# Supplementary material for: Methylobacterium Species Promoting Rice and Barley Growth and Interaction Specificity Revealed with Whole-Cell Matrix-Assisted Laser Desorption / Ionization-Time-of-Flight Mass Spectrometry (MALDI-TOF/MS) Analysis
Source: PLoS One. 2015 Jun 8;10(6):e0129509. doi: 10.1371/journal.pone.0129509 (PMC4460032; doi:10.1371/journal.pone.0129509)
Supplement: S3 Data — (ZIP) [file pone.0129509.s003.zip › Supplementary data 3 (ms from barley)/45c.txt]

778.67 0
778.74 0
778.80 0
778.86 0
778.93 0
778.99 0
779.06 0
779.12 0
779.18 0
779.25 0
779.31 0
779.38 0
779.44 0
779.50 0
779.57 0
779.63 0
779.70 0
779.76 0
779.82 0
779.89 0
779.95 0
780.02 0
780.08 0
780.14 0
780.21 0
780.27 0
780.34 0
780.40 0
780.47 0
780.53 0
780.59 0
780.66 0
780.72 0
780.79 0
780.85 0
780.91 0
780.98 0
781.04 0
781.11 0
781.17 0
781.23 0
781.30 0
781.36 0
781.43 0
781.49 0
781.56 0
781.62 0
781.68 0
781.75 0
781.81 0
781.88 0
781.94 0
782.00 0
782.07 0
782.13 0
782.20 0
782.26 0
782.33 0
782.39 0
782.45 0
782.52 0
782.58 0
782.65 0
782.71 0
782.77 0
782.84 0
782.90 0
782.97 0
783.03 0
783.10 0
783.16 0
783.22 0
783.29 0
783.35 0
783.42 0
783.48 0
783.54 0
783.61 0
783.67 0
783.74 0
783.80 0
783.87 0
783.93 0
783.99 0
784.06 0
784.12 0
784.19 0
784.25 0
784.32 0
784.38 0
784.44 0
784.51 0
784.57 0
784.64 0
784.70 0
784.77 0
784.83 0
784.89 0
784.96 0
785.02 0
785.09 0
785.15 0
785.22 0
785.28 0
785.34 0
785.41 0
785.47 0
785.54 0
785.60 0
785.67 0
785.73 0
785.79 0
785.86 0
785.92 0
785.99 0
786.05 0
786.12 0
786.18 0
786.24 0
786.31 0
786.37 0
786.44 0
786.50 0
786.57 0
786.63 0
786.69 0
786.76 0
786.82 0
786.89 0
786.95 0
787.02 0
787.08 0
787.15 0
787.21 0
787.27 0
787.34 0
787.40 0
787.47 0
787.53 0
787.60 0
787.66 0
787.72 0
787.79 0
787.85 0
787.92 0
787.98 0
788.05 0
788.11 0
788.18 0
788.24 0
788.30 0
788.37 0
788.43 0
788.50 0
788.56 0
788.63 0
788.69 0
788.76 0
788.82 0
788.88 0
788.95 0
789.01 0
789.08 0
789.14 0
789.21 0
789.27 0
789.34 0
789.40 0
789.46 0
789.53 0
789.59 0
789.66 0
789.72 0
789.79 0
789.85 0
789.92 0
789.98 0
790.04 0
790.11 0
790.17 0
790.24 0
790.30 0
790.37 0
790.43 0
790.50 0
790.56 0
790.62 0
790.69 0
790.75 0
790.82 0
790.88 0
790.95 0
791.01 0
791.08 0
791.14 0
791.21 0
791.27 0
791.33 0
791.40 0
791.46 0
791.53 0
791.59 0
791.66 0
791.72 0
791.79 0
791.85 0
791.92 0
791.98 0
792.04 0
792.11 0
792.17 0
792.24 0
792.30 0
792.37 0
792.43 0
792.50 0
792.56 0
792.63 0
792.69 0
792.75 0
792.82 0
792.88 0
792.95 0
793.01 0
793.08 0
793.14 0
793.21 0
793.27 0
793.34 0
793.40 0
793.47 0
793.53 0
793.59 0
793.66 0
793.72 0
793.79 0
793.85 0
793.92 0
793.98 0
794.05 0
794.11 0
794.18 0
794.24 0
794.31 0
794.37 0
794.44 0
794.50 0
794.56 0
794.63 0
794.69 0
794.76 0
794.82 0
794.89 0
794.95 0
795.02 0
795.08 0
795.15 0
795.21 0
795.28 0
795.34 0
795.41 0
795.47 0
795.53 0
795.60 0
795.66 0
795.73 0
795.79 0
795.86 0
795.92 0
795.99 0
796.05 0
796.12 0
796.18 0
796.25 0
796.31 0
796.38 0
796.44 0
796.51 0
796.57 0
796.64 0
796.70 0
796.76 0
796.83 0
796.89 0
796.96 0
797.02 0
797.09 0
797.15 0
797.22 0
797.28 0
797.35 0
797.41 0
797.48 0
797.54 0
797.61 0
797.67 0
797.74 0
797.80 0
797.87 0
797.93 0
798.00 0
798.06 0
798.13 0
798.19 0
798.25 0
798.32 0
798.38 0
798.45 0
798.51 0
798.58 0
798.64 0
798.71 0
798.77 0
798.84 0
798.90 0
798.97 0
799.03 0
799.10 0
799.16 0
799.23 0
799.29 0
799.36 0
799.42 0
799.49 0
799.55 0
799.62 0
799.68 0
799.75 0
799.81 0
799.88 0
799.94 0
800.01 0
800.07 0
800.14 0
800.20 0
800.27 0
800.33 0
800.40 0
800.46 0
800.53 0
800.59 0
800.66 0
800.72 0
800.78 0
800.85 0
800.91 0
800.98 0
801.04 0
801.11 0
801.17 0
801.24 0
801.30 0
801.37 0
801.43 0
801.50 0
801.56 0
801.63 0
801.69 0
801.76 0
801.82 0
801.89 0
801.95 0
802.02 0
802.08 0
802.15 0
802.21 0
802.28 0
802.34 0
802.41 0
802.47 0
802.54 0
802.60 0
802.67 0
802.73 0
802.80 0
802.86 0
802.93 0
802.99 0
803.06 0
803.12 0
803.19 0
803.25 0
803.32 0
803.38 0
803.45 0
803.51 0
803.58 0
803.64 0
803.71 0
803.77 0
803.84 0
803.90 0
803.97 0
804.03 0
804.10 0
804.16 0
804.23 0
804.29 0
804.36 0
804.42 0
804.49 0
804.55 0
804.62 0
804.68 0
804.75 0
804.82 0
804.88 0
804.95 0
805.01 0
805.08 0
805.14 0
805.21 0
805.27 0
805.34 0
805.40 0
805.47 0
805.53 0
805.60 0
805.66 0
805.73 0
805.79 0
805.86 0
805.92 0
805.99 0
806.05 0
806.12 0
806.18 0
806.25 0
806.31 0
806.38 0
806.44 0
806.51 0
806.57 0
806.64 0
806.70 0
806.77 0
806.83 0
806.90 0
806.96 0
807.03 0
807.09 0
807.16 0
807.22 0
807.29 0
807.36 0
807.42 0
807.49 0
807.55 0
807.62 0
807.68 0
807.75 0
807.81 0
807.88 0
807.94 0
808.01 0
808.07 0
808.14 0
808.20 0
808.27 0
808.33 0
808.40 0
808.46 0
808.53 0
808.59 0
808.66 0
808.72 0
808.79 0
808.86 0
808.92 0
808.99 0
809.05 0
809.12 0
809.18 0
809.25 0
809.31 0
809.38 0
809.44 0
809.51 0
809.57 0
809.64 0
809.70 0
809.77 0
809.83 0
809.90 0
809.96 0
810.03 0
810.10 0
810.16 0
810.23 0
810.29 0
810.36 0
810.42 0
810.49 0
810.55 0
810.62 0
810.68 0
810.75 0
810.81 0
810.88 0
810.94 0
811.01 0
811.08 0
811.14 0
811.21 0
811.27 1
811.34 0
811.40 0
811.47 0
811.53 0
811.60 0
811.66 0
811.73 0
811.79 0
811.86 0
811.92 0
811.99 0
812.06 0
812.12 0
812.19 0
812.25 0
812.32 0
812.38 0
812.45 0
812.51 0
812.58 0
812.64 0
812.71 0
812.77 0
812.84 0
812.91 0
812.97 0
813.04 0
813.10 0
813.17 0
813.23 0
813.30 0
813.36 0
813.43 0
813.49 0
813.56 0
813.63 0
813.69 0
813.76 0
813.82 0
813.89 0
813.95 0
814.02 0
814.08 0
814.15 0
814.21 0
814.28 0
814.35 0
814.41 0
814.48 0
814.54 0
814.61 0
814.67 0
814.74 0
814.80 0
814.87 0
814.93 0
815.00 0
815.07 0
815.13 0
815.20 0
815.26 0
815.33 0
815.39 0
815.46 0
815.52 0
815.59 0
815.66 0
815.72 0
815.79 0
815.85 0
815.92 0
815.98 0
816.05 0
816.11 0
816.18 0
816.25 0
816.31 0
816.38 0
816.44 0
816.51 0
816.57 0
816.64 0
816.70 0
816.77 0
816.84 0
816.90 0
816.97 0
817.03 0
817.10 0
817.16 0
817.23 0
817.29 0
817.36 0
817.43 0
817.49 0
817.56 0
817.62 0
817.69 0
817.75 0
817.82 0
817.88 0
817.95 0
818.02 0
818.08 0
818.15 0
818.21 0
818.28 0
818.34 0
818.41 0
818.48 0
818.54 0
818.61 0
818.67 0
818.74 0
818.80 0
818.87 0
818.93 0
819.00 0
819.07 0
819.13 0
819.20 0
819.26 0
819.33 0
819.39 0
819.46 0
819.53 0
819.59 0
819.66 0
819.72 0
819.79 0
819.85 0
819.92 0
819.99 0
820.05 0
820.12 0
820.18 0
820.25 0
820.31 0
820.38 0
820.45 0
820.51 0
820.58 0
820.64 0
820.71 0
820.77 0
820.84 0
820.91 0
820.97 0
821.04 0
821.10 0
821.17 0
821.23 0
821.30 0
821.37 0
821.43 0
821.50 0
821.56 0
821.63 0
821.69 0
821.76 0
821.83 0
821.89 0
821.96 0
822.02 0
822.09 0
822.15 0
822.22 0
822.29 0
822.35 0
822.42 0
822.48 0
822.55 0
822.62 0
822.68 0
822.75 0
822.81 0
822.88 0
822.94 0
823.01 0
823.08 0
823.14 0
823.21 0
823.27 0
823.34 0
823.41 0
823.47 0
823.54 0
823.60 0
823.67 0
823.73 0
823.80 0
823.87 0
823.93 0
824.00 0
824.06 0
824.13 0
824.20 0
824.26 0
824.33 0
824.39 0
824.46 0
824.52 0
824.59 0
824.66 0
824.72 0
824.79 0
824.85 0
824.92 0
824.99 0
825.05 0
825.12 0
825.18 0
825.25 0
825.32 0
825.38 0
825.45 0
825.51 0
825.58 0
825.64 0
825.71 0
825.78 0
825.84 0
825.91 0
825.97 0
826.04 0
826.11 0
826.17 0
826.24 0
826.30 0
826.37 0
826.44 0
826.50 0
826.57 0
826.63 0
826.70 0
826.77 0
826.83 0
826.90 0
826.96 0
827.03 0
827.10 0
827.16 0
827.23 0
827.29 0
827.36 0
827.43 0
827.49 0
827.56 0
827.62 0
827.69 0
827.76 0
827.82 0
827.89 0
827.95 0
828.02 0
828.09 0
828.15 0
828.22 0
828.28 0
828.35 0
828.42 0
828.48 0
828.55 0
828.61 0
828.68 0
828.75 0
828.81 0
828.88 0
828.94 0
829.01 0
829.08 0
829.14 0
829.21 0
829.27 0
829.34 0
829.41 0
829.47 0
829.54 0
829.60 0
829.67 0
829.74 0
829.80 0
829.87 0
829.94 0
830.00 0
830.07 0
830.13 0
830.20 0
830.27 0
830.33 0
830.40 0
830.46 0
830.53 0
830.60 0
830.66 0
830.73 0
830.79 0
830.86 0
830.93 0
830.99 0
831.06 0
831.13 0
831.19 0
831.26 0
831.32 0
831.39 0
831.46 0
831.52 0
831.59 0
831.65 0
831.72 0
831.79 0
831.85 0
831.92 0
831.99 0
832.05 0
832.12 0
832.18 0
832.25 0
832.32 0
832.38 0
832.45 0
832.51 0
832.58 0
832.65 0
832.71 0
832.78 0
832.85 0
832.91 0
832.98 0
833.04 0
833.11 0
833.18 0
833.24 0
833.31 0
833.38 0
833.44 0
833.51 0
833.57 0
833.64 0
833.71 0
833.77 0
833.84 0
833.91 0
833.97 0
834.04 0
834.10 0
834.17 0
834.24 0
834.30 0
834.37 0
834.44 0
834.50 0
834.57 0
834.63 0
834.70 0
834.77 0
834.83 0
834.90 0
834.97 0
835.03 0
835.10 0
835.16 0
835.23 0
835.30 0
835.36 0
835.43 0
835.50 0
835.56 0
835.63 0
835.70 0
835.76 0
835.83 0
835.89 0
835.96 0
836.03 0
836.09 0
836.16 0
836.23 0
836.29 0
836.36 0
836.43 0
836.49 0
836.56 0
836.62 0
836.69 0
836.76 0
836.82 0
836.89 0
836.96 0
837.02 0
837.09 0
837.16 0
837.22 0
837.29 0
837.35 0
837.42 0
837.49 0
837.55 0
837.62 0
837.69 0
837.75 0
837.82 0
837.89 0
837.95 0
838.02 0
838.08 0
838.15 0
838.22 0
838.28 0
838.35 0
838.42 0
838.48 0
838.55 0
838.62 0
838.68 0
838.75 0
838.82 0
838.88 0
838.95 0
839.01 0
839.08 0
839.15 0
839.21 0
839.28 0
839.35 0
839.41 0
839.48 0
839.55 0
839.61 0
839.68 0
839.75 0
839.81 0
839.88 0
839.95 0
840.01 0
840.08 0
840.14 0
840.21 0
840.28 0
840.34 0
840.41 0
840.48 0
840.54 0
840.61 0
840.68 0
840.74 0
840.81 0
840.88 0
840.94 0
841.01 0
841.08 0
841.14 0
841.21 0
841.28 0
841.34 0
841.41 0
841.48 0
841.54 0
841.61 0
841.67 0
841.74 0
841.81 0
841.87 0
841.94 0
842.01 0
842.07 0
842.14 0
842.21 0
842.27 0
842.34 0
842.41 0
842.47 0
842.54 0
842.61 0
842.67 0
842.74 0
842.81 0
842.87 0
842.94 0
843.01 0
843.07 0
843.14 0
843.21 0
843.27 0
843.34 0
843.41 0
843.47 0
843.54 0
843.61 0
843.67 0
843.74 0
843.81 0
843.87 0
843.94 0
844.01 0
844.07 0
844.14 0
844.21 0
844.27 0
844.34 0
844.41 0
844.47 0
844.54 0
844.61 0
844.67 0
844.74 0
844.81 0
844.87 0
844.94 0
845.01 0
845.07 0
845.14 0
845.21 0
845.27 0
845.34 0
845.41 0
845.47 0
845.54 0
845.61 0
845.67 0
845.74 0
845.81 0
845.87 0
845.94 0
846.01 0
846.07 0
846.14 0
846.21 0
846.27 0
846.34 0
846.41 0
846.47 0
846.54 0
846.61 0
846.67 0
846.74 0
846.81 0
846.87 0
846.94 0
847.01 0
847.07 0
847.14 0
847.21 0
847.28 0
847.34 0
847.41 0
847.48 0
847.54 0
847.61 0
847.68 0
847.74 0
847.81 0
847.88 0
847.94 0
848.01 0
848.08 0
848.14 0
848.21 0
848.28 0
848.34 0
848.41 0
848.48 0
848.54 0
848.61 0
848.68 0
848.74 0
848.81 0
848.88 0
848.95 0
849.01 0
849.08 0
849.15 0
849.21 0
849.28 0
849.35 0
849.41 0
849.48 0
849.55 0
849.61 0
849.68 0
849.75 0
849.81 0
849.88 0
849.95 0
850.02 0
850.08 0
850.15 0
850.22 0
850.28 0
850.35 0
850.42 0
850.48 0
850.55 0
850.62 0
850.68 0
850.75 0
850.82 0
850.88 0
850.95 0
851.02 0
851.09 0
851.15 0
851.22 0
851.29 0
851.35 0
851.42 0
851.49 0
851.55 0
851.62 0
851.69 0
851.76 0
851.82 0
851.89 0
851.96 0
852.02 0
852.09 0
852.16 0
852.22 0
852.29 0
852.36 0
852.42 0
852.49 0
852.56 0
852.63 0
852.69 0
852.76 0
852.83 0
852.89 0
852.96 0
853.03 0
853.09 0
853.16 0
853.23 0
853.30 0
853.36 0
853.43 0
853.50 0
853.56 0
853.63 0
853.70 0
853.76 0
853.83 0
853.90 0
853.97 0
854.03 0
854.10 0
854.17 0
854.23 0
854.30 0
854.37 0
854.44 0
854.50 0
854.57 0
854.64 0
854.70 0
854.77 0
854.84 0
854.90 0
854.97 0
855.04 0
855.11 0
855.17 0
855.24 0
855.31 0
855.37 0
855.44 0
855.51 0
855.58 0
855.64 0
855.71 0
855.78 0
855.84 0
855.91 0
855.98 0
856.05 0
856.11 0
856.18 0
856.25 0
856.31 0
856.38 0
856.45 0
856.52 0
856.58 0
856.65 0
856.72 0
856.78 0
856.85 0
856.92 0
856.99 0
857.05 0
857.12 0
857.19 0
857.25 0
857.32 0
857.39 0
857.46 0
857.52 0
857.59 0
857.66 0
857.72 0
857.79 0
857.86 0
857.93 0
857.99 0
858.06 0
858.13 0
858.19 0
858.26 0
858.33 0
858.40 0
858.46 0
858.53 0
858.60 0
858.67 0
858.73 0
858.80 0
858.87 0
858.93 0
859.00 0
859.07 0
859.14 0
859.20 0
859.27 0
859.34 0
859.41 0
859.47 0
859.54 0
859.61 0
859.67 0
859.74 0
859.81 0
859.88 0
859.94 0
860.01 0
860.08 0
860.15 0
860.21 0
860.28 0
860.35 0
860.41 0
860.48 0
860.55 0
860.62 0
860.68 0
860.75 0
860.82 0
860.89 0
860.95 0
861.02 0
861.09 0
861.15 0
861.22 0
861.29 0
861.36 0
861.42 0
861.49 0
861.56 0
861.63 0
861.69 0
861.76 0
861.83 0
861.90 0
861.96 0
862.03 0
862.10 0
862.16 0
862.23 0
862.30 0
862.37 0
862.43 0
862.50 0
862.57 0
862.64 0
862.70 0
862.77 0
862.84 0
862.91 0
862.97 0
863.04 0
863.11 0
863.18 0
863.24 0
863.31 0
863.38 0
863.45 0
863.51 0
863.58 0
863.65 0
863.71 0
863.78 0
863.85 0
863.92 0
863.98 0
864.05 0
864.12 0
864.19 0
864.25 0
864.32 0
864.39 0
864.46 0
864.52 0
864.59 0
864.66 0
864.73 0
864.79 0
864.86 0
864.93 0
865.00 0
865.06 0
865.13 0
865.20 0
865.27 0
865.33 0
865.40 0
865.47 0
865.54 0
865.60 0
865.67 0
865.74 0
865.81 0
865.87 0
865.94 0
866.01 0
866.08 0
866.14 0
866.21 0
866.28 0
866.35 0
866.41 0
866.48 0
866.55 0
866.62 0
866.68 0
866.75 0
866.82 0
866.89 0
866.95 0
867.02 0
867.09 0
867.16 0
867.22 0
867.29 0
867.36 0
867.43 0
867.49 0
867.56 0
867.63 0
867.70 0
867.76 0
867.83 0
867.90 0
867.97 0
868.04 0
868.10 0
868.17 0
868.24 0
868.31 0
868.37 0
868.44 0
868.51 0
868.58 0
868.64 0
868.71 0
868.78 0
868.85 0
868.91 0
868.98 0
869.05 0
869.12 0
869.18 0
869.25 0
869.32 0
869.39 0
869.46 0
869.52 0
869.59 0
869.66 0
869.73 0
869.79 0
869.86 0
869.93 0
870.00 0
870.06 0
870.13 0
870.20 0
870.27 0
870.33 0
870.40 0
870.47 0
870.54 0
870.61 0
870.67 0
870.74 0
870.81 0
870.88 0
870.94 0
871.01 0
871.08 0
871.15 0
871.22 0
871.28 0
871.35 0
871.42 0
871.49 0
871.55 0
871.62 0
871.69 0
871.76 0
871.82 0
871.89 0
871.96 0
872.03 0
872.10 0
872.16 0
872.23 0
872.30 0
872.37 0
872.43 0
872.50 0
872.57 0
872.64 0
872.71 0
872.77 0
872.84 0
872.91 0
872.98 0
873.04 0
873.11 0
873.18 0
873.25 0
873.32 0
873.38 0
873.45 0
873.52 0
873.59 0
873.65 0
873.72 0
873.79 0
873.86 0
873.93 0
873.99 0
874.06 0
874.13 0
874.20 0
874.26 0
874.33 0
874.40 0
874.47 0
874.54 0
874.60 0
874.67 0
874.74 0
874.81 0
874.88 0
874.94 0
875.01 0
875.08 0
875.15 0
875.21 0
875.28 0
875.35 0
875.42 0
875.49 0
875.55 0
875.62 0
875.69 0
875.76 0
875.83 0
875.89 0
875.96 0
876.03 0
876.10 0
876.17 0
876.23 0
876.30 0
876.37 0
876.44 0
876.50 0
876.57 0
876.64 0
876.71 0
876.78 0
876.84 0
876.91 0
876.98 0
877.05 0
877.12 0
877.18 0
877.25 0
877.32 0
877.39 0
877.46 0
877.52 0
877.59 0
877.66 0
877.73 0
877.80 0
877.86 0
877.93 0
878.00 0
878.07 0
878.14 0
878.20 0
878.27 0
878.34 0
878.41 0
878.48 0
878.54 0
878.61 0
878.68 0
878.75 0
878.82 0
878.88 0
878.95 0
879.02 0
879.09 0
879.16 0
879.22 0
879.29 0
879.36 0
879.43 0
879.50 0
879.56 0
879.63 0
879.70 0
879.77 0
879.84 0
879.90 0
879.97 0
880.04 0
880.11 0
880.18 0
880.24 0
880.31 0
880.38 0
880.45 0
880.52 0
880.58 0
880.65 0
880.72 0
880.79 0
880.86 0
880.93 0
880.99 0
881.06 0
881.13 0
881.20 0
881.27 0
881.33 0
881.40 0
881.47 0
881.54 0
881.61 0
881.67 0
881.74 0
881.81 0
881.88 0
881.95 0
882.02 0
882.08 0
882.15 0
882.22 0
882.29 0
882.36 0
882.42 0
882.49 0
882.56 0
882.63 0
882.70 0
882.76 0
882.83 0
882.90 0
882.97 0
883.04 0
883.11 0
883.17 0
883.24 0
883.31 0
883.38 0
883.45 0
883.51 0
883.58 0
883.65 0
883.72 0
883.79 0
883.86 0
883.92 0
883.99 0
884.06 0
884.13 0
884.20 0
884.26 0
884.33 0
884.40 0
884.47 0
884.54 0
884.61 0
884.67 0
884.74 0
884.81 0
884.88 0
884.95 0
885.02 0
885.08 0
885.15 0
885.22 0
885.29 0
885.36 0
885.43 0
885.49 0
885.56 0
885.63 0
885.70 0
885.77 0
885.83 0
885.90 0
885.97 0
886.04 0
886.11 0
886.18 0
886.24 0
886.31 0
886.38 0
886.45 0
886.52 0
886.59 0
886.65 0
886.72 0
886.79 0
886.86 0
886.93 0
887.00 0
887.06 0
887.13 0
887.20 0
887.27 0
887.34 0
887.41 0
887.47 0
887.54 0
887.61 0
887.68 0
887.75 0
887.82 0
887.88 0
887.95 0
888.02 0
888.09 0
888.16 0
888.23 0
888.29 0
888.36 0
888.43 0
888.50 0
888.57 0
888.64 0
888.70 0
888.77 0
888.84 0
888.91 0
888.98 0
889.05 0
889.12 0
889.18 0
889.25 0
889.32 0
889.39 0
889.46 0
889.53 0
889.59 0
889.66 0
889.73 0
889.80 0
889.87 0
889.94 0
890.00 0
890.07 0
890.14 0
890.21 0
890.28 0
890.35 0
890.42 0
890.48 0
890.55 0
890.62 0
890.69 0
890.76 0
890.83 0
890.89 0
890.96 0
891.03 0
891.10 0
891.17 0
891.24 0
891.31 0
891.37 0
891.44 0
891.51 0
891.58 0
891.65 0
891.72 0
891.79 0
891.85 0
891.92 0
891.99 0
892.06 0
892.13 0
892.20 0
892.26 0
892.33 0
892.40 0
892.47 0
892.54 0
892.61 0
892.68 0
892.74 0
892.81 0
892.88 0
892.95 0
893.02 0
893.09 0
893.16 0
893.22 0
893.29 0
893.36 0
893.43 0
893.50 0
893.57 0
893.64 0
893.70 0
893.77 0
893.84 0
893.91 0
893.98 0
894.05 0
894.12 0
894.18 0
894.25 0
894.32 0
894.39 0
894.46 0
894.53 0
894.60 0
894.66 0
894.73 0
894.80 0
894.87 0
894.94 0
895.01 0
895.08 0
895.15 0
895.21 0
895.28 0
895.35 0
895.42 0
895.49 0
895.56 0
895.63 0
895.69 0
895.76 0
895.83 0
895.90 0
895.97 0
896.04 0
896.11 0
896.18 0
896.24 0
896.31 0
896.38 0
896.45 0
896.52 0
896.59 0
896.66 0
896.72 0
896.79 0
896.86 0
896.93 0
897.00 0
897.07 0
897.14 0
897.21 0
897.27 0
897.34 0
897.41 0
897.48 0
897.55 0
897.62 0
897.69 0
897.76 0
897.82 0
897.89 0
897.96 0
898.03 0
898.10 0
898.17 0
898.24 0
898.31 0
898.37 0
898.44 0
898.51 0
898.58 0
898.65 0
898.72 0
898.79 0
898.86 0
898.92 0
898.99 0
899.06 0
899.13 0
899.20 0
899.27 0
899.34 0
899.41 0
899.47 0
899.54 0
899.61 0
899.68 0
899.75 0
899.82 0
899.89 0
899.96 0
900.03 0
900.09 0
900.16 0
900.23 0
900.30 0
900.37 0
900.44 0
900.51 0
900.58 0
900.64 0
900.71 0
900.78 0
900.85 0
900.92 0
900.99 0
901.06 0
901.13 0
901.20 0
901.26 0
901.33 0
901.40 0
901.47 0
901.54 0
901.61 0
901.68 0
901.75 0
901.82 0
901.88 0
901.95 0
902.02 0
902.09 0
902.16 0
902.23 0
902.30 0
902.37 0
902.44 0
902.50 0
902.57 0
902.64 0
902.71 0
902.78 0
902.85 0
902.92 0
902.99 0
903.06 0
903.13 0
903.19 0
903.26 0
903.33 0
903.40 0
903.47 0
903.54 0
903.61 0
903.68 0
903.75 0
903.81 0
903.88 0
903.95 0
904.02 0
904.09 0
904.16 0
904.23 0
904.30 0
904.37 0
904.44 0
904.50 0
904.57 0
904.64 0
904.71 0
904.78 0
904.85 0
904.92 0
904.99 0
905.06 0
905.13 0
905.19 0
905.26 0
905.33 0
905.40 0
905.47 0
905.54 0
905.61 0
905.68 0
905.75 0
905.82 0
905.89 0
905.95 0
906.02 0
906.09 0
906.16 0
906.23 0
906.30 0
906.37 0
906.44 0
906.51 0
906.58 0
906.64 0
906.71 0
906.78 0
906.85 0
906.92 0
906.99 0
907.06 0
907.13 0
907.20 0
907.27 0
907.34 0
907.40 0
907.47 0
907.54 0
907.61 0
907.68 0
907.75 0
907.82 0
907.89 0
907.96 0
908.03 0
908.10 0
908.17 0
908.23 0
908.30 0
908.37 0
908.44 0
908.51 0
908.58 0
908.65 0
908.72 0
908.79 0
908.86 0
908.93 0
908.99 0
909.06 0
909.13 0
909.20 0
909.27 0
909.34 0
909.41 0
909.48 0
909.55 0
909.62 0
909.69 0
909.76 0
909.83 0
909.89 0
909.96 0
910.03 0
910.10 0
910.17 0
910.24 0
910.31 0
910.38 0
910.45 0
910.52 1
910.59 1
910.66 1
910.72 1
910.79 1
910.86 1
910.93 1
911.00 1
911.07 1
911.14 1
911.21 1
911.28 1
911.35 0
911.42 0
911.49 0
911.56 0
911.63 0
911.69 0
911.76 0
911.83 0
911.90 0
911.97 0
912.04 1
912.11 1
912.18 1
912.25 0
912.32 0
912.39 0
912.46 0
912.53 0
912.60 0
912.66 0
912.73 0
912.80 0
912.87 1
912.94 1
913.01 1
913.08 1
913.15 1
913.22 1
913.29 1
913.36 1
913.43 1
913.50 1
913.57 1
913.64 0
913.70 0
913.77 0
913.84 0
913.91 0
913.98 0
914.05 0
914.12 0
914.19 0
914.26 0
914.33 0
914.40 0
914.47 1
914.54 1
914.61 1
914.68 0
914.74 0
914.81 0
914.88 0
914.95 0
915.02 0
915.09 0
915.16 0
915.23 0
915.30 0
915.37 0
915.44 0
915.51 0
915.58 0
915.65 0
915.72 0
915.79 0
915.86 0
915.92 0
915.99 0
916.06 0
916.13 0
916.20 0
916.27 0
916.34 0
916.41 0
916.48 0
916.55 0
916.62 0
916.69 0
916.76 0
916.83 0
916.90 0
916.97 0
917.04 0
917.11 1
917.18 1
917.24 1
917.31 1
917.38 1
917.45 1
917.52 0
917.59 0
917.66 0
917.73 0
917.80 0
917.87 0
917.94 0
918.01 0
918.08 0
918.15 0
918.22 0
918.29 0
918.36 0
918.43 0
918.50 0
918.57 0
918.63 0
918.70 0
918.77 0
918.84 0
918.91 0
918.98 0
919.05 0
919.12 0
919.19 0
919.26 0
919.33 0
919.40 0
919.47 0
919.54 0
919.61 0
919.68 0
919.75 0
919.82 0
919.89 0
919.96 0
920.03 0
920.10 0
920.17 0
920.23 0
920.30 0
920.37 0
920.44 0
920.51 0
920.58 0
920.65 0
920.72 0
920.79 0
920.86 0
920.93 0
921.00 0
921.07 0
921.14 0
921.21 0
921.28 0
921.35 0
921.42 0
921.49 0
921.56 0
921.63 0
921.70 0
921.77 0
921.84 0
921.91 0
921.98 0
922.04 0
922.11 0
922.18 0
922.25 0
922.32 0
922.39 0
922.46 0
922.53 0
922.60 0
922.67 0
922.74 0
922.81 0
922.88 0
922.95 0
923.02 0
923.09 0
923.16 0
923.23 0
923.30 0
923.37 0
923.44 0
923.51 0
923.58 0
923.65 0
923.72 0
923.79 0
923.86 0
923.93 0
924.00 0
924.07 0
924.14 0
924.21 0
924.28 0
924.35 0
924.42 0
924.48 0
924.55 0
924.62 0
924.69 0
924.76 0
924.83 0
924.90 0
924.97 0
925.04 0
925.11 0
925.18 0
925.25 0
925.32 0
925.39 0
925.46 0
925.53 0
925.60 0
925.67 0
925.74 0
925.81 0
925.88 0
925.95 0
926.02 0
926.09 0
926.16 0
926.23 0
926.30 0
926.37 0
926.44 0
926.51 0
926.58 0
926.65 0
926.72 0
926.79 0
926.86 0
926.93 0
927.00 0
927.07 0
927.14 0
927.21 0
927.28 0
927.35 0
927.42 1
927.49 1
927.56 1
927.63 1
927.70 1
927.77 1
927.84 1
927.91 1
927.98 1
928.05 1
928.12 1
928.19 1
928.26 1
928.33 1
928.40 1
928.47 1
928.53 1
928.60 1
928.67 1
928.74 1
928.81 1
928.88 1
928.95 1
929.02 1
929.09 1
929.16 1
929.23 1
929.30 1
929.37 1
929.44 1
929.51 1
929.58 1
929.65 1
929.72 1
929.79 1
929.86 1
929.93 1
930.00 1
930.07 1
930.14 1
930.21 1
930.28 1
930.35 1
930.42 1
930.49 0
930.56 0
930.63 0
930.70 0
930.77 0
930.84 0
930.91 0
930.98 0
931.05 0
931.12 0
931.19 0
931.26 0
931.33 0
931.40 0
931.47 0
931.54 0
931.61 0
931.68 0
931.75 0
931.82 0
931.89 0
931.96 0
932.03 0
932.10 0
932.17 0
932.24 0
932.31 0
932.38 0
932.45 0
932.52 0
932.59 0
932.66 0
932.73 0
932.80 1
932.87 1
932.94 1
933.01 1
933.08 1
933.15 1
933.22 0
933.29 0
933.36 0
933.43 0
933.51 0
933.58 0
933.65 0
933.72 0
933.79 0
933.86 0
933.93 0
934.00 0
934.07 0
934.14 1
934.21 1
934.28 1
934.35 1
934.42 1
934.49 1
934.56 1
934.63 1
934.70 1
934.77 1
934.84 0
934.91 0
934.98 1
935.05 1
935.12 1
935.19 1
935.26 1
935.33 1
935.40 0
935.47 0
935.54 0
935.61 0
935.68 0
935.75 0
935.82 0
935.89 0
935.96 0
936.03 0
936.10 0
936.17 0
936.24 1
936.31 1
936.38 1
936.45 1
936.52 1
936.59 1
936.66 1
936.73 0
936.80 0
936.87 0
936.94 0
937.01 0
937.08 0
937.15 0
937.22 0
937.29 0
937.36 0
937.43 0
937.50 0
937.57 0
937.65 0
937.72 0
937.79 0
937.86 0
937.93 0
938.00 0
938.07 0
938.14 0
938.21 0
938.28 0
938.35 0
938.42 0
938.49 0
938.56 0
938.63 0
938.70 0
938.77 1
938.84 1
938.91 0
938.98 0
939.05 0
939.12 0
939.19 0
939.26 0
939.33 0
939.40 0
939.47 0
939.54 0
939.61 0
939.68 0
939.75 0
939.82 0
939.89 0
939.96 0
940.04 0
940.11 0
940.18 0
940.25 0
940.32 0
940.39 0
940.46 0
940.53 0
940.60 0
940.67 0
940.74 0
940.81 0
940.88 0
940.95 0
941.02 0
941.09 0
941.16 0
941.23 0
941.30 0
941.37 0
941.44 0
941.51 0
941.58 0
941.65 0
941.72 0
941.79 0
941.86 0
941.94 0
942.01 0
942.08 0
942.15 0
942.22 0
942.29 0
942.36 0
942.43 0
942.50 0
942.57 0
942.64 0
942.71 0
942.78 0
942.85 0
942.92 0
942.99 0
943.06 0
943.13 0
943.20 0
943.27 0
943.34 0
943.41 0
943.48 0
943.56 0
943.63 0
943.70 0
943.77 0
943.84 0
943.91 0
943.98 0
944.05 0
944.12 0
944.19 0
944.26 0
944.33 0
944.40 0
944.47 0
944.54 0
944.61 0
944.68 0
944.75 0
944.82 0
944.89 0
944.97 0
945.04 0
945.11 0
945.18 0
945.25 0
945.32 0
945.39 0
945.46 0
945.53 0
945.60 0
945.67 0
945.74 0
945.81 0
945.88 0
945.95 0
946.02 0
946.09 0
946.16 0
946.24 0
946.31 0
946.38 0
946.45 0
946.52 0
946.59 0
946.66 0
946.73 0
946.80 0
946.87 0
946.94 0
947.01 0
947.08 0
947.15 0
947.22 0
947.29 0
947.36 0
947.44 0
947.51 0
947.58 0
947.65 0
947.72 0
947.79 0
947.86 0
947.93 0
948.00 0
948.07 0
948.14 0
948.21 0
948.28 0
948.35 0
948.42 0
948.49 0
948.57 0
948.64 0
948.71 0
948.78 0
948.85 0
948.92 0
948.99 0
949.06 0
949.13 0
949.20 0
949.27 1
949.34 1
949.41 1
949.48 1
949.55 1
949.63 1
949.70 1
949.77 1
949.84 1
949.91 1
949.98 1
950.05 1
950.12 1
950.19 2
950.26 2
950.33 2
950.40 2
950.47 2
950.54 2
950.62 3
950.69 3
950.76 3
950.83 2
950.90 2
950.97 2
951.04 2
951.11 2
951.18 2
951.25 1
951.32 1
951.39 1
951.46 2
951.54 2
951.61 2
951.68 2
951.75 2
951.82 2
951.89 2
951.96 2
952.03 1
952.10 1
952.17 0
952.24 0
952.31 0
952.38 0
952.46 1
952.53 1
952.60 1
952.67 1
952.74 1
952.81 1
952.88 0
952.95 0
953.02 0
953.09 0
953.16 0
953.23 0
953.31 0
953.38 0
953.45 0
953.52 0
953.59 0
953.66 0
953.73 0
953.80 0
953.87 0
953.94 0
954.01 1
954.08 1
954.16 1
954.23 1
954.30 1
954.37 0
954.44 0
954.51 0
954.58 0
954.65 0
954.72 0
954.79 0
954.86 0
954.94 0
955.01 0
955.08 0
955.15 0
955.22 0
955.29 0
955.36 0
955.43 0
955.50 0
955.57 0
955.64 0
955.72 0
955.79 0
955.86 0
955.93 0
956.00 1
956.07 1
956.14 1
956.21 1
956.28 1
956.35 1
956.42 1
956.50 1
956.57 1
956.64 2
956.71 2
956.78 2
956.85 2
956.92 2
956.99 2
957.06 1
957.13 1
957.21 1
957.28 1
957.35 1
957.42 1
957.49 1
957.56 1
957.63 1
957.70 1
957.77 1
957.84 1
957.92 1
957.99 1
958.06 1
958.13 1
958.20 1
958.27 1
958.34 1
958.41 1
958.48 1
958.55 1
958.63 1
958.70 1
958.77 1
958.84 1
958.91 1
958.98 1
959.05 1
959.12 2
959.19 1
959.26 1
959.34 1
959.41 1
959.48 1
959.55 0
959.62 0
959.69 0
959.76 0
959.83 0
959.90 0
959.98 0
960.05 0
960.12 0
960.19 0
960.26 0
960.33 0
960.40 0
960.47 0
960.54 0
960.62 0
960.69 0
960.76 0
960.83 0
960.90 1
960.97 1
961.04 1
961.11 1
961.18 1
961.26 0
961.33 0
961.40 0
961.47 0
961.54 0
961.61 0
961.68 0
961.75 0
961.82 0
961.90 0
961.97 1
962.04 1
962.11 1
962.18 1
962.25 1
962.32 1
962.39 1
962.46 0
962.54 0
962.61 0
962.68 0
962.75 0
962.82 0
962.89 0
962.96 0
963.03 0
963.11 0
963.18 0
963.25 0
963.32 0
963.39 1
963.46 1
963.53 0
963.60 0
963.68 0
963.75 0
963.82 0
963.89 0
963.96 0
964.03 0
964.10 0
964.17 0
964.24 0
964.32 0
964.39 0
964.46 0
964.53 0
964.60 0
964.67 0
964.74 0
964.81 0
964.89 0
964.96 0
965.03 1
965.10 1
965.17 1
965.24 1
965.31 1
965.39 0
965.46 0
965.53 0
965.60 1
965.67 1
965.74 1
965.81 1
965.88 1
965.96 1
966.03 1
966.10 0
966.17 0
966.24 0
966.31 0
966.38 0
966.45 0
966.53 0
966.60 0
966.67 0
966.74 0
966.81 0
966.88 0
966.95 0
967.03 0
967.10 0
967.17 0
967.24 0
967.31 1
967.38 1
967.45 0
967.52 0
967.60 0
967.67 0
967.74 0
967.81 0
967.88 0
967.95 0
968.02 0
968.10 0
968.17 0
968.24 0
968.31 0
968.38 0
968.45 0
968.52 0
968.60 0
968.67 0
968.74 0
968.81 0
968.88 0
968.95 0
969.02 0
969.10 0
969.17 0
969.24 0
969.31 0
969.38 1
969.45 1
969.52 1
969.60 1
969.67 1
969.74 1
969.81 1
969.88 1
969.95 1
970.02 1
970.10 1
970.17 1
970.24 1
970.31 1
970.38 1
970.45 1
970.52 1
970.60 0
970.67 0
970.74 0
970.81 1
970.88 1
970.95 1
971.02 1
971.10 1
971.17 2
971.24 2
971.31 2
971.38 3
971.45 3
971.52 3
971.60 4
971.67 4
971.74 4
971.81 5
971.88 5
971.95 6
972.03 7
972.10 7
972.17 7
972.24 7
972.31 7
972.38 7
972.45 7
972.53 7
972.60 7
972.67 7
972.74 8
972.81 8
972.88 9
972.96 9
973.03 9
973.10 10
973.17 10
973.24 11
973.31 11
973.39 12
973.46 13
973.53 13
973.60 13
973.67 13
973.74 12
973.81 11
973.89 11
973.96 10
974.03 10
974.10 9
974.17 10
974.24 10
974.32 10
974.39 10
974.46 10
974.53 10
974.60 10
974.67 9
974.75 9
974.82 9
974.89 9
974.96 9
975.03 9
975.10 9
975.18 9
975.25 9
975.32 8
975.39 8
975.46 7
975.53 7
975.61 7
975.68 6
975.75 6
975.82 5
975.89 5
975.96 4
976.04 4
976.11 4
976.18 4
976.25 4
976.32 4
976.39 4
976.47 4
976.54 3
976.61 3
976.68 3
976.75 2
976.82 2
976.90 2
976.97 2
977.04 2
977.11 2
977.18 2
977.25 2
977.33 2
977.40 2
977.47 2
977.54 2
977.61 2
977.68 2
977.76 2
977.83 2
977.90 2
977.97 3
978.04 3
978.11 3
978.19 3
978.26 3
978.33 3
978.40 3
978.47 2
978.55 2
978.62 2
978.69 2
978.76 2
978.83 2
978.90 2
978.98 2
979.05 2
979.12 2
979.19 1
979.26 1
979.33 1
979.41 1
979.48 1
979.55 1
979.62 2
979.69 2
979.77 2
979.84 2
979.91 2
979.98 3
980.05 3
980.12 3
980.20 3
980.27 3
980.34 3
980.41 3
980.48 2
980.56 2
980.63 1
980.70 1
980.77 1
980.84 1
980.91 2
980.99 2
981.06 2
981.13 3
981.20 3
981.27 3
981.35 3
981.42 3
981.49 3
981.56 3
981.63 3
981.71 2
981.78 2
981.85 1
981.92 1
981.99 1
982.06 1
982.14 1
982.21 1
982.28 1
982.35 1
982.42 2
982.50 2
982.57 2
982.64 2
982.71 1
982.78 1
982.86 1
982.93 1
983.00 0
983.07 0
983.14 0
983.22 0
983.29 0
983.36 0
983.43 0
983.50 0
983.58 0
983.65 0
983.72 0
983.79 0
983.86 0
983.94 0
984.01 0
984.08 0
984.15 0
984.22 1
984.29 1
984.37 1
984.44 1
984.51 1
984.58 1
984.65 0
984.73 0
984.80 0
984.87 0
984.94 0
985.01 0
985.09 0
985.16 0
985.23 0
985.30 0
985.37 0
985.45 0
985.52 0
985.59 0
985.66 0
985.73 1
985.81 1
985.88 1
985.95 1
986.02 2
986.10 2
986.17 2
986.24 2
986.31 2
986.38 2
986.46 2
986.53 2
986.60 1
986.67 1
986.74 1
986.82 0
986.89 0
986.96 1
987.03 1
987.10 2
987.18 3
987.25 3
987.32 3
987.39 3
987.46 3
987.54 4
987.61 4
987.68 4
987.75 5
987.82 6
987.90 7
987.97 8
988.04 8
988.11 8
988.19 8
988.26 8
988.33 8
988.40 8
988.47 8
988.55 8
988.62 7
988.69 7
988.76 7
988.83 7
988.91 8
988.98 8
989.05 8
989.12 9
989.20 9
989.27 9
989.34 10
989.41 10
989.48 10
989.56 10
989.63 11
989.70 11
989.77 11
989.84 10
989.92 10
989.99 10
990.06 9
990.13 9
990.21 9
990.28 9
990.35 9
990.42 9
990.49 9
990.57 9
990.64 8
990.71 8
990.78 7
990.86 6
990.93 6
991.00 6
991.07 6
991.14 6
991.22 6
991.29 6
991.36 6
991.43 5
991.51 5
991.58 4
991.65 3
991.72 3
991.79 3
991.87 3
991.94 3
992.01 3
992.08 4
992.16 4
992.23 4
992.30 4
992.37 4
992.44 4
992.52 4
992.59 4
992.66 4
992.73 4
992.81 4
992.88 3
992.95 3
993.02 3
993.10 2
993.17 2
993.24 2
993.31 1
993.38 1
993.46 2
993.53 2
993.60 2
993.67 3
993.75 3
993.82 3
993.89 3
993.96 2
994.04 2
994.11 2
994.18 2
994.25 2
994.32 2
994.40 2
994.47 2
994.54 2
994.61 2
994.69 2
994.76 2
994.83 2
994.90 2
994.98 2
995.05 2
995.12 3
995.19 4
995.27 4
995.34 4
995.41 5
995.48 4
995.56 4
995.63 4
995.70 3
995.77 2
995.84 2
995.92 2
995.99 1
996.06 1
996.13 1
996.21 1
996.28 1
996.35 1
996.42 1
996.50 1
996.57 1
996.64 2
996.71 2
996.79 2
996.86 2
996.93 2
997.00 2
997.08 2
997.15 2
997.22 2
997.29 1
997.37 1
997.44 1
997.51 0
997.58 0
997.66 0
997.73 0
997.80 1
997.87 1
997.95 2
998.02 2
998.09 3
998.16 3
998.24 3
998.31 2
998.38 2
998.45 2
998.53 1
998.60 1
998.67 1
998.74 1
998.82 2
998.89 2
998.96 2
999.03 3
999.11 3
999.18 3
999.25 2
999.32 2
999.40 2
999.47 2
999.54 2
999.61 3
999.69 3
999.76 4
999.83 5
999.90 5
999.98 5
1000.05 5
1000.12 4
1000.19 3
1000.27 3
1000.34 2
1000.41 1
1000.48 1
1000.56 0
1000.63 0
1000.70 0
1000.77 0
1000.85 0
1000.92 1
1000.99 1
1001.06 1
1001.14 1
1001.21 1
1001.28 1
1001.35 0
1001.43 0
1001.50 0
1001.57 0
1001.64 0
1001.72 0
1001.79 0
1001.86 0
1001.94 0
1002.01 0
1002.08 0
1002.15 1
1002.23 1
1002.30 1
1002.37 1
1002.44 0
1002.52 0
1002.59 0
1002.66 0
1002.73 0
1002.81 0
1002.88 0
1002.95 1
1003.02 1
1003.10 1
1003.17 0
1003.24 0
1003.32 0
1003.39 0
1003.46 0
1003.53 0
1003.61 0
1003.68 1
1003.75 2
1003.82 3
1003.90 3
1003.97 4
1004.04 4
1004.11 5
1004.19 5
1004.26 5
1004.33 5
1004.41 5
1004.48 5
1004.55 5
1004.62 5
1004.70 5
1004.77 4
1004.84 4
1004.91 3
1004.99 2
1005.06 1
1005.13 1
1005.21 1
1005.28 1
1005.35 1
1005.42 2
1005.50 2
1005.57 3
1005.64 3
1005.71 3
1005.79 3
1005.86 3
1005.93 3
1006.01 2
1006.08 1
1006.15 1
1006.22 0
1006.30 0
1006.37 0
1006.44 0
1006.52 0
1006.59 0
1006.66 0
1006.73 1
1006.81 2
1006.88 2
1006.95 2
1007.02 3
1007.10 3
1007.17 2
1007.24 2
1007.32 1
1007.39 1
1007.46 0
1007.53 0
1007.61 0
1007.68 0
1007.75 0
1007.83 0
1007.90 0
1007.97 0
1008.04 1
1008.12 1
1008.19 1
1008.26 0
1008.34 0
1008.41 0
1008.48 0
1008.55 0
1008.63 0
1008.70 0
1008.77 0
1008.85 0
1008.92 0
1008.99 0
1009.06 0
1009.14 0
1009.21 0
1009.28 0
1009.36 0
1009.43 0
1009.50 0
1009.57 0
1009.65 0
1009.72 1
1009.79 2
1009.87 3
1009.94 4
1010.01 5
1010.08 7
1010.16 8
1010.23 8
1010.30 9
1010.38 9
1010.45 9
1010.52 9
1010.60 9
1010.67 9
1010.74 8
1010.81 8
1010.89 7
1010.96 6
1011.03 6
1011.11 7
1011.18 8
1011.25 9
1011.32 10
1011.40 11
1011.47 12
1011.54 12
1011.62 12
1011.69 12
1011.76 12
1011.84 11
1011.91 11
1011.98 12
1012.05 14
1012.13 16
1012.20 18
1012.27 20
1012.35 22
1012.42 23
1012.49 24
1012.57 23
1012.64 22
1012.71 21
1012.78 19
1012.86 18
1012.93 17
1013.00 16
1013.08 15
1013.15 14
1013.22 14
1013.30 13
1013.37 12
1013.44 11
1013.51 10
1013.59 10
1013.66 10
1013.73 10
1013.81 10
1013.88 10
1013.95 9
1014.03 9
1014.10 8
1014.17 8
1014.25 8
1014.32 9
1014.39 9
1014.46 10
1014.54 10
1014.61 11
1014.68 12
1014.76 12
1014.83 13
1014.90 13
1014.98 13
1015.05 13
1015.12 12
1015.20 11
1015.27 10
1015.34 10
1015.41 9
1015.49 8
1015.56 8
1015.63 7
1015.71 7
1015.78 6
1015.85 6
1015.93 5
1016.00 5
1016.07 5
1016.15 5
1016.22 5
1016.29 6
1016.37 6
1016.44 6
1016.51 5
1016.58 5
1016.66 4
1016.73 4
1016.80 4
1016.88 4
1016.95 5
1017.02 6
1017.10 7
1017.17 9
1017.24 10
1017.32 10
1017.39 10
1017.46 10
1017.54 9
1017.61 9
1017.68 8
1017.76 8
1017.83 8
1017.90 8
1017.97 8
1018.05 8
1018.12 8
1018.19 7
1018.27 7
1018.34 7
1018.41 7
1018.49 7
1018.56 7
1018.63 7
1018.71 8
1018.78 8
1018.85 8
1018.93 8
1019.00 7
1019.07 7
1019.15 7
1019.22 6
1019.29 5
1019.37 5
1019.44 4
1019.51 4
1019.59 4
1019.66 4
1019.73 5
1019.81 5
1019.88 6
1019.95 6
1020.03 6
1020.10 6
1020.17 6
1020.25 5
1020.32 5
1020.39 4
1020.46 4
1020.54 4
1020.61 5
1020.68 5
1020.76 5
1020.83 6
1020.90 7
1020.98 7
1021.05 8
1021.12 9
1021.20 9
1021.27 9
1021.34 9
1021.42 9
1021.49 9
1021.56 8
1021.64 8
1021.71 7
1021.78 7
1021.86 6
1021.93 6
1022.00 5
1022.08 4
1022.15 3
1022.22 2
1022.30 2
1022.37 1
1022.44 1
1022.52 2
1022.59 2
1022.66 2
1022.74 3
1022.81 3
1022.88 2
1022.96 2
1023.03 2
1023.10 1
1023.18 0
1023.25 0
1023.33 0
1023.40 0
1023.47 0
1023.55 0
1023.62 0
1023.69 0
1023.77 0
1023.84 0
1023.91 1
1023.99 2
1024.06 3
1024.13 4
1024.21 6
1024.28 7
1024.35 8
1024.43 9
1024.50 10
1024.57 10
1024.65 10
1024.72 9
1024.79 8
1024.87 7
1024.94 6
1025.01 5
1025.09 4
1025.16 3
1025.23 3
1025.31 3
1025.38 4
1025.45 6
1025.53 8
1025.60 11
1025.67 13
1025.75 14
1025.82 15
1025.90 15
1025.97 15
1026.04 14
1026.12 13
1026.19 12
1026.26 10
1026.34 9
1026.41 7
1026.48 6
1026.56 6
1026.63 6
1026.70 7
1026.78 9
1026.85 12
1026.92 15
1027.00 17
1027.07 19
1027.14 21
1027.22 21
1027.29 22
1027.37 22
1027.44 22
1027.51 21
1027.59 21
1027.66 21
1027.73 20
1027.81 20
1027.88 19
1027.95 19
1028.03 18
1028.10 18
1028.17 18
1028.25 18
1028.32 18
1028.40 18
1028.47 19
1028.54 18
1028.62 18
1028.69 18
1028.76 18
1028.84 18
1028.91 19
1028.98 20
1029.06 22
1029.13 23
1029.20 25
1029.28 26
1029.35 26
1029.43 26
1029.50 24
1029.57 23
1029.65 21
1029.72 20
1029.79 19
1029.87 19
1029.94 19
1030.01 20
1030.09 21
1030.16 21
1030.24 22
1030.31 23
1030.38 23
1030.46 23
1030.53 22
1030.60 21
1030.68 20
1030.75 18
1030.82 16
1030.90 15
1030.97 15
1031.05 15
1031.12 17
1031.19 18
1031.27 20
1031.34 20
1031.41 21
1031.49 20
1031.56 19
1031.63 18
1031.71 17
1031.78 17
1031.86 18
1031.93 19
1032.00 20
1032.08 21
1032.15 22
1032.22 23
1032.30 24
1032.37 24
1032.45 25
1032.52 25
1032.59 25
1032.67 25
1032.74 25
1032.81 24
1032.89 23
1032.96 21
1033.04 20
1033.11 19
1033.18 18
1033.26 18
1033.33 17
1033.40 17
1033.48 17
1033.55 18
1033.63 18
1033.70 18
1033.77 18
1033.85 17
1033.92 16
1033.99 16
1034.07 16
1034.14 16
1034.22 16
1034.29 17
1034.36 17
1034.44 18
1034.51 18
1034.58 17
1034.66 16
1034.73 15
1034.81 14
1034.88 14
1034.95 13
1035.03 13
1035.10 13
1035.17 13
1035.25 13
1035.32 13
1035.40 13
1035.47 14
1035.54 15
1035.62 16
1035.69 17
1035.77 18
1035.84 18
1035.91 18
1035.99 17
1036.06 16
1036.13 16
1036.21 15
1036.28 15
1036.36 15
1036.43 15
1036.50 15
1036.58 15
1036.65 15
1036.73 15
1036.80 15
1036.87 15
1036.95 15
1037.02 14
1037.09 14
1037.17 13
1037.24 12
1037.32 11
1037.39 10
1037.46 10
1037.54 9
1037.61 9
1037.69 9
1037.76 8
1037.83 8
1037.91 8
1037.98 8
1038.06 8
1038.13 8
1038.20 9
1038.28 10
1038.35 12
1038.42 14
1038.50 15
1038.57 16
1038.65 17
1038.72 16
1038.79 15
1038.87 14
1038.94 12
1039.02 11
1039.09 9
1039.16 7
1039.24 6
1039.31 5
1039.39 4
1039.46 4
1039.53 4
1039.61 5
1039.68 6
1039.76 7
1039.83 8
1039.90 8
1039.98 8
1040.05 8
1040.13 7
1040.20 6
1040.27 5
1040.35 4
1040.42 3
1040.50 3
1040.57 2
1040.64 2
1040.72 1
1040.79 1
1040.87 1
1040.94 0
1041.01 0
1041.09 0
1041.16 0
1041.24 0
1041.31 0
1041.38 0
1041.46 0
1041.53 0
1041.61 2
1041.68 4
1041.75 6
1041.83 8
1041.90 10
1041.98 11
1042.05 13
1042.12 13
1042.20 14
1042.27 15
1042.35 16
1042.42 17
1042.49 18
1042.57 18
1042.64 19
1042.72 18
1042.79 18
1042.87 17
1042.94 17
1043.01 17
1043.09 17
1043.16 18
1043.24 19
1043.31 20
1043.38 21
1043.46 22
1043.53 22
1043.61 22
1043.68 22
1043.75 22
1043.83 22
1043.90 22
1043.98 23
1044.05 23
1044.13 23
1044.20 22
1044.27 21
1044.35 20
1044.42 19
1044.50 19
1044.57 19
1044.64 19
1044.72 20
1044.79 22
1044.87 23
1044.94 24
1045.01 24
1045.09 24
1045.16 23
1045.24 22
1045.31 21
1045.39 20
1045.46 19
1045.53 19
1045.61 19
1045.68 19
1045.76 21
1045.83 22
1045.91 23
1045.98 24
1046.05 24
1046.13 24
1046.20 23
1046.28 22
1046.35 22
1046.42 22
1046.50 22
1046.57 22
1046.65 23
1046.72 24
1046.80 24
1046.87 24
1046.94 24
1047.02 24
1047.09 23
1047.17 23
1047.24 24
1047.32 24
1047.39 25
1047.46 25
1047.54 26
1047.61 27
1047.69 27
1047.76 27
1047.83 26
1047.91 26
1047.98 24
1048.06 23
1048.13 22
1048.21 21
1048.28 20
1048.35 20
1048.43 20
1048.50 21
1048.58 22
1048.65 23
1048.73 25
1048.80 27
1048.87 28
1048.95 30
1049.02 31
1049.10 32
1049.17 32
1049.25 32
1049.32 30
1049.40 29
1049.47 27
1049.54 25
1049.62 23
1049.69 22
1049.77 22
1049.84 22
1049.92 23
1049.99 23
1050.06 23
1050.14 22
1050.21 21
1050.29 20
1050.36 19
1050.44 18
1050.51 17
1050.58 16
1050.66 15
1050.73 14
1050.81 14
1050.88 13
1050.96 13
1051.03 13
1051.11 14
1051.18 15
1051.25 16
1051.33 17
1051.40 17
1051.48 18
1051.55 17
1051.63 16
1051.70 15
1051.77 13
1051.85 11
1051.92 9
1052.00 7
1052.07 6
1052.15 5
1052.22 4
1052.30 4
1052.37 3
1052.44 3
1052.52 3
1052.59 3
1052.67 3
1052.74 3
1052.82 3
1052.89 3
1052.97 2
1053.04 1
1053.11 0
1053.19 0
1053.26 0
1053.34 0
1053.41 0
1053.49 0
1053.56 0
1053.64 1
1053.71 2
1053.78 3
1053.86 3
1053.93 2
1054.01 1
1054.08 0
1054.16 0
1054.23 0
1054.31 0
1054.38 2
1054.45 3
1054.53 5
1054.60 6
1054.68 8
1054.75 9
1054.83 9
1054.90 9
1054.98 8
1055.05 8
1055.13 7
1055.20 7
1055.27 6
1055.35 6
1055.42 5
1055.50 4
1055.57 3
1055.65 2
1055.72 1
1055.80 0
1055.87 1
1055.95 2
1056.02 3
1056.09 5
1056.17 6
1056.24 7
1056.32 8
1056.39 9
1056.47 9
1056.54 9
1056.62 8
1056.69 6
1056.77 5
1056.84 4
1056.91 3
1056.99 3
1057.06 4
1057.14 5
1057.21 7
1057.29 8
1057.36 9
1057.44 10
1057.51 9
1057.59 9
1057.66 9
1057.74 10
1057.81 11
1057.88 13
1057.96 16
1058.03 18
1058.11 20
1058.18 23
1058.26 25
1058.33 26
1058.41 27
1058.48 27
1058.56 27
1058.63 26
1058.71 24
1058.78 22
1058.85 21
1058.93 20
1059.00 20
1059.08 20
1059.15 21
1059.23 22
1059.30 23
1059.38 25
1059.45 26
1059.53 27
1059.60 28
1059.68 29
1059.75 30
1059.83 31
1059.90 33
1059.97 34
1060.05 36
1060.12 36
1060.20 36
1060.27 36
1060.35 35
1060.42 34
1060.50 33
1060.57 32
1060.65 31
1060.72 30
1060.80 30
1060.87 30
1060.95 30
1061.02 30
1061.10 30
1061.17 30
1061.24 30
1061.32 29
1061.39 29
1061.47 27
1061.54 26
1061.62 25
1061.69 24
1061.77 23
1061.84 22
1061.92 21
1061.99 21
1062.07 21
1062.14 22
1062.22 22
1062.29 23
1062.37 24
1062.44 25
1062.52 25
1062.59 25
1062.67 25
1062.74 25
1062.81 25
1062.89 25
1062.96 26
1063.04 26
1063.11 26
1063.19 26
1063.26 26
1063.34 25
1063.41 25
1063.49 25
1063.56 25
1063.64 27
1063.71 29
1063.79 31
1063.86 34
1063.94 36
1064.01 36
1064.09 36
1064.16 34
1064.24 32
1064.31 30
1064.39 28
1064.46 28
1064.54 29
1064.61 31
1064.69 34
1064.76 37
1064.84 39
1064.91 39
1064.98 38
1065.06 35
1065.13 32
1065.21 29
1065.28 26
1065.36 25
1065.43 24
1065.51 24
1065.58 24
1065.66 25
1065.73 27
1065.81 28
1065.88 28
1065.96 29
1066.03 28
1066.11 27
1066.18 26
1066.26 25
1066.33 24
1066.41 24
1066.48 25
1066.56 26
1066.63 27
1066.71 28
1066.78 28
1066.86 29
1066.93 29
1067.01 30
1067.08 31
1067.16 32
1067.23 33
1067.31 34
1067.38 35
1067.46 35
1067.53 34
1067.61 32
1067.68 30
1067.76 28
1067.83 25
1067.91 21
1067.98 17
1068.06 13
1068.13 9
1068.21 6
1068.28 3
1068.36 2
1068.43 1
1068.51 0
1068.58 0
1068.66 0
1068.73 0
1068.81 0
1068.88 0
1068.96 0
1069.03 0
1069.11 0
1069.18 0
1069.26 0
1069.33 2
1069.41 5
1069.48 8
1069.56 11
1069.63 12
1069.71 14
1069.78 14
1069.86 14
1069.93 14
1070.01 14
1070.08 14
1070.16 14
1070.23 13
1070.31 12
1070.38 11
1070.46 9
1070.53 9
1070.61 8
1070.68 9
1070.76 10
1070.83 12
1070.91 14
1070.98 16
1071.06 18
1071.13 19
1071.21 19
1071.28 20
1071.36 20
1071.43 20
1071.51 19
1071.58 19
1071.66 18
1071.73 16
1071.81 15
1071.88 13
1071.96 12
1072.03 12
1072.11 13
1072.18 15
1072.26 18
1072.33 21
1072.41 24
1072.48 27
1072.56 28
1072.63 29
1072.71 28
1072.79 27
1072.86 26
1072.94 25
1073.01 25
1073.09 26
1073.16 26
1073.24 26
1073.31 26
1073.39 26
1073.46 25
1073.54 24
1073.61 24
1073.69 24
1073.76 25
1073.84 27
1073.91 28
1073.99 30
1074.06 32
1074.14 33
1074.21 35
1074.29 37
1074.36 39
1074.44 42
1074.51 44
1074.59 47
1074.66 50
1074.74 52
1074.81 54
1074.89 55
1074.97 54
1075.04 53
1075.12 51
1075.19 49
1075.27 47
1075.34 46
1075.42 45
1075.49 44
1075.57 45
1075.64 45
1075.72 46
1075.79 47
1075.87 47
1075.94 47
1076.02 47
1076.09 48
1076.17 48
1076.24 49
1076.32 50
1076.39 51
1076.47 52
1076.55 52
1076.62 53
1076.70 53
1076.77 54
1076.85 54
1076.92 53
1077.00 52
1077.07 51
1077.15 48
1077.22 45
1077.30 43
1077.37 40
1077.45 38
1077.52 36
1077.60 35
1077.67 34
1077.75 34
1077.83 33
1077.90 33
1077.98 32
1078.05 32
1078.13 32
1078.20 32
1078.28 32
1078.35 31
1078.43 31
1078.50 29
1078.58 28
1078.65 26
1078.73 24
1078.80 22
1078.88 20
1078.96 19
1079.03 18
1079.11 18
1079.18 18
1079.26 19
1079.33 20
1079.41 21
1079.48 22
1079.56 23
1079.63 24
1079.71 26
1079.78 27
1079.86 29
1079.94 30
1080.01 30
1080.09 29
1080.16 28
1080.24 26
1080.31 25
1080.39 23
1080.46 23
1080.54 22
1080.61 22
1080.69 21
1080.76 20
1080.84 17
1080.92 14
1080.99 11
1081.07 8
1081.14 5
1081.22 3
1081.29 2
1081.37 2
1081.44 3
1081.52 5
1081.59 8
1081.67 10
1081.75 11
1081.82 12
1081.90 11
1081.97 9
1082.05 6
1082.12 3
1082.20 0
1082.27 0
1082.35 0
1082.42 0
1082.50 1
1082.58 4
1082.65 6
1082.73 8
1082.80 10
1082.88 11
1082.95 11
1083.03 10
1083.10 8
1083.18 6
1083.26 4
1083.33 2
1083.41 2
1083.48 2
1083.56 3
1083.63 5
1083.71 7
1083.78 9
1083.86 10
1083.93 10
1084.01 10
1084.09 9
1084.16 7
1084.24 4
1084.31 1
1084.39 0
1084.46 0
1084.54 0
1084.61 0
1084.69 0
1084.77 0
1084.84 0
1084.92 2
1084.99 3
1085.07 4
1085.14 4
1085.22 4
1085.29 3
1085.37 3
1085.45 3
1085.52 3
1085.60 2
1085.67 2
1085.75 2
1085.82 2
1085.90 3
1085.98 3
1086.05 3
1086.13 3
1086.20 3
1086.28 3
1086.35 2
1086.43 1
1086.50 1
1086.58 0
1086.66 1
1086.73 2
1086.81 3
1086.88 5
1086.96 7
1087.03 10
1087.11 13
1087.19 17
1087.26 20
1087.34 23
1087.41 25
1087.49 26
1087.56 27
1087.64 27
1087.71 28
1087.79 28
1087.87 28
1087.94 28
1088.02 28
1088.09 28
1088.17 28
1088.24 29
1088.32 29
1088.40 31
1088.47 33
1088.55 35
1088.62 38
1088.70 40
1088.77 42
1088.85 43
1088.93 44
1089.00 45
1089.08 47
1089.15 50
1089.23 55
1089.30 59
1089.38 64
1089.46 69
1089.53 72
1089.61 74
1089.68 74
1089.76 74
1089.83 73
1089.91 72
1089.99 71
1090.06 71
1090.14 71
1090.21 71
1090.29 71
1090.36 72
1090.44 71
1090.52 71
1090.59 71
1090.67 72
1090.74 74
1090.82 78
1090.89 82
1090.97 87
1091.05 92
1091.12 96
1091.20 100
1091.27 103
1091.35 105
1091.43 107
1091.50 108
1091.58 108
1091.65 107
1091.73 106
1091.80 104
1091.88 102
1091.96 99
1092.03 97
1092.11 96
1092.18 95
1092.26 95
1092.33 97
1092.41 99
1092.49 102
1092.56 104
1092.64 106
1092.71 107
1092.79 107
1092.87 104
1092.94 99
1093.02 93
1093.09 85
1093.17 77
1093.24 70
1093.32 64
1093.40 59
1093.47 57
1093.55 56
1093.62 56
1093.70 56
1093.78 57
1093.85 58
1093.93 58
1094.00 58
1094.08 58
1094.16 57
1094.23 56
1094.31 54
1094.38 52
1094.46 49
1094.53 46
1094.61 43
1094.69 39
1094.76 36
1094.84 34
1094.91 32
1094.99 31
1095.07 30
1095.14 30
1095.22 30
1095.29 30
1095.37 30
1095.45 30
1095.52 31
1095.60 32
1095.67 33
1095.75 34
1095.83 34
1095.90 34
1095.98 33
1096.05 31
1096.13 29
1096.21 26
1096.28 23
1096.36 20
1096.43 17
1096.51 15
1096.59 13
1096.66 11
1096.74 10
1096.81 9
1096.89 8
1096.96 6
1097.04 4
1097.12 2
1097.19 1
1097.27 0
1097.34 1
1097.42 2
1097.50 3
1097.57 5
1097.65 7
1097.72 8
1097.80 8
1097.88 7
1097.95 5
1098.03 3
1098.10 0
1098.18 0
1098.26 0
1098.33 0
1098.41 0
1098.49 3
1098.56 8
1098.64 13
1098.71 17
1098.79 20
1098.87 21
1098.94 21
1099.02 18
1099.09 15
1099.17 10
1099.25 5
1099.32 1
1099.40 0
1099.47 0
1099.55 0
1099.63 0
1099.70 0
1099.78 0
1099.85 1
1099.93 2
1100.01 2
1100.08 1
1100.16 1
1100.23 1
1100.31 3
1100.39 6
1100.46 9
1100.54 14
1100.62 18
1100.69 20
1100.77 22
1100.84 21
1100.92 19
1101.00 15
1101.07 11
1101.15 7
1101.22 4
1101.30 1
1101.38 0
1101.45 0
1101.53 0
1101.60 0
1101.68 0
1101.76 0
1101.83 0
1101.91 0
1101.99 0
1102.06 1
1102.14 3
1102.21 5
1102.29 7
1102.37 8
1102.44 9
1102.52 10
1102.59 10
1102.67 11
1102.75 13
1102.82 16
1102.90 19
1102.98 23
1103.05 27
1103.13 30
1103.20 31
1103.28 32
1103.36 30
1103.43 29
1103.51 27
1103.59 27
1103.66 28
1103.74 31
1103.81 35
1103.89 40
1103.97 45
1104.04 50
1104.12 54
1104.20 57
1104.27 59
1104.35 60
1104.42 61
1104.50 61
1104.58 62
1104.65 64
1104.73 67
1104.81 70
1104.88 74
1104.96 78
1105.03 82
1105.11 85
1105.19 87
1105.26 87
1105.34 86
1105.42 85
1105.49 82
1105.57 80
1105.64 77
1105.72 75
1105.80 73
1105.87 74
1105.95 75
1106.03 78
1106.10 81
1106.18 85
1106.25 88
1106.33 91
1106.41 94
1106.48 97
1106.56 100
1106.64 103
1106.71 107
1106.79 111
1106.86 115
1106.94 118
1107.02 120
1107.09 121
1107.17 122
1107.25 120
1107.32 118
1107.40 115
1107.48 112
1107.55 109
1107.63 106
1107.70 105
1107.78 105
1107.86 106
1107.93 107
1108.01 108
1108.09 108
1108.16 107
1108.24 105
1108.32 102
1108.39 100
1108.47 98
1108.54 98
1108.62 100
1108.70 103
1108.77 108
1108.85 112
1108.93 116
1109.00 119
1109.08 120
1109.16 120
1109.23 118
1109.31 115
1109.38 110
1109.46 104
1109.54 97
1109.61 90
1109.69 82
1109.77 75
1109.84 67
1109.92 60
1110.00 54
1110.07 49
1110.15 44
1110.23 40
1110.30 36
1110.38 33
1110.46 30
1110.53 29
1110.61 28
1110.68 27
1110.76 27
1110.84 26
1110.91 25
1110.99 23
1111.07 20
1111.14 17
1111.22 15
1111.30 13
1111.37 12
1111.45 12
1111.53 13
1111.60 15
1111.68 17
1111.76 20
1111.83 23
1111.91 25
1111.98 26
1112.06 26
1112.14 26
1112.21 25
1112.29 24
1112.37 24
1112.44 24
1112.52 25
1112.60 26
1112.67 28
1112.75 30
1112.83 31
1112.90 31
1112.98 30
1113.06 29
1113.13 28
1113.21 27
1113.29 26
1113.36 26
1113.44 26
1113.52 28
1113.59 30
1113.67 32
1113.74 35
1113.82 39
1113.90 42
1113.97 45
1114.05 48
1114.13 51
1114.20 54
1114.28 55
1114.36 57
1114.43 57
1114.51 57
1114.59 56
1114.66 54
1114.74 52
1114.82 49
1114.89 47
1114.97 45
1115.05 44
1115.12 42
1115.20 41
1115.28 39
1115.35 37
1115.43 34
1115.51 32
1115.58 30
1115.66 28
1115.74 27
1115.81 26
1115.89 24
1115.97 23
1116.04 21
1116.12 20
1116.20 21
1116.27 23
1116.35 26
1116.43 32
1116.50 38
1116.58 46
1116.66 53
1116.73 59
1116.81 63
1116.89 67
1116.96 69
1117.04 71
1117.12 73
1117.19 74
1117.27 77
1117.35 79
1117.42 82
1117.50 85
1117.58 87
1117.65 89
1117.73 91
1117.81 91
1117.88 92
1117.96 92
1118.04 91
1118.11 91
1118.19 89
1118.27 87
1118.34 85
1118.42 82
1118.50 80
1118.57 80
1118.65 80
1118.73 83
1118.80 87
1118.88 93
1118.96 100
1119.03 106
1119.11 111
1119.19 114
1119.26 115
1119.34 114
1119.42 112
1119.49 110
1119.57 106
1119.65 103
1119.72 101
1119.80 99
1119.88 98
1119.95 97
1120.03 98
1120.11 100
1120.19 103
1120.26 107
1120.34 111
1120.42 115
1120.49 118
1120.57 120
1120.65 120
1120.72 118
1120.80 114
1120.88 109
1120.95 104
1121.03 99
1121.11 95
1121.18 92
1121.26 89
1121.34 88
1121.41 87
1121.49 86
1121.57 86
1121.64 84
1121.72 82
1121.80 80
1121.87 78
1121.95 76
1122.03 75
1122.11 74
1122.18 73
1122.26 72
1122.34 72
1122.41 71
1122.49 71
1122.57 71
1122.64 71
1122.72 71
1122.80 71
1122.87 70
1122.95 69
1123.03 67
1123.10 64
1123.18 60
1123.26 55
1123.34 49
1123.41 43
1123.49 37
1123.57 32
1123.64 28
1123.72 25
1123.80 24
1123.87 24
1123.95 26
1124.03 28
1124.10 30
1124.18 31
1124.26 30
1124.34 29
1124.41 25
1124.49 21
1124.57 16
1124.64 11
1124.72 6
1124.80 1
1124.87 0
1124.95 0
1125.03 0
1125.10 0
1125.18 0
1125.26 0
1125.34 1
1125.41 3
1125.49 5
1125.57 5
1125.64 5
1125.72 4
1125.80 3
1125.87 3
1125.95 5
1126.03 8
1126.11 13
1126.18 19
1126.26 26
1126.34 32
1126.41 36
1126.49 39
1126.57 41
1126.64 40
1126.72 39
1126.80 37
1126.88 34
1126.95 31
1127.03 28
1127.11 25
1127.18 22
1127.26 19
1127.34 18
1127.41 18
1127.49 19
1127.57 21
1127.65 24
1127.72 26
1127.80 27
1127.88 27
1127.95 26
1128.03 23
1128.11 21
1128.18 19
1128.26 18
1128.34 18
1128.42 19
1128.49 21
1128.57 22
1128.65 23
1128.72 22
1128.80 20
1128.88 17
1128.96 13
1129.03 10
1129.11 7
1129.19 5
1129.26 4
1129.34 4
1129.42 5
1129.50 6
1129.57 7
1129.65 7
1129.73 8
1129.80 8
1129.88 8
1129.96 8
1130.03 9
1130.11 10
1130.19 11
1130.27 14
1130.34 18
1130.42 24
1130.50 31
1130.57 39
1130.65 46
1130.73 54
1130.81 60
1130.88 64
1130.96 65
1131.04 65
1131.11 63
1131.19 60
1131.27 58
1131.35 57
1131.42 58
1131.50 60
1131.58 63
1131.65 66
1131.73 70
1131.81 73
1131.89 77
1131.96 80
1132.04 82
1132.12 84
1132.20 84
1132.27 83
1132.35 82
1132.43 79
1132.50 77
1132.58 77
1132.66 78
1132.74 82
1132.81 88
1132.89 96
1132.97 106
1133.04 115
1133.12 124
1133.20 132
1133.28 138
1133.35 143
1133.43 146
1133.51 148
1133.59 148
1133.66 147
1133.74 144
1133.82 141
1133.89 137
1133.97 134
1134.05 132
1134.13 132
1134.20 134
1134.28 140
1134.36 148
1134.43 158
1134.51 169
1134.59 180
1134.67 189
1134.74 195
1134.82 199
1134.90 200
1134.98 200
1135.05 200
1135.13 201
1135.21 204
1135.29 208
1135.36 213
1135.44 217
1135.52 221
1135.59 223
1135.67 223
1135.75 223
1135.83 224
1135.90 225
1135.98 228
1136.06 232
1136.14 236
1136.21 240
1136.29 244
1136.37 248
1136.44 252
1136.52 256
1136.60 259
1136.68 262
1136.75 264
1136.83 266
1136.91 266
1136.99 264
1137.06 261
1137.14 256
1137.22 250
1137.30 242
1137.37 234
1137.45 226
1137.53 219
1137.61 215
1137.68 212
1137.76 211
1137.84 211
1137.91 210
1137.99 209
1138.07 207
1138.15 203
1138.22 198
1138.30 194
1138.38 190
1138.46 187
1138.53 185
1138.61 183
1138.69 182
1138.77 179
1138.84 175
1138.92 170
1139.00 163
1139.08 156
1139.15 147
1139.23 139
1139.31 131
1139.39 124
1139.46 118
1139.54 113
1139.62 109
1139.70 106
1139.77 103
1139.85 101
1139.93 99
1140.01 97
1140.08 96
1140.16 94
1140.24 92
1140.31 90
1140.39 86
1140.47 81
1140.55 75
1140.62 69
1140.70 63
1140.78 56
1140.86 51
1140.93 47
1141.01 44
1141.09 43
1141.17 43
1141.24 45
1141.32 47
1141.40 50
1141.48 51
1141.55 53
1141.63 53
1141.71 52
1141.79 52
1141.86 50
1141.94 49
1142.02 48
1142.10 48
1142.17 47
1142.25 47
1142.33 47
1142.41 48
1142.49 49
1142.56 51
1142.64 54
1142.72 56
1142.80 57
1142.87 57
1142.95 56
1143.03 52
1143.11 47
1143.18 42
1143.26 36
1143.34 30
1143.42 25
1143.49 22
1143.57 19
1143.65 18
1143.73 18
1143.80 20
1143.88 21
1143.96 23
1144.04 25
1144.11 25
1144.19 24
1144.27 23
1144.35 22
1144.42 23
1144.50 25
1144.58 28
1144.66 32
1144.73 37
1144.81 39
1144.89 39
1144.97 36
1145.05 30
1145.12 23
1145.20 15
1145.28 9
1145.36 5
1145.43 3
1145.51 3
1145.59 4
1145.67 4
1145.74 4
1145.82 2
1145.90 0
1145.98 0
1146.05 0
1146.13 0
1146.21 0
1146.29 0
1146.37 1
1146.44 9
1146.52 17
1146.60 26
1146.68 35
1146.75 42
1146.83 48
1146.91 52
1146.99 54
1147.06 55
1147.14 55
1147.22 56
1147.30 57
1147.38 59
1147.45 63
1147.53 68
1147.61 74
1147.69 79
1147.76 84
1147.84 87
1147.92 89
1148.00 89
1148.08 89
1148.15 88
1148.23 87
1148.31 88
1148.39 90
1148.46 95
1148.54 102
1148.62 111
1148.70 121
1148.77 131
1148.85 140
1148.93 147
1149.01 153
1149.09 158
1149.16 162
1149.24 165
1149.32 167
1149.40 168
1149.47 168
1149.55 166
1149.63 164
1149.71 163
1149.79 161
1149.86 162
1149.94 164
1150.02 169
1150.10 174
1150.17 180
1150.25 185
1150.33 190
1150.41 194
1150.49 197
1150.56 201
1150.64 204
1150.72 209
1150.80 215
1150.88 222
1150.95 229
1151.03 235
1151.11 239
1151.19 241
1151.26 240
1151.34 236
1151.42 230
1151.50 223
1151.58 216
1151.65 211
1151.73 208
1151.81 207
1151.89 210
1151.96 216
1152.04 225
1152.12 235
1152.20 247
1152.28 258
1152.35 268
1152.43 276
1152.51 280
1152.59 281
1152.67 279
1152.74 274
1152.82 268
1152.90 261
1152.98 254
1153.06 248
1153.13 243
1153.21 241
1153.29 240
1153.37 240
1153.44 242
1153.52 244
1153.60 246
1153.68 248
1153.76 250
1153.83 250
1153.91 250
1153.99 249
1154.07 246
1154.15 241
1154.22 235
1154.30 227
1154.38 217
1154.46 206
1154.54 194
1154.61 185
1154.69 178
1154.77 174
1154.85 173
1154.93 175
1155.00 178
1155.08 181
1155.16 183
1155.24 183
1155.32 181
1155.39 177
1155.47 172
1155.55 166
1155.63 160
1155.71 153
1155.78 146
1155.86 138
1155.94 130
1156.02 123
1156.10 117
1156.17 111
1156.25 107
1156.33 105
1156.41 104
1156.49 104
1156.56 105
1156.64 108
1156.72 113
1156.80 119
1156.88 127
1156.95 136
1157.03 145
1157.11 154
1157.19 160
1157.27 164
1157.34 166
1157.42 164
1157.50 159
1157.58 153
1157.66 145
1157.73 138
1157.81 131
1157.89 126
1157.97 123
1158.05 122
1158.12 123
1158.20 125
1158.28 128
1158.36 131
1158.44 133
1158.51 133
1158.59 130
1158.67 125
1158.75 117
1158.83 109
1158.91 101
1158.98 95
1159.06 92
1159.14 93
1159.22 97
1159.30 103
1159.37 111
1159.45 117
1159.53 122
1159.61 125
1159.69 124
1159.76 122
1159.84 118
1159.92 114
1160.00 110
1160.08 108
1160.16 106
1160.23 105
1160.31 104
1160.39 103
1160.47 102
1160.55 100
1160.62 98
1160.70 96
1160.78 95
1160.86 95
1160.94 95
1161.01 97
1161.09 99
1161.17 101
1161.25 102
1161.33 102
1161.41 99
1161.48 94
1161.56 87
1161.64 79
1161.72 72
1161.80 66
1161.87 62
1161.95 61
1162.03 61
1162.11 64
1162.19 67
1162.27 71
1162.34 74
1162.42 77
1162.50 77
1162.58 77
1162.66 76
1162.74 74
1162.81 72
1162.89 71
1162.97 71
1163.05 73
1163.13 76
1163.20 78
1163.28 81
1163.36 84
1163.44 86
1163.52 87
1163.60 89
1163.67 90
1163.75 90
1163.83 90
1163.91 89
1163.99 86
1164.07 83
1164.14 80
1164.22 77
1164.30 74
1164.38 72
1164.46 71
1164.54 70
1164.61 68
1164.69 66
1164.77 63
1164.85 59
1164.93 54
1165.00 50
1165.08 45
1165.16 40
1165.24 37
1165.32 34
1165.40 33
1165.47 32
1165.55 32
1165.63 31
1165.71 29
1165.79 26
1165.87 22
1165.94 17
1166.02 13
1166.10 10
1166.18 10
1166.26 11
1166.34 14
1166.41 17
1166.49 19
1166.57 19
1166.65 17
1166.73 14
1166.81 10
1166.88 6
1166.96 3
1167.04 1
1167.12 2
1167.20 5
1167.28 9
1167.36 14
1167.43 19
1167.51 23
1167.59 27
1167.67 29
1167.75 29
1167.83 28
1167.90 26
1167.98 23
1168.06 20
1168.14 16
1168.22 14
1168.30 13
1168.37 14
1168.45 16
1168.53 19
1168.61 22
1168.69 25
1168.77 26
1168.84 26
1168.92 26
1169.00 25
1169.08 24
1169.16 23
1169.24 23
1169.32 23
1169.39 24
1169.47 25
1169.55 24
1169.63 23
1169.71 20
1169.79 16
1169.86 11
1169.94 7
1170.02 3
1170.10 1
1170.18 0
1170.26 1
1170.34 3
1170.41 5
1170.49 6
1170.57 5
1170.65 3
1170.73 0
1170.81 0
1170.88 0
1170.96 0
1171.04 0
1171.12 0
1171.20 3
1171.28 9
1171.36 15
1171.43 20
1171.51 24
1171.59 27
1171.67 29
1171.75 33
1171.83 37
1171.91 42
1171.98 46
1172.06 50
1172.14 52
1172.22 52
1172.30 51
1172.38 50
1172.46 48
1172.53 48
1172.61 49
1172.69 51
1172.77 55
1172.85 59
1172.93 65
1173.01 69
1173.08 74
1173.16 77
1173.24 79
1173.32 80
1173.40 80
1173.48 79
1173.56 77
1173.63 74
1173.71 71
1173.79 67
1173.87 64
1173.95 61
1174.03 59
1174.11 58
1174.18 58
1174.26 59
1174.34 61
1174.42 64
1174.50 67
1174.58 70
1174.66 75
1174.73 80
1174.81 88
1174.89 96
1174.97 105
1175.05 114
1175.13 122
1175.21 129
1175.29 134
1175.36 137
1175.44 137
1175.52 135
1175.60 130
1175.68 122
1175.76 112
1175.84 101
1175.91 90
1175.99 81
1176.07 75
1176.15 73
1176.23 74
1176.31 78
1176.39 82
1176.47 87
1176.54 89
1176.62 90
1176.70 90
1176.78 88
1176.86 86
1176.94 85
1177.02 83
1177.09 82
1177.17 82
1177.25 83
1177.33 85
1177.41 89
1177.49 94
1177.57 101
1177.65 110
1177.72 119
1177.80 127
1177.88 135
1177.96 141
1178.04 145
1178.12 147
1178.20 147
1178.28 146
1178.35 144
1178.43 143
1178.51 143
1178.59 143
1178.67 144
1178.75 144
1178.83 143
1178.91 139
1178.98 134
1179.06 127
1179.14 119
1179.22 112
1179.30 106
1179.38 101
1179.46 98
1179.54 97
1179.61 96
1179.69 95
1179.77 95
1179.85 96
1179.93 96
1180.01 98
1180.09 102
1180.17 106
1180.25 112
1180.32 117
1180.40 124
1180.48 130
1180.56 135
1180.64 140
1180.72 143
1180.80 146
1180.88 148
1180.95 149
1181.03 150
1181.11 152
1181.19 153
1181.27 156
1181.35 158
1181.43 161
1181.51 165
1181.59 169
1181.66 174
1181.74 180
1181.82 187
1181.90 193
1181.98 200
1182.06 205
1182.14 208
1182.22 210
1182.30 209
1182.37 206
1182.45 201
1182.53 194
1182.61 185
1182.69 176
1182.77 168
1182.85 161
1182.93 157
1183.01 156
1183.08 156
1183.16 157
1183.24 159
1183.32 159
1183.40 159
1183.48 158
1183.56 157
1183.64 157
1183.72 158
1183.79 160
1183.87 162
1183.95 164
1184.03 163
1184.11 161
1184.19 157
1184.27 152
1184.35 145
1184.43 136
1184.50 126
1184.58 116
1184.66 106
1184.74 96
1184.82 87
1184.90 78
1184.98 70
1185.06 63
1185.14 56
1185.22 49
1185.29 44
1185.37 39
1185.45 36
1185.53 34
1185.61 32
1185.69 29
1185.77 26
1185.85 20
1185.93 13
1186.01 6
1186.08 0
1186.16 0
1186.24 0
1186.32 0
1186.40 0
1186.48 0
1186.56 0
1186.64 0
1186.72 4
1186.80 8
1186.87 12
1186.95 14
1187.03 15
1187.11 15
1187.19 14
1187.27 12
1187.35 11
1187.43 10
1187.51 8
1187.59 6
1187.67 4
1187.74 2
1187.82 2
1187.90 2
1187.98 5
1188.06 10
1188.14 18
1188.22 26
1188.30 35
1188.38 42
1188.46 48
1188.54 50
1188.61 50
1188.69 49
1188.77 46
1188.85 43
1188.93 40
1189.01 38
1189.09 36
1189.17 33
1189.25 30
1189.33 25
1189.41 20
1189.48 14
1189.56 9
1189.64 5
1189.72 2
1189.80 0
1189.88 0
1189.96 0
1190.04 0
1190.12 0
1190.20 0
1190.28 1
1190.35 2
1190.43 3
1190.51 4
1190.59 6
1190.67 9
1190.75 13
1190.83 19
1190.91 26
1190.99 34
1191.07 43
1191.15 51
1191.23 58
1191.30 62
1191.38 63
1191.46 62
1191.54 59
1191.62 54
1191.70 48
1191.78 42
1191.86 37
1191.94 33
1192.02 29
1192.10 27
1192.18 26
1192.26 25
1192.33 26
1192.41 27
1192.49 27
1192.57 26
1192.65 25
1192.73 22
1192.81 18
1192.89 14
1192.97 10
1193.05 7
1193.13 4
1193.21 2
1193.29 1
1193.36 0
1193.44 0
1193.52 0
1193.60 0
1193.68 0
1193.76 0
1193.84 0
1193.92 1
1194.00 10
1194.08 20
1194.16 28
1194.24 34
1194.32 37
1194.39 37
1194.47 35
1194.55 32
1194.63 29
1194.71 27
1194.79 27
1194.87 29
1194.95 32
1195.03 36
1195.11 40
1195.19 44
1195.27 49
1195.35 54
1195.43 61
1195.51 69
1195.58 79
1195.66 90
1195.74 99
1195.82 107
1195.90 113
1195.98 116
1196.06 118
1196.14 118
1196.22 119
1196.30 121
1196.38 125
1196.46 128
1196.54 132
1196.62 133
1196.70 133
1196.77 130
1196.85 124
1196.93 117
1197.01 110
1197.09 103
1197.17 98
1197.25 95
1197.33 94
1197.41 95
1197.49 98
1197.57 101
1197.65 105
1197.73 109
1197.81 113
1197.89 118
1197.97 124
1198.04 130
1198.12 137
1198.20 142
1198.28 147
1198.36 149
1198.44 150
1198.52 149
1198.60 148
1198.68 147
1198.76 147
1198.84 148
1198.92 150
1199.00 152
1199.08 155
1199.16 158
1199.24 159
1199.32 160
1199.40 160
1199.47 160
1199.55 160
1199.63 161
1199.71 164
1199.79 168
1199.87 173
1199.95 177
1200.03 180
1200.11 182
1200.19 181
1200.27 178
1200.35 173
1200.43 165
1200.51 156
1200.59 146
1200.67 135
1200.75 124
1200.83 115
1200.91 107
1200.98 102
1201.06 100
1201.14 100
1201.22 101
1201.30 103
1201.38 105
1201.46 105
1201.54 105
1201.62 104
1201.70 102
1201.78 100
1201.86 96
1201.94 91
1202.02 86
1202.10 81
1202.18 76
1202.26 73
1202.34 71
1202.42 70
1202.50 68
1202.58 66
1202.65 62
1202.73 56
1202.81 50
1202.89 43
1202.97 39
1203.05 38
1203.13 41
1203.21 47
1203.29 55
1203.37 65
1203.45 72
1203.53 78
1203.61 80
1203.69 80
1203.77 80
1203.85 79
1203.93 79
1204.01 80
1204.09 82
1204.17 83
1204.25 82
1204.33 78
1204.41 72
1204.49 64
1204.56 55
1204.64 48
1204.72 45
1204.80 46
1204.88 53
1204.96 64
1205.04 79
1205.12 95
1205.20 109
1205.28 121
1205.36 128
1205.44 131
1205.52 129
1205.60 125
1205.68 120
1205.76 116
1205.84 114
1205.92 113
1206.00 115
1206.08 117
1206.16 121
1206.24 124
1206.32 127
1206.40 129
1206.48 131
1206.56 132
1206.64 132
1206.72 133
1206.80 134
1206.87 135
1206.95 137
1207.03 138
1207.11 140
1207.19 140
1207.27 139
1207.35 136
1207.43 132
1207.51 126
1207.59 119
1207.67 110
1207.75 100
1207.83 90
1207.91 81
1207.99 73
1208.07 65
1208.15 60
1208.23 55
1208.31 53
1208.39 52
1208.47 52
1208.55 54
1208.63 57
1208.71 61
1208.79 66
1208.87 70
1208.95 72
1209.03 72
1209.11 69
1209.19 65
1209.27 61
1209.35 58
1209.43 58
1209.51 60
1209.59 65
1209.67 71
1209.75 77
1209.83 82
1209.91 85
1209.99 85
1210.06 84
1210.14 81
1210.22 77
1210.30 74
1210.38 73
1210.46 73
1210.54 74
1210.62 75
1210.70 77
1210.78 78
1210.86 78
1210.94 78
1211.02 77
1211.10 75
1211.18 74
1211.26 72
1211.34 70
1211.42 69
1211.50 68
1211.58 68
1211.66 67
1211.74 67
1211.82 65
1211.90 63
1211.98 59
1212.06 56
1212.14 53
1212.22 51
1212.30 51
1212.38 52
1212.46 53
1212.54 52
1212.62 50
1212.70 45
1212.78 39
1212.86 32
1212.94 28
1213.02 26
1213.10 26
1213.18 29
1213.26 33
1213.34 37
1213.42 40
1213.50 42
1213.58 43
1213.66 44
1213.74 46
1213.82 49
1213.90 52
1213.98 56
1214.06 59
1214.14 62
1214.22 64
1214.30 65
1214.38 66
1214.46 66
1214.54 66
1214.62 65
1214.70 63
1214.78 59
1214.86 54
1214.94 46
1215.02 38
1215.10 30
1215.18 23
1215.26 18
1215.34 17
1215.42 19
1215.50 24
1215.58 31
1215.66 39
1215.74 45
1215.82 50
1215.90 53
1215.98 54
1216.06 55
1216.14 56
1216.22 57
1216.30 60
1216.38 63
1216.46 65
1216.54 66
1216.62 64
1216.70 60
1216.78 53
1216.86 44
1216.94 36
1217.02 28
1217.10 23
1217.18 20
1217.26 19
1217.34 18
1217.42 17
1217.50 14
1217.58 10
1217.66 4
1217.74 0
1217.82 0
1217.90 0
1217.98 0
1218.06 0
1218.14 0
1218.22 0
1218.30 0
1218.38 0
1218.46 2
1218.54 6
1218.62 11
1218.70 18
1218.78 27
1218.86 37
1218.94 48
1219.02 58
1219.10 68
1219.18 76
1219.26 83
1219.34 89
1219.42 95
1219.50 101
1219.58 107
1219.66 115
1219.74 123
1219.82 132
1219.90 142
1219.98 151
1220.06 160
1220.14 166
1220.22 170
1220.30 170
1220.38 167
1220.46 162
1220.54 155
1220.62 147
1220.70 140
1220.78 136
1220.86 133
1220.94 132
1221.02 133
1221.10 133
1221.18 134
1221.26 135
1221.34 136
1221.42 139
1221.50 144
1221.58 152
1221.66 164
1221.74 177
1221.82 190
1221.90 201
1221.98 209
1222.06 213
1222.15 212
1222.23 209
1222.31 202
1222.39 195
1222.47 186
1222.55 178
1222.63 170
1222.71 163
1222.79 156
1222.87 149
1222.95 144
1223.03 138
1223.11 134
1223.19 130
1223.27 128
1223.35 126
1223.43 125
1223.51 124
1223.59 125
1223.67 125
1223.75 126
1223.83 127
1223.91 128
1223.99 128
1224.07 126
1224.15 121
1224.23 115
1224.31 106
1224.39 96
1224.47 85
1224.55 73
1224.63 62
1224.71 53
1224.79 46
1224.87 40
1224.95 36
1225.03 33
1225.11 31
1225.19 29
1225.27 27
1225.36 25
1225.44 24
1225.52 23
1225.60 24
1225.68 26
1225.76 30
1225.84 36
1225.92 42
1226.00 49
1226.08 55
1226.16 59
1226.24 62
1226.32 62
1226.40 59
1226.48 55
1226.56 49
1226.64 42
1226.72 36
1226.80 30
1226.88 23
1226.96 17
1227.04 9
1227.12 1
1227.20 0
1227.28 0
1227.36 0
1227.44 0
1227.52 0
1227.60 0
1227.69 0
1227.77 2
1227.85 9
1227.93 15
1228.01 20
1228.09 24
1228.17 26
1228.25 28
1228.33 29
1228.41 30
1228.49 30
1228.57 31
1228.65 31
1228.73 32
1228.81 33
1228.89 34
1228.97 35
1229.05 35
1229.13 36
1229.21 36
1229.29 36
1229.37 35
1229.45 35
1229.53 35
1229.62 34
1229.70 33
1229.78 32
1229.86 30
1229.94 27
1230.02 24
1230.10 21
1230.18 20
1230.26 20
1230.34 22
1230.42 26
1230.50 32
1230.58 39
1230.66 47
1230.74 55
1230.82 61
1230.90 66
1230.98 68
1231.06 68
1231.14 65
1231.22 59
1231.31 52
1231.39 45
1231.47 38
1231.55 32
1231.63 27
1231.71 23
1231.79 20
1231.87 17
1231.95 15
1232.03 14
1232.11 14
1232.19 15
1232.27 18
1232.35 22
1232.43 27
1232.51 30
1232.59 33
1232.67 33
1232.75 33
1232.84 32
1232.92 32
1233.00 33
1233.08 37
1233.16 43
1233.24 51
1233.32 59
1233.40 66
1233.48 70
1233.56 72
1233.64 72
1233.72 71
1233.80 68
1233.88 66
1233.96 65
1234.04 65
1234.12 66
1234.20 70
1234.29 77
1234.37 88
1234.45 103
1234.53 120
1234.61 140
1234.69 159
1234.77 176
1234.85 190
1234.93 200
1235.01 205
1235.09 208
1235.17 209
1235.25 211
1235.33 215
1235.41 220
1235.49 229
1235.58 240
1235.66 252
1235.74 265
1235.82 276
1235.90 284
1235.98 288
1236.06 288
1236.14 284
1236.22 277
1236.30 268
1236.38 259
1236.46 251
1236.54 245
1236.62 241
1236.70 240
1236.79 242
1236.87 246
1236.95 251
1237.03 256
1237.11 261
1237.19 265
1237.27 267
1237.35 266
1237.43 263
1237.51 259
1237.59 254
1237.67 249
1237.75 245
1237.83 242
1237.91 239
1238.00 236
1238.08 233
1238.16 229
1238.24 225
1238.32 220
1238.40 215
1238.48 211
1238.56 206
1238.64 202
1238.72 197
1238.80 191
1238.88 185
1238.96 177
1239.05 170
1239.13 162
1239.21 154
1239.29 148
1239.37 144
1239.45 142
1239.53 140
1239.61 140
1239.69 140
1239.77 139
1239.85 137
1239.93 135
1240.01 133
1240.10 132
1240.18 133
1240.26 135
1240.34 139
1240.42 143
1240.50 148
1240.58 152
1240.66 155
1240.74 156
1240.82 156
1240.90 155
1240.98 154
1241.06 154
1241.15 154
1241.23 155
1241.31 156
1241.39 156
1241.47 154
1241.55 150
1241.63 145
1241.71 138
1241.79 131
1241.87 124
1241.95 116
1242.03 109
1242.12 101
1242.20 93
1242.28 83
1242.36 73
1242.44 63
1242.52 55
1242.60 49
1242.68 47
1242.76 47
1242.84 51
1242.92 55
1243.01 59
1243.09 61
1243.17 63
1243.25 63
1243.33 63
1243.41 63
1243.49 65
1243.57 67
1243.65 70
1243.73 74
1243.81 77
1243.90 80
1243.98 84
1244.06 87
1244.14 90
1244.22 94
1244.30 98
1244.38 103
1244.46 108
1244.54 115
1244.62 122
1244.70 130
1244.79 136
1244.87 140
1244.95 141
1245.03 138
1245.11 131
1245.19 122
1245.27 113
1245.35 105
1245.43 101
1245.51 101
1245.59 106
1245.68 112
1245.76 119
1245.84 122
1245.92 122
1246.00 118
1246.08 110
1246.16 100
1246.24 91
1246.32 84
1246.40 80
1246.49 79
1246.57 80
1246.65 81
1246.73 81
1246.81 79
1246.89 76
1246.97 72
1247.05 67
1247.13 64
1247.21 62
1247.30 62
1247.38 64
1247.46 67
1247.54 71
1247.62 75
1247.70 80
1247.78 85
1247.86 91
1247.94 98
1248.02 104
1248.11 108
1248.19 111
1248.27 111
1248.35 109
1248.43 106
1248.51 103
1248.59 101
1248.67 101
1248.75 102
1248.84 105
1248.92 107
1249.00 107
1249.08 105
1249.16 102
1249.24 98
1249.32 96
1249.40 96
1249.48 100
1249.57 107
1249.65 116
1249.73 125
1249.81 134
1249.89 141
1249.97 144
1250.05 145
1250.13 143
1250.21 139
1250.30 135
1250.38 132
1250.46 130
1250.54 131
1250.62 133
1250.70 138
1250.78 144
1250.86 153
1250.94 162
1251.03 170
1251.11 177
1251.19 183
1251.27 186
1251.35 187
1251.43 185
1251.51 182
1251.59 177
1251.67 170
1251.76 164
1251.84 156
1251.92 149
1252.00 142
1252.08 136
1252.16 131
1252.24 128
1252.32 126
1252.41 127
1252.49 130
1252.57 135
1252.65 141
1252.73 147
1252.81 152
1252.89 156
1252.97 158
1253.05 159
1253.14 157
1253.22 154
1253.30 151
1253.38 147
1253.46 144
1253.54 142
1253.62 139
1253.70 138
1253.79 136
1253.87 135
1253.95 135
1254.03 136
1254.11 138
1254.19 142
1254.27 146
1254.35 150
1254.44 152
1254.52 153
1254.60 151
1254.68 147
1254.76 142
1254.84 136
1254.92 129
1255.00 124
1255.09 120
1255.17 118
1255.25 116
1255.33 115
1255.41 114
1255.49 114
1255.57 113
1255.65 113
1255.74 115
1255.82 118
1255.90 123
1255.98 131
1256.06 141
1256.14 152
1256.22 164
1256.31 174
1256.39 182
1256.47 187
1256.55 189
1256.63 187
1256.71 184
1256.79 179
1256.87 174
1256.96 169
1257.04 165
1257.12 162
1257.20 160
1257.28 159
1257.36 159
1257.44 160
1257.53 161
1257.61 161
1257.69 160
1257.77 157
1257.85 153
1257.93 149
1258.01 146
1258.09 144
1258.18 145
1258.26 147
1258.34 149
1258.42 150
1258.50 148
1258.58 143
1258.66 135
1258.75 126
1258.83 116
1258.91 109
1258.99 105
1259.07 104
1259.15 108
1259.23 114
1259.32 121
1259.40 128
1259.48 134
1259.56 137
1259.64 137
1259.72 136
1259.80 133
1259.89 130
1259.97 127
1260.05 125
1260.13 124
1260.21 123
1260.29 122
1260.37 122
1260.46 122
1260.54 122
1260.62 124
1260.70 127
1260.78 132
1260.86 138
1260.94 145
1261.03 151
1261.11 155
1261.19 156
1261.27 154
1261.35 150
1261.43 144
1261.51 138
1261.60 131
1261.68 125
1261.76 120
1261.84 115
1261.92 111
1262.00 107
1262.09 102
1262.17 97
1262.25 91
1262.33 84
1262.41 77
1262.49 69
1262.57 61
1262.66 53
1262.74 48
1262.82 44
1262.90 43
1262.98 45
1263.06 47
1263.14 50
1263.23 52
1263.31 51
1263.39 47
1263.47 41
1263.55 33
1263.63 24
1263.72 16
1263.80 9
1263.88 3
1263.96 0
1264.04 0
1264.12 0
1264.20 0
1264.29 0
1264.37 0
1264.45 0
1264.53 0
1264.61 0
1264.69 2
1264.78 6
1264.86 11
1264.94 16
1265.02 22
1265.10 29
1265.18 35
1265.27 40
1265.35 44
1265.43 48
1265.51 51
1265.59 54
1265.67 57
1265.76 62
1265.84 66
1265.92 69
1266.00 69
1266.08 66
1266.16 59
1266.24 50
1266.33 39
1266.41 28
1266.49 19
1266.57 11
1266.65 5
1266.73 0
1266.82 0
1266.90 0
1266.98 0
1267.06 0
1267.14 0
1267.22 0
1267.31 14
1267.39 29
1267.47 46
1267.55 61
1267.63 73
1267.71 82
1267.80 88
1267.88 90
1267.96 88
1268.04 84
1268.12 76
1268.20 67
1268.29 57
1268.37 48
1268.45 42
1268.53 43
1268.61 49
1268.70 62
1268.78 80
1268.86 99
1268.94 117
1269.02 132
1269.10 142
1269.19 148
1269.27 150
1269.35 149
1269.43 147
1269.51 146
1269.59 146
1269.68 148
1269.76 151
1269.84 156
1269.92 161
1270.00 164
1270.08 167
1270.17 167
1270.25 166
1270.33 165
1270.41 165
1270.49 167
1270.58 170
1270.66 176
1270.74 183
1270.82 188
1270.90 192
1270.98 191
1271.07 186
1271.15 176
1271.23 163
1271.31 149
1271.39 134
1271.47 120
1271.56 108
1271.64 98
1271.72 89
1271.80 82
1271.88 77
1271.97 73
1272.05 71
1272.13 71
1272.21 73
1272.29 76
1272.37 80
1272.46 85
1272.54 90
1272.62 93
1272.70 96
1272.78 97
1272.87 98
1272.95 98
1273.03 98
1273.11 99
1273.19 101
1273.28 105
1273.36 111
1273.44 118
1273.52 127
1273.60 136
1273.68 144
1273.77 151
1273.85 156
1273.93 158
1274.01 159
1274.09 158
1274.18 157
1274.26 156
1274.34 154
1274.42 153
1274.50 152
1274.59 151
1274.67 149
1274.75 147
1274.83 143
1274.91 139
1274.99 132
1275.08 125
1275.16 117
1275.24 108
1275.32 100
1275.40 92
1275.49 87
1275.57 83
1275.65 82
1275.73 83
1275.81 85
1275.90 88
1275.98 90
1276.06 92
1276.14 94
1276.22 96
1276.31 97
1276.39 98
1276.47 98
1276.55 98
1276.63 97
1276.72 94
1276.80 90
1276.88 86
1276.96 80
1277.04 76
1277.13 72
1277.21 69
1277.29 67
1277.37 67
1277.45 66
1277.54 66
1277.62 65
1277.70 63
1277.78 61
1277.86 59
1277.95 56
1278.03 54
1278.11 53
1278.19 53
1278.27 53
1278.36 53
1278.44 54
1278.52 54
1278.60 53
1278.68 51
1278.77 48
1278.85 44
1278.93 38
1279.01 32
1279.09 26
1279.18 20
1279.26 14
1279.34 10
1279.42 7
1279.50 4
1279.59 4
1279.67 4
1279.75 6
1279.83 7
1279.91 10
1280.00 13
1280.08 16
1280.16 19
1280.24 21
1280.32 22
1280.41 22
1280.49 21
1280.57 20
1280.65 19
1280.74 18
1280.82 19
1280.90 20
1280.98 23
1281.06 26
1281.15 30
1281.23 33
1281.31 37
1281.39 40
1281.47 44
1281.56 47
1281.64 51
1281.72 55
1281.80 57
1281.88 60
1281.97 62
1282.05 63
1282.13 65
1282.21 67
1282.30 70
1282.38 75
1282.46 81
1282.54 87
1282.62 92
1282.71 97
1282.79 99
1282.87 101
1282.95 100
1283.04 99
1283.12 98
1283.20 96
1283.28 94
1283.36 92
1283.45 89
1283.53 87
1283.61 85
1283.69 85
1283.77 86
1283.86 90
1283.94 95
1284.02 102
1284.10 108
1284.19 112
1284.27 115
1284.35 116
1284.43 114
1284.51 110
1284.60 104
1284.68 97
1284.76 90
1284.84 82
1284.93 76
1285.01 72
1285.09 71
1285.17 74
1285.25 81
1285.34 91
1285.42 102
1285.50 112
1285.58 120
1285.67 124
1285.75 123
1285.83 119
1285.91 113
1286.00 106
1286.08 100
1286.16 96
1286.24 94
1286.32 93
1286.41 93
1286.49 93
1286.57 93
1286.65 92
1286.74 92
1286.82 90
1286.90 88
1286.98 84
1287.06 78
1287.15 71
1287.23 63
1287.31 56
1287.39 51
1287.48 49
1287.56 49
1287.64 53
1287.72 57
1287.81 62
1287.89 66
1287.97 68
1288.05 69
1288.13 68
1288.22 67
1288.30 64
1288.38 61
1288.46 57
1288.55 51
1288.63 42
1288.71 32
1288.79 20
1288.88 7
1288.96 0
1289.04 0
1289.12 0
1289.21 0
1289.29 0
1289.37 0
1289.45 0
1289.54 3
1289.62 12
1289.70 18
1289.78 22
1289.86 21
1289.95 19
1290.03 14
1290.11 9
1290.19 4
1290.28 0
1290.36 0
1290.44 0
1290.52 0
1290.61 0
1290.69 0
1290.77 0
1290.85 0
1290.94 0
1291.02 4
1291.10 8
1291.18 13
1291.27 17
1291.35 23
1291.43 30
1291.51 38
1291.60 49
1291.68 60
1291.76 72
1291.84 82
1291.93 90
1292.01 95
1292.09 97
1292.17 96
1292.26 94
1292.34 91
1292.42 86
1292.50 80
1292.58 74
1292.67 68
1292.75 62
1292.83 58
1292.91 56
1293.00 55
1293.08 57
1293.16 59
1293.24 60
1293.33 60
1293.41 58
1293.49 54
1293.57 49
1293.66 44
1293.74 39
1293.82 35
1293.90 33
1293.99 32
1294.07 32
1294.15 34
1294.24 37
1294.32 42
1294.40 48
1294.48 54
1294.57 61
1294.65 65
1294.73 67
1294.81 66
1294.90 62
1294.98 53
1295.06 43
1295.14 33
1295.23 22
1295.31 15
1295.39 10
1295.47 10
1295.56 14
1295.64 22
1295.72 32
1295.80 44
1295.89 55
1295.97 65
1296.05 72
1296.13 76
1296.22 78
1296.30 78
1296.38 77
1296.46 75
1296.55 73
1296.63 72
1296.71 72
1296.79 74
1296.88 77
1296.96 81
1297.04 85
1297.13 87
1297.21 87
1297.29 84
1297.37 77
1297.46 69
1297.54 60
1297.62 52
1297.70 46
1297.79 43
1297.87 42
1297.95 43
1298.03 45
1298.12 47
1298.20 49
1298.28 52
1298.36 56
1298.45 62
1298.53 71
1298.61 80
1298.70 88
1298.78 95
1298.86 97
1298.94 95
1299.03 89
1299.11 81
1299.19 71
1299.27 62
1299.36 56
1299.44 52
1299.52 52
1299.61 55
1299.69 60
1299.77 66
1299.85 72
1299.94 76
1300.02 80
1300.10 84
1300.18 88
1300.27 93
1300.35 100
1300.43 108
1300.51 117
1300.60 125
1300.68 132
1300.76 134
1300.85 132
1300.93 126
1301.01 116
1301.09 103
1301.18 90
1301.26 76
1301.34 65
1301.43 55
1301.51 47
1301.59 41
1301.67 35
1301.76 29
1301.84 23
1301.92 17
1302.00 11
1302.09 4
1302.17 0
1302.25 0
1302.34 0
1302.42 0
1302.50 0
1302.58 0
1302.67 0
1302.75 0
1302.83 1
1302.92 9
1303.00 16
1303.08 23
1303.16 29
1303.25 34
1303.33 36
1303.41 38
1303.49 39
1303.58 38
1303.66 37
1303.74 35
1303.83 34
1303.91 31
1303.99 28
1304.07 25
1304.16 23
1304.24 20
1304.32 18
1304.41 17
1304.49 15
1304.57 14
1304.65 12
1304.74 10
1304.82 6
1304.90 2
1304.99 0
1305.07 0
1305.15 0
1305.23 0
1305.32 4
1305.40 14
1305.48 26
1305.57 39
1305.65 53
1305.73 65
1305.82 76
1305.90 84
1305.98 89
1306.06 90
1306.15 89
1306.23 85
1306.31 80
1306.40 75
1306.48 70
1306.56 67
1306.64 67
1306.73 69
1306.81 73
1306.89 78
1306.98 82
1307.06 85
1307.14 87
1307.22 86
1307.31 84
1307.39 81
1307.47 79
1307.56 77
1307.64 76
1307.72 74
1307.81 70
1307.89 64
1307.97 56
1308.05 47
1308.14 37
1308.22 30
1308.30 26
1308.39 26
1308.47 30
1308.55 37
1308.64 45
1308.72 53
1308.80 59
1308.88 62
1308.97 62
1309.05 59
1309.13 56
1309.22 54
1309.30 52
1309.38 52
1309.47 52
1309.55 53
1309.63 53
1309.71 51
1309.80 47
1309.88 41
1309.96 35
1310.05 29
1310.13 24
1310.21 20
1310.30 17
1310.38 15
1310.46 14
1310.54 13
1310.63 12
1310.71 10
1310.79 7
1310.88 3
1310.96 0
1311.04 0
1311.13 0
1311.21 0
1311.29 0
1311.38 0
1311.46 0
1311.54 3
1311.62 15
1311.71 29
1311.79 42
1311.87 53
1311.96 62
1312.04 70
1312.12 76
1312.21 83
1312.29 90
1312.37 98
1312.46 106
1312.54 113
1312.62 120
1312.70 126
1312.79 132
1312.87 136
1312.95 141
1313.04 146
1313.12 152
1313.20 159
1313.29 167
1313.37 175
1313.45 184
1313.54 193
1313.62 202
1313.70 210
1313.79 219
1313.87 226
1313.95 232
1314.04 236
1314.12 237
1314.20 235
1314.28 233
1314.37 230
1314.45 229
1314.53 228
1314.62 229
1314.70 230
1314.78 229
1314.87 226
1314.95 220
1315.03 213
1315.12 207
1315.20 202
1315.28 201
1315.37 203
1315.45 209
1315.53 217
1315.62 226
1315.70 234
1315.78 239
1315.87 240
1315.95 237
1316.03 231
1316.11 221
1316.20 210
1316.28 197
1316.36 186
1316.45 176
1316.53 169
1316.61 164
1316.70 162
1316.78 160
1316.86 157
1316.95 153
1317.03 146
1317.11 136
1317.20 126
1317.28 117
1317.36 112
1317.45 110
1317.53 114
1317.61 121
1317.70 130
1317.78 140
1317.86 150
1317.95 158
1318.03 164
1318.11 169
1318.20 173
1318.28 175
1318.36 175
1318.45 172
1318.53 167
1318.61 159
1318.70 149
1318.78 139
1318.86 128
1318.95 117
1319.03 106
1319.11 95
1319.20 84
1319.28 71
1319.36 58
1319.45 46
1319.53 36
1319.61 31
1319.70 31
1319.78 37
1319.86 48
1319.95 64
1320.03 81
1320.11 96
1320.20 109
1320.28 115
1320.36 115
1320.45 109
1320.53 98
1320.61 84
1320.70 69
1320.78 54
1320.86 40
1320.95 27
1321.03 15
1321.11 4
1321.20 0
1321.28 0
1321.36 0
1321.45 0
1321.53 0
1321.61 0
1321.70 0
1321.78 0
1321.86 5
1321.95 11
1322.03 17
1322.11 24
1322.20 31
1322.28 39
1322.36 47
1322.45 54
1322.53 58
1322.61 59
1322.70 55
1322.78 47
1322.86 36
1322.95 22
1323.03 8
1323.12 0
1323.20 0
1323.28 0
1323.37 0
1323.45 0
1323.53 11
1323.62 28
1323.70 44
1323.78 59
1323.87 71
1323.95 78
1324.03 81
1324.12 81
1324.20 79
1324.28 78
1324.37 78
1324.45 81
1324.53 87
1324.62 96
1324.70 107
1324.78 118
1324.87 128
1324.95 135
1325.04 140
1325.12 143
1325.20 144
1325.29 144
1325.37 144
1325.45 144
1325.54 142
1325.62 140
1325.70 136
1325.79 130
1325.87 123
1325.95 115
1326.04 109
1326.12 104
1326.20 101
1326.29 101
1326.37 104
1326.46 108
1326.54 112
1326.62 117
1326.71 120
1326.79 122
1326.87 122
1326.96 122
1327.04 121
1327.12 119
1327.21 116
1327.29 111
1327.37 104
1327.46 95
1327.54 85
1327.63 74
1327.71 62
1327.79 52
1327.88 43
1327.96 36
1328.04 31
1328.13 28
1328.21 29
1328.29 33
1328.38 40
1328.46 51
1328.54 63
1328.63 77
1328.71 89
1328.80 100
1328.88 107
1328.96 111
1329.05 111
1329.13 110
1329.21 107
1329.30 103
1329.38 101
1329.46 99
1329.55 98
1329.63 97
1329.72 96
1329.80 94
1329.88 94
1329.97 93
1330.05 95
1330.13 98
1330.22 103
1330.30 109
1330.38 116
1330.47 122
1330.55 127
1330.64 130
1330.72 133
1330.80 136
1330.89 139
1330.97 143
1331.05 146
1331.14 148
1331.22 149
1331.31 148
1331.39 146
1331.47 143
1331.56 141
1331.64 141
1331.72 144
1331.81 149
1331.89 156
1331.98 164
1332.06 172
1332.14 180
1332.23 186
1332.31 192
1332.39 197
1332.48 201
1332.56 204
1332.65 204
1332.73 202
1332.81 196
1332.90 186
1332.98 173
1333.06 156
1333.15 138
1333.23 121
1333.32 105
1333.40 91
1333.48 81
1333.57 73
1333.65 68
1333.73 65
1333.82 64
1333.90 63
1333.99 63
1334.07 64
1334.15 63
1334.24 61
1334.32 56
1334.40 49
1334.49 41
1334.57 32
1334.66 24
1334.74 18
1334.82 17
1334.91 18
1334.99 21
1335.07 25
1335.16 30
1335.24 35
1335.33 40
1335.41 46
1335.49 55
1335.58 67
1335.66 80
1335.75 94
1335.83 106
1335.91 114
1336.00 118
1336.08 118
1336.16 115
1336.25 111
1336.33 108
1336.42 107
1336.50 108
1336.58 111
1336.67 115
1336.75 119
1336.84 123
1336.92 126
1337.00 128
1337.09 128
1337.17 127
1337.26 126
1337.34 125
1337.42 123
1337.51 122
1337.59 119
1337.67 115
1337.76 109
1337.84 101
1337.93 92
1338.01 84
1338.09 77
1338.18 74
1338.26 74
1338.35 79
1338.43 87
1338.51 97
1338.60 106
1338.68 114
1338.77 118
1338.85 118
1338.93 114
1339.02 106
1339.10 97
1339.19 88
1339.27 80
1339.35 74
1339.44 71
1339.52 72
1339.61 76
1339.69 81
1339.77 87
1339.86 91
1339.94 94
1340.02 93
1340.11 92
1340.19 90
1340.28 89
1340.36 91
1340.44 95
1340.53 100
1340.61 106
1340.70 110
1340.78 112
1340.86 111
1340.95 107
1341.03 104
1341.12 101
1341.20 102
1341.28 107
1341.37 117
1341.45 130
1341.54 145
1341.62 160
1341.71 172
1341.79 182
1341.87 188
1341.96 190
1342.04 191
1342.13 191
1342.21 190
1342.29 189
1342.38 188
1342.46 187
1342.55 183
1342.63 177
1342.71 169
1342.80 160
1342.88 150
1342.97 140
1343.05 132
1343.13 127
1343.22 124
1343.30 122
1343.39 121
1343.47 120
1343.55 118
1343.64 115
1343.72 111
1343.81 108
1343.89 106
1343.97 104
1344.06 104
1344.14 105
1344.23 106
1344.31 108
1344.40 111
1344.48 116
1344.56 123
1344.65 132
1344.73 142
1344.82 151
1344.90 160
1344.98 165
1345.07 168
1345.15 167
1345.24 163
1345.32 157
1345.40 149
1345.49 138
1345.57 126
1345.66 112
1345.74 98
1345.83 84
1345.91 73
1345.99 65
1346.08 60
1346.16 59
1346.25 60
1346.33 63
1346.41 65
1346.50 67
1346.58 70
1346.67 73
1346.75 78
1346.84 86
1346.92 96
1347.00 108
1347.09 119
1347.17 129
1347.26 134
1347.34 135
1347.43 132
1347.51 126
1347.59 117
1347.68 108
1347.76 100
1347.85 94
1347.93 89
1348.01 85
1348.10 82
1348.18 77
1348.27 71
1348.35 65
1348.44 57
1348.52 49
1348.60 40
1348.69 31
1348.77 23
1348.86 14
1348.94 6
1349.03 0
1349.11 0
1349.19 0
1349.28 0
1349.36 0
1349.45 3
1349.53 6
1349.62 7
1349.70 6
1349.78 2
1349.87 0
1349.95 0
1350.04 0
1350.12 0
1350.21 6
1350.29 14
1350.37 23
1350.46 31
1350.54 37
1350.63 40
1350.71 41
1350.80 39
1350.88 37
1350.96 32
1351.05 27
1351.13 20
1351.22 13
1351.30 7
1351.39 3
1351.47 2
1351.55 4
1351.64 10
1351.72 18
1351.81 26
1351.89 33
1351.98 38
1352.06 41
1352.15 40
1352.23 37
1352.31 32
1352.40 28
1352.48 24
1352.57 23
1352.65 25
1352.74 31
1352.82 40
1352.90 52
1352.99 65
1353.07 76
1353.16 84
1353.24 90
1353.33 91
1353.41 89
1353.50 86
1353.58 83
1353.66 81
1353.75 82
1353.83 87
1353.92 94
1354.00 102
1354.09 111
1354.17 118
1354.25 124
1354.34 128
1354.42 130
1354.51 130
1354.59 129
1354.68 126
1354.76 123
1354.85 120
1354.93 117
1355.01 116
1355.10 117
1355.18 121
1355.27 127
1355.35 135
1355.44 143
1355.52 149
1355.61 153
1355.69 153
1355.77 149
1355.86 142
1355.94 132
1356.03 121
1356.11 110
1356.20 101
1356.28 94
1356.37 91
1356.45 93
1356.54 99
1356.62 109
1356.70 121
1356.79 134
1356.87 147
1356.96 158
1357.04 167
1357.13 174
1357.21 178
1357.30 179
1357.38 178
1357.46 176
1357.55 173
1357.63 169
1357.72 166
1357.80 163
1357.89 162
1357.97 162
1358.06 164
1358.14 167
1358.23 172
1358.31 179
1358.39 186
1358.48 193
1358.56 199
1358.65 203
1358.73 204
1358.82 203
1358.90 198
1358.99 192
1359.07 185
1359.16 178
1359.24 173
1359.32 170
1359.41 171
1359.49 174
1359.58 180
1359.66 190
1359.75 201
1359.83 214
1359.92 228
1360.00 241
1360.09 254
1360.17 264
1360.26 272
1360.34 276
1360.42 277
1360.51 273
1360.59 266
1360.68 257
1360.76 248
1360.85 240
1360.93 235
1361.02 235
1361.10 239
1361.19 248
1361.27 260
1361.36 272
1361.44 282
1361.52 289
1361.61 291
1361.69 290
1361.78 284
1361.86 274
1361.95 261
1362.03 247
1362.12 231
1362.20 215
1362.29 200
1362.37 187
1362.46 176
1362.54 169
1362.63 164
1362.71 162
1362.79 160
1362.88 160
1362.96 159
1363.05 158
1363.13 156
1363.22 154
1363.30 151
1363.39 149
1363.47 148
1363.56 149
1363.64 153
1363.73 159
1363.81 167
1363.90 175
1363.98 181
1364.07 183
1364.15 180
1364.24 173
1364.32 163
1364.40 151
1364.49 140
1364.57 130
1364.66 123
1364.74 118
1364.83 114
1364.91 111
1365.00 108
1365.08 104
1365.17 100
1365.25 96
1365.34 94
1365.42 94
1365.51 94
1365.59 96
1365.68 96
1365.76 96
1365.85 94
1365.93 90
1366.02 84
1366.10 78
1366.18 71
1366.27 67
1366.35 64
1366.44 64
1366.52 65
1366.61 68
1366.69 72
1366.78 77
1366.86 83
1366.95 93
1367.03 106
1367.12 123
1367.20 142
1367.29 160
1367.37 175
1367.46 184
1367.54 183
1367.63 173
1367.71 156
1367.80 133
1367.88 108
1367.97 86
1368.05 67
1368.14 53
1368.22 44
1368.31 38
1368.39 33
1368.47 30
1368.56 26
1368.64 22
1368.73 18
1368.81 15
1368.90 13
1368.98 12
1369.07 12
1369.15 12
1369.24 12
1369.32 11
1369.41 7
1369.49 1
1369.58 0
1369.66 0
1369.75 0
1369.83 0
1369.92 0
1370.00 0
1370.09 1
1370.17 13
1370.26 24
1370.34 35
1370.43 44
1370.51 52
1370.60 60
1370.68 69
1370.77 79
1370.85 89
1370.94 97
1371.02 103
1371.11 106
1371.19 104
1371.28 99
1371.36 91
1371.45 82
1371.53 73
1371.62 64
1371.70 55
1371.79 47
1371.87 40
1371.96 34
1372.04 31
1372.13 32
1372.21 37
1372.30 46
1372.38 59
1372.47 76
1372.55 93
1372.64 111
1372.72 127
1372.81 140
1372.89 148
1372.98 151
1373.06 150
1373.15 144
1373.23 137
1373.32 129
1373.40 123
1373.49 120
1373.57 119
1373.66 120
1373.74 123
1373.83 125
1373.91 127
1374.00 128
1374.08 127
1374.17 124
1374.25 121
1374.34 116
1374.42 112
1374.51 109
1374.59 108
1374.68 107
1374.76 107
1374.85 107
1374.93 106
1375.02 105
1375.10 104
1375.19 104
1375.27 107
1375.36 114
1375.44 125
1375.53 138
1375.61 150
1375.70 160
1375.78 166
1375.87 167
1375.95 163
1376.04 156
1376.12 149
1376.21 140
1376.29 132
1376.38 123
1376.46 114
1376.55 106
1376.63 99
1376.72 95
1376.80 94
1376.89 96
1376.97 101
1377.06 107
1377.14 113
1377.23 119
1377.32 124
1377.40 129
1377.49 134
1377.57 138
1377.66 141
1377.74 142
1377.83 142
1377.91 139
1378.00 136
1378.08 133
1378.17 134
1378.25 140
1378.34 150
1378.42 163
1378.51 179
1378.59 193
1378.68 205
1378.76 213
1378.85 215
1378.93 214
1379.02 208
1379.10 199
1379.19 189
1379.27 179
1379.36 171
1379.44 165
1379.53 163
1379.61 162
1379.70 162
1379.79 162
1379.87 159
1379.96 152
1380.04 142
1380.13 129
1380.21 115
1380.30 102
1380.38 91
1380.47 82
1380.55 77
1380.64 74
1380.72 73
1380.81 72
1380.89 73
1380.98 76
1381.06 79
1381.15 84
1381.23 89
1381.32 95
1381.40 101
1381.49 106
1381.58 111
1381.66 116
1381.75 122
1381.83 129
1381.92 137
1382.00 144
1382.09 150
1382.17 155
1382.26 157
1382.34 156
1382.43 153
1382.51 147
1382.60 138
1382.68 127
1382.77 115
1382.85 101
1382.94 88
1383.03 76
1383.11 66
1383.20 60
1383.28 56
1383.37 54
1383.45 55
1383.54 59
1383.62 65
1383.71 73
1383.79 82
1383.88 92
1383.96 102
1384.05 112
1384.13 120
1384.22 126
1384.31 128
1384.39 126
1384.48 120
1384.56 109
1384.65 94
1384.73 77
1384.82 58
1384.90 41
1384.99 28
1385.07 21
1385.16 21
1385.24 28
1385.33 40
1385.42 55
1385.50 71
1385.59 84
1385.67 93
1385.76 98
1385.84 100
1385.93 100
1386.01 101
1386.10 105
1386.18 112
1386.27 121
1386.35 131
1386.44 141
1386.53 146
1386.61 146
1386.70 139
1386.78 126
1386.87 110
1386.95 94
1387.04 80
1387.12 70
1387.21 65
1387.29 65
1387.38 69
1387.47 75
1387.55 80
1387.64 85
1387.72 87
1387.81 86
1387.89 85
1387.98 82
1388.06 79
1388.15 78
1388.23 78
1388.32 80
1388.41 84
1388.49 88
1388.58 93
1388.66 97
1388.75 99
1388.83 98
1388.92 93
1389.00 85
1389.09 74
1389.17 62
1389.26 50
1389.35 40
1389.43 32
1389.52 27
1389.60 24
1389.69 24
1389.77 26
1389.86 27
1389.94 27
1390.03 26
1390.12 24
1390.20 22
1390.29 19
1390.37 18
1390.46 17
1390.54 16
1390.63 16
1390.71 15
1390.80 12
1390.89 9
1390.97 4
1391.06 0
1391.14 0
1391.23 0
1391.31 0
1391.40 0
1391.48 0
1391.57 1
1391.66 2
1391.74 2
1391.83 1
1391.91 0
1392.00 1
1392.08 3
1392.17 8
1392.25 16
1392.34 24
1392.43 33
1392.51 41
1392.60 48
1392.68 55
1392.77 61
1392.85 68
1392.94 76
1393.03 86
1393.11 98
1393.20 111
1393.28 122
1393.37 131
1393.45 134
1393.54 131
1393.62 122
1393.71 106
1393.80 86
1393.88 65
1393.97 45
1394.05 27
1394.14 14
1394.22 5
1394.31 0
1394.40 0
1394.48 0
1394.57 1
1394.65 5
1394.74 13
1394.82 24
1394.91 37
1395.00 51
1395.08 64
1395.17 75
1395.25 81
1395.34 82
1395.42 78
1395.51 69
1395.59 58
1395.68 46
1395.77 35
1395.85 27
1395.94 23
1396.02 24
1396.11 29
1396.19 37
1396.28 48
1396.37 60
1396.45 72
1396.54 83
1396.62 94
1396.71 103
1396.80 112
1396.88 120
1396.97 128
1397.05 137
1397.14 146
1397.22 155
1397.31 163
1397.40 169
1397.48 173
1397.57 175
1397.65 174
1397.74 171
1397.82 167
1397.91 163
1398.00 158
1398.08 153
1398.17 149
1398.25 146
1398.34 145
1398.42 146
1398.51 150
1398.60 156
1398.68 164
1398.77 173
1398.85 182
1398.94 191
1399.03 197
1399.11 200
1399.20 199
1399.28 193
1399.37 181
1399.45 164
1399.54 144
1399.63 121
1399.71 99
1399.80 80
1399.88 64
1399.97 54
1400.05 47
1400.14 43
1400.23 40
1400.31 37
1400.40 34
1400.48 32
1400.57 31
1400.66 30
1400.74 32
1400.83 36
1400.91 42
1401.00 48
1401.09 56
1401.17 65
1401.26 75
1401.34 85
1401.43 96
1401.51 107
1401.60 115
1401.69 121
1401.77 124
1401.86 124
1401.94 121
1402.03 118
1402.12 114
1402.20 113
1402.29 114
1402.37 117
1402.46 122
1402.55 128
1402.63 135
1402.72 141
1402.80 146
1402.89 150
1402.97 152
1403.06 154
1403.15 153
1403.23 152
1403.32 149
1403.40 144
1403.49 139
1403.58 134
1403.66 130
1403.75 125
1403.83 122
1403.92 118
1404.01 112
1404.09 105
1404.18 97
1404.26 88
1404.35 79
1404.44 74
1404.52 73
1404.61 76
1404.69 82
1404.78 90
1404.87 96
1404.95 101
1405.04 103
1405.12 103
1405.21 102
1405.30 101
1405.38 102
1405.47 103
1405.55 104
1405.64 105
1405.73 103
1405.81 99
1405.90 94
1405.98 88
1406.07 84
1406.16 82
1406.24 84
1406.33 87
1406.41 90
1406.50 90
1406.59 86
1406.67 75
1406.76 59
1406.84 38
1406.93 14
1407.02 0
1407.10 0
1407.19 0
1407.27 0
1407.36 0
1407.45 0
1407.53 0
1407.62 0
1407.70 11
1407.79 21
1407.88 28
1407.96 34
1408.05 39
1408.14 45
1408.22 51
1408.31 58
1408.39 65
1408.48 72
1408.57 79
1408.65 87
1408.74 96
1408.82 104
1408.91 111
1409.00 117
1409.08 121
1409.17 123
1409.25 123
1409.34 123
1409.43 123
1409.51 123
1409.60 125
1409.69 128
1409.77 131
1409.86 134
1409.94 136
1410.03 136
1410.12 134
1410.20 130
1410.29 124
1410.37 115
1410.46 105
1410.55 94
1410.63 83
1410.72 73
1410.81 64
1410.89 59
1410.98 58
1411.06 59
1411.15 64
1411.24 71
1411.32 80
1411.41 88
1411.49 95
1411.58 100
1411.67 101
1411.75 99
1411.84 93
1411.93 85
1412.01 74
1412.10 63
1412.18 51
1412.27 40
1412.36 31
1412.44 23
1412.53 16
1412.62 10
1412.70 4
1412.79 0
1412.87 0
1412.96 0
1413.05 0
1413.13 0
1413.22 0
1413.31 0
1413.39 0
1413.48 3
1413.56 20
1413.65 39
1413.74 59
1413.82 78
1413.91 94
1414.00 105
1414.08 110
1414.17 111
1414.25 108
1414.34 102
1414.43 95
1414.51 89
1414.60 85
1414.69 84
1414.77 85
1414.86 88
1414.94 93
1415.03 99
1415.12 105
1415.20 111
1415.29 116
1415.38 121
1415.46 124
1415.55 126
1415.63 126
1415.72 123
1415.81 118
1415.89 111
1415.98 102
1416.07 93
1416.15 85
1416.24 79
1416.33 76
1416.41 76
1416.50 78
1416.58 81
1416.67 84
1416.76 86
1416.84 86
1416.93 85
1417.02 82
1417.10 78
1417.19 73
1417.28 68
1417.36 64
1417.45 63
1417.53 64
1417.62 68
1417.71 74
1417.79 83
1417.88 93
1417.97 103
1418.05 112
1418.14 120
1418.23 126
1418.31 131
1418.40 134
1418.48 135
1418.57 135
1418.66 135
1418.74 134
1418.83 133
1418.92 132
1419.00 131
1419.09 131
1419.18 132
1419.26 134
1419.35 135
1419.44 135
1419.52 133
1419.61 129
1419.69 123
1419.78 118
1419.87 114
1419.95 113
1420.04 115
1420.13 120
1420.21 126
1420.30 132
1420.39 134
1420.47 132
1420.56 125
1420.65 114
1420.73 100
1420.82 86
1420.90 73
1420.99 65
1421.08 62
1421.16 64
1421.25 69
1421.34 76
1421.42 83
1421.51 89
1421.60 93
1421.68 93
1421.77 90
1421.86 85
1421.94 78
1422.03 69
1422.12 59
1422.20 49
1422.29 39
1422.38 31
1422.46 25
1422.55 22
1422.63 21
1422.72 23
1422.81 25
1422.89 29
1422.98 33
1423.07 38
1423.15 45
1423.24 52
1423.33 59
1423.41 64
1423.50 67
1423.59 67
1423.67 63
1423.76 58
1423.85 54
1423.93 52
1424.02 55
1424.11 61
1424.19 69
1424.28 77
1424.37 82
1424.45 82
1424.54 77
1424.63 68
1424.71 57
1424.80 45
1424.89 37
1424.97 32
1425.06 31
1425.15 32
1425.23 35
1425.32 37
1425.41 37
1425.49 33
1425.58 26
1425.66 16
1425.75 7
1425.84 0
1425.92 0
1426.01 0
1426.10 0
1426.18 0
1426.27 0
1426.36 3
1426.44 5
1426.53 5
1426.62 4
1426.70 2
1426.79 1
1426.88 1
1426.96 3
1427.05 7
1427.14 12
1427.22 19
1427.31 26
1427.40 34
1427.48 43
1427.57 54
1427.66 66
1427.74 81
1427.83 98
1427.92 116
1428.00 133
1428.09 149
1428.18 163
1428.26 173
1428.35 181
1428.44 186
1428.52 190
1428.61 193
1428.70 198
1428.78 205
1428.87 216
1428.96 229
1429.05 246
1429.13 263
1429.22 281
1429.31 298
1429.39 311
1429.48 321
1429.57 327
1429.65 328
1429.74 325
1429.83 317
1429.91 307
1430.00 295
1430.09 284
1430.17 274
1430.26 267
1430.35 260
1430.43 254
1430.52 246
1430.61 236
1430.69 223
1430.78 208
1430.87 192
1430.95 178
1431.04 168
1431.13 163
1431.21 165
1431.30 173
1431.39 186
1431.47 202
1431.56 218
1431.65 233
1431.73 244
1431.82 250
1431.91 250
1432.00 247
1432.08 242
1432.17 235
1432.26 228
1432.34 222
1432.43 217
1432.52 214
1432.60 212
1432.69 211
1432.78 212
1432.86 215
1432.95 221
1433.04 228
1433.12 237
1433.21 245
1433.30 251
1433.38 252
1433.47 250
1433.56 243
1433.64 234
1433.73 223
1433.82 213
1433.91 204
1433.99 196
1434.08 190
1434.17 184
1434.25 177
1434.34 171
1434.43 164
1434.51 158
1434.60 152
1434.69 149
1434.77 148
1434.86 150
1434.95 156
1435.04 165
1435.12 177
1435.21 191
1435.30 205
1435.38 219
1435.47 230
1435.56 237
1435.64 242
1435.73 243
1435.82 243
1435.90 241
1435.99 238
1436.08 234
1436.17 229
1436.25 223
1436.34 216
1436.43 209
1436.51 202
1436.60 195
1436.69 190
1436.77 186
1436.86 183
1436.95 179
1437.03 176
1437.12 173
1437.21 169
1437.30 166
1437.38 163
1437.47 162
1437.56 161
1437.64 160
1437.73 160
1437.82 159
1437.90 158
1437.99 156
1438.08 153
1438.17 151
1438.25 150
1438.34 151
1438.43 153
1438.51 158
1438.60 165
1438.69 173
1438.77 180
1438.86 185
1438.95 187
1439.04 184
1439.12 177
1439.21 166
1439.30 153
1439.38 139
1439.47 126
1439.56 115
1439.64 106
1439.73 100
1439.82 97
1439.91 98
1439.99 102
1440.08 108
1440.17 116
1440.25 125
1440.34 135
1440.43 145
1440.52 155
1440.60 164
1440.69 170
1440.78 175
1440.86 176
1440.95 173
1441.04 167
1441.12 161
1441.21 154
1441.30 149
1441.39 147
1441.47 147
1441.56 150
1441.65 154
1441.73 160
1441.82 165
1441.91 170
1442.00 174
1442.08 176
1442.17 175
1442.26 172
1442.34 165
1442.43 156
1442.52 146
1442.61 137
1442.69 129
1442.78 124
1442.87 121
1442.95 120
1443.04 120
1443.13 120
1443.22 120
1443.30 120
1443.39 121
1443.48 125
1443.56 133
1443.65 146
1443.74 161
1443.83 176
1443.91 190
1444.00 199
1444.09 203
1444.17 200
1444.26 193
1444.35 183
1444.44 173
1444.52 165
1444.61 161
1444.70 160
1444.78 164
1444.87 170
1444.96 180
1445.05 191
1445.13 202
1445.22 213
1445.31 221
1445.40 226
1445.48 227
1445.57 224
1445.66 218
1445.74 211
1445.83 204
1445.92 198
1446.01 195
1446.09 195
1446.18 199
1446.27 204
1446.35 209
1446.44 212
1446.53 212
1446.62 209
1446.70 202
1446.79 193
1446.88 182
1446.97 173
1447.05 167
1447.14 165
1447.23 166
1447.31 169
1447.40 173
1447.49 176
1447.58 177
1447.66 175
1447.75 173
1447.84 169
1447.93 167
1448.01 165
1448.10 165
1448.19 165
1448.27 165
1448.36 166
1448.45 167
1448.54 166
1448.62 164
1448.71 161
1448.80 157
1448.89 152
1448.97 146
1449.06 140
1449.15 135
1449.24 131
1449.32 127
1449.41 126
1449.50 127
1449.58 131
1449.67 138
1449.76 149
1449.85 163
1449.93 178
1450.02 192
1450.11 203
1450.20 209
1450.28 209
1450.37 204
1450.46 195
1450.55 183
1450.63 171
1450.72 160
1450.81 151
1450.90 143
1450.98 136
1451.07 130
1451.16 126
1451.24 123
1451.33 122
1451.42 125
1451.51 131
1451.59 141
1451.68 154
1451.77 168
1451.86 180
1451.94 189
1452.03 192
1452.12 190
1452.21 182
1452.29 169
1452.38 153
1452.47 137
1452.56 121
1452.64 107
1452.73 96
1452.82 87
1452.91 80
1452.99 75
1453.08 71
1453.17 68
1453.26 66
1453.34 66
1453.43 68
1453.52 73
1453.61 81
1453.69 89
1453.78 99
1453.87 108
1453.96 115
1454.04 119
1454.13 120
1454.22 120
1454.31 119
1454.39 117
1454.48 114
1454.57 110
1454.65 106
1454.74 102
1454.83 98
1454.92 95
1455.00 93
1455.09 94
1455.18 98
1455.27 104
1455.36 112
1455.44 121
1455.53 130
1455.62 138
1455.71 143
1455.79 146
1455.88 145
1455.97 140
1456.06 131
1456.14 120
1456.23 107
1456.32 93
1456.41 78
1456.49 64
1456.58 50
1456.67 36
1456.76 21
1456.84 6
1456.93 0
1457.02 0
1457.11 0
1457.19 0
1457.28 0
1457.37 0
1457.46 0
1457.54 0
1457.63 8
1457.72 24
1457.81 41
1457.89 57
1457.98 74
1458.07 90
1458.16 108
1458.24 127
1458.33 149
1458.42 173
1458.51 196
1458.59 217
1458.68 233
1458.77 245
1458.86 251
1458.95 253
1459.03 253
1459.12 252
1459.21 252
1459.30 253
1459.38 255
1459.47 256
1459.56 256
1459.65 255
1459.73 254
1459.82 254
1459.91 256
1460.00 261
1460.08 268
1460.17 274
1460.26 281
1460.35 285
1460.44 288
1460.52 290
1460.61 292
1460.70 295
1460.79 298
1460.87 300
1460.96 301
1461.05 300
1461.14 296
1461.22 291
1461.31 285
1461.40 280
1461.49 278
1461.58 280
1461.66 286
1461.75 294
1461.84 304
1461.93 313
1462.01 320
1462.10 324
1462.19 325
1462.28 323
1462.36 317
1462.45 309
1462.54 299
1462.63 288
1462.72 277
1462.80 268
1462.89 262
1462.98 260
1463.07 261
1463.15 265
1463.24 272
1463.33 280
1463.42 289
1463.51 295
1463.59 300
1463.68 302
1463.77 302
1463.86 298
1463.94 292
1464.03 284
1464.12 275
1464.21 266
1464.30 258
1464.38 250
1464.47 244
1464.56 240
1464.65 237
1464.73 236
1464.82 235
1464.91 234
1465.00 233
1465.09 231
1465.17 230
1465.26 229
1465.35 229
1465.44 231
1465.52 235
1465.61 240
1465.70 246
1465.79 251
1465.88 255
1465.96 258
1466.05 259
1466.14 260
1466.23 259
1466.32 256
1466.40 250
1466.49 241
1466.58 228
1466.67 212
1466.75 194
1466.84 177
1466.93 163
1467.02 153
1467.11 148
1467.19 147
1467.28 151
1467.37 156
1467.46 163
1467.55 170
1467.63 176
1467.72 182
1467.81 189
1467.90 196
1467.98 204
1468.07 212
1468.16 221
1468.25 228
1468.34 235
1468.42 241
1468.51 246
1468.60 250
1468.69 253
1468.78 253
1468.86 251
1468.95 244
1469.04 233
1469.13 216
1469.22 196
1469.30 175
1469.39 155
1469.48 139
1469.57 128
1469.66 125
1469.74 129
1469.83 139
1469.92 153
1470.01 170
1470.09 187
1470.18 201
1470.27 212
1470.36 217
1470.45 217
1470.53 211
1470.62 201
1470.71 188
1470.80 174
1470.89 161
1470.97 152
1471.06 147
1471.15 148
1471.24 154
1471.33 165
1471.41 178
1471.50 191
1471.59 201
1471.68 205
1471.77 204
1471.85 196
1471.94 181
1472.03 161
1472.12 136
1472.21 109
1472.29 81
1472.38 54
1472.47 30
1472.56 12
1472.65 0
1472.73 0
1472.82 0
1472.91 5
1473.00 15
1473.09 23
1473.18 28
1473.26 28
1473.35 23
1473.44 15
1473.53 6
1473.62 0
1473.70 0
1473.79 0
1473.88 0
1473.97 0
1474.06 0
1474.14 0
1474.23 0
1474.32 0
1474.41 0
1474.50 3
1474.58 11
1474.67 23
1474.76 39
1474.85 56
1474.94 74
1475.02 92
1475.11 108
1475.20 123
1475.29 136
1475.38 147
1475.47 157
1475.55 165
1475.64 172
1475.73 177
1475.82 180
1475.91 179
1475.99 176
1476.08 170
1476.17 162
1476.26 153
1476.35 145
1476.43 139
1476.52 138
1476.61 142
1476.70 151
1476.79 164
1476.88 180
1476.96 194
1477.05 206
1477.14 212
1477.23 212
1477.32 209
1477.40 204
1477.49 200
1477.58 199
1477.67 203
1477.76 208
1477.85 214
1477.93 217
1478.02 215
1478.11 208
1478.20 196
1478.29 184
1478.37 173
1478.46 166
1478.55 164
1478.64 167
1478.73 174
1478.82 180
1478.90 185
1478.99 188
1479.08 188
1479.17 188
1479.26 189
1479.35 192
1479.43 197
1479.52 204
1479.61 212
1479.70 220
1479.79 225
1479.87 228
1479.96 228
1480.05 226
1480.14 222
1480.23 216
1480.32 211
1480.40 207
1480.49 205
1480.58 206
1480.67 211
1480.76 218
1480.85 229
1480.93 241
1481.02 254
1481.11 267
1481.20 279
1481.29 291
1481.38 299
1481.46 304
1481.55 306
1481.64 303
1481.73 296
1481.82 286
1481.90 275
1481.99 264
1482.08 255
1482.17 248
1482.26 242
1482.35 239
1482.43 237
1482.52 236
1482.61 237
1482.70 238
1482.79 239
1482.88 241
1482.96 241
1483.05 240
1483.14 235
1483.23 229
1483.32 221
1483.41 212
1483.50 206
1483.58 201
1483.67 198
1483.76 197
1483.85 195
1483.94 192
1484.03 186
1484.11 176
1484.20 164
1484.29 151
1484.38 138
1484.47 129
1484.56 123
1484.64 122
1484.73 125
1484.82 131
1484.91 139
1485.00 147
1485.09 154
1485.17 160
1485.26 164
1485.35 166
1485.44 168
1485.53 169
1485.62 170
1485.70 169
1485.79 168
1485.88 165
1485.97 161
1486.06 156
1486.15 150
1486.24 143
1486.32 138
1486.41 132
1486.50 126
1486.59 120
1486.68 114
1486.77 109
1486.85 103
1486.94 98
1487.03 93
1487.12 88
1487.21 82
1487.30 75
1487.39 65
1487.47 53
1487.56 40
1487.65 28
1487.74 17
1487.83 10
1487.92 6
1488.00 5
1488.09 5
1488.18 5
1488.27 2
1488.36 0
1488.45 0
1488.54 0
1488.62 0
1488.71 0
1488.80 0
1488.89 1
1488.98 16
1489.07 32
1489.16 49
1489.24 64
1489.33 77
1489.42 87
1489.51 95
1489.60 101
1489.69 106
1489.78 111
1489.86 116
1489.95 121
1490.04 124
1490.13 124
1490.22 123
1490.31 119
1490.39 115
1490.48 113
1490.57 111
1490.66 110
1490.75 109
1490.84 105
1490.93 97
1491.01 85
1491.10 70
1491.19 53
1491.28 38
1491.37 27
1491.46 21
1491.55 22
1491.64 26
1491.72 34
1491.81 43
1491.90 53
1491.99 64
1492.08 76
1492.17 89
1492.26 104
1492.34 121
1492.43 138
1492.52 154
1492.61 168
1492.70 179
1492.79 187
1492.88 192
1492.96 196
1493.05 199
1493.14 202
1493.23 204
1493.32 207
1493.41 209
1493.50 210
1493.58 210
1493.67 209
1493.76 206
1493.85 204
1493.94 203
1494.03 204
1494.12 205
1494.21 207
1494.29 207
1494.38 206
1494.47 200
1494.56 192
1494.65 180
1494.74 168
1494.83 157
1494.92 147
1495.00 139
1495.09 135
1495.18 132
1495.27 131
1495.36 131
1495.45 130
1495.54 129
1495.62 125
1495.71 119
1495.80 112
1495.89 102
1495.98 91
1496.07 78
1496.16 64
1496.25 50
1496.33 34
1496.42 18
1496.51 2
1496.60 0
1496.69 0
1496.78 0
1496.87 0
1496.96 0
1497.04 0
1497.13 0
1497.22 0
1497.31 11
1497.40 24
1497.49 36
1497.58 49
1497.67 65
1497.75 84
1497.84 105
1497.93 129
1498.02 155
1498.11 180
1498.20 204
1498.29 225
1498.38 243
1498.47 257
1498.55 267
1498.64 273
1498.73 275
1498.82 272
1498.91 265
1499.00 255
1499.09 242
1499.18 228
1499.26 213
1499.35 200
1499.44 187
1499.53 175
1499.62 165
1499.71 157
1499.80 151
1499.89 148
1499.98 149
1500.06 154
1500.15 162
1500.24 172
1500.33 185
1500.42 198
1500.51 214
1500.60 231
1500.69 250
1500.77 269
1500.86 289
1500.95 305
1501.04 316
1501.13 322
1501.22 321
1501.31 316
1501.40 309
1501.49 303
1501.57 300
1501.66 300
1501.75 300
1501.84 299
1501.93 292
1502.02 281
1502.11 263
1502.20 242
1502.29 219
1502.38 196
1502.46 177
1502.55 162
1502.64 151
1502.73 145
1502.82 143
1502.91 144
1503.00 147
1503.09 149
1503.18 151
1503.26 150
1503.35 147
1503.44 143
1503.53 138
1503.62 134
1503.71 134
1503.80 136
1503.89 140
1503.98 146
1504.06 151
1504.15 155
1504.24 156
1504.33 155
1504.42 153
1504.51 150
1504.60 148
1504.69 146
1504.78 146
1504.87 146
1504.95 148
1505.04 149
1505.13 150
1505.22 148
1505.31 145
1505.40 141
1505.49 134
1505.58 126
1505.67 119
1505.76 112
1505.84 106
1505.93 101
1506.02 98
1506.11 95
1506.20 93
1506.29 93
1506.38 95
1506.47 98
1506.56 103
1506.65 108
1506.74 113
1506.82 116
1506.91 119
1507.00 120
1507.09 124
1507.18 130
1507.27 140
1507.36 152
1507.45 164
1507.54 173
1507.63 174
1507.71 168
1507.80 152
1507.89 130
1507.98 104
1508.07 80
1508.16 61
1508.25 49
1508.34 47
1508.43 53
1508.52 67
1508.61 85
1508.69 106
1508.78 126
1508.87 144
1508.96 159
1509.05 171
1509.14 179
1509.23 185
1509.32 190
1509.41 193
1509.50 195
1509.59 196
1509.68 193
1509.76 189
1509.85 182
1509.94 174
1510.03 165
1510.12 156
1510.21 148
1510.30 139
1510.39 129
1510.48 118
1510.57 104
1510.66 88
1510.74 72
1510.83 58
1510.92 47
1511.01 42
1511.10 42
1511.19 47
1511.28 55
1511.37 64
1511.46 70
1511.55 72
1511.64 68
1511.73 59
1511.82 46
1511.90 30
1511.99 14
1512.08 0
1512.17 0
1512.26 0
1512.35 0
1512.44 0
1512.53 0
1512.62 0
1512.71 2
1512.80 11
1512.89 18
1512.97 21
1513.06 20
1513.15 15
1513.24 8
1513.33 3
1513.42 1
1513.51 4
1513.60 12
1513.69 24
1513.78 37
1513.87 50
1513.96 61
1514.05 70
1514.14 76
1514.22 79
1514.31 81
1514.40 82
1514.49 83
1514.58 81
1514.67 79
1514.76 75
1514.85 71
1514.94 67
1515.03 65
1515.12 65
1515.21 68
1515.30 74
1515.39 83
1515.47 94
1515.56 106
1515.65 119
1515.74 133
1515.83 148
1515.92 162
1516.01 174
1516.10 183
1516.19 187
1516.28 186
1516.37 181
1516.46 173
1516.55 163
1516.64 154
1516.73 148
1516.81 143
1516.90 141
1516.99 140
1517.08 140
1517.17 139
1517.26 139
1517.35 138
1517.44 137
1517.53 135
1517.62 133
1517.71 131
1517.80 129
1517.89 128
1517.98 129
1518.07 134
1518.15 142
1518.24 153
1518.33 167
1518.42 182
1518.51 197
1518.60 211
1518.69 223
1518.78 233
1518.87 240
1518.96 246
1519.05 250
1519.14 250
1519.23 248
1519.32 241
1519.41 230
1519.50 215
1519.59 199
1519.67 182
1519.76 168
1519.85 159
1519.94 158
1520.03 164
1520.12 178
1520.21 197
1520.30 217
1520.39 236
1520.48 252
1520.57 262
1520.66 268
1520.75 269
1520.84 268
1520.93 267
1521.02 266
1521.11 267
1521.20 271
1521.28 277
1521.37 286
1521.46 297
1521.55 309
1521.64 322
1521.73 334
1521.82 344
1521.91 351
1522.00 354
1522.09 352
1522.18 347
1522.27 340
1522.36 332
1522.45 325
1522.54 319
1522.63 315
1522.72 311
1522.81 308
1522.90 304
1522.99 299
1523.07 293
1523.16 285
1523.25 274
1523.34 262
1523.43 248
1523.52 233
1523.61 220
1523.70 210
1523.79 206
1523.88 208
1523.97 214
1524.06 222
1524.15 230
1524.24 236
1524.33 238
1524.42 238
1524.51 237
1524.60 237
1524.69 241
1524.78 247
1524.87 256
1524.96 265
1525.05 273
1525.13 277
1525.22 275
1525.31 269
1525.40 258
1525.49 244
1525.58 228
1525.67 211
1525.76 194
1525.85 180
1525.94 168
1526.03 160
1526.12 156
1526.21 155
1526.30 155
1526.39 157
1526.48 158
1526.57 158
1526.66 158
1526.75 160
1526.84 162
1526.93 167
1527.02 172
1527.11 178
1527.20 184
1527.29 189
1527.38 193
1527.47 196
1527.55 201
1527.64 208
1527.73 215
1527.82 223
1527.91 230
1528.00 235
1528.09 239
1528.18 241
1528.27 243
1528.36 246
1528.45 249
1528.54 254
1528.63 258
1528.72 260
1528.81 260
1528.90 257
1528.99 253
1529.08 248
1529.17 242
1529.26 234
1529.35 225
1529.44 213
1529.53 200
1529.62 186
1529.71 174
1529.80 166
1529.89 163
1529.98 167
1530.07 176
1530.16 187
1530.25 199
1530.34 208
1530.43 212
1530.51 212
1530.60 206
1530.69 198
1530.78 187
1530.87 176
1530.96 165
1531.05 155
1531.14 146
1531.23 138
1531.32 132
1531.41 128
1531.50 127
1531.59 129
1531.68 133
1531.77 136
1531.86 137
1531.95 133
1532.04 124
1532.13 111
1532.22 94
1532.31 77
1532.40 60
1532.49 46
1532.58 35
1532.67 25
1532.76 15
1532.85 5
1532.94 0
1533.03 0
1533.12 0
1533.21 0
1533.30 0
1533.39 0
1533.48 0
1533.57 0
1533.66 13
1533.75 30
1533.84 46
1533.93 60
1534.02 71
1534.11 79
1534.20 85
1534.29 90
1534.38 93
1534.47 96
1534.56 99
1534.65 101
1534.74 105
1534.83 110
1534.92 118
1535.01 128
1535.10 139
1535.19 149
1535.28 157
1535.37 160
1535.46 157
1535.54 148
1535.63 137
1535.72 123
1535.81 111
1535.90 99
1535.99 89
1536.08 82
1536.17 76
1536.26 71
1536.35 68
1536.44 68
1536.53 70
1536.62 77
1536.71 86
1536.80 98
1536.89 109
1536.98 118
1537.07 122
1537.16 122
1537.25 118
1537.34 112
1537.43 105
1537.52 102
1537.61 102
1537.70 107
1537.79 117
1537.88 129
1537.97 142
1538.06 154
1538.15 163
1538.24 169
1538.33 174
1538.42 178
1538.51 182
1538.60 186
1538.69 192
1538.78 198
1538.87 203
1538.96 207
1539.05 209
1539.14 212
1539.23 213
1539.32 215
1539.41 217
1539.50 220
1539.59 223
1539.68 226
1539.77 228
1539.86 230
1539.95 232
1540.04 235
1540.13 239
1540.22 243
1540.31 246
1540.40 248
1540.49 246
1540.58 240
1540.67 230
1540.76 216
1540.85 199
1540.94 182
1541.03 165
1541.12 151
1541.21 140
1541.30 133
1541.39 131
1541.48 132
1541.57 137
1541.66 144
1541.75 152
1541.84 160
1541.93 166
1542.02 169
1542.11 168
1542.20 164
1542.29 156
1542.38 147
1542.47 139
1542.56 133
1542.65 131
1542.74 136
1542.83 145
1542.93 157
1543.02 170
1543.11 180
1543.20 185
1543.29 183
1543.38 175
1543.47 161
1543.56 145
1543.65 131
1543.74 120
1543.83 116
1543.92 117
1544.01 124
1544.10 133
1544.19 144
1544.28 152
1544.37 156
1544.46 155
1544.55 149
1544.64 137
1544.73 120
1544.82 100
1544.91 77
1545.00 54
1545.09 32
1545.18 13
1545.27 0
1545.36 0
1545.45 0
1545.54 0
1545.63 0
1545.72 0
1545.81 0
1545.90 0
1545.99 6
1546.08 15
1546.17 25
1546.26 36
1546.35 47
1546.44 59
1546.53 72
1546.62 85
1546.71 96
1546.80 106
1546.89 111
1546.98 109
1547.07 100
1547.16 83
1547.25 59
1547.34 32
1547.43 5
1547.52 0
1547.61 0
1547.70 0
1547.79 0
1547.89 0
1547.98 0
1548.07 0
1548.16 6
1548.25 15
1548.34 23
1548.43 29
1548.52 34
1548.61 40
1548.70 45
1548.79 50
1548.88 54
1548.97 59
1549.06 65
1549.15 73
1549.24 83
1549.33 95
1549.42 109
1549.51 124
1549.60 138
1549.69 150
1549.78 160
1549.87 167
1549.96 172
1550.05 175
1550.14 177
1550.23 178
1550.32 177
1550.41 175
1550.50 171
1550.59 164
1550.68 157
1550.77 149
1550.87 140
1550.96 132
1551.05 124
1551.14 116
1551.23 105
1551.32 94
1551.41 82
1551.50 70
1551.59 60
1551.68 51
1551.77 44
1551.86 38
1551.95 32
1552.04 26
1552.13 20
1552.22 15
1552.31 13
1552.40 14
1552.49 20
1552.58 29
1552.67 42
1552.76 58
1552.85 74
1552.94 90
1553.03 102
1553.12 111
1553.21 116
1553.31 118
1553.40 116
1553.49 113
1553.58 111
1553.67 110
1553.76 112
1553.85 116
1553.94 121
1554.03 124
1554.12 126
1554.21 125
1554.30 124
1554.39 122
1554.48 122
1554.57 125
1554.66 131
1554.75 138
1554.84 146
1554.93 151
1555.02 151
1555.11 146
1555.20 137
1555.29 125
1555.39 113
1555.48 103
1555.57 96
1555.66 94
1555.75 97
1555.84 102
1555.93 108
1556.02 114
1556.11 120
1556.20 126
1556.29 131
1556.38 136
1556.47 141
1556.56 146
1556.65 148
1556.74 147
1556.83 141
1556.92 131
1557.01 118
1557.10 105
1557.20 93
1557.29 86
1557.38 84
1557.47 88
1557.56 95
1557.65 102
1557.74 107
1557.83 108
1557.92 107
1558.01 105
1558.10 106
1558.19 113
1558.28 127
1558.37 147
1558.46 169
1558.55 189
1558.64 204
1558.73 210
1558.83 208
1558.92 199
1559.01 187
1559.10 173
1559.19 162
1559.28 154
1559.37 149
1559.46 146
1559.55 143
1559.64 139
1559.73 135
1559.82 130
1559.91 126
1560.00 125
1560.09 128
1560.18 134
1560.27 143
1560.37 153
1560.46 163
1560.55 169
1560.64 171
1560.73 169
1560.82 162
1560.91 153
1561.00 143
1561.09 133
1561.18 125
1561.27 119
1561.36 114
1561.45 111
1561.54 108
1561.63 105
1561.72 101
1561.82 97
1561.91 92
1562.00 86
1562.09 80
1562.18 76
1562.27 74
1562.36 76
1562.45 82
1562.54 93
1562.63 107
1562.72 124
1562.81 142
1562.90 160
1562.99 176
1563.09 188
1563.18 196
1563.27 201
1563.36 202
1563.45 201
1563.54 199
1563.63 198
1563.72 198
1563.81 199
1563.90 201
1563.99 204
1564.08 205
1564.17 206
1564.26 205
1564.36 202
1564.45 199
1564.54 195
1564.63 189
1564.72 182
1564.81 173
1564.90 163
1564.99 151
1565.08 139
1565.17 127
1565.26 117
1565.35 109
1565.44 103
1565.53 99
1565.63 96
1565.72 94
1565.81 94
1565.90 94
1565.99 96
1566.08 102
1566.17 110
1566.26 121
1566.35 135
1566.44 151
1566.53 169
1566.62 187
1566.72 206
1566.81 224
1566.90 240
1566.99 253
1567.08 262
1567.17 266
1567.26 265
1567.35 258
1567.44 246
1567.53 231
1567.62 213
1567.71 194
1567.80 174
1567.90 153
1567.99 132
1568.08 111
1568.17 93
1568.26 79
1568.35 70
1568.44 67
1568.53 72
1568.62 82
1568.71 97
1568.80 112
1568.90 127
1568.99 138
1569.08 144
1569.17 146
1569.26 145
1569.35 142
1569.44 138
1569.53 137
1569.62 139
1569.71 144
1569.80 154
1569.89 167
1569.99 183
1570.08 200
1570.17 217
1570.26 234
1570.35 248
1570.44 259
1570.53 266
1570.62 268
1570.71 265
1570.80 257
1570.89 247
1570.99 235
1571.08 222
1571.17 210
1571.26 200
1571.35 191
1571.44 181
1571.53 171
1571.62 159
1571.71 147
1571.80 135
1571.90 125
1571.99 117
1572.08 112
1572.17 110
1572.26 112
1572.35 114
1572.44 118
1572.53 123
1572.62 128
1572.71 133
1572.80 140
1572.90 146
1572.99 151
1573.08 154
1573.17 154
1573.26 148
1573.35 137
1573.44 121
1573.53 103
1573.62 86
1573.71 71
1573.81 63
1573.90 61
1573.99 66
1574.08 77
1574.17 90
1574.26 103
1574.35 111
1574.44 114
1574.53 111
1574.62 103
1574.72 94
1574.81 86
1574.90 81
1574.99 82
1575.08 87
1575.17 93
1575.26 99
1575.35 101
1575.44 100
1575.54 93
1575.63 84
1575.72 73
1575.81 61
1575.90 50
1575.99 41
1576.08 34
1576.17 28
1576.26 25
1576.35 23
1576.45 23
1576.54 24
1576.63 24
1576.72 24
1576.81 21
1576.90 18
1576.99 15
1577.08 13
1577.17 15
1577.27 22
1577.36 32
1577.45 44
1577.54 56
1577.63 66
1577.72 71
1577.81 71
1577.90 67
1577.99 60
1578.09 52
1578.18 44
1578.27 38
1578.36 33
1578.45 29
1578.54 26
1578.63 25
1578.72 24
1578.82 24
1578.91 24
1579.00 22
1579.09 18
1579.18 12
1579.27 3
1579.36 0
1579.45 0
1579.54 0
1579.64 0
1579.73 0
1579.82 0
1579.91 0
1580.00 9
1580.09 24
1580.18 38
1580.27 49
1580.37 57
1580.46 63
1580.55 70
1580.64 78
1580.73 90
1580.82 106
1580.91 123
1581.00 141
1581.09 157
1581.19 171
1581.28 182
1581.37 190
1581.46 196
1581.55 201
1581.64 204
1581.73 206
1581.82 206
1581.92 204
1582.01 200
1582.10 196
1582.19 194
1582.28 195
1582.37 201
1582.46 210
1582.55 222
1582.65 234
1582.74 244
1582.83 251
1582.92 253
1583.01 251
1583.10 247
1583.19 242
1583.28 238
1583.38 238
1583.47 240
1583.56 246
1583.65 254
1583.74 264
1583.83 274
1583.92 283
1584.02 291
1584.11 297
1584.20 301
1584.29 303
1584.38 303
1584.47 302
1584.56 300
1584.65 297
1584.75 293
1584.84 289
1584.93 285
1585.02 281
1585.11 277
1585.20 274
1585.29 272
1585.38 270
1585.48 267
1585.57 263
1585.66 258
1585.75 252
1585.84 243
1585.93 233
1586.02 220
1586.12 206
1586.21 190
1586.30 175
1586.39 160
1586.48 149
1586.57 144
1586.66 145
1586.76 153
1586.85 168
1586.94 186
1587.03 206
1587.12 223
1587.21 235
1587.30 239
1587.40 236
1587.49 227
1587.58 214
1587.67 200
1587.76 188
1587.85 176
1587.94 167
1588.03 158
1588.13 149
1588.22 138
1588.31 127
1588.40 115
1588.49 106
1588.58 101
1588.67 101
1588.77 105
1588.86 113
1588.95 122
1589.04 130
1589.13 135
1589.22 134
1589.32 128
1589.41 117
1589.50 103
1589.59 89
1589.68 77
1589.77 68
1589.86 62
1589.96 60
1590.05 59
1590.14 57
1590.23 52
1590.32 46
1590.41 38
1590.50 33
1590.60 30
1590.69 31
1590.78 36
1590.87 41
1590.96 44
1591.05 41
1591.14 31
1591.24 15
1591.33 0
1591.42 0
1591.51 0
1591.60 0
1591.69 0
1591.79 0
1591.88 0
1591.97 0
1592.06 20
1592.15 48
1592.24 78
1592.33 110
1592.43 140
1592.52 166
1592.61 187
1592.70 199
1592.79 205
1592.88 204
1592.98 201
1593.07 197
1593.16 194
1593.25 194
1593.34 194
1593.43 194
1593.52 192
1593.62 185
1593.71 175
1593.80 163
1593.89 149
1593.98 136
1594.07 124
1594.17 115
1594.26 108
1594.35 104
1594.44 100
1594.53 99
1594.62 98
1594.72 98
1594.81 99
1594.90 100
1594.99 102
1595.08 105
1595.17 106
1595.27 107
1595.36 106
1595.45 102
1595.54 95
1595.63 84
1595.72 70
1595.81 54
1595.91 38
1596.00 25
1596.09 15
1596.18 7
1596.27 3
1596.36 0
1596.46 0
1596.55 0
1596.64 0
1596.73 0
1596.82 1
1596.91 8
1597.01 19
1597.10 33
1597.19 49
1597.28 67
1597.37 83
1597.46 96
1597.56 104
1597.65 107
1597.74 104
1597.83 97
1597.92 87
1598.02 76
1598.11 64
1598.20 53
1598.29 44
1598.38 36
1598.47 30
1598.57 25
1598.66 21
1598.75 17
1598.84 12
1598.93 6
1599.02 0
1599.12 0
1599.21 0
1599.30 0
1599.39 0
1599.48 0
1599.57 0
1599.67 0
1599.76 5
1599.85 16
1599.94 26
1600.03 35
1600.12 44
1600.22 53
1600.31 62
1600.40 70
1600.49 77
1600.58 83
1600.68 88
1600.77 92
1600.86 97
1600.95 103
1601.04 110
1601.13 119
1601.23 129
1601.32 140
1601.41 151
1601.50 163
1601.59 174
1601.69 187
1601.78 200
1601.87 214
1601.96 226
1602.05 237
1602.14 245
1602.24 248
1602.33 248
1602.42 243
1602.51 237
1602.60 231
1602.70 226
1602.79 226
1602.88 229
1602.97 237
1603.06 247
1603.15 257
1603.25 263
1603.34 264
1603.43 259
1603.52 248
1603.61 234
1603.71 219
1603.80 204
1603.89 190
1603.98 178
1604.07 168
1604.17 159
1604.26 151
1604.35 144
1604.44 139
1604.53 136
1604.62 135
1604.72 138
1604.81 143
1604.90 149
1604.99 156
1605.08 163
1605.18 168
1605.27 172
1605.36 173
1605.45 173
1605.54 173
1605.64 172
1605.73 171
1605.82 170
1605.91 168
1606.00 165
1606.10 159
1606.19 150
1606.28 140
1606.37 127
1606.46 115
1606.55 104
1606.65 96
1606.74 89
1606.83 82
1606.92 76
1607.01 69
1607.11 59
1607.20 48
1607.29 36
1607.38 23
1607.47 12
1607.57 4
1607.66 0
1607.75 0
1607.84 2
1607.93 7
1608.03 14
1608.12 21
1608.21 28
1608.30 36
1608.39 44
1608.49 54
1608.58 65
1608.67 77
1608.76 90
1608.85 102
1608.95 114
1609.04 125
1609.13 134
1609.22 144
1609.31 153
1609.41 163
1609.50 172
1609.59 179
1609.68 186
1609.77 190
1609.87 192
1609.96 192
1610.05 192
1610.14 192
1610.24 194
1610.33 197
1610.42 202
1610.51 209
1610.60 216
1610.70 222
1610.79 227
1610.88 227
1610.97 222
1611.06 213
1611.16 200
1611.25 185
1611.34 170
1611.43 156
1611.52 144
1611.62 135
1611.71 127
1611.80 120
1611.89 112
1611.98 105
1612.08 97
1612.17 90
1612.26 84
1612.35 79
1612.45 76
1612.54 75
1612.63 74
1612.72 75
1612.81 76
1612.91 76
1613.00 74
1613.09 71
1613.18 66
1613.27 61
1613.37 58
1613.46 57
1613.55 58
1613.64 61
1613.74 65
1613.83 70
1613.92 74
1614.01 76
1614.10 79
1614.20 81
1614.29 85
1614.38 91
1614.47 99
1614.56 109
1614.66 121
1614.75 134
1614.84 146
1614.93 157
1615.03 166
1615.12 172
1615.21 176
1615.30 177
1615.39 176
1615.49 174
1615.58 171
1615.67 167
1615.76 163
1615.86 159
1615.95 154
1616.04 150
1616.13 148
1616.22 148
1616.32 150
1616.41 152
1616.50 153
1616.59 152
1616.69 145
1616.78 135
1616.87 123
1616.96 112
1617.05 105
1617.15 104
1617.24 111
1617.33 124
1617.42 143
1617.52 163
1617.61 183
1617.70 200
1617.79 212
1617.88 218
1617.98 218
1618.07 212
1618.16 198
1618.25 179
1618.35 155
1618.44 128
1618.53 101
1618.62 78
1618.72 60
1618.81 51
1618.90 50
1618.99 57
1619.08 70
1619.18 87
1619.27 104
1619.36 119
1619.45 130
1619.55 137
1619.64 140
1619.73 141
1619.82 141
1619.92 141
1620.01 142
1620.10 144
1620.19 147
1620.28 150
1620.38 155
1620.47 161
1620.56 168
1620.65 177
1620.75 187
1620.84 196
1620.93 202
1621.02 203
1621.12 199
1621.21 193
1621.30 184
1621.39 176
1621.49 169
1621.58 164
1621.67 161
1621.76 158
1621.85 156
1621.95 155
1622.04 154
1622.13 153
1622.22 154
1622.32 157
1622.41 161
1622.50 166
1622.59 172
1622.69 180
1622.78 188
1622.87 199
1622.96 210
1623.06 222
1623.15 234
1623.24 245
1623.33 254
1623.43 261
1623.52 266
1623.61 267
1623.70 267
1623.80 263
1623.89 258
1623.98 250
1624.07 240
1624.17 230
1624.26 218
1624.35 207
1624.44 196
1624.54 186
1624.63 177
1624.72 170
1624.81 163
1624.90 155
1625.00 145
1625.09 134
1625.18 121
1625.27 108
1625.37 97
1625.46 91
1625.55 93
1625.64 104
1625.74 124
1625.83 151
1625.92 182
1626.01 213
1626.11 239
1626.20 257
1626.29 265
1626.38 265
1626.48 257
1626.57 244
1626.66 229
1626.75 213
1626.85 199
1626.94 187
1627.03 179
1627.13 175
1627.22 175
1627.31 178
1627.40 184
1627.50 193
1627.59 202
1627.68 208
1627.77 211
1627.87 209
1627.96 201
1628.05 188
1628.14 171
1628.24 153
1628.33 136
1628.42 125
1628.51 119
1628.61 121
1628.70 130
1628.79 144
1628.88 162
1628.98 182
1629.07 199
1629.16 214
1629.25 223
1629.35 228
1629.44 229
1629.53 227
1629.62 225
1629.72 224
1629.81 228
1629.90 236
1629.99 248
1630.09 262
1630.18 277
1630.27 289
1630.37 299
1630.46 304
1630.55 304
1630.64 301
1630.74 295
1630.83 289
1630.92 284
1631.01 282
1631.11 283
1631.20 287
1631.29 293
1631.38 300
1631.48 304
1631.57 306
1631.66 305
1631.76 301
1631.85 295
1631.94 288
1632.03 279
1632.13 268
1632.22 256
1632.31 240
1632.40 221
1632.50 199
1632.59 174
1632.68 148
1632.77 123
1632.87 101
1632.96 85
1633.05 77
1633.15 79
1633.24 91
1633.33 111
1633.42 137
1633.52 163
1633.61 187
1633.70 204
1633.79 214
1633.89 218
1633.98 218
1634.07 216
1634.17 217
1634.26 221
1634.35 229
1634.44 239
1634.54 249
1634.63 258
1634.72 263
1634.81 264
1634.91 260
1635.00 255
1635.09 248
1635.19 242
1635.28 235
1635.37 227
1635.46 217
1635.56 203
1635.65 186
1635.74 165
1635.84 141
1635.93 119
1636.02 100
1636.11 88
1636.21 84
1636.30 88
1636.39 98
1636.48 111
1636.58 126
1636.67 138
1636.76 146
1636.86 149
1636.95 147
1637.04 140
1637.13 129
1637.23 115
1637.32 100
1637.41 85
1637.51 72
1637.60 61
1637.69 54
1637.78 50
1637.88 49
1637.97 50
1638.06 53
1638.16 56
1638.25 60
1638.34 63
1638.43 66
1638.53 67
1638.62 64
1638.71 56
1638.81 43
1638.90 24
1638.99 2
1639.08 0
1639.18 0
1639.27 0
1639.36 0
1639.46 0
1639.55 0
1639.64 0
1639.73 6
1639.83 36
1639.92 67
1640.01 96
1640.11 123
1640.20 146
1640.29 168
1640.38 190
1640.48 213
1640.57 238
1640.66 265
1640.76 293
1640.85 319
1640.94 342
1641.04 359
1641.13 369
1641.22 372
1641.31 367
1641.41 355
1641.50 340
1641.59 322
1641.69 305
1641.78 292
1641.87 284
1641.96 284
1642.06 290
1642.15 303
1642.24 319
1642.34 336
1642.43 350
1642.52 359
1642.62 360
1642.71 354
1642.80 342
1642.89 326
1642.99 308
1643.08 291
1643.17 277
1643.27 267
1643.36 262
1643.45 261
1643.55 262
1643.64 262
1643.73 260
1643.82 254
1643.92 246
1644.01 236
1644.10 226
1644.20 217
1644.29 212
1644.38 211
1644.48 215
1644.57 222
1644.66 231
1644.75 239
1644.85 245
1644.94 249
1645.03 248
1645.13 244
1645.22 238
1645.31 230
1645.41 222
1645.50 215
1645.59 209
1645.68 205
1645.78 204
1645.87 205
1645.96 207
1646.06 210
1646.15 213
1646.24 217
1646.34 220
1646.43 222
1646.52 223
1646.62 223
1646.71 222
1646.80 220
1646.89 217
1646.99 216
1647.08 215
1647.17 216
1647.27 219
1647.36 222
1647.45 227
1647.55 231
1647.64 237
1647.73 245
1647.83 254
1647.92 267
1648.01 281
1648.11 296
1648.20 309
1648.29 316
1648.38 317
1648.48 310
1648.57 295
1648.66 275
1648.76 253
1648.85 231
1648.94 212
1649.04 199
1649.13 192
1649.22 191
1649.32 196
1649.41 205
1649.50 216
1649.60 226
1649.69 234
1649.78 238
1649.88 239
1649.97 237
1650.06 233
1650.15 229
1650.25 225
1650.34 220
1650.43 214
1650.53 207
1650.62 200
1650.71 194
1650.81 190
1650.90 189
1650.99 191
1651.09 195
1651.18 198
1651.27 199
1651.37 197
1651.46 192
1651.55 186
1651.65 182
1651.74 181
1651.83 185
1651.93 193
1652.02 204
1652.11 215
1652.21 224
1652.30 230
1652.39 232
1652.49 232
1652.58 232
1652.67 235
1652.77 243
1652.86 255
1652.95 272
1653.05 292
1653.14 314
1653.23 333
1653.32 348
1653.42 358
1653.51 360
1653.60 356
1653.70 346
1653.79 331
1653.88 313
1653.98 294
1654.07 278
1654.16 265
1654.26 257
1654.35 251
1654.44 249
1654.54 247
1654.63 245
1654.72 243
1654.82 241
1654.91 238
1655.00 236
1655.10 234
1655.19 231
1655.28 227
1655.38 220
1655.47 209
1655.56 198
1655.66 187
1655.75 179
1655.84 176
1655.94 179
1656.03 187
1656.12 199
1656.22 212
1656.31 222
1656.40 228
1656.50 229
1656.59 226
1656.68 220
1656.78 214
1656.87 211
1656.96 211
1657.06 215
1657.15 223
1657.24 233
1657.34 244
1657.43 254
1657.53 262
1657.62 267
1657.71 269
1657.81 268
1657.90 264
1657.99 256
1658.09 244
1658.18 229
1658.27 211
1658.37 192
1658.46 174
1658.55 158
1658.65 145
1658.74 137
1658.83 134
1658.93 134
1659.02 138
1659.11 145
1659.21 156
1659.30 170
1659.39 186
1659.49 204
1659.58 222
1659.67 237
1659.77 250
1659.86 260
1659.95 267
1660.05 271
1660.14 274
1660.23 275
1660.33 276
1660.42 276
1660.52 274
1660.61 270
1660.70 265
1660.80 256
1660.89 246
1660.98 234
1661.08 221
1661.17 209
1661.26 199
1661.36 190
1661.45 183
1661.54 176
1661.64 168
1661.73 158
1661.82 145
1661.92 130
1662.01 115
1662.10 101
1662.20 92
1662.29 87
1662.39 88
1662.48 93
1662.57 101
1662.67 110
1662.76 120
1662.85 130
1662.95 139
1663.04 146
1663.13 153
1663.23 160
1663.32 167
1663.41 175
1663.51 184
1663.60 196
1663.69 210
1663.79 227
1663.88 245
1663.98 266
1664.07 287
1664.16 308
1664.26 327
1664.35 341
1664.44 351
1664.54 354
1664.63 351
1664.72 342
1664.82 327
1664.91 311
1665.01 293
1665.10 277
1665.19 262
1665.29 249
1665.38 237
1665.47 225
1665.57 212
1665.66 197
1665.75 180
1665.85 164
1665.94 148
1666.03 133
1666.13 121
1666.22 113
1666.32 109
1666.41 109
1666.50 113
1666.60 120
1666.69 130
1666.78 139
1666.88 145
1666.97 145
1667.07 137
1667.16 123
1667.25 103
1667.35 81
1667.44 62
1667.53 48
1667.63 40
1667.72 40
1667.81 45
1667.91 53
1668.00 64
1668.10 75
1668.19 85
1668.28 95
1668.38 105
1668.47 114
1668.56 120
1668.66 123
1668.75 121
1668.85 115
1668.94 106
1669.03 97
1669.13 90
1669.22 88
1669.31 93
1669.41 108
1669.50 129
1669.60 154
1669.69 180
1669.78 204
1669.88 223
1669.97 235
1670.06 242
1670.16 245
1670.25 246
1670.34 247
1670.44 249
1670.53 250
1670.63 251
1670.72 250
1670.81 245
1670.91 237
1671.00 227
1671.10 216
1671.19 206
1671.28 201
1671.38 202
1671.47 208
1671.56 220
1671.66 235
1671.75 251
1671.85 264
1671.94 272
1672.03 274
1672.13 269
1672.22 259
1672.31 246
1672.41 232
1672.50 221
1672.60 214
1672.69 210
1672.78 209
1672.88 209
1672.97 207
1673.07 203
1673.16 194
1673.25 183
1673.35 170
1673.44 158
1673.53 148
1673.63 141
1673.72 137
1673.82 136
1673.91 135
1674.00 133
1674.10 129
1674.19 122
1674.29 113
1674.38 105
1674.47 99
1674.57 98
1674.66 103
1674.75 113
1674.85 125
1674.94 138
1675.04 149
1675.13 154
1675.22 152
1675.32 144
1675.41 133
1675.51 120
1675.60 110
1675.69 103
1675.79 102
1675.88 104
1675.98 109
1676.07 113
1676.16 115
1676.26 114
1676.35 111
1676.44 107
1676.54 104
1676.63 103
1676.73 105
1676.82 108
1676.91 110
1677.01 110
1677.10 104
1677.20 92
1677.29 75
1677.38 55
1677.48 36
1677.57 20
1677.67 12
1677.76 11
1677.85 16
1677.95 26
1678.04 37
1678.14 46
1678.23 50
1678.32 50
1678.42 47
1678.51 41
1678.61 35
1678.70 33
1678.79 34
1678.89 40
1678.98 47
1679.08 55
1679.17 61
1679.26 64
1679.36 64
1679.45 61
1679.55 57
1679.64 55
1679.73 55
1679.83 57
1679.92 60
1680.02 62
1680.11 63
1680.20 60
1680.30 53
1680.39 43
1680.49 32
1680.58 20
1680.67 9
1680.77 0
1680.86 0
1680.96 0
1681.05 0
1681.14 0
1681.24 0
1681.33 0
1681.43 0
1681.52 0
1681.61 0
1681.71 15
1681.80 38
1681.90 65
1681.99 94
1682.09 120
1682.18 141
1682.27 156
1682.37 164
1682.46 166
1682.56 165
1682.65 162
1682.74 159
1682.84 157
1682.93 156
1683.03 155
1683.12 154
1683.21 152
1683.31 150
1683.40 146
1683.50 141
1683.59 135
1683.68 129
1683.78 126
1683.87 127
1683.97 134
1684.06 147
1684.16 167
1684.25 191
1684.34 216
1684.44 238
1684.53 254
1684.63 263
1684.72 262
1684.81 255
1684.91 242
1685.00 227
1685.10 214
1685.19 203
1685.29 196
1685.38 191
1685.47 188
1685.57 184
1685.66 179
1685.76 173
1685.85 168
1685.94 166
1686.04 167
1686.13 170
1686.23 175
1686.32 179
1686.42 179
1686.51 174
1686.60 164
1686.70 150
1686.79 137
1686.89 128
1686.98 125
1687.08 130
1687.17 143
1687.26 163
1687.36 186
1687.45 209
1687.55 230
1687.64 248
1687.73 261
1687.83 269
1687.92 271
1688.02 269
1688.11 263
1688.21 257
1688.30 252
1688.39 250
1688.49 253
1688.58 262
1688.68 276
1688.77 292
1688.87 308
1688.96 322
1689.05 332
1689.15 338
1689.24 340
1689.34 340
1689.43 340
1689.53 342
1689.62 346
1689.71 353
1689.81 360
1689.90 366
1690.00 370
1690.09 369
1690.19 363
1690.28 354
1690.37 342
1690.47 330
1690.56 318
1690.66 308
1690.75 301
1690.85 296
1690.94 294
1691.04 295
1691.13 296
1691.22 298
1691.32 299
1691.41 297
1691.51 292
1691.60 284
1691.70 273
1691.79 262
1691.88 252
1691.98 244
1692.07 237
1692.17 232
1692.26 228
1692.36 225
1692.45 221
1692.54 217
1692.64 214
1692.73 215
1692.83 219
1692.92 227
1693.02 237
1693.11 249
1693.21 260
1693.30 271
1693.39 282
1693.49 292
1693.58 301
1693.68 311
1693.77 321
1693.87 329
1693.96 335
1694.06 336
1694.15 331
1694.24 322
1694.34 308
1694.43 290
1694.53 271
1694.62 253
1694.72 238
1694.81 225
1694.91 216
1695.00 211
1695.09 208
1695.19 208
1695.28 209
1695.38 210
1695.47 211
1695.57 208
1695.66 204
1695.76 196
1695.85 185
1695.94 172
1696.04 159
1696.13 147
1696.23 136
1696.32 126
1696.42 116
1696.51 105
1696.61 92
1696.70 77
1696.79 60
1696.89 42
1696.98 25
1697.08 8
1697.17 0
1697.27 0
1697.36 0
1697.46 0
1697.55 0
1697.65 0
1697.74 0
1697.83 1
1697.93 4
1698.02 7
1698.12 9
1698.21 12
1698.31 17
1698.40 25
1698.50 35
1698.59 47
1698.68 60
1698.78 73
1698.87 84
1698.97 95
1699.06 105
1699.16 115
1699.25 124
1699.35 132
1699.44 138
1699.54 143
1699.63 145
1699.73 145
1699.82 143
1699.91 140
1700.01 137
1700.10 135
1700.20 133
1700.29 134
1700.39 135
1700.48 136
1700.58 137
1700.67 136
1700.77 134
1700.86 130
1700.95 126
1701.05 122
1701.14 120
1701.24 120
1701.33 122
1701.43 126
1701.52 129
1701.62 132
1701.71 134
1701.81 136
1701.90 137
1702.00 140
1702.09 147
1702.18 160
1702.28 179
1702.37 203
1702.47 229
1702.56 254
1702.66 273
1702.75 284
1702.85 283
1702.94 273
1703.04 255
1703.13 232
1703.23 210
1703.32 190
1703.42 173
1703.51 160
1703.60 149
1703.70 139
1703.79 127
1703.89 114
1703.98 98
1704.08 83
1704.17 68
1704.27 55
1704.36 46
1704.46 39
1704.55 35
1704.65 32
1704.74 30
1704.84 26
1704.93 22
1705.03 19
1705.12 19
1705.22 23
1705.31 32
1705.40 47
1705.50 68
1705.59 91
1705.69 115
1705.78 138
1705.88 156
1705.97 170
1706.07 179
1706.16 184
1706.26 185
1706.35 182
1706.45 177
1706.54 170
1706.64 162
1706.73 152
1706.83 141
1706.92 131
1707.02 122
1707.11 116
1707.20 114
1707.30 116
1707.39 121
1707.49 129
1707.58 137
1707.68 144
1707.77 147
1707.87 148
1707.96 147
1708.06 144
1708.15 143
1708.25 145
1708.34 148
1708.44 154
1708.53 160
1708.63 164
1708.72 165
1708.82 163
1708.91 159
1709.01 153
1709.10 147
1709.20 140
1709.29 135
1709.39 129
1709.48 123
1709.58 116
1709.67 107
1709.77 98
1709.86 88
1709.95 78
1710.05 71
1710.14 67
1710.24 66
1710.33 70
1710.43 77
1710.52 86
1710.62 95
1710.71 102
1710.81 106
1710.90 104
1711.00 97
1711.09 86
1711.19 71
1711.28 56
1711.38 45
1711.47 41
1711.57 49
1711.66 67
1711.76 97
1711.85 132
1711.95 169
1712.04 200
1712.14 221
1712.23 231
1712.33 230
1712.42 221
1712.52 208
1712.61 193
1712.71 178
1712.80 162
1712.90 145
1712.99 127
1713.09 108
1713.18 91
1713.28 78
1713.37 72
1713.47 74
1713.56 83
1713.66 97
1713.75 110
1713.85 121
1713.94 125
1714.04 122
1714.13 114
1714.23 103
1714.32 92
1714.42 84
1714.51 81
1714.61 85
1714.70 94
1714.80 107
1714.89 123
1714.99 138
1715.08 152
1715.18 162
1715.27 168
1715.37 169
1715.46 165
1715.56 157
1715.65 146
1715.75 134
1715.84 122
1715.94 111
1716.03 103
1716.13 98
1716.22 94
1716.32 91
1716.41 86
1716.51 79
1716.60 70
1716.70 59
1716.79 48
1716.89 37
1716.98 29
1717.08 24
1717.17 21
1717.27 22
1717.36 25
1717.46 31
1717.55 39
1717.65 50
1717.74 61
1717.84 71
1717.93 78
1718.03 81
1718.12 79
1718.22 72
1718.31 62
1718.41 52
1718.50 42
1718.60 34
1718.69 27
1718.79 22
1718.88 16
1718.98 7
1719.07 0
1719.17 0
1719.26 0
1719.36 0
1719.45 0
1719.55 0
1719.64 0
1719.74 3
1719.83 23
1719.93 42
1720.02 55
1720.12 62
1720.22 64
1720.31 64
1720.41 62
1720.50 64
1720.60 69
1720.69 80
1720.79 94
1720.88 110
1720.98 125
1721.07 138
1721.17 149
1721.26 156
1721.36 160
1721.45 161
1721.55 159
1721.64 155
1721.74 149
1721.83 141
1721.93 132
1722.02 123
1722.12 116
1722.21 112
1722.31 109
1722.40 108
1722.50 107
1722.59 106
1722.69 103
1722.79 98
1722.88 93
1722.98 88
1723.07 86
1723.17 89
1723.26 99
1723.36 114
1723.45 133
1723.55 153
1723.64 170
1723.74 180
1723.83 181
1723.93 174
1724.02 158
1724.12 138
1724.21 117
1724.31 99
1724.40 87
1724.50 82
1724.59 86
1724.69 96
1724.79 111
1724.88 126
1724.98 139
1725.07 148
1725.17 151
1725.26 149
1725.36 143
1725.45 136
1725.55 131
1725.64 130
1725.74 134
1725.83 144
1725.93 158
1726.02 174
1726.12 189
1726.21 200
1726.31 206
1726.41 206
1726.50 198
1726.60 183
1726.69 161
1726.79 136
1726.88 109
1726.98 86
1727.07 69
1727.17 62
1727.26 66
1727.36 80
1727.45 101
1727.55 124
1727.64 145
1727.74 160
1727.84 167
1727.93 166
1728.03 158
1728.12 145
1728.22 130
1728.31 114
1728.41 99
1728.50 86
1728.60 74
1728.69 65
1728.79 58
1728.88 53
1728.98 49
1729.08 47
1729.17 46
1729.27 47
1729.36 51
1729.46 59
1729.55 70
1729.65 84
1729.74 100
1729.84 117
1729.93 133
1730.03 148
1730.12 160
1730.22 168
1730.32 173
1730.41 176
1730.51 177
1730.60 176
1730.70 174
1730.79 172
1730.89 171
1730.98 173
1731.08 177
1731.17 184
1731.27 195
1731.37 209
1731.46 227
1731.56 246
1731.65 266
1731.75 287
1731.84 305
1731.94 320
1732.03 332
1732.13 340
1732.22 345
1732.32 346
1732.42 343
1732.51 336
1732.61 325
1732.70 308
1732.80 286
1732.89 262
1732.99 237
1733.08 216
1733.18 200
1733.27 192
1733.37 191
1733.47 197
1733.56 207
1733.66 218
1733.75 229
1733.85 236
1733.94 240
1734.04 241
1734.13 239
1734.23 236
1734.33 232
1734.42 228
1734.52 225
1734.61 221
1734.71 217
1734.80 211
1734.90 204
1734.99 196
1735.09 188
1735.19 182
1735.28 177
1735.38 172
1735.47 167
1735.57 162
1735.66 154
1735.76 144
1735.85 132
1735.95 121
1736.05 112
1736.14 106
1736.24 105
1736.33 109
1736.43 116
1736.52 124
1736.62 132
1736.71 136
1736.81 136
1736.91 131
1737.00 122
1737.10 108
1737.19 92
1737.29 76
1737.38 59
1737.48 43
1737.58 27
1737.67 13
1737.77 1
1737.86 0
1737.96 0
1738.05 0
1738.15 10
1738.24 29
1738.34 51
1738.44 75
1738.53 95
1738.63 111
1738.72 122
1738.82 127
1738.91 126
1739.01 121
1739.11 115
1739.20 107
1739.30 100
1739.39 94
1739.49 90
1739.58 87
1739.68 86
1739.78 86
1739.87 84
1739.97 81
1740.06 75
1740.16 67
1740.25 56
1740.35 45
1740.45 34
1740.54 25
1740.64 18
1740.73 14
1740.83 11
1740.92 9
1741.02 8
1741.12 6
1741.21 4
1741.31 2
1741.40 0
1741.50 0
1741.59 0
1741.69 0
1741.79 0
1741.88 0
1741.98 0
1742.07 2
1742.17 14
1742.26 29
1742.36 46
1742.46 64
1742.55 82
1742.65 100
1742.74 118
1742.84 136
1742.93 155
1743.03 174
1743.13 192
1743.22 209
1743.32 222
1743.41 233
1743.51 240
1743.60 245
1743.70 249
1743.80 253
1743.89 259
1743.99 266
1744.08 274
1744.18 281
1744.28 285
1744.37 285
1744.47 281
1744.56 273
1744.66 264
1744.75 255
1744.85 249
1744.95 248
1745.04 252
1745.14 260
1745.23 270
1745.33 280
1745.43 286
1745.52 286
1745.62 281
1745.71 271
1745.81 258
1745.90 246
1746.00 236
1746.10 233
1746.19 238
1746.29 250
1746.38 268
1746.48 290
1746.58 314
1746.67 339
1746.77 361
1746.86 381
1746.96 397
1747.05 409
1747.15 416
1747.25 419
1747.34 420
1747.44 420
1747.53 422
1747.63 431
1747.73 448
1747.82 476
1747.92 513
1748.01 562
1748.11 619
1748.21 683
1748.30 753
1748.40 826
1748.49 899
1748.59 972
1748.69 1042
1748.78 1106
1748.88 1165
1748.97 1219
1749.07 1268
1749.17 1315
1749.26 1362
1749.36 1408
1749.45 1454
1749.55 1499
1749.64 1543
1749.74 1583
1749.84 1621
1749.93 1655
1750.03 1688
1750.12 1718
1750.22 1746
1750.32 1771
1750.41 1790
1750.51 1802
1750.60 1805
1750.70 1799
1750.80 1783
1750.89 1757
1750.99 1723
1751.08 1680
1751.18 1627
1751.28 1567
1751.37 1501
1751.47 1431
1751.56 1360
1751.66 1294
1751.76 1234
1751.85 1184
1751.95 1143
1752.04 1109
1752.14 1082
1752.24 1056
1752.33 1031
1752.43 1003
1752.52 972
1752.62 938
1752.72 900
1752.81 861
1752.91 821
1753.00 783
1753.10 748
1753.20 717
1753.29 690
1753.39 668
1753.49 649
1753.58 632
1753.68 616
1753.77 600
1753.87 581
1753.97 560
1754.06 536
1754.16 511
1754.25 484
1754.35 457
1754.45 432
1754.54 408
1754.64 388
1754.73 369
1754.83 353
1754.93 336
1755.02 320
1755.12 303
1755.21 286
1755.31 270
1755.41 254
1755.50 242
1755.60 232
1755.70 225
1755.79 220
1755.89 215
1755.98 210
1756.08 205
1756.18 200
1756.27 196
1756.37 192
1756.46 187
1756.56 178
1756.66 166
1756.75 149
1756.85 128
1756.95 106
1757.04 88
1757.14 76
1757.23 72
1757.33 78
1757.43 90
1757.52 106
1757.62 124
1757.71 142
1757.81 159
1757.91 176
1758.00 193
1758.10 210
1758.20 226
1758.29 240
1758.39 250
1758.48 254
1758.58 253
1758.68 245
1758.77 232
1758.87 216
1758.96 196
1759.06 174
1759.16 150
1759.25 125
1759.35 101
1759.45 79
1759.54 60
1759.64 47
1759.73 39
1759.83 36
1759.93 35
1760.02 34
1760.12 30
1760.22 22
1760.31 9
1760.41 0
1760.50 0
1760.60 0
1760.70 0
1760.79 0
1760.89 0
1760.99 0
1761.08 12
1761.18 41
1761.27 70
1761.37 94
1761.47 113
1761.56 125
1761.66 131
1761.76 132
1761.85 130
1761.95 126
1762.05 123
1762.14 121
1762.24 122
1762.33 126
1762.43 131
1762.53 137
1762.62 142
1762.72 145
1762.82 143
1762.91 137
1763.01 128
1763.10 116
1763.20 105
1763.30 96
1763.39 92
1763.49 92
1763.59 97
1763.68 103
1763.78 109
1763.88 112
1763.97 111
1764.07 108
1764.16 102
1764.26 97
1764.36 94
1764.45 95
1764.55 99
1764.65 106
1764.74 116
1764.84 127
1764.94 141
1765.03 157
1765.13 176
1765.22 197
1765.32 217
1765.42 236
1765.51 251
1765.61 260
1765.71 262
1765.80 258
1765.90 249
1766.00 236
1766.09 220
1766.19 203
1766.28 184
1766.38 165
1766.48 144
1766.57 122
1766.67 100
1766.77 78
1766.86 57
1766.96 38
1767.06 23
1767.15 13
1767.25 10
1767.35 14
1767.44 26
1767.54 45
1767.63 69
1767.73 97
1767.83 126
1767.92 154
1768.02 176
1768.12 194
1768.21 205
1768.31 210
1768.41 209
1768.50 204
1768.60 195
1768.70 183
1768.79 167
1768.89 147
1768.99 124
1769.08 100
1769.18 75
1769.27 50
1769.37 28
1769.47 10
1769.56 0
1769.66 0
1769.76 0
1769.85 0
1769.95 0
1770.05 12
1770.14 33
1770.24 59
1770.34 86
1770.43 112
1770.53 135
1770.63 152
1770.72 161
1770.82 163
1770.92 158
1771.01 146
1771.11 131
1771.20 112
1771.30 91
1771.40 69
1771.49 47
1771.59 26
1771.69 7
1771.78 0
1771.88 0
1771.98 0
1772.07 0
1772.17 0
1772.27 0
1772.36 7
1772.46 15
1772.56 19
1772.65 18
1772.75 13
1772.85 7
1772.94 3
1773.04 2
1773.14 6
1773.23 15
1773.33 28
1773.43 43
1773.52 58
1773.62 73
1773.72 88
1773.81 102
1773.91 119
1774.01 137
1774.10 156
1774.20 176
1774.30 193
1774.39 206
1774.49 214
1774.59 216
1774.68 214
1774.78 208
1774.88 200
1774.97 190
1775.07 177
1775.17 162
1775.26 142
1775.36 120
1775.46 96
1775.55 72
1775.65 52
1775.75 36
1775.84 27
1775.94 25
1776.04 28
1776.13 36
1776.23 45
1776.33 56
1776.42 67
1776.52 76
1776.62 84
1776.71 90
1776.81 94
1776.91 95
1777.00 92
1777.10 85
1777.20 73
1777.29 57
1777.39 38
1777.49 18
1777.58 0
1777.68 0
1777.78 0
1777.87 0
1777.97 0
1778.07 0
1778.16 0
1778.26 0
1778.36 0
1778.45 6
1778.55 15
1778.65 27
1778.74 39
1778.84 52
1778.94 64
1779.03 73
1779.13 80
1779.23 85
1779.32 88
1779.42 92
1779.52 98
1779.61 105
1779.71 113
1779.81 122
1779.90 129
1780.00 133
1780.10 133
1780.19 129
1780.29 121
1780.39 109
1780.49 94
1780.58 76
1780.68 59
1780.78 41
1780.87 25
1780.97 11
1781.07 0
1781.16 0
1781.26 0
1781.36 0
1781.45 0
1781.55 0
1781.65 2
1781.74 7
1781.84 11
1781.94 12
1782.03 11
1782.13 8
1782.23 3
1782.33 0
1782.42 0
1782.52 0
1782.62 0
1782.71 0
1782.81 0
1782.91 0
1783.00 0
1783.10 1
1783.20 3
1783.29 7
1783.39 14
1783.49 24
1783.58 38
1783.68 54
1783.78 70
1783.87 85
1783.97 97
1784.07 103
1784.17 103
1784.26 97
1784.36 86
1784.46 73
1784.55 59
1784.65 48
1784.75 41
1784.84 41
1784.94 47
1785.04 60
1785.13 76
1785.23 96
1785.33 116
1785.43 133
1785.52 146
1785.62 151
1785.72 148
1785.81 136
1785.91 116
1786.01 91
1786.10 63
1786.20 37
1786.30 15
1786.39 1
1786.49 0
1786.59 0
1786.69 2
1786.78 14
1786.88 30
1786.98 46
1787.07 63
1787.17 78
1787.27 91
1787.36 101
1787.46 108
1787.56 112
1787.66 116
1787.75 121
1787.85 130
1787.95 145
1788.04 165
1788.14 189
1788.24 214
1788.33 235
1788.43 250
1788.53 253
1788.63 246
1788.72 229
1788.82 205
1788.92 179
1789.01 154
1789.11 133
1789.21 118
1789.30 106
1789.40 98
1789.50 90
1789.60 83
1789.69 75
1789.79 68
1789.89 64
1789.98 64
1790.08 69
1790.18 81
1790.28 99
1790.37 121
1790.47 144
1790.57 166
1790.66 185
1790.76 198
1790.86 206
1790.95 209
1791.05 209
1791.15 209
1791.25 209
1791.34 212
1791.44 218
1791.54 227
1791.63 236
1791.73 245
1791.83 250
1791.93 252
1792.02 251
1792.12 249
1792.22 248
1792.31 251
1792.41 259
1792.51 271
1792.61 287
1792.70 303
1792.80 318
1792.90 327
1792.99 330
1793.09 326
1793.19 314
1793.29 295
1793.38 269
1793.48 239
1793.58 208
1793.67 180
1793.77 155
1793.87 138
1793.97 129
1794.06 130
1794.16 140
1794.26 157
1794.35 179
1794.45 204
1794.55 229
1794.65 252
1794.74 269
1794.84 279
1794.94 282
1795.03 278
1795.13 268
1795.23 255
1795.33 240
1795.42 226
1795.52 214
1795.62 203
1795.72 195
1795.81 188
1795.91 183
1796.01 178
1796.10 173
1796.20 169
1796.30 164
1796.40 158
1796.49 152
1796.59 145
1796.69 136
1796.78 127
1796.88 118
1796.98 107
1797.08 96
1797.17 84
1797.27 72
1797.37 59
1797.47 46
1797.56 33
1797.66 22
1797.76 13
1797.85 6
1797.95 1
1798.05 0
1798.15 0
1798.24 0
1798.34 0
1798.44 2
1798.54 6
1798.63 9
1798.73 12
1798.83 12
1798.92 10
1799.02 3
1799.12 0
1799.22 0
1799.31 0
1799.41 0
1799.51 0
1799.61 0
1799.70 7
1799.80 30
1799.90 56
1799.99 83
1800.09 108
1800.19 127
1800.29 139
1800.38 142
1800.48 138
1800.58 127
1800.68 113
1800.77 98
1800.87 87
1800.97 80
1801.07 79
1801.16 83
1801.26 91
1801.36 99
1801.46 108
1801.55 116
1801.65 123
1801.75 129
1801.84 133
1801.94 136
1802.04 137
1802.14 135
1802.23 131
1802.33 124
1802.43 116
1802.53 108
1802.62 102
1802.72 98
1802.82 96
1802.92 97
1803.01 102
1803.11 109
1803.21 120
1803.31 133
1803.40 149
1803.50 166
1803.60 183
1803.70 199
1803.79 213
1803.89 224
1803.99 233
1804.08 239
1804.18 244
1804.28 247
1804.38 249
1804.47 250
1804.57 250
1804.67 251
1804.77 253
1804.86 259
1804.96 269
1805.06 283
1805.16 301
1805.25 321
1805.35 339
1805.45 353
1805.55 362
1805.64 369
1805.74 374
1805.84 382
1805.94 394
1806.03 410
1806.13 430
1806.23 451
1806.33 470
1806.42 483
1806.52 491
1806.62 492
1806.72 490
1806.81 486
1806.91 485
1807.01 488
1807.11 496
1807.20 507
1807.30 519
1807.40 531
1807.50 541
1807.59 546
1807.69 547
1807.79 544
1807.89 538
1807.98 532
1808.08 527
1808.18 522
1808.28 518
1808.37 515
1808.47 514
1808.57 514
1808.67 514
1808.76 513
1808.86 512
1808.96 510
1809.06 506
1809.16 499
1809.25 489
1809.35 477
1809.45 462
1809.55 446
1809.64 427
1809.74 406
1809.84 383
1809.94 361
1810.03 339
1810.13 319
1810.23 303
1810.33 291
1810.42 283
1810.52 276
1810.62 269
1810.72 262
1810.81 253
1810.91 243
1811.01 233
1811.11 225
1811.20 219
1811.30 214
1811.40 209
1811.50 202
1811.60 193
1811.69 181
1811.79 165
1811.89 148
1811.99 132
1812.08 119
1812.18 110
1812.28 105
1812.38 103
1812.47 103
1812.57 103
1812.67 101
1812.77 97
1812.86 90
1812.96 80
1813.06 69
1813.16 56
1813.26 44
1813.35 32
1813.45 21
1813.55 12
1813.65 6
1813.74 2
1813.84 3
1813.94 6
1814.04 14
1814.13 24
1814.23 36
1814.33 48
1814.43 58
1814.53 65
1814.62 68
1814.72 66
1814.82 59
1814.92 50
1815.01 39
1815.11 29
1815.21 22
1815.31 18
1815.41 19
1815.50 24
1815.60 32
1815.70 42
1815.80 53
1815.89 64
1815.99 73
1816.09 82
1816.19 89
1816.29 95
1816.38 101
1816.48 107
1816.58 113
1816.68 119
1816.77 124
1816.87 128
1816.97 131
1817.07 131
1817.17 129
1817.26 124
1817.36 115
1817.46 102
1817.56 85
1817.65 65
1817.75 44
1817.85 24
1817.95 6
1818.05 0
1818.14 0
1818.24 0
1818.34 0
1818.44 0
1818.53 7
1818.63 12
1818.73 13
1818.83 11
1818.93 5
1819.02 0
1819.12 0
1819.22 0
1819.32 0
1819.41 2
1819.51 11
1819.61 21
1819.71 31
1819.81 39
1819.90 47
1820.00 54
1820.10 61
1820.20 70
1820.30 81
1820.39 96
1820.49 114
1820.59 135
1820.69 158
1820.79 181
1820.88 203
1820.98 221
1821.08 236
1821.18 246
1821.27 252
1821.37 254
1821.47 253
1821.57 250
1821.67 246
1821.76 243
1821.86 243
1821.96 245
1822.06 251
1822.16 261
1822.25 273
1822.35 285
1822.45 297
1822.55 306
1822.65 310
1822.74 311
1822.84 309
1822.94 304
1823.04 297
1823.14 289
1823.23 282
1823.33 276
1823.43 271
1823.53 268
1823.62 268
1823.72 269
1823.82 273
1823.92 278
1824.02 284
1824.11 291
1824.21 298
1824.31 306
1824.41 315
1824.51 324
1824.60 334
1824.70 345
1824.80 355
1824.90 364
1825.00 369
1825.09 372
1825.19 371
1825.29 368
1825.39 361
1825.49 354
1825.58 346
1825.68 338
1825.78 332
1825.88 328
1825.98 326
1826.07 326
1826.17 328
1826.27 331
1826.37 334
1826.47 335
1826.56 335
1826.66 331
1826.76 325
1826.86 316
1826.96 304
1827.06 288
1827.15 268
1827.25 245
1827.35 218
1827.45 191
1827.55 164
1827.64 141
1827.74 124
1827.84 112
1827.94 105
1828.04 102
1828.13 99
1828.23 94
1828.33 85
1828.43 73
1828.53 58
1828.62 42
1828.72 28
1828.82 17
1828.92 8
1829.02 2
1829.11 0
1829.21 0
1829.31 0
1829.41 0
1829.51 0
1829.61 0
1829.70 0
1829.80 0
1829.90 3
1830.00 5
1830.10 7
1830.19 9
1830.29 9
1830.39 8
1830.49 7
1830.59 5
1830.69 4
1830.78 4
1830.88 7
1830.98 14
1831.08 25
1831.18 39
1831.27 55
1831.37 70
1831.47 82
1831.57 88
1831.67 89
1831.76 85
1831.86 80
1831.96 75
1832.06 72
1832.16 73
1832.26 76
1832.35 80
1832.45 85
1832.55 89
1832.65 91
1832.75 91
1832.85 89
1832.94 85
1833.04 79
1833.14 70
1833.24 61
1833.34 54
1833.43 49
1833.53 51
1833.63 59
1833.73 76
1833.83 98
1833.93 125
1834.02 152
1834.12 175
1834.22 192
1834.32 199
1834.42 197
1834.51 188
1834.61 172
1834.71 154
1834.81 136
1834.91 121
1835.01 111
1835.10 106
1835.20 106
1835.30 112
1835.40 120
1835.50 130
1835.60 140
1835.69 148
1835.79 154
1835.89 158
1835.99 158
1836.09 157
1836.19 153
1836.28 147
1836.38 141
1836.48 135
1836.58 129
1836.68 125
1836.78 122
1836.87 122
1836.97 125
1837.07 130
1837.17 137
1837.27 145
1837.37 153
1837.46 160
1837.56 167
1837.66 173
1837.76 179
1837.86 186
1837.96 192
1838.05 196
1838.15 198
1838.25 194
1838.35 186
1838.45 172
1838.55 156
1838.64 140
1838.74 125
1838.84 112
1838.94 102
1839.04 95
1839.14 90
1839.23 85
1839.33 80
1839.43 77
1839.53 76
1839.63 80
1839.73 88
1839.82 99
1839.92 112
1840.02 125
1840.12 134
1840.22 138
1840.32 134
1840.42 123
1840.51 105
1840.61 84
1840.71 62
1840.81 43
1840.91 31
1841.01 29
1841.10 35
1841.20 50
1841.30 71
1841.40 96
1841.50 121
1841.60 145
1841.69 168
1841.79 187
1841.89 203
1841.99 216
1842.09 223
1842.19 225
1842.29 219
1842.38 207
1842.48 188
1842.58 165
1842.68 141
1842.78 119
1842.88 102
1842.97 91
1843.07 88
1843.17 89
1843.27 94
1843.37 99
1843.47 101
1843.57 100
1843.66 95
1843.76 89
1843.86 84
1843.96 84
1844.06 90
1844.16 102
1844.26 120
1844.35 140
1844.45 160
1844.55 176
1844.65 186
1844.75 188
1844.85 183
1844.94 171
1845.04 155
1845.14 138
1845.24 122
1845.34 109
1845.44 99
1845.54 94
1845.63 92
1845.73 93
1845.83 96
1845.93 99
1846.03 103
1846.13 106
1846.23 109
1846.32 111
1846.42 114
1846.52 117
1846.62 121
1846.72 124
1846.82 128
1846.92 131
1847.01 135
1847.11 137
1847.21 138
1847.31 138
1847.41 137
1847.51 135
1847.61 134
1847.70 134
1847.80 137
1847.90 140
1848.00 143
1848.10 145
1848.20 143
1848.30 138
1848.40 132
1848.49 125
1848.59 121
1848.69 121
1848.79 128
1848.89 140
1848.99 156
1849.09 172
1849.18 186
1849.28 197
1849.38 204
1849.48 207
1849.58 207
1849.68 205
1849.78 201
1849.87 194
1849.97 183
1850.07 167
1850.17 147
1850.27 125
1850.37 103
1850.47 83
1850.57 70
1850.66 63
1850.76 65
1850.86 73
1850.96 85
1851.06 98
1851.16 109
1851.26 117
1851.36 123
1851.45 127
1851.55 129
1851.65 131
1851.75 132
1851.85 132
1851.95 132
1852.05 130
1852.14 128
1852.24 126
1852.34 127
1852.44 130
1852.54 135
1852.64 144
1852.74 155
1852.84 167
1852.93 182
1853.03 198
1853.13 215
1853.23 234
1853.33 252
1853.43 268
1853.53 280
1853.63 287
1853.72 287
1853.82 283
1853.92 273
1854.02 261
1854.12 247
1854.22 231
1854.32 214
1854.42 196
1854.51 176
1854.61 157
1854.71 140
1854.81 127
1854.91 119
1855.01 116
1855.11 117
1855.21 120
1855.31 124
1855.40 127
1855.50 129
1855.60 129
1855.70 130
1855.80 133
1855.90 138
1856.00 145
1856.10 153
1856.19 162
1856.29 170
1856.39 175
1856.49 176
1856.59 174
1856.69 171
1856.79 166
1856.89 161
1856.99 158
1857.08 154
1857.18 148
1857.28 139
1857.38 126
1857.48 107
1857.58 82
1857.68 54
1857.78 25
1857.88 0
1857.97 0
1858.07 0
1858.17 0
1858.27 0
1858.37 0
1858.47 0
1858.57 0
1858.67 17
1858.77 30
1858.86 36
1858.96 36
1859.06 28
1859.16 15
1859.26 1
1859.36 0
1859.46 0
1859.56 0
1859.66 9
1859.75 35
1859.85 67
1859.95 99
1860.05 127
1860.15 146
1860.25 155
1860.35 157
1860.45 152
1860.55 146
1860.64 141
1860.74 140
1860.84 144
1860.94 153
1861.04 164
1861.14 174
1861.24 182
1861.34 186
1861.44 186
1861.54 183
1861.63 180
1861.73 179
1861.83 182
1861.93 187
1862.03 195
1862.13 202
1862.23 206
1862.33 206
1862.43 200
1862.53 190
1862.62 176
1862.72 161
1862.82 147
1862.92 135
1863.02 125
1863.12 119
1863.22 116
1863.32 117
1863.42 121
1863.52 128
1863.61 135
1863.71 141
1863.81 144
1863.91 143
1864.01 137
1864.11 127
1864.21 115
1864.31 104
1864.41 96
1864.51 93
1864.61 92
1864.70 94
1864.80 95
1864.90 95
1865.00 92
1865.10 88
1865.20 85
1865.30 86
1865.40 91
1865.50 101
1865.60 114
1865.69 128
1865.79 140
1865.89 150
1865.99 157
1866.09 163
1866.19 167
1866.29 172
1866.39 179
1866.49 186
1866.59 195
1866.69 203
1866.79 210
1866.88 215
1866.98 216
1867.08 215
1867.18 212
1867.28 207
1867.38 204
1867.48 203
1867.58 205
1867.68 210
1867.78 217
1867.88 224
1867.97 228
1868.07 227
1868.17 220
1868.27 209
1868.37 193
1868.47 176
1868.57 159
1868.67 145
1868.77 134
1868.87 130
1868.97 131
1869.07 137
1869.16 146
1869.26 158
1869.36 170
1869.46 179
1869.56 185
1869.66 187
1869.76 188
1869.86 188
1869.96 191
1870.06 198
1870.16 209
1870.26 223
1870.35 237
1870.45 249
1870.55 255
1870.65 254
1870.75 244
1870.85 226
1870.95 201
1871.05 173
1871.15 145
1871.25 121
1871.35 104
1871.45 96
1871.55 98
1871.64 106
1871.74 118
1871.84 131
1871.94 143
1872.04 150
1872.14 154
1872.24 156
1872.34 157
1872.44 158
1872.54 161
1872.64 165
1872.74 170
1872.84 174
1872.94 177
1873.03 179
1873.13 181
1873.23 185
1873.33 191
1873.43 199
1873.53 209
1873.63 218
1873.73 224
1873.83 226
1873.93 224
1874.03 217
1874.13 209
1874.23 201
1874.33 196
1874.42 193
1874.52 191
1874.62 191
1874.72 189
1874.82 186
1874.92 182
1875.02 178
1875.12 177
1875.22 180
1875.32 189
1875.42 203
1875.52 223
1875.62 244
1875.72 266
1875.82 285
1875.91 302
1876.01 314
1876.11 321
1876.21 324
1876.31 323
1876.41 319
1876.51 312
1876.61 305
1876.71 299
1876.81 295
1876.91 295
1877.01 298
1877.11 304
1877.21 310
1877.31 311
1877.41 306
1877.50 291
1877.60 267
1877.70 236
1877.80 203
1877.90 172
1878.00 148
1878.10 133
1878.20 127
1878.30 130
1878.40 138
1878.50 148
1878.60 158
1878.70 168
1878.80 179
1878.90 190
1879.00 204
1879.10 220
1879.19 237
1879.29 253
1879.39 267
1879.49 276
1879.59 280
1879.69 280
1879.79 276
1879.89 270
1879.99 265
1880.09 259
1880.19 255
1880.29 248
1880.39 240
1880.49 228
1880.59 214
1880.69 197
1880.79 179
1880.89 161
1880.99 145
1881.08 132
1881.18 121
1881.28 112
1881.38 107
1881.48 106
1881.58 108
1881.68 115
1881.78 124
1881.88 135
1881.98 146
1882.08 156
1882.18 162
1882.28 164
1882.38 159
1882.48 150
1882.58 135
1882.68 118
1882.78 98
1882.88 80
1882.98 63
1883.08 51
1883.17 42
1883.27 37
1883.37 34
1883.47 32
1883.57 31
1883.67 28
1883.77 25
1883.87 22
1883.97 19
1884.07 16
1884.17 14
1884.27 12
1884.37 8
1884.47 4
1884.57 0
1884.67 0
1884.77 0
1884.87 0
1884.97 0
1885.07 0
1885.17 0
1885.27 4
1885.37 21
1885.47 40
1885.56 58
1885.66 74
1885.76 86
1885.86 95
1885.96 100
1886.06 102
1886.16 102
1886.26 103
1886.36 104
1886.46 106
1886.56 110
1886.66 115
1886.76 120
1886.86 124
1886.96 128
1887.06 131
1887.16 134
1887.26 137
1887.36 140
1887.46 142
1887.56 142
1887.66 138
1887.76 132
1887.86 124
1887.96 114
1888.06 104
1888.16 97
1888.26 92
1888.35 90
1888.45 89
1888.55 88
1888.65 86
1888.75 82
1888.85 76
1888.95 70
1889.05 68
1889.15 69
1889.25 76
1889.35 87
1889.45 100
1889.55 114
1889.65 125
1889.75 133
1889.85 136
1889.95 136
1890.05 134
1890.15 131
1890.25 128
1890.35 125
1890.45 122
1890.55 119
1890.65 117
1890.75 114
1890.85 110
1890.95 106
1891.05 102
1891.15 96
1891.25 89
1891.35 80
1891.45 71
1891.55 64
1891.65 58
1891.75 54
1891.85 52
1891.95 51
1892.05 50
1892.14 47
1892.24 41
1892.34 33
1892.44 23
1892.54 13
1892.64 4
1892.74 0
1892.84 0
1892.94 0
1893.04 0
1893.14 0
1893.24 7
1893.34 17
1893.44 28
1893.54 37
1893.64 44
1893.74 46
1893.84 44
1893.94 37
1894.04 27
1894.14 17
1894.24 9
1894.34 4
1894.44 3
1894.54 4
1894.64 6
1894.74 6
1894.84 4
1894.94 0
1895.04 0
1895.14 0
1895.24 0
1895.34 0
1895.44 0
1895.54 1
1895.64 11
1895.74 21
1895.84 30
1895.94 37
1896.04 45
1896.14 53
1896.24 63
1896.34 75
1896.44 88
1896.54 102
1896.64 113
1896.74 121
1896.84 126
1896.94 127
1897.04 126
1897.14 126
1897.24 126
1897.34 127
1897.44 128
1897.54 128
1897.64 124
1897.74 115
1897.84 103
1897.94 90
1898.04 79
1898.14 74
1898.24 76
1898.34 87
1898.44 105
1898.54 125
1898.64 145
1898.74 160
1898.84 168
1898.94 168
1899.04 160
1899.14 147
1899.24 131
1899.34 114
1899.44 96
1899.54 80
1899.64 66
1899.74 56
1899.84 51
1899.94 52
1900.04 60
1900.14 73
1900.24 91
1900.34 111
1900.44 130
1900.54 144
1900.64 154
1900.74 156
1900.84 153
1900.94 145
1901.04 136
1901.14 129
1901.24 126
1901.34 129
1901.44 137
1901.54 149
1901.64 162
1901.74 174
1901.84 182
1901.94 187
1902.04 187
1902.14 184
1902.24 180
1902.34 175
1902.44 172
1902.54 170
1902.64 170
1902.74 171
1902.84 172
1902.94 172
1903.04 171
1903.14 167
1903.24 161
1903.34 153
1903.44 145
1903.54 140
1903.64 137
1903.74 139
1903.84 146
1903.94 156
1904.04 169
1904.14 182
1904.24 194
1904.34 206
1904.44 217
1904.54 227
1904.64 235
1904.74 241
1904.84 242
1904.94 238
1905.04 227
1905.14 211
1905.24 191
1905.34 170
1905.44 151
1905.54 136
1905.64 125
1905.74 120
1905.84 118
1905.94 117
1906.04 117
1906.14 116
1906.24 115
1906.34 115
1906.44 115
1906.54 118
1906.64 121
1906.74 127
1906.84 132
1906.94 137
1907.04 138
1907.14 136
1907.24 130
1907.34 120
1907.44 107
1907.54 92
1907.64 81
1907.74 74
1907.84 76
1907.94 87
1908.04 106
1908.14 132
1908.24 161
1908.34 188
1908.44 210
1908.55 224
1908.65 229
1908.75 226
1908.85 217
1908.95 205
1909.05 192
1909.15 182
1909.25 174
1909.35 169
1909.45 166
1909.55 162
1909.65 156
1909.75 149
1909.85 141
1909.95 132
1910.05 125
1910.15 119
1910.25 115
1910.35 114
1910.45 115
1910.55 117
1910.65 122
1910.75 129
1910.85 140
1910.95 153
1911.05 170
1911.15 188
1911.25 206
1911.35 223
1911.45 237
1911.55 246
1911.65 249
1911.75 245
1911.85 236
1911.95 221
1912.05 203
1912.15 181
1912.26 158
1912.36 133
1912.46 108
1912.56 84
1912.66 61
1912.76 42
1912.86 27
1912.96 18
1913.06 14
1913.16 14
1913.26 15
1913.36 16
1913.46 13
1913.56 7
1913.66 0
1913.76 0
1913.86 0
1913.96 0
1914.06 0
1914.16 0
1914.26 0
1914.36 13
1914.46 33
1914.56 54
1914.66 74
1914.76 92
1914.86 109
1914.96 122
1915.06 132
1915.17 138
1915.27 138
1915.37 135
1915.47 131
1915.57 129
1915.67 133
1915.77 143
1915.87 161
1915.97 182
1916.07 205
1916.17 225
1916.27 238
1916.37 245
1916.47 246
1916.57 244
1916.67 242
1916.77 240
1916.87 239
1916.97 236
1917.07 231
1917.17 221
1917.27 205
1917.37 184
1917.47 160
1917.58 135
1917.68 112
1917.78 93
1917.88 78
1917.98 69
1918.08 65
1918.18 65
1918.28 69
1918.38 74
1918.48 80
1918.58 85
1918.68 87
1918.78 87
1918.88 83
1918.98 76
1919.08 68
1919.18 61
1919.28 54
1919.38 51
1919.48 50
1919.59 53
1919.69 56
1919.79 60
1919.89 63
1919.99 65
1920.09 64
1920.19 60
1920.29 54
1920.39 46
1920.49 36
1920.59 25
1920.69 14
1920.79 3
1920.89 0
1920.99 0
1921.09 0
1921.19 0
1921.29 0
1921.39 0
1921.50 0
1921.60 0
1921.70 0
1921.80 4
1921.90 8
1922.00 14
1922.10 19
1922.20 25
1922.30 29
1922.40 34
1922.50 40
1922.60 47
1922.70 56
1922.80 66
1922.90 75
1923.00 83
1923.10 89
1923.20 92
1923.31 94
1923.41 95
1923.51 98
1923.61 102
1923.71 108
1923.81 115
1923.91 122
1924.01 128
1924.11 132
1924.21 133
1924.31 131
1924.41 127
1924.51 119
1924.61 110
1924.71 99
1924.81 88
1924.92 77
1925.02 66
1925.12 55
1925.22 43
1925.32 32
1925.42 21
1925.52 11
1925.62 4
1925.72 0
1925.82 0
1925.92 5
1926.02 16
1926.12 31
1926.22 51
1926.32 75
1926.43 103
1926.53 133
1926.63 165
1926.73 195
1926.83 222
1926.93 245
1927.03 262
1927.13 272
1927.23 277
1927.33 276
1927.43 269
1927.53 257
1927.63 241
1927.73 221
1927.84 197
1927.94 171
1928.04 145
1928.14 119
1928.24 96
1928.34 78
1928.44 65
1928.54 58
1928.64 58
1928.74 63
1928.84 71
1928.94 80
1929.04 89
1929.15 94
1929.25 97
1929.35 96
1929.45 92
1929.55 88
1929.65 83
1929.75 79
1929.85 76
1929.95 72
1930.05 67
1930.15 63
1930.25 58
1930.35 54
1930.46 51
1930.56 51
1930.66 53
1930.76 58
1930.86 65
1930.96 73
1931.06 82
1931.16 91
1931.26 100
1931.36 108
1931.46 116
1931.56 124
1931.66 129
1931.77 132
1931.87 131
1931.97 126
1932.07 116
1932.17 101
1932.27 84
1932.37 66
1932.47 51
1932.57 40
1932.67 36
1932.77 38
1932.87 44
1932.98 52
1933.08 61
1933.18 69
1933.28 74
1933.38 78
1933.48 81
1933.58 85
1933.68 91
1933.78 100
1933.88 111
1933.98 125
1934.09 139
1934.19 154
1934.29 168
1934.39 179
1934.49 188
1934.59 195
1934.69 199
1934.79 200
1934.89 199
1934.99 194
1935.09 188
1935.20 179
1935.30 168
1935.40 156
1935.50 144
1935.60 133
1935.70 125
1935.80 118
1935.90 112
1936.00 108
1936.10 103
1936.20 99
1936.31 94
1936.41 89
1936.51 85
1936.61 83
1936.71 81
1936.81 80
1936.91 79
1937.01 76
1937.11 70
1937.21 60
1937.31 46
1937.42 29
1937.52 11
1937.62 0
1937.72 0
1937.82 0
1937.92 0
1938.02 0
1938.12 0
1938.22 0
1938.32 0
1938.43 4
1938.53 22
1938.63 41
1938.73 60
1938.83 80
1938.93 99
1939.03 115
1939.13 127
1939.23 132
1939.33 130
1939.44 119
1939.54 101
1939.64 78
1939.74 53
1939.84 30
1939.94 14
1940.04 5
1940.14 6
1940.24 15
1940.35 32
1940.45 54
1940.55 78
1940.65 101
1940.75 120
1940.85 134
1940.95 142
1941.05 145
1941.15 146
1941.25 147
1941.36 150
1941.46 155
1941.56 161
1941.66 168
1941.76 172
1941.86 173
1941.96 169
1942.06 160
1942.16 149
1942.27 138
1942.37 129
1942.47 124
1942.57 125
1942.67 131
1942.77 140
1942.87 151
1942.97 161
1943.07 168
1943.18 171
1943.28 168
1943.38 158
1943.48 144
1943.58 125
1943.68 106
1943.78 89
1943.88 76
1943.98 70
1944.09 72
1944.19 79
1944.29 91
1944.39 104
1944.49 115
1944.59 123
1944.69 127
1944.79 127
1944.90 123
1945.00 117
1945.10 109
1945.20 101
1945.30 92
1945.40 85
1945.50 79
1945.60 75
1945.70 74
1945.81 76
1945.91 81
1946.01 89
1946.11 99
1946.21 111
1946.31 122
1946.41 133
1946.51 141
1946.62 147
1946.72 151
1946.82 154
1946.92 158
1947.02 164
1947.12 172
1947.22 181
1947.32 192
1947.43 201
1947.53 207
1947.63 210
1947.73 209
1947.83 205
1947.93 197
1948.03 188
1948.13 179
1948.24 168
1948.34 158
1948.44 147
1948.54 138
1948.64 132
1948.74 129
1948.84 132
1948.94 141
1949.05 156
1949.15 176
1949.25 200
1949.35 223
1949.45 244
1949.55 261
1949.65 273
1949.75 278
1949.86 277
1949.96 269
1950.06 256
1950.16 237
1950.26 214
1950.36 190
1950.46 166
1950.56 146
1950.67 132
1950.77 125
1950.87 123
1950.97 125
1951.07 127
1951.17 125
1951.27 117
1951.38 105
1951.48 89
1951.58 72
1951.68 58
1951.78 50
1951.88 47
1951.98 50
1952.08 57
1952.19 67
1952.29 78
1952.39 89
1952.49 98
1952.59 105
1952.69 109
1952.79 109
1952.90 105
1953.00 98
1953.10 90
1953.20 83
1953.30 79
1953.40 78
1953.50 81
1953.61 87
1953.71 93
1953.81 99
1953.91 103
1954.01 107
1954.11 111
1954.21 116
1954.32 125
1954.42 139
1954.52 157
1954.62 178
1954.72 200
1954.82 221
1954.92 238
1955.02 252
1955.13 261
1955.23 266
1955.33 267
1955.43 267
1955.53 265
1955.63 263
1955.74 260
1955.84 256
1955.94 251
1956.04 246
1956.14 240
1956.24 234
1956.34 228
1956.45 224
1956.55 222
1956.65 222
1956.75 226
1956.85 232
1956.95 241
1957.05 252
1957.16 264
1957.26 274
1957.36 280
1957.46 281
1957.56 277
1957.66 268
1957.76 256
1957.87 244
1957.97 233
1958.07 224
1958.17 218
1958.27 215
1958.37 213
1958.48 209
1958.58 205
1958.68 199
1958.78 193
1958.88 187
1958.98 183
1959.08 181
1959.19 181
1959.29 182
1959.39 183
1959.49 185
1959.59 185
1959.69 184
1959.80 183
1959.90 182
1960.00 182
1960.10 183
1960.20 183
1960.30 183
1960.40 180
1960.51 175
1960.61 167
1960.71 157
1960.81 146
1960.91 135
1961.01 126
1961.12 118
1961.22 112
1961.32 106
1961.42 100
1961.52 95
1961.62 90
1961.73 87
1961.83 86
1961.93 89
1962.03 96
1962.13 106
1962.23 117
1962.33 127
1962.44 134
1962.54 136
1962.64 133
1962.74 125
1962.84 114
1962.94 104
1963.05 96
1963.15 90
1963.25 88
1963.35 88
1963.45 87
1963.55 84
1963.66 79
1963.76 73
1963.86 66
1963.96 61
1964.06 57
1964.16 57
1964.27 59
1964.37 61
1964.47 63
1964.57 63
1964.67 60
1964.77 56
1964.88 51
1964.98 47
1965.08 46
1965.18 48
1965.28 52
1965.38 59
1965.49 66
1965.59 71
1965.69 76
1965.79 79
1965.89 82
1965.99 88
1966.10 97
1966.20 110
1966.30 127
1966.40 145
1966.50 163
1966.61 177
1966.71 187
1966.81 191
1966.91 189
1967.01 183
1967.11 174
1967.22 164
1967.32 153
1967.42 144
1967.52 137
1967.62 132
1967.72 129
1967.83 129
1967.93 132
1968.03 136
1968.13 143
1968.23 151
1968.33 160
1968.44 168
1968.54 175
1968.64 179
1968.74 182
1968.84 184
1968.95 185
1969.05 186
1969.15 186
1969.25 185
1969.35 182
1969.45 174
1969.56 161
1969.66 143
1969.76 121
1969.86 96
1969.96 71
1970.07 46
1970.17 25
1970.27 7
1970.37 0
1970.47 0
1970.57 0
1970.68 0
1970.78 0
1970.88 0
1970.98 0
1971.08 0
1971.19 2
1971.29 6
1971.39 10
1971.49 16
1971.59 26
1971.69 38
1971.80 52
1971.90 67
1972.00 80
1972.10 89
1972.20 94
1972.31 92
1972.41 85
1972.51 75
1972.61 66
1972.71 60
1972.82 58
1972.92 63
1973.02 74
1973.12 90
1973.22 110
1973.33 131
1973.43 152
1973.53 172
1973.63 191
1973.73 207
1973.83 220
1973.94 231
1974.04 240
1974.14 246
1974.24 249
1974.34 249
1974.45 245
1974.55 239
1974.65 229
1974.75 219
1974.85 208
1974.96 198
1975.06 191
1975.16 185
1975.26 180
1975.36 175
1975.47 170
1975.57 163
1975.67 158
1975.77 153
1975.87 152
1975.98 155
1976.08 163
1976.18 175
1976.28 191
1976.38 207
1976.49 224
1976.59 238
1976.69 249
1976.79 255
1976.89 255
1977.00 252
1977.10 245
1977.20 236
1977.30 229
1977.40 224
1977.51 224
1977.61 229
1977.71 236
1977.81 244
1977.91 250
1978.02 252
1978.12 248
1978.22 238
1978.32 223
1978.42 205
1978.53 186
1978.63 167
1978.73 149
1978.83 132
1978.93 116
1979.04 101
1979.14 85
1979.24 70
1979.34 55
1979.44 42
1979.55 30
1979.65 19
1979.75 9
1979.85 0
1979.95 0
1980.06 0
1980.16 0
1980.26 0
1980.36 0
1980.46 0
1980.57 0
1980.67 4
1980.77 20
1980.87 34
1980.98 45
1981.08 53
1981.18 60
1981.28 66
1981.38 75
1981.49 88
1981.59 106
1981.69 127
1981.79 150
1981.89 169
1982.00 183
1982.10 187
1982.20 181
1982.30 164
1982.40 141
1982.51 114
1982.61 87
1982.71 63
1982.81 45
1982.92 30
1983.02 20
1983.12 11
1983.22 5
1983.32 0
1983.43 0
1983.53 0
1983.63 0
1983.73 2
1983.84 8
1983.94 15
1984.04 22
1984.14 28
1984.24 33
1984.35 37
1984.45 41
1984.55 46
1984.65 52
1984.75 59
1984.86 66
1984.96 74
1985.06 81
1985.16 86
1985.27 88
1985.37 86
1985.47 81
1985.57 76
1985.67 71
1985.78 69
1985.88 71
1985.98 77
1986.08 86
1986.19 97
1986.29 106
1986.39 112
1986.49 114
1986.59 113
1986.70 111
1986.80 111
1986.90 114
1987.00 122
1987.11 135
1987.21 151
1987.31 166
1987.41 178
1987.52 183
1987.62 179
1987.72 166
1987.82 144
1987.92 116
1988.03 86
1988.13 56
1988.23 28
1988.33 5
1988.44 0
1988.54 0
1988.64 0
1988.74 0
1988.84 0
1988.95 0
1989.05 0
1989.15 0
1989.25 9
1989.36 26
1989.46 41
1989.56 54
1989.66 64
1989.77 72
1989.87 78
1989.97 82
1990.07 85
1990.17 87
1990.28 88
1990.38 87
1990.48 84
1990.58 81
1990.69 78
1990.79 75
1990.89 72
1990.99 70
1991.10 69
1991.20 67
1991.30 64
1991.40 62
1991.51 58
1991.61 55
1991.71 50
1991.81 46
1991.92 43
1992.02 40
1992.12 39
1992.22 38
1992.32 37
1992.43 37
1992.53 35
1992.63 32
1992.73 28
1992.84 23
1992.94 17
1993.04 11
1993.14 6
1993.25 2
1993.35 0
1993.45 1
1993.55 5
1993.66 12
1993.76 21
1993.86 30
1993.96 39
1994.07 46
1994.17 50
1994.27 53
1994.37 54
1994.48 56
1994.58 59
1994.68 66
1994.78 74
1994.89 85
1994.99 97
1995.09 111
1995.19 124
1995.30 136
1995.40 146
1995.50 152
1995.60 156
1995.71 156
1995.81 154
1995.91 152
1996.01 153
1996.11 159
1996.22 171
1996.32 186
1996.42 204
1996.52 221
1996.63 235
1996.73 242
1996.83 241
1996.93 233
1997.04 218
1997.14 200
1997.24 180
1997.35 161
1997.45 145
1997.55 133
1997.65 125
1997.76 121
1997.86 121
1997.96 126
1998.06 137
1998.17 152
1998.27 171
1998.37 192
1998.47 214
1998.58 234
1998.68 247
1998.78 252
1998.88 249
1998.99 240
1999.09 225
1999.19 209
1999.29 194
1999.40 183
1999.50 176
1999.60 173
1999.70 171
1999.81 169
1999.91 165
2000.01 158
2000.11 149
2000.22 139
2000.32 130
2000.42 124
2000.52 120
2000.63 118
2000.73 118
2000.83 117
2000.93 115
2001.04 112
2001.14 107
2001.24 102
2001.35 98
2001.45 97
2001.55 100
2001.65 107
2001.76 117
2001.86 131
2001.96 146
2002.06 160
2002.17 173
2002.27 184
2002.37 194
2002.47 204
2002.58 214
2002.68 226
2002.78 239
2002.89 252
2002.99 263
2003.09 269
2003.19 271
2003.30 267
2003.40 259
2003.50 248
2003.60 234
2003.71 219
2003.81 205
2003.91 192
2004.01 182
2004.12 175
2004.22 172
2004.32 174
2004.43 179
2004.53 187
2004.63 195
2004.73 202
2004.84 205
2004.94 203
2005.04 195
2005.14 181
2005.25 163
2005.35 141
2005.45 118
2005.56 95
2005.66 74
2005.76 56
2005.86 42
2005.97 33
2006.07 27
2006.17 25
2006.27 23
2006.38 22
2006.48 20
2006.58 16
2006.69 11
2006.79 4
2006.89 0
2006.99 0
2007.10 0
2007.20 0
2007.30 0
2007.40 0
2007.51 0
2007.61 0
2007.71 1
2007.82 9
2007.92 17
2008.02 26
2008.12 34
2008.23 42
2008.33 49
2008.43 54
2008.54 57
2008.64 56
2008.74 51
2008.84 42
2008.95 31
2009.05 20
2009.15 9
2009.26 1
2009.36 0
2009.46 0
2009.56 0
2009.67 6
2009.77 15
2009.87 25
2009.98 35
2010.08 46
2010.18 57
2010.28 68
2010.39 77
2010.49 86
2010.59 93
2010.70 99
2010.80 102
2010.90 103
2011.00 102
2011.11 99
2011.21 94
2011.31 90
2011.42 87
2011.52 86
2011.62 89
2011.72 94
2011.83 102
2011.93 110
2012.03 118
2012.14 124
2012.24 129
2012.34 133
2012.44 136
2012.55 140
2012.65 146
2012.75 153
2012.86 161
2012.96 170
2013.06 177
2013.16 184
2013.27 188
2013.37 190
2013.47 191
2013.58 190
2013.68 188
2013.78 185
2013.89 182
2013.99 179
2014.09 176
2014.19 172
2014.30 167
2014.40 162
2014.50 157
2014.61 153
2014.71 151
2014.81 150
2014.91 150
2015.02 149
2015.12 146
2015.22 139
2015.33 128
2015.43 114
2015.53 98
2015.64 82
2015.74 66
2015.84 53
2015.94 41
2016.05 29
2016.15 17
2016.25 4
2016.36 0
2016.46 0
2016.56 0
2016.67 0
2016.77 0
2016.87 1
2016.97 11
2017.08 19
2017.18 22
2017.28 19
2017.39 12
2017.49 3
2017.59 0
2017.70 0
2017.80 0
2017.90 0
2018.01 6
2018.11 13
2018.21 19
2018.31 23
2018.42 25
2018.52 27
2018.62 32
2018.73 40
2018.83 50
2018.93 62
2019.04 72
2019.14 81
2019.24 88
2019.34 93
2019.45 99
2019.55 107
2019.65 119
2019.76 134
2019.86 152
2019.96 168
2020.07 182
2020.17 189
2020.27 189
2020.38 181
2020.48 163
2020.58 139
2020.69 111
2020.79 80
2020.89 50
2020.99 23
2021.10 2
2021.20 0
2021.30 0
2021.41 0
2021.51 0
2021.61 0
2021.72 0
2021.82 0
2021.92 0
2022.03 1
2022.13 15
2022.23 30
2022.34 44
2022.44 56
2022.54 64
2022.64 66
2022.75 63
2022.85 58
2022.95 52
2023.06 48
2023.16 46
2023.26 46
2023.37 47
2023.47 46
2023.57 42
2023.68 36
2023.78 29
2023.88 22
2023.99 18
2024.09 18
2024.19 22
2024.30 30
2024.40 42
2024.50 56
2024.61 71
2024.71 87
2024.81 103
2024.92 118
2025.02 130
2025.12 139
2025.23 142
2025.33 142
2025.43 136
2025.53 126
2025.64 113
2025.74 97
2025.84 81
2025.95 65
2026.05 51
2026.15 40
2026.26 34
2026.36 34
2026.46 40
2026.57 50
2026.67 61
2026.77 73
2026.88 83
2026.98 89
2027.08 91
2027.19 89
2027.29 82
2027.39 73
2027.50 63
2027.60 53
2027.70 45
2027.81 42
2027.91 44
2028.01 54
2028.12 69
2028.22 88
2028.32 110
2028.43 132
2028.53 151
2028.63 166
2028.74 176
2028.84 183
2028.94 184
2029.05 182
2029.15 178
2029.25 171
2029.36 164
2029.46 158
2029.56 154
2029.67 153
2029.77 154
2029.87 159
2029.98 165
2030.08 174
2030.18 184
2030.29 196
2030.39 207
2030.49 217
2030.60 223
2030.70 226
2030.80 224
2030.91 217
2031.01 206
2031.11 194
2031.22 184
2031.32 177
2031.42 176
2031.53 180
2031.63 188
2031.73 199
2031.84 208
2031.94 216
2032.04 219
2032.15 220
2032.25 221
2032.35 222
2032.46 227
2032.56 236
2032.66 248
2032.77 261
2032.87 273
2032.98 280
2033.08 281
2033.18 276
2033.29 265
2033.39 251
2033.49 235
2033.60 220
2033.70 206
2033.80 194
2033.91 183
2034.01 175
2034.11 171
2034.22 171
2034.32 177
2034.42 188
2034.53 204
2034.63 221
2034.73 236
2034.84 248
2034.94 253
2035.04 252
2035.15 244
2035.25 232
2035.35 218
2035.46 205
2035.56 195
2035.67 190
2035.77 192
2035.87 201
2035.98 214
2036.08 230
2036.18 246
2036.29 260
2036.39 271
2036.49 277
2036.60 280
2036.70 279
2036.80 275
2036.91 268
2037.01 259
2037.11 246
2037.22 230
2037.32 212
2037.43 194
2037.53 177
2037.63 162
2037.74 151
2037.84 145
2037.94 145
2038.05 151
2038.15 163
2038.25 180
2038.36 200
2038.46 219
2038.56 236
2038.67 249
2038.77 257
2038.87 261
2038.98 265
2039.08 270
2039.19 279
2039.29 291
2039.39 305
2039.50 319
2039.60 329
2039.70 333
2039.81 333
2039.91 326
2040.01 317
2040.12 305
2040.22 294
2040.33 283
2040.43 272
2040.53 259
2040.64 246
2040.74 232
2040.84 218
2040.95 208
2041.05 203
2041.15 204
2041.26 212
2041.36 223
2041.47 234
2041.57 240
2041.67 238
2041.78 225
2041.88 203
2041.98 174
2042.09 141
2042.19 109
2042.29 80
2042.40 55
2042.50 36
2042.61 20
2042.71 8
2042.81 0
2042.92 0
2043.02 0
2043.12 0
2043.23 0
2043.33 6
2043.44 17
2043.54 27
2043.64 33
2043.75 31
2043.85 23
2043.95 9
2044.06 0
2044.16 0
2044.26 0
2044.37 0
2044.47 0
2044.58 0
2044.68 13
2044.78 42
2044.89 72
2044.99 101
2045.09 125
2045.20 143
2045.30 153
2045.41 156
2045.51 153
2045.61 146
2045.72 139
2045.82 133
2045.92 133
2046.03 138
2046.13 150
2046.24 167
2046.34 188
2046.44 208
2046.55 227
2046.65 241
2046.75 249
2046.86 251
2046.96 249
2047.07 245
2047.17 240
2047.27 239
2047.38 242
2047.48 250
2047.59 262
2047.69 276
2047.79 290
2047.90 302
2048.00 310
2048.10 315
2048.21 316
2048.31 317
2048.42 316
2048.52 316
2048.62 317
2048.73 317
2048.83 314
2048.93 306
2049.04 292
2049.14 272
2049.25 249
2049.35 224
2049.45 203
2049.56 188
2049.66 183
2049.77 189
2049.87 203
2049.97 222
2050.08 242
2050.18 259
2050.28 268
2050.39 269
2050.49 261
2050.60 246
2050.70 227
2050.80 208
2050.91 191
2051.01 179
2051.12 174
2051.22 174
2051.32 180
2051.43 190
2051.53 202
2051.64 215
2051.74 226
2051.84 236
2051.95 243
2052.05 246
2052.15 247
2052.26 246
2052.36 244
2052.47 243
2052.57 243
2052.67 244
2052.78 245
2052.88 245
2052.99 244
2053.09 240
2053.19 234
2053.30 227
2053.40 219
2053.51 212
2053.61 206
2053.71 201
2053.82 198
2053.92 194
2054.03 190
2054.13 185
2054.23 180
2054.34 175
2054.44 172
2054.55 171
2054.65 173
2054.75 177
2054.86 180
2054.96 183
2055.07 183
2055.17 180
2055.27 176
2055.38 172
2055.48 170
2055.59 172
2055.69 179
2055.79 191
2055.90 204
2056.00 216
2056.11 225
2056.21 228
2056.31 224
2056.42 213
2056.52 198
2056.63 181
2056.73 166
2056.83 155
2056.94 151
2057.04 154
2057.15 162
2057.25 172
2057.35 181
2057.46 187
2057.56 187
2057.67 183
2057.77 176
2057.87 165
2057.98 154
2058.08 144
2058.19 133
2058.29 123
2058.39 114
2058.50 107
2058.60 103
2058.71 103
2058.81 107
2058.92 115
2059.02 128
2059.12 144
2059.23 159
2059.33 174
2059.44 184
2059.54 190
2059.64 189
2059.75 182
2059.85 169
2059.96 154
2060.06 140
2060.16 129
2060.27 124
2060.37 125
2060.48 132
2060.58 143
2060.69 154
2060.79 165
2060.89 172
2061.00 175
2061.10 173
2061.21 169
2061.31 163
2061.41 155
2061.52 148
2061.62 140
2061.73 132
2061.83 122
2061.93 112
2062.04 100
2062.14 87
2062.25 74
2062.35 63
2062.46 56
2062.56 52
2062.66 53
2062.77 56
2062.87 58
2062.98 56
2063.08 49
2063.19 36
2063.29 19
2063.39 1
2063.50 0
2063.60 0
2063.71 0
2063.81 0
2063.91 0
2064.02 0
2064.12 0
2064.23 6
2064.33 13
2064.44 18
2064.54 22
2064.64 26
2064.75 30
2064.85 36
2064.96 43
2065.06 53
2065.17 64
2065.27 77
2065.37 91
2065.48 105
2065.58 117
2065.69 125
2065.79 131
2065.90 134
2066.00 134
2066.10 132
2066.21 129
2066.31 124
2066.42 120
2066.52 114
2066.63 108
2066.73 99
2066.83 88
2066.94 75
2067.04 60
2067.15 42
2067.25 25
2067.36 9
2067.46 0
2067.56 0
2067.67 0
2067.77 14
2067.88 37
2067.98 66
2068.09 100
2068.19 135
2068.29 167
2068.40 195
2068.50 218
2068.61 234
2068.71 243
2068.82 246
2068.92 243
2069.02 235
2069.13 223
2069.23 206
2069.34 188
2069.44 168
2069.55 150
2069.65 134
2069.75 122
2069.86 116
2069.96 115
2070.07 120
2070.17 132
2070.28 148
2070.38 169
2070.49 190
2070.59 210
2070.69 225
2070.80 234
2070.90 236
2071.01 231
2071.11 221
2071.22 209
2071.32 198
2071.42 190
2071.53 186
2071.63 186
2071.74 190
2071.84 196
2071.95 201
2072.05 205
2072.16 205
2072.26 201
2072.36 194
2072.47 185
2072.57 177
2072.68 172
2072.78 172
2072.89 176
2072.99 186
2073.10 197
2073.20 208
2073.30 217
2073.41 219
2073.51 215
2073.62 203
2073.72 187
2073.83 168
2073.93 149
2074.04 134
2074.14 124
2074.24 121
2074.35 122
2074.45 126
2074.56 129
2074.66 128
2074.77 123
2074.87 113
2074.98 101
2075.08 90
2075.19 85
2075.29 88
2075.39 100
2075.50 120
2075.60 146
2075.71 174
2075.81 201
2075.92 226
2076.02 248
2076.13 266
2076.23 279
2076.33 288
2076.44 291
2076.54 288
2076.65 279
2076.75 263
2076.86 243
2076.96 223
2077.07 204
2077.17 189
2077.28 179
2077.38 173
2077.48 170
2077.59 170
2077.69 170
2077.80 170
2077.90 170
2078.01 169
2078.11 165
2078.22 158
2078.32 146
2078.43 131
2078.53 115
2078.64 101
2078.74 90
2078.84 86
2078.95 88
2079.05 97
2079.16 110
2079.26 126
2079.37 140
2079.47 154
2079.58 165
2079.68 174
2079.79 182
2079.89 189
2079.99 197
2080.10 206
2080.20 215
2080.31 224
2080.41 230
2080.52 234
2080.62 233
2080.73 229
2080.83 222
2080.94 214
2081.04 207
2081.15 201
2081.25 197
2081.36 195
2081.46 192
2081.56 186
2081.67 176
2081.77 161
2081.88 141
2081.98 118
2082.09 94
2082.19 71
2082.30 52
2082.40 39
2082.51 30
2082.61 26
2082.72 27
2082.82 30
2082.93 37
2083.03 47
2083.13 60
2083.24 77
2083.34 97
2083.45 115
2083.55 129
2083.66 134
2083.76 128
2083.87 111
2083.97 84
2084.08 52
2084.18 20
2084.29 0
2084.39 0
2084.50 0
2084.60 0
2084.71 0
2084.81 0
2084.92 17
2085.02 35
2085.12 51
2085.23 65
2085.33 75
2085.44 84
2085.54 91
2085.65 98
2085.75 104
2085.86 111
2085.96 117
2086.07 122
2086.17 127
2086.28 130
2086.38 132
2086.49 132
2086.59 130
2086.70 125
2086.80 115
2086.91 101
2087.01 82
2087.12 60
2087.22 37
2087.32 16
2087.43 0
2087.53 0
2087.64 0
2087.74 0
2087.85 0
2087.95 0
2088.06 0
2088.16 0
2088.27 0
2088.37 7
2088.48 17
2088.58 26
2088.69 33
2088.79 37
2088.90 40
2089.00 42
2089.11 45
2089.21 50
2089.32 58
2089.42 69
2089.53 81
2089.63 94
2089.74 107
2089.84 120
2089.95 131
2090.05 142
2090.16 151
2090.26 159
2090.37 166
2090.47 171
2090.58 173
2090.68 171
2090.78 165
2090.89 156
2090.99 144
2091.10 130
2091.20 116
2091.31 102
2091.41 91
2091.52 84
2091.62 80
2091.73 79
2091.83 80
2091.94 81
2092.04 80
2092.15 74
2092.25 63
2092.36 47
2092.46 28
2092.57 10
2092.67 0
2092.78 0
2092.88 0
2092.99 0
2093.09 0
2093.20 11
2093.30 29
2093.41 49
2093.51 68
2093.62 88
2093.72 106
2093.83 122
2093.93 135
2094.04 145
2094.14 150
2094.25 151
2094.35 149
2094.46 143
2094.56 135
2094.67 127
2094.77 120
2094.88 114
2094.98 109
2095.09 105
2095.19 102
2095.30 99
2095.40 95
2095.51 91
2095.61 87
2095.72 85
2095.82 87
2095.93 94
2096.03 105
2096.14 121
2096.24 140
2096.35 161
2096.45 181
2096.56 198
2096.66 210
2096.77 217
2096.87 217
2096.98 210
2097.08 199
2097.19 185
2097.29 170
2097.40 158
2097.50 150
2097.61 146
2097.71 147
2097.82 151
2097.92 154
2098.03 156
2098.13 154
2098.24 149
2098.34 140
2098.45 132
2098.55 124
2098.66 120
2098.76 120
2098.87 124
2098.97 131
2099.08 137
2099.18 140
2099.29 139
2099.39 134
2099.50 127
2099.61 120
2099.71 115
2099.82 115
2099.92 120
2100.03 128
2100.13 138
2100.24 148
2100.34 155
2100.45 158
2100.55 157
2100.66 154
2100.76 149
2100.87 143
2100.97 138
2101.08 133
2101.18 129
2101.29 127
2101.39 126
2101.50 127
2101.60 129
2101.71 133
2101.81 139
2101.92 145
2102.02 153
2102.13 161
2102.23 170
2102.34 179
2102.44 187
2102.55 194
2102.65 198
2102.76 198
2102.86 193
2102.97 186
2103.08 176
2103.18 166
2103.29 158
2103.39 155
2103.50 156
2103.60 161
2103.71 168
2103.81 177
2103.92 186
2104.02 193
2104.13 196
2104.23 197
2104.34 196
2104.44 193
2104.55 191
2104.65 190
2104.76 191
2104.86 195
2104.97 200
2105.07 206
2105.18 211
2105.29 214
2105.39 213
2105.50 207
2105.60 199
2105.71 189
2105.81 180
2105.92 173
2106.02 171
2106.13 173
2106.23 179
2106.34 186
2106.44 194
2106.55 199
2106.65 201
2106.76 200
2106.86 196
2106.97 192
2107.07 190
2107.18 192
2107.29 197
2107.39 205
2107.50 215
2107.60 226
2107.71 233
2107.81 238
2107.92 238
2108.02 236
2108.13 234
2108.23 232
2108.34 232
2108.44 234
2108.55 239
2108.65 246
2108.76 251
2108.87 254
2108.97 254
2109.08 249
2109.18 240
2109.29 228
2109.39 212
2109.50 194
2109.60 176
2109.71 158
2109.81 140
2109.92 122
2110.02 106
2110.13 91
2110.23 77
2110.34 64
2110.45 55
2110.55 49
2110.66 47
2110.76 48
2110.87 50
2110.97 52
2111.08 53
2111.18 49
2111.29 40
2111.39 27
2111.50 9
2111.61 0
2111.71 0
2111.82 0
2111.92 0
2112.03 0
2112.13 0
2112.24 0
2112.34 0
2112.45 25
2112.55 53
2112.66 79
2112.76 102
2112.87 121
2112.98 136
2113.08 147
2113.19 156
2113.29 163
2113.40 169
2113.50 175
2113.61 181
2113.71 187
2113.82 194
2113.92 201
2114.03 208
2114.14 215
2114.24 220
2114.35 221
2114.45 218
2114.56 210
2114.66 198
2114.77 183
2114.87 167
2114.98 153
2115.09 142
2115.19 137
2115.30 137
2115.40 140
2115.51 145
2115.61 150
2115.72 154
2115.82 157
2115.93 160
2116.03 163
2116.14 167
2116.25 174
2116.35 182
2116.46 191
2116.56 198
2116.67 202
2116.77 201
2116.88 197
2116.98 191
2117.09 184
2117.20 180
2117.30 181
2117.41 189
2117.51 204
2117.62 226
2117.72 251
2117.83 276
2117.93 298
2118.04 313
2118.15 319
2118.25 315
2118.36 301
2118.46 282
2118.57 260
2118.67 240
2118.78 224
2118.88 215
2118.99 214
2119.10 219
2119.20 229
2119.31 240
2119.41 249
2119.52 252
2119.62 250
2119.73 244
2119.84 235
2119.94 229
2120.05 228
2120.15 233
2120.26 246
2120.36 262
2120.47 278
2120.57 290
2120.68 294
2120.79 290
2120.89 280
2121.00 264
2121.10 249
2121.21 238
2121.31 233
2121.42 238
2121.53 251
2121.63 270
2121.74 292
2121.84 313
2121.95 330
2122.05 342
2122.16 350
2122.27 355
2122.37 360
2122.48 367
2122.58 375
2122.69 386
2122.79 396
2122.90 404
2123.00 407
2123.11 404
2123.22 394
2123.32 380
2123.43 362
2123.53 342
2123.64 324
2123.74 307
2123.85 292
2123.96 280
2124.06 268
2124.17 255
2124.27 240
2124.38 223
2124.48 203
2124.59 183
2124.70 166
2124.80 153
2124.91 147
2125.01 150
2125.12 162
2125.23 180
2125.33 200
2125.44 217
2125.54 229
2125.65 231
2125.75 224
2125.86 210
2125.97 190
2126.07 169
2126.18 150
2126.28 135
2126.39 125
2126.49 119
2126.60 117
2126.71 116
2126.81 117
2126.92 120
2127.02 124
2127.13 129
2127.23 134
2127.34 140
2127.45 144
2127.55 146
2127.66 145
2127.76 142
2127.87 139
2127.98 138
2128.08 139
2128.19 146
2128.29 158
2128.40 173
2128.50 188
2128.61 201
2128.72 209
2128.82 209
2128.93 202
2129.03 189
2129.14 173
2129.25 157
2129.35 143
2129.46 132
2129.56 123
2129.67 114
2129.77 102
2129.88 84
2129.99 62
2130.09 35
2130.20 8
2130.30 0
2130.41 0
2130.52 0
2130.62 0
2130.73 0
2130.83 0
2130.94 6
2131.05 16
2131.15 20
2131.26 20
2131.36 18
2131.47 16
2131.58 16
2131.68 20
2131.79 29
2131.89 44
2132.00 62
2132.10 84
2132.21 107
2132.32 128
2132.42 145
2132.53 157
2132.63 162
2132.74 159
2132.85 151
2132.95 139
2133.06 129
2133.16 123
2133.27 125
2133.38 134
2133.48 150
2133.59 172
2133.69 195
2133.80 218
2133.91 239
2134.01 255
2134.12 268
2134.22 277
2134.33 282
2134.44 281
2134.54 275
2134.65 264
2134.75 247
2134.86 225
2134.97 201
2135.07 177
2135.18 155
2135.28 139
2135.39 129
2135.50 125
2135.60 127
2135.71 133
2135.81 141
2135.92 148
2136.03 154
2136.13 156
2136.24 156
2136.34 154
2136.45 151
2136.56 149
2136.66 147
2136.77 145
2136.87 143
2136.98 141
2137.09 138
2137.19 135
2137.30 134
2137.40 134
2137.51 139
2137.62 147
2137.72 159
2137.83 175
2137.93 193
2138.04 212
2138.15 231
2138.25 248
2138.36 262
2138.46 271
2138.57 275
2138.68 274
2138.78 268
2138.89 258
2139.00 245
2139.10 231
2139.21 219
2139.31 208
2139.42 200
2139.53 195
2139.63 193
2139.74 193
2139.84 196
2139.95 198
2140.06 199
2140.16 200
2140.27 199
2140.37 197
2140.48 195
2140.59 194
2140.69 194
2140.80 194
2140.91 195
2141.01 195
2141.12 194
2141.22 192
2141.33 189
2141.44 187
2141.54 186
2141.65 185
2141.75 186
2141.86 186
2141.97 187
2142.07 185
2142.18 180
2142.29 173
2142.39 162
2142.50 149
2142.60 132
2142.71 113
2142.82 93
2142.92 74
2143.03 55
2143.13 38
2143.24 24
2143.35 13
2143.45 4
2143.56 0
2143.67 0
2143.77 0
2143.88 0
2143.98 0
2144.09 0
2144.20 0
2144.30 0
2144.41 1
2144.52 23
2144.62 49
2144.73 77
2144.83 103
2144.94 124
2145.05 141
2145.15 153
2145.26 161
2145.37 168
2145.47 176
2145.58 185
2145.68 194
2145.79 204
2145.90 212
2146.00 218
2146.11 221
2146.22 222
2146.32 221
2146.43 218
2146.53 215
2146.64 211
2146.75 205
2146.85 198
2146.96 188
2147.07 175
2147.17 162
2147.28 149
2147.38 138
2147.49 129
2147.60 124
2147.70 122
2147.81 121
2147.92 120
2148.02 118
2148.13 113
2148.24 105
2148.34 96
2148.45 88
2148.55 81
2148.66 78
2148.77 78
2148.87 83
2148.98 92
2149.09 103
2149.19 116
2149.30 129
2149.41 140
2149.51 147
2149.62 151
2149.72 152
2149.83 151
2149.94 150
2150.04 150
2150.15 153
2150.26 158
2150.36 166
2150.47 174
2150.58 181
2150.68 185
2150.79 186
2150.89 184
2151.00 181
2151.11 180
2151.21 183
2151.32 190
2151.43 203
2151.53 218
2151.64 233
2151.75 245
2151.85 252
2151.96 252
2152.06 245
2152.17 233
2152.28 217
2152.38 202
2152.49 189
2152.60 181
2152.70 176
2152.81 175
2152.92 177
2153.02 179
2153.13 180
2153.24 179
2153.34 176
2153.45 170
2153.55 162
2153.66 152
2153.77 140
2153.87 127
2153.98 111
2154.09 93
2154.19 74
2154.30 56
2154.41 41
2154.51 31
2154.62 26
2154.73 27
2154.83 32
2154.94 38
2155.05 45
2155.15 49
2155.26 53
2155.36 57
2155.47 64
2155.58 75
2155.68 92
2155.79 113
2155.90 135
2156.00 156
2156.11 172
2156.22 182
2156.32 185
2156.43 181
2156.54 174
2156.64 164
2156.75 154
2156.86 145
2156.96 134
2157.07 122
2157.18 105
2157.28 84
2157.39 58
2157.50 29
2157.60 0
2157.71 0
2157.82 0
2157.92 0
2158.03 0
2158.13 0
2158.24 0
2158.35 0
2158.45 0
2158.56 18
2158.67 41
2158.77 63
2158.88 85
2158.99 104
2159.09 122
2159.20 137
2159.31 150
2159.41 161
2159.52 171
2159.63 182
2159.73 192
2159.84 201
2159.95 209
2160.05 215
2160.16 219
2160.27 222
2160.37 223
2160.48 224
2160.59 226
2160.69 229
2160.80 234
2160.91 241
2161.01 249
2161.12 257
2161.23 264
2161.33 269
2161.44 272
2161.55 270
2161.65 265
2161.76 256
2161.87 245
2161.97 232
2162.08 220
2162.19 209
2162.29 201
2162.40 194
2162.51 189
2162.61 185
2162.72 181
2162.83 177
2162.93 173
2163.04 168
2163.15 163
2163.25 158
2163.36 152
2163.47 146
2163.57 140
2163.68 134
2163.79 130
2163.89 127
2164.00 126
2164.11 127
2164.21 129
2164.32 132
2164.43 136
2164.53 139
2164.64 143
2164.75 147
2164.85 153
2164.96 159
2165.07 164
2165.17 169
2165.28 172
2165.39 172
2165.49 169
2165.60 165
2165.71 161
2165.81 159
2165.92 160
2166.03 164
2166.13 170
2166.24 177
2166.35 184
2166.45 189
2166.56 191
2166.67 191
2166.78 188
2166.88 183
2166.99 176
2167.10 167
2167.20 155
2167.31 140
2167.42 123
2167.52 104
2167.63 86
2167.74 71
2167.84 61
2167.95 56
2168.06 59
2168.16 68
2168.27 83
2168.38 103
2168.48 127
2168.59 155
2168.70 185
2168.80 214
2168.91 243
2169.02 267
2169.13 284
2169.23 293
2169.34 290
2169.45 278
2169.55 257
2169.66 230
2169.77 199
2169.87 169
2169.98 142
2170.09 121
2170.19 104
2170.30 91
2170.41 79
2170.51 68
2170.62 55
2170.73 42
2170.83 29
2170.94 18
2171.05 13
2171.16 16
2171.26 27
2171.37 46
2171.48 70
2171.58 96
2171.69 120
2171.80 141
2171.90 155
2172.01 163
2172.12 166
2172.22 165
2172.33 162
2172.44 158
2172.55 155
2172.65 153
2172.76 153
2172.87 155
2172.97 158
2173.08 160
2173.19 163
2173.29 163
2173.40 161
2173.51 157
2173.61 150
2173.72 141
2173.83 133
2173.94 124
2174.04 117
2174.15 112
2174.26 110
2174.36 109
2174.47 109
2174.58 109
2174.68 109
2174.79 110
2174.90 110
2175.01 111
2175.11 112
2175.22 115
2175.33 120
2175.43 126
2175.54 133
2175.65 142
2175.75 151
2175.86 160
2175.97 168
2176.08 174
2176.18 177
2176.29 177
2176.40 175
2176.50 169
2176.61 162
2176.72 153
2176.82 144
2176.93 133
2177.04 121
2177.15 109
2177.25 99
2177.36 92
2177.47 89
2177.57 91
2177.68 97
2177.79 105
2177.89 113
2178.00 119
2178.11 122
2178.22 123
2178.32 122
2178.43 122
2178.54 124
2178.64 128
2178.75 134
2178.86 140
2178.97 145
2179.07 145
2179.18 141
2179.29 131
2179.39 118
2179.50 102
2179.61 87
2179.72 73
2179.82 64
2179.93 58
2180.04 58
2180.14 63
2180.25 73
2180.36 88
2180.46 108
2180.57 131
2180.68 155
2180.79 177
2180.89 193
2181.00 198
2181.11 191
2181.21 173
2181.32 146
2181.43 115
2181.54 87
2181.64 67
2181.75 57
2181.86 57
2181.96 64
2182.07 73
2182.18 81
2182.29 86
2182.39 88
2182.50 87
2182.61 86
2182.71 88
2182.82 93
2182.93 101
2183.04 111
2183.14 120
2183.25 129
2183.36 136
2183.47 142
2183.57 150
2183.68 160
2183.79 173
2183.89 191
2184.00 212
2184.11 236
2184.22 260
2184.32 283
2184.43 301
2184.54 315
2184.64 323
2184.75 325
2184.86 323
2184.97 316
2185.07 307
2185.18 297
2185.29 284
2185.39 270
2185.50 254
2185.61 236
2185.72 216
2185.82 194
2185.93 171
2186.04 147
2186.15 124
2186.25 102
2186.36 80
2186.47 58
2186.57 35
2186.68 12
2186.79 0
2186.90 0
2187.00 0
2187.11 0
2187.22 0
2187.33 0
2187.43 0
2187.54 2
2187.65 21
2187.75 36
2187.86 44
2187.97 45
2188.08 41
2188.18 35
2188.29 29
2188.40 26
2188.51 25
2188.61 27
2188.72 33
2188.83 42
2188.94 52
2189.04 64
2189.15 75
2189.26 86
2189.36 95
2189.47 101
2189.58 104
2189.69 104
2189.79 103
2189.90 100
2190.01 99
2190.12 100
2190.22 103
2190.33 107
2190.44 109
2190.55 111
2190.65 110
2190.76 109
2190.87 107
2190.97 107
2191.08 109
2191.19 113
2191.30 118
2191.40 122
2191.51 124
2191.62 122
2191.73 118
2191.83 114
2191.94 111
2192.05 113
2192.16 121
2192.26 134
2192.37 150
2192.48 168
2192.59 185
2192.69 197
2192.80 205
2192.91 208
2193.02 208
2193.12 205
2193.23 200
2193.34 194
2193.45 186
2193.55 177
2193.66 166
2193.77 154
2193.87 142
2193.98 132
2194.09 124
2194.20 119
2194.30 117
2194.41 117
2194.52 118
2194.63 117
2194.73 115
2194.84 110
2194.95 103
2195.06 95
2195.16 86
2195.27 79
2195.38 74
2195.49 71
2195.59 70
2195.70 72
2195.81 76
2195.92 83
2196.02 93
2196.13 104
2196.24 116
2196.35 126
2196.45 132
2196.56 135
2196.67 132
2196.78 126
2196.88 117
2196.99 109
2197.10 101
2197.21 94
2197.31 90
2197.42 86
2197.53 83
2197.64 82
2197.74 83
2197.85 87
2197.96 96
2198.07 110
2198.17 129
2198.28 150
2198.39 171
2198.50 188
2198.61 200
2198.71 205
2198.82 203
2198.93 194
2199.04 181
2199.14 167
2199.25 153
2199.36 143
2199.47 138
2199.57 138
2199.68 144
2199.79 154
2199.90 168
2200.00 183
2200.11 196
2200.22 205
2200.33 209
2200.43 207
2200.54 201
2200.65 192
2200.76 184
2200.86 178
2200.97 176
2201.08 178
2201.19 183
2201.30 190
2201.40 194
2201.51 195
2201.62 190
2201.73 180
2201.83 165
2201.94 148
2202.05 131
2202.16 117
2202.26 107
2202.37 103
2202.48 103
2202.59 106
2202.69 109
2202.80 111
2202.91 111
2203.02 107
2203.13 99
2203.23 88
2203.34 73
2203.45 55
2203.56 36
2203.66 15
2203.77 0
2203.88 0
2203.99 0
2204.09 0
2204.20 0
2204.31 0
2204.42 0
2204.53 0
2204.63 2
2204.74 26
2204.85 51
2204.96 73
2205.06 91
2205.17 103
2205.28 110
2205.39 111
2205.49 111
2205.60 110
2205.71 112
2205.82 116
2205.93 122
2206.03 130
2206.14 137
2206.25 142
2206.36 145
2206.46 145
2206.57 144
2206.68 142
2206.79 138
2206.90 134
2207.00 129
2207.11 122
2207.22 115
2207.33 107
2207.43 101
2207.54 97
2207.65 96
2207.76 98
2207.87 103
2207.97 110
2208.08 118
2208.19 125
2208.30 131
2208.40 136
2208.51 138
2208.62 140
2208.73 142
2208.84 148
2208.94 158
2209.05 173
2209.16 193
2209.27 214
2209.37 234
2209.48 250
2209.59 259
2209.70 260
2209.81 255
2209.91 246
2210.02 236
2210.13 226
2210.24 218
2210.35 212
2210.45 209
2210.56 207
2210.67 204
2210.78 200
2210.88 196
2210.99 190
2211.10 185
2211.21 180
2211.32 177
2211.42 177
2211.53 179
2211.64 184
2211.75 190
2211.86 196
2211.96 200
2212.07 202
2212.18 203
2212.29 204
2212.39 207
2212.50 211
2212.61 217
2212.72 224
2212.83 230
2212.93 233
2213.04 232
2213.15 226
2213.26 216
2213.37 200
2213.47 182
2213.58 160
2213.69 138
2213.80 117
2213.91 99
2214.01 86
2214.12 80
2214.23 80
2214.34 85
2214.45 92
2214.55 99
2214.66 103
2214.77 103
2214.88 99
2214.98 93
2215.09 86
2215.20 81
2215.31 79
2215.42 79
2215.52 80
2215.63 81
2215.74 79
2215.85 74
2215.96 66
2216.06 54
2216.17 42
2216.28 30
2216.39 20
2216.50 13
2216.60 9
2216.71 9
2216.82 12
2216.93 19
2217.04 28
2217.14 40
2217.25 53
2217.36 69
2217.47 84
2217.58 98
2217.68 109
2217.79 118
2217.90 124
2218.01 127
2218.12 129
2218.22 128
2218.33 127
2218.44 123
2218.55 118
2218.66 110
2218.77 101
2218.87 91
2218.98 82
2219.09 76
2219.20 72
2219.31 70
2219.41 69
2219.52 68
2219.63 66
2219.74 65
2219.85 65
2219.95 69
2220.06 78
2220.17 94
2220.28 116
2220.39 141
2220.49 166
2220.60 188
2220.71 204
2220.82 214
2220.93 217
2221.03 215
2221.14 210
2221.25 201
2221.36 191
2221.47 178
2221.58 163
2221.68 145
2221.79 126
2221.90 107
2222.01 90
2222.12 77
2222.22 69
2222.33 66
2222.44 67
2222.55 70
2222.66 73
2222.77 73
2222.87 70
2222.98 64
2223.09 57
2223.20 51
2223.31 47
2223.41 49
2223.52 56
2223.63 68
2223.74 84
2223.85 100
2223.95 116
2224.06 129
2224.17 138
2224.28 142
2224.39 142
2224.50 136
2224.60 126
2224.71 110
2224.82 90
2224.93 67
2225.04 43
2225.14 19
2225.25 0
2225.36 0
2225.47 0
2225.58 0
2225.69 0
2225.79 0
2225.90 0
2226.01 0
2226.12 0
2226.23 10
2226.34 25
2226.44 40
2226.55 53
2226.66 63
2226.77 68
2226.88 69
2226.98 64
2227.09 55
2227.20 44
2227.31 31
2227.42 19
2227.53 8
2227.63 0
2227.74 0
2227.85 0
2227.96 0
2228.07 0
2228.18 0
2228.28 0
2228.39 0
2228.50 0
2228.61 9
2228.72 20
2228.83 31
2228.93 43
2229.04 55
2229.15 67
2229.26 79
2229.37 90
2229.48 99
2229.58 106
2229.69 108
2229.80 103
2229.91 92
2230.02 74
2230.13 51
2230.23 25
2230.34 1
2230.45 0
2230.56 0
2230.67 0
2230.78 0
2230.88 0
2230.99 0
2231.10 7
2231.21 22
2231.32 34
2231.43 43
2231.53 49
2231.64 51
2231.75 53
2231.86 54
2231.97 56
2232.08 59
2232.18 60
2232.29 60
2232.40 57
2232.51 51
2232.62 41
2232.73 30
2232.83 18
2232.94 8
2233.05 1
2233.16 0
2233.27 0
2233.38 5
2233.48 12
2233.59 20
2233.70 28
2233.81 33
2233.92 38
2234.03 43
2234.14 50
2234.24 59
2234.35 71
2234.46 86
2234.57 102
2234.68 117
2234.79 130
2234.89 138
2235.00 142
2235.11 141
2235.22 137
2235.33 129
2235.44 120
2235.55 110
2235.65 101
2235.76 94
2235.87 89
2235.98 87
2236.09 86
2236.20 87
2236.30 88
2236.41 89
2236.52 90
2236.63 89
2236.74 87
2236.85 83
2236.96 79
2237.06 73
2237.17 66
2237.28 59
2237.39 51
2237.50 43
2237.61 35
2237.71 27
2237.82 21
2237.93 18
2238.04 17
2238.15 18
2238.26 21
2238.37 24
2238.47 27
2238.58 29
2238.69 31
2238.80 33
2238.91 36
2239.02 41
2239.13 46
2239.23 52
2239.34 57
2239.45 61
2239.56 62
2239.67 61
2239.78 58
2239.89 55
2239.99 50
2240.10 43
2240.21 35
2240.32 27
2240.43 20
2240.54 15
2240.65 15
2240.75 20
2240.86 30
2240.97 46
2241.08 65
2241.19 85
2241.30 105
2241.41 125
2241.51 144
2241.62 162
2241.73 178
2241.84 193
2241.95 207
2242.06 218
2242.17 228
2242.27 235
2242.38 241
2242.49 245
2242.60 249
2242.71 252
2242.82 253
2242.93 251
2243.04 247
2243.14 238
2243.25 227
2243.36 214
2243.47 203
2243.58 194
2243.69 190
2243.80 191
2243.90 194
2244.01 196
2244.12 196
2244.23 190
2244.34 175
2244.45 155
2244.56 130
2244.67 103
2244.77 78
2244.88 58
2244.99 44
2245.10 37
2245.21 34
2245.32 34
2245.43 33
2245.53 29
2245.64 21
2245.75 9
2245.86 0
2245.97 0
2246.08 0
2246.19 0
2246.30 0
2246.40 0
2246.51 0
2246.62 0
2246.73 8
2246.84 21
2246.95 34
2247.06 48
2247.17 62
2247.27 75
2247.38 86
2247.49 93
2247.60 93
2247.71 88
2247.82 78
2247.93 64
2248.04 50
2248.14 39
2248.25 32
2248.36 31
2248.47 36
2248.58 44
2248.69 54
2248.80 64
2248.91 70
2249.01 73
2249.12 72
2249.23 68
2249.34 63
2249.45 57
2249.56 50
2249.67 45
2249.78 41
2249.88 40
2249.99 41
2250.10 45
2250.21 50
2250.32 57
2250.43 65
2250.54 74
2250.65 84
2250.76 95
2250.86 107
2250.97 120
2251.08 134
2251.19 149
2251.30 163
2251.41 176
2251.52 188
2251.63 196
2251.74 202
2251.84 205
2251.95 205
2252.06 203
2252.17 198
2252.28 190
2252.39 180
2252.50 168
2252.61 154
2252.71 139
2252.82 125
2252.93 115
2253.04 111
2253.15 114
2253.26 123
2253.37 137
2253.48 153
2253.59 168
2253.69 179
2253.80 186
2253.91 188
2254.02 184
2254.13 176
2254.24 165
2254.35 149
2254.46 131
2254.57 108
2254.68 83
2254.78 55
2254.89 28
2255.00 3
2255.11 0
2255.22 0
2255.33 0
2255.44 0
2255.55 0
2255.66 17
2255.76 43
2255.87 67
2255.98 87
2256.09 98
2256.20 100
2256.31 93
2256.42 79
2256.53 62
2256.64 45
2256.75 31
2256.85 23
2256.96 24
2257.07 33
2257.18 49
2257.29 70
2257.40 92
2257.51 111
2257.62 124
2257.73 127
2257.84 122
2257.94 108
2258.05 87
2258.16 63
2258.27 39
2258.38 17
2258.49 0
2258.60 0
2258.71 0
2258.82 0
2258.93 0
2259.03 0
2259.14 0
2259.25 0
2259.36 0
2259.47 5
2259.58 13
2259.69 21
2259.80 29
2259.91 39
2260.02 48
2260.12 58
2260.23 68
2260.34 79
2260.45 92
2260.56 106
2260.67 121
2260.78 137
2260.89 152
2261.00 167
2261.11 181
2261.22 192
2261.32 203
2261.43 214
2261.54 224
2261.65 233
2261.76 239
2261.87 240
2261.98 236
2262.09 225
2262.20 211
2262.31 196
2262.42 182
2262.52 172
2262.63 167
2262.74 167
2262.85 171
2262.96 176
2263.07 183
2263.18 189
2263.29 197
2263.40 206
2263.51 216
2263.62 227
2263.72 237
2263.83 245
2263.94 250
2264.05 252
2264.16 252
2264.27 251
2264.38 250
2264.49 250
2264.60 254
2264.71 261
2264.82 272
2264.93 287
2265.03 303
2265.14 319
2265.25 332
2265.36 339
2265.47 340
2265.58 334
2265.69 322
2265.80 306
2265.91 289
2266.02 272
2266.13 258
2266.24 247
2266.35 240
2266.45 236
2266.56 234
2266.67 234
2266.78 235
2266.89 238
2267.00 241
2267.11 244
2267.22 247
2267.33 251
2267.44 255
2267.55 258
2267.66 259
2267.76 259
2267.87 256
2267.98 251
2268.09 242
2268.20 230
2268.31 216
2268.42 201
2268.53 187
2268.64 174
2268.75 165
2268.86 160
2268.97 160
2269.08 163
2269.19 169
2269.29 174
2269.40 179
2269.51 181
2269.62 179
2269.73 175
2269.84 169
2269.95 162
2270.06 157
2270.17 154
2270.28 153
2270.39 155
2270.50 157
2270.61 159
2270.72 160
2270.82 161
2270.93 163
2271.04 166
2271.15 171
2271.26 178
2271.37 186
2271.48 196
2271.59 204
2271.70 210
2271.81 214
2271.92 214
2272.03 212
2272.14 208
2272.25 204
2272.36 199
2272.46 196
2272.57 195
2272.68 196
2272.79 199
2272.90 204
2273.01 210
2273.12 218
2273.23 225
2273.34 232
2273.45 238
2273.56 244
2273.67 251
2273.78 260
2273.89 272
2274.00 288
2274.11 307
2274.21 325
2274.32 342
2274.43 354
2274.54 362
2274.65 365
2274.76 364
2274.87 360
2274.98 356
2275.09 351
2275.20 346
2275.31 340
2275.42 333
2275.53 325
2275.64 318
2275.75 311
2275.86 306
2275.97 303
2276.07 303
2276.18 304
2276.29 305
2276.40 306
2276.51 305
2276.62 303
2276.73 299
2276.84 293
2276.95 287
2277.06 279
2277.17 271
2277.28 262
2277.39 254
2277.50 246
2277.61 239
2277.72 232
2277.83 228
2277.94 225
2278.05 226
2278.15 231
2278.26 239
2278.37 250
2278.48 264
2278.59 277
2278.70 286
2278.81 290
2278.92 288
2279.03 281
2279.14 270
2279.25 259
2279.36 249
2279.47 243
2279.58 238
2279.69 235
2279.80 230
2279.91 221
2280.02 208
2280.13 193
2280.24 176
2280.34 162
2280.45 152
2280.56 149
2280.67 152
2280.78 162
2280.89 177
2281.00 195
2281.11 216
2281.22 238
2281.33 260
2281.44 281
2281.55 301
2281.66 316
2281.77 326
2281.88 330
2281.99 328
2282.10 319
2282.21 305
2282.32 289
2282.43 274
2282.54 261
2282.65 253
2282.76 247
2282.87 242
2282.97 236
2283.08 226
2283.19 213
2283.30 196
2283.41 180
2283.52 168
2283.63 165
2283.74 170
2283.85 183
2283.96 199
2284.07 215
2284.18 226
2284.29 229
2284.40 225
2284.51 215
2284.62 201
2284.73 186
2284.84 172
2284.95 158
2285.06 145
2285.17 133
2285.28 123
2285.39 116
2285.50 114
2285.61 117
2285.72 127
2285.83 142
2285.94 160
2286.04 178
2286.15 194
2286.26 206
2286.37 213
2286.48 215
2286.59 214
2286.70 211
2286.81 208
2286.92 205
2287.03 203
2287.14 202
2287.25 203
2287.36 202
2287.47 200
2287.58 194
2287.69 185
2287.80 173
2287.91 161
2288.02 150
2288.13 144
2288.24 145
2288.35 154
2288.46 170
2288.57 190
2288.68 212
2288.79 232
2288.90 249
2289.01 262
2289.12 272
2289.23 282
2289.34 293
2289.45 306
2289.56 320
2289.67 334
2289.78 344
2289.89 350
2289.99 351
2290.10 347
2290.21 340
2290.32 332
2290.43 325
2290.54 317
2290.65 308
2290.76 296
2290.87 277
2290.98 252
2291.09 221
2291.20 187
2291.31 153
2291.42 123
2291.53 100
2291.64 83
2291.75 73
2291.86 69
2291.97 69
2292.08 70
2292.19 73
2292.30 77
2292.41 81
2292.52 85
2292.63 90
2292.74 95
2292.85 99
2292.96 103
2293.07 104
2293.18 103
2293.29 102
2293.40 99
2293.51 96
2293.62 92
2293.73 88
2293.84 82
2293.95 76
2294.06 69
2294.17 60
2294.28 52
2294.39 44
2294.50 37
2294.61 32
2294.72 30
2294.83 31
2294.94 36
2295.05 44
2295.16 54
2295.27 63
2295.38 70
2295.49 73
2295.60 70
2295.71 64
2295.82 55
2295.93 45
2296.04 39
2296.15 37
2296.26 40
2296.37 47
2296.48 55
2296.59 62
2296.70 68
2296.81 69
2296.92 67
2297.03 63
2297.14 58
2297.25 54
2297.36 50
2297.47 48
2297.58 47
2297.69 46
2297.80 47
2297.91 48
2298.02 51
2298.13 56
2298.24 62
2298.35 70
2298.46 78
2298.57 85
2298.68 90
2298.79 93
2298.90 93
2299.01 92
2299.12 90
2299.23 87
2299.34 83
2299.45 81
2299.56 78
2299.67 75
2299.78 71
2299.89 65
2300.00 57
2300.11 48
2300.22 39
2300.33 32
2300.44 28
2300.55 27
2300.66 29
2300.77 33
2300.88 36
2300.99 35
2301.10 30
2301.21 21
2301.32 8
2301.43 0
2301.54 0
2301.65 0
2301.76 0
2301.87 0
2301.98 0
2302.09 0
2302.20 0
2302.31 15
2302.42 33
2302.53 49
2302.64 63
2302.75 75
2302.86 85
2302.97 90
2303.08 93
2303.19 92
2303.30 89
2303.41 84
2303.52 78
2303.63 74
2303.74 72
2303.85 74
2303.96 80
2304.07 92
2304.18 107
2304.29 125
2304.40 144
2304.51 160
2304.62 175
2304.73 185
2304.84 192
2304.95 195
2305.06 196
2305.17 195
2305.28 193
2305.39 189
2305.50 182
2305.61 175
2305.72 165
2305.83 154
2305.94 143
2306.05 134
2306.16 128
2306.27 127
2306.38 131
2306.49 140
2306.60 155
2306.71 172
2306.82 191
2306.93 208
2307.04 223
2307.15 234
2307.26 242
2307.37 247
2307.48 250
2307.59 253
2307.70 259
2307.81 267
2307.92 279
2308.03 294
2308.14 310
2308.25 325
2308.36 339
2308.47 348
2308.58 353
2308.69 352
2308.80 347
2308.91 340
2309.03 334
2309.14 329
2309.25 326
2309.36 323
2309.47 320
2309.58 313
2309.69 303
2309.80 289
2309.91 272
2310.02 255
2310.13 239
2310.24 227
2310.35 218
2310.46 210
2310.57 204
2310.68 196
2310.79 186
2310.90 173
2311.01 157
2311.12 141
2311.23 126
2311.34 113
2311.45 104
2311.56 99
2311.67 96
2311.78 94
2311.89 91
2312.00 86
2312.11 78
2312.22 68
2312.33 57
2312.44 48
2312.55 41
2312.66 38
2312.77 38
2312.88 41
2313.00 45
2313.11 48
2313.22 51
2313.33 53
2313.44 55
2313.55 60
2313.66 68
2313.77 81
2313.88 97
2313.99 117
2314.10 137
2314.21 157
2314.32 174
2314.43 188
2314.54 198
2314.65 205
2314.76 209
2314.87 210
2314.98 210
2315.09 209
2315.20 208
2315.31 210
2315.42 214
2315.53 223
2315.64 235
2315.75 248
2315.86 261
2315.97 271
2316.09 276
2316.20 274
2316.31 265
2316.42 253
2316.53 241
2316.64 230
2316.75 224
2316.86 224
2316.97 229
2317.08 238
2317.19 249
2317.30 261
2317.41 272
2317.52 282
2317.63 291
2317.74 300
2317.85 308
2317.96 316
2318.07 325
2318.18 332
2318.29 338
2318.40 341
2318.51 342
2318.63 341
2318.74 342
2318.85 345
2318.96 354
2319.07 370
2319.18 392
2319.29 419
2319.40 446
2319.51 472
2319.62 491
2319.73 502
2319.84 504
2319.95 497
2320.06 481
2320.17 458
2320.28 430
2320.39 401
2320.50 372
2320.61 346
2320.72 327
2320.83 316
2320.95 314
2321.06 321
2321.17 333
2321.28 348
2321.39 362
2321.50 372
2321.61 375
2321.72 370
2321.83 359
2321.94 342
2322.05 322
2322.16 301
2322.27 280
2322.38 261
2322.49 244
2322.60 229
2322.71 215
2322.82 202
2322.93 190
2323.05 179
2323.16 168
2323.27 157
2323.38 146
2323.49 137
2323.60 128
2323.71 121
2323.82 117
2323.93 115
2324.04 114
2324.15 113
2324.26 111
2324.37 107
2324.48 102
2324.59 94
2324.70 84
2324.81 73
2324.93 61
2325.04 48
2325.15 35
2325.26 23
2325.37 12
2325.48 5
2325.59 2
2325.70 5
2325.81 12
2325.92 24
2326.03 38
2326.14 53
2326.25 66
2326.36 75
2326.47 79
2326.58 78
2326.70 72
2326.81 62
2326.92 51
2327.03 39
2327.14 28
2327.25 18
2327.36 8
2327.47 0
2327.58 0
2327.69 0
2327.80 0
2327.91 0
2328.02 0
2328.13 0
2328.24 0
2328.36 8
2328.47 30
2328.58 51
2328.69 69
2328.80 85
2328.91 100
2329.02 115
2329.13 133
2329.24 154
2329.35 180
2329.46 208
2329.57 236
2329.68 260
2329.79 280
2329.91 292
2330.02 297
2330.13 295
2330.24 287
2330.35 274
2330.46 256
2330.57 234
2330.68 211
2330.79 187
2330.90 164
2331.01 144
2331.12 127
2331.23 115
2331.35 106
2331.46 101
2331.57 98
2331.68 97
2331.79 99
2331.90 105
2332.01 116
2332.12 133
2332.23 157
2332.34 185
2332.45 219
2332.56 253
2332.67 286
2332.79 315
2332.90 338
2333.01 355
2333.12 365
2333.23 371
2333.34 373
2333.45 374
2333.56 375
2333.67 376
2333.78 375
2333.89 371
2334.00 363
2334.11 347
2334.23 324
2334.34 294
2334.45 261
2334.56 229
2334.67 204
2334.78 189
2334.89 185
2335.00 190
2335.11 203
2335.22 219
2335.33 233
2335.45 244
2335.56 249
2335.67 251
2335.78 251
2335.89 248
2336.00 245
2336.11 240
2336.22 234
2336.33 226
2336.44 218
2336.55 209
2336.66 203
2336.78 200
2336.89 201
2337.00 204
2337.11 209
2337.22 213
2337.33 214
2337.44 213
2337.55 209
2337.66 205
2337.77 202
2337.88 200
2338.00 200
2338.11 203
2338.22 206
2338.33 209
2338.44 212
2338.55 216
2338.66 223
2338.77 232
2338.88 244
2338.99 257
2339.10 272
2339.22 286
2339.33 298
2339.44 308
2339.55 316
2339.66 322
2339.77 327
2339.88 330
2339.99 332
2340.10 331
2340.21 329
2340.33 325
2340.44 319
2340.55 314
2340.66 310
2340.77 308
2340.88 310
2340.99 315
2341.10 323
2341.21 333
2341.32 340
2341.44 342
2341.55 337
2341.66 326
2341.77 308
2341.88 288
2341.99 266
2342.10 247
2342.21 231
2342.32 217
2342.43 205
2342.55 192
2342.66 177
2342.77 162
2342.88 148
2342.99 137
2343.10 132
2343.21 134
2343.32 143
2343.43 159
2343.54 177
2343.66 196
2343.77 213
2343.88 225
2343.99 233
2344.10 235
2344.21 235
2344.32 234
2344.43 233
2344.54 234
2344.66 236
2344.77 239
2344.88 241
2344.99 241
2345.10 238
2345.21 235
2345.32 232
2345.43 232
2345.54 235
2345.66 243
2345.77 252
2345.88 260
2345.99 263
2346.10 260
2346.21 250
2346.32 235
2346.43 216
2346.54 195
2346.66 175
2346.77 156
2346.88 138
2346.99 122
2347.10 107
2347.21 95
2347.32 87
2347.43 83
2347.54 85
2347.66 91
2347.77 102
2347.88 115
2347.99 128
2348.10 140
2348.21 148
2348.32 152
2348.43 153
2348.54 149
2348.66 145
2348.77 142
2348.88 140
2348.99 141
2349.10 143
2349.21 144
2349.32 144
2349.43 140
2349.55 132
2349.66 122
2349.77 111
2349.88 103
2349.99 99
2350.10 100
2350.21 106
2350.32 117
2350.43 131
2350.55 145
2350.66 159
2350.77 173
2350.88 187
2350.99 202
2351.10 217
2351.21 230
2351.32 240
2351.44 246
2351.55 243
2351.66 232
2351.77 213
2351.88 187
2351.99 158
2352.10 128
2352.21 101
2352.33 79
2352.44 61
2352.55 47
2352.66 36
2352.77 25
2352.88 14
2352.99 2
2353.10 0
2353.22 0
2353.33 0
2353.44 0
2353.55 0
2353.66 0
2353.77 0
2353.88 0
2353.99 13
2354.11 30
2354.22 47
2354.33 63
2354.44 77
2354.55 88
2354.66 98
2354.77 107
2354.89 116
2355.00 125
2355.11 134
2355.22 140
2355.33 144
2355.44 144
2355.55 139
2355.66 131
2355.78 120
2355.89 107
2356.00 93
2356.11 79
2356.22 65
2356.33 53
2356.44 45
2356.56 40
2356.67 41
2356.78 46
2356.89 55
2357.00 65
2357.11 76
2357.22 85
2357.34 92
2357.45 96
2357.56 99
2357.67 100
2357.78 102
2357.89 103
2358.00 105
2358.11 107
2358.23 110
2358.34 112
2358.45 117
2358.56 123
2358.67 133
2358.78 147
2358.89 165
2359.01 185
2359.12 204
2359.23 221
2359.34 231
2359.45 234
2359.56 228
2359.67 215
2359.79 198
2359.90 178
2360.01 158
2360.12 140
2360.23 126
2360.34 115
2360.45 109
2360.57 108
2360.68 113
2360.79 123
2360.90 137
2361.01 153
2361.12 169
2361.23 181
2361.35 187
2361.46 185
2361.57 177
2361.68 163
2361.79 147
2361.90 132
2362.02 121
2362.13 114
2362.24 113
2362.35 115
2362.46 119
2362.57 123
2362.68 125
2362.80 124
2362.91 121
2363.02 115
2363.13 107
2363.24 97
2363.35 86
2363.46 76
2363.58 66
2363.69 58
2363.80 52
2363.91 48
2364.02 45
2364.13 44
2364.25 44
2364.36 42
2364.47 39
2364.58 34
2364.69 28
2364.80 21
2364.91 14
2365.03 10
2365.14 10
2365.25 15
2365.36 23
2365.47 33
2365.58 43
2365.70 51
2365.81 54
2365.92 50
2366.03 41
2366.14 27
2366.25 11
2366.37 0
2366.48 0
2366.59 0
2366.70 0
2366.81 0
2366.92 9
2367.03 29
2367.15 53
2367.26 77
2367.37 100
2367.48 119
2367.59 133
2367.70 139
2367.82 138
2367.93 128
2368.04 111
2368.15 90
2368.26 66
2368.37 42
2368.49 21
2368.60 4
2368.71 0
2368.82 0
2368.93 0
2369.04 0
2369.16 0
2369.27 5
2369.38 10
2369.49 12
2369.60 11
2369.71 7
2369.83 2
2369.94 0
2370.05 0
2370.16 0
2370.27 4
2370.38 13
2370.50 22
2370.61 29
2370.72 32
2370.83 30
2370.94 25
2371.05 17
2371.17 10
2371.28 5
2371.39 4
2371.50 5
2371.61 7
2371.72 9
2371.84 10
2371.95 9
2372.06 7
2372.17 6
2372.28 6
2372.39 9
2372.51 16
2372.62 26
2372.73 38
2372.84 50
2372.95 61
2373.07 70
2373.18 76
2373.29 81
2373.40 82
2373.51 83
2373.62 84
2373.74 86
2373.85 89
2373.96 94
2374.07 101
2374.18 109
2374.29 118
2374.41 125
2374.52 131
2374.63 133
2374.74 133
2374.85 130
2374.97 126
2375.08 122
2375.19 122
2375.30 125
2375.41 134
2375.52 145
2375.64 156
2375.75 165
2375.86 167
2375.97 162
2376.08 150
2376.20 133
2376.31 117
2376.42 103
2376.53 96
2376.64 96
2376.75 101
2376.87 109
2376.98 118
2377.09 126
2377.20 131
2377.31 132
2377.43 131
2377.54 126
2377.65 119
2377.76 109
2377.87 97
2377.98 85
2378.10 74
2378.21 64
2378.32 58
2378.43 55
2378.54 54
2378.66 54
2378.77 54
2378.88 53
2378.99 50
2379.10 46
2379.22 41
2379.33 35
2379.44 30
2379.55 26
2379.66 24
2379.77 25
2379.89 30
2380.00 38
2380.11 48
2380.22 57
2380.33 63
2380.45 64
2380.56 59
2380.67 50
2380.78 38
2380.89 26
2381.01 17
2381.12 12
2381.23 13
2381.34 17
2381.45 25
2381.57 36
2381.68 47
2381.79 60
2381.90 73
2382.01 87
2382.13 100
2382.24 110
2382.35 117
2382.46 120
2382.57 120
2382.69 119
2382.80 119
2382.91 121
2383.02 129
2383.13 141
2383.25 157
2383.36 174
2383.47 190
2383.58 205
2383.69 217
2383.80 227
2383.92 235
2384.03 240
2384.14 244
2384.25 245
2384.37 240
2384.48 230
2384.59 213
2384.70 191
2384.81 164
2384.93 136
2385.04 110
2385.15 87
2385.26 70
2385.37 58
2385.49 49
2385.60 40
2385.71 30
2385.82 17
2385.93 0
2386.05 0
2386.16 0
2386.27 0
2386.38 0
2386.49 0
2386.61 0
2386.72 0
2386.83 10
2386.94 31
2387.05 49
2387.17 62
2387.28 70
2387.39 74
2387.50 75
2387.61 75
2387.73 77
2387.84 82
2387.95 91
2388.06 104
2388.17 122
2388.29 141
2388.40 161
2388.51 179
2388.62 195
2388.74 209
2388.85 222
2388.96 237
2389.07 256
2389.18 279
2389.30 307
2389.41 337
2389.52 364
2389.63 387
2389.74 403
2389.86 411
2389.97 412
2390.08 408
2390.19 403
2390.31 399
2390.42 399
2390.53 403
2390.64 411
2390.75 422
2390.87 434
2390.98 448
2391.09 461
2391.20 474
2391.31 485
2391.43 494
2391.54 499
2391.65 499
2391.76 494
2391.88 485
2391.99 473
2392.10 459
2392.21 448
2392.32 439
2392.44 435
2392.55 435
2392.66 437
2392.77 440
2392.89 441
2393.00 438
2393.11 431
2393.22 420
2393.33 406
2393.45 391
2393.56 377
2393.67 365
2393.78 357
2393.90 349
2394.01 342
2394.12 333
2394.23 320
2394.34 304
2394.46 284
2394.57 265
2394.68 248
2394.79 235
2394.91 230
2395.02 232
2395.13 239
2395.24 250
2395.35 262
2395.47 275
2395.58 286
2395.69 294
2395.80 300
2395.92 302
2396.03 301
2396.14 297
2396.25 288
2396.37 275
2396.48 260
2396.59 242
2396.70 223
2396.81 204
2396.93 187
2397.04 172
2397.15 161
2397.26 154
2397.38 149
2397.49 147
2397.60 146
2397.71 145
2397.83 142
2397.94 137
2398.05 129
2398.16 117
2398.27 104
2398.39 88
2398.50 72
2398.61 58
2398.72 47
2398.84 41
2398.95 39
2399.06 41
2399.17 44
2399.29 46
2399.40 47
2399.51 46
2399.62 41
2399.74 36
2399.85 31
2399.96 30
2400.07 32
2400.18 39
2400.30 49
2400.41 62
2400.52 77
2400.63 92
2400.75 107
2400.86 123
2400.97 140
2401.08 159
2401.20 178
2401.31 198
2401.42 216
2401.53 230
2401.65 239
2401.76 241
2401.87 235
2401.98 225
2402.10 210
2402.21 195
2402.32 180
2402.43 169
2402.55 162
2402.66 162
2402.77 167
2402.88 178
2403.00 191
2403.11 205
2403.22 218
2403.33 227
2403.45 231
2403.56 230
2403.67 223
2403.78 212
2403.90 197
2404.01 180
2404.12 163
2404.23 147
2404.34 133
2404.46 121
2404.57 112
2404.68 104
2404.79 96
2404.91 87
2405.02 75
2405.13 60
2405.24 44
2405.36 29
2405.47 18
2405.58 13
2405.69 13
2405.81 19
2405.92 27
2406.03 34
2406.14 38
2406.26 38
2406.37 34
2406.48 27
2406.60 22
2406.71 18
2406.82 18
2406.93 19
2407.05 22
2407.16 22
2407.27 19
2407.38 11
2407.50 0
2407.61 0
2407.72 0
2407.83 0
2407.95 0
2408.06 0
2408.17 0
2408.28 0
2408.40 12
2408.51 24
2408.62 33
2408.73 36
2408.85 37
2408.96 37
2409.07 39
2409.18 45
2409.30 54
2409.41 67
2409.52 83
2409.63 98
2409.75 112
2409.86 123
2409.97 130
2410.08 136
2410.20 142
2410.31 148
2410.42 156
2410.54 164
2410.65 172
2410.76 180
2410.87 185
2410.99 188
2411.10 190
2411.21 190
2411.32 189
2411.44 187
2411.55 181
2411.66 171
2411.77 156
2411.89 137
2412.00 114
2412.11 92
2412.22 74
2412.34 63
2412.45 60
2412.56 63
2412.68 69
2412.79 77
2412.90 83
2413.01 87
2413.13 88
2413.24 87
2413.35 87
2413.46 89
2413.58 94
2413.69 101
2413.80 110
2413.92 119
2414.03 128
2414.14 135
2414.25 140
2414.37 142
2414.48 141
2414.59 136
2414.70 129
2414.82 120
2414.93 110
2415.04 100
2415.16 90
2415.27 82
2415.38 76
2415.49 72
2415.61 69
2415.72 66
2415.83 63
2415.94 58
2416.06 49
2416.17 38
2416.28 27
2416.40 15
2416.51 7
2416.62 2
2416.73 2
2416.85 7
2416.96 14
2417.07 24
2417.18 33
2417.30 42
2417.41 51
2417.52 59
2417.64 68
2417.75 77
2417.86 83
2417.97 87
2418.09 85
2418.20 77
2418.31 62
2418.43 44
2418.54 24
2418.65 5
2418.76 0
2418.88 0
2418.99 0
2419.10 0
2419.22 0
2419.33 0
2419.44 0
2419.55 0
2419.67 3
2419.78 14
2419.89 25
2420.01 33
2420.12 38
2420.23 38
2420.34 35
2420.46 29
2420.57 22
2420.68 17
2420.80 15
2420.91 16
2421.02 19
2421.13 24
2421.25 30
2421.36 36
2421.47 41
2421.59 46
2421.70 49
2421.81 51
2421.92 52
2422.04 52
2422.15 51
2422.26 50
2422.38 49
2422.49 48
2422.60 48
2422.71 49
2422.83 49
2422.94 51
2423.05 53
2423.17 58
2423.28 65
2423.39 75
2423.50 85
2423.62 96
2423.73 105
2423.84 110
2423.96 110
2424.07 105
2424.18 96
2424.30 82
2424.41 66
2424.52 49
2424.63 33
2424.75 19
2424.86 8
2424.97 2
2425.09 0
2425.20 0
2425.31 0
2425.42 0
2425.54 0
2425.65 0
2425.76 0
2425.88 0
2425.99 0
2426.10 0
2426.22 4
2426.33 15
2426.44 27
2426.55 39
2426.67 50
2426.78 58
2426.89 64
2427.01 68
2427.12 69
2427.23 67
2427.35 62
2427.46 54
2427.57 44
2427.68 31
2427.80 18
2427.91 7
2428.02 0
2428.14 0
2428.25 0
2428.36 6
2428.48 14
2428.59 24
2428.70 34
2428.82 45
2428.93 56
2429.04 68
2429.15 84
2429.27 103
2429.38 125
2429.49 149
2429.61 173
2429.72 194
2429.83 210
2429.95 219
2430.06 221
2430.17 216
2430.29 207
2430.40 195
2430.51 181
2430.62 169
2430.74 157
2430.85 146
2430.96 137
2431.08 128
2431.19 122
2431.30 118
2431.42 117
2431.53 119
2431.64 123
2431.76 129
2431.87 136
2431.98 145
2432.09 155
2432.21 167
2432.32 180
2432.43 193
2432.55 203
2432.66 211
2432.77 213
2432.89 210
2433.00 202
2433.11 191
2433.23 177
2433.34 161
2433.45 145
2433.57 128
2433.68 110
2433.79 92
2433.91 76
2434.02 63
2434.13 54
2434.24 51
2434.36 52
2434.47 58
2434.58 67
2434.70 77
2434.81 86
2434.92 93
2435.04 98
2435.15 100
2435.26 101
2435.38 100
2435.49 98
2435.60 95
2435.72 94
2435.83 92
2435.94 92
2436.06 92
2436.17 91
2436.28 88
2436.40 83
2436.51 75
2436.62 64
2436.74 51
2436.85 37
2436.96 25
2437.07 13
2437.19 3
2437.30 0
2437.41 0
2437.53 0
2437.64 0
2437.75 0
2437.87 0
2437.98 0
2438.09 0
2438.21 9
2438.32 29
2438.43 47
2438.55 60
2438.66 66
2438.77 66
2438.89 61
2439.00 54
2439.11 47
2439.23 43
2439.34 44
2439.45 50
2439.57 61
2439.68 74
2439.79 88
2439.91 101
2440.02 112
2440.13 117
2440.25 117
2440.36 112
2440.47 101
2440.59 88
2440.70 75
2440.81 65
2440.93 62
2441.04 67
2441.15 79
2441.27 98
2441.38 120
2441.49 142
2441.61 160
2441.72 173
2441.83 179
2441.95 178
2442.06 170
2442.17 157
2442.29 142
2442.40 127
2442.51 115
2442.63 110
2442.74 114
2442.85 127
2442.97 148
2443.08 175
2443.19 203
2443.31 227
2443.42 246
2443.53 256
2443.65 257
2443.76 250
2443.87 238
2443.99 223
2444.10 206
2444.21 191
2444.33 178
2444.44 167
2444.55 160
2444.67 155
2444.78 152
2444.89 150
2445.01 148
2445.12 145
2445.24 141
2445.35 136
2445.46 130
2445.58 124
2445.69 118
2445.80 111
2445.92 104
2446.03 97
2446.14 90
2446.26 83
2446.37 78
2446.48 75
2446.60 75
2446.71 79
2446.82 86
2446.94 97
2447.05 109
2447.16 121
2447.28 133
2447.39 143
2447.50 150
2447.62 155
2447.73 160
2447.84 165
2447.96 171
2448.07 178
2448.19 188
2448.30 199
2448.41 211
2448.53 225
2448.64 239
2448.75 255
2448.87 270
2448.98 284
2449.09 295
2449.21 301
2449.32 303
2449.43 299
2449.55 291
2449.66 281
2449.77 270
2449.89 260
2450.00 251
2450.12 243
2450.23 236
2450.34 230
2450.46 225
2450.57 221
2450.68 219
2450.80 218
2450.91 218
2451.02 217
2451.14 215
2451.25 210
2451.36 205
2451.48 200
2451.59 196
2451.71 193
2451.82 193
2451.93 194
2452.05 195
2452.16 195
2452.27 194
2452.39 191
2452.50 189
2452.61 187
2452.73 186
2452.84 187
2452.95 190
2453.07 194
2453.18 200
2453.30 206
2453.41 212
2453.52 217
2453.64 220
2453.75 221
2453.86 217
2453.98 209
2454.09 199
2454.20 188
2454.32 178
2454.43 171
2454.55 167
2454.66 167
2454.77 168
2454.89 169
2455.00 168
2455.11 162
2455.23 152
2455.34 137
2455.45 118
2455.57 97
2455.68 76
2455.80 57
2455.91 42
2456.02 34
2456.14 32
2456.25 38
2456.36 50
2456.48 65
2456.59 81
2456.71 93
2456.82 101
2456.93 102
2457.05 96
2457.16 84
2457.27 67
2457.39 50
2457.50 35
2457.62 24
2457.73 19
2457.84 20
2457.96 26
2458.07 36
2458.18 47
2458.30 55
2458.41 58
2458.52 54
2458.64 44
2458.75 29
2458.87 12
2458.98 0
2459.09 0
2459.21 0
2459.32 0
2459.43 0
2459.55 0
2459.66 0
2459.78 0
2459.89 0
2460.00 14
2460.12 33
2460.23 54
2460.35 77
2460.46 99
2460.57 119
2460.69 135
2460.80 146
2460.91 154
2461.03 157
2461.14 159
2461.26 159
2461.37 160
2461.48 161
2461.60 163
2461.71 164
2461.82 165
2461.94 163
2462.05 159
2462.17 153
2462.28 146
2462.39 138
2462.51 131
2462.62 126
2462.74 121
2462.85 116
2462.96 109
2463.08 101
2463.19 90
2463.30 79
2463.42 67
2463.53 57
2463.65 50
2463.76 45
2463.87 41
2463.99 37
2464.10 32
2464.22 23
2464.33 12
2464.44 0
2464.56 0
2464.67 0
2464.78 0
2464.90 0
2465.01 0
2465.13 0
2465.24 0
2465.35 17
2465.47 46
2465.58 74
2465.70 99
2465.81 119
2465.92 133
2466.04 142
2466.15 148
2466.27 152
2466.38 155
2466.49 159
2466.61 164
2466.72 170
2466.83 177
2466.95 185
2467.06 191
2467.18 196
2467.29 198
2467.40 198
2467.52 196
2467.63 194
2467.75 194
2467.86 196
2467.97 199
2468.09 202
2468.20 204
2468.32 201
2468.43 192
2468.54 180
2468.66 165
2468.77 150
2468.89 138
2469.00 129
2469.11 124
2469.23 121
2469.34 120
2469.46 118
2469.57 115
2469.68 111
2469.80 107
2469.91 102
2470.03 99
2470.14 98
2470.25 100
2470.37 105
2470.48 111
2470.60 116
2470.71 119
2470.82 118
2470.94 112
2471.05 102
2471.17 91
2471.28 80
2471.39 72
2471.51 69
2471.62 70
2471.74 75
2471.85 82
2471.96 89
2472.08 94
2472.19 97
2472.31 97
2472.42 94
2472.53 91
2472.65 90
2472.76 91
2472.88 99
2472.99 112
2473.11 132
2473.22 156
2473.33 183
2473.45 210
2473.56 234
2473.68 251
2473.79 261
2473.90 262
2474.02 255
2474.13 240
2474.25 222
2474.36 204
2474.47 191
2474.59 186
2474.70 190
2474.82 203
2474.93 220
2475.04 236
2475.16 247
2475.27 250
2475.39 244
2475.50 231
2475.62 215
2475.73 202
2475.84 195
2475.96 197
2476.07 205
2476.19 218
2476.30 232
2476.41 244
2476.53 250
2476.64 251
2476.76 244
2476.87 233
2476.99 217
2477.10 200
2477.21 181
2477.33 163
2477.44 147
2477.56 134
2477.67 124
2477.78 117
2477.90 112
2478.01 107
2478.13 100
2478.24 90
2478.36 74
2478.47 53
2478.58 29
2478.70 3
2478.81 0
2478.93 0
2479.04 0
2479.16 0
2479.27 0
2479.38 0
2479.50 0
2479.61 0
2479.73 15
2479.84 34
2479.95 54
2480.07 75
2480.18 98
2480.30 123
2480.41 147
2480.53 171
2480.64 192
2480.75 211
2480.87 228
2480.98 243
2481.10 257
2481.21 270
2481.33 279
2481.44 284
2481.55 282
2481.67 273
2481.78 260
2481.90 246
2482.01 233
2482.13 226
2482.24 226
2482.35 233
2482.47 245
2482.58 259
2482.70 274
2482.81 287
2482.93 299
2483.04 311
2483.15 323
2483.27 338
2483.38 353
2483.50 367
2483.61 378
2483.73 381
2483.84 377
2483.95 363
2484.07 341
2484.18 313
2484.30 284
2484.41 256
2484.53 232
2484.64 212
2484.75 196
2484.87 184
2484.98 173
2485.10 163
2485.21 152
2485.33 142
2485.44 133
2485.56 126
2485.67 122
2485.78 122
2485.90 127
2486.01 136
2486.13 147
2486.24 159
2486.36 171
2486.47 179
2486.58 184
2486.70 184
2486.81 179
2486.93 171
2487.04 161
2487.16 150
2487.27 141
2487.39 135
2487.50 131
2487.61 132
2487.73 135
2487.84 142
2487.96 152
2488.07 162
2488.19 173
2488.30 183
2488.42 191
2488.53 196
2488.64 197
2488.76 196
2488.87 192
2488.99 187
2489.10 179
2489.22 171
2489.33 162
2489.45 154
2489.56 146
2489.67 138
2489.79 132
2489.90 129
2490.02 127
2490.13 130
2490.25 135
2490.36 144
2490.48 155
2490.59 170
2490.70 184
2490.82 199
2490.93 210
2491.05 217
2491.16 219
2491.28 214
2491.39 203
2491.51 187
2491.62 169
2491.73 153
2491.85 142
2491.96 139
2492.08 146
2492.19 161
2492.31 182
2492.42 204
2492.54 224
2492.65 238
2492.77 247
2492.88 250
2492.99 251
2493.11 251
2493.22 251
2493.34 254
2493.45 258
2493.57 262
2493.68 266
2493.80 267
2493.91 265
2494.03 260
2494.14 253
2494.25 244
2494.37 232
2494.48 218
2494.60 203
2494.71 185
2494.83 167
2494.94 150
2495.06 136
2495.17 127
2495.29 126
2495.40 132
2495.51 145
2495.63 162
2495.74 180
2495.86 195
2495.97 205
2496.09 210
2496.20 210
2496.32 205
2496.43 198
2496.55 189
2496.66 180
2496.78 171
2496.89 162
2497.00 154
2497.12 149
2497.23 145
2497.35 144
2497.46 143
2497.58 142
2497.69 139
2497.81 132
2497.92 123
2498.04 112
2498.15 101
2498.27 92
2498.38 88
2498.50 88
2498.61 93
2498.72 101
2498.84 113
2498.95 127
2499.07 144
2499.18 164
2499.30 188
2499.41 216
2499.53 246
2499.64 277
2499.76 307
2499.87 335
2499.99 358
2500.10 374
2500.22 385
2500.33 389
2500.44 389
2500.56 385
2500.67 379
2500.79 373
2500.90 365
2501.02 356
2501.13 344
2501.25 327
2501.36 307
2501.48 283
2501.59 257
2501.71 233
2501.82 215
2501.94 204
2502.05 204
2502.17 214
2502.28 232
2502.40 255
2502.51 277
2502.62 296
2502.74 308
2502.85 312
2502.97 307
2503.08 295
2503.20 276
2503.31 254
2503.43 230
2503.54 207
2503.66 187
2503.77 171
2503.89 159
2504.00 152
2504.12 147
2504.23 144
2504.35 140
2504.46 134
2504.58 126
2504.69 117
2504.81 107
2504.92 98
2505.04 87
2505.15 75
2505.26 60
2505.38 41
2505.49 21
2505.61 0
2505.72 0
2505.84 0
2505.95 0
2506.07 0
2506.18 0
2506.30 0
2506.41 0
2506.53 10
2506.64 17
2506.76 21
2506.87 23
2506.99 25
2507.10 28
2507.22 32
2507.33 38
2507.45 45
2507.56 51
2507.68 56
2507.79 57
2507.91 55
2508.02 49
2508.14 41
2508.25 33
2508.37 29
2508.48 29
2508.60 37
2508.71 52
2508.83 71
2508.94 93
2509.06 113
2509.17 128
2509.28 136
2509.40 135
2509.51 128
2509.63 118
2509.74 108
2509.86 102
2509.97 102
2510.09 106
2510.20 115
2510.32 124
2510.43 131
2510.55 134
2510.66 132
2510.78 124
2510.89 112
2511.01 99
2511.12 85
2511.24 75
2511.35 68
2511.47 66
2511.58 68
2511.70 73
2511.81 80
2511.93 87
2512.04 92
2512.16 96
2512.27 96
2512.39 94
2512.50 90
2512.62 84
2512.73 77
2512.85 69
2512.96 63
2513.08 58
2513.19 55
2513.31 57
2513.42 63
2513.54 73
2513.65 86
2513.77 99
2513.88 112
2514.00 123
2514.11 133
2514.23 140
2514.34 145
2514.46 148
2514.57 149
2514.69 147
2514.80 143
2514.92 136
2515.03 127
2515.15 118
2515.26 109
2515.38 103
2515.49 98
2515.61 96
2515.72 95
2515.84 94
2515.95 90
2516.07 82
2516.18 71
2516.30 58
2516.41 44
2516.53 31
2516.64 21
2516.76 15
2516.87 17
2516.99 25
2517.10 40
2517.22 62
2517.33 87
2517.45 113
2517.57 135
2517.68 151
2517.80 157
2517.91 152
2518.03 137
2518.14 114
2518.26 87
2518.37 59
2518.49 33
2518.60 10
2518.72 0
2518.83 0
2518.95 0
2519.06 0
2519.18 0
2519.29 0
2519.41 0
2519.52 0
2519.64 8
2519.75 21
2519.87 31
2519.98 38
2520.10 42
2520.21 44
2520.33 45
2520.44 45
2520.56 45
2520.67 45
2520.79 44
2520.90 41
2521.02 35
2521.13 29
2521.25 21
2521.36 15
2521.48 11
2521.60 12
2521.71 17
2521.83 27
2521.94 40
2522.06 56
2522.17 75
2522.29 95
2522.40 115
2522.52 133
2522.63 150
2522.75 163
2522.86 171
2522.98 173
2523.09 169
2523.21 157
2523.32 139
2523.44 117
2523.55 92
2523.67 68
2523.78 47
2523.90 33
2524.01 26
2524.13 28
2524.25 36
2524.36 50
2524.48 68
2524.59 88
2524.71 109
2524.82 130
2524.94 148
2525.05 164
2525.17 177
2525.28 185
2525.40 189
2525.51 186
2525.63 178
2525.74 164
2525.86 145
2525.97 122
2526.09 95
2526.20 68
2526.32 41
2526.44 16
2526.55 0
2526.67 0
2526.78 0
2526.90 0
2527.01 0
2527.13 1
2527.24 11
2527.36 18
2527.47 18
2527.59 12
2527.70 1
2527.82 0
2527.93 0
2528.05 0
2528.17 0
2528.28 0
2528.40 8
2528.51 23
2528.63 34
2528.74 39
2528.86 39
2528.97 35
2529.09 32
2529.20 32
2529.32 39
2529.43 52
2529.55 71
2529.66 92
2529.78 113
2529.90 129
2530.01 141
2530.13 148
2530.24 151
2530.36 152
2530.47 154
2530.59 157
2530.70 162
2530.82 169
2530.93 176
2531.05 182
2531.17 187
2531.28 191
2531.40 196
2531.51 203
2531.63 214
2531.74 229
2531.86 248
2531.97 271
2532.09 294
2532.20 314
2532.32 328
2532.43 335
2532.55 334
2532.67 326
2532.78 312
2532.90 297
2533.01 283
2533.13 274
2533.24 272
2533.36 279
2533.47 294
2533.59 316
2533.70 342
2533.82 369
2533.94 391
2534.05 408
2534.17 416
2534.28 417
2534.40 414
2534.51 409
2534.63 405
2534.74 404
2534.86 406
2534.97 410
2535.09 412
2535.21 409
2535.32 402
2535.44 389
2535.55 374
2535.67 357
2535.78 343
2535.90 332
2536.01 327
2536.13 327
2536.25 331
2536.36 341
2536.48 353
2536.59 368
2536.71 384
2536.82 401
2536.94 416
2537.05 431
2537.17 445
2537.29 460
2537.40 475
2537.52 492
2537.63 510
2537.75 527
2537.86 541
2537.98 551
2538.09 555
2538.21 555
2538.33 553
2538.44 554
2538.56 561
2538.67 578
2538.79 606
2538.90 644
2539.02 690
2539.13 741
2539.25 794
2539.37 846
2539.48 897
2539.60 946
2539.71 994
2539.83 1042
2539.94 1092
2540.06 1145
2540.17 1202
2540.29 1263
2540.41 1330
2540.52 1403
2540.64 1480
2540.75 1560
2540.87 1642
2540.98 1724
2541.10 1804
2541.22 1880
2541.33 1952
2541.45 2020
2541.56 2083
2541.68 2140
2541.79 2190
2541.91 2230
2542.03 2262
2542.14 2283
2542.26 2294
2542.37 2296
2542.49 2292
2542.60 2286
2542.72 2278
2542.83 2269
2542.95 2258
2543.07 2245
2543.18 2226
2543.30 2202
2543.41 2172
2543.53 2137
2543.64 2102
2543.76 2069
2543.88 2042
2543.99 2020
2544.11 2003
2544.22 1989
2544.34 1973
2544.45 1952
2544.57 1924
2544.69 1890
2544.80 1852
2544.92 1814
2545.03 1778
2545.15 1748
2545.26 1724
2545.38 1704
2545.50 1685
2545.61 1661
2545.73 1630
2545.84 1590
2545.96 1540
2546.07 1483
2546.19 1422
2546.31 1361
2546.42 1302
2546.54 1247
2546.65 1198
2546.77 1154
2546.88 1114
2547.00 1079
2547.12 1048
2547.23 1020
2547.35 996
2547.46 973
2547.58 950
2547.70 927
2547.81 902
2547.93 875
2548.04 844
2548.16 810
2548.27 774
2548.39 735
2548.51 695
2548.62 652
2548.74 605
2548.85 556
2548.97 503
2549.08 449
2549.20 394
2549.32 342
2549.43 296
2549.55 259
2549.66 232
2549.78 217
2549.90 212
2550.01 217
2550.13 227
2550.24 240
2550.36 252
2550.47 261
2550.59 264
2550.71 263
2550.82 257
2550.94 249
2551.05 239
2551.17 231
2551.29 227
2551.40 226
2551.52 229
2551.63 236
2551.75 244
2551.87 253
2551.98 260
2552.10 264
2552.21 265
2552.33 262
2552.44 256
2552.56 247
2552.68 236
2552.79 223
2552.91 211
2553.02 198
2553.14 187
2553.26 175
2553.37 164
2553.49 154
2553.60 146
2553.72 140
2553.84 136
2553.95 137
2554.07 141
2554.18 148
2554.30 157
2554.42 165
2554.53 171
2554.65 172
2554.76 167
2554.88 158
2554.99 146
2555.11 133
2555.23 121
2555.34 111
2555.46 105
2555.57 104
2555.69 106
2555.81 111
2555.92 119
2556.04 127
2556.15 134
2556.27 140
2556.39 142
2556.50 139
2556.62 131
2556.73 118
2556.85 103
2556.97 87
2557.08 72
2557.20 60
2557.31 51
2557.43 43
2557.55 36
2557.66 29
2557.78 18
2557.89 5
2558.01 0
2558.13 0
2558.24 0
2558.36 0
2558.47 0
2558.59 0
2558.71 0
2558.82 0
2558.94 14
2559.05 26
2559.17 34
2559.29 36
2559.40 33
2559.52 28
2559.64 21
2559.75 14
2559.87 7
2559.98 1
2560.10 0
2560.22 0
2560.33 0
2560.45 0
2560.56 7
2560.68 17
2560.80 28
2560.91 39
2561.03 49
2561.14 57
2561.26 63
2561.38 68
2561.49 71
2561.61 75
2561.72 79
2561.84 84
2561.96 92
2562.07 100
2562.19 107
2562.31 111
2562.42 110
2562.54 103
2562.65 91
2562.77 76
2562.89 60
2563.00 48
2563.12 41
2563.23 40
2563.35 46
2563.47 55
2563.58 64
2563.70 70
2563.81 74
2563.93 76
2564.05 78
2564.16 83
2564.28 94
2564.40 111
2564.51 132
2564.63 155
2564.74 177
2564.86 193
2564.98 202
2565.09 203
2565.21 199
2565.32 191
2565.44 182
2565.56 176
2565.67 173
2565.79 173
2565.91 176
2566.02 181
2566.14 186
2566.25 191
2566.37 195
2566.49 197
2566.60 199
2566.72 200
2566.84 200
2566.95 200
2567.07 200
2567.18 201
2567.30 203
2567.42 206
2567.53 212
2567.65 219
2567.77 227
2567.88 236
2568.00 245
2568.11 252
2568.23 258
2568.35 260
2568.46 259
2568.58 255
2568.70 248
2568.81 240
2568.93 231
2569.04 223
2569.16 217
2569.28 212
2569.39 208
2569.51 205
2569.63 203
2569.74 201
2569.86 202
2569.97 206
2570.09 211
2570.21 217
2570.32 221
2570.44 221
2570.56 214
2570.67 199
2570.79 177
2570.90 150
2571.02 122
2571.14 96
2571.25 75
2571.37 60
2571.49 50
2571.60 47
2571.72 48
2571.84 52
2571.95 59
2572.07 68
2572.18 78
2572.30 90
2572.42 101
2572.53 111
2572.65 119
2572.77 124
2572.88 125
2573.00 124
2573.12 121
2573.23 116
2573.35 111
2573.46 107
2573.58 106
2573.70 107
2573.81 109
2573.93 113
2574.05 116
2574.16 116
2574.28 111
2574.40 101
2574.51 85
2574.63 65
2574.74 42
2574.86 20
2574.98 0
2575.09 0
2575.21 0
2575.33 0
2575.44 0
2575.56 0
2575.68 0
2575.79 0
2575.91 9
2576.02 16
2576.14 20
2576.26 22
2576.37 22
2576.49 23
2576.61 25
2576.72 30
2576.84 36
2576.96 43
2577.07 50
2577.19 55
2577.31 59
2577.42 63
2577.54 68
2577.66 76
2577.77 89
2577.89 106
2578.00 128
2578.12 152
2578.24 173
2578.35 190
2578.47 201
2578.59 205
2578.70 204
2578.82 201
2578.94 199
2579.05 200
2579.17 205
2579.29 214
2579.40 224
2579.52 232
2579.64 237
2579.75 237
2579.87 232
2579.98 222
2580.10 209
2580.22 194
2580.33 179
2580.45 166
2580.57 155
2580.68 147
2580.80 142
2580.92 139
2581.03 136
2581.15 133
2581.27 129
2581.38 123
2581.50 116
2581.62 108
2581.73 100
2581.85 93
2581.97 88
2582.08 86
2582.20 86
2582.32 90
2582.43 96
2582.55 104
2582.67 114
2582.78 125
2582.90 136
2583.02 146
2583.13 155
2583.25 164
2583.37 171
2583.48 178
2583.60 183
2583.71 185
2583.83 184
2583.95 180
2584.06 174
2584.18 167
2584.30 158
2584.41 148
2584.53 135
2584.65 121
2584.76 104
2584.88 84
2585.00 64
2585.11 45
2585.23 30
2585.35 18
2585.46 9
2585.58 3
2585.70 0
2585.81 0
2585.93 0
2586.05 0
2586.16 0
2586.28 0
2586.40 1
2586.51 3
2586.63 4
2586.75 2
2586.86 0
2586.98 0
2587.10 1
2587.21 7
2587.33 18
2587.45 31
2587.56 44
2587.68 55
2587.80 60
2587.91 59
2588.03 52
2588.15 43
2588.26 35
2588.38 30
2588.50 29
2588.61 33
2588.73 40
2588.85 47
2588.96 52
2589.08 55
2589.20 56
2589.31 55
2589.43 55
2589.55 56
2589.66 60
2589.78 64
2589.90 69
2590.02 73
2590.13 73
2590.25 71
2590.37 65
2590.48 56
2590.60 45
2590.72 34
2590.83 23
2590.95 13
2591.07 5
2591.18 1
2591.30 1
2591.42 6
2591.53 15
2591.65 26
2591.77 37
2591.88 47
2592.00 53
2592.12 55
2592.23 52
2592.35 46
2592.47 37
2592.58 27
2592.70 18
2592.82 11
2592.93 6
2593.05 4
2593.17 6
2593.28 11
2593.40 18
2593.52 27
2593.64 37
2593.75 45
2593.87 49
2593.99 49
2594.10 44
2594.22 35
2594.34 24
2594.45 14
2594.57 6
2594.69 3
2594.80 7
2594.92 15
2595.04 28
2595.15 43
2595.27 57
2595.39 69
2595.50 77
2595.62 80
2595.74 78
2595.86 72
2595.97 63
2596.09 54
2596.21 44
2596.32 35
2596.44 27
2596.56 20
2596.67 15
2596.79 9
2596.91 5
2597.02 2
2597.14 0
2597.26 1
2597.37 2
2597.49 3
2597.61 4
2597.73 3
2597.84 0
2597.96 0
2598.08 0
2598.19 0
2598.31 0
2598.43 0
2598.54 9
2598.66 21
2598.78 34
2598.90 45
2599.01 55
2599.13 61
2599.25 66
2599.36 69
2599.48 72
2599.60 75
2599.71 77
2599.83 77
2599.95 73
2600.06 67
2600.18 57
2600.30 48
2600.42 41
2600.53 39
2600.65 43
2600.77 53
2600.88 66
2601.00 79
2601.12 88
2601.23 92
2601.35 88
2601.47 78
2601.59 64
2601.70 49
2601.82 36
2601.94 26
2602.05 20
2602.17 16
2602.29 15
2602.40 14
2602.52 13
2602.64 13
2602.76 11
2602.87 8
2602.99 4
2603.11 0
2603.22 0
2603.34 0
2603.46 0
2603.57 0
2603.69 0
2603.81 0
2603.93 1
2604.04 14
2604.16 27
2604.28 38
2604.39 45
2604.51 49
2604.63 52
2604.75 57
2604.86 65
2604.98 78
2605.10 95
2605.21 110
2605.33 122
2605.45 126
2605.56 120
2605.68 104
2605.80 82
2605.92 60
2606.03 41
2606.15 31
2606.27 33
2606.38 46
2606.50 68
2606.62 95
2606.74 125
2606.85 152
2606.97 177
2607.09 198
2607.20 217
2607.32 235
2607.44 254
2607.56 276
2607.67 301
2607.79 328
2607.91 355
2608.02 381
2608.14 404
2608.26 422
2608.38 435
2608.49 442
2608.61 446
2608.73 448
2608.84 453
2608.96 461
2609.08 476
2609.20 496
2609.31 524
2609.43 557
2609.55 595
2609.66 637
2609.78 682
2609.90 732
2610.02 787
2610.13 847
2610.25 908
2610.37 968
2610.49 1025
2610.60 1075
2610.72 1116
2610.84 1148
2610.95 1171
2611.07 1189
2611.19 1204
2611.31 1217
2611.42 1230
2611.54 1244
2611.66 1260
2611.77 1279
2611.89 1302
2612.01 1326
2612.13 1352
2612.24 1375
2612.36 1393
2612.48 1401
2612.60 1400
2612.71 1388
2612.83 1368
2612.95 1344
2613.06 1321
2613.18 1302
2613.30 1288
2613.42 1279
2613.53 1272
2613.65 1265
2613.77 1254
2613.89 1238
2614.00 1217
2614.12 1190
2614.24 1159
2614.35 1125
2614.47 1089
2614.59 1052
2614.71 1015
2614.82 978
2614.94 942
2615.06 907
2615.18 874
2615.29 844
2615.41 815
2615.53 787
2615.64 761
2615.76 736
2615.88 713
2616.00 692
2616.11 676
2616.23 665
2616.35 661
2616.47 664
2616.58 673
2616.70 686
2616.82 700
2616.94 714
2617.05 724
2617.17 729
2617.29 727
2617.40 718
2617.52 702
2617.64 679
2617.76 649
2617.87 614
2617.99 574
2618.11 531
2618.23 488
2618.34 448
2618.46 413
2618.58 385
2618.70 362
2618.81 344
2618.93 330
2619.05 316
2619.17 301
2619.28 284
2619.40 263
2619.52 241
2619.63 219
2619.75 200
2619.87 187
2619.99 182
2620.10 184
2620.22 193
2620.34 207
2620.46 223
2620.57 237
2620.69 248
2620.81 254
2620.93 256
2621.04 254
2621.16 248
2621.28 239
2621.40 227
2621.51 212
2621.63 196
2621.75 178
2621.87 160
2621.98 142
2622.10 126
2622.22 111
2622.34 98
2622.45 88
2622.57 81
2622.69 77
2622.81 76
2622.92 77
2623.04 81
2623.16 87
2623.28 94
2623.39 101
2623.51 110
2623.63 119
2623.75 127
2623.86 133
2623.98 135
2624.10 133
2624.22 128
2624.33 119
2624.45 110
2624.57 102
2624.69 98
2624.80 98
2624.92 102
2625.04 109
2625.16 117
2625.27 126
2625.39 134
2625.51 141
2625.63 146
2625.74 149
2625.86 151
2625.98 150
2626.10 149
2626.21 146
2626.33 144
2626.45 143
2626.57 144
2626.68 147
2626.80 151
2626.92 155
2627.04 157
2627.15 158
2627.27 155
2627.39 151
2627.51 145
2627.62 140
2627.74 138
2627.86 138
2627.98 143
2628.10 150
2628.21 158
2628.33 165
2628.45 168
2628.57 166
2628.68 158
2628.80 144
2628.92 126
2629.04 105
2629.15 83
2629.27 61
2629.39 41
2629.51 25
2629.62 14
2629.74 7
2629.86 4
2629.98 5
2630.09 7
2630.21 9
2630.33 11
2630.45 11
2630.57 8
2630.68 4
2630.80 0
2630.92 0
2631.04 0
2631.15 0
2631.27 0
2631.39 0
2631.51 0
2631.62 0
2631.74 10
2631.86 19
2631.98 27
2632.09 32
2632.21 32
2632.33 30
2632.45 26
2632.57 22
2632.68 20
2632.80 21
2632.92 25
2633.04 32
2633.15 41
2633.27 50
2633.39 58
2633.51 63
2633.62 66
2633.74 66
2633.86 67
2633.98 69
2634.10 73
2634.21 80
2634.33 89
2634.45 98
2634.57 104
2634.68 106
2634.80 103
2634.92 96
2635.04 88
2635.16 80
2635.27 77
2635.39 78
2635.51 85
2635.63 96
2635.74 108
2635.86 120
2635.98 129
2636.10 133
2636.22 132
2636.33 124
2636.45 111
2636.57 96
2636.69 79
2636.80 65
2636.92 55
2637.04 49
2637.16 49
2637.28 53
2637.39 59
2637.51 65
2637.63 70
2637.75 73
2637.86 74
2637.98 72
2638.10 68
2638.22 63
2638.34 57
2638.45 51
2638.57 47
2638.69 45
2638.81 46
2638.93 48
2639.04 52
2639.16 54
2639.28 55
2639.40 52
2639.51 47
2639.63 40
2639.75 32
2639.87 24
2639.99 19
2640.10 16
2640.22 18
2640.34 25
2640.46 38
2640.58 56
2640.69 81
2640.81 108
2640.93 137
2641.05 162
2641.16 183
2641.28 196
2641.40 200
2641.52 197
2641.64 188
2641.75 175
2641.87 160
2641.99 147
2642.11 137
2642.23 131
2642.34 130
2642.46 134
2642.58 142
2642.70 153
2642.82 164
2642.93 175
2643.05 182
2643.17 185
2643.29 183
2643.40 176
2643.52 166
2643.64 155
2643.76 145
2643.88 137
2643.99 135
2644.11 137
2644.23 144
2644.35 154
2644.47 166
2644.58 178
2644.70 191
2644.82 205
2644.94 220
2645.06 236
2645.17 253
2645.29 268
2645.41 278
2645.53 279
2645.65 271
2645.76 254
2645.88 229
2646.00 201
2646.12 172
2646.24 147
2646.35 128
2646.47 116
2646.59 109
2646.71 106
2646.83 104
2646.94 102
2647.06 99
2647.18 95
2647.30 90
2647.42 86
2647.53 85
2647.65 85
2647.77 86
2647.89 88
2648.01 88
2648.12 84
2648.24 77
2648.36 65
2648.48 49
2648.60 31
2648.71 14
2648.83 0
2648.95 0
2649.07 0
2649.19 0
2649.31 0
2649.42 0
2649.54 0
2649.66 0
2649.78 0
2649.90 12
2650.01 30
2650.13 49
2650.25 66
2650.37 83
2650.49 98
2650.60 112
2650.72 126
2650.84 141
2650.96 157
2651.08 174
2651.19 190
2651.31 204
2651.43 214
2651.55 218
2651.67 216
2651.79 208
2651.90 193
2652.02 175
2652.14 155
2652.26 137
2652.38 123
2652.49 114
2652.61 111
2652.73 113
2652.85 119
2652.97 127
2653.08 135
2653.20 143
2653.32 150
2653.44 156
2653.56 160
2653.68 162
2653.79 161
2653.91 159
2654.03 156
2654.15 156
2654.27 158
2654.38 164
2654.50 175
2654.62 190
2654.74 204
2654.86 217
2654.98 224
2655.09 223
2655.21 216
2655.33 202
2655.45 186
2655.57 171
2655.68 160
2655.80 158
2655.92 164
2656.04 178
2656.16 198
2656.28 222
2656.39 244
2656.51 262
2656.63 275
2656.75 281
2656.87 282
2656.99 279
2657.10 276
2657.22 274
2657.34 277
2657.46 285
2657.58 298
2657.69 316
2657.81 337
2657.93 359
2658.05 378
2658.17 394
2658.29 404
2658.40 408
2658.52 405
2658.64 397
2658.76 384
2658.88 370
2659.00 357
2659.11 345
2659.23 337
2659.35 333
2659.47 331
2659.59 332
2659.71 332
2659.82 331
2659.94 326
2660.06 320
2660.18 312
2660.30 306
2660.42 304
2660.53 307
2660.65 317
2660.77 331
2660.89 348
2661.01 367
2661.13 382
2661.24 392
2661.36 395
2661.48 389
2661.60 376
2661.72 356
2661.84 331
2661.95 305
2662.07 279
2662.19 256
2662.31 236
2662.43 220
2662.55 207
2662.66 199
2662.78 194
2662.90 195
2663.02 200
2663.14 210
2663.26 224
2663.37 239
2663.49 252
2663.61 261
2663.73 263
2663.85 259
2663.97 249
2664.08 237
2664.20 225
2664.32 214
2664.44 206
2664.56 199
2664.68 192
2664.79 181
2664.91 165
2665.03 144
2665.15 118
2665.27 90
2665.39 64
2665.51 42
2665.62 27
2665.74 21
2665.86 22
2665.98 29
2666.10 39
2666.22 49
2666.33 56
2666.45 60
2666.57 61
2666.69 60
2666.81 57
2666.93 54
2667.05 50
2667.16 46
2667.28 39
2667.40 29
2667.52 17
2667.64 6
2667.76 0
2667.87 0
2667.99 0
2668.11 0
2668.23 0
2668.35 1
2668.47 5
2668.59 6
2668.70 5
2668.82 2
2668.94 0
2669.06 0
2669.18 0
2669.30 0
2669.41 1
2669.53 2
2669.65 2
2669.77 3
2669.89 2
2670.01 2
2670.13 2
2670.24 0
2670.36 0
2670.48 0
2670.60 0
2670.72 0
2670.84 6
2670.96 17
2671.07 31
2671.19 47
2671.31 63
2671.43 78
2671.55 90
2671.67 98
2671.79 103
2671.90 105
2672.02 103
2672.14 97
2672.26 85
2672.38 69
2672.50 48
2672.62 25
2672.73 3
2672.85 0
2672.97 0
2673.09 0
2673.21 0
2673.33 26
2673.45 62
2673.56 101
2673.68 138
2673.80 167
2673.92 185
2674.04 192
2674.16 187
2674.28 175
2674.39 158
2674.51 142
2674.63 128
2674.75 119
2674.87 114
2674.99 113
2675.11 114
2675.23 116
2675.34 117
2675.46 116
2675.58 113
2675.70 107
2675.82 100
2675.94 91
2676.06 83
2676.17 77
2676.29 74
2676.41 75
2676.53 79
2676.65 84
2676.77 91
2676.89 98
2677.01 104
2677.12 109
2677.24 115
2677.36 123
2677.48 132
2677.60 144
2677.72 160
2677.84 177
2677.95 194
2678.07 208
2678.19 218
2678.31 222
2678.43 221
2678.55 215
2678.67 206
2678.79 195
2678.90 184
2679.02 174
2679.14 165
2679.26 158
2679.38 153
2679.50 153
2679.62 158
2679.74 169
2679.85 185
2679.97 204
2680.09 222
2680.21 237
2680.33 245
2680.45 247
2680.57 243
2680.69 236
2680.80 227
2680.92 219
2681.04 213
2681.16 212
2681.28 214
2681.40 221
2681.52 231
2681.64 245
2681.75 261
2681.87 277
2681.99 292
2682.11 304
2682.23 312
2682.35 314
2682.47 312
2682.59 306
2682.71 298
2682.82 289
2682.94 281
2683.06 274
2683.18 267
2683.30 262
2683.42 256
2683.54 250
2683.66 243
2683.77 234
2683.89 226
2684.01 218
2684.13 211
2684.25 207
2684.37 207
2684.49 212
2684.61 220
2684.73 232
2684.84 246
2684.96 259
2685.08 271
2685.20 279
2685.32 283
2685.44 282
2685.56 278
2685.68 270
2685.80 259
2685.91 243
2686.03 223
2686.15 200
2686.27 174
2686.39 150
2686.51 129
2686.63 116
2686.75 112
2686.87 119
2686.98 134
2687.10 156
2687.22 180
2687.34 204
2687.46 225
2687.58 240
2687.70 251
2687.82 259
2687.94 266
2688.05 273
2688.17 283
2688.29 298
2688.41 317
2688.53 339
2688.65 363
2688.77 385
2688.89 404
2689.01 420
2689.12 433
2689.24 447
2689.36 463
2689.48 485
2689.60 514
2689.72 550
2689.84 590
2689.96 634
2690.08 677
2690.20 718
2690.31 757
2690.43 792
2690.55 824
2690.67 853
2690.79 879
2690.91 903
2691.03 923
2691.15 941
2691.27 955
2691.39 967
2691.50 975
2691.62 978
2691.74 976
2691.86 968
2691.98 953
2692.10 933
2692.22 912
2692.34 893
2692.46 882
2692.58 883
2692.69 898
2692.81 927
2692.93 966
2693.05 1008
2693.17 1048
2693.29 1080
2693.41 1100
2693.53 1109
2693.65 1113
2693.77 1117
2693.89 1128
2694.00 1151
2694.12 1187
2694.24 1234
2694.36 1289
2694.48 1347
2694.60 1405
2694.72 1466
2694.84 1530
2694.96 1604
2695.08 1693
2695.20 1799
2695.31 1923
2695.43 2061
2695.55 2208
2695.67 2358
2695.79 2506
2695.91 2648
2696.03 2783
2696.15 2911
2696.27 3032
2696.39 3149
2696.51 3261
2696.62 3369
2696.74 3476
2696.86 3580
2696.98 3682
2697.10 3781
2697.22 3877
2697.34 3968
2697.46 4051
2697.58 4125
2697.70 4189
2697.82 4241
2697.93 4281
2698.05 4308
2698.17 4321
2698.29 4322
2698.41 4310
2698.53 4287
2698.65 4254
2698.77 4212
2698.89 4166
2699.01 4116
2699.13 4065
2699.25 4014
2699.36 3964
2699.48 3914
2699.60 3865
2699.72 3815
2699.84 3763
2699.96 3706
2700.08 3645
2700.20 3576
2700.32 3500
2700.44 3416
2700.56 3326
2700.68 3230
2700.80 3131
2700.91 3031
2701.03 2931
2701.15 2834
2701.27 2741
2701.39 2652
2701.51 2566
2701.63 2483
2701.75 2403
2701.87 2323
2701.99 2242
2702.11 2161
2702.23 2077
2702.35 1991
2702.46 1902
2702.58 1812
2702.70 1723
2702.82 1638
2702.94 1558
2703.06 1487
2703.18 1424
2703.30 1370
2703.42 1322
2703.54 1278
2703.66 1238
2703.78 1200
2703.90 1164
2704.01 1130
2704.13 1099
2704.25 1069
2704.37 1041
2704.49 1015
2704.61 988
2704.73 961
2704.85 931
2704.97 898
2705.09 860
2705.21 816
2705.33 765
2705.45 708
2705.57 646
2705.68 582
2705.80 518
2705.92 459
2706.04 405
2706.16 360
2706.28 325
2706.40 298
2706.52 279
2706.64 266
2706.76 257
2706.88 248
2707.00 239
2707.12 228
2707.24 215
2707.36 200
2707.48 185
2707.59 170
2707.71 157
2707.83 145
2707.95 136
2708.07 131
2708.19 129
2708.31 131
2708.43 135
2708.55 141
2708.67 147
2708.79 153
2708.91 157
2709.03 160
2709.15 160
2709.27 155
2709.39 146
2709.50 130
2709.62 108
2709.74 81
2709.86 53
2709.98 27
2710.10 6
2710.22 0
2710.34 0
2710.46 0
2710.58 8
2710.70 22
2710.82 37
2710.94 50
2711.06 62
2711.18 74
2711.30 84
2711.42 94
2711.53 102
2711.65 105
2711.77 103
2711.89 96
2712.01 84
2712.13 69
2712.25 54
2712.37 42
2712.49 34
2712.61 31
2712.73 33
2712.85 39
2712.97 48
2713.09 57
2713.21 65
2713.33 72
2713.45 77
2713.57 78
2713.69 77
2713.80 75
2713.92 72
2714.04 70
2714.16 70
2714.28 71
2714.40 73
2714.52 75
2714.64 77
2714.76 77
2714.88 75
2715.00 72
2715.12 69
2715.24 66
2715.36 63
2715.48 60
2715.60 55
2715.72 47
2715.84 37
2715.96 25
2716.08 13
2716.20 1
2716.31 0
2716.43 0
2716.55 0
2716.67 0
2716.79 0
2716.91 0
2717.03 0
2717.15 0
2717.27 0
2717.39 0
2717.51 3
2717.63 15
2717.75 33
2717.87 57
2717.99 87
2718.11 120
2718.23 151
2718.35 179
2718.47 200
2718.59 213
2718.71 218
2718.83 215
2718.95 208
2719.07 197
2719.18 184
2719.30 171
2719.42 156
2719.54 139
2719.66 116
2719.78 89
2719.90 57
2720.02 25
2720.14 0
2720.26 0
2720.38 0
2720.50 0
2720.62 0
2720.74 5
2720.86 33
2720.98 62
2721.10 90
2721.22 116
2721.34 141
2721.46 164
2721.58 185
2721.70 206
2721.82 225
2721.94 243
2722.06 259
2722.18 273
2722.30 285
2722.42 295
2722.54 302
2722.65 306
2722.77 305
2722.89 301
2723.01 295
2723.13 287
2723.25 279
2723.37 273
2723.49 267
2723.61 262
2723.73 259
2723.85 255
2723.97 251
2724.09 246
2724.21 241
2724.33 236
2724.45 230
2724.57 224
2724.69 216
2724.81 207
2724.93 198
2725.05 188
2725.17 180
2725.29 175
2725.41 175
2725.53 181
2725.65 193
2725.77 210
2725.89 231
2726.01 253
2726.13 274
2726.25 292
2726.37 306
2726.49 315
2726.61 319
2726.73 319
2726.85 313
2726.97 303
2727.09 288
2727.21 267
2727.32 242
2727.44 216
2727.56 189
2727.68 164
2727.80 143
2727.92 127
2728.04 117
2728.16 113
2728.28 114
2728.40 118
2728.52 123
2728.64 127
2728.76 128
2728.88 125
2729.00 119
2729.12 109
2729.24 98
2729.36 87
2729.48 79
2729.60 74
2729.72 73
2729.84 76
2729.96 81
2730.08 87
2730.20 91
2730.32 92
2730.44 91
2730.56 87
2730.68 82
2730.80 78
2730.92 76
2731.04 77
2731.16 80
2731.28 83
2731.40 86
2731.52 86
2731.64 82
2731.76 72
2731.88 58
2732.00 40
2732.12 22
2732.24 4
2732.36 0
2732.48 0
2732.60 0
2732.72 0
2732.84 0
2732.96 0
2733.08 4
2733.20 11
2733.32 17
2733.44 18
2733.56 16
2733.68 12
2733.80 7
2733.92 3
2734.04 3
2734.16 8
2734.28 16
2734.40 27
2734.52 37
2734.64 45
2734.76 49
2734.88 50
2735.00 50
2735.12 49
2735.24 52
2735.36 59
2735.48 71
2735.60 87
2735.72 104
2735.84 120
2735.96 132
2736.08 139
2736.20 140
2736.32 134
2736.44 123
2736.56 108
2736.68 93
2736.80 80
2736.92 72
2737.04 71
2737.16 77
2737.28 88
2737.40 104
2737.52 120
2737.64 135
2737.76 147
2737.88 155
2738.00 157
2738.12 155
2738.24 149
2738.36 141
2738.48 130
2738.60 119
2738.72 107
2738.84 95
2738.96 82
2739.08 71
2739.20 60
2739.32 50
2739.44 43
2739.56 39
2739.68 39
2739.80 44
2739.92 53
2740.04 64
2740.16 77
2740.28 87
2740.40 95
2740.52 98
2740.64 98
2740.76 95
2740.88 92
2741.00 92
2741.12 94
2741.24 100
2741.36 107
2741.48 114
2741.60 120
2741.72 125
2741.84 128
2741.96 129
2742.08 130
2742.20 130
2742.32 129
2742.44 125
2742.56 119
2742.68 111
2742.80 103
2742.92 95
2743.04 90
2743.16 87
2743.28 87
2743.40 87
2743.52 88
2743.64 89
2743.76 89
2743.88 90
2744.00 93
2744.12 99
2744.24 108
2744.36 120
2744.48 133
2744.60 145
2744.72 154
2744.84 160
2744.96 162
2745.08 160
2745.20 157
2745.32 152
2745.44 148
2745.56 144
2745.68 142
2745.80 139
2745.92 136
2746.04 130
2746.17 120
2746.29 107
2746.41 90
2746.53 72
2746.65 54
2746.77 38
2746.89 25
2747.01 17
2747.13 12
2747.25 9
2747.37 6
2747.49 2
2747.61 0
2747.73 0
2747.85 0
2747.97 0
2748.09 0
2748.21 0
2748.33 0
2748.45 0
2748.57 12
2748.69 25
2748.81 40
2748.93 55
2749.05 68
2749.17 79
2749.29 86
2749.41 91
2749.53 94
2749.65 97
2749.77 105
2749.89 117
2750.01 135
2750.13 159
2750.25 184
2750.37 208
2750.49 228
2750.61 242
2750.73 252
2750.86 258
2750.98 262
2751.10 265
2751.22 268
2751.34 269
2751.46 267
2751.58 262
2751.70 252
2751.82 240
2751.94 227
2752.06 215
2752.18 204
2752.30 196
2752.42 190
2752.54 187
2752.66 186
2752.78 187
2752.90 189
2753.02 193
2753.14 197
2753.26 198
2753.38 195
2753.50 187
2753.62 175
2753.74 159
2753.86 141
2753.98 124
2754.10 109
2754.23 97
2754.35 88
2754.47 79
2754.59 72
2754.71 65
2754.83 58
2754.95 51
2755.07 46
2755.19 41
2755.31 39
2755.43 39
2755.55 41
2755.67 47
2755.79 57
2755.91 71
2756.03 89
2756.15 110
2756.27 130
2756.39 150
2756.51 167
2756.63 182
2756.75 195
2756.87 208
2756.99 221
2757.12 233
2757.24 244
2757.36 252
2757.48 256
2757.60 253
2757.72 246
2757.84 234
2757.96 221
2758.08 206
2758.20 193
2758.32 181
2758.44 171
2758.56 163
2758.68 157
2758.80 155
2758.92 156
2759.04 160
2759.16 166
2759.28 174
2759.40 182
2759.52 187
2759.64 190
2759.77 190
2759.89 187
2760.01 180
2760.13 169
2760.25 156
2760.37 141
2760.49 123
2760.61 103
2760.73 83
2760.85 65
2760.97 49
2761.09 38
2761.21 31
2761.33 30
2761.45 33
2761.57 37
2761.69 42
2761.81 44
2761.94 44
2762.06 40
2762.18 34
2762.30 27
2762.42 21
2762.54 15
2762.66 11
2762.78 7
2762.90 4
2763.02 0
2763.14 0
2763.26 0
2763.38 0
2763.50 0
2763.62 0
2763.74 0
2763.86 0
2763.98 4
2764.11 13
2764.23 21
2764.35 28
2764.47 33
2764.59 37
2764.71 39
2764.83 39
2764.95 37
2765.07 36
2765.19 36
2765.31 38
2765.43 43
2765.55 52
2765.67 63
2765.79 75
2765.91 85
2766.04 92
2766.16 93
2766.28 89
2766.40 83
2766.52 76
2766.64 72
2766.76 72
2766.88 80
2767.00 93
2767.12 110
2767.24 127
2767.36 144
2767.48 158
2767.60 169
2767.72 179
2767.85 189
2767.97 202
2768.09 221
2768.21 246
2768.33 278
2768.45 314
2768.57 351
2768.69 387
2768.81 419
2768.93 446
2769.05 467
2769.17 485
2769.29 503
2769.41 524
2769.54 550
2769.66 579
2769.78 609
2769.90 638
2770.02 660
2770.14 674
2770.26 676
2770.38 668
2770.50 653
2770.62 632
2770.74 611
2770.86 592
2770.98 576
2771.10 563
2771.23 552
2771.35 541
2771.47 527
2771.59 509
2771.71 486
2771.83 459
2771.95 430
2772.07 401
2772.19 375
2772.31 355
2772.43 341
2772.55 332
2772.67 328
2772.80 327
2772.92 326
2773.04 324
2773.16 320
2773.28 314
2773.40 308
2773.52 301
2773.64 296
2773.76 291
2773.88 287
2774.00 283
2774.12 278
2774.25 270
2774.37 257
2774.49 239
2774.61 217
2774.73 190
2774.85 162
2774.97 133
2775.09 108
2775.21 87
2775.33 73
2775.45 64
2775.57 62
2775.70 65
2775.82 73
2775.94 85
2776.06 100
2776.18 116
2776.30 132
2776.42 146
2776.54 155
2776.66 160
2776.78 160
2776.90 157
2777.02 152
2777.15 147
2777.27 143
2777.39 142
2777.51 143
2777.63 146
2777.75 150
2777.87 154
2777.99 159
2778.11 164
2778.23 168
2778.35 170
2778.48 169
2778.60 164
2778.72 155
2778.84 143
2778.96 128
2779.08 113
2779.20 102
2779.32 96
2779.44 95
2779.56 100
2779.68 109
2779.81 121
2779.93 135
2780.05 150
2780.17 164
2780.29 179
2780.41 193
2780.53 206
2780.65 216
2780.77 223
2780.89 226
2781.02 224
2781.14 219
2781.26 212
2781.38 204
2781.50 197
2781.62 192
2781.74 189
2781.86 189
2781.98 192
2782.10 195
2782.23 200
2782.35 204
2782.47 207
2782.59 208
2782.71 205
2782.83 196
2782.95 180
2783.07 159
2783.19 132
2783.31 104
2783.44 78
2783.56 57
2783.68 42
2783.80 36
2783.92 37
2784.04 43
2784.16 51
2784.28 59
2784.40 64
2784.52 65
2784.65 64
2784.77 59
2784.89 53
2785.01 47
2785.13 41
2785.25 36
2785.37 33
2785.49 31
2785.61 30
2785.73 31
2785.86 34
2785.98 36
2786.10 38
2786.22 38
2786.34 35
2786.46 28
2786.58 18
2786.70 6
2786.82 0
2786.95 0
2787.07 0
2787.19 0
2787.31 0
2787.43 0
2787.55 0
2787.67 0
2787.79 17
2787.91 38
2788.04 59
2788.16 78
2788.28 94
2788.40 107
2788.52 117
2788.64 125
2788.76 131
2788.88 136
2789.00 139
2789.13 142
2789.25 141
2789.37 138
2789.49 131
2789.61 121
2789.73 109
2789.85 97
2789.97 86
2790.10 78
2790.22 73
2790.34 71
2790.46 72
2790.58 74
2790.70 78
2790.82 81
2790.94 83
2791.06 85
2791.19 86
2791.31 86
2791.43 87
2791.55 87
2791.67 88
2791.79 89
2791.91 91
2792.03 94
2792.16 96
2792.28 98
2792.40 99
2792.52 100
2792.64 100
2792.76 101
2792.88 104
2793.00 109
2793.13 117
2793.25 129
2793.37 143
2793.49 158
2793.61 171
2793.73 181
2793.85 185
2793.97 183
2794.10 172
2794.22 157
2794.34 138
2794.46 119
2794.58 102
2794.70 90
2794.82 85
2794.94 86
2795.07 92
2795.19 100
2795.31 107
2795.43 112
2795.55 113
2795.67 110
2795.79 102
2795.91 92
2796.04 83
2796.16 77
2796.28 77
2796.40 83
2796.52 96
2796.64 114
2796.76 133
2796.88 151
2797.01 163
2797.13 169
2797.25 168
2797.37 162
2797.49 154
2797.61 146
2797.73 141
2797.86 139
2797.98 140
2798.10 142
2798.22 143
2798.34 141
2798.46 135
2798.58 125
2798.70 110
2798.83 94
2798.95 78
2799.07 63
2799.19 54
2799.31 50
2799.43 54
2799.55 65
2799.68 80
2799.80 96
2799.92 109
2800.04 116
2800.16 117
2800.28 110
2800.40 97
2800.53 80
2800.65 62
2800.77 44
2800.89 28
2801.01 15
2801.13 5
2801.25 0
2801.38 0
2801.50 0
2801.62 0
2801.74 0
2801.86 0
2801.98 0
2802.10 0
2802.22 0
2802.35 4
2802.47 22
2802.59 44
2802.71 68
2802.83 92
2802.95 114
2803.08 131
2803.20 142
2803.32 146
2803.44 144
2803.56 137
2803.68 125
2803.80 112
2803.93 101
2804.05 93
2804.17 90
2804.29 91
2804.41 96
2804.53 104
2804.65 113
2804.78 121
2804.90 127
2805.02 131
2805.14 132
2805.26 132
2805.38 130
2805.50 127
2805.63 121
2805.75 114
2805.87 105
2805.99 92
2806.11 76
2806.23 59
2806.36 43
2806.48 29
2806.60 19
2806.72 15
2806.84 16
2806.96 21
2807.08 28
2807.21 34
2807.33 38
2807.45 40
2807.57 39
2807.69 38
2807.81 37
2807.94 40
2808.06 48
2808.18 61
2808.30 80
2808.42 103
2808.54 130
2808.66 157
2808.79 182
2808.91 203
2809.03 218
2809.15 225
2809.27 226
2809.39 221
2809.52 214
2809.64 204
2809.76 195
2809.88 187
2810.00 178
2810.12 169
2810.25 157
2810.37 143
2810.49 127
2810.61 110
2810.73 94
2810.85 81
2810.97 74
2811.10 72
2811.22 77
2811.34 88
2811.46 103
2811.58 120
2811.70 135
2811.83 146
2811.95 149
2812.07 146
2812.19 137
2812.31 125
2812.43 114
2812.56 107
2812.68 104
2812.80 104
2812.92 106
2813.04 106
2813.16 102
2813.29 94
2813.41 82
2813.53 71
2813.65 62
2813.77 57
2813.89 59
2814.02 66
2814.14 78
2814.26 91
2814.38 102
2814.50 109
2814.62 113
2814.75 113
2814.87 111
2814.99 108
2815.11 104
2815.23 102
2815.35 101
2815.48 100
2815.60 99
2815.72 98
2815.84 97
2815.96 96
2816.08 97
2816.21 97
2816.33 98
2816.45 99
2816.57 102
2816.69 105
2816.82 110
2816.94 117
2817.06 128
2817.18 142
2817.30 159
2817.42 178
2817.55 196
2817.67 213
2817.79 227
2817.91 237
2818.03 244
2818.15 248
2818.28 249
2818.40 250
2818.52 252
2818.64 255
2818.76 261
2818.89 269
2819.01 280
2819.13 290
2819.25 301
2819.37 309
2819.49 315
2819.62 318
2819.74 318
2819.86 317
2819.98 313
2820.10 307
2820.23 295
2820.35 279
2820.47 257
2820.59 230
2820.71 199
2820.83 168
2820.96 139
2821.08 116
2821.20 99
2821.32 90
2821.44 87
2821.57 89
2821.69 94
2821.81 102
2821.93 112
2822.05 124
2822.17 139
2822.30 155
2822.42 169
2822.54 179
2822.66 183
2822.78 179
2822.91 164
2823.03 141
2823.15 112
2823.27 80
2823.39 51
2823.52 24
2823.64 3
2823.76 0
2823.88 0
2824.00 0
2824.12 0
2824.25 0
2824.37 0
2824.49 0
2824.61 0
2824.73 3
2824.86 24
2824.98 47
2825.10 70
2825.22 89
2825.34 104
2825.47 113
2825.59 116
2825.71 112
2825.83 103
2825.95 90
2826.08 74
2826.20 57
2826.32 40
2826.44 26
2826.56 16
2826.69 12
2826.81 15
2826.93 25
2827.05 42
2827.17 65
2827.30 91
2827.42 118
2827.54 146
2827.66 172
2827.78 195
2827.91 211
2828.03 221
2828.15 222
2828.27 215
2828.39 202
2828.51 183
2828.64 164
2828.76 146
2828.88 134
2829.00 130
2829.12 133
2829.25 142
2829.37 157
2829.49 173
2829.61 188
2829.74 201
2829.86 210
2829.98 217
2830.10 222
2830.22 227
2830.35 233
2830.47 239
2830.59 244
2830.71 246
2830.83 246
2830.96 244
2831.08 239
2831.20 234
2831.32 228
2831.44 222
2831.57 214
2831.69 203
2831.81 187
2831.93 165
2832.05 139
2832.18 111
2832.30 84
2832.42 62
2832.54 46
2832.66 39
2832.79 40
2832.91 47
2833.03 59
2833.15 73
2833.27 88
2833.40 101
2833.52 112
2833.64 120
2833.76 126
2833.89 132
2834.01 138
2834.13 148
2834.25 160
2834.37 175
2834.50 190
2834.62 203
2834.74 209
2834.86 206
2834.98 192
2835.11 168
2835.23 136
2835.35 102
2835.47 68
2835.60 39
2835.72 18
2835.84 5
2835.96 0
2836.08 0
2836.21 0
2836.33 1
2836.45 0
2836.57 0
2836.69 0
2836.82 0
2836.94 0
2837.06 0
2837.18 0
2837.31 9
2837.43 24
2837.55 40
2837.67 54
2837.79 64
2837.92 68
2838.04 65
2838.16 56
2838.28 42
2838.41 25
2838.53 6
2838.65 0
2838.77 0
2838.89 0
2839.02 0
2839.14 0
2839.26 0
2839.38 0
2839.51 0
2839.63 18
2839.75 43
2839.87 65
2839.99 83
2840.12 94
2840.24 99
2840.36 98
2840.48 93
2840.61 87
2840.73 83
2840.85 85
2840.97 95
2841.09 113
2841.22 139
2841.34 170
2841.46 203
2841.58 233
2841.71 257
2841.83 273
2841.95 281
2842.07 282
2842.20 279
2842.32 273
2842.44 268
2842.56 263
2842.68 259
2842.81 254
2842.93 248
2843.05 241
2843.17 232
2843.30 225
2843.42 218
2843.54 213
2843.66 208
2843.79 205
2843.91 201
2844.03 196
2844.15 191
2844.27 187
2844.40 185
2844.52 185
2844.64 188
2844.76 191
2844.89 194
2845.01 195
2845.13 192
2845.25 187
2845.38 181
2845.50 176
2845.62 175
2845.74 177
2845.87 184
2845.99 193
2846.11 201
2846.23 205
2846.35 206
2846.48 201
2846.60 194
2846.72 185
2846.84 178
2846.97 172
2847.09 168
2847.21 165
2847.33 161
2847.46 155
2847.58 147
2847.70 136
2847.82 125
2847.95 116
2848.07 112
2848.19 117
2848.31 130
2848.44 151
2848.56 179
2848.68 208
2848.80 235
2848.93 254
2849.05 262
2849.17 256
2849.29 238
2849.41 210
2849.54 177
2849.66 143
2849.78 116
2849.90 95
2850.03 84
2850.15 80
2850.27 81
2850.39 83
2850.52 84
2850.64 83
2850.76 82
2850.88 82
2851.01 85
2851.13 92
2851.25 104
2851.37 119
2851.50 133
2851.62 143
2851.74 147
2851.86 144
2851.99 135
2852.11 122
2852.23 108
2852.35 96
2852.48 86
2852.60 80
2852.72 74
2852.84 67
2852.97 57
2853.09 44
2853.21 28
2853.33 11
2853.46 0
2853.58 0
2853.70 0
2853.82 0
2853.95 0
2854.07 0
2854.19 0
2854.31 0
2854.44 1
2854.56 5
2854.68 9
2854.81 13
2854.93 17
2855.05 19
2855.17 19
2855.30 18
2855.42 14
2855.54 10
2855.66 6
2855.79 5
2855.91 8
2856.03 15
2856.15 28
2856.28 45
2856.40 66
2856.52 88
2856.64 112
2856.77 135
2856.89 157
2857.01 175
2857.13 189
2857.26 195
2857.38 195
2857.50 187
2857.62 173
2857.75 156
2857.87 140
2857.99 127
2858.12 121
2858.24 121
2858.36 126
2858.48 133
2858.61 139
2858.73 139
2858.85 134
2858.97 122
2859.10 106
2859.22 87
2859.34 68
2859.46 52
2859.59 40
2859.71 33
2859.83 30
2859.96 32
2860.08 38
2860.20 47
2860.32 58
2860.45 69
2860.57 79
2860.69 86
2860.81 90
2860.94 90
2861.06 88
2861.18 85
2861.30 85
2861.43 88
2861.55 97
2861.67 114
2861.80 136
2861.92 164
2862.04 193
2862.16 219
2862.29 240
2862.41 254
2862.53 259
2862.65 258
2862.78 253
2862.90 248
2863.02 243
2863.15 241
2863.27 239
2863.39 238
2863.51 234
2863.64 227
2863.76 215
2863.88 200
2864.00 183
2864.13 165
2864.25 148
2864.37 134
2864.50 124
2864.62 121
2864.74 123
2864.86 131
2864.99 142
2865.11 153
2865.23 161
2865.36 164
2865.48 161
2865.60 152
2865.72 142
2865.85 132
2865.97 126
2866.09 125
2866.21 129
2866.34 135
2866.46 142
2866.58 147
2866.71 149
2866.83 147
2866.95 141
2867.07 134
2867.20 126
2867.32 118
2867.44 110
2867.57 104
2867.69 98
2867.81 94
2867.93 92
2868.06 94
2868.18 100
2868.30 109
2868.43 122
2868.55 137
2868.67 150
2868.79 161
2868.92 165
2869.04 163
2869.16 154
2869.29 138
2869.41 117
2869.53 94
2869.65 70
2869.78 49
2869.90 33
2870.02 21
2870.15 14
2870.27 13
2870.39 16
2870.51 23
2870.64 33
2870.76 44
2870.88 57
2871.01 69
2871.13 80
2871.25 87
2871.37 91
2871.50 90
2871.62 86
2871.74 78
2871.87 69
2871.99 61
2872.11 54
2872.24 50
2872.36 51
2872.48 57
2872.60 69
2872.73 87
2872.85 109
2872.97 133
2873.10 157
2873.22 179
2873.34 198
2873.46 214
2873.59 228
2873.71 243
2873.83 261
2873.96 281
2874.08 302
2874.20 323
2874.33 342
2874.45 355
2874.57 363
2874.69 366
2874.82 367
2874.94 366
2875.06 366
2875.19 368
2875.31 372
2875.43 378
2875.56 384
2875.68 391
2875.80 398
2875.92 403
2876.05 408
2876.17 411
2876.29 410
2876.42 406
2876.54 398
2876.66 385
2876.79 368
2876.91 348
2877.03 329
2877.15 310
2877.28 295
2877.40 283
2877.52 276
2877.65 274
2877.77 276
2877.89 281
2878.02 287
2878.14 294
2878.26 298
2878.39 297
2878.51 291
2878.63 280
2878.75 264
2878.88 246
2879.00 229
2879.12 216
2879.25 209
2879.37 209
2879.49 214
2879.62 223
2879.74 233
2879.86 242
2879.99 247
2880.11 247
2880.23 242
2880.35 233
2880.48 222
2880.60 209
2880.72 195
2880.85 182
2880.97 169
2881.09 155
2881.22 141
2881.34 126
2881.46 111
2881.59 95
2881.71 80
2881.83 67
2881.96 56
2882.08 46
2882.20 40
2882.33 35
2882.45 32
2882.57 30
2882.69 30
2882.82 33
2882.94 38
2883.06 48
2883.19 62
2883.31 79
2883.43 98
2883.56 117
2883.68 132
2883.80 142
2883.93 144
2884.05 140
2884.17 133
2884.30 124
2884.42 115
2884.54 108
2884.67 103
2884.79 98
2884.91 92
2885.04 84
2885.16 74
2885.28 62
2885.40 50
2885.53 40
2885.65 34
2885.77 32
2885.90 35
2886.02 44
2886.14 57
2886.27 73
2886.39 89
2886.51 103
2886.64 113
2886.76 116
2886.88 113
2887.01 102
2887.13 87
2887.25 69
2887.38 53
2887.50 40
2887.62 33
2887.75 31
2887.87 33
2887.99 37
2888.12 43
2888.24 47
2888.36 49
2888.49 48
2888.61 43
2888.73 35
2888.86 24
2888.98 12
2889.10 0
2889.23 0
2889.35 0
2889.47 0
2889.60 0
2889.72 0
2889.84 0
2889.97 0
2890.09 0
2890.21 6
2890.34 14
2890.46 23
2890.58 34
2890.71 46
2890.83 57
2890.95 69
2891.08 81
2891.20 94
2891.32 110
2891.45 128
2891.57 150
2891.69 172
2891.82 194
2891.94 210
2892.06 219
2892.19 219
2892.31 211
2892.43 197
2892.56 179
2892.68 161
2892.80 144
2892.93 129
2893.05 117
2893.17 106
2893.30 96
2893.42 87
2893.54 78
2893.67 69
2893.79 61
2893.91 53
2894.04 47
2894.16 42
2894.28 39
2894.41 39
2894.53 40
2894.65 43
2894.78 45
2894.90 46
2895.02 45
2895.15 41
2895.27 36
2895.39 32
2895.52 32
2895.64 35
2895.76 44
2895.89 58
2896.01 75
2896.13 94
2896.26 114
2896.38 133
2896.50 150
2896.63 165
2896.75 176
2896.88 183
2897.00 183
2897.12 179
2897.25 169
2897.37 158
2897.49 147
2897.62 139
2897.74 137
2897.86 141
2897.99 151
2898.11 166
2898.23 183
2898.36 201
2898.48 218
2898.60 232
2898.73 242
2898.85 245
2898.97 240
2899.10 227
2899.22 206
2899.34 180
2899.47 151
2899.59 123
2899.72 102
2899.84 88
2899.96 83
2900.09 86
2900.21 94
2900.33 105
2900.46 116
2900.58 124
2900.70 130
2900.83 133
2900.95 137
2901.07 141
2901.20 146
2901.32 152
2901.45 159
2901.57 164
2901.69 166
2901.82 166
2901.94 163
2902.06 158
2902.19 154
2902.31 151
2902.43 150
2902.56 152
2902.68 158
2902.80 170
2902.93 187
2903.05 208
2903.18 232
2903.30 256
2903.42 279
2903.55 298
2903.67 312
2903.79 322
2903.92 328
2904.04 332
2904.16 336
2904.29 339
2904.41 342
2904.53 343
2904.66 341
2904.78 336
2904.91 329
2905.03 318
2905.15 307
2905.28 293
2905.40 278
2905.52 261
2905.65 243
2905.77 221
2905.89 199
2906.02 176
2906.14 155
2906.27 137
2906.39 123
2906.51 113
2906.64 106
2906.76 103
2906.88 100
2907.01 97
2907.13 93
2907.26 89
2907.38 86
2907.50 86
2907.63 89
2907.75 95
2907.87 103
2908.00 112
2908.12 117
2908.24 116
2908.37 107
2908.49 92
2908.62 71
2908.74 47
2908.86 23
2908.99 3
2909.11 0
2909.23 0
2909.36 0
2909.48 0
2909.61 0
2909.73 11
2909.85 30
2909.98 52
2910.10 74
2910.22 96
2910.35 115
2910.47 128
2910.60 135
2910.72 132
2910.84 121
2910.97 102
2911.09 76
2911.21 49
2911.34 22
2911.46 0
2911.59 0
2911.71 0
2911.83 0
2911.96 0
2912.08 0
2912.20 0
2912.33 0
2912.45 0
2912.58 0
2912.70 9
2912.82 21
2912.95 37
2913.07 54
2913.20 71
2913.32 85
2913.44 95
2913.57 102
2913.69 106
2913.81 110
2913.94 117
2914.06 125
2914.19 136
2914.31 147
2914.43 156
2914.56 161
2914.68 159
2914.80 151
2914.93 137
2915.05 119
2915.18 99
2915.30 80
2915.42 62
2915.55 47
2915.67 35
2915.80 26
2915.92 20
2916.04 15
2916.17 12
2916.29 11
2916.42 13
2916.54 19
2916.66 28
2916.79 40
2916.91 53
2917.03 66
2917.16 76
2917.28 82
2917.41 83
2917.53 82
2917.65 79
2917.78 77
2917.90 79
2918.03 83
2918.15 91
2918.27 100
2918.40 110
2918.52 120
2918.65 127
2918.77 133
2918.89 138
2919.02 142
2919.14 146
2919.26 152
2919.39 159
2919.51 169
2919.64 181
2919.76 195
2919.88 212
2920.01 230
2920.13 249
2920.26 269
2920.38 287
2920.50 305
2920.63 320
2920.75 332
2920.88 342
2921.00 350
2921.12 359
2921.25 369
2921.37 383
2921.50 402
2921.62 427
2921.74 455
2921.87 484
2921.99 510
2922.12 529
2922.24 539
2922.36 541
2922.49 536
2922.61 527
2922.74 519
2922.86 515
2922.98 515
2923.11 521
2923.23 531
2923.36 542
2923.48 553
2923.60 563
2923.73 570
2923.85 574
2923.98 574
2924.10 572
2924.22 566
2924.35 558
2924.47 548
2924.60 537
2924.72 526
2924.84 516
2924.97 509
2925.09 506
2925.22 508
2925.34 514
2925.47 525
2925.59 539
2925.71 554
2925.84 567
2925.96 576
2926.09 580
2926.21 577
2926.33 567
2926.46 552
2926.58 534
2926.71 515
2926.83 498
2926.95 485
2927.08 473
2927.20 463
2927.33 453
2927.45 440
2927.57 423
2927.70 404
2927.82 382
2927.95 360
2928.07 339
2928.20 319
2928.32 298
2928.44 276
2928.57 251
2928.69 225
2928.82 198
2928.94 175
2929.06 157
2929.19 146
2929.31 144
2929.44 147
2929.56 153
2929.68 159
2929.81 161
2929.93 158
2930.06 150
2930.18 137
2930.31 122
2930.43 106
2930.55 92
2930.68 81
2930.80 74
2930.93 73
2931.05 78
2931.18 90
2931.30 106
2931.42 126
2931.55 147
2931.67 166
2931.80 181
2931.92 188
2932.04 186
2932.17 178
2932.29 164
2932.42 145
2932.54 126
2932.67 108
2932.79 92
2932.91 78
2933.04 66
2933.16 56
2933.29 48
2933.41 42
2933.54 39
2933.66 37
2933.78 37
2933.91 38
2934.03 42
2934.16 49
2934.28 59
2934.40 75
2934.53 96
2934.65 121
2934.78 149
2934.90 175
2935.03 197
2935.15 214
2935.27 224
2935.40 229
2935.52 232
2935.65 234
2935.77 240
2935.90 249
2936.02 263
2936.14 279
2936.27 297
2936.39 315
2936.52 334
2936.64 354
2936.77 374
2936.89 397
2937.01 425
2937.14 458
2937.26 498
2937.39 545
2937.51 597
2937.64 654
2937.76 712
2937.89 768
2938.01 817
2938.13 859
2938.26 893
2938.38 920
2938.51 945
2938.63 969
2938.76 995
2938.88 1026
2939.00 1060
2939.13 1095
2939.25 1127
2939.38 1155
2939.50 1176
2939.63 1192
2939.75 1203
2939.87 1212
2940.00 1218
2940.12 1223
2940.25 1226
2940.37 1226
2940.50 1223
2940.62 1217
2940.75 1211
2940.87 1207
2940.99 1205
2941.12 1207
2941.24 1211
2941.37 1215
2941.49 1217
2941.62 1217
2941.74 1215
2941.87 1213
2941.99 1212
2942.11 1215
2942.24 1221
2942.36 1228
2942.49 1233
2942.61 1232
2942.74 1224
2942.86 1206
2942.99 1177
2943.11 1139
2943.23 1095
2943.36 1048
2943.48 1001
2943.61 957
2943.73 920
2943.86 890
2943.98 868
2944.11 851
2944.23 837
2944.35 826
2944.48 814
2944.60 801
2944.73 786
2944.85 770
2944.98 752
2945.10 733
2945.23 713
2945.35 694
2945.47 674
2945.60 654
2945.72 634
2945.85 611
2945.97 586
2946.10 558
2946.22 527
2946.35 497
2946.47 468
2946.59 444
2946.72 425
2946.84 412
2946.97 402
2947.09 392
2947.22 380
2947.34 363
2947.47 341
2947.59 316
2947.72 291
2947.84 270
2947.96 254
2948.09 242
2948.21 235
2948.34 228
2948.46 219
2948.59 204
2948.71 184
2948.84 159
2948.96 131
2949.09 103
2949.21 79
2949.33 59
2949.46 45
2949.58 36
2949.71 31
2949.83 27
2949.96 22
2950.08 15
2950.21 6
2950.33 0
2950.46 0
2950.58 0
2950.71 0
2950.83 0
2950.95 0
2951.08 0
2951.20 0
2951.33 2
2951.45 9
2951.58 14
2951.70 20
2951.83 29
2951.95 41
2952.08 59
2952.20 80
2952.33 101
2952.45 119
2952.57 132
2952.70 137
2952.82 136
2952.95 131
2953.07 123
2953.20 116
2953.32 112
2953.45 109
2953.57 109
2953.70 110
2953.82 110
2953.95 111
2954.07 111
2954.20 112
2954.32 114
2954.44 120
2954.57 127
2954.69 137
2954.82 148
2954.94 158
2955.07 166
2955.19 171
2955.32 172
2955.44 168
2955.57 159
2955.69 145
2955.82 128
2955.94 109
2956.07 89
2956.19 70
2956.32 55
2956.44 46
2956.56 44
2956.69 50
2956.81 63
2956.94 80
2957.06 98
2957.19 116
2957.31 130
2957.44 139
2957.56 145
2957.69 148
2957.81 150
2957.94 152
2958.06 153
2958.19 156
2958.31 160
2958.44 164
2958.56 169
2958.69 177
2958.81 188
2958.93 203
2959.06 223
2959.18 246
2959.31 270
2959.43 294
2959.56 316
2959.68 332
2959.81 343
2959.93 347
2960.06 344
2960.18 334
2960.31 317
2960.43 296
2960.56 272
2960.68 246
2960.81 221
2960.93 200
2961.06 186
2961.18 181
2961.31 187
2961.43 204
2961.56 231
2961.68 265
2961.81 300
2961.93 331
2962.06 355
2962.18 366
2962.30 366
2962.43 355
2962.55 335
2962.68 312
2962.80 287
2962.93 264
2963.05 244
2963.18 228
2963.30 214
2963.43 201
2963.55 188
2963.68 172
2963.80 154
2963.93 133
2964.05 111
2964.18 92
2964.30 77
2964.43 71
2964.55 73
2964.68 83
2964.80 98
2964.93 116
2965.05 132
2965.18 144
2965.30 151
2965.43 153
2965.55 153
2965.68 150
2965.80 149
2965.93 148
2966.05 149
2966.18 151
2966.30 153
2966.43 154
2966.55 154
2966.68 153
2966.80 151
2966.93 149
2967.05 147
2967.18 145
2967.30 144
2967.43 144
2967.55 145
2967.68 146
2967.80 146
2967.93 145
2968.05 142
2968.18 137
2968.30 128
2968.43 118
2968.55 108
2968.68 98
2968.80 89
2968.93 81
2969.05 74
2969.18 66
2969.30 58
2969.43 48
2969.55 38
2969.68 28
2969.80 21
2969.93 17
2970.05 17
2970.18 20
2970.30 27
2970.43 35
2970.55 43
2970.68 51
2970.80 58
2970.93 63
2971.05 65
2971.18 65
2971.30 63
2971.43 61
2971.55 58
2971.68 55
2971.80 52
2971.93 49
2972.05 45
2972.18 42
2972.30 39
2972.43 38
2972.55 42
2972.68 52
2972.80 66
2972.93 84
2973.05 102
2973.18 118
2973.30 129
2973.43 134
2973.55 134
2973.68 131
2973.80 127
2973.93 123
2974.05 122
2974.18 123
2974.30 125
2974.43 127
2974.55 131
2974.68 137
2974.80 145
2974.93 159
2975.05 176
2975.18 197
2975.30 220
2975.43 243
2975.55 263
2975.68 280
2975.80 294
2975.93 304
2976.05 311
2976.18 316
2976.30 317
2976.43 314
2976.55 308
2976.68 297
2976.80 283
2976.93 268
2977.06 254
2977.18 242
2977.31 233
2977.43 226
2977.56 220
2977.68 213
2977.81 204
2977.93 191
2978.06 176
2978.18 158
2978.31 141
2978.43 128
2978.56 120
2978.68 117
2978.81 119
2978.93 125
2979.06 133
2979.18 140
2979.31 144
2979.43 145
2979.56 143
2979.68 139
2979.81 136
2979.93 134
2980.06 137
2980.19 142
2980.31 150
2980.44 157
2980.56 161
2980.69 161
2980.81 156
2980.94 147
2981.06 137
2981.19 126
2981.31 118
2981.44 114
2981.56 113
2981.69 116
2981.81 122
2981.94 129
2982.06 139
2982.19 149
2982.31 161
2982.44 173
2982.56 184
2982.69 194
2982.82 202
2982.94 208
2983.07 212
2983.19 216
2983.32 219
2983.44 224
2983.57 229
2983.69 234
2983.82 237
2983.94 235
2984.07 226
2984.19 210
2984.32 186
2984.44 158
2984.57 129
2984.69 103
2984.82 84
2984.95 74
2985.07 72
2985.20 77
2985.32 86
2985.45 96
2985.57 105
2985.70 111
2985.82 113
2985.95 112
2986.07 109
2986.20 108
2986.32 110
2986.45 118
2986.57 131
2986.70 151
2986.83 174
2986.95 200
2987.08 224
2987.20 244
2987.33 260
2987.45 271
2987.58 277
2987.70 280
2987.83 281
2987.95 280
2988.08 280
2988.20 278
2988.33 276
2988.46 274
2988.58 271
2988.71 266
2988.83 259
2988.96 248
2989.08 232
2989.21 213
2989.33 190
2989.46 164
2989.58 140
2989.71 118
2989.84 101
2989.96 88
2990.09 78
2990.21 69
2990.34 61
2990.46 52
2990.59 41
2990.71 29
2990.84 16
2990.96 6
2991.09 0
2991.21 0
2991.34 0
2991.47 0
2991.59 1
2991.72 3
2991.84 2
2991.97 0
2992.09 0
2992.22 0
2992.34 0
2992.47 0
2992.60 0
2992.72 4
2992.85 18
2992.97 33
2993.10 45
2993.22 53
2993.35 57
2993.47 56
2993.60 52
2993.72 43
2993.85 33
2993.98 20
2994.10 7
2994.23 0
2994.35 0
2994.48 0
2994.60 0
2994.73 0
2994.85 0
2994.98 0
2995.11 15
2995.23 37
2995.36 60
2995.48 83
2995.61 104
2995.73 122
2995.86 136
2995.98 147
2996.11 155
2996.24 164
2996.36 172
2996.49 182
2996.61 194
2996.74 208
2996.86 223
2996.99 237
2997.11 247
2997.24 254
2997.37 255
2997.49 251
2997.62 242
2997.74 230
2997.87 216
2997.99 201
2998.12 188
2998.24 176
2998.37 165
2998.50 156
2998.62 148
2998.75 142
2998.87 137
2999.00 136
2999.12 139
2999.25 146
2999.38 156
2999.50 171
2999.63 188
2999.75 206
2999.88 223
3000.00 238
3000.13 248
3000.25 251
3000.38 249
3000.51 240
3000.63 229
3000.76 217
3000.88 208
3001.01 203
3001.13 203
3001.26 208
3001.39 216
3001.51 226
3001.64 234
3001.76 240
3001.89 244
3002.01 246
3002.14 248
3002.27 251
3002.39 257
3002.52 267
3002.64 281
3002.77 298
3002.89 316
3003.02 335
3003.15 353
3003.27 367
3003.40 376
3003.52 378
3003.65 376
3003.77 370
3003.90 363
3004.03 357
3004.15 355
3004.28 360
3004.40 370
3004.53 383
3004.65 398
3004.78 412
3004.91 421
3005.03 424
3005.16 419
3005.28 408
3005.41 390
3005.53 367
3005.66 341
3005.79 313
3005.91 284
3006.04 255
3006.16 228
3006.29 203
3006.41 180
3006.54 159
3006.67 141
3006.79 125
3006.92 111
3007.04 99
3007.17 88
3007.29 78
3007.42 69
3007.55 61
3007.67 55
3007.80 52
3007.92 51
3008.05 54
3008.18 58
3008.30 63
3008.43 68
3008.55 72
3008.68 73
3008.80 74
3008.93 74
3009.06 77
3009.18 83
3009.31 93
3009.43 107
3009.56 126
3009.69 148
3009.81 170
3009.94 193
3010.06 214
3010.19 233
3010.31 247
3010.44 256
3010.57 259
3010.69 255
3010.82 246
3010.94 231
3011.07 215
3011.20 198
3011.32 185
3011.45 176
3011.57 171
3011.70 170
3011.82 171
3011.95 173
3012.08 174
3012.20 174
3012.33 173
3012.45 170
3012.58 168
3012.71 166
3012.83 166
3012.96 167
3013.08 168
3013.21 170
3013.34 170
3013.46 170
3013.59 170
3013.71 171
3013.84 175
3013.97 184
3014.09 197
3014.22 213
3014.34 230
3014.47 243
3014.60 250
3014.72 250
3014.85 243
3014.97 229
3015.10 212
3015.22 194
3015.35 178
3015.48 167
3015.60 160
3015.73 159
3015.85 161
3015.98 167
3016.11 174
3016.23 180
3016.36 185
3016.48 188
3016.61 189
3016.74 189
3016.86 191
3016.99 195
3017.11 201
3017.24 209
3017.37 216
3017.49 219
3017.62 217
3017.74 208
3017.87 193
3018.00 174
3018.12 155
3018.25 138
3018.37 126
3018.50 118
3018.63 115
3018.75 114
3018.88 116
3019.00 119
3019.13 123
3019.26 128
3019.38 136
3019.51 146
3019.64 158
3019.76 171
3019.89 184
3020.01 196
3020.14 206
3020.27 216
3020.39 224
3020.52 230
3020.64 236
3020.77 242
3020.90 247
3021.02 249
3021.15 249
3021.27 247
3021.40 243
3021.53 240
3021.65 238
3021.78 241
3021.90 248
3022.03 262
3022.16 279
3022.28 299
3022.41 320
3022.53 338
3022.66 355
3022.79 370
3022.91 382
3023.04 394
3023.17 404
3023.29 412
3023.42 417
3023.54 416
3023.67 409
3023.80 394
3023.92 371
3024.05 343
3024.17 310
3024.30 278
3024.43 249
3024.55 226
3024.68 212
3024.81 207
3024.93 210
3025.06 220
3025.18 233
3025.31 246
3025.44 257
3025.56 265
3025.69 271
3025.81 276
3025.94 284
3026.07 295
3026.19 310
3026.32 329
3026.45 348
3026.57 366
3026.70 380
3026.82 388
3026.95 390
3027.08 387
3027.20 380
3027.33 370
3027.46 359
3027.58 346
3027.71 330
3027.83 310
3027.96 286
3028.09 259
3028.21 231
3028.34 205
3028.46 181
3028.59 164
3028.72 154
3028.84 151
3028.97 155
3029.10 165
3029.22 178
3029.35 194
3029.47 209
3029.60 224
3029.73 236
3029.85 247
3029.98 254
3030.11 259
3030.23 260
3030.36 257
3030.49 249
3030.61 238
3030.74 222
3030.86 204
3030.99 183
3031.12 162
3031.24 140
3031.37 120
3031.50 101
3031.62 86
3031.75 76
3031.87 72
3032.00 74
3032.13 81
3032.25 92
3032.38 104
3032.51 115
3032.63 122
3032.76 123
3032.88 118
3033.01 107
3033.14 92
3033.26 75
3033.39 57
3033.52 40
3033.64 25
3033.77 11
3033.90 0
3034.02 0
3034.15 0
3034.27 0
3034.40 0
3034.53 0
3034.65 0
3034.78 0
3034.91 0
3035.03 17
3035.16 37
3035.29 57
3035.41 75
3035.54 89
3035.66 99
3035.79 103
3035.92 103
3036.04 99
3036.17 94
3036.30 89
3036.42 87
3036.55 88
3036.68 94
3036.80 104
3036.93 117
3037.05 132
3037.18 146
3037.31 158
3037.43 165
3037.56 170
3037.69 172
3037.81 173
3037.94 176
3038.07 183
3038.19 194
3038.32 209
3038.45 227
3038.57 244
3038.70 257
3038.82 265
3038.95 267
3039.08 264
3039.20 258
3039.33 251
3039.46 247
3039.58 246
3039.71 248
3039.84 253
3039.96 256
3040.09 257
3040.22 254
3040.34 246
3040.47 235
3040.60 221
3040.72 206
3040.85 193
3040.98 182
3041.10 174
3041.23 168
3041.35 164
3041.48 161
3041.61 157
3041.73 153
3041.86 148
3041.99 142
3042.11 136
3042.24 130
3042.37 124
3042.49 120
3042.62 117
3042.75 115
3042.87 114
3043.00 112
3043.13 110
3043.25 109
3043.38 107
3043.51 107
3043.63 109
3043.76 114
3043.89 121
3044.01 130
3044.14 140
3044.26 149
3044.39 157
3044.52 164
3044.64 170
3044.77 175
3044.90 180
3045.02 186
3045.15 192
3045.28 197
3045.40 201
3045.53 201
3045.66 198
3045.78 193
3045.91 186
3046.04 181
3046.16 179
3046.29 181
3046.42 189
3046.54 201
3046.67 214
3046.80 224
3046.92 230
3047.05 229
3047.18 223
3047.30 213
3047.43 203
3047.56 195
3047.68 193
3047.81 197
3047.94 206
3048.06 217
3048.19 228
3048.32 237
3048.44 243
3048.57 244
3048.70 241
3048.82 234
3048.95 223
3049.08 209
3049.20 191
3049.33 171
3049.46 152
3049.58 137
3049.71 129
3049.84 128
3049.96 135
3050.09 149
3050.22 168
3050.34 188
3050.47 208
3050.60 225
3050.72 239
3050.85 252
3050.98 265
3051.10 279
3051.23 293
3051.36 307
3051.48 318
3051.61 326
3051.74 326
3051.86 320
3051.99 305
3052.12 285
3052.24 260
3052.37 234
3052.50 207
3052.62 183
3052.75 163
3052.88 150
3053.00 144
3053.13 146
3053.26 154
3053.38 165
3053.51 178
3053.64 187
3053.76 192
3053.89 193
3054.02 189
3054.14 184
3054.27 180
3054.40 180
3054.52 184
3054.65 192
3054.78 202
3054.91 215
3055.03 229
3055.16 243
3055.29 257
3055.41 270
3055.54 283
3055.67 294
3055.79 303
3055.92 310
3056.05 313
3056.17 313
3056.30 309
3056.43 300
3056.55 286
3056.68 268
3056.81 245
3056.93 222
3057.06 201
3057.19 184
3057.31 174
3057.44 172
3057.57 176
3057.70 185
3057.82 196
3057.95 205
3058.08 211
3058.20 214
3058.33 213
3058.46 210
3058.58 206
3058.71 202
3058.84 200
3058.96 201
3059.09 205
3059.22 212
3059.34 221
3059.47 233
3059.60 245
3059.72 257
3059.85 267
3059.98 275
3060.11 281
3060.23 283
3060.36 284
3060.49 282
3060.61 279
3060.74 276
3060.87 273
3060.99 270
3061.12 267
3061.25 262
3061.37 256
3061.50 249
3061.63 243
3061.76 239
3061.88 239
3062.01 244
3062.14 253
3062.26 264
3062.39 274
3062.52 279
3062.64 279
3062.77 272
3062.90 259
3063.02 242
3063.15 224
3063.28 207
3063.41 193
3063.53 182
3063.66 173
3063.79 165
3063.91 156
3064.04 146
3064.17 134
3064.29 120
3064.42 105
3064.55 91
3064.68 80
3064.80 72
3064.93 70
3065.06 75
3065.18 85
3065.31 100
3065.44 117
3065.56 135
3065.69 151
3065.82 163
3065.95 169
3066.07 169
3066.20 163
3066.33 154
3066.45 144
3066.58 135
3066.71 130
3066.83 129
3066.96 133
3067.09 141
3067.22 150
3067.34 158
3067.47 162
3067.60 161
3067.72 152
3067.85 138
3067.98 120
3068.11 102
3068.23 84
3068.36 69
3068.49 57
3068.61 49
3068.74 42
3068.87 36
3068.99 29
3069.12 22
3069.25 16
3069.38 12
3069.50 12
3069.63 17
3069.76 26
3069.88 37
3070.01 48
3070.14 58
3070.27 63
3070.39 63
3070.52 60
3070.65 54
3070.77 49
3070.90 46
3071.03 48
3071.16 58
3071.28 75
3071.41 99
3071.54 126
3071.66 153
3071.79 178
3071.92 195
3072.05 204
3072.17 206
3072.30 201
3072.43 192
3072.55 184
3072.68 177
3072.81 174
3072.94 173
3073.06 172
3073.19 171
3073.32 168
3073.44 163
3073.57 154
3073.70 142
3073.83 128
3073.95 113
3074.08 99
3074.21 85
3074.33 71
3074.46 57
3074.59 42
3074.72 27
3074.84 10
3074.97 0
3075.10 0
3075.22 0
3075.35 0
3075.48 0
3075.61 0
3075.73 0
3075.86 0
3075.99 12
3076.11 25
3076.24 34
3076.37 40
3076.50 42
3076.62 42
3076.75 41
3076.88 40
3077.01 41
3077.13 43
3077.26 46
3077.39 50
3077.51 54
3077.64 59
3077.77 65
3077.90 73
3078.02 86
3078.15 102
3078.28 123
3078.41 146
3078.53 170
3078.66 194
3078.79 214
3078.91 229
3079.04 237
3079.17 239
3079.30 233
3079.42 223
3079.55 208
3079.68 191
3079.81 175
3079.93 163
3080.06 157
3080.19 156
3080.31 160
3080.44 168
3080.57 176
3080.70 183
3080.82 186
3080.95 185
3081.08 181
3081.21 177
3081.33 174
3081.46 176
3081.59 181
3081.72 190
3081.84 202
3081.97 215
3082.10 228
3082.22 239
3082.35 248
3082.48 257
3082.61 265
3082.73 272
3082.86 278
3082.99 282
3083.12 285
3083.24 285
3083.37 284
3083.50 282
3083.63 278
3083.75 274
3083.88 268
3084.01 260
3084.14 250
3084.26 239
3084.39 229
3084.52 220
3084.64 216
3084.77 216
3084.90 220
3085.03 226
3085.15 232
3085.28 236
3085.41 235
3085.54 230
3085.66 220
3085.79 209
3085.92 197
3086.05 186
3086.17 175
3086.30 164
3086.43 152
3086.56 136
3086.68 119
3086.81 102
3086.94 89
3087.07 82
3087.19 85
3087.32 96
3087.45 114
3087.58 134
3087.70 152
3087.83 162
3087.96 164
3088.09 155
3088.21 138
3088.34 116
3088.47 92
3088.60 68
3088.72 46
3088.85 26
3088.98 10
3089.11 0
3089.23 0
3089.36 0
3089.49 0
3089.62 0
3089.74 0
3089.87 0
3090.00 0
3090.13 10
3090.25 19
3090.38 23
3090.51 23
3090.64 18
3090.76 10
3090.89 1
3091.02 0
3091.15 0
3091.27 0
3091.40 0
3091.53 0
3091.66 1
3091.78 12
3091.91 22
3092.04 31
3092.17 37
3092.29 39
3092.42 38
3092.55 34
3092.68 27
3092.80 19
3092.93 9
3093.06 0
3093.19 0
3093.31 0
3093.44 0
3093.57 0
3093.70 0
3093.82 0
3093.95 0
3094.08 0
3094.21 18
3094.33 39
3094.46 61
3094.59 80
3094.72 95
3094.85 105
3094.97 111
3095.10 113
3095.23 112
3095.36 110
3095.48 107
3095.61 106
3095.74 106
3095.87 108
3095.99 112
3096.12 119
3096.25 128
3096.38 136
3096.50 142
3096.63 145
3096.76 144
3096.89 138
3097.01 130
3097.14 121
3097.27 112
3097.40 105
3097.53 99
3097.65 94
3097.78 89
3097.91 82
3098.04 74
3098.16 67
3098.29 61
3098.42 59
3098.55 61
3098.67 67
3098.80 77
3098.93 89
3099.06 102
3099.19 114
3099.31 123
3099.44 131
3099.57 137
3099.70 143
3099.82 147
3099.95 153
3100.08 159
3100.21 167
3100.33 175
3100.46 183
3100.59 190
3100.72 196
3100.85 200
3100.97 203
3101.10 205
3101.23 208
3101.36 212
3101.48 217
3101.61 223
3101.74 229
3101.87 233
3102.00 234
3102.12 230
3102.25 222
3102.38 209
3102.51 192
3102.63 175
3102.76 159
3102.89 149
3103.02 146
3103.15 151
3103.27 164
3103.40 183
3103.53 206
3103.66 231
3103.78 255
3103.91 278
3104.04 298
3104.17 315
3104.30 327
3104.42 336
3104.55 340
3104.68 341
3104.81 339
3104.93 337
3105.06 336
3105.19 337
3105.32 339
3105.45 340
3105.57 339
3105.70 335
3105.83 326
3105.96 312
3106.08 294
3106.21 275
3106.34 258
3106.47 244
3106.60 234
3106.72 227
3106.85 222
3106.98 218
3107.11 211
3107.24 202
3107.36 190
3107.49 175
3107.62 159
3107.75 142
3107.87 127
3108.00 112
3108.13 99
3108.26 87
3108.39 77
3108.51 69
3108.64 61
3108.77 54
3108.90 48
3109.03 40
3109.15 33
3109.28 24
3109.41 16
3109.54 9
3109.67 2
3109.79 0
3109.92 0
3110.05 0
3110.18 0
3110.31 0
3110.43 0
3110.56 0
3110.69 0
3110.82 0
3110.94 14
3111.07 32
3111.20 51
3111.33 71
3111.46 90
3111.58 105
3111.71 115
3111.84 121
3111.97 123
3112.10 125
3112.22 127
3112.35 133
3112.48 143
3112.61 156
3112.74 170
3112.86 183
3112.99 193
3113.12 198
3113.25 197
3113.38 192
3113.50 185
3113.63 177
3113.76 169
3113.89 161
3114.02 153
3114.14 143
3114.27 131
3114.40 115
3114.53 96
3114.66 75
3114.78 51
3114.91 29
3115.04 9
3115.17 0
3115.30 0
3115.42 0
3115.55 0
3115.68 0
3115.81 5
3115.94 10
3116.06 11
3116.19 8
3116.32 3
3116.45 0
3116.58 0
3116.70 0
3116.83 7
3116.96 20
3117.09 37
3117.22 56
3117.35 76
3117.47 95
3117.60 114
3117.73 132
3117.86 149
3117.99 166
3118.11 181
3118.24 196
3118.37 209
3118.50 222
3118.63 234
3118.75 246
3118.88 256
3119.01 265
3119.14 274
3119.27 282
3119.39 292
3119.52 303
3119.65 314
3119.78 326
3119.91 334
3120.04 339
3120.16 337
3120.29 329
3120.42 315
3120.55 296
3120.68 275
3120.80 254
3120.93 235
3121.06 219
3121.19 208
3121.32 201
3121.44 200
3121.57 203
3121.70 210
3121.83 222
3121.96 237
3122.09 255
3122.21 274
3122.34 292
3122.47 307
3122.60 316
3122.73 317
3122.85 310
3122.98 293
3123.11 268
3123.24 238
3123.37 206
3123.50 176
3123.62 151
3123.75 134
3123.88 126
3124.01 125
3124.14 132
3124.26 143
3124.39 155
3124.52 168
3124.65 178
3124.78 186
3124.91 191
3125.03 194
3125.16 196
3125.29 197
3125.42 198
3125.55 199
3125.68 198
3125.80 197
3125.93 194
3126.06 191
3126.19 189
3126.32 187
3126.44 187
3126.57 188
3126.70 192
3126.83 195
3126.96 196
3127.09 194
3127.21 189
3127.34 181
3127.47 172
3127.60 164
3127.73 159
3127.86 158
3127.98 161
3128.11 167
3128.24 174
3128.37 180
3128.50 185
3128.63 187
3128.75 186
3128.88 182
3129.01 174
3129.14 165
3129.27 155
3129.40 145
3129.52 137
3129.65 132
3129.78 131
3129.91 132
3130.04 134
3130.17 135
3130.29 133
3130.42 129
3130.55 122
3130.68 113
3130.81 104
3130.94 96
3131.06 90
3131.19 86
3131.32 83
3131.45 82
3131.58 81
3131.71 82
3131.83 85
3131.96 88
3132.09 91
3132.22 93
3132.35 95
3132.48 95
3132.60 94
3132.73 93
3132.86 94
3132.99 98
3133.12 107
3133.25 121
3133.37 137
3133.50 155
3133.63 171
3133.76 184
3133.89 190
3134.02 191
3134.15 185
3134.27 175
3134.40 161
3134.53 145
3134.66 129
3134.79 113
3134.92 98
3135.04 84
3135.17 73
3135.30 65
3135.43 60
3135.56 57
3135.69 58
3135.81 62
3135.94 71
3136.07 83
3136.20 99
3136.33 119
3136.46 140
3136.59 160
3136.71 177
3136.84 187
3136.97 189
3137.10 183
3137.23 171
3137.36 155
3137.48 138
3137.61 122
3137.74 108
3137.87 98
3138.00 90
3138.13 84
3138.26 78
3138.38 73
3138.51 68
3138.64 63
3138.77 60
3138.90 57
3139.03 54
3139.16 53
3139.28 52
3139.41 52
3139.54 53
3139.67 54
3139.80 55
3139.93 55
3140.06 53
3140.18 50
3140.31 46
3140.44 41
3140.57 36
3140.70 31
3140.83 27
3140.95 23
3141.08 20
3141.21 17
3141.34 14
3141.47 10
3141.60 5
3141.73 0
3141.85 0
3141.98 0
3142.11 0
3142.24 0
3142.37 0
3142.50 0
3142.63 0
3142.75 10
3142.88 23
3143.01 35
3143.14 43
3143.27 48
3143.40 50
3143.53 51
3143.66 53
3143.78 56
3143.91 61
3144.04 69
3144.17 80
3144.30 92
3144.43 105
3144.56 119
3144.68 134
3144.81 149
3144.94 163
3145.07 175
3145.20 185
3145.33 191
3145.46 194
3145.58 194
3145.71 193
3145.84 193
3145.97 192
3146.10 194
3146.23 197
3146.36 200
3146.49 203
3146.61 204
3146.74 204
3146.87 201
3147.00 197
3147.13 191
3147.26 182
3147.39 170
3147.51 157
3147.64 144
3147.77 132
3147.90 122
3148.03 116
3148.16 113
3148.29 111
3148.42 110
3148.54 108
3148.67 104
3148.80 99
3148.93 94
3149.06 92
3149.19 93
3149.32 98
3149.45 108
3149.57 121
3149.70 137
3149.83 156
3149.96 175
3150.09 195
3150.22 214
3150.35 231
3150.48 245
3150.60 256
3150.73 262
3150.86 264
3150.99 262
3151.12 258
3151.25 254
3151.38 251
3151.51 250
3151.63 251
3151.76 255
3151.89 260
3152.02 263
3152.15 265
3152.28 264
3152.41 262
3152.54 258
3152.66 256
3152.79 257
3152.92 262
3153.05 272
3153.18 287
3153.31 305
3153.44 324
3153.57 341
3153.69 354
3153.82 361
3153.95 360
3154.08 350
3154.21 335
3154.34 315
3154.47 296
3154.60 281
3154.73 273
3154.85 272
3154.98 277
3155.11 285
3155.24 293
3155.37 296
3155.50 294
3155.63 287
3155.76 276
3155.89 265
3156.01 255
3156.14 249
3156.27 244
3156.40 241
3156.53 239
3156.66 235
3156.79 230
3156.92 225
3157.05 222
3157.17 223
3157.30 227
3157.43 233
3157.56 239
3157.69 241
3157.82 237
3157.95 226
3158.08 209
3158.21 189
3158.33 169
3158.46 154
3158.59 146
3158.72 147
3158.85 156
3158.98 171
3159.11 187
3159.24 201
3159.37 211
3159.49 216
3159.62 216
3159.75 213
3159.88 210
3160.01 209
3160.14 210
3160.27 215
3160.40 222
3160.53 231
3160.65 242
3160.78 254
3160.91 267
3161.04 283
3161.17 301
3161.30 320
3161.43 341
3161.56 363
3161.69 385
3161.82 406
3161.94 426
3162.07 446
3162.20 465
3162.33 485
3162.46 506
3162.59 529
3162.72 553
3162.85 579
3162.98 605
3163.11 630
3163.23 653
3163.36 674
3163.49 695
3163.62 717
3163.75 743
3163.88 775
3164.01 814
3164.14 862
3164.27 917
3164.40 979
3164.52 1046
3164.65 1120
3164.78 1200
3164.91 1287
3165.04 1381
3165.17 1484
3165.30 1593
3165.43 1705
3165.56 1819
3165.69 1931
3165.82 2040
3165.94 2144
3166.07 2245
3166.20 2343
3166.33 2438
3166.46 2529
3166.59 2616
3166.72 2697
3166.85 2770
3166.98 2835
3167.11 2892
3167.24 2942
3167.36 2986
3167.49 3025
3167.62 3058
3167.75 3085
3167.88 3105
3168.01 3117
3168.14 3121
3168.27 3117
3168.40 3107
3168.53 3095
3168.66 3081
3168.78 3068
3168.91 3056
3169.04 3044
3169.17 3030
3169.30 3013
3169.43 2991
3169.56 2964
3169.69 2930
3169.82 2890
3169.95 2842
3170.08 2788
3170.20 2727
3170.33 2660
3170.46 2589
3170.59 2516
3170.72 2443
3170.85 2372
3170.98 2302
3171.11 2233
3171.24 2165
3171.37 2098
3171.50 2032
3171.63 1970
3171.76 1912
3171.88 1858
3172.01 1807
3172.14 1758
3172.27 1708
3172.40 1655
3172.53 1596
3172.66 1534
3172.79 1471
3172.92 1411
3173.05 1357
3173.18 1311
3173.31 1272
3173.43 1241
3173.56 1212
3173.69 1182
3173.82 1149
3173.95 1112
3174.08 1070
3174.21 1026
3174.34 984
3174.47 944
3174.60 908
3174.73 876
3174.86 844
3174.99 813
3175.11 780
3175.24 743
3175.37 705
3175.50 668
3175.63 632
3175.76 601
3175.89 576
3176.02 557
3176.15 541
3176.28 529
3176.41 515
3176.54 499
3176.67 480
3176.80 457
3176.92 432
3177.05 406
3177.18 382
3177.31 362
3177.44 346
3177.57 336
3177.70 331
3177.83 330
3177.96 330
3178.09 331
3178.22 329
3178.35 323
3178.48 313
3178.61 297
3178.73 277
3178.86 255
3178.99 234
3179.12 216
3179.25 202
3179.38 194
3179.51 189
3179.64 187
3179.77 186
3179.90 185
3180.03 182
3180.16 177
3180.29 169
3180.42 158
3180.55 146
3180.68 134
3180.80 123
3180.93 115
3181.06 108
3181.19 105
3181.32 102
3181.45 100
3181.58 96
3181.71 91
3181.84 83
3181.97 74
3182.10 62
3182.23 50
3182.36 38
3182.49 26
3182.62 15
3182.75 6
3182.87 0
3183.00 0
3183.13 0
3183.26 0
3183.39 2
3183.52 4
3183.65 5
3183.78 5
3183.91 2
3184.04 0
3184.17 0
3184.30 0
3184.43 0
3184.56 0
3184.69 2
3184.82 4
3184.95 6
3185.07 9
3185.20 13
3185.33 18
3185.46 25
3185.59 34
3185.72 43
3185.85 50
3185.98 55
3186.11 55
3186.24 51
3186.37 45
3186.50 36
3186.63 26
3186.76 16
3186.89 9
3187.02 2
3187.15 0
3187.28 0
3187.41 0
3187.54 0
3187.66 0
3187.79 0
3187.92 10
3188.05 24
3188.18 40
3188.31 58
3188.44 73
3188.57 85
3188.70 89
3188.83 87
3188.96 77
3189.09 63
3189.22 47
3189.35 32
3189.48 19
3189.61 12
3189.74 9
3189.87 12
3190.00 18
3190.13 26
3190.26 34
3190.38 42
3190.51 49
3190.64 55
3190.77 61
3190.90 68
3191.03 75
3191.16 83
3191.29 90
3191.42 92
3191.55 89
3191.68 79
3191.81 63
3191.94 42
3192.07 22
3192.20 3
3192.33 0
3192.46 0
3192.59 0
3192.72 0
3192.85 0
3192.98 0
3193.11 9
3193.24 20
3193.37 33
3193.50 46
3193.62 59
3193.75 68
3193.88 73
3194.01 71
3194.14 62
3194.27 47
3194.40 29
3194.53 9
3194.66 0
3194.79 0
3194.92 0
3195.05 0
3195.18 0
3195.31 0
3195.44 9
3195.57 24
3195.70 38
3195.83 49
3195.96 57
3196.09 62
3196.22 63
3196.35 61
3196.48 56
3196.61 48
3196.74 36
3196.87 21
3197.00 5
3197.13 0
3197.26 0
3197.39 0
3197.51 0
3197.64 0
3197.77 0
3197.90 0
3198.03 0
3198.16 9
3198.29 23
3198.42 34
3198.55 41
3198.68 43
3198.81 43
3198.94 40
3199.07 37
3199.20 35
3199.33 34
3199.46 36
3199.59 39
3199.72 43
3199.85 48
3199.98 54
3200.11 59
3200.24 64
3200.37 67
3200.50 68
3200.63 67
3200.76 65
3200.89 62
3201.02 60
3201.15 60
3201.28 63
3201.41 69
3201.54 77
3201.67 86
3201.80 95
3201.93 102
3202.06 105
3202.19 103
3202.32 97
3202.45 87
3202.58 74
3202.71 59
3202.84 45
3202.96 31
3203.09 19
3203.22 8
3203.35 0
3203.48 0
3203.61 0
3203.74 0
3203.87 0
3204.00 0
3204.13 12
3204.26 35
3204.39 60
3204.52 84
3204.65 106
3204.78 123
3204.91 136
3205.04 144
3205.17 148
3205.30 148
3205.43 145
3205.56 138
3205.69 129
3205.82 119
3205.95 108
3206.08 98
3206.21 90
3206.34 85
3206.47 81
3206.60 77
3206.73 72
3206.86 66
3206.99 59
3207.12 50
3207.25 41
3207.38 33
3207.51 28
3207.64 27
3207.77 27
3207.90 31
3208.03 35
3208.16 40
3208.29 44
3208.42 46
3208.55 46
3208.68 45
3208.81 41
3208.94 37
3209.07 31
3209.20 26
3209.33 21
3209.46 18
3209.59 17
3209.72 18
3209.85 22
3209.98 27
3210.11 34
3210.24 42
3210.37 49
3210.50 54
3210.63 59
3210.76 61
3210.89 62
3211.02 62
3211.15 64
3211.28 69
3211.41 76
3211.54 85
3211.67 95
3211.80 104
3211.93 110
3212.06 112
3212.19 108
3212.32 100
3212.45 88
3212.58 75
3212.71 63
3212.84 53
3212.97 47
3213.10 46
3213.23 49
3213.36 59
3213.49 73
3213.62 92
3213.75 115
3213.88 138
3214.01 160
3214.14 179
3214.27 192
3214.40 199
3214.53 202
3214.66 201
3214.79 199
3214.92 199
3215.05 204
3215.18 216
3215.31 235
3215.44 259
3215.57 286
3215.70 313
3215.83 337
3215.96 356
3216.09 367
3216.22 370
3216.35 367
3216.48 357
3216.61 341
3216.74 323
3216.87 302
3217.00 282
3217.13 262
3217.26 245
3217.39 229
3217.52 215
3217.65 202
3217.78 190
3217.91 179
3218.04 168
3218.17 158
3218.30 146
3218.43 135
3218.56 123
3218.69 111
3218.82 101
3218.95 93
3219.08 88
3219.21 89
3219.34 95
3219.47 104
3219.60 115
3219.73 125
3219.86 133
3219.99 140
3220.12 145
3220.25 152
3220.38 161
3220.51 173
3220.64 189
3220.77 206
3220.90 220
3221.04 230
3221.17 232
3221.30 224
3221.43 209
3221.56 187
3221.69 162
3221.82 136
3221.95 114
3222.08 96
3222.21 84
3222.34 78
3222.47 75
3222.60 74
3222.73 72
3222.86 68
3222.99 62
3223.12 53
3223.25 44
3223.38 35
3223.51 29
3223.64 26
3223.77 24
3223.90 24
3224.03 22
3224.16 18
3224.29 11
3224.42 0
3224.55 0
3224.68 0
3224.81 0
3224.94 0
3225.07 0
3225.20 0
3225.33 3
3225.46 28
3225.59 54
3225.72 76
3225.85 93
3225.98 102
3226.11 104
3226.24 101
3226.37 97
3226.51 93
3226.64 91
3226.77 92
3226.90 95
3227.03 99
3227.16 103
3227.29 106
3227.42 109
3227.55 112
3227.68 117
3227.81 126
3227.94 137
3228.07 148
3228.20 159
3228.33 166
3228.46 169
3228.59 166
3228.72 162
3228.85 156
3228.98 154
3229.11 156
3229.24 165
3229.37 178
3229.50 196
3229.63 217
3229.76 239
3229.89 261
3230.02 282
3230.15 300
3230.28 313
3230.42 318
3230.55 314
3230.68 299
3230.81 274
3230.94 242
3231.07 204
3231.20 166
3231.33 132
3231.46 104
3231.59 84
3231.72 74
3231.85 70
3231.98 72
3232.11 77
3232.24 80
3232.37 82
3232.50 81
3232.63 77
3232.76 71
3232.89 67
3233.02 65
3233.15 66
3233.28 71
3233.41 79
3233.54 88
3233.68 98
3233.81 107
3233.94 114
3234.07 117
3234.20 118
3234.33 115
3234.46 110
3234.59 103
3234.72 96
3234.85 91
3234.98 87
3235.11 86
3235.24 86
3235.37 86
3235.50 86
3235.63 84
3235.76 80
3235.89 75
3236.02 70
3236.15 66
3236.28 65
3236.42 67
3236.55 69
3236.68 70
3236.81 69
3236.94 64
3237.07 55
3237.20 44
3237.33 34
3237.46 26
3237.59 23
3237.72 25
3237.85 32
3237.98 40
3238.11 49
3238.24 57
3238.37 62
3238.50 64
3238.63 64
3238.76 62
3238.90 60
3239.03 61
3239.16 65
3239.29 74
3239.42 89
3239.55 108
3239.68 130
3239.81 150
3239.94 165
3240.07 171
3240.20 168
3240.33 154
3240.46 133
3240.59 107
3240.72 80
3240.85 56
3240.98 37
3241.11 25
3241.25 20
3241.38 23
3241.51 33
3241.64 48
3241.77 67
3241.90 88
3242.03 108
3242.16 126
3242.29 137
3242.42 142
3242.55 140
3242.68 130
3242.81 115
3242.94 96
3243.07 76
3243.20 55
3243.34 37
3243.47 22
3243.60 10
3243.73 2
3243.86 0
3243.99 0
3244.12 0
3244.25 0
3244.38 0
3244.51 0
3244.64 0
3244.77 0
3244.90 0
3245.03 16
3245.16 33
3245.29 49
3245.43 61
3245.56 66
3245.69 65
3245.82 58
3245.95 48
3246.08 38
3246.21 30
3246.34 26
3246.47 25
3246.60 28
3246.73 32
3246.86 37
3246.99 41
3247.12 45
3247.26 49
3247.39 53
3247.52 59
3247.65 66
3247.78 74
3247.91 81
3248.04 89
3248.17 97
3248.30 106
3248.43 116
3248.56 131
3248.69 149
3248.82 170
3248.95 194
3249.09 218
3249.22 240
3249.35 261
3249.48 280
3249.61 296
3249.74 312
3249.87 329
3250.00 348
3250.13 372
3250.26 401
3250.39 433
3250.52 470
3250.65 508
3250.79 545
3250.92 582
3251.05 616
3251.18 647
3251.31 677
3251.44 705
3251.57 733
3251.70 758
3251.83 782
3251.96 803
3252.09 822
3252.22 841
3252.36 861
3252.49 886
3252.62 917
3252.75 956
3252.88 1001
3253.01 1050
3253.14 1098
3253.27 1140
3253.40 1174
3253.53 1197
3253.66 1210
3253.79 1214
3253.93 1213
3254.06 1209
3254.19 1205
3254.32 1203
3254.45 1203
3254.58 1203
3254.71 1203
3254.84 1202
3254.97 1199
3255.10 1195
3255.23 1191
3255.36 1186
3255.50 1181
3255.63 1175
3255.76 1166
3255.89 1154
3256.02 1137
3256.15 1117
3256.28 1094
3256.41 1070
3256.54 1046
3256.67 1022
3256.80 998
3256.94 974
3257.07 949
3257.20 923
3257.33 895
3257.46 868
3257.59 840
3257.72 814
3257.85 787
3257.98 762
3258.11 738
3258.24 716
3258.38 698
3258.51 684
3258.64 675
3258.77 670
3258.90 668
3259.03 667
3259.16 665
3259.29 659
3259.42 649
3259.55 635
3259.68 618
3259.82 601
3259.95 586
3260.08 574
3260.21 565
3260.34 560
3260.47 557
3260.60 554
3260.73 550
3260.86 543
3260.99 533
3261.13 519
3261.26 503
3261.39 486
3261.52 470
3261.65 455
3261.78 442
3261.91 428
3262.04 414
3262.17 398
3262.30 381
3262.44 366
3262.57 353
3262.70 345
3262.83 341
3262.96 340
3263.09 339
3263.22 337
3263.35 332
3263.48 325
3263.62 319
3263.75 315
3263.88 315
3264.01 322
3264.14 334
3264.27 350
3264.40 367
3264.53 385
3264.66 400
3264.79 414
3264.93 426
3265.06 437
3265.19 446
3265.32 455
3265.45 463
3265.58 472
3265.71 481
3265.84 491
3265.97 503
3266.11 516
3266.24 532
3266.37 550
3266.50 573
3266.63 602
3266.76 636
3266.89 676
3267.02 721
3267.15 769
3267.29 816
3267.42 863
3267.55 909
3267.68 956
3267.81 1004
3267.94 1057
3268.07 1115
3268.20 1179
3268.33 1248
3268.47 1318
3268.60 1389
3268.73 1460
3268.86 1530
3268.99 1601
3269.12 1674
3269.25 1750
3269.38 1831
3269.51 1919
3269.65 2012
3269.78 2107
3269.91 2200
3270.04 2288
3270.17 2368
3270.30 2437
3270.43 2495
3270.56 2545
3270.70 2593
3270.83 2643
3270.96 2697
3271.09 2755
3271.22 2814
3271.35 2867
3271.48 2910
3271.61 2939
3271.74 2954
3271.88 2959
3272.01 2959
3272.14 2959
3272.27 2963
3272.40 2970
3272.53 2978
3272.66 2983
3272.79 2980
3272.93 2967
3273.06 2944
3273.19 2914
3273.32 2878
3273.45 2841
3273.58 2802
3273.71 2761
3273.84 2717
3273.98 2670
3274.11 2617
3274.24 2562
3274.37 2504
3274.50 2445
3274.63 2386
3274.76 2327
3274.89 2267
3275.03 2204
3275.16 2136
3275.29 2065
3275.42 1989
3275.55 1911
3275.68 1832
3275.81 1754
3275.94 1677
3276.08 1603
3276.21 1533
3276.34 1465
3276.47 1402
3276.60 1342
3276.73 1285
3276.86 1232
3276.99 1180
3277.13 1130
3277.26 1081
3277.39 1033
3277.52 987
3277.65 943
3277.78 902
3277.91 864
3278.05 828
3278.18 794
3278.31 762
3278.44 730
3278.57 701
3278.70 676
3278.83 656
3278.96 643
3279.10 636
3279.23 633
3279.36 632
3279.49 627
3279.62 615
3279.75 594
3279.88 563
3280.02 525
3280.15 483
3280.28 440
3280.41 400
3280.54 364
3280.67 333
3280.80 306
3280.94 285
3281.07 268
3281.20 256
3281.33 250
3281.46 250
3281.59 254
3281.72 259
3281.86 263
3281.99 262
3282.12 254
3282.25 240
3282.38 221
3282.51 199
3282.64 177
3282.78 159
3282.91 146
3283.04 137
3283.17 133
3283.30 131
3283.43 130
3283.56 130
3283.70 130
3283.83 130
3283.96 131
3284.09 134
3284.22 138
3284.35 142
3284.48 146
3284.62 148
3284.75 148
3284.88 146
3285.01 142
3285.14 138
3285.27 134
3285.40 132
3285.54 131
3285.67 132
3285.80 133
3285.93 134
3286.06 135
3286.19 133
3286.32 129
3286.46 121
3286.59 109
3286.72 94
3286.85 76
3286.98 57
3287.11 38
3287.25 23
3287.38 13
3287.51 8
3287.64 11
3287.77 20
3287.90 36
3288.03 57
3288.17 82
3288.30 107
3288.43 130
3288.56 148
3288.69 159
3288.82 162
3288.96 157
3289.09 147
3289.22 136
3289.35 125
3289.48 118
3289.61 114
3289.74 114
3289.88 114
3290.01 115
3290.14 112
3290.27 108
3290.40 101
3290.53 96
3290.67 94
3290.80 96
3290.93 101
3291.06 109
3291.19 117
3291.32 124
3291.45 127
3291.59 126
3291.72 124
3291.85 123
3291.98 125
3292.11 131
3292.24 139
3292.38 148
3292.51 155
3292.64 157
3292.77 154
3292.90 146
3293.03 136
3293.17 128
3293.30 124
3293.43 124
3293.56 128
3293.69 134
3293.82 139
3293.96 142
3294.09 143
3294.22 143
3294.35 143
3294.48 144
3294.61 146
3294.75 149
3294.88 151
3295.01 152
3295.14 152
3295.27 149
3295.40 147
3295.54 143
3295.67 139
3295.80 134
3295.93 128
3296.06 121
3296.19 113
3296.33 104
3296.46 94
3296.59 84
3296.72 74
3296.85 63
3296.98 49
3297.12 33
3297.25 15
3297.38 0
3297.51 0
3297.64 0
3297.77 0
3297.91 0
3298.04 0
3298.17 0
3298.30 0
3298.43 9
3298.57 31
3298.70 49
3298.83 62
3298.96 69
3299.09 71
3299.22 69
3299.36 67
3299.49 66
3299.62 70
3299.75 77
3299.88 89
3300.01 102
3300.15 117
3300.28 133
3300.41 147
3300.54 160
3300.67 170
3300.81 178
3300.94 183
3301.07 186
3301.20 185
3301.33 183
3301.46 178
3301.60 172
3301.73 166
3301.86 162
3301.99 159
3302.12 159
3302.25 164
3302.39 173
3302.52 185
3302.65 199
3302.78 212
3302.91 224
3303.05 232
3303.18 235
3303.31 234
3303.44 229
3303.57 222
3303.71 214
3303.84 206
3303.97 201
3304.10 197
3304.23 196
3304.36 198
3304.50 202
3304.63 208
3304.76 217
3304.89 227
3305.02 238
3305.16 248
3305.29 255
3305.42 258
3305.55 255
3305.68 247
3305.81 234
3305.95 218
3306.08 203
3306.21 189
3306.34 180
3306.47 175
3306.61 174
3306.74 178
3306.87 183
3307.00 188
3307.13 192
3307.27 194
3307.40 195
3307.53 195
3307.66 194
3307.79 194
3307.93 194
3308.06 194
3308.19 194
3308.32 194
3308.45 192
3308.59 190
3308.72 186
3308.85 181
3308.98 177
3309.11 173
3309.24 169
3309.38 165
3309.51 161
3309.64 157
3309.77 152
3309.90 148
3310.04 145
3310.17 142
3310.30 141
3310.43 141
3310.56 142
3310.70 143
3310.83 143
3310.96 141
3311.09 138
3311.22 135
3311.36 131
3311.49 130
3311.62 131
3311.75 134
3311.88 140
3312.02 146
3312.15 152
3312.28 158
3312.41 163
3312.54 167
3312.68 173
3312.81 180
3312.94 188
3313.07 198
3313.20 207
3313.34 215
3313.47 220
3313.60 222
3313.73 220
3313.86 215
3314.00 206
3314.13 195
3314.26 184
3314.39 173
3314.53 163
3314.66 155
3314.79 149
3314.92 144
3315.05 140
3315.19 136
3315.32 130
3315.45 122
3315.58 112
3315.71 99
3315.85 85
3315.98 71
3316.11 58
3316.24 48
3316.37 40
3316.51 33
3316.64 28
3316.77 25
3316.90 23
3317.03 24
3317.17 27
3317.30 31
3317.43 37
3317.56 41
3317.70 44
3317.83 43
3317.96 40
3318.09 34
3318.22 29
3318.36 24
3318.49 21
3318.62 20
3318.75 21
3318.88 23
3319.02 25
3319.15 26
3319.28 25
3319.41 24
3319.55 21
3319.68 18
3319.81 16
3319.94 13
3320.07 12
3320.21 11
3320.34 13
3320.47 16
3320.60 21
3320.73 30
3320.87 41
3321.00 56
3321.13 72
3321.26 88
3321.40 103
3321.53 113
3321.66 119
3321.79 120
3321.92 117
3322.06 111
3322.19 104
3322.32 98
3322.45 92
3322.59 87
3322.72 82
3322.85 75
3322.98 65
3323.11 54
3323.25 41
3323.38 27
3323.51 13
3323.64 2
3323.78 0
3323.91 0
3324.04 0
3324.17 0
3324.30 0
3324.44 0
3324.57 0
3324.70 0
3324.83 0
3324.97 9
3325.10 22
3325.23 40
3325.36 63
3325.50 89
3325.63 120
3325.76 152
3325.89 185
3326.02 216
3326.16 243
3326.29 264
3326.42 278
3326.55 285
3326.69 285
3326.82 280
3326.95 269
3327.08 255
3327.21 240
3327.35 226
3327.48 213
3327.61 204
3327.74 200
3327.88 201
3328.01 208
3328.14 221
3328.27 238
3328.41 259
3328.54 282
3328.67 306
3328.80 327
3328.94 346
3329.07 360
3329.20 371
3329.33 377
3329.46 378
3329.60 374
3329.73 368
3329.86 359
3329.99 350
3330.13 343
3330.26 341
3330.39 345
3330.52 354
3330.66 367
3330.79 382
3330.92 397
3331.05 411
3331.19 422
3331.32 431
3331.45 441
3331.58 452
3331.72 465
3331.85 480
3331.98 495
3332.11 508
3332.24 519
3332.38 526
3332.51 530
3332.64 532
3332.77 532
3332.91 531
3333.04 529
3333.17 527
3333.30 524
3333.44 521
3333.57 517
3333.70 513
3333.83 508
3333.97 502
3334.10 495
3334.23 487
3334.36 477
3334.50 465
3334.63 452
3334.76 436
3334.89 416
3335.03 390
3335.16 358
3335.29 321
3335.42 279
3335.56 236
3335.69 197
3335.82 164
3335.95 143
3336.09 132
3336.22 130
3336.35 135
3336.48 142
3336.62 149
3336.75 152
3336.88 152
3337.01 149
3337.15 145
3337.28 140
3337.41 135
3337.54 130
3337.68 125
3337.81 117
3337.94 105
3338.07 90
3338.21 73
3338.34 53
3338.47 34
3338.60 16
3338.74 0
3338.87 0
3339.00 0
3339.13 0
3339.27 0
3339.40 0
3339.53 0
3339.66 0
3339.80 0
3339.93 8
3340.06 24
3340.19 39
3340.33 52
3340.46 60
3340.59 64
3340.72 64
3340.86 63
3340.99 62
3341.12 64
3341.25 69
3341.39 77
3341.52 88
3341.65 100
3341.79 111
3341.92 122
3342.05 132
3342.18 141
3342.32 150
3342.45 158
3342.58 165
3342.71 173
3342.85 180
3342.98 188
3343.11 196
3343.24 205
3343.38 213
3343.51 219
3343.64 222
3343.77 221
3343.91 215
3344.04 206
3344.17 194
3344.31 181
3344.44 170
3344.57 162
3344.70 159
3344.84 160
3344.97 164
3345.10 171
3345.23 179
3345.37 185
3345.50 188
3345.63 189
3345.76 185
3345.90 179
3346.03 170
3346.16 159
3346.30 147
3346.43 134
3346.56 119
3346.69 104
3346.83 90
3346.96 79
3347.09 70
3347.22 66
3347.36 65
3347.49 67
3347.62 69
3347.75 71
3347.89 71
3348.02 67
3348.15 61
3348.29 51
3348.42 39
3348.55 26
3348.68 12
3348.82 0
3348.95 0
3349.08 0
3349.21 0
3349.35 0
3349.48 0
3349.61 0
3349.75 0
3349.88 0
3350.01 8
3350.14 19
3350.28 30
3350.41 39
3350.54 47
3350.68 53
3350.81 55
3350.94 54
3351.07 49
3351.21 43
3351.34 37
3351.47 33
3351.60 32
3351.74 33
3351.87 35
3352.00 38
3352.14 39
3352.27 37
3352.40 33
3352.53 26
3352.67 18
3352.80 10
3352.93 3
3353.07 0
3353.20 0
3353.33 0
3353.46 0
3353.60 3
3353.73 17
3353.86 37
3354.00 62
3354.13 89
3354.26 115
3354.39 135
3354.53 147
3354.66 150
3354.79 145
3354.93 135
3355.06 123
3355.19 113
3355.32 105
3355.46 101
3355.59 97
3355.72 92
3355.86 82
3355.99 68
3356.12 49
3356.25 27
3356.39 4
3356.52 0
3356.65 0
3356.79 0
3356.92 0
3357.05 0
3357.18 7
3357.32 25
3357.45 42
3357.58 56
3357.72 65
3357.85 71
3357.98 75
3358.12 78
3358.25 81
3358.38 86
3358.51 92
3358.65 100
3358.78 107
3358.91 114
3359.05 120
3359.18 125
3359.31 130
3359.44 135
3359.58 140
3359.71 145
3359.84 151
3359.98 155
3360.11 158
3360.24 160
3360.38 161
3360.51 164
3360.64 168
3360.77 175
3360.91 183
3361.04 193
3361.17 202
3361.31 208
3361.44 210
3361.57 207
3361.70 201
3361.84 193
3361.97 185
3362.10 179
3362.24 176
3362.37 175
3362.50 176
3362.64 176
3362.77 175
3362.90 171
3363.04 166
3363.17 159
3363.30 151
3363.43 143
3363.57 134
3363.70 125
3363.83 114
3363.97 103
3364.10 92
3364.23 81
3364.37 73
3364.50 66
3364.63 61
3364.76 57
3364.90 54
3365.03 52
3365.16 51
3365.30 51
3365.43 53
3365.56 57
3365.70 62
3365.83 67
3365.96 70
3366.10 70
3366.23 66
3366.36 58
3366.49 47
3366.63 33
3366.76 19
3366.89 6
3367.03 0
3367.16 0
3367.29 0
3367.43 0
3367.56 0
3367.69 0
3367.83 0
3367.96 0
3368.09 2
3368.22 12
3368.36 21
3368.49 29
3368.62 34
3368.76 37
3368.89 38
3369.02 40
3369.16 44
3369.29 51
3369.42 64
3369.56 80
3369.69 101
3369.82 125
3369.96 148
3370.09 170
3370.22 188
3370.36 201
3370.49 210
3370.62 214
3370.75 216
3370.89 219
3371.02 225
3371.15 233
3371.29 245
3371.42 261
3371.55 278
3371.69 296
3371.82 313
3371.95 330
3372.09 344
3372.22 357
3372.35 367
3372.49 373
3372.62 376
3372.75 375
3372.89 370
3373.02 362
3373.15 352
3373.29 341
3373.42 331
3373.55 322
3373.69 314
3373.82 306
3373.95 300
3374.08 295
3374.22 292
3374.35 290
3374.48 291
3374.62 294
3374.75 298
3374.88 301
3375.02 303
3375.15 303
3375.28 301
3375.42 299
3375.55 298
3375.68 298
3375.82 301
3375.95 306
3376.08 313
3376.22 319
3376.35 326
3376.48 332
3376.62 338
3376.75 346
3376.88 354
3377.02 364
3377.15 373
3377.28 382
3377.42 389
3377.55 393
3377.68 394
3377.82 391
3377.95 384
3378.08 374
3378.22 361
3378.35 346
3378.48 328
3378.62 310
3378.75 293
3378.88 277
3379.02 265
3379.15 256
3379.28 251
3379.42 248
3379.55 246
3379.68 244
3379.82 240
3379.95 235
3380.08 230
3380.22 226
3380.35 223
3380.48 223
3380.62 224
3380.75 227
3380.88 230
3381.02 233
3381.15 234
3381.28 236
3381.42 238
3381.55 242
3381.68 247
3381.82 252
3381.95 255
3382.08 257
3382.22 256
3382.35 255
3382.48 254
3382.62 255
3382.75 261
3382.88 269
3383.02 279
3383.15 286
3383.28 287
3383.42 282
3383.55 268
3383.69 248
3383.82 225
3383.95 202
3384.09 182
3384.22 169
3384.35 161
3384.49 157
3384.62 157
3384.75 157
3384.89 158
3385.02 158
3385.15 159
3385.29 161
3385.42 165
3385.55 171
3385.69 177
3385.82 182
3385.95 183
3386.09 179
3386.22 168
3386.35 152
3386.49 134
3386.62 117
3386.75 103
3386.89 94
3387.02 91
3387.16 95
3387.29 105
3387.42 120
3387.56 139
3387.69 161
3387.82 185
3387.96 210
3388.09 233
3388.22 252
3388.36 265
3388.49 271
3388.62 270
3388.76 263
3388.89 252
3389.02 241
3389.16 230
3389.29 222
3389.42 215
3389.56 211
3389.69 207
3389.83 202
3389.96 195
3390.09 185
3390.23 173
3390.36 159
3390.49 145
3390.63 133
3390.76 125
3390.89 123
3391.03 129
3391.16 141
3391.29 159
3391.43 179
3391.56 198
3391.70 214
3391.83 224
3391.96 230
3392.10 229
3392.23 225
3392.36 217
3392.50 207
3392.63 197
3392.76 187
3392.90 178
3393.03 171
3393.17 166
3393.30 163
3393.43 160
3393.57 158
3393.70 154
3393.83 148
3393.97 139
3394.10 127
3394.23 110
3394.37 89
3394.50 64
3394.64 36
3394.77 7
3394.90 0
3395.04 0
3395.17 0
3395.30 0
3395.44 0
3395.57 0
3395.70 0
3395.84 0
3395.97 15
3396.11 35
3396.24 55
3396.37 73
3396.51 90
3396.64 102
3396.77 111
3396.91 113
3397.04 110
3397.17 100
3397.31 85
3397.44 67
3397.58 48
3397.71 30
3397.84 15
3397.98 3
3398.11 0
3398.24 0
3398.38 0
3398.51 0
3398.65 1
3398.78 7
3398.91 14
3399.05 22
3399.18 33
3399.31 45
3399.45 58
3399.58 71
3399.72 83
3399.85 91
3399.98 95
3400.12 93
3400.25 86
3400.38 75
3400.52 60
3400.65 47
3400.79 36
3400.92 31
3401.05 31
3401.19 37
3401.32 47
3401.45 57
3401.59 65
3401.72 69
3401.86 68
3401.99 64
3402.12 57
3402.26 50
3402.39 44
3402.52 40
3402.66 41
3402.79 46
3402.93 57
3403.06 73
3403.19 95
3403.33 120
3403.46 146
3403.60 169
3403.73 187
3403.86 199
3404.00 205
3404.13 208
3404.26 209
3404.40 213
3404.53 218
3404.67 227
3404.80 238
3404.93 249
3405.07 258
3405.20 266
3405.34 269
3405.47 268
3405.60 263
3405.74 255
3405.87 245
3406.00 234
3406.14 225
3406.27 219
3406.41 217
3406.54 220
3406.67 227
3406.81 236
3406.94 245
3407.08 252
3407.21 256
3407.34 255
3407.48 250
3407.61 242
3407.75 233
3407.88 223
3408.01 217
3408.15 214
3408.28 217
3408.41 224
3408.55 235
3408.68 247
3408.82 257
3408.95 264
3409.08 266
3409.22 264
3409.35 257
3409.49 248
3409.62 239
3409.75 229
3409.89 221
3410.02 214
3410.16 208
3410.29 203
3410.42 198
3410.56 196
3410.69 195
3410.83 196
3410.96 197
3411.09 197
3411.23 195
3411.36 189
3411.50 177
3411.63 160
3411.76 139
3411.90 117
3412.03 96
3412.17 78
3412.30 63
3412.43 51
3412.57 42
3412.70 33
3412.84 25
3412.97 15
3413.10 6
3413.24 0
3413.37 0
3413.51 0
3413.64 0
3413.77 0
3413.91 0
3414.04 0
3414.18 0
3414.31 0
3414.44 10
3414.58 23
3414.71 40
3414.85 58
3414.98 77
3415.11 95
3415.25 109
3415.38 118
3415.52 121
3415.65 119
3415.78 115
3415.92 110
3416.05 106
3416.19 104
3416.32 103
3416.45 102
3416.59 100
3416.72 98
3416.86 94
3416.99 91
3417.12 91
3417.26 95
3417.39 104
3417.53 118
3417.66 135
3417.80 151
3417.93 166
3418.06 176
3418.20 181
3418.33 181
3418.47 177
3418.60 171
3418.73 165
3418.87 161
3419.00 159
3419.14 159
3419.27 159
3419.40 159
3419.54 157
3419.67 153
3419.81 148
3419.94 141
3420.08 135
3420.21 132
3420.34 132
3420.48 135
3420.61 140
3420.75 147
3420.88 154
3421.01 160
3421.15 164
3421.28 166
3421.42 166
3421.55 165
3421.69 163
3421.82 160
3421.95 157
3422.09 155
3422.22 152
3422.36 150
3422.49 148
3422.62 146
3422.76 143
3422.89 140
3423.03 136
3423.16 132
3423.30 129
3423.43 128
3423.56 129
3423.70 134
3423.83 142
3423.97 150
3424.10 159
3424.23 165
3424.37 167
3424.50 164
3424.64 158
3424.77 150
3424.91 142
3425.04 136
3425.17 134
3425.31 136
3425.44 143
3425.58 152
3425.71 162
3425.85 171
3425.98 177
3426.11 179
3426.25 176
3426.38 166
3426.52 151
3426.65 132
3426.79 111
3426.92 91
3427.05 76
3427.19 69
3427.32 70
3427.46 77
3427.59 88
3427.73 97
3427.86 101
3427.99 96
3428.13 82
3428.26 62
3428.40 39
3428.53 19
3428.67 4
3428.80 0
3428.93 0
3429.07 3
3429.20 9
3429.34 15
3429.47 17
3429.61 15
3429.74 10
3429.87 3
3430.01 0
3430.14 0
3430.28 0
3430.41 0
3430.55 0
3430.68 0
3430.82 15
3430.95 36
3431.08 59
3431.22 83
3431.35 103
3431.49 120
3431.62 132
3431.76 139
3431.89 143
3432.02 147
3432.16 153
3432.29 162
3432.43 175
3432.56 193
3432.70 215
3432.83 238
3432.97 260
3433.10 281
3433.23 297
3433.37 309
3433.50 317
3433.64 322
3433.77 326
3433.91 332
3434.04 342
3434.17 361
3434.31 387
3434.44 420
3434.58 458
3434.71 495
3434.85 530
3434.98 557
3435.12 576
3435.25 588
3435.38 595
3435.52 600
3435.65 605
3435.79 611
3435.92 616
3436.06 621
3436.19 622
3436.33 620
3436.46 615
3436.59 609
3436.73 603
3436.86 597
3437.00 591
3437.13 585
3437.27 576
3437.40 565
3437.54 552
3437.67 537
3437.81 522
3437.94 507
3438.07 493
3438.21 480
3438.34 466
3438.48 453
3438.61 440
3438.75 429
3438.88 419
3439.02 412
3439.15 407
3439.28 403
3439.42 399
3439.55 392
3439.69 383
3439.82 371
3439.96 358
3440.09 345
3440.23 334
3440.36 326
3440.50 320
3440.63 317
3440.76 315
3440.90 313
3441.03 309
3441.17 306
3441.30 301
3441.44 299
3441.57 299
3441.71 302
3441.84 310
3441.98 322
3442.11 335
3442.24 347
3442.38 356
3442.51 359
3442.65 354
3442.78 343
3442.92 325
3443.05 303
3443.19 280
3443.32 257
3443.46 237
3443.59 222
3443.73 211
3443.86 207
3443.99 209
3444.13 217
3444.26 229
3444.40 243
3444.53 255
3444.67 262
3444.80 263
3444.94 255
3445.07 239
3445.21 216
3445.34 191
3445.48 165
3445.61 140
3445.74 119
3445.88 103
3446.01 93
3446.15 88
3446.28 87
3446.42 89
3446.55 91
3446.69 92
3446.82 89
3446.96 84
3447.09 76
3447.23 67
3447.36 58
3447.50 51
3447.63 46
3447.76 42
3447.90 40
3448.03 36
3448.17 32
3448.30 27
3448.44 22
3448.57 19
3448.71 18
3448.84 20
3448.98 25
3449.11 32
3449.25 40
3449.38 46
3449.52 52
3449.65 55
3449.79 57
3449.92 56
3450.05 54
3450.19 50
3450.32 44
3450.46 38
3450.59 31
3450.73 25
3450.86 21
3451.00 20
3451.13 23
3451.27 28
3451.40 35
3451.54 41
3451.67 45
3451.81 45
3451.94 43
3452.08 38
3452.21 34
3452.35 31
3452.48 32
3452.62 36
3452.75 43
3452.88 52
3453.02 64
3453.15 75
3453.29 85
3453.42 93
3453.56 100
3453.69 105
3453.83 106
3453.96 104
3454.10 98
3454.23 87
3454.37 72
3454.50 54
3454.64 36
3454.77 20
3454.91 9
3455.04 3
3455.18 2
3455.31 6
3455.45 12
3455.58 17
3455.72 21
3455.85 21
3455.99 18
3456.12 14
3456.26 8
3456.39 3
3456.53 0
3456.66 0
3456.79 0
3456.93 0
3457.06 0
3457.20 0
3457.33 0
3457.47 0
3457.60 0
3457.74 1
3457.87 4
3458.01 7
3458.14 14
3458.28 23
3458.41 35
3458.55 51
3458.68 69
3458.82 88
3458.95 106
3459.09 123
3459.22 139
3459.36 153
3459.49 166
3459.63 181
3459.76 199
3459.90 219
3460.03 242
3460.17 265
3460.30 286
3460.44 305
3460.57 320
3460.71 329
3460.84 332
3460.98 329
3461.11 322
3461.25 311
3461.38 298
3461.52 285
3461.65 272
3461.79 261
3461.92 251
3462.06 243
3462.19 236
3462.33 230
3462.46 225
3462.60 222
3462.73 222
3462.87 226
3463.00 235
3463.14 250
3463.27 268
3463.41 286
3463.54 301
3463.68 312
3463.81 316
3463.95 314
3464.08 305
3464.22 291
3464.35 273
3464.49 252
3464.62 226
3464.76 196
3464.89 161
3465.03 122
3465.16 83
3465.30 48
3465.43 18
3465.57 0
3465.70 0
3465.84 0
3465.97 4
3466.11 18
3466.24 32
3466.38 44
3466.51 54
3466.65 61
3466.78 67
3466.92 75
3467.05 84
3467.19 93
3467.32 101
3467.46 104
3467.59 103
3467.73 95
3467.86 83
3468.00 69
3468.13 55
3468.27 43
3468.40 35
3468.54 30
3468.67 27
3468.81 24
3468.94 20
3469.08 15
3469.21 7
3469.35 0
3469.48 0
3469.62 0
3469.75 0
3469.89 0
3470.02 0
3470.16 0
3470.29 0
3470.43 12
3470.56 30
3470.70 49
3470.83 66
3470.97 80
3471.11 90
3471.24 96
3471.38 98
3471.51 98
3471.65 97
3471.78 96
3471.92 97
3472.05 103
3472.19 113
3472.32 129
3472.46 151
3472.59 178
3472.73 209
3472.86 242
3473.00 276
3473.13 307
3473.27 334
3473.40 353
3473.54 365
3473.67 367
3473.81 361
3473.94 348
3474.08 331
3474.21 311
3474.35 292
3474.48 276
3474.62 264
3474.75 257
3474.89 255
3475.03 258
3475.16 265
3475.30 276
3475.43 288
3475.57 300
3475.70 309
3475.84 313
3475.97 310
3476.11 300
3476.24 284
3476.38 264
3476.51 242
3476.65 221
3476.78 205
3476.92 194
3477.05 187
3477.19 185
3477.32 185
3477.46 187
3477.59 189
3477.73 191
3477.87 192
3478.00 192
3478.14 190
3478.27 187
3478.41 181
3478.54 175
3478.68 169
3478.81 165
3478.95 165
3479.08 169
3479.22 177
3479.35 188
3479.49 200
3479.62 209
3479.76 212
3479.89 210
3480.03 202
3480.17 189
3480.30 173
3480.44 158
3480.57 145
3480.71 136
3480.84 133
3480.98 136
3481.11 143
3481.25 153
3481.38 166
3481.52 179
3481.65 190
3481.79 199
3481.92 205
3482.06 209
3482.20 212
3482.33 216
3482.47 223
3482.60 231
3482.74 241
3482.87 251
3483.01 259
3483.14 263
3483.28 263
3483.41 257
3483.55 247
3483.68 235
3483.82 221
3483.96 207
3484.09 192
3484.23 178
3484.36 164
3484.50 150
3484.63 136
3484.77 122
3484.90 111
3485.04 101
3485.17 95
3485.31 92
3485.44 92
3485.58 92
3485.72 91
3485.85 88
3485.99 81
3486.12 71
3486.26 58
3486.39 45
3486.53 36
3486.66 32
3486.80 36
3486.93 46
3487.07 62
3487.21 81
3487.34 100
3487.48 115
3487.61 127
3487.75 134
3487.88 138
3488.02 142
3488.15 146
3488.29 153
3488.42 162
3488.56 173
3488.70 183
3488.83 189
3488.97 189
3489.10 183
3489.24 170
3489.37 152
3489.51 131
3489.64 110
3489.78 89
3489.92 72
3490.05 57
3490.19 47
3490.32 41
3490.46 39
3490.59 40
3490.73 44
3490.86 50
3491.00 56
3491.13 59
3491.27 59
3491.41 54
3491.54 44
3491.68 30
3491.81 15
3491.95 1
3492.08 0
3492.22 0
3492.35 0
3492.49 0
3492.63 2
3492.76 9
3492.90 14
3493.03 16
3493.17 14
3493.30 10
3493.44 5
3493.57 0
3493.71 0
3493.85 0
3493.98 0
3494.12 0
3494.25 0
3494.39 0
3494.52 0
3494.66 2
3494.80 11
3494.93 17
3495.07 20
3495.20 19
3495.34 13
3495.47 4
3495.61 0
3495.74 0
3495.88 0
3496.02 0
3496.15 14
3496.29 35
3496.42 57
3496.56 77
3496.69 92
3496.83 100
3496.97 102
3497.10 99
3497.24 94
3497.37 89
3497.51 85
3497.64 82
3497.78 80
3497.91 79
3498.05 78
3498.19 75
3498.32 70
3498.46 63
3498.59 55
3498.73 46
3498.86 38
3499.00 31
3499.14 26
3499.27 24
3499.41 24
3499.54 25
3499.68 25
3499.81 23
3499.95 18
3500.09 10
3500.22 1
3500.36 0
3500.49 0
3500.63 0
3500.76 2
3500.90 15
3501.04 31
3501.17 45
3501.31 57
3501.44 64
3501.58 66
3501.71 63
3501.85 56
3501.99 46
3502.12 34
3502.26 19
3502.39 4
3502.53 0
3502.66 0
3502.80 0
3502.94 0
3503.07 0
3503.21 0
3503.34 0
3503.48 0
3503.61 13
3503.75 25
3503.89 35
3504.02 42
3504.16 48
3504.29 52
3504.43 55
3504.57 58
3504.70 62
3504.84 68
3504.97 75
3505.11 85
3505.24 95
3505.38 105
3505.52 116
3505.65 126
3505.79 134
3505.92 141
3506.06 145
3506.20 147
3506.33 147
3506.47 145
3506.60 143
3506.74 140
3506.87 140
3507.01 141
3507.15 144
3507.28 148
3507.42 152
3507.55 155
3507.69 156
3507.83 156
3507.96 155
3508.10 153
3508.23 150
3508.37 145
3508.50 139
3508.64 130
3508.78 119
3508.91 107
3509.05 98
3509.18 92
3509.32 93
3509.46 101
3509.59 115
3509.73 133
3509.86 152
3510.00 168
3510.13 180
3510.27 186
3510.41 188
3510.54 185
3510.68 179
3510.81 172
3510.95 166
3511.09 162
3511.22 160
3511.36 163
3511.49 171
3511.63 183
3511.77 200
3511.90 220
3512.04 240
3512.17 258
3512.31 273
3512.45 283
3512.58 287
3512.72 287
3512.85 282
3512.99 273
3513.13 262
3513.26 251
3513.40 243
3513.53 238
3513.67 239
3513.81 245
3513.94 257
3514.08 273
3514.21 291
3514.35 307
3514.49 318
3514.62 324
3514.76 323
3514.89 316
3515.03 304
3515.17 291
3515.30 281
3515.44 276
3515.57 278
3515.71 285
3515.85 298
3515.98 314
3516.12 329
3516.25 343
3516.39 355
3516.53 365
3516.66 375
3516.80 385
3516.93 396
3517.07 407
3517.21 418
3517.34 428
3517.48 437
3517.61 448
3517.75 463
3517.89 484
3518.02 513
3518.16 549
3518.29 589
3518.43 629
3518.57 666
3518.70 697
3518.84 720
3518.97 735
3519.11 744
3519.25 747
3519.38 748
3519.52 745
3519.65 738
3519.79 729
3519.93 717
3520.06 703
3520.20 688
3520.33 674
3520.47 661
3520.61 651
3520.74 641
3520.88 631
3521.02 620
3521.15 607
3521.29 592
3521.42 578
3521.56 566
3521.70 557
3521.83 553
3521.97 552
3522.10 553
3522.24 553
3522.38 553
3522.51 550
3522.65 546
3522.78 543
3522.92 540
3523.06 538
3523.19 537
3523.33 534
3523.47 528
3523.60 516
3523.74 497
3523.87 473
3524.01 446
3524.15 417
3524.28 390
3524.42 366
3524.56 348
3524.69 334
3524.83 324
3524.96 319
3525.10 319
3525.24 323
3525.37 333
3525.51 347
3525.64 366
3525.78 388
3525.92 409
3526.05 428
3526.19 442
3526.33 447
3526.46 445
3526.60 436
3526.73 422
3526.87 407
3527.01 394
3527.14 385
3527.28 383
3527.42 384
3527.55 388
3527.69 390
3527.82 389
3527.96 383
3528.10 371
3528.23 356
3528.37 338
3528.51 319
3528.64 302
3528.78 286
3528.91 270
3529.05 256
3529.19 242
3529.32 229
3529.46 219
3529.60 212
3529.73 209
3529.87 212
3530.00 218
3530.14 227
3530.28 236
3530.41 245
3530.55 251
3530.69 256
3530.82 257
3530.96 255
3531.09 249
3531.23 239
3531.37 224
3531.50 206
3531.64 185
3531.78 164
3531.91 146
3532.05 135
3532.19 132
3532.32 138
3532.46 152
3532.59 173
3532.73 198
3532.87 222
3533.00 245
3533.14 262
3533.28 275
3533.41 281
3533.55 281
3533.68 276
3533.82 267
3533.96 253
3534.09 236
3534.23 217
3534.37 197
3534.50 180
3534.64 165
3534.78 154
3534.91 147
3535.05 143
3535.18 142
3535.32 142
3535.46 141
3535.59 139
3535.73 135
3535.87 129
3536.00 123
3536.14 117
3536.28 112
3536.41 109
3536.55 109
3536.69 112
3536.82 118
3536.96 125
3537.09 132
3537.23 136
3537.37 136
3537.50 132
3537.64 123
3537.78 112
3537.91 101
3538.05 92
3538.19 88
3538.32 88
3538.46 91
3538.60 95
3538.73 97
3538.87 96
3539.00 90
3539.14 79
3539.28 65
3539.41 48
3539.55 30
3539.69 14
3539.82 2
3539.96 0
3540.10 0
3540.23 0
3540.37 0
3540.51 2
3540.64 8
3540.78 11
3540.92 13
3541.05 11
3541.19 8
3541.32 3
3541.46 0
3541.60 0
3541.73 0
3541.87 0
3542.01 0
3542.14 1
3542.28 12
3542.42 25
3542.55 36
3542.69 45
3542.83 50
3542.96 50
3543.10 47
3543.24 43
3543.37 41
3543.51 42
3543.65 48
3543.78 56
3543.92 65
3544.06 71
3544.19 73
3544.33 67
3544.47 55
3544.60 38
3544.74 18
3544.87 0
3545.01 0
3545.15 0
3545.28 0
3545.42 0
3545.56 0
3545.69 1
3545.83 14
3545.97 26
3546.10 34
3546.24 38
3546.38 40
3546.51 39
3546.65 38
3546.79 39
3546.92 42
3547.06 49
3547.20 58
3547.33 68
3547.47 80
3547.61 90
3547.74 99
3547.88 103
3548.02 103
3548.15 99
3548.29 91
3548.43 80
3548.56 66
3548.70 52
3548.84 39
3548.97 29
3549.11 24
3549.25 24
3549.38 29
3549.52 38
3549.66 49
3549.79 61
3549.93 70
3550.07 75
3550.20 75
3550.34 70
3550.48 60
3550.61 47
3550.75 31
3550.89 15
3551.02 2
3551.16 0
3551.30 0
3551.43 0
3551.57 0
3551.71 0
3551.84 0
3551.98 0
3552.12 0
3552.25 3
3552.39 7
3552.53 10
3552.66 15
3552.80 20
3552.94 26
3553.07 32
3553.21 38
3553.35 44
3553.48 50
3553.62 55
3553.76 60
3553.89 66
3554.03 72
3554.17 80
3554.30 88
3554.44 96
3554.58 104
3554.71 109
3554.85 113
3554.99 113
3555.12 109
3555.26 101
3555.40 92
3555.54 81
3555.67 73
3555.81 67
3555.95 67
3556.08 74
3556.22 86
3556.36 103
3556.49 123
3556.63 142
3556.77 159
3556.90 171
3557.04 178
3557.18 179
3557.31 174
3557.45 164
3557.59 151
3557.72 134
3557.86 118
3558.00 104
3558.13 94
3558.27 89
3558.41 91
3558.54 96
3558.68 105
3558.82 113
3558.96 118
3559.09 117
3559.23 109
3559.37 95
3559.50 77
3559.64 57
3559.78 40
3559.91 27
3560.05 20
3560.19 20
3560.32 24
3560.46 29
3560.60 34
3560.73 35
3560.87 32
3561.01 26
3561.15 19
3561.28 16
3561.42 19
3561.56 31
3561.69 52
3561.83 81
3561.97 112
3562.10 144
3562.24 170
3562.38 189
3562.51 198
3562.65 198
3562.79 191
3562.92 179
3563.06 164
3563.20 149
3563.34 135
3563.47 123
3563.61 111
3563.75 99
3563.88 85
3564.02 70
3564.16 53
3564.29 35
3564.43 17
3564.57 2
3564.71 0
3564.84 0
3564.98 0
3565.12 0
3565.25 0
3565.39 0
3565.53 0
3565.66 0
3565.80 0
3565.94 4
3566.07 16
3566.21 33
3566.35 52
3566.49 73
3566.62 92
3566.76 108
3566.90 122
3567.03 134
3567.17 146
3567.31 160
3567.44 177
3567.58 195
3567.72 212
3567.86 225
3567.99 233
3568.13 235
3568.27 231
3568.40 224
3568.54 216
3568.68 210
3568.81 208
3568.95 208
3569.09 210
3569.23 213
3569.36 215
3569.50 214
3569.64 209
3569.77 200
3569.91 190
3570.05 178
3570.19 166
3570.32 154
3570.46 142
3570.60 130
3570.73 117
3570.87 103
3571.01 88
3571.14 74
3571.28 61
3571.42 53
3571.56 49
3571.69 50
3571.83 56
3571.97 64
3572.10 71
3572.24 76
3572.38 79
3572.52 79
3572.65 79
3572.79 79
3572.93 82
3573.06 87
3573.20 96
3573.34 106
3573.48 117
3573.61 128
3573.75 139
3573.89 151
3574.02 162
3574.16 171
3574.30 177
3574.44 180
3574.57 178
3574.71 173
3574.85 163
3574.98 152
3575.12 141
3575.26 129
3575.40 117
3575.53 104
3575.67 89
3575.81 72
3575.94 51
3576.08 29
3576.22 7
3576.36 0
3576.49 0
3576.63 0
3576.77 0
3576.90 0
3577.04 0
3577.18 0
3577.32 0
3577.45 13
3577.59 25
3577.73 33
3577.86 38
3578.00 40
3578.14 37
3578.28 31
3578.41 21
3578.55 8
3578.69 0
3578.83 0
3578.96 0
3579.10 0
3579.24 0
3579.37 0
3579.51 0
3579.65 0
3579.79 28
3579.92 63
3580.06 101
3580.20 136
3580.33 165
3580.47 184
3580.61 192
3580.75 191
3580.88 183
3581.02 171
3581.16 158
3581.30 147
3581.43 141
3581.57 140
3581.71 141
3581.84 143
3581.98 145
3582.12 144
3582.26 141
3582.39 136
3582.53 130
3582.67 123
3582.81 116
3582.94 109
3583.08 101
3583.22 95
3583.35 92
3583.49 94
3583.63 102
3583.77 118
3583.90 140
3584.04 166
3584.18 195
3584.32 224
3584.45 249
3584.59 271
3584.73 287
3584.87 299
3585.00 307
3585.14 313
3585.28 316
3585.41 319
3585.55 323
3585.69 330
3585.83 340
3585.96 354
3586.10 371
3586.24 388
3586.38 403
3586.51 416
3586.65 426
3586.79 434
3586.93 443
3587.06 454
3587.20 470
3587.34 492
3587.48 519
3587.61 547
3587.75 574
3587.89 596
3588.02 610
3588.16 615
3588.30 612
3588.44 603
3588.57 591
3588.71 579
3588.85 570
3588.99 566
3589.12 567
3589.26 573
3589.40 582
3589.54 592
3589.67 601
3589.81 607
3589.95 611
3590.09 611
3590.22 608
3590.36 600
3590.50 589
3590.64 575
3590.77 559
3590.91 544
3591.05 530
3591.19 521
3591.32 518
3591.46 521
3591.60 527
3591.74 536
3591.87 544
3592.01 548
3592.15 548
3592.29 541
3592.42 528
3592.56 512
3592.70 491
3592.84 468
3592.97 444
3593.11 419
3593.25 395
3593.39 373
3593.52 353
3593.66 338
3593.80 327
3593.94 320
3594.07 318
3594.21 319
3594.35 321
3594.49 323
3594.62 323
3594.76 321
3594.90 316
3595.04 309
3595.17 301
3595.31 292
3595.45 284
3595.59 277
3595.72 270
3595.86 262
3596.00 253
3596.14 241
3596.27 226
3596.41 209
3596.55 191
3596.69 174
3596.82 162
3596.96 153
3597.10 149
3597.24 149
3597.37 151
3597.51 152
3597.65 151
3597.79 146
3597.92 139
3598.06 132
3598.20 126
3598.34 122
3598.47 122
3598.61 126
3598.75 131
3598.89 135
3599.03 137
3599.16 135
3599.30 130
3599.44 123
3599.58 115
3599.71 108
3599.85 103
3599.99 99
3600.13 97
3600.26 93
3600.40 88
3600.54 78
3600.68 66
3600.81 50
3600.95 32
3601.09 14
3601.23 0
3601.36 0
3601.50 0
3601.64 0
3601.78 0
3601.92 0
3602.05 0
3602.19 0
3602.33 0
3602.47 28
3602.60 58
3602.74 89
3602.88 117
3603.02 142
3603.15 162
3603.29 177
3603.43 189
3603.57 198
3603.71 206
3603.84 214
3603.98 220
3604.12 226
3604.26 230
3604.39 232
3604.53 233
3604.67 231
3604.81 228
3604.94 225
3605.08 224
3605.22 224
3605.36 228
3605.50 235
3605.63 244
3605.77 255
3605.91 264
3606.05 272
3606.18 275
3606.32 275
3606.46 272
3606.60 268
3606.74 264
3606.87 262
3607.01 264
3607.15 267
3607.29 273
3607.42 278
3607.56 281
3607.70 283
3607.84 282
3607.98 278
3608.11 273
3608.25 267
3608.39 258
3608.53 245
3608.66 230
3608.80 211
3608.94 189
3609.08 166
3609.22 143
3609.35 124
3609.49 108
3609.63 97
3609.77 90
3609.90 87
3610.04 86
3610.18 86
3610.32 87
3610.46 89
3610.59 91
3610.73 92
3610.87 92
3611.01 91
3611.14 90
3611.28 89
3611.42 88
3611.56 87
3611.70 86
3611.83 86
3611.97 88
3612.11 90
3612.25 92
3612.39 95
3612.52 96
3612.66 94
3612.80 89
3612.94 81
3613.07 71
3613.21 61
3613.35 53
3613.49 50
3613.63 51
3613.76 57
3613.90 65
3614.04 72
3614.18 78
3614.32 81
3614.45 82
3614.59 83
3614.73 86
3614.87 93
3615.01 104
3615.14 119
3615.28 137
3615.42 157
3615.56 176
3615.69 192
3615.83 205
3615.97 214
3616.11 218
3616.25 217
3616.38 213
3616.52 205
3616.66 194
3616.80 183
3616.94 172
3617.07 164
3617.21 158
3617.35 157
3617.49 160
3617.63 167
3617.76 175
3617.90 185
3618.04 194
3618.18 202
3618.32 209
3618.45 213
3618.59 216
3618.73 219
3618.87 220
3619.01 222
3619.14 224
3619.28 225
3619.42 228
3619.56 230
3619.70 231
3619.83 232
3619.97 231
3620.11 228
3620.25 224
3620.39 217
3620.52 208
3620.66 197
3620.80 184
3620.94 170
3621.08 156
3621.21 143
3621.35 131
3621.49 123
3621.63 117
3621.77 114
3621.90 112
3622.04 110
3622.18 105
3622.32 96
3622.46 83
3622.59 67
3622.73 48
3622.87 30
3623.01 14
3623.15 2
3623.28 0
3623.42 0
3623.56 0
3623.70 0
3623.84 0
3623.98 0
3624.11 0
3624.25 0
3624.39 0
3624.53 0
3624.67 12
3624.80 28
3624.94 46
3625.08 63
3625.22 79
3625.36 90
3625.49 96
3625.63 96
3625.77 90
3625.91 78
3626.05 61
3626.18 43
3626.32 24
3626.46 9
3626.60 0
3626.74 0
3626.88 1
3627.01 14
3627.15 33
3627.29 56
3627.43 80
3627.57 102
3627.70 120
3627.84 133
3627.98 141
3628.12 145
3628.26 146
3628.40 143
3628.53 139
3628.67 132
3628.81 123
3628.95 112
3629.09 100
3629.22 89
3629.36 79
3629.50 72
3629.64 67
3629.78 64
3629.92 62
3630.05 60
3630.19 58
3630.33 53
3630.47 48
3630.61 42
3630.74 37
3630.88 34
3631.02 36
3631.16 42
3631.30 54
3631.44 69
3631.57 87
3631.71 103
3631.85 115
3631.99 123
3632.13 124
3632.27 119
3632.40 109
3632.54 96
3632.68 82
3632.82 68
3632.96 55
3633.09 44
3633.23 35
3633.37 29
3633.51 24
3633.65 21
3633.79 18
3633.92 14
3634.06 10
3634.20 4
3634.34 0
3634.48 0
3634.62 0
3634.75 0
3634.89 0
3635.03 0
3635.17 5
3635.31 13
3635.45 22
3635.58 31
3635.72 40
3635.86 48
3636.00 56
3636.14 63
3636.28 69
3636.41 72
3636.55 73
3636.69 69
3636.83 60
3636.97 48
3637.11 32
3637.24 15
3637.38 0
3637.52 0
3637.66 0
3637.80 0
3637.94 0
3638.07 0
3638.21 0
3638.35 2
3638.49 4
3638.63 5
3638.77 6
3638.90 8
3639.04 12
3639.18 17
3639.32 23
3639.46 27
3639.60 31
3639.73 33
3639.87 34
3640.01 36
3640.15 39
3640.29 44
3640.43 50
3640.56 56
3640.70 61
3640.84 66
3640.98 69
3641.12 72
3641.26 74
3641.39 76
3641.53 79
3641.67 83
3641.81 89
3641.95 95
3642.09 103
3642.23 110
3642.36 119
3642.50 127
3642.64 135
3642.78 144
3642.92 154
3643.06 165
3643.19 177
3643.33 189
3643.47 202
3643.61 214
3643.75 225
3643.89 236
3644.03 247
3644.16 258
3644.30 269
3644.44 279
3644.58 288
3644.72 294
3644.86 298
3644.99 297
3645.13 293
3645.27 285
3645.41 276
3645.55 265
3645.69 253
3645.83 243
3645.96 233
3646.10 224
3646.24 216
3646.38 206
3646.52 196
3646.66 183
3646.80 169
3646.93 153
3647.07 137
3647.21 122
3647.35 110
3647.49 101
3647.63 96
3647.76 94
3647.90 94
3648.04 95
3648.18 96
3648.32 98
3648.46 102
3648.60 109
3648.73 118
3648.87 132
3649.01 147
3649.15 163
3649.29 176
3649.43 185
3649.57 188
3649.70 187
3649.84 182
3649.98 175
3650.12 170
3650.26 167
3650.40 167
3650.54 167
3650.67 167
3650.81 166
3650.95 162
3651.09 155
3651.23 147
3651.37 138
3651.51 129
3651.64 121
3651.78 114
3651.92 110
3652.06 107
3652.20 106
3652.34 107
3652.48 108
3652.62 111
3652.75 113
3652.89 115
3653.03 118
3653.17 121
3653.31 126
3653.45 132
3653.59 139
3653.72 147
3653.86 153
3654.00 158
3654.14 162
3654.28 166
3654.42 172
3654.56 180
3654.69 190
3654.83 201
3654.97 210
3655.11 215
3655.25 214
3655.39 207
3655.53 194
3655.67 179
3655.80 163
3655.94 147
3656.08 132
3656.22 118
3656.36 105
3656.50 94
3656.64 83
3656.78 75
3656.91 70
3657.05 68
3657.19 71
3657.33 78
3657.47 86
3657.61 96
3657.75 107
3657.88 118
3658.02 128
3658.16 136
3658.30 142
3658.44 144
3658.58 143
3658.72 138
3658.86 129
3658.99 118
3659.13 106
3659.27 93
3659.41 81
3659.55 69
3659.69 60
3659.83 52
3659.97 47
3660.10 44
3660.24 45
3660.38 50
3660.52 59
3660.66 71
3660.80 85
3660.94 100
3661.08 116
3661.22 130
3661.35 144
3661.49 156
3661.63 168
3661.77 179
3661.91 189
3662.05 197
3662.19 203
3662.33 206
3662.46 206
3662.60 204
3662.74 201
3662.88 198
3663.02 196
3663.16 196
3663.30 197
3663.44 199
3663.58 203
3663.71 209
3663.85 218
3663.99 227
3664.13 235
3664.27 242
3664.41 244
3664.55 243
3664.69 235
3664.82 224
3664.96 209
3665.10 195
3665.24 182
3665.38 172
3665.52 166
3665.66 164
3665.80 164
3665.94 164
3666.07 165
3666.21 165
3666.35 163
3666.49 159
3666.63 154
3666.77 148
3666.91 142
3667.05 136
3667.19 131
3667.32 128
3667.46 126
3667.60 127
3667.74 128
3667.88 128
3668.02 127
3668.16 123
3668.30 119
3668.44 114
3668.57 110
3668.71 109
3668.85 111
3668.99 114
3669.13 118
3669.27 121
3669.41 123
3669.55 123
3669.69 120
3669.83 116
3669.96 111
3670.10 106
3670.24 102
3670.38 99
3670.52 97
3670.66 97
3670.80 99
3670.94 101
3671.08 104
3671.22 108
3671.35 113
3671.49 119
3671.63 127
3671.77 136
3671.91 147
3672.05 158
3672.19 166
3672.33 170
3672.47 168
3672.61 161
3672.74 149
3672.88 133
3673.02 117
3673.16 101
3673.30 86
3673.44 74
3673.58 64
3673.72 56
3673.86 50
3674.00 46
3674.13 44
3674.27 44
3674.41 46
3674.55 50
3674.69 55
3674.83 61
3674.97 68
3675.11 74
3675.25 81
3675.39 87
3675.52 94
3675.66 101
3675.80 107
3675.94 113
3676.08 116
3676.22 118
3676.36 117
3676.50 114
3676.64 109
3676.78 102
3676.92 94
3677.05 86
3677.19 78
3677.33 69
3677.47 60
3677.61 50
3677.75 39
3677.89 25
3678.03 9
3678.17 0
3678.31 0
3678.45 0
3678.58 0
3678.72 0
3678.86 0
3679.00 0
3679.14 0
3679.28 7
3679.42 22
3679.56 36
3679.70 50
3679.84 64
3679.98 78
3680.12 93
3680.25 107
3680.39 121
3680.53 133
3680.67 143
3680.81 150
3680.95 156
3681.09 161
3681.23 166
3681.37 171
3681.51 176
3681.65 180
3681.79 183
3681.92 182
3682.06 179
3682.20 174
3682.34 170
3682.48 169
3682.62 171
3682.76 179
3682.90 190
3683.04 202
3683.18 214
3683.32 223
3683.46 230
3683.59 233
3683.73 235
3683.87 235
3684.01 236
3684.15 237
3684.29 240
3684.43 244
3684.57 250
3684.71 258
3684.85 267
3684.99 277
3685.13 286
3685.27 293
3685.40 299
3685.54 305
3685.68 311
3685.82 319
3685.96 329
3686.10 338
3686.24 346
3686.38 348
3686.52 345
3686.66 335
3686.80 321
3686.94 306
3687.08 291
3687.22 279
3687.35 271
3687.49 266
3687.63 263
3687.77 260
3687.91 256
3688.05 249
3688.19 240
3688.33 229
3688.47 218
3688.61 208
3688.75 201
3688.89 198
3689.03 200
3689.17 207
3689.30 217
3689.44 230
3689.58 244
3689.72 256
3689.86 266
3690.00 271
3690.14 272
3690.28 267
3690.42 257
3690.56 242
3690.70 223
3690.84 200
3690.98 175
3691.12 148
3691.26 120
3691.40 91
3691.53 63
3691.67 37
3691.81 18
3691.95 6
3692.09 3
3692.23 9
3692.37 22
3692.51 38
3692.65 53
3692.79 63
3692.93 67
3693.07 63
3693.21 53
3693.35 42
3693.49 32
3693.63 24
3693.76 21
3693.90 20
3694.04 21
3694.18 21
3694.32 19
3694.46 13
3694.60 5
3694.74 0
3694.88 0
3695.02 0
3695.16 0
3695.30 0
3695.44 0
3695.58 0
3695.72 0
3695.86 13
3696.00 29
3696.13 45
3696.27 61
3696.41 74
3696.55 84
3696.69 88
3696.83 88
3696.97 84
3697.11 79
3697.25 77
3697.39 78
3697.53 84
3697.67 95
3697.81 110
3697.95 127
3698.09 144
3698.23 159
3698.37 170
3698.51 179
3698.65 187
3698.78 193
3698.92 198
3699.06 203
3699.20 208
3699.34 210
3699.48 209
3699.62 205
3699.76 198
3699.90 189
3700.04 180
3700.18 173
3700.32 169
3700.46 169
3700.60 172
3700.74 178
3700.88 183
3701.02 185
3701.16 185
3701.30 181
3701.44 175
3701.58 168
3701.72 163
3701.85 162
3701.99 167
3702.13 179
3702.27 196
3702.41 214
3702.55 230
3702.69 238
3702.83 237
3702.97 225
3703.11 204
3703.25 177
3703.39 150
3703.53 130
3703.67 119
3703.81 121
3703.95 136
3704.09 162
3704.23 195
3704.37 231
3704.51 263
3704.65 289
3704.79 304
3704.93 308
3705.07 302
3705.20 290
3705.34 275
3705.48 260
3705.62 250
3705.76 244
3705.90 242
3706.04 244
3706.18 247
3706.32 251
3706.46 255
3706.60 258
3706.74 262
3706.88 265
3707.02 267
3707.16 267
3707.30 264
3707.44 257
3707.58 248
3707.72 236
3707.86 225
3708.00 216
3708.14 209
3708.28 205
3708.42 203
3708.56 200
3708.70 195
3708.84 187
3708.98 177
3709.12 167
3709.26 159
3709.39 158
3709.53 163
3709.67 175
3709.81 192
3709.95 211
3710.09 227
3710.23 236
3710.37 235
3710.51 225
3710.65 206
3710.79 182
3710.93 156
3711.07 131
3711.21 110
3711.35 95
3711.49 87
3711.63 86
3711.77 91
3711.91 101
3712.05 116
3712.19 134
3712.33 153
3712.47 170
3712.61 182
3712.75 191
3712.89 195
3713.03 196
3713.17 197
3713.31 199
3713.45 204
3713.59 212
3713.73 220
3713.87 228
3714.01 233
3714.15 235
3714.29 233
3714.43 229
3714.57 223
3714.71 214
3714.85 203
3714.98 189
3715.12 171
3715.26 150
3715.40 127
3715.54 107
3715.68 90
3715.82 79
3715.96 74
3716.10 74
3716.24 76
3716.38 79
3716.52 81
3716.66 80
3716.80 77
3716.94 73
3717.08 68
3717.22 65
3717.36 62
3717.50 59
3717.64 55
3717.78 50
3717.92 42
3718.06 35
3718.20 27
3718.34 20
3718.48 13
3718.62 7
3718.76 1
3718.90 0
3719.04 0
3719.18 0
3719.32 0
3719.46 0
3719.60 0
3719.74 0
3719.88 0
3720.02 14
3720.16 35
3720.30 59
3720.44 86
3720.58 115
3720.72 146
3720.86 175
3721.00 201
3721.14 221
3721.28 234
3721.42 241
3721.56 243
3721.70 243
3721.84 242
3721.98 242
3722.12 244
3722.26 248
3722.40 251
3722.54 252
3722.68 250
3722.82 244
3722.96 233
3723.10 220
3723.24 205
3723.38 191
3723.52 179
3723.66 171
3723.80 167
3723.94 167
3724.08 169
3724.22 174
3724.36 180
3724.50 188
3724.64 198
3724.78 212
3724.92 229
3725.06 250
3725.20 273
3725.34 296
3725.48 316
3725.62 333
3725.76 343
3725.90 348
3726.04 348
3726.18 343
3726.32 334
3726.46 324
3726.60 312
3726.74 301
3726.88 291
3727.02 284
3727.16 280
3727.30 281
3727.44 285
3727.58 294
3727.72 306
3727.86 323
3728.00 342
3728.14 365
3728.28 389
3728.42 414
3728.56 438
3728.70 458
3728.84 473
3728.98 481
3729.12 481
3729.26 472
3729.40 455
3729.54 432
3729.68 406
3729.82 378
3729.96 352
3730.10 329
3730.24 311
3730.38 299
3730.52 292
3730.66 290
3730.80 291
3730.94 296
3731.08 303
3731.22 312
3731.36 320
3731.50 327
3731.64 331
3731.78 333
3731.92 331
3732.06 325
3732.20 314
3732.34 300
3732.48 282
3732.62 263
3732.76 242
3732.90 222
3733.04 203
3733.18 188
3733.32 176
3733.46 168
3733.60 162
3733.74 159
3733.88 156
3734.02 151
3734.16 145
3734.30 136
3734.44 124
3734.58 110
3734.72 95
3734.86 81
3735.00 68
3735.14 56
3735.28 45
3735.42 34
3735.56 23
3735.71 10
3735.85 0
3735.99 0
3736.13 0
3736.27 0
3736.41 0
3736.55 0
3736.69 0
3736.83 0
3736.97 4
3737.11 28
3737.25 56
3737.39 88
3737.53 121
3737.67 155
3737.81 186
3737.95 213
3738.09 234
3738.23 250
3738.37 262
3738.51 270
3738.65 276
3738.79 279
3738.93 280
3739.07 277
3739.21 269
3739.35 256
3739.49 238
3739.63 218
3739.77 198
3739.91 180
3740.05 167
3740.19 158
3740.33 152
3740.47 147
3740.61 143
3740.75 138
3740.89 133
3741.03 130
3741.17 131
3741.32 135
3741.46 144
3741.60 157
3741.74 171
3741.88 187
3742.02 202
3742.16 215
3742.30 227
3742.44 236
3742.58 242
3742.72 247
3742.86 251
3743.00 254
3743.14 257
3743.28 261
3743.42 267
3743.56 273
3743.70 281
3743.84 290
3743.98 300
3744.12 310
3744.26 319
3744.40 326
3744.54 329
3744.68 327
3744.82 320
3744.96 308
3745.10 295
3745.24 284
3745.38 278
3745.53 279
3745.67 288
3745.81 303
3745.95 320
3746.09 336
3746.23 347
3746.37 352
3746.51 352
3746.65 348
3746.79 343
3746.93 340
3747.07 338
3747.21 339
3747.35 342
3747.49 345
3747.63 348
3747.77 350
3747.91 352
3748.05 354
3748.19 356
3748.33 359
3748.47 363
3748.61 369
3748.75 376
3748.90 383
3749.04 390
3749.18 397
3749.32 402
3749.46 404
3749.60 403
3749.74 398
3749.88 392
3750.02 384
3750.16 378
3750.30 373
3750.44 372
3750.58 373
3750.72 376
3750.86 378
3751.00 377
3751.14 373
3751.28 367
3751.42 359
3751.56 351
3751.70 346
3751.85 346
3751.99 351
3752.13 361
3752.27 374
3752.41 389
3752.55 403
3752.69 413
3752.83 417
3752.97 413
3753.11 400
3753.25 380
3753.39 355
3753.53 329
3753.67 304
3753.81 283
3753.95 269
3754.09 261
3754.23 258
3754.37 258
3754.52 259
3754.66 259
3754.80 257
3754.94 254
3755.08 250
3755.22 244
3755.36 239
3755.50 234
3755.64 231
3755.78 231
3755.92 233
3756.06 236
3756.20 241
3756.34 246
3756.48 251
3756.62 252
3756.76 249
3756.90 241
3757.05 229
3757.19 214
3757.33 197
3757.47 180
3757.61 164
3757.75 151
3757.89 142
3758.03 136
3758.17 134
3758.31 134
3758.45 136
3758.59 140
3758.73 147
3758.87 155
3759.01 163
3759.15 171
3759.30 178
3759.44 181
3759.58 181
3759.72 180
3759.86 179
3760.00 180
3760.14 185
3760.28 194
3760.42 206
3760.56 219
3760.70 228
3760.84 233
3760.98 232
3761.12 225
3761.26 214
3761.41 201
3761.55 190
3761.69 183
3761.83 181
3761.97 182
3762.11 186
3762.25 191
3762.39 194
3762.53 195
3762.67 193
3762.81 189
3762.95 183
3763.09 177
3763.23 172
3763.37 170
3763.52 171
3763.66 175
3763.80 181
3763.94 188
3764.08 194
3764.22 198
3764.36 197
3764.50 193
3764.64 186
3764.78 177
3764.92 169
3765.06 165
3765.20 164
3765.35 169
3765.49 178
3765.63 190
3765.77 204
3765.91 216
3766.05 225
3766.19 231
3766.33 234
3766.47 236
3766.61 237
3766.75 240
3766.89 244
3767.03 250
3767.18 254
3767.32 256
3767.46 254
3767.60 246
3767.74 235
3767.88 222
3768.02 209
3768.16 197
3768.30 188
3768.44 181
3768.58 173
3768.72 164
3768.86 153
3769.01 140
3769.15 126
3769.29 114
3769.43 104
3769.57 98
3769.71 95
3769.85 95
3769.99 96
3770.13 98
3770.27 100
3770.41 102
3770.55 106
3770.70 111
3770.84 118
3770.98 126
3771.12 135
3771.26 144
3771.40 154
3771.54 163
3771.68 171
3771.82 178
3771.96 183
3772.10 186
3772.25 186
3772.39 182
3772.53 174
3772.67 163
3772.81 149
3772.95 132
3773.09 115
3773.23 98
3773.37 83
3773.51 69
3773.65 57
3773.79 49
3773.94 42
3774.08 38
3774.22 36
3774.36 35
3774.50 36
3774.64 38
3774.78 40
3774.92 43
3775.06 46
3775.20 50
3775.35 53
3775.49 55
3775.63 56
3775.77 54
3775.91 50
3776.05 44
3776.19 38
3776.33 33
3776.47 30
3776.61 30
3776.75 33
3776.90 35
3777.04 36
3777.18 32
3777.32 24
3777.46 12
3777.60 0
3777.74 0
3777.88 0
3778.02 0
3778.16 0
3778.31 0
3778.45 0
3778.59 0
3778.73 6
3778.87 21
3779.01 35
3779.15 48
3779.29 58
3779.43 65
3779.57 69
3779.72 72
3779.86 75
3780.00 79
3780.14 85
3780.28 94
3780.42 103
3780.56 113
3780.70 122
3780.84 129
3780.98 134
3781.13 136
3781.27 135
3781.41 132
3781.55 127
3781.69 122
3781.83 116
3781.97 110
3782.11 103
3782.25 93
3782.40 82
3782.54 67
3782.68 52
3782.82 37
3782.96 27
3783.10 24
3783.24 29
3783.38 41
3783.52 59
3783.67 79
3783.81 97
3783.95 110
3784.09 116
3784.23 116
3784.37 111
3784.51 101
3784.65 90
3784.79 81
3784.93 74
3785.08 70
3785.22 69
3785.36 71
3785.50 74
3785.64 78
3785.78 80
3785.92 81
3786.06 81
3786.21 82
3786.35 82
3786.49 83
3786.63 85
3786.77 85
3786.91 84
3787.05 80
3787.19 73
3787.33 63
3787.48 52
3787.62 40
3787.76 31
3787.90 26
3788.04 26
3788.18 32
3788.32 41
3788.46 54
3788.60 67
3788.75 79
3788.89 89
3789.03 96
3789.17 101
3789.31 106
3789.45 112
3789.59 121
3789.73 132
3789.88 145
3790.02 158
3790.16 169
3790.30 175
3790.44 177
3790.58 173
3790.72 164
3790.86 153
3791.01 141
3791.15 129
3791.29 116
3791.43 102
3791.57 88
3791.71 72
3791.85 56
3791.99 39
3792.14 24
3792.28 11
3792.42 2
3792.56 0
3792.70 0
3792.84 0
3792.98 0
3793.12 0
3793.27 0
3793.41 0
3793.55 0
3793.69 0
3793.83 9
3793.97 18
3794.11 28
3794.25 37
3794.40 48
3794.54 59
3794.68 71
3794.82 85
3794.96 98
3795.10 112
3795.24 124
3795.38 133
3795.53 140
3795.67 143
3795.81 143
3795.95 140
3796.09 134
3796.23 128
3796.37 122
3796.52 119
3796.66 118
3796.80 122
3796.94 128
3797.08 138
3797.22 147
3797.36 156
3797.50 160
3797.65 158
3797.79 152
3797.93 140
3798.07 127
3798.21 113
3798.35 102
3798.49 96
3798.64 94
3798.78 98
3798.92 107
3799.06 121
3799.20 137
3799.34 155
3799.48 171
3799.63 183
3799.77 190
3799.91 191
3800.05 185
3800.19 173
3800.33 158
3800.47 142
3800.62 128
3800.76 115
3800.90 104
3801.04 96
3801.18 89
3801.32 83
3801.46 79
3801.61 76
3801.75 74
3801.89 73
3802.03 72
3802.17 70
3802.31 68
3802.45 66
3802.60 65
3802.74 64
3802.88 65
3803.02 67
3803.16 71
3803.30 76
3803.44 82
3803.59 89
3803.73 96
3803.87 105
3804.01 113
3804.15 119
3804.29 123
3804.43 123
3804.58 119
3804.72 111
3804.86 100
3805.00 88
3805.14 76
3805.28 66
3805.42 59
3805.57 56
3805.71 55
3805.85 56
3805.99 58
3806.13 61
3806.27 61
3806.42 60
3806.56 56
3806.70 50
3806.84 41
3806.98 31
3807.12 20
3807.26 10
3807.41 2
3807.55 0
3807.69 0
3807.83 0
3807.97 0
3808.11 0
3808.26 0
3808.40 0
3808.54 0
3808.68 0
3808.82 10
3808.96 25
3809.10 42
3809.25 61
3809.39 81
3809.53 99
3809.67 116
3809.81 131
3809.95 145
3810.10 158
3810.24 169
3810.38 178
3810.52 183
3810.66 186
3810.80 185
3810.94 182
3811.09 180
3811.23 179
3811.37 184
3811.51 194
3811.65 213
3811.79 241
3811.94 276
3812.08 318
3812.22 364
3812.36 412
3812.50 461
3812.64 510
3812.79 560
3812.93 609
3813.07 660
3813.21 712
3813.35 764
3813.49 813
3813.64 858
3813.78 897
3813.92 932
3814.06 966
3814.20 1001
3814.34 1042
3814.49 1090
3814.63 1146
3814.77 1206
3814.91 1266
3815.05 1323
3815.19 1372
3815.34 1412
3815.48 1442
3815.62 1464
3815.76 1479
3815.90 1488
3816.04 1491
3816.19 1490
3816.33 1484
3816.47 1472
3816.61 1454
3816.75 1432
3816.89 1407
3817.04 1381
3817.18 1353
3817.32 1324
3817.46 1295
3817.60 1267
3817.74 1239
3817.89 1211
3818.03 1186
3818.17 1163
3818.31 1141
3818.45 1118
3818.60 1095
3818.74 1068
3818.88 1038
3819.02 1005
3819.16 969
3819.30 934
3819.45 901
3819.59 871
3819.73 844
3819.87 819
3820.01 796
3820.15 773
3820.30 750
3820.44 723
3820.58 694
3820.72 661
3820.86 624
3821.01 583
3821.15 540
3821.29 497
3821.43 458
3821.57 424
3821.71 398
3821.86 379
3822.00 369
3822.14 363
3822.28 362
3822.42 361
3822.57 360
3822.71 356
3822.85 350
3822.99 342
3823.13 331
3823.27 319
3823.42 307
3823.56 294
3823.70 282
3823.84 269
3823.98 255
3824.13 240
3824.27 224
3824.41 206
3824.55 188
3824.69 172
3824.83 158
3824.98 148
3825.12 142
3825.26 140
3825.40 141
3825.54 144
3825.69 148
3825.83 151
3825.97 154
3826.11 156
3826.25 157
3826.40 158
3826.54 159
3826.68 160
3826.82 162
3826.96 165
3827.10 168
3827.25 170
3827.39 171
3827.53 168
3827.67 162
3827.81 153
3827.96 141
3828.10 129
3828.24 119
3828.38 112
3828.52 107
3828.67 105
3828.81 103
3828.95 101
3829.09 98
3829.23 93
3829.38 87
3829.52 82
3829.66 80
3829.80 82
3829.94 88
3830.09 99
3830.23 113
3830.37 126
3830.51 136
3830.65 140
3830.79 136
3830.94 124
3831.08 106
3831.22 83
3831.36 60
3831.50 39
3831.65 24
3831.79 14
3831.93 9
3832.07 9
3832.21 13
3832.36 18
3832.50 24
3832.64 29
3832.78 32
3832.92 34
3833.07 36
3833.21 35
3833.35 34
3833.49 32
3833.63 30
3833.78 26
3833.92 23
3834.06 21
3834.20 22
3834.34 27
3834.49 37
3834.63 51
3834.77 69
3834.91 89
3835.06 108
3835.20 124
3835.34 134
3835.48 135
3835.62 126
3835.77 109
3835.91 85
3836.05 56
3836.19 26
3836.33 0
3836.48 0
3836.62 0
3836.76 0
3836.90 0
3837.04 0
3837.19 0
3837.33 0
3837.47 3
3837.61 21
3837.75 38
3837.90 51
3838.04 59
3838.18 64
3838.32 66
3838.47 69
3838.61 72
3838.75 77
3838.89 83
3839.03 91
3839.18 97
3839.32 103
3839.46 108
3839.60 112
3839.74 116
3839.89 122
3840.03 128
3840.17 134
3840.31 138
3840.45 140
3840.60 140
3840.74 138
3840.88 134
3841.02 129
3841.17 122
3841.31 114
3841.45 103
3841.59 90
3841.73 76
3841.88 63
3842.02 51
3842.16 43
3842.30 40
3842.45 43
3842.59 50
3842.73 62
3842.87 77
3843.01 94
3843.16 111
3843.30 128
3843.44 141
3843.58 150
3843.72 154
3843.87 151
3844.01 142
3844.15 130
3844.29 116
3844.44 104
3844.58 93
3844.72 83
3844.86 75
3845.00 67
3845.15 58
3845.29 47
3845.43 35
3845.57 21
3845.72 7
3845.86 0
3846.00 0
3846.14 0
3846.29 0
3846.43 0
3846.57 0
3846.71 0
3846.85 7
3847.00 15
3847.14 20
3847.28 21
3847.42 17
3847.57 11
3847.71 3
3847.85 0
3847.99 0
3848.13 0
3848.28 3
3848.42 11
3848.56 21
3848.70 31
3848.85 42
3848.99 54
3849.13 68
3849.27 86
3849.42 107
3849.56 130
3849.70 156
3849.84 182
3849.98 206
3850.13 226
3850.27 243
3850.41 257
3850.55 269
3850.70 281
3850.84 293
3850.98 306
3851.12 319
3851.27 330
3851.41 338
3851.55 340
3851.69 338
3851.84 331
3851.98 321
3852.12 310
3852.26 302
3852.40 297
3852.55 295
3852.69 296
3852.83 298
3852.97 298
3853.12 295
3853.26 288
3853.40 277
3853.54 268
3853.69 261
3853.83 262
3853.97 270
3854.11 287
3854.26 308
3854.40 331
3854.54 352
3854.68 369
3854.83 378
3854.97 382
3855.11 381
3855.25 377
3855.39 371
3855.54 364
3855.68 355
3855.82 346
3855.96 335
3856.11 324
3856.25 313
3856.39 303
3856.53 297
3856.68 293
3856.82 292
3856.96 293
3857.10 294
3857.25 293
3857.39 290
3857.53 284
3857.67 276
3857.82 268
3857.96 260
3858.10 255
3858.24 254
3858.39 256
3858.53 260
3858.67 266
3858.81 272
3858.96 276
3859.10 276
3859.24 272
3859.38 264
3859.53 250
3859.67 232
3859.81 212
3859.95 190
3860.10 169
3860.24 151
3860.38 136
3860.52 126
3860.67 120
3860.81 117
3860.95 116
3861.09 115
3861.24 114
3861.38 113
3861.52 111
3861.66 108
3861.81 105
3861.95 101
3862.09 97
3862.23 93
3862.38 88
3862.52 81
3862.66 73
3862.80 64
3862.95 52
3863.09 38
3863.23 23
3863.37 8
3863.52 0
3863.66 0
3863.80 0
3863.95 0
3864.09 0
3864.23 0
3864.37 7
3864.52 15
3864.66 20
3864.80 20
3864.94 16
3865.09 9
3865.23 1
3865.37 0
3865.51 0
3865.66 0
3865.80 2
3865.94 14
3866.08 31
3866.23 50
3866.37 68
3866.51 85
3866.65 97
3866.80 104
3866.94 105
3867.08 103
3867.23 98
3867.37 94
3867.51 92
3867.65 93
3867.80 98
3867.94 107
3868.08 117
3868.22 128
3868.37 139
3868.51 146
3868.65 150
3868.79 150
3868.94 146
3869.08 138
3869.22 129
3869.37 120
3869.51 113
3869.65 108
3869.79 106
3869.94 106
3870.08 108
3870.22 109
3870.36 109
3870.51 106
3870.65 101
3870.79 94
3870.93 86
3871.08 79
3871.22 75
3871.36 74
3871.51 78
3871.65 86
3871.79 98
3871.93 113
3872.08 130
3872.22 146
3872.36 161
3872.50 174
3872.65 184
3872.79 190
3872.93 194
3873.08 195
3873.22 192
3873.36 185
3873.50 175
3873.65 161
3873.79 145
3873.93 127
3874.07 111
3874.22 98
3874.36 90
3874.50 87
3874.65 92
3874.79 102
3874.93 117
3875.07 135
3875.22 153
3875.36 168
3875.50 178
3875.65 181
3875.79 178
3875.93 168
3876.07 154
3876.22 137
3876.36 118
3876.50 99
3876.65 81
3876.79 65
3876.93 52
3877.07 44
3877.22 41
3877.36 44
3877.50 53
3877.64 65
3877.79 80
3877.93 93
3878.07 103
3878.22 107
3878.36 106
3878.50 99
3878.64 90
3878.79 79
3878.93 71
3879.07 65
3879.22 62
3879.36 63
3879.50 67
3879.64 73
3879.79 82
3879.93 94
3880.07 107
3880.22 122
3880.36 136
3880.50 148
3880.65 155
3880.79 156
3880.93 152
3881.07 141
3881.22 126
3881.36 108
3881.50 88
3881.65 67
3881.79 47
3881.93 29
3882.07 14
3882.22 3
3882.36 0
3882.50 0
3882.65 5
3882.79 19
3882.93 36
3883.07 56
3883.22 75
3883.36 91
3883.50 105
3883.65 115
3883.79 123
3883.93 130
3884.08 137
3884.22 145
3884.36 152
3884.50 159
3884.65 163
3884.79 164
3884.93 163
3885.08 161
3885.22 160
3885.36 165
3885.50 174
3885.65 190
3885.79 208
3885.93 225
3886.08 236
3886.22 239
3886.36 231
3886.51 213
3886.65 190
3886.79 164
3886.93 141
3887.08 125
3887.22 117
3887.36 116
3887.51 122
3887.65 132
3887.79 143
3887.94 154
3888.08 163
3888.22 170
3888.36 174
3888.51 175
3888.65 175
3888.79 174
3888.94 176
3889.08 180
3889.22 190
3889.37 205
3889.51 225
3889.65 248
3889.80 270
3889.94 287
3890.08 298
3890.22 301
3890.37 293
3890.51 276
3890.65 250
3890.80 218
3890.94 182
3891.08 145
3891.23 112
3891.37 84
3891.51 64
3891.66 53
3891.80 53
3891.94 62
3892.08 77
3892.23 96
3892.37 116
3892.51 133
3892.66 145
3892.80 150
3892.94 148
3893.09 140
3893.23 129
3893.37 117
3893.52 107
3893.66 98
3893.80 93
3893.95 93
3894.09 96
3894.23 104
3894.37 115
3894.52 129
3894.66 145
3894.80 162
3894.95 178
3895.09 192
3895.23 202
3895.38 209
3895.52 213
3895.66 213
3895.81 210
3895.95 204
3896.09 198
3896.24 190
3896.38 183
3896.52 177
3896.67 174
3896.81 174
3896.95 177
3897.09 182
3897.24 188
3897.38 192
3897.52 195
3897.67 193
3897.81 187
3897.95 177
3898.10 162
3898.24 145
3898.38 127
3898.53 110
3898.67 95
3898.81 82
3898.96 72
3899.10 62
3899.24 52
3899.39 39
3899.53 23
3899.67 3
3899.82 0
3899.96 0
3900.10 0
3900.25 0
3900.39 0
3900.53 0
3900.68 0
3900.82 5
3900.96 28
3901.11 48
3901.25 62
3901.39 70
3901.53 72
3901.68 71
3901.82 68
3901.96 66
3902.11 67
3902.25 71
3902.39 78
3902.54 87
3902.68 98
3902.82 109
3902.97 119
3903.11 130
3903.25 139
3903.40 146
3903.54 151
3903.68 153
3903.83 152
3903.97 148
3904.11 142
3904.26 134
3904.40 125
3904.54 115
3904.69 106
3904.83 97
3904.97 90
3905.12 86
3905.26 86
3905.40 88
3905.55 93
3905.69 100
3905.83 106
3905.98 108
3906.12 107
3906.26 101
3906.41 93
3906.55 84
3906.69 76
3906.84 74
3906.98 77
3907.12 87
3907.27 101
3907.41 116
3907.55 129
3907.70 137
3907.84 140
3907.98 139
3908.13 136
3908.27 136
3908.42 141
3908.56 152
3908.70 168
3908.85 187
3908.99 204
3909.13 216
3909.28 221
3909.42 218
3909.56 207
3909.71 190
3909.85 168
3909.99 144
3910.14 120
3910.28 98
3910.42 78
3910.57 61
3910.71 50
3910.85 45
3911.00 47
3911.14 56
3911.28 75
3911.43 101
3911.57 134
3911.71 170
3911.86 204
3912.00 234
3912.14 253
3912.29 261
3912.43 256
3912.57 238
3912.72 213
3912.86 183
3913.01 153
3913.15 126
3913.29 104
3913.44 88
3913.58 78
3913.72 73
3913.87 72
3914.01 74
3914.15 78
3914.30 81
3914.44 82
3914.58 82
3914.73 78
3914.87 73
3915.01 69
3915.16 66
3915.30 67
3915.44 73
3915.59 84
3915.73 99
3915.88 116
3916.02 132
3916.16 145
3916.31 153
3916.45 156
3916.59 154
3916.74 148
3916.88 140
3917.02 132
3917.17 123
3917.31 114
3917.45 105
3917.60 95
3917.74 85
3917.89 76
3918.03 67
3918.17 62
3918.32 60
3918.46 62
3918.60 67
3918.75 73
3918.89 78
3919.03 80
3919.18 77
3919.32 69
3919.46 55
3919.61 36
3919.75 15
3919.90 0
3920.04 0
3920.18 0
3920.33 0
3920.47 0
3920.61 0
3920.76 0
3920.90 0
3921.04 9
3921.19 32
3921.33 52
3921.48 68
3921.62 80
3921.76 86
3921.91 89
3922.05 90
3922.19 88
3922.34 87
3922.48 85
3922.62 82
3922.77 79
3922.91 76
3923.06 73
3923.20 71
3923.34 68
3923.49 67
3923.63 65
3923.77 65
3923.92 65
3924.06 66
3924.20 69
3924.35 76
3924.49 86
3924.64 99
3924.78 116
3924.92 134
3925.07 151
3925.21 165
3925.35 175
3925.50 181
3925.64 182
3925.79 180
3925.93 176
3926.07 170
3926.22 164
3926.36 159
3926.50 156
3926.65 155
3926.79 157
3926.94 162
3927.08 171
3927.22 181
3927.37 193
3927.51 204
3927.65 214
3927.80 222
3927.94 229
3928.09 234
3928.23 237
3928.37 237
3928.52 235
3928.66 231
3928.80 226
3928.95 222
3929.09 219
3929.24 219
3929.38 221
3929.52 222
3929.67 220
3929.81 214
3929.95 204
3930.10 191
3930.24 177
3930.39 164
3930.53 155
3930.67 149
3930.82 145
3930.96 142
3931.11 137
3931.25 129
3931.39 116
3931.54 100
3931.68 83
3931.82 68
3931.97 57
3932.11 51
3932.26 51
3932.40 55
3932.54 61
3932.69 66
3932.83 70
3932.97 72
3933.12 73
3933.26 74
3933.41 80
3933.55 89
3933.69 104
3933.84 122
3933.98 142
3934.13 162
3934.27 181
3934.41 198
3934.56 212
3934.70 223
3934.85 232
3934.99 238
3935.13 242
3935.28 243
3935.42 241
3935.56 237
3935.71 232
3935.85 227
3936.00 225
3936.14 225
3936.28 229
3936.43 234
3936.57 240
3936.72 244
3936.86 244
3937.00 238
3937.15 229
3937.29 218
3937.44 208
3937.58 200
3937.72 196
3937.87 197
3938.01 200
3938.16 203
3938.30 203
3938.44 199
3938.59 193
3938.73 184
3938.87 176
3939.02 171
3939.16 171
3939.31 175
3939.45 184
3939.59 194
3939.74 205
3939.88 215
3940.03 222
3940.17 226
3940.31 227
3940.46 225
3940.60 221
3940.75 217
3940.89 213
3941.03 209
3941.18 207
3941.32 205
3941.47 204
3941.61 203
3941.75 201
3941.90 198
3942.04 191
3942.19 180
3942.33 162
3942.47 139
3942.62 111
3942.76 80
3942.91 48
3943.05 20
3943.19 0
3943.34 0
3943.48 0
3943.63 0
3943.77 0
3943.91 0
3944.06 0
3944.20 0
3944.35 0
3944.49 9
3944.64 25
3944.78 41
3944.92 56
3945.07 67
3945.21 74
3945.36 75
3945.50 71
3945.64 65
3945.79 58
3945.93 51
3946.08 46
3946.22 44
3946.36 46
3946.51 52
3946.65 62
3946.80 75
3946.94 89
3947.08 104
3947.23 117
3947.37 127
3947.52 134
3947.66 138
3947.81 140
3947.95 142
3948.09 145
3948.24 147
3948.38 149
3948.53 149
3948.67 148
3948.81 143
3948.96 137
3949.10 129
3949.25 122
3949.39 116
3949.53 111
3949.68 109
3949.82 109
3949.97 111
3950.11 113
3950.26 117
3950.40 121
3950.54 124
3950.69 127
3950.83 128
3950.98 126
3951.12 123
3951.26 118
3951.41 113
3951.55 109
3951.70 107
3951.84 108
3951.99 112
3952.13 118
3952.27 127
3952.42 135
3952.56 142
3952.71 145
3952.85 144
3953.00 139
3953.14 131
3953.28 123
3953.43 116
3953.57 111
3953.72 110
3953.86 111
3954.00 115
3954.15 118
3954.29 121
3954.44 122
3954.58 122
3954.73 123
3954.87 126
3955.01 132
3955.16 142
3955.30 154
3955.45 168
3955.59 181
3955.74 191
3955.88 199
3956.02 203
3956.17 206
3956.31 208
3956.46 212
3956.60 218
3956.75 226
3956.89 235
3957.03 245
3957.18 252
3957.32 255
3957.47 253
3957.61 247
3957.76 237
3957.90 227
3958.04 218
3958.19 212
3958.33 209
3958.48 210
3958.62 213
3958.77 216
3958.91 218
3959.05 217
3959.20 213
3959.34 206
3959.49 197
3959.63 184
3959.78 167
3959.92 148
3960.06 125
3960.21 100
3960.35 75
3960.50 52
3960.64 34
3960.79 21
3960.93 15
3961.08 16
3961.22 23
3961.36 33
3961.51 47
3961.65 62
3961.80 77
3961.94 91
3962.09 106
3962.23 120
3962.37 133
3962.52 146
3962.66 160
3962.81 173
3962.95 186
3963.10 197
3963.24 205
3963.39 208
3963.53 205
3963.67 196
3963.82 178
3963.96 155
3964.11 128
3964.25 100
3964.40 74
3964.54 53
3964.69 40
3964.83 36
3964.97 41
3965.12 53
3965.26 71
3965.41 90
3965.55 108
3965.70 122
3965.84 129
3965.99 130
3966.13 125
3966.27 115
3966.42 102
3966.56 88
3966.71 72
3966.85 57
3967.00 42
3967.14 30
3967.29 21
3967.43 17
3967.57 20
3967.72 29
3967.86 43
3968.01 61
3968.15 80
3968.30 97
3968.44 111
3968.59 122
3968.73 129
3968.87 134
3969.02 136
3969.16 136
3969.31 134
3969.45 128
3969.60 119
3969.74 108
3969.89 95
3970.03 83
3970.18 75
3970.32 72
3970.46 75
3970.61 83
3970.75 95
3970.90 107
3971.04 117
3971.19 123
3971.33 122
3971.48 115
3971.62 101
3971.77 82
3971.91 58
3972.05 34
3972.20 11
3972.34 0
3972.49 0
3972.63 0
3972.78 0
3972.92 14
3973.07 37
3973.21 60
3973.36 82
3973.50 99
3973.64 112
3973.79 120
3973.93 125
3974.08 129
3974.22 131
3974.37 132
3974.51 133
3974.66 133
3974.80 132
3974.95 131
3975.09 131
3975.24 132
3975.38 137
3975.52 143
3975.67 150
3975.81 156
3975.96 160
3976.10 160
3976.25 156
3976.39 148
3976.54 138
3976.68 127
3976.83 117
3976.97 109
3977.12 103
3977.26 100
3977.41 98
3977.55 98
3977.69 100
3977.84 106
3977.98 114
3978.13 126
3978.27 141
3978.42 155
3978.56 166
3978.71 172
3978.85 173
3979.00 168
3979.14 158
3979.29 148
3979.43 141
3979.58 140
3979.72 147
3979.86 162
3980.01 183
3980.15 206
3980.30 229
3980.44 248
3980.59 260
3980.73 264
3980.88 262
3981.02 256
3981.17 246
3981.31 234
3981.46 223
3981.60 212
3981.75 203
3981.89 196
3982.04 189
3982.18 185
3982.33 182
3982.47 180
3982.61 178
3982.76 174
3982.90 166
3983.05 154
3983.19 139
3983.34 122
3983.48 105
3983.63 93
3983.77 85
3983.92 83
3984.06 85
3984.21 89
3984.35 91
3984.50 89
3984.64 82
3984.79 71
3984.93 56
3985.08 41
3985.22 28
3985.37 19
3985.51 13
3985.65 11
3985.80 11
3985.94 14
3986.09 18
3986.23 21
3986.38 22
3986.52 22
3986.67 20
3986.81 16
3986.96 10
3987.10 2
3987.25 0
3987.39 0
3987.54 0
3987.68 0
3987.83 0
3987.97 0
3988.12 0
3988.26 1
3988.41 15
3988.55 26
3988.70 33
3988.84 33
3988.99 27
3989.13 16
3989.28 2
3989.42 0
3989.57 0
3989.71 0
3989.86 0
3990.00 0
3990.15 0
3990.29 5
3990.44 20
3990.58 36
3990.72 49
3990.87 60
3991.01 68
3991.16 74
3991.30 77
3991.45 80
3991.59 83
3991.74 85
3991.88 87
3992.03 89
3992.17 89
3992.32 88
3992.46 87
3992.61 86
3992.75 85
3992.90 86
3993.04 89
3993.19 92
3993.33 95
3993.48 97
3993.62 97
3993.77 96
3993.91 96
3994.06 99
3994.20 106
3994.35 118
3994.49 134
3994.64 154
3994.78 175
3994.93 194
3995.07 209
3995.22 218
3995.36 220
3995.51 216
3995.65 206
3995.80 193
3995.94 179
3996.09 166
3996.23 154
3996.38 145
3996.52 138
3996.67 133
3996.81 130
3996.96 127
3997.10 125
3997.25 123
3997.39 120
3997.54 117
3997.68 113
3997.83 106
3997.97 97
3998.12 88
3998.26 78
3998.41 70
3998.55 66
3998.70 65
3998.84 67
3998.99 72
3999.13 79
3999.28 85
3999.42 91
3999.57 94
3999.71 95
3999.86 94
4000.00 88
4000.15 79
4000.29 65
4000.44 49
4000.58 31
4000.73 15
4000.87 2
4001.02 0
4001.16 0
4001.31 0
4001.45 4
4001.60 9
4001.74 11
4001.89 8
4002.04 2
4002.18 0
4002.33 0
4002.47 0
4002.62 0
4002.76 2
4002.91 20
4003.05 42
4003.20 67
4003.34 90
4003.49 110
4003.63 125
4003.78 134
4003.92 137
4004.07 135
4004.21 129
4004.36 122
4004.50 115
4004.65 108
4004.79 104
4004.94 102
4005.08 103
4005.23 106
4005.37 111
4005.52 117
4005.66 123
4005.81 128
4005.95 132
4006.10 136
4006.24 141
4006.39 150
4006.53 163
4006.68 183
4006.83 208
4006.97 237
4007.12 267
4007.26 295
4007.41 317
4007.55 330
4007.70 334
4007.84 330
4007.99 321
4008.13 308
4008.28 295
4008.42 283
4008.57 273
4008.71 266
4008.86 263
4009.00 264
4009.15 271
4009.29 283
4009.44 300
4009.58 321
4009.73 342
4009.87 360
4010.02 372
4010.17 377
4010.31 372
4010.46 359
4010.60 340
4010.75 317
4010.89 294
4011.04 272
4011.18 254
4011.33 241
4011.47 232
4011.62 227
4011.76 224
4011.91 223
4012.05 222
4012.20 221
4012.34 217
4012.49 211
4012.63 203
4012.78 194
4012.93 185
4013.07 177
4013.22 170
4013.36 166
4013.51 163
4013.65 162
4013.80 162
4013.94 162
4014.09 163
4014.23 165
4014.38 166
4014.52 167
4014.67 167
4014.81 163
4014.96 157
4015.11 147
4015.25 134
4015.40 120
4015.54 108
4015.69 97
4015.83 89
4015.98 85
4016.12 83
4016.27 81
4016.41 79
4016.56 76
4016.70 70
4016.85 63
4017.00 54
4017.14 46
4017.29 39
4017.43 33
4017.58 29
4017.72 27
4017.87 25
4018.01 23
4018.16 20
4018.30 14
4018.45 7
4018.59 0
4018.74 0
4018.89 0
4019.03 0
4019.18 0
4019.32 0
4019.47 0
4019.61 0
4019.76 8
4019.90 21
4020.05 33
4020.19 43
4020.34 51
4020.48 58
4020.63 64
4020.78 72
4020.92 82
4021.07 95
4021.21 112
4021.36 133
4021.50 157
4021.65 182
4021.79 208
4021.94 231
4022.08 249
4022.23 260
4022.38 261
4022.52 253
4022.67 238
4022.81 218
4022.96 197
4023.10 178
4023.25 163
4023.39 152
4023.54 146
4023.69 142
4023.83 140
4023.98 140
4024.12 141
4024.27 144
4024.41 150
4024.56 157
4024.70 166
4024.85 174
4024.99 180
4025.14 183
4025.29 183
4025.43 181
4025.58 176
4025.72 171
4025.87 167
4026.01 164
4026.16 163
4026.30 163
4026.45 164
4026.60 163
4026.74 161
4026.89 157
4027.03 151
4027.18 145
4027.32 141
4027.47 139
4027.61 140
4027.76 143
4027.91 147
4028.05 150
4028.20 150
4028.34 145
4028.49 135
4028.63 121
4028.78 105
4028.92 88
4029.07 72
4029.22 58
4029.36 44
4029.51 30
4029.65 15
4029.80 0
4029.94 0
4030.09 0
4030.24 0
4030.38 0
4030.53 0
4030.67 0
4030.82 0
4030.96 11
4031.11 36
4031.25 57
4031.40 72
4031.55 78
4031.69 79
4031.84 76
4031.98 73
4032.13 73
4032.27 75
4032.42 80
4032.57 86
4032.71 91
4032.86 94
4033.00 95
4033.15 93
4033.29 92
4033.44 92
4033.59 95
4033.73 100
4033.88 107
4034.02 114
4034.17 118
4034.31 117
4034.46 110
4034.60 99
4034.75 84
4034.90 70
4035.04 57
4035.19 47
4035.33 39
4035.48 34
4035.62 30
4035.77 24
4035.92 18
4036.06 12
4036.21 6
4036.35 3
4036.50 3
4036.64 7
4036.79 13
4036.94 19
4037.08 23
4037.23 24
4037.37 23
4037.52 20
4037.67 18
4037.81 19
4037.96 25
4038.10 35
4038.25 50
4038.39 67
4038.54 84
4038.69 99
4038.83 110
4038.98 118
4039.12 124
4039.27 128
4039.41 133
4039.56 140
4039.71 151
4039.85 166
4040.00 185
4040.14 207
4040.29 228
4040.43 247
4040.58 261
4040.73 269
4040.87 272
4041.02 271
4041.16 269
4041.31 266
4041.46 266
4041.60 267
4041.75 270
4041.89 274
4042.04 278
4042.18 282
4042.33 283
4042.48 282
4042.62 277
4042.77 269
4042.91 258
4043.06 247
4043.21 235
4043.35 226
4043.50 221
4043.64 220
4043.79 225
4043.93 234
4044.08 244
4044.23 255
4044.37 264
4044.52 270
4044.66 271
4044.81 268
4044.96 263
4045.10 257
4045.25 251
4045.39 245
4045.54 238
4045.69 230
4045.83 220
4045.98 206
4046.12 190
4046.27 174
4046.41 161
4046.56 153
4046.71 151
4046.85 156
4047.00 167
4047.14 182
4047.29 197
4047.44 209
4047.58 218
4047.73 221
4047.87 219
4048.02 213
4048.17 203
4048.31 189
4048.46 172
4048.60 154
4048.75 134
4048.90 114
4049.04 95
4049.19 78
4049.33 65
4049.48 56
4049.63 51
4049.77 50
4049.92 52
4050.06 58
4050.21 66
4050.36 77
4050.50 88
4050.65 99
4050.79 110
4050.94 119
4051.09 123
4051.23 122
4051.38 116
4051.52 104
4051.67 87
4051.82 68
4051.96 49
4052.11 31
4052.25 17
4052.40 7
4052.55 1
4052.69 0
4052.84 0
4052.98 0
4053.13 0
4053.28 4
4053.42 13
4053.57 24
4053.71 38
4053.86 51
4054.01 61
4054.15 66
4054.30 66
4054.44 60
4054.59 49
4054.74 35
4054.88 20
4055.03 7
4055.17 0
4055.32 0
4055.47 0
4055.61 0
4055.76 0
4055.90 0
4056.05 0
4056.20 0
4056.34 0
4056.49 8
4056.63 18
4056.78 27
4056.93 35
4057.07 42
4057.22 49
4057.37 56
4057.51 64
4057.66 73
4057.80 83
4057.95 93
4058.10 103
4058.24 111
4058.39 117
4058.53 122
4058.68 127
4058.83 131
4058.97 136
4059.12 143
4059.26 149
4059.41 157
4059.56 164
4059.70 171
4059.85 178
4060.00 186
4060.14 195
4060.29 205
4060.43 216
4060.58 227
4060.73 237
4060.87 244
4061.02 247
4061.17 247
4061.31 244
4061.46 238
4061.60 231
4061.75 223
4061.90 214
4062.04 205
4062.19 195
4062.33 184
4062.48 172
4062.63 159
4062.77 147
4062.92 134
4063.07 122
4063.21 112
4063.36 103
4063.50 97
4063.65 92
4063.80 87
4063.94 82
4064.09 75
4064.24 66
4064.38 56
4064.53 45
4064.67 37
4064.82 32
4064.97 31
4065.11 35
4065.26 41
4065.41 47
4065.55 52
4065.70 52
4065.84 48
4065.99 39
4066.14 26
4066.28 13
4066.43 0
4066.58 0
4066.72 0
4066.87 0
4067.01 0
4067.16 0
4067.31 0
4067.45 0
4067.60 0
4067.75 7
4067.89 17
4068.04 26
4068.18 35
4068.33 42
4068.48 46
4068.62 46
4068.77 44
4068.92 40
4069.06 34
4069.21 27
4069.35 20
4069.50 14
4069.65 8
4069.79 2
4069.94 0
4070.09 0
4070.23 0
4070.38 0
4070.53 0
4070.67 1
4070.82 8
4070.96 17
4071.11 27
4071.26 38
4071.40 50
4071.55 62
4071.70 74
4071.84 85
4071.99 94
4072.14 100
4072.28 103
4072.43 101
4072.57 94
4072.72 85
4072.87 74
4073.01 63
4073.16 54
4073.31 48
4073.45 43
4073.60 41
4073.75 38
4073.89 35
4074.04 32
4074.18 28
4074.33 26
4074.48 25
4074.62 28
4074.77 34
4074.92 43
4075.06 55
4075.21 70
4075.36 87
4075.50 106
4075.65 126
4075.80 145
4075.94 162
4076.09 172
4076.23 177
4076.38 173
4076.53 163
4076.67 149
4076.82 133
4076.97 118
4077.11 106
4077.26 99
4077.41 95
4077.55 94
4077.70 94
4077.85 95
4077.99 96
4078.14 99
4078.29 104
4078.43 111
4078.58 119
4078.72 126
4078.87 132
4079.02 134
4079.16 133
4079.31 127
4079.46 121
4079.60 114
4079.75 109
4079.90 108
4080.04 110
4080.19 114
4080.34 119
4080.48 123
4080.63 125
4080.78 125
4080.92 123
4081.07 118
4081.22 113
4081.36 106
4081.51 98
4081.66 88
4081.80 77
4081.95 64
4082.09 51
4082.24 37
4082.39 24
4082.53 12
4082.68 5
4082.83 0
4082.97 0
4083.12 3
4083.27 8
4083.41 13
4083.56 17
4083.71 19
4083.85 18
4084.00 14
4084.15 6
4084.29 0
4084.44 0
4084.59 0
4084.73 0
4084.88 0
4085.03 0
4085.17 0
4085.32 11
4085.47 28
4085.61 44
4085.76 56
4085.91 64
4086.05 67
4086.20 67
4086.35 65
4086.49 65
4086.64 68
4086.79 75
4086.93 85
4087.08 97
4087.23 109
4087.37 118
4087.52 125
4087.67 127
4087.81 124
4087.96 119
4088.11 111
4088.25 103
4088.40 94
4088.55 85
4088.69 77
4088.84 70
4088.99 63
4089.13 55
4089.28 48
4089.43 41
4089.57 36
4089.72 34
4089.87 35
4090.01 38
4090.16 40
4090.31 40
4090.45 35
4090.60 26
4090.75 11
4090.89 0
4091.04 0
4091.19 0
4091.33 0
4091.48 0
4091.63 0
4091.77 0
4091.92 0
4092.07 14
4092.21 38
4092.36 64
4092.51 92
4092.65 121
4092.80 148
4092.95 171
4093.09 190
4093.24 203
4093.39 211
4093.53 214
4093.68 215
4093.83 214
4093.97 213
4094.12 213
4094.27 213
4094.41 215
4094.56 217
4094.71 221
4094.85 226
4095.00 232
4095.15 239
4095.29 246
4095.44 252
4095.59 259
4095.74 265
4095.88 271
4096.03 277
4096.18 284
4096.32 293
4096.47 303
4096.62 315
4096.76 328
4096.91 341
4097.06 354
4097.20 364
4097.35 371
4097.50 373
4097.64 371
4097.79 364
4097.94 354
4098.08 342
4098.23 331
4098.38 321
4098.52 314
4098.67 308
4098.82 304
4098.97 299
4099.11 293
4099.26 283
4099.41 271
4099.55 257
4099.70 241
4099.85 226
4099.99 214
4100.14 205
4100.29 199
4100.43 195
4100.58 191
4100.73 185
4100.87 174
4101.02 159
4101.17 140
4101.32 120
4101.46 101
4101.61 87
4101.76 81
4101.90 82
4102.05 92
4102.20 106
4102.34 123
4102.49 139
4102.64 151
4102.78 157
4102.93 157
4103.08 151
4103.23 139
4103.37 125
4103.52 108
4103.67 93
4103.81 79
4103.96 68
4104.11 61
4104.25 58
4104.40 59
4104.55 63
4104.69 68
4104.84 73
4104.99 77
4105.14 80
4105.28 82
4105.43 84
4105.58 88
4105.72 93
4105.87 101
4106.02 110
4106.16 121
4106.31 133
4106.46 146
4106.61 160
4106.75 175
4106.90 190
4107.05 204
4107.19 214
4107.34 218
4107.49 215
4107.63 203
4107.78 184
4107.93 161
4108.08 137
4108.22 115
4108.37 99
4108.52 89
4108.66 84
4108.81 84
4108.96 85
4109.10 88
4109.25 90
4109.40 91
4109.55 91
4109.69 92
4109.84 93
4109.99 95
4110.13 100
4110.28 105
4110.43 111
4110.57 116
4110.72 120
4110.87 123
4111.02 124
4111.16 124
4111.31 125
4111.46 128
4111.60 134
4111.75 143
4111.90 154
4112.05 166
4112.19 178
4112.34 187
4112.49 194
4112.63 197
4112.78 197
4112.93 196
4113.08 194
4113.22 191
4113.37 187
4113.52 183
4113.66 180
4113.81 179
4113.96 179
4114.11 183
4114.25 189
4114.40 197
4114.55 206
4114.69 213
4114.84 218
4114.99 219
4115.14 217
4115.28 211
4115.43 203
4115.58 195
4115.72 186
4115.87 179
4116.02 174
4116.17 171
4116.31 169
4116.46 166
4116.61 162
4116.75 155
4116.90 145
4117.05 132
4117.20 117
4117.34 102
4117.49 87
4117.64 74
4117.78 62
4117.93 51
4118.08 42
4118.23 33
4118.37 23
4118.52 13
4118.67 3
4118.81 0
4118.96 0
4119.11 0
4119.26 0
4119.40 0
4119.55 0
4119.70 0
4119.84 6
4119.99 15
4120.14 20
4120.29 20
4120.43 18
4120.58 14
4120.73 11
4120.88 10
4121.02 12
4121.17 17
4121.32 21
4121.46 23
4121.61 21
4121.76 16
4121.91 8
4122.05 0
4122.20 0
4122.35 0
4122.50 0
4122.64 0
4122.79 0
4122.94 0
4123.08 0
4123.23 2
4123.38 6
4123.53 9
4123.67 12
4123.82 14
4123.97 15
4124.12 14
4124.26 11
4124.41 6
4124.56 0
4124.70 0
4124.85 0
4125.00 0
4125.15 0
4125.29 0
4125.44 0
4125.59 6
4125.74 19
4125.88 32
4126.03 41
4126.18 44
4126.33 41
4126.47 33
4126.62 21
4126.77 7
4126.91 0
4127.06 0
4127.21 0
4127.36 0
4127.50 0
4127.65 4
4127.80 19
4127.95 35
4128.09 50
4128.24 64
4128.39 78
4128.54 91
4128.68 104
4128.83 119
4128.98 134
4129.13 148
4129.27 160
4129.42 168
4129.57 172
4129.71 171
4129.86 167
4130.01 160
4130.16 153
4130.30 146
4130.45 140
4130.60 136
4130.75 134
4130.89 132
4131.04 131
4131.19 130
4131.34 128
4131.48 127
4131.63 126
4131.78 125
4131.93 125
4132.07 124
4132.22 123
4132.37 121
4132.52 120
4132.66 119
4132.81 121
4132.96 125
4133.11 132
4133.25 141
4133.40 152
4133.55 161
4133.70 168
4133.84 173
4133.99 173
4134.14 170
4134.29 162
4134.43 152
4134.58 140
4134.73 128
4134.88 114
4135.02 102
4135.17 90
4135.32 79
4135.47 70
4135.61 62
4135.76 56
4135.91 49
4136.06 43
4136.20 36
4136.35 28
4136.50 19
4136.65 11
4136.79 5
4136.94 4
4137.09 9
4137.24 22
4137.38 41
4137.53 65
4137.68 91
4137.83 114
4137.97 132
4138.12 141
4138.27 141
4138.42 134
4138.56 122
4138.71 108
4138.86 97
4139.01 90
4139.15 89
4139.30 93
4139.45 101
4139.60 110
4139.74 118
4139.89 124
4140.04 127
4140.19 126
4140.33 124
4140.48 121
4140.63 119
4140.78 117
4140.93 115
4141.07 112
4141.22 107
4141.37 98
4141.52 85
4141.66 68
4141.81 46
4141.96 23
4142.11 1
4142.25 0
4142.40 0
4142.55 0
4142.70 0
4142.84 0
4142.99 0
4143.14 8
4143.29 20
4143.43 28
4143.58 31
4143.73 28
4143.88 21
4144.03 11
4144.17 1
4144.32 0
4144.47 0
4144.62 0
4144.76 0
4144.91 12
4145.06 31
4145.21 52
4145.35 75
4145.50 94
4145.65 109
4145.80 117
4145.95 117
4146.09 111
4146.24 100
4146.39 87
4146.54 73
4146.68 61
4146.83 52
4146.98 48
4147.13 47
4147.27 50
4147.42 57
4147.57 65
4147.72 74
4147.87 81
4148.01 86
4148.16 86
4148.31 82
4148.46 75
4148.60 67
4148.75 59
4148.90 57
4149.05 60
4149.19 72
4149.34 91
4149.49 115
4149.64 143
4149.79 173
4149.93 201
4150.08 227
4150.23 247
4150.38 263
4150.52 272
4150.67 275
4150.82 272
4150.97 263
4151.12 251
4151.26 236
4151.41 221
4151.56 208
4151.71 200
4151.85 198
4152.00 201
4152.15 208
4152.30 217
4152.45 224
4152.59 227
4152.74 224
4152.89 213
4153.04 197
4153.19 178
4153.33 160
4153.48 144
4153.63 135
4153.78 133
4153.92 138
4154.07 147
4154.22 160
4154.37 174
4154.52 188
4154.66 202
4154.81 214
4154.96 223
4155.11 229
4155.25 231
4155.40 226
4155.55 214
4155.70 198
4155.85 178
4155.99 159
4156.14 143
4156.29 132
4156.44 128
4156.59 129
4156.73 134
4156.88 143
4157.03 152
4157.18 159
4157.33 163
4157.47 164
4157.62 162
4157.77 157
4157.92 148
4158.06 139
4158.21 131
4158.36 124
4158.51 118
4158.66 114
4158.80 109
4158.95 102
4159.10 91
4159.25 78
4159.40 61
4159.54 42
4159.69 26
4159.84 13
4159.99 6
4160.14 6
4160.28 12
4160.43 22
4160.58 35
4160.73 46
4160.88 54
4161.02 55
4161.17 51
4161.32 42
4161.47 30
4161.62 18
4161.76 8
4161.91 2
4162.06 2
4162.21 7
4162.36 18
4162.50 31
4162.65 45
4162.80 58
4162.95 67
4163.09 71
4163.24 70
4163.39 64
4163.54 55
4163.69 43
4163.83 33
4163.98 24
4164.13 18
4164.28 15
4164.43 15
4164.58 15
4164.72 15
4164.87 12
4165.02 8
4165.17 2
4165.32 0
4165.46 0
4165.61 0
4165.76 0
4165.91 0
4166.06 0
4166.20 5
4166.35 6
4166.50 4
4166.65 0
4166.80 0
4166.94 0
4167.09 0
4167.24 0
4167.39 10
4167.54 22
4167.68 32
4167.83 39
4167.98 41
4168.13 37
4168.28 30
4168.42 21
4168.57 13
4168.72 9
4168.87 8
4169.02 11
4169.17 17
4169.31 27
4169.46 37
4169.61 48
4169.76 59
4169.91 68
4170.05 77
4170.20 86
4170.35 96
4170.50 106
4170.65 116
4170.79 125
4170.94 132
4171.09 135
4171.24 132
4171.39 123
4171.54 110
4171.68 96
4171.83 82
4171.98 71
4172.13 64
4172.28 60
4172.42 59
4172.57 59
4172.72 57
4172.87 52
4173.02 44
4173.16 34
4173.31 23
4173.46 13
4173.61 6
4173.76 2
4173.91 3
4174.05 7
4174.20 13
4174.35 20
4174.50 26
4174.65 30
4174.79 31
4174.94 29
4175.09 26
4175.24 24
4175.39 23
4175.54 26
4175.68 30
4175.83 36
4175.98 42
4176.13 44
4176.28 43
4176.43 37
4176.57 28
4176.72 18
4176.87 7
4177.02 0
4177.17 0
4177.31 0
4177.46 0
4177.61 0
4177.76 4
4177.91 18
4178.06 35
4178.20 53
4178.35 71
4178.50 85
4178.65 96
4178.80 101
4178.95 102
4179.09 101
4179.24 99
4179.39 98
4179.54 98
4179.69 99
4179.84 101
4179.98 102
4180.13 101
4180.28 97
4180.43 91
4180.58 82
4180.73 73
4180.87 64
4181.02 56
4181.17 49
4181.32 45
4181.47 42
4181.62 41
4181.76 40
4181.91 40
4182.06 40
4182.21 40
4182.36 42
4182.51 47
4182.65 54
4182.80 63
4182.95 75
4183.10 88
4183.25 101
4183.40 112
4183.54 117
4183.69 118
4183.84 114
4183.99 107
4184.14 98
4184.29 90
4184.43 84
4184.58 82
4184.73 83
4184.88 87
4185.03 93
4185.18 101
4185.32 111
4185.47 124
4185.62 139
4185.77 157
4185.92 175
4186.07 192
4186.21 206
4186.36 215
4186.51 218
4186.66 214
4186.81 205
4186.96 192
4187.10 178
4187.25 165
4187.40 155
4187.55 150
4187.70 151
4187.85 157
4188.00 168
4188.14 182
4188.29 196
4188.44 209
4188.59 219
4188.74 227
4188.89 233
4189.03 239
4189.18 245
4189.33 254
4189.48 264
4189.63 274
4189.78 283
4189.93 286
4190.07 285
4190.22 278
4190.37 268
4190.52 254
4190.67 240
4190.82 228
4190.96 217
4191.11 209
4191.26 204
4191.41 200
4191.56 199
4191.71 198
4191.86 198
4192.00 196
4192.15 193
4192.30 188
4192.45 181
4192.60 172
4192.75 163
4192.90 153
4193.04 145
4193.19 139
4193.34 138
4193.49 140
4193.64 148
4193.79 158
4193.94 171
4194.08 182
4194.23 189
4194.38 191
4194.53 185
4194.68 171
4194.83 151
4194.97 127
4195.12 103
4195.27 82
4195.42 65
4195.57 54
4195.72 49
4195.87 51
4196.01 57
4196.16 68
4196.31 82
4196.46 99
4196.61 115
4196.76 132
4196.91 147
4197.06 160
4197.20 171
4197.35 180
4197.50 187
4197.65 193
4197.80 199
4197.95 203
4198.10 204
4198.24 201
4198.39 193
4198.54 178
4198.69 158
4198.84 133
4198.99 106
4199.14 80
4199.28 58
4199.43 40
4199.58 28
4199.73 21
4199.88 19
4200.03 20
4200.18 23
4200.32 27
4200.47 31
4200.62 36
4200.77 42
4200.92 48
4201.07 55
4201.22 63
4201.37 71
4201.51 80
4201.66 89
4201.81 96
4201.96 101
4202.11 103
4202.26 101
4202.41 95
4202.55 87
4202.70 78
4202.85 71
4203.00 67
4203.15 67
4203.30 72
4203.45 80
4203.60 90
4203.74 100
4203.89 106
4204.04 107
4204.19 103
4204.34 95
4204.49 83
4204.64 70
4204.79 58
4204.93 47
4205.08 37
4205.23 28
4205.38 20
4205.53 11
4205.68 2
4205.83 0
4205.98 0
4206.12 0
4206.27 0
4206.42 0
4206.57 0
4206.72 0
4206.87 0
4207.02 4
4207.17 15
4207.31 28
4207.46 42
4207.61 55
4207.76 68
4207.91 79
4208.06 88
4208.21 97
4208.36 106
4208.50 116
4208.65 127
4208.80 138
4208.95 150
4209.10 159
4209.25 165
4209.40 166
4209.55 162
4209.70 152
4209.84 139
4209.99 124
4210.14 110
4210.29 99
4210.44 92
4210.59 90
4210.74 92
4210.89 98
4211.03 104
4211.18 109
4211.33 111
4211.48 110
4211.63 106
4211.78 100
4211.93 96
4212.08 97
4212.23 104
4212.37 120
4212.52 141
4212.67 164
4212.82 186
4212.97 201
4213.12 207
4213.27 204
4213.42 195
4213.57 183
4213.71 171
4213.86 163
4214.01 159
4214.16 157
4214.31 155
4214.46 151
4214.61 143
4214.76 132
4214.91 119
4215.05 105
4215.20 91
4215.35 78
4215.50 67
4215.65 58
4215.80 52
4215.95 51
4216.10 55
4216.25 66
4216.40 82
4216.54 103
4216.69 127
4216.84 151
4216.99 171
4217.14 185
4217.29 194
4217.44 195
4217.59 191
4217.74 183
4217.88 172
4218.03 161
4218.18 150
4218.33 139
4218.48 129
4218.63 118
4218.78 108
4218.93 98
4219.08 87
4219.23 76
4219.37 65
4219.52 54
4219.67 43
4219.82 34
4219.97 29
4220.12 29
4220.27 35
4220.42 47
4220.57 66
4220.72 90
4220.86 116
4221.01 142
4221.16 164
4221.31 181
4221.46 191
4221.61 193
4221.76 190
4221.91 181
4222.06 171
4222.21 162
4222.35 154
4222.50 148
4222.65 141
4222.80 132
4222.95 119
4223.10 102
4223.25 81
4223.40 58
4223.55 36
4223.70 18
4223.85 5
4223.99 0
4224.14 0
4224.29 1
4224.44 10
4224.59 23
4224.74 39
4224.89 56
4225.04 73
4225.19 88
4225.34 101
4225.49 110
4225.63 117
4225.78 121
4225.93 125
4226.08 130
4226.23 137
4226.38 145
4226.53 152
4226.68 157
4226.83 160
4226.98 160
4227.13 158
4227.27 156
4227.42 157
4227.57 160
4227.72 166
4227.87 172
4228.02 176
4228.17 175
4228.32 168
4228.47 153
4228.62 133
4228.77 109
4228.92 83
4229.06 61
4229.21 42
4229.36 31
4229.51 28
4229.66 33
4229.81 46
4229.96 66
4230.11 91
4230.26 119
4230.41 147
4230.56 173
4230.71 194
4230.85 210
4231.00 219
4231.15 223
4231.30 221
4231.45 217
4231.60 209
4231.75 199
4231.90 188
4232.05 176
4232.20 163
4232.35 150
4232.50 136
4232.65 123
4232.79 111
4232.94 103
4233.09 98
4233.24 97
4233.39 100
4233.54 106
4233.69 115
4233.84 125
4233.99 133
4234.14 138
4234.29 138
4234.44 133
4234.59 123
4234.73 110
4234.88 96
4235.03 85
4235.18 77
4235.33 75
4235.48 77
4235.63 82
4235.78 88
4235.93 91
4236.08 89
4236.23 81
4236.38 69
4236.53 54
4236.68 38
4236.82 24
4236.97 12
4237.12 3
4237.27 0
4237.42 0
4237.57 0
4237.72 0
4237.87 0
4238.02 0
4238.17 0
4238.32 0
4238.47 4
4238.62 16
4238.77 27
4238.92 38
4239.06 46
4239.21 53
4239.36 59
4239.51 63
4239.66 66
4239.81 67
4239.96 66
4240.11 63
4240.26 60
4240.41 58
4240.56 59
4240.71 64
4240.86 72
4241.01 84
4241.16 98
4241.30 111
4241.45 124
4241.60 133
4241.75 138
4241.90 141
4242.05 140
4242.20 137
4242.35 132
4242.50 125
4242.65 118
4242.80 111
4242.95 105
4243.10 101
4243.25 100
4243.40 101
4243.55 104
4243.70 108
4243.84 111
4243.99 113
4244.14 111
4244.29 106
4244.44 99
4244.59 92
4244.74 87
4244.89 84
4245.04 85
4245.19 89
4245.34 95
4245.49 101
4245.64 104
4245.79 104
4245.94 99
4246.09 90
4246.24 79
4246.39 69
4246.53 60
4246.68 54
4246.83 51
4246.98 51
4247.13 51
4247.28 50
4247.43 47
4247.58 41
4247.73 34
4247.88 26
4248.03 17
4248.18 10
4248.33 4
4248.48 1
4248.63 2
4248.78 6
4248.93 14
4249.08 27
4249.23 43
4249.38 61
4249.52 80
4249.67 99
4249.82 113
4249.97 123
4250.12 125
4250.27 120
4250.42 109
4250.57 93
4250.72 75
4250.87 58
4251.02 47
4251.17 42
4251.32 45
4251.47 54
4251.62 67
4251.77 82
4251.92 94
4252.07 103
4252.22 107
4252.37 107
4252.52 105
4252.67 101
4252.81 98
4252.96 95
4253.11 92
4253.26 89
4253.41 86
4253.56 82
4253.71 79
4253.86 76
4254.01 75
4254.16 73
4254.31 69
4254.46 61
4254.61 49
4254.76 31
4254.91 10
4255.06 0
4255.21 0
4255.36 0
4255.51 0
4255.66 0
4255.81 0
4255.96 0
4256.11 0
4256.26 15
4256.41 29
4256.56 40
4256.70 47
4256.85 53
4257.00 55
4257.15 56
4257.30 55
4257.45 54
4257.60 53
4257.75 54
4257.90 56
4258.05 59
4258.20 63
4258.35 67
4258.50 68
4258.65 66
4258.80 61
4258.95 54
4259.10 46
4259.25 39
4259.40 34
4259.55 33
4259.70 35
4259.85 39
4260.00 45
4260.15 52
4260.30 59
4260.45 67
4260.60 74
4260.75 80
4260.90 82
4261.05 80
4261.20 71
4261.35 57
4261.49 39
4261.64 20
4261.79 2
4261.94 0
4262.09 0
4262.24 0
4262.39 0
4262.54 0
4262.69 5
4262.84 11
4262.99 17
4263.14 21
4263.29 25
4263.44 28
4263.59 31
4263.74 32
4263.89 31
4264.04 26
4264.19 20
4264.34 12
4264.49 7
4264.64 5
4264.79 10
4264.94 22
4265.09 42
4265.24 69
4265.39 100
4265.54 133
4265.69 163
4265.84 187
4265.99 202
4266.14 206
4266.29 202
4266.44 190
4266.59 174
4266.74 156
4266.89 140
4267.04 127
4267.19 116
4267.34 109
4267.49 103
4267.64 97
4267.79 92
4267.94 87
4268.09 83
4268.24 80
4268.39 77
4268.54 75
4268.69 73
4268.84 69
4268.98 64
4269.13 55
4269.28 43
4269.43 28
4269.58 14
4269.73 2
4269.88 0
4270.03 0
4270.18 10
4270.33 31
4270.48 59
4270.63 91
4270.78 121
4270.93 146
4271.08 163
4271.23 172
4271.38 173
4271.53 167
4271.68 156
4271.83 144
4271.98 131
4272.13 120
4272.28 109
4272.43 101
4272.58 95
4272.73 92
4272.88 92
4273.03 94
4273.18 99
4273.33 104
4273.48 108
4273.63 110
4273.78 108
4273.93 104
4274.08 98
4274.23 90
4274.38 82
4274.53 75
4274.68 70
4274.83 66
4274.98 64
4275.13 63
4275.28 65
4275.43 69
4275.58 75
4275.73 82
4275.88 90
4276.03 95
4276.18 97
4276.33 94
4276.48 86
4276.63 73
4276.78 55
4276.93 36
4277.08 16
4277.23 0
4277.38 0
4277.53 0
4277.68 0
4277.83 0
4277.98 0
4278.13 0
4278.28 0
4278.43 0
4278.58 14
4278.73 29
4278.88 43
4279.03 56
4279.18 67
4279.33 76
4279.48 82
4279.63 84
4279.78 83
4279.93 80
4280.08 75
4280.23 72
4280.38 70
4280.53 72
4280.68 78
4280.83 89
4280.98 104
4281.13 120
4281.28 136
4281.43 149
4281.58 157
4281.73 157
4281.88 151
4282.03 139
4282.18 124
4282.33 108
4282.48 94
4282.63 83
4282.78 75
4282.93 69
4283.08 65
4283.23 62
4283.38 61
4283.53 60
4283.68 61
4283.83 64
4283.98 67
4284.13 71
4284.28 75
4284.44 80
4284.59 85
4284.74 91
4284.89 98
4285.04 105
4285.19 112
4285.34 117
4285.49 120
4285.64 119
4285.79 115
4285.94 108
4286.09 99
4286.24 90
4286.39 83
4286.54 77
4286.69 72
4286.84 70
4286.99 69
4287.14 69
4287.29 70
4287.44 71
4287.59 72
4287.74 73
4287.89 75
4288.04 76
4288.19 78
4288.34 81
4288.49 84
4288.64 88
4288.79 90
4288.94 91
4289.09 91
4289.24 89
4289.39 86
4289.54 83
4289.69 80
4289.84 78
4289.99 78
4290.14 80
4290.29 83
4290.44 88
4290.59 92
4290.74 95
4290.89 98
4291.04 100
4291.19 102
4291.34 104
4291.49 107
4291.64 111
4291.79 116
4291.95 121
4292.10 124
4292.25 127
4292.40 127
4292.55 125
4292.70 120
4292.85 114
4293.00 108
4293.15 104
4293.30 103
4293.45 106
4293.60 110
4293.75 117
4293.90 123
4294.05 126
4294.20 126
4294.35 124
4294.50 119
4294.65 114
4294.80 110
4294.95 106
4295.10 104
4295.25 100
4295.40 95
4295.55 86
4295.70 74
4295.85 59
4296.00 43
4296.15 27
4296.30 12
4296.45 1
4296.60 0
4296.76 0
4296.91 0
4297.06 0
4297.21 0
4297.36 0
4297.51 0
4297.66 0
4297.81 3
4297.96 10
4298.11 18
4298.26 26
4298.41 34
4298.56 43
4298.71 53
4298.86 63
4299.01 72
4299.16 78
4299.31 80
4299.46 79
4299.61 73
4299.76 66
4299.91 59
4300.06 56
4300.21 59
4300.36 69
4300.51 82
4300.67 97
4300.82 108
4300.97 114
4301.12 112
4301.27 103
4301.42 90
4301.57 76
4301.72 65
4301.87 58
4302.02 56
4302.17 57
4302.32 59
4302.47 62
4302.62 64
4302.77 65
4302.92 65
4303.07 64
4303.22 64
4303.37 64
4303.52 63
4303.67 61
4303.82 57
4303.98 52
4304.13 48
4304.28 44
4304.43 43
4304.58 44
4304.73 49
4304.88 57
4305.03 67
4305.18 79
4305.33 90
4305.48 100
4305.63 108
4305.78 115
4305.93 120
4306.08 123
4306.23 125
4306.38 124
4306.53 120
4306.68 113
4306.83 103
4306.99 90
4307.14 75
4307.29 61
4307.44 48
4307.59 39
4307.74 33
4307.89 32
4308.04 33
4308.19 36
4308.34 39
4308.49 42
4308.64 45
4308.79 46
4308.94 47
4309.09 46
4309.24 43
4309.39 39
4309.54 32
4309.70 23
4309.85 13
4310.00 3
4310.15 0
4310.30 0
4310.45 0
4310.60 0
4310.75 0
4310.90 0
4311.05 0
4311.20 0
4311.35 4
4311.50 11
4311.65 17
4311.80 24
4311.95 28
4312.10 29
4312.26 27
4312.41 20
4312.56 11
4312.71 0
4312.86 0
4313.01 0
4313.16 0
4313.31 0
4313.46 0
4313.61 0
4313.76 0
4313.91 15
4314.06 32
4314.21 49
4314.36 64
4314.52 78
4314.67 91
4314.82 105
4314.97 120
4315.12 133
4315.27 145
4315.42 152
4315.57 153
4315.72 147
4315.87 136
4316.02 121
4316.17 104
4316.32 86
4316.47 68
4316.62 50
4316.78 30
4316.93 10
4317.08 0
4317.23 0
4317.38 0
4317.53 0
4317.68 0
4317.83 0
4317.98 0
4318.13 2
4318.28 20
4318.43 32
4318.58 39
4318.73 42
4318.89 41
4319.04 40
4319.19 39
4319.34 42
4319.49 47
4319.64 55
4319.79 65
4319.94 75
4320.09 87
4320.24 99
4320.39 110
4320.54 120
4320.69 128
4320.85 133
4321.00 134
4321.15 131
4321.30 124
4321.45 116
4321.60 106
4321.75 96
4321.90 85
4322.05 74
4322.20 63
4322.35 53
4322.50 44
4322.65 36
4322.81 31
4322.96 28
4323.11 26
4323.26 23
4323.41 20
4323.56 14
4323.71 7
4323.86 0
4324.01 0
4324.16 0
4324.31 0
4324.46 0
4324.62 3
4324.77 8
4324.92 11
4325.07 10
4325.22 6
4325.37 1
4325.52 0
4325.67 0
4325.82 0
4325.97 0
4326.12 1
4326.27 8
4326.43 17
4326.58 29
4326.73 42
4326.88 59
4327.03 76
4327.18 94
4327.33 111
4327.48 125
4327.63 134
4327.78 138
4327.93 138
4328.09 135
4328.24 131
4328.39 127
4328.54 124
4328.69 124
4328.84 126
4328.99 131
4329.14 135
4329.29 139
4329.44 140
4329.59 137
4329.75 128
4329.90 115
4330.05 97
4330.20 79
4330.35 61
4330.50 47
4330.65 39
4330.80 37
4330.95 42
4331.10 52
4331.25 65
4331.41 79
4331.56 94
4331.71 106
4331.86 117
4332.01 126
4332.16 133
4332.31 140
4332.46 146
4332.61 151
4332.76 156
4332.92 158
4333.07 157
4333.22 152
4333.37 145
4333.52 136
4333.67 126
4333.82 117
4333.97 111
4334.12 107
4334.27 105
4334.43 106
4334.58 109
4334.73 113
4334.88 118
4335.03 124
4335.18 130
4335.33 135
4335.48 137
4335.63 136
4335.78 133
4335.94 127
4336.09 120
4336.24 112
4336.39 105
4336.54 99
4336.69 95
4336.84 94
4336.99 94
4337.14 96
4337.30 98
4337.45 99
4337.60 100
4337.75 99
4337.90 99
4338.05 98
4338.20 99
4338.35 102
4338.50 108
4338.65 116
4338.81 126
4338.96 138
4339.11 151
4339.26 165
4339.41 178
4339.56 192
4339.71 206
4339.86 219
4340.01 230
4340.17 240
4340.32 248
4340.47 253
4340.62 256
4340.77 256
4340.92 253
4341.07 247
4341.22 237
4341.37 226
4341.53 212
4341.68 198
4341.83 183
4341.98 171
4342.13 160
4342.28 152
4342.43 147
4342.58 144
4342.73 144
4342.89 144
4343.04 146
4343.19 148
4343.34 150
4343.49 152
4343.64 154
4343.79 156
4343.94 160
4344.10 164
4344.25 170
4344.40 177
4344.55 184
4344.70 191
4344.85 196
4345.00 199
4345.15 198
4345.30 194
4345.46 187
4345.61 177
4345.76 166
4345.91 155
4346.06 144
4346.21 134
4346.36 126
4346.51 118
4346.67 111
4346.82 104
4346.97 96
4347.12 85
4347.27 70
4347.42 53
4347.57 33
4347.72 14
4347.88 0
4348.03 0
4348.18 0
4348.33 0
4348.48 0
4348.63 0
4348.78 0
4348.93 4
4349.09 11
4349.24 15
4349.39 17
4349.54 17
4349.69 17
4349.84 15
4349.99 13
4350.14 10
4350.30 8
4350.45 7
4350.60 8
4350.75 12
4350.90 19
4351.05 28
4351.20 38
4351.36 44
4351.51 47
4351.66 45
4351.81 38
4351.96 29
4352.11 20
4352.26 13
4352.41 8
4352.57 4
4352.72 0
4352.87 0
4353.02 0
4353.17 0
4353.32 0
4353.47 0
4353.62 0
4353.78 0
4353.93 8
4354.08 30
4354.23 52
4354.38 72
4354.53 89
4354.68 100
4354.84 105
4354.99 106
4355.14 103
4355.29 97
4355.44 88
4355.59 78
4355.74 68
4355.90 59
4356.05 51
4356.20 47
4356.35 47
4356.50 53
4356.65 64
4356.80 82
4356.96 103
4357.11 128
4357.26 151
4357.41 172
4357.56 187
4357.71 196
4357.86 200
4358.01 199
4358.17 195
4358.32 190
4358.47 183
4358.62 175
4358.77 165
4358.92 153
4359.07 141
4359.23 129
4359.38 119
4359.53 111
4359.68 106
4359.83 101
4359.98 98
4360.14 96
4360.29 96
4360.44 100
4360.59 110
4360.74 126
4360.89 147
4361.04 170
4361.20 190
4361.35 205
4361.50 211
4361.65 207
4361.80 195
4361.95 178
4362.10 157
4362.26 137
4362.41 120
4362.56 105
4362.71 95
4362.86 89
4363.01 87
4363.16 88
4363.32 92
4363.47 99
4363.62 108
4363.77 119
4363.92 130
4364.07 139
4364.23 147
4364.38 154
4364.53 159
4364.68 164
4364.83 168
4364.98 173
4365.13 178
4365.29 182
4365.44 186
4365.59 189
4365.74 190
4365.89 191
4366.04 191
4366.20 191
4366.35 190
4366.50 189
4366.65 189
4366.80 188
4366.95 186
4367.10 183
4367.26 178
4367.41 171
4367.56 163
4367.71 154
4367.86 146
4368.01 139
4368.17 135
4368.32 134
4368.47 137
4368.62 141
4368.77 146
4368.92 149
4369.08 150
4369.23 150
4369.38 148
4369.53 145
4369.68 143
4369.83 142
4369.99 140
4370.14 138
4370.29 133
4370.44 126
4370.59 117
4370.74 107
4370.90 98
4371.05 93
4371.20 93
4371.35 98
4371.50 107
4371.65 119
4371.81 132
4371.96 140
4372.11 143
4372.26 139
4372.41 128
4372.56 112
4372.72 95
4372.87 78
4373.02 65
4373.17 58
4373.32 58
4373.47 63
4373.63 72
4373.78 84
4373.93 96
4374.08 106
4374.23 114
4374.38 117
4374.54 117
4374.69 113
4374.84 107
4374.99 102
4375.14 97
4375.29 96
4375.45 98
4375.60 102
4375.75 107
4375.90 112
4376.05 113
4376.20 111
4376.36 104
4376.51 93
4376.66 80
4376.81 66
4376.96 54
4377.11 44
4377.27 39
4377.42 38
4377.57 40
4377.72 45
4377.87 51
4378.03 59
4378.18 67
4378.33 75
4378.48 84
4378.63 94
4378.78 103
4378.94 111
4379.09 118
4379.24 121
4379.39 121
4379.54 118
4379.69 112
4379.85 104
4380.00 95
4380.15 85
4380.30 74
4380.45 62
4380.61 49
4380.76 36
4380.91 22
4381.06 7
4381.21 0
4381.36 0
4381.52 0
4381.67 0
4381.82 0
4381.97 0
4382.12 0
4382.28 0
4382.43 9
4382.58 34
4382.73 61
4382.88 88
4383.04 113
4383.19 132
4383.34 146
4383.49 152
4383.64 151
4383.79 146
4383.95 137
4384.10 130
4384.25 125
4384.40 125
4384.55 130
4384.71 140
4384.86 152
4385.01 164
4385.16 173
4385.31 178
4385.47 181
4385.62 182
4385.77 185
4385.92 191
4386.07 202
4386.22 217
4386.38 235
4386.53 252
4386.68 264
4386.83 269
4386.98 264
4387.14 252
4387.29 234
4387.44 214
4387.59 196
4387.74 183
4387.90 177
4388.05 176
4388.20 180
4388.35 186
4388.50 192
4388.66 196
4388.81 198
4388.96 197
4389.11 194
4389.26 187
4389.42 178
4389.57 166
4389.72 151
4389.87 135
4390.02 118
4390.18 102
4390.33 89
4390.48 81
4390.63 76
4390.78 75
4390.94 77
4391.09 81
4391.24 87
4391.39 94
4391.54 102
4391.69 112
4391.85 123
4392.00 135
4392.15 148
4392.30 158
4392.46 164
4392.61 165
4392.76 160
4392.91 148
4393.06 129
4393.22 106
4393.37 82
4393.52 59
4393.67 42
4393.82 31
4393.98 27
4394.13 29
4394.28 35
4394.43 42
4394.58 48
4394.74 52
4394.89 53
4395.04 53
4395.19 53
4395.34 52
4395.50 54
4395.65 56
4395.80 58
4395.95 61
4396.10 62
4396.26 62
4396.41 60
4396.56 56
4396.71 51
4396.86 43
4397.02 33
4397.17 23
4397.32 13
4397.47 6
4397.63 4
4397.78 7
4397.93 15
4398.08 26
4398.23 39
4398.39 49
4398.54 53
4398.69 50
4398.84 41
4398.99 28
4399.15 14
4399.30 4
4399.45 2
4399.60 11
4399.75 31
4399.91 60
4400.06 93
4400.21 125
4400.36 151
4400.52 167
4400.67 172
4400.82 170
4400.97 162
4401.12 156
4401.28 154
4401.43 159
4401.58 170
4401.73 186
4401.89 205
4402.04 223
4402.19 239
4402.34 253
4402.49 266
4402.65 281
4402.80 297
4402.95 315
4403.10 335
4403.25 353
4403.41 369
4403.56 380
4403.71 386
4403.86 386
4404.02 384
4404.17 381
4404.32 380
4404.47 381
4404.62 385
4404.78 390
4404.93 395
4405.08 398
4405.23 398
4405.39 397
4405.54 394
4405.69 391
4405.84 387
4405.99 384
4406.15 378
4406.30 367
4406.45 352
4406.60 330
4406.76 305
4406.91 279
4407.06 255
4407.21 238
4407.37 229
4407.52 227
4407.67 230
4407.82 235
4407.97 239
4408.13 239
4408.28 235
4408.43 229
4408.58 222
4408.74 217
4408.89 214
4409.04 215
4409.19 220
4409.35 226
4409.50 234
4409.65 241
4409.80 247
4409.95 251
4410.11 251
4410.26 247
4410.41 241
4410.56 232
4410.72 221
4410.87 210
4411.02 198
4411.17 188
4411.33 180
4411.48 173
4411.63 168
4411.78 166
4411.93 167
4412.09 169
4412.24 172
4412.39 174
4412.54 175
4412.70 172
4412.85 164
4413.00 153
4413.15 139
4413.31 126
4413.46 116
4413.61 113
4413.76 118
4413.92 132
4414.07 154
4414.22 181
4414.37 210
4414.53 239
4414.68 262
4414.83 277
4414.98 283
4415.13 278
4415.29 263
4415.44 239
4415.59 209
4415.74 174
4415.90 137
4416.05 103
4416.20 71
4416.35 44
4416.51 24
4416.66 11
4416.81 5
4416.96 7
4417.12 15
4417.27 29
4417.42 48
4417.57 72
4417.73 99
4417.88 127
4418.03 155
4418.18 180
4418.34 201
4418.49 216
4418.64 224
4418.79 225
4418.95 221
4419.10 212
4419.25 201
4419.40 191
4419.56 186
4419.71 187
4419.86 195
4420.01 212
4420.17 237
4420.32 268
4420.47 302
4420.62 338
4420.78 373
4420.93 408
4421.08 440
4421.23 471
4421.39 499
4421.54 526
4421.69 550
4421.84 572
4422.00 592
4422.15 611
4422.30 631
4422.45 652
4422.61 676
4422.76 702
4422.91 729
4423.06 754
4423.22 775
4423.37 792
4423.52 803
4423.67 810
4423.83 818
4423.98 831
4424.13 852
4424.28 885
4424.44 931
4424.59 988
4424.74 1055
4424.89 1128
4425.05 1205
4425.20 1282
4425.35 1358
4425.50 1432
4425.66 1504
4425.81 1574
4425.96 1640
4426.12 1704
4426.27 1764
4426.42 1819
4426.57 1868
4426.73 1913
4426.88 1953
4427.03 1990
4427.18 2027
4427.34 2067
4427.49 2111
4427.64 2160
4427.79 2215
4427.95 2273
4428.10 2332
4428.25 2387
4428.40 2436
4428.56 2476
4428.71 2507
4428.86 2531
4429.01 2548
4429.17 2562
4429.32 2574
4429.47 2584
4429.63 2590
4429.78 2593
4429.93 2588
4430.08 2575
4430.24 2555
4430.39 2530
4430.54 2502
4430.69 2474
4430.85 2449
4431.00 2427
4431.15 2407
4431.30 2385
4431.46 2359
4431.61 2325
4431.76 2282
4431.92 2229
4432.07 2169
4432.22 2102
4432.37 2030
4432.53 1957
4432.68 1885
4432.83 1814
4432.98 1748
4433.14 1688
4433.29 1634
4433.44 1586
4433.60 1544
4433.75 1508
4433.90 1476
4434.05 1448
4434.21 1422
4434.36 1396
4434.51 1371
4434.66 1344
4434.82 1315
4434.97 1284
4435.12 1250
4435.28 1214
4435.43 1177
4435.58 1140
4435.73 1103
4435.89 1066
4436.04 1030
4436.19 994
4436.34 958
4436.50 923
4436.65 889
4436.80 854
4436.96 820
4437.11 786
4437.26 751
4437.41 716
4437.57 680
4437.72 644
4437.87 608
4438.03 573
4438.18 542
4438.33 515
4438.48 494
4438.64 478
4438.79 466
4438.94 456
4439.10 446
4439.25 433
4439.40 416
4439.55 395
4439.71 370
4439.86 342
4440.01 313
4440.17 284
4440.32 257
4440.47 232
4440.62 211
4440.78 193
4440.93 180
4441.08 170
4441.24 163
4441.39 159
4441.54 157
4441.69 154
4441.85 151
4442.00 148
4442.15 143
4442.31 138
4442.46 134
4442.61 131
4442.76 129
4442.92 128
4443.07 127
4443.22 125
4443.38 121
4443.53 114
4443.68 103
4443.83 90
4443.99 75
4444.14 60
4444.29 46
4444.45 34
4444.60 24
4444.75 16
4444.90 8
4445.06 1
4445.21 0
4445.36 0
4445.52 0
4445.67 0
4445.82 0
4445.97 0
4446.13 0
4446.28 0
4446.43 14
4446.59 30
4446.74 45
4446.89 59
4447.05 71
4447.20 79
4447.35 84
4447.50 86
4447.66 84
4447.81 79
4447.96 72
4448.12 65
4448.27 59
4448.42 55
4448.58 54
4448.73 56
4448.88 59
4449.03 65
4449.19 72
4449.34 79
4449.49 88
4449.65 98
4449.80 110
4449.95 124
4450.11 139
4450.26 154
4450.41 169
4450.56 181
4450.72 190
4450.87 196
4451.02 199
4451.18 199
4451.33 199
4451.48 199
4451.64 201
4451.79 206
4451.94 213
4452.09 222
4452.25 232
4452.40 241
4452.55 247
4452.71 248
4452.86 245
4453.01 237
4453.17 225
4453.32 210
4453.47 196
4453.63 185
4453.78 178
4453.93 175
4454.08 176
4454.24 180
4454.39 184
4454.54 187
4454.70 188
4454.85 187
4455.00 184
4455.16 180
4455.31 177
4455.46 176
4455.62 175
4455.77 176
4455.92 177
4456.07 178
4456.23 177
4456.38 175
4456.53 173
4456.69 169
4456.84 167
4456.99 164
4457.15 163
4457.30 163
4457.45 163
4457.61 163
4457.76 163
4457.91 160
4458.07 154
4458.22 146
4458.37 137
4458.52 129
4458.68 124
4458.83 123
4458.98 128
4459.14 138
4459.29 152
4459.44 165
4459.60 176
4459.75 183
4459.90 184
4460.06 181
4460.21 174
4460.36 166
4460.52 157
4460.67 150
4460.82 145
4460.98 141
4461.13 137
4461.28 131
4461.44 121
4461.59 108
4461.74 91
4461.89 71
4462.05 51
4462.20 32
4462.35 18
4462.51 8
4462.66 3
4462.81 0
4462.97 0
4463.12 0
4463.27 0
4463.43 0
4463.58 0
4463.73 0
4463.89 0
4464.04 0
4464.19 0
4464.35 16
4464.50 34
4464.65 53
4464.81 71
4464.96 87
4465.11 101
4465.27 112
4465.42 120
4465.57 126
4465.73 127
4465.88 125
4466.03 119
4466.19 112
4466.34 106
4466.49 103
4466.65 103
4466.80 106
4466.95 112
4467.11 119
4467.26 124
4467.41 128
4467.57 129
4467.72 129
4467.87 130
4468.03 133
4468.18 137
4468.33 142
4468.49 147
4468.64 151
4468.79 154
4468.95 155
4469.10 155
4469.25 155
4469.41 155
4469.56 154
4469.71 153
4469.87 150
4470.02 147
4470.17 142
4470.33 137
4470.48 133
4470.63 130
4470.79 128
4470.94 128
4471.09 127
4471.25 124
4471.40 120
4471.55 113
4471.71 104
4471.86 96
4472.01 89
4472.17 84
4472.32 83
4472.47 86
4472.63 93
4472.78 102
4472.93 113
4473.09 125
4473.24 136
4473.39 147
4473.55 157
4473.70 164
4473.85 170
4474.01 173
4474.16 173
4474.31 168
4474.47 160
4474.62 149
4474.77 135
4474.93 120
4475.08 107
4475.23 98
4475.39 91
4475.54 89
4475.69 89
4475.85 90
4476.00 91
4476.16 90
4476.31 86
4476.46 81
4476.62 74
4476.77 67
4476.92 61
4477.08 57
4477.23 55
4477.38 55
4477.54 56
4477.69 59
4477.84 63
4478.00 68
4478.15 72
4478.30 75
4478.46 76
4478.61 74
4478.76 70
4478.92 63
4479.07 54
4479.22 44
4479.38 33
4479.53 23
4479.69 12
4479.84 1
4479.99 0
4480.15 0
4480.30 0
4480.45 0
4480.61 0
4480.76 0
4480.91 0
4481.07 6
4481.22 11
4481.37 14
4481.53 16
4481.68 17
4481.83 20
4481.99 28
4482.14 38
4482.30 51
4482.45 63
4482.60 73
4482.76 80
4482.91 81
4483.06 79
4483.22 72
4483.37 63
4483.52 51
4483.68 37
4483.83 22
4483.98 8
4484.14 0
4484.29 0
4484.45 0
4484.60 0
4484.75 0
4484.91 0
4485.06 11
4485.21 26
4485.37 40
4485.52 54
4485.67 66
4485.83 78
4485.98 89
4486.14 101
4486.29 113
4486.44 125
4486.60 135
4486.75 143
4486.90 147
4487.06 148
4487.21 146
4487.36 143
4487.52 139
4487.67 137
4487.83 137
4487.98 140
4488.13 144
4488.29 150
4488.44 155
4488.59 161
4488.75 164
4488.90 167
4489.05 169
4489.21 169
4489.36 167
4489.52 163
4489.67 157
4489.82 149
4489.98 138
4490.13 127
4490.28 116
4490.44 105
4490.59 97
4490.75 90
4490.90 84
4491.05 80
4491.21 77
4491.36 75
4491.51 74
4491.67 72
4491.82 70
4491.98 66
4492.13 59
4492.28 48
4492.44 35
4492.59 20
4492.74 6
4492.90 0
4493.05 0
4493.21 0
4493.36 0
4493.51 12
4493.67 28
4493.82 46
4493.97 62
4494.13 72
4494.28 76
4494.44 74
4494.59 66
4494.74 55
4494.90 45
4495.05 39
4495.20 39
4495.36 46
4495.51 60
4495.67 78
4495.82 97
4495.97 115
4496.13 128
4496.28 137
4496.43 140
4496.59 139
4496.74 137
4496.90 134
4497.05 131
4497.20 128
4497.36 123
4497.51 116
4497.67 106
4497.82 95
4497.97 85
4498.13 78
4498.28 76
4498.43 81
4498.59 92
4498.74 108
4498.90 125
4499.05 141
4499.20 153
4499.36 159
4499.51 160
4499.67 156
4499.82 149
4499.97 141
4500.13 133
4500.28 127
4500.43 123
4500.59 121
4500.74 121
4500.90 123
4501.05 126
4501.20 130
4501.36 134
4501.51 138
4501.67 140
4501.82 138
4501.97 131
4502.13 119
4502.28 104
4502.43 86
4502.59 69
4502.74 54
4502.90 44
4503.05 39
4503.20 39
4503.36 41
4503.51 44
4503.67 46
4503.82 47
4503.97 47
4504.13 44
4504.28 42
4504.44 38
4504.59 35
4504.74 32
4504.90 29
4505.05 27
4505.21 25
4505.36 25
4505.51 25
4505.67 26
4505.82 26
4505.98 25
4506.13 22
4506.28 18
4506.44 13
4506.59 7
4506.75 1
4506.90 0
4507.05 0
4507.21 0
4507.36 0
4507.52 0
4507.67 0
4507.82 0
4507.98 0
4508.13 0
4508.29 0
4508.44 0
4508.59 1
4508.75 6
4508.90 13
4509.06 21
4509.21 31
4509.36 41
4509.52 51
4509.67 60
4509.83 67
4509.98 71
4510.13 71
4510.29 66
4510.44 58
4510.60 47
4510.75 36
4510.90 25
4511.06 17
4511.21 13
4511.37 12
4511.52 14
4511.67 18
4511.83 22
4511.98 26
4512.14 29
4512.29 31
4512.44 32
4512.60 34
4512.75 35
4512.91 36
4513.06 35
4513.21 33
4513.37 30
4513.52 25
4513.68 20
4513.83 17
4513.99 17
4514.14 21
4514.29 28
4514.45 38
4514.60 48
4514.76 57
4514.91 62
4515.06 64
4515.22 62
4515.37 57
4515.53 52
4515.68 48
4515.83 46
4515.99 44
4516.14 44
4516.30 44
4516.45 43
4516.61 40
4516.76 35
4516.91 28
4517.07 21
4517.22 14
4517.38 8
4517.53 5
4517.68 5
4517.84 8
4517.99 13
4518.15 21
4518.30 30
4518.46 42
4518.61 54
4518.76 67
4518.92 81
4519.07 95
4519.23 108
4519.38 120
4519.53 130
4519.69 137
4519.84 141
4520.00 141
4520.15 137
4520.31 130
4520.46 120
4520.61 111
4520.77 103
4520.92 99
4521.08 98
4521.23 100
4521.39 105
4521.54 112
4521.69 119
4521.85 124
4522.00 129
4522.16 132
4522.31 135
4522.47 137
4522.62 138
4522.77 139
4522.93 138
4523.08 137
4523.24 135
4523.39 133
4523.54 131
4523.70 130
4523.85 128
4524.01 127
4524.16 124
4524.32 120
4524.47 116
4524.62 112
4524.78 108
4524.93 106
4525.09 105
4525.24 105
4525.40 105
4525.55 104
4525.70 103
4525.86 102
4526.01 102
4526.17 103
4526.32 108
4526.48 114
4526.63 124
4526.79 135
4526.94 148
4527.09 160
4527.25 172
4527.40 182
4527.56 189
4527.71 193
4527.87 193
4528.02 189
4528.17 183
4528.33 175
4528.48 166
4528.64 157
4528.79 150
4528.95 144
4529.10 139
4529.25 134
4529.41 129
4529.56 122
4529.72 114
4529.87 104
4530.03 93
4530.18 82
4530.34 72
4530.49 65
4530.64 59
4530.80 57
4530.95 55
4531.11 55
4531.26 53
4531.42 50
4531.57 45
4531.72 38
4531.88 32
4532.03 28
4532.19 27
4532.34 31
4532.50 40
4532.65 53
4532.81 69
4532.96 85
4533.11 100
4533.27 112
4533.42 119
4533.58 122
4533.73 119
4533.89 111
4534.04 100
4534.20 87
4534.35 73
4534.50 61
4534.66 52
4534.81 48
4534.97 47
4535.12 49
4535.28 52
4535.43 55
4535.59 57
4535.74 58
4535.89 57
4536.05 55
4536.20 53
4536.36 49
4536.51 44
4536.67 36
4536.82 25
4536.98 11
4537.13 0
4537.29 0
4537.44 0
4537.59 0
4537.75 0
4537.90 0
4538.06 0
4538.21 0
4538.37 9
4538.52 24
4538.68 36
4538.83 44
4538.98 49
4539.14 50
4539.29 49
4539.45 46
4539.60 41
4539.76 36
4539.91 29
4540.07 23
4540.22 16
4540.38 9
4540.53 3
4540.68 0
4540.84 0
4540.99 0
4541.15 0
4541.30 2
4541.46 10
4541.61 20
4541.77 31
4541.92 43
4542.08 54
4542.23 63
4542.39 68
4542.54 70
4542.69 68
4542.85 62
4543.00 54
4543.16 46
4543.31 40
4543.47 37
4543.62 39
4543.78 44
4543.93 52
4544.09 59
4544.24 64
4544.40 63
4544.55 57
4544.70 47
4544.86 34
4545.01 21
4545.17 10
4545.32 4
4545.48 2
4545.63 2
4545.79 3
4545.94 4
4546.10 4
4546.25 3
4546.41 0
4546.56 0
4546.71 0
4546.87 0
4547.02 0
4547.18 0
4547.33 0
4547.49 0
4547.64 4
4547.80 12
4547.95 22
4548.11 34
4548.26 45
4548.42 56
4548.57 66
4548.73 73
4548.88 80
4549.03 85
4549.19 90
4549.34 94
4549.50 95
4549.65 94
4549.81 91
4549.96 86
4550.12 82
4550.27 81
4550.43 83
4550.58 91
4550.74 102
4550.89 116
4551.05 129
4551.20 140
4551.36 147
4551.51 149
4551.67 149
4551.82 148
4551.97 147
4552.13 149
4552.28 153
4552.44 161
4552.59 169
4552.75 176
4552.90 180
4553.06 177
4553.21 168
4553.37 154
4553.52 137
4553.68 118
4553.83 100
4553.99 86
4554.14 75
4554.30 70
4554.45 71
4554.61 76
4554.76 86
4554.92 100
4555.07 118
4555.23 138
4555.38 156
4555.53 172
4555.69 183
4555.84 188
4556.00 189
4556.15 187
4556.31 183
4556.46 181
4556.62 180
4556.77 181
4556.93 184
4557.08 187
4557.24 189
4557.39 191
4557.55 190
4557.70 188
4557.86 185
4558.01 181
4558.17 177
4558.32 174
4558.48 171
4558.63 170
4558.79 170
4558.94 172
4559.10 173
4559.25 173
4559.41 171
4559.56 165
4559.72 157
4559.87 146
4560.03 135
4560.18 124
4560.34 116
4560.49 112
4560.64 113
4560.80 117
4560.95 125
4561.11 137
4561.26 151
4561.42 165
4561.57 179
4561.73 190
4561.88 197
4562.04 200
4562.19 198
4562.35 195
4562.50 190
4562.66 185
4562.81 182
4562.97 182
4563.12 184
4563.28 189
4563.43 196
4563.59 204
4563.74 214
4563.90 225
4564.05 236
4564.21 245
4564.36 251
4564.52 253
4564.67 251
4564.83 244
4564.98 235
4565.14 226
4565.29 218
4565.45 215
4565.60 215
4565.76 221
4565.91 229
4566.07 241
4566.22 254
4566.38 269
4566.53 286
4566.69 304
4566.84 321
4567.00 335
4567.15 344
4567.31 345
4567.46 339
4567.62 328
4567.77 314
4567.93 302
4568.08 295
4568.24 293
4568.39 296
4568.55 301
4568.70 302
4568.86 298
4569.01 287
4569.17 272
4569.32 256
4569.48 244
4569.63 237
4569.79 238
4569.94 244
4570.10 251
4570.25 255
4570.41 253
4570.56 244
4570.72 229
4570.87 214
4571.03 202
4571.18 196
4571.34 198
4571.49 207
4571.65 220
4571.80 233
4571.96 243
4572.11 248
4572.27 247
4572.42 243
4572.58 237
4572.74 229
4572.89 222
4573.05 216
4573.20 211
4573.36 206
4573.51 199
4573.67 190
4573.82 179
4573.98 166
4574.13 153
4574.29 141
4574.44 133
4574.60 128
4574.75 127
4574.91 130
4575.06 132
4575.22 133
4575.37 132
4575.53 126
4575.68 119
4575.84 111
4575.99 106
4576.15 105
4576.30 109
4576.46 118
4576.61 128
4576.77 138
4576.92 144
4577.08 145
4577.23 140
4577.39 131
4577.54 119
4577.70 106
4577.85 94
4578.01 85
4578.17 80
4578.32 77
4578.48 75
4578.63 75
4578.79 74
4578.94 73
4579.10 71
4579.25 69
4579.41 67
4579.56 66
4579.72 64
4579.87 60
4580.03 55
4580.18 47
4580.34 37
4580.49 26
4580.65 15
4580.80 8
4580.96 4
4581.11 3
4581.27 6
4581.43 12
4581.58 17
4581.74 23
4581.89 28
4582.05 32
4582.20 34
4582.36 34
4582.51 33
4582.67 28
4582.82 21
4582.98 11
4583.13 1
4583.29 0
4583.44 0
4583.60 0
4583.75 0
4583.91 7
4584.06 24
4584.22 44
4584.38 62
4584.53 76
4584.69 85
4584.84 88
4585.00 86
4585.15 79
4585.31 70
4585.46 58
4585.62 46
4585.77 32
4585.93 17
4586.08 2
4586.24 0
4586.39 0
4586.55 0
4586.71 0
4586.86 0
4587.02 0
4587.17 0
4587.33 2
4587.48 16
4587.64 28
4587.79 36
4587.95 41
4588.10 43
4588.26 42
4588.41 40
4588.57 34
4588.72 26
4588.88 14
4589.04 1
4589.19 0
4589.35 0
4589.50 0
4589.66 0
4589.81 0
4589.97 0
4590.12 0
4590.28 11
4590.43 21
4590.59 25
4590.74 26
4590.90 22
4591.06 18
4591.21 14
4591.37 13
4591.52 15
4591.68 20
4591.83 28
4591.99 36
4592.14 44
4592.30 50
4592.45 52
4592.61 52
4592.77 48
4592.92 42
4593.08 36
4593.23 30
4593.39 26
4593.54 23
4593.70 22
4593.85 20
4594.01 16
4594.16 10
4594.32 2
4594.48 0
4594.63 0
4594.79 0
4594.94 0
4595.10 0
4595.25 0
4595.41 0
4595.56 7
4595.72 14
4595.87 19
4596.03 20
4596.19 20
4596.34 20
4596.50 20
4596.65 22
4596.81 26
4596.96 30
4597.12 33
4597.27 35
4597.43 34
4597.59 33
4597.74 32
4597.90 32
4598.05 33
4598.21 35
4598.36 37
4598.52 40
4598.67 42
4598.83 43
4598.99 44
4599.14 45
4599.30 46
4599.45 46
4599.61 45
4599.76 42
4599.92 38
4600.07 34
4600.23 31
4600.39 31
4600.54 35
4600.70 42
4600.85 52
4601.01 63
4601.16 74
4601.32 84
4601.47 93
4601.63 103
4601.79 112
4601.94 121
4602.10 129
4602.25 135
4602.41 139
4602.56 139
4602.72 134
4602.87 128
4603.03 120
4603.19 114
4603.34 108
4603.50 105
4603.65 101
4603.81 97
4603.96 91
4604.12 82
4604.28 71
4604.43 58
4604.59 46
4604.74 34
4604.90 25
4605.05 16
4605.21 8
4605.36 1
4605.52 0
4605.68 0
4605.83 0
4605.99 0
4606.14 0
4606.30 0
4606.45 0
4606.61 0
4606.77 21
4606.92 47
4607.08 74
4607.23 99
4607.39 119
4607.54 133
4607.70 139
4607.86 137
4608.01 131
4608.17 121
4608.32 111
4608.48 101
4608.63 92
4608.79 84
4608.95 77
4609.10 70
4609.26 64
4609.41 59
4609.57 56
4609.72 56
4609.88 58
4610.04 63
4610.19 69
4610.35 77
4610.50 84
4610.66 92
4610.81 99
4610.97 107
4611.13 116
4611.28 126
4611.44 137
4611.59 150
4611.75 163
4611.90 175
4612.06 187
4612.22 198
4612.37 208
4612.53 217
4612.68 224
4612.84 228
4613.00 229
4613.15 227
4613.31 221
4613.46 214
4613.62 206
4613.77 201
4613.93 199
4614.09 201
4614.24 206
4614.40 211
4614.55 214
4614.71 213
4614.86 206
4615.02 195
4615.18 181
4615.33 167
4615.49 154
4615.64 144
4615.80 137
4615.96 133
4616.11 129
4616.27 126
4616.42 124
4616.58 122
4616.73 120
4616.89 120
4617.05 122
4617.20 125
4617.36 129
4617.51 134
4617.67 138
4617.83 140
4617.98 139
4618.14 136
4618.29 132
4618.45 129
4618.61 129
4618.76 131
4618.92 135
4619.07 140
4619.23 144
4619.38 144
4619.54 140
4619.70 131
4619.85 120
4620.01 107
4620.16 94
4620.32 83
4620.48 73
4620.63 65
4620.79 57
4620.94 49
4621.10 41
4621.26 31
4621.41 22
4621.57 13
4621.72 5
4621.88 0
4622.04 0
4622.19 0
4622.35 0
4622.50 0
4622.66 0
4622.81 0
4622.97 0
4623.13 0
4623.28 0
4623.44 13
4623.59 31
4623.75 53
4623.91 75
4624.06 96
4624.22 114
4624.37 126
4624.53 133
4624.69 134
4624.84 131
4625.00 126
4625.15 123
4625.31 123
4625.47 127
4625.62 138
4625.78 153
4625.93 171
4626.09 190
4626.25 207
4626.40 221
4626.56 230
4626.71 234
4626.87 233
4627.03 230
4627.18 224
4627.34 219
4627.49 214
4627.65 210
4627.81 208
4627.96 206
4628.12 205
4628.27 205
4628.43 205
4628.59 206
4628.74 208
4628.90 210
4629.06 213
4629.21 217
4629.37 220
4629.52 223
4629.68 224
4629.84 223
4629.99 219
4630.15 213
4630.30 206
4630.46 198
4630.62 191
4630.77 188
4630.93 189
4631.08 192
4631.24 198
4631.40 203
4631.55 207
4631.71 207
4631.86 203
4632.02 194
4632.18 182
4632.33 166
4632.49 150
4632.65 135
4632.80 124
4632.96 118
4633.11 119
4633.27 127
4633.43 141
4633.58 161
4633.74 182
4633.89 203
4634.05 220
4634.21 234
4634.36 242
4634.52 245
4634.67 242
4634.83 234
4634.99 222
4635.14 207
4635.30 192
4635.46 178
4635.61 168
4635.77 164
4635.92 165
4636.08 168
4636.24 172
4636.39 174
4636.55 170
4636.70 162
4636.86 149
4637.02 134
4637.17 122
4637.33 115
4637.49 117
4637.64 127
4637.80 147
4637.95 173
4638.11 203
4638.27 233
4638.42 259
4638.58 278
4638.74 290
4638.89 295
4639.05 293
4639.20 287
4639.36 278
4639.52 269
4639.67 258
4639.83 248
4639.99 237
4640.14 227
4640.30 218
4640.45 210
4640.61 206
4640.77 206
4640.92 209
4641.08 216
4641.24 224
4641.39 232
4641.55 238
4641.70 240
4641.86 237
4642.02 229
4642.17 217
4642.33 203
4642.49 190
4642.64 178
4642.80 171
4642.95 169
4643.11 172
4643.27 179
4643.42 188
4643.58 198
4643.74 206
4643.89 210
4644.05 211
4644.20 206
4644.36 197
4644.52 187
4644.67 177
4644.83 169
4644.99 165
4645.14 165
4645.30 169
4645.46 174
4645.61 177
4645.77 176
4645.92 171
4646.08 162
4646.24 150
4646.39 138
4646.55 128
4646.71 123
4646.86 123
4647.02 128
4647.18 137
4647.33 149
4647.49 162
4647.64 175
4647.80 186
4647.96 195
4648.11 200
4648.27 202
4648.43 201
4648.58 197
4648.74 190
4648.90 183
4649.05 175
4649.21 168
4649.36 162
4649.52 158
4649.68 157
4649.83 158
4649.99 161
4650.15 167
4650.30 172
4650.46 177
4650.62 179
4650.77 179
4650.93 175
4651.09 169
4651.24 164
4651.40 161
4651.55 163
4651.71 170
4651.87 184
4652.02 201
4652.18 219
4652.34 234
4652.49 245
4652.65 249
4652.81 245
4652.96 236
4653.12 223
4653.28 208
4653.43 193
4653.59 180
4653.74 170
4653.90 164
4654.06 161
4654.21 162
4654.37 164
4654.53 168
4654.68 172
4654.84 175
4655.00 179
4655.15 184
4655.31 189
4655.47 197
4655.62 206
4655.78 216
4655.94 225
4656.09 232
4656.25 236
4656.41 236
4656.56 231
4656.72 224
4656.87 215
4657.03 206
4657.19 197
4657.34 189
4657.50 183
4657.66 180
4657.81 178
4657.97 178
4658.13 179
4658.28 182
4658.44 184
4658.60 186
4658.75 187
4658.91 187
4659.07 183
4659.22 177
4659.38 167
4659.54 155
4659.69 142
4659.85 128
4660.01 116
4660.16 107
4660.32 100
4660.48 97
4660.63 97
4660.79 100
4660.95 105
4661.10 113
4661.26 122
4661.41 133
4661.57 143
4661.73 153
4661.88 161
4662.04 165
4662.20 166
4662.35 165
4662.51 162
4662.67 159
4662.82 157
4662.98 157
4663.14 158
4663.29 160
4663.45 164
4663.61 168
4663.76 172
4663.92 177
4664.08 182
4664.23 186
4664.39 188
4664.55 185
4664.70 177
4664.86 164
4665.02 146
4665.17 126
4665.33 107
4665.49 91
4665.64 80
4665.80 74
4665.96 73
4666.11 74
4666.27 76
4666.43 78
4666.58 80
4666.74 81
4666.90 81
4667.05 81
4667.21 79
4667.37 75
4667.52 67
4667.68 56
4667.84 42
4667.99 26
4668.15 9
4668.31 0
4668.46 0
4668.62 0
4668.78 0
4668.93 0
4669.09 0
4669.25 0
4669.40 0
4669.56 5
4669.72 18
4669.88 30
4670.03 38
4670.19 42
4670.35 42
4670.50 39
4670.66 35
4670.82 32
4670.97 33
4671.13 38
4671.29 47
4671.44 59
4671.60 75
4671.76 91
4671.91 107
4672.07 121
4672.23 135
4672.38 147
4672.54 159
4672.70 171
4672.85 184
4673.01 197
4673.17 211
4673.32 224
4673.48 235
4673.64 241
4673.79 243
4673.95 240
4674.11 234
4674.27 225
4674.42 217
4674.58 210
4674.74 206
4674.89 203
4675.05 203
4675.21 202
4675.36 202
4675.52 200
4675.68 198
4675.83 196
4675.99 192
4676.15 187
4676.30 181
4676.46 172
4676.62 161
4676.77 148
4676.93 133
4677.09 118
4677.24 105
4677.40 95
4677.56 91
4677.72 91
4677.87 97
4678.03 106
4678.19 117
4678.34 129
4678.50 138
4678.66 143
4678.81 144
4678.97 140
4679.13 132
4679.28 121
4679.44 109
4679.60 98
4679.76 90
4679.91 87
4680.07 90
4680.23 99
4680.38 112
4680.54 129
4680.70 145
4680.85 159
4681.01 167
4681.17 170
4681.32 167
4681.48 160
4681.64 153
4681.80 148
4681.95 147
4682.11 151
4682.27 161
4682.42 173
4682.58 186
4682.74 198
4682.89 206
4683.05 210
4683.21 210
4683.36 204
4683.52 194
4683.68 181
4683.84 166
4683.99 149
4684.15 133
4684.31 119
4684.46 109
4684.62 104
4684.78 103
4684.93 108
4685.09 117
4685.25 129
4685.41 143
4685.56 159
4685.72 175
4685.88 191
4686.03 205
4686.19 217
4686.35 225
4686.50 228
4686.66 226
4686.82 220
4686.98 212
4687.13 202
4687.29 192
4687.45 184
4687.60 177
4687.76 170
4687.92 162
4688.07 153
4688.23 144
4688.39 135
4688.55 127
4688.70 120
4688.86 115
4689.02 113
4689.17 112
4689.33 110
4689.49 108
4689.65 104
4689.80 99
4689.96 94
4690.12 90
4690.27 88
4690.43 89
4690.59 94
4690.75 99
4690.90 104
4691.06 106
4691.22 105
4691.37 99
4691.53 90
4691.69 80
4691.84 71
4692.00 64
4692.16 61
4692.32 62
4692.47 66
4692.63 69
4692.79 73
4692.94 74
4693.10 73
4693.26 72
4693.42 70
4693.57 68
4693.73 67
4693.89 65
4694.04 62
4694.20 55
4694.36 46
4694.52 34
4694.67 23
4694.83 14
4694.99 10
4695.14 10
4695.30 13
4695.46 17
4695.62 21
4695.77 23
4695.93 21
4696.09 17
4696.24 13
4696.40 10
4696.56 9
4696.72 11
4696.87 15
4697.03 20
4697.19 24
4697.35 26
4697.50 27
4697.66 24
4697.82 17
4697.97 8
4698.13 0
4698.29 0
4698.45 0
4698.60 0
4698.76 0
4698.92 0
4699.07 0
4699.23 0
4699.39 10
4699.55 23
4699.70 36
4699.86 47
4700.02 56
4700.18 62
4700.33 67
4700.49 71
4700.65 74
4700.80 77
4700.96 81
4701.12 85
4701.28 91
4701.43 98
4701.59 106
4701.75 113
4701.91 120
4702.06 125
4702.22 129
4702.38 131
4702.53 132
4702.69 132
4702.85 132
4703.01 132
4703.16 131
4703.32 130
4703.48 127
4703.64 124
4703.79 120
4703.95 115
4704.11 110
4704.26 106
4704.42 101
4704.58 94
4704.74 85
4704.89 73
4705.05 59
4705.21 44
4705.37 30
4705.52 19
4705.68 13
4705.84 14
4706.00 20
4706.15 30
4706.31 41
4706.47 52
4706.62 59
[truncated: 766,398 more chars]
