# Supplementary material for: Methylobacterium Species Promoting Rice and Barley Growth and Interaction Specificity Revealed with Whole-Cell Matrix-Assisted Laser Desorption / Ionization-Time-of-Flight Mass Spectrometry (MALDI-TOF/MS) Analysis
Source: PLoS One. 2015 Jun 8;10(6):e0129509. doi: 10.1371/journal.pone.0129509 (PMC4460032; doi:10.1371/journal.pone.0129509)
Supplement: S3 Data — (ZIP) [file pone.0129509.s003.zip › Supplementary data 3 (ms from barley)/46a.txt]

779.87 0
779.94 0
780.00 0
780.06 0
780.13 0
780.19 0
780.26 0
780.32 0
780.38 0
780.45 0
780.51 0
780.58 0
780.64 0
780.70 0
780.77 0
780.83 0
780.90 0
780.96 0
781.02 0
781.09 0
781.15 0
781.22 0
781.28 0
781.34 0
781.41 0
781.47 0
781.54 0
781.60 0
781.66 0
781.73 0
781.79 0
781.86 0
781.92 0
781.99 0
782.05 0
782.11 0
782.18 0
782.24 0
782.31 0
782.37 0
782.43 0
782.50 0
782.56 0
782.63 0
782.69 0
782.75 0
782.82 0
782.88 0
782.95 0
783.01 0
783.08 0
783.14 0
783.20 0
783.27 0
783.33 0
783.40 0
783.46 0
783.52 0
783.59 0
783.65 0
783.72 0
783.78 0
783.84 0
783.91 0
783.97 0
784.04 0
784.10 0
784.17 0
784.23 0
784.29 0
784.36 0
784.42 0
784.49 0
784.55 0
784.62 0
784.68 0
784.74 0
784.81 0
784.87 0
784.94 0
785.00 0
785.06 0
785.13 0
785.19 0
785.26 0
785.32 0
785.39 0
785.45 0
785.51 0
785.58 0
785.64 0
785.71 0
785.77 0
785.84 0
785.90 0
785.96 0
786.03 0
786.09 0
786.16 0
786.22 0
786.29 0
786.35 0
786.41 0
786.48 0
786.54 0
786.61 0
786.67 0
786.74 0
786.80 0
786.86 0
786.93 0
786.99 0
787.06 0
787.12 0
787.19 0
787.25 0
787.31 0
787.38 0
787.44 0
787.51 0
787.57 0
787.64 0
787.70 0
787.76 0
787.83 0
787.89 0
787.96 0
788.02 0
788.09 0
788.15 0
788.21 0
788.28 0
788.34 0
788.41 0
788.47 0
788.54 0
788.60 0
788.66 0
788.73 0
788.79 0
788.86 0
788.92 0
788.99 0
789.05 0
789.12 0
789.18 0
789.24 0
789.31 0
789.37 0
789.44 0
789.50 0
789.57 0
789.63 0
789.70 0
789.76 0
789.82 0
789.89 0
789.95 0
790.02 0
790.08 0
790.15 0
790.21 0
790.27 0
790.34 0
790.40 0
790.47 0
790.53 0
790.60 0
790.66 0
790.73 0
790.79 0
790.85 0
790.92 0
790.98 0
791.05 0
791.11 0
791.18 0
791.24 0
791.31 0
791.37 0
791.43 0
791.50 0
791.56 0
791.63 0
791.69 0
791.76 0
791.82 0
791.89 0
791.95 0
792.02 0
792.08 0
792.14 0
792.21 0
792.27 0
792.34 0
792.40 0
792.47 0
792.53 0
792.60 0
792.66 0
792.72 0
792.79 0
792.85 0
792.92 0
792.98 0
793.05 0
793.11 0
793.18 0
793.24 0
793.31 0
793.37 0
793.43 0
793.50 0
793.56 0
793.63 0
793.69 0
793.76 0
793.82 0
793.89 0
793.95 0
794.02 0
794.08 0
794.15 0
794.21 0
794.27 0
794.34 0
794.40 0
794.47 0
794.53 0
794.60 0
794.66 0
794.73 0
794.79 0
794.86 0
794.92 0
794.99 0
795.05 0
795.11 0
795.18 0
795.24 0
795.31 0
795.37 0
795.44 0
795.50 0
795.57 0
795.63 0
795.70 0
795.76 0
795.83 0
795.89 0
795.95 0
796.02 0
796.08 0
796.15 0
796.21 0
796.28 0
796.34 0
796.41 0
796.47 0
796.54 0
796.60 0
796.67 0
796.73 0
796.80 0
796.86 0
796.92 0
796.99 0
797.05 0
797.12 0
797.18 0
797.25 0
797.31 0
797.38 0
797.44 0
797.51 0
797.57 0
797.64 0
797.70 0
797.77 0
797.83 0
797.90 0
797.96 0
798.03 0
798.09 0
798.15 0
798.22 0
798.28 0
798.35 0
798.41 0
798.48 0
798.54 0
798.61 0
798.67 0
798.74 0
798.80 0
798.87 0
798.93 0
799.00 0
799.06 0
799.13 0
799.19 0
799.26 0
799.32 0
799.39 0
799.45 0
799.52 0
799.58 0
799.64 0
799.71 0
799.77 0
799.84 0
799.90 0
799.97 0
800.03 0
800.10 0
800.16 0
800.23 0
800.29 0
800.36 0
800.42 0
800.49 0
800.55 0
800.62 0
800.68 0
800.75 0
800.81 0
800.88 0
800.94 0
801.01 0
801.07 0
801.14 0
801.20 0
801.27 0
801.33 0
801.40 0
801.46 0
801.53 0
801.59 0
801.66 0
801.72 0
801.78 0
801.85 0
801.91 0
801.98 0
802.04 0
802.11 0
802.17 0
802.24 0
802.30 0
802.37 0
802.43 0
802.50 0
802.56 0
802.63 0
802.69 0
802.76 0
802.82 0
802.89 0
802.95 0
803.02 0
803.08 0
803.15 0
803.21 0
803.28 0
803.34 0
803.41 0
803.47 0
803.54 0
803.60 0
803.67 0
803.73 0
803.80 0
803.86 0
803.93 0
803.99 0
804.06 0
804.12 0
804.19 0
804.25 0
804.32 0
804.38 0
804.45 0
804.51 0
804.58 0
804.64 0
804.71 0
804.77 0
804.84 0
804.90 0
804.97 0
805.03 0
805.10 0
805.16 0
805.23 0
805.29 0
805.36 0
805.42 0
805.49 0
805.55 0
805.62 0
805.68 0
805.75 0
805.81 0
805.88 0
805.94 0
806.01 0
806.07 0
806.14 0
806.20 0
806.27 0
806.33 0
806.40 0
806.46 0
806.53 0
806.59 0
806.66 0
806.72 0
806.79 0
806.85 0
806.92 0
806.99 0
807.05 0
807.12 0
807.18 0
807.25 0
807.31 0
807.38 0
807.44 0
807.51 0
807.57 0
807.64 0
807.70 0
807.77 0
807.83 0
807.90 0
807.96 0
808.03 0
808.09 0
808.16 0
808.22 0
808.29 0
808.35 0
808.42 0
808.48 0
808.55 0
808.61 0
808.68 0
808.74 0
808.81 0
808.87 0
808.94 0
809.00 0
809.07 0
809.14 0
809.20 0
809.27 0
809.33 0
809.40 0
809.46 0
809.53 0
809.59 0
809.66 0
809.72 0
809.79 0
809.85 0
809.92 0
809.98 0
810.05 0
810.11 0
810.18 0
810.24 0
810.31 0
810.37 0
810.44 0
810.50 0
810.57 0
810.64 0
810.70 0
810.77 0
810.83 0
810.90 0
810.96 0
811.03 0
811.09 0
811.16 0
811.22 0
811.29 0
811.35 0
811.42 0
811.48 0
811.55 0
811.61 0
811.68 0
811.74 0
811.81 0
811.88 0
811.94 0
812.01 0
812.07 0
812.14 0
812.20 0
812.27 0
812.33 0
812.40 0
812.46 0
812.53 0
812.59 0
812.66 0
812.72 0
812.79 0
812.86 0
812.92 0
812.99 0
813.05 0
813.12 0
813.18 0
813.25 0
813.31 0
813.38 0
813.44 0
813.51 0
813.57 0
813.64 0
813.71 0
813.77 0
813.84 0
813.90 0
813.97 0
814.03 0
814.10 0
814.16 0
814.23 0
814.29 0
814.36 0
814.42 0
814.49 0
814.56 0
814.62 0
814.69 0
814.75 0
814.82 0
814.88 0
814.95 0
815.01 0
815.08 0
815.14 0
815.21 0
815.27 0
815.34 0
815.41 0
815.47 0
815.54 0
815.60 0
815.67 0
815.73 0
815.80 0
815.86 0
815.93 0
815.99 0
816.06 0
816.13 0
816.19 0
816.26 0
816.32 0
816.39 0
816.45 0
816.52 0
816.58 0
816.65 0
816.72 0
816.78 0
816.85 0
816.91 0
816.98 0
817.04 0
817.11 0
817.17 0
817.24 0
817.30 0
817.37 0
817.44 0
817.50 0
817.57 0
817.63 0
817.70 0
817.76 0
817.83 0
817.89 0
817.96 0
818.03 0
818.09 0
818.16 0
818.22 0
818.29 0
818.35 0
818.42 0
818.48 0
818.55 0
818.62 0
818.68 0
818.75 0
818.81 0
818.88 0
818.94 0
819.01 0
819.07 0
819.14 0
819.21 0
819.27 0
819.34 0
819.40 0
819.47 0
819.53 0
819.60 0
819.67 0
819.73 0
819.80 0
819.86 0
819.93 0
819.99 0
820.06 0
820.12 0
820.19 0
820.26 0
820.32 0
820.39 0
820.45 0
820.52 0
820.58 0
820.65 0
820.72 0
820.78 0
820.85 0
820.91 0
820.98 0
821.04 0
821.11 0
821.18 0
821.24 0
821.31 0
821.37 0
821.44 0
821.50 0
821.57 0
821.64 0
821.70 0
821.77 0
821.83 0
821.90 0
821.96 0
822.03 0
822.09 0
822.16 0
822.23 0
822.29 0
822.36 0
822.42 0
822.49 0
822.56 0
822.62 0
822.69 0
822.75 0
822.82 0
822.88 0
822.95 0
823.02 0
823.08 0
823.15 0
823.21 0
823.28 0
823.34 0
823.41 0
823.48 0
823.54 0
823.61 0
823.67 0
823.74 0
823.80 0
823.87 0
823.94 0
824.00 0
824.07 0
824.13 0
824.20 0
824.26 0
824.33 0
824.40 0
824.46 0
824.53 0
824.59 0
824.66 0
824.73 0
824.79 0
824.86 0
824.92 0
824.99 0
825.05 0
825.12 0
825.19 0
825.25 0
825.32 0
825.38 0
825.45 0
825.52 0
825.58 0
825.65 0
825.71 0
825.78 0
825.84 0
825.91 0
825.98 0
826.04 0
826.11 0
826.17 0
826.24 0
826.31 0
826.37 0
826.44 0
826.50 0
826.57 0
826.64 0
826.70 0
826.77 0
826.83 0
826.90 0
826.97 0
827.03 0
827.10 0
827.16 0
827.23 0
827.29 0
827.36 0
827.43 0
827.49 0
827.56 0
827.62 0
827.69 0
827.76 0
827.82 0
827.89 0
827.95 0
828.02 0
828.09 0
828.15 0
828.22 0
828.28 0
828.35 0
828.42 0
828.48 0
828.55 0
828.61 0
828.68 0
828.75 0
828.81 0
828.88 0
828.94 0
829.01 0
829.08 0
829.14 0
829.21 0
829.27 0
829.34 0
829.41 0
829.47 0
829.54 0
829.60 0
829.67 0
829.74 0
829.80 0
829.87 0
829.93 0
830.00 0
830.07 0
830.13 0
830.20 0
830.26 0
830.33 0
830.40 0
830.46 0
830.53 0
830.59 0
830.66 0
830.73 0
830.79 0
830.86 0
830.92 0
830.99 0
831.06 0
831.12 0
831.19 0
831.25 0
831.32 0
831.39 0
831.45 0
831.52 0
831.59 0
831.65 0
831.72 0
831.78 0
831.85 0
831.92 0
831.98 0
832.05 0
832.11 0
832.18 0
832.25 0
832.31 0
832.38 0
832.44 0
832.51 0
832.58 0
832.64 0
832.71 0
832.78 0
832.84 0
832.91 0
832.97 0
833.04 0
833.11 0
833.17 0
833.24 0
833.30 0
833.37 0
833.44 0
833.50 0
833.57 0
833.64 0
833.70 0
833.77 0
833.83 0
833.90 0
833.97 0
834.03 0
834.10 0
834.16 0
834.23 0
834.30 0
834.36 0
834.43 0
834.50 0
834.56 0
834.63 0
834.69 0
834.76 0
834.83 0
834.89 0
834.96 0
835.03 0
835.09 0
835.16 0
835.22 0
835.29 0
835.36 0
835.42 0
835.49 0
835.56 0
835.62 0
835.69 0
835.75 0
835.82 0
835.89 0
835.95 0
836.02 0
836.09 0
836.15 0
836.22 0
836.28 0
836.35 0
836.42 0
836.48 0
836.55 0
836.62 0
836.68 0
836.75 0
836.81 0
836.88 0
836.95 0
837.01 0
837.08 0
837.15 0
837.21 0
837.28 0
837.35 0
837.41 0
837.48 0
837.54 0
837.61 0
837.68 0
837.74 0
837.81 0
837.88 0
837.94 0
838.01 0
838.07 0
838.14 0
838.21 0
838.27 0
838.34 0
838.41 0
838.47 0
838.54 0
838.61 0
838.67 0
838.74 0
838.80 0
838.87 0
838.94 0
839.00 0
839.07 0
839.14 0
839.20 0
839.27 0
839.34 0
839.40 0
839.47 0
839.54 0
839.60 0
839.67 0
839.73 0
839.80 0
839.87 0
839.93 0
840.00 0
840.07 0
840.13 0
840.20 0
840.27 0
840.33 0
840.40 0
840.47 0
840.53 0
840.60 0
840.66 0
840.73 0
840.80 0
840.86 0
840.93 0
841.00 0
841.06 0
841.13 0
841.20 0
841.26 0
841.33 0
841.40 0
841.46 0
841.53 0
841.60 0
841.66 0
841.73 0
841.79 0
841.86 0
841.93 0
841.99 0
842.06 0
842.13 0
842.19 0
842.26 0
842.33 0
842.39 0
842.46 0
842.53 0
842.59 0
842.66 0
842.73 0
842.79 0
842.86 0
842.93 0
842.99 0
843.06 0
843.13 0
843.19 0
843.26 0
843.32 0
843.39 0
843.46 0
843.52 0
843.59 0
843.66 0
843.72 0
843.79 0
843.86 0
843.92 0
843.99 0
844.06 0
844.12 0
844.19 0
844.26 0
844.32 0
844.39 0
844.46 0
844.52 0
844.59 0
844.66 0
844.72 0
844.79 0
844.86 0
844.92 0
844.99 0
845.06 0
845.12 0
845.19 0
845.26 0
845.32 0
845.39 0
845.46 0
845.52 0
845.59 0
845.66 0
845.72 0
845.79 0
845.86 0
845.92 0
845.99 0
846.06 0
846.12 0
846.19 0
846.26 0
846.32 0
846.39 0
846.46 0
846.52 0
846.59 0
846.66 0
846.72 0
846.79 0
846.86 0
846.92 0
846.99 0
847.06 0
847.12 0
847.19 0
847.26 0
847.32 0
847.39 0
847.46 0
847.52 0
847.59 0
847.66 0
847.72 0
847.79 0
847.86 0
847.92 0
847.99 0
848.06 0
848.12 0
848.19 0
848.26 0
848.32 0
848.39 0
848.46 0
848.52 0
848.59 0
848.66 0
848.72 0
848.79 0
848.86 0
848.92 0
848.99 0
849.06 0
849.13 0
849.19 0
849.26 0
849.33 0
849.39 0
849.46 0
849.53 0
849.59 0
849.66 0
849.73 0
849.79 0
849.86 0
849.93 0
849.99 0
850.06 0
850.13 0
850.19 0
850.26 0
850.33 0
850.39 0
850.46 0
850.53 0
850.60 0
850.66 0
850.73 0
850.80 0
850.86 0
850.93 0
851.00 0
851.06 0
851.13 0
851.20 0
851.26 0
851.33 0
851.40 0
851.46 0
851.53 0
851.60 0
851.67 0
851.73 0
851.80 0
851.87 0
851.93 0
852.00 0
852.07 0
852.13 0
852.20 0
852.27 0
852.33 0
852.40 0
852.47 0
852.53 0
852.60 0
852.67 0
852.74 0
852.80 0
852.87 0
852.94 0
853.00 0
853.07 0
853.14 0
853.20 0
853.27 0
853.34 0
853.41 0
853.47 0
853.54 0
853.61 0
853.67 0
853.74 0
853.81 0
853.87 0
853.94 0
854.01 0
854.07 0
854.14 0
854.21 0
854.28 0
854.34 0
854.41 0
854.48 0
854.54 0
854.61 0
854.68 0
854.74 0
854.81 0
854.88 0
854.95 0
855.01 0
855.08 0
855.15 0
855.21 0
855.28 0
855.35 0
855.41 0
855.48 0
855.55 0
855.62 0
855.68 0
855.75 0
855.82 0
855.88 0
855.95 0
856.02 0
856.09 0
856.15 0
856.22 0
856.29 0
856.35 0
856.42 0
856.49 0
856.55 0
856.62 0
856.69 0
856.76 0
856.82 0
856.89 0
856.96 0
857.02 0
857.09 0
857.16 0
857.23 0
857.29 0
857.36 0
857.43 0
857.49 0
857.56 0
857.63 0
857.70 0
857.76 0
857.83 0
857.90 0
857.96 0
858.03 0
858.10 0
858.17 0
858.23 0
858.30 0
858.37 0
858.43 0
858.50 0
858.57 0
858.64 0
858.70 0
858.77 0
858.84 0
858.90 0
858.97 0
859.04 0
859.11 0
859.17 0
859.24 0
859.31 0
859.37 0
859.44 0
859.51 0
859.58 0
859.64 0
859.71 0
859.78 0
859.84 0
859.91 0
859.98 0
860.05 0
860.11 0
860.18 0
860.25 0
860.32 0
860.38 0
860.45 0
860.52 0
860.58 0
860.65 0
860.72 0
860.79 0
860.85 0
860.92 0
860.99 0
861.05 0
861.12 0
861.19 0
861.26 0
861.32 0
861.39 0
861.46 0
861.53 0
861.59 0
861.66 0
861.73 0
861.79 0
861.86 0
861.93 0
862.00 0
862.06 0
862.13 0
862.20 0
862.27 0
862.33 0
862.40 0
862.47 0
862.54 0
862.60 0
862.67 0
862.74 0
862.80 0
862.87 0
862.94 0
863.01 0
863.07 0
863.14 0
863.21 0
863.28 0
863.34 0
863.41 0
863.48 0
863.55 0
863.61 0
863.68 0
863.75 0
863.81 0
863.88 0
863.95 0
864.02 0
864.08 0
864.15 0
864.22 0
864.29 0
864.35 0
864.42 0
864.49 0
864.56 0
864.62 0
864.69 0
864.76 0
864.83 0
864.89 0
864.96 0
865.03 0
865.09 0
865.16 0
865.23 0
865.30 0
865.36 0
865.43 0
865.50 0
865.57 0
865.63 0
865.70 0
865.77 0
865.84 0
865.90 0
865.97 0
866.04 0
866.11 0
866.17 0
866.24 0
866.31 0
866.38 0
866.44 0
866.51 0
866.58 0
866.65 0
866.71 0
866.78 0
866.85 0
866.92 0
866.98 0
867.05 0
867.12 0
867.19 0
867.25 0
867.32 0
867.39 0
867.46 0
867.52 0
867.59 0
867.66 0
867.73 0
867.79 0
867.86 0
867.93 0
868.00 0
868.06 0
868.13 0
868.20 0
868.27 0
868.33 0
868.40 0
868.47 0
868.54 0
868.60 0
868.67 0
868.74 0
868.81 0
868.87 0
868.94 0
869.01 0
869.08 0
869.14 0
869.21 0
869.28 0
869.35 0
869.41 0
869.48 0
869.55 0
869.62 0
869.69 0
869.75 0
869.82 0
869.89 0
869.96 0
870.02 0
870.09 0
870.16 0
870.23 0
870.29 0
870.36 0
870.43 0
870.50 0
870.56 0
870.63 0
870.70 0
870.77 0
870.83 0
870.90 0
870.97 0
871.04 0
871.11 0
871.17 0
871.24 0
871.31 0
871.38 0
871.44 0
871.51 0
871.58 0
871.65 0
871.71 0
871.78 0
871.85 0
871.92 0
871.98 0
872.05 0
872.12 0
872.19 0
872.26 0
872.32 0
872.39 0
872.46 0
872.53 0
872.59 0
872.66 0
872.73 0
872.80 0
872.86 0
872.93 0
873.00 0
873.07 0
873.14 0
873.20 0
873.27 0
873.34 0
873.41 0
873.47 0
873.54 0
873.61 0
873.68 0
873.75 0
873.81 0
873.88 0
873.95 0
874.02 0
874.08 0
874.15 0
874.22 0
874.29 0
874.36 0
874.42 0
874.49 0
874.56 0
874.63 0
874.69 0
874.76 0
874.83 0
874.90 0
874.97 0
875.03 0
875.10 0
875.17 0
875.24 0
875.30 0
875.37 0
875.44 0
875.51 0
875.58 0
875.64 0
875.71 0
875.78 0
875.85 0
875.91 0
875.98 0
876.05 0
876.12 0
876.19 0
876.25 0
876.32 0
876.39 0
876.46 0
876.53 0
876.59 0
876.66 0
876.73 0
876.80 0
876.86 0
876.93 0
877.00 0
877.07 0
877.14 0
877.20 0
877.27 0
877.34 0
877.41 0
877.48 0
877.54 0
877.61 0
877.68 0
877.75 0
877.81 0
877.88 0
877.95 0
878.02 0
878.09 0
878.15 0
878.22 0
878.29 0
878.36 0
878.43 0
878.49 0
878.56 0
878.63 0
878.70 0
878.77 0
878.83 0
878.90 0
878.97 0
879.04 0
879.11 0
879.17 0
879.24 0
879.31 0
879.38 0
879.45 0
879.51 0
879.58 0
879.65 0
879.72 0
879.79 0
879.85 0
879.92 0
879.99 0
880.06 0
880.13 0
880.19 0
880.26 0
880.33 0
880.40 0
880.47 0
880.53 0
880.60 0
880.67 0
880.74 0
880.81 0
880.87 0
880.94 0
881.01 0
881.08 0
881.15 0
881.21 0
881.28 0
881.35 0
881.42 0
881.49 0
881.55 0
881.62 0
881.69 0
881.76 0
881.83 0
881.89 0
881.96 0
882.03 0
882.10 0
882.17 0
882.23 0
882.30 0
882.37 0
882.44 0
882.51 0
882.57 0
882.64 0
882.71 0
882.78 0
882.85 0
882.92 0
882.98 0
883.05 0
883.12 0
883.19 0
883.26 0
883.32 0
883.39 0
883.46 0
883.53 0
883.60 0
883.66 0
883.73 0
883.80 0
883.87 0
883.94 0
884.01 0
884.07 0
884.14 0
884.21 0
884.28 0
884.35 0
884.41 0
884.48 0
884.55 0
884.62 0
884.69 0
884.76 0
884.82 0
884.89 0
884.96 0
885.03 0
885.10 0
885.16 0
885.23 0
885.30 0
885.37 0
885.44 0
885.51 0
885.57 0
885.64 0
885.71 0
885.78 0
885.85 0
885.91 0
885.98 0
886.05 0
886.12 0
886.19 0
886.26 0
886.32 0
886.39 0
886.46 0
886.53 0
886.60 0
886.66 0
886.73 0
886.80 0
886.87 0
886.94 0
887.01 0
887.07 0
887.14 0
887.21 0
887.28 0
887.35 0
887.42 0
887.48 0
887.55 0
887.62 0
887.69 0
887.76 0
887.83 0
887.89 0
887.96 0
888.03 0
888.10 0
888.17 0
888.24 0
888.30 0
888.37 0
888.44 0
888.51 0
888.58 0
888.65 0
888.71 0
888.78 0
888.85 0
888.92 0
888.99 0
889.06 0
889.12 0
889.19 0
889.26 0
889.33 0
889.40 0
889.47 0
889.53 0
889.60 0
889.67 0
889.74 0
889.81 0
889.88 0
889.94 0
890.01 0
890.08 0
890.15 0
890.22 0
890.29 0
890.35 0
890.42 0
890.49 0
890.56 0
890.63 0
890.70 0
890.76 0
890.83 0
890.90 0
890.97 0
891.04 0
891.11 0
891.18 0
891.24 0
891.31 0
891.38 0
891.45 0
891.52 0
891.59 0
891.65 0
891.72 0
891.79 0
891.86 0
891.93 0
892.00 0
892.06 0
892.13 0
892.20 0
892.27 0
892.34 0
892.41 0
892.48 0
892.54 0
892.61 0
892.68 0
892.75 0
892.82 0
892.89 0
892.95 0
893.02 0
893.09 0
893.16 0
893.23 0
893.30 0
893.37 0
893.43 0
893.50 0
893.57 0
893.64 0
893.71 0
893.78 0
893.85 0
893.91 0
893.98 0
894.05 0
894.12 0
894.19 0
894.26 0
894.33 0
894.39 0
894.46 0
894.53 0
894.60 0
894.67 0
894.74 0
894.81 0
894.87 0
894.94 0
895.01 0
895.08 0
895.15 0
895.22 0
895.29 0
895.35 0
895.42 0
895.49 0
895.56 0
895.63 0
895.70 0
895.77 0
895.83 0
895.90 0
895.97 0
896.04 0
896.11 0
896.18 0
896.25 0
896.31 0
896.38 0
896.45 0
896.52 0
896.59 0
896.66 0
896.73 0
896.79 0
896.86 0
896.93 0
897.00 0
897.07 0
897.14 0
897.21 0
897.28 0
897.34 0
897.41 0
897.48 0
897.55 0
897.62 0
897.69 0
897.76 0
897.82 0
897.89 0
897.96 0
898.03 0
898.10 0
898.17 0
898.24 0
898.31 0
898.37 0
898.44 0
898.51 0
898.58 0
898.65 0
898.72 0
898.79 0
898.85 0
898.92 0
898.99 0
899.06 0
899.13 0
899.20 0
899.27 0
899.34 0
899.40 0
899.47 0
899.54 0
899.61 0
899.68 0
899.75 0
899.82 0
899.89 0
899.95 0
900.02 0
900.09 0
900.16 0
900.23 0
900.30 0
900.37 0
900.44 0
900.50 0
900.57 0
900.64 0
900.71 0
900.78 0
900.85 0
900.92 0
900.99 0
901.06 0
901.12 0
901.19 0
901.26 0
901.33 0
901.40 0
901.47 0
901.54 0
901.61 0
901.67 0
901.74 0
901.81 0
901.88 0
901.95 0
902.02 0
902.09 0
902.16 0
902.23 0
902.29 0
902.36 0
902.43 0
902.50 0
902.57 0
902.64 0
902.71 0
902.78 0
902.84 0
902.91 0
902.98 0
903.05 0
903.12 0
903.19 0
903.26 0
903.33 0
903.40 0
903.46 0
903.53 0
903.60 0
903.67 0
903.74 0
903.81 0
903.88 0
903.95 0
904.02 0
904.08 0
904.15 0
904.22 0
904.29 0
904.36 0
904.43 0
904.50 0
904.57 0
904.64 0
904.71 0
904.77 0
904.84 0
904.91 0
904.98 0
905.05 0
905.12 0
905.19 0
905.26 0
905.33 0
905.39 0
905.46 0
905.53 0
905.60 0
905.67 0
905.74 0
905.81 0
905.88 0
905.95 0
906.02 0
906.08 0
906.15 0
906.22 0
906.29 0
906.36 0
906.43 0
906.50 0
906.57 0
906.64 0
906.71 0
906.77 0
906.84 0
906.91 0
906.98 0
907.05 0
907.12 0
907.19 0
907.26 0
907.33 0
907.40 0
907.46 0
907.53 0
907.60 0
907.67 0
907.74 0
907.81 0
907.88 0
907.95 0
908.02 0
908.09 0
908.16 0
908.22 0
908.29 0
908.36 0
908.43 0
908.50 0
908.57 0
908.64 0
908.71 0
908.78 0
908.85 0
908.92 0
908.98 0
909.05 0
909.12 0
909.19 0
909.26 0
909.33 0
909.40 0
909.47 0
909.54 0
909.61 0
909.68 0
909.74 0
909.81 0
909.88 0
909.95 0
910.02 0
910.09 0
910.16 0
910.23 0
910.30 0
910.37 0
910.44 0
910.51 0
910.57 0
910.64 0
910.71 0
910.78 0
910.85 0
910.92 0
910.99 0
911.06 0
911.13 0
911.20 0
911.27 0
911.34 0
911.40 0
911.47 0
911.54 0
911.61 0
911.68 0
911.75 0
911.82 0
911.89 0
911.96 0
912.03 0
912.10 0
912.17 0
912.24 0
912.30 0
912.37 0
912.44 0
912.51 0
912.58 0
912.65 0
912.72 0
912.79 0
912.86 0
912.93 0
913.00 0
913.07 0
913.14 0
913.20 0
913.27 0
913.34 0
913.41 0
913.48 0
913.55 0
913.62 0
913.69 0
913.76 0
913.83 0
913.90 0
913.97 0
914.04 0
914.11 0
914.17 0
914.24 0
914.31 0
914.38 0
914.45 0
914.52 0
914.59 0
914.66 0
914.73 0
914.80 0
914.87 0
914.94 0
915.01 0
915.08 0
915.14 0
915.21 0
915.28 0
915.35 0
915.42 0
915.49 0
915.56 0
915.63 0
915.70 0
915.77 0
915.84 0
915.91 0
915.98 0
916.05 0
916.12 0
916.19 0
916.25 0
916.32 0
916.39 0
916.46 0
916.53 0
916.60 0
916.67 0
916.74 0
916.81 0
916.88 0
916.95 0
917.02 0
917.09 0
917.16 0
917.23 0
917.30 0
917.37 0
917.43 0
917.50 0
917.57 0
917.64 0
917.71 0
917.78 0
917.85 0
917.92 0
917.99 0
918.06 0
918.13 0
918.20 0
918.27 0
918.34 0
918.41 0
918.48 0
918.55 0
918.62 0
918.68 0
918.75 0
918.82 0
918.89 0
918.96 0
919.03 0
919.10 0
919.17 0
919.24 0
919.31 0
919.38 0
919.45 0
919.52 0
919.59 0
919.66 0
919.73 0
919.80 0
919.87 0
919.94 0
920.00 0
920.07 0
920.14 0
920.21 0
920.28 0
920.35 0
920.42 0
920.49 0
920.56 0
920.63 0
920.70 0
920.77 0
920.84 0
920.91 0
920.98 0
921.05 0
921.12 0
921.19 0
921.26 0
921.33 0
921.40 0
921.47 0
921.53 0
921.60 0
921.67 0
921.74 0
921.81 0
921.88 0
921.95 0
922.02 0
922.09 0
922.16 0
922.23 0
922.30 0
922.37 0
922.44 0
922.51 0
922.58 0
922.65 0
922.72 0
922.79 0
922.86 0
922.93 0
923.00 0
923.07 0
923.14 0
923.21 0
923.28 0
923.34 0
923.41 0
923.48 0
923.55 0
923.62 0
923.69 0
923.76 0
923.83 0
923.90 0
923.97 0
924.04 0
924.11 0
924.18 0
924.25 0
924.32 0
924.39 0
924.46 0
924.53 0
924.60 0
924.67 0
924.74 0
924.81 0
924.88 0
924.95 0
925.02 0
925.09 0
925.16 0
925.23 0
925.30 0
925.37 0
925.44 0
925.51 0
925.57 0
925.64 0
925.71 0
925.78 0
925.85 0
925.92 0
925.99 0
926.06 0
926.13 0
926.20 0
926.27 0
926.34 0
926.41 0
926.48 0
926.55 0
926.62 0
926.69 0
926.76 0
926.83 0
926.90 0
926.97 0
927.04 0
927.11 0
927.18 0
927.25 0
927.32 0
927.39 0
927.46 0
927.53 0
927.60 0
927.67 0
927.74 0
927.81 0
927.88 0
927.95 0
928.02 0
928.09 0
928.16 0
928.23 0
928.30 0
928.37 0
928.44 0
928.51 0
928.58 0
928.65 0
928.72 0
928.79 0
928.86 0
928.93 0
928.99 0
929.06 0
929.13 0
929.20 0
929.27 0
929.34 0
929.41 0
929.48 0
929.55 0
929.62 0
929.69 0
929.76 0
929.83 0
929.90 0
929.97 0
930.04 0
930.11 0
930.18 0
930.25 0
930.32 0
930.39 0
930.46 0
930.53 0
930.60 0
930.67 0
930.74 0
930.81 0
930.88 0
930.95 0
931.02 0
931.09 0
931.16 0
931.23 0
931.30 0
931.37 0
931.44 0
931.51 0
931.58 0
931.65 0
931.72 0
931.79 0
931.86 0
931.93 0
932.00 0
932.07 0
932.14 0
932.21 0
932.28 0
932.35 0
932.42 0
932.49 0
932.56 0
932.63 0
932.70 0
932.77 0
932.84 0
932.91 0
932.98 0
933.05 0
933.12 0
933.19 0
933.26 0
933.33 0
933.40 0
933.47 0
933.54 0
933.61 0
933.68 0
933.75 0
933.82 0
933.89 0
933.96 0
934.03 0
934.10 0
934.17 0
934.24 0
934.31 0
934.38 0
934.45 0
934.52 0
934.59 0
934.66 0
934.73 0
934.80 0
934.87 0
934.94 0
935.01 0
935.08 0
935.15 0
935.22 0
935.29 1
935.36 1
935.43 1
935.50 1
935.57 1
935.64 1
935.71 0
935.78 0
935.85 0
935.92 0
935.99 0
936.06 0
936.13 0
936.20 0
936.27 0
936.34 1
936.41 1
936.48 1
936.56 1
936.63 1
936.70 1
936.77 1
936.84 1
936.91 1
936.98 1
937.05 1
937.12 1
937.19 1
937.26 0
937.33 0
937.40 0
937.47 0
937.54 0
937.61 0
937.68 0
937.75 0
937.82 0
937.89 0
937.96 0
938.03 0
938.10 0
938.17 0
938.24 0
938.31 0
938.38 0
938.45 0
938.52 0
938.59 0
938.66 0
938.73 0
938.80 0
938.87 0
938.94 0
939.01 0
939.08 0
939.15 0
939.22 0
939.29 0
939.36 0
939.43 0
939.50 0
939.57 0
939.64 0
939.71 0
939.78 0
939.85 0
939.92 0
940.00 0
940.07 0
940.14 0
940.21 0
940.28 0
940.35 0
940.42 0
940.49 0
940.56 0
940.63 0
940.70 0
940.77 0
940.84 0
940.91 0
940.98 0
941.05 0
941.12 0
941.19 0
941.26 0
941.33 0
941.40 0
941.47 0
941.54 0
941.61 0
941.68 0
941.75 0
941.82 0
941.89 0
941.96 0
942.03 0
942.10 0
942.17 0
942.25 0
942.32 0
942.39 0
942.46 0
942.53 0
942.60 0
942.67 0
942.74 0
942.81 0
942.88 0
942.95 0
943.02 0
943.09 0
943.16 0
943.23 0
943.30 0
943.37 0
943.44 0
943.51 0
943.58 0
943.65 0
943.72 0
943.79 0
943.86 0
943.93 0
944.00 0
944.08 0
944.15 0
944.22 0
944.29 0
944.36 0
944.43 0
944.50 0
944.57 0
944.64 0
944.71 0
944.78 0
944.85 0
944.92 0
944.99 0
945.06 0
945.13 0
945.20 0
945.27 0
945.34 0
945.41 0
945.48 0
945.55 0
945.63 0
945.70 0
945.77 0
945.84 0
945.91 0
945.98 0
946.05 0
946.12 0
946.19 0
946.26 0
946.33 0
946.40 0
946.47 0
946.54 0
946.61 0
946.68 0
946.75 0
946.82 0
946.89 0
946.96 0
947.04 0
947.11 0
947.18 0
947.25 0
947.32 0
947.39 0
947.46 0
947.53 0
947.60 0
947.67 0
947.74 0
947.81 0
947.88 0
947.95 0
948.02 0
948.09 0
948.16 0
948.23 0
948.31 0
948.38 0
948.45 0
948.52 0
948.59 0
948.66 0
948.73 0
948.80 0
948.87 0
948.94 0
949.01 0
949.08 0
949.15 0
949.22 0
949.29 0
949.36 0
949.44 0
949.51 0
949.58 0
949.65 0
949.72 0
949.79 0
949.86 0
949.93 1
950.00 1
950.07 1
950.14 1
950.21 2
950.28 2
950.35 3
950.42 3
950.49 4
950.57 4
950.64 4
950.71 4
950.78 4
950.85 4
950.92 4
950.99 4
951.06 4
951.13 3
951.20 3
951.27 3
951.34 3
951.41 3
951.48 3
951.56 3
951.63 3
951.70 3
951.77 3
951.84 3
951.91 3
951.98 3
952.05 3
952.12 3
952.19 3
952.26 3
952.33 3
952.40 2
952.47 2
952.55 2
952.62 2
952.69 2
952.76 2
952.83 2
952.90 2
952.97 1
953.04 1
953.11 1
953.18 1
953.25 1
953.32 1
953.39 1
953.47 1
953.54 1
953.61 1
953.68 1
953.75 1
953.82 1
953.89 1
953.96 1
954.03 1
954.10 1
954.17 1
954.24 1
954.31 1
954.39 1
954.46 1
954.53 1
954.60 1
954.67 1
954.74 1
954.81 1
954.88 1
954.95 1
955.02 1
955.09 1
955.16 1
955.24 1
955.31 1
955.38 1
955.45 1
955.52 1
955.59 1
955.66 1
955.73 1
955.80 1
955.87 1
955.94 1
956.01 1
956.09 1
956.16 1
956.23 1
956.30 1
956.37 1
956.44 1
956.51 1
956.58 1
956.65 1
956.72 1
956.79 1
956.87 0
956.94 0
957.01 0
957.08 0
957.15 1
957.22 1
957.29 1
957.36 1
957.43 1
957.50 1
957.57 2
957.65 2
957.72 2
957.79 2
957.86 2
957.93 3
958.00 3
958.07 3
958.14 3
958.21 2
958.28 2
958.35 2
958.43 2
958.50 2
958.57 2
958.64 2
958.71 2
958.78 2
958.85 2
958.92 2
958.99 2
959.06 2
959.14 2
959.21 2
959.28 2
959.35 1
959.42 1
959.49 1
959.56 1
959.63 1
959.70 1
959.77 1
959.85 1
959.92 1
959.99 1
960.06 1
960.13 1
960.20 1
960.27 1
960.34 1
960.41 1
960.48 1
960.56 1
960.63 1
960.70 1
960.77 1
960.84 1
960.91 1
960.98 1
961.05 1
961.12 1
961.20 1
961.27 1
961.34 1
961.41 1
961.48 1
961.55 0
961.62 0
961.69 0
961.76 1
961.83 1
961.91 1
961.98 1
962.05 1
962.12 1
962.19 1
962.26 1
962.33 1
962.40 1
962.47 1
962.55 1
962.62 1
962.69 1
962.76 1
962.83 0
962.90 0
962.97 0
963.04 0
963.11 1
963.19 1
963.26 1
963.33 1
963.40 1
963.47 1
963.54 1
963.61 1
963.68 1
963.75 1
963.83 1
963.90 1
963.97 1
964.04 1
964.11 1
964.18 1
964.25 1
964.32 1
964.40 1
964.47 1
964.54 1
964.61 1
964.68 1
964.75 1
964.82 1
964.89 1
964.96 2
965.04 2
965.11 2
965.18 2
965.25 1
965.32 1
965.39 1
965.46 1
965.53 1
965.61 1
965.68 1
965.75 1
965.82 1
965.89 2
965.96 2
966.03 2
966.10 2
966.18 2
966.25 2
966.32 2
966.39 2
966.46 2
966.53 2
966.60 2
966.67 2
966.75 2
966.82 2
966.89 2
966.96 2
967.03 2
967.10 2
967.17 2
967.24 2
967.32 2
967.39 2
967.46 2
967.53 3
967.60 3
967.67 3
967.74 3
967.82 3
967.89 3
967.96 3
968.03 3
968.10 3
968.17 3
968.24 3
968.31 3
968.39 3
968.46 3
968.53 2
968.60 2
968.67 2
968.74 2
968.81 2
968.88 2
968.96 2
969.03 2
969.10 2
969.17 2
969.24 2
969.31 2
969.38 2
969.46 2
969.53 2
969.60 1
969.67 1
969.74 1
969.81 1
969.88 1
969.96 1
970.03 1
970.10 1
970.17 1
970.24 1
970.31 1
970.38 1
970.46 1
970.53 2
970.60 2
970.67 2
970.74 2
970.81 2
970.88 2
970.95 2
971.03 2
971.10 1
971.17 1
971.24 1
971.31 1
971.38 1
971.45 1
971.53 1
971.60 1
971.67 1
971.74 2
971.81 2
971.88 2
971.96 2
972.03 2
972.10 1
972.17 1
972.24 1
972.31 1
972.38 2
972.46 2
972.53 2
972.60 3
972.67 3
972.74 3
972.81 3
972.88 3
972.96 3
973.03 3
973.10 3
973.17 4
973.24 4
973.31 5
973.38 6
973.46 6
973.53 7
973.60 7
973.67 7
973.74 7
973.81 7
973.89 7
973.96 7
974.03 6
974.10 6
974.17 7
974.24 7
974.31 7
974.39 7
974.46 7
974.53 7
974.60 7
974.67 7
974.74 7
974.82 7
974.89 7
974.96 6
975.03 6
975.10 6
975.17 6
975.24 6
975.32 6
975.39 5
975.46 5
975.53 5
975.60 5
975.67 4
975.75 4
975.82 4
975.89 3
975.96 3
976.03 3
976.10 3
976.18 3
976.25 3
976.32 3
976.39 3
976.46 3
976.53 3
976.61 3
976.68 3
976.75 3
976.82 3
976.89 3
976.96 3
977.04 3
977.11 3
977.18 3
977.25 3
977.32 3
977.39 3
977.47 3
977.54 3
977.61 3
977.68 3
977.75 3
977.82 3
977.90 2
977.97 2
978.04 2
978.11 2
978.18 2
978.25 2
978.33 1
978.40 1
978.47 1
978.54 1
978.61 1
978.68 1
978.76 1
978.83 1
978.90 1
978.97 1
979.04 1
979.11 1
979.19 1
979.26 1
979.33 1
979.40 1
979.47 1
979.54 1
979.62 1
979.69 1
979.76 1
979.83 1
979.90 1
979.97 1
980.05 1
980.12 1
980.19 1
980.26 1
980.33 1
980.41 1
980.48 1
980.55 1
980.62 1
980.69 1
980.76 1
980.84 2
980.91 2
980.98 2
981.05 2
981.12 2
981.19 1
981.27 1
981.34 1
981.41 1
981.48 1
981.55 1
981.63 1
981.70 1
981.77 1
981.84 1
981.91 1
981.98 1
982.06 1
982.13 1
982.20 1
982.27 1
982.34 1
982.42 1
982.49 1
982.56 1
982.63 1
982.70 1
982.78 0
982.85 0
982.92 0
982.99 0
983.06 0
983.13 0
983.21 0
983.28 0
983.35 0
983.42 0
983.49 0
983.57 0
983.64 0
983.71 0
983.78 0
983.85 0
983.93 0
984.00 0
984.07 0
984.14 0
984.21 0
984.28 0
984.36 0
984.43 0
984.50 0
984.57 0
984.64 1
984.72 1
984.79 1
984.86 1
984.93 1
985.00 1
985.08 1
985.15 1
985.22 0
985.29 0
985.36 0
985.44 1
985.51 1
985.58 1
985.65 1
985.72 1
985.80 1
985.87 1
985.94 1
986.01 0
986.08 0
986.16 0
986.23 0
986.30 0
986.37 0
986.44 1
986.52 1
986.59 2
986.66 2
986.73 2
986.80 2
986.88 3
986.95 3
987.02 3
987.09 3
987.16 3
987.24 3
987.31 4
987.38 4
987.45 5
987.52 5
987.60 5
987.67 5
987.74 5
987.81 5
987.88 5
987.96 5
988.03 5
988.10 5
988.17 5
988.24 6
988.32 6
988.39 7
988.46 7
988.53 7
988.60 7
988.68 7
988.75 7
988.82 7
988.89 7
988.96 7
989.04 8
989.11 8
989.18 8
989.25 8
989.32 7
989.40 7
989.47 7
989.54 6
989.61 6
989.69 6
989.76 5
989.83 5
989.90 5
989.97 5
990.05 5
990.12 5
990.19 5
990.26 5
990.33 6
990.41 6
990.48 6
990.55 7
990.62 7
990.70 7
990.77 7
990.84 7
990.91 7
990.98 7
991.06 8
991.13 8
991.20 8
991.27 8
991.34 8
991.42 8
991.49 9
991.56 9
991.63 9
991.71 9
991.78 9
991.85 9
991.92 9
991.99 8
992.07 8
992.14 7
992.21 7
992.28 6
992.36 6
992.43 5
992.50 5
992.57 4
992.64 4
992.72 3
992.79 2
992.86 2
992.93 2
993.00 3
993.08 3
993.15 3
993.22 4
993.29 4
993.37 4
993.44 3
993.51 3
993.58 2
993.66 2
993.73 2
993.80 2
993.87 2
993.94 2
994.02 2
994.09 2
994.16 2
994.23 2
994.31 2
994.38 3
994.45 3
994.52 3
994.59 4
994.67 4
994.74 4
994.81 4
994.88 4
994.96 4
995.03 4
995.10 3
995.17 3
995.25 3
995.32 3
995.39 3
995.46 3
995.53 3
995.61 3
995.68 3
995.75 3
995.82 3
995.90 2
995.97 2
996.04 2
996.11 2
996.19 3
996.26 3
996.33 3
996.40 3
996.47 4
996.55 4
996.62 4
996.69 4
996.76 4
996.84 4
996.91 3
996.98 3
997.05 2
997.13 2
997.20 2
997.27 2
997.34 2
997.42 2
997.49 1
997.56 1
997.63 1
997.71 1
997.78 1
997.85 1
997.92 1
997.99 1
998.07 1
998.14 1
998.21 1
998.28 1
998.36 1
998.43 1
998.50 1
998.57 1
998.65 1
998.72 1
998.79 1
998.86 1
998.94 1
999.01 1
999.08 2
999.15 2
999.23 2
999.30 2
999.37 2
999.44 2
999.52 2
999.59 1
999.66 1
999.73 1
999.81 1
999.88 1
999.95 1
1000.02 1
1000.10 1
1000.17 1
1000.24 1
1000.31 2
1000.39 2
1000.46 2
1000.53 3
1000.60 3
1000.68 3
1000.75 3
1000.82 3
1000.89 2
1000.97 2
1001.04 2
1001.11 2
1001.18 1
1001.26 1
1001.33 1
1001.40 1
1001.47 1
1001.55 1
1001.62 2
1001.69 2
1001.76 2
1001.84 2
1001.91 2
1001.98 2
1002.05 2
1002.13 2
1002.20 2
1002.27 2
1002.34 2
1002.42 2
1002.49 3
1002.56 3
1002.63 3
1002.71 3
1002.78 3
1002.85 2
1002.92 2
1003.00 2
1003.07 2
1003.14 2
1003.22 3
1003.29 3
1003.36 4
1003.43 4
1003.51 5
1003.58 5
1003.65 5
1003.72 5
1003.80 5
1003.87 5
1003.94 5
1004.01 4
1004.09 4
1004.16 4
1004.23 4
1004.30 4
1004.38 4
1004.45 3
1004.52 3
1004.59 4
1004.67 4
1004.74 4
1004.81 4
1004.89 4
1004.96 4
1005.03 4
1005.10 4
1005.18 5
1005.25 5
1005.32 5
1005.39 5
1005.47 5
1005.54 4
1005.61 4
1005.69 3
1005.76 3
1005.83 2
1005.90 2
1005.98 2
1006.05 1
1006.12 1
1006.19 1
1006.27 0
1006.34 0
1006.41 0
1006.48 0
1006.56 1
1006.63 1
1006.70 2
1006.78 2
1006.85 3
1006.92 3
1006.99 3
1007.07 3
1007.14 3
1007.21 3
1007.28 3
1007.36 3
1007.43 3
1007.50 3
1007.58 3
1007.65 3
1007.72 2
1007.79 2
1007.87 1
1007.94 1
1008.01 1
1008.09 1
1008.16 1
1008.23 2
1008.30 2
1008.38 2
1008.45 2
1008.52 3
1008.59 3
1008.67 3
1008.74 3
1008.81 3
1008.89 3
1008.96 2
1009.03 2
1009.10 1
1009.18 1
1009.25 1
1009.32 0
1009.40 0
1009.47 0
1009.54 0
1009.61 0
1009.69 0
1009.76 0
1009.83 0
1009.91 0
1009.98 0
1010.05 0
1010.12 0
1010.20 0
1010.27 1
1010.34 1
1010.42 2
1010.49 3
1010.56 3
1010.63 3
1010.71 4
1010.78 4
1010.85 4
1010.93 5
1011.00 5
1011.07 5
1011.14 6
1011.22 6
1011.29 6
1011.36 6
1011.44 7
1011.51 7
1011.58 7
1011.65 7
1011.73 7
1011.80 6
1011.87 6
1011.95 6
1012.02 5
1012.09 5
1012.16 5
1012.24 5
1012.31 5
1012.38 5
1012.46 5
1012.53 5
1012.60 6
1012.68 6
1012.75 6
1012.82 6
1012.89 7
1012.97 7
1013.04 7
1013.11 7
1013.19 7
1013.26 7
1013.33 6
1013.40 6
1013.48 5
1013.55 5
1013.62 5
1013.70 5
1013.77 5
1013.84 5
1013.92 5
1013.99 6
1014.06 6
1014.13 7
1014.21 7
1014.28 7
1014.35 8
1014.43 8
1014.50 8
1014.57 8
1014.65 8
1014.72 8
1014.79 8
1014.86 8
1014.94 8
1015.01 8
1015.08 7
1015.16 7
1015.23 7
1015.30 7
1015.38 7
1015.45 7
1015.52 6
1015.59 6
1015.67 6
1015.74 5
1015.81 5
1015.89 5
1015.96 5
1016.03 5
1016.11 5
1016.18 6
1016.25 6
1016.33 6
1016.40 6
1016.47 5
1016.54 5
1016.62 4
1016.69 3
1016.76 3
1016.84 2
1016.91 2
1016.98 2
1017.06 2
1017.13 3
1017.20 3
1017.28 3
1017.35 3
1017.42 4
1017.49 4
1017.57 4
1017.64 5
1017.71 5
1017.79 5
1017.86 5
1017.93 5
1018.01 5
1018.08 6
1018.15 6
1018.23 6
1018.30 7
1018.37 7
1018.45 7
1018.52 7
1018.59 7
1018.67 7
1018.74 6
1018.81 6
1018.88 5
1018.96 5
1019.03 4
1019.10 4
1019.18 3
1019.25 2
1019.32 2
1019.40 2
1019.47 1
1019.54 1
1019.62 1
1019.69 1
1019.76 1
1019.84 1
1019.91 2
1019.98 3
1020.06 3
1020.13 4
1020.20 5
1020.28 6
1020.35 6
1020.42 6
1020.49 7
1020.57 7
1020.64 6
1020.71 6
1020.79 6
1020.86 5
1020.93 5
1021.01 4
1021.08 4
1021.15 3
1021.23 3
1021.30 3
1021.37 4
1021.45 4
1021.52 5
1021.59 5
1021.67 6
1021.74 6
1021.81 5
1021.89 5
1021.96 5
1022.03 4
1022.11 4
1022.18 3
1022.25 3
1022.33 3
1022.40 2
1022.47 2
1022.55 3
1022.62 3
1022.69 4
1022.77 5
1022.84 6
1022.91 6
1022.99 6
1023.06 5
1023.13 5
1023.21 4
1023.28 3
1023.35 3
1023.43 3
1023.50 3
1023.57 3
1023.65 2
1023.72 2
1023.79 1
1023.87 1
1023.94 0
1024.01 0
1024.09 0
1024.16 0
1024.23 0
1024.31 0
1024.38 0
1024.45 0
1024.53 0
1024.60 0
1024.67 0
1024.75 1
1024.82 1
1024.89 1
1024.97 1
1025.04 1
1025.11 1
1025.19 1
1025.26 2
1025.33 2
1025.41 3
1025.48 3
1025.55 3
1025.63 3
1025.70 3
1025.77 2
1025.85 2
1025.92 2
1025.99 2
1026.07 2
1026.14 2
1026.21 2
1026.29 2
1026.36 2
1026.43 3
1026.51 3
1026.58 4
1026.65 4
1026.73 5
1026.80 4
1026.87 4
1026.95 4
1027.02 4
1027.10 3
1027.17 4
1027.24 4
1027.32 4
1027.39 4
1027.46 5
1027.54 5
1027.61 5
1027.68 6
1027.76 7
1027.83 8
1027.90 9
1027.98 10
1028.05 11
1028.12 11
1028.20 10
1028.27 9
1028.34 9
1028.42 8
1028.49 8
1028.56 7
1028.64 8
1028.71 8
1028.79 9
1028.86 9
1028.93 9
1029.01 10
1029.08 10
1029.15 10
1029.23 10
1029.30 10
1029.37 10
1029.45 10
1029.52 10
1029.59 10
1029.67 10
1029.74 10
1029.82 10
1029.89 10
1029.96 10
1030.04 10
1030.11 10
1030.18 10
1030.26 10
1030.33 10
1030.40 11
1030.48 11
1030.55 11
1030.62 11
1030.70 11
1030.77 11
1030.85 11
1030.92 11
1030.99 10
1031.07 10
1031.14 9
1031.21 9
1031.29 8
1031.36 8
1031.43 8
1031.51 8
1031.58 8
1031.65 8
1031.73 8
1031.80 8
1031.88 8
1031.95 9
1032.02 9
1032.10 9
1032.17 10
1032.24 10
1032.32 10
1032.39 11
1032.46 11
1032.54 11
1032.61 11
1032.69 12
1032.76 12
1032.83 12
1032.91 12
1032.98 12
1033.05 12
1033.13 12
1033.20 12
1033.27 12
1033.35 13
1033.42 13
1033.50 13
1033.57 13
1033.64 14
1033.72 14
1033.79 15
1033.86 15
1033.94 16
1034.01 16
1034.09 16
1034.16 16
1034.23 16
1034.31 15
1034.38 15
1034.45 14
1034.53 13
1034.60 12
1034.68 11
1034.75 11
1034.82 11
1034.90 11
1034.97 11
1035.04 11
1035.12 11
1035.19 11
1035.27 11
1035.34 10
1035.41 10
1035.49 10
1035.56 10
1035.63 11
1035.71 11
1035.78 12
1035.86 13
1035.93 14
1036.00 14
1036.08 15
1036.15 15
1036.22 15
1036.30 15
1036.37 14
1036.45 14
1036.52 14
1036.59 14
1036.67 14
1036.74 14
1036.81 15
1036.89 14
1036.96 14
1037.04 14
1037.11 14
1037.18 13
1037.26 13
1037.33 13
1037.41 13
1037.48 13
1037.55 13
1037.63 13
1037.70 13
1037.77 13
1037.85 13
1037.92 12
1038.00 12
1038.07 12
1038.14 11
1038.22 11
1038.29 11
1038.37 11
1038.44 11
1038.51 12
1038.59 12
1038.66 13
1038.73 13
1038.81 12
1038.88 12
1038.96 11
1039.03 10
1039.10 9
1039.18 8
1039.25 8
1039.33 8
1039.40 8
1039.47 8
1039.55 8
1039.62 8
1039.69 8
1039.77 8
1039.84 7
1039.92 7
1039.99 6
1040.06 6
1040.14 7
1040.21 7
1040.29 8
1040.36 9
1040.43 10
1040.51 11
1040.58 12
1040.66 12
1040.73 12
1040.80 12
1040.88 11
1040.95 11
1041.03 10
1041.10 10
1041.17 10
1041.25 9
1041.32 9
1041.40 8
1041.47 7
1041.54 6
1041.62 5
1041.69 5
1041.77 5
1041.84 4
1041.91 4
1041.99 4
1042.06 4
1042.14 3
1042.21 3
1042.28 2
1042.36 0
1042.43 0
1042.51 0
1042.58 0
1042.65 0
1042.73 0
1042.80 0
1042.88 0
1042.95 0
1043.02 0
1043.10 0
1043.17 1
1043.25 2
1043.32 3
1043.39 4
1043.47 5
1043.54 6
1043.62 7
1043.69 8
1043.76 9
1043.84 9
1043.91 10
1043.99 10
1044.06 10
1044.13 10
1044.21 10
1044.28 11
1044.36 12
1044.43 12
1044.50 12
1044.58 13
1044.65 13
1044.73 13
1044.80 14
1044.87 14
1044.95 15
1045.02 16
1045.10 16
1045.17 17
1045.25 17
1045.32 17
1045.39 17
1045.47 18
1045.54 18
1045.62 19
1045.69 19
1045.76 19
1045.84 18
1045.91 17
1045.99 15
1046.06 14
1046.13 13
1046.21 12
1046.28 11
1046.36 11
1046.43 12
1046.51 13
1046.58 14
1046.65 15
1046.73 15
1046.80 15
1046.88 15
1046.95 14
1047.02 14
1047.10 13
1047.17 13
1047.25 13
1047.32 14
1047.40 15
1047.47 16
1047.54 17
1047.62 18
1047.69 18
1047.77 19
1047.84 19
1047.91 19
1047.99 19
1048.06 18
1048.14 18
1048.21 16
1048.29 15
1048.36 14
1048.43 13
1048.51 12
1048.58 12
1048.66 12
1048.73 12
1048.81 13
1048.88 14
1048.95 15
1049.03 16
1049.10 17
1049.18 18
1049.25 18
1049.33 18
1049.40 18
1049.47 18
1049.55 17
1049.62 17
1049.70 16
1049.77 16
1049.84 16
1049.92 16
1049.99 16
1050.07 17
1050.14 18
1050.22 19
1050.29 21
1050.36 23
1050.44 25
1050.51 26
1050.59 26
1050.66 26
1050.74 25
1050.81 23
1050.88 22
1050.96 20
1051.03 19
1051.11 19
1051.18 19
1051.26 20
1051.33 20
1051.41 20
1051.48 19
1051.55 18
1051.63 16
1051.70 14
1051.78 12
1051.85 11
1051.93 12
1052.00 13
1052.07 15
1052.15 17
1052.22 19
1052.30 20
1052.37 21
1052.45 21
1052.52 21
1052.59 21
1052.67 20
1052.74 20
1052.82 19
1052.89 19
1052.97 19
1053.04 19
1053.12 20
1053.19 20
1053.26 20
1053.34 20
1053.41 20
1053.49 18
1053.56 17
1053.64 15
1053.71 13
1053.78 11
1053.86 9
1053.93 8
1054.01 6
1054.08 5
1054.16 4
1054.23 2
1054.31 1
1054.38 0
1054.45 0
1054.53 0
1054.60 0
1054.68 0
1054.75 0
1054.83 0
1054.90 1
1054.98 3
1055.05 4
1055.12 5
1055.20 6
1055.27 6
1055.35 5
1055.42 4
1055.50 3
1055.57 2
1055.65 2
1055.72 1
1055.79 1
1055.87 1
1055.94 1
1056.02 1
1056.09 0
1056.17 0
1056.24 0
1056.32 0
1056.39 0
1056.47 0
1056.54 0
1056.61 0
1056.69 1
1056.76 3
1056.84 4
1056.91 5
1056.99 6
1057.06 5
1057.14 5
1057.21 4
1057.28 3
1057.36 3
1057.43 3
1057.51 3
1057.58 3
1057.66 4
1057.73 4
1057.81 5
1057.88 6
1057.96 6
1058.03 7
1058.10 7
1058.18 7
1058.25 7
1058.33 8
1058.40 8
1058.48 9
1058.55 10
1058.63 12
1058.70 12
1058.78 13
1058.85 12
1058.93 12
1059.00 11
1059.07 11
1059.15 11
1059.22 11
1059.30 12
1059.37 13
1059.45 14
1059.52 15
1059.60 17
1059.67 18
1059.75 19
1059.82 20
1059.89 20
1059.97 21
1060.04 21
1060.12 21
1060.19 21
1060.27 21
1060.34 22
1060.42 22
1060.49 22
1060.57 22
1060.64 23
1060.72 23
1060.79 23
1060.87 23
1060.94 23
1061.01 24
1061.09 24
1061.16 24
1061.24 24
1061.31 24
1061.39 22
1061.46 21
1061.54 20
1061.61 18
1061.69 18
1061.76 18
1061.84 18
1061.91 19
1061.99 21
1062.06 23
1062.13 25
1062.21 26
1062.28 27
1062.36 28
1062.43 28
1062.51 28
1062.58 27
1062.66 27
1062.73 27
1062.81 27
1062.88 28
1062.96 29
1063.03 30
1063.11 31
1063.18 33
1063.26 35
1063.33 36
1063.41 37
1063.48 37
1063.55 37
1063.63 35
1063.70 34
1063.78 32
1063.85 31
1063.93 29
1064.00 28
1064.08 27
1064.15 27
1064.23 26
1064.30 26
1064.38 26
1064.45 27
1064.53 28
1064.60 29
1064.68 30
1064.75 31
1064.83 31
1064.90 31
1064.98 29
1065.05 26
1065.12 23
1065.20 20
1065.27 18
1065.35 18
1065.42 19
1065.50 21
1065.57 24
1065.65 28
1065.72 30
1065.80 32
1065.87 32
1065.95 30
1066.02 28
1066.10 25
1066.17 22
1066.25 20
1066.32 18
1066.40 17
1066.47 17
1066.55 17
1066.62 18
1066.70 20
1066.77 21
1066.85 23
1066.92 24
1067.00 25
1067.07 26
1067.15 26
1067.22 25
1067.30 24
1067.37 23
1067.45 21
1067.52 18
1067.59 16
1067.67 14
1067.74 12
1067.82 11
1067.89 11
1067.97 11
1068.04 12
1068.12 13
1068.19 14
1068.27 14
1068.34 15
1068.42 15
1068.49 14
1068.57 14
1068.64 14
1068.72 14
1068.79 14
1068.87 15
1068.94 15
1069.02 16
1069.09 17
1069.17 18
1069.24 20
1069.32 21
1069.39 23
1069.47 25
1069.54 27
1069.62 28
1069.69 29
1069.77 30
1069.84 30
1069.92 29
1069.99 27
1070.07 25
1070.14 23
1070.22 20
1070.29 18
1070.37 17
1070.44 16
1070.52 15
1070.59 15
1070.67 15
1070.74 15
1070.82 15
1070.89 15
1070.97 15
1071.04 15
1071.12 16
1071.19 16
1071.27 16
1071.34 15
1071.42 14
1071.49 13
1071.57 11
1071.64 10
1071.72 8
1071.79 8
1071.87 8
1071.94 9
1072.02 10
1072.09 11
1072.17 11
1072.24 11
1072.32 10
1072.39 10
1072.47 10
1072.54 10
1072.62 11
1072.69 12
1072.77 13
1072.84 15
1072.92 16
1072.99 18
1073.07 19
1073.14 22
1073.22 24
1073.29 27
1073.37 29
1073.44 31
1073.52 31
1073.59 31
1073.67 30
1073.75 28
1073.82 27
1073.90 26
1073.97 25
1074.05 26
1074.12 27
1074.20 27
1074.27 27
1074.35 27
1074.42 26
1074.50 24
1074.57 23
1074.65 22
1074.72 23
1074.80 24
1074.87 27
1074.95 30
1075.02 33
1075.10 36
1075.17 38
1075.25 39
1075.32 40
1075.40 40
1075.47 40
1075.55 41
1075.62 43
1075.70 45
1075.77 48
1075.85 51
1075.92 55
1076.00 57
1076.07 59
1076.15 59
1076.23 58
1076.30 56
1076.38 54
1076.45 52
1076.53 52
1076.60 51
1076.68 52
1076.75 53
1076.83 54
1076.90 55
1076.98 55
1077.05 55
1077.13 55
1077.20 54
1077.28 53
1077.35 52
1077.43 51
1077.50 50
1077.58 49
1077.65 48
1077.73 47
1077.80 47
1077.88 46
1077.96 46
1078.03 46
1078.11 46
1078.18 45
1078.26 44
1078.33 42
1078.41 40
1078.48 38
1078.56 36
1078.63 35
1078.71 35
1078.78 35
1078.86 35
1078.93 34
1079.01 34
1079.08 33
1079.16 32
1079.23 31
1079.31 30
1079.39 29
1079.46 29
1079.54 29
1079.61 30
1079.69 31
1079.76 33
1079.84 34
1079.91 35
1079.99 36
1080.06 36
1080.14 36
1080.21 35
1080.29 33
1080.36 32
1080.44 31
1080.52 31
1080.59 31
1080.67 32
1080.74 33
1080.82 34
1080.89 36
1080.97 37
1081.04 39
1081.12 40
1081.19 41
1081.27 43
1081.34 44
1081.42 45
1081.50 46
1081.57 46
1081.65 45
1081.72 45
1081.80 43
1081.87 42
1081.95 40
1082.02 39
1082.10 38
1082.17 36
1082.25 34
1082.32 32
1082.40 29
1082.48 26
1082.55 23
1082.63 20
1082.70 17
1082.78 16
1082.85 16
1082.93 17
1083.00 18
1083.08 20
1083.15 22
1083.23 23
1083.31 23
1083.38 22
1083.46 20
1083.53 17
1083.61 15
1083.68 13
1083.76 12
1083.83 12
1083.91 12
1083.98 12
1084.06 12
1084.14 11
1084.21 10
1084.29 8
1084.36 5
1084.44 3
1084.51 0
1084.59 0
1084.66 0
1084.74 0
1084.81 0
1084.89 0
1084.97 0
1085.04 0
1085.12 0
1085.19 3
1085.27 5
1085.34 7
1085.42 8
1085.49 8
1085.57 8
1085.64 8
1085.72 8
1085.80 8
1085.87 8
1085.95 9
1086.02 10
1086.10 11
1086.17 12
1086.25 12
1086.32 13
1086.40 13
1086.48 13
1086.55 15
1086.63 17
1086.70 20
1086.78 24
1086.85 27
1086.93 31
1087.00 33
1087.08 35
1087.16 36
1087.23 36
1087.31 35
1087.38 35
1087.46 34
1087.53 34
1087.61 35
1087.69 35
1087.76 36
1087.84 36
1087.91 36
1087.99 35
1088.06 35
1088.14 36
1088.21 37
1088.29 38
1088.37 39
1088.44 40
1088.52 41
1088.59 41
1088.67 41
1088.74 42
1088.82 42
1088.89 44
1088.97 47
1089.05 51
1089.12 55
1089.20 59
1089.27 63
1089.35 67
1089.42 70
1089.50 72
1089.58 73
1089.65 75
1089.73 75
1089.80 75
1089.88 75
1089.95 75
1090.03 74
1090.11 74
1090.18 74
1090.26 74
1090.33 74
1090.41 74
1090.48 75
1090.56 74
1090.64 74
1090.71 74
1090.79 73
1090.86 73
1090.94 73
1091.01 74
1091.09 75
1091.17 78
1091.24 81
1091.32 86
1091.39 91
1091.47 95
1091.54 98
1091.62 100
1091.70 100
1091.77 98
1091.85 96
1091.92 93
1092.00 91
1092.07 90
1092.15 90
1092.23 91
1092.30 93
1092.38 95
1092.45 97
1092.53 98
1092.60 99
1092.68 99
1092.76 100
1092.83 101
1092.91 102
1092.98 103
1093.06 104
1093.13 103
1093.21 102
1093.29 100
1093.36 97
1093.44 95
1093.51 92
1093.59 91
1093.67 90
1093.74 89
1093.82 88
1093.89 86
1093.97 85
1094.04 82
1094.12 80
1094.20 78
1094.27 77
1094.35 77
1094.42 77
1094.50 78
1094.58 78
1094.65 79
1094.73 79
1094.80 78
1094.88 77
1094.95 75
1095.03 73
1095.11 70
1095.18 67
1095.26 65
1095.33 65
1095.41 65
1095.49 66
1095.56 68
1095.64 70
1095.71 72
1095.79 74
1095.86 74
1095.94 74
1096.02 73
1096.09 71
1096.17 69
1096.24 66
1096.32 64
1096.40 62
1096.47 61
1096.55 62
1096.62 64
1096.70 67
1096.78 70
1096.85 74
1096.93 77
1097.00 78
1097.08 78
1097.15 77
1097.23 75
1097.31 72
1097.38 70
1097.46 68
1097.53 66
1097.61 64
1097.69 63
1097.76 61
1097.84 59
1097.91 56
1097.99 53
1098.07 49
1098.14 45
1098.22 41
1098.29 37
1098.37 33
1098.45 30
1098.52 28
1098.60 26
1098.67 25
1098.75 25
1098.83 26
1098.90 26
1098.98 26
1099.05 26
1099.13 26
1099.21 25
1099.28 25
1099.36 26
1099.43 27
1099.51 28
1099.59 30
1099.66 31
1099.74 32
1099.81 31
1099.89 30
1099.97 28
1100.04 27
1100.12 26
1100.19 26
1100.27 27
1100.35 28
1100.42 30
1100.50 31
1100.57 31
1100.65 31
1100.73 29
1100.80 26
1100.88 24
1100.95 22
1101.03 21
1101.11 21
1101.18 23
1101.26 25
1101.33 29
1101.41 32
1101.49 34
1101.56 36
1101.64 37
1101.72 36
1101.79 34
1101.87 32
1101.94 29
1102.02 27
1102.10 24
1102.17 22
1102.25 20
1102.32 20
1102.40 20
1102.48 20
1102.55 22
1102.63 23
1102.70 24
1102.78 25
1102.86 26
1102.93 28
1103.01 29
1103.09 31
1103.16 33
1103.24 35
1103.31 37
1103.39 39
1103.47 42
1103.54 45
1103.62 47
1103.69 50
1103.77 52
1103.85 54
1103.92 54
1104.00 53
1104.07 51
1104.15 48
1104.23 45
1104.30 42
1104.38 40
1104.46 39
1104.53 39
1104.61 40
1104.68 41
1104.76 43
1104.84 44
1104.91 46
1104.99 48
1105.07 50
1105.14 53
1105.22 56
1105.29 60
1105.37 64
1105.45 68
1105.52 72
1105.60 73
1105.67 73
1105.75 72
1105.83 69
1105.90 65
1105.98 61
1106.06 58
1106.13 56
1106.21 54
1106.28 54
1106.36 54
1106.44 55
1106.51 55
1106.59 57
1106.67 58
1106.74 61
1106.82 63
1106.89 66
1106.97 68
1107.05 70
1107.12 71
1107.20 72
1107.28 73
1107.35 73
1107.43 74
1107.50 75
1107.58 76
1107.66 77
1107.73 79
1107.81 80
1107.89 81
1107.96 82
1108.04 84
1108.12 86
1108.19 88
1108.27 90
1108.34 93
1108.42 94
1108.50 96
1108.57 97
1108.65 97
1108.73 97
1108.80 97
1108.88 98
1108.95 99
1109.03 101
1109.11 103
1109.18 104
1109.26 105
1109.34 105
1109.41 103
1109.49 101
1109.57 99
1109.64 97
1109.72 95
1109.79 93
1109.87 90
1109.95 88
1110.02 84
1110.10 80
1110.18 76
1110.25 72
1110.33 69
1110.41 68
1110.48 68
1110.56 70
1110.63 73
1110.71 76
1110.79 78
1110.86 80
1110.94 81
1111.02 82
1111.09 82
1111.17 82
1111.25 83
1111.32 83
1111.40 84
1111.48 85
1111.55 85
1111.63 85
1111.70 83
1111.78 81
1111.86 78
1111.93 75
1112.01 72
1112.09 69
1112.16 65
1112.24 62
1112.32 59
1112.39 55
1112.47 53
1112.55 51
1112.62 50
1112.70 50
1112.77 51
1112.85 53
1112.93 55
1113.00 57
1113.08 59
1113.16 60
1113.23 62
1113.31 64
1113.39 66
1113.46 68
1113.54 69
1113.62 70
1113.69 69
1113.77 68
1113.85 65
1113.92 63
1114.00 60
1114.07 58
1114.15 58
1114.23 58
1114.30 59
1114.38 60
1114.46 62
1114.53 64
1114.61 65
1114.69 66
1114.76 68
1114.84 69
1114.92 70
1114.99 71
1115.07 70
1115.15 69
1115.22 66
1115.30 62
1115.38 57
1115.45 52
1115.53 48
1115.61 44
1115.68 42
1115.76 42
1115.84 43
1115.91 46
1115.99 50
1116.06 54
1116.14 58
1116.22 62
1116.29 64
1116.37 64
1116.45 63
1116.52 60
1116.60 56
1116.68 51
1116.75 48
1116.83 46
1116.91 46
1116.98 48
1117.06 52
1117.14 57
1117.21 62
1117.29 67
1117.37 71
1117.44 74
1117.52 76
1117.60 76
1117.67 77
1117.75 77
1117.83 78
1117.90 79
1117.98 81
1118.06 82
1118.13 82
1118.21 81
1118.29 79
1118.36 77
1118.44 75
1118.52 74
1118.59 74
1118.67 76
1118.75 78
1118.82 81
1118.90 83
1118.98 86
1119.05 88
1119.13 90
1119.21 92
1119.28 94
1119.36 96
1119.44 98
1119.51 100
1119.59 101
1119.67 101
1119.74 100
1119.82 98
1119.90 94
1119.97 90
1120.05 86
1120.13 83
1120.20 80
1120.28 79
1120.36 78
1120.43 78
1120.51 78
1120.59 79
1120.66 79
1120.74 80
1120.82 80
1120.89 80
1120.97 79
1121.05 79
1121.12 78
1121.20 78
1121.28 78
1121.35 80
1121.43 82
1121.51 85
1121.59 87
1121.66 89
1121.74 88
1121.82 86
1121.89 83
1121.97 78
1122.05 73
1122.12 67
1122.20 63
1122.28 60
1122.35 58
1122.43 56
1122.51 56
1122.58 56
1122.66 56
1122.74 56
1122.81 56
1122.89 57
1122.97 57
1123.04 56
1123.12 56
1123.20 56
1123.27 56
1123.35 55
1123.43 55
1123.51 54
1123.58 53
1123.66 51
1123.74 48
1123.81 45
1123.89 41
1123.97 37
1124.04 33
1124.12 30
1124.20 27
1124.27 25
1124.35 22
1124.43 20
1124.50 17
1124.58 15
1124.66 14
1124.73 14
1124.81 15
1124.89 17
1124.97 20
1125.04 22
1125.12 24
1125.20 25
1125.27 24
1125.35 21
1125.43 17
1125.50 12
1125.58 7
1125.66 3
1125.73 0
1125.81 0
1125.89 0
1125.96 0
1126.04 0
1126.12 0
1126.20 1
1126.27 3
1126.35 6
1126.43 9
1126.50 11
1126.58 13
1126.66 13
1126.73 12
1126.81 10
1126.89 7
1126.97 5
1127.04 2
1127.12 1
1127.20 0
1127.27 0
1127.35 0
1127.43 0
1127.50 0
1127.58 0
1127.66 0
1127.73 0
1127.81 0
1127.89 0
1127.97 2
1128.04 4
1128.12 6
1128.20 7
1128.27 7
1128.35 8
1128.43 8
1128.50 8
1128.58 8
1128.66 8
1128.74 9
1128.81 11
1128.89 13
1128.97 17
1129.04 20
1129.12 24
1129.20 27
1129.27 30
1129.35 32
1129.43 33
1129.51 35
1129.58 36
1129.66 37
1129.74 39
1129.81 40
1129.89 41
1129.97 42
1130.05 42
1130.12 41
1130.20 40
1130.28 38
1130.35 36
1130.43 34
1130.51 33
1130.58 33
1130.66 34
1130.74 35
1130.82 36
1130.89 37
1130.97 37
1131.05 37
1131.12 36
1131.20 36
1131.28 37
1131.36 40
1131.43 43
1131.51 48
1131.59 53
1131.66 57
1131.74 60
1131.82 62
1131.90 63
1131.97 62
1132.05 62
1132.13 62
1132.20 62
1132.28 62
1132.36 64
1132.44 65
1132.51 67
1132.59 69
1132.67 71
1132.74 72
1132.82 73
1132.90 74
1132.98 75
1133.05 76
1133.13 78
1133.21 80
1133.28 82
1133.36 85
1133.44 88
1133.52 91
1133.59 94
1133.67 97
1133.75 99
1133.82 101
1133.90 102
1133.98 103
1134.06 103
1134.13 103
1134.21 102
1134.29 102
1134.36 102
1134.44 103
1134.52 105
1134.60 109
1134.67 114
1134.75 120
1134.83 126
1134.90 132
1134.98 137
1135.06 143
1135.14 149
1135.21 157
1135.29 166
1135.37 176
1135.45 188
1135.52 200
1135.60 211
1135.68 220
1135.75 226
1135.83 230
1135.91 230
1135.99 229
1136.06 225
1136.14 222
1136.22 219
1136.30 218
1136.37 219
1136.45 220
1136.53 223
1136.60 225
1136.68 225
1136.76 223
1136.84 219
1136.91 213
1136.99 207
1137.07 201
1137.15 196
1137.22 194
1137.30 193
1137.38 193
1137.45 196
1137.53 198
1137.61 200
1137.69 201
1137.76 201
1137.84 199
1137.92 195
1138.00 190
1138.07 185
1138.15 179
1138.23 174
1138.30 170
1138.38 167
1138.46 165
1138.54 164
1138.61 162
1138.69 161
1138.77 158
1138.85 155
1138.92 151
1139.00 146
1139.08 140
1139.16 135
1139.23 131
1139.31 128
1139.39 127
1139.47 126
1139.54 126
1139.62 126
1139.70 126
1139.77 125
1139.85 123
1139.93 121
1140.01 120
1140.08 119
1140.16 119
1140.24 119
1140.32 120
1140.39 120
1140.47 119
1140.55 118
1140.63 115
1140.70 112
1140.78 108
1140.86 104
1140.94 100
1141.01 97
1141.09 94
1141.17 92
1141.25 90
1141.32 88
1141.40 85
1141.48 83
1141.56 81
1141.63 79
1141.71 77
1141.79 75
1141.87 74
1141.94 73
1142.02 72
1142.10 70
1142.17 66
1142.25 61
1142.33 55
1142.41 47
1142.48 38
1142.56 30
1142.64 22
1142.72 16
1142.79 11
1142.87 8
1142.95 5
1143.03 3
1143.10 2
1143.18 1
1143.26 0
1143.34 0
1143.41 0
1143.49 0
1143.57 0
1143.65 0
1143.72 0
1143.80 0
1143.88 1
1143.96 3
1144.03 6
1144.11 9
1144.19 11
1144.27 14
1144.35 16
1144.42 19
1144.50 22
1144.58 24
1144.66 26
1144.73 27
1144.81 26
1144.89 24
1144.97 21
1145.04 17
1145.12 14
1145.20 11
1145.28 9
1145.35 9
1145.43 9
1145.51 10
1145.59 11
1145.66 12
1145.74 13
1145.82 13
1145.90 13
1145.97 12
1146.05 11
1146.13 9
1146.21 8
1146.28 7
1146.36 8
1146.44 9
1146.52 11
1146.59 14
1146.67 17
1146.75 20
1146.83 23
1146.91 25
1146.98 26
1147.06 27
1147.14 27
1147.22 27
1147.29 27
1147.37 27
1147.45 27
1147.53 26
1147.60 26
1147.68 26
1147.76 27
1147.84 28
1147.91 29
1147.99 30
1148.07 32
1148.15 33
1148.23 34
1148.30 35
1148.38 37
1148.46 39
1148.54 41
1148.61 44
1148.69 47
1148.77 51
1148.85 54
1148.92 58
1149.00 61
1149.08 63
1149.16 65
1149.24 67
1149.31 69
1149.39 70
1149.47 70
1149.55 69
1149.62 67
1149.70 64
1149.78 59
1149.86 55
1149.93 52
1150.01 50
1150.09 50
1150.17 52
1150.25 56
1150.32 61
1150.40 67
1150.48 73
1150.56 78
1150.63 83
1150.71 88
1150.79 93
1150.87 98
1150.95 104
1151.02 111
1151.10 118
1151.18 125
1151.26 131
1151.33 137
1151.41 141
1151.49 143
1151.57 145
1151.65 145
1151.72 144
1151.80 144
1151.88 144
1151.96 145
1152.03 146
1152.11 147
1152.19 149
1152.27 150
1152.35 150
1152.42 150
1152.50 150
1152.58 151
1152.66 152
1152.73 156
1152.81 160
1152.89 165
1152.97 169
1153.05 172
1153.12 173
1153.20 172
1153.28 170
1153.36 167
1153.44 163
1153.51 160
1153.59 157
1153.67 156
1153.75 156
1153.82 158
1153.90 161
1153.98 164
1154.06 167
1154.14 170
1154.21 171
1154.29 171
1154.37 169
1154.45 165
1154.53 159
1154.60 153
1154.68 146
1154.76 140
1154.84 135
1154.91 132
1154.99 132
1155.07 133
1155.15 136
1155.23 140
1155.30 144
1155.38 148
1155.46 152
1155.54 156
1155.62 159
1155.69 163
1155.77 166
1155.85 168
1155.93 169
1156.01 167
1156.08 164
1156.16 159
1156.24 153
1156.32 147
1156.40 142
1156.47 139
1156.55 138
1156.63 137
1156.71 137
1156.79 136
1156.86 135
1156.94 131
1157.02 127
1157.10 122
1157.17 118
1157.25 116
1157.33 115
1157.41 117
1157.49 121
1157.56 127
1157.64 133
1157.72 140
1157.80 146
1157.88 149
1157.95 151
1158.03 150
1158.11 148
1158.19 144
1158.27 140
1158.34 137
1158.42 133
1158.50 131
1158.58 129
1158.66 127
1158.73 125
1158.81 123
1158.89 119
1158.97 115
1159.05 111
1159.13 106
1159.20 102
1159.28 99
1159.36 98
1159.44 98
1159.52 100
1159.59 104
1159.67 109
1159.75 114
1159.83 120
1159.91 126
1159.98 131
1160.06 134
1160.14 137
1160.22 138
1160.30 138
1160.37 136
1160.45 132
1160.53 127
1160.61 121
1160.69 114
1160.76 107
1160.84 100
1160.92 94
1161.00 90
1161.08 87
1161.16 85
1161.23 84
1161.31 82
1161.39 81
1161.47 79
1161.55 76
1161.62 73
1161.70 70
1161.78 67
1161.86 64
1161.94 62
1162.01 61
1162.09 59
1162.17 58
1162.25 55
1162.33 52
1162.41 47
1162.48 41
1162.56 34
1162.64 26
1162.72 19
1162.80 13
1162.87 9
1162.95 6
1163.03 6
1163.11 6
1163.19 7
1163.26 8
1163.34 9
1163.42 9
1163.50 9
1163.58 8
1163.66 7
1163.73 6
1163.81 5
1163.89 4
1163.97 4
1164.05 4
1164.13 4
1164.20 3
1164.28 3
1164.36 1
1164.44 0
1164.52 0
1164.59 0
1164.67 0
1164.75 0
1164.83 0
1164.91 0
1164.99 5
1165.06 12
1165.14 18
1165.22 23
1165.30 28
1165.38 30
1165.45 30
1165.53 29
1165.61 27
1165.69 24
1165.77 21
1165.85 19
1165.92 17
1166.00 15
1166.08 15
1166.16 16
1166.24 17
1166.32 19
1166.39 21
1166.47 24
1166.55 27
1166.63 30
1166.71 32
1166.79 34
1166.86 35
1166.94 34
1167.02 31
1167.10 26
1167.18 20
1167.26 14
1167.33 9
1167.41 5
1167.49 3
1167.57 5
1167.65 10
1167.73 17
1167.80 25
1167.88 33
1167.96 40
1168.04 44
1168.12 45
1168.20 44
1168.27 41
1168.35 37
1168.43 33
1168.51 28
1168.59 24
1168.67 20
1168.74 17
1168.82 14
1168.90 12
1168.98 11
1169.06 11
1169.14 11
1169.21 13
1169.29 15
1169.37 16
1169.45 18
1169.53 19
1169.61 19
1169.68 19
1169.76 18
1169.84 17
1169.92 16
1170.00 16
1170.08 15
1170.15 15
1170.23 14
1170.31 13
1170.39 11
1170.47 9
1170.55 7
1170.63 5
1170.70 5
1170.78 6
1170.86 9
1170.94 12
1171.02 15
1171.10 18
1171.17 20
1171.25 22
1171.33 23
1171.41 26
1171.49 30
1171.57 35
1171.65 40
1171.72 46
1171.80 51
1171.88 56
1171.96 58
1172.04 59
1172.12 58
1172.19 56
1172.27 52
1172.35 48
1172.43 43
1172.51 38
1172.59 34
1172.67 30
1172.74 26
1172.82 23
1172.90 21
1172.98 21
1173.06 21
1173.14 23
1173.21 27
1173.29 30
1173.37 33
1173.45 36
1173.53 37
1173.61 38
1173.69 40
1173.76 41
1173.84 44
1173.92 47
1174.00 51
1174.08 56
1174.16 61
1174.24 66
1174.31 70
1174.39 73
1174.47 76
1174.55 77
1174.63 78
1174.71 80
1174.79 82
1174.86 87
1174.94 92
1175.02 99
1175.10 108
1175.18 117
1175.26 127
1175.34 136
1175.41 146
1175.49 155
1175.57 163
1175.65 169
1175.73 174
1175.81 175
1175.89 173
1175.96 169
1176.04 163
1176.12 156
1176.20 151
1176.28 148
1176.36 149
1176.44 153
1176.51 160
1176.59 167
1176.67 173
1176.75 176
1176.83 176
1176.91 172
1176.99 165
1177.07 155
1177.14 144
1177.22 133
1177.30 123
1177.38 115
1177.46 109
1177.54 105
1177.62 103
1177.69 102
1177.77 103
1177.85 103
1177.93 102
1178.01 100
1178.09 97
1178.17 92
1178.25 87
1178.32 82
1178.40 79
1178.48 78
1178.56 79
1178.64 82
1178.72 86
1178.80 90
1178.87 93
1178.95 94
1179.03 94
1179.11 93
1179.19 91
1179.27 90
1179.35 90
1179.43 90
1179.50 92
1179.58 94
1179.66 96
1179.74 97
1179.82 97
1179.90 97
1179.98 95
1180.06 93
1180.13 90
1180.21 89
1180.29 88
1180.37 89
1180.45 93
1180.53 98
1180.61 104
1180.69 111
1180.76 119
1180.84 125
1180.92 129
1181.00 131
1181.08 131
1181.16 128
1181.24 124
1181.32 120
1181.39 114
1181.47 109
1181.55 105
1181.63 102
1181.71 101
1181.79 101
1181.87 103
1181.95 106
1182.02 109
1182.10 112
1182.18 113
1182.26 114
1182.34 115
1182.42 116
1182.50 117
1182.58 120
1182.66 124
1182.73 127
1182.81 130
1182.89 131
1182.97 129
1183.05 125
1183.13 119
1183.21 113
1183.29 107
1183.36 103
1183.44 100
1183.52 99
1183.60 100
1183.68 102
1183.76 106
1183.84 112
1183.92 118
1184.00 126
1184.07 132
1184.15 137
1184.23 139
1184.31 138
1184.39 133
1184.47 125
1184.55 116
1184.63 108
1184.71 102
1184.78 100
1184.86 100
1184.94 102
1185.02 106
1185.10 110
1185.18 114
1185.26 116
1185.34 118
1185.42 118
1185.49 117
1185.57 115
1185.65 112
1185.73 108
1185.81 103
1185.89 98
1185.97 93
1186.05 89
1186.13 84
1186.21 80
1186.28 75
1186.36 70
1186.44 63
1186.52 54
1186.60 46
1186.68 38
1186.76 31
1186.84 26
1186.92 22
1186.99 20
1187.07 19
1187.15 19
1187.23 19
1187.31 18
1187.39 17
1187.47 15
1187.55 15
1187.63 15
1187.71 17
1187.78 22
1187.86 27
1187.94 34
1188.02 41
1188.10 47
1188.18 51
1188.26 54
1188.34 55
1188.42 53
1188.50 50
1188.57 44
1188.65 37
1188.73 30
1188.81 22
1188.89 14
1188.97 7
1189.05 2
1189.13 0
1189.21 0
1189.29 0
1189.37 0
1189.44 0
1189.52 0
1189.60 0
1189.68 0
1189.76 0
1189.84 2
1189.92 3
1190.00 4
1190.08 6
1190.16 7
1190.23 9
1190.31 12
1190.39 15
1190.47 19
1190.55 24
1190.63 29
1190.71 35
1190.79 42
1190.87 48
1190.95 53
1191.03 57
1191.11 60
1191.18 62
1191.26 64
1191.34 65
1191.42 67
1191.50 69
1191.58 71
1191.66 73
1191.74 75
1191.82 76
1191.90 76
1191.98 76
1192.05 76
1192.13 76
1192.21 78
1192.29 81
1192.37 84
1192.45 88
1192.53 92
1192.61 94
1192.69 95
1192.77 94
1192.85 92
1192.93 88
1193.00 84
1193.08 81
1193.16 79
1193.24 80
1193.32 82
1193.40 85
1193.48 89
1193.56 93
1193.64 97
1193.72 98
1193.80 97
1193.88 95
1193.95 91
1194.03 85
1194.11 80
1194.19 76
1194.27 73
1194.35 72
1194.43 72
1194.51 73
1194.59 74
1194.67 75
1194.75 76
1194.83 76
1194.91 77
1194.98 78
1195.06 80
1195.14 82
1195.22 86
1195.30 92
1195.38 99
1195.46 106
1195.54 115
1195.62 124
1195.70 134
1195.78 143
1195.86 151
1195.94 158
1196.01 164
1196.09 168
1196.17 171
1196.25 173
1196.33 174
1196.41 173
1196.49 173
1196.57 171
1196.65 169
1196.73 167
1196.81 166
1196.89 166
1196.97 167
1197.05 171
1197.12 177
1197.20 186
1197.28 197
1197.36 209
1197.44 221
1197.52 233
1197.60 242
1197.68 249
1197.76 253
1197.84 254
1197.92 253
1198.00 250
1198.08 247
1198.16 244
1198.24 243
1198.31 243
1198.39 244
1198.47 245
1198.55 247
1198.63 249
1198.71 250
1198.79 252
1198.87 255
1198.95 260
1199.03 266
1199.11 274
1199.19 283
1199.27 290
1199.35 296
1199.43 299
1199.51 299
1199.58 296
1199.66 291
1199.74 284
1199.82 277
1199.90 270
1199.98 265
1200.06 260
1200.14 255
1200.22 251
1200.30 248
1200.38 245
1200.46 243
1200.54 241
1200.62 239
1200.70 238
1200.78 235
1200.86 232
1200.93 226
1201.01 219
1201.09 210
1201.17 201
1201.25 190
1201.33 178
1201.41 167
1201.49 155
1201.57 143
1201.65 132
1201.73 123
1201.81 115
1201.89 109
1201.97 105
1202.05 103
1202.13 102
1202.21 103
1202.29 104
1202.37 105
1202.44 106
1202.52 107
1202.60 109
1202.68 110
1202.76 110
1202.84 110
1202.92 109
1203.00 106
1203.08 102
1203.16 97
1203.24 91
1203.32 86
1203.40 81
1203.48 76
1203.56 72
1203.64 69
1203.72 67
1203.80 64
1203.88 61
1203.96 58
1204.03 55
1204.11 52
1204.19 48
1204.27 44
1204.35 40
1204.43 35
1204.51 30
1204.59 25
1204.67 21
1204.75 17
1204.83 14
1204.91 13
1204.99 13
1205.07 15
1205.15 18
1205.23 23
1205.31 30
1205.39 37
1205.47 45
1205.55 52
1205.63 57
1205.71 59
1205.79 59
1205.86 57
1205.94 53
1206.02 48
1206.10 42
1206.18 35
1206.26 29
1206.34 22
1206.42 16
1206.50 12
1206.58 9
1206.66 7
1206.74 6
1206.82 6
1206.90 5
1206.98 4
1207.06 2
1207.14 0
1207.22 0
1207.30 0
1207.38 0
1207.46 0
1207.54 0
1207.62 0
1207.70 7
1207.78 14
1207.86 20
1207.94 25
1208.02 28
1208.09 29
1208.17 29
1208.25 29
1208.33 28
1208.41 28
1208.49 28
1208.57 28
1208.65 29
1208.73 30
1208.81 32
1208.89 34
1208.97 36
1209.05 38
1209.13 40
1209.21 43
1209.29 46
1209.37 50
1209.45 54
1209.53 58
1209.61 62
1209.69 65
1209.77 67
1209.85 68
1209.93 68
1210.01 67
1210.09 65
1210.17 63
1210.25 60
1210.33 57
1210.41 54
1210.49 52
1210.57 49
1210.65 47
1210.73 45
1210.81 43
1210.88 42
1210.96 40
1211.04 39
1211.12 39
1211.20 39
1211.28 41
1211.36 44
1211.44 49
1211.52 55
1211.60 62
1211.68 68
1211.76 74
1211.84 80
1211.92 84
1212.00 89
1212.08 93
1212.16 98
1212.24 102
1212.32 106
1212.40 108
1212.48 109
1212.56 110
1212.64 109
1212.72 109
1212.80 111
1212.88 114
1212.96 119
1213.04 128
1213.12 138
1213.20 150
1213.28 164
1213.36 178
1213.44 191
1213.52 204
1213.60 213
1213.68 219
1213.76 220
1213.84 217
1213.92 211
1214.00 204
1214.08 198
1214.16 195
1214.24 195
1214.32 199
1214.40 207
1214.48 218
1214.56 230
1214.64 241
1214.72 251
1214.80 259
1214.88 265
1214.96 268
1215.04 269
1215.12 268
1215.20 265
1215.28 261
1215.36 256
1215.44 250
1215.52 245
1215.60 241
1215.68 238
1215.76 237
1215.84 236
1215.92 235
1216.00 233
1216.08 230
1216.15 225
1216.23 218
1216.31 210
1216.39 201
1216.47 193
1216.55 186
1216.63 180
1216.71 175
1216.79 171
1216.87 168
1216.95 164
1217.03 159
1217.11 152
1217.19 145
1217.27 137
1217.35 130
1217.43 124
1217.51 120
1217.59 118
1217.67 118
1217.75 118
1217.83 118
1217.91 117
1217.99 115
1218.07 112
1218.15 108
1218.23 104
1218.31 100
1218.39 98
1218.47 97
1218.55 96
1218.63 95
1218.71 94
1218.79 91
1218.87 88
1218.95 85
1219.03 83
1219.11 82
1219.19 83
1219.27 87
1219.35 91
1219.43 97
1219.51 103
1219.59 108
1219.67 113
1219.75 117
1219.83 120
1219.91 122
1220.00 122
1220.08 120
1220.16 116
1220.24 111
1220.32 105
1220.40 101
1220.48 98
1220.56 98
1220.64 101
1220.72 107
1220.80 114
1220.88 123
1220.96 134
1221.04 145
1221.12 156
1221.20 168
1221.28 179
1221.36 189
1221.44 198
1221.52 206
1221.60 212
1221.68 218
1221.76 222
1221.84 224
1221.92 226
1222.00 225
1222.08 221
1222.16 215
1222.24 209
1222.32 202
1222.40 196
1222.48 192
1222.56 189
1222.64 189
1222.72 190
1222.80 191
1222.88 192
1222.96 192
1223.04 192
1223.12 191
1223.20 189
1223.28 187
1223.36 184
1223.44 181
1223.52 178
1223.60 175
1223.68 173
1223.76 171
1223.84 170
1223.92 169
1224.00 167
1224.08 163
1224.16 157
1224.24 151
1224.32 144
1224.40 139
1224.48 135
1224.56 134
1224.64 135
1224.72 137
1224.80 139
1224.88 141
1224.96 141
1225.04 139
1225.12 136
1225.20 132
1225.28 127
1225.37 121
1225.45 114
1225.53 107
1225.61 100
1225.69 93
1225.77 86
1225.85 81
1225.93 77
1226.01 74
1226.09 74
1226.17 75
1226.25 77
1226.33 80
1226.41 83
1226.49 86
1226.57 88
1226.65 89
1226.73 88
1226.81 87
1226.89 84
1226.97 81
1227.05 76
1227.13 72
1227.21 68
1227.29 65
1227.37 62
1227.45 60
1227.53 59
1227.61 59
1227.69 59
1227.77 60
1227.85 60
1227.93 61
1228.01 61
1228.09 61
1228.18 60
1228.26 59
1228.34 59
1228.42 58
1228.50 58
1228.58 59
1228.66 62
1228.74 65
1228.82 68
1228.90 71
1228.98 74
1229.06 75
1229.14 76
1229.22 76
1229.30 76
1229.38 77
1229.46 79
1229.54 81
1229.62 84
1229.70 88
1229.78 92
1229.86 96
1229.94 100
1230.02 104
1230.10 109
1230.18 113
1230.26 117
1230.35 118
1230.43 118
1230.51 116
1230.59 114
1230.67 111
1230.75 109
1230.83 109
1230.91 111
1230.99 115
1231.07 118
1231.15 120
1231.23 120
1231.31 118
1231.39 114
1231.47 108
1231.55 102
1231.63 95
1231.71 89
1231.79 83
1231.87 76
1231.95 70
1232.03 63
1232.11 56
1232.20 50
1232.28 45
1232.36 41
1232.44 38
1232.52 37
1232.60 37
1232.68 38
1232.76 40
1232.84 41
1232.92 41
1233.00 42
1233.08 42
1233.16 42
1233.24 42
1233.32 44
1233.40 48
1233.48 52
1233.56 56
1233.64 60
1233.72 63
1233.80 63
1233.89 61
1233.97 56
1234.05 50
1234.13 44
1234.21 39
1234.29 35
1234.37 35
1234.45 36
1234.53 39
1234.61 43
1234.69 47
1234.77 52
1234.85 57
1234.93 62
1235.01 65
1235.09 69
1235.17 71
1235.25 74
1235.34 77
1235.42 81
1235.50 87
1235.58 96
1235.66 107
1235.74 120
1235.82 133
1235.90 146
1235.98 156
1236.06 164
1236.14 168
1236.22 168
1236.30 166
1236.38 163
1236.46 160
1236.54 157
1236.62 155
1236.71 155
1236.79 156
1236.87 159
1236.95 162
1237.03 165
1237.11 167
1237.19 169
1237.27 172
1237.35 174
1237.43 177
1237.51 181
1237.59 186
1237.67 191
1237.75 196
1237.83 200
1237.91 202
1238.00 202
1238.08 199
1238.16 194
1238.24 188
1238.32 182
1238.40 177
1238.48 174
1238.56 173
1238.64 174
1238.72 176
1238.80 178
1238.88 180
1238.96 181
1239.04 182
1239.12 183
1239.21 183
1239.29 184
1239.37 184
1239.45 183
1239.53 182
1239.61 181
1239.69 180
1239.77 180
1239.85 181
1239.93 182
1240.01 184
1240.09 185
1240.17 185
1240.25 185
1240.34 183
1240.42 180
1240.50 178
1240.58 177
1240.66 176
1240.74 176
1240.82 176
1240.90 176
1240.98 176
1241.06 176
1241.14 175
1241.22 174
1241.30 172
1241.39 170
1241.47 168
1241.55 164
1241.63 160
1241.71 156
1241.79 151
1241.87 147
1241.95 143
1242.03 139
1242.11 135
1242.19 131
1242.27 126
1242.35 121
1242.44 115
1242.52 109
1242.60 105
1242.68 103
1242.76 103
1242.84 105
1242.92 107
1243.00 110
1243.08 111
1243.16 111
1243.24 108
1243.32 104
1243.40 101
1243.49 98
1243.57 98
1243.65 99
1243.73 103
1243.81 108
1243.89 113
1243.97 118
1244.05 122
1244.13 123
1244.21 122
1244.29 117
1244.38 112
1244.46 105
1244.54 98
1244.62 92
1244.70 87
1244.78 83
1244.86 79
1244.94 76
1245.02 74
1245.10 72
1245.18 71
1245.26 71
1245.35 72
1245.43 73
1245.51 74
1245.59 74
1245.67 73
1245.75 71
1245.83 68
1245.91 64
1245.99 59
1246.07 54
1246.15 48
1246.24 41
1246.32 34
1246.40 27
1246.48 20
1246.56 15
1246.64 12
1246.72 12
1246.80 13
1246.88 15
1246.96 17
1247.04 19
1247.13 20
1247.21 19
1247.29 18
1247.37 15
1247.45 11
1247.53 7
1247.61 3
1247.69 0
1247.77 0
1247.85 0
1247.94 0
1248.02 0
1248.10 0
1248.18 0
1248.26 0
1248.34 0
1248.42 2
1248.50 5
1248.58 8
1248.66 11
1248.75 13
1248.83 14
1248.91 14
1248.99 14
1249.07 15
1249.15 16
1249.23 18
1249.31 20
1249.39 23
1249.47 25
1249.56 27
1249.64 28
1249.72 28
1249.80 27
1249.88 26
1249.96 25
1250.04 24
1250.12 22
1250.20 20
1250.28 17
1250.37 12
1250.45 7
1250.53 0
1250.61 0
1250.69 0
1250.77 0
1250.85 0
1250.93 0
1251.01 0
1251.10 0
1251.18 1
1251.26 10
1251.34 20
1251.42 30
1251.50 41
1251.58 52
1251.66 63
1251.74 72
1251.83 79
1251.91 85
1251.99 88
1252.07 91
1252.15 93
1252.23 94
1252.31 95
1252.39 95
1252.47 95
1252.56 94
1252.64 94
1252.72 94
1252.80 97
1252.88 101
1252.96 108
1253.04 118
1253.12 129
1253.20 142
1253.29 155
1253.37 167
1253.45 179
1253.53 189
1253.61 196
1253.69 201
1253.77 201
1253.85 199
1253.93 194
1254.02 187
1254.10 180
1254.18 174
1254.26 170
1254.34 168
1254.42 169
1254.50 172
1254.58 176
1254.67 181
1254.75 185
1254.83 188
1254.91 189
1254.99 187
1255.07 183
1255.15 175
1255.23 165
1255.32 153
1255.40 139
1255.48 125
1255.56 112
1255.64 101
1255.72 92
1255.80 85
1255.88 80
1255.97 77
1256.05 76
1256.13 78
1256.21 81
1256.29 87
1256.37 94
1256.45 100
1256.53 106
1256.62 111
1256.70 112
1256.78 112
1256.86 110
1256.94 109
1257.02 110
1257.10 112
1257.18 114
1257.27 117
1257.35 120
1257.43 120
1257.51 119
1257.59 115
1257.67 110
1257.75 105
1257.83 99
1257.92 94
1258.00 88
1258.08 83
1258.16 79
1258.24 75
1258.32 71
1258.40 69
1258.48 66
1258.57 63
1258.65 59
1258.73 54
1258.81 51
1258.89 48
1258.97 49
1259.05 54
1259.14 64
1259.22 77
1259.30 93
1259.38 110
1259.46 126
1259.54 141
1259.62 152
1259.70 159
1259.79 163
1259.87 163
1259.95 161
1260.03 156
1260.11 150
1260.19 143
1260.27 135
1260.36 127
1260.44 119
1260.52 112
1260.60 105
1260.68 98
1260.76 92
1260.84 86
1260.93 79
1261.01 70
1261.09 61
1261.17 51
1261.25 41
1261.33 32
1261.41 24
1261.50 20
1261.58 19
1261.66 21
1261.74 26
1261.82 31
1261.90 36
1261.98 39
1262.07 39
1262.15 37
1262.23 33
1262.31 27
1262.39 21
1262.47 15
1262.55 10
1262.64 7
1262.72 6
1262.80 5
1262.88 5
1262.96 5
1263.04 5
1263.12 5
1263.21 5
1263.29 5
1263.37 7
1263.45 11
1263.53 16
1263.61 22
1263.69 30
1263.78 38
1263.86 45
1263.94 50
1264.02 53
1264.10 53
1264.18 51
1264.26 46
1264.35 41
1264.43 36
1264.51 32
1264.59 29
1264.67 29
1264.75 31
1264.84 33
1264.92 36
1265.00 38
1265.08 38
1265.16 38
1265.24 36
1265.32 35
1265.41 34
1265.49 35
1265.57 36
1265.65 38
1265.73 40
1265.81 40
1265.90 38
1265.98 36
1266.06 32
1266.14 28
1266.22 25
1266.30 24
1266.38 25
1266.47 26
1266.55 27
1266.63 26
1266.71 23
1266.79 18
1266.87 11
1266.96 3
1267.04 0
1267.12 0
1267.20 0
1267.28 0
1267.36 0
1267.45 0
1267.53 0
1267.61 0
1267.69 1
1267.77 9
1267.85 19
1267.94 30
1268.02 43
1268.10 55
1268.18 67
1268.26 77
1268.34 83
1268.43 85
1268.51 82
1268.59 75
1268.67 63
1268.75 50
1268.83 37
1268.91 26
1269.00 20
1269.08 20
1269.16 26
1269.24 37
1269.32 52
1269.40 68
1269.49 85
1269.57 99
1269.65 109
1269.73 115
1269.81 116
1269.89 114
1269.98 108
1270.06 100
1270.14 91
1270.22 82
1270.30 74
1270.39 68
1270.47 64
1270.55 62
1270.63 62
1270.71 64
1270.79 66
1270.88 68
1270.96 69
1271.04 68
1271.12 66
1271.20 63
1271.28 60
1271.37 57
1271.45 55
1271.53 55
1271.61 54
1271.69 54
1271.77 54
1271.86 53
1271.94 51
1272.02 50
1272.10 48
1272.18 48
1272.26 49
1272.35 52
1272.43 57
1272.51 63
1272.59 69
1272.67 74
1272.76 79
1272.84 83
1272.92 85
1273.00 86
1273.08 87
1273.16 89
1273.25 94
1273.33 100
1273.41 108
1273.49 117
1273.57 125
1273.66 132
1273.74 134
1273.82 132
1273.90 126
1273.98 118
1274.06 109
1274.15 101
1274.23 95
1274.31 93
1274.39 94
1274.47 97
1274.56 101
1274.64 104
1274.72 104
1274.80 102
1274.88 97
1274.96 89
1275.05 80
1275.13 71
1275.21 62
1275.29 54
1275.37 48
1275.46 43
1275.54 39
1275.62 35
1275.70 31
1275.78 25
1275.87 18
1275.95 11
1276.03 3
1276.11 0
1276.19 0
1276.27 0
1276.36 0
1276.44 0
1276.52 5
1276.60 13
1276.68 22
1276.77 30
1276.85 36
1276.93 42
1277.01 47
1277.09 50
1277.18 54
1277.26 56
1277.34 57
1277.42 58
1277.50 58
1277.59 56
1277.67 54
1277.75 51
1277.83 47
1277.91 44
1277.99 41
1278.08 40
1278.16 42
1278.24 46
1278.32 53
1278.40 61
1278.49 71
1278.57 80
1278.65 87
1278.73 93
1278.81 96
1278.90 97
1278.98 95
1279.06 91
1279.14 84
1279.22 76
1279.31 66
1279.39 58
1279.47 51
1279.55 46
1279.63 43
1279.72 42
1279.80 42
1279.88 40
1279.96 37
1280.04 31
1280.13 24
1280.21 15
1280.29 6
1280.37 0
1280.45 0
1280.54 0
1280.62 0
1280.70 6
1280.78 14
1280.86 21
1280.95 26
1281.03 29
1281.11 29
1281.19 27
1281.27 23
1281.36 18
1281.44 13
1281.52 9
1281.60 8
1281.69 8
1281.77 12
1281.85 18
1281.93 26
1282.01 35
1282.10 45
1282.18 55
1282.26 64
1282.34 73
1282.42 79
1282.51 84
1282.59 88
1282.67 92
1282.75 94
1282.83 97
1282.92 99
1283.00 102
1283.08 104
1283.16 107
1283.24 108
1283.33 110
1283.41 110
1283.49 109
1283.57 108
1283.66 106
1283.74 103
1283.82 102
1283.90 101
1283.98 102
1284.07 103
1284.15 106
1284.23 108
1284.31 111
1284.39 113
1284.48 115
1284.56 117
1284.64 119
1284.72 122
1284.81 127
1284.89 132
1284.97 138
1285.05 144
1285.13 150
1285.22 155
1285.30 159
1285.38 162
1285.46 163
1285.55 163
1285.63 163
1285.71 162
1285.79 161
1285.87 158
1285.96 156
1286.04 153
1286.12 150
1286.20 147
1286.28 145
1286.37 144
1286.45 145
1286.53 147
1286.61 149
1286.70 149
1286.78 149
1286.86 145
1286.94 141
1287.02 134
1287.11 126
1287.19 118
1287.27 109
1287.35 100
1287.44 91
1287.52 81
1287.60 70
1287.68 61
1287.77 53
1287.85 49
1287.93 49
1288.01 54
1288.09 63
1288.18 73
1288.26 85
1288.34 95
1288.42 102
1288.51 106
1288.59 106
1288.67 103
1288.75 97
1288.83 89
1288.92 80
1289.00 71
1289.08 63
1289.16 56
1289.25 50
1289.33 47
1289.41 45
1289.49 44
1289.58 45
1289.66 47
1289.74 49
1289.82 51
1289.90 54
1289.99 57
1290.07 60
1290.15 64
1290.23 68
1290.32 71
1290.40 73
1290.48 73
1290.56 72
1290.65 70
1290.73 68
1290.81 64
1290.89 61
1290.98 58
1291.06 55
1291.14 53
1291.22 50
1291.30 48
1291.39 46
1291.47 45
1291.55 43
1291.63 41
1291.72 39
1291.80 36
1291.88 32
1291.96 27
1292.05 23
1292.13 18
1292.21 13
1292.29 8
1292.38 4
1292.46 1
1292.54 0
1292.62 0
1292.71 0
1292.79 0
1292.87 0
1292.95 0
1293.04 0
1293.12 0
1293.20 1
1293.28 2
1293.36 4
1293.45 6
1293.53 8
1293.61 11
1293.69 15
1293.78 19
1293.86 23
1293.94 27
1294.02 32
1294.11 36
1294.19 40
1294.27 44
1294.35 47
1294.44 50
1294.52 52
1294.60 53
1294.68 53
1294.77 52
1294.85 50
1294.93 47
1295.01 43
1295.10 38
1295.18 34
1295.26 29
1295.34 25
1295.43 21
1295.51 18
1295.59 14
1295.67 11
1295.76 9
1295.84 7
1295.92 6
1296.00 7
1296.09 9
1296.17 13
1296.25 19
1296.33 25
1296.42 33
1296.50 41
1296.58 50
1296.66 60
1296.75 71
1296.83 85
1296.91 100
1296.99 117
1297.08 133
1297.16 147
1297.24 157
1297.32 163
1297.41 164
1297.49 160
1297.57 152
1297.66 142
1297.74 132
1297.82 122
1297.90 115
1297.99 110
1298.07 107
1298.15 105
1298.23 104
1298.32 103
1298.40 102
1298.48 102
1298.56 101
1298.65 101
1298.73 101
1298.81 101
1298.89 100
1298.98 98
1299.06 94
1299.14 90
1299.22 84
1299.31 78
1299.39 73
1299.47 68
1299.56 63
1299.64 60
1299.72 58
1299.80 58
1299.89 59
1299.97 61
1300.05 65
1300.13 71
1300.22 77
1300.30 84
1300.38 91
1300.46 95
1300.55 96
1300.63 95
1300.71 90
1300.79 84
1300.88 76
1300.96 70
1301.04 66
1301.13 64
1301.21 65
1301.29 68
1301.37 73
1301.46 81
1301.54 89
1301.62 97
1301.70 105
1301.79 113
1301.87 119
1301.95 125
1302.04 129
1302.12 133
1302.20 137
1302.28 143
1302.37 151
1302.45 159
1302.53 167
1302.61 174
1302.70 178
1302.78 178
1302.86 174
1302.95 168
1303.03 160
1303.11 152
1303.19 145
1303.28 140
1303.36 135
1303.44 130
1303.52 123
1303.61 114
1303.69 104
1303.77 93
1303.86 81
1303.94 72
1304.02 66
1304.10 64
1304.19 65
1304.27 69
1304.35 75
1304.44 82
1304.52 89
1304.60 94
1304.68 99
1304.77 104
1304.85 107
1304.93 110
1305.01 112
1305.10 114
1305.18 114
1305.26 112
1305.35 108
1305.43 102
1305.51 95
1305.59 87
1305.68 79
1305.76 73
1305.84 68
1305.93 65
1306.01 63
1306.09 62
1306.17 61
1306.26 59
1306.34 55
1306.42 50
1306.51 44
1306.59 38
1306.67 32
1306.75 27
1306.84 24
1306.92 22
1307.00 22
1307.09 22
1307.17 23
1307.25 23
1307.33 22
1307.42 20
1307.50 18
1307.58 14
1307.67 10
1307.75 5
1307.83 0
1307.91 0
1308.00 0
1308.08 0
1308.16 0
1308.25 0
1308.33 0
1308.41 0
1308.49 1
1308.58 6
1308.66 12
1308.74 18
1308.83 23
1308.91 29
1308.99 34
1309.08 38
1309.16 42
1309.24 44
1309.32 45
1309.41 45
1309.49 44
1309.57 44
1309.66 43
1309.74 44
1309.82 47
1309.90 50
1309.99 55
1310.07 60
1310.15 64
1310.24 67
1310.32 68
1310.40 67
1310.49 63
1310.57 58
1310.65 53
1310.73 50
1310.82 48
1310.90 49
1310.98 52
1311.07 57
1311.15 63
1311.23 68
1311.32 73
1311.40 77
1311.48 80
1311.56 82
1311.65 84
1311.73 86
1311.81 88
1311.90 91
1311.98 92
1312.06 93
1312.15 92
1312.23 89
1312.31 85
1312.40 81
1312.48 76
1312.56 73
1312.64 72
1312.73 75
1312.81 81
1312.89 89
1312.98 99
1313.06 109
1313.14 119
1313.23 127
1313.31 133
1313.39 136
1313.47 135
1313.56 133
1313.64 129
1313.72 125
1313.81 122
1313.89 121
1313.97 123
1314.06 127
1314.14 134
1314.22 141
1314.31 148
1314.39 155
1314.47 161
1314.56 167
1314.64 173
1314.72 180
1314.80 187
1314.89 194
1314.97 201
1315.05 208
1315.14 212
1315.22 215
1315.30 217
1315.39 219
1315.47 219
1315.55 219
1315.64 218
1315.72 217
1315.80 214
1315.89 212
1315.97 209
1316.05 207
1316.13 205
1316.22 203
1316.30 201
1316.38 197
1316.47 191
1316.55 183
1316.63 174
1316.72 164
1316.80 156
1316.88 149
1316.97 146
1317.05 147
1317.13 152
1317.22 161
1317.30 171
1317.38 182
1317.47 193
1317.55 202
1317.63 209
1317.72 213
1317.80 215
1317.88 213
1317.96 210
1318.05 206
1318.13 202
1318.21 197
1318.30 193
1318.38 190
1318.46 185
1318.55 179
1318.63 171
1318.71 161
1318.80 149
1318.88 134
1318.96 119
1319.05 104
1319.13 90
1319.21 78
1319.30 69
1319.38 62
1319.46 59
1319.55 58
1319.63 57
1319.71 58
1319.80 57
1319.88 54
1319.96 49
1320.05 42
1320.13 35
1320.21 28
1320.30 22
1320.38 19
1320.46 18
1320.55 19
1320.63 20
1320.71 21
1320.80 22
1320.88 21
1320.96 18
1321.05 14
1321.13 10
1321.21 4
1321.30 0
1321.38 0
1321.46 0
1321.55 0
1321.63 0
1321.71 0
1321.80 0
1321.88 0
1321.96 7
1322.05 15
1322.13 21
1322.21 24
1322.30 26
1322.38 28
1322.46 32
1322.55 38
1322.63 46
1322.71 56
1322.80 65
1322.88 72
1322.96 77
1323.05 81
1323.13 82
1323.21 84
1323.30 85
1323.38 88
1323.46 90
1323.55 91
1323.63 91
1323.71 88
1323.80 83
1323.88 77
1323.96 70
1324.05 63
1324.13 57
1324.21 53
1324.30 50
1324.38 48
1324.46 46
1324.55 45
1324.63 44
1324.71 42
1324.80 40
1324.88 37
1324.96 33
1325.05 29
1325.13 24
1325.21 20
1325.30 16
1325.38 13
1325.47 11
1325.55 10
1325.63 10
1325.72 11
1325.80 12
1325.88 14
1325.97 17
1326.05 21
1326.13 25
1326.22 30
1326.30 33
1326.38 34
1326.47 32
1326.55 27
1326.63 18
1326.72 7
1326.80 0
1326.88 0
1326.97 0
1327.05 0
1327.13 0
1327.22 0
1327.30 0
1327.39 0
1327.47 4
1327.55 15
1327.64 26
1327.72 37
1327.80 46
1327.89 54
1327.97 62
1328.05 69
1328.14 75
1328.22 81
1328.30 87
1328.39 93
1328.47 97
1328.55 100
1328.64 100
1328.72 98
1328.81 96
1328.89 94
1328.97 92
1329.06 91
1329.14 90
1329.22 90
1329.31 89
1329.39 88
1329.47 86
1329.56 84
1329.64 82
1329.72 82
1329.81 82
1329.89 82
1329.98 81
1330.06 79
1330.14 75
1330.23 70
1330.31 64
1330.39 60
1330.48 59
1330.56 61
1330.64 68
1330.73 76
1330.81 87
1330.90 98
1330.98 108
1331.06 117
1331.15 127
1331.23 136
1331.31 146
1331.40 157
1331.48 167
1331.56 177
1331.65 185
1331.73 189
1331.82 188
1331.90 183
1331.98 174
1332.07 164
1332.15 154
1332.23 147
1332.32 144
1332.40 145
1332.48 151
1332.57 158
1332.65 167
1332.74 175
1332.82 181
1332.90 185
1332.99 185
1333.07 182
1333.15 177
1333.24 170
1333.32 162
1333.41 155
1333.49 148
1333.57 142
1333.66 138
1333.74 135
1333.82 132
1333.91 129
1333.99 125
1334.08 120
1334.16 113
1334.24 106
1334.33 98
1334.41 88
1334.49 78
1334.58 67
1334.66 56
1334.75 45
1334.83 35
1334.91 28
1335.00 25
1335.08 25
1335.16 30
1335.25 37
1335.33 44
1335.42 52
1335.50 56
1335.58 58
1335.67 55
1335.75 50
1335.83 42
1335.92 34
1336.00 25
1336.09 18
1336.17 12
1336.25 7
1336.34 5
1336.42 4
1336.50 5
1336.59 8
1336.67 14
1336.76 23
1336.84 35
1336.92 49
1337.01 63
1337.09 78
1337.17 92
1337.26 104
1337.34 114
1337.43 122
1337.51 129
1337.59 134
1337.68 139
1337.76 141
1337.85 142
1337.93 139
1338.01 132
1338.10 121
1338.18 107
1338.26 92
1338.35 77
1338.43 63
1338.52 51
1338.60 42
1338.68 35
1338.77 29
1338.85 25
1338.94 22
1339.02 19
1339.10 18
1339.19 18
1339.27 19
1339.36 20
1339.44 22
1339.52 23
1339.61 25
1339.69 27
1339.77 29
1339.86 32
1339.94 35
1340.03 36
1340.11 36
1340.19 34
1340.28 31
1340.36 28
1340.45 26
1340.53 25
1340.61 27
1340.70 31
1340.78 35
1340.87 38
1340.95 40
1341.03 40
1341.12 37
1341.20 32
1341.29 27
1341.37 22
1341.45 19
1341.54 16
1341.62 16
1341.71 19
1341.79 24
1341.87 31
1341.96 40
1342.04 48
1342.13 56
1342.21 63
1342.29 67
1342.38 69
1342.46 70
1342.54 69
1342.63 68
1342.71 67
1342.80 68
1342.88 71
1342.96 76
1343.05 83
1343.13 92
1343.22 103
1343.30 115
1343.38 126
1343.47 135
1343.55 141
1343.64 146
1343.72 147
1343.81 148
1343.89 147
1343.97 148
1344.06 149
1344.14 151
1344.23 153
1344.31 153
1344.39 151
1344.48 146
1344.56 138
1344.65 129
1344.73 120
1344.81 112
1344.90 107
1344.98 107
1345.07 111
1345.15 118
1345.23 127
1345.32 136
1345.40 144
1345.49 149
1345.57 149
1345.65 144
1345.74 136
1345.82 126
1345.91 115
1345.99 105
1346.07 97
1346.16 92
1346.24 89
1346.33 86
1346.41 84
1346.50 81
1346.58 76
1346.66 71
1346.75 64
1346.83 56
1346.92 49
1347.00 42
1347.08 36
1347.17 32
1347.25 29
1347.34 29
1347.42 31
1347.51 35
1347.59 40
1347.67 46
1347.76 51
1347.84 57
1347.93 62
1348.01 65
1348.09 67
1348.18 67
1348.26 65
1348.35 60
1348.43 53
1348.51 44
1348.60 33
1348.68 21
1348.77 11
1348.85 1
1348.94 0
1349.02 0
1349.10 0
1349.19 0
1349.27 2
1349.36 10
1349.44 19
1349.53 29
1349.61 39
1349.69 49
1349.78 58
1349.86 66
1349.95 72
1350.03 76
1350.11 78
1350.20 78
1350.28 75
1350.37 71
1350.45 66
1350.54 60
1350.62 55
1350.70 50
1350.79 46
1350.87 44
1350.96 44
1351.04 45
1351.13 47
1351.21 51
1351.29 55
1351.38 59
1351.46 62
1351.55 64
1351.63 65
1351.72 65
1351.80 65
1351.88 64
1351.97 63
1352.05 61
1352.14 57
1352.22 53
1352.31 47
1352.39 41
1352.47 35
1352.56 29
1352.64 24
1352.73 20
1352.81 16
1352.90 13
1352.98 11
1353.06 9
1353.15 8
1353.23 7
1353.32 7
1353.40 8
1353.49 9
1353.57 11
1353.65 14
1353.74 19
1353.82 26
1353.91 34
1353.99 43
1354.08 52
1354.16 60
1354.25 65
1354.33 68
1354.41 67
1354.50 64
1354.58 57
1354.67 49
1354.75 40
1354.84 31
1354.92 22
1355.00 14
1355.09 7
1355.17 1
1355.26 0
1355.34 0
1355.43 0
1355.51 0
1355.60 0
1355.68 0
1355.76 0
1355.85 1
1355.93 4
1356.02 6
1356.10 7
1356.19 7
1356.27 8
1356.36 9
1356.44 12
1356.52 18
1356.61 26
1356.69 37
1356.78 49
1356.86 63
1356.95 77
1357.03 91
1357.11 105
1357.20 117
1357.28 127
1357.37 136
1357.45 142
1357.54 146
1357.62 149
1357.71 150
1357.79 152
1357.88 155
1357.96 160
1358.04 165
1358.13 171
1358.21 177
1358.30 183
1358.38 186
1358.47 188
1358.55 189
1358.64 188
1358.72 187
1358.80 186
1358.89 186
1358.97 187
1359.06 189
1359.14 192
1359.23 195
1359.31 198
1359.40 199
1359.48 199
1359.56 199
1359.65 198
1359.73 199
1359.82 201
1359.90 204
1359.99 209
1360.07 213
1360.16 217
1360.24 219
1360.33 222
1360.41 224
1360.49 227
1360.58 231
1360.66 236
1360.75 243
1360.83 251
1360.92 259
1361.00 266
1361.09 271
1361.17 274
1361.26 274
1361.34 271
1361.43 265
1361.51 257
1361.59 248
1361.68 239
1361.76 232
1361.85 227
1361.93 226
1362.02 228
1362.10 232
1362.19 238
1362.27 243
1362.36 248
1362.44 250
1362.52 250
1362.61 247
1362.69 243
1362.78 238
1362.86 233
1362.95 229
1363.03 226
1363.12 223
1363.20 220
1363.29 216
1363.37 210
1363.46 201
1363.54 189
1363.63 175
1363.71 159
1363.79 143
1363.88 128
1363.96 113
1364.05 100
1364.13 88
1364.22 77
1364.30 68
1364.39 61
1364.47 56
1364.56 54
1364.64 54
1364.73 57
1364.81 61
1364.90 66
1364.98 69
1365.06 72
1365.15 74
1365.23 76
1365.32 80
1365.40 85
1365.49 91
1365.57 98
1365.66 106
1365.74 112
1365.83 116
1365.91 117
1366.00 115
1366.08 112
1366.17 108
1366.25 103
1366.34 97
1366.42 92
1366.50 87
1366.59 83
1366.67 78
1366.76 73
1366.84 69
1366.93 64
1367.01 58
1367.10 52
1367.18 44
1367.27 37
1367.35 30
1367.44 24
1367.52 20
1367.61 19
1367.69 19
1367.78 21
1367.86 23
1367.95 25
1368.03 26
1368.12 27
1368.20 29
1368.28 31
1368.37 34
1368.45 38
1368.54 41
1368.62 44
1368.71 43
1368.79 40
1368.88 33
1368.96 25
1369.05 16
1369.13 9
1369.22 3
1369.30 0
1369.39 0
1369.47 0
1369.56 0
1369.64 0
1369.73 0
1369.81 0
1369.90 0
1369.98 0
1370.07 0
1370.15 0
1370.24 1
1370.32 3
1370.41 4
1370.49 4
1370.58 2
1370.66 0
1370.74 0
1370.83 0
1370.91 0
1371.00 6
1371.08 14
1371.17 24
1371.25 33
1371.34 42
1371.42 47
1371.51 50
1371.59 50
1371.68 48
1371.76 45
1371.85 43
1371.93 43
1372.02 43
1372.10 43
1372.19 44
1372.27 46
1372.36 48
1372.44 51
1372.53 57
1372.61 66
1372.70 78
1372.78 92
1372.87 107
1372.95 120
1373.04 131
1373.12 137
1373.21 141
1373.29 142
1373.38 142
1373.46 143
1373.55 147
1373.63 153
1373.72 163
1373.80 175
1373.89 188
1373.97 201
1374.06 212
1374.14 221
1374.23 228
1374.31 231
1374.40 232
1374.48 232
1374.57 231
1374.65 229
1374.74 227
1374.82 226
1374.91 225
1374.99 225
1375.08 226
1375.16 228
1375.25 231
1375.33 234
1375.42 238
1375.50 241
1375.59 243
1375.67 244
1375.76 242
1375.84 239
1375.93 236
1376.01 232
1376.10 231
1376.18 231
1376.27 234
1376.35 239
1376.44 246
1376.52 254
1376.61 261
1376.69 265
1376.78 266
1376.86 264
1376.95 259
1377.03 252
1377.12 244
1377.20 237
1377.29 232
1377.37 228
1377.46 224
1377.54 219
1377.63 214
1377.71 207
1377.80 201
1377.88 197
1377.97 196
1378.05 198
1378.14 204
1378.22 213
1378.31 224
1378.39 232
1378.48 238
1378.56 239
1378.65 236
1378.73 227
1378.82 214
1378.90 199
1378.99 184
1379.07 170
1379.16 159
1379.25 150
1379.33 143
1379.42 137
1379.50 130
1379.59 122
1379.67 113
1379.76 104
1379.84 96
1379.93 91
1380.01 90
1380.10 93
1380.18 99
1380.27 107
1380.35 115
1380.44 123
1380.52 129
1380.61 134
1380.69 138
1380.78 142
1380.86 146
1380.95 149
1381.03 152
1381.12 154
1381.20 153
1381.29 151
1381.37 147
1381.46 141
1381.54 135
1381.63 130
1381.72 126
1381.80 122
1381.89 121
1381.97 120
1382.06 120
1382.14 121
1382.23 122
1382.31 123
1382.40 123
1382.48 122
1382.57 119
1382.65 116
1382.74 112
1382.82 109
1382.91 106
1382.99 104
1383.08 102
1383.16 101
1383.25 100
1383.33 99
1383.42 98
1383.51 98
1383.59 98
1383.68 99
1383.76 100
1383.85 102
1383.93 104
1384.02 106
1384.10 109
1384.19 113
1384.27 120
1384.36 128
1384.44 139
1384.53 150
1384.61 161
1384.70 168
1384.78 171
1384.87 169
1384.95 162
1385.04 152
1385.13 139
1385.21 127
1385.30 115
1385.38 106
1385.47 100
1385.55 95
1385.64 91
1385.72 87
1385.81 81
1385.89 74
1385.98 65
1386.06 54
1386.15 42
1386.23 29
1386.32 17
1386.41 6
1386.49 0
1386.58 0
1386.66 0
1386.75 0
1386.83 0
1386.92 0
1387.00 0
1387.09 0
1387.17 0
1387.26 7
1387.34 15
1387.43 22
1387.52 29
1387.60 34
1387.69 38
1387.77 40
1387.86 40
1387.94 39
1388.03 38
1388.11 36
1388.20 33
1388.28 31
1388.37 30
1388.45 30
1388.54 31
1388.63 32
1388.71 32
1388.80 32
1388.88 31
1388.97 29
1389.05 29
1389.14 32
1389.22 38
1389.31 49
1389.39 64
1389.48 80
1389.57 98
1389.65 114
1389.74 128
1389.82 139
1389.91 147
1389.99 152
1390.08 154
1390.16 153
1390.25 149
1390.33 142
1390.42 133
1390.51 124
1390.59 114
1390.68 104
1390.76 95
1390.85 87
1390.93 80
1391.02 73
1391.10 66
1391.19 61
1391.28 56
1391.36 54
1391.45 54
1391.53 55
1391.62 58
1391.70 63
1391.79 69
1391.87 75
1391.96 81
1392.04 87
1392.13 91
1392.22 93
1392.30 94
1392.39 93
1392.47 90
1392.56 85
1392.64 82
1392.73 79
1392.81 78
1392.90 80
1392.99 82
1393.07 86
1393.16 89
1393.24 90
1393.33 89
1393.41 87
1393.50 83
1393.58 81
1393.67 79
1393.76 81
1393.84 85
1393.93 92
1394.01 101
1394.10 112
1394.18 123
1394.27 134
1394.35 141
1394.44 145
1394.53 145
1394.61 140
1394.70 132
1394.78 122
1394.87 111
1394.95 101
1395.04 93
1395.13 87
1395.21 83
1395.30 81
1395.38 81
1395.47 82
1395.55 84
1395.64 87
1395.72 91
1395.81 95
1395.90 102
1395.98 110
1396.07 119
1396.15 129
1396.24 138
1396.32 146
1396.41 151
1396.50 153
1396.58 150
1396.67 143
1396.75 132
1396.84 120
1396.92 107
1397.01 94
1397.10 84
1397.18 75
1397.27 69
1397.35 65
1397.44 63
1397.52 63
1397.61 62
1397.70 61
1397.78 58
1397.87 56
1397.95 55
1398.04 57
1398.12 65
1398.21 77
1398.30 95
1398.38 117
1398.47 139
1398.55 159
1398.64 176
1398.72 189
1398.81 198
1398.90 204
1398.98 210
1399.07 215
1399.15 219
1399.24 223
1399.32 223
1399.41 220
1399.50 212
1399.58 199
1399.67 183
1399.75 165
1399.84 146
1399.92 129
1400.01 115
1400.10 104
1400.18 98
1400.27 97
1400.35 100
1400.44 106
1400.52 113
1400.61 120
1400.70 126
1400.78 129
1400.87 130
1400.95 129
1401.04 128
1401.13 127
1401.21 127
1401.30 127
1401.38 128
1401.47 130
1401.55 132
1401.64 135
1401.73 140
1401.81 148
1401.90 159
1401.98 170
1402.07 181
1402.16 189
1402.24 192
1402.33 190
1402.41 185
1402.50 178
1402.58 172
1402.67 169
1402.76 169
1402.84 173
1402.93 179
1403.01 186
1403.10 191
1403.19 193
1403.27 194
1403.36 193
1403.44 192
1403.53 190
1403.61 188
1403.70 185
1403.79 180
1403.87 173
1403.96 164
1404.04 155
1404.13 147
1404.22 140
1404.30 136
1404.39 134
1404.47 136
1404.56 141
1404.65 147
1404.73 154
1404.82 163
1404.90 171
1404.99 178
1405.08 184
1405.16 186
1405.25 185
1405.33 180
1405.42 173
1405.50 164
1405.59 155
1405.68 147
1405.76 141
1405.85 138
1405.93 137
1406.02 136
1406.11 136
1406.19 135
1406.28 132
1406.36 129
1406.45 126
1406.54 122
1406.62 120
1406.71 118
1406.79 116
1406.88 114
1406.97 112
1407.05 111
1407.14 111
1407.22 113
1407.31 117
1407.40 123
1407.48 131
1407.57 139
1407.65 145
1407.74 149
1407.83 150
1407.91 148
1408.00 145
1408.08 141
1408.17 139
1408.26 138
1408.34 139
1408.43 142
1408.51 147
1408.60 153
1408.69 158
1408.77 164
1408.86 168
1408.94 170
1409.03 169
1409.12 165
1409.20 158
1409.29 148
1409.37 136
1409.46 124
1409.55 112
1409.63 102
1409.72 93
1409.81 86
1409.89 81
1409.98 76
1410.06 72
1410.15 69
1410.24 68
1410.32 69
1410.41 73
1410.49 79
1410.58 87
1410.67 95
1410.75 101
1410.84 104
1410.92 104
1411.01 101
1411.10 95
1411.18 88
1411.27 79
1411.36 71
1411.44 62
1411.53 53
1411.61 42
1411.70 30
1411.79 18
1411.87 6
1411.96 0
1412.04 0
1412.13 0
1412.22 0
1412.30 0
1412.39 0
1412.47 0
1412.56 0
1412.65 4
1412.73 19
1412.82 32
1412.91 42
1412.99 47
1413.08 46
1413.16 40
1413.25 30
1413.34 21
1413.42 15
1413.51 14
1413.60 20
1413.68 30
1413.77 44
1413.85 60
1413.94 74
1414.03 85
1414.11 93
1414.20 97
1414.28 97
1414.37 94
1414.46 91
1414.54 87
1414.63 84
1414.72 85
1414.80 88
1414.89 94
1414.97 103
1415.06 111
1415.15 119
1415.23 125
1415.32 127
1415.41 127
1415.49 124
1415.58 119
1415.66 114
1415.75 109
1415.84 105
1415.92 102
1416.01 101
1416.10 102
1416.18 105
1416.27 110
1416.35 117
1416.44 127
1416.53 138
1416.61 151
1416.70 165
1416.79 177
1416.87 187
1416.96 193
1417.04 195
1417.13 192
1417.22 186
1417.30 177
1417.39 167
1417.48 157
1417.56 149
1417.65 141
1417.74 135
1417.82 128
1417.91 123
1417.99 117
1418.08 112
1418.17 108
1418.25 104
1418.34 100
1418.43 94
1418.51 86
1418.60 77
1418.68 65
1418.77 53
1418.86 41
1418.94 31
1419.03 23
1419.12 18
1419.20 15
1419.29 15
1419.38 16
1419.46 19
1419.55 23
1419.63 30
1419.72 38
1419.81 47
1419.89 57
1419.98 66
1420.07 74
1420.15 82
1420.24 88
1420.33 94
1420.41 101
1420.50 108
1420.58 118
1420.67 128
1420.76 140
1420.84 152
1420.93 165
1421.02 176
1421.10 185
1421.19 193
1421.28 197
1421.36 200
1421.45 201
1421.54 201
1421.62 202
1421.71 202
1421.79 204
1421.88 205
1421.97 207
1422.05 208
1422.14 208
1422.23 209
1422.31 211
1422.40 215
1422.49 221
1422.57 228
1422.66 236
1422.75 243
1422.83 248
1422.92 248
1423.01 246
1423.09 240
1423.18 233
1423.26 225
1423.35 218
1423.44 212
1423.52 207
1423.61 202
1423.70 197
1423.78 191
1423.87 186
1423.96 181
1424.04 176
1424.13 172
1424.22 168
1424.30 164
1424.39 161
1424.48 158
1424.56 155
1424.65 151
1424.74 146
1424.82 140
1424.91 131
1424.99 123
1425.08 115
1425.17 109
1425.25 108
1425.34 112
1425.43 121
1425.51 133
1425.60 147
1425.69 160
1425.77 170
1425.86 176
1425.95 176
1426.03 171
1426.12 163
1426.21 153
1426.29 142
1426.38 132
1426.47 124
1426.55 117
1426.64 112
1426.73 110
1426.81 110
1426.90 111
1426.99 114
1427.07 116
1427.16 119
1427.25 119
1427.33 117
1427.42 113
1427.51 105
1427.59 95
1427.68 82
1427.77 70
1427.85 57
1427.94 45
1428.03 35
1428.11 28
1428.20 23
1428.28 21
1428.37 23
1428.46 28
1428.54 37
1428.63 47
1428.72 60
1428.80 72
1428.89 84
1428.98 94
1429.06 102
1429.15 106
1429.24 108
1429.32 106
1429.41 101
1429.50 94
1429.58 85
1429.67 76
1429.76 66
1429.84 57
1429.93 49
1430.02 44
1430.10 40
1430.19 39
1430.28 40
1430.36 43
1430.45 48
1430.54 56
1430.63 65
1430.71 76
1430.80 89
1430.89 103
1430.97 118
1431.06 134
1431.15 149
1431.23 164
1431.32 176
1431.41 186
1431.49 193
1431.58 196
1431.67 196
1431.75 192
1431.84 185
1431.93 177
1432.01 168
1432.10 160
1432.19 153
1432.27 148
1432.36 146
1432.45 147
1432.53 149
1432.62 153
1432.71 157
1432.79 161
1432.88 164
1432.97 165
1433.05 164
1433.14 162
1433.23 158
1433.31 154
1433.40 150
1433.49 144
1433.57 137
1433.66 128
1433.75 117
1433.83 104
1433.92 91
1434.01 81
1434.10 73
1434.18 68
1434.27 67
1434.36 66
1434.44 64
1434.53 61
1434.62 55
1434.70 49
1434.79 44
1434.88 42
1434.96 44
1435.05 50
1435.14 59
1435.22 70
1435.31 78
1435.40 85
1435.48 88
1435.57 89
1435.66 90
1435.75 92
1435.83 96
1435.92 103
1436.01 112
1436.09 121
1436.18 130
1436.27 136
1436.35 139
1436.44 139
1436.53 138
1436.61 137
1436.70 137
1436.79 139
1436.87 144
1436.96 152
1437.05 161
1437.14 169
1437.22 175
1437.31 179
1437.40 180
1437.48 177
1437.57 172
1437.66 165
1437.74 159
1437.83 154
1437.92 152
1438.00 155
1438.09 162
1438.18 174
1438.27 188
1438.35 203
1438.44 217
1438.53 227
1438.61 232
1438.70 234
1438.79 231
1438.87 225
1438.96 217
1439.05 209
1439.13 200
1439.22 192
1439.31 184
1439.40 177
1439.48 171
1439.57 166
1439.66 162
1439.74 157
1439.83 151
1439.92 144
1440.00 135
1440.09 126
1440.18 118
1440.27 111
1440.35 108
1440.44 107
1440.53 109
1440.61 114
1440.70 119
1440.79 125
1440.87 130
1440.96 135
1441.05 138
1441.14 139
1441.22 136
1441.31 132
1441.40 124
1441.48 114
1441.57 105
1441.66 96
1441.74 90
1441.83 88
1441.92 90
1442.01 95
1442.09 102
1442.18 108
1442.27 112
1442.35 114
1442.44 113
1442.53 110
1442.62 106
1442.70 104
1442.79 102
1442.88 101
1442.96 99
1443.05 95
1443.14 89
1443.23 81
1443.31 71
1443.40 61
1443.49 54
1443.57 52
1443.66 56
1443.75 64
1443.83 76
1443.92 89
1444.01 102
1444.10 113
1444.18 120
1444.27 124
1444.36 125
1444.44 125
1444.53 124
1444.62 123
1444.71 121
1444.79 120
1444.88 119
1444.97 118
1445.05 116
1445.14 114
1445.23 113
1445.32 114
1445.40 115
1445.49 116
1445.58 117
1445.66 117
1445.75 116
1445.84 113
1445.93 109
1446.01 107
1446.10 107
1446.19 110
1446.27 117
1446.36 127
1446.45 138
1446.54 146
1446.62 151
1446.71 151
1446.80 146
1446.88 139
1446.97 131
1447.06 127
1447.15 126
1447.23 129
1447.32 136
1447.41 144
1447.50 152
1447.58 159
1447.67 163
1447.76 166
1447.84 169
1447.93 172
1448.02 176
1448.11 182
1448.19 190
1448.28 197
1448.37 204
1448.45 208
1448.54 207
1448.63 201
1448.72 190
1448.80 174
1448.89 156
1448.98 139
1449.07 123
1449.15 113
1449.24 107
1449.33 106
1449.41 109
1449.50 113
1449.59 119
1449.68 125
1449.76 131
1449.85 136
1449.94 139
1450.03 141
1450.11 142
1450.20 141
1450.29 139
1450.37 139
1450.46 140
1450.55 146
1450.64 154
1450.72 165
1450.81 176
1450.90 186
1450.99 191
1451.07 190
1451.16 185
1451.25 177
1451.34 168
1451.42 161
1451.51 158
1451.60 160
1451.68 164
1451.77 170
1451.86 176
1451.95 179
1452.03 180
1452.12 179
1452.21 176
1452.30 172
1452.38 169
1452.47 165
1452.56 162
1452.65 158
1452.73 154
1452.82 149
1452.91 144
1453.00 139
1453.08 134
1453.17 132
1453.26 130
1453.34 129
1453.43 129
1453.52 129
1453.61 129
1453.69 128
1453.78 126
1453.87 124
1453.96 123
1454.04 122
1454.13 124
1454.22 129
1454.31 135
1454.39 144
1454.48 151
1454.57 157
1454.66 160
1454.74 159
1454.83 154
1454.92 146
1455.01 137
1455.09 127
1455.18 119
1455.27 114
1455.36 111
1455.44 112
1455.53 115
1455.62 120
1455.71 127
1455.79 134
1455.88 140
1455.97 146
1456.06 150
1456.14 153
1456.23 155
1456.32 155
1456.41 153
1456.49 149
1456.58 144
1456.67 136
1456.76 128
1456.84 121
1456.93 115
1457.02 112
1457.11 113
1457.19 116
1457.28 122
1457.37 128
1457.46 134
1457.54 137
1457.63 138
1457.72 136
1457.81 131
1457.89 125
1457.98 118
1458.07 113
1458.16 109
1458.24 108
1458.33 110
1458.42 115
1458.51 121
1458.59 127
1458.68 133
1458.77 138
1458.86 141
1458.94 143
1459.03 143
1459.12 143
1459.21 142
1459.29 143
1459.38 145
1459.47 148
1459.56 151
1459.64 154
1459.73 157
1459.82 158
1459.91 158
1459.99 155
1460.08 150
1460.17 144
1460.26 137
1460.34 130
1460.43 122
1460.52 117
1460.61 115
1460.70 119
1460.78 129
1460.87 146
1460.96 168
1461.05 196
1461.13 224
1461.22 252
1461.31 276
1461.40 295
1461.48 308
1461.57 317
1461.66 322
1461.75 326
1461.83 329
1461.92 333
1462.01 337
1462.10 340
1462.18 341
1462.27 339
1462.36 334
1462.45 326
1462.54 317
1462.62 307
1462.71 298
1462.80 291
1462.89 286
1462.97 282
1463.06 279
1463.15 277
1463.24 276
1463.32 275
1463.41 276
1463.50 276
1463.59 275
1463.68 272
1463.76 265
1463.85 254
1463.94 240
1464.03 223
1464.11 206
1464.20 190
1464.29 178
1464.38 170
1464.46 167
1464.55 169
1464.64 177
1464.73 188
1464.82 202
1464.90 218
1464.99 234
1465.08 249
1465.17 261
1465.25 270
1465.34 275
1465.43 276
1465.52 273
1465.61 267
1465.69 258
1465.78 247
1465.87 235
1465.96 222
1466.04 209
1466.13 197
1466.22 186
1466.31 176
1466.40 167
1466.48 159
1466.57 153
1466.66 149
1466.75 147
1466.83 146
1466.92 147
1467.01 150
1467.10 152
1467.19 153
1467.27 151
1467.36 147
1467.45 139
1467.54 130
1467.62 118
1467.71 106
1467.80 95
1467.89 84
1467.98 74
1468.06 64
1468.15 54
1468.24 45
1468.33 37
1468.42 30
1468.50 26
1468.59 23
1468.68 23
1468.77 25
1468.85 27
1468.94 29
1469.03 30
1469.12 30
1469.21 28
1469.29 26
1469.38 22
1469.47 17
1469.56 12
1469.65 5
1469.73 0
1469.82 0
1469.91 0
1470.00 0
1470.08 0
1470.17 0
1470.26 0
1470.35 0
1470.44 7
1470.52 17
1470.61 26
1470.70 32
1470.79 35
1470.88 35
1470.96 33
1471.05 28
1471.14 21
1471.23 12
1471.32 1
1471.40 0
1471.49 0
1471.58 0
1471.67 0
1471.76 0
1471.84 0
1471.93 6
1472.02 30
1472.11 55
1472.19 78
1472.28 94
1472.37 103
1472.46 104
1472.55 98
1472.63 90
1472.72 81
1472.81 74
1472.90 71
1472.99 71
1473.07 74
1473.16 77
1473.25 79
1473.34 79
1473.43 77
1473.51 74
1473.60 69
1473.69 64
1473.78 58
1473.87 53
1473.95 48
1474.04 43
1474.13 38
1474.22 34
1474.31 31
1474.39 29
1474.48 29
1474.57 32
1474.66 37
1474.75 45
1474.83 56
1474.92 67
1475.01 76
1475.10 83
1475.19 85
1475.28 83
1475.36 77
1475.45 68
1475.54 60
1475.63 54
1475.72 52
1475.80 55
1475.89 63
1475.98 75
1476.07 91
1476.16 109
1476.24 129
1476.33 148
1476.42 166
1476.51 180
1476.60 190
1476.68 196
1476.77 198
1476.86 197
1476.95 192
1477.04 185
1477.12 176
1477.21 167
1477.30 160
1477.39 155
1477.48 154
1477.57 157
1477.65 162
1477.74 166
1477.83 167
1477.92 164
1478.01 155
1478.09 143
1478.18 129
1478.27 118
1478.36 112
1478.45 113
1478.53 119
1478.62 131
1478.71 144
1478.80 156
1478.89 167
1478.98 174
1479.06 179
1479.15 180
1479.24 178
1479.33 174
1479.42 168
1479.50 160
1479.59 152
1479.68 144
1479.77 138
1479.86 135
1479.95 134
1480.03 137
1480.12 143
1480.21 151
1480.30 159
1480.39 166
1480.47 171
1480.56 173
1480.65 171
1480.74 167
1480.83 162
1480.92 156
1481.00 151
1481.09 147
1481.18 145
1481.27 142
1481.36 139
1481.44 135
1481.53 129
1481.62 123
1481.71 118
1481.80 113
1481.89 111
1481.97 110
1482.06 112
1482.15 115
1482.24 120
1482.33 126
1482.42 133
1482.50 142
1482.59 152
1482.68 161
1482.77 168
1482.86 172
1482.95 173
1483.03 169
1483.12 161
1483.21 152
1483.30 142
1483.39 133
1483.47 128
1483.56 125
1483.65 126
1483.74 130
1483.83 137
1483.92 146
1484.00 156
1484.09 167
1484.18 178
1484.27 188
1484.36 197
1484.45 202
1484.53 204
1484.62 202
1484.71 195
1484.80 185
1484.89 171
1484.98 156
1485.06 141
1485.15 126
1485.24 112
1485.33 100
1485.42 89
1485.51 81
1485.59 74
1485.68 71
1485.77 70
1485.86 74
1485.95 81
1486.04 92
1486.12 105
1486.21 118
1486.30 130
1486.39 140
1486.48 146
1486.57 147
1486.66 144
1486.74 137
1486.83 128
1486.92 117
1487.01 107
1487.10 97
1487.19 88
1487.27 79
1487.36 70
1487.45 63
1487.54 56
1487.63 50
1487.72 46
1487.80 42
1487.89 39
1487.98 36
1488.07 33
1488.16 31
1488.25 29
1488.34 30
1488.42 33
1488.51 38
1488.60 45
1488.69 51
1488.78 55
1488.87 53
1488.95 45
1489.04 32
1489.13 15
1489.22 0
1489.31 0
1489.40 0
1489.49 0
1489.57 0
1489.66 0
1489.75 0
1489.84 0
1489.93 8
1490.02 15
1490.10 20
1490.19 24
1490.28 26
1490.37 28
1490.46 30
1490.55 33
1490.64 35
1490.72 38
1490.81 39
1490.90 39
1490.99 39
1491.08 37
1491.17 37
1491.26 37
1491.34 39
1491.43 43
1491.52 48
1491.61 54
1491.70 60
1491.79 64
1491.87 67
1491.96 67
1492.05 66
1492.14 65
1492.23 64
1492.32 64
1492.41 66
1492.49 66
1492.58 66
1492.67 65
1492.76 62
1492.85 58
1492.94 56
1493.03 55
1493.11 58
1493.20 64
1493.29 74
1493.38 84
1493.47 94
1493.56 102
1493.65 108
1493.73 112
1493.82 113
1493.91 114
1494.00 115
1494.09 117
1494.18 120
1494.27 124
1494.36 129
1494.44 134
1494.53 139
1494.62 145
1494.71 151
1494.80 156
1494.89 161
1494.98 164
1495.06 164
1495.15 161
1495.24 154
1495.33 143
1495.42 130
1495.51 114
1495.60 97
1495.68 81
1495.77 67
1495.86 58
1495.95 53
1496.04 54
1496.13 60
1496.22 70
1496.31 83
1496.39 95
1496.48 106
1496.57 114
1496.66 119
1496.75 122
1496.84 123
1496.93 123
1497.01 122
1497.10 121
1497.19 117
1497.28 112
1497.37 103
1497.46 92
1497.55 78
1497.64 65
1497.72 54
1497.81 47
1497.90 44
1497.99 45
1498.08 51
1498.17 58
1498.26 67
1498.35 75
1498.43 83
1498.52 91
1498.61 100
1498.70 110
1498.79 122
1498.88 135
1498.97 149
1499.06 161
1499.14 170
1499.23 175
1499.32 174
1499.41 169
1499.50 159
1499.59 147
1499.68 133
1499.77 120
1499.85 109
1499.94 101
1500.03 97
1500.12 97
1500.21 102
1500.30 109
1500.39 118
1500.48 126
1500.56 132
1500.65 134
1500.74 132
1500.83 125
1500.92 115
1501.01 103
1501.10 90
1501.19 77
1501.28 66
1501.36 59
1501.45 55
1501.54 54
1501.63 55
1501.72 58
1501.81 61
1501.90 63
1501.99 64
1502.07 65
1502.16 65
1502.25 64
1502.34 62
1502.43 57
1502.52 49
1502.61 38
1502.70 24
1502.79 8
1502.87 0
1502.96 0
1503.05 0
1503.14 0
1503.23 0
1503.32 0
1503.41 0
1503.50 2
1503.59 7
1503.67 10
1503.76 13
1503.85 16
1503.94 22
1504.03 31
1504.12 43
1504.21 58
1504.30 75
1504.39 90
1504.47 104
1504.56 113
1504.65 118
1504.74 118
1504.83 113
1504.92 105
1505.01 96
1505.10 86
1505.19 77
1505.27 70
1505.36 64
1505.45 59
1505.54 53
1505.63 46
1505.72 37
1505.81 27
1505.90 15
1505.99 5
1506.08 0
1506.16 0
1506.25 2
1506.34 15
1506.43 32
1506.52 54
1506.61 76
1506.70 96
1506.79 112
1506.88 122
1506.97 127
1507.05 126
1507.14 121
1507.23 115
1507.32 111
1507.41 110
1507.50 114
1507.59 121
1507.68 130
1507.77 139
1507.86 146
1507.94 149
1508.03 147
1508.12 143
1508.21 137
1508.30 133
1508.39 130
1508.48 131
1508.57 134
1508.66 138
1508.75 141
1508.83 143
1508.92 143
1509.01 141
1509.10 138
1509.19 134
1509.28 131
1509.37 127
1509.46 125
1509.55 123
1509.64 122
1509.73 122
1509.81 122
1509.90 123
1509.99 123
1510.08 121
1510.17 119
1510.26 116
1510.35 113
1510.44 110
1510.53 109
1510.62 110
1510.71 114
1510.79 118
1510.88 124
1510.97 128
1511.06 131
1511.15 132
1511.24 130
1511.33 126
1511.42 120
1511.51 113
1511.60 104
1511.69 95
1511.77 84
1511.86 71
1511.95 59
1512.04 46
1512.13 35
1512.22 26
1512.31 20
1512.40 16
1512.49 15
1512.58 17
1512.67 20
1512.76 23
1512.84 26
1512.93 27
1513.02 28
1513.11 29
1513.20 32
1513.29 39
1513.38 49
1513.47 64
1513.56 82
1513.65 99
1513.74 114
1513.83 124
1513.91 127
1514.00 123
1514.09 113
1514.18 99
1514.27 83
1514.36 66
1514.45 51
1514.54 37
1514.63 24
1514.72 12
1514.81 2
1514.90 0
1514.99 0
1515.07 0
1515.16 0
1515.25 0
1515.34 0
1515.43 0
1515.52 1
1515.61 2
1515.70 3
1515.79 5
1515.88 8
1515.97 10
1516.06 12
1516.15 13
1516.23 13
1516.32 12
1516.41 12
1516.50 14
1516.59 18
1516.68 23
1516.77 28
1516.86 32
1516.95 33
1517.04 30
1517.13 26
1517.22 19
1517.31 13
1517.40 10
1517.48 12
1517.57 18
1517.66 29
1517.75 43
1517.84 58
1517.93 71
1518.02 79
1518.11 82
1518.20 80
1518.29 75
1518.38 67
1518.47 59
1518.56 54
1518.65 51
1518.73 50
1518.82 51
1518.91 52
1519.00 52
1519.09 51
1519.18 49
1519.27 48
1519.36 49
1519.45 52
1519.54 60
1519.63 71
1519.72 85
1519.81 101
1519.90 117
1519.99 132
1520.08 146
1520.16 157
1520.25 166
1520.34 172
1520.43 176
1520.52 178
1520.61 176
1520.70 171
1520.79 163
1520.88 152
1520.97 139
1521.06 126
1521.15 113
1521.24 104
1521.33 97
1521.42 95
1521.51 95
1521.60 98
1521.68 102
1521.77 107
1521.86 113
1521.95 120
1522.04 128
1522.13 136
1522.22 143
1522.31 150
1522.40 155
1522.49 157
1522.58 157
1522.67 157
1522.76 156
1522.85 158
1522.94 162
1523.03 168
1523.12 177
1523.21 187
1523.29 197
1523.38 206
1523.47 213
1523.56 216
1523.65 217
1523.74 214
1523.83 209
1523.92 199
1524.01 186
1524.10 170
1524.19 151
1524.28 132
1524.37 115
1524.46 102
1524.55 95
1524.64 96
1524.73 104
1524.82 118
1524.91 135
1525.00 152
1525.08 166
1525.17 178
1525.26 185
1525.35 189
1525.44 191
1525.53 191
1525.62 188
1525.71 183
1525.80 174
1525.89 162
1525.98 147
1526.07 133
1526.16 120
1526.25 111
1526.34 107
1526.43 108
1526.52 111
1526.61 115
1526.70 117
1526.79 118
1526.88 117
1526.97 115
1527.05 112
1527.14 108
1527.23 105
1527.32 102
1527.41 99
1527.50 98
1527.59 99
1527.68 101
1527.77 106
1527.86 111
1527.95 117
1528.04 121
1528.13 122
1528.22 119
1528.31 111
1528.40 100
1528.49 85
1528.58 67
1528.67 49
1528.76 32
1528.85 18
1528.94 6
1529.03 0
1529.12 0
1529.21 0
1529.30 3
1529.38 10
1529.47 17
1529.56 23
1529.65 28
1529.74 31
1529.83 31
1529.92 31
1530.01 29
1530.10 28
1530.19 28
1530.28 29
1530.37 32
1530.46 36
1530.55 42
1530.64 49
1530.73 55
1530.82 61
1530.91 65
1531.00 68
1531.09 69
1531.18 69
1531.27 68
1531.36 67
1531.45 67
1531.54 68
1531.63 70
1531.72 72
1531.81 73
1531.90 74
1531.99 74
1532.08 72
1532.17 70
1532.26 68
1532.34 65
1532.43 63
1532.52 60
1532.61 56
1532.70 52
1532.79 46
1532.88 41
1532.97 36
1533.06 33
1533.15 32
1533.24 32
1533.33 34
1533.42 35
1533.51 34
1533.60 32
1533.69 28
1533.78 23
1533.87 17
1533.96 13
1534.05 9
1534.14 7
1534.23 5
1534.32 3
1534.41 0
1534.50 0
1534.59 0
1534.68 0
1534.77 0
1534.86 0
1534.95 0
1535.04 3
1535.13 17
1535.22 31
1535.31 43
1535.40 52
1535.49 56
1535.58 56
1535.67 53
1535.76 49
1535.85 46
1535.94 45
1536.03 48
1536.12 56
1536.21 67
1536.30 81
1536.39 96
1536.48 110
1536.57 121
1536.66 128
1536.75 129
1536.83 126
1536.92 119
1537.01 112
1537.10 105
1537.19 102
1537.28 103
1537.37 106
1537.46 111
1537.55 116
1537.64 119
1537.73 122
1537.82 124
1537.91 126
1538.00 130
1538.09 137
1538.18 144
1538.27 153
1538.36 162
1538.45 168
1538.54 171
1538.63 170
1538.72 165
1538.81 157
1538.90 147
1538.99 137
1539.08 128
1539.17 121
1539.26 116
1539.35 114
1539.44 115
1539.53 117
1539.62 121
1539.71 126
1539.80 132
1539.89 139
1539.98 146
1540.07 153
1540.16 159
1540.25 165
1540.34 169
1540.43 171
1540.52 171
1540.61 171
1540.70 170
1540.79 171
1540.88 171
1540.97 173
1541.06 175
1541.15 176
1541.24 176
1541.33 174
1541.42 171
1541.51 167
1541.60 164
1541.69 162
1541.78 163
1541.87 165
1541.96 168
1542.05 171
1542.14 173
1542.23 173
1542.32 169
1542.41 161
1542.50 149
1542.59 134
1542.68 117
1542.77 100
1542.86 83
1542.95 68
1543.04 57
1543.13 49
1543.22 43
1543.31 40
1543.40 38
1543.49 35
1543.58 33
1543.67 30
1543.76 27
1543.85 23
1543.94 20
1544.03 18
1544.12 16
1544.21 15
1544.30 17
1544.39 20
1544.48 26
1544.57 35
1544.66 47
1544.75 62
1544.84 80
1544.93 99
1545.02 118
1545.11 135
1545.20 150
1545.29 160
1545.38 164
1545.47 164
1545.56 159
1545.65 150
1545.74 138
1545.84 125
1545.93 109
1546.02 91
1546.11 72
1546.20 53
1546.29 35
1546.38 18
1546.47 6
1546.56 0
1546.65 0
1546.74 6
1546.83 17
1546.92 33
1547.01 49
1547.10 64
1547.19 76
1547.28 83
1547.37 84
1547.46 80
1547.55 72
1547.64 61
1547.73 50
1547.82 39
1547.91 30
1548.00 22
1548.09 16
1548.18 10
1548.27 4
1548.36 0
1548.45 0
1548.54 0
1548.63 0
1548.72 0
1548.81 0
1548.90 7
1548.99 17
1549.08 26
1549.17 34
1549.26 39
1549.35 41
1549.44 41
1549.53 41
1549.62 40
1549.71 39
1549.80 40
1549.89 42
1549.98 45
1550.07 47
1550.16 50
1550.25 52
1550.34 53
1550.44 54
1550.53 54
1550.62 53
1550.71 52
1550.80 50
1550.89 48
1550.98 45
1551.07 41
1551.16 35
1551.25 27
1551.34 17
1551.43 6
1551.52 0
1551.61 0
1551.70 0
1551.79 0
1551.88 0
1551.97 0
1552.06 9
1552.15 19
1552.24 27
1552.33 31
1552.42 30
1552.51 25
1552.60 17
1552.69 8
1552.78 0
1552.87 0
1552.96 0
1553.05 0
1553.14 0
1553.23 0
1553.33 2
1553.42 7
1553.51 10
1553.60 11
1553.69 10
1553.78 7
1553.87 3
1553.96 0
1554.05 0
1554.14 0
1554.23 0
1554.32 0
1554.41 0
1554.50 0
1554.59 3
1554.68 9
1554.77 17
1554.86 25
1554.95 33
1555.04 38
1555.13 39
1555.22 36
1555.31 28
1555.40 19
1555.49 9
1555.58 1
1555.68 0
1555.77 0
1555.86 0
1555.95 5
1556.04 13
1556.13 20
1556.22 28
1556.31 35
1556.40 44
1556.49 54
1556.58 65
1556.67 77
1556.76 89
1556.85 99
1556.94 107
1557.03 113
1557.12 116
1557.21 117
1557.30 118
1557.39 118
1557.48 118
1557.57 119
1557.66 121
1557.76 122
1557.85 122
1557.94 120
1558.03 116
1558.12 109
1558.21 101
1558.30 93
1558.39 88
1558.48 88
1558.57 94
1558.66 107
1558.75 125
1558.84 144
1558.93 161
1559.02 172
1559.11 176
1559.20 173
1559.29 163
1559.38 148
1559.47 131
1559.57 113
1559.66 97
1559.75 83
1559.84 74
1559.93 69
1560.02 70
1560.11 76
1560.20 87
1560.29 102
1560.38 119
1560.47 135
1560.56 147
1560.65 156
1560.74 159
1560.83 156
1560.92 150
1561.01 141
1561.10 129
1561.20 117
1561.29 104
1561.38 92
1561.47 80
1561.56 71
1561.65 63
1561.74 57
1561.83 53
1561.92 50
1562.01 48
1562.10 47
1562.19 47
1562.28 48
1562.37 51
1562.46 56
1562.55 63
1562.65 71
1562.74 79
1562.83 87
1562.92 93
1563.01 97
1563.10 98
1563.19 98
1563.28 97
1563.37 96
1563.46 94
1563.55 93
1563.64 92
1563.73 90
1563.82 88
1563.91 86
1564.00 84
1564.10 84
1564.19 86
1564.28 90
1564.37 95
1564.46 103
1564.55 112
1564.64 121
1564.73 131
1564.82 140
1564.91 148
1565.00 154
1565.09 158
1565.18 159
1565.27 158
1565.36 155
1565.46 151
1565.55 147
1565.64 143
1565.73 139
1565.82 136
1565.91 133
1566.00 130
1566.09 127
1566.18 124
1566.27 121
1566.36 116
1566.45 109
1566.54 100
1566.64 89
1566.73 77
1566.82 64
1566.91 53
1567.00 43
1567.09 36
1567.18 33
1567.27 32
1567.36 33
1567.45 36
1567.54 38
1567.63 40
1567.72 40
1567.81 37
1567.91 33
1568.00 27
1568.09 21
1568.18 16
1568.27 14
1568.36 15
1568.45 19
1568.54 25
1568.63 34
1568.72 45
1568.81 57
1568.90 70
1569.00 85
1569.09 100
1569.18 115
1569.27 130
1569.36 141
1569.45 150
1569.54 156
1569.63 160
1569.72 162
1569.81 164
1569.90 166
1569.99 168
1570.08 169
1570.18 167
1570.27 161
1570.36 153
1570.45 142
1570.54 129
1570.63 117
1570.72 106
1570.81 97
1570.90 90
1570.99 85
1571.08 80
1571.18 76
1571.27 72
1571.36 68
1571.45 65
1571.54 63
1571.63 62
1571.72 63
1571.81 64
1571.90 66
1571.99 68
1572.08 68
1572.17 67
1572.27 65
1572.36 61
1572.45 56
1572.54 51
1572.63 45
1572.72 38
1572.81 30
1572.90 23
1572.99 16
1573.08 12
1573.17 10
1573.27 12
1573.36 15
1573.45 19
1573.54 22
1573.63 22
1573.72 18
1573.81 9
1573.90 0
1573.99 0
1574.08 0
1574.18 0
1574.27 0
1574.36 0
1574.45 0
1574.54 15
1574.63 34
1574.72 50
1574.81 59
1574.90 62
1574.99 60
1575.08 53
1575.18 46
1575.27 40
1575.36 38
1575.45 39
1575.54 43
1575.63 50
1575.72 57
1575.81 63
1575.90 69
1575.99 74
1576.09 78
1576.18 80
1576.27 82
1576.36 82
1576.45 81
1576.54 79
1576.63 77
1576.72 74
1576.81 72
1576.91 70
1577.00 69
1577.09 69
1577.18 70
1577.27 73
1577.36 78
1577.45 85
1577.54 96
1577.63 110
1577.72 126
1577.82 141
1577.91 155
1578.00 165
1578.09 170
1578.18 170
1578.27 167
1578.36 162
1578.45 156
1578.54 152
1578.64 151
1578.73 153
1578.82 158
1578.91 164
1579.00 171
1579.09 178
1579.18 186
1579.27 192
1579.36 198
1579.46 203
1579.55 204
1579.64 200
1579.73 193
1579.82 181
1579.91 167
1580.00 151
1580.09 138
1580.18 127
1580.28 119
1580.37 114
1580.46 111
1580.55 108
1580.64 106
1580.73 103
1580.82 102
1580.91 102
1581.00 103
1581.10 107
1581.19 112
1581.28 118
1581.37 123
1581.46 126
1581.55 127
1581.64 126
1581.73 122
1581.82 115
1581.92 108
1582.01 102
1582.10 99
1582.19 99
1582.28 103
1582.37 109
1582.46 116
1582.55 122
1582.65 127
1582.74 130
1582.83 132
1582.92 133
1583.01 135
1583.10 137
1583.19 139
1583.28 142
1583.38 143
1583.47 142
1583.56 140
1583.65 135
1583.74 131
1583.83 129
1583.92 128
1584.01 130
1584.11 136
1584.20 144
1584.29 153
1584.38 162
1584.47 170
1584.56 176
1584.65 180
1584.74 182
1584.84 181
1584.93 179
1585.02 175
1585.11 170
1585.20 166
1585.29 164
1585.38 162
1585.47 163
1585.57 164
1585.66 167
1585.75 169
1585.84 171
1585.93 171
1586.02 170
1586.11 167
1586.20 163
1586.30 158
1586.39 153
1586.48 149
1586.57 145
1586.66 144
1586.75 144
1586.84 146
1586.93 149
1587.03 152
1587.12 154
1587.21 154
1587.30 150
1587.39 143
1587.48 133
1587.57 121
1587.67 108
1587.76 95
1587.85 85
1587.94 76
1588.03 69
1588.12 65
1588.21 64
1588.30 65
1588.40 70
1588.49 78
1588.58 89
1588.67 103
1588.76 119
1588.85 135
1588.94 150
1589.04 162
1589.13 170
1589.22 173
1589.31 170
1589.40 164
1589.49 153
1589.58 140
1589.68 126
1589.77 113
1589.86 101
1589.95 91
1590.04 84
1590.13 78
1590.22 73
1590.32 69
1590.41 65
1590.50 62
1590.59 61
1590.68 63
1590.77 68
1590.86 77
1590.96 89
1591.05 102
1591.14 113
1591.23 120
1591.32 122
1591.41 116
1591.50 105
1591.60 88
1591.69 69
1591.78 49
1591.87 31
1591.96 16
1592.05 4
1592.14 0
1592.24 0
1592.33 0
1592.42 0
1592.51 0
1592.60 0
1592.69 0
1592.78 0
1592.88 5
1592.97 11
1593.06 16
1593.15 19
1593.24 21
1593.33 21
1593.43 22
1593.52 23
1593.61 25
1593.70 29
1593.79 34
1593.88 40
1593.97 46
1594.07 51
1594.16 56
1594.25 58
1594.34 57
1594.43 54
1594.52 48
1594.62 41
1594.71 34
1594.80 27
1594.89 22
1594.98 19
1595.07 18
1595.16 19
1595.26 22
1595.35 25
1595.44 30
1595.53 34
1595.62 39
1595.71 43
1595.81 48
1595.90 51
1595.99 53
1596.08 52
1596.17 51
1596.26 48
1596.36 45
1596.45 42
1596.54 42
1596.63 43
1596.72 46
1596.81 49
1596.90 52
1597.00 54
1597.09 57
1597.18 59
1597.27 61
1597.36 63
1597.45 63
1597.55 63
1597.64 61
1597.73 58
1597.82 54
1597.91 51
1598.00 50
1598.10 51
1598.19 54
1598.28 61
1598.37 68
1598.46 76
1598.55 84
1598.65 91
1598.74 97
1598.83 102
1598.92 106
1599.01 110
1599.10 115
1599.20 120
1599.29 126
1599.38 131
1599.47 136
1599.56 140
1599.65 142
1599.75 142
1599.84 141
1599.93 140
1600.02 137
1600.11 134
1600.20 130
1600.30 124
1600.39 117
1600.48 109
1600.57 101
1600.66 93
1600.75 88
1600.85 85
1600.94 85
1601.03 88
1601.12 92
1601.21 96
1601.31 101
1601.40 104
1601.49 107
1601.58 109
1601.67 111
1601.76 113
1601.86 114
1601.95 115
1602.04 115
1602.13 116
1602.22 118
1602.31 122
1602.41 130
1602.50 141
1602.59 155
1602.68 169
1602.77 181
1602.86 191
1602.96 195
1603.05 194
1603.14 188
1603.23 178
1603.32 167
1603.42 155
1603.51 143
1603.60 133
1603.69 123
1603.78 114
1603.87 105
1603.97 97
1604.06 91
1604.15 86
1604.24 83
1604.33 83
1604.43 86
1604.52 93
1604.61 103
1604.70 114
1604.79 124
1604.88 131
1604.98 133
1605.07 130
1605.16 121
1605.25 108
1605.34 93
1605.44 80
1605.53 69
1605.62 64
1605.71 65
1605.80 72
1605.90 82
1605.99 95
1606.08 109
1606.17 121
1606.26 130
1606.35 136
1606.45 139
1606.54 138
1606.63 135
1606.72 132
1606.81 128
1606.91 125
1607.00 122
1607.09 119
1607.18 116
1607.27 110
1607.37 102
1607.46 91
1607.55 77
1607.64 63
1607.73 48
1607.82 35
1607.92 24
1608.01 15
1608.10 10
1608.19 8
1608.28 9
1608.38 11
1608.47 13
1608.56 16
1608.65 18
1608.74 18
1608.84 17
1608.93 15
1609.02 14
1609.11 14
1609.20 15
1609.30 17
1609.39 19
1609.48 20
1609.57 20
1609.66 17
1609.76 12
1609.85 5
1609.94 0
1610.03 0
1610.12 0
1610.22 0
1610.31 0
1610.40 0
1610.49 0
1610.58 2
1610.68 17
1610.77 32
1610.86 47
1610.95 57
1611.04 64
1611.14 65
1611.23 62
1611.32 58
1611.41 52
1611.50 48
1611.60 46
1611.69 47
1611.78 50
1611.87 54
1611.96 57
1612.06 60
1612.15 63
1612.24 64
1612.33 65
1612.42 66
1612.52 69
1612.61 72
1612.70 77
1612.79 81
1612.88 85
1612.98 89
1613.07 90
1613.16 88
1613.25 84
1613.35 77
1613.44 70
1613.53 65
1613.62 61
1613.71 62
1613.81 67
1613.90 74
1613.99 84
1614.08 92
1614.17 97
1614.27 99
1614.36 98
1614.45 95
1614.54 92
1614.63 91
1614.73 91
1614.82 94
1614.91 96
1615.00 97
1615.10 96
1615.19 91
1615.28 83
1615.37 74
1615.46 64
1615.56 56
1615.65 51
1615.74 48
1615.83 47
1615.92 46
1616.02 44
1616.11 39
1616.20 32
1616.29 22
1616.39 10
1616.48 0
1616.57 0
1616.66 0
1616.75 0
1616.85 0
1616.94 0
1617.03 0
1617.12 0
1617.21 9
1617.31 17
1617.40 22
1617.49 23
1617.58 21
1617.68 17
1617.77 13
1617.86 10
1617.95 11
1618.04 14
1618.14 19
1618.23 25
1618.32 30
1618.41 32
1618.51 33
1618.60 33
1618.69 32
1618.78 33
1618.87 36
1618.97 42
1619.06 51
1619.15 61
1619.24 71
1619.34 78
1619.43 81
1619.52 80
1619.61 75
1619.70 67
1619.80 57
1619.89 48
1619.98 41
1620.07 37
1620.17 36
1620.26 39
1620.35 44
1620.44 52
1620.54 61
1620.63 71
1620.72 80
1620.81 88
1620.90 94
1621.00 97
1621.09 97
1621.18 94
1621.27 90
1621.37 84
1621.46 78
1621.55 73
1621.64 70
1621.74 68
1621.83 67
1621.92 66
1622.01 65
1622.10 62
1622.20 59
1622.29 55
1622.38 51
1622.47 49
1622.57 50
1622.66 55
1622.75 62
1622.84 71
1622.94 79
1623.03 85
1623.12 87
1623.21 85
1623.31 79
1623.40 71
1623.49 64
1623.58 60
1623.67 59
1623.77 64
1623.86 73
1623.95 85
1624.04 97
1624.14 111
1624.23 125
1624.32 139
1624.41 152
1624.51 164
1624.60 174
1624.69 181
1624.78 183
1624.88 180
1624.97 172
1625.06 161
1625.15 148
1625.25 134
1625.34 120
1625.43 108
1625.52 97
1625.62 88
1625.71 82
1625.80 79
1625.89 80
1625.98 84
1626.08 93
1626.17 104
1626.26 115
1626.35 127
1626.45 136
1626.54 142
1626.63 145
1626.72 143
1626.82 138
1626.91 129
1627.00 119
1627.09 108
1627.19 98
1627.28 89
1627.37 81
1627.46 73
1627.56 66
1627.65 58
1627.74 49
1627.83 39
1627.93 31
1628.02 25
1628.11 22
1628.20 22
1628.30 26
1628.39 32
1628.48 40
1628.57 47
1628.67 54
1628.76 60
1628.85 63
1628.94 63
1629.04 60
1629.13 55
1629.22 46
1629.31 36
1629.41 26
1629.50 18
1629.59 14
1629.68 14
1629.78 19
1629.87 28
1629.96 41
1630.05 56
1630.15 72
1630.24 87
1630.33 102
1630.43 115
1630.52 127
1630.61 136
1630.70 144
1630.80 149
1630.89 152
1630.98 151
1631.07 148
1631.17 142
1631.26 135
1631.35 127
1631.44 119
1631.54 112
1631.63 107
1631.72 104
1631.81 104
1631.91 108
1632.00 114
1632.09 124
1632.18 134
1632.28 145
1632.37 155
1632.46 163
1632.55 167
1632.65 168
1632.74 168
1632.83 166
1632.93 165
1633.02 166
1633.11 170
1633.20 176
1633.30 184
1633.39 191
1633.48 196
1633.57 198
1633.67 196
1633.76 190
1633.85 181
1633.94 170
1634.04 157
1634.13 145
1634.22 132
1634.32 120
1634.41 108
1634.50 98
1634.59 89
1634.69 82
1634.78 77
1634.87 74
1634.96 72
1635.06 73
1635.15 73
1635.24 72
1635.33 68
1635.43 62
1635.52 53
1635.61 43
1635.71 33
1635.80 27
1635.89 23
1635.98 25
1636.08 32
1636.17 43
1636.26 57
1636.35 73
1636.45 87
1636.54 98
1636.63 105
1636.73 106
1636.82 103
1636.91 96
1637.00 88
1637.10 80
1637.19 74
1637.28 72
1637.38 73
1637.47 76
1637.56 78
1637.65 79
1637.75 76
1637.84 70
1637.93 61
1638.02 51
1638.12 41
1638.21 33
1638.30 27
1638.40 22
1638.49 19
1638.58 17
1638.67 14
1638.77 10
1638.86 5
1638.95 0
1639.05 0
1639.14 0
1639.23 0
1639.32 0
1639.42 0
1639.51 0
1639.60 0
1639.69 4
1639.79 12
1639.88 19
1639.97 25
1640.07 31
1640.16 35
1640.25 38
1640.34 39
1640.44 41
1640.53 42
1640.62 44
1640.72 48
1640.81 53
1640.90 59
1640.99 67
1641.09 74
1641.18 81
1641.27 85
1641.37 89
1641.46 91
1641.55 94
1641.65 98
1641.74 107
1641.83 118
1641.92 130
1642.02 143
1642.11 153
1642.20 159
1642.30 160
1642.39 156
1642.48 149
1642.57 142
1642.67 137
1642.76 135
1642.85 137
1642.95 142
1643.04 149
1643.13 154
1643.22 156
1643.32 154
1643.41 148
1643.50 139
1643.60 128
1643.69 118
1643.78 110
1643.88 104
1643.97 102
1644.06 102
1644.15 103
1644.25 103
1644.34 102
1644.43 97
1644.53 88
1644.62 78
1644.71 65
1644.80 53
1644.90 43
1644.99 37
1645.08 35
1645.18 37
1645.27 42
1645.36 47
1645.46 52
1645.55 55
1645.64 56
1645.73 55
1645.83 53
1645.92 52
1646.01 54
1646.11 57
1646.20 62
1646.29 67
1646.39 72
1646.48 77
1646.57 80
1646.66 84
1646.76 87
1646.85 91
1646.94 96
1647.04 102
1647.13 107
1647.22 111
1647.32 113
1647.41 114
1647.50 113
1647.60 110
1647.69 106
1647.78 99
1647.87 92
1647.97 85
1648.06 78
1648.15 72
1648.25 68
1648.34 67
1648.43 68
1648.53 70
1648.62 73
1648.71 74
1648.81 74
1648.90 72
1648.99 69
1649.08 65
1649.18 59
1649.27 53
1649.36 46
1649.46 36
1649.55 25
1649.64 12
1649.74 0
1649.83 0
1649.92 0
1650.02 0
1650.11 0
1650.20 0
1650.29 0
1650.39 0
1650.48 0
1650.57 12
1650.67 25
1650.76 39
1650.85 52
1650.95 65
1651.04 76
1651.13 84
1651.23 88
1651.32 87
1651.41 81
1651.51 72
1651.60 60
1651.69 49
1651.79 39
1651.88 31
1651.97 26
1652.06 25
1652.16 26
1652.25 31
1652.34 38
1652.44 47
1652.53 58
1652.62 70
1652.72 81
1652.81 90
1652.90 95
1653.00 96
1653.09 93
1653.18 85
1653.28 76
1653.37 65
1653.46 56
1653.56 51
1653.65 51
1653.74 57
1653.84 67
1653.93 81
1654.02 96
1654.12 107
1654.21 114
1654.30 115
1654.40 111
1654.49 103
1654.58 94
1654.67 87
1654.77 84
1654.86 85
1654.95 92
1655.05 103
1655.14 116
1655.23 129
1655.33 141
1655.42 151
1655.51 158
1655.61 163
1655.70 167
1655.79 170
1655.89 172
1655.98 173
1656.07 173
1656.17 172
1656.26 168
1656.35 164
1656.45 158
1656.54 153
1656.63 149
1656.73 148
1656.82 147
1656.91 148
1657.01 149
1657.10 148
1657.19 145
1657.29 138
1657.38 129
1657.47 118
1657.57 109
1657.66 101
1657.75 97
1657.85 95
1657.94 94
1658.03 93
1658.13 90
1658.22 84
1658.31 75
1658.41 65
1658.50 56
1658.59 51
1658.69 50
1658.78 55
1658.87 64
1658.97 76
1659.06 91
1659.15 105
1659.25 119
1659.34 132
1659.43 144
1659.53 154
1659.62 163
1659.71 171
1659.81 177
1659.90 182
1659.99 187
1660.09 191
1660.18 195
1660.27 197
1660.37 197
1660.46 193
1660.56 185
1660.65 174
1660.74 161
1660.84 148
1660.93 137
1661.02 128
1661.12 123
1661.21 121
1661.30 122
1661.40 125
1661.49 128
1661.58 132
1661.68 134
1661.77 135
1661.86 132
1661.96 127
1662.05 120
1662.14 111
1662.24 102
1662.33 93
1662.42 85
1662.52 78
1662.61 72
1662.70 65
1662.80 57
1662.89 47
1662.98 35
1663.08 22
1663.17 10
1663.27 1
1663.36 0
1663.45 0
1663.55 0
1663.64 5
1663.73 16
1663.83 29
1663.92 44
1664.01 58
1664.11 70
1664.20 79
1664.29 86
1664.39 91
1664.48 94
1664.57 97
1664.67 99
1664.76 102
1664.86 104
1664.95 106
1665.04 106
1665.14 106
1665.23 105
1665.32 105
1665.42 105
1665.51 106
1665.60 107
1665.70 109
1665.79 110
1665.88 110
1665.98 108
1666.07 105
1666.16 102
1666.26 101
1666.35 103
1666.45 110
1666.54 120
1666.63 133
1666.73 146
1666.82 158
1666.91 164
1667.01 165
1667.10 160
1667.19 149
1667.29 135
1667.38 119
1667.48 104
1667.57 91
1667.66 80
1667.76 70
1667.85 60
1667.94 50
1668.04 38
1668.13 26
1668.22 15
1668.32 6
1668.41 0
1668.51 0
1668.60 0
1668.69 0
1668.79 7
1668.88 16
1668.97 28
1669.07 42
1669.16 58
1669.25 76
1669.35 93
1669.44 107
1669.54 118
1669.63 124
1669.72 127
1669.82 126
1669.91 125
1670.00 124
1670.10 123
1670.19 122
1670.28 121
1670.38 117
1670.47 110
1670.57 100
1670.66 87
1670.75 74
1670.85 60
1670.94 48
1671.03 37
1671.13 29
1671.22 24
1671.32 22
1671.41 23
1671.50 28
1671.60 36
1671.69 46
1671.78 55
1671.88 64
1671.97 70
1672.07 73
1672.16 73
1672.25 71
1672.35 69
1672.44 69
1672.53 71
1672.63 76
1672.72 84
1672.82 95
1672.91 107
1673.00 120
1673.10 132
1673.19 142
1673.28 149
1673.38 153
1673.47 153
1673.57 150
1673.66 144
1673.75 135
1673.85 124
1673.94 110
1674.03 97
1674.13 85
1674.22 77
1674.32 74
1674.41 77
1674.50 86
1674.60 98
1674.69 111
1674.79 123
1674.88 130
1674.97 133
1675.07 129
1675.16 121
1675.25 108
1675.35 92
1675.44 73
1675.54 54
1675.63 36
1675.72 20
1675.82 8
1675.91 0
1676.01 0
1676.10 0
1676.19 5
1676.29 16
1676.38 30
1676.47 45
1676.57 60
1676.66 72
1676.76 80
1676.85 83
1676.94 82
1677.04 77
1677.13 70
1677.23 65
1677.32 64
1677.41 67
1677.51 76
1677.60 91
1677.69 109
1677.79 129
1677.88 147
1677.98 162
1678.07 172
1678.16 175
1678.26 171
1678.35 162
1678.45 147
1678.54 130
1678.63 112
1678.73 96
1678.82 84
1678.92 77
1679.01 75
1679.10 76
1679.20 80
1679.29 83
1679.39 84
1679.48 82
1679.57 77
1679.67 71
1679.76 66
1679.86 62
1679.95 60
1680.04 60
1680.14 61
1680.23 62
1680.33 61
1680.42 60
1680.51 58
1680.61 58
1680.70 60
1680.80 65
1680.89 72
1680.98 81
1681.08 88
1681.17 92
1681.27 92
1681.36 87
1681.45 78
1681.55 67
1681.64 54
1681.74 43
1681.83 34
1681.92 27
1682.02 22
1682.11 18
1682.21 14
1682.30 10
1682.39 4
1682.49 0
1682.58 0
1682.68 0
1682.77 0
1682.86 0
1682.96 0
1683.05 0
1683.15 0
1683.24 7
1683.33 18
1683.43 29
1683.52 38
1683.62 44
1683.71 45
1683.80 41
1683.90 33
1683.99 23
1684.09 13
1684.18 5
1684.27 2
1684.37 4
1684.46 11
1684.56 23
1684.65 40
1684.74 61
1684.84 85
1684.93 110
1685.03 135
1685.12 158
1685.22 176
1685.31 189
1685.40 196
1685.50 198
1685.59 196
1685.69 193
1685.78 188
1685.87 184
1685.97 179
1686.06 172
1686.16 164
1686.25 154
1686.34 145
1686.44 137
1686.53 133
1686.63 134
1686.72 138
1686.82 145
1686.91 153
1687.00 160
1687.10 164
1687.19 167
1687.29 168
1687.38 171
1687.47 174
1687.57 179
1687.66 185
1687.76 191
1687.85 194
1687.95 195
1688.04 192
1688.13 186
1688.23 176
1688.32 164
1688.42 151
1688.51 137
1688.61 124
1688.70 112
1688.79 102
1688.89 95
1688.98 91
1689.08 90
1689.17 90
1689.26 91
1689.36 93
1689.45 96
1689.55 99
1689.64 103
1689.74 108
1689.83 115
1689.92 123
1690.02 133
1690.11 143
1690.21 151
1690.30 158
1690.40 161
1690.49 159
1690.58 151
1690.68 140
1690.77 125
1690.87 109
1690.96 95
1691.06 84
1691.15 79
1691.24 78
1691.34 82
1691.43 88
1691.53 95
1691.62 100
1691.72 102
1691.81 100
1691.90 94
1692.00 86
1692.09 78
1692.19 72
1692.28 68
1692.38 67
1692.47 69
1692.56 74
1692.66 79
1692.75 85
1692.85 89
1692.94 91
1693.04 91
1693.13 91
1693.22 89
1693.32 86
1693.41 83
1693.51 80
1693.60 76
1693.70 73
1693.79 70
1693.88 68
1693.98 67
1694.07 65
1694.17 61
1694.26 54
1694.36 45
1694.45 34
1694.55 23
1694.64 15
1694.73 10
1694.83 9
1694.92 13
1695.02 19
1695.11 25
1695.21 30
1695.30 32
1695.39 32
1695.49 29
1695.58 24
1695.68 17
1695.77 10
1695.87 1
1695.96 0
1696.06 0
1696.15 0
1696.24 0
1696.34 0
1696.43 0
1696.53 0
1696.62 6
1696.72 28
1696.81 52
1696.91 73
1697.00 91
1697.09 104
1697.19 112
1697.28 115
1697.38 116
1697.47 114
1697.57 113
1697.66 111
1697.76 110
1697.85 108
1697.94 104
1698.04 98
1698.13 90
1698.23 79
1698.32 67
1698.42 54
1698.51 41
1698.61 29
1698.70 18
1698.79 8
1698.89 0
1698.98 0
1699.08 0
1699.17 0
1699.27 0
1699.36 0
1699.46 0
1699.55 0
1699.65 0
1699.74 13
1699.83 35
1699.93 62
1700.02 90
1700.12 118
1700.21 142
1700.31 163
1700.40 181
1700.50 194
1700.59 203
1700.69 210
1700.78 214
1700.87 213
1700.97 209
1701.06 199
1701.16 186
1701.25 170
1701.35 155
1701.44 143
1701.54 136
1701.63 134
1701.73 138
1701.82 145
1701.91 153
1702.01 159
1702.10 163
1702.20 164
1702.29 162
1702.39 159
1702.48 155
1702.58 152
1702.67 151
1702.77 151
1702.86 153
1702.95 157
1703.05 163
1703.14 169
1703.24 176
1703.33 183
1703.43 189
1703.52 192
1703.62 193
1703.71 191
1703.81 187
1703.90 181
1704.00 175
1704.09 168
1704.18 162
1704.28 157
1704.37 150
1704.47 142
1704.56 133
1704.66 123
1704.75 113
1704.85 104
1704.94 98
1705.04 96
1705.13 98
1705.23 102
1705.32 107
1705.42 111
1705.51 114
1705.60 114
1705.70 111
1705.79 106
1705.89 99
1705.98 93
1706.08 87
1706.17 83
1706.27 80
1706.36 79
1706.46 80
1706.55 83
1706.65 88
1706.74 93
1706.84 98
1706.93 104
1707.03 110
1707.12 115
1707.21 119
1707.31 124
1707.40 130
1707.50 137
1707.59 145
1707.69 154
1707.78 163
1707.88 172
1707.97 180
1708.07 186
1708.16 189
1708.26 190
1708.35 190
1708.45 188
1708.54 186
1708.64 185
1708.73 184
1708.83 183
1708.92 181
1709.02 178
1709.11 172
1709.20 164
1709.30 155
1709.39 146
1709.49 139
1709.58 132
1709.68 126
1709.77 120
1709.87 113
1709.96 106
1710.06 98
1710.15 91
1710.25 86
1710.34 85
1710.44 86
1710.53 89
1710.63 93
1710.72 95
1710.82 95
1710.91 92
1711.01 88
1711.10 84
1711.20 81
1711.29 81
1711.39 82
1711.48 85
1711.57 90
1711.67 95
1711.76 101
1711.86 106
1711.95 111
1712.05 115
1712.14 117
1712.24 116
1712.33 112
1712.43 105
1712.52 97
1712.62 88
1712.71 80
1712.81 74
1712.90 72
1713.00 73
1713.09 77
1713.19 83
1713.28 89
1713.38 94
1713.47 98
1713.57 100
1713.66 102
1713.76 104
1713.85 108
1713.95 114
1714.04 121
1714.14 129
1714.23 138
1714.33 146
1714.42 151
1714.52 153
1714.61 153
1714.71 149
1714.80 144
1714.90 137
1714.99 130
1715.09 122
1715.18 114
1715.28 106
1715.37 99
1715.47 91
1715.56 85
1715.66 80
1715.75 76
1715.85 74
1715.94 74
1716.04 77
1716.13 82
1716.23 90
1716.32 101
1716.42 115
1716.51 131
1716.61 148
1716.70 165
1716.80 182
1716.89 198
1716.99 212
1717.08 221
1717.18 226
1717.27 227
1717.37 222
1717.46 214
1717.56 202
1717.65 189
1717.75 175
1717.84 163
1717.94 154
1718.03 146
1718.13 142
1718.22 141
1718.32 142
1718.41 145
1718.51 148
1718.60 151
1718.70 150
1718.79 147
1718.89 139
1718.98 126
1719.08 111
1719.17 95
1719.27 81
1719.36 71
1719.46 65
1719.55 64
1719.65 67
1719.74 72
1719.84 77
1719.93 81
1720.03 85
1720.12 89
1720.22 92
1720.31 95
1720.41 98
1720.50 100
1720.60 100
1720.69 98
1720.79 93
1720.88 86
1720.98 80
1721.07 75
1721.17 73
1721.26 74
1721.36 78
1721.45 84
1721.55 90
1721.64 98
1721.74 104
1721.83 110
1721.93 116
1722.02 121
1722.12 125
1722.21 128
1722.31 130
1722.40 129
1722.50 127
1722.59 123
1722.69 118
1722.78 113
1722.88 111
1722.98 112
1723.07 118
1723.17 128
1723.26 140
1723.36 155
1723.45 169
1723.55 181
1723.64 191
1723.74 197
1723.83 199
1723.93 198
1724.02 195
1724.12 192
1724.21 191
1724.31 192
1724.40 195
1724.50 201
1724.59 209
1724.69 217
1724.78 223
1724.88 228
1724.97 230
1725.07 228
1725.16 224
1725.26 217
1725.36 208
1725.45 198
1725.55 187
1725.64 176
1725.74 166
1725.83 156
1725.93 147
1726.02 140
1726.12 134
1726.21 129
1726.31 125
1726.40 121
1726.50 117
1726.59 114
1726.69 111
1726.78 108
1726.88 107
1726.97 107
1727.07 107
1727.16 106
1727.26 102
1727.36 95
1727.45 86
1727.55 75
1727.64 64
1727.74 55
1727.83 51
1727.93 52
1728.02 59
1728.12 69
1728.21 80
1728.31 88
1728.40 92
1728.50 89
1728.59 80
1728.69 67
1728.78 51
1728.88 36
1728.98 23
1729.07 14
1729.17 9
1729.26 7
1729.36 7
1729.45 8
1729.55 9
1729.64 8
1729.74 4
1729.83 0
1729.93 0
1730.02 0
1730.12 0
1730.22 0
1730.31 0
1730.41 0
1730.50 2
1730.60 9
1730.69 15
1730.79 19
1730.88 22
1730.98 22
1731.07 21
1731.17 19
1731.26 17
1731.36 17
1731.45 19
1731.55 23
1731.65 30
1731.74 40
1731.84 51
1731.93 62
1732.03 74
1732.12 84
1732.22 92
1732.31 98
1732.41 101
1732.50 101
1732.60 100
1732.70 99
1732.79 98
1732.89 99
1732.98 101
1733.08 106
1733.17 111
1733.27 118
1733.36 124
1733.46 130
1733.55 137
1733.65 145
1733.75 155
1733.84 167
1733.94 178
1734.03 188
1734.13 193
1734.22 192
1734.32 184
1734.41 172
1734.51 157
1734.60 141
1734.70 128
1734.80 119
1734.89 113
1734.99 111
1735.08 111
1735.18 111
1735.27 110
1735.37 109
1735.46 108
1735.56 107
1735.65 108
1735.75 112
1735.85 118
1735.94 126
1736.04 136
1736.13 146
1736.23 154
1736.32 161
1736.42 164
1736.51 163
1736.61 159
1736.71 153
1736.80 146
1736.90 141
1736.99 137
1737.09 137
1737.18 140
1737.28 146
1737.37 154
1737.47 161
1737.57 165
1737.66 165
1737.76 161
1737.85 153
1737.95 144
1738.04 134
1738.14 128
1738.23 124
1738.33 124
1738.43 125
1738.52 127
1738.62 127
1738.71 124
1738.81 115
1738.90 103
1739.00 87
1739.09 70
1739.19 53
1739.29 38
1739.38 27
1739.48 19
1739.57 16
1739.67 18
1739.76 22
1739.86 28
1739.96 36
1740.05 43
1740.15 50
1740.24 55
1740.34 59
1740.43 61
1740.53 62
1740.63 65
1740.72 68
1740.82 74
1740.91 84
1741.01 97
1741.10 112
1741.20 128
1741.29 142
1741.39 154
1741.49 161
1741.58 163
1741.68 160
1741.77 153
1741.87 144
1741.96 134
1742.06 124
1742.16 116
1742.25 109
1742.35 105
1742.44 105
1742.54 110
1742.63 121
1742.73 136
1742.83 154
1742.92 173
1743.02 189
1743.11 202
1743.21 210
1743.30 215
1743.40 218
1743.50 220
1743.59 222
1743.69 223
1743.78 222
1743.88 217
1743.97 206
1744.07 189
1744.17 166
1744.26 140
1744.36 115
1744.45 93
1744.55 77
1744.64 68
1744.74 64
1744.84 64
1744.93 67
1745.03 72
1745.12 78
1745.22 83
1745.31 89
1745.41 94
1745.51 100
1745.60 105
1745.70 109
1745.79 113
1745.89 117
1745.99 120
1746.08 124
1746.18 129
1746.27 135
1746.37 144
1746.46 156
1746.56 170
1746.66 188
1746.75 205
1746.85 222
1746.94 235
1747.04 243
1747.14 243
1747.23 237
1747.33 225
1747.42 212
1747.52 199
1747.61 190
1747.71 186
1747.81 189
1747.90 196
1748.00 206
1748.09 217
1748.19 226
1748.29 231
1748.38 234
1748.48 235
1748.57 236
1748.67 238
1748.76 244
1748.86 252
1748.96 263
1749.05 273
1749.15 283
1749.24 290
1749.34 295
1749.44 298
1749.53 301
1749.63 305
1749.72 311
1749.82 320
1749.92 332
1750.01 345
1750.11 358
1750.20 370
1750.30 380
1750.39 388
1750.49 393
1750.59 398
1750.68 401
1750.78 404
1750.87 407
1750.97 409
1751.07 411
1751.16 412
1751.26 413
1751.35 414
1751.45 415
1751.55 416
1751.64 416
1751.74 416
1751.83 414
1751.93 409
1752.03 401
1752.12 389
1752.22 374
1752.31 356
1752.41 337
1752.51 319
1752.60 304
1752.70 293
1752.79 287
1752.89 286
1752.99 288
1753.08 291
1753.18 294
1753.27 293
1753.37 287
1753.47 277
1753.56 265
1753.66 251
1753.75 237
1753.85 225
1753.95 216
1754.04 210
1754.14 206
1754.23 203
1754.33 200
1754.43 196
1754.52 190
1754.62 182
1754.71 173
1754.81 161
1754.91 150
1755.00 140
1755.10 132
1755.19 127
1755.29 126
1755.39 129
1755.48 135
1755.58 143
1755.67 151
1755.77 157
1755.87 161
1755.96 162
1756.06 160
1756.15 156
1756.25 151
1756.35 146
1756.44 142
1756.54 140
1756.63 140
1756.73 140
1756.83 141
1756.92 140
1757.02 137
1757.12 132
1757.21 124
1757.31 113
1757.40 102
1757.50 91
1757.60 80
1757.69 71
1757.79 63
1757.88 55
1757.98 46
1758.08 35
1758.17 21
1758.27 6
1758.36 0
1758.46 0
1758.56 0
1758.65 0
1758.75 0
1758.85 0
1758.94 0
1759.04 4
1759.13 12
1759.23 17
1759.33 20
1759.42 23
1759.52 26
1759.61 32
1759.71 41
1759.81 53
1759.90 67
1760.00 81
1760.10 94
1760.19 103
1760.29 109
1760.38 112
1760.48 114
1760.58 116
1760.67 121
1760.77 128
1760.87 138
1760.96 149
1761.06 161
1761.15 171
1761.25 177
1761.35 179
1761.44 175
1761.54 168
1761.63 159
1761.73 149
1761.83 142
1761.92 137
1762.02 137
1762.12 140
1762.21 145
1762.31 149
1762.40 151
1762.50 151
1762.60 148
1762.69 145
1762.79 142
1762.89 141
1762.98 143
1763.08 147
1763.17 151
1763.27 155
1763.37 157
1763.46 156
1763.56 154
1763.66 151
1763.75 149
1763.85 150
1763.95 154
1764.04 162
1764.14 174
1764.23 187
1764.33 202
1764.43 215
1764.52 226
1764.62 233
1764.72 233
1764.81 228
1764.91 219
1765.00 205
1765.10 191
1765.20 177
1765.29 165
1765.39 157
1765.49 153
1765.58 153
1765.68 154
1765.77 157
1765.87 160
1765.97 162
1766.06 163
1766.16 162
1766.26 160
1766.35 156
1766.45 150
1766.55 141
1766.64 130
1766.74 117
1766.83 103
1766.93 91
1767.03 81
1767.12 75
1767.22 72
1767.32 73
1767.41 75
1767.51 77
1767.61 78
1767.70 78
1767.80 78
1767.89 78
1767.99 79
1768.09 81
1768.18 84
1768.28 87
1768.38 87
1768.47 85
1768.57 80
1768.67 74
1768.76 67
1768.86 62
1768.96 59
1769.05 58
1769.15 59
1769.24 61
1769.34 64
1769.44 67
1769.53 69
1769.63 72
1769.73 75
1769.82 78
1769.92 81
1770.02 84
1770.11 87
1770.21 89
1770.31 91
1770.40 91
1770.50 89
1770.60 85
1770.69 79
1770.79 70
1770.88 58
1770.98 46
1771.08 35
1771.17 26
1771.27 21
1771.37 22
1771.46 28
1771.56 39
1771.66 54
1771.75 71
1771.85 88
1771.95 104
1772.04 119
1772.14 132
1772.24 143
1772.33 151
1772.43 157
1772.52 160
1772.62 160
1772.72 158
1772.81 153
1772.91 147
1773.01 141
1773.10 134
1773.20 130
1773.30 127
1773.39 127
1773.49 130
1773.59 136
1773.68 143
1773.78 152
1773.88 158
1773.97 163
1774.07 164
1774.17 162
1774.26 157
1774.36 150
1774.46 143
1774.55 137
1774.65 132
1774.75 128
1774.84 126
1774.94 126
1775.04 127
1775.13 128
1775.23 131
1775.33 135
1775.42 140
1775.52 147
1775.61 154
1775.71 162
1775.81 168
1775.90 173
1776.00 175
1776.10 175
1776.19 173
1776.29 168
1776.39 163
1776.48 159
1776.58 155
1776.68 154
1776.77 154
1776.87 157
1776.97 162
1777.06 166
1777.16 170
1777.26 173
1777.35 173
1777.45 170
1777.55 165
1777.64 159
1777.74 152
1777.84 147
1777.93 143
1778.03 142
1778.13 141
1778.22 142
1778.32 142
1778.42 140
1778.51 136
1778.61 130
1778.71 121
1778.80 111
1778.90 100
1779.00 89
1779.09 79
1779.19 72
1779.29 69
1779.38 70
1779.48 77
1779.58 89
1779.67 103
1779.77 119
1779.87 135
1779.96 148
1780.06 157
1780.16 162
1780.26 164
1780.35 162
1780.45 159
1780.55 157
1780.64 156
1780.74 158
1780.84 163
1780.93 170
1781.03 177
1781.13 182
1781.22 182
1781.32 177
1781.42 165
1781.51 150
1781.61 130
1781.71 110
1781.80 89
1781.90 70
1782.00 53
1782.09 37
1782.19 23
1782.29 11
1782.38 0
1782.48 0
1782.58 0
1782.67 0
1782.77 0
1782.87 0
1782.96 11
1783.06 23
1783.16 35
1783.25 45
1783.35 52
1783.45 56
1783.55 55
1783.64 50
1783.74 40
1783.84 26
1783.93 10
1784.03 0
1784.13 0
1784.22 0
1784.32 0
1784.42 0
1784.51 0
1784.61 0
1784.71 0
1784.80 10
1784.90 30
1785.00 48
1785.09 64
1785.19 77
1785.29 85
1785.39 88
1785.48 86
1785.58 80
1785.68 71
1785.77 61
1785.87 52
1785.97 46
1786.06 43
1786.16 45
1786.26 50
1786.35 57
1786.45 64
1786.55 71
1786.65 75
1786.74 76
1786.84 76
1786.94 75
1787.03 74
1787.13 75
1787.23 78
1787.32 84
1787.42 90
1787.52 98
1787.61 104
1787.71 108
1787.81 111
1787.91 112
1788.00 112
1788.10 113
1788.20 114
1788.29 115
1788.39 117
1788.49 118
1788.58 116
1788.68 113
1788.78 107
1788.87 100
1788.97 92
1789.07 82
1789.17 71
1789.26 59
1789.36 46
1789.46 34
1789.55 23
1789.65 17
1789.75 17
1789.84 25
1789.94 40
1790.04 61
1790.14 84
1790.23 108
1790.33 130
1790.43 148
1790.52 162
1790.62 175
1790.72 186
1790.81 198
1790.91 212
1791.01 226
1791.11 240
1791.20 252
1791.30 260
1791.40 265
1791.49 264
1791.59 260
1791.69 253
1791.78 247
1791.88 242
1791.98 240
1792.08 243
1792.17 248
1792.27 255
1792.37 261
1792.46 263
1792.56 261
1792.66 253
1792.76 240
1792.85 223
1792.95 203
1793.05 184
1793.14 167
1793.24 153
1793.34 143
1793.43 136
1793.53 133
1793.63 133
1793.73 135
1793.82 137
1793.92 140
1794.02 142
1794.11 142
1794.21 141
1794.31 139
1794.41 134
1794.50 129
1794.60 123
1794.70 117
1794.79 113
1794.89 110
1794.99 107
1795.09 105
1795.18 103
1795.28 99
1795.38 94
1795.47 87
1795.57 79
1795.67 71
1795.77 65
1795.86 61
1795.96 61
1796.06 64
1796.15 71
1796.25 81
1796.35 91
1796.45 101
1796.54 110
1796.64 116
1796.74 119
1796.83 119
1796.93 115
1797.03 110
1797.13 102
1797.22 94
1797.32 86
1797.42 81
1797.51 78
1797.61 79
1797.71 83
1797.81 89
1797.90 98
1798.00 108
1798.10 120
1798.20 132
1798.29 147
1798.39 163
1798.49 179
1798.58 196
1798.68 211
1798.78 223
1798.88 230
1798.97 234
1799.07 232
1799.17 226
1799.26 218
1799.36 208
1799.46 196
1799.56 185
1799.65 174
1799.75 167
1799.85 161
1799.95 158
1800.04 155
1800.14 152
1800.24 147
1800.33 140
1800.43 131
1800.53 119
1800.63 107
1800.72 96
1800.82 87
1800.92 80
1801.02 75
1801.11 72
1801.21 71
1801.31 71
1801.40 73
1801.50 76
1801.60 80
1801.70 85
1801.79 90
1801.89 96
1801.99 101
1802.09 108
1802.18 115
1802.28 124
1802.38 134
1802.48 142
1802.57 149
1802.67 152
1802.77 151
1802.86 146
1802.96 139
1803.06 131
1803.16 125
1803.25 121
1803.35 120
1803.45 120
1803.55 121
1803.64 121
1803.74 121
1803.84 122
1803.94 122
1804.03 124
1804.13 127
1804.23 132
1804.33 136
1804.42 139
1804.52 140
1804.62 138
1804.71 136
1804.81 134
1804.91 132
1805.01 134
1805.10 139
1805.20 148
1805.30 162
1805.40 178
1805.49 195
1805.59 212
1805.69 226
1805.79 235
1805.88 238
1805.98 235
1806.08 227
1806.18 215
1806.27 201
1806.37 188
1806.47 177
1806.57 170
1806.66 166
1806.76 166
1806.86 168
1806.96 172
1807.05 175
1807.15 177
1807.25 177
1807.35 178
1807.44 179
1807.54 181
1807.64 184
1807.74 188
1807.83 193
1807.93 198
1808.03 204
1808.13 210
1808.22 217
1808.32 226
1808.42 238
1808.52 251
1808.61 265
1808.71 277
1808.81 285
1808.91 288
1809.00 285
1809.10 276
1809.20 264
1809.30 249
1809.39 234
1809.49 223
1809.59 214
1809.69 210
1809.78 208
1809.88 207
1809.98 204
1810.08 199
1810.17 190
1810.27 177
1810.37 162
1810.47 146
1810.56 131
1810.66 117
1810.76 106
1810.86 97
1810.95 91
1811.05 86
1811.15 83
1811.25 82
1811.34 83
1811.44 85
1811.54 88
1811.64 92
1811.73 95
1811.83 96
1811.93 96
1812.03 94
1812.12 92
1812.22 91
1812.32 92
1812.42 93
1812.51 95
1812.61 97
1812.71 96
1812.81 92
1812.91 85
1813.00 77
1813.10 68
1813.20 61
1813.30 58
1813.39 58
1813.49 63
1813.59 69
1813.69 75
1813.78 79
1813.88 82
1813.98 84
1814.08 84
1814.17 85
1814.27 86
1814.37 88
1814.47 90
1814.57 90
1814.66 87
1814.76 82
1814.86 73
1814.96 62
1815.05 51
1815.15 39
1815.25 29
1815.35 19
1815.44 11
1815.54 4
1815.64 0
1815.74 0
1815.83 0
1815.93 0
1816.03 0
1816.13 0
1816.23 0
1816.32 0
1816.42 0
1816.52 12
1816.62 29
1816.71 48
1816.81 68
1816.91 88
1817.01 105
1817.11 120
1817.20 131
1817.30 140
1817.40 146
1817.50 151
1817.59 156
1817.69 160
1817.79 163
1817.89 165
1817.98 163
1818.08 159
1818.18 151
1818.28 141
1818.38 129
1818.47 118
1818.57 109
1818.67 103
1818.77 100
1818.86 99
1818.96 100
1819.06 100
1819.16 98
1819.26 94
1819.35 88
1819.45 83
1819.55 78
1819.65 75
1819.74 73
1819.84 73
1819.94 73
1820.04 72
1820.14 69
1820.23 66
1820.33 64
1820.43 65
1820.53 69
1820.62 77
1820.72 88
1820.82 99
1820.92 109
1821.02 115
1821.11 117
1821.21 114
1821.31 108
1821.41 101
1821.51 93
1821.60 86
1821.70 82
1821.80 82
1821.90 84
1821.99 88
1822.09 92
1822.19 96
1822.29 97
1822.39 96
1822.48 94
1822.58 91
1822.68 91
1822.78 93
1822.88 98
1822.97 105
1823.07 114
1823.17 121
1823.27 127
1823.37 130
1823.46 131
1823.56 131
1823.66 128
1823.76 125
1823.85 121
1823.95 117
1824.05 112
1824.15 106
1824.25 101
1824.34 97
1824.44 93
1824.54 90
1824.64 86
1824.74 83
1824.83 80
1824.93 78
1825.03 76
1825.13 76
1825.23 75
1825.32 76
1825.42 78
1825.52 79
1825.62 81
1825.72 84
1825.81 87
1825.91 91
1826.01 95
1826.11 98
1826.21 98
1826.30 94
1826.40 85
1826.50 71
1826.60 56
1826.70 40
1826.79 28
1826.89 21
1826.99 21
1827.09 28
1827.19 40
1827.28 57
1827.38 77
1827.48 99
1827.58 122
1827.68 147
1827.77 171
1827.87 194
1827.97 215
1828.07 231
1828.17 242
1828.26 249
1828.36 251
1828.46 250
1828.56 249
1828.66 248
1828.75 248
1828.85 248
1828.95 247
1829.05 244
1829.15 239
1829.24 231
1829.34 223
1829.44 216
1829.54 210
1829.64 208
1829.73 207
1829.83 208
1829.93 208
1830.03 205
1830.13 199
1830.22 189
1830.32 176
1830.42 162
1830.52 148
1830.62 138
1830.71 130
1830.81 126
1830.91 125
1831.01 127
1831.11 128
1831.21 129
1831.30 128
1831.40 126
1831.50 123
1831.60 119
1831.70 114
1831.79 109
1831.89 104
1831.99 98
1832.09 90
1832.19 81
1832.28 70
1832.38 59
1832.48 49
1832.58 41
1832.68 38
1832.78 38
1832.87 41
1832.97 47
1833.07 54
1833.17 63
1833.27 72
1833.36 83
1833.46 94
1833.56 106
1833.66 117
1833.76 126
1833.86 132
1833.95 135
1834.05 134
1834.15 131
1834.25 128
1834.35 126
1834.44 126
1834.54 127
1834.64 128
1834.74 130
1834.84 132
1834.94 133
1835.03 135
1835.13 139
1835.23 143
1835.33 150
1835.43 156
1835.52 162
1835.62 166
1835.72 167
1835.82 167
1835.92 164
1836.02 161
1836.11 158
1836.21 155
1836.31 153
1836.41 150
1836.51 147
1836.61 142
1836.70 136
1836.80 129
1836.90 122
1837.00 116
1837.10 111
1837.19 107
1837.29 106
1837.39 105
1837.49 106
1837.59 107
1837.69 107
1837.78 107
1837.88 105
1837.98 102
1838.08 99
1838.18 94
1838.28 90
1838.37 86
1838.47 83
1838.57 83
1838.67 86
1838.77 92
1838.87 103
1838.96 117
1839.06 135
1839.16 154
1839.26 172
1839.36 188
1839.46 200
1839.55 207
1839.65 208
1839.75 204
1839.85 196
1839.95 185
1840.05 173
1840.14 162
1840.24 151
1840.34 143
1840.44 137
1840.54 134
1840.64 133
1840.73 131
1840.83 128
1840.93 123
1841.03 114
1841.13 101
1841.23 86
1841.32 71
1841.42 58
1841.52 48
1841.62 41
1841.72 37
1841.82 35
1841.91 33
1842.01 33
1842.11 32
1842.21 33
1842.31 37
1842.41 44
1842.50 53
1842.60 65
1842.70 76
1842.80 85
1842.90 90
1843.00 92
1843.10 89
1843.19 84
1843.29 77
1843.39 69
1843.49 61
1843.59 51
1843.69 42
1843.78 32
1843.88 24
1843.98 19
1844.08 18
1844.18 20
1844.28 26
1844.38 34
1844.47 43
1844.57 52
1844.67 59
1844.77 65
1844.87 72
1844.97 81
1845.06 90
1845.16 102
1845.26 113
1845.36 121
1845.46 126
1845.56 127
1845.66 122
1845.75 114
1845.85 104
1845.95 95
1846.05 87
1846.15 81
1846.25 76
1846.34 72
1846.44 68
1846.54 61
1846.64 54
1846.74 45
1846.84 37
1846.94 31
1847.03 27
1847.13 26
1847.23 27
1847.33 31
1847.43 37
1847.53 43
1847.63 51
1847.72 58
1847.82 63
1847.92 66
1848.02 65
1848.12 61
1848.22 52
1848.32 42
1848.41 31
1848.51 22
1848.61 17
1848.71 17
1848.81 22
1848.91 30
1849.01 41
1849.10 52
1849.20 62
1849.30 71
1849.40 77
1849.50 79
1849.60 78
1849.70 73
1849.79 64
1849.89 51
1849.99 36
1850.09 21
1850.19 6
1850.29 0
1850.39 0
1850.48 0
1850.58 0
1850.68 0
1850.78 0
1850.88 0
1850.98 0
1851.08 3
1851.18 9
1851.27 17
1851.37 25
1851.47 36
1851.57 48
1851.67 63
1851.77 78
1851.87 93
1851.96 105
1852.06 113
1852.16 116
1852.26 113
1852.36 107
1852.46 97
1852.56 87
1852.66 77
1852.75 70
1852.85 64
1852.95 60
1853.05 55
1853.15 49
1853.25 42
1853.35 35
1853.44 28
1853.54 25
1853.64 26
1853.74 33
1853.84 45
1853.94 60
1854.04 77
1854.14 93
1854.23 104
1854.33 110
1854.43 108
1854.53 101
1854.63 89
1854.73 73
1854.83 56
1854.93 39
1855.02 23
1855.12 8
1855.22 0
1855.32 0
1855.42 0
1855.52 0
1855.62 0
1855.72 0
1855.81 0
1855.91 0
1856.01 4
1856.11 12
1856.21 21
1856.31 29
1856.41 38
1856.51 49
1856.60 59
1856.70 70
1856.80 78
1856.90 83
1857.00 84
1857.10 81
1857.20 75
1857.30 68
1857.39 61
1857.49 56
1857.59 54
1857.69 54
1857.79 55
1857.89 57
1857.99 59
1858.09 59
1858.19 58
1858.28 55
1858.38 53
1858.48 50
1858.58 47
1858.68 44
1858.78 40
1858.88 36
1858.98 31
1859.07 27
1859.17 24
1859.27 22
1859.37 22
1859.47 24
1859.57 25
1859.67 25
1859.77 24
1859.87 20
1859.96 15
1860.06 11
1860.16 10
1860.26 12
1860.36 21
1860.46 34
1860.56 52
1860.66 72
1860.76 94
1860.85 114
1860.95 132
1861.05 149
1861.15 163
1861.25 175
1861.35 185
1861.45 192
1861.55 196
1861.65 195
1861.74 190
1861.84 180
1861.94 168
1862.04 155
1862.14 143
1862.24 133
1862.34 125
1862.44 117
1862.54 108
1862.64 97
1862.73 84
1862.83 68
1862.93 51
1863.03 37
1863.13 27
1863.23 22
1863.33 24
1863.43 31
1863.53 39
1863.62 47
1863.72 52
1863.82 55
1863.92 55
1864.02 55
1864.12 57
1864.22 63
1864.32 73
1864.42 86
1864.52 102
1864.61 118
1864.71 133
1864.81 145
1864.91 153
1865.01 157
1865.11 158
1865.21 155
1865.31 150
1865.41 142
1865.51 133
1865.60 123
1865.70 111
1865.80 100
1865.90 90
1866.00 82
1866.10 76
1866.20 74
1866.30 75
1866.40 78
1866.50 82
1866.60 86
1866.69 87
1866.79 86
1866.89 83
1866.99 77
1867.09 71
1867.19 66
1867.29 65
1867.39 67
1867.49 73
1867.59 81
1867.68 92
1867.78 103
1867.88 112
1867.98 119
1868.08 122
1868.18 122
1868.28 120
1868.38 117
1868.48 114
1868.58 114
1868.68 117
1868.77 123
1868.87 132
1868.97 142
1869.07 151
1869.17 157
1869.27 159
1869.37 157
1869.47 153
1869.57 146
1869.67 141
1869.77 138
1869.87 138
1869.96 139
1870.06 140
1870.16 141
1870.26 139
1870.36 134
1870.46 126
1870.56 118
1870.66 111
1870.76 107
1870.86 104
1870.96 104
1871.06 103
1871.15 101
1871.25 95
1871.35 86
1871.45 73
1871.55 58
1871.65 43
1871.75 29
1871.85 19
1871.95 13
1872.05 12
1872.15 15
1872.25 22
1872.34 33
1872.44 46
1872.54 61
1872.64 74
1872.74 86
1872.84 93
1872.94 97
1873.04 97
1873.14 93
1873.24 87
1873.34 80
1873.44 73
1873.54 67
1873.63 62
1873.73 58
1873.83 55
1873.93 54
1874.03 54
1874.13 54
1874.23 55
1874.33 55
1874.43 56
1874.53 57
1874.63 59
1874.73 60
1874.83 62
1874.92 62
1875.02 61
1875.12 58
1875.22 55
1875.32 52
1875.42 51
1875.52 53
1875.62 56
1875.72 61
1875.82 67
1875.92 72
1876.02 77
1876.12 82
1876.22 87
1876.31 93
1876.41 101
1876.51 110
1876.61 123
1876.71 137
1876.81 153
1876.91 170
1877.01 186
1877.11 201
1877.21 212
1877.31 218
1877.41 219
1877.51 215
1877.61 206
1877.71 194
1877.80 179
1877.90 164
1878.00 149
1878.10 135
1878.20 123
1878.30 114
1878.40 106
1878.50 101
1878.60 99
1878.70 98
1878.80 98
1878.90 98
1879.00 97
1879.10 96
1879.20 93
1879.30 90
1879.39 87
1879.49 86
1879.59 86
1879.69 87
1879.79 90
1879.89 93
1879.99 95
1880.09 95
1880.19 93
1880.29 89
1880.39 84
1880.49 78
1880.59 72
1880.69 65
1880.79 58
1880.89 52
1880.99 46
1881.08 42
1881.18 40
1881.28 39
1881.38 41
1881.48 44
1881.58 49
1881.68 53
1881.78 56
1881.88 58
1881.98 58
1882.08 56
1882.18 52
1882.28 48
1882.38 43
1882.48 39
1882.58 37
1882.68 39
1882.78 45
1882.87 53
1882.97 63
1883.07 74
1883.17 84
1883.27 92
1883.37 97
1883.47 99
1883.57 99
1883.67 98
1883.77 97
1883.87 96
1883.97 97
1884.07 97
1884.17 98
1884.27 97
1884.37 95
1884.47 91
1884.57 87
1884.67 82
1884.77 79
1884.87 77
1884.96 78
1885.06 80
1885.16 82
1885.26 84
1885.36 85
1885.46 83
1885.56 80
1885.66 76
1885.76 72
1885.86 69
1885.96 67
1886.06 67
1886.16 68
1886.26 70
1886.36 71
1886.46 72
1886.56 70
1886.66 67
1886.76 62
1886.86 57
1886.96 51
1887.06 47
1887.16 46
1887.25 50
1887.35 57
1887.45 67
1887.55 77
1887.65 86
1887.75 92
1887.85 95
1887.95 96
1888.05 98
1888.15 102
1888.25 110
1888.35 122
1888.45 136
1888.55 150
1888.65 160
1888.75 163
1888.85 159
1888.95 147
1889.05 131
1889.15 112
1889.25 96
1889.35 84
1889.45 79
1889.55 79
1889.65 82
1889.75 86
1889.85 88
1889.94 87
1890.04 82
1890.14 74
1890.24 65
1890.34 58
1890.44 52
1890.54 49
1890.64 46
1890.74 45
1890.84 44
1890.94 45
1891.04 47
1891.14 52
1891.24 60
1891.34 71
1891.44 83
1891.54 93
1891.64 102
1891.74 107
1891.84 110
1891.94 110
1892.04 111
1892.14 113
1892.24 116
1892.34 122
1892.44 127
1892.54 131
1892.64 132
1892.74 130
1892.84 125
1892.94 116
1893.04 105
1893.14 95
1893.24 85
1893.34 78
1893.43 75
1893.53 76
1893.63 80
1893.73 86
1893.83 92
1893.93 97
1894.03 99
1894.13 96
1894.23 88
1894.33 76
1894.43 61
1894.53 46
1894.63 31
1894.73 19
1894.83 11
1894.93 5
1895.03 3
1895.13 3
1895.23 6
1895.33 12
1895.43 20
1895.53 32
1895.63 47
1895.73 64
1895.83 83
1895.93 103
1896.03 123
1896.13 143
1896.23 161
1896.33 176
1896.43 187
1896.53 193
1896.63 194
1896.73 189
1896.83 179
1896.93 164
1897.03 148
1897.13 130
1897.23 112
1897.33 96
1897.43 81
1897.53 68
1897.63 58
1897.73 51
1897.83 48
1897.93 49
1898.03 55
1898.13 65
1898.23 80
1898.33 99
1898.43 119
1898.53 138
1898.63 156
1898.73 170
1898.83 178
1898.93 181
1899.03 179
1899.13 173
1899.23 165
1899.33 155
1899.43 145
1899.53 136
1899.63 126
1899.72 117
1899.82 108
1899.92 98
1900.02 87
1900.12 76
1900.22 64
1900.32 52
1900.42 42
1900.52 33
1900.62 27
1900.72 25
1900.82 27
1900.92 34
1901.02 44
1901.12 57
1901.22 70
1901.32 81
1901.42 89
1901.52 93
1901.62 95
1901.72 95
1901.82 97
1901.92 101
1902.02 107
1902.12 115
1902.22 122
1902.32 128
1902.42 131
1902.52 131
1902.62 129
1902.72 127
1902.82 127
1902.92 128
1903.02 132
1903.12 137
1903.22 140
1903.32 142
1903.42 138
1903.52 128
1903.62 112
1903.72 91
1903.82 66
1903.92 40
1904.02 14
1904.12 0
1904.22 0
1904.32 0
1904.42 0
1904.52 0
1904.62 0
1904.72 0
1904.82 0
1904.92 7
1905.02 17
1905.12 27
1905.22 36
1905.33 46
1905.43 57
1905.53 68
1905.63 80
1905.73 93
1905.83 106
1905.93 120
1906.03 133
1906.13 146
1906.23 157
1906.33 166
1906.43 172
1906.53 174
1906.63 173
1906.73 167
1906.83 159
1906.93 149
1907.03 139
1907.13 130
1907.23 122
1907.33 117
1907.43 115
1907.53 114
1907.63 116
1907.73 120
1907.83 126
1907.93 132
1908.03 141
1908.13 150
1908.23 159
1908.33 166
1908.43 172
1908.53 175
1908.63 174
1908.73 170
1908.83 164
1908.93 157
1909.03 153
1909.13 151
1909.23 154
1909.33 161
1909.43 171
1909.53 182
1909.63 193
1909.73 202
1909.83 206
1909.93 207
1910.03 204
1910.13 198
1910.23 189
1910.33 180
1910.43 171
1910.53 164
1910.63 158
1910.73 155
1910.83 153
1910.93 153
1911.03 154
1911.13 157
1911.23 162
1911.33 169
1911.43 176
1911.53 184
1911.63 191
1911.74 197
1911.84 200
1911.94 200
1912.04 197
1912.14 190
1912.24 181
1912.34 169
1912.44 154
1912.54 137
1912.64 118
1912.74 98
1912.84 76
1912.94 55
1913.04 34
1913.14 16
1913.24 0
1913.34 0
1913.44 0
1913.54 0
1913.64 0
1913.74 0
1913.84 0
1913.94 0
1914.04 0
1914.14 14
1914.24 27
1914.34 36
1914.44 42
1914.54 45
1914.64 45
1914.74 45
1914.84 45
1914.94 48
1915.04 54
1915.14 62
1915.25 71
1915.35 81
1915.45 89
1915.55 95
1915.65 98
1915.75 97
1915.85 95
1915.95 92
1916.05 89
1916.15 87
1916.25 89
1916.35 93
1916.45 99
1916.55 107
1916.65 116
1916.75 125
1916.85 134
1916.95 143
1917.05 151
1917.15 159
1917.25 167
1917.35 175
1917.45 181
1917.55 186
1917.65 190
1917.75 192
1917.85 193
1917.96 193
1918.06 190
1918.16 183
1918.26 173
1918.36 157
1918.46 138
1918.56 117
1918.66 96
1918.76 80
1918.86 70
1918.96 66
1919.06 70
1919.16 80
1919.26 93
1919.36 106
1919.46 119
1919.56 127
1919.66 131
1919.76 130
1919.86 124
1919.96 113
1920.06 99
1920.16 84
1920.27 69
1920.37 57
1920.47 50
1920.57 48
1920.67 51
1920.77 59
1920.87 68
1920.97 78
1921.07 86
1921.17 91
1921.27 93
1921.37 94
1921.47 94
1921.57 95
1921.67 96
1921.77 97
1921.87 97
1921.97 94
1922.07 88
1922.17 78
1922.28 66
1922.38 53
1922.48 41
1922.58 31
1922.68 24
1922.78 22
1922.88 23
1922.98 28
1923.08 34
1923.18 43
1923.28 52
1923.38 62
1923.48 73
1923.58 83
1923.68 93
1923.78 101
1923.88 107
1923.98 110
1924.08 111
1924.19 109
1924.29 105
1924.39 99
1924.49 93
1924.59 86
1924.69 80
1924.79 75
1924.89 69
1924.99 64
1925.09 59
1925.19 54
1925.29 51
1925.39 49
1925.49 50
1925.59 53
1925.69 58
1925.79 63
1925.90 67
1926.00 70
1926.10 70
1926.20 70
1926.30 70
1926.40 71
1926.50 74
1926.60 81
1926.70 91
1926.80 102
1926.90 114
1927.00 125
1927.10 134
1927.20 139
1927.30 141
1927.41 141
1927.51 138
1927.61 135
1927.71 131
1927.81 129
1927.91 126
1928.01 125
1928.11 123
1928.21 122
1928.31 122
1928.41 122
1928.51 124
1928.61 128
1928.71 132
1928.81 137
1928.92 139
1929.02 139
1929.12 135
1929.22 128
1929.32 119
1929.42 109
1929.52 100
1929.62 94
1929.72 91
1929.82 91
1929.92 93
1930.02 96
1930.12 98
1930.22 98
1930.33 96
1930.43 90
1930.53 83
1930.63 74
1930.73 63
1930.83 54
1930.93 47
1931.03 44
1931.13 46
1931.23 54
1931.33 65
1931.43 79
1931.53 92
1931.63 102
1931.74 108
1931.84 107
1931.94 101
1932.04 90
1932.14 77
1932.24 63
1932.34 50
1932.44 41
1932.54 35
1932.64 34
1932.74 38
1932.84 46
1932.95 58
1933.05 73
1933.15 90
1933.25 109
1933.35 126
1933.45 142
1933.55 154
1933.65 161
1933.75 164
1933.85 162
1933.95 156
1934.05 149
1934.15 143
1934.26 140
1934.36 141
1934.46 147
1934.56 157
1934.66 169
1934.76 181
1934.86 193
1934.96 201
1935.06 207
1935.16 208
1935.26 207
1935.36 202
1935.47 194
1935.57 182
1935.67 168
1935.77 151
1935.87 134
1935.97 116
1936.07 100
1936.17 87
1936.27 78
1936.37 73
1936.47 70
1936.58 69
1936.68 70
1936.78 71
1936.88 73
1936.98 76
1937.08 79
1937.18 84
1937.28 88
1937.38 91
1937.48 92
1937.58 90
1937.69 86
1937.79 80
1937.89 72
1937.99 65
1938.09 59
1938.19 55
1938.29 52
1938.39 50
1938.49 47
1938.59 42
1938.69 36
1938.80 28
1938.90 18
1939.00 9
1939.10 1
1939.20 0
1939.30 0
1939.40 0
1939.50 0
1939.60 0
1939.70 0
1939.81 0
1939.91 0
1940.01 1
1940.11 9
1940.21 18
1940.31 27
1940.41 38
1940.51 49
1940.61 58
1940.71 67
1940.82 76
1940.92 82
1941.02 88
1941.12 92
1941.22 94
1941.32 96
1941.42 97
1941.52 98
1941.62 98
1941.72 97
1941.83 95
1941.93 91
1942.03 85
1942.13 76
1942.23 66
1942.33 56
1942.43 48
1942.53 42
1942.63 41
1942.73 45
1942.84 54
1942.94 67
1943.04 81
1943.14 94
1943.24 104
1943.34 110
1943.44 110
1943.54 106
1943.64 100
1943.75 93
1943.85 87
1943.95 84
1944.05 85
1944.15 88
1944.25 93
1944.35 100
1944.45 107
1944.55 113
1944.66 119
1944.76 123
1944.86 126
1944.96 127
1945.06 126
1945.16 122
1945.26 115
1945.36 106
1945.46 94
1945.57 80
1945.67 66
1945.77 53
1945.87 44
1945.97 38
1946.07 35
1946.17 37
1946.27 40
1946.37 46
1946.48 52
1946.58 58
1946.68 62
1946.78 65
1946.88 66
1946.98 64
1947.08 62
1947.18 60
1947.28 60
1947.39 64
1947.49 73
1947.59 85
1947.69 100
1947.79 115
1947.89 130
1947.99 141
1948.09 147
1948.20 150
1948.30 151
1948.40 149
1948.50 147
1948.60 146
1948.70 147
1948.80 150
1948.90 155
1949.01 164
1949.11 177
1949.21 191
1949.31 207
1949.41 224
1949.51 238
1949.61 250
1949.71 259
1949.81 266
1949.92 272
1950.02 277
1950.12 283
1950.22 289
1950.32 295
1950.42 300
1950.52 300
1950.62 296
1950.73 287
1950.83 272
1950.93 252
1951.03 229
1951.13 205
1951.23 181
1951.33 160
1951.44 142
1951.54 129
1951.64 121
1951.74 115
1951.84 112
1951.94 110
1952.04 108
1952.14 105
1952.25 101
1952.35 96
1952.45 92
1952.55 88
1952.65 87
1952.75 89
1952.85 93
1952.95 100
1953.06 107
1953.16 114
1953.26 119
1953.36 121
1953.46 121
1953.56 118
1953.66 114
1953.77 108
1953.87 103
1953.97 98
1954.07 94
1954.17 91
1954.27 88
1954.37 84
1954.47 79
1954.58 73
1954.68 65
1954.78 57
1954.88 49
1954.98 42
1955.08 38
1955.18 36
1955.29 36
1955.39 36
1955.49 37
1955.59 38
1955.69 39
1955.79 40
1955.89 42
1956.00 46
1956.10 52
1956.20 61
1956.30 72
1956.40 85
1956.50 98
1956.60 112
1956.71 124
1956.81 136
1956.91 145
1957.01 152
1957.11 154
1957.21 153
1957.31 150
1957.42 145
1957.52 140
1957.62 137
1957.72 137
1957.82 138
1957.92 139
1958.02 140
1958.13 137
1958.23 131
1958.33 122
1958.43 112
1958.53 104
1958.63 98
1958.73 96
1958.84 97
1958.94 102
1959.04 107
1959.14 112
1959.24 117
1959.34 121
1959.44 125
1959.55 130
1959.65 135
1959.75 140
1959.85 144
1959.95 147
1960.05 148
1960.15 148
1960.26 146
1960.36 143
1960.46 139
1960.56 135
1960.66 131
1960.76 128
1960.87 125
1960.97 122
1961.07 120
1961.17 117
1961.27 113
1961.37 108
1961.47 102
1961.58 94
1961.68 85
1961.78 75
1961.88 63
1961.98 50
1962.08 35
1962.19 21
1962.29 9
1962.39 0
1962.49 0
1962.59 0
1962.69 0
1962.79 4
1962.90 12
1963.00 19
1963.10 25
1963.20 28
1963.30 30
1963.40 29
1963.51 26
1963.61 23
1963.71 20
1963.81 18
1963.91 16
1964.01 14
1964.12 11
1964.22 6
1964.32 0
1964.42 0
1964.52 0
1964.62 0
1964.73 0
1964.83 0
1964.93 0
1965.03 0
1965.13 13
1965.23 27
1965.34 41
1965.44 53
1965.54 63
1965.64 72
1965.74 79
1965.84 84
1965.94 87
1966.05 88
1966.15 88
1966.25 87
1966.35 86
1966.45 86
1966.55 86
1966.66 85
1966.76 83
1966.86 81
1966.96 77
1967.06 75
1967.16 74
1967.27 75
1967.37 79
1967.47 86
1967.57 92
1967.67 96
1967.78 97
1967.88 95
1967.98 89
1968.08 81
1968.18 71
1968.28 61
1968.39 50
1968.49 41
1968.59 32
1968.69 25
1968.79 20
1968.89 18
1969.00 18
1969.10 21
1969.20 24
1969.30 26
1969.40 27
1969.50 27
1969.61 26
1969.71 24
1969.81 24
1969.91 25
1970.01 28
1970.12 32
1970.22 37
1970.32 41
1970.42 44
1970.52 45
1970.62 44
1970.73 42
1970.83 41
1970.93 40
1971.03 41
1971.13 45
1971.23 51
1971.34 60
1971.44 70
1971.54 81
1971.64 90
1971.74 96
1971.85 98
1971.95 98
1972.05 94
1972.15 89
1972.25 84
1972.35 80
1972.46 78
1972.56 78
1972.66 78
1972.76 80
1972.86 82
1972.97 85
1973.07 87
1973.17 90
1973.27 92
1973.37 94
1973.47 96
1973.58 99
1973.68 102
1973.78 106
1973.88 111
1973.98 117
1974.09 124
1974.19 131
1974.29 134
1974.39 135
1974.49 132
1974.60 125
1974.70 115
1974.80 102
1974.90 88
1975.00 74
1975.10 62
1975.21 51
1975.31 44
1975.41 39
1975.51 37
1975.61 36
1975.72 36
1975.82 36
1975.92 34
1976.02 32
1976.12 28
1976.23 26
1976.33 23
1976.43 22
1976.53 22
1976.63 22
1976.74 21
1976.84 18
1976.94 13
1977.04 8
1977.14 2
1977.24 0
1977.35 0
1977.45 0
1977.55 1
1977.65 8
1977.75 15
1977.86 20
1977.96 24
1978.06 24
1978.16 20
1978.26 13
1978.37 5
1978.47 0
1978.57 0
1978.67 0
1978.77 0
1978.88 0
1978.98 0
1979.08 0
1979.18 0
1979.28 6
1979.39 11
1979.49 15
1979.59 16
1979.69 16
1979.79 14
1979.90 11
1980.00 8
1980.10 5
1980.20 3
1980.30 3
1980.41 5
1980.51 9
1980.61 14
1980.71 20
1980.81 26
1980.92 30
1981.02 34
1981.12 36
1981.22 38
1981.32 39
1981.43 40
1981.53 38
1981.63 34
1981.73 26
1981.84 16
1981.94 4
1982.04 0
1982.14 0
1982.24 0
1982.35 0
1982.45 0
1982.55 0
1982.65 2
1982.75 8
1982.86 10
1982.96 10
1983.06 9
1983.16 8
1983.26 8
1983.37 10
1983.47 15
1983.57 21
1983.67 28
1983.77 36
1983.88 43
1983.98 51
1984.08 60
1984.18 68
1984.29 75
1984.39 80
1984.49 82
1984.59 79
1984.69 72
1984.80 63
1984.90 52
1985.00 45
1985.10 42
1985.20 45
1985.31 53
1985.41 63
1985.51 75
1985.61 85
1985.72 92
1985.82 96
1985.92 99
1986.02 102
1986.12 105
1986.23 109
1986.33 112
1986.43 114
1986.53 113
1986.64 109
1986.74 101
1986.84 91
1986.94 79
1987.04 67
1987.15 57
1987.25 48
1987.35 41
1987.45 37
1987.56 35
1987.66 34
1987.76 34
1987.86 35
1987.96 36
1988.07 40
1988.17 44
1988.27 50
1988.37 57
1988.48 67
1988.58 77
1988.68 88
1988.78 100
1988.88 109
1988.99 116
1989.09 120
1989.19 119
1989.29 113
1989.40 105
1989.50 94
1989.60 83
1989.70 73
1989.80 65
1989.91 59
1990.01 56
1990.11 55
1990.21 56
1990.32 58
1990.42 61
1990.52 65
1990.62 69
1990.72 74
1990.83 78
1990.93 83
1991.03 89
1991.13 96
1991.24 106
1991.34 119
1991.44 133
1991.54 147
1991.65 160
1991.75 170
1991.85 177
1991.95 180
1992.05 181
1992.16 179
1992.26 177
1992.36 173
1992.46 169
1992.57 164
1992.67 158
1992.77 152
1992.87 145
1992.98 138
1993.08 132
1993.18 126
1993.28 121
1993.39 116
1993.49 112
1993.59 109
1993.69 108
1993.79 107
1993.90 108
1994.00 109
1994.10 110
1994.20 111
1994.31 111
1994.41 111
1994.51 111
1994.61 110
1994.72 108
1994.82 105
1994.92 101
1995.02 98
1995.13 94
1995.23 91
1995.33 90
1995.43 91
1995.54 92
1995.64 92
1995.74 91
1995.84 88
1995.95 84
1996.05 82
1996.15 81
1996.25 85
1996.36 92
1996.46 102
1996.56 114
1996.66 124
1996.76 131
1996.87 135
1996.97 134
1997.07 130
1997.17 124
1997.28 117
1997.38 111
1997.48 107
1997.58 106
1997.69 108
1997.79 112
1997.89 118
1997.99 124
1998.10 129
1998.20 133
1998.30 136
1998.40 140
1998.51 145
1998.61 151
1998.71 157
1998.81 164
1998.92 170
1999.02 173
1999.12 174
1999.22 172
1999.33 169
1999.43 165
1999.53 162
1999.63 161
1999.74 162
1999.84 164
1999.94 167
2000.04 169
2000.15 168
2000.25 166
2000.35 160
2000.45 153
2000.56 144
2000.66 134
2000.76 126
2000.86 120
2000.97 117
2001.07 115
2001.17 115
2001.28 115
2001.38 115
2001.48 114
2001.58 114
2001.69 114
2001.79 117
2001.89 122
2001.99 131
2002.10 140
2002.20 150
2002.30 157
2002.40 162
2002.51 164
2002.61 164
2002.71 164
2002.81 164
2002.92 164
2003.02 165
2003.12 165
2003.22 164
2003.33 161
2003.43 156
2003.53 150
2003.63 144
2003.74 138
2003.84 133
2003.94 130
2004.05 127
2004.15 125
2004.25 124
2004.35 125
2004.46 128
2004.56 134
2004.66 142
2004.76 153
2004.87 164
2004.97 173
2005.07 178
2005.17 180
2005.28 179
2005.38 175
2005.48 170
2005.59 167
2005.69 167
2005.79 169
2005.89 173
2006.00 177
2006.10 182
2006.20 185
2006.30 186
2006.41 184
2006.51 181
2006.61 177
2006.71 173
2006.82 170
2006.92 168
2007.02 169
2007.13 172
2007.23 178
2007.33 185
2007.43 193
2007.54 200
2007.64 206
2007.74 209
2007.84 209
2007.95 206
2008.05 201
2008.15 193
2008.26 185
2008.36 175
2008.46 163
2008.56 150
2008.67 135
2008.77 121
2008.87 109
2008.98 100
2009.08 96
2009.18 98
2009.28 106
2009.39 118
2009.49 132
2009.59 145
2009.69 157
2009.80 165
2009.90 170
2010.00 172
2010.11 173
2010.21 173
2010.31 173
2010.41 173
2010.52 171
2010.62 169
2010.72 164
2010.83 159
2010.93 153
2011.03 149
2011.13 145
2011.24 144
2011.34 144
2011.44 146
2011.54 147
2011.65 148
2011.75 146
2011.85 143
2011.96 139
2012.06 136
2012.16 136
2012.26 139
2012.37 146
2012.47 156
2012.57 168
2012.68 179
2012.78 188
2012.88 192
2012.98 193
2013.09 192
2013.19 191
2013.29 191
2013.40 193
2013.50 197
2013.60 201
2013.70 202
2013.81 199
2013.91 192
2014.01 183
2014.12 174
2014.22 168
2014.32 170
2014.43 179
2014.53 195
2014.63 215
2014.73 235
2014.84 252
2014.94 262
2015.04 264
2015.15 257
2015.25 244
2015.35 226
2015.45 207
2015.56 190
2015.66 174
2015.76 162
2015.87 152
2015.97 144
2016.07 137
2016.17 129
2016.28 121
2016.38 115
2016.48 111
2016.59 109
2016.69 111
2016.79 117
2016.90 124
2017.00 132
2017.10 137
2017.20 139
2017.31 136
2017.41 128
2017.51 116
2017.62 100
2017.72 83
2017.82 65
2017.93 47
2018.03 32
2018.13 18
2018.23 6
2018.34 0
2018.44 0
2018.54 0
2018.65 0
2018.75 0
2018.85 0
2018.96 0
2019.06 0
2019.16 0
2019.26 3
2019.37 10
2019.47 20
2019.57 32
2019.68 45
2019.78 57
2019.88 68
2019.99 75
2020.09 78
2020.19 79
2020.29 77
2020.40 74
2020.50 71
2020.60 68
2020.71 64
2020.81 59
2020.91 53
2021.02 45
2021.12 37
2021.22 29
2021.33 23
2021.43 21
2021.53 22
2021.63 27
2021.74 36
2021.84 48
2021.94 61
2022.05 74
2022.15 86
2022.25 96
2022.36 103
2022.46 107
2022.56 108
2022.67 108
2022.77 108
2022.87 109
2022.98 111
2023.08 117
2023.18 126
2023.28 139
2023.39 155
2023.49 173
2023.59 191
2023.70 206
2023.80 218
2023.90 223
2024.01 222
2024.11 215
2024.21 203
2024.32 188
2024.42 174
2024.52 161
2024.63 150
2024.73 142
2024.83 135
2024.93 128
2025.04 121
2025.14 113
2025.24 104
2025.35 95
2025.45 86
2025.55 79
2025.66 74
2025.76 71
2025.86 72
2025.97 74
2026.07 79
2026.17 84
2026.28 88
2026.38 92
2026.48 92
2026.59 90
2026.69 84
2026.79 76
2026.90 65
2027.00 53
2027.10 42
2027.21 32
2027.31 26
2027.41 23
2027.51 26
2027.62 34
2027.72 49
2027.82 68
2027.93 92
2028.03 119
2028.13 146
2028.24 172
2028.34 193
2028.44 209
2028.55 219
2028.65 222
2028.75 219
2028.86 211
2028.96 199
2029.06 185
2029.17 169
2029.27 153
2029.37 138
2029.48 125
2029.58 116
2029.68 110
2029.79 106
2029.89 104
2029.99 102
2030.10 99
2030.20 94
2030.30 89
2030.41 85
2030.51 82
2030.61 84
2030.72 89
2030.82 98
2030.92 110
2031.03 122
2031.13 133
2031.23 142
2031.34 148
2031.44 151
2031.54 152
2031.65 152
2031.75 150
2031.85 147
2031.96 143
2032.06 138
2032.16 132
2032.27 125
2032.37 118
2032.47 111
2032.58 104
2032.68 98
2032.78 91
2032.89 84
2032.99 78
2033.09 73
2033.20 70
2033.30 71
2033.40 76
2033.51 85
2033.61 96
2033.71 110
2033.82 123
2033.92 134
2034.02 143
2034.13 148
2034.23 151
2034.33 153
2034.44 155
2034.54 159
2034.64 164
2034.75 171
2034.85 177
2034.95 181
2035.06 180
2035.16 173
2035.27 162
2035.37 147
2035.47 130
2035.58 113
2035.68 99
2035.78 89
2035.89 85
2035.99 86
2036.09 92
2036.20 100
2036.30 110
2036.40 118
2036.51 123
2036.61 123
2036.71 117
2036.82 108
2036.92 95
2037.02 82
2037.13 71
2037.23 65
2037.33 64
2037.44 68
2037.54 76
2037.64 85
2037.75 93
2037.85 98
2037.96 99
2038.06 97
2038.16 95
2038.27 93
2038.37 94
2038.47 98
2038.58 105
2038.68 114
2038.78 123
2038.89 131
2038.99 138
2039.09 144
2039.20 149
2039.30 155
2039.40 162
2039.51 170
2039.61 177
2039.72 183
2039.82 185
2039.92 181
2040.03 172
2040.13 157
2040.23 138
2040.34 116
2040.44 94
2040.54 73
2040.65 55
2040.75 40
2040.85 28
2040.96 19
2041.06 13
2041.17 10
2041.27 8
2041.37 8
2041.48 9
2041.58 9
2041.68 8
2041.79 5
2041.89 0
2041.99 0
2042.10 0
2042.20 0
2042.30 0
2042.41 0
2042.51 2
2042.62 20
2042.72 40
2042.82 60
2042.93 76
2043.03 86
2043.13 91
2043.24 89
2043.34 82
2043.44 72
2043.55 60
2043.65 48
2043.76 38
2043.86 32
2043.96 29
2044.07 32
2044.17 38
2044.27 49
2044.38 64
2044.48 80
2044.58 98
2044.69 117
2044.79 137
2044.90 156
2045.00 172
2045.10 185
2045.21 193
2045.31 196
2045.41 193
2045.52 184
2045.62 173
2045.73 159
2045.83 146
2045.93 134
2046.04 126
2046.14 120
2046.24 117
2046.35 116
2046.45 116
2046.56 117
2046.66 118
2046.76 117
2046.87 115
2046.97 110
2047.07 103
2047.18 95
2047.28 86
2047.38 77
2047.49 69
2047.59 64
2047.70 61
2047.80 62
2047.90 64
2048.01 69
2048.11 74
2048.21 81
2048.32 87
2048.42 92
2048.53 96
2048.63 98
2048.73 99
2048.84 100
2048.94 99
2049.05 97
2049.15 95
2049.25 93
2049.36 90
2049.46 85
2049.56 80
2049.67 73
2049.77 66
2049.88 60
2049.98 57
2050.08 58
2050.19 62
2050.29 70
2050.39 82
2050.50 94
2050.60 107
2050.71 118
2050.81 127
2050.91 134
2051.02 139
2051.12 142
2051.23 143
2051.33 142
2051.43 140
2051.54 138
2051.64 135
2051.74 134
2051.85 134
2051.95 135
2052.06 137
2052.16 138
2052.26 137
2052.37 133
2052.47 125
2052.58 115
2052.68 105
2052.78 96
2052.89 88
2052.99 83
2053.09 79
2053.20 75
2053.30 71
2053.41 67
2053.51 62
2053.61 56
2053.72 51
2053.82 46
2053.93 41
2054.03 38
2054.13 37
2054.24 38
2054.34 41
2054.45 48
2054.55 57
2054.65 67
2054.76 76
2054.86 85
2054.97 94
2055.07 101
2055.17 109
2055.28 118
2055.38 127
2055.48 136
2055.59 143
2055.69 147
2055.80 149
2055.90 150
2056.00 150
2056.11 152
2056.21 154
2056.32 157
2056.42 160
2056.52 161
2056.63 159
2056.73 153
2056.84 146
2056.94 137
2057.04 129
2057.15 122
2057.25 116
2057.36 111
2057.46 106
2057.56 101
2057.67 94
2057.77 87
2057.88 78
2057.98 69
2058.08 60
2058.19 52
2058.29 45
2058.40 39
2058.50 36
2058.60 36
2058.71 38
2058.81 42
2058.92 48
2059.02 54
2059.12 60
2059.23 66
2059.33 71
2059.44 75
2059.54 80
2059.64 86
2059.75 93
2059.85 101
2059.96 109
2060.06 118
2060.17 126
2060.27 133
2060.37 140
2060.48 147
2060.58 153
2060.69 158
2060.79 160
2060.89 161
2061.00 159
2061.10 155
2061.21 149
2061.31 141
2061.41 132
2061.52 124
2061.62 115
2061.73 107
2061.83 99
2061.93 93
2062.04 88
2062.14 84
2062.25 81
2062.35 79
2062.46 76
2062.56 73
2062.66 69
2062.77 64
2062.87 57
2062.98 49
2063.08 40
2063.18 30
2063.29 20
2063.39 11
2063.50 3
2063.60 0
2063.70 0
2063.81 0
2063.91 2
2064.02 9
2064.12 16
2064.23 24
2064.33 29
2064.43 33
2064.54 35
2064.64 35
2064.75 34
2064.85 34
2064.95 34
2065.06 37
2065.16 40
2065.27 45
2065.37 50
2065.48 53
2065.58 54
2065.68 54
2065.79 50
2065.89 44
2066.00 38
2066.10 32
2066.21 29
2066.31 30
2066.41 35
2066.52 43
2066.62 54
2066.73 65
2066.83 73
2066.93 76
2067.04 75
2067.14 70
2067.25 63
2067.35 57
2067.46 55
2067.56 57
2067.66 64
2067.77 75
2067.87 87
2067.98 99
2068.08 107
2068.19 113
2068.29 114
2068.39 113
2068.50 110
2068.60 108
2068.71 106
2068.81 105
2068.92 106
2069.02 107
2069.12 109
2069.23 110
2069.33 111
2069.44 109
2069.54 107
2069.65 103
2069.75 98
2069.85 94
2069.96 89
2070.06 85
2070.17 83
2070.27 83
2070.38 85
2070.48 89
2070.58 95
2070.69 103
2070.79 112
2070.90 120
2071.00 127
2071.11 132
2071.21 135
2071.32 136
2071.42 135
2071.52 132
2071.63 130
2071.73 128
2071.84 127
2071.94 127
2072.05 129
2072.15 130
2072.25 130
2072.36 129
2072.46 126
2072.57 122
2072.67 117
2072.78 113
2072.88 111
2072.98 110
2073.09 113
2073.19 118
2073.30 124
2073.40 131
2073.51 138
2073.61 145
2073.72 150
2073.82 155
2073.92 159
2074.03 164
2074.13 171
2074.24 178
2074.34 184
2074.45 188
2074.55 190
2074.66 187
2074.76 180
2074.86 169
2074.97 154
2075.07 138
2075.18 122
2075.28 106
2075.39 91
2075.49 78
2075.60 66
2075.70 56
2075.80 47
2075.91 38
2076.01 29
2076.12 21
2076.22 12
2076.33 3
2076.43 0
2076.54 0
2076.64 0
2076.74 0
2076.85 0
2076.95 0
2077.06 0
2077.16 0
2077.27 6
2077.37 12
2077.48 18
2077.58 22
2077.69 26
2077.79 30
2077.89 33
2078.00 35
2078.10 36
2078.21 35
2078.31 34
2078.42 33
2078.52 32
2078.63 32
2078.73 35
2078.83 41
2078.94 49
2079.04 58
2079.15 68
2079.25 77
2079.36 85
2079.46 92
2079.57 98
2079.67 102
2079.78 105
2079.88 107
2079.98 107
2080.09 106
2080.19 102
2080.30 98
2080.40 93
2080.51 88
2080.61 83
2080.72 78
2080.82 74
2080.93 69
2081.03 63
2081.14 56
2081.24 49
2081.34 43
2081.45 40
2081.55 39
2081.66 40
2081.76 43
2081.87 46
2081.97 48
2082.08 47
2082.18 43
2082.29 35
2082.39 27
2082.50 18
2082.60 13
2082.70 12
2082.81 17
2082.91 27
2083.02 43
2083.12 63
2083.23 83
2083.33 102
2083.44 117
2083.54 128
2083.65 132
2083.75 131
2083.86 124
2083.96 112
2084.06 98
2084.17 83
2084.27 70
2084.38 59
2084.48 52
2084.59 50
2084.69 52
2084.80 58
2084.90 66
2085.01 74
2085.11 82
2085.22 88
2085.32 92
2085.43 93
2085.53 92
2085.64 90
2085.74 87
2085.84 84
2085.95 80
2086.05 77
2086.16 75
2086.26 74
2086.37 74
2086.47 77
2086.58 82
2086.68 89
2086.79 99
2086.89 110
2087.00 122
2087.10 134
2087.21 144
2087.31 152
2087.42 155
2087.52 154
2087.63 147
2087.73 135
2087.83 121
2087.94 104
2088.04 89
2088.15 75
2088.25 64
2088.36 54
2088.46 46
2088.57 37
2088.67 27
2088.78 16
2088.88 3
2088.99 0
2089.09 0
2089.20 0
2089.30 0
2089.41 0
2089.51 0
2089.62 0
2089.72 0
2089.83 15
2089.93 29
2090.04 40
2090.14 50
2090.24 57
2090.35 61
2090.45 64
2090.56 65
2090.66 66
2090.77 68
2090.87 71
2090.98 75
2091.08 80
2091.19 86
2091.29 93
2091.40 100
2091.50 107
2091.61 113
2091.71 117
2091.82 121
2091.92 124
2092.03 126
2092.13 127
2092.24 126
2092.34 124
2092.45 120
2092.55 112
2092.66 102
2092.76 91
2092.87 79
2092.97 68
2093.08 59
2093.18 55
2093.29 55
2093.39 61
2093.50 72
2093.60 85
2093.71 98
2093.81 110
2093.92 120
2094.02 125
2094.13 127
2094.23 126
2094.34 124
2094.44 123
2094.54 122
2094.65 122
2094.75 122
2094.86 120
2094.96 116
2095.07 109
2095.17 99
2095.28 86
2095.38 73
2095.49 60
2095.59 49
2095.70 39
2095.80 31
2095.91 24
2096.01 18
2096.12 12
2096.22 8
2096.33 5
2096.43 3
2096.54 4
2096.64 6
2096.75 10
2096.85 14
2096.96 17
2097.06 19
2097.17 18
2097.27 16
2097.38 13
2097.48 10
2097.59 8
2097.69 8
2097.80 9
2097.90 12
2098.01 14
2098.11 16
2098.22 14
2098.32 10
2098.43 3
2098.53 0
2098.64 0
2098.74 0
2098.85 0
2098.95 0
2099.06 0
2099.16 1
2099.27 13
2099.37 26
2099.48 38
2099.58 48
2099.69 56
2099.79 65
2099.90 74
2100.00 84
2100.11 96
2100.22 108
2100.32 120
2100.43 130
2100.53 138
2100.64 143
2100.74 147
2100.85 150
2100.95 152
2101.06 155
2101.16 157
2101.27 159
2101.37 160
2101.48 160
2101.58 159
2101.69 157
2101.79 155
2101.90 154
2102.00 152
2102.11 150
2102.21 148
2102.32 145
2102.42 140
2102.53 135
2102.63 130
2102.74 124
2102.84 119
2102.95 114
2103.05 109
2103.16 104
2103.26 100
2103.37 97
2103.47 97
2103.58 101
2103.68 109
2103.79 119
2103.89 130
2104.00 139
2104.10 145
2104.21 146
2104.31 143
2104.42 134
2104.53 123
2104.63 110
2104.74 97
2104.84 83
2104.95 69
2105.05 55
2105.16 39
2105.26 24
2105.37 8
2105.47 0
2105.58 0
2105.68 0
2105.79 0
2105.89 0
2106.00 0
2106.10 0
2106.21 7
2106.31 16
2106.42 21
2106.52 22
2106.63 21
2106.73 18
2106.84 17
2106.95 18
2107.05 22
2107.16 28
2107.26 34
2107.37 38
2107.47 39
2107.58 37
2107.68 33
2107.79 30
2107.89 27
2108.00 28
2108.10 31
2108.21 36
2108.31 43
2108.42 50
2108.52 58
2108.63 65
2108.73 70
2108.84 74
2108.95 76
2109.05 76
2109.16 73
2109.26 70
2109.37 65
2109.47 61
2109.58 59
2109.68 60
2109.79 63
2109.89 70
2110.00 80
2110.10 91
2110.21 103
2110.31 115
2110.42 125
2110.52 133
2110.63 139
2110.74 141
2110.84 139
2110.95 135
2111.05 130
2111.16 123
2111.26 117
2111.37 112
2111.47 109
2111.58 108
2111.68 108
2111.79 108
2111.89 111
2112.00 114
2112.11 118
2112.21 124
2112.32 131
2112.42 139
2112.53 146
2112.63 152
2112.74 157
2112.84 161
2112.95 163
2113.05 165
2113.16 166
2113.26 167
2113.37 167
2113.48 167
2113.58 167
2113.69 166
2113.79 165
2113.90 164
2114.00 161
2114.11 159
2114.21 155
2114.32 152
2114.42 149
2114.53 148
2114.63 149
2114.74 152
2114.85 157
2114.95 163
2115.06 169
2115.16 175
2115.27 178
2115.37 181
2115.48 182
2115.58 182
2115.69 181
2115.79 179
2115.90 175
2116.01 167
2116.11 155
2116.22 139
2116.32 120
2116.43 101
2116.53 84
2116.64 73
2116.74 68
2116.85 70
2116.95 76
2117.06 84
2117.17 91
2117.27 96
2117.38 96
2117.48 94
2117.59 90
2117.69 85
2117.80 81
2117.90 81
2118.01 82
2118.12 85
2118.22 88
2118.33 91
2118.43 91
2118.54 90
2118.64 88
2118.75 86
2118.85 84
2118.96 83
2119.07 82
2119.17 82
2119.28 82
2119.38 82
2119.49 82
2119.59 83
2119.70 84
2119.80 86
2119.91 89
2120.02 93
2120.12 96
2120.23 99
2120.33 102
2120.44 105
2120.54 108
2120.65 110
2120.75 112
2120.86 113
2120.97 113
2121.07 112
2121.18 111
2121.28 110
2121.39 110
2121.49 110
2121.60 112
2121.70 113
2121.81 114
2121.92 115
2122.02 116
2122.13 118
2122.23 122
2122.34 128
2122.44 137
2122.55 150
2122.66 165
2122.76 183
2122.87 202
2122.97 219
2123.08 234
2123.18 243
2123.29 248
2123.39 247
2123.50 241
2123.61 232
2123.71 221
2123.82 208
2123.92 196
2124.03 183
2124.13 170
2124.24 158
2124.35 147
2124.45 138
2124.56 131
2124.66 129
2124.77 131
2124.87 137
2124.98 146
2125.09 156
2125.19 168
2125.30 177
2125.40 183
2125.51 184
2125.61 180
2125.72 171
2125.83 159
2125.93 145
2126.04 131
2126.14 120
2126.25 113
2126.35 111
2126.46 114
2126.57 121
2126.67 131
2126.78 141
2126.88 149
2126.99 156
2127.09 161
2127.20 163
2127.31 164
2127.41 162
2127.52 159
2127.62 152
2127.73 142
2127.83 128
2127.94 112
2128.05 94
2128.15 76
2128.26 60
2128.36 46
2128.47 37
2128.57 32
2128.68 30
2128.79 31
2128.89 34
2129.00 38
2129.10 42
2129.21 45
2129.32 48
2129.42 50
2129.53 51
2129.63 51
2129.74 49
2129.84 46
2129.95 41
2130.06 37
2130.16 33
2130.27 32
2130.37 34
2130.48 40
2130.59 48
2130.69 57
2130.80 67
2130.90 74
2131.01 79
2131.11 80
2131.22 78
2131.33 73
2131.43 68
2131.54 63
2131.64 59
2131.75 57
2131.86 57
2131.96 58
2132.07 61
2132.17 66
2132.28 72
2132.38 79
2132.49 87
2132.60 96
2132.70 105
2132.81 114
2132.91 121
2133.02 125
2133.13 127
2133.23 127
2133.34 127
2133.44 125
2133.55 123
2133.66 121
2133.76 119
2133.87 118
2133.97 117
2134.08 118
2134.18 120
2134.29 125
2134.40 132
2134.50 140
2134.61 146
2134.71 148
2134.82 147
2134.93 142
2135.03 133
2135.14 122
2135.24 111
2135.35 102
2135.46 96
2135.56 94
2135.67 95
2135.77 100
2135.88 107
2135.99 116
2136.09 125
2136.20 132
2136.30 136
2136.41 135
2136.52 131
2136.62 122
2136.73 112
2136.83 100
2136.94 88
2137.05 79
2137.15 73
2137.26 71
2137.36 73
2137.47 80
2137.58 91
2137.68 105
2137.79 119
2137.89 132
2138.00 140
2138.11 144
2138.21 142
2138.32 136
2138.42 129
2138.53 123
2138.64 120
2138.74 122
2138.85 128
2138.95 137
2139.06 147
2139.17 157
2139.27 164
2139.38 168
2139.48 167
2139.59 162
2139.70 152
2139.80 140
2139.91 126
2140.01 113
2140.12 103
2140.23 97
2140.33 95
2140.44 97
2140.54 103
2140.65 110
2140.76 119
2140.86 129
2140.97 139
2141.08 149
2141.18 160
2141.29 171
2141.39 181
2141.50 190
2141.61 198
2141.71 204
2141.82 209
2141.92 213
2142.03 214
2142.14 213
2142.24 210
2142.35 203
2142.45 194
2142.56 183
2142.67 172
2142.77 162
2142.88 154
2142.99 150
2143.09 148
2143.20 147
2143.30 147
2143.41 147
2143.52 148
2143.62 150
2143.73 153
2143.83 157
2143.94 164
2144.05 169
2144.15 172
2144.26 169
2144.37 160
2144.47 143
2144.58 120
2144.68 91
2144.79 61
2144.90 32
2145.00 6
2145.11 0
2145.21 0
2145.32 0
2145.43 0
2145.53 0
2145.64 0
2145.75 0
2145.85 7
2145.96 18
2146.06 26
2146.17 29
2146.28 28
2146.38 23
2146.49 15
2146.60 6
2146.70 0
2146.81 0
2146.91 0
2147.02 0
2147.13 0
2147.23 0
2147.34 0
2147.45 3
2147.55 8
2147.66 10
2147.76 11
2147.87 10
2147.98 10
2148.08 12
2148.19 15
2148.30 22
2148.40 30
2148.51 39
2148.61 47
2148.72 54
2148.83 59
2148.93 61
2149.04 62
2149.15 63
2149.25 65
2149.36 68
2149.46 73
2149.57 78
2149.68 84
2149.78 88
2149.89 90
2150.00 90
2150.10 88
2150.21 85
2150.32 82
2150.42 80
2150.53 81
2150.63 85
2150.74 92
2150.85 101
2150.95 110
2151.06 117
2151.17 123
2151.27 125
2151.38 125
2151.48 125
2151.59 125
2151.70 126
2151.80 130
2151.91 135
2152.02 141
2152.12 147
2152.23 152
2152.34 155
2152.44 156
2152.55 155
2152.65 151
2152.76 144
2152.87 134
2152.97 122
2153.08 109
2153.19 96
2153.29 85
2153.40 77
2153.51 73
2153.61 73
2153.72 76
2153.83 81
2153.93 85
2154.04 88
2154.14 90
2154.25 88
2154.36 85
2154.46 80
2154.57 73
2154.68 66
2154.78 59
2154.89 51
2155.00 43
2155.10 35
2155.21 28
2155.32 21
2155.42 14
2155.53 9
2155.63 3
2155.74 0
2155.85 0
2155.95 0
2156.06 0
2156.17 0
2156.27 0
2156.38 0
2156.49 1
2156.59 14
2156.70 30
2156.81 47
2156.91 65
2157.02 84
2157.13 101
2157.23 117
2157.34 130
2157.44 140
2157.55 144
2157.66 143
2157.76 136
2157.87 126
2157.98 113
2158.08 100
2158.19 89
2158.30 82
2158.40 78
2158.51 77
2158.62 78
2158.72 79
2158.83 79
2158.94 78
2159.04 75
2159.15 72
2159.26 69
2159.36 67
2159.47 68
2159.57 73
2159.68 80
2159.79 91
2159.89 104
2160.00 118
2160.11 133
2160.21 146
2160.32 157
2160.43 162
2160.53 162
2160.64 155
2160.75 143
2160.85 125
2160.96 103
2161.07 78
2161.17 53
2161.28 27
2161.39 3
2161.49 0
2161.60 0
2161.71 0
2161.81 0
2161.92 0
2162.03 0
2162.13 0
2162.24 5
2162.35 20
2162.45 31
2162.56 40
2162.67 47
2162.77 56
2162.88 67
2162.99 83
2163.09 100
2163.20 118
2163.31 133
2163.41 142
2163.52 146
2163.63 144
2163.73 138
2163.84 130
2163.95 122
2164.05 116
2164.16 113
2164.27 112
2164.37 113
2164.48 114
2164.59 114
2164.69 113
2164.80 111
2164.91 106
2165.01 99
2165.12 90
2165.23 79
2165.33 66
2165.44 52
2165.55 40
2165.65 30
2165.76 24
2165.87 23
2165.97 26
2166.08 34
2166.19 43
2166.29 52
2166.40 61
2166.51 67
2166.61 71
2166.72 73
2166.83 73
2166.93 73
2167.04 71
2167.15 68
2167.25 64
2167.36 59
2167.47 52
2167.57 45
2167.68 39
2167.79 34
2167.89 33
2168.00 37
2168.11 46
2168.21 58
2168.32 73
2168.43 88
2168.53 102
2168.64 114
2168.75 124
2168.85 132
2168.96 139
2169.07 146
2169.18 153
2169.28 160
2169.39 166
2169.50 170
2169.60 171
2169.71 168
2169.82 163
2169.92 154
2170.03 144
2170.14 133
2170.24 123
2170.35 114
2170.46 107
2170.56 103
2170.67 102
2170.78 102
2170.88 102
2170.99 100
2171.10 95
2171.20 87
2171.31 74
2171.42 59
2171.52 44
2171.63 31
2171.74 22
2171.85 19
2171.95 20
2172.06 26
2172.17 35
2172.27 45
2172.38 53
2172.49 61
2172.59 66
2172.70 70
2172.81 71
2172.91 71
2173.02 70
2173.13 69
2173.23 68
2173.34 69
2173.45 71
2173.56 76
2173.66 83
2173.77 90
2173.88 98
2173.98 106
2174.09 114
2174.20 122
2174.30 131
2174.41 140
2174.52 148
2174.62 156
2174.73 163
2174.84 167
2174.95 170
2175.05 172
2175.16 171
2175.27 169
2175.37 164
2175.48 155
2175.59 142
2175.69 124
2175.80 102
2175.91 76
2176.01 49
2176.12 23
2176.23 0
2176.34 0
2176.44 0
2176.55 0
2176.66 0
2176.76 0
2176.87 0
2176.98 0
2177.08 8
2177.19 31
2177.30 54
2177.41 78
2177.51 99
2177.62 117
2177.73 131
2177.83 140
2177.94 142
2178.05 138
2178.15 130
2178.26 119
2178.37 108
2178.48 98
2178.58 91
2178.69 85
2178.80 81
2178.90 77
2179.01 71
2179.12 63
2179.22 54
2179.33 45
2179.44 38
2179.55 34
2179.65 33
2179.76 34
2179.87 36
2179.97 37
2180.08 36
2180.19 30
2180.29 22
2180.40 11
2180.51 0
2180.62 0
2180.72 0
2180.83 0
2180.94 0
2181.04 0
2181.15 0
2181.26 0
2181.37 0
2181.47 15
2181.58 38
2181.69 63
2181.79 90
2181.90 115
2182.01 137
2182.12 153
2182.22 164
2182.33 169
2182.44 170
2182.54 168
2182.65 165
2182.76 163
2182.87 161
2182.97 161
2183.08 160
2183.19 159
2183.29 155
2183.40 149
2183.51 139
2183.62 127
2183.72 112
2183.83 95
2183.94 79
2184.04 65
2184.15 54
2184.26 47
2184.37 45
2184.47 46
2184.58 51
2184.69 57
2184.79 63
2184.90 67
2185.01 69
2185.12 70
2185.22 68
2185.33 67
2185.44 65
2185.54 64
2185.65 64
2185.76 64
2185.87 64
2185.97 64
2186.08 65
2186.19 66
2186.29 67
2186.40 70
2186.51 74
2186.62 79
2186.72 86
2186.83 93
2186.94 101
2187.04 108
2187.15 114
2187.26 118
2187.37 119
2187.47 116
2187.58 109
2187.69 98
2187.80 83
2187.90 67
2188.01 52
2188.12 39
2188.22 29
2188.33 23
2188.44 23
2188.55 26
2188.65 32
2188.76 39
2188.87 45
2188.98 47
2189.08 46
2189.19 41
2189.30 33
2189.40 23
2189.51 15
2189.62 8
2189.73 5
2189.83 6
2189.94 8
2190.05 12
2190.16 16
2190.26 20
2190.37 23
2190.48 29
2190.58 37
2190.69 48
2190.80 61
2190.91 73
2191.01 83
2191.12 88
2191.23 88
2191.34 83
2191.44 76
2191.55 69
2191.66 64
2191.77 61
2191.87 60
2191.98 61
2192.09 61
2192.19 60
2192.30 59
2192.41 58
2192.52 58
2192.62 59
2192.73 61
2192.84 63
2192.95 64
2193.05 61
2193.16 56
2193.27 49
2193.38 42
2193.48 35
2193.59 31
2193.70 31
2193.81 33
2193.91 36
2194.02 39
2194.13 41
2194.23 41
2194.34 39
2194.45 35
2194.56 31
2194.66 27
2194.77 22
2194.88 17
2194.99 12
2195.09 6
2195.20 0
2195.31 0
2195.42 0
2195.52 0
2195.63 0
2195.74 0
2195.85 2
2195.95 14
2196.06 30
2196.17 47
2196.28 64
2196.38 81
2196.49 97
2196.60 110
2196.71 120
2196.81 126
2196.92 127
2197.03 123
2197.14 114
2197.24 101
2197.35 87
2197.46 72
2197.57 59
2197.67 49
2197.78 42
2197.89 38
2198.00 38
2198.10 40
2198.21 43
2198.32 47
2198.43 51
2198.53 53
2198.64 53
2198.75 50
2198.86 43
2198.96 34
2199.07 21
2199.18 8
2199.29 0
2199.39 0
2199.50 0
2199.61 0
2199.72 0
2199.82 0
2199.93 0
2200.04 0
2200.15 5
2200.25 21
2200.36 38
2200.47 57
2200.58 77
2200.68 97
2200.79 117
2200.90 135
2201.01 150
2201.11 161
2201.22 166
2201.33 166
2201.44 160
2201.54 148
2201.65 133
2201.76 115
2201.87 97
2201.97 78
2202.08 60
2202.19 43
2202.30 27
2202.41 14
2202.51 5
2202.62 0
2202.73 0
2202.84 1
2202.94 10
2203.05 24
2203.16 42
2203.27 61
2203.37 80
2203.48 97
2203.59 109
2203.70 116
2203.80 117
2203.91 114
2204.02 109
2204.13 102
2204.23 96
2204.34 93
2204.45 92
2204.56 93
2204.67 95
2204.77 99
2204.88 101
2204.99 103
2205.10 104
2205.20 104
2205.31 104
2205.42 104
2205.53 106
2205.63 109
2205.74 112
2205.85 116
2205.96 120
2206.07 123
2206.17 125
2206.28 125
2206.39 124
2206.50 121
2206.60 117
2206.71 112
2206.82 107
2206.93 102
2207.03 96
2207.14 90
2207.25 84
2207.36 77
2207.47 68
2207.57 58
2207.68 46
2207.79 34
2207.90 22
2208.00 11
2208.11 4
2208.22 1
2208.33 3
2208.43 9
2208.54 20
2208.65 33
2208.76 48
2208.87 62
2208.97 76
2209.08 88
2209.19 98
2209.30 105
2209.40 113
2209.51 121
2209.62 131
2209.73 142
2209.84 155
2209.94 168
2210.05 181
2210.16 191
2210.27 197
2210.37 201
2210.48 202
2210.59 200
2210.70 198
2210.81 195
2210.91 193
2211.02 190
2211.13 188
2211.24 186
2211.35 182
2211.45 176
2211.56 170
2211.67 162
2211.78 154
2211.88 146
2211.99 138
2212.10 131
2212.21 124
2212.32 117
2212.42 108
2212.53 97
2212.64 85
2212.75 73
2212.85 61
2212.96 51
2213.07 44
2213.18 39
2213.29 38
2213.39 40
2213.50 45
2213.61 50
2213.72 56
2213.83 62
2213.93 68
2214.04 73
2214.15 78
2214.26 83
2214.36 88
2214.47 93
2214.58 99
2214.69 106
2214.80 112
2214.90 117
2215.01 122
2215.12 126
2215.23 130
2215.34 133
2215.44 137
2215.55 141
2215.66 144
2215.77 146
2215.88 146
2215.98 144
2216.09 141
2216.20 136
2216.31 130
2216.42 126
2216.52 122
2216.63 120
2216.74 118
2216.85 117
2216.96 116
2217.06 116
2217.17 116
2217.28 116
2217.39 116
2217.50 116
2217.60 117
2217.71 117
2217.82 117
2217.93 118
2218.03 120
2218.14 124
2218.25 129
2218.36 134
2218.47 140
2218.57 145
2218.68 149
2218.79 152
2218.90 153
2219.01 155
2219.11 157
2219.22 161
2219.33 166
2219.44 172
2219.55 179
2219.65 185
2219.76 190
2219.87 193
2219.98 193
2220.09 191
2220.20 187
2220.30 180
2220.41 173
2220.52 164
2220.63 156
2220.74 146
2220.84 136
2220.95 126
2221.06 114
2221.17 102
2221.28 90
2221.38 78
2221.49 68
2221.60 60
2221.71 55
2221.82 53
2221.92 54
2222.03 57
2222.14 61
2222.25 64
2222.36 64
2222.46 61
2222.57 55
2222.68 47
2222.79 39
2222.90 33
2223.00 31
2223.11 32
2223.22 38
2223.33 46
2223.44 56
2223.55 65
2223.65 74
2223.76 82
2223.87 90
2223.98 100
2224.09 111
2224.19 124
2224.30 139
2224.41 155
2224.52 171
2224.63 184
2224.73 195
2224.84 203
2224.95 207
2225.06 210
2225.17 210
2225.28 208
2225.38 204
2225.49 199
2225.60 192
2225.71 185
2225.82 176
2225.92 167
2226.03 158
2226.14 149
2226.25 140
2226.36 132
2226.47 123
2226.57 113
2226.68 102
2226.79 88
2226.90 71
2227.01 52
2227.11 33
2227.22 15
2227.33 0
2227.44 0
2227.55 0
2227.66 0
2227.76 0
2227.87 0
2227.98 0
2228.09 0
2228.20 0
2228.31 0
2228.41 5
2228.52 12
2228.63 22
2228.74 33
2228.85 44
2228.95 54
2229.06 63
2229.17 70
2229.28 75
2229.39 78
2229.50 80
2229.60 80
2229.71 80
2229.82 79
2229.93 79
2230.04 81
2230.15 88
2230.25 98
2230.36 112
2230.47 128
2230.58 146
2230.69 163
2230.80 177
2230.90 187
2231.01 192
2231.12 194
2231.23 195
2231.34 195
2231.45 198
2231.55 203
2231.66 211
2231.77 222
2231.88 234
2231.99 245
2232.09 254
2232.20 261
2232.31 264
2232.42 263
2232.53 258
2232.64 249
2232.74 237
2232.85 223
2232.96 207
2233.07 192
2233.18 178
2233.29 168
2233.39 162
2233.50 159
2233.61 160
2233.72 164
2233.83 170
2233.94 179
2234.05 190
2234.15 203
2234.26 217
2234.37 232
2234.48 245
2234.59 258
2234.70 267
2234.80 274
2234.91 277
2235.02 277
2235.13 273
2235.24 266
2235.35 256
2235.45 244
2235.56 231
2235.67 216
2235.78 202
2235.89 189
2236.00 177
2236.10 167
2236.21 159
2236.32 154
2236.43 151
2236.54 151
2236.65 152
2236.76 156
2236.86 159
2236.97 162
2237.08 162
2237.19 160
2237.30 154
2237.41 146
2237.51 137
2237.62 127
2237.73 117
2237.84 109
2237.95 101
2238.06 95
2238.17 89
2238.27 83
2238.38 78
2238.49 73
2238.60 69
2238.71 68
2238.82 68
2238.92 71
2239.03 78
2239.14 88
2239.25 100
2239.36 112
2239.47 124
2239.58 133
2239.68 138
2239.79 139
2239.90 137
2240.01 132
2240.12 126
2240.23 120
2240.34 114
2240.44 109
2240.55 103
2240.66 95
2240.77 86
2240.88 76
2240.99 66
2241.09 57
2241.20 51
2241.31 49
2241.42 49
2241.53 53
2241.64 58
2241.75 63
2241.85 68
2241.96 72
2242.07 75
2242.18 79
2242.29 82
2242.40 87
2242.51 94
2242.61 103
2242.72 113
2242.83 125
2242.94 137
2243.05 149
2243.16 158
2243.27 164
2243.37 165
2243.48 161
2243.59 153
2243.70 141
2243.81 128
2243.92 115
2244.03 103
2244.14 93
2244.24 86
2244.35 81
2244.46 76
2244.57 71
2244.68 65
2244.79 59
2244.90 53
2245.00 48
2245.11 46
2245.22 45
2245.33 45
2245.44 47
2245.55 49
2245.66 51
2245.76 53
2245.87 55
2245.98 59
2246.09 62
2246.20 67
2246.31 71
2246.42 76
2246.53 79
2246.63 80
2246.74 80
2246.85 79
2246.96 76
2247.07 71
2247.18 66
2247.29 60
2247.39 54
2247.50 49
2247.61 45
2247.72 44
2247.83 45
2247.94 50
2248.05 56
2248.16 65
2248.26 74
2248.37 83
2248.48 90
2248.59 93
2248.70 93
2248.81 89
2248.92 81
2249.03 71
2249.13 61
2249.24 53
2249.35 46
2249.46 40
2249.57 36
2249.68 33
2249.79 29
2249.90 24
2250.00 20
2250.11 15
2250.22 12
2250.33 12
2250.44 13
2250.55 16
2250.66 19
2250.77 23
2250.87 26
2250.98 31
2251.09 35
2251.20 41
2251.31 48
2251.42 57
2251.53 65
2251.64 74
2251.74 81
2251.85 88
2251.96 95
2252.07 103
2252.18 112
2252.29 121
2252.40 132
2252.51 141
2252.62 148
2252.72 153
2252.83 155
2252.94 154
2253.05 150
2253.16 143
2253.27 134
2253.38 121
2253.49 105
2253.59 86
2253.70 65
2253.81 46
2253.92 31
2254.03 21
2254.14 17
2254.25 18
2254.36 23
2254.47 27
2254.57 30
2254.68 30
2254.79 27
2254.90 22
2255.01 16
2255.12 11
2255.23 8
2255.34 8
2255.45 11
2255.55 16
2255.66 23
2255.77 31
2255.88 37
2255.99 42
2256.10 46
2256.21 47
2256.32 47
2256.43 46
2256.53 46
2256.64 46
2256.75 47
2256.86 50
2256.97 54
2257.08 59
2257.19 62
2257.30 65
2257.41 65
2257.51 62
2257.62 58
2257.73 51
2257.84 43
2257.95 35
2258.06 27
2258.17 21
2258.28 16
2258.39 12
2258.50 8
2258.60 4
2258.71 0
2258.82 0
2258.93 0
2259.04 0
2259.15 0
2259.26 0
2259.37 0
2259.48 0
2259.59 10
2259.69 27
2259.80 46
2259.91 62
2260.02 75
2260.13 83
2260.24 88
2260.35 90
2260.46 91
2260.57 93
2260.68 95
2260.78 98
2260.89 100
2261.00 101
2261.11 99
2261.22 96
2261.33 92
2261.44 89
2261.55 88
2261.66 88
2261.77 91
2261.87 96
2261.98 103
2262.09 111
2262.20 120
2262.31 128
2262.42 134
2262.53 136
2262.64 133
2262.75 125
2262.86 112
2262.97 95
2263.07 77
2263.18 60
2263.29 45
2263.40 35
2263.51 30
2263.62 29
2263.73 31
2263.84 34
2263.95 36
2264.06 35
2264.17 32
2264.27 28
2264.38 21
2264.49 14
2264.60 7
2264.71 1
2264.82 0
2264.93 0
2265.04 0
2265.15 0
2265.26 0
2265.37 1
2265.47 12
2265.58 27
2265.69 44
2265.80 61
2265.91 78
2266.02 93
2266.13 106
2266.24 116
2266.35 123
2266.46 129
2266.57 132
2266.68 135
2266.78 135
2266.89 135
2267.00 132
2267.11 127
2267.22 121
2267.33 114
2267.44 107
2267.55 102
2267.66 98
2267.77 96
2267.88 97
2267.99 100
2268.09 105
2268.20 110
2268.31 115
2268.42 118
2268.53 118
2268.64 115
2268.75 109
2268.86 101
2268.97 90
2269.08 78
2269.19 67
2269.30 56
2269.41 48
2269.51 41
2269.62 38
2269.73 38
2269.84 40
2269.95 45
2270.06 50
2270.17 55
2270.28 58
2270.39 58
2270.50 55
2270.61 51
2270.72 45
2270.83 39
2270.93 34
2271.04 32
2271.15 33
2271.26 37
2271.37 43
2271.48 52
2271.59 63
2271.70 75
2271.81 88
2271.92 100
2272.03 110
2272.14 119
2272.25 125
2272.36 127
2272.46 126
2272.57 119
2272.68 108
2272.79 94
2272.90 76
2273.01 58
2273.12 39
2273.23 23
2273.34 9
2273.45 0
2273.56 0
2273.67 0
2273.78 0
2273.89 0
2274.00 0
2274.10 0
2274.21 0
2274.32 10
2274.43 23
2274.54 38
2274.65 54
2274.76 71
2274.87 88
2274.98 104
2275.09 117
2275.20 126
2275.31 130
2275.42 130
2275.53 126
2275.64 121
2275.74 115
2275.85 110
2275.96 106
2276.07 102
2276.18 98
2276.29 90
2276.40 79
2276.51 64
2276.62 47
2276.73 29
2276.84 11
2276.95 0
2277.06 0
2277.17 0
2277.28 0
2277.39 0
2277.50 0
2277.60 0
2277.71 0
2277.82 0
2277.93 11
2278.04 31
2278.15 53
2278.26 73
2278.37 89
2278.48 98
2278.59 99
2278.70 95
2278.81 87
2278.92 78
2279.03 70
2279.14 65
2279.25 63
2279.36 65
2279.47 69
2279.57 74
2279.68 80
2279.79 86
2279.90 91
2280.01 96
2280.12 98
2280.23 98
2280.34 97
2280.45 96
2280.56 94
2280.67 93
2280.78 93
2280.89 95
2281.00 98
2281.11 102
2281.22 108
2281.33 114
2281.44 119
2281.55 124
2281.66 127
2281.76 129
2281.87 129
2281.98 128
2282.09 127
2282.20 127
2282.31 128
2282.42 130
2282.53 134
2282.64 137
2282.75 139
2282.86 141
2282.97 141
2283.08 141
2283.19 141
2283.30 141
2283.41 144
2283.52 149
2283.63 156
2283.74 165
2283.85 174
2283.96 184
2284.07 193
2284.17 200
2284.28 203
2284.39 201
2284.50 195
2284.61 186
2284.72 174
2284.83 161
2284.94 149
2285.05 138
2285.16 129
2285.27 122
2285.38 117
2285.49 113
2285.60 112
2285.71 113
2285.82 117
2285.93 124
2286.04 134
2286.15 147
2286.26 161
2286.37 174
2286.48 186
2286.59 197
2286.70 206
2286.81 213
2286.92 217
2287.02 220
2287.13 220
2287.24 218
2287.35 213
2287.46 205
2287.57 195
2287.68 184
2287.79 172
2287.90 161
2288.01 150
2288.12 142
2288.23 134
2288.34 127
2288.45 122
2288.56 117
2288.67 111
2288.78 105
2288.89 97
2289.00 88
2289.11 78
2289.22 67
2289.33 55
2289.44 43
2289.55 34
2289.66 27
2289.77 23
2289.88 21
2289.99 22
2290.10 24
2290.21 27
2290.32 28
2290.43 27
2290.54 25
2290.64 21
2290.75 18
2290.86 16
2290.97 16
2291.08 19
2291.19 25
2291.30 32
2291.41 41
2291.52 50
2291.63 58
2291.74 64
2291.85 68
2291.96 70
2292.07 69
2292.18 65
2292.29 58
2292.40 48
2292.51 36
2292.62 23
2292.73 11
2292.84 1
2292.95 0
2293.06 0
2293.17 0
2293.28 2
2293.39 8
2293.50 14
2293.61 16
2293.72 14
2293.83 8
2293.94 0
2294.05 0
2294.16 0
2294.27 0
2294.38 0
2294.49 0
2294.60 12
2294.71 25
2294.82 37
2294.93 45
2295.04 49
2295.15 47
2295.26 42
2295.37 34
2295.48 26
2295.59 19
2295.70 14
2295.81 15
2295.92 19
2296.03 28
2296.13 40
2296.24 55
2296.35 71
2296.46 87
2296.57 99
2296.68 107
2296.79 110
2296.90 107
2297.01 100
2297.12 91
2297.23 83
2297.34 80
2297.45 82
2297.56 89
2297.67 100
2297.78 112
2297.89 121
2298.00 125
2298.11 122
2298.22 112
2298.33 96
2298.44 77
2298.55 59
2298.66 44
2298.77 35
2298.88 31
2298.99 32
2299.10 36
2299.21 43
2299.32 50
2299.43 55
2299.54 59
2299.65 62
2299.76 64
2299.87 65
2299.98 65
2300.09 62
2300.20 57
2300.31 51
2300.42 43
2300.53 35
2300.64 28
2300.75 23
2300.86 20
2300.97 20
2301.08 21
2301.19 23
2301.30 26
2301.41 29
2301.52 33
2301.63 39
2301.74 47
2301.85 57
2301.96 70
2302.07 83
2302.18 97
2302.29 110
2302.40 121
2302.51 132
2302.62 142
2302.73 151
2302.84 158
2302.95 163
2303.06 165
2303.17 164
2303.28 160
2303.39 153
2303.50 143
2303.61 132
2303.72 118
2303.83 103
2303.94 86
2304.05 69
2304.16 52
2304.27 37
2304.38 25
2304.49 16
2304.60 10
2304.71 7
2304.82 7
2304.93 7
2305.04 9
2305.15 11
2305.26 13
2305.37 17
2305.48 21
2305.59 25
2305.70 29
2305.81 31
2305.92 31
2306.03 28
2306.14 23
2306.25 17
2306.36 10
2306.47 6
2306.58 6
2306.69 8
2306.80 14
2306.91 21
2307.02 29
2307.14 36
2307.25 41
2307.36 46
2307.47 51
2307.58 57
2307.69 63
2307.80 69
2307.91 74
2308.02 77
2308.13 77
2308.24 74
2308.35 68
2308.46 60
2308.57 52
2308.68 44
2308.79 39
2308.90 36
2309.01 35
2309.12 38
2309.23 42
2309.34 47
2309.45 51
2309.56 54
2309.67 56
2309.78 55
2309.89 52
2310.00 47
2310.11 42
2310.22 36
2310.33 32
2310.44 28
2310.55 25
2310.66 21
2310.77 18
2310.88 13
2310.99 9
2311.10 7
2311.21 7
2311.32 11
2311.43 19
2311.54 31
2311.65 44
2311.76 58
2311.87 71
2311.98 82
2312.09 92
2312.20 101
2312.31 109
2312.42 115
2312.53 120
2312.64 122
2312.76 120
2312.87 114
2312.98 103
2313.09 90
2313.20 75
2313.31 61
2313.42 49
2313.53 40
2313.64 32
2313.75 25
2313.86 17
2313.97 8
2314.08 0
2314.19 0
2314.30 0
2314.41 0
2314.52 0
2314.63 0
2314.74 0
2314.85 0
2314.96 20
2315.07 44
2315.18 65
2315.29 81
2315.40 89
2315.51 90
2315.62 85
2315.73 76
2315.84 66
2315.95 59
2316.06 57
2316.17 59
2316.29 67
2316.40 77
2316.51 87
2316.62 95
2316.73 100
2316.84 103
2316.95 104
2317.06 104
2317.17 106
2317.28 110
2317.39 116
2317.50 123
2317.61 130
2317.72 135
2317.83 137
2317.94 137
2318.05 133
2318.16 128
2318.27 121
2318.38 113
2318.49 105
2318.60 97
2318.71 90
2318.82 83
2318.93 77
2319.04 74
2319.16 73
2319.27 75
2319.38 79
2319.49 84
2319.60 90
2319.71 96
2319.82 100
2319.93 103
2320.04 105
2320.15 104
2320.26 102
2320.37 99
2320.48 95
2320.59 90
2320.70 85
2320.81 82
2320.92 80
2321.03 80
2321.14 80
2321.25 80
2321.36 79
2321.47 76
2321.59 72
2321.70 68
2321.81 63
2321.92 59
2322.03 56
2322.14 55
2322.25 56
2322.36 58
2322.47 62
2322.58 68
2322.69 75
2322.80 83
2322.91 93
2323.02 101
2323.13 108
2323.24 111
2323.35 109
2323.46 101
2323.57 88
2323.68 73
2323.80 57
2323.91 43
2324.02 33
2324.13 27
2324.24 27
2324.35 29
2324.46 33
2324.57 36
2324.68 37
2324.79 35
2324.90 31
2325.01 26
2325.12 20
2325.23 17
2325.34 16
2325.45 20
2325.56 27
2325.67 37
2325.79 46
2325.90 54
2326.01 58
2326.12 57
2326.23 50
2326.34 40
2326.45 27
2326.56 13
2326.67 1
2326.78 0
2326.89 0
2327.00 0
2327.11 0
2327.22 0
2327.33 0
2327.44 0
2327.55 0
2327.67 3
2327.78 15
2327.89 30
2328.00 47
2328.11 66
2328.22 83
2328.33 98
2328.44 109
2328.55 115
2328.66 117
2328.77 114
2328.88 107
2328.99 99
2329.10 91
2329.21 83
2329.32 78
2329.44 74
2329.55 72
2329.66 71
2329.77 70
2329.88 69
2329.99 67
2330.10 65
2330.21 63
2330.32 61
2330.43 62
2330.54 64
2330.65 68
2330.76 74
2330.87 81
2330.99 90
2331.10 101
2331.21 114
2331.32 130
2331.43 148
2331.54 168
2331.65 186
2331.76 201
2331.87 210
2331.98 213
2332.09 210
2332.20 201
2332.31 189
2332.42 177
2332.54 165
2332.65 155
2332.76 148
2332.87 143
2332.98 140
2333.09 136
2333.20 133
2333.31 128
2333.42 122
2333.53 114
2333.64 105
2333.75 94
2333.86 82
2333.97 72
2334.09 63
2334.20 56
2334.31 53
2334.42 54
2334.53 56
2334.64 59
2334.75 61
2334.86 61
2334.97 59
2335.08 56
2335.19 54
2335.30 54
2335.42 55
2335.53 59
2335.64 64
2335.75 67
2335.86 66
2335.97 62
2336.08 54
2336.19 43
2336.30 31
2336.41 20
2336.52 13
2336.63 9
2336.75 10
2336.86 14
2336.97 20
2337.08 26
2337.19 30
2337.30 31
2337.41 28
2337.52 23
2337.63 17
2337.74 10
2337.85 4
2337.96 0
2338.08 0
2338.19 0
2338.30 2
2338.41 4
2338.52 4
2338.63 3
2338.74 0
2338.85 0
2338.96 0
2339.07 0
2339.18 0
2339.30 1
2339.41 10
2339.52 20
2339.63 31
2339.74 42
2339.85 54
2339.96 65
2340.07 77
2340.18 87
2340.29 97
2340.40 105
2340.52 111
2340.63 118
2340.74 124
2340.85 132
2340.96 142
2341.07 154
2341.18 166
2341.29 177
2341.40 185
2341.51 188
2341.62 184
2341.74 174
2341.85 159
2341.96 142
2342.07 125
2342.18 111
2342.29 104
2342.40 102
2342.51 106
2342.62 114
2342.73 123
2342.85 133
2342.96 140
2343.07 146
2343.18 151
2343.29 155
2343.40 160
2343.51 165
2343.62 169
2343.73 171
2343.84 170
2343.96 165
2344.07 159
2344.18 152
2344.29 145
2344.40 142
2344.51 141
2344.62 145
2344.73 151
2344.84 158
2344.95 165
2345.07 170
2345.18 173
2345.29 172
2345.40 169
2345.51 165
2345.62 160
2345.73 157
2345.84 154
2345.95 153
2346.06 153
2346.18 152
2346.29 150
2346.40 148
2346.51 144
2346.62 139
2346.73 134
2346.84 129
2346.95 123
2347.06 117
2347.18 110
2347.29 102
2347.40 94
2347.51 86
2347.62 79
2347.73 72
2347.84 67
2347.95 61
2348.06 55
2348.18 47
2348.29 38
2348.40 29
2348.51 19
2348.62 10
2348.73 2
2348.84 0
2348.95 0
2349.06 0
2349.18 7
2349.29 18
2349.40 32
2349.51 47
2349.62 62
2349.73 75
2349.84 84
2349.95 89
2350.06 88
2350.18 80
2350.29 68
2350.40 53
2350.51 37
2350.62 23
2350.73 14
2350.84 9
2350.95 9
2351.07 14
2351.18 20
2351.29 26
2351.40 30
2351.51 32
2351.62 31
2351.73 30
2351.84 30
2351.95 35
2352.07 45
2352.18 60
2352.29 80
2352.40 101
2352.51 121
2352.62 138
2352.73 148
2352.84 152
2352.96 151
2353.07 146
2353.18 140
2353.29 135
2353.40 133
2353.51 135
2353.62 139
2353.73 146
2353.85 154
2353.96 163
2354.07 169
2354.18 173
2354.29 172
2354.40 167
2354.51 157
2354.62 144
2354.74 129
2354.85 113
2354.96 99
2355.07 87
2355.18 78
2355.29 72
2355.40 67
2355.51 64
2355.63 63
2355.74 62
2355.85 61
2355.96 60
2356.07 59
2356.18 58
2356.29 57
2356.40 57
2356.52 57
2356.63 58
2356.74 60
2356.85 63
2356.96 65
2357.07 67
2357.18 68
2357.30 68
2357.41 67
2357.52 65
2357.63 61
2357.74 56
2357.85 50
2357.96 45
2358.07 41
2358.19 40
2358.30 42
2358.41 48
2358.52 57
2358.63 69
2358.74 81
2358.85 94
2358.97 104
2359.08 112
2359.19 116
2359.30 118
2359.41 116
2359.52 112
2359.63 107
2359.74 102
2359.86 96
2359.97 90
2360.08 83
2360.19 76
2360.30 68
2360.41 58
2360.52 48
2360.64 38
2360.75 28
2360.86 20
2360.97 13
2361.08 9
2361.19 7
2361.30 7
2361.42 9
2361.53 10
2361.64 11
2361.75 9
2361.86 4
2361.97 0
2362.08 0
2362.20 0
2362.31 0
2362.42 0
2362.53 0
2362.64 8
2362.75 25
2362.86 41
2362.98 54
2363.09 63
2363.20 66
2363.31 65
2363.42 60
2363.53 53
2363.64 45
2363.76 38
2363.87 33
2363.98 30
2364.09 30
2364.20 32
2364.31 36
2364.43 41
2364.54 46
2364.65 50
2364.76 52
2364.87 53
2364.98 52
2365.09 51
2365.21 50
2365.32 50
2365.43 51
2365.54 55
2365.65 60
2365.76 66
2365.87 72
2365.99 77
2366.10 80
2366.21 80
2366.32 78
2366.43 75
2366.54 71
2366.66 69
2366.77 68
2366.88 70
2366.99 75
2367.10 82
2367.21 91
2367.33 101
2367.44 111
2367.55 120
2367.66 126
2367.77 129
2367.88 129
2367.99 126
2368.11 120
2368.22 113
2368.33 106
2368.44 99
2368.55 93
2368.66 88
2368.78 85
2368.89 84
2369.00 84
2369.11 83
2369.22 82
2369.33 79
2369.45 73
2369.56 64
2369.67 53
2369.78 40
2369.89 26
2370.00 14
2370.11 4
2370.23 0
2370.34 0
2370.45 0
2370.56 5
2370.67 15
2370.78 25
2370.90 35
2371.01 42
2371.12 46
2371.23 46
2371.34 44
2371.45 40
2371.57 38
2371.68 37
2371.79 39
2371.90 45
2372.01 54
2372.12 65
2372.24 76
2372.35 84
2372.46 90
2372.57 92
2372.68 91
2372.79 87
2372.91 81
2373.02 75
2373.13 70
2373.24 66
2373.35 63
2373.46 61
2373.58 57
2373.69 54
2373.80 49
2373.91 43
2374.02 36
2374.14 30
2374.25 25
2374.36 21
2374.47 18
2374.58 17
2374.69 16
2374.81 17
2374.92 17
2375.03 18
2375.14 18
2375.25 19
2375.36 20
2375.48 21
2375.59 23
2375.70 26
2375.81 28
2375.92 28
2376.03 25
2376.15 20
2376.26 13
2376.37 5
2376.48 0
2376.59 0
2376.71 0
2376.82 0
2376.93 5
2377.04 13
2377.15 22
2377.26 29
2377.38 35
2377.49 38
2377.60 40
2377.71 39
2377.82 37
2377.94 34
2378.05 32
2378.16 30
2378.27 30
2378.38 33
2378.49 39
2378.61 48
2378.72 59
2378.83 71
2378.94 84
2379.05 95
2379.17 103
2379.28 109
2379.39 110
2379.50 108
2379.61 103
2379.72 96
2379.84 89
2379.95 83
2380.06 80
2380.17 79
2380.28 80
2380.40 82
2380.51 84
2380.62 85
2380.73 85
2380.84 84
2380.96 84
2381.07 86
2381.18 89
2381.29 92
2381.40 95
2381.51 97
2381.63 96
2381.74 92
2381.85 85
2381.96 77
2382.07 69
2382.19 60
2382.30 53
2382.41 45
2382.52 38
2382.63 32
2382.75 27
2382.86 24
2382.97 24
2383.08 27
2383.19 32
2383.31 39
2383.42 46
2383.53 52
2383.64 57
2383.75 60
2383.86 60
2383.98 58
2384.09 55
2384.20 51
2384.31 47
2384.42 44
2384.54 42
2384.65 39
2384.76 36
2384.87 31
2384.98 26
2385.10 20
2385.21 14
2385.32 10
2385.43 9
2385.54 10
2385.66 12
2385.77 16
2385.88 19
2385.99 21
2386.10 22
2386.22 22
2386.33 20
2386.44 18
2386.55 14
2386.66 10
2386.78 6
2386.89 1
2387.00 0
2387.11 0
2387.22 0
2387.34 0
2387.45 0
2387.56 0
2387.67 0
2387.78 0
2387.90 2
2388.01 8
2388.12 14
2388.23 21
2388.35 27
2388.46 33
2388.57 38
2388.68 41
2388.79 44
2388.91 46
2389.02 48
2389.13 51
2389.24 54
2389.35 57
2389.47 59
2389.58 59
2389.69 58
2389.80 54
2389.91 50
2390.03 46
2390.14 43
2390.25 43
2390.36 44
2390.47 48
2390.59 54
2390.70 60
2390.81 65
2390.92 70
2391.04 73
2391.15 75
2391.26 74
2391.37 71
2391.48 67
2391.60 63
2391.71 61
2391.82 62
2391.93 66
2392.04 74
2392.16 86
2392.27 100
2392.38 115
2392.49 127
2392.61 137
2392.72 141
2392.83 140
2392.94 135
2393.05 126
2393.17 115
2393.28 106
2393.39 99
2393.50 96
2393.61 96
2393.73 98
2393.84 101
2393.95 102
2394.06 101
2394.18 96
2394.29 88
2394.40 78
2394.51 67
2394.62 55
2394.74 43
2394.85 32
2394.96 23
2395.07 17
2395.19 14
2395.30 15
2395.41 20
2395.52 29
2395.63 41
2395.75 54
2395.86 67
2395.97 79
2396.08 90
2396.20 101
2396.31 112
2396.42 125
2396.53 139
2396.64 154
2396.76 167
2396.87 178
2396.98 183
2397.09 183
2397.21 177
2397.32 168
2397.43 156
2397.54 146
2397.65 137
2397.77 133
2397.88 131
2397.99 131
2398.10 130
2398.22 128
2398.33 123
2398.44 117
2398.55 110
2398.67 105
2398.78 104
2398.89 106
2399.00 110
2399.11 113
2399.23 114
2399.34 110
2399.45 100
2399.56 84
2399.68 66
2399.79 48
2399.90 33
2400.01 23
2400.13 19
2400.24 20
2400.35 26
2400.46 35
2400.57 45
2400.69 55
2400.80 64
2400.91 72
2401.02 81
2401.14 89
2401.25 97
2401.36 105
2401.47 114
2401.59 122
2401.70 128
2401.81 130
2401.92 127
2402.04 119
2402.15 108
2402.26 95
2402.37 82
2402.49 71
2402.60 61
2402.71 55
2402.82 50
2402.93 46
2403.05 44
2403.16 42
2403.27 42
2403.38 44
2403.50 48
2403.61 53
2403.72 57
2403.83 60
2403.95 59
2404.06 54
2404.17 46
2404.28 35
2404.40 24
2404.51 13
2404.62 6
2404.73 1
2404.85 1
2404.96 4
2405.07 9
2405.18 16
2405.30 23
2405.41 29
2405.52 34
2405.63 37
2405.75 40
2405.86 44
2405.97 47
2406.08 52
2406.20 58
2406.31 63
2406.42 69
2406.53 73
2406.65 75
2406.76 76
2406.87 76
2406.98 74
2407.10 72
2407.21 71
2407.32 71
2407.43 72
2407.55 75
2407.66 79
2407.77 83
2407.88 87
2408.00 88
2408.11 86
2408.22 81
2408.33 73
2408.45 64
2408.56 54
2408.67 46
2408.78 41
2408.90 38
2409.01 35
2409.12 33
2409.23 30
2409.35 25
2409.46 19
2409.57 13
2409.68 8
2409.80 4
2409.91 1
2410.02 0
2410.13 0
2410.25 0
2410.36 0
2410.47 0
2410.58 6
2410.70 18
2410.81 35
2410.92 58
2411.03 85
2411.15 114
2411.26 142
2411.37 167
2411.48 186
2411.60 198
2411.71 203
2411.82 202
2411.93 196
2412.05 186
2412.16 175
2412.27 164
2412.39 153
2412.50 143
2412.61 135
2412.72 128
2412.84 122
2412.95 116
2413.06 111
2413.17 106
2413.29 99
2413.40 91
2413.51 81
2413.62 72
2413.74 63
2413.85 56
2413.96 52
2414.07 51
2414.19 53
2414.30 57
2414.41 62
2414.53 65
2414.64 66
2414.75 62
2414.86 54
2414.98 42
2415.09 28
2415.20 13
2415.31 0
2415.43 0
2415.54 0
2415.65 0
2415.77 0
2415.88 0
2415.99 6
2416.10 9
2416.22 9
2416.33 5
2416.44 2
2416.55 0
2416.67 0
2416.78 4
2416.89 11
2417.00 19
2417.12 27
2417.23 32
2417.34 34
2417.46 35
2417.57 35
2417.68 35
2417.79 37
2417.91 40
2418.02 43
2418.13 46
2418.25 48
2418.36 49
2418.47 50
2418.58 53
2418.70 58
2418.81 66
2418.92 77
2419.03 89
2419.15 101
2419.26 110
2419.37 116
2419.49 116
2419.60 113
2419.71 105
2419.82 95
2419.94 85
2420.05 75
2420.16 67
2420.28 60
2420.39 56
2420.50 54
2420.61 54
2420.73 55
2420.84 57
2420.95 59
2421.06 60
2421.18 60
2421.29 58
2421.40 53
2421.52 45
2421.63 36
2421.74 25
2421.85 13
2421.97 2
2422.08 0
2422.19 0
2422.31 0
2422.42 0
2422.53 1
2422.64 16
2422.76 33
2422.87 51
2422.98 67
2423.10 81
2423.21 91
2423.32 97
2423.43 99
2423.55 97
2423.66 94
2423.77 89
2423.89 84
2424.00 81
2424.11 80
2424.22 81
2424.34 85
2424.45 92
2424.56 99
2424.68 107
2424.79 114
2424.90 119
2425.02 124
2425.13 128
2425.24 132
2425.35 137
2425.47 144
2425.58 152
2425.69 160
2425.81 166
2425.92 170
2426.03 170
2426.14 166
2426.26 159
2426.37 149
2426.48 139
2426.60 128
2426.71 118
2426.82 108
2426.94 99
2427.05 92
2427.16 86
2427.27 84
2427.39 83
2427.50 86
2427.61 90
2427.73 96
2427.84 102
2427.95 106
2428.06 109
2428.18 108
2428.29 103
2428.40 95
2428.52 85
2428.63 72
2428.74 58
2428.86 45
2428.97 33
2429.08 23
2429.19 15
2429.31 9
2429.42 6
2429.53 4
2429.65 3
2429.76 3
2429.87 5
2429.99 7
2430.10 11
2430.21 14
2430.33 17
2430.44 18
2430.55 17
2430.66 14
2430.78 11
2430.89 8
2431.00 6
2431.12 7
2431.23 12
2431.34 20
2431.46 29
2431.57 40
2431.68 50
2431.79 61
2431.91 72
2432.02 83
2432.13 95
2432.25 106
2432.36 117
2432.47 125
2432.59 130
2432.70 132
2432.81 130
2432.93 126
2433.04 120
2433.15 115
2433.26 111
2433.38 107
2433.49 104
2433.60 100
2433.72 94
2433.83 86
2433.94 74
2434.06 60
2434.17 44
2434.28 28
2434.40 15
2434.51 7
2434.62 5
2434.74 9
2434.85 19
2434.96 31
2435.07 44
2435.19 54
2435.30 59
2435.41 59
2435.53 53
2435.64 43
2435.75 30
2435.87 16
2435.98 2
2436.09 0
2436.21 0
2436.32 0
2436.43 0
2436.55 0
2436.66 0
2436.77 0
2436.89 0
2437.00 8
2437.11 24
2437.23 41
2437.34 57
2437.45 72
2437.56 84
2437.68 93
2437.79 97
2437.90 100
2438.02 100
2438.13 102
2438.24 105
2438.36 111
2438.47 119
2438.58 128
2438.70 138
2438.81 146
2438.92 151
2439.04 153
2439.15 154
2439.26 153
2439.38 152
2439.49 152
2439.60 155
2439.72 160
2439.83 167
2439.94 174
2440.06 181
2440.17 187
2440.28 190
2440.40 191
2440.51 188
2440.62 181
2440.74 171
2440.85 158
2440.96 144
2441.08 131
2441.19 121
2441.30 115
2441.42 115
2441.53 121
2441.64 130
2441.76 143
2441.87 156
2441.98 169
2442.10 181
2442.21 192
2442.32 201
2442.44 208
2442.55 213
2442.66 215
2442.78 214
2442.89 210
2443.00 202
2443.12 191
2443.23 177
2443.34 160
2443.46 143
2443.57 126
2443.68 111
2443.80 99
2443.91 92
2444.02 89
2444.14 90
2444.25 94
2444.36 98
2444.48 102
2444.59 105
2444.70 106
2444.82 105
2444.93 104
2445.04 103
2445.16 105
2445.27 109
2445.38 115
2445.50 122
2445.61 129
2445.72 135
2445.84 139
2445.95 142
2446.06 143
2446.18 143
2446.29 145
2446.40 148
2446.52 155
2446.63 164
2446.74 176
2446.86 188
2446.97 200
2447.08 208
2447.20 212
2447.31 211
2447.42 205
2447.54 195
2447.65 182
2447.76 169
2447.88 156
2447.99 146
2448.10 137
2448.22 131
2448.33 127
2448.44 127
2448.56 132
2448.67 141
2448.79 153
2448.90 167
2449.01 180
2449.13 190
2449.24 193
2449.35 188
2449.47 177
2449.58 160
2449.69 142
2449.81 124
2449.92 109
2450.03 99
2450.15 94
2450.26 94
2450.37 97
2450.49 101
2450.60 106
2450.71 112
2450.83 118
2450.94 124
2451.06 132
2451.17 142
2451.28 153
2451.40 166
2451.51 178
2451.62 190
2451.74 199
2451.85 204
2451.96 206
2452.08 204
2452.19 198
2452.30 190
2452.42 182
2452.53 173
2452.64 165
2452.76 159
2452.87 155
2452.99 153
2453.10 152
2453.21 153
2453.33 156
2453.44 159
2453.55 162
2453.67 166
2453.78 168
2453.89 169
2454.01 167
2454.12 163
2454.23 155
2454.35 144
2454.46 131
2454.58 118
2454.69 106
2454.80 96
2454.92 90
2455.03 86
2455.14 85
2455.26 85
2455.37 87
2455.48 89
2455.60 93
2455.71 98
2455.83 104
2455.94 111
2456.05 118
2456.17 123
2456.28 127
2456.39 127
2456.51 126
2456.62 122
2456.73 118
2456.85 116
2456.96 117
2457.08 121
2457.19 128
2457.30 138
2457.42 149
2457.53 160
2457.64 170
2457.76 176
2457.87 179
2457.98 178
2458.10 174
2458.21 167
2458.33 158
2458.44 147
2458.55 135
2458.67 124
2458.78 114
2458.89 106
2459.01 98
2459.12 90
2459.24 83
2459.35 76
2459.46 69
2459.58 61
2459.69 55
2459.80 50
2459.92 47
2460.03 47
2460.14 50
2460.26 54
2460.37 59
2460.49 63
2460.60 66
2460.71 67
2460.83 66
2460.94 63
2461.05 59
2461.17 53
2461.28 45
2461.40 37
2461.51 29
2461.62 20
2461.74 11
2461.85 2
2461.97 0
2462.08 0
2462.19 0
2462.31 0
2462.42 0
2462.53 0
2462.65 0
2462.76 0
2462.88 2
2462.99 9
2463.10 16
2463.22 23
2463.33 29
2463.44 33
2463.56 34
2463.67 33
2463.79 30
2463.90 27
2464.01 24
2464.13 23
2464.24 25
2464.35 29
2464.47 35
2464.58 43
2464.70 53
2464.81 62
2464.92 72
2465.04 80
2465.15 86
2465.27 89
2465.38 88
2465.49 83
2465.61 74
2465.72 62
2465.83 49
2465.95 35
2466.06 23
2466.18 13
2466.29 8
2466.40 8
2466.52 13
2466.63 25
2466.75 40
2466.86 58
2466.97 75
2467.09 89
2467.20 98
2467.32 101
2467.43 100
2467.54 96
2467.66 91
2467.77 87
2467.88 87
2468.00 91
2468.11 96
2468.23 103
2468.34 108
2468.45 110
2468.57 110
2468.68 107
2468.80 103
2468.91 98
2469.02 95
2469.14 94
2469.25 95
2469.37 98
2469.48 102
2469.59 107
2469.71 111
2469.82 115
2469.94 118
2470.05 122
2470.16 127
2470.28 133
2470.39 140
2470.51 147
2470.62 154
2470.73 159
2470.85 163
2470.96 163
2471.08 161
2471.19 157
2471.30 151
2471.42 144
2471.53 137
2471.65 130
2471.76 123
2471.87 116
2471.99 110
2472.10 104
2472.22 100
2472.33 96
2472.44 92
2472.56 90
2472.67 87
2472.79 85
2472.90 83
2473.01 81
2473.13 78
2473.24 75
2473.36 72
2473.47 69
2473.58 66
2473.70 63
2473.81 62
2473.93 62
2474.04 63
2474.15 65
2474.27 69
2474.38 75
2474.50 82
2474.61 90
2474.72 98
2474.84 106
2474.95 115
2475.07 124
2475.18 132
2475.29 139
2475.41 145
2475.52 149
2475.64 152
2475.75 153
2475.86 154
2475.98 155
2476.09 157
2476.21 161
2476.32 165
2476.44 170
2476.55 176
2476.66 179
2476.78 181
2476.89 179
2477.01 175
2477.12 169
2477.23 162
2477.35 156
2477.46 151
2477.58 147
2477.69 144
2477.80 139
2477.92 133
2478.03 124
2478.15 113
2478.26 102
2478.38 91
2478.49 82
2478.60 77
2478.72 75
2478.83 76
2478.95 79
2479.06 82
2479.17 83
2479.29 82
2479.40 80
2479.52 77
2479.63 73
2479.75 70
2479.86 69
2479.97 70
2480.09 73
2480.20 76
2480.32 77
2480.43 77
2480.54 74
2480.66 68
2480.77 58
2480.89 47
2481.00 36
2481.12 28
2481.23 24
2481.34 25
2481.46 30
2481.57 39
2481.69 49
2481.80 59
2481.92 65
2482.03 67
2482.14 63
2482.26 57
2482.37 49
2482.49 41
2482.60 34
2482.72 32
2482.83 34
2482.94 40
2483.06 51
2483.17 64
2483.29 79
2483.40 93
2483.51 105
2483.63 113
2483.74 117
2483.86 118
2483.97 115
2484.09 110
2484.20 103
2484.31 96
2484.43 90
2484.54 84
2484.66 79
2484.77 74
2484.89 68
2485.00 62
2485.11 55
2485.23 47
2485.34 39
2485.46 31
2485.57 23
2485.69 18
2485.80 14
2485.92 14
2486.03 16
2486.14 23
2486.26 32
2486.37 44
2486.49 55
2486.60 66
2486.72 75
2486.83 83
2486.94 88
2487.06 92
2487.17 94
2487.29 94
2487.40 91
2487.52 87
2487.63 81
2487.74 76
2487.86 74
2487.97 75
2488.09 81
2488.20 91
2488.32 101
2488.43 111
2488.55 118
2488.66 120
2488.77 117
2488.89 110
2489.00 102
2489.12 94
2489.23 86
2489.35 82
2489.46 79
2489.57 78
2489.69 77
2489.80 77
2489.92 77
2490.03 76
2490.15 75
2490.26 73
2490.38 70
2490.49 66
2490.60 63
2490.72 60
2490.83 59
2490.95 59
2491.06 61
2491.18 64
2491.29 68
2491.41 72
2491.52 75
2491.63 77
2491.75 77
2491.86 78
2491.98 78
2492.09 81
2492.21 85
2492.32 92
2492.44 101
2492.55 111
2492.66 121
2492.78 130
2492.89 137
2493.01 141
2493.12 141
2493.24 139
2493.35 134
2493.47 128
2493.58 121
2493.70 115
2493.81 109
2493.92 106
2494.04 105
2494.15 105
2494.27 107
2494.38 110
2494.50 112
2494.61 114
2494.73 115
2494.84 114
2494.95 111
2495.07 107
2495.18 103
2495.30 99
2495.41 94
2495.53 91
2495.64 87
2495.76 84
2495.87 81
2495.99 78
2496.10 73
2496.21 68
2496.33 62
2496.44 55
2496.56 46
2496.67 37
2496.79 28
2496.90 21
2497.02 17
2497.13 16
2497.25 18
2497.36 23
2497.48 28
2497.59 32
2497.70 34
2497.82 35
2497.93 37
2498.05 40
2498.16 46
2498.28 56
2498.39 69
2498.51 84
2498.62 98
2498.74 108
2498.85 114
2498.97 116
2499.08 113
2499.19 107
2499.31 99
2499.42 93
2499.54 88
2499.65 85
2499.77 83
2499.88 82
2500.00 82
2500.11 82
2500.23 83
2500.34 85
2500.46 88
2500.57 93
2500.68 98
2500.80 103
2500.91 108
2501.03 111
2501.14 113
2501.26 114
2501.37 114
2501.49 114
2501.60 115
2501.72 116
2501.83 119
2501.95 123
2502.06 128
2502.18 134
2502.29 140
2502.41 146
2502.52 151
2502.63 156
2502.75 159
2502.86 160
2502.98 160
2503.09 159
2503.21 156
2503.32 153
2503.44 151
2503.55 149
2503.67 149
2503.78 151
2503.90 153
2504.01 156
2504.13 160
2504.24 164
2504.36 166
2504.47 166
2504.58 163
2504.70 158
2504.81 148
2504.93 134
2505.04 116
2505.16 97
2505.27 77
2505.39 58
2505.50 42
2505.62 29
2505.73 21
2505.85 17
2505.96 16
2506.08 16
2506.19 16
2506.31 15
2506.42 13
2506.54 10
2506.65 5
2506.77 1
2506.88 0
2507.00 0
2507.11 0
2507.23 0
2507.34 0
2507.45 0
2507.57 0
2507.68 0
2507.80 1
2507.91 4
2508.03 8
2508.14 13
2508.26 19
2508.37 26
2508.49 33
2508.60 41
2508.72 50
2508.83 59
2508.95 67
2509.06 74
2509.18 80
2509.29 85
2509.41 88
2509.52 90
2509.64 90
2509.75 90
2509.87 89
2509.98 89
2510.10 90
2510.21 91
2510.33 93
2510.44 97
2510.56 100
2510.67 105
2510.79 110
2510.90 116
2511.02 121
2511.13 124
2511.25 126
2511.36 125
2511.47 121
2511.59 115
2511.70 106
2511.82 96
2511.93 88
2512.05 81
2512.16 77
2512.28 76
2512.39 77
2512.51 79
2512.62 83
2512.74 86
2512.85 89
2512.97 91
2513.08 93
2513.20 93
2513.31 93
2513.43 91
2513.54 88
2513.66 83
2513.77 78
2513.89 72
2514.00 64
2514.12 57
2514.23 51
2514.35 47
2514.46 46
2514.58 49
2514.69 54
2514.81 61
2514.92 69
2515.04 74
2515.15 75
2515.27 73
2515.38 67
2515.50 59
2515.61 50
2515.73 44
2515.84 40
2515.96 39
2516.07 41
2516.19 45
2516.30 50
2516.42 54
2516.53 57
2516.65 59
2516.76 61
2516.88 62
2516.99 64
2517.11 67
2517.22 71
2517.34 75
2517.45 78
2517.57 79
2517.68 79
2517.80 76
2517.91 71
2518.03 65
2518.14 60
2518.26 56
2518.37 54
2518.49 55
2518.60 56
2518.72 59
2518.83 62
2518.95 65
2519.06 67
2519.18 69
2519.29 70
2519.41 71
2519.53 73
2519.64 74
2519.76 75
2519.87 76
2519.99 76
2520.10 76
2520.22 75
2520.33 75
2520.45 73
2520.56 72
2520.68 70
2520.79 68
2520.91 65
2521.02 62
2521.14 58
2521.25 53
2521.37 47
2521.48 41
2521.60 35
2521.71 29
2521.83 24
2521.94 20
2522.06 17
2522.17 16
2522.29 16
2522.40 18
2522.52 23
2522.63 32
2522.75 44
2522.86 60
2522.98 77
2523.09 95
2523.21 112
2523.32 125
2523.44 134
2523.56 138
2523.67 137
2523.79 133
2523.90 127
2524.02 120
2524.13 111
2524.25 103
2524.36 95
2524.48 87
2524.59 82
2524.71 79
2524.82 80
2524.94 85
2525.05 93
2525.17 101
2525.28 109
2525.40 114
2525.51 115
2525.63 111
2525.74 103
2525.86 92
2525.97 80
2526.09 69
2526.21 59
2526.32 52
2526.44 48
2526.55 47
2526.67 49
2526.78 52
2526.90 56
2527.01 58
2527.13 57
2527.24 53
2527.36 46
2527.47 36
2527.59 24
2527.70 12
2527.82 1
2527.93 0
2528.05 0
2528.16 0
2528.28 0
2528.40 0
2528.51 0
2528.63 0
2528.74 0
2528.86 5
2528.97 14
2529.09 25
2529.20 36
2529.32 49
2529.43 62
2529.55 75
2529.66 86
2529.78 96
2529.89 103
2530.01 109
2530.13 112
2530.24 114
2530.36 114
2530.47 112
2530.59 107
2530.70 101
2530.82 92
2530.93 82
2531.05 73
2531.16 66
2531.28 63
2531.39 64
2531.51 70
2531.62 80
2531.74 91
2531.86 103
2531.97 115
2532.09 126
2532.20 134
2532.32 140
2532.43 145
2532.55 150
2532.66 156
2532.78 163
2532.89 173
2533.01 184
2533.12 195
2533.24 205
2533.36 212
2533.47 217
2533.59 220
2533.70 222
2533.82 226
2533.93 233
2534.05 242
2534.16 252
2534.28 261
2534.39 267
2534.51 267
2534.63 260
2534.74 247
2534.86 229
2534.97 209
2535.09 189
2535.20 171
2535.32 156
2535.43 146
2535.55 138
2535.66 132
2535.78 127
2535.90 122
2536.01 118
2536.13 116
2536.24 114
2536.36 115
2536.47 118
2536.59 124
2536.70 131
2536.82 138
2536.93 146
2537.05 152
2537.17 158
2537.28 163
2537.40 165
2537.51 165
2537.63 164
2537.74 162
2537.86 160
2537.97 157
2538.09 156
2538.21 156
2538.32 158
2538.44 160
2538.55 163
2538.67 166
2538.78 170
2538.90 173
2539.01 178
2539.13 184
2539.25 192
2539.36 203
2539.48 215
2539.59 227
2539.71 239
2539.82 249
2539.94 255
2540.05 257
2540.17 255
2540.29 250
2540.40 242
2540.52 234
2540.63 226
2540.75 219
2540.86 214
2540.98 213
2541.09 213
2541.21 216
2541.33 222
2541.44 229
2541.56 237
2541.67 247
2541.79 258
2541.90 270
2542.02 283
2542.13 295
2542.25 305
2542.37 313
2542.48 316
2542.60 314
2542.71 308
2542.83 297
2542.94 284
2543.06 269
2543.18 256
2543.29 244
2543.41 236
2543.52 232
2543.64 233
2543.75 237
2543.87 245
2543.98 254
2544.10 265
2544.22 275
2544.33 283
2544.45 286
2544.56 285
2544.68 279
2544.79 267
2544.91 250
2545.03 229
2545.14 207
2545.26 184
2545.37 163
2545.49 144
2545.60 127
2545.72 113
2545.84 101
2545.95 91
2546.07 84
2546.18 78
2546.30 75
2546.41 75
2546.53 77
2546.65 81
2546.76 85
2546.88 88
2546.99 91
2547.11 92
2547.22 93
2547.34 93
2547.46 93
2547.57 94
2547.69 96
2547.80 100
2547.92 103
2548.03 107
2548.15 109
2548.27 110
2548.38 110
2548.50 107
2548.61 103
2548.73 98
2548.84 92
2548.96 87
2549.08 82
2549.19 78
2549.31 75
2549.42 74
2549.54 74
2549.65 75
2549.77 78
2549.89 82
2550.00 87
2550.12 92
2550.23 97
2550.35 100
2550.47 102
2550.58 101
2550.70 98
2550.81 93
2550.93 87
2551.04 79
2551.16 71
2551.28 63
2551.39 54
2551.51 46
2551.62 39
2551.74 33
2551.86 30
2551.97 31
2552.09 35
2552.20 43
2552.32 52
2552.43 60
2552.55 66
2552.67 68
2552.78 65
2552.90 58
2553.01 47
2553.13 37
2553.25 27
2553.36 21
2553.48 18
2553.59 19
2553.71 22
2553.82 27
2553.94 34
2554.06 40
2554.17 47
2554.29 53
2554.40 58
2554.52 62
2554.64 64
2554.75 64
2554.87 61
2554.98 55
2555.10 47
2555.22 36
2555.33 24
2555.45 13
2555.56 2
2555.68 0
2555.79 0
2555.91 0
2556.03 0
2556.14 0
2556.26 0
2556.37 0
2556.49 0
2556.61 0
2556.72 5
2556.84 12
2556.95 21
2557.07 33
2557.19 46
2557.30 58
2557.42 69
2557.53 78
2557.65 83
2557.77 84
2557.88 83
2558.00 81
2558.11 78
2558.23 76
2558.35 76
2558.46 76
2558.58 78
2558.69 80
2558.81 83
2558.93 85
2559.04 85
2559.16 84
2559.27 80
2559.39 74
2559.51 65
2559.62 56
2559.74 47
2559.85 41
2559.97 37
2560.09 37
2560.20 40
2560.32 47
2560.43 57
2560.55 67
2560.67 79
2560.78 90
2560.90 99
2561.01 105
2561.13 106
2561.25 101
2561.36 90
2561.48 76
2561.59 60
2561.71 46
2561.83 35
2561.94 32
2562.06 35
2562.17 43
2562.29 55
2562.41 68
2562.52 78
2562.64 85
2562.76 86
2562.87 83
2562.99 77
2563.10 69
2563.22 62
2563.34 56
2563.45 52
2563.57 50
2563.68 49
2563.80 50
2563.92 50
2564.03 50
2564.15 49
2564.26 47
2564.38 45
2564.50 43
2564.61 41
2564.73 40
2564.84 41
2564.96 43
2565.08 47
2565.19 53
2565.31 59
2565.43 66
2565.54 72
2565.66 79
2565.77 87
2565.89 94
2566.01 102
2566.12 110
2566.24 116
2566.35 118
2566.47 117
2566.59 113
2566.70 107
2566.82 100
2566.94 96
2567.05 95
2567.17 98
2567.28 105
2567.40 114
2567.52 124
2567.63 132
2567.75 139
2567.87 143
2567.98 145
2568.10 145
2568.21 143
2568.33 140
2568.45 135
2568.56 128
2568.68 119
2568.79 109
2568.91 97
2569.03 85
2569.14 75
2569.26 68
2569.38 64
2569.49 65
2569.61 69
2569.72 77
2569.84 87
2569.96 98
2570.07 109
2570.19 118
2570.31 124
2570.42 127
2570.54 127
2570.65 123
2570.77 118
2570.89 112
2571.00 106
2571.12 102
2571.24 98
2571.35 96
2571.47 95
2571.58 94
2571.70 92
2571.82 89
2571.93 84
2572.05 78
2572.17 70
2572.28 62
2572.40 54
2572.51 47
2572.63 43
2572.75 42
2572.86 45
2572.98 51
2573.10 59
2573.21 68
2573.33 75
2573.45 79
2573.56 80
2573.68 77
2573.79 72
2573.91 66
2574.03 60
2574.14 56
2574.26 54
2574.38 53
2574.49 53
2574.61 53
2574.73 51
2574.84 47
2574.96 40
2575.07 30
2575.19 18
2575.31 6
2575.42 0
2575.54 0
2575.66 0
2575.77 0
2575.89 0
2576.01 2
2576.12 16
2576.24 30
2576.35 45
2576.47 57
2576.59 65
2576.70 70
2576.82 72
2576.94 71
2577.05 70
2577.17 70
2577.29 72
2577.40 76
2577.52 82
2577.63 90
2577.75 97
2577.87 104
2577.98 110
2578.10 114
2578.22 116
2578.33 115
2578.45 112
2578.57 107
2578.68 100
2578.80 93
2578.92 87
2579.03 82
2579.15 79
2579.26 77
2579.38 75
2579.50 72
2579.61 70
2579.73 66
2579.85 64
2579.96 63
2580.08 64
2580.20 67
2580.31 73
2580.43 80
2580.55 88
2580.66 93
2580.78 96
2580.90 97
2581.01 96
2581.13 95
2581.24 96
2581.36 99
2581.48 105
2581.59 111
2581.71 118
2581.83 123
2581.94 126
2582.06 125
2582.18 123
2582.29 118
2582.41 111
2582.53 105
2582.64 99
2582.76 94
2582.88 91
2582.99 89
2583.11 89
2583.23 89
2583.34 89
2583.46 87
2583.58 84
2583.69 78
2583.81 72
2583.93 66
2584.04 64
2584.16 66
2584.27 72
2584.39 81
2584.51 93
2584.62 104
2584.74 112
2584.86 117
2584.97 117
2585.09 114
2585.21 108
2585.32 101
2585.44 93
2585.56 85
2585.67 77
2585.79 69
2585.91 61
2586.02 52
2586.14 43
2586.26 35
2586.37 27
2586.49 20
2586.61 17
2586.72 17
2586.84 20
2586.96 27
2587.07 38
2587.19 50
2587.31 64
2587.42 76
2587.54 85
2587.66 91
2587.77 93
2587.89 91
2588.01 86
2588.12 81
2588.24 77
2588.36 75
2588.47 76
2588.59 80
2588.71 85
2588.82 90
2588.94 94
2589.06 94
2589.17 92
2589.29 87
2589.41 81
2589.52 75
2589.64 70
2589.76 67
2589.87 68
2589.99 72
2590.11 79
2590.22 88
2590.34 97
2590.46 104
2590.57 108
2590.69 107
2590.81 102
2590.92 91
2591.04 77
2591.16 60
2591.27 43
2591.39 26
2591.51 11
2591.62 0
2591.74 0
2591.86 0
2591.97 0
2592.09 0
2592.21 0
2592.32 0
2592.44 0
2592.56 0
2592.67 11
2592.79 22
2592.91 33
2593.02 43
2593.14 50
2593.26 56
2593.38 60
2593.49 63
2593.61 66
2593.73 70
2593.84 74
2593.96 79
2594.08 84
2594.19 87
2594.31 89
2594.43 89
2594.54 87
2594.66 85
2594.78 84
2594.89 85
2595.01 88
2595.13 93
2595.24 100
2595.36 106
2595.48 112
2595.59 117
2595.71 120
2595.83 122
2595.94 124
2596.06 126
2596.18 127
2596.30 128
2596.41 128
2596.53 127
2596.65 125
2596.76 122
2596.88 118
2597.00 113
2597.11 110
2597.23 106
2597.35 103
2597.46 100
2597.58 98
2597.70 95
2597.81 92
2597.93 90
2598.05 88
2598.16 86
2598.28 86
2598.40 88
2598.52 90
2598.63 93
2598.75 95
2598.87 96
2598.98 95
2599.10 91
2599.22 83
2599.33 75
2599.45 65
2599.57 57
2599.68 51
2599.80 47
2599.92 45
2600.04 43
2600.15 41
2600.27 39
2600.39 36
2600.50 35
2600.62 34
2600.74 35
2600.85 38
2600.97 42
2601.09 47
2601.20 50
2601.32 53
2601.44 54
2601.56 54
2601.67 54
2601.79 54
2601.91 55
2602.02 59
2602.14 65
2602.26 72
2602.37 81
2602.49 90
2602.61 99
2602.73 105
2602.84 109
2602.96 111
2603.08 110
2603.19 106
2603.31 101
2603.43 95
2603.54 88
2603.66 81
2603.78 74
2603.90 67
2604.01 59
2604.13 53
2604.25 49
2604.36 46
2604.48 46
2604.60 49
2604.71 54
2604.83 62
2604.95 71
2605.07 80
2605.18 89
2605.30 96
2605.42 103
2605.53 108
2605.65 113
2605.77 116
2605.88 118
2606.00 119
2606.12 119
2606.24 117
2606.35 113
2606.47 107
2606.59 99
2606.70 90
2606.82 80
2606.94 70
2607.06 61
2607.17 56
2607.29 56
2607.41 61
2607.52 72
2607.64 88
2607.76 106
2607.87 125
2607.99 142
2608.11 155
2608.23 164
2608.34 170
2608.46 174
2608.58 178
2608.69 183
2608.81 190
2608.93 200
2609.05 214
2609.16 230
2609.28 248
2609.40 267
2609.51 285
2609.63 302
2609.75 315
2609.87 326
2609.98 333
2610.10 337
2610.22 339
2610.33 339
2610.45 338
2610.57 339
2610.69 340
2610.80 342
2610.92 346
2611.04 350
2611.15 353
2611.27 357
2611.39 359
2611.51 359
2611.62 358
2611.74 356
2611.86 355
2611.98 355
2612.09 357
2612.21 361
2612.33 367
2612.44 373
2612.56 380
2612.68 384
2612.80 386
2612.91 385
2613.03 381
2613.15 376
2613.26 371
2613.38 364
2613.50 357
2613.62 348
2613.73 337
2613.85 323
2613.97 307
2614.08 289
2614.20 269
2614.32 250
2614.44 232
2614.55 215
2614.67 199
2614.79 185
2614.91 172
2615.02 160
2615.14 149
2615.26 140
2615.37 134
2615.49 131
2615.61 130
2615.73 130
2615.84 129
2615.96 128
2616.08 124
2616.20 117
2616.31 109
2616.43 101
2616.55 94
2616.66 89
2616.78 86
2616.90 85
2617.02 84
2617.13 82
2617.25 80
2617.37 76
2617.49 73
2617.60 70
2617.72 69
2617.84 71
2617.96 77
2618.07 85
2618.19 96
2618.31 109
2618.42 123
2618.54 136
2618.66 149
2618.78 160
2618.89 167
2619.01 168
2619.13 163
2619.25 151
2619.36 134
2619.48 114
2619.60 93
2619.72 75
2619.83 61
2619.95 52
2620.07 48
2620.18 47
2620.30 47
2620.42 47
2620.54 45
2620.65 40
2620.77 34
2620.89 25
2621.01 17
2621.12 11
2621.24 9
2621.36 11
2621.48 18
2621.59 28
2621.71 41
2621.83 53
2621.95 65
2622.06 73
2622.18 79
2622.30 83
2622.42 85
2622.53 87
2622.65 89
2622.77 90
2622.89 91
2623.00 91
2623.12 91
2623.24 90
2623.35 89
2623.47 87
2623.59 86
2623.71 84
2623.82 82
2623.94 81
2624.06 79
2624.18 78
2624.29 78
2624.41 79
2624.53 79
2624.65 78
2624.76 76
2624.88 72
2625.00 67
2625.12 61
2625.23 56
2625.35 53
2625.47 53
2625.59 54
2625.70 57
2625.82 59
2625.94 61
2626.06 60
2626.17 55
2626.29 46
2626.41 32
2626.53 16
2626.64 0
2626.76 0
2626.88 0
2627.00 0
2627.11 0
2627.23 0
2627.35 0
2627.47 2
2627.58 19
2627.70 32
2627.82 40
2627.94 43
2628.05 41
2628.17 35
2628.29 30
2628.41 24
2628.53 21
2628.64 20
2628.76 20
2628.88 21
2629.00 23
2629.11 25
2629.23 27
2629.35 28
2629.47 30
2629.58 33
2629.70 38
2629.82 43
2629.94 49
2630.05 55
2630.17 61
2630.29 65
2630.41 66
2630.52 64
2630.64 58
2630.76 48
2630.88 37
2630.99 24
2631.11 13
2631.23 3
2631.35 0
2631.46 0
2631.58 0
2631.70 0
2631.82 0
2631.94 0
2632.05 0
2632.17 0
2632.29 4
2632.41 11
2632.52 16
2632.64 20
2632.76 24
2632.88 27
2632.99 30
2633.11 32
2633.23 35
2633.35 38
2633.46 39
2633.58 39
2633.70 37
2633.82 33
2633.94 27
2634.05 20
2634.17 11
2634.29 3
2634.41 0
2634.52 0
2634.64 0
2634.76 0
2634.88 0
2634.99 0
2635.11 0
2635.23 2
2635.35 5
2635.47 7
2635.58 7
2635.70 7
2635.82 7
2635.94 7
2636.05 10
2636.17 15
2636.29 23
2636.41 34
2636.53 48
2636.64 63
2636.76 77
2636.88 90
2637.00 100
2637.11 107
2637.23 108
2637.35 106
2637.47 100
2637.59 92
2637.70 84
2637.82 75
2637.94 69
2638.06 67
2638.17 69
2638.29 74
2638.41 80
2638.53 86
2638.65 89
2638.76 89
2638.88 85
2639.00 78
2639.12 69
2639.23 60
2639.35 54
2639.47 50
2639.59 49
2639.71 51
2639.82 54
2639.94 58
2640.06 61
2640.18 63
2640.29 63
2640.41 62
2640.53 59
2640.65 56
2640.77 52
2640.88 47
2641.00 43
2641.12 39
2641.24 36
2641.35 34
2641.47 33
2641.59 34
2641.71 37
2641.83 41
2641.94 47
2642.06 53
2642.18 60
2642.30 67
2642.42 75
2642.53 82
2642.65 88
2642.77 91
2642.89 93
2643.01 91
2643.12 86
2643.24 80
2643.36 73
2643.48 67
2643.59 62
2643.71 60
2643.83 61
2643.95 65
2644.07 71
2644.18 79
2644.30 88
2644.42 95
2644.54 98
2644.66 97
2644.77 90
2644.89 79
2645.01 64
2645.13 48
2645.25 31
2645.36 17
2645.48 6
2645.60 0
2645.72 0
2645.84 0
2645.95 0
2646.07 0
2646.19 0
2646.31 10
2646.42 23
2646.54 38
2646.66 54
2646.78 69
2646.90 82
2647.01 90
2647.13 94
2647.25 94
2647.37 89
2647.49 83
2647.60 75
2647.72 67
2647.84 59
2647.96 52
2648.08 47
2648.19 43
2648.31 40
2648.43 37
2648.55 36
2648.67 34
2648.78 32
2648.90 31
2649.02 31
2649.14 32
2649.26 35
2649.37 39
2649.49 45
2649.61 53
2649.73 61
2649.85 69
2649.96 74
2650.08 77
2650.20 76
2650.32 72
2650.44 64
2650.56 54
2650.67 43
2650.79 33
2650.91 25
2651.03 19
2651.15 15
2651.26 15
2651.38 18
2651.50 25
2651.62 35
2651.74 47
2651.85 62
2651.97 76
2652.09 89
2652.21 98
2652.33 102
2652.44 103
2652.56 100
2652.68 95
2652.80 90
2652.92 85
2653.03 82
2653.15 81
2653.27 80
2653.39 79
2653.51 77
2653.63 75
2653.74 72
2653.86 68
2653.98 64
2654.10 60
2654.22 57
2654.33 52
2654.45 47
2654.57 41
2654.69 33
2654.81 24
2654.92 15
2655.04 7
2655.16 2
2655.28 1
2655.40 4
2655.52 11
2655.63 22
2655.75 34
2655.87 47
2655.99 60
2656.11 73
2656.22 84
2656.34 94
2656.46 104
2656.58 113
2656.70 122
2656.82 129
2656.93 133
2657.05 133
2657.17 129
2657.29 119
2657.41 106
2657.52 90
2657.64 75
2657.76 64
2657.88 58
2658.00 59
2658.12 65
2658.23 76
2658.35 89
2658.47 101
2658.59 109
2658.71 113
2658.83 112
2658.94 106
2659.06 97
2659.18 87
2659.30 77
2659.42 69
2659.53 63
2659.65 60
2659.77 59
2659.89 62
2660.01 68
2660.13 78
2660.24 89
2660.36 103
2660.48 117
2660.60 129
2660.72 139
2660.84 145
2660.95 146
2661.07 142
2661.19 134
2661.31 123
2661.43 110
2661.55 96
2661.66 84
2661.78 73
2661.90 64
2662.02 58
2662.14 53
2662.26 51
2662.37 50
2662.49 48
2662.61 47
2662.73 44
2662.85 39
2662.97 32
2663.08 25
2663.20 18
2663.32 11
2663.44 5
2663.56 0
2663.68 0
2663.79 0
2663.91 0
2664.03 0
2664.15 0
2664.27 0
2664.39 0
2664.50 0
2664.62 8
2664.74 22
2664.86 36
2664.98 49
2665.10 60
2665.21 68
2665.33 74
2665.45 79
2665.57 83
2665.69 88
2665.81 94
2665.92 100
2666.04 106
2666.16 110
2666.28 110
2666.40 105
2666.52 95
2666.63 82
2666.75 67
2666.87 52
2666.99 39
2667.11 29
2667.23 24
2667.35 22
2667.46 21
2667.58 21
2667.70 20
2667.82 17
2667.94 14
2668.06 11
2668.17 11
2668.29 13
2668.41 18
2668.53 26
2668.65 36
2668.77 46
2668.89 55
2669.00 61
2669.12 65
2669.24 66
2669.36 64
2669.48 60
2669.60 54
2669.71 47
2669.83 39
2669.95 32
2670.07 27
2670.19 25
2670.31 26
2670.43 30
2670.54 35
2670.66 40
2670.78 44
2670.90 46
2671.02 47
2671.14 46
2671.25 48
2671.37 51
2671.49 59
2671.61 69
2671.73 83
2671.85 96
2671.97 108
2672.08 117
2672.20 121
2672.32 121
2672.44 117
2672.56 111
2672.68 103
2672.80 95
2672.91 87
2673.03 80
2673.15 73
2673.27 68
2673.39 64
2673.51 60
2673.63 57
2673.74 55
2673.86 54
2673.98 54
2674.10 56
2674.22 59
2674.34 64
2674.46 71
2674.57 78
2674.69 85
2674.81 90
2674.93 94
2675.05 95
2675.17 94
2675.29 90
2675.40 84
2675.52 77
2675.64 71
2675.76 66
2675.88 63
2676.00 62
2676.12 64
2676.23 67
2676.35 71
2676.47 74
2676.59 77
2676.71 79
2676.83 80
2676.95 80
2677.07 81
2677.18 81
2677.30 82
2677.42 84
2677.54 86
2677.66 88
2677.78 90
2677.90 93
2678.01 96
2678.13 100
2678.25 102
2678.37 105
2678.49 107
2678.61 108
2678.73 108
2678.85 107
2678.96 106
2679.08 105
2679.20 105
2679.32 106
2679.44 108
2679.56 111
2679.68 114
2679.79 116
2679.91 117
2680.03 116
2680.15 114
2680.27 111
2680.39 108
2680.51 105
2680.63 104
2680.74 104
2680.86 106
2680.98 109
2681.10 112
2681.22 114
2681.34 115
2681.46 114
2681.58 111
2681.69 108
2681.81 104
2681.93 101
2682.05 98
2682.17 95
2682.29 93
2682.41 90
2682.53 86
2682.64 82
2682.76 80
2682.88 80
2683.00 84
2683.12 91
2683.24 101
2683.36 114
2683.48 127
2683.59 140
2683.71 150
2683.83 158
2683.95 161
2684.07 161
2684.19 157
2684.31 150
2684.43 140
2684.54 128
2684.66 117
2684.78 106
2684.90 97
2685.02 91
2685.14 87
2685.26 84
2685.38 82
2685.50 79
2685.61 75
2685.73 70
2685.85 65
2685.97 60
2686.09 58
2686.21 60
2686.33 65
2686.45 74
2686.57 86
2686.68 101
2686.80 118
2686.92 135
2687.04 152
2687.16 168
2687.28 183
2687.40 197
2687.52 208
2687.63 218
2687.75 227
2687.87 234
2687.99 240
2688.11 246
2688.23 253
2688.35 259
2688.47 267
2688.59 274
2688.70 283
2688.82 292
2688.94 301
2689.06 310
2689.18 319
2689.30 329
2689.42 338
2689.54 347
2689.66 356
2689.78 365
2689.89 373
2690.01 381
2690.13 387
2690.25 390
2690.37 391
2690.49 388
2690.61 385
2690.73 381
2690.85 378
2690.96 378
2691.08 382
2691.20 389
2691.32 400
2691.44 414
2691.56 432
2691.68 452
2691.80 475
2691.92 498
2692.04 520
2692.15 539
2692.27 552
2692.39 559
2692.51 560
2692.63 557
2692.75 552
2692.87 547
2692.99 544
2693.11 544
2693.22 547
2693.34 553
2693.46 560
2693.58 569
2693.70 581
2693.82 595
2693.94 612
2694.06 632
2694.18 655
2694.30 681
2694.42 712
2694.53 746
2694.65 786
2694.77 831
2694.89 879
2695.01 929
2695.13 979
2695.25 1025
2695.37 1066
2695.49 1103
2695.61 1135
2695.72 1164
2695.84 1193
2695.96 1224
2696.08 1258
2696.20 1294
2696.32 1330
2696.44 1364
2696.56 1396
2696.68 1425
2696.80 1450
2696.92 1474
2697.03 1496
2697.15 1517
2697.27 1536
2697.39 1550
2697.51 1558
2697.63 1556
2697.75 1543
2697.87 1522
2697.99 1492
2698.11 1457
2698.23 1421
2698.34 1385
2698.46 1353
2698.58 1327
2698.70 1307
2698.82 1291
2698.94 1278
2699.06 1267
2699.18 1254
2699.30 1238
2699.42 1216
2699.54 1191
2699.65 1163
2699.77 1133
2699.89 1104
2700.01 1077
2700.13 1052
2700.25 1030
2700.37 1008
2700.49 985
2700.61 959
2700.73 929
2700.85 895
2700.97 859
2701.08 821
2701.20 783
2701.32 746
2701.44 711
2701.56 678
2701.68 647
2701.80 616
2701.92 586
2702.04 555
2702.16 523
2702.28 492
2702.40 461
2702.52 434
2702.63 411
2702.75 393
2702.87 380
2702.99 373
2703.11 369
2703.23 367
2703.35 364
2703.47 359
2703.59 351
2703.71 340
2703.83 326
2703.95 309
2704.07 292
2704.18 274
2704.30 256
2704.42 240
2704.54 224
2704.66 211
2704.78 200
2704.90 191
2705.02 184
2705.14 178
2705.26 174
2705.38 171
2705.50 169
2705.62 167
2705.73 167
2705.85 168
2705.97 170
2706.09 171
2706.21 171
2706.33 169
2706.45 164
2706.57 157
2706.69 148
2706.81 141
2706.93 135
2707.05 130
2707.17 128
2707.29 126
2707.40 125
2707.52 122
2707.64 118
2707.76 112
2707.88 106
2708.00 99
2708.12 92
2708.24 86
2708.36 79
2708.48 73
2708.60 66
2708.72 59
2708.84 54
2708.96 51
2709.08 51
2709.19 54
2709.31 61
2709.43 71
2709.55 80
2709.67 89
2709.79 96
2709.91 101
2710.03 105
2710.15 109
2710.27 115
2710.39 125
2710.51 137
2710.63 152
2710.75 168
2710.87 185
2710.99 200
2711.10 213
2711.22 222
2711.34 228
2711.46 231
2711.58 234
2711.70 237
2711.82 242
2711.94 251
2712.06 262
2712.18 275
2712.30 288
2712.42 298
2712.54 303
2712.66 302
2712.78 296
2712.90 284
2713.02 271
2713.13 257
2713.25 245
2713.37 237
2713.49 233
2713.61 234
2713.73 237
2713.85 242
2713.97 247
2714.09 252
2714.21 255
2714.33 256
2714.45 256
2714.57 255
2714.69 252
2714.81 249
2714.93 247
2715.05 245
2715.17 245
2715.29 247
2715.40 251
2715.52 256
2715.64 260
2715.76 263
2715.88 262
2716.00 256
2716.12 246
2716.24 232
2716.36 216
2716.48 202
2716.60 189
2716.72 181
2716.84 176
2716.96 174
2717.08 173
2717.20 169
2717.32 163
2717.44 152
2717.56 138
2717.68 121
2717.80 104
2717.91 89
2718.03 79
2718.15 73
2718.27 73
2718.39 77
2718.51 85
2718.63 93
2718.75 101
2718.87 106
2718.99 108
2719.11 106
2719.23 101
2719.35 93
2719.47 84
2719.59 75
2719.71 67
2719.83 63
2719.95 61
2720.07 63
2720.19 66
2720.31 71
2720.43 74
2720.55 77
2720.66 78
2720.78 79
2720.90 80
2721.02 84
2721.14 92
2721.26 104
2721.38 119
2721.50 138
2721.62 157
2721.74 178
2721.86 197
2721.98 214
2722.10 228
2722.22 239
2722.34 245
2722.46 249
2722.58 250
2722.70 249
2722.82 248
2722.94 247
2723.06 246
2723.18 246
2723.30 247
2723.42 249
2723.54 251
2723.66 253
2723.78 253
2723.90 251
2724.01 247
2724.13 241
2724.25 233
2724.37 225
2724.49 217
2724.61 210
2724.73 203
2724.85 197
2724.97 190
2725.09 181
2725.21 172
2725.33 161
2725.45 150
2725.57 139
2725.69 128
2725.81 118
2725.93 109
2726.05 102
2726.17 97
2726.29 95
2726.41 95
2726.53 98
2726.65 101
2726.77 106
2726.89 109
2727.01 113
2727.13 116
2727.25 119
2727.37 124
2727.49 131
2727.61 140
2727.73 150
2727.85 161
2727.97 170
2728.09 178
2728.21 183
2728.33 186
2728.44 185
2728.56 180
2728.68 173
2728.80 165
2728.92 155
2729.04 145
2729.16 137
2729.28 132
2729.40 130
2729.52 132
2729.64 138
2729.76 147
2729.88 157
2730.00 168
2730.12 178
2730.24 185
2730.36 188
2730.48 186
2730.60 179
2730.72 168
2730.84 154
2730.96 139
2731.08 126
2731.20 114
2731.32 106
2731.44 102
2731.56 101
2731.68 102
2731.80 103
2731.92 103
2732.04 102
2732.16 99
2732.28 93
2732.40 86
2732.52 77
2732.64 69
2732.76 61
2732.88 54
2733.00 49
2733.12 46
2733.24 46
2733.36 48
2733.48 51
2733.60 54
2733.72 56
2733.84 57
2733.96 57
2734.08 56
2734.20 55
2734.32 55
2734.44 55
2734.56 55
2734.68 54
2734.80 52
2734.92 48
2735.04 44
2735.16 41
2735.28 41
2735.40 44
2735.52 53
2735.64 65
2735.76 79
2735.88 92
2736.00 102
2736.12 109
2736.24 110
2736.36 108
2736.48 102
2736.60 95
2736.72 85
2736.84 75
2736.96 63
2737.08 51
2737.20 38
2737.32 25
2737.44 14
2737.56 6
2737.68 0
2737.80 0
2737.92 0
2738.04 0
2738.16 0
2738.28 2
2738.40 6
2738.52 11
2738.64 16
2738.76 22
2738.88 28
2739.00 33
2739.12 38
2739.24 43
2739.36 47
2739.48 52
2739.60 57
2739.72 62
2739.84 66
2739.96 68
2740.08 69
2740.20 68
2740.32 64
2740.44 58
2740.56 51
2740.68 42
2740.80 34
2740.92 27
2741.04 21
2741.16 17
2741.28 15
2741.40 17
2741.52 22
2741.64 31
2741.76 42
2741.88 54
2742.00 66
2742.12 76
2742.24 82
2742.36 84
2742.48 80
2742.60 71
2742.72 58
2742.84 44
2742.96 30
2743.08 18
2743.20 10
2743.32 3
2743.44 0
2743.56 0
2743.68 0
2743.80 0
2743.92 0
2744.04 0
2744.16 0
2744.28 0
2744.40 0
2744.52 6
2744.64 18
2744.76 30
2744.88 40
2745.00 48
2745.12 52
2745.24 54
2745.36 54
2745.48 55
2745.60 57
2745.72 60
2745.84 64
2745.96 68
2746.08 71
2746.20 72
2746.32 71
2746.44 68
2746.56 63
2746.68 59
2746.80 56
2746.92 55
2747.04 57
2747.16 62
2747.28 69
2747.40 77
2747.52 84
2747.64 89
2747.76 92
2747.88 93
2748.00 92
2748.12 90
2748.24 88
2748.36 86
2748.48 85
2748.60 85
2748.72 84
2748.85 82
2748.97 78
2749.09 74
2749.21 69
2749.33 64
2749.45 60
2749.57 56
2749.69 53
2749.81 51
2749.93 51
2750.05 51
2750.17 51
2750.29 52
2750.41 54
2750.53 55
2750.65 57
2750.77 58
2750.89 59
2751.01 61
2751.13 61
2751.25 62
2751.37 61
2751.49 60
2751.61 58
2751.73 57
2751.85 56
2751.97 57
2752.09 59
2752.21 62
2752.33 65
2752.45 68
2752.57 69
2752.69 68
2752.81 66
2752.93 62
2753.05 58
2753.17 54
2753.30 51
2753.42 49
2753.54 49
2753.66 51
2753.78 55
2753.90 59
2754.02 63
2754.14 67
2754.26 68
2754.38 66
2754.50 62
2754.62 57
2754.74 51
2754.86 46
2754.98 44
2755.10 45
2755.22 49
2755.34 55
2755.46 63
2755.58 71
2755.70 76
2755.82 79
2755.94 79
2756.06 75
2756.18 69
2756.30 61
2756.42 52
2756.54 44
2756.67 37
2756.79 31
2756.91 29
2757.03 29
2757.15 32
2757.27 38
2757.39 45
2757.51 53
2757.63 61
2757.75 70
2757.87 79
2757.99 89
2758.11 99
2758.23 110
2758.35 121
2758.47 129
2758.59 135
2758.71 138
2758.83 139
2758.95 137
2759.07 135
2759.19 134
2759.31 134
2759.44 137
2759.56 139
2759.68 142
2759.80 142
2759.92 139
2760.04 133
2760.16 124
2760.28 114
2760.40 104
2760.52 94
2760.64 86
2760.76 78
2760.88 72
2761.00 65
2761.12 59
2761.24 54
2761.36 51
2761.48 49
2761.60 50
2761.72 52
2761.84 55
2761.97 58
2762.09 58
2762.21 57
2762.33 53
2762.45 47
2762.57 39
2762.69 30
2762.81 22
2762.93 14
2763.05 9
2763.17 6
2763.29 5
2763.41 7
2763.53 10
2763.65 13
2763.77 15
2763.89 14
2764.01 11
2764.13 7
2764.26 3
2764.38 0
2764.50 0
2764.62 0
2764.74 0
2764.86 0
2764.98 0
2765.10 0
2765.22 0
2765.34 2
2765.46 8
2765.58 15
2765.70 21
2765.82 26
2765.94 29
2766.06 30
2766.18 31
2766.31 33
2766.43 36
2766.55 42
2766.67 50
2766.79 60
2766.91 70
2767.03 79
2767.15 85
2767.27 86
2767.39 84
2767.51 79
2767.63 73
2767.75 68
2767.87 65
2767.99 66
2768.11 72
2768.24 81
2768.36 94
2768.48 110
2768.60 126
2768.72 143
2768.84 158
2768.96 170
2769.08 178
2769.20 182
2769.32 181
2769.44 176
2769.56 167
2769.68 158
2769.80 150
2769.92 145
2770.05 145
2770.17 150
2770.29 160
2770.41 173
2770.53 186
2770.65 198
2770.77 205
2770.89 208
2771.01 207
2771.13 203
2771.25 198
2771.37 193
2771.49 189
2771.61 187
2771.74 186
2771.86 185
2771.98 182
2772.10 176
2772.22 167
2772.34 155
2772.46 139
2772.58 122
2772.70 104
2772.82 86
2772.94 70
2773.06 55
2773.18 42
2773.31 31
2773.43 22
2773.55 17
2773.67 13
2773.79 12
2773.91 13
2774.03 16
2774.15 19
2774.27 23
2774.39 26
2774.51 30
2774.63 35
2774.75 41
2774.88 47
2775.00 55
2775.12 62
2775.24 68
2775.36 72
2775.48 73
2775.60 70
2775.72 65
2775.84 58
2775.96 51
2776.08 44
2776.20 38
2776.32 33
2776.45 28
2776.57 24
2776.69 21
2776.81 18
2776.93 18
2777.05 20
2777.17 26
2777.29 35
2777.41 45
2777.53 56
2777.65 64
2777.77 69
2777.90 70
2778.02 68
2778.14 65
2778.26 61
2778.38 59
2778.50 59
2778.62 60
2778.74 62
2778.86 65
2778.98 67
2779.10 69
2779.23 70
2779.35 71
2779.47 70
2779.59 70
2779.71 68
2779.83 64
2779.95 60
2780.07 56
2780.19 53
2780.31 49
2780.43 46
2780.56 42
2780.68 38
2780.80 31
2780.92 24
2781.04 15
2781.16 7
2781.28 2
2781.40 1
2781.52 3
2781.64 11
2781.76 22
2781.89 36
2782.01 50
2782.13 64
2782.25 75
2782.37 83
2782.49 87
2782.61 86
2782.73 81
2782.85 73
2782.97 63
2783.10 52
2783.22 42
2783.34 32
2783.46 25
2783.58 20
2783.70 17
2783.82 16
2783.94 17
2784.06 20
2784.18 23
2784.31 27
2784.43 32
2784.55 38
2784.67 47
2784.79 57
2784.91 68
2785.03 79
2785.15 89
2785.27 97
2785.39 102
2785.52 103
2785.64 101
2785.76 99
2785.88 98
2786.00 100
2786.12 103
2786.24 108
2786.36 112
2786.48 115
2786.60 114
2786.73 111
2786.85 106
2786.97 102
2787.09 101
2787.21 102
2787.33 106
2787.45 110
2787.57 113
2787.69 112
2787.82 107
2787.94 99
2788.06 90
2788.18 83
2788.30 81
2788.42 83
2788.54 90
2788.66 100
2788.78 111
2788.90 120
2789.03 128
2789.15 132
2789.27 133
2789.39 132
2789.51 129
2789.63 125
2789.75 119
2789.87 111
2789.99 103
2790.12 93
2790.24 82
2790.36 71
2790.48 62
2790.60 53
2790.72 47
2790.84 43
2790.96 42
2791.09 43
2791.21 47
2791.33 53
2791.45 58
2791.57 63
2791.69 66
2791.81 66
2791.93 64
2792.05 61
2792.18 56
2792.30 53
2792.42 50
2792.54 49
2792.66 51
2792.78 53
2792.90 57
2793.02 60
2793.14 65
2793.27 69
2793.39 73
2793.51 77
2793.63 81
2793.75 84
2793.87 89
2793.99 94
2794.11 99
2794.24 105
2794.36 111
2794.48 115
2794.60 118
2794.72 117
2794.84 114
2794.96 109
2795.08 103
2795.21 97
2795.33 92
2795.45 89
2795.57 88
2795.69 89
2795.81 90
2795.93 91
2796.05 94
2796.18 98
2796.30 104
2796.42 111
2796.54 117
2796.66 123
2796.78 127
2796.90 128
2797.02 126
2797.15 123
2797.27 119
2797.39 115
2797.51 112
2797.63 110
2797.75 108
2797.87 107
2797.99 104
2798.12 100
2798.24 95
2798.36 90
2798.48 85
2798.60 80
2798.72 77
2798.84 73
2798.97 70
2799.09 65
2799.21 58
2799.33 49
2799.45 38
2799.57 25
2799.69 12
2799.81 0
2799.94 0
2800.06 0
2800.18 0
2800.30 0
2800.42 0
2800.54 0
2800.66 0
2800.79 3
2800.91 11
2801.03 17
2801.15 22
2801.27 26
2801.39 30
2801.51 35
2801.63 40
2801.76 45
2801.88 50
2802.00 54
2802.12 57
2802.24 59
2802.36 62
2802.48 66
2802.61 70
2802.73 75
2802.85 80
2802.97 84
2803.09 87
2803.21 89
2803.33 90
2803.46 91
2803.58 95
2803.70 101
2803.82 110
2803.94 122
2804.06 136
2804.18 149
2804.31 161
2804.43 171
2804.55 177
2804.67 180
2804.79 180
2804.91 177
2805.03 171
2805.16 164
2805.28 154
2805.40 142
2805.52 130
2805.64 117
2805.76 105
2805.88 96
2806.01 91
2806.13 88
2806.25 89
2806.37 91
2806.49 93
2806.61 93
2806.73 91
2806.86 86
2806.98 81
2807.10 75
2807.22 70
2807.34 67
2807.46 65
2807.59 65
2807.71 64
2807.83 63
2807.95 61
2808.07 57
2808.19 53
2808.31 49
2808.44 45
2808.56 40
2808.68 35
2808.80 30
2808.92 25
2809.04 21
2809.17 20
2809.29 24
2809.41 32
2809.53 46
2809.65 64
2809.77 84
2809.89 104
2810.02 121
2810.14 134
2810.26 142
2810.38 146
2810.50 148
2810.62 148
2810.75 150
2810.87 152
2810.99 155
2811.11 160
2811.23 164
2811.35 169
2811.47 173
2811.60 175
2811.72 176
2811.84 174
2811.96 168
2812.08 159
2812.20 146
2812.33 132
2812.45 116
2812.57 101
2812.69 89
2812.81 80
2812.93 75
2813.06 72
2813.18 71
2813.30 70
2813.42 68
2813.54 67
2813.66 65
2813.79 64
2813.91 64
2814.03 64
2814.15 66
2814.27 67
2814.39 67
2814.52 65
2814.64 63
2814.76 60
2814.88 57
2815.00 56
2815.12 57
2815.25 61
2815.37 68
2815.49 78
2815.61 89
2815.73 99
2815.85 107
2815.98 112
2816.10 113
2816.22 110
2816.34 104
2816.46 95
2816.58 85
2816.71 75
2816.83 67
2816.95 61
2817.07 58
2817.19 58
2817.31 62
2817.44 68
2817.56 76
2817.68 84
2817.80 91
2817.92 96
2818.04 98
2818.17 98
2818.29 95
2818.41 90
2818.53 84
2818.65 77
2818.77 70
2818.90 62
2819.02 54
2819.14 47
2819.26 41
2819.38 36
2819.51 33
2819.63 32
2819.75 33
2819.87 35
2819.99 38
2820.11 40
2820.24 42
2820.36 43
2820.48 45
2820.60 46
2820.72 49
2820.84 54
2820.97 62
2821.09 71
2821.21 82
2821.33 93
2821.45 102
2821.58 108
2821.70 111
2821.82 111
2821.94 109
2822.06 105
2822.18 102
2822.31 100
2822.43 99
2822.55 100
2822.67 101
2822.79 104
2822.92 107
2823.04 111
2823.16 116
2823.28 122
2823.40 127
2823.53 132
2823.65 136
2823.77 137
2823.89 137
2824.01 136
2824.13 133
2824.26 131
2824.38 129
2824.50 128
2824.62 126
2824.74 122
2824.87 117
2824.99 109
2825.11 98
2825.23 84
2825.35 69
2825.47 55
2825.60 43
2825.72 34
2825.84 29
2825.96 27
2826.08 28
2826.21 31
2826.33 34
2826.45 35
2826.57 34
2826.69 31
2826.82 26
2826.94 20
2827.06 14
2827.18 12
2827.30 13
2827.43 18
2827.55 27
2827.67 38
2827.79 50
2827.91 61
2828.04 69
2828.16 74
2828.28 76
2828.40 75
2828.52 72
2828.64 66
2828.77 60
2828.89 54
2829.01 48
2829.13 45
2829.25 44
2829.38 46
2829.50 51
2829.62 57
2829.74 64
2829.86 69
2829.99 72
2830.11 70
2830.23 65
2830.35 57
2830.47 47
2830.60 38
2830.72 30
2830.84 25
2830.96 22
2831.08 22
2831.21 24
2831.33 28
2831.45 31
2831.57 33
2831.69 34
2831.82 34
2831.94 32
2832.06 31
2832.18 29
2832.30 29
2832.43 30
2832.55 33
2832.67 36
2832.79 39
2832.92 41
2833.04 41
2833.16 39
2833.28 37
2833.40 34
2833.53 31
2833.65 30
2833.77 31
2833.89 34
2834.01 39
2834.14 44
2834.26 49
2834.38 52
2834.50 54
2834.62 55
2834.75 54
2834.87 53
2834.99 53
2835.11 53
2835.23 55
2835.36 56
2835.48 58
2835.60 58
2835.72 56
2835.85 52
2835.97 46
2836.09 40
2836.21 34
2836.33 32
2836.46 32
2836.58 35
2836.70 39
2836.82 41
2836.94 42
2837.07 39
2837.19 34
2837.31 29
2837.43 24
2837.56 21
2837.68 23
2837.80 28
2837.92 36
2838.04 46
2838.17 57
2838.29 66
2838.41 73
2838.53 77
2838.65 77
2838.78 74
2838.90 68
2839.02 61
2839.14 53
2839.27 45
2839.39 36
2839.51 28
2839.63 19
2839.75 11
2839.88 3
2840.00 0
2840.12 0
2840.24 0
2840.37 0
2840.49 0
2840.61 0
2840.73 0
2840.85 0
2840.98 2
2841.10 12
2841.22 23
2841.34 33
2841.47 44
2841.59 53
2841.71 62
2841.83 69
2841.95 76
2842.08 83
2842.20 90
2842.32 96
2842.44 100
2842.57 102
2842.69 102
2842.81 99
2842.93 96
2843.05 93
2843.18 91
2843.30 90
2843.42 90
2843.54 90
2843.67 90
2843.79 87
2843.91 82
2844.03 75
2844.16 68
2844.28 61
2844.40 55
2844.52 52
2844.64 51
2844.77 52
2844.89 53
2845.01 54
2845.13 54
2845.26 53
2845.38 52
2845.50 50
2845.62 49
2845.75 47
2845.87 45
2845.99 42
2846.11 38
2846.23 34
2846.36 29
2846.48 25
2846.60 22
2846.72 21
2846.85 21
2846.97 21
2847.09 23
2847.21 26
2847.34 29
2847.46 32
2847.58 35
2847.70 40
2847.83 45
2847.95 50
2848.07 56
2848.19 61
2848.31 68
2848.44 76
2848.56 87
2848.68 99
2848.80 114
2848.93 130
2849.05 146
2849.17 159
2849.29 169
2849.42 174
2849.54 175
2849.66 172
2849.78 165
2849.91 156
2850.03 145
2850.15 133
2850.27 121
2850.40 109
2850.52 99
2850.64 89
2850.76 81
2850.89 76
2851.01 73
2851.13 73
2851.25 75
2851.38 79
2851.50 84
2851.62 90
2851.74 95
2851.86 98
2851.99 98
2852.11 96
2852.23 92
2852.35 88
2852.48 84
2852.60 81
2852.72 80
2852.84 81
2852.97 82
2853.09 82
2853.21 82
2853.33 81
2853.46 79
2853.58 78
2853.70 77
2853.82 78
2853.95 81
2854.07 85
2854.19 90
2854.31 94
2854.44 97
2854.56 98
2854.68 97
2854.80 94
2854.93 90
2855.05 85
2855.17 80
2855.29 76
2855.42 72
2855.54 70
2855.66 71
2855.78 73
2855.91 77
2856.03 83
2856.15 88
2856.28 93
2856.40 96
2856.52 97
2856.64 95
2856.77 91
2856.89 84
2857.01 77
2857.13 68
2857.26 60
2857.38 53
2857.50 48
2857.62 47
2857.75 48
2857.87 53
2857.99 60
2858.11 70
2858.24 80
2858.36 91
2858.48 100
2858.60 108
2858.73 113
2858.85 118
2858.97 120
2859.09 122
2859.22 123
2859.34 124
2859.46 125
2859.59 125
2859.71 125
2859.83 124
2859.95 122
2860.08 121
2860.20 119
2860.32 119
2860.44 119
2860.57 122
2860.69 126
2860.81 132
2860.93 139
2861.06 147
2861.18 155
2861.30 160
2861.42 164
2861.55 165
2861.67 164
2861.79 162
2861.92 161
2862.04 162
2862.16 165
2862.28 171
2862.41 179
2862.53 186
2862.65 191
2862.77 192
2862.90 190
2863.02 184
2863.14 175
2863.26 166
2863.39 157
2863.51 150
2863.63 145
2863.76 142
2863.88 143
2864.00 147
2864.12 154
2864.25 163
2864.37 172
2864.49 181
2864.61 188
2864.74 191
2864.86 191
2864.98 186
2865.11 180
2865.23 174
2865.35 168
2865.47 163
2865.60 160
2865.72 157
2865.84 152
2865.97 145
2866.09 135
2866.21 123
2866.33 111
2866.46 101
2866.58 95
2866.70 95
2866.82 102
2866.95 113
2867.07 126
2867.19 139
2867.32 149
2867.44 154
2867.56 154
2867.68 151
2867.81 144
2867.93 137
2868.05 129
2868.18 122
2868.30 115
2868.42 108
2868.54 99
2868.67 91
2868.79 83
2868.91 76
2869.04 71
2869.16 69
2869.28 67
2869.40 67
2869.53 64
2869.65 60
2869.77 52
2869.89 43
2870.02 31
2870.14 21
2870.26 12
2870.39 5
2870.51 1
2870.63 0
2870.75 0
2870.88 0
2871.00 0
2871.12 0
2871.25 0
2871.37 0
2871.49 0
2871.61 0
2871.74 0
2871.86 0
2871.98 3
2872.11 7
2872.23 13
2872.35 22
2872.48 34
2872.60 48
2872.72 64
2872.84 82
2872.97 99
2873.09 116
2873.21 131
2873.34 144
2873.46 154
2873.58 162
2873.70 169
2873.83 174
2873.95 179
2874.07 185
2874.20 190
2874.32 196
2874.44 201
2874.56 204
2874.69 206
2874.81 205
2874.93 202
2875.06 198
2875.18 194
2875.30 190
2875.43 187
2875.55 186
2875.67 185
2875.79 184
2875.92 184
2876.04 183
2876.16 183
2876.29 184
2876.41 185
2876.53 188
2876.66 191
2876.78 196
2876.90 202
2877.02 208
2877.15 213
2877.27 216
2877.39 216
2877.52 211
2877.64 202
2877.76 189
2877.89 172
2878.01 153
2878.13 133
2878.25 114
2878.38 97
2878.50 82
2878.62 70
2878.75 60
2878.87 52
2878.99 48
2879.12 48
2879.24 54
2879.36 65
2879.48 79
2879.61 94
2879.73 108
2879.85 117
2879.98 122
2880.10 122
2880.22 118
2880.35 115
2880.47 114
2880.59 116
2880.72 121
2880.84 129
2880.96 136
2881.08 141
2881.21 143
2881.33 142
2881.45 140
2881.58 138
2881.70 137
2881.82 136
2881.95 136
2882.07 135
2882.19 132
2882.32 126
2882.44 117
2882.56 105
2882.69 94
2882.81 84
2882.93 77
2883.05 74
2883.18 74
2883.30 76
2883.42 79
2883.55 82
2883.67 83
2883.79 82
2883.92 78
2884.04 71
2884.16 62
2884.29 50
2884.41 38
2884.53 27
2884.66 18
2884.78 11
2884.90 9
2885.02 10
2885.15 13
2885.27 19
2885.39 25
2885.52 31
2885.64 38
2885.76 45
2885.89 51
2886.01 56
2886.13 60
2886.26 61
2886.38 59
2886.50 55
2886.63 48
2886.75 40
2886.87 30
2887.00 20
2887.12 11
2887.24 4
2887.37 0
2887.49 0
2887.61 0
2887.74 0
2887.86 0
2887.98 0
2888.11 0
2888.23 0
2888.35 0
2888.47 0
2888.60 0
2888.72 2
2888.84 8
2888.97 17
2889.09 27
2889.21 36
2889.34 43
2889.46 46
2889.58 45
2889.71 42
2889.83 38
2889.95 33
2890.08 30
2890.20 29
2890.32 30
2890.45 32
2890.57 35
2890.69 39
2890.82 43
2890.94 49
2891.06 55
2891.19 61
2891.31 68
2891.43 72
2891.56 75
2891.68 75
2891.80 73
2891.93 70
2892.05 65
2892.17 61
2892.30 56
2892.42 52
2892.54 48
2892.67 45
2892.79 43
2892.91 43
2893.04 47
2893.16 54
2893.28 65
2893.41 78
2893.53 91
2893.65 103
2893.78 111
2893.90 113
2894.02 110
2894.15 101
2894.27 88
2894.39 72
2894.52 55
2894.64 40
2894.76 28
2894.89 21
2895.01 19
2895.13 22
2895.26 28
2895.38 35
2895.50 42
2895.63 48
2895.75 52
2895.87 55
2896.00 55
2896.12 54
2896.24 52
2896.37 50
2896.49 47
2896.61 44
2896.74 41
2896.86 37
2896.98 33
2897.11 29
2897.23 25
2897.36 22
2897.48 20
2897.60 20
2897.73 21
2897.85 25
2897.97 30
2898.10 38
2898.22 48
2898.34 60
2898.47 72
2898.59 85
2898.71 96
2898.84 106
2898.96 114
2899.08 118
2899.21 120
2899.33 120
2899.45 117
2899.58 112
2899.70 107
2899.82 100
2899.95 94
2900.07 88
2900.19 82
2900.32 77
2900.44 74
2900.57 73
2900.69 74
2900.81 78
2900.94 85
2901.06 94
2901.18 105
2901.31 117
2901.43 129
2901.55 138
2901.68 145
2901.80 149
2901.92 152
2902.05 154
2902.17 155
2902.29 157
2902.42 160
2902.54 163
2902.67 167
2902.79 170
2902.91 172
2903.04 173
2903.16 174
2903.28 173
2903.41 173
2903.53 174
2903.65 177
2903.78 181
2903.90 187
2904.02 194
2904.15 201
2904.27 206
2904.40 209
2904.52 209
2904.64 207
2904.77 202
2904.89 195
2905.01 188
2905.14 181
2905.26 173
2905.38 164
2905.51 155
2905.63 145
2905.75 136
2905.88 127
2906.00 120
2906.13 114
2906.25 112
2906.37 113
2906.50 117
2906.62 123
2906.74 129
2906.87 136
2906.99 141
2907.11 145
2907.24 146
2907.36 146
2907.49 144
2907.61 142
2907.73 139
2907.86 137
2907.98 135
2908.10 132
2908.23 129
2908.35 125
2908.47 120
2908.60 113
2908.72 104
2908.85 93
2908.97 81
2909.09 68
2909.22 55
2909.34 44
2909.46 34
2909.59 28
2909.71 26
2909.84 28
2909.96 34
2910.08 42
2910.21 51
2910.33 60
2910.45 69
2910.58 76
2910.70 81
2910.83 85
2910.95 87
2911.07 89
2911.20 90
2911.32 92
2911.44 96
2911.57 101
2911.69 109
2911.81 118
2911.94 127
2912.06 136
2912.19 142
2912.31 146
2912.43 146
2912.56 145
2912.68 142
2912.80 140
2912.93 137
2913.05 135
2913.18 133
2913.30 128
2913.42 121
2913.55 112
2913.67 100
2913.80 90
2913.92 80
2914.04 73
2914.17 69
2914.29 68
2914.41 69
2914.54 69
2914.66 70
2914.79 69
2914.91 68
2915.03 68
2915.16 69
2915.28 73
2915.40 79
2915.53 88
2915.65 98
2915.78 109
2915.90 121
2916.02 131
2916.15 140
2916.27 147
2916.40 151
2916.52 153
2916.64 151
2916.77 147
2916.89 141
2917.01 135
2917.14 131
2917.26 129
2917.39 129
2917.51 131
2917.63 134
2917.76 137
2917.88 136
2918.01 133
2918.13 127
2918.25 118
2918.38 110
2918.50 102
2918.62 98
2918.75 98
2918.87 101
2919.00 108
2919.12 117
2919.24 127
2919.37 139
2919.49 151
2919.62 163
2919.74 173
2919.86 181
2919.99 185
2920.11 185
2920.24 182
2920.36 177
2920.48 171
2920.61 168
2920.73 170
2920.86 177
2920.98 189
2921.10 204
2921.23 221
2921.35 235
2921.47 246
2921.60 251
2921.72 251
2921.85 246
2921.97 237
2922.09 225
2922.22 212
2922.34 198
2922.47 186
2922.59 175
2922.71 167
2922.84 160
2922.96 155
2923.09 151
2923.21 147
2923.33 144
2923.46 140
2923.58 137
2923.71 134
2923.83 133
2923.95 133
2924.08 135
2924.20 138
2924.33 143
2924.45 148
2924.57 155
2924.70 162
2924.82 169
2924.95 176
2925.07 183
2925.19 188
2925.32 193
2925.44 196
2925.57 200
2925.69 204
2925.81 209
2925.94 215
2926.06 221
2926.19 225
2926.31 226
2926.43 225
2926.56 220
2926.68 212
2926.81 202
2926.93 192
2927.06 182
2927.18 174
2927.30 168
2927.43 163
2927.55 161
2927.68 161
2927.80 162
2927.92 165
2928.05 168
2928.17 172
2928.30 175
2928.42 178
2928.54 179
2928.67 177
2928.79 170
2928.92 159
2929.04 142
2929.16 123
2929.29 102
2929.41 84
2929.54 71
2929.66 66
2929.79 69
2929.91 79
2930.03 93
2930.16 109
2930.28 124
2930.41 136
2930.53 145
2930.65 153
2930.78 159
2930.90 166
2931.03 173
2931.15 180
2931.27 185
2931.40 187
2931.52 185
2931.65 178
2931.77 168
2931.90 156
2932.02 143
2932.14 131
2932.27 122
2932.39 117
2932.52 116
2932.64 118
2932.76 123
2932.89 130
2933.01 138
2933.14 146
2933.26 155
2933.39 164
2933.51 174
2933.63 184
2933.76 195
2933.88 207
2934.01 219
2934.13 230
2934.26 239
2934.38 246
2934.50 250
2934.63 253
2934.75 255
2934.88 257
2935.00 262
2935.12 271
2935.25 286
2935.37 307
2935.50 333
2935.62 363
2935.75 394
2935.87 423
2935.99 450
2936.12 472
2936.24 490
2936.37 507
2936.49 522
2936.62 539
2936.74 558
2936.86 579
2936.99 601
2937.11 625
2937.24 649
2937.36 675
2937.49 700
2937.61 727
2937.73 753
2937.86 780
2937.98 807
2938.11 834
2938.23 859
2938.36 882
2938.48 903
2938.60 920
2938.73 936
2938.85 950
2938.98 962
2939.10 976
2939.23 991
2939.35 1007
2939.47 1023
2939.60 1038
2939.72 1051
2939.85 1058
2939.97 1059
2940.10 1053
2940.22 1040
2940.35 1021
2940.47 998
2940.59 973
2940.72 946
2940.84 920
2940.97 895
2941.09 872
2941.22 852
2941.34 833
2941.46 815
2941.59 798
2941.71 779
2941.84 757
2941.96 730
2942.09 699
2942.21 664
2942.34 628
2942.46 592
2942.58 560
2942.71 532
2942.83 509
2942.96 492
2943.08 477
2943.21 464
2943.33 451
2943.45 436
2943.58 422
2943.70 406
2943.83 391
2943.95 378
2944.08 366
2944.20 356
2944.33 347
2944.45 338
2944.57 328
2944.70 316
2944.82 301
2944.95 283
2945.07 264
2945.20 243
2945.32 222
2945.45 202
2945.57 184
2945.69 167
2945.82 153
2945.94 141
2946.07 130
2946.19 121
2946.32 113
2946.44 106
2946.57 101
2946.69 96
2946.81 93
2946.94 92
2947.06 92
2947.19 95
2947.31 98
2947.44 103
2947.56 107
2947.69 111
2947.81 113
2947.94 113
2948.06 110
2948.18 107
2948.31 103
2948.43 100
2948.56 97
2948.68 95
2948.81 94
2948.93 92
2949.06 89
2949.18 83
2949.30 75
2949.43 64
2949.55 53
2949.68 42
2949.80 33
2949.93 28
2950.05 27
2950.18 30
2950.30 36
2950.43 43
2950.55 51
2950.68 57
2950.80 62
2950.92 67
2951.05 70
2951.17 73
2951.30 75
2951.42 76
2951.55 73
2951.67 67
2951.80 58
2951.92 46
2952.05 32
2952.17 18
2952.29 5
2952.42 0
2952.54 0
2952.67 0
2952.79 0
2952.92 0
2953.04 0
2953.17 0
2953.29 0
2953.42 0
2953.54 11
2953.67 26
2953.79 43
2953.91 60
2954.04 78
2954.16 94
2954.29 109
2954.41 122
2954.54 134
2954.66 143
2954.79 150
2954.91 155
2955.04 157
2955.16 155
2955.29 148
2955.41 137
2955.54 121
2955.66 103
2955.78 84
2955.91 67
2956.03 53
2956.16 45
2956.28 40
2956.41 40
2956.53 43
2956.66 47
2956.78 51
2956.91 54
2957.03 57
2957.16 59
2957.28 61
2957.41 61
2957.53 61
2957.65 60
2957.78 58
2957.90 56
2958.03 53
2958.15 49
2958.28 46
2958.40 42
2958.53 38
2958.65 33
2958.78 27
2958.90 20
2959.03 12
2959.15 3
2959.28 0
2959.40 0
2959.53 0
2959.65 0
2959.78 0
2959.90 0
2960.02 0
2960.15 0
2960.27 11
2960.40 27
2960.52 42
2960.65 57
2960.77 69
2960.90 80
2961.02 88
2961.15 95
2961.27 101
2961.40 107
2961.52 113
2961.65 119
2961.77 125
2961.90 132
2962.02 139
2962.15 145
2962.27 150
2962.40 154
2962.52 156
2962.65 155
2962.77 151
2962.90 144
2963.02 137
2963.14 129
2963.27 122
2963.39 117
2963.52 115
2963.64 116
2963.77 121
2963.89 128
2964.02 137
2964.14 147
2964.27 157
2964.39 166
2964.52 174
2964.64 180
2964.77 183
2964.89 183
2965.02 182
2965.14 179
2965.27 174
2965.39 169
2965.52 164
2965.64 158
2965.77 151
2965.89 144
2966.02 137
2966.14 128
2966.27 120
2966.39 112
2966.52 105
2966.64 101
2966.77 99
2966.89 100
2967.02 103
2967.14 107
2967.27 111
2967.39 114
2967.52 115
2967.64 115
2967.77 113
2967.89 112
2968.02 111
2968.14 112
2968.26 114
2968.39 117
2968.51 119
2968.64 120
2968.76 120
2968.89 118
2969.01 114
2969.14 108
2969.26 101
2969.39 94
2969.51 87
2969.64 80
2969.76 76
2969.89 76
2970.01 78
2970.14 83
2970.26 91
2970.39 99
2970.51 106
2970.64 111
2970.76 113
2970.89 114
2971.01 113
2971.14 111
2971.26 109
2971.39 108
2971.51 106
2971.64 105
2971.76 104
2971.89 103
2972.01 103
2972.14 104
2972.26 105
2972.39 107
2972.51 109
2972.64 112
2972.76 117
2972.89 123
2973.01 131
2973.14 139
2973.26 148
2973.39 155
2973.51 158
2973.64 155
2973.76 147
2973.89 134
2974.01 118
2974.14 103
2974.26 89
2974.39 80
2974.52 77
2974.64 78
2974.77 84
2974.89 91
2975.02 97
2975.14 102
2975.27 103
2975.39 101
2975.52 98
2975.64 93
2975.77 90
2975.89 90
2976.02 93
2976.14 98
2976.27 107
2976.39 116
2976.52 125
2976.64 132
2976.77 138
2976.89 141
2977.02 143
2977.14 145
2977.27 146
2977.39 147
2977.52 147
2977.64 147
2977.77 145
2977.89 140
2978.02 131
2978.14 118
2978.27 102
2978.39 85
2978.52 68
2978.64 52
2978.77 38
2978.89 27
2979.02 18
2979.14 10
2979.27 4
2979.39 0
2979.52 0
2979.65 0
2979.77 0
2979.90 0
2980.02 0
2980.15 0
2980.27 0
2980.40 5
2980.52 19
2980.65 33
2980.77 44
2980.90 53
2981.02 58
2981.15 60
2981.27 59
2981.40 57
2981.52 55
2981.65 56
2981.77 59
2981.90 64
2982.02 69
2982.15 75
2982.27 79
2982.40 81
2982.52 80
2982.65 77
2982.78 73
2982.90 69
2983.03 66
2983.15 65
2983.28 64
2983.40 64
2983.53 62
2983.65 58
2983.78 53
2983.90 46
2984.03 39
2984.15 34
2984.28 32
2984.40 33
2984.53 37
2984.65 45
2984.78 55
2984.90 68
2985.03 82
2985.16 95
2985.28 107
2985.41 116
2985.53 121
2985.66 121
2985.78 117
2985.91 108
2986.03 95
2986.16 81
2986.28 65
2986.41 50
2986.53 39
2986.66 32
2986.78 31
2986.91 36
2987.04 47
2987.16 61
2987.29 77
2987.41 90
2987.54 100
2987.66 103
2987.79 102
2987.91 96
2988.04 89
2988.16 83
2988.29 78
2988.41 76
2988.54 74
2988.66 73
2988.79 70
2988.92 64
2989.04 57
2989.17 49
2989.29 41
2989.42 34
2989.54 29
2989.67 26
2989.79 24
2989.92 23
2990.04 23
2990.17 24
2990.29 27
2990.42 31
2990.55 36
2990.67 41
2990.80 46
2990.92 50
2991.05 53
2991.17 54
2991.30 55
2991.42 56
2991.55 58
2991.67 62
2991.80 66
2991.93 71
2992.05 75
2992.18 77
2992.30 75
2992.43 70
2992.55 62
2992.68 52
2992.80 42
2992.93 33
2993.05 27
2993.18 25
2993.30 29
2993.43 37
2993.56 49
2993.68 63
2993.81 78
2993.93 92
2994.06 104
2994.18 112
2994.31 118
2994.43 119
2994.56 118
2994.69 112
2994.81 105
2994.94 95
2995.06 85
2995.19 75
2995.31 67
2995.44 61
2995.56 57
2995.69 54
2995.81 51
2995.94 48
2996.07 44
2996.19 39
2996.32 35
2996.44 33
2996.57 34
2996.69 39
2996.82 48
2996.94 59
2997.07 71
2997.20 81
2997.32 88
2997.45 90
2997.57 87
2997.70 81
2997.82 72
2997.95 62
2998.07 54
2998.20 48
2998.33 46
2998.45 46
2998.58 48
2998.70 52
2998.83 55
2998.95 58
2999.08 61
2999.20 63
2999.33 66
2999.46 69
2999.58 73
2999.71 79
2999.83 85
2999.96 91
3000.08 96
3000.21 100
3000.34 101
3000.46 101
3000.59 100
3000.71 99
3000.84 98
3000.96 99
3001.09 101
3001.21 104
3001.34 106
3001.47 109
3001.59 109
3001.72 108
3001.84 105
3001.97 99
3002.09 93
3002.22 87
3002.35 80
3002.47 74
3002.60 68
3002.72 65
3002.85 63
3002.97 62
3003.10 63
3003.22 64
3003.35 65
3003.48 64
3003.60 60
3003.73 53
3003.85 45
3003.98 35
3004.10 25
3004.23 17
3004.36 11
3004.48 7
3004.61 4
3004.73 1
3004.86 0
3004.98 0
3005.11 0
3005.24 0
3005.36 0
3005.49 0
3005.61 0
3005.74 0
3005.86 8
3005.99 15
3006.12 21
3006.24 25
3006.37 26
3006.49 26
3006.62 25
3006.74 23
3006.87 23
3007.00 23
3007.12 24
3007.25 26
3007.37 28
3007.50 30
3007.62 33
3007.75 37
3007.88 42
3008.00 50
3008.13 60
3008.25 69
3008.38 77
3008.51 80
3008.63 77
3008.76 67
3008.88 52
3009.01 32
3009.13 11
3009.26 0
3009.39 0
3009.51 0
3009.64 0
3009.76 0
3009.89 0
3010.01 0
3010.14 5
3010.27 21
3010.39 38
3010.52 53
3010.64 68
3010.77 81
3010.90 91
3011.02 99
3011.15 104
3011.27 106
3011.40 106
3011.52 105
3011.65 103
3011.78 102
3011.90 103
3012.03 106
3012.15 109
3012.28 113
3012.41 116
3012.53 118
3012.66 117
3012.78 114
3012.91 110
3013.04 104
3013.16 98
3013.29 91
3013.41 83
3013.54 74
3013.66 65
3013.79 54
3013.92 45
3014.04 35
3014.17 28
3014.29 23
3014.42 20
3014.55 20
3014.67 23
3014.80 27
3014.92 33
3015.05 40
3015.18 49
3015.30 59
3015.43 70
3015.55 81
3015.68 92
3015.81 104
3015.93 114
3016.06 123
3016.18 129
3016.31 133
3016.43 136
3016.56 136
3016.69 135
3016.81 132
3016.94 128
3017.06 123
3017.19 116
3017.32 108
3017.44 98
3017.57 89
3017.69 79
3017.82 71
3017.95 65
3018.07 61
3018.20 59
3018.32 59
3018.45 59
3018.58 58
3018.70 57
3018.83 55
3018.95 51
3019.08 47
3019.21 42
3019.33 39
3019.46 38
3019.58 40
3019.71 46
3019.84 55
3019.96 68
3020.09 84
3020.21 102
3020.34 119
3020.47 133
3020.59 143
3020.72 149
3020.84 151
3020.97 150
3021.10 148
3021.22 147
3021.35 147
3021.47 148
3021.60 149
3021.73 149
3021.85 147
3021.98 141
3022.11 134
3022.23 125
3022.36 116
3022.48 109
3022.61 105
3022.74 102
3022.86 99
3022.99 97
3023.11 92
3023.24 86
3023.37 78
3023.49 70
3023.62 63
3023.74 58
3023.87 56
3024.00 56
3024.12 58
3024.25 61
3024.37 63
3024.50 63
3024.63 60
3024.75 55
3024.88 49
3025.01 43
3025.13 38
3025.26 36
3025.38 38
3025.51 45
3025.64 56
3025.76 70
3025.89 88
3026.01 106
3026.14 126
3026.27 144
3026.39 161
3026.52 175
3026.65 184
3026.77 188
3026.90 186
3027.02 179
3027.15 168
3027.28 153
3027.40 136
3027.53 118
3027.65 101
3027.78 85
3027.91 71
3028.03 60
3028.16 50
3028.29 44
3028.41 41
3028.54 42
3028.66 45
3028.79 50
3028.92 56
3029.04 63
3029.17 68
3029.30 72
3029.42 74
3029.55 74
3029.67 73
3029.80 71
3029.93 69
3030.05 66
3030.18 64
3030.30 61
3030.43 58
3030.56 53
3030.68 46
3030.81 38
3030.94 29
3031.06 21
3031.19 13
3031.31 6
3031.44 3
3031.57 1
3031.69 2
3031.82 4
3031.95 8
3032.07 14
3032.20 20
3032.33 27
3032.45 34
3032.58 41
3032.70 44
3032.83 44
3032.96 39
3033.08 30
3033.21 17
3033.34 4
3033.46 0
3033.59 0
3033.71 0
3033.84 0
3033.97 0
3034.09 8
3034.22 20
3034.35 30
3034.47 39
3034.60 45
3034.72 51
3034.85 55
3034.98 58
3035.10 60
3035.23 59
3035.36 54
3035.48 45
3035.61 33
3035.74 21
3035.86 10
3035.99 1
3036.11 0
3036.24 0
3036.37 2
3036.49 8
3036.62 13
3036.75 16
3036.87 16
3037.00 14
3037.13 10
3037.25 7
3037.38 5
3037.50 6
3037.63 9
3037.76 14
3037.88 18
3038.01 21
3038.14 20
3038.26 16
3038.39 10
3038.52 2
3038.64 0
3038.77 0
3038.90 0
3039.02 0
3039.15 0
3039.27 0
3039.40 0
3039.53 0
3039.65 4
3039.78 8
3039.91 12
3040.03 17
3040.16 22
3040.29 28
3040.41 35
3040.54 41
3040.67 47
3040.79 51
3040.92 54
3041.04 55
3041.17 55
3041.30 53
3041.42 50
3041.55 46
3041.68 41
3041.80 37
3041.93 33
3042.06 30
3042.18 28
3042.31 27
3042.44 26
3042.56 25
3042.69 23
3042.82 19
3042.94 15
3043.07 10
3043.19 7
3043.32 6
3043.45 8
3043.57 12
3043.70 19
3043.83 27
3043.95 36
3044.08 45
3044.21 54
3044.33 62
3044.46 70
3044.59 77
3044.71 83
3044.84 87
3044.97 88
3045.09 87
3045.22 83
3045.35 76
3045.47 67
3045.60 57
3045.73 47
3045.85 39
3045.98 32
3046.11 28
3046.23 26
3046.36 25
3046.48 27
3046.61 29
3046.74 33
3046.86 38
3046.99 44
3047.12 53
3047.24 63
3047.37 75
3047.50 89
3047.62 105
3047.75 121
3047.88 137
3048.00 151
3048.13 163
3048.26 169
3048.38 171
3048.51 168
3048.64 160
3048.76 149
3048.89 138
3049.02 128
3049.14 120
3049.27 115
3049.40 112
3049.52 109
3049.65 103
3049.78 95
3049.90 84
3050.03 72
3050.16 59
3050.28 47
3050.41 38
3050.54 33
3050.66 30
3050.79 29
3050.92 30
3051.04 32
3051.17 34
3051.30 37
3051.42 40
3051.55 42
3051.68 43
3051.80 42
3051.93 39
3052.06 34
3052.18 27
3052.31 20
3052.44 11
3052.56 3
3052.69 0
3052.82 0
3052.94 0
3053.07 0
3053.20 0
3053.32 0
3053.45 0
3053.58 0
3053.70 6
3053.83 15
3053.96 23
3054.08 29
3054.21 33
3054.34 35
3054.46 35
3054.59 33
3054.72 31
3054.84 28
3054.97 26
3055.10 25
3055.22 27
3055.35 32
3055.48 42
3055.61 55
3055.73 70
3055.86 86
3055.99 99
3056.11 107
3056.24 110
3056.37 106
3056.49 97
3056.62 85
3056.75 72
3056.87 59
3057.00 48
3057.13 40
3057.25 34
3057.38 30
3057.51 30
3057.63 32
3057.76 37
3057.89 44
3058.01 52
3058.14 62
3058.27 72
3058.39 82
3058.52 93
3058.65 103
3058.77 111
3058.90 118
3059.03 123
3059.16 124
3059.28 122
3059.41 118
3059.54 111
3059.66 104
3059.79 99
3059.92 95
3060.04 94
3060.17 96
3060.30 101
3060.42 106
3060.55 110
3060.68 112
3060.80 110
3060.93 105
3061.06 96
3061.19 86
3061.31 76
3061.44 68
3061.57 63
3061.69 64
3061.82 69
3061.95 78
3062.07 89
3062.20 98
3062.33 104
3062.45 106
3062.58 102
3062.71 93
3062.83 82
3062.96 69
3063.09 58
3063.22 51
3063.34 47
3063.47 48
3063.60 54
3063.72 64
3063.85 77
3063.98 92
3064.10 106
3064.23 119
3064.36 128
3064.48 132
3064.61 133
3064.74 129
3064.87 123
3064.99 117
3065.12 111
3065.25 108
3065.37 105
3065.50 103
3065.63 99
3065.75 92
3065.88 81
3066.01 69
3066.14 55
3066.26 43
3066.39 34
3066.52 31
3066.64 34
3066.77 43
3066.90 55
3067.02 70
3067.15 83
3067.28 95
3067.41 102
3067.53 104
3067.66 102
3067.79 96
3067.91 88
3068.04 79
3068.17 70
3068.29 63
3068.42 57
3068.55 54
3068.68 53
3068.80 54
3068.93 57
3069.06 60
3069.18 64
3069.31 68
3069.44 71
3069.56 73
3069.69 74
3069.82 74
3069.95 74
3070.07 74
3070.20 75
3070.33 78
3070.45 81
3070.58 84
3070.71 86
3070.84 86
3070.96 84
3071.09 78
3071.22 69
3071.34 57
3071.47 43
3071.60 28
3071.73 15
3071.85 3
3071.98 0
3072.11 0
3072.23 0
3072.36 0
3072.49 0
3072.61 0
3072.74 0
3072.87 0
3073.00 0
3073.12 5
3073.25 14
3073.38 26
3073.50 40
3073.63 55
3073.76 71
3073.89 85
3074.01 98
3074.14 107
3074.27 114
3074.39 117
3074.52 118
3074.65 118
3074.78 118
3074.90 118
3075.03 118
3075.16 118
3075.29 117
3075.41 115
3075.54 113
3075.67 111
3075.79 110
3075.92 111
3076.05 114
3076.18 119
3076.30 124
3076.43 129
3076.56 133
3076.68 135
3076.81 137
3076.94 138
3077.07 138
3077.19 139
3077.32 139
3077.45 138
3077.57 137
3077.70 134
3077.83 130
3077.96 125
3078.08 120
3078.21 115
3078.34 112
3078.47 110
3078.59 110
3078.72 113
3078.85 120
3078.97 129
3079.10 142
3079.23 155
3079.36 169
3079.48 181
3079.61 191
3079.74 198
3079.86 202
3079.99 203
3080.12 202
3080.25 198
3080.37 191
3080.50 180
3080.63 166
3080.76 150
3080.88 132
3081.01 115
3081.14 101
3081.26 91
3081.39 85
3081.52 82
3081.65 81
3081.77 81
3081.90 79
3082.03 76
3082.16 73
3082.28 71
3082.41 73
3082.54 79
3082.67 91
3082.79 107
3082.92 125
3083.05 143
3083.17 158
3083.30 169
3083.43 174
3083.56 175
3083.68 172
3083.81 166
3083.94 158
3084.07 151
3084.19 143
3084.32 137
3084.45 133
3084.58 130
3084.70 128
3084.83 126
3084.96 123
3085.09 118
3085.21 110
3085.34 99
3085.47 86
3085.59 73
3085.72 61
3085.85 52
3085.98 47
3086.10 46
3086.23 48
3086.36 51
3086.49 55
3086.61 57
3086.74 57
3086.87 55
3087.00 51
3087.12 48
3087.25 46
3087.38 47
3087.51 51
3087.63 60
3087.76 72
3087.89 85
3088.02 98
3088.14 109
3088.27 115
3088.40 118
3088.53 117
3088.65 114
3088.78 112
3088.91 112
3089.03 115
3089.16 122
3089.29 130
3089.42 140
3089.54 149
3089.67 155
3089.80 156
3089.93 153
3090.05 146
3090.18 135
3090.31 121
3090.44 106
3090.56 90
3090.69 75
3090.82 62
3090.95 52
3091.07 44
3091.20 39
3091.33 36
3091.46 35
3091.58 36
3091.71 38
3091.84 43
3091.97 49
3092.09 56
3092.22 65
3092.35 72
3092.48 79
3092.60 84
3092.73 88
3092.86 89
3092.99 89
3093.11 88
3093.24 86
3093.37 83
3093.50 81
3093.63 79
3093.75 76
3093.88 73
3094.01 70
3094.14 66
3094.26 61
3094.39 55
3094.52 48
3094.65 40
3094.77 33
3094.90 25
3095.03 19
3095.16 13
3095.28 9
3095.41 6
3095.54 5
3095.67 8
3095.79 13
3095.92 22
3096.05 34
3096.18 46
3096.30 59
3096.43 71
3096.56 80
3096.69 85
3096.81 88
3096.94 88
3097.07 87
3097.20 85
3097.33 85
3097.45 86
3097.58 90
3097.71 96
3097.84 104
3097.96 113
3098.09 122
3098.22 131
3098.35 139
3098.47 145
3098.60 149
3098.73 151
3098.86 153
3098.98 153
3099.11 153
3099.24 153
3099.37 153
3099.50 151
3099.62 148
3099.75 144
3099.88 140
3100.01 135
3100.13 132
3100.26 131
3100.39 132
3100.52 136
3100.64 139
3100.77 142
3100.90 142
3101.03 138
3101.16 131
3101.28 121
3101.41 110
3101.54 99
3101.67 88
3101.79 79
3101.92 69
3102.05 59
3102.18 49
3102.30 39
3102.43 29
3102.56 19
3102.69 11
3102.82 3
3102.94 0
3103.07 0
3103.20 0
3103.33 0
3103.45 0
3103.58 0
3103.71 0
3103.84 0
3103.97 0
3104.09 10
3104.22 21
3104.35 31
3104.48 39
3104.60 44
3104.73 47
3104.86 49
3104.99 52
3105.12 56
3105.24 62
3105.37 69
3105.50 77
3105.63 83
3105.75 85
3105.88 83
3106.01 77
3106.14 68
3106.27 58
3106.39 48
3106.52 40
3106.65 35
3106.78 33
3106.90 33
3107.03 36
3107.16 39
3107.29 42
3107.42 45
3107.54 48
3107.67 49
3107.80 49
3107.93 49
3108.06 48
3108.18 48
3108.31 49
3108.44 51
3108.57 54
3108.69 57
3108.82 60
3108.95 61
3109.08 60
3109.21 58
3109.33 53
3109.46 47
3109.59 40
3109.72 33
3109.85 28
3109.97 26
3110.10 26
3110.23 29
3110.36 35
3110.48 42
3110.61 51
3110.74 60
3110.87 69
3111.00 77
3111.12 84
3111.25 90
3111.38 94
3111.51 96
3111.64 96
3111.76 93
3111.89 90
3112.02 85
3112.15 81
3112.28 80
3112.40 81
3112.53 85
3112.66 92
3112.79 101
3112.92 110
3113.04 118
3113.17 124
3113.30 125
3113.43 123
3113.56 118
3113.68 110
3113.81 101
3113.94 94
3114.07 88
3114.19 85
3114.32 84
3114.45 84
3114.58 84
3114.71 83
3114.83 81
3114.96 77
3115.09 72
3115.22 68
3115.35 66
3115.47 65
3115.60 67
3115.73 71
3115.86 76
3115.99 84
3116.11 92
3116.24 101
3116.37 109
3116.50 115
3116.63 118
3116.75 119
3116.88 118
3117.01 116
3117.14 115
3117.27 114
3117.40 116
3117.52 119
3117.65 122
3117.78 123
3117.91 122
3118.04 119
3118.16 113
3118.29 108
3118.42 104
3118.55 104
3118.68 107
3118.80 113
3118.93 120
3119.06 127
3119.19 133
3119.32 136
3119.44 137
3119.57 136
3119.70 135
3119.83 133
3119.96 131
3120.08 131
3120.21 132
3120.34 133
3120.47 134
3120.60 134
3120.72 135
3120.85 134
3120.98 132
3121.11 129
3121.24 124
3121.37 117
3121.49 109
3121.62 99
3121.75 88
3121.88 77
3122.01 68
3122.13 60
3122.26 54
3122.39 51
3122.52 49
3122.65 49
3122.78 49
3122.90 50
3123.03 52
3123.16 55
3123.29 61
3123.42 68
3123.54 77
3123.67 85
3123.80 91
3123.93 95
3124.06 95
3124.18 91
3124.31 85
3124.44 77
3124.57 69
3124.70 62
3124.83 55
3124.95 50
3125.08 47
3125.21 45
3125.34 45
3125.47 46
3125.60 50
3125.72 54
3125.85 60
3125.98 66
3126.11 73
3126.24 81
3126.36 88
3126.49 95
3126.62 102
3126.75 108
3126.88 112
3127.01 115
3127.13 117
3127.26 118
3127.39 119
3127.52 118
3127.65 117
3127.77 114
3127.90 110
3128.03 106
3128.16 100
3128.29 94
3128.42 88
3128.54 81
3128.67 75
3128.80 70
3128.93 66
3129.06 64
3129.19 65
3129.31 68
3129.44 73
3129.57 79
3129.70 86
3129.83 91
3129.96 95
3130.08 96
3130.21 95
3130.34 91
3130.47 87
3130.60 81
3130.73 76
3130.85 72
3130.98 68
3131.11 64
3131.24 60
3131.37 55
3131.50 49
3131.62 42
3131.75 34
3131.88 25
3132.01 17
3132.14 9
3132.27 3
3132.39 0
3132.52 0
3132.65 0
3132.78 0
3132.91 0
3133.04 0
3133.16 0
3133.29 0
3133.42 0
3133.55 2
3133.68 10
3133.81 20
3133.93 31
3134.06 40
3134.19 46
3134.32 49
3134.45 47
3134.58 42
3134.70 36
3134.83 30
3134.96 25
3135.09 22
3135.22 21
3135.35 19
3135.47 16
3135.60 12
3135.73 7
3135.86 2
3135.99 0
3136.12 0
3136.25 2
3136.37 9
3136.50 17
3136.63 27
3136.76 36
3136.89 43
3137.02 50
3137.14 56
3137.27 63
3137.40 70
3137.53 78
3137.66 86
3137.79 94
3137.92 101
3138.04 106
3138.17 110
3138.30 112
3138.43 112
3138.56 110
3138.69 107
3138.81 102
3138.94 94
3139.07 85
3139.20 75
3139.33 66
3139.46 59
3139.59 53
3139.71 49
3139.84 46
3139.97 43
3140.10 38
3140.23 32
3140.36 24
3140.48 16
3140.61 9
3140.74 4
3140.87 3
3141.00 6
3141.13 11
3141.26 18
3141.38 26
3141.51 33
3141.64 41
3141.77 48
3141.90 55
3142.03 62
3142.16 69
3142.28 75
3142.41 81
3142.54 86
3142.67 89
3142.80 92
3142.93 94
3143.06 96
3143.18 97
3143.31 98
3143.44 97
3143.57 95
3143.70 91
3143.83 85
3143.96 79
3144.08 74
3144.21 71
3144.34 71
3144.47 73
3144.60 78
3144.73 84
3144.86 91
3144.98 98
3145.11 104
3145.24 110
3145.37 114
3145.50 119
3145.63 125
3145.76 131
3145.88 138
3146.01 146
3146.14 152
3146.27 157
3146.40 159
3146.53 155
3146.66 147
3146.79 134
3146.91 117
3147.04 98
3147.17 80
3147.30 65
3147.43 54
3147.56 49
3147.69 51
3147.81 60
3147.94 74
3148.07 92
3148.20 112
3148.33 132
3148.46 151
3148.59 166
3148.72 176
3148.84 183
3148.97 185
3149.10 184
3149.23 179
3149.36 170
3149.49 158
3149.62 142
3149.74 125
3149.87 108
3150.00 93
3150.13 83
3150.26 78
3150.39 81
3150.52 88
3150.65 99
3150.77 111
3150.90 121
3151.03 130
3151.16 137
3151.29 143
3151.42 148
3151.55 154
3151.68 161
3151.80 170
3151.93 179
3152.06 188
3152.19 195
3152.32 200
3152.45 202
3152.58 199
3152.71 192
3152.83 181
3152.96 168
3153.09 154
3153.22 140
3153.35 126
3153.48 113
3153.61 102
3153.74 91
3153.86 82
3153.99 76
3154.12 72
3154.25 72
3154.38 74
3154.51 78
3154.64 82
3154.77 87
3154.90 91
3155.02 94
3155.15 98
3155.28 104
3155.41 113
3155.54 126
3155.67 141
3155.80 158
3155.93 174
3156.05 186
3156.18 194
3156.31 195
3156.44 190
3156.57 180
3156.70 166
3156.83 151
3156.96 134
3157.09 118
3157.21 102
3157.34 87
3157.47 75
3157.60 63
3157.73 54
3157.86 46
3157.99 40
3158.12 36
3158.25 33
3158.37 31
3158.50 29
3158.63 29
3158.76 30
3158.89 33
3159.02 39
3159.15 47
3159.28 56
3159.41 67
3159.53 78
3159.66 88
3159.79 97
3159.92 105
3160.05 111
3160.18 117
3160.31 124
3160.44 130
3160.57 135
3160.69 138
3160.82 139
3160.95 137
3161.08 133
3161.21 129
3161.34 125
3161.47 124
3161.60 127
3161.73 135
3161.85 147
3161.98 162
3162.11 178
3162.24 194
3162.37 208
3162.50 219
3162.63 229
3162.76 238
3162.89 248
3163.02 262
3163.14 281
3163.27 307
3163.40 337
3163.53 371
3163.66 405
3163.79 436
3163.92 461
3164.05 479
3164.18 491
3164.31 499
3164.43 507
3164.56 518
3164.69 537
3164.82 565
3164.95 602
3165.08 646
3165.21 694
3165.34 744
3165.47 793
3165.60 841
3165.72 887
3165.85 931
3165.98 974
3166.11 1017
3166.24 1060
3166.37 1101
3166.50 1141
3166.63 1179
3166.76 1212
3166.89 1240
3167.01 1262
3167.14 1276
3167.27 1282
3167.40 1280
3167.53 1271
3167.66 1256
3167.79 1238
3167.92 1218
3168.05 1198
3168.18 1179
3168.31 1159
3168.43 1139
3168.56 1118
3168.69 1095
3168.82 1072
3168.95 1047
3169.08 1022
3169.21 997
3169.34 971
3169.47 945
3169.60 918
3169.73 892
3169.85 865
3169.98 839
3170.11 813
3170.24 788
3170.37 763
3170.50 737
3170.63 712
3170.76 688
3170.89 666
3171.02 648
3171.15 634
3171.28 626
3171.40 622
3171.53 621
3171.66 620
3171.79 616
3171.92 607
3172.05 594
3172.18 577
3172.31 556
3172.44 534
3172.57 511
3172.70 490
3172.83 471
3172.95 453
3173.08 436
3173.21 420
3173.34 405
3173.47 390
3173.60 375
3173.73 360
3173.86 345
3173.99 329
3174.12 314
3174.25 299
3174.38 284
3174.50 270
3174.63 257
3174.76 247
3174.89 238
3175.02 231
3175.15 224
3175.28 219
3175.41 214
3175.54 210
3175.67 208
3175.80 207
3175.93 210
3176.06 214
3176.18 220
3176.31 227
3176.44 232
3176.57 236
3176.70 237
3176.83 236
3176.96 234
3177.09 232
3177.22 230
3177.35 229
3177.48 228
3177.61 227
3177.74 226
3177.86 223
3177.99 220
3178.12 215
3178.25 209
3178.38 202
3178.51 194
3178.64 186
3178.77 178
3178.90 169
3179.03 161
3179.16 154
3179.29 147
3179.42 141
3179.55 135
3179.68 129
3179.80 121
3179.93 112
3180.06 101
3180.19 91
3180.32 81
3180.45 73
3180.58 68
3180.71 66
3180.84 67
3180.97 71
3181.10 76
3181.23 81
3181.36 86
3181.49 90
3181.62 92
3181.74 92
3181.87 92
3182.00 90
3182.13 87
3182.26 83
3182.39 79
3182.52 75
3182.65 70
3182.78 66
3182.91 61
3183.04 57
3183.17 54
3183.30 52
3183.43 52
3183.56 53
3183.69 56
3183.81 58
3183.94 60
3184.07 60
3184.20 59
3184.33 55
3184.46 51
3184.59 45
3184.72 40
3184.85 34
3184.98 27
3185.11 20
3185.24 12
3185.37 3
3185.50 0
3185.63 0
3185.76 0
3185.89 0
3186.01 0
3186.14 0
3186.27 0
3186.40 0
3186.53 6
3186.66 12
3186.79 19
3186.92 27
3187.05 36
3187.18 47
3187.31 59
3187.44 70
3187.57 78
3187.70 82
3187.83 80
3187.96 72
3188.09 59
3188.22 45
3188.34 32
3188.47 23
3188.60 19
3188.73 19
3188.86 22
3188.99 27
3189.12 32
3189.25 36
3189.38 41
3189.51 46
3189.64 53
3189.77 62
3189.90 72
3190.03 81
3190.16 87
3190.29 89
3190.42 88
3190.55 84
3190.68 77
3190.81 69
3190.94 61
3191.06 54
3191.19 47
3191.32 40
3191.45 33
3191.58 26
3191.71 21
3191.84 19
3191.97 19
3192.10 23
3192.23 30
3192.36 38
3192.49 47
3192.62 57
3192.75 66
3192.88 75
3193.01 83
3193.14 91
3193.27 98
3193.40 103
3193.53 104
3193.66 103
3193.79 100
3193.92 95
3194.05 91
3194.17 88
3194.30 87
3194.43 89
3194.56 94
3194.69 99
3194.82 106
3194.95 113
3195.08 119
3195.21 123
3195.34 125
3195.47 125
3195.60 122
3195.73 117
3195.86 112
3195.99 108
3196.12 105
3196.25 104
3196.38 104
3196.51 105
3196.64 105
3196.77 105
3196.90 104
3197.03 102
3197.16 99
3197.29 96
3197.42 93
3197.55 90
3197.68 87
3197.80 84
3197.93 82
3198.06 79
3198.19 78
3198.32 76
3198.45 75
3198.58 74
3198.71 72
3198.84 70
3198.97 68
3199.10 68
3199.23 68
3199.36 70
3199.49 73
3199.62 76
3199.75 78
3199.88 78
3200.01 76
3200.14 72
3200.27 67
3200.40 61
3200.53 55
3200.66 51
3200.79 49
3200.92 49
3201.05 53
3201.18 60
3201.31 69
3201.44 80
3201.57 91
3201.70 101
3201.83 107
3201.96 109
3202.09 106
3202.22 99
3202.35 90
3202.48 80
3202.60 70
3202.73 60
3202.86 51
3202.99 44
3203.12 38
3203.25 32
3203.38 29
3203.51 27
3203.64 28
3203.77 30
3203.90 34
3204.03 38
3204.16 42
3204.29 45
3204.42 46
3204.55 46
3204.68 45
3204.81 44
3204.94 44
3205.07 45
3205.20 48
3205.33 52
3205.46 58
3205.59 64
3205.72 70
3205.85 75
3205.98 80
3206.11 83
3206.24 85
3206.37 86
3206.50 86
3206.63 86
3206.76 86
3206.89 85
3207.02 85
3207.15 84
3207.28 83
3207.41 83
3207.54 82
3207.67 81
3207.80 79
3207.93 79
3208.06 79
3208.19 81
3208.32 84
3208.45 90
3208.58 96
3208.71 102
3208.84 107
3208.97 109
3209.10 110
3209.23 108
3209.36 106
3209.49 103
3209.62 100
3209.75 99
3209.88 99
3210.01 100
3210.14 102
3210.27 106
3210.40 109
3210.53 113
3210.66 115
3210.79 117
3210.92 118
3211.05 116
3211.18 114
3211.31 110
3211.44 106
3211.57 102
3211.70 99
3211.83 96
3211.96 95
3212.09 95
3212.22 95
3212.35 98
3212.48 101
3212.61 106
3212.74 112
3212.87 117
3213.00 121
3213.13 124
3213.26 124
3213.39 122
3213.52 119
3213.65 115
3213.78 112
3213.91 109
3214.04 107
3214.17 107
3214.30 107
3214.43 110
3214.56 116
3214.69 126
3214.82 140
3214.95 158
3215.08 178
3215.21 199
3215.34 217
3215.47 230
3215.60 238
3215.73 240
3215.86 238
3215.99 234
3216.12 229
3216.25 226
3216.38 226
3216.51 229
3216.64 235
3216.77 244
3216.90 254
3217.03 263
3217.16 268
3217.29 268
3217.42 261
3217.55 248
3217.68 230
3217.81 209
3217.94 188
3218.07 171
3218.20 159
3218.33 153
3218.46 154
3218.59 160
3218.72 169
3218.85 178
3218.98 187
3219.11 194
3219.24 198
3219.37 198
3219.50 195
3219.63 188
3219.76 178
3219.89 166
3220.02 152
3220.15 137
3220.28 123
3220.41 111
3220.54 101
3220.67 95
3220.80 92
3220.93 91
3221.06 93
3221.19 94
3221.32 95
3221.45 95
3221.58 93
3221.71 91
3221.84 88
3221.97 84
3222.10 80
3222.23 76
3222.36 71
3222.49 66
3222.62 60
3222.75 54
3222.88 49
3223.01 46
3223.14 44
3223.27 44
3223.40 46
3223.53 48
3223.66 49
3223.79 48
3223.92 45
3224.05 39
3224.18 31
3224.32 23
3224.45 17
3224.58 12
3224.71 9
3224.84 7
3224.97 5
3225.10 2
3225.23 0
3225.36 0
3225.49 0
3225.62 0
3225.75 0
3225.88 0
3226.01 0
3226.14 4
3226.27 11
3226.40 17
3226.53 19
3226.66 17
3226.79 13
3226.92 9
3227.05 5
3227.18 3
3227.31 4
3227.44 7
3227.57 13
3227.70 20
3227.83 27
3227.96 33
3228.09 38
3228.22 41
3228.35 43
3228.48 42
3228.61 41
3228.74 40
3228.87 40
3229.00 42
3229.14 47
3229.27 54
3229.40 63
3229.53 72
3229.66 81
3229.79 89
3229.92 96
3230.05 102
3230.18 107
3230.31 112
3230.44 119
3230.57 125
3230.70 131
3230.83 137
3230.96 140
3231.09 141
3231.22 139
3231.35 134
3231.48 127
3231.61 117
3231.74 107
3231.87 96
3232.00 86
3232.13 78
3232.26 72
3232.39 69
3232.52 70
3232.65 73
3232.78 79
3232.92 86
3233.05 95
3233.18 103
3233.31 110
3233.44 116
3233.57 121
3233.70 125
3233.83 129
3233.96 132
3234.09 136
3234.22 139
3234.35 140
3234.48 140
3234.61 135
3234.74 127
3234.87 115
3235.00 100
3235.13 84
3235.26 67
3235.39 53
3235.52 42
3235.65 35
3235.78 31
3235.92 31
3236.05 32
3236.18 35
3236.31 39
3236.44 45
3236.57 52
3236.70 60
3236.83 67
3236.96 73
3237.09 76
3237.22 75
3237.35 69
3237.48 59
3237.61 47
3237.74 34
3237.87 24
3238.00 16
3238.13 11
3238.26 10
3238.39 11
3238.52 13
3238.66 14
3238.79 14
3238.92 13
3239.05 11
3239.18 7
3239.31 3
3239.44 0
3239.57 0
3239.70 0
3239.83 0
3239.96 3
3240.09 8
3240.22 15
3240.35 20
3240.48 23
3240.61 24
3240.74 23
3240.87 20
3241.00 16
3241.14 12
3241.27 8
3241.40 5
3241.53 3
3241.66 3
3241.79 3
3241.92 3
3242.05 3
3242.18 3
3242.31 2
3242.44 0
3242.57 0
3242.70 0
3242.83 0
3242.96 0
3243.09 0
3243.22 0
3243.36 6
3243.49 15
3243.62 25
3243.75 36
3243.88 46
3244.01 56
3244.14 63
3244.27 67
3244.40 68
3244.53 66
3244.66 63
3244.79 60
3244.92 58
3245.05 59
3245.18 62
3245.31 66
3245.45 69
3245.58 71
3245.71 69
3245.84 65
3245.97 57
3246.10 48
3246.23 38
3246.36 28
3246.49 20
3246.62 15
3246.75 11
3246.88 8
3247.01 6
3247.14 5
3247.27 2
3247.41 0
3247.54 0
3247.67 0
3247.80 0
3247.93 0
3248.06 2
3248.19 11
3248.32 24
3248.45 37
3248.58 51
3248.71 63
3248.84 75
3248.97 85
3249.10 96
3249.24 110
3249.37 125
3249.50 143
3249.63 163
3249.76 183
3249.89 200
3250.02 213
3250.15 221
3250.28 224
3250.41 225
3250.54 224
3250.67 223
3250.80 225
3250.93 228
3251.07 235
3251.20 244
3251.33 256
3251.46 269
3251.59 284
3251.72 299
3251.85 314
3251.98 327
3252.11 339
3252.24 350
3252.37 361
3252.50 375
3252.63 391
3252.77 410
3252.90 433
3253.03 456
3253.16 479
3253.29 500
3253.42 517
3253.55 530
3253.68 539
3253.81 544
3253.94 545
3254.07 543
3254.20 539
3254.34 533
3254.47 526
3254.60 520
3254.73 514
3254.86 510
3254.99 507
3255.12 503
3255.25 498
3255.38 490
3255.51 479
3255.64 465
3255.77 448
3255.91 431
3256.04 413
3256.17 398
3256.30 383
3256.43 370
3256.56 359
3256.69 348
3256.82 339
3256.95 331
3257.08 325
3257.21 322
3257.35 321
3257.48 321
3257.61 322
3257.74 320
3257.87 317
3258.00 310
3258.13 300
3258.26 289
3258.39 277
3258.52 266
3258.65 256
3258.78 248
3258.92 240
3259.05 233
3259.18 224
3259.31 214
3259.44 203
3259.57 189
3259.70 174
3259.83 157
3259.96 141
3260.09 125
3260.23 110
3260.36 96
3260.49 85
3260.62 75
3260.75 68
3260.88 63
3261.01 61
3261.14 60
3261.27 60
3261.40 61
3261.53 61
3261.67 60
3261.80 59
3261.93 57
3262.06 55
3262.19 54
3262.32 53
3262.45 54
3262.58 56
3262.71 60
3262.84 66
3262.98 72
3263.11 80
3263.24 87
3263.37 93
3263.50 97
3263.63 99
3263.76 99
3263.89 97
3264.02 96
3264.15 95
3264.29 96
3264.42 98
3264.55 102
3264.68 107
3264.81 112
3264.94 117
3265.07 121
3265.20 127
3265.33 133
3265.47 143
3265.60 156
3265.73 172
3265.86 191
3265.99 210
3266.12 228
3266.25 244
3266.38 259
3266.51 273
3266.64 287
3266.78 304
3266.91 325
3267.04 350
3267.17 379
3267.30 411
3267.43 443
3267.56 476
3267.69 508
3267.82 541
3267.96 577
3268.09 620
3268.22 670
3268.35 728
3268.48 794
3268.61 864
3268.74 934
3268.87 1001
3269.00 1060
3269.14 1113
3269.27 1158
3269.40 1198
3269.53 1235
3269.66 1273
3269.79 1312
3269.92 1355
3270.05 1401
3270.18 1451
3270.32 1503
3270.45 1557
3270.58 1612
3270.71 1664
3270.84 1713
3270.97 1756
3271.10 1792
3271.23 1819
3271.36 1838
3271.50 1851
3271.63 1858
3271.76 1862
3271.89 1863
3272.02 1860
3272.15 1852
3272.28 1837
3272.41 1816
3272.55 1787
3272.68 1754
3272.81 1718
3272.94 1681
3273.07 1645
3273.20 1610
3273.33 1576
3273.46 1542
3273.60 1506
3273.73 1467
3273.86 1426
3273.99 1382
3274.12 1338
3274.25 1294
3274.38 1251
3274.51 1208
3274.65 1165
3274.78 1121
3274.91 1078
3275.04 1035
3275.17 994
3275.30 955
3275.43 918
3275.56 884
3275.69 851
3275.83 819
3275.96 788
3276.09 758
3276.22 729
3276.35 703
3276.48 679
3276.61 658
3276.75 640
3276.88 624
3277.01 609
3277.14 592
3277.27 575
3277.40 556
3277.53 534
3277.66 510
3277.80 483
3277.93 453
3278.06 422
3278.19 390
3278.32 358
3278.45 327
3278.58 299
3278.71 273
3278.85 251
3278.98 232
3279.11 215
3279.24 201
3279.37 190
3279.50 183
3279.63 177
3279.77 174
3279.90 171
3280.03 168
3280.16 163
3280.29 154
3280.42 143
3280.55 129
3280.68 115
3280.82 103
3280.95 94
3281.08 91
3281.21 93
3281.34 100
3281.47 111
3281.60 122
3281.74 132
3281.87 139
3282.00 143
3282.13 144
3282.26 144
3282.39 144
3282.52 145
3282.66 148
3282.79 152
3282.92 155
3283.05 156
3283.18 155
3283.31 152
3283.44 147
3283.58 142
3283.71 139
3283.84 138
3283.97 138
3284.10 139
3284.23 139
3284.36 140
3284.49 140
3284.63 140
3284.76 142
3284.89 145
3285.02 150
3285.15 156
3285.28 161
3285.42 166
3285.55 169
3285.68 170
3285.81 170
3285.94 170
3286.07 170
3286.20 172
3286.34 175
3286.47 180
3286.60 185
3286.73 190
3286.86 195
3286.99 200
3287.12 203
3287.26 205
3287.39 205
3287.52 204
3287.65 202
3287.78 199
3287.91 195
3288.04 190
3288.18 186
3288.31 180
3288.44 174
3288.57 166
3288.70 157
3288.83 147
3288.97 137
3289.10 127
3289.23 118
3289.36 111
3289.49 107
3289.62 104
3289.75 102
3289.89 101
3290.02 101
3290.15 101
3290.28 103
3290.41 106
3290.54 110
3290.68 116
3290.81 122
3290.94 127
3291.07 131
3291.20 134
3291.33 134
3291.46 133
3291.60 130
3291.73 126
3291.86 122
3291.99 116
3292.12 110
3292.25 102
3292.39 93
3292.52 83
3292.65 72
3292.78 63
3292.91 55
3293.04 51
3293.18 50
3293.31 52
3293.44 58
3293.57 65
3293.70 73
3293.83 80
3293.96 84
3294.10 84
3294.23 81
3294.36 74
3294.49 66
3294.62 56
3294.75 45
3294.89 36
3295.02 27
3295.15 20
3295.28 14
3295.41 9
3295.54 3
3295.68 0
3295.81 0
3295.94 0
3296.07 0
3296.20 0
3296.33 0
3296.47 0
3296.60 0
3296.73 4
3296.86 12
3296.99 19
3297.12 23
3297.26 25
3297.39 23
3297.52 20
3297.65 17
3297.78 14
3297.91 13
3298.05 14
3298.18 16
3298.31 20
3298.44 24
3298.57 30
3298.70 37
3298.84 48
3298.97 61
3299.10 76
3299.23 92
3299.36 106
3299.50 116
3299.63 121
3299.76 120
3299.89 114
3300.02 105
3300.15 96
3300.29 90
3300.42 87
3300.55 88
3300.68 94
3300.81 104
3300.94 117
3301.08 131
3301.21 146
3301.34 160
3301.47 172
3301.60 181
3301.74 186
3301.87 185
3302.00 179
3302.13 169
3302.26 157
3302.39 144
3302.53 133
3302.66 124
3302.79 119
3302.92 118
3303.05 118
3303.18 121
3303.32 124
3303.45 128
3303.58 132
3303.71 135
3303.84 139
3303.98 143
3304.11 147
3304.24 153
3304.37 160
3304.50 168
3304.63 176
3304.77 182
3304.90 187
3305.03 188
3305.16 187
3305.29 182
3305.43 176
3305.56 170
3305.69 164
3305.82 160
3305.95 157
3306.09 152
3306.22 147
3306.35 138
3306.48 128
3306.61 117
3306.74 105
3306.88 96
3307.01 90
3307.14 87
3307.27 89
3307.40 93
3307.54 101
3307.67 110
3307.80 121
3307.93 134
3308.06 146
3308.20 158
3308.33 168
3308.46 175
3308.59 178
3308.72 178
3308.85 174
3308.99 167
3309.12 156
3309.25 143
3309.38 128
3309.51 112
3309.65 94
3309.78 77
3309.91 61
3310.04 48
3310.17 38
3310.31 32
3310.44 30
3310.57 32
3310.70 35
3310.83 40
3310.97 45
3311.10 50
3311.23 54
3311.36 59
3311.49 64
3311.63 70
3311.76 77
3311.89 84
3312.02 92
3312.15 100
3312.29 106
3312.42 111
3312.55 113
3312.68 112
3312.81 108
3312.95 102
3313.08 94
3313.21 85
3313.34 76
3313.47 68
3313.61 61
3313.74 57
3313.87 55
3314.00 57
3314.13 63
3314.27 72
3314.40 84
3314.53 99
3314.66 116
3314.79 134
3314.93 150
3315.06 165
3315.19 176
3315.32 184
3315.45 189
3315.59 192
3315.72 194
3315.85 194
3315.98 195
3316.11 195
3316.25 194
3316.38 192
3316.51 188
3316.64 183
3316.77 178
3316.91 173
3317.04 168
3317.17 164
3317.30 161
3317.44 159
3317.57 157
3317.70 156
3317.83 156
3317.96 155
3318.10 155
3318.23 152
3318.36 147
3318.49 139
3318.62 128
3318.76 115
3318.89 101
3319.02 88
3319.15 78
3319.28 72
3319.42 71
3319.55 74
3319.68 79
3319.81 87
3319.95 95
3320.08 104
3320.21 112
3320.34 118
3320.47 123
3320.61 125
3320.74 125
3320.87 122
3321.00 116
3321.13 108
3321.27 97
3321.40 86
3321.53 74
3321.66 63
3321.80 54
3321.93 46
3322.06 42
3322.19 42
3322.32 46
3322.46 53
3322.59 63
3322.72 74
3322.85 83
3322.99 88
3323.12 87
3323.25 81
3323.38 71
3323.51 59
3323.65 46
3323.78 34
3323.91 25
3324.04 20
3324.18 17
3324.31 15
3324.44 12
3324.57 8
3324.70 2
3324.84 0
3324.97 0
3325.10 0
3325.23 0
3325.37 0
3325.50 0
3325.63 0
3325.76 13
3325.89 30
3326.03 47
3326.16 61
3326.29 71
3326.42 78
3326.56 82
3326.69 85
3326.82 91
3326.95 99
3327.08 110
3327.22 125
3327.35 141
3327.48 156
3327.61 170
3327.75 179
3327.88 184
3328.01 185
3328.14 183
3328.28 179
3328.41 174
3328.54 169
3328.67 163
3328.80 158
3328.94 152
3329.07 145
3329.20 139
3329.33 134
3329.47 130
3329.60 129
3329.73 130
3329.86 133
3330.00 138
3330.13 145
3330.26 152
3330.39 160
3330.52 167
3330.66 174
3330.79 179
3330.92 183
3331.05 185
3331.19 185
3331.32 184
3331.45 181
3331.58 178
3331.72 174
3331.85 171
3331.98 168
3332.11 166
3332.25 164
3332.38 162
3332.51 158
3332.64 153
3332.78 145
3332.91 134
3333.04 121
3333.17 106
3333.30 92
3333.44 79
3333.57 69
3333.70 63
3333.83 59
3333.97 58
3334.10 59
3334.23 60
3334.36 60
3334.50 60
3334.63 58
3334.76 57
3334.89 56
3335.03 57
3335.16 60
3335.29 64
3335.42 69
3335.56 73
3335.69 76
3335.82 76
3335.95 76
3336.09 74
3336.22 73
3336.35 72
3336.48 74
3336.62 76
3336.75 79
3336.88 82
3337.01 84
3337.15 84
3337.28 82
3337.41 80
3337.54 77
3337.68 75
3337.81 75
3337.94 77
3338.07 81
3338.21 87
3338.34 93
3338.47 100
3338.60 107
3338.74 112
3338.87 115
3339.00 117
3339.13 117
3339.27 116
3339.40 116
3339.53 115
3339.66 114
3339.80 113
3339.93 111
3340.06 107
3340.19 101
3340.33 92
3340.46 82
3340.59 71
3340.72 61
3340.86 52
3340.99 46
3341.12 41
3341.25 37
3341.39 33
3341.52 28
3341.65 22
3341.78 16
3341.92 10
3342.05 7
3342.18 7
3342.31 10
3342.45 17
3342.58 26
3342.71 37
3342.84 46
3342.98 55
3343.11 60
3343.24 63
3343.38 64
3343.51 63
3343.64 61
3343.77 60
3343.91 59
3344.04 59
3344.17 62
3344.30 66
3344.44 71
3344.57 76
3344.70 79
3344.83 81
3344.97 80
3345.10 78
3345.23 74
3345.36 70
3345.50 66
3345.63 63
3345.76 62
3345.90 61
3346.03 61
3346.16 62
3346.29 61
3346.43 59
3346.56 56
3346.69 52
3346.82 47
3346.96 43
3347.09 40
3347.22 40
3347.35 41
3347.49 45
3347.62 50
3347.75 56
3347.89 63
3348.02 71
3348.15 79
3348.28 88
3348.42 96
3348.55 105
3348.68 113
3348.81 119
3348.95 125
3349.08 128
3349.21 129
3349.35 128
3349.48 124
3349.61 119
3349.74 110
3349.88 99
3350.01 86
3350.14 72
3350.27 58
3350.41 46
3350.54 37
3350.67 32
3350.81 32
3350.94 36
3351.07 42
3351.20 50
3351.34 58
3351.47 65
3351.60 69
3351.73 73
3351.87 74
3352.00 75
3352.13 74
3352.27 72
3352.40 68
3352.53 64
3352.66 59
3352.80 53
3352.93 48
3353.06 45
3353.20 44
3353.33 45
3353.46 48
3353.59 51
3353.73 54
3353.86 54
3353.99 50
3354.12 42
3354.26 31
3354.39 20
3354.52 9
3354.66 2
3354.79 0
3354.92 1
3355.05 7
3355.19 15
3355.32 22
3355.45 29
3355.59 33
3355.72 35
3355.85 36
3355.98 36
3356.12 37
3356.25 37
3356.38 38
3356.52 38
3356.65 37
3356.78 37
3356.91 36
3357.05 35
3357.18 36
3357.31 37
3357.45 39
3357.58 40
3357.71 42
3357.84 43
3357.98 45
3358.11 47
3358.24 50
3358.38 56
3358.51 62
3358.64 69
3358.78 75
3358.91 80
3359.04 83
3359.17 84
3359.31 82
3359.44 79
3359.57 75
3359.71 70
3359.84 67
3359.97 64
3360.10 62
3360.24 60
3360.37 56
3360.50 50
3360.64 43
3360.77 33
3360.90 23
3361.04 12
3361.17 3
3361.30 0
3361.43 0
3361.57 0
3361.70 0
3361.83 0
3361.97 0
3362.10 6
3362.23 18
3362.36 30
3362.50 41
3362.63 49
3362.76 52
3362.90 49
3363.03 41
3363.16 28
3363.30 14
3363.43 0
3363.56 0
3363.69 0
3363.83 0
3363.96 0
3364.09 0
3364.23 0
3364.36 0
3364.49 0
3364.63 10
3364.76 27
3364.89 45
3365.03 65
3365.16 83
3365.29 99
3365.42 111
3365.56 117
3365.69 117
3365.82 112
3365.96 102
3366.09 89
3366.22 76
3366.36 63
3366.49 53
3366.62 45
3366.75 40
3366.89 38
3367.02 37
3367.15 38
3367.29 40
3367.42 41
3367.55 43
3367.69 45
3367.82 45
3367.95 43
3368.09 40
3368.22 36
3368.35 31
3368.48 27
3368.62 25
3368.75 25
3368.88 28
3369.02 35
3369.15 42
3369.28 51
3369.42 60
3369.55 70
3369.68 80
3369.82 91
3369.95 102
3370.08 114
3370.22 127
3370.35 139
3370.48 149
3370.61 157
3370.75 162
3370.88 166
3371.01 169
3371.15 171
3371.28 173
3371.41 176
3371.55 179
3371.68 182
3371.81 184
3371.95 183
3372.08 180
3372.21 173
3372.35 164
3372.48 153
3372.61 140
3372.75 129
3372.88 120
3373.01 115
3373.15 115
3373.28 119
3373.41 127
3373.54 136
3373.68 145
3373.81 151
3373.94 155
3374.08 156
3374.21 154
3374.34 151
3374.48 147
3374.61 144
3374.74 142
3374.88 142
3375.01 143
3375.14 145
3375.28 150
3375.41 155
3375.54 162
3375.68 169
3375.81 176
3375.94 181
3376.08 184
3376.21 184
3376.34 181
3376.48 174
3376.61 164
3376.74 153
3376.88 139
3377.01 125
3377.14 111
3377.28 98
3377.41 89
3377.54 83
3377.68 82
3377.81 85
3377.94 91
3378.08 97
3378.21 102
3378.34 104
3378.47 103
3378.61 100
3378.74 95
3378.87 90
3379.01 86
3379.14 84
3379.27 83
3379.41 84
3379.54 86
3379.67 86
3379.81 85
3379.94 81
3380.07 76
3380.21 69
3380.34 61
3380.47 52
3380.61 43
3380.74 33
3380.87 23
3381.01 13
3381.14 4
3381.27 0
3381.41 0
3381.54 0
3381.67 0
3381.81 0
3381.94 0
3382.08 0
3382.21 2
3382.34 4
3382.48 5
3382.61 6
3382.74 8
3382.88 12
3383.01 17
3383.14 24
3383.28 31
3383.41 37
3383.54 41
3383.68 43
3383.81 41
3383.94 38
3384.08 34
3384.21 29
3384.34 26
3384.48 26
3384.61 29
3384.74 35
3384.88 45
3385.01 56
3385.14 67
3385.28 77
3385.41 83
3385.54 85
3385.68 84
3385.81 80
3385.94 74
3386.08 68
3386.21 60
3386.34 53
3386.48 45
3386.61 38
3386.74 32
3386.88 28
3387.01 27
3387.15 31
3387.28 38
3387.41 48
3387.55 59
3387.68 69
3387.81 76
3387.95 79
3388.08 79
3388.21 76
3388.35 71
3388.48 65
3388.61 59
3388.75 54
3388.88 49
3389.01 44
3389.15 39
3389.28 33
3389.41 27
3389.55 21
3389.68 18
3389.82 18
3389.95 21
3390.08 28
3390.22 37
3390.35 46
3390.48 54
3390.62 61
3390.75 66
3390.88 71
3391.02 77
3391.15 83
3391.28 88
3391.42 93
3391.55 94
3391.68 93
3391.82 89
3391.95 83
3392.09 78
3392.22 75
3392.35 75
3392.49 77
3392.62 81
3392.75 85
3392.89 88
3393.02 89
3393.15 88
3393.29 86
3393.42 81
3393.55 75
3393.69 67
3393.82 58
3393.96 46
3394.09 34
3394.22 22
3394.36 12
3394.49 5
3394.62 1
3394.76 0
3394.89 0
3395.02 2
3395.16 4
3395.29 4
3395.43 3
3395.56 1
3395.69 0
3395.83 0
3395.96 0
3396.09 0
3396.23 0
3396.36 1
3396.49 9
3396.63 19
3396.76 30
3396.90 42
3397.03 53
3397.16 62
3397.30 70
3397.43 76
3397.56 80
3397.70 84
3397.83 88
3397.96 93
3398.10 97
3398.23 102
3398.37 107
3398.50 109
3398.63 109
3398.77 107
3398.90 101
3399.03 94
3399.17 86
3399.30 79
3399.44 73
3399.57 70
3399.70 68
3399.84 68
3399.97 68
3400.10 69
3400.24 69
3400.37 69
3400.51 70
3400.64 71
3400.77 73
3400.91 75
3401.04 75
3401.17 74
3401.31 71
3401.44 66
3401.58 61
3401.71 56
3401.84 52
3401.98 50
3402.11 49
3402.24 49
3402.38 50
3402.51 50
3402.65 49
3402.78 47
3402.91 45
3403.05 41
3403.18 38
3403.31 36
3403.45 35
3403.58 36
3403.72 39
3403.85 44
3403.98 50
3404.12 56
3404.25 61
3404.38 65
3404.52 68
3404.65 69
3404.79 70
3404.92 70
3405.05 71
3405.19 72
3405.32 73
3405.46 74
3405.59 74
3405.72 75
3405.86 76
3405.99 79
3406.12 84
3406.26 93
3406.39 106
3406.53 122
3406.66 140
3406.79 159
3406.93 177
3407.06 194
3407.20 208
3407.33 219
3407.46 227
3407.60 234
3407.73 238
3407.86 241
3408.00 243
3408.13 243
3408.27 242
3408.40 239
3408.53 235
3408.67 231
3408.80 226
3408.94 221
3409.07 217
3409.20 213
3409.34 211
3409.47 208
3409.61 206
3409.74 205
3409.87 203
3410.01 200
3410.14 197
3410.28 194
3410.41 191
3410.54 187
3410.68 183
3410.81 178
3410.94 174
3411.08 169
3411.21 164
3411.35 158
3411.48 152
3411.61 144
3411.75 134
3411.88 121
3412.02 106
3412.15 88
3412.28 71
3412.42 56
3412.55 45
3412.69 41
3412.82 44
3412.95 53
3413.09 67
3413.22 82
3413.36 98
3413.49 112
3413.62 123
3413.76 130
3413.89 133
3414.03 133
3414.16 130
3414.29 127
3414.43 124
3414.56 122
3414.70 123
3414.83 125
3414.96 130
3415.10 137
3415.23 143
3415.37 149
3415.50 153
3415.63 154
3415.77 153
3415.90 151
3416.04 148
3416.17 144
3416.30 141
3416.44 138
3416.57 134
3416.71 129
3416.84 122
3416.97 112
3417.11 102
3417.24 93
3417.38 86
3417.51 82
3417.65 83
3417.78 89
3417.91 98
3418.05 109
3418.18 121
3418.32 133
3418.45 142
3418.58 149
3418.72 153
3418.85 154
3418.99 153
3419.12 149
3419.25 144
3419.39 138
3419.52 132
3419.66 126
3419.79 122
3419.92 120
3420.06 120
3420.19 121
3420.33 123
3420.46 125
3420.60 127
3420.73 127
3420.86 127
3421.00 127
3421.13 128
3421.27 132
3421.40 138
3421.53 147
3421.67 158
3421.80 168
3421.94 175
3422.07 179
3422.21 179
3422.34 175
3422.47 170
3422.61 164
3422.74 160
3422.88 158
3423.01 160
3423.14 165
3423.28 171
3423.41 178
3423.55 183
3423.68 186
3423.82 187
3423.95 185
3424.08 179
3424.22 171
3424.35 161
3424.49 148
3424.62 132
3424.75 115
3424.89 98
3425.02 82
3425.16 68
3425.29 56
3425.43 48
3425.56 42
3425.69 39
3425.83 37
3425.96 37
3426.10 38
3426.23 40
3426.37 44
3426.50 47
3426.63 50
3426.77 52
3426.90 53
3427.04 53
3427.17 52
3427.31 51
3427.44 50
3427.57 50
3427.71 50
3427.84 51
3427.98 51
3428.11 49
3428.25 46
3428.38 42
3428.51 38
3428.65 36
3428.78 37
3428.92 42
3429.05 52
3429.19 67
3429.32 86
3429.45 108
3429.59 131
3429.72 154
3429.86 175
3429.99 192
3430.13 205
3430.26 214
3430.39 220
3430.53 224
3430.66 228
3430.80 231
3430.93 234
3431.07 236
3431.20 238
3431.33 238
3431.47 235
3431.60 228
3431.74 217
3431.87 204
3432.01 189
3432.14 173
3432.27 159
3432.41 147
3432.54 139
3432.68 136
3432.81 136
3432.95 141
3433.08 148
3433.22 157
3433.35 164
3433.48 169
3433.62 171
3433.75 171
3433.89 169
3434.02 167
3434.16 166
3434.29 166
3434.42 168
3434.56 170
3434.69 173
3434.83 175
3434.96 175
3435.10 175
3435.23 174
3435.37 174
3435.50 174
3435.63 174
3435.77 176
3435.90 178
3436.04 182
3436.17 188
3436.31 197
3436.44 208
3436.58 220
3436.71 233
3436.84 247
3436.98 259
3437.11 268
3437.25 274
3437.38 277
3437.52 277
3437.65 275
3437.79 272
3437.92 270
3438.05 268
3438.19 267
3438.32 268
3438.46 268
3438.59 266
3438.73 262
3438.86 254
3439.00 241
3439.13 226
3439.26 209
3439.40 191
3439.53 175
3439.67 160
3439.80 148
3439.94 138
3440.07 129
3440.21 119
3440.34 109
3440.48 99
3440.61 89
3440.74 79
3440.88 72
3441.01 67
3441.15 65
3441.28 66
3441.42 68
3441.55 72
3441.69 77
3441.82 83
3441.96 90
3442.09 98
3442.22 107
3442.36 118
3442.49 127
3442.63 136
3442.76 142
3442.90 144
3443.03 144
3443.17 141
3443.30 137
3443.44 132
3443.57 128
3443.70 125
3443.84 124
3443.97 125
3444.11 127
3444.24 131
3444.38 134
3444.51 136
3444.65 135
3444.78 132
3444.92 127
3445.05 119
3445.19 110
3445.32 102
3445.45 97
3445.59 95
3445.72 96
3445.86 102
3445.99 109
3446.13 116
3446.26 122
3446.40 122
3446.53 118
3446.67 108
3446.80 94
3446.94 77
3447.07 59
3447.20 43
3447.34 29
3447.47 17
3447.61 8
3447.74 1
3447.88 0
3448.01 0
3448.15 0
3448.28 0
3448.42 0
3448.55 0
3448.69 0
3448.82 4
3448.96 7
3449.09 9
3449.22 8
3449.36 7
3449.49 7
3449.63 8
3449.76 11
3449.90 18
3450.03 28
3450.17 38
3450.30 49
3450.44 58
3450.57 66
3450.71 71
3450.84 74
3450.98 75
3451.11 77
3451.25 79
3451.38 84
3451.51 91
3451.65 99
3451.78 107
3451.92 115
3452.05 121
3452.19 124
3452.32 124
3452.46 123
3452.59 121
3452.73 118
3452.86 117
3453.00 116
3453.13 115
3453.27 112
3453.40 108
3453.54 101
3453.67 90
3453.81 75
3453.94 58
3454.08 40
3454.21 23
3454.35 9
3454.48 0
3454.61 0
3454.75 0
3454.88 8
3455.02 21
3455.15 35
3455.29 50
3455.42 65
3455.56 79
3455.69 93
3455.83 106
3455.96 120
3456.10 134
3456.23 146
3456.37 155
3456.50 158
3456.64 156
3456.77 149
3456.91 138
3457.04 125
3457.18 112
3457.31 101
3457.45 93
3457.58 87
3457.72 85
3457.85 84
3457.99 85
3458.12 88
3458.26 91
3458.39 93
3458.52 95
3458.66 95
3458.79 94
3458.93 92
3459.06 90
3459.20 86
3459.33 84
3459.47 81
3459.60 79
3459.74 78
3459.87 77
3460.01 78
3460.14 81
3460.28 88
3460.41 97
3460.55 110
3460.68 125
3460.82 140
3460.95 153
3461.09 164
3461.22 169
3461.36 171
3461.49 167
3461.63 159
3461.76 149
3461.90 135
3462.03 121
3462.17 107
3462.30 93
3462.44 80
3462.57 69
3462.71 60
3462.84 54
3462.98 50
3463.11 48
3463.25 47
3463.38 48
3463.52 49
3463.65 50
3463.79 50
3463.92 49
3464.06 48
3464.19 46
3464.33 45
3464.46 46
3464.60 49
3464.73 55
3464.87 63
3465.00 73
3465.14 82
3465.27 89
3465.41 93
3465.54 94
3465.68 91
3465.81 86
3465.95 77
3466.08 67
3466.22 56
3466.35 43
3466.49 31
3466.62 22
3466.76 15
3466.89 14
3467.03 18
3467.16 27
3467.30 39
3467.43 52
3467.57 62
3467.70 70
3467.84 72
3467.97 71
3468.11 66
3468.24 60
3468.38 55
3468.51 50
3468.65 47
3468.78 44
3468.92 42
3469.05 40
3469.19 38
3469.32 36
3469.46 33
3469.59 30
3469.73 28
3469.86 25
3470.00 21
3470.13 17
3470.27 13
3470.40 10
3470.54 10
3470.67 11
3470.81 16
3470.94 23
3471.08 31
3471.21 40
3471.35 48
3471.48 55
3471.62 60
3471.76 63
3471.89 64
3472.03 64
3472.16 63
3472.30 61
3472.43 58
3472.57 55
3472.70 51
3472.84 46
3472.97 42
3473.11 39
3473.24 36
3473.38 36
3473.51 38
3473.65 43
3473.78 49
3473.92 58
3474.05 68
3474.19 77
3474.32 85
3474.46 91
3474.59 95
3474.73 96
3474.86 96
3475.00 96
3475.13 96
3475.27 97
3475.40 100
3475.54 105
3475.67 110
3475.81 115
3475.95 120
3476.08 124
3476.22 126
3476.35 126
3476.49 124
3476.62 121
3476.76 116
3476.89 111
3477.03 105
3477.16 101
3477.30 98
3477.43 97
3477.57 99
3477.70 102
3477.84 106
3477.97 110
3478.11 114
3478.24 117
3478.38 120
3478.51 123
3478.65 126
3478.79 129
3478.92 134
3479.06 139
3479.19 145
3479.33 151
3479.46 155
3479.60 158
3479.73 157
3479.87 153
3480.00 145
3480.14 135
3480.27 122
3480.41 109
3480.54 95
3480.68 83
3480.81 72
3480.95 63
3481.09 54
3481.22 47
3481.36 40
3481.49 35
3481.63 31
3481.76 27
3481.90 25
3482.03 24
3482.17 23
3482.30 23
3482.44 24
3482.57 26
3482.71 30
3482.84 38
3482.98 47
3483.12 59
3483.25 70
3483.39 81
3483.52 88
3483.66 92
3483.79 92
3483.93 89
3484.06 84
3484.20 78
3484.33 73
3484.47 68
3484.60 63
3484.74 57
3484.88 51
3485.01 43
3485.15 35
3485.28 28
3485.42 21
3485.55 15
3485.69 9
3485.82 4
3485.96 0
3486.09 0
3486.23 0
3486.36 0
3486.50 0
3486.64 0
3486.77 0
3486.91 0
3487.04 6
3487.18 16
3487.31 23
3487.45 27
3487.58 27
3487.72 23
3487.85 18
3487.99 12
3488.13 8
3488.26 6
3488.40 9
3488.53 14
3488.67 22
3488.80 30
3488.94 38
3489.07 46
3489.21 52
3489.34 58
3489.48 63
3489.62 68
3489.75 72
3489.89 77
3490.02 81
3490.16 85
3490.29 89
3490.43 93
3490.56 97
3490.70 99
3490.83 99
3490.97 97
3491.11 91
3491.24 83
3491.38 72
3491.51 60
3491.65 49
3491.78 39
3491.92 32
3492.05 28
3492.19 27
3492.33 29
3492.46 32
3492.60 36
3492.73 40
3492.87 44
3493.00 48
3493.14 54
3493.27 61
3493.41 70
3493.55 81
3493.68 94
3493.82 107
3493.95 118
3494.09 126
3494.22 130
3494.36 130
3494.49 126
3494.63 119
3494.77 112
3494.90 104
3495.04 97
3495.17 92
3495.31 87
3495.44 84
3495.58 80
3495.71 75
3495.85 70
3495.99 62
3496.12 54
3496.26 44
3496.39 35
3496.53 25
3496.66 17
3496.80 11
3496.93 8
3497.07 9
3497.21 13
3497.34 21
3497.48 32
3497.61 44
3497.75 57
3497.88 70
3498.02 81
3498.16 91
3498.29 100
3498.43 108
3498.56 115
3498.70 120
3498.83 125
3498.97 129
3499.11 131
3499.24 131
3499.38 129
3499.51 123
3499.65 113
3499.78 101
3499.92 87
3500.05 73
3500.19 61
3500.33 51
3500.46 45
3500.60 43
3500.73 43
3500.87 45
3501.00 47
3501.14 47
3501.28 46
3501.41 43
3501.55 39
3501.68 35
3501.82 32
3501.95 29
3502.09 28
3502.23 27
3502.36 25
3502.50 22
3502.63 19
3502.77 15
3502.90 12
3503.04 10
3503.18 10
3503.31 14
3503.45 20
3503.58 27
3503.72 34
3503.85 41
3503.99 45
3504.13 47
3504.26 45
3504.40 41
3504.53 35
3504.67 26
3504.81 17
3504.94 7
3505.08 0
3505.21 0
3505.35 0
3505.48 0
3505.62 0
3505.76 0
3505.89 0
3506.03 0
3506.16 9
3506.30 24
3506.43 40
3506.57 55
3506.71 68
3506.84 77
3506.98 83
3507.11 85
3507.25 83
3507.39 79
3507.52 73
3507.66 65
3507.79 55
3507.93 45
3508.06 34
3508.20 23
3508.34 14
3508.47 8
3508.61 6
3508.74 8
3508.88 14
3509.02 21
3509.15 30
3509.29 39
3509.42 47
3509.56 52
3509.69 55
3509.83 55
3509.97 52
3510.10 46
3510.24 37
3510.37 26
3510.51 15
3510.65 4
3510.78 0
3510.92 0
3511.05 0
3511.19 0
3511.33 0
3511.46 0
3511.60 0
3511.73 3
3511.87 6
3512.01 7
3512.14 8
3512.28 9
3512.41 12
3512.55 17
3512.68 24
3512.82 33
3512.96 43
3513.09 50
3513.23 55
3513.36 56
3513.50 54
3513.64 50
3513.77 44
3513.91 40
3514.04 37
3514.18 36
3514.32 37
3514.45 39
3514.59 45
3514.72 52
3514.86 63
3515.00 76
3515.13 92
3515.27 109
3515.40 124
3515.54 135
3515.68 140
3515.81 140
3515.95 135
3516.08 126
3516.22 116
3516.36 108
3516.49 103
3516.63 100
3516.76 101
3516.90 105
3517.04 112
3517.17 122
3517.31 135
3517.44 150
3517.58 166
3517.72 183
3517.85 199
3517.99 213
3518.12 223
3518.26 229
3518.40 232
3518.53 234
3518.67 235
3518.80 237
3518.94 239
3519.08 243
3519.21 246
3519.35 248
3519.48 248
3519.62 246
3519.76 241
3519.89 235
3520.03 228
3520.16 221
3520.30 213
3520.44 205
3520.57 198
3520.71 193
3520.84 189
3520.98 187
3521.12 186
3521.25 186
3521.39 185
3521.53 184
3521.66 182
3521.80 178
3521.93 174
3522.07 169
3522.21 164
3522.34 158
3522.48 151
3522.61 143
3522.75 134
3522.89 124
3523.02 117
3523.16 114
3523.29 116
3523.43 123
3523.57 134
3523.70 148
3523.84 163
3523.98 177
3524.11 188
3524.25 197
3524.38 203
3524.52 208
3524.66 213
3524.79 217
3524.93 220
3525.06 222
3525.20 222
3525.34 221
3525.47 218
3525.61 216
3525.75 215
3525.88 216
3526.02 219
3526.15 224
3526.29 229
3526.43 232
3526.56 230
3526.70 223
3526.84 212
3526.97 197
3527.11 182
3527.24 168
3527.38 158
3527.52 152
3527.65 151
3527.79 154
3527.92 159
3528.06 165
3528.20 171
3528.33 175
3528.47 176
3528.61 176
3528.74 173
3528.88 170
3529.01 165
3529.15 161
3529.29 157
3529.42 153
3529.56 151
3529.70 147
3529.83 143
3529.97 137
3530.10 130
3530.24 121
3530.38 113
3530.51 104
3530.65 97
3530.79 91
3530.92 86
3531.06 82
3531.19 78
3531.33 73
3531.47 68
3531.60 63
3531.74 59
3531.88 57
3532.01 56
3532.15 58
3532.29 61
3532.42 65
3532.56 71
3532.69 77
3532.83 85
3532.97 93
3533.10 102
3533.24 109
3533.38 116
3533.51 121
3533.65 123
3533.78 122
3533.92 117
3534.06 111
3534.19 103
3534.33 94
3534.47 85
3534.60 78
3534.74 74
3534.88 72
3535.01 74
3535.15 78
3535.28 86
3535.42 97
3535.56 109
3535.69 122
3535.83 133
3535.97 141
3536.10 146
3536.24 146
3536.38 141
3536.51 133
3536.65 123
3536.78 113
3536.92 104
3537.06 96
3537.19 90
3537.33 84
3537.47 80
3537.60 76
3537.74 72
3537.88 69
3538.01 67
3538.15 66
3538.29 67
3538.42 67
3538.56 67
3538.69 66
3538.83 63
3538.97 60
3539.10 56
3539.24 53
3539.38 52
3539.51 55
3539.65 61
3539.79 70
3539.92 79
3540.06 88
3540.20 95
3540.33 100
3540.47 101
3540.60 99
3540.74 95
3540.88 90
3541.01 85
3541.15 81
3541.29 80
3541.42 81
3541.56 85
3541.70 91
3541.83 98
3541.97 103
3542.11 106
3542.24 105
3542.38 101
3542.52 93
3542.65 82
3542.79 67
3542.93 51
3543.06 35
3543.20 18
3543.33 2
3543.47 0
3543.61 0
3543.74 0
3543.88 0
3544.02 0
3544.15 0
3544.29 0
3544.43 4
3544.56 13
3544.70 21
3544.84 25
3544.97 27
3545.11 25
3545.25 22
3545.38 18
3545.52 14
3545.66 11
3545.79 9
3545.93 9
3546.07 10
3546.20 14
3546.34 19
3546.48 25
3546.61 32
3546.75 40
3546.89 47
3547.02 52
3547.16 56
3547.29 58
3547.43 58
3547.57 57
3547.70 55
3547.84 52
3547.98 48
3548.11 44
3548.25 41
3548.39 38
3548.52 38
3548.66 40
3548.80 45
3548.93 52
3549.07 62
3549.21 72
3549.34 82
3549.48 90
3549.62 95
3549.75 98
3549.89 98
3550.03 96
3550.16 92
3550.30 87
3550.44 80
3550.57 73
3550.71 65
3550.85 58
3550.98 51
3551.12 46
3551.26 42
3551.39 40
3551.53 39
3551.67 40
3551.80 42
3551.94 45
3552.08 50
3552.21 57
3552.35 65
3552.49 77
3552.62 90
3552.76 105
3552.90 120
3553.03 133
3553.17 143
3553.31 149
3553.44 150
3553.58 148
3553.72 141
3553.85 132
3553.99 122
3554.13 112
3554.26 104
3554.40 98
3554.54 94
3554.67 94
3554.81 97
3554.95 103
3555.08 111
3555.22 120
3555.36 129
3555.50 137
3555.63 143
3555.77 146
3555.91 146
3556.04 142
3556.18 136
3556.32 127
3556.45 116
3556.59 104
3556.73 93
3556.86 83
3557.00 76
3557.14 71
3557.27 69
3557.41 69
3557.55 71
3557.68 74
3557.82 76
3557.96 79
3558.09 82
3558.23 86
3558.37 89
3558.50 91
3558.64 93
3558.78 92
3558.91 89
3559.05 85
3559.19 79
3559.33 76
3559.46 75
3559.60 77
3559.74 83
3559.87 91
3560.01 100
3560.15 107
3560.28 112
3560.42 114
3560.56 115
3560.69 117
3560.83 119
3560.97 125
3561.10 133
3561.24 143
3561.38 153
3561.51 162
3561.65 168
3561.79 170
3561.93 167
3562.06 162
3562.20 152
3562.34 141
3562.47 130
3562.61 118
3562.75 107
3562.88 98
3563.02 91
3563.16 85
3563.29 81
3563.43 80
3563.57 80
3563.71 83
3563.84 88
3563.98 96
3564.12 106
3564.25 117
3564.39 127
3564.53 137
3564.66 143
3564.80 146
3564.94 145
3565.07 139
3565.21 131
3565.35 120
3565.49 108
3565.62 96
3565.76 85
3565.90 75
3566.03 69
3566.17 65
3566.31 65
3566.44 68
3566.58 74
3566.72 82
3566.85 91
3566.99 100
3567.13 107
3567.27 112
3567.40 114
3567.54 113
3567.68 111
3567.81 106
3567.95 101
3568.09 95
3568.22 89
3568.36 84
3568.50 80
3568.64 77
3568.77 75
3568.91 75
3569.05 76
3569.18 78
3569.32 82
3569.46 87
3569.59 93
3569.73 100
3569.87 108
3570.01 117
3570.14 126
3570.28 135
3570.42 141
3570.55 145
3570.69 144
3570.83 141
3570.97 134
3571.10 126
3571.24 116
3571.38 108
3571.51 101
3571.65 95
3571.79 91
3571.92 87
3572.06 84
3572.20 81
3572.34 79
3572.47 78
3572.61 79
3572.75 81
3572.88 83
3573.02 86
3573.16 88
3573.30 89
3573.43 87
3573.57 83
3573.71 75
3573.84 64
3573.98 52
3574.12 38
3574.26 25
3574.39 14
3574.53 5
3574.67 0
3574.80 0
3574.94 0
3575.08 0
3575.21 0
3575.35 0
3575.49 0
3575.63 0
3575.76 0
3575.90 0
3576.04 0
3576.17 2
3576.31 7
3576.45 14
3576.59 21
3576.72 27
3576.86 31
3577.00 34
3577.14 35
3577.27 33
3577.41 31
3577.55 29
3577.68 28
3577.82 28
3577.96 30
3578.10 34
3578.23 39
3578.37 46
3578.51 54
3578.64 61
3578.78 68
3578.92 72
3579.06 75
3579.19 74
3579.33 71
3579.47 64
3579.60 55
3579.74 46
3579.88 39
3580.02 36
3580.15 38
3580.29 45
3580.43 56
3580.57 68
3580.70 79
3580.84 88
3580.98 93
3581.11 95
3581.25 95
3581.39 93
3581.53 92
3581.66 91
3581.80 92
3581.94 95
3582.07 101
3582.21 110
3582.35 122
3582.49 138
3582.62 156
3582.76 174
3582.90 190
3583.04 202
3583.17 208
3583.31 209
3583.45 204
3583.58 196
3583.72 186
3583.86 175
3584.00 164
3584.13 154
3584.27 145
3584.41 138
3584.55 131
3584.68 126
3584.82 123
3584.96 121
3585.10 120
3585.23 120
3585.37 119
3585.51 117
3585.64 114
3585.78 110
3585.92 105
3586.06 100
3586.19 94
3586.33 89
3586.47 85
3586.61 83
3586.74 83
3586.88 85
3587.02 89
3587.16 94
3587.29 98
3587.43 99
3587.57 99
3587.70 97
3587.84 94
3587.98 92
3588.12 92
3588.25 96
3588.39 104
3588.53 117
3588.67 133
3588.80 150
3588.94 168
3589.08 183
3589.22 195
3589.35 200
3589.49 200
3589.63 193
3589.77 181
3589.90 167
3590.04 153
3590.18 142
3590.32 135
3590.45 133
3590.59 136
3590.73 143
3590.87 152
3591.00 161
3591.14 167
3591.28 171
3591.41 170
3591.55 165
3591.69 157
3591.83 148
3591.96 138
3592.10 129
3592.24 121
3592.38 115
3592.51 110
3592.65 106
3592.79 104
3592.93 104
3593.06 106
3593.20 110
3593.34 117
3593.48 124
3593.61 131
3593.75 137
3593.89 142
3594.03 145
3594.16 147
3594.30 149
3594.44 150
3594.58 150
3594.71 150
3594.85 149
3594.99 146
3595.13 143
3595.26 140
3595.40 136
3595.54 134
3595.68 131
3595.81 127
3595.95 124
3596.09 119
3596.23 114
3596.36 109
3596.50 104
3596.64 101
3596.78 98
3596.91 96
3597.05 94
3597.19 92
3597.33 89
3597.46 86
3597.60 83
3597.74 81
3597.88 82
3598.02 84
3598.15 90
3598.29 97
3598.43 105
3598.57 113
3598.70 121
3598.84 128
3598.98 134
3599.12 141
3599.25 147
3599.39 154
3599.53 160
3599.67 166
3599.80 171
3599.94 175
3600.08 177
3600.22 178
3600.35 178
3600.49 176
3600.63 173
3600.77 169
3600.90 165
3601.04 162
3601.18 160
3601.32 158
3601.46 157
3601.59 157
3601.73 154
3601.87 150
3602.01 143
3602.14 133
3602.28 121
3602.42 108
3602.56 95
3602.69 84
3602.83 75
3602.97 69
3603.11 66
3603.24 66
3603.38 69
3603.52 73
3603.66 79
3603.80 87
3603.93 95
3604.07 105
3604.21 117
3604.35 131
3604.48 145
3604.62 160
3604.76 174
3604.90 184
3605.03 190
3605.17 191
3605.31 187
3605.45 179
3605.59 168
3605.72 155
3605.86 142
3606.00 130
3606.14 119
3606.27 110
3606.41 104
3606.55 101
3606.69 100
3606.82 101
3606.96 104
3607.10 110
3607.24 117
3607.38 125
3607.51 133
3607.65 141
3607.79 147
3607.93 153
3608.06 157
3608.20 158
3608.34 158
3608.48 157
3608.62 154
3608.75 151
3608.89 147
3609.03 143
3609.17 139
3609.30 135
3609.44 131
3609.58 127
3609.72 124
3609.86 121
3609.99 118
3610.13 117
3610.27 116
3610.41 116
3610.54 117
3610.68 116
3610.82 114
3610.96 110
3611.10 103
3611.23 94
3611.37 85
3611.51 77
3611.65 70
3611.79 65
3611.92 62
3612.06 60
3612.20 57
3612.34 54
3612.47 49
3612.61 44
3612.75 39
3612.89 34
3613.03 32
3613.16 31
3613.30 30
3613.44 31
3613.58 30
3613.72 29
3613.85 27
3613.99 24
3614.13 22
3614.27 22
3614.40 24
3614.54 31
3614.68 42
3614.82 57
3614.96 75
3615.09 93
3615.23 111
3615.37 126
3615.51 138
3615.65 147
3615.78 152
3615.92 155
3616.06 155
3616.20 155
3616.34 154
3616.47 153
3616.61 152
3616.75 150
3616.89 148
3617.02 145
3617.16 142
3617.30 139
3617.44 135
3617.58 130
3617.71 125
3617.85 120
3617.99 115
3618.13 111
3618.27 109
3618.40 109
3618.54 111
3618.68 115
3618.82 120
3618.96 126
3619.09 132
3619.23 138
3619.37 143
3619.51 146
3619.65 147
3619.78 145
3619.92 140
3620.06 132
3620.20 121
3620.34 110
3620.47 99
3620.61 91
3620.75 89
3620.89 91
3621.03 100
3621.16 112
3621.30 127
3621.44 141
3621.58 152
3621.72 159
3621.85 160
3621.99 158
3622.13 151
3622.27 142
3622.41 133
3622.54 125
3622.68 119
3622.82 114
3622.96 111
3623.10 109
3623.23 108
3623.37 107
3623.51 107
3623.65 106
3623.79 104
3623.92 102
3624.06 99
3624.20 96
3624.34 92
3624.48 89
3624.62 86
3624.75 84
3624.89 82
3625.03 82
3625.17 83
3625.31 86
3625.44 90
3625.58 95
3625.72 100
3625.86 105
3626.00 110
3626.13 112
3626.27 113
3626.41 111
3626.55 107
3626.69 102
3626.82 94
3626.96 86
3627.10 77
3627.24 68
3627.38 60
3627.52 53
3627.65 49
3627.79 46
3627.93 46
3628.07 46
3628.21 47
3628.34 48
3628.48 47
3628.62 44
3628.76 40
3628.90 34
3629.03 28
3629.17 21
3629.31 16
3629.45 12
3629.59 7
3629.73 3
3629.86 0
3630.00 0
3630.14 0
3630.28 0
3630.42 0
3630.55 0
3630.69 0
3630.83 0
3630.97 1
3631.11 7
3631.25 14
3631.38 22
3631.52 34
3631.66 48
3631.80 65
3631.94 85
3632.08 105
3632.21 124
3632.35 140
3632.49 150
3632.63 156
3632.77 156
3632.90 152
3633.04 145
3633.18 136
3633.32 129
3633.46 122
3633.60 116
3633.73 111
3633.87 107
3634.01 101
3634.15 95
3634.29 86
3634.43 76
3634.56 65
3634.70 54
3634.84 45
3634.98 38
3635.12 35
3635.25 36
3635.39 40
3635.53 47
3635.67 55
3635.81 63
3635.95 72
3636.08 79
3636.22 86
3636.36 92
3636.50 98
3636.64 103
3636.78 108
3636.91 111
3637.05 112
3637.19 111
3637.33 108
3637.47 103
3637.61 98
3637.74 94
3637.88 91
3638.02 89
3638.16 87
3638.30 85
3638.44 82
3638.57 77
3638.71 71
3638.85 65
3638.99 60
3639.13 57
3639.27 56
3639.40 57
3639.54 62
3639.68 68
3639.82 76
3639.96 86
3640.10 97
3640.23 108
3640.37 119
3640.51 130
3640.65 139
3640.79 146
3640.93 151
3641.06 154
3641.20 154
3641.34 152
3641.48 149
3641.62 145
3641.76 141
3641.90 137
3642.03 134
3642.17 132
3642.31 131
3642.45 130
3642.59 129
3642.73 126
3642.86 123
3643.00 119
3643.14 114
3643.28 110
3643.42 108
3643.56 107
3643.69 107
3643.83 109
3643.97 113
3644.11 118
3644.25 123
3644.39 128
3644.53 133
3644.66 137
3644.80 140
3644.94 141
3645.08 141
3645.22 139
3645.36 135
3645.49 130
3645.63 124
3645.77 118
3645.91 112
3646.05 108
3646.19 104
3646.33 102
3646.46 101
3646.60 100
3646.74 99
3646.88 98
3647.02 96
3647.16 94
3647.30 92
3647.43 90
3647.57 89
3647.71 87
3647.85 84
3647.99 81
3648.13 77
3648.26 73
3648.40 70
3648.54 68
3648.68 68
3648.82 70
3648.96 74
3649.10 79
3649.23 85
3649.37 91
3649.51 95
3649.65 98
3649.79 98
3649.93 97
3650.07 94
3650.20 91
3650.34 88
3650.48 86
3650.62 86
3650.76 88
3650.90 94
3651.04 102
3651.17 111
3651.31 120
3651.45 128
3651.59 133
3651.73 134
3651.87 131
3652.01 125
3652.14 117
3652.28 109
3652.42 103
3652.56 100
3652.70 98
3652.84 99
3652.98 101
3653.11 102
3653.25 103
3653.39 101
3653.53 98
3653.67 93
3653.81 87
3653.95 79
3654.09 72
3654.22 65
3654.36 60
3654.50 56
3654.64 55
3654.78 56
3654.92 59
3655.06 65
3655.19 71
3655.33 79
3655.47 86
3655.61 92
3655.75 98
3655.89 102
3656.03 105
3656.17 107
3656.30 110
3656.44 114
3656.58 119
3656.72 125
3656.86 131
3657.00 137
3657.14 141
3657.27 143
3657.41 141
3657.55 138
3657.69 132
3657.83 126
3657.97 119
3658.11 114
3658.25 111
3658.38 110
3658.52 111
3658.66 114
3658.80 117
3658.94 121
3659.08 125
3659.22 129
3659.36 132
3659.49 135
3659.63 136
3659.77 138
3659.91 140
3660.05 143
3660.19 146
3660.33 149
3660.47 152
3660.60 154
3660.74 155
3660.88 154
3661.02 152
3661.16 148
3661.30 145
3661.44 142
3661.58 140
3661.71 140
3661.85 142
3661.99 144
3662.13 147
3662.27 149
3662.41 150
3662.55 150
3662.69 148
3662.82 145
3662.96 141
3663.10 134
3663.24 127
3663.38 120
3663.52 114
3663.66 110
3663.80 109
3663.94 111
3664.07 115
3664.21 120
3664.35 126
3664.49 129
3664.63 130
3664.77 129
3664.91 126
3665.05 123
3665.18 120
3665.32 118
3665.46 117
3665.60 116
3665.74 115
3665.88 110
3666.02 103
3666.16 93
3666.30 80
3666.43 66
3666.57 52
3666.71 40
3666.85 30
3666.99 22
3667.13 17
3667.27 13
3667.41 11
3667.55 11
3667.68 14
3667.82 19
3667.96 27
3668.10 37
3668.24 48
3668.38 58
3668.52 67
3668.66 71
3668.80 73
3668.93 72
3669.07 69
3669.21 66
3669.35 64
3669.49 66
3669.63 70
3669.77 77
3669.91 86
3670.05 95
3670.19 103
3670.32 109
3670.46 112
3670.60 114
3670.74 113
3670.88 111
3671.02 108
3671.16 106
3671.30 103
3671.44 101
3671.57 100
3671.71 100
3671.85 101
3671.99 103
3672.13 106
3672.27 109
3672.41 113
3672.55 117
3672.69 121
3672.83 123
3672.96 125
3673.10 126
3673.24 125
3673.38 122
3673.52 118
3673.66 112
3673.80 105
3673.94 95
3674.08 85
3674.22 75
3674.35 65
3674.49 58
3674.63 55
3674.77 56
3674.91 61
3675.05 68
3675.19 75
3675.33 81
3675.47 84
3675.61 82
3675.74 76
3675.88 67
3676.02 57
3676.16 47
3676.30 40
3676.44 35
3676.58 32
3676.72 32
3676.86 31
3677.00 29
3677.14 26
3677.27 20
3677.41 13
3677.55 5
3677.69 0
3677.83 0
3677.97 0
3678.11 0
3678.25 0
3678.39 0
3678.53 2
3678.67 2
3678.80 1
3678.94 0
3679.08 0
3679.22 0
3679.36 4
3679.50 13
3679.64 25
3679.78 40
3679.92 56
3680.06 72
3680.20 87
3680.33 102
3680.47 114
3680.61 123
3680.75 130
3680.89 133
3681.03 133
3681.17 131
3681.31 126
3681.45 120
3681.59 114
3681.73 107
3681.87 101
3682.00 96
3682.14 93
3682.28 92
3682.42 94
3682.56 98
3682.70 106
3682.84 116
3682.98 128
3683.12 139
3683.26 148
3683.40 155
3683.54 159
3683.68 158
3683.81 155
3683.95 150
3684.09 145
3684.23 142
3684.37 140
3684.51 140
3684.65 143
3684.79 146
3684.93 149
3685.07 150
3685.21 148
3685.35 144
3685.48 139
3685.62 135
3685.76 132
3685.90 131
3686.04 133
3686.18 136
3686.32 140
3686.46 141
3686.60 140
3686.74 134
3686.88 125
3687.02 113
3687.16 100
3687.30 88
3687.43 81
3687.57 79
3687.71 82
3687.85 90
3687.99 100
3688.13 111
3688.27 118
3688.41 120
3688.55 117
3688.69 108
3688.83 96
3688.97 82
3689.11 70
3689.25 60
3689.38 56
3689.52 55
3689.66 59
3689.80 66
3689.94 73
3690.08 82
3690.22 90
3690.36 97
3690.50 104
3690.64 110
3690.78 114
3690.92 116
3691.06 116
3691.20 113
3691.33 107
3691.47 99
3691.61 90
3691.75 79
3691.89 70
3692.03 62
3692.17 57
3692.31 56
3692.45 58
3692.59 62
3692.73 69
3692.87 75
3693.01 80
3693.15 84
3693.29 86
3693.43 86
3693.56 85
3693.70 84
3693.84 83
3693.98 84
3694.12 86
3694.26 90
3694.40 95
3694.54 102
3694.68 111
3694.82 121
3694.96 131
3695.10 141
3695.24 150
3695.38 157
3695.52 161
3695.66 164
3695.80 164
3695.93 164
3696.07 164
3696.21 164
3696.35 165
3696.49 168
3696.63 171
3696.77 174
3696.91 176
3697.05 177
3697.19 177
3697.33 175
3697.47 169
3697.61 161
3697.75 150
3697.89 136
3698.03 120
3698.17 104
3698.31 90
3698.44 78
3698.58 70
3698.72 65
3698.86 63
3699.00 63
3699.14 64
3699.28 65
3699.42 67
3699.56 68
3699.70 72
3699.84 76
3699.98 83
3700.12 90
3700.26 98
3700.40 106
3700.54 112
3700.68 116
3700.82 117
3700.96 116
3701.10 113
3701.24 110
3701.37 106
3701.51 103
3701.65 101
3701.79 102
3701.93 103
3702.07 105
3702.21 108
3702.35 111
3702.49 113
3702.63 115
3702.77 116
3702.91 118
3703.05 122
3703.19 128
3703.33 136
3703.47 147
3703.61 160
3703.75 174
3703.89 189
3704.03 204
3704.17 217
3704.31 227
3704.44 234
3704.58 237
3704.72 236
3704.86 231
3705.00 223
3705.14 213
3705.28 202
3705.42 192
3705.56 183
3705.70 176
3705.84 172
3705.98 170
3706.12 169
3706.26 169
3706.40 169
3706.54 167
3706.68 163
3706.82 156
3706.96 147
3707.10 138
3707.24 128
3707.38 119
3707.52 112
3707.66 106
3707.80 102
3707.94 98
3708.08 94
3708.21 92
3708.35 90
3708.49 90
3708.63 92
3708.77 97
3708.91 103
3709.05 110
3709.19 118
3709.33 125
3709.47 130
3709.61 133
3709.75 135
3709.89 133
3710.03 130
3710.17 125
3710.31 119
3710.45 113
3710.59 107
3710.73 103
3710.87 101
3711.01 102
3711.15 104
3711.29 108
3711.43 112
3711.57 116
3711.71 119
3711.85 121
3711.99 122
3712.13 122
3712.27 123
3712.41 125
3712.55 128
3712.69 132
3712.83 138
3712.96 144
3713.10 150
3713.24 156
3713.38 161
3713.52 164
3713.66 166
3713.80 166
3713.94 164
3714.08 161
3714.22 156
3714.36 152
3714.50 147
3714.64 142
3714.78 137
3714.92 132
3715.06 126
3715.20 119
3715.34 111
3715.48 104
3715.62 98
3715.76 94
3715.90 90
3716.04 88
3716.18 87
3716.32 87
3716.46 88
3716.60 90
3716.74 93
3716.88 97
3717.02 103
3717.16 109
3717.30 114
3717.44 118
3717.58 120
3717.72 119
3717.86 117
3718.00 113
3718.14 108
3718.28 104
3718.42 100
3718.56 98
3718.70 99
3718.84 101
3718.98 105
3719.12 111
3719.26 117
3719.40 122
3719.54 126
3719.68 127
3719.82 126
3719.96 122
3720.10 117
3720.24 111
3720.38 105
3720.52 100
3720.66 97
3720.80 96
3720.94 97
3721.08 101
3721.21 107
3721.35 114
3721.49 121
3721.63 128
3721.77 133
3721.91 134
3722.05 131
3722.19 124
3722.33 114
3722.47 102
3722.61 88
3722.75 74
3722.89 60
3723.03 48
3723.17 37
3723.31 27
3723.45 18
3723.59 10
3723.73 2
3723.87 0
3724.01 0
3724.15 0
3724.29 0
3724.43 0
3724.57 0
3724.71 0
3724.85 0
3724.99 1
3725.13 7
3725.27 14
3725.41 22
3725.55 30
3725.69 39
3725.83 47
3725.97 54
3726.11 60
3726.25 66
3726.39 71
3726.53 76
3726.67 81
3726.81 86
3726.95 91
3727.09 94
3727.23 95
3727.37 95
3727.51 93
3727.65 89
3727.79 86
3727.93 84
3728.07 82
3728.21 83
3728.35 86
3728.49 89
3728.63 94
3728.77 98
3728.91 103
3729.05 107
3729.19 110
3729.33 112
3729.47 111
3729.61 109
3729.75 103
3729.89 96
3730.03 85
3730.17 74
3730.31 62
3730.45 52
3730.59 44
3730.73 40
3730.87 41
3731.01 44
3731.15 51
3731.30 59
3731.44 66
3731.58 72
3731.72 76
3731.86 80
3732.00 83
3732.14 89
3732.28 97
3732.42 108
3732.56 120
3732.70 133
3732.84 141
3732.98 145
3733.12 142
3733.26 133
3733.40 118
3733.54 102
3733.68 85
3733.82 71
3733.96 62
3734.10 56
3734.24 54
3734.38 55
3734.52 56
3734.66 58
3734.80 59
3734.94 60
3735.08 61
3735.22 63
3735.36 65
3735.50 69
3735.64 73
3735.78 76
3735.92 78
3736.06 78
3736.20 75
3736.34 70
3736.48 63
3736.62 56
3736.76 48
3736.90 43
3737.04 39
3737.18 37
3737.32 37
3737.46 38
3737.60 39
3737.74 42
3737.88 46
3738.02 50
3738.16 56
3738.30 63
3738.44 70
3738.58 77
3738.72 84
3738.86 90
3739.00 94
3739.14 98
3739.28 102
3739.43 106
3739.57 109
3739.71 113
3739.85 115
3739.99 117
3740.13 116
3740.27 114
3740.41 111
3740.55 107
3740.69 105
3740.83 104
3740.97 106
3741.11 110
3741.25 116
3741.39 122
3741.53 128
3741.67 134
3741.81 139
3741.95 143
3742.09 147
3742.23 149
3742.37 151
3742.51 152
3742.65 153
3742.79 154
3742.93 154
3743.07 155
3743.21 155
3743.35 153
3743.49 150
3743.63 145
3743.77 139
3743.91 134
3744.05 131
3744.20 132
3744.34 136
3744.48 145
3744.62 155
3744.76 167
3744.90 179
3745.04 189
3745.18 197
3745.32 203
3745.46 207
3745.60 208
3745.74 204
3745.88 197
3746.02 186
3746.16 172
3746.30 157
3746.44 143
3746.58 131
3746.72 123
3746.86 118
3747.00 117
3747.14 118
3747.28 120
3747.42 122
3747.56 125
3747.70 129
3747.84 134
3747.99 140
3748.13 147
3748.27 153
3748.41 158
3748.55 161
3748.69 161
3748.83 158
3748.97 154
3749.11 148
3749.25 141
3749.39 134
3749.53 127
3749.67 120
3749.81 115
3749.95 112
3750.09 110
3750.23 110
3750.37 112
3750.51 114
3750.65 116
3750.79 118
3750.93 119
3751.07 118
3751.22 116
3751.36 113
3751.50 109
3751.64 105
3751.78 101
3751.92 97
3752.06 93
3752.20 88
3752.34 83
3752.48 77
3752.62 72
3752.76 66
3752.90 60
3753.04 55
3753.18 50
3753.32 46
3753.46 44
3753.60 43
3753.74 44
3753.88 48
3754.03 54
3754.17 61
3754.31 68
3754.45 76
3754.59 83
3754.73 89
3754.87 93
3755.01 97
3755.15 100
3755.29 105
3755.43 111
3755.57 120
3755.71 130
3755.85 141
3755.99 151
3756.13 160
3756.27 166
3756.41 168
3756.56 167
3756.70 162
3756.84 155
3756.98 146
3757.12 136
3757.26 125
3757.40 115
3757.54 104
3757.68 94
3757.82 84
3757.96 75
3758.10 69
3758.24 64
3758.38 63
3758.52 64
3758.66 68
3758.80 73
3758.95 80
3759.09 87
3759.23 95
3759.37 104
3759.51 112
3759.65 121
3759.79 128
3759.93 133
3760.07 136
3760.21 134
3760.35 129
3760.49 121
3760.63 112
3760.77 101
3760.91 92
3761.05 83
3761.20 75
3761.34 69
3761.48 65
3761.62 62
3761.76 61
3761.90 62
3762.04 66
3762.18 70
3762.32 75
3762.46 78
3762.60 79
3762.74 76
3762.88 71
3763.02 64
3763.17 56
3763.31 50
3763.45 48
3763.59 50
3763.73 57
3763.87 68
3764.01 80
3764.15 92
3764.29 102
3764.43 106
3764.57 106
3764.71 102
3764.85 95
3764.99 87
3765.14 82
3765.28 81
3765.42 84
3765.56 90
3765.70 100
3765.84 110
3765.98 119
3766.12 127
3766.26 132
3766.40 135
3766.54 136
3766.68 136
3766.82 135
3766.96 134
3767.11 132
3767.25 131
3767.39 129
3767.53 127
3767.67 125
3767.81 123
3767.95 120
3768.09 116
3768.23 111
3768.37 104
3768.51 98
3768.65 91
3768.79 85
3768.94 81
3769.08 80
3769.22 82
3769.36 86
3769.50 93
3769.64 102
3769.78 112
3769.92 121
3770.06 128
3770.20 133
3770.34 134
3770.48 132
3770.63 126
3770.77 118
3770.91 107
3771.05 95
3771.19 83
3771.33 70
3771.47 58
3771.61 47
3771.75 37
3771.89 29
3772.03 22
3772.17 18
3772.32 15
3772.46 15
3772.60 18
3772.74 22
3772.88 29
3773.02 37
3773.16 46
3773.30 55
3773.44 64
3773.58 71
3773.72 75
3773.87 75
3774.01 73
3774.15 69
3774.29 64
3774.43 61
3774.57 61
3774.71 63
3774.85 68
3774.99 74
3775.13 80
3775.27 84
3775.42 87
3775.56 87
3775.70 84
3775.84 80
3775.98 75
3776.12 70
3776.26 65
3776.40 60
3776.54 58
3776.68 57
3776.82 57
3776.97 58
3777.11 61
3777.25 63
3777.39 66
3777.53 68
3777.67 70
3777.81 71
3777.95 72
3778.09 72
3778.23 72
3778.38 72
3778.52 72
3778.66 73
3778.80 75
3778.94 76
3779.08 79
3779.22 82
3779.36 86
3779.50 91
3779.64 96
3779.79 102
3779.93 108
3780.07 112
3780.21 115
3780.35 114
3780.49 109
3780.63 100
3780.77 88
3780.91 75
3781.05 63
3781.20 53
3781.34 48
3781.48 46
3781.62 47
3781.76 50
3781.90 52
3782.04 53
3782.18 52
3782.32 47
3782.46 41
3782.61 32
3782.75 23
3782.89 15
3783.03 8
3783.17 5
3783.31 5
3783.45 9
3783.59 18
3783.73 31
3783.88 45
3784.02 61
3784.16 77
3784.30 91
3784.44 102
3784.58 109
3784.72 111
3784.86 109
3785.00 103
3785.15 92
3785.29 80
3785.43 65
3785.57 51
3785.71 36
3785.85 23
3785.99 12
3786.13 2
3786.27 0
3786.42 0
3786.56 0
3786.70 0
3786.84 0
3786.98 0
3787.12 0
3787.26 0
3787.40 3
3787.54 8
3787.69 13
3787.83 18
3787.97 23
3788.11 28
3788.25 31
3788.39 32
3788.53 31
3788.67 28
3788.82 23
3788.96 17
3789.10 13
3789.24 12
3789.38 14
3789.52 19
3789.66 28
3789.80 38
3789.94 48
3790.09 58
3790.23 67
3790.37 74
3790.51 80
3790.65 85
3790.79 90
3790.93 94
3791.07 97
3791.22 98
3791.36 97
3791.50 95
3791.64 90
3791.78 84
3791.92 76
3792.06 69
3792.20 61
3792.35 54
3792.49 48
3792.63 42
3792.77 36
3792.91 32
3793.05 29
3793.19 28
3793.33 28
3793.48 31
3793.62 34
3793.76 39
3793.90 43
3794.04 46
3794.18 47
3794.32 46
3794.46 42
3794.61 36
3794.75 29
3794.89 21
3795.03 14
3795.17 7
3795.31 1
3795.45 0
3795.59 0
3795.74 0
3795.88 0
3796.02 0
3796.16 7
3796.30 16
3796.44 27
3796.58 38
3796.73 47
3796.87 54
3797.01 58
3797.15 60
3797.29 61
3797.43 62
3797.57 63
3797.71 65
3797.86 68
3798.00 71
3798.14 74
3798.28 77
3798.42 81
3798.56 84
3798.70 89
3798.85 94
3798.99 100
3799.13 105
3799.27 110
3799.41 113
3799.55 114
3799.69 114
3799.83 112
3799.98 108
3800.12 104
3800.26 100
3800.40 97
3800.54 94
3800.68 92
3800.82 90
3800.97 88
3801.11 85
3801.25 81
3801.39 76
3801.53 70
3801.67 63
3801.81 57
3801.96 51
3802.10 47
3802.24 45
3802.38 44
3802.52 44
3802.66 46
3802.80 47
3802.95 49
3803.09 50
3803.23 50
3803.37 49
3803.51 48
3803.65 48
3803.79 48
3803.94 48
3804.08 50
3804.22 51
3804.36 53
3804.50 54
3804.64 55
3804.78 55
3804.93 53
3805.07 50
3805.21 46
3805.35 40
3805.49 32
3805.63 23
3805.78 13
3805.92 3
3806.06 0
3806.20 0
3806.34 0
3806.48 0
3806.62 0
3806.77 3
3806.91 6
3807.05 8
3807.19 8
3807.33 8
3807.47 7
3807.61 7
3807.76 8
3807.90 8
3808.04 9
3808.18 8
3808.32 6
3808.46 3
3808.61 0
3808.75 0
3808.89 0
3809.03 0
3809.17 0
3809.31 0
3809.45 0
3809.60 1
3809.74 9
3809.88 19
3810.02 28
3810.16 38
3810.30 45
3810.45 52
3810.59 56
3810.73 59
3810.87 59
3811.01 59
3811.15 59
3811.30 59
3811.44 60
3811.58 63
3811.72 67
3811.86 74
3812.00 82
3812.14 92
3812.29 102
3812.43 112
3812.57 121
3812.71 130
3812.85 138
3812.99 145
3813.14 151
3813.28 156
3813.42 160
3813.56 163
3813.70 166
3813.84 167
3813.99 168
3814.13 168
3814.27 168
3814.41 168
3814.55 168
3814.69 169
3814.84 171
3814.98 173
3815.12 174
3815.26 176
3815.40 176
3815.54 176
3815.69 175
3815.83 174
3815.97 173
3816.11 175
3816.25 178
3816.39 185
3816.54 194
3816.68 204
3816.82 213
3816.96 221
3817.10 226
3817.24 227
3817.39 224
3817.53 218
3817.67 209
3817.81 199
3817.95 188
3818.09 178
3818.24 169
3818.38 162
3818.52 156
3818.66 151
3818.80 147
3818.95 143
3819.09 139
3819.23 135
3819.37 132
3819.51 128
3819.65 124
3819.80 121
3819.94 117
3820.08 112
3820.22 107
3820.36 101
3820.50 94
3820.65 88
3820.79 81
3820.93 76
3821.07 72
3821.21 69
3821.35 66
3821.50 65
3821.64 64
3821.78 62
3821.92 61
3822.06 60
3822.21 59
3822.35 59
3822.49 59
3822.63 59
3822.77 59
3822.91 59
3823.06 58
3823.20 56
3823.34 54
3823.48 52
3823.62 50
3823.77 49
3823.91 49
3824.05 51
3824.19 54
3824.33 58
3824.47 62
3824.62 68
3824.76 73
3824.90 78
3825.04 82
3825.18 86
3825.33 88
3825.47 91
3825.61 92
3825.75 93
3825.89 92
3826.04 91
3826.18 89
3826.32 87
3826.46 85
3826.60 84
3826.74 85
3826.89 86
3827.03 89
3827.17 91
3827.31 90
3827.45 86
3827.60 78
3827.74 68
3827.88 56
3828.02 47
3828.16 40
3828.31 39
3828.45 42
3828.59 48
3828.73 56
3828.87 64
3829.01 72
3829.16 79
3829.30 85
3829.44 92
3829.58 100
3829.72 109
3829.87 118
3830.01 126
3830.15 131
3830.29 132
3830.43 130
3830.58 126
3830.72 120
3830.86 114
3831.00 109
3831.14 104
3831.29 99
3831.43 92
3831.57 84
3831.71 74
3831.85 64
3832.00 54
3832.14 46
3832.28 40
3832.42 36
3832.56 34
3832.71 34
3832.85 33
3832.99 31
3833.13 28
3833.27 24
3833.42 21
3833.56 17
3833.70 16
3833.84 16
3833.98 18
3834.13 20
3834.27 24
3834.41 28
3834.55 32
3834.69 37
3834.84 42
3834.98 47
3835.12 52
3835.26 56
3835.40 58
3835.55 58
3835.69 55
3835.83 51
3835.97 46
3836.11 40
3836.26 36
3836.40 33
3836.54 31
3836.68 29
3836.82 27
3836.97 25
3837.11 25
3837.25 26
3837.39 30
3837.53 36
3837.68 46
3837.82 58
3837.96 70
3838.10 82
3838.25 91
3838.39 96
3838.53 96
3838.67 92
3838.81 83
3838.96 72
3839.10 59
3839.24 45
3839.38 31
3839.52 19
3839.67 9
3839.81 1
3839.95 0
3840.09 0
3840.24 0
3840.38 0
3840.52 3
3840.66 9
3840.80 15
3840.95 18
3841.09 20
3841.23 20
3841.37 19
3841.51 18
3841.66 18
3841.80 19
3841.94 21
3842.08 24
3842.23 28
3842.37 31
3842.51 34
3842.65 38
3842.79 42
3842.94 47
3843.08 53
3843.22 60
3843.36 65
3843.50 68
3843.65 67
3843.79 64
3843.93 58
3844.07 51
3844.22 43
3844.36 36
3844.50 31
3844.64 26
3844.78 22
3844.93 18
3845.07 15
3845.21 13
3845.35 11
3845.50 9
3845.64 7
3845.78 4
3845.92 0
3846.06 0
3846.21 0
3846.35 0
3846.49 0
3846.63 0
3846.78 0
3846.92 0
3847.06 4
3847.20 11
3847.34 17
3847.49 21
3847.63 24
3847.77 27
3847.91 29
3848.06 31
3848.20 33
3848.34 35
3848.48 36
3848.63 38
3848.77 40
3848.91 41
3849.05 42
3849.19 41
3849.34 39
3849.48 36
3849.62 33
3849.76 32
3849.91 34
3850.05 38
3850.19 45
3850.33 53
3850.48 61
3850.62 68
3850.76 72
3850.90 74
3851.04 74
3851.19 73
3851.33 70
3851.47 68
3851.61 66
3851.76 64
3851.90 65
3852.04 66
3852.18 68
3852.33 72
3852.47 76
3852.61 81
3852.75 85
3852.90 89
3853.04 92
3853.18 92
3853.32 91
3853.46 86
3853.61 78
3853.75 68
3853.89 56
3854.03 45
3854.18 35
3854.32 29
3854.46 27
3854.60 29
3854.75 36
3854.89 45
3855.03 56
3855.17 67
3855.32 76
3855.46 83
3855.60 86
3855.74 86
3855.89 81
3856.03 71
3856.17 59
3856.31 43
3856.45 26
3856.60 11
3856.74 0
3856.88 0
3857.02 0
3857.17 0
3857.31 0
3857.45 5
3857.59 18
3857.74 32
3857.88 44
3858.02 54
3858.16 60
3858.31 63
3858.45 61
3858.59 58
3858.73 54
3858.88 50
3859.02 49
3859.16 49
3859.30 53
3859.45 58
3859.59 66
3859.73 74
3859.87 82
3860.02 88
3860.16 93
3860.30 95
3860.44 94
3860.59 92
3860.73 88
3860.87 82
3861.01 76
3861.16 67
3861.30 58
3861.44 46
3861.58 34
3861.73 22
3861.87 10
3862.01 0
3862.15 0
3862.30 0
3862.44 0
3862.58 0
3862.72 0
3862.87 0
3863.01 0
3863.15 0
3863.29 5
3863.44 10
3863.58 14
3863.72 16
3863.86 16
3864.01 14
3864.15 11
3864.29 9
3864.44 7
3864.58 6
3864.72 6
3864.86 8
3865.01 10
3865.15 12
3865.29 14
3865.43 18
3865.58 23
3865.72 29
3865.86 38
3866.00 46
3866.15 54
3866.29 61
3866.43 65
3866.57 67
3866.72 67
3866.86 66
3867.00 65
3867.14 65
3867.29 67
3867.43 69
3867.57 71
3867.72 72
3867.86 72
3868.00 70
3868.14 68
3868.29 65
3868.43 62
3868.57 61
3868.71 60
3868.86 60
3869.00 60
3869.14 60
3869.28 61
3869.43 61
3869.57 62
3869.71 62
3869.86 62
3870.00 61
3870.14 59
3870.28 56
3870.43 52
3870.57 47
3870.71 43
3870.85 39
3871.00 38
3871.14 39
3871.28 43
3871.42 49
3871.57 56
3871.71 62
3871.85 67
3872.00 69
3872.14 68
3872.28 66
3872.42 64
3872.57 64
3872.71 68
3872.85 74
3872.99 83
3873.14 92
3873.28 100
3873.42 105
3873.57 105
3873.71 100
3873.85 91
3873.99 80
3874.14 70
3874.28 62
3874.42 58
3874.56 57
3874.71 59
3874.85 63
3874.99 66
3875.14 67
3875.28 67
3875.42 64
3875.56 60
3875.71 58
3875.85 57
3875.99 59
3876.14 65
3876.28 74
3876.42 84
3876.56 93
3876.71 100
3876.85 102
3876.99 102
3877.14 97
3877.28 90
3877.42 83
3877.56 76
3877.71 71
3877.85 68
3877.99 66
3878.13 65
3878.28 66
3878.42 67
3878.56 68
3878.71 71
3878.85 74
3878.99 79
3879.13 84
3879.28 90
3879.42 94
3879.56 98
3879.71 101
3879.85 104
3879.99 106
3880.13 107
3880.28 108
3880.42 109
3880.56 108
3880.71 106
3880.85 104
3880.99 101
3881.13 100
3881.28 98
3881.42 98
3881.56 98
3881.71 98
3881.85 98
3881.99 97
3882.14 97
3882.28 97
3882.42 97
3882.56 96
3882.71 95
3882.85 93
3882.99 92
3883.14 92
3883.28 94
3883.42 98
3883.56 106
3883.71 115
3883.85 125
3883.99 134
3884.14 141
3884.28 145
3884.42 146
3884.56 145
3884.71 142
3884.85 139
3884.99 135
3885.14 130
3885.28 125
3885.42 120
3885.57 113
3885.71 106
3885.85 99
3885.99 92
3886.14 87
3886.28 85
3886.42 86
3886.57 89
3886.71 95
3886.85 103
3887.00 111
3887.14 118
3887.28 124
3887.42 129
3887.57 132
3887.71 134
3887.85 134
3888.00 133
3888.14 129
3888.28 123
3888.43 115
3888.57 105
3888.71 96
3888.85 87
3889.00 80
3889.14 75
3889.28 72
3889.43 69
3889.57 66
3889.71 62
3889.86 57
3890.00 50
3890.14 43
3890.29 37
3890.43 34
3890.57 35
3890.71 39
3890.86 47
3891.00 58
3891.14 70
3891.29 83
3891.43 93
3891.57 102
3891.72 107
3891.86 110
3892.00 109
3892.14 105
3892.29 100
3892.43 93
3892.57 85
3892.72 77
3892.86 69
3893.00 62
3893.15 56
3893.29 52
3893.43 50
3893.58 50
3893.72 52
3893.86 54
3894.01 56
3894.15 58
3894.29 58
3894.43 55
3894.58 51
3894.72 44
3894.86 36
3895.01 28
3895.15 21
3895.29 15
3895.44 12
3895.58 12
3895.72 15
3895.87 19
3896.01 25
3896.15 30
3896.30 34
3896.44 36
3896.58 36
3896.73 34
3896.87 30
3897.01 27
3897.15 23
3897.30 21
3897.44 21
3897.58 23
3897.73 26
3897.87 32
3898.01 38
3898.16 44
3898.30 51
3898.44 57
3898.59 62
3898.73 67
3898.87 72
3899.02 77
3899.16 83
3899.30 90
3899.45 96
3899.59 101
3899.73 103
3899.88 102
3900.02 97
3900.16 88
3900.31 77
3900.45 65
3900.59 54
3900.74 46
3900.88 40
3901.02 37
3901.16 37
3901.31 37
3901.45 37
3901.59 37
3901.74 34
3901.88 31
3902.02 29
3902.17 28
3902.31 30
3902.45 35
3902.60 44
3902.74 56
3902.88 70
3903.03 85
3903.17 99
3903.31 111
3903.46 121
3903.60 130
3903.74 136
3903.89 142
3904.03 147
3904.17 151
3904.32 155
3904.46 157
3904.60 157
3904.75 154
3904.89 148
3905.03 141
3905.18 132
3905.32 124
3905.46 117
3905.61 113
3905.75 111
3905.89 111
3906.04 111
3906.18 112
3906.32 111
3906.47 109
3906.61 106
3906.75 103
3906.90 100
3907.04 97
3907.18 96
3907.33 96
3907.47 97
3907.61 97
3907.76 96
3907.90 94
3908.04 90
3908.19 85
3908.33 79
3908.47 74
3908.62 70
3908.76 67
3908.90 65
3909.05 64
3909.19 65
3909.33 67
3909.48 68
3909.62 69
3909.76 69
3909.91 66
3910.05 62
3910.20 54
3910.34 45
3910.48 34
3910.63 22
3910.77 12
3910.91 3
3911.06 0
3911.20 0
3911.34 0
3911.49 1
3911.63 5
3911.77 10
3911.92 14
3912.06 17
3912.20 19
3912.35 21
3912.49 23
3912.63 26
3912.78 30
3912.92 35
3913.06 40
3913.21 44
3913.35 47
3913.49 47
3913.64 44
3913.78 38
3913.92 30
3914.07 21
3914.21 12
3914.36 4
3914.50 0
3914.64 0
3914.79 0
3914.93 0
3915.07 0
3915.22 0
3915.36 0
3915.50 0
3915.65 0
3915.79 0
3915.93 6
3916.08 13
3916.22 21
3916.36 27
3916.51 31
3916.65 33
3916.80 34
3916.94 34
3917.08 34
3917.23 35
3917.37 36
3917.51 37
3917.66 37
3917.80 36
3917.94 34
3918.09 31
3918.23 29
3918.37 27
3918.52 26
3918.66 28
3918.81 30
3918.95 31
3919.09 32
3919.24 32
3919.38 30
3919.52 26
3919.67 23
3919.81 19
3919.95 17
3920.10 15
3920.24 14
3920.38 12
3920.53 10
3920.67 7
3920.82 4
3920.96 0
3921.10 0
3921.25 0
3921.39 0
3921.53 0
3921.68 0
3921.82 1
3921.96 3
3922.11 5
3922.25 5
3922.40 5
3922.54 4
3922.68 4
3922.83 4
3922.97 5
3923.11 6
3923.26 6
3923.40 5
3923.54 3
3923.69 0
3923.83 0
3923.98 0
3924.12 0
3924.26 0
3924.41 0
3924.55 5
3924.69 18
3924.84 33
3924.98 49
3925.13 64
3925.27 76
3925.41 84
3925.56 87
3925.70 85
3925.84 79
3925.99 70
3926.13 59
3926.27 46
3926.42 32
3926.56 20
3926.71 9
3926.85 1
3926.99 0
3927.14 0
3927.28 0
3927.42 0
3927.57 6
3927.71 11
3927.86 14
3928.00 15
3928.14 16
3928.29 16
3928.43 17
3928.57 21
3928.72 27
3928.86 34
3929.01 42
3929.15 49
3929.29 53
3929.44 54
3929.58 53
3929.72 50
3929.87 48
3930.01 47
3930.16 49
3930.30 54
3930.44 60
3930.59 66
3930.73 72
3930.88 74
3931.02 74
3931.16 70
3931.31 63
3931.45 54
3931.59 44
3931.74 35
3931.88 27
3932.03 21
3932.17 18
3932.31 18
3932.46 19
3932.60 21
3932.74 22
3932.89 23
3933.03 21
3933.18 19
3933.32 14
3933.46 10
3933.61 6
3933.75 3
3933.90 3
3934.04 4
3934.18 7
3934.33 11
3934.47 16
3934.61 20
3934.76 23
3934.90 24
3935.05 23
3935.19 21
3935.33 20
3935.48 19
3935.62 21
3935.77 24
3935.91 30
3936.05 37
3936.20 45
3936.34 53
3936.49 60
3936.63 66
3936.77 71
3936.92 75
3937.06 77
3937.20 78
3937.35 79
3937.49 80
3937.64 81
3937.78 83
3937.92 84
3938.07 84
3938.21 84
3938.36 83
3938.50 81
3938.64 78
3938.79 74
3938.93 68
3939.08 62
3939.22 55
3939.36 48
3939.51 41
3939.65 36
3939.80 33
3939.94 32
3940.08 31
3940.23 31
3940.37 31
3940.52 28
3940.66 24
3940.80 19
3940.95 13
3941.09 7
3941.24 2
3941.38 1
3941.52 3
3941.67 7
3941.81 14
3941.96 21
3942.10 28
3942.24 33
3942.39 37
3942.53 38
3942.68 39
3942.82 40
3942.96 42
3943.11 45
3943.25 50
3943.40 56
3943.54 62
3943.68 67
3943.83 71
3943.97 73
3944.12 74
3944.26 74
3944.40 72
3944.55 71
3944.69 69
3944.84 67
3944.98 66
3945.12 66
3945.27 67
3945.41 69
3945.56 72
3945.70 76
3945.84 80
3945.99 83
3946.13 85
3946.28 85
3946.42 84
3946.56 82
3946.71 80
3946.85 79
3947.00 78
3947.14 79
3947.29 79
3947.43 80
3947.57 79
3947.72 76
3947.86 72
3948.01 68
3948.15 64
3948.29 61
3948.44 61
3948.58 64
3948.73 69
3948.87 77
3949.01 85
3949.16 93
3949.30 99
3949.45 104
3949.59 107
3949.74 109
3949.88 111
3950.02 111
3950.17 112
3950.31 111
3950.46 109
3950.60 104
3950.74 97
3950.89 89
3951.03 79
3951.18 69
3951.32 61
3951.47 54
3951.61 49
3951.75 45
3951.90 42
3952.04 38
3952.19 34
3952.33 31
3952.47 28
3952.62 25
3952.76 22
3952.91 19
3953.05 17
3953.20 13
3953.34 10
3953.48 7
3953.63 6
3953.77 7
3953.92 12
3954.06 20
3954.21 31
3954.35 43
3954.49 54
3954.64 64
3954.78 72
3954.93 78
3955.07 82
3955.21 86
3955.36 90
3955.50 93
3955.65 96
3955.79 99
3955.94 101
3956.08 103
3956.22 105
3956.37 108
3956.51 111
3956.66 116
3956.80 121
3956.95 125
3957.09 128
3957.23 128
3957.38 125
3957.52 120
3957.67 112
3957.81 104
3957.96 96
3958.10 88
3958.24 82
3958.39 76
3958.53 69
3958.68 62
3958.82 53
3958.97 43
3959.11 32
3959.25 22
3959.40 14
3959.54 9
3959.69 7
3959.83 9
3959.98 13
3960.12 19
3960.27 25
3960.41 29
3960.55 29
3960.70 24
3960.84 16
3960.99 7
3961.13 0
3961.28 0
3961.42 0
3961.56 5
3961.71 19
3961.85 35
3962.00 51
3962.14 65
3962.29 75
3962.43 79
3962.57 79
3962.72 74
3962.86 65
3963.01 56
3963.15 46
3963.30 37
3963.44 31
3963.59 26
3963.73 24
3963.87 23
3964.02 22
3964.16 20
3964.31 16
3964.45 10
3964.60 3
3964.74 0
3964.89 0
3965.03 0
3965.17 0
3965.32 0
3965.46 0
3965.61 0
3965.75 0
3965.90 10
3966.04 20
3966.19 29
3966.33 36
3966.47 42
3966.62 44
3966.76 45
3966.91 43
3967.05 39
3967.20 34
3967.34 29
3967.49 26
3967.63 24
3967.77 26
3967.92 29
3968.06 33
3968.21 38
3968.35 43
3968.50 47
3968.64 50
3968.79 52
3968.93 55
3969.07 57
3969.22 60
3969.36 63
3969.51 66
3969.65 69
3969.80 71
3969.94 73
3970.09 73
3970.23 73
3970.38 72
3970.52 70
3970.66 66
3970.81 60
3970.95 53
3971.10 44
3971.24 36
3971.39 29
3971.53 24
3971.68 22
3971.82 23
3971.97 26
3972.11 31
3972.25 38
3972.40 45
3972.54 51
3972.69 56
3972.83 60
3972.98 63
3973.12 63
3973.27 63
3973.41 61
3973.56 57
3973.70 53
3973.84 50
3973.99 48
3974.13 47
3974.28 48
3974.42 50
3974.57 52
3974.71 53
3974.86 54
3975.00 55
3975.15 54
3975.29 54
3975.44 54
3975.58 55
3975.72 57
3975.87 60
3976.01 65
3976.16 70
3976.30 75
3976.45 80
3976.59 85
3976.74 88
3976.88 90
3977.03 90
3977.17 89
3977.32 86
3977.46 83
3977.60 80
3977.75 78
3977.89 77
3978.04 77
3978.18 77
3978.33 78
3978.47 77
3978.62 75
3978.76 72
3978.91 68
3979.05 64
3979.20 60
3979.34 57
3979.49 54
3979.63 52
3979.77 49
3979.92 46
3980.06 40
3980.21 33
3980.35 25
3980.50 18
3980.64 11
3980.79 7
3980.93 7
3981.08 11
3981.22 19
3981.37 29
3981.51 40
3981.66 51
3981.80 61
3981.95 69
3982.09 76
3982.23 80
3982.38 83
3982.52 85
3982.67 86
3982.81 85
3982.96 84
3983.10 82
3983.25 79
3983.39 76
3983.54 71
3983.68 66
3983.83 60
3983.97 53
3984.12 45
3984.26 38
3984.41 31
3984.55 25
3984.70 20
3984.84 16
3984.99 13
3985.13 10
3985.27 9
3985.42 8
3985.56 8
3985.71 9
3985.85 11
3986.00 12
3986.14 14
3986.29 17
3986.43 20
3986.58 25
3986.72 30
3986.87 38
3987.01 47
3987.16 57
3987.30 68
3987.45 77
3987.59 84
3987.74 89
3987.88 89
3988.03 85
3988.17 76
3988.32 65
3988.46 53
3988.61 41
3988.75 30
3988.90 23
3989.04 19
3989.19 19
3989.33 22
3989.47 28
3989.62 35
3989.76 42
3989.91 48
3990.05 52
3990.20 53
3990.34 50
3990.49 44
3990.63 37
3990.78 28
3990.92 21
3991.07 15
3991.21 11
3991.36 8
3991.50 6
3991.65 3
3991.79 0
3991.94 0
3992.08 0
3992.23 0
3992.37 0
3992.52 0
3992.66 0
3992.81 0
3992.95 4
3993.10 12
3993.24 21
3993.39 31
3993.53 40
3993.68 49
3993.82 59
3993.97 68
3994.11 77
3994.26 83
3994.40 87
3994.55 89
3994.69 88
3994.84 86
3994.98 83
3995.13 79
3995.27 76
3995.42 71
3995.56 66
3995.71 59
3995.85 51
3996.00 44
3996.14 38
3996.29 35
3996.43 36
3996.58 39
3996.72 43
3996.87 46
3997.01 47
3997.16 45
3997.30 41
3997.45 34
3997.59 27
3997.74 21
3997.88 17
3998.03 17
3998.17 19
3998.32 24
3998.46 30
3998.61 36
3998.75 42
3998.90 47
3999.04 50
3999.19 53
3999.33 54
3999.48 56
3999.62 56
3999.77 55
3999.91 52
4000.06 48
4000.20 43
4000.35 38
4000.49 33
4000.64 29
4000.78 27
4000.93 28
4001.07 30
4001.22 35
4001.36 42
4001.51 50
4001.65 60
4001.80 69
4001.94 78
4002.09 86
4002.23 91
4002.38 92
4002.52 92
4002.67 88
4002.81 84
4002.96 79
4003.10 73
4003.25 67
4003.39 61
4003.54 54
4003.68 46
4003.83 37
4003.98 28
4004.12 19
4004.27 10
4004.41 2
4004.56 0
4004.70 0
4004.85 0
4004.99 0
4005.14 0
4005.28 0
4005.43 0
4005.57 0
4005.72 2
4005.86 5
4006.01 7
4006.15 11
4006.30 16
4006.44 22
4006.59 29
4006.73 36
4006.88 42
4007.02 48
4007.17 52
4007.31 54
4007.46 56
4007.60 57
4007.75 58
4007.89 58
4008.04 59
4008.19 60
4008.33 61
4008.48 62
4008.62 63
4008.77 64
4008.91 64
4009.06 63
4009.20 62
4009.35 61
4009.49 61
4009.64 62
4009.78 65
4009.93 69
4010.07 73
4010.22 76
4010.36 78
4010.51 77
4010.65 75
4010.80 70
4010.94 66
4011.09 61
4011.24 57
4011.38 54
4011.53 49
4011.67 44
4011.82 38
4011.96 31
4012.11 25
4012.25 19
4012.40 15
4012.54 13
4012.69 12
4012.83 13
4012.98 14
4013.12 15
4013.27 17
4013.41 19
4013.56 22
4013.70 28
4013.85 35
4014.00 44
4014.14 54
4014.29 63
4014.43 70
4014.58 74
4014.72 74
4014.87 71
4015.01 67
4015.16 62
4015.30 59
4015.45 59
4015.59 62
4015.74 67
4015.88 74
4016.03 82
4016.18 89
4016.32 94
4016.47 98
4016.61 99
4016.76 98
4016.90 95
4017.05 89
4017.19 80
4017.34 69
4017.48 57
4017.63 45
4017.77 35
4017.92 27
4018.07 23
4018.21 21
4018.36 22
4018.50 23
4018.65 25
4018.79 27
4018.94 29
4019.08 30
4019.23 32
4019.37 33
4019.52 35
4019.66 38
4019.81 40
4019.96 44
4020.10 48
4020.25 53
4020.39 58
4020.54 63
4020.68 67
4020.83 70
4020.97 73
4021.12 76
4021.26 81
4021.41 86
4021.56 92
4021.70 98
4021.85 104
4021.99 108
4022.14 111
4022.28 111
4022.43 109
4022.57 106
4022.72 101
4022.86 97
4023.01 93
4023.16 91
4023.30 92
4023.45 95
4023.59 102
4023.74 111
4023.88 122
4024.03 133
4024.17 142
4024.32 148
4024.47 150
4024.61 146
4024.76 138
4024.90 126
4025.05 112
4025.19 99
4025.34 86
4025.48 76
4025.63 70
4025.77 66
4025.92 63
4026.07 61
4026.21 58
4026.36 53
4026.50 47
4026.65 40
4026.79 32
4026.94 26
4027.08 21
4027.23 18
4027.38 15
4027.52 13
4027.67 11
4027.81 8
4027.96 5
4028.10 3
4028.25 1
4028.39 1
4028.54 3
4028.69 5
4028.83 8
4028.98 11
4029.12 13
4029.27 14
4029.41 13
4029.56 11
4029.70 9
4029.85 7
4030.00 5
4030.14 3
4030.29 2
4030.43 0
4030.58 0
4030.72 0
4030.87 0
4031.02 0
4031.16 0
4031.31 0
4031.45 0
4031.60 7
4031.74 17
4031.89 28
4032.03 38
4032.18 46
4032.33 51
4032.47 52
4032.62 51
4032.76 48
4032.91 45
4033.05 43
4033.20 42
4033.35 43
4033.49 46
4033.64 47
4033.78 46
4033.93 43
4034.07 37
4034.22 29
4034.37 22
4034.51 15
4034.66 12
4034.80 11
4034.95 13
4035.09 16
4035.24 20
4035.39 23
4035.53 25
4035.68 26
4035.82 25
4035.97 25
4036.11 23
4036.26 22
4036.41 20
4036.55 19
4036.70 17
4036.84 16
4036.99 16
4037.13 17
4037.28 19
4037.43 23
4037.57 26
4037.72 28
4037.86 27
4038.01 25
4038.15 19
4038.30 13
4038.45 6
4038.59 1
4038.74 0
4038.88 0
4039.03 0
4039.17 3
4039.32 8
4039.47 16
4039.61 23
4039.76 31
4039.90 37
4040.05 41
4040.19 42
4040.34 42
4040.49 41
4040.63 41
4040.78 41
4040.92 44
4041.07 50
4041.22 58
4041.36 67
4041.51 76
4041.65 84
4041.80 90
4041.94 92
4042.09 90
4042.24 85
4042.38 77
4042.53 69
4042.67 62
4042.82 57
4042.97 56
4043.11 59
4043.26 65
4043.40 73
4043.55 81
4043.69 88
4043.84 93
4043.99 95
4044.13 95
4044.28 93
4044.42 89
4044.57 85
4044.72 80
4044.86 75
4045.01 71
4045.15 67
4045.30 64
4045.44 60
4045.59 57
4045.74 55
4045.88 52
4046.03 50
4046.17 47
4046.32 43
4046.47 40
4046.61 35
4046.76 29
4046.90 23
4047.05 17
4047.20 10
4047.34 4
4047.49 0
4047.63 0
4047.78 0
4047.93 0
4048.07 0
4048.22 0
4048.36 0
4048.51 6
4048.66 15
4048.80 24
4048.95 33
4049.09 42
4049.24 50
4049.38 56
4049.53 62
4049.68 68
4049.82 74
4049.97 79
4050.11 84
4050.26 89
4050.41 93
4050.55 98
4050.70 102
4050.84 106
4050.99 110
4051.14 113
4051.28 115
4051.43 114
4051.57 110
4051.72 104
4051.87 96
4052.01 88
4052.16 80
4052.30 74
4052.45 70
4052.60 69
4052.74 69
4052.89 69
4053.03 70
4053.18 68
4053.33 66
4053.47 61
4053.62 56
4053.76 51
4053.91 48
4054.06 50
4054.20 55
4054.35 66
4054.49 80
4054.64 95
4054.79 109
4054.93 120
4055.08 125
4055.23 126
4055.37 120
4055.52 111
4055.66 99
4055.81 86
4055.96 73
4056.10 60
4056.25 50
4056.39 42
4056.54 37
4056.69 36
4056.83 37
4056.98 41
4057.12 48
4057.27 55
4057.42 63
4057.56 69
4057.71 73
4057.85 74
4058.00 71
4058.15 67
4058.29 60
4058.44 53
4058.59 45
4058.73 36
4058.88 27
4059.02 18
4059.17 9
4059.32 2
4059.46 0
4059.61 0
4059.75 0
4059.90 0
4060.05 0
4060.19 3
4060.34 10
4060.48 17
4060.63 23
4060.78 30
4060.92 35
4061.07 41
4061.22 46
4061.36 50
4061.51 54
4061.65 58
4061.80 61
4061.95 63
4062.09 64
4062.24 64
4062.39 63
4062.53 60
4062.68 55
4062.82 48
4062.97 39
4063.12 28
4063.26 18
4063.41 8
4063.55 0
4063.70 0
4063.85 0
4063.99 0
4064.14 0
4064.29 0
4064.43 4
4064.58 10
4064.72 15
4064.87 20
4065.02 23
4065.16 24
4065.31 24
4065.46 21
4065.60 17
4065.75 11
4065.89 5
4066.04 0
4066.19 0
4066.33 0
4066.48 0
4066.63 0
4066.77 0
4066.92 0
4067.06 0
4067.21 1
4067.36 9
4067.50 17
4067.65 25
4067.80 31
4067.94 37
4068.09 40
4068.23 41
4068.38 40
4068.53 37
4068.67 33
4068.82 29
4068.97 25
4069.11 22
4069.26 20
4069.41 17
4069.55 14
4069.70 11
4069.84 8
4069.99 6
4070.14 7
4070.28 10
4070.43 15
4070.58 22
4070.72 28
4070.87 32
4071.01 34
4071.16 32
4071.31 28
4071.45 23
4071.60 18
4071.75 15
4071.89 13
4072.04 13
4072.19 12
4072.33 11
4072.48 10
4072.62 7
4072.77 5
4072.92 4
4073.06 4
4073.21 7
4073.36 12
4073.50 19
4073.65 26
4073.80 32
4073.94 36
4074.09 39
4074.24 40
4074.38 39
4074.53 36
4074.67 32
4074.82 27
4074.97 21
4075.11 14
4075.26 6
4075.41 0
4075.55 0
4075.70 0
4075.85 0
4075.99 0
4076.14 0
4076.29 0
4076.43 9
4076.58 16
4076.72 20
4076.87 19
4077.02 14
4077.16 6
4077.31 0
4077.46 0
4077.60 0
4077.75 0
4077.90 0
4078.04 6
4078.19 18
4078.34 32
4078.48 45
4078.63 58
4078.77 70
4078.92 80
4079.07 88
4079.21 95
4079.36 98
4079.51 99
4079.65 96
4079.80 92
4079.95 86
4080.09 80
4080.24 76
4080.39 74
4080.53 74
4080.68 75
4080.83 76
4080.97 77
4081.12 77
4081.27 75
4081.41 73
4081.56 72
4081.71 72
4081.85 74
4082.00 78
4082.14 84
4082.29 91
4082.44 98
4082.58 105
4082.73 113
4082.88 120
4083.02 128
4083.17 137
4083.32 146
4083.46 157
4083.61 168
4083.76 179
4083.90 188
4084.05 196
4084.20 200
4084.34 201
4084.49 199
4084.64 194
4084.78 189
4084.93 183
4085.08 180
4085.22 178
4085.37 179
4085.52 181
4085.66 182
4085.81 182
4085.96 179
4086.10 173
4086.25 166
4086.40 157
4086.54 149
4086.69 143
4086.84 140
4086.98 139
4087.13 142
4087.28 146
4087.42 151
4087.57 157
4087.72 161
4087.86 162
4088.01 162
4088.16 160
4088.30 155
4088.45 150
4088.60 145
4088.74 139
4088.89 135
4089.04 131
4089.18 127
4089.33 124
4089.48 121
4089.62 118
4089.77 113
4089.92 109
4090.06 104
4090.21 99
4090.36 94
4090.50 89
4090.65 86
4090.80 83
4090.94 81
4091.09 79
4091.24 76
4091.38 73
4091.53 70
4091.68 66
4091.82 63
4091.97 59
4092.12 56
4092.26 54
4092.41 53
4092.56 53
4092.70 54
4092.85 55
4093.00 57
4093.14 58
4093.29 59
4093.44 58
4093.58 57
4093.73 54
4093.88 51
4094.02 48
4094.17 45
4094.32 43
4094.46 41
4094.61 42
4094.76 44
4094.90 47
4095.05 51
4095.20 56
4095.34 62
4095.49 69
4095.64 75
4095.78 81
4095.93 87
4096.08 93
4096.23 98
4096.37 103
4096.52 106
4096.67 108
4096.81 108
4096.96 106
4097.11 102
4097.25 99
4097.40 97
4097.55 99
4097.69 104
4097.84 114
4097.99 125
4098.13 135
4098.28 142
4098.43 144
4098.57 140
4098.72 132
4098.87 121
4099.01 110
4099.16 102
4099.31 99
4099.46 100
4099.60 105
4099.75 113
4099.90 121
4100.04 126
4100.19 127
4100.34 124
4100.48 116
4100.63 104
4100.78 89
4100.92 75
4101.07 63
4101.22 53
4101.36 47
4101.51 45
4101.66 44
4101.81 45
4101.95 46
4102.10 46
4102.25 45
4102.39 43
4102.54 41
4102.69 39
4102.83 39
4102.98 40
4103.13 42
4103.27 46
4103.42 50
4103.57 54
4103.72 57
4103.86 59
4104.01 62
4104.16 66
4104.30 72
4104.45 80
4104.60 90
4104.74 100
4104.89 109
4105.04 116
4105.18 119
4105.33 118
4105.48 114
4105.63 107
4105.77 100
4105.92 94
4106.07 90
4106.21 89
4106.36 92
4106.51 95
4106.65 100
4106.80 102
4106.95 103
4107.10 100
4107.24 93
4107.39 83
4107.54 71
4107.68 57
4107.83 44
4107.98 32
4108.12 22
4108.27 15
4108.42 14
4108.57 16
4108.71 23
4108.86 32
4109.01 42
4109.15 52
4109.30 59
4109.45 64
4109.59 66
4109.74 67
4109.89 67
4110.04 66
4110.18 66
4110.33 66
4110.48 66
4110.62 65
4110.77 64
4110.92 62
4111.07 61
4111.21 60
4111.36 59
4111.51 59
4111.65 57
4111.80 55
4111.95 52
4112.09 48
4112.24 44
4112.39 41
4112.54 41
4112.68 42
4112.83 44
4112.98 46
4113.12 46
4113.27 44
4113.42 39
4113.57 33
4113.71 27
4113.86 21
4114.01 17
4114.15 14
4114.30 13
4114.45 12
4114.60 11
4114.74 10
4114.89 9
4115.04 7
4115.18 4
4115.33 2
4115.48 0
4115.63 0
4115.77 0
4115.92 0
4116.07 0
4116.21 0
4116.36 0
4116.51 0
4116.66 0
4116.80 3
4116.95 7
4117.10 10
4117.24 12
4117.39 14
4117.54 16
4117.69 19
4117.83 23
4117.98 28
4118.13 35
4118.27 43
4118.42 50
4118.57 56
4118.72 59
4118.86 61
4119.01 62
4119.16 63
4119.30 64
4119.45 66
4119.60 68
4119.75 69
4119.89 67
4120.04 62
4120.19 54
4120.34 45
4120.48 35
4120.63 28
4120.78 24
4120.92 25
4121.07 30
4121.22 40
4121.37 52
4121.51 66
4121.66 78
4121.81 87
4121.96 92
4122.10 92
4122.25 86
4122.40 77
4122.54 65
4122.69 54
4122.84 46
4122.99 42
4123.13 42
4123.28 45
4123.43 49
4123.58 52
4123.72 51
4123.87 47
4124.02 38
4124.16 26
4124.31 12
4124.46 0
4124.61 0
4124.75 0
4124.90 0
4125.05 0
4125.20 2
4125.34 15
4125.49 28
4125.64 38
4125.78 44
4125.93 44
4126.08 40
4126.23 33
4126.37 25
4126.52 19
4126.67 15
4126.82 15
4126.96 19
4127.11 27
4127.26 35
4127.41 45
4127.55 54
4127.70 62
4127.85 69
4127.99 75
4128.14 79
4128.29 82
4128.44 84
4128.58 86
4128.73 87
4128.88 87
4129.03 86
4129.17 85
4129.32 82
4129.47 77
4129.62 71
4129.76 64
4129.91 58
4130.06 52
4130.21 49
4130.35 48
4130.50 48
4130.65 50
4130.80 53
4130.94 55
4131.09 57
4131.24 57
4131.38 57
4131.53 55
4131.68 54
4131.83 53
4131.97 52
4132.12 53
4132.27 55
4132.42 58
4132.56 62
4132.71 65
4132.86 68
4133.01 69
4133.15 67
4133.30 64
4133.45 57
4133.60 48
4133.74 37
4133.89 25
4134.04 15
4134.19 7
4134.33 2
4134.48 2
4134.63 5
4134.78 11
4134.92 17
4135.07 23
4135.22 26
4135.37 28
4135.51 27
4135.66 25
4135.81 24
4135.96 23
4136.10 24
4136.25 26
4136.40 27
4136.55 28
4136.69 26
4136.84 21
4136.99 13
4137.14 3
4137.28 0
4137.43 0
4137.58 0
4137.73 0
4137.87 0
4138.02 0
4138.17 0
4138.32 4
4138.46 12
4138.61 19
4138.76 23
4138.91 25
4139.05 28
4139.20 32
4139.35 38
4139.50 45
4139.65 52
4139.79 58
4139.94 62
4140.09 66
4140.24 69
4140.38 72
4140.53 77
4140.68 84
4140.83 90
4140.97 95
4141.12 97
4141.27 96
4141.42 92
4141.56 84
4141.71 76
4141.86 68
4142.01 62
4142.15 60
4142.30 59
4142.45 61
4142.60 64
4142.74 66
4142.89 67
4143.04 65
4143.19 60
4143.34 52
4143.48 41
4143.63 29
4143.78 16
4143.93 5
4144.07 0
4144.22 0
4144.37 0
4144.52 0
4144.66 0
4144.81 0
4144.96 4
4145.11 6
4145.25 6
4145.40 5
4145.55 3
4145.70 2
4145.85 1
4145.99 1
4146.14 2
4146.29 3
4146.44 5
4146.58 6
4146.73 7
4146.88 8
4147.03 10
4147.17 13
4147.32 18
4147.47 25
4147.62 35
4147.77 46
4147.91 58
4148.06 70
4148.21 79
4148.36 86
4148.50 89
4148.65 90
4148.80 89
4148.95 88
4149.10 85
4149.24 82
4149.39 79
4149.54 75
4149.69 71
4149.83 67
4149.98 62
4150.13 58
4150.28 55
4150.43 53
4150.57 50
4150.72 47
4150.87 44
4151.02 41
4151.16 37
4151.31 33
4151.46 31
4151.61 29
4151.76 30
4151.90 31
4152.05 34
4152.20 39
4152.35 45
4152.49 53
4152.64 62
4152.79 71
4152.94 79
4153.09 86
4153.23 91
4153.38 92
4153.53 92
4153.68 89
4153.82 86
4153.97 83
4154.12 82
4154.27 81
4154.42 82
4154.56 84
4154.71 86
4154.86 88
4155.01 90
4155.15 92
4155.30 95
4155.45 99
4155.60 104
4155.75 109
4155.89 116
4156.04 123
4156.19 129
4156.34 135
4156.49 138
4156.63 140
4156.78 139
4156.93 137
4157.08 133
4157.23 128
4157.37 122
4157.52 116
4157.67 109
4157.82 101
4157.96 92
4158.11 82
4158.26 72
4158.41 63
4158.56 55
4158.70 49
4158.85 44
4159.00 41
4159.15 40
4159.30 38
4159.44 36
4159.59 33
4159.74 28
4159.89 22
4160.04 15
4160.18 6
4160.33 0
4160.48 0
4160.63 0
4160.78 0
4160.92 0
4161.07 0
4161.22 0
4161.37 0
4161.51 5
4161.66 11
4161.81 17
4161.96 20
4162.11 22
4162.25 24
4162.40 26
4162.55 29
4162.70 33
4162.85 38
4162.99 42
4163.14 47
4163.29 49
4163.44 50
4163.59 51
4163.73 52
4163.88 53
4164.03 57
4164.18 62
4164.33 67
4164.47 73
4164.62 78
4164.77 82
4164.92 84
4165.07 86
4165.21 88
4165.36 90
4165.51 93
4165.66 96
4165.81 98
4165.96 99
4166.10 98
4166.25 94
4166.40 89
4166.55 84
4166.70 79
4166.84 75
4166.99 73
4167.14 71
4167.29 69
4167.44 66
4167.58 63
4167.73 60
4167.88 57
4168.03 55
4168.18 54
4168.32 53
4168.47 52
4168.62 50
4168.77 46
4168.92 41
4169.06 36
4169.21 30
4169.36 26
4169.51 24
4169.66 25
4169.81 28
4169.95 34
4170.10 41
4170.25 49
4170.40 58
4170.55 67
4170.69 76
4170.84 82
4170.99 86
4171.14 87
4171.29 85
4171.43 80
4171.58 74
4171.73 67
4171.88 61
4172.03 57
4172.18 55
4172.32 54
4172.47 53
4172.62 53
4172.77 51
4172.92 49
4173.06 45
4173.21 40
4173.36 35
4173.51 30
4173.66 26
4173.81 24
4173.95 24
4174.10 28
4174.25 34
4174.40 41
4174.55 50
4174.69 58
4174.84 66
4174.99 74
4175.14 80
4175.29 86
4175.44 92
4175.58 96
4175.73 98
4175.88 99
4176.03 98
4176.18 96
4176.32 92
4176.47 90
4176.62 88
4176.77 88
4176.92 89
4177.07 92
4177.21 95
4177.36 97
4177.51 98
4177.66 97
4177.81 93
4177.96 87
4178.10 78
4178.25 69
4178.40 60
4178.55 53
4178.70 49
4178.84 50
4178.99 55
4179.14 64
4179.29 76
4179.44 90
4179.59 103
4179.73 114
4179.88 122
4180.03 127
4180.18 130
4180.33 130
4180.48 128
4180.62 125
4180.77 120
4180.92 113
4181.07 105
4181.22 96
4181.37 87
4181.51 79
4181.66 73
4181.81 70
4181.96 70
4182.11 72
4182.26 77
4182.40 83
4182.55 88
4182.70 92
4182.85 93
4183.00 93
4183.15 90
4183.29 86
4183.44 81
4183.59 76
4183.74 72
4183.89 70
4184.04 69
4184.18 69
4184.33 69
4184.48 67
4184.63 65
4184.78 61
4184.93 57
4185.07 53
4185.22 51
4185.37 53
4185.52 58
4185.67 69
4185.82 84
4185.96 104
4186.11 125
4186.26 146
4186.41 164
4186.56 176
4186.71 180
4186.86 179
4187.00 172
4187.15 162
4187.30 153
4187.45 148
4187.60 147
4187.75 151
4187.89 159
4188.04 167
4188.19 173
4188.34 176
4188.49 175
4188.64 168
4188.78 159
4188.93 146
4189.08 133
4189.23 120
4189.38 109
4189.53 99
4189.68 92
4189.82 86
4189.97 82
4190.12 79
4190.27 77
4190.42 76
4190.57 75
4190.72 77
4190.86 80
4191.01 87
4191.16 95
4191.31 105
4191.46 116
4191.61 126
4191.75 135
4191.90 142
4192.05 148
4192.20 152
4192.35 157
4192.50 163
4192.65 169
4192.79 175
4192.94 181
4193.09 184
4193.24 186
4193.39 185
4193.54 183
4193.69 180
4193.83 177
4193.98 174
4194.13 172
4194.28 171
4194.43 171
4194.58 170
4194.73 169
4194.87 169
4195.02 170
4195.17 171
4195.32 172
4195.47 171
4195.62 168
4195.77 162
4195.91 153
4196.06 142
4196.21 130
4196.36 121
4196.51 114
4196.66 112
4196.81 114
4196.95 120
4197.10 130
4197.25 143
4197.40 157
4197.55 172
4197.70 188
4197.85 201
4197.99 212
4198.14 218
4198.29 219
4198.44 215
4198.59 208
4198.74 200
4198.89 191
4199.03 185
4199.18 180
4199.33 179
4199.48 180
4199.63 183
4199.78 186
4199.93 190
4200.07 193
4200.22 195
4200.37 196
4200.52 196
4200.67 196
4200.82 195
4200.97 193
4201.12 191
4201.26 189
4201.41 187
4201.56 184
4201.71 180
4201.86 175
4202.01 169
4202.16 162
4202.30 155
4202.45 150
4202.60 146
4202.75 144
4202.90 145
4203.05 146
4203.20 147
4203.35 146
4203.49 144
4203.64 139
4203.79 131
4203.94 123
4204.09 113
4204.24 104
4204.39 96
4204.54 90
4204.68 85
4204.83 82
4204.98 80
4205.13 80
4205.28 81
4205.43 81
4205.58 82
4205.73 83
4205.87 85
4206.02 87
4206.17 90
4206.32 94
4206.47 99
4206.62 105
4206.77 111
4206.92 117
4207.06 122
4207.21 127
4207.36 133
4207.51 141
4207.66 150
4207.81 161
4207.96 174
4208.11 189
4208.25 204
4208.40 218
4208.55 231
4208.70 243
4208.85 253
4209.00 261
4209.15 267
4209.30 270
4209.44 270
4209.59 268
4209.74 263
4209.89 257
4210.04 250
4210.19 244
4210.34 239
4210.49 233
4210.64 228
4210.78 221
4210.93 211
4211.08 200
4211.23 187
4211.38 174
4211.53 163
4211.68 156
4211.83 154
4211.98 156
4212.12 161
4212.27 167
4212.42 172
4212.57 176
4212.72 176
4212.87 173
4213.02 169
4213.17 163
4213.31 157
4213.46 151
4213.61 148
4213.76 145
4213.91 143
4214.06 142
4214.21 141
4214.36 142
4214.51 143
4214.66 145
4214.80 150
4214.95 156
4215.10 165
4215.25 175
4215.40 185
4215.55 195
4215.70 204
4215.85 211
4216.00 215
4216.14 217
4216.29 216
4216.44 213
4216.59 208
4216.74 202
4216.89 195
4217.04 187
4217.19 179
4217.34 169
4217.48 159
4217.63 148
4217.78 136
4217.93 124
4218.08 112
4218.23 102
4218.38 94
4218.53 88
4218.68 84
4218.83 83
4218.97 84
4219.12 85
4219.27 86
4219.42 87
4219.57 87
4219.72 86
4219.87 85
4220.02 84
4220.17 82
4220.32 79
4220.46 77
4220.61 74
4220.76 72
4220.91 70
4221.06 71
4221.21 75
4221.36 82
4221.51 93
4221.66 106
4221.81 120
4221.95 135
4222.10 149
4222.25 162
4222.40 173
4222.55 182
4222.70 189
4222.85 195
4223.00 200
4223.15 202
4223.30 203
4223.45 201
4223.59 197
4223.74 194
4223.89 190
4224.04 187
4224.19 185
4224.34 184
4224.49 182
4224.64 179
4224.79 174
4224.94 167
4225.08 157
4225.23 147
4225.38 136
4225.53 126
4225.68 118
4225.83 113
4225.98 110
4226.13 110
4226.28 113
4226.43 117
4226.58 123
4226.73 130
4226.87 137
4227.02 143
4227.17 147
4227.32 149
4227.47 147
4227.62 142
4227.77 135
4227.92 125
4228.07 115
4228.22 106
4228.37 98
4228.51 92
4228.66 90
4228.81 89
4228.96 91
4229.11 94
4229.26 97
4229.41 100
4229.56 103
4229.71 106
4229.86 109
4230.01 111
4230.16 113
4230.30 114
4230.45 114
4230.60 113
4230.75 112
4230.90 110
4231.05 110
4231.20 110
4231.35 111
4231.50 113
4231.65 115
4231.80 115
4231.95 115
4232.10 114
4232.24 112
4232.39 110
4232.54 108
4232.69 108
4232.84 108
4232.99 110
4233.14 112
4233.29 114
4233.44 115
4233.59 115
4233.74 113
4233.89 109
4234.04 103
4234.18 95
4234.33 86
4234.48 78
4234.63 70
4234.78 62
4234.93 56
4235.08 52
4235.23 49
4235.38 47
4235.53 46
4235.68 45
4235.83 43
4235.98 41
4236.13 38
4236.27 33
4236.42 29
4236.57 24
4236.72 20
4236.87 18
4237.02 19
4237.17 21
4237.32 27
4237.47 34
4237.62 43
4237.77 51
4237.92 59
4238.07 64
4238.22 66
4238.36 65
4238.51 62
4238.66 57
4238.81 51
4238.96 46
4239.11 41
4239.26 39
4239.41 38
4239.56 38
4239.71 38
4239.86 38
4240.01 37
4240.16 36
4240.31 35
4240.46 35
4240.60 36
4240.75 39
4240.90 43
4241.05 47
4241.20 49
4241.35 50
4241.50 48
4241.65 45
4241.80 42
4241.95 40
4242.10 39
4242.25 40
4242.40 44
4242.55 49
4242.70 56
4242.85 64
4242.99 71
4243.14 79
4243.29 86
4243.44 93
4243.59 99
4243.74 105
4243.89 110
4244.04 114
4244.19 118
4244.34 120
4244.49 122
4244.64 122
4244.79 120
4244.94 119
4245.09 116
4245.24 114
4245.39 112
4245.54 110
4245.68 109
4245.83 109
4245.98 108
4246.13 108
4246.28 107
4246.43 106
4246.58 105
4246.73 104
4246.88 103
4247.03 104
4247.18 105
4247.33 107
4247.48 109
4247.63 111
4247.78 111
4247.93 112
4248.08 112
4248.23 113
4248.38 115
4248.52 117
4248.67 118
4248.82 118
4248.97 115
4249.12 109
4249.27 101
4249.42 92
4249.57 83
4249.72 75
4249.87 68
4250.02 62
4250.17 57
4250.32 52
4250.47 46
4250.62 40
4250.77 33
4250.92 27
4251.07 22
4251.22 16
4251.37 11
4251.52 6
4251.67 1
4251.81 0
4251.96 0
4252.11 0
4252.26 0
4252.41 0
4252.56 0
4252.71 0
4252.86 0
4253.01 11
4253.16 27
4253.31 45
4253.46 64
4253.61 80
4253.76 92
4253.91 98
4254.06 98
4254.21 92
4254.36 82
4254.51 68
4254.66 54
4254.81 42
4254.96 34
4255.11 29
4255.26 29
4255.40 33
4255.55 38
4255.70 42
4255.85 45
4256.00 44
4256.15 40
4256.30 34
4256.45 28
4256.60 23
4256.75 20
4256.90 20
4257.05 21
4257.20 23
4257.35 25
4257.50 26
4257.65 26
4257.80 25
4257.95 25
4258.10 27
4258.25 31
4258.40 38
4258.55 47
4258.70 58
4258.85 69
4259.00 79
4259.15 87
4259.30 94
4259.45 98
4259.60 101
4259.75 102
4259.89 102
4260.04 99
4260.19 95
4260.34 90
4260.49 84
4260.64 79
4260.79 76
4260.94 76
4261.09 80
4261.24 88
4261.39 98
4261.54 109
4261.69 119
4261.84 128
4261.99 135
4262.14 141
4262.29 144
4262.44 148
4262.59 151
4262.74 155
4262.89 158
4263.04 160
4263.19 161
4263.34 159
4263.49 154
4263.64 148
4263.79 141
4263.94 135
4264.09 131
4264.24 131
4264.39 134
4264.54 139
4264.69 143
4264.84 146
4264.99 145
4265.14 142
4265.29 136
4265.44 131
4265.59 128
4265.74 131
4265.89 139
4266.04 152
4266.18 168
4266.33 186
4266.48 202
4266.63 214
4266.78 221
4266.93 222
4267.08 217
4267.23 209
4267.38 199
4267.53 188
4267.68 178
4267.83 169
4267.98 164
4268.13 159
4268.28 155
4268.43 152
4268.58 149
4268.73 146
4268.88 143
4269.03 140
4269.18 138
4269.33 136
4269.48 136
4269.63 137
4269.78 139
4269.93 141
4270.08 144
4270.23 148
4270.38 152
4270.53 157
4270.68 162
4270.83 165
4270.98 166
4271.13 166
4271.28 163
4271.43 158
4271.58 153
4271.73 146
4271.88 139
4272.03 132
4272.18 126
4272.33 120
4272.48 114
4272.63 109
4272.78 105
4272.93 101
4273.08 96
4273.23 92
4273.38 87
4273.53 82
4273.68 77
4273.83 73
4273.98 70
4274.13 67
4274.28 63
4274.43 59
4274.58 54
4274.73 49
4274.88 46
4275.03 43
4275.18 43
4275.33 44
4275.48 44
4275.63 45
4275.78 43
4275.93 39
4276.08 34
4276.23 28
4276.38 22
4276.53 18
4276.68 17
4276.83 17
4276.98 19
4277.13 21
4277.28 24
4277.43 27
4277.58 30
4277.73 34
4277.88 37
4278.03 42
4278.18 49
4278.33 57
4278.48 68
4278.63 80
4278.78 93
4278.93 108
4279.08 122
4279.23 135
4279.38 146
4279.53 154
4279.68 160
4279.83 162
4279.98 163
4280.13 163
4280.28 162
4280.43 160
4280.58 158
4280.73 156
4280.88 153
4281.03 148
4281.18 142
4281.33 135
4281.48 129
4281.63 122
4281.78 116
4281.93 112
4282.08 110
4282.23 109
4282.38 110
4282.53 111
4282.68 111
4282.83 110
4282.98 107
4283.13 102
4283.28 96
4283.43 90
4283.58 84
4283.73 79
4283.88 75
4284.03 72
4284.18 69
4284.33 65
4284.48 61
4284.63 56
4284.78 52
4284.93 48
4285.08 47
4285.23 49
4285.38 53
4285.53 60
4285.68 69
4285.83 79
4285.98 88
4286.13 96
4286.28 101
4286.43 105
4286.58 106
4286.73 106
4286.88 104
4287.03 100
4287.18 94
4287.34 87
4287.49 78
4287.64 68
4287.79 58
4287.94 50
4288.09 44
4288.24 41
4288.39 42
4288.54 46
4288.69 51
4288.84 55
4288.99 59
4289.14 60
4289.29 60
4289.44 61
4289.59 62
4289.74 64
4289.89 67
4290.04 71
4290.19 75
4290.34 76
4290.49 76
4290.64 74
4290.79 71
4290.94 67
4291.09 64
4291.24 61
4291.39 58
4291.54 54
4291.69 50
4291.84 46
4291.99 43
4292.14 41
4292.29 42
4292.44 46
4292.59 51
4292.74 57
4292.89 62
4293.04 65
4293.19 66
4293.34 66
4293.50 65
4293.65 66
4293.80 68
4293.95 73
4294.10 80
4294.25 88
4294.40 96
4294.55 103
4294.70 109
4294.85 114
4295.00 119
4295.15 124
4295.30 129
4295.45 136
4295.60 143
4295.75 150
4295.90 158
4296.05 164
4296.20 169
4296.35 172
4296.50 172
4296.65 170
4296.80 166
4296.95 158
4297.10 148
4297.25 136
4297.40 123
4297.55 110
4297.70 98
4297.85 88
4298.01 81
4298.16 78
4298.31 77
4298.46 78
4298.61 80
4298.76 82
4298.91 85
4299.06 88
4299.21 91
4299.36 96
4299.51 101
4299.66 107
4299.81 113
4299.96 117
4300.11 119
4300.26 119
4300.41 115
4300.56 110
4300.71 103
4300.86 96
4301.01 90
4301.16 85
4301.31 80
4301.46 76
4301.61 74
4301.77 72
4301.92 71
4302.07 71
4302.22 72
4302.37 72
4302.52 70
4302.67 66
4302.82 60
4302.97 52
4303.12 45
4303.27 40
4303.42 37
4303.57 38
4303.72 42
4303.87 47
4304.02 54
4304.17 59
4304.32 64
4304.47 67
4304.62 68
4304.77 69
4304.93 69
4305.08 70
4305.23 70
4305.38 71
4305.53 71
4305.68 71
4305.83 71
4305.98 72
4306.13 73
4306.28 75
4306.43 78
4306.58 80
4306.73 82
4306.88 83
4307.03 81
4307.18 78
4307.33 72
4307.48 66
4307.63 59
4307.79 53
4307.94 47
4308.09 42
4308.24 36
4308.39 29
4308.54 20
4308.69 10
4308.84 0
4308.99 0
4309.14 0
4309.29 0
4309.44 0
4309.59 0
4309.74 0
4309.89 0
4310.04 3
4310.19 17
4310.34 30
4310.50 43
4310.65 54
4310.80 63
4310.95 70
4311.10 75
4311.25 77
4311.40 78
4311.55 79
4311.70 80
4311.85 81
4312.00 84
4312.15 88
4312.30 93
4312.45 97
4312.60 99
4312.75 101
4312.91 101
4313.06 100
4313.21 97
4313.36 93
4313.51 89
4313.66 84
4313.81 78
4313.96 72
4314.11 65
4314.26 59
4314.41 54
4314.56 48
4314.71 43
4314.86 37
4315.01 31
4315.16 25
4315.32 20
4315.47 18
4315.62 18
4315.77 22
4315.92 29
4316.07 39
4316.22 48
4316.37 57
4316.52 64
4316.67 69
4316.82 72
4316.97 76
4317.12 80
4317.27 86
4317.43 93
4317.58 101
4317.73 109
4317.88 115
4318.03 120
4318.18 122
4318.33 122
4318.48 120
4318.63 116
4318.78 112
4318.93 107
4319.08 101
4319.23 95
4319.38 89
4319.54 82
4319.69 75
4319.84 69
4319.99 63
4320.14 59
4320.29 57
4320.44 59
4320.59 63
4320.74 71
4320.89 81
4321.04 91
4321.19 100
4321.34 107
4321.50 112
4321.65 114
4321.80 115
4321.95 114
4322.10 115
4322.25 117
4322.40 121
4322.55 128
4322.70 137
4322.85 146
4323.00 155
4323.15 160
4323.31 161
4323.46 157
4323.61 148
4323.76 135
4323.91 121
4324.06 108
4324.21 97
4324.36 92
4324.51 91
4324.66 95
4324.81 101
4324.96 107
4325.12 114
4325.27 118
4325.42 122
4325.57 124
4325.72 125
4325.87 126
4326.02 127
4326.17 127
4326.32 126
4326.47 124
4326.62 120
4326.77 116
4326.93 113
4327.08 112
4327.23 113
4327.38 117
4327.53 123
4327.68 128
4327.83 132
4327.98 131
4328.13 127
4328.28 119
4328.43 108
4328.59 96
4328.74 85
4328.89 75
4329.04 68
4329.19 62
4329.34 59
4329.49 56
4329.64 54
4329.79 52
4329.94 51
4330.09 51
4330.25 52
4330.40 54
4330.55 58
4330.70 62
4330.85 67
4331.00 71
4331.15 75
4331.30 79
4331.45 84
4331.60 90
4331.76 97
4331.91 104
4332.06 108
4332.21 109
4332.36 106
4332.51 98
4332.66 86
4332.81 72
4332.96 58
4333.11 46
4333.26 37
4333.42 31
4333.57 28
4333.72 26
4333.87 25
4334.02 24
4334.17 24
4334.32 26
4334.47 30
4334.62 37
4334.77 48
4334.93 62
4335.08 77
4335.23 92
4335.38 105
4335.53 115
4335.68 122
4335.83 126
4335.98 128
4336.13 127
4336.29 125
4336.44 120
4336.59 112
4336.74 102
4336.89 90
4337.04 76
4337.19 63
4337.34 52
4337.49 42
4337.64 36
4337.80 32
4337.95 31
4338.10 31
4338.25 34
4338.40 37
4338.55 42
4338.70 47
4338.85 52
4339.00 57
4339.16 62
4339.31 67
4339.46 71
4339.61 74
4339.76 76
4339.91 76
4340.06 76
4340.21 76
4340.36 77
4340.52 77
4340.67 78
4340.82 79
4340.97 79
4341.12 78
4341.27 76
4341.42 73
4341.57 71
4341.72 69
4341.88 69
4342.03 72
4342.18 75
4342.33 79
4342.48 82
4342.63 84
4342.78 83
4342.93 81
4343.08 78
4343.24 76
4343.39 75
4343.54 75
4343.69 77
4343.84 80
4343.99 82
4344.14 84
4344.29 85
4344.45 87
4344.60 90
4344.75 94
4344.90 99
4345.05 106
4345.20 112
4345.35 117
4345.50 121
4345.66 121
4345.81 119
4345.96 116
4346.11 112
4346.26 108
4346.41 104
4346.56 102
4346.71 101
4346.86 101
4347.02 102
4347.17 103
4347.32 103
4347.47 103
4347.62 102
4347.77 101
4347.92 99
4348.07 96
4348.23 91
4348.38 86
4348.53 80
4348.68 74
4348.83 70
4348.98 69
4349.13 71
4349.28 77
4349.44 85
4349.59 93
4349.74 100
4349.89 104
4350.04 104
4350.19 100
4350.34 94
4350.50 86
4350.65 78
4350.80 70
4350.95 64
4351.10 60
4351.25 57
4351.40 56
4351.55 56
4351.71 56
4351.86 56
4352.01 56
4352.16 57
4352.31 59
4352.46 61
4352.61 64
4352.76 69
4352.92 75
4353.07 82
4353.22 87
4353.37 91
4353.52 94
4353.67 94
4353.82 92
4353.98 88
4354.13 84
4354.28 81
4354.43 79
4354.58 78
4354.73 77
4354.88 78
4355.03 77
4355.19 76
4355.34 74
4355.49 71
4355.64 68
4355.79 64
4355.94 60
4356.09 56
4356.25 52
4356.40 50
4356.55 50
4356.70 52
4356.85 58
4357.00 65
4357.15 75
4357.31 86
4357.46 96
4357.61 104
4357.76 109
4357.91 111
4358.06 110
4358.21 108
4358.37 105
4358.52 102
4358.67 101
4358.82 101
4358.97 102
4359.12 105
4359.27 107
4359.43 109
4359.58 109
4359.73 106
4359.88 100
4360.03 92
4360.18 81
4360.33 70
4360.49 59
4360.64 50
4360.79 43
4360.94 40
4361.09 41
4361.24 44
4361.39 50
4361.55 56
4361.70 63
4361.85 68
4362.00 71
4362.15 71
4362.30 69
4362.46 66
4362.61 61
4362.76 55
4362.91 48
4363.06 42
4363.21 36
4363.36 31
4363.52 26
4363.67 23
4363.82 20
4363.97 19
4364.12 17
4364.27 16
4364.42 14
4364.58 10
4364.73 6
4364.88 1
4365.03 0
4365.18 0
4365.33 0
4365.49 0
4365.64 0
4365.79 0
4365.94 3
4366.09 5
4366.24 5
4366.40 4
4366.55 2
4366.70 0
4366.85 1
4367.00 6
4367.15 14
4367.30 25
4367.46 38
4367.61 50
4367.76 62
4367.91 71
4368.06 77
4368.21 80
4368.37 80
4368.52 78
4368.67 75
4368.82 71
4368.97 66
4369.12 59
4369.28 51
4369.43 42
4369.58 34
4369.73 27
4369.88 24
4370.03 24
4370.19 29
4370.34 36
4370.49 45
4370.64 53
4370.79 60
4370.94 65
4371.10 68
4371.25 71
4371.40 74
4371.55 77
4371.70 83
4371.85 89
4372.00 95
4372.16 99
4372.31 102
4372.46 102
4372.61 100
4372.76 96
4372.92 91
4373.07 86
4373.22 82
4373.37 79
4373.52 76
4373.67 73
4373.83 71
4373.98 69
4374.13 67
4374.28 65
4374.43 64
4374.58 64
4374.74 67
4374.89 71
4375.04 78
4375.19 87
4375.34 96
4375.49 106
4375.65 114
4375.80 121
4375.95 125
4376.10 127
4376.25 128
4376.40 127
4376.56 125
4376.71 122
4376.86 118
4377.01 111
4377.16 103
4377.31 91
4377.47 79
4377.62 66
4377.77 56
4377.92 49
4378.07 48
4378.23 54
4378.38 65
4378.53 81
4378.68 98
4378.83 113
4378.98 125
4379.14 132
4379.29 135
4379.44 133
4379.59 129
4379.74 125
4379.90 122
4380.05 120
4380.20 118
4380.35 118
4380.50 117
4380.65 115
4380.81 113
4380.96 110
4381.11 108
4381.26 106
4381.41 105
4381.57 103
4381.72 99
4381.87 94
4382.02 88
4382.17 81
4382.32 75
4382.48 70
4382.63 68
4382.78 69
4382.93 74
4383.08 80
4383.24 87
4383.39 91
4383.54 93
4383.69 91
4383.84 86
4383.99 79
4384.15 73
4384.30 67
4384.45 65
4384.60 66
4384.75 69
4384.91 75
4385.06 80
4385.21 85
4385.36 87
4385.51 87
4385.67 84
4385.82 80
4385.97 74
4386.12 68
4386.27 63
4386.43 60
4386.58 58
4386.73 57
4386.88 58
4387.03 59
4387.18 59
4387.34 59
4387.49 59
4387.64 59
4387.79 59
4387.94 61
4388.10 64
4388.25 68
4388.40 75
4388.55 84
4388.70 92
4388.86 101
4389.01 109
4389.16 116
4389.31 122
4389.46 125
4389.62 127
4389.77 127
4389.92 125
4390.07 122
4390.22 118
4390.38 112
4390.53 105
4390.68 97
4390.83 89
4390.98 80
4391.14 71
4391.29 63
4391.44 57
4391.59 53
4391.74 53
4391.90 56
4392.05 61
4392.20 67
4392.35 73
4392.50 79
4392.66 82
4392.81 85
4392.96 86
4393.11 87
4393.26 88
4393.42 91
4393.57 94
4393.72 99
4393.87 105
4394.02 110
4394.18 115
4394.33 117
4394.48 118
4394.63 117
4394.78 115
4394.94 112
4395.09 110
4395.24 108
4395.39 108
4395.54 108
4395.70 109
4395.85 109
4396.00 109
4396.15 108
4396.31 107
4396.46 105
4396.61 102
4396.76 99
4396.91 95
4397.07 90
4397.22 84
4397.37 77
4397.52 69
4397.67 62
4397.83 57
4397.98 54
4398.13 53
4398.28 54
4398.43 54
4398.59 55
4398.74 55
4398.89 54
4399.04 53
4399.20 53
4399.35 54
4399.50 56
4399.65 58
4399.80 61
4399.96 63
4400.11 65
4400.26 67
4400.41 68
4400.56 69
4400.72 69
4400.87 70
4401.02 70
4401.17 72
4401.33 74
4401.48 77
4401.63 82
4401.78 89
4401.93 97
4402.09 106
4402.24 115
4402.39 123
4402.54 130
4402.70 136
4402.85 140
4403.00 144
4403.15 146
4403.30 148
4403.46 148
4403.61 148
4403.76 148
4403.91 146
4404.07 145
4404.22 143
4404.37 141
4404.52 140
4404.67 140
4404.83 140
4404.98 140
4405.13 138
4405.28 135
4405.44 130
4405.59 123
4405.74 114
4405.89 105
4406.04 96
4406.20 90
4406.35 85
4406.50 84
4406.65 83
4406.81 84
4406.96 84
4407.11 84
4407.26 84
4407.41 84
4407.57 86
4407.72 90
4407.87 97
4408.02 105
4408.18 113
4408.33 119
4408.48 123
4408.63 123
4408.79 120
4408.94 115
4409.09 110
4409.24 105
4409.39 102
4409.55 101
4409.70 102
4409.85 104
4410.00 105
4410.16 106
4410.31 106
4410.46 104
4410.61 101
4410.77 98
4410.92 94
4411.07 91
4411.22 89
4411.37 87
4411.53 87
4411.68 87
4411.83 88
4411.98 90
4412.14 91
4412.29 92
4412.44 91
4412.59 89
4412.75 86
4412.90 82
4413.05 77
4413.20 74
4413.36 72
4413.51 72
4413.66 74
4413.81 75
4413.97 75
4414.12 74
4414.27 71
4414.42 67
4414.57 63
4414.73 61
4414.88 60
4415.03 61
4415.18 64
4415.34 68
4415.49 72
4415.64 76
4415.79 79
4415.95 81
4416.10 82
4416.25 83
4416.40 83
4416.56 83
4416.71 81
4416.86 79
4417.01 76
4417.17 74
4417.32 73
4417.47 74
4417.62 77
4417.78 83
4417.93 91
4418.08 99
4418.23 107
4418.39 113
4418.54 118
4418.69 120
4418.84 121
4419.00 121
4419.15 120
4419.30 119
4419.45 119
4419.61 118
4419.76 118
4419.91 117
4420.06 117
4420.22 117
4420.37 118
4420.52 119
4420.67 121
4420.83 124
4420.98 126
4421.13 127
4421.28 127
4421.44 126
4421.59 125
4421.74 125
4421.89 126
4422.05 130
4422.20 136
4422.35 146
4422.50 158
4422.66 173
4422.81 188
4422.96 204
4423.11 218
4423.27 231
4423.42 241
4423.57 249
4423.72 256
4423.88 263
4424.03 270
4424.18 279
4424.33 291
4424.49 305
4424.64 324
4424.79 344
4424.94 368
4425.10 392
4425.25 417
4425.40 441
4425.55 463
4425.71 484
4425.86 501
4426.01 515
4426.16 527
4426.32 536
4426.47 545
4426.62 554
4426.78 566
4426.93 580
4427.08 597
4427.23 616
4427.39 636
4427.54 653
4427.69 666
4427.84 672
4428.00 672
4428.15 666
4428.30 657
4428.45 646
4428.61 636
4428.76 626
4428.91 619
4429.06 611
4429.22 604
4429.37 597
4429.52 589
4429.68 583
4429.83 578
4429.98 576
4430.13 576
4430.29 577
4430.44 578
4430.59 577
4430.74 574
4430.90 568
4431.05 559
4431.20 549
4431.35 538
4431.51 524
4431.66 509
4431.81 491
4431.97 470
4432.12 446
4432.27 420
4432.42 395
4432.58 371
4432.73 350
4432.88 333
4433.03 320
4433.19 311
4433.34 305
4433.49 300
4433.65 296
4433.80 291
4433.95 286
4434.10 278
4434.26 269
4434.41 258
4434.56 245
4434.71 231
4434.87 216
4435.02 202
4435.17 188
4435.33 174
4435.48 161
4435.63 149
4435.78 138
4435.94 128
4436.09 119
4436.24 112
4436.40 106
4436.55 100
4436.70 96
4436.85 91
4437.01 87
4437.16 83
4437.31 79
4437.46 76
4437.62 73
4437.77 70
4437.92 69
4438.08 68
4438.23 68
4438.38 69
4438.53 71
4438.69 73
4438.84 75
4438.99 77
4439.15 78
4439.30 76
4439.45 72
4439.60 65
4439.76 57
4439.91 49
4440.06 42
4440.22 38
4440.37 37
4440.52 41
4440.67 47
4440.83 54
4440.98 60
4441.13 64
4441.29 63
4441.44 59
4441.59 53
4441.74 46
4441.90 40
4442.05 35
4442.20 33
4442.36 32
4442.51 32
4442.66 30
4442.81 28
4442.97 25
4443.12 21
4443.27 18
4443.43 15
4443.58 14
4443.73 13
4443.88 12
4444.04 11
4444.19 9
4444.34 5
4444.50 1
4444.65 0
4444.80 0
4444.95 0
4445.11 0
4445.26 0
4445.41 0
4445.57 0
4445.72 4
4445.87 8
4446.03 11
4446.18 12
4446.33 11
4446.48 9
4446.64 9
4446.79 10
4446.94 14
4447.10 21
4447.25 32
4447.40 44
4447.56 58
4447.71 70
4447.86 81
4448.01 88
4448.17 93
4448.32 93
4448.47 91
4448.63 88
4448.78 84
4448.93 80
4449.08 77
4449.24 74
4449.39 73
4449.54 74
4449.70 76
4449.85 79
4450.00 84
4450.16 89
4450.31 94
4450.46 99
4450.62 101
4450.77 100
4450.92 96
4451.07 91
4451.23 85
4451.38 79
4451.53 75
4451.69 72
4451.84 71
4451.99 70
4452.15 70
4452.30 68
4452.45 65
4452.60 62
4452.76 58
4452.91 54
4453.06 53
4453.22 53
4453.37 55
4453.52 58
4453.68 63
4453.83 67
4453.98 71
4454.14 75
4454.29 78
4454.44 82
4454.59 86
4454.75 89
4454.90 90
4455.05 90
4455.21 88
4455.36 84
4455.51 81
4455.67 78
4455.82 78
4455.97 80
4456.13 85
4456.28 93
4456.43 101
4456.59 108
4456.74 113
4456.89 116
4457.04 115
4457.20 111
4457.35 106
4457.50 100
4457.66 95
4457.81 92
4457.96 89
4458.12 87
4458.27 85
4458.42 81
4458.58 75
4458.73 66
4458.88 55
4459.04 44
4459.19 33
4459.34 25
4459.49 19
4459.65 17
4459.80 17
4459.95 18
4460.11 20
4460.26 21
4460.41 22
4460.57 22
4460.72 23
4460.87 24
4461.03 25
4461.18 28
4461.33 33
4461.49 37
4461.64 42
4461.79 45
4461.95 47
4462.10 46
4462.25 44
4462.41 40
4462.56 35
4462.71 31
4462.87 29
4463.02 27
4463.17 28
4463.33 30
4463.48 34
4463.63 39
4463.78 44
4463.94 51
4464.09 60
4464.24 69
4464.40 80
4464.55 89
4464.70 98
4464.86 104
4465.01 107
4465.16 104
4465.32 98
4465.47 88
4465.62 77
4465.78 66
4465.93 57
4466.08 51
4466.24 48
4466.39 47
4466.54 46
4466.70 45
4466.85 42
4467.00 36
4467.16 29
4467.31 21
4467.46 15
4467.62 10
4467.77 9
4467.92 11
4468.08 16
4468.23 22
4468.38 28
4468.54 34
4468.69 40
4468.84 44
4469.00 49
4469.15 53
4469.30 58
4469.46 63
4469.61 68
4469.76 71
4469.92 73
4470.07 72
4470.22 70
4470.38 65
4470.53 59
4470.68 53
4470.84 47
4470.99 42
4471.14 37
4471.30 33
4471.45 30
4471.60 26
4471.76 22
4471.91 19
4472.06 16
4472.22 14
4472.37 13
4472.52 15
4472.68 17
4472.83 20
4472.98 23
4473.14 25
4473.29 26
4473.45 26
4473.60 25
4473.75 23
4473.91 20
4474.06 18
4474.21 16
4474.37 14
4474.52 12
4474.67 9
4474.83 7
4474.98 5
4475.13 4
4475.29 4
4475.44 6
4475.59 10
4475.75 16
4475.90 24
4476.05 32
4476.21 40
4476.36 47
4476.51 51
4476.67 53
4476.82 52
4476.97 50
4477.13 46
4477.28 41
4477.43 37
4477.59 32
4477.74 29
4477.90 28
4478.05 27
4478.20 29
4478.36 32
4478.51 37
4478.66 42
4478.82 48
4478.97 53
4479.12 57
4479.28 61
4479.43 65
4479.58 69
4479.74 73
4479.89 78
4480.04 83
4480.20 89
4480.35 94
4480.51 98
4480.66 102
4480.81 103
4480.97 104
4481.12 104
4481.27 104
4481.43 103
4481.58 102
4481.73 101
4481.89 99
4482.04 97
4482.19 95
4482.35 93
4482.50 92
4482.65 91
4482.81 89
4482.96 88
4483.12 85
4483.27 82
4483.42 79
4483.58 75
4483.73 71
4483.88 68
4484.04 67
4484.19 66
4484.34 66
4484.50 65
4484.65 62
4484.81 56
4484.96 49
4485.11 40
4485.27 30
4485.42 20
4485.57 10
4485.73 2
4485.88 0
4486.03 0
4486.19 0
4486.34 0
4486.50 0
4486.65 0
4486.80 0
4486.96 0
4487.11 1
4487.26 9
4487.42 17
4487.57 26
4487.72 36
4487.88 47
4488.03 58
4488.19 69
4488.34 80
4488.49 90
4488.65 98
4488.80 104
4488.95 107
4489.11 108
4489.26 107
4489.41 105
4489.57 103
4489.72 102
4489.88 102
4490.03 103
4490.18 104
4490.34 104
4490.49 102
4490.64 99
4490.80 95
4490.95 91
4491.11 86
4491.26 81
4491.41 78
4491.57 76
4491.72 78
4491.87 82
4492.03 90
4492.18 100
4492.34 111
4492.49 120
4492.64 127
4492.80 129
4492.95 125
4493.10 118
4493.26 107
4493.41 95
4493.57 84
4493.72 74
4493.87 66
4494.03 59
4494.18 54
4494.33 51
4494.49 50
4494.64 53
4494.80 59
4494.95 68
4495.10 80
4495.26 91
4495.41 101
4495.56 108
4495.72 110
4495.87 108
4496.03 104
4496.18 99
4496.33 94
4496.49 91
4496.64 90
4496.79 90
4496.95 90
4497.10 90
4497.26 89
4497.41 88
4497.56 85
4497.72 83
4497.87 81
4498.03 80
4498.18 80
4498.33 81
4498.49 83
4498.64 84
4498.79 86
4498.95 87
4499.10 89
4499.26 91
4499.41 94
4499.56 99
4499.72 106
4499.87 113
4500.03 120
4500.18 126
4500.33 130
4500.49 133
4500.64 135
4500.80 136
4500.95 137
4501.10 137
4501.26 138
4501.41 137
4501.56 136
4501.72 133
4501.87 129
4502.03 124
4502.18 117
4502.33 110
4502.49 102
4502.64 95
4502.80 88
4502.95 82
4503.10 77
4503.26 74
4503.41 73
4503.57 74
4503.72 77
4503.87 80
4504.03 82
4504.18 83
4504.34 82
4504.49 79
4504.64 75
4504.80 72
4504.95 71
4505.10 73
4505.26 78
4505.41 85
4505.57 94
4505.72 102
4505.87 108
4506.03 111
4506.18 111
4506.34 108
4506.49 104
4506.64 99
4506.80 96
4506.95 93
4507.11 92
4507.26 92
4507.41 93
4507.57 92
4507.72 91
4507.88 88
4508.03 84
4508.18 79
4508.34 73
4508.49 67
4508.65 63
4508.80 59
4508.95 56
4509.11 54
4509.26 53
4509.42 51
4509.57 48
4509.72 45
4509.88 41
4510.03 36
4510.19 33
4510.34 29
4510.50 28
4510.65 27
4510.80 29
4510.96 31
4511.11 34
4511.27 36
4511.42 38
4511.57 39
4511.73 40
4511.88 39
4512.04 38
4512.19 35
4512.34 33
4512.50 29
4512.65 25
4512.81 21
4512.96 18
4513.11 16
4513.27 16
4513.42 19
4513.58 24
4513.73 30
4513.88 39
4514.04 48
4514.19 57
4514.35 67
4514.50 76
4514.66 85
4514.81 94
4514.96 102
4515.12 109
4515.27 116
4515.43 122
4515.58 127
4515.73 131
4515.89 134
4516.04 138
4516.20 141
4516.35 145
4516.51 149
4516.66 153
4516.81 157
4516.97 161
4517.12 162
4517.28 161
4517.43 156
4517.58 148
4517.74 139
4517.89 129
4518.05 120
4518.20 113
4518.36 110
4518.51 110
4518.66 112
4518.82 114
4518.97 116
4519.13 115
4519.28 112
4519.43 107
4519.59 101
4519.74 95
4519.90 90
4520.05 88
4520.21 87
4520.36 88
4520.51 89
4520.67 90
4520.82 90
4520.98 89
4521.13 88
4521.29 86
4521.44 84
4521.59 83
4521.75 82
4521.90 81
4522.06 81
4522.21 81
4522.37 81
4522.52 82
4522.67 83
4522.83 84
4522.98 86
4523.14 89
4523.29 91
4523.44 92
4523.60 89
4523.75 83
4523.91 75
4524.06 63
4524.22 50
4524.37 37
4524.52 23
4524.68 10
4524.83 0
4524.99 0
4525.14 0
4525.30 0
4525.45 0
4525.60 0
4525.76 0
4525.91 0
4526.07 2
4526.22 17
4526.38 30
4526.53 40
4526.69 46
4526.84 49
4526.99 51
4527.15 52
4527.30 54
4527.46 56
4527.61 59
4527.77 61
4527.92 62
4528.07 62
4528.23 60
4528.38 57
4528.54 54
4528.69 52
4528.85 49
4529.00 46
4529.15 44
4529.31 42
4529.46 40
4529.62 40
4529.77 40
4529.93 42
4530.08 45
4530.24 48
4530.39 50
4530.54 51
4530.70 50
4530.85 48
4531.01 46
4531.16 43
4531.32 41
4531.47 40
4531.63 41
4531.78 43
4531.93 47
4532.09 53
4532.24 60
4532.40 68
4532.55 77
4532.71 84
4532.86 90
4533.01 94
4533.17 95
4533.32 93
4533.48 89
4533.63 83
4533.79 76
4533.94 69
4534.10 63
4534.25 59
4534.40 56
4534.56 54
4534.71 53
4534.87 53
4535.02 53
4535.18 53
4535.33 52
4535.49 52
4535.64 52
4535.80 51
4535.95 49
4536.10 48
4536.26 46
4536.41 44
4536.57 44
4536.72 44
4536.88 47
4537.03 51
4537.19 55
4537.34 61
4537.49 65
4537.65 69
4537.80 71
4537.96 72
4538.11 72
4538.27 71
4538.42 70
4538.58 68
4538.73 66
4538.89 63
4539.04 58
4539.19 53
4539.35 47
4539.50 40
4539.66 33
4539.81 28
4539.97 24
4540.12 21
4540.28 19
4540.43 18
4540.59 17
4540.74 15
4540.89 12
4541.05 8
4541.20 2
4541.36 0
4541.51 0
4541.67 0
4541.82 0
4541.98 0
4542.13 0
4542.29 0
4542.44 0
4542.60 6
4542.75 11
4542.90 16
4543.06 19
4543.21 22
4543.37 25
4543.52 28
4543.68 32
4543.83 35
4543.99 38
4544.14 40
4544.30 40
4544.45 39
4544.61 38
4544.76 37
4544.91 37
4545.07 41
4545.22 47
4545.38 56
4545.53 65
4545.69 75
4545.84 82
4546.00 88
4546.15 91
4546.31 92
4546.46 94
4546.62 97
4546.77 101
4546.92 106
4547.08 111
4547.23 114
4547.39 114
4547.54 110
4547.70 103
4547.85 93
4548.01 83
4548.16 74
4548.32 67
4548.47 62
4548.63 60
4548.78 61
4548.94 62
4549.09 65
4549.25 67
4549.40 71
4549.55 74
4549.71 78
4549.86 82
4550.02 86
4550.17 88
4550.33 88
4550.48 85
4550.64 81
4550.79 76
4550.95 71
4551.10 67
4551.26 64
4551.41 63
4551.57 63
4551.72 64
4551.88 65
4552.03 66
4552.19 67
4552.34 69
4552.49 72
4552.65 74
4552.80 77
4552.96 78
4553.11 80
4553.27 80
4553.42 80
4553.58 80
4553.73 81
4553.89 81
4554.04 81
4554.20 80
4554.35 78
4554.51 75
4554.66 71
4554.82 67
4554.97 62
4555.13 58
4555.28 57
4555.44 58
4555.59 63
4555.75 70
4555.90 80
4556.06 90
4556.21 100
4556.36 109
4556.52 117
4556.67 123
4556.83 127
4556.98 130
4557.14 133
4557.29 136
4557.45 139
4557.60 141
4557.76 142
4557.91 141
4558.07 138
4558.22 134
4558.38 128
4558.53 122
4558.69 116
4558.84 112
4559.00 109
4559.15 107
4559.31 107
4559.46 106
4559.62 106
4559.77 104
4559.93 101
4560.08 97
4560.24 92
4560.39 86
4560.55 80
4560.70 76
4560.86 73
4561.01 72
4561.17 75
4561.32 80
4561.48 89
4561.63 100
4561.79 114
4561.94 129
4562.10 144
4562.25 157
4562.41 168
4562.56 175
4562.72 178
4562.87 176
4563.03 172
4563.18 165
4563.34 158
4563.49 152
4563.65 146
4563.80 143
4563.95 142
4564.11 143
4564.26 146
4564.42 152
4564.57 161
4564.73 171
4564.88 183
4565.04 196
4565.19 208
4565.35 218
4565.50 225
4565.66 229
4565.81 231
4565.97 231
4566.12 230
4566.28 227
4566.43 224
4566.59 219
4566.74 215
4566.90 210
4567.05 205
4567.21 200
4567.36 196
4567.52 192
4567.67 190
4567.83 188
4567.98 187
4568.14 186
4568.29 184
4568.45 182
4568.61 178
4568.76 174
4568.92 169
4569.07 163
4569.23 157
4569.38 151
4569.54 144
4569.69 135
4569.85 125
4570.00 113
4570.16 102
4570.31 91
4570.47 83
4570.62 78
4570.78 78
4570.93 81
4571.09 85
4571.24 89
4571.40 92
4571.55 93
4571.71 93
4571.86 92
4572.02 93
4572.17 96
4572.33 104
4572.48 114
4572.64 127
4572.79 140
4572.95 151
4573.10 160
4573.26 165
4573.41 167
4573.57 167
4573.72 166
4573.88 166
4574.03 166
4574.19 165
4574.34 164
4574.50 162
4574.65 158
4574.81 155
4574.96 152
4575.12 150
4575.27 152
4575.43 156
4575.58 162
4575.74 168
4575.90 173
4576.05 176
4576.21 177
4576.36 175
4576.52 171
4576.67 166
4576.83 158
4576.98 150
4577.14 139
4577.29 126
4577.45 113
4577.60 100
4577.76 88
4577.91 79
4578.07 71
4578.22 66
4578.38 64
4578.53 64
4578.69 66
4578.84 71
4579.00 78
4579.15 87
4579.31 97
4579.46 106
4579.62 115
4579.77 122
4579.93 126
4580.09 128
4580.24 128
4580.40 125
4580.55 122
4580.71 117
4580.86 112
4581.02 107
4581.17 102
4581.33 98
4581.48 94
4581.64 89
4581.79 84
4581.95 77
4582.10 70
4582.26 62
4582.41 53
4582.57 45
4582.72 36
4582.88 29
4583.04 21
4583.19 14
4583.35 7
4583.50 0
4583.66 0
4583.81 0
4583.97 0
4584.12 0
4584.28 0
4584.43 0
4584.59 0
4584.74 2
4584.90 7
4585.05 12
4585.21 16
4585.37 21
4585.52 28
4585.68 36
4585.83 45
4585.99 54
4586.14 62
4586.30 68
4586.45 71
4586.61 73
4586.76 74
4586.92 76
4587.07 80
4587.23 86
4587.38 92
4587.54 99
4587.70 103
4587.85 105
4588.01 103
4588.16 100
4588.32 95
4588.47 88
4588.63 82
4588.78 75
4588.94 69
4589.09 62
4589.25 57
4589.40 52
4589.56 50
4589.72 49
4589.87 49
4590.03 51
4590.18 52
4590.34 54
4590.49 54
4590.65 54
4590.80 52
4590.96 51
4591.11 50
4591.27 51
4591.42 54
4591.58 59
4591.74 67
4591.89 76
4592.05 87
4592.20 97
4592.36 105
4592.51 110
4592.67 112
4592.82 112
4592.98 109
4593.13 106
4593.29 104
4593.45 103
4593.60 106
4593.76 110
4593.91 117
4594.07 123
4594.22 128
4594.38 130
4594.53 129
4594.69 123
4594.84 114
4595.00 101
4595.16 88
4595.31 76
4595.47 66
4595.62 60
4595.78 56
4595.93 55
4596.09 55
4596.24 55
4596.40 55
4596.56 54
4596.71 51
4596.87 46
4597.02 41
4597.18 36
4597.33 30
4597.49 26
4597.64 24
4597.80 25
4597.96 30
4598.11 37
4598.27 45
4598.42 54
4598.58 60
4598.73 65
4598.89 65
4599.04 63
4599.20 59
4599.36 54
4599.51 48
4599.67 41
4599.82 35
4599.98 29
4600.13 25
4600.29 22
4600.44 23
4600.60 28
4600.76 37
4600.91 49
4601.07 63
4601.22 76
4601.38 88
4601.53 98
4601.69 105
4601.84 110
4602.00 114
4602.16 119
4602.31 124
4602.47 129
4602.62 134
4602.78 137
4602.93 138
4603.09 137
4603.25 133
4603.40 128
4603.56 122
4603.71 115
4603.87 108
4604.02 103
4604.18 97
4604.33 94
4604.49 92
4604.65 92
4604.80 94
4604.96 99
4605.11 104
4605.27 111
4605.42 117
4605.58 122
4605.74 125
4605.89 127
4606.05 127
4606.20 128
4606.36 128
4606.51 130
4606.67 132
4606.83 136
4606.98 140
4607.14 143
4607.29 145
4607.45 143
4607.60 139
4607.76 131
4607.92 121
4608.07 109
4608.23 98
4608.38 88
4608.54 81
4608.69 77
4608.85 75
4609.01 75
4609.16 76
4609.32 77
4609.47 78
4609.63 78
4609.78 76
4609.94 73
4610.10 69
4610.25 63
4610.41 56
4610.56 49
4610.72 41
4610.87 33
4611.03 26
4611.19 20
4611.34 15
4611.50 11
4611.65 8
4611.81 6
4611.96 5
4612.12 6
4612.28 8
4612.43 11
4612.59 15
4612.74 20
4612.90 24
4613.06 27
4613.21 29
4613.37 31
4613.52 32
4613.68 33
4613.83 34
4613.99 35
4614.15 36
4614.30 36
4614.46 34
4614.61 32
4614.77 30
4614.92 28
4615.08 28
4615.24 28
4615.39 31
4615.55 35
4615.70 41
4615.86 48
4616.02 55
4616.17 62
4616.33 69
4616.48 75
4616.64 80
4616.79 83
4616.95 84
4617.11 83
4617.26 82
4617.42 79
4617.57 77
4617.73 76
4617.89 76
4618.04 78
4618.20 81
4618.35 84
4618.51 87
4618.67 89
4618.82 89
4618.98 87
4619.13 83
4619.29 78
4619.44 73
4619.60 69
4619.76 67
4619.91 68
4620.07 71
4620.22 77
4620.38 85
4620.54 93
4620.69 101
4620.85 108
4621.00 114
4621.16 119
4621.32 124
4621.47 129
4621.63 134
4621.78 139
4621.94 143
4622.10 145
4622.25 145
4622.41 142
4622.56 137
4622.72 130
4622.88 122
4623.03 114
4623.19 108
4623.34 105
4623.50 104
4623.66 105
4623.81 106
4623.97 108
4624.12 109
4624.28 109
4624.44 106
4624.59 102
4624.75 96
4624.90 88
4625.06 80
4625.22 72
4625.37 63
4625.53 56
4625.68 49
4625.84 45
4626.00 41
4626.15 40
4626.31 40
4626.46 41
4626.62 42
4626.78 43
4626.93 44
4627.09 45
4627.24 46
4627.40 48
4627.56 50
4627.71 55
4627.87 61
4628.02 68
4628.18 75
4628.34 83
4628.49 89
4628.65 96
4628.80 101
4628.96 106
4629.12 110
4629.27 113
4629.43 115
4629.58 115
4629.74 113
4629.90 110
4630.05 106
4630.21 101
4630.36 96
4630.52 89
4630.68 83
4630.83 76
4630.99 70
4631.15 63
4631.30 58
4631.46 53
4631.61 51
4631.77 49
4631.93 49
4632.08 50
4632.24 50
4632.39 50
4632.55 49
4632.71 47
4632.86 45
4633.02 45
4633.17 45
4633.33 48
4633.49 52
4633.64 56
4633.80 59
4633.96 61
4634.11 61
4634.27 59
4634.42 57
4634.58 56
4634.74 58
4634.89 63
4635.05 73
4635.20 86
4635.36 101
4635.52 116
4635.67 129
4635.83 140
4635.99 146
4636.14 149
4636.30 147
4636.45 142
4636.61 133
4636.77 121
4636.92 109
4637.08 97
4637.24 88
4637.39 82
4637.55 80
4637.70 81
4637.86 85
4638.02 89
4638.17 92
4638.33 93
4638.48 90
4638.64 85
4638.80 78
4638.95 70
4639.11 62
4639.27 55
4639.42 50
4639.58 47
4639.73 45
4639.89 46
4640.05 48
4640.20 50
4640.36 54
4640.52 58
4640.67 63
4640.83 67
4640.98 70
4641.14 73
4641.30 74
4641.45 73
4641.61 70
4641.77 66
4641.92 61
4642.08 55
4642.24 48
4642.39 41
4642.55 34
4642.70 28
4642.86 23
4643.02 20
4643.17 18
4643.33 18
4643.49 20
4643.64 23
4643.80 26
4643.95 30
4644.11 33
4644.27 35
4644.42 37
4644.58 38
4644.74 39
4644.89 40
4645.05 40
4645.21 40
4645.36 40
4645.52 39
4645.67 39
4645.83 38
4645.99 38
4646.14 40
4646.30 43
4646.46 47
4646.61 53
4646.77 59
4646.92 64
4647.08 68
4647.24 70
4647.39 70
4647.55 69
4647.71 69
4647.86 71
4648.02 75
4648.18 80
4648.33 87
4648.49 94
4648.65 100
4648.80 103
4648.96 104
4649.11 101
4649.27 96
4649.43 89
4649.58 81
4649.74 75
4649.90 71
4650.05 71
4650.21 75
4650.37 83
4650.52 93
4650.68 104
4650.83 113
4650.99 118
4651.15 121
4651.30 119
4651.46 114
4651.62 108
4651.77 101
4651.93 94
4652.09 88
4652.24 82
4652.40 75
4652.56 68
4652.71 61
4652.87 53
4653.03 47
4653.18 41
4653.34 38
4653.49 37
4653.65 37
4653.81 37
4653.96 38
4654.12 36
4654.28 33
4654.43 29
4654.59 23
4654.75 18
4654.90 13
4655.06 10
4655.22 9
4655.37 9
4655.53 11
4655.69 12
4655.84 14
4656.00 14
4656.16 14
4656.31 12
4656.47 9
4656.62 5
4656.78 1
4656.94 0
4657.09 0
4657.25 0
4657.41 0
4657.56 0
4657.72 3
4657.88 8
4658.03 14
4658.19 18
4658.35 21
4658.50 20
4658.66 17
4658.82 9
4658.97 0
4659.13 0
4659.29 0
4659.44 0
4659.60 0
4659.76 0
4659.91 0
4660.07 3
4660.23 17
4660.38 31
4660.54 42
4660.70 49
4660.85 53
4661.01 54
4661.17 54
4661.32 56
4661.48 60
4661.64 67
4661.79 76
4661.95 86
4662.11 95
4662.26 103
4662.42 107
4662.57 108
4662.73 105
4662.89 100
4663.04 94
4663.20 86
4663.36 78
4663.51 70
4663.67 61
4663.83 51
4663.98 42
4664.14 34
4664.30 26
4664.45 21
4664.61 18
4664.77 16
4664.92 17
4665.08 18
4665.24 21
4665.39 23
4665.55 26
4665.71 29
4665.86 32
4666.02 34
4666.18 35
4666.33 36
4666.49 35
4666.65 33
4666.80 30
4666.96 28
4667.12 26
4667.28 25
4667.43 26
4667.59 29
4667.75 32
4667.90 36
4668.06 41
4668.22 45
4668.37 48
4668.53 51
4668.69 53
4668.84 53
4669.00 53
4669.16 52
4669.31 52
4669.47 52
4669.63 53
4669.78 56
4669.94 59
4670.10 62
4670.25 65
4670.41 67
4670.57 68
4670.72 69
4670.88 70
4671.04 73
4671.19 78
4671.35 83
4671.51 89
4671.66 94
4671.82 96
4671.98 96
4672.13 94
4672.29 90
4672.45 86
4672.60 81
4672.76 79
4672.92 78
4673.08 78
4673.23 79
4673.39 81
4673.55 83
4673.70 84
4673.86 85
4674.02 85
4674.17 87
4674.33 89
4674.49 92
4674.64 96
4674.80 100
4674.96 104
4675.11 107
4675.27 108
4675.43 109
4675.58 109
4675.74 109
4675.90 110
4676.06 113
4676.21 116
4676.37 119
4676.53 122
4676.68 123
4676.84 123
4677.00 122
4677.15 120
4677.31 117
4677.47 115
4677.62 113
4677.78 111
4677.94 109
4678.09 105
4678.25 99
4678.41 91
4678.57 83
4678.72 74
4678.88 66
4679.04 59
4679.19 54
4679.35 50
4679.51 48
4679.66 47
4679.82 47
4679.98 47
4680.13 47
4680.29 47
4680.45 47
4680.61 46
4680.76 44
4680.92 42
4681.08 39
4681.23 34
4681.39 29
4681.55 22
4681.70 16
4681.86 10
4682.02 5
4682.17 3
4682.33 3
4682.49 5
4682.65 11
4682.80 19
4682.96 28
4683.12 38
4683.27 48
4683.43 57
4683.59 65
4683.74 71
4683.90 76
4684.06 80
4684.22 82
4684.37 82
4684.53 82
4684.69 81
4684.84 78
4685.00 75
4685.16 71
4685.31 66
4685.47 62
4685.63 58
4685.79 54
4685.94 49
4686.10 45
4686.26 40
4686.41 35
4686.57 31
4686.73 29
4686.88 29
4687.04 31
4687.20 35
4687.36 40
4687.51 44
4687.67 46
4687.83 47
4687.98 46
4688.14 43
4688.30 40
4688.46 37
4688.61 35
4688.77 34
4688.93 35
4689.08 36
4689.24 39
4689.40 43
4689.55 48
4689.71 55
4689.87 64
4690.03 75
4690.18 88
4690.34 101
4690.50 113
4690.65 121
4690.81 126
4690.97 126
4691.13 121
4691.28 113
4691.44 104
4691.60 95
4691.75 88
4691.91 83
4692.07 81
4692.23 81
4692.38 82
4692.54 82
4692.70 82
4692.85 80
4693.01 79
4693.17 79
4693.33 82
4693.48 87
4693.64 96
4693.80 106
4693.95 117
4694.11 128
4694.27 136
4694.43 143
4694.58 147
4694.74 149
4694.90 150
4695.05 148
4695.21 145
4695.37 140
4695.53 133
4695.68 126
4695.84 117
4696.00 108
4696.15 100
4696.31 93
4696.47 87
4696.63 81
4696.78 75
4696.94 70
4697.10 64
4697.25 59
4697.41 55
4697.57 53
4697.73 52
4697.88 53
4698.04 55
4698.20 56
4698.36 56
4698.51 55
4698.67 51
4698.83 45
4698.98 39
4699.14 32
4699.30 25
4699.46 19
4699.61 13
4699.77 9
4699.93 5
4700.09 3
4700.24 2
4700.40 4
4700.56 7
4700.71 12
4700.87 17
4701.03 21
4701.19 24
4701.34 26
4701.50 26
4701.66 26
4701.82 26
4701.97 26
4702.13 26
4702.29 26
4702.44 26
4702.60 26
4702.76 25
4702.92 23
4703.07 22
4703.23 21
4703.39 20
4703.55 19
4703.70 18
4703.86 17
4704.02 16
4704.17 15
4704.33 14
4704.49 13
4704.65 13
4704.80 14
4704.96 15
4705.12 16
4705.28 19
4705.43 23
4705.59 29
4705.75 36
4705.91 43
4706.06 50
4706.22 56
4706.38 59
4706.54 60
4706.69 58
4706.85 53
4707.01 47
4707.16 40
4707.32 33
4707.48 27
4707.64 22
4707.79 20
4707.95 19
4708.11 21
4708.27 23
4708.42 24
4708.58 24
4708.74 22
4708.90 19
4709.05 13
4709.21 6
4709.37 0
4709.53 0
4709.68 0
4709.84 0
4710.00 0
4710.16 0
4710.31 0
4710.47 0
4710.63 0
4710.79 8
4710.94 15
4711.10 22
4711.26 29
4711.41 34
4711.57 37
4711.73 39
4711.89 39
4712.04 37
4712.20 35
4712.36 31
4712.52 27
4712.67 23
4712.83 21
4712.99 19
4713.15 19
4713.30 20
4713.46 23
4713.62 25
4713.78 27
4713.93 29
4714.09 30
4714.25 29
4714.41 28
4714.56 27
4714.72 26
4714.88 24
4715.04 23
4715.19 23
4715.35 22
4715.51 22
4715.67 23
4715.82 25
4715.98 27
4716.14 31
4716.30 34
4716.45 37
4716.61 39
4716.77 41
4716.93 42
4717.08 42
4717.24 42
4717.40 43
4717.56 43
4717.71 42
4717.87 40
4718.03 36
4718.19 31
4718.35 25
4718.50 20
4718.66 16
4718.82 15
4718.98 17
4719.13 21
4719.29 29
4719.45 38
4719.61 47
4719.76 57
4719.92 65
4720.08 71
4720.24 76
4720.39 79
4720.55 81
4720.71 84
4720.87 87
4721.02 91
4721.18 97
4721.34 104
4721.50 112
4721.65 120
4721.81 126
4721.97 131
4722.13 134
4722.29 134
4722.44 130
4722.60 124
4722.76 117
4722.92 108
4723.07 99
4723.23 90
4723.39 81
4723.55 73
4723.70 65
4723.86 59
4724.02 53
4724.18 49
4724.33 48
4724.49 49
4724.65 51
4724.81 56
4724.97 63
4725.12 71
4725.28 80
4725.44 87
4725.60 93
4725.75 96
4725.91 96
4726.07 93
4726.23 87
4726.38 78
4726.54 68
4726.70 56
4726.86 46
4727.02 36
4727.17 27
4727.33 20
4727.49 14
4727.65 9
4727.80 4
4727.96 0
4728.12 0
4728.28 0
4728.43 0
4728.59 0
4728.75 4
4728.91 14
4729.07 25
4729.22 37
4729.38 49
4729.54 60
4729.70 71
4729.85 81
4730.01 90
4730.17 97
4730.33 103
4730.49 107
4730.64 109
4730.80 110
4730.96 109
4731.12 107
4731.27 104
4731.43 100
4731.59 95
4731.75 89
4731.91 83
4732.06 76
4732.22 72
4732.38 69
4732.54 69
4732.69 72
4732.85 76
4733.01 81
4733.17 84
4733.33 84
4733.48 81
4733.64 75
4733.80 68
4733.96 62
4734.12 59
4734.27 59
4734.43 62
4734.59 68
4734.75 75
4734.90 80
4735.06 83
4735.22 84
4735.38 83
4735.54 80
4735.69 78
4735.85 75
4736.01 74
4736.17 74
4736.32 74
4736.48 75
4736.64 76
4736.80 76
4736.96 76
4737.11 75
4737.27 73
4737.43 72
4737.59 69
4737.75 66
4737.90 63
4738.06 59
4738.22 55
4738.38 51
4738.54 48
4738.69 45
4738.85 44
4739.01 44
4739.17 45
4739.32 47
4739.48 49
4739.64 51
4739.80 52
4739.96 51
4740.11 50
4740.27 47
4740.43 44
4740.59 41
4740.75 39
4740.90 37
4741.06 36
4741.22 36
4741.38 38
4741.54 39
4741.69 40
4741.85 39
4742.01 36
4742.17 31
4742.33 24
4742.48 15
4742.64 6
4742.80 0
4742.96 0
4743.12 0
4743.27 0
4743.43 0
4743.59 0
4743.75 0
4743.91 0
4744.06 4
4744.22 9
4744.38 12
4744.54 14
4744.70 15
4744.85 15
4745.01 14
4745.17 13
4745.33 12
4745.49 12
4745.64 12
4745.80 12
4745.96 11
4746.12 9
4746.28 6
4746.43 2
4746.59 0
4746.75 0
4746.91 0
4747.07 0
4747.22 3
4747.38 7
4747.54 10
4747.70 12
4747.86 12
4748.01 11
4748.17 11
4748.33 11
4748.49 14
4748.65 19
4748.80 25
4748.96 31
4749.12 37
4749.28 41
4749.44 42
4749.60 42
4749.75 39
4749.91 35
4750.07 29
4750.23 23
4750.39 16
4750.54 11
4750.70 6
4750.86 3
4751.02 1
4751.18 0
4751.33 2
4751.49 5
4751.65 9
4751.81 15
4751.97 21
4752.12 29
4752.28 38
4752.44 47
4752.60 56
4752.76 64
4752.92 70
4753.07 74
4753.23 75
4753.39 74
4753.55 70
4753.71 66
4753.86 62
4754.02 58
4754.18 56
4754.34 55
4754.50 54
4754.66 52
4754.81 49
4754.97 45
4755.13 40
4755.29 33
4755.45 28
4755.60 23
4755.76 21
4755.92 21
4756.08 23
4756.24 26
4756.40 31
4756.55 36
4756.71 39
4756.87 42
4757.03 43
4757.19 43
4757.34 41
4757.50 38
4757.66 34
4757.82 30
4757.98 26
4758.14 22
4758.29 20
4758.45 19
4758.61 19
4758.77 21
4758.93 22
4759.09 22
4759.24 22
4759.40 19
4759.56 16
4759.72 11
4759.88 7
4760.03 3
4760.19 2
4760.35 4
4760.51 9
4760.67 18
4760.83 29
4760.98 41
4761.14 53
4761.30 65
4761.46 73
4761.62 80
4761.78 84
4761.93 85
4762.09 83
4762.25 80
4762.41 75
4762.57 67
4762.73 59
4762.88 51
4763.04 43
4763.20 36
4763.36 32
4763.52 28
4763.68 26
4763.83 23
4763.99 20
4764.15 15
4764.31 9
4764.47 3
4764.63 0
4764.78 0
4764.94 0
4765.10 0
4765.26 0
4765.42 0
4765.58 0
4765.73 0
4765.89 3
4766.05 8
4766.21 13
4766.37 17
4766.53 21
4766.68 24
4766.84 28
4767.00 33
4767.16 38
4767.32 43
4767.48 49
4767.63 53
4767.79 56
4767.95 56
4768.11 54
4768.27 50
4768.43 44
4768.58 37
4768.74 32
4768.90 28
4769.06 26
4769.22 27
4769.38 28
4769.54 30
4769.69 32
4769.85 32
4770.01 31
4770.17 29
4770.33 27
4770.49 24
4770.64 21
4770.80 19
4770.96 16
4771.12 15
4771.28 13
4771.44 13
4771.59 14
4771.75 17
4771.91 22
4772.07 30
4772.23 39
4772.39 49
4772.55 60
4772.70 70
4772.86 78
4773.02 85
4773.18 88
4773.34 89
4773.50 86
4773.66 80
4773.81 73
4773.97 64
4774.13 54
4774.29 46
4774.45 37
4774.61 31
4774.76 25
4774.92 22
4775.08 19
4775.24 18
4775.40 19
4775.56 21
4775.72 23
4775.87 24
4776.03 24
4776.19 23
4776.35 19
4776.51 14
4776.67 8
4776.83 2
4776.98 0
4777.14 0
4777.30 0
4777.46 0
4777.62 0
4777.78 0
4777.94 0
4778.09 0
4778.25 0
4778.41 9
4778.57 21
4778.73 34
4778.89 47
4779.05 58
4779.20 65
4779.36 68
4779.52 66
4779.68 59
4779.84 49
4780.00 38
4780.16 29
4780.31 23
4780.47 22
4780.63 27
4780.79 36
4780.95 48
4781.11 61
4781.27 72
4781.42 78
4781.58 80
4781.74 77
4781.90 69
4782.06 59
4782.22 49
4782.38 39
4782.53 30
4782.69 25
4782.85 21
4783.01 20
4783.17 20
4783.33 22
4783.49 25
4783.65 28
4783.80 32
4783.96 36
4784.12 40
4784.28 44
4784.44 48
4784.60 53
4784.76 57
4784.91 62
4785.07 67
4785.23 71
4785.39 75
4785.55 78
4785.71 80
4785.87 82
4786.03 84
4786.18 86
4786.34 89
4786.50 90
4786.66 91
4786.82 91
4786.98 89
4787.14 85
4787.29 80
4787.45 74
4787.61 67
4787.77 60
4787.93 54
4788.09 49
4788.25 44
4788.41 41
4788.56 39
4788.72 38
4788.88 38
4789.04 40
4789.20 42
4789.36 45
4789.52 48
4789.68 50
4789.83 53
4789.99 56
4790.15 60
4790.31 65
4790.47 70
4790.63 75
4790.79 79
4790.95 82
4791.10 83
4791.26 82
4791.42 80
4791.58 79
4791.74 78
4791.90 80
4792.06 83
4792.22 88
4792.38 93
4792.53 99
4792.69 105
4792.85 108
4793.01 110
4793.17 109
4793.33 106
4793.49 99
4793.65 90
4793.80 80
4793.96 71
4794.12 64
4794.28 60
4794.44 59
4794.60 58
4794.76 57
4794.92 55
4795.08 49
4795.23 41
4795.39 31
4795.55 21
4795.71 12
4795.87 7
4796.03 6
4796.19 9
4796.35 16
4796.50 26
4796.66 37
4796.82 47
4796.98 55
4797.14 59
4797.30 60
4797.46 58
4797.62 54
4797.78 49
4797.93 47
4798.09 49
4798.25 56
4798.41 68
4798.57 83
4798.73 100
4798.89 117
4799.05 130
4799.21 139
4799.36 143
4799.52 142
4799.68 139
4799.84 134
4800.00 130
4800.16 126
4800.32 123
4800.48 121
4800.64 118
4800.80 115
[truncated: 737,268 more chars]
