# Supplementary material for: Methylobacterium Species Promoting Rice and Barley Growth and Interaction Specificity Revealed with Whole-Cell Matrix-Assisted Laser Desorption / Ionization-Time-of-Flight Mass Spectrometry (MALDI-TOF/MS) Analysis
Source: PLoS One. 2015 Jun 8;10(6):e0129509. doi: 10.1371/journal.pone.0129509 (PMC4460032; doi:10.1371/journal.pone.0129509)
Supplement: S3 Data — (ZIP) [file pone.0129509.s003.zip › Supplementary data 3 (ms from barley)/46b.txt]

778.86 0
778.92 0
778.99 0
779.05 0
779.11 0
779.18 0
779.24 0
779.31 0
779.37 0
779.43 0
779.50 0
779.56 0
779.62 0
779.69 0
779.75 0
779.82 0
779.88 0
779.94 0
780.01 0
780.07 0
780.14 0
780.20 0
780.27 0
780.33 0
780.39 0
780.46 0
780.52 0
780.59 0
780.65 0
780.71 0
780.78 0
780.84 0
780.91 0
780.97 0
781.03 0
781.10 0
781.16 0
781.23 0
781.29 0
781.35 0
781.42 0
781.48 0
781.55 0
781.61 0
781.67 0
781.74 0
781.80 0
781.87 0
781.93 0
781.99 0
782.06 0
782.12 0
782.19 0
782.25 0
782.32 0
782.38 0
782.44 0
782.51 0
782.57 0
782.64 0
782.70 0
782.76 0
782.83 0
782.89 0
782.96 0
783.02 0
783.08 0
783.15 0
783.21 0
783.28 0
783.34 0
783.41 0
783.47 0
783.53 0
783.60 0
783.66 0
783.73 0
783.79 0
783.85 0
783.92 0
783.98 0
784.05 0
784.11 0
784.18 0
784.24 0
784.30 0
784.37 0
784.43 0
784.50 0
784.56 0
784.62 0
784.69 0
784.75 0
784.82 0
784.88 0
784.95 0
785.01 0
785.07 0
785.14 0
785.20 0
785.27 0
785.33 0
785.40 0
785.46 0
785.52 0
785.59 0
785.65 0
785.72 0
785.78 0
785.84 0
785.91 0
785.97 0
786.04 0
786.10 0
786.17 0
786.23 0
786.29 0
786.36 0
786.42 0
786.49 0
786.55 0
786.62 0
786.68 0
786.74 0
786.81 0
786.87 0
786.94 0
787.00 0
787.07 0
787.13 0
787.19 0
787.26 0
787.32 0
787.39 0
787.45 0
787.52 0
787.58 0
787.65 0
787.71 0
787.77 0
787.84 0
787.90 0
787.97 0
788.03 0
788.10 0
788.16 0
788.22 0
788.29 0
788.35 0
788.42 0
788.48 0
788.55 0
788.61 0
788.67 0
788.74 0
788.80 0
788.87 0
788.93 0
789.00 0
789.06 0
789.13 0
789.19 0
789.25 0
789.32 0
789.38 0
789.45 0
789.51 0
789.58 0
789.64 0
789.70 0
789.77 0
789.83 0
789.90 0
789.96 0
790.03 0
790.09 0
790.16 0
790.22 0
790.28 0
790.35 0
790.41 0
790.48 0
790.54 0
790.61 0
790.67 0
790.74 0
790.80 0
790.86 0
790.93 0
790.99 0
791.06 0
791.12 0
791.19 0
791.25 0
791.32 0
791.38 0
791.44 0
791.51 0
791.57 0
791.64 0
791.70 0
791.77 0
791.83 0
791.90 0
791.96 0
792.03 0
792.09 0
792.15 0
792.22 0
792.28 0
792.35 0
792.41 0
792.48 0
792.54 0
792.61 0
792.67 0
792.73 0
792.80 0
792.86 0
792.93 0
792.99 0
793.06 0
793.12 0
793.19 0
793.25 0
793.32 0
793.38 0
793.44 0
793.51 0
793.57 0
793.64 0
793.70 0
793.77 0
793.83 0
793.90 0
793.96 0
794.03 0
794.09 0
794.16 0
794.22 0
794.28 0
794.35 0
794.41 0
794.48 0
794.54 0
794.61 0
794.67 0
794.74 0
794.80 0
794.87 0
794.93 0
795.00 0
795.06 0
795.12 0
795.19 0
795.25 0
795.32 0
795.38 0
795.45 0
795.51 0
795.58 0
795.64 0
795.71 0
795.77 0
795.84 0
795.90 0
795.96 0
796.03 0
796.09 0
796.16 0
796.22 0
796.29 0
796.35 0
796.42 0
796.48 0
796.55 0
796.61 0
796.68 0
796.74 0
796.81 0
796.87 0
796.93 0
797.00 0
797.06 0
797.13 0
797.19 0
797.26 0
797.32 0
797.39 0
797.45 0
797.52 0
797.58 0
797.65 0
797.71 0
797.78 0
797.84 0
797.91 0
797.97 0
798.04 0
798.10 0
798.16 0
798.23 0
798.29 0
798.36 0
798.42 0
798.49 0
798.55 0
798.62 0
798.68 0
798.75 0
798.81 0
798.88 0
798.94 0
799.01 0
799.07 0
799.14 0
799.20 0
799.27 0
799.33 0
799.40 0
799.46 0
799.53 0
799.59 0
799.65 0
799.72 0
799.78 0
799.85 0
799.91 0
799.98 0
800.04 0
800.11 0
800.17 0
800.24 0
800.30 0
800.37 0
800.43 0
800.50 0
800.56 0
800.63 0
800.69 0
800.76 0
800.82 0
800.89 0
800.95 0
801.02 0
801.08 0
801.15 0
801.21 0
801.28 0
801.34 0
801.41 0
801.47 0
801.54 0
801.60 0
801.67 0
801.73 0
801.80 0
801.86 0
801.92 0
801.99 0
802.05 0
802.12 0
802.18 0
802.25 0
802.31 0
802.38 0
802.44 0
802.51 0
802.57 0
802.64 0
802.70 0
802.77 0
802.83 0
802.90 0
802.96 0
803.03 0
803.09 0
803.16 0
803.22 0
803.29 0
803.35 0
803.42 0
803.48 0
803.55 0
803.61 0
803.68 0
803.74 0
803.81 0
803.87 0
803.94 0
804.00 0
804.07 0
804.13 0
804.20 0
804.26 0
804.33 0
804.39 0
804.46 0
804.52 0
804.59 0
804.65 0
804.72 0
804.78 0
804.85 0
804.91 0
804.98 0
805.04 0
805.11 0
805.17 0
805.24 0
805.30 0
805.37 0
805.43 0
805.50 0
805.56 0
805.63 0
805.69 0
805.76 0
805.82 0
805.89 0
805.95 0
806.02 0
806.08 0
806.15 0
806.21 0
806.28 0
806.34 0
806.41 0
806.47 0
806.54 0
806.60 0
806.67 0
806.73 0
806.80 0
806.87 0
806.93 0
807.00 0
807.06 0
807.13 0
807.19 0
807.26 0
807.32 0
807.39 0
807.45 0
807.52 0
807.58 0
807.65 0
807.71 0
807.78 0
807.84 0
807.91 0
807.97 0
808.04 0
808.10 0
808.17 0
808.23 0
808.30 0
808.36 0
808.43 0
808.49 0
808.56 0
808.62 0
808.69 0
808.75 0
808.82 0
808.88 0
808.95 0
809.02 0
809.08 0
809.15 0
809.21 0
809.28 0
809.34 0
809.41 0
809.47 0
809.54 0
809.60 0
809.67 0
809.73 0
809.80 0
809.86 0
809.93 0
809.99 0
810.06 0
810.12 0
810.19 0
810.25 0
810.32 0
810.38 0
810.45 0
810.52 0
810.58 0
810.65 0
810.71 0
810.78 0
810.84 0
810.91 0
810.97 0
811.04 0
811.10 0
811.17 0
811.23 0
811.30 0
811.36 0
811.43 0
811.49 0
811.56 0
811.62 0
811.69 0
811.76 0
811.82 0
811.89 0
811.95 0
812.02 0
812.08 0
812.15 0
812.21 0
812.28 0
812.34 0
812.41 0
812.47 0
812.54 0
812.60 0
812.67 0
812.74 0
812.80 0
812.87 0
812.93 0
813.00 0
813.06 0
813.13 0
813.19 0
813.26 0
813.32 0
813.39 0
813.45 0
813.52 0
813.58 0
813.65 0
813.72 0
813.78 0
813.85 0
813.91 0
813.98 1
814.04 1
814.11 1
814.17 1
814.24 1
814.30 1
814.37 1
814.43 0
814.50 0
814.57 0
814.63 0
814.70 0
814.76 0
814.83 0
814.89 0
814.96 0
815.02 0
815.09 0
815.15 0
815.22 0
815.29 0
815.35 0
815.42 0
815.48 0
815.55 0
815.61 0
815.68 0
815.74 0
815.81 0
815.87 0
815.94 0
816.01 0
816.07 0
816.14 0
816.20 0
816.27 0
816.33 0
816.40 0
816.46 0
816.53 0
816.59 0
816.66 0
816.73 0
816.79 0
816.86 0
816.92 0
816.99 0
817.05 0
817.12 0
817.18 0
817.25 0
817.32 0
817.38 0
817.45 0
817.51 0
817.58 0
817.64 0
817.71 0
817.77 0
817.84 0
817.91 0
817.97 0
818.04 0
818.10 0
818.17 0
818.23 0
818.30 0
818.36 0
818.43 0
818.50 0
818.56 0
818.63 0
818.69 0
818.76 0
818.82 0
818.89 0
818.95 0
819.02 0
819.09 0
819.15 0
819.22 0
819.28 0
819.35 0
819.41 0
819.48 0
819.54 0
819.61 0
819.68 0
819.74 0
819.81 0
819.87 0
819.94 0
820.00 0
820.07 0
820.14 0
820.20 0
820.27 0
820.33 0
820.40 0
820.46 0
820.53 0
820.60 0
820.66 0
820.73 0
820.79 0
820.86 0
820.92 0
820.99 0
821.05 0
821.12 0
821.19 0
821.25 0
821.32 0
821.38 0
821.45 0
821.51 0
821.58 0
821.65 0
821.71 0
821.78 0
821.84 0
821.91 0
821.97 0
822.04 0
822.11 0
822.17 0
822.24 0
822.30 0
822.37 0
822.43 0
822.50 0
822.57 0
822.63 0
822.70 0
822.76 0
822.83 0
822.89 0
822.96 0
823.03 0
823.09 0
823.16 0
823.22 0
823.29 0
823.35 0
823.42 0
823.49 0
823.55 0
823.62 0
823.68 0
823.75 0
823.82 0
823.88 0
823.95 0
824.01 0
824.08 0
824.14 0
824.21 0
824.28 0
824.34 0
824.41 0
824.47 0
824.54 0
824.60 0
824.67 0
824.74 0
824.80 0
824.87 0
824.93 0
825.00 0
825.07 0
825.13 0
825.20 0
825.26 0
825.33 0
825.39 0
825.46 0
825.53 0
825.59 0
825.66 0
825.72 0
825.79 0
825.86 0
825.92 0
825.99 0
826.05 0
826.12 0
826.19 0
826.25 0
826.32 0
826.38 0
826.45 0
826.51 0
826.58 0
826.65 0
826.71 0
826.78 0
826.84 0
826.91 0
826.98 0
827.04 0
827.11 0
827.17 0
827.24 0
827.31 0
827.37 0
827.44 0
827.50 0
827.57 0
827.64 0
827.70 0
827.77 0
827.83 0
827.90 0
827.96 0
828.03 0
828.10 0
828.16 0
828.23 0
828.29 0
828.36 0
828.43 0
828.49 0
828.56 0
828.62 0
828.69 0
828.76 0
828.82 0
828.89 0
828.95 0
829.02 0
829.09 0
829.15 0
829.22 0
829.28 0
829.35 0
829.42 0
829.48 0
829.55 0
829.61 0
829.68 0
829.75 0
829.81 0
829.88 0
829.94 0
830.01 0
830.08 0
830.14 0
830.21 0
830.27 0
830.34 0
830.41 0
830.47 0
830.54 0
830.61 0
830.67 0
830.74 0
830.80 0
830.87 0
830.94 0
831.00 0
831.07 0
831.13 0
831.20 0
831.27 0
831.33 0
831.40 0
831.46 0
831.53 0
831.60 0
831.66 0
831.73 0
831.79 0
831.86 0
831.93 0
831.99 0
832.06 0
832.13 0
832.19 0
832.26 0
832.32 0
832.39 0
832.46 0
832.52 0
832.59 0
832.65 0
832.72 0
832.79 0
832.85 0
832.92 0
832.98 0
833.05 0
833.12 0
833.18 0
833.25 0
833.32 0
833.38 0
833.45 0
833.51 0
833.58 0
833.65 0
833.71 0
833.78 0
833.84 0
833.91 0
833.98 0
834.04 0
834.11 0
834.18 0
834.24 0
834.31 0
834.37 0
834.44 0
834.51 0
834.57 0
834.64 0
834.71 0
834.77 0
834.84 0
834.90 0
834.97 0
835.04 0
835.10 0
835.17 0
835.24 0
835.30 0
835.37 0
835.43 0
835.50 0
835.57 0
835.63 0
835.70 0
835.77 0
835.83 0
835.90 0
835.96 0
836.03 0
836.10 0
836.16 0
836.23 0
836.30 0
836.36 0
836.43 0
836.49 0
836.56 0
836.63 0
836.69 0
836.76 0
836.83 0
836.89 0
836.96 0
837.02 0
837.09 0
837.16 0
837.22 0
837.29 0
837.36 0
837.42 0
837.49 0
837.56 0
837.62 0
837.69 0
837.75 0
837.82 0
837.89 0
837.95 0
838.02 0
838.09 0
838.15 0
838.22 0
838.29 0
838.35 0
838.42 0
838.48 0
838.55 0
838.62 0
838.68 0
838.75 0
838.82 0
838.88 0
838.95 0
839.02 0
839.08 0
839.15 0
839.21 0
839.28 0
839.35 0
839.41 0
839.48 0
839.55 0
839.61 0
839.68 0
839.75 0
839.81 0
839.88 0
839.94 0
840.01 0
840.08 0
840.14 0
840.21 0
840.28 0
840.34 0
840.41 0
840.48 0
840.54 0
840.61 0
840.68 0
840.74 0
840.81 0
840.88 0
840.94 0
841.01 0
841.07 0
841.14 0
841.21 0
841.27 0
841.34 0
841.41 0
841.47 0
841.54 0
841.61 0
841.67 0
841.74 0
841.81 0
841.87 0
841.94 0
842.01 0
842.07 0
842.14 0
842.20 0
842.27 0
842.34 0
842.40 0
842.47 0
842.54 0
842.60 0
842.67 0
842.74 0
842.80 0
842.87 0
842.94 0
843.00 0
843.07 0
843.14 0
843.20 0
843.27 0
843.34 0
843.40 0
843.47 0
843.54 0
843.60 0
843.67 0
843.74 0
843.80 0
843.87 0
843.94 0
844.00 0
844.07 0
844.13 0
844.20 0
844.27 0
844.33 0
844.40 0
844.47 0
844.53 0
844.60 0
844.67 0
844.73 0
844.80 0
844.87 0
844.93 0
845.00 0
845.07 0
845.13 0
845.20 0
845.27 0
845.33 0
845.40 0
845.47 0
845.53 0
845.60 0
845.67 0
845.73 0
845.80 0
845.87 0
845.93 0
846.00 0
846.07 0
846.13 0
846.20 0
846.27 0
846.33 0
846.40 0
846.47 0
846.53 0
846.60 0
846.67 0
846.73 0
846.80 0
846.87 0
846.93 0
847.00 0
847.07 0
847.13 0
847.20 0
847.27 0
847.33 0
847.40 0
847.47 0
847.53 0
847.60 0
847.67 0
847.73 0
847.80 0
847.87 0
847.93 0
848.00 0
848.07 0
848.14 0
848.20 0
848.27 0
848.34 0
848.40 0
848.47 0
848.54 0
848.60 0
848.67 0
848.74 0
848.80 0
848.87 0
848.94 0
849.00 0
849.07 0
849.14 0
849.20 0
849.27 0
849.34 0
849.40 0
849.47 0
849.54 0
849.60 0
849.67 0
849.74 0
849.80 0
849.87 0
849.94 0
850.01 0
850.07 0
850.14 0
850.21 0
850.27 0
850.34 0
850.41 0
850.47 0
850.54 0
850.61 0
850.67 0
850.74 0
850.81 0
850.87 0
850.94 0
851.01 0
851.07 0
851.14 0
851.21 0
851.28 0
851.34 0
851.41 0
851.48 0
851.54 0
851.61 0
851.68 0
851.74 0
851.81 0
851.88 0
851.94 0
852.01 0
852.08 0
852.14 0
852.21 0
852.28 0
852.35 0
852.41 0
852.48 0
852.55 0
852.61 0
852.68 0
852.75 0
852.81 0
852.88 0
852.95 0
853.01 0
853.08 0
853.15 0
853.22 0
853.28 0
853.35 0
853.42 0
853.48 0
853.55 0
853.62 0
853.68 0
853.75 0
853.82 0
853.89 0
853.95 0
854.02 0
854.09 0
854.15 0
854.22 0
854.29 0
854.35 0
854.42 0
854.49 0
854.56 0
854.62 0
854.69 0
854.76 0
854.82 0
854.89 0
854.96 0
855.02 0
855.09 0
855.16 0
855.23 0
855.29 0
855.36 0
855.43 0
855.49 0
855.56 0
855.63 0
855.69 0
855.76 0
855.83 0
855.90 0
855.96 0
856.03 0
856.10 0
856.16 0
856.23 0
856.30 0
856.37 0
856.43 0
856.50 0
856.57 0
856.63 0
856.70 0
856.77 0
856.83 0
856.90 0
856.97 0
857.04 0
857.10 0
857.17 0
857.24 0
857.30 0
857.37 0
857.44 0
857.51 0
857.57 0
857.64 0
857.71 0
857.77 0
857.84 0
857.91 0
857.98 0
858.04 0
858.11 0
858.18 0
858.24 0
858.31 0
858.38 0
858.45 0
858.51 0
858.58 0
858.65 0
858.71 0
858.78 0
858.85 0
858.92 0
858.98 0
859.05 0
859.12 0
859.18 0
859.25 0
859.32 0
859.39 0
859.45 0
859.52 0
859.59 0
859.65 0
859.72 0
859.79 0
859.86 0
859.92 0
859.99 0
860.06 0
860.13 0
860.19 0
860.26 0
860.33 0
860.39 0
860.46 0
860.53 0
860.60 0
860.66 0
860.73 0
860.80 0
860.86 0
860.93 0
861.00 0
861.07 0
861.13 0
861.20 0
861.27 0
861.34 0
861.40 0
861.47 0
861.54 0
861.60 0
861.67 0
861.74 0
861.81 0
861.87 0
861.94 0
862.01 0
862.08 0
862.14 0
862.21 0
862.28 0
862.34 0
862.41 0
862.48 0
862.55 0
862.61 0
862.68 0
862.75 0
862.82 0
862.88 0
862.95 0
863.02 0
863.09 0
863.15 0
863.22 0
863.29 0
863.35 0
863.42 0
863.49 0
863.56 0
863.62 0
863.69 0
863.76 0
863.83 0
863.89 0
863.96 0
864.03 0
864.10 0
864.16 0
864.23 0
864.30 0
864.37 0
864.43 0
864.50 0
864.57 0
864.63 0
864.70 0
864.77 0
864.84 0
864.90 0
864.97 0
865.04 0
865.11 0
865.17 0
865.24 0
865.31 0
865.38 0
865.44 0
865.51 0
865.58 0
865.65 0
865.71 0
865.78 0
865.85 0
865.92 0
865.98 0
866.05 0
866.12 0
866.19 0
866.25 0
866.32 0
866.39 0
866.46 0
866.52 0
866.59 0
866.66 0
866.73 0
866.79 0
866.86 0
866.93 0
867.00 0
867.06 0
867.13 0
867.20 0
867.27 0
867.33 0
867.40 0
867.47 0
867.54 0
867.60 0
867.67 0
867.74 0
867.81 0
867.87 0
867.94 0
868.01 0
868.08 0
868.14 0
868.21 0
868.28 0
868.35 0
868.41 0
868.48 0
868.55 0
868.62 0
868.68 0
868.75 0
868.82 0
868.89 0
868.95 0
869.02 0
869.09 0
869.16 0
869.22 0
869.29 0
869.36 0
869.43 0
869.49 0
869.56 0
869.63 0
869.70 0
869.76 0
869.83 0
869.90 0
869.97 0
870.03 0
870.10 0
870.17 0
870.24 0
870.31 0
870.37 0
870.44 0
870.51 0
870.58 0
870.64 0
870.71 0
870.78 0
870.85 0
870.91 0
870.98 0
871.05 0
871.12 0
871.18 0
871.25 0
871.32 0
871.39 0
871.46 0
871.52 0
871.59 0
871.66 0
871.73 0
871.79 0
871.86 0
871.93 0
872.00 0
872.06 0
872.13 0
872.20 0
872.27 0
872.33 0
872.40 0
872.47 0
872.54 0
872.61 0
872.67 0
872.74 0
872.81 0
872.88 0
872.94 0
873.01 0
873.08 0
873.15 0
873.22 0
873.28 0
873.35 0
873.42 0
873.49 0
873.55 0
873.62 0
873.69 0
873.76 0
873.82 0
873.89 0
873.96 0
874.03 0
874.10 0
874.16 0
874.23 0
874.30 0
874.37 0
874.43 0
874.50 0
874.57 0
874.64 0
874.71 0
874.77 0
874.84 0
874.91 0
874.98 0
875.04 0
875.11 0
875.18 0
875.25 0
875.32 0
875.38 0
875.45 0
875.52 0
875.59 0
875.65 0
875.72 0
875.79 0
875.86 0
875.93 0
875.99 0
876.06 0
876.13 0
876.20 0
876.27 0
876.33 0
876.40 0
876.47 0
876.54 0
876.60 0
876.67 0
876.74 0
876.81 0
876.88 0
876.94 0
877.01 0
877.08 0
877.15 0
877.22 0
877.28 0
877.35 0
877.42 0
877.49 0
877.56 0
877.62 0
877.69 0
877.76 0
877.83 0
877.89 0
877.96 0
878.03 0
878.10 0
878.17 0
878.23 0
878.30 0
878.37 0
878.44 0
878.51 0
878.57 0
878.64 0
878.71 0
878.78 0
878.85 0
878.91 0
878.98 0
879.05 0
879.12 0
879.19 0
879.25 0
879.32 0
879.39 0
879.46 0
879.53 0
879.59 0
879.66 0
879.73 0
879.80 0
879.87 0
879.93 0
880.00 0
880.07 0
880.14 0
880.20 0
880.27 0
880.34 0
880.41 0
880.48 0
880.55 0
880.61 0
880.68 0
880.75 0
880.82 0
880.89 0
880.95 0
881.02 0
881.09 0
881.16 0
881.23 0
881.29 0
881.36 0
881.43 0
881.50 0
881.57 0
881.63 0
881.70 0
881.77 0
881.84 0
881.91 0
881.97 0
882.04 0
882.11 0
882.18 0
882.25 0
882.31 0
882.38 0
882.45 0
882.52 0
882.59 0
882.65 0
882.72 0
882.79 0
882.86 0
882.93 0
883.00 0
883.06 0
883.13 0
883.20 0
883.27 0
883.34 0
883.40 0
883.47 0
883.54 0
883.61 0
883.68 0
883.74 0
883.81 0
883.88 0
883.95 0
884.02 0
884.09 0
884.15 0
884.22 0
884.29 0
884.36 0
884.43 0
884.49 0
884.56 0
884.63 0
884.70 0
884.77 0
884.83 0
884.90 0
884.97 0
885.04 0
885.11 0
885.18 0
885.24 0
885.31 0
885.38 0
885.45 0
885.52 0
885.59 0
885.65 0
885.72 0
885.79 0
885.86 0
885.93 0
885.99 0
886.06 0
886.13 0
886.20 0
886.27 0
886.34 0
886.40 0
886.47 0
886.54 0
886.61 0
886.68 0
886.74 0
886.81 0
886.88 0
886.95 0
887.02 0
887.09 0
887.15 0
887.22 0
887.29 0
887.36 0
887.43 0
887.50 0
887.56 0
887.63 0
887.70 0
887.77 0
887.84 0
887.91 0
887.97 0
888.04 0
888.11 0
888.18 0
888.25 0
888.32 0
888.38 0
888.45 0
888.52 0
888.59 0
888.66 0
888.73 0
888.79 0
888.86 0
888.93 0
889.00 0
889.07 0
889.14 0
889.20 0
889.27 0
889.34 0
889.41 0
889.48 0
889.55 0
889.61 0
889.68 0
889.75 0
889.82 0
889.89 0
889.96 0
890.02 0
890.09 0
890.16 0
890.23 0
890.30 0
890.37 0
890.43 0
890.50 0
890.57 0
890.64 0
890.71 0
890.78 0
890.84 0
890.91 0
890.98 0
891.05 0
891.12 0
891.19 0
891.26 0
891.32 0
891.39 0
891.46 0
891.53 0
891.60 0
891.67 0
891.73 0
891.80 0
891.87 0
891.94 0
892.01 0
892.08 0
892.14 0
892.21 0
892.28 0
892.35 0
892.42 0
892.49 0
892.56 0
892.62 0
892.69 0
892.76 0
892.83 0
892.90 0
892.97 0
893.04 0
893.10 0
893.17 0
893.24 0
893.31 0
893.38 0
893.45 0
893.51 0
893.58 0
893.65 0
893.72 0
893.79 0
893.86 0
893.93 0
893.99 0
894.06 0
894.13 0
894.20 0
894.27 0
894.34 0
894.41 0
894.47 0
894.54 0
894.61 0
894.68 0
894.75 0
894.82 0
894.89 0
894.95 0
895.02 0
895.09 0
895.16 0
895.23 0
895.30 0
895.37 0
895.43 0
895.50 0
895.57 0
895.64 0
895.71 0
895.78 0
895.85 0
895.91 0
895.98 0
896.05 0
896.12 0
896.19 0
896.26 0
896.33 0
896.39 0
896.46 0
896.53 0
896.60 0
896.67 0
896.74 0
896.81 0
896.87 0
896.94 0
897.01 0
897.08 0
897.15 0
897.22 0
897.29 0
897.36 0
897.42 0
897.49 0
897.56 0
897.63 0
897.70 0
897.77 0
897.84 0
897.90 0
897.97 0
898.04 0
898.11 0
898.18 0
898.25 0
898.32 0
898.39 0
898.45 0
898.52 0
898.59 0
898.66 0
898.73 0
898.80 0
898.87 0
898.94 0
899.00 0
899.07 0
899.14 0
899.21 0
899.28 0
899.35 0
899.42 0
899.49 0
899.55 0
899.62 0
899.69 0
899.76 0
899.83 0
899.90 0
899.97 0
900.04 0
900.10 0
900.17 0
900.24 0
900.31 0
900.38 0
900.45 0
900.52 0
900.59 0
900.65 0
900.72 0
900.79 0
900.86 0
900.93 0
901.00 0
901.07 0
901.14 0
901.20 0
901.27 0
901.34 0
901.41 0
901.48 0
901.55 0
901.62 0
901.69 0
901.75 0
901.82 0
901.89 0
901.96 0
902.03 0
902.10 0
902.17 0
902.24 0
902.31 0
902.37 0
902.44 0
902.51 0
902.58 0
902.65 0
902.72 0
902.79 0
902.86 0
902.93 0
902.99 0
903.06 0
903.13 0
903.20 0
903.27 0
903.34 0
903.41 0
903.48 0
903.55 0
903.61 0
903.68 0
903.75 0
903.82 0
903.89 0
903.96 0
904.03 0
904.10 0
904.17 0
904.23 0
904.30 0
904.37 0
904.44 0
904.51 0
904.58 0
904.65 0
904.72 0
904.79 0
904.85 0
904.92 0
904.99 0
905.06 0
905.13 0
905.20 0
905.27 0
905.34 0
905.41 0
905.48 0
905.54 0
905.61 0
905.68 0
905.75 0
905.82 0
905.89 0
905.96 0
906.03 0
906.10 0
906.17 0
906.23 0
906.30 0
906.37 0
906.44 0
906.51 0
906.58 0
906.65 0
906.72 0
906.79 0
906.86 0
906.92 0
906.99 0
907.06 0
907.13 0
907.20 0
907.27 0
907.34 0
907.41 0
907.48 0
907.55 0
907.61 0
907.68 0
907.75 0
907.82 0
907.89 0
907.96 0
908.03 0
908.10 0
908.17 0
908.24 0
908.31 0
908.37 0
908.44 0
908.51 0
908.58 0
908.65 0
908.72 0
908.79 0
908.86 0
908.93 0
909.00 0
909.07 0
909.13 0
909.20 0
909.27 0
909.34 0
909.41 0
909.48 0
909.55 0
909.62 0
909.69 0
909.76 0
909.83 0
909.89 0
909.96 0
910.03 0
910.10 0
910.17 0
910.24 0
910.31 0
910.38 0
910.45 0
910.52 0
910.59 0
910.66 0
910.72 0
910.79 0
910.86 0
910.93 0
911.00 0
911.07 0
911.14 0
911.21 0
911.28 0
911.35 0
911.42 0
911.49 0
911.55 0
911.62 0
911.69 0
911.76 0
911.83 0
911.90 0
911.97 0
912.04 0
912.11 0
912.18 0
912.25 0
912.32 0
912.39 0
912.45 0
912.52 0
912.59 0
912.66 0
912.73 0
912.80 0
912.87 0
912.94 0
913.01 0
913.08 0
913.15 0
913.22 0
913.29 0
913.35 0
913.42 0
913.49 0
913.56 0
913.63 0
913.70 0
913.77 0
913.84 0
913.91 0
913.98 0
914.05 0
914.12 0
914.19 0
914.26 0
914.32 0
914.39 0
914.46 0
914.53 0
914.60 0
914.67 0
914.74 0
914.81 0
914.88 0
914.95 0
915.02 0
915.09 0
915.16 0
915.23 0
915.30 0
915.36 0
915.43 0
915.50 0
915.57 0
915.64 0
915.71 0
915.78 0
915.85 0
915.92 0
915.99 0
916.06 0
916.13 0
916.20 0
916.27 0
916.34 0
916.40 0
916.47 0
916.54 0
916.61 0
916.68 0
916.75 0
916.82 0
916.89 0
916.96 0
917.03 0
917.10 0
917.17 0
917.24 0
917.31 0
917.38 0
917.45 0
917.52 0
917.58 0
917.65 0
917.72 0
917.79 0
917.86 0
917.93 0
918.00 0
918.07 0
918.14 0
918.21 0
918.28 0
918.35 0
918.42 0
918.49 0
918.56 0
918.63 0
918.70 0
918.77 0
918.83 0
918.90 0
918.97 0
919.04 0
919.11 0
919.18 0
919.25 0
919.32 0
919.39 0
919.46 0
919.53 0
919.60 0
919.67 0
919.74 0
919.81 0
919.88 0
919.95 0
920.02 0
920.09 0
920.16 0
920.22 0
920.29 0
920.36 0
920.43 0
920.50 0
920.57 0
920.64 0
920.71 0
920.78 0
920.85 0
920.92 0
920.99 0
921.06 0
921.13 0
921.20 0
921.27 0
921.34 0
921.41 0
921.48 0
921.55 0
921.62 0
921.69 0
921.76 0
921.82 0
921.89 0
921.96 0
922.03 0
922.10 0
922.17 0
922.24 0
922.31 0
922.38 0
922.45 0
922.52 0
922.59 0
922.66 0
922.73 0
922.80 0
922.87 0
922.94 0
923.01 0
923.08 0
923.15 0
923.22 0
923.29 0
923.36 0
923.43 0
923.50 0
923.57 0
923.63 0
923.70 0
923.77 0
923.84 0
923.91 0
923.98 0
924.05 0
924.12 0
924.19 0
924.26 0
924.33 0
924.40 0
924.47 0
924.54 0
924.61 0
924.68 0
924.75 0
924.82 0
924.89 0
924.96 0
925.03 0
925.10 0
925.17 0
925.24 0
925.31 0
925.38 0
925.45 0
925.52 0
925.59 0
925.66 0
925.73 0
925.80 0
925.87 0
925.94 0
926.00 0
926.07 0
926.14 0
926.21 0
926.28 0
926.35 0
926.42 0
926.49 0
926.56 0
926.63 0
926.70 0
926.77 0
926.84 0
926.91 0
926.98 0
927.05 0
927.12 0
927.19 0
927.26 0
927.33 0
927.40 0
927.47 0
927.54 0
927.61 0
927.68 0
927.75 0
927.82 0
927.89 0
927.96 0
928.03 0
928.10 0
928.17 0
928.24 0
928.31 0
928.38 0
928.45 0
928.52 0
928.59 0
928.66 0
928.73 0
928.80 0
928.87 0
928.94 0
929.01 0
929.08 0
929.15 0
929.22 0
929.29 0
929.36 0
929.43 0
929.50 0
929.57 0
929.64 0
929.70 0
929.77 0
929.84 0
929.91 0
929.98 0
930.05 0
930.12 0
930.19 0
930.26 0
930.33 0
930.40 0
930.47 0
930.54 0
930.61 0
930.68 0
930.75 0
930.82 0
930.89 0
930.96 0
931.03 0
931.10 0
931.17 0
931.24 0
931.31 0
931.38 0
931.45 0
931.52 0
931.59 0
931.66 0
931.73 0
931.80 0
931.87 0
931.94 0
932.01 0
932.08 0
932.15 0
932.22 0
932.29 0
932.36 0
932.43 0
932.50 0
932.57 0
932.64 0
932.71 0
932.78 0
932.85 0
932.92 0
932.99 0
933.06 0
933.13 0
933.20 0
933.27 0
933.34 0
933.41 0
933.48 0
933.55 0
933.62 0
933.69 0
933.76 0
933.83 0
933.90 0
933.97 0
934.04 0
934.11 0
934.18 0
934.25 0
934.32 0
934.39 0
934.46 0
934.53 0
934.60 0
934.67 0
934.74 0
934.81 0
934.88 0
934.95 0
935.02 0
935.09 0
935.16 0
935.23 0
935.30 0
935.37 0
935.44 0
935.51 0
935.58 0
935.65 0
935.72 0
935.79 0
935.86 0
935.94 0
936.01 0
936.08 0
936.15 0
936.22 0
936.29 0
936.36 0
936.43 0
936.50 0
936.57 0
936.64 0
936.71 1
936.78 1
936.85 1
936.92 0
936.99 0
937.06 0
937.13 0
937.20 0
937.27 0
937.34 0
937.41 0
937.48 0
937.55 0
937.62 0
937.69 0
937.76 0
937.83 0
937.90 0
937.97 0
938.04 0
938.11 0
938.18 0
938.25 0
938.32 0
938.39 0
938.46 0
938.53 0
938.60 0
938.67 0
938.74 0
938.81 0
938.88 0
938.95 0
939.02 0
939.09 0
939.16 0
939.23 1
939.30 1
939.37 1
939.44 1
939.51 1
939.58 1
939.65 1
939.73 1
939.80 1
939.87 1
939.94 0
940.01 0
940.08 0
940.15 0
940.22 0
940.29 0
940.36 0
940.43 0
940.50 0
940.57 0
940.64 1
940.71 1
940.78 0
940.85 0
940.92 0
940.99 0
941.06 1
941.13 1
941.20 1
941.27 1
941.34 1
941.41 1
941.48 1
941.55 1
941.62 1
941.69 0
941.76 0
941.83 0
941.90 0
941.97 0
942.05 0
942.12 0
942.19 0
942.26 1
942.33 1
942.40 1
942.47 0
942.54 0
942.61 0
942.68 0
942.75 0
942.82 0
942.89 0
942.96 0
943.03 0
943.10 0
943.17 0
943.24 0
943.31 0
943.38 0
943.45 0
943.52 0
943.59 0
943.66 0
943.73 0
943.80 0
943.88 0
943.95 0
944.02 0
944.09 0
944.16 0
944.23 0
944.30 0
944.37 0
944.44 0
944.51 0
944.58 0
944.65 0
944.72 0
944.79 0
944.86 0
944.93 0
945.00 0
945.07 0
945.14 0
945.21 0
945.28 0
945.35 0
945.42 0
945.50 0
945.57 0
945.64 0
945.71 0
945.78 0
945.85 0
945.92 0
945.99 0
946.06 0
946.13 0
946.20 0
946.27 0
946.34 0
946.41 0
946.48 0
946.55 0
946.62 0
946.69 0
946.76 0
946.83 0
946.91 0
946.98 0
947.05 0
947.12 0
947.19 0
947.26 0
947.33 0
947.40 0
947.47 0
947.54 0
947.61 0
947.68 1
947.75 1
947.82 1
947.89 1
947.96 1
948.03 1
948.10 1
948.18 1
948.25 1
948.32 0
948.39 0
948.46 0
948.53 0
948.60 0
948.67 0
948.74 0
948.81 0
948.88 0
948.95 0
949.02 0
949.09 0
949.16 0
949.23 0
949.30 0
949.38 0
949.45 0
949.52 0
949.59 0
949.66 0
949.73 0
949.80 1
949.87 1
949.94 1
950.01 1
950.08 1
950.15 0
950.22 0
950.29 0
950.36 0
950.44 0
950.51 0
950.58 0
950.65 1
950.72 1
950.79 1
950.86 1
950.93 1
951.00 0
951.07 0
951.14 0
951.21 0
951.28 0
951.35 0
951.42 0
951.50 0
951.57 0
951.64 0
951.71 0
951.78 0
951.85 0
951.92 0
951.99 0
952.06 0
952.13 0
952.20 0
952.27 1
952.34 1
952.41 1
952.49 1
952.56 1
952.63 0
952.70 0
952.77 0
952.84 0
952.91 0
952.98 0
953.05 0
953.12 0
953.19 0
953.26 0
953.33 0
953.41 0
953.48 0
953.55 0
953.62 0
953.69 1
953.76 1
953.83 1
953.90 1
953.97 1
954.04 1
954.11 1
954.18 1
954.25 0
954.33 0
954.40 0
954.47 0
954.54 0
954.61 0
954.68 1
954.75 1
954.82 1
954.89 1
954.96 1
955.03 1
955.10 1
955.18 1
955.25 0
955.32 0
955.39 0
955.46 0
955.53 0
955.60 0
955.67 0
955.74 1
955.81 1
955.88 1
955.95 1
956.03 1
956.10 1
956.17 1
956.24 0
956.31 0
956.38 0
956.45 0
956.52 0
956.59 1
956.66 1
956.73 1
956.81 1
956.88 1
956.95 1
957.02 1
957.09 1
957.16 1
957.23 1
957.30 1
957.37 1
957.44 0
957.51 0
957.59 0
957.66 0
957.73 0
957.80 0
957.87 0
957.94 0
958.01 0
958.08 0
958.15 0
958.22 0
958.29 1
958.37 1
958.44 1
958.51 1
958.58 1
958.65 0
958.72 0
958.79 0
958.86 1
958.93 1
959.00 1
959.08 1
959.15 1
959.22 1
959.29 1
959.36 1
959.43 1
959.50 1
959.57 1
959.64 1
959.71 1
959.78 1
959.86 1
959.93 1
960.00 1
960.07 1
960.14 1
960.21 1
960.28 1
960.35 1
960.42 0
960.50 0
960.57 0
960.64 1
960.71 1
960.78 1
960.85 1
960.92 1
960.99 1
961.06 1
961.13 1
961.21 1
961.28 1
961.35 0
961.42 1
961.49 1
961.56 1
961.63 1
961.70 1
961.77 1
961.85 1
961.92 1
961.99 1
962.06 1
962.13 1
962.20 1
962.27 1
962.34 1
962.41 1
962.49 1
962.56 1
962.63 1
962.70 1
962.77 1
962.84 1
962.91 1
962.98 1
963.05 1
963.13 1
963.20 1
963.27 1
963.34 1
963.41 0
963.48 1
963.55 1
963.62 1
963.69 1
963.77 1
963.84 1
963.91 1
963.98 1
964.05 1
964.12 1
964.19 0
964.26 0
964.33 0
964.41 0
964.48 1
964.55 1
964.62 1
964.69 1
964.76 1
964.83 1
964.90 1
964.98 1
965.05 1
965.12 1
965.19 1
965.26 1
965.33 1
965.40 1
965.47 1
965.55 1
965.62 1
965.69 1
965.76 1
965.83 1
965.90 1
965.97 1
966.04 1
966.11 1
966.19 1
966.26 1
966.33 1
966.40 1
966.47 1
966.54 1
966.61 1
966.68 1
966.76 1
966.83 1
966.90 1
966.97 1
967.04 1
967.11 1
967.18 1
967.26 1
967.33 1
967.40 1
967.47 1
967.54 1
967.61 1
967.68 1
967.75 1
967.83 2
967.90 2
967.97 2
968.04 2
968.11 2
968.18 2
968.25 2
968.32 1
968.40 1
968.47 1
968.54 1
968.61 1
968.68 1
968.75 1
968.82 1
968.90 1
968.97 1
969.04 1
969.11 1
969.18 0
969.25 0
969.32 0
969.39 0
969.47 0
969.54 1
969.61 1
969.68 1
969.75 1
969.82 2
969.89 2
969.97 2
970.04 2
970.11 2
970.18 1
970.25 1
970.32 1
970.39 1
970.47 1
970.54 1
970.61 1
970.68 1
970.75 1
970.82 1
970.89 1
970.97 1
971.04 1
971.11 1
971.18 1
971.25 1
971.32 1
971.39 1
971.47 0
971.54 0
971.61 0
971.68 0
971.75 1
971.82 1
971.89 1
971.97 1
972.04 1
972.11 1
972.18 2
972.25 2
972.32 2
972.39 1
972.47 1
972.54 1
972.61 1
972.68 1
972.75 1
972.82 1
972.89 1
972.97 1
973.04 1
973.11 1
973.18 1
973.25 1
973.32 1
973.39 1
973.47 1
973.54 1
973.61 1
973.68 1
973.75 1
973.82 1
973.90 1
973.97 1
974.04 1
974.11 1
974.18 1
974.25 1
974.32 1
974.40 1
974.47 1
974.54 1
974.61 1
974.68 1
974.75 1
974.83 1
974.90 1
974.97 1
975.04 1
975.11 1
975.18 1
975.26 1
975.33 1
975.40 1
975.47 1
975.54 1
975.61 1
975.68 1
975.76 1
975.83 1
975.90 1
975.97 1
976.04 1
976.11 1
976.19 2
976.26 2
976.33 2
976.40 2
976.47 2
976.54 1
976.62 1
976.69 1
976.76 1
976.83 1
976.90 1
976.97 1
977.05 1
977.12 1
977.19 1
977.26 1
977.33 1
977.40 1
977.48 1
977.55 1
977.62 1
977.69 1
977.76 1
977.83 1
977.91 1
977.98 1
978.05 1
978.12 1
978.19 1
978.26 1
978.34 1
978.41 1
978.48 1
978.55 1
978.62 1
978.69 1
978.77 1
978.84 1
978.91 1
978.98 1
979.05 1
979.12 1
979.20 1
979.27 1
979.34 1
979.41 1
979.48 1
979.55 2
979.63 2
979.70 2
979.77 2
979.84 2
979.91 1
979.98 1
980.06 1
980.13 1
980.20 1
980.27 1
980.34 1
980.42 1
980.49 1
980.56 1
980.63 1
980.70 2
980.77 2
980.85 2
980.92 2
980.99 2
981.06 2
981.13 2
981.20 2
981.28 2
981.35 2
981.42 2
981.49 2
981.56 2
981.64 2
981.71 2
981.78 2
981.85 2
981.92 1
981.99 1
982.07 1
982.14 1
982.21 1
982.28 1
982.35 1
982.43 1
982.50 1
982.57 2
982.64 2
982.71 2
982.78 2
982.86 2
982.93 2
983.00 2
983.07 2
983.14 2
983.22 2
983.29 3
983.36 3
983.43 3
983.50 3
983.58 3
983.65 3
983.72 2
983.79 2
983.86 1
983.93 1
984.01 1
984.08 1
984.15 1
984.22 2
984.29 2
984.37 2
984.44 2
984.51 2
984.58 3
984.65 3
984.73 3
984.80 3
984.87 3
984.94 3
985.01 2
985.09 2
985.16 2
985.23 3
985.30 3
985.37 4
985.45 4
985.52 5
985.59 4
985.66 4
985.73 4
985.81 3
985.88 2
985.95 2
986.02 2
986.09 2
986.16 2
986.24 2
986.31 2
986.38 3
986.45 3
986.52 3
986.60 3
986.67 3
986.74 3
986.81 2
986.88 2
986.96 2
987.03 2
987.10 2
987.17 2
987.24 2
987.32 2
987.39 2
987.46 2
987.53 2
987.60 2
987.68 2
987.75 2
987.82 2
987.89 3
987.97 3
988.04 3
988.11 3
988.18 3
988.25 3
988.33 2
988.40 2
988.47 2
988.54 2
988.61 2
988.69 2
988.76 2
988.83 2
988.90 2
988.97 2
989.05 2
989.12 2
989.19 2
989.26 2
989.33 2
989.41 3
989.48 3
989.55 3
989.62 3
989.69 3
989.77 3
989.84 3
989.91 3
989.98 3
990.06 3
990.13 3
990.20 3
990.27 3
990.34 3
990.42 3
990.49 3
990.56 3
990.63 3
990.70 3
990.78 3
990.85 3
990.92 3
990.99 3
991.07 3
991.14 3
991.21 3
991.28 3
991.35 3
991.43 3
991.50 3
991.57 3
991.64 3
991.71 3
991.79 3
991.86 3
991.93 3
992.00 2
992.08 2
992.15 2
992.22 2
992.29 2
992.36 2
992.44 3
992.51 3
992.58 3
992.65 4
992.73 4
992.80 4
992.87 4
992.94 4
993.01 4
993.09 4
993.16 4
993.23 3
993.30 3
993.38 3
993.45 3
993.52 2
993.59 3
993.66 3
993.74 3
993.81 3
993.88 3
993.95 3
994.03 3
994.10 3
994.17 3
994.24 3
994.31 2
994.39 2
994.46 2
994.53 3
994.60 3
994.68 3
994.75 4
994.82 4
994.89 4
994.97 4
995.04 4
995.11 4
995.18 4
995.25 4
995.33 3
995.40 3
995.47 3
995.54 3
995.62 2
995.69 2
995.76 2
995.83 2
995.91 2
995.98 3
996.05 3
996.12 3
996.19 3
996.27 3
996.34 3
996.41 3
996.48 3
996.56 3
996.63 3
996.70 3
996.77 3
996.85 3
996.92 3
996.99 3
997.06 3
997.14 2
997.21 2
997.28 2
997.35 2
997.42 2
997.50 2
997.57 2
997.64 3
997.71 3
997.79 3
997.86 3
997.93 3
998.00 4
998.08 4
998.15 4
998.22 4
998.29 4
998.37 4
998.44 4
998.51 4
998.58 5
998.66 5
998.73 5
998.80 5
998.87 6
998.95 6
999.02 6
999.09 6
999.16 6
999.24 6
999.31 6
999.38 6
999.45 6
999.53 6
999.60 6
999.67 7
999.74 7
999.81 7
999.89 7
999.96 7
1000.03 7
1000.10 8
1000.18 8
1000.25 8
1000.32 7
1000.39 7
1000.47 6
1000.54 6
1000.61 5
1000.68 5
1000.76 4
1000.83 4
1000.90 4
1000.97 5
1001.05 5
1001.12 5
1001.19 6
1001.26 6
1001.34 6
1001.41 6
1001.48 6
1001.56 5
1001.63 5
1001.70 4
1001.77 4
1001.85 4
1001.92 4
1001.99 4
1002.06 4
1002.14 4
1002.21 4
1002.28 4
1002.35 4
1002.43 4
1002.50 4
1002.57 4
1002.64 5
1002.72 5
1002.79 5
1002.86 6
1002.93 6
1003.01 6
1003.08 6
1003.15 6
1003.22 6
1003.30 6
1003.37 6
1003.44 6
1003.51 7
1003.59 7
1003.66 8
1003.73 8
1003.80 8
1003.88 7
1003.95 6
1004.02 6
1004.10 5
1004.17 4
1004.24 4
1004.31 5
1004.39 5
1004.46 6
1004.53 7
1004.60 8
1004.68 8
1004.75 8
1004.82 8
1004.89 8
1004.97 8
1005.04 8
1005.11 9
1005.19 9
1005.26 9
1005.33 9
1005.40 9
1005.48 9
1005.55 9
1005.62 9
1005.69 9
1005.77 9
1005.84 9
1005.91 9
1005.98 8
1006.06 8
1006.13 7
1006.20 6
1006.28 6
1006.35 6
1006.42 6
1006.49 7
1006.57 8
1006.64 8
1006.71 8
1006.78 8
1006.86 8
1006.93 8
1007.00 8
1007.08 8
1007.15 8
1007.22 8
1007.29 9
1007.37 9
1007.44 9
1007.51 10
1007.58 9
1007.66 9
1007.73 9
1007.80 8
1007.88 8
1007.95 7
1008.02 7
1008.09 8
1008.17 8
1008.24 8
1008.31 8
1008.38 8
1008.46 8
1008.53 8
1008.60 8
1008.68 8
1008.75 8
1008.82 9
1008.89 9
1008.97 9
1009.04 10
1009.11 10
1009.19 11
1009.26 11
1009.33 11
1009.40 11
1009.48 11
1009.55 11
1009.62 11
1009.70 10
1009.77 10
1009.84 10
1009.91 9
1009.99 9
1010.06 9
1010.13 9
1010.21 9
1010.28 9
1010.35 9
1010.42 8
1010.50 8
1010.57 8
1010.64 8
1010.72 8
1010.79 8
1010.86 8
1010.93 8
1011.01 9
1011.08 9
1011.15 9
1011.23 9
1011.30 10
1011.37 10
1011.44 10
1011.52 10
1011.59 9
1011.66 9
1011.74 9
1011.81 9
1011.88 10
1011.95 10
1012.03 11
1012.10 11
1012.17 11
1012.25 11
1012.32 11
1012.39 10
1012.46 10
1012.54 10
1012.61 10
1012.68 10
1012.76 10
1012.83 11
1012.90 11
1012.98 11
1013.05 10
1013.12 10
1013.19 9
1013.27 9
1013.34 8
1013.41 8
1013.49 8
1013.56 8
1013.63 8
1013.70 9
1013.78 9
1013.85 9
1013.92 9
1014.00 10
1014.07 10
1014.14 11
1014.22 11
1014.29 11
1014.36 11
1014.43 11
1014.51 10
1014.58 10
1014.65 10
1014.73 10
1014.80 10
1014.87 10
1014.95 11
1015.02 12
1015.09 12
1015.16 12
1015.24 12
1015.31 12
1015.38 12
1015.46 11
1015.53 11
1015.60 11
1015.68 11
1015.75 11
1015.82 11
1015.90 11
1015.97 11
1016.04 10
1016.11 10
1016.19 10
1016.26 10
1016.33 10
1016.41 11
1016.48 11
1016.55 12
1016.63 12
1016.70 12
1016.77 12
1016.85 12
1016.92 12
1016.99 12
1017.06 12
1017.14 12
1017.21 12
1017.28 13
1017.36 13
1017.43 13
1017.50 14
1017.58 14
1017.65 14
1017.72 14
1017.80 13
1017.87 13
1017.94 13
1018.01 12
1018.09 12
1018.16 12
1018.23 12
1018.31 12
1018.38 13
1018.45 13
1018.53 13
1018.60 14
1018.67 14
1018.75 14
1018.82 14
1018.89 14
1018.97 14
1019.04 14
1019.11 13
1019.19 13
1019.26 13
1019.33 13
1019.40 13
1019.48 13
1019.55 14
1019.62 14
1019.70 14
1019.77 15
1019.84 16
1019.92 16
1019.99 16
1020.06 16
1020.14 16
1020.21 16
1020.28 15
1020.36 14
1020.43 13
1020.50 12
1020.58 12
1020.65 12
1020.72 12
1020.80 13
1020.87 13
1020.94 13
1021.02 13
1021.09 13
1021.16 13
1021.23 13
1021.31 14
1021.38 14
1021.45 15
1021.53 16
1021.60 16
1021.67 17
1021.75 18
1021.82 18
1021.89 19
1021.97 19
1022.04 19
1022.11 19
1022.19 18
1022.26 18
1022.33 18
1022.41 18
1022.48 18
1022.55 18
1022.63 18
1022.70 18
1022.77 17
1022.85 17
1022.92 17
1022.99 16
1023.07 16
1023.14 15
1023.21 16
1023.29 16
1023.36 17
1023.43 18
1023.51 20
1023.58 21
1023.65 22
1023.73 23
1023.80 23
1023.87 23
1023.95 22
1024.02 21
1024.09 20
1024.17 19
1024.24 19
1024.31 18
1024.39 18
1024.46 18
1024.53 18
1024.61 18
1024.68 18
1024.75 19
1024.83 19
1024.90 19
1024.97 19
1025.05 19
1025.12 19
1025.19 19
1025.27 19
1025.34 18
1025.41 18
1025.49 17
1025.56 17
1025.63 17
1025.71 16
1025.78 16
1025.85 17
1025.93 18
1026.00 19
1026.07 20
1026.15 21
1026.22 21
1026.30 22
1026.37 23
1026.44 23
1026.52 23
1026.59 23
1026.66 23
1026.74 23
1026.81 22
1026.88 21
1026.96 20
1027.03 20
1027.10 19
1027.18 19
1027.25 19
1027.32 20
1027.40 21
1027.47 21
1027.54 22
1027.62 23
1027.69 23
1027.76 24
1027.84 25
1027.91 26
1027.98 27
1028.06 28
1028.13 29
1028.20 29
1028.28 29
1028.35 29
1028.43 28
1028.50 27
1028.57 27
1028.65 26
1028.72 25
1028.79 24
1028.87 24
1028.94 23
1029.01 22
1029.09 22
1029.16 21
1029.23 22
1029.31 23
1029.38 24
1029.45 25
1029.53 26
1029.60 26
1029.68 27
1029.75 27
1029.82 26
1029.90 26
1029.97 25
1030.04 25
1030.12 26
1030.19 26
1030.26 27
1030.34 27
1030.41 28
1030.48 28
1030.56 28
1030.63 27
1030.71 27
1030.78 27
1030.85 27
1030.93 27
1031.00 27
1031.07 27
1031.15 27
1031.22 28
1031.29 28
1031.37 28
1031.44 28
1031.51 28
1031.59 28
1031.66 27
1031.74 27
1031.81 26
1031.88 25
1031.96 25
1032.03 24
1032.10 23
1032.18 23
1032.25 23
1032.32 22
1032.40 22
1032.47 22
1032.55 22
1032.62 22
1032.69 23
1032.77 23
1032.84 24
1032.91 25
1032.99 25
1033.06 26
1033.13 27
1033.21 28
1033.28 28
1033.36 29
1033.43 29
1033.50 29
1033.58 29
1033.65 29
1033.72 29
1033.80 29
1033.87 29
1033.95 29
1034.02 29
1034.09 29
1034.17 29
1034.24 29
1034.31 29
1034.39 29
1034.46 29
1034.54 28
1034.61 28
1034.68 27
1034.76 26
1034.83 26
1034.90 25
1034.98 25
1035.05 25
1035.12 26
1035.20 27
1035.27 27
1035.35 28
1035.42 28
1035.49 28
1035.57 27
1035.64 27
1035.71 27
1035.79 28
1035.86 29
1035.94 30
1036.01 30
1036.08 31
1036.16 31
1036.23 31
1036.31 31
1036.38 30
1036.45 30
1036.53 30
1036.60 30
1036.67 31
1036.75 32
1036.82 33
1036.90 33
1036.97 33
1037.04 33
1037.12 33
1037.19 33
1037.26 32
1037.34 31
1037.41 30
1037.49 29
1037.56 28
1037.63 27
1037.71 26
1037.78 25
1037.86 25
1037.93 25
1038.00 26
1038.08 27
1038.15 28
1038.22 29
1038.30 29
1038.37 30
1038.45 30
1038.52 29
1038.59 29
1038.67 28
1038.74 28
1038.82 27
1038.89 27
1038.96 26
1039.04 26
1039.11 26
1039.18 26
1039.26 26
1039.33 26
1039.41 26
1039.48 26
1039.55 26
1039.63 26
1039.70 26
1039.78 26
1039.85 27
1039.92 28
1040.00 29
1040.07 30
1040.15 31
1040.22 32
1040.29 33
1040.37 33
1040.44 33
1040.51 33
1040.59 34
1040.66 34
1040.74 35
1040.81 36
1040.88 37
1040.96 38
1041.03 39
1041.11 40
1041.18 41
1041.25 41
1041.33 42
1041.40 42
1041.48 42
1041.55 41
1041.62 41
1041.70 41
1041.77 40
1041.85 40
1041.92 40
1041.99 39
1042.07 38
1042.14 38
1042.22 37
1042.29 37
1042.36 36
1042.44 36
1042.51 36
1042.59 37
1042.66 37
1042.73 37
1042.81 38
1042.88 38
1042.96 39
1043.03 40
1043.10 41
1043.18 42
1043.25 43
1043.33 44
1043.40 44
1043.47 44
1043.55 44
1043.62 43
1043.70 43
1043.77 43
1043.84 43
1043.92 44
1043.99 44
1044.07 44
1044.14 43
1044.21 43
1044.29 42
1044.36 41
1044.44 41
1044.51 41
1044.59 40
1044.66 40
1044.73 40
1044.81 39
1044.88 39
1044.96 38
1045.03 37
1045.10 36
1045.18 36
1045.25 37
1045.33 38
1045.40 39
1045.47 41
1045.55 42
1045.62 43
1045.70 44
1045.77 44
1045.84 44
1045.92 44
1045.99 44
1046.07 44
1046.14 44
1046.22 44
1046.29 45
1046.36 46
1046.44 47
1046.51 47
1046.59 47
1046.66 46
1046.73 45
1046.81 44
1046.88 44
1046.96 43
1047.03 44
1047.11 45
1047.18 46
1047.25 46
1047.33 47
1047.40 48
1047.48 49
1047.55 49
1047.62 50
1047.70 51
1047.77 51
1047.85 52
1047.92 52
1048.00 52
1048.07 52
1048.14 52
1048.22 51
1048.29 51
1048.37 51
1048.44 52
1048.51 53
1048.59 54
1048.66 55
1048.74 56
1048.81 57
1048.89 59
1048.96 60
1049.03 61
1049.11 62
1049.18 63
1049.26 63
1049.33 64
1049.41 64
1049.48 64
1049.55 63
1049.63 63
1049.70 62
1049.78 62
1049.85 62
1049.93 62
1050.00 62
1050.07 61
1050.15 61
1050.22 61
1050.30 62
1050.37 62
1050.45 63
1050.52 64
1050.59 65
1050.67 66
1050.74 67
1050.82 67
1050.89 67
1050.97 68
1051.04 68
1051.11 69
1051.19 69
1051.26 70
1051.34 70
1051.41 71
1051.49 70
1051.56 69
1051.63 67
1051.71 65
1051.78 63
1051.86 62
1051.93 60
1052.01 59
1052.08 58
1052.15 57
1052.23 56
1052.30 55
1052.38 54
1052.45 54
1052.53 54
1052.60 55
1052.67 56
1052.75 58
1052.82 60
1052.90 62
1052.97 64
1053.05 65
1053.12 66
1053.20 66
1053.27 65
1053.34 64
1053.42 63
1053.49 62
1053.57 61
1053.64 61
1053.72 61
1053.79 61
1053.87 61
1053.94 62
1054.01 62
1054.09 62
1054.16 61
1054.24 60
1054.31 59
1054.39 59
1054.46 58
1054.53 58
1054.61 58
1054.68 59
1054.76 60
1054.83 61
1054.91 62
1054.98 63
1055.06 63
1055.13 63
1055.20 62
1055.28 62
1055.35 61
1055.43 61
1055.50 60
1055.58 61
1055.65 61
1055.73 62
1055.80 62
1055.87 63
1055.95 63
1056.02 62
1056.10 62
1056.17 61
1056.25 60
1056.32 59
1056.40 59
1056.47 58
1056.55 58
1056.62 58
1056.69 57
1056.77 57
1056.84 56
1056.92 56
1056.99 56
1057.07 56
1057.14 56
1057.22 57
1057.29 57
1057.36 58
1057.44 58
1057.51 59
1057.59 59
1057.66 59
1057.74 59
1057.81 59
1057.89 59
1057.96 59
1058.04 59
1058.11 59
1058.18 59
1058.26 59
1058.33 60
1058.41 61
1058.48 63
1058.56 65
1058.63 66
1058.71 68
1058.78 69
1058.86 69
1058.93 70
1059.01 70
1059.08 70
1059.15 71
1059.23 72
1059.30 74
1059.38 75
1059.45 75
1059.53 75
1059.60 74
1059.68 73
1059.75 71
1059.83 70
1059.90 69
1059.97 69
1060.05 69
1060.12 70
1060.20 71
1060.27 71
1060.35 70
1060.42 69
1060.50 68
1060.57 66
1060.65 65
1060.72 64
1060.80 65
1060.87 67
1060.95 69
1061.02 73
1061.09 76
1061.17 79
1061.24 81
1061.32 83
1061.39 83
1061.47 83
1061.54 82
1061.62 81
1061.69 79
1061.77 77
1061.84 76
1061.92 75
1061.99 74
1062.07 74
1062.14 73
1062.21 73
1062.29 72
1062.36 70
1062.44 69
1062.51 67
1062.59 65
1062.66 64
1062.74 64
1062.81 65
1062.89 66
1062.96 69
1063.04 71
1063.11 73
1063.19 75
1063.26 77
1063.34 79
1063.41 81
1063.48 83
1063.56 84
1063.63 86
1063.71 87
1063.78 87
1063.86 87
1063.93 87
1064.01 86
1064.08 84
1064.16 83
1064.23 81
1064.31 81
1064.38 81
1064.46 81
1064.53 83
1064.61 85
1064.68 87
1064.76 89
1064.83 90
1064.91 91
1064.98 91
1065.06 90
1065.13 89
1065.20 87
1065.28 86
1065.35 85
1065.43 85
1065.50 85
1065.58 85
1065.65 85
1065.73 86
1065.80 86
1065.88 86
1065.95 86
1066.03 86
1066.10 86
1066.18 86
1066.25 86
1066.33 86
1066.40 87
1066.48 88
1066.55 90
1066.63 91
1066.70 92
1066.78 92
1066.85 91
1066.93 89
1067.00 87
1067.08 84
1067.15 82
1067.23 81
1067.30 80
1067.38 80
1067.45 80
1067.52 80
1067.60 80
1067.67 80
1067.75 80
1067.82 81
1067.90 82
1067.97 83
1068.05 85
1068.12 87
1068.20 88
1068.27 90
1068.35 91
1068.42 90
1068.50 89
1068.57 87
1068.65 85
1068.72 82
1068.80 79
1068.87 77
1068.95 76
1069.02 76
1069.10 77
1069.17 78
1069.25 80
1069.32 82
1069.40 84
1069.47 86
1069.55 88
1069.62 90
1069.70 91
1069.77 90
1069.85 89
1069.92 86
1070.00 83
1070.07 80
1070.15 77
1070.22 76
1070.30 77
1070.37 78
1070.45 81
1070.52 84
1070.60 87
1070.67 90
1070.75 92
1070.82 93
1070.90 93
1070.97 92
1071.05 91
1071.12 90
1071.20 90
1071.27 89
1071.35 90
1071.42 91
1071.50 92
1071.57 93
1071.65 94
1071.72 95
1071.80 96
1071.87 97
1071.95 98
1072.02 99
1072.10 101
1072.17 102
1072.25 103
1072.32 103
1072.40 103
1072.47 103
1072.55 102
1072.62 101
1072.70 99
1072.77 98
1072.85 97
1072.92 96
1073.00 96
1073.07 97
1073.15 99
1073.22 101
1073.30 103
1073.37 104
1073.45 104
1073.52 105
1073.60 105
1073.67 104
1073.75 104
1073.82 104
1073.90 104
1073.97 105
1074.05 105
1074.12 106
1074.20 107
1074.28 108
1074.35 109
1074.43 110
1074.50 110
1074.58 110
1074.65 110
1074.73 110
1074.80 109
1074.88 109
1074.95 108
1075.03 108
1075.10 108
1075.18 108
1075.25 108
1075.33 107
1075.40 106
1075.48 105
1075.55 103
1075.63 102
1075.70 101
1075.78 100
1075.85 100
1075.93 100
1076.00 101
1076.08 102
1076.15 104
1076.23 106
1076.30 109
1076.38 112
1076.45 114
1076.53 116
1076.61 116
1076.68 116
1076.76 114
1076.83 112
1076.91 109
1076.98 106
1077.06 104
1077.13 102
1077.21 101
1077.28 102
1077.36 102
1077.43 103
1077.51 103
1077.58 103
1077.66 103
1077.73 102
1077.81 101
1077.88 101
1077.96 102
1078.03 103
1078.11 104
1078.19 104
1078.26 105
1078.34 104
1078.41 103
1078.49 102
1078.56 101
1078.64 101
1078.71 102
1078.79 103
1078.86 105
1078.94 108
1079.01 111
1079.09 115
1079.16 119
1079.24 122
1079.31 124
1079.39 127
1079.46 129
1079.54 130
1079.62 132
1079.69 134
1079.77 136
1079.84 138
1079.92 140
1079.99 141
1080.07 142
1080.14 143
1080.22 143
1080.29 143
1080.37 142
1080.44 140
1080.52 138
1080.59 135
1080.67 133
1080.75 131
1080.82 130
1080.90 130
1080.97 130
1081.05 131
1081.12 130
1081.20 130
1081.27 128
1081.35 127
1081.42 125
1081.50 123
1081.57 123
1081.65 123
1081.73 124
1081.80 126
1081.88 128
1081.95 131
1082.03 134
1082.10 138
1082.18 141
1082.25 143
1082.33 145
1082.40 145
1082.48 144
1082.55 143
1082.63 140
1082.71 138
1082.78 135
1082.86 133
1082.93 131
1083.01 130
1083.08 130
1083.16 130
1083.23 131
1083.31 133
1083.38 135
1083.46 137
1083.53 139
1083.61 141
1083.69 142
1083.76 141
1083.84 140
1083.91 139
1083.99 137
1084.06 135
1084.14 134
1084.21 134
1084.29 134
1084.36 136
1084.44 137
1084.52 139
1084.59 139
1084.67 140
1084.74 139
1084.82 139
1084.89 139
1084.97 139
1085.04 140
1085.12 142
1085.20 144
1085.27 147
1085.35 149
1085.42 151
1085.50 151
1085.57 151
1085.65 150
1085.72 149
1085.80 147
1085.87 145
1085.95 143
1086.03 142
1086.10 141
1086.18 140
1086.25 141
1086.33 142
1086.40 144
1086.48 147
1086.55 149
1086.63 151
1086.71 153
1086.78 153
1086.86 152
1086.93 151
1087.01 149
1087.08 147
1087.16 147
1087.23 147
1087.31 147
1087.39 148
1087.46 149
1087.54 150
1087.61 150
1087.69 150
1087.76 149
1087.84 148
1087.92 146
1087.99 144
1088.07 142
1088.14 140
1088.22 138
1088.29 136
1088.37 136
1088.44 136
1088.52 137
1088.60 138
1088.67 141
1088.75 144
1088.82 148
1088.90 152
1088.97 155
1089.05 158
1089.12 161
1089.20 163
1089.28 165
1089.35 166
1089.43 167
1089.50 167
1089.58 166
1089.65 165
1089.73 163
1089.81 162
1089.88 161
1089.96 161
1090.03 161
1090.11 162
1090.18 163
1090.26 164
1090.34 165
1090.41 165
1090.49 165
1090.56 165
1090.64 165
1090.71 165
1090.79 166
1090.87 167
1090.94 167
1091.02 167
1091.09 167
1091.17 167
1091.24 167
1091.32 167
1091.40 167
1091.47 167
1091.55 167
1091.62 168
1091.70 168
1091.77 168
1091.85 168
1091.93 169
1092.00 170
1092.08 172
1092.15 174
1092.23 177
1092.30 180
1092.38 183
1092.46 187
1092.53 189
1092.61 191
1092.68 193
1092.76 194
1092.83 195
1092.91 196
1092.99 197
1093.06 198
1093.14 199
1093.21 199
1093.29 199
1093.36 199
1093.44 200
1093.52 200
1093.59 202
1093.67 205
1093.74 210
1093.82 215
1093.90 221
1093.97 228
1094.05 235
1094.12 242
1094.20 250
1094.27 258
1094.35 267
1094.43 276
1094.50 287
1094.58 298
1094.65 310
1094.73 324
1094.81 339
1094.88 356
1094.96 376
1095.03 400
1095.11 429
1095.18 464
1095.26 502
1095.34 543
1095.41 586
1095.49 628
1095.56 666
1095.64 701
1095.72 730
1095.79 755
1095.87 774
1095.94 790
1096.02 802
1096.09 812
1096.17 821
1096.25 828
1096.32 835
1096.40 840
1096.47 845
1096.55 848
1096.63 847
1096.70 844
1096.78 836
1096.85 825
1096.93 812
1097.01 797
1097.08 783
1097.16 771
1097.23 760
1097.31 751
1097.39 743
1097.46 735
1097.54 726
1097.61 715
1097.69 702
1097.76 686
1097.84 668
1097.92 650
1097.99 631
1098.07 613
1098.14 597
1098.22 582
1098.30 569
1098.37 556
1098.45 544
1098.52 532
1098.60 519
1098.68 506
1098.75 494
1098.83 482
1098.90 472
1098.98 462
1099.06 453
1099.13 445
1099.21 435
1099.28 425
1099.36 414
1099.44 402
1099.51 391
1099.59 380
1099.66 371
1099.74 363
1099.82 357
1099.89 351
1099.97 346
1100.04 341
1100.12 334
1100.20 328
1100.27 320
1100.35 313
1100.42 306
1100.50 299
1100.58 294
1100.65 289
1100.73 285
1100.80 281
1100.88 278
1100.96 276
1101.03 273
1101.11 271
1101.18 270
1101.26 269
1101.34 269
1101.41 268
1101.49 268
1101.56 268
1101.64 267
1101.72 266
1101.79 265
1101.87 263
1101.95 261
1102.02 258
1102.10 255
1102.17 251
1102.25 247
1102.33 244
1102.40 241
1102.48 240
1102.55 240
1102.63 241
1102.71 244
1102.78 246
1102.86 249
1102.93 251
1103.01 252
1103.09 252
1103.16 252
1103.24 251
1103.32 249
1103.39 248
1103.47 246
1103.54 243
1103.62 241
1103.70 238
1103.77 235
1103.85 232
1103.92 230
1104.00 229
1104.08 228
1104.15 227
1104.23 227
1104.31 228
1104.38 228
1104.46 228
1104.53 229
1104.61 229
1104.69 228
1104.76 228
1104.84 228
1104.91 229
1104.99 231
1105.07 233
1105.14 236
1105.22 240
1105.30 243
1105.37 246
1105.45 248
1105.52 249
1105.60 249
1105.68 247
1105.75 245
1105.83 242
1105.91 239
1105.98 237
1106.06 234
1106.13 232
1106.21 230
1106.29 229
1106.36 228
1106.44 228
1106.52 230
1106.59 232
1106.67 235
1106.74 238
1106.82 240
1106.90 242
1106.97 242
1107.05 241
1107.13 239
1107.20 237
1107.28 235
1107.35 234
1107.43 234
1107.51 234
1107.58 236
1107.66 238
1107.74 240
1107.81 242
1107.89 242
1107.96 242
1108.04 241
1108.12 240
1108.19 239
1108.27 239
1108.35 240
1108.42 241
1108.50 244
1108.57 246
1108.65 247
1108.73 248
1108.80 249
1108.88 250
1108.96 251
1109.03 251
1109.11 253
1109.18 254
1109.26 254
1109.34 255
1109.41 254
1109.49 253
1109.57 251
1109.64 248
1109.72 245
1109.80 243
1109.87 240
1109.95 239
1110.02 237
1110.10 237
1110.18 236
1110.25 236
1110.33 235
1110.41 234
1110.48 234
1110.56 234
1110.64 234
1110.71 236
1110.79 240
1110.86 244
1110.94 250
1111.02 256
1111.09 261
1111.17 264
1111.25 266
1111.32 265
1111.40 264
1111.48 261
1111.55 259
1111.63 258
1111.71 257
1111.78 257
1111.86 256
1111.93 255
1112.01 253
1112.09 251
1112.16 248
1112.24 246
1112.32 244
1112.39 244
1112.47 245
1112.55 247
1112.62 249
1112.70 252
1112.78 255
1112.85 256
1112.93 257
1113.00 257
1113.08 256
1113.16 256
1113.23 256
1113.31 257
1113.39 258
1113.46 258
1113.54 258
1113.62 257
1113.69 255
1113.77 252
1113.85 248
1113.92 245
1114.00 242
1114.08 240
1114.15 239
1114.23 238
1114.31 237
1114.38 236
1114.46 235
1114.53 235
1114.61 234
1114.69 235
1114.76 236
1114.84 238
1114.92 240
1114.99 243
1115.07 245
1115.15 247
1115.22 249
1115.30 250
1115.38 251
1115.45 251
1115.53 250
1115.61 249
1115.68 248
1115.76 247
1115.84 246
1115.91 245
1115.99 246
1116.07 246
1116.14 247
1116.22 248
1116.30 248
1116.37 247
1116.45 246
1116.52 244
1116.60 242
1116.68 240
1116.75 240
1116.83 240
1116.91 243
1116.98 246
1117.06 250
1117.14 255
1117.21 260
1117.29 264
1117.37 267
1117.44 270
1117.52 271
1117.60 271
1117.67 270
1117.75 267
1117.83 263
1117.90 259
1117.98 254
1118.06 249
1118.13 245
1118.21 241
1118.29 238
1118.36 237
1118.44 237
1118.52 238
1118.59 241
1118.67 244
1118.75 248
1118.82 253
1118.90 257
1118.98 261
1119.05 263
1119.13 265
1119.21 265
1119.28 264
1119.36 263
1119.44 262
1119.51 262
1119.59 263
1119.67 264
1119.74 267
1119.82 269
1119.90 271
1119.97 274
1120.05 276
1120.13 278
1120.20 281
1120.28 285
1120.36 291
1120.43 296
1120.51 301
1120.59 304
1120.66 306
1120.74 306
1120.82 303
1120.89 299
1120.97 294
1121.05 290
1121.12 287
1121.20 284
1121.28 283
1121.35 283
1121.43 284
1121.51 287
1121.59 289
1121.66 292
1121.74 295
1121.82 297
1121.89 297
1121.97 296
1122.05 294
1122.12 292
1122.20 289
1122.28 287
1122.35 286
1122.43 285
1122.51 286
1122.58 287
1122.66 288
1122.74 289
1122.81 290
1122.89 289
1122.97 288
1123.04 285
1123.12 282
1123.20 280
1123.27 277
1123.35 276
1123.43 277
1123.50 279
1123.58 282
1123.66 285
1123.74 289
1123.81 292
1123.89 294
1123.97 295
1124.04 294
1124.12 293
1124.20 291
1124.27 290
1124.35 290
1124.43 291
1124.50 293
1124.58 296
1124.66 299
1124.73 303
1124.81 305
1124.89 306
1124.97 307
1125.04 305
1125.12 302
1125.20 299
1125.27 294
1125.35 290
1125.43 286
1125.50 284
1125.58 283
1125.66 283
1125.73 285
1125.81 286
1125.89 287
1125.96 287
1126.04 286
1126.12 285
1126.20 282
1126.27 280
1126.35 278
1126.43 277
1126.50 276
1126.58 274
1126.66 272
1126.73 270
1126.81 268
1126.89 266
1126.96 263
1127.04 262
1127.12 261
1127.20 260
1127.27 260
1127.35 261
1127.43 261
1127.50 263
1127.58 265
1127.66 268
1127.73 272
1127.81 277
1127.89 282
1127.97 288
1128.04 292
1128.12 295
1128.20 297
1128.27 297
1128.35 296
1128.43 295
1128.50 293
1128.58 291
1128.66 290
1128.73 288
1128.81 288
1128.89 287
1128.97 288
1129.04 289
1129.12 291
1129.20 293
1129.27 295
1129.35 296
1129.43 296
1129.51 294
1129.58 290
1129.66 284
1129.74 278
1129.81 272
1129.89 267
1129.97 265
1130.04 265
1130.12 267
1130.20 271
1130.28 275
1130.35 278
1130.43 280
1130.51 281
1130.58 282
1130.66 284
1130.74 285
1130.81 288
1130.89 290
1130.97 293
1131.05 294
1131.12 295
1131.20 295
1131.28 294
1131.35 294
1131.43 295
1131.51 298
1131.59 302
1131.66 307
1131.74 312
1131.82 316
1131.89 319
1131.97 321
1132.05 321
1132.13 321
1132.20 319
1132.28 318
1132.36 317
1132.43 315
1132.51 314
1132.59 313
1132.67 312
1132.74 312
1132.82 312
1132.90 313
1132.97 314
1133.05 316
1133.13 317
1133.21 319
1133.28 320
1133.36 321
1133.44 323
1133.51 325
1133.59 329
1133.67 334
1133.75 340
1133.82 346
1133.90 352
1133.98 357
1134.05 359
1134.13 358
1134.21 356
1134.29 352
1134.36 347
1134.44 342
1134.52 337
1134.59 333
1134.67 330
1134.75 328
1134.83 326
1134.90 325
1134.98 326
1135.06 328
1135.14 331
1135.21 336
1135.29 341
1135.37 347
1135.44 353
1135.52 358
1135.60 363
1135.68 368
1135.75 372
1135.83 375
1135.91 377
1135.98 378
1136.06 378
1136.14 377
1136.22 376
1136.29 373
1136.37 371
1136.45 368
1136.53 366
1136.60 364
1136.68 362
1136.76 361
1136.83 359
1136.91 358
1136.99 357
1137.07 356
1137.14 355
1137.22 354
1137.30 353
1137.38 352
1137.45 351
1137.53 350
1137.61 349
1137.68 348
1137.76 347
1137.84 347
1137.92 346
1137.99 347
1138.07 348
1138.15 350
1138.23 351
1138.30 353
1138.38 353
1138.46 352
1138.54 350
1138.61 348
1138.69 344
1138.77 342
1138.84 339
1138.92 337
1139.00 336
1139.08 335
1139.15 335
1139.23 335
1139.31 335
1139.39 335
1139.46 336
1139.54 337
1139.62 338
1139.70 339
1139.77 340
1139.85 340
1139.93 340
1140.01 341
1140.08 341
1140.16 342
1140.24 344
1140.31 346
1140.39 348
1140.47 349
1140.55 349
1140.62 349
1140.70 348
1140.78 347
1140.86 346
1140.93 345
1141.01 344
1141.09 343
1141.17 341
1141.24 338
1141.32 336
1141.40 333
1141.48 333
1141.55 333
1141.63 335
1141.71 338
1141.79 342
1141.86 346
1141.94 350
1142.02 354
1142.10 357
1142.17 361
1142.25 365
1142.33 369
1142.41 374
1142.48 378
1142.56 381
1142.64 383
1142.72 384
1142.79 384
1142.87 382
1142.95 381
1143.03 379
1143.10 378
1143.18 377
1143.26 377
1143.34 377
1143.41 378
1143.49 378
1143.57 379
1143.65 379
1143.72 380
1143.80 382
1143.88 383
1143.96 386
1144.03 388
1144.11 389
1144.19 390
1144.27 389
1144.34 386
1144.42 384
1144.50 380
1144.58 377
1144.65 375
1144.73 374
1144.81 373
1144.89 373
1144.96 373
1145.04 373
1145.12 373
1145.20 374
1145.27 376
1145.35 378
1145.43 379
1145.51 379
1145.58 377
1145.66 373
1145.74 367
1145.82 359
1145.89 352
1145.97 346
1146.05 342
1146.13 340
1146.20 339
1146.28 339
1146.36 339
1146.44 339
1146.51 337
1146.59 335
1146.67 334
1146.75 333
1146.83 334
1146.90 337
1146.98 342
1147.06 348
1147.14 354
1147.21 362
1147.29 369
1147.37 375
1147.45 380
1147.52 384
1147.60 386
1147.68 386
1147.76 385
1147.83 384
1147.91 382
1147.99 380
1148.07 379
1148.14 378
1148.22 378
1148.30 378
1148.38 378
1148.46 378
1148.53 379
1148.61 379
1148.69 380
1148.77 382
1148.84 384
1148.92 386
1149.00 388
1149.08 390
1149.15 392
1149.23 392
1149.31 392
1149.39 390
1149.47 388
1149.54 387
1149.62 386
1149.70 386
1149.78 388
1149.85 391
1149.93 396
1150.01 403
1150.09 410
1150.17 418
1150.24 427
1150.32 435
1150.40 442
1150.48 449
1150.55 455
1150.63 460
1150.71 463
1150.79 466
1150.86 468
1150.94 469
1151.02 468
1151.10 466
1151.18 463
1151.25 458
1151.33 451
1151.41 443
1151.49 435
1151.56 427
1151.64 420
1151.72 415
1151.80 413
1151.88 413
1151.95 414
1152.03 417
1152.11 420
1152.19 422
1152.26 424
1152.34 425
1152.42 426
1152.50 424
1152.58 422
1152.65 419
1152.73 414
1152.81 409
1152.89 404
1152.96 400
1153.04 397
1153.12 397
1153.20 398
1153.28 402
1153.35 408
1153.43 415
1153.51 423
1153.59 431
1153.67 438
1153.74 445
1153.82 450
1153.90 454
1153.98 457
1154.05 459
1154.13 460
1154.21 460
1154.29 459
1154.37 457
1154.44 455
1154.52 451
1154.60 447
1154.68 442
1154.76 437
1154.83 433
1154.91 430
1154.99 428
1155.07 429
1155.15 431
1155.22 433
1155.30 436
1155.38 438
1155.46 439
1155.53 440
1155.61 438
1155.69 436
1155.77 433
1155.85 429
1155.92 424
1156.00 419
1156.08 415
1156.16 410
1156.24 407
1156.31 405
1156.39 404
1156.47 404
1156.55 404
1156.63 406
1156.70 408
1156.78 411
1156.86 415
1156.94 420
1157.02 426
1157.09 432
1157.17 438
1157.25 442
1157.33 445
1157.41 446
1157.48 445
1157.56 442
1157.64 439
1157.72 437
1157.80 435
1157.87 436
1157.95 437
1158.03 439
1158.11 440
1158.19 441
1158.26 440
1158.34 437
1158.42 434
1158.50 431
1158.58 428
1158.65 426
1158.73 424
1158.81 423
1158.89 420
1158.97 417
1159.04 414
1159.12 409
1159.20 405
1159.28 402
1159.36 400
1159.43 400
1159.51 400
1159.59 401
1159.67 403
1159.75 405
1159.82 407
1159.90 409
1159.98 412
1160.06 415
1160.14 419
1160.21 424
1160.29 429
1160.37 434
1160.45 439
1160.53 445
1160.60 450
1160.68 454
1160.76 456
1160.84 457
1160.92 456
1160.99 454
1161.07 452
1161.15 448
1161.23 445
1161.31 443
1161.39 442
1161.46 440
1161.54 440
1161.62 438
1161.70 437
1161.78 434
1161.85 432
1161.93 428
1162.01 425
1162.09 422
1162.17 419
1162.24 416
1162.32 413
1162.40 410
1162.48 406
1162.56 403
1162.64 400
1162.71 398
1162.79 397
1162.87 398
1162.95 399
1163.03 401
1163.10 403
1163.18 405
1163.26 407
1163.34 407
1163.42 408
1163.50 408
1163.57 408
1163.65 409
1163.73 411
1163.81 415
1163.89 419
1163.96 423
1164.04 428
1164.12 433
1164.20 437
1164.28 439
1164.36 440
1164.43 439
1164.51 438
1164.59 436
1164.67 435
1164.75 434
1164.82 435
1164.90 435
1164.98 435
1165.06 434
1165.14 432
1165.22 428
1165.29 425
1165.37 422
1165.45 421
1165.53 423
1165.61 426
1165.69 431
1165.76 437
1165.84 442
1165.92 448
1166.00 452
1166.08 456
1166.15 458
1166.23 459
1166.31 459
1166.39 458
1166.47 457
1166.55 456
1166.62 455
1166.70 455
1166.78 457
1166.86 459
1166.94 462
1167.02 466
1167.09 470
1167.17 474
1167.25 478
1167.33 482
1167.41 487
1167.49 491
1167.56 495
1167.64 499
1167.72 502
1167.80 505
1167.88 508
1167.96 509
1168.03 510
1168.11 510
1168.19 509
1168.27 507
1168.35 504
1168.43 501
1168.50 497
1168.58 493
1168.66 490
1168.74 488
1168.82 488
1168.90 490
1168.97 493
1169.05 497
1169.13 501
1169.21 505
1169.29 509
1169.37 511
1169.44 512
1169.52 512
1169.60 511
1169.68 510
1169.76 508
1169.84 507
1169.91 505
1169.99 502
1170.07 499
1170.15 496
1170.23 494
1170.31 491
1170.38 489
1170.46 488
1170.54 488
1170.62 489
1170.70 491
1170.78 494
1170.86 499
1170.93 504
1171.01 510
1171.09 515
1171.17 520
1171.25 523
1171.33 525
1171.40 526
1171.48 525
1171.56 525
1171.64 524
1171.72 523
1171.80 523
1171.88 522
1171.95 522
1172.03 521
1172.11 520
1172.19 519
1172.27 517
1172.35 516
1172.42 514
1172.50 512
1172.58 510
1172.66 509
1172.74 507
1172.82 506
1172.90 506
1172.97 506
1173.05 507
1173.13 508
1173.21 510
1173.29 511
1173.37 511
1173.44 510
1173.52 509
1173.60 506
1173.68 503
1173.76 500
1173.84 498
1173.92 497
1173.99 498
1174.07 499
1174.15 502
1174.23 504
1174.31 507
1174.39 510
1174.47 513
1174.54 515
1174.62 518
1174.70 521
1174.78 524
1174.86 527
1174.94 530
1175.02 531
1175.09 531
1175.17 530
1175.25 528
1175.33 525
1175.41 523
1175.49 521
1175.57 519
1175.64 518
1175.72 518
1175.80 520
1175.88 522
1175.96 526
1176.04 529
1176.12 533
1176.19 536
1176.27 538
1176.35 539
1176.43 538
1176.51 537
1176.59 536
1176.67 536
1176.74 536
1176.82 538
1176.90 541
1176.98 545
1177.06 548
1177.14 551
1177.22 553
1177.30 554
1177.37 555
1177.45 554
1177.53 553
1177.61 552
1177.69 550
1177.77 548
1177.85 546
1177.92 544
1178.00 542
1178.08 541
1178.16 540
1178.24 540
1178.32 541
1178.40 543
1178.47 546
1178.55 551
1178.63 557
1178.71 564
1178.79 569
1178.87 575
1178.95 579
1179.03 582
1179.10 585
1179.18 588
1179.26 591
1179.34 594
1179.42 597
1179.50 598
1179.58 598
1179.66 596
1179.73 593
1179.81 590
1179.89 586
1179.97 584
1180.05 584
1180.13 586
1180.21 589
1180.29 593
1180.36 598
1180.44 602
1180.52 605
1180.60 607
1180.68 610
1180.76 613
1180.84 617
1180.92 622
1180.99 627
1181.07 633
1181.15 638
1181.23 643
1181.31 646
1181.39 648
1181.47 649
1181.55 649
1181.62 648
1181.70 647
1181.78 646
1181.86 646
1181.94 647
1182.02 649
1182.10 651
1182.18 655
1182.25 659
1182.33 664
1182.41 670
1182.49 676
1182.57 682
1182.65 688
1182.73 694
1182.81 700
1182.89 705
1182.96 709
1183.04 711
1183.12 713
1183.20 715
1183.28 718
1183.36 723
1183.44 729
1183.52 738
1183.59 746
1183.67 753
1183.75 758
1183.83 760
1183.91 760
1183.99 758
1184.07 757
1184.15 755
1184.23 754
1184.30 753
1184.38 750
1184.46 746
1184.54 739
1184.62 732
1184.70 724
1184.78 718
1184.86 714
1184.94 713
1185.01 714
1185.09 715
1185.17 716
1185.25 716
1185.33 715
1185.41 713
1185.49 709
1185.57 705
1185.65 700
1185.72 694
1185.80 688
1185.88 681
1185.96 673
1186.04 666
1186.12 659
1186.20 654
1186.28 651
1186.36 650
1186.43 651
1186.51 654
1186.59 658
1186.67 661
1186.75 663
1186.83 662
1186.91 660
1186.99 655
1187.07 650
1187.15 644
1187.22 639
1187.30 635
1187.38 633
1187.46 632
1187.54 631
1187.62 631
1187.70 631
1187.78 631
1187.86 631
1187.94 631
1188.01 631
1188.09 631
1188.17 631
1188.25 631
1188.33 630
1188.41 629
1188.49 627
1188.57 625
1188.65 622
1188.73 620
1188.80 619
1188.88 618
1188.96 618
1189.04 617
1189.12 615
1189.20 613
1189.28 609
1189.36 603
1189.44 596
1189.52 588
1189.59 579
1189.67 571
1189.75 562
1189.83 554
1189.91 548
1189.99 545
1190.07 544
1190.15 546
1190.23 550
1190.31 556
1190.39 561
1190.46 566
1190.54 570
1190.62 572
1190.70 574
1190.78 576
1190.86 579
1190.94 582
1191.02 586
1191.10 590
1191.18 592
1191.26 594
1191.33 593
1191.41 591
1191.49 588
1191.57 584
1191.65 581
1191.73 578
1191.81 576
1191.89 575
1191.97 575
1192.05 575
1192.13 577
1192.20 579
1192.28 580
1192.36 582
1192.44 583
1192.52 585
1192.60 587
1192.68 589
1192.76 591
1192.84 594
1192.92 597
1193.00 599
1193.08 599
1193.15 598
1193.23 595
1193.31 591
1193.39 587
1193.47 584
1193.55 583
1193.63 585
1193.71 590
1193.79 599
1193.87 609
1193.95 618
1194.03 627
1194.10 632
1194.18 635
1194.26 635
1194.34 634
1194.42 632
1194.50 631
1194.58 630
1194.66 629
1194.74 628
1194.82 626
1194.90 624
1194.98 621
1195.06 619
1195.13 617
1195.21 617
1195.29 618
1195.37 619
1195.45 622
1195.53 624
1195.61 626
1195.69 628
1195.77 631
1195.85 633
1195.93 636
1196.01 639
1196.09 641
1196.16 643
1196.24 644
1196.32 645
1196.40 645
1196.48 645
1196.56 646
1196.64 645
1196.72 644
1196.80 641
1196.88 636
1196.96 629
1197.04 622
1197.12 614
1197.20 609
1197.27 606
1197.35 607
1197.43 611
1197.51 617
1197.59 625
1197.67 632
1197.75 636
1197.83 638
1197.91 637
1197.99 634
1198.07 629
1198.15 624
1198.23 619
1198.31 615
1198.39 612
1198.46 612
1198.54 614
1198.62 617
1198.70 623
1198.78 630
1198.86 636
1198.94 643
1199.02 648
1199.10 651
1199.18 652
1199.26 651
1199.34 648
1199.42 644
1199.50 639
1199.58 634
1199.66 628
1199.73 623
1199.81 618
1199.89 615
1199.97 612
1200.05 611
1200.13 609
1200.21 608
1200.29 607
1200.37 606
1200.45 606
1200.53 607
1200.61 609
1200.69 612
1200.77 617
1200.85 622
1200.93 627
1201.01 631
1201.08 633
1201.16 635
1201.24 635
1201.32 633
1201.40 631
1201.48 629
1201.56 625
1201.64 622
1201.72 618
1201.80 615
1201.88 613
1201.96 614
1202.04 616
1202.12 619
1202.20 624
1202.28 629
1202.36 632
1202.44 634
1202.51 634
1202.59 632
1202.67 630
1202.75 627
1202.83 626
1202.91 626
1202.99 629
1203.07 633
1203.15 638
1203.23 643
1203.31 647
1203.39 649
1203.47 650
1203.55 649
1203.63 648
1203.71 645
1203.79 642
1203.87 640
1203.95 638
1204.03 638
1204.10 639
1204.18 643
1204.26 648
1204.34 655
1204.42 663
1204.50 671
1204.58 677
1204.66 682
1204.74 684
1204.82 684
1204.90 682
1204.98 678
1205.06 673
1205.14 669
1205.22 666
1205.30 665
1205.38 665
1205.46 667
1205.54 670
1205.62 673
1205.70 676
1205.78 679
1205.86 682
1205.93 685
1206.01 688
1206.09 691
1206.17 693
1206.25 694
1206.33 695
1206.41 696
1206.49 697
1206.57 699
1206.65 702
1206.73 705
1206.81 710
1206.89 714
1206.97 719
1207.05 724
1207.13 729
1207.21 734
1207.29 739
1207.37 742
1207.45 745
1207.53 747
1207.61 747
1207.69 747
1207.77 746
1207.85 745
1207.93 742
1208.01 739
1208.08 735
1208.16 731
1208.24 728
1208.32 724
1208.40 722
1208.48 719
1208.56 716
1208.64 713
1208.72 709
1208.80 704
1208.88 700
1208.96 695
1209.04 692
1209.12 691
1209.20 692
1209.28 696
1209.36 702
1209.44 709
1209.52 717
1209.60 725
1209.68 732
1209.76 736
1209.84 739
1209.92 738
1210.00 736
1210.08 733
1210.16 730
1210.24 728
1210.32 729
1210.40 732
1210.48 737
1210.56 744
1210.64 751
1210.71 758
1210.79 763
1210.87 767
1210.95 769
1211.03 770
1211.11 770
1211.19 768
1211.27 765
1211.35 760
1211.43 753
1211.51 744
1211.59 735
1211.67 726
1211.75 719
1211.83 714
1211.91 712
1211.99 713
1212.07 716
1212.15 720
1212.23 724
1212.31 727
1212.39 728
1212.47 729
1212.55 731
1212.63 732
1212.71 734
1212.79 738
1212.87 742
1212.95 747
1213.03 751
1213.11 755
1213.19 757
1213.27 758
1213.35 757
1213.43 754
1213.51 750
1213.59 747
1213.67 744
1213.75 743
1213.83 744
1213.91 746
1213.99 750
1214.07 754
1214.15 758
1214.23 761
1214.31 762
1214.39 762
1214.47 760
1214.55 759
1214.63 757
1214.71 756
1214.79 755
1214.87 755
1214.95 754
1215.03 754
1215.11 755
1215.18 756
1215.26 759
1215.34 764
1215.42 770
1215.50 776
1215.58 784
1215.66 790
1215.74 795
1215.82 798
1215.90 799
1215.98 796
1216.06 792
1216.14 786
1216.22 779
1216.30 772
1216.38 767
1216.46 763
1216.54 760
1216.62 758
1216.70 756
1216.78 753
1216.86 750
1216.94 746
1217.02 743
1217.10 740
1217.18 738
1217.26 738
1217.34 738
1217.42 740
1217.50 741
1217.58 743
1217.66 745
1217.74 748
1217.82 752
1217.90 756
1217.98 760
1218.06 764
1218.14 767
1218.22 769
1218.30 769
1218.38 768
1218.46 766
1218.54 765
1218.62 765
1218.70 766
1218.78 769
1218.86 772
1218.94 776
1219.02 780
1219.10 784
1219.18 787
1219.26 789
1219.34 788
1219.42 786
1219.50 782
1219.58 775
1219.66 767
1219.74 758
1219.82 750
1219.90 743
1219.98 738
1220.06 736
1220.14 737
1220.22 741
1220.30 748
1220.38 758
1220.46 769
1220.54 781
1220.62 794
1220.70 806
1220.78 816
1220.86 823
1220.94 828
1221.02 831
1221.10 831
1221.18 831
1221.26 830
1221.34 831
1221.42 833
1221.50 837
1221.58 841
1221.67 846
1221.75 849
1221.83 852
1221.91 853
1221.99 852
1222.07 852
1222.15 853
1222.23 855
1222.31 860
1222.39 867
1222.47 875
1222.55 883
1222.63 890
1222.71 896
1222.79 899
1222.87 901
1222.95 903
1223.03 905
1223.11 909
1223.19 915
1223.27 923
1223.35 932
1223.43 943
1223.51 955
1223.59 969
1223.67 984
1223.75 1001
1223.83 1022
1223.91 1045
1223.99 1071
1224.07 1097
1224.15 1124
1224.23 1150
1224.31 1178
1224.39 1206
1224.47 1239
1224.55 1277
1224.63 1322
1224.71 1374
1224.79 1430
1224.87 1489
1224.95 1547
1225.03 1602
1225.11 1651
1225.19 1693
1225.27 1728
1225.35 1759
1225.43 1785
1225.51 1807
1225.59 1825
1225.67 1839
1225.75 1850
1225.83 1856
1225.91 1858
1225.99 1857
1226.08 1853
1226.16 1845
1226.24 1834
1226.32 1820
1226.40 1803
1226.48 1782
1226.56 1760
1226.64 1736
1226.72 1711
1226.80 1686
1226.88 1662
1226.96 1637
1227.04 1612
1227.12 1587
1227.20 1561
1227.28 1535
1227.36 1509
1227.44 1483
1227.52 1458
1227.60 1435
1227.68 1416
1227.76 1401
1227.84 1390
1227.92 1382
1228.00 1375
1228.08 1368
1228.16 1359
1228.24 1346
1228.32 1330
1228.40 1310
1228.48 1289
1228.56 1267
1228.64 1245
1228.72 1224
1228.81 1205
1228.89 1186
1228.97 1169
1229.05 1153
1229.13 1140
1229.21 1131
1229.29 1125
1229.37 1123
1229.45 1124
1229.53 1126
1229.61 1128
1229.69 1127
1229.77 1124
1229.85 1117
1229.93 1108
1230.01 1096
1230.09 1085
1230.17 1073
1230.25 1061
1230.33 1049
1230.41 1037
1230.49 1025
1230.57 1013
1230.65 1001
1230.73 990
1230.81 982
1230.89 976
1230.98 973
1231.06 972
1231.14 971
1231.22 970
1231.30 969
1231.38 966
1231.46 962
1231.54 957
1231.62 951
1231.70 945
1231.78 938
1231.86 931
1231.94 922
1232.02 913
1232.10 904
1232.18 896
1232.26 889
1232.34 885
1232.42 883
1232.50 884
1232.58 886
1232.66 889
1232.75 890
1232.83 890
1232.91 889
1232.99 885
1233.07 881
1233.15 876
1233.23 871
1233.31 868
1233.39 865
1233.47 865
1233.55 866
1233.63 868
1233.71 870
1233.79 872
1233.87 873
1233.95 872
1234.03 869
1234.11 864
1234.19 860
1234.27 856
1234.35 855
1234.44 857
1234.52 862
1234.60 869
1234.68 876
1234.76 883
1234.84 888
1234.92 891
1235.00 893
1235.08 893
1235.16 893
1235.24 894
1235.32 896
1235.40 898
1235.48 901
1235.56 904
1235.64 908
1235.72 910
1235.80 911
1235.89 909
1235.97 904
1236.05 896
1236.13 886
1236.21 874
1236.29 864
1236.37 855
1236.45 850
1236.53 849
1236.61 851
1236.69 855
1236.77 859
1236.85 862
1236.93 865
1237.01 865
1237.09 864
1237.17 863
1237.26 862
1237.34 862
1237.42 862
1237.50 863
1237.58 863
1237.66 864
1237.74 863
1237.82 861
1237.90 857
1237.98 853
1238.06 847
1238.14 840
1238.22 833
1238.30 826
1238.38 820
1238.47 815
1238.55 813
1238.63 813
1238.71 815
1238.79 819
1238.87 824
1238.95 829
1239.03 834
1239.11 838
1239.19 841
1239.27 845
1239.35 848
1239.43 852
1239.51 855
1239.59 858
1239.68 859
1239.76 859
1239.84 856
1239.92 852
1240.00 847
1240.08 843
1240.16 840
1240.24 838
1240.32 836
1240.40 835
1240.48 834
1240.56 833
1240.64 832
1240.72 833
1240.81 836
1240.89 841
1240.97 849
1241.05 859
1241.13 870
1241.21 881
1241.29 891
1241.37 900
1241.45 908
1241.53 914
1241.61 918
1241.69 922
1241.77 926
1241.85 930
1241.94 932
1242.02 935
1242.10 937
1242.18 940
1242.26 943
1242.34 947
1242.42 951
1242.50 955
1242.58 958
1242.66 958
1242.74 954
1242.82 947
1242.91 936
1242.99 925
1243.07 915
1243.15 906
1243.23 901
1243.31 898
1243.39 899
1243.47 900
1243.55 902
1243.63 903
1243.71 903
1243.79 903
1243.87 902
1243.96 901
1244.04 901
1244.12 901
1244.20 902
1244.28 902
1244.36 903
1244.44 903
1244.52 903
1244.60 903
1244.68 904
1244.76 905
1244.85 907
1244.93 910
1245.01 913
1245.09 915
1245.17 915
1245.25 914
1245.33 911
1245.41 906
1245.49 899
1245.57 892
1245.65 885
1245.73 879
1245.82 874
1245.90 872
1245.98 871
1246.06 873
1246.14 875
1246.22 878
1246.30 880
1246.38 882
1246.46 884
1246.54 886
1246.62 888
1246.71 891
1246.79 895
1246.87 899
1246.95 905
1247.03 911
1247.11 916
1247.19 920
1247.27 923
1247.35 923
1247.43 922
1247.52 918
1247.60 914
1247.68 910
1247.76 905
1247.84 902
1247.92 900
1248.00 900
1248.08 903
1248.16 907
1248.24 914
1248.32 922
1248.41 930
1248.49 937
1248.57 940
1248.65 940
1248.73 935
1248.81 927
1248.89 915
1248.97 903
1249.05 891
1249.13 882
1249.22 875
1249.30 871
1249.38 870
1249.46 871
1249.54 874
1249.62 878
1249.70 882
1249.78 887
1249.86 892
1249.94 897
1250.03 902
1250.11 906
1250.19 911
1250.27 916
1250.35 920
1250.43 923
1250.51 925
1250.59 926
1250.67 925
1250.76 923
1250.84 921
1250.92 919
1251.00 917
1251.08 914
1251.16 911
1251.24 906
1251.32 899
1251.40 892
1251.48 883
1251.57 876
1251.65 870
1251.73 867
1251.81 867
1251.89 869
1251.97 873
1252.05 877
1252.13 882
1252.21 886
1252.30 890
1252.38 894
1252.46 899
1252.54 906
1252.62 915
1252.70 924
1252.78 934
1252.86 943
1252.94 951
1253.03 956
1253.11 957
1253.19 956
1253.27 953
1253.35 947
1253.43 941
1253.51 934
1253.59 929
1253.67 925
1253.76 923
1253.84 922
1253.92 924
1254.00 927
1254.08 931
1254.16 936
1254.24 942
1254.32 947
1254.41 953
1254.49 957
1254.57 959
1254.65 960
1254.73 960
1254.81 958
1254.89 955
1254.97 951
1255.05 948
1255.14 945
1255.22 943
1255.30 942
1255.38 944
1255.46 947
1255.54 952
1255.62 958
1255.70 965
1255.79 971
1255.87 975
1255.95 977
1256.03 977
1256.11 973
1256.19 967
1256.27 961
1256.35 954
1256.44 948
1256.52 944
1256.60 942
1256.68 943
1256.76 946
1256.84 951
1256.92 957
1257.00 966
1257.09 975
1257.17 986
1257.25 996
1257.33 1005
1257.41 1012
1257.49 1017
1257.57 1021
1257.65 1022
1257.74 1022
1257.82 1022
1257.90 1022
1257.98 1022
1258.06 1022
1258.14 1021
1258.22 1020
1258.30 1018
1258.39 1015
1258.47 1011
1258.55 1007
1258.63 1002
1258.71 998
1258.79 995
1258.87 993
1258.96 991
1259.04 990
1259.12 990
1259.20 991
1259.28 994
1259.36 997
1259.44 1001
1259.52 1005
1259.61 1009
1259.69 1013
1259.77 1016
1259.85 1019
1259.93 1020
1260.01 1021
1260.09 1021
1260.18 1021
1260.26 1020
1260.34 1020
1260.42 1020
1260.50 1019
1260.58 1019
1260.66 1017
1260.74 1014
1260.83 1010
1260.91 1005
1260.99 999
1261.07 994
1261.15 989
1261.23 985
1261.31 984
1261.40 984
1261.48 987
1261.56 993
1261.64 1002
1261.72 1013
1261.80 1024
1261.88 1034
1261.97 1042
1262.05 1047
1262.13 1047
1262.21 1042
1262.29 1035
1262.37 1026
1262.45 1017
1262.54 1010
1262.62 1006
1262.70 1005
1262.78 1007
1262.86 1011
1262.94 1016
1263.02 1021
1263.11 1024
1263.19 1026
1263.27 1026
1263.35 1025
1263.43 1024
1263.51 1022
1263.59 1019
1263.68 1017
1263.76 1014
1263.84 1010
1263.92 1006
1264.00 1001
1264.08 996
1264.17 991
1264.25 986
1264.33 981
1264.41 976
1264.49 970
1264.57 964
1264.65 957
1264.74 950
1264.82 944
1264.90 940
1264.98 938
1265.06 939
1265.14 944
1265.22 950
1265.31 957
1265.39 963
1265.47 968
1265.55 970
1265.63 970
1265.71 969
1265.80 968
1265.88 967
1265.96 968
1266.04 970
1266.12 973
1266.20 976
1266.28 979
1266.37 980
1266.45 980
1266.53 980
1266.61 979
1266.69 978
1266.77 977
1266.86 977
1266.94 976
1267.02 975
1267.10 973
1267.18 971
1267.26 968
1267.35 964
1267.43 960
1267.51 957
1267.59 955
1267.67 955
1267.75 956
1267.83 959
1267.92 963
1268.00 968
1268.08 973
1268.16 977
1268.24 979
1268.32 980
1268.41 980
1268.49 979
1268.57 980
1268.65 983
1268.73 988
1268.81 996
1268.90 1006
1268.98 1016
1269.06 1026
1269.14 1033
1269.22 1038
1269.30 1040
1269.39 1039
1269.47 1036
1269.55 1031
1269.63 1026
1269.71 1020
1269.79 1014
1269.88 1010
1269.96 1007
1270.04 1007
1270.12 1010
1270.20 1017
1270.28 1027
1270.37 1039
1270.45 1053
1270.53 1065
1270.61 1075
1270.69 1081
1270.77 1082
1270.86 1079
1270.94 1073
1271.02 1065
1271.10 1055
1271.18 1045
1271.26 1036
1271.35 1028
1271.43 1022
1271.51 1018
1271.59 1018
1271.67 1022
1271.76 1028
1271.84 1035
1271.92 1043
1272.00 1049
1272.08 1052
1272.16 1053
1272.25 1050
1272.33 1046
1272.41 1041
1272.49 1035
1272.57 1030
1272.65 1023
1272.74 1016
1272.82 1008
1272.90 998
1272.98 988
1273.06 979
1273.14 971
1273.23 967
1273.31 965
1273.39 967
1273.47 971
1273.55 976
1273.64 981
1273.72 985
1273.80 989
1273.88 992
1273.96 996
1274.04 999
1274.13 1004
1274.21 1010
1274.29 1017
1274.37 1026
1274.45 1036
1274.54 1048
1274.62 1062
1274.70 1077
1274.78 1092
1274.86 1106
1274.94 1118
1275.03 1128
1275.11 1135
1275.19 1138
1275.27 1138
1275.35 1134
1275.44 1128
1275.52 1119
1275.60 1108
1275.68 1096
1275.76 1085
1275.85 1075
1275.93 1066
1276.01 1058
1276.09 1052
1276.17 1046
1276.25 1042
1276.34 1038
1276.42 1035
1276.50 1034
1276.58 1035
1276.66 1037
1276.75 1042
1276.83 1048
1276.91 1055
1276.99 1062
1277.07 1067
1277.16 1070
1277.24 1071
1277.32 1069
1277.40 1065
1277.48 1058
1277.56 1048
1277.65 1038
1277.73 1027
1277.81 1018
1277.89 1012
1277.97 1011
1278.06 1014
1278.14 1021
1278.22 1031
1278.30 1042
1278.38 1051
1278.47 1058
1278.55 1062
1278.63 1064
1278.71 1065
1278.79 1066
1278.88 1067
1278.96 1070
1279.04 1073
1279.12 1075
1279.20 1077
1279.29 1077
1279.37 1075
1279.45 1072
1279.53 1068
1279.61 1063
1279.70 1058
1279.78 1052
1279.86 1048
1279.94 1043
1280.02 1040
1280.11 1037
1280.19 1036
1280.27 1034
1280.35 1032
1280.43 1029
1280.52 1024
1280.60 1019
1280.68 1013
1280.76 1009
1280.84 1007
1280.93 1008
1281.01 1013
1281.09 1021
1281.17 1030
1281.25 1041
1281.34 1050
1281.42 1058
1281.50 1064
1281.58 1067
1281.66 1067
1281.75 1065
1281.83 1062
1281.91 1056
1281.99 1050
1282.07 1044
1282.16 1037
1282.24 1032
1282.32 1028
1282.40 1026
1282.48 1025
1282.57 1025
1282.65 1027
1282.73 1031
1282.81 1036
1282.90 1043
1282.98 1050
1283.06 1058
1283.14 1066
1283.22 1073
1283.31 1079
1283.39 1085
1283.47 1091
1283.55 1098
1283.63 1106
1283.72 1113
1283.80 1121
1283.88 1128
1283.96 1134
1284.04 1138
1284.13 1140
1284.21 1139
1284.29 1138
1284.37 1135
1284.46 1133
1284.54 1131
1284.62 1131
1284.70 1132
1284.78 1133
1284.87 1134
1284.95 1134
1285.03 1132
1285.11 1128
1285.19 1121
1285.28 1113
1285.36 1103
1285.44 1094
1285.52 1087
1285.61 1081
1285.69 1078
1285.77 1076
1285.85 1076
1285.93 1077
1286.02 1078
1286.10 1079
1286.18 1080
1286.26 1080
1286.35 1082
1286.43 1085
1286.51 1090
1286.59 1096
1286.67 1102
1286.76 1108
1286.84 1113
1286.92 1117
1287.00 1119
1287.09 1120
1287.17 1121
1287.25 1122
1287.33 1123
1287.41 1126
1287.50 1129
1287.58 1132
1287.66 1134
1287.74 1135
1287.83 1134
1287.91 1132
1287.99 1129
1288.07 1125
1288.15 1122
1288.24 1119
1288.32 1118
1288.40 1117
1288.48 1118
1288.57 1119
1288.65 1121
1288.73 1123
1288.81 1126
1288.89 1130
1288.98 1137
1289.06 1145
1289.14 1156
1289.22 1168
1289.31 1179
1289.39 1190
1289.47 1199
1289.55 1206
1289.64 1211
1289.72 1215
1289.80 1219
1289.88 1223
1289.96 1226
1290.05 1228
1290.13 1228
1290.21 1227
1290.29 1224
1290.38 1219
1290.46 1215
1290.54 1213
1290.62 1212
1290.71 1213
1290.79 1214
1290.87 1214
1290.95 1213
1291.03 1210
1291.12 1203
1291.20 1196
1291.28 1188
1291.36 1181
1291.45 1177
1291.53 1175
1291.61 1175
1291.69 1176
1291.78 1178
1291.86 1179
1291.94 1179
1292.02 1178
1292.11 1177
1292.19 1175
1292.27 1174
1292.35 1175
1292.44 1177
1292.52 1181
1292.60 1187
1292.68 1193
1292.76 1198
1292.85 1200
1292.93 1199
1293.01 1195
1293.09 1188
1293.18 1179
1293.26 1172
1293.34 1167
1293.42 1165
1293.51 1166
1293.59 1169
1293.67 1174
1293.75 1179
1293.84 1185
1293.92 1191
1294.00 1198
1294.08 1206
1294.17 1215
1294.25 1222
1294.33 1228
1294.41 1230
1294.50 1228
1294.58 1222
1294.66 1213
1294.74 1201
1294.83 1188
1294.91 1175
1294.99 1163
1295.07 1152
1295.16 1143
1295.24 1136
1295.32 1132
1295.40 1130
1295.49 1132
1295.57 1137
1295.65 1144
1295.73 1154
1295.82 1165
1295.90 1175
1295.98 1184
1296.06 1190
1296.15 1193
1296.23 1194
1296.31 1193
1296.39 1192
1296.48 1191
1296.56 1191
1296.64 1191
1296.72 1192
1296.81 1193
1296.89 1194
1296.97 1194
1297.05 1194
1297.14 1193
1297.22 1190
1297.30 1186
1297.38 1181
1297.47 1176
1297.55 1171
1297.63 1168
1297.71 1169
1297.80 1172
1297.88 1178
1297.96 1184
1298.04 1190
1298.13 1194
1298.21 1197
1298.29 1198
1298.37 1199
1298.46 1201
1298.54 1205
1298.62 1211
1298.70 1217
1298.79 1223
1298.87 1228
1298.95 1231
1299.04 1232
1299.12 1232
1299.20 1232
1299.28 1231
1299.37 1230
1299.45 1228
1299.53 1224
1299.61 1219
1299.70 1212
1299.78 1205
1299.86 1198
1299.94 1191
1300.03 1186
1300.11 1182
1300.19 1179
1300.27 1176
1300.36 1174
1300.44 1170
1300.52 1167
1300.61 1164
1300.69 1163
1300.77 1164
1300.85 1168
1300.94 1175
1301.02 1185
1301.10 1195
1301.18 1206
1301.27 1214
1301.35 1220
1301.43 1225
1301.51 1228
1301.60 1231
1301.68 1235
1301.76 1241
1301.85 1247
1301.93 1254
1302.01 1260
1302.09 1264
1302.18 1266
1302.26 1266
1302.34 1264
1302.42 1261
1302.51 1258
1302.59 1257
1302.67 1257
1302.76 1258
1302.84 1261
1302.92 1265
1303.00 1270
1303.09 1276
1303.17 1282
1303.25 1288
1303.33 1293
1303.42 1295
1303.50 1294
1303.58 1289
1303.67 1281
1303.75 1271
1303.83 1259
1303.91 1249
1304.00 1240
1304.08 1235
1304.16 1233
1304.24 1233
1304.33 1236
1304.41 1240
1304.49 1243
1304.58 1246
1304.66 1248
1304.74 1247
1304.82 1244
1304.91 1239
1304.99 1233
1305.07 1226
1305.16 1220
1305.24 1213
1305.32 1206
1305.40 1199
1305.49 1190
1305.57 1181
1305.65 1171
1305.74 1163
1305.82 1157
1305.90 1154
1305.98 1154
1306.07 1158
1306.15 1165
1306.23 1173
1306.31 1181
1306.40 1190
1306.48 1198
1306.56 1205
1306.65 1212
1306.73 1220
1306.81 1228
1306.89 1237
1306.98 1244
1307.06 1251
1307.14 1257
1307.23 1261
1307.31 1264
1307.39 1267
1307.47 1270
1307.56 1274
1307.64 1278
1307.72 1281
1307.81 1283
1307.89 1283
1307.97 1280
1308.05 1275
1308.14 1269
1308.22 1262
1308.30 1253
1308.39 1245
1308.47 1235
1308.55 1224
1308.64 1213
1308.72 1201
1308.80 1190
1308.88 1181
1308.97 1174
1309.05 1171
1309.13 1172
1309.22 1176
1309.30 1184
1309.38 1193
1309.46 1202
1309.55 1211
1309.63 1218
1309.71 1224
1309.80 1228
1309.88 1231
1309.96 1233
1310.05 1235
1310.13 1237
1310.21 1241
1310.29 1245
1310.38 1250
1310.46 1254
1310.54 1257
1310.63 1259
1310.71 1260
1310.79 1261
1310.87 1261
1310.96 1261
1311.04 1262
1311.12 1263
1311.21 1266
1311.29 1270
1311.37 1273
1311.46 1277
1311.54 1280
1311.62 1282
1311.70 1284
1311.79 1286
1311.87 1289
1311.95 1295
1312.04 1303
1312.12 1314
1312.20 1328
1312.29 1344
1312.37 1360
1312.45 1376
1312.53 1391
1312.62 1404
1312.70 1416
1312.78 1426
1312.87 1435
1312.95 1444
1313.03 1454
1313.12 1464
1313.20 1475
1313.28 1485
1313.37 1493
1313.45 1498
1313.53 1499
1313.61 1496
1313.70 1490
1313.78 1483
1313.86 1477
1313.95 1472
1314.03 1471
1314.11 1474
1314.20 1479
1314.28 1485
1314.36 1491
1314.45 1496
1314.53 1498
1314.61 1496
1314.69 1491
1314.78 1482
1314.86 1471
1314.94 1459
1315.03 1446
1315.11 1435
1315.19 1425
1315.28 1419
1315.36 1414
1315.44 1412
1315.53 1411
1315.61 1409
1315.69 1406
1315.78 1399
1315.86 1389
1315.94 1376
1316.02 1361
1316.11 1344
1316.19 1327
1316.27 1311
1316.36 1296
1316.44 1285
1316.52 1277
1316.61 1275
1316.69 1278
1316.77 1286
1316.86 1299
1316.94 1312
1317.02 1324
1317.11 1334
1317.19 1340
1317.27 1342
1317.36 1342
1317.44 1341
1317.52 1340
1317.60 1341
1317.69 1345
1317.77 1352
1317.85 1360
1317.94 1371
1318.02 1382
1318.10 1394
1318.19 1405
1318.27 1415
1318.35 1421
1318.44 1424
1318.52 1424
1318.60 1420
1318.69 1413
1318.77 1403
1318.85 1393
1318.94 1382
1319.02 1372
1319.10 1364
1319.19 1357
1319.27 1353
1319.35 1351
1319.44 1350
1319.52 1350
1319.60 1350
1319.69 1348
1319.77 1346
1319.85 1343
1319.94 1340
1320.02 1336
1320.10 1333
1320.19 1330
1320.27 1327
1320.35 1323
1320.43 1319
1320.52 1315
1320.60 1310
1320.68 1306
1320.77 1302
1320.85 1298
1320.93 1294
1321.02 1291
1321.10 1289
1321.18 1287
1321.27 1286
1321.35 1288
1321.43 1291
1321.52 1296
1321.60 1302
1321.68 1308
1321.77 1314
1321.85 1318
1321.93 1320
1322.02 1320
1322.10 1319
1322.18 1316
1322.27 1313
1322.35 1309
1322.43 1306
1322.52 1304
1322.60 1303
1322.68 1303
1322.77 1303
1322.85 1305
1322.93 1308
1323.02 1312
1323.10 1316
1323.18 1321
1323.27 1325
1323.35 1330
1323.43 1335
1323.52 1341
1323.60 1349
1323.68 1359
1323.77 1371
1323.85 1385
1323.94 1399
1324.02 1413
1324.10 1426
1324.19 1437
1324.27 1446
1324.35 1454
1324.44 1460
1324.52 1465
1324.60 1469
1324.69 1475
1324.77 1481
1324.85 1488
1324.94 1496
1325.02 1504
1325.10 1511
1325.19 1516
1325.27 1520
1325.35 1523
1325.44 1524
1325.52 1525
1325.60 1525
1325.69 1524
1325.77 1521
1325.85 1516
1325.94 1507
1326.02 1496
1326.10 1484
1326.19 1473
1326.27 1464
1326.35 1459
1326.44 1458
1326.52 1461
1326.61 1465
1326.69 1469
1326.77 1472
1326.86 1471
1326.94 1468
1327.02 1463
1327.11 1458
1327.19 1454
1327.27 1453
1327.36 1454
1327.44 1456
1327.52 1459
1327.61 1459
1327.69 1457
1327.77 1451
1327.86 1442
1327.94 1430
1328.02 1418
1328.11 1406
1328.19 1395
1328.28 1385
1328.36 1376
1328.44 1367
1328.53 1358
1328.61 1348
1328.69 1339
1328.78 1332
1328.86 1327
1328.94 1326
1329.03 1328
1329.11 1333
1329.19 1339
1329.28 1345
1329.36 1349
1329.44 1351
1329.53 1349
1329.61 1343
1329.70 1335
1329.78 1324
1329.86 1312
1329.95 1301
1330.03 1292
1330.11 1287
1330.20 1285
1330.28 1289
1330.36 1297
1330.45 1306
1330.53 1316
1330.62 1325
1330.70 1331
1330.78 1335
1330.87 1336
1330.95 1337
1331.03 1339
1331.12 1343
1331.20 1349
1331.28 1355
1331.37 1360
1331.45 1363
1331.53 1363
1331.62 1360
1331.70 1354
1331.79 1348
1331.87 1343
1331.95 1343
1332.04 1347
1332.12 1357
1332.20 1371
1332.29 1387
1332.37 1403
1332.45 1417
1332.54 1426
1332.62 1431
1332.71 1432
1332.79 1429
1332.87 1424
1332.96 1419
1333.04 1414
1333.12 1409
1333.21 1405
1333.29 1402
1333.38 1400
1333.46 1398
1333.54 1398
1333.63 1399
1333.71 1400
1333.79 1402
1333.88 1403
1333.96 1404
1334.04 1404
1334.13 1403
1334.21 1400
1334.30 1396
1334.38 1391
1334.46 1387
1334.55 1384
1334.63 1383
1334.71 1384
1334.80 1387
1334.88 1391
1334.97 1395
1335.05 1397
1335.13 1397
1335.22 1396
1335.30 1392
1335.38 1388
1335.47 1384
1335.55 1382
1335.64 1382
1335.72 1384
1335.80 1387
1335.89 1391
1335.97 1394
1336.05 1396
1336.14 1396
1336.22 1393
1336.31 1389
1336.39 1385
1336.47 1381
1336.56 1378
1336.64 1376
1336.73 1375
1336.81 1374
1336.89 1373
1336.98 1372
1337.06 1370
1337.14 1368
1337.23 1365
1337.31 1364
1337.40 1363
1337.48 1365
1337.56 1369
1337.65 1376
1337.73 1386
1337.81 1397
1337.90 1408
1337.98 1418
1338.07 1426
1338.15 1429
1338.23 1429
1338.32 1424
1338.40 1416
1338.49 1403
1338.57 1388
1338.65 1370
1338.74 1352
1338.82 1335
1338.90 1322
1338.99 1315
1339.07 1317
1339.16 1326
1339.24 1341
1339.32 1361
1339.41 1381
1339.49 1397
1339.58 1408
1339.66 1414
1339.74 1415
1339.83 1415
1339.91 1415
1340.00 1418
1340.08 1425
1340.16 1437
1340.25 1451
1340.33 1466
1340.41 1479
1340.50 1488
1340.58 1495
1340.67 1498
1340.75 1501
1340.83 1504
1340.92 1509
1341.00 1515
1341.09 1521
1341.17 1527
1341.25 1532
1341.34 1535
1341.42 1537
1341.51 1539
1341.59 1541
1341.67 1543
1341.76 1544
1341.84 1545
1341.93 1545
1342.01 1544
1342.09 1544
1342.18 1544
1342.26 1546
1342.35 1549
1342.43 1552
1342.51 1555
1342.60 1555
1342.68 1554
1342.77 1550
1342.85 1545
1342.93 1540
1343.02 1534
1343.10 1529
1343.19 1523
1343.27 1516
1343.35 1507
1343.44 1498
1343.52 1488
1343.61 1479
1343.69 1472
1343.77 1467
1343.86 1465
1343.94 1464
1344.03 1464
1344.11 1463
1344.19 1461
1344.28 1458
1344.36 1453
1344.45 1448
1344.53 1443
1344.61 1438
1344.70 1434
1344.78 1432
1344.87 1430
1344.95 1429
1345.03 1429
1345.12 1428
1345.20 1427
1345.29 1425
1345.37 1423
1345.45 1420
1345.54 1417
1345.62 1415
1345.71 1414
1345.79 1415
1345.87 1418
1345.96 1422
1346.04 1427
1346.13 1432
1346.21 1437
1346.29 1440
1346.38 1442
1346.46 1443
1346.55 1442
1346.63 1441
1346.72 1440
1346.80 1440
1346.88 1443
1346.97 1449
1347.05 1457
1347.14 1467
1347.22 1477
1347.30 1485
1347.39 1490
1347.47 1490
1347.56 1487
1347.64 1481
1347.72 1473
1347.81 1464
1347.89 1458
1347.98 1454
1348.06 1455
1348.15 1460
1348.23 1470
1348.31 1483
1348.40 1497
1348.48 1511
1348.57 1524
1348.65 1533
1348.73 1536
1348.82 1536
1348.90 1531
1348.99 1524
1349.07 1515
1349.16 1504
1349.24 1494
1349.32 1485
1349.41 1477
1349.49 1469
1349.58 1464
1349.66 1460
1349.74 1457
1349.83 1454
1349.91 1450
1350.00 1444
1350.08 1436
1350.17 1426
1350.25 1415
1350.33 1405
1350.42 1397
1350.50 1392
1350.59 1391
1350.67 1393
1350.76 1397
1350.84 1403
1350.92 1410
1351.01 1418
1351.09 1427
1351.18 1434
1351.26 1441
1351.35 1446
1351.43 1448
1351.51 1447
1351.60 1444
1351.68 1441
1351.77 1437
1351.85 1434
1351.93 1433
1352.02 1433
1352.10 1433
1352.19 1433
1352.27 1432
1352.36 1430
1352.44 1426
1352.52 1422
1352.61 1416
1352.69 1411
1352.78 1405
1352.86 1399
1352.95 1395
1353.03 1393
1353.12 1394
1353.20 1399
1353.28 1409
1353.37 1424
1353.45 1443
1353.54 1464
1353.62 1488
1353.71 1511
1353.79 1533
1353.87 1551
1353.96 1567
1354.04 1579
1354.13 1589
1354.21 1597
1354.30 1605
1354.38 1613
1354.46 1624
1354.55 1636
1354.63 1650
1354.72 1664
1354.80 1677
1354.89 1688
1354.97 1696
1355.05 1701
1355.14 1704
1355.22 1705
1355.31 1706
1355.39 1706
1355.48 1707
1355.56 1708
1355.65 1710
1355.73 1712
1355.81 1714
1355.90 1718
1355.98 1720
1356.07 1722
1356.15 1721
1356.24 1717
1356.32 1709
1356.40 1697
1356.49 1682
1356.57 1667
1356.66 1654
1356.74 1642
1356.83 1634
1356.91 1629
1357.00 1627
1357.08 1626
1357.16 1627
1357.25 1628
1357.33 1629
1357.42 1631
1357.50 1632
1357.59 1633
1357.67 1634
1357.76 1634
1357.84 1633
1357.92 1632
1358.01 1629
1358.09 1625
1358.18 1620
1358.26 1613
1358.35 1605
1358.43 1594
1358.52 1583
1358.60 1571
1358.69 1560
1358.77 1549
1358.85 1541
1358.94 1536
1359.02 1534
1359.11 1535
1359.19 1538
1359.28 1544
1359.36 1552
1359.45 1559
1359.53 1566
1359.61 1571
1359.70 1573
1359.78 1572
1359.87 1569
1359.95 1565
1360.04 1560
1360.12 1557
1360.21 1555
1360.29 1554
1360.38 1553
1360.46 1551
1360.54 1548
1360.63 1544
1360.71 1541
1360.80 1543
1360.88 1550
1360.97 1562
1361.05 1580
1361.14 1599
1361.22 1617
1361.31 1630
1361.39 1636
1361.47 1636
1361.56 1630
1361.64 1622
1361.73 1614
1361.81 1609
1361.90 1608
1361.98 1609
1362.07 1613
1362.15 1616
1362.24 1616
1362.32 1613
1362.40 1606
1362.49 1596
1362.57 1585
1362.66 1573
1362.74 1562
1362.83 1553
1362.91 1546
1363.00 1541
1363.08 1538
1363.17 1536
1363.25 1535
1363.34 1537
1363.42 1541
1363.50 1547
1363.59 1555
1363.67 1563
1363.76 1569
1363.84 1573
1363.93 1574
1364.01 1571
1364.10 1566
1364.18 1560
1364.27 1555
1364.35 1550
1364.44 1547
1364.52 1546
1364.61 1545
1364.69 1546
1364.77 1549
1364.86 1553
1364.94 1559
1365.03 1568
1365.11 1577
1365.20 1585
1365.28 1590
1365.37 1590
1365.45 1586
1365.54 1577
1365.62 1565
1365.71 1551
1365.79 1538
1365.88 1527
1365.96 1517
1366.04 1509
1366.13 1501
1366.21 1495
1366.30 1490
1366.38 1486
1366.47 1484
1366.55 1483
1366.64 1484
1366.72 1486
1366.81 1486
1366.89 1484
1366.98 1480
1367.06 1475
1367.15 1469
1367.23 1465
1367.32 1463
1367.40 1464
1367.49 1469
1367.57 1478
1367.65 1489
1367.74 1502
1367.82 1516
1367.91 1528
1367.99 1538
1368.08 1542
1368.16 1540
1368.25 1532
1368.33 1518
1368.42 1500
1368.50 1480
1368.59 1461
1368.67 1445
1368.76 1433
1368.84 1426
1368.93 1424
1369.01 1426
1369.10 1432
1369.18 1441
1369.27 1450
1369.35 1460
1369.44 1468
1369.52 1473
1369.60 1475
1369.69 1473
1369.77 1467
1369.86 1458
1369.94 1446
1370.03 1434
1370.11 1423
1370.20 1415
1370.28 1412
1370.37 1413
1370.45 1419
1370.54 1429
1370.62 1441
1370.71 1454
1370.79 1466
1370.88 1477
1370.96 1486
1371.05 1492
1371.13 1495
1371.22 1496
1371.30 1496
1371.39 1496
1371.47 1495
1371.56 1494
1371.64 1494
1371.73 1493
1371.81 1493
1371.90 1493
1371.98 1492
1372.07 1491
1372.15 1490
1372.24 1490
1372.32 1490
1372.41 1491
1372.49 1491
1372.58 1492
1372.66 1492
1372.74 1493
1372.83 1493
1372.91 1494
1373.00 1494
1373.08 1495
1373.17 1497
1373.25 1500
1373.34 1504
1373.42 1512
1373.51 1523
1373.59 1537
1373.68 1553
1373.76 1571
1373.85 1586
1373.93 1599
1374.02 1606
1374.10 1608
1374.19 1605
1374.27 1599
1374.36 1592
1374.44 1585
1374.53 1580
1374.61 1576
1374.70 1574
1374.78 1573
1374.87 1572
1374.95 1571
1375.04 1569
1375.12 1565
1375.21 1560
1375.29 1554
1375.38 1547
1375.46 1540
1375.55 1533
1375.63 1528
1375.72 1523
1375.80 1520
1375.89 1518
1375.97 1516
1376.06 1513
1376.14 1510
1376.23 1505
1376.31 1500
1376.40 1496
1376.48 1492
1376.57 1491
1376.65 1492
1376.74 1494
1376.82 1499
1376.91 1504
1376.99 1509
1377.08 1514
1377.16 1518
1377.25 1522
1377.33 1524
1377.42 1525
1377.50 1526
1377.59 1526
1377.67 1526
1377.76 1526
1377.84 1526
1377.93 1527
1378.01 1528
1378.10 1530
1378.18 1533
1378.27 1536
1378.36 1540
1378.44 1546
1378.53 1554
1378.61 1563
1378.70 1572
1378.78 1581
1378.87 1589
1378.95 1594
1379.04 1597
1379.12 1599
1379.21 1602
1379.29 1604
1379.38 1608
1379.46 1612
1379.55 1616
1379.63 1619
1379.72 1620
1379.80 1618
1379.89 1616
1379.97 1613
1380.06 1612
1380.14 1611
1380.23 1611
1380.31 1608
1380.40 1603
1380.48 1595
1380.57 1583
1380.65 1569
1380.74 1556
1380.82 1544
1380.91 1537
1380.99 1534
1381.08 1535
1381.16 1540
1381.25 1546
1381.33 1554
1381.42 1563
1381.51 1572
1381.59 1581
1381.68 1589
1381.76 1594
1381.85 1596
1381.93 1595
1382.02 1589
1382.10 1581
1382.19 1572
1382.27 1564
1382.36 1558
1382.44 1554
1382.53 1551
1382.61 1550
1382.70 1550
1382.78 1548
1382.87 1545
1382.95 1541
1383.04 1535
1383.12 1528
1383.21 1521
1383.29 1515
1383.38 1511
1383.47 1508
1383.55 1508
1383.64 1510
1383.72 1514
1383.81 1520
1383.89 1527
1383.98 1535
1384.06 1544
1384.15 1552
1384.23 1560
1384.32 1566
1384.40 1570
1384.49 1572
1384.57 1571
1384.66 1569
1384.74 1565
1384.83 1562
1384.91 1560
1385.00 1561
1385.09 1566
1385.17 1575
1385.26 1586
1385.34 1599
1385.43 1609
1385.51 1616
1385.60 1617
1385.68 1612
1385.77 1601
1385.85 1587
1385.94 1573
1386.02 1560
1386.11 1551
1386.19 1546
1386.28 1545
1386.37 1547
1386.45 1549
1386.54 1550
1386.62 1550
1386.71 1549
1386.79 1547
1386.88 1545
1386.96 1543
1387.05 1542
1387.13 1540
1387.22 1537
1387.30 1532
1387.39 1527
1387.47 1520
1387.56 1515
1387.65 1512
1387.73 1512
1387.82 1516
1387.90 1524
1387.99 1535
1388.07 1547
1388.16 1558
1388.24 1569
1388.33 1578
1388.41 1585
1388.50 1590
1388.58 1594
1388.67 1597
1388.76 1599
1388.84 1601
1388.93 1602
1389.01 1602
1389.10 1601
1389.18 1597
1389.27 1591
1389.35 1581
1389.44 1568
1389.52 1551
1389.61 1532
1389.70 1514
1389.78 1498
1389.87 1486
1389.95 1478
1390.04 1475
1390.12 1477
1390.21 1482
1390.29 1490
1390.38 1499
1390.46 1510
1390.55 1520
1390.64 1531
1390.72 1541
1390.81 1549
1390.89 1555
1390.98 1559
1391.06 1561
1391.15 1561
1391.23 1560
1391.32 1559
1391.40 1559
1391.49 1560
1391.58 1563
1391.66 1568
1391.75 1575
1391.83 1584
1391.92 1595
1392.00 1605
1392.09 1614
1392.17 1622
1392.26 1627
1392.35 1631
1392.43 1632
1392.52 1631
1392.60 1628
1392.69 1623
1392.77 1616
1392.86 1608
1392.94 1598
1393.03 1589
1393.11 1580
1393.20 1572
1393.29 1565
1393.37 1559
1393.46 1553
1393.54 1546
1393.63 1537
1393.71 1529
1393.80 1520
1393.88 1513
1393.97 1509
1394.06 1506
1394.14 1505
1394.23 1505
1394.31 1503
1394.40 1502
1394.48 1502
1394.57 1503
1394.66 1508
1394.74 1516
1394.83 1528
1394.91 1541
1395.00 1552
1395.08 1560
1395.17 1563
1395.25 1561
1395.34 1556
1395.43 1550
1395.51 1546
1395.60 1544
1395.68 1545
1395.77 1549
1395.85 1553
1395.94 1557
1396.02 1560
1396.11 1560
1396.20 1558
1396.28 1556
1396.37 1553
1396.45 1550
1396.54 1548
1396.62 1546
1396.71 1545
1396.80 1546
1396.88 1548
1396.97 1552
1397.05 1558
1397.14 1565
1397.22 1574
1397.31 1583
1397.40 1591
1397.48 1597
1397.57 1601
1397.65 1602
1397.74 1600
1397.82 1595
1397.91 1589
1398.00 1583
1398.08 1578
1398.17 1574
1398.25 1572
1398.34 1571
1398.42 1571
1398.51 1570
1398.60 1568
1398.68 1565
1398.77 1561
1398.85 1555
1398.94 1549
1399.02 1542
1399.11 1537
1399.20 1534
1399.28 1536
1399.37 1545
1399.45 1559
1399.54 1579
1399.62 1603
1399.71 1627
1399.80 1649
1399.88 1666
1399.97 1676
1400.05 1681
1400.14 1679
1400.22 1674
1400.31 1667
1400.40 1658
1400.48 1650
1400.57 1643
1400.65 1639
1400.74 1637
1400.82 1637
1400.91 1638
1401.00 1640
1401.08 1639
1401.17 1636
1401.25 1631
1401.34 1624
1401.43 1617
1401.51 1611
1401.60 1608
1401.68 1607
1401.77 1610
1401.85 1614
1401.94 1618
1402.03 1621
1402.11 1623
1402.20 1622
1402.28 1619
1402.37 1614
1402.45 1607
1402.54 1597
1402.63 1588
1402.71 1578
1402.80 1569
1402.88 1562
1402.97 1558
1403.06 1555
1403.14 1554
1403.23 1554
1403.31 1555
1403.40 1556
1403.49 1559
1403.57 1563
1403.66 1568
1403.74 1574
1403.83 1581
1403.91 1589
1404.00 1596
1404.09 1604
1404.17 1611
1404.26 1618
1404.34 1624
1404.43 1629
1404.52 1633
1404.60 1636
1404.69 1639
1404.77 1641
1404.86 1645
1404.95 1652
1405.03 1662
1405.12 1676
1405.20 1691
1405.29 1708
1405.37 1722
1405.46 1731
1405.55 1734
1405.63 1730
1405.72 1720
1405.80 1707
1405.89 1692
1405.98 1678
1406.06 1667
1406.15 1661
1406.23 1659
1406.32 1659
1406.41 1659
1406.49 1659
1406.58 1657
1406.66 1653
1406.75 1647
1406.84 1640
1406.92 1634
1407.01 1629
1407.09 1626
1407.18 1626
1407.27 1629
1407.35 1633
1407.44 1639
1407.52 1646
1407.61 1653
1407.70 1659
1407.78 1664
1407.87 1669
1407.95 1672
1408.04 1676
1408.13 1680
1408.21 1683
1408.30 1687
1408.38 1689
1408.47 1690
1408.56 1687
1408.64 1682
1408.73 1673
1408.81 1662
1408.90 1651
1408.99 1640
1409.07 1630
1409.16 1623
1409.24 1619
1409.33 1619
1409.42 1620
1409.50 1623
1409.59 1628
1409.67 1633
1409.76 1639
1409.85 1647
1409.93 1655
1410.02 1663
1410.10 1671
1410.19 1678
1410.28 1683
1410.36 1686
1410.45 1688
1410.53 1688
1410.62 1690
1410.71 1692
1410.79 1697
1410.88 1703
1410.96 1711
1411.05 1717
1411.14 1721
1411.22 1723
1411.31 1720
1411.40 1716
1411.48 1710
1411.57 1704
1411.65 1699
1411.74 1696
1411.83 1692
1411.91 1687
1412.00 1679
1412.08 1668
1412.17 1652
1412.26 1634
1412.34 1613
1412.43 1594
1412.51 1576
1412.60 1563
1412.69 1555
1412.77 1552
1412.86 1555
1412.95 1562
1413.03 1570
1413.12 1578
1413.20 1584
1413.29 1587
1413.38 1588
1413.46 1586
1413.55 1585
1413.63 1586
1413.72 1588
1413.81 1594
1413.89 1601
1413.98 1608
1414.07 1614
1414.15 1619
1414.24 1620
1414.32 1620
1414.41 1619
1414.50 1619
1414.58 1622
1414.67 1628
1414.76 1638
1414.84 1650
1414.93 1664
1415.01 1678
1415.10 1691
1415.19 1701
1415.27 1709
1415.36 1713
1415.45 1713
1415.53 1711
1415.62 1706
1415.70 1700
1415.79 1694
1415.88 1690
1415.96 1689
1416.05 1689
1416.14 1691
1416.22 1693
1416.31 1695
1416.39 1695
1416.48 1693
1416.57 1689
1416.65 1686
1416.74 1683
1416.83 1681
1416.91 1680
1417.00 1680
1417.08 1679
1417.17 1676
1417.26 1674
1417.34 1671
1417.43 1669
1417.52 1670
1417.60 1674
1417.69 1681
1417.77 1691
1417.86 1702
1417.95 1713
1418.03 1723
1418.12 1730
1418.21 1735
1418.29 1736
1418.38 1736
1418.46 1733
1418.55 1730
1418.64 1727
1418.72 1726
1418.81 1728
1418.90 1735
1418.98 1745
1419.07 1760
1419.16 1776
1419.24 1793
1419.33 1809
1419.41 1821
1419.50 1828
1419.59 1831
1419.67 1828
1419.76 1821
1419.85 1810
1419.93 1795
1420.02 1778
1420.11 1760
1420.19 1740
1420.28 1722
1420.36 1706
1420.45 1694
1420.54 1686
1420.62 1682
1420.71 1680
1420.80 1681
1420.88 1682
1420.97 1685
1421.06 1689
1421.14 1694
1421.23 1702
1421.31 1712
1421.40 1725
1421.49 1738
1421.57 1750
1421.66 1761
1421.75 1768
1421.83 1770
1421.92 1768
1422.01 1761
1422.09 1750
1422.18 1737
1422.27 1722
1422.35 1708
1422.44 1696
1422.52 1687
1422.61 1682
1422.70 1682
1422.78 1686
1422.87 1693
1422.96 1702
1423.04 1711
1423.13 1720
1423.22 1727
1423.30 1731
1423.39 1732
1423.48 1729
1423.56 1724
1423.65 1716
1423.74 1707
1423.82 1699
1423.91 1691
1423.99 1687
1424.08 1685
1424.17 1687
1424.25 1691
1424.34 1697
1424.43 1703
1424.51 1709
1424.60 1714
1424.69 1718
1424.77 1723
1424.86 1729
1424.95 1736
1425.03 1745
1425.12 1753
1425.21 1759
1425.29 1761
1425.38 1758
1425.47 1749
1425.55 1737
1425.64 1723
1425.72 1710
1425.81 1699
1425.90 1690
1425.98 1685
1426.07 1681
1426.16 1678
1426.24 1674
1426.33 1670
1426.42 1666
1426.50 1663
1426.59 1661
1426.68 1661
1426.76 1662
1426.85 1663
1426.94 1664
1427.02 1665
1427.11 1666
1427.20 1668
1427.28 1671
1427.37 1677
1427.46 1683
1427.54 1690
1427.63 1697
1427.72 1703
1427.80 1708
1427.89 1713
1427.98 1718
1428.06 1722
1428.15 1726
1428.24 1728
1428.32 1729
1428.41 1729
1428.50 1728
1428.58 1726
1428.67 1725
1428.76 1727
1428.84 1731
1428.93 1737
1429.02 1747
1429.10 1757
1429.19 1768
1429.28 1779
1429.36 1786
1429.45 1790
1429.54 1791
1429.62 1789
1429.71 1784
1429.80 1778
1429.88 1772
1429.97 1768
1430.06 1766
1430.14 1766
1430.23 1769
1430.32 1775
1430.40 1782
1430.49 1788
1430.58 1793
1430.66 1795
1430.75 1793
1430.84 1789
1430.92 1784
1431.01 1779
1431.10 1777
1431.18 1778
1431.27 1782
1431.36 1788
1431.44 1796
1431.53 1803
1431.62 1808
1431.70 1809
1431.79 1808
1431.88 1806
1431.96 1803
1432.05 1800
1432.14 1799
1432.22 1800
1432.31 1802
1432.40 1806
1432.48 1811
1432.57 1817
1432.66 1823
1432.74 1830
1432.83 1837
1432.92 1844
1433.00 1851
1433.09 1859
1433.18 1867
1433.26 1876
1433.35 1884
1433.44 1891
1433.52 1896
1433.61 1898
1433.70 1895
1433.78 1887
1433.87 1875
1433.96 1861
1434.04 1845
1434.13 1830
1434.22 1818
1434.31 1809
1434.39 1804
1434.48 1804
1434.57 1806
1434.65 1811
1434.74 1817
1434.83 1824
1434.91 1829
1435.00 1832
1435.09 1834
1435.17 1833
1435.26 1828
1435.35 1819
1435.43 1807
1435.52 1791
1435.61 1774
1435.69 1757
1435.78 1741
1435.87 1730
1435.95 1725
1436.04 1725
1436.13 1730
1436.22 1739
1436.30 1750
1436.39 1761
1436.48 1771
1436.56 1778
1436.65 1781
1436.74 1781
1436.82 1777
1436.91 1770
1437.00 1762
1437.08 1756
1437.17 1753
1437.26 1755
1437.34 1760
1437.43 1768
1437.52 1778
1437.61 1787
1437.69 1795
1437.78 1799
1437.87 1802
1437.95 1803
1438.04 1805
1438.13 1808
1438.21 1812
1438.30 1818
1438.39 1824
1438.47 1829
1438.56 1830
1438.65 1827
1438.74 1819
1438.82 1806
1438.91 1789
1439.00 1768
1439.08 1746
1439.17 1724
1439.26 1704
1439.34 1687
1439.43 1675
1439.52 1667
1439.60 1665
1439.69 1668
1439.78 1677
1439.87 1688
1439.95 1702
1440.04 1718
1440.13 1733
1440.21 1746
1440.30 1758
1440.39 1767
1440.47 1776
1440.56 1783
1440.65 1789
1440.74 1795
1440.82 1800
1440.91 1806
1441.00 1811
1441.08 1816
1441.17 1820
1441.26 1822
1441.34 1820
1441.43 1814
1441.52 1803
1441.61 1788
1441.69 1770
1441.78 1752
1441.87 1736
1441.95 1725
1442.04 1720
1442.13 1721
1442.21 1728
1442.30 1739
1442.39 1753
1442.48 1767
1442.56 1781
1442.65 1792
1442.74 1803
1442.82 1811
1442.91 1818
1443.00 1824
1443.09 1827
1443.17 1828
1443.26 1826
1443.35 1821
1443.43 1814
1443.52 1804
1443.61 1793
1443.69 1783
1443.78 1774
1443.87 1766
1443.96 1759
1444.04 1753
1444.13 1748
1444.22 1744
1444.30 1741
1444.39 1738
1444.48 1736
1444.57 1734
1444.65 1732
1444.74 1730
1444.83 1727
1444.91 1723
1445.00 1720
1445.09 1718
1445.18 1718
1445.26 1719
1445.35 1722
1445.44 1726
1445.52 1729
1445.61 1730
1445.70 1728
1445.79 1723
1445.87 1714
1445.96 1703
1446.05 1691
1446.13 1680
1446.22 1672
1446.31 1669
1446.40 1669
1446.48 1675
1446.57 1684
1446.66 1696
1446.74 1710
1446.83 1724
1446.92 1736
1447.01 1746
1447.09 1753
1447.18 1758
1447.27 1760
1447.35 1759
1447.44 1757
1447.53 1755
1447.62 1753
1447.70 1752
1447.79 1752
1447.88 1754
1447.96 1758
1448.05 1764
1448.14 1770
1448.23 1776
1448.31 1782
1448.40 1786
1448.49 1789
1448.58 1792
1448.66 1795
1448.75 1799
1448.84 1806
1448.92 1815
1449.01 1826
1449.10 1838
1449.19 1852
1449.27 1866
1449.36 1880
1449.45 1892
1449.54 1902
1449.62 1909
1449.71 1915
1449.80 1918
1449.88 1919
1449.97 1919
1450.06 1917
1450.15 1914
1450.23 1908
1450.32 1901
1450.41 1893
1450.50 1884
1450.58 1877
1450.67 1871
1450.76 1868
1450.84 1867
1450.93 1868
1451.02 1870
1451.11 1873
1451.19 1875
1451.28 1877
1451.37 1879
1451.46 1881
1451.54 1883
1451.63 1887
1451.72 1889
1451.80 1892
1451.89 1894
1451.98 1896
1452.07 1899
1452.15 1902
1452.24 1906
1452.33 1909
1452.42 1912
1452.50 1913
1452.59 1912
1452.68 1909
1452.77 1905
1452.85 1902
1452.94 1900
1453.03 1899
1453.11 1901
1453.20 1905
1453.29 1910
1453.38 1916
1453.46 1920
1453.55 1922
1453.64 1922
1453.73 1919
1453.81 1913
1453.90 1907
1453.99 1902
1454.08 1899
1454.16 1901
1454.25 1906
1454.34 1915
1454.43 1925
1454.51 1935
1454.60 1942
1454.69 1944
1454.78 1941
1454.86 1934
1454.95 1923
1455.04 1913
1455.13 1905
1455.21 1902
1455.30 1905
1455.39 1913
1455.47 1924
1455.56 1936
1455.65 1945
1455.74 1951
1455.82 1951
1455.91 1945
1456.00 1936
1456.09 1924
1456.17 1910
1456.26 1897
1456.35 1884
1456.44 1871
1456.52 1859
1456.61 1848
1456.70 1840
1456.79 1833
1456.87 1830
1456.96 1830
1457.05 1832
1457.14 1833
1457.22 1834
1457.31 1832
1457.40 1827
1457.49 1820
1457.57 1815
1457.66 1811
1457.75 1811
1457.84 1814
1457.92 1821
1458.01 1830
1458.10 1840
1458.19 1849
1458.27 1856
1458.36 1860
1458.45 1863
1458.54 1865
1458.62 1866
1458.71 1869
1458.80 1872
1458.89 1877
1458.97 1883
1459.06 1888
1459.15 1892
1459.24 1894
1459.32 1894
1459.41 1894
1459.50 1893
1459.59 1893
1459.67 1893
1459.76 1895
1459.85 1896
1459.94 1897
1460.03 1897
1460.11 1896
1460.20 1895
1460.29 1892
1460.38 1890
1460.46 1888
1460.55 1887
1460.64 1885
1460.73 1882
1460.81 1878
1460.90 1873
1460.99 1868
1461.08 1862
1461.16 1856
1461.25 1850
1461.34 1844
1461.43 1839
1461.51 1835
1461.60 1831
1461.69 1828
1461.78 1826
1461.86 1825
1461.95 1825
1462.04 1826
1462.13 1826
1462.22 1828
1462.30 1831
1462.39 1836
1462.48 1844
1462.57 1854
1462.65 1868
1462.74 1883
1462.83 1900
1462.92 1915
1463.00 1928
1463.09 1937
1463.18 1942
1463.27 1944
1463.35 1941
1463.44 1936
1463.53 1929
1463.62 1922
1463.71 1915
1463.79 1910
1463.88 1907
1463.97 1907
1464.06 1909
1464.14 1912
1464.23 1916
1464.32 1919
1464.41 1919
1464.49 1917
1464.58 1910
1464.67 1901
1464.76 1889
1464.85 1878
1464.93 1870
1465.02 1865
1465.11 1864
1465.20 1868
1465.28 1875
1465.37 1884
1465.46 1893
1465.55 1899
1465.64 1901
1465.72 1899
1465.81 1894
1465.90 1888
1465.99 1883
1466.07 1881
1466.16 1884
1466.25 1890
1466.34 1900
1466.42 1910
1466.51 1920
1466.60 1928
1466.69 1933
1466.78 1935
1466.86 1935
1466.95 1933
1467.04 1931
1467.13 1929
1467.21 1926
1467.30 1924
1467.39 1921
1467.48 1919
1467.57 1915
1467.65 1911
1467.74 1905
1467.83 1899
1467.92 1891
1468.01 1882
1468.09 1874
1468.18 1866
1468.27 1861
1468.36 1858
1468.44 1860
1468.53 1866
1468.62 1876
1468.71 1889
1468.80 1903
1468.88 1917
1468.97 1929
1469.06 1937
1469.15 1940
1469.23 1938
1469.32 1932
1469.41 1921
1469.50 1907
1469.59 1889
1469.67 1870
1469.76 1850
1469.85 1830
1469.94 1812
1470.03 1799
1470.11 1792
1470.20 1792
1470.29 1799
1470.38 1813
1470.46 1829
1470.55 1847
1470.64 1862
1470.73 1874
1470.82 1883
1470.90 1888
1470.99 1891
1471.08 1893
1471.17 1893
1471.26 1890
1471.34 1884
1471.43 1874
1471.52 1861
1471.61 1847
1471.70 1835
1471.78 1826
1471.87 1823
1471.96 1826
1472.05 1832
1472.14 1842
1472.22 1852
1472.31 1860
1472.40 1866
1472.49 1870
1472.57 1872
1472.66 1873
1472.75 1874
1472.84 1875
1472.93 1878
1473.01 1883
1473.10 1890
1473.19 1899
1473.28 1910
1473.37 1922
1473.45 1933
1473.54 1942
1473.63 1947
1473.72 1948
1473.81 1944
1473.89 1937
1473.98 1928
1474.07 1918
1474.16 1907
1474.25 1897
1474.33 1887
1474.42 1878
1474.51 1870
1474.60 1862
1474.69 1853
1474.77 1845
1474.86 1837
1474.95 1829
1475.04 1823
1475.13 1818
1475.21 1816
1475.30 1815
1475.39 1815
1475.48 1816
1475.57 1816
1475.65 1817
1475.74 1819
1475.83 1822
1475.92 1827
1476.01 1835
1476.10 1844
1476.18 1856
1476.27 1867
1476.36 1878
1476.45 1886
1476.54 1893
1476.62 1896
1476.71 1898
1476.80 1897
1476.89 1895
1476.98 1893
1477.06 1893
1477.15 1895
1477.24 1900
1477.33 1907
1477.42 1917
1477.50 1929
1477.59 1940
1477.68 1950
1477.77 1959
1477.86 1966
1477.94 1971
1478.03 1977
1478.12 1982
1478.21 1988
1478.30 1993
1478.39 1998
1478.47 2001
1478.56 2001
1478.65 1999
1478.74 1995
1478.83 1990
1478.91 1986
1479.00 1983
1479.09 1981
1479.18 1980
1479.27 1978
1479.35 1976
1479.44 1974
1479.53 1970
1479.62 1967
1479.71 1965
1479.80 1965
1479.88 1967
1479.97 1971
1480.06 1976
1480.15 1982
1480.24 1987
1480.32 1989
1480.41 1987
1480.50 1982
1480.59 1973
1480.68 1959
1480.77 1943
1480.85 1924
1480.94 1904
1481.03 1885
1481.12 1867
1481.21 1854
1481.29 1845
1481.38 1842
1481.47 1845
1481.56 1853
1481.65 1864
1481.74 1876
1481.82 1889
1481.91 1899
1482.00 1907
1482.09 1911
1482.18 1914
1482.27 1915
1482.35 1917
1482.44 1921
1482.53 1928
1482.62 1938
1482.71 1951
1482.79 1966
1482.88 1983
1482.97 1998
1483.06 2012
1483.15 2023
1483.24 2030
1483.32 2032
1483.41 2029
1483.50 2023
1483.59 2015
1483.68 2006
1483.77 1998
1483.85 1993
1483.94 1991
1484.03 1992
1484.12 1996
1484.21 1999
1484.30 1999
1484.38 1995
1484.47 1986
1484.56 1971
1484.65 1953
1484.74 1933
1484.83 1915
1484.91 1901
1485.00 1893
1485.09 1890
1485.18 1892
1485.27 1896
1485.36 1901
1485.44 1903
1485.53 1904
1485.62 1902
1485.71 1899
1485.80 1896
1485.89 1895
1485.97 1896
1486.06 1900
1486.15 1906
1486.24 1914
1486.33 1922
1486.42 1932
1486.50 1942
1486.59 1952
1486.68 1962
1486.77 1971
1486.86 1979
1486.95 1984
1487.03 1986
1487.12 1985
1487.21 1982
1487.30 1979
1487.39 1976
1487.48 1976
1487.56 1977
1487.65 1980
1487.74 1983
1487.83 1986
1487.92 1986
1488.01 1986
1488.09 1985
1488.18 1984
1488.27 1984
1488.36 1983
1488.45 1983
1488.54 1982
1488.63 1979
1488.71 1977
1488.80 1975
1488.89 1976
1488.98 1980
1489.07 1987
1489.16 1996
1489.24 2006
1489.33 2016
1489.42 2026
1489.51 2034
1489.60 2043
1489.69 2051
1489.78 2059
1489.86 2066
1489.95 2071
1490.04 2072
1490.13 2071
1490.22 2066
1490.31 2061
1490.39 2057
1490.48 2055
1490.57 2057
1490.66 2062
1490.75 2068
1490.84 2074
1490.93 2077
1491.01 2078
1491.10 2074
1491.19 2067
1491.28 2058
1491.37 2048
1491.46 2037
1491.54 2025
1491.63 2013
1491.72 2000
1491.81 1988
1491.90 1975
1491.99 1964
1492.08 1954
1492.16 1945
1492.25 1937
1492.34 1928
1492.43 1917
1492.52 1904
1492.61 1890
1492.70 1877
1492.78 1866
1492.87 1859
1492.96 1858
1493.05 1861
1493.14 1869
1493.23 1878
1493.32 1887
1493.40 1894
1493.49 1898
1493.58 1900
1493.67 1900
1493.76 1901
1493.85 1903
1493.94 1906
1494.02 1912
1494.11 1919
1494.20 1926
1494.29 1933
1494.38 1939
1494.47 1944
1494.56 1947
1494.64 1949
1494.73 1950
1494.82 1951
1494.91 1952
1495.00 1952
1495.09 1953
1495.18 1954
1495.26 1954
1495.35 1954
1495.44 1954
1495.53 1954
1495.62 1955
1495.71 1959
1495.80 1966
1495.89 1976
1495.97 1988
1496.06 2002
1496.15 2017
1496.24 2030
1496.33 2040
1496.42 2047
1496.51 2050
1496.59 2051
1496.68 2050
1496.77 2046
1496.86 2040
1496.95 2034
1497.04 2027
1497.13 2019
1497.22 2011
1497.30 2002
1497.39 1995
1497.48 1990
1497.57 1985
1497.66 1981
1497.75 1978
1497.84 1976
1497.92 1974
1498.01 1973
1498.10 1971
1498.19 1969
1498.28 1968
1498.37 1967
1498.46 1966
1498.55 1963
1498.63 1960
1498.72 1955
1498.81 1948
1498.90 1940
1498.99 1931
1499.08 1923
1499.17 1918
1499.26 1919
1499.34 1924
1499.43 1934
1499.52 1947
1499.61 1961
1499.70 1974
1499.79 1984
1499.88 1992
1499.97 1998
1500.05 2004
1500.14 2011
1500.23 2018
1500.32 2025
1500.41 2029
1500.50 2029
1500.59 2024
1500.68 2013
1500.76 1999
1500.85 1985
1500.94 1973
1501.03 1967
1501.12 1966
1501.21 1971
1501.30 1981
1501.39 1994
1501.47 2006
1501.56 2017
1501.65 2025
1501.74 2029
1501.83 2030
1501.92 2027
1502.01 2023
1502.10 2019
1502.19 2017
1502.27 2018
1502.36 2023
1502.45 2032
1502.54 2043
1502.63 2054
1502.72 2064
1502.81 2072
1502.90 2077
1502.98 2080
1503.07 2082
1503.16 2083
1503.25 2085
1503.34 2088
1503.43 2092
1503.52 2095
1503.61 2096
1503.70 2095
1503.78 2092
1503.87 2084
1503.96 2075
1504.05 2064
1504.14 2054
1504.23 2044
1504.32 2036
1504.41 2029
1504.50 2020
1504.58 2010
1504.67 1997
1504.76 1981
1504.85 1965
1504.94 1950
1505.03 1937
1505.12 1930
1505.21 1928
1505.30 1930
1505.38 1934
1505.47 1939
1505.56 1944
1505.65 1948
1505.74 1952
1505.83 1955
1505.92 1959
1506.01 1964
1506.10 1969
1506.19 1974
1506.27 1978
1506.36 1980
1506.45 1981
1506.54 1981
1506.63 1982
1506.72 1984
1506.81 1989
1506.90 1998
1506.99 2008
1507.07 2019
1507.16 2031
1507.25 2039
1507.34 2045
1507.43 2046
1507.52 2044
1507.61 2039
1507.70 2032
1507.79 2025
1507.88 2018
1507.96 2014
1508.05 2011
1508.14 2008
1508.23 2006
1508.32 2002
1508.41 1996
1508.50 1988
1508.59 1980
1508.68 1973
1508.77 1967
1508.85 1963
1508.94 1962
1509.03 1962
1509.12 1961
1509.21 1960
1509.30 1955
1509.39 1948
1509.48 1939
1509.57 1928
1509.66 1917
1509.75 1907
1509.83 1898
1509.92 1892
1510.01 1890
1510.10 1892
1510.19 1898
1510.28 1907
1510.37 1920
1510.46 1933
1510.55 1945
1510.64 1955
1510.73 1961
1510.81 1965
1510.90 1967
1510.99 1970
1511.08 1976
1511.17 1985
1511.26 1998
1511.35 2013
1511.44 2030
1511.53 2047
1511.62 2063
1511.71 2078
1511.79 2090
1511.88 2101
1511.97 2110
1512.06 2118
1512.15 2124
1512.24 2129
1512.33 2132
1512.42 2133
1512.51 2133
1512.60 2130
1512.69 2125
1512.77 2119
1512.86 2111
1512.95 2103
1513.04 2095
1513.13 2089
1513.22 2083
1513.31 2079
1513.40 2076
1513.49 2073
1513.58 2070
1513.67 2065
1513.76 2060
1513.84 2053
1513.93 2045
1514.02 2038
1514.11 2031
1514.20 2027
1514.29 2024
1514.38 2022
1514.47 2023
1514.56 2026
1514.65 2031
1514.74 2037
1514.83 2044
1514.91 2051
1515.00 2056
1515.09 2059
1515.18 2059
1515.27 2057
1515.36 2055
1515.45 2054
1515.54 2057
1515.63 2064
1515.72 2075
1515.81 2090
1515.90 2105
1515.99 2119
1516.07 2129
1516.16 2134
1516.25 2135
1516.34 2131
1516.43 2125
1516.52 2119
1516.61 2114
1516.70 2111
1516.79 2110
1516.88 2113
1516.97 2117
1517.06 2122
1517.15 2127
1517.24 2130
1517.32 2131
1517.41 2131
1517.50 2128
1517.59 2123
1517.68 2117
1517.77 2109
1517.86 2100
1517.95 2090
1518.04 2081
1518.13 2074
1518.22 2070
1518.31 2069
1518.40 2073
1518.49 2080
1518.57 2090
1518.66 2099
1518.75 2108
1518.84 2113
1518.93 2116
1519.02 2115
1519.11 2113
1519.20 2110
1519.29 2108
1519.38 2108
1519.47 2110
1519.56 2113
1519.65 2117
1519.74 2120
1519.83 2120
1519.91 2116
1520.00 2109
1520.09 2100
1520.18 2089
1520.27 2078
1520.36 2069
1520.45 2064
1520.54 2062
1520.63 2064
1520.72 2067
1520.81 2072
1520.90 2075
1520.99 2076
1521.08 2075
1521.17 2071
1521.25 2065
1521.34 2057
1521.43 2047
1521.52 2037
1521.61 2025
1521.70 2013
1521.79 2002
1521.88 1992
1521.97 1984
1522.06 1980
1522.15 1980
1522.24 1982
1522.33 1988
1522.42 1995
1522.51 2004
1522.60 2012
1522.69 2021
1522.78 2029
1522.86 2036
1522.95 2043
1523.04 2049
1523.13 2054
1523.22 2058
1523.31 2062
1523.40 2064
1523.49 2065
1523.58 2065
1523.67 2062
1523.76 2057
1523.85 2051
1523.94 2044
1524.03 2037
1524.12 2030
1524.21 2027
1524.30 2026
1524.39 2028
1524.47 2032
1524.56 2039
1524.65 2047
1524.74 2055
1524.83 2061
1524.92 2065
1525.01 2064
1525.10 2060
1525.19 2050
1525.28 2037
1525.37 2021
1525.46 2007
1525.55 1996
1525.64 1991
1525.73 1994
1525.82 2002
1525.91 2015
1526.00 2030
1526.09 2044
1526.18 2053
1526.27 2055
1526.35 2053
1526.44 2046
1526.53 2038
1526.62 2031
1526.71 2028
1526.80 2030
1526.89 2036
1526.98 2045
1527.07 2054
1527.16 2062
1527.25 2067
1527.34 2068
1527.43 2065
1527.52 2061
1527.61 2056
1527.70 2050
1527.79 2046
1527.88 2043
1527.97 2042
1528.06 2041
1528.15 2041
1528.24 2040
1528.33 2037
1528.41 2032
1528.50 2025
1528.59 2018
1528.68 2011
1528.77 2005
1528.86 2000
1528.95 1996
1529.04 1992
1529.13 1989
1529.22 1984
1529.31 1978
1529.40 1971
1529.49 1963
1529.58 1954
1529.67 1945
1529.76 1936
1529.85 1928
1529.94 1922
1530.03 1920
1530.12 1921
1530.21 1927
1530.30 1937
1530.39 1949
1530.48 1963
1530.57 1977
1530.66 1988
1530.75 1998
1530.83 2005
1530.92 2011
1531.01 2015
1531.10 2018
1531.19 2020
1531.28 2023
1531.37 2025
1531.46 2027
1531.55 2030
1531.64 2034
1531.73 2038
1531.82 2041
1531.91 2044
1532.00 2044
1532.09 2041
1532.18 2037
1532.27 2032
1532.36 2027
1532.45 2026
1532.54 2028
1532.63 2034
1532.72 2043
1532.81 2053
1532.90 2062
1532.99 2067
1533.08 2067
1533.17 2060
1533.26 2046
1533.35 2026
1533.44 2003
1533.53 1978
1533.62 1955
1533.71 1936
1533.80 1924
1533.89 1918
1533.97 1920
1534.06 1928
1534.15 1939
1534.24 1953
1534.33 1966
1534.42 1978
1534.51 1988
1534.60 1998
1534.69 2007
1534.78 2018
1534.87 2030
1534.96 2043
1535.05 2054
1535.14 2061
1535.23 2063
1535.32 2058
1535.41 2048
1535.50 2033
1535.59 2017
1535.68 2002
1535.77 1990
1535.86 1982
1535.95 1978
1536.04 1978
1536.13 1980
1536.22 1984
1536.31 1990
1536.40 1998
1536.49 2008
1536.58 2020
1536.67 2032
1536.76 2043
1536.85 2052
1536.94 2057
1537.03 2058
1537.12 2057
1537.21 2056
1537.30 2056
1537.39 2061
1537.48 2070
1537.57 2082
1537.66 2096
1537.75 2108
1537.84 2117
1537.93 2121
1538.02 2120
1538.11 2114
1538.20 2105
1538.29 2094
1538.38 2085
1538.47 2077
1538.56 2072
1538.65 2069
1538.74 2067
1538.83 2064
1538.92 2060
1539.01 2055
1539.10 2048
1539.19 2042
1539.28 2038
1539.37 2035
1539.46 2035
1539.55 2037
1539.64 2038
1539.73 2037
1539.82 2033
1539.91 2025
1540.00 2014
1540.09 2003
1540.17 1994
1540.26 1988
1540.35 1988
1540.44 1993
1540.53 2004
1540.62 2019
1540.71 2035
1540.80 2052
1540.89 2068
1540.98 2080
1541.07 2088
1541.16 2093
1541.25 2094
1541.34 2093
1541.43 2090
1541.52 2089
1541.61 2088
1541.70 2088
1541.79 2089
1541.88 2090
1541.97 2090
1542.06 2087
1542.15 2083
1542.24 2077
1542.33 2071
1542.42 2066
1542.51 2061
1542.60 2057
1542.69 2052
1542.78 2048
1542.87 2042
1542.96 2036
1543.05 2028
1543.14 2021
1543.23 2013
1543.32 2006
1543.41 1999
1543.50 1992
1543.59 1988
1543.68 1986
1543.77 1986
1543.86 1989
1543.95 1994
1544.05 2000
1544.14 2007
1544.23 2011
1544.32 2011
1544.41 2007
1544.50 1998
1544.59 1985
1544.68 1971
1544.77 1956
1544.86 1945
1544.95 1940
1545.04 1941
1545.13 1949
1545.22 1961
1545.31 1976
1545.40 1992
1545.49 2006
1545.58 2019
1545.67 2030
1545.76 2038
1545.85 2045
1545.94 2051
1546.03 2054
1546.12 2054
1546.21 2049
1546.30 2038
1546.39 2022
1546.48 2002
1546.57 1980
1546.66 1957
1546.75 1936
1546.84 1921
1546.93 1911
1547.02 1907
1547.11 1907
1547.20 1911
1547.29 1917
1547.38 1922
1547.47 1927
1547.56 1931
1547.65 1934
1547.74 1937
1547.83 1941
1547.92 1947
1548.01 1953
1548.10 1962
1548.19 1972
1548.28 1983
1548.37 1995
1548.46 2007
1548.55 2016
1548.64 2022
1548.73 2024
1548.82 2020
1548.91 2011
1549.00 1999
1549.09 1987
1549.18 1977
1549.27 1973
1549.36 1975
1549.45 1983
1549.54 1995
1549.63 2008
1549.72 2020
1549.81 2029
1549.90 2036
1549.99 2042
1550.08 2048
1550.18 2053
1550.27 2060
1550.36 2066
1550.45 2071
1550.54 2073
1550.63 2072
1550.72 2067
1550.81 2059
1550.90 2050
1550.99 2041
1551.08 2033
1551.17 2028
1551.26 2026
1551.35 2027
1551.44 2031
1551.53 2039
1551.62 2049
1551.71 2062
1551.80 2079
1551.89 2099
1551.98 2120
1552.07 2142
1552.16 2163
1552.25 2180
1552.34 2190
1552.43 2194
1552.52 2190
1552.61 2180
1552.70 2165
1552.79 2148
1552.88 2131
1552.97 2117
1553.06 2106
1553.15 2101
1553.24 2100
1553.33 2103
1553.43 2109
1553.52 2114
1553.61 2119
1553.70 2121
1553.79 2120
1553.88 2115
1553.97 2108
1554.06 2098
1554.15 2089
1554.24 2081
1554.33 2075
1554.42 2072
1554.51 2071
1554.60 2073
1554.69 2076
1554.78 2078
1554.87 2077
1554.96 2071
1555.05 2061
1555.14 2046
1555.23 2029
1555.32 2010
1555.41 1994
1555.50 1981
1555.59 1974
1555.68 1973
1555.77 1978
1555.87 1988
1555.96 2001
1556.05 2016
1556.14 2030
1556.23 2042
1556.32 2052
1556.41 2058
1556.50 2062
1556.59 2065
1556.68 2067
1556.77 2071
1556.86 2078
1556.95 2087
1557.04 2098
1557.13 2109
1557.22 2119
1557.31 2126
1557.40 2128
1557.49 2126
1557.58 2120
1557.67 2112
1557.76 2101
1557.85 2090
1557.95 2079
1558.04 2069
1558.13 2062
1558.22 2058
1558.31 2059
1558.40 2066
1558.49 2077
1558.58 2092
1558.67 2107
1558.76 2121
1558.85 2131
1558.94 2138
1559.03 2140
1559.12 2138
1559.21 2136
1559.30 2133
1559.39 2131
1559.48 2128
1559.57 2124
1559.66 2119
1559.75 2113
1559.85 2107
1559.94 2102
1560.03 2099
1560.12 2100
1560.21 2104
1560.30 2111
1560.39 2119
1560.48 2126
1560.57 2133
1560.66 2138
1560.75 2142
1560.84 2144
1560.93 2146
1561.02 2146
1561.11 2144
1561.20 2138
1561.29 2129
1561.38 2117
1561.48 2103
1561.57 2090
1561.66 2081
1561.75 2076
1561.84 2078
1561.93 2086
1562.02 2100
1562.11 2116
1562.20 2133
1562.29 2150
1562.38 2164
1562.47 2175
1562.56 2183
1562.65 2190
1562.74 2194
1562.83 2196
1562.92 2197
1563.02 2196
1563.11 2194
1563.20 2191
1563.29 2187
1563.38 2181
1563.47 2174
1563.56 2165
1563.65 2155
1563.74 2146
1563.83 2141
1563.92 2140
1564.01 2145
1564.10 2155
1564.19 2168
1564.28 2182
1564.37 2192
1564.47 2197
1564.56 2196
1564.65 2191
1564.74 2183
1564.83 2175
1564.92 2167
1565.01 2160
1565.10 2155
1565.19 2149
1565.28 2144
1565.37 2139
1565.46 2135
1565.55 2134
1565.64 2135
1565.73 2138
1565.83 2143
1565.92 2148
1566.01 2154
1566.10 2157
1566.19 2160
1566.28 2160
1566.37 2159
1566.46 2155
1566.55 2150
1566.64 2142
1566.73 2134
1566.82 2124
1566.91 2114
1567.00 2104
1567.10 2097
1567.19 2091
1567.28 2088
1567.37 2088
1567.46 2091
1567.55 2095
1567.64 2100
1567.73 2104
1567.82 2107
1567.91 2108
1568.00 2108
1568.09 2107
1568.18 2106
1568.27 2105
1568.37 2106
1568.46 2109
1568.55 2114
1568.64 2120
1568.73 2128
1568.82 2137
1568.91 2145
1569.00 2153
1569.09 2158
1569.18 2162
1569.27 2165
1569.36 2168
1569.46 2171
1569.55 2177
1569.64 2183
1569.73 2191
1569.82 2199
1569.91 2204
1570.00 2207
1570.09 2208
1570.18 2206
1570.27 2203
1570.36 2200
1570.45 2197
1570.54 2194
1570.64 2191
1570.73 2187
1570.82 2182
1570.91 2176
1571.00 2170
1571.09 2167
1571.18 2166
1571.27 2168
1571.36 2171
1571.45 2175
1571.54 2177
1571.63 2177
1571.73 2174
1571.82 2169
1571.91 2162
1572.00 2152
1572.09 2142
1572.18 2129
1572.27 2115
1572.36 2098
1572.45 2078
1572.54 2058
1572.63 2039
1572.73 2023
1572.82 2011
1572.91 2005
1573.00 2006
1573.09 2013
1573.18 2024
1573.27 2040
1573.36 2058
1573.45 2077
1573.54 2095
1573.63 2111
1573.73 2124
1573.82 2132
1573.91 2136
1574.00 2135
1574.09 2131
1574.18 2125
1574.27 2118
1574.36 2110
1574.45 2103
1574.54 2095
1574.63 2087
1574.73 2080
1574.82 2073
1574.91 2066
1575.00 2061
1575.09 2056
1575.18 2053
1575.27 2049
1575.36 2046
1575.45 2043
1575.54 2042
1575.64 2045
1575.73 2051
1575.82 2062
1575.91 2075
1576.00 2089
1576.09 2102
1576.18 2111
1576.27 2118
1576.36 2121
1576.45 2121
1576.55 2120
1576.64 2119
1576.73 2119
1576.82 2119
1576.91 2120
1577.00 2122
1577.09 2124
1577.18 2127
1577.27 2132
1577.36 2138
1577.46 2147
1577.55 2156
1577.64 2165
1577.73 2172
1577.82 2174
1577.91 2172
1578.00 2165
1578.09 2155
1578.18 2144
1578.27 2135
1578.37 2129
1578.46 2129
1578.55 2133
1578.64 2142
1578.73 2155
1578.82 2169
1578.91 2182
1579.00 2193
1579.09 2200
1579.19 2203
1579.28 2202
1579.37 2196
1579.46 2188
1579.55 2180
1579.64 2172
1579.73 2167
1579.82 2164
1579.91 2166
1580.01 2170
1580.10 2177
1580.19 2184
1580.28 2191
1580.37 2198
1580.46 2203
1580.55 2207
1580.64 2209
1580.73 2211
1580.83 2212
1580.92 2211
1581.01 2209
1581.10 2207
1581.19 2203
1581.28 2200
1581.37 2198
1581.46 2198
1581.55 2199
1581.65 2203
1581.74 2209
1581.83 2215
1581.92 2220
1582.01 2225
1582.10 2227
1582.19 2227
1582.28 2226
1582.37 2224
1582.47 2222
1582.56 2222
1582.65 2224
1582.74 2227
1582.83 2232
1582.92 2237
1583.01 2240
1583.10 2242
1583.20 2241
1583.29 2240
1583.38 2239
1583.47 2240
1583.56 2244
1583.65 2249
1583.74 2254
1583.83 2256
1583.92 2255
1584.02 2248
1584.11 2237
1584.20 2222
1584.29 2205
1584.38 2189
1584.47 2173
1584.56 2157
1584.65 2143
1584.75 2129
1584.84 2118
1584.93 2110
1585.02 2106
1585.11 2107
1585.20 2112
1585.29 2120
1585.38 2128
1585.48 2135
1585.57 2139
1585.66 2140
1585.75 2139
1585.84 2136
1585.93 2134
1586.02 2132
1586.11 2131
1586.21 2131
1586.30 2129
1586.39 2127
1586.48 2123
1586.57 2118
1586.66 2112
1586.75 2105
1586.84 2097
1586.94 2089
1587.03 2079
1587.12 2068
1587.21 2056
1587.30 2044
1587.39 2034
1587.48 2028
1587.58 2025
1587.67 2026
1587.76 2032
1587.85 2041
1587.94 2053
1588.03 2067
1588.12 2082
1588.21 2098
1588.31 2113
1588.40 2126
1588.49 2135
1588.58 2139
1588.67 2140
1588.76 2137
1588.85 2133
1588.95 2130
1589.04 2130
1589.13 2133
1589.22 2140
1589.31 2150
1589.40 2161
1589.49 2171
1589.59 2178
1589.68 2180
1589.77 2178
1589.86 2173
1589.95 2164
1590.04 2155
1590.13 2147
1590.22 2140
1590.32 2137
1590.41 2137
1590.50 2139
1590.59 2143
1590.68 2147
1590.77 2150
1590.86 2151
1590.96 2149
1591.05 2144
1591.14 2137
1591.23 2130
1591.32 2123
1591.41 2119
1591.50 2118
1591.60 2119
1591.69 2121
1591.78 2123
1591.87 2123
1591.96 2120
1592.05 2115
1592.14 2110
1592.24 2105
1592.33 2101
1592.42 2101
1592.51 2104
1592.60 2110
1592.69 2119
1592.78 2129
1592.88 2140
1592.97 2152
1593.06 2165
1593.15 2177
1593.24 2189
1593.33 2200
1593.43 2209
1593.52 2215
1593.61 2218
1593.70 2219
1593.79 2217
1593.88 2213
1593.97 2208
1594.07 2201
1594.16 2193
1594.25 2185
1594.34 2177
1594.43 2170
1594.52 2167
1594.61 2169
1594.71 2177
1594.80 2191
1594.89 2209
1594.98 2228
1595.07 2246
1595.16 2259
1595.26 2266
1595.35 2267
1595.44 2263
1595.53 2256
1595.62 2248
1595.71 2240
1595.80 2232
1595.90 2224
1595.99 2213
1596.08 2201
1596.17 2187
1596.26 2172
1596.35 2161
1596.45 2153
1596.54 2151
1596.63 2156
1596.72 2166
1596.81 2180
1596.90 2195
1597.00 2209
1597.09 2221
1597.18 2228
1597.27 2230
1597.36 2225
1597.45 2215
1597.54 2203
1597.64 2190
1597.73 2179
1597.82 2175
1597.91 2179
1598.00 2191
1598.09 2209
1598.19 2230
1598.28 2250
1598.37 2266
1598.46 2276
1598.55 2281
1598.64 2282
1598.74 2283
1598.83 2287
1598.92 2295
1599.01 2308
1599.10 2326
1599.19 2345
1599.29 2363
1599.38 2377
1599.47 2383
1599.56 2380
1599.65 2369
1599.74 2349
1599.84 2324
1599.93 2296
1600.02 2268
1600.11 2241
1600.20 2218
1600.29 2199
1600.39 2185
1600.48 2177
1600.57 2173
1600.66 2175
1600.75 2182
1600.84 2192
1600.94 2205
1601.03 2218
1601.12 2230
1601.21 2238
1601.30 2243
1601.39 2242
1601.49 2238
1601.58 2229
1601.67 2218
1601.76 2206
1601.85 2194
1601.94 2185
1602.04 2180
1602.13 2178
1602.22 2181
1602.31 2188
1602.40 2197
1602.50 2207
1602.59 2214
1602.68 2219
1602.77 2219
1602.86 2216
1602.95 2210
1603.05 2201
1603.14 2192
1603.23 2182
1603.32 2170
1603.41 2157
1603.50 2142
1603.60 2126
1603.69 2111
1603.78 2100
1603.87 2095
1603.96 2096
1604.06 2105
1604.15 2121
1604.24 2141
1604.33 2164
1604.42 2185
1604.51 2203
1604.61 2215
1604.70 2221
1604.79 2220
1604.88 2213
1604.97 2203
1605.07 2192
1605.16 2183
1605.25 2178
1605.34 2175
1605.43 2175
1605.52 2175
1605.62 2174
1605.71 2169
1605.80 2162
1605.89 2152
1605.98 2141
1606.08 2132
1606.17 2124
1606.26 2118
1606.35 2115
1606.44 2116
1606.53 2118
1606.63 2124
1606.72 2130
1606.81 2138
1606.90 2144
1606.99 2149
1607.09 2150
1607.18 2149
1607.27 2145
1607.36 2141
1607.45 2138
1607.55 2136
1607.64 2138
1607.73 2142
1607.82 2149
1607.91 2159
1608.00 2171
1608.10 2185
1608.19 2200
1608.28 2214
1608.37 2226
1608.46 2236
1608.56 2241
1608.65 2241
1608.74 2236
1608.83 2226
1608.92 2213
1609.02 2199
1609.11 2186
1609.20 2177
1609.29 2174
1609.38 2177
1609.48 2186
1609.57 2200
1609.66 2215
1609.75 2228
1609.84 2238
1609.94 2242
1610.03 2240
1610.12 2233
1610.21 2223
1610.30 2213
1610.40 2205
1610.49 2198
1610.58 2195
1610.67 2194
1610.76 2192
1610.86 2190
1610.95 2184
1611.04 2175
1611.13 2164
1611.22 2152
1611.32 2142
1611.41 2134
1611.50 2132
1611.59 2134
1611.68 2141
1611.78 2150
1611.87 2162
1611.96 2173
1612.05 2185
1612.14 2195
1612.24 2205
1612.33 2214
1612.42 2224
1612.51 2233
1612.60 2241
1612.70 2248
1612.79 2253
1612.88 2255
1612.97 2254
1613.06 2250
1613.16 2243
1613.25 2234
1613.34 2222
1613.43 2210
1613.52 2198
1613.62 2188
1613.71 2182
1613.80 2179
1613.89 2181
1613.98 2187
1614.08 2195
1614.17 2203
1614.26 2209
1614.35 2213
1614.44 2212
1614.54 2208
1614.63 2202
1614.72 2196
1614.81 2191
1614.91 2188
1615.00 2188
1615.09 2190
1615.18 2192
1615.27 2196
1615.37 2199
1615.46 2203
1615.55 2207
1615.64 2213
1615.73 2220
1615.83 2230
1615.92 2242
1616.01 2254
1616.10 2267
1616.19 2279
1616.29 2289
1616.38 2295
1616.47 2299
1616.56 2299
1616.66 2296
1616.75 2290
1616.84 2282
1616.93 2271
1617.02 2258
1617.12 2244
1617.21 2230
1617.30 2216
1617.39 2205
1617.48 2199
1617.58 2197
1617.67 2201
1617.76 2210
1617.85 2222
1617.95 2235
1618.04 2248
1618.13 2258
1618.22 2266
1618.31 2270
1618.41 2273
1618.50 2274
1618.59 2276
1618.68 2277
1618.78 2281
1618.87 2286
1618.96 2292
1619.05 2301
1619.14 2310
1619.24 2318
1619.33 2326
1619.42 2330
1619.51 2332
1619.61 2330
1619.70 2324
1619.79 2315
1619.88 2304
1619.97 2292
1620.07 2279
1620.16 2267
1620.25 2258
1620.34 2253
1620.44 2253
1620.53 2257
1620.62 2266
1620.71 2276
1620.80 2286
1620.90 2293
1620.99 2296
1621.08 2293
1621.17 2287
1621.27 2278
1621.36 2270
1621.45 2263
1621.54 2259
1621.64 2258
1621.73 2258
1621.82 2258
1621.91 2257
1622.00 2253
1622.10 2247
1622.19 2239
1622.28 2233
1622.37 2230
1622.47 2232
1622.56 2239
1622.65 2251
1622.74 2266
1622.84 2282
1622.93 2297
1623.02 2307
1623.11 2311
1623.20 2308
1623.30 2298
1623.39 2282
1623.48 2265
1623.57 2247
1623.67 2233
1623.76 2226
1623.85 2225
1623.94 2231
1624.04 2242
1624.13 2256
1624.22 2270
1624.31 2284
1624.41 2293
1624.50 2300
1624.59 2303
1624.68 2305
1624.77 2307
1624.87 2310
1624.96 2313
1625.05 2316
1625.14 2319
1625.24 2320
1625.33 2319
1625.42 2316
1625.51 2312
1625.61 2307
1625.70 2303
1625.79 2298
1625.88 2293
1625.98 2287
1626.07 2281
1626.16 2273
1626.25 2265
1626.35 2257
1626.44 2248
1626.53 2240
1626.62 2231
1626.72 2223
1626.81 2215
1626.90 2207
1626.99 2199
1627.09 2191
1627.18 2180
1627.27 2167
1627.36 2151
1627.46 2133
1627.55 2117
1627.64 2105
1627.73 2100
1627.82 2102
1627.92 2114
1628.01 2133
1628.10 2156
1628.19 2180
1628.29 2201
1628.38 2217
1628.47 2227
1628.56 2231
1628.66 2230
1628.75 2228
1628.84 2228
1628.93 2231
1629.03 2240
1629.12 2254
1629.21 2269
1629.30 2284
1629.40 2294
1629.49 2298
1629.58 2295
1629.67 2287
1629.77 2275
1629.86 2264
1629.95 2256
1630.04 2252
1630.14 2253
1630.23 2256
1630.32 2261
1630.42 2266
1630.51 2267
1630.60 2265
1630.69 2259
1630.79 2250
1630.88 2240
1630.97 2230
1631.06 2223
1631.16 2221
1631.25 2223
1631.34 2231
1631.43 2242
1631.53 2255
1631.62 2267
1631.71 2277
1631.80 2284
1631.90 2287
1631.99 2286
1632.08 2283
1632.17 2278
1632.27 2274
1632.36 2271
1632.45 2269
1632.54 2270
1632.64 2273
1632.73 2278
1632.82 2284
1632.91 2290
1633.01 2296
1633.10 2301
1633.19 2303
1633.29 2301
1633.38 2295
1633.47 2287
1633.56 2276
1633.66 2264
1633.75 2252
1633.84 2240
1633.93 2230
1634.03 2221
1634.12 2214
1634.21 2210
1634.30 2207
1634.40 2206
1634.49 2207
1634.58 2209
1634.67 2214
1634.77 2220
1634.86 2230
1634.95 2245
1635.05 2264
1635.14 2286
1635.23 2311
1635.32 2335
1635.42 2357
1635.51 2374
1635.60 2385
1635.69 2390
1635.79 2390
1635.88 2386
1635.97 2378
1636.07 2367
1636.16 2354
1636.25 2340
1636.34 2325
1636.44 2310
1636.53 2298
1636.62 2289
1636.71 2285
1636.81 2284
1636.90 2285
1636.99 2287
1637.08 2288
1637.18 2285
1637.27 2277
1637.36 2263
1637.46 2245
1637.55 2223
1637.64 2200
1637.73 2178
1637.83 2159
1637.92 2145
1638.01 2135
1638.11 2128
1638.20 2125
1638.29 2124
1638.38 2122
1638.48 2121
1638.57 2120
1638.66 2119
1638.75 2119
1638.85 2118
1638.94 2118
1639.03 2119
1639.13 2120
1639.22 2121
1639.31 2123
1639.40 2125
1639.50 2129
1639.59 2133
1639.68 2138
1639.78 2144
1639.87 2151
1639.96 2161
1640.05 2172
1640.15 2185
1640.24 2198
1640.33 2212
1640.42 2225
1640.52 2235
1640.61 2241
1640.70 2244
1640.80 2244
1640.89 2240
1640.98 2236
1641.07 2233
1641.17 2232
1641.26 2235
1641.35 2240
1641.45 2246
1641.54 2251
1641.63 2253
1641.72 2251
1641.82 2245
1641.91 2237
1642.00 2230
1642.10 2227
1642.19 2228
1642.28 2234
1642.37 2244
1642.47 2255
1642.56 2263
1642.65 2266
1642.75 2264
1642.84 2258
1642.93 2250
1643.03 2245
1643.12 2245
1643.21 2254
1643.30 2271
1643.40 2294
1643.49 2322
1643.58 2348
1643.68 2371
1643.77 2386
1643.86 2393
1643.95 2392
1644.05 2385
1644.14 2374
1644.23 2361
1644.33 2349
1644.42 2339
1644.51 2331
1644.60 2326
1644.70 2325
1644.79 2327
1644.88 2334
1644.98 2344
1645.07 2357
1645.16 2370
1645.26 2381
1645.35 2388
1645.44 2387
1645.53 2380
1645.63 2366
1645.72 2348
1645.81 2330
1645.91 2315
1646.00 2304
1646.09 2298
1646.19 2295
1646.28 2293
1646.37 2289
1646.46 2282
1646.56 2273
1646.65 2263
1646.74 2255
1646.84 2250
1646.93 2248
1647.02 2250
1647.12 2253
1647.21 2256
1647.30 2259
1647.39 2261
1647.49 2262
1647.58 2264
1647.67 2266
1647.77 2268
1647.86 2267
1647.95 2262
1648.05 2253
1648.14 2241
1648.23 2226
1648.32 2212
1648.42 2199
1648.51 2191
1648.60 2189
1648.70 2192
1648.79 2201
1648.88 2213
1648.98 2228
1649.07 2243
1649.16 2255
1649.26 2265
1649.35 2272
1649.44 2276
1649.53 2280
1649.63 2285
1649.72 2293
1649.81 2303
1649.91 2314
1650.00 2326
1650.09 2336
1650.19 2345
1650.28 2352
1650.37 2357
1650.47 2362
1650.56 2367
1650.65 2374
1650.74 2379
1650.84 2382
1650.93 2381
1651.02 2373
1651.12 2358
1651.21 2337
1651.30 2313
1651.40 2288
1651.49 2266
1651.58 2249
1651.68 2238
1651.77 2232
1651.86 2231
1651.96 2232
1652.05 2234
1652.14 2234
1652.24 2234
1652.33 2234
1652.42 2234
1652.51 2235
1652.61 2238
1652.70 2241
1652.79 2244
1652.89 2247
1652.98 2249
1653.07 2250
1653.17 2252
1653.26 2253
1653.35 2256
1653.45 2260
1653.54 2266
1653.63 2271
1653.73 2277
1653.82 2282
1653.91 2285
1654.01 2287
1654.10 2287
1654.19 2286
1654.29 2284
1654.38 2281
1654.47 2278
1654.56 2275
1654.66 2272
1654.75 2272
1654.84 2274
1654.94 2279
1655.03 2288
1655.12 2300
1655.22 2314
1655.31 2328
1655.40 2339
1655.50 2347
1655.59 2350
1655.68 2348
1655.78 2341
1655.87 2330
1655.96 2317
1656.06 2302
1656.15 2287
1656.24 2271
1656.34 2255
1656.43 2240
1656.52 2226
1656.62 2214
1656.71 2205
1656.80 2198
1656.90 2195
1656.99 2196
1657.08 2201
1657.18 2208
1657.27 2217
1657.36 2227
1657.46 2237
1657.55 2245
1657.64 2251
1657.74 2255
1657.83 2256
1657.92 2254
1658.02 2250
1658.11 2243
1658.20 2236
1658.30 2227
1658.39 2218
1658.48 2208
1658.58 2200
1658.67 2193
1658.76 2187
1658.86 2182
1658.95 2176
1659.04 2169
1659.14 2161
1659.23 2151
1659.32 2141
1659.42 2130
1659.51 2120
1659.60 2113
1659.70 2107
1659.79 2104
1659.88 2101
1659.98 2100
1660.07 2099
1660.16 2098
1660.26 2097
1660.35 2097
1660.44 2098
1660.54 2100
1660.63 2102
1660.72 2106
1660.82 2109
1660.91 2112
1661.00 2113
1661.10 2112
1661.19 2108
1661.28 2101
1661.38 2094
1661.47 2085
1661.56 2078
1661.66 2071
1661.75 2066
1661.84 2064
1661.94 2062
1662.03 2063
1662.12 2065
1662.22 2069
1662.31 2075
1662.40 2082
1662.50 2092
1662.59 2102
1662.69 2114
1662.78 2127
1662.87 2139
1662.97 2150
1663.06 2159
1663.15 2166
1663.25 2172
1663.34 2175
1663.43 2176
1663.53 2177
1663.62 2177
1663.71 2176
1663.81 2175
1663.90 2173
1663.99 2172
1664.09 2171
1664.18 2170
1664.27 2169
1664.37 2169
1664.46 2169
1664.55 2168
1664.65 2168
1664.74 2169
1664.84 2170
1664.93 2172
1665.02 2176
1665.12 2180
1665.21 2184
1665.30 2185
1665.40 2184
1665.49 2181
1665.58 2177
1665.68 2172
1665.77 2167
1665.86 2164
1665.96 2163
1666.05 2165
1666.14 2168
1666.24 2174
1666.33 2179
1666.43 2185
1666.52 2191
1666.61 2197
1666.71 2202
1666.80 2208
1666.89 2217
1666.99 2229
1667.08 2245
1667.17 2265
1667.27 2286
1667.36 2306
1667.45 2323
1667.55 2334
1667.64 2337
1667.74 2334
1667.83 2325
1667.92 2315
1668.02 2305
1668.11 2298
1668.20 2294
1668.30 2293
1668.39 2292
1668.48 2291
1668.58 2288
1668.67 2281
1668.77 2272
1668.86 2261
1668.95 2249
1669.05 2238
1669.14 2226
1669.23 2217
1669.33 2208
1669.42 2202
1669.51 2197
1669.61 2194
1669.70 2191
1669.80 2189
1669.89 2187
1669.98 2184
1670.08 2182
1670.17 2180
1670.26 2179
1670.36 2181
1670.45 2185
1670.54 2191
1670.64 2197
1670.73 2203
1670.83 2208
1670.92 2209
1671.01 2207
1671.11 2201
1671.20 2193
1671.29 2183
1671.39 2174
1671.48 2165
1671.58 2159
1671.67 2155
1671.76 2155
1671.86 2157
1671.95 2161
1672.04 2166
1672.14 2171
1672.23 2177
1672.32 2184
1672.42 2192
1672.51 2202
1672.61 2214
1672.70 2228
1672.79 2243
1672.89 2256
1672.98 2268
1673.07 2276
1673.17 2281
1673.26 2283
1673.36 2284
1673.45 2284
1673.54 2285
1673.64 2287
1673.73 2289
1673.82 2290
1673.92 2291
1674.01 2292
1674.11 2292
1674.20 2291
1674.29 2290
1674.39 2288
1674.48 2285
1674.58 2280
1674.67 2273
1674.76 2265
1674.86 2255
1674.95 2245
1675.04 2236
1675.14 2227
1675.23 2219
1675.33 2214
1675.42 2211
1675.51 2210
1675.61 2212
1675.70 2216
1675.79 2222
1675.89 2229
1675.98 2233
1676.08 2235
1676.17 2234
1676.26 2230
1676.36 2224
1676.45 2219
1676.55 2216
1676.64 2217
1676.73 2220
1676.83 2226
1676.92 2231
1677.01 2237
1677.11 2240
1677.20 2241
1677.30 2240
1677.39 2238
1677.48 2234
1677.58 2228
1677.67 2222
1677.77 2216
1677.86 2211
1677.95 2209
1678.05 2209
1678.14 2214
1678.23 2221
1678.33 2230
1678.42 2240
1678.52 2248
1678.61 2254
1678.70 2258
1678.80 2260
1678.89 2262
1678.99 2265
1679.08 2271
1679.17 2278
1679.27 2287
1679.36 2296
1679.46 2302
1679.55 2304
1679.64 2302
1679.74 2294
1679.83 2282
1679.93 2267
1680.02 2252
1680.11 2237
1680.21 2224
1680.30 2213
1680.39 2204
1680.49 2196
1680.58 2190
1680.68 2184
1680.77 2179
1680.86 2175
1680.96 2171
1681.05 2167
1681.15 2160
1681.24 2150
1681.33 2138
1681.43 2123
1681.52 2108
1681.62 2095
1681.71 2086
1681.80 2083
1681.90 2087
1681.99 2098
1682.09 2114
1682.18 2134
1682.27 2157
1682.37 2179
1682.46 2201
1682.56 2222
1682.65 2242
1682.74 2259
1682.84 2274
1682.93 2286
1683.03 2295
1683.12 2300
1683.21 2303
1683.31 2302
1683.40 2298
1683.50 2292
1683.59 2283
1683.68 2272
1683.78 2261
1683.87 2250
1683.97 2242
1684.06 2238
1684.16 2238
1684.25 2243
1684.34 2252
1684.44 2265
1684.53 2280
1684.63 2296
1684.72 2311
1684.81 2325
1684.91 2338
1685.00 2347
1685.10 2353
1685.19 2354
1685.28 2351
1685.38 2343
1685.47 2331
1685.57 2315
1685.66 2297
1685.75 2279
1685.85 2264
1685.94 2253
1686.04 2248
1686.13 2250
1686.22 2257
1686.32 2267
1686.41 2278
1686.51 2289
1686.60 2297
1686.70 2303
1686.79 2305
1686.88 2305
1686.98 2304
1687.07 2301
1687.17 2298
1687.26 2293
1687.35 2288
1687.45 2283
1687.54 2280
1687.64 2279
1687.73 2282
1687.83 2289
1687.92 2298
1688.01 2309
1688.11 2319
1688.20 2325
1688.30 2326
1688.39 2320
1688.48 2308
1688.58 2291
1688.67 2271
1688.77 2249
1688.86 2229
1688.96 2212
1689.05 2197
1689.14 2185
1689.24 2176
1689.33 2170
1689.43 2164
1689.52 2160
1689.61 2156
1689.71 2152
1689.80 2147
1689.90 2143
1689.99 2140
1690.09 2137
1690.18 2135
1690.27 2134
1690.37 2133
1690.46 2131
1690.56 2128
1690.65 2123
1690.75 2118
1690.84 2113
1690.93 2110
1691.03 2110
1691.12 2115
1691.22 2122
1691.31 2133
1691.41 2145
1691.50 2157
1691.59 2168
1691.69 2180
1691.78 2191
1691.88 2203
1691.97 2216
1692.06 2229
1692.16 2241
1692.25 2250
1692.35 2255
1692.44 2255
1692.54 2249
1692.63 2239
1692.72 2225
1692.82 2211
1692.91 2198
1693.01 2188
1693.10 2181
1693.20 2179
1693.29 2181
1693.39 2188
1693.48 2197
1693.57 2209
1693.67 2223
1693.76 2238
1693.86 2255
1693.95 2273
1694.05 2292
1694.14 2312
1694.23 2332
1694.33 2350
1694.42 2365
1694.52 2377
1694.61 2386
1694.71 2391
1694.80 2394
1694.89 2395
1694.99 2394
1695.08 2393
1695.18 2390
1695.27 2385
1695.37 2379
1695.46 2371
1695.55 2363
1695.65 2353
1695.74 2343
1695.84 2333
1695.93 2322
1696.03 2310
1696.12 2296
1696.22 2281
1696.31 2266
1696.40 2251
1696.50 2239
1696.59 2232
1696.69 2230
1696.78 2234
1696.88 2242
1696.97 2252
1697.07 2263
1697.16 2272
1697.25 2276
1697.35 2276
1697.44 2271
1697.54 2264
1697.63 2255
1697.73 2248
1697.82 2243
1697.92 2242
1698.01 2244
1698.10 2248
1698.20 2255
1698.29 2262
1698.39 2268
1698.48 2273
1698.58 2277
1698.67 2279
1698.77 2279
1698.86 2278
1698.95 2275
1699.05 2271
1699.14 2265
1699.24 2257
1699.33 2248
1699.43 2238
1699.52 2228
1699.62 2219
1699.71 2212
1699.80 2208
1699.90 2208
1699.99 2214
1700.09 2224
1700.18 2239
1700.28 2256
1700.37 2275
1700.47 2294
1700.56 2312
1700.65 2327
1700.75 2338
1700.84 2343
1700.94 2344
1701.03 2339
1701.13 2330
1701.22 2319
1701.32 2306
1701.41 2296
1701.51 2289
1701.60 2286
1701.69 2289
1701.79 2296
1701.88 2308
1701.98 2322
1702.07 2335
1702.17 2347
1702.26 2356
1702.36 2362
1702.45 2365
1702.55 2366
1702.64 2366
1702.73 2365
1702.83 2365
1702.92 2364
1703.02 2362
1703.11 2357
1703.21 2350
1703.30 2339
1703.40 2326
1703.49 2311
1703.59 2295
1703.68 2280
1703.78 2267
1703.87 2257
1703.96 2252
1704.06 2252
1704.15 2257
1704.25 2266
1704.34 2277
1704.44 2288
1704.53 2297
1704.63 2302
1704.72 2304
1704.82 2302
1704.91 2299
1705.01 2294
1705.10 2288
1705.19 2281
1705.29 2271
1705.38 2259
1705.48 2245
1705.57 2230
1705.67 2217
1705.76 2208
1705.86 2205
1705.95 2210
1706.05 2220
1706.14 2233
1706.24 2246
1706.33 2256
1706.43 2260
1706.52 2259
1706.61 2252
1706.71 2242
1706.80 2231
1706.90 2218
1706.99 2207
1707.09 2196
1707.18 2186
1707.28 2176
1707.37 2168
1707.47 2163
1707.56 2161
1707.66 2163
1707.75 2168
1707.85 2176
1707.94 2185
1708.03 2192
1708.13 2196
1708.22 2195
1708.32 2191
1708.41 2183
1708.51 2175
1708.60 2170
1708.70 2169
1708.79 2174
1708.89 2186
1708.98 2204
1709.08 2226
1709.17 2250
1709.27 2273
1709.36 2295
1709.46 2314
1709.55 2329
1709.65 2341
1709.74 2349
1709.84 2355
1709.93 2357
1710.02 2358
1710.12 2358
1710.21 2358
1710.31 2360
1710.40 2364
1710.50 2370
1710.59 2378
1710.69 2385
1710.78 2389
1710.88 2389
1710.97 2384
1711.07 2374
1711.16 2361
1711.26 2348
1711.35 2338
1711.45 2333
1711.54 2333
1711.64 2336
1711.73 2340
1711.83 2343
1711.92 2343
1712.02 2338
1712.11 2331
1712.21 2322
1712.30 2315
1712.39 2313
1712.49 2316
1712.58 2325
1712.68 2336
1712.77 2347
1712.87 2355
1712.96 2359
1713.06 2358
1713.15 2353
1713.25 2346
1713.34 2338
1713.44 2329
1713.53 2321
1713.63 2310
1713.72 2298
1713.82 2282
1713.91 2264
1714.01 2246
1714.10 2228
1714.20 2214
1714.29 2205
1714.39 2203
1714.48 2208
1714.58 2218
1714.67 2231
1714.77 2246
1714.86 2260
1714.96 2272
1715.05 2281
1715.15 2286
1715.24 2289
1715.34 2292
1715.43 2294
1715.53 2296
1715.62 2300
1715.72 2304
1715.81 2307
1715.91 2309
1716.00 2308
1716.10 2304
1716.19 2296
1716.29 2287
1716.38 2276
1716.48 2266
1716.57 2259
1716.67 2259
1716.76 2265
1716.86 2277
1716.95 2292
1717.05 2308
1717.14 2320
1717.24 2327
1717.33 2327
1717.43 2321
1717.52 2311
1717.62 2300
1717.71 2291
1717.80 2286
1717.90 2285
1717.99 2286
1718.09 2290
1718.18 2295
1718.28 2299
1718.37 2302
1718.47 2304
1718.56 2306
1718.66 2307
1718.76 2306
1718.85 2304
1718.95 2299
1719.04 2293
1719.14 2283
1719.23 2272
1719.33 2258
1719.42 2244
1719.52 2229
1719.61 2216
1719.71 2204
1719.80 2195
1719.90 2189
1719.99 2186
1720.09 2187
1720.18 2190
1720.28 2196
1720.37 2204
1720.47 2213
1720.56 2222
1720.66 2230
1720.75 2238
1720.85 2246
1720.94 2254
1721.04 2262
1721.13 2271
1721.23 2281
1721.32 2290
1721.42 2299
1721.51 2306
1721.61 2308
1721.70 2306
1721.80 2299
1721.89 2286
1721.99 2269
1722.08 2250
1722.18 2232
1722.27 2218
1722.37 2211
1722.46 2211
1722.56 2220
1722.65 2236
1722.75 2258
1722.84 2283
1722.94 2307
1723.03 2329
1723.13 2347
1723.22 2359
1723.32 2364
1723.41 2364
1723.51 2358
1723.60 2350
1723.70 2341
1723.79 2334
1723.89 2331
1723.98 2332
1724.08 2335
1724.18 2339
1724.27 2341
1724.37 2338
1724.46 2330
1724.56 2318
1724.65 2304
1724.75 2290
1724.84 2279
1724.94 2272
1725.03 2268
1725.13 2266
1725.22 2263
1725.32 2258
1725.41 2250
1725.51 2238
1725.60 2225
1725.70 2212
1725.79 2201
1725.89 2193
1725.98 2189
1726.08 2189
1726.17 2194
1726.27 2202
1726.36 2213
1726.46 2226
1726.56 2239
1726.65 2251
1726.75 2259
1726.84 2263
1726.94 2260
1727.03 2253
1727.13 2244
1727.22 2235
1727.32 2227
1727.41 2224
1727.51 2225
1727.60 2230
1727.70 2236
1727.79 2242
1727.89 2246
1727.98 2249
1728.08 2252
1728.17 2255
1728.27 2260
1728.37 2267
1728.46 2276
1728.56 2285
1728.65 2293
1728.75 2296
1728.84 2294
1728.94 2288
1729.03 2279
1729.13 2269
1729.22 2262
1729.32 2261
1729.41 2268
1729.51 2281
1729.60 2299
1729.70 2320
1729.79 2340
1729.89 2354
1729.99 2363
1730.08 2363
1730.18 2357
1730.27 2345
1730.37 2330
1730.46 2313
1730.56 2298
1730.65 2285
1730.75 2275
1730.84 2269
1730.94 2267
1731.03 2268
1731.13 2272
1731.22 2277
1731.32 2282
1731.42 2285
1731.51 2286
1731.61 2284
1731.70 2281
1731.80 2278
1731.89 2274
1731.99 2270
1732.08 2266
1732.18 2262
1732.27 2256
1732.37 2250
1732.46 2245
1732.56 2241
1732.66 2241
1732.75 2245
1732.85 2252
1732.94 2262
1733.04 2272
1733.13 2279
1733.23 2281
1733.32 2278
1733.42 2269
1733.51 2256
1733.61 2243
1733.70 2229
1733.80 2219
1733.90 2211
1733.99 2206
1734.09 2202
1734.18 2199
1734.28 2198
1734.37 2199
1734.47 2203
1734.56 2212
1734.66 2227
1734.75 2247
1734.85 2273
1734.95 2301
1735.04 2328
1735.14 2352
1735.23 2369
1735.33 2378
1735.42 2376
1735.52 2366
1735.61 2350
1735.71 2330
1735.80 2311
1735.90 2295
1736.00 2285
1736.09 2281
1736.19 2283
1736.28 2288
1736.38 2296
1736.47 2303
1736.57 2307
1736.66 2309
1736.76 2308
1736.86 2303
1736.95 2297
1737.05 2289
1737.14 2283
1737.24 2277
1737.33 2273
1737.43 2273
1737.52 2277
1737.62 2284
1737.72 2295
1737.81 2308
1737.91 2324
1738.00 2339
1738.10 2352
1738.19 2362
1738.29 2369
1738.38 2372
1738.48 2372
1738.58 2371
1738.67 2369
1738.77 2367
1738.86 2365
1738.96 2362
1739.05 2356
1739.15 2347
1739.24 2334
1739.34 2319
1739.44 2304
1739.53 2292
1739.63 2286
1739.72 2288
1739.82 2299
1739.91 2318
1740.01 2341
1740.10 2363
1740.20 2382
1740.30 2394
1740.39 2397
1740.49 2392
1740.58 2380
1740.68 2363
1740.77 2344
1740.87 2323
1740.97 2304
1741.06 2286
1741.16 2269
1741.25 2253
1741.35 2239
1741.44 2226
1741.54 2216
1741.63 2209
1741.73 2204
1741.83 2203
1741.92 2205
1742.02 2210
1742.11 2216
1742.21 2223
1742.30 2230
1742.40 2239
1742.50 2248
1742.59 2259
1742.69 2270
1742.78 2281
1742.88 2290
1742.97 2296
1743.07 2298
1743.17 2296
1743.26 2290
1743.36 2282
1743.45 2274
1743.55 2265
1743.64 2259
1743.74 2254
1743.84 2253
1743.93 2256
1744.03 2263
1744.12 2274
1744.22 2288
1744.31 2303
1744.41 2318
1744.51 2333
1744.60 2349
1744.70 2367
1744.79 2387
1744.89 2410
1744.98 2435
1745.08 2459
1745.18 2481
1745.27 2498
1745.37 2509
1745.46 2516
1745.56 2518
1745.65 2520
1745.75 2521
1745.85 2522
1745.94 2520
1746.04 2515
1746.13 2505
1746.23 2491
1746.32 2472
1746.42 2453
1746.52 2434
1746.61 2418
1746.71 2405
1746.80 2395
1746.90 2386
1746.99 2377
1747.09 2368
1747.19 2359
1747.28 2348
1747.38 2336
1747.47 2324
1747.57 2313
1747.67 2301
1747.76 2289
1747.86 2278
1747.95 2268
1748.05 2259
1748.14 2251
1748.24 2244
1748.34 2239
1748.43 2236
1748.53 2233
1748.62 2232
1748.72 2230
1748.82 2230
1748.91 2230
1749.01 2231
1749.10 2234
1749.20 2239
1749.29 2245
1749.39 2252
1749.49 2258
1749.58 2264
1749.68 2267
1749.77 2267
1749.87 2265
1749.97 2260
1750.06 2254
1750.16 2248
1750.25 2242
1750.35 2237
1750.45 2235
1750.54 2235
1750.64 2237
1750.73 2244
1750.83 2254
1750.92 2268
1751.02 2286
1751.12 2307
1751.21 2329
1751.31 2349
1751.40 2364
1751.50 2372
1751.60 2371
1751.69 2361
1751.79 2345
1751.88 2324
1751.98 2303
1752.08 2285
1752.17 2272
1752.27 2265
1752.36 2262
1752.46 2263
1752.56 2265
1752.65 2269
1752.75 2272
1752.84 2274
1752.94 2275
1753.03 2274
1753.13 2271
1753.23 2263
1753.32 2250
1753.42 2233
1753.51 2213
1753.61 2193
1753.71 2176
1753.80 2165
1753.90 2161
1753.99 2167
1754.09 2178
1754.19 2195
1754.28 2213
1754.38 2229
1754.47 2243
1754.57 2253
1754.67 2258
1754.76 2260
1754.86 2259
1754.95 2257
1755.05 2255
1755.15 2253
1755.24 2252
1755.34 2252
1755.43 2252
1755.53 2253
1755.63 2256
1755.72 2260
1755.82 2266
1755.91 2274
1756.01 2283
1756.11 2291
1756.20 2296
1756.30 2297
1756.40 2295
1756.49 2289
1756.59 2283
1756.68 2278
1756.78 2276
1756.88 2279
1756.97 2284
1757.07 2292
1757.16 2300
1757.26 2308
1757.36 2315
1757.45 2319
1757.55 2323
1757.64 2326
1757.74 2330
1757.84 2332
1757.93 2334
1758.03 2333
1758.12 2329
1758.22 2321
1758.32 2309
1758.41 2293
1758.51 2275
1758.60 2258
1758.70 2244
1758.80 2234
1758.89 2230
1758.99 2231
1759.09 2236
1759.18 2242
1759.28 2249
1759.37 2254
1759.47 2256
1759.57 2254
1759.66 2251
1759.76 2246
1759.85 2242
1759.95 2242
1760.05 2247
1760.14 2259
1760.24 2278
1760.34 2305
1760.43 2336
1760.53 2368
1760.62 2398
1760.72 2423
1760.82 2442
1760.91 2453
1761.01 2457
1761.10 2456
1761.20 2450
1761.30 2441
1761.39 2431
1761.49 2422
1761.59 2415
1761.68 2413
1761.78 2414
1761.87 2420
1761.97 2429
1762.07 2438
1762.16 2445
1762.26 2445
1762.36 2438
1762.45 2423
1762.55 2402
1762.64 2376
1762.74 2350
1762.84 2326
1762.93 2307
1763.03 2292
1763.13 2281
1763.22 2273
1763.32 2267
1763.41 2262
1763.51 2258
1763.61 2254
1763.70 2253
1763.80 2254
1763.90 2257
1763.99 2263
1764.09 2271
1764.18 2280
1764.28 2290
1764.38 2299
1764.47 2309
1764.57 2319
1764.67 2332
1764.76 2345
1764.86 2359
1764.95 2372
1765.05 2382
1765.15 2387
1765.24 2387
1765.34 2383
1765.44 2377
1765.53 2370
1765.63 2364
1765.72 2359
1765.82 2355
1765.92 2352
1766.01 2346
1766.11 2338
1766.21 2326
1766.30 2311
1766.40 2294
1766.49 2278
1766.59 2263
1766.69 2252
1766.78 2247
1766.88 2247
1766.98 2252
1767.07 2262
1767.17 2274
1767.27 2286
1767.36 2298
1767.46 2307
1767.55 2314
1767.65 2317
1767.75 2319
1767.84 2321
1767.94 2324
1768.04 2328
1768.13 2336
1768.23 2345
1768.33 2354
1768.42 2362
1768.52 2367
1768.61 2368
1768.71 2364
1768.81 2357
1768.90 2348
1769.00 2336
1769.10 2325
1769.19 2314
1769.29 2305
1769.39 2298
1769.48 2293
1769.58 2292
1769.68 2294
1769.77 2299
1769.87 2308
1769.96 2318
1770.06 2330
1770.16 2342
1770.25 2353
1770.35 2363
1770.45 2371
1770.54 2377
1770.64 2379
1770.74 2377
1770.83 2372
1770.93 2363
1771.03 2351
1771.12 2340
1771.22 2329
1771.31 2322
1771.41 2319
1771.51 2319
1771.60 2321
1771.70 2324
1771.80 2325
1771.89 2325
1771.99 2323
1772.09 2320
1772.18 2317
1772.28 2315
1772.38 2315
1772.47 2316
1772.57 2318
1772.67 2318
1772.76 2316
1772.86 2312
1772.95 2308
1773.05 2304
1773.15 2303
1773.24 2306
1773.34 2313
1773.44 2324
1773.53 2335
1773.63 2345
1773.73 2351
1773.82 2352
1773.92 2347
1774.02 2337
1774.11 2324
1774.21 2309
1774.31 2295
1774.40 2283
1774.50 2274
1774.60 2267
1774.69 2263
1774.79 2261
1774.89 2259
1774.98 2257
1775.08 2255
1775.17 2252
1775.27 2250
1775.37 2250
1775.46 2253
1775.56 2257
1775.66 2264
1775.75 2271
1775.85 2277
1775.95 2282
1776.04 2286
1776.14 2289
1776.24 2292
1776.33 2295
1776.43 2300
1776.53 2305
1776.62 2309
1776.72 2313
1776.82 2315
1776.91 2314
1777.01 2309
1777.11 2301
1777.20 2291
1777.30 2280
1777.40 2268
1777.49 2256
1777.59 2247
1777.69 2240
1777.78 2236
1777.88 2236
1777.98 2237
1778.07 2240
1778.17 2243
1778.27 2244
1778.36 2244
1778.46 2243
1778.56 2240
1778.65 2237
1778.75 2235
1778.85 2236
1778.94 2241
1779.04 2249
1779.14 2259
1779.23 2270
1779.33 2280
1779.43 2286
1779.52 2289
1779.62 2287
1779.72 2283
1779.81 2278
1779.91 2273
1780.01 2269
1780.10 2267
1780.20 2267
1780.30 2268
1780.39 2270
1780.49 2274
1780.59 2278
1780.68 2284
1780.78 2291
1780.88 2298
1780.97 2304
1781.07 2308
1781.17 2309
1781.26 2306
1781.36 2301
1781.46 2295
1781.55 2289
1781.65 2286
1781.75 2287
1781.84 2292
1781.94 2300
1782.04 2310
1782.13 2319
1782.23 2326
1782.33 2332
1782.42 2334
1782.52 2335
1782.62 2335
1782.71 2334
1782.81 2333
1782.91 2331
1783.01 2328
1783.10 2326
1783.20 2322
1783.30 2318
1783.39 2313
1783.49 2308
1783.59 2303
1783.68 2297
1783.78 2294
1783.88 2293
1783.97 2295
1784.07 2303
1784.17 2315
1784.26 2331
1784.36 2347
1784.46 2362
1784.55 2374
1784.65 2381
1784.75 2385
1784.84 2386
1784.94 2385
1785.04 2384
1785.13 2383
1785.23 2382
1785.33 2381
1785.43 2380
1785.52 2378
1785.62 2376
1785.72 2375
1785.81 2377
1785.91 2381
1786.01 2387
1786.10 2394
1786.20 2398
1786.30 2398
1786.39 2393
1786.49 2384
1786.59 2373
1786.68 2362
1786.78 2352
1786.88 2343
1786.98 2336
1787.07 2327
1787.17 2317
1787.27 2304
1787.36 2291
1787.46 2280
1787.56 2273
1787.65 2275
1787.75 2285
1787.85 2302
1787.94 2322
1788.04 2342
1788.14 2358
1788.23 2368
1788.33 2371
1788.43 2369
1788.53 2364
1788.62 2360
1788.72 2357
1788.82 2357
1788.91 2358
1789.01 2359
1789.11 2359
1789.20 2357
1789.30 2354
1789.40 2350
1789.49 2346
1789.59 2343
1789.69 2341
1789.79 2340
1789.88 2339
1789.98 2339
1790.08 2340
1790.17 2343
1790.27 2347
1790.37 2354
1790.46 2363
1790.56 2373
1790.66 2381
1790.76 2388
1790.85 2391
1790.95 2390
1791.05 2387
1791.14 2384
1791.24 2381
1791.34 2381
1791.43 2384
1791.53 2390
1791.63 2398
1791.73 2405
1791.82 2412
1791.92 2417
1792.02 2420
1792.11 2420
1792.21 2418
1792.31 2413
1792.40 2408
1792.50 2402
1792.60 2396
1792.70 2390
1792.79 2385
1792.89 2381
1792.99 2378
1793.08 2376
1793.18 2374
1793.28 2372
1793.38 2370
1793.47 2366
1793.57 2359
1793.67 2352
1793.76 2343
1793.86 2332
1793.96 2320
1794.05 2306
1794.15 2290
1794.25 2273
1794.35 2257
1794.44 2242
1794.54 2230
1794.64 2223
1794.73 2221
1794.83 2223
1794.93 2224
1795.03 2224
1795.12 2219
1795.22 2209
1795.32 2196
1795.41 2182
1795.51 2171
1795.61 2164
1795.71 2165
1795.80 2172
1795.90 2184
1796.00 2200
1796.09 2220
1796.19 2241
1796.29 2264
1796.39 2287
1796.48 2309
1796.58 2330
1796.68 2347
1796.77 2359
1796.87 2366
1796.97 2369
1797.07 2369
1797.16 2370
1797.26 2372
1797.36 2376
1797.45 2380
1797.55 2385
1797.65 2387
1797.75 2386
1797.84 2381
1797.94 2374
1798.04 2366
1798.13 2359
1798.23 2354
1798.33 2352
1798.43 2353
1798.52 2357
1798.62 2362
1798.72 2369
1798.81 2376
1798.91 2383
1799.01 2390
1799.11 2394
1799.20 2396
1799.30 2396
1799.40 2392
1799.49 2387
1799.59 2381
1799.69 2374
1799.79 2367
1799.88 2359
1799.98 2350
1800.08 2339
1800.18 2325
1800.27 2310
1800.37 2296
1800.47 2283
1800.56 2274
1800.66 2270
1800.76 2271
1800.86 2274
1800.95 2279
1801.05 2282
1801.15 2284
1801.25 2285
1801.34 2286
1801.44 2289
1801.54 2297
1801.63 2311
1801.73 2331
1801.83 2356
1801.93 2383
1802.02 2409
1802.12 2431
1802.22 2448
1802.32 2458
1802.41 2462
1802.51 2461
1802.61 2458
1802.70 2454
1802.80 2449
1802.90 2444
1803.00 2439
1803.09 2434
1803.19 2427
1803.29 2418
1803.39 2407
1803.48 2393
1803.58 2377
1803.68 2360
1803.78 2342
1803.87 2327
1803.97 2314
1804.07 2304
1804.16 2298
1804.26 2294
1804.36 2293
1804.46 2292
1804.55 2290
1804.65 2287
1804.75 2283
1804.85 2279
1804.94 2275
1805.04 2271
1805.14 2268
1805.24 2265
1805.33 2261
1805.43 2256
1805.53 2249
1805.63 2243
1805.72 2238
1805.82 2235
1805.92 2236
1806.01 2241
1806.11 2249
1806.21 2260
1806.31 2273
1806.40 2285
1806.50 2297
1806.60 2307
1806.70 2315
1806.79 2322
1806.89 2330
1806.99 2338
1807.09 2347
1807.18 2358
1807.28 2368
1807.38 2377
1807.48 2383
1807.57 2384
1807.67 2379
1807.77 2370
1807.87 2357
1807.96 2344
1808.06 2331
1808.16 2320
1808.26 2311
1808.35 2305
1808.45 2301
1808.55 2297
1808.65 2293
1808.74 2290
1808.84 2290
1808.94 2293
1809.04 2301
1809.13 2313
1809.23 2328
1809.33 2345
1809.43 2360
1809.52 2372
1809.62 2378
1809.72 2378
1809.82 2373
1809.91 2363
1810.01 2353
1810.11 2344
1810.21 2339
1810.30 2336
1810.40 2336
1810.50 2338
1810.60 2339
1810.69 2338
1810.79 2334
1810.89 2327
1810.99 2319
1811.08 2311
1811.18 2304
1811.28 2299
1811.38 2297
1811.47 2297
1811.57 2302
1811.67 2309
1811.77 2319
1811.86 2332
1811.96 2347
1812.06 2363
1812.16 2378
1812.25 2390
1812.35 2396
1812.45 2397
1812.55 2393
1812.64 2383
1812.74 2370
1812.84 2356
1812.94 2343
1813.03 2330
1813.13 2319
1813.23 2308
1813.33 2298
1813.42 2289
1813.52 2284
1813.62 2283
1813.72 2287
1813.81 2296
1813.91 2308
1814.01 2319
1814.11 2327
1814.21 2329
1814.30 2323
1814.40 2310
1814.50 2292
1814.60 2271
1814.69 2251
1814.79 2235
1814.89 2223
1814.99 2217
1815.08 2217
1815.18 2222
1815.28 2232
1815.38 2244
1815.47 2256
1815.57 2266
1815.67 2272
1815.77 2273
1815.87 2269
1815.96 2260
1816.06 2249
1816.16 2236
1816.26 2225
1816.35 2215
1816.45 2207
1816.55 2203
1816.65 2202
1816.74 2205
1816.84 2213
1816.94 2226
1817.04 2244
1817.14 2268
1817.23 2294
1817.33 2322
1817.43 2350
1817.53 2375
1817.62 2396
1817.72 2411
1817.82 2420
1817.92 2422
1818.01 2420
1818.11 2416
1818.21 2411
1818.31 2407
1818.41 2404
1818.50 2401
1818.60 2397
1818.70 2390
1818.80 2378
1818.89 2363
1818.99 2345
1819.09 2326
1819.19 2308
1819.28 2292
1819.38 2280
1819.48 2273
1819.58 2273
1819.68 2278
1819.77 2290
1819.87 2308
1819.97 2331
1820.07 2356
1820.16 2380
1820.26 2400
1820.36 2411
1820.46 2414
1820.56 2408
1820.65 2395
1820.75 2377
1820.85 2359
1820.95 2343
1821.04 2333
1821.14 2329
1821.24 2330
1821.34 2336
1821.44 2345
1821.53 2355
1821.63 2364
1821.73 2369
1821.83 2372
1821.93 2373
1822.02 2372
1822.12 2372
1822.22 2375
1822.32 2382
1822.41 2394
1822.51 2409
1822.61 2426
1822.71 2444
1822.81 2460
1822.90 2474
1823.00 2483
1823.10 2486
1823.20 2484
1823.30 2475
1823.39 2461
1823.49 2443
1823.59 2422
1823.69 2401
1823.78 2381
1823.88 2364
1823.98 2351
1824.08 2340
1824.18 2333
1824.27 2328
1824.37 2327
1824.47 2328
1824.57 2332
1824.67 2339
1824.76 2350
1824.86 2361
1824.96 2373
1825.06 2382
1825.16 2389
1825.25 2391
1825.35 2389
1825.45 2384
1825.55 2376
1825.64 2367
1825.74 2358
1825.84 2349
1825.94 2340
1826.04 2331
1826.13 2321
1826.23 2311
1826.33 2301
1826.43 2293
1826.53 2290
1826.62 2292
1826.72 2301
1826.82 2317
1826.92 2336
1827.02 2355
1827.11 2370
1827.21 2381
1827.31 2384
1827.41 2382
1827.51 2377
1827.60 2373
1827.70 2374
1827.80 2381
1827.90 2397
1828.00 2421
1828.09 2452
1828.19 2486
1828.29 2519
1828.39 2547
1828.49 2569
1828.58 2580
1828.68 2581
1828.78 2572
1828.88 2556
1828.98 2536
1829.07 2512
1829.17 2489
1829.27 2465
1829.37 2444
1829.47 2425
1829.56 2411
1829.66 2400
1829.76 2395
1829.86 2394
1829.96 2396
1830.05 2398
1830.15 2398
1830.25 2394
1830.35 2386
1830.45 2375
1830.54 2362
1830.64 2350
1830.74 2340
1830.84 2334
1830.94 2333
1831.03 2335
1831.13 2341
1831.23 2351
1831.33 2362
1831.43 2373
1831.52 2385
1831.62 2394
1831.72 2400
1831.82 2402
1831.92 2399
1832.02 2394
1832.11 2387
1832.21 2382
1832.31 2380
1832.41 2382
1832.51 2387
1832.60 2395
1832.70 2404
1832.80 2411
1832.90 2416
1833.00 2419
1833.09 2422
1833.19 2426
1833.29 2432
1833.39 2441
1833.49 2452
1833.59 2463
1833.68 2473
1833.78 2479
1833.88 2482
1833.98 2479
1834.08 2473
1834.17 2464
1834.27 2454
1834.37 2445
1834.47 2439
1834.57 2437
1834.66 2438
1834.76 2442
1834.86 2445
1834.96 2446
1835.06 2444
1835.16 2437
1835.25 2426
1835.35 2414
1835.45 2401
1835.55 2390
1835.65 2381
1835.74 2372
1835.84 2363
1835.94 2352
1836.04 2339
1836.14 2324
1836.24 2307
1836.33 2291
1836.43 2277
1836.53 2269
1836.63 2266
1836.73 2270
1836.83 2280
1836.92 2293
1837.02 2308
1837.12 2322
1837.22 2332
1837.32 2338
1837.41 2338
1837.51 2335
1837.61 2328
1837.71 2320
1837.81 2313
1837.91 2307
1838.00 2302
1838.10 2300
1838.20 2299
1838.30 2299
1838.40 2301
1838.50 2306
1838.59 2312
1838.69 2321
1838.79 2332
1838.89 2341
1838.99 2348
1839.09 2351
1839.18 2349
1839.28 2342
1839.38 2332
1839.48 2321
1839.58 2311
1839.67 2304
1839.77 2300
1839.87 2299
1839.97 2301
1840.07 2303
1840.17 2307
1840.26 2310
1840.36 2313
1840.46 2316
1840.56 2319
1840.66 2322
1840.76 2325
1840.85 2329
1840.95 2333
1841.05 2338
1841.15 2343
1841.25 2348
1841.35 2351
1841.44 2351
1841.54 2347
1841.64 2341
1841.74 2332
1841.84 2324
1841.94 2319
1842.03 2319
1842.13 2326
1842.23 2337
1842.33 2352
1842.43 2368
1842.53 2381
1842.63 2390
1842.72 2393
1842.82 2392
1842.92 2389
1843.02 2386
1843.12 2384
1843.22 2385
1843.31 2388
1843.41 2392
1843.51 2395
1843.61 2397
1843.71 2397
1843.81 2395
1843.90 2392
1844.00 2387
1844.10 2381
1844.20 2376
1844.30 2372
1844.40 2368
1844.49 2366
1844.59 2365
1844.69 2366
1844.79 2368
1844.89 2371
1844.99 2372
1845.09 2372
1845.18 2369
1845.28 2362
1845.38 2352
1845.48 2338
1845.58 2323
1845.68 2306
1845.77 2289
1845.87 2274
1845.97 2263
1846.07 2257
1846.17 2257
1846.27 2263
1846.37 2276
1846.46 2293
1846.56 2313
1846.66 2335
1846.76 2356
1846.86 2376
1846.96 2393
1847.05 2408
1847.15 2421
1847.25 2432
1847.35 2440
1847.45 2446
1847.55 2448
1847.65 2446
1847.74 2440
1847.84 2430
1847.94 2418
1848.04 2408
1848.14 2401
1848.24 2401
1848.34 2407
1848.43 2420
1848.53 2436
1848.63 2453
1848.73 2468
1848.83 2479
1848.93 2485
1849.03 2486
1849.12 2483
1849.22 2478
1849.32 2472
1849.42 2467
1849.52 2463
1849.62 2459
1849.72 2455
1849.81 2449
1849.91 2442
1850.01 2435
1850.11 2427
1850.21 2420
1850.31 2415
1850.41 2412
1850.50 2411
1850.60 2411
1850.70 2411
1850.80 2412
1850.90 2412
1851.00 2413
1851.10 2414
1851.19 2418
1851.29 2423
1851.39 2430
1851.49 2438
1851.59 2446
1851.69 2451
1851.79 2452
1851.88 2448
1851.98 2439
1852.08 2425
1852.18 2409
1852.28 2394
1852.38 2382
1852.48 2374
1852.57 2370
1852.67 2370
1852.77 2371
1852.87 2371
1852.97 2371
1853.07 2369
1853.17 2366
1853.27 2364
1853.36 2362
1853.46 2362
1853.56 2361
1853.66 2361
1853.76 2360
1853.86 2359
1853.96 2357
1854.05 2355
1854.15 2354
1854.25 2353
1854.35 2354
1854.45 2356
1854.55 2357
1854.65 2357
1854.75 2356
1854.84 2354
1854.94 2351
1855.04 2346
1855.14 2342
1855.24 2338
1855.34 2335
1855.44 2330
1855.54 2325
1855.63 2317
1855.73 2308
1855.83 2299
1855.93 2292
1856.03 2288
1856.13 2288
1856.23 2294
1856.33 2303
1856.42 2314
1856.52 2325
1856.62 2334
1856.72 2341
1856.82 2346
1856.92 2348
1857.02 2349
1857.12 2350
1857.21 2351
1857.31 2353
1857.41 2359
1857.51 2369
1857.61 2383
1857.71 2401
1857.81 2422
1857.91 2444
1858.00 2462
1858.10 2476
1858.20 2482
1858.30 2480
1858.40 2471
1858.50 2456
1858.60 2439
1858.70 2423
1858.79 2411
1858.89 2407
1858.99 2408
1859.09 2416
1859.19 2427
1859.29 2440
1859.39 2451
1859.49 2460
1859.59 2466
1859.68 2469
1859.78 2471
1859.88 2471
1859.98 2472
1860.08 2473
1860.18 2476
1860.28 2478
1860.38 2480
1860.47 2480
1860.57 2476
1860.67 2469
1860.77 2458
1860.87 2444
1860.97 2428
1861.07 2413
1861.17 2401
1861.27 2394
1861.36 2394
1861.46 2400
1861.56 2412
1861.66 2427
1861.76 2442
1861.86 2453
1861.96 2459
1862.06 2458
1862.16 2452
1862.25 2443
1862.35 2433
1862.45 2424
1862.55 2417
1862.65 2414
1862.75 2415
1862.85 2420
1862.95 2427
1863.05 2436
1863.14 2447
1863.24 2458
1863.34 2469
1863.44 2480
1863.54 2492
1863.64 2504
1863.74 2516
1863.84 2528
1863.94 2536
1864.04 2540
1864.13 2536
1864.23 2524
1864.33 2504
1864.43 2477
1864.53 2448
1864.63 2419
1864.73 2394
1864.83 2375
1864.93 2362
1865.02 2356
1865.12 2356
1865.22 2360
1865.32 2367
1865.42 2376
1865.52 2384
1865.62 2393
1865.72 2399
1865.82 2403
1865.92 2405
1866.01 2405
1866.11 2401
1866.21 2395
1866.31 2386
1866.41 2375
1866.51 2362
1866.61 2348
1866.71 2334
1866.81 2324
1866.91 2319
1867.00 2318
1867.10 2322
1867.20 2327
1867.30 2333
1867.40 2338
1867.50 2340
1867.60 2342
1867.70 2345
1867.80 2351
1867.90 2362
1868.00 2376
1868.09 2392
1868.19 2406
1868.29 2416
1868.39 2421
1868.49 2421
1868.59 2417
1868.69 2412
1868.79 2408
1868.89 2404
1868.99 2401
1869.09 2397
1869.18 2391
1869.28 2382
1869.38 2371
1869.48 2359
1869.58 2348
1869.68 2341
1869.78 2339
1869.88 2340
1869.98 2344
1870.08 2349
1870.18 2353
1870.27 2354
1870.37 2351
1870.47 2345
1870.57 2335
1870.67 2325
1870.77 2315
1870.87 2307
1870.97 2303
1871.07 2303
1871.17 2307
1871.27 2312
1871.36 2317
1871.46 2320
1871.56 2320
1871.66 2317
1871.76 2312
1871.86 2307
1871.96 2304
1872.06 2305
1872.16 2309
1872.26 2315
1872.36 2321
1872.46 2326
1872.55 2328
1872.65 2326
1872.75 2321
1872.85 2316
1872.95 2313
1873.05 2311
1873.15 2313
1873.25 2318
1873.35 2325
1873.45 2333
1873.55 2340
1873.65 2345
1873.74 2348
1873.84 2349
1873.94 2346
1874.04 2339
1874.14 2327
1874.24 2312
1874.34 2294
1874.44 2275
1874.54 2257
1874.64 2242
1874.74 2230
1874.84 2224
1874.94 2221
1875.03 2221
1875.13 2222
1875.23 2223
1875.33 2224
1875.43 2225
1875.53 2226
1875.63 2229
1875.73 2233
1875.83 2239
1875.93 2246
1876.03 2254
1876.13 2261
1876.23 2267
1876.33 2274
1876.42 2281
1876.52 2289
1876.62 2298
1876.72 2308
1876.82 2317
1876.92 2325
1877.02 2331
1877.12 2335
1877.22 2337
1877.32 2338
1877.42 2339
1877.52 2342
1877.62 2347
1877.72 2353
1877.81 2362
1877.91 2371
1878.01 2381
1878.11 2389
1878.21 2397
1878.31 2402
1878.41 2404
1878.51 2402
1878.61 2394
1878.71 2382
1878.81 2365
1878.91 2345
1879.01 2324
1879.11 2305
1879.21 2292
1879.30 2284
1879.40 2283
1879.50 2288
1879.60 2298
1879.70 2311
1879.80 2325
1879.90 2339
1880.00 2353
1880.10 2366
1880.20 2377
1880.30 2385
1880.40 2389
1880.50 2389
1880.60 2387
1880.70 2382
1880.80 2377
1880.89 2375
1880.99 2375
1881.09 2378
1881.19 2385
1881.29 2393
1881.39 2401
1881.49 2408
1881.59 2412
1881.69 2412
1881.79 2407
1881.89 2398
1881.99 2386
1882.09 2370
1882.19 2352
1882.29 2332
1882.39 2310
1882.49 2286
1882.58 2260
1882.68 2233
1882.78 2209
1882.88 2189
1882.98 2175
1883.08 2170
1883.18 2173
1883.28 2184
1883.38 2199
1883.48 2215
1883.58 2230
1883.68 2242
1883.78 2250
1883.88 2253
1883.98 2254
1884.08 2252
1884.18 2251
1884.28 2253
1884.38 2258
1884.47 2268
1884.57 2280
1884.67 2294
1884.77 2307
1884.87 2319
1884.97 2327
1885.07 2331
1885.17 2333
1885.27 2333
1885.37 2332
1885.47 2331
1885.57 2332
1885.67 2334
1885.77 2338
1885.87 2343
1885.97 2348
1886.07 2351
1886.17 2353
1886.27 2354
1886.37 2352
1886.46 2348
1886.56 2344
1886.66 2341
1886.76 2337
1886.86 2335
1886.96 2333
1887.06 2330
1887.16 2327
1887.26 2323
1887.36 2319
1887.46 2318
1887.56 2320
1887.66 2326
1887.76 2336
1887.86 2349
1887.96 2363
1888.06 2375
1888.16 2382
1888.26 2384
1888.36 2380
1888.46 2372
1888.56 2363
1888.66 2354
1888.76 2348
1888.85 2346
1888.95 2348
1889.05 2355
1889.15 2363
1889.25 2373
1889.35 2383
1889.45 2390
1889.55 2396
1889.65 2400
1889.75 2404
1889.85 2410
1889.95 2418
1890.05 2430
1890.15 2442
1890.25 2454
1890.35 2461
1890.45 2461
1890.55 2453
1890.65 2438
1890.75 2418
1890.85 2398
1890.95 2382
1891.05 2371
1891.15 2365
1891.25 2365
1891.35 2367
1891.45 2369
1891.55 2370
1891.64 2370
1891.74 2369
1891.84 2370
1891.94 2373
1892.04 2381
1892.14 2395
1892.24 2414
1892.34 2438
1892.44 2463
1892.54 2488
1892.64 2509
1892.74 2524
1892.84 2531
1892.94 2530
1893.04 2523
1893.14 2511
1893.24 2496
1893.34 2481
1893.44 2467
1893.54 2454
1893.64 2444
1893.74 2433
1893.84 2424
1893.94 2417
1894.04 2412
1894.14 2410
1894.24 2413
1894.34 2421
1894.44 2433
1894.54 2447
1894.64 2462
1894.74 2475
1894.84 2486
1894.94 2494
1895.04 2499
1895.14 2503
1895.23 2505
1895.33 2507
1895.43 2510
1895.53 2512
1895.63 2513
1895.73 2513
1895.83 2511
1895.93 2508
1896.03 2504
1896.13 2501
1896.23 2498
1896.33 2496
1896.43 2494
1896.53 2493
1896.63 2491
1896.73 2488
1896.83 2485
1896.93 2482
1897.03 2480
1897.13 2482
1897.23 2486
1897.33 2492
1897.43 2498
1897.53 2502
1897.63 2502
1897.73 2497
1897.83 2487
1897.93 2473
1898.03 2456
1898.13 2440
1898.23 2424
1898.33 2412
1898.43 2404
1898.53 2399
1898.63 2399
1898.73 2401
1898.83 2404
1898.93 2407
1899.03 2408
1899.13 2406
1899.23 2400
1899.33 2391
1899.43 2378
1899.53 2364
1899.63 2349
1899.73 2335
1899.83 2321
1899.93 2307
1900.03 2295
1900.13 2286
1900.23 2279
1900.33 2277
1900.43 2280
1900.53 2288
1900.63 2300
1900.73 2314
1900.83 2328
1900.93 2340
1901.03 2350
1901.13 2355
1901.23 2356
1901.33 2354
1901.43 2348
1901.53 2340
1901.63 2330
1901.73 2321
1901.83 2313
1901.93 2308
1902.03 2306
1902.13 2309
1902.23 2314
1902.33 2320
1902.43 2325
1902.53 2327
1902.63 2325
1902.73 2320
1902.83 2313
1902.93 2306
1903.03 2299
1903.13 2295
1903.23 2294
1903.33 2295
1903.43 2299
1903.53 2306
1903.63 2315
1903.73 2324
1903.83 2332
1903.93 2340
1904.03 2346
1904.13 2349
1904.23 2351
1904.33 2350
1904.43 2348
1904.53 2346
1904.63 2346
1904.73 2346
1904.83 2349
1904.93 2355
1905.03 2364
1905.13 2377
1905.23 2394
1905.33 2412
1905.43 2432
1905.53 2450
1905.63 2464
1905.73 2472
1905.83 2474
1905.93 2468
1906.03 2458
1906.13 2445
1906.23 2432
1906.33 2420
1906.43 2412
1906.53 2408
1906.63 2406
1906.73 2407
1906.83 2409
1906.93 2411
1907.03 2413
1907.13 2416
1907.23 2420
1907.33 2425
1907.43 2432
1907.53 2439
1907.63 2446
1907.73 2452
1907.83 2454
1907.93 2452
1908.03 2446
1908.13 2435
1908.23 2422
1908.33 2407
1908.43 2391
1908.53 2376
1908.63 2362
1908.73 2351
1908.83 2342
1908.93 2335
1909.03 2332
1909.13 2331
1909.23 2335
1909.33 2342
1909.43 2353
1909.53 2369
1909.63 2388
1909.73 2411
1909.83 2436
1909.93 2460
1910.03 2482
1910.13 2499
1910.23 2511
1910.33 2517
1910.43 2519
1910.53 2519
1910.63 2520
1910.73 2523
1910.83 2530
1910.93 2541
1911.03 2555
1911.13 2570
1911.23 2585
1911.33 2597
1911.43 2607
1911.53 2614
1911.63 2617
1911.73 2617
1911.83 2613
1911.93 2605
1912.03 2593
1912.13 2578
1912.23 2560
1912.33 2542
1912.43 2524
1912.54 2507
1912.64 2494
1912.74 2484
1912.84 2476
1912.94 2471
1913.04 2468
1913.14 2465
1913.24 2463
1913.34 2461
1913.44 2460
1913.54 2460
1913.64 2460
1913.74 2461
1913.84 2462
1913.94 2464
1914.04 2466
1914.14 2468
1914.24 2469
1914.34 2469
1914.44 2468
1914.54 2465
1914.64 2462
1914.74 2459
1914.84 2456
1914.94 2455
1915.04 2454
1915.14 2456
1915.24 2459
1915.34 2463
1915.44 2468
1915.54 2473
1915.64 2476
1915.74 2477
1915.84 2476
1915.94 2472
1916.04 2466
1916.14 2457
1916.25 2448
1916.35 2438
1916.45 2428
1916.55 2420
1916.65 2412
1916.75 2407
1916.85 2403
1916.95 2401
1917.05 2399
1917.15 2399
1917.25 2400
1917.35 2401
1917.45 2401
1917.55 2401
1917.65 2398
1917.75 2393
1917.85 2384
1917.95 2373
1918.05 2358
1918.15 2341
1918.25 2321
1918.35 2301
1918.45 2280
1918.55 2260
1918.65 2243
1918.75 2229
1918.85 2220
1918.96 2215
1919.06 2215
1919.16 2219
1919.26 2225
1919.36 2232
1919.46 2239
1919.56 2247
1919.66 2254
1919.76 2264
1919.86 2275
1919.96 2288
1920.06 2303
1920.16 2317
1920.26 2331
1920.36 2342
1920.46 2351
1920.56 2356
1920.66 2358
1920.76 2357
1920.86 2353
1920.96 2347
1921.06 2339
1921.16 2329
1921.26 2319
1921.37 2311
1921.47 2306
1921.57 2306
1921.67 2309
1921.77 2317
1921.87 2327
1921.97 2338
1922.07 2347
1922.17 2355
1922.27 2360
1922.37 2365
1922.47 2371
1922.57 2379
1922.67 2390
1922.77 2403
1922.87 2416
1922.97 2427
1923.07 2434
1923.17 2437
1923.27 2437
1923.38 2434
1923.48 2431
1923.58 2428
1923.68 2425
1923.78 2421
1923.88 2417
1923.98 2411
1924.08 2406
1924.18 2403
1924.28 2403
1924.38 2408
1924.48 2416
1924.58 2426
1924.68 2433
1924.78 2435
1924.88 2430
1924.98 2416
1925.08 2396
1925.18 2374
1925.29 2354
1925.39 2340
1925.49 2333
1925.59 2335
1925.69 2343
1925.79 2353
1925.89 2363
1925.99 2369
1926.09 2372
1926.19 2372
1926.29 2370
1926.39 2369
1926.49 2372
1926.59 2379
1926.69 2391
1926.79 2406
1926.89 2422
1927.00 2436
1927.10 2447
1927.20 2452
1927.30 2450
1927.40 2442
1927.50 2429
1927.60 2415
1927.70 2400
1927.80 2388
1927.90 2379
1928.00 2374
1928.10 2372
1928.20 2371
1928.30 2371
1928.40 2370
1928.50 2367
1928.61 2364
1928.71 2360
1928.81 2356
1928.91 2354
1929.01 2353
1929.11 2352
1929.21 2351
1929.31 2349
1929.41 2344
1929.51 2337
1929.61 2329
1929.71 2321
1929.81 2316
1929.91 2314
1930.01 2317
1930.12 2324
1930.22 2335
1930.32 2349
1930.42 2365
1930.52 2381
1930.62 2397
1930.72 2411
1930.82 2423
1930.92 2431
1931.02 2437
1931.12 2439
1931.22 2438
1931.32 2434
1931.42 2426
1931.53 2415
1931.63 2399
1931.73 2379
1931.83 2357
1931.93 2335
1932.03 2314
1932.13 2298
1932.23 2288
1932.33 2287
1932.43 2294
1932.53 2308
1932.63 2327
1932.73 2348
1932.83 2369
1932.94 2387
1933.04 2402
1933.14 2414
1933.24 2423
1933.34 2430
1933.44 2436
1933.54 2442
1933.64 2446
1933.74 2450
1933.84 2452
1933.94 2450
1934.04 2446
1934.14 2439
1934.25 2429
1934.35 2418
1934.45 2406
1934.55 2394
1934.65 2380
1934.75 2366
1934.85 2352
1934.95 2339
1935.05 2329
1935.15 2322
1935.25 2320
1935.35 2322
1935.46 2327
1935.56 2332
1935.66 2336
1935.76 2337
1935.86 2334
1935.96 2329
1936.06 2324
1936.16 2320
1936.26 2317
1936.36 2318
1936.46 2321
1936.56 2325
1936.67 2330
1936.77 2334
1936.87 2336
1936.97 2337
1937.07 2334
1937.17 2329
1937.27 2322
1937.37 2314
1937.47 2307
1937.57 2302
1937.67 2301
1937.78 2305
1937.88 2312
1937.98 2321
1938.08 2331
1938.18 2339
1938.28 2346
1938.38 2351
1938.48 2356
1938.58 2361
1938.68 2369
1938.78 2379
1938.89 2390
1938.99 2400
1939.09 2407
1939.19 2408
1939.29 2405
1939.39 2397
1939.49 2386
1939.59 2375
1939.69 2365
1939.79 2356
1939.89 2350
1940.00 2346
1940.10 2343
1940.20 2342
1940.30 2343
1940.40 2349
1940.50 2358
1940.60 2374
1940.70 2393
1940.80 2414
1940.90 2433
1941.00 2447
1941.11 2454
1941.21 2454
1941.31 2446
1941.41 2435
1941.51 2424
1941.61 2416
1941.71 2412
1941.81 2412
1941.91 2417
1942.01 2425
1942.12 2433
1942.22 2440
1942.32 2445
1942.42 2446
1942.52 2445
1942.62 2441
1942.72 2435
1942.82 2427
1942.92 2419
1943.02 2411
1943.13 2404
1943.23 2398
1943.33 2393
1943.43 2389
1943.53 2385
1943.63 2381
1943.73 2377
1943.83 2374
1943.93 2372
1944.04 2373
1944.14 2375
1944.24 2380
1944.34 2386
1944.44 2394
1944.54 2404
1944.64 2415
1944.74 2427
1944.84 2440
1944.94 2452
1945.05 2463
1945.15 2471
1945.25 2475
1945.35 2472
1945.45 2463
1945.55 2449
1945.65 2432
1945.75 2413
1945.85 2396
1945.96 2384
1946.06 2378
1946.16 2378
1946.26 2384
1946.36 2392
1946.46 2403
1946.56 2413
1946.66 2423
1946.76 2433
1946.87 2445
1946.97 2458
1947.07 2472
1947.17 2486
1947.27 2499
1947.37 2508
1947.47 2511
1947.57 2511
1947.67 2507
1947.78 2505
1947.88 2505
1947.98 2509
1948.08 2516
1948.18 2524
1948.28 2531
1948.38 2535
1948.48 2533
1948.59 2527
1948.69 2518
1948.79 2508
1948.89 2500
1948.99 2496
1949.09 2495
1949.19 2497
1949.29 2503
1949.39 2509
1949.50 2516
1949.60 2522
1949.70 2528
1949.80 2533
1949.90 2537
1950.00 2540
1950.10 2540
1950.20 2538
1950.31 2534
1950.41 2527
1950.51 2520
1950.61 2511
1950.71 2502
1950.81 2493
1950.91 2485
1951.01 2479
1951.12 2476
1951.22 2477
1951.32 2480
1951.42 2485
1951.52 2490
1951.62 2493
1951.72 2491
1951.82 2484
1951.93 2472
1952.03 2456
1952.13 2436
1952.23 2416
1952.33 2396
1952.43 2378
1952.53 2363
1952.63 2352
1952.74 2346
1952.84 2345
1952.94 2350
1953.04 2359
1953.14 2372
1953.24 2385
1953.34 2396
1953.44 2405
1953.55 2410
1953.65 2412
1953.75 2414
1953.85 2418
1953.95 2426
1954.05 2438
1954.15 2453
1954.25 2469
1954.36 2483
1954.46 2493
1954.56 2496
1954.66 2492
1954.76 2482
1954.86 2468
1954.96 2451
1955.07 2434
1955.17 2417
1955.27 2403
1955.37 2393
1955.47 2388
1955.57 2389
1955.67 2395
1955.77 2406
1955.88 2418
1955.98 2431
1956.08 2440
1956.18 2444
1956.28 2442
1956.38 2435
1956.48 2425
1956.59 2414
1956.69 2404
1956.79 2397
1956.89 2394
1956.99 2393
1957.09 2395
1957.19 2397
1957.30 2398
1957.40 2396
1957.50 2392
1957.60 2386
1957.70 2381
1957.80 2378
1957.90 2377
1958.01 2380
1958.11 2386
1958.21 2394
1958.31 2403
1958.41 2412
1958.51 2420
1958.61 2428
1958.72 2436
1958.82 2445
1958.92 2455
1959.02 2466
1959.12 2477
1959.22 2489
1959.32 2499
1959.43 2506
1959.53 2511
1959.63 2512
1959.73 2512
1959.83 2511
1959.93 2510
1960.03 2511
1960.14 2514
1960.24 2519
1960.34 2525
1960.44 2532
1960.54 2539
1960.64 2546
1960.74 2553
1960.85 2560
1960.95 2566
1961.05 2570
1961.15 2570
1961.25 2566
1961.35 2556
1961.45 2541
1961.56 2522
1961.66 2501
1961.76 2481
1961.86 2464
1961.96 2449
1962.06 2436
1962.17 2424
1962.27 2411
1962.37 2395
1962.47 2378
1962.57 2361
1962.67 2346
1962.77 2335
1962.88 2330
1962.98 2330
1963.08 2336
1963.18 2346
1963.28 2357
1963.38 2367
1963.49 2376
1963.59 2385
1963.69 2394
1963.79 2403
1963.89 2412
1963.99 2420
1964.09 2424
1964.20 2423
1964.30 2415
1964.40 2402
1964.50 2384
1964.60 2365
1964.70 2350
1964.81 2339
1964.91 2334
1965.01 2334
1965.11 2339
1965.21 2345
1965.31 2353
1965.42 2360
1965.52 2368
1965.62 2376
1965.72 2386
1965.82 2398
1965.92 2412
1966.02 2429
1966.13 2448
1966.23 2468
1966.33 2488
1966.43 2506
1966.53 2520
1966.63 2529
1966.74 2531
1966.84 2527
1966.94 2516
1967.04 2500
1967.14 2480
1967.24 2460
1967.35 2440
1967.45 2422
1967.55 2408
1967.65 2395
1967.75 2384
1967.85 2372
1967.96 2360
1968.06 2346
1968.16 2330
1968.26 2313
1968.36 2297
1968.46 2285
1968.57 2276
1968.67 2271
1968.77 2272
1968.87 2276
1968.97 2284
1969.07 2294
1969.18 2305
1969.28 2316
1969.38 2327
1969.48 2338
1969.58 2347
1969.68 2353
1969.79 2358
1969.89 2361
1969.99 2363
1970.09 2364
1970.19 2366
1970.30 2371
1970.40 2378
1970.50 2388
1970.60 2400
1970.70 2414
1970.80 2428
1970.91 2440
1971.01 2449
1971.11 2452
1971.21 2451
1971.31 2444
1971.41 2432
1971.52 2416
1971.62 2399
1971.72 2382
1971.82 2366
1971.92 2351
1972.03 2338
1972.13 2327
1972.23 2317
1972.33 2308
1972.43 2299
1972.53 2289
1972.64 2280
1972.74 2272
1972.84 2264
1972.94 2258
1973.04 2253
1973.14 2251
1973.25 2253
1973.35 2257
1973.45 2265
1973.55 2277
1973.65 2292
1973.76 2312
1973.86 2333
1973.96 2354
1974.06 2374
1974.16 2389
1974.26 2399
1974.37 2400
1974.47 2394
1974.57 2382
1974.67 2367
1974.77 2351
1974.88 2339
1974.98 2331
1975.08 2330
1975.18 2335
1975.28 2343
1975.39 2353
1975.49 2362
1975.59 2369
1975.69 2372
1975.79 2373
1975.89 2372
1976.00 2372
1976.10 2373
1976.20 2377
1976.30 2385
1976.40 2398
1976.51 2415
1976.61 2434
1976.71 2454
1976.81 2473
1976.91 2486
1977.02 2494
1977.12 2496
1977.22 2491
1977.32 2484
1977.42 2476
1977.52 2471
1977.63 2471
1977.73 2478
1977.83 2489
1977.93 2501
1978.03 2511
1978.14 2514
1978.24 2510
1978.34 2497
1978.44 2478
1978.54 2459
1978.65 2443
1978.75 2434
1978.85 2432
1978.95 2437
1979.05 2446
1979.16 2456
1979.26 2463
1979.36 2465
1979.46 2461
1979.56 2451
1979.67 2436
1979.77 2418
1979.87 2400
1979.97 2384
1980.07 2372
1980.18 2367
1980.28 2369
1980.38 2378
1980.48 2394
1980.58 2412
1980.69 2430
1980.79 2445
1980.89 2454
1980.99 2457
1981.09 2454
1981.20 2445
1981.30 2433
1981.40 2420
1981.50 2406
1981.60 2395
1981.71 2385
1981.81 2377
1981.91 2371
1982.01 2368
1982.11 2367
1982.22 2370
1982.32 2375
1982.42 2382
1982.52 2389
1982.62 2394
1982.73 2396
1982.83 2395
1982.93 2390
1983.03 2383
1983.13 2377
1983.24 2371
1983.34 2368
1983.44 2366
1983.54 2365
1983.64 2364
1983.75 2362
1983.85 2358
1983.95 2355
1984.05 2352
1984.15 2353
1984.26 2356
1984.36 2362
1984.46 2370
1984.56 2377
1984.67 2382
1984.77 2383
1984.87 2380
1984.97 2373
1985.07 2364
1985.18 2356
1985.28 2348
1985.38 2343
1985.48 2341
1985.58 2340
1985.69 2341
1985.79 2342
1985.89 2344
1985.99 2348
1986.10 2352
1986.20 2360
1986.30 2369
1986.40 2380
1986.50 2391
1986.61 2402
1986.71 2412
1986.81 2422
1986.91 2432
1987.01 2442
1987.12 2454
1987.22 2465
1987.32 2475
1987.42 2481
1987.53 2482
1987.63 2475
1987.73 2461
1987.83 2442
1987.93 2420
1988.04 2400
1988.14 2384
1988.24 2375
1988.34 2372
1988.44 2377
1988.55 2387
1988.65 2400
1988.75 2412
1988.85 2421
1988.96 2426
1989.06 2424
1989.16 2415
1989.26 2401
1989.36 2383
1989.47 2362
1989.57 2341
1989.67 2321
1989.77 2304
1989.88 2290
1989.98 2279
1990.08 2271
1990.18 2265
1990.28 2263
1990.39 2264
1990.49 2269
1990.59 2279
1990.69 2295
1990.80 2317
1990.90 2343
1991.00 2370
1991.10 2396
1991.21 2418
1991.31 2433
1991.41 2441
1991.51 2443
1991.61 2438
1991.72 2431
1991.82 2425
1991.92 2420
1992.02 2419
1992.13 2422
1992.23 2429
1992.33 2438
1992.43 2449
1992.53 2458
1992.64 2466
1992.74 2471
1992.84 2472
1992.94 2470
1993.05 2466
1993.15 2460
1993.25 2455
1993.35 2452
1993.46 2451
1993.56 2454
1993.66 2460
1993.76 2467
1993.87 2474
1993.97 2480
1994.07 2483
1994.17 2481
1994.27 2476
1994.38 2468
1994.48 2458
1994.58 2446
1994.68 2434
1994.79 2422
1994.89 2411
1994.99 2401
1995.09 2392
1995.20 2386
1995.30 2383
1995.40 2382
1995.50 2382
1995.61 2381
1995.71 2378
1995.81 2370
1995.91 2357
1996.01 2339
1996.12 2318
1996.22 2295
1996.32 2273
1996.42 2254
1996.53 2239
1996.63 2230
1996.73 2227
1996.83 2229
1996.94 2236
1997.04 2245
1997.14 2255
1997.24 2262
1997.35 2266
1997.45 2265
1997.55 2260
1997.65 2253
1997.76 2247
1997.86 2243
1997.96 2244
1998.06 2251
1998.17 2261
1998.27 2274
1998.37 2286
1998.47 2296
1998.58 2302
1998.68 2304
1998.78 2305
1998.88 2306
1998.99 2309
1999.09 2317
1999.19 2330
1999.29 2348
1999.40 2371
1999.50 2394
1999.60 2418
1999.70 2437
1999.81 2451
1999.91 2459
2000.01 2459
2000.11 2453
2000.21 2443
2000.32 2431
2000.42 2421
2000.52 2413
2000.63 2409
2000.73 2410
2000.83 2415
2000.93 2422
2001.04 2430
2001.14 2439
2001.24 2447
2001.34 2455
2001.45 2463
2001.55 2471
2001.65 2478
2001.75 2483
2001.86 2486
2001.96 2486
2002.06 2483
2002.16 2476
2002.27 2466
2002.37 2455
2002.47 2444
2002.57 2435
2002.68 2429
2002.78 2429
2002.88 2433
2002.98 2441
2003.09 2452
2003.19 2463
2003.29 2474
2003.39 2483
2003.50 2491
2003.60 2497
2003.70 2503
2003.80 2508
2003.91 2512
2004.01 2516
2004.11 2518
2004.21 2518
2004.32 2516
2004.42 2513
2004.52 2509
2004.62 2506
2004.73 2502
2004.83 2500
2004.93 2497
2005.04 2495
2005.14 2492
2005.24 2487
2005.34 2480
2005.45 2470
2005.55 2458
2005.65 2445
2005.75 2432
2005.86 2419
2005.96 2406
2006.06 2394
2006.16 2383
2006.27 2373
2006.37 2365
2006.47 2359
2006.58 2358
2006.68 2361
2006.78 2368
2006.88 2379
2006.99 2391
2007.09 2402
2007.19 2410
2007.29 2413
2007.40 2411
2007.50 2407
2007.60 2402
2007.70 2397
2007.81 2394
2007.91 2394
2008.01 2395
2008.12 2398
2008.22 2401
2008.32 2402
2008.42 2401
2008.53 2399
2008.63 2396
2008.73 2393
2008.83 2390
2008.94 2388
2009.04 2386
2009.14 2384
2009.25 2381
2009.35 2375
2009.45 2367
2009.55 2357
2009.66 2346
2009.76 2338
2009.86 2332
2009.96 2332
2010.07 2337
2010.17 2349
2010.27 2365
2010.38 2385
2010.48 2405
2010.58 2423
2010.68 2437
2010.79 2446
2010.89 2451
2010.99 2452
2011.09 2450
2011.20 2447
2011.30 2443
2011.40 2441
2011.51 2441
2011.61 2444
2011.71 2449
2011.81 2459
2011.92 2471
2012.02 2486
2012.12 2502
2012.23 2516
2012.33 2528
2012.43 2536
2012.53 2538
2012.64 2534
2012.74 2525
2012.84 2513
2012.95 2498
2013.05 2484
2013.15 2473
2013.25 2466
2013.36 2464
2013.46 2465
2013.56 2467
2013.66 2466
2013.77 2462
2013.87 2453
2013.97 2439
2014.08 2425
2014.18 2412
2014.28 2403
2014.38 2399
2014.49 2401
2014.59 2405
2014.69 2409
2014.80 2412
2014.90 2411
2015.00 2406
2015.11 2399
2015.21 2392
2015.31 2386
2015.41 2382
2015.52 2378
2015.62 2375
2015.72 2372
2015.83 2367
2015.93 2360
2016.03 2353
2016.13 2345
2016.24 2337
2016.34 2329
2016.44 2322
2016.55 2315
2016.65 2306
2016.75 2297
2016.85 2287
2016.96 2276
2017.06 2266
2017.16 2258
2017.27 2253
2017.37 2252
2017.47 2256
2017.57 2265
2017.68 2281
2017.78 2301
2017.88 2325
2017.99 2350
2018.09 2375
2018.19 2397
2018.30 2414
2018.40 2425
2018.50 2429
2018.60 2428
2018.71 2422
2018.81 2414
2018.91 2406
2019.02 2400
2019.12 2398
2019.22 2401
2019.33 2408
2019.43 2419
2019.53 2433
2019.63 2448
2019.74 2462
2019.84 2474
2019.94 2482
2020.05 2483
2020.15 2477
2020.25 2464
2020.36 2446
2020.46 2425
2020.56 2403
2020.66 2384
2020.77 2368
2020.87 2359
2020.97 2355
2021.08 2357
2021.18 2364
2021.28 2376
2021.39 2391
2021.49 2408
2021.59 2426
2021.69 2441
2021.80 2454
2021.90 2461
2022.00 2462
2022.11 2459
2022.21 2451
2022.31 2441
2022.42 2430
2022.52 2420
2022.62 2413
2022.73 2410
2022.83 2410
2022.93 2414
2023.03 2420
2023.14 2425
2023.24 2428
2023.34 2427
2023.45 2421
2023.55 2409
2023.65 2395
2023.76 2378
2023.86 2364
2023.96 2352
2024.07 2347
2024.17 2348
2024.27 2355
2024.37 2369
2024.48 2386
2024.58 2407
2024.68 2430
2024.79 2452
2024.89 2471
2024.99 2485
2025.10 2495
2025.20 2500
2025.30 2501
2025.41 2499
2025.51 2494
2025.61 2488
2025.72 2480
2025.82 2470
2025.92 2457
2026.03 2442
2026.13 2425
2026.23 2407
2026.33 2388
2026.44 2371
2026.54 2357
2026.64 2345
2026.75 2336
2026.85 2328
2026.95 2321
2027.06 2313
2027.16 2304
2027.26 2292
2027.37 2280
2027.47 2268
2027.57 2258
2027.68 2249
2027.78 2243
2027.88 2239
2027.99 2236
2028.09 2234
2028.19 2232
2028.30 2232
2028.40 2232
2028.50 2233
2028.60 2236
2028.71 2240
2028.81 2245
2028.91 2251
2029.02 2256
2029.12 2261
2029.22 2266
2029.33 2269
2029.43 2272
2029.53 2273
2029.64 2273
2029.74 2274
2029.84 2274
2029.95 2277
2030.05 2281
2030.15 2288
2030.26 2296
2030.36 2305
2030.46 2314
2030.57 2323
2030.67 2331
2030.77 2338
2030.88 2346
2030.98 2354
2031.08 2362
2031.19 2369
2031.29 2375
2031.39 2380
2031.50 2382
2031.60 2381
2031.70 2380
2031.81 2377
2031.91 2374
2032.01 2371
2032.12 2368
2032.22 2364
2032.32 2359
2032.43 2352
2032.53 2344
2032.63 2334
2032.74 2321
2032.84 2307
2032.94 2293
2033.05 2279
2033.15 2266
2033.25 2255
2033.36 2249
2033.46 2248
2033.56 2252
2033.67 2262
2033.77 2275
2033.87 2291
2033.98 2308
2034.08 2325
2034.18 2340
2034.29 2352
2034.39 2362
2034.49 2370
2034.60 2375
2034.70 2379
2034.80 2381
2034.91 2383
2035.01 2385
2035.11 2387
2035.22 2389
2035.32 2391
2035.42 2392
2035.53 2390
2035.63 2386
2035.73 2380
2035.84 2373
2035.94 2367
2036.04 2364
2036.15 2364
2036.25 2367
2036.35 2371
2036.46 2374
2036.56 2376
2036.66 2375
2036.77 2373
2036.87 2371
2036.97 2370
2037.08 2372
2037.18 2377
2037.29 2381
2037.39 2383
2037.49 2381
2037.60 2374
2037.70 2363
2037.80 2351
2037.91 2341
2038.01 2337
2038.11 2340
2038.22 2349
2038.32 2362
2038.42 2375
2038.53 2386
2038.63 2392
2038.73 2393
2038.84 2388
2038.94 2379
2039.04 2368
2039.15 2355
2039.25 2343
2039.35 2332
2039.46 2323
2039.56 2317
2039.66 2314
2039.77 2313
2039.87 2314
2039.98 2316
2040.08 2317
2040.18 2317
2040.29 2315
2040.39 2311
2040.49 2306
2040.60 2299
2040.70 2291
2040.80 2282
2040.91 2273
2041.01 2266
2041.11 2260
2041.22 2258
2041.32 2258
2041.42 2263
2041.53 2270
2041.63 2280
2041.74 2291
2041.84 2300
2041.94 2307
2042.05 2311
2042.15 2314
2042.25 2316
2042.36 2318
2042.46 2322
2042.56 2328
2042.67 2337
2042.77 2348
2042.87 2359
2042.98 2370
2043.08 2381
2043.19 2391
2043.29 2400
2043.39 2406
2043.50 2411
2043.60 2415
2043.70 2418
2043.81 2420
2043.91 2424
2044.01 2428
2044.12 2433
2044.22 2437
2044.33 2438
2044.43 2435
2044.53 2426
2044.64 2410
2044.74 2391
2044.84 2369
2044.95 2350
2045.05 2335
2045.15 2326
2045.26 2324
2045.36 2327
2045.47 2332
2045.57 2337
2045.67 2339
2045.78 2337
2045.88 2331
2045.98 2323
2046.09 2312
2046.19 2302
2046.29 2292
2046.40 2283
2046.50 2275
2046.61 2268
2046.71 2261
2046.81 2257
2046.92 2254
2047.02 2256
2047.12 2261
2047.23 2269
2047.33 2280
2047.44 2292
2047.54 2303
2047.64 2311
2047.75 2315
2047.85 2316
2047.95 2313
2048.06 2308
2048.16 2302
2048.26 2296
2048.37 2292
2048.47 2289
2048.58 2289
2048.68 2290
2048.78 2293
2048.89 2296
2048.99 2298
2049.09 2299
2049.20 2299
2049.30 2297
2049.41 2294
2049.51 2292
2049.61 2292
2049.72 2294
2049.82 2298
2049.92 2304
2050.03 2311
2050.13 2319
2050.24 2327
2050.34 2333
2050.44 2338
2050.55 2341
2050.65 2344
2050.76 2346
2050.86 2347
2050.96 2349
2051.07 2349
2051.17 2349
2051.27 2347
2051.38 2343
2051.48 2337
2051.59 2328
2051.69 2317
2051.79 2304
2051.90 2288
2052.00 2271
2052.10 2253
2052.21 2237
2052.31 2223
2052.42 2212
2052.52 2206
2052.62 2204
2052.73 2206
2052.83 2210
2052.94 2214
2053.04 2219
2053.14 2222
2053.25 2225
2053.35 2227
2053.45 2230
2053.56 2233
2053.66 2237
2053.77 2240
2053.87 2242
2053.97 2241
2054.08 2237
2054.18 2230
2054.29 2221
2054.39 2212
2054.49 2206
2054.60 2202
2054.70 2202
2054.80 2204
2054.91 2206
2055.01 2210
2055.12 2214
2055.22 2219
2055.32 2226
2055.43 2237
2055.53 2251
2055.64 2269
2055.74 2287
2055.84 2303
2055.95 2315
2056.05 2324
2056.16 2328
2056.26 2330
2056.36 2331
2056.47 2334
2056.57 2339
2056.68 2343
2056.78 2346
2056.88 2346
2056.99 2340
2057.09 2327
2057.19 2310
2057.30 2289
2057.40 2268
2057.51 2248
2057.61 2233
2057.71 2225
2057.82 2222
2057.92 2226
2058.03 2236
2058.13 2249
2058.23 2265
2058.34 2281
2058.44 2298
2058.55 2313
2058.65 2324
2058.75 2332
2058.86 2334
2058.96 2331
2059.07 2322
2059.17 2310
2059.27 2294
2059.38 2278
2059.48 2263
2059.59 2250
2059.69 2239
2059.79 2232
2059.90 2227
2060.00 2224
2060.11 2224
2060.21 2225
2060.31 2225
2060.42 2224
2060.52 2220
2060.63 2212
2060.73 2201
2060.83 2188
2060.94 2176
2061.04 2167
2061.15 2165
2061.25 2169
2061.35 2180
2061.46 2194
2061.56 2210
2061.67 2226
2061.77 2240
2061.88 2251
2061.98 2261
2062.08 2270
2062.19 2281
2062.29 2293
2062.40 2306
2062.50 2320
2062.60 2334
2062.71 2347
2062.81 2357
2062.92 2364
2063.02 2368
2063.12 2371
2063.23 2375
2063.33 2380
2063.44 2389
2063.54 2402
2063.64 2417
2063.75 2431
2063.85 2443
2063.96 2448
2064.06 2446
2064.17 2439
2064.27 2427
2064.37 2415
2064.48 2406
2064.58 2402
2064.69 2403
2064.79 2407
2064.89 2411
2065.00 2412
2065.10 2408
2065.21 2398
2065.31 2383
2065.42 2364
2065.52 2343
2065.62 2323
2065.73 2304
2065.83 2289
2065.94 2278
2066.04 2272
2066.14 2269
2066.25 2270
2066.35 2272
2066.46 2274
2066.56 2275
2066.67 2273
2066.77 2268
2066.87 2263
2066.98 2259
2067.08 2258
2067.19 2261
2067.29 2268
2067.39 2278
2067.50 2289
2067.60 2300
2067.71 2309
2067.81 2316
2067.92 2321
2068.02 2326
2068.12 2329
2068.23 2332
2068.33 2332
2068.44 2332
2068.54 2329
2068.65 2325
2068.75 2320
2068.85 2316
2068.96 2312
2069.06 2311
2069.17 2312
2069.27 2315
2069.37 2320
2069.48 2326
2069.58 2332
2069.69 2337
2069.79 2340
2069.90 2342
2070.00 2341
2070.10 2337
2070.21 2330
2070.31 2320
2070.42 2309
2070.52 2299
2070.63 2290
2070.73 2283
2070.83 2277
2070.94 2271
2071.04 2263
2071.15 2252
2071.25 2238
2071.36 2221
2071.46 2203
2071.56 2186
2071.67 2172
2071.77 2164
2071.88 2163
2071.98 2169
2072.09 2182
2072.19 2202
2072.30 2225
2072.40 2250
2072.50 2274
2072.61 2295
2072.71 2310
2072.82 2318
2072.92 2316
2073.03 2307
2073.13 2290
2073.23 2268
2073.34 2243
2073.44 2218
2073.55 2194
2073.65 2175
2073.76 2162
2073.86 2156
2073.96 2158
2074.07 2168
2074.17 2184
2074.28 2205
2074.38 2229
2074.49 2252
2074.59 2272
2074.70 2289
2074.80 2301
2074.90 2307
2075.01 2309
2075.11 2306
2075.22 2301
2075.32 2293
2075.43 2285
2075.53 2277
2075.64 2271
2075.74 2268
2075.84 2266
2075.95 2267
2076.05 2268
2076.16 2268
2076.26 2266
2076.37 2260
2076.47 2250
2076.57 2238
2076.68 2224
2076.78 2212
2076.89 2203
2076.99 2198
2077.10 2199
2077.20 2205
2077.31 2214
2077.41 2226
2077.51 2239
2077.62 2250
2077.72 2259
2077.83 2266
2077.93 2269
2078.04 2270
2078.14 2268
2078.25 2266
2078.35 2263
2078.46 2260
2078.56 2258
2078.66 2256
2078.77 2255
2078.87 2253
2078.98 2252
2079.08 2251
2079.19 2250
2079.29 2250
2079.40 2253
2079.50 2258
2079.60 2267
2079.71 2277
2079.81 2290
2079.92 2302
2080.02 2314
2080.13 2323
2080.23 2330
2080.34 2333
2080.44 2334
2080.55 2333
2080.65 2331
2080.75 2330
2080.86 2330
2080.96 2332
2081.07 2337
2081.17 2343
2081.28 2349
2081.38 2353
2081.49 2353
2081.59 2349
2081.70 2341
2081.80 2328
2081.90 2313
2082.01 2296
2082.11 2280
2082.22 2263
2082.32 2247
2082.43 2231
2082.53 2215
2082.64 2201
2082.74 2189
2082.85 2181
2082.95 2176
2083.06 2175
2083.16 2177
2083.26 2179
2083.37 2179
2083.47 2179
2083.58 2178
2083.68 2178
2083.79 2180
2083.89 2186
2084.00 2196
2084.10 2210
2084.21 2225
2084.31 2239
2084.42 2252
2084.52 2262
2084.62 2273
2084.73 2283
2084.83 2296
2084.94 2311
2085.04 2327
2085.15 2344
2085.25 2358
2085.36 2369
2085.46 2373
2085.57 2371
2085.67 2364
2085.78 2351
2085.88 2336
2085.98 2321
2086.09 2308
2086.19 2300
2086.30 2298
2086.40 2302
2086.51 2310
2086.61 2320
2086.72 2328
2086.82 2332
2086.93 2331
2087.03 2325
2087.14 2318
2087.24 2312
2087.35 2311
2087.45 2315
2087.56 2324
2087.66 2336
2087.76 2347
2087.87 2354
2087.97 2356
2088.08 2352
2088.18 2343
2088.29 2330
2088.39 2316
2088.50 2301
2088.60 2288
2088.71 2277
2088.81 2269
2088.92 2263
2089.02 2260
2089.13 2259
2089.23 2259
2089.34 2260
2089.44 2258
2089.55 2256
2089.65 2251
2089.75 2244
2089.86 2236
2089.96 2230
2090.07 2226
2090.17 2225
2090.28 2229
2090.38 2235
2090.49 2243
2090.59 2251
2090.70 2258
2090.80 2262
2090.91 2263
2091.01 2262
2091.12 2259
2091.22 2257
2091.33 2255
2091.43 2253
2091.54 2252
2091.64 2250
2091.75 2246
2091.85 2239
2091.96 2229
2092.06 2217
2092.17 2206
2092.27 2199
2092.37 2198
2092.48 2203
2092.58 2215
2092.69 2232
2092.79 2252
2092.90 2273
2093.00 2291
2093.11 2307
2093.21 2319
2093.32 2327
2093.42 2332
2093.53 2333
2093.63 2330
2093.74 2324
2093.84 2315
2093.95 2306
2094.05 2298
2094.16 2292
2094.26 2289
2094.37 2290
2094.47 2292
2094.58 2296
2094.68 2301
2094.79 2307
2094.89 2313
2095.00 2320
2095.10 2329
2095.21 2337
2095.31 2346
2095.42 2354
2095.52 2360
2095.63 2366
2095.73 2370
2095.84 2374
2095.94 2376
2096.05 2378
2096.15 2379
2096.26 2379
2096.36 2378
2096.47 2376
2096.57 2373
2096.68 2369
2096.78 2365
2096.89 2359
2096.99 2351
2097.10 2341
2097.20 2329
2097.31 2315
2097.41 2301
2097.51 2288
2097.62 2278
2097.72 2273
2097.83 2275
2097.93 2284
2098.04 2298
2098.14 2316
2098.25 2334
2098.35 2350
2098.46 2361
2098.56 2367
2098.67 2367
2098.77 2363
2098.88 2358
2098.98 2354
2099.09 2352
2099.19 2355
2099.30 2359
2099.40 2366
2099.51 2372
2099.61 2375
2099.72 2372
2099.82 2365
2099.93 2351
2100.03 2333
2100.14 2311
2100.24 2290
2100.35 2271
2100.45 2257
2100.56 2250
2100.66 2249
2100.77 2254
2100.88 2264
2100.98 2276
2101.09 2288
2101.19 2297
2101.30 2302
2101.40 2302
2101.51 2298
2101.61 2291
2101.72 2282
2101.82 2276
2101.93 2273
2102.03 2276
2102.14 2284
2102.24 2296
2102.35 2310
2102.45 2325
2102.56 2339
2102.66 2351
2102.77 2361
2102.87 2370
2102.98 2379
2103.08 2389
2103.19 2400
2103.29 2412
2103.40 2423
2103.50 2433
2103.61 2438
2103.71 2438
2103.82 2430
2103.92 2414
2104.03 2391
2104.13 2361
2104.24 2326
2104.34 2290
2104.45 2253
2104.55 2217
2104.66 2184
2104.76 2154
2104.87 2129
2104.97 2108
2105.08 2095
2105.18 2090
2105.29 2096
2105.39 2110
2105.50 2131
2105.60 2156
2105.71 2181
2105.82 2201
2105.92 2215
2106.03 2220
2106.13 2219
2106.24 2214
2106.34 2210
2106.45 2208
2106.55 2211
2106.66 2219
2106.76 2231
2106.87 2247
2106.97 2263
2107.08 2279
2107.18 2295
2107.29 2309
2107.39 2322
2107.50 2333
2107.60 2340
2107.71 2343
2107.81 2341
2107.92 2337
2108.02 2330
2108.13 2324
2108.23 2319
2108.34 2316
2108.45 2314
2108.55 2313
2108.66 2311
2108.76 2307
2108.87 2303
2108.97 2299
2109.08 2296
2109.18 2295
2109.29 2297
2109.39 2300
2109.50 2305
2109.60 2308
2109.71 2310
2109.81 2309
2109.92 2308
2110.02 2304
2110.13 2299
2110.23 2292
2110.34 2282
2110.45 2269
2110.55 2252
2110.66 2234
2110.76 2217
2110.87 2203
2110.97 2194
2111.08 2193
2111.18 2200
2111.29 2213
2111.39 2230
2111.50 2247
2111.60 2261
2111.71 2270
2111.81 2272
2111.92 2268
2112.02 2259
2112.13 2248
2112.24 2236
2112.34 2225
2112.45 2215
2112.55 2207
2112.66 2201
2112.76 2197
2112.87 2195
2112.97 2197
2113.08 2201
2113.18 2207
2113.29 2215
2113.39 2222
2113.50 2227
2113.60 2230
2113.71 2231
2113.82 2230
2113.92 2229
2114.03 2230
2114.13 2233
2114.24 2237
2114.34 2243
2114.45 2249
2114.55 2255
2114.66 2258
2114.76 2260
2114.87 2261
2114.97 2260
2115.08 2257
2115.19 2253
2115.29 2247
2115.40 2237
2115.50 2225
2115.61 2210
2115.71 2194
2115.82 2178
2115.92 2165
2116.03 2156
2116.13 2152
2116.24 2153
2116.35 2158
2116.45 2164
2116.56 2169
2116.66 2170
2116.77 2169
2116.87 2164
2116.98 2160
2117.08 2158
2117.19 2160
2117.29 2166
2117.40 2176
2117.51 2188
2117.61 2199
2117.72 2208
2117.82 2214
2117.93 2216
2118.03 2215
2118.14 2213
2118.24 2209
2118.35 2205
2118.45 2199
2118.56 2191
2118.67 2181
2118.77 2169
2118.88 2157
2118.98 2147
2119.09 2142
2119.19 2143
2119.30 2152
2119.40 2166
2119.51 2181
2119.62 2194
2119.72 2202
2119.83 2204
2119.93 2201
2120.04 2196
2120.14 2191
2120.25 2188
2120.35 2191
2120.46 2196
2120.56 2204
2120.67 2212
2120.78 2217
2120.88 2218
2120.99 2215
2121.09 2209
2121.20 2200
2121.30 2192
2121.41 2187
2121.51 2185
2121.62 2188
2121.73 2197
2121.83 2210
2121.94 2226
2122.04 2244
2122.15 2263
2122.25 2281
2122.36 2299
2122.46 2313
2122.57 2324
2122.68 2329
2122.78 2327
2122.89 2319
2122.99 2305
2123.10 2289
2123.20 2273
2123.31 2260
2123.42 2253
2123.52 2252
2123.63 2258
2123.73 2269
2123.84 2282
2123.94 2295
2124.05 2306
2124.15 2313
2124.26 2317
2124.37 2319
2124.47 2318
2124.58 2318
2124.68 2319
2124.79 2321
2124.89 2325
2125.00 2330
2125.11 2335
2125.21 2340
2125.32 2343
2125.42 2345
2125.53 2345
2125.63 2345
2125.74 2345
2125.84 2347
2125.95 2351
2126.06 2358
2126.16 2367
2126.27 2377
2126.37 2386
2126.48 2394
2126.58 2398
2126.69 2397
2126.80 2392
2126.90 2383
2127.01 2371
2127.11 2358
2127.22 2344
2127.32 2328
2127.43 2310
2127.54 2290
2127.64 2267
2127.75 2242
2127.85 2217
2127.96 2193
2128.06 2173
2128.17 2158
2128.28 2149
2128.38 2146
2128.49 2147
2128.59 2151
2128.70 2155
2128.80 2160
2128.91 2164
2129.02 2167
2129.12 2170
2129.23 2173
2129.33 2175
2129.44 2177
2129.54 2179
2129.65 2180
2129.76 2182
2129.86 2184
2129.97 2187
2130.07 2189
2130.18 2192
2130.29 2195
2130.39 2197
2130.50 2198
2130.60 2200
2130.71 2202
2130.81 2206
2130.92 2213
2131.03 2224
2131.13 2238
2131.24 2255
2131.34 2272
2131.45 2288
2131.55 2302
2131.66 2312
2131.77 2317
2131.87 2317
2131.98 2313
2132.08 2305
2132.19 2296
2132.30 2286
2132.40 2277
2132.51 2269
2132.61 2262
2132.72 2257
2132.82 2252
2132.93 2249
2133.04 2247
2133.14 2246
2133.25 2246
2133.35 2247
2133.46 2248
2133.57 2249
2133.67 2248
2133.78 2246
2133.88 2243
2133.99 2240
2134.10 2238
2134.20 2238
2134.31 2241
2134.41 2248
2134.52 2256
2134.62 2265
2134.73 2274
2134.84 2281
2134.94 2285
2135.05 2286
2135.15 2282
2135.26 2274
2135.37 2263
2135.47 2250
2135.58 2238
2135.68 2229
2135.79 2225
2135.90 2227
2136.00 2235
2136.11 2246
2136.21 2259
2136.32 2271
2136.42 2281
2136.53 2290
2136.64 2296
2136.74 2303
2136.85 2309
2136.95 2316
2137.06 2323
2137.17 2327
2137.27 2329
2137.38 2326
2137.48 2321
2137.59 2312
2137.70 2302
2137.80 2292
2137.91 2284
2138.01 2280
2138.12 2280
2138.23 2283
2138.33 2291
2138.44 2299
2138.54 2308
2138.65 2315
2138.76 2318
2138.86 2317
2138.97 2312
2139.07 2306
2139.18 2298
2139.29 2290
2139.39 2285
2139.50 2283
2139.60 2285
2139.71 2290
2139.82 2298
2139.92 2306
2140.03 2314
2140.13 2318
2140.24 2316
2140.35 2307
2140.45 2293
2140.56 2273
2140.66 2252
2140.77 2231
2140.88 2213
2140.98 2199
2141.09 2189
2141.19 2181
2141.30 2175
2141.41 2170
2141.51 2165
2141.62 2163
2141.72 2163
2141.83 2166
2141.94 2173
2142.04 2182
2142.15 2192
2142.26 2203
2142.36 2214
2142.47 2226
2142.57 2239
2142.68 2254
2142.79 2269
2142.89 2284
2143.00 2294
2143.10 2298
2143.21 2295
2143.32 2285
2143.42 2272
2143.53 2257
2143.63 2245
2143.74 2237
2143.85 2234
2143.95 2236
2144.06 2240
2144.16 2244
2144.27 2248
2144.38 2251
2144.48 2254
2144.59 2259
2144.70 2266
2144.80 2275
2144.91 2284
2145.01 2291
2145.12 2295
2145.23 2294
2145.33 2288
2145.44 2280
2145.54 2270
2145.65 2261
2145.76 2254
2145.86 2253
2145.97 2255
2146.08 2261
2146.18 2269
2146.29 2277
2146.39 2283
2146.50 2287
2146.61 2288
2146.71 2289
2146.82 2290
2146.93 2293
2147.03 2298
2147.14 2304
2147.24 2311
2147.35 2317
2147.46 2319
2147.56 2316
2147.67 2309
2147.77 2298
2147.88 2285
2147.99 2274
2148.09 2265
2148.20 2261
2148.31 2262
2148.41 2270
2148.52 2282
2148.62 2297
2148.73 2314
2148.84 2329
2148.94 2342
2149.05 2350
2149.16 2354
2149.26 2353
2149.37 2348
2149.47 2339
2149.58 2327
2149.69 2313
2149.79 2296
2149.90 2278
2150.01 2258
2150.11 2237
2150.22 2219
2150.32 2202
2150.43 2190
2150.54 2182
2150.64 2178
2150.75 2178
2150.86 2180
2150.96 2181
2151.07 2182
2151.17 2181
2151.28 2179
2151.39 2176
2151.49 2173
2151.60 2174
2151.71 2178
2151.81 2186
2151.92 2197
2152.03 2208
2152.13 2219
2152.24 2227
2152.34 2230
2152.45 2228
2152.56 2224
2152.66 2217
2152.77 2212
2152.88 2208
2152.98 2208
2153.09 2212
2153.19 2220
2153.30 2231
2153.41 2245
2153.51 2262
2153.62 2279
2153.73 2295
2153.83 2309
2153.94 2320
2154.05 2326
2154.15 2327
2154.26 2323
2154.36 2313
2154.47 2299
2154.58 2283
2154.68 2265
2154.79 2248
2154.90 2233
2155.00 2222
2155.11 2216
2155.22 2215
2155.32 2219
2155.43 2226
2155.54 2237
2155.64 2250
2155.75 2263
2155.85 2275
2155.96 2286
2156.07 2295
2156.17 2302
2156.28 2307
2156.39 2310
2156.49 2311
2156.60 2312
2156.71 2312
2156.81 2313
2156.92 2314
2157.03 2316
2157.13 2320
2157.24 2325
2157.34 2330
2157.45 2335
2157.56 2338
2157.66 2337
2157.77 2332
2157.88 2323
2157.98 2309
2158.09 2293
2158.20 2277
2158.30 2262
2158.41 2250
2158.52 2242
2158.62 2237
2158.73 2234
2158.83 2233
2158.94 2231
2159.05 2228
2159.15 2225
2159.26 2222
2159.37 2221
2159.47 2222
2159.58 2227
2159.69 2235
2159.79 2247
2159.90 2262
2160.01 2279
2160.11 2295
2160.22 2310
2160.33 2321
2160.43 2327
2160.54 2328
2160.65 2324
2160.75 2316
2160.86 2306
2160.97 2297
2161.07 2290
2161.18 2287
2161.28 2288
2161.39 2292
2161.50 2298
2161.60 2304
2161.71 2309
2161.82 2310
2161.92 2308
2162.03 2302
2162.14 2295
2162.24 2289
2162.35 2284
2162.46 2283
2162.56 2285
2162.67 2287
2162.78 2288
2162.88 2285
2162.99 2277
2163.10 2264
2163.20 2248
2163.31 2232
2163.42 2221
2163.52 2216
2163.63 2218
2163.74 2228
2163.84 2242
2163.95 2257
2164.06 2270
2164.16 2280
2164.27 2285
2164.38 2285
2164.48 2284
2164.59 2281
2164.70 2281
2164.80 2284
2164.91 2291
2165.02 2302
2165.12 2316
2165.23 2331
2165.34 2344
2165.44 2353
2165.55 2356
2165.66 2354
2165.76 2347
2165.87 2338
2165.98 2329
2166.08 2321
2166.19 2317
2166.30 2315
2166.40 2316
2166.51 2318
2166.62 2320
2166.72 2322
2166.83 2324
2166.94 2327
2167.04 2331
2167.15 2335
2167.26 2338
2167.36 2339
2167.47 2337
2167.58 2332
2167.68 2323
2167.79 2312
2167.90 2301
2168.00 2290
2168.11 2281
2168.22 2273
2168.32 2268
2168.43 2264
2168.54 2261
2168.64 2258
2168.75 2253
2168.86 2247
2168.96 2241
2169.07 2234
2169.18 2227
2169.28 2220
2169.39 2213
2169.50 2207
2169.60 2201
2169.71 2195
2169.82 2190
2169.92 2188
2170.03 2188
2170.14 2193
2170.24 2201
2170.35 2213
2170.46 2227
2170.56 2241
2170.67 2253
2170.78 2263
2170.88 2270
2170.99 2275
2171.10 2277
2171.21 2278
2171.31 2278
2171.42 2277
2171.53 2274
2171.63 2269
2171.74 2263
2171.85 2256
2171.95 2251
2172.06 2248
2172.17 2247
2172.27 2249
2172.38 2252
2172.49 2256
2172.59 2258
2172.70 2257
2172.81 2252
2172.91 2244
2173.02 2234
2173.13 2225
2173.23 2217
2173.34 2212
2173.45 2209
2173.56 2209
2173.66 2209
2173.77 2210
2173.88 2210
2173.98 2210
2174.09 2209
2174.20 2209
2174.30 2208
2174.41 2208
2174.52 2207
2174.62 2207
2174.73 2208
2174.84 2211
2174.94 2217
2175.05 2226
2175.16 2239
2175.26 2255
2175.37 2270
2175.48 2284
2175.59 2295
2175.69 2300
2175.80 2300
2175.91 2295
2176.01 2284
2176.12 2270
2176.23 2253
2176.33 2237
2176.44 2221
2176.55 2210
2176.65 2202
2176.76 2201
2176.87 2205
2176.98 2216
2177.08 2230
2177.19 2248
2177.30 2267
2177.40 2285
2177.51 2300
2177.62 2311
2177.72 2319
2177.83 2323
2177.94 2326
2178.04 2328
2178.15 2330
2178.26 2332
2178.37 2335
2178.47 2338
2178.58 2340
2178.69 2343
2178.79 2345
2178.90 2348
2179.01 2351
2179.11 2355
2179.22 2359
2179.33 2362
2179.44 2363
2179.54 2361
2179.65 2355
2179.76 2347
2179.86 2336
2179.97 2324
2180.08 2312
2180.18 2299
2180.29 2287
2180.40 2277
2180.51 2268
2180.61 2261
2180.72 2256
2180.83 2255
2180.93 2255
2181.04 2258
2181.15 2262
2181.25 2268
2181.36 2274
2181.47 2280
2181.58 2285
2181.68 2291
2181.79 2297
2181.90 2302
2182.00 2306
2182.11 2309
2182.22 2308
2182.33 2304
2182.43 2298
2182.54 2292
2182.65 2289
2182.75 2291
2182.86 2300
2182.97 2316
2183.07 2338
2183.18 2361
2183.29 2382
2183.40 2397
2183.50 2405
2183.61 2403
2183.72 2394
2183.82 2378
2183.93 2357
2184.04 2333
2184.15 2309
2184.25 2287
2184.36 2270
2184.47 2257
2184.57 2250
2184.68 2249
2184.79 2252
2184.90 2258
2185.00 2266
2185.11 2275
2185.22 2285
2185.32 2295
2185.43 2305
2185.54 2311
2185.65 2314
2185.75 2310
2185.86 2299
2185.97 2283
2186.07 2262
2186.18 2241
2186.29 2223
2186.40 2209
2186.50 2200
2186.61 2198
2186.72 2199
2186.82 2204
2186.93 2211
2187.04 2218
2187.15 2226
2187.25 2235
2187.36 2244
2187.47 2253
2187.57 2261
2187.68 2268
2187.79 2275
2187.90 2280
2188.00 2284
2188.11 2285
2188.22 2284
2188.33 2280
2188.43 2272
2188.54 2261
2188.65 2249
2188.75 2238
2188.86 2230
2188.97 2227
2189.08 2229
2189.18 2234
2189.29 2241
2189.40 2248
2189.50 2254
2189.61 2258
2189.72 2259
2189.83 2261
2189.93 2262
2190.04 2264
2190.15 2267
2190.26 2270
2190.36 2272
2190.47 2274
2190.58 2274
2190.68 2273
2190.79 2272
2190.90 2271
2191.01 2272
2191.11 2275
2191.22 2279
2191.33 2282
2191.44 2283
2191.54 2280
2191.65 2274
2191.76 2265
2191.86 2254
2191.97 2245
2192.08 2238
2192.19 2236
2192.29 2236
2192.40 2238
2192.51 2240
2192.62 2241
2192.72 2240
2192.83 2239
2192.94 2238
2193.04 2238
2193.15 2241
2193.26 2247
2193.37 2253
2193.47 2259
2193.58 2262
2193.69 2261
2193.80 2256
2193.90 2247
2194.01 2238
2194.12 2228
2194.23 2219
2194.33 2213
2194.44 2210
2194.55 2208
2194.66 2207
2194.76 2205
2194.87 2200
2194.98 2194
2195.08 2186
2195.19 2178
2195.30 2172
2195.41 2168
2195.51 2168
2195.62 2170
2195.73 2172
2195.84 2173
2195.94 2171
2196.05 2166
2196.16 2158
2196.27 2150
2196.37 2144
2196.48 2142
2196.59 2146
2196.70 2155
2196.80 2169
2196.91 2187
2197.02 2205
2197.13 2223
2197.23 2237
2197.34 2246
2197.45 2250
2197.55 2249
2197.66 2245
2197.77 2237
2197.88 2229
2197.98 2221
2198.09 2214
2198.20 2210
2198.31 2209
2198.41 2212
2198.52 2217
2198.63 2224
2198.74 2231
2198.84 2237
2198.95 2240
2199.06 2240
2199.17 2237
2199.27 2231
2199.38 2224
2199.49 2217
2199.60 2209
2199.70 2203
2199.81 2197
2199.92 2193
2200.03 2190
2200.13 2190
2200.24 2191
2200.35 2195
2200.46 2199
2200.56 2205
2200.67 2210
2200.78 2216
2200.89 2222
2200.99 2228
2201.10 2232
2201.21 2237
2201.32 2240
2201.42 2240
2201.53 2239
2201.64 2235
2201.75 2230
2201.85 2225
2201.96 2222
2202.07 2222
2202.18 2224
2202.28 2229
2202.39 2236
2202.50 2242
2202.61 2247
2202.71 2251
2202.82 2254
2202.93 2257
2203.04 2258
2203.15 2258
2203.25 2256
2203.36 2250
2203.47 2241
2203.58 2229
2203.68 2214
2203.79 2199
2203.90 2185
2204.01 2177
2204.11 2172
2204.22 2173
2204.33 2177
2204.44 2183
2204.54 2190
2204.65 2195
2204.76 2200
2204.87 2202
2204.97 2202
2205.08 2200
2205.19 2196
2205.30 2189
2205.40 2180
2205.51 2169
2205.62 2156
2205.73 2144
2205.84 2133
2205.94 2125
2206.05 2122
2206.16 2123
2206.27 2129
2206.37 2139
2206.48 2150
2206.59 2162
2206.70 2172
2206.80 2179
2206.91 2183
2207.02 2184
2207.13 2185
2207.23 2186
2207.34 2187
2207.45 2190
2207.56 2193
2207.67 2194
2207.77 2191
2207.88 2183
2207.99 2170
2208.10 2153
2208.20 2137
2208.31 2124
2208.42 2117
2208.53 2117
2208.63 2124
2208.74 2135
2208.85 2147
2208.96 2158
2209.07 2165
2209.17 2169
2209.28 2170
2209.39 2170
2209.50 2170
2209.60 2170
2209.71 2170
2209.82 2170
2209.93 2169
2210.04 2166
2210.14 2162
2210.25 2159
2210.36 2158
2210.47 2159
2210.57 2164
2210.68 2170
2210.79 2177
2210.90 2182
2211.00 2184
2211.11 2180
2211.22 2171
2211.33 2158
2211.44 2143
2211.54 2127
2211.65 2112
2211.76 2099
2211.87 2091
2211.97 2088
2212.08 2090
2212.19 2095
2212.30 2104
2212.41 2113
2212.51 2121
2212.62 2127
2212.73 2130
2212.84 2131
2212.95 2131
2213.05 2133
2213.16 2138
2213.27 2146
2213.38 2158
2213.48 2171
2213.59 2183
2213.70 2192
2213.81 2196
2213.92 2195
2214.02 2190
2214.13 2183
2214.24 2176
2214.35 2170
2214.45 2167
2214.56 2166
2214.67 2166
2214.78 2165
2214.89 2163
2214.99 2159
2215.10 2154
2215.21 2147
2215.32 2139
2215.43 2131
2215.53 2122
2215.64 2113
2215.75 2103
2215.86 2092
2215.96 2082
2216.07 2074
2216.18 2068
2216.29 2066
2216.40 2069
2216.50 2076
2216.61 2087
2216.72 2098
2216.83 2109
2216.94 2117
2217.04 2122
2217.15 2124
2217.26 2123
2217.37 2122
2217.48 2121
2217.58 2122
2217.69 2125
2217.80 2130
2217.91 2135
2218.02 2141
2218.12 2146
2218.23 2150
2218.34 2153
2218.45 2154
2218.55 2152
2218.66 2146
2218.77 2136
2218.88 2121
2218.99 2104
2219.09 2085
2219.20 2067
2219.31 2053
2219.42 2045
2219.53 2043
2219.63 2046
2219.74 2052
2219.85 2059
2219.96 2064
2220.07 2066
2220.17 2066
2220.28 2063
2220.39 2060
2220.50 2058
2220.61 2059
2220.71 2062
2220.82 2068
2220.93 2074
2221.04 2080
2221.15 2085
2221.25 2089
2221.36 2094
2221.47 2099
2221.58 2106
2221.69 2116
2221.79 2128
2221.90 2141
2222.01 2154
2222.12 2166
2222.23 2174
2222.33 2177
2222.44 2177
2222.55 2171
2222.66 2161
2222.77 2147
2222.87 2131
2222.98 2114
2223.09 2100
2223.20 2088
2223.31 2081
2223.42 2080
2223.52 2082
2223.63 2089
2223.74 2096
2223.85 2104
2223.96 2110
2224.06 2115
2224.17 2119
2224.28 2123
2224.39 2129
2224.50 2136
2224.60 2146
2224.71 2156
2224.82 2167
2224.93 2175
2225.04 2179
2225.14 2178
2225.25 2172
2225.36 2160
2225.47 2146
2225.58 2131
2225.69 2117
2225.79 2106
2225.90 2100
2226.01 2099
2226.12 2104
2226.23 2114
2226.33 2126
2226.44 2140
2226.55 2152
2226.66 2160
2226.77 2163
2226.87 2160
2226.98 2151
2227.09 2137
2227.20 2122
2227.31 2109
2227.42 2098
2227.52 2092
2227.63 2091
2227.74 2091
2227.85 2093
2227.96 2094
2228.06 2094
2228.17 2093
2228.28 2091
2228.39 2090
2228.50 2090
2228.61 2092
2228.71 2096
2228.82 2103
2228.93 2112
2229.04 2123
2229.15 2137
2229.25 2152
2229.36 2169
2229.47 2187
2229.58 2204
2229.69 2218
2229.80 2230
2229.90 2237
2230.01 2239
2230.12 2235
2230.23 2225
2230.34 2211
2230.45 2193
2230.55 2175
2230.66 2159
2230.77 2145
2230.88 2135
2230.99 2128
2231.09 2123
2231.20 2117
2231.31 2111
2231.42 2104
2231.53 2096
2231.64 2089
2231.74 2084
2231.85 2082
2231.96 2082
2232.07 2086
2232.18 2093
2232.29 2102
2232.39 2113
2232.50 2125
2232.61 2137
2232.72 2149
2232.83 2159
2232.94 2167
2233.04 2173
2233.15 2177
2233.26 2181
2233.37 2186
2233.48 2194
2233.59 2205
2233.69 2219
2233.80 2234
2233.91 2246
2234.02 2255
2234.13 2258
2234.23 2254
2234.34 2243
2234.45 2228
2234.56 2211
2234.67 2193
2234.78 2176
2234.89 2160
2234.99 2145
2235.10 2131
2235.21 2118
2235.32 2105
2235.43 2094
2235.54 2086
2235.64 2083
2235.75 2086
2235.86 2094
2235.97 2107
2236.08 2121
2236.19 2136
2236.29 2151
2236.40 2164
2236.51 2176
2236.62 2187
2236.73 2199
2236.84 2210
2236.94 2218
2237.05 2224
2237.16 2227
2237.27 2225
2237.38 2221
2237.49 2216
2237.59 2211
2237.70 2206
2237.81 2203
2237.92 2199
2238.03 2194
2238.14 2188
2238.24 2179
2238.35 2169
2238.46 2158
2238.57 2148
2238.68 2140
2238.79 2133
2238.90 2130
2239.00 2129
2239.11 2132
2239.22 2138
2239.33 2147
2239.44 2156
2239.55 2167
2239.65 2176
2239.76 2184
2239.87 2190
2239.98 2193
2240.09 2195
2240.20 2194
2240.31 2193
2240.41 2191
2240.52 2190
2240.63 2188
2240.74 2186
2240.85 2183
2240.96 2180
2241.06 2178
2241.17 2177
2241.28 2178
2241.39 2179
2241.50 2180
2241.61 2180
2241.72 2176
2241.82 2168
2241.93 2155
2242.04 2141
2242.15 2126
2242.26 2114
2242.37 2107
2242.48 2106
2242.58 2109
2242.69 2116
2242.80 2123
2242.91 2129
2243.02 2133
2243.13 2135
2243.24 2137
2243.34 2141
2243.45 2147
2243.56 2155
2243.67 2167
2243.78 2180
2243.89 2193
2244.00 2205
2244.10 2214
2244.21 2220
2244.32 2224
2244.43 2225
2244.54 2226
2244.65 2227
2244.76 2230
2244.86 2234
2244.97 2240
2245.08 2244
2245.19 2245
2245.30 2242
2245.41 2235
2245.52 2222
2245.62 2206
2245.73 2189
2245.84 2173
2245.95 2160
2246.06 2150
2246.17 2146
2246.28 2147
2246.38 2154
2246.49 2165
2246.60 2181
2246.71 2199
2246.82 2218
2246.93 2235
2247.04 2251
2247.14 2262
2247.25 2269
2247.36 2272
2247.47 2269
2247.58 2262
2247.69 2251
2247.80 2238
2247.91 2222
2248.01 2206
2248.12 2191
2248.23 2178
2248.34 2166
2248.45 2157
2248.56 2147
2248.67 2137
2248.77 2127
2248.88 2116
2248.99 2106
2249.10 2098
2249.21 2093
2249.32 2093
2249.43 2098
2249.54 2107
2249.64 2118
2249.75 2130
2249.86 2141
2249.97 2150
2250.08 2157
2250.19 2161
2250.30 2162
2250.41 2161
2250.51 2158
2250.62 2152
2250.73 2146
2250.84 2141
2250.95 2136
2251.06 2134
2251.17 2135
2251.28 2138
2251.38 2143
2251.49 2149
2251.60 2155
2251.71 2161
2251.82 2168
2251.93 2174
2252.04 2180
2252.15 2186
2252.25 2192
2252.36 2198
2252.47 2203
2252.58 2208
2252.69 2214
2252.80 2221
2252.91 2229
2253.02 2237
2253.12 2244
2253.23 2249
2253.34 2251
2253.45 2249
2253.56 2244
2253.67 2235
2253.78 2226
2253.89 2217
2253.99 2209
2254.10 2203
2254.21 2199
2254.32 2198
2254.43 2201
2254.54 2207
2254.65 2215
2254.76 2225
2254.86 2236
2254.97 2244
2255.08 2249
2255.19 2250
2255.30 2248
2255.41 2244
2255.52 2241
2255.63 2241
2255.74 2243
2255.84 2250
2255.95 2258
2256.06 2268
2256.17 2276
2256.28 2282
2256.39 2284
2256.50 2281
2256.61 2273
2256.72 2259
2256.82 2241
2256.93 2218
2257.04 2194
2257.15 2170
2257.26 2149
2257.37 2133
2257.48 2124
2257.59 2120
2257.70 2121
2257.80 2125
2257.91 2129
2258.02 2133
2258.13 2134
2258.24 2134
2258.35 2134
2258.46 2135
2258.57 2139
2258.68 2146
2258.78 2157
2258.89 2172
2259.00 2188
2259.11 2205
2259.22 2220
2259.33 2232
2259.44 2240
2259.55 2242
2259.66 2241
2259.76 2238
2259.87 2232
2259.98 2225
2260.09 2217
2260.20 2207
2260.31 2194
2260.42 2179
2260.53 2163
2260.64 2146
2260.75 2132
2260.85 2122
2260.96 2117
2261.07 2118
2261.18 2124
2261.29 2135
2261.40 2149
2261.51 2163
2261.62 2178
2261.73 2192
2261.84 2204
2261.94 2214
2262.05 2222
2262.16 2228
2262.27 2231
2262.38 2231
2262.49 2228
2262.60 2223
2262.71 2217
2262.82 2211
2262.93 2207
2263.03 2206
2263.14 2209
2263.25 2216
2263.36 2226
2263.47 2236
2263.58 2244
2263.69 2248
2263.80 2246
2263.91 2236
2264.02 2220
2264.12 2199
2264.23 2176
2264.34 2154
2264.45 2135
2264.56 2121
2264.67 2112
2264.78 2106
2264.89 2102
2265.00 2097
2265.11 2092
2265.22 2086
2265.32 2081
2265.43 2079
2265.54 2080
2265.65 2086
2265.76 2097
2265.87 2111
2265.98 2128
2266.09 2144
2266.20 2159
2266.31 2169
2266.42 2176
2266.52 2178
2266.63 2175
2266.74 2168
2266.85 2159
2266.96 2148
2267.07 2137
2267.18 2128
2267.29 2120
2267.40 2115
2267.51 2112
2267.62 2113
2267.72 2116
2267.83 2122
2267.94 2130
2268.05 2139
2268.16 2147
2268.27 2155
2268.38 2161
2268.49 2165
2268.60 2168
2268.71 2169
2268.82 2169
2268.93 2169
2269.03 2170
2269.14 2171
2269.25 2174
2269.36 2178
2269.47 2183
2269.58 2188
2269.69 2193
2269.80 2199
2269.91 2204
2270.02 2208
2270.13 2209
2270.24 2208
2270.34 2204
2270.45 2198
2270.56 2190
2270.67 2181
2270.78 2172
2270.89 2162
2271.00 2153
2271.11 2143
2271.22 2133
2271.33 2123
2271.44 2113
2271.55 2105
2271.66 2097
2271.76 2092
2271.87 2091
2271.98 2091
2272.09 2094
2272.20 2097
2272.31 2101
2272.42 2103
2272.53 2104
2272.64 2104
2272.75 2103
2272.86 2103
2272.97 2104
2273.08 2106
2273.19 2110
2273.29 2118
2273.40 2129
2273.51 2143
2273.62 2159
2273.73 2175
2273.84 2190
2273.95 2200
2274.06 2205
2274.17 2204
2274.28 2197
2274.39 2185
2274.50 2172
2274.61 2158
2274.72 2147
2274.82 2140
2274.93 2137
2275.04 2138
2275.15 2142
2275.26 2146
2275.37 2149
2275.48 2150
2275.59 2149
2275.70 2145
2275.81 2140
2275.92 2135
2276.03 2131
2276.14 2126
2276.25 2122
2276.35 2117
2276.46 2112
2276.57 2105
2276.68 2096
2276.79 2086
2276.90 2076
2277.01 2065
2277.12 2057
2277.23 2050
2277.34 2046
2277.45 2045
2277.56 2046
2277.67 2048
2277.78 2050
2277.89 2051
2278.00 2051
2278.10 2050
2278.21 2049
2278.32 2049
2278.43 2052
2278.54 2059
2278.65 2067
2278.76 2077
2278.87 2087
2278.98 2096
2279.09 2102
2279.20 2107
2279.31 2112
2279.42 2119
2279.53 2129
2279.64 2143
2279.75 2159
2279.86 2175
2279.96 2190
2280.07 2200
2280.18 2204
2280.29 2201
2280.40 2193
2280.51 2182
2280.62 2171
2280.73 2160
2280.84 2152
2280.95 2148
2281.06 2149
2281.17 2152
2281.28 2158
2281.39 2163
2281.50 2168
2281.61 2172
2281.72 2173
2281.83 2173
2281.93 2172
2282.04 2170
2282.15 2168
2282.26 2167
2282.37 2164
2282.48 2159
2282.59 2152
2282.70 2140
2282.81 2126
2282.92 2109
2283.03 2092
2283.14 2075
2283.25 2062
2283.36 2052
2283.47 2046
2283.58 2044
2283.69 2045
2283.80 2050
2283.91 2059
2284.02 2071
2284.13 2086
2284.23 2102
2284.34 2117
2284.45 2128
2284.56 2134
2284.67 2134
2284.78 2127
2284.89 2116
2285.00 2103
2285.11 2090
2285.22 2081
2285.33 2076
2285.44 2074
2285.55 2075
2285.66 2077
2285.77 2077
2285.88 2076
2285.99 2073
2286.10 2070
2286.21 2068
2286.32 2069
2286.43 2074
2286.54 2081
2286.64 2090
2286.75 2099
2286.86 2107
2286.97 2111
2287.08 2110
2287.19 2106
2287.30 2099
2287.41 2091
2287.52 2083
2287.63 2078
2287.74 2076
2287.85 2078
2287.96 2083
2288.07 2089
2288.18 2094
2288.29 2098
2288.40 2098
2288.51 2096
2288.62 2092
2288.73 2087
2288.84 2081
2288.95 2078
2289.06 2077
2289.17 2078
2289.28 2082
2289.39 2088
2289.50 2094
2289.60 2098
2289.71 2099
2289.82 2095
2289.93 2089
2290.04 2080
2290.15 2071
2290.26 2064
2290.37 2060
2290.48 2061
2290.59 2065
2290.70 2073
2290.81 2081
2290.92 2088
2291.03 2094
2291.14 2098
2291.25 2099
2291.36 2099
2291.47 2098
2291.58 2096
2291.69 2094
2291.80 2092
2291.91 2091
2292.02 2090
2292.13 2091
2292.24 2093
2292.35 2095
2292.46 2099
2292.57 2104
2292.68 2109
2292.79 2116
2292.90 2123
2293.01 2133
2293.12 2144
2293.23 2155
2293.33 2166
2293.44 2175
2293.55 2180
2293.66 2182
2293.77 2179
2293.88 2171
2293.99 2160
2294.10 2146
2294.21 2131
2294.32 2116
2294.43 2103
2294.54 2093
2294.65 2086
2294.76 2084
2294.87 2086
2294.98 2088
2295.09 2090
2295.20 2090
2295.31 2086
2295.42 2079
2295.53 2069
2295.64 2058
2295.75 2050
2295.86 2044
2295.97 2043
2296.08 2045
2296.19 2049
2296.30 2054
2296.41 2057
2296.52 2058
2296.63 2057
2296.74 2055
2296.85 2052
2296.96 2051
2297.07 2051
2297.18 2052
2297.29 2053
2297.40 2052
2297.51 2048
2297.62 2041
2297.73 2031
2297.84 2021
2297.95 2013
2298.06 2009
2298.17 2010
2298.28 2016
2298.39 2024
2298.50 2032
2298.61 2037
2298.72 2038
2298.83 2035
2298.94 2029
2299.05 2023
2299.16 2019
2299.27 2020
2299.38 2025
2299.49 2036
2299.60 2050
2299.71 2068
2299.81 2086
2299.92 2102
2300.03 2116
2300.14 2126
2300.25 2131
2300.36 2131
2300.47 2127
2300.58 2119
2300.69 2109
2300.80 2097
2300.91 2084
2301.02 2071
2301.13 2059
2301.24 2048
2301.35 2039
2301.46 2032
2301.57 2028
2301.68 2029
2301.79 2033
2301.90 2042
2302.01 2054
2302.12 2070
2302.23 2086
2302.34 2101
2302.45 2111
2302.56 2117
2302.67 2117
2302.78 2113
2302.89 2106
2303.00 2100
2303.11 2096
2303.22 2095
2303.33 2098
2303.44 2104
2303.55 2111
2303.66 2119
2303.77 2126
2303.88 2131
2303.99 2135
2304.10 2138
2304.21 2140
2304.32 2144
2304.43 2150
2304.54 2157
2304.65 2164
2304.76 2171
2304.87 2175
2304.98 2175
2305.09 2171
2305.20 2164
2305.31 2157
2305.42 2153
2305.53 2153
2305.64 2159
2305.75 2170
2305.86 2183
2305.97 2197
2306.08 2209
2306.19 2216
2306.30 2219
2306.41 2218
2306.52 2214
2306.63 2208
2306.74 2202
2306.85 2195
2306.96 2188
2307.07 2180
2307.18 2174
2307.29 2169
2307.40 2167
2307.51 2169
2307.62 2176
2307.74 2185
2307.85 2194
2307.96 2200
2308.07 2202
2308.18 2198
2308.29 2189
2308.40 2175
2308.51 2160
2308.62 2147
2308.73 2135
2308.84 2127
2308.95 2122
2309.06 2119
2309.17 2117
2309.28 2114
2309.39 2112
2309.50 2109
2309.61 2105
2309.72 2102
2309.83 2098
2309.94 2095
2310.05 2094
2310.16 2094
2310.27 2098
2310.38 2106
2310.49 2116
2310.60 2126
2310.71 2137
2310.82 2144
2310.93 2148
2311.04 2146
2311.15 2142
2311.26 2135
2311.37 2129
2311.48 2126
2311.59 2126
2311.70 2129
2311.81 2135
2311.92 2141
2312.03 2147
2312.14 2151
2312.25 2153
2312.36 2153
2312.47 2153
2312.58 2153
2312.69 2153
2312.80 2154
2312.91 2156
2313.02 2156
2313.13 2155
2313.24 2151
2313.35 2146
2313.46 2141
2313.57 2136
2313.68 2131
2313.79 2128
2313.90 2125
2314.01 2123
2314.13 2119
2314.24 2113
2314.35 2104
2314.46 2094
2314.57 2084
2314.68 2076
2314.79 2069
2314.90 2066
2315.01 2067
2315.12 2071
2315.23 2076
2315.34 2082
2315.45 2088
2315.56 2092
2315.67 2094
2315.78 2093
2315.89 2089
2316.00 2084
2316.11 2077
2316.22 2070
2316.33 2061
2316.44 2052
2316.55 2042
2316.66 2033
2316.77 2024
2316.88 2017
2316.99 2013
2317.10 2011
2317.21 2010
2317.32 2010
2317.43 2008
2317.54 2005
2317.65 2001
2317.76 1995
2317.88 1990
2317.99 1987
2318.10 1988
2318.21 1993
2318.32 2003
2318.43 2017
2318.54 2033
2318.65 2048
2318.76 2061
2318.87 2070
2318.98 2074
2319.09 2072
2319.20 2067
2319.31 2060
2319.42 2053
2319.53 2048
2319.64 2047
2319.75 2049
2319.86 2054
2319.97 2062
2320.08 2073
2320.19 2086
2320.30 2100
2320.41 2115
2320.52 2129
2320.63 2139
2320.74 2145
2320.86 2143
2320.97 2136
2321.08 2125
2321.19 2112
2321.30 2099
2321.41 2088
2321.52 2081
2321.63 2076
2321.74 2074
2321.85 2071
2321.96 2069
2322.07 2066
2322.18 2063
2322.29 2061
2322.40 2059
2322.51 2058
2322.62 2056
2322.73 2051
2322.84 2043
2322.95 2033
2323.06 2021
2323.17 2010
2323.28 2003
2323.40 2000
2323.51 2003
2323.62 2010
2323.73 2022
2323.84 2034
2323.95 2048
2324.06 2061
2324.17 2075
2324.28 2090
2324.39 2105
2324.50 2120
2324.61 2135
2324.72 2147
2324.83 2156
2324.94 2162
2325.05 2165
2325.16 2167
2325.27 2168
2325.38 2171
2325.49 2175
2325.61 2180
2325.72 2184
2325.83 2186
2325.94 2185
2326.05 2181
2326.16 2174
2326.27 2164
2326.38 2152
2326.49 2140
2326.60 2127
2326.71 2114
2326.82 2103
2326.93 2094
2327.04 2089
2327.15 2088
2327.26 2091
2327.37 2097
2327.48 2104
2327.59 2112
2327.71 2118
2327.82 2122
2327.93 2124
2328.04 2124
2328.15 2123
2328.26 2120
2328.37 2115
2328.48 2108
2328.59 2099
2328.70 2088
2328.81 2077
2328.92 2067
2329.03 2060
2329.14 2057
2329.25 2057
2329.36 2060
2329.47 2066
2329.59 2072
2329.70 2078
2329.81 2083
2329.92 2088
2330.03 2092
2330.14 2096
2330.25 2102
2330.36 2108
2330.47 2115
2330.58 2121
2330.69 2126
2330.80 2129
2330.91 2129
2331.02 2126
2331.13 2120
2331.25 2112
2331.36 2103
2331.47 2093
2331.58 2083
2331.69 2076
2331.80 2072
2331.91 2075
2332.02 2083
2332.13 2097
2332.24 2115
2332.35 2135
2332.46 2154
2332.57 2169
2332.68 2179
2332.79 2184
2332.91 2184
2333.02 2181
2333.13 2177
2333.24 2173
2333.35 2172
2333.46 2171
2333.57 2171
2333.68 2171
2333.79 2167
2333.90 2160
2334.01 2149
2334.12 2135
2334.23 2119
2334.34 2103
2334.46 2090
2334.57 2079
2334.68 2072
2334.79 2070
2334.90 2071
2335.01 2076
2335.12 2083
2335.23 2092
2335.34 2102
2335.45 2113
2335.56 2124
2335.67 2135
2335.78 2144
2335.89 2153
2336.01 2160
2336.12 2164
2336.23 2165
2336.34 2163
2336.45 2156
2336.56 2146
2336.67 2132
2336.78 2115
2336.89 2095
2337.00 2074
2337.11 2051
2337.22 2029
2337.34 2010
2337.45 1996
2337.56 1989
2337.67 1988
2337.78 1995
2337.89 2008
2338.00 2022
2338.11 2036
2338.22 2046
2338.33 2050
2338.44 2050
2338.55 2046
2338.66 2040
2338.78 2034
2338.89 2029
2339.00 2025
2339.11 2022
2339.22 2019
2339.33 2016
2339.44 2013
2339.55 2011
2339.66 2010
2339.77 2011
2339.88 2014
2340.00 2020
2340.11 2027
2340.22 2033
2340.33 2038
2340.44 2043
2340.55 2047
2340.66 2051
2340.77 2055
2340.88 2059
2340.99 2063
2341.10 2066
2341.21 2068
2341.33 2071
2341.44 2075
2341.55 2082
2341.66 2093
2341.77 2108
2341.88 2125
2341.99 2141
2342.10 2155
2342.21 2162
2342.32 2163
2342.43 2158
2342.55 2147
2342.66 2133
2342.77 2118
2342.88 2103
2342.99 2091
2343.10 2081
2343.21 2075
2343.32 2071
2343.43 2069
2343.54 2068
2343.65 2066
2343.77 2061
2343.88 2053
2343.99 2042
2344.10 2030
2344.21 2016
2344.32 2004
2344.43 1995
2344.54 1988
2344.65 1985
2344.76 1984
2344.88 1985
2344.99 1987
2345.10 1991
2345.21 1996
2345.32 2001
2345.43 2007
2345.54 2011
2345.65 2014
2345.76 2016
2345.87 2017
2345.99 2019
2346.10 2021
2346.21 2024
2346.32 2030
2346.43 2036
2346.54 2043
2346.65 2050
2346.76 2057
2346.87 2065
2346.98 2072
2347.10 2079
2347.21 2086
2347.32 2093
2347.43 2100
2347.54 2106
2347.65 2110
2347.76 2114
2347.87 2117
2347.98 2119
2348.10 2120
2348.21 2117
2348.32 2112
2348.43 2103
2348.54 2092
2348.65 2078
2348.76 2064
2348.87 2049
2348.98 2035
2349.09 2023
2349.21 2012
2349.32 2002
2349.43 1992
2349.54 1982
2349.65 1973
2349.76 1965
2349.87 1956
2349.98 1948
2350.09 1941
2350.21 1936
2350.32 1932
2350.43 1930
2350.54 1930
2350.65 1934
2350.76 1939
2350.87 1945
2350.98 1953
2351.09 1960
2351.21 1966
2351.32 1970
2351.43 1971
2351.54 1971
2351.65 1969
2351.76 1966
2351.87 1963
2351.98 1961
2352.09 1960
2352.21 1959
2352.32 1958
2352.43 1957
2352.54 1955
2352.65 1953
2352.76 1951
2352.87 1948
2352.98 1946
2353.10 1943
2353.21 1939
2353.32 1932
2353.43 1922
2353.54 1911
2353.65 1899
2353.76 1888
2353.87 1880
2353.98 1874
2354.10 1873
2354.21 1873
2354.32 1876
2354.43 1879
2354.54 1883
2354.65 1888
2354.76 1894
2354.87 1901
2354.99 1909
2355.10 1916
2355.21 1923
2355.32 1927
2355.43 1928
2355.54 1925
2355.65 1922
2355.76 1918
2355.88 1916
2355.99 1918
2356.10 1924
2356.21 1934
2356.32 1948
2356.43 1963
2356.54 1977
2356.65 1989
2356.77 1997
2356.88 1999
2356.99 1996
2357.10 1988
2357.21 1978
2357.32 1966
2357.43 1955
2357.54 1947
2357.66 1944
2357.77 1946
2357.88 1952
2357.99 1959
2358.10 1966
2358.21 1970
2358.32 1970
2358.43 1966
2358.55 1959
2358.66 1951
2358.77 1946
2358.88 1943
2358.99 1945
2359.10 1950
2359.21 1957
2359.32 1964
2359.44 1969
2359.55 1971
2359.66 1971
2359.77 1970
2359.88 1967
2359.99 1963
2360.10 1958
2360.22 1952
2360.33 1946
2360.44 1940
2360.55 1935
2360.66 1934
2360.77 1938
2360.88 1951
2361.00 1970
2361.11 1997
2361.22 2027
2361.33 2058
2361.44 2086
2361.55 2108
2361.66 2124
2361.77 2133
2361.89 2137
2362.00 2136
2362.11 2133
2362.22 2129
2362.33 2124
2362.44 2119
2362.55 2113
2362.67 2108
2362.78 2104
2362.89 2100
2363.00 2096
2363.11 2091
2363.22 2085
2363.33 2077
2363.45 2067
2363.56 2054
2363.67 2040
2363.78 2028
2363.89 2018
2364.00 2013
2364.11 2014
2364.23 2022
2364.34 2035
2364.45 2051
2364.56 2070
2364.67 2087
2364.78 2102
2364.89 2113
2365.01 2119
2365.12 2120
2365.23 2117
2365.34 2111
2365.45 2102
2365.56 2089
2365.67 2075
2365.79 2058
2365.90 2042
2366.01 2028
2366.12 2017
2366.23 2012
2366.34 2013
2366.45 2021
2366.57 2035
2366.68 2051
2366.79 2069
2366.90 2085
2367.01 2097
2367.12 2106
2367.24 2112
2367.35 2116
2367.46 2119
2367.57 2123
2367.68 2127
2367.79 2132
2367.90 2137
2368.02 2141
2368.13 2142
2368.24 2141
2368.35 2138
2368.46 2133
2368.57 2128
2368.69 2123
2368.80 2117
2368.91 2112
2369.02 2105
2369.13 2097
2369.24 2088
2369.35 2078
2369.47 2069
2369.58 2063
2369.69 2061
2369.80 2064
2369.91 2070
2370.02 2079
2370.14 2087
2370.25 2093
2370.36 2095
2370.47 2093
2370.58 2086
2370.69 2076
2370.80 2064
2370.92 2052
2371.03 2042
2371.14 2036
2371.25 2033
2371.36 2032
2371.47 2031
2371.59 2029
2371.70 2025
2371.81 2018
2371.92 2008
2372.03 1997
2372.14 1987
2372.26 1979
2372.37 1974
2372.48 1972
2372.59 1973
2372.70 1975
2372.81 1978
2372.93 1980
2373.04 1981
2373.15 1980
2373.26 1978
2373.37 1977
2373.48 1976
2373.60 1976
2373.71 1977
2373.82 1980
2373.93 1984
2374.04 1989
2374.15 1995
2374.27 2001
2374.38 2006
2374.49 2012
2374.60 2016
2374.71 2019
2374.82 2022
2374.94 2024
2375.05 2028
2375.16 2034
2375.27 2044
2375.38 2058
2375.49 2077
2375.61 2097
2375.72 2115
2375.83 2130
2375.94 2137
2376.05 2137
2376.16 2129
2376.28 2116
2376.39 2099
2376.50 2082
2376.61 2066
2376.72 2054
2376.83 2044
2376.95 2038
2377.06 2033
2377.17 2029
2377.28 2027
2377.39 2027
2377.50 2029
2377.62 2033
2377.73 2040
2377.84 2048
2377.95 2056
2378.06 2063
2378.18 2067
2378.29 2067
2378.40 2064
2378.51 2058
2378.62 2050
2378.73 2043
2378.85 2039
2378.96 2038
2379.07 2041
2379.18 2047
2379.29 2054
2379.41 2061
2379.52 2066
2379.63 2070
2379.74 2075
2379.85 2081
2379.96 2091
2380.08 2103
2380.19 2117
2380.30 2131
2380.41 2141
2380.52 2147
2380.63 2148
2380.75 2144
2380.86 2138
2380.97 2130
2381.08 2122
2381.19 2115
2381.31 2108
2381.42 2101
2381.53 2093
2381.64 2085
2381.75 2078
2381.87 2071
2381.98 2065
2382.09 2059
2382.20 2053
2382.31 2045
2382.42 2035
2382.54 2024
2382.65 2014
2382.76 2005
2382.87 2000
2382.98 1998
2383.10 2000
2383.21 2004
2383.32 2010
2383.43 2014
2383.54 2017
2383.66 2017
2383.77 2016
2383.88 2014
2383.99 2011
2384.10 2010
2384.21 2011
2384.33 2014
2384.44 2018
2384.55 2024
2384.66 2030
2384.77 2036
2384.89 2043
2385.00 2049
2385.11 2055
2385.22 2060
2385.33 2064
2385.45 2065
2385.56 2063
2385.67 2058
2385.78 2049
2385.89 2038
2386.01 2028
2386.12 2020
2386.23 2018
2386.34 2021
2386.45 2031
2386.57 2044
2386.68 2060
2386.79 2074
2386.90 2086
2387.01 2094
2387.13 2098
2387.24 2098
2387.35 2096
2387.46 2093
2387.57 2091
2387.68 2089
2387.80 2090
2387.91 2094
2388.02 2101
2388.13 2109
2388.24 2118
2388.36 2126
2388.47 2130
2388.58 2130
2388.69 2124
2388.80 2115
2388.92 2103
2389.03 2091
2389.14 2081
2389.25 2074
2389.36 2072
2389.48 2072
2389.59 2076
2389.70 2082
2389.81 2089
2389.93 2096
2390.04 2102
2390.15 2107
2390.26 2110
2390.37 2110
2390.49 2109
2390.60 2104
2390.71 2099
2390.82 2092
2390.93 2084
2391.05 2075
2391.16 2067
2391.27 2057
2391.38 2047
2391.49 2036
2391.61 2025
2391.72 2015
2391.83 2006
2391.94 1998
2392.05 1990
2392.17 1982
2392.28 1975
2392.39 1971
2392.50 1970
2392.61 1975
2392.73 1985
2392.84 2001
2392.95 2019
2393.06 2036
2393.18 2050
2393.29 2056
2393.40 2056
2393.51 2050
2393.62 2040
2393.74 2029
2393.85 2017
2393.96 2008
2394.07 1999
2394.18 1993
2394.30 1987
2394.41 1983
2394.52 1981
2394.63 1980
2394.75 1982
2394.86 1985
2394.97 1990
2395.08 1995
2395.19 1999
2395.31 2001
2395.42 2001
2395.53 1997
2395.64 1992
2395.75 1985
2395.87 1979
2395.98 1973
2396.09 1970
2396.20 1969
2396.32 1969
2396.43 1969
2396.54 1968
2396.65 1965
2396.76 1961
2396.88 1955
2396.99 1949
2397.10 1943
2397.21 1937
2397.33 1933
2397.44 1929
2397.55 1927
2397.66 1927
2397.77 1927
2397.89 1929
2398.00 1933
2398.11 1937
2398.22 1941
2398.34 1945
2398.45 1949
2398.56 1952
2398.67 1954
2398.78 1955
2398.90 1957
2399.01 1958
2399.12 1960
2399.23 1964
2399.35 1969
2399.46 1975
2399.57 1981
2399.68 1987
2399.79 1991
2399.91 1994
2400.02 1995
2400.13 1997
2400.24 1999
2400.36 2003
2400.47 2010
2400.58 2018
2400.69 2028
2400.81 2036
2400.92 2043
2401.03 2048
2401.14 2049
2401.25 2046
2401.37 2041
2401.48 2034
2401.59 2025
2401.70 2015
2401.82 2007
2401.93 2002
2402.04 2001
2402.15 2003
2402.27 2010
2402.38 2018
2402.49 2026
2402.60 2031
2402.71 2031
2402.83 2024
2402.94 2010
2403.05 1990
2403.16 1967
2403.28 1943
2403.39 1920
2403.50 1901
2403.61 1887
2403.73 1877
2403.84 1871
2403.95 1869
2404.06 1869
2404.18 1872
2404.29 1876
2404.40 1883
2404.51 1891
2404.62 1900
2404.74 1908
2404.85 1915
2404.96 1920
2405.07 1924
2405.19 1927
2405.30 1929
2405.41 1931
2405.52 1935
2405.64 1940
2405.75 1947
2405.86 1957
2405.97 1968
2406.09 1982
2406.20 1996
2406.31 2010
2406.42 2023
2406.54 2034
2406.65 2041
2406.76 2045
2406.87 2045
2406.99 2041
2407.10 2033
2407.21 2022
2407.32 2008
2407.44 1993
2407.55 1977
2407.66 1963
2407.77 1951
2407.89 1941
2408.00 1937
2408.11 1937
2408.22 1943
2408.33 1955
2408.45 1971
2408.56 1991
2408.67 2012
2408.78 2034
2408.90 2054
2409.01 2072
2409.12 2088
2409.23 2104
2409.35 2119
2409.46 2135
2409.57 2150
2409.68 2162
2409.80 2170
2409.91 2171
2410.02 2166
2410.13 2155
2410.25 2140
2410.36 2123
2410.47 2106
2410.58 2090
2410.70 2076
2410.81 2063
2410.92 2049
2411.03 2035
2411.15 2020
2411.26 2005
2411.37 1991
2411.49 1980
2411.60 1970
2411.71 1963
2411.82 1958
2411.94 1956
2412.05 1956
2412.16 1958
2412.27 1963
2412.39 1972
2412.50 1983
2412.61 1997
2412.72 2011
2412.84 2023
2412.95 2033
2413.06 2040
2413.17 2046
2413.29 2050
2413.40 2053
2413.51 2055
2413.62 2057
2413.74 2058
2413.85 2058
2413.96 2055
2414.07 2051
2414.19 2047
2414.30 2043
2414.41 2042
2414.52 2043
2414.64 2048
2414.75 2056
2414.86 2066
2414.98 2076
2415.09 2085
2415.20 2090
2415.31 2090
2415.43 2086
2415.54 2076
2415.65 2063
2415.76 2049
2415.88 2037
2415.99 2029
2416.10 2027
2416.21 2031
2416.33 2038
2416.44 2048
2416.55 2055
2416.66 2059
2416.78 2058
2416.89 2050
2417.00 2039
2417.12 2025
2417.23 2013
2417.34 2004
2417.45 2000
2417.57 2001
2417.68 2007
2417.79 2016
2417.90 2027
2418.02 2037
2418.13 2045
2418.24 2050
2418.36 2052
2418.47 2052
2418.58 2051
2418.69 2049
2418.81 2048
2418.92 2046
2419.03 2043
2419.14 2039
2419.26 2034
2419.37 2029
2419.48 2025
2419.60 2023
2419.71 2023
2419.82 2024
2419.93 2026
2420.05 2026
2420.16 2023
2420.27 2016
2420.38 2007
2420.50 1997
2420.61 1989
2420.72 1984
2420.84 1983
2420.95 1987
2421.06 1993
2421.17 1999
2421.29 2003
2421.40 2004
2421.51 1999
2421.62 1991
2421.74 1980
2421.85 1967
2421.96 1954
2422.08 1943
2422.19 1934
2422.30 1927
2422.41 1922
2422.53 1918
2422.64 1916
2422.75 1916
2422.87 1920
2422.98 1927
2423.09 1937
2423.20 1950
2423.32 1964
2423.43 1978
2423.54 1989
2423.66 1998
2423.77 2003
2423.88 2006
2423.99 2008
2424.11 2009
2424.22 2009
2424.33 2009
2424.44 2007
2424.56 2005
2424.67 2002
2424.78 1997
2424.90 1991
2425.01 1984
2425.12 1978
2425.23 1973
2425.35 1970
2425.46 1971
2425.57 1975
2425.69 1983
2425.80 1992
2425.91 2003
2426.03 2011
2426.14 2015
2426.25 2016
2426.36 2013
2426.48 2009
2426.59 2006
2426.70 2007
2426.82 2014
2426.93 2027
2427.04 2044
2427.15 2062
2427.27 2079
2427.38 2092
2427.49 2099
2427.61 2100
2427.72 2095
2427.83 2086
2427.94 2076
2428.06 2064
2428.17 2054
2428.28 2044
2428.40 2036
2428.51 2029
2428.62 2025
2428.73 2024
2428.85 2024
2428.96 2027
2429.07 2031
2429.19 2034
2429.30 2036
2429.41 2035
2429.53 2031
2429.64 2024
2429.75 2016
2429.86 2007
2429.98 2000
2430.09 1995
2430.20 1992
2430.32 1992
2430.43 1994
2430.54 1997
2430.66 2000
2430.77 2003
2430.88 2007
2430.99 2012
2431.11 2017
2431.22 2022
2431.33 2027
2431.45 2030
2431.56 2030
2431.67 2025
2431.79 2015
2431.90 2003
2432.01 1990
2432.12 1978
2432.24 1969
2432.35 1962
2432.46 1956
2432.58 1951
2432.69 1943
2432.80 1932
2432.92 1920
2433.03 1908
2433.14 1898
2433.25 1894
2433.37 1895
2433.48 1901
2433.59 1909
2433.71 1919
2433.82 1927
2433.93 1932
2434.05 1933
2434.16 1931
2434.27 1926
2434.39 1920
2434.50 1914
2434.61 1906
2434.72 1899
2434.84 1893
2434.95 1887
2435.06 1883
2435.18 1881
2435.29 1881
2435.40 1883
2435.52 1886
2435.63 1890
2435.74 1896
2435.86 1903
2435.97 1913
2436.08 1925
2436.20 1938
2436.31 1953
2436.42 1968
2436.53 1982
2436.65 1994
2436.76 2002
2436.87 2008
2436.99 2012
2437.10 2015
2437.21 2018
2437.33 2021
2437.44 2023
2437.55 2025
2437.67 2024
2437.78 2019
2437.89 2012
2438.01 2003
2438.12 1994
2438.23 1988
2438.34 1986
2438.46 1989
2438.57 1997
2438.68 2009
2438.80 2022
2438.91 2035
2439.02 2047
2439.14 2054
2439.25 2056
2439.36 2054
2439.48 2047
2439.59 2035
2439.70 2021
2439.82 2005
2439.93 1990
2440.04 1975
2440.16 1963
2440.27 1953
2440.38 1946
2440.50 1942
2440.61 1940
2440.72 1940
2440.84 1941
2440.95 1944
2441.06 1946
2441.17 1949
2441.29 1950
2441.40 1949
2441.51 1948
2441.63 1945
2441.74 1942
2441.85 1940
2441.97 1940
2442.08 1943
2442.19 1947
2442.31 1954
2442.42 1960
2442.53 1965
2442.65 1967
2442.76 1966
2442.87 1962
2442.99 1958
2443.10 1954
2443.21 1952
2443.33 1953
2443.44 1957
2443.55 1964
2443.67 1971
2443.78 1978
2443.89 1984
2444.01 1988
2444.12 1992
2444.23 1995
2444.35 1998
2444.46 2003
2444.57 2008
2444.69 2014
2444.80 2020
2444.91 2026
2445.03 2031
2445.14 2033
2445.25 2032
2445.37 2025
2445.48 2014
2445.59 2000
2445.71 1985
2445.82 1971
2445.93 1959
2446.05 1951
2446.16 1947
2446.27 1945
2446.39 1945
2446.50 1944
2446.61 1941
2446.73 1936
2446.84 1929
2446.95 1919
2447.07 1908
2447.18 1896
2447.29 1884
2447.41 1873
2447.52 1865
2447.63 1859
2447.75 1858
2447.86 1861
2447.97 1869
2448.09 1881
2448.20 1895
2448.31 1908
2448.43 1920
2448.54 1930
2448.65 1938
2448.77 1944
2448.88 1950
2448.99 1956
2449.11 1964
2449.22 1972
2449.33 1980
2449.45 1988
2449.56 1994
2449.67 1999
2449.79 2003
2449.90 2006
2450.02 2008
2450.13 2010
2450.24 2010
2450.36 2010
2450.47 2010
2450.58 2009
2450.70 2009
2450.81 2011
2450.92 2015
2451.04 2021
2451.15 2028
2451.26 2035
2451.38 2043
2451.49 2048
2451.60 2051
2451.72 2050
2451.83 2044
2451.94 2033
2452.06 2016
2452.17 1995
2452.28 1972
2452.40 1948
2452.51 1928
2452.62 1911
2452.74 1901
2452.85 1897
2452.97 1899
2453.08 1904
2453.19 1913
2453.31 1922
2453.42 1931
2453.53 1942
2453.65 1953
2453.76 1965
2453.87 1979
2453.99 1993
2454.10 2007
2454.21 2018
2454.33 2025
2454.44 2025
2454.55 2019
2454.67 2008
2454.78 1995
2454.90 1983
2455.01 1975
2455.12 1972
2455.24 1974
2455.35 1981
2455.46 1990
2455.58 1998
2455.69 2006
2455.80 2011
2455.92 2015
2456.03 2019
2456.14 2023
2456.26 2029
2456.37 2035
2456.49 2041
2456.60 2045
2456.71 2045
2456.83 2041
2456.94 2035
2457.05 2028
2457.17 2021
2457.28 2017
2457.39 2015
2457.51 2016
2457.62 2018
2457.73 2020
2457.85 2020
2457.96 2016
2458.08 2008
2458.19 1998
2458.30 1987
2458.42 1976
2458.53 1968
2458.64 1964
2458.76 1963
2458.87 1963
2458.98 1965
2459.10 1965
2459.21 1963
2459.33 1961
2459.44 1958
2459.55 1957
2459.67 1959
2459.78 1965
2459.89 1975
2460.01 1989
2460.12 2004
2460.24 2019
2460.35 2033
2460.46 2042
2460.58 2048
2460.69 2049
2460.80 2046
2460.92 2039
2461.03 2029
2461.14 2019
2461.26 2009
2461.37 1999
2461.49 1988
2461.60 1975
2461.71 1961
2461.83 1947
2461.94 1933
2462.05 1921
2462.17 1914
2462.28 1911
2462.40 1913
2462.51 1917
2462.62 1921
2462.74 1924
2462.85 1923
2462.96 1920
2463.08 1916
2463.19 1912
2463.31 1910
2463.42 1910
2463.53 1911
2463.65 1912
2463.76 1911
2463.87 1908
2463.99 1902
2464.10 1893
2464.22 1885
2464.33 1877
2464.44 1872
2464.56 1870
2464.67 1871
2464.78 1874
2464.90 1879
2465.01 1884
2465.13 1889
2465.24 1893
2465.35 1895
2465.47 1894
2465.58 1891
2465.69 1884
2465.81 1875
2465.92 1863
2466.04 1849
2466.15 1835
2466.26 1824
2466.38 1816
2466.49 1814
2466.61 1819
2466.72 1830
2466.83 1847
2466.95 1865
2467.06 1882
2467.17 1895
2467.29 1903
2467.40 1903
2467.52 1899
2467.63 1892
2467.74 1886
2467.86 1883
2467.97 1885
2468.08 1892
2468.20 1902
2468.31 1914
2468.43 1925
2468.54 1935
2468.65 1941
2468.77 1944
2468.88 1946
2469.00 1947
2469.11 1948
2469.22 1952
2469.34 1959
2469.45 1968
2469.57 1981
2469.68 1995
2469.79 2010
2469.91 2025
2470.02 2038
2470.13 2048
2470.25 2053
2470.36 2054
2470.48 2050
2470.59 2042
2470.70 2030
2470.82 2015
2470.93 2000
2471.05 1986
2471.16 1975
2471.27 1966
2471.39 1959
2471.50 1953
2471.62 1947
2471.73 1939
2471.84 1930
2471.96 1920
2472.07 1910
2472.19 1902
2472.30 1897
2472.41 1896
2472.53 1899
2472.64 1905
2472.76 1915
2472.87 1925
2472.98 1934
2473.10 1940
2473.21 1942
2473.33 1940
2473.44 1935
2473.55 1926
2473.67 1917
2473.78 1908
2473.90 1901
2474.01 1897
2474.12 1894
2474.24 1892
2474.35 1893
2474.47 1896
2474.58 1902
2474.69 1912
2474.81 1927
2474.92 1945
2475.04 1966
2475.15 1988
2475.26 2007
2475.38 2022
2475.49 2031
2475.61 2034
2475.72 2031
2475.83 2024
2475.95 2013
2476.06 2000
2476.18 1984
2476.29 1967
2476.40 1949
2476.52 1929
2476.63 1910
2476.75 1892
2476.86 1878
2476.97 1869
2477.09 1865
2477.20 1867
2477.32 1872
2477.43 1879
2477.54 1885
2477.66 1888
2477.77 1887
2477.89 1883
2478.00 1877
2478.11 1872
2478.23 1868
2478.34 1867
2478.46 1868
2478.57 1871
2478.68 1874
2478.80 1877
2478.91 1880
2479.03 1882
2479.14 1884
2479.26 1887
2479.37 1891
2479.48 1898
2479.60 1908
2479.71 1918
2479.83 1929
2479.94 1940
2480.05 1950
2480.17 1957
2480.28 1960
2480.40 1960
2480.51 1957
2480.63 1953
2480.74 1946
2480.85 1940
2480.97 1934
2481.08 1931
2481.20 1932
2481.31 1935
2481.42 1941
2481.54 1949
2481.65 1959
2481.77 1968
2481.88 1975
2481.99 1980
2482.11 1983
2482.22 1983
2482.34 1979
2482.45 1972
2482.57 1962
2482.68 1950
2482.79 1938
2482.91 1926
2483.02 1917
2483.14 1911
2483.25 1908
2483.37 1907
2483.48 1906
2483.59 1903
2483.71 1898
2483.82 1891
2483.94 1881
2484.05 1870
2484.16 1861
2484.28 1855
2484.39 1853
2484.51 1853
2484.62 1857
2484.74 1862
2484.85 1868
2484.96 1873
2485.08 1877
2485.19 1879
2485.31 1881
2485.42 1881
2485.54 1882
2485.65 1884
2485.76 1888
2485.88 1896
2485.99 1908
2486.11 1925
2486.22 1945
2486.34 1967
2486.45 1989
2486.56 2007
2486.68 2020
2486.79 2025
2486.91 2022
2487.02 2012
2487.14 1998
2487.25 1982
2487.36 1968
2487.48 1955
2487.59 1946
2487.71 1940
2487.82 1937
2487.94 1934
2488.05 1932
2488.16 1929
2488.28 1925
2488.39 1921
2488.51 1916
2488.62 1911
2488.74 1905
2488.85 1899
2488.96 1893
2489.08 1888
2489.19 1885
2489.31 1883
2489.42 1884
2489.54 1888
2489.65 1894
2489.77 1901
2489.88 1909
2489.99 1918
2490.11 1927
2490.22 1936
2490.34 1944
2490.45 1951
2490.57 1956
2490.68 1958
2490.79 1957
2490.91 1952
2491.02 1944
2491.14 1933
2491.25 1921
2491.37 1909
2491.48 1899
2491.60 1894
2491.71 1892
2491.82 1894
2491.94 1899
2492.05 1905
2492.17 1911
2492.28 1917
2492.40 1920
2492.51 1923
2492.62 1924
2492.74 1926
2492.85 1928
2492.97 1930
2493.08 1934
2493.20 1938
2493.31 1942
2493.43 1946
2493.54 1951
2493.65 1956
2493.77 1962
2493.88 1969
2494.00 1976
2494.11 1984
2494.23 1993
2494.34 2002
2494.46 2011
2494.57 2017
2494.68 2022
2494.80 2022
2494.91 2019
2495.03 2013
2495.14 2005
2495.26 1996
2495.37 1987
2495.49 1979
2495.60 1973
2495.72 1967
2495.83 1961
2495.94 1954
2496.06 1946
2496.17 1936
2496.29 1925
2496.40 1915
2496.52 1905
2496.63 1898
2496.75 1891
2496.86 1887
2496.97 1883
2497.09 1881
2497.20 1878
2497.32 1876
2497.43 1874
2497.55 1873
2497.66 1872
2497.78 1873
2497.89 1874
2498.01 1877
2498.12 1879
2498.23 1882
2498.35 1884
2498.46 1885
2498.58 1886
2498.69 1888
2498.81 1889
2498.92 1890
2499.04 1890
2499.15 1889
2499.27 1886
2499.38 1880
2499.49 1872
2499.61 1863
2499.72 1853
2499.84 1845
2499.95 1839
2500.07 1836
2500.18 1837
2500.30 1842
2500.41 1850
2500.53 1860
2500.64 1872
2500.76 1885
2500.87 1896
2500.98 1907
2501.10 1916
2501.21 1925
2501.33 1933
2501.44 1940
2501.56 1946
2501.67 1952
2501.79 1957
2501.90 1961
2502.02 1962
2502.13 1962
2502.25 1961
2502.36 1959
2502.47 1956
2502.59 1953
2502.70 1949
2502.82 1946
2502.93 1942
2503.05 1938
2503.16 1933
2503.28 1928
2503.39 1923
2503.51 1918
2503.62 1914
2503.74 1912
2503.85 1911
2503.97 1913
2504.08 1918
2504.19 1923
2504.31 1929
2504.42 1933
2504.54 1934
2504.65 1934
2504.77 1932
2504.88 1929
2505.00 1926
2505.11 1924
2505.23 1923
2505.34 1922
2505.46 1922
2505.57 1920
2505.69 1917
2505.80 1913
2505.92 1907
2506.03 1901
2506.14 1895
2506.26 1891
2506.37 1890
2506.49 1892
2506.60 1898
2506.72 1905
2506.83 1914
2506.95 1922
2507.06 1927
2507.18 1929
2507.29 1929
2507.41 1926
2507.52 1922
2507.64 1918
2507.75 1913
2507.87 1907
2507.98 1900
2508.10 1892
2508.21 1883
2508.33 1874
2508.44 1867
2508.55 1863
2508.67 1864
2508.78 1868
2508.90 1874
2509.01 1881
2509.13 1887
2509.24 1890
2509.36 1890
2509.47 1887
2509.59 1882
2509.70 1878
2509.82 1873
2509.93 1870
2510.05 1868
2510.16 1867
2510.28 1867
2510.39 1869
2510.51 1872
2510.62 1878
2510.74 1886
2510.85 1896
2510.97 1907
2511.08 1917
2511.20 1926
2511.31 1932
2511.43 1934
2511.54 1934
2511.65 1933
2511.77 1932
2511.88 1932
2512.00 1935
2512.11 1940
2512.23 1947
2512.34 1956
2512.46 1965
2512.57 1973
2512.69 1979
2512.80 1982
2512.92 1982
2513.03 1980
2513.15 1975
2513.26 1969
2513.38 1964
2513.49 1959
2513.61 1957
2513.72 1958
2513.84 1961
2513.95 1966
2514.07 1970
2514.18 1973
2514.30 1973
2514.41 1969
2514.53 1960
2514.64 1947
2514.76 1932
2514.87 1916
2514.99 1901
2515.10 1887
2515.22 1877
2515.33 1870
2515.45 1867
2515.56 1866
2515.68 1866
2515.79 1867
2515.91 1867
2516.02 1867
2516.14 1867
2516.25 1867
2516.37 1868
2516.48 1869
2516.60 1873
2516.71 1878
2516.83 1884
2516.94 1892
2517.06 1901
2517.17 1910
2517.29 1918
2517.40 1926
2517.52 1932
2517.63 1936
2517.75 1939
2517.86 1941
2517.98 1943
2518.09 1946
2518.21 1948
2518.32 1951
2518.44 1953
2518.55 1953
2518.67 1952
2518.78 1949
2518.90 1946
2519.01 1943
2519.13 1941
2519.24 1940
2519.36 1940
2519.47 1940
2519.59 1939
2519.70 1937
2519.82 1933
2519.93 1928
2520.05 1922
2520.16 1917
2520.28 1913
2520.39 1911
2520.51 1910
2520.62 1910
2520.74 1911
2520.85 1912
2520.97 1914
2521.08 1918
2521.20 1925
2521.31 1934
2521.43 1946
2521.54 1958
2521.66 1967
2521.77 1972
2521.89 1970
2522.00 1960
2522.12 1945
2522.23 1926
2522.35 1907
2522.46 1892
2522.58 1883
2522.69 1881
2522.81 1888
2522.92 1901
2523.04 1917
2523.15 1932
2523.27 1944
2523.38 1950
2523.50 1948
2523.61 1937
2523.73 1920
2523.84 1899
2523.96 1876
2524.07 1855
2524.19 1838
2524.30 1827
2524.42 1822
2524.54 1823
2524.65 1829
2524.77 1839
2524.88 1850
2525.00 1862
2525.11 1871
2525.23 1878
2525.34 1882
2525.46 1881
2525.57 1877
2525.69 1871
2525.80 1864
2525.92 1857
2526.03 1853
2526.15 1851
2526.26 1851
2526.38 1853
2526.49 1855
2526.61 1856
2526.72 1853
2526.84 1848
2526.95 1840
2527.07 1832
2527.18 1824
2527.30 1820
2527.41 1821
2527.53 1827
2527.65 1839
2527.76 1854
2527.88 1870
2527.99 1885
2528.11 1897
2528.22 1906
2528.34 1911
2528.45 1914
2528.57 1914
2528.68 1913
2528.80 1911
2528.91 1909
2529.03 1907
2529.14 1905
2529.26 1904
2529.37 1904
2529.49 1904
2529.60 1904
2529.72 1904
2529.83 1904
2529.95 1903
2530.07 1902
2530.18 1899
2530.30 1896
2530.41 1893
2530.53 1891
2530.64 1888
2530.76 1884
2530.87 1880
2530.99 1875
2531.10 1871
2531.22 1867
2531.33 1865
2531.45 1865
2531.56 1870
2531.68 1877
2531.79 1886
2531.91 1895
2532.03 1904
2532.14 1911
2532.26 1915
2532.37 1915
2532.49 1912
2532.60 1909
2532.72 1906
2532.83 1903
2532.95 1900
2533.06 1898
2533.18 1895
2533.29 1892
2533.41 1886
2533.52 1878
2533.64 1870
2533.76 1863
2533.87 1857
2533.99 1854
2534.10 1853
2534.22 1854
2534.33 1855
2534.45 1854
2534.56 1851
2534.68 1845
2534.79 1836
2534.91 1825
2535.02 1815
2535.14 1807
2535.26 1806
2535.37 1810
2535.49 1821
2535.60 1838
2535.72 1855
2535.83 1871
2535.95 1881
2536.06 1884
2536.18 1879
2536.29 1868
2536.41 1854
2536.53 1840
2536.64 1830
2536.76 1827
2536.87 1829
2536.99 1836
2537.10 1844
2537.22 1850
2537.33 1853
2537.45 1853
2537.56 1851
2537.68 1848
2537.79 1849
2537.91 1854
2538.03 1864
2538.14 1878
2538.26 1893
2538.37 1907
2538.49 1917
2538.60 1922
2538.72 1922
2538.83 1919
2538.95 1916
2539.07 1915
2539.18 1917
2539.30 1923
2539.41 1932
2539.53 1941
2539.64 1948
2539.76 1950
2539.87 1946
2539.99 1937
2540.10 1925
2540.22 1912
2540.34 1901
2540.45 1892
2540.57 1888
2540.68 1889
2540.80 1895
2540.91 1903
2541.03 1912
2541.14 1920
2541.26 1926
2541.38 1927
2541.49 1924
2541.61 1917
2541.72 1907
2541.84 1896
2541.95 1886
2542.07 1877
2542.18 1871
2542.30 1866
2542.42 1860
2542.53 1852
2542.65 1841
2542.76 1828
2542.88 1815
2542.99 1804
2543.11 1798
2543.22 1798
2543.34 1806
2543.46 1819
2543.57 1836
2543.69 1853
2543.80 1869
2543.92 1882
2544.03 1891
2544.15 1897
2544.26 1900
2544.38 1901
2544.50 1900
2544.61 1899
2544.73 1897
2544.84 1895
2544.96 1893
2545.07 1893
2545.19 1895
2545.30 1899
2545.42 1905
2545.54 1911
2545.65 1918
2545.77 1924
2545.88 1929
2546.00 1932
2546.11 1932
2546.23 1930
2546.35 1927
2546.46 1923
2546.58 1920
2546.69 1920
2546.81 1922
2546.92 1928
2547.04 1937
2547.16 1948
2547.27 1958
2547.39 1966
2547.50 1970
2547.62 1967
2547.73 1959
2547.85 1948
2547.96 1934
2548.08 1922
2548.20 1913
2548.31 1907
2548.43 1903
2548.54 1900
2548.66 1897
2548.77 1891
2548.89 1883
2549.01 1873
2549.12 1862
2549.24 1853
2549.35 1847
2549.47 1844
2549.58 1845
2549.70 1849
2549.82 1853
2549.93 1857
2550.05 1859
2550.16 1857
2550.28 1851
2550.39 1842
2550.51 1831
2550.63 1820
2550.74 1810
2550.86 1801
2550.97 1795
2551.09 1789
2551.21 1784
2551.32 1778
2551.44 1771
2551.55 1764
2551.67 1759
2551.78 1757
2551.90 1761
2552.02 1772
2552.13 1789
2552.25 1811
2552.36 1837
2552.48 1862
2552.59 1884
2552.71 1902
2552.83 1914
2552.94 1921
2553.06 1923
2553.17 1922
2553.29 1921
2553.40 1921
2553.52 1924
2553.64 1931
2553.75 1942
2553.87 1954
2553.98 1966
2554.10 1976
2554.22 1981
2554.33 1980
2554.45 1973
2554.56 1962
2554.68 1949
2554.79 1938
2554.91 1932
2555.03 1931
2555.14 1935
2555.26 1945
2555.37 1956
2555.49 1965
2555.61 1971
2555.72 1971
2555.84 1966
2555.95 1956
2556.07 1944
2556.19 1931
2556.30 1920
2556.42 1911
2556.53 1904
2556.65 1900
2556.76 1897
2556.88 1897
2557.00 1898
2557.11 1902
2557.23 1908
2557.34 1918
2557.46 1929
2557.58 1941
2557.69 1954
2557.81 1966
2557.92 1976
2558.04 1985
2558.16 1991
2558.27 1995
2558.39 1996
2558.50 1996
2558.62 1995
2558.73 1994
2558.85 1993
2558.97 1993
2559.08 1994
2559.20 1996
2559.31 1998
2559.43 1998
2559.55 1994
2559.66 1988
2559.78 1977
2559.89 1965
2560.01 1953
2560.13 1945
2560.24 1944
2560.36 1950
2560.47 1965
2560.59 1986
2560.71 2011
2560.82 2036
2560.94 2059
2561.05 2075
2561.17 2085
2561.29 2087
2561.40 2083
2561.52 2074
2561.63 2062
2561.75 2049
2561.87 2037
2561.98 2026
2562.10 2019
2562.21 2014
2562.33 2012
2562.45 2011
2562.56 2010
2562.68 2008
2562.79 2003
2562.91 1995
2563.03 1984
2563.14 1971
2563.26 1955
2563.37 1940
2563.49 1925
2563.61 1913
2563.72 1904
2563.84 1898
2563.95 1895
2564.07 1892
2564.19 1890
2564.30 1888
2564.42 1885
2564.53 1882
2564.65 1880
2564.77 1879
2564.88 1880
2565.00 1882
2565.11 1885
2565.23 1888
2565.35 1889
2565.46 1889
2565.58 1889
2565.70 1888
2565.81 1889
2565.93 1891
2566.04 1896
2566.16 1902
2566.28 1907
2566.39 1911
2566.51 1914
2566.62 1914
2566.74 1913
2566.86 1912
2566.97 1912
2567.09 1914
2567.20 1918
2567.32 1923
2567.44 1930
2567.55 1936
2567.67 1943
2567.79 1949
2567.90 1954
2568.02 1960
2568.13 1968
2568.25 1977
2568.37 1988
2568.48 1999
2568.60 2011
2568.71 2021
2568.83 2029
2568.95 2035
2569.06 2040
2569.18 2044
2569.30 2049
2569.41 2055
2569.53 2062
2569.64 2068
2569.76 2071
2569.88 2071
2569.99 2066
2570.11 2057
2570.22 2045
2570.34 2032
2570.46 2020
2570.57 2010
2570.69 2003
2570.81 1999
2570.92 1997
2571.04 1998
2571.15 2001
2571.27 2007
2571.39 2016
2571.50 2027
2571.62 2040
2571.74 2051
2571.85 2059
2571.97 2062
2572.08 2059
2572.20 2050
2572.32 2036
2572.43 2020
2572.55 2004
2572.67 1989
2572.78 1977
2572.90 1970
2573.01 1967
2573.13 1969
2573.25 1973
2573.36 1979
2573.48 1986
2573.60 1990
2573.71 1992
2573.83 1990
2573.94 1985
2574.06 1978
2574.18 1971
2574.29 1963
2574.41 1956
2574.53 1949
2574.64 1943
2574.76 1937
2574.87 1931
2574.99 1925
2575.11 1920
2575.22 1916
2575.34 1913
2575.46 1911
2575.57 1910
2575.69 1909
2575.80 1908
2575.92 1907
2576.04 1904
2576.15 1902
2576.27 1898
2576.39 1895
2576.50 1892
2576.62 1890
2576.74 1890
2576.85 1891
2576.97 1894
2577.08 1897
2577.20 1902
2577.32 1907
2577.43 1911
2577.55 1915
2577.67 1918
2577.78 1920
2577.90 1923
2578.02 1926
2578.13 1929
2578.25 1933
2578.36 1937
2578.48 1942
2578.60 1946
2578.71 1951
2578.83 1955
2578.95 1959
2579.06 1964
2579.18 1967
2579.30 1970
2579.41 1971
2579.53 1970
2579.64 1967
2579.76 1964
2579.88 1961
2579.99 1959
2580.11 1958
2580.23 1957
2580.34 1956
2580.46 1953
2580.58 1950
2580.69 1946
2580.81 1942
2580.92 1940
2581.04 1941
2581.16 1945
2581.27 1954
2581.39 1965
2581.51 1978
2581.62 1988
2581.74 1995
2581.86 1997
2581.97 1993
2582.09 1985
2582.21 1974
2582.32 1963
2582.44 1955
2582.56 1949
2582.67 1946
2582.79 1943
2582.90 1939
2583.02 1932
2583.14 1921
2583.25 1907
2583.37 1891
2583.49 1875
2583.60 1862
2583.72 1854
2583.84 1849
2583.95 1849
2584.07 1852
2584.19 1858
2584.30 1866
2584.42 1874
2584.54 1881
2584.65 1886
2584.77 1890
2584.89 1891
2585.00 1890
2585.12 1888
2585.23 1886
2585.35 1884
2585.47 1884
2585.58 1887
2585.70 1892
2585.82 1900
2585.93 1910
2586.05 1921
2586.17 1931
2586.28 1938
2586.40 1942
2586.52 1942
2586.63 1938
2586.75 1930
2586.87 1919
2586.98 1905
2587.10 1890
2587.22 1875
2587.33 1862
2587.45 1850
2587.57 1843
2587.68 1841
2587.80 1844
2587.92 1852
2588.03 1864
2588.15 1878
2588.27 1891
2588.38 1903
2588.50 1910
2588.61 1913
2588.73 1912
2588.85 1909
2588.96 1905
2589.08 1901
2589.20 1899
2589.31 1897
2589.43 1896
2589.55 1894
2589.66 1889
2589.78 1881
2589.90 1870
2590.01 1857
2590.13 1844
2590.25 1833
2590.36 1827
2590.48 1827
2590.60 1832
2590.71 1841
2590.83 1852
2590.95 1862
2591.06 1868
2591.18 1870
2591.30 1867
2591.41 1860
2591.53 1853
2591.65 1848
2591.76 1846
2591.88 1849
2592.00 1855
2592.11 1865
2592.23 1874
2592.35 1881
2592.46 1885
2592.58 1886
2592.70 1884
2592.81 1880
2592.93 1875
2593.05 1871
2593.16 1867
2593.28 1866
2593.40 1865
2593.51 1866
2593.63 1868
2593.75 1871
2593.86 1876
2593.98 1883
2594.10 1891
2594.21 1901
2594.33 1911
2594.45 1921
2594.57 1929
2594.68 1933
2594.80 1932
2594.92 1926
2595.03 1916
2595.15 1903
2595.27 1888
2595.38 1874
2595.50 1861
2595.62 1850
2595.73 1843
2595.85 1838
2595.97 1836
2596.08 1836
2596.20 1837
2596.32 1839
2596.43 1841
2596.55 1840
2596.67 1837
2596.78 1829
2596.90 1818
2597.02 1802
2597.13 1786
2597.25 1770
2597.37 1758
2597.48 1750
2597.60 1750
2597.72 1756
2597.83 1767
2597.95 1780
2598.07 1794
2598.19 1805
2598.30 1813
2598.42 1815
2598.54 1813
2598.65 1806
2598.77 1795
2598.89 1781
2599.00 1766
2599.12 1752
2599.24 1741
2599.35 1734
2599.47 1733
2599.59 1737
2599.70 1747
2599.82 1761
2599.94 1777
2600.05 1792
2600.17 1805
2600.29 1814
2600.41 1818
2600.52 1818
2600.64 1815
2600.76 1809
2600.87 1804
2600.99 1799
2601.11 1795
2601.22 1791
2601.34 1788
2601.46 1784
2601.57 1781
2601.69 1777
2601.81 1775
2601.92 1777
2602.04 1783
2602.16 1795
2602.28 1811
2602.39 1831
2602.51 1852
2602.63 1873
2602.74 1891
2602.86 1904
2602.98 1912
2603.09 1914
2603.21 1912
2603.33 1907
2603.44 1899
2603.56 1889
2603.68 1879
2603.80 1869
2603.91 1860
2604.03 1851
2604.15 1845
2604.26 1840
2604.38 1838
2604.50 1839
2604.61 1840
2604.73 1841
2604.85 1841
2604.97 1837
2605.08 1831
2605.20 1822
2605.32 1813
2605.43 1804
2605.55 1799
2605.67 1796
2605.78 1797
2605.90 1799
2606.02 1801
2606.13 1804
2606.25 1806
2606.37 1807
2606.49 1809
2606.60 1813
2606.72 1817
2606.84 1822
2606.95 1827
2607.07 1829
2607.19 1828
2607.31 1825
2607.42 1820
2607.54 1814
2607.66 1810
2607.77 1808
2607.89 1811
2608.01 1819
2608.12 1831
2608.24 1845
2608.36 1858
2608.48 1868
2608.59 1874
2608.71 1875
2608.83 1872
2608.94 1866
2609.06 1859
2609.18 1854
2609.29 1853
2609.41 1855
2609.53 1860
2609.65 1868
2609.76 1876
2609.88 1885
2610.00 1893
2610.11 1900
2610.23 1906
2610.35 1913
2610.47 1918
2610.58 1923
2610.70 1925
2610.82 1925
2610.93 1921
2611.05 1914
2611.17 1904
2611.29 1894
2611.40 1884
2611.52 1877
2611.64 1874
2611.75 1875
2611.87 1880
2611.99 1889
2612.11 1899
2612.22 1910
2612.34 1919
2612.46 1927
2612.57 1933
2612.69 1935
2612.81 1934
2612.93 1931
2613.04 1926
2613.16 1920
2613.28 1913
2613.39 1907
2613.51 1901
2613.63 1896
2613.75 1892
2613.86 1887
2613.98 1882
2614.10 1876
2614.21 1869
2614.33 1859
2614.45 1848
2614.57 1835
2614.68 1820
2614.80 1804
2614.92 1789
2615.03 1776
2615.15 1767
2615.27 1761
2615.39 1760
2615.50 1763
2615.62 1768
2615.74 1773
2615.85 1777
2615.97 1779
2616.09 1779
2616.21 1779
2616.32 1777
2616.44 1777
2616.56 1778
2616.68 1782
2616.79 1788
2616.91 1796
2617.03 1807
2617.14 1819
2617.26 1832
2617.38 1846
2617.50 1860
2617.61 1874
2617.73 1886
2617.85 1897
2617.96 1906
2618.08 1913
2618.20 1916
2618.32 1916
2618.43 1911
2618.55 1903
2618.67 1894
2618.79 1884
2618.90 1877
2619.02 1876
2619.14 1883
2619.25 1896
2619.37 1915
2619.49 1937
2619.61 1959
2619.72 1976
2619.84 1987
2619.96 1991
2620.08 1989
2620.19 1984
2620.31 1976
2620.43 1968
2620.55 1960
2620.66 1953
2620.78 1945
2620.90 1936
2621.01 1926
2621.13 1915
2621.25 1902
2621.37 1888
2621.48 1874
2621.60 1861
2621.72 1849
2621.84 1839
2621.95 1831
2622.07 1827
2622.19 1826
2622.31 1830
2622.42 1837
2622.54 1848
2622.66 1860
2622.77 1873
2622.89 1883
2623.01 1891
2623.13 1895
2623.24 1894
2623.36 1890
2623.48 1884
2623.60 1877
2623.71 1870
2623.83 1866
2623.95 1864
2624.07 1865
2624.18 1869
2624.30 1874
2624.42 1879
2624.54 1882
2624.65 1883
2624.77 1882
2624.89 1880
2625.01 1876
2625.12 1873
2625.24 1871
2625.36 1871
2625.48 1872
2625.59 1875
2625.71 1877
2625.83 1879
2625.94 1878
2626.06 1873
2626.18 1864
2626.30 1851
2626.41 1836
2626.53 1819
2626.65 1803
2626.77 1791
2626.88 1782
2627.00 1779
2627.12 1781
2627.24 1787
2627.35 1795
2627.47 1806
2627.59 1819
2627.71 1832
2627.82 1846
2627.94 1861
2628.06 1874
2628.18 1886
2628.29 1892
2628.41 1893
2628.53 1887
2628.65 1874
2628.76 1856
2628.88 1835
2629.00 1815
2629.12 1798
2629.23 1785
2629.35 1777
2629.47 1772
2629.59 1770
2629.70 1770
2629.82 1771
2629.94 1772
2630.06 1775
2630.17 1779
2630.29 1783
2630.41 1788
2630.53 1793
2630.64 1799
2630.76 1804
2630.88 1808
2631.00 1813
2631.11 1818
2631.23 1824
2631.35 1830
2631.47 1835
2631.58 1840
2631.70 1842
2631.82 1840
2631.94 1834
2632.06 1824
2632.17 1811
2632.29 1796
2632.41 1782
2632.53 1771
2632.64 1765
2632.76 1764
2632.88 1768
2633.00 1776
2633.11 1787
2633.23 1800
2633.35 1811
2633.47 1822
2633.58 1830
2633.70 1835
2633.82 1838
2633.94 1838
2634.05 1835
2634.17 1831
2634.29 1826
2634.41 1821
2634.52 1816
2634.64 1814
2634.76 1815
2634.88 1818
2635.00 1824
2635.11 1829
2635.23 1833
2635.35 1833
2635.47 1830
2635.58 1823
2635.70 1815
2635.82 1806
2635.94 1800
2636.05 1797
2636.17 1800
2636.29 1808
2636.41 1821
2636.53 1837
2636.64 1853
2636.76 1869
2636.88 1881
2637.00 1889
2637.11 1892
2637.23 1889
2637.35 1881
2637.47 1871
2637.58 1859
2637.70 1847
2637.82 1836
2637.94 1827
2638.06 1820
2638.17 1813
2638.29 1808
2638.41 1802
2638.53 1797
2638.64 1792
2638.76 1786
2638.88 1780
2639.00 1773
2639.11 1766
2639.23 1758
2639.35 1750
2639.47 1741
2639.59 1733
2639.70 1726
2639.82 1721
2639.94 1717
2640.06 1715
2640.17 1715
2640.29 1717
2640.41 1719
2640.53 1724
2640.65 1730
2640.76 1738
2640.88 1747
2641.00 1757
2641.12 1767
2641.23 1777
2641.35 1784
2641.47 1789
2641.59 1792
2641.71 1794
2641.82 1797
2641.94 1801
2642.06 1806
2642.18 1813
2642.29 1820
2642.41 1827
2642.53 1830
2642.65 1831
2642.77 1829
2642.88 1826
2643.00 1822
2643.12 1820
2643.24 1818
2643.35 1819
2643.47 1823
2643.59 1828
2643.71 1834
2643.83 1840
2643.94 1846
2644.06 1850
2644.18 1852
2644.30 1853
2644.42 1852
2644.53 1850
2644.65 1848
2644.77 1846
2644.89 1844
2645.00 1843
2645.12 1845
2645.24 1848
2645.36 1853
2645.48 1858
2645.59 1863
2645.71 1866
2645.83 1868
2645.95 1868
2646.07 1866
2646.18 1863
2646.30 1861
2646.42 1860
2646.54 1860
2646.65 1860
2646.77 1860
2646.89 1860
2647.01 1859
2647.13 1859
2647.24 1858
2647.36 1858
2647.48 1858
2647.60 1855
2647.72 1850
2647.83 1841
2647.95 1830
2648.07 1816
2648.19 1803
2648.31 1791
2648.42 1783
2648.54 1779
2648.66 1780
2648.78 1784
2648.90 1792
2649.01 1800
2649.13 1809
2649.25 1816
2649.37 1823
2649.49 1828
2649.60 1831
2649.72 1832
2649.84 1830
2649.96 1826
2650.08 1822
2650.19 1818
2650.31 1816
2650.43 1818
2650.55 1825
2650.67 1839
2650.78 1857
2650.90 1880
2651.02 1903
2651.14 1926
2651.26 1945
2651.37 1959
2651.49 1968
2651.61 1970
2651.73 1966
2651.85 1958
2651.96 1946
2652.08 1931
2652.20 1914
2652.32 1897
2652.44 1879
2652.55 1861
2652.67 1845
2652.79 1830
2652.91 1817
2653.03 1807
2653.14 1801
2653.26 1799
2653.38 1802
2653.50 1808
2653.62 1815
2653.73 1823
2653.85 1827
2653.97 1828
2654.09 1824
2654.21 1816
2654.32 1804
2654.44 1791
2654.56 1778
2654.68 1768
2654.80 1761
2654.91 1756
2655.03 1755
2655.15 1756
2655.27 1758
2655.39 1762
2655.51 1767
2655.62 1771
2655.74 1776
2655.86 1781
2655.98 1785
2656.10 1789
2656.21 1791
2656.33 1791
2656.45 1790
2656.57 1788
2656.69 1787
2656.80 1787
2656.92 1790
2657.04 1798
2657.16 1810
2657.28 1826
2657.39 1845
2657.51 1864
2657.63 1882
2657.75 1897
2657.87 1909
2657.99 1916
2658.10 1920
2658.22 1918
2658.34 1914
2658.46 1906
2658.58 1897
2658.69 1887
2658.81 1879
2658.93 1873
2659.05 1870
2659.17 1870
2659.29 1872
2659.40 1876
2659.52 1882
2659.64 1887
2659.76 1891
2659.88 1893
2659.99 1894
2660.11 1894
2660.23 1893
2660.35 1891
2660.47 1890
2660.59 1889
2660.70 1888
2660.82 1886
2660.94 1883
2661.06 1877
2661.18 1869
2661.30 1859
2661.41 1848
2661.53 1838
2661.65 1829
2661.77 1824
2661.89 1823
2662.00 1824
2662.12 1827
2662.24 1831
2662.36 1834
2662.48 1836
2662.60 1838
2662.71 1838
2662.83 1838
2662.95 1837
2663.07 1835
2663.19 1831
2663.31 1825
2663.42 1817
2663.54 1808
2663.66 1800
2663.78 1793
2663.90 1789
2664.01 1787
2664.13 1788
2664.25 1792
2664.37 1800
2664.49 1810
2664.61 1821
2664.72 1833
2664.84 1843
2664.96 1850
2665.08 1854
2665.20 1854
2665.32 1851
2665.43 1848
2665.55 1846
2665.67 1846
2665.79 1848
2665.91 1854
2666.03 1861
2666.14 1870
2666.26 1878
2666.38 1885
2666.50 1890
2666.62 1892
2666.74 1892
2666.85 1889
2666.97 1884
2667.09 1877
2667.21 1870
2667.33 1864
2667.45 1858
2667.56 1853
2667.68 1848
2667.80 1843
2667.92 1838
2668.04 1831
2668.16 1823
2668.28 1815
2668.39 1808
2668.51 1803
2668.63 1803
2668.75 1807
2668.87 1816
2668.99 1827
2669.10 1839
2669.22 1848
2669.34 1854
2669.46 1855
2669.58 1853
2669.70 1849
2669.81 1848
2669.93 1851
2670.05 1859
2670.17 1874
2670.29 1894
2670.41 1915
2670.52 1935
2670.64 1951
2670.76 1960
2670.88 1962
2671.00 1957
2671.12 1947
2671.24 1935
2671.35 1925
2671.47 1918
2671.59 1917
2671.71 1920
2671.83 1927
2671.95 1935
2672.06 1944
2672.18 1949
2672.30 1950
2672.42 1947
2672.54 1939
2672.66 1929
2672.78 1917
2672.89 1907
2673.01 1898
2673.13 1892
2673.25 1890
2673.37 1891
2673.49 1892
2673.60 1893
2673.72 1893
2673.84 1890
2673.96 1886
2674.08 1881
2674.20 1874
2674.32 1868
2674.43 1862
2674.55 1859
2674.67 1857
2674.79 1858
2674.91 1862
2675.03 1868
2675.15 1876
2675.26 1883
2675.38 1889
2675.50 1891
2675.62 1888
2675.74 1882
2675.86 1873
2675.98 1863
2676.09 1854
2676.21 1850
2676.33 1850
2676.45 1855
2676.57 1863
2676.69 1872
2676.81 1879
2676.92 1882
2677.04 1880
2677.16 1873
2677.28 1864
2677.40 1854
2677.52 1847
2677.64 1843
2677.75 1845
2677.87 1852
2677.99 1860
2678.11 1869
2678.23 1875
2678.35 1877
2678.47 1874
2678.58 1867
2678.70 1858
2678.82 1849
2678.94 1842
2679.06 1837
2679.18 1836
2679.30 1839
2679.41 1845
2679.53 1854
2679.65 1863
2679.77 1873
2679.89 1883
2680.01 1891
2680.13 1896
2680.25 1899
2680.36 1900
2680.48 1899
2680.60 1896
2680.72 1893
2680.84 1890
2680.96 1886
2681.08 1883
2681.19 1879
2681.31 1875
2681.43 1871
2681.55 1869
2681.67 1868
2681.79 1869
2681.91 1871
2682.03 1876
2682.14 1881
2682.26 1888
2682.38 1896
2682.50 1904
2682.62 1911
2682.74 1917
2682.86 1920
2682.97 1920
2683.09 1916
2683.21 1910
2683.33 1902
2683.45 1893
2683.57 1884
2683.69 1876
2683.81 1869
2683.92 1865
2684.04 1864
2684.16 1864
2684.28 1864
2684.40 1865
2684.52 1865
2684.64 1862
2684.76 1857
2684.87 1850
2684.99 1842
2685.11 1834
2685.23 1827
2685.35 1821
2685.47 1817
2685.59 1813
2685.71 1809
2685.82 1804
2685.94 1797
2686.06 1789
2686.18 1782
2686.30 1774
2686.42 1769
2686.54 1766
2686.66 1767
2686.77 1772
2686.89 1780
2687.01 1791
2687.13 1802
2687.25 1814
2687.37 1823
2687.49 1831
2687.61 1835
2687.73 1838
2687.84 1839
2687.96 1840
2688.08 1842
2688.20 1843
2688.32 1843
2688.44 1842
2688.56 1839
2688.68 1835
2688.79 1830
2688.91 1824
2689.03 1820
2689.15 1819
2689.27 1821
2689.39 1825
2689.51 1830
2689.63 1834
2689.75 1837
2689.86 1836
2689.98 1833
2690.10 1828
2690.22 1823
2690.34 1820
2690.46 1820
2690.58 1824
2690.70 1832
2690.82 1843
2690.93 1856
2691.05 1868
2691.17 1879
2691.29 1887
2691.41 1891
2691.53 1889
2691.65 1884
2691.77 1876
2691.89 1867
2692.00 1857
2692.12 1849
2692.24 1844
2692.36 1840
2692.48 1838
2692.60 1836
2692.72 1836
2692.84 1836
2692.96 1838
2693.07 1841
2693.19 1846
2693.31 1852
2693.43 1860
2693.55 1867
2693.67 1873
2693.79 1875
2693.91 1874
2694.03 1869
2694.14 1861
2694.26 1852
2694.38 1843
2694.50 1835
2694.62 1830
2694.74 1828
2694.86 1829
2694.98 1831
2695.10 1834
2695.22 1836
2695.33 1837
2695.45 1835
2695.57 1831
2695.69 1825
2695.81 1815
2695.93 1803
2696.05 1790
2696.17 1776
2696.29 1761
2696.41 1749
2696.52 1738
2696.64 1730
2696.76 1726
2696.88 1724
2697.00 1726
2697.12 1733
2697.24 1743
2697.36 1757
2697.48 1772
2697.60 1789
2697.71 1804
2697.83 1817
2697.95 1828
2698.07 1835
2698.19 1841
2698.31 1849
2698.43 1859
2698.55 1873
2698.67 1890
2698.79 1908
2698.91 1926
2699.02 1940
2699.14 1951
2699.26 1957
2699.38 1958
2699.50 1957
2699.62 1954
2699.74 1948
2699.86 1939
2699.98 1927
2700.10 1911
2700.22 1892
2700.33 1871
2700.45 1852
2700.57 1835
2700.69 1824
2700.81 1819
2700.93 1819
2701.05 1823
2701.17 1830
2701.29 1836
2701.41 1842
2701.53 1845
2701.64 1846
2701.76 1845
2701.88 1843
2702.00 1842
2702.12 1840
2702.24 1840
2702.36 1841
2702.48 1842
2702.60 1844
2702.72 1845
2702.84 1846
2702.95 1847
2703.07 1847
2703.19 1849
2703.31 1851
2703.43 1854
2703.55 1859
2703.67 1866
2703.79 1875
2703.91 1885
2704.03 1896
2704.15 1908
2704.27 1920
2704.38 1932
2704.50 1942
2704.62 1951
2704.74 1957
2704.86 1960
2704.98 1960
2705.10 1955
2705.22 1946
2705.34 1932
2705.46 1914
2705.58 1896
2705.70 1878
2705.82 1862
2705.93 1852
2706.05 1846
2706.17 1845
2706.29 1846
2706.41 1847
2706.53 1846
2706.65 1841
2706.77 1834
2706.89 1826
2707.01 1820
2707.13 1817
2707.25 1818
2707.37 1825
2707.48 1835
2707.60 1847
2707.72 1858
2707.84 1867
2707.96 1875
2708.08 1882
2708.20 1888
2708.32 1895
2708.44 1903
2708.56 1912
2708.68 1919
2708.80 1926
2708.92 1931
2709.03 1933
2709.15 1932
2709.27 1930
2709.39 1926
2709.51 1921
2709.63 1916
2709.75 1912
2709.87 1908
2709.99 1906
2710.11 1905
2710.23 1906
2710.35 1909
2710.47 1912
2710.59 1916
2710.71 1920
2710.82 1925
2710.94 1929
2711.06 1931
2711.18 1932
2711.30 1930
2711.42 1924
2711.54 1915
2711.66 1902
2711.78 1887
2711.90 1870
2712.02 1855
2712.14 1841
2712.26 1830
2712.38 1822
2712.50 1817
2712.61 1815
2712.73 1816
2712.85 1820
2712.97 1826
2713.09 1834
2713.21 1845
2713.33 1855
2713.45 1864
2713.57 1870
2713.69 1871
2713.81 1869
2713.93 1864
2714.05 1857
2714.17 1852
2714.29 1849
2714.41 1849
2714.52 1851
2714.64 1854
2714.76 1857
2714.88 1858
2715.00 1856
2715.12 1852
2715.24 1846
2715.36 1839
2715.48 1832
2715.60 1826
2715.72 1821
2715.84 1816
2715.96 1813
2716.08 1809
2716.20 1806
2716.32 1802
2716.44 1799
2716.55 1796
2716.67 1793
2716.79 1789
2716.91 1786
2717.03 1782
2717.15 1779
2717.27 1774
2717.39 1770
2717.51 1766
2717.63 1763
2717.75 1760
2717.87 1757
2717.99 1755
2718.11 1752
2718.23 1750
2718.35 1750
2718.47 1752
2718.59 1759
2718.71 1769
2718.82 1784
2718.94 1802
2719.06 1820
2719.18 1835
2719.30 1845
2719.42 1850
2719.54 1848
2719.66 1840
2719.78 1828
2719.90 1816
2720.02 1805
2720.14 1798
2720.26 1795
2720.38 1797
2720.50 1802
2720.62 1807
2720.74 1812
2720.86 1814
2720.98 1814
2721.10 1811
2721.22 1808
2721.33 1806
2721.45 1807
2721.57 1811
2721.69 1817
2721.81 1823
2721.93 1828
2722.05 1829
2722.17 1826
2722.29 1821
2722.41 1815
2722.53 1810
2722.65 1810
2722.77 1815
2722.89 1826
2723.01 1841
2723.13 1858
2723.25 1874
2723.37 1886
2723.49 1892
2723.61 1889
2723.73 1880
2723.85 1865
2723.97 1847
2724.09 1831
2724.21 1819
2724.32 1815
2724.44 1818
2724.56 1828
2724.68 1842
2724.80 1859
2724.92 1876
2725.04 1890
2725.16 1900
2725.28 1906
2725.40 1907
2725.52 1904
2725.64 1898
2725.76 1891
2725.88 1883
2726.00 1875
2726.12 1869
2726.24 1865
2726.36 1861
2726.48 1857
2726.60 1853
2726.72 1849
2726.84 1844
2726.96 1840
2727.08 1836
2727.20 1834
2727.32 1833
2727.44 1833
2727.56 1834
2727.68 1834
2727.79 1836
2727.91 1838
2728.03 1841
2728.15 1845
2728.27 1850
2728.39 1855
2728.51 1859
2728.63 1861
2728.75 1861
2728.87 1857
2728.99 1851
2729.11 1842
2729.23 1832
2729.35 1823
2729.47 1815
2729.59 1812
2729.71 1814
2729.83 1823
2729.95 1838
2730.07 1855
2730.19 1873
2730.31 1888
2730.43 1898
2730.55 1901
2730.67 1898
2730.79 1892
2730.91 1884
2731.03 1878
2731.15 1873
2731.27 1868
2731.39 1862
2731.51 1853
2731.63 1839
2731.75 1821
2731.87 1801
2731.99 1782
2732.11 1768
2732.23 1761
2732.35 1761
2732.46 1767
2732.58 1776
2732.70 1786
2732.82 1794
2732.94 1798
2733.06 1797
2733.18 1794
2733.30 1788
2733.42 1781
2733.54 1775
2733.66 1770
2733.78 1766
2733.90 1764
2734.02 1764
2734.14 1766
2734.26 1769
2734.38 1774
2734.50 1780
2734.62 1789
2734.74 1799
2734.86 1811
2734.98 1824
2735.10 1836
2735.22 1847
2735.34 1854
2735.46 1859
2735.58 1860
2735.70 1860
2735.82 1860
2735.94 1859
2736.06 1858
2736.18 1858
2736.30 1858
2736.42 1858
2736.54 1856
2736.66 1855
2736.78 1853
2736.90 1853
2737.02 1854
2737.14 1856
2737.26 1859
2737.38 1862
2737.50 1863
2737.62 1862
2737.74 1859
2737.86 1853
2737.98 1847
2738.10 1841
2738.22 1838
2738.34 1838
2738.46 1840
2738.58 1845
2738.70 1851
2738.82 1854
2738.94 1856
2739.06 1853
2739.18 1847
2739.30 1839
2739.42 1830
2739.54 1821
2739.66 1814
2739.78 1809
2739.90 1806
2740.02 1805
2740.14 1805
2740.26 1805
2740.38 1804
2740.50 1804
2740.62 1803
2740.74 1803
2740.86 1805
2740.98 1809
2741.10 1814
2741.22 1819
2741.34 1823
2741.46 1825
2741.58 1824
2741.70 1819
2741.82 1811
2741.94 1800
2742.06 1790
2742.18 1782
2742.30 1776
2742.42 1774
2742.54 1776
2742.66 1780
2742.78 1786
2742.90 1793
2743.02 1801
2743.14 1808
2743.26 1815
2743.38 1822
2743.50 1828
2743.62 1834
2743.74 1838
2743.86 1842
2743.98 1844
2744.10 1844
2744.22 1843
2744.34 1839
2744.46 1835
2744.58 1829
2744.70 1823
2744.82 1816
2744.94 1811
2745.06 1806
2745.18 1801
2745.30 1797
2745.42 1792
2745.54 1785
2745.66 1776
2745.78 1764
2745.90 1751
2746.02 1736
2746.14 1722
2746.26 1711
2746.38 1704
2746.50 1699
2746.62 1698
2746.74 1698
2746.86 1700
2746.98 1702
2747.10 1704
2747.22 1708
2747.34 1714
2747.46 1722
2747.58 1733
2747.70 1747
2747.82 1762
2747.94 1778
2748.06 1792
2748.18 1803
2748.30 1811
2748.42 1815
2748.54 1815
2748.66 1812
2748.78 1807
2748.90 1800
2749.02 1791
2749.14 1781
2749.26 1771
2749.38 1761
2749.50 1752
2749.62 1746
2749.74 1744
2749.86 1746
2749.98 1751
2750.10 1758
2750.22 1764
2750.34 1768
2750.46 1770
2750.58 1769
2750.70 1767
2750.82 1766
2750.94 1766
2751.07 1768
2751.19 1772
2751.31 1777
2751.43 1782
2751.55 1786
2751.67 1787
2751.79 1786
2751.91 1784
2752.03 1781
2752.15 1780
2752.27 1781
2752.39 1784
2752.51 1790
2752.63 1799
2752.75 1807
2752.87 1814
2752.99 1817
2753.11 1817
2753.23 1812
2753.35 1804
2753.47 1794
2753.59 1785
2753.71 1777
2753.83 1772
2753.95 1769
2754.07 1766
2754.19 1762
2754.31 1756
2754.43 1748
2754.55 1739
2754.67 1729
2754.79 1720
2754.91 1714
2755.03 1710
2755.15 1709
2755.27 1710
2755.39 1713
2755.51 1719
2755.63 1727
2755.76 1737
2755.88 1748
2756.00 1760
2756.12 1770
2756.24 1778
2756.36 1782
2756.48 1784
2756.60 1784
2756.72 1783
2756.84 1782
2756.96 1780
2757.08 1778
2757.20 1775
2757.32 1769
2757.44 1761
2757.56 1751
2757.68 1741
2757.80 1732
2757.92 1727
2758.04 1726
2758.16 1728
2758.28 1734
2758.40 1742
2758.52 1751
2758.64 1759
2758.76 1766
2758.88 1771
2759.00 1774
2759.12 1774
2759.25 1771
2759.37 1766
2759.49 1758
2759.61 1750
2759.73 1742
2759.85 1735
2759.97 1729
2760.09 1726
2760.21 1725
2760.33 1726
2760.45 1729
2760.57 1733
2760.69 1738
2760.81 1745
2760.93 1753
2761.05 1761
2761.17 1769
2761.29 1774
2761.41 1777
2761.53 1777
2761.65 1775
2761.77 1771
2761.89 1766
2762.01 1762
2762.14 1759
2762.26 1756
2762.38 1753
2762.50 1749
2762.62 1744
2762.74 1738
2762.86 1731
2762.98 1726
2763.10 1723
2763.22 1723
2763.34 1728
2763.46 1734
2763.58 1742
2763.70 1750
2763.82 1756
2763.94 1760
2764.06 1761
2764.18 1759
2764.30 1753
2764.42 1744
2764.54 1733
2764.67 1722
2764.79 1711
2764.91 1703
2765.03 1699
2765.15 1700
2765.27 1707
2765.39 1716
2765.51 1726
2765.63 1736
2765.75 1744
2765.87 1749
2765.99 1752
2766.11 1753
2766.23 1753
2766.35 1753
2766.47 1752
2766.59 1750
2766.71 1746
2766.83 1740
2766.96 1732
2767.08 1723
2767.20 1714
2767.32 1704
2767.44 1695
2767.56 1686
2767.68 1678
2767.80 1670
2767.92 1664
2768.04 1659
2768.16 1655
2768.28 1655
2768.40 1656
2768.52 1660
2768.64 1667
2768.76 1676
2768.88 1688
2769.00 1701
2769.13 1714
2769.25 1726
2769.37 1737
2769.49 1745
2769.61 1751
2769.73 1755
2769.85 1760
2769.97 1767
2770.09 1776
2770.21 1789
2770.33 1804
2770.45 1818
2770.57 1831
2770.69 1841
2770.81 1847
2770.93 1849
2771.06 1848
2771.18 1845
2771.30 1842
2771.42 1839
2771.54 1836
2771.66 1834
2771.78 1831
2771.90 1829
2772.02 1826
2772.14 1823
2772.26 1822
2772.38 1824
2772.50 1828
2772.62 1834
2772.74 1842
2772.87 1850
2772.99 1858
2773.11 1863
2773.23 1865
2773.35 1864
2773.47 1860
2773.59 1854
2773.71 1847
2773.83 1839
2773.95 1832
2774.07 1824
2774.19 1815
2774.31 1804
2774.43 1792
2774.55 1778
2774.68 1763
2774.80 1751
2774.92 1742
2775.04 1738
2775.16 1740
2775.28 1747
2775.40 1757
2775.52 1768
2775.64 1775
2775.76 1779
2775.88 1777
2776.00 1770
2776.12 1757
2776.25 1739
2776.37 1718
2776.49 1695
2776.61 1671
2776.73 1649
2776.85 1631
2776.97 1618
2777.09 1612
2777.21 1614
2777.33 1623
2777.45 1640
2777.57 1661
2777.69 1687
2777.82 1713
2777.94 1738
2778.06 1760
2778.18 1778
2778.30 1791
2778.42 1800
2778.54 1804
2778.66 1805
2778.78 1802
2778.90 1797
2779.02 1789
2779.14 1779
2779.26 1767
2779.39 1755
2779.51 1745
2779.63 1738
2779.75 1736
2779.87 1738
2779.99 1745
2780.11 1755
2780.23 1766
2780.35 1777
2780.47 1785
2780.59 1790
2780.71 1792
2780.84 1792
2780.96 1792
2781.08 1791
2781.20 1792
2781.32 1795
2781.44 1797
2781.56 1799
2781.68 1797
2781.80 1792
2781.92 1783
2782.04 1771
2782.17 1759
2782.29 1749
2782.41 1744
2782.53 1744
2782.65 1750
2782.77 1760
2782.89 1773
2783.01 1785
2783.13 1795
2783.25 1801
2783.37 1803
2783.50 1800
2783.62 1795
2783.74 1789
2783.86 1784
2783.98 1780
2784.10 1779
2784.22 1779
2784.34 1780
2784.46 1781
2784.58 1780
2784.70 1778
2784.83 1776
2784.95 1775
2785.07 1775
2785.19 1776
2785.31 1779
2785.43 1782
2785.55 1785
2785.67 1787
2785.79 1787
2785.91 1787
2786.03 1785
2786.16 1785
2786.28 1785
2786.40 1785
2786.52 1785
2786.64 1785
2786.76 1783
2786.88 1781
2787.00 1778
2787.12 1777
2787.24 1777
2787.37 1781
2787.49 1788
2787.61 1798
2787.73 1809
2787.85 1820
2787.97 1829
2788.09 1835
2788.21 1837
2788.33 1837
2788.45 1835
2788.58 1833
2788.70 1833
2788.82 1834
2788.94 1835
2789.06 1836
2789.18 1835
2789.30 1832
2789.42 1825
2789.54 1815
2789.67 1804
2789.79 1791
2789.91 1779
2790.03 1768
2790.15 1758
2790.27 1750
2790.39 1743
2790.51 1736
2790.63 1729
2790.75 1720
2790.88 1710
2791.00 1698
2791.12 1686
2791.24 1673
2791.36 1663
2791.48 1657
2791.60 1655
2791.72 1661
2791.84 1673
2791.97 1691
2792.09 1715
2792.21 1740
2792.33 1765
2792.45 1787
2792.57 1804
2792.69 1813
2792.81 1815
2792.93 1812
2793.06 1806
2793.18 1799
2793.30 1795
2793.42 1795
2793.54 1799
2793.66 1807
2793.78 1817
2793.90 1828
2794.02 1838
2794.15 1847
2794.27 1853
2794.39 1856
2794.51 1856
2794.63 1854
2794.75 1848
2794.87 1840
2794.99 1828
2795.11 1814
2795.24 1799
2795.36 1786
2795.48 1775
2795.60 1767
2795.72 1763
2795.84 1762
2795.96 1764
2796.08 1767
2796.21 1771
2796.33 1773
2796.45 1774
2796.57 1772
2796.69 1766
2796.81 1757
2796.93 1744
2797.05 1730
2797.17 1714
2797.30 1700
2797.42 1689
2797.54 1682
2797.66 1679
2797.78 1680
2797.90 1687
2798.02 1697
2798.14 1711
2798.27 1726
2798.39 1742
2798.51 1756
2798.63 1767
2798.75 1776
2798.87 1780
2798.99 1783
2799.11 1786
2799.24 1791
2799.36 1798
2799.48 1807
2799.60 1816
2799.72 1823
2799.84 1826
2799.96 1823
2800.08 1815
2800.21 1803
2800.33 1791
2800.45 1778
2800.57 1767
2800.69 1757
2800.81 1749
2800.93 1742
2801.05 1735
2801.18 1729
2801.30 1726
2801.42 1726
2801.54 1731
2801.66 1738
2801.78 1746
2801.90 1753
2802.03 1757
2802.15 1756
2802.27 1750
2802.39 1740
2802.51 1730
2802.63 1722
2802.75 1716
2802.87 1715
2803.00 1718
2803.12 1722
2803.24 1727
2803.36 1732
2803.48 1735
2803.60 1736
2803.72 1736
2803.85 1736
2803.97 1735
2804.09 1733
2804.21 1730
2804.33 1727
2804.45 1723
2804.57 1720
2804.69 1720
2804.82 1722
2804.94 1727
2805.06 1733
2805.18 1740
2805.30 1746
2805.42 1750
2805.54 1750
2805.67 1748
2805.79 1744
2805.91 1739
2806.03 1734
2806.15 1729
2806.27 1725
2806.39 1722
2806.52 1721
2806.64 1721
2806.76 1723
2806.88 1725
2807.00 1727
2807.12 1727
2807.24 1724
2807.37 1719
2807.49 1711
2807.61 1701
2807.73 1688
2807.85 1675
2807.97 1662
2808.09 1648
2808.22 1636
2808.34 1625
2808.46 1618
2808.58 1615
2808.70 1617
2808.82 1624
2808.94 1636
2809.07 1650
2809.19 1664
2809.31 1676
2809.43 1683
2809.55 1687
2809.67 1688
2809.79 1687
2809.92 1686
2810.04 1688
2810.16 1693
2810.28 1699
2810.40 1708
2810.52 1718
2810.65 1727
2810.77 1737
2810.89 1746
2811.01 1755
2811.13 1764
2811.25 1773
2811.37 1782
2811.50 1788
2811.62 1792
2811.74 1794
2811.86 1793
2811.98 1790
2812.10 1785
2812.22 1780
2812.35 1774
2812.47 1768
2812.59 1762
2812.71 1757
2812.83 1753
2812.95 1749
2813.08 1744
2813.20 1740
2813.32 1736
2813.44 1732
2813.56 1727
2813.68 1724
2813.81 1721
2813.93 1720
2814.05 1720
2814.17 1722
2814.29 1724
2814.41 1727
2814.53 1730
2814.66 1733
2814.78 1734
2814.90 1734
2815.02 1730
2815.14 1724
2815.26 1716
2815.39 1707
2815.51 1698
2815.63 1690
2815.75 1684
2815.87 1680
2815.99 1679
2816.12 1679
2816.24 1679
2816.36 1679
2816.48 1679
2816.60 1679
2816.72 1678
2816.85 1679
2816.97 1681
2817.09 1685
2817.21 1691
2817.33 1699
2817.45 1706
2817.57 1714
2817.70 1720
2817.82 1725
2817.94 1727
2818.06 1727
2818.18 1725
2818.30 1722
2818.43 1719
2818.55 1717
2818.67 1717
2818.79 1720
2818.91 1724
2819.03 1728
2819.16 1732
2819.28 1734
2819.40 1736
2819.52 1736
2819.64 1737
2819.77 1737
2819.89 1738
2820.01 1740
2820.13 1740
2820.25 1739
2820.37 1737
2820.50 1733
2820.62 1729
2820.74 1726
2820.86 1726
2820.98 1730
2821.10 1736
2821.23 1743
2821.35 1750
2821.47 1754
2821.59 1752
2821.71 1746
2821.83 1734
2821.96 1719
2822.08 1702
2822.20 1684
2822.32 1667
2822.44 1652
2822.56 1639
2822.69 1627
2822.81 1616
2822.93 1605
2823.05 1594
2823.17 1583
2823.30 1574
2823.42 1567
2823.54 1564
2823.66 1566
2823.78 1575
2823.90 1589
2824.03 1608
2824.15 1629
2824.27 1652
2824.39 1673
2824.51 1691
2824.64 1705
2824.76 1716
2824.88 1722
2825.00 1725
2825.12 1724
2825.24 1721
2825.37 1715
2825.49 1708
2825.61 1701
2825.73 1694
2825.85 1688
2825.98 1683
2826.10 1678
2826.22 1672
2826.34 1666
2826.46 1660
2826.58 1656
2826.71 1653
2826.83 1654
2826.95 1658
2827.07 1664
2827.19 1672
2827.32 1680
2827.44 1687
2827.56 1692
2827.68 1698
2827.80 1703
2827.92 1710
2828.05 1719
2828.17 1729
2828.29 1738
2828.41 1745
2828.53 1748
2828.66 1746
2828.78 1739
2828.90 1729
2829.02 1718
2829.14 1708
2829.27 1702
2829.39 1700
2829.51 1703
2829.63 1708
2829.75 1713
2829.87 1718
2830.00 1721
2830.12 1724
2830.24 1727
2830.36 1732
2830.48 1741
2830.61 1753
2830.73 1767
2830.85 1780
2830.97 1789
2831.09 1793
2831.22 1790
2831.34 1781
2831.46 1768
2831.58 1755
2831.70 1741
2831.83 1729
2831.95 1718
2832.07 1708
2832.19 1699
2832.31 1691
2832.44 1685
2832.56 1683
2832.68 1685
2832.80 1690
2832.92 1699
2833.05 1707
2833.17 1715
2833.29 1719
2833.41 1718
2833.53 1714
2833.66 1707
2833.78 1698
2833.90 1689
2834.02 1681
2834.14 1676
2834.27 1672
2834.39 1670
2834.51 1670
2834.63 1672
2834.75 1675
2834.88 1680
2835.00 1687
2835.12 1694
2835.24 1701
2835.36 1710
2835.49 1719
2835.61 1728
2835.73 1738
2835.85 1746
2835.97 1753
2836.10 1756
2836.22 1756
2836.34 1751
2836.46 1743
2836.58 1733
2836.71 1724
2836.83 1716
2836.95 1711
2837.07 1710
2837.19 1711
2837.32 1715
2837.44 1720
2837.56 1726
2837.68 1732
2837.80 1738
2837.93 1744
2838.05 1749
2838.17 1751
2838.29 1750
2838.42 1744
2838.54 1734
2838.66 1721
2838.78 1705
2838.90 1690
2839.03 1676
2839.15 1666
2839.27 1661
2839.39 1659
2839.51 1659
2839.64 1661
2839.76 1662
2839.88 1662
2840.00 1661
2840.13 1660
2840.25 1660
2840.37 1662
2840.49 1667
2840.61 1675
2840.74 1684
2840.86 1695
2840.98 1706
2841.10 1714
2841.22 1721
2841.35 1725
2841.47 1726
2841.59 1724
2841.71 1721
2841.84 1716
2841.96 1712
2842.08 1708
2842.20 1705
2842.32 1705
2842.45 1706
2842.57 1710
2842.69 1716
2842.81 1724
2842.93 1731
2843.06 1738
2843.18 1743
2843.30 1745
2843.42 1744
2843.55 1741
2843.67 1735
2843.79 1727
2843.91 1719
2844.03 1711
2844.16 1704
2844.28 1698
2844.40 1692
2844.52 1687
2844.65 1684
2844.77 1684
2844.89 1686
2845.01 1692
2845.13 1702
2845.26 1715
2845.38 1730
2845.50 1749
2845.62 1768
2845.75 1788
2845.87 1807
2845.99 1825
2846.11 1839
2846.24 1850
2846.36 1856
2846.48 1857
2846.60 1851
2846.72 1840
2846.85 1824
2846.97 1804
2847.09 1782
2847.21 1760
2847.34 1738
2847.46 1719
2847.58 1704
2847.70 1692
2847.82 1685
2847.95 1684
2848.07 1687
2848.19 1694
2848.31 1705
2848.44 1717
2848.56 1729
2848.68 1740
2848.80 1748
2848.93 1753
2849.05 1755
2849.17 1754
2849.29 1751
2849.41 1746
2849.54 1739
2849.66 1731
2849.78 1721
2849.90 1710
2850.03 1699
2850.15 1688
2850.27 1678
2850.39 1672
2850.52 1668
2850.64 1669
2850.76 1672
2850.88 1677
2851.01 1683
2851.13 1687
2851.25 1688
2851.37 1686
2851.49 1681
2851.62 1675
2851.74 1670
2851.86 1668
2851.98 1671
2852.11 1679
2852.23 1691
2852.35 1704
2852.47 1717
2852.60 1728
2852.72 1733
2852.84 1732
2852.96 1727
2853.09 1717
2853.21 1706
2853.33 1697
2853.45 1692
2853.58 1692
2853.70 1697
2853.82 1705
2853.94 1715
2854.07 1724
2854.19 1730
2854.31 1731
2854.43 1727
2854.56 1721
2854.68 1713
2854.80 1704
2854.92 1695
2855.05 1688
2855.17 1683
2855.29 1680
2855.41 1678
2855.53 1678
2855.66 1679
2855.78 1680
2855.90 1681
2856.02 1682
2856.15 1681
2856.27 1677
2856.39 1673
2856.51 1667
2856.64 1660
2856.76 1654
2856.88 1648
2857.00 1643
2857.13 1640
2857.25 1638
2857.37 1637
2857.49 1637
2857.62 1638
2857.74 1640
2857.86 1643
2857.98 1646
2858.11 1649
2858.23 1654
2858.35 1658
2858.47 1663
2858.60 1668
2858.72 1672
2858.84 1674
2858.96 1675
2859.09 1673
2859.21 1669
2859.33 1662
2859.46 1654
2859.58 1644
2859.70 1634
2859.82 1625
2859.95 1617
2860.07 1610
2860.19 1606
2860.31 1604
2860.44 1603
2860.56 1604
2860.68 1607
2860.80 1611
2860.93 1618
2861.05 1626
2861.17 1636
2861.29 1646
2861.42 1654
2861.54 1660
2861.66 1663
2861.78 1663
2861.91 1660
2862.03 1655
2862.15 1649
2862.27 1643
2862.40 1637
2862.52 1632
2862.64 1628
2862.76 1625
2862.89 1624
2863.01 1624
2863.13 1627
2863.26 1634
2863.38 1644
2863.50 1656
2863.62 1670
2863.75 1681
2863.87 1690
2863.99 1692
2864.11 1690
2864.24 1683
2864.36 1673
2864.48 1663
2864.60 1656
2864.73 1653
2864.85 1654
2864.97 1659
2865.10 1665
2865.22 1671
2865.34 1676
2865.46 1679
2865.59 1681
2865.71 1682
2865.83 1683
2865.95 1686
2866.08 1690
2866.20 1694
2866.32 1698
2866.44 1702
2866.57 1703
2866.69 1703
2866.81 1701
2866.94 1698
2867.06 1695
2867.18 1693
2867.30 1691
2867.43 1690
2867.55 1691
2867.67 1693
2867.79 1695
2867.92 1699
2868.04 1702
2868.16 1705
2868.29 1707
2868.41 1708
2868.53 1707
2868.65 1705
2868.78 1703
2868.90 1699
2869.02 1695
2869.14 1692
2869.27 1690
2869.39 1689
2869.51 1689
2869.64 1690
2869.76 1690
2869.88 1689
2870.00 1686
2870.13 1680
2870.25 1672
2870.37 1664
2870.50 1656
2870.62 1651
2870.74 1647
2870.86 1647
2870.99 1648
2871.11 1650
2871.23 1652
2871.35 1654
2871.48 1657
2871.60 1661
2871.72 1668
2871.85 1677
2871.97 1689
2872.09 1701
2872.21 1713
2872.34 1721
2872.46 1725
2872.58 1725
2872.71 1721
2872.83 1715
2872.95 1708
2873.07 1700
2873.20 1692
2873.32 1683
2873.44 1674
2873.57 1666
2873.69 1659
2873.81 1655
2873.93 1655
2874.06 1658
2874.18 1664
2874.30 1672
2874.43 1681
2874.55 1690
2874.67 1697
2874.79 1703
2874.92 1706
2875.04 1707
2875.16 1707
2875.29 1706
2875.41 1705
2875.53 1705
2875.65 1706
2875.78 1708
2875.90 1712
2876.02 1714
2876.15 1715
2876.27 1713
2876.39 1708
2876.51 1702
2876.64 1694
2876.76 1688
2876.88 1684
2877.01 1681
2877.13 1680
2877.25 1680
2877.38 1679
2877.50 1677
2877.62 1674
2877.74 1671
2877.87 1670
2877.99 1671
2878.11 1674
2878.24 1679
2878.36 1686
2878.48 1692
2878.60 1696
2878.73 1698
2878.85 1697
2878.97 1696
2879.10 1695
2879.22 1694
2879.34 1695
2879.47 1697
2879.59 1701
2879.71 1704
2879.83 1706
2879.96 1706
2880.08 1704
2880.20 1702
2880.33 1700
2880.45 1701
2880.57 1705
2880.70 1714
2880.82 1727
2880.94 1742
2881.06 1759
2881.19 1774
2881.31 1787
2881.43 1796
2881.56 1799
2881.68 1797
2881.80 1789
2881.93 1776
2882.05 1761
2882.17 1744
2882.29 1729
2882.42 1715
2882.54 1703
2882.66 1694
2882.79 1685
2882.91 1678
2883.03 1670
2883.16 1662
2883.28 1655
2883.40 1651
2883.53 1648
2883.65 1649
2883.77 1652
2883.89 1655
2884.02 1659
2884.14 1662
2884.26 1664
2884.39 1666
2884.51 1667
2884.63 1670
2884.76 1674
2884.88 1679
2885.00 1683
2885.13 1685
2885.25 1684
2885.37 1680
2885.49 1672
2885.62 1662
2885.74 1651
2885.86 1639
2885.99 1629
2886.11 1620
2886.23 1613
2886.36 1608
2886.48 1604
2886.60 1601
2886.73 1597
2886.85 1593
2886.97 1588
2887.10 1581
2887.22 1574
2887.34 1569
2887.46 1565
2887.59 1565
2887.71 1569
2887.83 1577
2887.96 1588
2888.08 1601
2888.20 1613
2888.33 1623
2888.45 1629
2888.57 1633
2888.70 1635
2888.82 1637
2888.94 1638
2889.07 1642
2889.19 1648
2889.31 1655
2889.44 1664
2889.56 1675
2889.68 1687
2889.80 1701
2889.93 1716
2890.05 1731
2890.17 1747
2890.30 1762
2890.42 1775
2890.54 1787
2890.67 1797
2890.79 1807
2890.91 1815
2891.04 1822
2891.16 1827
2891.28 1829
2891.41 1827
2891.53 1823
2891.65 1815
2891.78 1806
2891.90 1797
2892.02 1790
2892.15 1786
2892.27 1786
2892.39 1790
2892.52 1797
2892.64 1807
2892.76 1820
2892.89 1833
2893.01 1847
2893.13 1859
2893.26 1868
2893.38 1872
2893.50 1869
2893.63 1858
2893.75 1840
2893.87 1816
2894.00 1789
2894.12 1762
2894.24 1738
2894.37 1721
2894.49 1710
2894.61 1704
2894.73 1702
2894.86 1703
2894.98 1704
2895.10 1706
2895.23 1708
2895.35 1710
2895.47 1712
2895.60 1714
2895.72 1715
2895.84 1713
2895.97 1710
2896.09 1704
2896.21 1697
2896.34 1690
2896.46 1684
2896.58 1677
2896.71 1671
2896.83 1664
2896.95 1656
2897.08 1649
2897.20 1641
2897.32 1637
2897.45 1635
2897.57 1637
2897.70 1642
2897.82 1649
2897.94 1655
2898.07 1660
2898.19 1662
2898.31 1661
2898.44 1658
2898.56 1654
2898.68 1649
2898.81 1643
2898.93 1638
2899.05 1631
2899.18 1625
2899.30 1618
2899.42 1614
2899.55 1612
2899.67 1614
2899.79 1620
2899.92 1630
2900.04 1642
2900.16 1653
2900.29 1662
2900.41 1668
2900.53 1670
2900.66 1670
2900.78 1668
2900.90 1665
2901.03 1663
2901.15 1661
2901.27 1659
2901.40 1658
2901.52 1657
2901.64 1656
2901.77 1655
2901.89 1655
2902.01 1656
2902.14 1660
2902.26 1664
2902.38 1668
2902.51 1670
2902.63 1668
2902.76 1663
2902.88 1653
2903.00 1640
2903.13 1627
2903.25 1616
2903.37 1609
2903.50 1606
2903.62 1607
2903.74 1610
2903.87 1615
2903.99 1618
2904.11 1619
2904.24 1617
2904.36 1613
2904.48 1608
2904.61 1602
2904.73 1598
2904.85 1596
2904.98 1597
2905.10 1601
2905.23 1607
2905.35 1614
2905.47 1622
2905.60 1629
2905.72 1635
2905.84 1640
2905.97 1645
2906.09 1650
2906.21 1655
2906.34 1661
2906.46 1666
2906.58 1670
2906.71 1670
2906.83 1669
2906.95 1665
2907.08 1662
2907.20 1660
2907.33 1661
2907.45 1665
2907.57 1672
2907.70 1680
2907.82 1687
2907.94 1692
2908.07 1692
2908.19 1687
2908.31 1678
2908.44 1665
2908.56 1651
2908.69 1638
2908.81 1627
2908.93 1620
2909.06 1617
2909.18 1619
2909.30 1623
2909.43 1629
2909.55 1636
2909.67 1642
2909.80 1647
2909.92 1650
2910.04 1652
2910.17 1652
2910.29 1651
2910.42 1650
2910.54 1648
2910.66 1646
2910.79 1644
2910.91 1643
2911.03 1642
2911.16 1641
2911.28 1639
2911.40 1636
2911.53 1633
2911.65 1629
2911.78 1627
2911.90 1626
2912.02 1628
2912.15 1632
2912.27 1637
2912.39 1642
2912.52 1646
2912.64 1648
2912.77 1648
2912.89 1647
2913.01 1646
2913.14 1647
2913.26 1650
2913.38 1654
2913.51 1658
2913.63 1661
2913.75 1662
2913.88 1661
2914.00 1658
2914.13 1654
2914.25 1651
2914.37 1650
2914.50 1650
2914.62 1651
2914.74 1652
2914.87 1651
2914.99 1649
2915.12 1645
2915.24 1639
2915.36 1631
2915.49 1624
2915.61 1618
2915.73 1614
2915.86 1614
2915.98 1617
2916.11 1623
2916.23 1631
2916.35 1639
2916.48 1643
2916.60 1642
2916.72 1636
2916.85 1626
2916.97 1613
2917.10 1600
2917.22 1591
2917.34 1587
2917.47 1589
2917.59 1598
2917.71 1610
2917.84 1624
2917.96 1637
2918.09 1647
2918.21 1653
2918.33 1654
2918.46 1652
2918.58 1646
2918.71 1640
2918.83 1634
2918.95 1628
2919.08 1623
2919.20 1618
2919.32 1613
2919.45 1607
2919.57 1602
2919.70 1598
2919.82 1594
2919.94 1591
2920.07 1588
2920.19 1586
2920.32 1584
2920.44 1583
2920.56 1585
2920.69 1588
2920.81 1594
2920.93 1602
2921.06 1611
2921.18 1619
2921.31 1625
2921.43 1628
2921.55 1627
2921.68 1624
2921.80 1618
2921.93 1612
2922.05 1606
2922.17 1599
2922.30 1593
2922.42 1585
2922.54 1577
2922.67 1566
2922.79 1554
2922.92 1542
2923.04 1530
2923.16 1521
2923.29 1515
2923.41 1514
2923.54 1517
2923.66 1523
2923.78 1531
2923.91 1538
2924.03 1542
2924.16 1542
2924.28 1537
2924.40 1528
2924.53 1515
2924.65 1501
2924.78 1487
2924.90 1476
2925.02 1468
2925.15 1466
2925.27 1469
2925.39 1475
2925.52 1484
2925.64 1494
2925.77 1503
2925.89 1509
2926.01 1514
2926.14 1516
2926.26 1517
2926.39 1517
2926.51 1519
2926.63 1525
2926.76 1536
2926.88 1553
2927.01 1575
2927.13 1601
2927.25 1627
2927.38 1650
2927.50 1667
2927.63 1676
2927.75 1677
2927.87 1670
2928.00 1660
2928.12 1647
2928.25 1636
2928.37 1628
2928.49 1622
2928.62 1620
2928.74 1618
2928.87 1617
2928.99 1616
2929.11 1615
2929.24 1613
2929.36 1613
2929.49 1614
2929.61 1616
2929.73 1619
2929.86 1622
2929.98 1625
2930.11 1627
2930.23 1628
2930.36 1628
2930.48 1628
2930.60 1628
2930.73 1629
2930.85 1632
2930.98 1637
2931.10 1643
2931.22 1650
2931.35 1655
2931.47 1659
2931.60 1660
2931.72 1659
2931.84 1657
2931.97 1654
2932.09 1652
2932.22 1649
2932.34 1645
2932.46 1639
2932.59 1631
2932.71 1621
2932.84 1611
2932.96 1602
2933.09 1596
2933.21 1595
2933.33 1598
2933.46 1607
2933.58 1619
2933.71 1633
2933.83 1646
2933.95 1658
2934.08 1668
2934.20 1677
2934.33 1685
2934.45 1691
2934.57 1697
2934.70 1703
2934.82 1707
2934.95 1709
2935.07 1708
2935.20 1704
2935.32 1697
2935.44 1688
2935.57 1676
2935.69 1663
2935.82 1649
2935.94 1635
2936.06 1622
2936.19 1612
2936.31 1604
2936.44 1600
2936.56 1599
2936.69 1601
2936.81 1605
2936.93 1609
2937.06 1613
2937.18 1615
2937.31 1616
2937.43 1614
2937.56 1610
2937.68 1603
2937.80 1594
2937.93 1582
2938.05 1569
2938.18 1557
2938.30 1546
2938.42 1539
2938.55 1535
2938.67 1534
2938.80 1537
2938.92 1540
2939.05 1543
2939.17 1544
2939.29 1544
2939.42 1544
2939.54 1543
2939.67 1544
2939.79 1547
2939.92 1552
2940.04 1560
2940.16 1569
2940.29 1580
2940.41 1590
2940.54 1599
2940.66 1607
2940.79 1613
2940.91 1615
2941.03 1614
2941.16 1611
2941.28 1606
2941.41 1599
2941.53 1594
2941.66 1589
2941.78 1586
2941.90 1582
2942.03 1579
2942.15 1575
2942.28 1569
2942.40 1562
2942.53 1554
2942.65 1547
2942.77 1541
2942.90 1539
2943.02 1540
2943.15 1545
2943.27 1553
2943.40 1563
2943.52 1574
2943.64 1585
2943.77 1594
2943.89 1600
2944.02 1605
2944.14 1608
2944.27 1611
2944.39 1613
2944.52 1615
2944.64 1618
2944.76 1621
2944.89 1624
2945.01 1627
2945.14 1631
2945.26 1634
2945.39 1637
2945.51 1639
2945.63 1639
2945.76 1637
2945.88 1633
2946.01 1627
2946.13 1620
2946.26 1614
2946.38 1609
2946.51 1605
2946.63 1602
2946.75 1600
2946.88 1596
2947.00 1591
2947.13 1584
2947.25 1577
2947.38 1569
2947.50 1562
2947.62 1558
2947.75 1559
2947.87 1564
2948.00 1572
2948.12 1583
2948.25 1595
2948.37 1606
2948.50 1615
2948.62 1620
2948.74 1623
2948.87 1624
2948.99 1623
2949.12 1621
2949.24 1618
2949.37 1614
2949.49 1608
2949.62 1600
2949.74 1590
2949.86 1579
2949.99 1568
2950.11 1559
2950.24 1554
2950.36 1555
2950.49 1561
2950.61 1573
2950.74 1587
2950.86 1601
2950.99 1611
2951.11 1615
2951.23 1611
2951.36 1601
2951.48 1587
2951.61 1573
2951.73 1563
2951.86 1560
2951.98 1565
2952.11 1577
2952.23 1594
2952.35 1612
2952.48 1629
2952.60 1641
2952.73 1650
2952.85 1654
2952.98 1658
2953.10 1661
2953.23 1666
2953.35 1673
2953.48 1681
2953.60 1688
2953.72 1694
2953.85 1696
2953.97 1694
2954.10 1688
2954.22 1678
2954.35 1667
2954.47 1654
2954.60 1640
2954.72 1628
2954.85 1617
2954.97 1610
2955.10 1606
2955.22 1605
2955.34 1608
2955.47 1612
2955.59 1616
2955.72 1620
2955.84 1621
2955.97 1619
2956.09 1614
2956.22 1608
2956.34 1602
2956.47 1598
2956.59 1597
2956.71 1600
2956.84 1607
2956.96 1615
2957.09 1623
2957.21 1629
2957.34 1632
2957.46 1632
2957.59 1630
2957.71 1626
2957.84 1623
2957.96 1621
2958.09 1622
2958.21 1626
2958.34 1632
2958.46 1641
2958.58 1652
2958.71 1663
2958.83 1674
2958.96 1683
2959.08 1690
2959.21 1695
2959.33 1695
2959.46 1693
2959.58 1688
2959.71 1682
2959.83 1675
2959.96 1670
2960.08 1665
2960.21 1661
2960.33 1658
2960.45 1654
2960.58 1649
2960.70 1642
2960.83 1633
2960.95 1624
2961.08 1616
2961.20 1610
2961.33 1607
2961.45 1606
2961.58 1607
2961.70 1610
2961.83 1611
2961.95 1610
2962.08 1609
2962.20 1607
2962.33 1605
2962.45 1605
2962.57 1606
2962.70 1607
2962.82 1608
2962.95 1608
2963.07 1606
2963.20 1603
2963.32 1598
2963.45 1594
2963.57 1591
2963.70 1589
2963.82 1588
2963.95 1589
2964.07 1591
2964.20 1595
2964.32 1601
2964.45 1607
2964.57 1614
2964.70 1622
2964.82 1629
2964.95 1636
2965.07 1640
2965.19 1642
2965.32 1642
2965.44 1639
2965.57 1635
2965.69 1630
2965.82 1626
2965.94 1625
2966.07 1627
2966.19 1632
2966.32 1641
2966.44 1651
2966.57 1663
2966.69 1673
2966.82 1681
2966.94 1686
2967.07 1689
2967.19 1688
2967.32 1686
2967.44 1681
2967.57 1676
2967.69 1669
2967.82 1662
2967.94 1655
2968.07 1650
2968.19 1647
2968.32 1647
2968.44 1649
2968.57 1653
2968.69 1657
2968.81 1660
2968.94 1660
2969.06 1658
2969.19 1654
2969.31 1649
2969.44 1645
2969.56 1642
2969.69 1641
2969.81 1642
2969.94 1643
2970.06 1644
2970.19 1644
2970.31 1643
2970.44 1641
2970.56 1636
2970.69 1629
2970.81 1620
2970.94 1610
2971.06 1599
2971.19 1590
2971.31 1584
2971.44 1583
2971.56 1587
2971.69 1597
2971.81 1611
2971.94 1627
2972.06 1644
2972.19 1659
2972.31 1670
2972.44 1676
2972.56 1677
2972.69 1672
2972.81 1664
2972.94 1655
2973.06 1645
2973.19 1637
2973.31 1633
2973.44 1632
2973.56 1635
2973.69 1640
2973.81 1646
2973.94 1652
2974.06 1656
2974.19 1659
2974.31 1659
2974.44 1659
2974.56 1657
2974.69 1655
2974.81 1652
2974.94 1648
2975.06 1644
2975.19 1639
2975.31 1633
2975.44 1628
2975.56 1625
2975.69 1624
2975.81 1625
2975.94 1628
2976.06 1631
2976.19 1634
2976.31 1635
2976.44 1635
2976.56 1635
2976.69 1636
2976.81 1640
2976.94 1647
2977.06 1656
2977.19 1666
2977.31 1674
2977.44 1679
2977.56 1681
2977.69 1680
2977.81 1678
2977.94 1675
2978.06 1672
2978.19 1671
2978.31 1669
2978.44 1667
2978.56 1663
2978.69 1658
2978.81 1653
2978.94 1647
2979.06 1643
2979.19 1640
2979.31 1638
2979.44 1637
2979.56 1638
2979.69 1638
2979.81 1639
2979.94 1640
2980.06 1642
2980.19 1645
2980.31 1648
2980.44 1650
2980.56 1650
2980.69 1647
2980.81 1641
2980.94 1632
2981.06 1622
2981.19 1611
2981.32 1603
2981.44 1597
2981.57 1594
2981.69 1593
2981.82 1593
2981.94 1592
2982.07 1590
2982.19 1587
2982.32 1585
2982.44 1584
2982.57 1584
2982.69 1586
2982.82 1590
2982.94 1594
2983.07 1598
2983.19 1598
2983.32 1597
2983.44 1592
2983.57 1586
2983.69 1578
2983.82 1570
2983.94 1562
2984.07 1557
2984.19 1554
2984.32 1553
2984.44 1555
2984.57 1558
2984.69 1563
2984.82 1570
2984.95 1577
2985.07 1585
2985.20 1593
2985.32 1602
2985.45 1609
2985.57 1615
2985.70 1618
2985.82 1619
2985.95 1617
2986.07 1613
2986.20 1607
2986.32 1601
2986.45 1596
2986.57 1593
2986.70 1591
2986.82 1589
2986.95 1585
2987.07 1579
2987.20 1570
2987.32 1557
2987.45 1541
2987.58 1524
2987.70 1507
2987.83 1492
2987.95 1481
2988.08 1473
2988.20 1470
2988.33 1471
2988.45 1474
2988.58 1479
2988.70 1484
2988.83 1487
2988.95 1489
2989.08 1488
2989.20 1486
2989.33 1482
2989.45 1478
2989.58 1475
2989.70 1473
2989.83 1472
2989.96 1474
2990.08 1477
2990.21 1481
2990.33 1486
2990.46 1492
2990.58 1499
2990.71 1506
2990.83 1514
2990.96 1521
2991.08 1528
2991.21 1536
2991.33 1545
2991.46 1556
2991.58 1568
2991.71 1580
2991.84 1591
2991.96 1600
2992.09 1606
2992.21 1607
2992.34 1605
2992.46 1602
2992.59 1598
2992.71 1596
2992.84 1598
2992.96 1604
2993.09 1614
2993.21 1627
2993.34 1641
2993.47 1656
2993.59 1671
2993.72 1684
2993.84 1695
2993.97 1704
2994.09 1709
2994.22 1711
2994.34 1710
2994.47 1706
2994.59 1701
2994.72 1695
2994.84 1688
2994.97 1680
2995.10 1671
2995.22 1659
2995.35 1646
2995.47 1629
2995.60 1611
2995.72 1592
2995.85 1573
2995.97 1556
2996.10 1542
2996.22 1531
2996.35 1523
2996.48 1519
2996.60 1518
2996.73 1520
2996.85 1524
2996.98 1529
2997.10 1534
2997.23 1538
2997.35 1540
2997.48 1539
2997.60 1537
2997.73 1535
2997.86 1533
2997.98 1533
2998.11 1537
2998.23 1543
2998.36 1552
2998.48 1562
2998.61 1571
2998.73 1579
2998.86 1586
2998.99 1592
2999.11 1598
2999.24 1604
2999.36 1611
2999.49 1617
2999.61 1623
2999.74 1626
2999.86 1627
2999.99 1625
3000.11 1620
3000.24 1613
3000.37 1607
3000.49 1601
3000.62 1598
3000.74 1595
3000.87 1595
3000.99 1595
3001.12 1596
3001.24 1597
3001.37 1598
3001.50 1599
3001.62 1601
3001.75 1605
3001.87 1608
3002.00 1612
3002.12 1615
3002.25 1617
3002.37 1617
3002.50 1617
3002.63 1615
3002.75 1614
3002.88 1613
3003.00 1613
3003.13 1614
3003.25 1616
3003.38 1621
3003.50 1627
3003.63 1634
3003.76 1640
3003.88 1646
3004.01 1649
3004.13 1648
3004.26 1643
3004.38 1635
3004.51 1627
3004.64 1619
3004.76 1615
3004.89 1615
3005.01 1621
3005.14 1631
3005.26 1643
3005.39 1655
3005.51 1664
3005.64 1669
3005.77 1667
3005.89 1660
3006.02 1649
3006.14 1637
3006.27 1626
3006.39 1618
3006.52 1613
3006.65 1612
3006.77 1611
3006.90 1610
3007.02 1606
3007.15 1598
3007.27 1586
3007.40 1571
3007.53 1557
3007.65 1545
3007.78 1536
3007.90 1531
3008.03 1530
3008.15 1529
3008.28 1529
3008.41 1528
3008.53 1525
3008.66 1522
3008.78 1520
3008.91 1520
3009.03 1524
3009.16 1531
3009.29 1540
3009.41 1550
3009.54 1559
3009.66 1564
3009.79 1565
3009.91 1560
3010.04 1552
3010.17 1540
3010.29 1528
3010.42 1517
3010.54 1509
3010.67 1505
3010.79 1505
3010.92 1508
3011.05 1512
3011.17 1514
3011.30 1514
3011.42 1510
3011.55 1503
3011.67 1494
3011.80 1486
3011.93 1481
3012.05 1478
3012.18 1480
3012.30 1485
3012.43 1492
3012.55 1500
3012.68 1508
3012.81 1515
3012.93 1522
3013.06 1528
3013.18 1534
3013.31 1539
3013.44 1545
3013.56 1550
3013.69 1554
3013.81 1559
3013.94 1563
3014.06 1567
3014.19 1572
3014.32 1577
3014.44 1581
3014.57 1585
3014.69 1587
3014.82 1589
3014.95 1590
3015.07 1591
3015.20 1595
3015.32 1601
3015.45 1609
3015.57 1620
3015.70 1632
3015.83 1645
3015.95 1658
3016.08 1671
3016.20 1684
3016.33 1695
3016.46 1705
3016.58 1713
3016.71 1718
3016.83 1719
3016.96 1716
3017.08 1710
3017.21 1701
3017.34 1691
3017.46 1682
3017.59 1672
3017.71 1664
3017.84 1657
3017.97 1650
3018.09 1645
3018.22 1642
3018.34 1642
3018.47 1645
3018.60 1653
3018.72 1665
3018.85 1681
3018.97 1698
3019.10 1713
3019.23 1725
3019.35 1730
3019.48 1727
3019.60 1717
3019.73 1701
3019.85 1681
3019.98 1660
3020.11 1641
3020.23 1625
3020.36 1614
3020.48 1609
3020.61 1609
3020.74 1614
3020.86 1622
3020.99 1631
3021.11 1641
3021.24 1651
3021.37 1658
3021.49 1663
3021.62 1665
3021.74 1665
3021.87 1663
3022.00 1661
3022.12 1658
3022.25 1655
3022.37 1652
3022.50 1648
3022.63 1644
3022.75 1637
3022.88 1630
3023.00 1622
3023.13 1615
3023.26 1610
3023.38 1607
3023.51 1608
3023.63 1612
3023.76 1615
3023.89 1618
3024.01 1618
3024.14 1615
3024.26 1610
3024.39 1604
3024.52 1599
3024.64 1594
3024.77 1591
3024.89 1590
3025.02 1590
3025.15 1591
3025.27 1592
3025.40 1592
3025.52 1591
3025.65 1590
3025.78 1587
3025.90 1584
3026.03 1580
3026.16 1577
3026.28 1575
3026.41 1575
3026.53 1579
3026.66 1585
3026.79 1593
3026.91 1602
3027.04 1610
3027.16 1616
3027.29 1618
3027.42 1617
3027.54 1612
3027.67 1604
3027.79 1594
3027.92 1583
3028.05 1572
3028.17 1563
3028.30 1558
3028.42 1556
3028.55 1558
3028.68 1563
3028.80 1572
3028.93 1581
3029.06 1590
3029.18 1598
3029.31 1605
3029.43 1611
3029.56 1616
3029.69 1621
3029.81 1628
3029.94 1635
3030.06 1642
3030.19 1648
3030.32 1651
3030.44 1651
3030.57 1645
3030.70 1635
3030.82 1621
3030.95 1604
3031.07 1587
3031.20 1570
3031.33 1556
3031.45 1544
3031.58 1534
3031.70 1526
3031.83 1521
3031.96 1517
3032.08 1515
3032.21 1515
3032.34 1515
3032.46 1516
3032.59 1518
3032.71 1518
3032.84 1519
3032.97 1519
3033.09 1519
3033.22 1519
3033.35 1520
3033.47 1521
3033.60 1521
3033.72 1521
3033.85 1519
3033.98 1517
3034.10 1516
3034.23 1517
3034.36 1522
3034.48 1531
3034.61 1545
3034.73 1562
3034.86 1582
3034.99 1602
3035.11 1620
3035.24 1634
3035.37 1644
3035.49 1649
3035.62 1651
3035.74 1651
3035.87 1650
3036.00 1648
3036.12 1647
3036.25 1645
3036.38 1641
3036.50 1634
3036.63 1624
3036.75 1611
3036.88 1595
3037.01 1577
3037.13 1561
3037.26 1547
3037.39 1538
3037.51 1535
3037.64 1538
3037.76 1546
3037.89 1558
3038.02 1571
3038.14 1584
3038.27 1593
3038.40 1598
3038.52 1598
3038.65 1594
3038.78 1586
3038.90 1576
3039.03 1566
3039.15 1558
3039.28 1553
3039.41 1550
3039.53 1549
3039.66 1549
3039.79 1547
3039.91 1543
3040.04 1535
3040.17 1524
3040.29 1510
3040.42 1497
3040.54 1486
3040.67 1478
3040.80 1474
3040.92 1473
3041.05 1476
3041.18 1479
3041.30 1482
3041.43 1483
3041.56 1483
3041.68 1482
3041.81 1480
3041.93 1477
3042.06 1476
3042.19 1477
3042.31 1480
3042.44 1485
3042.57 1491
3042.69 1499
3042.82 1506
3042.95 1513
3043.07 1518
3043.20 1520
3043.32 1521
3043.45 1521
3043.58 1520
3043.70 1521
3043.83 1522
3043.96 1526
3044.08 1532
3044.21 1538
3044.34 1545
3044.46 1550
3044.59 1554
3044.72 1556
3044.84 1556
3044.97 1555
3045.10 1553
3045.22 1551
3045.35 1548
3045.47 1545
3045.60 1540
3045.73 1535
3045.85 1529
3045.98 1524
3046.11 1520
3046.23 1518
3046.36 1519
3046.49 1524
3046.61 1532
3046.74 1541
3046.87 1551
3046.99 1561
3047.12 1570
3047.25 1577
3047.37 1583
3047.50 1588
3047.62 1592
3047.75 1594
3047.88 1594
3048.00 1592
3048.13 1587
3048.26 1579
3048.38 1568
3048.51 1556
3048.64 1543
3048.76 1531
3048.89 1521
3049.02 1514
3049.14 1511
3049.27 1512
3049.40 1517
3049.52 1524
3049.65 1533
3049.78 1543
3049.90 1552
3050.03 1558
3050.16 1561
3050.28 1559
3050.41 1555
3050.54 1549
3050.66 1544
3050.79 1540
3050.92 1541
3051.04 1546
3051.17 1556
3051.30 1567
3051.42 1578
3051.55 1587
3051.67 1594
3051.80 1598
3051.93 1601
3052.05 1604
3052.18 1607
3052.31 1611
3052.43 1615
3052.56 1617
3052.69 1615
3052.81 1609
3052.94 1599
3053.07 1585
3053.19 1569
3053.32 1553
3053.45 1537
3053.57 1523
3053.70 1512
3053.83 1503
3053.95 1497
3054.08 1495
3054.21 1496
3054.33 1501
3054.46 1510
3054.59 1521
3054.71 1532
3054.84 1544
3054.97 1554
3055.09 1560
3055.22 1564
3055.35 1564
3055.47 1562
3055.60 1558
3055.73 1552
3055.85 1545
3055.98 1538
3056.11 1532
3056.23 1528
3056.36 1525
3056.49 1525
3056.61 1527
3056.74 1532
3056.87 1537
3056.99 1543
3057.12 1549
3057.25 1554
3057.37 1557
3057.50 1558
3057.63 1558
3057.75 1556
3057.88 1554
3058.01 1551
3058.13 1548
3058.26 1546
3058.39 1545
3058.52 1546
3058.64 1548
3058.77 1551
3058.90 1555
3059.02 1561
3059.15 1567
3059.28 1574
3059.40 1582
3059.53 1591
3059.66 1600
3059.78 1607
3059.91 1613
3060.04 1615
3060.16 1614
3060.29 1610
3060.42 1605
3060.54 1600
3060.67 1596
3060.80 1595
3060.92 1595
3061.05 1596
3061.18 1596
3061.30 1595
3061.43 1592
3061.56 1588
3061.68 1582
3061.81 1575
3061.94 1568
3062.06 1561
3062.19 1554
3062.32 1549
3062.45 1546
3062.57 1546
3062.70 1549
3062.83 1553
3062.95 1559
3063.08 1564
3063.21 1568
3063.33 1570
3063.46 1569
3063.59 1565
3063.71 1560
3063.84 1554
3063.97 1549
3064.09 1545
3064.22 1543
3064.35 1542
3064.47 1542
3064.60 1544
3064.73 1547
3064.86 1551
3064.98 1556
3065.11 1561
3065.24 1564
3065.36 1565
3065.49 1564
3065.62 1561
3065.74 1556
3065.87 1551
3066.00 1546
3066.12 1541
3066.25 1537
3066.38 1535
3066.51 1532
3066.63 1529
3066.76 1527
3066.89 1524
3067.01 1521
3067.14 1519
3067.27 1518
3067.39 1519
3067.52 1521
3067.65 1523
3067.77 1526
3067.90 1530
3068.03 1534
3068.16 1538
3068.28 1542
3068.41 1546
3068.54 1551
3068.66 1554
3068.79 1556
3068.92 1556
3069.04 1554
3069.17 1551
3069.30 1547
3069.42 1544
3069.55 1542
3069.68 1543
3069.81 1547
3069.93 1553
3070.06 1561
3070.19 1570
3070.31 1577
3070.44 1583
3070.57 1587
3070.69 1588
3070.82 1587
3070.95 1584
3071.08 1580
3071.20 1578
3071.33 1578
3071.46 1579
3071.58 1580
3071.71 1581
3071.84 1579
3071.96 1574
3072.09 1566
3072.22 1557
3072.35 1549
3072.47 1544
3072.60 1544
3072.73 1548
3072.85 1555
3072.98 1564
3073.11 1572
3073.23 1577
3073.36 1576
3073.49 1570
3073.62 1559
3073.74 1545
3073.87 1529
3074.00 1513
3074.12 1500
3074.25 1491
3074.38 1487
3074.51 1489
3074.63 1496
3074.76 1507
3074.89 1519
3075.01 1533
3075.14 1545
3075.27 1558
3075.40 1570
3075.52 1581
3075.65 1592
3075.78 1600
3075.90 1605
3076.03 1603
3076.16 1596
3076.28 1582
3076.41 1564
3076.54 1545
3076.67 1527
3076.79 1513
3076.92 1502
3077.05 1497
3077.17 1494
3077.30 1492
3077.43 1489
3077.56 1486
3077.68 1481
3077.81 1475
3077.94 1470
3078.06 1466
3078.19 1462
3078.32 1459
3078.45 1456
3078.57 1451
3078.70 1446
3078.83 1439
3078.95 1431
3079.08 1422
3079.21 1415
3079.34 1409
3079.46 1404
3079.59 1402
3079.72 1403
3079.84 1405
3079.97 1409
3080.10 1413
3080.23 1415
3080.35 1414
3080.48 1410
3080.61 1403
3080.74 1393
3080.86 1385
3080.99 1379
3081.12 1378
3081.24 1385
3081.37 1398
3081.50 1418
3081.63 1441
3081.75 1464
3081.88 1486
3082.01 1505
3082.13 1519
3082.26 1528
3082.39 1536
3082.52 1543
3082.64 1551
3082.77 1561
3082.90 1572
3083.03 1584
3083.15 1595
3083.28 1603
3083.41 1608
3083.53 1608
3083.66 1603
3083.79 1596
3083.92 1586
3084.04 1575
3084.17 1564
3084.30 1555
3084.43 1547
3084.55 1541
3084.68 1535
3084.81 1530
3084.93 1524
3085.06 1518
3085.19 1512
3085.32 1507
3085.44 1503
3085.57 1502
3085.70 1504
3085.83 1509
3085.95 1517
3086.08 1526
3086.21 1535
3086.33 1542
3086.46 1546
3086.59 1546
3086.72 1541
3086.84 1532
3086.97 1519
3087.10 1506
3087.23 1494
3087.35 1485
3087.48 1480
3087.61 1478
3087.74 1478
3087.86 1480
3087.99 1480
3088.12 1479
3088.24 1475
3088.37 1468
3088.50 1460
3088.63 1451
3088.75 1444
3088.88 1438
3089.01 1433
3089.14 1429
3089.26 1425
3089.39 1421
3089.52 1417
3089.65 1413
3089.77 1410
3089.90 1409
3090.03 1411
3090.16 1415
3090.28 1420
3090.41 1426
3090.54 1432
3090.67 1436
3090.79 1440
3090.92 1443
3091.05 1448
3091.17 1454
3091.30 1462
3091.43 1471
3091.56 1481
3091.68 1490
3091.81 1497
3091.94 1503
3092.07 1507
3092.19 1510
3092.32 1512
3092.45 1514
3092.58 1517
3092.70 1522
3092.83 1528
3092.96 1536
3093.09 1545
3093.21 1555
3093.34 1564
3093.47 1573
3093.60 1580
3093.72 1586
3093.85 1590
3093.98 1591
3094.11 1591
3094.23 1588
3094.36 1584
3094.49 1578
3094.62 1571
3094.74 1563
3094.87 1553
3095.00 1543
3095.13 1532
3095.25 1521
3095.38 1508
3095.51 1496
3095.64 1484
3095.76 1475
3095.89 1468
3096.02 1464
3096.15 1462
3096.27 1463
3096.40 1464
3096.53 1465
3096.66 1466
3096.78 1465
3096.91 1465
3097.04 1466
3097.17 1469
3097.29 1474
3097.42 1481
3097.55 1488
3097.68 1494
3097.80 1498
3097.93 1501
3098.06 1502
3098.19 1505
3098.31 1511
3098.44 1519
3098.57 1532
3098.70 1547
3098.82 1561
3098.95 1574
3099.08 1581
3099.21 1582
3099.33 1575
3099.46 1562
3099.59 1545
3099.72 1527
3099.85 1512
3099.97 1501
3100.10 1498
3100.23 1502
3100.36 1513
3100.48 1529
3100.61 1546
3100.74 1563
3100.87 1578
3100.99 1588
3101.12 1595
3101.25 1597
3101.38 1595
3101.50 1590
3101.63 1582
3101.76 1572
3101.89 1560
3102.01 1546
3102.14 1532
3102.27 1518
3102.40 1504
3102.53 1491
3102.65 1480
3102.78 1473
3102.91 1469
3103.04 1469
3103.16 1473
3103.29 1480
3103.42 1489
3103.55 1499
3103.67 1507
3103.80 1515
3103.93 1520
3104.06 1523
3104.18 1524
3104.31 1522
3104.44 1519
3104.57 1515
3104.70 1510
3104.82 1506
3104.95 1503
3105.08 1501
3105.21 1500
3105.33 1500
3105.46 1500
3105.59 1498
3105.72 1495
3105.85 1490
3105.97 1483
3106.10 1475
3106.23 1468
3106.36 1462
3106.48 1458
3106.61 1457
3106.74 1459
3106.87 1464
3106.99 1469
3107.12 1474
3107.25 1478
3107.38 1479
3107.51 1478
3107.63 1475
3107.76 1472
3107.89 1469
3108.02 1467
3108.14 1466
3108.27 1467
3108.40 1469
3108.53 1472
3108.66 1475
3108.78 1478
3108.91 1479
3109.04 1478
3109.17 1474
3109.29 1469
3109.42 1461
3109.55 1453
3109.68 1445
3109.81 1440
3109.93 1438
3110.06 1440
3110.19 1445
3110.32 1454
3110.44 1465
3110.57 1476
3110.70 1487
3110.83 1495
3110.96 1500
3111.08 1502
3111.21 1501
3111.34 1498
3111.47 1493
3111.60 1490
3111.72 1488
3111.85 1490
3111.98 1495
3112.11 1504
3112.23 1514
3112.36 1524
3112.49 1531
3112.62 1535
3112.75 1536
3112.87 1534
3113.00 1530
3113.13 1525
3113.26 1520
3113.39 1516
3113.51 1512
3113.64 1508
3113.77 1505
3113.90 1504
3114.02 1507
3114.15 1513
3114.28 1523
3114.41 1537
3114.54 1553
3114.66 1570
3114.79 1586
3114.92 1599
3115.05 1608
3115.18 1611
3115.30 1609
3115.43 1601
3115.56 1589
3115.69 1575
3115.82 1560
3115.94 1547
3116.07 1537
3116.20 1532
3116.33 1531
3116.45 1535
3116.58 1541
3116.71 1549
3116.84 1556
3116.97 1561
3117.09 1564
3117.22 1565
3117.35 1562
3117.48 1558
3117.61 1554
3117.73 1550
3117.86 1546
3117.99 1544
3118.12 1543
3118.25 1542
3118.37 1542
3118.50 1542
3118.63 1544
3118.76 1547
3118.89 1553
3119.01 1561
3119.14 1570
3119.27 1579
3119.40 1584
3119.53 1585
3119.65 1582
3119.78 1574
3119.91 1563
3120.04 1550
3120.17 1538
3120.29 1528
3120.42 1520
3120.55 1516
3120.68 1514
3120.81 1515
3120.93 1518
3121.06 1523
3121.19 1529
3121.32 1535
3121.45 1542
3121.57 1547
3121.70 1551
3121.83 1554
3121.96 1558
3122.09 1563
3122.21 1570
3122.34 1580
3122.47 1592
3122.60 1605
3122.73 1617
3122.86 1625
3122.98 1629
3123.11 1629
3123.24 1624
3123.37 1615
3123.50 1605
3123.62 1594
3123.75 1584
3123.88 1575
3124.01 1568
3124.14 1564
3124.26 1562
3124.39 1564
3124.52 1567
3124.65 1571
3124.78 1576
3124.90 1580
3125.03 1582
3125.16 1579
3125.29 1572
3125.42 1561
3125.55 1547
3125.67 1531
3125.80 1514
3125.93 1500
3126.06 1489
3126.19 1482
3126.31 1478
3126.44 1478
3126.57 1481
3126.70 1486
3126.83 1494
3126.95 1503
3127.08 1514
3127.21 1527
3127.34 1541
3127.47 1555
3127.60 1569
3127.72 1582
3127.85 1594
3127.98 1605
3128.11 1613
3128.24 1618
3128.36 1620
3128.49 1619
3128.62 1614
3128.75 1606
3128.88 1594
3129.01 1579
3129.13 1562
3129.26 1543
3129.39 1523
3129.52 1503
3129.65 1485
3129.77 1468
3129.90 1454
3130.03 1443
3130.16 1433
3130.29 1426
3130.42 1420
3130.54 1417
3130.67 1416
3130.80 1418
3130.93 1421
3131.06 1423
3131.19 1425
3131.31 1423
3131.44 1418
3131.57 1409
3131.70 1399
3131.83 1387
3131.95 1378
3132.08 1373
3132.21 1373
3132.34 1379
3132.47 1390
3132.60 1404
3132.72 1420
3132.85 1436
3132.98 1450
3133.11 1461
3133.24 1469
3133.37 1474
3133.49 1478
3133.62 1480
3133.75 1482
3133.88 1484
3134.01 1484
3134.14 1482
3134.26 1479
3134.39 1473
3134.52 1466
3134.65 1458
3134.78 1451
3134.91 1446
3135.03 1443
3135.16 1441
3135.29 1442
3135.42 1444
3135.55 1447
3135.68 1451
3135.80 1456
3135.93 1461
3136.06 1466
3136.19 1472
3136.32 1476
3136.45 1480
3136.57 1484
3136.70 1488
3136.83 1491
3136.96 1495
3137.09 1497
3137.22 1498
3137.34 1497
3137.47 1493
3137.60 1487
3137.73 1481
3137.86 1475
3137.99 1471
3138.11 1470
3138.24 1471
3138.37 1473
3138.50 1476
3138.63 1476
3138.76 1474
3138.88 1468
3139.01 1460
3139.14 1451
3139.27 1442
3139.40 1435
3139.53 1429
3139.65 1426
3139.78 1425
3139.91 1425
3140.04 1424
3140.17 1424
3140.30 1423
3140.43 1423
3140.55 1425
3140.68 1428
3140.81 1433
3140.94 1439
3141.07 1447
3141.20 1455
3141.32 1463
3141.45 1469
3141.58 1475
3141.71 1480
3141.84 1483
3141.97 1485
3142.09 1485
3142.22 1483
3142.35 1479
3142.48 1473
3142.61 1465
3142.74 1456
3142.87 1447
3142.99 1440
3143.12 1434
3143.25 1433
3143.38 1436
3143.51 1443
3143.64 1454
3143.77 1468
3143.89 1485
3144.02 1502
3144.15 1518
3144.28 1533
3144.41 1545
3144.54 1554
3144.66 1559
3144.79 1559
3144.92 1555
3145.05 1549
3145.18 1540
3145.31 1531
3145.44 1523
3145.56 1516
3145.69 1511
3145.82 1506
3145.95 1502
3146.08 1498
3146.21 1493
3146.34 1488
3146.46 1483
3146.59 1478
3146.72 1473
3146.85 1467
3146.98 1462
3147.11 1457
3147.24 1454
3147.36 1452
3147.49 1454
3147.62 1457
3147.75 1463
3147.88 1469
3148.01 1474
3148.14 1477
3148.26 1477
3148.39 1476
3148.52 1475
3148.65 1475
3148.78 1476
3148.91 1480
3149.04 1486
3149.16 1492
3149.29 1499
3149.42 1504
3149.55 1507
3149.68 1507
3149.81 1506
3149.94 1505
3150.06 1503
3150.19 1502
3150.32 1502
3150.45 1504
3150.58 1507
3150.71 1512
3150.84 1518
3150.97 1524
3151.09 1531
3151.22 1536
3151.35 1541
3151.48 1542
3151.61 1539
3151.74 1532
3151.87 1522
3151.99 1509
3152.12 1495
3152.25 1482
3152.38 1470
3152.51 1462
3152.64 1457
3152.77 1454
3152.89 1453
3153.02 1454
3153.15 1455
3153.28 1457
3153.41 1460
3153.54 1465
3153.67 1472
3153.80 1480
3153.92 1489
3154.05 1497
3154.18 1503
3154.31 1507
3154.44 1508
3154.57 1507
3154.70 1505
3154.83 1504
3154.95 1504
3155.08 1506
3155.21 1508
3155.34 1511
3155.47 1513
3155.60 1514
3155.73 1513
3155.86 1510
3155.98 1506
3156.11 1502
3156.24 1497
3156.37 1493
3156.50 1489
3156.63 1485
3156.76 1480
3156.89 1474
3157.01 1466
3157.14 1454
3157.27 1440
3157.40 1425
3157.53 1409
3157.66 1395
3157.79 1383
3157.92 1375
3158.04 1371
3158.17 1372
3158.30 1377
3158.43 1385
3158.56 1395
3158.69 1406
3158.82 1416
3158.95 1425
3159.07 1432
3159.20 1437
3159.33 1440
3159.46 1443
3159.59 1444
3159.72 1445
3159.85 1445
3159.98 1445
3160.11 1445
3160.23 1446
3160.36 1447
3160.49 1451
3160.62 1457
3160.75 1465
3160.88 1472
3161.01 1479
3161.14 1483
3161.26 1485
3161.39 1484
3161.52 1481
3161.65 1476
3161.78 1472
3161.91 1470
3162.04 1471
3162.17 1474
3162.30 1481
3162.42 1491
3162.55 1503
3162.68 1516
3162.81 1529
3162.94 1539
3163.07 1547
3163.20 1553
3163.33 1555
3163.46 1554
3163.58 1550
3163.71 1545
3163.84 1538
3163.97 1529
3164.10 1520
3164.23 1511
3164.36 1502
3164.49 1494
3164.62 1486
3164.74 1477
3164.87 1468
3165.00 1458
3165.13 1449
3165.26 1440
3165.39 1432
3165.52 1426
3165.65 1423
3165.78 1420
3165.91 1417
3166.03 1415
3166.16 1412
3166.29 1409
3166.42 1408
3166.55 1408
3166.68 1409
3166.81 1412
3166.94 1416
3167.07 1419
3167.19 1421
3167.32 1423
3167.45 1426
3167.58 1430
3167.71 1437
3167.84 1445
3167.97 1453
3168.10 1461
3168.23 1466
3168.36 1467
3168.48 1464
3168.61 1457
3168.74 1447
3168.87 1435
3169.00 1422
3169.13 1409
3169.26 1399
3169.39 1391
3169.52 1385
3169.65 1383
3169.77 1383
3169.90 1387
3170.03 1392
3170.16 1399
3170.29 1407
3170.42 1416
3170.55 1426
3170.68 1437
3170.81 1447
3170.94 1457
3171.07 1466
3171.19 1473
3171.32 1476
3171.45 1475
3171.58 1471
3171.71 1466
3171.84 1459
3171.97 1454
3172.10 1450
3172.23 1450
3172.36 1454
3172.49 1460
3172.61 1467
3172.74 1475
3172.87 1482
3173.00 1487
3173.13 1491
3173.26 1494
3173.39 1495
3173.52 1496
3173.65 1496
3173.78 1493
3173.91 1490
3174.03 1485
3174.16 1480
3174.29 1476
3174.42 1473
3174.55 1472
3174.68 1472
3174.81 1473
3174.94 1473
3175.07 1472
3175.20 1469
3175.33 1465
3175.45 1462
3175.58 1461
3175.71 1462
3175.84 1466
3175.97 1473
3176.10 1482
3176.23 1489
3176.36 1494
3176.49 1494
3176.62 1488
3176.75 1475
3176.88 1459
3177.00 1440
3177.13 1422
3177.26 1407
3177.39 1396
3177.52 1390
3177.65 1390
3177.78 1393
3177.91 1399
3178.04 1406
3178.17 1413
3178.30 1419
3178.43 1423
3178.55 1426
3178.68 1426
3178.81 1426
3178.94 1425
3179.07 1423
3179.20 1420
3179.33 1418
3179.46 1414
3179.59 1410
3179.72 1404
3179.85 1397
3179.98 1391
3180.11 1386
3180.23 1382
3180.36 1382
3180.49 1386
3180.62 1392
3180.75 1399
3180.88 1406
3181.01 1411
3181.14 1412
3181.27 1410
3181.40 1403
3181.53 1395
3181.66 1386
3181.79 1380
3181.92 1377
3182.04 1377
3182.17 1383
3182.30 1392
3182.43 1404
3182.56 1416
3182.69 1428
3182.82 1438
3182.95 1444
3183.08 1447
3183.21 1445
3183.34 1440
3183.47 1433
3183.60 1425
3183.73 1417
3183.85 1411
3183.98 1407
3184.11 1405
3184.24 1405
3184.37 1408
3184.50 1413
3184.63 1420
3184.76 1431
3184.89 1444
3185.02 1458
3185.15 1473
3185.28 1485
3185.41 1495
3185.54 1500
3185.67 1501
3185.79 1497
3185.92 1491
3186.05 1484
3186.18 1477
3186.31 1473
3186.44 1471
3186.57 1472
3186.70 1475
3186.83 1479
3186.96 1484
3187.09 1489
3187.22 1493
3187.35 1496
3187.48 1497
3187.61 1496
3187.74 1494
3187.86 1490
3187.99 1486
3188.12 1482
3188.25 1477
3188.38 1473
3188.51 1469
3188.64 1466
3188.77 1462
3188.90 1459
3189.03 1457
3189.16 1455
3189.29 1454
3189.42 1454
3189.55 1454
3189.68 1455
3189.81 1455
3189.94 1454
3190.06 1451
3190.19 1448
3190.32 1444
3190.45 1440
3190.58 1437
3190.71 1434
3190.84 1432
3190.97 1431
3191.10 1430
3191.23 1431
3191.36 1432
3191.49 1434
3191.62 1436
3191.75 1438
3191.88 1439
3192.01 1438
3192.14 1435
3192.27 1431
3192.39 1425
3192.52 1419
3192.65 1413
3192.78 1409
3192.91 1406
3193.04 1405
3193.17 1407
3193.30 1411
3193.43 1419
3193.56 1429
3193.69 1441
3193.82 1454
3193.95 1465
3194.08 1473
3194.21 1479
3194.34 1482
3194.47 1482
3194.60 1480
3194.73 1478
3194.86 1476
3194.99 1475
3195.11 1474
3195.24 1475
3195.37 1474
3195.50 1473
3195.63 1470
3195.76 1464
3195.89 1456
3196.02 1447
3196.15 1439
3196.28 1433
3196.41 1430
3196.54 1431
3196.67 1436
3196.80 1443
3196.93 1451
3197.06 1459
3197.19 1464
3197.32 1466
3197.45 1463
3197.58 1457
3197.71 1448
3197.84 1437
3197.97 1425
3198.09 1414
3198.22 1404
3198.35 1397
3198.48 1395
3198.61 1396
3198.74 1401
3198.87 1410
3199.00 1419
3199.13 1428
3199.26 1435
3199.39 1440
3199.52 1443
3199.65 1443
3199.78 1442
3199.91 1441
3200.04 1441
3200.17 1441
3200.30 1441
3200.43 1441
3200.56 1441
3200.69 1440
3200.82 1440
3200.95 1440
3201.08 1441
3201.21 1443
3201.34 1444
3201.47 1443
3201.60 1441
3201.72 1437
3201.85 1432
3201.98 1427
3202.11 1422
3202.24 1418
3202.37 1416
3202.50 1413
3202.63 1410
3202.76 1405
3202.89 1400
3203.02 1395
3203.15 1393
3203.28 1396
3203.41 1406
3203.54 1421
3203.67 1441
3203.80 1462
3203.93 1479
3204.06 1492
3204.19 1497
3204.32 1497
3204.45 1492
3204.58 1485
3204.71 1480
3204.84 1477
3204.97 1478
3205.10 1481
3205.23 1485
3205.36 1489
3205.49 1491
3205.62 1492
3205.75 1491
3205.88 1491
3206.01 1492
3206.14 1494
3206.26 1498
3206.39 1503
3206.52 1508
3206.65 1513
3206.78 1517
3206.91 1519
3207.04 1520
3207.17 1519
3207.30 1517
3207.43 1515
3207.56 1512
3207.69 1509
3207.82 1507
3207.95 1505
3208.08 1503
3208.21 1501
3208.34 1500
3208.47 1499
3208.60 1497
3208.73 1495
3208.86 1493
3208.99 1491
3209.12 1488
3209.25 1485
3209.38 1482
3209.51 1479
3209.64 1477
3209.77 1476
3209.90 1475
3210.03 1473
3210.16 1470
3210.29 1466
3210.42 1460
3210.55 1455
3210.68 1450
3210.81 1447
3210.94 1448
3211.07 1453
3211.20 1462
3211.33 1473
3211.46 1485
3211.59 1496
3211.72 1505
3211.85 1510
3211.98 1510
3212.11 1505
3212.24 1496
3212.37 1485
3212.50 1473
3212.63 1460
3212.76 1450
3212.89 1440
3213.02 1433
3213.15 1426
3213.28 1421
3213.41 1416
3213.54 1413
3213.67 1412
3213.80 1413
3213.93 1415
3214.06 1419
3214.19 1424
3214.32 1428
3214.45 1432
3214.58 1437
3214.71 1441
3214.84 1446
3214.97 1453
3215.10 1460
3215.23 1467
3215.36 1473
3215.49 1477
3215.62 1478
3215.74 1477
3215.87 1471
3216.00 1463
3216.13 1453
3216.26 1441
3216.39 1428
3216.52 1415
3216.65 1402
3216.78 1391
3216.91 1381
3217.04 1374
3217.17 1370
3217.30 1368
3217.43 1370
3217.56 1375
3217.69 1383
3217.82 1394
3217.95 1409
3218.08 1425
3218.21 1443
3218.34 1459
3218.47 1474
3218.60 1486
3218.73 1494
3218.86 1499
3218.99 1502
3219.12 1503
3219.25 1502
3219.38 1503
3219.51 1503
3219.64 1504
3219.77 1505
3219.91 1505
3220.04 1505
3220.17 1503
3220.30 1502
3220.43 1501
3220.56 1502
3220.69 1507
3220.82 1514
3220.95 1522
3221.08 1532
3221.21 1541
3221.34 1549
3221.47 1555
3221.60 1560
3221.73 1564
3221.86 1568
3221.99 1572
3222.12 1574
3222.25 1574
3222.38 1571
3222.51 1564
3222.64 1554
3222.77 1542
3222.90 1529
3223.03 1517
3223.16 1506
3223.29 1498
3223.42 1492
3223.55 1488
3223.68 1486
3223.81 1484
3223.94 1484
3224.07 1485
3224.20 1487
3224.33 1491
3224.46 1497
3224.59 1505
3224.72 1516
3224.85 1526
3224.98 1536
3225.11 1545
3225.24 1550
3225.37 1554
3225.50 1555
3225.63 1555
3225.76 1554
3225.89 1553
3226.02 1552
3226.15 1551
3226.28 1548
3226.41 1545
3226.54 1541
3226.67 1537
3226.80 1532
3226.93 1526
3227.06 1520
3227.19 1513
3227.32 1505
3227.45 1497
3227.58 1487
3227.71 1478
3227.84 1468
3227.97 1459
3228.10 1449
3228.23 1439
3228.36 1429
3228.49 1421
3228.62 1414
3228.75 1410
3228.88 1409
3229.01 1412
3229.14 1417
3229.27 1423
3229.41 1429
3229.54 1435
3229.67 1441
3229.80 1449
3229.93 1460
3230.06 1473
3230.19 1489
3230.32 1506
3230.45 1522
3230.58 1537
3230.71 1548
3230.84 1555
3230.97 1558
3231.10 1558
3231.23 1556
3231.36 1551
3231.49 1545
3231.62 1538
3231.75 1529
3231.88 1521
3232.01 1513
3232.14 1506
3232.27 1501
3232.40 1498
3232.53 1497
3232.66 1497
3232.79 1499
3232.92 1500
3233.05 1500
3233.18 1500
3233.31 1499
3233.44 1498
3233.57 1497
3233.70 1497
3233.83 1498
3233.96 1500
3234.10 1503
3234.23 1506
3234.36 1510
3234.49 1515
3234.62 1521
3234.75 1527
3234.88 1533
3235.01 1538
3235.14 1543
3235.27 1545
3235.40 1545
3235.53 1543
3235.66 1538
3235.79 1532
3235.92 1526
3236.05 1520
3236.18 1515
3236.31 1510
3236.44 1506
3236.57 1503
3236.70 1502
3236.83 1502
3236.96 1504
3237.09 1510
3237.22 1517
3237.35 1524
3237.48 1531
3237.62 1534
3237.75 1533
3237.88 1525
3238.01 1513
3238.14 1497
3238.27 1479
3238.40 1461
3238.53 1445
3238.66 1431
3238.79 1419
3238.92 1410
3239.05 1403
3239.18 1400
3239.31 1400
3239.44 1404
3239.57 1413
3239.70 1425
3239.83 1440
3239.96 1456
3240.09 1472
3240.22 1484
3240.35 1492
3240.48 1494
3240.62 1491
3240.75 1483
3240.88 1474
3241.01 1463
3241.14 1453
3241.27 1445
3241.40 1439
3241.53 1435
3241.66 1432
3241.79 1432
3241.92 1433
3242.05 1437
3242.18 1443
3242.31 1451
3242.44 1461
3242.57 1471
3242.70 1481
3242.83 1489
3242.96 1496
3243.09 1502
3243.22 1508
3243.36 1514
3243.49 1521
3243.62 1528
3243.75 1536
3243.88 1545
3244.01 1553
3244.14 1561
3244.27 1569
3244.40 1577
3244.53 1583
3244.66 1587
3244.79 1587
3244.92 1585
3245.05 1579
3245.18 1570
3245.31 1559
3245.44 1547
3245.57 1536
3245.70 1527
3245.84 1521
3245.97 1519
3246.10 1520
3246.23 1524
3246.36 1531
3246.49 1539
3246.62 1547
3246.75 1554
3246.88 1559
3247.01 1563
3247.14 1566
3247.27 1567
3247.40 1567
3247.53 1567
3247.66 1566
3247.79 1565
3247.92 1564
3248.06 1563
3248.19 1564
3248.32 1566
3248.45 1568
3248.58 1571
3248.71 1573
3248.84 1574
3248.97 1573
3249.10 1570
3249.23 1568
3249.36 1565
3249.49 1564
3249.62 1564
3249.75 1564
3249.88 1565
3250.01 1564
3250.15 1562
3250.28 1557
3250.41 1550
3250.54 1539
3250.67 1525
3250.80 1509
3250.93 1493
3251.06 1477
3251.19 1463
3251.32 1452
3251.45 1444
3251.58 1439
3251.71 1436
3251.84 1434
3251.98 1432
3252.11 1429
3252.24 1424
3252.37 1420
3252.50 1416
3252.63 1413
3252.76 1411
3252.89 1410
3253.02 1408
3253.15 1406
3253.28 1402
3253.41 1396
3253.54 1389
3253.67 1382
3253.80 1376
3253.94 1375
3254.07 1377
3254.20 1384
3254.33 1394
3254.46 1405
3254.59 1416
3254.72 1425
3254.85 1431
3254.98 1434
3255.11 1436
3255.24 1437
3255.37 1440
3255.50 1443
3255.64 1448
3255.77 1451
3255.90 1452
3256.03 1451
3256.16 1446
3256.29 1439
3256.42 1431
3256.55 1425
3256.68 1421
3256.81 1419
3256.94 1418
3257.07 1417
3257.20 1415
3257.34 1412
3257.47 1408
3257.60 1406
3257.73 1406
3257.86 1411
3257.99 1421
3258.12 1434
3258.25 1450
3258.38 1468
3258.51 1484
3258.64 1499
3258.77 1511
3258.91 1522
3259.04 1531
3259.17 1538
3259.30 1545
3259.43 1550
3259.56 1553
3259.69 1553
3259.82 1551
3259.95 1546
3260.08 1540
3260.21 1532
3260.34 1526
3260.48 1521
3260.61 1517
3260.74 1515
3260.87 1515
3261.00 1516
3261.13 1520
3261.26 1524
3261.39 1529
3261.52 1534
3261.65 1538
3261.78 1539
3261.91 1536
3262.05 1530
3262.18 1520
3262.31 1511
3262.44 1503
3262.57 1498
3262.70 1498
3262.83 1502
3262.96 1507
3263.09 1512
3263.22 1514
3263.35 1512
3263.49 1506
3263.62 1497
3263.75 1486
3263.88 1475
3264.01 1465
3264.14 1456
3264.27 1449
3264.40 1443
3264.53 1438
3264.66 1434
3264.80 1433
3264.93 1435
3265.06 1441
3265.19 1451
3265.32 1463
3265.45 1477
3265.58 1491
3265.71 1503
3265.84 1513
3265.97 1521
3266.10 1528
3266.24 1534
3266.37 1539
3266.50 1542
3266.63 1544
3266.76 1543
3266.89 1540
3267.02 1536
3267.15 1533
3267.28 1531
3267.41 1533
3267.55 1538
3267.68 1544
3267.81 1551
3267.94 1556
3268.07 1558
3268.20 1558
3268.33 1554
3268.46 1549
3268.59 1545
3268.72 1541
3268.86 1539
3268.99 1538
3269.12 1538
3269.25 1539
3269.38 1540
3269.51 1542
3269.64 1544
3269.77 1546
3269.90 1548
3270.04 1550
3270.17 1551
3270.30 1551
3270.43 1550
3270.56 1549
3270.69 1548
3270.82 1550
3270.95 1553
3271.08 1559
3271.21 1567
3271.35 1576
3271.48 1587
3271.61 1598
3271.74 1610
3271.87 1626
3272.00 1644
3272.13 1667
3272.26 1692
3272.39 1720
3272.53 1749
3272.66 1777
3272.79 1803
3272.92 1827
3273.05 1847
3273.18 1864
3273.31 1878
3273.44 1889
3273.57 1899
3273.71 1908
3273.84 1920
3273.97 1934
3274.10 1954
3274.23 1980
3274.36 2010
3274.49 2043
3274.62 2075
3274.75 2103
3274.89 2127
3275.02 2146
3275.15 2162
3275.28 2179
3275.41 2198
3275.54 2223
3275.67 2252
3275.80 2284
3275.94 2318
3276.07 2350
3276.20 2380
3276.33 2406
3276.46 2427
3276.59 2444
3276.72 2456
3276.85 2461
3276.98 2459
3277.12 2448
3277.25 2431
3277.38 2407
3277.51 2380
3277.64 2351
3277.77 2324
3277.90 2301
3278.03 2283
3278.17 2269
3278.30 2259
3278.43 2252
3278.56 2246
3278.69 2239
3278.82 2227
3278.95 2210
3279.08 2186
3279.22 2156
3279.35 2122
3279.48 2084
3279.61 2047
3279.74 2011
3279.87 1978
3280.00 1948
3280.13 1922
3280.27 1901
3280.40 1883
3280.53 1867
3280.66 1855
3280.79 1844
3280.92 1836
3281.05 1829
3281.18 1823
3281.32 1819
3281.45 1817
3281.58 1818
3281.71 1821
3281.84 1827
3281.97 1834
3282.10 1842
3282.23 1851
3282.37 1857
3282.50 1860
3282.63 1858
3282.76 1851
3282.89 1839
3283.02 1822
3283.15 1800
3283.28 1776
3283.42 1750
3283.55 1723
3283.68 1696
3283.81 1669
3283.94 1644
3284.07 1620
3284.20 1599
3284.34 1581
3284.47 1566
3284.60 1556
3284.73 1549
3284.86 1547
3284.99 1548
3285.12 1552
3285.25 1557
3285.39 1564
3285.52 1571
3285.65 1580
3285.78 1588
3285.91 1598
3286.04 1607
3286.17 1615
3286.31 1621
3286.44 1625
3286.57 1624
3286.70 1619
3286.83 1610
3286.96 1598
3287.09 1586
3287.23 1575
3287.36 1567
3287.49 1563
3287.62 1563
3287.75 1565
3287.88 1567
3288.01 1567
3288.15 1565
3288.28 1560
3288.41 1554
3288.54 1547
3288.67 1542
3288.80 1540
3288.93 1542
3289.07 1548
3289.20 1555
3289.33 1562
3289.46 1569
3289.59 1574
3289.72 1577
3289.85 1579
3289.99 1580
3290.12 1581
3290.25 1583
3290.38 1584
3290.51 1586
3290.64 1587
3290.77 1588
3290.91 1588
3291.04 1588
3291.17 1588
3291.30 1588
3291.43 1589
3291.56 1591
3291.69 1592
3291.83 1593
3291.96 1594
3292.09 1594
3292.22 1593
3292.35 1589
3292.48 1582
3292.61 1573
3292.75 1561
3292.88 1548
3293.01 1534
3293.14 1522
3293.27 1513
3293.40 1506
3293.54 1500
3293.67 1496
3293.80 1492
3293.93 1488
3294.06 1482
3294.19 1476
3294.32 1470
3294.46 1464
3294.59 1459
3294.72 1456
3294.85 1454
3294.98 1455
3295.11 1457
3295.25 1463
3295.38 1470
3295.51 1480
3295.64 1491
3295.77 1503
3295.90 1513
3296.03 1521
3296.17 1526
3296.30 1528
3296.43 1529
3296.56 1528
3296.69 1527
3296.82 1527
3296.96 1529
3297.09 1533
3297.22 1538
3297.35 1544
3297.48 1551
3297.61 1559
3297.75 1568
3297.88 1579
3298.01 1591
3298.14 1602
3298.27 1613
3298.40 1620
3298.54 1623
3298.67 1620
3298.80 1612
3298.93 1600
3299.06 1588
3299.19 1577
3299.32 1570
3299.46 1567
3299.59 1571
3299.72 1578
3299.85 1588
3299.98 1599
3300.11 1608
3300.25 1615
3300.38 1617
3300.51 1615
3300.64 1608
3300.77 1599
3300.90 1588
3301.04 1576
3301.17 1564
3301.30 1555
3301.43 1547
3301.56 1541
3301.69 1537
3301.83 1533
3301.96 1531
3302.09 1529
3302.22 1528
3302.35 1528
3302.48 1530
3302.62 1532
3302.75 1534
3302.88 1536
3303.01 1536
3303.14 1535
3303.28 1533
3303.41 1530
3303.54 1528
3303.67 1527
3303.80 1529
3303.93 1533
3304.07 1538
3304.20 1544
3304.33 1548
3304.46 1549
3304.59 1548
3304.72 1545
3304.86 1540
3304.99 1534
3305.12 1529
3305.25 1523
3305.38 1516
3305.51 1510
3305.65 1503
3305.78 1496
3305.91 1489
3306.04 1484
3306.17 1480
3306.31 1479
3306.44 1479
3306.57 1479
3306.70 1478
3306.83 1476
3306.96 1470
3307.10 1460
3307.23 1447
3307.36 1431
3307.49 1414
3307.62 1397
3307.75 1383
3307.89 1371
3308.02 1363
3308.15 1358
3308.28 1357
3308.41 1359
3308.55 1363
3308.68 1367
3308.81 1372
3308.94 1376
3309.07 1380
3309.20 1382
3309.34 1383
3309.47 1384
3309.60 1385
3309.73 1387
3309.86 1390
3310.00 1395
3310.13 1400
3310.26 1404
3310.39 1406
3310.52 1406
3310.66 1405
3310.79 1402
3310.92 1400
3311.05 1401
3311.18 1405
3311.31 1413
3311.45 1423
3311.58 1433
3311.71 1441
3311.84 1446
3311.97 1446
3312.11 1443
3312.24 1436
3312.37 1428
3312.50 1420
3312.63 1413
3312.77 1407
3312.90 1403
3313.03 1401
3313.16 1401
3313.29 1401
3313.42 1403
3313.56 1406
3313.69 1411
3313.82 1416
3313.95 1422
3314.08 1427
3314.22 1432
3314.35 1435
3314.48 1436
3314.61 1435
3314.74 1433
3314.88 1430
3315.01 1427
3315.14 1423
3315.27 1419
3315.40 1416
3315.54 1413
3315.67 1411
3315.80 1410
3315.93 1409
3316.06 1409
3316.20 1411
3316.33 1413
3316.46 1416
3316.59 1419
3316.72 1421
3316.86 1423
3316.99 1422
3317.12 1418
3317.25 1413
3317.38 1406
3317.52 1400
3317.65 1395
3317.78 1393
3317.91 1394
3318.04 1399
3318.18 1405
3318.31 1411
3318.44 1417
3318.57 1419
3318.70 1417
3318.84 1410
3318.97 1401
3319.10 1390
3319.23 1379
3319.36 1368
3319.50 1359
3319.63 1353
3319.76 1350
3319.89 1350
3320.02 1353
3320.16 1359
3320.29 1369
3320.42 1382
3320.55 1396
3320.68 1412
3320.82 1426
3320.95 1438
3321.08 1448
3321.21 1454
3321.34 1457
3321.48 1457
3321.61 1455
3321.74 1452
3321.87 1448
3322.01 1443
3322.14 1439
3322.27 1435
3322.40 1432
3322.53 1431
3322.67 1431
3322.80 1431
3322.93 1432
3323.06 1432
3323.19 1432
3323.33 1430
3323.46 1429
3323.59 1428
3323.72 1429
3323.85 1434
3323.99 1442
3324.12 1452
3324.25 1465
3324.38 1477
3324.52 1487
3324.65 1493
3324.78 1495
3324.91 1494
3325.04 1489
3325.18 1483
3325.31 1475
3325.44 1467
3325.57 1459
3325.70 1453
3325.84 1448
3325.97 1444
3326.10 1442
3326.23 1440
3326.37 1440
3326.50 1438
3326.63 1435
3326.76 1430
3326.89 1423
3327.03 1414
3327.16 1406
3327.29 1398
3327.42 1393
3327.56 1390
3327.69 1389
3327.82 1390
3327.95 1393
3328.08 1397
3328.22 1402
3328.35 1406
3328.48 1411
3328.61 1417
3328.75 1425
3328.88 1434
3329.01 1444
3329.14 1456
3329.27 1468
3329.41 1479
3329.54 1488
3329.67 1494
3329.80 1497
3329.94 1497
3330.07 1494
3330.20 1490
3330.33 1485
3330.46 1480
3330.60 1476
3330.73 1473
3330.86 1469
3330.99 1464
3331.13 1457
3331.26 1446
3331.39 1432
3331.52 1413
3331.65 1394
3331.79 1375
3331.92 1361
3332.05 1353
3332.18 1353
3332.32 1359
3332.45 1371
3332.58 1384
3332.71 1396
3332.85 1405
3332.98 1409
3333.11 1409
3333.24 1405
3333.37 1399
3333.51 1391
3333.64 1383
3333.77 1374
3333.90 1366
3334.04 1358
3334.17 1350
3334.30 1343
3334.43 1338
3334.57 1337
3334.70 1340
3334.83 1346
3334.96 1355
3335.09 1366
3335.23 1377
3335.36 1385
3335.49 1389
3335.62 1389
3335.76 1387
3335.89 1383
3336.02 1380
3336.15 1379
3336.29 1381
3336.42 1386
3336.55 1393
3336.68 1400
3336.82 1406
3336.95 1410
3337.08 1413
3337.21 1414
3337.35 1414
3337.48 1413
3337.61 1410
3337.74 1406
3337.87 1399
3338.01 1391
3338.14 1383
3338.27 1376
3338.40 1371
3338.54 1369
3338.67 1367
3338.80 1364
3338.93 1359
3339.07 1351
3339.20 1340
3339.33 1326
3339.46 1312
3339.60 1299
3339.73 1289
3339.86 1283
3339.99 1282
3340.13 1284
3340.26 1287
3340.39 1292
3340.52 1297
3340.66 1303
3340.79 1309
3340.92 1315
3341.05 1321
3341.19 1326
3341.32 1329
3341.45 1331
3341.58 1331
3341.72 1331
3341.85 1333
3341.98 1336
3342.11 1341
3342.25 1347
3342.38 1353
3342.51 1357
3342.64 1358
3342.78 1356
3342.91 1351
3343.04 1344
3343.17 1337
3343.31 1331
3343.44 1327
3343.57 1324
3343.70 1322
3343.84 1321
3343.97 1320
3344.10 1318
3344.23 1317
3344.37 1315
3344.50 1311
3344.63 1307
3344.76 1301
3344.90 1294
3345.03 1287
3345.16 1281
3345.29 1277
3345.43 1275
3345.56 1276
3345.69 1279
3345.82 1284
3345.96 1290
3346.09 1299
3346.22 1310
3346.35 1322
3346.49 1336
3346.62 1350
3346.75 1364
3346.88 1376
3347.02 1385
3347.15 1393
3347.28 1399
3347.41 1403
3347.55 1405
3347.68 1404
3347.81 1402
3347.94 1397
3348.08 1389
3348.21 1380
3348.34 1371
3348.48 1362
3348.61 1357
3348.74 1355
3348.87 1357
3349.01 1362
3349.14 1369
3349.27 1378
3349.40 1386
3349.54 1393
3349.67 1398
3349.80 1401
3349.93 1402
3350.07 1401
3350.20 1398
3350.33 1393
3350.46 1387
3350.60 1378
3350.73 1369
3350.86 1360
3351.00 1353
3351.13 1348
3351.26 1348
3351.39 1351
3351.53 1358
3351.66 1367
3351.79 1374
3351.92 1379
3352.06 1379
3352.19 1374
3352.32 1365
3352.45 1352
3352.59 1338
3352.72 1326
3352.85 1319
3352.99 1317
3353.12 1322
3353.25 1333
3353.38 1349
3353.52 1368
3353.65 1387
3353.78 1404
3353.91 1417
3354.05 1425
3354.18 1427
3354.31 1426
3354.45 1422
3354.58 1416
3354.71 1411
3354.84 1406
3354.98 1402
3355.11 1398
3355.24 1393
3355.37 1386
3355.51 1378
3355.64 1370
3355.77 1361
3355.91 1354
3356.04 1348
3356.17 1344
3356.30 1343
3356.44 1345
3356.57 1347
3356.70 1350
3356.84 1353
3356.97 1355
3357.10 1355
3357.23 1355
3357.37 1353
3357.50 1352
3357.63 1350
3357.76 1349
3357.90 1348
3358.03 1346
3358.16 1345
3358.30 1343
3358.43 1342
3358.56 1341
3358.69 1342
3358.83 1343
3358.96 1345
3359.09 1349
3359.23 1353
3359.36 1357
3359.49 1360
3359.62 1364
3359.76 1366
3359.89 1367
3360.02 1368
3360.16 1367
3360.29 1364
3360.42 1360
3360.55 1354
3360.69 1348
3360.82 1341
3360.95 1333
3361.09 1327
3361.22 1323
3361.35 1320
3361.48 1319
3361.62 1321
3361.75 1324
3361.88 1329
3362.02 1336
3362.15 1342
3362.28 1348
3362.41 1353
3362.55 1356
3362.68 1357
3362.81 1355
3362.95 1351
3363.08 1345
3363.21 1339
3363.34 1333
3363.48 1329
3363.61 1328
3363.74 1329
3363.88 1333
3364.01 1338
3364.14 1344
3364.27 1350
3364.41 1355
3364.54 1359
3364.67 1363
3364.81 1367
3364.94 1371
3365.07 1377
3365.21 1384
3365.34 1390
3365.47 1397
3365.60 1403
3365.74 1407
3365.87 1410
3366.00 1412
3366.14 1413
3366.27 1415
3366.40 1419
3366.54 1425
3366.67 1434
3366.80 1444
3366.93 1454
3367.07 1464
3367.20 1470
3367.33 1473
3367.47 1472
3367.60 1469
3367.73 1465
3367.86 1463
3368.00 1463
3368.13 1467
3368.26 1472
3368.40 1477
3368.53 1481
3368.66 1481
3368.80 1478
3368.93 1472
3369.06 1463
3369.19 1452
3369.33 1441
3369.46 1429
3369.59 1418
3369.73 1406
3369.86 1395
3369.99 1385
3370.13 1376
3370.26 1370
3370.39 1367
3370.53 1364
3370.66 1364
3370.79 1363
3370.92 1361
3371.06 1359
3371.19 1357
3371.32 1356
3371.46 1356
3371.59 1357
3371.72 1359
3371.86 1362
3371.99 1364
3372.12 1365
3372.26 1365
3372.39 1363
3372.52 1360
3372.65 1357
3372.79 1355
3372.92 1354
3373.05 1353
3373.19 1353
3373.32 1354
3373.45 1354
3373.59 1352
3373.72 1348
3373.85 1344
3373.99 1338
3374.12 1332
3374.25 1328
3374.38 1327
3374.52 1328
3374.65 1332
3374.78 1338
3374.92 1345
3375.05 1352
3375.18 1357
3375.32 1361
3375.45 1363
3375.58 1365
3375.72 1368
3375.85 1372
3375.98 1378
3376.12 1385
3376.25 1394
3376.38 1403
3376.52 1410
3376.65 1413
3376.78 1412
3376.91 1407
3377.05 1396
3377.18 1382
3377.31 1365
3377.45 1349
3377.58 1336
3377.71 1329
3377.85 1328
3377.98 1335
3378.11 1347
3378.25 1363
3378.38 1380
3378.51 1394
3378.65 1404
3378.78 1408
3378.91 1407
3379.05 1403
3379.18 1397
3379.31 1393
3379.45 1390
3379.58 1391
3379.71 1396
3379.85 1404
3379.98 1415
3380.11 1428
3380.24 1441
3380.38 1455
3380.51 1469
3380.64 1481
3380.78 1493
3380.91 1503
3381.04 1512
3381.18 1520
3381.31 1525
3381.44 1528
3381.58 1529
3381.71 1528
3381.84 1526
3381.98 1524
3382.11 1522
3382.24 1520
3382.38 1517
3382.51 1514
3382.64 1508
3382.78 1500
3382.91 1489
3383.04 1474
3383.18 1458
3383.31 1441
3383.44 1425
3383.58 1410
3383.71 1398
3383.84 1389
3383.98 1382
3384.11 1376
3384.24 1372
3384.38 1367
3384.51 1361
3384.64 1355
3384.78 1347
3384.91 1339
3385.04 1331
3385.18 1324
3385.31 1319
3385.44 1318
3385.58 1320
3385.71 1324
3385.84 1332
3385.98 1341
3386.11 1350
3386.24 1358
3386.38 1365
3386.51 1370
3386.64 1374
3386.78 1377
3386.91 1380
3387.04 1382
3387.18 1384
3387.31 1387
3387.44 1388
3387.58 1390
3387.71 1391
3387.84 1392
3387.98 1395
3388.11 1397
3388.24 1400
3388.38 1403
3388.51 1406
3388.64 1409
3388.78 1411
3388.91 1414
3389.04 1416
3389.18 1418
3389.31 1418
3389.44 1417
3389.58 1415
3389.71 1411
3389.85 1405
3389.98 1401
3390.11 1398
3390.25 1397
3390.38 1401
3390.51 1407
3390.65 1414
3390.78 1421
3390.91 1426
3391.05 1427
3391.18 1426
3391.31 1422
3391.45 1416
3391.58 1410
3391.71 1405
3391.85 1399
3391.98 1392
3392.11 1383
3392.25 1372
3392.38 1358
3392.51 1342
3392.65 1328
3392.78 1315
3392.91 1307
3393.05 1304
3393.18 1305
3393.32 1309
3393.45 1312
3393.58 1314
3393.72 1312
3393.85 1307
3393.98 1298
3394.12 1286
3394.25 1275
3394.38 1264
3394.52 1256
3394.65 1251
3394.78 1250
3394.92 1250
3395.05 1253
3395.18 1256
3395.32 1260
3395.45 1263
3395.58 1266
3395.72 1268
3395.85 1271
3395.99 1274
3396.12 1278
3396.25 1284
3396.39 1290
3396.52 1296
3396.65 1302
3396.79 1305
3396.92 1306
3397.05 1303
3397.19 1298
3397.32 1291
3397.45 1283
3397.59 1276
3397.72 1271
3397.86 1269
3397.99 1271
3398.12 1275
3398.26 1281
3398.39 1288
3398.52 1296
3398.66 1303
3398.79 1311
3398.92 1318
3399.06 1324
3399.19 1330
3399.33 1334
3399.46 1337
3399.59 1337
3399.73 1336
3399.86 1333
3399.99 1329
3400.13 1327
3400.26 1325
3400.39 1323
3400.53 1322
3400.66 1319
3400.80 1315
3400.93 1308
3401.06 1301
3401.20 1293
3401.33 1287
3401.46 1284
3401.60 1285
3401.73 1290
3401.86 1299
3402.00 1310
3402.13 1321
3402.27 1331
3402.40 1337
3402.53 1341
3402.67 1342
3402.80 1341
3402.93 1340
3403.07 1338
3403.20 1338
3403.33 1339
3403.47 1342
3403.60 1346
3403.74 1351
3403.87 1358
3404.00 1365
3404.14 1372
3404.27 1379
3404.40 1383
3404.54 1384
3404.67 1381
3404.81 1373
3404.94 1361
3405.07 1346
3405.21 1330
3405.34 1315
3405.47 1304
3405.61 1298
3405.74 1297
3405.88 1301
3406.01 1308
3406.14 1315
3406.28 1320
3406.41 1322
3406.54 1320
3406.68 1315
3406.81 1308
3406.95 1302
3407.08 1298
3407.21 1297
3407.35 1300
3407.48 1305
3407.61 1311
3407.75 1316
3407.88 1319
3408.02 1318
3408.15 1313
3408.28 1304
3408.42 1295
3408.55 1286
3408.68 1279
3408.82 1276
3408.95 1277
3409.09 1280
3409.22 1286
3409.35 1292
3409.49 1297
3409.62 1300
3409.76 1301
3409.89 1301
3410.02 1300
3410.16 1299
3410.29 1298
3410.42 1297
3410.56 1298
3410.69 1299
3410.83 1301
3410.96 1303
3411.09 1306
3411.23 1307
3411.36 1307
3411.50 1305
3411.63 1303
3411.76 1302
3411.90 1304
3412.03 1309
3412.16 1318
3412.30 1330
3412.43 1342
3412.57 1353
3412.70 1360
3412.83 1363
3412.97 1361
3413.10 1354
3413.24 1344
3413.37 1331
3413.50 1316
3413.64 1301
3413.77 1287
3413.90 1273
3414.04 1263
3414.17 1254
3414.31 1249
3414.44 1246
3414.57 1245
3414.71 1246
3414.84 1248
3414.98 1252
3415.11 1258
3415.24 1265
3415.38 1273
3415.51 1280
3415.65 1286
3415.78 1289
3415.91 1288
3416.05 1283
3416.18 1276
3416.32 1269
3416.45 1263
3416.58 1261
3416.72 1262
3416.85 1267
3416.99 1274
3417.12 1282
3417.25 1287
3417.39 1289
3417.52 1288
3417.66 1283
3417.79 1275
3417.92 1266
3418.06 1257
3418.19 1249
3418.33 1243
3418.46 1239
3418.59 1237
3418.73 1237
3418.86 1238
3419.00 1242
3419.13 1247
3419.26 1253
3419.40 1259
3419.53 1266
3419.67 1271
3419.80 1276
3419.93 1278
3420.07 1279
3420.20 1279
3420.34 1278
3420.47 1277
3420.60 1278
3420.74 1279
3420.87 1283
3421.01 1287
3421.14 1293
3421.27 1298
3421.41 1304
3421.54 1310
3421.68 1315
3421.81 1320
3421.94 1326
3422.08 1332
3422.21 1338
3422.35 1345
3422.48 1350
3422.61 1354
3422.75 1356
3422.88 1355
3423.02 1353
3423.15 1350
3423.28 1348
3423.42 1347
3423.55 1349
3423.69 1351
3423.82 1353
3423.96 1354
3424.09 1353
3424.22 1348
3424.36 1341
3424.49 1333
3424.63 1325
3424.76 1319
3424.89 1315
3425.03 1315
3425.16 1317
3425.30 1319
3425.43 1322
3425.56 1322
3425.70 1321
3425.83 1318
3425.97 1313
3426.10 1308
3426.24 1303
3426.37 1299
3426.50 1297
3426.64 1296
3426.77 1296
3426.91 1297
3427.04 1298
3427.17 1299
3427.31 1300
3427.44 1303
3427.58 1307
3427.71 1314
3427.85 1324
3427.98 1335
3428.11 1347
3428.25 1360
3428.38 1372
3428.52 1383
3428.65 1391
3428.78 1396
3428.92 1398
3429.05 1396
3429.19 1393
3429.32 1387
3429.46 1382
3429.59 1377
3429.72 1374
3429.86 1375
3429.99 1377
3430.13 1382
3430.26 1388
3430.39 1394
3430.53 1398
3430.66 1400
3430.80 1399
3430.93 1396
3431.07 1389
3431.20 1382
3431.33 1374
3431.47 1368
3431.60 1364
3431.74 1362
3431.87 1363
3432.01 1366
3432.14 1369
3432.27 1373
3432.41 1376
3432.54 1377
3432.68 1378
3432.81 1378
3432.95 1378
3433.08 1377
3433.21 1376
3433.35 1373
3433.48 1369
3433.62 1362
3433.75 1355
3433.89 1347
3434.02 1341
3434.15 1338
3434.29 1340
3434.42 1346
3434.56 1356
3434.69 1368
3434.83 1380
3434.96 1389
3435.09 1392
3435.23 1388
3435.36 1379
3435.50 1365
3435.63 1348
3435.77 1332
3435.90 1316
3436.03 1303
3436.17 1292
3436.30 1283
3436.44 1274
3436.57 1267
3436.71 1262
3436.84 1260
3436.98 1263
3437.11 1270
3437.24 1282
3437.38 1296
3437.51 1309
3437.65 1320
3437.78 1326
3437.92 1326
3438.05 1322
3438.18 1315
3438.32 1306
3438.45 1298
3438.59 1293
3438.72 1291
3438.86 1293
3438.99 1298
3439.13 1306
3439.26 1314
3439.39 1322
3439.53 1328
3439.66 1332
3439.80 1332
3439.93 1330
3440.07 1325
3440.20 1320
3440.33 1315
3440.47 1313
3440.60 1312
3440.74 1313
3440.87 1316
3441.01 1319
3441.14 1321
3441.28 1319
3441.41 1315
3441.54 1308
3441.68 1299
3441.81 1291
3441.95 1283
3442.08 1278
3442.22 1275
3442.35 1274
3442.49 1274
3442.62 1273
3442.75 1272
3442.89 1269
3443.02 1266
3443.16 1264
3443.29 1264
3443.43 1267
3443.56 1273
3443.70 1282
3443.83 1293
3443.96 1304
3444.10 1312
3444.23 1318
3444.37 1320
3444.50 1318
3444.64 1313
3444.77 1307
3444.91 1302
3445.04 1298
3445.18 1296
3445.31 1296
3445.44 1296
3445.58 1297
3445.71 1298
3445.85 1300
3445.98 1302
3446.12 1305
3446.25 1308
3446.39 1313
3446.52 1317
3446.66 1321
3446.79 1323
3446.92 1324
3447.06 1324
3447.19 1323
3447.33 1323
3447.46 1324
3447.60 1326
3447.73 1331
3447.87 1338
3448.00 1345
3448.14 1351
3448.27 1355
3448.40 1356
3448.54 1354
3448.67 1349
3448.81 1342
3448.94 1335
3449.08 1328
3449.21 1324
3449.35 1321
3449.48 1321
3449.62 1322
3449.75 1325
3449.89 1327
3450.02 1330
3450.15 1331
3450.29 1333
3450.42 1334
3450.56 1335
3450.69 1338
3450.83 1341
3450.96 1344
3451.10 1347
3451.23 1350
3451.37 1352
3451.50 1354
3451.64 1356
3451.77 1360
3451.90 1364
3452.04 1368
3452.17 1373
3452.31 1376
3452.44 1377
3452.58 1375
3452.71 1371
3452.85 1366
3452.98 1361
3453.12 1357
3453.25 1356
3453.39 1358
3453.52 1361
3453.66 1367
3453.79 1373
3453.92 1379
3454.06 1385
3454.19 1390
3454.33 1394
3454.46 1396
3454.60 1395
3454.73 1392
3454.87 1386
3455.00 1378
3455.14 1369
3455.27 1359
3455.41 1349
3455.54 1339
3455.68 1330
3455.81 1323
3455.95 1318
3456.08 1317
3456.21 1318
3456.35 1322
3456.48 1326
3456.62 1330
3456.75 1332
3456.89 1332
3457.02 1330
3457.16 1325
3457.29 1320
3457.43 1316
3457.56 1311
3457.70 1308
3457.83 1305
3457.97 1302
3458.10 1299
3458.24 1296
3458.37 1293
3458.51 1289
3458.64 1285
3458.77 1282
3458.91 1279
3459.04 1275
3459.18 1272
3459.31 1269
3459.45 1266
3459.58 1262
3459.72 1259
3459.85 1256
3459.99 1253
3460.12 1251
3460.26 1250
3460.39 1250
3460.53 1250
3460.66 1251
3460.80 1252
3460.93 1253
3461.07 1255
3461.20 1259
3461.34 1264
3461.47 1270
3461.61 1278
3461.74 1288
3461.88 1299
3462.01 1309
3462.15 1318
3462.28 1324
3462.41 1325
3462.55 1322
3462.68 1313
3462.82 1299
3462.95 1280
3463.09 1261
3463.22 1242
3463.36 1227
3463.49 1216
3463.63 1213
3463.76 1215
3463.90 1222
3464.03 1231
3464.17 1240
3464.30 1247
3464.44 1251
3464.57 1253
3464.71 1254
3464.84 1256
3464.98 1260
3465.11 1266
3465.25 1274
3465.38 1283
3465.52 1292
3465.65 1300
3465.79 1307
3465.92 1313
3466.06 1317
3466.19 1323
3466.33 1328
3466.46 1333
3466.60 1338
3466.73 1342
3466.87 1343
3467.00 1343
3467.14 1342
3467.27 1338
3467.41 1334
3467.54 1330
3467.68 1325
3467.81 1320
3467.95 1315
3468.08 1311
3468.22 1306
3468.35 1303
3468.49 1300
3468.62 1297
3468.76 1296
3468.89 1296
3469.03 1298
3469.16 1302
3469.30 1308
3469.43 1315
3469.57 1322
3469.70 1328
3469.84 1332
3469.97 1334
3470.11 1333
3470.24 1329
3470.38 1324
3470.51 1318
3470.65 1311
3470.78 1303
3470.92 1295
3471.05 1286
3471.19 1278
3471.32 1270
3471.46 1264
3471.59 1261
3471.73 1259
3471.86 1259
3472.00 1260
3472.13 1260
3472.27 1260
3472.40 1260
3472.54 1260
3472.67 1262
3472.81 1265
3472.94 1270
3473.08 1275
3473.21 1281
3473.35 1284
3473.48 1285
3473.62 1283
3473.75 1279
3473.89 1274
3474.02 1270
3474.16 1269
3474.29 1270
3474.43 1275
3474.56 1282
3474.70 1289
3474.83 1297
3474.97 1303
3475.10 1307
3475.24 1309
3475.37 1309
3475.51 1307
3475.64 1304
3475.78 1301
3475.91 1299
3476.05 1299
3476.18 1302
3476.32 1308
3476.45 1315
3476.59 1322
3476.72 1328
3476.86 1332
3476.99 1333
3477.13 1330
3477.26 1326
3477.40 1321
3477.53 1317
3477.67 1315
3477.80 1316
3477.94 1317
3478.08 1318
3478.21 1319
3478.35 1317
3478.48 1313
3478.62 1307
3478.75 1299
3478.89 1291
3479.02 1283
3479.16 1276
3479.29 1270
3479.43 1265
3479.56 1261
3479.70 1257
3479.83 1254
3479.97 1252
3480.10 1249
3480.24 1247
3480.37 1244
3480.51 1243
3480.64 1242
3480.78 1244
3480.91 1247
3481.05 1253
3481.18 1261
3481.32 1267
3481.45 1271
3481.59 1272
3481.73 1269
3481.86 1262
3482.00 1254
3482.13 1245
3482.27 1239
3482.40 1235
3482.54 1234
3482.67 1235
3482.81 1237
3482.94 1240
3483.08 1243
3483.21 1245
3483.35 1246
3483.48 1246
3483.62 1247
3483.75 1246
3483.89 1245
3484.02 1244
3484.16 1243
3484.30 1242
3484.43 1242
3484.57 1243
3484.70 1244
3484.84 1246
3484.97 1247
3485.11 1246
3485.24 1244
3485.38 1241
3485.51 1238
3485.65 1236
3485.78 1236
3485.92 1237
3486.05 1241
3486.19 1246
3486.32 1254
3486.46 1262
3486.60 1270
3486.73 1277
3486.87 1283
3487.00 1287
3487.14 1288
3487.27 1286
3487.41 1282
3487.54 1277
3487.68 1271
3487.81 1267
3487.95 1265
3488.08 1265
3488.22 1268
3488.35 1272
3488.49 1278
3488.63 1284
3488.76 1288
3488.90 1290
3489.03 1290
3489.17 1287
3489.30 1282
3489.44 1276
3489.57 1269
3489.71 1261
3489.84 1255
3489.98 1249
3490.11 1244
3490.25 1241
3490.39 1238
3490.52 1236
3490.66 1235
3490.79 1234
3490.93 1234
3491.06 1235
3491.20 1238
3491.33 1243
3491.47 1250
3491.60 1257
3491.74 1264
3491.87 1270
3492.01 1274
3492.15 1275
3492.28 1273
3492.42 1271
3492.55 1268
3492.69 1264
3492.82 1260
3492.96 1256
3493.09 1253
3493.23 1249
3493.36 1244
3493.50 1239
3493.64 1234
3493.77 1229
3493.91 1226
3494.04 1223
3494.18 1222
3494.31 1224
3494.45 1227
3494.58 1234
3494.72 1242
3494.85 1253
3494.99 1264
3495.13 1276
3495.26 1288
3495.40 1297
3495.53 1305
3495.67 1311
3495.80 1315
3495.94 1318
3496.07 1321
3496.21 1322
3496.34 1322
3496.48 1320
3496.62 1316
3496.75 1309
3496.89 1299
3497.02 1288
3497.16 1276
3497.29 1265
3497.43 1255
3497.56 1247
3497.70 1241
3497.84 1237
3497.97 1235
3498.11 1236
3498.24 1239
3498.38 1245
3498.51 1253
3498.65 1263
3498.78 1274
3498.92 1283
3499.06 1291
3499.19 1296
3499.33 1300
3499.46 1302
3499.60 1304
3499.73 1304
3499.87 1305
3500.00 1305
3500.14 1304
3500.28 1302
3500.41 1301
3500.55 1302
3500.68 1305
3500.82 1311
3500.95 1319
3501.09 1328
3501.22 1336
3501.36 1340
3501.50 1339
3501.63 1334
3501.77 1327
3501.90 1319
3502.04 1312
3502.17 1309
3502.31 1309
3502.45 1312
3502.58 1317
3502.72 1321
3502.85 1325
3502.99 1327
3503.12 1328
3503.26 1330
3503.39 1334
3503.53 1338
3503.67 1344
3503.80 1350
3503.94 1355
3504.07 1359
3504.21 1360
3504.34 1359
3504.48 1357
3504.62 1356
3504.75 1356
3504.89 1356
3505.02 1358
3505.16 1359
3505.29 1358
3505.43 1356
3505.57 1353
3505.70 1349
3505.84 1346
3505.97 1343
3506.11 1342
3506.24 1343
3506.38 1344
3506.52 1345
3506.65 1346
3506.79 1345
3506.92 1344
3507.06 1342
3507.19 1340
3507.33 1337
3507.47 1335
3507.60 1333
3507.74 1329
3507.87 1325
3508.01 1320
3508.14 1314
3508.28 1310
3508.42 1306
3508.55 1303
3508.69 1302
3508.82 1302
3508.96 1303
3509.09 1304
3509.23 1306
3509.37 1308
3509.50 1310
3509.64 1312
3509.77 1315
3509.91 1317
3510.04 1318
3510.18 1317
3510.32 1315
3510.45 1312
3510.59 1308
3510.72 1303
3510.86 1298
3511.00 1293
3511.13 1289
3511.27 1286
3511.40 1285
3511.54 1285
3511.67 1286
3511.81 1289
3511.95 1291
3512.08 1292
3512.22 1290
3512.35 1287
3512.49 1283
3512.62 1277
3512.76 1271
3512.90 1266
3513.03 1261
3513.17 1256
3513.30 1252
3513.44 1248
3513.58 1245
3513.71 1242
3513.85 1241
3513.98 1241
3514.12 1244
3514.26 1248
3514.39 1253
3514.53 1259
3514.66 1266
3514.80 1272
3514.93 1278
3515.07 1282
3515.21 1284
3515.34 1285
3515.48 1283
3515.61 1280
3515.75 1276
3515.89 1271
3516.02 1268
3516.16 1268
3516.29 1270
3516.43 1276
3516.56 1286
3516.70 1298
3516.84 1311
3516.97 1323
3517.11 1332
3517.24 1339
3517.38 1342
3517.52 1342
3517.65 1340
3517.79 1336
3517.92 1332
3518.06 1327
3518.20 1323
3518.33 1319
3518.47 1314
3518.60 1310
3518.74 1304
3518.88 1299
3519.01 1294
3519.15 1289
3519.28 1285
3519.42 1280
3519.56 1276
3519.69 1272
3519.83 1267
3519.96 1262
3520.10 1257
3520.24 1251
3520.37 1245
3520.51 1237
3520.64 1228
3520.78 1217
3520.92 1205
3521.05 1193
3521.19 1183
3521.32 1177
3521.46 1176
3521.60 1181
3521.73 1192
3521.87 1208
3522.00 1227
3522.14 1248
3522.28 1267
3522.41 1284
3522.55 1297
3522.68 1307
3522.82 1312
3522.96 1313
3523.09 1311
3523.23 1306
3523.36 1299
3523.50 1291
3523.64 1284
3523.77 1279
3523.91 1276
3524.04 1276
3524.18 1277
3524.32 1280
3524.45 1283
3524.59 1284
3524.72 1284
3524.86 1282
3525.00 1279
3525.13 1274
3525.27 1270
3525.40 1266
3525.54 1262
3525.68 1260
3525.81 1259
3525.95 1261
3526.08 1264
3526.22 1269
3526.36 1275
3526.49 1283
3526.63 1290
3526.76 1296
3526.90 1299
3527.04 1301
3527.17 1300
3527.31 1299
3527.45 1299
3527.58 1299
3527.72 1302
3527.85 1305
3527.99 1310
3528.13 1315
3528.26 1321
3528.40 1327
3528.53 1335
3528.67 1344
3528.81 1354
3528.94 1365
3529.08 1375
3529.22 1382
3529.35 1385
3529.49 1384
3529.62 1380
3529.76 1374
3529.90 1368
3530.03 1364
3530.17 1363
3530.30 1364
3530.44 1367
3530.58 1370
3530.71 1373
3530.85 1373
3530.99 1370
3531.12 1364
3531.26 1357
3531.39 1348
3531.53 1338
3531.67 1328
3531.80 1316
3531.94 1305
3532.07 1293
3532.21 1281
3532.35 1270
3532.48 1259
3532.62 1251
3532.76 1246
3532.89 1244
3533.03 1245
3533.16 1249
3533.30 1254
3533.44 1260
3533.57 1266
3533.71 1271
3533.85 1276
3533.98 1279
3534.12 1283
3534.25 1287
3534.39 1290
3534.53 1294
3534.66 1296
3534.80 1297
3534.94 1295
3535.07 1291
3535.21 1283
3535.34 1274
3535.48 1263
3535.62 1251
3535.75 1240
3535.89 1230
3536.03 1221
3536.16 1214
3536.30 1208
3536.43 1204
3536.57 1203
3536.71 1203
3536.84 1206
3536.98 1210
3537.12 1214
3537.25 1219
3537.39 1223
3537.52 1228
3537.66 1232
3537.80 1236
3537.93 1240
3538.07 1244
3538.21 1247
3538.34 1249
3538.48 1251
3538.62 1253
3538.75 1255
3538.89 1257
3539.02 1259
3539.16 1260
3539.30 1261
3539.43 1261
3539.57 1259
3539.71 1255
3539.84 1251
3539.98 1246
3540.12 1243
3540.25 1242
3540.39 1244
3540.52 1249
3540.66 1257
3540.80 1265
3540.93 1274
3541.07 1281
3541.21 1286
3541.34 1287
3541.48 1284
3541.62 1277
3541.75 1268
3541.89 1258
3542.02 1247
3542.16 1238
3542.30 1230
3542.43 1224
3542.57 1220
3542.71 1217
3542.84 1215
3542.98 1213
3543.12 1211
3543.25 1208
3543.39 1204
3543.52 1200
3543.66 1195
3543.80 1191
3543.93 1186
3544.07 1182
3544.21 1179
3544.34 1177
3544.48 1177
3544.62 1180
3544.75 1187
3544.89 1198
3545.03 1213
3545.16 1229
3545.30 1245
3545.43 1260
3545.57 1270
3545.71 1276
3545.84 1276
3545.98 1271
3546.12 1264
3546.25 1257
3546.39 1251
3546.53 1247
3546.66 1245
3546.80 1246
3546.94 1248
3547.07 1251
3547.21 1254
3547.35 1259
3547.48 1264
3547.62 1272
3547.75 1279
3547.89 1287
3548.03 1293
3548.16 1297
3548.30 1298
3548.44 1298
3548.57 1298
3548.71 1299
3548.85 1303
3548.98 1310
3549.12 1319
3549.26 1328
3549.39 1336
3549.53 1340
3549.67 1342
3549.80 1340
3549.94 1337
3550.08 1333
3550.21 1329
3550.35 1326
3550.49 1324
3550.62 1322
3550.76 1320
3550.90 1319
3551.03 1318
3551.17 1316
3551.30 1314
3551.44 1311
3551.58 1306
3551.71 1298
3551.85 1289
3551.99 1277
3552.12 1265
3552.26 1254
3552.40 1245
3552.53 1239
3552.67 1238
3552.81 1240
3552.94 1245
3553.08 1251
3553.22 1257
3553.35 1264
3553.49 1270
3553.63 1276
3553.76 1283
3553.90 1291
3554.04 1299
3554.17 1307
3554.31 1314
3554.45 1319
3554.58 1322
3554.72 1323
3554.86 1322
3554.99 1322
3555.13 1322
3555.27 1321
3555.40 1322
3555.54 1321
3555.68 1321
3555.81 1319
3555.95 1315
3556.09 1310
3556.22 1305
3556.36 1301
3556.50 1297
3556.63 1296
3556.77 1296
3556.91 1298
3557.04 1299
3557.18 1298
3557.32 1294
3557.45 1287
3557.59 1277
3557.73 1264
3557.86 1250
3558.00 1238
3558.14 1228
3558.27 1221
3558.41 1217
3558.55 1215
3558.68 1214
3558.82 1213
3558.96 1211
3559.09 1207
3559.23 1202
3559.37 1197
3559.50 1193
3559.64 1189
3559.78 1187
3559.91 1187
3560.05 1189
3560.19 1193
3560.32 1199
3560.46 1204
3560.60 1209
3560.73 1214
3560.87 1218
3561.01 1222
3561.14 1225
3561.28 1228
3561.42 1229
3561.56 1229
3561.69 1227
3561.83 1223
3561.97 1216
3562.10 1210
3562.24 1204
3562.38 1202
3562.51 1205
3562.65 1212
3562.79 1224
3562.92 1238
3563.06 1251
3563.20 1261
3563.33 1267
3563.47 1267
3563.61 1263
3563.74 1255
3563.88 1245
3564.02 1235
3564.15 1225
3564.29 1217
3564.43 1210
3564.56 1205
3564.70 1202
3564.84 1201
3564.98 1201
3565.11 1202
3565.25 1203
3565.39 1204
3565.52 1205
3565.66 1206
3565.80 1207
3565.93 1208
3566.07 1210
3566.21 1213
3566.34 1215
3566.48 1218
3566.62 1220
3566.75 1222
3566.89 1223
3567.03 1225
3567.16 1227
3567.30 1229
3567.44 1230
3567.58 1230
3567.71 1229
3567.85 1226
3567.99 1221
3568.12 1216
3568.26 1209
3568.40 1203
3568.53 1198
3568.67 1194
3568.81 1192
3568.94 1190
3569.08 1190
3569.22 1191
3569.36 1192
3569.49 1195
3569.63 1199
3569.77 1203
3569.90 1209
3570.04 1216
3570.18 1224
3570.31 1232
3570.45 1240
3570.59 1246
3570.72 1252
3570.86 1256
3571.00 1259
3571.14 1259
3571.27 1258
3571.41 1256
3571.55 1253
3571.68 1251
3571.82 1249
3571.96 1249
3572.09 1251
3572.23 1255
3572.37 1260
3572.50 1266
3572.64 1273
3572.78 1281
3572.92 1289
3573.05 1296
3573.19 1301
3573.33 1303
3573.46 1302
3573.60 1297
3573.74 1288
3573.87 1277
3574.01 1267
3574.15 1258
3574.29 1251
3574.42 1248
3574.56 1247
3574.70 1247
3574.83 1249
3574.97 1251
3575.11 1255
3575.24 1260
3575.38 1268
3575.52 1278
3575.66 1291
3575.79 1303
3575.93 1314
3576.07 1321
3576.20 1322
3576.34 1317
3576.48 1307
3576.62 1294
3576.75 1281
3576.89 1270
3577.03 1262
3577.16 1258
3577.30 1258
3577.44 1260
3577.57 1264
3577.71 1267
3577.85 1270
3577.99 1271
3578.12 1271
3578.26 1270
3578.40 1268
3578.53 1266
3578.67 1265
3578.81 1263
3578.95 1261
3579.08 1260
3579.22 1259
3579.36 1258
3579.49 1258
3579.63 1258
3579.77 1258
3579.91 1259
3580.04 1260
3580.18 1260
3580.32 1261
3580.45 1261
3580.59 1260
3580.73 1258
3580.87 1255
3581.00 1251
3581.14 1248
3581.28 1245
3581.41 1242
3581.55 1241
3581.69 1239
3581.83 1238
3581.96 1235
3582.10 1230
3582.24 1224
3582.37 1217
3582.51 1209
3582.65 1203
3582.79 1200
3582.92 1199
3583.06 1203
3583.20 1208
3583.33 1216
3583.47 1226
3583.61 1235
3583.75 1245
3583.88 1255
3584.02 1264
3584.16 1274
3584.29 1285
3584.43 1296
3584.57 1306
3584.71 1315
3584.84 1323
3584.98 1328
3585.12 1329
3585.26 1328
3585.39 1323
3585.53 1315
3585.67 1304
3585.80 1293
3585.94 1282
3586.08 1272
3586.22 1264
3586.35 1259
3586.49 1257
3586.63 1257
3586.76 1259
3586.90 1262
3587.04 1265
3587.18 1267
3587.31 1267
3587.45 1265
3587.59 1261
3587.73 1255
3587.86 1247
3588.00 1240
3588.14 1233
3588.27 1227
3588.41 1223
3588.55 1219
3588.69 1217
3588.82 1214
3588.96 1213
3589.10 1213
3589.24 1216
3589.37 1221
3589.51 1229
3589.65 1239
3589.78 1250
3589.92 1262
3590.06 1272
3590.20 1281
3590.33 1288
3590.47 1295
3590.61 1301
3590.75 1306
3590.88 1311
3591.02 1314
3591.16 1316
3591.30 1315
3591.43 1313
3591.57 1311
3591.71 1309
3591.84 1307
3591.98 1306
3592.12 1306
3592.26 1305
3592.39 1302
3592.53 1298
3592.67 1293
3592.81 1288
3592.94 1284
3593.08 1282
3593.22 1282
3593.36 1283
3593.49 1286
3593.63 1288
3593.77 1290
3593.91 1290
3594.04 1291
3594.18 1291
3594.32 1291
3594.45 1292
3594.59 1294
3594.73 1295
3594.87 1296
3595.00 1297
3595.14 1297
3595.28 1298
3595.42 1299
3595.55 1300
3595.69 1301
3595.83 1301
3595.97 1301
3596.10 1300
3596.24 1298
3596.38 1296
3596.52 1296
3596.65 1296
3596.79 1298
3596.93 1301
3597.07 1305
3597.20 1310
3597.34 1316
3597.48 1321
3597.62 1326
3597.75 1331
3597.89 1334
3598.03 1336
3598.17 1334
3598.30 1329
3598.44 1321
3598.58 1310
3598.72 1299
3598.85 1290
3598.99 1283
3599.13 1281
3599.27 1282
3599.40 1287
3599.54 1292
3599.68 1295
3599.82 1296
3599.95 1293
3600.09 1288
3600.23 1281
3600.37 1276
3600.50 1272
3600.64 1272
3600.78 1277
3600.92 1285
3601.05 1296
3601.19 1309
3601.33 1322
3601.47 1335
3601.60 1345
3601.74 1352
3601.88 1355
3602.02 1352
3602.15 1344
3602.29 1332
3602.43 1319
3602.57 1307
3602.70 1298
3602.84 1292
3602.98 1288
3603.12 1287
3603.25 1286
3603.39 1285
3603.53 1284
3603.67 1284
3603.80 1287
3603.94 1292
3604.08 1300
3604.22 1308
3604.35 1316
3604.49 1320
3604.63 1319
3604.77 1314
3604.90 1304
3605.04 1292
3605.18 1278
3605.32 1265
3605.45 1254
3605.59 1246
3605.73 1242
3605.87 1241
3606.01 1244
3606.14 1248
3606.28 1254
3606.42 1258
3606.56 1261
3606.69 1261
3606.83 1259
3606.97 1254
3607.11 1248
3607.24 1242
3607.38 1237
3607.52 1234
3607.66 1233
3607.79 1235
3607.93 1237
3608.07 1239
3608.21 1241
3608.35 1244
3608.48 1247
3608.62 1251
3608.76 1259
3608.90 1268
3609.03 1279
3609.17 1290
3609.31 1300
3609.45 1306
3609.58 1307
3609.72 1304
3609.86 1297
3610.00 1288
3610.14 1280
3610.27 1273
3610.41 1268
3610.55 1265
3610.69 1262
3610.82 1259
3610.96 1256
3611.10 1250
3611.24 1243
3611.37 1236
3611.51 1228
3611.65 1220
3611.79 1213
3611.93 1208
3612.06 1205
3612.20 1206
3612.34 1209
3612.48 1216
3612.61 1225
3612.75 1236
3612.89 1247
3613.03 1257
3613.16 1265
3613.30 1272
3613.44 1276
3613.58 1278
3613.72 1277
3613.85 1273
3613.99 1267
3614.13 1260
3614.27 1251
3614.40 1243
3614.54 1236
3614.68 1232
3614.82 1231
3614.96 1234
3615.09 1238
3615.23 1245
3615.37 1253
3615.51 1262
3615.64 1272
3615.78 1280
3615.92 1287
3616.06 1291
3616.20 1292
3616.33 1289
3616.47 1281
3616.61 1270
3616.75 1257
3616.89 1244
3617.02 1233
3617.16 1223
3617.30 1215
3617.44 1209
3617.57 1202
3617.71 1196
3617.85 1189
3617.99 1182
3618.13 1177
3618.26 1173
3618.40 1173
3618.54 1176
3618.68 1182
3618.82 1191
3618.95 1202
3619.09 1213
3619.23 1223
3619.37 1232
3619.50 1238
3619.64 1243
3619.78 1246
3619.92 1249
3620.06 1251
3620.19 1253
3620.33 1256
3620.47 1257
3620.61 1258
3620.75 1257
3620.88 1254
3621.02 1250
3621.16 1245
3621.30 1239
3621.43 1234
3621.57 1230
3621.71 1227
3621.85 1227
3621.99 1229
3622.12 1235
3622.26 1243
3622.40 1253
3622.54 1263
3622.68 1273
3622.81 1280
3622.95 1282
3623.09 1281
3623.23 1275
3623.37 1267
3623.50 1257
3623.64 1247
3623.78 1236
3623.92 1227
3624.06 1217
3624.19 1208
3624.33 1200
3624.47 1193
3624.61 1189
3624.75 1187
3624.88 1190
3625.02 1196
3625.16 1207
3625.30 1219
3625.44 1232
3625.57 1245
3625.71 1254
3625.85 1259
3625.99 1258
3626.13 1253
3626.26 1242
3626.40 1229
3626.54 1215
3626.68 1200
3626.82 1188
3626.95 1179
3627.09 1174
3627.23 1173
3627.37 1175
3627.51 1180
3627.64 1187
3627.78 1196
3627.92 1205
3628.06 1213
3628.20 1221
3628.33 1228
3628.47 1234
3628.61 1239
3628.75 1242
3628.89 1245
3629.02 1246
3629.16 1246
3629.30 1244
3629.44 1238
3629.58 1230
3629.71 1220
3629.85 1208
3629.99 1197
3630.13 1188
3630.27 1183
3630.40 1184
3630.54 1190
3630.68 1200
3630.82 1214
3630.96 1230
3631.10 1245
3631.23 1256
3631.37 1263
3631.51 1265
3631.65 1262
3631.79 1256
3631.92 1248
3632.06 1240
3632.20 1234
3632.34 1231
3632.48 1231
3632.61 1233
3632.75 1234
3632.89 1235
3633.03 1233
3633.17 1229
3633.31 1221
3633.44 1211
3633.58 1200
3633.72 1189
3633.86 1177
3634.00 1167
3634.13 1156
3634.27 1148
3634.41 1141
3634.55 1136
3634.69 1133
3634.82 1134
3634.96 1137
3635.10 1142
3635.24 1148
3635.38 1154
3635.52 1159
3635.65 1163
3635.79 1166
3635.93 1168
3636.07 1171
3636.21 1174
3636.34 1179
3636.48 1184
3636.62 1191
3636.76 1198
3636.90 1204
3637.04 1210
3637.17 1213
3637.31 1216
3637.45 1218
3637.59 1220
3637.73 1222
3637.86 1225
3638.00 1227
3638.14 1227
3638.28 1226
3638.42 1222
3638.56 1216
3638.69 1207
3638.83 1198
3638.97 1188
3639.11 1179
3639.25 1171
3639.39 1166
3639.52 1162
3639.66 1161
3639.80 1162
3639.94 1165
3640.08 1169
3640.22 1174
3640.35 1178
3640.49 1181
3640.63 1182
3640.77 1180
3640.91 1177
3641.04 1172
3641.18 1168
3641.32 1164
3641.46 1161
3641.60 1159
3641.74 1158
3641.87 1157
3642.01 1155
3642.15 1152
3642.29 1147
3642.43 1141
3642.57 1135
3642.70 1131
3642.84 1129
3642.98 1128
3643.12 1129
3643.26 1131
3643.40 1133
3643.53 1133
3643.67 1132
3643.81 1130
3643.95 1126
3644.09 1122
3644.23 1116
3644.36 1110
3644.50 1103
3644.64 1096
3644.78 1091
3644.92 1087
3645.06 1087
3645.19 1090
3645.33 1095
3645.47 1101
3645.61 1107
3645.75 1111
3645.89 1112
3646.02 1110
3646.16 1105
3646.30 1098
3646.44 1091
3646.58 1086
3646.72 1081
3646.86 1078
3646.99 1076
3647.13 1075
3647.27 1075
3647.41 1075
3647.55 1077
3647.69 1081
3647.82 1088
3647.96 1096
3648.10 1106
3648.24 1115
3648.38 1122
3648.52 1127
3648.65 1129
3648.79 1129
3648.93 1126
3649.07 1123
3649.21 1119
3649.35 1116
3649.49 1114
3649.62 1112
3649.76 1111
3649.90 1109
3650.04 1107
3650.18 1105
3650.32 1104
3650.45 1104
3650.59 1105
3650.73 1108
3650.87 1112
3651.01 1115
3651.15 1119
3651.29 1121
3651.42 1122
3651.56 1121
3651.70 1121
3651.84 1121
3651.98 1121
3652.12 1123
3652.25 1125
3652.39 1127
3652.53 1129
3652.67 1130
3652.81 1129
3652.95 1129
3653.09 1129
3653.22 1130
3653.36 1132
3653.50 1136
3653.64 1141
3653.78 1145
3653.92 1149
3654.06 1151
3654.19 1151
3654.33 1149
3654.47 1145
3654.61 1140
3654.75 1133
3654.89 1125
3655.02 1117
3655.16 1109
3655.30 1102
3655.44 1095
3655.58 1090
3655.72 1086
3655.86 1084
3655.99 1083
3656.13 1085
3656.27 1088
3656.41 1095
3656.55 1103
3656.69 1113
3656.83 1124
3656.96 1134
3657.10 1142
3657.24 1148
3657.38 1152
3657.52 1155
3657.66 1157
3657.80 1158
3657.94 1158
3658.07 1156
3658.21 1152
3658.35 1146
3658.49 1138
3658.63 1129
3658.77 1120
3658.91 1114
3659.04 1113
3659.18 1116
3659.32 1126
3659.46 1140
3659.60 1156
3659.74 1172
3659.88 1185
3660.01 1194
3660.15 1197
3660.29 1195
3660.43 1188
3660.57 1178
3660.71 1165
3660.85 1152
3660.98 1140
3661.12 1129
3661.26 1121
3661.40 1115
3661.54 1113
3661.68 1114
3661.82 1118
3661.96 1122
3662.09 1126
3662.23 1129
3662.37 1132
3662.51 1134
3662.65 1137
3662.79 1142
3662.93 1149
3663.07 1160
3663.20 1173
3663.34 1187
3663.48 1201
3663.62 1212
3663.76 1220
3663.90 1222
3664.04 1220
3664.17 1214
3664.31 1206
3664.45 1197
3664.59 1188
3664.73 1180
3664.87 1174
3665.01 1170
3665.15 1168
3665.28 1167
3665.42 1167
3665.56 1168
3665.70 1169
3665.84 1169
3665.98 1168
3666.12 1166
3666.26 1164
3666.39 1162
3666.53 1162
3666.67 1165
3666.81 1171
3666.95 1179
3667.09 1189
3667.23 1198
3667.37 1206
3667.51 1212
3667.64 1215
3667.78 1217
3667.92 1220
3668.06 1224
3668.20 1229
3668.34 1235
3668.48 1241
3668.62 1245
3668.75 1247
3668.89 1246
3669.03 1242
3669.17 1236
3669.31 1229
3669.45 1221
3669.59 1213
3669.73 1205
3669.86 1197
3670.00 1189
3670.14 1181
3670.28 1172
3670.42 1164
3670.56 1157
3670.70 1152
3670.84 1149
3670.98 1148
3671.11 1151
3671.25 1157
3671.39 1165
3671.53 1173
3671.67 1180
3671.81 1184
3671.95 1184
3672.09 1180
3672.23 1172
3672.36 1162
3672.50 1152
3672.64 1143
3672.78 1136
3672.92 1130
3673.06 1126
3673.20 1122
3673.34 1118
3673.48 1116
3673.61 1115
3673.75 1117
3673.89 1120
3674.03 1124
3674.17 1127
3674.31 1127
3674.45 1124
3674.59 1116
3674.73 1107
3674.86 1098
3675.00 1092
3675.14 1090
3675.28 1095
3675.42 1104
3675.56 1117
3675.70 1132
3675.84 1147
3675.98 1159
3676.11 1168
3676.25 1175
3676.39 1178
3676.53 1179
3676.67 1179
3676.81 1178
3676.95 1176
3677.09 1172
3677.23 1168
3677.37 1162
3677.50 1155
3677.64 1146
3677.78 1138
3677.92 1130
3678.06 1123
3678.20 1117
3678.34 1113
3678.48 1112
3678.62 1112
3678.76 1113
3678.89 1114
3679.03 1113
3679.17 1110
3679.31 1104
3679.45 1095
3679.59 1085
3679.73 1077
3679.87 1071
3680.01 1069
3680.15 1072
3680.28 1077
3680.42 1085
3680.56 1093
3680.70 1098
3680.84 1100
3680.98 1099
3681.12 1095
3681.26 1092
3681.40 1092
3681.54 1095
3681.67 1104
3681.81 1116
3681.95 1131
3682.09 1144
3682.23 1155
3682.37 1160
3682.51 1160
3682.65 1156
3682.79 1149
3682.93 1142
3683.07 1139
3683.20 1139
3683.34 1143
3683.48 1150
3683.62 1158
3683.76 1167
3683.90 1174
3684.04 1179
3684.18 1181
3684.32 1181
3684.46 1180
3684.60 1177
3684.73 1173
3684.87 1168
3685.01 1162
3685.15 1155
3685.29 1146
3685.43 1136
3685.57 1125
3685.71 1114
3685.85 1103
3685.99 1092
3686.13 1083
3686.27 1077
3686.40 1074
3686.54 1074
3686.68 1078
3686.82 1083
3686.96 1090
3687.10 1098
3687.24 1107
3687.38 1116
3687.52 1125
3687.66 1134
3687.80 1142
3687.93 1150
3688.07 1155
3688.21 1157
3688.35 1155
3688.49 1151
3688.63 1144
3688.77 1137
3688.91 1131
3689.05 1127
3689.19 1125
3689.33 1125
3689.47 1126
3689.61 1129
3689.74 1131
3689.88 1133
3690.02 1135
3690.16 1136
3690.30 1137
3690.44 1137
3690.58 1136
3690.72 1135
3690.86 1133
3691.00 1130
3691.14 1128
3691.28 1128
3691.42 1128
3691.55 1130
3691.69 1132
3691.83 1133
3691.97 1135
3692.11 1136
3692.25 1138
3692.39 1143
3692.53 1149
3692.67 1157
3692.81 1166
3692.95 1174
3693.09 1181
3693.23 1185
3693.36 1187
3693.50 1189
3693.64 1190
3693.78 1193
3693.92 1197
3694.06 1201
3694.20 1204
3694.34 1205
3694.48 1202
3694.62 1197
3694.76 1190
3694.90 1181
3695.04 1173
3695.18 1167
3695.31 1162
3695.45 1160
3695.59 1158
3695.73 1157
3695.87 1156
3696.01 1155
3696.15 1153
3696.29 1151
3696.43 1149
3696.57 1147
3696.71 1146
3696.85 1145
3696.99 1145
3697.13 1144
3697.27 1145
3697.40 1147
3697.54 1150
3697.68 1153
3697.82 1156
3697.96 1158
3698.10 1159
3698.24 1159
3698.38 1159
3698.52 1159
3698.66 1160
3698.80 1160
3698.94 1161
3699.08 1160
3699.22 1157
3699.36 1152
3699.50 1146
3699.63 1141
3699.77 1136
3699.91 1134
3700.05 1136
3700.19 1140
3700.33 1147
3700.47 1155
3700.61 1164
3700.75 1173
3700.89 1181
3701.03 1188
3701.17 1194
3701.31 1199
3701.45 1200
3701.59 1199
3701.73 1194
3701.87 1186
3702.00 1176
3702.14 1164
3702.28 1152
3702.42 1141
3702.56 1131
3702.70 1123
3702.84 1116
3702.98 1109
3703.12 1101
3703.26 1095
3703.40 1090
3703.54 1087
3703.68 1088
3703.82 1093
3703.96 1102
3704.10 1116
3704.24 1132
3704.38 1148
3704.51 1164
3704.65 1178
3704.79 1189
3704.93 1197
3705.07 1202
3705.21 1205
3705.35 1206
3705.49 1206
3705.63 1206
3705.77 1207
3705.91 1211
3706.05 1218
3706.19 1229
3706.33 1241
3706.47 1254
3706.61 1266
3706.75 1275
3706.89 1282
3707.03 1287
3707.17 1291
3707.31 1295
3707.44 1300
3707.58 1306
3707.72 1312
3707.86 1316
3708.00 1317
3708.14 1314
3708.28 1307
3708.42 1294
3708.56 1279
3708.70 1262
3708.84 1247
3708.98 1234
3709.12 1227
3709.26 1225
3709.40 1228
3709.54 1234
3709.68 1240
3709.82 1244
3709.96 1242
3710.10 1236
3710.24 1225
3710.38 1211
3710.52 1197
3710.65 1185
3710.79 1177
3710.93 1172
3711.07 1171
3711.21 1174
3711.35 1178
3711.49 1182
3711.63 1186
3711.77 1189
3711.91 1191
3712.05 1192
3712.19 1192
3712.33 1190
3712.47 1188
3712.61 1185
3712.75 1182
3712.89 1177
3713.03 1172
3713.17 1166
3713.31 1161
3713.45 1157
3713.59 1154
3713.73 1153
3713.87 1153
3714.01 1155
3714.15 1158
3714.29 1161
3714.42 1164
3714.56 1166
3714.70 1169
3714.84 1173
3714.98 1177
3715.12 1183
3715.26 1189
3715.40 1197
3715.54 1206
3715.68 1215
3715.82 1226
3715.96 1238
3716.10 1251
3716.24 1264
3716.38 1278
3716.52 1289
3716.66 1297
3716.80 1301
3716.94 1302
3717.08 1300
3717.22 1296
3717.36 1293
3717.50 1292
3717.64 1294
3717.78 1298
3717.92 1303
3718.06 1306
3718.20 1306
3718.34 1304
3718.48 1298
3718.62 1290
3718.76 1282
3718.90 1276
3719.04 1273
3719.18 1272
3719.31 1273
3719.45 1276
3719.59 1280
3719.73 1284
3719.87 1288
3720.01 1291
3720.15 1295
3720.29 1298
3720.43 1301
3720.57 1302
3720.71 1303
3720.85 1304
3720.99 1305
3721.13 1307
3721.27 1310
3721.41 1313
3721.55 1317
3721.69 1320
3721.83 1322
3721.97 1323
3722.11 1324
3722.25 1326
3722.39 1332
3722.53 1340
3722.67 1353
3722.81 1368
3722.95 1382
3723.09 1395
3723.23 1404
3723.37 1407
3723.51 1406
3723.65 1401
3723.79 1393
3723.93 1386
3724.07 1381
3724.21 1379
3724.35 1380
3724.49 1384
3724.63 1390
3724.77 1395
3724.91 1399
3725.05 1400
3725.19 1397
3725.33 1390
3725.47 1380
3725.61 1369
3725.75 1358
3725.89 1348
3726.03 1340
3726.17 1333
3726.31 1327
3726.45 1322
3726.59 1315
3726.73 1307
3726.87 1298
3727.01 1288
3727.15 1277
3727.29 1267
3727.43 1258
3727.57 1250
3727.71 1245
3727.85 1242
3727.99 1243
3728.13 1246
3728.27 1250
3728.41 1254
3728.55 1257
3728.68 1258
3728.82 1256
3728.96 1253
3729.10 1249
3729.24 1246
3729.38 1246
3729.52 1250
3729.66 1258
3729.80 1269
3729.94 1282
3730.08 1296
3730.22 1308
3730.36 1317
3730.50 1322
3730.64 1322
3730.78 1317
3730.92 1309
3731.06 1298
3731.20 1286
3731.34 1275
3731.48 1267
3731.62 1262
3731.76 1259
3731.90 1258
3732.04 1258
3732.18 1256
3732.32 1254
3732.46 1251
3732.60 1248
3732.74 1247
3732.88 1247
3733.02 1250
3733.16 1255
3733.30 1261
3733.44 1267
3733.58 1271
3733.72 1272
3733.86 1271
3734.00 1267
3734.14 1260
3734.28 1252
3734.42 1244
3734.56 1235
3734.70 1228
3734.84 1222
3734.98 1217
3735.12 1214
3735.26 1212
3735.41 1211
3735.55 1210
3735.69 1211
3735.83 1211
3735.97 1212
3736.11 1213
3736.25 1215
3736.39 1219
3736.53 1223
3736.67 1227
3736.81 1230
3736.95 1232
3737.09 1232
3737.23 1230
3737.37 1226
3737.51 1222
3737.65 1219
3737.79 1215
3737.93 1213
3738.07 1210
3738.21 1207
3738.35 1203
3738.49 1197
3738.63 1190
3738.77 1183
3738.91 1176
3739.05 1170
3739.19 1166
3739.33 1165
3739.47 1167
3739.61 1171
3739.75 1177
3739.89 1185
3740.03 1195
3740.17 1205
3740.31 1215
3740.45 1226
3740.59 1235
3740.73 1242
3740.87 1247
3741.01 1247
3741.15 1244
3741.29 1237
3741.43 1228
3741.57 1218
3741.71 1207
3741.85 1197
3741.99 1189
3742.13 1183
3742.27 1179
3742.41 1176
3742.55 1173
3742.69 1171
3742.83 1168
3742.97 1165
3743.11 1162
3743.25 1160
3743.39 1160
3743.53 1160
3743.67 1161
3743.81 1163
3743.95 1164
3744.09 1165
3744.23 1164
3744.37 1161
3744.51 1158
3744.65 1154
3744.80 1149
3744.94 1144
3745.08 1140
3745.22 1135
3745.36 1132
3745.50 1129
3745.64 1128
3745.78 1128
3745.92 1131
3746.06 1136
3746.20 1142
3746.34 1149
3746.48 1155
3746.62 1160
3746.76 1164
3746.90 1167
3747.04 1170
3747.18 1173
3747.32 1176
3747.46 1179
3747.60 1181
3747.74 1181
3747.88 1179
3748.02 1175
3748.16 1170
3748.30 1165
3748.44 1161
3748.58 1158
3748.72 1157
3748.86 1157
3749.00 1156
3749.14 1156
3749.28 1153
3749.42 1149
3749.56 1144
3749.71 1140
3749.85 1137
3749.99 1137
3750.13 1139
3750.27 1144
3750.41 1150
3750.55 1157
3750.69 1162
3750.83 1166
3750.97 1170
3751.11 1175
3751.25 1181
3751.39 1190
3751.53 1200
3751.67 1210
3751.81 1219
3751.95 1224
3752.09 1224
3752.23 1220
3752.37 1212
3752.51 1202
3752.65 1191
3752.79 1182
3752.93 1176
3753.07 1173
3753.21 1173
3753.35 1175
3753.50 1179
3753.64 1183
3753.78 1185
3753.92 1187
3754.06 1187
3754.20 1187
3754.34 1187
3754.48 1189
3754.62 1193
3754.76 1198
3754.90 1205
3755.04 1212
3755.18 1218
3755.32 1221
3755.46 1223
3755.60 1223
3755.74 1224
3755.88 1225
3756.02 1230
3756.16 1237
3756.30 1245
3756.44 1255
3756.58 1263
3756.73 1268
3756.87 1270
3757.01 1269
3757.15 1265
3757.29 1262
3757.43 1258
3757.57 1257
3757.71 1257
3757.85 1259
3757.99 1262
3758.13 1267
3758.27 1272
3758.41 1277
3758.55 1283
3758.69 1289
3758.83 1294
3758.97 1297
3759.11 1300
3759.25 1301
3759.39 1302
3759.53 1303
3759.68 1304
3759.82 1303
3759.96 1303
3760.10 1301
3760.24 1299
3760.38 1295
3760.52 1290
3760.66 1285
3760.80 1279
3760.94 1272
3761.08 1264
3761.22 1255
3761.36 1247
3761.50 1240
3761.64 1235
3761.78 1232
3761.92 1231
3762.06 1233
3762.21 1236
3762.35 1239
3762.49 1241
3762.63 1242
3762.77 1241
3762.91 1239
3763.05 1235
3763.19 1229
3763.33 1222
3763.47 1213
3763.61 1203
3763.75 1192
3763.89 1182
3764.03 1173
3764.17 1165
3764.31 1159
3764.45 1153
3764.60 1150
3764.74 1147
3764.88 1145
3765.02 1144
3765.16 1145
3765.30 1147
3765.44 1149
3765.58 1152
3765.72 1155
3765.86 1158
3766.00 1160
3766.14 1163
3766.28 1166
3766.42 1169
3766.56 1174
3766.70 1180
3766.85 1186
3766.99 1194
3767.13 1200
3767.27 1207
3767.41 1213
3767.55 1219
3767.69 1225
3767.83 1232
3767.97 1240
3768.11 1248
3768.25 1255
3768.39 1262
3768.53 1266
3768.67 1269
3768.81 1268
3768.96 1264
3769.10 1257
3769.24 1248
3769.38 1238
3769.52 1228
3769.66 1219
3769.80 1211
3769.94 1206
3770.08 1203
3770.22 1201
3770.36 1199
3770.50 1197
3770.64 1194
3770.78 1191
3770.93 1187
3771.07 1184
3771.21 1182
3771.35 1181
3771.49 1180
3771.63 1178
3771.77 1174
3771.91 1167
3772.05 1158
3772.19 1147
3772.33 1136
3772.47 1126
3772.61 1118
3772.75 1113
3772.90 1111
3773.04 1112
3773.18 1115
3773.32 1119
3773.46 1123
3773.60 1127
3773.74 1130
3773.88 1131
3774.02 1131
3774.16 1129
3774.30 1126
3774.44 1122
3774.59 1118
3774.73 1115
3774.87 1113
3775.01 1112
3775.15 1113
3775.29 1115
3775.43 1119
3775.57 1124
3775.71 1129
3775.85 1134
3775.99 1138
3776.13 1140
3776.27 1141
3776.42 1141
3776.56 1140
3776.70 1139
3776.84 1139
3776.98 1139
3777.12 1139
3777.26 1139
3777.40 1137
3777.54 1133
3777.68 1128
3777.82 1122
3777.97 1115
3778.11 1109
3778.25 1104
3778.39 1101
3778.53 1099
3778.67 1097
3778.81 1094
3778.95 1091
3779.09 1086
3779.23 1079
3779.37 1071
3779.51 1063
3779.66 1056
3779.80 1050
3779.94 1047
3780.08 1047
3780.22 1052
3780.36 1061
3780.50 1073
3780.64 1087
3780.78 1103
3780.92 1119
3781.06 1133
3781.21 1145
3781.35 1154
3781.49 1161
3781.63 1167
3781.77 1171
3781.91 1174
3782.05 1177
3782.19 1180
3782.33 1183
3782.47 1185
3782.61 1186
3782.76 1185
3782.90 1182
3783.04 1178
3783.18 1174
3783.32 1170
3783.46 1169
3783.60 1170
3783.74 1174
3783.88 1181
3784.02 1190
3784.17 1200
3784.31 1210
3784.45 1217
3784.59 1223
3784.73 1227
3784.87 1228
3785.01 1228
3785.15 1227
3785.29 1224
3785.43 1221
3785.58 1218
3785.72 1214
3785.86 1211
3786.00 1208
3786.14 1205
3786.28 1203
3786.42 1201
3786.56 1200
3786.70 1199
3786.84 1198
3786.99 1197
3787.13 1195
3787.27 1192
3787.41 1188
3787.55 1183
3787.69 1176
3787.83 1168
3787.97 1159
3788.11 1151
3788.25 1144
3788.40 1139
3788.54 1137
3788.68 1138
3788.82 1141
3788.96 1147
3789.10 1153
3789.24 1160
3789.38 1166
3789.52 1170
3789.67 1173
3789.81 1174
3789.95 1172
3790.09 1169
3790.23 1164
3790.37 1159
3790.51 1155
3790.65 1151
3790.79 1148
3790.94 1147
3791.08 1147
3791.22 1147
3791.36 1147
3791.50 1147
3791.64 1146
3791.78 1145
3791.92 1143
3792.06 1139
3792.21 1136
3792.35 1132
3792.49 1129
3792.63 1127
3792.77 1127
3792.91 1129
3793.05 1133
3793.19 1137
3793.33 1141
3793.48 1144
3793.62 1145
3793.76 1145
3793.90 1145
3794.04 1146
3794.18 1148
3794.32 1151
3794.46 1155
3794.60 1157
3794.75 1157
3794.89 1153
3795.03 1144
3795.17 1132
3795.31 1118
3795.45 1106
3795.59 1097
3795.73 1094
3795.88 1097
3796.02 1106
3796.16 1120
3796.30 1136
3796.44 1152
3796.58 1166
3796.72 1176
3796.86 1181
3797.01 1182
3797.15 1177
3797.29 1170
3797.43 1160
3797.57 1149
3797.71 1137
3797.85 1127
3797.99 1119
3798.13 1113
3798.28 1110
3798.42 1109
3798.56 1111
3798.70 1114
3798.84 1119
3798.98 1124
3799.12 1130
3799.26 1134
3799.41 1139
3799.55 1143
3799.69 1147
3799.83 1151
3799.97 1156
3800.11 1160
3800.25 1164
3800.39 1167
3800.54 1168
3800.68 1168
3800.82 1167
3800.96 1165
3801.10 1161
3801.24 1156
3801.38 1149
3801.53 1141
3801.67 1134
3801.81 1127
3801.95 1121
3802.09 1117
3802.23 1115
3802.37 1115
3802.51 1116
3802.66 1115
3802.80 1112
3802.94 1107
3803.08 1100
3803.22 1092
3803.36 1084
3803.50 1077
3803.64 1072
3803.79 1069
3803.93 1067
3804.07 1066
3804.21 1067
3804.35 1068
3804.49 1072
3804.63 1077
3804.78 1085
3804.92 1095
3805.06 1105
3805.20 1115
3805.34 1122
3805.48 1128
3805.62 1131
3805.77 1132
3805.91 1132
3806.05 1132
3806.19 1130
3806.33 1127
3806.47 1123
3806.61 1118
3806.76 1112
3806.90 1105
3807.04 1101
3807.18 1099
3807.32 1099
3807.46 1102
3807.60 1107
3807.74 1112
3807.89 1115
3808.03 1116
3808.17 1114
3808.31 1109
3808.45 1103
3808.59 1097
3808.73 1093
3808.88 1093
3809.02 1096
3809.16 1103
3809.30 1113
3809.44 1123
3809.58 1133
3809.72 1141
3809.87 1147
3810.01 1150
3810.15 1151
3810.29 1151
3810.43 1150
3810.57 1149
3810.72 1148
3810.86 1146
3811.00 1145
3811.14 1143
3811.28 1140
3811.42 1137
3811.56 1132
3811.71 1126
3811.85 1119
3811.99 1111
3812.13 1102
3812.27 1093
3812.41 1084
3812.55 1077
3812.70 1072
3812.84 1070
3812.98 1070
3813.12 1072
3813.26 1076
3813.40 1080
3813.55 1084
3813.69 1089
3813.83 1094
3813.97 1101
3814.11 1109
3814.25 1119
3814.39 1130
3814.54 1140
3814.68 1148
3814.82 1154
3814.96 1157
3815.10 1156
3815.24 1152
3815.39 1146
3815.53 1139
3815.67 1130
3815.81 1121
3815.95 1109
3816.09 1097
3816.23 1084
3816.38 1072
3816.52 1061
3816.66 1053
3816.80 1048
3816.94 1046
3817.08 1046
3817.23 1049
3817.37 1052
3817.51 1057
3817.65 1062
3817.79 1069
3817.93 1077
3818.08 1085
3818.22 1094
3818.36 1101
3818.50 1107
3818.64 1110
3818.78 1111
3818.92 1109
3819.07 1106
3819.21 1104
3819.35 1102
3819.49 1103
3819.63 1105
3819.77 1109
3819.92 1114
3820.06 1117
3820.20 1118
3820.34 1117
3820.48 1112
3820.62 1107
3820.77 1101
3820.91 1097
3821.05 1096
3821.19 1098
3821.33 1103
3821.47 1108
3821.62 1113
3821.76 1115
3821.90 1115
3822.04 1111
3822.18 1107
3822.32 1103
3822.47 1101
3822.61 1101
3822.75 1104
3822.89 1108
3823.03 1114
3823.17 1119
3823.32 1122
3823.46 1123
3823.60 1121
3823.74 1117
3823.88 1110
3824.02 1103
3824.17 1096
3824.31 1091
3824.45 1089
3824.59 1089
3824.73 1092
3824.88 1095
3825.02 1099
3825.16 1100
3825.30 1100
3825.44 1097
3825.58 1092
3825.73 1089
3825.87 1088
3826.01 1091
3826.15 1099
3826.29 1111
3826.43 1123
3826.58 1135
3826.72 1143
3826.86 1146
3827.00 1144
3827.14 1137
3827.28 1129
3827.43 1120
3827.57 1113
3827.71 1108
3827.85 1105
3827.99 1104
3828.14 1103
3828.28 1101
3828.42 1096
3828.56 1089
3828.70 1079
3828.84 1068
3828.99 1056
3829.13 1046
3829.27 1038
3829.41 1034
3829.55 1032
3829.70 1033
3829.84 1035
3829.98 1038
3830.12 1040
3830.26 1041
3830.40 1040
3830.55 1038
3830.69 1035
3830.83 1032
3830.97 1029
3831.11 1027
3831.26 1026
3831.40 1026
3831.54 1025
3831.68 1024
3831.82 1024
3831.97 1024
3832.11 1025
3832.25 1028
3832.39 1031
3832.53 1036
3832.67 1042
3832.82 1049
3832.96 1056
3833.10 1064
3833.24 1072
3833.38 1082
3833.53 1091
3833.67 1100
3833.81 1108
3833.95 1113
3834.09 1115
3834.24 1114
3834.38 1110
3834.52 1103
3834.66 1095
3834.80 1087
3834.94 1081
3835.09 1078
3835.23 1079
3835.37 1085
3835.51 1094
3835.65 1105
3835.80 1117
3835.94 1127
3836.08 1132
3836.22 1131
3836.36 1123
3836.51 1111
3836.65 1096
3836.79 1082
3836.93 1070
3837.07 1065
3837.22 1065
3837.36 1071
3837.50 1081
3837.64 1091
3837.78 1098
3837.93 1101
3838.07 1100
3838.21 1094
3838.35 1086
3838.49 1078
3838.64 1072
3838.78 1070
3838.92 1072
3839.06 1079
3839.20 1088
3839.35 1100
3839.49 1112
3839.63 1123
3839.77 1130
3839.91 1135
3840.06 1136
3840.20 1134
3840.34 1131
3840.48 1127
3840.62 1124
3840.77 1123
3840.91 1124
3841.05 1127
3841.19 1131
3841.33 1135
3841.48 1139
3841.62 1141
3841.76 1141
3841.90 1139
3842.04 1133
3842.19 1125
3842.33 1115
3842.47 1104
3842.61 1091
3842.75 1079
3842.90 1068
3843.04 1059
3843.18 1052
3843.32 1047
3843.46 1043
3843.61 1040
3843.75 1038
3843.89 1036
3844.03 1035
3844.17 1034
3844.32 1034
3844.46 1036
3844.60 1041
3844.74 1047
3844.89 1055
3845.03 1064
3845.17 1075
3845.31 1085
3845.45 1095
3845.60 1104
3845.74 1111
3845.88 1115
3846.02 1116
3846.16 1114
3846.31 1109
3846.45 1103
3846.59 1096
3846.73 1091
3846.88 1088
3847.02 1087
3847.16 1088
3847.30 1090
3847.44 1092
3847.59 1093
3847.73 1091
3847.87 1087
3848.01 1081
3848.15 1075
3848.30 1071
3848.44 1069
3848.58 1071
3848.72 1076
3848.87 1085
3849.01 1095
3849.15 1104
3849.29 1111
3849.43 1116
3849.58 1118
3849.72 1116
3849.86 1112
3850.00 1106
3850.14 1101
3850.29 1096
3850.43 1092
3850.57 1091
3850.71 1091
3850.86 1094
3851.00 1098
3851.14 1101
3851.28 1102
3851.42 1101
3851.57 1098
3851.71 1092
3851.85 1084
3851.99 1076
3852.14 1067
3852.28 1059
3852.42 1051
3852.56 1043
3852.70 1034
3852.85 1025
3852.99 1014
3853.13 1004
3853.27 995
3853.42 987
3853.56 980
3853.70 977
3853.84 975
3853.99 977
3854.13 982
3854.27 990
3854.41 1001
3854.55 1013
3854.70 1025
3854.84 1036
3854.98 1045
3855.12 1052
3855.27 1056
3855.41 1060
3855.55 1064
3855.69 1069
3855.83 1075
3855.98 1083
3856.12 1089
3856.26 1094
3856.40 1095
3856.55 1094
3856.69 1090
3856.83 1086
3856.97 1082
3857.12 1080
3857.26 1079
3857.40 1080
3857.54 1081
3857.69 1081
3857.83 1081
3857.97 1081
3858.11 1080
3858.25 1080
3858.40 1079
3858.54 1078
3858.68 1077
3858.82 1075
3858.97 1073
3859.11 1069
3859.25 1066
3859.39 1062
3859.54 1059
3859.68 1056
3859.82 1054
3859.96 1053
3860.11 1053
3860.25 1054
3860.39 1056
3860.53 1059
3860.67 1061
3860.82 1061
3860.96 1059
3861.10 1055
3861.24 1048
3861.39 1040
3861.53 1032
3861.67 1026
3861.81 1021
3861.96 1018
3862.10 1017
3862.24 1015
3862.38 1015
3862.53 1014
3862.67 1014
3862.81 1015
3862.95 1018
3863.10 1024
3863.24 1032
3863.38 1040
3863.52 1047
3863.67 1052
3863.81 1053
3863.95 1052
3864.09 1049
3864.24 1045
3864.38 1044
3864.52 1046
3864.66 1052
3864.81 1060
3864.95 1069
3865.09 1078
3865.23 1085
3865.38 1090
3865.52 1093
3865.66 1095
3865.80 1096
3865.95 1097
3866.09 1097
3866.23 1096
3866.37 1093
3866.52 1088
3866.66 1082
3866.80 1074
3866.94 1065
3867.09 1057
3867.23 1051
3867.37 1046
3867.51 1044
3867.66 1043
3867.80 1044
3867.94 1046
3868.08 1049
3868.23 1053
3868.37 1057
3868.51 1062
3868.65 1068
3868.80 1075
3868.94 1083
3869.08 1092
3869.22 1102
3869.37 1111
3869.51 1120
3869.65 1126
3869.79 1130
3869.94 1131
3870.08 1128
3870.22 1122
3870.36 1113
3870.51 1104
3870.65 1094
3870.79 1086
3870.93 1078
3871.08 1072
3871.22 1068
3871.36 1063
3871.50 1060
3871.65 1058
3871.79 1056
3871.93 1056
3872.07 1056
3872.22 1057
3872.36 1059
3872.50 1060
3872.65 1061
3872.79 1062
3872.93 1064
3873.07 1068
3873.22 1074
3873.36 1083
3873.50 1093
3873.64 1104
3873.79 1114
3873.93 1121
3874.07 1123
3874.21 1120
3874.36 1111
3874.50 1098
3874.64 1083
3874.78 1068
3874.93 1055
3875.07 1045
3875.21 1039
3875.36 1036
3875.50 1034
3875.64 1033
3875.78 1032
3875.93 1031
3876.07 1030
3876.21 1030
3876.35 1032
3876.50 1035
3876.64 1038
3876.78 1042
3876.92 1046
3877.07 1048
3877.21 1048
3877.35 1047
3877.50 1046
3877.64 1045
3877.78 1044
3877.92 1045
3878.07 1047
3878.21 1051
3878.35 1055
3878.49 1061
3878.64 1068
3878.78 1076
3878.92 1083
3879.07 1089
3879.21 1093
3879.35 1094
3879.49 1094
3879.64 1092
3879.78 1089
3879.92 1085
3880.06 1083
3880.21 1081
3880.35 1081
3880.49 1082
3880.64 1084
3880.78 1088
3880.92 1093
3881.06 1100
3881.21 1106
3881.35 1112
3881.49 1117
3881.63 1118
3881.78 1117
3881.92 1112
3882.06 1104
3882.21 1094
3882.35 1083
3882.49 1073
3882.63 1064
3882.78 1057
3882.92 1051
3883.06 1047
3883.21 1044
3883.35 1042
3883.49 1041
3883.63 1042
3883.78 1045
3883.92 1051
3884.06 1059
3884.21 1068
3884.35 1078
3884.49 1086
3884.63 1091
3884.78 1092
3884.92 1091
3885.06 1086
3885.21 1082
3885.35 1077
3885.49 1073
3885.63 1070
3885.78 1068
3885.92 1067
3886.06 1067
3886.21 1068
3886.35 1070
3886.49 1075
3886.63 1083
3886.78 1093
3886.92 1104
3887.06 1116
3887.21 1127
3887.35 1135
3887.49 1140
3887.63 1140
3887.78 1136
3887.92 1129
3888.06 1121
3888.21 1113
3888.35 1107
3888.49 1106
3888.63 1109
3888.78 1115
3888.92 1123
3889.06 1130
3889.21 1135
3889.35 1136
3889.49 1132
3889.63 1126
3889.78 1119
3889.92 1111
3890.06 1104
3890.21 1099
3890.35 1096
3890.49 1093
3890.64 1090
3890.78 1087
3890.92 1084
3891.06 1081
3891.21 1080
3891.35 1079
3891.49 1079
3891.64 1079
3891.78 1079
3891.92 1078
3892.06 1076
3892.21 1072
3892.35 1067
3892.49 1061
3892.64 1055
3892.78 1049
3892.92 1045
3893.07 1041
3893.21 1039
3893.35 1040
3893.49 1044
3893.64 1050
3893.78 1059
3893.92 1068
3894.07 1077
3894.21 1084
3894.35 1088
3894.50 1088
3894.64 1085
3894.78 1080
3894.92 1074
3895.07 1070
3895.21 1067
3895.35 1068
3895.50 1071
3895.64 1077
3895.78 1084
3895.93 1092
3896.07 1097
3896.21 1101
3896.36 1103
3896.50 1102
3896.64 1098
3896.78 1092
3896.93 1086
3897.07 1078
3897.21 1070
3897.36 1062
3897.50 1053
3897.64 1044
3897.79 1034
3897.93 1025
3898.07 1017
3898.21 1012
3898.36 1010
3898.50 1012
3898.64 1018
3898.79 1026
3898.93 1035
3899.07 1043
3899.22 1048
3899.36 1051
3899.50 1051
3899.65 1050
3899.79 1050
3899.93 1050
3900.08 1052
3900.22 1054
3900.36 1058
3900.50 1063
3900.65 1067
3900.79 1070
3900.93 1072
3901.08 1073
3901.22 1073
3901.36 1073
3901.51 1074
3901.65 1075
3901.79 1077
3901.94 1080
3902.08 1084
3902.22 1087
3902.37 1089
3902.51 1091
3902.65 1091
3902.80 1091
3902.94 1090
3903.08 1090
3903.22 1089
3903.37 1089
3903.51 1089
3903.65 1089
3903.80 1090
3903.94 1091
3904.08 1090
3904.23 1089
3904.37 1085
3904.51 1079
3904.66 1071
3904.80 1062
3904.94 1054
3905.09 1046
3905.23 1041
3905.37 1037
3905.52 1034
3905.66 1033
3905.80 1031
3905.95 1028
3906.09 1026
3906.23 1025
3906.38 1025
3906.52 1027
3906.66 1031
3906.80 1037
3906.95 1043
3907.09 1050
3907.23 1055
3907.38 1060
3907.52 1063
3907.66 1066
3907.81 1068
3907.95 1070
3908.09 1071
3908.24 1072
3908.38 1074
3908.52 1076
3908.67 1078
3908.81 1080
3908.95 1080
3909.10 1080
3909.24 1078
3909.38 1074
3909.53 1071
3909.67 1067
3909.81 1065
3909.96 1065
3910.10 1065
3910.24 1066
3910.39 1066
3910.53 1064
3910.67 1063
3910.82 1061
3910.96 1060
3911.10 1062
3911.25 1066
3911.39 1073
3911.53 1082
3911.68 1092
3911.82 1100
3911.96 1105
3912.11 1107
3912.25 1107
3912.39 1105
3912.54 1102
3912.68 1101
3912.82 1102
3912.97 1105
3913.11 1109
3913.25 1112
3913.40 1114
3913.54 1114
3913.68 1113
3913.83 1111
3913.97 1108
3914.11 1105
3914.26 1103
3914.40 1102
3914.54 1100
3914.69 1099
3914.83 1098
3914.97 1097
3915.12 1098
3915.26 1100
3915.40 1103
3915.55 1107
3915.69 1111
3915.83 1114
3915.98 1115
3916.12 1114
3916.26 1109
3916.41 1101
3916.55 1088
3916.69 1073
3916.84 1056
3916.98 1039
3917.12 1024
3917.27 1013
3917.41 1008
3917.56 1007
3917.70 1010
3917.84 1016
3917.99 1022
3918.13 1027
3918.27 1030
3918.42 1030
3918.56 1027
3918.70 1023
3918.85 1020
3918.99 1017
3919.13 1016
3919.28 1018
3919.42 1021
3919.56 1026
3919.71 1033
3919.85 1041
3919.99 1049
3920.14 1058
3920.28 1066
3920.42 1073
3920.57 1078
3920.71 1082
3920.85 1083
3921.00 1083
3921.14 1082
3921.29 1079
3921.43 1077
3921.57 1075
3921.72 1074
3921.86 1073
3922.00 1071
3922.15 1068
3922.29 1065
3922.43 1062
3922.58 1057
3922.72 1052
3922.86 1046
3923.01 1039
3923.15 1033
3923.29 1027
3923.44 1022
3923.58 1018
3923.73 1016
3923.87 1014
3924.01 1013
3924.16 1011
3924.30 1009
3924.44 1008
3924.59 1007
3924.73 1007
3924.87 1008
3925.02 1010
3925.16 1013
3925.30 1016
3925.45 1019
3925.59 1022
3925.74 1025
3925.88 1029
3926.02 1034
3926.17 1041
3926.31 1049
3926.45 1056
3926.60 1063
3926.74 1067
3926.88 1070
3927.03 1070
3927.17 1069
3927.32 1069
3927.46 1069
3927.60 1070
3927.75 1072
3927.89 1074
3928.03 1075
3928.18 1075
3928.32 1073
3928.46 1070
3928.61 1067
3928.75 1065
3928.89 1065
3929.04 1069
3929.18 1074
3929.33 1082
3929.47 1089
3929.61 1094
3929.76 1096
3929.90 1094
3930.04 1090
3930.19 1083
3930.33 1075
3930.48 1069
3930.62 1064
3930.76 1062
3930.91 1063
3931.05 1065
3931.19 1070
3931.34 1075
3931.48 1081
3931.62 1088
3931.77 1094
3931.91 1100
3932.06 1104
3932.20 1107
3932.34 1107
3932.49 1106
3932.63 1103
3932.77 1101
3932.92 1099
3933.06 1097
3933.21 1096
3933.35 1094
3933.49 1092
3933.64 1090
3933.78 1088
3933.92 1087
3934.07 1086
3934.21 1085
3934.36 1084
3934.50 1081
3934.64 1076
3934.79 1069
3934.93 1061
3935.07 1053
3935.22 1047
3935.36 1042
3935.51 1041
3935.65 1041
3935.79 1044
3935.94 1049
3936.08 1054
3936.22 1059
3936.37 1063
3936.51 1065
3936.66 1065
3936.80 1063
3936.94 1059
3937.09 1056
3937.23 1053
3937.37 1053
3937.52 1055
3937.66 1060
3937.81 1066
3937.95 1072
3938.09 1075
3938.24 1075
3938.38 1071
3938.53 1062
3938.67 1050
3938.81 1037
3938.96 1024
3939.10 1014
3939.24 1007
3939.39 1004
3939.53 1004
3939.68 1007
3939.82 1012
3939.96 1017
3940.11 1021
3940.25 1025
3940.39 1028
3940.54 1029
3940.68 1030
3940.83 1030
3940.97 1031
3941.11 1031
3941.26 1033
3941.40 1035
3941.55 1039
3941.69 1044
3941.83 1049
3941.98 1055
3942.12 1061
3942.27 1066
3942.41 1070
3942.55 1073
3942.70 1074
3942.84 1074
3942.98 1073
3943.13 1073
3943.27 1073
3943.42 1074
3943.56 1076
3943.70 1080
3943.85 1085
3943.99 1091
3944.14 1098
3944.28 1106
3944.42 1114
3944.57 1122
3944.71 1129
3944.86 1136
3945.00 1140
3945.14 1143
3945.29 1143
3945.43 1139
3945.58 1133
3945.72 1124
3945.86 1113
3946.01 1101
3946.15 1088
3946.30 1076
3946.44 1066
3946.58 1058
3946.73 1053
3946.87 1051
3947.02 1052
3947.16 1055
3947.30 1059
3947.45 1064
3947.59 1069
3947.74 1072
3947.88 1074
3948.02 1075
3948.17 1074
3948.31 1073
3948.46 1073
3948.60 1076
3948.74 1081
3948.89 1090
3949.03 1101
3949.18 1113
3949.32 1125
3949.46 1135
3949.61 1141
3949.75 1143
3949.90 1141
3950.04 1135
3950.18 1128
3950.33 1120
3950.47 1112
3950.62 1106
3950.76 1101
3950.90 1099
3951.05 1099
3951.19 1101
3951.34 1103
3951.48 1106
3951.62 1109
3951.77 1110
3951.91 1110
3952.06 1108
3952.20 1106
3952.34 1103
3952.49 1102
3952.63 1102
3952.78 1104
3952.92 1108
3953.06 1113
3953.21 1118
3953.35 1123
3953.50 1127
3953.64 1129
3953.78 1129
3953.93 1126
3954.07 1123
3954.22 1117
3954.36 1110
3954.51 1102
3954.65 1093
3954.79 1085
3954.94 1078
3955.08 1073
3955.23 1069
3955.37 1068
3955.51 1068
3955.66 1071
3955.80 1074
3955.95 1078
3956.09 1081
3956.23 1082
3956.38 1083
3956.52 1081
3956.67 1077
3956.81 1073
3956.96 1067
3957.10 1061
3957.24 1055
3957.39 1049
3957.53 1045
3957.68 1041
3957.82 1039
3957.96 1038
3958.11 1038
3958.25 1039
3958.40 1040
3958.54 1040
3958.69 1040
3958.83 1039
3958.97 1037
3959.12 1034
3959.26 1031
3959.41 1027
3959.55 1024
3959.70 1022
3959.84 1020
3959.98 1020
3960.13 1019
3960.27 1019
3960.42 1017
3960.56 1014
3960.70 1009
3960.85 1004
3960.99 998
3961.14 993
3961.28 990
3961.43 988
3961.57 988
3961.71 989
3961.86 988
3962.00 984
3962.15 978
3962.29 968
3962.44 956
3962.58 944
3962.72 933
3962.87 924
3963.01 920
3963.16 919
3963.30 922
3963.45 928
3963.59 935
3963.73 943
3963.88 950
3964.02 957
3964.17 963
3964.31 969
3964.46 974
3964.60 978
3964.74 981
3964.89 982
3965.03 980
3965.18 977
3965.32 973
3965.47 968
3965.61 964
3965.75 962
3965.90 962
3966.04 963
3966.19 965
3966.33 968
3966.48 971
3966.62 975
3966.76 980
3966.91 987
3967.05 996
3967.20 1006
3967.34 1015
3967.49 1022
3967.63 1025
3967.77 1024
3967.92 1020
3968.06 1013
3968.21 1005
3968.35 999
3968.50 996
3968.64 996
3968.79 999
3968.93 1004
3969.07 1010
3969.22 1016
3969.36 1022
3969.51 1027
3969.65 1031
3969.80 1035
3969.94 1038
3970.08 1041
3970.23 1044
3970.37 1046
3970.52 1047
3970.66 1046
3970.81 1044
3970.95 1040
3971.10 1034
3971.24 1027
3971.38 1020
3971.53 1012
3971.67 1005
3971.82 999
3971.96 993
3972.11 989
3972.25 987
3972.40 988
3972.54 993
3972.68 1000
3972.83 1009
3972.97 1019
3973.12 1027
3973.26 1033
3973.41 1035
3973.55 1033
3973.70 1028
3973.84 1021
3973.98 1014
3974.13 1010
3974.27 1009
3974.42 1012
3974.56 1018
3974.71 1028
3974.85 1038
3975.00 1047
3975.14 1055
3975.28 1059
3975.43 1061
3975.57 1061
3975.72 1061
3975.86 1062
3976.01 1064
3976.15 1069
3976.30 1076
3976.44 1082
3976.59 1087
3976.73 1090
3976.87 1091
3977.02 1089
3977.16 1085
3977.31 1081
3977.45 1077
3977.60 1072
3977.74 1067
3977.89 1060
3978.03 1053
3978.18 1045
3978.32 1036
3978.46 1028
3978.61 1021
3978.75 1015
3978.90 1010
3979.04 1006
3979.19 1002
3979.33 998
3979.48 993
3979.62 986
3979.77 979
3979.91 971
3980.05 962
3980.20 954
3980.34 948
3980.49 945
3980.63 946
3980.78 950
3980.92 957
3981.07 964
3981.21 970
3981.36 972
3981.50 970
3981.64 963
3981.79 952
3981.93 939
3982.08 926
3982.22 915
3982.37 906
3982.51 901
3982.66 899
3982.80 900
3982.95 903
3983.09 908
3983.24 915
3983.38 922
3983.53 930
3983.67 938
3983.81 946
3983.96 953
3984.10 959
3984.25 964
3984.39 968
3984.54 971
3984.68 974
3984.83 978
3984.97 983
3985.12 989
3985.26 996
3985.41 1003
3985.55 1010
3985.69 1016
3985.84 1020
3985.98 1022
3986.13 1021
3986.27 1019
3986.42 1014
3986.56 1009
3986.71 1003
3986.85 996
3987.00 988
3987.14 979
3987.29 969
3987.43 958
3987.58 946
3987.72 934
3987.87 923
3988.01 915
3988.15 910
3988.30 909
3988.44 913
3988.59 920
3988.73 930
3988.88 941
3989.02 952
3989.17 961
3989.31 968
3989.46 973
3989.60 976
3989.75 979
3989.89 982
3990.04 986
3990.18 993
3990.33 1000
3990.47 1008
3990.62 1014
3990.76 1019
3990.91 1021
3991.05 1020
3991.19 1018
3991.34 1015
3991.48 1014
3991.63 1014
3991.77 1014
3991.92 1016
3992.06 1017
3992.21 1017
3992.35 1016
3992.50 1015
3992.64 1013
3992.79 1011
3992.93 1010
3993.08 1008
3993.22 1006
3993.37 1002
3993.51 995
3993.66 987
3993.80 977
3993.95 966
3994.09 957
3994.24 950
3994.38 946
3994.53 946
3994.67 950
3994.82 957
3994.96 967
3995.10 977
3995.25 986
3995.39 994
3995.54 1000
3995.68 1004
3995.83 1007
3995.97 1009
3996.12 1011
3996.26 1013
3996.41 1016
3996.55 1018
3996.70 1018
3996.84 1017
3996.99 1013
3997.13 1007
3997.28 998
3997.42 990
3997.57 982
3997.71 977
3997.86 976
3998.00 978
3998.15 983
3998.29 988
3998.44 992
3998.58 992
3998.73 988
3998.87 978
3999.02 966
3999.16 950
3999.31 935
3999.45 922
3999.60 913
3999.74 907
3999.89 906
4000.03 907
4000.18 911
4000.32 915
4000.47 921
4000.61 926
4000.76 932
4000.90 937
4001.05 944
4001.19 952
4001.34 960
4001.48 969
4001.63 978
4001.77 986
4001.92 994
4002.06 1001
4002.21 1006
4002.35 1011
4002.50 1014
4002.64 1016
4002.79 1018
4002.93 1017
4003.08 1016
4003.22 1013
4003.37 1010
4003.51 1007
4003.66 1005
4003.80 1004
4003.95 1005
4004.09 1007
4004.24 1009
4004.38 1009
4004.53 1006
4004.67 1001
4004.82 993
4004.96 982
4005.11 970
4005.25 957
4005.40 946
4005.54 937
4005.69 930
4005.83 926
4005.98 926
4006.12 928
4006.27 932
4006.41 936
4006.56 939
4006.70 941
4006.85 941
4006.99 941
4007.14 940
4007.28 940
4007.43 943
4007.57 948
4007.72 954
4007.86 960
4008.01 965
4008.15 966
4008.30 964
4008.44 960
4008.59 956
4008.73 952
4008.88 950
4009.02 951
4009.17 953
4009.31 956
4009.46 959
4009.60 960
4009.75 961
4009.89 963
4010.04 966
4010.18 973
4010.33 982
4010.47 994
4010.62 1007
4010.76 1019
4010.91 1026
4011.05 1029
4011.20 1026
4011.34 1019
4011.49 1009
4011.63 998
4011.78 987
4011.93 978
4012.07 972
4012.22 969
4012.36 968
4012.51 969
4012.65 971
4012.80 973
4012.94 976
4013.09 978
4013.23 979
4013.38 980
4013.52 980
4013.67 980
4013.81 979
4013.96 978
4014.10 975
4014.25 971
4014.39 966
4014.54 959
4014.68 952
4014.83 944
4014.97 939
4015.12 935
4015.26 934
4015.41 935
4015.55 939
4015.70 944
4015.85 950
4015.99 956
4016.14 963
4016.28 970
4016.43 977
4016.57 984
4016.72 990
4016.86 995
4017.01 997
4017.15 998
4017.30 997
4017.44 994
4017.59 990
4017.73 986
4017.88 983
4018.02 981
4018.17 982
4018.31 983
4018.46 985
4018.60 987
4018.75 988
4018.90 988
4019.04 986
4019.19 983
4019.33 978
4019.48 971
4019.62 963
4019.77 953
4019.91 942
4020.06 931
4020.20 923
4020.35 918
4020.49 917
4020.64 921
4020.78 929
4020.93 939
4021.07 949
4021.22 958
4021.37 963
4021.51 965
4021.66 964
4021.80 960
4021.95 956
4022.09 952
4022.24 948
4022.38 945
4022.53 944
4022.67 944
4022.82 944
4022.96 945
4023.11 948
4023.26 951
4023.40 954
4023.55 957
4023.69 959
4023.84 959
4023.98 958
4024.13 955
4024.27 951
4024.42 947
4024.56 944
4024.71 942
4024.85 940
4025.00 941
4025.14 944
4025.29 948
4025.44 954
4025.58 962
4025.73 971
4025.87 980
4026.02 988
4026.16 996
4026.31 1002
4026.45 1006
4026.60 1008
4026.74 1009
4026.89 1010
4027.04 1011
4027.18 1013
4027.33 1016
4027.47 1019
4027.62 1022
4027.76 1022
4027.91 1019
4028.05 1011
4028.20 998
4028.34 981
4028.49 963
4028.64 944
4028.78 929
4028.93 917
4029.07 911
4029.22 909
4029.36 911
4029.51 915
4029.65 920
4029.80 924
4029.94 927
4030.09 929
4030.24 930
4030.38 932
4030.53 933
4030.67 935
4030.82 937
4030.96 939
4031.11 938
4031.25 937
4031.40 933
4031.54 928
4031.69 922
4031.84 915
4031.98 908
4032.13 901
4032.27 895
4032.42 889
4032.56 884
4032.71 879
4032.85 876
4033.00 875
4033.15 875
4033.29 876
4033.44 878
4033.58 880
4033.73 882
4033.87 885
4034.02 887
4034.16 889
4034.31 892
4034.46 895
4034.60 897
4034.75 898
4034.89 899
4035.04 900
4035.18 899
4035.33 899
4035.47 899
4035.62 899
4035.77 899
4035.91 898
4036.06 897
4036.20 896
4036.35 895
4036.49 893
4036.64 891
4036.78 889
4036.93 888
4037.08 888
4037.22 888
4037.37 890
4037.51 893
4037.66 897
4037.80 903
4037.95 910
4038.10 918
4038.24 928
4038.39 937
4038.53 947
4038.68 956
4038.82 964
4038.97 970
4039.11 974
4039.26 974
4039.41 973
4039.55 970
4039.70 967
4039.84 964
4039.99 962
4040.13 962
4040.28 963
4040.43 965
4040.57 966
4040.72 966
4040.86 965
4041.01 963
4041.15 960
4041.30 955
4041.45 950
4041.59 944
4041.74 938
4041.88 932
4042.03 927
4042.17 923
4042.32 920
4042.47 918
4042.61 919
4042.76 920
4042.90 923
4043.05 925
4043.19 926
4043.34 926
4043.49 924
4043.63 921
4043.78 917
4043.92 912
4044.07 908
4044.21 906
4044.36 906
4044.51 909
4044.65 913
4044.80 920
4044.94 929
4045.09 938
4045.23 948
4045.38 957
4045.53 966
4045.67 973
4045.82 979
4045.96 982
4046.11 984
4046.25 984
4046.40 983
4046.55 980
4046.69 975
4046.84 969
4046.98 962
4047.13 955
4047.28 948
4047.42 942
4047.57 939
4047.71 939
4047.86 941
4048.00 945
4048.15 950
4048.30 956
4048.44 960
4048.59 962
4048.73 961
4048.88 958
4049.02 953
4049.17 948
4049.32 943
4049.46 939
4049.61 936
4049.75 934
4049.90 932
4050.05 931
4050.19 928
4050.34 925
4050.48 922
4050.63 918
4050.77 915
4050.92 914
4051.07 915
4051.21 917
4051.36 921
4051.50 926
4051.65 932
4051.80 937
4051.94 942
4052.09 944
4052.23 945
4052.38 946
4052.53 945
4052.67 945
4052.82 946
4052.96 947
4053.11 950
4053.25 955
4053.40 959
4053.55 964
4053.69 967
4053.84 970
4053.98 971
4054.13 971
4054.28 971
4054.42 971
4054.57 970
4054.71 970
4054.86 970
4055.01 970
4055.15 970
4055.30 969
4055.44 968
4055.59 967
4055.74 966
4055.88 966
4056.03 967
4056.17 969
4056.32 972
4056.47 975
4056.61 978
4056.76 981
4056.90 983
4057.05 985
4057.20 987
4057.34 987
4057.49 987
4057.63 987
4057.78 986
4057.93 985
4058.07 984
4058.22 983
4058.36 983
4058.51 982
4058.65 981
4058.80 978
4058.95 975
4059.09 971
4059.24 966
4059.38 961
4059.53 957
4059.68 954
4059.82 952
4059.97 950
4060.12 948
4060.26 946
4060.41 943
4060.55 939
4060.70 934
4060.85 929
4060.99 924
4061.14 920
4061.28 916
4061.43 914
4061.58 912
4061.72 911
4061.87 909
4062.01 907
4062.16 904
4062.31 900
4062.45 895
4062.60 889
4062.74 884
4062.89 879
4063.04 876
4063.18 875
4063.33 877
4063.47 881
4063.62 888
4063.77 895
4063.91 902
4064.06 907
4064.20 911
4064.35 912
4064.50 910
4064.64 907
4064.79 902
4064.94 898
4065.08 894
4065.23 891
4065.37 889
4065.52 887
4065.67 886
4065.81 885
4065.96 885
4066.10 885
4066.25 886
4066.40 889
4066.54 893
4066.69 897
4066.83 900
4066.98 902
4067.13 901
4067.27 896
4067.42 890
4067.57 882
4067.71 876
4067.86 873
4068.00 874
4068.15 879
4068.30 888
4068.44 901
4068.59 915
4068.74 928
4068.88 941
4069.03 951
4069.17 958
4069.32 962
4069.47 963
4069.61 962
4069.76 958
4069.90 952
4070.05 945
4070.20 939
4070.34 934
4070.49 932
4070.64 931
4070.78 932
4070.93 933
4071.07 934
4071.22 934
4071.37 933
4071.51 930
4071.66 927
4071.81 922
4071.95 917
4072.10 913
4072.24 911
4072.39 912
4072.54 915
4072.68 922
4072.83 930
4072.98 939
4073.12 944
4073.27 945
4073.41 941
4073.56 930
4073.71 915
4073.85 896
4074.00 877
4074.15 859
4074.29 845
4074.44 835
4074.58 829
4074.73 828
4074.88 830
4075.02 834
4075.17 841
4075.32 848
4075.46 856
4075.61 864
4075.75 871
4075.90 878
4076.05 885
4076.19 891
4076.34 897
4076.49 901
4076.63 905
4076.78 908
4076.93 910
4077.07 912
4077.22 913
4077.36 913
4077.51 913
4077.66 913
4077.80 913
4077.95 914
4078.10 914
4078.24 915
4078.39 917
4078.53 918
4078.68 919
4078.83 919
4078.97 917
4079.12 915
4079.27 912
4079.41 909
4079.56 906
4079.71 903
4079.85 901
4080.00 899
4080.14 897
4080.29 896
4080.44 894
4080.58 892
4080.73 890
4080.88 886
4081.02 882
4081.17 876
4081.32 870
4081.46 864
4081.61 859
4081.76 857
4081.90 858
4082.05 863
4082.19 871
4082.34 880
4082.49 890
4082.63 897
4082.78 903
4082.93 905
4083.07 906
4083.22 906
4083.37 906
4083.51 908
4083.66 911
4083.81 916
4083.95 923
4084.10 930
4084.24 937
4084.39 943
4084.54 947
4084.68 949
4084.83 949
4084.98 947
4085.12 942
4085.27 937
4085.42 931
4085.56 923
4085.71 915
4085.86 905
4086.00 893
4086.15 881
4086.30 868
4086.44 856
4086.59 847
4086.73 840
4086.88 837
4087.03 837
4087.17 839
4087.32 842
4087.47 846
4087.61 849
4087.76 851
4087.91 853
4088.05 855
4088.20 856
4088.35 857
4088.49 859
4088.64 860
4088.79 862
4088.93 863
4089.08 865
4089.23 867
4089.37 868
4089.52 869
4089.67 870
4089.81 872
4089.96 875
4090.11 879
4090.25 885
4090.40 892
4090.54 898
4090.69 903
4090.84 905
4090.98 904
4091.13 900
4091.28 896
4091.42 891
4091.57 888
4091.72 887
4091.86 887
4092.01 889
4092.16 889
4092.30 888
4092.45 885
4092.60 879
4092.74 872
4092.89 864
4093.04 858
4093.18 854
4093.33 852
4093.48 853
4093.62 857
4093.77 863
4093.92 872
4094.06 881
4094.21 890
4094.36 898
4094.50 904
4094.65 907
4094.80 907
4094.94 904
4095.09 900
4095.24 896
4095.38 893
4095.53 894
4095.68 896
4095.82 900
4095.97 905
4096.12 907
4096.26 907
4096.41 904
4096.56 898
4096.70 890
4096.85 881
4097.00 874
4097.14 869
4097.29 867
4097.44 866
4097.58 866
4097.73 867
4097.88 869
4098.02 872
4098.17 876
4098.32 881
4098.46 887
4098.61 892
4098.76 897
4098.90 899
4099.05 900
4099.20 899
4099.34 898
4099.49 897
4099.64 899
4099.78 902
4099.93 906
4100.08 909
4100.22 910
4100.37 909
4100.52 905
4100.66 898
4100.81 890
4100.96 883
4101.10 877
4101.25 873
4101.40 872
4101.54 871
4101.69 870
4101.84 869
4101.99 866
4102.13 862
4102.28 859
4102.43 855
4102.57 853
4102.72 852
4102.87 853
4103.01 855
4103.16 857
4103.31 859
4103.45 862
4103.60 866
4103.75 871
4103.89 879
4104.04 888
4104.19 898
4104.33 908
4104.48 916
4104.63 923
4104.77 927
4104.92 928
4105.07 928
4105.21 926
4105.36 924
4105.51 922
4105.66 920
4105.80 919
4105.95 918
4106.10 919
4106.24 922
4106.39 926
4106.54 931
4106.68 936
4106.83 939
4106.98 939
4107.12 935
4107.27 929
4107.42 922
4107.56 914
4107.71 907
4107.86 901
4108.01 898
4108.15 895
4108.30 894
4108.45 892
4108.59 891
4108.74 890
4108.89 889
4109.03 888
4109.18 888
4109.33 887
4109.47 885
4109.62 881
4109.77 876
4109.91 868
4110.06 860
4110.21 852
4110.36 845
4110.50 840
4110.65 838
4110.80 840
4110.94 844
4111.09 850
4111.24 856
4111.38 861
4111.53 864
4111.68 864
4111.83 862
4111.97 859
4112.12 856
4112.27 853
4112.41 853
4112.56 854
4112.71 857
4112.85 861
4113.00 865
4113.15 869
4113.29 871
4113.44 872
4113.59 872
4113.74 870
4113.88 868
4114.03 865
4114.18 862
4114.32 860
4114.47 859
4114.62 860
4114.76 862
4114.91 865
4115.06 869
4115.21 873
4115.35 877
4115.50 882
4115.65 886
4115.79 890
4115.94 894
4116.09 897
4116.23 899
4116.38 901
4116.53 901
4116.68 900
4116.82 897
4116.97 892
4117.12 887
4117.26 882
4117.41 879
4117.56 877
4117.71 877
4117.85 880
4118.00 885
4118.15 893
4118.29 902
4118.44 913
4118.59 923
4118.73 933
4118.88 940
4119.03 946
4119.18 948
4119.32 948
4119.47 945
4119.62 942
4119.76 938
4119.91 936
4120.06 935
4120.21 938
4120.35 944
4120.50 952
4120.65 962
4120.79 971
4120.94 979
4121.09 983
4121.24 984
4121.38 980
4121.53 973
4121.68 963
4121.82 950
4121.97 937
4122.12 924
4122.27 912
4122.41 901
4122.56 892
4122.71 883
4122.85 877
4123.00 872
4123.15 867
4123.30 864
4123.44 861
4123.59 859
4123.74 858
4123.88 858
4124.03 859
4124.18 861
4124.33 862
4124.47 864
4124.62 864
4124.77 863
4124.91 859
4125.06 853
4125.21 846
4125.36 838
4125.50 830
4125.65 823
4125.80 819
4125.94 818
4126.09 820
4126.24 826
4126.39 833
4126.53 842
4126.68 850
4126.83 856
4126.97 860
4127.12 861
4127.27 861
4127.42 860
4127.56 860
4127.71 859
4127.86 860
4128.01 862
4128.15 863
4128.30 864
4128.45 864
4128.59 862
4128.74 858
4128.89 854
4129.04 849
4129.18 845
4129.33 843
4129.48 842
4129.63 843
4129.77 844
4129.92 846
4130.07 848
4130.21 849
4130.36 848
4130.51 846
4130.66 842
4130.80 839
4130.95 835
4131.10 831
4131.25 828
4131.39 826
4131.54 825
4131.69 823
4131.83 820
4131.98 816
4132.13 811
4132.28 804
4132.42 796
4132.57 789
4132.72 784
4132.87 782
4133.01 784
4133.16 789
4133.31 797
4133.46 807
4133.60 818
4133.75 828
4133.90 837
4134.04 844
4134.19 848
4134.34 851
4134.49 852
4134.63 851
4134.78 848
4134.93 845
4135.08 840
4135.22 836
4135.37 832
4135.52 829
4135.67 827
4135.81 827
4135.96 828
4136.11 829
4136.26 830
4136.40 831
4136.55 830
4136.70 830
4136.84 830
4136.99 831
4137.14 834
4137.29 839
4137.43 846
4137.58 854
4137.73 865
4137.88 876
4138.02 887
4138.17 898
4138.32 908
4138.47 916
4138.61 920
4138.76 923
4138.91 923
4139.06 921
4139.20 918
4139.35 916
4139.50 914
4139.65 912
4139.79 910
4139.94 907
4140.09 902
4140.24 897
4140.38 890
4140.53 882
4140.68 874
4140.83 867
4140.97 862
4141.12 859
4141.27 858
4141.42 859
4141.56 861
4141.71 863
4141.86 864
4142.01 864
4142.15 863
4142.30 862
4142.45 862
4142.60 863
4142.74 865
4142.89 868
4143.04 871
4143.19 873
4143.33 874
4143.48 874
4143.63 872
4143.78 871
4143.92 870
4144.07 870
4144.22 871
4144.37 873
4144.51 875
4144.66 876
4144.81 876
4144.96 875
4145.10 874
4145.25 873
4145.40 873
4145.55 875
4145.69 879
4145.84 884
4145.99 890
4146.14 896
4146.28 899
4146.43 901
4146.58 901
4146.73 898
4146.87 895
4147.02 890
4147.17 884
4147.32 878
4147.46 871
4147.61 865
4147.76 858
4147.91 852
4148.05 847
4148.20 844
4148.35 843
4148.50 844
4148.64 849
4148.79 858
4148.94 869
4149.09 882
4149.24 896
4149.38 908
4149.53 917
4149.68 923
4149.83 924
4149.97 922
4150.12 918
4150.27 913
4150.42 908
4150.56 904
4150.71 901
4150.86 899
4151.01 897
4151.15 894
4151.30 890
4151.45 884
4151.60 876
4151.75 869
4151.89 861
4152.04 854
4152.19 849
4152.34 845
4152.48 842
4152.63 839
4152.78 835
4152.93 830
4153.07 824
4153.22 817
4153.37 811
4153.52 806
4153.66 805
4153.81 807
4153.96 813
4154.11 823
4154.26 834
4154.40 845
4154.55 853
4154.70 857
4154.85 858
4154.99 855
4155.14 851
4155.29 848
4155.44 848
4155.59 851
4155.73 858
4155.88 868
4156.03 877
4156.18 885
4156.32 889
4156.47 889
4156.62 884
4156.77 877
4156.91 869
4157.06 861
4157.21 857
4157.36 856
4157.51 859
4157.65 863
4157.80 869
4157.95 873
4158.10 874
4158.24 872
4158.39 867
4158.54 860
4158.69 853
4158.84 845
4158.98 839
4159.13 834
4159.28 830
4159.43 826
4159.57 822
4159.72 819
4159.87 817
4160.02 818
4160.17 821
4160.31 827
4160.46 835
4160.61 844
4160.76 854
4160.91 861
4161.05 865
4161.20 866
4161.35 864
4161.50 859
4161.64 854
4161.79 848
4161.94 844
4162.09 843
4162.24 844
4162.38 847
4162.53 851
4162.68 855
4162.83 858
4162.97 860
4163.12 860
4163.27 858
4163.42 854
4163.57 848
4163.71 841
4163.86 834
4164.01 827
4164.16 821
4164.31 816
4164.45 811
4164.60 808
4164.75 805
4164.90 803
4165.05 802
4165.19 801
4165.34 803
4165.49 806
4165.64 811
4165.78 818
4165.93 825
4166.08 833
4166.23 840
4166.38 845
4166.52 847
4166.67 847
4166.82 845
4166.97 842
4167.12 839
4167.26 837
4167.41 836
4167.56 838
4167.71 841
4167.86 845
4168.00 849
4168.15 850
4168.30 848
4168.45 842
4168.60 833
4168.74 822
4168.89 810
4169.04 799
4169.19 791
4169.34 786
4169.48 784
4169.63 786
4169.78 791
4169.93 797
4170.08 804
4170.22 813
4170.37 822
4170.52 832
4170.67 842
4170.82 853
4170.96 862
4171.11 869
4171.26 874
4171.41 877
4171.56 878
4171.70 879
4171.85 880
4172.00 881
4172.15 883
4172.30 883
4172.44 883
4172.59 882
4172.74 879
4172.89 875
4173.04 871
4173.18 868
4173.33 866
4173.48 864
4173.63 863
4173.78 862
4173.92 863
4174.07 865
4174.22 869
4174.37 876
4174.52 885
4174.66 897
4174.81 908
4174.96 918
4175.11 925
4175.26 927
4175.40 925
4175.55 918
4175.70 908
4175.85 897
4176.00 886
4176.15 877
4176.29 871
4176.44 868
4176.59 870
4176.74 874
4176.89 879
4177.03 885
4177.18 890
4177.33 893
4177.48 895
4177.63 897
4177.77 899
4177.92 902
4178.07 907
4178.22 914
4178.37 921
4178.51 927
4178.66 932
4178.81 934
4178.96 933
4179.11 931
4179.26 926
4179.40 921
4179.55 914
4179.70 908
4179.85 901
4180.00 894
4180.14 888
4180.29 883
4180.44 881
4180.59 882
4180.74 885
4180.89 889
4181.03 894
4181.18 896
4181.33 896
4181.48 893
4181.63 888
4181.77 882
4181.92 875
4182.07 870
4182.22 866
4182.37 863
4182.52 860
4182.66 857
4182.81 854
4182.96 850
4183.11 847
4183.26 844
4183.40 843
4183.55 844
4183.70 846
4183.85 848
4184.00 851
4184.15 854
4184.29 856
4184.44 859
4184.59 861
4184.74 863
4184.89 865
4185.04 867
4185.18 868
4185.33 869
4185.48 869
4185.63 869
4185.78 869
4185.93 869
4186.07 869
4186.22 869
4186.37 869
4186.52 870
4186.67 872
4186.81 876
4186.96 880
4187.11 886
4187.26 892
4187.41 899
4187.56 906
4187.70 911
4187.85 915
4188.00 917
4188.15 917
4188.30 916
4188.45 911
4188.59 904
4188.74 895
4188.89 883
4189.04 871
4189.19 858
4189.34 847
4189.48 837
4189.63 829
4189.78 823
4189.93 820
4190.08 821
4190.23 824
4190.37 829
4190.52 836
4190.67 843
4190.82 850
4190.97 855
4191.12 858
4191.26 859
4191.41 859
4191.56 858
4191.71 857
4191.86 857
4192.01 857
4192.15 857
4192.30 856
4192.45 855
4192.60 854
4192.75 852
4192.90 851
4193.04 852
4193.19 853
4193.34 855
4193.49 857
4193.64 858
4193.79 857
4193.94 855
4194.08 851
4194.23 846
4194.38 842
4194.53 839
4194.68 838
4194.83 838
4194.97 840
4195.12 841
4195.27 840
4195.42 837
4195.57 830
4195.72 820
4195.86 807
4196.01 794
4196.16 782
4196.31 772
4196.46 766
4196.61 765
4196.76 768
4196.90 773
4197.05 780
4197.20 788
4197.35 794
4197.50 798
4197.65 800
4197.79 801
4197.94 801
4198.09 802
4198.24 804
4198.39 806
4198.54 809
4198.69 813
4198.83 818
4198.98 822
4199.13 826
4199.28 829
4199.43 831
4199.58 831
4199.73 830
4199.87 828
4200.02 825
4200.17 822
4200.32 820
4200.47 821
4200.62 823
4200.76 828
4200.91 835
4201.06 841
4201.21 845
4201.36 846
4201.51 844
4201.66 839
4201.80 831
4201.95 823
4202.10 816
4202.25 810
4202.40 806
4202.55 804
4202.70 803
4202.84 804
4202.99 805
4203.14 807
4203.29 808
4203.44 808
4203.59 807
4203.74 804
4203.88 798
[truncated: 769,193 more chars]
