# Supplementary material for: Methylobacterium Species Promoting Rice and Barley Growth and Interaction Specificity Revealed with Whole-Cell Matrix-Assisted Laser Desorption / Ionization-Time-of-Flight Mass Spectrometry (MALDI-TOF/MS) Analysis
Source: PLoS One. 2015 Jun 8;10(6):e0129509. doi: 10.1371/journal.pone.0129509 (PMC4460032; doi:10.1371/journal.pone.0129509)
Supplement: S3 Data — (ZIP) [file pone.0129509.s003.zip › Supplementary data 3 (ms from barley)/46c.txt]

778.86 0
778.92 0
778.99 0
779.05 0
779.11 0
779.18 0
779.24 0
779.31 0
779.37 0
779.43 0
779.50 0
779.56 0
779.62 0
779.69 0
779.75 0
779.82 0
779.88 0
779.94 0
780.01 0
780.07 0
780.14 0
780.20 0
780.27 0
780.33 0
780.39 0
780.46 0
780.52 0
780.59 0
780.65 0
780.71 0
780.78 0
780.84 0
780.91 0
780.97 0
781.03 0
781.10 0
781.16 0
781.23 0
781.29 0
781.35 0
781.42 0
781.48 0
781.55 0
781.61 0
781.67 0
781.74 0
781.80 0
781.87 0
781.93 0
781.99 0
782.06 0
782.12 0
782.19 0
782.25 0
782.32 0
782.38 0
782.44 0
782.51 0
782.57 0
782.64 0
782.70 0
782.76 0
782.83 0
782.89 0
782.96 0
783.02 0
783.08 0
783.15 0
783.21 0
783.28 0
783.34 0
783.41 0
783.47 0
783.53 0
783.60 0
783.66 0
783.73 0
783.79 0
783.85 0
783.92 0
783.98 0
784.05 0
784.11 0
784.18 0
784.24 0
784.30 0
784.37 0
784.43 0
784.50 0
784.56 0
784.62 0
784.69 0
784.75 0
784.82 0
784.88 0
784.95 0
785.01 0
785.07 0
785.14 0
785.20 0
785.27 0
785.33 0
785.40 0
785.46 0
785.52 0
785.59 0
785.65 0
785.72 0
785.78 0
785.84 0
785.91 0
785.97 0
786.04 0
786.10 0
786.17 0
786.23 0
786.29 0
786.36 0
786.42 0
786.49 0
786.55 0
786.62 0
786.68 0
786.74 0
786.81 0
786.87 0
786.94 0
787.00 0
787.07 0
787.13 0
787.19 0
787.26 0
787.32 0
787.39 0
787.45 0
787.52 0
787.58 0
787.65 0
787.71 0
787.77 0
787.84 0
787.90 0
787.97 0
788.03 0
788.10 0
788.16 0
788.22 0
788.29 0
788.35 0
788.42 0
788.48 0
788.55 0
788.61 0
788.67 0
788.74 0
788.80 0
788.87 0
788.93 0
789.00 0
789.06 0
789.13 0
789.19 0
789.25 0
789.32 0
789.38 0
789.45 0
789.51 0
789.58 0
789.64 0
789.70 0
789.77 0
789.83 0
789.90 0
789.96 0
790.03 0
790.09 0
790.16 0
790.22 0
790.28 0
790.35 0
790.41 0
790.48 0
790.54 0
790.61 0
790.67 0
790.74 0
790.80 0
790.86 0
790.93 0
790.99 0
791.06 0
791.12 0
791.19 0
791.25 0
791.32 0
791.38 0
791.44 0
791.51 0
791.57 0
791.64 0
791.70 0
791.77 0
791.83 0
791.90 0
791.96 0
792.03 0
792.09 0
792.15 0
792.22 0
792.28 0
792.35 0
792.41 0
792.48 0
792.54 0
792.61 0
792.67 0
792.73 0
792.80 0
792.86 0
792.93 0
792.99 0
793.06 0
793.12 0
793.19 0
793.25 0
793.32 0
793.38 0
793.44 0
793.51 0
793.57 0
793.64 0
793.70 0
793.77 0
793.83 0
793.90 0
793.96 0
794.03 0
794.09 0
794.16 0
794.22 0
794.28 0
794.35 0
794.41 0
794.48 0
794.54 0
794.61 0
794.67 0
794.74 0
794.80 0
794.87 0
794.93 0
795.00 0
795.06 0
795.12 0
795.19 0
795.25 0
795.32 0
795.38 0
795.45 0
795.51 0
795.58 0
795.64 0
795.71 0
795.77 0
795.84 0
795.90 0
795.96 0
796.03 0
796.09 0
796.16 0
796.22 0
796.29 0
796.35 0
796.42 0
796.48 0
796.55 0
796.61 0
796.68 0
796.74 0
796.81 0
796.87 0
796.93 0
797.00 0
797.06 0
797.13 0
797.19 0
797.26 0
797.32 0
797.39 0
797.45 0
797.52 0
797.58 0
797.65 0
797.71 0
797.78 0
797.84 0
797.91 0
797.97 0
798.04 0
798.10 0
798.16 0
798.23 0
798.29 0
798.36 0
798.42 0
798.49 0
798.55 0
798.62 0
798.68 0
798.75 0
798.81 0
798.88 0
798.94 0
799.01 0
799.07 0
799.14 0
799.20 0
799.27 0
799.33 0
799.40 0
799.46 0
799.53 0
799.59 0
799.65 0
799.72 0
799.78 0
799.85 0
799.91 0
799.98 0
800.04 0
800.11 0
800.17 0
800.24 0
800.30 0
800.37 0
800.43 0
800.50 0
800.56 0
800.63 0
800.69 0
800.76 0
800.82 0
800.89 0
800.95 0
801.02 0
801.08 0
801.15 0
801.21 0
801.28 0
801.34 0
801.41 0
801.47 0
801.54 0
801.60 0
801.67 0
801.73 0
801.80 0
801.86 0
801.92 0
801.99 0
802.05 0
802.12 0
802.18 0
802.25 0
802.31 0
802.38 0
802.44 0
802.51 0
802.57 0
802.64 0
802.70 0
802.77 0
802.83 0
802.90 0
802.96 0
803.03 0
803.09 0
803.16 0
803.22 0
803.29 0
803.35 0
803.42 0
803.48 0
803.55 0
803.61 0
803.68 0
803.74 0
803.81 0
803.87 0
803.94 0
804.00 0
804.07 0
804.13 0
804.20 0
804.26 0
804.33 0
804.39 0
804.46 0
804.52 0
804.59 0
804.65 0
804.72 0
804.78 0
804.85 0
804.91 0
804.98 0
805.04 0
805.11 0
805.17 0
805.24 0
805.30 0
805.37 0
805.43 0
805.50 0
805.56 0
805.63 0
805.69 0
805.76 0
805.82 0
805.89 0
805.95 0
806.02 0
806.08 0
806.15 0
806.21 0
806.28 0
806.34 0
806.41 0
806.47 0
806.54 0
806.60 0
806.67 0
806.73 0
806.80 1
806.87 1
806.93 1
807.00 1
807.06 1
807.13 1
807.19 1
807.26 0
807.32 0
807.39 0
807.45 0
807.52 0
807.58 0
807.65 0
807.71 0
807.78 0
807.84 0
807.91 0
807.97 0
808.04 0
808.10 0
808.17 0
808.23 0
808.30 0
808.36 0
808.43 0
808.49 0
808.56 0
808.62 1
808.69 1
808.75 1
808.82 1
808.88 1
808.95 1
809.02 1
809.08 0
809.15 0
809.21 0
809.28 0
809.34 0
809.41 0
809.47 0
809.54 0
809.60 0
809.67 0
809.73 0
809.80 0
809.86 0
809.93 0
809.99 0
810.06 0
810.12 0
810.19 0
810.25 0
810.32 0
810.38 0
810.45 0
810.52 0
810.58 0
810.65 0
810.71 0
810.78 0
810.84 0
810.91 0
810.97 0
811.04 0
811.10 0
811.17 0
811.23 0
811.30 0
811.36 0
811.43 0
811.49 0
811.56 0
811.62 0
811.69 0
811.76 0
811.82 0
811.89 0
811.95 0
812.02 0
812.08 0
812.15 0
812.21 0
812.28 0
812.34 0
812.41 0
812.47 0
812.54 0
812.60 0
812.67 0
812.74 0
812.80 0
812.87 0
812.93 0
813.00 0
813.06 0
813.13 0
813.19 0
813.26 0
813.32 0
813.39 0
813.45 0
813.52 0
813.58 0
813.65 0
813.72 0
813.78 1
813.85 1
813.91 1
813.98 1
814.04 1
814.11 1
814.17 1
814.24 1
814.30 1
814.37 0
814.43 0
814.50 0
814.57 0
814.63 0
814.70 0
814.76 0
814.83 0
814.89 0
814.96 0
815.02 0
815.09 0
815.15 0
815.22 0
815.29 0
815.35 0
815.42 0
815.48 0
815.55 0
815.61 0
815.68 0
815.74 0
815.81 0
815.87 0
815.94 0
816.01 0
816.07 0
816.14 0
816.20 0
816.27 0
816.33 0
816.40 0
816.46 0
816.53 0
816.59 0
816.66 0
816.73 0
816.79 0
816.86 0
816.92 0
816.99 0
817.05 0
817.12 0
817.18 0
817.25 0
817.32 0
817.38 0
817.45 0
817.51 0
817.58 0
817.64 0
817.71 0
817.77 0
817.84 0
817.91 0
817.97 0
818.04 0
818.10 0
818.17 0
818.23 0
818.30 0
818.36 0
818.43 0
818.50 0
818.56 0
818.63 0
818.69 0
818.76 0
818.82 0
818.89 0
818.95 0
819.02 0
819.09 0
819.15 0
819.22 0
819.28 0
819.35 0
819.41 0
819.48 0
819.54 0
819.61 0
819.68 0
819.74 0
819.81 0
819.87 0
819.94 0
820.00 0
820.07 0
820.14 0
820.20 0
820.27 0
820.33 0
820.40 0
820.46 0
820.53 0
820.60 0
820.66 0
820.73 0
820.79 0
820.86 0
820.92 0
820.99 0
821.05 0
821.12 0
821.19 0
821.25 0
821.32 0
821.38 0
821.45 0
821.51 0
821.58 0
821.65 0
821.71 0
821.78 0
821.84 0
821.91 0
821.97 0
822.04 0
822.11 0
822.17 0
822.24 0
822.30 0
822.37 0
822.43 0
822.50 0
822.57 0
822.63 0
822.70 0
822.76 0
822.83 0
822.89 0
822.96 0
823.03 0
823.09 0
823.16 0
823.22 0
823.29 0
823.35 0
823.42 0
823.49 0
823.55 0
823.62 0
823.68 0
823.75 0
823.82 0
823.88 0
823.95 0
824.01 0
824.08 0
824.14 0
824.21 0
824.28 0
824.34 0
824.41 0
824.47 0
824.54 0
824.60 0
824.67 0
824.74 0
824.80 0
824.87 0
824.93 0
825.00 0
825.07 0
825.13 0
825.20 0
825.26 0
825.33 0
825.39 0
825.46 0
825.53 0
825.59 0
825.66 0
825.72 0
825.79 0
825.86 0
825.92 0
825.99 0
826.05 0
826.12 0
826.19 0
826.25 0
826.32 0
826.38 0
826.45 0
826.51 0
826.58 0
826.65 0
826.71 0
826.78 0
826.84 0
826.91 0
826.98 0
827.04 0
827.11 0
827.17 0
827.24 0
827.31 0
827.37 0
827.44 0
827.50 0
827.57 0
827.64 0
827.70 0
827.77 0
827.83 0
827.90 0
827.96 0
828.03 0
828.10 0
828.16 0
828.23 0
828.29 0
828.36 0
828.43 0
828.49 0
828.56 0
828.62 0
828.69 0
828.76 0
828.82 0
828.89 0
828.95 0
829.02 0
829.09 0
829.15 0
829.22 0
829.28 0
829.35 0
829.42 0
829.48 0
829.55 0
829.61 0
829.68 0
829.75 0
829.81 0
829.88 0
829.94 0
830.01 0
830.08 0
830.14 0
830.21 0
830.27 0
830.34 0
830.41 0
830.47 0
830.54 0
830.61 0
830.67 0
830.74 0
830.80 0
830.87 0
830.94 0
831.00 0
831.07 0
831.13 0
831.20 0
831.27 0
831.33 0
831.40 0
831.46 0
831.53 0
831.60 0
831.66 0
831.73 0
831.79 0
831.86 0
831.93 0
831.99 0
832.06 0
832.13 0
832.19 0
832.26 0
832.32 0
832.39 0
832.46 0
832.52 0
832.59 0
832.65 0
832.72 0
832.79 0
832.85 0
832.92 0
832.98 0
833.05 0
833.12 0
833.18 0
833.25 0
833.32 0
833.38 0
833.45 0
833.51 0
833.58 0
833.65 0
833.71 0
833.78 0
833.84 0
833.91 0
833.98 0
834.04 0
834.11 0
834.18 0
834.24 0
834.31 0
834.37 0
834.44 0
834.51 0
834.57 0
834.64 0
834.71 0
834.77 0
834.84 0
834.90 0
834.97 0
835.04 0
835.10 0
835.17 0
835.24 0
835.30 0
835.37 0
835.43 0
835.50 0
835.57 0
835.63 0
835.70 0
835.77 0
835.83 0
835.90 0
835.96 0
836.03 0
836.10 0
836.16 0
836.23 0
836.30 0
836.36 0
836.43 0
836.49 0
836.56 0
836.63 0
836.69 0
836.76 0
836.83 0
836.89 0
836.96 0
837.02 0
837.09 0
837.16 0
837.22 0
837.29 0
837.36 0
837.42 0
837.49 0
837.56 0
837.62 0
837.69 0
837.75 0
837.82 0
837.89 0
837.95 0
838.02 0
838.09 0
838.15 0
838.22 0
838.29 0
838.35 0
838.42 0
838.48 0
838.55 0
838.62 0
838.68 0
838.75 0
838.82 0
838.88 0
838.95 0
839.02 0
839.08 0
839.15 0
839.21 0
839.28 0
839.35 0
839.41 0
839.48 0
839.55 0
839.61 0
839.68 0
839.75 0
839.81 0
839.88 0
839.94 0
840.01 0
840.08 0
840.14 0
840.21 0
840.28 0
840.34 0
840.41 0
840.48 0
840.54 0
840.61 0
840.68 0
840.74 0
840.81 0
840.88 0
840.94 0
841.01 0
841.07 0
841.14 0
841.21 0
841.27 0
841.34 0
841.41 0
841.47 0
841.54 0
841.61 0
841.67 0
841.74 0
841.81 0
841.87 0
841.94 0
842.01 0
842.07 0
842.14 0
842.20 0
842.27 0
842.34 0
842.40 0
842.47 0
842.54 0
842.60 0
842.67 0
842.74 0
842.80 0
842.87 0
842.94 0
843.00 0
843.07 0
843.14 0
843.20 0
843.27 0
843.34 0
843.40 0
843.47 0
843.54 0
843.60 0
843.67 0
843.74 0
843.80 0
843.87 0
843.94 0
844.00 0
844.07 0
844.13 0
844.20 0
844.27 0
844.33 0
844.40 0
844.47 0
844.53 0
844.60 0
844.67 0
844.73 0
844.80 0
844.87 0
844.93 0
845.00 0
845.07 0
845.13 0
845.20 0
845.27 0
845.33 0
845.40 0
845.47 0
845.53 0
845.60 0
845.67 0
845.73 0
845.80 0
845.87 0
845.93 0
846.00 0
846.07 0
846.13 0
846.20 0
846.27 0
846.33 0
846.40 0
846.47 0
846.53 0
846.60 0
846.67 0
846.73 0
846.80 0
846.87 0
846.93 0
847.00 0
847.07 0
847.13 0
847.20 0
847.27 0
847.33 0
847.40 0
847.47 0
847.53 0
847.60 0
847.67 0
847.73 0
847.80 0
847.87 0
847.93 0
848.00 0
848.07 0
848.14 0
848.20 0
848.27 0
848.34 0
848.40 0
848.47 0
848.54 0
848.60 0
848.67 0
848.74 0
848.80 0
848.87 0
848.94 0
849.00 0
849.07 0
849.14 0
849.20 0
849.27 0
849.34 0
849.40 0
849.47 0
849.54 0
849.60 0
849.67 0
849.74 0
849.80 0
849.87 0
849.94 0
850.01 0
850.07 0
850.14 0
850.21 0
850.27 0
850.34 0
850.41 0
850.47 0
850.54 0
850.61 0
850.67 0
850.74 0
850.81 0
850.87 0
850.94 0
851.01 0
851.07 0
851.14 0
851.21 0
851.28 0
851.34 0
851.41 0
851.48 0
851.54 0
851.61 0
851.68 0
851.74 0
851.81 0
851.88 0
851.94 0
852.01 0
852.08 0
852.14 0
852.21 0
852.28 0
852.35 0
852.41 0
852.48 0
852.55 0
852.61 0
852.68 0
852.75 0
852.81 0
852.88 0
852.95 0
853.01 0
853.08 0
853.15 0
853.22 0
853.28 0
853.35 0
853.42 0
853.48 0
853.55 0
853.62 0
853.68 0
853.75 0
853.82 0
853.89 0
853.95 0
854.02 0
854.09 0
854.15 0
854.22 0
854.29 0
854.35 0
854.42 0
854.49 0
854.56 0
854.62 0
854.69 0
854.76 0
854.82 0
854.89 0
854.96 0
855.02 0
855.09 0
855.16 0
855.23 0
855.29 0
855.36 0
855.43 0
855.49 0
855.56 0
855.63 0
855.69 0
855.76 0
855.83 0
855.90 0
855.96 0
856.03 0
856.10 0
856.16 0
856.23 0
856.30 0
856.37 0
856.43 0
856.50 0
856.57 0
856.63 0
856.70 0
856.77 0
856.83 0
856.90 0
856.97 0
857.04 0
857.10 0
857.17 0
857.24 0
857.30 0
857.37 0
857.44 0
857.51 0
857.57 0
857.64 0
857.71 0
857.77 0
857.84 0
857.91 0
857.98 0
858.04 0
858.11 0
858.18 0
858.24 0
858.31 0
858.38 0
858.45 0
858.51 0
858.58 0
858.65 0
858.71 0
858.78 0
858.85 0
858.92 0
858.98 0
859.05 0
859.12 0
859.18 0
859.25 0
859.32 0
859.39 0
859.45 0
859.52 0
859.59 0
859.65 0
859.72 0
859.79 0
859.86 0
859.92 0
859.99 0
860.06 0
860.13 0
860.19 0
860.26 0
860.33 0
860.39 0
860.46 0
860.53 0
860.60 0
860.66 0
860.73 0
860.80 0
860.86 0
860.93 0
861.00 0
861.07 0
861.13 0
861.20 0
861.27 0
861.34 0
861.40 0
861.47 0
861.54 0
861.60 0
861.67 0
861.74 0
861.81 0
861.87 0
861.94 0
862.01 0
862.08 0
862.14 0
862.21 0
862.28 0
862.34 0
862.41 0
862.48 0
862.55 0
862.61 0
862.68 0
862.75 0
862.82 0
862.88 0
862.95 0
863.02 0
863.09 0
863.15 0
863.22 0
863.29 0
863.35 0
863.42 0
863.49 0
863.56 0
863.62 0
863.69 0
863.76 0
863.83 0
863.89 0
863.96 0
864.03 0
864.10 0
864.16 0
864.23 0
864.30 0
864.37 0
864.43 0
864.50 0
864.57 0
864.63 0
864.70 0
864.77 0
864.84 0
864.90 0
864.97 0
865.04 0
865.11 0
865.17 0
865.24 0
865.31 0
865.38 0
865.44 0
865.51 0
865.58 0
865.65 0
865.71 0
865.78 0
865.85 0
865.92 0
865.98 0
866.05 0
866.12 0
866.19 0
866.25 0
866.32 0
866.39 0
866.46 0
866.52 0
866.59 0
866.66 0
866.73 0
866.79 0
866.86 0
866.93 0
867.00 0
867.06 0
867.13 0
867.20 0
867.27 0
867.33 0
867.40 0
867.47 0
867.54 0
867.60 0
867.67 0
867.74 0
867.81 0
867.87 0
867.94 0
868.01 0
868.08 0
868.14 0
868.21 0
868.28 0
868.35 0
868.41 0
868.48 0
868.55 0
868.62 0
868.68 0
868.75 0
868.82 0
868.89 0
868.95 1
869.02 1
869.09 1
869.16 0
869.22 0
869.29 0
869.36 0
869.43 0
869.49 0
869.56 0
869.63 0
869.70 0
869.76 0
869.83 0
869.90 0
869.97 0
870.03 0
870.10 0
870.17 0
870.24 0
870.31 0
870.37 0
870.44 0
870.51 0
870.58 0
870.64 0
870.71 0
870.78 0
870.85 0
870.91 0
870.98 0
871.05 0
871.12 0
871.18 0
871.25 0
871.32 0
871.39 0
871.46 0
871.52 0
871.59 0
871.66 0
871.73 0
871.79 0
871.86 0
871.93 0
872.00 0
872.06 0
872.13 0
872.20 0
872.27 0
872.33 0
872.40 0
872.47 0
872.54 0
872.61 0
872.67 0
872.74 0
872.81 0
872.88 0
872.94 0
873.01 0
873.08 0
873.15 0
873.22 0
873.28 0
873.35 0
873.42 0
873.49 0
873.55 0
873.62 0
873.69 0
873.76 0
873.82 0
873.89 0
873.96 0
874.03 0
874.10 0
874.16 0
874.23 0
874.30 0
874.37 0
874.43 0
874.50 0
874.57 0
874.64 0
874.71 0
874.77 0
874.84 0
874.91 0
874.98 0
875.04 0
875.11 0
875.18 0
875.25 0
875.32 0
875.38 0
875.45 0
875.52 0
875.59 0
875.65 0
875.72 0
875.79 0
875.86 0
875.93 0
875.99 0
876.06 0
876.13 0
876.20 0
876.27 0
876.33 0
876.40 0
876.47 0
876.54 0
876.60 0
876.67 0
876.74 0
876.81 0
876.88 0
876.94 0
877.01 0
877.08 0
877.15 0
877.22 0
877.28 0
877.35 0
877.42 0
877.49 0
877.56 0
877.62 0
877.69 0
877.76 0
877.83 0
877.89 0
877.96 0
878.03 0
878.10 0
878.17 0
878.23 0
878.30 0
878.37 0
878.44 0
878.51 0
878.57 0
878.64 0
878.71 0
878.78 0
878.85 0
878.91 0
878.98 0
879.05 0
879.12 0
879.19 0
879.25 0
879.32 0
879.39 0
879.46 0
879.53 0
879.59 0
879.66 0
879.73 0
879.80 0
879.87 0
879.93 0
880.00 0
880.07 0
880.14 0
880.20 0
880.27 0
880.34 0
880.41 0
880.48 0
880.55 0
880.61 0
880.68 0
880.75 0
880.82 0
880.89 0
880.95 0
881.02 0
881.09 0
881.16 0
881.23 0
881.29 0
881.36 0
881.43 0
881.50 0
881.57 0
881.63 0
881.70 0
881.77 0
881.84 0
881.91 0
881.97 0
882.04 0
882.11 0
882.18 0
882.25 0
882.31 0
882.38 0
882.45 0
882.52 0
882.59 0
882.65 0
882.72 0
882.79 0
882.86 0
882.93 0
883.00 0
883.06 0
883.13 0
883.20 0
883.27 0
883.34 0
883.40 0
883.47 0
883.54 0
883.61 0
883.68 0
883.74 0
883.81 0
883.88 0
883.95 0
884.02 0
884.09 0
884.15 0
884.22 0
884.29 0
884.36 0
884.43 0
884.49 0
884.56 0
884.63 0
884.70 0
884.77 0
884.83 0
884.90 0
884.97 0
885.04 0
885.11 0
885.18 0
885.24 0
885.31 0
885.38 0
885.45 0
885.52 0
885.59 0
885.65 0
885.72 0
885.79 0
885.86 0
885.93 0
885.99 0
886.06 0
886.13 0
886.20 0
886.27 0
886.34 0
886.40 0
886.47 0
886.54 0
886.61 0
886.68 0
886.74 0
886.81 0
886.88 0
886.95 0
887.02 0
887.09 0
887.15 0
887.22 0
887.29 0
887.36 0
887.43 0
887.50 0
887.56 0
887.63 0
887.70 0
887.77 0
887.84 0
887.91 0
887.97 0
888.04 0
888.11 0
888.18 0
888.25 0
888.32 0
888.38 0
888.45 0
888.52 0
888.59 0
888.66 0
888.73 0
888.79 0
888.86 0
888.93 0
889.00 0
889.07 0
889.14 0
889.20 0
889.27 0
889.34 0
889.41 0
889.48 0
889.55 0
889.61 0
889.68 0
889.75 0
889.82 0
889.89 0
889.96 0
890.02 0
890.09 0
890.16 0
890.23 0
890.30 0
890.37 0
890.43 0
890.50 0
890.57 0
890.64 0
890.71 0
890.78 0
890.84 0
890.91 0
890.98 0
891.05 0
891.12 0
891.19 0
891.26 0
891.32 0
891.39 0
891.46 0
891.53 0
891.60 0
891.67 0
891.73 0
891.80 0
891.87 0
891.94 0
892.01 0
892.08 0
892.14 0
892.21 0
892.28 0
892.35 0
892.42 0
892.49 0
892.56 0
892.62 0
892.69 0
892.76 0
892.83 0
892.90 0
892.97 0
893.04 0
893.10 0
893.17 0
893.24 0
893.31 0
893.38 0
893.45 0
893.51 0
893.58 0
893.65 0
893.72 0
893.79 0
893.86 0
893.93 0
893.99 0
894.06 0
894.13 0
894.20 0
894.27 0
894.34 0
894.41 0
894.47 0
894.54 0
894.61 0
894.68 0
894.75 0
894.82 0
894.89 0
894.95 0
895.02 0
895.09 0
895.16 0
895.23 0
895.30 0
895.37 0
895.43 0
895.50 0
895.57 0
895.64 0
895.71 0
895.78 0
895.85 0
895.91 0
895.98 0
896.05 0
896.12 0
896.19 0
896.26 0
896.33 0
896.39 0
896.46 0
896.53 0
896.60 0
896.67 0
896.74 0
896.81 0
896.87 0
896.94 0
897.01 0
897.08 0
897.15 0
897.22 0
897.29 0
897.36 0
897.42 0
897.49 0
897.56 0
897.63 0
897.70 0
897.77 0
897.84 0
897.90 0
897.97 0
898.04 0
898.11 0
898.18 0
898.25 0
898.32 0
898.39 0
898.45 0
898.52 0
898.59 0
898.66 0
898.73 0
898.80 0
898.87 0
898.94 0
899.00 0
899.07 0
899.14 0
899.21 0
899.28 0
899.35 0
899.42 0
899.49 0
899.55 0
899.62 0
899.69 0
899.76 0
899.83 0
899.90 0
899.97 0
900.04 0
900.10 0
900.17 0
900.24 0
900.31 0
900.38 0
900.45 0
900.52 0
900.59 0
900.65 0
900.72 0
900.79 0
900.86 0
900.93 0
901.00 0
901.07 0
901.14 0
901.20 0
901.27 0
901.34 0
901.41 0
901.48 0
901.55 0
901.62 0
901.69 0
901.75 0
901.82 0
901.89 0
901.96 0
902.03 0
902.10 0
902.17 0
902.24 0
902.31 0
902.37 0
902.44 0
902.51 0
902.58 0
902.65 0
902.72 0
902.79 0
902.86 0
902.93 0
902.99 0
903.06 0
903.13 0
903.20 0
903.27 0
903.34 0
903.41 0
903.48 0
903.55 0
903.61 0
903.68 0
903.75 0
903.82 0
903.89 0
903.96 0
904.03 0
904.10 0
904.17 0
904.23 0
904.30 0
904.37 0
904.44 0
904.51 0
904.58 0
904.65 0
904.72 0
904.79 0
904.85 0
904.92 0
904.99 0
905.06 0
905.13 0
905.20 0
905.27 0
905.34 0
905.41 0
905.48 0
905.54 0
905.61 0
905.68 0
905.75 0
905.82 0
905.89 0
905.96 0
906.03 0
906.10 0
906.17 0
906.23 0
906.30 0
906.37 0
906.44 0
906.51 0
906.58 0
906.65 0
906.72 0
906.79 0
906.86 0
906.92 0
906.99 0
907.06 0
907.13 0
907.20 0
907.27 0
907.34 0
907.41 0
907.48 0
907.55 0
907.61 0
907.68 0
907.75 0
907.82 0
907.89 0
907.96 0
908.03 0
908.10 0
908.17 0
908.24 0
908.31 0
908.37 0
908.44 0
908.51 0
908.58 0
908.65 0
908.72 0
908.79 0
908.86 0
908.93 0
909.00 0
909.07 0
909.13 0
909.20 0
909.27 0
909.34 0
909.41 0
909.48 0
909.55 0
909.62 0
909.69 0
909.76 0
909.83 0
909.89 0
909.96 0
910.03 0
910.10 0
910.17 0
910.24 0
910.31 0
910.38 0
910.45 0
910.52 0
910.59 0
910.66 0
910.72 0
910.79 0
910.86 0
910.93 0
911.00 0
911.07 0
911.14 0
911.21 0
911.28 0
911.35 0
911.42 0
911.49 0
911.55 0
911.62 0
911.69 0
911.76 0
911.83 0
911.90 0
911.97 0
912.04 0
912.11 0
912.18 0
912.25 0
912.32 0
912.39 0
912.45 0
912.52 0
912.59 0
912.66 0
912.73 0
912.80 0
912.87 0
912.94 0
913.01 0
913.08 0
913.15 0
913.22 0
913.29 0
913.35 0
913.42 0
913.49 0
913.56 0
913.63 0
913.70 0
913.77 0
913.84 0
913.91 0
913.98 0
914.05 0
914.12 0
914.19 0
914.26 0
914.32 0
914.39 0
914.46 0
914.53 0
914.60 0
914.67 0
914.74 0
914.81 0
914.88 0
914.95 0
915.02 0
915.09 0
915.16 0
915.23 0
915.30 0
915.36 0
915.43 0
915.50 0
915.57 0
915.64 0
915.71 0
915.78 0
915.85 0
915.92 0
915.99 0
916.06 0
916.13 0
916.20 0
916.27 0
916.34 0
916.40 0
916.47 0
916.54 0
916.61 0
916.68 0
916.75 0
916.82 0
916.89 0
916.96 0
917.03 0
917.10 0
917.17 0
917.24 0
917.31 0
917.38 0
917.45 0
917.52 0
917.58 0
917.65 0
917.72 0
917.79 0
917.86 0
917.93 0
918.00 0
918.07 0
918.14 0
918.21 0
918.28 0
918.35 0
918.42 0
918.49 0
918.56 0
918.63 0
918.70 0
918.77 0
918.83 0
918.90 0
918.97 0
919.04 0
919.11 0
919.18 0
919.25 0
919.32 0
919.39 0
919.46 0
919.53 0
919.60 0
919.67 0
919.74 0
919.81 0
919.88 0
919.95 0
920.02 0
920.09 0
920.16 0
920.22 0
920.29 0
920.36 0
920.43 0
920.50 0
920.57 0
920.64 0
920.71 0
920.78 0
920.85 0
920.92 0
920.99 0
921.06 0
921.13 0
921.20 0
921.27 0
921.34 0
921.41 0
921.48 0
921.55 0
921.62 0
921.69 0
921.76 0
921.82 0
921.89 0
921.96 0
922.03 0
922.10 0
922.17 0
922.24 0
922.31 0
922.38 0
922.45 0
922.52 0
922.59 0
922.66 0
922.73 0
922.80 0
922.87 0
922.94 0
923.01 0
923.08 0
923.15 0
923.22 0
923.29 0
923.36 0
923.43 0
923.50 0
923.57 0
923.63 0
923.70 0
923.77 0
923.84 0
923.91 0
923.98 0
924.05 0
924.12 0
924.19 0
924.26 0
924.33 0
924.40 0
924.47 0
924.54 0
924.61 0
924.68 0
924.75 0
924.82 0
924.89 0
924.96 0
925.03 0
925.10 0
925.17 0
925.24 0
925.31 0
925.38 0
925.45 0
925.52 0
925.59 0
925.66 0
925.73 0
925.80 0
925.87 0
925.94 0
926.00 0
926.07 0
926.14 0
926.21 0
926.28 0
926.35 0
926.42 0
926.49 0
926.56 0
926.63 0
926.70 0
926.77 0
926.84 0
926.91 0
926.98 0
927.05 0
927.12 0
927.19 0
927.26 0
927.33 0
927.40 0
927.47 0
927.54 0
927.61 0
927.68 0
927.75 0
927.82 0
927.89 0
927.96 0
928.03 0
928.10 0
928.17 0
928.24 0
928.31 0
928.38 0
928.45 0
928.52 0
928.59 0
928.66 0
928.73 0
928.80 0
928.87 0
928.94 0
929.01 0
929.08 0
929.15 0
929.22 0
929.29 0
929.36 0
929.43 0
929.50 0
929.57 0
929.64 0
929.70 0
929.77 0
929.84 0
929.91 0
929.98 0
930.05 0
930.12 0
930.19 0
930.26 0
930.33 0
930.40 0
930.47 0
930.54 0
930.61 0
930.68 0
930.75 0
930.82 0
930.89 0
930.96 0
931.03 0
931.10 0
931.17 0
931.24 0
931.31 0
931.38 0
931.45 0
931.52 0
931.59 0
931.66 0
931.73 0
931.80 0
931.87 0
931.94 0
932.01 0
932.08 0
932.15 0
932.22 0
932.29 0
932.36 0
932.43 0
932.50 0
932.57 0
932.64 0
932.71 0
932.78 0
932.85 0
932.92 0
932.99 0
933.06 0
933.13 0
933.20 0
933.27 0
933.34 0
933.41 0
933.48 0
933.55 0
933.62 0
933.69 0
933.76 0
933.83 0
933.90 0
933.97 0
934.04 0
934.11 0
934.18 0
934.25 0
934.32 0
934.39 0
934.46 0
934.53 0
934.60 0
934.67 0
934.74 0
934.81 0
934.88 0
934.95 0
935.02 0
935.09 0
935.16 0
935.23 0
935.30 0
935.37 0
935.44 0
935.51 0
935.58 0
935.65 0
935.72 0
935.79 0
935.86 0
935.94 0
936.01 0
936.08 0
936.15 0
936.22 0
936.29 0
936.36 0
936.43 0
936.50 0
936.57 0
936.64 0
936.71 0
936.78 0
936.85 0
936.92 0
936.99 0
937.06 0
937.13 0
937.20 0
937.27 0
937.34 0
937.41 0
937.48 0
937.55 0
937.62 0
937.69 0
937.76 0
937.83 0
937.90 0
937.97 0
938.04 0
938.11 0
938.18 0
938.25 0
938.32 0
938.39 0
938.46 0
938.53 0
938.60 0
938.67 0
938.74 0
938.81 0
938.88 0
938.95 0
939.02 0
939.09 0
939.16 0
939.23 0
939.30 0
939.37 0
939.44 0
939.51 0
939.58 0
939.65 0
939.73 0
939.80 0
939.87 0
939.94 0
940.01 0
940.08 0
940.15 0
940.22 0
940.29 0
940.36 0
940.43 0
940.50 0
940.57 0
940.64 0
940.71 0
940.78 0
940.85 0
940.92 0
940.99 0
941.06 0
941.13 0
941.20 0
941.27 0
941.34 0
941.41 0
941.48 0
941.55 0
941.62 0
941.69 0
941.76 0
941.83 0
941.90 0
941.97 0
942.05 0
942.12 0
942.19 0
942.26 0
942.33 0
942.40 0
942.47 0
942.54 0
942.61 0
942.68 0
942.75 0
942.82 0
942.89 0
942.96 0
943.03 0
943.10 0
943.17 0
943.24 0
943.31 0
943.38 0
943.45 0
943.52 0
943.59 0
943.66 0
943.73 0
943.80 0
943.88 0
943.95 0
944.02 0
944.09 0
944.16 0
944.23 0
944.30 0
944.37 0
944.44 0
944.51 0
944.58 0
944.65 0
944.72 0
944.79 0
944.86 0
944.93 0
945.00 0
945.07 0
945.14 0
945.21 0
945.28 0
945.35 0
945.42 0
945.50 0
945.57 0
945.64 0
945.71 0
945.78 0
945.85 0
945.92 0
945.99 0
946.06 0
946.13 0
946.20 0
946.27 0
946.34 0
946.41 0
946.48 0
946.55 0
946.62 0
946.69 0
946.76 0
946.83 0
946.91 0
946.98 0
947.05 0
947.12 0
947.19 0
947.26 0
947.33 0
947.40 0
947.47 0
947.54 0
947.61 0
947.68 0
947.75 0
947.82 0
947.89 0
947.96 0
948.03 0
948.10 0
948.18 0
948.25 0
948.32 0
948.39 0
948.46 0
948.53 0
948.60 0
948.67 0
948.74 0
948.81 0
948.88 0
948.95 0
949.02 0
949.09 0
949.16 0
949.23 0
949.30 0
949.38 0
949.45 0
949.52 0
949.59 0
949.66 1
949.73 1
949.80 1
949.87 0
949.94 0
950.01 0
950.08 0
950.15 0
950.22 0
950.29 0
950.36 0
950.44 0
950.51 0
950.58 0
950.65 0
950.72 0
950.79 0
950.86 0
950.93 0
951.00 0
951.07 0
951.14 0
951.21 0
951.28 0
951.35 0
951.42 0
951.50 0
951.57 0
951.64 0
951.71 0
951.78 0
951.85 0
951.92 0
951.99 0
952.06 0
952.13 0
952.20 0
952.27 0
952.34 0
952.41 0
952.49 0
952.56 0
952.63 0
952.70 0
952.77 0
952.84 0
952.91 0
952.98 1
953.05 1
953.12 1
953.19 1
953.26 0
953.33 0
953.41 0
953.48 0
953.55 0
953.62 0
953.69 0
953.76 0
953.83 0
953.90 0
953.97 0
954.04 0
954.11 0
954.18 0
954.25 0
954.33 0
954.40 0
954.47 0
954.54 0
954.61 0
954.68 0
954.75 0
954.82 0
954.89 0
954.96 0
955.03 0
955.10 0
955.18 0
955.25 0
955.32 0
955.39 0
955.46 0
955.53 0
955.60 0
955.67 0
955.74 0
955.81 0
955.88 0
955.95 0
956.03 0
956.10 0
956.17 0
956.24 0
956.31 0
956.38 0
956.45 0
956.52 0
956.59 0
956.66 0
956.73 0
956.81 0
956.88 0
956.95 0
957.02 0
957.09 0
957.16 0
957.23 0
957.30 0
957.37 0
957.44 0
957.51 0
957.59 0
957.66 0
957.73 1
957.80 1
957.87 1
957.94 1
958.01 1
958.08 0
958.15 0
958.22 0
958.29 0
958.37 0
958.44 0
958.51 0
958.58 0
958.65 0
958.72 0
958.79 0
958.86 0
958.93 0
959.00 0
959.08 0
959.15 0
959.22 0
959.29 0
959.36 0
959.43 0
959.50 0
959.57 1
959.64 1
959.71 1
959.78 1
959.86 1
959.93 1
960.00 1
960.07 1
960.14 0
960.21 0
960.28 0
960.35 0
960.42 0
960.50 0
960.57 0
960.64 0
960.71 0
960.78 1
960.85 1
960.92 1
960.99 1
961.06 1
961.13 1
961.21 1
961.28 1
961.35 1
961.42 0
961.49 0
961.56 0
961.63 0
961.70 0
961.77 0
961.85 0
961.92 0
961.99 0
962.06 0
962.13 0
962.20 0
962.27 0
962.34 0
962.41 0
962.49 0
962.56 0
962.63 0
962.70 0
962.77 0
962.84 0
962.91 0
962.98 0
963.05 0
963.13 0
963.20 0
963.27 0
963.34 0
963.41 0
963.48 0
963.55 0
963.62 0
963.69 0
963.77 0
963.84 0
963.91 0
963.98 0
964.05 1
964.12 1
964.19 1
964.26 1
964.33 1
964.41 1
964.48 1
964.55 1
964.62 1
964.69 1
964.76 1
964.83 1
964.90 1
964.98 1
965.05 0
965.12 0
965.19 0
965.26 0
965.33 0
965.40 0
965.47 0
965.55 1
965.62 1
965.69 1
965.76 1
965.83 1
965.90 1
965.97 1
966.04 1
966.11 1
966.19 1
966.26 1
966.33 1
966.40 1
966.47 1
966.54 1
966.61 1
966.68 1
966.76 1
966.83 1
966.90 1
966.97 1
967.04 0
967.11 0
967.18 1
967.26 1
967.33 1
967.40 1
967.47 1
967.54 1
967.61 1
967.68 1
967.75 1
967.83 1
967.90 2
967.97 2
968.04 2
968.11 2
968.18 2
968.25 2
968.32 2
968.40 2
968.47 2
968.54 2
968.61 2
968.68 2
968.75 1
968.82 1
968.90 1
968.97 1
969.04 0
969.11 0
969.18 0
969.25 0
969.32 1
969.39 1
969.47 1
969.54 1
969.61 1
969.68 1
969.75 0
969.82 0
969.89 0
969.97 0
970.04 0
970.11 0
970.18 0
970.25 0
970.32 0
970.39 0
970.47 0
970.54 0
970.61 0
970.68 0
970.75 0
970.82 0
970.89 1
970.97 1
971.04 1
971.11 1
971.18 1
971.25 1
971.32 1
971.39 1
971.47 1
971.54 0
971.61 0
971.68 0
971.75 0
971.82 0
971.89 0
971.97 0
972.04 0
972.11 0
972.18 0
972.25 1
972.32 1
972.39 1
972.47 1
972.54 1
972.61 1
972.68 0
972.75 0
972.82 0
972.89 0
972.97 0
973.04 0
973.11 0
973.18 0
973.25 0
973.32 0
973.39 1
973.47 1
973.54 1
973.61 1
973.68 0
973.75 0
973.82 0
973.90 0
973.97 0
974.04 0
974.11 0
974.18 0
974.25 0
974.32 0
974.40 0
974.47 0
974.54 0
974.61 0
974.68 0
974.75 0
974.83 0
974.90 0
974.97 0
975.04 1
975.11 1
975.18 1
975.26 1
975.33 1
975.40 1
975.47 1
975.54 1
975.61 1
975.68 2
975.76 2
975.83 2
975.90 2
975.97 2
976.04 2
976.11 2
976.19 2
976.26 2
976.33 2
976.40 2
976.47 2
976.54 2
976.62 1
976.69 1
976.76 1
976.83 1
976.90 1
976.97 1
977.05 1
977.12 1
977.19 1
977.26 2
977.33 2
977.40 2
977.48 3
977.55 3
977.62 3
977.69 4
977.76 4
977.83 4
977.91 3
977.98 3
978.05 3
978.12 2
978.19 2
978.26 2
978.34 2
978.41 1
978.48 1
978.55 1
978.62 1
978.69 1
978.77 1
978.84 1
978.91 1
978.98 1
979.05 1
979.12 1
979.20 1
979.27 2
979.34 2
979.41 2
979.48 2
979.55 2
979.63 2
979.70 2
979.77 1
979.84 1
979.91 1
979.98 1
980.06 1
980.13 1
980.20 1
980.27 1
980.34 0
980.42 0
980.49 0
980.56 0
980.63 0
980.70 0
980.77 0
980.85 0
980.92 0
980.99 0
981.06 1
981.13 1
981.20 1
981.28 0
981.35 0
981.42 0
981.49 0
981.56 1
981.64 1
981.71 2
981.78 3
981.85 4
981.92 4
981.99 4
982.07 5
982.14 4
982.21 4
982.28 4
982.35 4
982.43 3
982.50 3
982.57 3
982.64 3
982.71 3
982.78 3
982.86 3
982.93 3
983.00 3
983.07 3
983.14 3
983.22 3
983.29 3
983.36 3
983.43 3
983.50 4
983.58 3
983.65 3
983.72 3
983.79 3
983.86 2
983.93 2
984.01 1
984.08 1
984.15 1
984.22 1
984.29 1
984.37 2
984.44 2
984.51 3
984.58 3
984.65 3
984.73 3
984.80 3
984.87 3
984.94 3
985.01 2
985.09 2
985.16 2
985.23 2
985.30 2
985.37 2
985.45 2
985.52 2
985.59 2
985.66 1
985.73 1
985.81 1
985.88 0
985.95 0
986.02 0
986.09 0
986.16 0
986.24 0
986.31 0
986.38 0
986.45 0
986.52 0
986.60 0
986.67 0
986.74 0
986.81 0
986.88 1
986.96 1
987.03 2
987.10 2
987.17 2
987.24 3
987.32 3
987.39 2
987.46 2
987.53 2
987.60 2
987.68 2
987.75 2
987.82 2
987.89 2
987.97 2
988.04 2
988.11 1
988.18 1
988.25 1
988.33 1
988.40 1
988.47 1
988.54 1
988.61 1
988.69 0
988.76 0
988.83 0
988.90 0
988.97 0
989.05 0
989.12 1
989.19 1
989.26 2
989.33 2
989.41 3
989.48 2
989.55 2
989.62 2
989.69 2
989.77 1
989.84 1
989.91 1
989.98 1
990.06 1
990.13 1
990.20 0
990.27 0
990.34 0
990.42 0
990.49 1
990.56 1
990.63 1
990.70 1
990.78 2
990.85 2
990.92 3
990.99 3
991.07 4
991.14 4
991.21 4
991.28 4
991.35 4
991.43 3
991.50 2
991.57 2
991.64 1
991.71 1
991.79 1
991.86 2
991.93 2
992.00 3
992.08 3
992.15 3
992.22 3
992.29 3
992.36 2
992.44 2
992.51 1
992.58 0
992.65 0
992.73 0
992.80 0
992.87 0
992.94 0
993.01 0
993.09 0
993.16 0
993.23 0
993.30 1
993.38 1
993.45 1
993.52 1
993.59 1
993.66 1
993.74 1
993.81 2
993.88 2
993.95 3
994.03 3
994.10 3
994.17 3
994.24 2
994.31 2
994.39 1
994.46 1
994.53 0
994.60 0
994.68 0
994.75 1
994.82 2
994.89 3
994.97 4
995.04 5
995.11 5
995.18 5
995.25 4
995.33 3
995.40 2
995.47 1
995.54 1
995.62 2
995.69 2
995.76 3
995.83 3
995.91 3
995.98 3
996.05 3
996.12 3
996.19 2
996.27 2
996.34 2
996.41 2
996.48 2
996.56 2
996.63 2
996.70 2
996.77 3
996.85 3
996.92 3
996.99 3
997.06 3
997.14 3
997.21 3
997.28 3
997.35 3
997.42 3
997.50 2
997.57 2
997.64 2
997.71 2
997.79 1
997.86 0
997.93 0
998.00 0
998.08 0
998.15 0
998.22 0
998.29 1
998.37 2
998.44 2
998.51 2
998.58 2
998.66 2
998.73 1
998.80 1
998.87 1
998.95 1
999.02 2
999.09 2
999.16 2
999.24 3
999.31 4
999.38 4
999.45 5
999.53 5
999.60 6
999.67 6
999.74 5
999.81 5
999.89 4
999.96 4
1000.03 4
1000.10 5
1000.18 6
1000.25 7
1000.32 8
1000.39 8
1000.47 8
1000.54 8
1000.61 8
1000.68 7
1000.76 6
1000.83 6
1000.90 6
1000.97 6
1001.05 7
1001.12 7
1001.19 7
1001.26 6
1001.34 6
1001.41 5
1001.48 4
1001.56 3
1001.63 2
1001.70 2
1001.77 2
1001.85 3
1001.92 3
1001.99 4
1002.06 4
1002.14 5
1002.21 5
1002.28 5
1002.35 6
1002.43 6
1002.50 6
1002.57 6
1002.64 6
1002.72 6
1002.79 5
1002.86 4
1002.93 3
1003.01 2
1003.08 1
1003.15 0
1003.22 0
1003.30 0
1003.37 0
1003.44 0
1003.51 0
1003.59 0
1003.66 0
1003.73 0
1003.80 0
1003.88 1
1003.95 2
1004.02 3
1004.10 5
1004.17 6
1004.24 7
1004.31 8
1004.39 7
1004.46 7
1004.53 6
1004.60 5
1004.68 4
1004.75 3
1004.82 3
1004.89 2
1004.97 2
1005.04 1
1005.11 1
1005.19 1
1005.26 2
1005.33 2
1005.40 3
1005.48 4
1005.55 4
1005.62 5
1005.69 5
1005.77 4
1005.84 4
1005.91 3
1005.98 2
1006.06 2
1006.13 1
1006.20 1
1006.28 0
1006.35 0
1006.42 1
1006.49 1
1006.57 2
1006.64 2
1006.71 3
1006.78 3
1006.86 3
1006.93 4
1007.00 4
1007.08 4
1007.15 5
1007.22 6
1007.29 8
1007.37 9
1007.44 10
1007.51 10
1007.58 10
1007.66 10
1007.73 9
1007.80 7
1007.88 6
1007.95 5
1008.02 4
1008.09 4
1008.17 5
1008.24 5
1008.31 6
1008.38 6
1008.46 6
1008.53 5
1008.60 5
1008.68 5
1008.75 4
1008.82 4
1008.89 4
1008.97 3
1009.04 3
1009.11 3
1009.19 4
1009.26 5
1009.33 6
1009.40 7
1009.48 8
1009.55 9
1009.62 9
1009.70 9
1009.77 8
1009.84 7
1009.91 6
1009.99 5
1010.06 5
1010.13 5
1010.21 5
1010.28 6
1010.35 7
1010.42 7
1010.50 8
1010.57 9
1010.64 10
1010.72 11
1010.79 11
1010.86 12
1010.93 12
1011.01 11
1011.08 11
1011.15 10
1011.23 10
1011.30 9
1011.37 8
1011.44 8
1011.52 7
1011.59 7
1011.66 7
1011.74 7
1011.81 8
1011.88 8
1011.95 9
1012.03 9
1012.10 9
1012.17 9
1012.25 8
1012.32 8
1012.39 7
1012.46 7
1012.54 7
1012.61 7
1012.68 8
1012.76 8
1012.83 8
1012.90 8
1012.98 8
1013.05 8
1013.12 8
1013.19 8
1013.27 9
1013.34 10
1013.41 11
1013.49 12
1013.56 13
1013.63 14
1013.70 15
1013.78 15
1013.85 15
1013.92 15
1014.00 14
1014.07 13
1014.14 12
1014.22 10
1014.29 9
1014.36 8
1014.43 7
1014.51 7
1014.58 6
1014.65 6
1014.73 6
1014.80 7
1014.87 7
1014.95 8
1015.02 8
1015.09 8
1015.16 8
1015.24 8
1015.31 8
1015.38 8
1015.46 8
1015.53 7
1015.60 6
1015.68 5
1015.75 4
1015.82 2
1015.90 0
1015.97 0
1016.04 0
1016.11 0
1016.19 0
1016.26 0
1016.33 0
1016.41 0
1016.48 1
1016.55 3
1016.63 5
1016.70 6
1016.77 7
1016.85 7
1016.92 6
1016.99 5
1017.06 4
1017.14 3
1017.21 2
1017.28 2
1017.36 3
1017.43 4
1017.50 5
1017.58 6
1017.65 7
1017.72 8
1017.80 8
1017.87 9
1017.94 9
1018.01 8
1018.09 8
1018.16 7
1018.23 6
1018.31 5
1018.38 4
1018.45 4
1018.53 4
1018.60 5
1018.67 6
1018.75 7
1018.82 8
1018.89 9
1018.97 10
1019.04 10
1019.11 9
1019.19 9
1019.26 9
1019.33 9
1019.40 10
1019.48 11
1019.55 12
1019.62 13
1019.70 14
1019.77 15
1019.84 15
1019.92 15
1019.99 14
1020.06 13
1020.14 12
1020.21 10
1020.28 9
1020.36 8
1020.43 7
1020.50 7
1020.58 7
1020.65 8
1020.72 8
1020.80 8
1020.87 8
1020.94 8
1021.02 8
1021.09 7
1021.16 7
1021.23 7
1021.31 7
1021.38 8
1021.45 9
1021.53 10
1021.60 11
1021.67 12
1021.75 13
1021.82 13
1021.89 13
1021.97 13
1022.04 12
1022.11 11
1022.19 9
1022.26 8
1022.33 6
1022.41 5
1022.48 4
1022.55 4
1022.63 4
1022.70 4
1022.77 4
1022.85 4
1022.92 3
1022.99 3
1023.07 2
1023.14 1
1023.21 2
1023.29 2
1023.36 4
1023.43 5
1023.51 8
1023.58 9
1023.65 11
1023.73 12
1023.80 13
1023.87 14
1023.95 14
1024.02 14
1024.09 14
1024.17 13
1024.24 13
1024.31 12
1024.39 12
1024.46 11
1024.53 10
1024.61 10
1024.68 10
1024.75 11
1024.83 11
1024.90 13
1024.97 14
1025.05 15
1025.12 16
1025.19 16
1025.27 16
1025.34 15
1025.41 15
1025.49 14
1025.56 14
1025.63 14
1025.71 14
1025.78 14
1025.85 12
1025.93 11
1026.00 8
1026.07 6
1026.15 4
1026.22 3
1026.30 2
1026.37 2
1026.44 3
1026.52 3
1026.59 3
1026.66 2
1026.74 1
1026.81 0
1026.88 0
1026.96 0
1027.03 0
1027.10 0
1027.18 0
1027.25 0
1027.32 0
1027.40 0
1027.47 0
1027.54 1
1027.62 2
1027.69 2
1027.76 2
1027.84 2
1027.91 2
1027.98 1
1028.06 1
1028.13 0
1028.20 0
1028.28 0
1028.35 0
1028.43 1
1028.50 1
1028.57 2
1028.65 2
1028.72 3
1028.79 4
1028.87 5
1028.94 6
1029.01 7
1029.09 8
1029.16 9
1029.23 10
1029.31 10
1029.38 11
1029.45 11
1029.53 12
1029.60 13
1029.68 14
1029.75 15
1029.82 17
1029.90 18
1029.97 18
1030.04 18
1030.12 16
1030.19 14
1030.26 11
1030.34 9
1030.41 7
1030.48 6
1030.56 6
1030.63 6
1030.71 6
1030.78 5
1030.85 5
1030.93 5
1031.00 5
1031.07 6
1031.15 8
1031.22 10
1031.29 12
1031.37 15
1031.44 16
1031.51 17
1031.59 16
1031.66 14
1031.74 11
1031.81 8
1031.88 6
1031.96 5
1032.03 4
1032.10 5
1032.18 6
1032.25 7
1032.32 8
1032.40 7
1032.47 7
1032.55 5
1032.62 3
1032.69 1
1032.77 0
1032.84 0
1032.91 0
1032.99 0
1033.06 2
1033.13 5
1033.21 8
1033.28 9
1033.36 10
1033.43 10
1033.50 9
1033.58 8
1033.65 7
1033.72 6
1033.80 7
1033.87 9
1033.95 11
1034.02 14
1034.09 17
1034.17 20
1034.24 22
1034.31 23
1034.39 23
1034.46 23
1034.54 21
1034.61 19
1034.68 17
1034.76 14
1034.83 11
1034.90 8
1034.98 6
1035.05 3
1035.12 2
1035.20 2
1035.27 2
1035.35 4
1035.42 6
1035.49 8
1035.57 10
1035.64 12
1035.71 13
1035.79 14
1035.86 15
1035.94 15
1036.01 15
1036.08 14
1036.16 12
1036.23 10
1036.31 7
1036.38 3
1036.45 0
1036.53 0
1036.60 0
1036.67 0
1036.75 0
1036.82 0
1036.90 0
1036.97 0
1037.04 0
1037.12 1
1037.19 3
1037.26 4
1037.34 6
1037.41 8
1037.49 9
1037.56 10
1037.63 11
1037.71 11
1037.78 10
1037.86 10
1037.93 11
1038.00 11
1038.08 12
1038.15 13
1038.22 14
1038.30 14
1038.37 14
1038.45 14
1038.52 13
1038.59 13
1038.67 13
1038.74 13
1038.82 13
1038.89 13
1038.96 13
1039.04 12
1039.11 11
1039.18 9
1039.26 6
1039.33 4
1039.41 2
1039.48 0
1039.55 0
1039.63 0
1039.70 1
1039.78 2
1039.85 3
1039.92 3
1040.00 3
1040.07 1
1040.15 0
1040.22 0
1040.29 0
1040.37 0
1040.44 0
1040.51 0
1040.59 0
1040.66 1
1040.74 4
1040.81 6
1040.88 7
1040.96 9
1041.03 9
1041.11 9
1041.18 9
1041.25 8
1041.33 8
1041.40 7
1041.48 7
1041.55 7
1041.62 7
1041.70 7
1041.77 7
1041.85 7
1041.92 7
1041.99 7
1042.07 6
1042.14 6
1042.22 5
1042.29 5
1042.36 5
1042.44 5
1042.51 5
1042.59 5
1042.66 5
1042.73 5
1042.81 5
1042.88 6
1042.96 6
1043.03 6
1043.10 5
1043.18 4
1043.25 2
1043.33 1
1043.40 0
1043.47 0
1043.55 0
1043.62 1
1043.70 2
1043.77 2
1043.84 2
1043.92 2
1043.99 1
1044.07 0
1044.14 0
1044.21 0
1044.29 0
1044.36 0
1044.44 2
1044.51 4
1044.59 6
1044.66 9
1044.73 10
1044.81 11
1044.88 10
1044.96 9
1045.03 8
1045.10 7
1045.18 6
1045.25 6
1045.33 6
1045.40 7
1045.47 8
1045.55 8
1045.62 8
1045.70 8
1045.77 7
1045.84 6
1045.92 5
1045.99 5
1046.07 6
1046.14 7
1046.22 10
1046.29 13
1046.36 16
1046.44 19
1046.51 21
1046.59 22
1046.66 22
1046.73 21
1046.81 19
1046.88 17
1046.96 15
1047.03 15
1047.11 15
1047.18 16
1047.25 18
1047.33 19
1047.40 21
1047.48 22
1047.55 22
1047.62 23
1047.70 23
1047.77 23
1047.85 23
1047.92 22
1048.00 21
1048.07 20
1048.14 18
1048.22 16
1048.29 15
1048.37 14
1048.44 15
1048.51 16
1048.59 19
1048.66 21
1048.74 23
1048.81 25
1048.89 26
1048.96 27
1049.03 27
1049.11 27
1049.18 28
1049.26 28
1049.33 29
1049.41 30
1049.48 30
1049.55 31
1049.63 31
1049.70 31
1049.78 31
1049.85 32
1049.93 33
1050.00 35
1050.07 37
1050.15 39
1050.22 41
1050.30 44
1050.37 47
1050.45 49
1050.52 51
1050.59 53
1050.67 53
1050.74 52
1050.82 49
1050.89 44
1050.97 40
1051.04 36
1051.11 34
1051.19 33
1051.26 33
1051.34 34
1051.41 35
1051.49 36
1051.56 36
1051.63 35
1051.71 33
1051.78 30
1051.86 27
1051.93 25
1052.01 23
1052.08 21
1052.15 20
1052.23 20
1052.30 20
1052.38 20
1052.45 21
1052.53 21
1052.60 22
1052.67 23
1052.75 23
1052.82 23
1052.90 22
1052.97 20
1053.05 19
1053.12 18
1053.20 18
1053.27 18
1053.34 19
1053.42 19
1053.49 19
1053.57 18
1053.64 15
1053.72 12
1053.79 8
1053.87 4
1053.94 0
1054.01 0
1054.09 0
1054.16 0
1054.24 0
1054.31 0
1054.39 0
1054.46 0
1054.53 0
1054.61 2
1054.68 4
1054.76 5
1054.83 6
1054.91 8
1054.98 10
1055.06 13
1055.13 16
1055.20 20
1055.28 24
1055.35 27
1055.43 30
1055.50 32
1055.58 32
1055.65 32
1055.73 31
1055.80 30
1055.87 29
1055.95 29
1056.02 29
1056.10 30
1056.17 32
1056.25 34
1056.32 36
1056.40 38
1056.47 40
1056.55 42
1056.62 43
1056.69 43
1056.77 43
1056.84 42
1056.92 40
1056.99 38
1057.07 36
1057.14 33
1057.22 30
1057.29 26
1057.36 23
1057.44 19
1057.51 17
1057.59 15
1057.66 14
1057.74 14
1057.81 15
1057.89 15
1057.96 16
1058.04 17
1058.11 17
1058.18 17
1058.26 16
1058.33 15
1058.41 14
1058.48 13
1058.56 11
1058.63 9
1058.71 7
1058.78 6
1058.86 6
1058.93 7
1059.01 9
1059.08 12
1059.15 14
1059.23 15
1059.30 16
1059.38 15
1059.45 12
1059.53 9
1059.60 6
1059.68 3
1059.75 1
1059.83 0
1059.90 0
1059.97 0
1060.05 0
1060.12 0
1060.20 0
1060.27 0
1060.35 0
1060.42 0
1060.50 0
1060.57 0
1060.65 1
1060.72 3
1060.80 5
1060.87 8
1060.95 11
1061.02 14
1061.09 18
1061.17 21
1061.24 23
1061.32 25
1061.39 25
1061.47 25
1061.54 23
1061.62 21
1061.69 17
1061.77 14
1061.84 11
1061.92 9
1061.99 8
1062.07 8
1062.14 9
1062.21 10
1062.29 12
1062.36 14
1062.44 15
1062.51 16
1062.59 15
1062.66 14
1062.74 12
1062.81 9
1062.89 6
1062.96 3
1063.04 0
1063.11 0
1063.19 0
1063.26 1
1063.34 4
1063.41 8
1063.48 12
1063.56 16
1063.63 19
1063.71 21
1063.78 22
1063.86 23
1063.93 23
1064.01 24
1064.08 26
1064.16 28
1064.23 30
1064.31 33
1064.38 35
1064.46 36
1064.53 37
1064.61 36
1064.68 35
1064.76 32
1064.83 29
1064.91 26
1064.98 23
1065.06 19
1065.13 16
1065.20 13
1065.28 9
1065.35 6
1065.43 2
1065.50 0
1065.58 0
1065.65 0
1065.73 0
1065.80 0
1065.88 0
1065.95 2
1066.03 7
1066.10 13
1066.18 18
1066.25 21
1066.33 22
1066.40 21
1066.48 18
1066.55 14
1066.63 10
1066.70 6
1066.78 2
1066.85 0
1066.93 0
1067.00 0
1067.08 1
1067.15 3
1067.23 5
1067.30 7
1067.38 9
1067.45 11
1067.52 11
1067.60 11
1067.67 10
1067.75 9
1067.82 7
1067.90 6
1067.97 5
1068.05 5
1068.12 5
1068.20 7
1068.27 10
1068.35 13
1068.42 17
1068.50 20
1068.57 24
1068.65 26
1068.72 26
1068.80 25
1068.87 21
1068.95 16
1069.02 11
1069.10 5
1069.17 1
1069.25 0
1069.32 0
1069.40 0
1069.47 1
1069.55 4
1069.62 7
1069.70 9
1069.77 9
1069.85 8
1069.92 7
1070.00 5
1070.07 4
1070.15 2
1070.22 0
1070.30 0
1070.37 0
1070.45 0
1070.52 0
1070.60 0
1070.67 0
1070.75 3
1070.82 9
1070.90 15
1070.97 21
1071.05 27
1071.12 31
1071.20 32
1071.27 30
1071.35 26
1071.42 20
1071.50 13
1071.57 7
1071.65 3
1071.72 1
1071.80 0
1071.87 1
1071.95 1
1072.02 2
1072.10 1
1072.17 0
1072.25 0
1072.32 0
1072.40 0
1072.47 0
1072.55 0
1072.62 4
1072.70 9
1072.77 14
1072.85 19
1072.92 22
1073.00 24
1073.07 26
1073.15 27
1073.22 28
1073.30 29
1073.37 31
1073.45 32
1073.52 33
1073.60 33
1073.67 34
1073.75 34
1073.82 34
1073.90 34
1073.97 34
1074.05 34
1074.12 34
1074.20 35
1074.28 35
1074.35 36
1074.43 38
1074.50 40
1074.58 42
1074.65 44
1074.73 46
1074.80 47
1074.88 47
1074.95 46
1075.03 44
1075.10 40
1075.18 37
1075.25 35
1075.33 34
1075.40 34
1075.48 35
1075.55 36
1075.63 37
1075.70 37
1075.78 34
1075.85 30
1075.93 25
1076.00 19
1076.08 14
1076.15 11
1076.23 9
1076.30 10
1076.38 12
1076.45 15
1076.53 18
1076.61 20
1076.68 21
1076.76 22
1076.83 22
1076.91 22
1076.98 22
1077.06 23
1077.13 23
1077.21 24
1077.28 23
1077.36 23
1077.43 22
1077.51 21
1077.58 20
1077.66 19
1077.73 17
1077.81 16
1077.88 14
1077.96 12
1078.03 10
1078.11 9
1078.19 8
1078.26 8
1078.34 9
1078.41 9
1078.49 9
1078.56 9
1078.64 9
1078.71 10
1078.79 12
1078.86 15
1078.94 20
1079.01 25
1079.09 31
1079.16 36
1079.24 41
1079.31 45
1079.39 47
1079.46 48
1079.54 48
1079.62 47
1079.69 44
1079.77 41
1079.84 37
1079.92 33
1079.99 28
1080.07 23
1080.14 18
1080.22 14
1080.29 10
1080.37 7
1080.44 4
1080.52 3
1080.59 3
1080.67 5
1080.75 8
1080.82 11
1080.90 15
1080.97 19
1081.05 22
1081.12 24
1081.20 25
1081.27 25
1081.35 25
1081.42 25
1081.50 26
1081.57 27
1081.65 30
1081.73 33
1081.80 37
1081.88 41
1081.95 46
1082.03 49
1082.10 51
1082.18 50
1082.25 48
1082.33 43
1082.40 38
1082.48 31
1082.55 25
1082.63 20
1082.71 15
1082.78 11
1082.86 7
1082.93 3
1083.01 0
1083.08 0
1083.16 0
1083.23 0
1083.31 0
1083.38 0
1083.46 0
1083.53 0
1083.61 3
1083.69 7
1083.76 9
1083.84 10
1083.91 10
1083.99 9
1084.06 10
1084.14 11
1084.21 15
1084.29 19
1084.36 24
1084.44 29
1084.52 33
1084.59 35
1084.67 34
1084.74 33
1084.82 31
1084.89 30
1084.97 29
1085.04 30
1085.12 32
1085.20 35
1085.27 39
1085.35 44
1085.42 47
1085.50 49
1085.57 51
1085.65 52
1085.72 53
1085.80 55
1085.87 57
1085.95 59
1086.03 63
1086.10 67
1086.18 70
1086.25 72
1086.33 74
1086.40 74
1086.48 72
1086.55 69
1086.63 66
1086.71 62
1086.78 59
1086.86 57
1086.93 55
1087.01 54
1087.08 54
1087.16 53
1087.23 52
1087.31 50
1087.39 48
1087.46 47
1087.54 45
1087.61 44
1087.69 43
1087.76 43
1087.84 43
1087.92 43
1087.99 43
1088.07 43
1088.14 44
1088.22 45
1088.29 48
1088.37 50
1088.44 53
1088.52 55
1088.60 56
1088.67 57
1088.75 58
1088.82 59
1088.90 60
1088.97 61
1089.05 62
1089.12 62
1089.20 61
1089.28 58
1089.35 54
1089.43 51
1089.50 48
1089.58 46
1089.65 46
1089.73 47
1089.81 49
1089.88 50
1089.96 50
1090.03 48
1090.11 45
1090.18 41
1090.26 37
1090.34 35
1090.41 34
1090.49 34
1090.56 36
1090.64 39
1090.71 41
1090.79 42
1090.87 43
1090.94 44
1091.02 45
1091.09 47
1091.17 50
1091.24 56
1091.32 62
1091.40 70
1091.47 77
1091.55 83
1091.62 86
1091.70 87
1091.77 86
1091.85 83
1091.93 78
1092.00 74
1092.08 70
1092.15 68
1092.23 67
1092.30 67
1092.38 68
1092.46 69
1092.53 69
1092.61 69
1092.68 68
1092.76 66
1092.83 63
1092.91 61
1092.99 60
1093.06 60
1093.14 62
1093.21 66
1093.29 71
1093.36 78
1093.44 84
1093.52 91
1093.59 98
1093.67 103
1093.74 108
1093.82 112
1093.90 114
1093.97 114
1094.05 112
1094.12 108
1094.20 103
1094.27 97
1094.35 91
1094.43 84
1094.50 78
1094.58 71
1094.65 65
1094.73 60
1094.81 56
1094.88 53
1094.96 51
1095.03 49
1095.11 49
1095.18 49
1095.26 49
1095.34 49
1095.41 49
1095.49 48
1095.56 49
1095.64 50
1095.72 51
1095.79 53
1095.87 54
1095.94 54
1096.02 53
1096.09 50
1096.17 44
1096.25 36
1096.32 28
1096.40 18
1096.47 9
1096.55 1
1096.63 0
1096.70 0
1096.78 0
1096.85 0
1096.93 0
1097.01 0
1097.08 0
1097.16 0
1097.23 1
1097.31 3
1097.39 7
1097.46 12
1097.54 18
1097.61 26
1097.69 33
1097.76 42
1097.84 49
1097.92 55
1097.99 60
1098.07 62
1098.14 62
1098.22 60
1098.30 57
1098.37 52
1098.45 48
1098.52 46
1098.60 45
1098.68 47
1098.75 52
1098.83 58
1098.90 64
1098.98 70
1099.06 75
1099.13 77
1099.21 78
1099.28 77
1099.36 75
1099.44 74
1099.51 73
1099.59 72
1099.66 70
1099.74 69
1099.82 68
1099.89 66
1099.97 64
1100.04 62
1100.12 60
1100.20 58
1100.27 57
1100.35 56
1100.42 54
1100.50 51
1100.58 48
1100.65 45
1100.73 42
1100.80 38
1100.88 35
1100.96 31
1101.03 27
1101.11 22
1101.18 17
1101.26 12
1101.34 9
1101.41 9
1101.49 11
1101.56 15
1101.64 22
1101.72 29
1101.79 36
1101.87 43
1101.95 48
1102.02 53
1102.10 58
1102.17 63
1102.25 68
1102.33 73
1102.40 79
1102.48 84
1102.55 87
1102.63 89
1102.71 90
1102.78 90
1102.86 90
1102.93 90
1103.01 90
1103.09 90
1103.16 90
1103.24 90
1103.32 89
1103.39 89
1103.47 89
1103.54 89
1103.62 88
1103.70 86
1103.77 83
1103.85 78
1103.92 72
1104.00 66
1104.08 59
1104.15 55
1104.23 51
1104.31 50
1104.38 50
1104.46 51
1104.53 52
1104.61 53
1104.69 53
1104.76 52
1104.84 52
1104.91 51
1104.99 51
1105.07 52
1105.14 53
1105.22 54
1105.30 54
1105.37 54
1105.45 55
1105.52 57
1105.60 59
1105.68 63
1105.75 68
1105.83 73
1105.91 78
1105.98 83
1106.06 86
1106.13 89
1106.21 89
1106.29 89
1106.36 86
1106.44 82
1106.52 76
1106.59 70
1106.67 63
1106.74 58
1106.82 54
1106.90 53
1106.97 53
1107.05 55
1107.13 58
1107.20 61
1107.28 63
1107.35 64
1107.43 65
1107.51 66
1107.58 69
1107.66 72
1107.74 77
1107.81 83
1107.89 88
1107.96 93
1108.04 97
1108.12 99
1108.19 100
1108.27 100
1108.35 99
1108.42 98
1108.50 97
1108.57 95
1108.65 92
1108.73 88
1108.80 82
1108.88 75
1108.96 67
1109.03 59
1109.11 53
1109.18 49
1109.26 47
1109.34 50
1109.41 55
1109.49 63
1109.57 73
1109.64 83
1109.72 93
1109.80 100
1109.87 106
1109.95 110
1110.02 110
1110.10 108
1110.18 104
1110.25 98
1110.33 91
1110.41 83
1110.48 76
1110.56 71
1110.64 67
1110.71 64
1110.79 61
1110.86 57
1110.94 53
1111.02 47
1111.09 42
1111.17 36
1111.25 31
1111.32 26
1111.40 23
1111.48 20
1111.55 18
1111.63 17
1111.71 15
1111.78 15
1111.86 15
1111.93 15
1112.01 15
1112.09 14
1112.16 12
1112.24 9
1112.32 4
1112.39 0
1112.47 0
1112.55 0
1112.62 0
1112.70 0
1112.78 0
1112.85 0
1112.93 3
1113.00 15
1113.08 26
1113.16 37
1113.23 45
1113.31 50
1113.39 52
1113.46 53
1113.54 52
1113.62 51
1113.69 49
1113.77 47
1113.85 44
1113.92 41
1114.00 39
1114.08 38
1114.15 37
1114.23 38
1114.31 41
1114.38 44
1114.46 49
1114.53 53
1114.61 58
1114.69 63
1114.76 66
1114.84 69
1114.92 69
1114.99 67
1115.07 63
1115.15 57
1115.22 50
1115.30 43
1115.38 35
1115.45 29
1115.53 24
1115.61 21
1115.68 19
1115.76 20
1115.84 23
1115.91 27
1115.99 31
1116.07 35
1116.14 38
1116.22 41
1116.30 44
1116.37 46
1116.45 48
1116.52 49
1116.60 50
1116.68 50
1116.75 48
1116.83 46
1116.91 44
1116.98 42
1117.06 40
1117.14 39
1117.21 37
1117.29 36
1117.37 35
1117.44 33
1117.52 31
1117.60 30
1117.67 28
1117.75 27
1117.83 26
1117.90 25
1117.98 25
1118.06 24
1118.13 23
1118.21 21
1118.29 19
1118.36 17
1118.44 16
1118.52 15
1118.59 15
1118.67 17
1118.75 19
1118.82 22
1118.90 25
1118.98 29
1119.05 33
1119.13 37
1119.21 41
1119.28 44
1119.36 46
1119.44 45
1119.51 40
1119.59 32
1119.67 21
1119.74 11
1119.82 0
1119.90 0
1119.97 0
1120.05 0
1120.13 0
1120.20 0
1120.28 0
1120.36 0
1120.43 0
1120.51 2
1120.59 5
1120.66 10
1120.74 15
1120.82 21
1120.89 27
1120.97 33
1121.05 37
1121.12 40
1121.20 43
1121.28 44
1121.35 45
1121.43 46
1121.51 46
1121.59 46
1121.66 46
1121.74 47
1121.82 48
1121.89 50
1121.97 53
1122.05 57
1122.12 62
1122.20 68
1122.28 75
1122.35 80
1122.43 83
1122.51 84
1122.58 82
1122.66 77
1122.74 70
1122.81 62
1122.89 54
1122.97 47
1123.04 43
1123.12 42
1123.20 42
1123.27 44
1123.35 46
1123.43 47
1123.50 46
1123.58 43
1123.66 40
1123.74 37
1123.81 34
1123.89 32
1123.97 30
1124.04 29
1124.12 27
1124.20 25
1124.27 23
1124.35 23
1124.43 23
1124.50 25
1124.58 27
1124.66 29
1124.73 30
1124.81 29
1124.89 26
1124.97 23
1125.04 21
1125.12 20
1125.20 21
1125.27 23
1125.35 26
1125.43 28
1125.50 28
1125.58 26
1125.66 23
1125.73 19
1125.81 15
1125.89 13
1125.96 13
1126.04 14
1126.12 16
1126.20 18
1126.27 19
1126.35 19
1126.43 17
1126.50 16
1126.58 14
1126.66 12
1126.73 12
1126.81 12
1126.89 14
1126.96 16
1127.04 18
1127.12 20
1127.20 21
1127.27 22
1127.35 21
1127.43 19
1127.50 16
1127.58 13
1127.66 11
1127.73 9
1127.81 9
1127.89 11
1127.97 15
1128.04 20
1128.12 26
1128.20 33
1128.27 38
1128.35 43
1128.43 45
1128.50 44
1128.58 41
1128.66 35
1128.73 27
1128.81 19
1128.89 11
1128.97 5
1129.04 2
1129.12 1
1129.20 4
1129.27 9
1129.35 16
1129.43 24
1129.51 34
1129.58 44
1129.66 53
1129.74 61
1129.81 67
1129.89 71
1129.97 72
1130.04 70
1130.12 65
1130.20 58
1130.28 50
1130.35 40
1130.43 31
1130.51 23
1130.58 16
1130.66 10
1130.74 5
1130.81 0
1130.89 0
1130.97 0
1131.05 0
1131.12 0
1131.20 0
1131.28 0
1131.35 0
1131.43 0
1131.51 3
1131.59 10
1131.66 17
1131.74 23
1131.82 26
1131.89 25
1131.97 21
1132.05 15
1132.13 8
1132.20 3
1132.28 0
1132.36 1
1132.43 4
1132.51 11
1132.59 18
1132.67 25
1132.74 31
1132.82 36
1132.90 40
1132.97 45
1133.05 50
1133.13 56
1133.21 62
1133.28 68
1133.36 72
1133.44 74
1133.51 75
1133.59 76
1133.67 76
1133.75 76
1133.82 76
1133.90 77
1133.98 76
1134.05 75
1134.13 71
1134.21 67
1134.29 62
1134.36 57
1134.44 54
1134.52 52
1134.59 53
1134.67 55
1134.75 59
1134.83 63
1134.90 68
1134.98 72
1135.06 75
1135.14 79
1135.21 82
1135.29 86
1135.37 90
1135.44 94
1135.52 98
1135.60 101
1135.68 104
1135.75 106
1135.83 108
1135.91 111
1135.98 114
1136.06 119
1136.14 124
1136.22 130
1136.29 135
1136.37 138
1136.45 138
1136.53 133
1136.60 125
1136.68 114
1136.76 100
1136.83 87
1136.91 75
1136.99 66
1137.07 61
1137.14 58
1137.22 59
1137.30 61
1137.38 65
1137.45 69
1137.53 74
1137.61 78
1137.68 82
1137.76 86
1137.84 89
1137.92 92
1137.99 93
1138.07 93
1138.15 92
1138.23 89
1138.30 85
1138.38 82
1138.46 78
1138.54 76
1138.61 76
1138.69 79
1138.77 84
1138.84 91
1138.92 100
1139.00 108
1139.08 116
1139.15 123
1139.23 127
1139.31 129
1139.39 129
1139.46 129
1139.54 129
1139.62 129
1139.70 131
1139.77 134
1139.85 138
1139.93 140
1140.01 142
1140.08 140
1140.16 136
1140.24 130
1140.31 123
1140.39 116
1140.47 112
1140.55 110
1140.62 110
1140.70 111
1140.78 111
1140.86 110
1140.93 106
1141.01 101
1141.09 94
1141.17 86
1141.24 79
1141.32 73
1141.40 67
1141.48 63
1141.55 59
1141.63 56
1141.71 55
1141.79 56
1141.86 60
1141.94 65
1142.02 71
1142.10 78
1142.17 84
1142.25 89
1142.33 92
1142.41 94
1142.48 97
1142.56 99
1142.64 103
1142.72 108
1142.79 114
1142.87 120
1142.95 124
1143.03 127
1143.10 126
1143.18 124
1143.26 119
1143.34 112
1143.41 107
1143.49 102
1143.57 99
1143.65 99
1143.72 102
1143.80 105
1143.88 107
1143.96 108
1144.03 106
1144.11 100
1144.19 91
1144.27 80
1144.34 69
1144.42 60
1144.50 54
1144.58 52
1144.65 53
1144.73 55
1144.81 56
1144.89 57
1144.96 55
1145.04 53
1145.12 49
1145.20 46
1145.27 43
1145.35 41
1145.43 39
1145.51 39
1145.58 39
1145.66 39
1145.74 39
1145.82 40
1145.89 41
1145.97 41
1146.05 40
1146.13 37
1146.20 33
1146.28 28
1146.36 21
1146.44 14
1146.51 6
1146.59 0
1146.67 0
1146.75 0
1146.83 0
1146.90 0
1146.98 0
1147.06 0
1147.14 0
1147.21 2
1147.29 12
1147.37 21
1147.45 28
1147.52 33
1147.60 36
1147.68 37
1147.76 36
1147.83 34
1147.91 32
1147.99 29
1148.07 27
1148.14 24
1148.22 21
1148.30 18
1148.38 15
1148.46 12
1148.53 9
1148.61 7
1148.69 8
1148.77 12
1148.84 19
1148.92 30
1149.00 43
1149.08 57
1149.15 71
1149.23 83
1149.31 93
1149.39 99
1149.47 102
1149.54 101
1149.62 96
1149.70 88
1149.78 78
1149.85 69
1149.93 63
1150.01 60
1150.09 61
1150.17 66
1150.24 74
1150.32 84
1150.40 94
1150.48 103
1150.55 109
1150.63 112
1150.71 111
1150.79 109
1150.86 104
1150.94 99
1151.02 93
1151.10 89
1151.18 87
1151.25 88
1151.33 90
1151.41 93
1151.49 96
1151.56 98
1151.64 97
1151.72 94
1151.80 88
1151.88 82
1151.95 76
1152.03 73
1152.11 74
1152.19 79
1152.26 87
1152.34 97
1152.42 107
1152.50 115
1152.58 120
1152.65 123
1152.73 123
1152.81 122
1152.89 121
1152.96 121
1153.04 123
1153.12 126
1153.20 129
1153.28 132
1153.35 133
1153.43 132
1153.51 131
1153.59 128
1153.67 125
1153.74 121
1153.82 117
1153.90 114
1153.98 110
1154.05 105
1154.13 99
1154.21 91
1154.29 82
1154.37 72
1154.44 61
1154.52 49
1154.60 39
1154.68 31
1154.76 28
1154.83 29
1154.91 34
1154.99 42
1155.07 50
1155.15 58
1155.22 64
1155.30 65
1155.38 63
1155.46 59
1155.53 53
1155.61 48
1155.69 44
1155.77 43
1155.85 43
1155.92 45
1156.00 49
1156.08 54
1156.16 60
1156.24 67
1156.31 75
1156.39 83
1156.47 90
1156.55 96
1156.63 99
1156.70 99
1156.78 96
1156.86 89
1156.94 80
1157.02 70
1157.09 60
1157.17 52
1157.25 45
1157.33 40
1157.41 37
1157.48 37
1157.56 38
1157.64 41
1157.72 44
1157.80 48
1157.87 52
1157.95 56
1158.03 60
1158.11 64
1158.19 65
1158.26 65
1158.34 63
1158.42 58
1158.50 51
1158.58 43
1158.65 36
1158.73 29
1158.81 25
1158.89 22
1158.97 21
1159.04 22
1159.12 23
1159.20 25
1159.28 28
1159.36 32
1159.43 36
1159.51 41
1159.59 47
1159.67 52
1159.75 56
1159.82 58
1159.90 58
1159.98 56
1160.06 54
1160.14 51
1160.21 50
1160.29 52
1160.37 55
1160.45 61
1160.53 67
1160.60 73
1160.68 77
1160.76 79
1160.84 79
1160.92 75
1160.99 69
1161.07 61
1161.15 52
1161.23 44
1161.31 36
1161.39 31
1161.46 29
1161.54 30
1161.62 34
1161.70 41
1161.78 49
1161.85 58
1161.93 66
1162.01 73
1162.09 77
1162.17 78
1162.24 76
1162.32 73
1162.40 68
1162.48 63
1162.56 58
1162.64 53
1162.71 49
1162.79 45
1162.87 42
1162.95 39
1163.03 38
1163.10 39
1163.18 42
1163.26 46
1163.34 50
1163.42 54
1163.50 58
1163.57 59
1163.65 58
1163.73 56
1163.81 53
1163.89 51
1163.96 49
1164.04 49
1164.12 52
1164.20 56
1164.28 60
1164.36 63
1164.43 64
1164.51 63
1164.59 59
1164.67 53
1164.75 45
1164.82 37
1164.90 30
1164.98 23
1165.06 17
1165.14 11
1165.22 5
1165.29 0
1165.37 0
1165.45 0
1165.53 0
1165.61 0
1165.69 0
1165.76 0
1165.84 0
1165.92 1
1166.00 10
1166.08 19
1166.15 27
1166.23 35
1166.31 41
1166.39 46
1166.47 49
1166.55 49
1166.62 49
1166.70 46
1166.78 42
1166.86 37
1166.94 31
1167.02 26
1167.09 21
1167.17 17
1167.25 15
1167.33 15
1167.41 18
1167.49 22
1167.56 28
1167.64 34
1167.72 38
1167.80 41
1167.88 40
1167.96 35
1168.03 27
1168.11 18
1168.19 8
1168.27 0
1168.35 0
1168.43 0
1168.50 0
1168.58 4
1168.66 11
1168.74 17
1168.82 21
1168.90 21
1168.97 19
1169.05 14
1169.13 10
1169.21 9
1169.29 11
1169.37 17
1169.44 26
1169.52 36
1169.60 45
1169.68 52
1169.76 55
1169.84 56
1169.91 55
1169.99 55
1170.07 54
1170.15 54
1170.23 54
1170.31 54
1170.38 54
1170.46 53
1170.54 53
1170.62 52
1170.70 51
1170.78 50
1170.86 49
1170.93 47
1171.01 43
1171.09 38
1171.17 32
1171.25 27
1171.33 22
1171.40 18
1171.48 16
1171.56 15
1171.64 17
1171.72 19
1171.80 23
1171.88 27
1171.95 32
1172.03 36
1172.11 41
1172.19 45
1172.27 48
1172.35 50
1172.42 53
1172.50 54
1172.58 54
1172.66 53
1172.74 50
1172.82 46
1172.90 42
1172.97 39
1173.05 37
1173.13 37
1173.21 39
1173.29 43
1173.37 49
1173.44 56
1173.52 62
1173.60 67
1173.68 71
1173.76 72
1173.84 71
1173.92 70
1173.99 68
1174.07 67
1174.15 68
1174.23 70
1174.31 73
1174.39 77
1174.47 80
1174.54 82
1174.62 81
1174.70 78
1174.78 73
1174.86 68
1174.94 63
1175.02 60
1175.09 59
1175.17 60
1175.25 61
1175.33 62
1175.41 61
1175.49 57
1175.57 51
1175.64 45
1175.72 38
1175.80 33
1175.88 30
1175.96 28
1176.04 28
1176.12 28
1176.19 26
1176.27 23
1176.35 18
1176.43 10
1176.51 2
1176.59 0
1176.67 0
1176.74 0
1176.82 0
1176.90 0
1176.98 0
1177.06 0
1177.14 0
1177.22 9
1177.30 18
1177.37 25
1177.45 31
1177.53 37
1177.61 42
1177.69 46
1177.77 50
1177.85 53
1177.92 55
1178.00 56
1178.08 56
1178.16 56
1178.24 57
1178.32 58
1178.40 61
1178.47 64
1178.55 66
1178.63 69
1178.71 70
1178.79 71
1178.87 70
1178.95 69
1179.03 68
1179.10 66
1179.18 64
1179.26 60
1179.34 54
1179.42 48
1179.50 40
1179.58 32
1179.66 26
1179.73 21
1179.81 19
1179.89 21
1179.97 24
1180.05 29
1180.13 36
1180.21 45
1180.29 55
1180.36 66
1180.44 79
1180.52 93
1180.60 107
1180.68 119
1180.76 127
1180.84 131
1180.92 129
1180.99 123
1181.07 113
1181.15 101
1181.23 89
1181.31 77
1181.39 67
1181.47 60
1181.55 56
1181.62 56
1181.70 60
1181.78 66
1181.86 76
1181.94 87
1182.02 98
1182.10 106
1182.18 111
1182.25 112
1182.33 108
1182.41 99
1182.49 87
1182.57 73
1182.65 60
1182.73 48
1182.81 38
1182.89 32
1182.96 29
1183.04 27
1183.12 25
1183.20 22
1183.28 17
1183.36 10
1183.44 2
1183.52 0
1183.59 0
1183.67 0
1183.75 0
1183.83 0
1183.91 0
1183.99 0
1184.07 0
1184.15 9
1184.23 18
1184.30 25
1184.38 32
1184.46 39
1184.54 44
1184.62 48
1184.70 52
1184.78 54
1184.86 54
1184.94 53
1185.01 49
1185.09 42
1185.17 33
1185.25 23
1185.33 13
1185.41 6
1185.49 3
1185.57 5
1185.65 11
1185.72 20
1185.80 30
1185.88 40
1185.96 47
1186.04 51
1186.12 51
1186.20 48
1186.28 42
1186.36 34
1186.43 26
1186.51 19
1186.59 12
1186.67 9
1186.75 8
1186.83 11
1186.91 16
1186.99 21
1187.07 27
1187.15 30
1187.22 32
1187.30 31
1187.38 30
1187.46 30
1187.54 32
1187.62 37
1187.70 44
1187.78 52
1187.86 60
1187.94 66
1188.01 69
1188.09 69
1188.17 66
1188.25 62
1188.33 56
1188.41 51
1188.49 47
1188.57 44
1188.65 43
1188.73 45
1188.80 48
1188.88 52
1188.96 56
1189.04 60
1189.12 62
1189.20 62
1189.28 60
1189.36 56
1189.44 53
1189.52 50
1189.59 48
1189.67 49
1189.75 51
1189.83 56
1189.91 61
1189.99 68
1190.07 75
1190.15 82
1190.23 88
1190.31 95
1190.39 100
1190.46 105
1190.54 109
1190.62 113
1190.70 116
1190.78 119
1190.86 121
1190.94 123
1191.02 125
1191.10 127
1191.18 129
1191.26 133
1191.33 137
1191.41 141
1191.49 144
1191.57 144
1191.65 140
1191.73 133
1191.81 124
1191.89 114
1191.97 104
1192.05 98
1192.13 95
1192.20 94
1192.28 96
1192.36 98
1192.44 98
1192.52 97
1192.60 93
1192.68 88
1192.76 81
1192.84 73
1192.92 64
1193.00 55
1193.08 47
1193.15 40
1193.23 36
1193.31 35
1193.39 37
1193.47 43
1193.55 52
1193.63 62
1193.71 72
1193.79 80
1193.87 85
1193.95 87
1194.03 86
1194.10 84
1194.18 81
1194.26 80
1194.34 80
1194.42 80
1194.50 79
1194.58 77
1194.66 71
1194.74 64
1194.82 54
1194.90 43
1194.98 33
1195.06 26
1195.13 22
1195.21 23
1195.29 28
1195.37 35
1195.45 45
1195.53 54
1195.61 63
1195.69 71
1195.77 77
1195.85 82
1195.93 85
1196.01 86
1196.09 85
1196.16 81
1196.24 76
1196.32 70
1196.40 63
1196.48 57
1196.56 52
1196.64 47
1196.72 43
1196.80 40
1196.88 37
1196.96 34
1197.04 33
1197.12 31
1197.20 31
1197.27 30
1197.35 28
1197.43 25
1197.51 20
1197.59 14
1197.67 8
1197.75 2
1197.83 0
1197.91 0
1197.99 0
1198.07 0
1198.15 0
1198.23 0
1198.31 0
1198.39 0
1198.46 0
1198.54 1
1198.62 4
1198.70 8
1198.78 12
1198.86 18
1198.94 25
1199.02 33
1199.10 41
1199.18 49
1199.26 55
1199.34 58
1199.42 58
1199.50 56
1199.58 50
1199.66 42
1199.73 33
1199.81 23
1199.89 14
1199.97 5
1200.05 0
1200.13 0
1200.21 0
1200.29 0
1200.37 0
1200.45 0
1200.53 0
1200.61 0
1200.69 0
1200.77 8
1200.85 19
1200.93 32
1201.01 46
1201.08 59
1201.16 70
1201.24 78
1201.32 83
1201.40 82
1201.48 78
1201.56 69
1201.64 58
1201.72 47
1201.80 37
1201.88 31
1201.96 30
1202.04 33
1202.12 40
1202.20 50
1202.28 60
1202.36 70
1202.44 79
1202.51 85
1202.59 90
1202.67 94
1202.75 97
1202.83 99
1202.91 99
1202.99 96
1203.07 90
1203.15 82
1203.23 71
1203.31 60
1203.39 48
1203.47 39
1203.55 32
1203.63 28
1203.71 26
1203.79 26
1203.87 25
1203.95 23
1204.03 21
1204.10 20
1204.18 18
1204.26 18
1204.34 19
1204.42 21
1204.50 24
1204.58 27
1204.66 30
1204.74 33
1204.82 36
1204.90 38
1204.98 39
1205.06 40
1205.14 40
1205.22 40
1205.30 38
1205.38 37
1205.46 36
1205.54 35
1205.62 34
1205.70 33
1205.78 32
1205.86 30
1205.93 28
1206.01 25
1206.09 23
1206.17 21
1206.25 20
1206.33 20
1206.41 23
1206.49 27
1206.57 32
1206.65 38
1206.73 44
1206.81 48
1206.89 51
1206.97 52
1207.05 49
1207.13 43
1207.21 35
1207.29 27
1207.37 17
1207.45 9
1207.53 3
1207.61 0
1207.69 0
1207.77 0
1207.85 0
1207.93 2
1208.01 3
1208.08 5
1208.16 5
1208.24 5
1208.32 6
1208.40 7
1208.48 8
1208.56 9
1208.64 8
1208.72 5
1208.80 1
1208.88 0
1208.96 0
1209.04 0
1209.12 0
1209.20 0
1209.28 0
1209.36 2
1209.44 10
1209.52 19
1209.60 28
1209.68 37
1209.76 45
1209.84 54
1209.92 62
1210.00 69
1210.08 75
1210.16 82
1210.24 89
1210.32 97
1210.40 105
1210.48 114
1210.56 124
1210.64 133
1210.71 141
1210.79 149
1210.87 155
1210.95 162
1211.03 169
1211.11 176
1211.19 183
1211.27 189
1211.35 193
1211.43 194
1211.51 194
1211.59 192
1211.67 190
1211.75 190
1211.83 192
1211.91 197
1211.99 206
1212.07 217
1212.15 229
1212.23 240
1212.31 249
1212.39 253
1212.47 253
1212.55 246
1212.63 235
1212.71 222
1212.79 209
1212.87 197
1212.95 189
1213.03 184
1213.11 183
1213.19 183
1213.27 184
1213.35 183
1213.43 179
1213.51 172
1213.59 162
1213.67 149
1213.75 135
1213.83 119
1213.91 104
1213.99 91
1214.07 79
1214.15 70
1214.23 65
1214.31 64
1214.39 67
1214.47 73
1214.55 82
1214.63 93
1214.71 105
1214.79 117
1214.87 128
1214.95 137
1215.03 143
1215.11 146
1215.18 147
1215.26 147
1215.34 146
1215.42 145
1215.50 144
1215.58 144
1215.66 144
1215.74 146
1215.82 148
1215.90 154
1215.98 160
1216.06 168
1216.14 174
1216.22 178
1216.30 177
1216.38 171
1216.46 158
1216.54 142
1216.62 123
1216.70 104
1216.78 89
1216.86 77
1216.94 70
1217.02 69
1217.10 71
1217.18 74
1217.26 76
1217.34 76
1217.42 74
1217.50 70
1217.58 65
1217.66 60
1217.74 56
1217.82 52
1217.90 49
1217.98 44
1218.06 38
1218.14 32
1218.22 25
1218.30 19
1218.38 17
1218.46 18
1218.54 25
1218.62 34
1218.70 46
1218.78 58
1218.86 69
1218.94 79
1219.02 85
1219.10 89
1219.18 90
1219.26 89
1219.34 85
1219.42 79
1219.50 72
1219.58 65
1219.66 59
1219.74 55
1219.82 53
1219.90 53
1219.98 55
1220.06 57
1220.14 57
1220.22 57
1220.30 54
1220.38 51
1220.46 49
1220.54 47
1220.62 48
1220.70 52
1220.78 58
1220.86 64
1220.94 68
1221.02 68
1221.10 63
1221.18 55
1221.26 43
1221.34 29
1221.42 17
1221.50 9
1221.58 6
1221.67 8
1221.75 14
1221.83 23
1221.91 32
1221.99 40
1222.07 44
1222.15 43
1222.23 38
1222.31 29
1222.39 16
1222.47 2
1222.55 0
1222.63 0
1222.71 0
1222.79 0
1222.87 0
1222.95 0
1223.03 0
1223.11 0
1223.19 14
1223.27 28
1223.35 44
1223.43 59
1223.51 72
1223.59 82
1223.67 88
1223.75 89
1223.83 84
1223.91 76
1223.99 66
1224.07 54
1224.15 42
1224.23 32
1224.31 22
1224.39 15
1224.47 11
1224.55 11
1224.63 15
1224.71 22
1224.79 32
1224.87 42
1224.95 50
1225.03 54
1225.11 53
1225.19 48
1225.27 40
1225.35 33
1225.43 26
1225.51 23
1225.59 24
1225.67 28
1225.75 34
1225.83 43
1225.91 51
1225.99 60
1226.08 68
1226.16 75
1226.24 81
1226.32 88
1226.40 94
1226.48 100
1226.56 105
1226.64 111
1226.72 117
1226.80 124
1226.88 132
1226.96 141
1227.04 153
1227.12 165
1227.20 177
1227.28 188
1227.36 196
1227.44 199
1227.52 198
1227.60 194
1227.68 187
1227.76 179
1227.84 170
1227.92 162
1228.00 155
1228.08 150
1228.16 146
1228.24 144
1228.32 142
1228.40 142
1228.48 143
1228.56 145
1228.64 147
1228.72 148
1228.81 148
1228.89 148
1228.97 145
1229.05 141
1229.13 136
1229.21 131
1229.29 127
1229.37 124
1229.45 123
1229.53 124
1229.61 127
1229.69 133
1229.77 141
1229.85 151
1229.93 164
1230.01 178
1230.09 193
1230.17 208
1230.25 219
1230.33 226
1230.41 227
1230.49 222
1230.57 209
1230.65 193
1230.73 174
1230.81 157
1230.89 143
1230.98 135
1231.06 133
1231.14 135
1231.22 139
1231.30 141
1231.38 140
1231.46 134
1231.54 123
1231.62 107
1231.70 88
1231.78 70
1231.86 56
1231.94 47
1232.02 45
1232.10 51
1232.18 62
1232.26 78
1232.34 95
1232.42 111
1232.50 125
1232.58 136
1232.66 143
1232.75 147
1232.83 148
1232.91 150
1232.99 152
1233.07 156
1233.15 161
1233.23 167
1233.31 173
1233.39 178
1233.47 182
1233.55 186
1233.63 187
1233.71 187
1233.79 186
1233.87 181
1233.95 174
1234.03 163
1234.11 149
1234.19 133
1234.27 116
1234.35 100
1234.44 84
1234.52 70
1234.60 57
1234.68 46
1234.76 37
1234.84 32
1234.92 32
1235.00 37
1235.08 48
1235.16 63
1235.24 80
1235.32 97
1235.40 111
1235.48 122
1235.56 129
1235.64 131
1235.72 130
1235.80 126
1235.89 120
1235.97 112
1236.05 102
1236.13 92
1236.21 81
1236.29 71
1236.37 62
1236.45 58
1236.53 56
1236.61 58
1236.69 64
1236.77 70
1236.85 78
1236.93 84
1237.01 89
1237.09 91
1237.17 90
1237.26 86
1237.34 78
1237.42 68
1237.50 55
1237.58 41
1237.66 25
1237.74 10
1237.82 0
1237.90 0
1237.98 0
1238.06 0
1238.14 0
1238.22 0
1238.30 3
1238.38 11
1238.47 17
1238.55 17
1238.63 14
1238.71 9
1238.79 4
1238.87 1
1238.95 1
1239.03 2
1239.11 4
1239.19 6
1239.27 4
1239.35 1
1239.43 0
1239.51 0
1239.59 0
1239.68 0
1239.76 0
1239.84 0
1239.92 4
1240.00 7
1240.08 7
1240.16 6
1240.24 3
1240.32 1
1240.40 1
1240.48 2
1240.56 6
1240.64 11
1240.72 17
1240.81 21
1240.89 23
1240.97 22
1241.05 18
1241.13 14
1241.21 11
1241.29 11
1241.37 14
1241.45 22
1241.53 32
1241.61 43
1241.69 52
1241.77 55
1241.85 51
1241.94 41
1242.02 26
1242.10 10
1242.18 0
1242.26 0
1242.34 0
1242.42 3
1242.50 21
1242.58 43
1242.66 64
1242.74 82
1242.82 95
1242.91 101
1242.99 102
1243.07 99
1243.15 94
1243.23 86
1243.31 78
1243.39 70
1243.47 62
1243.55 55
1243.63 52
1243.71 52
1243.79 55
1243.87 62
1243.96 72
1244.04 82
1244.12 91
1244.20 97
1244.28 99
1244.36 97
1244.44 91
1244.52 82
1244.60 70
1244.68 57
1244.76 43
1244.85 29
1244.93 18
1245.01 9
1245.09 3
1245.17 2
1245.25 3
1245.33 5
1245.41 7
1245.49 8
1245.57 6
1245.65 2
1245.73 0
1245.82 0
1245.90 1
1245.98 9
1246.06 22
1246.14 39
1246.22 57
1246.30 73
1246.38 85
1246.46 94
1246.54 98
1246.62 98
1246.71 95
1246.79 91
1246.87 86
1246.95 82
1247.03 78
1247.11 75
1247.19 72
1247.27 72
1247.35 74
1247.43 78
1247.52 86
1247.60 99
1247.68 114
1247.76 132
1247.84 150
1247.92 167
1248.00 181
1248.08 191
1248.16 197
1248.24 199
1248.32 198
1248.41 197
1248.49 196
1248.57 195
1248.65 194
1248.73 193
1248.81 191
1248.89 189
1248.97 185
1249.05 181
1249.13 178
1249.22 180
1249.30 185
1249.38 195
1249.46 210
1249.54 227
1249.62 244
1249.70 261
1249.78 274
1249.86 284
1249.94 288
1250.03 289
1250.11 285
1250.19 277
1250.27 266
1250.35 252
1250.43 235
1250.51 216
1250.59 197
1250.67 179
1250.76 163
1250.84 152
1250.92 146
1251.00 143
1251.08 144
1251.16 145
1251.24 146
1251.32 148
1251.40 149
1251.48 151
1251.57 155
1251.65 161
1251.73 170
1251.81 181
1251.89 194
1251.97 208
1252.05 221
1252.13 235
1252.21 249
1252.30 262
1252.38 275
1252.46 286
1252.54 296
1252.62 302
1252.70 304
1252.78 300
1252.86 289
1252.94 274
1253.03 254
1253.11 233
1253.19 212
1253.27 194
1253.35 181
1253.43 174
1253.51 171
1253.59 173
1253.67 175
1253.76 176
1253.84 176
1253.92 172
1254.00 166
1254.08 160
1254.16 155
1254.24 153
1254.32 153
1254.41 157
1254.49 163
1254.57 171
1254.65 177
1254.73 182
1254.81 183
1254.89 179
1254.97 169
1255.05 155
1255.14 138
1255.22 119
1255.30 103
1255.38 92
1255.46 88
1255.54 94
1255.62 110
1255.70 134
1255.79 164
1255.87 194
1255.95 221
1256.03 240
1256.11 250
1256.19 249
1256.27 240
1256.35 227
1256.44 211
1256.52 198
1256.60 190
1256.68 187
1256.76 189
1256.84 195
1256.92 204
1257.00 213
1257.09 220
1257.17 225
1257.25 224
1257.33 218
1257.41 207
1257.49 193
1257.57 178
1257.65 164
1257.74 151
1257.82 141
1257.90 133
1257.98 124
1258.06 114
1258.14 102
1258.22 88
1258.30 73
1258.39 59
1258.47 49
1258.55 40
1258.63 34
1258.71 29
1258.79 22
1258.87 13
1258.96 3
1259.04 0
1259.12 0
1259.20 0
1259.28 0
1259.36 0
1259.44 0
1259.52 0
1259.61 0
1259.69 7
1259.77 28
1259.85 47
1259.93 66
1260.01 81
1260.09 95
1260.18 106
1260.26 115
1260.34 123
1260.42 129
1260.50 136
1260.58 142
1260.66 149
1260.74 155
1260.83 162
1260.91 168
1260.99 171
1261.07 172
1261.15 171
1261.23 167
1261.31 161
1261.40 153
1261.48 146
1261.56 139
1261.64 133
1261.72 128
1261.80 124
1261.88 122
1261.97 121
1262.05 121
1262.13 119
1262.21 116
1262.29 111
1262.37 104
1262.45 95
1262.54 88
1262.62 83
1262.70 83
1262.78 88
1262.86 99
1262.94 114
1263.02 133
1263.11 152
1263.19 172
1263.27 190
1263.35 204
1263.43 213
1263.51 217
1263.59 215
1263.68 207
1263.76 193
1263.84 174
1263.92 153
1264.00 132
1264.08 113
1264.17 101
1264.25 95
1264.33 98
1264.41 106
1264.49 118
1264.57 131
1264.65 141
1264.74 147
1264.82 149
1264.90 146
1264.98 141
1265.06 134
1265.14 127
1265.22 121
1265.31 117
1265.39 114
1265.47 114
1265.55 115
1265.63 117
1265.71 120
1265.80 124
1265.88 126
1265.96 126
1266.04 125
1266.12 123
1266.20 121
1266.28 123
1266.37 129
1266.45 139
1266.53 154
1266.61 170
1266.69 185
1266.77 196
1266.86 201
1266.94 199
1267.02 190
1267.10 178
1267.18 163
1267.26 150
1267.35 139
1267.43 132
1267.51 128
1267.59 126
1267.67 126
1267.75 126
1267.83 125
1267.92 124
1268.00 122
1268.08 120
1268.16 116
1268.24 111
1268.32 105
1268.41 97
1268.49 89
1268.57 82
1268.65 75
1268.73 70
1268.81 67
1268.90 68
1268.98 71
1269.06 78
1269.14 88
1269.22 102
1269.30 118
1269.39 135
1269.47 154
1269.55 173
1269.63 191
1269.71 208
1269.79 224
1269.88 239
1269.96 252
1270.04 262
1270.12 267
1270.20 269
1270.28 265
1270.37 258
1270.45 250
1270.53 243
1270.61 238
1270.69 236
1270.77 236
1270.86 238
1270.94 238
1271.02 235
1271.10 229
1271.18 220
1271.26 208
1271.35 194
1271.43 179
1271.51 166
1271.59 153
1271.67 142
1271.76 132
1271.84 123
1271.92 117
1272.00 113
1272.08 111
1272.16 111
1272.25 113
1272.33 116
1272.41 120
1272.49 124
1272.57 127
1272.65 132
1272.74 138
1272.82 145
1272.90 154
1272.98 166
1273.06 179
1273.14 193
1273.23 205
1273.31 215
1273.39 221
1273.47 223
1273.55 221
1273.64 215
1273.72 208
1273.80 200
1273.88 193
1273.96 189
1274.04 186
1274.13 184
1274.21 183
1274.29 182
1274.37 181
1274.45 179
1274.54 177
1274.62 177
1274.70 179
1274.78 182
1274.86 187
1274.94 191
1275.03 195
1275.11 196
1275.19 194
1275.27 188
1275.35 177
1275.44 164
1275.52 148
1275.60 132
1275.68 117
1275.76 105
1275.85 98
1275.93 96
1276.01 98
1276.09 104
1276.17 109
1276.25 114
1276.34 114
1276.42 110
1276.50 103
1276.58 94
1276.66 84
1276.75 77
1276.83 72
1276.91 69
1276.99 68
1277.07 67
1277.16 65
1277.24 63
1277.32 60
1277.40 59
1277.48 59
1277.56 62
1277.65 66
1277.73 69
1277.81 69
1277.89 65
1277.97 57
1278.06 46
1278.14 35
1278.22 27
1278.30 25
1278.38 29
1278.47 39
1278.55 53
1278.63 68
1278.71 82
1278.79 94
1278.88 104
1278.96 112
1279.04 118
1279.12 123
1279.20 126
1279.29 127
1279.37 124
1279.45 117
1279.53 107
1279.61 94
1279.70 82
1279.78 72
1279.86 65
1279.94 62
1280.02 62
1280.11 64
1280.19 67
1280.27 68
1280.35 69
1280.43 70
1280.52 71
1280.60 76
1280.68 82
1280.76 89
1280.84 95
1280.93 99
1281.01 99
1281.09 95
1281.17 87
1281.25 78
1281.34 71
1281.42 67
1281.50 67
1281.58 70
1281.66 74
1281.75 76
1281.83 76
1281.91 70
1281.99 59
1282.07 45
1282.16 29
1282.24 13
1282.32 0
1282.40 0
1282.48 0
1282.57 0
1282.65 0
1282.73 0
1282.81 0
1282.90 0
1282.98 0
1283.06 11
1283.14 23
1283.22 35
1283.31 45
1283.39 55
1283.47 64
1283.55 71
1283.63 76
1283.72 77
1283.80 73
1283.88 66
1283.96 54
1284.04 39
1284.13 25
1284.21 13
1284.29 6
1284.37 3
1284.46 5
1284.54 9
1284.62 15
1284.70 21
1284.78 26
1284.87 29
1284.95 31
1285.03 33
1285.11 35
1285.19 37
1285.28 39
1285.36 41
1285.44 43
1285.52 45
1285.61 47
1285.69 49
1285.77 50
1285.85 51
1285.93 50
1286.02 48
1286.10 44
1286.18 38
1286.26 31
1286.35 24
1286.43 19
1286.51 16
1286.59 18
1286.67 23
1286.76 33
1286.84 45
1286.92 57
1287.00 66
1287.09 71
1287.17 68
1287.25 60
1287.33 47
1287.41 32
1287.50 18
1287.58 10
1287.66 9
1287.74 15
1287.83 26
1287.91 39
1287.99 53
1288.07 63
1288.15 69
1288.24 70
1288.32 66
1288.40 60
1288.48 53
1288.57 45
1288.65 36
1288.73 27
1288.81 17
1288.89 6
1288.98 0
1289.06 0
1289.14 0
1289.22 0
1289.31 0
1289.39 0
1289.47 0
1289.55 0
1289.64 15
1289.72 37
1289.80 58
1289.88 77
1289.96 91
1290.05 100
1290.13 105
1290.21 107
1290.29 106
1290.38 107
1290.46 109
1290.54 114
1290.62 122
1290.71 130
1290.79 137
1290.87 141
1290.95 142
1291.03 138
1291.12 130
1291.20 122
1291.28 114
1291.36 108
1291.45 105
1291.53 106
1291.61 109
1291.69 112
1291.78 114
1291.86 112
1291.94 106
1292.02 95
1292.11 81
1292.19 67
1292.27 54
1292.35 44
1292.44 39
1292.52 37
1292.60 38
1292.68 39
1292.76 38
1292.85 34
1292.93 28
1293.01 21
1293.09 15
1293.18 13
1293.26 15
1293.34 23
1293.42 35
1293.51 49
1293.59 63
1293.67 76
1293.75 86
1293.84 91
1293.92 92
1294.00 89
1294.08 82
1294.17 74
1294.25 65
1294.33 59
1294.41 56
1294.50 58
1294.58 63
1294.66 72
1294.74 82
1294.83 92
1294.91 101
1294.99 107
1295.07 110
1295.16 111
1295.24 110
1295.32 107
1295.40 103
1295.49 100
1295.57 97
1295.65 95
1295.73 96
1295.82 99
1295.90 105
1295.98 114
1296.06 125
1296.15 135
1296.23 142
1296.31 145
1296.39 142
1296.48 132
1296.56 117
1296.64 98
1296.72 78
1296.81 60
1296.89 46
1296.97 35
1297.05 29
1297.14 25
1297.22 22
1297.30 19
1297.38 14
1297.47 7
1297.55 0
1297.63 0
1297.71 0
1297.80 0
1297.88 0
1297.96 0
1298.04 0
1298.13 0
1298.21 5
1298.29 13
1298.37 20
1298.46 25
1298.54 29
1298.62 31
1298.70 32
1298.79 35
1298.87 37
1298.95 40
1299.04 41
1299.12 40
1299.20 36
1299.28 30
1299.37 23
1299.45 18
1299.53 17
1299.61 21
1299.70 31
1299.78 45
1299.86 60
1299.94 75
1300.03 86
1300.11 94
1300.19 98
1300.27 101
1300.36 103
1300.44 107
1300.52 113
1300.61 121
1300.69 129
1300.77 136
1300.85 139
1300.94 139
1301.02 135
1301.10 127
1301.18 116
1301.27 104
1301.35 91
1301.43 81
1301.51 73
1301.60 68
1301.68 66
1301.76 67
1301.85 71
1301.93 79
1302.01 88
1302.09 99
1302.18 108
1302.26 113
1302.34 112
1302.42 103
1302.51 86
1302.59 64
1302.67 40
1302.76 17
1302.84 0
1302.92 0
1303.00 0
1303.09 0
1303.17 0
1303.25 0
1303.33 0
1303.42 0
1303.50 0
1303.58 0
1303.67 1
1303.75 9
1303.83 20
1303.91 33
1304.00 46
1304.08 56
1304.16 64
1304.24 69
1304.33 72
1304.41 74
1304.49 76
1304.58 77
1304.66 77
1304.74 76
1304.82 71
1304.91 64
1304.99 54
1305.07 44
1305.16 36
1305.24 33
1305.32 35
1305.40 45
1305.49 62
1305.57 84
1305.65 106
1305.74 127
1305.82 143
1305.90 152
1305.98 153
1306.07 148
1306.15 140
1306.23 131
1306.31 123
1306.40 118
1306.48 116
1306.56 118
1306.65 121
1306.73 124
1306.81 125
1306.89 124
1306.98 119
1307.06 110
1307.14 98
1307.23 84
1307.31 68
1307.39 53
1307.47 41
1307.56 32
1307.64 28
1307.72 27
1307.81 28
1307.89 29
1307.97 28
1308.05 23
1308.14 13
1308.22 1
1308.30 0
1308.39 0
1308.47 0
1308.55 0
1308.64 0
1308.72 0
1308.80 0
1308.88 12
1308.97 26
1309.05 34
1309.13 34
1309.22 29
1309.30 19
1309.38 8
1309.46 1
1309.55 1
1309.63 10
1309.71 30
1309.80 59
1309.88 94
1309.96 131
1310.05 167
1310.13 198
1310.21 220
1310.29 233
1310.38 238
1310.46 234
1310.54 227
1310.63 219
1310.71 213
1310.79 212
1310.87 216
1310.96 223
1311.04 231
1311.12 237
1311.21 238
1311.29 234
1311.37 224
1311.46 211
1311.54 196
1311.62 182
1311.70 169
1311.79 157
1311.87 146
1311.95 134
1312.04 121
1312.12 108
1312.20 97
1312.29 89
1312.37 86
1312.45 88
1312.53 94
1312.62 102
1312.70 109
1312.78 115
1312.87 117
1312.95 116
1313.03 114
1313.12 109
1313.20 104
1313.28 98
1313.37 90
1313.45 80
1313.53 70
1313.61 59
1313.70 49
1313.78 38
1313.86 27
1313.95 16
1314.03 4
1314.11 0
1314.20 0
1314.28 0
1314.36 0
1314.45 0
1314.53 0
1314.61 0
1314.69 0
1314.78 11
1314.86 22
1314.94 31
1315.03 39
1315.11 46
1315.19 53
1315.28 62
1315.36 72
1315.44 82
1315.53 93
1315.61 104
1315.69 114
1315.78 123
1315.86 132
1315.94 141
1316.02 151
1316.11 161
1316.19 172
1316.27 181
1316.36 189
1316.44 194
1316.52 196
1316.61 195
1316.69 194
1316.77 193
1316.86 194
1316.94 195
1317.02 195
1317.11 194
1317.19 190
1317.27 183
1317.36 174
1317.44 165
1317.52 160
1317.60 159
1317.69 165
1317.77 174
1317.85 187
1317.94 198
1318.02 206
1318.10 207
1318.19 201
1318.27 188
1318.35 171
1318.44 152
1318.52 133
1318.60 117
1318.69 105
1318.77 98
1318.85 94
1318.94 91
1319.02 89
1319.10 85
1319.19 79
1319.27 72
1319.35 64
1319.44 57
1319.52 53
1319.60 53
1319.69 57
1319.77 66
1319.85 78
1319.94 91
1320.02 105
1320.10 117
1320.19 125
1320.27 129
1320.35 131
1320.43 130
1320.52 130
1320.60 130
1320.68 130
1320.77 130
1320.85 128
1320.93 122
1321.02 111
1321.10 98
1321.18 84
1321.27 72
1321.35 64
1321.43 63
1321.52 67
1321.60 75
1321.68 83
1321.77 88
1321.85 89
1321.93 84
1322.02 76
1322.10 65
1322.18 55
1322.27 48
1322.35 43
1322.43 42
1322.52 44
1322.60 47
1322.68 50
1322.77 52
1322.85 52
1322.93 51
1323.02 50
1323.10 48
1323.18 45
1323.27 43
1323.35 40
1323.43 38
1323.52 35
1323.60 31
1323.68 28
1323.77 26
1323.85 25
1323.94 27
1324.02 31
1324.10 36
1324.19 44
1324.27 50
1324.35 55
1324.44 57
1324.52 57
1324.60 53
1324.69 47
1324.77 38
1324.85 29
1324.94 20
1325.02 11
1325.10 3
1325.19 0
1325.27 0
1325.35 0
1325.44 0
1325.52 0
1325.60 0
1325.69 0
1325.77 0
1325.85 7
1325.94 23
1326.02 38
1326.10 49
1326.19 55
1326.27 54
1326.35 50
1326.44 43
1326.52 37
1326.61 34
1326.69 35
1326.77 39
1326.86 45
1326.94 53
1327.02 63
1327.11 72
1327.19 82
1327.27 92
1327.36 101
1327.44 110
1327.52 117
1327.61 122
1327.69 126
1327.77 130
1327.86 135
1327.94 142
1328.02 151
1328.11 163
1328.19 174
1328.28 182
1328.36 185
1328.44 183
1328.53 173
1328.61 159
1328.69 142
1328.78 125
1328.86 111
1328.94 103
1329.03 103
1329.11 108
1329.19 118
1329.28 130
1329.36 141
1329.44 148
1329.53 151
1329.61 150
1329.70 147
1329.78 144
1329.86 145
1329.95 149
1330.03 159
1330.11 172
1330.20 186
1330.28 200
1330.36 211
1330.45 218
1330.53 221
1330.62 221
1330.70 220
1330.78 219
1330.87 219
1330.95 222
1331.03 226
1331.12 231
1331.20 236
1331.28 239
1331.37 239
1331.45 236
1331.53 229
1331.62 219
1331.70 206
1331.79 191
1331.87 173
1331.95 153
1332.04 133
1332.12 114
1332.20 98
1332.29 84
1332.37 75
1332.45 71
1332.54 70
1332.62 71
1332.71 73
1332.79 75
1332.87 74
1332.96 73
1333.04 71
1333.12 71
1333.21 75
1333.29 85
1333.38 101
1333.46 123
1333.54 145
1333.63 166
1333.71 182
1333.79 191
1333.88 193
1333.96 189
1334.04 184
1334.13 180
1334.21 178
1334.30 179
1334.38 180
1334.46 180
1334.55 176
1334.63 168
1334.71 155
1334.80 142
1334.88 130
1334.97 121
1335.05 120
1335.13 126
1335.22 140
1335.30 159
1335.38 180
1335.47 200
1335.55 215
1335.64 223
1335.72 223
1335.80 216
1335.89 204
1335.97 192
1336.05 184
1336.14 182
1336.22 189
1336.31 203
1336.39 221
1336.47 239
1336.56 255
1336.64 265
1336.73 268
1336.81 266
1336.89 258
1336.98 246
1337.06 230
1337.14 213
1337.23 194
1337.31 174
1337.40 153
1337.48 133
1337.56 115
1337.65 100
1337.73 89
1337.81 81
1337.90 77
1337.98 76
1338.07 79
1338.15 83
1338.23 91
1338.32 99
1338.40 109
1338.49 118
1338.57 126
1338.65 134
1338.74 140
1338.82 144
1338.90 148
1338.99 149
1339.07 148
1339.16 146
1339.24 143
1339.32 138
1339.41 132
1339.49 127
1339.58 125
1339.66 125
1339.74 128
1339.83 133
1339.91 140
1340.00 146
1340.08 151
1340.16 154
1340.25 153
1340.33 150
1340.41 144
1340.50 137
1340.58 129
1340.67 120
1340.75 109
1340.83 97
1340.92 83
1341.00 68
1341.09 54
1341.17 41
1341.25 31
1341.34 25
1341.42 22
1341.51 21
1341.59 20
1341.67 18
1341.76 14
1341.84 7
1341.93 0
1342.01 0
1342.09 0
1342.18 0
1342.26 0
1342.35 0
1342.43 0
1342.51 7
1342.60 33
1342.68 63
1342.77 93
1342.85 120
1342.93 142
1343.02 158
1343.10 166
1343.19 168
1343.27 164
1343.35 156
1343.44 146
1343.52 135
1343.61 125
1343.69 119
1343.77 118
1343.86 124
1343.94 136
1344.03 152
1344.11 171
1344.19 188
1344.28 202
1344.36 211
1344.45 214
1344.53 214
1344.61 211
1344.70 207
1344.78 204
1344.87 201
1344.95 198
1345.03 195
1345.12 192
1345.20 188
1345.29 184
1345.37 178
1345.45 171
1345.54 160
1345.62 145
1345.71 124
1345.79 99
1345.87 72
1345.96 45
1346.04 20
1346.13 1
1346.21 0
1346.29 0
1346.38 0
1346.46 0
1346.55 0
1346.63 0
1346.72 0
1346.80 0
1346.88 10
1346.97 21
1347.05 29
1347.14 36
1347.22 41
1347.30 46
1347.39 52
1347.47 61
1347.56 73
1347.64 89
1347.72 107
1347.81 126
1347.89 143
1347.98 157
1348.06 166
1348.15 167
1348.23 161
1348.31 147
1348.40 130
1348.48 111
1348.57 96
1348.65 89
1348.73 92
1348.82 107
1348.90 131
1348.99 163
1349.07 196
1349.16 227
1349.24 254
1349.32 275
1349.41 290
1349.49 300
1349.58 306
1349.66 308
1349.74 308
1349.83 305
1349.91 299
1350.00 291
1350.08 281
1350.17 272
1350.25 262
1350.33 254
1350.42 246
1350.50 238
1350.59 229
1350.67 221
1350.76 214
1350.84 209
1350.92 208
1351.01 210
1351.09 215
1351.18 221
1351.26 226
1351.35 230
1351.43 232
1351.51 233
1351.60 235
1351.68 240
1351.77 247
1351.85 256
1351.93 265
1352.02 273
1352.10 278
1352.19 277
1352.27 271
1352.36 261
1352.44 245
1352.52 225
1352.61 201
1352.69 174
1352.78 145
1352.86 115
1352.95 88
1353.03 66
1353.12 52
1353.20 49
1353.28 55
1353.37 69
1353.45 88
1353.54 108
1353.62 126
1353.71 140
1353.79 150
1353.87 157
1353.96 164
1354.04 172
1354.13 182
1354.21 195
1354.30 208
1354.38 221
1354.46 234
1354.55 246
1354.63 255
1354.72 263
1354.80 270
1354.89 276
1354.97 279
1355.05 281
1355.14 280
1355.22 277
1355.31 271
1355.39 265
1355.48 257
1355.56 248
1355.65 238
1355.73 227
1355.81 212
1355.90 194
1355.98 173
1356.07 149
1356.15 126
1356.24 107
1356.32 94
1356.40 88
1356.49 91
1356.57 99
1356.66 111
1356.74 123
1356.83 134
1356.91 144
1357.00 153
1357.08 165
1357.16 180
1357.25 198
1357.33 219
1357.42 237
1357.50 252
1357.59 258
1357.67 256
1357.76 244
1357.84 226
1357.92 204
1358.01 182
1358.09 163
1358.18 148
1358.26 139
1358.35 135
1358.43 135
1358.52 137
1358.60 139
1358.69 141
1358.77 142
1358.85 143
1358.94 145
1359.02 151
1359.11 162
1359.19 179
1359.28 200
1359.36 225
1359.45 251
1359.53 274
1359.61 292
1359.70 305
1359.78 311
1359.87 311
1359.95 307
1360.04 301
1360.12 294
1360.21 288
1360.29 283
1360.38 280
1360.46 278
1360.54 276
1360.63 272
1360.71 266
1360.80 258
1360.88 249
1360.97 240
1361.05 233
1361.14 230
1361.22 232
1361.31 239
1361.39 250
1361.47 265
1361.56 278
1361.64 290
1361.73 296
1361.81 295
1361.90 287
1361.98 272
1362.07 250
1362.15 225
1362.24 199
1362.32 173
1362.40 152
1362.49 138
1362.57 132
1362.66 133
1362.74 140
1362.83 151
1362.91 162
1363.00 170
1363.08 173
1363.17 171
1363.25 164
1363.34 156
1363.42 148
1363.50 141
1363.59 137
1363.67 135
1363.76 136
1363.84 137
1363.93 138
1364.01 141
1364.10 146
1364.18 155
1364.27 167
1364.35 182
1364.44 199
1364.52 215
1364.61 228
1364.69 237
1364.77 239
1364.86 235
1364.94 227
1365.03 216
1365.11 206
1365.20 197
1365.28 193
1365.37 192
1365.45 195
1365.54 200
1365.62 207
1365.71 215
1365.79 223
1365.88 231
1365.96 240
1366.04 250
1366.13 260
1366.21 268
1366.30 273
1366.38 271
1366.47 259
1366.55 236
1366.64 203
1366.72 161
1366.81 115
1366.89 70
1366.98 30
1367.06 0
1367.15 0
1367.23 0
1367.32 0
1367.40 0
1367.49 0
1367.57 0
1367.65 0
1367.74 2
1367.82 11
1367.91 20
1367.99 28
1368.08 34
1368.16 39
1368.25 44
1368.33 52
1368.42 65
1368.50 83
1368.59 107
1368.67 136
1368.76 167
1368.84 197
1368.93 224
1369.01 246
1369.10 263
1369.18 272
1369.27 274
1369.35 271
1369.44 263
1369.52 253
1369.60 242
1369.69 234
1369.77 229
1369.86 229
1369.94 234
1370.03 244
1370.11 256
1370.20 270
1370.28 285
1370.37 299
1370.45 312
1370.54 325
1370.62 336
1370.71 346
1370.79 355
1370.88 361
1370.96 364
1371.05 365
1371.13 362
1371.22 357
1371.30 351
1371.39 343
1371.47 337
1371.56 332
1371.64 330
1371.73 331
1371.81 335
1371.90 342
1371.98 350
1372.07 357
1372.15 364
1372.24 367
1372.32 368
1372.41 367
1372.49 365
1372.58 360
1372.66 354
1372.74 345
1372.83 333
1372.91 317
1373.00 298
1373.08 274
1373.17 248
1373.25 221
1373.34 194
1373.42 167
1373.51 143
1373.59 121
1373.68 102
1373.76 86
1373.85 74
1373.93 66
1374.02 62
1374.10 61
1374.19 61
1374.27 60
1374.36 55
1374.44 45
1374.53 30
1374.61 9
1374.70 0
1374.78 0
1374.87 0
1374.95 0
1375.04 0
1375.12 0
1375.21 0
1375.29 0
1375.38 20
1375.46 41
1375.55 60
1375.63 77
1375.72 92
1375.80 106
1375.89 119
1375.97 130
1376.06 141
1376.14 149
1376.23 154
1376.31 156
1376.40 155
1376.48 151
1376.57 143
1376.65 134
1376.74 123
1376.82 111
1376.91 100
1376.99 89
1377.08 83
1377.16 81
1377.25 83
1377.33 90
1377.42 101
1377.50 114
1377.59 127
1377.67 139
1377.76 149
1377.84 156
1377.93 161
1378.01 165
1378.10 166
1378.18 165
1378.27 160
1378.36 153
1378.44 143
1378.53 132
1378.61 121
1378.70 112
1378.78 106
1378.87 101
1378.95 98
1379.04 95
1379.12 91
1379.21 84
1379.29 76
1379.38 66
1379.46 58
1379.55 51
1379.63 47
1379.72 46
1379.80 48
1379.89 53
1379.97 59
1380.06 64
1380.14 67
1380.23 68
1380.31 66
1380.40 61
1380.48 54
1380.57 45
1380.65 35
1380.74 26
1380.82 19
1380.91 14
1380.99 14
1381.08 19
1381.16 30
1381.25 45
1381.33 60
1381.42 73
1381.51 81
1381.59 82
1381.68 76
1381.76 65
1381.85 51
1381.93 38
1382.02 30
1382.10 29
1382.19 34
1382.27 44
1382.36 56
1382.44 68
1382.53 78
1382.61 82
1382.70 83
1382.78 82
1382.87 80
1382.95 81
1383.04 84
1383.12 90
1383.21 98
1383.29 106
1383.38 110
1383.47 111
1383.55 109
1383.64 106
1383.72 103
1383.81 103
1383.89 105
1383.98 110
1384.06 117
1384.15 124
1384.23 130
1384.32 134
1384.40 138
1384.49 140
1384.57 139
1384.66 133
1384.74 121
1384.83 103
1384.91 79
1385.00 51
1385.09 24
1385.17 2
1385.26 0
1385.34 0
1385.43 0
1385.51 17
1385.60 37
1385.68 56
1385.77 70
1385.85 77
1385.94 78
1386.02 73
1386.11 64
1386.19 50
1386.28 35
1386.37 17
1386.45 0
1386.54 0
1386.62 0
1386.71 0
1386.79 0
1386.88 0
1386.96 0
1387.05 0
1387.13 13
1387.22 26
1387.30 33
1387.39 36
1387.47 36
1387.56 35
1387.65 34
1387.73 35
1387.82 36
1387.90 37
1387.99 37
1388.07 34
1388.16 30
1388.24 23
1388.33 16
1388.41 10
1388.50 4
1388.58 0
1388.67 0
1388.76 0
1388.84 0
1388.93 0
1389.01 0
1389.10 0
1389.18 0
1389.27 0
1389.35 0
1389.44 5
1389.52 19
1389.61 37
1389.70 60
1389.78 85
1389.87 110
1389.95 132
1390.04 149
1390.12 159
1390.21 165
1390.29 166
1390.38 165
1390.46 164
1390.55 163
1390.64 161
1390.72 160
1390.81 157
1390.89 151
1390.98 144
1391.06 134
1391.15 123
1391.23 112
1391.32 102
1391.40 93
1391.49 84
1391.58 76
1391.66 67
1391.75 58
1391.83 47
1391.92 35
1392.00 23
1392.09 11
1392.17 4
1392.26 1
1392.35 5
1392.43 16
1392.52 33
1392.60 54
1392.69 77
1392.77 99
1392.86 117
1392.94 131
1393.03 142
1393.11 151
1393.20 159
1393.29 167
1393.37 175
1393.46 183
1393.54 190
1393.63 195
1393.71 198
1393.80 198
1393.88 197
1393.97 194
1394.06 191
1394.14 188
1394.23 186
1394.31 184
1394.40 182
1394.48 180
1394.57 178
1394.66 175
1394.74 170
1394.83 163
1394.91 152
1395.00 138
1395.08 120
1395.17 100
1395.25 80
1395.34 63
1395.43 51
1395.51 46
1395.60 49
1395.68 59
1395.77 73
1395.85 87
1395.94 100
1396.02 109
1396.11 114
1396.20 117
1396.28 118
1396.37 120
1396.45 124
1396.54 131
1396.62 139
1396.71 147
1396.80 155
1396.88 161
1396.97 167
1397.05 174
1397.14 181
1397.22 188
1397.31 194
1397.40 199
1397.48 198
1397.57 192
1397.65 178
1397.74 159
1397.82 136
1397.91 112
1398.00 89
1398.08 69
1398.17 56
1398.25 49
1398.34 47
1398.42 51
1398.51 59
1398.60 69
1398.68 81
1398.77 93
1398.85 104
1398.94 113
1399.02 121
1399.11 126
1399.20 128
1399.28 128
1399.37 124
1399.45 118
1399.54 110
1399.62 102
1399.71 95
1399.80 94
1399.88 97
1399.97 107
1400.05 122
1400.14 140
1400.22 157
1400.31 170
1400.40 176
1400.48 173
1400.57 162
1400.65 144
1400.74 122
1400.82 98
1400.91 76
1401.00 58
1401.08 45
1401.17 39
1401.25 40
1401.34 46
1401.43 54
1401.51 64
1401.60 70
1401.68 73
1401.77 72
1401.85 66
1401.94 60
1402.03 56
1402.11 56
1402.20 61
1402.28 70
1402.37 82
1402.45 91
1402.54 95
1402.63 92
1402.71 80
1402.80 61
1402.88 37
1402.97 13
1403.06 0
1403.14 0
1403.23 0
1403.31 0
1403.40 0
1403.49 0
1403.57 0
1403.66 0
1403.74 11
1403.83 22
1403.91 29
1404.00 34
1404.09 36
1404.17 35
1404.26 34
1404.34 32
1404.43 31
1404.52 31
1404.60 35
1404.69 42
1404.77 55
1404.86 73
1404.95 97
1405.03 127
1405.12 159
1405.20 191
1405.29 220
1405.37 243
1405.46 259
1405.55 266
1405.63 267
1405.72 265
1405.80 261
1405.89 259
1405.98 257
1406.06 256
1406.15 254
1406.23 250
1406.32 241
1406.41 229
1406.49 213
1406.58 194
1406.66 176
1406.75 159
1406.84 142
1406.92 125
1407.01 107
1407.09 86
1407.18 64
1407.27 42
1407.35 22
1407.44 6
1407.52 0
1407.61 0
1407.70 0
1407.78 2
1407.87 3
1407.95 1
1408.04 0
1408.13 0
1408.21 0
1408.30 0
1408.38 0
1408.47 8
1408.56 31
1408.64 57
1408.73 80
1408.81 98
1408.90 109
1408.99 110
1409.07 105
1409.16 95
1409.24 84
1409.33 73
1409.42 64
1409.50 57
1409.59 53
1409.67 50
1409.76 48
1409.85 47
1409.93 48
1410.02 52
1410.10 59
1410.19 70
1410.28 84
1410.36 97
1410.45 108
1410.53 114
1410.62 114
1410.71 108
1410.79 98
1410.88 87
1410.96 80
1411.05 79
1411.14 86
1411.22 101
1411.31 121
1411.40 143
1411.48 163
1411.57 177
1411.65 183
1411.74 180
1411.83 170
1411.91 155
1412.00 138
1412.08 120
1412.17 105
1412.26 92
1412.34 81
1412.43 70
1412.51 59
1412.60 47
1412.69 36
1412.77 27
1412.86 20
1412.95 16
1413.03 17
1413.12 21
1413.20 30
1413.29 42
1413.38 58
1413.46 76
1413.55 96
1413.63 116
1413.72 133
1413.81 144
1413.89 149
1413.98 148
1414.07 141
1414.15 131
1414.24 121
1414.32 113
1414.41 107
1414.50 103
1414.58 100
1414.67 95
1414.76 89
1414.84 81
1414.93 74
1415.01 70
1415.10 70
1415.19 75
1415.27 82
1415.36 90
1415.45 95
1415.53 96
1415.62 91
1415.70 81
1415.79 70
1415.88 61
1415.96 56
1416.05 56
1416.14 60
1416.22 65
1416.31 68
1416.39 66
1416.48 61
1416.57 54
1416.65 50
1416.74 51
1416.83 61
1416.91 77
1417.00 97
1417.08 116
1417.17 130
1417.26 134
1417.34 127
1417.43 111
1417.52 88
1417.60 63
1417.69 38
1417.77 16
1417.86 0
1417.95 0
1418.03 0
1418.12 0
1418.21 0
1418.29 0
1418.38 0
1418.46 0
1418.55 0
1418.64 2
1418.72 18
1418.81 38
1418.90 62
1418.98 88
1419.07 117
1419.16 144
1419.24 168
1419.33 188
1419.41 203
1419.50 214
1419.59 221
1419.67 227
1419.76 231
1419.85 235
1419.93 239
1420.02 241
1420.11 243
1420.19 242
1420.28 242
1420.36 243
1420.45 246
1420.54 253
1420.62 264
1420.71 278
1420.80 292
1420.88 306
1420.97 316
1421.06 321
1421.14 321
1421.23 316
1421.31 308
1421.40 301
1421.49 296
1421.57 295
1421.66 297
1421.75 303
1421.83 311
1421.92 319
1422.01 325
1422.09 329
1422.18 333
1422.27 337
1422.35 343
1422.44 351
1422.52 361
1422.61 372
1422.70 384
1422.78 392
1422.87 395
1422.96 391
1423.04 382
1423.13 369
1423.22 355
1423.30 342
1423.39 331
1423.48 325
1423.56 322
1423.65 320
1423.74 317
1423.82 308
1423.91 293
1423.99 272
1424.08 245
1424.17 216
1424.25 187
1424.34 163
1424.43 144
1424.51 132
1424.60 127
1424.69 128
1424.77 134
1424.86 144
1424.95 159
1425.03 177
1425.12 198
1425.21 222
1425.29 246
1425.38 268
1425.47 283
1425.55 288
1425.64 282
1425.72 265
1425.81 239
1425.90 209
1425.98 182
1426.07 163
1426.16 157
1426.24 164
1426.33 184
1426.42 210
1426.50 239
1426.59 264
1426.68 281
1426.76 290
1426.85 290
1426.94 283
1427.02 273
1427.11 259
1427.20 244
1427.28 227
1427.37 210
1427.46 190
1427.54 167
1427.63 143
1427.72 119
1427.80 96
1427.89 77
1427.98 64
1428.06 59
1428.15 61
1428.24 69
1428.32 82
1428.41 94
1428.50 104
1428.58 110
1428.67 111
1428.76 111
1428.84 112
1428.93 120
1429.02 135
1429.10 159
1429.19 188
1429.28 218
1429.36 243
1429.45 257
1429.54 257
1429.62 243
1429.71 217
1429.80 186
1429.88 154
1429.97 126
1430.06 105
1430.14 92
1430.23 82
1430.32 74
1430.40 64
1430.49 51
1430.58 34
1430.66 15
1430.75 0
1430.84 0
1430.92 0
1431.01 0
1431.10 0
1431.18 0
1431.27 0
1431.36 0
1431.44 0
1431.53 12
1431.62 24
1431.70 37
1431.79 49
1431.88 62
1431.96 74
1432.05 86
1432.14 97
1432.22 108
1432.31 120
1432.40 132
1432.48 145
1432.57 158
1432.66 171
1432.74 183
1432.83 193
1432.92 202
1433.00 207
1433.09 211
1433.18 212
1433.26 210
1433.35 207
1433.44 205
1433.52 203
1433.61 203
1433.70 206
1433.78 213
1433.87 223
1433.96 237
1434.04 252
1434.13 268
1434.22 282
1434.31 292
1434.39 297
1434.48 295
1434.57 289
1434.65 277
1434.74 263
1434.83 245
1434.91 227
1435.00 211
1435.09 198
1435.17 190
1435.26 186
1435.35 187
1435.43 191
1435.52 196
1435.61 198
1435.69 196
1435.78 187
1435.87 174
1435.95 158
1436.04 143
1436.13 131
1436.22 124
1436.30 125
1436.39 131
1436.48 141
1436.56 152
1436.65 162
1436.74 168
1436.82 169
1436.91 167
1437.00 162
1437.08 157
1437.17 156
1437.26 160
1437.34 171
1437.43 188
1437.52 208
1437.61 228
1437.69 244
1437.78 252
1437.87 251
1437.95 240
1438.04 220
1438.13 195
1438.21 169
1438.30 146
1438.39 128
1438.47 115
1438.56 105
1438.65 97
1438.74 86
1438.82 71
1438.91 52
1439.00 33
1439.08 16
1439.17 6
1439.26 7
1439.34 20
1439.43 44
1439.52 76
1439.60 111
1439.69 144
1439.78 172
1439.87 193
1439.95 205
1440.04 208
1440.13 204
1440.21 195
1440.30 184
1440.39 173
1440.47 163
1440.56 156
1440.65 152
1440.74 150
1440.82 148
1440.91 146
1441.00 142
1441.08 138
1441.17 134
1441.26 131
1441.34 129
1441.43 129
1441.52 130
1441.61 128
1441.69 123
1441.78 114
1441.87 99
1441.95 79
1442.04 57
1442.13 34
1442.21 14
1442.30 0
1442.39 0
1442.48 0
1442.56 0
1442.65 0
1442.74 1
1442.82 4
1442.91 4
1443.00 3
1443.09 0
1443.17 0
1443.26 0
1443.35 1
1443.43 6
1443.52 13
1443.61 21
1443.69 33
1443.78 46
1443.87 60
1443.96 74
1444.04 87
1444.13 97
1444.22 103
1444.30 106
1444.39 106
1444.48 106
1444.57 110
1444.65 119
1444.74 134
1444.83 153
1444.91 176
1445.00 200
1445.09 220
1445.18 235
1445.26 245
1445.35 249
1445.44 249
1445.52 247
1445.61 245
1445.70 244
1445.79 245
1445.87 248
1445.96 253
1446.05 258
1446.13 263
1446.22 264
1446.31 259
1446.40 248
1446.48 228
1446.57 200
1446.66 168
1446.74 133
1446.83 99
1446.92 72
1447.01 53
1447.09 44
1447.18 44
1447.27 50
1447.35 60
1447.44 70
1447.53 80
1447.62 88
1447.70 94
1447.79 98
1447.88 102
1447.96 104
1448.05 105
1448.14 102
1448.23 96
1448.31 85
1448.40 72
1448.49 59
1448.58 48
1448.66 42
1448.75 41
1448.84 47
1448.92 56
1449.01 67
1449.10 77
1449.19 82
1449.27 84
1449.36 81
1449.45 76
1449.54 69
1449.62 64
1449.71 62
1449.80 64
1449.88 69
1449.97 78
1450.06 90
1450.15 106
1450.23 126
1450.32 150
1450.41 178
1450.50 207
1450.58 235
1450.67 259
1450.76 275
1450.84 284
1450.93 284
1451.02 278
1451.11 268
1451.19 257
1451.28 246
1451.37 236
1451.46 224
1451.54 209
1451.63 192
1451.72 174
1451.80 156
1451.89 140
1451.98 126
1452.07 116
1452.15 109
1452.24 103
1452.33 97
1452.42 92
1452.50 89
1452.59 89
1452.68 93
1452.77 99
1452.85 106
1452.94 110
1453.03 109
1453.11 101
1453.20 87
1453.29 69
1453.38 50
1453.46 33
1453.55 18
1453.64 7
1453.73 0
1453.81 0
1453.90 0
1453.99 0
1454.08 0
1454.16 0
1454.25 0
1454.34 0
1454.43 4
1454.51 12
1454.60 17
1454.69 19
1454.78 18
1454.86 17
1454.95 19
1455.04 24
1455.13 35
1455.21 52
1455.30 72
1455.39 92
1455.47 111
1455.56 125
1455.65 133
1455.74 136
1455.82 133
1455.91 129
1456.00 125
1456.09 121
1456.17 119
1456.26 116
1456.35 112
1456.44 106
1456.52 96
1456.61 84
1456.70 71
1456.79 61
1456.87 55
1456.96 55
1457.05 58
1457.14 65
1457.22 69
1457.31 70
1457.40 64
1457.49 52
1457.57 35
1457.66 16
1457.75 0
1457.84 0
1457.92 0
1458.01 0
1458.10 0
1458.19 0
1458.27 0
1458.36 0
1458.45 0
1458.54 9
1458.62 27
1458.71 46
1458.80 64
1458.89 79
1458.97 89
1459.06 94
1459.15 94
1459.24 94
1459.32 92
1459.41 91
1459.50 89
1459.59 87
1459.67 83
1459.76 76
1459.85 68
1459.94 60
1460.03 52
1460.11 47
1460.20 44
1460.29 43
1460.38 43
1460.46 43
1460.55 41
1460.64 38
1460.73 32
1460.81 25
1460.90 17
1460.99 8
1461.08 0
1461.16 0
1461.25 0
1461.34 0
1461.43 0
1461.51 0
1461.60 0
1461.69 0
1461.78 0
1461.86 17
1461.95 39
1462.04 65
1462.13 93
1462.22 119
1462.30 142
1462.39 159
1462.48 169
1462.57 173
1462.65 171
1462.74 166
1462.83 160
1462.92 155
1463.00 151
1463.09 148
1463.18 145
1463.27 143
1463.35 141
1463.44 140
1463.53 139
1463.62 139
1463.71 140
1463.79 141
1463.88 140
1463.97 137
1464.06 132
1464.14 124
1464.23 115
1464.32 106
1464.41 97
1464.49 89
1464.58 81
1464.67 74
1464.76 68
1464.85 66
1464.93 69
1465.02 78
1465.11 93
1465.20 114
1465.28 135
1465.37 153
1465.46 163
1465.55 164
1465.64 154
1465.72 138
1465.81 118
1465.90 101
1465.99 87
1466.07 79
1466.16 75
1466.25 74
1466.34 71
1466.42 67
1466.51 62
1466.60 57
1466.69 54
1466.78 55
1466.86 61
1466.95 73
1467.04 89
1467.13 109
1467.21 130
1467.30 151
1467.39 170
1467.48 185
1467.57 196
1467.65 200
1467.74 199
1467.83 192
1467.92 183
1468.01 174
1468.09 166
1468.18 162
1468.27 161
1468.36 164
1468.44 168
1468.53 172
1468.62 175
1468.71 177
1468.80 178
1468.88 179
1468.97 181
1469.06 184
1469.15 187
1469.23 188
1469.32 186
1469.41 182
1469.50 174
1469.59 166
1469.67 159
1469.76 152
1469.85 148
1469.94 145
1470.03 144
1470.11 142
1470.20 137
1470.29 131
1470.38 121
1470.46 108
1470.55 91
1470.64 70
1470.73 46
1470.82 22
1470.90 1
1470.99 0
1471.08 0
1471.17 0
1471.26 0
1471.34 23
1471.43 50
1471.52 75
1471.61 96
1471.70 112
1471.78 124
1471.87 134
1471.96 145
1472.05 159
1472.14 176
1472.22 194
1472.31 210
1472.40 220
1472.49 221
1472.57 213
1472.66 198
1472.75 177
1472.84 153
1472.93 130
1473.01 109
1473.10 91
1473.19 74
1473.28 60
1473.37 47
1473.45 37
1473.54 29
1473.63 26
1473.72 30
1473.81 39
1473.89 55
1473.98 75
1474.07 96
1474.16 117
1474.25 137
1474.33 155
1474.42 172
1474.51 189
1474.60 207
1474.69 225
1474.77 243
1474.86 259
1474.95 269
1475.04 273
1475.13 272
1475.21 265
1475.30 255
1475.39 245
1475.48 235
1475.57 228
1475.65 224
1475.74 223
1475.83 225
1475.92 228
1476.01 233
1476.10 237
1476.18 241
1476.27 243
1476.36 241
1476.45 235
1476.54 224
1476.62 210
1476.71 195
1476.80 180
1476.89 168
1476.98 159
1477.06 153
1477.15 151
1477.24 150
1477.33 150
1477.42 151
1477.50 152
1477.59 155
1477.68 162
1477.77 173
1477.86 191
1477.94 214
1478.03 241
1478.12 269
1478.21 294
1478.30 311
1478.39 320
1478.47 317
1478.56 304
1478.65 285
1478.74 262
1478.83 242
1478.91 225
1479.00 214
1479.09 206
1479.18 202
1479.27 198
1479.35 193
1479.44 183
1479.53 168
1479.62 149
1479.71 126
1479.80 100
1479.88 74
1479.97 50
1480.06 29
1480.15 15
1480.24 7
1480.32 4
1480.41 6
1480.50 10
1480.59 13
1480.68 15
1480.77 13
1480.85 8
1480.94 0
1481.03 0
1481.12 0
1481.21 0
1481.29 0
1481.38 0
1481.47 0
1481.56 0
1481.65 12
1481.74 26
1481.82 38
1481.91 49
1482.00 56
1482.09 59
1482.18 57
1482.27 52
1482.35 41
1482.44 27
1482.53 9
1482.62 0
1482.71 0
1482.79 0
1482.88 0
1482.97 0
1483.06 0
1483.15 0
1483.24 6
1483.32 45
1483.41 85
1483.50 123
1483.59 155
1483.68 181
1483.77 199
1483.85 212
1483.94 221
1484.03 227
1484.12 231
1484.21 236
1484.30 239
1484.38 243
1484.47 245
1484.56 247
1484.65 248
1484.74 249
1484.83 250
1484.91 252
1485.00 254
1485.09 259
1485.18 264
1485.27 271
1485.36 277
1485.44 283
1485.53 287
1485.62 289
1485.71 290
1485.80 290
1485.89 288
1485.97 286
1486.06 283
1486.15 279
1486.24 274
1486.33 266
1486.42 255
1486.50 241
1486.59 225
1486.68 208
1486.77 192
1486.86 178
1486.95 169
1487.03 165
1487.12 168
1487.21 177
1487.30 191
1487.39 210
1487.48 229
1487.56 248
1487.65 262
1487.74 268
1487.83 266
1487.92 254
1488.01 233
1488.09 205
1488.18 172
1488.27 138
1488.36 105
1488.45 74
1488.54 46
1488.63 22
1488.71 3
1488.80 0
1488.89 0
1488.98 0
1489.07 0
1489.16 0
1489.24 0
1489.33 7
1489.42 14
1489.51 17
1489.60 17
1489.69 14
1489.78 10
1489.86 6
1489.95 2
1490.04 0
1490.13 0
1490.22 0
1490.31 0
1490.39 0
1490.48 2
1490.57 12
1490.66 25
1490.75 36
1490.84 45
1490.93 51
1491.01 52
1491.10 51
1491.19 50
1491.28 53
1491.37 62
1491.46 77
1491.54 98
1491.63 124
1491.72 153
1491.81 183
1491.90 213
1491.99 243
1492.08 271
1492.16 299
1492.25 324
1492.34 345
1492.43 358
1492.52 362
1492.61 356
1492.70 341
1492.78 318
1492.87 291
1492.96 265
1493.05 244
1493.14 231
1493.23 225
1493.32 224
1493.40 226
1493.49 224
1493.58 217
1493.67 201
1493.76 178
1493.85 150
1493.94 123
1494.02 100
1494.11 85
1494.20 79
1494.29 82
1494.38 91
1494.47 104
1494.56 116
1494.64 127
1494.73 135
1494.82 141
1494.91 148
1495.00 158
1495.09 172
1495.18 192
1495.26 216
1495.35 242
1495.44 267
1495.53 289
1495.62 302
1495.71 306
1495.80 300
1495.89 284
1495.97 261
1496.06 233
1496.15 205
1496.24 178
1496.33 157
1496.42 143
1496.51 136
1496.59 135
1496.68 141
1496.77 151
1496.86 163
1496.95 174
1497.04 183
1497.13 189
1497.22 191
1497.30 189
1497.39 183
1497.48 174
1497.57 163
1497.66 150
1497.75 136
1497.84 123
1497.92 111
1498.01 104
1498.10 103
1498.19 107
1498.28 117
1498.37 131
1498.46 146
1498.55 160
1498.63 170
1498.72 174
1498.81 171
1498.90 163
1498.99 149
1499.08 132
1499.17 114
1499.26 95
1499.34 77
1499.43 60
1499.52 45
1499.61 31
1499.70 17
1499.79 5
1499.88 0
1499.97 0
1500.05 0
1500.14 0
1500.23 0
1500.32 0
1500.41 0
1500.50 0
1500.59 0
1500.68 11
1500.76 24
1500.85 34
1500.94 40
1501.03 40
1501.12 35
1501.21 24
1501.30 10
1501.39 0
1501.47 0
1501.56 0
1501.65 0
1501.74 5
1501.83 28
1501.92 55
1502.01 83
1502.10 107
1502.19 125
1502.27 135
1502.36 137
1502.45 133
1502.54 125
1502.63 115
1502.72 106
1502.81 101
1502.90 100
1502.98 103
1503.07 111
1503.16 122
1503.25 133
1503.34 144
1503.43 152
1503.52 157
1503.61 158
1503.70 157
1503.78 154
1503.87 149
1503.96 142
1504.05 133
1504.14 121
1504.23 107
1504.32 92
1504.41 78
1504.50 66
1504.58 61
1504.67 60
1504.76 64
1504.85 70
1504.94 75
1505.03 78
1505.12 77
1505.21 72
1505.30 64
1505.38 55
1505.47 46
1505.56 36
1505.65 25
1505.74 11
1505.83 0
1505.92 0
1506.01 0
1506.10 0
1506.19 0
1506.27 0
1506.36 0
1506.45 0
1506.54 25
1506.63 64
1506.72 104
1506.81 143
1506.90 179
1506.99 209
1507.07 232
1507.16 251
1507.25 267
1507.34 282
1507.43 301
1507.52 322
1507.61 347
1507.70 374
1507.79 401
1507.88 423
1507.96 437
1508.05 443
1508.14 441
1508.23 431
1508.32 417
1508.41 401
1508.50 386
1508.59 375
1508.68 367
1508.77 363
1508.85 362
1508.94 362
1509.03 362
1509.12 361
1509.21 358
1509.30 354
1509.39 349
1509.48 344
1509.57 338
1509.66 331
1509.75 323
1509.83 312
1509.92 298
1510.01 280
1510.10 261
1510.19 242
1510.28 229
1510.37 222
1510.46 225
1510.55 233
1510.64 246
1510.73 256
1510.81 261
1510.90 256
1510.99 241
1511.08 218
1511.17 190
1511.26 162
1511.35 136
1511.44 115
1511.53 100
1511.62 92
1511.71 89
1511.79 91
1511.88 99
1511.97 110
1512.06 126
1512.15 146
1512.24 169
1512.33 195
1512.42 222
1512.51 249
1512.60 273
1512.69 291
1512.77 301
1512.86 301
1512.95 295
1513.04 287
1513.13 282
1513.22 286
1513.31 301
1513.40 325
1513.49 354
1513.58 379
1513.67 395
1513.76 395
1513.84 380
1513.93 353
1514.02 319
1514.11 283
1514.20 252
1514.29 226
1514.38 205
1514.47 188
1514.56 172
1514.65 156
1514.74 139
1514.83 124
1514.91 111
1515.00 101
1515.09 95
1515.18 94
1515.27 98
1515.36 106
1515.45 120
1515.54 138
1515.63 159
1515.72 182
1515.81 204
1515.90 222
1515.99 234
1516.07 237
1516.16 233
1516.25 221
1516.34 203
1516.43 183
1516.52 163
1516.61 143
1516.70 124
1516.79 107
1516.88 88
1516.97 69
1517.06 49
1517.15 31
1517.24 19
1517.32 15
1517.41 22
1517.50 40
1517.59 66
1517.68 96
1517.77 127
1517.86 155
1517.95 178
1518.04 196
1518.13 212
1518.22 225
1518.31 235
1518.40 242
1518.49 244
1518.57 241
1518.66 231
1518.75 216
1518.84 200
1518.93 185
1519.02 176
1519.11 172
1519.20 172
1519.29 173
1519.38 172
1519.47 166
1519.56 153
1519.65 135
1519.74 113
1519.83 91
1519.91 73
1520.00 61
1520.09 56
1520.18 54
1520.27 56
1520.36 56
1520.45 53
1520.54 45
1520.63 32
1520.72 18
1520.81 3
1520.90 0
1520.99 0
1521.08 0
1521.17 0
1521.25 0
1521.34 0
1521.43 0
1521.52 0
1521.61 4
1521.70 27
1521.79 52
1521.88 77
1521.97 97
1522.06 110
1522.15 115
1522.24 110
1522.33 99
1522.42 84
1522.51 69
1522.60 57
1522.69 52
1522.78 55
1522.86 65
1522.95 81
1523.04 98
1523.13 115
1523.22 126
1523.31 131
1523.40 130
1523.49 126
1523.58 120
1523.67 116
1523.76 117
1523.85 122
1523.94 129
1524.03 138
1524.12 146
1524.21 153
1524.30 159
1524.39 167
1524.47 179
1524.56 194
1524.65 210
1524.74 224
1524.83 234
1524.92 237
1525.01 231
1525.10 219
1525.19 201
1525.28 182
1525.37 161
1525.46 142
1525.55 122
1525.64 103
1525.73 84
1525.82 66
1525.91 49
1526.00 36
1526.09 27
1526.18 24
1526.27 24
1526.35 27
1526.44 32
1526.53 38
1526.62 44
1526.71 50
1526.80 56
1526.89 64
1526.98 71
1527.07 77
1527.16 80
1527.25 80
1527.34 75
1527.43 65
1527.52 51
1527.61 34
1527.70 19
1527.79 5
1527.88 0
1527.97 0
1528.06 0
1528.15 0
1528.24 0
1528.33 0
1528.41 0
1528.50 0
1528.59 2
1528.68 4
1528.77 6
1528.86 7
1528.95 7
1529.04 5
1529.13 2
1529.22 0
1529.31 0
1529.40 0
1529.49 0
1529.58 0
1529.67 9
1529.76 20
1529.85 32
1529.94 42
1530.03 49
1530.12 53
1530.21 56
1530.30 58
1530.39 63
1530.48 73
1530.57 89
1530.66 111
1530.75 137
1530.83 167
1530.92 197
1531.01 224
1531.10 242
1531.19 250
1531.28 245
1531.37 229
1531.46 206
1531.55 181
1531.64 160
1531.73 147
1531.82 145
1531.91 152
1532.00 163
1532.09 174
1532.18 178
1532.27 174
1532.36 159
1532.45 134
1532.54 102
1532.63 68
1532.72 35
1532.81 8
1532.90 0
1532.99 0
1533.08 0
1533.17 15
1533.26 50
1533.35 95
1533.44 143
1533.53 190
1533.62 229
1533.71 259
1533.80 277
1533.89 284
1533.97 282
1534.06 275
1534.15 263
1534.24 249
1534.33 233
1534.42 215
1534.51 196
1534.60 175
1534.69 152
1534.78 127
1534.87 102
1534.96 77
1535.05 53
1535.14 31
1535.23 13
1535.32 0
1535.41 0
1535.50 0
1535.59 0
1535.68 0
1535.77 10
1535.86 28
1535.95 50
1536.04 76
1536.13 102
1536.22 127
1536.31 147
1536.40 161
1536.49 163
1536.58 154
1536.67 133
1536.76 103
1536.85 65
1536.94 26
1537.03 0
1537.12 0
1537.21 0
1537.30 0
1537.39 0
1537.48 0
1537.57 0
1537.66 0
1537.75 16
1537.84 41
1537.93 61
1538.02 75
1538.11 82
1538.20 84
1538.29 84
1538.38 86
1538.47 89
1538.56 94
1538.65 99
1538.74 103
1538.83 105
1538.92 103
1539.01 101
1539.10 98
1539.19 98
1539.28 101
1539.37 108
1539.46 117
1539.55 126
1539.64 135
1539.73 143
1539.82 149
1539.91 153
1540.00 153
1540.09 149
1540.17 140
1540.26 125
1540.35 107
1540.44 88
1540.53 71
1540.62 56
1540.71 45
1540.80 38
1540.89 34
1540.98 31
1541.07 27
1541.16 22
1541.25 15
1541.34 7
1541.43 0
1541.52 0
1541.61 0
1541.70 0
1541.79 0
1541.88 0
1541.97 0
1542.06 0
1542.15 27
1542.24 57
1542.33 87
1542.42 114
1542.51 135
1542.60 149
1542.69 155
1542.78 154
1542.87 150
1542.96 146
1543.05 144
1543.14 145
1543.23 149
1543.32 156
1543.41 161
1543.50 164
1543.59 162
1543.68 158
1543.77 154
1543.86 152
1543.95 154
1544.05 162
1544.14 173
1544.23 186
1544.32 198
1544.41 208
1544.50 214
1544.59 217
1544.68 219
1544.77 220
1544.86 221
1544.95 222
1545.04 222
1545.13 222
1545.22 223
1545.31 223
1545.40 225
1545.49 229
1545.58 234
1545.67 239
1545.76 243
1545.85 246
1545.94 246
1546.03 243
1546.12 237
1546.21 229
1546.30 222
1546.39 216
1546.48 211
1546.57 208
1546.66 206
1546.75 204
1546.84 204
1546.93 203
1547.02 204
1547.11 207
1547.20 213
1547.29 221
1547.38 231
1547.47 240
1547.56 247
1547.65 252
1547.74 254
1547.83 253
1547.92 250
1548.01 246
1548.10 241
1548.19 235
1548.28 228
1548.37 222
1548.46 217
1548.55 216
1548.64 219
1548.73 225
1548.82 234
1548.91 244
1549.00 254
1549.09 263
1549.18 271
1549.27 278
1549.36 287
1549.45 298
1549.54 313
1549.63 329
1549.72 344
1549.81 355
1549.90 359
1549.99 353
1550.08 336
1550.18 310
1550.27 278
1550.36 245
1550.45 217
1550.54 199
1550.63 192
1550.72 198
1550.81 212
1550.90 229
1550.99 244
1551.08 250
1551.17 247
1551.26 234
1551.35 215
1551.44 193
1551.53 171
1551.62 153
1551.71 137
1551.80 125
1551.89 113
1551.98 101
1552.07 89
1552.16 75
1552.25 62
1552.34 49
1552.43 36
1552.52 24
1552.61 12
1552.70 0
1552.79 0
1552.88 0
1552.97 0
1553.06 0
1553.15 0
1553.24 5
1553.33 21
1553.43 32
1553.52 35
1553.61 29
1553.70 15
1553.79 0
1553.88 0
1553.97 0
1554.06 0
1554.15 2
1554.24 30
1554.33 64
1554.42 98
1554.51 127
1554.60 150
1554.69 164
1554.78 171
1554.87 172
1554.96 169
1555.05 162
1555.14 154
1555.23 145
1555.32 137
1555.41 130
1555.50 126
1555.59 127
1555.68 132
1555.77 141
1555.87 153
1555.96 165
1556.05 177
1556.14 186
1556.23 193
1556.32 196
1556.41 198
1556.50 199
1556.59 199
1556.68 198
1556.77 197
1556.86 194
1556.95 189
1557.04 183
1557.13 174
1557.22 162
1557.31 149
1557.40 132
1557.49 113
1557.58 91
1557.67 65
1557.76 36
1557.85 4
1557.95 0
1558.04 0
1558.13 0
1558.22 0
1558.31 0
1558.40 0
1558.49 0
1558.58 19
1558.67 60
1558.76 98
1558.85 128
1558.94 148
1559.03 157
1559.12 158
1559.21 152
1559.30 142
1559.39 133
1559.48 126
1559.57 125
1559.66 129
1559.75 139
1559.85 153
1559.94 167
1560.03 181
1560.12 190
1560.21 195
1560.30 196
1560.39 195
1560.48 192
1560.57 190
1560.66 186
1560.75 179
1560.84 168
1560.93 150
1561.02 126
1561.11 98
1561.20 72
1561.29 50
1561.38 37
1561.48 32
1561.57 34
1561.66 40
1561.75 45
1561.84 45
1561.93 40
1562.02 31
1562.11 20
1562.20 10
1562.29 3
1562.38 1
1562.47 3
1562.56 6
1562.65 9
1562.74 10
1562.83 7
1562.92 2
1563.02 0
1563.11 0
1563.20 0
1563.29 0
1563.38 0
1563.47 0
1563.56 0
1563.65 14
1563.74 31
1563.83 52
1563.92 74
1564.01 99
1564.10 125
1564.19 151
1564.28 177
1564.37 204
1564.47 230
1564.56 255
1564.65 276
1564.74 294
1564.83 307
1564.92 314
1565.01 314
1565.10 310
1565.19 301
1565.28 289
1565.37 274
1565.46 258
1565.55 242
1565.64 226
1565.73 211
1565.83 201
1565.92 196
1566.01 198
1566.10 205
1566.19 216
1566.28 229
1566.37 241
1566.46 250
1566.55 255
1566.64 254
1566.73 250
1566.82 243
1566.91 236
1567.00 228
1567.10 221
1567.19 215
1567.28 209
1567.37 204
1567.46 199
1567.55 191
1567.64 180
1567.73 166
1567.82 150
1567.91 132
1568.00 115
1568.09 100
1568.18 88
1568.27 83
1568.37 83
1568.46 90
1568.55 103
1568.64 122
1568.73 148
1568.82 180
1568.91 215
1569.00 251
1569.09 285
1569.18 312
1569.27 331
1569.36 338
1569.46 334
1569.55 322
1569.64 303
1569.73 280
1569.82 256
1569.91 233
1570.00 212
1570.09 194
1570.18 177
1570.27 159
1570.36 139
1570.45 118
1570.54 97
1570.64 80
1570.73 68
1570.82 65
1570.91 69
1571.00 78
1571.09 88
1571.18 93
1571.27 89
1571.36 77
1571.45 58
1571.54 37
1571.63 20
1571.73 10
1571.82 9
1571.91 16
1572.00 28
1572.09 40
1572.18 52
1572.27 62
1572.36 71
1572.45 81
1572.54 93
1572.63 107
1572.73 122
1572.82 135
1572.91 146
1573.00 152
1573.09 154
1573.18 150
1573.27 141
1573.36 128
1573.45 111
1573.54 91
1573.63 72
1573.73 56
1573.82 46
1573.91 45
1574.00 53
1574.09 68
1574.18 86
1574.27 101
1574.36 111
1574.45 110
1574.54 99
1574.63 78
1574.73 52
1574.82 25
1574.91 2
1575.00 0
1575.09 0
1575.18 0
1575.27 0
1575.36 0
1575.45 0
1575.54 0
1575.64 0
1575.73 1
1575.82 8
1575.91 17
1576.00 32
1576.09 51
1576.18 75
1576.27 100
1576.36 125
1576.45 144
1576.55 157
1576.64 161
1576.73 157
1576.82 146
1576.91 134
1577.00 121
1577.09 111
1577.18 105
1577.27 105
1577.36 110
1577.46 117
1577.55 127
1577.64 140
1577.73 154
1577.82 172
1577.91 193
1578.00 218
1578.09 244
1578.18 273
1578.27 300
1578.37 325
1578.46 346
1578.55 362
1578.64 372
1578.73 377
1578.82 379
1578.91 378
1579.00 377
1579.09 376
1579.19 379
1579.28 384
1579.37 391
1579.46 399
1579.55 407
1579.64 413
1579.73 417
1579.82 419
1579.91 419
1580.01 418
1580.10 418
1580.19 418
1580.28 420
1580.37 423
1580.46 427
1580.55 429
1580.64 426
1580.73 418
1580.83 403
1580.92 382
1581.01 357
1581.10 331
1581.19 308
1581.28 292
1581.37 284
1581.46 284
1581.55 289
1581.65 297
1581.74 306
1581.83 314
1581.92 320
1582.01 328
1582.10 339
1582.19 355
1582.28 376
1582.37 401
1582.47 425
1582.56 444
1582.65 454
1582.74 453
1582.83 441
1582.92 421
1583.01 398
1583.10 377
1583.20 363
1583.29 360
1583.38 366
1583.47 381
1583.56 402
1583.65 425
1583.74 445
1583.83 458
1583.92 462
1584.02 457
1584.11 444
1584.20 423
1584.29 396
1584.38 367
1584.47 337
1584.56 309
1584.65 282
1584.75 255
1584.84 227
1584.93 196
1585.02 163
1585.11 131
1585.20 101
1585.29 77
1585.38 63
1585.48 60
1585.57 66
1585.66 77
1585.75 90
1585.84 99
1585.93 104
1586.02 102
1586.11 96
1586.21 86
1586.30 76
1586.39 67
1586.48 60
1586.57 55
1586.66 51
1586.75 47
1586.84 45
1586.94 42
1587.03 39
1587.12 37
1587.21 37
1587.30 38
1587.39 40
1587.48 42
1587.58 43
1587.67 44
1587.76 42
1587.85 38
1587.94 34
1588.03 32
1588.12 33
1588.21 39
1588.31 52
1588.40 70
1588.49 93
1588.58 118
1588.67 141
1588.76 162
1588.85 177
1588.95 186
1589.04 186
1589.13 180
1589.22 168
1589.31 152
1589.40 133
1589.49 113
1589.59 91
1589.68 69
1589.77 47
1589.86 23
1589.95 0
1590.04 0
1590.13 0
1590.22 0
1590.32 0
1590.41 0
1590.50 0
1590.59 0
1590.68 13
1590.77 62
1590.86 111
1590.96 152
1591.05 180
1591.14 195
1591.23 196
1591.32 187
1591.41 172
1591.50 156
1591.60 143
1591.69 137
1591.78 139
1591.87 147
1591.96 159
1592.05 173
1592.14 185
1592.24 194
1592.33 201
1592.42 205
1592.51 208
1592.60 211
1592.69 215
1592.78 218
1592.88 218
1592.97 215
1593.06 208
1593.15 198
1593.24 186
1593.33 176
1593.43 168
1593.52 163
1593.61 162
1593.70 163
1593.79 165
1593.88 166
1593.97 167
1594.07 169
1594.16 171
1594.25 176
1594.34 182
1594.43 190
1594.52 200
1594.61 210
1594.71 218
1594.80 223
1594.89 223
1594.98 218
1595.07 208
1595.16 193
1595.26 178
1595.35 166
1595.44 161
1595.53 165
1595.62 179
1595.71 200
1595.80 225
1595.90 251
1595.99 274
1596.08 292
1596.17 306
1596.26 315
1596.35 319
1596.45 320
1596.54 315
1596.63 305
1596.72 289
1596.81 268
1596.90 244
1597.00 220
1597.09 201
1597.18 190
1597.27 187
1597.36 193
1597.45 202
1597.54 212
1597.64 217
1597.73 216
1597.82 207
1597.91 195
1598.00 181
1598.09 169
1598.19 161
1598.28 157
1598.37 153
1598.46 147
1598.55 137
1598.64 121
1598.74 100
1598.83 76
1598.92 53
1599.01 34
1599.10 22
1599.19 18
1599.29 20
1599.38 26
1599.47 33
1599.56 37
1599.65 36
1599.74 31
1599.84 23
1599.93 16
1600.02 11
1600.11 14
1600.20 24
1600.29 41
1600.39 63
1600.48 86
1600.57 107
1600.66 123
1600.75 132
1600.84 133
1600.94 125
1601.03 111
1601.12 92
1601.21 70
1601.30 47
1601.39 25
1601.49 5
1601.58 0
1601.67 0
1601.76 0
1601.85 0
1601.94 0
1602.04 0
1602.13 0
1602.22 0
1602.31 6
1602.40 25
1602.50 46
1602.59 68
1602.68 91
1602.77 113
1602.86 135
1602.95 154
1603.05 171
1603.14 183
1603.23 188
1603.32 188
1603.41 182
1603.50 173
1603.60 162
1603.69 151
1603.78 140
1603.87 132
1603.96 125
1604.06 120
1604.15 117
1604.24 115
1604.33 114
1604.42 117
1604.51 124
1604.61 133
1604.70 146
1604.79 160
1604.88 175
1604.97 190
1605.07 201
1605.16 209
1605.25 214
1605.34 215
1605.43 214
1605.52 212
1605.62 208
1605.71 202
1605.80 195
1605.89 186
1605.98 176
1606.08 165
1606.17 156
1606.26 149
1606.35 145
1606.44 144
1606.53 145
1606.63 143
1606.72 137
1606.81 125
1606.90 106
1606.99 82
1607.09 54
1607.18 26
1607.27 2
1607.36 0
1607.45 0
1607.55 0
1607.64 0
1607.73 0
1607.82 21
1607.91 45
1608.00 68
1608.10 90
1608.19 108
1608.28 121
1608.37 130
1608.46 134
1608.56 135
1608.65 133
1608.74 130
1608.83 126
1608.92 123
1609.02 119
1609.11 117
1609.20 114
1609.29 110
1609.38 103
1609.48 92
1609.57 79
1609.66 63
1609.75 48
1609.84 36
1609.94 29
1610.03 30
1610.12 37
1610.21 48
1610.30 59
1610.40 67
1610.49 68
1610.58 59
1610.67 42
1610.76 18
1610.86 0
1610.95 0
1611.04 0
1611.13 0
1611.22 0
1611.32 0
1611.41 0
1611.50 0
1611.59 12
1611.68 36
1611.78 57
1611.87 76
1611.96 89
1612.05 97
1612.14 98
1612.24 95
1612.33 87
1612.42 79
1612.51 71
1612.60 64
1612.70 59
1612.79 55
1612.88 51
1612.97 46
1613.06 40
1613.16 34
1613.25 30
1613.34 32
1613.43 41
1613.52 59
1613.62 84
1613.71 113
1613.80 145
1613.89 175
1613.98 203
1614.08 229
1614.17 255
1614.26 283
1614.35 315
1614.44 351
1614.54 391
1614.63 433
1614.72 473
1614.81 508
1614.91 536
1615.00 555
1615.09 563
1615.18 562
1615.27 553
1615.37 539
1615.46 523
1615.55 509
1615.64 499
1615.73 497
1615.83 502
1615.92 515
1616.01 532
1616.10 551
1616.19 568
1616.29 578
1616.38 578
1616.47 568
1616.56 549
1616.66 524
1616.75 497
1616.84 474
1616.93 459
1617.02 452
1617.12 454
1617.21 461
1617.30 469
1617.39 474
1617.48 473
1617.58 463
1617.67 444
1617.76 419
1617.85 390
1617.95 362
1618.04 335
1618.13 314
1618.22 298
1618.31 287
1618.41 280
1618.50 275
1618.59 271
1618.68 267
1618.78 264
1618.87 261
1618.96 258
1619.05 254
1619.14 249
1619.24 243
1619.33 236
1619.42 228
1619.51 221
1619.61 217
1619.70 216
1619.79 219
1619.88 224
1619.97 228
1620.07 230
1620.16 226
1620.25 216
1620.34 200
1620.44 180
1620.53 161
1620.62 143
1620.71 128
1620.80 116
1620.90 107
1620.99 99
1621.08 89
1621.17 76
1621.27 60
1621.36 40
1621.45 17
1621.54 0
1621.64 0
1621.73 0
1621.82 0
1621.91 0
1622.00 0
1622.10 0
1622.19 0
1622.28 14
1622.37 31
1622.47 44
1622.56 53
1622.65 59
1622.74 65
1622.84 69
1622.93 72
1623.02 71
1623.11 65
1623.20 51
1623.30 32
1623.39 8
1623.48 0
1623.57 0
1623.67 0
1623.76 0
1623.85 0
1623.94 0
1624.04 0
1624.13 8
1624.22 22
1624.31 31
1624.41 34
1624.50 34
1624.59 32
1624.68 33
1624.77 37
1624.87 47
1624.96 61
1625.05 80
1625.14 100
1625.24 117
1625.33 129
1625.42 131
1625.51 124
1625.61 109
1625.70 90
1625.79 70
1625.88 55
1625.98 50
1626.07 55
1626.16 68
1626.25 85
1626.35 100
1626.44 111
1626.53 113
1626.62 107
1626.72 96
1626.81 83
1626.90 74
1626.99 71
1627.09 73
1627.18 81
1627.27 91
1627.36 100
1627.46 107
1627.55 108
1627.64 105
1627.73 96
1627.82 83
1627.92 67
1628.01 48
1628.10 27
1628.19 6
1628.29 0
1628.38 0
1628.47 0
1628.56 0
1628.66 0
1628.75 0
1628.84 0
1628.93 2
1629.03 15
1629.12 26
1629.21 35
1629.30 41
1629.40 47
1629.49 55
1629.58 64
1629.67 74
1629.77 81
1629.86 82
1629.95 77
1630.04 64
1630.14 47
1630.23 30
1630.32 17
1630.42 11
1630.51 13
1630.60 21
1630.69 33
1630.79 44
1630.88 52
1630.97 55
1631.06 55
1631.16 51
1631.25 47
1631.34 43
1631.43 40
1631.53 37
1631.62 34
1631.71 33
1631.80 34
1631.90 38
1631.99 48
1632.08 62
1632.17 81
1632.27 101
1632.36 120
1632.45 137
1632.54 151
1632.64 161
1632.73 172
1632.82 185
1632.91 203
1633.01 223
1633.10 246
1633.19 268
1633.29 284
1633.38 293
1633.47 293
1633.56 286
1633.66 274
1633.75 260
1633.84 246
1633.93 235
1634.03 226
1634.12 218
1634.21 209
1634.30 198
1634.40 185
1634.49 172
1634.58 159
1634.67 151
1634.77 148
1634.86 152
1634.95 163
1635.05 178
1635.14 195
1635.23 211
1635.32 225
1635.42 233
1635.51 237
1635.60 234
1635.69 228
1635.79 220
1635.88 212
1635.97 207
1636.07 207
1636.16 215
1636.25 230
1636.34 254
1636.44 285
1636.53 322
1636.62 364
1636.71 410
1636.81 458
1636.90 507
1636.99 555
1637.08 598
1637.18 633
1637.27 657
1637.36 670
1637.46 671
1637.55 665
1637.64 654
1637.73 643
1637.83 635
1637.92 631
1638.01 632
1638.11 636
1638.20 641
1638.29 644
1638.38 644
1638.48 640
1638.57 633
1638.66 626
1638.75 619
1638.85 615
1638.94 613
1639.03 611
1639.13 609
1639.22 604
1639.31 594
1639.40 578
1639.50 555
1639.59 526
1639.68 492
1639.78 455
1639.87 417
1639.96 382
1640.05 351
1640.15 326
1640.24 307
1640.33 292
1640.42 280
1640.52 270
1640.61 261
1640.70 253
1640.80 247
1640.89 243
1640.98 243
1641.07 245
1641.17 250
1641.26 254
1641.35 257
1641.45 259
1641.54 256
1641.63 252
1641.72 245
1641.82 239
1641.91 231
1642.00 223
1642.10 214
1642.19 203
1642.28 193
1642.37 183
1642.47 177
1642.56 175
1642.65 178
1642.75 186
1642.84 197
1642.93 210
1643.03 224
1643.12 239
1643.21 254
1643.30 271
1643.40 287
1643.49 301
1643.58 309
1643.68 308
1643.77 297
1643.86 277
1643.95 250
1644.05 223
1644.14 201
1644.23 188
1644.33 186
1644.42 195
1644.51 211
1644.60 230
1644.70 248
1644.79 261
1644.88 270
1644.98 275
1645.07 282
1645.16 294
1645.26 314
1645.35 343
1645.44 377
1645.53 412
1645.63 439
1645.72 455
1645.81 454
1645.91 439
1646.00 411
1646.09 377
1646.19 340
1646.28 304
1646.37 270
1646.46 237
1646.56 203
1646.65 166
1646.74 126
1646.84 86
1646.93 49
1647.02 19
1647.12 0
1647.21 0
1647.30 0
1647.39 0
1647.49 11
1647.58 20
1647.67 24
1647.77 22
1647.86 14
1647.95 1
1648.05 0
1648.14 0
1648.23 0
1648.32 0
1648.42 0
1648.51 0
1648.60 0
1648.70 8
1648.79 21
1648.88 31
1648.98 37
1649.07 38
1649.16 35
1649.26 29
1649.35 17
1649.44 3
1649.53 0
1649.63 0
1649.72 0
1649.81 0
1649.91 0
1650.00 0
1650.09 6
1650.19 27
1650.28 43
1650.37 50
1650.47 47
1650.56 34
1650.65 13
1650.74 0
1650.84 0
1650.93 0
1651.02 0
1651.12 0
1651.21 0
1651.30 23
1651.40 48
1651.49 70
1651.58 88
1651.68 102
1651.77 116
1651.86 132
1651.96 155
1652.05 187
1652.14 225
1652.24 268
1652.33 313
1652.42 355
1652.51 392
1652.61 424
1652.70 450
1652.79 472
1652.89 491
1652.98 510
1653.07 531
1653.17 554
1653.26 579
1653.35 606
1653.45 634
1653.54 662
1653.63 686
1653.73 706
1653.82 719
1653.91 725
1654.01 726
1654.10 724
1654.19 719
1654.29 714
1654.38 709
1654.47 703
1654.56 693
1654.66 680
1654.75 660
1654.84 635
1654.94 607
1655.03 579
1655.12 553
1655.22 532
1655.31 519
1655.40 512
1655.50 509
1655.59 508
1655.68 506
1655.78 500
1655.87 489
1655.96 473
1656.06 453
1656.15 432
1656.24 412
1656.34 396
1656.43 383
1656.52 373
1656.62 363
1656.71 352
1656.80 335
1656.90 312
1656.99 282
1657.08 247
1657.18 211
1657.27 176
1657.36 145
1657.46 119
1657.55 101
1657.64 89
1657.74 83
1657.83 82
1657.92 85
1658.02 93
1658.11 104
1658.20 120
1658.30 139
1658.39 164
1658.48 196
1658.58 235
1658.67 276
1658.76 317
1658.86 350
1658.95 371
1659.04 373
1659.14 357
1659.23 323
1659.32 279
1659.42 232
1659.51 191
1659.60 160
1659.70 142
1659.79 139
1659.88 146
1659.98 158
1660.07 172
1660.16 182
1660.26 187
1660.35 184
1660.44 174
1660.54 160
1660.63 144
1660.72 132
1660.82 127
1660.91 130
1661.00 141
1661.10 158
1661.19 177
1661.28 191
1661.38 196
1661.47 190
1661.56 173
1661.66 147
1661.75 115
1661.84 82
1661.94 52
1662.03 27
1662.12 10
1662.22 0
1662.31 0
1662.40 0
1662.50 0
1662.59 0
1662.69 1
1662.78 3
1662.87 4
1662.97 3
1663.06 1
1663.15 0
1663.25 0
1663.34 0
1663.43 12
1663.53 34
1663.62 67
1663.71 110
1663.81 156
1663.90 200
1663.99 236
1664.09 258
1664.18 266
1664.27 260
1664.37 242
1664.46 217
1664.55 187
1664.65 154
1664.74 121
1664.84 88
1664.93 59
1665.02 36
1665.12 25
1665.21 24
1665.30 35
1665.40 53
1665.49 72
1665.58 88
1665.68 96
1665.77 94
1665.86 86
1665.96 76
1666.05 69
1666.14 67
1666.24 73
1666.33 84
1666.43 98
1666.52 111
1666.61 120
1666.71 126
1666.80 129
1666.89 134
1666.99 142
1667.08 156
1667.17 174
1667.27 195
1667.36 215
1667.45 232
1667.55 245
1667.64 252
1667.74 256
1667.83 259
1667.92 264
1668.02 270
1668.11 277
1668.20 283
1668.30 287
1668.39 287
1668.48 284
1668.58 276
1668.67 267
1668.77 256
1668.86 247
1668.95 238
1669.05 231
1669.14 224
1669.23 217
1669.33 207
1669.42 193
1669.51 174
1669.61 150
1669.70 125
1669.80 101
1669.89 80
1669.98 65
1670.08 57
1670.17 52
1670.26 49
1670.36 44
1670.45 36
1670.54 25
1670.64 12
1670.73 0
1670.83 0
1670.92 0
1671.01 0
1671.11 0
1671.20 0
1671.29 0
1671.39 0
1671.48 0
1671.58 2
1671.67 11
1671.76 22
1671.86 36
1671.95 49
1672.04 61
1672.14 68
1672.23 71
1672.32 68
1672.42 60
1672.51 51
1672.61 45
1672.70 45
1672.79 56
1672.89 78
1672.98 110
1673.07 149
1673.17 191
1673.26 233
1673.36 271
1673.45 304
1673.54 331
1673.64 352
1673.73 367
1673.82 377
1673.92 383
1674.01 386
1674.11 386
1674.20 384
1674.29 380
1674.39 372
1674.48 361
1674.58 346
1674.67 327
1674.76 307
1674.86 289
1674.95 277
1675.04 273
1675.14 279
1675.23 295
1675.33 318
1675.42 346
1675.51 373
1675.61 396
1675.70 411
1675.79 417
1675.89 414
1675.98 405
1676.08 392
1676.17 378
1676.26 366
1676.36 357
1676.45 352
1676.55 349
1676.64 349
1676.73 349
1676.83 350
1676.92 351
1677.01 353
1677.11 357
1677.20 364
1677.30 371
1677.39 378
1677.48 382
1677.58 381
1677.67 374
1677.77 358
1677.86 336
1677.95 309
1678.05 281
1678.14 252
1678.23 224
1678.33 196
1678.42 170
1678.52 145
1678.61 121
1678.70 97
1678.80 77
1678.89 61
1678.99 52
1679.08 52
1679.17 60
1679.27 77
1679.36 99
1679.46 124
1679.55 147
1679.64 162
1679.74 167
1679.83 162
1679.93 149
1680.02 132
1680.11 117
1680.21 108
1680.30 109
1680.39 118
1680.49 132
1680.58 150
1680.68 168
1680.77 183
1680.86 197
1680.96 207
1681.05 216
1681.15 223
1681.24 226
1681.33 224
1681.43 216
1681.52 203
1681.62 187
1681.71 171
1681.80 157
1681.90 148
1681.99 145
1682.09 148
1682.18 155
1682.27 161
1682.37 165
1682.46 164
1682.56 159
1682.65 151
1682.74 143
1682.84 138
1682.93 140
1683.03 148
1683.12 160
1683.21 173
1683.31 182
1683.40 185
1683.50 181
1683.59 173
1683.68 162
1683.78 153
1683.87 148
1683.97 147
1684.06 148
1684.16 146
1684.25 141
1684.34 130
1684.44 114
1684.53 94
1684.63 74
1684.72 56
1684.81 44
1684.91 38
1685.00 36
1685.10 37
1685.19 40
1685.28 40
1685.38 38
1685.47 33
1685.57 30
1685.66 30
1685.75 37
1685.85 52
1685.94 74
1686.04 101
1686.13 130
1686.22 155
1686.32 176
1686.41 190
1686.51 200
1686.60 207
1686.70 212
1686.79 217
1686.88 221
1686.98 222
1687.07 219
1687.17 209
1687.26 191
1687.35 164
1687.45 128
1687.54 86
1687.64 39
1687.73 0
1687.83 0
1687.92 0
1688.01 0
1688.11 0
1688.20 0
1688.30 0
1688.39 4
1688.48 30
1688.58 47
1688.67 52
1688.77 47
1688.86 37
1688.96 26
1689.05 17
1689.14 14
1689.24 18
1689.33 30
1689.43 49
1689.52 73
1689.61 103
1689.71 139
1689.80 178
1689.90 219
1689.99 258
1690.09 293
1690.18 321
1690.27 339
1690.37 346
1690.46 343
1690.56 331
1690.65 313
1690.75 291
1690.84 268
1690.93 246
1691.03 228
1691.12 217
1691.22 212
1691.31 215
1691.41 224
1691.50 235
1691.59 246
1691.69 254
1691.78 256
1691.88 254
1691.97 248
1692.06 241
1692.16 236
1692.25 232
1692.35 231
1692.44 230
1692.54 230
1692.63 229
1692.72 228
1692.82 227
1692.91 227
1693.01 226
1693.10 224
1693.20 220
1693.29 213
1693.39 202
1693.48 190
1693.57 179
1693.67 173
1693.76 172
1693.86 179
1693.95 191
1694.05 206
1694.14 221
1694.23 235
1694.33 246
1694.42 255
1694.52 266
1694.61 281
1694.71 299
1694.80 319
1694.89 338
1694.99 351
1695.08 351
1695.18 337
1695.27 308
1695.37 268
1695.46 223
1695.55 178
1695.65 141
1695.74 114
1695.84 100
1695.93 96
1696.03 100
1696.12 106
1696.22 112
1696.31 116
1696.40 117
1696.50 116
1696.59 113
1696.69 109
1696.78 106
1696.88 104
1696.97 102
1697.07 101
1697.16 100
1697.25 96
1697.35 89
1697.44 76
1697.54 56
1697.63 31
1697.73 4
1697.82 0
1697.92 0
1698.01 0
1698.10 0
1698.20 0
1698.29 0
1698.39 0
1698.48 2
1698.58 22
1698.67 41
1698.77 57
1698.86 69
1698.95 77
1699.05 81
1699.14 81
1699.24 80
1699.33 80
1699.43 84
1699.52 94
1699.62 111
1699.71 135
1699.80 161
1699.90 187
1699.99 209
1700.09 224
1700.18 229
1700.28 225
1700.37 214
1700.47 199
1700.56 180
1700.65 161
1700.75 142
1700.84 123
1700.94 103
1701.03 84
1701.13 63
1701.22 45
1701.32 30
1701.41 18
1701.51 9
1701.60 3
1701.69 0
1701.79 0
1701.88 0
1701.98 0
1702.07 0
1702.17 0
1702.26 0
1702.36 0
1702.45 19
1702.55 42
1702.64 64
1702.73 83
1702.83 95
1702.92 101
1703.02 99
1703.11 92
1703.21 81
1703.30 68
1703.40 57
1703.49 48
1703.59 45
1703.68 47
1703.78 52
1703.87 60
1703.96 68
1704.06 73
1704.15 73
1704.25 69
1704.34 61
1704.44 52
1704.53 44
1704.63 39
1704.72 37
1704.82 39
1704.91 45
1705.01 54
1705.10 65
1705.19 77
1705.29 88
1705.38 99
1705.48 108
1705.57 115
1705.67 121
1705.76 128
1705.86 136
1705.95 148
1706.05 162
1706.14 178
1706.24 193
1706.33 204
1706.43 206
1706.52 199
1706.61 180
1706.71 154
1706.80 124
1706.90 96
1706.99 74
1707.09 61
1707.18 57
1707.28 60
1707.37 67
1707.47 75
1707.56 82
1707.66 88
1707.75 94
1707.85 102
1707.94 113
1708.03 128
1708.13 144
1708.22 159
1708.32 169
1708.41 172
1708.51 164
1708.60 148
1708.70 123
1708.79 95
1708.89 66
1708.98 40
1709.08 21
1709.17 10
1709.27 8
1709.36 11
1709.46 18
1709.55 23
1709.65 25
1709.74 20
1709.84 10
1709.93 0
1710.02 0
1710.12 0
1710.21 0
1710.31 0
1710.40 0
1710.50 0
1710.59 7
1710.69 16
1710.78 21
1710.88 22
1710.97 21
1711.07 20
1711.16 19
1711.26 19
1711.35 19
1711.45 19
1711.54 20
1711.64 21
1711.73 22
1711.83 23
1711.92 23
1712.02 23
1712.11 20
1712.21 15
1712.30 8
1712.39 3
1712.49 0
1712.58 0
1712.68 2
1712.77 6
1712.87 10
1712.96 12
1713.06 12
1713.15 10
1713.25 7
1713.34 6
1713.44 7
1713.53 12
1713.63 20
1713.72 33
1713.82 50
1713.91 68
1714.01 85
1714.10 99
1714.20 106
1714.29 106
1714.39 99
1714.48 88
1714.58 76
1714.67 68
1714.77 66
1714.86 74
1714.96 90
1715.05 114
1715.15 141
1715.24 170
1715.34 194
1715.43 212
1715.53 221
1715.62 220
1715.72 211
1715.81 198
1715.91 185
1716.00 178
1716.10 182
1716.19 197
1716.29 223
1716.38 255
1716.48 289
1716.57 316
1716.67 333
1716.76 336
1716.86 325
1716.95 303
1717.05 272
1717.14 239
1717.24 206
1717.33 178
1717.43 155
1717.52 138
1717.62 126
1717.71 119
1717.80 113
1717.90 107
1717.99 100
1718.09 91
1718.18 79
1718.28 66
1718.37 52
1718.47 40
1718.56 32
1718.66 31
1718.76 37
1718.85 49
1718.95 67
1719.04 88
1719.14 110
1719.23 131
1719.33 150
1719.42 168
1719.52 184
1719.61 197
1719.71 207
1719.80 210
1719.90 204
1719.99 190
1720.09 169
1720.18 145
1720.28 121
1720.37 102
1720.47 90
1720.56 85
1720.66 82
1720.75 80
1720.85 72
1720.94 58
1721.04 37
1721.13 10
1721.23 0
1721.32 0
1721.42 0
1721.51 0
1721.61 0
1721.70 0
1721.80 0
1721.89 0
1721.99 41
1722.08 82
1722.18 117
1722.27 143
1722.37 158
1722.46 162
1722.56 157
1722.65 147
1722.75 137
1722.84 131
1722.94 130
1723.03 136
1723.13 146
1723.22 159
1723.32 171
1723.41 178
1723.51 181
1723.60 178
1723.70 173
1723.79 166
1723.89 160
1723.98 159
1724.08 163
1724.18 174
1724.27 190
1724.37 209
1724.46 230
1724.56 248
1724.65 260
1724.75 263
1724.84 256
1724.94 239
1725.03 216
1725.13 188
1725.22 161
1725.32 137
1725.41 121
1725.51 113
1725.60 111
1725.70 115
1725.79 121
1725.89 127
1725.98 133
1726.08 136
1726.17 137
1726.27 134
1726.36 129
1726.46 121
1726.56 113
1726.65 105
1726.75 100
1726.84 98
1726.94 101
1727.03 108
1727.13 118
1727.22 129
1727.32 139
1727.41 146
1727.51 149
1727.60 149
1727.70 148
1727.79 148
1727.89 148
1727.98 148
1728.08 149
1728.17 148
1728.27 146
1728.37 144
1728.46 142
1728.56 142
1728.65 146
1728.75 153
1728.84 162
1728.94 173
1729.03 182
1729.13 189
1729.22 194
1729.32 197
1729.41 200
1729.51 203
1729.60 205
1729.70 207
1729.79 207
1729.89 206
1729.99 204
1730.08 202
1730.18 201
1730.27 203
1730.37 208
1730.46 215
1730.56 222
1730.65 226
1730.75 224
1730.84 216
1730.94 202
1731.03 185
1731.13 169
1731.22 157
1731.32 152
1731.42 154
1731.51 164
1731.61 178
1731.70 194
1731.80 209
1731.89 221
1731.99 228
1732.08 231
1732.18 227
1732.27 217
1732.37 198
1732.46 172
1732.56 138
1732.66 99
1732.75 59
1732.85 22
1732.94 0
1733.04 0
1733.13 0
1733.23 0
1733.32 0
1733.42 0
1733.51 0
1733.61 0
1733.70 6
1733.80 15
1733.90 24
1733.99 33
1734.09 42
1734.18 51
1734.28 60
1734.37 69
1734.47 78
1734.56 85
1734.66 90
1734.75 92
1734.85 90
1734.95 85
1735.04 79
1735.14 75
1735.23 73
1735.33 76
1735.42 83
1735.52 93
1735.61 101
1735.71 105
1735.80 100
1735.90 84
1736.00 58
1736.09 24
1736.19 0
1736.28 0
1736.38 0
1736.47 0
1736.57 0
1736.66 0
1736.76 0
1736.86 0
1736.95 19
1737.05 38
1737.14 53
1737.24 66
1737.33 77
1737.43 87
1737.52 96
1737.62 105
1737.72 112
1737.81 118
1737.91 124
1738.00 130
1738.10 137
1738.19 145
1738.29 154
1738.38 163
1738.48 171
1738.58 178
1738.67 184
1738.77 189
1738.86 192
1738.96 193
1739.05 191
1739.15 185
1739.24 175
1739.34 159
1739.44 140
1739.53 120
1739.63 102
1739.72 88
1739.82 80
1739.91 79
1740.01 83
1740.10 91
1740.20 101
1740.30 111
1740.39 121
1740.49 129
1740.58 137
1740.68 144
1740.77 149
1740.87 152
1740.97 153
1741.06 152
1741.16 150
1741.25 149
1741.35 150
1741.44 153
1741.54 160
1741.63 168
1741.73 177
1741.83 184
1741.92 187
1742.02 186
1742.11 180
1742.21 172
1742.30 163
1742.40 155
1742.50 149
1742.59 149
1742.69 154
1742.78 165
1742.88 180
1742.97 198
1743.07 217
1743.17 233
1743.26 245
1743.36 248
1743.45 241
1743.55 224
1743.64 197
1743.74 163
1743.84 125
1743.93 88
1744.03 57
1744.12 35
1744.22 24
1744.31 23
1744.41 30
1744.51 42
1744.60 55
1744.70 68
1744.79 78
1744.89 85
1744.98 91
1745.08 99
1745.18 110
1745.27 123
1745.37 139
1745.46 156
1745.56 171
1745.65 183
1745.75 191
1745.85 194
1745.94 194
1746.04 193
1746.13 191
1746.23 192
1746.32 197
1746.42 205
1746.52 216
1746.61 228
1746.71 238
1746.80 246
1746.90 251
1746.99 251
1747.09 247
1747.19 240
1747.28 232
1747.38 223
1747.47 214
1747.57 205
1747.67 196
1747.76 188
1747.86 180
1747.95 175
1748.05 171
1748.14 169
1748.24 168
1748.34 168
1748.43 167
1748.53 162
1748.62 153
1748.72 139
1748.82 122
1748.91 103
1749.01 83
1749.10 65
1749.20 49
1749.29 35
1749.39 22
1749.49 9
1749.58 0
1749.68 0
1749.77 0
1749.87 0
1749.97 0
1750.06 0
1750.16 0
1750.25 0
1750.35 9
1750.45 36
1750.54 65
1750.64 93
1750.73 118
1750.83 141
1750.92 159
1751.02 173
1751.12 182
1751.21 189
1751.31 194
1751.40 200
1751.50 207
1751.60 215
1751.69 223
1751.79 230
1751.88 232
1751.98 226
1752.08 212
1752.17 190
1752.27 162
1752.36 131
1752.46 100
1752.56 72
1752.65 49
1752.75 32
1752.84 21
1752.94 15
1753.03 13
1753.13 14
1753.23 17
1753.32 21
1753.42 24
1753.51 29
1753.61 33
1753.71 39
1753.80 49
1753.90 64
1753.99 85
1754.09 112
1754.19 145
1754.28 179
1754.38 212
1754.47 239
1754.57 258
1754.67 266
1754.76 264
1754.86 251
1754.95 231
1755.05 207
1755.15 180
1755.24 151
1755.34 120
1755.43 87
1755.53 53
1755.63 19
1755.72 0
1755.82 0
1755.91 0
1756.01 0
1756.11 0
1756.20 0
1756.30 0
1756.40 0
1756.49 9
1756.59 37
1756.68 66
1756.78 96
1756.88 126
1756.97 154
1757.07 178
1757.16 197
1757.26 210
1757.36 218
1757.45 222
1757.55 225
1757.64 230
1757.74 237
1757.84 248
1757.93 260
1758.03 272
1758.12 282
1758.22 287
1758.32 285
1758.41 278
1758.51 265
1758.60 250
1758.70 234
1758.80 222
1758.89 216
1758.99 218
1759.09 230
1759.18 250
1759.28 274
1759.37 296
1759.47 312
1759.57 315
1759.66 303
1759.76 278
1759.85 242
1759.95 204
1760.05 170
1760.14 145
1760.24 132
1760.34 131
1760.43 140
1760.53 157
1760.62 176
1760.72 197
1760.82 218
1760.91 239
1761.01 258
1761.10 273
1761.20 281
1761.30 282
1761.39 275
1761.49 260
1761.59 239
1761.68 215
1761.78 191
1761.87 169
1761.97 149
1762.07 131
1762.16 115
1762.26 102
1762.36 92
1762.45 87
1762.55 87
1762.64 93
1762.74 104
1762.84 118
1762.93 132
1763.03 142
1763.13 148
1763.22 149
1763.32 145
1763.41 138
1763.51 132
1763.61 129
1763.70 131
1763.80 137
1763.90 146
1763.99 157
1764.09 166
1764.18 172
1764.28 173
1764.38 170
1764.47 162
1764.57 152
1764.67 142
1764.76 134
1764.86 128
1764.95 128
1765.05 132
1765.15 142
1765.24 157
1765.34 177
1765.44 198
1765.53 221
1765.63 241
1765.72 255
1765.82 262
1765.92 261
1766.01 253
1766.11 242
1766.21 230
1766.30 221
1766.40 215
1766.49 213
1766.59 213
1766.69 211
1766.78 205
1766.88 194
1766.98 179
1767.07 161
1767.17 141
1767.27 121
1767.36 101
1767.46 81
1767.55 63
1767.65 45
1767.75 30
1767.84 19
1767.94 13
1768.04 8
1768.13 5
1768.23 0
1768.33 0
1768.42 0
1768.52 0
1768.61 0
1768.71 0
1768.81 0
1768.90 0
1769.00 25
1769.10 63
1769.19 106
1769.29 151
1769.39 193
1769.48 229
1769.58 253
1769.68 265
1769.77 264
1769.87 253
1769.96 234
1770.06 214
1770.16 196
1770.25 181
1770.35 168
1770.45 157
1770.54 147
1770.64 135
1770.74 122
1770.83 107
1770.93 93
1771.03 81
1771.12 71
1771.22 62
1771.31 56
1771.41 52
1771.51 51
1771.60 53
1771.70 57
1771.80 62
1771.89 68
1771.99 74
1772.09 78
1772.18 80
1772.28 82
1772.38 85
1772.47 90
1772.57 97
1772.67 105
1772.76 113
1772.86 120
1772.95 125
1773.05 126
1773.15 124
1773.24 120
1773.34 115
1773.44 111
1773.53 108
1773.63 108
1773.73 111
1773.82 116
1773.92 125
1774.02 134
1774.11 143
1774.21 149
1774.31 153
1774.40 154
1774.50 153
1774.60 151
1774.69 151
1774.79 155
1774.89 164
1774.98 181
1775.08 205
1775.17 235
1775.27 267
1775.37 300
1775.46 330
1775.56 352
1775.66 366
1775.75 371
1775.85 369
1775.95 363
1776.04 355
1776.14 347
1776.24 338
1776.33 326
1776.43 310
1776.53 290
1776.62 265
1776.72 236
1776.82 208
1776.91 182
1777.01 161
1777.11 147
1777.20 139
1777.30 134
1777.40 132
1777.49 129
1777.59 126
1777.69 122
1777.78 116
1777.88 112
1777.98 110
1778.07 110
1778.17 113
1778.27 118
1778.36 124
1778.46 131
1778.56 138
1778.65 145
1778.75 155
1778.85 166
1778.94 178
1779.04 192
1779.14 203
1779.23 210
1779.33 211
1779.43 206
1779.52 194
1779.62 179
1779.72 161
1779.81 144
1779.91 128
1780.01 114
1780.10 101
1780.20 91
1780.30 82
1780.39 76
1780.49 72
1780.59 71
1780.68 70
1780.78 68
1780.88 62
1780.97 52
1781.07 37
1781.17 19
1781.26 0
1781.36 0
1781.46 0
1781.55 0
1781.65 0
1781.75 0
1781.84 0
1781.94 0
1782.04 0
1782.13 10
1782.23 22
1782.33 37
1782.42 52
1782.52 67
1782.62 77
1782.71 82
1782.81 79
1782.91 69
1783.01 51
1783.10 31
1783.20 13
1783.30 0
1783.39 0
1783.49 0
1783.59 6
1783.68 17
1783.78 27
1783.88 34
1783.97 38
1784.07 41
1784.17 47
1784.26 58
1784.36 73
1784.46 91
1784.55 108
1784.65 123
1784.75 133
1784.84 139
1784.94 145
1785.04 152
1785.13 161
1785.23 171
1785.33 180
1785.43 186
1785.52 187
1785.62 184
1785.72 182
1785.81 185
1785.91 198
1786.01 224
1786.10 261
1786.20 304
1786.30 348
1786.39 385
1786.49 411
1786.59 422
1786.68 418
1786.78 403
1786.88 378
1786.98 347
1787.07 313
1787.17 277
1787.27 241
1787.36 204
1787.46 169
1787.56 136
1787.65 108
1787.75 86
1787.85 69
1787.94 59
1788.04 54
1788.14 54
1788.23 56
1788.33 61
1788.43 67
1788.53 76
1788.62 88
1788.72 103
1788.82 121
1788.91 142
1789.01 166
1789.11 191
1789.20 217
1789.30 243
1789.40 269
1789.49 292
1789.59 311
1789.69 323
1789.79 328
1789.88 325
1789.98 314
1790.08 296
1790.17 274
1790.27 251
1790.37 229
1790.46 208
1790.56 190
1790.66 177
1790.76 167
1790.85 161
1790.95 160
1791.05 162
1791.14 167
1791.24 174
1791.34 182
1791.43 192
1791.53 206
1791.63 225
1791.73 250
1791.82 280
1791.92 311
1792.02 338
1792.11 352
1792.21 349
1792.31 325
1792.40 283
1792.50 228
1792.60 170
1792.70 119
1792.79 84
1792.89 70
1792.99 79
1793.08 105
1793.18 142
1793.28 180
1793.38 213
1793.47 233
1793.57 240
1793.67 234
1793.76 220
1793.86 200
1793.96 178
1794.05 158
1794.15 141
1794.25 127
1794.35 114
1794.44 102
1794.54 89
1794.64 74
1794.73 56
1794.83 35
1794.93 14
1795.03 0
1795.12 0
1795.22 0
1795.32 0
1795.41 0
1795.51 10
1795.61 42
1795.71 78
1795.80 113
1795.90 144
1796.00 166
1796.09 179
1796.19 180
1796.29 169
1796.39 148
1796.48 116
1796.58 77
1796.68 34
1796.77 0
1796.87 0
1796.97 0
1797.07 0
1797.16 0
1797.26 0
1797.36 0
1797.45 0
1797.55 11
1797.65 42
1797.75 70
1797.84 94
1797.94 112
1798.04 126
1798.13 134
1798.23 138
1798.33 136
1798.43 131
1798.52 124
1798.62 117
1798.72 112
1798.81 109
1798.91 108
1799.01 108
1799.11 109
1799.20 110
1799.30 109
1799.40 107
1799.49 105
1799.59 106
1799.69 112
1799.79 127
1799.88 151
1799.98 187
1800.08 231
1800.18 280
1800.27 328
1800.37 371
1800.47 403
1800.56 421
1800.66 424
1800.76 412
1800.86 387
1800.95 354
1801.05 315
1801.15 276
1801.25 237
1801.34 202
1801.44 169
1801.54 140
1801.63 112
1801.73 84
1801.83 55
1801.93 25
1802.02 0
1802.12 0
1802.22 0
1802.32 0
1802.41 0
1802.51 0
1802.61 0
1802.70 0
1802.80 1
1802.90 25
1803.00 45
1803.09 59
1803.19 68
1803.29 73
1803.39 74
1803.48 71
1803.58 64
1803.68 52
1803.78 33
1803.87 11
1803.97 0
1804.07 0
1804.16 0
1804.26 0
1804.36 0
1804.46 0
1804.55 0
1804.65 0
1804.75 33
1804.85 66
1804.94 96
1805.04 122
1805.14 144
1805.24 162
1805.33 175
1805.43 186
1805.53 192
1805.63 194
1805.72 189
1805.82 176
1805.92 156
1806.01 128
1806.11 97
1806.21 66
1806.31 39
1806.40 21
1806.50 11
1806.60 11
1806.70 18
1806.79 29
1806.89 39
1806.99 46
1807.09 47
1807.18 44
1807.28 37
1807.38 31
1807.48 29
1807.57 34
1807.67 50
1807.77 76
1807.87 109
1807.96 145
1808.06 178
1808.16 203
1808.26 215
1808.35 213
1808.45 198
1808.55 175
1808.65 149
1808.74 128
1808.84 115
1808.94 110
1809.04 115
1809.13 127
1809.23 141
1809.33 157
1809.43 171
1809.52 184
1809.62 197
1809.72 212
1809.82 228
1809.91 246
1810.01 263
1810.11 278
1810.21 287
1810.30 288
1810.40 280
1810.50 264
1810.60 241
1810.69 215
1810.79 188
1810.89 165
1810.99 146
1811.08 133
1811.18 127
1811.28 127
1811.38 131
1811.47 139
1811.57 146
1811.67 152
1811.77 152
1811.86 147
1811.96 137
1812.06 122
1812.16 105
1812.25 89
1812.35 77
1812.45 69
1812.55 67
1812.64 69
1812.74 72
1812.84 75
1812.94 78
1813.03 80
1813.13 85
1813.23 94
1813.33 109
1813.42 132
1813.52 160
1813.62 192
1813.72 224
1813.81 251
1813.91 270
1814.01 279
1814.11 279
1814.21 271
1814.30 257
1814.40 237
1814.50 213
1814.60 187
1814.69 160
1814.79 136
1814.89 117
1814.99 107
1815.08 108
1815.18 120
1815.28 142
1815.38 170
1815.47 198
1815.57 222
1815.67 240
1815.77 249
1815.87 252
1815.96 250
1816.06 246
1816.16 242
1816.26 237
1816.35 232
1816.45 223
1816.55 211
1816.65 193
1816.74 172
1816.84 150
1816.94 129
1817.04 112
1817.14 100
1817.23 93
1817.33 91
1817.43 91
1817.53 90
1817.62 87
1817.72 82
1817.82 74
1817.92 65
1818.01 54
1818.11 43
1818.21 30
1818.31 14
1818.41 0
1818.50 0
1818.60 0
1818.70 0
1818.80 0
1818.89 0
1818.99 0
1819.09 0
1819.19 19
1819.28 43
1819.38 61
1819.48 71
1819.58 71
1819.68 63
1819.77 47
1819.87 26
1819.97 2
1820.07 0
1820.16 0
1820.26 0
1820.36 0
1820.46 0
1820.56 0
1820.65 0
1820.75 0
1820.85 32
1820.95 60
1821.04 83
1821.14 99
1821.24 111
1821.34 121
1821.44 132
1821.53 143
1821.63 154
1821.73 164
1821.83 171
1821.93 174
1822.02 174
1822.12 174
1822.22 181
1822.32 197
1822.41 225
1822.51 264
1822.61 312
1822.71 362
1822.81 407
1822.90 440
1823.00 457
1823.10 457
1823.20 442
1823.30 416
1823.39 383
1823.49 349
1823.59 318
1823.69 292
1823.78 270
1823.88 253
1823.98 242
1824.08 234
1824.18 231
1824.27 230
1824.37 230
1824.47 231
1824.57 230
1824.67 227
1824.76 221
1824.86 212
1824.96 202
1825.06 192
1825.16 183
1825.25 175
1825.35 167
1825.45 158
1825.55 145
1825.64 126
1825.74 102
1825.84 76
1825.94 51
1826.04 31
1826.13 21
1826.23 23
1826.33 38
1826.43 62
1826.53 93
1826.62 125
1826.72 154
1826.82 175
1826.92 187
1827.02 187
1827.11 176
1827.21 156
1827.31 130
1827.41 101
1827.51 74
1827.60 51
1827.70 34
1827.80 23
1827.90 19
1828.00 19
1828.09 23
1828.19 28
1828.29 35
1828.39 41
1828.49 48
1828.58 54
1828.68 59
1828.78 61
1828.88 58
1828.98 51
1829.07 39
1829.17 23
1829.27 5
1829.37 0
1829.47 0
1829.56 0
1829.66 0
1829.76 0
1829.86 0
1829.96 6
1830.05 17
1830.15 23
1830.25 23
1830.35 20
1830.45 15
1830.54 11
1830.64 7
1830.74 4
1830.84 2
1830.94 0
1831.03 0
1831.13 0
1831.23 0
1831.33 2
1831.43 11
1831.52 23
1831.62 36
1831.72 49
1831.82 60
1831.92 69
1832.02 75
1832.11 81
1832.21 89
1832.31 99
1832.41 112
1832.51 125
1832.60 138
1832.70 148
1832.80 153
1832.90 154
1833.00 152
1833.09 146
1833.19 140
1833.29 135
1833.39 132
1833.49 132
1833.59 136
1833.68 143
1833.78 153
1833.88 162
1833.98 168
1834.08 168
1834.17 159
1834.27 140
1834.37 109
1834.47 70
1834.57 26
1834.66 0
1834.76 0
1834.86 0
1834.96 0
1835.06 0
1835.16 0
1835.25 0
1835.35 0
1835.45 20
1835.55 49
1835.65 73
1835.74 94
1835.84 112
1835.94 130
1836.04 149
1836.14 169
1836.24 192
1836.33 217
1836.43 242
1836.53 265
1836.63 284
1836.73 299
1836.83 308
1836.92 314
1837.02 317
1837.12 319
1837.22 322
1837.32 323
1837.41 322
1837.51 313
1837.61 294
1837.71 265
1837.81 227
1837.91 186
1838.00 147
1838.10 117
1838.20 100
1838.30 96
1838.40 102
1838.50 112
1838.59 120
1838.69 121
1838.79 112
1838.89 93
1838.99 68
1839.09 41
1839.18 16
1839.28 0
1839.38 0
1839.48 0
1839.58 0
1839.67 0
1839.77 6
1839.87 15
1839.97 22
1840.07 28
1840.17 31
1840.26 33
1840.36 31
1840.46 27
1840.56 21
1840.66 14
1840.76 9
1840.85 9
1840.95 18
1841.05 37
1841.15 67
1841.25 103
1841.35 137
1841.44 164
1841.54 176
1841.64 169
1841.74 146
1841.84 108
1841.94 64
1842.03 21
1842.13 0
1842.23 0
1842.33 0
1842.43 0
1842.53 0
1842.63 0
1842.72 0
1842.82 0
1842.92 6
1843.02 34
1843.12 62
1843.22 87
1843.31 107
1843.41 121
1843.51 129
1843.61 131
1843.71 127
1843.81 121
1843.90 111
1844.00 98
1844.10 84
1844.20 70
1844.30 58
1844.40 50
1844.49 48
1844.59 51
1844.69 61
1844.79 77
1844.89 96
1844.99 116
1845.09 135
1845.18 150
1845.28 160
1845.38 163
1845.48 161
1845.58 154
1845.68 141
1845.77 125
1845.87 106
1845.97 84
1846.07 60
1846.17 34
1846.27 6
1846.37 0
1846.46 0
1846.56 0
1846.66 0
1846.76 0
1846.86 0
1846.96 0
1847.05 5
1847.15 20
1847.25 32
1847.35 43
1847.45 56
1847.55 73
1847.65 94
1847.74 119
1847.84 144
1847.94 166
1848.04 181
1848.14 187
1848.24 183
1848.34 173
1848.43 157
1848.53 137
1848.63 113
1848.73 86
1848.83 58
1848.93 31
1849.03 8
1849.12 0
1849.22 0
1849.32 1
1849.42 25
1849.52 60
1849.62 100
1849.72 139
1849.81 172
1849.91 194
1850.01 202
1850.11 197
1850.21 181
1850.31 161
1850.41 141
1850.50 124
1850.60 113
1850.70 108
1850.80 107
1850.90 104
1851.00 97
1851.10 84
1851.19 66
1851.29 47
1851.39 32
1851.49 23
1851.59 22
1851.69 27
1851.79 34
1851.88 37
1851.98 31
1852.08 16
1852.18 0
1852.28 0
1852.38 0
1852.48 0
1852.57 0
1852.67 0
1852.77 0
1852.87 32
1852.97 59
1853.07 80
1853.17 91
1853.27 96
1853.36 97
1853.46 97
1853.56 101
1853.66 108
1853.76 121
1853.86 138
1853.96 159
1854.05 183
1854.15 209
1854.25 236
1854.35 260
1854.45 281
1854.55 295
1854.65 301
1854.75 300
1854.84 292
1854.94 277
1855.04 259
1855.14 239
1855.24 218
1855.34 196
1855.44 176
1855.54 158
1855.63 143
1855.73 133
1855.83 128
1855.93 128
1856.03 131
1856.13 136
1856.23 141
1856.33 144
1856.42 145
1856.52 145
1856.62 147
1856.72 151
1856.82 160
1856.92 173
1857.02 191
1857.12 211
1857.21 231
1857.31 247
1857.41 261
1857.51 273
1857.61 283
1857.71 294
1857.81 305
1857.91 315
1858.00 322
1858.10 322
1858.20 313
1858.30 292
1858.40 263
1858.50 229
1858.60 196
1858.70 171
1858.79 156
1858.89 152
1858.99 158
1859.09 169
1859.19 180
1859.29 185
1859.39 184
1859.49 173
1859.59 157
1859.68 137
1859.78 116
1859.88 99
1859.98 86
1860.08 79
1860.18 76
1860.28 78
1860.38 81
1860.47 85
1860.57 87
1860.67 87
1860.77 84
1860.87 76
1860.97 67
1861.07 56
1861.17 45
1861.27 37
1861.36 30
1861.46 27
1861.56 26
1861.66 26
1861.76 28
1861.86 32
1861.96 41
1862.06 56
1862.16 77
1862.25 104
1862.35 137
1862.45 172
1862.55 204
1862.65 232
1862.75 253
1862.85 266
1862.95 272
1863.05 273
1863.14 270
1863.24 264
1863.34 256
1863.44 248
1863.54 238
1863.64 225
1863.74 211
1863.84 195
1863.94 177
1864.04 160
1864.13 144
1864.23 129
1864.33 117
1864.43 107
1864.53 99
1864.63 91
1864.73 85
1864.83 78
1864.93 71
1865.02 63
1865.12 52
1865.22 39
1865.32 23
1865.42 7
1865.52 0
1865.62 0
1865.72 0
1865.82 0
1865.92 26
1866.01 60
1866.11 98
1866.21 134
1866.31 162
1866.41 180
1866.51 186
1866.61 183
1866.71 174
1866.81 161
1866.91 145
1867.00 129
1867.10 113
1867.20 95
1867.30 77
1867.40 57
1867.50 36
1867.60 15
1867.70 0
1867.80 0
1867.90 0
1868.00 0
1868.09 0
1868.19 0
1868.29 0
1868.39 0
1868.49 4
1868.59 23
1868.69 39
1868.79 48
1868.89 49
1868.99 44
1869.09 35
1869.18 26
1869.28 19
1869.38 15
1869.48 15
1869.58 18
1869.68 21
1869.78 23
1869.88 21
1869.98 17
1870.08 11
1870.18 6
1870.27 4
1870.37 6
1870.47 13
1870.57 25
1870.67 41
1870.77 58
1870.87 74
1870.97 85
1871.07 90
1871.17 87
1871.27 78
1871.36 65
1871.46 53
1871.56 44
1871.66 42
1871.76 49
1871.86 65
1871.96 86
1872.06 110
1872.16 134
1872.26 155
1872.36 174
1872.46 192
1872.55 211
1872.65 233
1872.75 257
1872.85 284
1872.95 310
1873.05 332
1873.15 347
1873.25 353
1873.35 352
1873.45 345
1873.55 335
1873.65 327
1873.74 324
1873.84 330
1873.94 344
1874.04 364
1874.14 386
1874.24 405
1874.34 415
1874.44 415
1874.54 401
1874.64 376
1874.74 340
1874.84 301
1874.94 262
1875.03 228
1875.13 203
1875.23 188
1875.33 182
1875.43 181
1875.53 181
1875.63 177
1875.73 165
1875.83 145
1875.93 119
1876.03 93
1876.13 71
1876.23 60
1876.33 63
1876.42 83
1876.52 118
1876.62 163
1876.72 210
1876.82 252
1876.92 284
1877.02 299
1877.12 298
1877.22 282
1877.32 255
1877.42 223
1877.52 193
1877.62 169
1877.72 153
1877.81 145
1877.91 140
1878.01 138
1878.11 135
1878.21 131
1878.31 126
1878.41 122
1878.51 120
1878.61 122
1878.71 128
1878.81 140
1878.91 158
1879.01 181
1879.11 209
1879.21 242
1879.30 278
1879.40 314
1879.50 346
1879.60 370
1879.70 384
1879.80 391
1879.90 393
1880.00 393
1880.10 395
1880.20 402
1880.30 414
1880.40 428
1880.50 440
1880.60 447
1880.70 447
1880.80 440
1880.89 426
1880.99 407
1881.09 386
1881.19 365
1881.29 346
1881.39 329
1881.49 315
1881.59 304
1881.69 296
1881.79 290
1881.89 281
1881.99 270
1882.09 255
1882.19 233
1882.29 207
1882.39 179
1882.49 150
1882.58 125
1882.68 108
1882.78 99
1882.88 98
1882.98 101
1883.08 107
1883.18 111
1883.28 110
1883.38 104
1883.48 91
1883.58 76
1883.68 62
1883.78 51
1883.88 44
1883.98 43
1884.08 46
1884.18 50
1884.28 52
1884.38 49
1884.47 39
1884.57 24
1884.67 5
1884.77 0
1884.87 0
1884.97 0
1885.07 0
1885.17 0
1885.27 0
1885.37 0
1885.47 0
1885.57 8
1885.67 12
1885.77 15
1885.87 19
1885.97 25
1886.07 37
1886.17 55
1886.27 76
1886.37 96
1886.46 113
1886.56 124
1886.66 127
1886.76 126
1886.86 124
1886.96 124
1887.06 130
1887.16 144
1887.26 165
1887.36 189
1887.46 212
1887.56 233
1887.66 247
1887.76 253
1887.86 251
1887.96 244
1888.06 235
1888.16 228
1888.26 226
1888.36 232
1888.46 245
1888.56 265
1888.66 288
1888.76 307
1888.85 317
1888.95 314
1889.05 296
1889.15 266
1889.25 226
1889.35 182
1889.45 140
1889.55 105
1889.65 80
1889.75 66
1889.85 61
1889.95 65
1890.05 76
1890.15 90
1890.25 106
1890.35 123
1890.45 139
1890.55 154
1890.65 168
1890.75 182
1890.85 197
1890.95 212
1891.05 226
1891.15 238
1891.25 248
1891.35 255
1891.45 259
1891.55 261
1891.64 264
1891.74 268
1891.84 276
1891.94 287
1892.04 299
1892.14 311
1892.24 322
1892.34 330
1892.44 334
1892.54 332
1892.64 325
1892.74 313
1892.84 296
1892.94 276
1893.04 253
1893.14 231
1893.24 212
1893.34 199
1893.44 190
1893.54 187
1893.64 186
1893.74 187
1893.84 189
1893.94 191
1894.04 195
1894.14 202
1894.24 211
1894.34 221
1894.44 227
1894.54 227
1894.64 217
1894.74 199
1894.84 173
1894.94 146
1895.04 124
1895.14 112
1895.23 110
1895.33 119
1895.43 134
1895.53 152
1895.63 168
1895.73 182
1895.83 194
1895.93 207
1896.03 225
1896.13 247
1896.23 275
1896.33 302
1896.43 325
1896.53 337
1896.63 337
1896.73 322
1896.83 296
1896.93 263
1897.03 230
1897.13 201
1897.23 180
1897.33 167
1897.43 158
1897.53 152
1897.63 146
1897.73 136
1897.83 122
1897.93 107
1898.03 92
1898.13 78
1898.23 67
1898.33 60
1898.43 56
1898.53 57
1898.63 62
1898.73 72
1898.83 86
1898.93 103
1899.03 118
1899.13 131
1899.23 137
1899.33 135
1899.43 125
1899.53 109
1899.63 89
1899.73 69
1899.83 52
1899.93 42
1900.03 39
1900.13 44
1900.23 57
1900.33 76
1900.43 98
1900.53 123
1900.63 149
1900.73 176
1900.83 204
1900.93 234
1901.03 267
1901.13 302
1901.23 337
1901.33 368
1901.43 390
1901.53 398
1901.63 390
1901.73 365
1901.83 326
1901.93 279
1902.03 231
1902.13 186
1902.23 149
1902.33 123
1902.43 106
1902.53 96
1902.63 92
1902.73 90
1902.83 88
1902.93 84
1903.03 80
1903.13 77
1903.23 74
1903.33 75
1903.43 80
1903.53 93
1903.63 113
1903.73 139
1903.83 167
1903.93 196
1904.03 222
1904.13 243
1904.23 258
1904.33 268
1904.43 274
1904.53 278
1904.63 279
1904.73 278
1904.83 273
1904.93 262
1905.03 244
1905.13 220
1905.23 193
1905.33 167
1905.43 144
1905.53 127
1905.63 118
1905.73 117
1905.83 120
1905.93 125
1906.03 128
1906.13 127
1906.23 121
1906.33 110
1906.43 94
1906.53 76
1906.63 58
1906.73 44
1906.83 35
1906.93 34
1907.03 40
1907.13 53
1907.23 70
1907.33 90
1907.43 108
1907.53 124
1907.63 137
1907.73 145
1907.83 151
1907.93 155
1908.03 160
1908.13 165
1908.23 171
1908.33 177
1908.43 181
1908.53 183
1908.63 184
1908.73 186
1908.83 189
1908.93 194
1909.03 198
1909.13 200
1909.23 197
1909.33 185
1909.43 164
1909.53 136
1909.63 104
1909.73 72
1909.83 42
1909.93 17
1910.03 0
1910.13 0
1910.23 0
1910.33 0
1910.43 0
1910.53 0
1910.63 0
1910.73 0
1910.83 0
1910.93 19
1911.03 67
1911.13 124
1911.23 188
1911.33 254
1911.43 315
1911.53 367
1911.63 404
1911.73 424
1911.83 427
1911.93 416
1912.03 396
1912.13 371
1912.23 348
1912.33 329
1912.43 316
1912.54 307
1912.64 303
1912.74 301
1912.84 299
1912.94 298
1913.04 297
1913.14 297
1913.24 298
1913.34 299
1913.44 299
1913.54 297
1913.64 290
1913.74 279
1913.84 261
1913.94 239
1914.04 214
1914.14 191
1914.24 171
1914.34 156
1914.44 146
1914.54 143
1914.64 145
1914.74 150
1914.84 156
1914.94 163
1915.04 168
1915.14 171
1915.24 170
1915.34 164
1915.44 151
1915.54 133
1915.64 111
1915.74 86
1915.84 62
1915.94 40
1916.04 23
1916.14 11
1916.25 4
1916.35 0
1916.45 0
1916.55 0
1916.65 0
1916.75 0
1916.85 0
1916.95 0
1917.05 0
1917.15 0
1917.25 1
1917.35 7
1917.45 14
1917.55 22
1917.65 31
1917.75 43
1917.85 57
1917.95 74
1918.05 91
1918.15 106
1918.25 118
1918.35 124
1918.45 124
1918.55 120
1918.65 113
1918.75 108
1918.85 108
1918.96 117
1919.06 136
1919.16 164
1919.26 201
1919.36 243
1919.46 287
1919.56 331
1919.66 370
1919.76 402
1919.86 425
1919.96 437
1920.06 435
1920.16 419
1920.26 391
1920.36 353
1920.46 311
1920.56 269
1920.66 232
1920.76 205
1920.86 193
1920.96 197
1921.06 214
1921.16 243
1921.26 279
1921.37 318
1921.47 355
1921.57 386
1921.67 405
1921.77 410
1921.87 402
1921.97 380
1922.07 347
1922.17 306
1922.27 261
1922.37 214
1922.47 169
1922.57 127
1922.67 90
1922.77 56
1922.87 26
1922.97 0
1923.07 0
1923.17 0
1923.27 0
1923.38 0
1923.48 0
1923.58 0
1923.68 0
1923.78 0
1923.88 24
1923.98 52
1924.08 74
1924.18 89
1924.28 97
1924.38 101
1924.48 102
1924.58 105
1924.68 112
1924.78 123
1924.88 137
1924.98 154
1925.08 172
1925.18 189
1925.29 205
1925.39 219
1925.49 231
1925.59 241
1925.69 250
1925.79 259
1925.89 267
1925.99 277
1926.09 287
1926.19 296
1926.29 300
1926.39 298
1926.49 287
1926.59 267
1926.69 242
1926.79 214
1926.89 189
1927.00 172
1927.10 166
1927.20 174
1927.30 195
1927.40 226
1927.50 265
1927.60 306
1927.70 345
1927.80 379
1927.90 403
1928.00 416
1928.10 419
1928.20 413
1928.30 400
1928.40 382
1928.50 359
1928.61 332
1928.71 303
1928.81 273
1928.91 240
1929.01 208
1929.11 177
1929.21 151
1929.31 129
1929.41 112
1929.51 98
1929.61 87
1929.71 76
1929.81 65
1929.91 54
1930.01 44
1930.12 38
1930.22 37
1930.32 42
1930.42 55
1930.52 73
1930.62 98
1930.72 126
1930.82 158
1930.92 192
1931.02 226
1931.12 258
1931.22 286
1931.32 306
1931.42 316
1931.53 316
1931.63 304
1931.73 283
1931.83 255
1931.93 223
1932.03 191
1932.13 160
1932.23 134
1932.33 114
1932.43 100
1932.53 92
1932.63 92
1932.73 99
1932.83 113
1932.94 131
1933.04 152
1933.14 175
1933.24 198
1933.34 221
1933.44 240
1933.54 256
1933.64 268
1933.74 276
1933.84 279
1933.94 277
1934.04 270
1934.14 257
1934.25 240
1934.35 216
1934.45 188
1934.55 156
1934.65 124
1934.75 93
1934.85 67
1934.95 48
1935.05 39
1935.15 39
1935.25 47
1935.35 61
1935.46 77
1935.56 91
1935.66 102
1935.76 106
1935.86 106
1935.96 103
1936.06 99
1936.16 97
1936.26 99
1936.36 105
1936.46 113
1936.56 120
1936.67 124
1936.77 123
1936.87 116
1936.97 106
1937.07 96
1937.17 88
1937.27 85
1937.37 88
1937.47 97
1937.57 109
1937.67 122
1937.78 135
1937.88 146
1937.98 154
1938.08 157
1938.18 155
1938.28 148
1938.38 137
1938.48 122
1938.58 105
1938.68 88
1938.78 73
1938.89 61
1938.99 53
1939.09 47
1939.19 45
1939.29 46
1939.39 47
1939.49 50
1939.59 54
1939.69 57
1939.79 60
1939.89 59
1940.00 53
1940.10 41
1940.20 22
1940.30 0
1940.40 0
1940.50 0
1940.60 0
1940.70 0
1940.80 0
1940.90 0
1941.00 0
1941.11 13
1941.21 41
1941.31 67
1941.41 91
1941.51 112
1941.61 127
1941.71 138
1941.81 143
1941.91 145
1942.01 143
1942.12 139
1942.22 136
1942.32 134
1942.42 133
1942.52 133
1942.62 129
1942.72 122
1942.82 111
1942.92 96
1943.02 81
1943.13 71
1943.23 68
1943.33 73
1943.43 86
1943.53 104
1943.63 122
1943.73 136
1943.83 144
1943.93 145
1944.04 141
1944.14 135
1944.24 129
1944.34 126
1944.44 126
1944.54 129
1944.64 133
1944.74 136
1944.84 140
1944.94 144
1945.05 151
1945.15 165
1945.25 187
1945.35 220
1945.45 261
1945.55 307
1945.65 354
1945.75 393
1945.85 421
1945.96 431
1946.06 423
1946.16 401
1946.26 367
1946.36 328
1946.46 288
1946.56 249
1946.66 212
1946.76 177
1946.87 143
1946.97 109
1947.07 78
1947.17 53
1947.27 38
1947.37 36
1947.47 47
1947.57 70
1947.67 101
1947.78 134
1947.88 166
1947.98 191
1948.08 209
1948.18 217
1948.28 215
1948.38 203
1948.48 183
1948.59 158
1948.69 130
1948.79 102
1948.89 77
1948.99 58
1949.09 48
1949.19 47
1949.29 53
1949.39 65
1949.50 80
1949.60 95
1949.70 109
1949.80 118
1949.90 121
1950.00 116
1950.10 104
1950.20 84
1950.31 55
1950.41 21
1950.51 0
1950.61 0
1950.71 0
1950.81 0
1950.91 0
1951.01 0
1951.12 0
1951.22 0
1951.32 13
1951.42 46
1951.52 72
1951.62 90
1951.72 97
1951.82 95
1951.93 87
1952.03 77
1952.13 66
1952.23 58
1952.33 54
1952.43 56
1952.53 65
1952.63 81
1952.74 104
1952.84 133
1952.94 166
1953.04 202
1953.14 238
1953.24 273
1953.34 302
1953.44 323
1953.55 334
1953.65 333
1953.75 322
1953.85 302
1953.95 279
1954.05 260
1954.15 247
1954.25 245
1954.36 253
1954.46 271
1954.56 294
1954.66 318
1954.76 339
1954.86 355
1954.96 363
1955.07 362
1955.17 352
1955.27 334
1955.37 310
1955.47 283
1955.57 254
1955.67 227
1955.77 205
1955.88 190
1955.98 181
1956.08 179
1956.18 180
1956.28 183
1956.38 184
1956.48 182
1956.59 176
1956.69 168
1956.79 158
1956.89 152
1956.99 150
1957.09 156
1957.19 168
1957.30 186
1957.40 206
1957.50 227
1957.60 245
1957.70 262
1957.80 276
1957.90 289
1958.01 300
1958.11 308
1958.21 311
1958.31 308
1958.41 295
1958.51 275
1958.61 247
1958.72 216
1958.82 185
1958.92 157
1959.02 133
1959.12 112
1959.22 93
1959.32 75
1959.43 56
1959.53 40
1959.63 27
1959.73 24
1959.83 30
1959.93 49
1960.03 79
1960.14 117
1960.24 160
1960.34 201
1960.44 238
1960.54 267
1960.64 286
1960.74 297
1960.85 299
1960.95 295
1961.05 287
1961.15 276
1961.25 264
1961.35 251
1961.45 238
1961.56 224
1961.66 212
1961.76 201
1961.86 193
1961.96 188
1962.06 183
1962.17 179
1962.27 173
1962.37 165
1962.47 154
1962.57 140
1962.67 125
1962.77 110
1962.88 95
1962.98 80
1963.08 67
1963.18 56
1963.28 47
1963.38 41
1963.49 39
1963.59 43
1963.69 52
1963.79 67
1963.89 87
1963.99 112
1964.09 140
1964.20 171
1964.30 202
1964.40 232
1964.50 258
1964.60 280
1964.70 295
1964.81 301
1964.91 298
1965.01 286
1965.11 266
1965.21 239
1965.31 210
1965.42 181
1965.52 156
1965.62 136
1965.72 122
1965.82 115
1965.92 111
1966.02 111
1966.13 112
1966.23 112
1966.33 109
1966.43 104
1966.53 94
1966.63 79
1966.74 60
1966.84 39
1966.94 18
1967.04 1
1967.14 0
1967.24 0
1967.35 0
1967.45 0
1967.55 1
1967.65 8
1967.75 11
1967.85 11
1967.96 8
1968.06 4
1968.16 0
1968.26 0
1968.36 0
1968.46 9
1968.57 22
1968.67 41
1968.77 62
1968.87 82
1968.97 99
1969.07 110
1969.18 115
1969.28 113
1969.38 107
1969.48 99
1969.58 90
1969.68 83
1969.79 77
1969.89 71
1969.99 65
1970.09 60
1970.19 55
1970.30 53
1970.40 54
1970.50 58
1970.60 64
1970.70 71
1970.80 76
1970.91 77
1971.01 73
1971.11 64
1971.21 52
1971.31 37
1971.41 20
1971.52 3
1971.62 0
1971.72 0
1971.82 0
1971.92 0
1972.03 0
1972.13 0
1972.23 0
1972.33 0
1972.43 20
1972.53 44
1972.64 66
1972.74 85
1972.84 101
1972.94 113
1973.04 121
1973.14 124
1973.25 122
1973.35 115
1973.45 104
1973.55 90
1973.65 78
1973.76 67
1973.86 60
1973.96 56
1974.06 53
1974.16 51
1974.26 46
1974.37 38
1974.47 28
1974.57 16
1974.67 7
1974.77 0
1974.88 0
1974.98 0
1975.08 1
1975.18 9
1975.28 18
1975.39 30
1975.49 45
1975.59 63
1975.69 84
1975.79 105
1975.89 125
1976.00 143
1976.10 157
1976.20 167
1976.30 172
1976.40 172
1976.51 168
1976.61 162
1976.71 152
1976.81 141
1976.91 132
1977.02 128
1977.12 132
1977.22 144
1977.32 167
1977.42 199
1977.52 238
1977.63 281
1977.73 324
1977.83 366
1977.93 403
1978.03 433
1978.14 454
1978.24 465
1978.34 463
1978.44 452
1978.54 432
1978.65 408
1978.75 383
1978.85 362
1978.95 348
1979.05 342
1979.16 342
1979.26 347
1979.36 353
1979.46 357
1979.56 357
1979.67 351
1979.77 338
1979.87 318
1979.97 294
1980.07 266
1980.18 237
1980.28 212
1980.38 195
1980.48 189
1980.58 195
1980.69 211
1980.79 233
1980.89 256
1980.99 277
1981.09 292
1981.20 297
1981.30 293
1981.40 282
1981.50 268
1981.60 251
1981.71 233
1981.81 215
1981.91 197
1982.01 179
1982.11 161
1982.22 143
1982.32 123
1982.42 104
1982.52 86
1982.62 72
1982.73 62
1982.83 59
1982.93 64
1983.03 76
1983.13 94
1983.24 114
1983.34 132
1983.44 146
1983.54 154
1983.64 157
1983.75 157
1983.85 156
1983.95 157
1984.05 161
1984.15 169
1984.26 178
1984.36 187
1984.46 192
1984.56 194
1984.67 190
1984.77 183
1984.87 172
1984.97 162
1985.07 152
1985.18 144
1985.28 135
1985.38 125
1985.48 112
1985.58 93
1985.69 71
1985.79 46
1985.89 25
1985.99 12
1986.10 14
1986.20 31
1986.30 64
1986.40 107
1986.50 155
1986.61 200
1986.71 233
1986.81 249
1986.91 245
1987.01 222
1987.12 184
1987.22 137
1987.32 86
1987.42 40
1987.53 1
1987.63 0
1987.73 0
1987.83 0
1987.93 0
1988.04 0
1988.14 0
1988.24 0
1988.34 5
1988.44 24
1988.55 40
1988.65 51
1988.75 53
1988.85 49
1988.96 40
1989.06 33
1989.16 33
1989.26 45
1989.36 70
1989.47 106
1989.57 148
1989.67 192
1989.77 230
1989.88 257
1989.98 272
1990.08 276
1990.18 270
1990.28 257
1990.39 241
1990.49 227
1990.59 215
1990.69 208
1990.80 205
1990.90 204
1991.00 202
1991.10 197
1991.21 187
1991.31 172
1991.41 153
1991.51 132
1991.61 114
1991.72 103
1991.82 101
1991.92 109
1992.02 127
1992.13 152
1992.23 183
1992.33 217
1992.43 250
1992.53 280
1992.64 308
1992.74 333
1992.84 353
1992.94 369
1993.05 379
1993.15 384
1993.25 380
1993.35 367
1993.46 343
1993.56 308
1993.66 266
1993.76 221
1993.87 177
1993.97 142
1994.07 119
1994.17 111
1994.27 116
1994.38 131
1994.48 150
1994.58 168
1994.68 182
1994.79 190
1994.89 189
1994.99 183
1995.09 172
1995.20 158
1995.30 141
1995.40 124
1995.50 104
1995.61 86
1995.71 68
1995.81 52
1995.91 36
1996.01 20
1996.12 5
1996.22 0
1996.32 0
1996.42 0
1996.53 0
1996.63 0
1996.73 0
1996.83 0
1996.94 0
1997.04 17
1997.14 60
1997.24 114
1997.35 176
1997.45 243
1997.55 308
1997.65 364
1997.76 406
1997.86 429
1997.96 435
1998.06 424
1998.17 403
1998.27 377
1998.37 351
1998.47 329
1998.58 313
1998.68 304
1998.78 300
1998.88 302
1998.99 308
1999.09 315
1999.19 323
1999.29 329
1999.40 331
1999.50 326
1999.60 314
1999.70 297
1999.81 275
1999.91 254
2000.01 238
2000.11 228
2000.21 227
2000.32 235
2000.42 249
2000.52 267
2000.63 285
2000.73 301
2000.83 311
2000.93 314
2001.04 310
2001.14 300
2001.24 283
2001.34 265
2001.45 246
2001.55 230
2001.65 221
2001.75 219
2001.86 223
2001.96 233
2002.06 245
2002.16 256
2002.27 263
2002.37 265
2002.47 260
2002.57 250
2002.68 235
2002.78 215
2002.88 194
2002.98 174
2003.09 157
2003.19 147
2003.29 146
2003.39 155
2003.50 170
2003.60 191
2003.70 213
2003.80 233
2003.91 248
2004.01 258
2004.11 263
2004.21 264
2004.32 260
2004.42 253
2004.52 242
2004.62 227
2004.73 207
2004.83 183
2004.93 157
2005.04 131
2005.14 109
2005.24 95
2005.34 90
2005.45 96
2005.55 113
2005.65 139
2005.75 170
2005.86 200
2005.96 223
2006.06 234
2006.16 231
2006.27 215
2006.37 187
2006.47 153
2006.58 117
2006.68 86
2006.78 64
2006.88 52
2006.99 51
2007.09 59
2007.19 74
2007.29 96
2007.40 123
2007.50 152
2007.60 184
2007.70 215
2007.81 241
2007.91 259
2008.01 266
2008.12 261
2008.22 244
2008.32 220
2008.42 193
2008.53 169
2008.63 149
2008.73 136
2008.83 127
2008.94 121
2009.04 115
2009.14 105
2009.25 92
2009.35 77
2009.45 63
2009.55 53
2009.66 48
2009.76 51
2009.86 60
2009.96 74
2010.07 89
2010.17 102
2010.27 110
2010.38 113
2010.48 110
2010.58 103
2010.68 96
2010.79 92
2010.89 92
2010.99 98
2011.09 105
2011.20 113
2011.30 117
2011.40 116
2011.51 110
2011.61 102
2011.71 94
2011.81 92
2011.92 98
2012.02 113
2012.12 133
2012.23 156
2012.33 179
2012.43 197
2012.53 208
2012.64 209
2012.74 202
2012.84 187
2012.95 167
2013.05 142
2013.15 115
2013.25 89
2013.36 64
2013.46 42
2013.56 24
2013.66 9
2013.77 0
2013.87 0
2013.97 0
2014.08 3
2014.18 12
2014.28 22
2014.38 29
2014.49 30
2014.59 23
2014.69 9
2014.80 0
2014.90 0
2015.00 0
2015.11 0
2015.21 0
2015.31 0
2015.41 23
2015.52 46
2015.62 64
2015.72 74
2015.83 72
2015.93 61
2016.03 44
2016.13 24
2016.24 7
2016.34 0
2016.44 0
2016.55 0
2016.65 16
2016.75 40
2016.85 67
2016.96 96
2017.06 123
2017.16 148
2017.27 169
2017.37 187
2017.47 201
2017.57 212
2017.68 220
2017.78 225
2017.88 228
2017.99 229
2018.09 229
2018.19 229
2018.30 229
2018.40 229
2018.50 228
2018.60 228
2018.71 225
2018.81 218
2018.91 205
2019.02 183
2019.12 152
2019.22 112
2019.33 64
2019.43 12
2019.53 0
2019.63 0
2019.74 0
2019.84 0
2019.94 0
2020.05 0
2020.15 0
2020.25 7
2020.36 51
2020.46 86
2020.56 109
2020.66 120
2020.77 119
2020.87 113
2020.97 107
2021.08 108
2021.18 116
2021.28 131
2021.39 148
2021.49 163
2021.59 171
2021.69 169
2021.80 160
2021.90 148
2022.00 140
2022.11 143
2022.21 160
2022.31 191
2022.42 233
2022.52 279
2022.62 320
2022.73 351
2022.83 369
2022.93 371
2023.03 363
2023.14 346
2023.24 327
2023.34 307
2023.45 287
2023.55 268
2023.65 248
2023.76 226
2023.86 202
2023.96 178
2024.07 155
2024.17 133
2024.27 113
2024.37 93
2024.48 72
2024.58 49
2024.68 25
2024.79 4
2024.89 0
2024.99 0
2025.10 0
2025.20 8
2025.30 36
2025.41 68
2025.51 96
2025.61 116
2025.72 123
2025.82 115
2025.92 93
2026.03 62
2026.13 29
2026.23 0
2026.33 0
2026.44 0
2026.54 0
2026.64 12
2026.75 43
2026.85 75
2026.95 102
2027.06 119
2027.16 125
2027.26 121
2027.37 111
2027.47 98
2027.57 85
2027.68 74
2027.78 67
2027.88 61
2027.99 54
2028.09 43
2028.19 28
2028.30 9
2028.40 0
2028.50 0
2028.60 0
2028.71 0
2028.81 0
2028.91 0
2029.02 0
2029.12 0
2029.22 32
2029.33 68
2029.43 102
2029.53 134
2029.64 161
2029.74 182
2029.84 198
2029.95 208
2030.05 213
2030.15 214
2030.26 211
2030.36 203
2030.46 193
2030.57 179
2030.67 162
2030.77 142
2030.88 122
2030.98 101
2031.08 82
2031.19 66
2031.29 53
2031.39 44
2031.50 39
2031.60 37
2031.70 38
2031.81 43
2031.91 52
2032.01 65
2032.12 82
2032.22 101
2032.32 123
2032.43 146
2032.53 169
2032.63 192
2032.74 213
2032.84 231
2032.94 243
2033.05 250
2033.15 252
2033.25 252
2033.36 252
2033.46 253
2033.56 254
2033.67 254
2033.77 249
2033.87 235
2033.98 211
2034.08 176
2034.18 136
2034.29 97
2034.39 64
2034.49 42
2034.60 30
2034.70 27
2034.80 28
2034.91 29
2035.01 26
2035.11 19
2035.22 13
2035.32 10
2035.42 16
2035.53 30
2035.63 52
2035.73 79
2035.84 106
2035.94 127
2036.04 140
2036.15 143
2036.25 136
2036.35 122
2036.46 104
2036.56 87
2036.66 74
2036.77 67
2036.87 68
2036.97 76
2037.08 87
2037.18 100
2037.29 108
2037.39 111
2037.49 107
2037.60 97
2037.70 85
2037.80 74
2037.91 69
2038.01 71
2038.11 79
2038.22 92
2038.32 105
2038.42 115
2038.53 119
2038.63 114
2038.73 102
2038.84 85
2038.94 65
2039.04 45
2039.15 28
2039.25 15
2039.35 9
2039.46 11
2039.56 22
2039.66 39
2039.77 60
2039.87 82
2039.98 98
2040.08 105
2040.18 101
2040.29 86
2040.39 61
2040.49 31
2040.60 0
2040.70 0
2040.80 0
2040.91 0
2041.01 0
2041.11 0
2041.22 0
2041.32 0
2041.42 0
2041.53 21
2041.63 42
2041.74 64
2041.84 87
2041.94 110
2042.05 135
2042.15 160
2042.25 185
2042.36 209
2042.46 232
2042.56 251
2042.67 267
2042.77 278
2042.87 283
2042.98 283
2043.08 277
2043.19 264
2043.29 245
2043.39 223
2043.50 198
2043.60 174
2043.70 153
2043.81 136
2043.91 125
2044.01 118
2044.12 113
2044.22 108
2044.33 101
2044.43 91
2044.53 78
2044.64 62
2044.74 46
2044.84 32
2044.95 20
2045.05 11
2045.15 7
2045.26 7
2045.36 13
2045.47 23
2045.57 37
2045.67 51
2045.78 64
2045.88 72
2045.98 74
2046.09 70
2046.19 61
2046.29 48
2046.40 37
2046.50 31
2046.61 31
2046.71 41
2046.81 59
2046.92 82
2047.02 107
2047.12 129
2047.23 143
2047.33 148
2047.44 144
2047.54 133
2047.64 119
2047.75 109
2047.85 106
2047.95 114
2048.06 130
2048.16 151
2048.26 174
2048.37 192
2048.47 201
2048.58 198
2048.68 186
2048.78 166
2048.89 142
2048.99 119
2049.09 99
2049.20 84
2049.30 72
2049.41 65
2049.51 59
2049.61 56
2049.72 55
2049.82 58
2049.92 68
2050.03 85
2050.13 108
2050.24 137
2050.34 167
2050.44 196
2050.55 221
2050.65 241
2050.76 257
2050.86 271
2050.96 287
2051.07 306
2051.17 330
2051.27 358
2051.38 388
2051.48 415
2051.59 435
2051.69 444
2051.79 438
2051.90 418
2052.00 382
2052.10 335
2052.21 278
2052.31 215
2052.42 150
2052.52 89
2052.62 34
2052.73 0
2052.83 0
2052.94 0
2053.04 0
2053.14 0
2053.25 0
2053.35 0
2053.45 30
2053.56 60
2053.66 85
2053.77 101
2053.87 108
2053.97 108
2054.08 102
2054.18 92
2054.29 80
2054.39 69
2054.49 57
2054.60 46
2054.70 35
2054.80 24
2054.91 15
2055.01 9
2055.12 6
2055.22 8
2055.32 16
2055.43 30
2055.53 47
2055.64 65
2055.74 81
2055.84 92
2055.95 94
2056.05 84
2056.16 62
2056.26 30
2056.36 0
2056.47 0
2056.57 0
2056.68 0
2056.78 0
2056.88 0
2056.99 0
2057.09 0
2057.19 21
2057.30 59
2057.40 95
2057.51 124
2057.61 144
2057.71 154
2057.82 154
2057.92 149
2058.03 141
2058.13 135
2058.23 132
2058.34 136
2058.44 144
2058.55 154
2058.65 165
2058.75 173
2058.86 179
2058.96 184
2059.07 189
2059.17 196
2059.27 201
2059.38 204
2059.48 201
2059.59 189
2059.69 167
2059.79 137
2059.90 103
2060.00 69
2060.11 40
2060.21 17
2060.31 1
2060.42 0
2060.52 0
2060.63 0
2060.73 0
2060.83 0
2060.94 0
2061.04 0
2061.15 0
2061.25 0
2061.35 1
2061.46 12
2061.56 27
2061.67 45
2061.77 66
2061.88 91
2061.98 117
2062.08 144
2062.19 170
2062.29 192
2062.40 209
2062.50 219
2062.60 223
2062.71 222
2062.81 220
2062.92 218
2063.02 217
2063.12 218
2063.23 219
2063.33 219
2063.44 215
2063.54 206
2063.64 193
2063.75 176
2063.85 157
2063.96 140
2064.06 126
2064.17 120
2064.27 120
2064.37 129
2064.48 143
2064.58 159
2064.69 174
2064.79 182
2064.89 183
2065.00 175
2065.10 161
2065.21 145
2065.31 132
2065.42 124
2065.52 122
2065.62 125
2065.73 129
2065.83 131
2065.94 126
2066.04 115
2066.14 99
2066.25 81
2066.35 64
2066.46 52
2066.56 47
2066.67 50
2066.77 59
2066.87 71
2066.98 84
2067.08 96
2067.19 106
2067.29 114
2067.39 119
2067.50 122
2067.60 120
2067.71 114
2067.81 103
2067.92 87
2068.02 65
2068.12 39
2068.23 11
2068.33 0
2068.44 0
2068.54 0
2068.65 0
2068.75 0
2068.85 0
2068.96 0
2069.06 0
2069.17 17
2069.27 47
2069.37 79
2069.48 110
2069.58 139
2069.69 167
2069.79 194
2069.90 220
2070.00 243
2070.10 261
2070.21 274
2070.31 281
2070.42 282
2070.52 277
2070.63 269
2070.73 261
2070.83 252
2070.94 244
2071.04 234
2071.15 222
2071.25 208
2071.36 190
2071.46 173
2071.56 157
2071.67 145
2071.77 140
2071.88 141
2071.98 146
2072.09 154
2072.19 161
2072.30 166
2072.40 168
2072.50 169
2072.61 169
2072.71 172
2072.82 178
2072.92 189
2073.03 203
2073.13 218
2073.23 231
2073.34 240
2073.44 241
2073.55 236
2073.65 223
2073.76 207
2073.86 190
2073.96 177
2074.07 170
2074.17 170
2074.28 177
2074.38 190
2074.49 205
2074.59 221
2074.70 235
2074.80 247
2074.90 256
2075.01 264
2075.11 270
2075.22 276
2075.32 281
2075.43 285
2075.53 285
2075.64 283
2075.74 276
2075.84 266
2075.95 254
2076.05 243
2076.16 234
2076.26 230
2076.37 232
2076.47 240
2076.57 252
2076.68 267
2076.78 282
2076.89 296
2076.99 306
2077.10 311
2077.20 310
2077.31 302
2077.41 290
2077.51 273
2077.62 252
2077.72 230
2077.83 209
2077.93 193
2078.04 184
2078.14 182
2078.25 189
2078.35 201
2078.46 217
2078.56 235
2078.66 250
2078.77 263
2078.87 274
2078.98 285
2079.08 295
2079.19 305
2079.29 315
2079.40 323
2079.50 327
2079.60 326
2079.71 319
2079.81 306
2079.92 287
2080.02 265
2080.13 241
2080.23 218
2080.34 199
2080.44 185
2080.55 179
2080.65 181
2080.75 192
2080.86 209
2080.96 228
2081.07 244
2081.17 253
2081.28 253
2081.38 243
2081.49 224
2081.59 198
2081.70 170
2081.80 143
2081.90 121
2082.01 104
2082.11 96
2082.22 96
2082.32 105
2082.43 121
2082.53 144
2082.64 171
2082.74 199
2082.85 223
2082.95 242
2083.06 252
2083.16 256
2083.26 255
2083.37 252
2083.47 249
2083.58 249
2083.68 249
2083.79 248
2083.89 242
2084.00 229
2084.10 210
2084.21 188
2084.31 166
2084.42 151
2084.52 149
2084.62 161
2084.73 186
2084.83 219
2084.94 255
2085.04 286
2085.15 307
2085.25 315
2085.36 309
2085.46 293
2085.57 269
2085.67 242
2085.78 212
2085.88 182
2085.98 152
2086.09 121
2086.19 90
2086.30 59
2086.40 32
2086.51 10
2086.61 0
2086.72 0
2086.82 0
2086.93 3
2087.03 11
2087.14 17
2087.24 16
2087.35 9
2087.45 0
2087.56 0
2087.66 0
2087.76 0
2087.87 0
2087.97 11
2088.08 41
2088.18 75
2088.29 111
2088.39 143
2088.50 165
2088.60 175
2088.71 172
2088.81 156
2088.92 133
2089.02 108
2089.13 88
2089.23 78
2089.34 81
2089.44 98
2089.55 126
2089.65 160
2089.75 195
2089.86 226
2089.96 248
2090.07 261
2090.17 262
2090.28 253
2090.38 235
2090.49 207
2090.59 173
2090.70 135
2090.80 95
2090.91 56
2091.01 23
2091.12 0
2091.22 0
2091.33 0
2091.43 0
2091.54 11
2091.64 37
2091.75 68
2091.85 101
2091.96 132
2092.06 161
2092.17 189
2092.27 215
2092.37 240
2092.48 266
2092.58 292
2092.69 317
2092.79 337
2092.90 351
2093.00 355
2093.11 348
2093.21 329
2093.32 300
2093.42 265
2093.53 227
2093.63 191
2093.74 161
2093.84 139
2093.95 127
2094.05 123
2094.16 123
2094.26 126
2094.37 129
2094.47 130
2094.58 129
2094.68 127
2094.79 125
2094.89 124
2095.00 124
2095.10 127
2095.21 131
2095.31 135
2095.42 140
2095.52 143
2095.63 147
2095.73 151
2095.84 156
2095.94 164
2096.05 174
2096.15 185
2096.26 195
2096.36 201
2096.47 201
2096.57 194
2096.68 181
2096.78 162
2096.89 139
2096.99 114
2097.10 89
2097.20 65
2097.31 43
2097.41 25
2097.51 12
2097.62 4
2097.72 0
2097.83 0
2097.93 0
2098.04 0
2098.14 0
2098.25 0
2098.35 0
2098.46 0
2098.56 0
2098.67 0
2098.77 14
2098.88 43
2098.98 75
2099.09 107
2099.19 135
2099.30 156
2099.40 166
2099.51 165
2099.61 155
2099.72 137
2099.82 116
2099.93 96
2100.03 82
2100.14 78
2100.24 85
2100.35 101
2100.45 123
2100.56 147
2100.66 169
2100.77 186
2100.88 198
2100.98 206
2101.09 213
2101.19 221
2101.30 229
2101.40 235
2101.51 237
2101.61 232
2101.72 219
2101.82 197
2101.93 171
2102.03 144
2102.14 120
2102.24 102
2102.35 89
2102.45 82
2102.56 76
2102.66 69
2102.77 61
2102.87 52
2102.98 45
2103.08 42
2103.19 48
2103.29 65
2103.40 91
2103.50 124
2103.61 158
2103.71 187
2103.82 208
2103.92 218
2104.03 217
2104.13 208
2104.24 196
2104.34 187
2104.45 184
2104.55 190
2104.66 202
2104.76 219
2104.87 237
2104.97 252
2105.08 261
2105.18 265
2105.29 265
2105.39 262
2105.50 258
2105.60 255
2105.71 251
2105.82 246
2105.92 239
2106.03 229
2106.13 216
2106.24 202
2106.34 187
2106.45 175
2106.55 165
2106.66 158
2106.76 153
2106.87 149
2106.97 145
2107.08 143
2107.18 142
2107.29 142
2107.39 142
2107.50 141
2107.60 137
2107.71 130
2107.81 118
2107.92 104
2108.02 90
2108.13 79
2108.23 72
2108.34 70
2108.45 72
2108.55 76
2108.66 80
2108.76 80
2108.87 75
2108.97 65
2109.08 47
2109.18 23
2109.29 0
2109.39 0
2109.50 0
2109.60 0
2109.71 0
2109.81 0
2109.92 0
2110.02 0
2110.13 59
2110.23 126
2110.34 191
2110.45 245
2110.55 285
2110.66 306
2110.76 308
2110.87 294
2110.97 271
2111.08 245
2111.18 222
2111.29 204
2111.39 190
2111.50 181
2111.60 173
2111.71 162
2111.81 148
2111.92 132
2112.02 118
2112.13 108
2112.24 104
2112.34 106
2112.45 112
2112.55 117
2112.66 121
2112.76 120
2112.87 117
2112.97 112
2113.08 108
2113.18 109
2113.29 114
2113.39 125
2113.50 140
2113.60 158
2113.71 177
2113.82 198
2113.92 218
2114.03 236
2114.13 252
2114.24 265
2114.34 274
2114.45 281
2114.55 283
2114.66 282
2114.76 277
2114.87 268
2114.97 255
2115.08 240
2115.19 223
2115.29 208
2115.40 197
2115.50 193
2115.61 197
2115.71 209
2115.82 228
2115.92 251
2116.03 276
2116.13 299
2116.24 319
2116.35 333
2116.45 341
2116.56 344
2116.66 339
2116.77 330
2116.87 315
2116.98 296
2117.08 276
2117.19 257
2117.29 240
2117.40 226
2117.51 217
2117.61 211
2117.72 207
2117.82 201
2117.93 192
2118.03 179
2118.14 162
2118.24 143
2118.35 124
2118.45 107
2118.56 94
2118.67 85
2118.77 77
2118.88 69
2118.98 59
2119.09 47
2119.19 35
2119.30 23
2119.40 14
2119.51 9
2119.62 9
2119.72 11
2119.83 13
2119.93 16
2120.04 19
2120.14 25
2120.25 34
2120.35 48
2120.46 65
2120.56 86
2120.67 108
2120.78 127
2120.88 141
2120.99 153
2121.09 161
2121.20 169
2121.30 175
2121.41 179
2121.51 181
2121.62 178
2121.73 169
2121.83 152
2121.94 129
2122.04 102
2122.15 71
2122.25 40
2122.36 11
2122.46 0
2122.57 0
2122.68 0
2122.78 0
2122.89 0
2122.99 0
2123.10 0
2123.20 0
2123.31 6
2123.42 38
2123.52 70
2123.63 101
2123.73 126
2123.84 146
2123.94 160
2124.05 170
2124.15 180
2124.26 190
2124.37 202
2124.47 215
2124.58 226
2124.68 231
2124.79 227
2124.89 212
2125.00 186
2125.11 152
2125.21 116
2125.32 82
2125.42 56
2125.53 41
2125.63 38
2125.74 48
2125.84 65
2125.95 87
2126.06 108
2126.16 124
2126.27 133
2126.37 134
2126.48 129
2126.58 121
2126.69 114
2126.80 112
2126.90 118
2127.01 131
2127.11 150
2127.22 172
2127.32 192
2127.43 207
2127.54 213
2127.64 212
2127.75 204
2127.85 194
2127.96 185
2128.06 180
2128.17 181
2128.28 189
2128.38 202
2128.49 217
2128.59 233
2128.70 247
2128.80 260
2128.91 269
2129.02 274
2129.12 275
2129.23 271
2129.33 263
2129.44 250
2129.54 231
2129.65 208
2129.76 183
2129.86 159
2129.97 137
2130.07 121
2130.18 113
2130.29 114
2130.39 123
2130.50 139
2130.60 159
2130.71 179
2130.81 197
2130.92 211
2131.03 222
2131.13 229
2131.24 233
2131.34 237
2131.45 238
2131.55 239
2131.66 236
2131.77 230
2131.87 221
2131.98 211
2132.08 200
2132.19 193
2132.30 190
2132.40 193
2132.51 201
2132.61 213
2132.72 225
2132.82 234
2132.93 239
2133.04 240
2133.14 238
2133.25 237
2133.35 239
2133.46 246
2133.57 256
2133.67 267
2133.78 274
2133.88 274
2133.99 265
2134.10 250
2134.20 231
2134.31 214
2134.41 202
2134.52 196
2134.62 196
2134.73 197
2134.84 197
2134.94 193
2135.05 183
2135.15 169
2135.26 154
2135.37 140
2135.47 131
2135.58 127
2135.68 126
2135.79 129
2135.90 132
2136.00 133
2136.11 133
2136.21 131
2136.32 130
2136.42 132
2136.53 137
2136.64 146
2136.74 158
2136.85 169
2136.95 179
2137.06 185
2137.17 188
2137.27 188
2137.38 188
2137.48 190
2137.59 195
2137.70 203
2137.80 212
2137.91 220
2138.01 226
2138.12 229
2138.23 229
2138.33 227
2138.44 227
2138.54 230
2138.65 239
2138.76 254
2138.86 274
2138.97 298
2139.07 322
2139.18 344
2139.29 361
2139.39 373
2139.50 376
2139.60 373
2139.71 364
2139.82 351
2139.92 335
2140.03 317
2140.13 297
2140.24 278
2140.35 260
2140.45 245
2140.56 236
2140.66 234
2140.77 241
2140.88 254
2140.98 271
2141.09 289
2141.19 302
2141.30 309
2141.41 306
2141.51 293
2141.62 274
2141.72 249
2141.83 223
2141.94 198
2142.04 177
2142.15 164
2142.26 160
2142.36 166
2142.47 181
2142.57 204
2142.68 231
2142.79 257
2142.89 277
2143.00 288
2143.10 290
2143.21 284
2143.32 274
2143.42 265
2143.53 260
2143.63 262
2143.74 272
2143.85 287
2143.95 303
2144.06 318
2144.16 327
2144.27 328
2144.38 322
2144.48 308
2144.59 288
2144.70 264
2144.80 237
2144.91 210
2145.01 184
2145.12 160
2145.23 140
2145.33 123
2145.44 110
2145.54 98
2145.65 86
2145.76 72
2145.86 56
2145.97 37
2146.08 17
2146.18 0
2146.29 0
2146.39 0
2146.50 0
2146.61 0
2146.71 0
2146.82 0
2146.93 0
2147.03 0
2147.14 10
2147.24 25
2147.35 40
2147.46 56
2147.56 71
2147.67 86
2147.77 99
2147.88 111
2147.99 121
2148.09 128
2148.20 133
2148.31 136
2148.41 136
2148.52 132
2148.62 125
2148.73 114
2148.84 99
2148.94 81
2149.05 61
2149.16 43
2149.26 29
2149.37 22
2149.47 22
2149.58 29
2149.69 42
2149.79 60
2149.90 81
2150.01 105
2150.11 131
2150.22 161
2150.32 194
2150.43 229
2150.54 264
2150.64 295
2150.75 319
2150.86 334
2150.96 337
2151.07 328
2151.17 308
2151.28 279
2151.39 242
2151.49 200
2151.60 156
2151.71 113
2151.81 74
2151.92 42
2152.03 17
2152.13 0
2152.24 0
2152.34 0
2152.45 0
2152.56 0
2152.66 2
2152.77 9
2152.88 17
2152.98 27
2153.09 41
2153.19 61
2153.30 88
2153.41 124
2153.51 166
2153.62 212
2153.73 257
2153.83 296
2153.94 326
2154.05 345
2154.15 354
2154.26 353
2154.36 346
2154.47 334
2154.58 320
2154.68 305
2154.79 291
2154.90 277
2155.00 264
2155.11 251
2155.22 237
2155.32 222
2155.43 203
2155.54 182
2155.64 161
2155.75 141
2155.85 127
2155.96 122
2156.07 124
2156.17 133
2156.28 144
2156.39 154
2156.49 156
2156.60 150
2156.71 133
2156.81 109
2156.92 81
2157.03 55
2157.13 33
2157.24 16
2157.34 4
2157.45 0
2157.56 0
2157.66 0
2157.77 0
2157.88 0
2157.98 0
2158.09 0
2158.20 3
2158.30 36
2158.41 75
2158.52 115
2158.62 150
2158.73 175
2158.83 187
2158.94 185
2159.05 169
2159.15 143
2159.26 112
2159.37 78
2159.47 46
2159.58 17
2159.69 0
2159.79 0
2159.90 0
2160.01 0
2160.11 0
2160.22 0
2160.33 0
2160.43 0
2160.54 11
2160.65 29
2160.75 40
2160.86 43
2160.97 40
2161.07 34
2161.18 27
2161.28 23
2161.39 22
2161.50 24
2161.60 23
2161.71 19
2161.82 9
2161.92 0
2162.03 0
2162.14 0
2162.24 0
2162.35 0
2162.46 0
2162.56 0
2162.67 7
2162.78 23
2162.88 38
2162.99 50
2163.10 57
2163.20 60
2163.31 59
2163.42 57
2163.52 56
2163.63 57
2163.74 63
2163.84 73
2163.95 88
2164.06 105
2164.16 122
2164.27 136
2164.38 146
2164.48 152
2164.59 153
2164.70 151
2164.80 149
2164.91 149
2165.02 154
2165.12 165
2165.23 184
2165.34 210
2165.44 242
2165.55 277
2165.66 310
2165.76 338
2165.87 356
2165.98 364
2166.08 362
2166.19 352
2166.30 340
2166.40 328
2166.51 321
2166.62 320
2166.72 322
2166.83 327
2166.94 329
2167.04 327
2167.15 318
2167.26 306
2167.36 292
2167.47 281
2167.58 276
2167.68 277
2167.79 282
2167.90 289
2168.00 292
2168.11 287
2168.22 273
2168.32 251
2168.43 224
2168.54 196
2168.64 170
2168.75 149
2168.86 134
2168.96 124
2169.07 118
2169.18 112
2169.28 105
2169.39 99
2169.50 93
2169.60 88
2169.71 86
2169.82 89
2169.92 96
2170.03 106
2170.14 120
2170.24 135
2170.35 151
2170.46 168
2170.56 186
2170.67 205
2170.78 227
2170.88 249
2170.99 271
2171.10 291
2171.21 309
2171.31 323
2171.42 335
2171.53 346
2171.63 358
2171.74 372
2171.85 388
2171.95 406
2172.06 426
2172.17 445
2172.27 461
2172.38 474
2172.49 483
2172.59 489
2172.70 493
2172.81 496
2172.91 499
2173.02 501
2173.13 500
2173.23 496
2173.34 485
2173.45 467
2173.56 444
2173.66 421
2173.77 403
2173.88 392
2173.98 392
2174.09 403
2174.20 422
2174.30 445
2174.41 464
2174.52 477
2174.62 482
2174.73 479
2174.84 469
2174.94 456
2175.05 444
2175.16 436
2175.26 433
2175.37 435
2175.48 441
2175.59 450
2175.69 460
2175.80 468
2175.91 472
2176.01 470
2176.12 460
2176.23 443
2176.33 418
2176.44 387
2176.55 350
2176.65 311
2176.76 274
2176.87 240
2176.98 213
2177.08 194
2177.19 184
2177.30 183
2177.40 187
2177.51 196
2177.62 204
2177.72 211
2177.83 214
2177.94 211
2178.04 202
2178.15 186
2178.26 165
2178.37 140
2178.47 114
2178.58 88
2178.69 64
2178.79 42
2178.90 23
2179.01 7
2179.11 0
2179.22 0
2179.33 0
2179.44 0
2179.54 0
2179.65 0
2179.76 0
2179.86 0
2179.97 0
2180.08 18
2180.18 40
2180.29 65
2180.40 91
2180.51 116
2180.61 136
2180.72 150
2180.83 157
2180.93 157
2181.04 150
2181.15 140
2181.25 129
2181.36 118
2181.47 107
2181.58 97
2181.68 85
2181.79 70
2181.90 53
2182.00 34
2182.11 14
2182.22 0
2182.33 0
2182.43 0
2182.54 0
2182.65 0
2182.75 0
2182.86 13
2182.97 27
2183.07 39
2183.18 50
2183.29 60
2183.40 70
2183.50 84
2183.61 100
2183.72 120
2183.82 143
2183.93 167
2184.04 189
2184.15 209
2184.25 224
2184.36 235
2184.47 239
2184.57 240
2184.68 235
2184.79 227
2184.90 216
2185.00 204
2185.11 194
2185.22 187
2185.32 186
2185.43 191
2185.54 202
2185.65 219
2185.75 239
2185.86 259
2185.97 277
2186.07 293
2186.18 305
2186.29 315
2186.40 322
2186.50 326
2186.61 327
2186.72 324
2186.82 316
2186.93 302
2187.04 283
2187.15 259
2187.25 233
2187.36 207
2187.47 185
2187.57 170
2187.68 164
2187.79 170
2187.90 186
2188.00 211
2188.11 240
2188.22 271
2188.33 298
2188.43 320
2188.54 334
2188.65 341
2188.75 341
2188.86 336
2188.97 327
2189.08 317
2189.18 307
2189.29 295
2189.40 283
2189.50 269
2189.61 254
2189.72 238
2189.83 223
2189.93 212
2190.04 206
2190.15 205
2190.26 209
2190.36 213
2190.47 214
2190.58 210
2190.68 197
2190.79 177
2190.90 153
2191.01 130
2191.11 112
2191.22 102
2191.33 103
2191.44 112
2191.54 126
2191.65 143
2191.76 158
2191.86 169
2191.97 174
2192.08 172
2192.19 162
2192.29 146
2192.40 126
2192.51 104
2192.62 84
2192.72 66
2192.83 54
2192.94 47
2193.04 44
2193.15 42
2193.26 40
2193.37 38
2193.47 36
2193.58 35
2193.69 36
2193.80 40
2193.90 48
2194.01 60
2194.12 74
2194.23 88
2194.33 102
2194.44 115
2194.55 125
2194.66 134
2194.76 138
2194.87 139
2194.98 136
2195.08 129
2195.19 121
2195.30 114
2195.41 108
2195.51 105
2195.62 105
2195.73 107
2195.84 111
2195.94 113
2196.05 114
2196.16 112
2196.27 106
2196.37 97
2196.48 84
2196.59 68
2196.70 51
2196.80 34
2196.91 17
2197.02 2
2197.13 0
2197.23 0
2197.34 0
2197.45 0
2197.55 0
2197.66 0
2197.77 0
2197.88 0
2197.98 4
2198.09 19
2198.20 35
2198.31 51
2198.41 66
2198.52 80
2198.63 96
2198.74 115
2198.84 139
2198.95 173
2199.06 214
2199.17 263
2199.27 313
2199.38 358
2199.49 392
2199.60 409
2199.70 406
2199.81 386
2199.92 352
2200.03 312
2200.13 273
2200.24 241
2200.35 219
2200.46 206
2200.56 200
2200.67 197
2200.78 194
2200.89 188
2200.99 183
2201.10 178
2201.21 177
2201.32 182
2201.42 191
2201.53 204
2201.64 217
2201.75 226
2201.85 229
2201.96 228
2202.07 222
2202.18 214
2202.28 205
2202.39 195
2202.50 185
2202.61 174
2202.71 162
2202.82 151
2202.93 142
2203.04 139
2203.15 144
2203.25 156
2203.36 174
2203.47 195
2203.58 214
2203.68 228
2203.79 235
2203.90 234
2204.01 225
2204.11 210
2204.22 190
2204.33 167
2204.44 142
2204.54 117
2204.65 95
2204.76 79
2204.87 73
2204.97 81
2205.08 104
2205.19 142
2205.30 192
2205.40 247
2205.51 300
2205.62 342
2205.73 369
2205.84 377
2205.94 366
2206.05 339
2206.16 301
2206.27 260
2206.37 219
2206.48 185
2206.59 159
2206.70 142
2206.80 135
2206.91 134
2207.02 139
2207.13 145
2207.23 150
2207.34 152
2207.45 148
2207.56 140
2207.67 127
2207.77 114
2207.88 102
2207.99 94
2208.10 89
2208.20 89
2208.31 92
2208.42 99
2208.53 107
2208.63 119
2208.74 133
2208.85 149
2208.96 163
2209.07 174
2209.17 176
2209.28 170
2209.39 156
2209.50 136
2209.60 114
2209.71 95
2209.82 81
2209.93 74
2210.04 71
2210.14 72
2210.25 73
2210.36 73
2210.47 73
2210.57 73
2210.68 74
2210.79 76
2210.90 76
2211.00 74
2211.11 66
2211.22 49
2211.33 24
2211.44 0
2211.54 0
2211.65 0
2211.76 0
2211.87 0
2211.97 0
2212.08 0
2212.19 0
2212.30 41
2212.41 88
2212.51 132
2212.62 169
2212.73 198
2212.84 220
2212.95 236
2213.05 246
2213.16 250
2213.27 247
2213.38 240
2213.48 227
2213.59 212
2213.70 195
2213.81 178
2213.92 163
2214.02 151
2214.13 145
2214.24 142
2214.35 142
2214.45 145
2214.56 148
2214.67 151
2214.78 152
2214.89 151
2214.99 148
2215.10 143
2215.21 133
2215.32 120
2215.43 104
2215.53 85
2215.64 66
2215.75 48
2215.86 34
2215.96 25
2216.07 22
2216.18 22
2216.29 24
2216.40 26
2216.50 26
2216.61 23
2216.72 18
2216.83 13
2216.94 9
2217.04 6
2217.15 5
2217.26 4
2217.37 3
2217.48 2
2217.58 0
2217.69 0
2217.80 0
2217.91 0
2218.02 0
2218.12 0
2218.23 0
2218.34 0
2218.45 0
2218.55 9
2218.66 22
2218.77 36
2218.88 51
2218.99 68
2219.09 85
2219.20 102
2219.31 118
2219.42 131
2219.53 143
2219.63 153
2219.74 163
2219.85 173
2219.96 185
2220.07 201
2220.17 220
2220.28 242
2220.39 265
2220.50 288
2220.61 308
2220.71 323
2220.82 333
2220.93 336
2221.04 331
2221.15 319
2221.25 300
2221.36 277
2221.47 251
2221.58 226
2221.69 205
2221.79 190
2221.90 181
2222.01 179
2222.12 181
2222.23 183
2222.33 183
2222.44 177
2222.55 167
2222.66 152
2222.77 136
2222.87 119
2222.98 104
2223.09 92
2223.20 84
2223.31 80
2223.42 79
2223.52 80
2223.63 81
2223.74 81
2223.85 79
2223.96 72
2224.06 61
2224.17 46
2224.28 29
2224.39 13
2224.50 0
2224.60 0
2224.71 0
2224.82 4
2224.93 21
2225.04 44
2225.14 71
2225.25 99
2225.36 126
2225.47 149
2225.58 169
2225.69 182
2225.79 189
2225.90 188
2226.01 181
2226.12 167
2226.23 149
2226.33 128
2226.44 108
2226.55 89
2226.66 72
2226.77 59
2226.87 49
2226.98 42
2227.09 37
2227.20 37
2227.31 43
2227.42 56
2227.52 78
2227.63 106
2227.74 138
2227.85 169
2227.96 194
2228.06 210
2228.17 214
2228.28 210
2228.39 198
2228.50 184
2228.61 171
2228.71 159
2228.82 150
2228.93 142
2229.04 133
2229.15 122
2229.25 111
2229.36 103
2229.47 99
2229.58 102
2229.69 110
2229.80 123
2229.90 137
2230.01 147
2230.12 149
2230.23 140
2230.34 119
2230.45 88
2230.55 50
2230.66 9
2230.77 0
2230.88 0
2230.99 0
2231.09 0
2231.20 0
2231.31 0
2231.42 0
2231.53 16
2231.64 42
2231.74 60
2231.85 68
2231.96 67
2232.07 60
2232.18 50
2232.29 41
2232.39 35
2232.50 34
2232.61 37
2232.72 45
2232.83 58
2232.94 76
2233.04 97
2233.15 122
2233.26 150
2233.37 178
2233.48 204
2233.59 226
2233.69 240
2233.80 246
2233.91 242
2234.02 230
2234.13 210
2234.23 186
2234.34 162
2234.45 140
2234.56 124
2234.67 115
2234.78 114
2234.89 122
2234.99 138
2235.10 159
2235.21 184
2235.32 210
2235.43 235
2235.54 259
2235.64 279
2235.75 294
2235.86 303
2235.97 306
2236.08 302
2236.19 292
2236.29 277
2236.40 257
2236.51 234
2236.62 211
2236.73 189
2236.84 170
2236.94 153
2237.05 141
2237.16 134
2237.27 131
2237.38 132
2237.49 136
2237.59 142
2237.70 149
2237.81 155
2237.92 159
2238.03 162
2238.14 164
2238.24 166
2238.35 170
2238.46 176
2238.57 183
2238.68 192
2238.79 199
2238.90 203
2239.00 203
2239.11 198
2239.22 188
2239.33 176
2239.44 162
2239.55 149
2239.65 138
2239.76 128
2239.87 120
2239.98 113
2240.09 105
2240.20 96
2240.31 84
2240.41 69
2240.52 51
2240.63 31
2240.74 10
2240.85 0
2240.96 0
2241.06 0
2241.17 0
2241.28 0
2241.39 0
2241.50 0
2241.61 0
2241.72 13
2241.82 44
2241.93 75
2242.04 102
2242.15 122
2242.26 136
2242.37 145
2242.48 150
2242.58 155
2242.69 160
2242.80 163
2242.91 162
2243.02 155
2243.13 140
2243.24 116
2243.34 87
2243.45 56
2243.56 28
2243.67 5
2243.78 0
2243.89 0
2244.00 0
2244.10 0
2244.21 0
2244.32 0
2244.43 0
2244.54 0
2244.65 3
2244.76 6
2244.86 9
2244.97 14
2245.08 20
2245.19 28
2245.30 38
2245.41 51
2245.52 67
2245.62 85
2245.73 106
2245.84 130
2245.95 156
2246.06 184
2246.17 213
2246.28 243
2246.38 270
2246.49 291
2246.60 302
2246.71 303
2246.82 290
2246.93 266
2247.04 233
2247.14 197
2247.25 160
2247.36 128
2247.47 103
2247.58 85
2247.69 76
2247.80 73
2247.91 76
2248.01 83
2248.12 91
2248.23 99
2248.34 104
2248.45 108
2248.56 108
2248.67 107
2248.77 105
2248.88 104
2248.99 103
2249.10 103
2249.21 103
2249.32 101
2249.43 99
2249.54 96
2249.64 94
2249.75 95
2249.86 100
2249.97 109
2250.08 120
2250.19 129
2250.30 133
2250.41 130
2250.51 119
2250.62 102
2250.73 84
2250.84 69
2250.95 62
2251.06 63
2251.17 73
2251.28 87
2251.38 103
2251.49 116
2251.60 124
2251.71 127
2251.82 126
2251.93 124
2252.04 123
2252.15 124
2252.25 125
2252.36 125
2252.47 125
2252.58 125
2252.69 125
2252.80 128
2252.91 136
2253.02 150
2253.12 167
2253.23 184
2253.34 197
2253.45 203
2253.56 203
2253.67 198
2253.78 189
2253.89 179
2253.99 170
2254.10 162
2254.21 152
2254.32 140
2254.43 126
2254.54 111
2254.65 96
2254.76 81
2254.86 68
2254.97 57
2255.08 48
2255.19 38
2255.30 29
2255.41 21
2255.52 13
2255.63 6
2255.74 1
2255.84 0
2255.95 0
2256.06 0
2256.17 0
2256.28 0
2256.39 0
2256.50 0
2256.61 0
2256.72 6
2256.82 21
2256.93 39
2257.04 62
2257.15 88
2257.26 115
2257.37 142
2257.48 163
2257.59 176
2257.70 179
2257.80 171
2257.91 154
2258.02 131
2258.13 105
2258.24 82
2258.35 64
2258.46 51
2258.57 43
2258.68 37
2258.78 33
2258.89 27
2259.00 19
2259.11 9
2259.22 0
2259.33 0
2259.44 0
2259.55 0
2259.66 0
2259.76 0
2259.87 0
2259.98 0
2260.09 0
2260.20 14
2260.31 32
2260.42 55
2260.53 82
2260.64 112
2260.75 140
2260.85 164
2260.96 180
2261.07 187
2261.18 187
2261.29 181
2261.40 174
2261.51 167
2261.62 165
2261.73 168
2261.84 176
2261.94 188
2262.05 201
2262.16 213
2262.27 224
2262.38 233
2262.49 240
2262.60 245
2262.71 249
2262.82 252
2262.93 254
2263.03 252
2263.14 247
2263.25 238
2263.36 225
2263.47 210
2263.58 194
2263.69 181
2263.80 171
2263.91 168
2264.02 170
2264.12 177
2264.23 187
2264.34 197
2264.45 206
2264.56 212
2264.67 216
2264.78 216
2264.89 216
2265.00 216
2265.11 217
2265.22 220
2265.32 225
2265.43 231
2265.54 236
2265.65 239
2265.76 237
2265.87 229
2265.98 215
2266.09 194
2266.20 169
2266.31 139
2266.42 106
2266.52 70
2266.63 34
2266.74 0
2266.85 0
2266.96 0
2267.07 0
2267.18 0
2267.29 0
2267.40 0
2267.51 0
2267.62 18
2267.72 49
2267.83 71
2267.94 80
2268.05 80
2268.16 72
2268.27 61
2268.38 53
2268.49 49
2268.60 50
2268.71 56
2268.82 65
2268.93 74
2269.03 82
2269.14 89
2269.25 96
2269.36 105
2269.47 118
2269.58 135
2269.69 157
2269.80 185
2269.91 214
2270.02 245
2270.13 274
2270.24 300
2270.34 321
2270.45 336
2270.56 345
2270.67 348
2270.78 343
2270.89 333
2271.00 316
2271.11 296
2271.22 273
2271.33 251
2271.44 228
2271.55 206
2271.66 184
2271.76 161
2271.87 138
2271.98 115
2272.09 94
2272.20 78
2272.31 70
2272.42 70
2272.53 78
2272.64 91
2272.75 105
2272.86 117
2272.97 123
2273.08 122
2273.19 116
2273.29 105
2273.40 94
2273.51 84
2273.62 76
2273.73 72
2273.84 72
2273.95 75
2274.06 81
2274.17 88
2274.28 97
2274.39 105
2274.50 113
2274.61 119
2274.72 123
2274.82 123
2274.93 121
2275.04 116
2275.15 110
2275.26 105
2275.37 102
2275.48 103
2275.59 110
2275.70 124
2275.81 142
2275.92 165
2276.03 189
2276.14 212
2276.25 228
2276.35 237
2276.46 236
2276.57 227
2276.68 211
2276.79 194
2276.90 179
2277.01 169
2277.12 166
2277.23 169
2277.34 175
2277.45 179
2277.56 179
2277.67 175
2277.78 167
2277.89 159
2278.00 155
2278.10 159
2278.21 170
2278.32 187
2278.43 205
2278.54 220
2278.65 230
2278.76 232
2278.87 229
2278.98 225
2279.09 225
2279.20 231
2279.31 246
2279.42 268
2279.53 294
2279.64 322
2279.75 348
2279.86 369
2279.96 386
2280.07 400
2280.18 410
2280.29 419
2280.40 424
2280.51 425
2280.62 420
2280.73 409
2280.84 388
2280.95 359
2281.06 322
2281.17 280
2281.28 235
2281.39 189
2281.50 146
2281.61 109
2281.72 81
2281.83 62
2281.93 55
2282.04 58
2282.15 70
2282.26 89
2282.37 112
2282.48 133
2282.59 147
2282.70 151
2282.81 144
2282.92 125
2283.03 99
2283.14 72
2283.25 49
2283.36 37
2283.47 38
2283.58 51
2283.69 72
2283.80 93
2283.91 109
2284.02 116
2284.13 113
2284.23 101
2284.34 85
2284.45 69
2284.56 57
2284.67 50
2284.78 48
2284.89 51
2285.00 56
2285.11 63
2285.22 70
2285.33 76
2285.44 78
2285.55 76
2285.66 69
2285.77 57
2285.88 43
2285.99 28
2286.10 16
2286.21 9
2286.32 8
2286.43 11
2286.54 16
2286.64 18
2286.75 15
2286.86 6
2286.97 0
2287.08 0
2287.19 0
2287.30 0
2287.41 0
2287.52 0
2287.63 27
2287.74 63
2287.85 97
2287.96 127
2288.07 148
2288.18 161
2288.29 169
2288.40 175
2288.51 183
2288.62 196
2288.73 215
2288.84 235
2288.95 253
2289.06 264
2289.17 263
2289.28 251
2289.39 228
2289.50 199
2289.60 169
2289.71 143
2289.82 126
2289.93 117
2290.04 116
2290.15 117
2290.26 119
2290.37 118
2290.48 113
2290.59 104
2290.70 93
2290.81 83
2290.92 76
2291.03 72
2291.14 70
2291.25 71
2291.36 72
2291.47 74
2291.58 76
2291.69 79
2291.80 84
2291.91 91
2292.02 99
2292.13 106
2292.24 109
2292.35 106
2292.46 97
2292.57 83
2292.68 66
2292.79 49
2292.90 35
2293.01 26
2293.12 20
2293.23 19
2293.33 21
2293.44 23
2293.55 26
2293.66 31
2293.77 39
2293.88 50
2293.99 63
2294.10 79
2294.21 94
2294.32 107
2294.43 114
2294.54 116
2294.65 113
2294.76 107
2294.87 98
2294.98 90
2295.09 80
2295.20 67
2295.31 51
2295.42 30
2295.53 4
2295.64 0
2295.75 0
2295.86 0
2295.97 0
2296.08 0
2296.19 0
2296.30 0
2296.41 14
2296.52 45
2296.63 68
2296.74 80
2296.85 82
2296.96 75
2297.07 63
2297.18 50
2297.29 37
2297.40 27
2297.51 19
2297.62 13
2297.73 8
2297.84 5
2297.95 3
2298.06 3
2298.17 5
2298.28 9
2298.39 13
2298.50 15
2298.61 15
2298.72 11
2298.83 6
2298.94 2
2299.05 0
2299.16 3
2299.27 14
2299.38 33
2299.49 61
2299.60 95
2299.71 131
2299.81 169
2299.92 204
2300.03 234
2300.14 257
2300.25 272
2300.36 277
2300.47 274
2300.58 262
2300.69 242
2300.80 217
2300.91 191
2301.02 166
2301.13 148
2301.24 137
2301.35 135
2301.46 142
2301.57 154
2301.68 168
2301.79 180
2301.90 187
2302.01 188
2302.12 186
2302.23 181
2302.34 177
2302.45 177
2302.56 180
2302.67 186
2302.78 192
2302.89 196
2303.00 195
2303.11 190
2303.22 180
2303.33 168
2303.44 155
2303.55 143
2303.66 132
2303.77 121
2303.88 107
2303.99 91
2304.10 70
2304.21 44
2304.32 15
2304.43 0
2304.54 0
2304.65 0
2304.76 0
2304.87 0
2304.98 0
2305.09 0
2305.20 0
2305.31 17
2305.42 38
2305.53 57
2305.64 72
2305.75 82
2305.86 90
2305.97 98
2306.08 106
2306.19 117
2306.30 131
2306.41 148
2306.52 167
2306.63 186
2306.74 201
2306.85 213
2306.96 219
2307.07 220
2307.18 214
2307.29 205
2307.40 194
2307.51 181
2307.62 166
2307.74 149
2307.85 129
2307.96 108
2308.07 86
2308.18 66
2308.29 50
2308.40 44
2308.51 48
2308.62 64
2308.73 91
2308.84 127
2308.95 167
2309.06 209
2309.17 246
2309.28 278
2309.39 302
2309.50 319
2309.61 331
2309.72 341
2309.83 349
2309.94 359
2310.05 369
2310.16 378
2310.27 383
2310.38 382
2310.49 373
2310.60 355
2310.71 330
2310.82 302
2310.93 272
2311.04 246
2311.15 225
2311.26 210
2311.37 202
2311.48 199
2311.59 199
2311.70 199
2311.81 197
2311.92 193
2312.03 188
2312.14 183
2312.25 182
2312.36 187
2312.47 199
2312.58 218
2312.69 239
2312.80 258
2312.91 271
2313.02 275
2313.13 269
2313.24 255
2313.35 237
2313.46 218
2313.57 202
2313.68 190
2313.79 184
2313.90 183
2314.01 187
2314.13 194
2314.24 203
2314.35 213
2314.46 224
2314.57 234
2314.68 242
2314.79 248
2314.90 253
2315.01 257
2315.12 260
2315.23 261
2315.34 261
2315.45 256
2315.56 248
2315.67 234
2315.78 217
2315.89 201
2316.00 190
2316.11 187
2316.22 194
2316.33 210
2316.44 233
2316.55 258
2316.66 282
2316.77 300
2316.88 311
2316.99 315
2317.10 313
2317.21 309
2317.32 306
2317.43 307
2317.54 312
2317.65 322
2317.76 335
2317.88 349
2317.99 360
2318.10 369
2318.21 373
2318.32 374
2318.43 371
2318.54 364
2318.65 354
2318.76 339
2318.87 320
2318.98 297
2319.09 272
2319.20 245
2319.31 219
2319.42 195
2319.53 176
2319.64 162
2319.75 154
2319.86 151
2319.97 152
2320.08 159
2320.19 171
2320.30 187
2320.41 206
2320.52 228
2320.63 251
2320.74 275
2320.86 297
2320.97 316
2321.08 331
2321.19 341
2321.30 344
2321.41 340
2321.52 330
2321.63 316
2321.74 300
2321.85 286
2321.96 276
2322.07 272
2322.18 274
2322.29 279
2322.40 286
2322.51 289
2322.62 286
2322.73 276
2322.84 258
2322.95 234
2323.06 204
2323.17 170
2323.28 134
2323.40 97
2323.51 59
2323.62 22
2323.73 0
2323.84 0
2323.95 0
2324.06 0
2324.17 0
2324.28 0
2324.39 0
2324.50 0
2324.61 19
2324.72 36
2324.83 47
2324.94 54
2325.05 57
2325.16 59
2325.27 61
2325.38 65
2325.49 71
2325.61 80
2325.72 90
2325.83 103
2325.94 117
2326.05 132
2326.16 149
2326.27 167
2326.38 186
2326.49 204
2326.60 221
2326.71 236
2326.82 248
2326.93 258
2327.04 265
2327.15 272
2327.26 278
2327.37 285
2327.48 292
2327.59 301
2327.71 310
2327.82 318
2327.93 324
2328.04 331
2328.15 337
2328.26 345
2328.37 353
2328.48 361
2328.59 367
2328.70 368
2328.81 363
2328.92 351
2329.03 332
2329.14 310
2329.25 286
2329.36 263
2329.47 244
2329.59 230
2329.70 220
2329.81 216
2329.92 215
2330.03 218
2330.14 223
2330.25 230
2330.36 236
2330.47 241
2330.58 241
2330.69 235
2330.80 221
2330.91 200
2331.02 174
2331.13 144
2331.25 115
2331.36 88
2331.47 67
2331.58 50
2331.69 39
2331.80 30
2331.91 23
2332.02 17
2332.13 12
2332.24 9
2332.35 8
2332.46 11
2332.57 16
2332.68 22
2332.79 26
2332.91 28
2333.02 25
2333.13 17
2333.24 6
2333.35 0
2333.46 0
2333.57 0
2333.68 0
2333.79 0
2333.90 0
2334.01 0
2334.12 8
2334.23 25
2334.34 41
2334.46 54
2334.57 63
2334.68 70
2334.79 75
2334.90 79
2335.01 82
2335.12 86
2335.23 89
2335.34 92
2335.45 94
2335.56 94
2335.67 93
2335.78 91
2335.89 87
2336.01 82
2336.12 76
2336.23 71
2336.34 68
2336.45 70
2336.56 79
2336.67 98
2336.78 125
2336.89 161
2337.00 198
2337.11 232
2337.22 255
2337.34 262
2337.45 253
2337.56 230
2337.67 199
2337.78 168
2337.89 142
2338.00 127
2338.11 123
2338.22 126
2338.33 133
2338.44 137
2338.55 135
2338.66 125
2338.78 109
2338.89 90
2339.00 71
2339.11 57
2339.22 48
2339.33 45
2339.44 45
2339.55 47
2339.66 47
2339.77 45
2339.88 40
2340.00 34
2340.11 30
2340.22 30
2340.33 36
2340.44 49
2340.55 70
2340.66 96
2340.77 126
2340.88 155
2340.99 181
2341.10 203
2341.21 219
2341.33 230
2341.44 235
2341.55 235
2341.66 232
2341.77 227
2341.88 217
2341.99 202
2342.10 181
2342.21 155
2342.32 124
2342.43 91
2342.55 59
2342.66 33
2342.77 17
2342.88 16
2342.99 28
2343.10 53
2343.21 88
2343.32 127
2343.43 166
2343.54 200
2343.65 225
2343.77 240
2343.88 247
2343.99 245
2344.10 237
2344.21 226
2344.32 213
2344.43 198
2344.54 183
2344.65 168
2344.76 154
2344.88 140
2344.99 129
2345.10 121
2345.21 118
2345.32 122
2345.43 134
2345.54 152
2345.65 176
2345.76 202
2345.87 225
2345.99 243
2346.10 249
2346.21 245
2346.32 231
2346.43 210
2346.54 186
2346.65 163
2346.76 144
2346.87 131
2346.98 123
2347.10 119
2347.21 115
2347.32 111
2347.43 105
2347.54 97
2347.65 86
2347.76 74
2347.87 60
2347.98 46
2348.10 29
2348.21 11
2348.32 0
2348.43 0
2348.54 0
2348.65 0
2348.76 0
2348.87 0
2348.98 0
2349.09 0
2349.21 15
2349.32 45
2349.43 73
2349.54 96
2349.65 114
2349.76 126
2349.87 135
2349.98 144
2350.09 154
2350.21 168
2350.32 186
2350.43 206
2350.54 226
2350.65 243
2350.76 257
2350.87 268
2350.98 276
2351.09 284
2351.21 291
2351.32 299
2351.43 306
2351.54 310
2351.65 307
2351.76 297
2351.87 281
2351.98 259
2352.09 237
2352.21 218
2352.32 205
2352.43 198
2352.54 198
2352.65 202
2352.76 207
2352.87 212
2352.98 215
2353.10 217
2353.21 217
2353.32 218
2353.43 219
2353.54 220
2353.65 219
2353.76 216
2353.87 211
2353.98 204
2354.10 195
2354.21 187
2354.32 179
2354.43 173
2354.54 168
2354.65 163
2354.76 160
2354.87 159
2354.99 162
2355.10 170
2355.21 183
2355.32 200
2355.43 219
2355.54 237
2355.65 252
2355.76 262
2355.88 264
2355.99 259
2356.10 247
2356.21 229
2356.32 206
2356.43 180
2356.54 153
2356.65 128
2356.77 105
2356.88 88
2356.99 78
2357.10 76
2357.21 81
2357.32 90
2357.43 100
2357.54 109
2357.66 112
2357.77 109
2357.88 98
2357.99 81
2358.10 61
2358.21 41
2358.32 26
2358.43 17
2358.55 15
2358.66 21
2358.77 30
2358.88 41
2358.99 49
2359.10 52
2359.21 49
2359.32 40
2359.44 26
2359.55 10
2359.66 0
2359.77 0
2359.88 0
2359.99 0
2360.10 0
2360.22 0
2360.33 0
2360.44 0
2360.55 0
2360.66 7
2360.77 34
2360.88 66
2361.00 101
2361.11 140
2361.22 179
2361.33 216
2361.44 249
2361.55 276
2361.66 297
2361.77 312
2361.89 321
2362.00 322
2362.11 317
2362.22 306
2362.33 290
2362.44 271
2362.55 251
2362.67 234
2362.78 221
2362.89 213
2363.00 209
2363.11 208
2363.22 209
2363.33 210
2363.45 210
2363.56 208
2363.67 204
2363.78 200
2363.89 195
2364.00 193
2364.11 193
2364.23 199
2364.34 209
2364.45 223
2364.56 241
2364.67 259
2364.78 276
2364.89 289
2365.01 297
2365.12 299
2365.23 295
2365.34 290
2365.45 284
2365.56 281
2365.67 281
2365.79 284
2365.90 289
2366.01 293
2366.12 295
2366.23 293
2366.34 288
2366.45 280
2366.57 270
2366.68 259
2366.79 247
2366.90 232
2367.01 217
2367.12 200
2367.24 184
2367.35 172
2367.46 165
2367.57 165
2367.68 171
2367.79 184
2367.90 200
2368.02 220
2368.13 241
2368.24 263
2368.35 286
2368.46 308
2368.57 327
2368.69 342
2368.80 349
2368.91 348
2369.02 338
2369.13 322
2369.24 301
2369.35 281
2369.47 264
2369.58 253
2369.69 248
2369.80 251
2369.91 260
2370.02 273
2370.14 288
2370.25 303
2370.36 317
2370.47 328
2370.58 336
2370.69 339
2370.80 338
2370.92 336
2371.03 333
2371.14 330
2371.25 328
2371.36 326
2371.47 321
2371.59 313
2371.70 298
2371.81 277
2371.92 250
2372.03 219
2372.14 190
2372.26 166
2372.37 152
2372.48 152
2372.59 166
2372.70 193
2372.81 228
2372.93 265
2373.04 299
2373.15 326
2373.26 342
2373.37 346
2373.48 342
2373.60 333
2373.71 322
2373.82 312
2373.93 304
2374.04 298
2374.15 295
2374.27 294
2374.38 295
2374.49 297
2374.60 299
2374.71 300
2374.82 297
2374.94 290
2375.05 275
2375.16 253
2375.27 225
2375.38 193
2375.49 163
2375.61 139
2375.72 125
2375.83 123
2375.94 134
2376.05 155
2376.16 183
2376.28 212
2376.39 238
2376.50 258
2376.61 272
2376.72 279
2376.83 282
2376.95 284
2377.06 285
2377.17 289
2377.28 294
2377.39 300
2377.50 305
2377.62 311
2377.73 315
2377.84 318
2377.95 320
2378.06 322
2378.18 323
2378.29 324
2378.40 323
2378.51 320
2378.62 312
2378.73 301
2378.85 284
2378.96 265
2379.07 243
2379.18 221
2379.29 200
2379.41 183
2379.52 172
2379.63 166
2379.74 167
2379.85 173
2379.96 181
2380.08 188
2380.19 193
2380.30 193
2380.41 189
2380.52 183
2380.63 177
2380.75 174
2380.86 177
2380.97 184
2381.08 195
2381.19 208
2381.31 220
2381.42 230
2381.53 238
2381.64 242
2381.75 244
2381.87 244
2381.98 243
2382.09 241
2382.20 238
2382.31 235
2382.42 235
2382.54 236
2382.65 240
2382.76 246
2382.87 253
2382.98 262
2383.10 271
2383.21 280
2383.32 289
2383.43 299
2383.54 309
2383.66 318
2383.77 326
2383.88 333
2383.99 339
2384.10 344
2384.21 350
2384.33 354
2384.44 356
2384.55 353
2384.66 344
2384.77 325
2384.89 298
2385.00 265
2385.11 227
2385.22 192
2385.33 165
2385.45 150
2385.56 147
2385.67 157
2385.78 175
2385.89 196
2386.01 215
2386.12 225
2386.23 225
2386.34 215
2386.45 198
2386.57 178
2386.68 159
2386.79 146
2386.90 141
2387.01 145
2387.13 156
2387.24 172
2387.35 190
2387.46 207
2387.57 219
2387.68 224
2387.80 220
2387.91 208
2388.02 188
2388.13 163
2388.24 135
2388.36 109
2388.47 87
2388.58 73
2388.69 67
2388.80 71
2388.92 82
2389.03 96
2389.14 111
2389.25 123
2389.36 129
2389.48 129
2389.59 121
2389.70 108
2389.81 92
2389.93 79
2390.04 70
2390.15 68
2390.26 72
2390.37 80
2390.49 90
2390.60 98
2390.71 102
2390.82 100
2390.93 95
2391.05 88
2391.16 83
2391.27 84
2391.38 92
2391.49 106
2391.61 126
2391.72 149
2391.83 170
2391.94 187
2392.05 196
2392.17 197
2392.28 190
2392.39 177
2392.50 157
2392.61 134
2392.73 108
2392.84 84
2392.95 62
2393.06 44
2393.18 31
2393.29 24
2393.40 21
2393.51 22
2393.62 24
2393.74 25
2393.85 24
2393.96 21
2394.07 15
2394.18 7
2394.30 0
2394.41 0
2394.52 0
2394.63 0
2394.75 0
2394.86 0
2394.97 0
2395.08 0
2395.19 22
2395.31 55
2395.42 92
2395.53 130
2395.64 163
2395.75 189
2395.87 205
2395.98 213
2396.09 213
2396.20 208
2396.32 199
2396.43 188
2396.54 174
2396.65 160
2396.76 146
2396.88 133
2396.99 120
2397.10 111
2397.21 107
2397.33 110
2397.44 119
2397.55 136
2397.66 159
2397.77 187
2397.89 218
2398.00 248
2398.11 273
2398.22 290
2398.34 295
2398.45 288
2398.56 270
2398.67 245
2398.78 218
2398.90 193
2399.01 175
2399.12 165
2399.23 162
2399.35 164
2399.46 168
2399.57 173
2399.68 178
2399.79 185
2399.91 195
2400.02 208
2400.13 225
2400.24 243
2400.36 260
2400.47 272
2400.58 277
2400.69 272
2400.81 259
2400.92 238
2401.03 212
2401.14 185
2401.25 159
2401.37 137
2401.48 121
2401.59 110
2401.70 105
2401.82 105
2401.93 110
2402.04 119
2402.15 133
2402.27 150
2402.38 170
2402.49 192
2402.60 213
2402.71 230
2402.83 241
2402.94 245
2403.05 244
2403.16 238
2403.28 232
2403.39 226
2403.50 221
2403.61 217
2403.73 210
2403.84 200
2403.95 185
2404.06 166
2404.18 145
2404.29 126
2404.40 111
2404.51 101
2404.62 96
2404.74 95
2404.85 96
2404.96 99
2405.07 101
2405.19 103
2405.30 104
2405.41 102
2405.52 98
2405.64 91
2405.75 81
2405.86 71
2405.97 63
2406.09 60
2406.20 62
2406.31 72
2406.42 85
2406.54 99
2406.65 108
2406.76 110
2406.87 99
2406.99 78
2407.10 46
2407.21 10
2407.32 0
2407.44 0
2407.55 0
2407.66 0
2407.77 0
2407.89 0
2408.00 0
2408.11 0
2408.22 28
2408.33 57
2408.45 81
2408.56 99
2408.67 108
2408.78 110
2408.90 104
2409.01 95
2409.12 83
2409.23 72
2409.35 65
2409.46 64
2409.57 69
2409.68 79
2409.80 93
2409.91 108
2410.02 122
2410.13 135
2410.25 146
2410.36 156
2410.47 166
2410.58 179
2410.70 195
2410.81 215
2410.92 239
2411.03 265
2411.15 291
2411.26 315
2411.37 334
2411.49 348
2411.60 355
2411.71 355
2411.82 349
2411.94 337
2412.05 321
2412.16 304
2412.27 287
2412.39 273
2412.50 264
2412.61 261
2412.72 265
2412.84 275
2412.95 289
2413.06 305
2413.17 319
2413.29 330
2413.40 336
2413.51 335
2413.62 329
2413.74 319
2413.85 306
2413.96 293
2414.07 278
2414.19 265
2414.30 254
2414.41 248
2414.52 247
2414.64 253
2414.75 266
2414.86 285
2414.98 308
2415.09 328
2415.20 342
2415.31 346
2415.43 340
2415.54 324
2415.65 302
2415.76 279
2415.88 261
2415.99 249
2416.10 243
2416.21 241
2416.33 239
2416.44 236
2416.55 229
2416.66 220
2416.78 210
2416.89 203
2417.00 201
2417.12 203
2417.23 209
2417.34 215
2417.45 217
2417.57 212
2417.68 201
2417.79 183
2417.90 162
2418.02 141
2418.13 124
2418.24 114
2418.36 111
2418.47 117
2418.58 128
2418.69 142
2418.81 156
2418.92 167
2419.03 174
2419.14 177
2419.26 175
2419.37 171
2419.48 166
2419.60 162
2419.71 159
2419.82 159
2419.93 161
2420.05 166
2420.16 173
2420.27 181
2420.38 191
2420.50 202
2420.61 215
2420.72 230
2420.84 248
2420.95 266
2421.06 283
2421.17 298
2421.29 309
2421.40 315
2421.51 316
2421.62 313
2421.74 306
2421.85 296
2421.96 284
2422.08 270
2422.19 255
2422.30 237
2422.41 217
2422.53 195
2422.64 169
2422.75 140
2422.87 109
2422.98 76
2423.09 45
2423.20 19
2423.32 0
2423.43 0
2423.54 0
2423.66 0
2423.77 0
2423.88 0
2423.99 0
2424.11 1
2424.22 3
2424.33 6
2424.44 8
2424.56 11
2424.67 14
2424.78 17
2424.90 19
2425.01 19
2425.12 20
2425.23 22
2425.35 29
2425.46 45
2425.57 70
2425.69 106
2425.80 147
2425.91 189
2426.03 227
2426.14 254
2426.25 268
2426.36 268
2426.48 256
2426.59 237
2426.70 217
2426.82 201
2426.93 193
2427.04 193
2427.15 201
2427.27 213
2427.38 226
2427.49 239
2427.61 248
2427.72 256
2427.83 263
2427.94 270
2428.06 278
2428.17 288
2428.28 296
2428.40 300
2428.51 300
2428.62 294
2428.73 284
2428.85 275
2428.96 268
2429.07 269
2429.19 276
2429.30 291
2429.41 309
2429.53 327
2429.64 339
2429.75 347
2429.86 349
2429.98 348
2430.09 346
2430.20 345
2430.32 346
2430.43 349
2430.54 352
2430.66 355
2430.77 357
2430.88 358
2430.99 359
2431.11 357
2431.22 353
2431.33 346
2431.45 335
2431.56 320
2431.67 304
2431.79 288
2431.90 276
2432.01 270
2432.12 272
2432.24 282
2432.35 299
2432.46 322
2432.58 348
2432.69 376
2432.80 401
2432.92 422
2433.03 435
2433.14 441
2433.25 438
2433.37 431
2433.48 420
2433.59 407
2433.71 393
2433.82 380
2433.93 367
2434.05 355
2434.16 344
2434.27 335
2434.39 327
2434.50 321
2434.61 317
2434.72 311
2434.84 302
2434.95 290
2435.06 276
2435.18 262
2435.29 248
2435.40 238
2435.52 231
2435.63 227
2435.74 223
2435.86 218
2435.97 210
2436.08 199
2436.20 185
2436.31 171
2436.42 158
2436.53 150
2436.65 148
2436.76 153
2436.87 164
2436.99 177
2437.10 191
2437.21 203
2437.33 212
2437.44 215
2437.55 214
2437.67 211
2437.78 208
2437.89 208
2438.01 208
2438.12 210
2438.23 209
2438.34 206
2438.46 197
2438.57 184
2438.68 168
2438.80 153
2438.91 142
2439.02 139
2439.14 144
2439.25 158
2439.36 180
2439.48 205
2439.59 229
2439.70 248
2439.82 260
2439.93 263
2440.04 257
2440.16 245
2440.27 228
2440.38 210
2440.50 193
2440.61 178
2440.72 167
2440.84 158
2440.95 152
2441.06 148
2441.17 145
2441.29 144
2441.40 144
2441.51 142
2441.63 138
2441.74 131
2441.85 121
2441.97 109
2442.08 96
2442.19 85
2442.31 78
2442.42 76
2442.53 79
2442.65 88
2442.76 99
2442.87 112
2442.99 126
2443.10 139
2443.21 149
2443.33 156
2443.44 159
2443.55 158
2443.67 151
2443.78 141
2443.89 128
2444.01 115
2444.12 103
2444.23 94
2444.35 89
2444.46 89
2444.57 91
2444.69 98
2444.80 107
2444.91 119
2445.03 132
2445.14 145
2445.25 156
2445.37 162
2445.48 161
2445.59 151
2445.71 133
2445.82 111
2445.93 88
2446.05 71
2446.16 62
2446.27 64
2446.39 77
2446.50 97
2446.61 120
2446.73 139
2446.84 150
2446.95 151
2447.07 138
2447.18 112
2447.29 77
2447.41 38
2447.52 0
2447.63 0
2447.75 0
2447.86 0
2447.97 0
2448.09 0
2448.20 0
2448.31 0
2448.43 10
2448.54 31
2448.65 49
2448.77 66
2448.88 82
2448.99 99
2449.11 119
2449.22 140
2449.33 162
2449.45 183
2449.56 200
2449.67 211
2449.79 217
2449.90 218
2450.02 216
2450.13 213
2450.24 212
2450.36 215
2450.47 221
2450.58 229
2450.70 238
2450.81 244
2450.92 243
2451.04 234
2451.15 217
2451.26 193
2451.38 167
2451.49 143
2451.60 124
2451.72 113
2451.83 109
2451.94 111
2452.06 115
2452.17 120
2452.28 123
2452.40 124
2452.51 125
2452.62 126
2452.74 128
2452.85 130
2452.97 131
2453.08 130
2453.19 126
2453.31 119
2453.42 111
2453.53 103
2453.65 97
2453.76 94
2453.87 95
2453.99 99
2454.10 103
2454.21 104
2454.33 101
2454.44 93
2454.55 79
2454.67 64
2454.78 49
2454.90 40
2455.01 36
2455.12 40
2455.24 49
2455.35 60
2455.46 69
2455.58 75
2455.69 77
2455.80 76
2455.92 76
2456.03 79
2456.14 86
2456.26 97
2456.37 109
2456.49 121
2456.60 128
2456.71 131
2456.83 129
2456.94 125
2457.05 123
2457.17 125
2457.28 133
2457.39 144
2457.51 159
2457.62 172
2457.73 182
2457.85 186
2457.96 183
2458.08 176
2458.19 166
2458.30 158
2458.42 153
2458.53 151
2458.64 151
2458.76 152
2458.87 150
2458.98 143
2459.10 130
2459.21 112
2459.33 91
2459.44 72
2459.55 56
2459.67 43
2459.78 33
2459.89 25
2460.01 17
2460.12 7
2460.24 0
2460.35 0
2460.46 0
2460.58 0
2460.69 0
2460.80 0
2460.92 0
2461.03 0
2461.14 9
2461.26 19
2461.37 26
2461.49 33
2461.60 40
2461.71 50
2461.83 64
2461.94 82
2462.05 101
2462.17 119
2462.28 133
2462.40 139
2462.51 135
2462.62 123
2462.74 103
2462.85 79
2462.96 57
2463.08 37
2463.19 24
2463.31 16
2463.42 11
2463.53 8
2463.65 3
2463.76 0
2463.87 0
2463.99 0
2464.10 0
2464.22 0
2464.33 0
2464.44 0
2464.56 6
2464.67 31
2464.78 60
2464.90 90
2465.01 118
2465.13 142
2465.24 160
2465.35 171
2465.47 174
2465.58 171
2465.69 161
2465.81 146
2465.92 128
2466.04 107
2466.15 85
2466.26 65
2466.38 47
2466.49 35
2466.61 29
2466.72 30
2466.83 38
2466.95 53
2467.06 72
2467.17 93
2467.29 113
2467.40 131
2467.52 143
2467.63 149
2467.74 149
2467.86 144
2467.97 136
2468.08 125
2468.20 115
2468.31 107
2468.43 99
2468.54 93
2468.65 89
2468.77 88
2468.88 92
2469.00 100
2469.11 113
2469.22 128
2469.34 143
2469.45 157
2469.57 166
2469.68 172
2469.79 176
2469.91 181
2470.02 190
2470.13 203
2470.25 221
2470.36 242
2470.48 262
2470.59 278
2470.70 289
2470.82 293
2470.93 292
2471.05 287
2471.16 277
2471.27 266
2471.39 255
2471.50 245
2471.62 236
2471.73 232
2471.84 230
2471.96 232
2472.07 234
2472.19 235
2472.30 234
2472.41 230
2472.53 224
2472.64 215
2472.76 207
2472.87 199
2472.98 191
2473.10 182
2473.21 173
2473.33 164
2473.44 154
2473.55 147
2473.67 142
2473.78 143
2473.90 148
2474.01 157
2474.12 168
2474.24 179
2474.35 186
2474.47 189
2474.58 186
2474.69 179
2474.81 167
2474.92 154
2475.04 142
2475.15 132
2475.26 126
2475.38 122
2475.49 118
2475.61 113
2475.72 105
2475.83 93
2475.95 78
2476.06 65
2476.18 56
2476.29 56
2476.40 66
2476.52 85
2476.63 109
2476.75 134
2476.86 154
2476.97 168
2477.09 172
2477.20 170
2477.32 163
2477.43 154
2477.54 146
2477.66 139
2477.77 132
2477.89 125
2478.00 115
2478.11 101
2478.23 81
2478.34 59
2478.46 36
2478.57 15
2478.68 0
2478.80 0
2478.91 0
2479.03 0
2479.14 0
2479.26 0
2479.37 0
2479.48 0
2479.60 0
2479.71 2
2479.83 18
2479.94 37
2480.05 60
2480.17 83
2480.28 103
2480.40 117
2480.51 125
2480.63 129
2480.74 130
2480.85 131
2480.97 135
2481.08 142
2481.20 152
2481.31 163
2481.42 171
2481.54 176
2481.65 176
2481.77 173
2481.88 168
2481.99 163
2482.11 161
2482.22 160
2482.34 162
2482.45 164
2482.57 167
2482.68 168
2482.79 169
2482.91 170
2483.02 174
2483.14 184
2483.25 200
2483.37 223
2483.48 253
2483.59 286
2483.71 319
2483.82 345
2483.94 360
2484.05 361
2484.16 347
2484.28 320
2484.39 285
2484.51 248
2484.62 215
2484.74 193
2484.85 180
2484.96 178
2485.08 181
2485.19 186
2485.31 190
2485.42 191
2485.54 188
2485.65 185
2485.76 183
2485.88 186
2485.99 193
2486.11 203
2486.22 214
2486.34 223
2486.45 227
2486.56 224
2486.68 212
2486.79 191
2486.91 164
2487.02 134
2487.14 104
2487.25 77
2487.36 58
2487.48 49
2487.59 49
2487.71 58
2487.82 74
2487.94 94
2488.05 115
2488.16 135
2488.28 150
2488.39 161
2488.51 168
2488.62 174
2488.74 182
2488.85 195
2488.96 214
2489.08 243
2489.19 278
2489.31 317
2489.42 355
2489.54 388
2489.65 412
2489.77 426
2489.88 430
2489.99 424
2490.11 413
2490.22 400
2490.34 389
2490.45 382
2490.57 380
2490.68 382
2490.79 385
2490.91 388
2491.02 388
2491.14 384
2491.25 377
2491.37 369
2491.48 362
2491.60 358
2491.71 355
2491.82 353
2491.94 348
2492.05 338
2492.17 324
2492.28 304
2492.40 280
2492.51 252
2492.62 221
2492.74 189
2492.85 156
2492.97 124
2493.08 96
2493.20 72
2493.31 54
2493.43 43
2493.54 36
2493.65 30
2493.77 23
2493.88 14
2494.00 0
2494.11 0
2494.23 0
2494.34 0
2494.46 0
2494.57 0
2494.68 0
2494.80 0
2494.91 24
2495.03 55
2495.14 82
2495.26 103
2495.37 117
2495.49 124
2495.60 127
2495.72 130
2495.83 133
2495.94 137
2496.06 142
2496.17 145
2496.29 146
2496.40 143
2496.52 137
2496.63 131
2496.75 127
2496.86 129
2496.97 136
2497.09 148
2497.20 162
2497.32 174
2497.43 181
2497.55 180
2497.66 173
2497.78 161
2497.89 148
2498.01 137
2498.12 131
2498.23 129
2498.35 132
2498.46 138
2498.58 144
2498.69 149
2498.81 153
2498.92 159
2499.04 165
2499.15 173
2499.27 183
2499.38 191
2499.49 196
2499.61 197
2499.72 190
2499.84 178
2499.95 162
2500.07 147
2500.18 135
2500.30 130
2500.41 133
2500.53 143
2500.64 158
2500.76 178
2500.87 199
2500.98 222
2501.10 244
2501.21 266
2501.33 285
2501.44 299
2501.56 305
2501.67 304
2501.79 296
2501.90 284
2502.02 272
2502.13 264
2502.25 264
2502.36 271
2502.47 286
2502.59 304
2502.70 324
2502.82 342
2502.93 358
2503.05 370
2503.16 378
2503.28 383
2503.39 383
2503.51 380
2503.62 374
2503.74 366
2503.85 357
2503.97 349
2504.08 342
2504.19 336
2504.31 330
2504.42 324
2504.54 317
2504.65 311
2504.77 305
2504.88 302
2505.00 301
2505.11 303
2505.23 304
2505.34 304
2505.46 300
2505.57 292
2505.69 280
2505.80 266
2505.92 252
2506.03 239
2506.14 226
2506.26 215
2506.37 205
2506.49 193
2506.60 181
2506.72 170
2506.83 159
2506.95 151
2507.06 147
2507.18 144
2507.29 142
2507.41 139
2507.52 133
2507.64 123
2507.75 108
2507.87 91
2507.98 74
2508.10 59
2508.21 49
2508.33 44
2508.44 44
2508.55 51
2508.67 62
2508.78 77
2508.90 95
2509.01 114
2509.13 133
2509.24 149
2509.36 163
2509.47 173
2509.59 179
2509.70 183
2509.82 188
2509.93 195
2510.05 205
2510.16 216
2510.28 227
2510.39 236
2510.51 240
2510.62 238
2510.74 230
2510.85 217
2510.97 202
2511.08 188
2511.20 176
2511.31 168
2511.43 165
2511.54 165
2511.65 166
2511.77 167
2511.88 166
2512.00 164
2512.11 159
2512.23 154
2512.34 151
2512.46 150
2512.57 151
2512.69 154
2512.80 156
2512.92 156
2513.03 154
2513.15 150
2513.26 147
2513.38 146
2513.49 150
2513.61 159
2513.72 174
2513.84 192
2513.95 212
2514.07 230
2514.18 244
2514.30 253
2514.41 254
2514.53 248
2514.64 233
2514.76 209
2514.87 178
2514.99 141
2515.10 101
2515.22 62
2515.33 28
2515.45 1
2515.56 0
2515.68 0
2515.79 0
2515.91 0
2516.02 0
2516.14 0
2516.25 0
2516.37 0
2516.48 0
2516.60 8
2516.71 27
2516.83 51
2516.94 80
2517.06 109
2517.17 135
2517.29 157
2517.40 174
2517.52 186
2517.63 194
2517.75 200
2517.86 205
2517.98 210
2518.09 215
2518.21 219
2518.32 223
2518.44 228
2518.55 234
2518.67 244
2518.78 258
2518.90 277
2519.01 298
2519.13 322
2519.24 347
2519.36 369
2519.47 389
2519.59 406
2519.70 422
2519.82 435
2519.93 447
2520.05 454
2520.16 456
2520.28 451
2520.39 439
2520.51 421
2520.62 400
2520.74 377
2520.85 357
2520.97 341
2521.08 328
2521.20 317
2521.31 306
2521.43 292
2521.54 276
2521.66 257
2521.77 238
2521.89 220
2522.00 205
2522.12 196
2522.23 191
2522.35 190
2522.46 191
2522.58 191
2522.69 189
2522.81 184
2522.92 178
2523.04 171
2523.15 166
2523.27 165
2523.38 171
2523.50 183
2523.61 201
2523.73 221
2523.84 243
2523.96 262
2524.07 276
2524.19 283
2524.30 284
2524.42 280
2524.54 272
2524.65 262
2524.77 252
2524.88 242
2525.00 230
2525.11 216
2525.23 197
2525.34 171
2525.46 139
2525.57 102
2525.69 62
2525.80 24
2525.92 0
2526.03 0
2526.15 0
2526.26 0
2526.38 0
2526.49 0
2526.61 0
2526.72 0
2526.84 7
2526.95 25
2527.07 42
2527.18 58
2527.30 72
2527.41 85
2527.53 97
2527.65 107
2527.76 117
2527.88 127
2527.99 137
2528.11 149
2528.22 161
2528.34 171
2528.45 179
2528.57 183
2528.68 185
2528.80 183
2528.91 178
2529.03 171
2529.14 163
2529.26 155
2529.37 147
2529.49 140
2529.60 133
2529.72 126
2529.83 120
2529.95 114
2530.07 110
2530.18 105
2530.30 101
2530.41 97
2530.53 92
2530.64 87
2530.76 80
2530.87 71
2530.99 60
2531.10 49
2531.22 39
2531.33 30
2531.45 25
2531.56 23
2531.68 26
2531.79 30
2531.91 36
2532.03 40
2532.14 41
2532.26 39
2532.37 35
2532.49 30
2532.60 26
2532.72 23
2532.83 23
2532.95 26
2533.06 31
2533.18 36
2533.29 43
2533.41 50
2533.52 59
2533.64 71
2533.76 85
2533.87 102
2533.99 120
2534.10 139
2534.22 157
2534.33 172
2534.45 185
2534.56 195
2534.68 202
2534.79 207
2534.91 212
2535.02 217
2535.14 223
2535.26 232
2535.37 243
2535.49 254
2535.60 265
2535.72 272
2535.83 276
2535.95 276
2536.06 274
2536.18 271
2536.29 269
2536.41 269
2536.53 272
2536.64 277
2536.76 282
2536.87 284
2536.99 283
2537.10 280
2537.22 274
2537.33 268
2537.45 262
2537.56 258
2537.68 254
2537.79 250
2537.91 244
2538.03 234
2538.14 218
2538.26 199
2538.37 177
2538.49 156
2538.60 138
2538.72 125
2538.83 116
2538.95 112
2539.07 110
2539.18 108
2539.30 105
2539.41 100
2539.53 93
2539.64 84
2539.76 75
2539.87 69
2539.99 66
2540.10 70
2540.22 79
2540.34 94
2540.45 114
2540.57 134
2540.68 153
2540.80 167
2540.91 175
2541.03 175
2541.14 169
2541.26 159
2541.38 145
2541.49 129
2541.61 112
2541.72 93
2541.84 73
2541.95 51
2542.07 27
2542.18 3
2542.30 0
2542.42 0
2542.53 0
2542.65 0
2542.76 0
2542.88 0
2542.99 0
2543.11 2
2543.22 25
2543.34 45
2543.46 61
2543.57 72
2543.69 80
2543.80 89
2543.92 99
2544.03 114
2544.15 134
2544.26 160
2544.38 189
2544.50 218
2544.61 247
2544.73 272
2544.84 294
2544.96 310
2545.07 321
2545.19 326
2545.30 326
2545.42 323
2545.54 317
2545.65 309
2545.77 298
2545.88 287
2546.00 275
2546.11 262
2546.23 249
2546.35 234
2546.46 219
2546.58 205
2546.69 192
2546.81 181
2546.92 173
2547.04 168
2547.16 165
2547.27 164
2547.39 163
2547.50 162
2547.62 159
2547.73 154
2547.85 149
2547.96 143
2548.08 137
2548.20 132
2548.31 127
2548.43 120
2548.54 112
2548.66 99
2548.77 83
2548.89 65
2549.01 47
2549.12 30
2549.24 16
2549.35 6
2549.47 0
2549.58 0
2549.70 0
2549.82 0
2549.93 0
2550.05 0
2550.16 0
2550.28 0
2550.39 7
2550.51 17
2550.63 25
2550.74 28
2550.86 23
2550.97 11
2551.09 0
2551.21 0
2551.32 0
2551.44 0
2551.55 0
2551.67 18
2551.78 51
2551.90 87
2552.02 118
2552.13 141
2552.25 154
2552.36 158
2552.48 154
2552.59 148
2552.71 142
2552.83 138
2552.94 136
2553.06 136
2553.17 134
2553.29 128
2553.40 117
2553.52 99
2553.64 79
2553.75 60
2553.87 47
2553.98 43
2554.10 50
2554.22 67
2554.33 90
2554.45 114
2554.56 134
2554.68 146
2554.79 148
2554.91 142
2555.03 129
2555.14 115
2555.26 103
2555.37 98
2555.49 100
2555.61 107
2555.72 114
2555.84 118
2555.95 116
2556.07 105
2556.19 86
2556.30 64
2556.42 42
2556.53 25
2556.65 17
2556.76 19
2556.88 29
2557.00 47
2557.11 69
2557.23 93
2557.34 118
2557.46 142
2557.58 164
2557.69 187
2557.81 207
2557.92 227
2558.04 242
2558.16 253
2558.27 256
2558.39 251
2558.50 238
2558.62 218
2558.73 193
2558.85 167
2558.97 142
2559.08 121
2559.20 103
2559.31 90
2559.43 78
2559.55 65
2559.66 51
2559.78 35
2559.89 19
2560.01 5
2560.13 0
2560.24 0
2560.36 6
2560.47 22
2560.59 42
2560.71 61
2560.82 77
2560.94 88
2561.05 93
2561.17 94
2561.29 93
2561.40 91
2561.52 89
2561.63 87
2561.75 83
2561.87 77
2561.98 68
2562.10 56
2562.21 42
2562.33 28
2562.45 13
2562.56 0
2562.68 0
2562.79 0
2562.91 0
2563.03 0
2563.14 0
2563.26 0
2563.37 0
2563.49 2
2563.61 14
2563.72 22
2563.84 26
2563.95 24
2564.07 17
2564.19 7
2564.30 0
2564.42 0
2564.53 0
2564.65 0
2564.77 0
2564.88 4
2565.00 19
2565.11 33
2565.23 42
2565.35 46
2565.46 43
2565.58 34
2565.70 20
2565.81 5
2565.93 0
2566.04 0
2566.16 0
2566.28 0
2566.39 0
2566.51 0
2566.62 0
2566.74 4
2566.86 23
2566.97 42
2567.09 60
2567.20 73
2567.32 80
2567.44 80
2567.55 74
2567.67 65
2567.79 55
2567.90 47
2568.02 41
2568.13 38
2568.25 36
2568.37 33
2568.48 29
2568.60 23
2568.71 18
2568.83 16
2568.95 17
2569.06 20
2569.18 26
2569.30 31
2569.41 32
2569.53 29
2569.64 21
2569.76 10
2569.88 0
2569.99 0
2570.11 0
2570.22 0
2570.34 0
2570.46 0
2570.57 0
2570.69 0
2570.81 10
2570.92 24
2571.04 37
2571.15 44
2571.27 46
2571.39 43
2571.50 35
2571.62 27
2571.74 23
2571.85 26
2571.97 35
2572.08 51
2572.20 70
2572.32 89
2572.43 105
2572.55 118
2572.67 124
2572.78 127
2572.90 128
2573.01 127
2573.13 127
2573.25 128
2573.36 130
2573.48 133
2573.60 137
2573.71 141
2573.83 145
2573.94 150
2574.06 155
2574.18 160
2574.29 165
2574.41 168
2574.53 173
2574.64 180
2574.76 191
2574.87 207
2574.99 229
2575.11 255
2575.22 282
2575.34 306
2575.46 323
2575.57 330
2575.69 326
2575.80 315
2575.92 297
2576.04 276
2576.15 256
2576.27 240
2576.39 229
2576.50 222
2576.62 222
2576.74 227
2576.85 238
2576.97 251
2577.08 266
2577.20 278
2577.32 284
2577.43 282
2577.55 273
2577.67 257
2577.78 236
2577.90 214
2578.02 195
2578.13 182
2578.25 177
2578.36 182
2578.48 195
2578.60 216
2578.71 241
2578.83 266
2578.95 285
2579.06 292
2579.18 286
2579.30 265
2579.41 231
2579.53 188
2579.64 142
2579.76 98
2579.88 59
2579.99 29
2580.11 7
2580.23 0
2580.34 0
2580.46 0
2580.58 0
2580.69 0
2580.81 0
2580.92 0
2581.04 0
2581.16 0
2581.27 7
2581.39 30
2581.51 58
2581.62 89
2581.74 119
2581.86 146
2581.97 167
2582.09 180
2582.21 186
2582.32 186
2582.44 181
2582.56 174
2582.67 165
2582.79 156
2582.90 146
2583.02 135
2583.14 123
2583.25 109
2583.37 93
2583.49 76
2583.60 58
2583.72 41
2583.84 25
2583.95 13
2584.07 5
2584.19 3
2584.30 6
2584.42 14
2584.54 24
2584.65 34
2584.77 40
2584.89 42
2585.00 39
2585.12 31
2585.23 22
2585.35 14
2585.47 11
2585.58 13
2585.70 22
2585.82 37
2585.93 55
2586.05 73
2586.17 86
2586.28 94
2586.40 93
2586.52 85
2586.63 72
2586.75 57
2586.87 43
2586.98 33
2587.10 30
2587.22 35
2587.33 46
2587.45 62
2587.57 80
2587.68 100
2587.80 118
2587.92 132
2588.03 140
2588.15 143
2588.27 140
2588.38 132
2588.50 120
2588.61 105
2588.73 89
2588.85 74
2588.96 60
2589.08 49
2589.20 41
2589.31 37
2589.43 37
2589.55 41
2589.66 48
2589.78 58
2589.90 69
2590.01 80
2590.13 91
2590.25 102
2590.36 113
2590.48 123
2590.60 135
2590.71 148
2590.83 163
2590.95 178
2591.06 190
2591.18 197
2591.30 195
2591.41 182
2591.53 160
2591.65 131
2591.76 99
2591.88 70
2592.00 49
2592.11 37
2592.23 36
2592.35 43
2592.46 56
2592.58 70
2592.70 84
2592.81 95
2592.93 103
2593.05 109
2593.16 114
2593.28 120
2593.40 127
2593.51 136
2593.63 145
2593.75 153
2593.86 159
2593.98 160
2594.10 155
2594.21 145
2594.33 131
2594.45 113
2594.57 93
2594.68 73
2594.80 53
2594.92 37
2595.03 23
2595.15 14
2595.27 8
2595.38 5
2595.50 4
2595.62 3
2595.73 0
2595.85 0
2595.97 0
2596.08 0
2596.20 0
2596.32 0
2596.43 0
2596.55 0
2596.67 0
2596.78 2
2596.90 4
2597.02 7
2597.13 9
2597.25 14
2597.37 21
2597.48 33
2597.60 48
2597.72 65
2597.83 82
2597.95 99
2598.07 114
2598.19 127
2598.30 140
2598.42 153
2598.54 165
2598.65 178
2598.77 189
2598.89 197
2599.00 197
2599.12 190
2599.24 176
2599.35 160
2599.47 143
2599.59 131
2599.70 125
2599.82 127
2599.94 136
2600.05 149
2600.17 162
2600.29 173
2600.41 181
2600.52 186
2600.64 189
2600.76 191
2600.87 192
2600.99 191
2601.11 187
2601.22 179
2601.34 168
2601.46 152
2601.57 135
2601.69 117
2601.81 100
2601.92 85
2602.04 70
2602.16 55
2602.28 38
2602.39 22
2602.51 6
2602.63 0
2602.74 0
2602.86 0
2602.98 0
2603.09 7
2603.21 29
2603.33 53
2603.44 75
2603.56 94
2603.68 104
2603.80 106
2603.91 101
2604.03 90
2604.15 77
2604.26 66
2604.38 59
2604.50 57
2604.61 61
2604.73 70
2604.85 82
2604.97 97
2605.08 114
2605.20 132
2605.32 153
2605.43 174
2605.55 194
2605.67 211
2605.78 225
2605.90 233
2606.02 235
2606.13 230
2606.25 220
2606.37 204
2606.49 184
2606.60 162
2606.72 140
2606.84 121
2606.95 106
2607.07 96
2607.19 90
2607.31 88
2607.42 88
2607.54 90
2607.66 92
2607.77 95
2607.89 98
2608.01 102
2608.12 106
2608.24 111
2608.36 115
2608.48 121
2608.59 127
2608.71 136
2608.83 147
2608.94 159
2609.06 171
2609.18 181
2609.29 186
2609.41 185
2609.53 177
2609.65 164
2609.76 149
2609.88 137
2610.00 130
2610.11 131
2610.23 140
2610.35 154
2610.47 171
2610.58 184
2610.70 190
2610.82 184
2610.93 166
2611.05 136
2611.17 97
2611.29 55
2611.40 15
2611.52 0
2611.64 0
2611.75 0
2611.87 0
2611.99 0
2612.11 0
2612.22 0
2612.34 0
2612.46 4
2612.57 25
2612.69 47
2612.81 72
2612.93 96
2613.04 119
2613.16 139
2613.28 155
2613.39 166
2613.51 172
2613.63 173
2613.75 170
2613.86 163
2613.98 152
2614.10 137
2614.21 120
2614.33 101
2614.45 84
2614.57 71
2614.68 61
2614.80 57
2614.92 59
2615.03 67
2615.15 78
2615.27 91
2615.39 107
2615.50 124
2615.62 143
2615.74 162
2615.85 181
2615.97 201
2616.09 220
2616.21 239
2616.32 255
2616.44 268
2616.56 277
2616.68 282
2616.79 282
2616.91 278
2617.03 273
2617.14 267
2617.26 264
2617.38 263
2617.50 264
2617.61 266
2617.73 267
2617.85 264
2617.96 257
2618.08 245
2618.20 228
2618.32 209
2618.43 188
2618.55 170
2618.67 154
2618.79 143
2618.90 138
2619.02 139
2619.14 146
2619.25 157
2619.37 173
2619.49 190
2619.61 207
2619.72 222
2619.84 233
2619.96 240
2620.08 242
2620.19 239
2620.31 232
2620.43 222
2620.55 209
2620.66 196
2620.78 181
2620.90 166
2621.01 150
2621.13 131
2621.25 110
2621.37 87
2621.48 64
2621.60 42
2621.72 23
2621.84 10
2621.95 2
2622.07 0
2622.19 2
2622.31 6
2622.42 11
2622.54 17
2622.66 23
2622.77 31
2622.89 41
2623.01 53
2623.13 68
2623.24 84
2623.36 100
2623.48 115
2623.60 127
2623.71 135
2623.83 136
2623.95 131
2624.07 119
2624.18 102
2624.30 81
2624.42 59
2624.54 40
2624.65 25
2624.77 14
2624.89 7
2625.01 1
2625.12 0
2625.24 0
2625.36 0
2625.48 0
2625.59 0
2625.71 0
2625.83 0
2625.94 0
2626.06 18
2626.18 38
2626.30 56
2626.41 69
2626.53 77
2626.65 81
2626.77 84
2626.88 89
2627.00 97
2627.12 108
2627.24 120
2627.35 132
2627.47 144
2627.59 154
2627.71 162
2627.82 167
2627.94 172
2628.06 176
2628.18 181
2628.29 185
2628.41 189
2628.53 193
2628.65 197
2628.76 198
2628.88 197
2629.00 192
2629.12 184
2629.23 172
2629.35 156
2629.47 139
2629.59 122
2629.70 109
2629.82 100
2629.94 97
2630.06 99
2630.17 103
2630.29 108
2630.41 111
2630.53 110
2630.64 105
2630.76 96
2630.88 84
2631.00 71
2631.11 57
2631.23 41
2631.35 25
2631.47 9
2631.58 0
2631.70 0
2631.82 0
2631.94 0
2632.06 0
2632.17 0
2632.29 0
2632.41 0
2632.53 4
2632.64 12
2632.76 21
2632.88 32
2633.00 44
2633.11 56
2633.23 67
2633.35 75
2633.47 80
2633.58 81
2633.70 81
2633.82 80
2633.94 80
2634.05 81
2634.17 82
2634.29 83
2634.41 81
2634.52 76
2634.64 66
2634.76 53
2634.88 35
2635.00 16
2635.11 0
2635.23 0
2635.35 0
2635.47 0
2635.58 0
2635.70 0
2635.82 14
2635.94 51
2636.05 94
2636.17 138
2636.29 179
2636.41 212
2636.53 232
2636.64 239
2636.76 234
2636.88 220
2637.00 202
2637.11 186
2637.23 175
2637.35 169
2637.47 168
2637.58 170
2637.70 171
2637.82 169
2637.94 164
2638.06 156
2638.17 147
2638.29 139
2638.41 132
2638.53 127
2638.64 124
2638.76 123
2638.88 125
2639.00 129
2639.11 134
2639.23 140
2639.35 144
2639.47 142
2639.59 134
2639.70 119
2639.82 96
2639.94 69
2640.06 41
2640.17 15
2640.29 0
2640.41 0
2640.53 0
2640.65 0
2640.76 0
2640.88 0
2641.00 0
2641.12 0
2641.23 7
2641.35 24
2641.47 37
2641.59 45
2641.71 48
2641.82 47
2641.94 44
2642.06 43
2642.18 47
2642.29 56
2642.41 67
2642.53 81
2642.65 93
2642.77 104
2642.88 113
2643.00 121
2643.12 128
2643.24 133
2643.35 135
2643.47 134
2643.59 128
2643.71 117
2643.83 103
2643.94 88
2644.06 74
2644.18 62
2644.30 52
2644.42 43
2644.53 34
2644.65 24
2644.77 12
2644.89 0
2645.00 0
2645.12 0
2645.24 0
2645.36 0
2645.48 0
2645.59 0
2645.71 0
2645.83 7
2645.95 25
2646.07 40
2646.18 51
2646.30 57
2646.42 58
2646.54 56
2646.65 54
2646.77 53
2646.89 56
2647.01 61
2647.13 67
2647.24 75
2647.36 84
2647.48 95
2647.60 110
2647.72 130
2647.83 157
2647.95 190
2648.07 225
2648.19 259
2648.31 287
2648.42 306
2648.54 314
2648.66 313
2648.78 305
2648.90 293
2649.01 282
2649.13 273
2649.25 267
2649.37 260
2649.49 251
2649.60 237
2649.72 219
2649.84 196
2649.96 171
2650.08 147
2650.19 125
2650.31 109
2650.43 98
2650.55 93
2650.67 91
2650.78 92
2650.90 95
2651.02 99
2651.14 106
2651.26 117
2651.37 131
2651.49 152
2651.61 177
2651.73 206
2651.85 236
2651.96 263
2652.08 287
2652.20 306
2652.32 319
2652.44 328
2652.55 334
2652.67 339
2652.79 342
2652.91 345
2653.03 346
2653.14 347
2653.26 345
2653.38 340
2653.50 332
2653.62 322
2653.73 310
2653.85 298
2653.97 287
2654.09 278
2654.21 272
2654.32 269
2654.44 270
2654.56 272
2654.68 277
2654.80 282
2654.91 287
2655.03 292
2655.15 295
2655.27 297
2655.39 296
2655.51 294
2655.62 293
2655.74 292
2655.86 293
2655.98 297
2656.10 304
2656.21 312
2656.33 319
2656.45 322
2656.57 319
2656.69 309
2656.80 293
2656.92 272
2657.04 248
2657.16 223
2657.28 202
2657.39 185
2657.51 173
2657.63 166
2657.75 161
2657.87 159
2657.99 158
2658.10 157
2658.22 155
2658.34 153
2658.46 152
2658.58 152
2658.69 154
2658.81 157
2658.93 160
2659.05 163
2659.17 163
2659.29 161
2659.40 158
2659.52 155
2659.64 153
2659.76 151
2659.88 152
2659.99 153
2660.11 154
2660.23 154
2660.35 151
2660.47 147
2660.59 143
2660.70 140
2660.82 138
2660.94 139
2661.06 142
2661.18 146
2661.30 151
2661.41 155
2661.53 158
2661.65 159
2661.77 158
2661.89 157
2662.00 157
2662.12 160
2662.24 168
2662.36 185
2662.48 210
2662.60 242
2662.71 277
2662.83 311
2662.95 338
2663.07 353
2663.19 354
2663.31 342
2663.42 320
2663.54 292
2663.66 266
2663.78 246
2663.90 236
2664.01 237
2664.13 247
2664.25 263
2664.37 280
2664.49 295
2664.61 304
2664.72 307
2664.84 305
2664.96 302
2665.08 302
2665.20 306
2665.32 315
2665.43 327
2665.55 339
2665.67 347
2665.79 348
2665.91 342
2666.03 328
2666.14 309
2666.26 288
2666.38 268
2666.50 248
2666.62 230
2666.74 212
2666.85 194
2666.97 177
2667.09 161
2667.21 147
2667.33 134
2667.45 122
2667.56 109
2667.68 93
2667.80 73
2667.92 50
2668.04 23
2668.16 0
2668.28 0
2668.39 0
2668.51 0
2668.63 0
2668.75 0
2668.87 0
2668.99 0
2669.10 0
2669.22 27
2669.34 60
2669.46 94
2669.58 126
2669.70 154
2669.81 174
2669.93 186
2670.05 189
2670.17 187
2670.29 181
2670.41 175
2670.52 171
2670.64 168
2670.76 166
2670.88 164
2671.00 159
2671.12 151
2671.24 139
2671.35 128
2671.47 120
2671.59 119
2671.71 124
2671.83 136
2671.95 151
2672.06 166
2672.18 176
2672.30 180
2672.42 177
2672.54 171
2672.66 165
2672.78 163
2672.89 166
2673.01 175
2673.13 187
2673.25 199
2673.37 208
2673.49 212
2673.60 209
2673.72 200
2673.84 185
2673.96 167
2674.08 148
2674.20 131
2674.32 115
2674.43 104
2674.55 98
2674.67 97
2674.79 101
2674.91 110
2675.03 122
2675.15 138
2675.26 155
2675.38 173
2675.50 190
2675.62 205
2675.74 216
2675.86 222
2675.98 222
2676.09 219
2676.21 213
2676.33 208
2676.45 205
2676.57 205
2676.69 208
2676.81 211
2676.92 212
2677.04 208
2677.16 198
2677.28 184
2677.40 166
2677.52 148
2677.64 135
2677.75 130
2677.87 134
2677.99 148
2678.11 167
2678.23 188
2678.35 205
2678.47 215
2678.58 214
2678.70 203
2678.82 183
2678.94 159
2679.06 135
2679.18 114
2679.30 97
2679.41 86
2679.53 80
2679.65 77
2679.77 77
2679.89 79
2680.01 82
2680.13 84
2680.25 85
2680.36 83
2680.48 78
2680.60 71
2680.72 62
2680.84 53
2680.96 45
2681.08 41
2681.19 40
2681.31 44
2681.43 53
2681.55 66
2681.67 84
2681.79 108
2681.91 137
2682.03 170
2682.14 206
2682.26 241
2682.38 272
2682.50 295
2682.62 307
2682.74 307
2682.86 296
2682.97 276
2683.09 252
2683.21 227
2683.33 207
2683.45 195
2683.57 192
2683.69 198
2683.81 211
2683.92 228
2684.04 244
2684.16 258
2684.28 268
2684.40 273
2684.52 274
2684.64 271
2684.76 265
2684.87 256
2684.99 241
2685.11 221
2685.23 197
2685.35 170
2685.47 144
2685.59 121
2685.71 105
2685.82 97
2685.94 96
2686.06 100
2686.18 108
2686.30 117
2686.42 126
2686.54 136
2686.66 145
2686.77 155
2686.89 164
2687.01 173
2687.13 178
2687.25 181
2687.37 179
2687.49 172
2687.61 160
2687.73 145
2687.84 129
2687.96 115
2688.08 103
2688.20 97
2688.32 96
2688.44 100
2688.56 106
2688.68 111
2688.79 115
2688.91 115
2689.03 112
2689.15 106
2689.27 97
2689.39 90
2689.51 83
2689.63 79
2689.75 77
2689.86 75
2689.98 72
2690.10 68
2690.22 61
2690.34 51
2690.46 39
2690.58 24
2690.70 10
2690.82 0
2690.93 0
2691.05 0
2691.17 0
2691.29 0
2691.41 0
2691.53 0
2691.65 0
2691.77 0
2691.89 11
2692.00 29
2692.12 51
2692.24 76
2692.36 103
2692.48 131
2692.60 158
2692.72 184
2692.84 204
2692.96 218
2693.07 224
2693.19 222
2693.31 212
2693.43 197
2693.55 178
2693.67 159
2693.79 142
2693.91 130
2694.03 123
2694.14 120
2694.26 119
2694.38 118
2694.50 115
2694.62 109
2694.74 100
2694.86 88
2694.98 76
2695.10 66
2695.22 59
2695.33 57
2695.45 59
2695.57 62
2695.69 64
2695.81 64
2695.93 61
2696.05 55
2696.17 50
2696.29 48
2696.41 51
2696.52 59
2696.64 71
2696.76 83
2696.88 92
2697.00 94
2697.12 88
2697.24 77
2697.36 63
2697.48 50
2697.60 42
2697.71 40
2697.83 43
2697.95 50
2698.07 58
2698.19 63
2698.31 64
2698.43 62
2698.55 58
2698.67 54
2698.79 50
2698.91 48
2699.02 48
2699.14 49
2699.26 51
2699.38 54
2699.50 58
2699.62 62
2699.74 65
2699.86 65
2699.98 61
2700.10 53
2700.22 39
2700.33 23
2700.45 6
2700.57 0
2700.69 0
2700.81 0
2700.93 0
2701.05 0
2701.17 7
2701.29 15
2701.41 18
2701.53 16
2701.64 9
2701.76 1
2701.88 0
2702.00 0
2702.12 0
2702.24 15
2702.36 37
2702.48 63
2702.60 87
2702.72 107
2702.84 119
2702.95 123
2703.07 121
2703.19 115
2703.31 109
2703.43 104
2703.55 102
2703.67 103
2703.79 107
2703.91 113
2704.03 119
2704.15 128
2704.27 137
2704.38 149
2704.50 164
2704.62 180
2704.74 195
2704.86 208
2704.98 217
2705.10 220
2705.22 215
2705.34 203
2705.46 183
2705.58 158
2705.70 131
2705.82 103
2705.93 77
2706.05 55
2706.17 38
2706.29 25
2706.41 15
2706.53 7
2706.65 0
2706.77 0
2706.89 0
2707.01 0
2707.13 0
2707.25 0
2707.37 0
2707.48 0
2707.60 5
2707.72 31
2707.84 58
2707.96 86
2708.08 110
2708.20 129
2708.32 141
2708.44 146
2708.56 142
2708.68 132
2708.80 118
2708.92 102
2709.03 86
2709.15 75
2709.27 67
2709.39 65
2709.51 67
2709.63 71
2709.75 75
2709.87 78
2709.99 78
2710.11 76
2710.23 70
2710.35 62
2710.47 51
2710.59 41
2710.71 32
2710.82 25
2710.94 21
2711.06 21
2711.18 25
2711.30 33
2711.42 45
2711.54 60
2711.66 78
2711.78 100
2711.90 125
2712.02 151
2712.14 178
2712.26 204
2712.38 225
2712.50 240
2712.61 247
2712.73 245
2712.85 236
2712.97 222
2713.09 206
2713.21 190
2713.33 176
2713.45 165
2713.57 157
2713.69 151
2713.81 144
2713.93 136
2714.05 125
2714.17 109
2714.29 91
2714.41 72
2714.52 55
2714.64 41
2714.76 33
2714.88 31
2715.00 36
2715.12 45
2715.24 55
2715.36 62
2715.48 65
2715.60 63
2715.72 56
2715.84 46
2715.96 36
2716.08 30
2716.20 31
2716.32 40
2716.44 58
2716.55 80
2716.67 104
2716.79 123
2716.91 134
2717.03 135
2717.15 124
2717.27 106
2717.39 84
2717.51 65
2717.63 53
2717.75 52
2717.87 62
2717.99 80
2718.11 103
2718.23 128
2718.35 149
2718.47 167
2718.59 180
2718.71 189
2718.82 196
2718.94 199
2719.06 201
2719.18 201
2719.30 201
2719.42 202
2719.54 204
2719.66 208
2719.78 213
2719.90 217
2720.02 218
2720.14 215
2720.26 205
2720.38 191
2720.50 174
2720.62 156
2720.74 138
2720.86 121
2720.98 105
2721.10 89
2721.22 71
2721.33 51
2721.45 31
2721.57 11
2721.69 0
2721.81 0
2721.93 0
2722.05 0
2722.17 0
2722.29 0
2722.41 0
2722.53 0
2722.65 2
2722.77 13
2722.89 24
2723.01 37
2723.13 50
2723.25 65
2723.37 81
2723.49 99
2723.61 120
2723.73 142
2723.85 165
2723.97 187
2724.09 207
2724.21 224
2724.32 239
2724.44 250
2724.56 258
2724.68 263
2724.80 265
2724.92 267
2725.04 266
2725.16 264
2725.28 261
2725.40 256
2725.52 248
2725.64 236
2725.76 219
2725.88 199
2726.00 176
2726.12 153
2726.24 129
2726.36 109
2726.48 91
2726.60 77
2726.72 65
2726.84 55
2726.96 47
2727.08 40
2727.20 34
2727.32 30
2727.44 26
2727.56 24
2727.68 23
2727.79 24
2727.91 26
2728.03 30
2728.15 38
2728.27 49
2728.39 63
2728.51 81
2728.63 99
2728.75 118
2728.87 133
2728.99 144
2729.11 148
2729.23 147
2729.35 140
2729.47 130
2729.59 119
2729.71 109
2729.83 102
2729.95 99
2730.07 101
2730.19 105
2730.31 111
2730.43 119
2730.55 126
2730.67 130
2730.79 131
2730.91 129
2731.03 125
2731.15 119
2731.27 110
2731.39 99
2731.51 85
2731.63 69
2731.75 52
2731.87 36
2731.99 21
2732.11 9
2732.23 1
2732.35 0
2732.46 0
2732.58 0
2732.70 0
2732.82 0
2732.94 0
2733.06 2
2733.18 10
2733.30 20
2733.42 29
2733.54 35
2733.66 36
2733.78 30
2733.90 18
2734.02 2
2734.14 0
2734.26 0
2734.38 0
2734.50 0
2734.62 0
2734.74 0
2734.86 0
2734.98 0
2735.10 15
2735.22 32
2735.34 49
2735.46 65
2735.58 79
2735.70 89
2735.82 92
2735.94 89
2736.06 79
2736.18 65
2736.30 49
2736.42 35
2736.54 24
2736.66 18
2736.78 19
2736.90 24
2737.02 30
2737.14 37
2737.26 40
2737.38 40
2737.50 36
2737.62 29
2737.74 22
2737.86 16
2737.98 12
2738.10 10
2738.22 8
2738.34 6
2738.46 2
2738.58 0
2738.70 0
2738.82 0
2738.94 0
2739.06 0
2739.18 5
2739.30 10
2739.42 14
2739.54 14
2739.66 13
2739.78 10
2739.90 7
2740.02 7
2740.14 9
2740.26 13
2740.38 17
2740.50 21
2740.62 21
2740.74 16
2740.86 8
2740.98 0
2741.10 0
2741.22 0
2741.34 0
2741.46 0
2741.58 0
2741.70 0
2741.82 0
2741.94 15
2742.06 29
2742.18 41
2742.30 52
2742.42 60
2742.54 67
2742.66 74
2742.78 79
2742.90 84
2743.02 88
2743.14 92
2743.26 96
2743.38 100
2743.50 104
2743.62 110
2743.74 117
2743.86 124
2743.98 131
2744.10 135
2744.22 135
2744.34 131
2744.46 120
2744.58 104
2744.70 88
2744.82 73
2744.94 64
2745.06 64
2745.18 73
2745.30 88
2745.42 105
2745.54 119
2745.66 128
2745.78 128
2745.90 120
2746.02 106
2746.14 90
2746.26 74
2746.38 59
2746.50 46
2746.62 32
2746.74 19
2746.86 6
2746.98 0
2747.10 0
2747.22 0
2747.34 0
2747.46 0
2747.58 9
2747.70 16
2747.82 18
2747.94 16
2748.06 11
2748.18 10
2748.30 15
2748.42 30
2748.54 55
2748.66 88
2748.78 123
2748.90 155
2749.02 179
2749.14 193
2749.26 197
2749.38 194
2749.50 187
2749.62 177
2749.74 169
2749.86 161
2749.98 153
2750.10 144
2750.22 133
2750.34 120
2750.46 107
2750.58 92
2750.70 77
2750.82 62
2750.94 48
2751.07 36
2751.19 26
2751.31 21
2751.43 22
2751.55 29
2751.67 40
2751.79 52
2751.91 63
2752.03 72
2752.15 77
2752.27 80
2752.39 82
2752.51 85
2752.63 90
2752.75 99
2752.87 110
2752.99 122
2753.11 134
2753.23 143
2753.35 149
2753.47 151
2753.59 148
2753.71 141
2753.83 131
2753.95 121
2754.07 111
2754.19 103
2754.31 99
2754.43 98
2754.55 100
2754.67 104
2754.79 109
2754.91 114
2755.03 118
2755.15 120
2755.27 118
2755.39 111
2755.51 99
2755.63 83
2755.76 64
2755.88 44
2756.00 26
2756.12 11
2756.24 0
2756.36 0
2756.48 0
2756.60 0
2756.72 0
2756.84 0
2756.96 0
2757.08 0
2757.20 0
2757.32 0
2757.44 0
2757.56 3
2757.68 6
2757.80 9
2757.92 12
2758.04 18
2758.16 28
2758.28 40
2758.40 55
2758.52 70
2758.64 83
2758.76 93
2758.88 99
2759.00 103
2759.12 106
2759.25 110
2759.37 117
2759.49 125
2759.61 135
2759.73 145
2759.85 152
2759.97 158
2760.09 162
2760.21 165
2760.33 168
2760.45 174
2760.57 180
2760.69 187
2760.81 191
2760.93 190
2761.05 182
2761.17 166
2761.29 145
2761.41 121
2761.53 100
2761.65 84
2761.77 75
2761.89 72
2762.01 73
2762.14 73
2762.26 69
2762.38 59
2762.50 41
2762.62 20
2762.74 0
2762.86 0
2762.98 0
2763.10 0
2763.22 0
2763.34 0
2763.46 20
2763.58 45
2763.70 70
2763.82 92
2763.94 111
2764.06 127
2764.18 140
2764.30 152
2764.42 162
2764.54 172
2764.67 179
2764.79 182
2764.91 182
2765.03 178
2765.15 173
2765.27 167
2765.39 162
2765.51 159
2765.63 160
2765.75 162
2765.87 164
2765.99 163
2766.11 160
2766.23 156
2766.35 152
2766.47 149
2766.59 151
2766.71 157
2766.83 169
2766.96 183
2767.08 198
2767.20 211
2767.32 220
2767.44 223
2767.56 221
2767.68 213
2767.80 201
2767.92 187
2768.04 172
2768.16 158
2768.28 144
2768.40 133
2768.52 122
2768.64 111
2768.76 99
2768.88 85
2769.00 66
2769.13 45
2769.25 21
2769.37 0
2769.49 0
2769.61 0
2769.73 0
2769.85 0
2769.97 0
2770.09 0
2770.21 0
2770.33 0
2770.45 9
2770.57 18
2770.69 25
2770.81 29
2770.93 28
2771.06 24
2771.18 17
2771.30 9
2771.42 5
2771.54 8
2771.66 18
2771.78 37
2771.90 64
2772.02 96
2772.14 132
2772.26 170
2772.38 208
2772.50 245
2772.62 280
2772.74 311
2772.87 337
2772.99 355
2773.11 365
2773.23 366
2773.35 358
2773.47 343
2773.59 324
2773.71 302
2773.83 281
2773.95 262
2774.07 246
2774.19 234
2774.31 225
2774.43 221
2774.55 219
2774.68 218
2774.80 216
2774.92 213
2775.04 208
2775.16 201
2775.28 192
2775.40 183
2775.52 174
2775.64 167
2775.76 161
2775.88 158
2776.00 158
2776.12 160
2776.25 163
2776.37 168
2776.49 173
2776.61 177
2776.73 181
2776.85 183
2776.97 185
2777.09 191
2777.21 201
2777.33 219
2777.45 244
2777.57 276
2777.69 311
2777.82 346
2777.94 376
2778.06 397
2778.18 405
2778.30 401
2778.42 386
2778.54 360
2778.66 328
2778.78 293
2778.90 258
2779.02 227
2779.14 202
2779.26 183
2779.39 170
2779.51 161
2779.63 153
2779.75 142
2779.87 127
2779.99 108
2780.11 85
2780.23 60
2780.35 36
2780.47 14
2780.59 0
2780.71 0
2780.84 0
2780.96 0
2781.08 0
2781.20 0
2781.32 0
2781.44 0
2781.56 0
2781.68 6
2781.80 16
2781.92 25
2782.04 32
2782.17 37
2782.29 39
2782.41 38
2782.53 35
2782.65 33
2782.77 32
2782.89 35
2783.01 43
2783.13 55
2783.25 70
2783.37 84
2783.50 96
2783.62 102
2783.74 104
2783.86 101
2783.98 95
2784.10 91
2784.22 90
2784.34 97
2784.46 109
2784.58 127
2784.70 148
2784.83 170
2784.95 190
2785.07 207
2785.19 219
2785.31 228
2785.43 236
2785.55 244
2785.67 252
2785.79 260
2785.91 269
2786.03 277
2786.16 285
2786.28 291
2786.40 296
2786.52 300
2786.64 303
2786.76 305
2786.88 304
2787.00 299
2787.12 289
2787.24 276
2787.37 259
2787.49 241
2787.61 226
2787.73 215
2787.85 211
2787.97 213
2788.09 220
2788.21 227
2788.33 231
2788.45 231
2788.58 226
2788.70 216
2788.82 204
2788.94 191
2789.06 181
2789.18 174
2789.30 169
2789.42 166
2789.54 164
2789.67 164
2789.79 165
2789.91 170
2790.03 177
2790.15 185
2790.27 193
2790.39 197
2790.51 192
2790.63 180
2790.75 159
2790.88 136
2791.00 114
2791.12 100
2791.24 95
2791.36 101
2791.48 115
2791.60 135
2791.72 155
2791.84 174
2791.97 193
2792.09 212
2792.21 231
2792.33 253
2792.45 277
2792.57 299
2792.69 317
2792.81 328
2792.93 330
2793.06 322
2793.18 306
2793.30 285
2793.42 262
2793.54 240
2793.66 222
2793.78 211
2793.90 205
2794.02 206
2794.15 211
2794.27 219
2794.39 227
2794.51 233
2794.63 234
2794.75 229
2794.87 219
2794.99 204
2795.11 184
2795.24 163
2795.36 143
2795.48 126
2795.60 113
2795.72 107
2795.84 108
2795.96 115
2796.08 127
2796.21 145
2796.33 164
2796.45 183
2796.57 198
2796.69 209
2796.81 214
2796.93 214
2797.05 210
2797.17 205
2797.30 202
2797.42 205
2797.54 213
2797.66 229
2797.78 250
2797.90 276
2798.02 306
2798.14 337
2798.27 366
2798.39 392
2798.51 412
2798.63 424
2798.75 425
2798.87 415
2798.99 393
2799.11 362
2799.24 323
2799.36 280
2799.48 235
2799.60 192
2799.72 152
2799.84 116
2799.96 83
2800.08 53
2800.21 27
2800.33 5
2800.45 0
2800.57 0
2800.69 0
2800.81 0
2800.93 0
2801.05 0
2801.18 0
2801.30 0
2801.42 3
2801.54 12
2801.66 23
2801.78 37
2801.90 54
2802.03 71
2802.15 87
2802.27 100
2802.39 108
2802.51 111
2802.63 108
2802.75 99
2802.87 87
2803.00 72
2803.12 57
2803.24 45
2803.36 36
2803.48 33
2803.60 36
2803.72 45
2803.85 58
2803.97 72
2804.09 86
2804.21 98
2804.33 107
2804.45 113
2804.57 118
2804.69 122
2804.82 126
2804.94 130
2805.06 135
2805.18 138
2805.30 139
2805.42 138
2805.54 134
2805.67 127
2805.79 118
2805.91 108
2806.03 99
2806.15 90
2806.27 82
2806.39 74
2806.52 67
2806.64 59
2806.76 53
2806.88 48
2807.00 45
2807.12 46
2807.24 49
2807.37 56
2807.49 63
2807.61 71
2807.73 79
2807.85 86
2807.97 92
2808.09 97
2808.22 102
2808.34 108
2808.46 115
2808.58 122
2808.70 130
2808.82 137
2808.94 144
2809.07 151
2809.19 157
2809.31 163
2809.43 167
2809.55 172
2809.67 175
2809.79 177
2809.92 177
2810.04 177
2810.16 177
2810.28 178
2810.40 181
2810.52 186
2810.65 192
2810.77 199
2810.89 206
2811.01 212
2811.13 216
2811.25 217
2811.37 215
2811.50 208
2811.62 197
2811.74 182
2811.86 164
2811.98 146
2812.10 129
2812.22 116
2812.35 107
2812.47 101
2812.59 95
2812.71 89
2812.83 78
2812.95 62
2813.08 43
2813.20 21
2813.32 0
2813.44 0
2813.56 0
2813.68 0
2813.81 0
2813.93 0
2814.05 6
2814.17 28
2814.29 50
2814.41 70
2814.53 87
2814.66 100
2814.78 109
2814.90 115
2815.02 118
2815.14 119
2815.26 121
2815.39 123
2815.51 125
2815.63 127
2815.75 126
2815.87 124
2815.99 116
2816.12 105
2816.24 89
2816.36 70
2816.48 49
2816.60 28
2816.72 9
2816.85 0
2816.97 0
2817.09 0
2817.21 0
2817.33 0
2817.45 0
2817.57 0
2817.70 0
2817.82 0
2817.94 15
2818.06 31
2818.18 47
2818.30 61
2818.43 71
2818.55 77
2818.67 79
2818.79 78
2818.91 75
2819.03 71
2819.16 67
2819.28 62
2819.40 55
2819.52 46
2819.64 34
2819.77 23
2819.89 14
2820.01 7
2820.13 5
2820.25 9
2820.37 18
2820.50 33
2820.62 53
2820.74 76
2820.86 101
2820.98 126
2821.10 146
2821.23 160
2821.35 165
2821.47 160
2821.59 149
2821.71 133
2821.83 116
2821.96 103
2822.08 95
2822.20 93
2822.32 95
2822.44 100
2822.56 107
2822.69 114
2822.81 123
2822.93 134
2823.05 146
2823.17 161
2823.30 178
2823.42 194
2823.54 209
2823.66 222
2823.78 231
2823.90 238
2824.03 241
2824.15 241
2824.27 238
2824.39 230
2824.51 217
2824.64 197
2824.76 171
2824.88 141
2825.00 109
2825.12 79
2825.24 56
2825.37 42
2825.49 40
2825.61 48
2825.73 64
2825.85 82
2825.98 98
2826.10 107
2826.22 106
2826.34 96
2826.46 77
2826.58 54
2826.71 30
2826.83 8
2826.95 0
2827.07 0
2827.19 0
2827.32 0
2827.44 0
2827.56 0
2827.68 0
2827.80 2
2827.92 10
2828.05 17
2828.17 21
2828.29 24
2828.41 26
2828.53 30
2828.66 37
2828.78 47
2828.90 59
2829.02 74
2829.14 88
2829.27 100
2829.39 109
2829.51 113
2829.63 113
2829.75 110
2829.87 104
2830.00 97
2830.12 90
2830.24 84
2830.36 82
2830.48 85
2830.61 93
2830.73 106
2830.85 123
2830.97 141
2831.09 156
2831.22 164
2831.34 165
2831.46 158
2831.58 146
2831.70 134
2831.83 126
2831.95 123
2832.07 128
2832.19 139
2832.31 151
2832.44 162
2832.56 168
2832.68 168
2832.80 162
2832.92 153
2833.05 142
2833.17 132
2833.29 123
2833.41 114
2833.53 105
2833.66 95
2833.78 83
2833.90 70
2834.02 58
2834.14 48
2834.27 42
2834.39 38
2834.51 37
2834.63 36
2834.75 34
2834.88 29
2835.00 23
2835.12 16
2835.24 10
2835.36 6
2835.49 5
2835.61 5
2835.73 5
2835.85 4
2835.97 0
2836.10 0
2836.22 0
2836.34 0
2836.46 0
2836.58 0
2836.71 0
2836.83 16
2836.95 34
2837.07 53
2837.19 70
2837.32 85
2837.44 97
2837.56 107
2837.68 116
2837.80 123
2837.93 129
2838.05 133
2838.17 136
2838.29 140
2838.42 146
2838.54 154
2838.66 162
2838.78 170
2838.90 173
2839.03 170
2839.15 158
2839.27 139
2839.39 116
2839.51 91
2839.64 69
2839.76 52
2839.88 41
2840.00 37
2840.13 37
2840.25 39
2840.37 43
2840.49 47
2840.61 53
2840.74 60
2840.86 67
2840.98 75
2841.10 82
2841.22 87
2841.35 89
2841.47 88
2841.59 84
2841.71 79
2841.84 74
2841.96 73
2842.08 77
2842.20 85
2842.32 98
2842.45 114
2842.57 131
2842.69 145
2842.81 155
2842.93 159
2843.06 159
2843.18 155
2843.30 149
2843.42 141
2843.55 135
2843.67 132
2843.79 131
2843.91 131
2844.03 131
2844.16 130
2844.28 125
2844.40 116
2844.52 102
2844.65 83
2844.77 61
2844.89 38
2845.01 14
2845.13 0
2845.26 0
2845.38 0
2845.50 0
2845.62 0
2845.75 0
2845.87 0
2845.99 0
2846.11 10
2846.24 46
2846.36 81
2846.48 113
2846.60 138
2846.72 154
2846.85 162
2846.97 163
2847.09 161
2847.21 159
2847.34 158
2847.46 158
2847.58 160
2847.70 163
2847.82 165
2847.95 164
2848.07 162
2848.19 157
2848.31 150
2848.44 143
2848.56 136
2848.68 129
2848.80 121
2848.93 114
2849.05 107
2849.17 100
2849.29 95
2849.41 93
2849.54 94
2849.66 99
2849.78 108
2849.90 120
2850.03 134
2850.15 149
2850.27 162
2850.39 172
2850.52 179
2850.64 180
2850.76 179
2850.88 175
2851.01 172
2851.13 169
2851.25 169
2851.37 169
2851.49 168
2851.62 166
2851.74 159
2851.86 149
2851.98 137
2852.11 124
2852.23 113
2852.35 106
2852.47 103
2852.60 104
2852.72 110
2852.84 116
2852.96 123
2853.09 129
2853.21 132
2853.33 134
2853.45 135
2853.58 134
2853.70 134
2853.82 133
2853.94 134
2854.07 136
2854.19 140
2854.31 146
2854.43 153
2854.56 160
2854.68 167
2854.80 171
2854.92 171
2855.05 167
2855.17 160
2855.29 152
2855.41 146
2855.53 145
2855.66 152
2855.78 166
2855.90 185
2856.02 204
2856.15 222
2856.27 234
2856.39 238
2856.51 233
2856.64 222
2856.76 206
2856.88 187
2857.00 168
2857.13 149
2857.25 133
2857.37 120
2857.49 111
2857.62 108
2857.74 110
2857.86 117
2857.98 127
2858.11 139
2858.23 149
2858.35 156
2858.47 159
2858.60 159
2858.72 156
2858.84 154
2858.96 152
2859.09 153
2859.21 157
2859.33 164
2859.46 171
2859.58 177
2859.70 178
2859.82 176
2859.95 169
2860.07 160
2860.19 153
2860.31 151
2860.44 159
2860.56 176
2860.68 201
2860.80 230
2860.93 257
2861.05 276
2861.17 285
2861.29 281
2861.42 265
2861.54 244
2861.66 221
2861.78 202
2861.91 191
2862.03 189
2862.15 194
2862.27 206
2862.40 220
2862.52 231
2862.64 237
2862.76 235
2862.89 224
2863.01 206
2863.13 181
2863.26 154
2863.38 128
2863.50 110
2863.62 100
2863.75 100
2863.87 108
2863.99 122
2864.11 138
2864.24 151
2864.36 158
2864.48 159
2864.60 153
2864.73 145
2864.85 136
2864.97 129
2865.10 126
2865.22 130
2865.34 138
2865.46 150
2865.59 164
2865.71 177
2865.83 187
2865.95 193
2866.08 195
2866.20 193
2866.32 191
2866.44 191
2866.57 196
2866.69 205
2866.81 220
2866.94 241
2867.06 265
2867.18 291
2867.30 316
2867.43 340
2867.55 361
2867.67 378
2867.79 392
2867.92 401
2868.04 406
2868.16 405
2868.29 397
2868.41 381
2868.53 355
2868.65 321
2868.78 278
2868.90 229
2869.02 178
2869.14 128
2869.27 85
2869.39 50
2869.51 25
2869.64 9
2869.76 1
2869.88 0
2870.00 0
2870.13 0
2870.25 0
2870.37 0
2870.50 0
2870.62 0
2870.74 1
2870.86 7
2870.99 15
2871.11 26
2871.23 38
2871.35 49
2871.48 59
2871.60 65
2871.72 67
2871.85 64
2871.97 57
2872.09 47
2872.21 35
2872.34 21
2872.46 6
2872.58 0
2872.71 0
2872.83 0
2872.95 0
2873.07 0
2873.20 0
2873.32 0
2873.44 6
2873.57 18
2873.69 26
2873.81 29
2873.93 27
2874.06 21
2874.18 13
2874.30 6
2874.43 1
2874.55 0
2874.67 1
2874.79 6
2874.92 13
2875.04 21
2875.16 29
2875.29 37
2875.41 44
2875.53 52
2875.65 60
2875.78 70
2875.90 82
2876.02 95
2876.15 110
2876.27 126
2876.39 141
2876.51 155
2876.64 166
2876.76 174
2876.88 175
2877.01 169
2877.13 157
2877.25 139
2877.38 119
2877.50 99
2877.62 82
2877.74 70
2877.87 63
2877.99 61
2878.11 61
2878.24 61
2878.36 58
2878.48 54
2878.60 47
2878.73 39
2878.85 33
2878.97 30
2879.10 30
2879.22 34
2879.34 41
2879.47 50
2879.59 58
2879.71 67
2879.83 74
2879.96 81
2880.08 89
2880.20 99
2880.33 111
2880.45 128
2880.57 148
2880.70 170
2880.82 191
2880.94 210
2881.06 225
2881.19 234
2881.31 236
2881.43 229
2881.56 213
2881.68 192
2881.80 165
2881.93 137
2882.05 110
2882.17 88
2882.29 70
2882.42 58
2882.54 49
2882.66 42
2882.79 34
2882.91 26
2883.03 18
2883.16 12
2883.28 9
2883.40 9
2883.53 12
2883.65 16
2883.77 18
2883.89 16
2884.02 11
2884.14 3
2884.26 0
2884.39 0
2884.51 0
2884.63 0
2884.76 0
2884.88 0
2885.00 0
2885.13 0
2885.25 0
2885.37 11
2885.49 25
2885.62 41
2885.74 57
2885.86 72
2885.99 81
2886.11 83
2886.23 79
2886.36 69
2886.48 55
2886.60 39
2886.73 26
2886.85 18
2886.97 14
2887.10 15
2887.22 20
2887.34 26
2887.46 32
2887.59 36
2887.71 39
2887.83 42
2887.96 50
2888.08 64
2888.20 84
2888.33 110
2888.45 139
2888.57 166
2888.70 186
2888.82 193
2888.94 185
2889.07 163
2889.19 129
2889.31 88
2889.44 45
2889.56 6
2889.68 0
2889.80 0
2889.93 0
2890.05 0
2890.17 0
2890.30 0
2890.42 0
2890.54 0
2890.67 14
2890.79 32
2890.91 50
2891.04 68
2891.16 85
2891.28 99
2891.41 111
2891.53 118
2891.65 120
2891.78 120
2891.90 117
2892.02 114
2892.15 114
2892.27 119
2892.39 128
2892.52 140
2892.64 153
2892.76 164
2892.89 171
2893.01 173
2893.13 171
2893.26 167
2893.38 163
2893.50 163
2893.63 167
2893.75 174
2893.87 182
2894.00 189
2894.12 194
2894.24 197
2894.37 198
2894.49 198
2894.61 197
2894.73 194
2894.86 188
2894.98 178
2895.10 164
2895.23 146
2895.35 128
2895.47 112
2895.60 102
2895.72 99
2895.84 101
2895.97 106
2896.09 112
2896.21 115
2896.34 115
2896.46 112
2896.58 107
2896.71 102
2896.83 99
2896.95 100
2897.08 104
2897.20 111
2897.32 116
2897.45 118
2897.57 112
2897.70 99
2897.82 78
2897.94 49
2898.07 17
2898.19 0
2898.31 0
2898.44 0
2898.56 0
2898.68 0
2898.81 0
2898.93 0
2899.05 0
2899.18 21
2899.30 40
2899.42 53
2899.55 59
2899.67 58
2899.79 50
2899.92 38
2900.04 24
2900.16 10
2900.29 0
2900.41 0
2900.53 0
2900.66 7
2900.78 22
2900.90 38
2901.03 53
2901.15 64
2901.27 69
2901.40 69
2901.52 64
2901.64 57
2901.77 50
2901.89 43
2902.01 37
2902.14 30
2902.26 22
2902.38 11
2902.51 0
2902.63 0
2902.76 0
2902.88 0
2903.00 0
2903.13 0
2903.25 0
2903.37 0
2903.50 9
2903.62 30
2903.74 56
2903.87 85
2903.99 117
2904.11 153
2904.24 190
2904.36 227
2904.48 263
2904.61 295
2904.73 323
2904.85 343
2904.98 357
2905.10 363
2905.23 362
2905.35 355
2905.47 343
2905.60 329
2905.72 316
2905.84 305
2905.97 296
2906.09 291
2906.21 287
2906.34 283
2906.46 277
2906.58 266
2906.71 252
2906.83 233
2906.95 213
2907.08 192
2907.20 173
2907.33 159
2907.45 147
2907.57 138
2907.70 130
2907.82 124
2907.94 120
2908.07 117
2908.19 117
2908.31 121
2908.44 126
2908.56 133
2908.69 138
2908.81 138
2908.93 134
2909.06 126
2909.18 116
2909.30 108
2909.43 105
2909.55 109
2909.67 122
2909.80 141
2909.92 165
2910.04 189
2910.17 210
2910.29 227
2910.42 237
2910.54 242
2910.66 242
2910.79 236
2910.91 225
2911.03 210
2911.16 189
2911.28 163
2911.40 135
2911.53 107
2911.65 84
2911.78 69
2911.90 63
2912.02 68
2912.15 81
2912.27 98
2912.39 116
2912.52 131
2912.64 140
2912.77 143
2912.89 140
2913.01 133
2913.14 123
2913.26 113
2913.38 104
2913.51 98
2913.63 94
2913.75 92
2913.88 90
2914.00 89
2914.13 87
2914.25 83
2914.37 77
2914.50 70
2914.62 60
2914.74 50
2914.87 37
2914.99 24
2915.12 9
2915.24 0
2915.36 0
2915.49 0
2915.61 0
2915.73 0
2915.86 0
2915.98 0
2916.11 0
2916.23 18
2916.35 52
2916.48 89
2916.60 124
2916.72 155
2916.85 177
2916.97 189
2917.10 191
2917.22 185
2917.34 170
2917.47 152
2917.59 132
2917.71 113
2917.84 98
2917.96 87
2918.09 81
2918.21 82
2918.33 87
2918.46 98
2918.58 114
2918.71 133
2918.83 154
2918.95 177
2919.08 199
2919.20 217
2919.32 229
2919.45 234
2919.57 229
2919.70 216
2919.82 194
2919.94 168
2920.07 141
2920.19 118
2920.32 102
2920.44 94
2920.56 94
2920.69 100
2920.81 107
2920.93 114
2921.06 116
2921.18 114
2921.31 108
2921.43 100
2921.55 92
2921.68 86
2921.80 82
2921.93 81
2922.05 79
2922.17 78
2922.30 76
2922.42 74
2922.54 71
2922.67 68
2922.79 66
2922.92 64
2923.04 62
2923.16 58
2923.29 52
2923.41 45
2923.54 38
2923.66 34
2923.78 34
2923.91 40
2924.03 52
2924.16 69
2924.28 89
2924.40 110
2924.53 132
2924.65 151
2924.78 167
2924.90 180
2925.02 187
2925.15 189
2925.27 183
2925.39 171
2925.52 156
2925.64 139
2925.77 123
2925.89 111
2926.01 104
2926.14 102
2926.26 104
2926.39 107
2926.51 109
2926.63 108
2926.76 104
2926.88 96
2927.01 87
2927.13 77
2927.25 70
2927.38 68
2927.50 72
2927.63 82
2927.75 98
2927.87 117
2928.00 135
2928.12 151
2928.25 161
2928.37 165
2928.49 163
2928.62 159
2928.74 156
2928.87 156
2928.99 159
2929.11 166
2929.24 173
2929.36 181
2929.49 185
2929.61 184
2929.73 180
2929.86 174
2929.98 170
2930.11 169
2930.23 172
2930.36 180
2930.48 192
2930.60 206
2930.73 219
2930.85 228
2930.98 231
2931.10 228
2931.22 219
2931.35 205
2931.47 187
2931.60 167
2931.72 147
2931.84 127
2931.97 108
2932.09 90
2932.22 74
2932.34 61
2932.46 49
2932.59 39
2932.71 30
2932.84 20
2932.96 9
2933.09 0
2933.21 0
2933.33 0
2933.46 0
2933.58 0
2933.71 0
2933.83 0
2933.95 0
2934.08 10
2934.20 36
2934.33 64
2934.45 91
2934.57 116
2934.70 137
2934.82 155
2934.95 169
2935.07 181
2935.20 191
2935.32 201
2935.44 209
2935.57 215
2935.69 217
2935.82 212
2935.94 201
2936.06 181
2936.19 155
2936.31 123
2936.44 89
2936.56 59
2936.69 34
2936.81 18
2936.93 12
2937.06 14
2937.18 22
2937.31 34
2937.43 46
2937.56 57
2937.68 67
2937.80 75
2937.93 83
2938.05 92
2938.18 100
2938.30 109
2938.42 118
2938.55 126
2938.67 133
2938.80 141
2938.92 150
2939.05 161
2939.17 174
2939.29 189
2939.42 204
2939.54 218
2939.67 228
2939.79 231
2939.92 227
2940.04 216
2940.16 200
2940.29 183
2940.41 166
2940.54 153
2940.66 145
2940.79 142
2940.91 145
2941.03 150
2941.16 154
2941.28 156
2941.41 153
2941.53 144
2941.66 131
2941.78 115
2941.90 100
2942.03 87
2942.15 78
2942.28 72
2942.40 69
2942.53 64
2942.65 59
2942.77 51
2942.90 42
2943.02 32
2943.15 24
2943.27 19
2943.40 19
2943.52 23
2943.64 33
2943.77 49
2943.89 69
2944.02 91
2944.14 114
2944.27 135
2944.39 150
2944.52 160
2944.64 164
2944.76 165
2944.89 163
2945.01 163
2945.14 165
2945.26 169
2945.39 174
2945.51 177
2945.63 176
2945.76 172
2945.88 164
2946.01 153
2946.13 139
2946.26 126
2946.38 112
2946.51 101
2946.63 92
2946.75 86
2946.88 85
2947.00 88
2947.13 96
2947.25 109
2947.38 126
2947.50 145
2947.62 163
2947.75 178
2947.87 186
2948.00 186
2948.12 177
2948.25 162
2948.37 143
2948.50 126
2948.62 112
2948.74 106
2948.87 106
2948.99 113
2949.12 122
2949.24 130
2949.37 137
2949.49 140
2949.62 140
2949.74 137
2949.86 131
2949.99 123
2950.11 112
2950.24 98
2950.36 79
2950.49 55
2950.61 28
2950.74 0
2950.86 0
2950.99 0
2951.11 0
2951.23 0
2951.36 0
2951.48 0
2951.61 0
2951.73 0
2951.86 34
2951.98 68
2952.11 99
2952.23 123
2952.35 138
2952.48 145
2952.60 145
2952.73 138
2952.85 127
2952.98 115
2953.10 103
2953.23 94
2953.35 87
2953.48 83
2953.60 81
2953.72 81
2953.85 83
2953.97 85
2954.10 88
2954.22 95
2954.35 106
2954.47 120
2954.60 138
2954.72 157
2954.85 175
2954.97 190
2955.10 197
2955.22 195
2955.34 184
2955.47 165
2955.59 138
2955.72 106
2955.84 71
2955.97 35
2956.09 2
2956.22 0
2956.34 0
2956.47 0
2956.59 0
2956.71 0
2956.84 0
2956.96 0
2957.09 0
2957.21 22
2957.34 50
2957.46 75
2957.59 94
2957.71 108
2957.84 115
2957.96 118
2958.09 120
2958.21 122
2958.34 127
2958.46 137
2958.58 151
2958.71 166
2958.83 180
2958.96 190
2959.08 194
2959.21 193
2959.33 184
2959.46 171
2959.58 153
2959.71 132
2959.83 109
2959.96 85
2960.08 61
2960.21 39
2960.33 20
2960.45 5
2960.58 0
2960.70 0
2960.83 0
2960.95 10
2961.08 23
2961.20 37
2961.33 50
2961.45 59
2961.58 63
2961.70 65
2961.83 64
2961.95 63
2962.08 63
2962.20 65
2962.33 70
2962.45 77
2962.57 84
2962.70 92
2962.82 99
2962.95 106
2963.07 112
2963.20 118
2963.32 123
2963.45 128
2963.57 131
2963.70 131
2963.82 127
2963.95 123
2964.07 119
2964.20 118
2964.32 123
2964.45 134
2964.57 150
2964.70 169
2964.82 188
2964.95 204
2965.07 213
2965.19 218
2965.32 219
2965.44 219
2965.57 219
2965.69 218
2965.82 218
2965.94 219
2966.07 218
2966.19 217
2966.32 214
2966.44 211
2966.57 209
2966.69 207
2966.82 203
2966.94 196
2967.07 184
2967.19 166
2967.32 141
2967.44 109
2967.57 72
2967.69 32
2967.82 0
2967.94 0
2968.07 0
2968.19 0
2968.32 0
2968.44 0
2968.57 0
2968.69 0
2968.81 8
2968.94 35
2969.06 61
2969.19 85
2969.31 109
2969.44 135
2969.56 163
2969.69 194
2969.81 225
2969.94 250
2970.06 267
2970.19 272
2970.31 267
2970.44 252
2970.56 230
2970.69 204
2970.81 179
2970.94 157
2971.06 139
2971.19 125
2971.31 117
2971.44 115
2971.56 117
2971.69 123
2971.81 131
2971.94 136
2972.06 138
2972.19 135
2972.31 127
2972.44 115
2972.56 101
2972.69 88
2972.81 80
2972.94 78
2973.06 83
2973.19 96
2973.31 112
2973.44 133
2973.56 153
2973.69 172
2973.81 187
2973.94 197
2974.06 202
2974.19 205
2974.31 206
2974.44 208
2974.56 212
2974.69 218
2974.81 226
2974.94 234
2975.06 242
2975.19 250
2975.31 256
2975.44 263
2975.56 268
2975.69 271
2975.81 271
2975.94 267
2976.06 257
2976.19 244
2976.31 228
2976.44 214
2976.56 204
2976.69 201
2976.81 205
2976.94 215
2977.06 229
2977.19 246
2977.31 264
2977.44 281
2977.56 298
2977.69 313
2977.81 327
2977.94 337
2978.06 344
2978.19 343
2978.31 335
2978.44 319
2978.56 296
2978.69 268
2978.81 240
2978.94 214
2979.06 192
2979.19 180
2979.31 175
2979.44 180
2979.56 192
2979.69 208
2979.81 227
2979.94 246
2980.06 262
2980.19 273
2980.31 277
2980.44 276
2980.56 270
2980.69 261
2980.81 249
2980.94 236
2981.06 223
2981.19 211
2981.32 200
2981.44 192
2981.57 186
2981.69 185
2981.82 190
2981.94 200
2982.07 214
2982.19 231
2982.32 245
2982.44 252
2982.57 250
2982.69 235
2982.82 208
2982.94 171
2983.07 129
2983.19 86
2983.32 49
2983.44 20
2983.57 3
2983.69 0
2983.82 6
2983.94 23
2984.07 45
2984.19 70
2984.32 92
2984.44 112
2984.57 126
2984.69 136
2984.82 142
2984.95 146
2985.07 149
2985.20 153
2985.32 156
2985.45 158
2985.57 158
2985.70 157
2985.82 152
2985.95 146
2986.07 136
2986.20 124
2986.32 109
2986.45 92
2986.57 73
2986.70 55
2986.82 40
2986.95 30
2987.07 25
2987.20 27
2987.32 31
2987.45 35
2987.58 36
2987.70 32
2987.83 23
2987.95 12
2988.08 0
2988.20 0
2988.33 0
2988.45 0
2988.58 0
2988.70 0
2988.83 0
2988.95 0
2989.08 0
2989.20 0
2989.33 4
2989.45 19
2989.58 41
2989.70 67
2989.83 93
2989.96 114
2990.08 128
2990.21 133
2990.33 128
2990.46 117
2990.58 103
2990.71 89
2990.83 79
2990.96 73
2991.08 73
2991.21 78
2991.33 85
2991.46 94
2991.58 103
2991.71 111
2991.84 117
2991.96 121
2992.09 122
2992.21 120
2992.34 115
2992.46 109
2992.59 101
2992.71 93
2992.84 86
2992.96 81
2993.09 76
2993.21 73
2993.34 68
2993.47 63
2993.59 58
2993.72 56
2993.84 56
2993.97 62
2994.09 74
2994.22 91
2994.34 112
2994.47 135
2994.59 157
2994.72 177
2994.84 193
2994.97 206
2995.10 214
2995.22 218
2995.35 218
2995.47 212
2995.60 200
2995.72 184
2995.85 162
2995.97 139
2996.10 117
2996.22 98
2996.35 85
2996.48 78
2996.60 78
2996.73 84
2996.85 92
2996.98 100
2997.10 106
2997.23 108
2997.35 105
2997.48 100
2997.60 93
2997.73 88
2997.86 86
2997.98 90
2998.11 99
2998.23 114
2998.36 133
2998.48 155
2998.61 177
2998.73 198
2998.86 216
2998.99 229
2999.11 236
2999.24 236
2999.36 229
2999.49 216
2999.61 197
2999.74 174
2999.86 150
2999.99 127
3000.11 108
3000.24 93
3000.37 84
3000.49 80
3000.62 80
3000.74 84
3000.87 88
3000.99 93
3001.12 97
3001.24 101
3001.37 103
3001.50 103
3001.62 99
3001.75 89
3001.87 72
3002.00 50
3002.12 24
3002.25 0
3002.37 0
3002.50 0
3002.63 0
3002.75 0
3002.88 0
3003.00 0
3003.13 0
3003.25 9
3003.38 25
3003.50 39
3003.63 50
3003.76 61
3003.88 71
3004.01 80
3004.13 87
3004.26 93
3004.38 95
3004.51 92
3004.64 86
3004.76 76
3004.89 66
3005.01 57
3005.14 50
3005.26 47
3005.39 47
3005.51 51
3005.64 57
3005.77 62
3005.89 66
3006.02 69
3006.14 72
3006.27 74
3006.39 75
3006.52 75
3006.65 74
3006.77 71
3006.90 64
3007.02 54
3007.15 41
3007.27 29
3007.40 17
3007.53 8
3007.65 3
3007.78 2
3007.90 4
3008.03 8
3008.15 12
3008.28 16
3008.41 17
3008.53 17
3008.66 15
3008.78 14
3008.91 13
3009.03 14
3009.16 17
3009.29 23
3009.41 29
3009.54 37
3009.66 45
3009.79 56
3009.91 68
3010.04 82
3010.17 97
3010.29 114
3010.42 129
3010.54 141
3010.67 149
3010.79 152
3010.92 150
3011.05 142
3011.17 130
3011.30 115
3011.42 96
3011.55 77
3011.67 58
3011.80 41
3011.93 27
3012.05 18
3012.18 13
3012.30 13
3012.43 14
3012.55 17
3012.68 19
3012.81 19
3012.93 17
3013.06 13
3013.18 7
3013.31 0
3013.44 0
3013.56 0
3013.69 0
3013.81 0
3013.94 0
3014.06 0
3014.19 10
3014.32 34
3014.44 58
3014.57 78
3014.69 92
3014.82 97
3014.95 95
3015.07 87
3015.20 76
3015.32 62
3015.45 49
3015.57 35
3015.70 22
3015.83 9
3015.95 0
3016.08 0
3016.20 0
3016.33 0
3016.46 0
3016.58 0
3016.71 0
3016.83 0
3016.96 0
3017.08 17
3017.21 35
3017.34 53
3017.46 70
3017.59 85
3017.71 97
3017.84 108
3017.97 117
3018.09 125
3018.22 133
3018.34 140
3018.47 145
3018.60 148
3018.72 145
3018.85 140
3018.97 133
3019.10 127
3019.23 125
3019.35 127
3019.48 135
3019.60 146
3019.73 156
3019.85 164
3019.98 168
3020.11 167
3020.23 163
3020.36 157
3020.48 154
3020.61 154
3020.74 160
3020.86 171
3020.99 186
3021.11 204
3021.24 220
3021.37 232
3021.49 237
3021.62 234
3021.74 221
3021.87 202
3022.00 179
3022.12 155
3022.25 134
3022.37 118
3022.50 108
3022.63 102
3022.75 97
3022.88 90
3023.00 78
3023.13 61
3023.26 37
3023.38 12
3023.51 0
3023.63 0
3023.76 0
3023.89 0
3024.01 0
3024.14 0
3024.26 0
3024.39 0
3024.52 12
3024.64 24
3024.77 35
3024.89 45
3025.02 55
3025.15 65
3025.27 72
3025.40 77
3025.52 78
3025.65 75
3025.78 71
3025.90 67
3026.03 65
3026.16 67
3026.28 74
3026.41 85
3026.53 98
3026.66 110
3026.79 118
3026.91 122
3027.04 121
3027.16 115
3027.29 104
3027.42 91
3027.54 77
3027.67 63
3027.79 49
3027.92 38
3028.05 30
3028.17 27
3028.30 29
3028.42 35
3028.55 44
3028.68 54
3028.80 62
3028.93 67
3029.06 66
3029.18 60
3029.31 50
3029.43 37
3029.56 23
3029.69 10
3029.81 0
3029.94 0
3030.06 0
3030.19 3
3030.32 13
3030.44 25
3030.57 36
3030.70 44
3030.82 47
3030.95 47
3031.07 45
3031.20 44
3031.33 46
3031.45 50
3031.58 54
3031.70 58
3031.83 59
3031.96 57
3032.08 52
3032.21 47
3032.34 43
3032.46 42
3032.59 43
3032.71 45
3032.84 46
3032.97 45
3033.09 40
3033.22 32
3033.35 23
3033.47 15
3033.60 12
3033.72 16
3033.85 26
3033.98 44
3034.10 64
3034.23 84
3034.36 100
3034.48 108
3034.61 108
3034.73 101
3034.86 90
3034.99 79
3035.11 70
3035.24 66
3035.37 65
3035.49 67
3035.62 68
3035.74 67
3035.87 62
3036.00 54
3036.12 44
3036.25 34
3036.38 25
3036.50 18
3036.63 14
3036.75 12
3036.88 12
3037.01 14
3037.13 17
3037.26 21
3037.39 24
3037.51 27
3037.64 29
3037.76 30
3037.89 29
3038.02 26
3038.14 23
3038.27 19
3038.40 16
3038.52 14
3038.65 13
3038.78 14
3038.90 16
3039.03 20
3039.15 25
3039.28 30
3039.41 34
3039.53 38
3039.66 40
3039.79 40
3039.91 39
3040.04 39
3040.17 38
3040.29 39
3040.42 42
3040.54 48
3040.67 57
3040.80 66
3040.92 74
3041.05 80
3041.18 84
3041.30 84
3041.43 83
3041.56 81
3041.68 79
3041.81 77
3041.93 73
3042.06 67
3042.19 59
3042.31 47
3042.44 33
3042.57 18
3042.69 5
3042.82 0
3042.95 0
3043.07 0
3043.20 0
3043.32 0
3043.45 0
3043.58 0
3043.70 0
3043.83 0
3043.96 1
3044.08 11
3044.21 22
3044.34 32
3044.46 41
3044.59 47
3044.72 51
3044.84 54
3044.97 56
3045.10 59
3045.22 62
3045.35 66
3045.47 70
3045.60 74
3045.73 78
3045.85 80
3045.98 81
3046.11 81
3046.23 82
3046.36 82
3046.49 84
3046.61 88
3046.74 95
3046.87 104
3046.99 114
3047.12 124
3047.25 130
3047.37 131
3047.50 126
3047.62 116
3047.75 103
3047.88 89
3048.00 76
3048.13 66
3048.26 58
3048.38 52
3048.51 48
3048.64 46
3048.76 44
3048.89 45
3049.02 48
3049.14 53
3049.27 60
3049.40 67
3049.52 71
3049.65 72
3049.78 69
3049.90 60
3050.03 47
3050.16 31
3050.28 13
3050.41 0
3050.54 0
3050.66 0
3050.79 0
3050.92 0
3051.04 0
3051.17 0
3051.30 21
3051.42 49
3051.55 75
3051.67 96
3051.80 110
3051.93 117
3052.05 117
3052.18 109
3052.31 95
3052.43 75
3052.56 50
3052.69 22
3052.81 0
3052.94 0
3053.07 0
3053.19 0
3053.32 0
3053.45 0
3053.57 0
3053.70 0
3053.83 20
3053.95 44
3054.08 61
3054.21 69
3054.33 68
3054.46 61
3054.59 49
3054.71 35
3054.84 22
3054.97 13
3055.09 7
3055.22 6
3055.35 10
3055.47 17
3055.60 28
3055.73 40
3055.85 53
3055.98 65
3056.11 75
3056.23 83
3056.36 90
3056.49 94
3056.61 96
3056.74 99
3056.87 103
3056.99 109
3057.12 118
3057.25 127
3057.37 137
3057.50 144
3057.63 147
3057.75 145
3057.88 138
3058.01 127
3058.13 115
3058.26 102
3058.39 90
3058.52 81
3058.64 75
3058.77 74
3058.90 75
3059.02 79
3059.15 86
3059.28 94
3059.40 101
3059.53 106
3059.66 109
3059.78 108
3059.91 105
3060.04 99
3060.16 93
3060.29 86
3060.42 78
3060.54 71
3060.67 65
3060.80 58
3060.92 50
3061.05 42
3061.18 34
3061.30 26
3061.43 17
3061.56 11
3061.68 7
3061.81 9
3061.94 16
3062.06 29
3062.19 44
3062.32 61
3062.45 75
3062.57 82
3062.70 83
3062.83 77
3062.95 67
3063.08 55
3063.21 44
3063.33 35
3063.46 30
3063.59 29
3063.71 30
3063.84 32
3063.97 37
3064.09 46
3064.22 58
3064.35 75
3064.47 96
3064.60 120
3064.73 144
3064.86 166
3064.98 183
3065.11 196
3065.24 203
3065.36 208
3065.49 211
3065.62 215
3065.74 219
3065.87 224
3066.00 229
3066.12 233
3066.25 234
3066.38 232
3066.51 228
3066.63 220
3066.76 209
3066.89 194
3067.01 174
3067.14 150
3067.27 122
3067.39 92
3067.52 61
3067.65 32
3067.77 8
3067.90 0
3068.03 0
3068.16 0
3068.28 0
3068.41 0
3068.54 8
3068.66 16
3068.79 19
3068.92 18
3069.04 12
3069.17 4
3069.30 0
3069.42 0
3069.55 0
3069.68 0
3069.81 12
3069.93 29
3070.06 47
3070.19 62
3070.31 73
3070.44 79
3070.57 81
3070.69 80
3070.82 81
3070.95 85
3071.08 95
3071.20 110
3071.33 130
3071.46 152
3071.58 172
3071.71 187
3071.84 194
3071.96 194
3072.09 185
3072.22 171
3072.35 154
3072.47 138
3072.60 123
3072.73 111
3072.85 102
3072.98 95
3073.11 88
3073.23 83
3073.36 80
3073.49 82
3073.62 91
3073.74 106
3073.87 128
3074.00 153
3074.12 180
3074.25 203
3074.38 219
3074.51 226
3074.63 224
3074.76 217
3074.89 205
3075.01 194
3075.14 185
3075.27 182
3075.40 184
3075.52 192
3075.65 201
3075.78 212
3075.90 221
3076.03 228
3076.16 230
3076.28 228
3076.41 220
3076.54 209
3076.67 194
3076.79 177
3076.92 160
3077.05 144
3077.17 130
3077.30 118
3077.43 107
3077.56 97
3077.68 85
3077.81 72
3077.94 56
3078.06 38
3078.19 17
3078.32 0
3078.45 0
3078.57 0
3078.70 0
3078.83 0
3078.95 0
3079.08 0
3079.21 0
3079.34 10
3079.46 27
3079.59 41
3079.72 49
3079.84 55
3079.97 60
3080.10 67
3080.23 75
3080.35 86
3080.48 99
3080.61 112
3080.74 125
3080.86 135
3080.99 144
3081.12 151
3081.24 157
3081.37 163
3081.50 168
3081.63 173
3081.75 177
3081.88 179
3082.01 179
3082.13 177
3082.26 172
3082.39 165
3082.52 156
3082.64 145
3082.77 133
3082.90 120
3083.03 105
3083.15 88
3083.28 68
3083.41 46
3083.53 24
3083.66 5
3083.79 0
3083.92 0
3084.04 0
3084.17 0
3084.30 11
3084.43 21
3084.55 24
3084.68 20
3084.81 9
3084.93 0
3085.06 0
3085.19 0
3085.32 0
3085.44 0
3085.57 17
3085.70 38
3085.83 58
3085.95 75
3086.08 87
3086.21 94
3086.33 98
3086.46 99
3086.59 100
3086.72 100
3086.84 98
3086.97 96
3087.10 95
3087.23 93
3087.35 91
3087.48 88
3087.61 83
3087.74 77
3087.86 71
3087.99 64
3088.12 59
3088.24 59
3088.37 63
3088.50 72
3088.63 85
3088.75 99
3088.88 114
3089.01 126
3089.14 136
3089.26 144
3089.39 150
3089.52 155
3089.65 157
3089.77 159
3089.90 160
3090.03 160
3090.16 159
3090.28 159
3090.41 158
3090.54 156
3090.67 153
3090.79 146
3090.92 136
3091.05 123
3091.17 107
3091.30 91
3091.43 77
3091.56 67
3091.68 62
3091.81 64
3091.94 70
3092.07 80
3092.19 91
3092.32 99
3092.45 101
3092.58 96
3092.70 84
3092.83 66
3092.96 47
3093.09 30
3093.21 20
3093.34 19
3093.47 25
3093.60 37
3093.72 49
3093.85 59
3093.98 64
3094.11 62
3094.23 55
3094.36 46
3094.49 38
3094.62 34
3094.74 35
3094.87 41
3095.00 49
3095.13 57
3095.25 63
3095.38 66
3095.51 65
3095.64 62
3095.76 58
3095.89 55
3096.02 53
3096.15 54
3096.27 57
3096.40 61
3096.53 66
3096.66 72
3096.78 79
3096.91 87
3097.04 96
3097.17 105
3097.29 114
3097.42 120
3097.55 123
3097.68 122
3097.80 120
3097.93 119
3098.06 119
3098.19 122
3098.31 126
3098.44 133
3098.57 139
3098.70 144
3098.82 145
3098.95 142
3099.08 137
3099.21 129
3099.33 120
3099.46 110
3099.59 100
3099.72 90
3099.85 81
3099.97 74
3100.10 67
3100.23 62
3100.36 57
3100.48 54
3100.61 50
3100.74 46
3100.87 42
3100.99 39
3101.12 38
3101.25 39
3101.38 45
3101.50 56
3101.63 71
3101.76 91
3101.89 111
3102.01 131
3102.14 146
3102.27 153
3102.40 151
3102.53 140
3102.65 120
3102.78 96
3102.91 70
3103.04 47
3103.16 32
3103.29 26
3103.42 30
3103.55 43
3103.67 62
3103.80 85
3103.93 109
3104.06 133
3104.18 155
3104.31 176
3104.44 195
3104.57 213
3104.70 227
3104.82 238
3104.95 244
3105.08 244
3105.21 238
3105.33 226
3105.46 210
3105.59 190
3105.72 170
3105.85 151
3105.97 136
3106.10 127
3106.23 124
3106.36 130
3106.48 145
3106.61 167
3106.74 193
3106.87 219
3106.99 240
3107.12 254
3107.25 256
3107.38 249
3107.51 233
3107.63 213
3107.76 194
3107.89 181
3108.02 176
3108.14 179
3108.27 190
3108.40 205
3108.53 220
3108.66 234
3108.78 245
3108.91 253
3109.04 258
3109.17 262
3109.29 264
3109.42 263
3109.55 256
3109.68 243
3109.81 221
3109.93 191
3110.06 155
3110.19 117
3110.32 82
3110.44 52
3110.57 31
3110.70 19
3110.83 15
3110.96 18
3111.08 25
3111.21 35
3111.34 46
3111.47 56
3111.60 66
3111.72 73
3111.85 76
3111.98 75
3112.11 69
3112.23 60
3112.36 49
3112.49 41
3112.62 35
3112.75 34
3112.87 36
3113.00 38
3113.13 38
3113.26 32
3113.39 22
3113.51 6
3113.64 0
3113.77 0
3113.90 0
3114.02 0
3114.15 0
3114.28 0
3114.41 0
3114.54 8
3114.66 13
3114.79 14
3114.92 12
3115.05 10
3115.18 9
3115.30 12
3115.43 17
3115.56 24
3115.69 31
3115.82 36
3115.94 39
3116.07 38
3116.20 34
3116.33 26
3116.45 17
3116.58 7
3116.71 0
3116.84 0
3116.97 0
3117.09 0
3117.22 0
3117.35 5
3117.48 20
3117.61 37
3117.73 54
3117.86 70
3117.99 83
3118.12 93
3118.25 99
3118.37 103
3118.50 102
3118.63 98
3118.76 91
3118.89 82
3119.01 71
3119.14 59
3119.27 48
3119.40 37
3119.53 29
3119.65 23
3119.78 19
3119.91 18
3120.04 18
3120.17 20
3120.29 22
3120.42 25
3120.55 30
3120.68 36
3120.81 46
3120.93 59
3121.06 74
3121.19 90
3121.32 103
3121.45 113
3121.57 115
3121.70 109
3121.83 96
3121.96 77
3122.09 57
3122.21 39
3122.34 26
3122.47 21
3122.60 26
3122.73 39
3122.86 59
3122.98 85
3123.11 113
3123.24 141
3123.37 165
3123.50 185
3123.62 198
3123.75 204
3123.88 201
3124.01 192
3124.14 177
3124.26 160
3124.39 141
3124.52 123
3124.65 106
3124.78 90
3124.90 74
3125.03 55
3125.16 34
3125.29 11
3125.42 0
3125.55 0
3125.67 0
3125.80 0
3125.93 0
3126.06 2
3126.19 29
3126.31 56
3126.44 78
3126.57 91
3126.70 94
3126.83 88
3126.95 74
3127.08 57
3127.21 40
3127.34 25
3127.47 16
3127.60 13
3127.72 17
3127.85 26
3127.98 40
3128.11 56
3128.24 70
3128.36 80
3128.49 82
3128.62 75
3128.75 60
3128.88 38
3129.01 15
3129.13 0
3129.26 0
3129.39 0
3129.52 0
3129.65 0
3129.77 16
3129.90 43
3130.03 69
3130.16 93
3130.29 110
3130.42 119
3130.54 119
3130.67 111
3130.80 96
3130.93 78
3131.06 58
3131.19 38
3131.31 20
3131.44 7
3131.57 0
3131.70 0
3131.83 0
3131.95 0
3132.08 0
3132.21 0
3132.34 0
3132.47 0
3132.60 0
3132.72 0
3132.85 1
3132.98 4
3133.11 11
3133.24 20
3133.37 31
3133.49 45
3133.62 57
3133.75 68
3133.88 77
3134.01 83
3134.14 87
3134.26 87
3134.39 83
3134.52 77
3134.65 68
3134.78 59
3134.91 51
3135.03 48
3135.16 51
3135.29 63
3135.42 82
3135.55 106
3135.68 133
3135.80 160
3135.93 185
3136.06 206
3136.19 223
3136.32 237
3136.45 247
3136.57 255
3136.70 259
3136.83 260
3136.96 256
3137.09 247
3137.22 232
3137.34 213
3137.47 189
3137.60 163
3137.73 136
3137.86 110
3137.99 87
3138.11 68
3138.24 53
3138.37 44
3138.50 41
3138.63 43
3138.76 52
3138.88 66
3139.01 87
3139.14 111
3139.27 136
3139.40 160
3139.53 180
3139.65 194
3139.78 201
3139.91 200
3140.04 191
3140.17 179
3140.30 166
3140.43 156
3140.55 149
3140.68 149
3140.81 154
3140.94 162
3141.07 172
3141.20 179
3141.32 182
3141.45 181
3141.58 174
3141.71 164
3141.84 150
3141.97 137
3142.09 124
3142.22 113
3142.35 105
3142.48 100
3142.61 97
3142.74 95
3142.87 94
3142.99 93
3143.12 92
3143.25 93
3143.38 95
3143.51 101
3143.64 111
3143.77 124
3143.89 139
3144.02 154
3144.15 169
3144.28 182
3144.41 191
3144.54 196
3144.66 196
3144.79 191
3144.92 179
3145.05 160
3145.18 134
3145.31 104
3145.44 70
3145.56 36
3145.69 5
3145.82 0
3145.95 0
3146.08 0
3146.21 0
3146.34 0
3146.46 0
3146.59 0
3146.72 0
3146.85 9
3146.98 25
3147.11 42
3147.24 60
3147.36 79
3147.49 97
3147.62 114
3147.75 127
3147.88 137
3148.01 143
3148.14 143
3148.26 139
3148.39 130
3148.52 119
3148.65 108
3148.78 96
3148.91 88
3149.04 85
3149.16 88
3149.29 97
3149.42 112
3149.55 130
3149.68 150
3149.81 168
3149.94 183
3150.06 191
3150.19 194
3150.32 192
3150.45 187
3150.58 180
3150.71 173
3150.84 167
3150.97 161
3151.09 156
3151.22 149
3151.35 138
3151.48 125
3151.61 109
3151.74 90
3151.87 70
3151.99 51
3152.12 35
3152.25 24
3152.38 18
3152.51 19
3152.64 24
3152.77 33
3152.89 42
3153.02 49
3153.15 51
3153.28 47
3153.41 36
3153.54 21
3153.67 2
3153.80 0
3153.92 0
3154.05 0
3154.18 0
3154.31 0
3154.44 0
3154.57 0
3154.70 13
3154.83 24
3154.95 31
3155.08 32
3155.21 29
3155.34 23
3155.47 16
3155.60 10
3155.73 6
3155.86 5
3155.98 7
3156.11 11
3156.24 16
3156.37 23
3156.50 28
3156.63 33
3156.76 35
3156.89 37
3157.01 37
3157.14 38
3157.27 39
3157.40 40
3157.53 42
3157.66 44
3157.79 43
3157.92 42
3158.04 40
3158.17 39
3158.30 38
3158.43 39
3158.56 40
3158.69 41
3158.82 41
3158.95 39
3159.07 33
3159.20 26
3159.33 20
3159.46 17
3159.59 18
3159.72 26
3159.85 37
3159.98 52
3160.11 65
3160.23 75
3160.36 78
3160.49 75
3160.62 68
3160.75 60
3160.88 55
3161.01 54
3161.14 59
3161.26 68
3161.39 79
3161.52 90
3161.65 100
3161.78 109
3161.91 120
3162.04 132
3162.17 146
3162.30 162
3162.42 176
3162.55 186
3162.68 189
3162.81 185
3162.94 175
3163.07 162
3163.20 149
3163.33 139
3163.46 133
3163.58 130
3163.71 129
3163.84 129
3163.97 127
3164.10 123
3164.23 117
3164.36 110
3164.49 104
3164.62 98
3164.74 93
3164.87 89
3165.00 85
3165.13 82
3165.26 78
3165.39 75
3165.52 73
3165.65 72
3165.78 72
3165.91 75
3166.03 81
3166.16 89
3166.29 100
3166.42 112
3166.55 124
3166.68 132
3166.81 135
3166.94 130
3167.07 116
3167.19 93
3167.32 63
3167.45 30
3167.58 0
3167.71 0
3167.84 0
3167.97 0
3168.10 0
3168.23 0
3168.36 0
3168.48 0
3168.61 9
3168.74 19
3168.87 27
3169.00 34
3169.13 42
3169.26 50
3169.39 61
3169.52 74
3169.65 89
3169.77 104
3169.90 118
3170.03 127
3170.16 130
3170.29 126
3170.42 114
3170.55 95
3170.68 71
3170.81 45
3170.94 21
3171.07 0
3171.19 0
3171.32 0
3171.45 0
3171.58 0
3171.71 0
3171.84 0
3171.97 18
3172.10 45
3172.23 76
3172.36 107
3172.49 135
3172.61 155
3172.74 164
3172.87 160
3173.00 143
3173.13 118
3173.26 88
3173.39 60
3173.52 38
3173.65 27
3173.78 27
3173.91 38
3174.03 58
3174.16 84
3174.29 111
3174.42 136
3174.55 156
3174.68 169
3174.81 176
3174.94 176
3175.07 171
3175.20 166
3175.33 163
3175.45 163
3175.58 166
3175.71 172
3175.84 178
3175.97 182
3176.10 180
3176.23 171
3176.36 154
3176.49 131
3176.62 105
3176.75 79
3176.88 57
3177.00 40
3177.13 31
3177.26 30
3177.39 35
3177.52 44
3177.65 55
3177.78 66
3177.91 74
3178.04 79
3178.17 79
3178.30 76
3178.43 71
3178.55 64
3178.68 57
3178.81 52
3178.94 49
3179.07 49
3179.20 51
3179.33 56
3179.46 60
3179.59 63
3179.72 64
3179.85 61
3179.98 56
3180.11 50
3180.23 48
3180.36 51
3180.49 60
3180.62 75
3180.75 95
3180.88 116
3181.01 136
3181.14 152
3181.27 165
3181.40 175
3181.53 186
3181.66 200
3181.79 216
3181.92 233
3182.04 248
3182.17 257
3182.30 256
3182.43 245
3182.56 224
3182.69 197
3182.82 168
3182.95 138
3183.08 111
3183.21 85
3183.34 60
3183.47 36
3183.60 13
3183.73 0
3183.85 0
3183.98 0
3184.11 0
3184.24 0
3184.37 0
3184.50 0
3184.63 0
3184.76 0
3184.89 12
3185.02 32
3185.15 56
3185.28 84
3185.41 112
3185.54 139
3185.67 161
3185.79 176
3185.92 183
3186.05 185
3186.18 183
3186.31 179
3186.44 175
3186.57 173
3186.70 174
3186.83 177
3186.96 182
3187.09 188
3187.22 197
3187.35 207
3187.48 218
3187.61 229
3187.74 240
3187.86 250
3187.99 260
3188.12 269
3188.25 278
3188.38 288
3188.51 299
3188.64 312
3188.77 327
3188.90 341
3189.03 352
3189.16 359
3189.29 360
3189.42 353
3189.55 338
3189.68 319
3189.81 300
3189.94 284
3190.06 276
3190.19 277
3190.32 287
3190.45 302
3190.58 320
3190.71 333
3190.84 340
3190.97 336
3191.10 324
3191.23 303
3191.36 279
3191.49 254
3191.62 232
3191.75 215
3191.88 204
3192.01 198
3192.14 198
3192.27 202
3192.39 208
3192.52 215
3192.65 222
3192.78 228
3192.91 231
3193.04 230
3193.17 224
3193.30 212
3193.43 195
3193.56 174
3193.69 152
3193.82 131
3193.95 116
3194.08 109
3194.21 111
3194.34 121
3194.47 138
3194.60 159
3194.73 181
3194.86 202
3194.99 221
3195.11 238
3195.24 253
3195.37 266
3195.50 276
3195.63 282
3195.76 281
3195.89 274
3196.02 259
3196.15 238
3196.28 213
3196.41 189
3196.54 167
3196.67 150
3196.80 137
3196.93 128
3197.06 123
3197.19 121
3197.32 121
3197.45 123
3197.58 127
3197.71 134
3197.84 143
3197.97 155
3198.09 169
3198.22 184
3198.35 200
3198.48 215
3198.61 226
3198.74 233
3198.87 234
3199.00 229
3199.13 220
3199.26 210
3199.39 202
3199.52 198
3199.65 199
3199.78 206
3199.91 215
3200.04 224
3200.17 230
3200.30 231
3200.43 226
3200.56 218
3200.69 209
3200.82 202
3200.95 197
3201.08 198
3201.21 200
3201.34 204
3201.47 207
3201.60 207
3201.72 205
3201.85 201
3201.98 197
3202.11 194
3202.24 191
3202.37 187
3202.50 183
3202.63 175
3202.76 164
3202.89 150
3203.02 135
3203.15 119
3203.28 105
3203.41 91
3203.54 79
3203.67 67
3203.80 54
3203.93 39
3204.06 23
3204.19 6
3204.32 0
3204.45 0
3204.58 0
3204.71 0
3204.84 0
3204.97 0
3205.10 0
3205.23 0
3205.36 3
3205.49 19
3205.62 39
3205.75 64
3205.88 92
3206.01 120
3206.14 144
3206.26 163
3206.39 175
3206.52 179
3206.65 179
3206.78 177
3206.91 176
3207.04 177
3207.17 183
3207.30 191
3207.43 199
3207.56 207
3207.69 212
3207.82 212
3207.95 207
3208.08 198
3208.21 186
3208.34 173
3208.47 159
3208.60 147
3208.73 136
3208.86 127
3208.99 119
3209.12 112
3209.25 106
3209.38 100
3209.51 94
3209.64 88
3209.77 82
3209.90 77
3210.03 72
3210.16 66
3210.29 61
3210.42 57
3210.55 53
3210.68 49
3210.81 45
3210.94 43
3211.07 41
3211.20 40
3211.33 41
3211.46 42
3211.59 44
3211.72 48
3211.85 51
3211.98 56
3212.11 61
3212.24 68
3212.37 77
3212.50 89
3212.63 103
3212.76 120
3212.89 137
3213.02 154
3213.15 167
3213.28 176
3213.41 182
3213.54 185
3213.67 186
3213.80 186
3213.93 185
3214.06 183
3214.19 180
3214.32 174
3214.45 167
3214.58 160
3214.71 156
3214.84 156
3214.97 162
3215.10 174
3215.23 192
3215.36 213
3215.49 236
3215.62 258
3215.74 277
3215.87 292
3216.00 301
3216.13 304
3216.26 300
3216.39 293
3216.52 284
3216.65 274
3216.78 264
3216.91 257
3217.04 252
3217.17 248
3217.30 245
3217.43 242
3217.56 239
3217.69 237
3217.82 235
3217.95 232
3218.08 228
3218.21 223
3218.34 215
3218.47 205
3218.60 194
3218.73 185
3218.86 177
3218.99 173
3219.12 174
3219.25 179
3219.38 187
3219.51 198
3219.64 210
3219.77 221
3219.91 230
3220.04 236
3220.17 238
3220.30 236
3220.43 229
3220.56 218
3220.69 204
3220.82 188
3220.95 172
3221.08 158
3221.21 146
3221.34 135
3221.47 126
3221.60 117
3221.73 109
3221.86 101
3221.99 96
3222.12 94
3222.25 95
3222.38 99
3222.51 106
3222.64 113
3222.77 118
3222.90 119
3223.03 117
3223.16 113
3223.29 108
3223.42 106
3223.55 107
3223.68 112
3223.81 120
3223.94 129
3224.07 138
3224.20 143
3224.33 146
3224.46 147
3224.59 145
3224.72 144
3224.85 144
3224.98 146
3225.11 152
3225.24 160
3225.37 170
3225.50 180
3225.63 191
3225.76 200
3225.89 207
3226.02 211
3226.15 213
3226.28 214
3226.41 214
3226.54 215
3226.67 217
3226.80 223
3226.93 230
3227.06 238
3227.19 247
3227.32 255
3227.45 261
3227.58 263
3227.71 260
3227.84 252
3227.97 239
3228.10 221
3228.23 200
3228.36 177
3228.49 154
3228.62 132
3228.75 112
3228.88 97
3229.01 87
3229.14 84
3229.27 88
3229.41 95
3229.54 105
3229.67 116
3229.80 124
3229.93 130
3230.06 133
3230.19 134
3230.32 136
3230.45 138
3230.58 141
3230.71 143
3230.84 143
3230.97 139
3231.10 131
3231.23 119
3231.36 103
3231.49 87
3231.62 72
3231.75 60
3231.88 50
3232.01 43
3232.14 37
3232.27 32
3232.40 28
3232.53 26
3232.66 26
3232.79 29
3232.92 38
3233.05 51
3233.18 66
3233.31 81
3233.44 93
3233.57 101
3233.70 104
3233.83 101
3233.96 95
3234.10 88
3234.23 82
3234.36 77
3234.49 73
3234.62 69
3234.75 65
3234.88 58
3235.01 49
3235.14 38
3235.27 28
3235.40 21
3235.53 16
3235.66 14
3235.79 14
3235.92 14
3236.05 12
3236.18 8
3236.31 1
3236.44 0
3236.57 0
3236.70 0
3236.83 0
3236.96 0
3237.09 0
3237.22 0
3237.35 10
3237.48 28
3237.62 43
3237.75 52
3237.88 54
3238.01 49
3238.14 40
3238.27 29
3238.40 21
3238.53 17
3238.66 20
3238.79 27
3238.92 37
3239.05 48
3239.18 58
3239.31 66
3239.44 71
3239.57 77
3239.70 84
3239.83 95
3239.96 109
3240.09 125
3240.22 140
3240.35 154
3240.48 162
3240.62 165
3240.75 162
3240.88 156
3241.01 149
3241.14 142
3241.27 136
3241.40 132
3241.53 130
3241.66 131
3241.79 134
3241.92 140
3242.05 147
3242.18 157
3242.31 169
3242.44 181
3242.57 192
3242.70 202
3242.83 210
3242.96 217
3243.09 222
3243.22 224
3243.36 223
3243.49 219
3243.62 212
3243.75 202
3243.88 190
3244.01 177
3244.14 166
3244.27 156
3244.40 150
3244.53 147
3244.66 148
3244.79 151
3244.92 155
3245.05 159
3245.18 161
3245.31 162
3245.44 160
3245.57 156
3245.70 149
3245.84 140
3245.97 129
3246.10 116
3246.23 104
3246.36 92
3246.49 84
3246.62 80
3246.75 80
3246.88 85
3247.01 91
3247.14 98
3247.27 102
3247.40 100
3247.53 91
3247.66 75
3247.79 55
3247.92 34
3248.06 14
3248.19 0
3248.32 0
3248.45 0
3248.58 0
3248.71 0
3248.84 15
3248.97 35
3249.10 58
3249.23 82
3249.36 105
3249.49 125
3249.62 140
3249.75 149
3249.88 152
3250.01 150
3250.15 146
3250.28 140
3250.41 135
3250.54 131
3250.67 128
3250.80 124
3250.93 117
3251.06 108
3251.19 95
3251.32 81
3251.45 66
3251.58 54
3251.71 45
3251.84 41
3251.98 41
3252.11 42
3252.24 43
3252.37 42
3252.50 38
3252.63 32
3252.76 24
3252.89 17
3253.02 11
3253.15 8
3253.28 6
3253.41 3
3253.54 0
3253.67 0
3253.80 0
3253.94 0
3254.07 0
3254.20 0
3254.33 0
3254.46 3
3254.59 20
3254.72 40
3254.85 60
3254.98 77
3255.11 92
3255.24 102
3255.37 106
3255.50 107
3255.64 105
3255.77 102
3255.90 100
3256.03 102
3256.16 108
3256.29 118
3256.42 131
3256.55 146
3256.68 161
3256.81 174
3256.94 183
3257.07 187
3257.20 184
3257.34 175
3257.47 158
3257.60 135
3257.73 107
3257.86 77
3257.99 47
3258.12 21
3258.25 2
3258.38 0
3258.51 0
3258.64 0
3258.77 1
3258.91 13
3259.04 27
3259.17 42
3259.30 58
3259.43 73
3259.56 87
3259.69 99
3259.82 107
3259.95 111
3260.08 111
3260.21 109
3260.34 110
3260.48 114
3260.61 124
3260.74 140
3260.87 161
3261.00 185
3261.13 207
3261.26 226
3261.39 238
3261.52 245
3261.65 247
3261.78 245
3261.91 240
3262.05 235
3262.18 231
3262.31 226
3262.44 222
3262.57 218
3262.70 213
3262.83 207
3262.96 202
3263.09 197
3263.22 191
3263.35 186
3263.49 181
3263.62 176
3263.75 171
3263.88 169
3264.01 170
3264.14 174
3264.27 180
3264.40 186
3264.53 190
3264.66 191
3264.80 190
3264.93 188
3265.06 189
3265.19 194
3265.32 205
3265.45 221
3265.58 237
3265.71 250
3265.84 255
3265.97 253
3266.10 243
3266.24 228
3266.37 214
3266.50 205
3266.63 203
3266.76 211
3266.89 224
3267.02 242
3267.15 261
3267.28 278
3267.41 291
3267.55 298
3267.68 301
3267.81 298
3267.94 291
3268.07 279
3268.20 264
3268.33 248
3268.46 231
3268.59 214
3268.72 199
3268.86 185
3268.99 170
3269.12 154
3269.25 134
3269.38 109
3269.51 79
3269.64 46
3269.77 12
3269.90 0
3270.04 0
3270.17 0
3270.30 0
3270.43 0
3270.56 0
3270.69 0
3270.82 0
3270.95 14
3271.08 31
3271.21 47
3271.35 63
3271.48 80
3271.61 98
3271.74 120
3271.87 143
3272.00 168
3272.13 193
3272.26 215
3272.39 234
3272.53 248
3272.66 257
3272.79 262
3272.92 263
3273.05 261
3273.18 257
3273.31 251
3273.44 242
3273.57 230
3273.71 216
3273.84 198
3273.97 180
3274.10 161
3274.23 145
3274.36 134
3274.49 127
3274.62 127
3274.75 131
3274.89 139
3275.02 147
3275.15 155
3275.28 159
3275.41 158
3275.54 154
3275.67 147
3275.80 141
3275.94 138
3276.07 143
3276.20 155
3276.33 176
3276.46 201
3276.59 228
3276.72 250
3276.85 263
3276.98 266
3277.12 256
3277.25 237
3277.38 212
3277.51 185
3277.64 160
3277.77 138
3277.90 119
3278.03 104
3278.17 91
3278.30 80
3278.43 70
3278.56 64
3278.69 62
3278.82 67
3278.95 79
3279.08 98
3279.22 122
3279.35 150
3279.48 179
3279.61 208
3279.74 235
3279.87 257
3280.00 273
3280.13 282
3280.27 284
3280.40 278
3280.53 266
3280.66 248
3280.79 226
3280.92 204
3281.05 182
3281.18 164
3281.32 150
3281.45 140
3281.58 135
3281.71 134
3281.84 135
3281.97 136
3282.10 136
3282.23 134
3282.37 130
3282.50 125
3282.63 120
3282.76 116
3282.89 114
3283.02 112
3283.15 110
3283.28 103
3283.42 91
3283.55 73
3283.68 49
3283.81 23
3283.94 0
3284.07 0
3284.20 0
3284.34 0
3284.47 0
3284.60 0
3284.73 0
3284.86 0
3284.99 2
3285.12 24
3285.25 47
3285.39 72
3285.52 97
3285.65 121
3285.78 143
3285.91 161
3286.04 172
3286.17 175
3286.31 170
3286.44 158
3286.57 141
3286.70 124
3286.83 109
3286.96 98
3287.09 93
3287.23 92
3287.36 95
3287.49 100
3287.62 103
3287.75 106
3287.88 108
3288.01 111
3288.15 115
3288.28 121
3288.41 128
3288.54 136
3288.67 143
3288.80 149
3288.93 153
3289.07 156
3289.20 160
3289.33 165
3289.46 172
3289.59 179
3289.72 186
3289.85 191
3289.99 192
3290.12 189
3290.25 181
3290.38 170
3290.51 157
3290.64 143
3290.77 130
3290.91 118
3291.04 108
3291.17 101
3291.30 95
3291.43 90
3291.56 85
3291.69 80
3291.83 74
3291.96 68
3292.09 63
3292.22 60
3292.35 60
3292.48 64
3292.61 71
3292.75 82
3292.88 94
3293.01 105
3293.14 115
3293.27 120
3293.40 121
3293.54 118
3293.67 110
3293.80 98
3293.93 83
3294.06 66
3294.19 47
3294.32 29
3294.46 11
3294.59 0
3294.72 0
3294.85 0
3294.98 0
3295.11 0
3295.25 0
3295.38 0
3295.51 0
3295.64 2
3295.77 13
3295.90 24
3296.03 34
3296.17 43
3296.30 49
3296.43 49
3296.56 45
3296.69 36
3296.82 23
3296.96 9
3297.09 0
3297.22 0
3297.35 0
3297.48 0
3297.61 0
3297.75 0
3297.88 0
3298.01 4
3298.14 7
3298.27 8
3298.40 9
3298.54 9
3298.67 9
3298.80 11
3298.93 13
3299.06 16
3299.19 17
3299.32 15
3299.46 10
3299.59 1
3299.72 0
3299.85 0
3299.98 0
3300.11 0
3300.25 0
3300.38 0
3300.51 14
3300.64 35
3300.77 54
3300.90 68
3301.04 75
3301.17 76
3301.30 73
3301.43 68
3301.56 63
3301.69 58
3301.83 51
3301.96 44
3302.09 34
3302.22 22
3302.35 9
3302.48 0
3302.62 0
3302.75 0
3302.88 0
3303.01 0
3303.14 0
3303.28 0
3303.41 10
3303.54 34
3303.67 64
3303.80 97
3303.93 129
3304.07 158
3304.20 181
3304.33 197
3304.46 205
3304.59 207
3304.72 207
3304.86 207
3304.99 208
3305.12 209
3305.25 208
3305.38 204
3305.51 196
3305.65 185
3305.78 170
3305.91 155
3306.04 141
3306.17 130
3306.31 122
3306.44 115
3306.57 108
3306.70 99
3306.83 87
3306.96 72
3307.10 56
3307.23 42
3307.36 33
3307.49 32
3307.62 39
3307.75 56
3307.89 78
3308.02 106
3308.15 134
3308.28 159
3308.41 180
3308.55 195
3308.68 203
3308.81 207
3308.94 210
3309.07 215
3309.20 223
3309.34 236
3309.47 252
3309.60 269
3309.73 282
3309.86 289
3310.00 287
3310.13 276
3310.26 259
3310.39 238
3310.52 218
3310.66 201
3310.79 188
3310.92 180
3311.05 173
3311.18 167
3311.31 159
3311.45 148
3311.58 133
3311.71 118
3311.84 103
3311.97 91
3312.11 83
3312.24 80
3312.37 83
3312.50 92
3312.63 106
3312.77 125
3312.90 146
3313.03 168
3313.16 187
3313.29 203
3313.42 211
3313.56 214
3313.69 212
3313.82 207
3313.95 204
3314.08 204
3314.22 208
3314.35 215
3314.48 223
3314.61 228
3314.74 228
3314.88 224
3315.01 216
3315.14 205
3315.27 194
3315.40 185
3315.54 179
3315.67 177
3315.80 176
3315.93 176
3316.06 175
3316.20 172
3316.33 166
3316.46 156
3316.59 142
3316.72 126
3316.86 108
3316.99 90
3317.12 74
3317.25 61
3317.38 52
3317.52 48
3317.65 49
3317.78 54
3317.91 63
3318.04 74
3318.18 86
3318.31 97
3318.44 106
3318.57 112
3318.70 114
3318.84 114
3318.97 112
3319.10 109
3319.23 106
3319.36 103
3319.50 99
3319.63 93
3319.76 84
3319.89 72
3320.02 58
3320.16 44
3320.29 32
3320.42 23
3320.55 20
3320.68 20
3320.82 23
3320.95 26
3321.08 26
3321.21 22
3321.34 13
3321.48 0
3321.61 0
3321.74 0
3321.87 0
3322.01 0
3322.14 0
3322.27 0
3322.40 0
3322.53 10
3322.67 29
3322.80 48
3322.93 67
3323.06 89
3323.19 113
3323.33 141
3323.46 172
3323.59 206
3323.72 240
3323.85 270
3323.99 292
3324.12 305
3324.25 306
3324.38 296
3324.52 277
3324.65 252
3324.78 225
3324.91 203
3325.04 189
3325.18 182
3325.31 183
3325.44 189
3325.57 193
3325.70 192
3325.84 183
3325.97 166
3326.10 142
3326.23 118
3326.37 98
3326.50 86
3326.63 84
3326.76 94
3326.89 111
3327.03 133
3327.16 154
3327.29 170
3327.42 177
3327.56 177
3327.69 168
3327.82 154
3327.95 136
3328.08 119
3328.22 105
3328.35 97
3328.48 93
3328.61 95
3328.75 100
3328.88 106
3329.01 113
3329.14 119
3329.27 126
3329.41 134
3329.54 145
3329.67 160
3329.80 178
3329.94 198
3330.07 218
3330.20 234
3330.33 245
3330.46 248
3330.60 244
3330.73 233
3330.86 215
3330.99 193
3331.13 170
3331.26 148
3331.39 129
3331.52 112
3331.65 100
3331.79 91
3331.92 87
3332.05 87
3332.18 90
3332.32 97
3332.45 107
3332.58 119
3332.71 131
3332.85 141
3332.98 147
3333.11 146
3333.24 138
3333.37 125
3333.51 107
3333.64 88
3333.77 70
3333.90 55
3334.04 43
3334.17 33
3334.30 24
3334.43 15
3334.57 5
3334.70 0
3334.83 0
3334.96 0
3335.09 0
3335.23 0
3335.36 0
3335.49 0
3335.62 0
3335.76 8
3335.89 21
3336.02 34
3336.15 49
3336.29 64
3336.42 79
3336.55 96
3336.68 115
3336.82 138
3336.95 165
3337.08 195
3337.21 227
3337.35 259
3337.48 288
3337.61 312
3337.74 327
3337.87 335
3338.01 334
3338.14 326
3338.27 312
3338.40 295
3338.54 276
3338.67 254
3338.80 232
3338.93 209
3339.07 187
3339.20 167
3339.33 149
3339.46 136
3339.60 127
3339.73 124
3339.86 124
3339.99 127
3340.13 132
3340.26 139
3340.39 146
3340.52 150
3340.66 151
3340.79 148
3340.92 142
3341.05 132
3341.19 122
3341.32 113
3341.45 108
3341.58 106
3341.72 108
3341.85 111
3341.98 113
3342.11 112
3342.25 107
3342.38 98
3342.51 85
3342.64 72
3342.78 59
3342.91 49
3343.04 40
3343.17 34
3343.31 30
3343.44 26
3343.57 23
3343.70 18
3343.84 12
3343.97 6
3344.10 0
3344.23 0
3344.37 0
3344.50 0
3344.63 0
3344.76 0
3344.90 0
3345.03 0
3345.16 5
3345.29 21
3345.43 40
3345.56 60
3345.69 81
3345.82 100
3345.96 116
3346.09 129
3346.22 137
3346.35 139
3346.49 136
3346.62 127
3346.75 115
3346.88 100
3347.02 83
3347.15 66
3347.28 50
3347.41 35
3347.55 23
3347.68 14
3347.81 9
3347.94 10
3348.08 16
3348.21 29
3348.34 48
3348.48 74
3348.61 104
3348.74 134
3348.87 162
3349.01 182
3349.14 193
3349.27 194
3349.40 183
3349.54 167
3349.67 147
3349.80 130
3349.93 118
3350.07 114
3350.20 117
3350.33 125
3350.46 135
3350.60 144
3350.73 149
3350.86 149
3351.00 143
3351.13 132
3351.26 119
3351.39 106
3351.53 93
3351.66 85
3351.79 80
3351.92 82
3352.06 90
3352.19 105
3352.32 125
3352.45 151
3352.59 180
3352.72 207
3352.85 228
3352.99 240
3353.12 237
3353.25 219
3353.38 189
3353.52 151
3353.65 109
3353.78 71
3353.91 41
3354.05 22
3354.18 14
3354.31 13
3354.45 17
3354.58 23
3354.71 29
3354.84 34
3354.98 39
3355.11 46
3355.24 55
3355.37 66
3355.51 78
3355.64 88
3355.77 96
3355.91 100
3356.04 100
3356.17 96
3356.30 90
3356.44 83
3356.57 77
3356.70 74
3356.84 73
3356.97 75
3357.10 79
3357.23 84
3357.37 90
3357.50 96
3357.63 102
3357.76 107
3357.90 114
3358.03 122
3358.16 130
3358.30 137
3358.43 143
3358.56 145
3358.69 142
3358.83 133
3358.96 116
3359.09 92
3359.23 63
3359.36 32
3359.49 1
3359.62 0
3359.76 0
3359.89 0
3360.02 0
3360.16 0
3360.29 0
3360.42 0
3360.55 13
3360.69 28
3360.82 37
3360.95 42
3361.09 42
3361.22 41
3361.35 39
3361.48 36
3361.62 33
3361.75 29
3361.88 25
3362.02 22
3362.15 21
3362.28 22
3362.41 26
3362.55 35
3362.68 46
3362.81 57
3362.95 66
3363.08 68
3363.21 64
3363.34 54
3363.48 39
3363.61 23
3363.74 8
3363.88 0
3364.01 0
3364.14 2
3364.27 11
3364.41 23
3364.54 34
3364.67 42
3364.81 47
3364.94 48
3365.07 45
3365.21 41
3365.34 37
3365.47 33
3365.60 31
3365.74 30
3365.87 30
3366.00 32
3366.14 33
3366.27 35
3366.40 36
3366.54 36
3366.67 36
3366.80 37
3366.93 37
3367.07 38
3367.20 40
3367.33 42
3367.47 43
3367.60 45
3367.73 46
3367.86 47
3368.00 52
3368.13 60
3368.26 73
3368.40 92
3368.53 115
3368.66 140
3368.80 165
3368.93 187
3369.06 203
3369.19 211
3369.33 213
3369.46 210
3369.59 205
3369.73 201
3369.86 201
3369.99 207
3370.13 218
3370.26 232
3370.39 246
3370.53 255
3370.66 258
3370.79 253
3370.92 242
3371.06 226
3371.19 208
3371.32 192
3371.46 177
3371.59 164
3371.72 152
3371.86 139
3371.99 123
3372.12 106
3372.26 87
3372.39 67
3372.52 50
3372.65 35
3372.79 24
3372.92 17
3373.05 13
3373.19 13
3373.32 16
3373.45 23
3373.59 32
3373.72 45
3373.85 60
3373.99 77
3374.12 93
3374.25 107
3374.38 119
3374.52 127
3374.65 130
3374.78 129
3374.92 125
3375.05 118
3375.18 109
3375.32 100
3375.45 92
3375.58 85
3375.72 79
3375.85 76
3375.98 72
3376.12 69
3376.25 65
3376.38 60
3376.52 52
3376.65 43
3376.78 32
3376.91 21
3377.05 10
3377.18 0
3377.31 0
3377.45 0
3377.58 0
3377.71 0
3377.85 0
3377.98 0
3378.11 0
3378.25 0
3378.38 15
3378.51 31
3378.65 43
3378.78 51
3378.91 52
3379.05 48
3379.18 42
3379.31 37
3379.45 36
3379.58 40
3379.71 48
3379.85 60
3379.98 73
3380.11 85
3380.24 92
3380.38 96
3380.51 95
3380.64 90
3380.78 84
3380.91 78
3381.04 75
3381.18 76
3381.31 84
3381.44 97
3381.58 114
3381.71 133
3381.84 151
3381.98 166
3382.11 174
3382.24 175
3382.38 172
3382.51 166
3382.64 160
3382.78 157
3382.91 157
3383.04 162
3383.18 167
3383.31 171
3383.44 170
3383.58 163
3383.71 150
3383.84 131
3383.98 111
3384.11 92
3384.24 76
3384.38 65
3384.51 58
3384.64 54
3384.78 52
3384.91 50
3385.04 49
3385.18 49
3385.31 50
3385.44 52
3385.58 55
3385.71 57
3385.84 57
3385.98 55
3386.11 50
3386.24 44
3386.38 37
3386.51 30
3386.64 23
3386.78 18
3386.91 14
3387.04 11
3387.18 8
3387.31 5
3387.44 2
3387.58 0
3387.71 0
3387.84 0
3387.98 0
3388.11 0
3388.24 0
3388.38 0
3388.51 0
3388.64 6
3388.78 18
3388.91 31
3389.04 42
3389.18 51
3389.31 57
3389.44 60
3389.58 63
3389.71 68
3389.85 77
3389.98 89
3390.11 104
3390.25 117
3390.38 126
3390.51 129
3390.65 124
3390.78 114
3390.91 101
3391.05 89
3391.18 81
3391.31 79
3391.45 81
3391.58 86
3391.71 92
3391.85 96
3391.98 97
3392.11 96
3392.25 94
3392.38 97
3392.51 106
3392.65 124
3392.78 149
3392.91 179
3393.05 210
3393.18 238
3393.32 257
3393.45 268
3393.58 269
3393.72 264
3393.85 255
3393.98 243
3394.12 230
3394.25 216
3394.38 199
3394.52 180
3394.65 158
3394.78 135
3394.92 113
3395.05 95
3395.18 81
3395.32 72
3395.45 69
3395.58 70
3395.72 75
3395.85 81
3395.99 87
3396.12 92
3396.25 95
3396.39 96
3396.52 95
3396.65 91
3396.79 85
3396.92 78
3397.05 70
3397.19 62
3397.32 56
3397.45 49
3397.59 43
3397.72 36
3397.86 28
3397.99 17
3398.12 4
3398.26 0
3398.39 0
3398.52 0
3398.66 0
3398.79 0
3398.92 0
3399.06 0
3399.19 0
3399.33 19
3399.46 39
3399.59 53
3399.73 60
3399.86 59
3399.99 52
3400.13 42
3400.26 33
3400.39 28
3400.53 28
3400.66 35
3400.80 46
3400.93 60
3401.06 75
3401.20 89
3401.33 101
3401.46 110
3401.60 118
3401.73 125
3401.86 130
3402.00 133
3402.13 135
3402.27 136
3402.40 136
3402.53 136
3402.67 135
3402.80 135
3402.93 137
3403.07 141
3403.20 148
3403.33 157
3403.47 168
3403.60 178
3403.74 187
3403.87 192
3404.00 192
3404.14 188
3404.27 178
3404.40 165
3404.54 150
3404.67 134
3404.81 117
3404.94 99
3405.07 81
3405.21 63
3405.34 46
3405.47 29
3405.61 14
3405.74 1
3405.88 0
3406.01 0
3406.14 0
3406.28 0
3406.41 0
3406.54 0
3406.68 0
3406.81 0
3406.95 10
3407.08 24
3407.21 36
3407.35 43
3407.48 45
3407.61 43
3407.75 39
3407.88 34
3408.02 30
3408.15 28
3408.28 29
3408.42 33
3408.55 39
3408.68 47
3408.82 56
3408.95 66
3409.09 77
3409.22 89
3409.35 103
3409.49 118
3409.62 135
3409.76 153
3409.89 170
3410.02 187
3410.16 203
3410.29 218
3410.42 232
3410.56 247
3410.69 261
3410.83 275
3410.96 285
3411.09 291
3411.23 291
3411.36 286
3411.50 278
3411.63 268
3411.76 260
3411.90 255
3412.03 253
3412.16 253
3412.30 252
3412.43 249
3412.57 243
3412.70 237
3412.83 233
3412.97 235
3413.10 244
3413.24 260
3413.37 283
3413.50 307
3413.64 328
3413.77 342
3413.90 344
3414.04 334
3414.17 315
3414.31 290
3414.44 264
3414.57 241
3414.71 225
3414.84 216
3414.98 214
3415.11 216
3415.24 219
3415.38 221
3415.51 220
3415.65 216
3415.78 211
3415.91 207
3416.05 203
3416.18 202
3416.32 202
3416.45 204
3416.58 206
3416.72 208
3416.85 209
3416.99 210
3417.12 210
3417.25 210
3417.39 209
3417.52 205
3417.66 199
3417.79 189
3417.92 177
3418.06 163
3418.19 149
3418.33 137
3418.46 129
3418.59 125
3418.73 125
3418.86 131
3419.00 140
3419.13 150
3419.26 160
3419.40 167
3419.53 171
3419.67 173
3419.80 171
3419.93 167
3420.07 162
3420.20 157
3420.34 151
3420.47 144
3420.60 137
3420.74 130
3420.87 126
3421.01 128
3421.14 135
3421.27 149
3421.41 168
3421.54 186
3421.68 200
3421.81 206
3421.94 199
3422.08 179
3422.21 151
3422.35 117
3422.48 84
3422.61 57
3422.75 37
3422.88 27
3423.02 24
3423.15 28
3423.28 34
3423.42 41
3423.55 47
3423.69 50
3423.82 50
3423.96 48
3424.09 42
3424.22 33
3424.36 22
3424.49 8
3424.63 0
3424.76 0
3424.89 0
3425.03 0
3425.16 0
3425.30 0
3425.43 0
3425.56 0
3425.70 29
3425.83 63
3425.97 93
3426.10 116
3426.24 130
3426.37 132
3426.50 126
3426.64 114
3426.77 99
3426.91 87
3427.04 79
3427.17 76
3427.31 75
3427.44 76
3427.58 77
3427.71 75
3427.85 72
3427.98 67
3428.11 63
3428.25 62
3428.38 65
3428.52 73
3428.65 83
3428.78 94
3428.92 105
3429.05 113
3429.19 117
3429.32 117
3429.46 113
3429.59 108
3429.72 101
3429.86 96
3429.99 94
3430.13 96
3430.26 102
3430.39 113
3430.53 126
3430.66 139
3430.80 149
3430.93 155
3431.07 157
3431.20 153
3431.33 147
3431.47 140
3431.60 134
3431.74 132
3431.87 133
3432.01 136
3432.14 140
3432.27 144
3432.41 145
3432.54 145
3432.68 142
3432.81 139
3432.95 134
3433.08 130
3433.21 125
3433.35 120
3433.48 113
3433.62 103
3433.75 90
3433.89 76
3434.02 60
3434.15 43
3434.29 27
3434.42 12
3434.56 0
3434.69 0
3434.83 0
3434.96 0
3435.09 0
3435.23 0
3435.36 0
3435.50 7
3435.63 14
3435.77 17
3435.90 17
3436.03 13
3436.17 6
3436.30 0
3436.44 0
3436.57 0
3436.71 7
3436.84 21
3436.98 40
3437.11 63
3437.24 87
3437.38 110
3437.51 127
3437.65 138
3437.78 141
3437.92 136
3438.05 125
3438.18 111
3438.32 97
3438.45 86
3438.59 81
3438.72 84
3438.86 94
3438.99 109
3439.13 126
3439.26 141
3439.39 152
3439.53 159
3439.66 158
3439.80 152
3439.93 141
3440.07 127
3440.20 110
3440.33 91
3440.47 72
3440.60 54
3440.74 39
3440.87 29
3441.01 23
3441.14 24
3441.28 30
3441.41 42
3441.54 56
3441.68 71
3441.81 85
3441.95 96
3442.08 103
3442.22 104
3442.35 98
3442.49 87
3442.62 72
3442.75 55
3442.89 37
3443.02 21
3443.16 8
3443.29 0
3443.43 0
3443.56 0
3443.70 0
3443.83 0
3443.96 0
3444.10 1
3444.23 18
3444.37 41
3444.50 66
3444.64 90
3444.77 111
3444.91 125
3445.04 130
3445.18 126
3445.31 114
3445.44 99
3445.58 81
3445.71 66
3445.85 55
3445.98 51
3446.12 54
3446.25 64
3446.39 80
3446.52 99
3446.66 118
3446.79 137
3446.92 151
3447.06 163
3447.19 171
3447.33 179
3447.46 186
3447.60 193
3447.73 201
3447.87 209
3448.00 214
3448.14 217
3448.27 216
3448.40 212
3448.54 207
3448.67 200
3448.81 193
3448.94 186
3449.08 181
3449.21 179
3449.35 179
3449.48 182
3449.62 188
3449.75 195
3449.89 201
3450.02 204
3450.15 202
3450.29 194
3450.42 182
3450.56 166
3450.69 147
3450.83 129
3450.96 113
3451.10 99
3451.23 87
3451.37 77
3451.50 67
3451.64 55
3451.77 41
3451.90 26
3452.04 10
3452.17 0
3452.31 0
3452.44 0
3452.58 0
3452.71 0
3452.85 0
3452.98 0
3453.12 0
3453.25 1
3453.39 3
3453.52 5
3453.66 7
3453.79 11
3453.92 15
3454.06 20
3454.19 26
3454.33 33
3454.46 41
3454.60 50
3454.73 59
3454.87 68
3455.00 75
3455.14 79
3455.27 78
3455.41 72
3455.54 62
3455.68 48
3455.81 33
3455.95 20
3456.08 10
3456.21 6
3456.35 7
3456.48 14
3456.62 24
3456.75 38
3456.89 53
3457.02 69
3457.16 84
3457.29 100
3457.43 114
3457.56 127
3457.70 137
3457.83 144
3457.97 146
3458.10 143
3458.24 137
3458.37 128
3458.51 119
3458.64 111
3458.77 105
3458.91 102
3459.04 101
3459.18 103
3459.31 107
3459.45 113
3459.58 122
3459.72 132
3459.85 143
3459.99 155
3460.12 167
3460.26 177
3460.39 184
3460.53 189
3460.66 190
3460.80 188
3460.93 184
3461.07 179
3461.20 172
3461.34 167
3461.47 162
3461.61 159
3461.74 156
3461.88 154
3462.01 152
3462.15 148
3462.28 143
3462.41 136
3462.55 127
3462.68 117
3462.82 108
3462.95 99
3463.09 91
3463.22 85
3463.36 80
3463.49 78
3463.63 78
3463.76 81
3463.90 88
3464.03 100
3464.17 115
3464.30 132
3464.44 150
3464.57 166
3464.71 178
3464.84 185
3464.98 185
3465.11 180
3465.25 169
3465.38 154
3465.52 136
3465.65 116
3465.79 96
3465.92 77
3466.06 60
3466.19 45
3466.33 35
3466.46 30
3466.60 29
3466.73 32
3466.87 37
3467.00 41
3467.14 44
3467.27 48
3467.41 51
3467.54 57
3467.68 66
3467.81 79
3467.95 94
3468.08 109
3468.22 121
3468.35 128
3468.49 129
3468.62 125
3468.76 116
3468.89 103
3469.03 86
3469.16 68
3469.30 49
3469.43 29
3469.57 10
3469.70 0
3469.84 0
3469.97 0
3470.11 0
3470.24 0
3470.38 0
3470.51 0
3470.65 3
3470.78 9
3470.92 14
3471.05 17
3471.19 20
3471.32 22
3471.46 25
3471.59 27
3471.73 29
3471.86 30
3472.00 30
3472.13 31
3472.27 32
3472.40 33
3472.54 33
3472.67 31
3472.81 27
3472.94 20
3473.08 12
3473.21 4
3473.35 1
3473.48 4
3473.62 15
3473.75 31
3473.89 50
3474.02 68
3474.16 80
3474.29 85
3474.43 81
3474.56 71
3474.70 57
3474.83 43
3474.97 33
3475.10 29
3475.24 32
3475.37 41
3475.51 56
3475.64 73
3475.78 91
3475.91 107
3476.05 121
3476.18 130
3476.32 134
3476.45 133
3476.59 128
3476.72 120
3476.86 108
3476.99 96
3477.13 85
3477.26 76
3477.40 70
3477.53 69
3477.67 72
3477.80 78
3477.94 86
3478.08 93
3478.21 98
3478.35 101
3478.48 102
3478.62 101
3478.75 98
3478.89 97
3479.02 96
3479.16 94
3479.29 90
3479.43 82
3479.56 68
3479.70 49
3479.83 27
3479.97 4
3480.10 0
3480.24 0
3480.37 0
3480.51 0
3480.64 0
3480.78 0
3480.91 0
3481.05 0
3481.18 11
3481.32 23
3481.45 34
3481.59 47
3481.73 61
3481.86 76
3482.00 92
3482.13 109
3482.27 126
3482.40 142
3482.54 155
3482.67 165
3482.81 168
3482.94 166
3483.08 158
3483.21 145
3483.35 131
3483.48 118
3483.62 107
3483.75 101
3483.89 98
3484.02 100
3484.16 103
3484.30 107
3484.43 110
3484.57 112
3484.70 113
3484.84 112
3484.97 109
3485.11 103
3485.24 95
3485.38 84
3485.51 71
3485.65 58
3485.78 44
3485.92 33
3486.05 26
3486.19 23
3486.32 26
3486.46 33
3486.60 44
3486.73 58
3486.87 74
3487.00 88
3487.14 101
3487.27 112
3487.41 119
3487.54 124
3487.68 127
3487.81 131
3487.95 135
3488.08 139
3488.22 142
3488.35 142
3488.49 138
3488.63 127
3488.76 109
3488.90 85
3489.03 58
3489.17 30
3489.30 5
3489.44 0
3489.57 0
3489.71 0
3489.84 0
3489.98 6
3490.11 27
3490.25 50
3490.39 71
3490.52 90
3490.66 104
3490.79 116
3490.93 125
3491.06 132
3491.20 136
3491.33 138
3491.47 138
3491.60 134
3491.74 128
3491.87 122
3492.01 118
3492.15 117
3492.28 120
3492.42 127
3492.55 135
3492.69 143
3492.82 149
3492.96 149
3493.09 143
3493.23 132
3493.36 119
3493.50 106
3493.64 94
3493.77 87
3493.91 84
3494.04 87
3494.18 94
3494.31 104
3494.45 115
3494.58 127
3494.72 136
3494.85 141
3494.99 142
3495.13 136
3495.26 126
3495.40 112
3495.53 97
3495.67 81
3495.80 69
3495.94 60
3496.07 57
3496.21 58
3496.34 62
3496.48 67
3496.62 71
3496.75 73
3496.89 72
3497.02 70
3497.16 68
3497.29 66
3497.43 67
3497.56 69
3497.70 71
3497.84 70
3497.97 67
3498.11 60
3498.24 48
3498.38 35
3498.51 21
3498.65 9
3498.78 0
3498.92 0
3499.06 0
3499.19 0
3499.33 0
3499.46 2
3499.60 6
3499.73 10
3499.87 14
3500.00 16
3500.14 16
3500.28 12
3500.41 5
3500.55 0
3500.68 0
3500.82 0
3500.95 0
3501.09 0
3501.22 0
3501.36 10
3501.50 30
3501.63 52
3501.77 75
3501.90 96
3502.04 114
3502.17 129
3502.31 139
3502.45 144
3502.58 144
3502.72 141
3502.85 137
3502.99 133
3503.12 131
3503.26 132
3503.39 135
3503.53 139
3503.67 142
3503.80 144
3503.94 143
3504.07 140
3504.21 135
3504.34 128
3504.48 119
3504.62 111
3504.75 103
3504.89 96
3505.02 93
3505.16 96
3505.29 104
3505.43 120
3505.57 139
3505.70 161
3505.84 180
3505.97 194
3506.11 201
3506.24 201
3506.38 195
3506.52 185
3506.65 175
3506.79 165
3506.92 156
3507.06 146
3507.19 134
3507.33 119
3507.47 101
3507.60 81
3507.74 61
3507.87 43
3508.01 29
3508.14 20
3508.28 16
3508.42 18
3508.55 24
3508.69 32
3508.82 40
3508.96 48
3509.09 54
3509.23 58
3509.37 60
3509.50 60
3509.64 60
3509.77 61
3509.91 60
3510.04 59
3510.18 56
3510.32 54
3510.45 50
3510.59 46
3510.72 41
3510.86 36
3511.00 28
3511.13 18
3511.27 6
3511.40 0
3511.54 0
3511.67 0
3511.81 0
3511.95 0
3512.08 0
3512.22 0
3512.35 0
3512.49 14
3512.62 29
3512.76 42
3512.90 51
3513.03 56
3513.17 56
3513.30 53
3513.44 48
3513.58 44
3513.71 41
3513.85 41
3513.98 45
3514.12 52
3514.26 62
3514.39 73
3514.53 84
3514.66 93
3514.80 101
3514.93 107
3515.07 111
3515.21 113
3515.34 112
3515.48 109
3515.61 105
3515.75 99
3515.89 93
3516.02 87
3516.16 81
3516.29 76
3516.43 71
3516.56 65
3516.70 59
3516.84 51
3516.97 42
3517.11 32
3517.24 23
3517.38 14
3517.52 8
3517.65 5
3517.79 6
3517.92 13
3518.06 23
3518.20 38
3518.33 54
3518.47 70
3518.60 85
3518.74 99
3518.88 112
3519.01 124
3519.15 136
3519.28 149
3519.42 163
3519.56 178
3519.69 192
3519.83 204
3519.96 212
3520.10 218
3520.24 220
3520.37 218
3520.51 215
3520.64 212
3520.78 210
3520.92 211
3521.05 214
3521.19 220
3521.32 227
3521.46 234
3521.60 239
3521.73 242
3521.87 240
3522.00 237
3522.14 231
3522.28 225
3522.41 220
3522.55 216
3522.68 215
3522.82 217
3522.96 222
3523.09 231
3523.23 242
3523.36 256
3523.50 268
3523.64 278
3523.77 282
3523.91 280
3524.04 273
3524.18 263
3524.32 252
3524.45 242
3524.59 235
3524.72 230
3524.86 229
3525.00 230
3525.13 232
3525.27 236
3525.40 241
3525.54 247
3525.68 253
3525.81 257
3525.95 259
3526.08 258
3526.22 252
3526.36 245
3526.49 237
3526.63 231
3526.76 228
3526.90 229
3527.04 235
3527.17 246
3527.31 259
3527.45 271
3527.58 281
3527.72 286
3527.85 284
3527.99 276
3528.13 262
3528.26 245
3528.40 228
3528.53 214
3528.67 204
3528.81 200
3528.94 201
3529.08 205
3529.22 208
3529.35 208
3529.49 203
3529.62 192
3529.76 176
3529.90 157
3530.03 138
3530.17 122
3530.30 113
3530.44 112
3530.58 121
3530.71 137
3530.85 157
3530.99 177
3531.12 192
3531.26 199
3531.39 195
3531.53 181
3531.67 161
3531.80 138
3531.94 115
3532.07 98
3532.21 86
3532.35 79
3532.48 75
3532.62 72
3532.76 66
3532.89 58
3533.03 49
3533.16 41
3533.30 38
3533.44 42
3533.57 55
3533.71 77
3533.85 104
3533.98 132
3534.12 157
3534.25 175
3534.39 184
3534.53 184
3534.66 176
3534.80 162
3534.94 146
3535.07 130
3535.21 116
3535.34 104
3535.48 94
3535.62 87
3535.75 80
3535.89 75
3536.03 70
3536.16 67
3536.30 66
3536.43 66
3536.57 67
3536.71 69
3536.84 71
3536.98 73
3537.12 74
3537.25 74
3537.39 74
3537.52 75
3537.66 78
3537.80 82
3537.93 87
3538.07 93
3538.21 97
3538.34 100
3538.48 101
3538.62 102
3538.75 104
3538.89 107
3539.02 114
3539.16 124
3539.30 138
3539.43 153
3539.57 170
3539.71 186
3539.84 200
3539.98 211
3540.12 218
3540.25 221
3540.39 219
3540.52 212
3540.66 202
3540.80 189
3540.93 174
3541.07 160
3541.21 148
3541.34 138
3541.48 129
3541.62 123
3541.75 118
3541.89 113
3542.02 109
3542.16 106
3542.30 104
3542.43 103
3542.57 101
3542.71 97
3542.84 89
3542.98 76
3543.12 56
3543.25 33
3543.39 8
3543.52 0
3543.66 0
3543.80 0
3543.93 0
3544.07 0
3544.21 0
3544.34 0
3544.48 0
3544.62 12
3544.75 31
3544.89 48
3545.03 64
3545.16 76
3545.30 85
3545.43 90
3545.57 93
3545.71 94
3545.84 94
3545.98 92
3546.12 89
3546.25 85
3546.39 81
3546.53 77
3546.66 73
3546.80 70
3546.94 69
3547.07 71
3547.21 77
3547.35 85
3547.48 97
3547.62 110
3547.75 125
3547.89 138
3548.03 148
3548.16 154
3548.30 157
3548.44 156
3548.57 155
3548.71 155
3548.85 159
3548.98 166
3549.12 177
3549.26 189
3549.39 198
3549.53 204
3549.67 203
3549.80 199
3549.94 191
3550.08 183
3550.21 177
3550.35 174
3550.49 173
3550.62 173
3550.76 171
3550.90 166
3551.03 156
3551.17 144
3551.30 132
3551.44 122
3551.58 117
3551.71 118
3551.85 124
3551.99 133
3552.12 142
3552.26 149
3552.40 151
3552.53 149
3552.67 143
3552.81 134
3552.94 122
3553.08 108
3553.22 92
3553.35 74
3553.49 55
3553.63 36
3553.76 18
3553.90 5
3554.04 0
3554.17 0
3554.31 0
3554.45 0
3554.58 0
3554.72 0
3554.86 0
3554.99 0
3555.13 0
3555.27 0
3555.40 5
3555.54 13
3555.68 23
3555.81 36
3555.95 49
3556.09 63
3556.22 75
3556.36 85
3556.50 92
3556.63 96
3556.77 98
3556.91 99
3557.04 99
3557.18 100
3557.32 103
3557.45 105
3557.59 107
3557.73 105
3557.86 99
3558.00 89
3558.14 76
3558.27 62
3558.41 49
3558.55 40
3558.68 36
3558.82 38
3558.96 42
3559.09 48
3559.23 52
3559.37 56
3559.50 58
3559.64 62
3559.78 68
3559.91 79
3560.05 94
3560.19 113
3560.32 132
3560.46 148
3560.60 159
3560.73 164
3560.87 164
3561.01 159
3561.14 153
3561.28 148
3561.42 144
3561.56 142
3561.69 141
3561.83 140
3561.97 137
3562.10 131
3562.24 122
3562.38 111
3562.51 100
3562.65 90
3562.79 84
3562.92 81
3563.06 81
3563.20 82
3563.33 83
3563.47 82
3563.61 77
3563.74 68
3563.88 57
3564.02 44
3564.15 31
3564.29 19
3564.43 9
3564.56 2
3564.70 0
3564.84 0
3564.98 0
3565.11 0
3565.25 0
3565.39 0
3565.52 0
3565.66 0
3565.80 0
3565.93 0
3566.07 2
3566.21 7
3566.34 13
3566.48 23
3566.62 34
3566.75 48
3566.89 63
3567.03 79
3567.16 98
3567.30 119
3567.44 140
3567.58 160
3567.71 178
3567.85 192
3567.99 200
3568.12 201
3568.26 197
3568.40 190
3568.53 183
3568.67 177
3568.81 176
3568.94 179
3569.08 185
3569.22 191
3569.36 195
3569.49 194
3569.63 186
3569.77 171
3569.90 152
3570.04 132
3570.18 114
3570.31 98
3570.45 86
3570.59 77
3570.72 68
3570.86 57
3571.00 44
3571.14 29
3571.27 13
3571.41 0
3571.55 0
3571.68 0
3571.82 0
3571.96 0
3572.09 0
3572.23 0
3572.37 3
3572.50 2
3572.64 0
3572.78 0
3572.92 2
3573.05 12
3573.19 30
3573.33 56
3573.46 86
3573.60 118
3573.74 147
3573.87 169
3574.01 184
3574.15 191
3574.29 191
3574.42 187
3574.56 182
3574.70 177
3574.83 174
3574.97 173
3575.11 173
3575.24 174
3575.38 175
3575.52 174
3575.66 172
3575.79 166
3575.93 157
3576.07 145
3576.20 129
3576.34 112
3576.48 96
3576.62 83
3576.75 75
3576.89 72
3577.03 75
3577.16 83
3577.30 94
3577.44 107
3577.57 119
3577.71 129
3577.85 137
3577.99 144
3578.12 147
3578.26 148
3578.40 146
3578.53 141
3578.67 133
3578.81 121
3578.95 107
3579.08 91
3579.22 75
3579.36 61
3579.49 50
3579.63 43
3579.77 40
3579.91 41
3580.04 44
3580.18 51
3580.32 59
3580.45 68
3580.59 77
3580.73 88
3580.87 99
3581.00 110
3581.14 120
3581.28 129
3581.41 134
3581.55 136
3581.69 132
3581.83 125
3581.96 115
3582.10 105
3582.24 97
3582.37 93
3582.51 94
3582.65 99
3582.79 108
3582.92 119
3583.06 129
3583.20 137
3583.33 142
3583.47 143
3583.61 140
3583.75 135
3583.88 128
3584.02 121
3584.16 115
3584.29 111
3584.43 107
3584.57 105
3584.71 104
3584.84 102
3584.98 99
3585.12 95
3585.26 89
3585.39 81
3585.53 71
3585.67 60
3585.80 47
3585.94 33
3586.08 20
3586.22 8
3586.35 0
3586.49 0
3586.63 0
3586.76 0
3586.90 0
3587.04 0
3587.18 0
3587.31 0
3587.45 0
3587.59 20
3587.73 46
3587.86 71
3588.00 92
3588.14 109
3588.27 119
3588.41 123
3588.55 122
3588.69 118
3588.82 112
3588.96 105
3589.10 97
3589.24 86
3589.37 74
3589.51 61
3589.65 47
3589.78 34
3589.92 22
3590.06 15
3590.20 12
3590.33 13
3590.47 20
3590.61 31
3590.75 45
3590.88 60
3591.02 74
3591.16 85
3591.30 94
3591.43 99
3591.57 102
3591.71 101
3591.84 100
3591.98 97
3592.12 95
3592.26 92
3592.39 90
3592.53 90
3592.67 91
3592.81 96
3592.94 102
3593.08 111
3593.22 120
3593.36 128
3593.49 133
3593.63 136
3593.77 135
3593.91 131
3594.04 124
3594.18 116
3594.32 105
3594.45 94
3594.59 81
3594.73 68
3594.87 57
3595.00 50
3595.14 47
3595.28 51
3595.42 59
3595.55 70
3595.69 81
3595.83 88
3595.97 90
3596.10 88
3596.24 81
3596.38 74
3596.52 68
3596.65 66
3596.79 68
3596.93 74
3597.07 83
3597.20 94
3597.34 107
3597.48 120
3597.62 133
3597.75 145
3597.89 154
3598.03 159
3598.17 161
3598.30 159
3598.44 157
3598.58 156
3598.72 157
3598.85 161
3598.99 169
3599.13 178
3599.27 186
3599.40 191
3599.54 192
3599.68 192
3599.82 191
3599.95 193
3600.09 199
3600.23 209
3600.37 222
3600.50 235
3600.64 244
3600.78 248
3600.92 245
3601.05 234
3601.19 218
3601.33 198
3601.47 175
3601.60 152
3601.74 130
3601.88 109
3602.02 90
3602.15 76
3602.29 69
3602.43 69
3602.57 79
3602.70 98
3602.84 123
3602.98 152
3603.12 180
3603.25 202
3603.39 215
3603.53 215
3603.67 201
3603.80 175
3603.94 139
3604.08 99
3604.22 59
3604.35 24
3604.49 0
3604.63 0
3604.77 0
3604.90 0
3605.04 0
3605.18 4
3605.32 13
3605.45 17
3605.59 16
3605.73 9
3605.87 1
3606.01 0
3606.14 0
3606.28 0
3606.42 15
3606.56 37
3606.69 63
3606.83 91
3606.97 116
3607.11 138
3607.24 154
3607.38 164
3607.52 169
3607.66 170
3607.79 166
3607.93 161
3608.07 153
3608.21 146
3608.35 140
3608.48 136
3608.62 134
3608.76 134
3608.90 134
3609.03 132
3609.17 128
3609.31 120
3609.45 109
3609.58 97
3609.72 85
3609.86 74
3610.00 64
3610.14 56
3610.27 48
3610.41 40
3610.55 28
3610.69 14
3610.82 0
3610.96 0
3611.10 0
3611.24 0
3611.37 0
3611.51 0
3611.65 0
3611.79 0
3611.93 6
3612.06 18
3612.20 25
3612.34 28
3612.48 27
3612.61 24
3612.75 20
3612.89 19
3613.03 21
3613.16 29
3613.30 41
3613.44 59
3613.58 81
3613.72 104
3613.85 127
3613.99 147
3614.13 163
3614.27 175
3614.40 182
3614.54 184
3614.68 182
3614.82 177
3614.96 170
3615.09 162
3615.23 152
3615.37 142
3615.51 131
3615.64 122
3615.78 115
3615.92 113
3616.06 117
3616.20 128
3616.33 147
3616.47 169
3616.61 193
3616.75 214
3616.89 231
3617.02 241
3617.16 245
3617.30 246
3617.44 245
3617.57 245
3617.71 246
3617.85 247
3617.99 248
3618.13 245
3618.26 236
3618.40 223
3618.54 205
3618.68 185
3618.82 166
3618.95 152
3619.09 141
3619.23 137
3619.37 136
3619.50 137
3619.64 139
3619.78 141
3619.92 143
3620.06 147
3620.19 154
3620.33 167
3620.47 183
3620.61 204
3620.75 225
3620.88 242
3621.02 253
3621.16 256
3621.30 249
3621.43 235
3621.57 215
3621.71 193
3621.85 170
3621.99 151
3622.12 135
3622.26 124
3622.40 118
3622.54 117
3622.68 119
3622.81 124
3622.95 131
3623.09 139
3623.23 148
3623.37 159
3623.50 171
3623.64 185
3623.78 200
3623.92 215
3624.06 230
3624.19 243
3624.33 253
3624.47 258
3624.61 259
3624.75 254
3624.88 246
3625.02 233
3625.16 218
3625.30 202
3625.44 188
3625.57 176
3625.71 168
3625.85 165
3625.99 165
3626.13 170
3626.26 176
3626.40 182
3626.54 186
3626.68 188
3626.82 188
3626.95 185
3627.09 181
3627.23 179
3627.37 178
3627.51 180
3627.64 185
3627.78 191
3627.92 199
3628.06 205
3628.20 207
3628.33 205
3628.47 198
3628.61 187
3628.75 173
3628.89 158
3629.02 144
3629.16 132
3629.30 124
3629.44 119
3629.58 117
3629.71 119
3629.85 125
3629.99 134
3630.13 147
3630.27 162
3630.40 180
3630.54 198
3630.68 215
3630.82 227
3630.96 234
3631.10 235
3631.23 230
3631.37 222
3631.51 212
3631.65 203
3631.79 193
3631.92 182
3632.06 169
3632.20 152
3632.34 130
3632.48 102
3632.61 70
3632.75 38
3632.89 9
3633.03 0
3633.17 0
3633.31 0
3633.44 0
3633.58 0
3633.72 0
3633.86 0
3634.00 0
3634.13 0
3634.27 13
3634.41 29
3634.55 48
3634.69 70
3634.82 93
3634.96 116
3635.10 139
3635.24 160
3635.38 179
3635.52 194
3635.65 204
3635.79 209
3635.93 207
3636.07 199
3636.21 186
3636.34 172
3636.48 157
3636.62 147
3636.76 142
3636.90 143
3637.04 151
3637.17 165
3637.31 184
3637.45 205
3637.59 226
3637.73 246
3637.86 262
3638.00 272
3638.14 275
3638.28 269
3638.42 255
3638.56 235
3638.69 213
3638.83 190
3638.97 171
3639.11 157
3639.25 151
3639.39 151
3639.52 158
3639.66 169
3639.80 182
3639.94 194
3640.08 203
3640.22 208
3640.35 208
3640.49 204
3640.63 198
3640.77 193
3640.91 190
3641.04 191
3641.18 196
3641.32 204
3641.46 213
3641.60 221
3641.74 225
3641.87 224
3642.01 216
3642.15 203
3642.29 184
3642.43 163
3642.57 140
3642.70 118
3642.84 102
3642.98 92
3643.12 89
3643.26 93
3643.40 102
3643.53 114
3643.67 126
3643.81 134
3643.95 138
3644.09 137
3644.23 133
3644.36 128
3644.50 125
3644.64 125
3644.78 130
3644.92 142
3645.06 157
3645.19 175
3645.33 194
3645.47 213
3645.61 229
3645.75 242
3645.89 251
3646.02 255
3646.16 253
3646.30 245
3646.44 229
3646.58 208
3646.72 181
3646.86 151
3646.99 122
3647.13 94
3647.27 71
3647.41 55
3647.55 44
3647.69 39
3647.82 39
3647.96 42
3648.10 45
3648.24 49
3648.38 50
3648.52 49
3648.65 43
3648.79 35
3648.93 23
3649.07 9
3649.21 0
3649.35 0
3649.49 0
3649.62 0
3649.76 0
3649.90 0
3650.04 0
3650.18 0
3650.32 5
3650.45 23
3650.59 41
3650.73 60
3650.87 77
3651.01 94
3651.15 109
3651.29 123
3651.42 136
3651.56 148
3651.70 159
3651.84 168
3651.98 174
3652.12 178
3652.25 179
3652.39 179
3652.53 178
3652.67 176
3652.81 173
3652.95 168
3653.09 161
3653.22 151
3653.36 136
3653.50 118
3653.64 97
3653.78 75
3653.92 53
3654.06 32
3654.19 16
3654.33 4
3654.47 0
3654.61 0
3654.75 2
3654.89 11
3655.02 23
3655.16 37
3655.30 51
3655.44 64
3655.58 75
3655.72 84
3655.86 90
3655.99 94
3656.13 96
3656.27 96
3656.41 96
3656.55 96
3656.69 95
3656.83 95
3656.96 93
3657.10 89
3657.24 80
3657.38 67
3657.52 50
3657.66 30
3657.80 10
3657.94 0
3658.07 0
3658.21 0
3658.35 0
3658.49 0
3658.63 0
3658.77 0
3658.91 4
3659.04 12
3659.18 17
3659.32 21
3659.46 22
3659.60 22
3659.74 19
3659.88 17
3660.01 14
3660.15 13
3660.29 14
3660.43 17
3660.57 23
3660.71 29
3660.85 35
3660.98 39
3661.12 40
3661.26 37
3661.40 31
3661.54 24
3661.68 19
3661.82 16
3661.96 18
3662.09 25
3662.23 34
3662.37 44
3662.51 54
3662.65 62
3662.79 67
3662.93 70
3663.07 73
3663.20 75
3663.34 80
3663.48 86
3663.62 93
3663.76 102
3663.90 110
3664.04 118
3664.17 123
3664.31 127
3664.45 129
3664.59 130
3664.73 130
3664.87 130
3665.01 129
3665.15 128
3665.28 124
3665.42 119
3665.56 111
3665.70 100
3665.84 86
3665.98 70
3666.12 51
3666.26 33
3666.39 14
3666.53 0
3666.67 0
3666.81 0
3666.95 0
3667.09 0
3667.23 0
3667.37 14
3667.51 32
3667.64 49
3667.78 63
3667.92 71
3668.06 75
3668.20 74
3668.34 70
3668.48 65
3668.62 60
3668.75 56
3668.89 52
3669.03 49
3669.17 45
3669.31 41
3669.45 39
3669.59 40
3669.73 43
3669.86 49
3670.00 57
3670.14 66
3670.28 74
3670.42 81
3670.56 86
3670.70 93
3670.84 102
3670.98 115
3671.11 131
3671.25 149
3671.39 167
3671.53 183
3671.67 196
3671.81 205
3671.95 210
3672.09 213
3672.23 213
3672.36 212
3672.50 208
3672.64 201
3672.78 191
3672.92 179
3673.06 163
3673.20 147
3673.34 130
3673.48 115
3673.61 104
3673.75 97
3673.89 95
3674.03 99
3674.17 105
3674.31 114
3674.45 122
3674.59 127
3674.73 126
3674.86 119
3675.00 108
3675.14 95
3675.28 82
3675.42 73
3675.56 70
3675.70 74
3675.84 85
3675.98 98
3676.11 112
3676.25 125
3676.39 135
3676.53 143
3676.67 149
3676.81 152
3676.95 152
3677.09 150
3677.23 145
3677.37 138
3677.50 130
3677.64 124
3677.78 121
3677.92 123
3678.06 130
3678.20 138
3678.34 146
3678.48 150
3678.62 149
3678.76 143
3678.89 134
3679.03 124
3679.17 114
3679.31 107
3679.45 101
3679.59 95
3679.73 87
3679.87 77
3680.01 63
3680.15 47
3680.28 30
3680.42 14
3680.56 0
3680.70 0
3680.84 0
3680.98 0
3681.12 0
3681.26 0
3681.40 0
3681.54 0
3681.67 0
3681.81 9
3681.95 34
3682.09 62
3682.23 92
3682.37 120
3682.51 143
3682.65 158
3682.79 165
3682.93 165
3683.07 158
3683.20 150
3683.34 142
3683.48 137
3683.62 137
3683.76 140
3683.90 146
3684.04 151
3684.18 155
3684.32 155
3684.46 152
3684.60 147
3684.73 141
3684.87 137
3685.01 135
3685.15 137
3685.29 143
3685.43 151
3685.57 161
3685.71 170
3685.85 177
3685.99 182
3686.13 184
3686.27 183
3686.40 178
3686.54 172
3686.68 165
3686.82 159
3686.96 155
3687.10 157
3687.24 163
3687.38 176
3687.52 194
3687.66 215
3687.80 235
3687.93 253
3688.07 268
3688.21 278
3688.35 284
3688.49 286
3688.63 286
3688.77 283
3688.91 277
3689.05 267
3689.19 255
3689.33 241
3689.47 227
3689.61 214
3689.74 205
3689.88 200
3690.02 197
3690.16 196
3690.30 194
3690.44 188
3690.58 178
3690.72 164
3690.86 145
3691.00 125
3691.14 106
3691.28 92
3691.42 84
3691.55 82
3691.69 87
3691.83 98
3691.97 114
3692.11 131
3692.25 147
3692.39 161
3692.53 173
3692.67 182
3692.81 187
3692.95 191
3693.09 193
3693.23 194
3693.36 193
3693.50 189
3693.64 180
3693.78 167
3693.92 150
3694.06 131
3694.20 114
3694.34 101
3694.48 94
3694.62 95
3694.76 101
3694.90 109
3695.04 116
3695.18 118
3695.31 115
3695.45 108
3695.59 98
3695.73 88
3695.87 82
3696.01 79
3696.15 80
3696.29 83
3696.43 86
3696.57 89
3696.71 90
3696.85 90
3696.99 90
3697.13 90
3697.27 92
3697.40 97
3697.54 104
3697.68 113
3697.82 122
3697.96 132
3698.10 139
3698.24 144
3698.38 147
3698.52 148
3698.66 147
3698.80 145
3698.94 143
3699.08 140
3699.22 136
3699.36 132
3699.50 128
3699.63 123
3699.77 120
3699.91 119
3700.05 120
3700.19 122
3700.33 126
3700.47 130
3700.61 133
3700.75 134
3700.89 132
3701.03 129
3701.17 125
3701.31 122
3701.45 119
3701.59 117
3701.73 115
3701.87 113
3702.00 109
3702.14 102
3702.28 92
3702.42 80
3702.56 67
3702.70 57
3702.84 50
3702.98 48
3703.12 50
3703.26 56
3703.40 64
3703.54 71
3703.68 75
3703.82 75
3703.96 72
3704.10 66
3704.24 58
3704.38 50
3704.51 41
3704.65 34
3704.79 26
3704.93 19
3705.07 13
3705.21 7
3705.35 2
3705.49 0
3705.63 0
3705.77 0
3705.91 0
3706.05 0
3706.19 0
3706.33 0
3706.47 0
3706.61 0
3706.75 0
3706.89 2
3707.03 4
3707.17 8
3707.31 12
3707.44 17
3707.58 24
3707.72 33
3707.86 42
3708.00 51
3708.14 58
3708.28 63
3708.42 64
3708.56 64
3708.70 61
3708.84 57
3708.98 52
3709.12 48
3709.26 43
3709.40 40
3709.54 37
3709.68 36
3709.82 37
3709.96 41
3710.10 47
3710.24 53
3710.38 59
3710.52 64
3710.65 65
3710.79 63
3710.93 58
3711.07 50
3711.21 41
3711.35 32
3711.49 24
3711.63 19
3711.77 14
3711.91 10
3712.05 5
3712.19 0
3712.33 0
3712.47 0
3712.61 0
3712.75 0
3712.89 0
3713.03 0
3713.17 0
3713.31 12
3713.45 33
3713.59 55
3713.73 76
3713.87 95
3714.01 111
3714.15 124
3714.29 135
3714.42 144
3714.56 150
3714.70 153
3714.84 152
3714.98 145
3715.12 134
3715.26 119
3715.40 103
3715.54 88
3715.68 78
3715.82 72
3715.96 69
3716.10 69
3716.24 69
3716.38 67
3716.52 64
3716.66 61
3716.80 61
3716.94 66
3717.08 78
3717.22 95
3717.36 116
3717.50 135
3717.64 150
3717.78 156
3717.92 153
3718.06 142
3718.20 127
3718.34 111
3718.48 98
3718.62 88
3718.76 81
3718.90 77
3719.04 74
3719.18 71
3719.31 68
3719.45 66
3719.59 67
3719.73 71
3719.87 79
3720.01 89
3720.15 99
3720.29 107
3720.43 109
3720.57 107
3720.71 99
3720.85 89
3720.99 78
3721.13 71
3721.27 68
3721.41 72
3721.55 81
3721.69 93
3721.83 105
3721.97 113
3722.11 113
3722.25 104
3722.39 85
3722.53 60
3722.67 32
3722.81 6
3722.95 0
3723.09 0
3723.23 0
3723.37 0
3723.51 0
3723.65 19
3723.79 41
3723.93 63
3724.07 81
3724.21 95
3724.35 104
3724.49 109
3724.63 110
3724.77 109
3724.91 108
3725.05 108
3725.19 109
3725.33 111
3725.47 112
3725.61 112
3725.75 108
3725.89 101
3726.03 91
3726.17 80
3726.31 71
3726.45 64
3726.59 61
3726.73 60
3726.87 62
3727.01 65
3727.15 67
3727.29 65
3727.43 59
3727.57 49
3727.71 36
3727.85 20
3727.99 3
3728.13 0
3728.27 0
3728.41 0
3728.55 0
3728.68 0
3728.82 0
3728.96 13
3729.10 37
3729.24 61
3729.38 83
3729.52 99
3729.66 110
3729.80 113
3729.94 108
3730.08 98
3730.22 84
3730.36 67
3730.50 51
3730.64 36
3730.78 24
3730.92 15
3731.06 8
3731.20 1
3731.34 0
3731.48 0
3731.62 0
3731.76 0
3731.90 0
3732.04 0
3732.18 0
3732.32 1
3732.46 20
3732.60 38
3732.74 55
3732.88 69
3733.02 80
3733.16 89
3733.30 97
3733.44 107
3733.58 118
3733.72 130
3733.86 143
3734.00 155
3734.14 164
3734.28 169
3734.42 169
3734.56 163
3734.70 152
3734.84 138
3734.98 123
3735.12 109
3735.26 98
3735.41 91
3735.55 88
3735.69 90
3735.83 95
3735.97 102
3736.11 111
3736.25 118
3736.39 124
3736.53 126
3736.67 125
3736.81 120
3736.95 112
3737.09 102
3737.23 91
3737.37 80
3737.51 70
3737.65 62
3737.79 54
3737.93 46
3738.07 38
3738.21 29
3738.35 20
3738.49 12
3738.63 5
3738.77 0
3738.91 0
3739.05 0
3739.19 0
3739.33 0
3739.47 0
3739.61 0
3739.75 0
3739.89 0
3740.03 0
3740.17 11
3740.31 25
3740.45 41
3740.59 58
3740.73 73
3740.87 84
3741.01 92
3741.15 94
3741.29 92
3741.43 87
3741.57 81
3741.71 74
3741.85 67
3741.99 60
3742.13 54
3742.27 49
3742.41 44
3742.55 41
3742.69 39
3742.83 38
3742.97 38
3743.11 37
3743.25 34
3743.39 28
3743.53 20
3743.67 10
3743.81 0
3743.95 0
3744.09 0
3744.23 0
3744.37 0
3744.51 0
3744.65 0
3744.80 2
3744.94 16
3745.08 30
3745.22 43
3745.36 54
3745.50 63
3745.64 71
3745.78 78
3745.92 83
3746.06 88
3746.20 91
3746.34 93
3746.48 93
3746.62 92
3746.76 90
3746.90 90
3747.04 90
3747.18 91
3747.32 91
3747.46 91
3747.60 87
3747.74 81
3747.88 72
3748.02 60
3748.16 47
3748.30 34
3748.44 23
3748.58 14
3748.72 9
3748.86 8
3749.00 10
3749.14 14
3749.28 17
3749.42 18
3749.56 15
3749.71 7
3749.85 0
3749.99 0
3750.13 0
3750.27 0
3750.41 0
3750.55 0
3750.69 9
3750.83 32
3750.97 57
3751.11 80
3751.25 99
3751.39 112
3751.53 121
3751.67 124
3751.81 122
3751.95 116
3752.09 107
3752.23 96
3752.37 82
3752.51 68
3752.65 54
3752.79 42
3752.93 34
3753.07 30
3753.21 32
3753.35 38
3753.50 48
3753.64 59
3753.78 69
3753.92 77
3754.06 81
3754.20 80
3754.34 73
3754.48 62
3754.62 46
3754.76 29
3754.90 12
3755.04 0
3755.18 0
3755.32 0
3755.46 0
3755.60 6
3755.74 20
3755.88 36
3756.02 51
3756.16 65
3756.30 78
3756.44 89
3756.58 98
3756.73 105
3756.87 109
3757.01 109
3757.15 105
3757.29 98
3757.43 88
3757.57 78
3757.71 69
3757.85 62
3757.99 57
3758.13 54
3758.27 53
3758.41 54
3758.55 57
3758.69 62
3758.83 71
3758.97 84
3759.11 101
3759.25 119
3759.39 137
3759.53 152
3759.68 162
3759.82 165
3759.96 160
3760.10 149
3760.24 133
3760.38 115
3760.52 97
3760.66 83
3760.80 73
3760.94 68
3761.08 69
3761.22 73
3761.36 80
3761.50 87
3761.64 89
3761.78 86
3761.92 76
3762.06 59
3762.21 38
3762.35 16
3762.49 0
3762.63 0
3762.77 0
3762.91 0
3763.05 0
3763.19 0
3763.33 0
3763.47 4
3763.61 8
3763.75 10
3763.89 11
3764.03 12
3764.17 14
3764.31 15
3764.45 16
3764.60 17
3764.74 20
3764.88 24
3765.02 30
3765.16 38
3765.30 47
3765.44 57
3765.58 67
3765.72 77
3765.86 86
3766.00 96
3766.14 106
3766.28 116
3766.42 126
3766.56 135
3766.70 143
3766.85 150
3766.99 155
3767.13 161
3767.27 166
3767.41 172
3767.55 178
3767.69 185
3767.83 192
3767.97 198
3768.11 202
3768.25 203
3768.39 200
3768.53 192
3768.67 182
3768.81 170
3768.96 157
3769.10 147
3769.24 138
3769.38 132
3769.52 128
3769.66 124
3769.80 118
3769.94 112
3770.08 104
3770.22 95
3770.36 86
3770.50 77
3770.64 68
3770.78 60
3770.93 51
3771.07 42
3771.21 31
3771.35 19
3771.49 7
3771.63 0
3771.77 0
3771.91 0
3772.05 0
3772.19 0
3772.33 0
3772.47 0
3772.61 0
3772.75 3
3772.90 14
3773.04 27
3773.18 42
3773.32 60
3773.46 79
3773.60 100
3773.74 121
3773.88 139
3774.02 153
3774.16 163
3774.30 171
3774.44 177
3774.59 184
3774.73 193
3774.87 202
3775.01 210
3775.15 215
3775.29 215
3775.43 208
3775.57 196
3775.71 179
3775.85 161
3775.99 143
3776.13 128
3776.27 116
3776.42 108
3776.56 104
3776.70 103
3776.84 105
3776.98 110
3777.12 118
3777.26 128
3777.40 138
3777.54 147
3777.68 154
3777.82 157
3777.97 155
3778.11 148
3778.25 136
3778.39 121
3778.53 105
3778.67 90
3778.81 79
3778.95 71
3779.09 68
3779.23 70
3779.37 77
3779.51 87
3779.66 97
3779.80 105
3779.94 109
3780.08 110
3780.22 106
3780.36 98
3780.50 90
3780.64 82
3780.78 77
3780.92 75
3781.06 77
3781.21 80
3781.35 86
3781.49 92
3781.63 98
3781.77 106
3781.91 114
3782.05 122
3782.19 130
3782.33 138
3782.47 142
3782.61 141
3782.76 137
3782.90 129
3783.04 119
3783.18 110
3783.32 101
3783.46 96
3783.60 93
3783.74 92
3783.88 92
3784.02 92
3784.17 91
3784.31 89
3784.45 87
3784.59 84
3784.73 82
3784.87 80
3785.01 78
3785.15 76
3785.29 71
3785.43 63
3785.58 52
3785.72 40
3785.86 26
3786.00 12
3786.14 0
3786.28 0
3786.42 0
3786.56 0
3786.70 0
3786.84 0
3786.99 8
3787.13 15
3787.27 21
3787.41 27
3787.55 33
3787.69 41
3787.83 49
3787.97 58
3788.11 67
3788.25 73
3788.40 75
3788.54 73
3788.68 65
3788.82 55
3788.96 42
3789.10 29
3789.24 17
3789.38 8
3789.52 1
3789.67 0
3789.81 0
3789.95 0
3790.09 0
3790.23 0
3790.37 0
3790.51 0
3790.65 0
3790.79 3
3790.94 17
3791.08 33
3791.22 47
3791.36 60
3791.50 70
3791.64 76
3791.78 80
3791.92 80
3792.06 78
3792.21 76
3792.35 72
3792.49 69
3792.63 66
3792.77 66
3792.91 69
3793.05 76
3793.19 86
3793.33 98
3793.48 109
3793.62 117
3793.76 120
3793.90 117
3794.04 111
3794.18 103
3794.32 97
3794.46 96
3794.60 99
3794.75 107
3794.89 117
3795.03 124
3795.17 127
3795.31 124
3795.45 114
3795.59 98
3795.73 77
3795.88 55
3796.02 33
3796.16 13
3796.30 0
3796.44 0
3796.58 0
3796.72 0
3796.86 0
3797.01 0
3797.15 0
3797.29 0
3797.43 4
3797.57 15
3797.71 24
3797.85 33
3797.99 41
3798.13 49
3798.28 57
3798.42 63
3798.56 68
3798.70 71
3798.84 74
3798.98 77
3799.12 83
3799.26 93
3799.41 106
3799.55 122
3799.69 137
3799.83 149
3799.97 156
3800.11 158
3800.25 154
3800.39 145
3800.54 134
3800.68 122
3800.82 112
3800.96 103
3801.10 97
3801.24 94
3801.38 93
3801.53 95
3801.67 96
3801.81 96
3801.95 94
3802.09 89
3802.23 80
3802.37 67
3802.51 52
3802.66 35
3802.80 20
3802.94 7
3803.08 0
3803.22 0
3803.36 0
3803.50 0
3803.64 0
3803.79 0
3803.93 0
3804.07 0
3804.21 0
3804.35 0
3804.49 6
3804.63 19
3804.78 37
3804.92 59
3805.06 82
3805.20 104
3805.34 122
3805.48 135
3805.62 141
3805.77 142
3805.91 139
3806.05 134
3806.19 128
3806.33 123
3806.47 118
3806.61 113
3806.76 107
3806.90 99
3807.04 88
3807.18 74
3807.32 61
3807.46 48
3807.60 36
3807.74 26
3807.89 17
3808.03 9
3808.17 1
3808.31 0
3808.45 0
3808.59 0
3808.73 0
3808.88 0
3809.02 7
3809.16 13
3809.30 16
3809.44 14
3809.58 9
3809.72 2
3809.87 0
3810.01 0
3810.15 0
3810.29 0
3810.43 0
3810.57 2
3810.72 8
3810.86 14
3811.00 19
3811.14 25
3811.28 33
3811.42 41
3811.56 49
3811.71 57
3811.85 62
3811.99 63
3812.13 61
3812.27 54
3812.41 44
3812.55 32
3812.70 19
3812.84 7
3812.98 0
3813.12 0
3813.26 0
3813.40 0
3813.55 11
3813.69 26
3813.83 42
3813.97 58
3814.11 70
3814.25 78
3814.39 82
3814.54 83
3814.68 83
3814.82 82
3814.96 82
3815.10 81
3815.24 80
3815.39 78
3815.53 73
3815.67 64
3815.81 53
3815.95 41
3816.09 28
3816.23 18
3816.38 11
3816.52 6
3816.66 6
3816.80 8
3816.94 11
3817.08 16
3817.23 21
3817.37 28
3817.51 37
3817.65 47
3817.79 61
3817.93 76
3818.08 93
3818.22 111
3818.36 127
3818.50 141
3818.64 153
3818.78 163
3818.92 172
3819.07 180
3819.21 185
3819.35 187
3819.49 185
3819.63 177
3819.77 165
3819.92 149
3820.06 131
3820.20 116
3820.34 103
3820.48 95
3820.62 91
3820.77 92
3820.91 93
3821.05 96
3821.19 97
3821.33 98
3821.47 97
3821.62 96
3821.76 97
3821.90 100
3822.04 107
3822.18 118
3822.32 133
3822.47 152
3822.61 171
3822.75 189
3822.89 203
3823.03 212
3823.17 216
3823.32 216
3823.46 213
3823.60 209
3823.74 206
3823.88 204
3824.02 203
3824.17 202
3824.31 199
3824.45 193
3824.59 185
3824.73 176
3824.88 166
3825.02 158
3825.16 152
3825.30 150
3825.44 150
3825.58 152
3825.73 154
3825.87 154
3826.01 152
3826.15 148
3826.29 141
3826.43 133
3826.58 123
3826.72 113
3826.86 103
3827.00 92
3827.14 81
3827.28 71
3827.43 64
3827.57 60
3827.71 59
3827.85 63
3827.99 70
3828.14 81
3828.28 93
3828.42 105
3828.56 117
3828.70 126
3828.84 134
3828.99 138
3829.13 139
3829.27 136
3829.41 127
3829.55 114
3829.70 96
3829.84 77
3829.98 56
3830.12 37
3830.26 21
3830.40 9
3830.55 2
3830.69 0
3830.83 0
3830.97 2
3831.11 5
3831.26 8
3831.40 11
3831.54 15
3831.68 19
3831.82 24
3831.97 28
3832.11 30
3832.25 30
3832.39 25
3832.53 17
3832.67 7
3832.82 0
3832.96 0
3833.10 0
3833.24 0
3833.38 0
3833.53 0
3833.67 0
3833.81 0
3833.95 5
3834.09 16
3834.24 26
3834.38 34
3834.52 39
3834.66 41
3834.80 40
3834.94 38
3835.09 34
3835.23 30
3835.37 28
3835.51 26
3835.65 26
3835.80 27
3835.94 28
3836.08 30
3836.22 31
3836.36 32
3836.51 33
3836.65 33
3836.79 33
3836.93 34
3837.07 34
3837.22 34
3837.36 35
3837.50 34
3837.64 31
3837.78 26
3837.93 19
3838.07 12
3838.21 5
3838.35 2
3838.49 2
3838.64 8
3838.78 19
3838.92 34
3839.06 53
3839.20 75
3839.35 97
3839.49 118
3839.63 135
3839.77 147
3839.91 153
3840.06 152
3840.20 145
3840.34 136
3840.48 125
3840.62 115
3840.77 105
3840.91 96
3841.05 86
3841.19 74
3841.33 59
3841.48 43
3841.62 29
3841.76 19
3841.90 16
3842.04 22
3842.19 37
3842.33 58
3842.47 83
3842.61 109
3842.75 132
3842.90 150
3843.04 162
3843.18 167
3843.32 167
3843.46 161
3843.61 154
3843.75 147
3843.89 142
3844.03 139
3844.17 138
3844.32 139
3844.46 140
3844.60 141
3844.74 142
3844.89 142
3845.03 143
3845.17 147
3845.31 151
3845.45 155
3845.60 157
3845.74 156
3845.88 150
3846.02 140
3846.16 126
3846.31 112
3846.45 97
3846.59 86
3846.73 76
3846.88 69
3847.02 64
3847.16 60
3847.30 57
3847.44 54
3847.59 52
3847.73 52
3847.87 52
3848.01 54
3848.15 58
3848.30 65
3848.44 75
3848.58 89
3848.72 105
3848.87 122
3849.01 139
3849.15 154
3849.29 164
3849.43 171
3849.58 172
3849.72 169
3849.86 163
3850.00 154
3850.14 144
3850.29 133
3850.43 122
3850.57 113
3850.71 104
3850.86 98
3851.00 93
3851.14 87
3851.28 81
3851.42 74
3851.57 65
3851.71 54
3851.85 44
3851.99 35
3852.14 28
3852.28 24
3852.42 22
3852.56 20
3852.70 18
3852.85 13
3852.99 7
3853.13 0
3853.27 0
3853.42 0
3853.56 0
3853.70 0
3853.84 0
3853.99 0
3854.13 1
3854.27 20
3854.41 40
3854.55 60
3854.70 77
3854.84 90
3854.98 97
3855.12 98
3855.27 94
3855.41 87
3855.55 79
3855.69 70
3855.83 61
3855.98 55
3856.12 51
3856.26 51
3856.40 55
3856.55 63
3856.69 76
3856.83 94
3856.97 114
3857.12 136
3857.26 156
3857.40 174
3857.54 186
3857.69 194
3857.83 195
3857.97 189
3858.11 177
3858.25 160
3858.40 138
3858.54 111
3858.68 83
3858.82 55
3858.97 29
3859.11 6
3859.25 0
3859.39 0
3859.54 0
3859.68 0
3859.82 0
3859.96 0
3860.11 0
3860.25 3
3860.39 9
3860.53 14
3860.67 18
3860.82 21
3860.96 25
3861.10 28
3861.24 31
3861.39 33
3861.53 32
3861.67 30
3861.81 27
3861.96 22
3862.10 17
3862.24 13
3862.38 11
3862.53 12
3862.67 17
3862.81 26
3862.95 38
3863.10 51
3863.24 64
3863.38 75
3863.52 81
3863.67 84
3863.81 84
3863.95 83
3864.09 83
3864.24 86
3864.38 91
3864.52 99
3864.66 107
3864.81 116
3864.95 125
3865.09 135
3865.23 146
3865.38 157
3865.52 168
3865.66 176
3865.80 181
3865.95 180
3866.09 175
3866.23 167
3866.37 158
3866.52 151
3866.66 148
3866.80 149
3866.94 153
3867.09 159
3867.23 165
3867.37 169
3867.51 170
3867.66 168
3867.80 164
3867.94 156
3868.08 147
3868.23 138
3868.37 130
3868.51 125
3868.65 123
3868.80 125
3868.94 129
3869.08 135
3869.22 139
3869.37 140
3869.51 137
3869.65 130
3869.79 119
3869.94 107
3870.08 95
3870.22 85
3870.36 78
3870.51 76
3870.65 79
3870.79 87
3870.93 101
3871.08 119
3871.22 140
3871.36 160
3871.50 175
3871.65 183
3871.79 183
3871.93 176
3872.07 166
3872.22 154
3872.36 145
3872.50 140
3872.65 138
3872.79 140
3872.93 141
3873.07 140
3873.22 134
3873.36 124
3873.50 108
3873.64 88
3873.79 65
3873.93 40
3874.07 16
3874.21 0
3874.36 0
3874.50 0
3874.64 0
3874.78 0
3874.93 0
3875.07 0
3875.21 0
3875.36 11
3875.50 27
3875.64 40
3875.78 48
3875.93 50
3876.07 49
3876.21 45
3876.35 42
3876.50 41
3876.64 43
3876.78 50
3876.92 59
3877.07 69
3877.21 79
3877.35 87
3877.50 91
3877.64 92
3877.78 90
3877.92 86
3878.07 83
3878.21 80
3878.35 78
3878.49 79
3878.64 82
3878.78 86
3878.92 92
3879.07 98
3879.21 103
3879.35 106
3879.49 105
3879.64 100
3879.78 90
3879.92 76
3880.06 59
3880.21 40
3880.35 22
3880.49 6
3880.64 0
3880.78 0
3880.92 0
3881.06 0
3881.21 0
3881.35 0
3881.49 8
3881.63 23
3881.78 38
3881.92 53
3882.06 64
3882.21 72
3882.35 77
3882.49 78
3882.63 75
3882.78 72
3882.92 68
3883.06 66
3883.21 68
3883.35 72
3883.49 78
3883.63 84
3883.78 89
3883.92 90
3884.06 87
3884.21 81
3884.35 74
3884.49 69
3884.63 68
3884.78 73
3884.92 84
3885.06 100
3885.21 118
3885.35 136
3885.49 153
3885.63 166
3885.78 174
3885.92 178
3886.06 176
3886.21 168
3886.35 152
3886.49 132
3886.63 106
3886.78 78
3886.92 52
3887.06 28
3887.21 10
3887.35 0
3887.49 0
3887.63 0
3887.78 0
3887.92 0
3888.06 0
3888.21 0
3888.35 0
3888.49 0
3888.63 6
3888.78 14
3888.92 22
3889.06 29
3889.21 36
3889.35 42
3889.49 48
3889.63 55
3889.78 61
3889.92 66
3890.06 70
3890.21 71
3890.35 71
3890.49 69
3890.64 65
3890.78 61
3890.92 56
3891.06 53
3891.21 51
3891.35 51
3891.49 55
3891.64 61
3891.78 70
3891.92 81
3892.06 93
3892.21 103
3892.35 111
3892.49 117
3892.64 119
3892.78 120
3892.92 119
3893.07 118
3893.21 116
3893.35 113
3893.49 110
3893.64 106
3893.78 100
3893.92 94
3894.07 88
3894.21 83
3894.35 80
3894.50 79
3894.64 81
3894.78 85
3894.92 90
3895.07 98
3895.21 107
3895.35 118
3895.50 128
3895.64 137
3895.78 143
3895.93 145
3896.07 142
3896.21 135
3896.36 124
3896.50 112
3896.64 102
3896.78 94
3896.93 88
3897.07 82
3897.21 74
3897.36 63
3897.50 49
3897.64 34
3897.79 19
3897.93 7
3898.07 1
3898.21 1
3898.36 5
3898.50 10
3898.64 15
3898.79 16
3898.93 13
3899.07 6
3899.22 0
3899.36 0
3899.50 0
3899.65 0
3899.79 0
3899.93 0
3900.08 9
3900.22 27
3900.36 46
3900.50 64
3900.65 77
3900.79 84
3900.93 86
3901.08 83
3901.22 78
3901.36 72
3901.51 68
3901.65 66
3901.79 67
3901.94 71
3902.08 77
3902.22 85
3902.37 92
3902.51 101
3902.65 109
3902.80 116
3902.94 123
3903.08 128
3903.22 132
3903.37 133
3903.51 131
3903.65 126
3903.80 117
3903.94 108
3904.08 97
3904.23 89
3904.37 84
3904.51 85
3904.66 90
3904.80 101
3904.94 114
3905.09 130
3905.23 144
3905.37 156
3905.52 164
3905.66 170
3905.80 172
3905.95 173
3906.09 172
3906.23 171
3906.38 171
3906.52 172
3906.66 176
3906.80 183
3906.95 194
3907.09 208
3907.23 223
3907.38 237
3907.52 248
3907.66 253
3907.81 251
3907.95 243
3908.09 230
3908.24 214
3908.38 198
3908.52 183
3908.67 170
3908.81 158
3908.95 147
3909.10 135
3909.24 124
3909.38 114
3909.53 106
3909.67 102
3909.81 102
3909.96 107
3910.10 115
3910.24 124
3910.39 134
3910.53 143
3910.67 148
3910.82 150
3910.96 149
3911.10 144
3911.25 137
3911.39 130
3911.53 124
3911.68 122
3911.82 123
3911.96 128
3912.11 135
3912.25 143
3912.39 147
3912.54 148
3912.68 143
3912.82 133
3912.97 122
3913.11 111
3913.25 104
3913.40 101
3913.54 104
3913.68 111
3913.83 120
3913.97 130
3914.11 136
3914.26 139
3914.40 139
3914.54 136
3914.69 133
3914.83 131
3914.97 131
3915.12 135
3915.26 141
3915.40 147
3915.55 153
3915.69 156
3915.83 157
3915.98 153
3916.12 146
3916.26 137
3916.41 127
3916.55 116
3916.69 105
3916.84 96
3916.98 88
3917.12 83
3917.27 79
3917.41 75
3917.56 73
3917.70 70
3917.84 66
3917.99 62
3918.13 58
3918.27 56
3918.42 55
3918.56 58
3918.70 63
3918.85 69
3918.99 75
3919.13 79
3919.28 80
3919.42 78
3919.56 73
3919.71 68
3919.85 63
3919.99 61
3920.14 63
3920.28 68
3920.42 76
3920.57 85
3920.71 95
3920.85 105
3921.00 115
3921.14 123
3921.29 131
3921.43 139
3921.57 147
3921.72 155
3921.86 163
3922.00 170
3922.15 176
3922.29 181
3922.43 185
3922.58 188
3922.72 190
3922.86 190
3923.01 188
3923.15 182
3923.29 169
3923.44 149
3923.58 123
3923.73 91
3923.87 57
3924.01 25
3924.16 0
3924.30 0
3924.44 0
3924.59 0
3924.73 0
3924.87 0
3925.02 0
3925.16 0
3925.30 12
3925.45 22
3925.59 28
3925.74 30
3925.88 28
3926.02 26
3926.17 25
3926.31 27
3926.45 32
3926.60 41
3926.74 51
3926.88 60
3927.03 67
3927.17 71
3927.32 73
3927.46 73
3927.60 74
3927.75 77
3927.89 82
3928.03 90
3928.18 101
3928.32 114
3928.46 128
3928.61 143
3928.75 156
3928.89 166
3929.04 170
3929.18 167
3929.33 155
3929.47 136
3929.61 114
3929.76 93
3929.90 79
3930.04 73
3930.19 77
3930.33 89
3930.48 106
3930.62 125
3930.76 141
3930.91 152
3931.05 158
3931.19 159
3931.34 156
3931.48 151
3931.62 146
3931.77 141
3931.91 137
3932.06 134
3932.20 132
3932.34 131
3932.49 132
3932.63 134
3932.77 138
3932.92 145
3933.06 154
3933.21 166
3933.35 179
3933.49 190
3933.64 200
3933.78 206
3933.92 210
3934.07 213
3934.21 215
3934.36 216
3934.50 219
3934.64 221
3934.79 223
3934.93 223
3935.07 220
3935.22 214
3935.36 205
3935.51 192
3935.65 177
3935.79 160
3935.94 143
3936.08 126
3936.22 111
3936.37 101
3936.51 96
3936.66 96
3936.80 101
3936.94 109
3937.09 117
3937.23 124
3937.37 127
3937.52 127
3937.66 124
3937.81 118
3937.95 111
3938.09 104
3938.24 96
3938.38 89
3938.53 81
3938.67 74
3938.81 69
3938.96 65
3939.10 64
3939.24 65
3939.39 68
3939.53 74
3939.68 80
3939.82 88
3939.96 97
3940.11 107
3940.25 118
3940.39 131
3940.54 144
3940.68 157
3940.83 169
3940.97 178
3941.11 184
3941.26 189
3941.40 192
3941.55 196
3941.69 200
3941.83 206
3941.98 210
3942.12 212
3942.27 212
3942.41 208
3942.55 202
3942.70 195
3942.84 189
3942.98 185
3943.13 184
3943.27 185
3943.42 185
3943.56 185
3943.70 183
3943.85 181
3943.99 180
3944.14 182
3944.28 188
3944.42 198
3944.57 211
3944.71 225
3944.86 238
3945.00 247
3945.14 254
3945.29 258
3945.43 260
3945.58 263
3945.72 267
3945.86 272
3946.01 274
3946.15 272
3946.30 262
3946.44 244
3946.58 219
3946.73 189
3946.87 159
3947.02 132
3947.16 112
3947.30 100
3947.45 93
3947.59 91
3947.74 89
3947.88 87
3948.02 83
3948.17 78
3948.31 72
3948.46 67
3948.60 65
3948.74 66
3948.89 70
3949.03 75
3949.18 80
3949.32 84
3949.46 88
3949.61 91
3949.75 95
3949.90 101
3950.04 109
3950.18 120
3950.33 136
3950.47 154
3950.62 173
3950.76 191
3950.90 204
3951.05 212
3951.19 210
3951.34 198
3951.48 175
3951.62 145
3951.77 110
3951.91 74
3952.06 41
3952.20 16
3952.34 0
3952.49 0
3952.63 0
3952.78 0
3952.92 0
3953.06 0
3953.21 2
3953.35 2
3953.50 0
3953.64 0
3953.78 0
3953.93 0
3954.07 4
3954.22 12
3954.36 22
3954.51 36
3954.65 51
3954.79 66
3954.94 80
3955.08 90
3955.23 95
3955.37 94
3955.51 89
3955.66 81
3955.80 71
3955.95 63
3956.09 58
3956.23 59
3956.38 67
3956.52 82
3956.67 101
3956.81 124
3956.96 147
3957.10 166
3957.24 178
3957.39 181
3957.53 176
3957.68 163
3957.82 146
3957.96 128
3958.11 112
3958.25 102
3958.40 98
3958.54 101
3958.69 108
3958.83 117
3958.97 128
3959.12 141
3959.26 154
3959.41 168
3959.55 182
3959.70 197
3959.84 212
3959.98 228
3960.13 242
3960.27 253
3960.42 263
3960.56 268
3960.70 270
3960.85 268
3960.99 262
3961.14 252
3961.28 240
3961.43 228
3961.57 216
3961.71 206
3961.86 200
3962.00 197
3962.15 197
3962.29 200
3962.44 203
3962.58 205
3962.72 205
3962.87 202
3963.01 194
3963.16 181
3963.30 165
3963.45 147
3963.59 129
3963.73 112
3963.88 97
3964.02 87
3964.17 80
3964.31 76
3964.46 74
3964.60 71
3964.74 66
3964.89 58
3965.03 47
3965.18 35
3965.32 23
3965.47 14
3965.61 7
3965.75 4
3965.90 3
3966.04 2
3966.19 0
3966.33 0
3966.48 0
3966.62 0
3966.76 0
3966.91 0
3967.05 0
3967.20 5
3967.34 29
3967.49 58
3967.63 90
3967.77 123
3967.92 152
3968.06 176
3968.21 193
3968.35 202
3968.50 202
3968.64 194
3968.79 179
3968.93 159
3969.07 134
3969.22 110
3969.36 86
3969.51 67
3969.65 52
3969.80 42
3969.94 38
3970.08 39
3970.23 43
3970.37 50
3970.52 55
3970.66 59
3970.81 59
3970.95 54
3971.10 45
3971.24 31
3971.38 17
3971.53 4
3971.67 0
3971.82 0
3971.96 0
3972.11 3
3972.25 16
3972.40 30
3972.54 41
3972.68 48
3972.83 51
3972.97 50
3973.12 46
3973.26 42
3973.41 40
3973.55 43
3973.70 51
3973.84 63
3973.98 78
3974.13 96
3974.27 114
3974.42 131
3974.56 146
3974.71 156
3974.85 163
3975.00 166
3975.14 165
3975.28 161
3975.43 155
3975.57 148
3975.72 143
3975.86 138
3976.01 137
3976.15 139
3976.30 145
3976.44 156
3976.59 170
3976.73 188
3976.87 209
3977.02 229
3977.16 246
3977.31 260
3977.45 267
3977.60 267
3977.74 260
3977.89 246
3978.03 230
3978.18 211
3978.32 193
3978.46 178
3978.61 166
3978.75 157
3978.90 151
3979.04 146
3979.19 141
3979.33 136
3979.48 131
3979.62 124
3979.77 117
3979.91 109
3980.05 102
3980.20 94
3980.34 87
3980.49 82
3980.63 78
3980.78 77
3980.92 79
3981.07 84
3981.21 89
3981.36 94
3981.50 97
3981.64 96
3981.79 91
3981.93 82
3982.08 71
3982.22 60
3982.37 50
3982.51 42
3982.66 36
3982.80 32
3982.95 31
3983.09 33
3983.24 39
3983.38 48
3983.53 60
3983.67 74
3983.81 87
3983.96 98
3984.10 103
3984.25 102
3984.39 93
3984.54 78
3984.68 59
3984.83 39
3984.97 19
3985.12 4
3985.26 0
3985.41 0
3985.55 0
3985.69 0
3985.84 8
3985.98 23
3986.13 41
3986.27 61
3986.42 82
3986.56 103
3986.71 124
3986.85 143
3987.00 158
3987.14 170
3987.29 176
3987.43 179
3987.58 178
3987.72 174
3987.87 169
3988.01 164
3988.15 160
3988.30 155
3988.44 150
3988.59 144
3988.73 137
3988.88 128
3989.02 117
3989.17 104
3989.31 91
3989.46 80
3989.60 69
3989.75 61
3989.89 56
3990.04 52
3990.18 51
3990.33 49
3990.47 47
3990.62 42
3990.76 35
3990.91 26
3991.05 15
3991.19 5
3991.34 0
3991.48 0
3991.63 0
3991.77 0
3991.92 0
3992.06 0
3992.21 1
3992.35 3
3992.50 4
3992.64 4
3992.79 3
3992.93 1
3993.08 0
3993.22 0
3993.37 0
3993.51 0
3993.66 0
3993.80 0
3993.95 0
3994.09 0
3994.24 0
3994.38 3
3994.53 8
3994.67 15
3994.82 23
3994.96 35
3995.10 49
3995.25 68
3995.39 91
3995.54 116
3995.68 141
3995.83 164
3995.97 181
3996.12 190
3996.26 192
3996.41 188
3996.55 179
3996.70 167
3996.84 156
3996.99 146
3997.13 140
3997.28 139
3997.42 143
3997.57 153
3997.71 167
3997.86 184
3998.00 200
3998.15 213
3998.29 220
3998.44 222
3998.58 220
3998.73 214
3998.87 208
3999.02 203
3999.16 201
3999.31 202
3999.45 202
3999.60 203
3999.74 202
3999.89 200
4000.03 197
4000.18 195
4000.32 192
4000.47 191
4000.61 189
4000.76 185
4000.90 178
4001.05 167
4001.19 152
4001.34 136
4001.48 118
4001.63 103
4001.77 90
4001.92 81
4002.06 74
4002.21 67
4002.35 58
4002.50 46
4002.64 29
4002.79 9
4002.93 0
4003.08 0
4003.22 0
4003.37 0
4003.51 0
4003.66 0
4003.80 0
4003.95 0
4004.09 22
4004.24 50
4004.38 77
4004.53 102
4004.67 122
4004.82 137
4004.96 146
4005.11 150
4005.25 149
4005.40 144
4005.54 137
4005.69 129
4005.83 120
4005.98 111
4006.12 101
4006.27 91
4006.41 79
4006.56 66
4006.70 52
4006.85 37
4006.99 22
4007.14 9
4007.28 0
4007.43 0
4007.57 0
4007.72 0
4007.86 7
4008.01 19
4008.15 34
4008.30 49
4008.44 65
4008.59 79
4008.73 92
4008.88 102
4009.02 107
4009.17 107
4009.31 102
4009.46 93
4009.60 80
4009.75 67
4009.89 54
4010.04 43
4010.18 36
4010.33 32
4010.47 31
4010.62 31
4010.76 33
4010.91 35
4011.05 36
4011.20 37
4011.34 39
4011.49 42
4011.63 46
4011.78 52
4011.93 60
4012.07 68
4012.22 76
4012.36 84
4012.51 90
4012.65 92
4012.80 90
4012.94 84
4013.09 75
4013.23 64
4013.38 54
4013.52 46
4013.67 42
4013.81 43
4013.96 48
4014.10 54
4014.25 59
4014.39 61
4014.54 57
4014.68 48
4014.83 34
4014.97 19
4015.12 4
4015.26 0
4015.41 0
4015.55 0
4015.70 0
4015.85 0
4015.99 0
4016.14 0
4016.28 0
4016.43 4
4016.57 13
4016.72 24
4016.86 36
4017.01 49
4017.15 64
4017.30 80
4017.44 95
4017.59 110
4017.73 124
4017.88 136
4018.02 147
4018.17 156
4018.31 166
4018.46 174
4018.60 182
4018.75 188
4018.90 191
4019.04 192
4019.19 188
4019.33 182
4019.48 174
4019.62 168
4019.77 163
4019.91 162
4020.06 164
4020.20 170
4020.35 178
4020.49 185
4020.64 191
4020.78 194
4020.93 192
4021.07 185
4021.22 175
4021.37 162
4021.51 149
4021.66 140
4021.80 137
4021.95 142
4022.09 153
4022.24 168
4022.38 185
4022.53 200
4022.67 211
4022.82 217
4022.96 218
4023.11 215
4023.26 210
4023.40 204
4023.55 196
4023.69 188
4023.84 177
4023.98 165
4024.13 152
4024.27 140
4024.42 129
4024.56 122
4024.71 118
4024.85 116
4025.00 116
4025.14 117
4025.29 116
4025.44 114
4025.58 111
4025.73 108
4025.87 105
4026.02 104
4026.16 104
4026.31 107
4026.45 110
4026.60 114
4026.74 119
4026.89 122
4027.04 125
4027.18 127
4027.33 129
4027.47 130
4027.62 130
4027.76 128
4027.91 124
4028.05 119
4028.20 113
4028.34 107
4028.49 102
4028.64 97
4028.78 93
4028.93 89
4029.07 85
4029.22 82
4029.36 80
4029.51 80
4029.65 84
4029.80 91
4029.94 101
4030.09 114
4030.24 127
4030.38 140
4030.53 151
4030.67 159
4030.82 164
4030.96 165
4031.11 162
4031.25 157
4031.40 152
4031.54 146
4031.69 142
4031.84 140
4031.98 139
4032.13 139
4032.27 139
4032.42 139
4032.56 138
4032.71 138
4032.85 137
4033.00 138
4033.15 141
4033.29 146
4033.44 152
4033.58 159
4033.73 164
4033.87 167
4034.02 166
4034.16 162
4034.31 153
4034.46 143
4034.60 132
4034.75 122
4034.89 114
4035.04 109
4035.18 105
4035.33 101
4035.47 97
4035.62 92
4035.77 87
4035.91 84
4036.06 84
4036.20 88
4036.35 96
4036.49 109
4036.64 124
4036.78 137
4036.93 146
4037.08 149
4037.22 145
4037.37 134
4037.51 116
4037.66 92
4037.80 66
4037.95 38
4038.10 11
4038.24 0
4038.39 0
4038.53 0
4038.68 0
4038.82 0
4038.97 0
4039.11 0
4039.26 2
4039.41 13
4039.55 20
4039.70 27
4039.84 34
4039.99 43
4040.13 55
4040.28 71
4040.43 90
4040.57 108
4040.72 125
4040.86 138
4041.01 147
4041.15 151
4041.30 152
4041.45 148
4041.59 142
4041.74 135
4041.88 127
4042.03 117
4042.17 108
4042.32 99
4042.47 90
4042.61 80
4042.76 69
4042.90 58
4043.05 46
4043.19 37
4043.34 32
4043.49 31
4043.63 37
4043.78 49
4043.92 64
4044.07 80
4044.21 94
4044.36 105
4044.51 110
4044.65 111
4044.80 109
4044.94 106
4045.09 103
4045.23 104
4045.38 108
4045.53 117
4045.67 128
4045.82 140
4045.96 151
4046.11 160
4046.25 166
4046.40 169
4046.55 169
4046.69 170
4046.84 171
4046.98 174
4047.13 179
4047.28 184
4047.42 187
4047.57 186
4047.71 181
4047.86 171
4048.00 156
4048.15 138
4048.30 119
4048.44 103
4048.59 90
4048.73 84
4048.88 84
4049.02 89
4049.17 100
4049.32 114
4049.46 129
4049.61 143
4049.75 155
4049.90 165
4050.05 172
4050.19 177
4050.34 179
4050.48 177
4050.63 171
4050.77 161
4050.92 144
4051.07 123
4051.21 98
4051.36 70
4051.50 42
4051.65 16
4051.80 0
4051.94 0
4052.09 0
4052.23 0
4052.38 0
4052.53 0
4052.67 6
4052.82 25
4052.96 42
4053.11 57
4053.25 67
4053.40 76
4053.55 83
4053.69 91
4053.84 101
4053.98 112
4054.13 125
4054.28 138
4054.42 148
4054.57 156
4054.71 161
4054.86 164
4055.01 166
4055.15 167
4055.30 167
4055.44 166
4055.59 163
4055.74 159
4055.88 154
4056.03 147
4056.17 139
4056.32 131
4056.47 123
4056.61 115
4056.76 109
4056.90 105
4057.05 102
4057.20 100
4057.34 100
4057.49 99
4057.63 95
4057.78 88
4057.93 77
4058.07 62
4058.22 45
4058.36 28
4058.51 11
4058.65 0
4058.80 0
4058.95 0
4059.09 0
4059.24 0
4059.38 0
4059.53 0
4059.68 0
4059.82 2
4059.97 7
4060.12 11
4060.26 14
4060.41 17
4060.55 19
4060.70 20
4060.85 19
4060.99 17
4061.14 15
4061.28 12
4061.43 10
4061.58 10
4061.72 12
4061.87 19
4062.01 29
4062.16 42
4062.31 57
4062.45 72
4062.60 86
4062.74 95
4062.89 101
4063.04 103
4063.18 103
4063.33 104
4063.47 107
4063.62 114
4063.77 125
4063.91 140
4064.06 157
4064.20 173
4064.35 186
4064.50 196
4064.64 201
4064.79 202
4064.94 199
4065.08 195
4065.23 189
4065.37 183
4065.52 178
4065.67 174
4065.81 170
4065.96 166
4066.10 160
4066.25 153
4066.40 143
4066.54 130
4066.69 115
4066.83 98
4066.98 79
4067.13 60
4067.27 41
4067.42 23
4067.57 7
4067.71 0
4067.86 0
4068.00 0
4068.15 0
4068.30 0
4068.44 0
4068.59 0
4068.74 0
4068.88 14
4069.03 32
4069.17 53
4069.32 76
4069.47 99
4069.61 122
4069.76 142
4069.90 160
4070.05 176
4070.20 188
4070.34 198
4070.49 205
4070.64 210
4070.78 213
4070.93 215
4071.07 215
4071.22 214
4071.37 212
4071.51 208
4071.66 203
4071.81 195
4071.95 184
4072.10 171
4072.24 155
4072.39 136
4072.54 117
4072.68 97
4072.83 79
4072.98 63
4073.12 49
4073.27 38
4073.41 28
4073.56 19
4073.71 9
4073.85 0
4074.00 0
4074.15 0
4074.29 0
4074.44 0
4074.58 0
4074.73 0
4074.88 0
4075.02 4
4075.17 13
4075.32 19
4075.46 22
4075.61 23
4075.75 24
4075.90 27
4076.05 33
4076.19 42
4076.34 53
4076.49 65
4076.63 75
4076.78 83
4076.93 89
4077.07 92
4077.22 94
4077.36 96
4077.51 99
4077.66 103
4077.80 108
4077.95 114
4078.10 119
4078.24 124
4078.39 128
4078.53 129
4078.68 128
4078.83 125
4078.97 120
4079.12 112
4079.27 104
4079.41 98
4079.56 95
4079.71 99
4079.85 108
4080.00 124
4080.14 142
4080.29 159
4080.44 173
4080.58 180
4080.73 180
4080.88 173
4081.02 162
4081.17 151
4081.32 144
4081.46 143
4081.61 148
4081.76 159
4081.90 173
4082.05 188
4082.19 200
4082.34 209
4082.49 212
4082.63 212
4082.78 209
4082.93 205
4083.07 201
4083.22 198
4083.37 195
4083.51 192
4083.66 187
4083.81 181
4083.95 175
4084.10 169
4084.24 164
4084.39 160
4084.54 157
4084.68 153
4084.83 147
4084.98 136
4085.12 122
4085.27 105
4085.42 87
4085.56 72
4085.71 60
4085.86 54
4086.00 53
4086.15 55
4086.30 59
4086.44 64
4086.59 67
4086.73 70
4086.88 72
4087.03 74
4087.17 77
4087.32 81
4087.47 85
4087.61 91
4087.76 98
4087.91 108
4088.05 121
4088.20 138
4088.35 159
4088.49 182
4088.64 206
4088.79 227
4088.93 242
4089.08 249
4089.23 246
4089.37 236
4089.52 220
4089.67 200
4089.81 180
4089.96 161
4090.11 147
4090.25 137
4090.40 131
4090.54 130
4090.69 132
4090.84 136
4090.98 142
4091.13 146
4091.28 149
4091.42 149
4091.57 145
4091.72 138
4091.86 130
4092.01 123
4092.16 121
4092.30 126
4092.45 138
4092.60 158
4092.74 185
4092.89 214
4093.04 244
4093.18 270
4093.33 290
4093.48 302
4093.62 307
4093.77 304
4093.92 296
4094.06 284
4094.21 270
4094.36 258
4094.50 248
4094.65 241
4094.80 238
4094.94 239
4095.09 242
4095.24 246
4095.38 249
4095.53 250
4095.68 247
4095.82 242
4095.97 234
4096.12 224
4096.26 214
4096.41 203
4096.56 193
4096.70 184
4096.85 175
4097.00 168
4097.14 163
4097.29 162
4097.44 165
4097.58 174
4097.73 187
4097.88 205
4098.02 225
4098.17 246
4098.32 263
4098.46 273
4098.61 275
4098.76 269
4098.90 254
4099.05 234
4099.20 209
4099.34 186
4099.49 165
4099.64 148
4099.78 136
4099.93 129
4100.08 126
4100.22 127
4100.37 130
4100.52 135
4100.66 142
4100.81 150
4100.96 160
4101.10 168
4101.25 175
4101.40 179
4101.54 180
4101.69 178
4101.84 175
4101.99 171
4102.13 167
4102.28 164
4102.43 162
4102.57 158
4102.72 152
4102.87 143
4103.01 130
4103.16 115
4103.31 98
4103.45 81
4103.60 65
4103.75 51
4103.89 39
4104.04 29
4104.19 21
4104.33 13
4104.48 5
4104.63 0
4104.77 0
4104.92 0
4105.07 0
4105.21 0
4105.36 0
4105.51 0
4105.66 0
4105.80 0
4105.95 0
4106.10 2
4106.24 6
4106.39 13
4106.54 21
4106.68 32
4106.83 44
4106.98 58
4107.12 70
4107.27 82
4107.42 93
4107.56 104
4107.71 115
4107.86 127
4108.01 140
4108.15 154
4108.30 169
4108.45 184
4108.59 198
4108.74 212
4108.89 226
4109.03 240
4109.18 253
4109.33 264
4109.47 272
4109.62 277
4109.77 276
4109.91 270
4110.06 257
4110.21 239
4110.36 216
4110.50 192
4110.65 169
4110.80 149
4110.94 133
4111.09 124
4111.24 121
4111.38 123
4111.53 130
4111.68 140
4111.83 152
4111.97 164
4112.12 176
4112.27 185
4112.41 192
4112.56 196
4112.71 198
4112.85 198
4113.00 196
4113.15 194
4113.29 192
4113.44 189
4113.59 184
4113.74 176
4113.88 165
4114.03 151
4114.18 136
4114.32 121
4114.47 108
4114.62 100
4114.76 95
4114.91 93
4115.06 93
4115.21 94
4115.35 94
4115.50 95
4115.65 96
4115.79 98
4115.94 103
4116.09 110
4116.23 118
4116.38 127
4116.53 136
4116.68 143
4116.82 147
4116.97 149
4117.12 146
4117.26 140
4117.41 131
4117.56 120
4117.71 106
4117.85 93
4118.00 82
4118.15 75
4118.29 70
4118.44 69
4118.59 70
4118.73 71
4118.88 72
4119.03 73
4119.18 74
4119.32 76
4119.47 81
4119.62 88
4119.76 97
4119.91 106
4120.06 115
4120.21 123
4120.35 130
4120.50 134
4120.65 138
4120.79 140
4120.94 142
4121.09 142
4121.24 139
4121.38 131
4121.53 119
4121.68 102
4121.82 81
4121.97 57
4122.12 31
4122.27 7
4122.41 0
4122.56 0
4122.71 0
4122.85 0
4123.00 0
4123.15 0
4123.30 0
4123.44 0
4123.59 8
4123.74 27
4123.88 45
4124.03 62
4124.18 76
4124.33 87
4124.47 94
4124.62 99
4124.77 101
4124.91 102
4125.06 102
4125.21 103
4125.36 105
4125.50 108
4125.65 112
4125.80 116
4125.94 122
4126.09 127
4126.24 133
4126.39 137
4126.53 139
4126.68 141
4126.83 142
4126.97 142
4127.12 142
4127.27 142
4127.42 141
4127.56 138
4127.71 133
4127.86 124
4128.01 111
4128.15 98
4128.30 85
4128.45 75
4128.59 70
4128.74 70
4128.89 75
4129.04 84
4129.18 93
4129.33 102
4129.48 108
4129.63 114
4129.77 117
4129.92 120
4130.07 122
4130.21 122
4130.36 120
4130.51 114
4130.66 105
4130.80 93
4130.95 80
4131.10 68
4131.25 58
4131.39 52
4131.54 51
4131.69 53
4131.83 55
4131.98 56
4132.13 51
4132.28 41
4132.42 27
4132.57 10
4132.72 0
4132.87 0
4133.01 0
4133.16 5
4133.31 27
4133.46 56
4133.60 85
4133.75 111
4133.90 131
4134.04 143
4134.19 149
4134.34 149
4134.49 146
4134.63 141
4134.78 135
4134.93 129
4135.08 121
4135.22 112
4135.37 104
4135.52 97
4135.67 92
4135.81 91
4135.96 95
4136.11 102
4136.26 113
4136.40 127
4136.55 140
4136.70 153
4136.84 165
4136.99 174
4137.14 182
4137.29 187
4137.43 190
4137.58 189
4137.73 185
4137.88 177
4138.02 166
4138.17 155
4138.32 144
4138.47 138
4138.61 137
4138.76 142
4138.91 152
4139.06 166
4139.20 180
4139.35 195
4139.50 207
4139.65 218
4139.79 226
4139.94 233
4140.09 239
4140.24 242
4140.38 243
4140.53 242
4140.68 239
4140.83 234
4140.97 229
4141.12 223
4141.27 216
4141.42 207
4141.56 197
4141.71 185
4141.86 171
4142.01 158
4142.15 148
4142.30 144
4142.45 145
4142.60 152
4142.74 162
4142.89 175
4143.04 187
4143.19 194
4143.33 197
4143.48 195
4143.63 188
4143.78 181
4143.92 173
4144.07 168
4144.22 165
4144.37 166
4144.51 169
4144.66 172
4144.81 175
4144.96 177
4145.10 177
4145.25 177
4145.40 176
4145.55 175
4145.69 174
4145.84 172
4145.99 168
4146.14 161
4146.28 150
4146.43 136
4146.58 119
4146.73 103
4146.87 90
4147.02 81
4147.17 77
4147.32 78
4147.46 83
4147.61 90
4147.76 96
4147.91 99
4148.05 98
4148.20 92
4148.35 81
4148.50 66
4148.64 51
4148.79 37
4148.94 25
4149.09 19
4149.24 17
4149.38 20
4149.53 26
4149.68 33
4149.83 40
4149.97 46
4150.12 49
4150.27 52
4150.42 53
4150.56 53
4150.71 51
4150.86 48
4151.01 42
4151.15 33
4151.30 23
4151.45 12
4151.60 2
4151.75 0
4151.89 0
4152.04 0
4152.19 0
4152.34 1
4152.48 1
4152.63 0
4152.78 0
4152.93 0
4153.07 0
4153.22 0
4153.37 8
4153.52 25
4153.66 43
4153.81 61
4153.96 76
4154.11 87
4154.26 93
4154.40 97
4154.55 97
4154.70 93
4154.85 86
4154.99 75
4155.14 62
4155.29 49
4155.44 37
4155.59 28
4155.73 22
4155.88 19
4156.03 17
4156.18 12
4156.32 3
4156.47 0
4156.62 0
4156.77 0
4156.91 0
4157.06 0
4157.21 0
4157.36 0
4157.51 29
4157.65 59
4157.80 87
4157.95 110
4158.10 125
4158.24 132
4158.39 133
4158.54 129
4158.69 120
4158.84 109
4158.98 95
4159.13 80
4159.28 63
4159.43 46
4159.57 27
4159.72 10
4159.87 0
4160.02 0
4160.17 0
4160.31 0
4160.46 0
4160.61 10
4160.76 34
4160.91 61
4161.05 86
4161.20 105
4161.35 116
4161.50 118
4161.64 110
4161.79 97
4161.94 79
4162.09 62
4162.24 49
4162.38 42
4162.53 42
4162.68 47
4162.83 55
4162.97 66
4163.12 76
4163.27 84
4163.42 91
4163.57 98
4163.71 105
4163.86 113
4164.01 121
4164.16 127
4164.31 130
4164.45 128
4164.60 119
4164.75 104
4164.90 85
4165.05 64
4165.19 44
4165.34 28
4165.49 18
4165.64 15
4165.78 18
4165.93 27
4166.08 40
4166.23 56
4166.38 73
4166.52 88
4166.67 99
4166.82 104
4166.97 102
4167.12 94
4167.26 80
4167.41 63
4167.56 45
4167.71 29
4167.86 15
4168.00 3
4168.15 0
4168.30 0
4168.45 0
4168.60 0
4168.74 0
4168.89 0
4169.04 0
4169.19 0
4169.34 9
4169.48 27
4169.63 44
4169.78 59
4169.93 70
4170.08 79
4170.22 86
4170.37 93
4170.52 100
4170.67 105
4170.82 108
4170.96 108
4171.11 105
4171.26 99
4171.41 91
4171.56 82
4171.70 73
4171.85 66
4172.00 59
4172.15 55
4172.30 52
4172.44 51
4172.59 51
4172.74 52
4172.89 55
4173.04 60
4173.18 69
4173.33 80
4173.48 94
4173.63 109
4173.78 123
4173.92 135
4174.07 144
4174.22 150
4174.37 153
4174.52 156
4174.66 160
4174.81 166
4174.96 175
4175.11 185
4175.26 194
4175.40 202
4175.55 205
4175.70 204
4175.85 197
4176.00 187
4176.15 176
4176.29 167
4176.44 161
4176.59 160
4176.74 161
4176.89 166
4177.03 173
4177.18 178
4177.33 182
4177.48 183
4177.63 182
4177.77 180
4177.92 176
4178.07 172
4178.22 168
4178.37 164
4178.51 160
4178.66 156
4178.81 151
4178.96 146
4179.11 138
4179.26 128
4179.40 115
4179.55 99
4179.70 82
4179.85 65
4180.00 47
4180.14 30
4180.29 16
4180.44 4
4180.59 0
4180.74 0
4180.89 0
4181.03 0
4181.18 0
4181.33 0
4181.48 0
4181.63 0
4181.77 5
4181.92 20
4182.07 34
4182.22 47
4182.37 58
4182.52 68
4182.66 77
4182.81 85
4182.96 92
4183.11 99
4183.26 104
4183.40 106
4183.55 107
4183.70 105
4183.85 101
4184.00 96
4184.15 91
4184.29 85
4184.44 79
4184.59 73
4184.74 67
4184.89 62
4185.04 57
4185.18 55
4185.33 54
4185.48 56
4185.63 60
4185.78 67
4185.93 76
4186.07 86
4186.22 96
4186.37 106
4186.52 114
4186.67 121
4186.81 126
4186.96 129
4187.11 132
4187.26 135
4187.41 138
4187.56 144
4187.70 151
4187.85 160
4188.00 170
4188.15 180
4188.30 187
4188.45 190
4188.59 190
4188.74 185
4188.89 176
4189.04 165
4189.19 151
4189.34 137
4189.48 122
4189.63 106
4189.78 90
4189.93 74
4190.08 59
4190.23 48
4190.37 41
4190.52 39
4190.67 43
4190.82 52
4190.97 64
4191.12 79
4191.26 93
4191.41 105
4191.56 115
4191.71 122
4191.86 125
4192.01 123
4192.15 116
4192.30 105
4192.45 89
4192.60 69
4192.75 48
4192.90 28
4193.04 12
4193.19 1
4193.34 0
4193.49 0
4193.64 4
4193.79 15
4193.94 27
4194.08 39
4194.23 49
4194.38 59
4194.53 69
4194.68 79
4194.83 90
4194.97 103
4195.12 116
4195.27 127
4195.42 135
4195.57 138
4195.72 138
4195.86 135
4196.01 132
4196.16 131
4196.31 131
4196.46 135
4196.61 140
4196.76 145
4196.90 148
4197.05 149
4197.20 145
4197.35 140
4197.50 132
4197.65 124
4197.79 116
4197.94 109
4198.09 102
4198.24 96
4198.39 89
4198.54 82
4198.69 75
4198.83 69
4198.98 64
4199.13 63
4199.28 65
4199.43 72
4199.58 81
4199.73 93
4199.87 103
4200.02 109
4200.17 112
4200.32 111
4200.47 107
4200.62 103
4200.76 100
4200.91 100
4201.06 102
4201.21 108
4201.36 115
4201.51 121
4201.66 125
4201.80 126
4201.95 124
4202.10 119
4202.25 111
4202.40 102
4202.55 92
4202.70 83
4202.84 76
4202.99 72
4203.14 72
4203.29 76
4203.44 84
4203.59 94
4203.74 103
4203.88 109
4204.03 112
4204.18 110
4204.33 103
4204.48 94
4204.63 85
4204.78 79
4204.92 75
4205.07 76
4205.22 79
4205.37 83
4205.52 85
4205.67 85
4205.82 80
4205.97 72
4206.11 63
4206.26 53
4206.41 44
4206.56 37
4206.71 32
4206.86 30
4207.01 30
4207.15 31
4207.30 35
4207.45 39
4207.60 45
4207.75 51
4207.90 55
4208.05 56
4208.19 52
4208.34 43
4208.49 31
4208.64 16
4208.79 1
4208.94 0
4209.09 0
4209.24 0
4209.38 0
4209.53 0
4209.68 0
4209.83 0
4209.98 3
4210.13 9
4210.28 13
4210.43 17
4210.57 21
4210.72 24
4210.87 28
4211.02 30
4211.17 32
4211.32 34
4211.47 35
4211.61 35
4211.76 37
4211.91 38
4212.06 40
4212.21 41
4212.36 42
4212.51 41
4212.66 40
4212.80 39
4212.95 39
4213.10 41
4213.25 45
4213.40 50
4213.55 57
4213.70 64
4213.85 70
4213.99 76
4214.14 80
4214.29 84
4214.44 86
4214.59 87
4214.74 85
4214.89 82
4215.04 75
4215.18 67
4215.33 56
4215.48 46
4215.63 35
4215.78 26
4215.93 18
4216.08 13
4216.23 11
4216.38 12
4216.52 16
4216.67 22
4216.82 29
4216.97 37
4217.12 43
4217.27 49
4217.42 53
4217.57 58
4217.71 62
4217.86 66
4218.01 73
4218.16 80
4218.31 89
4218.46 99
4218.61 108
4218.76 116
4218.91 122
4219.05 127
4219.20 131
4219.35 134
4219.50 137
4219.65 142
4219.80 149
4219.95 158
4220.10 169
4220.25 180
4220.39 189
4220.54 195
4220.69 197
4220.84 194
4220.99 187
4221.14 178
4221.29 168
4221.44 160
4221.59 154
4221.73 151
4221.88 149
4222.03 149
4222.18 149
4222.33 150
4222.48 149
4222.63 148
4222.78 145
4222.93 143
4223.07 139
4223.22 133
4223.37 127
4223.52 119
4223.67 111
4223.82 104
4223.97 99
4224.12 95
4224.27 94
4224.41 93
4224.56 94
4224.71 95
4224.86 97
4225.01 100
4225.16 105
4225.31 114
4225.46 126
4225.61 139
4225.76 153
4225.90 166
4226.05 176
4226.20 183
4226.35 187
4226.50 188
4226.65 188
4226.80 188
4226.95 185
4227.10 181
4227.25 174
4227.39 165
4227.54 156
4227.69 147
4227.84 141
4227.99 138
4228.14 138
4228.29 141
4228.44 146
4228.59 151
4228.74 156
4228.88 163
4229.03 169
4229.18 176
4229.33 183
4229.48 189
4229.63 191
4229.78 189
4229.93 182
4230.08 169
4230.23 152
4230.37 134
4230.52 117
4230.67 104
4230.82 94
4230.97 90
4231.12 88
4231.27 89
4231.42 89
4231.57 87
4231.72 83
4231.87 76
4232.01 67
4232.16 57
4232.31 47
4232.46 38
4232.61 30
4232.76 24
4232.91 18
4233.06 11
4233.21 4
4233.36 0
4233.51 0
4233.65 0
4233.80 0
4233.95 0
4234.10 0
4234.25 0
4234.40 0
4234.55 4
4234.70 12
4234.85 18
4235.00 22
4235.15 21
4235.29 16
4235.44 7
4235.59 0
4235.74 0
4235.89 0
4236.04 0
4236.19 0
4236.34 7
4236.49 28
4236.64 52
4236.79 75
4236.94 97
4237.08 115
4237.23 130
4237.38 143
4237.53 153
4237.68 162
4237.83 170
4237.98 176
4238.13 183
4238.28 191
4238.43 200
4238.58 211
4238.73 222
4238.87 233
4239.02 241
4239.17 246
4239.32 245
4239.47 239
4239.62 231
4239.77 220
4239.92 209
4240.07 200
4240.22 193
4240.37 188
4240.52 185
4240.67 181
4240.81 177
4240.96 169
4241.11 159
4241.26 146
4241.41 130
4241.56 112
4241.71 94
4241.86 79
4242.01 68
4242.16 62
4242.31 62
4242.46 66
4242.61 74
4242.76 83
4242.90 91
4243.05 95
4243.20 97
4243.35 94
4243.50 90
4243.65 84
4243.80 78
4243.95 71
4244.10 64
4244.25 58
4244.40 53
4244.55 48
4244.70 45
4244.85 44
4244.99 45
4245.14 47
4245.29 51
4245.44 54
4245.59 57
4245.74 58
4245.89 57
4246.04 55
4246.19 54
4246.34 52
4246.49 52
4246.64 54
4246.79 58
4246.94 63
4247.09 70
4247.23 75
4247.38 77
4247.53 74
4247.68 67
4247.83 56
4247.98 41
4248.13 25
4248.28 12
4248.43 3
4248.58 0
4248.73 0
4248.88 0
4249.03 1
4249.18 2
4249.33 1
4249.47 0
4249.62 0
4249.77 0
4249.92 0
4250.07 0
4250.22 4
4250.37 13
4250.52 23
4250.67 30
4250.82 35
4250.97 37
4251.12 36
4251.27 35
4251.42 35
4251.57 38
4251.72 46
4251.87 59
4252.01 77
4252.16 99
4252.31 122
4252.46 145
4252.61 166
4252.76 183
4252.91 196
4253.06 206
4253.21 214
4253.36 221
4253.51 228
4253.66 236
4253.81 243
4253.96 249
4254.11 253
4254.26 255
4254.41 255
4254.56 252
4254.71 246
4254.85 238
4255.00 228
4255.15 216
4255.30 203
4255.45 189
4255.60 177
4255.75 167
4255.90 160
4256.05 156
4256.20 155
4256.35 156
4256.50 159
4256.65 164
4256.80 170
4256.95 177
4257.10 186
4257.25 195
4257.40 203
4257.55 209
4257.70 212
4257.84 213
4257.99 211
4258.14 209
4258.29 205
4258.44 202
4258.59 199
4258.74 195
4258.89 189
4259.04 181
4259.19 170
4259.34 154
4259.49 135
4259.64 113
4259.79 88
4259.94 64
4260.09 42
4260.24 25
4260.39 13
4260.54 7
4260.69 4
4260.84 4
4260.99 2
4261.14 0
4261.28 0
4261.43 0
4261.58 0
4261.73 0
4261.88 0
4262.03 0
4262.18 2
4262.33 13
4262.48 25
4262.63 34
4262.78 41
4262.93 44
4263.08 42
4263.23 37
4263.38 29
4263.53 21
4263.68 15
4263.83 13
4263.98 17
4264.13 27
4264.28 42
4264.43 60
4264.58 80
4264.73 98
4264.88 111
4265.03 119
4265.18 121
4265.33 119
4265.47 114
4265.62 109
4265.77 106
4265.92 107
4266.07 112
4266.22 121
4266.37 131
4266.52 143
4266.67 153
4266.82 162
4266.97 167
4267.12 171
4267.27 172
4267.42 172
4267.57 170
4267.72 169
4267.87 168
4268.02 168
4268.17 168
4268.32 168
4268.47 167
4268.62 166
4268.77 166
4268.92 168
4269.07 173
4269.22 184
4269.37 198
4269.52 214
4269.67 229
4269.82 241
4269.97 247
4270.12 246
4270.27 238
4270.42 224
4270.56 208
4270.71 192
4270.86 177
4271.01 166
4271.16 158
4271.31 154
4271.46 152
4271.61 151
4271.76 150
4271.91 148
4272.06 143
4272.21 135
4272.36 125
4272.51 113
4272.66 103
4272.81 96
4272.96 94
4273.11 98
4273.26 109
4273.41 127
4273.56 147
4273.71 167
4273.86 183
4274.01 193
4274.16 194
4274.31 186
4274.46 171
4274.61 153
4274.76 134
4274.91 119
4275.06 112
4275.21 114
4275.36 124
4275.51 140
4275.66 161
4275.81 183
4275.96 205
4276.11 225
4276.26 242
4276.41 255
4276.56 264
4276.71 269
4276.86 268
4277.01 261
4277.16 248
4277.31 233
4277.46 216
4277.61 200
4277.76 186
4277.91 176
4278.06 167
4278.21 160
4278.36 152
4278.51 143
4278.66 133
4278.81 123
4278.96 113
4279.11 107
4279.26 103
4279.41 104
4279.56 108
4279.71 115
4279.86 124
4280.01 132
4280.15 140
4280.30 148
4280.45 155
4280.60 161
4280.75 165
4280.90 167
4281.05 166
4281.20 161
4281.35 152
4281.50 140
4281.65 128
4281.80 117
4281.95 108
4282.10 102
4282.25 100
4282.40 101
4282.55 103
4282.70 106
4282.85 107
4283.00 108
4283.15 107
4283.30 105
4283.45 102
4283.60 97
4283.75 90
4283.90 82
4284.05 71
4284.20 59
4284.35 45
4284.50 30
4284.65 13
4284.80 0
4284.95 0
4285.10 0
4285.25 0
4285.40 0
4285.55 0
4285.70 0
4285.85 0
4286.00 3
4286.15 28
4286.30 55
4286.45 81
4286.60 104
4286.75 123
4286.90 136
4287.05 146
4287.20 153
4287.35 157
4287.50 161
4287.65 162
4287.80 162
4287.95 159
4288.10 151
4288.25 140
4288.40 126
4288.56 110
4288.71 93
4288.86 76
4289.01 62
4289.16 49
4289.31 41
4289.46 37
4289.61 38
4289.76 43
4289.91 51
4290.06 60
4290.21 69
4290.36 77
4290.51 83
4290.66 88
4290.81 93
4290.96 97
4291.11 100
4291.26 101
4291.41 98
4291.56 90
4291.71 78
4291.86 61
4292.01 43
4292.16 25
4292.31 10
4292.46 0
4292.61 0
4292.76 0
4292.91 0
4293.06 0
4293.21 5
4293.36 17
4293.51 33
4293.66 49
4293.81 65
4293.96 79
4294.11 91
4294.26 102
4294.41 112
4294.56 121
4294.71 130
4294.86 141
4295.01 151
4295.16 161
4295.31 169
4295.46 175
4295.61 180
4295.76 182
4295.91 184
4296.06 185
4296.21 185
4296.36 183
4296.51 179
4296.66 170
4296.81 157
4296.96 140
4297.11 120
4297.26 100
4297.41 82
4297.56 70
4297.71 65
4297.86 65
4298.01 70
4298.17 78
4298.32 85
4298.47 90
4298.62 91
4298.77 91
4298.92 89
4299.07 90
4299.22 94
4299.37 102
4299.52 114
4299.67 128
4299.82 142
4299.97 154
4300.12 162
4300.27 164
4300.42 164
4300.57 161
4300.72 159
4300.87 159
4301.02 162
4301.17 170
4301.32 180
4301.47 191
4301.62 201
4301.77 207
4301.92 209
4302.07 206
4302.22 199
4302.37 186
4302.52 171
4302.67 153
4302.82 136
4302.97 119
4303.12 106
4303.27 97
4303.43 94
4303.58 97
4303.73 106
4303.88 117
4304.03 127
4304.18 136
4304.33 140
4304.48 139
4304.63 133
4304.78 123
4304.93 109
4305.08 93
4305.23 78
4305.38 63
4305.53 50
4305.68 39
4305.83 29
4305.98 22
4306.13 17
4306.28 12
4306.43 9
4306.58 9
4306.73 10
4306.88 15
4307.03 22
4307.18 29
4307.33 35
4307.49 38
4307.64 36
4307.79 29
4307.94 17
4308.09 3
4308.24 0
4308.39 0
4308.54 0
4308.69 0
4308.84 0
4308.99 0
4309.14 0
4309.29 0
4309.44 6
4309.59 14
4309.74 25
4309.89 39
4310.04 56
4310.19 74
4310.34 93
4310.49 110
4310.64 123
4310.79 130
4310.95 132
4311.10 128
4311.25 122
4311.40 115
4311.55 108
4311.70 102
4311.85 98
4312.00 93
4312.15 87
4312.30 78
4312.45 67
4312.60 53
4312.75 38
4312.90 22
4313.05 6
4313.20 0
4313.35 0
4313.50 0
4313.65 0
4313.80 0
4313.96 0
4314.11 0
4314.26 0
4314.41 6
4314.56 17
4314.71 27
4314.86 37
4315.01 45
4315.16 53
4315.31 61
4315.46 69
4315.61 77
4315.76 85
4315.91 92
4316.06 98
4316.21 102
4316.36 105
4316.51 106
4316.66 106
4316.82 105
4316.97 105
4317.12 104
4317.27 104
4317.42 104
4317.57 105
4317.72 107
4317.87 111
4318.02 117
4318.17 125
4318.32 135
4318.47 147
4318.62 160
4318.77 172
4318.92 183
4319.07 192
4319.22 197
4319.38 198
4319.53 194
4319.68 187
4319.83 177
4319.98 166
4320.13 155
4320.28 146
4320.43 141
4320.58 139
4320.73 141
4320.88 146
4321.03 154
4321.18 166
4321.33 179
4321.48 195
4321.63 212
4321.79 228
4321.94 241
4322.09 249
4322.24 251
4322.39 249
4322.54 242
4322.69 235
4322.84 231
4322.99 231
4323.14 236
4323.29 248
4323.44 261
4323.59 274
4323.74 283
4323.90 286
4324.05 282
4324.20 272
4324.35 259
4324.50 246
4324.65 236
4324.80 232
4324.95 234
4325.10 242
4325.25 255
4325.40 270
4325.55 287
4325.70 304
4325.85 321
4326.00 336
4326.16 351
4326.31 365
4326.46 376
4326.61 386
4326.76 394
4326.91 400
4327.06 404
4327.21 409
4327.36 413
4327.51 419
4327.66 427
4327.81 435
4327.96 443
4328.12 451
4328.27 458
4328.42 462
4328.57 463
4328.72 461
4328.87 455
4329.02 446
4329.17 434
4329.32 418
4329.47 402
4329.62 386
4329.77 372
4329.92 362
4330.08 357
4330.23 357
4330.38 360
4330.53 367
4330.68 375
4330.83 384
4330.98 392
4331.13 399
4331.28 405
4331.43 410
4331.58 412
4331.73 412
4331.89 409
4332.04 405
4332.19 399
4332.34 392
4332.49 386
4332.64 381
4332.79 377
4332.94 372
4333.09 365
4333.24 354
4333.39 339
4333.54 321
4333.70 301
4333.85 283
4334.00 270
4334.15 264
4334.30 267
4334.45 277
4334.60 294
4334.75 313
4334.90 331
4335.05 345
4335.20 353
4335.36 354
4335.51 350
4335.66 343
4335.81 335
4335.96 326
4336.11 318
4336.26 310
4336.41 302
4336.56 294
4336.71 287
4336.86 280
4337.02 276
4337.17 275
4337.32 277
4337.47 279
4337.62 280
4337.77 279
4337.92 274
4338.07 266
4338.22 255
4338.37 243
4338.52 232
4338.68 222
4338.83 216
4338.98 211
4339.13 208
4339.28 205
4339.43 202
4339.58 197
4339.73 189
4339.88 179
4340.03 168
4340.19 157
4340.34 146
4340.49 138
4340.64 134
4340.79 135
4340.94 141
4341.09 151
4341.24 162
4341.39 174
4341.54 184
4341.69 190
4341.85 192
4342.00 191
4342.15 188
4342.30 184
4342.45 181
4342.60 178
4342.75 177
4342.90 178
4343.05 178
4343.21 178
4343.36 179
4343.51 180
4343.66 180
4343.81 179
4343.96 177
4344.11 173
4344.26 168
4344.41 160
4344.56 152
4344.72 144
4344.87 136
4345.02 129
4345.17 122
4345.32 117
4345.47 111
4345.62 107
4345.77 104
4345.92 103
4346.08 103
4346.23 107
4346.38 112
4346.53 119
4346.68 127
4346.83 134
4346.98 141
4347.13 144
4347.28 144
4347.43 140
4347.59 130
4347.74 115
4347.89 96
4348.04 75
4348.19 55
4348.34 39
4348.49 27
4348.64 22
4348.79 20
4348.95 22
4349.10 23
4349.25 22
4349.40 17
4349.55 8
4349.70 0
4349.85 0
4350.00 0
4350.16 0
4350.31 0
4350.46 0
4350.61 0
4350.76 9
4350.91 28
4351.06 47
4351.21 63
4351.36 74
4351.52 78
4351.67 76
4351.82 67
4351.97 55
4352.12 40
4352.27 26
4352.42 16
4352.57 12
4352.73 14
4352.88 23
4353.03 36
4353.18 51
4353.33 66
4353.48 80
4353.63 92
4353.78 102
4353.93 111
4354.09 120
4354.24 128
4354.39 135
4354.54 141
4354.69 144
4354.84 145
4354.99 145
4355.14 144
4355.30 143
4355.45 143
4355.60 143
4355.75 144
4355.90 143
4356.05 141
4356.20 136
4356.35 128
4356.51 117
4356.66 103
4356.81 88
4356.96 72
4357.11 57
4357.26 46
4357.41 41
4357.56 42
4357.72 49
4357.87 63
4358.02 81
4358.17 102
4358.32 122
4358.47 139
4358.62 151
4358.77 157
4358.93 155
4359.08 147
4359.23 134
4359.38 118
4359.53 104
4359.68 92
4359.83 85
4359.99 83
4360.14 86
4360.29 94
4360.44 105
4360.59 116
4360.74 128
4360.89 137
4361.04 144
4361.20 146
4361.35 143
4361.50 136
4361.65 125
4361.80 112
4361.95 98
4362.10 87
4362.26 79
4362.41 76
4362.56 78
4362.71 83
4362.86 89
4363.01 95
4363.16 99
4363.31 101
4363.47 100
4363.62 98
4363.77 94
4363.92 91
4364.07 88
4364.22 86
4364.37 85
4364.53 83
4364.68 81
4364.83 79
4364.98 78
4365.13 78
4365.28 79
4365.43 82
4365.59 89
4365.74 100
4365.89 114
4366.04 130
4366.19 148
4366.34 165
4366.49 179
4366.65 187
4366.80 190
4366.95 187
4367.10 180
4367.25 171
4367.40 162
4367.55 155
4367.71 150
4367.86 146
4368.01 143
4368.16 136
4368.31 126
4368.46 112
4368.61 96
4368.77 80
4368.92 67
4369.07 58
4369.22 53
4369.37 54
4369.52 59
4369.68 66
4369.83 74
4369.98 82
4370.13 89
4370.28 95
4370.43 101
4370.58 108
4370.74 116
4370.89 127
4371.04 139
4371.19 152
4371.34 165
4371.49 175
4371.64 183
4371.80 188
4371.95 189
4372.10 187
4372.25 183
4372.40 179
4372.55 176
4372.71 174
4372.86 172
4373.01 171
4373.16 169
4373.31 166
4373.46 162
4373.61 155
4373.77 148
4373.92 141
4374.07 134
4374.22 127
4374.37 120
4374.52 114
4374.68 106
4374.83 98
4374.98 90
4375.13 83
4375.28 79
4375.43 79
4375.59 85
4375.74 94
4375.89 104
4376.04 112
4376.19 116
4376.34 114
4376.49 107
4376.65 96
4376.80 84
4376.95 74
4377.10 69
4377.25 68
4377.40 72
4377.56 80
4377.71 89
4377.86 100
4378.01 109
4378.16 117
4378.31 122
4378.47 125
4378.62 126
4378.77 124
4378.92 121
4379.07 116
4379.22 109
4379.38 101
4379.53 93
4379.68 85
4379.83 77
4379.98 69
4380.13 62
4380.29 57
4380.44 53
4380.59 50
4380.74 47
4380.89 44
4381.04 39
4381.20 33
4381.35 25
4381.50 15
4381.65 5
4381.80 0
4381.95 0
4382.11 0
4382.26 0
4382.41 0
4382.56 0
4382.71 0
4382.86 0
4383.02 0
4383.17 6
4383.32 15
4383.47 24
4383.62 33
4383.77 42
4383.93 52
4384.08 63
4384.23 75
4384.38 89
4384.53 102
4384.69 114
4384.84 123
4384.99 131
4385.14 137
4385.29 141
4385.44 146
4385.60 152
4385.75 159
4385.90 167
4386.05 171
4386.20 171
4386.35 165
4386.51 154
4386.66 137
4386.81 119
4386.96 101
4387.11 87
4387.27 77
4387.42 72
4387.57 70
4387.72 71
4387.87 73
4388.02 76
4388.18 79
4388.33 83
4388.48 88
4388.63 94
4388.78 100
4388.94 106
4389.09 110
4389.24 114
4389.39 118
4389.54 123
4389.69 131
4389.85 141
4390.00 156
4390.15 174
4390.30 192
4390.45 208
4390.61 220
4390.76 227
4390.91 229
4391.06 226
4391.21 222
4391.36 218
4391.52 216
4391.67 217
4391.82 220
4391.97 223
4392.12 225
4392.28 224
4392.43 219
4392.58 209
4392.73 193
4392.88 173
4393.04 150
4393.19 126
4393.34 103
4393.49 83
4393.64 67
4393.79 54
4393.95 45
4394.10 39
4394.25 35
4394.40 32
4394.55 31
4394.71 33
4394.86 40
4395.01 51
4395.16 68
4395.31 90
4395.47 115
4395.62 143
4395.77 171
4395.92 198
4396.07 221
4396.23 241
4396.38 255
4396.53 265
4396.68 269
4396.83 269
4396.99 264
4397.14 257
4397.29 249
4397.44 240
4397.59 231
4397.75 221
4397.90 210
4398.05 196
4398.20 180
4398.35 162
4398.51 143
4398.66 125
4398.81 111
4398.96 103
4399.11 100
4399.26 102
4399.42 110
4399.57 120
4399.72 132
4399.87 144
4400.03 153
4400.18 158
4400.33 159
4400.48 157
4400.63 151
4400.79 144
4400.94 137
4401.09 133
4401.24 131
4401.39 132
4401.55 134
4401.70 135
4401.85 134
4402.00 131
4402.15 126
4402.31 121
4402.46 119
4402.61 121
4402.76 129
4402.91 143
4403.07 162
4403.22 182
4403.37 201
4403.52 215
4403.67 223
4403.83 226
4403.98 223
4404.13 217
4404.28 210
4404.43 203
4404.59 197
4404.74 194
4404.89 192
4405.04 191
4405.19 191
4405.35 191
4405.50 191
4405.65 192
4405.80 194
4405.96 195
4406.11 196
4406.26 197
4406.41 197
4406.56 195
4406.72 192
4406.87 189
4407.02 186
4407.17 184
4407.32 183
4407.48 180
4407.63 176
4407.78 170
4407.93 163
4408.09 155
4408.24 149
4408.39 147
4408.54 149
4408.69 155
4408.85 162
4409.00 167
4409.15 168
4409.30 166
4409.45 160
4409.61 154
4409.76 150
4409.91 150
4410.06 155
4410.22 166
4410.37 181
4410.52 197
4410.67 213
4410.82 226
4410.98 234
4411.13 237
4411.28 233
4411.43 224
4411.59 211
4411.74 195
4411.89 178
4412.04 162
4412.19 149
4412.35 140
4412.50 136
4412.65 138
4412.80 143
4412.96 152
4413.11 162
4413.26 172
4413.41 182
4413.56 190
4413.72 196
4413.87 200
4414.02 204
4414.17 207
4414.33 208
4414.48 208
4414.63 206
4414.78 202
4414.93 198
4415.09 194
4415.24 192
4415.39 192
4415.54 193
4415.70 194
4415.85 191
4416.00 183
4416.15 168
4416.31 148
4416.46 124
4416.61 100
4416.76 79
4416.91 63
4417.07 53
4417.22 48
4417.37 45
4417.52 41
4417.68 37
4417.83 32
4417.98 27
4418.13 24
4418.29 25
4418.44 30
4418.59 40
4418.74 52
4418.89 64
4419.05 74
4419.20 80
4419.35 82
4419.50 80
4419.66 75
4419.81 68
4419.96 60
4420.11 52
4420.27 45
4420.42 38
4420.57 31
4420.72 24
4420.88 17
4421.03 9
4421.18 1
4421.33 0
4421.48 0
4421.64 0
4421.79 0
4421.94 0
4422.09 0
4422.25 0
4422.40 0
4422.55 18
4422.70 38
4422.86 58
4423.01 76
4423.16 92
4423.31 105
4423.47 113
4423.62 118
4423.77 119
4423.92 117
4424.08 113
4424.23 108
4424.38 101
4424.53 95
4424.69 90
4424.84 88
4424.99 92
4425.14 100
4425.30 113
4425.45 129
4425.60 146
4425.75 160
4425.90 170
4426.06 173
4426.21 170
4426.36 163
4426.51 154
4426.67 146
4426.82 140
4426.97 136
4427.12 135
4427.28 133
4427.43 130
4427.58 124
4427.73 116
4427.89 107
4428.04 99
4428.19 93
4428.34 92
4428.50 95
4428.65 101
4428.80 110
4428.95 117
4429.11 124
4429.26 127
4429.41 127
4429.56 125
4429.72 122
4429.87 117
4430.02 110
4430.17 102
4430.33 93
4430.48 83
4430.63 71
4430.79 58
4430.94 46
4431.09 34
4431.24 23
4431.40 12
4431.55 2
4431.70 0
4431.85 0
4432.01 0
4432.16 0
4432.31 0
4432.46 0
4432.62 0
4432.77 0
4432.92 10
4433.07 29
4433.23 49
4433.38 71
4433.53 92
4433.68 112
4433.84 127
4433.99 139
4434.14 147
4434.29 151
4434.45 153
4434.60 154
4434.75 155
4434.90 157
4435.06 160
4435.21 163
4435.36 165
4435.52 165
4435.67 164
4435.82 160
4435.97 153
4436.13 145
4436.28 135
4436.43 125
4436.58 118
4436.74 113
4436.89 114
4437.04 119
4437.19 128
4437.35 139
4437.50 148
4437.65 153
4437.80 151
4437.96 143
4438.11 129
4438.26 113
4438.42 95
4438.57 80
4438.72 67
4438.87 57
4439.03 50
4439.18 44
4439.33 38
4439.48 33
4439.64 27
4439.79 22
4439.94 17
4440.09 12
4440.25 9
4440.40 8
4440.55 10
4440.71 13
4440.86 17
4441.01 21
4441.16 24
4441.32 28
4441.47 31
4441.62 37
4441.77 45
4441.93 58
4442.08 74
4442.23 91
4442.39 106
4442.54 119
4442.69 127
4442.84 132
4443.00 133
4443.15 132
4443.30 132
4443.46 135
4443.61 139
4443.76 144
4443.91 150
4444.07 154
4444.22 155
4444.37 152
4444.52 143
4444.68 131
4444.83 115
4444.98 100
4445.14 87
4445.29 79
4445.44 77
4445.59 80
4445.75 88
4445.90 99
4446.05 111
4446.21 123
4446.36 133
4446.51 143
4446.66 151
4446.82 157
4446.97 162
4447.12 166
4447.27 168
4447.43 169
4447.58 168
4447.73 166
4447.89 163
4448.04 158
4448.19 153
4448.34 146
4448.50 138
4448.65 129
4448.80 118
4448.96 105
4449.11 91
4449.26 74
4449.41 56
4449.57 38
4449.72 20
4449.87 6
4450.03 0
4450.18 0
4450.33 0
4450.48 0
4450.64 0
4450.79 2
4450.94 12
4451.10 24
4451.25 38
4451.40 54
4451.56 70
4451.71 85
4451.86 99
4452.01 110
4452.17 117
4452.32 121
4452.47 122
4452.63 122
4452.78 123
4452.93 126
4453.08 131
4453.24 138
4453.39 145
4453.54 152
4453.70 158
4453.85 162
4454.00 164
4454.15 164
4454.31 163
4454.46 159
4454.61 151
4454.77 138
4454.92 121
4455.07 101
4455.23 78
4455.38 56
4455.53 36
4455.68 20
4455.84 9
4455.99 0
4456.14 0
4456.30 0
4456.45 0
4456.60 0
4456.76 0
4456.91 0
4457.06 0
4457.21 0
4457.37 0
4457.52 13
4457.67 32
4457.83 53
4457.98 73
4458.13 91
4458.29 104
4458.44 110
4458.59 110
4458.74 106
4458.90 101
4459.05 99
4459.20 99
4459.36 105
4459.51 113
4459.66 123
4459.82 132
4459.97 137
4460.12 138
4460.27 134
4460.43 126
4460.58 117
4460.73 108
4460.89 101
4461.04 96
4461.19 93
4461.35 92
4461.50 93
4461.65 93
4461.81 95
4461.96 97
4462.11 100
4462.26 105
4462.42 111
4462.57 119
4462.72 127
4462.88 135
4463.03 142
4463.18 147
4463.34 150
4463.49 149
4463.64 145
4463.80 139
4463.95 129
4464.10 117
4464.25 104
4464.41 91
4464.56 79
4464.71 69
4464.87 63
4465.02 62
4465.17 64
4465.33 71
4465.48 80
4465.63 91
4465.79 104
4465.94 118
4466.09 134
4466.25 152
4466.40 171
4466.55 189
4466.70 203
4466.86 212
4467.01 212
4467.16 204
4467.32 187
4467.47 164
4467.62 139
4467.78 113
4467.93 90
4468.08 70
4468.24 54
4468.39 41
4468.54 30
4468.70 20
4468.85 12
4469.00 8
4469.16 9
4469.31 16
4469.46 29
4469.62 47
4469.77 67
4469.92 88
4470.08 105
4470.23 119
4470.38 128
4470.53 134
4470.69 138
4470.84 141
4470.99 146
4471.15 151
4471.30 157
4471.45 164
4471.61 171
4471.76 176
4471.91 181
4472.07 184
4472.22 187
4472.37 190
4472.53 192
4472.68 195
4472.83 199
4472.99 202
4473.14 204
4473.29 203
4473.45 199
4473.60 190
4473.75 177
4473.91 161
4474.06 143
4474.21 125
4474.37 111
4474.52 101
4474.67 96
4474.83 98
4474.98 103
4475.13 109
4475.29 115
4475.44 117
4475.59 116
4475.75 110
4475.90 100
4476.05 86
4476.21 72
4476.36 58
4476.51 45
4476.67 34
4476.82 26
4476.97 22
4477.13 22
4477.28 24
4477.43 27
4477.59 31
4477.74 35
4477.89 39
4478.05 43
4478.20 47
4478.35 52
4478.51 58
4478.66 65
4478.81 71
4478.97 76
4479.12 78
4479.27 79
4479.43 78
4479.58 75
4479.73 72
4479.89 69
4480.04 67
4480.19 65
4480.35 63
4480.50 60
4480.65 58
4480.81 56
4480.96 55
4481.11 55
4481.27 57
4481.42 59
4481.57 61
4481.73 63
4481.88 62
4482.03 60
4482.19 58
4482.34 57
4482.49 56
4482.65 57
4482.80 58
4482.95 60
4483.11 59
4483.26 55
4483.41 49
4483.57 42
4483.72 35
4483.88 31
4484.03 32
4484.18 36
4484.34 43
4484.49 50
4484.64 53
4484.80 51
4484.95 44
4485.10 34
4485.26 24
4485.41 19
4485.56 20
4485.72 31
4485.87 48
4486.02 69
4486.18 89
4486.33 106
4486.48 117
4486.64 122
4486.79 123
4486.94 122
4487.10 121
4487.25 124
4487.41 130
4487.56 139
4487.71 149
4487.87 157
4488.02 161
4488.17 159
4488.33 150
4488.48 136
4488.63 119
4488.79 102
4488.94 87
4489.09 76
4489.25 67
4489.40 60
4489.55 53
4489.71 44
4489.86 33
4490.02 19
4490.17 3
4490.32 0
4490.48 0
4490.63 0
4490.78 0
4490.94 0
4491.09 0
4491.24 0
4491.40 3
4491.55 14
4491.70 23
4491.86 29
4492.01 32
4492.17 33
4492.32 31
4492.47 29
4492.63 28
4492.78 31
4492.93 39
4493.09 51
4493.24 67
4493.39 87
4493.55 106
4493.70 122
4493.86 131
4494.01 133
4494.16 127
4494.32 116
4494.47 101
4494.62 87
4494.78 74
4494.93 66
4495.08 60
4495.24 58
4495.39 58
4495.55 59
4495.70 63
4495.85 68
4496.01 74
4496.16 80
4496.31 86
4496.47 91
4496.62 95
4496.77 99
4496.93 101
4497.08 103
4497.24 104
4497.39 103
4497.54 100
4497.70 93
4497.85 83
4498.00 71
4498.16 59
4498.31 48
4498.47 41
4498.62 38
4498.77 39
4498.93 43
4499.08 47
4499.23 50
4499.39 52
4499.54 50
4499.69 46
4499.85 40
4500.00 32
4500.16 22
4500.31 13
4500.46 5
4500.62 0
4500.77 0
4500.92 0
4501.08 0
4501.23 4
4501.39 11
4501.54 18
4501.69 24
4501.85 28
4502.00 29
4502.15 28
4502.31 24
4502.46 17
4502.62 8
4502.77 0
4502.92 0
4503.08 0
4503.23 0
4503.38 0
4503.54 0
4503.69 0
4503.85 0
4504.00 11
4504.15 28
4504.31 43
4504.46 56
4504.62 65
4504.77 69
4504.92 70
4505.08 67
4505.23 62
4505.38 56
4505.54 49
4505.69 43
4505.85 37
4506.00 33
4506.15 30
4506.31 27
4506.46 26
4506.62 25
4506.77 25
4506.92 27
4507.08 30
4507.23 36
4507.38 44
4507.54 53
4507.69 62
4507.85 71
4508.00 78
4508.15 82
4508.31 83
4508.46 83
4508.62 81
4508.77 80
4508.92 80
4509.08 82
4509.23 86
4509.38 92
4509.54 99
4509.69 106
4509.85 112
4510.00 117
4510.15 120
4510.31 122
4510.46 123
4510.62 123
4510.77 124
4510.92 125
4511.08 126
4511.23 125
4511.39 121
4511.54 113
4511.69 102
4511.85 88
4512.00 73
4512.16 56
4512.31 41
4512.46 30
4512.62 23
4512.77 22
4512.92 28
4513.08 39
4513.23 53
4513.39 69
4513.54 85
4513.69 97
4513.85 105
4514.00 108
4514.16 108
4514.31 105
4514.46 101
4514.62 96
4514.77 90
4514.93 84
4515.08 75
4515.23 67
4515.39 58
4515.54 52
4515.70 50
4515.85 54
4516.00 64
4516.16 79
4516.31 96
4516.47 112
4516.62 124
4516.77 130
4516.93 131
4517.08 127
4517.24 122
4517.39 118
4517.54 116
4517.70 118
4517.85 122
4518.01 127
4518.16 129
4518.31 128
4518.47 122
4518.62 113
4518.78 102
4518.93 91
4519.08 83
4519.24 79
4519.39 79
4519.55 83
4519.70 90
4519.86 98
4520.01 106
4520.16 113
4520.32 118
4520.47 121
4520.63 123
4520.78 124
4520.93 123
4521.09 122
4521.24 120
4521.40 117
4521.55 111
4521.70 104
4521.86 94
4522.01 81
4522.17 66
4522.32 48
4522.47 29
4522.63 10
4522.78 0
4522.94 0
4523.09 0
4523.25 0
4523.40 0
4523.55 0
4523.71 0
4523.86 0
4524.02 9
4524.17 20
4524.32 29
4524.48 35
4524.63 38
4524.79 41
4524.94 42
4525.10 46
4525.25 51
4525.40 59
4525.56 71
4525.71 85
4525.87 101
4526.02 118
4526.17 132
4526.33 143
4526.48 148
4526.64 147
4526.79 140
4526.95 130
4527.10 118
4527.25 106
4527.41 97
4527.56 92
4527.72 90
4527.87 91
4528.02 94
4528.18 98
4528.33 102
4528.49 107
4528.64 111
4528.80 116
4528.95 120
4529.10 125
4529.26 129
4529.41 133
4529.57 137
4529.72 142
4529.88 146
4530.03 149
4530.18 149
4530.34 145
4530.49 136
4530.65 122
4530.80 105
4530.95 87
4531.11 70
4531.26 55
4531.42 45
4531.57 38
4531.73 32
4531.88 28
4532.03 24
4532.19 20
4532.34 19
4532.50 21
4532.65 29
4532.81 42
4532.96 60
4533.11 80
4533.27 99
4533.42 114
4533.58 123
4533.73 124
4533.89 118
4534.04 106
4534.19 91
4534.35 75
4534.50 62
4534.66 54
4534.81 54
4534.97 60
4535.12 73
4535.28 89
4535.43 104
4535.58 114
4535.74 118
4535.89 114
4536.05 102
4536.20 84
4536.36 64
4536.51 47
4536.66 34
4536.82 29
4536.97 30
4537.13 39
4537.28 52
4537.44 67
4537.59 83
4537.74 98
4537.90 110
4538.05 122
4538.21 131
4538.36 141
4538.52 150
4538.67 159
4538.83 168
4538.98 177
4539.13 183
4539.29 188
4539.44 188
4539.60 185
4539.75 179
4539.91 169
4540.06 158
4540.21 146
4540.37 135
4540.52 123
4540.68 112
4540.83 101
4540.99 89
4541.14 77
4541.30 65
4541.45 54
4541.60 45
4541.76 38
4541.91 35
4542.07 35
4542.22 39
4542.38 46
4542.53 56
4542.69 68
4542.84 80
4542.99 91
4543.15 99
4543.30 104
4543.46 107
4543.61 109
4543.77 113
4543.92 121
4544.08 133
4544.23 148
4544.39 164
4544.54 180
4544.69 193
4544.85 202
4545.00 207
4545.16 208
4545.31 207
4545.47 204
4545.62 200
4545.78 195
4545.93 189
4546.08 182
4546.24 175
4546.39 169
4546.55 164
4546.70 160
4546.86 156
4547.01 152
4547.17 148
4547.32 143
4547.48 136
4547.63 128
4547.78 119
4547.94 111
4548.09 103
4548.25 97
4548.40 94
4548.56 94
4548.71 98
4548.87 106
4549.02 116
4549.18 128
4549.33 140
4549.48 148
4549.64 152
4549.79 150
4549.95 142
4550.10 130
4550.26 115
4550.41 98
4550.57 82
4550.72 67
4550.88 55
4551.03 45
4551.19 38
4551.34 36
4551.49 40
4551.65 48
4551.80 61
4551.96 78
4552.11 94
4552.27 109
4552.42 119
4552.58 124
4552.73 123
4552.89 118
4553.04 111
4553.20 105
4553.35 101
4553.50 102
4553.66 106
4553.81 113
4553.97 121
4554.12 128
4554.28 133
4554.43 137
4554.59 141
4554.74 145
4554.90 151
4555.05 159
4555.21 169
4555.36 180
4555.51 189
4555.67 195
4555.82 196
4555.98 194
4556.13 188
4556.29 178
4556.44 165
4556.60 150
4556.75 134
4556.91 118
4557.06 101
4557.22 85
4557.37 71
4557.53 59
4557.68 50
4557.84 44
4557.99 41
4558.14 41
4558.30 44
4558.45 50
4558.61 56
4558.76 63
4558.92 69
4559.07 75
4559.23 80
4559.38 83
4559.54 85
4559.69 86
4559.85 86
4560.00 86
4560.16 85
4560.31 84
4560.47 84
4560.62 84
4560.78 85
4560.93 87
4561.08 87
4561.24 86
4561.39 84
4561.55 79
4561.70 72
4561.86 63
4562.01 54
4562.17 46
4562.32 39
4562.48 32
4562.63 25
4562.79 19
4562.94 11
4563.10 4
4563.25 0
4563.41 0
4563.56 0
4563.72 0
4563.87 0
4564.03 0
4564.18 0
4564.34 0
4564.49 5
4564.65 13
4564.80 18
4564.95 22
4565.11 23
4565.26 22
4565.42 22
4565.57 21
4565.73 21
4565.88 22
4566.04 24
4566.19 26
4566.35 31
4566.50 37
4566.66 45
4566.81 55
4566.97 67
4567.12 79
4567.28 90
4567.43 98
4567.59 100
4567.74 98
4567.90 91
4568.05 83
4568.21 75
4568.36 70
4568.52 71
4568.67 77
4568.83 89
4568.98 103
4569.14 118
4569.29 130
4569.45 139
4569.60 144
4569.76 145
4569.91 144
4570.07 142
4570.22 138
4570.38 133
4570.53 127
4570.69 119
4570.84 109
4571.00 97
4571.15 84
4571.31 73
4571.46 64
4571.62 60
4571.77 61
4571.93 67
4572.08 78
4572.23 90
4572.39 101
4572.54 109
4572.70 112
4572.85 111
4573.01 105
4573.16 98
4573.32 92
4573.47 88
4573.63 87
4573.78 90
4573.94 96
4574.09 103
4574.25 110
4574.40 116
4574.56 121
4574.71 124
4574.87 126
4575.02 126
4575.18 125
4575.33 124
4575.49 124
4575.64 124
4575.80 124
4575.95 126
4576.11 127
4576.26 128
4576.42 128
4576.57 124
4576.73 118
4576.88 109
4577.04 98
4577.19 87
4577.35 76
4577.51 66
4577.66 58
4577.82 51
4577.97 46
4578.13 41
4578.28 38
4578.44 34
4578.59 30
4578.75 26
4578.90 21
4579.06 14
4579.21 4
4579.37 0
4579.52 0
4579.68 0
4579.83 0
4579.99 0
4580.14 0
4580.30 0
4580.45 7
4580.61 27
4580.76 46
4580.92 59
4581.07 68
4581.23 70
4581.38 67
4581.54 61
4581.69 51
4581.85 41
4582.00 30
4582.16 20
4582.31 12
4582.47 5
4582.62 1
4582.78 0
4582.93 2
4583.09 7
4583.24 16
4583.40 29
4583.55 44
4583.71 61
4583.86 78
4584.02 94
4584.17 108
4584.33 117
4584.48 122
4584.64 122
4584.80 118
4584.95 109
4585.11 99
4585.26 88
4585.42 80
4585.57 75
4585.73 75
4585.88 80
4586.04 90
4586.19 102
4586.35 115
4586.50 125
4586.66 130
4586.81 127
4586.97 118
4587.12 102
4587.28 82
4587.43 61
4587.59 42
4587.74 27
4587.90 17
4588.05 12
4588.21 11
4588.36 13
4588.52 16
4588.68 19
4588.83 21
4588.99 23
4589.14 24
4589.30 24
4589.45 24
4589.61 24
4589.76 25
4589.92 26
4590.07 30
4590.23 34
4590.38 39
4590.54 43
4590.69 46
4590.85 45
4591.00 41
4591.16 34
4591.31 26
4591.47 19
4591.63 15
4591.78 14
4591.94 18
4592.09 26
4592.25 37
4592.40 49
4592.56 59
4592.71 68
4592.87 74
4593.02 78
4593.18 80
4593.33 81
4593.49 83
4593.64 85
4593.80 87
4593.95 90
4594.11 93
4594.27 97
4594.42 101
4594.58 107
4594.73 112
4594.89 117
4595.04 120
4595.20 121
4595.35 120
4595.51 116
4595.66 110
4595.82 101
4595.97 91
4596.13 80
4596.28 70
4596.44 60
4596.60 53
4596.75 50
4596.91 51
4597.06 56
4597.22 66
4597.37 79
4597.53 93
4597.68 105
4597.84 115
4597.99 121
4598.15 122
4598.30 120
4598.46 116
4598.62 112
4598.77 110
4598.93 110
4599.08 113
4599.24 115
4599.39 117
4599.55 115
4599.70 111
4599.86 105
4600.01 99
4600.17 95
4600.33 94
4600.48 96
4600.64 100
4600.79 103
4600.95 104
4601.10 102
4601.26 97
4601.41 90
4601.57 83
4601.72 76
4601.88 70
4602.04 67
4602.19 65
4602.35 65
4602.50 67
4602.66 71
4602.81 78
4602.97 86
4603.12 95
4603.28 105
4603.43 115
4603.59 122
4603.75 127
4603.90 128
4604.06 126
4604.21 121
4604.37 113
4604.52 102
4604.68 89
4604.83 74
4604.99 58
4605.14 41
4605.30 24
4605.46 10
4605.61 0
4605.77 0
4605.92 0
4606.08 0
4606.23 6
4606.39 13
4606.54 19
4606.70 20
4606.86 17
4607.01 11
4607.17 2
4607.32 0
4607.48 0
4607.63 0
4607.79 0
4607.94 0
4608.10 0
4608.26 6
4608.41 19
4608.57 33
4608.72 44
4608.88 52
4609.03 56
4609.19 56
4609.34 54
4609.50 50
4609.66 45
4609.81 41
4609.97 36
4610.12 32
4610.28 27
4610.43 20
4610.59 13
4610.75 5
4610.90 0
4611.06 0
4611.21 0
4611.37 0
4611.52 0
4611.68 0
4611.83 1
4611.99 4
4612.15 6
4612.30 6
4612.46 6
4612.61 4
4612.77 2
4612.92 0
4613.08 0
4613.24 1
4613.39 6
4613.55 12
4613.70 20
4613.86 28
4614.01 36
4614.17 43
4614.32 48
4614.48 52
4614.64 55
4614.79 57
4614.95 59
4615.10 62
4615.26 66
4615.41 70
4615.57 74
4615.73 78
4615.88 81
4616.04 82
4616.19 81
4616.35 76
4616.50 68
4616.66 58
4616.82 47
4616.97 37
4617.13 28
4617.28 22
4617.44 19
4617.59 20
4617.75 23
4617.91 27
4618.06 31
4618.22 33
4618.37 36
4618.53 38
4618.68 42
4618.84 46
4619.00 53
4619.15 60
4619.31 66
4619.46 71
4619.62 73
4619.77 72
4619.93 71
4620.09 70
4620.24 71
4620.40 76
4620.55 83
4620.71 93
4620.87 103
4621.02 113
4621.18 119
4621.33 122
4621.49 121
4621.64 115
4621.80 106
4621.96 93
4622.11 78
4622.27 62
4622.42 45
4622.58 30
4622.73 18
4622.89 10
4623.05 5
4623.20 3
4623.36 2
4623.51 2
4623.67 1
4623.83 0
4623.98 0
4624.14 0
4624.29 0
4624.45 1
4624.60 7
4624.76 13
4624.92 19
4625.07 23
4625.23 24
4625.38 22
4625.54 18
4625.70 13
4625.85 9
4626.01 6
4626.16 8
4626.32 15
4626.47 26
4626.63 41
4626.79 59
4626.94 77
4627.10 94
4627.25 107
4627.41 115
4627.57 117
4627.72 114
4627.88 108
4628.03 99
4628.19 91
4628.35 86
4628.50 84
4628.66 86
4628.81 90
4628.97 95
4629.13 99
4629.28 103
4629.44 103
4629.59 102
4629.75 100
4629.90 99
4630.06 99
4630.22 100
4630.37 103
4630.53 107
4630.68 111
4630.84 114
4631.00 116
4631.15 118
4631.31 120
4631.46 124
4631.62 130
4631.78 139
4631.93 148
4632.09 156
4632.24 160
4632.40 159
4632.56 152
4632.71 143
4632.87 130
4633.02 117
4633.18 105
4633.34 94
4633.49 85
4633.65 77
4633.80 69
4633.96 64
4634.12 61
4634.27 62
4634.43 65
4634.58 69
4634.74 72
4634.90 74
4635.05 73
4635.21 69
4635.36 63
4635.52 56
4635.68 49
4635.83 45
4635.99 42
4636.14 41
4636.30 42
4636.46 44
4636.61 47
4636.77 51
4636.92 54
4637.08 57
4637.24 59
4637.39 57
4637.55 53
4637.70 45
4637.86 34
4638.02 22
4638.17 11
4638.33 2
4638.49 0
4638.64 0
4638.80 0
4638.95 0
4639.11 5
4639.27 9
4639.42 13
4639.58 17
4639.73 20
4639.89 25
4640.05 29
4640.20 34
4640.36 37
4640.51 39
4640.67 40
4640.83 40
4640.98 40
4641.14 41
4641.29 43
4641.45 47
4641.61 53
4641.76 59
4641.92 65
4642.08 71
4642.23 76
4642.39 81
4642.54 85
4642.70 89
4642.86 92
4643.01 94
4643.17 95
4643.32 96
4643.48 97
4643.64 99
4643.79 103
4643.95 109
4644.11 116
4644.26 122
4644.42 124
4644.57 122
4644.73 113
4644.89 99
4645.04 80
4645.20 60
4645.35 42
4645.51 28
4645.67 19
4645.82 15
4645.98 16
4646.14 18
4646.29 20
4646.45 20
4646.60 18
4646.76 13
4646.92 7
4647.07 1
4647.23 0
4647.39 0
4647.54 0
4647.70 0
4647.85 0
4648.01 0
4648.17 0
4648.32 0
4648.48 0
4648.64 4
4648.79 9
4648.95 14
4649.10 17
4649.26 18
4649.42 17
4649.57 14
4649.73 10
4649.89 7
4650.04 5
4650.20 5
4650.35 6
4650.51 9
4650.67 11
4650.82 13
4650.98 14
4651.14 15
4651.29 16
4651.45 20
4651.60 26
4651.76 35
4651.92 46
4652.07 58
4652.23 69
4652.39 80
4652.54 88
4652.70 93
4652.86 95
4653.01 95
4653.17 93
4653.32 90
4653.48 87
4653.64 84
4653.79 81
4653.95 79
4654.11 75
4654.26 72
4654.42 69
4654.57 65
4654.73 60
4654.89 56
4655.04 51
4655.20 47
4655.36 44
4655.51 42
4655.67 43
4655.83 47
4655.98 54
4656.14 62
4656.29 70
4656.45 75
4656.61 76
4656.76 72
4656.92 63
4657.08 50
4657.23 35
4657.39 22
4657.55 12
4657.70 5
4657.86 2
4658.02 2
4658.17 2
4658.33 3
4658.48 1
4658.64 0
4658.80 0
4658.95 0
4659.11 0
4659.27 0
4659.42 0
4659.58 1
4659.74 7
4659.89 12
4660.05 16
4660.20 19
4660.36 20
4660.52 22
4660.67 24
4660.83 28
4660.99 36
4661.14 48
4661.30 62
4661.46 79
4661.61 94
4661.77 108
4661.93 118
4662.08 123
4662.24 122
4662.40 116
4662.55 108
4662.71 99
4662.86 93
4663.02 89
4663.18 90
4663.33 95
4663.49 102
4663.65 110
4663.80 117
4663.96 120
4664.12 120
4664.27 117
4664.43 111
4664.59 105
4664.74 101
4664.90 100
4665.06 104
4665.21 111
4665.37 122
4665.53 135
4665.68 148
4665.84 160
4666.00 168
4666.15 174
4666.31 176
4666.46 173
4666.62 167
4666.78 160
4666.93 151
4667.09 144
4667.25 139
4667.40 135
4667.56 131
4667.72 128
4667.87 122
4668.03 115
4668.19 105
4668.34 96
4668.50 88
4668.66 84
4668.81 84
4668.97 88
4669.13 96
4669.28 107
4669.44 119
4669.60 130
4669.75 140
4669.91 148
4670.07 153
4670.22 156
4670.38 156
4670.54 155
4670.69 151
4670.85 145
4671.01 136
4671.16 125
4671.32 112
4671.48 96
4671.63 80
4671.79 64
4671.95 51
4672.10 43
4672.26 38
4672.42 39
4672.57 43
4672.73 50
4672.89 58
4673.04 65
4673.20 72
4673.36 79
4673.51 85
4673.67 93
4673.83 102
4673.98 112
4674.14 124
4674.30 137
4674.45 150
4674.61 163
4674.77 175
4674.92 183
4675.08 186
4675.24 184
4675.39 174
4675.55 158
4675.71 136
4675.86 111
4676.02 86
4676.18 64
4676.33 47
4676.49 36
4676.65 29
4676.80 26
4676.96 26
4677.12 28
4677.27 31
4677.43 38
4677.59 48
4677.74 61
4677.90 77
4678.06 94
4678.21 110
4678.37 122
4678.53 130
4678.68 133
4678.84 130
4679.00 124
4679.15 116
4679.31 105
4679.47 94
4679.62 82
4679.78 71
4679.94 59
4680.09 47
4680.25 35
4680.41 23
4680.56 12
4680.72 1
4680.88 0
4681.03 0
4681.19 0
4681.35 0
4681.51 0
4681.66 0
4681.82 0
4681.98 0
4682.13 6
4682.29 20
4682.45 37
4682.60 56
4682.76 76
4682.92 94
4683.07 110
4683.23 122
4683.39 128
4683.54 131
4683.70 130
4683.86 129
4684.01 128
4684.17 128
4684.33 131
4684.48 136
4684.64 143
4684.80 151
4684.96 159
4685.11 168
4685.27 175
4685.43 181
4685.58 184
4685.74 183
4685.90 179
4686.05 173
4686.21 166
4686.37 161
4686.52 160
4686.68 163
4686.84 169
4686.99 178
4687.15 186
4687.31 191
4687.47 191
4687.62 188
4687.78 180
4687.94 168
4688.09 155
4688.25 140
4688.41 126
4688.56 114
4688.72 105
4688.88 98
4689.03 94
4689.19 93
4689.35 92
4689.51 90
4689.66 87
4689.82 82
4689.98 75
4690.13 67
4690.29 62
4690.45 60
4690.60 63
4690.76 70
4690.92 83
4691.07 98
4691.23 114
4691.39 128
4691.55 139
4691.70 143
4691.86 141
4692.02 135
4692.17 125
4692.33 115
4692.49 106
4692.64 101
4692.80 100
4692.96 102
4693.12 103
4693.27 103
4693.43 100
4693.59 94
4693.74 87
4693.90 80
4694.06 77
4694.21 79
4694.37 86
4694.53 97
4694.69 111
4694.84 123
4695.00 134
4695.16 140
4695.31 142
4695.47 138
4695.63 131
4695.78 121
4695.94 111
4696.10 103
4696.26 98
4696.41 97
4696.57 99
4696.73 104
4696.88 109
4697.04 113
4697.20 113
4697.36 109
4697.51 100
4697.67 89
4697.83 76
4697.98 62
4698.14 49
4698.30 38
4698.45 31
4698.61 27
4698.77 28
4698.93 33
4699.08 43
4699.24 55
4699.40 68
4699.55 80
4699.71 87
4699.87 88
4700.03 84
4700.18 75
4700.34 64
4700.50 54
4700.65 47
4700.81 47
4700.97 53
4701.13 67
4701.28 86
4701.44 109
4701.60 132
4701.75 155
4701.91 173
4702.07 187
4702.23 195
4702.38 197
4702.54 194
4702.70 185
4702.85 173
4703.01 158
4703.17 141
4703.33 124
4703.48 108
4703.64 95
4703.80 85
4703.95 79
4704.11 76
4704.27 75
4704.43 77
4704.58 81
4704.74 86
4704.90 92
4705.05 99
4705.21 108
4705.37 117
4705.53 127
4705.68 137
4705.84 145
4706.00 152
4706.15 157
4706.31 160
4706.47 160
4706.63 158
4706.78 152
4706.94 145
4707.10 136
4707.26 127
4707.41 118
4707.57 112
4707.73 109
4707.88 108
4708.04 110
4708.20 113
4708.36 117
4708.51 121
4708.67 125
4708.83 129
4708.98 133
4709.14 138
4709.30 145
4709.46 153
4709.61 160
4709.77 167
4709.93 172
4710.09 175
4710.24 175
4710.40 173
4710.56 169
4710.71 165
4710.87 160
4711.03 157
4711.19 155
4711.34 154
4711.50 155
4711.66 157
4711.82 161
4711.97 167
4712.13 174
4712.29 181
4712.45 188
4712.60 194
4712.76 196
4712.92 195
4713.07 190
4713.23 181
4713.39 169
4713.55 155
4713.70 141
4713.86 127
4714.02 116
4714.18 107
4714.33 101
4714.49 100
4714.65 103
4714.81 109
4714.96 118
4715.12 128
4715.28 139
4715.43 150
4715.59 158
4715.75 163
4715.91 164
4716.06 159
4716.22 149
4716.38 136
4716.54 120
4716.69 106
4716.85 96
4717.01 93
4717.17 95
4717.32 103
4717.48 113
4717.64 123
4717.80 133
4717.95 142
4718.11 151
4718.27 161
4718.43 174
4718.58 192
4718.74 212
4718.90 232
4719.05 249
4719.21 262
4719.37 268
4719.53 268
4719.68 262
4719.84 253
4720.00 242
4720.16 231
4720.31 219
4720.47 206
4720.63 190
4720.79 173
4720.94 153
4721.10 132
4721.26 113
4721.42 96
4721.57 85
4721.73 78
4721.89 75
4722.05 74
4722.20 75
4722.36 75
4722.52 74
4722.68 71
4722.83 66
4722.99 59
4723.15 51
4723.31 41
4723.46 31
4723.62 21
4723.78 12
4723.94 5
4724.09 0
4724.25 0
4724.41 0
4724.57 0
4724.72 0
4724.88 0
4725.04 0
4725.20 0
4725.35 0
4725.51 0
4725.67 0
4725.83 9
4725.98 20
4726.14 33
4726.30 46
4726.46 56
4726.61 62
4726.77 63
4726.93 62
4727.09 59
4727.24 59
4727.40 63
4727.56 71
4727.72 83
4727.87 95
4728.03 104
4728.19 108
4728.35 105
4728.51 95
4728.66 80
4728.82 63
4728.98 47
4729.14 32
4729.29 20
4729.45 11
4729.61 4
4729.77 0
4729.92 0
4730.08 0
4730.24 0
4730.40 9
4730.55 21
4730.71 36
4730.87 52
4731.03 68
4731.18 82
4731.34 93
4731.50 101
4731.66 106
4731.81 109
4731.97 110
4732.13 111
4732.29 111
4732.45 111
4732.60 111
4732.76 112
4732.92 113
4733.08 115
4733.23 116
4733.39 118
4733.55 119
4733.71 121
4733.86 123
4734.02 126
4734.18 128
4734.34 129
4734.50 127
4734.65 123
4734.81 116
4734.97 108
4735.13 100
4735.28 92
4735.44 87
4735.60 83
4735.76 79
4735.91 75
4736.07 70
4736.23 62
4736.39 53
4736.55 42
4736.70 31
4736.86 23
4737.02 17
4737.18 15
4737.33 15
4737.49 19
4737.65 26
4737.81 35
4737.96 46
4738.12 58
4738.28 71
4738.44 83
4738.60 94
4738.75 101
4738.91 104
4739.07 105
4739.23 104
4739.38 101
4739.54 99
4739.70 97
4739.86 94
4740.02 90
4740.17 83
4740.33 71
4740.49 54
4740.65 36
4740.80 16
4740.96 0
4741.12 0
4741.28 0
4741.44 0
4741.59 0
4741.75 0
4741.91 1
4742.07 8
4742.22 13
4742.38 15
4742.54 14
4742.70 12
4742.86 8
4743.01 4
4743.17 1
4743.33 0
4743.49 0
4743.65 2
4743.80 6
4743.96 12
4744.12 20
4744.28 29
4744.43 39
4744.59 47
4744.75 52
4744.91 54
4745.07 51
4745.22 45
4745.38 38
4745.54 30
4745.70 25
4745.86 25
4746.01 30
4746.17 40
4746.33 56
4746.49 74
4746.64 93
4746.80 112
4746.96 128
4747.12 142
4747.28 154
4747.43 162
4747.59 168
4747.75 172
4747.91 174
4748.07 176
4748.22 176
4748.38 175
4748.54 172
4748.70 166
4748.86 158
4749.01 146
4749.17 134
4749.33 122
4749.49 113
4749.64 108
4749.80 107
4749.96 110
4750.12 115
4750.28 120
4750.43 123
4750.59 124
[truncated: 722,502 more chars]
