# Supplementary material for: Methylobacterium Species Promoting Rice and Barley Growth and Interaction Specificity Revealed with Whole-Cell Matrix-Assisted Laser Desorption / Ionization-Time-of-Flight Mass Spectrometry (MALDI-TOF/MS) Analysis
Source: PLoS One. 2015 Jun 8;10(6):e0129509. doi: 10.1371/journal.pone.0129509 (PMC4460032; doi:10.1371/journal.pone.0129509)
Supplement: S3 Data — (ZIP) [file pone.0129509.s003.zip › Supplementary data 3 (ms from barley)/47a.txt]

779.87 0
779.94 0
780.00 0
780.06 0
780.13 0
780.19 0
780.26 0
780.32 0
780.38 0
780.45 0
780.51 0
780.58 0
780.64 0
780.70 0
780.77 0
780.83 0
780.90 0
780.96 0
781.02 0
781.09 0
781.15 0
781.22 0
781.28 0
781.34 0
781.41 0
781.47 0
781.54 0
781.60 0
781.66 0
781.73 0
781.79 0
781.86 0
781.92 0
781.99 0
782.05 0
782.11 0
782.18 0
782.24 0
782.31 0
782.37 0
782.43 0
782.50 0
782.56 0
782.63 0
782.69 0
782.75 0
782.82 0
782.88 0
782.95 0
783.01 0
783.08 0
783.14 0
783.20 0
783.27 0
783.33 0
783.40 0
783.46 0
783.52 0
783.59 0
783.65 0
783.72 0
783.78 0
783.84 0
783.91 0
783.97 0
784.04 0
784.10 0
784.17 0
784.23 0
784.29 0
784.36 0
784.42 0
784.49 0
784.55 0
784.62 0
784.68 0
784.74 0
784.81 0
784.87 0
784.94 0
785.00 0
785.06 0
785.13 0
785.19 0
785.26 0
785.32 0
785.39 0
785.45 0
785.51 0
785.58 0
785.64 0
785.71 0
785.77 0
785.84 0
785.90 0
785.96 0
786.03 0
786.09 0
786.16 0
786.22 0
786.29 0
786.35 0
786.41 0
786.48 0
786.54 0
786.61 0
786.67 0
786.74 0
786.80 0
786.86 0
786.93 0
786.99 0
787.06 0
787.12 0
787.19 0
787.25 0
787.31 0
787.38 0
787.44 0
787.51 0
787.57 0
787.64 0
787.70 0
787.76 0
787.83 0
787.89 0
787.96 0
788.02 0
788.09 0
788.15 0
788.21 0
788.28 0
788.34 0
788.41 0
788.47 0
788.54 0
788.60 0
788.66 0
788.73 0
788.79 0
788.86 0
788.92 0
788.99 0
789.05 0
789.12 0
789.18 0
789.24 0
789.31 0
789.37 0
789.44 0
789.50 0
789.57 0
789.63 0
789.70 0
789.76 0
789.82 0
789.89 0
789.95 0
790.02 0
790.08 0
790.15 0
790.21 0
790.27 0
790.34 0
790.40 0
790.47 0
790.53 0
790.60 0
790.66 0
790.73 0
790.79 0
790.85 0
790.92 0
790.98 0
791.05 0
791.11 0
791.18 0
791.24 0
791.31 0
791.37 0
791.43 0
791.50 0
791.56 0
791.63 0
791.69 0
791.76 0
791.82 0
791.89 0
791.95 0
792.02 0
792.08 0
792.14 0
792.21 0
792.27 0
792.34 0
792.40 0
792.47 0
792.53 0
792.60 0
792.66 0
792.72 0
792.79 0
792.85 0
792.92 0
792.98 0
793.05 0
793.11 0
793.18 0
793.24 0
793.31 0
793.37 0
793.43 0
793.50 0
793.56 0
793.63 0
793.69 0
793.76 0
793.82 0
793.89 0
793.95 0
794.02 0
794.08 0
794.15 0
794.21 0
794.27 0
794.34 0
794.40 0
794.47 0
794.53 0
794.60 0
794.66 0
794.73 0
794.79 0
794.86 0
794.92 0
794.99 0
795.05 0
795.11 0
795.18 0
795.24 0
795.31 0
795.37 0
795.44 0
795.50 0
795.57 0
795.63 0
795.70 0
795.76 0
795.83 0
795.89 0
795.95 0
796.02 0
796.08 0
796.15 0
796.21 0
796.28 0
796.34 0
796.41 0
796.47 0
796.54 0
796.60 0
796.67 0
796.73 0
796.80 0
796.86 0
796.92 0
796.99 0
797.05 0
797.12 0
797.18 0
797.25 0
797.31 0
797.38 0
797.44 0
797.51 0
797.57 0
797.64 0
797.70 0
797.77 0
797.83 0
797.90 0
797.96 0
798.03 0
798.09 0
798.15 0
798.22 0
798.28 0
798.35 0
798.41 0
798.48 0
798.54 0
798.61 0
798.67 0
798.74 0
798.80 0
798.87 0
798.93 0
799.00 0
799.06 0
799.13 0
799.19 0
799.26 0
799.32 0
799.39 0
799.45 0
799.52 0
799.58 0
799.64 0
799.71 0
799.77 0
799.84 0
799.90 0
799.97 0
800.03 0
800.10 0
800.16 0
800.23 0
800.29 0
800.36 0
800.42 0
800.49 0
800.55 0
800.62 0
800.68 0
800.75 0
800.81 0
800.88 0
800.94 0
801.01 0
801.07 0
801.14 0
801.20 0
801.27 0
801.33 0
801.40 0
801.46 0
801.53 0
801.59 0
801.66 0
801.72 0
801.78 0
801.85 0
801.91 0
801.98 0
802.04 0
802.11 0
802.17 0
802.24 0
802.30 0
802.37 0
802.43 0
802.50 0
802.56 0
802.63 0
802.69 0
802.76 0
802.82 0
802.89 0
802.95 0
803.02 0
803.08 0
803.15 0
803.21 0
803.28 0
803.34 0
803.41 0
803.47 0
803.54 0
803.60 0
803.67 0
803.73 0
803.80 0
803.86 0
803.93 0
803.99 0
804.06 0
804.12 0
804.19 0
804.25 0
804.32 0
804.38 0
804.45 0
804.51 0
804.58 0
804.64 0
804.71 0
804.77 0
804.84 0
804.90 0
804.97 0
805.03 0
805.10 0
805.16 0
805.23 0
805.29 0
805.36 0
805.42 0
805.49 0
805.55 0
805.62 0
805.68 0
805.75 0
805.81 0
805.88 0
805.94 0
806.01 0
806.07 0
806.14 0
806.20 0
806.27 0
806.33 0
806.40 0
806.46 0
806.53 0
806.59 0
806.66 0
806.72 0
806.79 0
806.85 0
806.92 0
806.99 0
807.05 0
807.12 0
807.18 0
807.25 0
807.31 0
807.38 0
807.44 0
807.51 0
807.57 0
807.64 0
807.70 0
807.77 0
807.83 0
807.90 0
807.96 0
808.03 0
808.09 0
808.16 0
808.22 0
808.29 0
808.35 0
808.42 0
808.48 0
808.55 0
808.61 0
808.68 0
808.74 0
808.81 0
808.87 0
808.94 0
809.00 0
809.07 0
809.14 0
809.20 0
809.27 0
809.33 0
809.40 0
809.46 0
809.53 0
809.59 0
809.66 0
809.72 0
809.79 0
809.85 0
809.92 0
809.98 0
810.05 0
810.11 0
810.18 0
810.24 0
810.31 0
810.37 0
810.44 0
810.50 0
810.57 0
810.64 0
810.70 0
810.77 0
810.83 0
810.90 0
810.96 0
811.03 0
811.09 0
811.16 0
811.22 0
811.29 0
811.35 0
811.42 0
811.48 0
811.55 0
811.61 0
811.68 0
811.74 0
811.81 0
811.88 0
811.94 0
812.01 0
812.07 0
812.14 0
812.20 0
812.27 0
812.33 0
812.40 0
812.46 0
812.53 0
812.59 0
812.66 0
812.72 0
812.79 0
812.86 0
812.92 0
812.99 0
813.05 0
813.12 0
813.18 0
813.25 0
813.31 0
813.38 0
813.44 0
813.51 0
813.57 0
813.64 0
813.71 0
813.77 0
813.84 0
813.90 0
813.97 0
814.03 0
814.10 0
814.16 0
814.23 0
814.29 0
814.36 0
814.42 0
814.49 0
814.56 0
814.62 0
814.69 0
814.75 0
814.82 0
814.88 0
814.95 0
815.01 0
815.08 0
815.14 0
815.21 0
815.27 0
815.34 0
815.41 0
815.47 0
815.54 0
815.60 0
815.67 0
815.73 0
815.80 0
815.86 0
815.93 0
815.99 0
816.06 0
816.13 0
816.19 0
816.26 0
816.32 0
816.39 0
816.45 0
816.52 0
816.58 0
816.65 0
816.72 0
816.78 0
816.85 0
816.91 0
816.98 0
817.04 0
817.11 0
817.17 0
817.24 0
817.30 0
817.37 0
817.44 0
817.50 0
817.57 0
817.63 0
817.70 0
817.76 0
817.83 0
817.89 0
817.96 0
818.03 0
818.09 0
818.16 0
818.22 0
818.29 0
818.35 0
818.42 0
818.48 0
818.55 0
818.62 0
818.68 0
818.75 0
818.81 0
818.88 0
818.94 0
819.01 0
819.07 0
819.14 0
819.21 0
819.27 0
819.34 0
819.40 0
819.47 0
819.53 0
819.60 0
819.67 0
819.73 0
819.80 0
819.86 0
819.93 0
819.99 0
820.06 0
820.12 0
820.19 0
820.26 0
820.32 0
820.39 0
820.45 0
820.52 0
820.58 0
820.65 0
820.72 0
820.78 0
820.85 0
820.91 0
820.98 0
821.04 0
821.11 0
821.18 0
821.24 0
821.31 0
821.37 0
821.44 0
821.50 0
821.57 0
821.64 0
821.70 0
821.77 0
821.83 0
821.90 0
821.96 0
822.03 0
822.09 0
822.16 0
822.23 0
822.29 0
822.36 0
822.42 0
822.49 0
822.56 0
822.62 0
822.69 0
822.75 0
822.82 0
822.88 0
822.95 0
823.02 0
823.08 0
823.15 0
823.21 0
823.28 0
823.34 0
823.41 0
823.48 0
823.54 0
823.61 0
823.67 0
823.74 0
823.80 0
823.87 0
823.94 0
824.00 0
824.07 0
824.13 0
824.20 0
824.26 0
824.33 0
824.40 0
824.46 0
824.53 0
824.59 0
824.66 0
824.73 0
824.79 0
824.86 0
824.92 0
824.99 0
825.05 0
825.12 0
825.19 0
825.25 0
825.32 0
825.38 0
825.45 0
825.52 0
825.58 0
825.65 0
825.71 0
825.78 0
825.84 0
825.91 0
825.98 0
826.04 0
826.11 0
826.17 0
826.24 0
826.31 0
826.37 0
826.44 0
826.50 0
826.57 0
826.64 0
826.70 0
826.77 0
826.83 0
826.90 0
826.97 0
827.03 0
827.10 0
827.16 0
827.23 0
827.29 0
827.36 0
827.43 0
827.49 0
827.56 0
827.62 0
827.69 0
827.76 0
827.82 0
827.89 0
827.95 0
828.02 0
828.09 0
828.15 0
828.22 0
828.28 0
828.35 0
828.42 0
828.48 0
828.55 0
828.61 0
828.68 0
828.75 0
828.81 0
828.88 0
828.94 0
829.01 0
829.08 0
829.14 0
829.21 0
829.27 0
829.34 0
829.41 0
829.47 0
829.54 0
829.60 0
829.67 0
829.74 0
829.80 0
829.87 0
829.93 0
830.00 0
830.07 0
830.13 0
830.20 0
830.26 0
830.33 0
830.40 0
830.46 0
830.53 0
830.59 0
830.66 0
830.73 0
830.79 0
830.86 0
830.92 0
830.99 0
831.06 0
831.12 0
831.19 0
831.25 0
831.32 0
831.39 0
831.45 0
831.52 0
831.59 0
831.65 0
831.72 0
831.78 0
831.85 0
831.92 0
831.98 0
832.05 0
832.11 0
832.18 0
832.25 0
832.31 0
832.38 0
832.44 0
832.51 0
832.58 0
832.64 0
832.71 0
832.78 0
832.84 0
832.91 0
832.97 0
833.04 0
833.11 0
833.17 0
833.24 0
833.30 0
833.37 0
833.44 0
833.50 0
833.57 0
833.64 0
833.70 0
833.77 0
833.83 0
833.90 0
833.97 0
834.03 0
834.10 0
834.16 0
834.23 0
834.30 0
834.36 0
834.43 0
834.50 0
834.56 0
834.63 0
834.69 0
834.76 0
834.83 0
834.89 0
834.96 0
835.03 0
835.09 0
835.16 0
835.22 0
835.29 0
835.36 0
835.42 0
835.49 0
835.56 0
835.62 0
835.69 0
835.75 0
835.82 0
835.89 0
835.95 0
836.02 0
836.09 0
836.15 0
836.22 0
836.28 0
836.35 0
836.42 0
836.48 0
836.55 0
836.62 0
836.68 0
836.75 0
836.81 0
836.88 0
836.95 0
837.01 0
837.08 0
837.15 0
837.21 0
837.28 0
837.35 0
837.41 0
837.48 0
837.54 0
837.61 0
837.68 0
837.74 0
837.81 0
837.88 0
837.94 0
838.01 0
838.07 0
838.14 0
838.21 0
838.27 0
838.34 0
838.41 0
838.47 0
838.54 0
838.61 0
838.67 0
838.74 0
838.80 0
838.87 0
838.94 0
839.00 0
839.07 0
839.14 0
839.20 0
839.27 0
839.34 0
839.40 0
839.47 0
839.54 0
839.60 0
839.67 0
839.73 0
839.80 0
839.87 0
839.93 0
840.00 0
840.07 0
840.13 0
840.20 0
840.27 0
840.33 0
840.40 0
840.47 0
840.53 0
840.60 0
840.66 0
840.73 0
840.80 0
840.86 0
840.93 0
841.00 0
841.06 0
841.13 0
841.20 0
841.26 0
841.33 0
841.40 0
841.46 0
841.53 0
841.60 0
841.66 0
841.73 0
841.79 0
841.86 0
841.93 0
841.99 0
842.06 0
842.13 0
842.19 0
842.26 0
842.33 0
842.39 0
842.46 0
842.53 0
842.59 0
842.66 0
842.73 0
842.79 0
842.86 0
842.93 0
842.99 0
843.06 0
843.13 0
843.19 0
843.26 0
843.32 0
843.39 0
843.46 0
843.52 0
843.59 0
843.66 0
843.72 0
843.79 0
843.86 0
843.92 0
843.99 0
844.06 0
844.12 0
844.19 0
844.26 0
844.32 0
844.39 0
844.46 0
844.52 0
844.59 0
844.66 0
844.72 0
844.79 0
844.86 0
844.92 0
844.99 0
845.06 0
845.12 0
845.19 0
845.26 0
845.32 0
845.39 0
845.46 0
845.52 0
845.59 0
845.66 0
845.72 0
845.79 0
845.86 0
845.92 0
845.99 0
846.06 0
846.12 0
846.19 0
846.26 0
846.32 0
846.39 0
846.46 0
846.52 0
846.59 0
846.66 0
846.72 0
846.79 0
846.86 0
846.92 0
846.99 0
847.06 0
847.12 0
847.19 0
847.26 0
847.32 0
847.39 0
847.46 0
847.52 0
847.59 0
847.66 0
847.72 0
847.79 0
847.86 0
847.92 0
847.99 0
848.06 0
848.12 0
848.19 0
848.26 0
848.32 0
848.39 0
848.46 0
848.52 0
848.59 0
848.66 0
848.72 0
848.79 0
848.86 0
848.92 0
848.99 0
849.06 0
849.13 0
849.19 0
849.26 0
849.33 0
849.39 0
849.46 0
849.53 0
849.59 0
849.66 0
849.73 0
849.79 0
849.86 0
849.93 0
849.99 0
850.06 0
850.13 0
850.19 0
850.26 0
850.33 0
850.39 0
850.46 0
850.53 0
850.60 0
850.66 0
850.73 0
850.80 0
850.86 0
850.93 0
851.00 0
851.06 0
851.13 0
851.20 0
851.26 0
851.33 0
851.40 0
851.46 0
851.53 0
851.60 0
851.67 0
851.73 0
851.80 0
851.87 0
851.93 0
852.00 0
852.07 0
852.13 0
852.20 0
852.27 0
852.33 0
852.40 0
852.47 0
852.53 0
852.60 0
852.67 0
852.74 0
852.80 0
852.87 0
852.94 0
853.00 0
853.07 0
853.14 0
853.20 0
853.27 0
853.34 0
853.41 0
853.47 0
853.54 0
853.61 0
853.67 0
853.74 0
853.81 0
853.87 0
853.94 0
854.01 0
854.07 0
854.14 0
854.21 0
854.28 0
854.34 0
854.41 0
854.48 0
854.54 0
854.61 0
854.68 0
854.74 0
854.81 0
854.88 0
854.95 0
855.01 0
855.08 0
855.15 0
855.21 0
855.28 0
855.35 0
855.41 0
855.48 0
855.55 0
855.62 0
855.68 0
855.75 0
855.82 0
855.88 0
855.95 0
856.02 0
856.09 0
856.15 0
856.22 0
856.29 0
856.35 0
856.42 0
856.49 0
856.55 0
856.62 0
856.69 0
856.76 0
856.82 0
856.89 0
856.96 0
857.02 0
857.09 0
857.16 0
857.23 0
857.29 0
857.36 0
857.43 0
857.49 0
857.56 0
857.63 0
857.70 0
857.76 0
857.83 0
857.90 0
857.96 0
858.03 0
858.10 0
858.17 0
858.23 0
858.30 0
858.37 0
858.43 0
858.50 0
858.57 0
858.64 0
858.70 0
858.77 0
858.84 0
858.90 0
858.97 0
859.04 0
859.11 0
859.17 0
859.24 0
859.31 0
859.37 0
859.44 0
859.51 0
859.58 0
859.64 0
859.71 0
859.78 0
859.84 0
859.91 0
859.98 0
860.05 0
860.11 0
860.18 0
860.25 0
860.32 0
860.38 0
860.45 0
860.52 0
860.58 0
860.65 0
860.72 0
860.79 0
860.85 0
860.92 0
860.99 0
861.05 0
861.12 0
861.19 0
861.26 0
861.32 0
861.39 0
861.46 0
861.53 0
861.59 0
861.66 0
861.73 0
861.79 0
861.86 0
861.93 0
862.00 0
862.06 0
862.13 0
862.20 0
862.27 0
862.33 0
862.40 0
862.47 0
862.54 0
862.60 0
862.67 0
862.74 0
862.80 0
862.87 0
862.94 0
863.01 0
863.07 0
863.14 0
863.21 0
863.28 0
863.34 0
863.41 0
863.48 0
863.55 0
863.61 0
863.68 0
863.75 0
863.81 0
863.88 0
863.95 0
864.02 0
864.08 0
864.15 0
864.22 0
864.29 0
864.35 0
864.42 0
864.49 0
864.56 0
864.62 0
864.69 0
864.76 0
864.83 0
864.89 0
864.96 0
865.03 0
865.09 0
865.16 0
865.23 0
865.30 0
865.36 0
865.43 0
865.50 0
865.57 0
865.63 0
865.70 0
865.77 0
865.84 0
865.90 0
865.97 0
866.04 0
866.11 0
866.17 0
866.24 0
866.31 0
866.38 0
866.44 0
866.51 0
866.58 0
866.65 0
866.71 0
866.78 0
866.85 0
866.92 0
866.98 0
867.05 0
867.12 0
867.19 0
867.25 0
867.32 0
867.39 0
867.46 0
867.52 0
867.59 0
867.66 0
867.73 0
867.79 0
867.86 0
867.93 0
868.00 0
868.06 0
868.13 0
868.20 0
868.27 0
868.33 0
868.40 0
868.47 0
868.54 0
868.60 0
868.67 0
868.74 0
868.81 0
868.87 0
868.94 0
869.01 0
869.08 0
869.14 0
869.21 0
869.28 0
869.35 0
869.41 0
869.48 0
869.55 0
869.62 0
869.69 0
869.75 0
869.82 0
869.89 0
869.96 0
870.02 0
870.09 0
870.16 0
870.23 0
870.29 0
870.36 0
870.43 0
870.50 0
870.56 0
870.63 0
870.70 0
870.77 0
870.83 0
870.90 0
870.97 0
871.04 0
871.11 0
871.17 0
871.24 0
871.31 0
871.38 0
871.44 0
871.51 0
871.58 0
871.65 0
871.71 0
871.78 0
871.85 0
871.92 0
871.98 0
872.05 0
872.12 0
872.19 0
872.26 0
872.32 0
872.39 0
872.46 0
872.53 0
872.59 0
872.66 0
872.73 0
872.80 0
872.86 0
872.93 0
873.00 0
873.07 0
873.14 0
873.20 0
873.27 0
873.34 0
873.41 0
873.47 0
873.54 0
873.61 0
873.68 0
873.75 0
873.81 0
873.88 0
873.95 0
874.02 0
874.08 0
874.15 0
874.22 0
874.29 0
874.36 0
874.42 0
874.49 0
874.56 0
874.63 0
874.69 0
874.76 0
874.83 0
874.90 0
874.97 0
875.03 0
875.10 0
875.17 0
875.24 0
875.30 0
875.37 0
875.44 0
875.51 0
875.58 0
875.64 0
875.71 0
875.78 0
875.85 0
875.91 0
875.98 0
876.05 0
876.12 0
876.19 0
876.25 0
876.32 0
876.39 0
876.46 0
876.53 0
876.59 0
876.66 0
876.73 0
876.80 0
876.86 0
876.93 0
877.00 0
877.07 0
877.14 0
877.20 0
877.27 0
877.34 0
877.41 0
877.48 0
877.54 0
877.61 0
877.68 0
877.75 0
877.81 0
877.88 0
877.95 0
878.02 0
878.09 0
878.15 0
878.22 0
878.29 0
878.36 0
878.43 0
878.49 0
878.56 0
878.63 0
878.70 0
878.77 0
878.83 0
878.90 0
878.97 0
879.04 0
879.11 0
879.17 0
879.24 0
879.31 0
879.38 0
879.45 0
879.51 0
879.58 0
879.65 0
879.72 0
879.79 0
879.85 0
879.92 0
879.99 0
880.06 0
880.13 0
880.19 0
880.26 0
880.33 0
880.40 0
880.47 0
880.53 0
880.60 0
880.67 0
880.74 0
880.81 0
880.87 0
880.94 0
881.01 0
881.08 0
881.15 0
881.21 0
881.28 0
881.35 0
881.42 0
881.49 0
881.55 0
881.62 0
881.69 0
881.76 0
881.83 0
881.89 0
881.96 0
882.03 0
882.10 0
882.17 0
882.23 0
882.30 0
882.37 0
882.44 0
882.51 0
882.57 0
882.64 0
882.71 0
882.78 0
882.85 0
882.92 0
882.98 0
883.05 0
883.12 0
883.19 0
883.26 0
883.32 0
883.39 0
883.46 0
883.53 0
883.60 0
883.66 0
883.73 0
883.80 0
883.87 0
883.94 0
884.01 0
884.07 0
884.14 0
884.21 0
884.28 0
884.35 0
884.41 0
884.48 0
884.55 0
884.62 0
884.69 0
884.76 0
884.82 0
884.89 0
884.96 0
885.03 0
885.10 0
885.16 0
885.23 0
885.30 0
885.37 0
885.44 0
885.51 0
885.57 0
885.64 0
885.71 0
885.78 0
885.85 0
885.91 0
885.98 0
886.05 0
886.12 0
886.19 0
886.26 0
886.32 0
886.39 0
886.46 0
886.53 0
886.60 0
886.66 0
886.73 0
886.80 0
886.87 0
886.94 0
887.01 0
887.07 0
887.14 0
887.21 0
887.28 0
887.35 0
887.42 0
887.48 0
887.55 0
887.62 0
887.69 0
887.76 0
887.83 0
887.89 0
887.96 0
888.03 0
888.10 0
888.17 0
888.24 0
888.30 0
888.37 0
888.44 0
888.51 0
888.58 0
888.65 0
888.71 0
888.78 0
888.85 0
888.92 0
888.99 0
889.06 0
889.12 0
889.19 0
889.26 0
889.33 0
889.40 0
889.47 0
889.53 0
889.60 0
889.67 0
889.74 0
889.81 0
889.88 0
889.94 0
890.01 0
890.08 0
890.15 0
890.22 0
890.29 0
890.35 0
890.42 0
890.49 0
890.56 0
890.63 0
890.70 0
890.76 0
890.83 0
890.90 0
890.97 0
891.04 0
891.11 0
891.18 0
891.24 0
891.31 0
891.38 0
891.45 0
891.52 0
891.59 0
891.65 0
891.72 0
891.79 0
891.86 0
891.93 0
892.00 0
892.06 0
892.13 0
892.20 0
892.27 0
892.34 0
892.41 0
892.48 0
892.54 0
892.61 0
892.68 0
892.75 0
892.82 0
892.89 0
892.95 0
893.02 0
893.09 0
893.16 0
893.23 0
893.30 0
893.37 0
893.43 0
893.50 0
893.57 0
893.64 0
893.71 0
893.78 0
893.85 0
893.91 0
893.98 0
894.05 0
894.12 0
894.19 0
894.26 0
894.33 0
894.39 0
894.46 0
894.53 0
894.60 0
894.67 0
894.74 0
894.81 0
894.87 0
894.94 0
895.01 0
895.08 0
895.15 0
895.22 0
895.29 0
895.35 0
895.42 0
895.49 0
895.56 0
895.63 0
895.70 0
895.77 0
895.83 0
895.90 0
895.97 0
896.04 0
896.11 0
896.18 0
896.25 0
896.31 0
896.38 0
896.45 0
896.52 0
896.59 0
896.66 0
896.73 0
896.79 0
896.86 0
896.93 0
897.00 0
897.07 0
897.14 0
897.21 0
897.28 0
897.34 0
897.41 0
897.48 0
897.55 0
897.62 0
897.69 0
897.76 0
897.82 0
897.89 0
897.96 0
898.03 0
898.10 0
898.17 0
898.24 0
898.31 0
898.37 0
898.44 0
898.51 0
898.58 0
898.65 0
898.72 0
898.79 0
898.85 0
898.92 0
898.99 0
899.06 0
899.13 0
899.20 0
899.27 0
899.34 0
899.40 0
899.47 0
899.54 0
899.61 0
899.68 0
899.75 0
899.82 0
899.89 0
899.95 0
900.02 0
900.09 0
900.16 0
900.23 0
900.30 0
900.37 0
900.44 0
900.50 0
900.57 0
900.64 0
900.71 0
900.78 0
900.85 0
900.92 0
900.99 0
901.06 0
901.12 0
901.19 0
901.26 0
901.33 0
901.40 0
901.47 0
901.54 0
901.61 0
901.67 0
901.74 0
901.81 0
901.88 0
901.95 0
902.02 0
902.09 0
902.16 0
902.23 0
902.29 0
902.36 0
902.43 0
902.50 0
902.57 0
902.64 0
902.71 0
902.78 0
902.84 0
902.91 0
902.98 0
903.05 0
903.12 0
903.19 0
903.26 0
903.33 0
903.40 0
903.46 0
903.53 0
903.60 0
903.67 0
903.74 0
903.81 0
903.88 0
903.95 0
904.02 0
904.08 0
904.15 0
904.22 0
904.29 0
904.36 0
904.43 0
904.50 0
904.57 0
904.64 0
904.71 0
904.77 0
904.84 0
904.91 0
904.98 0
905.05 0
905.12 0
905.19 0
905.26 0
905.33 0
905.39 0
905.46 0
905.53 0
905.60 0
905.67 0
905.74 0
905.81 0
905.88 0
905.95 0
906.02 0
906.08 0
906.15 0
906.22 0
906.29 0
906.36 0
906.43 0
906.50 0
906.57 0
906.64 0
906.71 0
906.77 0
906.84 0
906.91 0
906.98 0
907.05 0
907.12 0
907.19 0
907.26 0
907.33 0
907.40 0
907.46 0
907.53 0
907.60 0
907.67 0
907.74 0
907.81 0
907.88 0
907.95 0
908.02 0
908.09 0
908.16 0
908.22 0
908.29 0
908.36 0
908.43 0
908.50 0
908.57 0
908.64 0
908.71 0
908.78 0
908.85 0
908.92 0
908.98 0
909.05 0
909.12 0
909.19 0
909.26 0
909.33 0
909.40 0
909.47 0
909.54 0
909.61 0
909.68 0
909.74 0
909.81 0
909.88 0
909.95 0
910.02 0
910.09 0
910.16 0
910.23 0
910.30 0
910.37 0
910.44 0
910.51 0
910.57 0
910.64 0
910.71 0
910.78 0
910.85 0
910.92 0
910.99 0
911.06 0
911.13 0
911.20 0
911.27 0
911.34 0
911.40 0
911.47 0
911.54 0
911.61 0
911.68 0
911.75 0
911.82 0
911.89 0
911.96 0
912.03 0
912.10 0
912.17 0
912.24 0
912.30 0
912.37 0
912.44 0
912.51 0
912.58 0
912.65 0
912.72 0
912.79 0
912.86 0
912.93 0
913.00 0
913.07 0
913.14 0
913.20 0
913.27 0
913.34 0
913.41 0
913.48 0
913.55 0
913.62 0
913.69 0
913.76 0
913.83 0
913.90 0
913.97 0
914.04 0
914.11 0
914.17 0
914.24 0
914.31 0
914.38 0
914.45 0
914.52 0
914.59 0
914.66 0
914.73 0
914.80 0
914.87 0
914.94 0
915.01 0
915.08 0
915.14 0
915.21 0
915.28 0
915.35 0
915.42 0
915.49 0
915.56 0
915.63 0
915.70 0
915.77 0
915.84 0
915.91 0
915.98 0
916.05 0
916.12 0
916.19 0
916.25 0
916.32 0
916.39 0
916.46 0
916.53 0
916.60 0
916.67 0
916.74 0
916.81 0
916.88 0
916.95 0
917.02 0
917.09 0
917.16 0
917.23 0
917.30 0
917.37 0
917.43 0
917.50 0
917.57 0
917.64 0
917.71 0
917.78 0
917.85 0
917.92 0
917.99 0
918.06 0
918.13 0
918.20 0
918.27 0
918.34 0
918.41 0
918.48 0
918.55 0
918.62 0
918.68 0
918.75 0
918.82 0
918.89 0
918.96 0
919.03 0
919.10 0
919.17 0
919.24 0
919.31 0
919.38 0
919.45 0
919.52 0
919.59 0
919.66 0
919.73 0
919.80 0
919.87 0
919.94 0
920.00 0
920.07 0
920.14 0
920.21 0
920.28 0
920.35 0
920.42 0
920.49 0
920.56 0
920.63 0
920.70 0
920.77 0
920.84 0
920.91 0
920.98 0
921.05 0
921.12 0
921.19 0
921.26 0
921.33 0
921.40 0
921.47 0
921.53 0
921.60 0
921.67 0
921.74 0
921.81 0
921.88 0
921.95 0
922.02 0
922.09 0
922.16 0
922.23 0
922.30 0
922.37 0
922.44 0
922.51 0
922.58 0
922.65 0
922.72 0
922.79 0
922.86 0
922.93 0
923.00 0
923.07 0
923.14 0
923.21 0
923.28 0
923.34 0
923.41 0
923.48 0
923.55 0
923.62 0
923.69 0
923.76 0
923.83 0
923.90 0
923.97 0
924.04 0
924.11 0
924.18 0
924.25 0
924.32 0
924.39 0
924.46 0
924.53 0
924.60 0
924.67 0
924.74 0
924.81 0
924.88 0
924.95 0
925.02 0
925.09 0
925.16 0
925.23 0
925.30 0
925.37 0
925.44 0
925.51 0
925.57 0
925.64 0
925.71 0
925.78 0
925.85 0
925.92 0
925.99 0
926.06 0
926.13 0
926.20 0
926.27 0
926.34 0
926.41 0
926.48 0
926.55 0
926.62 0
926.69 0
926.76 0
926.83 0
926.90 0
926.97 0
927.04 0
927.11 0
927.18 0
927.25 0
927.32 0
927.39 0
927.46 0
927.53 0
927.60 0
927.67 0
927.74 0
927.81 0
927.88 0
927.95 0
928.02 0
928.09 0
928.16 0
928.23 0
928.30 0
928.37 0
928.44 0
928.51 0
928.58 0
928.65 0
928.72 0
928.79 0
928.86 0
928.93 0
928.99 0
929.06 0
929.13 0
929.20 0
929.27 0
929.34 0
929.41 0
929.48 0
929.55 0
929.62 0
929.69 0
929.76 0
929.83 0
929.90 0
929.97 0
930.04 0
930.11 0
930.18 0
930.25 0
930.32 0
930.39 0
930.46 0
930.53 0
930.60 0
930.67 0
930.74 0
930.81 0
930.88 0
930.95 0
931.02 0
931.09 0
931.16 0
931.23 0
931.30 0
931.37 0
931.44 0
931.51 0
931.58 0
931.65 0
931.72 0
931.79 0
931.86 0
931.93 0
932.00 0
932.07 0
932.14 0
932.21 0
932.28 0
932.35 0
932.42 0
932.49 0
932.56 0
932.63 0
932.70 0
932.77 0
932.84 0
932.91 0
932.98 0
933.05 0
933.12 0
933.19 0
933.26 0
933.33 0
933.40 0
933.47 0
933.54 0
933.61 0
933.68 0
933.75 0
933.82 0
933.89 0
933.96 0
934.03 0
934.10 0
934.17 0
934.24 0
934.31 0
934.38 0
934.45 0
934.52 0
934.59 0
934.66 0
934.73 0
934.80 0
934.87 0
934.94 0
935.01 0
935.08 0
935.15 0
935.22 0
935.29 0
935.36 0
935.43 0
935.50 0
935.57 0
935.64 0
935.71 0
935.78 0
935.85 0
935.92 0
935.99 0
936.06 0
936.13 0
936.20 0
936.27 0
936.34 0
936.41 0
936.48 0
936.56 0
936.63 0
936.70 0
936.77 0
936.84 0
936.91 0
936.98 0
937.05 0
937.12 0
937.19 0
937.26 0
937.33 0
937.40 0
937.47 0
937.54 0
937.61 0
937.68 0
937.75 0
937.82 0
937.89 0
937.96 0
938.03 0
938.10 0
938.17 0
938.24 0
938.31 0
938.38 0
938.45 0
938.52 0
938.59 0
938.66 0
938.73 0
938.80 0
938.87 0
938.94 0
939.01 0
939.08 0
939.15 0
939.22 0
939.29 0
939.36 0
939.43 0
939.50 0
939.57 0
939.64 0
939.71 0
939.78 0
939.85 0
939.92 0
940.00 0
940.07 0
940.14 0
940.21 0
940.28 0
940.35 0
940.42 0
940.49 0
940.56 0
940.63 0
940.70 0
940.77 0
940.84 0
940.91 0
940.98 0
941.05 0
941.12 0
941.19 0
941.26 0
941.33 0
941.40 0
941.47 0
941.54 0
941.61 0
941.68 0
941.75 0
941.82 0
941.89 0
941.96 0
942.03 0
942.10 0
942.17 0
942.25 0
942.32 0
942.39 0
942.46 0
942.53 0
942.60 0
942.67 0
942.74 0
942.81 0
942.88 0
942.95 0
943.02 0
943.09 0
943.16 0
943.23 0
943.30 0
943.37 0
943.44 0
943.51 0
943.58 0
943.65 0
943.72 0
943.79 0
943.86 0
943.93 0
944.00 0
944.08 0
944.15 0
944.22 0
944.29 0
944.36 0
944.43 0
944.50 0
944.57 0
944.64 0
944.71 0
944.78 0
944.85 0
944.92 0
944.99 0
945.06 0
945.13 0
945.20 0
945.27 0
945.34 0
945.41 0
945.48 0
945.55 0
945.63 0
945.70 0
945.77 0
945.84 0
945.91 0
945.98 0
946.05 0
946.12 0
946.19 0
946.26 0
946.33 0
946.40 0
946.47 0
946.54 0
946.61 0
946.68 0
946.75 0
946.82 0
946.89 0
946.96 0
947.04 0
947.11 0
947.18 0
947.25 0
947.32 0
947.39 0
947.46 0
947.53 0
947.60 0
947.67 0
947.74 0
947.81 0
947.88 0
947.95 0
948.02 0
948.09 0
948.16 0
948.23 0
948.31 0
948.38 0
948.45 0
948.52 0
948.59 0
948.66 0
948.73 0
948.80 0
948.87 0
948.94 0
949.01 0
949.08 0
949.15 0
949.22 0
949.29 0
949.36 0
949.44 0
949.51 0
949.58 0
949.65 0
949.72 0
949.79 0
949.86 0
949.93 0
950.00 0
950.07 0
950.14 0
950.21 0
950.28 0
950.35 0
950.42 0
950.49 0
950.57 0
950.64 0
950.71 0
950.78 0
950.85 0
950.92 0
950.99 0
951.06 0
951.13 0
951.20 0
951.27 0
951.34 0
951.41 0
951.48 0
951.56 0
951.63 0
951.70 0
951.77 0
951.84 0
951.91 0
951.98 0
952.05 0
952.12 0
952.19 0
952.26 0
952.33 0
952.40 0
952.47 0
952.55 0
952.62 0
952.69 0
952.76 0
952.83 0
952.90 0
952.97 0
953.04 0
953.11 0
953.18 0
953.25 0
953.32 0
953.39 0
953.47 0
953.54 0
953.61 0
953.68 0
953.75 0
953.82 0
953.89 0
953.96 0
954.03 0
954.10 0
954.17 0
954.24 0
954.31 0
954.39 0
954.46 0
954.53 0
954.60 0
954.67 0
954.74 0
954.81 0
954.88 0
954.95 0
955.02 0
955.09 0
955.16 0
955.24 0
955.31 0
955.38 0
955.45 0
955.52 0
955.59 0
955.66 0
955.73 0
955.80 0
955.87 0
955.94 0
956.01 0
956.09 0
956.16 0
956.23 0
956.30 0
956.37 0
956.44 0
956.51 0
956.58 0
956.65 0
956.72 0
956.79 0
956.87 0
956.94 0
957.01 0
957.08 0
957.15 0
957.22 0
957.29 0
957.36 0
957.43 0
957.50 0
957.57 0
957.65 0
957.72 0
957.79 0
957.86 0
957.93 0
958.00 0
958.07 0
958.14 0
958.21 0
958.28 0
958.35 0
958.43 0
958.50 0
958.57 0
958.64 0
958.71 0
958.78 0
958.85 0
958.92 0
958.99 0
959.06 0
959.14 0
959.21 0
959.28 0
959.35 0
959.42 0
959.49 0
959.56 0
959.63 0
959.70 0
959.77 0
959.85 0
959.92 0
959.99 0
960.06 0
960.13 0
960.20 0
960.27 0
960.34 0
960.41 0
960.48 0
960.56 0
960.63 0
960.70 0
960.77 0
960.84 0
960.91 0
960.98 0
961.05 0
961.12 0
961.20 0
961.27 0
961.34 0
961.41 0
961.48 0
961.55 0
961.62 0
961.69 0
961.76 0
961.83 0
961.91 0
961.98 0
962.05 0
962.12 0
962.19 0
962.26 0
962.33 0
962.40 0
962.47 0
962.55 0
962.62 0
962.69 0
962.76 0
962.83 0
962.90 0
962.97 0
963.04 0
963.11 0
963.19 0
963.26 0
963.33 0
963.40 0
963.47 0
963.54 0
963.61 0
963.68 0
963.75 0
963.83 0
963.90 0
963.97 0
964.04 0
964.11 0
964.18 0
964.25 0
964.32 0
964.40 0
964.47 0
964.54 0
964.61 0
964.68 0
964.75 0
964.82 0
964.89 0
964.96 0
965.04 0
965.11 0
965.18 0
965.25 0
965.32 0
965.39 0
965.46 0
965.53 0
965.61 1
965.68 1
965.75 1
965.82 1
965.89 1
965.96 1
966.03 1
966.10 1
966.18 1
966.25 1
966.32 1
966.39 1
966.46 1
966.53 1
966.60 2
966.67 2
966.75 2
966.82 2
966.89 2
966.96 1
967.03 1
967.10 1
967.17 1
967.24 1
967.32 1
967.39 1
967.46 2
967.53 2
967.60 2
967.67 2
967.74 2
967.82 2
967.89 2
967.96 1
968.03 1
968.10 1
968.17 1
968.24 1
968.31 1
968.39 1
968.46 1
968.53 1
968.60 1
968.67 1
968.74 1
968.81 1
968.88 1
968.96 1
969.03 1
969.10 1
969.17 0
969.24 0
969.31 0
969.38 0
969.46 0
969.53 0
969.60 0
969.67 0
969.74 0
969.81 0
969.88 0
969.96 0
970.03 0
970.10 0
970.17 0
970.24 0
970.31 0
970.38 0
970.46 0
970.53 0
970.60 0
970.67 0
970.74 0
970.81 0
970.88 0
970.95 0
971.03 0
971.10 0
971.17 0
971.24 0
971.31 0
971.38 0
971.45 0
971.53 0
971.60 0
971.67 0
971.74 0
971.81 0
971.88 0
971.96 0
972.03 0
972.10 0
972.17 0
972.24 0
972.31 0
972.38 0
972.46 0
972.53 0
972.60 0
972.67 0
972.74 0
972.81 0
972.88 0
972.96 0
973.03 0
973.10 0
973.17 0
973.24 0
973.31 0
973.38 0
973.46 0
973.53 0
973.60 0
973.67 0
973.74 0
973.81 0
973.89 0
973.96 0
974.03 1
974.10 1
974.17 1
974.24 1
974.31 1
974.39 1
974.46 1
974.53 0
974.60 0
974.67 0
974.74 0
974.82 0
974.89 0
974.96 0
975.03 0
975.10 0
975.17 0
975.24 0
975.32 0
975.39 0
975.46 0
975.53 0
975.60 0
975.67 0
975.75 0
975.82 0
975.89 0
975.96 1
976.03 1
976.10 1
976.18 1
976.25 1
976.32 1
976.39 1
976.46 1
976.53 1
976.61 0
976.68 0
976.75 0
976.82 0
976.89 0
976.96 0
977.04 0
977.11 0
977.18 0
977.25 0
977.32 0
977.39 0
977.47 0
977.54 0
977.61 0
977.68 0
977.75 0
977.82 0
977.90 0
977.97 0
978.04 0
978.11 0
978.18 0
978.25 0
978.33 0
978.40 0
978.47 0
978.54 0
978.61 0
978.68 0
978.76 0
978.83 0
978.90 0
978.97 0
979.04 0
979.11 0
979.19 0
979.26 0
979.33 0
979.40 0
979.47 0
979.54 0
979.62 0
979.69 0
979.76 0
979.83 0
979.90 0
979.97 0
980.05 0
980.12 0
980.19 0
980.26 0
980.33 0
980.41 0
980.48 0
980.55 0
980.62 0
980.69 0
980.76 1
980.84 1
980.91 1
980.98 1
981.05 1
981.12 1
981.19 1
981.27 1
981.34 1
981.41 1
981.48 1
981.55 1
981.63 1
981.70 1
981.77 1
981.84 1
981.91 1
981.98 1
982.06 1
982.13 1
982.20 1
982.27 1
982.34 1
982.42 1
982.49 1
982.56 1
982.63 1
982.70 1
982.78 1
982.85 1
982.92 1
982.99 1
983.06 1
983.13 1
983.21 1
983.28 1
983.35 1
983.42 1
983.49 1
983.57 1
983.64 1
983.71 1
983.78 1
983.85 1
983.93 1
984.00 0
984.07 0
984.14 0
984.21 0
984.28 0
984.36 0
984.43 0
984.50 0
984.57 0
984.64 1
984.72 1
984.79 1
984.86 1
984.93 1
985.00 1
985.08 1
985.15 1
985.22 1
985.29 1
985.36 1
985.44 1
985.51 1
985.58 1
985.65 1
985.72 1
985.80 1
985.87 1
985.94 1
986.01 1
986.08 1
986.16 1
986.23 1
986.30 1
986.37 0
986.44 0
986.52 0
986.59 0
986.66 0
986.73 0
986.80 0
986.88 0
986.95 0
987.02 0
987.09 1
987.16 0
987.24 0
987.31 0
987.38 0
987.45 0
987.52 0
987.60 0
987.67 0
987.74 0
987.81 0
987.88 0
987.96 0
988.03 0
988.10 0
988.17 0
988.24 0
988.32 0
988.39 0
988.46 0
988.53 1
988.60 1
988.68 1
988.75 1
988.82 1
988.89 1
988.96 1
989.04 1
989.11 0
989.18 0
989.25 0
989.32 0
989.40 0
989.47 0
989.54 0
989.61 0
989.69 0
989.76 0
989.83 0
989.90 0
989.97 0
990.05 0
990.12 0
990.19 0
990.26 0
990.33 0
990.41 0
990.48 0
990.55 0
990.62 0
990.70 0
990.77 0
990.84 0
990.91 0
990.98 0
991.06 0
991.13 0
991.20 0
991.27 0
991.34 0
991.42 0
991.49 0
991.56 0
991.63 0
991.71 0
991.78 0
991.85 0
991.92 0
991.99 0
992.07 0
992.14 0
992.21 1
992.28 1
992.36 0
992.43 0
992.50 0
992.57 0
992.64 0
992.72 0
992.79 0
992.86 0
992.93 0
993.00 0
993.08 0
993.15 1
993.22 1
993.29 1
993.37 1
993.44 0
993.51 0
993.58 0
993.66 0
993.73 0
993.80 0
993.87 0
993.94 0
994.02 0
994.09 0
994.16 0
994.23 0
994.31 0
994.38 0
994.45 0
994.52 0
994.59 0
994.67 0
994.74 0
994.81 0
994.88 0
994.96 0
995.03 0
995.10 0
995.17 0
995.25 0
995.32 0
995.39 0
995.46 0
995.53 0
995.61 0
995.68 0
995.75 0
995.82 0
995.90 0
995.97 0
996.04 0
996.11 0
996.19 1
996.26 1
996.33 1
996.40 1
996.47 1
996.55 1
996.62 1
996.69 1
996.76 1
996.84 1
996.91 1
996.98 1
997.05 1
997.13 0
997.20 0
997.27 0
997.34 0
997.42 1
997.49 1
997.56 1
997.63 1
997.71 1
997.78 0
997.85 0
997.92 0
997.99 0
998.07 0
998.14 0
998.21 0
998.28 0
998.36 0
998.43 0
998.50 0
998.57 0
998.65 0
998.72 0
998.79 0
998.86 0
998.94 0
999.01 0
999.08 0
999.15 0
999.23 0
999.30 1
999.37 1
999.44 1
999.52 1
999.59 1
999.66 0
999.73 0
999.81 0
999.88 0
999.95 0
1000.02 0
1000.10 0
1000.17 0
1000.24 1
1000.31 1
1000.39 0
1000.46 0
1000.53 0
1000.60 0
1000.68 0
1000.75 0
1000.82 0
1000.89 0
1000.97 1
1001.04 1
1001.11 1
1001.18 1
1001.26 2
1001.33 2
1001.40 2
1001.47 2
1001.55 2
1001.62 2
1001.69 2
1001.76 2
1001.84 1
1001.91 1
1001.98 1
1002.05 1
1002.13 1
1002.20 1
1002.27 1
1002.34 1
1002.42 1
1002.49 1
1002.56 1
1002.63 1
1002.71 1
1002.78 1
1002.85 1
1002.92 1
1003.00 1
1003.07 1
1003.14 0
1003.22 0
1003.29 0
1003.36 0
1003.43 0
1003.51 0
1003.58 0
1003.65 0
1003.72 0
1003.80 0
1003.87 0
1003.94 0
1004.01 0
1004.09 1
1004.16 1
1004.23 0
1004.30 0
1004.38 0
1004.45 0
1004.52 0
1004.59 0
1004.67 0
1004.74 0
1004.81 1
1004.89 1
1004.96 2
1005.03 2
1005.10 3
1005.18 3
1005.25 3
1005.32 3
1005.39 3
1005.47 3
1005.54 3
1005.61 3
1005.69 3
1005.76 2
1005.83 2
1005.90 2
1005.98 2
1006.05 2
1006.12 2
1006.19 2
1006.27 2
1006.34 2
1006.41 2
1006.48 2
1006.56 2
1006.63 2
1006.70 2
1006.78 2
1006.85 2
1006.92 2
1006.99 2
1007.07 2
1007.14 1
1007.21 1
1007.28 1
1007.36 1
1007.43 1
1007.50 1
1007.58 0
1007.65 0
1007.72 0
1007.79 0
1007.87 0
1007.94 0
1008.01 0
1008.09 0
1008.16 0
1008.23 0
1008.30 0
1008.38 0
1008.45 0
1008.52 0
1008.59 0
1008.67 0
1008.74 0
1008.81 0
1008.89 0
1008.96 0
1009.03 0
1009.10 0
1009.18 0
1009.25 0
1009.32 0
1009.40 0
1009.47 0
1009.54 0
1009.61 0
1009.69 0
1009.76 0
1009.83 0
1009.91 0
1009.98 0
1010.05 0
1010.12 0
1010.20 0
1010.27 0
1010.34 0
1010.42 0
1010.49 0
1010.56 0
1010.63 1
1010.71 1
1010.78 1
1010.85 1
1010.93 1
1011.00 1
1011.07 1
1011.14 1
1011.22 1
1011.29 0
1011.36 0
1011.44 0
1011.51 0
1011.58 0
1011.65 0
1011.73 0
1011.80 0
1011.87 0
1011.95 0
1012.02 0
1012.09 0
1012.16 0
1012.24 0
1012.31 1
1012.38 1
1012.46 1
1012.53 1
1012.60 1
1012.68 1
1012.75 1
1012.82 1
1012.89 1
1012.97 1
1013.04 1
1013.11 1
1013.19 1
1013.26 1
1013.33 1
1013.40 1
1013.48 1
1013.55 1
1013.62 2
1013.70 2
1013.77 2
1013.84 2
1013.92 2
1013.99 2
1014.06 1
1014.13 1
1014.21 1
1014.28 1
1014.35 0
1014.43 0
1014.50 0
1014.57 1
1014.65 1
1014.72 1
1014.79 1
1014.86 1
1014.94 0
1015.01 0
1015.08 0
1015.16 0
1015.23 0
1015.30 0
1015.38 1
1015.45 1
1015.52 1
1015.59 1
1015.67 1
1015.74 1
1015.81 1
1015.89 1
1015.96 0
1016.03 0
1016.11 1
1016.18 1
1016.25 1
1016.33 1
1016.40 1
1016.47 1
1016.54 0
1016.62 1
1016.69 1
1016.76 1
1016.84 1
1016.91 1
1016.98 1
1017.06 1
1017.13 1
1017.20 0
1017.28 0
1017.35 0
1017.42 0
1017.49 0
1017.57 0
1017.64 1
1017.71 1
1017.79 1
1017.86 1
1017.93 1
1018.01 1
1018.08 1
1018.15 2
1018.23 2
1018.30 2
1018.37 3
1018.45 3
1018.52 4
1018.59 4
1018.67 5
1018.74 5
1018.81 4
1018.88 4
1018.96 4
1019.03 3
1019.10 3
1019.18 3
1019.25 3
1019.32 3
1019.40 3
1019.47 3
1019.54 3
1019.62 4
1019.69 4
1019.76 4
1019.84 4
1019.91 3
1019.98 3
1020.06 3
1020.13 3
1020.20 3
1020.28 3
1020.35 3
1020.42 3
1020.49 3
1020.57 3
1020.64 2
1020.71 2
1020.79 2
1020.86 1
1020.93 1
1021.01 1
1021.08 1
1021.15 1
1021.23 1
1021.30 1
1021.37 1
1021.45 1
1021.52 2
1021.59 2
1021.67 3
1021.74 3
1021.81 3
1021.89 4
1021.96 4
1022.03 5
1022.11 5
1022.18 5
1022.25 5
1022.33 5
1022.40 5
1022.47 5
1022.55 4
1022.62 4
1022.69 3
1022.77 3
1022.84 3
1022.91 2
1022.99 2
1023.06 2
1023.13 2
1023.21 2
1023.28 2
1023.35 2
1023.43 2
1023.50 3
1023.57 3
1023.65 2
1023.72 2
1023.79 2
1023.87 1
1023.94 1
1024.01 1
1024.09 1
1024.16 1
1024.23 1
1024.31 1
1024.38 1
1024.45 1
1024.53 0
1024.60 0
1024.67 0
1024.75 0
1024.82 0
1024.89 0
1024.97 0
1025.04 1
1025.11 1
1025.19 1
1025.26 1
1025.33 1
1025.41 1
1025.48 1
1025.55 0
1025.63 0
1025.70 0
1025.77 0
1025.85 0
1025.92 0
1025.99 0
1026.07 0
1026.14 0
1026.21 0
1026.29 0
1026.36 0
1026.43 0
1026.51 0
1026.58 0
1026.65 0
1026.73 0
1026.80 0
1026.87 0
1026.95 0
1027.02 0
1027.10 0
1027.17 0
1027.24 0
1027.32 0
1027.39 0
1027.46 0
1027.54 1
1027.61 1
1027.68 1
1027.76 2
1027.83 2
1027.90 2
1027.98 2
1028.05 2
1028.12 1
1028.20 1
1028.27 1
1028.34 1
1028.42 1
1028.49 1
1028.56 1
1028.64 1
1028.71 1
1028.79 1
1028.86 1
1028.93 1
1029.01 1
1029.08 1
1029.15 1
1029.23 0
1029.30 0
1029.37 0
1029.45 0
1029.52 0
1029.59 0
1029.67 0
1029.74 0
1029.82 0
1029.89 0
1029.96 0
1030.04 0
1030.11 0
1030.18 0
1030.26 0
1030.33 0
1030.40 0
1030.48 1
1030.55 1
1030.62 2
1030.70 3
1030.77 3
1030.85 4
1030.92 4
1030.99 4
1031.07 4
1031.14 3
1031.21 3
1031.29 2
1031.36 2
1031.43 2
1031.51 2
1031.58 2
1031.65 2
1031.73 2
1031.80 2
1031.88 2
1031.95 2
1032.02 2
1032.10 2
1032.17 2
1032.24 3
1032.32 4
1032.39 4
1032.46 4
1032.54 4
1032.61 4
1032.69 4
1032.76 4
1032.83 3
1032.91 4
1032.98 4
1033.05 4
1033.13 4
1033.20 4
1033.27 4
1033.35 4
1033.42 3
1033.50 4
1033.57 4
1033.64 4
1033.72 5
1033.79 5
1033.86 5
1033.94 5
1034.01 5
1034.09 5
1034.16 4
1034.23 4
1034.31 3
1034.38 2
1034.45 2
1034.53 2
1034.60 2
1034.68 1
1034.75 1
1034.82 1
1034.90 1
1034.97 1
1035.04 1
1035.12 1
1035.19 1
1035.27 1
1035.34 1
1035.41 1
1035.49 1
1035.56 2
1035.63 3
1035.71 3
1035.78 4
1035.86 4
1035.93 4
1036.00 4
1036.08 4
1036.15 4
1036.22 4
1036.30 5
1036.37 5
1036.45 5
1036.52 5
1036.59 6
1036.67 6
1036.74 5
1036.81 5
1036.89 5
1036.96 5
1037.04 4
1037.11 4
1037.18 3
1037.26 3
1037.33 2
1037.41 2
1037.48 1
1037.55 1
1037.63 1
1037.70 1
1037.77 2
1037.85 2
1037.92 2
1038.00 2
1038.07 2
1038.14 2
1038.22 2
1038.29 2
1038.37 2
1038.44 2
1038.51 2
1038.59 2
1038.66 2
1038.73 2
1038.81 2
1038.88 2
1038.96 2
1039.03 1
1039.10 1
1039.18 1
1039.25 1
1039.33 0
1039.40 0
1039.47 0
1039.55 0
1039.62 1
1039.69 1
1039.77 2
1039.84 2
1039.92 2
1039.99 2
1040.06 2
1040.14 2
1040.21 2
1040.29 2
1040.36 3
1040.43 3
1040.51 3
1040.58 3
1040.66 2
1040.73 2
1040.80 2
1040.88 2
1040.95 2
1041.03 2
1041.10 2
1041.17 2
1041.25 1
1041.32 1
1041.40 1
1041.47 0
1041.54 0
1041.62 0
1041.69 0
1041.77 0
1041.84 0
1041.91 0
1041.99 0
1042.06 0
1042.14 0
1042.21 0
1042.28 1
1042.36 1
1042.43 2
1042.51 2
1042.58 3
1042.65 3
1042.73 3
1042.80 4
1042.88 4
1042.95 4
1043.02 4
1043.10 4
1043.17 4
1043.25 4
1043.32 4
1043.39 4
1043.47 4
1043.54 4
1043.62 4
1043.69 4
1043.76 4
1043.84 4
1043.91 3
1043.99 3
1044.06 3
1044.13 3
1044.21 2
1044.28 2
1044.36 2
1044.43 2
1044.50 2
1044.58 2
1044.65 2
1044.73 2
1044.80 2
1044.87 2
1044.95 2
1045.02 3
1045.10 4
1045.17 4
1045.25 5
1045.32 6
1045.39 7
1045.47 7
1045.54 8
1045.62 8
1045.69 9
1045.76 9
1045.84 9
1045.91 10
1045.99 10
1046.06 9
1046.13 9
1046.21 8
1046.28 7
1046.36 7
1046.43 6
1046.51 5
1046.58 5
1046.65 4
1046.73 4
1046.80 4
1046.88 4
1046.95 4
1047.02 4
1047.10 4
1047.17 4
1047.25 4
1047.32 4
1047.40 5
1047.47 5
1047.54 5
1047.62 5
1047.69 5
1047.77 4
1047.84 4
1047.91 4
1047.99 4
1048.06 4
1048.14 4
1048.21 4
1048.29 4
1048.36 3
1048.43 3
1048.51 3
1048.58 3
1048.66 3
1048.73 3
1048.81 3
1048.88 3
1048.95 2
1049.03 2
1049.10 2
1049.18 2
1049.25 2
1049.33 2
1049.40 2
1049.47 2
1049.55 2
1049.62 2
1049.70 3
1049.77 3
1049.84 4
1049.92 5
1049.99 6
1050.07 6
1050.14 7
1050.22 7
1050.29 7
1050.36 7
1050.44 7
1050.51 6
1050.59 6
1050.66 6
1050.74 6
1050.81 5
1050.88 5
1050.96 5
1051.03 5
1051.11 5
1051.18 5
1051.26 5
1051.33 5
1051.41 6
1051.48 7
1051.55 8
1051.63 8
1051.70 9
1051.78 10
1051.85 11
1051.93 12
1052.00 12
1052.07 12
1052.15 12
1052.22 11
1052.30 10
1052.37 10
1052.45 9
1052.52 9
1052.59 9
1052.67 9
1052.74 9
1052.82 9
1052.89 8
1052.97 8
1053.04 7
1053.12 6
1053.19 6
1053.26 5
1053.34 5
1053.41 4
1053.49 4
1053.56 4
1053.64 3
1053.71 3
1053.78 2
1053.86 2
1053.93 1
1054.01 1
1054.08 1
1054.16 0
1054.23 0
1054.31 0
1054.38 0
1054.45 0
1054.53 0
1054.60 0
1054.68 0
1054.75 1
1054.83 1
1054.90 2
1054.98 3
1055.05 3
1055.12 3
1055.20 3
1055.27 3
1055.35 3
1055.42 3
1055.50 3
1055.57 3
1055.65 3
1055.72 3
1055.79 3
1055.87 3
1055.94 3
1056.02 2
1056.09 2
1056.17 2
1056.24 2
1056.32 2
1056.39 2
1056.47 2
1056.54 2
1056.61 2
1056.69 3
1056.76 3
1056.84 3
1056.91 3
1056.99 3
1057.06 3
1057.14 3
1057.21 3
1057.28 3
1057.36 2
1057.43 2
1057.51 2
1057.58 1
1057.66 0
1057.73 0
1057.81 0
1057.88 0
1057.96 0
1058.03 0
1058.10 0
1058.18 0
1058.25 0
1058.33 0
1058.40 1
1058.48 2
1058.55 4
1058.63 5
1058.70 7
1058.78 8
1058.85 9
1058.93 10
1059.00 10
1059.07 9
1059.15 8
1059.22 7
1059.30 6
1059.37 5
1059.45 3
1059.52 2
1059.60 1
1059.67 0
1059.75 0
1059.82 0
1059.89 0
1059.97 1
1060.04 3
1060.12 3
1060.19 4
1060.27 4
1060.34 4
1060.42 4
1060.49 4
1060.57 4
1060.64 4
1060.72 4
1060.79 5
1060.87 5
1060.94 4
1061.01 4
1061.09 4
1061.16 4
1061.24 4
1061.31 5
1061.39 6
1061.46 7
1061.54 8
1061.61 8
1061.69 9
1061.76 9
1061.84 9
1061.91 9
1061.99 9
1062.06 9
1062.13 10
1062.21 10
1062.28 10
1062.36 9
1062.43 9
1062.51 8
1062.58 8
1062.66 8
1062.73 8
1062.81 9
1062.88 9
1062.96 10
1063.03 10
1063.11 10
1063.18 10
1063.26 10
1063.33 10
1063.41 9
1063.48 9
1063.55 9
1063.63 9
1063.70 9
1063.78 10
1063.85 10
1063.93 11
1064.00 11
1064.08 12
1064.15 12
1064.23 12
1064.30 13
1064.38 13
1064.45 13
1064.53 13
1064.60 13
1064.68 13
1064.75 13
1064.83 12
1064.90 12
1064.98 12
1065.05 11
1065.12 10
1065.20 9
1065.27 8
1065.35 7
1065.42 6
1065.50 4
1065.57 3
1065.65 3
1065.72 2
1065.80 2
1065.87 3
1065.95 3
1066.02 4
1066.10 6
1066.17 7
1066.25 8
1066.32 10
1066.40 11
1066.47 12
1066.55 13
1066.62 14
1066.70 14
1066.77 14
1066.85 14
1066.92 13
1067.00 12
1067.07 11
1067.15 10
1067.22 8
1067.30 7
1067.37 5
1067.45 4
1067.52 4
1067.59 4
1067.67 4
1067.74 4
1067.82 4
1067.89 5
1067.97 6
1068.04 6
1068.12 7
1068.19 7
1068.27 7
1068.34 6
1068.42 6
1068.49 5
1068.57 5
1068.64 4
1068.72 4
1068.79 4
1068.87 4
1068.94 4
1069.02 3
1069.09 3
1069.17 3
1069.24 2
1069.32 1
1069.39 1
1069.47 0
1069.54 0
1069.62 0
1069.69 0
1069.77 0
1069.84 1
1069.92 1
1069.99 1
1070.07 1
1070.14 1
1070.22 1
1070.29 1
1070.37 0
1070.44 0
1070.52 0
1070.59 0
1070.67 0
1070.74 0
1070.82 0
1070.89 0
1070.97 0
1071.04 0
1071.12 0
1071.19 0
1071.27 0
1071.34 0
1071.42 1
1071.49 1
1071.57 1
1071.64 1
1071.72 2
1071.79 3
1071.87 3
1071.94 4
1072.02 4
1072.09 5
1072.17 5
1072.24 5
1072.32 5
1072.39 5
1072.47 5
1072.54 5
1072.62 6
1072.69 7
1072.77 8
1072.84 9
1072.92 10
1072.99 10
1073.07 10
1073.14 9
1073.22 9
1073.29 8
1073.37 7
1073.44 7
1073.52 7
1073.59 8
1073.67 8
1073.75 9
1073.82 9
1073.90 8
1073.97 8
1074.05 7
1074.12 6
1074.20 6
1074.27 6
1074.35 6
1074.42 6
1074.50 7
1074.57 8
1074.65 9
1074.72 9
1074.80 9
1074.87 9
1074.95 9
1075.02 9
1075.10 8
1075.17 8
1075.25 8
1075.32 7
1075.40 7
1075.47 7
1075.55 7
1075.62 7
1075.70 7
1075.77 7
1075.85 7
1075.92 8
1076.00 9
1076.07 10
1076.15 12
1076.23 13
1076.30 14
1076.38 15
1076.45 16
1076.53 16
1076.60 16
1076.68 16
1076.75 15
1076.83 15
1076.90 15
1076.98 14
1077.05 13
1077.13 13
1077.20 12
1077.28 12
1077.35 11
1077.43 11
1077.50 12
1077.58 12
1077.65 13
1077.73 13
1077.80 13
1077.88 13
1077.96 13
1078.03 13
1078.11 13
1078.18 14
1078.26 15
1078.33 16
1078.41 17
1078.48 18
1078.56 18
1078.63 17
1078.71 15
1078.78 12
1078.86 10
1078.93 8
1079.01 7
1079.08 6
1079.16 6
1079.23 7
1079.31 8
1079.39 8
1079.46 9
1079.54 10
1079.61 11
1079.69 11
1079.76 12
1079.84 12
1079.91 13
1079.99 13
1080.06 12
1080.14 12
1080.21 11
1080.29 10
1080.36 9
1080.44 9
1080.52 9
1080.59 9
1080.67 9
1080.74 10
1080.82 11
1080.89 12
1080.97 13
1081.04 14
1081.12 14
1081.19 15
1081.27 15
1081.34 15
1081.42 16
1081.50 16
1081.57 16
1081.65 16
1081.72 16
1081.80 15
1081.87 15
1081.95 14
1082.02 13
1082.10 12
1082.17 11
1082.25 10
1082.32 10
1082.40 10
1082.48 10
1082.55 10
1082.63 10
1082.70 9
1082.78 9
1082.85 8
1082.93 7
1083.00 7
1083.08 6
1083.15 5
1083.23 4
1083.31 3
1083.38 2
1083.46 0
1083.53 0
1083.61 0
1083.68 0
1083.76 0
1083.83 0
1083.91 0
1083.98 0
1084.06 0
1084.14 1
1084.21 3
1084.29 5
1084.36 7
1084.44 9
1084.51 10
1084.59 12
1084.66 12
1084.74 13
1084.81 13
1084.89 14
1084.97 14
1085.04 14
1085.12 14
1085.19 13
1085.27 13
1085.34 12
1085.42 10
1085.49 8
1085.57 6
1085.64 5
1085.72 4
1085.80 4
1085.87 6
1085.95 8
1086.02 11
1086.10 14
1086.17 17
1086.25 20
1086.32 21
1086.40 21
1086.48 21
1086.55 20
1086.63 20
1086.70 19
1086.78 18
1086.85 18
1086.93 18
1087.00 18
1087.08 18
1087.16 19
1087.23 20
1087.31 21
1087.38 23
1087.46 24
1087.53 25
1087.61 26
1087.69 25
1087.76 24
1087.84 23
1087.91 21
1087.99 19
1088.06 18
1088.14 17
1088.21 17
1088.29 18
1088.37 19
1088.44 20
1088.52 22
1088.59 24
1088.67 25
1088.74 26
1088.82 27
1088.89 28
1088.97 28
1089.05 28
1089.12 28
1089.20 27
1089.27 26
1089.35 26
1089.42 25
1089.50 25
1089.58 24
1089.65 24
1089.73 25
1089.80 25
1089.88 26
1089.95 27
1090.03 29
1090.11 30
1090.18 31
1090.26 32
1090.33 33
1090.41 33
1090.48 34
1090.56 35
1090.64 37
1090.71 39
1090.79 41
1090.86 42
1090.94 44
1091.01 45
1091.09 46
1091.17 46
1091.24 46
1091.32 46
1091.39 46
1091.47 46
1091.54 46
1091.62 47
1091.70 47
1091.77 48
1091.85 49
1091.92 50
1092.00 51
1092.07 52
1092.15 52
1092.23 52
1092.30 52
1092.38 51
1092.45 50
1092.53 49
1092.60 48
1092.68 47
1092.76 46
1092.83 45
1092.91 44
1092.98 43
1093.06 42
1093.13 41
1093.21 41
1093.29 41
1093.36 41
1093.44 41
1093.51 41
1093.59 41
1093.67 41
1093.74 41
1093.82 40
1093.89 40
1093.97 40
1094.04 40
1094.12 40
1094.20 40
1094.27 41
1094.35 42
1094.42 42
1094.50 42
1094.58 42
1094.65 40
1094.73 38
1094.80 35
1094.88 32
1094.95 29
1095.03 27
1095.11 25
1095.18 24
1095.26 23
1095.33 23
1095.41 24
1095.49 25
1095.56 26
1095.64 27
1095.71 29
1095.79 30
1095.86 32
1095.94 33
1096.02 34
1096.09 36
1096.17 37
1096.24 38
1096.32 39
1096.40 39
1096.47 37
1096.55 35
1096.62 33
1096.70 29
1096.78 26
1096.85 23
1096.93 20
1097.00 19
1097.08 19
1097.15 20
1097.23 22
1097.31 24
1097.38 25
1097.46 27
1097.53 27
1097.61 27
1097.69 26
1097.76 26
1097.84 25
1097.91 25
1097.99 26
1098.07 27
1098.14 28
1098.22 29
1098.29 30
1098.37 30
1098.45 30
1098.52 31
1098.60 31
1098.67 31
1098.75 31
1098.83 31
1098.90 29
1098.98 28
1099.05 25
1099.13 23
1099.21 21
1099.28 20
1099.36 20
1099.43 20
1099.51 21
1099.59 23
1099.66 24
1099.74 24
1099.81 24
1099.89 23
1099.97 22
1100.04 21
1100.12 20
1100.19 18
1100.27 17
1100.35 16
1100.42 15
1100.50 14
1100.57 14
1100.65 13
1100.73 14
1100.80 14
1100.88 15
1100.95 16
1101.03 17
1101.11 18
1101.18 19
1101.26 19
1101.33 19
1101.41 18
1101.49 18
1101.56 18
1101.64 17
1101.72 17
1101.79 17
1101.87 16
1101.94 16
1102.02 16
1102.10 15
1102.17 15
1102.25 16
1102.32 16
1102.40 17
1102.48 18
1102.55 20
1102.63 21
1102.70 22
1102.78 22
1102.86 22
1102.93 22
1103.01 21
1103.09 20
1103.16 19
1103.24 18
1103.31 17
1103.39 17
1103.47 17
1103.54 17
1103.62 18
1103.69 18
1103.77 19
1103.85 19
1103.92 19
1104.00 19
1104.07 18
1104.15 18
1104.23 18
1104.30 19
1104.38 21
1104.46 24
1104.53 27
1104.61 31
1104.68 34
1104.76 37
1104.84 38
1104.91 40
1104.99 40
1105.07 41
1105.14 42
1105.22 42
1105.29 43
1105.37 43
1105.45 42
1105.52 41
1105.60 39
1105.67 36
1105.75 34
1105.83 33
1105.90 32
1105.98 33
1106.06 35
1106.13 37
1106.21 39
1106.28 40
1106.36 41
1106.44 41
1106.51 40
1106.59 40
1106.67 39
1106.74 39
1106.82 39
1106.89 39
1106.97 40
1107.05 40
1107.12 40
1107.20 39
1107.28 38
1107.35 36
1107.43 34
1107.50 32
1107.58 31
1107.66 30
1107.73 30
1107.81 30
1107.89 30
1107.96 30
1108.04 31
1108.12 31
1108.19 31
1108.27 32
1108.34 33
1108.42 34
1108.50 36
1108.57 37
1108.65 39
1108.73 40
1108.80 41
1108.88 41
1108.95 41
1109.03 41
1109.11 41
1109.18 40
1109.26 39
1109.34 37
1109.41 35
1109.49 32
1109.57 29
1109.64 26
1109.72 24
1109.79 22
1109.87 21
1109.95 20
1110.02 20
1110.10 21
1110.18 21
1110.25 22
1110.33 21
1110.41 20
1110.48 19
1110.56 17
1110.63 15
1110.71 13
1110.79 12
1110.86 11
1110.94 11
1111.02 11
1111.09 12
1111.17 12
1111.25 13
1111.32 14
1111.40 15
1111.48 16
1111.55 17
1111.63 18
1111.70 20
1111.78 21
1111.86 22
1111.93 23
1112.01 24
1112.09 25
1112.16 25
1112.24 26
1112.32 26
1112.39 27
1112.47 27
1112.55 29
1112.62 31
1112.70 33
1112.77 36
1112.85 39
1112.93 40
1113.00 41
1113.08 40
1113.16 38
1113.23 36
1113.31 33
1113.39 31
1113.46 29
1113.54 27
1113.62 26
1113.69 25
1113.77 25
1113.85 25
1113.92 26
1114.00 26
1114.07 26
1114.15 27
1114.23 27
1114.30 27
1114.38 28
1114.46 28
1114.53 30
1114.61 31
1114.69 33
1114.76 35
1114.84 38
1114.92 39
1114.99 40
1115.07 41
1115.15 41
1115.22 40
1115.30 39
1115.38 38
1115.45 38
1115.53 38
1115.61 39
1115.68 39
1115.76 40
1115.84 41
1115.91 41
1115.99 42
1116.06 43
1116.14 43
1116.22 44
1116.29 44
1116.37 45
1116.45 45
1116.52 44
1116.60 44
1116.68 43
1116.75 42
1116.83 41
1116.91 41
1116.98 40
1117.06 40
1117.14 41
1117.21 42
1117.29 43
1117.37 44
1117.44 45
1117.52 46
1117.60 45
1117.67 44
1117.75 43
1117.83 42
1117.90 42
1117.98 43
1118.06 45
1118.13 47
1118.21 49
1118.29 52
1118.36 54
1118.44 56
1118.52 57
1118.59 58
1118.67 59
1118.75 60
1118.82 62
1118.90 64
1118.98 65
1119.05 65
1119.13 64
1119.21 63
1119.28 61
1119.36 59
1119.44 58
1119.51 56
1119.59 55
1119.67 54
1119.74 54
1119.82 55
1119.90 55
1119.97 57
1120.05 58
1120.13 60
1120.20 61
1120.28 62
1120.36 62
1120.43 60
1120.51 57
1120.59 53
1120.66 48
1120.74 43
1120.82 39
1120.89 35
1120.97 33
1121.05 32
1121.12 32
1121.20 33
1121.28 34
1121.35 35
1121.43 36
1121.51 37
1121.59 37
1121.66 37
1121.74 37
1121.82 36
1121.89 36
1121.97 35
1122.05 34
1122.12 33
1122.20 32
1122.28 30
1122.35 29
1122.43 28
1122.51 28
1122.58 28
1122.66 28
1122.74 28
1122.81 28
1122.89 28
1122.97 27
1123.04 25
1123.12 24
1123.20 22
1123.27 20
1123.35 19
1123.43 17
1123.51 16
1123.58 15
1123.66 13
1123.74 12
1123.81 11
1123.89 9
1123.97 7
1124.04 6
1124.12 5
1124.20 4
1124.27 3
1124.35 3
1124.43 4
1124.50 4
1124.58 5
1124.66 6
1124.73 7
1124.81 8
1124.89 9
1124.97 10
1125.04 11
1125.12 11
1125.20 11
1125.27 10
1125.35 8
1125.43 6
1125.50 3
1125.58 1
1125.66 0
1125.73 0
1125.81 0
1125.89 0
1125.96 0
1126.04 0
1126.12 0
1126.20 0
1126.27 0
1126.35 0
1126.43 2
1126.50 4
1126.58 6
1126.66 7
1126.73 7
1126.81 7
1126.89 6
1126.97 6
1127.04 6
1127.12 6
1127.20 7
1127.27 9
1127.35 11
1127.43 13
1127.50 15
1127.58 17
1127.66 20
1127.73 23
1127.81 26
1127.89 30
1127.97 33
1128.04 36
1128.12 38
1128.20 39
1128.27 39
1128.35 37
1128.43 36
1128.50 34
1128.58 32
1128.66 31
1128.74 30
1128.81 29
1128.89 28
1128.97 27
1129.04 26
1129.12 25
1129.20 24
1129.27 23
1129.35 21
1129.43 19
1129.51 17
1129.58 15
1129.66 14
1129.74 13
1129.81 13
1129.89 14
1129.97 15
1130.05 18
1130.12 20
1130.20 22
1130.28 24
1130.35 26
1130.43 27
1130.51 27
1130.58 28
1130.66 28
1130.74 29
1130.82 29
1130.89 29
1130.97 30
1131.05 30
1131.12 30
1131.20 30
1131.28 30
1131.36 29
1131.43 29
1131.51 28
1131.59 27
1131.66 26
1131.74 25
1131.82 24
1131.90 24
1131.97 25
1132.05 26
1132.13 27
1132.20 27
1132.28 28
1132.36 28
1132.44 28
1132.51 29
1132.59 30
1132.67 31
1132.74 33
1132.82 36
1132.90 38
1132.98 40
1133.05 40
1133.13 38
1133.21 36
1133.28 33
1133.36 30
1133.44 28
1133.52 27
1133.59 28
1133.67 30
1133.75 32
1133.82 33
1133.90 35
1133.98 36
1134.06 37
1134.13 39
1134.21 41
1134.29 43
1134.36 45
1134.44 47
1134.52 49
1134.60 51
1134.67 52
1134.75 54
1134.83 57
1134.90 61
1134.98 65
1135.06 70
1135.14 74
1135.21 77
1135.29 78
1135.37 78
1135.45 77
1135.52 76
1135.60 75
1135.68 75
1135.75 76
1135.83 78
1135.91 81
1135.99 83
1136.06 84
1136.14 85
1136.22 85
1136.30 86
1136.37 86
1136.45 87
1136.53 89
1136.60 91
1136.68 93
1136.76 94
1136.84 94
1136.91 93
1136.99 91
1137.07 89
1137.15 85
1137.22 82
1137.30 80
1137.38 78
1137.45 77
1137.53 76
1137.61 76
1137.69 76
1137.76 76
1137.84 75
1137.92 74
1138.00 72
1138.07 70
1138.15 67
1138.23 63
1138.30 58
1138.38 53
1138.46 48
1138.54 43
1138.61 38
1138.69 34
1138.77 31
1138.85 28
1138.92 27
1139.00 27
1139.08 27
1139.16 27
1139.23 27
1139.31 27
1139.39 27
1139.47 26
1139.54 26
1139.62 25
1139.70 25
1139.77 24
1139.85 24
1139.93 24
1140.01 24
1140.08 25
1140.16 27
1140.24 29
1140.32 32
1140.39 35
1140.47 37
1140.55 40
1140.63 41
1140.70 41
1140.78 40
1140.86 39
1140.94 37
1141.01 36
1141.09 34
1141.17 33
1141.25 33
1141.32 32
1141.40 31
1141.48 30
1141.56 29
1141.63 28
1141.71 27
1141.79 26
1141.87 25
1141.94 23
1142.02 21
1142.10 18
1142.17 15
1142.25 11
1142.33 8
1142.41 6
1142.48 4
1142.56 4
1142.64 4
1142.72 5
1142.79 6
1142.87 7
1142.95 9
1143.03 10
1143.10 10
1143.18 10
1143.26 9
1143.34 8
1143.41 6
1143.49 5
1143.57 4
1143.65 2
1143.72 2
1143.80 1
1143.88 1
1143.96 0
1144.03 0
1144.11 0
1144.19 0
1144.27 1
1144.35 1
1144.42 1
1144.50 1
1144.58 0
1144.66 0
1144.73 0
1144.81 0
1144.89 0
1144.97 0
1145.04 0
1145.12 1
1145.20 3
1145.28 6
1145.35 9
1145.43 13
1145.51 17
1145.59 20
1145.66 22
1145.74 23
1145.82 22
1145.90 20
1145.97 17
1146.05 15
1146.13 12
1146.21 10
1146.28 9
1146.36 8
1146.44 8
1146.52 8
1146.59 9
1146.67 9
1146.75 10
1146.83 12
1146.91 14
1146.98 17
1147.06 20
1147.14 23
1147.22 26
1147.29 28
1147.37 28
1147.45 27
1147.53 26
1147.60 24
1147.68 22
1147.76 21
1147.84 21
1147.91 21
1147.99 21
1148.07 22
1148.15 22
1148.23 22
1148.30 22
1148.38 22
1148.46 22
1148.54 22
1148.61 22
1148.69 21
1148.77 21
1148.85 21
1148.92 20
1149.00 20
1149.08 20
1149.16 20
1149.24 21
1149.31 23
1149.39 25
1149.47 27
1149.55 31
1149.62 34
1149.70 37
1149.78 40
1149.86 42
1149.93 44
1150.01 45
1150.09 45
1150.17 46
1150.25 46
1150.32 45
1150.40 45
1150.48 45
1150.56 44
1150.63 42
1150.71 40
1150.79 37
1150.87 34
1150.95 31
1151.02 29
1151.10 28
1151.18 27
1151.26 26
1151.33 26
1151.41 26
1151.49 26
1151.57 25
1151.65 24
1151.72 23
1151.80 23
1151.88 22
1151.96 23
1152.03 24
1152.11 25
1152.19 28
1152.27 31
1152.35 33
1152.42 36
1152.50 37
1152.58 38
1152.66 39
1152.73 40
1152.81 41
1152.89 42
1152.97 44
1153.05 45
1153.12 46
1153.20 46
1153.28 46
1153.36 45
1153.44 44
1153.51 42
1153.59 40
1153.67 37
1153.75 35
1153.82 32
1153.90 29
1153.98 26
1154.06 24
1154.14 23
1154.21 23
1154.29 22
1154.37 20
1154.45 18
1154.53 15
1154.60 12
1154.68 9
1154.76 7
1154.84 6
1154.91 6
1154.99 7
1155.07 8
1155.15 9
1155.23 11
1155.30 12
1155.38 13
1155.46 15
1155.54 17
1155.62 18
1155.69 20
1155.77 21
1155.85 21
1155.93 21
1156.01 20
1156.08 18
1156.16 17
1156.24 16
1156.32 16
1156.40 15
1156.47 14
1156.55 13
1156.63 12
1156.71 11
1156.79 11
1156.86 11
1156.94 12
1157.02 15
1157.10 19
1157.17 23
1157.25 28
1157.33 32
1157.41 36
1157.49 38
1157.56 38
1157.64 37
1157.72 35
1157.80 31
1157.88 27
1157.95 23
1158.03 20
1158.11 17
1158.19 16
1158.27 17
1158.34 19
1158.42 22
1158.50 27
1158.58 31
1158.66 35
1158.73 39
1158.81 43
1158.89 45
1158.97 47
1159.05 49
1159.13 50
1159.20 50
1159.28 49
1159.36 47
1159.44 45
1159.52 42
1159.59 39
1159.67 36
1159.75 34
1159.83 33
1159.91 32
1159.98 32
1160.06 32
1160.14 32
1160.22 33
1160.30 33
1160.37 33
1160.45 34
1160.53 34
1160.61 33
1160.69 33
1160.76 32
1160.84 30
1160.92 27
1161.00 25
1161.08 21
1161.16 18
1161.23 15
1161.31 12
1161.39 11
1161.47 11
1161.55 13
1161.62 15
1161.70 19
1161.78 23
1161.86 27
1161.94 31
1162.01 33
1162.09 34
1162.17 34
1162.25 33
1162.33 30
1162.41 27
1162.48 24
1162.56 21
1162.64 20
1162.72 19
1162.80 18
1162.87 19
1162.95 19
1163.03 20
1163.11 20
1163.19 20
1163.26 20
1163.34 19
1163.42 18
1163.50 16
1163.58 15
1163.66 14
1163.73 14
1163.81 14
1163.89 14
1163.97 15
1164.05 15
1164.13 16
1164.20 16
1164.28 17
1164.36 17
1164.44 16
1164.52 16
1164.59 15
1164.67 13
1164.75 12
1164.83 10
1164.91 8
1164.99 7
1165.06 6
1165.14 6
1165.22 5
1165.30 5
1165.38 5
1165.45 6
1165.53 6
1165.61 7
1165.69 8
1165.77 10
1165.85 11
1165.92 13
1166.00 14
1166.08 16
1166.16 17
1166.24 18
1166.32 19
1166.39 19
1166.47 19
1166.55 20
1166.63 20
1166.71 21
1166.79 22
1166.86 23
1166.94 23
1167.02 24
1167.10 24
1167.18 24
1167.26 24
1167.33 24
1167.41 24
1167.49 24
1167.57 23
1167.65 23
1167.73 22
1167.80 21
1167.88 21
1167.96 21
1168.04 21
1168.12 22
1168.20 23
1168.27 24
1168.35 24
1168.43 24
1168.51 24
1168.59 23
1168.67 22
1168.74 22
1168.82 22
1168.90 22
1168.98 22
1169.06 21
1169.14 20
1169.21 19
1169.29 18
1169.37 17
1169.45 16
1169.53 16
1169.61 16
1169.68 16
1169.76 15
1169.84 14
1169.92 13
1170.00 12
1170.08 12
1170.15 11
1170.23 13
1170.31 15
1170.39 19
1170.47 23
1170.55 27
1170.63 31
1170.70 34
1170.78 35
1170.86 35
1170.94 34
1171.02 32
1171.10 30
1171.17 27
1171.25 25
1171.33 22
1171.41 20
1171.49 19
1171.57 17
1171.65 16
1171.72 14
1171.80 12
1171.88 10
1171.96 9
1172.04 9
1172.12 9
1172.19 12
1172.27 15
1172.35 19
1172.43 22
1172.51 25
1172.59 26
1172.67 25
1172.74 24
1172.82 22
1172.90 21
1172.98 20
1173.06 19
1173.14 20
1173.21 21
1173.29 22
1173.37 23
1173.45 24
1173.53 24
1173.61 25
1173.69 26
1173.76 26
1173.84 28
1173.92 29
1174.00 32
1174.08 34
1174.16 38
1174.24 41
1174.31 45
1174.39 49
1174.47 52
1174.55 55
1174.63 58
1174.71 62
1174.79 65
1174.86 69
1174.94 73
1175.02 78
1175.10 81
1175.18 84
1175.26 86
1175.34 86
1175.41 84
1175.49 81
1175.57 78
1175.65 74
1175.73 71
1175.81 68
1175.89 66
1175.96 65
1176.04 66
1176.12 67
1176.20 69
1176.28 71
1176.36 72
1176.44 71
1176.51 69
1176.59 65
1176.67 59
1176.75 54
1176.83 48
1176.91 44
1176.99 40
1177.07 38
1177.14 36
1177.22 35
1177.30 33
1177.38 31
1177.46 29
1177.54 27
1177.62 26
1177.69 25
1177.77 24
1177.85 23
1177.93 22
1178.01 21
1178.09 18
1178.17 15
1178.25 12
1178.32 8
1178.40 5
1178.48 3
1178.56 1
1178.64 0
1178.72 0
1178.80 0
1178.87 0
1178.95 0
1179.03 0
1179.11 0
1179.19 0
1179.27 0
1179.35 2
1179.43 4
1179.50 7
1179.58 9
1179.66 12
1179.74 15
1179.82 19
1179.90 21
1179.98 24
1180.06 25
1180.13 26
1180.21 26
1180.29 25
1180.37 23
1180.45 20
1180.53 17
1180.61 15
1180.69 13
1180.76 12
1180.84 12
1180.92 12
1181.00 14
1181.08 15
1181.16 16
1181.24 17
1181.32 16
1181.39 14
1181.47 13
1181.55 11
1181.63 11
1181.71 11
1181.79 13
1181.87 16
1181.95 20
1182.02 24
1182.10 28
1182.18 32
1182.26 35
1182.34 36
1182.42 36
1182.50 34
1182.58 31
1182.66 28
1182.73 24
1182.81 21
1182.89 18
1182.97 17
1183.05 16
1183.13 17
1183.21 17
1183.29 18
1183.36 18
1183.44 17
1183.52 16
1183.60 14
1183.68 12
1183.76 10
1183.84 8
1183.92 7
1184.00 5
1184.07 4
1184.15 3
1184.23 2
1184.31 1
1184.39 0
1184.47 0
1184.55 0
1184.63 0
1184.71 0
1184.78 0
1184.86 0
1184.94 0
1185.02 1
1185.10 4
1185.18 7
1185.26 10
1185.34 12
1185.42 13
1185.49 14
1185.57 14
1185.65 13
1185.73 13
1185.81 12
1185.89 12
1185.97 12
1186.05 11
1186.13 11
1186.21 12
1186.28 13
1186.36 15
1186.44 17
1186.52 20
1186.60 23
1186.68 26
1186.76 29
1186.84 31
1186.92 33
1186.99 35
1187.07 36
1187.15 38
1187.23 39
1187.31 40
1187.39 40
1187.47 40
1187.55 38
1187.63 37
1187.71 35
1187.78 33
1187.86 31
1187.94 30
1188.02 30
1188.10 29
1188.18 29
1188.26 28
1188.34 29
1188.42 29
1188.50 30
1188.57 32
1188.65 35
1188.73 37
1188.81 40
1188.89 43
1188.97 45
1189.05 47
1189.13 48
1189.21 48
1189.29 48
1189.37 48
1189.44 47
1189.52 46
1189.60 45
1189.68 45
1189.76 45
1189.84 47
1189.92 49
1190.00 53
1190.08 57
1190.16 62
1190.23 66
1190.31 70
1190.39 73
1190.47 77
1190.55 81
1190.63 85
1190.71 89
1190.79 93
1190.87 97
1190.95 100
1191.03 102
1191.11 102
1191.18 101
1191.26 99
1191.34 97
1191.42 94
1191.50 91
1191.58 88
1191.66 86
1191.74 85
1191.82 85
1191.90 85
1191.98 85
1192.05 85
1192.13 85
1192.21 85
1192.29 84
1192.37 83
1192.45 81
1192.53 79
1192.61 77
1192.69 73
1192.77 68
1192.85 62
1192.93 56
1193.00 50
1193.08 47
1193.16 46
1193.24 47
1193.32 51
1193.40 56
1193.48 61
1193.56 66
1193.64 69
1193.72 71
1193.80 71
1193.88 69
1193.95 65
1194.03 61
1194.11 56
1194.19 51
1194.27 47
1194.35 42
1194.43 39
1194.51 36
1194.59 34
1194.67 34
1194.75 34
1194.83 35
1194.91 37
1194.98 39
1195.06 41
1195.14 43
1195.22 45
1195.30 46
1195.38 47
1195.46 47
1195.54 46
1195.62 45
1195.70 43
1195.78 40
1195.86 37
1195.94 34
1196.01 33
1196.09 33
1196.17 34
1196.25 37
1196.33 40
1196.41 44
1196.49 47
1196.57 50
1196.65 50
1196.73 49
1196.81 47
1196.89 44
1196.97 41
1197.05 37
1197.12 35
1197.20 33
1197.28 32
1197.36 31
1197.44 32
1197.52 33
1197.60 35
1197.68 39
1197.76 43
1197.84 48
1197.92 53
1198.00 57
1198.08 60
1198.16 62
1198.24 61
1198.31 60
1198.39 57
1198.47 55
1198.55 51
1198.63 48
1198.71 44
1198.79 41
1198.87 37
1198.95 33
1199.03 30
1199.11 28
1199.19 26
1199.27 26
1199.35 27
1199.43 29
1199.51 30
1199.58 31
1199.66 31
1199.74 30
1199.82 28
1199.90 26
1199.98 24
1200.06 22
1200.14 21
1200.22 20
1200.30 20
1200.38 20
1200.46 19
1200.54 19
1200.62 19
1200.70 20
1200.78 20
1200.86 21
1200.93 22
1201.01 21
1201.09 20
1201.17 18
1201.25 14
1201.33 11
1201.41 9
1201.49 7
1201.57 8
1201.65 9
1201.73 13
1201.81 17
1201.89 21
1201.97 25
1202.05 29
1202.13 33
1202.21 36
1202.29 38
1202.37 40
1202.44 41
1202.52 42
1202.60 41
1202.68 40
1202.76 38
1202.84 37
1202.92 36
1203.00 36
1203.08 37
1203.16 38
1203.24 40
1203.32 42
1203.40 44
1203.48 46
1203.56 47
1203.64 47
1203.72 46
1203.80 44
1203.88 41
1203.96 38
1204.03 37
1204.11 36
1204.19 37
1204.27 38
1204.35 40
1204.43 42
1204.51 44
1204.59 46
1204.67 47
1204.75 49
1204.83 51
1204.91 53
1204.99 56
1205.07 58
1205.15 59
1205.23 61
1205.31 63
1205.39 64
1205.47 65
1205.55 65
1205.63 66
1205.71 65
1205.79 65
1205.86 65
1205.94 65
1206.02 66
1206.10 67
1206.18 69
1206.26 70
1206.34 72
1206.42 72
1206.50 72
1206.58 71
1206.66 69
1206.74 68
1206.82 67
1206.90 66
1206.98 65
1207.06 63
1207.14 60
1207.22 55
1207.30 51
1207.38 45
1207.46 40
1207.54 36
1207.62 33
1207.70 31
1207.78 31
1207.86 33
1207.94 36
1208.02 41
1208.09 46
1208.17 51
1208.25 55
1208.33 59
1208.41 62
1208.49 64
1208.57 65
1208.65 65
1208.73 65
1208.81 64
1208.89 63
1208.97 62
1209.05 62
1209.13 63
1209.21 65
1209.29 69
1209.37 72
1209.45 74
1209.53 75
1209.61 74
1209.69 71
1209.77 66
1209.85 59
1209.93 53
1210.01 48
1210.09 44
1210.17 42
1210.25 42
1210.33 43
1210.41 45
1210.49 46
1210.57 47
1210.65 48
1210.73 47
1210.81 47
1210.88 47
1210.96 48
1211.04 49
1211.12 52
1211.20 55
1211.28 59
1211.36 62
1211.44 65
1211.52 67
1211.60 70
1211.68 72
1211.76 74
1211.84 77
1211.92 78
1212.00 79
1212.08 79
1212.16 77
1212.24 75
1212.32 73
1212.40 72
1212.48 71
1212.56 72
1212.64 74
1212.72 77
1212.80 80
1212.88 83
1212.96 84
1213.04 84
1213.12 82
1213.20 80
1213.28 78
1213.36 75
1213.44 74
1213.52 73
1213.60 74
1213.68 76
1213.76 77
1213.84 78
1213.92 79
1214.00 78
1214.08 77
1214.16 74
1214.24 71
1214.32 69
1214.40 66
1214.48 63
1214.56 60
1214.64 57
1214.72 53
1214.80 51
1214.88 49
1214.96 48
1215.04 48
1215.12 50
1215.20 52
1215.28 53
1215.36 54
1215.44 54
1215.52 52
1215.60 49
1215.68 45
1215.76 40
1215.84 36
1215.92 33
1216.00 31
1216.08 30
1216.15 31
1216.23 32
1216.31 34
1216.39 35
1216.47 35
1216.55 35
1216.63 34
1216.71 32
1216.79 29
1216.87 26
1216.95 23
1217.03 22
1217.11 21
1217.19 22
1217.27 24
1217.35 27
1217.43 30
1217.51 33
1217.59 35
1217.67 36
1217.75 36
1217.83 34
1217.91 31
1217.99 27
1218.07 22
1218.15 15
1218.23 8
1218.31 2
1218.39 0
1218.47 0
1218.55 0
1218.63 0
1218.71 0
1218.79 0
1218.87 1
1218.95 4
1219.03 5
1219.11 5
1219.19 4
1219.27 4
1219.35 4
1219.43 4
1219.51 6
1219.59 8
1219.67 9
1219.75 10
1219.83 11
1219.91 10
1220.00 9
1220.08 8
1220.16 7
1220.24 6
1220.32 5
1220.40 5
1220.48 5
1220.56 6
1220.64 8
1220.72 11
1220.80 15
1220.88 21
1220.96 27
1221.04 34
1221.12 40
1221.20 46
1221.28 50
1221.36 52
1221.44 52
1221.52 51
1221.60 48
1221.68 45
1221.76 42
1221.84 39
1221.92 35
1222.00 31
1222.08 26
1222.16 22
1222.24 18
1222.32 15
1222.40 14
1222.48 16
1222.56 19
1222.64 25
1222.72 31
1222.80 38
1222.88 44
1222.96 47
1223.04 49
1223.12 48
1223.20 46
1223.28 43
1223.36 39
1223.44 36
1223.52 33
1223.60 31
1223.68 28
1223.76 25
1223.84 20
1223.92 16
1224.00 10
1224.08 5
1224.16 0
1224.24 0
1224.32 0
1224.40 0
1224.48 0
1224.56 0
1224.64 0
1224.72 0
1224.80 1
1224.88 2
1224.96 3
1225.04 4
1225.12 5
1225.20 5
1225.28 6
1225.37 7
1225.45 8
1225.53 9
1225.61 11
1225.69 13
1225.77 15
1225.85 18
1225.93 21
1226.01 23
1226.09 25
1226.17 27
1226.25 28
1226.33 29
1226.41 29
1226.49 30
1226.57 30
1226.65 29
1226.73 28
1226.81 26
1226.89 25
1226.97 24
1227.05 24
1227.13 25
1227.21 27
1227.29 30
1227.37 33
1227.45 35
1227.53 37
1227.61 37
1227.69 36
1227.77 35
1227.85 35
1227.93 34
1228.01 33
1228.09 33
1228.18 32
1228.26 31
1228.34 30
1228.42 28
1228.50 27
1228.58 26
1228.66 26
1228.74 28
1228.82 30
1228.90 33
1228.98 34
1229.06 35
1229.14 34
1229.22 32
1229.30 29
1229.38 26
1229.46 25
1229.54 26
1229.62 28
1229.70 32
1229.78 37
1229.86 44
1229.94 50
1230.02 57
1230.10 63
1230.18 68
1230.26 71
1230.35 73
1230.43 73
1230.51 70
1230.59 65
1230.67 58
1230.75 49
1230.83 39
1230.91 30
1230.99 22
1231.07 17
1231.15 13
1231.23 12
1231.31 12
1231.39 13
1231.47 13
1231.55 13
1231.63 12
1231.71 11
1231.79 10
1231.87 10
1231.95 11
1232.03 13
1232.11 14
1232.20 15
1232.28 16
1232.36 15
1232.44 14
1232.52 12
1232.60 9
1232.68 8
1232.76 7
1232.84 8
1232.92 10
1233.00 12
1233.08 14
1233.16 16
1233.24 16
1233.32 15
1233.40 13
1233.48 9
1233.56 6
1233.64 2
1233.72 0
1233.80 0
1233.89 1
1233.97 3
1234.05 6
1234.13 10
1234.21 13
1234.29 16
1234.37 17
1234.45 17
1234.53 16
1234.61 15
1234.69 14
1234.77 13
1234.85 14
1234.93 16
1235.01 19
1235.09 23
1235.17 27
1235.25 31
1235.34 35
1235.42 39
1235.50 42
1235.58 45
1235.66 48
1235.74 51
1235.82 53
1235.90 56
1235.98 57
1236.06 57
1236.14 55
1236.22 53
1236.30 48
1236.38 43
1236.46 39
1236.54 35
1236.62 32
1236.71 31
1236.79 30
1236.87 30
1236.95 29
1237.03 27
1237.11 25
1237.19 21
1237.27 18
1237.35 15
1237.43 13
1237.51 13
1237.59 14
1237.67 17
1237.75 21
1237.83 25
1237.91 30
1238.00 34
1238.08 37
1238.16 38
1238.24 39
1238.32 38
1238.40 36
1238.48 34
1238.56 32
1238.64 30
1238.72 30
1238.80 30
1238.88 30
1238.96 32
1239.04 35
1239.12 37
1239.21 40
1239.29 42
1239.37 44
1239.45 44
1239.53 44
1239.61 42
1239.69 39
1239.77 35
1239.85 30
1239.93 24
1240.01 19
1240.09 14
1240.17 10
1240.25 8
1240.34 6
1240.42 6
1240.50 7
1240.58 10
1240.66 14
1240.74 18
1240.82 22
1240.90 26
1240.98 29
1241.06 31
1241.14 31
1241.22 29
1241.30 27
1241.39 25
1241.47 25
1241.55 26
1241.63 29
1241.71 34
1241.79 40
1241.87 46
1241.95 50
1242.03 53
1242.11 54
1242.19 53
1242.27 51
1242.35 50
1242.44 50
1242.52 51
1242.60 55
1242.68 61
1242.76 68
1242.84 75
1242.92 82
1243.00 88
1243.08 93
1243.16 95
1243.24 94
1243.32 91
1243.40 86
1243.49 79
1243.57 73
1243.65 67
1243.73 63
1243.81 60
1243.89 59
1243.97 59
1244.05 60
1244.13 61
1244.21 62
1244.29 62
1244.38 60
1244.46 58
1244.54 55
1244.62 52
1244.70 49
1244.78 47
1244.86 46
1244.94 47
1245.02 49
1245.10 53
1245.18 58
1245.26 63
1245.35 67
1245.43 70
1245.51 72
1245.59 71
1245.67 68
1245.75 64
1245.83 59
1245.91 53
1245.99 47
1246.07 43
1246.15 39
1246.24 38
1246.32 37
1246.40 38
1246.48 39
1246.56 41
1246.64 43
1246.72 45
1246.80 46
1246.88 47
1246.96 47
1247.04 47
1247.13 47
1247.21 47
1247.29 48
1247.37 49
1247.45 51
1247.53 52
1247.61 53
1247.69 54
1247.77 53
1247.85 53
1247.94 53
1248.02 53
1248.10 53
1248.18 54
1248.26 55
1248.34 55
1248.42 54
1248.50 52
1248.58 49
1248.66 45
1248.75 42
1248.83 38
1248.91 35
1248.99 33
1249.07 30
1249.15 26
1249.23 23
1249.31 19
1249.39 16
1249.47 14
1249.56 13
1249.64 14
1249.72 16
1249.80 19
1249.88 23
1249.96 27
1250.04 30
1250.12 34
1250.20 39
1250.28 44
1250.37 49
1250.45 55
1250.53 61
1250.61 66
1250.69 71
1250.77 76
1250.85 79
1250.93 80
1251.01 80
1251.10 78
1251.18 74
1251.26 69
1251.34 64
1251.42 60
1251.50 56
1251.58 53
1251.66 51
1251.74 50
1251.83 48
1251.91 46
1251.99 43
1252.07 41
1252.15 39
1252.23 39
1252.31 39
1252.39 41
1252.47 43
1252.56 45
1252.64 47
1252.72 49
1252.80 49
1252.88 49
1252.96 48
1253.04 48
1253.12 48
1253.20 48
1253.29 48
1253.37 49
1253.45 49
1253.53 48
1253.61 47
1253.69 44
1253.77 40
1253.85 35
1253.93 30
1254.02 25
1254.10 20
1254.18 16
1254.26 15
1254.34 15
1254.42 16
1254.50 18
1254.58 20
1254.67 22
1254.75 23
1254.83 23
1254.91 22
1254.99 20
1255.07 18
1255.15 16
1255.23 14
1255.32 13
1255.40 12
1255.48 12
1255.56 12
1255.64 13
1255.72 15
1255.80 17
1255.88 18
1255.97 19
1256.05 20
1256.13 21
1256.21 22
1256.29 23
1256.37 25
1256.45 27
1256.53 29
1256.62 31
1256.70 32
1256.78 33
1256.86 33
1256.94 33
1257.02 34
1257.10 35
1257.18 37
1257.27 40
1257.35 43
1257.43 46
1257.51 50
1257.59 54
1257.67 59
1257.75 63
1257.83 66
1257.92 69
1258.00 70
1258.08 69
1258.16 67
1258.24 65
1258.32 62
1258.40 61
1258.48 61
1258.57 63
1258.65 65
1258.73 68
1258.81 71
1258.89 73
1258.97 75
1259.05 76
1259.14 79
1259.22 82
1259.30 86
1259.38 91
1259.46 96
1259.54 99
1259.62 100
1259.70 100
1259.79 97
1259.87 93
1259.95 88
1260.03 83
1260.11 78
1260.19 72
1260.27 66
1260.36 60
1260.44 53
1260.52 46
1260.60 38
1260.68 30
1260.76 23
1260.84 17
1260.93 13
1261.01 10
1261.09 10
1261.17 11
1261.25 13
1261.33 17
1261.41 21
1261.50 26
1261.58 31
1261.66 35
1261.74 40
1261.82 43
1261.90 45
1261.98 45
1262.07 43
1262.15 40
1262.23 36
1262.31 32
1262.39 27
1262.47 23
1262.55 19
1262.64 15
1262.72 11
1262.80 7
1262.88 3
1262.96 0
1263.04 0
1263.12 0
1263.21 0
1263.29 0
1263.37 0
1263.45 0
1263.53 0
1263.61 0
1263.69 3
1263.78 6
1263.86 10
1263.94 13
1264.02 16
1264.10 18
1264.18 19
1264.26 19
1264.35 16
1264.43 13
1264.51 7
1264.59 2
1264.67 0
1264.75 0
1264.84 0
1264.92 0
1265.00 0
1265.08 0
1265.16 0
1265.24 0
1265.32 2
1265.41 6
1265.49 11
1265.57 15
1265.65 19
1265.73 22
1265.81 24
1265.90 26
1265.98 27
1266.06 27
1266.14 28
1266.22 30
1266.30 32
1266.38 35
1266.47 38
1266.55 41
1266.63 45
1266.71 48
1266.79 52
1266.87 55
1266.96 58
1267.04 62
1267.12 64
1267.20 66
1267.28 67
1267.36 68
1267.45 67
1267.53 66
1267.61 65
1267.69 63
1267.77 62
1267.85 60
1267.94 59
1268.02 57
1268.10 56
1268.18 56
1268.26 55
1268.34 54
1268.43 54
1268.51 55
1268.59 57
1268.67 60
1268.75 63
1268.83 67
1268.91 70
1269.00 72
1269.08 73
1269.16 71
1269.24 68
1269.32 64
1269.40 61
1269.49 59
1269.57 58
1269.65 60
1269.73 62
1269.81 66
1269.89 69
1269.98 71
1270.06 73
1270.14 74
1270.22 74
1270.30 73
1270.39 72
1270.47 71
1270.55 69
1270.63 67
1270.71 63
1270.79 59
1270.88 54
1270.96 50
1271.04 45
1271.12 42
1271.20 40
1271.28 41
1271.37 43
1271.45 48
1271.53 54
1271.61 59
1271.69 64
1271.77 68
1271.86 69
1271.94 69
1272.02 67
1272.10 65
1272.18 62
1272.26 60
1272.35 57
1272.43 55
1272.51 53
1272.59 52
1272.67 51
1272.76 51
1272.84 52
1272.92 55
1273.00 58
1273.08 62
1273.16 66
1273.25 70
1273.33 72
1273.41 73
1273.49 72
1273.57 69
1273.66 66
1273.74 63
1273.82 60
1273.90 57
1273.98 53
1274.06 50
1274.15 47
1274.23 44
1274.31 41
1274.39 39
1274.47 37
1274.56 35
1274.64 34
1274.72 33
1274.80 32
1274.88 31
1274.96 30
1275.05 29
1275.13 29
1275.21 29
1275.29 29
1275.37 29
1275.46 30
1275.54 32
1275.62 34
1275.70 37
1275.78 41
1275.87 45
1275.95 49
1276.03 53
1276.11 55
1276.19 56
1276.27 56
1276.36 54
1276.44 52
1276.52 49
1276.60 46
1276.68 43
1276.77 40
1276.85 37
1276.93 34
1277.01 31
1277.09 28
1277.18 25
1277.26 24
1277.34 25
1277.42 26
1277.50 29
1277.59 32
1277.67 35
1277.75 39
1277.83 41
1277.91 43
1277.99 44
1278.08 43
1278.16 41
1278.24 37
1278.32 31
1278.40 24
1278.49 16
1278.57 9
1278.65 2
1278.73 0
1278.81 0
1278.90 0
1278.98 0
1279.06 0
1279.14 0
1279.22 0
1279.31 0
1279.39 2
1279.47 5
1279.55 8
1279.63 11
1279.72 14
1279.80 17
1279.88 20
1279.96 25
1280.04 31
1280.13 37
1280.21 43
1280.29 48
1280.37 53
1280.45 55
1280.54 56
1280.62 56
1280.70 55
1280.78 53
1280.86 51
1280.95 49
1281.03 47
1281.11 45
1281.19 44
1281.27 44
1281.36 45
1281.44 47
1281.52 52
1281.60 58
1281.69 66
1281.77 74
1281.85 81
1281.93 87
1282.01 90
1282.10 92
1282.18 91
1282.26 91
1282.34 89
1282.42 89
1282.51 88
1282.59 87
1282.67 86
1282.75 83
1282.83 79
1282.92 74
1283.00 67
1283.08 59
1283.16 51
1283.24 45
1283.33 40
1283.41 38
1283.49 38
1283.57 41
1283.66 46
1283.74 53
1283.82 60
1283.90 66
1283.98 70
1284.07 71
1284.15 70
1284.23 66
1284.31 61
1284.39 55
1284.48 49
1284.56 45
1284.64 42
1284.72 40
1284.81 41
1284.89 42
1284.97 45
1285.05 48
1285.13 51
1285.22 54
1285.30 57
1285.38 60
1285.46 62
1285.55 63
1285.63 63
1285.71 62
1285.79 60
1285.87 57
1285.96 53
1286.04 49
1286.12 45
1286.20 41
1286.28 39
1286.37 38
1286.45 39
1286.53 41
1286.61 45
1286.70 49
1286.78 54
1286.86 60
1286.94 66
1287.02 71
1287.11 77
1287.19 81
1287.27 85
1287.35 87
1287.44 89
1287.52 89
1287.60 88
1287.68 85
1287.77 82
1287.85 77
1287.93 71
1288.01 66
1288.09 60
1288.18 55
1288.26 51
1288.34 48
1288.42 47
1288.51 46
1288.59 44
1288.67 43
1288.75 40
1288.83 37
1288.92 35
1289.00 33
1289.08 33
1289.16 35
1289.25 39
1289.33 44
1289.41 50
1289.49 56
1289.58 60
1289.66 62
1289.74 63
1289.82 62
1289.90 60
1289.99 57
1290.07 53
1290.15 50
1290.23 47
1290.32 45
1290.40 43
1290.48 41
1290.56 39
1290.65 38
1290.73 37
1290.81 35
1290.89 32
1290.98 29
1291.06 26
1291.14 22
1291.22 20
1291.30 19
1291.39 20
1291.47 22
1291.55 26
1291.63 31
1291.72 37
1291.80 42
1291.88 47
1291.96 51
1292.05 54
1292.13 55
1292.21 54
1292.29 52
1292.38 48
1292.46 42
1292.54 36
1292.62 29
1292.71 22
1292.79 16
1292.87 11
1292.95 8
1293.04 8
1293.12 9
1293.20 12
1293.28 17
1293.36 23
1293.45 29
1293.53 35
1293.61 41
1293.69 46
1293.78 50
1293.86 52
1293.94 52
1294.02 51
1294.11 48
1294.19 44
1294.27 40
1294.35 36
1294.44 33
1294.52 32
1294.60 32
1294.68 34
1294.77 38
1294.85 42
1294.93 47
1295.01 51
1295.10 55
1295.18 57
1295.26 57
1295.34 55
1295.43 52
1295.51 47
1295.59 41
1295.67 35
1295.76 30
1295.84 27
1295.92 26
1296.00 26
1296.09 28
1296.17 31
1296.25 34
1296.33 35
1296.42 34
1296.50 31
1296.58 26
1296.66 20
1296.75 14
1296.83 9
1296.91 5
1296.99 3
1297.08 3
1297.16 5
1297.24 7
1297.32 8
1297.41 9
1297.49 10
1297.57 10
1297.66 9
1297.74 9
1297.82 9
1297.90 9
1297.99 9
1298.07 9
1298.15 9
1298.23 8
1298.32 8
1298.40 10
1298.48 13
1298.56 17
1298.65 23
1298.73 30
1298.81 37
1298.89 43
1298.98 48
1299.06 52
1299.14 55
1299.22 57
1299.31 58
1299.39 58
1299.47 57
1299.56 54
1299.64 50
1299.72 47
1299.80 43
1299.89 41
1299.97 41
1300.05 41
1300.13 43
1300.22 47
1300.30 51
1300.38 56
1300.46 63
1300.55 71
1300.63 82
1300.71 93
1300.79 105
1300.88 115
1300.96 123
1301.04 127
1301.13 128
1301.21 127
1301.29 123
1301.37 118
1301.46 113
1301.54 106
1301.62 100
1301.70 93
1301.79 87
1301.87 82
1301.95 78
1302.04 75
1302.12 75
1302.20 75
1302.28 76
1302.37 75
1302.45 72
1302.53 67
1302.61 60
1302.70 53
1302.78 46
1302.86 42
1302.95 39
1303.03 37
1303.11 37
1303.19 37
1303.28 36
1303.36 33
1303.44 30
1303.52 27
1303.61 24
1303.69 22
1303.77 20
1303.86 20
1303.94 19
1304.02 19
1304.10 19
1304.19 19
1304.27 18
1304.35 16
1304.44 13
1304.52 9
1304.60 5
1304.68 2
1304.77 0
1304.85 0
1304.93 0
1305.01 0
1305.10 0
1305.18 0
1305.26 0
1305.35 0
1305.43 0
1305.51 0
1305.59 0
1305.68 2
1305.76 8
1305.84 15
1305.93 23
1306.01 30
1306.09 36
1306.17 38
1306.26 37
1306.34 33
1306.42 27
1306.51 20
1306.59 13
1306.67 7
1306.75 4
1306.84 4
1306.92 7
1307.00 12
1307.09 20
1307.17 29
1307.25 38
1307.33 45
1307.42 49
1307.50 52
1307.58 51
1307.67 47
1307.75 41
1307.83 32
1307.91 22
1308.00 11
1308.08 1
1308.16 0
1308.25 0
1308.33 0
1308.41 0
1308.49 0
1308.58 4
1308.66 13
1308.74 20
1308.83 25
1308.91 27
1308.99 28
1309.08 26
1309.16 23
1309.24 19
1309.32 15
1309.41 11
1309.49 7
1309.57 4
1309.66 1
1309.74 0
1309.82 1
1309.90 2
1309.99 5
1310.07 9
1310.15 12
1310.24 15
1310.32 16
1310.40 17
1310.49 17
1310.57 17
1310.65 18
1310.73 20
1310.82 24
1310.90 28
1310.98 34
1311.07 39
1311.15 43
1311.23 45
1311.32 46
1311.40 46
1311.48 45
1311.56 46
1311.65 48
1311.73 50
1311.81 53
1311.90 55
1311.98 55
1312.06 54
1312.15 51
1312.23 47
1312.31 43
1312.40 39
1312.48 36
1312.56 35
1312.64 36
1312.73 40
1312.81 45
1312.89 53
1312.98 61
1313.06 69
1313.14 77
1313.23 83
1313.31 89
1313.39 92
1313.47 95
1313.56 97
1313.64 98
1313.72 100
1313.81 101
1313.89 102
1313.97 104
1314.06 104
1314.14 103
1314.22 101
1314.31 98
1314.39 92
1314.47 86
1314.56 79
1314.64 72
1314.72 68
1314.80 65
1314.89 64
1314.97 65
1315.05 68
1315.14 72
1315.22 75
1315.30 76
1315.39 76
1315.47 74
1315.55 71
1315.64 66
1315.72 60
1315.80 55
1315.89 50
1315.97 47
1316.05 44
1316.13 41
1316.22 39
1316.30 37
1316.38 34
1316.47 31
1316.55 29
1316.63 26
1316.72 24
1316.80 22
1316.88 22
1316.97 22
1317.05 24
1317.13 27
1317.22 31
1317.30 35
1317.38 39
1317.47 43
1317.55 47
1317.63 50
1317.72 53
1317.80 55
1317.88 58
1317.96 60
1318.05 63
1318.13 65
1318.21 67
1318.30 68
1318.38 69
1318.46 70
1318.55 70
1318.63 69
1318.71 69
1318.80 68
1318.88 67
1318.96 65
1319.05 63
1319.13 62
1319.21 61
1319.30 61
1319.38 61
1319.46 62
1319.55 62
1319.63 61
1319.71 58
1319.80 52
1319.88 44
1319.96 35
1320.05 25
1320.13 16
1320.21 9
1320.30 5
1320.38 2
1320.46 2
1320.55 2
1320.63 2
1320.71 1
1320.80 1
1320.88 1
1320.96 3
1321.05 7
1321.13 13
1321.21 20
1321.30 28
1321.38 33
1321.46 37
1321.55 37
1321.63 34
1321.71 30
1321.80 26
1321.88 23
1321.96 22
1322.05 23
1322.13 24
1322.21 25
1322.30 25
1322.38 21
1322.46 16
1322.55 9
1322.63 1
1322.71 0
1322.80 0
1322.88 0
1322.96 0
1323.05 0
1323.13 3
1323.21 10
1323.30 18
1323.38 25
1323.46 31
1323.55 37
1323.63 43
1323.71 48
1323.80 54
1323.88 59
1323.96 63
1324.05 65
1324.13 65
1324.21 63
1324.30 59
1324.38 54
1324.46 48
1324.55 43
1324.63 39
1324.71 35
1324.80 31
1324.88 28
1324.96 24
1325.05 20
1325.13 15
1325.21 12
1325.30 8
1325.38 6
1325.47 5
1325.55 6
1325.63 8
1325.72 11
1325.80 15
1325.88 18
1325.97 20
1326.05 21
1326.13 20
1326.22 18
1326.30 16
1326.38 15
1326.47 15
1326.55 17
1326.63 20
1326.72 24
1326.80 27
1326.88 29
1326.97 29
1327.05 27
1327.13 24
1327.22 19
1327.30 15
1327.39 11
1327.47 9
1327.55 8
1327.64 9
1327.72 11
1327.80 15
1327.89 20
1327.97 27
1328.05 34
1328.14 42
1328.22 50
1328.30 58
1328.39 66
1328.47 74
1328.55 81
1328.64 87
1328.72 92
1328.81 94
1328.89 95
1328.97 95
1329.06 93
1329.14 89
1329.22 86
1329.31 82
1329.39 78
1329.47 75
1329.56 71
1329.64 67
1329.72 63
1329.81 58
1329.89 52
1329.98 45
1330.06 39
1330.14 32
1330.23 26
1330.31 21
1330.39 17
1330.48 15
1330.56 16
1330.64 20
1330.73 27
1330.81 36
1330.90 46
1330.98 56
1331.06 65
1331.15 71
1331.23 72
1331.31 70
1331.40 65
1331.48 58
1331.56 50
1331.65 43
1331.73 36
1331.82 30
1331.90 26
1331.98 22
1332.07 20
1332.15 19
1332.23 20
1332.32 22
1332.40 24
1332.48 25
1332.57 24
1332.65 22
1332.74 17
1332.82 11
1332.90 4
1332.99 0
1333.07 0
1333.15 0
1333.24 0
1333.32 0
1333.41 0
1333.49 0
1333.57 0
1333.66 0
1333.74 2
1333.82 6
1333.91 10
1333.99 14
1334.08 18
1334.16 21
1334.24 24
1334.33 25
1334.41 25
1334.49 26
1334.58 27
1334.66 29
1334.75 33
1334.83 38
1334.91 45
1335.00 53
1335.08 61
1335.16 69
1335.25 76
1335.33 81
1335.42 85
1335.50 87
1335.58 88
1335.67 88
1335.75 86
1335.83 84
1335.92 83
1336.00 81
1336.09 79
1336.17 77
1336.25 74
1336.34 71
1336.42 69
1336.50 68
1336.59 67
1336.67 68
1336.76 70
1336.84 71
1336.92 73
1337.01 74
1337.09 73
1337.17 71
1337.26 69
1337.34 66
1337.43 63
1337.51 59
1337.59 55
1337.68 52
1337.76 48
1337.85 46
1337.93 44
1338.01 44
1338.10 45
1338.18 48
1338.26 52
1338.35 55
1338.43 58
1338.52 60
1338.60 60
1338.68 59
1338.77 56
1338.85 52
1338.94 48
1339.02 45
1339.10 41
1339.19 39
1339.27 37
1339.36 37
1339.44 38
1339.52 41
1339.61 46
1339.69 52
1339.77 61
1339.86 71
1339.94 81
1340.03 92
1340.11 102
1340.19 111
1340.28 119
1340.36 125
1340.45 127
1340.53 127
1340.61 124
1340.70 119
1340.78 114
1340.87 109
1340.95 105
1341.03 105
1341.12 108
1341.20 113
1341.29 120
1341.37 128
1341.45 136
1341.54 142
1341.62 147
1341.71 149
1341.79 149
1341.87 147
1341.96 144
1342.04 139
1342.13 134
1342.21 129
1342.29 125
1342.38 121
1342.46 118
1342.54 116
1342.63 115
1342.71 115
1342.80 116
1342.88 117
1342.96 119
1343.05 122
1343.13 125
1343.22 129
1343.30 132
1343.38 135
1343.47 137
1343.55 138
1343.64 138
1343.72 137
1343.81 135
1343.89 132
1343.97 130
1344.06 127
1344.14 125
1344.23 123
1344.31 122
1344.39 122
1344.48 121
1344.56 121
1344.65 119
1344.73 117
1344.81 112
1344.90 106
1344.98 99
1345.07 90
1345.15 82
1345.23 74
1345.32 68
1345.40 63
1345.49 60
1345.57 57
1345.65 54
1345.74 50
1345.82 46
1345.91 40
1345.99 35
1346.07 30
1346.16 26
1346.24 23
1346.33 22
1346.41 23
1346.50 25
1346.58 27
1346.66 29
1346.75 30
1346.83 31
1346.92 31
1347.00 30
1347.08 29
1347.17 28
1347.25 28
1347.34 27
1347.42 26
1347.51 26
1347.59 26
1347.67 26
1347.76 26
1347.84 27
1347.93 29
1348.01 32
1348.09 35
1348.18 39
1348.26 41
1348.35 42
1348.43 42
1348.51 41
1348.60 38
1348.68 34
1348.77 29
1348.85 23
1348.94 16
1349.02 9
1349.10 1
1349.19 0
1349.27 0
1349.36 0
1349.44 0
1349.53 0
1349.61 0
1349.69 0
1349.78 0
1349.86 6
1349.95 12
1350.03 17
1350.11 21
1350.20 24
1350.28 27
1350.37 29
1350.45 31
1350.54 33
1350.62 35
1350.70 37
1350.79 40
1350.87 42
1350.96 44
1351.04 44
1351.13 44
1351.21 42
1351.29 38
1351.38 34
1351.46 31
1351.55 28
1351.63 26
1351.72 26
1351.80 26
1351.88 27
1351.97 27
1352.05 25
1352.14 23
1352.22 20
1352.31 17
1352.39 15
1352.47 13
1352.56 13
1352.64 12
1352.73 12
1352.81 11
1352.90 12
1352.98 14
1353.06 18
1353.15 25
1353.23 35
1353.32 46
1353.40 57
1353.49 67
1353.57 73
1353.65 76
1353.74 75
1353.82 71
1353.91 66
1353.99 61
1354.08 57
1354.16 53
1354.25 51
1354.33 50
1354.41 48
1354.50 46
1354.58 42
1354.67 37
1354.75 32
1354.84 27
1354.92 25
1355.00 24
1355.09 25
1355.17 28
1355.26 30
1355.34 31
1355.43 31
1355.51 29
1355.60 26
1355.68 24
1355.76 24
1355.85 26
1355.93 30
1356.02 36
1356.10 43
1356.19 51
1356.27 61
1356.36 71
1356.44 82
1356.52 94
1356.61 104
1356.69 111
1356.78 116
1356.86 116
1356.95 113
1357.03 107
1357.11 99
1357.20 92
1357.28 86
1357.37 83
1357.45 82
1357.54 84
1357.62 88
1357.71 94
1357.79 100
1357.88 105
1357.96 110
1358.04 113
1358.13 114
1358.21 114
1358.30 113
1358.38 110
1358.47 108
1358.55 107
1358.64 107
1358.72 108
1358.80 111
1358.89 116
1358.97 121
1359.06 127
1359.14 131
1359.23 135
1359.31 136
1359.40 136
1359.48 134
1359.56 131
1359.65 127
1359.73 124
1359.82 120
1359.90 116
1359.99 111
1360.07 106
1360.16 100
1360.24 93
1360.33 85
1360.41 78
1360.49 72
1360.58 68
1360.66 66
1360.75 67
1360.83 70
1360.92 73
1361.00 77
1361.09 81
1361.17 83
1361.26 84
1361.34 82
1361.43 79
1361.51 75
1361.59 69
1361.68 63
1361.76 57
1361.85 53
1361.93 52
1362.02 53
1362.10 58
1362.19 65
1362.27 73
1362.36 80
1362.44 85
1362.52 87
1362.61 86
1362.69 82
1362.78 76
1362.86 68
1362.95 60
1363.03 53
1363.12 46
1363.20 40
1363.29 36
1363.37 34
1363.46 35
1363.54 37
1363.63 40
1363.71 42
1363.79 44
1363.88 43
1363.96 41
1364.05 36
1364.13 30
1364.22 23
1364.30 15
1364.39 8
1364.47 2
1364.56 0
1364.64 0
1364.73 0
1364.81 0
1364.90 0
1364.98 0
1365.06 0
1365.15 0
1365.23 3
1365.32 8
1365.40 14
1365.49 19
1365.57 23
1365.66 26
1365.74 28
1365.83 30
1365.91 32
1366.00 34
1366.08 36
1366.17 36
1366.25 37
1366.34 36
1366.42 34
1366.50 33
1366.59 32
1366.67 31
1366.76 31
1366.84 32
1366.93 33
1367.01 33
1367.10 33
1367.18 33
1367.27 32
1367.35 31
1367.44 31
1367.52 31
1367.61 32
1367.69 33
1367.78 34
1367.86 35
1367.95 34
1368.03 33
1368.12 31
1368.20 28
1368.28 26
1368.37 25
1368.45 24
1368.54 25
1368.62 27
1368.71 29
1368.79 32
1368.88 35
1368.96 37
1369.05 38
1369.13 38
1369.22 37
1369.30 34
1369.39 31
1369.47 27
1369.56 22
1369.64 19
1369.73 16
1369.81 14
1369.90 14
1369.98 14
1370.07 16
1370.15 18
1370.24 20
1370.32 22
1370.41 24
1370.49 26
1370.58 28
1370.66 30
1370.74 31
1370.83 32
1370.91 33
1371.00 33
1371.08 35
1371.17 37
1371.25 41
1371.34 46
1371.42 52
1371.51 57
1371.59 60
1371.68 61
1371.76 59
1371.85 55
1371.93 49
1372.02 43
1372.10 37
1372.19 32
1372.27 28
1372.36 26
1372.44 25
1372.53 25
1372.61 26
1372.70 26
1372.78 26
1372.87 25
1372.95 23
1373.04 22
1373.12 20
1373.21 19
1373.29 19
1373.38 21
1373.46 23
1373.55 27
1373.63 31
1373.72 35
1373.80 39
1373.89 41
1373.97 42
1374.06 42
1374.14 40
1374.23 39
1374.31 38
1374.40 39
1374.48 43
1374.57 49
1374.65 57
1374.74 66
1374.82 75
1374.91 82
1374.99 88
1375.08 91
1375.16 92
1375.25 91
1375.33 90
1375.42 89
1375.50 89
1375.59 90
1375.67 91
1375.76 92
1375.84 92
1375.93 90
1376.01 87
1376.10 82
1376.18 77
1376.27 71
1376.35 67
1376.44 64
1376.52 63
1376.61 63
1376.69 65
1376.78 68
1376.86 73
1376.95 79
1377.03 86
1377.12 94
1377.20 102
1377.29 110
1377.37 117
1377.46 122
1377.54 124
1377.63 123
1377.71 119
1377.80 114
1377.88 107
1377.97 100
1378.05 94
1378.14 92
1378.22 92
1378.31 95
1378.39 99
1378.48 103
1378.56 106
1378.65 105
1378.73 101
1378.82 95
1378.90 87
1378.99 78
1379.07 69
1379.16 61
1379.25 54
1379.33 48
1379.42 43
1379.50 39
1379.59 36
1379.67 34
1379.76 32
1379.84 30
1379.93 28
1380.01 27
1380.10 25
1380.18 23
1380.27 21
1380.35 19
1380.44 18
1380.52 17
1380.61 16
1380.69 15
1380.78 15
1380.86 16
1380.95 16
1381.03 17
1381.12 17
1381.20 18
1381.29 19
1381.37 21
1381.46 24
1381.54 29
1381.63 35
1381.72 42
1381.80 50
1381.89 58
1381.97 64
1382.06 68
1382.14 71
1382.23 71
1382.31 69
1382.40 66
1382.48 63
1382.57 60
1382.65 57
1382.74 55
1382.82 54
1382.91 54
1382.99 55
1383.08 58
1383.16 61
1383.25 64
1383.33 67
1383.42 68
1383.51 68
1383.59 67
1383.68 64
1383.76 62
1383.85 61
1383.93 62
1384.02 65
1384.10 69
1384.19 74
1384.27 78
1384.36 80
1384.44 79
1384.53 77
1384.61 73
1384.70 70
1384.78 68
1384.87 68
1384.95 70
1385.04 72
1385.13 75
1385.21 78
1385.30 79
1385.38 80
1385.47 81
1385.55 82
1385.64 83
1385.72 86
1385.81 88
1385.89 89
1385.98 88
1386.06 85
1386.15 79
1386.23 71
1386.32 62
1386.41 55
1386.49 51
1386.58 50
1386.66 52
1386.75 56
1386.83 60
1386.92 62
1387.00 62
1387.09 59
1387.17 53
1387.26 46
1387.34 39
1387.43 35
1387.52 33
1387.60 34
1387.69 37
1387.77 42
1387.86 46
1387.94 50
1388.03 51
1388.11 51
1388.20 49
1388.28 46
1388.37 43
1388.45 40
1388.54 38
1388.63 38
1388.71 38
1388.80 40
1388.88 42
1388.97 44
1389.05 47
1389.14 50
1389.22 52
1389.31 53
1389.39 53
1389.48 51
1389.57 48
1389.65 44
1389.74 39
1389.82 35
1389.91 31
1389.99 27
1390.08 23
1390.16 19
1390.25 14
1390.33 7
1390.42 0
1390.51 0
1390.59 0
1390.68 0
1390.76 0
1390.85 0
1390.93 0
1391.02 0
1391.10 3
1391.19 11
1391.28 17
1391.36 23
1391.45 29
1391.53 34
1391.62 40
1391.70 46
1391.79 53
1391.87 59
1391.96 65
1392.04 70
1392.13 74
1392.22 75
1392.30 75
1392.39 74
1392.47 71
1392.56 69
1392.64 68
1392.73 68
1392.81 71
1392.90 75
1392.99 79
1393.07 83
1393.16 84
1393.24 82
1393.33 77
1393.41 70
1393.50 62
1393.58 55
1393.67 50
1393.76 49
1393.84 50
1393.93 53
1394.01 58
1394.10 62
1394.18 64
1394.27 65
1394.35 65
1394.44 62
1394.53 58
1394.61 54
1394.70 48
1394.78 42
1394.87 36
1394.95 30
1395.04 25
1395.13 20
1395.21 17
1395.30 16
1395.38 16
1395.47 18
1395.55 22
1395.64 27
1395.72 33
1395.81 40
1395.90 46
1395.98 52
1396.07 58
1396.15 64
1396.24 69
1396.32 74
1396.41 78
1396.50 81
1396.58 82
1396.67 80
1396.75 77
1396.84 72
1396.92 65
1397.01 59
1397.10 51
1397.18 45
1397.27 39
1397.35 35
1397.44 31
1397.52 29
1397.61 30
1397.70 31
1397.78 35
1397.87 41
1397.95 49
1398.04 57
1398.12 65
1398.21 73
1398.30 80
1398.38 85
1398.47 88
1398.55 89
1398.64 89
1398.72 88
1398.81 88
1398.90 87
1398.98 87
1399.07 87
1399.15 88
1399.24 89
1399.32 91
1399.41 94
1399.50 99
1399.58 106
1399.67 113
1399.75 120
1399.84 127
1399.92 133
1400.01 136
1400.10 137
1400.18 135
1400.27 131
1400.35 126
1400.44 120
1400.52 114
1400.61 107
1400.70 100
1400.78 93
1400.87 84
1400.95 74
1401.04 63
1401.13 51
1401.21 39
1401.30 29
1401.38 21
1401.47 16
1401.55 14
1401.64 15
1401.73 20
1401.81 25
1401.90 32
1401.98 38
1402.07 44
1402.16 48
1402.24 51
1402.33 53
1402.41 53
1402.50 53
1402.58 50
1402.67 48
1402.76 45
1402.84 42
1402.93 41
1403.01 42
1403.10 45
1403.19 48
1403.27 51
1403.36 54
1403.44 54
1403.53 52
1403.61 49
1403.70 44
1403.79 41
1403.87 38
1403.96 38
1404.04 39
1404.13 40
1404.22 41
1404.30 41
1404.39 39
1404.47 35
1404.56 32
1404.65 28
1404.73 26
1404.82 25
1404.90 26
1404.99 28
1405.08 31
1405.16 35
1405.25 41
1405.33 47
1405.42 55
1405.50 62
1405.59 70
1405.68 77
1405.76 83
1405.85 87
1405.93 91
1406.02 95
1406.11 99
1406.19 103
1406.28 106
1406.36 108
1406.45 108
1406.54 108
1406.62 106
1406.71 103
1406.79 99
1406.88 96
1406.97 93
1407.05 91
1407.14 89
1407.22 88
1407.31 87
1407.40 87
1407.48 88
1407.57 89
1407.65 90
1407.74 90
1407.83 90
1407.91 89
1408.00 88
1408.08 87
1408.17 87
1408.26 88
1408.34 89
1408.43 91
1408.51 93
1408.60 95
1408.69 94
1408.77 92
1408.86 89
1408.94 84
1409.03 78
1409.12 73
1409.20 69
1409.29 65
1409.37 64
1409.46 63
1409.55 62
1409.63 62
1409.72 62
1409.81 63
1409.89 63
1409.98 65
1410.06 67
1410.15 68
1410.24 70
1410.32 70
1410.41 70
1410.49 68
1410.58 66
1410.67 63
1410.75 59
1410.84 55
1410.92 49
1411.01 43
1411.10 35
1411.18 26
1411.27 17
1411.36 8
1411.44 1
1411.53 0
1411.61 0
1411.70 0
1411.79 0
1411.87 0
1411.96 0
1412.04 0
1412.13 1
1412.22 2
1412.30 2
1412.39 3
1412.47 4
1412.56 4
1412.65 4
1412.73 2
1412.82 0
1412.91 0
1412.99 0
1413.08 0
1413.16 0
1413.25 0
1413.34 2
1413.42 7
1413.51 12
1413.60 18
1413.68 22
1413.77 25
1413.85 28
1413.94 30
1414.03 32
1414.11 33
1414.20 35
1414.28 37
1414.37 40
1414.46 44
1414.54 47
1414.63 51
1414.72 54
1414.80 56
1414.89 58
1414.97 60
1415.06 63
1415.15 67
1415.23 72
1415.32 78
1415.41 84
1415.49 88
1415.58 91
1415.66 91
1415.75 88
1415.84 84
1415.92 78
1416.01 73
1416.10 68
1416.18 65
1416.27 63
1416.35 62
1416.44 61
1416.53 60
1416.61 59
1416.70 56
1416.79 52
1416.87 48
1416.96 44
1417.04 41
1417.13 39
1417.22 38
1417.30 38
1417.39 39
1417.48 41
1417.56 44
1417.65 47
1417.74 49
1417.82 52
1417.91 53
1417.99 54
1418.08 54
1418.17 52
1418.25 51
1418.34 51
1418.43 52
1418.51 54
1418.60 57
1418.68 60
1418.77 63
1418.86 64
1418.94 64
1419.03 62
1419.12 60
1419.20 58
1419.29 58
1419.38 58
1419.46 58
1419.55 57
1419.63 55
1419.72 51
1419.81 44
1419.89 36
1419.98 28
1420.07 22
1420.15 17
1420.24 15
1420.33 15
1420.41 18
1420.50 21
1420.58 26
1420.67 31
1420.76 36
1420.84 41
1420.93 47
1421.02 51
1421.10 56
1421.19 59
1421.28 61
1421.36 62
1421.45 64
1421.54 66
1421.62 68
1421.71 71
1421.79 74
1421.88 77
1421.97 79
1422.05 80
1422.14 80
1422.23 81
1422.31 81
1422.40 82
1422.49 84
1422.57 86
1422.66 89
1422.75 92
1422.83 95
1422.92 99
1423.01 102
1423.09 104
1423.18 105
1423.26 103
1423.35 99
1423.44 93
1423.52 87
1423.61 82
1423.70 79
1423.78 80
1423.87 83
1423.96 89
1424.04 96
1424.13 102
1424.22 105
1424.30 105
1424.39 103
1424.48 98
1424.56 93
1424.65 88
1424.74 82
1424.82 77
1424.91 71
1424.99 65
1425.08 59
1425.17 52
1425.25 46
1425.34 40
1425.43 37
1425.51 34
1425.60 34
1425.69 34
1425.77 36
1425.86 37
1425.95 38
1426.03 38
1426.12 38
1426.21 37
1426.29 37
1426.38 36
1426.47 35
1426.55 33
1426.64 31
1426.73 27
1426.81 21
1426.90 14
1426.99 6
1427.07 0
1427.16 0
1427.25 0
1427.33 0
1427.42 0
1427.51 0
1427.59 0
1427.68 0
1427.77 1
1427.85 5
1427.94 10
1428.03 13
1428.11 17
1428.20 20
1428.28 23
1428.37 25
1428.46 28
1428.54 31
1428.63 35
1428.72 40
1428.80 44
1428.89 48
1428.98 51
1429.06 54
1429.15 56
1429.24 58
1429.32 61
1429.41 64
1429.50 66
1429.58 69
1429.67 70
1429.76 70
1429.84 68
1429.93 65
1430.02 63
1430.10 61
1430.19 62
1430.28 65
1430.36 70
1430.45 77
1430.54 84
1430.63 90
1430.71 94
1430.80 95
1430.89 94
1430.97 90
1431.06 84
1431.15 78
1431.23 73
1431.32 69
1431.41 67
1431.49 67
1431.58 68
1431.67 70
1431.75 72
1431.84 74
1431.93 74
1432.01 74
1432.10 73
1432.19 71
1432.27 68
1432.36 65
1432.45 61
1432.53 57
1432.62 54
1432.71 50
1432.79 47
1432.88 45
1432.97 43
1433.05 42
1433.14 42
1433.23 42
1433.31 44
1433.40 47
1433.49 52
1433.57 57
1433.66 62
1433.75 66
1433.83 69
1433.92 71
1434.01 72
1434.10 74
1434.18 77
1434.27 80
1434.36 85
1434.44 89
1434.53 92
1434.62 94
1434.70 92
1434.79 87
1434.88 80
1434.96 71
1435.05 61
1435.14 53
1435.22 46
1435.31 42
1435.40 41
1435.48 43
1435.57 47
1435.66 53
1435.75 60
1435.83 68
1435.92 76
1436.01 84
1436.09 91
1436.18 96
1436.27 99
1436.35 101
1436.44 101
1436.53 100
1436.61 99
1436.70 98
1436.79 98
1436.87 99
1436.96 101
1437.05 102
1437.14 104
1437.22 106
1437.31 108
1437.40 110
1437.48 113
1437.57 119
1437.66 126
1437.74 136
1437.83 146
1437.92 157
1438.00 167
1438.09 175
1438.18 183
1438.27 188
1438.35 192
1438.44 194
1438.53 193
1438.61 190
1438.70 183
1438.79 173
1438.87 161
1438.96 149
1439.05 137
1439.13 127
1439.22 119
1439.31 112
1439.40 106
1439.48 99
1439.57 92
1439.66 83
1439.74 75
1439.83 67
1439.92 62
1440.00 60
1440.09 62
1440.18 67
1440.27 74
1440.35 82
1440.44 88
1440.53 93
1440.61 95
1440.70 94
1440.79 93
1440.87 90
1440.96 88
1441.05 86
1441.14 85
1441.22 84
1441.31 83
1441.40 81
1441.48 79
1441.57 75
1441.66 71
1441.74 66
1441.83 62
1441.92 58
1442.01 55
1442.09 53
1442.18 52
1442.27 51
1442.35 51
1442.44 50
1442.53 49
1442.62 47
1442.70 45
1442.79 42
1442.88 39
1442.96 36
1443.05 33
1443.14 30
1443.23 26
1443.31 23
1443.40 19
1443.49 15
1443.57 11
1443.66 7
1443.75 2
1443.83 0
1443.92 0
1444.01 0
1444.10 0
1444.18 0
1444.27 0
1444.36 0
1444.44 0
1444.53 3
1444.62 11
1444.71 19
1444.79 27
1444.88 34
1444.97 39
1445.05 43
1445.14 45
1445.23 46
1445.32 46
1445.40 45
1445.49 44
1445.58 44
1445.66 44
1445.75 45
1445.84 48
1445.93 54
1446.01 61
1446.10 69
1446.19 78
1446.27 86
1446.36 93
1446.45 98
1446.54 100
1446.62 101
1446.71 101
1446.80 101
1446.88 101
1446.97 103
1447.06 104
1447.15 106
1447.23 108
1447.32 109
1447.41 108
1447.50 105
1447.58 100
1447.67 95
1447.76 89
1447.84 84
1447.93 79
1448.02 76
1448.11 74
1448.19 71
1448.28 69
1448.37 67
1448.45 64
1448.54 60
1448.63 58
1448.72 56
1448.80 57
1448.89 59
1448.98 65
1449.07 73
1449.15 82
1449.24 91
1449.33 98
1449.41 104
1449.50 106
1449.59 106
1449.68 103
1449.76 99
1449.85 95
1449.94 92
1450.03 91
1450.11 90
1450.20 91
1450.29 92
1450.37 93
1450.46 94
1450.55 94
1450.64 94
1450.72 94
1450.81 94
1450.90 94
1450.99 93
1451.07 91
1451.16 87
1451.25 80
1451.34 69
1451.42 56
1451.51 42
1451.60 28
1451.68 16
1451.77 8
1451.86 5
1451.95 6
1452.03 10
1452.12 15
1452.21 20
1452.30 25
1452.38 28
1452.47 31
1452.56 34
1452.65 35
1452.73 36
1452.82 37
1452.91 37
1453.00 38
1453.08 40
1453.17 45
1453.26 53
1453.34 64
1453.43 77
1453.52 91
1453.61 104
1453.69 115
1453.78 121
1453.87 124
1453.96 123
1454.04 119
1454.13 115
1454.22 110
1454.31 105
1454.39 100
1454.48 97
1454.57 95
1454.66 93
1454.74 92
1454.83 91
1454.92 90
1455.01 89
1455.09 87
1455.18 86
1455.27 85
1455.36 84
1455.44 84
1455.53 85
1455.62 86
1455.71 86
1455.79 85
1455.88 82
1455.97 77
1456.06 70
1456.14 60
1456.23 49
1456.32 38
1456.41 28
1456.49 20
1456.58 16
1456.67 14
1456.76 16
1456.84 20
1456.93 26
1457.02 33
1457.11 41
1457.19 47
1457.28 53
1457.37 57
1457.46 59
1457.54 61
1457.63 62
1457.72 63
1457.81 64
1457.89 67
1457.98 71
1458.07 76
1458.16 81
1458.24 85
1458.33 89
1458.42 92
1458.51 95
1458.59 99
1458.68 104
1458.77 110
1458.86 116
1458.94 122
1459.03 126
1459.12 128
1459.21 126
1459.29 122
1459.38 115
1459.47 107
1459.56 99
1459.64 91
1459.73 85
1459.82 81
1459.91 80
1459.99 82
1460.08 87
1460.17 94
1460.26 103
1460.34 112
1460.43 118
1460.52 121
1460.61 119
1460.70 113
1460.78 102
1460.87 88
1460.96 72
1461.05 55
1461.13 39
1461.22 25
1461.31 13
1461.40 4
1461.48 0
1461.57 0
1461.66 0
1461.75 4
1461.83 9
1461.92 13
1462.01 16
1462.10 17
1462.18 16
1462.27 11
1462.36 5
1462.45 0
1462.54 0
1462.62 0
1462.71 0
1462.80 0
1462.89 0
1462.97 0
1463.06 4
1463.15 18
1463.24 34
1463.32 49
1463.41 63
1463.50 74
1463.59 84
1463.68 91
1463.76 97
1463.85 102
1463.94 105
1464.03 106
1464.11 105
1464.20 103
1464.29 100
1464.38 96
1464.46 93
1464.55 89
1464.64 87
1464.73 84
1464.82 82
1464.90 81
1464.99 81
1465.08 81
1465.17 82
1465.25 83
1465.34 85
1465.43 86
1465.52 87
1465.61 88
1465.69 89
1465.78 91
1465.87 94
1465.96 98
1466.04 103
1466.13 108
1466.22 113
1466.31 116
1466.40 118
1466.48 118
1466.57 117
1466.66 113
1466.75 109
1466.83 104
1466.92 101
1467.01 100
1467.10 100
1467.19 102
1467.27 105
1467.36 107
1467.45 107
1467.54 106
1467.62 103
1467.71 99
1467.80 95
1467.89 91
1467.98 89
1468.06 89
1468.15 91
1468.24 97
1468.33 106
1468.42 119
1468.50 133
1468.59 147
1468.68 159
1468.77 168
1468.85 173
1468.94 175
1469.03 173
1469.12 170
1469.21 166
1469.29 162
1469.38 159
1469.47 154
1469.56 149
1469.65 143
1469.73 136
1469.82 129
1469.91 123
1470.00 119
1470.08 117
1470.17 118
1470.26 120
1470.35 123
1470.44 124
1470.52 124
1470.61 122
1470.70 116
1470.79 109
1470.88 101
1470.96 92
1471.05 83
1471.14 75
1471.23 67
1471.32 59
1471.40 53
1471.49 48
1471.58 45
1471.67 45
1471.76 46
1471.84 49
1471.93 52
1472.02 54
1472.11 54
1472.19 51
1472.28 47
1472.37 41
1472.46 35
1472.55 27
1472.63 20
1472.72 14
1472.81 8
1472.90 3
1472.99 0
1473.07 0
1473.16 0
1473.25 0
1473.34 3
1473.43 8
1473.51 12
1473.60 17
1473.69 21
1473.78 24
1473.87 25
1473.95 27
1474.04 27
1474.13 27
1474.22 27
1474.31 27
1474.39 29
1474.48 31
1474.57 35
1474.66 41
1474.75 48
1474.83 55
1474.92 63
1475.01 71
1475.10 79
1475.19 88
1475.28 98
1475.36 107
1475.45 117
1475.54 125
1475.63 130
1475.72 131
1475.80 128
1475.89 122
1475.98 114
1476.07 104
1476.16 96
1476.24 89
1476.33 86
1476.42 86
1476.51 88
1476.60 94
1476.68 101
1476.77 109
1476.86 116
1476.95 123
1477.04 128
1477.12 131
1477.21 132
1477.30 131
1477.39 128
1477.48 124
1477.57 121
1477.65 120
1477.74 119
1477.83 120
1477.92 122
1478.01 124
1478.09 128
1478.18 132
1478.27 137
1478.36 143
1478.45 149
1478.53 154
1478.62 158
1478.71 161
1478.80 160
1478.89 158
1478.98 153
1479.06 147
1479.15 140
1479.24 134
1479.33 128
1479.42 123
1479.50 121
1479.59 120
1479.68 121
1479.77 124
1479.86 128
1479.95 132
1480.03 134
1480.12 134
1480.21 133
1480.30 129
1480.39 124
1480.47 119
1480.56 114
1480.65 110
1480.74 107
1480.83 104
1480.92 102
1481.00 101
1481.09 99
1481.18 99
1481.27 98
1481.36 98
1481.44 99
1481.53 100
1481.62 101
1481.71 103
1481.80 104
1481.89 104
1481.97 103
1482.06 99
1482.15 93
1482.24 85
1482.33 75
1482.42 64
1482.50 53
1482.59 43
1482.68 34
1482.77 27
1482.86 23
1482.95 20
1483.03 20
1483.12 21
1483.21 23
1483.30 26
1483.39 30
1483.47 36
1483.56 43
1483.65 51
1483.74 60
1483.83 70
1483.92 79
1484.00 88
1484.09 96
1484.18 102
1484.27 107
1484.36 110
1484.45 111
1484.53 110
1484.62 106
1484.71 101
1484.80 95
1484.89 89
1484.98 84
1485.06 80
1485.15 77
1485.24 75
1485.33 73
1485.42 70
1485.51 67
1485.59 64
1485.68 61
1485.77 59
1485.86 59
1485.95 61
1486.04 65
1486.12 70
1486.21 74
1486.30 76
1486.39 75
1486.48 70
1486.57 63
1486.66 53
1486.74 43
1486.83 33
1486.92 23
1487.01 15
1487.10 8
1487.19 2
1487.27 0
1487.36 0
1487.45 0
1487.54 0
1487.63 0
1487.72 0
1487.80 0
1487.89 3
1487.98 7
1488.07 10
1488.16 11
1488.25 10
1488.34 7
1488.42 3
1488.51 0
1488.60 0
1488.69 0
1488.78 0
1488.87 3
1488.95 11
1489.04 19
1489.13 28
1489.22 35
1489.31 40
1489.40 41
1489.49 39
1489.57 36
1489.66 30
1489.75 25
1489.84 20
1489.93 17
1490.02 16
1490.10 17
1490.19 21
1490.28 26
1490.37 33
1490.46 41
1490.55 51
1490.64 61
1490.72 71
1490.81 81
1490.90 90
1490.99 98
1491.08 104
1491.17 108
1491.26 110
1491.34 110
1491.43 109
1491.52 107
1491.61 106
1491.70 105
1491.79 106
1491.87 108
1491.96 112
1492.05 117
1492.14 123
1492.23 128
1492.32 131
1492.41 131
1492.49 129
1492.58 125
1492.67 121
1492.76 117
1492.85 114
1492.94 114
1493.03 116
1493.11 120
1493.20 127
1493.29 134
1493.38 143
1493.47 150
1493.56 157
1493.65 161
1493.73 162
1493.82 160
1493.91 156
1494.00 148
1494.09 139
1494.18 130
1494.27 121
1494.36 113
1494.44 105
1494.53 98
1494.62 91
1494.71 85
1494.80 79
1494.89 75
1494.98 73
1495.06 73
1495.15 75
1495.24 80
1495.33 85
1495.42 92
1495.51 98
1495.60 102
1495.68 103
1495.77 102
1495.86 97
1495.95 89
1496.04 79
1496.13 66
1496.22 52
1496.31 38
1496.39 25
1496.48 15
1496.57 8
1496.66 6
1496.75 7
1496.84 13
1496.93 20
1497.01 29
1497.10 37
1497.19 43
1497.28 48
1497.37 49
1497.46 48
1497.55 46
1497.64 43
1497.72 40
1497.81 39
1497.90 39
1497.99 41
1498.08 43
1498.17 46
1498.26 48
1498.35 48
1498.43 46
1498.52 45
1498.61 43
1498.70 42
1498.79 43
1498.88 45
1498.97 48
1499.06 51
1499.14 53
1499.23 54
1499.32 54
1499.41 54
1499.50 55
1499.59 58
1499.68 64
1499.77 72
1499.85 81
1499.94 92
1500.03 101
1500.12 108
1500.21 112
1500.30 113
1500.39 110
1500.48 105
1500.56 98
1500.65 90
1500.74 81
1500.83 72
1500.92 65
1501.01 58
1501.10 54
1501.19 52
1501.28 53
1501.36 56
1501.45 62
1501.54 70
1501.63 79
1501.72 88
1501.81 95
1501.90 101
1501.99 104
1502.07 103
1502.16 101
1502.25 97
1502.34 92
1502.43 88
1502.52 85
1502.61 83
1502.70 82
1502.79 83
1502.87 84
1502.96 85
1503.05 86
1503.14 88
1503.23 90
1503.32 93
1503.41 97
1503.50 103
1503.59 110
1503.67 118
1503.76 124
1503.85 130
1503.94 133
1504.03 134
1504.12 132
1504.21 127
1504.30 120
1504.39 113
1504.47 105
1504.56 100
1504.65 96
1504.74 96
1504.83 98
1504.92 101
1505.01 104
1505.10 107
1505.19 107
1505.27 105
1505.36 103
1505.45 100
1505.54 98
1505.63 97
1505.72 98
1505.81 99
1505.90 99
1505.99 98
1506.08 95
1506.16 92
1506.25 88
1506.34 86
1506.43 85
1506.52 86
1506.61 89
1506.70 92
1506.79 94
1506.88 95
1506.97 95
1507.05 95
1507.14 95
1507.23 95
1507.32 97
1507.41 101
1507.50 105
1507.59 110
1507.68 115
1507.77 119
1507.86 121
1507.94 122
1508.03 121
1508.12 120
1508.21 118
1508.30 117
1508.39 118
1508.48 122
1508.57 128
1508.66 136
1508.75 144
1508.83 153
1508.92 161
1509.01 167
1509.10 170
1509.19 170
1509.28 167
1509.37 161
1509.46 151
1509.55 139
1509.64 124
1509.73 109
1509.81 96
1509.90 85
1509.99 79
1510.08 78
1510.17 80
1510.26 86
1510.35 92
1510.44 99
1510.53 103
1510.62 104
1510.71 102
1510.79 97
1510.88 88
1510.97 78
1511.06 66
1511.15 54
1511.24 43
1511.33 33
1511.42 25
1511.51 19
1511.60 13
1511.69 8
1511.77 3
1511.86 0
1511.95 0
1512.04 0
1512.13 0
1512.22 0
1512.31 0
1512.40 0
1512.49 4
1512.58 10
1512.67 13
1512.76 14
1512.84 11
1512.93 7
1513.02 2
1513.11 0
1513.20 0
1513.29 0
1513.38 0
1513.47 8
1513.56 20
1513.65 34
1513.74 49
1513.83 62
1513.91 74
1514.00 82
1514.09 86
1514.18 88
1514.27 88
1514.36 87
1514.45 86
1514.54 86
1514.63 85
1514.72 86
1514.81 86
1514.90 87
1514.99 87
1515.07 88
1515.16 88
1515.25 90
1515.34 91
1515.43 94
1515.52 97
1515.61 101
1515.70 106
1515.79 110
1515.88 115
1515.97 118
1516.06 121
1516.15 122
1516.23 121
1516.32 119
1516.41 114
1516.50 108
1516.59 100
1516.68 92
1516.77 84
1516.86 77
1516.95 70
1517.04 66
1517.13 62
1517.22 60
1517.31 58
1517.40 56
1517.48 52
1517.57 49
1517.66 45
1517.75 42
1517.84 40
1517.93 39
1518.02 40
1518.11 43
1518.20 47
1518.29 52
1518.38 57
1518.47 61
1518.56 65
1518.65 69
1518.73 72
1518.82 75
1518.91 77
1519.00 80
1519.09 83
1519.18 85
1519.27 87
1519.36 86
1519.45 85
1519.54 83
1519.63 80
1519.72 77
1519.81 75
1519.90 73
1519.99 71
1520.08 68
1520.16 66
1520.25 63
1520.34 60
1520.43 58
1520.52 57
1520.61 57
1520.70 56
1520.79 55
1520.88 53
1520.97 50
1521.06 47
1521.15 45
1521.24 45
1521.33 47
1521.42 51
1521.51 57
1521.60 63
1521.68 70
1521.77 76
1521.86 82
1521.95 85
1522.04 88
1522.13 89
1522.22 89
1522.31 88
1522.40 87
1522.49 88
1522.58 90
1522.67 94
1522.76 102
1522.85 112
1522.94 124
1523.03 137
1523.12 149
1523.21 159
1523.29 167
1523.38 171
1523.47 172
1523.56 172
1523.65 171
1523.74 171
1523.83 171
1523.92 173
1524.01 175
1524.10 177
1524.19 178
1524.28 177
1524.37 175
1524.46 170
1524.55 165
1524.64 160
1524.73 155
1524.82 150
1524.91 146
1525.00 141
1525.08 135
1525.17 129
1525.26 122
1525.35 114
1525.44 106
1525.53 100
1525.62 95
1525.71 91
1525.80 88
1525.89 86
1525.98 86
1526.07 85
1526.16 84
1526.25 83
1526.34 81
1526.43 81
1526.52 80
1526.61 80
1526.70 80
1526.79 80
1526.88 78
1526.97 76
1527.05 72
1527.14 68
1527.23 64
1527.32 62
1527.41 62
1527.50 65
1527.59 72
1527.68 80
1527.77 88
1527.86 96
1527.95 102
1528.04 104
1528.13 105
1528.22 104
1528.31 104
1528.40 104
1528.49 106
1528.58 108
1528.67 109
1528.76 110
1528.85 108
1528.94 105
1529.03 101
1529.12 98
1529.21 98
1529.30 100
1529.38 106
1529.47 113
1529.56 121
1529.65 130
1529.74 137
1529.83 142
1529.92 144
1530.01 144
1530.10 141
1530.19 136
1530.28 128
1530.37 120
1530.46 110
1530.55 102
1530.64 94
1530.73 88
1530.82 83
1530.91 79
1531.00 75
1531.09 71
1531.18 67
1531.27 64
1531.36 60
1531.45 56
1531.54 52
1531.63 48
1531.72 44
1531.81 38
1531.90 32
1531.99 24
1532.08 16
1532.17 8
1532.26 1
1532.34 0
1532.43 0
1532.52 0
1532.61 0
1532.70 0
1532.79 0
1532.88 0
1532.97 0
1533.06 0
1533.15 3
1533.24 10
1533.33 18
1533.42 28
1533.51 36
1533.60 44
1533.69 49
1533.78 53
1533.87 55
1533.96 56
1534.05 57
1534.14 58
1534.23 58
1534.32 58
1534.41 57
1534.50 57
1534.59 56
1534.68 55
1534.77 55
1534.86 55
1534.95 56
1535.04 57
1535.13 58
1535.22 59
1535.31 60
1535.40 61
1535.49 61
1535.58 61
1535.67 62
1535.76 63
1535.85 63
1535.94 64
1536.03 65
1536.12 66
1536.21 67
1536.30 66
1536.39 66
1536.48 65
1536.57 64
1536.66 64
1536.75 65
1536.83 68
1536.92 74
1537.01 84
1537.10 97
1537.19 111
1537.28 127
1537.37 141
1537.46 153
1537.55 161
1537.64 165
1537.73 166
1537.82 166
1537.91 165
1538.00 166
1538.09 169
1538.18 174
1538.27 180
1538.36 185
1538.45 188
1538.54 187
1538.63 183
1538.72 176
1538.81 168
1538.90 159
1538.99 151
1539.08 145
1539.17 141
1539.26 138
1539.35 135
1539.44 132
1539.53 128
1539.62 125
1539.71 123
1539.80 123
1539.89 125
1539.98 130
1540.07 136
1540.16 143
1540.25 150
1540.34 156
1540.43 161
1540.52 165
1540.61 167
1540.70 167
1540.79 165
1540.88 162
1540.97 157
1541.06 152
1541.15 146
1541.24 142
1541.33 138
1541.42 134
1541.51 131
1541.60 126
1541.69 121
1541.78 114
1541.87 107
1541.96 100
1542.05 95
1542.14 91
1542.23 88
1542.32 86
1542.41 86
1542.50 85
1542.59 86
1542.68 87
1542.77 90
1542.86 94
1542.95 100
1543.04 106
1543.13 112
1543.22 118
1543.31 124
1543.40 128
1543.49 132
1543.58 135
1543.67 137
1543.76 138
1543.85 137
1543.94 135
1544.03 130
1544.12 124
1544.21 119
1544.30 114
1544.39 112
1544.48 114
1544.57 120
1544.66 128
1544.75 137
1544.84 145
1544.93 151
1545.02 152
1545.11 149
1545.20 142
1545.29 133
1545.38 123
1545.47 114
1545.56 106
1545.65 101
1545.74 98
1545.84 98
1545.93 100
1546.02 103
1546.11 106
1546.20 110
1546.29 112
1546.38 112
1546.47 112
1546.56 111
1546.65 111
1546.74 111
1546.83 112
1546.92 115
1547.01 119
1547.10 124
1547.19 129
1547.28 133
1547.37 136
1547.46 137
1547.55 138
1547.64 138
1547.73 139
1547.82 141
1547.91 145
1548.00 151
1548.09 157
1548.18 164
1548.27 169
1548.36 173
1548.45 175
1548.54 175
1548.63 173
1548.72 170
1548.81 167
1548.90 164
1548.99 161
1549.08 156
1549.17 150
1549.26 143
1549.35 134
1549.44 124
1549.53 115
1549.62 107
1549.71 100
1549.80 96
1549.89 94
1549.98 95
1550.07 96
1550.16 98
1550.25 101
1550.34 103
1550.44 105
1550.53 107
1550.62 109
1550.71 109
1550.80 109
1550.89 108
1550.98 105
1551.07 100
1551.16 96
1551.25 91
1551.34 88
1551.43 87
1551.52 89
1551.61 93
1551.70 99
1551.79 107
1551.88 116
1551.97 124
1552.06 130
1552.15 135
1552.24 137
1552.33 137
1552.42 134
1552.51 129
1552.60 123
1552.69 117
1552.78 111
1552.87 105
1552.96 101
1553.05 99
1553.14 99
1553.23 100
1553.33 103
1553.42 106
1553.51 111
1553.60 117
1553.69 124
1553.78 131
1553.87 138
1553.96 144
1554.05 148
1554.14 151
1554.23 150
1554.32 147
1554.41 142
1554.50 135
1554.59 127
1554.68 118
1554.77 110
1554.86 102
1554.95 96
1555.04 91
1555.13 88
1555.22 87
1555.31 87
1555.40 89
1555.49 92
1555.58 95
1555.68 98
1555.77 100
1555.86 100
1555.95 99
1556.04 97
1556.13 94
1556.22 92
1556.31 90
1556.40 90
1556.49 90
1556.58 91
1556.67 93
1556.76 93
1556.85 93
1556.94 92
1557.03 90
1557.12 88
1557.21 88
1557.30 88
1557.39 91
1557.48 95
1557.57 101
1557.66 108
1557.76 115
1557.85 122
1557.94 128
1558.03 133
1558.12 137
1558.21 140
1558.30 140
1558.39 139
1558.48 137
1558.57 135
1558.66 132
1558.75 129
1558.84 128
1558.93 127
1559.02 127
1559.11 128
1559.20 129
1559.29 130
1559.38 129
1559.47 127
1559.57 124
1559.66 120
1559.75 116
1559.84 112
1559.93 110
1560.02 109
1560.11 111
1560.20 114
1560.29 117
1560.38 119
1560.47 119
1560.56 116
1560.65 110
1560.74 103
1560.83 96
1560.92 89
1561.01 85
1561.10 83
1561.20 84
1561.29 86
1561.38 90
1561.47 94
1561.56 98
1561.65 101
1561.74 105
1561.83 109
1561.92 113
1562.01 118
1562.10 124
1562.19 129
1562.28 133
1562.37 137
1562.46 139
1562.55 139
1562.65 138
1562.74 137
1562.83 134
1562.92 132
1563.01 129
1563.10 126
1563.19 124
1563.28 123
1563.37 123
1563.46 124
1563.55 126
1563.64 128
1563.73 129
1563.82 128
1563.91 127
1564.00 124
1564.10 121
1564.19 120
1564.28 119
1564.37 121
1564.46 124
1564.55 127
1564.64 130
1564.73 132
1564.82 133
1564.91 133
1565.00 132
1565.09 129
1565.18 127
1565.27 124
1565.36 122
1565.46 120
1565.55 119
1565.64 119
1565.73 120
1565.82 120
1565.91 122
1566.00 124
1566.09 127
1566.18 133
1566.27 142
1566.36 153
1566.45 166
1566.54 180
1566.64 192
1566.73 202
1566.82 208
1566.91 211
1567.00 212
1567.09 211
1567.18 210
1567.27 209
1567.36 208
1567.45 205
1567.54 201
1567.63 194
1567.72 186
1567.81 177
1567.91 168
1568.00 160
1568.09 153
1568.18 149
1568.27 146
1568.36 145
1568.45 143
1568.54 141
1568.63 136
1568.72 130
1568.81 122
1568.90 113
1569.00 104
1569.09 96
1569.18 91
1569.27 88
1569.36 89
1569.45 92
1569.54 98
1569.63 105
1569.72 112
1569.81 120
1569.90 127
1569.99 134
1570.08 139
1570.18 143
1570.27 145
1570.36 144
1570.45 142
1570.54 137
1570.63 132
1570.72 127
1570.81 123
1570.90 121
1570.99 121
1571.08 122
1571.18 122
1571.27 122
1571.36 119
1571.45 114
1571.54 107
1571.63 99
1571.72 91
1571.81 84
1571.90 81
1571.99 82
1572.08 87
1572.17 94
1572.27 104
1572.36 115
1572.45 125
1572.54 132
1572.63 136
1572.72 134
1572.81 128
1572.90 117
1572.99 103
1573.08 89
1573.17 76
1573.27 65
1573.36 58
1573.45 53
1573.54 49
1573.63 46
1573.72 43
1573.81 41
1573.90 40
1573.99 40
1574.08 43
1574.18 48
1574.27 53
1574.36 59
1574.45 65
1574.54 70
1574.63 75
1574.72 79
1574.81 85
1574.90 92
1574.99 99
1575.08 108
1575.18 119
1575.27 130
1575.36 142
1575.45 153
1575.54 164
1575.63 173
1575.72 179
1575.81 182
1575.90 181
1575.99 178
1576.09 172
1576.18 164
1576.27 155
1576.36 147
1576.45 139
1576.54 132
1576.63 125
1576.72 119
1576.81 113
1576.91 108
1577.00 102
1577.09 97
1577.18 93
1577.27 90
1577.36 91
1577.45 94
1577.54 100
1577.63 107
1577.72 114
1577.82 121
1577.91 127
1578.00 131
1578.09 134
1578.18 135
1578.27 135
1578.36 136
1578.45 136
1578.54 138
1578.64 140
1578.73 144
1578.82 148
1578.91 151
1579.00 155
1579.09 157
1579.18 159
1579.27 160
1579.36 160
1579.46 161
1579.55 161
1579.64 160
1579.73 159
1579.82 156
1579.91 153
1580.00 148
1580.09 142
1580.18 137
1580.28 131
1580.37 126
1580.46 122
1580.55 119
1580.64 118
1580.73 118
1580.82 119
1580.91 121
1581.00 122
1581.10 123
1581.19 123
1581.28 122
1581.37 120
1581.46 118
1581.55 115
1581.64 112
1581.73 111
1581.82 111
1581.92 113
1582.01 117
1582.10 123
1582.19 130
1582.28 137
1582.37 143
1582.46 147
1582.55 147
1582.65 145
1582.74 139
1582.83 133
1582.92 125
1583.01 118
1583.10 113
1583.19 109
1583.28 106
1583.38 104
1583.47 104
1583.56 104
1583.65 104
1583.74 103
1583.83 102
1583.92 101
1584.01 99
1584.11 97
1584.20 96
1584.29 95
1584.38 97
1584.47 100
1584.56 105
1584.65 111
1584.74 117
1584.84 123
1584.93 128
1585.02 130
1585.11 131
1585.20 129
1585.29 127
1585.38 124
1585.47 121
1585.57 117
1585.66 114
1585.75 112
1585.84 110
1585.93 108
1586.02 108
1586.11 109
1586.20 111
1586.30 114
1586.39 117
1586.48 120
1586.57 121
1586.66 122
1586.75 122
1586.84 121
1586.93 119
1587.03 116
1587.12 112
1587.21 107
1587.30 102
1587.39 97
1587.48 93
1587.57 89
1587.67 85
1587.76 83
1587.85 80
1587.94 78
1588.03 75
1588.12 74
1588.21 75
1588.30 78
1588.40 84
1588.49 92
1588.58 101
1588.67 109
1588.76 115
1588.85 118
1588.94 119
1589.04 118
1589.13 117
1589.22 115
1589.31 116
1589.40 119
1589.49 123
1589.58 129
1589.68 135
1589.77 141
1589.86 144
1589.95 144
1590.04 141
1590.13 135
1590.22 125
1590.32 115
1590.41 104
1590.50 94
1590.59 87
1590.68 82
1590.77 78
1590.86 76
1590.96 74
1591.05 70
1591.14 65
1591.23 58
1591.32 50
1591.41 42
1591.50 35
1591.60 28
1591.69 22
1591.78 18
1591.87 14
1591.96 10
1592.05 6
1592.14 3
1592.24 0
1592.33 0
1592.42 0
1592.51 0
1592.60 0
1592.69 0
1592.78 0
1592.88 2
1592.97 3
1593.06 3
1593.15 3
1593.24 2
1593.33 1
1593.43 1
1593.52 4
1593.61 11
1593.70 20
1593.79 33
1593.88 47
1593.97 61
1594.07 73
1594.16 82
1594.25 88
1594.34 91
1594.43 90
1594.52 89
1594.62 87
1594.71 85
1594.80 84
1594.89 85
1594.98 87
1595.07 91
1595.16 94
1595.26 97
1595.35 98
1595.44 97
1595.53 93
1595.62 88
1595.71 80
1595.81 72
1595.90 65
1595.99 60
1596.08 57
1596.17 57
1596.26 59
1596.36 64
1596.45 69
1596.54 75
1596.63 82
1596.72 87
1596.81 91
1596.90 93
1597.00 94
1597.09 95
1597.18 96
1597.27 98
1597.36 102
1597.45 108
1597.55 113
1597.64 117
1597.73 119
1597.82 116
1597.91 109
1598.00 99
1598.10 87
1598.19 75
1598.28 63
1598.37 54
1598.46 46
1598.55 40
1598.65 35
1598.74 32
1598.83 31
1598.92 32
1599.01 35
1599.10 40
1599.20 47
1599.29 53
1599.38 57
1599.47 58
1599.56 58
1599.65 55
1599.75 52
1599.84 50
1599.93 49
1600.02 52
1600.11 56
1600.20 61
1600.30 65
1600.39 67
1600.48 67
1600.57 64
1600.66 58
1600.75 51
1600.85 43
1600.94 35
1601.03 30
1601.12 26
1601.21 24
1601.31 25
1601.40 27
1601.49 30
1601.58 34
1601.67 39
1601.76 44
1601.86 49
1601.95 55
1602.04 61
1602.13 67
1602.22 71
1602.31 74
1602.41 75
1602.50 74
1602.59 72
1602.68 71
1602.77 71
1602.86 74
1602.96 80
1603.05 88
1603.14 98
1603.23 107
1603.32 115
1603.42 120
1603.51 121
1603.60 121
1603.69 120
1603.78 120
1603.87 122
1603.97 126
1604.06 131
1604.15 136
1604.24 139
1604.33 141
1604.43 139
1604.52 134
1604.61 127
1604.70 118
1604.79 108
1604.88 98
1604.98 87
1605.07 75
1605.16 62
1605.25 49
1605.34 36
1605.44 24
1605.53 13
1605.62 2
1605.71 0
1605.80 0
1605.90 0
1605.99 0
1606.08 0
1606.17 0
1606.26 0
1606.35 0
1606.45 7
1606.54 16
1606.63 23
1606.72 27
1606.81 28
1606.91 28
1607.00 26
1607.09 25
1607.18 26
1607.27 28
1607.37 32
1607.46 37
1607.55 42
1607.64 46
1607.73 48
1607.82 48
1607.92 48
1608.01 46
1608.10 45
1608.19 45
1608.28 46
1608.38 49
1608.47 54
1608.56 61
1608.65 69
1608.74 76
1608.84 82
1608.93 86
1609.02 87
1609.11 85
1609.20 81
1609.30 77
1609.39 72
1609.48 67
1609.57 63
1609.66 58
1609.76 54
1609.85 50
1609.94 46
1610.03 42
1610.12 38
1610.22 35
1610.31 32
1610.40 30
1610.49 27
1610.58 25
1610.68 22
1610.77 20
1610.86 18
1610.95 17
1611.04 18
1611.14 19
1611.23 22
1611.32 25
1611.41 30
1611.50 35
1611.60 41
1611.69 47
1611.78 53
1611.87 59
1611.96 65
1612.06 71
1612.15 76
1612.24 80
1612.33 82
1612.42 82
1612.52 80
1612.61 74
1612.70 66
1612.79 56
1612.88 44
1612.98 31
1613.07 18
1613.16 7
1613.25 0
1613.35 0
1613.44 0
1613.53 0
1613.62 0
1613.71 0
1613.81 10
1613.90 20
1613.99 31
1614.08 41
1614.17 51
1614.27 59
1614.36 65
1614.45 69
1614.54 70
1614.63 70
1614.73 69
1614.82 67
1614.91 66
1615.00 68
1615.10 71
1615.19 76
1615.28 82
1615.37 87
1615.46 90
1615.56 91
1615.65 89
1615.74 84
1615.83 78
1615.92 71
1616.02 64
1616.11 59
1616.20 55
1616.29 52
1616.39 50
1616.48 51
1616.57 54
1616.66 60
1616.75 68
1616.85 76
1616.94 84
1617.03 90
1617.12 91
1617.21 89
1617.31 82
1617.40 72
1617.49 61
1617.58 52
1617.68 44
1617.77 40
1617.86 39
1617.95 41
1618.04 44
1618.14 48
1618.23 53
1618.32 56
1618.41 60
1618.51 63
1618.60 66
1618.69 69
1618.78 72
1618.87 75
1618.97 78
1619.06 81
1619.15 83
1619.24 83
1619.34 83
1619.43 83
1619.52 84
1619.61 85
1619.70 88
1619.80 91
1619.89 94
1619.98 96
1620.07 96
1620.17 93
1620.26 89
1620.35 83
1620.44 77
1620.54 74
1620.63 72
1620.72 74
1620.81 79
1620.90 85
1621.00 93
1621.09 100
1621.18 106
1621.27 110
1621.37 111
1621.46 109
1621.55 105
1621.64 99
1621.74 92
1621.83 85
1621.92 79
1622.01 76
1622.10 77
1622.20 80
1622.29 84
1622.38 88
1622.47 92
1622.57 93
1622.66 92
1622.75 88
1622.84 83
1622.94 79
1623.03 75
1623.12 72
1623.21 71
1623.31 71
1623.40 72
1623.49 74
1623.58 75
1623.67 75
1623.77 75
1623.86 75
1623.95 73
1624.04 71
1624.14 67
1624.23 62
1624.32 54
1624.41 45
1624.51 33
1624.60 20
1624.69 6
1624.78 0
1624.88 0
1624.97 0
1625.06 0
1625.15 0
1625.25 0
1625.34 0
1625.43 8
1625.52 25
1625.62 41
1625.71 55
1625.80 66
1625.89 73
1625.98 77
1626.08 78
1626.17 78
1626.26 79
1626.35 81
1626.45 85
1626.54 90
1626.63 96
1626.72 101
1626.82 104
1626.91 106
1627.00 104
1627.09 101
1627.19 95
1627.28 89
1627.37 82
1627.46 75
1627.56 69
1627.65 63
1627.74 57
1627.83 52
1627.93 48
1628.02 43
1628.11 40
1628.20 37
1628.30 36
1628.39 35
1628.48 36
1628.57 39
1628.67 42
1628.76 46
1628.85 51
1628.94 55
1629.04 59
1629.13 61
1629.22 61
1629.31 60
1629.41 57
1629.50 53
1629.59 48
1629.68 43
1629.78 40
1629.87 38
1629.96 40
1630.05 46
1630.15 56
1630.24 69
1630.33 83
1630.43 98
1630.52 112
1630.61 122
1630.70 127
1630.80 130
1630.89 130
1630.98 128
1631.07 126
1631.17 124
1631.26 123
1631.35 122
1631.44 120
1631.54 118
1631.63 116
1631.72 114
1631.81 113
1631.91 113
1632.00 114
1632.09 116
1632.18 118
1632.28 119
1632.37 116
1632.46 111
1632.55 102
1632.65 91
1632.74 78
1632.83 65
1632.93 52
1633.02 42
1633.11 34
1633.20 28
1633.30 24
1633.39 21
1633.48 20
1633.57 18
1633.67 15
1633.76 11
1633.85 6
1633.94 0
1634.04 0
1634.13 0
1634.22 0
1634.32 0
1634.41 0
1634.50 0
1634.59 0
1634.69 1
1634.78 9
1634.87 17
1634.96 25
1635.06 33
1635.15 42
1635.24 49
1635.33 55
1635.43 57
1635.52 57
1635.61 53
1635.71 46
1635.80 38
1635.89 28
1635.98 19
1636.08 11
1636.17 4
1636.26 0
1636.35 0
1636.45 0
1636.54 0
1636.63 2
1636.73 6
1636.82 8
1636.91 8
1637.00 7
1637.10 3
1637.19 0
1637.28 0
1637.38 0
1637.47 0
1637.56 0
1637.65 5
1637.75 15
1637.84 29
1637.93 43
1638.02 59
1638.12 73
1638.21 86
1638.30 96
1638.40 104
1638.49 108
1638.58 110
1638.67 109
1638.77 106
1638.86 101
1638.95 95
1639.05 88
1639.14 80
1639.23 70
1639.32 59
1639.42 47
1639.51 35
1639.60 23
1639.69 14
1639.79 9
1639.88 6
1639.97 7
1640.07 10
1640.16 14
1640.25 18
1640.34 20
1640.44 21
1640.53 20
1640.62 18
1640.72 18
1640.81 20
1640.90 25
1640.99 34
1641.09 45
1641.18 57
1641.27 68
1641.37 75
1641.46 79
1641.55 77
1641.65 72
1641.74 65
1641.83 56
1641.92 48
1642.02 41
1642.11 35
1642.20 32
1642.30 29
1642.39 26
1642.48 24
1642.57 22
1642.67 21
1642.76 19
1642.85 17
1642.95 15
1643.04 14
1643.13 12
1643.22 11
1643.32 12
1643.41 15
1643.50 20
1643.60 28
1643.69 37
1643.78 45
1643.88 52
1643.97 57
1644.06 59
1644.15 60
1644.25 61
1644.34 64
1644.43 69
1644.53 79
1644.62 90
1644.71 104
1644.80 116
1644.90 125
1644.99 131
1645.08 134
1645.18 134
1645.27 132
1645.36 130
1645.46 129
1645.55 128
1645.64 128
1645.73 127
1645.83 124
1645.92 120
1646.01 114
1646.11 107
1646.20 102
1646.29 98
1646.39 97
1646.48 98
1646.57 101
1646.66 103
1646.76 104
1646.85 102
1646.94 98
1647.04 92
1647.13 85
1647.22 77
1647.32 69
1647.41 62
1647.50 56
1647.60 52
1647.69 49
1647.78 48
1647.87 49
1647.97 51
1648.06 55
1648.15 58
1648.25 63
1648.34 68
1648.43 74
1648.53 82
1648.62 90
1648.71 99
1648.81 108
1648.90 114
1648.99 117
1649.08 115
1649.18 108
1649.27 98
1649.36 85
1649.46 71
1649.55 59
1649.64 50
1649.74 44
1649.83 43
1649.92 46
1650.02 51
1650.11 56
1650.20 60
1650.29 61
1650.39 58
1650.48 51
1650.57 42
1650.67 32
1650.76 24
1650.85 17
1650.95 13
1651.04 12
1651.13 12
1651.23 13
1651.32 14
1651.41 16
1651.51 18
1651.60 20
1651.69 22
1651.79 25
1651.88 29
1651.97 33
1652.06 37
1652.16 41
1652.25 45
1652.34 48
1652.44 50
1652.53 50
1652.62 49
1652.72 47
1652.81 43
1652.90 39
1653.00 36
1653.09 34
1653.18 35
1653.28 37
1653.37 42
1653.46 48
1653.56 55
1653.65 63
1653.74 70
1653.84 77
1653.93 82
1654.02 84
1654.12 85
1654.21 84
1654.30 81
1654.40 76
1654.49 69
1654.58 63
1654.67 58
1654.77 56
1654.86 56
1654.95 59
1655.05 64
1655.14 71
1655.23 76
1655.33 80
1655.42 82
1655.51 81
1655.61 79
1655.70 76
1655.79 72
1655.89 67
1655.98 62
1656.07 57
1656.17 51
1656.26 46
1656.35 42
1656.45 40
1656.54 40
1656.63 40
1656.73 41
1656.82 42
1656.91 42
1657.01 41
1657.10 39
1657.19 37
1657.29 35
1657.38 33
1657.47 31
1657.57 29
1657.66 28
1657.75 26
1657.85 24
1657.94 23
1658.03 22
1658.13 22
1658.22 24
1658.31 28
1658.41 32
1658.50 37
1658.59 42
1658.69 46
1658.78 49
1658.87 52
1658.97 55
1659.06 59
1659.15 62
1659.25 66
1659.34 70
1659.43 73
1659.53 77
1659.62 80
1659.71 84
1659.81 90
1659.90 96
1659.99 103
1660.09 110
1660.18 118
1660.27 125
1660.37 132
1660.46 137
1660.56 141
1660.65 143
1660.74 142
1660.84 139
1660.93 133
1661.02 126
1661.12 118
1661.21 111
1661.30 106
1661.40 102
1661.49 99
1661.58 95
1661.68 89
1661.77 81
1661.86 72
1661.96 61
1662.05 51
1662.14 43
1662.24 39
1662.33 37
1662.42 37
1662.52 39
1662.61 42
1662.70 44
1662.80 47
1662.89 51
1662.98 56
1663.08 63
1663.17 72
1663.27 82
1663.36 90
1663.45 96
1663.55 99
1663.64 99
1663.73 96
1663.83 90
1663.92 84
1664.01 78
1664.11 72
1664.20 66
1664.29 60
1664.39 55
1664.48 51
1664.57 47
1664.67 45
1664.76 43
1664.86 43
1664.95 44
1665.04 45
1665.14 46
1665.23 47
1665.32 49
1665.42 52
1665.51 54
1665.60 56
1665.70 57
1665.79 56
1665.88 53
1665.98 49
1666.07 44
1666.16 40
1666.26 37
1666.35 36
1666.45 37
1666.54 41
1666.63 48
1666.73 56
1666.82 65
1666.91 76
1667.01 86
1667.10 96
1667.19 105
1667.29 111
1667.38 117
1667.48 121
1667.57 125
1667.66 130
1667.76 136
1667.85 141
1667.94 145
1668.04 146
1668.13 143
1668.22 137
1668.32 127
1668.41 116
1668.51 102
1668.60 89
1668.69 76
1668.79 66
1668.88 58
1668.97 53
1669.07 52
1669.16 54
1669.25 59
1669.35 64
1669.44 71
1669.54 77
1669.63 83
1669.72 88
1669.82 93
1669.91 99
1670.00 103
1670.10 107
1670.19 109
1670.28 109
1670.38 107
1670.47 104
1670.57 100
1670.66 96
1670.75 93
1670.85 91
1670.94 90
1671.03 89
1671.13 88
1671.22 87
1671.32 86
1671.41 85
1671.50 84
1671.60 84
1671.69 86
1671.78 89
1671.88 94
1671.97 98
1672.07 102
1672.16 103
1672.25 102
1672.35 98
1672.44 92
1672.53 85
1672.63 80
1672.72 79
1672.82 82
1672.91 89
1673.00 102
1673.10 117
1673.19 133
1673.28 147
1673.38 157
1673.47 163
1673.57 165
1673.66 163
1673.75 158
1673.85 154
1673.94 150
1674.03 148
1674.13 146
1674.22 144
1674.32 141
1674.41 135
1674.50 128
1674.60 118
1674.69 106
1674.79 95
1674.88 86
1674.97 81
1675.07 80
1675.16 82
1675.25 87
1675.35 94
1675.44 100
1675.54 104
1675.63 106
1675.72 105
1675.82 103
1675.91 99
1676.01 94
1676.10 89
1676.19 83
1676.29 77
1676.38 71
1676.47 66
1676.57 62
1676.66 60
1676.76 61
1676.85 62
1676.94 65
1677.04 67
1677.13 68
1677.23 68
1677.32 66
1677.41 63
1677.51 57
1677.60 49
1677.69 40
1677.79 28
1677.88 16
1677.98 3
1678.07 0
1678.16 0
1678.26 0
1678.35 0
1678.45 0
1678.54 0
1678.63 0
1678.73 0
1678.82 11
1678.92 23
1679.01 32
1679.10 39
1679.20 45
1679.29 49
1679.39 54
1679.48 60
1679.57 69
1679.67 79
1679.76 91
1679.86 104
1679.95 116
1680.04 126
1680.14 133
1680.23 136
1680.33 134
1680.42 128
1680.51 118
1680.61 106
1680.70 92
1680.80 80
1680.89 70
1680.98 64
1681.08 62
1681.17 63
1681.27 66
1681.36 71
1681.45 76
1681.55 81
1681.64 86
1681.74 91
1681.83 97
1681.92 103
1682.02 110
1682.11 116
1682.21 120
1682.30 122
1682.39 122
1682.49 119
1682.58 115
1682.68 109
1682.77 103
1682.86 96
1682.96 90
1683.05 87
1683.15 86
1683.24 89
1683.33 96
1683.43 106
1683.52 119
1683.62 133
1683.71 145
1683.80 154
1683.90 159
1683.99 161
1684.09 159
1684.18 158
1684.27 157
1684.37 158
1684.46 161
1684.56 167
1684.65 173
1684.74 179
1684.84 182
1684.93 184
1685.03 182
1685.12 179
1685.22 174
1685.31 169
1685.40 165
1685.50 162
1685.59 159
1685.69 157
1685.78 154
1685.87 152
1685.97 149
1686.06 146
1686.16 145
1686.25 145
1686.34 146
1686.44 148
1686.53 150
1686.63 150
1686.72 150
1686.82 147
1686.91 144
1687.00 141
1687.10 139
1687.19 139
1687.29 140
1687.38 142
1687.47 145
1687.57 147
1687.66 148
1687.76 149
1687.85 149
1687.95 149
1688.04 150
1688.13 151
1688.23 152
1688.32 153
1688.42 156
1688.51 158
1688.61 162
1688.70 166
1688.79 171
1688.89 176
1688.98 180
1689.08 181
1689.17 179
1689.26 173
1689.36 163
1689.45 149
1689.55 131
1689.64 112
1689.74 93
1689.83 75
1689.92 60
1690.02 50
1690.11 44
1690.21 43
1690.30 46
1690.40 51
1690.49 56
1690.58 60
1690.68 62
1690.77 61
1690.87 58
1690.96 53
1691.06 47
1691.15 42
1691.24 38
1691.34 38
1691.43 39
1691.53 44
1691.62 50
1691.72 58
1691.81 67
1691.90 76
1692.00 84
1692.09 93
1692.19 102
1692.28 111
1692.38 118
1692.47 122
1692.56 124
1692.66 123
1692.75 120
1692.85 115
1692.94 110
1693.04 105
1693.13 101
1693.22 98
1693.32 95
1693.41 92
1693.51 89
1693.60 85
1693.70 79
1693.79 73
1693.88 67
1693.98 60
1694.07 54
1694.17 48
1694.26 43
1694.36 39
1694.45 36
1694.55 34
1694.64 33
1694.73 33
1694.83 34
1694.92 36
1695.02 38
1695.11 41
1695.21 43
1695.30 45
1695.39 45
1695.49 44
1695.58 41
1695.68 36
1695.77 31
1695.87 26
1695.96 23
1696.06 21
1696.15 20
1696.24 20
1696.34 20
1696.43 18
1696.53 15
1696.62 11
1696.72 6
1696.81 2
1696.91 0
1697.00 2
1697.09 6
1697.19 14
1697.28 22
1697.38 31
1697.47 39
1697.57 46
1697.66 50
1697.76 53
1697.85 54
1697.94 55
1698.04 56
1698.13 56
1698.23 55
1698.32 54
1698.42 52
1698.51 51
1698.61 51
1698.70 53
1698.79 56
1698.89 62
1698.98 68
1699.08 75
1699.17 81
1699.27 85
1699.36 85
1699.46 82
1699.55 75
1699.65 64
1699.74 53
1699.83 41
1699.93 31
1700.02 24
1700.12 19
1700.21 19
1700.31 21
1700.40 26
1700.50 34
1700.59 44
1700.69 55
1700.78 67
1700.87 78
1700.97 87
1701.06 93
1701.16 96
1701.25 94
1701.35 89
1701.44 82
1701.54 73
1701.63 64
1701.73 56
1701.82 51
1701.91 49
1702.01 49
1702.10 51
1702.20 54
1702.29 57
1702.39 59
1702.48 60
1702.58 59
1702.67 57
1702.77 52
1702.86 45
1702.95 37
1703.05 27
1703.14 17
1703.24 7
1703.33 0
1703.43 0
1703.52 0
1703.62 0
1703.71 0
1703.81 0
1703.90 0
1704.00 0
1704.09 3
1704.18 12
1704.28 20
1704.37 25
1704.47 27
1704.56 26
1704.66 22
1704.75 16
1704.85 9
1704.94 3
1705.04 0
1705.13 0
1705.23 0
1705.32 0
1705.42 0
1705.51 4
1705.60 12
1705.70 20
1705.79 27
1705.89 32
1705.98 34
1706.08 33
1706.17 29
1706.27 22
1706.36 15
1706.46 9
1706.55 5
1706.65 5
1706.74 7
1706.84 13
1706.93 22
1707.03 32
1707.12 42
1707.21 51
1707.31 58
1707.40 61
1707.50 62
1707.59 60
1707.69 56
1707.78 51
1707.88 46
1707.97 42
1708.07 38
1708.16 34
1708.26 31
1708.35 28
1708.45 25
1708.54 23
1708.64 22
1708.73 21
1708.83 21
1708.92 20
1709.02 18
1709.11 15
1709.20 12
1709.30 7
1709.39 2
1709.49 0
1709.58 0
1709.68 0
1709.77 0
1709.87 0
1709.96 0
1710.06 3
1710.15 9
1710.25 14
1710.34 19
1710.44 22
1710.53 23
1710.63 23
1710.72 21
1710.82 19
1710.91 15
1711.01 12
1711.10 7
1711.20 3
1711.29 0
1711.39 0
1711.48 0
1711.57 0
1711.67 0
1711.76 0
1711.86 5
1711.95 10
1712.05 15
1712.14 20
1712.24 25
1712.33 29
1712.43 34
1712.52 38
1712.62 41
1712.71 42
1712.81 42
1712.90 40
1713.00 37
1713.09 33
1713.19 29
1713.28 25
1713.38 22
1713.47 20
1713.57 19
1713.66 19
1713.76 19
1713.85 21
1713.95 23
1714.04 26
1714.14 30
1714.23 35
1714.33 42
1714.42 49
1714.52 56
1714.61 63
1714.71 69
1714.80 74
1714.90 77
1714.99 79
1715.09 80
1715.18 80
1715.28 80
1715.37 81
1715.47 81
1715.56 83
1715.66 85
1715.75 88
1715.85 91
1715.94 94
1716.04 95
1716.13 95
1716.23 93
1716.32 90
1716.42 87
1716.51 84
1716.61 83
1716.70 83
1716.80 84
1716.89 85
1716.99 85
1717.08 85
1717.18 85
1717.27 87
1717.37 91
1717.46 98
1717.56 109
1717.65 121
1717.75 134
1717.84 145
1717.94 154
1718.03 161
1718.13 164
1718.22 166
1718.32 166
1718.41 166
1718.51 165
1718.60 164
1718.70 161
1718.79 155
1718.89 147
1718.98 137
1719.08 126
1719.17 114
1719.27 104
1719.36 96
1719.46 91
1719.55 90
1719.65 92
1719.74 98
1719.84 106
1719.93 114
1720.03 123
1720.12 129
1720.22 133
1720.31 134
1720.41 131
1720.50 124
1720.60 115
1720.69 104
1720.79 94
1720.88 84
1720.98 77
1721.07 73
1721.17 73
1721.26 75
1721.36 80
1721.45 84
1721.55 88
1721.64 88
1721.74 86
1721.83 80
1721.93 72
1722.02 63
1722.12 55
1722.21 47
1722.31 41
1722.40 36
1722.50 32
1722.59 28
1722.69 23
1722.78 17
1722.88 11
1722.98 5
1723.07 0
1723.17 0
1723.26 0
1723.36 0
1723.45 0
1723.55 0
1723.64 0
1723.74 0
1723.83 5
1723.93 10
1724.02 15
1724.12 18
1724.21 20
1724.31 22
1724.40 23
1724.50 23
1724.59 22
1724.69 20
1724.78 18
1724.88 15
1724.97 13
1725.07 11
1725.16 10
1725.26 9
1725.36 10
1725.45 10
1725.55 9
1725.64 8
1725.74 7
1725.83 5
1725.93 5
1726.02 7
1726.12 11
1726.21 18
1726.31 28
1726.40 40
1726.50 53
1726.59 67
1726.69 80
1726.78 93
1726.88 103
1726.97 110
1727.07 114
1727.16 115
1727.26 113
1727.36 109
1727.45 103
1727.55 95
1727.64 85
1727.74 74
1727.83 60
1727.93 46
1728.02 31
1728.12 18
1728.21 8
1728.31 3
1728.40 2
1728.50 6
1728.59 14
1728.69 23
1728.78 32
1728.88 39
1728.98 43
1729.07 43
1729.17 41
1729.26 37
1729.36 33
1729.45 29
1729.55 28
1729.64 29
1729.74 34
1729.83 42
1729.93 52
1730.02 62
1730.12 70
1730.22 76
1730.31 78
1730.41 75
1730.50 70
1730.60 62
1730.69 55
1730.79 49
1730.88 45
1730.98 44
1731.07 45
1731.17 48
1731.26 50
1731.36 52
1731.45 51
1731.55 49
1731.65 44
1731.74 39
1731.84 33
1731.93 28
1732.03 25
1732.12 24
1732.22 24
1732.31 26
1732.41 28
1732.50 31
1732.60 34
1732.70 36
1732.79 37
1732.89 37
1732.98 35
1733.08 31
1733.17 25
1733.27 18
1733.36 10
1733.46 3
1733.55 0
1733.65 0
1733.75 0
1733.84 0
1733.94 0
1734.03 2
1734.13 5
1734.22 8
1734.32 10
1734.41 11
1734.51 12
1734.60 12
1734.70 14
1734.80 18
1734.89 24
1734.99 33
1735.08 42
1735.18 52
1735.27 60
1735.37 65
1735.46 68
1735.56 67
1735.65 62
1735.75 56
1735.85 48
1735.94 40
1736.04 31
1736.13 24
1736.23 19
1736.32 16
1736.42 15
1736.51 16
1736.61 19
1736.71 22
1736.80 24
1736.90 26
1736.99 24
1737.09 21
1737.18 16
1737.28 11
1737.37 6
1737.47 2
1737.57 1
1737.66 2
1737.76 3
1737.85 5
1737.95 6
1738.04 5
1738.14 2
1738.23 0
1738.33 0
1738.43 0
1738.52 0
1738.62 2
1738.71 6
1738.81 10
1738.90 12
1739.00 11
1739.09 7
1739.19 1
1739.29 0
1739.38 0
1739.48 0
1739.57 0
1739.67 0
1739.76 3
1739.86 11
1739.96 20
1740.05 27
1740.15 34
1740.24 39
1740.34 44
1740.43 47
1740.53 47
1740.63 47
1740.72 45
1740.82 42
1740.91 41
1741.01 40
1741.10 41
1741.20 43
1741.29 45
1741.39 46
1741.49 44
1741.58 39
1741.68 31
1741.77 21
1741.87 11
1741.96 2
1742.06 0
1742.16 0
1742.25 0
1742.35 0
1742.44 1
1742.54 6
1742.63 12
1742.73 17
1742.83 21
1742.92 23
1743.02 23
1743.11 21
1743.21 16
1743.30 10
1743.40 3
1743.50 0
1743.59 0
1743.69 0
1743.78 0
1743.88 0
1743.97 4
1744.07 15
1744.17 26
1744.26 37
1744.36 47
1744.45 55
1744.55 61
1744.64 65
1744.74 68
1744.84 71
1744.93 73
1745.03 75
1745.12 78
1745.22 81
1745.31 85
1745.41 89
1745.51 93
1745.60 96
1745.70 98
1745.79 97
1745.89 95
1745.99 90
1746.08 83
1746.18 76
1746.27 71
1746.37 67
1746.46 68
1746.56 73
1746.66 82
1746.75 93
1746.85 105
1746.94 115
1747.04 123
1747.14 128
1747.23 131
1747.33 133
1747.42 136
1747.52 141
1747.61 148
1747.71 157
1747.81 168
1747.90 180
1748.00 192
1748.09 204
1748.19 216
1748.29 227
1748.38 237
1748.48 247
1748.57 255
1748.67 262
1748.76 267
1748.86 268
1748.96 265
1749.05 258
1749.15 246
1749.24 229
1749.34 210
1749.44 189
1749.53 169
1749.63 152
1749.72 139
1749.82 131
1749.92 127
1750.01 128
1750.11 131
1750.20 134
1750.30 134
1750.39 132
1750.49 126
1750.59 117
1750.68 106
1750.78 95
1750.87 85
1750.97 77
1751.07 71
1751.16 68
1751.26 67
1751.35 67
1751.45 69
1751.55 72
1751.64 76
1751.74 79
1751.83 82
1751.93 84
1752.03 85
1752.12 83
1752.22 79
1752.31 73
1752.41 65
1752.51 56
1752.60 46
1752.70 37
1752.79 29
1752.89 22
1752.99 18
1753.08 15
1753.18 15
1753.27 17
1753.37 21
1753.47 28
1753.56 36
1753.66 47
1753.75 60
1753.85 74
1753.95 88
1754.04 101
1754.14 110
1754.23 115
1754.33 117
1754.43 114
1754.52 107
1754.62 98
1754.71 87
1754.81 77
1754.91 67
1755.00 59
1755.10 53
1755.19 49
1755.29 47
1755.39 47
1755.48 48
1755.58 49
1755.67 50
1755.77 52
1755.87 52
1755.96 52
1756.06 52
1756.15 51
1756.25 50
1756.35 49
1756.44 49
1756.54 49
1756.63 50
1756.73 51
1756.83 53
1756.92 56
1757.02 59
1757.12 63
1757.21 67
1757.31 70
1757.40 73
1757.50 74
1757.60 74
1757.69 73
1757.79 72
1757.88 72
1757.98 72
1758.08 75
1758.17 79
1758.27 86
1758.36 94
1758.46 103
1758.56 110
1758.65 114
1758.75 116
1758.85 115
1758.94 112
1759.04 108
1759.13 105
1759.23 105
1759.33 108
1759.42 112
1759.52 116
1759.61 118
1759.71 116
1759.81 111
1759.90 101
1760.00 89
1760.10 77
1760.19 66
1760.29 60
1760.38 58
1760.48 60
1760.58 66
1760.67 74
1760.77 81
1760.87 86
1760.96 89
1761.06 89
1761.15 89
1761.25 90
1761.35 94
1761.44 102
1761.54 113
1761.63 125
1761.73 137
1761.83 147
1761.92 154
1762.02 158
1762.12 160
1762.21 160
1762.31 159
1762.40 157
1762.50 154
1762.60 148
1762.69 142
1762.79 135
1762.89 130
1762.98 127
1763.08 127
1763.17 132
1763.27 139
1763.37 148
1763.46 157
1763.56 166
1763.66 174
1763.75 181
1763.85 185
1763.95 186
1764.04 184
1764.14 177
1764.23 165
1764.33 149
1764.43 130
1764.52 110
1764.62 90
1764.72 73
1764.81 58
1764.91 46
1765.00 38
1765.10 31
1765.20 27
1765.29 25
1765.39 26
1765.49 28
1765.58 32
1765.68 38
1765.77 44
1765.87 52
1765.97 59
1766.06 64
1766.16 68
1766.26 69
1766.35 69
1766.45 67
1766.55 64
1766.64 62
1766.74 62
1766.83 64
1766.93 69
1767.03 75
1767.12 80
1767.22 84
1767.32 84
1767.41 81
1767.51 75
1767.61 68
1767.70 61
1767.80 57
1767.89 55
1767.99 55
1768.09 58
1768.18 62
1768.28 67
1768.38 71
1768.47 75
1768.57 77
1768.67 77
1768.76 75
1768.86 70
1768.96 62
1769.05 52
1769.15 40
1769.24 27
1769.34 15
1769.44 4
1769.53 0
1769.63 0
1769.73 0
1769.82 0
1769.92 1
1770.02 10
1770.11 19
1770.21 27
1770.31 33
1770.40 35
1770.50 35
1770.60 32
1770.69 30
1770.79 28
1770.88 29
1770.98 32
1771.08 38
1771.17 44
1771.27 49
1771.37 54
1771.46 57
1771.56 58
1771.66 56
1771.75 54
1771.85 50
1771.95 44
1772.04 38
1772.14 30
1772.24 22
1772.33 13
1772.43 4
1772.52 0
1772.62 0
1772.72 0
1772.81 0
1772.91 0
1773.01 0
1773.10 0
1773.20 0
1773.30 3
1773.39 6
1773.49 9
1773.59 11
1773.68 12
1773.78 13
1773.88 13
1773.97 12
1774.07 11
1774.17 9
1774.26 7
1774.36 6
1774.46 5
1774.55 6
1774.65 8
1774.75 11
1774.84 16
1774.94 22
1775.04 29
1775.13 37
1775.23 44
1775.33 50
1775.42 55
1775.52 57
1775.61 59
1775.71 60
1775.81 61
1775.90 63
1776.00 66
1776.10 71
1776.19 77
1776.29 84
1776.39 92
1776.48 100
1776.58 109
1776.68 118
1776.77 127
1776.87 135
1776.97 143
1777.06 148
1777.16 150
1777.26 150
1777.35 149
1777.45 146
1777.55 143
1777.64 140
1777.74 138
1777.84 135
1777.93 131
1778.03 128
1778.13 124
1778.22 120
1778.32 117
1778.42 115
1778.51 114
1778.61 113
1778.71 113
1778.80 111
1778.90 108
1779.00 105
1779.09 101
1779.19 97
1779.29 96
1779.38 97
1779.48 101
1779.58 108
1779.67 116
1779.77 123
1779.87 129
1779.96 131
1780.06 130
1780.16 125
1780.26 118
1780.35 110
1780.45 102
1780.55 94
1780.64 86
1780.74 79
1780.84 73
1780.93 68
1781.03 65
1781.13 64
1781.22 65
1781.32 70
1781.42 78
1781.51 87
1781.61 97
1781.71 105
1781.80 112
1781.90 117
1782.00 118
1782.09 118
1782.19 116
1782.29 112
1782.38 109
1782.48 106
1782.58 104
1782.67 103
1782.77 103
1782.87 105
1782.96 106
1783.06 107
1783.16 107
1783.25 106
1783.35 105
1783.45 103
1783.55 102
1783.64 100
1783.74 99
1783.84 97
1783.93 96
1784.03 93
1784.13 91
1784.22 89
1784.32 88
1784.42 88
1784.51 90
1784.61 93
1784.71 97
1784.80 103
1784.90 109
1785.00 115
1785.09 120
1785.19 124
1785.29 126
1785.39 126
1785.48 124
1785.58 121
1785.68 117
1785.77 113
1785.87 110
1785.97 109
1786.06 110
1786.16 113
1786.26 117
1786.35 122
1786.45 125
1786.55 126
1786.65 123
1786.74 116
1786.84 105
1786.94 91
1787.03 75
1787.13 60
1787.23 47
1787.32 38
1787.42 32
1787.52 30
1787.61 32
1787.71 36
1787.81 42
1787.91 46
1788.00 49
1788.10 49
1788.20 47
1788.29 42
1788.39 35
1788.49 29
1788.58 24
1788.68 21
1788.78 21
1788.87 23
1788.97 27
1789.07 31
1789.17 37
1789.26 43
1789.36 49
1789.46 54
1789.55 60
1789.65 64
1789.75 67
1789.84 68
1789.94 67
1790.04 64
1790.14 61
1790.23 59
1790.33 59
1790.43 61
1790.52 68
1790.62 76
1790.72 86
1790.81 96
1790.91 103
1791.01 106
1791.11 106
1791.20 102
1791.30 98
1791.40 95
1791.49 95
1791.59 102
1791.69 114
1791.78 130
1791.88 149
1791.98 166
1792.08 179
1792.17 185
1792.27 185
1792.37 179
1792.46 168
1792.56 154
1792.66 140
1792.76 126
1792.85 114
1792.95 103
1793.05 95
1793.14 89
1793.24 84
1793.34 81
1793.43 80
1793.53 79
1793.63 79
1793.73 78
1793.82 78
1793.92 77
1794.02 76
1794.11 75
1794.21 75
1794.31 75
1794.41 76
1794.50 79
1794.60 82
1794.70 85
1794.79 87
1794.89 88
1794.99 86
1795.09 81
1795.18 75
1795.28 68
1795.38 62
1795.47 57
1795.57 52
1795.67 48
1795.77 44
1795.86 40
1795.96 36
1796.06 32
1796.15 31
1796.25 31
1796.35 34
1796.45 38
1796.54 42
1796.64 46
1796.74 50
1796.83 53
1796.93 56
1797.03 60
1797.13 65
1797.22 71
1797.32 77
1797.42 84
1797.51 90
1797.61 95
1797.71 99
1797.81 103
1797.90 107
1798.00 111
1798.10 117
1798.20 121
1798.29 125
1798.39 127
1798.49 127
1798.58 125
1798.68 122
1798.78 117
1798.88 113
1798.97 109
1799.07 105
1799.17 101
1799.26 96
1799.36 90
1799.46 83
1799.56 76
1799.65 70
1799.75 65
1799.85 61
1799.95 58
1800.04 56
1800.14 53
1800.24 49
1800.33 43
1800.43 36
1800.53 29
1800.63 24
1800.72 22
1800.82 26
1800.92 34
1801.02 47
1801.11 63
1801.21 80
1801.31 96
1801.40 110
1801.50 122
1801.60 131
1801.70 139
1801.79 146
1801.89 153
1801.99 160
1802.09 165
1802.18 168
1802.28 168
1802.38 163
1802.48 156
1802.57 145
1802.67 133
1802.77 121
1802.86 111
1802.96 104
1803.06 99
1803.16 95
1803.25 93
1803.35 90
1803.45 86
1803.55 81
1803.64 77
1803.74 73
1803.84 72
1803.94 72
1804.03 74
1804.13 77
1804.23 82
1804.33 88
1804.42 95
1804.52 103
1804.62 113
1804.71 125
1804.81 137
1804.91 151
1805.01 164
1805.10 176
1805.20 186
1805.30 194
1805.40 198
1805.49 199
1805.59 197
1805.69 193
1805.79 187
1805.88 180
1805.98 173
1806.08 165
1806.18 158
1806.27 150
1806.37 143
1806.47 135
1806.57 128
1806.66 121
1806.76 115
1806.86 110
1806.96 105
1807.05 101
1807.15 96
1807.25 92
1807.35 86
1807.44 80
1807.54 73
1807.64 67
1807.74 62
1807.83 60
1807.93 60
1808.03 62
1808.13 67
1808.22 73
1808.32 80
1808.42 86
1808.52 91
1808.61 94
1808.71 97
1808.81 98
1808.91 99
1809.00 99
1809.10 101
1809.20 102
1809.30 104
1809.39 106
1809.49 108
1809.59 109
1809.69 110
1809.78 112
1809.88 115
1809.98 119
1810.08 124
1810.17 131
1810.27 138
1810.37 145
1810.47 150
1810.56 154
1810.66 155
1810.76 154
1810.86 152
1810.95 147
1811.05 142
1811.15 138
1811.25 133
1811.34 130
1811.44 127
1811.54 125
1811.64 125
1811.73 125
1811.83 126
1811.93 127
1812.03 128
1812.12 129
1812.22 128
1812.32 127
1812.42 125
1812.51 123
1812.61 120
1812.71 118
1812.81 115
1812.91 112
1813.00 109
1813.10 107
1813.20 105
1813.30 104
1813.39 102
1813.49 100
1813.59 97
1813.69 93
1813.78 87
1813.88 81
1813.98 74
1814.08 70
1814.17 67
1814.27 66
1814.37 65
1814.47 65
1814.57 64
1814.66 61
1814.76 56
1814.86 48
1814.96 38
1815.05 27
1815.15 15
1815.25 3
1815.35 0
1815.44 0
1815.54 0
1815.64 0
1815.74 0
1815.83 0
1815.93 0
1816.03 4
1816.13 11
1816.23 14
1816.32 16
1816.42 16
1816.52 15
1816.62 15
1816.71 16
1816.81 19
1816.91 22
1817.01 27
1817.11 33
1817.20 41
1817.30 51
1817.40 64
1817.50 79
1817.59 94
1817.69 109
1817.79 122
1817.89 130
1817.98 134
1818.08 135
1818.18 132
1818.28 128
1818.38 122
1818.47 116
1818.57 111
1818.67 108
1818.77 107
1818.86 108
1818.96 110
1819.06 113
1819.16 115
1819.26 115
1819.35 112
1819.45 106
1819.55 98
1819.65 89
1819.74 81
1819.84 73
1819.94 66
1820.04 62
1820.14 59
1820.23 58
1820.33 59
1820.43 62
1820.53 65
1820.62 70
1820.72 75
1820.82 80
1820.92 84
1821.02 88
1821.11 90
1821.21 92
1821.31 93
1821.41 91
1821.51 88
1821.60 83
1821.70 77
1821.80 69
1821.90 63
1821.99 57
1822.09 53
1822.19 52
1822.29 52
1822.39 54
1822.48 55
1822.58 57
1822.68 58
1822.78 60
1822.88 61
1822.97 63
1823.07 65
1823.17 69
1823.27 74
1823.37 80
1823.46 86
1823.56 93
1823.66 101
1823.76 108
1823.85 115
1823.95 120
1824.05 125
1824.15 127
1824.25 129
1824.34 129
1824.44 129
1824.54 128
1824.64 128
1824.74 128
1824.83 129
1824.93 130
1825.03 130
1825.13 130
1825.23 129
1825.32 128
1825.42 127
1825.52 128
1825.62 130
1825.72 134
1825.81 140
1825.91 145
1826.01 149
1826.11 151
1826.21 148
1826.30 140
1826.40 129
1826.50 114
1826.60 100
1826.70 87
1826.79 78
1826.89 75
1826.99 77
1827.09 84
1827.19 96
1827.28 111
1827.38 127
1827.48 142
1827.58 156
1827.68 166
1827.77 173
1827.87 177
1827.97 179
1828.07 179
1828.17 178
1828.26 177
1828.36 177
1828.46 177
1828.56 177
1828.66 177
1828.75 174
1828.85 169
1828.95 159
1829.05 146
1829.15 130
1829.24 112
1829.34 95
1829.44 80
1829.54 69
1829.64 63
1829.73 61
1829.83 64
1829.93 69
1830.03 76
1830.13 83
1830.22 89
1830.32 92
1830.42 93
1830.52 93
1830.62 92
1830.71 92
1830.81 92
1830.91 94
1831.01 97
1831.11 100
1831.21 103
1831.30 105
1831.40 105
1831.50 104
1831.60 102
1831.70 99
1831.79 94
1831.89 87
1831.99 80
1832.09 74
1832.19 68
1832.28 64
1832.38 62
1832.48 62
1832.58 64
1832.68 67
1832.78 71
1832.87 77
1832.97 84
1833.07 93
1833.17 103
1833.27 113
1833.36 123
1833.46 131
1833.56 136
1833.66 137
1833.76 136
1833.86 132
1833.95 126
1834.05 119
1834.15 111
1834.25 104
1834.35 99
1834.44 94
1834.54 92
1834.64 92
1834.74 95
1834.84 101
1834.94 110
1835.03 120
1835.13 131
1835.23 140
1835.33 147
1835.43 149
1835.52 146
1835.62 139
1835.72 128
1835.82 114
1835.92 100
1836.02 86
1836.11 74
1836.21 65
1836.31 59
1836.41 58
1836.51 61
1836.61 68
1836.70 80
1836.80 95
1836.90 113
1837.00 131
1837.10 148
1837.19 162
1837.29 172
1837.39 178
1837.49 180
1837.59 180
1837.69 178
1837.78 177
1837.88 175
1837.98 173
1838.08 171
1838.18 167
1838.28 160
1838.37 152
1838.47 141
1838.57 130
1838.67 121
1838.77 115
1838.87 114
1838.96 119
1839.06 127
1839.16 138
1839.26 150
1839.36 160
1839.46 166
1839.55 168
1839.65 166
1839.75 160
1839.85 151
1839.95 140
1840.05 129
1840.14 117
1840.24 105
1840.34 94
1840.44 83
1840.54 72
1840.64 62
1840.73 52
1840.83 43
1840.93 36
1841.03 32
1841.13 30
1841.23 33
1841.32 39
1841.42 47
1841.52 58
1841.62 68
1841.72 77
1841.82 85
1841.91 89
1842.01 90
1842.11 88
1842.21 83
1842.31 75
1842.41 66
1842.50 55
1842.60 45
1842.70 36
1842.80 30
1842.90 27
1843.00 25
1843.10 26
1843.19 28
1843.29 30
1843.39 33
1843.49 36
1843.59 40
1843.69 44
1843.78 49
1843.88 54
1843.98 57
1844.08 58
1844.18 57
1844.28 54
1844.38 49
1844.47 45
1844.57 42
1844.67 42
1844.77 45
1844.87 50
1844.97 57
1845.06 65
1845.16 73
1845.26 80
1845.36 87
1845.46 94
1845.56 101
1845.66 107
1845.75 113
1845.85 117
1845.95 121
1846.05 123
1846.15 123
1846.25 122
1846.34 120
1846.44 118
1846.54 115
1846.64 111
1846.74 107
1846.84 101
1846.94 94
1847.03 87
1847.13 81
1847.23 77
1847.33 75
1847.43 77
1847.53 81
1847.63 87
1847.72 94
1847.82 102
1847.92 110
1848.02 118
1848.12 125
1848.22 132
1848.32 139
1848.41 143
1848.51 145
1848.61 143
1848.71 138
1848.81 129
1848.91 118
1849.01 106
1849.10 94
1849.20 82
1849.30 72
1849.40 63
1849.50 54
1849.60 47
1849.70 40
1849.79 36
1849.89 33
1849.99 31
1850.09 31
1850.19 33
1850.29 36
1850.39 40
1850.48 46
1850.58 53
1850.68 60
1850.78 67
1850.88 72
1850.98 76
1851.08 77
1851.18 77
1851.27 77
1851.37 78
1851.47 82
1851.57 89
1851.67 98
1851.77 109
1851.87 120
1851.96 131
1852.06 139
1852.16 146
1852.26 150
1852.36 153
1852.46 155
1852.56 155
1852.66 154
1852.75 151
1852.85 146
1852.95 140
1853.05 132
1853.15 124
1853.25 117
1853.35 111
1853.44 108
1853.54 107
1853.64 108
1853.74 110
1853.84 112
1853.94 113
1854.04 114
1854.14 113
1854.23 112
1854.33 109
1854.43 105
1854.53 101
1854.63 97
1854.73 93
1854.83 89
1854.93 87
1855.02 85
1855.12 84
1855.22 81
1855.32 76
1855.42 70
1855.52 61
1855.62 51
1855.72 41
1855.81 32
1855.91 27
1856.01 25
1856.11 26
1856.21 30
1856.31 36
1856.41 42
1856.51 48
1856.60 53
1856.70 57
1856.80 60
1856.90 61
1857.00 61
1857.10 61
1857.20 62
1857.30 65
1857.39 71
1857.49 81
1857.59 93
1857.69 106
1857.79 119
1857.89 129
1857.99 135
1858.09 136
1858.19 132
1858.28 125
1858.38 115
1858.48 103
1858.58 91
1858.68 79
1858.78 67
1858.88 54
1858.98 41
1859.07 28
1859.17 15
1859.27 3
1859.37 0
1859.47 0
1859.57 0
1859.67 0
1859.77 0
1859.87 0
1859.96 0
1860.06 0
1860.16 8
1860.26 23
1860.36 37
1860.46 50
1860.56 61
1860.66 69
1860.76 73
1860.85 74
1860.95 73
1861.05 70
1861.15 66
1861.25 62
1861.35 59
1861.45 57
1861.55 56
1861.65 56
1861.74 55
1861.84 54
1861.94 52
1862.04 49
1862.14 44
1862.24 40
1862.34 36
1862.44 34
1862.54 33
1862.64 33
1862.73 34
1862.83 35
1862.93 36
1863.03 37
1863.13 38
1863.23 38
1863.33 41
1863.43 45
1863.53 53
1863.62 63
1863.72 74
1863.82 85
1863.92 95
1864.02 101
1864.12 103
1864.22 102
1864.32 99
1864.42 93
1864.52 88
1864.61 83
1864.71 79
1864.81 78
1864.91 78
1865.01 82
1865.11 87
1865.21 94
1865.31 101
1865.41 107
1865.51 112
1865.60 113
1865.70 111
1865.80 105
1865.90 93
1866.00 78
1866.10 59
1866.20 38
1866.30 18
1866.40 0
1866.50 0
1866.60 0
1866.69 0
1866.79 0
1866.89 0
1866.99 4
1867.09 18
1867.19 32
1867.29 42
1867.39 49
1867.49 51
1867.59 48
1867.68 43
1867.78 35
1867.88 27
1867.98 21
1868.08 16
1868.18 13
1868.28 13
1868.38 14
1868.48 17
1868.58 20
1868.68 24
1868.77 28
1868.87 34
1868.97 40
1869.07 47
1869.17 55
1869.27 62
1869.37 67
1869.47 70
1869.57 70
1869.67 67
1869.77 62
1869.87 58
1869.96 54
1870.06 53
1870.16 55
1870.26 59
1870.36 64
1870.46 68
1870.56 71
1870.66 72
1870.76 71
1870.86 67
1870.96 63
1871.06 59
1871.15 54
1871.25 50
1871.35 46
1871.45 44
1871.55 42
1871.65 41
1871.75 42
1871.85 43
1871.95 44
1872.05 45
1872.15 45
1872.25 45
1872.34 44
1872.44 46
1872.54 48
1872.64 51
1872.74 54
1872.84 56
1872.94 56
1873.04 52
1873.14 45
1873.24 37
1873.34 28
1873.44 21
1873.54 15
1873.63 12
1873.73 12
1873.83 13
1873.93 15
1874.03 19
1874.13 23
1874.23 29
1874.33 34
1874.43 40
1874.53 45
1874.63 49
1874.73 51
1874.83 52
1874.92 53
1875.02 53
1875.12 54
1875.22 56
1875.32 59
1875.42 64
1875.52 69
1875.62 75
1875.72 80
1875.82 85
1875.92 89
1876.02 91
1876.12 92
1876.22 93
1876.31 93
1876.41 93
1876.51 94
1876.61 96
1876.71 98
1876.81 101
1876.91 102
1877.01 103
1877.11 102
1877.21 100
1877.31 97
1877.41 93
1877.51 89
1877.61 86
1877.71 83
1877.80 80
1877.90 75
1878.00 69
1878.10 60
1878.20 49
1878.30 37
1878.40 26
1878.50 17
1878.60 11
1878.70 8
1878.80 8
1878.90 10
1879.00 14
1879.10 19
1879.20 24
1879.30 31
1879.39 39
1879.49 48
1879.59 58
1879.69 69
1879.79 78
1879.89 84
1879.99 86
1880.09 85
1880.19 79
1880.29 72
1880.39 65
1880.49 59
1880.59 57
1880.69 58
1880.79 63
1880.89 69
1880.99 76
1881.08 81
1881.18 84
1881.28 84
1881.38 81
1881.48 77
1881.58 72
1881.68 68
1881.78 65
1881.88 63
1881.98 61
1882.08 59
1882.18 57
1882.28 54
1882.38 50
1882.48 47
1882.58 45
1882.68 45
1882.78 48
1882.87 53
1882.97 61
1883.07 69
1883.17 78
1883.27 85
1883.37 89
1883.47 90
1883.57 89
1883.67 84
1883.77 78
1883.87 71
1883.97 65
1884.07 59
1884.17 54
1884.27 49
1884.37 46
1884.47 43
1884.57 41
1884.67 39
1884.77 37
1884.87 34
1884.96 29
1885.06 23
1885.16 15
1885.26 6
1885.36 0
1885.46 0
1885.56 0
1885.66 0
1885.76 0
1885.86 0
1885.96 0
1886.06 0
1886.16 5
1886.26 12
1886.36 17
1886.46 19
1886.56 18
1886.66 16
1886.76 13
1886.86 10
1886.96 8
1887.06 7
1887.16 7
1887.25 9
1887.35 11
1887.45 13
1887.55 15
1887.65 16
1887.75 19
1887.85 22
1887.95 26
1888.05 30
1888.15 33
1888.25 35
1888.35 35
1888.45 34
1888.55 30
1888.65 26
1888.75 20
1888.85 15
1888.95 10
1889.05 6
1889.15 4
1889.25 5
1889.35 10
1889.45 17
1889.55 27
1889.65 38
1889.75 48
1889.85 57
1889.94 64
1890.04 70
1890.14 74
1890.24 78
1890.34 82
1890.44 85
1890.54 87
1890.64 88
1890.74 86
1890.84 83
1890.94 79
1891.04 75
1891.14 72
1891.24 71
1891.34 71
1891.44 72
1891.54 73
1891.64 75
1891.74 78
1891.84 81
1891.94 86
1892.04 91
1892.14 97
1892.24 103
1892.34 110
1892.44 117
1892.54 125
1892.64 134
1892.74 142
1892.84 151
1892.94 157
1893.04 160
1893.14 158
1893.24 151
1893.34 139
1893.43 123
1893.53 106
1893.63 89
1893.73 73
1893.83 59
1893.93 46
1894.03 34
1894.13 23
1894.23 13
1894.33 5
1894.43 0
1894.53 0
1894.63 0
1894.73 0
1894.83 0
1894.93 3
1895.03 5
1895.13 5
1895.23 4
1895.33 2
1895.43 0
1895.53 0
1895.63 0
1895.73 0
1895.83 0
1895.93 0
1896.03 0
1896.13 0
1896.23 1
1896.33 4
1896.43 7
1896.53 9
1896.63 13
1896.73 17
1896.83 22
1896.93 27
1897.03 32
1897.13 36
1897.23 38
1897.33 40
1897.43 39
1897.53 38
1897.63 36
1897.73 34
1897.83 31
1897.93 29
1898.03 26
1898.13 23
1898.23 21
1898.33 21
1898.43 24
1898.53 28
1898.63 35
1898.73 45
1898.83 56
1898.93 68
1899.03 80
1899.13 92
1899.23 102
1899.33 110
1899.43 116
1899.53 119
1899.63 120
1899.72 118
1899.82 114
1899.92 107
1900.02 99
1900.12 91
1900.22 83
1900.32 76
1900.42 71
1900.52 68
1900.62 65
1900.72 62
1900.82 58
1900.92 52
1901.02 45
1901.12 37
1901.22 30
1901.32 23
1901.42 19
1901.52 17
1901.62 16
1901.72 16
1901.82 15
1901.92 14
1902.02 11
1902.12 7
1902.22 4
1902.32 1
1902.42 1
1902.52 2
1902.62 6
1902.72 11
1902.82 17
1902.92 21
1903.02 24
1903.12 23
1903.22 20
1903.32 13
1903.42 6
1903.52 0
1903.62 0
1903.72 0
1903.82 0
1903.92 2
1904.02 7
1904.12 11
1904.22 12
1904.32 11
1904.42 7
1904.52 1
1904.62 0
1904.72 0
1904.82 0
1904.92 0
1905.02 0
1905.12 0
1905.22 4
1905.33 12
1905.43 22
1905.53 33
1905.63 45
1905.73 57
1905.83 68
1905.93 76
1906.03 80
1906.13 80
1906.23 76
1906.33 70
1906.43 62
1906.53 54
1906.63 47
1906.73 42
1906.83 38
1906.93 35
1907.03 32
1907.13 29
1907.23 26
1907.33 22
1907.43 17
1907.53 11
1907.63 6
1907.73 1
1907.83 0
1907.93 0
1908.03 0
1908.13 0
1908.23 0
1908.33 6
1908.43 15
1908.53 24
1908.63 33
1908.73 40
1908.83 45
1908.93 47
1909.03 47
1909.13 46
1909.23 45
1909.33 45
1909.43 46
1909.53 50
1909.63 56
1909.73 64
1909.83 73
1909.93 82
1910.03 91
1910.13 99
1910.23 104
1910.33 108
1910.43 109
1910.53 110
1910.63 109
1910.73 109
1910.83 109
1910.93 109
1911.03 108
1911.13 105
1911.23 101
1911.33 94
1911.43 86
1911.53 78
1911.63 72
1911.74 67
1911.84 65
1911.94 63
1912.04 62
1912.14 60
1912.24 55
1912.34 49
1912.44 42
1912.54 35
1912.64 28
1912.74 24
1912.84 22
1912.94 22
1913.04 24
1913.14 26
1913.24 29
1913.34 31
1913.44 32
1913.54 32
1913.64 31
1913.74 30
1913.84 29
1913.94 27
1914.04 26
1914.14 25
1914.24 24
1914.34 23
1914.44 21
1914.54 19
1914.64 18
1914.74 18
1914.84 21
1914.94 26
1915.04 35
1915.14 46
1915.25 57
1915.35 67
1915.45 75
1915.55 78
1915.65 76
1915.75 69
1915.85 58
1915.95 45
1916.05 32
1916.15 21
1916.25 11
1916.35 5
1916.45 2
1916.55 2
1916.65 3
1916.75 5
1916.85 8
1916.95 9
1917.05 8
1917.15 6
1917.25 2
1917.35 0
1917.45 0
1917.55 0
1917.65 0
1917.75 0
1917.85 0
1917.96 2
1918.06 9
1918.16 15
1918.26 18
1918.36 20
1918.46 19
1918.56 17
1918.66 16
1918.76 17
1918.86 20
1918.96 24
1919.06 30
1919.16 37
1919.26 42
1919.36 44
1919.46 45
1919.56 43
1919.66 40
1919.76 37
1919.86 35
1919.96 35
1920.06 37
1920.16 40
1920.27 45
1920.37 50
1920.47 53
1920.57 55
1920.67 55
1920.77 51
1920.87 45
1920.97 36
1921.07 27
1921.17 18
1921.27 10
1921.37 4
1921.47 0
1921.57 0
1921.67 0
1921.77 0
1921.87 3
1921.97 9
1922.07 19
1922.17 32
1922.28 47
1922.38 63
1922.48 78
1922.58 91
1922.68 100
1922.78 107
1922.88 111
1922.98 115
1923.08 118
1923.18 122
1923.28 127
1923.38 132
1923.48 138
1923.58 143
1923.68 149
1923.78 153
1923.88 156
1923.98 156
1924.08 155
1924.19 150
1924.29 143
1924.39 134
1924.49 124
1924.59 113
1924.69 104
1924.79 96
1924.89 90
1924.99 87
1925.09 85
1925.19 85
1925.29 85
1925.39 86
1925.49 88
1925.59 89
1925.69 89
1925.79 88
1925.90 86
1926.00 83
1926.10 79
1926.20 74
1926.30 70
1926.40 67
1926.50 65
1926.60 64
1926.70 66
1926.80 68
1926.90 72
1927.00 76
1927.10 80
1927.20 83
1927.30 86
1927.41 89
1927.51 91
1927.61 92
1927.71 94
1927.81 96
1927.91 98
1928.01 101
1928.11 102
1928.21 104
1928.31 104
1928.41 103
1928.51 101
1928.61 98
1928.71 94
1928.81 90
1928.92 86
1929.02 82
1929.12 79
1929.22 77
1929.32 77
1929.42 80
1929.52 86
1929.62 94
1929.72 105
1929.82 118
1929.92 130
1930.02 141
1930.12 149
1930.22 154
1930.33 155
1930.43 153
1930.53 149
1930.63 144
1930.73 139
1930.83 134
1930.93 129
1931.03 124
1931.13 117
1931.23 110
1931.33 103
1931.43 98
1931.53 95
1931.63 96
1931.74 99
1931.84 104
1931.94 108
1932.04 110
1932.14 109
1932.24 106
1932.34 100
1932.44 96
1932.54 93
1932.64 94
1932.74 99
1932.84 107
1932.95 116
1933.05 126
1933.15 134
1933.25 139
1933.35 142
1933.45 142
1933.55 140
1933.65 135
1933.75 127
1933.85 119
1933.95 109
1934.05 100
1934.15 91
1934.26 83
1934.36 76
1934.46 71
1934.56 67
1934.66 65
1934.76 65
1934.86 69
1934.96 75
1935.06 83
1935.16 91
1935.26 98
1935.36 101
1935.47 100
1935.57 94
1935.67 84
1935.77 71
1935.87 59
1935.97 48
1936.07 40
1936.17 34
1936.27 30
1936.37 28
1936.47 26
1936.58 24
1936.68 22
1936.78 20
1936.88 17
1936.98 14
1937.08 10
1937.18 6
1937.28 1
1937.38 0
1937.48 0
1937.58 0
1937.69 0
1937.79 0
1937.89 0
1937.99 0
1938.09 4
1938.19 14
1938.29 23
1938.39 31
1938.49 38
1938.59 43
1938.69 47
1938.80 50
1938.90 52
1939.00 54
1939.10 53
1939.20 51
1939.30 46
1939.40 40
1939.50 32
1939.60 24
1939.70 19
1939.81 17
1939.91 19
1940.01 24
1940.11 32
1940.21 41
1940.31 50
1940.41 57
1940.51 63
1940.61 68
1940.71 71
1940.82 75
1940.92 77
1941.02 80
1941.12 81
1941.22 82
1941.32 81
1941.42 78
1941.52 74
1941.62 68
1941.72 62
1941.83 58
1941.93 56
1942.03 57
1942.13 63
1942.23 72
1942.33 83
1942.43 93
1942.53 101
1942.63 105
1942.73 105
1942.84 101
1942.94 96
1943.04 91
1943.14 87
1943.24 85
1943.34 86
1943.44 87
1943.54 89
1943.64 89
1943.75 88
1943.85 84
1943.95 79
1944.05 74
1944.15 71
1944.25 71
1944.35 73
1944.45 78
1944.55 84
1944.66 88
1944.76 91
1944.86 91
1944.96 90
1945.06 87
1945.16 84
1945.26 83
1945.36 85
1945.46 89
1945.57 97
1945.67 106
1945.77 118
1945.87 131
1945.97 142
1946.07 152
1946.17 160
1946.27 164
1946.37 164
1946.48 162
1946.58 158
1946.68 154
1946.78 152
1946.88 150
1946.98 149
1947.08 148
1947.18 145
1947.28 140
1947.39 131
1947.49 118
1947.59 103
1947.69 87
1947.79 71
1947.89 57
1947.99 46
1948.09 39
1948.20 37
1948.30 40
1948.40 46
1948.50 56
1948.60 66
1948.70 77
1948.80 86
1948.90 92
1949.01 94
1949.11 93
1949.21 90
1949.31 87
1949.41 85
1949.51 86
1949.61 90
1949.71 96
1949.81 104
1949.92 112
1950.02 117
1950.12 118
1950.22 115
1950.32 108
1950.42 101
1950.52 94
1950.62 91
1950.73 94
1950.83 102
1950.93 114
1951.03 128
1951.13 142
1951.23 152
1951.33 157
1951.44 158
1951.54 154
1951.64 148
1951.74 143
1951.84 138
1951.94 136
1952.04 136
1952.14 136
1952.25 137
1952.35 136
1952.45 134
1952.55 132
1952.65 128
1952.75 125
1952.85 123
1952.95 121
1953.06 119
1953.16 119
1953.26 119
1953.36 119
1953.46 120
1953.56 121
1953.66 122
1953.77 122
1953.87 121
1953.97 118
1954.07 115
1954.17 112
1954.27 108
1954.37 105
1954.47 103
1954.58 102
1954.68 102
1954.78 103
1954.88 104
1954.98 105
1955.08 105
1955.18 106
1955.29 107
1955.39 107
1955.49 108
1955.59 109
1955.69 110
1955.79 112
1955.89 113
1956.00 116
1956.10 120
1956.20 125
1956.30 132
1956.40 139
1956.50 147
1956.60 155
1956.71 162
1956.81 168
1956.91 172
1957.01 175
1957.11 176
1957.21 176
1957.31 174
1957.42 172
1957.52 168
1957.62 164
1957.72 159
1957.82 153
1957.92 147
1958.02 141
1958.13 134
1958.23 128
1958.33 122
1958.43 117
1958.53 113
1958.63 111
1958.73 109
1958.84 108
1958.94 107
1959.04 105
1959.14 103
1959.24 98
1959.34 92
1959.44 84
1959.55 75
1959.65 65
1959.75 56
1959.85 48
1959.95 42
1960.05 39
1960.15 39
1960.26 41
1960.36 46
1960.46 52
1960.56 60
1960.66 69
1960.76 78
1960.87 85
1960.97 92
1961.07 98
1961.17 102
1961.27 104
1961.37 104
1961.47 101
1961.58 95
1961.68 86
1961.78 73
1961.88 58
1961.98 41
1962.08 24
1962.19 9
1962.29 0
1962.39 0
1962.49 0
1962.59 0
1962.69 5
1962.79 15
1962.90 23
1963.00 28
1963.10 29
1963.20 26
1963.30 20
1963.40 14
1963.51 9
1963.61 6
1963.71 4
1963.81 2
1963.91 1
1964.01 0
1964.12 0
1964.22 0
1964.32 0
1964.42 0
1964.52 0
1964.62 0
1964.73 1
1964.83 5
1964.93 7
1965.03 9
1965.13 11
1965.23 12
1965.34 14
1965.44 18
1965.54 23
1965.64 31
1965.74 41
1965.84 50
1965.94 59
1966.05 66
1966.15 70
1966.25 71
1966.35 70
1966.45 66
1966.55 61
1966.66 56
1966.76 51
1966.86 47
1966.96 44
1967.06 43
1967.16 43
1967.27 46
1967.37 50
1967.47 56
1967.57 63
1967.67 71
1967.78 80
1967.88 88
1967.98 97
1968.08 103
1968.18 108
1968.28 111
1968.39 112
1968.49 113
1968.59 112
1968.69 110
1968.79 109
1968.89 107
1969.00 104
1969.10 101
1969.20 98
1969.30 95
1969.40 93
1969.50 93
1969.61 94
1969.71 98
1969.81 102
1969.91 105
1970.01 107
1970.12 107
1970.22 104
1970.32 98
1970.42 91
1970.52 83
1970.62 75
1970.73 67
1970.83 61
1970.93 55
1971.03 51
1971.13 49
1971.23 47
1971.34 47
1971.44 48
1971.54 49
1971.64 51
1971.74 53
1971.85 55
1971.95 57
1972.05 60
1972.15 64
1972.25 68
1972.35 74
1972.46 80
1972.56 88
1972.66 95
1972.76 102
1972.86 106
1972.97 109
1973.07 110
1973.17 109
1973.27 108
1973.37 107
1973.47 106
1973.58 106
1973.68 105
1973.78 103
1973.88 100
1973.98 95
1974.09 91
1974.19 87
1974.29 84
1974.39 83
1974.49 85
1974.60 87
1974.70 90
1974.80 92
1974.90 92
1975.00 89
1975.10 82
1975.21 72
1975.31 60
1975.41 47
1975.51 35
1975.61 25
1975.72 18
1975.82 17
1975.92 19
1976.02 26
1976.12 35
1976.23 46
1976.33 58
1976.43 69
1976.53 78
1976.63 84
1976.74 88
1976.84 88
1976.94 85
1977.04 81
1977.14 76
1977.24 70
1977.35 64
1977.45 59
1977.55 55
1977.65 53
1977.75 52
1977.86 53
1977.96 56
1978.06 60
1978.16 65
1978.26 68
1978.37 70
1978.47 70
1978.57 68
1978.67 63
1978.77 57
1978.88 51
1978.98 46
1979.08 40
1979.18 36
1979.28 31
1979.39 25
1979.49 19
1979.59 12
1979.69 4
1979.79 0
1979.90 0
1980.00 0
1980.10 0
1980.20 0
1980.30 0
1980.41 0
1980.51 0
1980.61 3
1980.71 12
1980.81 22
1980.92 32
1981.02 42
1981.12 51
1981.22 59
1981.32 65
1981.43 69
1981.53 72
1981.63 75
1981.73 78
1981.84 82
1981.94 89
1982.04 99
1982.14 111
1982.24 123
1982.35 133
1982.45 139
1982.55 140
1982.65 136
1982.75 127
1982.86 115
1982.96 101
1983.06 88
1983.16 77
1983.26 68
1983.37 61
1983.47 58
1983.57 57
1983.67 59
1983.77 62
1983.88 66
1983.98 69
1984.08 72
1984.18 74
1984.29 74
1984.39 74
1984.49 74
1984.59 74
1984.69 76
1984.80 78
1984.90 80
1985.00 82
1985.10 82
1985.20 80
1985.31 76
1985.41 72
1985.51 68
1985.61 64
1985.72 62
1985.82 62
1985.92 63
1986.02 66
1986.12 69
1986.23 73
1986.33 78
1986.43 82
1986.53 86
1986.64 89
1986.74 91
1986.84 90
1986.94 88
1987.04 84
1987.15 79
1987.25 74
1987.35 70
1987.45 67
1987.56 66
1987.66 68
1987.76 71
1987.86 76
1987.96 81
1988.07 85
1988.17 86
1988.27 85
1988.37 79
1988.48 70
1988.58 59
1988.68 47
1988.78 35
1988.88 25
1988.99 18
1989.09 15
1989.19 15
1989.29 18
1989.40 24
1989.50 31
1989.60 39
1989.70 46
1989.80 52
1989.91 56
1990.01 58
1990.11 58
1990.21 55
1990.32 50
1990.42 44
1990.52 38
1990.62 32
1990.72 28
1990.83 26
1990.93 27
1991.03 31
1991.13 37
1991.24 44
1991.34 49
1991.44 51
1991.54 50
1991.65 45
1991.75 39
1991.85 31
1991.95 23
1992.05 18
1992.16 15
1992.26 14
1992.36 15
1992.46 17
1992.57 19
1992.67 21
1992.77 21
1992.87 20
1992.98 19
1993.08 17
1993.18 16
1993.28 15
1993.39 16
1993.49 17
1993.59 20
1993.69 24
1993.79 28
1993.90 33
1994.00 38
1994.10 43
1994.20 48
1994.31 54
1994.41 60
1994.51 66
1994.61 72
1994.72 78
1994.82 82
1994.92 86
1995.02 88
1995.13 90
1995.23 89
1995.33 88
1995.43 85
1995.54 83
1995.64 80
1995.74 78
1995.84 77
1995.95 77
1996.05 77
1996.15 78
1996.25 79
1996.36 80
1996.46 83
1996.56 89
1996.66 96
1996.76 105
1996.87 114
1996.97 123
1997.07 129
1997.17 132
1997.28 131
1997.38 128
1997.48 123
1997.58 119
1997.69 116
1997.79 114
1997.89 114
1997.99 113
1998.10 112
1998.20 109
1998.30 103
1998.40 94
1998.51 82
1998.61 68
1998.71 54
1998.81 41
1998.92 31
1999.02 23
1999.12 18
1999.22 14
1999.33 11
1999.43 8
1999.53 4
1999.63 0
1999.74 0
1999.84 0
1999.94 0
2000.04 0
2000.15 0
2000.25 0
2000.35 0
2000.45 0
2000.56 5
2000.66 10
2000.76 16
2000.86 23
2000.97 32
2001.07 41
2001.17 50
2001.28 59
2001.38 67
2001.48 74
2001.58 78
2001.69 80
2001.79 79
2001.89 76
2001.99 72
2002.10 68
2002.20 65
2002.30 66
2002.40 70
2002.51 78
2002.61 87
2002.71 96
2002.81 102
2002.92 105
2003.02 103
2003.12 97
2003.22 87
2003.33 75
2003.43 63
2003.53 51
2003.63 40
2003.74 32
2003.84 25
2003.94 21
2004.05 18
2004.15 18
2004.25 21
2004.35 25
2004.46 30
2004.56 35
2004.66 38
2004.76 38
2004.87 35
2004.97 28
2005.07 20
2005.17 12
2005.28 4
2005.38 0
2005.48 0
2005.59 0
2005.69 4
2005.79 8
2005.89 12
2006.00 14
2006.10 15
2006.20 14
2006.30 14
2006.41 14
2006.51 16
2006.61 19
2006.71 23
2006.82 26
2006.92 28
2007.02 26
2007.13 21
2007.23 13
2007.33 4
2007.43 0
2007.54 0
2007.64 0
2007.74 0
2007.84 0
2007.95 0
2008.05 0
2008.15 5
2008.26 9
2008.36 12
2008.46 13
2008.56 12
2008.67 13
2008.77 14
2008.87 18
2008.98 23
2009.08 29
2009.18 35
2009.28 38
2009.39 39
2009.49 36
2009.59 30
2009.69 23
2009.80 15
2009.90 9
2010.00 6
2010.11 4
2010.21 5
2010.31 8
2010.41 11
2010.52 16
2010.62 21
2010.72 28
2010.83 37
2010.93 47
2011.03 60
2011.13 72
2011.24 84
2011.34 92
2011.44 97
2011.54 97
2011.65 94
2011.75 89
2011.85 84
2011.96 81
2012.06 82
2012.16 86
2012.26 92
2012.37 99
2012.47 104
2012.57 106
2012.68 103
2012.78 96
2012.88 86
2012.98 75
2013.09 65
2013.19 57
2013.29 52
2013.40 49
2013.50 48
2013.60 48
2013.70 47
2013.81 46
2013.91 45
2014.01 42
2014.12 40
2014.22 37
2014.32 35
2014.43 35
2014.53 38
2014.63 44
2014.73 53
2014.84 64
2014.94 77
2015.04 90
2015.15 100
2015.25 106
2015.35 107
2015.45 103
2015.56 96
2015.66 85
2015.76 74
2015.87 64
2015.97 57
2016.07 53
2016.17 51
2016.28 52
2016.38 53
2016.48 54
2016.59 54
2016.69 52
2016.79 49
2016.90 47
2017.00 46
2017.10 48
2017.20 52
2017.31 59
2017.41 67
2017.51 76
2017.62 84
2017.72 91
2017.82 97
2017.93 102
2018.03 105
2018.13 107
2018.23 106
2018.34 103
2018.44 96
2018.54 86
2018.65 74
2018.75 60
2018.85 47
2018.96 35
2019.06 27
2019.16 21
2019.26 19
2019.37 19
2019.47 20
2019.57 21
2019.68 23
2019.78 26
2019.88 31
2019.99 37
2020.09 44
2020.19 51
2020.29 57
2020.40 60
2020.50 60
2020.60 57
2020.71 53
2020.81 49
2020.91 46
2021.02 47
2021.12 49
2021.22 54
2021.33 59
2021.43 65
2021.53 71
2021.63 76
2021.74 81
2021.84 86
2021.94 91
2022.05 95
2022.15 97
2022.25 99
2022.36 100
2022.46 101
2022.56 102
2022.67 106
2022.77 110
2022.87 116
2022.98 122
2023.08 126
2023.18 128
2023.28 126
2023.39 123
2023.49 119
2023.59 117
2023.70 117
2023.80 120
2023.90 125
2024.01 130
2024.11 133
2024.21 132
2024.32 126
2024.42 117
2024.52 105
2024.63 95
2024.73 87
2024.83 84
2024.93 85
2025.04 90
2025.14 96
2025.24 101
2025.35 103
2025.45 103
2025.55 100
2025.66 94
2025.76 86
2025.86 78
2025.97 69
2026.07 60
2026.17 52
2026.28 45
2026.38 39
2026.48 36
2026.59 36
2026.69 38
2026.79 42
2026.90 48
2027.00 55
2027.10 64
2027.21 74
2027.31 84
2027.41 93
2027.51 101
2027.62 106
2027.72 107
2027.82 104
2027.93 98
2028.03 89
2028.13 80
2028.24 73
2028.34 68
2028.44 66
2028.55 67
2028.65 69
2028.75 71
2028.86 72
2028.96 69
2029.06 64
2029.17 55
2029.27 45
2029.37 35
2029.48 28
2029.58 24
2029.68 26
2029.79 31
2029.89 40
2029.99 51
2030.10 63
2030.20 74
2030.30 84
2030.41 92
2030.51 99
2030.61 105
2030.72 111
2030.82 115
2030.92 119
2031.03 121
2031.13 123
2031.23 123
2031.34 122
2031.44 118
2031.54 113
2031.65 106
2031.75 99
2031.85 93
2031.96 88
2032.06 85
2032.16 84
2032.27 84
2032.37 85
2032.47 85
2032.58 83
2032.68 79
2032.78 74
2032.89 67
2032.99 61
2033.09 57
2033.20 54
2033.30 55
2033.40 58
2033.51 64
2033.61 72
2033.71 80
2033.82 87
2033.92 93
2034.02 98
2034.13 102
2034.23 104
2034.33 106
2034.44 107
2034.54 108
2034.64 108
2034.75 107
2034.85 105
2034.95 101
2035.06 98
2035.16 94
2035.27 92
2035.37 90
2035.47 90
2035.58 91
2035.68 93
2035.78 94
2035.89 93
2035.99 89
2036.09 83
2036.20 73
2036.30 61
2036.40 49
2036.51 37
2036.61 27
2036.71 19
2036.82 14
2036.92 13
2037.02 14
2037.13 17
2037.23 22
2037.33 26
2037.44 29
2037.54 29
2037.64 26
2037.75 21
2037.85 14
2037.96 7
2038.06 1
2038.16 0
2038.27 0
2038.37 0
2038.47 0
2038.58 0
2038.68 0
2038.78 0
2038.89 0
2038.99 0
2039.09 3
2039.20 8
2039.30 11
2039.40 14
2039.51 15
2039.61 15
2039.72 13
2039.82 11
2039.92 9
2040.03 7
2040.13 7
2040.23 7
2040.34 9
2040.44 11
2040.54 14
2040.65 18
2040.75 24
2040.85 32
2040.96 40
2041.06 48
2041.17 55
2041.27 61
2041.37 64
2041.48 65
2041.58 66
2041.68 67
2041.79 68
2041.89 71
2041.99 74
2042.10 76
2042.20 77
2042.30 76
2042.41 73
2042.51 69
2042.62 65
2042.72 61
2042.82 60
2042.93 61
2043.03 65
2043.13 69
2043.24 74
2043.34 78
2043.44 79
2043.55 79
2043.65 75
2043.76 70
2043.86 62
2043.96 53
2044.07 44
2044.17 34
2044.27 26
2044.38 18
2044.48 14
2044.58 12
2044.69 15
2044.79 20
2044.90 27
2045.00 34
2045.10 40
2045.21 43
2045.31 42
2045.41 39
2045.52 34
2045.62 29
2045.73 25
2045.83 24
2045.93 24
2046.04 26
2046.14 30
2046.24 34
2046.35 38
2046.45 41
2046.56 43
2046.66 44
2046.76 44
2046.87 42
2046.97 37
2047.07 31
2047.18 23
2047.28 15
2047.38 8
2047.49 4
2047.59 3
2047.70 7
2047.80 14
2047.90 23
2048.01 32
2048.11 40
2048.21 46
2048.32 50
2048.42 51
2048.53 52
2048.63 53
2048.73 53
2048.84 53
2048.94 52
2049.05 49
2049.15 45
2049.25 40
2049.36 34
2049.46 29
2049.56 25
2049.67 23
2049.77 22
2049.88 22
2049.98 23
2050.08 24
2050.19 25
2050.29 25
2050.39 25
2050.50 26
2050.60 28
2050.71 30
2050.81 32
2050.91 34
2051.02 36
2051.12 38
2051.23 40
2051.33 44
2051.43 50
2051.54 58
2051.64 68
2051.74 79
2051.85 89
2051.95 98
2052.06 104
2052.16 107
2052.26 107
2052.37 105
2052.47 102
2052.58 100
2052.68 98
2052.78 97
2052.89 97
2052.99 97
2053.09 96
2053.20 94
2053.30 90
2053.41 85
2053.51 78
2053.61 72
2053.72 67
2053.82 64
2053.93 63
2054.03 63
2054.13 64
2054.24 65
2054.34 65
2054.45 66
2054.55 66
2054.65 67
2054.76 70
2054.86 74
2054.97 80
2055.07 88
2055.17 94
2055.28 101
2055.38 105
2055.48 109
2055.59 111
2055.69 112
2055.80 112
2055.90 112
2056.00 112
2056.11 112
2056.21 112
2056.32 111
2056.42 112
2056.52 114
2056.63 117
2056.73 121
2056.84 126
2056.94 132
2057.04 137
2057.15 140
2057.25 140
2057.36 137
2057.46 132
2057.56 124
2057.67 116
2057.77 108
2057.88 101
2057.98 97
2058.08 95
2058.19 95
2058.29 96
2058.40 96
2058.50 94
2058.60 91
2058.71 85
2058.81 79
2058.92 72
2059.02 66
2059.12 60
2059.23 57
2059.33 54
2059.44 53
2059.54 53
2059.64 54
2059.75 55
2059.85 58
2059.96 61
2060.06 64
2060.17 68
2060.27 73
2060.37 77
2060.48 80
2060.58 82
2060.69 82
2060.79 80
2060.89 76
2061.00 70
2061.10 61
2061.21 52
2061.31 42
2061.41 32
2061.52 24
2061.62 16
2061.73 10
2061.83 5
2061.93 1
2062.04 0
2062.14 0
2062.25 0
2062.35 2
2062.46 5
2062.56 9
2062.66 12
2062.77 14
2062.87 15
2062.98 15
2063.08 15
2063.18 16
2063.29 16
2063.39 18
2063.50 19
2063.60 21
2063.70 22
2063.81 24
2063.91 25
2064.02 25
2064.12 25
2064.23 23
2064.33 20
2064.43 18
2064.54 17
2064.64 18
2064.75 21
2064.85 26
2064.95 32
2065.06 37
2065.16 40
2065.27 41
2065.37 40
2065.48 38
2065.58 37
2065.68 36
2065.79 38
2065.89 41
2066.00 44
2066.10 47
2066.21 48
2066.31 48
2066.41 47
2066.52 45
2066.62 43
2066.73 40
2066.83 38
2066.93 36
2067.04 32
2067.14 28
2067.25 23
2067.35 16
2067.46 10
2067.56 4
2067.66 0
2067.77 0
2067.87 0
2067.98 0
2068.08 0
2068.19 0
2068.29 0
2068.39 1
2068.50 6
2068.60 9
2068.71 11
2068.81 11
2068.92 8
2069.02 4
2069.12 0
2069.23 0
2069.33 0
2069.44 1
2069.54 5
2069.65 10
2069.75 15
2069.85 17
2069.96 16
2070.06 13
2070.17 8
2070.27 3
2070.38 0
2070.48 0
2070.58 0
2070.69 0
2070.79 3
2070.90 6
2071.00 10
2071.11 14
2071.21 18
2071.32 22
2071.42 26
2071.52 30
2071.63 33
2071.73 35
2071.84 35
2071.94 34
2072.05 34
2072.15 34
2072.25 36
2072.36 42
2072.46 50
2072.57 62
2072.67 75
2072.78 88
2072.88 99
2072.98 108
2073.09 114
2073.19 117
2073.30 117
2073.40 114
2073.51 111
2073.61 107
2073.72 103
2073.82 100
2073.92 96
2074.03 92
2074.13 89
2074.24 86
2074.34 83
2074.45 81
2074.55 80
2074.66 80
2074.76 82
2074.86 84
2074.97 88
2075.07 92
2075.18 95
2075.28 97
2075.39 97
2075.49 94
2075.60 88
2075.70 79
2075.80 69
2075.91 59
2076.01 50
2076.12 44
2076.22 40
2076.33 38
2076.43 37
2076.54 36
2076.64 34
2076.74 30
2076.85 25
2076.95 19
2077.06 13
2077.16 8
2077.27 5
2077.37 3
2077.48 2
2077.58 4
2077.69 7
2077.79 11
2077.89 16
2078.00 22
2078.10 28
2078.21 34
2078.31 39
2078.42 45
2078.52 49
2078.63 53
2078.73 56
2078.83 58
2078.94 58
2079.04 56
2079.15 53
2079.25 49
2079.36 46
2079.46 46
2079.57 48
2079.67 55
2079.78 67
2079.88 83
2079.98 101
2080.09 119
2080.19 136
2080.30 147
2080.40 154
2080.51 154
2080.61 149
2080.72 140
2080.82 130
2080.93 121
2081.03 114
2081.14 109
2081.24 106
2081.34 105
2081.45 104
2081.55 103
2081.66 102
2081.76 100
2081.87 97
2081.97 94
2082.08 92
2082.18 90
2082.29 88
2082.39 86
2082.50 84
2082.60 82
2082.70 80
2082.81 77
2082.91 73
2083.02 68
2083.12 63
2083.23 57
2083.33 50
2083.44 44
2083.54 37
2083.65 31
2083.75 24
2083.86 17
2083.96 10
2084.06 3
2084.17 0
2084.27 0
2084.38 0
2084.48 0
2084.59 0
2084.69 0
2084.80 0
2084.90 1
2085.01 4
2085.11 5
2085.22 6
2085.32 7
2085.43 9
2085.53 12
2085.64 14
2085.74 17
2085.84 20
2085.95 23
2086.05 25
2086.16 26
2086.26 26
2086.37 26
2086.47 26
2086.58 26
2086.68 27
2086.79 28
2086.89 31
2087.00 35
2087.10 40
2087.21 45
2087.31 50
2087.42 53
2087.52 56
2087.63 58
2087.73 59
2087.83 59
2087.94 58
2088.04 58
2088.15 57
2088.25 56
2088.36 55
2088.46 53
2088.57 51
2088.67 49
2088.78 48
2088.88 46
2088.99 45
2089.09 45
2089.20 45
2089.30 46
2089.41 47
2089.51 48
2089.62 49
2089.72 50
2089.83 51
2089.93 53
2090.04 56
2090.14 60
2090.24 65
2090.35 69
2090.45 73
2090.56 76
2090.66 77
2090.77 76
2090.87 74
2090.98 71
2091.08 67
2091.19 64
2091.29 62
2091.40 61
2091.50 63
2091.61 67
2091.71 71
2091.82 76
2091.92 79
2092.03 79
2092.13 77
2092.24 72
2092.34 66
2092.45 59
2092.55 52
2092.66 45
2092.76 40
2092.87 36
2092.97 33
2093.08 31
2093.18 30
2093.29 31
2093.39 34
2093.50 39
2093.60 45
2093.71 54
2093.81 63
2093.92 75
2094.02 86
2094.13 99
2094.23 110
2094.34 120
2094.44 128
2094.54 133
2094.65 135
2094.75 135
2094.86 132
2094.96 128
2095.07 124
2095.17 118
2095.28 112
2095.38 105
2095.49 98
2095.59 91
2095.70 86
2095.80 81
2095.91 78
2096.01 77
2096.12 76
2096.22 74
2096.33 72
2096.43 68
2096.54 61
2096.64 53
2096.75 44
2096.85 33
2096.96 23
2097.06 13
2097.17 5
2097.27 0
2097.38 0
2097.48 0
2097.59 0
2097.69 0
2097.80 0
2097.90 0
2098.01 0
2098.11 0
2098.22 8
2098.32 17
2098.43 25
2098.53 31
2098.64 34
2098.74 35
2098.85 34
2098.95 33
2099.06 32
2099.16 34
2099.27 37
2099.37 41
2099.48 44
2099.58 45
2099.69 43
2099.79 38
2099.90 31
2100.00 25
2100.11 20
2100.22 19
2100.32 20
2100.43 25
2100.53 32
2100.64 39
2100.74 46
2100.85 52
2100.95 57
2101.06 60
2101.16 63
2101.27 65
2101.37 67
2101.48 70
2101.58 72
2101.69 75
2101.79 78
2101.90 80
2102.00 82
2102.11 84
2102.21 85
2102.32 85
2102.42 84
2102.53 81
2102.63 77
2102.74 71
2102.84 63
2102.95 56
2103.05 49
2103.16 43
2103.26 40
2103.37 40
2103.47 43
2103.58 48
2103.68 56
2103.79 65
2103.89 74
2104.00 83
2104.10 90
2104.21 96
2104.31 99
2104.42 101
2104.53 103
2104.63 105
2104.74 109
2104.84 114
2104.95 120
2105.05 125
2105.16 127
2105.26 127
2105.37 123
2105.47 116
2105.58 109
2105.68 101
2105.79 96
2105.89 93
2106.00 93
2106.10 94
2106.21 94
2106.31 94
2106.42 93
2106.52 92
2106.63 90
2106.73 90
2106.84 91
2106.95 92
2107.05 94
2107.16 94
2107.26 92
2107.37 89
2107.47 83
2107.58 76
2107.68 69
2107.79 62
2107.89 56
2108.00 52
2108.10 50
2108.21 50
2108.31 51
2108.42 53
2108.52 54
2108.63 54
2108.73 52
2108.84 49
2108.95 45
2109.05 42
2109.16 42
2109.26 44
2109.37 49
2109.47 57
2109.58 66
2109.68 75
2109.79 83
2109.89 90
2110.00 93
2110.10 94
2110.21 92
2110.31 89
2110.42 84
2110.52 80
2110.63 76
2110.74 75
2110.84 75
2110.95 77
2111.05 79
2111.16 81
2111.26 81
2111.37 80
2111.47 78
2111.58 75
2111.68 73
2111.79 72
2111.89 72
2112.00 74
2112.11 76
2112.21 79
2112.32 81
2112.42 81
2112.53 81
2112.63 80
2112.74 78
2112.84 77
2112.95 75
2113.05 73
2113.16 71
2113.26 68
2113.37 65
2113.48 62
2113.58 61
2113.69 60
2113.79 59
2113.90 58
2114.00 58
2114.11 58
2114.21 60
2114.32 63
2114.42 69
2114.53 76
2114.63 85
2114.74 92
2114.85 97
2114.95 99
2115.06 97
2115.16 92
2115.27 84
2115.37 76
2115.48 68
2115.58 61
2115.69 55
2115.79 50
2115.90 45
2116.01 40
2116.11 35
2116.22 30
2116.32 24
2116.43 18
2116.53 11
2116.64 5
2116.74 0
2116.85 0
2116.95 0
2117.06 5
2117.17 14
2117.27 26
2117.38 39
2117.48 51
2117.59 61
2117.69 67
2117.80 69
2117.90 68
2118.01 66
2118.12 63
2118.22 61
2118.33 61
2118.43 62
2118.54 64
2118.64 66
2118.75 67
2118.85 66
2118.96 64
2119.07 59
2119.17 54
2119.28 50
2119.38 46
2119.49 43
2119.59 40
2119.70 38
2119.80 35
2119.91 29
2120.02 23
2120.12 15
2120.23 6
2120.33 0
2120.44 0
2120.54 0
2120.65 0
2120.75 0
2120.86 0
2120.97 0
2121.07 2
2121.18 4
2121.28 4
2121.39 4
2121.49 5
2121.60 7
2121.70 11
2121.81 18
2121.92 27
2122.02 37
2122.13 48
2122.23 57
2122.34 64
2122.44 67
2122.55 67
2122.66 63
2122.76 56
2122.87 48
2122.97 38
2123.08 28
2123.18 19
2123.29 11
2123.39 5
2123.50 3
2123.61 3
2123.71 5
2123.82 10
2123.92 16
2124.03 24
2124.13 32
2124.24 41
2124.35 49
2124.45 56
2124.56 62
2124.66 66
2124.77 68
2124.87 67
2124.98 66
2125.09 64
2125.19 61
2125.30 59
2125.40 57
2125.51 56
2125.61 55
2125.72 55
2125.83 54
2125.93 53
2126.04 52
2126.14 51
2126.25 49
2126.35 47
2126.46 45
2126.57 42
2126.67 40
2126.78 38
2126.88 35
2126.99 33
2127.09 30
2127.20 27
2127.31 21
2127.41 15
2127.52 7
2127.62 0
2127.73 0
2127.83 0
2127.94 0
2128.05 0
2128.15 0
2128.26 0
2128.36 3
2128.47 14
2128.57 26
2128.68 38
2128.79 47
2128.89 53
2129.00 56
2129.10 55
2129.21 52
2129.32 49
2129.42 47
2129.53 47
2129.63 51
2129.74 57
2129.84 65
2129.95 72
2130.06 78
2130.16 82
2130.27 82
2130.37 79
2130.48 73
2130.59 65
2130.69 57
2130.80 49
2130.90 42
2131.01 37
2131.11 32
2131.22 30
2131.33 28
2131.43 28
2131.54 31
2131.64 34
2131.75 39
2131.86 45
2131.96 52
2132.07 57
2132.17 61
2132.28 63
2132.38 63
2132.49 62
2132.60 61
2132.70 59
2132.81 57
2132.91 56
2133.02 56
2133.13 57
2133.23 58
2133.34 60
2133.44 63
2133.55 65
2133.66 67
2133.76 68
2133.87 68
2133.97 65
2134.08 61
2134.18 55
2134.29 49
2134.40 44
2134.50 39
2134.61 36
2134.71 33
2134.82 31
2134.93 28
2135.03 25
2135.14 22
2135.24 19
2135.35 16
2135.46 14
2135.56 13
2135.67 14
2135.77 16
2135.88 19
2135.99 23
2136.09 26
2136.20 29
2136.30 30
2136.41 29
2136.52 26
2136.62 21
2136.73 15
2136.83 9
2136.94 2
2137.05 0
2137.15 0
2137.26 0
2137.36 0
2137.47 0
2137.58 0
2137.68 0
2137.79 0
2137.89 2
2138.00 3
2138.11 5
2138.21 9
2138.32 15
2138.42 24
2138.53 35
2138.64 46
2138.74 56
2138.85 65
2138.95 70
2139.06 73
2139.17 72
2139.27 70
2139.38 68
2139.48 65
2139.59 62
2139.70 60
2139.80 58
2139.91 56
2140.01 53
2140.12 48
2140.23 43
2140.33 37
2140.44 32
2140.54 27
2140.65 25
2140.76 25
2140.86 27
2140.97 31
2141.08 35
2141.18 39
2141.29 42
2141.39 44
2141.50 45
2141.61 48
2141.71 51
2141.82 56
2141.92 62
2142.03 68
2142.14 75
2142.24 82
2142.35 89
2142.45 96
2142.56 102
2142.67 106
2142.77 109
2142.88 111
2142.99 109
2143.09 107
2143.20 103
2143.30 100
2143.41 96
2143.52 93
2143.62 90
2143.73 87
2143.83 84
2143.94 81
2144.05 78
2144.15 75
2144.26 72
2144.37 69
2144.47 65
2144.58 60
2144.68 55
2144.79 48
2144.90 41
2145.00 35
2145.11 30
2145.21 29
2145.32 30
2145.43 33
2145.53 39
2145.64 47
2145.75 55
2145.85 61
2145.96 64
2146.06 64
2146.17 60
2146.28 53
2146.38 44
2146.49 35
2146.60 25
2146.70 17
2146.81 11
2146.91 7
2147.02 4
2147.13 2
2147.23 0
2147.34 0
2147.45 0
2147.55 0
2147.66 0
2147.76 2
2147.87 7
2147.98 13
2148.08 22
2148.19 33
2148.30 46
2148.40 60
2148.51 73
2148.61 86
2148.72 97
2148.83 106
2148.93 112
2149.04 116
2149.15 117
2149.25 118
2149.36 118
2149.46 117
2149.57 117
2149.68 115
2149.78 114
2149.89 111
2150.00 108
2150.10 104
2150.21 99
2150.32 95
2150.42 91
2150.53 88
2150.63 85
2150.74 85
2150.85 85
2150.95 87
2151.06 89
2151.17 92
2151.27 94
2151.38 96
2151.48 96
2151.59 96
2151.70 94
2151.80 90
2151.91 84
2152.02 75
2152.12 66
2152.23 55
2152.34 45
2152.44 36
2152.55 30
2152.65 27
2152.76 25
2152.87 25
2152.97 25
2153.08 24
2153.19 22
2153.29 17
2153.40 12
2153.51 7
2153.61 4
2153.72 3
2153.83 5
2153.93 10
2154.04 18
2154.14 27
2154.25 36
2154.36 42
2154.46 46
2154.57 46
2154.68 43
2154.78 38
2154.89 31
2155.00 26
2155.10 22
2155.21 21
2155.32 21
2155.42 22
2155.53 23
2155.63 23
2155.74 21
2155.85 18
2155.95 13
2156.06 8
2156.17 2
2156.27 0
2156.38 0
2156.49 0
2156.59 3
2156.70 13
2156.81 26
2156.91 42
2157.02 57
2157.13 69
2157.23 78
2157.34 82
2157.44 82
2157.55 79
2157.66 73
2157.76 68
2157.87 63
2157.98 58
2158.08 55
2158.19 52
2158.30 49
2158.40 45
2158.51 42
2158.62 38
2158.72 37
2158.83 37
2158.94 39
2159.04 44
2159.15 50
2159.26 57
2159.36 63
2159.47 66
2159.57 67
2159.68 64
2159.79 58
2159.89 51
2160.00 42
2160.11 34
2160.21 26
2160.32 21
2160.43 17
2160.53 15
2160.64 14
2160.75 14
2160.85 15
2160.96 16
2161.07 17
2161.17 20
2161.28 24
2161.39 30
2161.49 37
2161.60 45
2161.71 54
2161.81 62
2161.92 68
2162.03 73
2162.13 76
2162.24 77
2162.35 78
2162.45 77
2162.56 77
2162.67 77
2162.77 78
2162.88 79
2162.99 80
2163.09 80
2163.20 78
2163.31 75
2163.41 69
2163.52 62
2163.63 54
2163.73 45
2163.84 36
2163.95 28
2164.05 21
2164.16 14
2164.27 8
2164.37 3
2164.48 0
2164.59 0
2164.69 0
2164.80 0
2164.91 0
2165.01 0
2165.12 0
2165.23 0
2165.33 0
2165.44 0
2165.55 1
2165.65 4
2165.76 7
2165.87 11
2165.97 14
2166.08 15
2166.19 14
2166.29 12
2166.40 9
2166.51 6
2166.61 6
2166.72 8
2166.83 13
2166.93 20
2167.04 27
2167.15 33
2167.25 36
2167.36 35
2167.47 31
2167.57 26
2167.68 21
2167.79 17
2167.89 17
2168.00 20
2168.11 25
2168.21 31
2168.32 35
2168.43 36
2168.53 34
2168.64 29
2168.75 20
2168.85 11
2168.96 1
2169.07 0
2169.18 0
2169.28 0
2169.39 0
2169.50 0
2169.60 0
2169.71 0
2169.82 5
2169.92 10
2170.03 12
2170.14 12
2170.24 11
2170.35 7
2170.46 3
2170.56 1
2170.67 0
2170.78 2
2170.88 6
2170.99 11
2171.10 16
2171.20 21
2171.31 25
2171.42 27
2171.52 29
2171.63 32
2171.74 35
2171.85 39
2171.95 43
2172.06 47
2172.17 51
2172.27 53
2172.38 55
2172.49 55
2172.59 54
2172.70 53
2172.81 52
2172.91 52
2173.02 51
2173.13 49
2173.23 45
2173.34 41
2173.45 36
2173.56 32
2173.66 29
2173.77 28
2173.88 30
2173.98 34
2174.09 40
2174.20 45
2174.30 48
2174.41 49
2174.52 47
2174.62 43
2174.73 38
2174.84 33
2174.95 28
2175.05 25
2175.16 22
2175.27 20
2175.37 17
2175.48 14
2175.59 10
2175.69 8
2175.80 6
2175.91 8
2176.01 13
2176.12 22
2176.23 33
2176.34 46
2176.44 59
2176.55 70
2176.66 78
2176.76 83
2176.87 83
2176.98 81
2177.08 77
2177.19 71
2177.30 66
2177.41 61
2177.51 57
2177.62 54
2177.73 52
2177.83 50
2177.94 48
2178.05 46
2178.15 46
2178.26 47
2178.37 49
2178.48 53
2178.58 58
2178.69 62
2178.80 66
2178.90 67
2179.01 65
2179.12 60
2179.22 53
2179.33 44
2179.44 36
2179.55 29
2179.65 26
2179.76 26
2179.87 28
2179.97 33
2180.08 38
2180.19 43
2180.29 46
2180.40 48
2180.51 49
2180.62 49
2180.72 51
2180.83 53
2180.94 56
2181.04 59
2181.15 61
2181.26 62
2181.37 60
2181.47 58
2181.58 57
2181.69 57
2181.79 60
2181.90 65
2182.01 72
2182.12 80
2182.22 87
2182.33 91
2182.44 92
2182.54 90
2182.65 84
2182.76 77
2182.87 69
2182.97 61
2183.08 54
2183.19 49
2183.29 46
2183.40 44
2183.51 44
2183.62 46
2183.72 48
2183.83 51
2183.94 53
2184.04 54
2184.15 54
2184.26 53
2184.37 51
2184.47 49
2184.58 47
2184.69 45
2184.79 44
2184.90 45
2185.01 48
2185.12 52
2185.22 58
2185.33 65
2185.44 73
2185.54 80
2185.65 87
2185.76 92
2185.87 95
2185.97 96
2186.08 94
2186.19 90
2186.29 83
2186.40 74
2186.51 63
2186.62 52
2186.72 40
2186.83 30
2186.94 20
2187.04 13
2187.15 8
2187.26 5
2187.37 6
2187.47 9
2187.58 15
2187.69 25
2187.80 37
2187.90 51
2188.01 65
2188.12 76
2188.22 84
2188.33 89
2188.44 90
2188.55 88
2188.65 85
2188.76 82
2188.87 82
2188.98 84
2189.08 88
2189.19 92
2189.30 97
2189.40 101
2189.51 103
2189.62 104
2189.73 104
2189.83 104
2189.94 104
2190.05 105
2190.16 106
2190.26 108
2190.37 109
2190.48 110
2190.58 111
2190.69 111
2190.80 109
2190.91 106
2191.01 100
2191.12 93
2191.23 85
2191.34 78
2191.44 73
2191.55 71
2191.66 71
2191.77 73
2191.87 75
2191.98 77
2192.09 76
2192.19 72
2192.30 65
2192.41 58
2192.52 51
2192.62 44
2192.73 39
2192.84 36
2192.95 34
2193.05 33
2193.16 33
2193.27 33
2193.38 36
2193.48 39
2193.59 45
2193.70 51
2193.81 56
2193.91 61
2194.02 63
2194.13 62
2194.23 58
2194.34 52
2194.45 44
2194.56 37
2194.66 31
2194.77 26
2194.88 24
2194.99 23
2195.09 24
2195.20 26
2195.31 29
2195.42 34
2195.52 38
2195.63 42
2195.74 45
2195.85 47
2195.95 46
2196.06 43
2196.17 38
2196.28 33
2196.38 29
2196.49 25
2196.60 23
2196.71 23
2196.81 24
2196.92 26
2197.03 28
2197.14 31
2197.24 35
2197.35 39
2197.46 45
2197.57 52
2197.67 59
2197.78 67
2197.89 74
2198.00 79
2198.10 83
2198.21 84
2198.32 83
2198.43 79
2198.53 74
2198.64 67
2198.75 59
2198.86 52
2198.96 48
2199.07 46
2199.18 48
2199.29 52
2199.39 59
2199.50 65
2199.61 70
2199.72 71
2199.82 69
2199.93 62
2200.04 54
2200.15 45
2200.25 38
2200.36 34
2200.47 34
2200.58 38
2200.68 44
2200.79 50
2200.90 57
2201.01 61
2201.11 63
2201.22 61
2201.33 56
2201.44 49
2201.54 39
2201.65 28
2201.76 16
2201.87 7
2201.97 0
2202.08 0
2202.19 0
2202.30 0
2202.41 4
2202.51 10
2202.62 14
2202.73 17
2202.84 18
2202.94 17
2203.05 17
2203.16 18
2203.27 20
2203.37 24
2203.48 30
2203.59 35
2203.70 40
2203.80 43
2203.91 46
2204.02 47
2204.13 48
2204.23 49
2204.34 49
2204.45 49
2204.56 48
2204.67 44
2204.77 38
2204.88 29
2204.99 18
2205.10 5
2205.20 0
2205.31 0
2205.42 0
2205.53 0
2205.63 0
2205.74 0
2205.85 0
2205.96 0
2206.07 12
2206.17 29
2206.28 44
2206.39 57
2206.50 69
2206.60 78
2206.71 86
2206.82 93
2206.93 101
2207.03 108
2207.14 115
2207.25 121
2207.36 126
2207.47 129
2207.57 130
2207.68 129
2207.79 126
2207.90 121
2208.00 114
2208.11 106
2208.22 96
2208.33 84
2208.43 73
2208.54 63
2208.65 55
2208.76 50
2208.87 48
2208.97 47
2209.08 47
2209.19 47
2209.30 46
2209.40 46
2209.51 45
2209.62 45
2209.73 47
2209.84 50
2209.94 54
2210.05 59
2210.16 65
2210.27 71
2210.37 77
2210.48 84
2210.59 90
2210.70 95
2210.81 98
2210.91 99
2211.02 98
2211.13 95
2211.24 92
2211.35 89
2211.45 88
2211.56 89
2211.67 93
2211.78 98
2211.88 103
2211.99 105
2212.10 106
2212.21 104
2212.32 99
2212.42 92
2212.53 85
2212.64 77
2212.75 72
2212.85 67
2212.96 64
2213.07 63
2213.18 62
2213.29 61
2213.39 60
2213.50 59
2213.61 58
2213.72 57
2213.83 56
2213.93 55
2214.04 54
2214.15 53
2214.26 52
2214.36 51
2214.47 48
2214.58 44
2214.69 40
2214.80 35
2214.90 31
2215.01 29
2215.12 28
2215.23 29
2215.34 32
2215.44 36
2215.55 43
2215.66 52
2215.77 63
2215.88 77
2215.98 93
2216.09 109
2216.20 123
2216.31 133
2216.42 138
2216.52 134
2216.63 124
2216.74 108
2216.85 90
2216.96 70
2217.06 53
2217.17 39
2217.28 30
2217.39 25
2217.50 24
2217.60 26
2217.71 31
2217.82 38
2217.93 47
2218.03 56
2218.14 64
2218.25 71
2218.36 75
2218.47 76
2218.57 75
2218.68 71
2218.79 67
2218.90 64
2219.01 61
2219.11 60
2219.22 59
2219.33 59
2219.44 60
2219.55 60
2219.65 60
2219.76 60
2219.87 58
2219.98 57
2220.09 55
2220.20 53
2220.30 49
2220.41 45
2220.52 39
2220.63 34
2220.74 28
2220.84 24
2220.95 22
2221.06 22
2221.17 25
2221.28 31
2221.38 39
2221.49 48
2221.60 59
2221.71 69
2221.82 79
2221.92 88
2222.03 95
2222.14 100
2222.25 104
2222.36 107
2222.46 109
2222.57 111
2222.68 114
2222.79 119
2222.90 124
2223.00 131
2223.11 139
2223.22 147
2223.33 153
2223.44 158
2223.55 161
2223.65 162
2223.76 160
2223.87 156
2223.98 150
2224.09 143
2224.19 133
2224.30 122
2224.41 110
2224.52 95
2224.63 80
2224.73 64
2224.84 50
2224.95 37
2225.06 28
2225.17 22
2225.28 21
2225.38 23
2225.49 27
2225.60 32
2225.71 36
2225.82 39
2225.92 39
2226.03 36
2226.14 33
2226.25 28
2226.36 25
2226.47 24
2226.57 25
2226.68 28
2226.79 32
2226.90 37
2227.01 41
2227.11 44
2227.22 45
2227.33 43
2227.44 40
2227.55 36
2227.66 31
2227.76 28
2227.87 26
2227.98 26
2228.09 29
2228.20 33
2228.31 38
2228.41 43
2228.52 45
2228.63 47
2228.74 46
2228.85 45
2228.95 43
2229.06 41
2229.17 40
2229.28 40
2229.39 39
2229.50 38
2229.60 38
2229.71 36
2229.82 35
2229.93 35
2230.04 34
2230.15 34
2230.25 34
2230.36 32
2230.47 29
2230.58 24
2230.69 17
2230.80 10
2230.90 4
2231.01 0
2231.12 0
2231.23 3
2231.34 11
2231.45 21
2231.55 32
2231.66 42
2231.77 51
2231.88 58
2231.99 63
2232.09 67
2232.20 70
2232.31 74
2232.42 78
2232.53 82
2232.64 85
2232.74 87
2232.85 85
2232.96 81
2233.07 74
2233.18 67
2233.29 62
2233.39 59
2233.50 59
2233.61 62
2233.72 68
2233.83 74
2233.94 79
2234.05 82
2234.15 82
2234.26 81
2234.37 78
2234.48 74
2234.59 71
2234.70 68
2234.80 67
2234.91 67
2235.02 67
2235.13 66
2235.24 65
2235.35 63
2235.45 60
2235.56 57
2235.67 56
2235.78 56
2235.89 56
2236.00 57
2236.10 57
2236.21 56
2236.32 54
2236.43 51
2236.54 50
2236.65 52
2236.76 57
2236.86 66
2236.97 77
2237.08 89
2237.19 100
2237.30 110
2237.41 115
2237.51 116
2237.62 114
2237.73 108
2237.84 100
2237.95 90
2238.06 79
2238.17 70
2238.27 61
2238.38 55
2238.49 49
2238.60 46
2238.71 43
2238.82 42
2238.92 41
2239.03 40
2239.14 42
2239.25 45
2239.36 51
2239.47 59
2239.58 68
2239.68 79
2239.79 88
2239.90 95
2240.01 98
2240.12 99
2240.23 96
2240.34 91
2240.44 84
2240.55 77
2240.66 68
2240.77 59
2240.88 49
2240.99 39
2241.09 31
2241.20 26
2241.31 25
2241.42 28
2241.53 35
2241.64 46
2241.75 58
2241.85 70
2241.96 80
2242.07 87
2242.18 91
2242.29 93
2242.40 94
2242.51 94
2242.61 95
2242.72 97
2242.83 100
2242.94 103
2243.05 106
2243.16 109
2243.27 111
2243.37 113
2243.48 114
2243.59 116
2243.70 117
2243.81 116
2243.92 114
2244.03 111
2244.14 105
2244.24 98
2244.35 90
2244.46 81
2244.57 72
2244.68 64
2244.79 57
2244.90 53
2245.00 51
2245.11 53
2245.22 59
2245.33 68
2245.44 81
2245.55 94
2245.66 107
2245.76 118
2245.87 125
2245.98 128
2246.09 127
2246.20 121
2246.31 114
2246.42 106
2246.53 98
2246.63 92
2246.74 86
2246.85 81
2246.96 77
2247.07 72
2247.18 67
2247.29 61
2247.39 56
2247.50 52
2247.61 49
2247.72 47
2247.83 48
2247.94 50
2248.05 54
2248.16 58
2248.26 64
2248.37 71
2248.48 78
2248.59 86
2248.70 94
2248.81 102
2248.92 109
2249.03 115
2249.13 119
2249.24 121
2249.35 121
2249.46 119
2249.57 117
2249.68 113
2249.79 110
2249.90 106
2250.00 104
2250.11 102
2250.22 100
2250.33 99
2250.44 97
2250.55 94
2250.66 92
2250.77 89
2250.87 87
2250.98 85
2251.09 84
2251.20 84
2251.31 84
2251.42 83
2251.53 83
2251.64 82
2251.74 82
2251.85 81
2251.96 79
2252.07 74
2252.18 67
2252.29 57
2252.40 44
2252.51 31
2252.62 19
2252.72 9
2252.83 5
2252.94 5
2253.05 10
2253.16 19
2253.27 29
2253.38 40
2253.49 49
2253.59 57
2253.70 62
2253.81 65
2253.92 67
2254.03 66
2254.14 64
2254.25 59
2254.36 53
2254.47 45
2254.57 36
2254.68 25
2254.79 14
2254.90 3
2255.01 0
2255.12 0
2255.23 0
2255.34 0
2255.45 0
2255.55 0
2255.66 0
2255.77 0
2255.88 5
2255.99 15
2256.10 25
2256.21 36
2256.32 45
2256.43 54
2256.53 61
2256.64 65
2256.75 66
2256.86 65
2256.97 62
2257.08 59
2257.19 55
2257.30 54
2257.41 54
2257.51 57
2257.62 61
2257.73 66
2257.84 71
2257.95 76
2258.06 79
2258.17 81
2258.28 82
2258.39 82
2258.50 82
2258.60 82
2258.71 83
2258.82 83
2258.93 82
2259.04 79
2259.15 75
2259.26 70
2259.37 65
2259.48 61
2259.59 60
2259.69 62
2259.80 68
2259.91 76
2260.02 84
2260.13 93
2260.24 101
2260.35 107
2260.46 112
2260.57 115
2260.68 118
2260.78 120
2260.89 119
2261.00 116
2261.11 111
2261.22 102
2261.33 91
2261.44 80
2261.55 69
2261.66 59
2261.77 53
2261.87 50
2261.98 50
2262.09 52
2262.20 55
2262.31 57
2262.42 58
2262.53 58
2262.64 56
2262.75 52
2262.86 48
2262.97 45
2263.07 42
2263.18 42
2263.29 43
2263.40 46
2263.51 51
2263.62 58
2263.73 64
2263.84 70
2263.95 74
2264.06 76
2264.17 76
2264.27 74
2264.38 72
2264.49 72
2264.60 73
2264.71 77
2264.82 83
2264.93 90
2265.04 97
2265.15 101
2265.26 103
2265.37 101
2265.47 96
2265.58 90
2265.69 83
2265.80 76
2265.91 72
2266.02 69
2266.13 68
2266.24 68
2266.35 69
2266.46 70
2266.57 71
2266.68 73
2266.78 76
2266.89 79
2267.00 85
2267.11 92
2267.22 100
2267.33 110
2267.44 120
2267.55 130
2267.66 138
2267.77 143
2267.88 145
2267.99 144
2268.09 139
2268.20 132
2268.31 124
2268.42 117
2268.53 112
2268.64 109
2268.75 110
2268.86 114
2268.97 119
2269.08 125
2269.19 131
2269.30 134
2269.41 136
2269.51 134
2269.62 131
2269.73 127
2269.84 122
2269.95 118
2270.06 114
2270.17 112
2270.28 110
2270.39 109
2270.50 107
2270.61 105
2270.72 101
2270.83 95
2270.93 89
2271.04 82
2271.15 75
2271.26 68
2271.37 63
2271.48 58
2271.59 55
2271.70 53
2271.81 50
2271.92 46
2272.03 41
2272.14 35
2272.25 29
2272.36 24
2272.46 22
2272.57 23
2272.68 29
2272.79 38
2272.90 48
2273.01 58
2273.12 66
2273.23 73
2273.34 77
2273.45 81
2273.56 85
2273.67 92
2273.78 100
2273.89 109
2274.00 117
2274.10 123
2274.21 125
2274.32 123
2274.43 116
2274.54 106
2274.65 95
2274.76 82
2274.87 71
2274.98 62
2275.09 56
2275.20 53
2275.31 54
2275.42 57
2275.53 63
2275.64 69
2275.74 75
2275.85 80
2275.96 83
2276.07 83
2276.18 79
2276.29 74
2276.40 66
2276.51 58
2276.62 49
2276.73 42
2276.84 37
2276.95 34
2277.06 33
2277.17 35
2277.28 38
2277.39 42
2277.50 47
2277.60 52
2277.71 57
2277.82 61
2277.93 63
2278.04 64
2278.15 63
2278.26 60
2278.37 57
2278.48 53
2278.59 49
2278.70 46
2278.81 43
2278.92 41
2279.03 37
2279.14 33
2279.25 28
2279.36 23
2279.47 18
2279.57 14
2279.68 13
2279.79 15
2279.90 20
2280.01 26
2280.12 34
2280.23 40
2280.34 45
2280.45 48
2280.56 49
2280.67 48
2280.78 48
2280.89 48
2281.00 49
2281.11 51
2281.22 54
2281.33 58
2281.44 61
2281.55 64
2281.66 66
2281.76 66
2281.87 67
2281.98 66
2282.09 65
2282.20 64
2282.31 63
2282.42 62
2282.53 62
2282.64 63
2282.75 66
2282.86 70
2282.97 74
2283.08 79
2283.19 84
2283.30 90
2283.41 96
2283.52 102
2283.63 107
2283.74 111
2283.85 114
2283.96 115
2284.07 116
2284.17 117
2284.28 119
2284.39 121
2284.50 123
2284.61 125
2284.72 125
2284.83 125
2284.94 124
2285.05 122
2285.16 120
2285.27 119
2285.38 119
2285.49 119
2285.60 118
2285.71 117
2285.82 114
2285.93 110
2286.04 105
2286.15 101
2286.26 97
2286.37 94
2286.48 91
2286.59 90
2286.70 89
2286.81 89
2286.92 90
2287.02 94
2287.13 98
2287.24 104
2287.35 109
2287.46 112
2287.57 112
2287.68 108
2287.79 100
2287.90 89
2288.01 76
2288.12 63
2288.23 50
2288.34 38
2288.45 28
2288.56 21
2288.67 16
2288.78 13
2288.89 13
2289.00 14
2289.11 16
2289.22 19
2289.33 23
2289.44 27
2289.55 31
2289.66 35
2289.77 40
2289.88 46
2289.99 51
2290.10 56
2290.21 59
2290.32 60
2290.43 59
2290.54 56
2290.64 52
2290.75 48
2290.86 44
2290.97 40
2291.08 37
2291.19 35
2291.30 33
2291.41 32
2291.52 32
2291.63 32
2291.74 33
2291.85 35
2291.96 36
2292.07 37
2292.18 37
2292.29 36
2292.40 35
2292.51 34
2292.62 35
2292.73 37
2292.84 39
2292.95 42
2293.06 44
2293.17 43
2293.28 41
2293.39 37
2293.50 34
2293.61 31
2293.72 30
2293.83 31
2293.94 34
2294.05 38
2294.16 41
2294.27 42
2294.38 43
2294.49 42
2294.60 40
2294.71 38
2294.82 38
2294.93 37
2295.04 38
2295.15 38
2295.26 38
2295.37 38
2295.48 37
2295.59 38
2295.70 40
2295.81 44
2295.92 51
2296.03 59
2296.13 68
2296.24 77
2296.35 84
2296.46 89
2296.57 90
2296.68 88
2296.79 83
2296.90 77
2297.01 71
2297.12 67
2297.23 66
2297.34 69
2297.45 74
2297.56 80
2297.67 87
2297.78 94
2297.89 99
2298.00 102
2298.11 104
2298.22 105
2298.33 104
2298.44 103
2298.55 101
2298.66 97
2298.77 92
2298.88 85
2298.99 78
2299.10 72
2299.21 68
2299.32 66
2299.43 69
2299.54 74
2299.65 80
2299.76 85
2299.87 88
2299.98 87
2300.09 83
2300.20 76
2300.31 68
2300.42 59
2300.53 51
2300.64 43
2300.75 35
2300.86 28
2300.97 21
2301.08 15
2301.19 9
2301.30 5
2301.41 4
2301.52 4
2301.63 5
2301.74 7
2301.85 9
2301.96 10
2302.07 9
2302.18 6
2302.29 1
2302.40 0
2302.51 0
2302.62 0
2302.73 0
2302.84 0
2302.95 0
2303.06 0
2303.17 2
2303.28 5
2303.39 7
2303.50 8
2303.61 10
2303.72 13
2303.83 18
2303.94 24
2304.05 30
2304.16 36
2304.27 40
2304.38 41
2304.49 40
2304.60 39
2304.71 38
2304.82 39
2304.93 43
2305.04 50
2305.15 59
2305.26 68
2305.37 76
2305.48 84
2305.59 92
2305.70 100
2305.81 111
2305.92 124
2306.03 138
2306.14 151
2306.25 162
2306.36 168
2306.47 169
2306.58 163
2306.69 154
2306.80 144
2306.91 133
2307.02 124
2307.14 116
2307.25 109
2307.36 103
2307.47 95
2307.58 87
2307.69 78
2307.80 70
2307.91 64
2308.02 60
2308.13 59
2308.24 61
2308.35 64
2308.46 68
2308.57 73
2308.68 78
2308.79 82
2308.90 85
2309.01 87
2309.12 87
2309.23 84
2309.34 80
2309.45 73
2309.56 66
2309.67 59
2309.78 52
2309.89 48
2310.00 47
2310.11 48
2310.22 53
2310.33 60
2310.44 69
2310.55 80
2310.66 90
2310.77 99
2310.88 106
2310.99 111
2311.10 112
2311.21 112
2311.32 110
2311.43 107
2311.54 103
2311.65 100
2311.76 96
2311.87 93
2311.98 91
2312.09 88
2312.20 87
2312.31 86
2312.42 86
2312.53 88
2312.64 92
2312.76 96
2312.87 101
2312.98 105
2313.09 108
2313.20 109
2313.31 109
2313.42 105
2313.53 100
2313.64 92
2313.75 82
2313.86 71
2313.97 60
2314.08 51
2314.19 45
2314.30 41
2314.41 40
2314.52 42
2314.63 46
2314.74 51
2314.85 55
2314.96 59
2315.07 62
2315.18 63
2315.29 62
2315.40 60
2315.51 56
2315.62 51
2315.73 45
2315.84 38
2315.95 30
2316.06 22
2316.17 15
2316.29 9
2316.40 3
2316.51 0
2316.62 0
2316.73 0
2316.84 2
2316.95 5
2317.06 9
2317.17 13
2317.28 18
2317.39 24
2317.50 31
2317.61 40
2317.72 50
2317.83 62
2317.94 74
2318.05 85
2318.16 95
2318.27 103
2318.38 109
2318.49 114
2318.60 119
2318.71 122
2318.82 124
2318.93 126
2319.04 126
2319.16 126
2319.27 126
2319.38 125
2319.49 125
2319.60 124
2319.71 123
2319.82 120
2319.93 117
2320.04 113
2320.15 108
2320.26 103
2320.37 98
2320.48 92
2320.59 87
2320.70 81
2320.81 75
2320.92 69
2321.03 65
2321.14 64
2321.25 66
2321.36 71
2321.47 79
2321.59 88
2321.70 97
2321.81 104
2321.92 110
2322.03 113
2322.14 114
2322.25 113
2322.36 110
2322.47 107
2322.58 104
2322.69 103
2322.80 103
2322.91 104
2323.02 107
2323.13 111
2323.24 115
2323.35 118
2323.46 119
2323.57 119
2323.68 117
2323.80 112
2323.91 107
2324.02 100
2324.13 92
2324.24 83
2324.35 74
2324.46 65
2324.57 58
2324.68 51
2324.79 45
2324.90 40
2325.01 35
2325.12 29
2325.23 22
2325.34 14
2325.45 5
2325.56 0
2325.67 0
2325.79 0
2325.90 0
2326.01 0
2326.12 0
2326.23 0
2326.34 1
2326.45 4
2326.56 6
2326.67 8
2326.78 10
2326.89 11
2327.00 12
2327.11 13
2327.22 14
2327.33 16
2327.44 16
2327.55 17
2327.67 16
2327.78 16
2327.89 15
2328.00 15
2328.11 17
2328.22 20
2328.33 26
2328.44 34
2328.55 42
2328.66 49
2328.77 53
2328.88 53
2328.99 50
2329.10 44
2329.21 35
2329.32 26
2329.44 18
2329.55 12
2329.66 6
2329.77 3
2329.88 0
2329.99 0
2330.10 0
2330.21 0
2330.32 0
2330.43 0
2330.54 1
2330.65 5
2330.76 9
2330.87 15
2330.99 22
2331.10 30
2331.21 38
2331.32 45
2331.43 51
2331.54 56
2331.65 61
2331.76 64
2331.87 69
2331.98 73
2332.09 79
2332.20 86
2332.31 93
2332.42 99
2332.54 105
2332.65 108
2332.76 110
2332.87 109
2332.98 106
2333.09 103
2333.20 98
2333.31 94
2333.42 90
2333.53 88
2333.64 88
2333.75 89
2333.86 91
2333.97 93
2334.09 94
2334.20 93
2334.31 89
2334.42 84
2334.53 78
2334.64 72
2334.75 67
2334.86 63
2334.97 62
2335.08 62
2335.19 63
2335.30 65
2335.42 67
2335.53 69
2335.64 72
2335.75 75
2335.86 77
2335.97 79
2336.08 79
2336.19 79
2336.30 78
2336.41 76
2336.52 76
2336.63 78
2336.75 81
2336.86 87
2336.97 93
2337.08 99
2337.19 104
2337.30 108
2337.41 111
2337.52 113
2337.63 114
2337.74 115
2337.85 117
2337.96 118
2338.08 117
2338.19 116
2338.30 114
2338.41 111
2338.52 106
2338.63 101
2338.74 96
2338.85 92
2338.96 90
2339.07 89
2339.18 88
2339.30 89
2339.41 89
2339.52 90
2339.63 90
2339.74 91
2339.85 92
2339.96 95
2340.07 99
2340.18 103
2340.29 105
2340.40 105
2340.52 102
2340.63 96
2340.74 88
2340.85 80
2340.96 73
2341.07 68
2341.18 67
2341.29 68
2341.40 72
2341.51 76
2341.62 80
2341.74 84
2341.85 88
2341.96 91
2342.07 95
2342.18 99
2342.29 103
2342.40 106
2342.51 107
2342.62 106
2342.73 102
2342.85 95
2342.96 87
2343.07 78
2343.18 70
2343.29 64
2343.40 59
2343.51 58
2343.62 60
2343.73 64
2343.84 68
2343.96 71
2344.07 72
2344.18 70
2344.29 63
2344.40 53
2344.51 41
2344.62 27
2344.73 14
2344.84 3
2344.95 0
2345.07 0
2345.18 0
2345.29 0
2345.40 0
2345.51 7
2345.62 17
2345.73 26
2345.84 35
2345.95 41
2346.06 46
2346.18 49
2346.29 51
2346.40 51
2346.51 49
2346.62 45
2346.73 40
2346.84 33
2346.95 24
2347.06 14
2347.18 5
2347.29 0
2347.40 0
2347.51 0
2347.62 0
2347.73 0
2347.84 0
2347.95 8
2348.06 19
2348.18 31
2348.29 41
2348.40 49
2348.51 52
2348.62 52
2348.73 48
2348.84 42
2348.95 35
2349.06 29
2349.18 25
2349.29 22
2349.40 21
2349.51 20
2349.62 20
2349.73 19
2349.84 19
2349.95 18
2350.06 18
2350.18 20
2350.29 22
2350.40 26
2350.51 30
2350.62 36
2350.73 41
2350.84 47
2350.95 53
2351.07 57
2351.18 62
2351.29 65
2351.40 66
2351.51 66
2351.62 64
2351.73 60
2351.84 55
2351.95 50
2352.07 45
2352.18 42
2352.29 41
2352.40 43
2352.51 48
2352.62 54
2352.73 61
2352.84 69
2352.96 75
2353.07 81
2353.18 84
2353.29 86
2353.40 87
2353.51 86
2353.62 85
2353.73 84
2353.85 85
2353.96 87
2354.07 91
2354.18 95
2354.29 100
2354.40 104
2354.51 107
2354.62 108
2354.74 107
2354.85 105
2354.96 102
2355.07 101
2355.18 101
2355.29 103
2355.40 108
2355.51 115
2355.63 123
2355.74 130
2355.85 135
2355.96 138
2356.07 139
2356.18 138
2356.29 136
2356.40 134
2356.52 132
2356.63 132
2356.74 131
2356.85 130
2356.96 129
2357.07 126
2357.18 121
2357.30 114
2357.41 104
2357.52 93
2357.63 81
2357.74 68
2357.85 55
2357.96 43
2358.07 33
2358.19 25
2358.30 21
2358.41 20
2358.52 21
2358.63 25
2358.74 32
2358.85 40
2358.97 49
2359.08 57
2359.19 65
2359.30 71
2359.41 74
2359.52 74
2359.63 71
2359.74 66
2359.86 61
2359.97 55
2360.08 51
2360.19 49
2360.30 48
2360.41 49
2360.52 50
2360.64 50
2360.75 50
2360.86 47
2360.97 43
2361.08 37
2361.19 30
2361.30 21
2361.42 12
2361.53 2
2361.64 0
2361.75 0
2361.86 0
2361.97 0
2362.08 0
2362.20 0
2362.31 0
2362.42 1
2362.53 8
2362.64 15
2362.75 19
2362.86 21
2362.98 21
2363.09 19
2363.20 14
2363.31 8
2363.42 1
2363.53 0
2363.64 0
2363.76 0
2363.87 0
2363.98 0
2364.09 0
2364.20 3
2364.31 13
2364.43 21
2364.54 29
2364.65 34
2364.76 38
2364.87 43
2364.98 48
2365.09 55
2365.21 65
2365.32 77
2365.43 89
2365.54 100
2365.65 109
2365.76 113
2365.87 112
2365.99 108
2366.10 101
2366.21 93
2366.32 85
2366.43 80
2366.54 76
2366.66 72
2366.77 69
2366.88 66
2366.99 62
2367.10 58
2367.21 56
2367.33 57
2367.44 61
2367.55 69
2367.66 77
2367.77 86
2367.88 92
2367.99 95
2368.11 95
2368.22 93
2368.33 89
2368.44 84
2368.55 80
2368.66 77
2368.78 75
2368.89 72
2369.00 69
2369.11 65
2369.22 60
2369.33 55
2369.45 49
2369.56 45
2369.67 43
2369.78 42
2369.89 44
2370.00 46
2370.11 50
2370.23 54
2370.34 58
2370.45 63
2370.56 69
2370.67 76
2370.78 85
2370.90 96
2371.01 107
2371.12 117
2371.23 125
2371.34 130
2371.45 133
2371.57 133
2371.68 131
2371.79 127
2371.90 124
2372.01 122
2372.12 121
2372.24 122
2372.35 125
2372.46 130
2372.57 134
2372.68 137
2372.79 137
2372.91 135
2373.02 129
2373.13 122
2373.24 114
2373.35 107
2373.46 103
2373.58 102
2373.69 104
2373.80 106
2373.91 108
2374.02 109
2374.14 107
2374.25 103
2374.36 98
2374.47 93
2374.58 88
2374.69 86
2374.81 85
2374.92 86
2375.03 89
2375.14 93
2375.25 97
2375.36 100
2375.48 104
2375.59 107
2375.70 108
2375.81 109
2375.92 107
2376.03 102
2376.15 96
2376.26 88
2376.37 78
2376.48 69
2376.59 60
2376.71 53
2376.82 47
2376.93 43
2377.04 41
2377.15 41
2377.26 43
2377.38 46
2377.49 49
2377.60 52
2377.71 53
2377.82 52
2377.94 48
2378.05 42
2378.16 34
2378.27 26
2378.38 18
2378.49 13
2378.61 9
2378.72 8
2378.83 9
2378.94 12
2379.05 16
2379.17 20
2379.28 26
2379.39 32
2379.50 37
2379.61 42
2379.72 46
2379.84 48
2379.95 48
2380.06 45
2380.17 42
2380.28 37
2380.40 33
2380.51 31
2380.62 32
2380.73 36
2380.84 43
2380.96 52
2381.07 61
2381.18 69
2381.29 75
2381.40 80
2381.51 81
2381.63 81
2381.74 80
2381.85 77
2381.96 73
2382.07 68
2382.19 62
2382.30 57
2382.41 52
2382.52 49
2382.63 48
2382.75 49
2382.86 51
2382.97 54
2383.08 56
2383.19 56
2383.31 56
2383.42 55
2383.53 54
2383.64 52
2383.75 51
2383.86 51
2383.98 52
2384.09 55
2384.20 58
2384.31 63
2384.42 68
2384.54 72
2384.65 75
2384.76 76
2384.87 75
2384.98 74
2385.10 72
2385.21 71
2385.32 73
2385.43 77
2385.54 82
2385.66 88
2385.77 92
2385.88 94
2385.99 93
2386.10 90
2386.22 84
2386.33 78
2386.44 70
2386.55 63
2386.66 56
2386.78 50
2386.89 44
2387.00 38
2387.11 30
2387.22 22
2387.34 12
2387.45 1
2387.56 0
2387.67 0
2387.78 0
2387.90 0
2388.01 0
2388.12 0
2388.23 0
2388.35 0
2388.46 14
2388.57 29
2388.68 44
2388.79 57
2388.91 68
2389.02 78
2389.13 86
2389.24 93
2389.35 99
2389.47 103
2389.58 106
2389.69 107
2389.80 106
2389.91 104
2390.03 101
2390.14 98
2390.25 95
2390.36 92
2390.47 87
2390.59 82
2390.70 76
2390.81 68
2390.92 60
2391.04 53
2391.15 47
2391.26 43
2391.37 41
2391.48 42
2391.60 44
2391.71 48
2391.82 53
2391.93 61
2392.04 70
2392.16 80
2392.27 93
2392.38 107
2392.49 120
2392.61 132
2392.72 140
2392.83 144
2392.94 143
2393.05 138
2393.17 130
2393.28 121
2393.39 111
2393.50 102
2393.61 94
2393.73 86
2393.84 80
2393.95 73
2394.06 67
2394.18 61
2394.29 57
2394.40 54
2394.51 55
2394.62 59
2394.74 66
2394.85 75
2394.96 83
2395.07 91
2395.19 96
2395.30 97
2395.41 97
2395.52 94
2395.63 92
2395.75 89
2395.86 88
2395.97 88
2396.08 89
2396.20 90
2396.31 90
2396.42 89
2396.53 87
2396.64 85
2396.76 81
2396.87 78
2396.98 75
2397.09 74
2397.21 73
2397.32 75
2397.43 78
2397.54 82
2397.65 87
2397.77 90
2397.88 93
2397.99 95
2398.10 95
2398.22 95
2398.33 96
2398.44 97
2398.55 101
2398.67 108
2398.78 115
2398.89 123
2399.00 131
2399.11 137
2399.23 141
2399.34 143
2399.45 142
2399.56 140
2399.68 136
2399.79 133
2399.90 128
2400.01 123
2400.13 118
2400.24 112
2400.35 105
2400.46 99
2400.57 94
2400.69 90
2400.80 89
2400.91 89
2401.02 89
2401.14 88
2401.25 84
2401.36 76
2401.47 65
2401.59 51
2401.70 36
2401.81 22
2401.92 11
2402.04 5
2402.15 5
2402.26 11
2402.37 23
2402.49 38
2402.60 56
2402.71 72
2402.82 87
2402.93 99
2403.05 106
2403.16 111
2403.27 113
2403.38 115
2403.50 117
2403.61 118
2403.72 120
2403.83 120
2403.95 120
2404.06 118
2404.17 116
2404.28 115
2404.40 114
2404.51 115
2404.62 117
2404.73 118
2404.85 119
2404.96 117
2405.07 111
2405.18 103
2405.30 90
2405.41 76
2405.52 61
2405.63 46
2405.75 34
2405.86 25
2405.97 20
2406.08 19
2406.20 22
2406.31 29
2406.42 37
2406.53 45
2406.65 51
2406.76 54
2406.87 54
2406.98 51
2407.10 46
2407.21 39
2407.32 33
2407.43 28
2407.55 23
2407.66 20
2407.77 18
2407.88 18
2408.00 18
2408.11 20
2408.22 24
2408.33 28
2408.45 32
2408.56 36
2408.67 38
2408.78 38
2408.90 35
2409.01 31
2409.12 27
2409.23 23
2409.35 21
2409.46 21
2409.57 23
2409.68 27
2409.80 32
2409.91 37
2410.02 42
2410.13 47
2410.25 52
2410.36 57
2410.47 61
2410.58 64
2410.70 66
2410.81 68
2410.92 69
2411.03 69
2411.15 70
2411.26 70
2411.37 70
2411.48 69
2411.60 66
2411.71 62
2411.82 57
2411.93 50
2412.05 43
2412.16 38
2412.27 35
2412.39 35
2412.50 38
2412.61 42
2412.72 48
2412.84 52
2412.95 54
2413.06 52
2413.17 47
2413.29 39
2413.40 30
2413.51 22
2413.62 17
2413.74 14
2413.85 15
2413.96 18
2414.07 22
2414.19 26
2414.30 29
2414.41 30
2414.53 30
2414.64 29
2414.75 28
2414.86 27
2414.98 25
2415.09 22
2415.20 18
2415.31 15
2415.43 13
2415.54 14
2415.65 19
2415.77 26
2415.88 34
2415.99 43
2416.10 49
2416.22 52
2416.33 52
2416.44 48
2416.55 43
2416.67 37
2416.78 32
2416.89 29
2417.00 27
2417.12 28
2417.23 29
2417.34 33
2417.46 37
2417.57 44
2417.68 52
2417.79 62
2417.91 72
2418.02 81
2418.13 90
2418.25 96
2418.36 99
2418.47 100
2418.58 99
2418.70 97
2418.81 95
2418.92 95
2419.03 96
2419.15 97
2419.26 99
2419.37 98
2419.49 94
2419.60 86
2419.71 75
2419.82 62
2419.94 51
2420.05 43
2420.16 39
2420.28 42
2420.39 48
2420.50 57
2420.61 66
2420.73 71
2420.84 74
2420.95 72
2421.06 67
2421.18 60
2421.29 54
2421.40 49
2421.52 47
2421.63 46
2421.74 46
2421.85 48
2421.97 50
2422.08 52
2422.19 55
2422.31 58
2422.42 61
2422.53 66
2422.64 70
2422.76 75
2422.87 78
2422.98 81
2423.10 81
2423.21 80
2423.32 78
2423.43 75
2423.55 73
2423.66 71
2423.77 70
2423.89 69
2424.00 67
2424.11 65
2424.22 61
2424.34 57
2424.45 54
2424.56 52
2424.68 51
2424.79 52
2424.90 56
2425.02 61
2425.13 67
2425.24 74
2425.35 82
2425.47 91
2425.58 100
2425.69 109
2425.81 116
2425.92 122
2426.03 124
2426.14 123
2426.26 118
2426.37 110
2426.48 98
2426.60 86
2426.71 73
2426.82 62
2426.94 52
2427.05 46
2427.16 41
2427.27 38
2427.39 35
2427.50 32
2427.61 28
2427.73 25
2427.84 22
2427.95 20
2428.06 20
2428.18 22
2428.29 24
2428.40 26
2428.52 26
2428.63 23
2428.74 19
2428.86 15
2428.97 12
2429.08 11
2429.19 15
2429.31 23
2429.42 34
2429.53 46
2429.65 58
2429.76 68
2429.87 76
2429.99 81
2430.10 85
2430.21 87
2430.33 90
2430.44 92
2430.55 94
2430.66 95
2430.78 95
2430.89 93
2431.00 89
2431.12 85
2431.23 80
2431.34 78
2431.46 77
2431.57 78
2431.68 81
2431.79 83
2431.91 83
2432.02 80
2432.13 71
2432.25 58
2432.36 42
2432.47 25
2432.59 9
2432.70 0
2432.81 0
2432.93 0
2433.04 0
2433.15 0
2433.26 0
2433.38 0
2433.49 0
2433.60 0
2433.72 3
2433.83 10
2433.94 19
2434.06 27
2434.17 33
2434.28 39
2434.40 42
2434.51 44
2434.62 46
2434.74 48
2434.85 52
2434.96 57
2435.07 63
2435.19 68
2435.30 72
2435.41 74
2435.53 74
2435.64 72
2435.75 69
2435.87 67
2435.98 66
2436.09 66
2436.21 68
2436.32 73
2436.43 78
2436.55 84
2436.66 90
2436.77 95
2436.89 97
2437.00 98
2437.11 98
2437.23 98
2437.34 98
2437.45 100
2437.56 104
2437.68 108
2437.79 112
2437.90 115
2438.02 117
2438.13 117
2438.24 117
2438.36 117
2438.47 118
2438.58 119
2438.70 121
2438.81 123
2438.92 125
2439.04 126
2439.15 125
2439.26 124
2439.38 122
2439.49 120
2439.60 118
2439.72 117
2439.83 115
2439.94 112
2440.06 107
2440.17 101
2440.28 93
2440.40 84
2440.51 74
2440.62 66
2440.74 60
2440.85 56
2440.96 55
2441.08 56
2441.19 58
2441.30 58
2441.42 57
2441.53 53
2441.64 46
2441.76 39
2441.87 32
2441.98 27
2442.10 25
2442.21 27
2442.32 33
2442.44 43
2442.55 55
2442.66 68
2442.78 81
2442.89 92
2443.00 101
2443.12 108
2443.23 111
2443.34 111
2443.46 109
2443.57 104
2443.68 98
2443.80 91
2443.91 84
2444.02 77
2444.14 72
2444.25 68
2444.36 65
2444.48 64
2444.59 64
2444.70 65
2444.82 68
2444.93 72
2445.04 77
2445.16 82
2445.27 88
2445.38 93
2445.50 98
2445.61 102
2445.72 105
2445.84 107
2445.95 107
2446.06 107
2446.18 104
2446.29 100
2446.40 94
2446.52 86
2446.63 78
2446.74 70
2446.86 62
2446.97 56
2447.08 53
2447.20 52
2447.31 53
2447.42 56
2447.54 60
2447.65 63
2447.76 66
2447.88 66
2447.99 65
2448.10 63
2448.22 59
2448.33 56
2448.44 52
2448.56 49
2448.67 47
2448.79 47
2448.90 50
2449.01 54
2449.13 59
2449.24 65
2449.35 71
2449.47 76
2449.58 79
2449.69 80
2449.81 80
2449.92 79
2450.03 78
2450.15 77
2450.26 77
2450.37 76
2450.49 75
2450.60 74
2450.71 74
2450.83 74
2450.94 76
2451.06 79
2451.17 83
2451.28 87
2451.40 90
2451.51 92
2451.62 91
2451.74 90
2451.85 87
2451.96 84
2452.08 80
2452.19 75
2452.30 68
2452.42 61
2452.53 52
2452.64 42
2452.76 33
2452.87 25
2452.99 19
2453.10 16
2453.21 18
2453.33 25
2453.44 36
2453.55 51
2453.67 69
2453.78 87
2453.89 102
2454.01 114
2454.12 120
2454.23 119
2454.35 114
2454.46 106
2454.58 96
2454.69 86
2454.80 78
2454.92 72
2455.03 68
2455.14 64
2455.26 60
2455.37 57
2455.48 53
2455.60 51
2455.71 50
2455.83 50
2455.94 52
2456.05 53
2456.17 54
2456.28 54
2456.39 53
2456.51 52
2456.62 52
2456.73 55
2456.85 60
2456.96 67
2457.08 76
2457.19 86
2457.30 95
2457.42 103
2457.53 108
2457.64 112
2457.76 114
2457.87 115
2457.98 115
2458.10 113
2458.21 110
2458.33 106
2458.44 101
2458.55 96
2458.67 91
2458.78 89
2458.89 89
2459.01 92
2459.12 97
2459.24 103
2459.35 110
2459.46 117
2459.58 123
2459.69 127
2459.80 129
2459.92 131
2460.03 130
2460.14 128
2460.26 124
2460.37 118
2460.49 110
2460.60 102
2460.71 94
2460.83 87
2460.94 82
2461.05 81
2461.17 82
2461.28 85
2461.40 88
2461.51 90
2461.62 89
2461.74 87
2461.85 82
2461.97 75
2462.08 68
2462.19 61
2462.31 56
2462.42 53
2462.53 52
2462.65 53
2462.76 55
2462.88 58
2462.99 61
2463.10 63
2463.22 64
2463.33 64
2463.44 64
2463.56 64
2463.67 64
2463.79 66
2463.90 69
2464.01 71
2464.13 74
2464.24 75
2464.35 75
2464.47 74
2464.58 72
2464.70 70
2464.81 69
2464.92 69
2465.04 69
2465.15 69
2465.27 68
2465.38 66
2465.49 61
2465.61 54
2465.72 47
2465.83 41
2465.95 37
2466.06 34
2466.18 33
2466.29 33
2466.40 35
2466.52 38
2466.63 42
2466.75 47
2466.86 53
2466.97 60
2467.09 66
2467.20 71
2467.32 73
2467.43 74
2467.54 73
2467.66 72
2467.77 72
2467.88 75
2468.00 82
2468.11 94
2468.23 109
2468.34 126
2468.45 143
2468.57 160
2468.68 173
2468.80 182
2468.91 187
2469.02 186
2469.14 181
2469.25 173
2469.37 163
2469.48 152
2469.59 142
2469.71 134
2469.82 128
2469.94 123
2470.05 119
2470.16 116
2470.28 112
2470.39 108
2470.51 102
2470.62 96
2470.73 89
2470.85 81
2470.96 71
2471.08 62
2471.19 51
2471.30 42
2471.42 35
2471.53 29
2471.65 26
2471.76 26
2471.87 27
2471.99 30
2472.10 34
2472.22 39
2472.33 43
2472.44 47
2472.56 50
2472.67 51
2472.79 49
2472.90 44
2473.01 36
2473.13 28
2473.24 19
2473.36 11
2473.47 6
2473.58 5
2473.70 8
2473.81 14
2473.93 24
2474.04 36
2474.15 51
2474.27 66
2474.38 80
2474.50 93
2474.61 102
2474.72 109
2474.84 113
2474.95 115
2475.07 115
2475.18 116
2475.29 116
2475.41 116
2475.52 115
2475.64 113
2475.75 110
2475.86 105
2475.98 100
2476.09 94
2476.21 89
2476.32 85
2476.44 82
2476.55 78
2476.66 74
2476.78 69
2476.89 62
2477.01 53
2477.12 43
2477.23 31
2477.35 21
2477.46 12
2477.58 4
2477.69 0
2477.80 0
2477.92 0
2478.03 0
2478.15 0
2478.26 0
2478.38 0
2478.49 0
2478.60 1
2478.72 2
2478.83 2
2478.95 2
2479.06 3
2479.17 4
2479.29 7
2479.40 11
2479.52 18
2479.63 25
2479.75 34
2479.86 42
2479.97 48
2480.09 52
2480.20 54
2480.32 52
2480.43 49
2480.54 44
2480.66 38
2480.77 33
2480.89 27
2481.00 22
2481.12 17
2481.23 12
2481.34 8
2481.46 4
2481.57 0
2481.69 0
2481.80 0
2481.92 0
2482.03 0
2482.14 0
2482.26 0
2482.37 11
2482.49 28
2482.60 49
2482.72 72
2482.83 94
2482.94 114
2483.06 130
2483.17 140
2483.29 143
2483.40 141
2483.51 135
2483.63 125
2483.74 115
2483.86 107
2483.97 100
2484.09 96
2484.20 95
2484.31 94
2484.43 94
2484.54 93
2484.66 91
2484.77 88
2484.89 87
2485.00 86
2485.11 88
2485.23 90
2485.34 91
2485.46 91
2485.57 88
2485.69 82
2485.80 74
2485.92 65
2486.03 56
2486.14 48
2486.26 44
2486.37 42
2486.49 43
2486.60 45
2486.72 49
2486.83 51
2486.94 53
2487.06 54
2487.17 53
2487.29 50
2487.40 47
2487.52 44
2487.63 41
2487.74 39
2487.86 39
2487.97 40
2488.09 43
2488.20 47
2488.32 51
2488.43 56
2488.55 60
2488.66 64
2488.77 67
2488.89 69
2489.00 69
2489.12 66
2489.23 61
2489.35 54
2489.46 45
2489.57 36
2489.69 30
2489.80 27
2489.92 29
2490.03 36
2490.15 47
2490.26 62
2490.38 78
2490.49 92
2490.60 104
2490.72 111
2490.83 115
2490.95 116
2491.06 115
2491.18 112
2491.29 109
2491.41 106
2491.52 101
2491.63 96
2491.75 88
2491.86 80
2491.98 70
2492.09 60
2492.21 50
2492.32 41
2492.44 33
2492.55 27
2492.66 20
2492.78 14
2492.89 8
2493.01 2
2493.12 0
2493.24 0
2493.35 0
2493.47 0
2493.58 0
2493.70 0
2493.81 0
2493.92 0
2494.04 3
2494.15 10
2494.27 17
2494.38 26
2494.50 35
2494.61 44
2494.73 52
2494.84 57
2494.95 59
2495.07 58
2495.18 54
2495.30 48
2495.41 41
2495.53 35
2495.64 30
2495.76 27
2495.87 25
2495.99 25
2496.10 27
2496.21 28
2496.33 29
2496.44 30
2496.56 29
2496.67 27
2496.79 25
2496.90 23
2497.02 21
2497.13 19
2497.25 19
2497.36 19
2497.48 21
2497.59 24
2497.70 28
2497.82 32
2497.93 38
2498.05 44
2498.16 49
2498.28 55
2498.39 60
2498.51 65
2498.62 69
2498.74 72
2498.85 73
2498.97 73
2499.08 73
2499.19 72
2499.31 71
2499.42 71
2499.54 71
2499.65 72
2499.77 73
2499.88 73
2500.00 73
2500.11 71
2500.23 69
2500.34 68
2500.46 67
2500.57 66
2500.68 67
2500.80 68
2500.91 69
2501.03 71
2501.14 72
2501.26 74
2501.37 77
2501.49 82
2501.60 88
2501.72 94
2501.83 100
2501.95 106
2502.06 111
2502.18 115
2502.29 118
2502.41 120
2502.52 123
2502.63 125
2502.75 128
2502.86 129
2502.98 130
2503.09 130
2503.21 128
2503.32 125
2503.44 123
2503.55 120
2503.67 119
2503.78 118
2503.90 118
2504.01 118
2504.13 118
2504.24 117
2504.36 117
2504.47 116
2504.58 115
2504.70 113
2504.81 111
2504.93 106
2505.04 100
2505.16 90
2505.27 79
2505.39 64
2505.50 49
2505.62 33
2505.73 18
2505.85 5
2505.96 0
2506.08 0
2506.19 0
2506.31 0
2506.42 0
2506.54 0
2506.65 0
2506.77 0
2506.88 0
2507.00 7
2507.11 14
2507.23 22
2507.34 29
2507.45 37
2507.57 44
2507.68 49
2507.80 51
2507.91 51
2508.03 46
2508.14 39
2508.26 30
2508.37 21
2508.49 13
2508.60 8
2508.72 5
2508.83 6
2508.95 11
2509.06 18
2509.18 28
2509.29 37
2509.41 46
2509.52 53
2509.64 57
2509.75 58
2509.87 58
2509.98 55
2510.10 53
2510.21 52
2510.33 53
2510.44 54
2510.56 55
2510.67 54
2510.79 52
2510.90 47
2511.02 40
2511.13 34
2511.25 28
2511.36 25
2511.47 24
2511.59 26
2511.70 30
2511.82 32
2511.93 34
2512.05 33
2512.16 30
2512.28 28
2512.39 26
2512.51 27
2512.62 30
2512.74 35
2512.85 40
2512.97 44
2513.08 45
2513.20 44
2513.31 40
2513.43 35
2513.54 30
2513.66 26
2513.77 23
2513.89 22
2514.00 22
2514.12 22
2514.23 22
2514.35 19
2514.46 16
2514.58 10
2514.69 5
2514.81 0
2514.92 0
2515.04 0
2515.15 3
2515.27 12
2515.38 24
2515.50 39
2515.61 54
2515.73 69
2515.84 82
2515.96 92
2516.07 99
2516.19 103
2516.30 103
2516.42 101
2516.53 96
2516.65 90
2516.76 83
2516.88 75
2516.99 68
2517.11 60
2517.22 53
2517.34 47
2517.45 43
2517.57 40
2517.68 41
2517.80 44
2517.91 49
2518.03 56
2518.14 62
2518.26 67
2518.37 71
2518.49 73
2518.60 74
2518.72 73
2518.83 72
2518.95 70
2519.06 68
2519.18 64
2519.29 60
2519.41 56
2519.53 52
2519.64 47
2519.76 44
2519.87 42
2519.99 42
2520.10 44
2520.22 46
2520.33 50
2520.45 54
2520.56 58
2520.68 61
2520.79 63
2520.91 64
2521.02 65
2521.14 66
2521.25 68
2521.37 70
2521.48 72
2521.60 73
2521.71 73
2521.83 70
2521.94 64
2522.06 56
2522.17 45
2522.29 34
2522.40 24
2522.52 15
2522.63 7
2522.75 2
2522.86 0
2522.98 0
2523.09 0
2523.21 0
2523.32 0
2523.44 0
2523.56 0
2523.67 0
2523.79 1
2523.90 3
2524.02 5
2524.13 5
2524.25 5
2524.36 5
2524.48 6
2524.59 7
2524.71 8
2524.82 9
2524.94 10
2525.05 10
2525.17 9
2525.28 6
2525.40 2
2525.51 0
2525.63 0
2525.74 0
2525.86 0
2525.97 0
2526.09 0
2526.21 0
2526.32 3
2526.44 10
2526.55 18
2526.67 25
2526.78 31
2526.90 35
2527.01 37
2527.13 38
2527.24 40
2527.36 41
2527.47 44
2527.59 47
2527.70 52
2527.82 57
2527.93 62
2528.05 66
2528.16 68
2528.28 69
2528.40 68
2528.51 65
2528.63 61
2528.74 57
2528.86 55
2528.97 53
2529.09 53
2529.20 54
2529.32 54
2529.43 52
2529.55 49
2529.66 42
2529.78 34
2529.89 25
2530.01 17
2530.13 11
2530.24 7
2530.36 7
2530.47 10
2530.59 15
2530.70 22
2530.82 31
2530.93 41
2531.05 52
2531.16 64
2531.28 77
2531.39 90
2531.51 103
2531.62 115
2531.74 124
2531.86 131
2531.97 135
2532.09 136
2532.20 136
2532.32 135
2532.43 133
2532.55 132
2532.66 133
2532.78 136
2532.89 142
2533.01 150
2533.12 158
2533.24 167
2533.36 174
2533.47 178
2533.59 178
2533.70 175
2533.82 169
2533.93 159
2534.05 148
2534.16 136
2534.28 124
2534.39 114
2534.51 106
2534.63 99
2534.74 94
2534.86 90
2534.97 87
2535.09 84
2535.20 80
2535.32 76
2535.43 71
2535.55 67
2535.66 63
2535.78 59
2535.90 56
2536.01 56
2536.13 58
2536.24 63
2536.36 71
2536.47 83
2536.59 97
2536.70 114
2536.82 131
2536.93 148
2537.05 163
2537.17 175
2537.28 184
2537.40 188
2537.51 189
2537.63 189
2537.74 189
2537.86 189
2537.97 192
2538.09 197
2538.21 204
2538.32 213
2538.44 222
2538.55 233
2538.67 244
2538.78 257
2538.90 271
2539.01 288
2539.13 309
2539.25 334
2539.36 363
2539.48 395
2539.59 431
2539.71 468
2539.82 505
2539.94 541
2540.05 573
2540.17 600
2540.29 622
2540.40 637
2540.52 645
2540.63 645
2540.75 639
2540.86 627
2540.98 611
2541.09 594
2541.21 576
2541.33 560
2541.44 548
2541.56 539
2541.67 535
2541.79 534
2541.90 536
2542.02 540
2542.13 543
2542.25 545
2542.37 545
2542.48 542
2542.60 536
2542.71 527
2542.83 514
2542.94 498
2543.06 479
2543.18 458
2543.29 436
2543.41 412
2543.52 387
2543.64 361
2543.75 334
2543.87 308
2543.98 283
2544.10 261
2544.22 242
2544.33 227
2544.45 215
2544.56 205
2544.68 198
2544.79 190
2544.91 183
2545.03 176
2545.14 168
2545.26 160
2545.37 153
2545.49 145
2545.60 139
2545.72 132
2545.84 127
2545.95 122
2546.07 118
2546.18 114
2546.30 111
2546.41 109
2546.53 107
2546.65 106
2546.76 106
2546.88 107
2546.99 109
2547.11 113
2547.22 116
2547.34 120
2547.46 124
2547.57 127
2547.69 128
2547.80 129
2547.92 127
2548.03 124
2548.15 120
2548.27 113
2548.38 106
2548.50 98
2548.61 92
2548.73 86
2548.84 82
2548.96 79
2549.08 75
2549.19 71
2549.31 63
2549.42 54
2549.54 42
2549.65 29
2549.77 17
2549.89 7
2550.00 0
2550.12 0
2550.23 0
2550.35 0
2550.47 0
2550.58 0
2550.70 0
2550.81 1
2550.93 1
2551.04 1
2551.16 2
2551.28 2
2551.39 3
2551.51 3
2551.62 4
2551.74 5
2551.86 6
2551.97 8
2552.09 10
2552.20 13
2552.32 16
2552.43 21
2552.55 25
2552.67 30
2552.78 33
2552.90 35
2553.01 34
2553.13 31
2553.25 28
2553.36 23
2553.48 20
2553.59 19
2553.71 20
2553.82 24
2553.94 29
2554.06 35
2554.17 42
2554.29 49
2554.40 55
2554.52 61
2554.64 67
2554.75 74
2554.87 81
2554.98 88
2555.10 95
2555.22 101
2555.33 105
2555.45 106
2555.56 105
2555.68 100
2555.79 94
2555.91 86
2556.03 79
2556.14 73
2556.26 70
2556.37 69
2556.49 71
2556.61 74
2556.72 76
2556.84 79
2556.95 79
2557.07 79
2557.19 78
2557.30 76
2557.42 75
2557.53 74
2557.65 74
2557.77 73
2557.88 72
2558.00 71
2558.11 70
2558.23 70
2558.35 70
2558.46 72
2558.58 74
2558.69 76
2558.81 77
2558.93 75
2559.04 70
2559.16 60
2559.27 48
2559.39 35
2559.51 23
2559.62 14
2559.74 8
2559.85 6
2559.97 8
2560.09 12
2560.20 16
2560.32 20
2560.43 23
2560.55 24
2560.67 23
2560.78 23
2560.90 22
2561.01 22
2561.13 23
2561.25 25
2561.36 27
2561.48 30
2561.59 31
2561.71 32
2561.83 33
2561.94 33
2562.06 33
2562.17 34
2562.29 35
2562.41 37
2562.52 37
2562.64 37
2562.76 35
2562.87 33
2562.99 29
2563.10 25
2563.22 22
2563.34 20
2563.45 19
2563.57 20
2563.68 23
2563.80 28
2563.92 35
2564.03 43
2564.15 51
2564.26 58
2564.38 64
2564.50 68
2564.61 70
2564.73 70
2564.84 67
2564.96 63
2565.08 59
2565.19 54
2565.31 49
2565.43 46
2565.54 44
2565.66 45
2565.77 47
2565.89 52
2566.01 58
2566.12 66
2566.24 73
2566.35 80
2566.47 86
2566.59 90
2566.70 92
2566.82 93
2566.94 93
2567.05 92
2567.17 90
2567.28 86
2567.40 80
2567.52 72
2567.63 63
2567.75 53
2567.87 44
2567.98 35
2568.10 28
2568.21 23
2568.33 18
2568.45 14
2568.56 10
2568.68 6
2568.79 1
2568.91 0
2569.03 0
2569.14 0
2569.26 0
2569.38 0
2569.49 0
2569.61 0
2569.72 0
2569.84 0
2569.96 3
2570.07 8
2570.19 14
2570.31 22
2570.42 29
2570.54 35
2570.65 39
2570.77 40
2570.89 39
2571.00 36
2571.12 32
2571.24 28
2571.35 25
2571.47 23
2571.58 22
2571.70 21
2571.82 21
2571.93 20
2572.05 20
2572.17 19
2572.28 18
2572.40 18
2572.51 20
2572.63 22
2572.75 25
2572.86 28
2572.98 32
2573.10 36
2573.21 40
2573.33 44
2573.45 49
2573.56 55
2573.68 60
2573.79 65
2573.91 70
2574.03 72
2574.14 73
2574.26 72
2574.38 68
2574.49 62
2574.61 54
2574.73 44
2574.84 33
2574.96 22
2575.07 11
2575.19 1
2575.31 0
2575.42 0
2575.54 0
2575.66 0
2575.77 1
2575.89 8
2576.01 14
2576.12 20
2576.24 23
2576.35 25
2576.47 25
2576.59 25
2576.70 25
2576.82 26
2576.94 27
2577.05 27
2577.17 27
2577.29 26
2577.40 22
2577.52 17
2577.63 12
2577.75 7
2577.87 4
2577.98 3
2578.10 6
2578.22 11
2578.33 17
2578.45 24
2578.57 29
2578.68 32
2578.80 32
2578.92 29
2579.03 24
2579.15 17
2579.26 9
2579.38 3
2579.50 0
2579.61 0
2579.73 0
2579.85 3
2579.96 10
2580.08 19
2580.20 29
2580.31 38
2580.43 44
2580.55 48
2580.66 48
2580.78 44
2580.90 38
2581.01 31
2581.13 24
2581.24 18
2581.36 16
2581.48 16
2581.59 18
2581.71 19
2581.83 20
2581.94 18
2582.06 12
2582.18 4
2582.29 0
2582.41 0
2582.53 0
2582.64 0
2582.76 0
2582.88 0
2582.99 3
2583.11 17
2583.23 30
2583.34 43
2583.46 54
2583.58 63
2583.69 69
2583.81 73
2583.93 73
2584.04 71
2584.16 66
2584.27 58
2584.39 50
2584.51 41
2584.62 33
2584.74 27
2584.86 23
2584.97 19
2585.09 16
2585.21 13
2585.32 8
2585.44 3
2585.56 0
2585.67 0
2585.79 0
2585.91 0
2586.02 0
2586.14 0
2586.26 0
2586.37 1
2586.49 9
2586.61 17
2586.72 22
2586.84 24
2586.96 24
2587.07 23
2587.19 20
2587.31 18
2587.42 17
2587.54 18
2587.66 21
2587.77 26
2587.89 31
2588.01 36
2588.12 41
2588.24 44
2588.36 46
2588.47 46
2588.59 47
2588.71 47
2588.82 48
2588.94 49
2589.06 51
2589.17 53
2589.29 55
2589.41 55
2589.52 54
2589.64 51
2589.76 47
2589.87 42
2589.99 36
2590.11 30
2590.22 26
2590.34 23
2590.46 23
2590.57 25
2590.69 29
2590.81 34
2590.92 40
2591.04 45
2591.16 48
2591.27 48
2591.39 47
2591.51 45
2591.62 42
2591.74 39
2591.86 38
2591.97 37
2592.09 37
2592.21 37
2592.32 36
2592.44 34
2592.56 31
2592.67 26
2592.79 20
2592.91 15
2593.02 11
2593.14 9
2593.26 10
2593.38 12
2593.49 17
2593.61 23
2593.73 28
2593.84 33
2593.96 36
2594.08 38
2594.19 38
2594.31 36
2594.43 35
2594.54 34
2594.66 34
2594.78 35
2594.89 37
2595.01 40
2595.13 45
2595.24 49
2595.36 54
2595.48 58
2595.59 61
2595.71 63
2595.83 63
2595.94 61
2596.06 59
2596.18 56
2596.30 53
2596.41 49
2596.53 46
2596.65 42
2596.76 37
2596.88 31
2597.00 24
2597.11 18
2597.23 11
2597.35 5
2597.46 0
2597.58 0
2597.70 0
2597.81 0
2597.93 0
2598.05 0
2598.16 0
2598.28 0
2598.40 0
2598.52 1
2598.63 6
2598.75 12
2598.87 18
2598.98 24
2599.10 29
2599.22 34
2599.33 39
2599.45 42
2599.57 43
2599.68 42
2599.80 41
2599.92 38
2600.04 34
2600.15 31
2600.27 27
2600.39 25
2600.50 23
2600.62 21
2600.74 21
2600.85 22
2600.97 23
2601.09 27
2601.20 32
2601.32 40
2601.44 48
2601.56 57
2601.67 65
2601.79 71
2601.91 73
2602.02 72
2602.14 67
2602.26 61
2602.37 54
2602.49 48
2602.61 45
2602.73 46
2602.84 50
2602.96 55
2603.08 62
2603.19 66
2603.31 68
2603.43 65
2603.54 60
2603.66 52
2603.78 43
2603.90 35
2604.01 30
2604.13 28
2604.25 30
2604.36 35
2604.48 43
2604.60 51
2604.71 58
2604.83 63
2604.95 67
2605.07 68
2605.18 70
2605.30 71
2605.42 74
2605.53 79
2605.65 87
2605.77 96
2605.88 107
2606.00 119
2606.12 132
2606.24 145
2606.35 160
2606.47 175
2606.59 192
2606.70 209
2606.82 228
2606.94 247
2607.06 265
2607.17 285
2607.29 304
2607.41 325
2607.52 346
2607.64 368
2607.76 392
2607.87 417
2607.99 444
2608.11 474
2608.23 505
2608.34 539
2608.46 576
2608.58 614
2608.69 652
2608.81 688
2608.93 721
2609.05 750
2609.16 773
2609.28 791
2609.40 806
2609.51 818
2609.63 830
2609.75 840
2609.87 850
2609.98 858
2610.10 862
2610.22 862
2610.33 858
2610.45 849
2610.57 837
2610.69 823
2610.80 809
2610.92 795
2611.04 781
2611.15 766
2611.27 749
2611.39 730
2611.51 710
2611.62 690
2611.74 671
2611.86 654
2611.98 639
2612.09 626
2612.21 613
2612.33 600
2612.44 584
2612.56 566
2612.68 544
2612.80 520
2612.91 494
2613.03 468
2613.15 442
2613.26 418
2613.38 395
2613.50 374
2613.62 356
2613.73 339
2613.85 325
2613.97 314
2614.08 305
2614.20 300
2614.32 295
2614.44 292
2614.55 288
2614.67 283
2614.79 277
2614.91 269
2615.02 262
2615.14 254
2615.26 246
2615.37 238
2615.49 230
2615.61 221
2615.73 212
2615.84 202
2615.96 194
2616.08 187
2616.20 181
2616.31 178
2616.43 174
2616.55 170
2616.66 166
2616.78 160
2616.90 152
2617.02 144
2617.13 136
2617.25 128
2617.37 120
2617.49 113
2617.60 105
2617.72 98
2617.84 89
2617.96 81
2618.07 73
2618.19 66
2618.31 61
2618.42 58
2618.54 58
2618.66 61
2618.78 66
2618.89 73
2619.01 80
2619.13 87
2619.25 92
2619.36 95
2619.48 96
2619.60 97
2619.72 97
2619.83 97
2619.95 98
2620.07 99
2620.18 100
2620.30 101
2620.42 102
2620.54 104
2620.65 106
2620.77 110
2620.89 114
2621.01 119
2621.12 122
2621.24 124
2621.36 122
2621.48 117
2621.59 110
2621.71 101
2621.83 90
2621.95 79
2622.06 68
2622.18 58
2622.30 47
2622.42 38
2622.53 29
2622.65 20
2622.77 14
2622.89 8
2623.00 4
2623.12 2
2623.24 1
2623.35 2
2623.47 4
2623.59 9
2623.71 15
2623.82 21
2623.94 27
2624.06 32
2624.18 35
2624.29 35
2624.41 34
2624.53 31
2624.65 29
2624.76 27
2624.88 26
2625.00 27
2625.12 28
2625.23 30
2625.35 31
2625.47 32
2625.59 31
2625.70 29
2625.82 27
2625.94 26
2626.06 24
2626.17 23
2626.29 23
2626.41 23
2626.53 23
2626.64 24
2626.76 27
2626.88 30
2627.00 34
2627.11 39
2627.23 43
2627.35 47
2627.47 49
2627.58 49
2627.70 47
2627.82 44
2627.94 40
2628.05 36
2628.17 33
2628.29 30
2628.41 28
2628.53 26
2628.64 23
2628.76 19
2628.88 15
2629.00 10
2629.11 6
2629.23 3
2629.35 1
2629.47 2
2629.58 4
2629.70 7
2629.82 11
2629.94 15
2630.05 17
2630.17 18
2630.29 17
2630.41 15
2630.52 12
2630.64 9
2630.76 7
2630.88 5
2630.99 6
2631.11 6
2631.23 7
2631.35 7
2631.46 5
2631.58 1
2631.70 0
2631.82 0
2631.94 0
2632.05 0
2632.17 0
2632.29 0
2632.41 4
2632.52 12
2632.64 18
2632.76 23
2632.88 26
2632.99 26
2633.11 27
2633.23 29
2633.35 33
2633.46 40
2633.58 48
2633.70 57
2633.82 64
2633.94 69
2634.05 71
2634.17 70
2634.29 67
2634.41 63
2634.52 59
2634.64 56
2634.76 55
2634.88 55
2634.99 56
2635.11 57
2635.23 57
2635.35 56
2635.47 56
2635.58 55
2635.70 56
2635.82 58
2635.94 61
2636.05 65
2636.17 67
2636.29 67
2636.41 64
2636.53 59
2636.64 51
2636.76 43
2636.88 37
2637.00 34
2637.11 33
2637.23 35
2637.35 37
2637.47 38
2637.59 37
2637.70 34
2637.82 29
2637.94 24
2638.06 21
2638.17 22
2638.29 27
2638.41 36
2638.53 48
2638.65 62
2638.76 74
2638.88 85
2639.00 92
2639.12 97
2639.23 98
2639.35 98
2639.47 97
2639.59 94
2639.71 91
2639.82 89
2639.94 88
2640.06 88
2640.18 91
2640.29 97
2640.41 103
2640.53 110
2640.65 114
2640.77 116
2640.88 114
2641.00 108
2641.12 100
2641.24 91
2641.35 83
2641.47 77
2641.59 72
2641.71 69
2641.83 65
2641.94 61
2642.06 55
2642.18 47
2642.30 38
2642.42 30
2642.53 22
2642.65 16
2642.77 13
2642.89 13
2643.01 17
2643.12 22
2643.24 29
2643.36 36
2643.48 42
2643.59 47
2643.71 49
2643.83 49
2643.95 47
2644.07 44
2644.18 40
2644.30 35
2644.42 31
2644.54 26
2644.66 21
2644.77 16
2644.89 13
2645.01 11
2645.13 11
2645.25 12
2645.36 15
2645.48 17
2645.60 20
2645.72 20
2645.84 20
2645.95 19
2646.07 19
2646.19 21
2646.31 27
2646.42 36
2646.54 48
2646.66 61
2646.78 73
2646.90 83
2647.01 88
2647.13 89
2647.25 86
2647.37 82
2647.49 77
2647.60 72
2647.72 68
2647.84 64
2647.96 59
2648.08 53
2648.19 45
2648.31 35
2648.43 24
2648.55 13
2648.67 4
2648.78 0
2648.90 0
2649.02 0
2649.14 0
2649.26 0
2649.37 0
2649.49 0
2649.61 0
2649.73 3
2649.85 9
2649.96 15
2650.08 20
2650.20 24
2650.32 27
2650.44 29
2650.56 31
2650.67 32
2650.79 33
2650.91 32
2651.03 30
2651.15 25
2651.26 18
2651.38 10
2651.50 2
2651.62 0
2651.74 0
2651.85 0
2651.97 0
2652.09 4
2652.21 10
2652.33 15
2652.44 18
2652.56 18
2652.68 16
2652.80 13
2652.92 10
2653.03 9
2653.15 10
2653.27 14
2653.39 21
2653.51 30
2653.63 39
2653.74 48
2653.86 57
2653.98 64
2654.10 71
2654.22 77
2654.33 84
2654.45 91
2654.57 98
2654.69 106
2654.81 114
2654.92 121
2655.04 125
2655.16 126
2655.28 124
2655.40 116
2655.52 105
2655.63 90
2655.75 74
2655.87 57
2655.99 41
2656.11 29
2656.22 22
2656.34 19
2656.46 21
2656.58 25
2656.70 30
2656.82 35
2656.93 36
2657.05 35
2657.17 32
2657.29 28
2657.41 26
2657.52 26
2657.64 30
2657.76 38
2657.88 48
2658.00 58
2658.12 66
2658.23 72
2658.35 74
2658.47 74
2658.59 70
2658.71 66
2658.83 60
2658.94 55
2659.06 51
2659.18 48
2659.30 46
2659.42 44
2659.53 43
2659.65 43
2659.77 43
2659.89 42
2660.01 40
2660.13 37
2660.24 32
2660.36 27
2660.48 22
2660.60 18
2660.72 15
2660.84 14
2660.95 13
2661.07 13
2661.19 11
2661.31 7
2661.43 1
2661.55 0
2661.66 0
2661.78 0
2661.90 0
2662.02 0
2662.14 0
2662.26 0
2662.37 8
2662.49 17
2662.61 24
2662.73 28
2662.85 29
2662.97 27
2663.08 24
2663.20 20
2663.32 17
2663.44 15
2663.56 14
2663.68 15
2663.79 17
2663.91 20
2664.03 23
2664.15 26
2664.27 29
2664.39 30
2664.50 31
2664.62 32
2664.74 32
2664.86 34
2664.98 36
2665.10 39
2665.21 41
2665.33 42
2665.45 41
2665.57 38
2665.69 31
2665.81 22
2665.92 12
2666.04 2
2666.16 0
2666.28 0
2666.40 0
2666.52 0
2666.63 9
2666.75 23
2666.87 40
2666.99 56
2667.11 71
2667.23 83
2667.35 90
2667.46 93
2667.58 92
2667.70 87
2667.82 81
2667.94 73
2668.06 66
2668.17 58
2668.29 51
2668.41 44
2668.53 38
2668.65 33
2668.77 30
2668.89 30
2669.00 33
2669.12 38
2669.24 45
2669.36 53
2669.48 61
2669.60 67
2669.71 71
2669.83 73
2669.95 73
2670.07 70
2670.19 65
2670.31 58
2670.43 48
2670.54 37
2670.66 26
2670.78 17
2670.90 10
2671.02 5
2671.14 3
2671.25 3
2671.37 3
2671.49 2
2671.61 1
2671.73 0
2671.85 0
2671.97 0
2672.08 0
2672.20 0
2672.32 0
2672.44 0
2672.56 4
2672.68 13
2672.80 24
2672.91 36
2673.03 48
2673.15 60
2673.27 70
2673.39 77
2673.51 81
2673.63 79
2673.74 74
2673.86 66
2673.98 55
2674.10 45
2674.22 37
2674.34 31
2674.46 28
2674.57 28
2674.69 30
2674.81 31
2674.93 32
2675.05 31
2675.17 29
2675.29 27
2675.40 26
2675.52 25
2675.64 24
2675.76 24
2675.88 22
2676.00 20
2676.12 17
2676.23 14
2676.35 13
2676.47 13
2676.59 16
2676.71 21
2676.83 27
2676.95 33
2677.07 39
2677.18 43
2677.30 47
2677.42 51
2677.54 55
2677.66 59
2677.78 65
2677.90 72
2678.01 80
2678.13 87
2678.25 93
2678.37 98
2678.49 100
2678.61 101
2678.73 99
2678.85 95
2678.96 90
2679.08 83
2679.20 75
2679.32 65
2679.44 54
2679.56 44
2679.68 36
2679.79 31
2679.91 30
2680.03 34
2680.15 42
2680.27 52
2680.39 62
2680.51 70
2680.63 74
2680.74 75
2680.86 72
2680.98 67
2681.10 62
2681.22 57
2681.34 53
2681.46 51
2681.58 50
2681.69 51
2681.81 51
2681.93 51
2682.05 50
2682.17 48
2682.29 45
2682.41 41
2682.53 36
2682.64 31
2682.76 26
2682.88 23
2683.00 21
2683.12 20
2683.24 22
2683.36 23
2683.48 25
2683.59 26
2683.71 25
2683.83 23
2683.95 20
2684.07 16
2684.19 13
2684.31 10
2684.43 8
2684.54 6
2684.66 5
2684.78 4
2684.90 6
2685.02 9
2685.14 14
2685.26 21
2685.38 30
2685.50 39
2685.61 47
2685.73 54
2685.85 60
2685.97 65
2686.09 70
2686.21 75
2686.33 82
2686.45 89
2686.57 98
2686.68 107
2686.80 117
2686.92 127
2687.04 136
2687.16 146
2687.28 157
2687.40 169
2687.52 182
2687.63 198
2687.75 216
2687.87 236
2687.99 257
2688.11 278
2688.23 299
2688.35 319
2688.47 337
2688.59 353
2688.70 366
2688.82 376
2688.94 382
2689.06 385
2689.18 386
2689.30 387
2689.42 387
2689.54 388
2689.66 391
2689.78 397
2689.89 406
2690.01 417
2690.13 428
2690.25 439
2690.37 447
2690.49 452
2690.61 453
2690.73 451
2690.85 448
2690.96 444
2691.08 442
2691.20 443
2691.32 444
2691.44 446
2691.56 447
2691.68 446
2691.80 445
2691.92 442
2692.04 441
2692.15 441
2692.27 444
2692.39 449
2692.51 456
2692.63 462
2692.75 469
2692.87 477
2692.99 487
2693.11 501
2693.22 522
2693.34 551
2693.46 588
2693.58 635
2693.70 689
2693.82 749
2693.94 814
2694.06 880
2694.18 946
2694.30 1009
2694.42 1067
2694.53 1119
2694.65 1165
2694.77 1207
2694.89 1246
2695.01 1281
2695.13 1315
2695.25 1346
2695.37 1374
2695.49 1399
2695.61 1418
2695.72 1433
2695.84 1442
2695.96 1445
2696.08 1443
2696.20 1433
2696.32 1416
2696.44 1392
2696.56 1362
2696.68 1329
2696.80 1294
2696.92 1259
2697.03 1227
2697.15 1198
2697.27 1172
2697.39 1148
2697.51 1127
2697.63 1107
2697.75 1089
2697.87 1071
2697.99 1053
2698.11 1034
2698.23 1011
2698.34 985
2698.46 955
2698.58 922
2698.70 886
2698.82 850
2698.94 815
2699.06 781
2699.18 750
2699.30 720
2699.42 693
2699.54 667
2699.65 643
2699.77 620
2699.89 599
2700.01 578
2700.13 557
2700.25 538
2700.37 517
2700.49 496
2700.61 475
2700.73 452
2700.85 428
2700.97 405
2701.08 381
2701.20 359
2701.32 339
2701.44 320
2701.56 302
2701.68 285
2701.80 268
2701.92 250
2702.04 232
2702.16 214
2702.28 197
2702.40 181
2702.52 166
2702.63 154
2702.75 143
2702.87 135
2702.99 128
2703.11 123
2703.23 117
2703.35 112
2703.47 107
2703.59 101
2703.71 95
2703.83 90
2703.95 86
2704.07 84
2704.18 84
2704.30 85
2704.42 87
2704.54 88
2704.66 87
2704.78 83
2704.90 77
2705.02 71
2705.14 64
2705.26 59
2705.38 57
2705.50 58
2705.62 61
2705.73 66
2705.85 70
2705.97 74
2706.09 78
2706.21 80
2706.33 83
2706.45 87
2706.57 93
2706.69 100
2706.81 107
2706.93 112
2707.05 114
2707.17 112
2707.29 104
2707.40 93
2707.52 79
2707.64 64
2707.76 50
2707.88 39
2708.00 31
2708.12 28
2708.24 28
2708.36 32
2708.48 37
2708.60 44
2708.72 51
2708.84 58
2708.96 63
2709.08 68
2709.19 72
2709.31 78
2709.43 86
2709.55 96
2709.67 108
2709.79 123
2709.91 138
2710.03 153
2710.15 166
2710.27 178
2710.39 186
2710.51 192
2710.63 194
2710.75 195
2710.87 192
2710.99 189
2711.10 185
2711.22 182
2711.34 180
2711.46 181
2711.58 184
2711.70 190
2711.82 197
2711.94 204
2712.06 210
2712.18 215
2712.30 219
2712.42 222
2712.54 225
2712.66 227
2712.78 229
2712.90 230
2713.02 228
2713.13 224
2713.25 217
2713.37 207
2713.49 196
2713.61 183
2713.73 171
2713.85 160
2713.97 149
2714.09 141
2714.21 133
2714.33 127
2714.45 122
2714.57 119
2714.69 118
2714.81 119
2714.93 121
2715.05 123
2715.17 124
2715.29 123
2715.40 120
2715.52 113
2715.64 104
2715.76 93
2715.88 81
2716.00 71
2716.12 63
2716.24 59
2716.36 58
2716.48 62
2716.60 68
2716.72 77
2716.84 87
2716.96 97
2717.08 105
2717.20 110
2717.32 113
2717.44 114
2717.56 113
2717.68 112
2717.80 111
2717.91 111
2718.03 112
2718.15 115
2718.27 118
2718.39 121
2718.51 124
2718.63 125
2718.75 125
2718.87 124
2718.99 122
2719.11 120
2719.23 118
2719.35 117
2719.47 117
2719.59 116
2719.71 116
2719.83 116
2719.95 117
2720.07 121
2720.19 126
2720.31 135
2720.43 147
2720.55 161
2720.66 178
2720.78 195
2720.90 212
2721.02 228
2721.14 242
2721.26 252
2721.38 259
2721.50 262
2721.62 262
2721.74 259
2721.86 253
2721.98 244
2722.10 233
2722.22 221
2722.34 209
2722.46 195
2722.58 181
2722.70 168
2722.82 154
2722.94 142
2723.06 130
2723.18 120
2723.30 111
2723.42 104
2723.54 99
2723.66 95
2723.78 93
2723.90 93
2724.01 93
2724.13 93
2724.25 95
2724.37 97
2724.49 100
2724.61 103
2724.73 107
2724.85 111
2724.97 114
2725.09 116
2725.21 116
2725.33 115
2725.45 112
2725.57 110
2725.69 107
2725.81 105
2725.93 105
2726.05 105
2726.17 107
2726.29 108
2726.41 109
2726.53 108
2726.65 106
2726.77 103
2726.89 101
2727.01 101
2727.13 103
2727.25 107
2727.37 112
2727.49 117
2727.61 122
2727.73 126
2727.85 129
2727.97 130
2728.09 130
2728.21 129
2728.33 126
2728.44 123
2728.56 118
2728.68 111
2728.80 103
2728.92 94
2729.04 85
2729.16 76
2729.28 69
2729.40 63
2729.52 56
2729.64 50
2729.76 44
2729.88 37
2730.00 30
2730.12 24
2730.24 20
2730.36 17
2730.48 17
2730.60 19
2730.72 22
2730.84 25
2730.96 27
2731.08 28
2731.20 29
2731.32 28
2731.44 26
2731.56 25
2731.68 24
2731.80 23
2731.92 24
2732.04 25
2732.16 28
2732.28 33
2732.40 38
2732.52 43
2732.64 49
2732.76 53
2732.88 57
2733.00 58
2733.12 58
2733.24 57
2733.36 56
2733.48 55
2733.60 55
2733.72 55
2733.84 55
2733.96 56
2734.08 55
2734.20 54
2734.32 51
2734.44 47
2734.56 42
2734.68 36
2734.80 30
2734.92 23
2735.04 16
2735.16 10
2735.28 4
2735.40 0
2735.52 0
2735.64 0
2735.76 0
2735.88 0
2736.00 0
2736.12 3
2736.24 8
2736.36 12
2736.48 14
2736.60 12
2736.72 7
2736.84 1
2736.96 0
2737.08 0
2737.20 0
2737.32 0
2737.44 0
2737.56 6
2737.68 15
2737.80 24
2737.92 29
2738.04 33
2738.16 33
2738.28 32
2738.40 30
2738.52 28
2738.64 26
2738.76 24
2738.88 23
2739.00 22
2739.12 20
2739.24 18
2739.36 15
2739.48 12
2739.60 10
2739.72 8
2739.84 7
2739.96 7
2740.08 6
2740.20 6
2740.32 6
2740.44 4
2740.56 2
2740.68 0
2740.80 0
2740.92 0
2741.04 0
2741.16 0
2741.28 0
2741.40 0
2741.52 1
2741.64 7
2741.76 14
2741.88 19
2742.00 23
2742.12 26
2742.24 27
2742.36 27
2742.48 28
2742.60 30
2742.72 34
2742.84 39
2742.96 46
2743.08 53
2743.20 60
2743.32 64
2743.44 67
2743.56 69
2743.68 69
2743.80 70
2743.92 71
2744.04 73
2744.16 76
2744.28 79
2744.40 82
2744.52 84
2744.64 85
2744.76 86
2744.88 87
2745.00 88
2745.12 90
2745.24 94
2745.36 97
2745.48 101
2745.60 104
2745.72 108
2745.84 112
2745.96 118
2746.08 126
2746.20 136
2746.32 147
2746.44 157
2746.56 165
2746.68 170
2746.80 171
2746.92 168
2747.04 163
2747.16 155
2747.28 147
2747.40 139
2747.52 133
2747.64 127
2747.76 122
2747.88 115
2748.00 108
2748.12 98
2748.24 87
2748.36 75
2748.48 63
2748.60 54
2748.72 47
2748.85 44
2748.97 42
2749.09 43
2749.21 44
2749.33 44
2749.45 44
2749.57 43
2749.69 42
2749.81 43
2749.93 45
2750.05 48
2750.17 53
2750.29 58
2750.41 64
2750.53 68
2750.65 72
2750.77 75
2750.89 76
2751.01 77
2751.13 77
2751.25 75
2751.37 71
2751.49 65
2751.61 59
2751.73 53
2751.85 48
2751.97 45
2752.09 45
2752.21 45
2752.33 46
2752.45 46
2752.57 43
2752.69 38
2752.81 32
2752.93 25
2753.05 19
2753.17 17
2753.30 18
2753.42 23
2753.54 31
2753.66 40
2753.78 49
2753.90 56
2754.02 63
2754.14 67
2754.26 71
2754.38 74
2754.50 77
2754.62 80
2754.74 82
2754.86 84
2754.98 85
2755.10 85
2755.22 84
2755.34 84
2755.46 85
2755.58 87
2755.70 91
2755.82 97
2755.94 103
2756.06 109
2756.18 113
2756.30 114
2756.42 112
2756.54 107
2756.67 100
2756.79 91
2756.91 82
2757.03 74
2757.15 70
2757.27 70
2757.39 73
2757.51 79
2757.63 86
2757.75 92
2757.87 96
2757.99 95
2758.11 91
2758.23 83
2758.35 72
2758.47 60
2758.59 49
2758.71 39
2758.83 31
2758.95 24
2759.07 17
2759.19 11
2759.31 5
2759.44 0
2759.56 0
2759.68 0
2759.80 0
2759.92 0
2760.04 0
2760.16 0
2760.28 0
2760.40 0
2760.52 6
2760.64 13
2760.76 20
2760.88 27
2761.00 34
2761.12 39
2761.24 42
2761.36 44
2761.48 43
2761.60 40
2761.72 37
2761.84 32
2761.97 29
2762.09 27
2762.21 27
2762.33 30
2762.45 34
2762.57 39
2762.69 44
2762.81 47
2762.93 47
2763.05 44
2763.17 39
2763.29 33
2763.41 28
2763.53 24
2763.65 23
2763.77 26
2763.89 32
2764.01 40
2764.13 49
2764.26 58
2764.38 66
2764.50 71
2764.62 73
2764.74 73
2764.86 69
2764.98 63
2765.10 56
2765.22 50
2765.34 46
2765.46 44
2765.58 44
2765.70 48
2765.82 53
2765.94 59
2766.06 66
2766.18 72
2766.31 77
2766.43 81
2766.55 84
2766.67 88
2766.79 91
2766.91 96
2767.03 102
2767.15 110
2767.27 118
2767.39 127
2767.51 136
2767.63 144
2767.75 151
2767.87 156
2767.99 158
2768.11 159
2768.24 158
2768.36 157
2768.48 154
2768.60 150
2768.72 145
2768.84 140
2768.96 135
2769.08 129
2769.20 125
2769.32 121
2769.44 119
2769.56 117
2769.68 115
2769.80 112
2769.92 109
2770.05 105
2770.17 102
2770.29 100
2770.41 100
2770.53 101
2770.65 103
2770.77 106
2770.89 109
2771.01 110
2771.13 110
2771.25 109
2771.37 107
2771.49 106
2771.61 104
2771.74 103
2771.86 103
2771.98 104
2772.10 105
2772.22 107
2772.34 109
2772.46 111
2772.58 112
2772.70 113
2772.82 112
2772.94 110
2773.06 106
2773.18 102
2773.31 96
2773.43 89
2773.55 81
2773.67 74
2773.79 67
2773.91 61
2774.03 57
2774.15 55
2774.27 57
2774.39 61
2774.51 66
2774.63 72
2774.75 76
2774.88 78
2775.00 78
2775.12 74
2775.24 68
2775.36 62
2775.48 55
2775.60 50
2775.72 47
2775.84 45
2775.96 46
2776.08 48
2776.20 52
2776.32 57
2776.45 62
2776.57 67
2776.69 70
2776.81 71
2776.93 70
2777.05 67
2777.17 62
2777.29 58
2777.41 56
2777.53 56
2777.65 58
2777.77 61
2777.90 65
2778.02 67
2778.14 66
2778.26 61
2778.38 53
2778.50 43
2778.62 31
2778.74 20
2778.86 9
2778.98 1
2779.10 0
2779.23 0
2779.35 0
2779.47 0
2779.59 0
2779.71 0
2779.83 0
2779.95 0
2780.07 0
2780.19 3
2780.31 10
2780.43 19
2780.56 28
2780.68 36
2780.80 41
2780.92 43
2781.04 42
2781.16 40
2781.28 38
2781.40 37
2781.52 37
2781.64 39
2781.76 43
2781.89 47
2782.01 51
2782.13 56
2782.25 59
2782.37 63
2782.49 67
2782.61 72
2782.73 77
2782.85 82
2782.97 89
2783.10 96
2783.22 104
2783.34 112
2783.46 120
2783.58 127
2783.70 132
2783.82 134
2783.94 134
2784.06 131
2784.18 127
2784.31 122
2784.43 118
2784.55 115
2784.67 114
2784.79 114
2784.91 116
2785.03 118
2785.15 119
2785.27 118
2785.39 115
2785.52 109
2785.64 99
2785.76 87
2785.88 74
2786.00 61
2786.12 50
2786.24 42
2786.36 37
2786.48 36
2786.60 38
2786.73 41
2786.85 44
2786.97 46
2787.09 47
2787.21 47
2787.33 44
2787.45 40
2787.57 35
2787.69 28
2787.82 20
2787.94 12
2788.06 4
2788.18 0
2788.30 0
2788.42 0
2788.54 0
2788.66 0
2788.78 0
2788.90 0
2789.03 0
2789.15 3
2789.27 9
2789.39 14
2789.51 17
2789.63 19
2789.75 19
2789.87 19
2789.99 19
2790.12 20
2790.24 22
2790.36 27
2790.48 34
2790.60 43
2790.72 53
2790.84 64
2790.96 76
2791.09 87
2791.21 99
2791.33 110
2791.45 120
2791.57 130
2791.69 138
2791.81 145
2791.93 148
2792.05 147
2792.18 142
2792.30 134
2792.42 124
2792.54 112
2792.66 101
2792.78 92
2792.90 86
2793.02 82
2793.14 81
2793.27 80
2793.39 79
2793.51 75
2793.63 70
2793.75 63
2793.87 54
2793.99 46
2794.11 38
2794.24 31
2794.36 25
2794.48 22
2794.60 20
2794.72 21
2794.84 24
2794.96 29
2795.08 36
2795.21 43
2795.33 50
2795.45 56
2795.57 60
2795.69 63
2795.81 64
2795.93 64
2796.05 64
2796.18 64
2796.30 63
2796.42 62
2796.54 62
2796.66 63
2796.78 65
2796.90 68
2797.02 72
2797.15 77
2797.27 81
2797.39 84
2797.51 84
2797.63 81
2797.75 74
2797.87 66
2797.99 55
2798.12 45
2798.24 35
2798.36 28
2798.48 25
2798.60 26
2798.72 31
2798.84 40
2798.97 52
2799.09 63
2799.21 74
2799.33 82
2799.45 89
2799.57 92
2799.69 94
2799.81 92
2799.94 89
2800.06 85
2800.18 80
2800.30 75
2800.42 72
2800.54 72
2800.66 74
2800.79 79
2800.91 86
2801.03 93
2801.15 98
2801.27 102
2801.39 103
2801.51 102
2801.63 99
2801.76 95
2801.88 93
2802.00 92
2802.12 95
2802.24 99
2802.36 105
2802.48 112
2802.61 117
2802.73 119
2802.85 118
2802.97 114
2803.09 106
2803.21 98
2803.33 88
2803.46 80
2803.58 74
2803.70 71
2803.82 69
2803.94 70
2804.06 71
2804.18 74
2804.31 77
2804.43 80
2804.55 81
2804.67 82
2804.79 81
2804.91 78
2805.03 76
2805.16 73
2805.28 72
2805.40 73
2805.52 77
2805.64 84
2805.76 92
2805.88 102
2806.01 112
2806.13 121
2806.25 128
2806.37 132
2806.49 133
2806.61 131
2806.73 127
2806.86 119
2806.98 110
2807.10 101
2807.22 91
2807.34 82
2807.46 75
2807.59 69
2807.71 66
2807.83 64
2807.95 63
2808.07 62
2808.19 62
2808.31 61
2808.44 60
2808.56 58
2808.68 58
2808.80 59
2808.92 62
2809.04 68
2809.17 74
2809.29 81
2809.41 88
2809.53 93
2809.65 96
2809.77 97
2809.89 97
2810.02 95
2810.14 93
2810.26 91
2810.38 91
2810.50 92
2810.62 96
2810.75 102
2810.87 111
2810.99 121
2811.11 131
2811.23 138
2811.35 141
2811.47 139
2811.60 132
2811.72 122
2811.84 110
2811.96 99
2812.08 91
2812.20 87
2812.33 86
2812.45 88
2812.57 91
2812.69 93
2812.81 93
2812.93 93
2813.06 91
2813.18 91
2813.30 92
2813.42 96
2813.54 101
2813.66 106
2813.79 109
2813.91 109
2814.03 105
2814.15 98
2814.27 88
2814.39 77
2814.52 66
2814.64 58
2814.76 53
2814.88 51
2815.00 51
2815.12 52
2815.25 54
2815.37 54
2815.49 55
2815.61 55
2815.73 55
2815.85 57
2815.98 62
2816.10 68
2816.22 76
2816.34 84
2816.46 90
2816.58 94
2816.71 95
2816.83 93
2816.95 88
2817.07 83
2817.19 78
2817.31 75
2817.44 75
2817.56 77
2817.68 81
2817.80 85
2817.92 88
2818.04 89
2818.17 87
2818.29 84
2818.41 80
2818.53 76
2818.65 73
2818.77 72
2818.90 73
2819.02 76
2819.14 79
2819.26 83
2819.38 85
2819.51 84
2819.63 80
2819.75 74
2819.87 66
2819.99 59
2820.11 52
2820.24 49
2820.36 48
2820.48 50
2820.60 53
2820.72 56
2820.84 58
2820.97 59
2821.09 58
2821.21 56
2821.33 53
2821.45 52
2821.58 52
2821.70 53
2821.82 56
2821.94 59
2822.06 62
2822.18 64
2822.31 65
2822.43 65
2822.55 65
2822.67 65
2822.79 65
2822.92 66
2823.04 69
2823.16 72
2823.28 77
2823.40 83
2823.53 90
2823.65 96
2823.77 101
2823.89 106
2824.01 109
2824.13 111
2824.26 112
2824.38 112
2824.50 111
2824.62 108
2824.74 104
2824.87 98
2824.99 91
2825.11 83
2825.23 75
2825.35 68
2825.47 62
2825.60 59
2825.72 58
2825.84 58
2825.96 59
2826.08 60
2826.21 61
2826.33 61
2826.45 61
2826.57 62
2826.69 63
2826.82 64
2826.94 66
2827.06 67
2827.18 67
2827.30 65
2827.43 61
2827.55 55
2827.67 47
2827.79 38
2827.91 28
2828.04 18
2828.16 9
2828.28 2
2828.40 0
2828.52 0
2828.64 0
2828.77 0
2828.89 0
2829.01 0
2829.13 1
2829.25 1
2829.38 1
2829.50 0
2829.62 1
2829.74 1
2829.86 2
2829.99 4
2830.11 5
2830.23 6
2830.35 6
2830.47 5
2830.60 5
2830.72 5
2830.84 7
2830.96 10
2831.08 15
2831.21 21
2831.33 29
2831.45 36
2831.57 43
2831.69 48
2831.82 51
2831.94 52
2832.06 51
2832.18 50
2832.30 49
2832.43 49
2832.55 49
2832.67 50
2832.79 51
2832.92 51
2833.04 51
2833.16 48
2833.28 45
2833.40 41
2833.53 37
2833.65 34
2833.77 32
2833.89 31
2834.01 30
2834.14 30
2834.26 28
2834.38 26
2834.50 22
2834.62 18
2834.75 16
2834.87 16
2834.99 19
2835.11 26
2835.23 35
2835.36 46
2835.48 57
2835.60 65
2835.72 69
2835.85 70
2835.97 69
2836.09 66
2836.21 64
2836.33 65
2836.46 69
2836.58 77
2836.70 87
2836.82 98
2836.94 109
2837.07 118
2837.19 123
2837.31 125
2837.43 125
2837.56 123
2837.68 121
2837.80 120
2837.92 119
2838.04 119
2838.17 119
2838.29 118
2838.41 116
2838.53 112
2838.65 108
2838.78 104
2838.90 103
2839.02 106
2839.14 112
2839.27 121
2839.39 132
2839.51 142
2839.63 151
2839.75 157
2839.88 160
2840.00 161
2840.12 159
2840.24 155
2840.37 149
2840.49 141
2840.61 131
2840.73 119
2840.85 106
2840.98 93
2841.10 79
2841.22 65
2841.34 53
2841.47 41
2841.59 32
2841.71 24
2841.83 19
2841.95 17
2842.08 17
2842.20 19
2842.32 22
2842.44 26
2842.57 31
2842.69 36
2842.81 42
2842.93 47
2843.05 53
2843.18 57
2843.30 60
2843.42 62
2843.54 61
2843.67 59
2843.79 55
2843.91 52
2844.03 49
2844.16 46
2844.28 43
2844.40 42
2844.52 41
2844.64 40
2844.77 40
2844.89 41
2845.01 44
2845.13 49
2845.26 55
2845.38 59
2845.50 63
2845.62 65
2845.75 65
2845.87 64
2845.99 61
2846.11 59
2846.23 58
2846.36 57
2846.48 57
2846.60 55
2846.72 52
2846.85 46
2846.97 37
2847.09 27
2847.21 16
2847.34 7
2847.46 0
2847.58 0
2847.70 0
2847.83 0
2847.95 0
2848.07 2
2848.19 5
2848.31 6
2848.44 7
2848.56 6
2848.68 4
2848.80 2
2848.93 0
2849.05 0
2849.17 0
2849.29 0
2849.42 0
2849.54 2
2849.66 6
2849.78 9
2849.91 11
2850.03 10
2850.15 8
2850.27 4
2850.40 0
2850.52 0
2850.64 0
2850.76 0
2850.89 0
2851.01 0
2851.13 0
2851.25 4
2851.38 10
2851.50 15
2851.62 18
2851.74 20
2851.86 19
2851.99 18
2852.11 15
2852.23 13
2852.35 12
2852.48 11
2852.60 12
2852.72 14
2852.84 16
2852.97 19
2853.09 22
2853.21 25
2853.33 29
2853.46 32
2853.58 34
2853.70 35
2853.82 36
2853.95 37
2854.07 37
2854.19 39
2854.31 42
2854.44 46
2854.56 50
2854.68 53
2854.80 55
2854.93 56
2855.05 56
2855.17 57
2855.29 58
2855.42 61
2855.54 66
2855.66 72
2855.78 78
2855.91 82
2856.03 85
2856.15 85
2856.28 82
2856.40 77
2856.52 71
2856.64 62
2856.77 53
2856.89 42
2857.01 32
2857.13 22
2857.26 15
2857.38 10
2857.50 9
2857.62 13
2857.75 19
2857.87 28
2857.99 37
2858.11 45
2858.24 51
2858.36 56
2858.48 59
2858.60 62
2858.73 65
2858.85 69
2858.97 73
2859.09 77
2859.22 80
2859.34 80
2859.46 79
2859.59 75
2859.71 68
2859.83 59
2859.95 49
2860.08 38
2860.20 26
2860.32 14
2860.44 3
2860.57 0
2860.69 0
2860.81 0
2860.93 0
2861.06 0
2861.18 0
2861.30 0
2861.42 0
2861.55 2
2861.67 7
2861.79 13
2861.92 21
2862.04 30
2862.16 40
2862.28 50
2862.41 59
2862.53 68
2862.65 74
2862.77 78
2862.90 80
2863.02 79
2863.14 77
2863.26 72
2863.39 67
2863.51 60
2863.63 54
2863.76 49
2863.88 45
2864.00 42
2864.12 42
2864.25 44
2864.37 46
2864.49 48
2864.61 49
2864.74 50
2864.86 49
2864.98 47
2865.11 45
2865.23 43
2865.35 43
2865.47 43
2865.60 43
2865.72 43
2865.84 42
2865.97 38
2866.09 31
2866.21 23
2866.33 13
2866.46 4
2866.58 0
2866.70 0
2866.82 0
2866.95 0
2867.07 0
2867.19 0
2867.32 1
2867.44 4
2867.56 5
2867.68 6
2867.81 6
2867.93 5
2868.05 5
2868.18 5
2868.30 5
2868.42 4
2868.54 3
2868.67 1
2868.79 0
2868.91 0
2869.04 0
2869.16 0
2869.28 0
2869.40 0
2869.53 2
2869.65 8
2869.77 13
2869.89 17
2870.02 19
2870.14 19
2870.26 19
2870.39 21
2870.51 25
2870.63 33
2870.75 44
2870.88 59
2871.00 74
2871.12 88
2871.25 99
2871.37 104
2871.49 105
2871.61 102
2871.74 98
2871.86 95
2871.98 95
2872.11 100
2872.23 110
2872.35 124
2872.48 141
2872.60 159
2872.72 177
2872.84 194
2872.97 209
2873.09 223
2873.21 234
2873.34 242
2873.46 246
2873.58 244
2873.70 237
2873.83 225
2873.95 210
2874.07 193
2874.20 177
2874.32 163
2874.44 152
2874.56 145
2874.69 140
2874.81 137
2874.93 133
2875.06 128
2875.18 120
2875.30 111
2875.43 101
2875.55 92
2875.67 84
2875.79 78
2875.92 75
2876.04 74
2876.16 74
2876.29 75
2876.41 75
2876.53 76
2876.66 78
2876.78 79
2876.90 80
2877.02 82
2877.15 81
2877.27 79
2877.39 75
2877.52 69
2877.64 62
2877.76 56
2877.89 51
2878.01 48
2878.13 48
2878.25 50
2878.38 54
2878.50 58
2878.62 61
2878.75 63
2878.87 63
2878.99 61
2879.12 57
2879.24 52
2879.36 48
2879.48 44
2879.61 44
2879.73 46
2879.85 50
2879.98 54
2880.10 59
2880.22 61
2880.35 60
2880.47 57
2880.59 52
2880.72 46
2880.84 42
2880.96 40
2881.08 39
2881.21 38
2881.33 37
2881.45 35
2881.58 32
2881.70 27
2881.82 22
2881.95 19
2882.07 17
2882.19 17
2882.32 18
2882.44 21
2882.56 24
2882.69 26
2882.81 28
2882.93 29
2883.05 31
2883.18 33
2883.30 36
2883.42 40
2883.55 44
2883.67 48
2883.79 50
2883.92 51
2884.04 49
2884.16 45
2884.29 39
2884.41 32
2884.53 25
2884.66 19
2884.78 16
2884.90 15
2885.02 18
2885.15 22
2885.27 28
2885.39 34
2885.52 39
2885.64 42
2885.76 43
2885.89 43
2886.01 43
2886.13 44
2886.26 45
2886.38 48
2886.50 51
2886.63 53
2886.75 54
2886.87 53
2887.00 51
2887.12 48
2887.24 45
2887.37 43
2887.49 42
2887.61 41
2887.74 42
2887.86 42
2887.98 43
2888.11 43
2888.23 43
2888.35 41
2888.47 37
2888.60 33
2888.72 27
2888.84 21
2888.97 14
2889.09 9
2889.21 6
2889.34 6
2889.46 8
2889.58 11
2889.71 16
2889.83 22
2889.95 30
2890.08 40
2890.20 52
2890.32 64
2890.45 76
2890.57 86
2890.69 93
2890.82 95
2890.94 92
2891.06 84
2891.19 72
2891.31 59
2891.43 46
2891.56 34
2891.68 26
2891.80 22
2891.93 21
2892.05 25
2892.17 33
2892.30 44
2892.42 56
2892.54 68
2892.67 78
2892.79 86
2892.91 90
2893.04 91
2893.16 87
2893.28 81
2893.41 74
2893.53 66
2893.65 58
2893.78 53
2893.90 49
2894.02 48
2894.15 48
2894.27 49
2894.39 52
2894.52 55
2894.64 59
2894.76 62
2894.89 65
2895.01 67
2895.13 68
2895.26 67
2895.38 63
2895.50 57
2895.63 50
2895.75 42
2895.87 34
2896.00 27
2896.12 22
2896.24 18
2896.37 15
2896.49 13
2896.61 11
2896.74 7
2896.86 3
2896.98 0
2897.11 0
2897.23 0
2897.36 0
2897.48 0
2897.60 0
2897.73 0
2897.85 0
2897.97 7
2898.10 18
2898.22 30
2898.34 41
2898.47 52
2898.59 61
2898.71 68
2898.84 73
2898.96 75
2899.08 75
2899.21 73
2899.33 70
2899.45 66
2899.58 63
2899.70 61
2899.82 59
2899.95 57
2900.07 55
2900.19 51
2900.32 45
2900.44 36
2900.57 26
2900.69 15
2900.81 6
2900.94 0
2901.06 0
2901.18 0
2901.31 2
2901.43 9
2901.55 18
2901.68 27
2901.80 36
2901.92 44
2902.05 51
2902.17 56
2902.29 61
2902.42 67
2902.54 73
2902.67 81
2902.79 89
2902.91 97
2903.04 104
2903.16 109
2903.28 112
2903.41 112
2903.53 110
2903.65 108
2903.78 107
2903.90 106
2904.02 107
2904.15 107
2904.27 105
2904.40 102
2904.52 95
2904.64 87
2904.77 77
2904.89 69
2905.01 63
2905.14 60
2905.26 60
2905.38 62
2905.51 65
2905.63 69
2905.75 73
2905.88 77
2906.00 82
2906.13 86
2906.25 91
2906.37 94
2906.50 96
2906.62 96
2906.74 93
2906.87 88
2906.99 80
2907.11 71
2907.24 62
2907.36 55
2907.49 50
2907.61 49
2907.73 53
2907.86 62
2907.98 75
2908.10 90
2908.23 105
2908.35 117
2908.47 125
2908.60 128
2908.72 127
2908.85 122
2908.97 114
2909.09 106
2909.22 98
2909.34 90
2909.46 83
2909.59 78
2909.71 74
2909.84 73
2909.96 72
2910.08 72
2910.21 72
2910.33 71
2910.45 70
2910.58 68
2910.70 66
2910.83 64
2910.95 63
2911.07 63
2911.20 64
2911.32 66
2911.44 67
2911.57 68
2911.69 69
2911.81 70
2911.94 70
2912.06 68
2912.19 66
2912.31 62
2912.43 56
2912.56 51
2912.68 45
2912.80 41
2912.93 41
2913.05 43
2913.18 49
2913.30 56
2913.42 65
2913.55 75
2913.67 83
2913.80 89
2913.92 92
2914.04 94
2914.17 95
2914.29 95
2914.41 93
2914.54 92
2914.66 90
2914.79 88
2914.91 86
2915.03 84
2915.16 83
2915.28 83
2915.40 84
2915.53 86
2915.65 87
2915.78 88
2915.90 88
2916.02 86
2916.15 83
2916.27 78
2916.40 73
2916.52 68
2916.64 63
2916.77 60
2916.89 59
2917.01 60
2917.14 63
2917.26 68
2917.39 74
2917.51 82
2917.63 92
2917.76 103
2917.88 115
2918.01 128
2918.13 140
2918.25 151
2918.38 159
2918.50 164
2918.62 166
2918.75 168
2918.87 169
2919.00 171
2919.12 177
2919.24 185
2919.37 196
2919.49 208
2919.62 221
2919.74 232
2919.86 239
2919.99 243
2920.11 242
2920.24 237
2920.36 229
2920.48 218
2920.61 207
2920.73 197
2920.86 190
2920.98 187
2921.10 189
2921.23 193
2921.35 199
2921.47 205
2921.60 211
2921.72 215
2921.85 218
2921.97 220
2922.09 222
2922.22 225
2922.34 230
2922.47 234
2922.59 238
2922.71 240
2922.84 240
2922.96 238
2923.09 233
2923.21 227
2923.33 221
2923.46 215
2923.58 208
2923.71 201
2923.83 193
2923.95 184
2924.08 175
2924.20 164
2924.33 153
2924.45 142
2924.57 131
2924.70 120
2924.82 111
2924.95 102
2925.07 94
2925.19 88
2925.32 82
2925.44 79
2925.57 78
2925.69 81
2925.81 86
2925.94 94
2926.06 103
2926.19 113
2926.31 120
2926.43 126
2926.56 128
2926.68 129
2926.81 129
2926.93 130
2927.06 131
2927.18 134
2927.30 139
2927.43 144
2927.55 150
2927.68 154
2927.80 156
2927.92 156
2928.05 154
2928.17 149
2928.30 141
2928.42 130
2928.54 118
2928.67 106
2928.79 94
2928.92 84
2929.04 77
2929.16 72
2929.29 71
2929.41 71
2929.54 72
2929.66 73
2929.79 72
2929.91 69
2930.03 62
2930.16 52
2930.28 41
2930.41 30
2930.53 19
2930.65 11
2930.78 6
2930.90 5
2931.03 7
2931.15 12
2931.27 17
2931.40 22
2931.52 26
2931.65 28
2931.77 29
2931.90 29
2932.02 29
2932.14 30
2932.27 32
2932.39 35
2932.52 39
2932.64 42
2932.76 44
2932.89 46
2933.01 48
2933.14 52
2933.26 58
2933.39 68
2933.51 80
2933.63 93
2933.76 107
2933.88 119
2934.01 128
2934.13 133
2934.26 136
2934.38 136
2934.50 136
2934.63 138
2934.75 143
2934.88 153
2935.00 169
2935.12 190
2935.25 215
2935.37 242
2935.50 271
2935.62 300
2935.75 327
2935.87 353
2935.99 377
2936.12 399
2936.24 419
2936.37 436
2936.49 451
2936.62 464
2936.74 475
2936.86 482
2936.99 486
2937.11 486
2937.24 482
2937.36 475
2937.49 465
2937.61 454
2937.73 444
2937.86 437
2937.98 434
2938.11 435
2938.23 440
2938.36 448
2938.48 455
2938.60 461
2938.73 465
2938.85 467
2938.98 467
2939.10 465
2939.23 461
2939.35 455
2939.47 447
2939.60 436
2939.72 423
2939.85 409
2939.97 395
2940.10 382
2940.22 370
2940.35 360
2940.47 351
2940.59 343
2940.72 335
2940.84 327
2940.97 316
2941.09 304
2941.22 291
2941.34 277
2941.46 264
2941.59 251
2941.71 239
2941.84 228
2941.96 217
2942.09 204
2942.21 191
2942.34 178
2942.46 165
2942.58 153
2942.71 142
2942.83 133
2942.96 124
2943.08 114
2943.21 105
2943.33 94
2943.45 83
2943.58 74
2943.70 67
2943.83 65
2943.95 66
2944.08 71
2944.20 77
2944.33 84
2944.45 90
2944.57 93
2944.70 93
2944.82 91
2944.95 87
2945.07 84
2945.20 80
2945.32 78
2945.45 76
2945.57 75
2945.69 75
2945.82 75
2945.94 75
2946.07 74
2946.19 72
2946.32 70
2946.44 67
2946.57 63
2946.69 59
2946.81 53
2946.94 48
2947.06 42
2947.19 35
2947.31 27
2947.44 20
2947.56 13
2947.69 7
2947.81 2
2947.94 0
2948.06 0
2948.18 0
2948.31 0
2948.43 0
2948.56 0
2948.68 0
2948.81 0
2948.93 0
2949.06 6
2949.18 14
2949.30 24
2949.43 34
2949.55 44
2949.68 51
2949.80 56
2949.93 58
2950.05 57
2950.18 52
2950.30 45
2950.43 37
2950.55 29
2950.68 22
2950.80 16
2950.92 11
2951.05 9
2951.17 7
2951.30 5
2951.42 4
2951.55 2
2951.67 0
2951.80 0
2951.92 0
2952.05 0
2952.17 0
2952.29 0
2952.42 0
2952.54 0
2952.67 8
2952.79 16
2952.92 24
2953.04 30
2953.17 33
2953.29 35
2953.42 35
2953.54 34
2953.67 33
2953.79 33
2953.91 34
2954.04 36
2954.16 40
2954.29 45
2954.41 51
2954.54 58
2954.66 65
2954.79 72
2954.91 79
2955.04 86
2955.16 92
2955.29 98
2955.41 101
2955.54 101
2955.66 99
2955.78 93
2955.91 85
2956.03 77
2956.16 69
2956.28 64
2956.41 63
2956.53 64
2956.66 68
2956.78 72
2956.91 75
2957.03 77
2957.16 77
2957.28 75
2957.41 74
2957.53 73
2957.65 73
2957.78 74
2957.90 74
2958.03 74
2958.15 72
2958.28 69
2958.40 66
2958.53 63
2958.65 61
2958.78 62
2958.90 65
2959.03 70
2959.15 77
2959.28 84
2959.40 90
2959.53 96
2959.65 101
2959.78 104
2959.90 107
2960.02 108
2960.15 110
2960.27 111
2960.40 111
2960.52 111
2960.65 110
2960.77 107
2960.90 103
2961.02 98
2961.15 90
2961.27 81
2961.40 72
2961.52 63
2961.65 57
2961.77 53
2961.90 51
2962.02 52
2962.15 55
2962.27 60
2962.40 65
2962.52 72
2962.65 80
2962.77 89
2962.90 100
2963.02 112
2963.14 124
2963.27 133
2963.39 139
2963.52 139
2963.64 133
2963.77 122
2963.89 107
2964.02 90
2964.14 73
2964.27 58
2964.39 46
2964.52 38
2964.64 33
2964.77 30
2964.89 27
2965.02 25
2965.14 22
2965.27 20
2965.39 19
2965.52 19
2965.64 21
2965.77 24
2965.89 27
2966.02 30
2966.14 33
2966.27 35
2966.39 38
2966.52 42
2966.64 48
2966.77 56
2966.89 66
2967.02 77
2967.14 86
2967.27 93
2967.39 97
2967.52 96
2967.64 93
2967.77 87
2967.89 79
2968.02 71
2968.14 64
2968.26 57
2968.39 52
2968.51 47
2968.64 45
2968.76 43
2968.89 43
2969.01 45
2969.14 47
2969.26 51
2969.39 54
2969.51 58
2969.64 61
2969.76 65
2969.89 68
2970.01 70
2970.14 71
2970.26 72
2970.39 71
2970.51 69
2970.64 64
2970.76 59
2970.89 54
2971.01 49
2971.14 45
2971.26 43
2971.39 43
2971.51 44
2971.64 47
2971.76 50
2971.89 53
2972.01 56
2972.14 59
2972.26 60
2972.39 61
2972.51 61
2972.64 60
2972.76 56
2972.89 50
2973.01 40
2973.14 28
2973.26 15
2973.39 3
2973.51 0
2973.64 0
2973.76 0
2973.89 0
2974.01 3
2974.14 16
2974.26 29
2974.39 41
2974.52 53
2974.64 64
2974.77 73
2974.89 81
2975.02 88
2975.14 94
2975.27 97
2975.39 98
2975.52 96
2975.64 92
2975.77 84
2975.89 75
2976.02 65
2976.14 55
2976.27 46
2976.39 38
2976.52 32
2976.64 28
2976.77 25
2976.89 24
2977.02 24
2977.14 23
2977.27 23
2977.39 21
2977.52 19
2977.64 17
2977.77 14
2977.89 11
2978.02 8
2978.14 7
2978.27 5
2978.39 5
2978.52 5
2978.64 6
2978.77 7
2978.89 8
2979.02 9
2979.14 10
2979.27 11
2979.39 11
2979.52 11
2979.65 11
2979.77 11
2979.90 12
2980.02 13
2980.15 16
2980.27 21
2980.40 27
2980.52 33
2980.65 39
2980.77 43
2980.90 44
2981.02 42
2981.15 39
2981.27 34
2981.40 30
2981.52 27
2981.65 26
2981.77 27
2981.90 30
2982.02 31
2982.15 32
2982.27 30
2982.40 26
2982.52 20
2982.65 15
2982.78 11
2982.90 10
2983.03 13
2983.15 19
2983.28 27
2983.40 37
2983.53 47
2983.65 55
2983.78 59
2983.90 60
2984.03 58
2984.15 53
2984.28 47
2984.40 42
2984.53 37
2984.65 35
2984.78 34
2984.90 36
2985.03 39
2985.16 43
2985.28 49
2985.41 54
2985.53 60
2985.66 64
2985.78 67
2985.91 68
2986.03 66
2986.16 64
2986.28 60
2986.41 57
2986.53 54
2986.66 53
2986.78 54
2986.91 55
2987.04 58
2987.16 60
2987.29 62
2987.41 64
2987.54 64
2987.66 65
2987.79 65
2987.91 66
2988.04 68
2988.16 69
2988.29 70
2988.41 69
2988.54 66
2988.66 60
2988.79 51
2988.92 40
2989.04 28
2989.17 18
2989.29 11
2989.42 8
2989.54 9
2989.67 13
2989.79 20
2989.92 26
2990.04 32
2990.17 36
2990.29 38
2990.42 37
2990.55 35
2990.67 32
2990.80 28
2990.92 24
2991.05 19
2991.17 14
2991.30 8
2991.42 2
2991.55 0
2991.67 0
2991.80 0
2991.93 0
2992.05 0
2992.18 0
2992.30 0
2992.43 0
2992.55 8
2992.68 15
2992.80 21
2992.93 26
2993.05 27
2993.18 27
2993.30 27
2993.43 27
2993.56 29
2993.68 35
2993.81 44
2993.93 57
2994.06 73
2994.18 91
2994.31 108
2994.43 122
2994.56 132
2994.69 136
2994.81 134
2994.94 129
2995.06 120
2995.19 111
2995.31 102
2995.44 94
2995.56 89
2995.69 85
2995.81 83
2995.94 82
2996.07 82
2996.19 81
2996.32 81
2996.44 81
2996.57 81
2996.69 81
2996.82 80
2996.94 80
2997.07 79
2997.20 78
2997.32 77
2997.45 78
2997.57 79
2997.70 81
2997.82 84
2997.95 86
2998.07 88
2998.20 88
2998.33 87
2998.45 84
2998.58 80
2998.70 73
2998.83 65
2998.95 56
2999.08 46
2999.20 36
2999.33 28
2999.46 22
2999.58 20
2999.71 22
2999.83 27
2999.96 34
3000.08 42
3000.21 48
3000.34 52
3000.46 54
3000.59 53
3000.71 52
3000.84 50
3000.96 49
3001.09 50
3001.21 51
3001.34 53
3001.47 57
3001.59 61
3001.72 66
3001.84 71
3001.97 77
3002.09 84
3002.22 89
3002.35 94
3002.47 97
3002.60 99
3002.72 100
3002.85 100
3002.97 101
3003.10 101
3003.22 102
3003.35 101
3003.48 99
3003.60 95
3003.73 90
3003.85 83
3003.98 75
3004.10 68
3004.23 61
3004.36 55
3004.48 50
3004.61 47
3004.73 44
3004.86 43
3004.98 44
3005.11 45
3005.24 48
3005.36 52
3005.49 55
3005.61 59
3005.74 61
3005.86 62
3005.99 62
3006.12 60
3006.24 58
3006.37 55
3006.49 50
3006.62 45
3006.74 38
3006.87 31
3007.00 25
3007.12 20
3007.25 16
3007.37 15
3007.50 17
3007.62 19
3007.75 21
3007.88 23
3008.00 23
3008.13 22
3008.25 19
3008.38 16
3008.51 12
3008.63 11
3008.76 10
3008.88 12
3009.01 15
3009.13 20
3009.26 25
3009.39 30
3009.51 34
3009.64 37
3009.76 38
3009.89 38
3010.01 37
3010.14 35
3010.27 33
3010.39 32
3010.52 31
3010.64 31
3010.77 32
3010.90 35
3011.02 38
3011.15 43
3011.27 46
3011.40 49
3011.52 51
3011.65 50
3011.78 48
3011.90 45
3012.03 42
3012.15 40
3012.28 39
3012.41 40
3012.53 43
3012.66 45
3012.78 48
3012.91 50
3013.04 51
3013.16 52
3013.29 51
3013.41 50
3013.54 48
3013.66 46
3013.79 42
3013.92 39
3014.04 35
3014.17 32
3014.29 30
3014.42 28
3014.55 26
3014.67 24
3014.80 22
3014.92 19
3015.05 17
3015.18 17
3015.30 18
3015.43 22
3015.55 26
3015.68 32
3015.81 37
3015.93 42
3016.06 46
3016.18 49
3016.31 51
3016.43 54
3016.56 58
3016.69 64
3016.81 73
3016.94 84
3017.06 95
3017.19 106
3017.32 115
3017.44 120
3017.57 121
3017.69 118
3017.82 113
3017.95 106
3018.07 99
3018.20 92
3018.32 86
3018.45 82
3018.58 77
3018.70 73
3018.83 69
3018.95 66
3019.08 65
3019.21 66
3019.33 68
3019.46 72
3019.58 76
3019.71 79
3019.84 79
3019.96 76
3020.09 70
3020.21 63
3020.34 54
3020.47 48
3020.59 45
3020.72 47
3020.84 54
3020.97 64
3021.10 76
3021.22 87
3021.35 96
3021.47 102
3021.60 105
3021.73 105
3021.85 103
3021.98 100
3022.11 98
3022.23 97
3022.36 98
3022.48 99
3022.61 101
3022.74 101
3022.86 99
3022.99 95
3023.11 88
3023.24 79
3023.37 68
3023.49 56
3023.62 46
3023.74 38
3023.87 33
3024.00 30
3024.12 29
3024.25 31
3024.37 33
3024.50 35
3024.63 36
3024.75 36
3024.88 34
3025.01 30
3025.13 25
3025.26 19
3025.38 12
3025.51 4
3025.64 0
3025.76 0
3025.89 0
3026.01 0
3026.14 0
3026.27 0
3026.39 0
3026.52 0
3026.65 3
3026.77 11
3026.90 18
3027.02 25
3027.15 32
3027.28 39
3027.40 46
3027.53 54
3027.65 63
3027.78 70
3027.91 76
3028.03 80
3028.16 81
3028.29 80
3028.41 77
3028.54 74
3028.66 72
3028.79 72
3028.92 76
3029.04 81
3029.17 89
3029.30 98
3029.42 107
3029.55 114
3029.67 119
3029.80 122
3029.93 124
3030.05 124
3030.18 125
3030.30 125
3030.43 125
3030.56 125
3030.68 125
3030.81 123
3030.94 120
3031.06 115
3031.19 109
3031.31 101
3031.44 93
3031.57 84
3031.69 75
3031.82 68
3031.95 62
3032.07 58
3032.20 56
3032.33 56
3032.45 58
3032.58 62
3032.70 66
3032.83 70
3032.96 74
3033.08 78
3033.21 82
3033.34 86
3033.46 90
3033.59 95
3033.71 99
3033.84 102
3033.97 104
3034.09 104
3034.22 104
3034.35 105
3034.47 106
3034.60 109
3034.72 113
3034.85 120
3034.98 127
3035.10 134
3035.23 140
3035.36 144
3035.48 147
3035.61 147
3035.74 147
3035.86 146
3035.99 144
3036.11 142
3036.24 139
3036.37 135
3036.49 129
3036.62 122
3036.75 114
3036.87 106
3037.00 101
3037.13 98
3037.25 97
3037.38 99
3037.50 103
3037.63 105
3037.76 107
3037.88 106
3038.01 102
3038.14 97
3038.26 91
3038.39 85
3038.52 79
3038.64 73
3038.77 68
3038.90 63
3039.02 58
3039.15 53
3039.27 49
3039.40 45
3039.53 42
3039.65 40
3039.78 39
3039.91 40
3040.03 42
3040.16 46
3040.29 51
3040.41 58
3040.54 65
3040.67 72
3040.79 78
3040.92 83
3041.04 86
3041.17 86
3041.30 83
3041.42 78
3041.55 71
3041.68 63
3041.80 54
3041.93 47
3042.06 41
3042.18 37
3042.31 36
3042.44 37
3042.56 39
3042.69 42
3042.82 45
3042.94 47
3043.07 47
3043.19 45
3043.32 40
3043.45 34
3043.57 28
3043.70 22
3043.83 19
3043.95 20
3044.08 25
3044.21 34
3044.33 45
3044.46 57
3044.59 68
3044.71 75
3044.84 80
3044.97 80
3045.09 79
3045.22 76
3045.35 73
3045.47 71
3045.60 70
3045.73 70
3045.85 71
3045.98 71
3046.11 71
3046.23 70
3046.36 69
3046.48 69
3046.61 70
3046.74 74
3046.86 81
3046.99 89
3047.12 96
3047.24 103
3047.37 107
3047.50 108
3047.62 106
3047.75 101
3047.88 94
3048.00 88
3048.13 83
3048.26 81
3048.38 82
3048.51 85
3048.64 90
3048.76 95
3048.89 100
3049.02 104
3049.14 105
3049.27 105
3049.40 104
3049.52 101
3049.65 98
3049.78 95
3049.90 92
3050.03 89
3050.16 85
3050.28 79
3050.41 72
3050.54 66
3050.66 61
3050.79 59
3050.92 61
3051.04 67
3051.17 77
3051.30 89
3051.42 101
3051.55 110
3051.68 117
3051.80 120
3051.93 120
3052.06 119
3052.18 116
3052.31 113
3052.44 111
3052.56 108
3052.69 106
3052.82 103
3052.94 99
3053.07 96
3053.20 94
3053.32 92
3053.45 91
3053.58 92
3053.70 92
3053.83 93
3053.96 92
3054.08 90
3054.21 87
3054.34 82
3054.46 78
3054.59 74
3054.72 71
3054.84 71
3054.97 73
3055.10 77
3055.22 82
3055.35 87
3055.48 90
3055.61 91
3055.73 90
3055.86 86
3055.99 81
3056.11 75
3056.24 70
3056.37 65
3056.49 62
3056.62 59
3056.75 58
3056.87 56
3057.00 55
3057.13 54
3057.25 53
3057.38 53
3057.51 53
3057.63 52
3057.76 52
3057.89 50
3058.01 47
3058.14 43
3058.27 38
3058.39 33
3058.52 29
3058.65 29
3058.77 31
3058.90 37
3059.03 45
3059.16 53
3059.28 60
3059.41 65
3059.54 66
3059.66 64
3059.79 60
3059.92 55
3060.04 51
3060.17 48
3060.30 46
3060.42 44
3060.55 43
3060.68 41
3060.80 39
3060.93 37
3061.06 36
3061.19 38
3061.31 42
3061.44 49
3061.57 58
3061.69 67
3061.82 75
3061.95 80
3062.07 80
3062.20 77
3062.33 69
3062.45 60
3062.58 50
3062.71 43
3062.83 38
3062.96 37
3063.09 40
3063.22 44
3063.34 49
3063.47 52
3063.60 53
3063.72 51
3063.85 46
3063.98 40
3064.10 32
3064.23 25
3064.36 19
3064.48 13
3064.61 8
3064.74 2
3064.87 0
3064.99 0
3065.12 0
3065.25 0
3065.37 0
3065.50 0
3065.63 0
3065.75 0
3065.88 4
3066.01 10
3066.14 15
3066.26 19
3066.39 22
3066.52 25
3066.64 28
3066.77 29
3066.90 30
3067.02 28
3067.15 25
3067.28 21
3067.41 15
3067.53 10
3067.66 6
3067.79 3
3067.91 4
3068.04 7
3068.17 12
3068.29 20
3068.42 29
3068.55 39
3068.68 49
3068.80 59
3068.93 67
3069.06 73
3069.18 78
3069.31 81
3069.44 83
3069.56 84
3069.69 86
3069.82 87
3069.95 88
3070.07 88
3070.20 85
3070.33 80
3070.45 73
3070.58 65
3070.71 57
3070.84 51
3070.96 47
3071.09 45
3071.22 44
3071.34 44
3071.47 42
3071.60 40
3071.73 36
3071.85 32
3071.98 29
3072.11 28
3072.23 28
3072.36 31
3072.49 34
3072.61 39
3072.74 44
3072.87 50
3073.00 57
3073.12 64
3073.25 70
3073.38 76
3073.50 80
3073.63 83
3073.76 83
3073.89 81
3074.01 79
3074.14 76
3074.27 75
3074.39 74
3074.52 75
3074.65 75
3074.78 74
3074.90 71
3075.03 65
3075.16 56
3075.29 46
3075.41 36
3075.54 27
3075.67 23
3075.79 22
3075.92 24
3076.05 28
3076.18 32
3076.30 34
3076.43 33
3076.56 27
3076.68 19
3076.81 9
3076.94 0
3077.07 0
3077.19 0
3077.32 0
3077.45 0
3077.57 0
3077.70 0
3077.83 0
3077.96 1
3078.08 7
3078.21 13
3078.34 17
3078.47 20
3078.59 22
3078.72 22
3078.85 21
3078.97 21
3079.10 22
3079.23 24
3079.36 29
3079.48 35
3079.61 42
3079.74 49
3079.86 55
3079.99 60
3080.12 63
3080.25 65
3080.37 65
3080.50 65
3080.63 64
3080.76 63
3080.88 61
3081.01 60
3081.14 57
3081.26 54
3081.39 50
3081.52 43
3081.65 35
3081.77 26
3081.90 16
3082.03 7
3082.16 0
3082.28 0
3082.41 0
3082.54 0
3082.67 0
3082.79 0
3082.92 0
3083.05 0
3083.17 6
3083.30 13
3083.43 20
3083.56 27
3083.68 31
3083.81 34
3083.94 33
3084.07 30
3084.19 24
3084.32 17
3084.45 12
3084.58 10
3084.70 12
3084.83 19
3084.96 31
3085.09 46
3085.21 61
3085.34 74
3085.47 83
3085.59 85
3085.72 81
3085.85 72
3085.98 59
3086.10 45
3086.23 32
3086.36 22
3086.49 15
3086.61 11
3086.74 11
3086.87 13
3087.00 17
3087.12 24
3087.25 33
3087.38 43
3087.51 53
3087.63 61
3087.76 67
3087.89 69
3088.02 68
3088.14 64
3088.27 59
3088.40 54
3088.53 51
3088.65 51
3088.78 53
3088.91 59
3089.03 68
3089.16 79
3089.29 90
3089.42 100
3089.54 108
3089.67 114
3089.80 116
3089.93 116
3090.05 115
3090.18 114
3090.31 114
3090.44 117
3090.56 123
3090.69 130
3090.82 138
3090.95 144
3091.07 147
3091.20 146
3091.33 140
3091.46 131
3091.58 120
3091.71 108
3091.84 96
3091.97 87
3092.09 79
3092.22 74
3092.35 71
3092.48 69
3092.60 67
3092.73 65
3092.86 62
3092.99 58
3093.11 51
3093.24 44
3093.37 35
3093.50 27
3093.63 20
3093.75 15
3093.88 11
3094.01 7
3094.14 4
3094.26 0
3094.39 0
3094.52 0
3094.65 0
3094.77 0
3094.90 0
3095.03 0
3095.16 0
3095.28 4
3095.41 16
3095.54 30
3095.67 45
3095.79 62
3095.92 80
3096.05 97
3096.18 112
3096.30 124
3096.43 132
3096.56 135
3096.69 134
3096.81 129
3096.94 122
3097.07 114
3097.20 107
3097.33 102
3097.45 98
3097.58 95
3097.71 91
3097.84 87
3097.96 82
3098.09 77
3098.22 71
3098.35 67
3098.47 63
3098.60 60
3098.73 58
3098.86 57
3098.98 57
3099.11 57
3099.24 58
3099.37 61
3099.50 65
3099.62 69
3099.75 75
3099.88 80
3100.01 85
3100.13 89
3100.26 90
3100.39 89
3100.52 86
3100.64 80
3100.77 73
3100.90 65
3101.03 57
3101.16 49
3101.28 43
3101.41 37
3101.54 33
3101.67 29
3101.79 26
3101.92 24
3102.05 24
3102.18 25
3102.30 28
3102.43 32
3102.56 37
3102.69 43
3102.82 48
3102.94 53
3103.07 55
3103.20 56
3103.33 55
3103.45 52
3103.58 49
3103.71 46
3103.84 44
3103.97 40
3104.09 37
3104.22 33
3104.35 28
3104.48 22
3104.60 16
3104.73 11
3104.86 8
3104.99 7
3105.12 8
3105.24 11
3105.37 16
3105.50 22
3105.63 28
3105.75 33
3105.88 38
3106.01 41
3106.14 43
3106.27 44
3106.39 45
3106.52 46
3106.65 47
3106.78 48
3106.90 50
3107.03 52
3107.16 54
3107.29 55
3107.42 54
3107.54 53
3107.67 50
3107.80 46
3107.93 42
3108.06 38
3108.18 35
3108.31 33
3108.44 32
3108.57 32
3108.69 32
3108.82 32
3108.95 32
3109.08 32
3109.21 32
3109.33 32
3109.46 33
3109.59 34
3109.72 37
3109.85 41
3109.97 45
3110.10 50
3110.23 57
3110.36 63
3110.48 70
3110.61 76
3110.74 80
3110.87 84
3111.00 85
3111.12 84
3111.25 81
3111.38 78
3111.51 75
3111.64 72
3111.76 70
3111.89 68
3112.02 67
3112.15 66
3112.28 66
3112.40 66
3112.53 68
3112.66 70
3112.79 74
3112.92 79
3113.04 85
3113.17 92
3113.30 100
3113.43 108
3113.56 116
3113.68 124
3113.81 130
3113.94 134
3114.07 136
3114.19 133
3114.32 128
3114.45 119
3114.58 109
3114.71 100
3114.83 91
3114.96 86
3115.09 83
3115.22 83
3115.35 85
3115.47 90
3115.60 95
3115.73 101
3115.86 106
3115.99 112
3116.11 118
3116.24 124
3116.37 128
3116.50 132
3116.63 133
3116.75 132
3116.88 130
3117.01 126
3117.14 121
3117.27 117
3117.40 112
3117.52 108
3117.65 105
3117.78 102
3117.91 98
3118.04 94
3118.16 90
3118.29 87
3118.42 84
3118.55 83
3118.68 83
3118.80 86
3118.93 90
3119.06 94
3119.19 98
3119.32 101
3119.44 101
3119.57 98
3119.70 93
3119.83 88
3119.96 82
3120.08 78
3120.21 76
3120.34 77
3120.47 80
3120.60 83
3120.72 86
3120.85 88
3120.98 87
3121.11 84
3121.24 79
3121.37 73
3121.49 67
3121.62 62
3121.75 59
3121.88 59
3122.01 60
3122.13 64
3122.26 67
3122.39 68
3122.52 67
3122.65 61
3122.78 51
3122.90 37
3123.03 20
3123.16 3
3123.29 0
3123.42 0
3123.54 0
3123.67 0
3123.80 0
3123.93 0
3124.06 0
3124.18 1
3124.31 11
3124.44 21
3124.57 29
3124.70 35
3124.83 39
3124.95 42
3125.08 43
3125.21 42
3125.34 40
3125.47 37
3125.60 33
3125.72 28
3125.85 24
3125.98 22
3126.11 23
3126.24 26
3126.36 33
3126.49 42
3126.62 51
3126.75 58
3126.88 63
3127.01 64
3127.13 60
3127.26 53
3127.39 44
3127.52 34
3127.65 26
3127.77 20
3127.90 16
3128.03 15
3128.16 16
3128.29 16
3128.42 16
3128.54 15
3128.67 12
3128.80 8
3128.93 4
3129.06 0
3129.19 0
3129.31 0
3129.44 0
3129.57 0
3129.70 4
3129.83 10
3129.96 17
3130.08 23
3130.21 29
3130.34 32
3130.47 33
3130.60 32
3130.73 30
3130.85 28
3130.98 26
3131.11 23
3131.24 20
3131.37 17
3131.50 14
3131.62 10
3131.75 7
3131.88 4
3132.01 3
3132.14 4
3132.27 7
3132.39 12
3132.52 17
3132.65 23
3132.78 29
3132.91 33
3133.04 36
3133.16 37
3133.29 37
3133.42 37
3133.55 37
3133.68 39
3133.81 42
3133.93 46
3134.06 52
3134.19 59
3134.32 66
3134.45 74
3134.58 80
3134.70 85
3134.83 87
3134.96 87
3135.09 85
3135.22 82
3135.35 77
3135.47 73
3135.60 70
3135.73 68
3135.86 66
3135.99 64
3136.12 62
3136.25 59
3136.37 56
3136.50 54
3136.63 55
3136.76 60
3136.89 68
3137.02 79
3137.14 90
3137.27 101
3137.40 108
3137.53 111
3137.66 110
3137.79 106
3137.92 100
3138.04 95
3138.17 90
3138.30 86
3138.43 84
3138.56 82
3138.69 80
3138.81 77
3138.94 73
3139.07 68
3139.20 65
3139.33 63
3139.46 63
3139.59 66
3139.71 71
3139.84 77
3139.97 83
3140.10 88
3140.23 90
3140.36 91
3140.48 90
3140.61 88
3140.74 85
3140.87 81
3141.00 78
3141.13 74
3141.26 70
3141.38 67
3141.51 65
3141.64 64
3141.77 63
3141.90 62
3142.03 62
3142.16 61
3142.28 59
3142.41 56
3142.54 53
3142.67 50
3142.80 48
3142.93 46
3143.06 45
3143.18 45
3143.31 46
3143.44 46
3143.57 45
3143.70 43
3143.83 40
3143.96 36
3144.08 32
3144.21 27
3144.34 22
3144.47 19
3144.60 19
3144.73 20
3144.86 24
3144.98 30
3145.11 37
3145.24 44
3145.37 49
3145.50 53
3145.63 56
3145.76 56
3145.88 56
3146.01 54
3146.14 52
3146.27 49
3146.40 45
3146.53 41
3146.66 37
3146.79 33
3146.91 31
3147.04 31
3147.17 33
3147.30 37
3147.43 42
3147.56 48
3147.69 53
3147.81 57
3147.94 60
3148.07 60
3148.20 59
3148.33 57
3148.46 55
3148.59 54
3148.72 54
3148.84 56
3148.97 59
3149.10 64
3149.23 68
3149.36 70
3149.49 70
3149.62 67
3149.74 61
3149.87 51
3150.00 40
3150.13 29
3150.26 20
3150.39 12
3150.52 9
3150.65 8
3150.77 11
3150.90 15
3151.03 21
3151.16 28
3151.29 35
3151.42 42
3151.55 48
3151.68 53
3151.80 57
3151.93 59
3152.06 59
3152.19 56
3152.32 51
3152.45 46
3152.58 39
3152.71 34
3152.83 29
3152.96 25
3153.09 22
3153.22 20
3153.35 20
3153.48 22
3153.61 26
3153.74 33
3153.86 42
3153.99 52
3154.12 61
3154.25 70
3154.38 76
3154.51 78
3154.64 78
3154.77 74
3154.90 68
3155.02 59
3155.15 49
3155.28 37
3155.41 26
3155.54 16
3155.67 8
3155.80 3
3155.93 1
3156.05 3
3156.18 8
3156.31 15
3156.44 24
3156.57 33
3156.70 43
3156.83 53
3156.96 61
3157.09 68
3157.21 73
3157.34 76
3157.47 78
3157.60 78
3157.73 78
3157.86 77
3157.99 75
3158.12 74
3158.25 73
3158.37 72
3158.50 71
3158.63 71
3158.76 71
3158.89 73
3159.02 76
3159.15 81
3159.28 89
3159.41 99
3159.53 111
3159.66 126
3159.79 142
3159.92 158
3160.05 175
3160.18 190
3160.31 204
3160.44 216
3160.57 227
3160.69 236
3160.82 246
3160.95 256
3161.08 268
3161.21 282
3161.34 298
3161.47 316
3161.60 336
3161.73 358
3161.85 383
3161.98 412
3162.11 445
3162.24 483
3162.37 525
3162.50 570
3162.63 615
3162.76 660
3162.89 705
3163.02 748
3163.14 791
3163.27 832
3163.40 870
3163.53 904
3163.66 933
3163.79 954
3163.92 968
3164.05 976
3164.18 980
3164.31 983
3164.43 988
3164.56 996
3164.69 1008
3164.82 1024
3164.95 1043
3165.08 1064
3165.21 1085
3165.34 1105
3165.47 1123
3165.60 1137
3165.72 1148
3165.85 1154
3165.98 1155
3166.11 1151
3166.24 1143
3166.37 1132
3166.50 1119
3166.63 1106
3166.76 1091
3166.89 1076
3167.01 1059
3167.14 1041
3167.27 1021
3167.40 999
3167.53 973
3167.66 946
3167.79 918
3167.92 890
3168.05 865
3168.18 842
3168.31 821
3168.43 802
3168.56 781
3168.69 758
3168.82 730
3168.95 696
3169.08 658
3169.21 618
3169.34 578
3169.47 542
3169.60 511
3169.73 486
3169.85 467
3169.98 452
3170.11 440
3170.24 428
3170.37 415
3170.50 402
3170.63 387
3170.76 372
3170.89 357
3171.02 341
3171.15 325
3171.28 309
3171.40 292
3171.53 275
3171.66 257
3171.79 239
3171.92 221
3172.05 204
3172.18 189
3172.31 176
3172.44 166
3172.57 160
3172.70 157
3172.83 158
3172.95 161
3173.08 166
3173.21 169
3173.34 171
3173.47 169
3173.60 164
3173.73 156
3173.86 146
3173.99 135
3174.12 126
3174.25 119
3174.38 114
3174.50 113
3174.63 113
3174.76 116
3174.89 120
3175.02 124
3175.15 128
3175.28 130
3175.41 131
3175.54 129
3175.67 125
3175.80 118
3175.93 110
3176.06 102
3176.18 95
3176.31 89
3176.44 85
3176.57 83
3176.70 83
3176.83 83
3176.96 83
3177.09 83
3177.22 83
3177.35 84
3177.48 86
3177.61 90
3177.74 96
3177.86 104
3177.99 112
3178.12 120
3178.25 127
3178.38 132
3178.51 135
3178.64 136
3178.77 137
3178.90 138
3179.03 138
3179.16 138
3179.29 138
3179.42 137
3179.55 135
3179.68 131
3179.80 125
3179.93 117
3180.06 106
3180.19 94
3180.32 81
3180.45 69
3180.58 59
3180.71 52
3180.84 50
3180.97 52
3181.10 58
3181.23 65
3181.36 73
3181.49 79
3181.62 82
3181.74 82
3181.87 79
3182.00 74
3182.13 70
3182.26 65
3182.39 63
3182.52 61
3182.65 62
3182.78 64
3182.91 67
3183.04 70
3183.17 73
3183.30 74
3183.43 74
3183.56 73
3183.69 70
3183.81 66
3183.94 63
3184.07 60
3184.20 57
3184.33 56
3184.46 55
3184.59 55
3184.72 56
3184.85 57
3184.98 59
3185.11 61
3185.24 63
3185.37 64
3185.50 64
3185.63 62
3185.76 58
3185.89 52
3186.01 44
3186.14 36
3186.27 29
3186.40 24
3186.53 20
3186.66 18
3186.79 17
3186.92 16
3187.05 15
3187.18 14
3187.31 12
3187.44 11
3187.57 9
3187.70 8
3187.83 8
3187.96 8
3188.09 11
3188.22 15
3188.34 22
3188.47 31
3188.60 41
3188.73 50
3188.86 57
3188.99 61
3189.12 61
3189.25 59
3189.38 56
3189.51 53
3189.64 52
3189.77 54
3189.90 59
3190.03 66
3190.16 73
3190.29 80
3190.42 83
3190.55 82
3190.68 76
3190.81 66
3190.94 53
3191.06 40
3191.19 29
3191.32 21
3191.45 20
3191.58 23
3191.71 31
3191.84 41
3191.97 49
3192.10 56
3192.23 57
3192.36 55
3192.49 50
3192.62 44
3192.75 39
3192.88 35
3193.01 35
3193.14 37
3193.27 40
3193.40 44
3193.53 48
3193.66 51
3193.79 53
3193.92 54
3194.05 54
3194.17 53
3194.30 50
3194.43 45
3194.56 38
3194.69 29
3194.82 18
3194.95 6
3195.08 0
3195.21 0
3195.34 0
3195.47 0
3195.60 0
3195.73 0
3195.86 7
3195.99 22
3196.12 36
3196.25 47
3196.38 53
3196.51 53
3196.64 50
3196.77 44
3196.90 38
3197.03 33
3197.16 31
3197.29 33
3197.42 38
3197.55 44
3197.68 51
3197.80 56
3197.93 60
3198.06 62
3198.19 63
3198.32 63
3198.45 64
3198.58 65
3198.71 69
3198.84 74
3198.97 81
3199.10 89
3199.23 97
3199.36 105
3199.49 112
3199.62 117
3199.75 121
3199.88 123
3200.01 124
3200.14 123
3200.27 122
3200.40 120
3200.53 116
3200.66 110
3200.79 101
3200.92 90
3201.05 78
3201.18 65
3201.31 54
3201.44 45
3201.57 39
3201.70 36
3201.83 34
3201.96 34
3202.09 33
3202.22 31
3202.35 29
3202.48 26
3202.60 22
3202.73 20
3202.86 17
3202.99 15
3203.12 14
3203.25 12
3203.38 10
3203.51 7
3203.64 5
3203.77 3
3203.90 1
3204.03 0
3204.16 0
3204.29 0
3204.42 0
3204.55 0
3204.68 0
3204.81 0
3204.94 0
3205.07 1
3205.20 5
3205.33 9
3205.46 13
3205.59 15
3205.72 17
3205.85 19
3205.98 22
3206.11 25
3206.24 30
3206.37 34
3206.50 38
3206.63 40
3206.76 39
3206.89 38
3207.02 35
3207.15 34
3207.28 33
3207.41 35
3207.54 40
3207.67 47
3207.80 55
3207.93 64
3208.06 71
3208.19 75
3208.32 77
3208.45 76
3208.58 73
3208.71 69
3208.84 65
3208.97 62
3209.10 61
3209.23 61
3209.36 64
3209.49 69
3209.62 76
3209.75 85
3209.88 94
3210.01 103
3210.14 112
3210.27 122
3210.40 130
3210.53 139
3210.66 146
3210.79 152
3210.92 156
3211.05 156
3211.18 153
3211.31 146
3211.44 137
3211.57 126
3211.70 116
3211.83 108
3211.96 102
3212.09 101
3212.22 103
3212.35 109
3212.48 119
3212.61 130
3212.74 143
3212.87 156
3213.00 169
3213.13 181
3213.26 190
3213.39 198
3213.52 203
3213.65 207
3213.78 209
3213.91 209
3214.04 209
3214.17 208
3214.30 206
3214.43 205
3214.56 204
3214.69 203
3214.82 203
3214.95 202
3215.08 202
3215.21 203
3215.34 203
3215.47 204
3215.60 205
3215.73 206
3215.86 208
3215.99 210
3216.12 213
3216.25 214
3216.38 215
3216.51 215
3216.64 213
3216.77 210
3216.90 206
3217.03 199
3217.16 192
3217.29 182
3217.42 170
3217.55 158
3217.68 145
3217.81 132
3217.94 120
3218.07 110
3218.20 101
3218.33 95
3218.46 89
3218.59 84
3218.72 79
3218.85 73
3218.98 65
3219.11 58
3219.24 50
3219.37 45
3219.50 42
3219.63 42
3219.76 45
3219.89 48
3220.02 52
3220.15 53
3220.28 51
3220.41 47
3220.54 40
3220.67 32
3220.80 24
3220.93 17
3221.06 13
3221.19 11
3221.32 11
3221.45 12
3221.58 15
3221.71 18
3221.84 21
3221.97 24
3222.10 26
3222.23 28
3222.36 30
3222.49 32
3222.62 34
3222.75 35
3222.88 36
3223.01 37
3223.14 36
3223.27 35
3223.40 33
3223.53 33
3223.66 35
3223.79 38
3223.92 44
3224.05 50
3224.18 58
3224.32 65
3224.45 71
3224.58 74
3224.71 74
3224.84 71
3224.97 66
3225.10 59
3225.23 50
3225.36 40
3225.49 31
3225.62 23
3225.75 17
3225.88 13
3226.01 11
3226.14 13
3226.27 17
3226.40 25
3226.53 35
3226.66 47
3226.79 59
3226.92 71
3227.05 81
3227.18 90
3227.31 96
3227.44 100
3227.57 103
3227.70 103
3227.83 102
3227.96 98
3228.09 92
3228.22 84
3228.35 74
3228.48 64
3228.61 52
3228.74 41
3228.87 29
3229.00 17
3229.14 6
3229.27 0
3229.40 0
3229.53 0
3229.66 0
3229.79 0
3229.92 0
3230.05 0
3230.18 9
3230.31 24
3230.44 39
3230.57 53
3230.70 64
3230.83 73
3230.96 80
3231.09 85
3231.22 90
3231.35 93
3231.48 96
3231.61 98
3231.74 99
3231.87 99
3232.00 97
3232.13 95
3232.26 91
3232.39 86
3232.52 81
3232.65 75
3232.78 68
3232.92 61
3233.05 53
3233.18 44
3233.31 36
3233.44 28
3233.57 22
3233.70 16
3233.83 12
3233.96 8
3234.09 6
3234.22 4
3234.35 2
3234.48 0
3234.61 0
3234.74 0
3234.87 0
3235.00 0
3235.13 0
3235.26 0
3235.39 0
3235.52 1
3235.65 5
3235.78 8
3235.92 10
3236.05 10
3236.18 9
3236.31 7
3236.44 4
3236.57 1
3236.70 0
3236.83 0
3236.96 1
3237.09 5
3237.22 12
3237.35 19
3237.48 27
3237.61 33
3237.74 37
3237.87 40
3238.00 41
3238.13 41
3238.26 42
3238.39 44
3238.52 48
3238.66 53
3238.79 58
3238.92 64
3239.05 69
3239.18 71
3239.31 73
3239.44 72
3239.57 71
3239.70 69
3239.83 68
3239.96 67
3240.09 65
3240.22 64
3240.35 60
3240.48 56
3240.61 49
3240.74 41
3240.87 33
3241.00 26
3241.14 22
3241.27 19
3241.40 19
3241.53 20
3241.66 23
3241.79 25
3241.92 27
3242.05 27
3242.18 26
3242.31 24
3242.44 21
3242.57 19
3242.70 16
3242.83 15
3242.96 13
3243.09 11
3243.22 9
3243.36 5
3243.49 1
3243.62 0
3243.75 0
3243.88 0
3244.01 0
3244.14 0
3244.27 0
3244.40 0
3244.53 3
3244.66 7
3244.79 9
3244.92 9
3245.05 7
3245.18 6
3245.31 6
3245.45 8
3245.58 13
3245.71 21
3245.84 31
3245.97 42
3246.10 51
3246.23 60
3246.36 66
3246.49 71
3246.62 75
3246.75 80
3246.88 86
3247.01 93
3247.14 101
3247.27 109
3247.41 115
3247.54 121
3247.67 124
3247.80 128
3247.93 133
3248.06 141
3248.19 152
3248.32 168
3248.45 187
3248.58 207
3248.71 228
3248.84 246
3248.97 260
3249.10 270
3249.24 273
3249.37 272
3249.50 269
3249.63 266
3249.76 266
3249.89 270
3250.02 279
3250.15 292
3250.28 309
3250.41 326
3250.54 343
3250.67 358
3250.80 370
3250.93 382
3251.07 392
3251.20 401
3251.33 410
3251.46 417
3251.59 424
3251.72 429
3251.85 432
3251.98 431
3252.11 428
3252.24 423
3252.37 416
3252.50 408
3252.63 401
3252.77 395
3252.90 390
3253.03 385
3253.16 381
3253.29 376
3253.42 370
3253.55 362
3253.68 353
3253.81 345
3253.94 337
3254.07 332
3254.20 328
3254.34 327
3254.47 326
3254.60 326
3254.73 324
3254.86 321
3254.99 315
3255.12 307
3255.25 296
3255.38 282
3255.51 266
3255.64 249
3255.77 234
3255.91 220
3256.04 209
3256.17 201
3256.30 196
3256.43 194
3256.56 195
3256.69 197
3256.82 200
3256.95 203
3257.08 204
3257.21 205
3257.35 203
3257.48 200
3257.61 194
3257.74 187
3257.87 180
3258.00 172
3258.13 164
3258.26 155
3258.39 146
3258.52 136
3258.65 127
3258.78 119
3258.92 111
3259.05 105
3259.18 101
3259.31 97
3259.44 94
3259.57 91
3259.70 89
3259.83 88
3259.96 89
3260.09 92
3260.23 97
3260.36 102
3260.49 108
3260.62 112
3260.75 114
3260.88 115
3261.01 115
3261.14 114
3261.27 114
3261.40 114
3261.53 114
3261.67 114
3261.80 112
3261.93 109
3262.06 105
3262.19 100
3262.32 95
3262.45 91
3262.58 90
3262.71 90
3262.84 93
3262.98 97
3263.11 100
3263.24 103
3263.37 104
3263.50 104
3263.63 103
3263.76 102
3263.89 103
3264.02 107
3264.15 115
3264.29 127
3264.42 145
3264.55 166
3264.68 191
3264.81 219
3264.94 248
3265.07 275
3265.20 300
3265.33 322
3265.47 340
3265.60 356
3265.73 372
3265.86 389
3265.99 410
3266.12 435
3266.25 464
3266.38 496
3266.51 530
3266.64 563
3266.78 594
3266.91 623
3267.04 650
3267.17 677
3267.30 706
3267.43 739
3267.56 775
3267.69 814
3267.82 856
3267.96 898
3268.09 939
3268.22 978
3268.35 1014
3268.48 1046
3268.61 1076
3268.74 1105
3268.87 1131
3269.00 1155
3269.14 1177
3269.27 1196
3269.40 1212
3269.53 1223
3269.66 1231
3269.79 1235
3269.92 1236
3270.05 1233
3270.18 1227
3270.32 1218
3270.45 1205
3270.58 1190
3270.71 1172
3270.84 1152
3270.97 1129
3271.10 1105
3271.23 1078
3271.36 1049
3271.50 1017
3271.63 982
3271.76 945
3271.89 906
3272.02 866
3272.15 827
3272.28 789
3272.41 755
3272.55 726
3272.68 701
3272.81 681
3272.94 663
3273.07 645
3273.20 627
3273.33 608
3273.46 586
3273.60 564
3273.73 542
3273.86 521
3273.99 502
3274.12 485
3274.25 468
3274.38 451
3274.51 434
3274.65 415
3274.78 394
3274.91 373
3275.04 352
3275.17 332
3275.30 314
3275.43 297
3275.56 284
3275.69 272
3275.83 261
3275.96 252
3276.09 242
3276.22 232
3276.35 222
3276.48 210
3276.61 197
3276.75 184
3276.88 171
3277.01 160
3277.14 149
3277.27 141
3277.40 135
3277.53 131
3277.66 128
3277.80 125
3277.93 122
3278.06 119
3278.19 116
3278.32 112
3278.45 107
3278.58 100
3278.71 92
3278.85 83
3278.98 73
3279.11 64
3279.24 55
3279.37 49
3279.50 44
3279.63 41
3279.77 39
3279.90 36
3280.03 32
3280.16 27
3280.29 20
3280.42 14
3280.55 9
3280.68 8
3280.82 11
3280.95 18
3281.08 29
3281.21 43
3281.34 58
3281.47 73
3281.60 87
3281.74 98
3281.87 105
3282.00 108
3282.13 106
3282.26 101
3282.39 93
3282.52 85
3282.66 79
3282.79 77
3282.92 80
3283.05 89
3283.18 103
3283.31 121
3283.44 140
3283.58 159
3283.71 176
3283.84 190
3283.97 200
3284.10 207
3284.23 211
3284.36 212
3284.49 211
3284.63 208
3284.76 204
3284.89 198
3285.02 192
3285.15 184
3285.28 176
3285.42 169
3285.55 163
3285.68 159
3285.81 158
3285.94 160
3286.07 164
3286.20 170
3286.34 177
3286.47 183
3286.60 187
3286.73 189
3286.86 187
3286.99 182
3287.12 174
3287.26 165
3287.39 156
3287.52 148
3287.65 141
3287.78 136
3287.91 131
3288.04 127
3288.18 121
3288.31 114
3288.44 107
3288.57 100
3288.70 94
3288.83 92
3288.97 92
3289.10 94
3289.23 98
3289.36 103
3289.49 106
3289.62 107
3289.75 105
3289.89 101
3290.02 96
3290.15 89
3290.28 82
3290.41 74
3290.54 66
3290.68 57
3290.81 48
3290.94 39
3291.07 31
3291.20 24
3291.33 19
3291.46 14
3291.60 9
3291.73 4
3291.86 0
3291.99 0
3292.12 0
3292.25 0
3292.39 0
3292.52 0
3292.65 0
3292.78 0
3292.91 4
3293.04 12
3293.18 21
3293.31 30
3293.44 40
3293.57 51
3293.70 61
3293.83 72
3293.96 82
3294.10 90
3294.23 97
3294.36 102
3294.49 104
3294.62 104
3294.75 102
3294.89 97
3295.02 91
3295.15 84
3295.28 76
3295.41 70
3295.54 66
3295.68 63
3295.81 63
3295.94 64
3296.07 65
3296.20 66
3296.33 66
3296.47 65
3296.60 63
3296.73 60
3296.86 59
3296.99 59
3297.12 62
3297.26 67
3297.39 75
3297.52 83
3297.65 91
3297.78 98
3297.91 101
3298.05 102
3298.18 101
3298.31 99
3298.44 97
3298.57 97
3298.70 99
3298.84 104
3298.97 110
3299.10 118
3299.23 126
3299.36 133
3299.50 139
3299.63 145
3299.76 149
3299.89 154
3300.02 160
3300.15 168
3300.29 177
3300.42 186
3300.55 195
3300.68 203
3300.81 209
3300.94 214
3301.08 217
3301.21 218
3301.34 216
3301.47 213
3301.60 207
3301.74 200
3301.87 192
3302.00 184
3302.13 177
3302.26 170
3302.39 165
3302.53 161
3302.66 159
3302.79 156
3302.92 154
3303.05 152
3303.18 150
3303.32 147
3303.45 144
3303.58 140
3303.71 134
3303.84 128
3303.98 120
3304.11 112
3304.24 104
3304.37 96
3304.50 88
3304.63 81
3304.77 73
3304.90 64
3305.03 54
3305.16 44
3305.29 33
3305.43 23
3305.56 15
3305.69 10
3305.82 8
3305.95 9
3306.09 12
3306.22 16
3306.35 20
3306.48 22
3306.61 21
3306.74 19
3306.88 15
3307.01 10
3307.14 4
3307.27 0
3307.40 0
3307.54 0
3307.67 0
3307.80 0
3307.93 0
3308.06 0
3308.20 0
3308.33 0
3308.46 9
3308.59 21
3308.72 32
3308.85 41
3308.99 48
3309.12 51
3309.25 51
3309.38 49
3309.51 45
3309.65 41
3309.78 36
3309.91 32
3310.04 29
3310.17 26
3310.31 22
3310.44 19
3310.57 17
3310.70 16
3310.83 17
3310.97 21
3311.10 27
3311.23 35
3311.36 44
3311.49 52
3311.63 58
3311.76 62
3311.89 62
3312.02 60
3312.15 56
3312.29 52
3312.42 48
3312.55 45
3312.68 43
3312.81 41
3312.95 40
3313.08 40
3313.21 41
3313.34 43
3313.47 48
3313.61 56
3313.74 65
3313.87 74
3314.00 83
3314.13 88
3314.27 89
3314.40 86
3314.53 80
3314.66 71
3314.79 61
3314.93 51
3315.06 44
3315.19 38
3315.32 35
3315.45 34
3315.59 36
3315.72 39
3315.85 44
3315.98 52
3316.11 61
3316.25 72
3316.38 84
3316.51 95
3316.64 104
3316.77 111
3316.91 116
3317.04 118
3317.17 118
3317.30 117
3317.44 115
3317.57 113
3317.70 111
3317.83 109
3317.96 106
3318.10 103
3318.23 98
3318.36 91
3318.49 84
3318.62 75
3318.76 67
3318.89 59
3319.02 52
3319.15 47
3319.28 44
3319.42 44
3319.55 44
3319.68 44
3319.81 44
3319.95 42
3320.08 39
3320.21 35
3320.34 31
3320.47 27
3320.61 25
3320.74 25
3320.87 26
3321.00 28
3321.13 30
3321.27 32
3321.40 33
3321.53 33
3321.66 33
3321.80 34
3321.93 35
3322.06 38
3322.19 43
3322.32 49
3322.46 56
3322.59 62
3322.72 68
3322.85 71
3322.99 73
3323.12 74
3323.25 72
3323.38 69
3323.51 65
3323.65 60
3323.78 55
3323.91 50
3324.04 47
3324.18 44
3324.31 44
3324.44 44
3324.57 47
3324.70 50
3324.84 54
3324.97 59
3325.10 63
3325.23 67
3325.37 71
3325.50 73
3325.63 74
3325.76 72
3325.89 70
3326.03 67
3326.16 65
3326.29 64
3326.42 66
3326.56 69
3326.69 75
3326.82 80
3326.95 86
3327.08 89
3327.22 91
3327.35 91
3327.48 91
3327.61 90
3327.75 89
3327.88 90
3328.01 93
3328.14 97
3328.28 103
3328.41 110
3328.54 116
3328.67 121
3328.80 123
3328.94 123
3329.07 119
3329.20 114
3329.33 108
3329.47 102
3329.60 97
3329.73 92
3329.86 87
3330.00 83
3330.13 78
3330.26 75
3330.39 72
3330.52 71
3330.66 71
3330.79 73
3330.92 76
3331.05 80
3331.19 83
3331.32 85
3331.45 87
3331.58 87
3331.72 86
3331.85 86
3331.98 87
3332.11 88
3332.25 91
3332.38 95
3332.51 101
3332.64 108
3332.78 115
3332.91 123
3333.04 129
3333.17 135
3333.30 138
3333.44 139
3333.57 137
3333.70 133
3333.83 126
3333.97 120
3334.10 113
3334.23 106
3334.36 100
3334.50 94
3334.63 89
3334.76 84
3334.89 79
3335.03 73
3335.16 67
3335.29 59
3335.42 51
3335.56 42
3335.69 32
3335.82 22
3335.95 13
3336.09 7
3336.22 3
3336.35 3
3336.48 5
3336.62 10
3336.75 17
3336.88 25
3337.01 34
3337.15 43
3337.28 51
3337.41 58
3337.54 62
3337.68 63
3337.81 61
3337.94 55
3338.07 48
3338.21 40
3338.34 33
3338.47 27
3338.60 23
3338.74 21
3338.87 19
3339.00 18
3339.13 17
3339.27 16
3339.40 15
3339.53 15
3339.66 17
3339.80 19
3339.93 24
3340.06 30
3340.19 37
3340.33 44
3340.46 50
3340.59 53
3340.72 55
3340.86 54
3340.99 51
3341.12 47
3341.25 44
3341.39 42
3341.52 42
3341.65 44
3341.78 48
3341.92 52
3342.05 56
3342.18 59
3342.31 59
3342.45 56
3342.58 51
3342.71 45
3342.84 38
3342.98 31
3343.11 27
3343.24 25
3343.38 26
3343.51 30
3343.64 37
3343.77 46
3343.91 55
3344.04 66
3344.17 75
3344.30 83
3344.44 89
3344.57 92
3344.70 93
3344.83 92
3344.97 90
3345.10 87
3345.23 84
3345.36 80
3345.50 76
3345.63 70
3345.76 65
3345.90 59
3346.03 55
3346.16 52
3346.29 51
3346.43 53
3346.56 57
3346.69 63
3346.82 69
3346.96 74
3347.09 78
3347.22 79
3347.35 78
3347.49 75
3347.62 72
3347.75 70
3347.89 68
3348.02 69
3348.15 71
3348.28 74
3348.42 77
3348.55 80
3348.68 82
3348.81 82
3348.95 82
3349.08 82
3349.21 80
3349.35 77
3349.48 73
3349.61 69
3349.74 63
3349.88 57
3350.01 51
3350.14 46
3350.27 42
3350.41 41
3350.54 41
3350.67 43
3350.81 45
3350.94 48
3351.07 50
3351.20 52
3351.34 55
3351.47 57
3351.60 59
3351.73 60
3351.87 61
3352.00 61
3352.13 58
3352.27 55
3352.40 50
3352.53 46
3352.66 43
3352.80 43
3352.93 47
3353.06 53
3353.20 62
3353.33 72
3353.46 81
3353.59 88
3353.73 92
3353.86 92
3353.99 88
3354.12 82
3354.26 73
3354.39 63
3354.52 52
3354.66 40
3354.79 30
3354.92 20
3355.05 13
3355.19 7
3355.32 3
3355.45 0
3355.59 0
3355.72 0
3355.85 0
3355.98 0
3356.12 0
3356.25 0
3356.38 0
3356.52 0
3356.65 0
3356.78 0
3356.91 0
3357.05 0
3357.18 1
3357.31 3
3357.45 5
3357.58 8
3357.71 11
3357.84 13
3357.98 14
3358.11 12
3358.24 8
3358.38 5
3358.51 1
3358.64 0
3358.78 3
3358.91 9
3359.04 18
3359.17 28
3359.31 38
3359.44 45
3359.57 49
3359.71 48
3359.84 44
3359.97 37
3360.10 31
3360.24 25
3360.37 22
3360.50 21
3360.64 22
3360.77 24
3360.90 25
3361.04 25
3361.17 23
3361.30 19
3361.43 15
3361.57 10
3361.70 8
3361.83 9
3361.97 14
3362.10 22
3362.23 33
3362.36 45
3362.50 56
3362.63 66
3362.76 73
3362.90 78
3363.03 80
3363.16 81
3363.30 80
3363.43 78
3363.56 76
3363.69 73
3363.83 71
3363.96 69
3364.09 67
3364.23 65
3364.36 63
3364.49 62
3364.63 62
3364.76 63
3364.89 65
3365.03 67
3365.16 70
3365.29 72
3365.42 73
3365.56 73
3365.69 73
3365.82 72
3365.96 72
3366.09 72
3366.22 72
3366.36 73
3366.49 73
3366.62 73
3366.75 73
3366.89 75
3367.02 80
3367.15 86
3367.29 95
3367.42 106
3367.55 118
3367.69 129
3367.82 137
3367.95 143
3368.09 145
3368.22 143
3368.35 138
3368.48 131
3368.62 125
3368.75 120
3368.88 119
3369.02 122
3369.15 129
3369.28 138
3369.42 148
3369.55 157
3369.68 162
3369.82 162
3369.95 159
3370.08 152
3370.22 144
3370.35 136
3370.48 129
3370.61 125
3370.75 123
3370.88 123
3371.01 125
3371.15 128
3371.28 131
3371.41 135
3371.55 139
3371.68 143
3371.81 148
3371.95 152
3372.08 157
3372.21 161
3372.35 162
3372.48 160
3372.61 154
3372.75 144
3372.88 131
3373.01 117
3373.15 102
3373.28 89
3373.41 77
3373.54 69
3373.68 62
3373.81 57
3373.94 54
3374.08 52
3374.21 51
3374.34 52
3374.48 52
3374.61 53
3374.74 54
3374.88 54
3375.01 54
3375.14 55
3375.28 57
3375.41 61
3375.54 67
3375.68 75
3375.81 83
3375.94 90
3376.08 96
3376.21 99
3376.34 100
3376.48 98
3376.61 94
3376.74 89
3376.88 83
3377.01 75
3377.14 67
3377.28 57
3377.41 45
3377.54 33
3377.68 22
3377.81 12
3377.94 5
3378.08 1
3378.21 0
3378.34 3
3378.47 8
3378.61 15
3378.74 23
3378.87 30
3379.01 37
3379.14 42
3379.27 47
3379.41 50
3379.54 54
3379.67 57
3379.81 60
3379.94 65
3380.07 70
3380.21 77
3380.34 85
3380.47 93
3380.61 101
3380.74 107
3380.87 113
3381.01 116
3381.14 117
3381.27 117
3381.41 115
3381.54 112
3381.67 108
3381.81 105
3381.94 101
3382.08 98
3382.21 94
3382.34 90
3382.48 86
3382.61 82
3382.74 79
3382.88 77
3383.01 77
3383.14 80
3383.28 84
3383.41 89
3383.54 92
3383.68 93
3383.81 91
3383.94 84
3384.08 75
3384.21 64
3384.34 55
3384.48 51
3384.61 52
3384.74 59
3384.88 72
3385.01 87
3385.14 102
3385.28 114
3385.41 120
3385.54 121
3385.68 116
3385.81 108
3385.94 100
3386.08 94
3386.21 92
3386.34 94
3386.48 99
3386.61 105
3386.74 111
3386.88 116
3387.01 117
3387.15 115
3387.28 110
3387.41 104
3387.55 95
3387.68 87
3387.81 77
3387.95 67
3388.08 56
3388.21 45
3388.35 33
3388.48 22
3388.61 12
3388.75 4
3388.88 0
3389.01 0
3389.15 0
3389.28 0
3389.41 0
3389.55 1
3389.68 2
3389.82 3
3389.95 3
3390.08 5
3390.22 7
3390.35 10
3390.48 13
3390.62 15
3390.75 16
3390.88 15
3391.02 11
3391.15 5
3391.28 0
3391.42 0
3391.55 0
3391.68 0
3391.82 0
3391.95 0
3392.09 0
3392.22 0
3392.35 5
3392.49 13
3392.62 21
3392.75 30
3392.89 39
3393.02 49
3393.15 58
3393.29 66
3393.42 72
3393.55 75
3393.69 73
3393.82 69
3393.96 62
3394.09 53
3394.22 44
3394.36 36
3394.49 28
3394.62 23
3394.76 20
3394.89 20
3395.02 21
3395.16 25
3395.29 30
3395.43 35
3395.56 39
3395.69 42
3395.83 42
3395.96 40
3396.09 35
3396.23 28
3396.36 22
3396.49 17
3396.63 13
3396.76 12
3396.90 13
3397.03 16
3397.16 21
3397.30 28
3397.43 36
3397.56 44
3397.70 53
3397.83 61
3397.96 68
3398.10 74
3398.23 79
3398.37 82
3398.50 85
3398.63 87
3398.77 90
3398.90 93
3399.03 95
3399.17 98
3399.30 99
3399.44 100
3399.57 100
3399.70 99
3399.84 97
3399.97 95
3400.10 93
3400.24 91
3400.37 90
3400.51 89
3400.64 89
3400.77 91
3400.91 94
3401.04 97
3401.17 101
3401.31 105
3401.44 108
3401.58 111
3401.71 114
3401.84 117
3401.98 120
3402.11 124
3402.24 128
3402.38 132
3402.51 135
3402.65 137
3402.78 138
3402.91 137
3403.05 135
3403.18 133
3403.31 132
3403.45 132
3403.58 133
3403.72 137
3403.85 142
3403.98 149
3404.12 157
3404.25 166
3404.38 175
3404.52 186
3404.65 197
3404.79 210
3404.92 224
3405.05 237
3405.19 250
3405.32 262
3405.46 272
3405.59 281
3405.72 287
3405.86 291
3405.99 294
3406.12 295
3406.26 295
3406.39 294
3406.53 293
3406.66 293
3406.79 294
3406.93 297
3407.06 302
3407.20 308
3407.33 314
3407.46 319
3407.60 322
3407.73 322
3407.86 319
3408.00 313
3408.13 305
3408.27 294
3408.40 282
3408.53 269
3408.67 255
3408.80 241
3408.94 227
3409.07 213
3409.20 200
3409.34 188
3409.47 178
3409.61 168
3409.74 160
3409.87 151
3410.01 141
3410.14 131
3410.28 120
3410.41 109
3410.54 98
3410.68 90
3410.81 84
3410.94 80
3411.08 79
3411.21 80
3411.35 83
3411.48 86
3411.61 90
3411.75 95
3411.88 102
3412.02 112
3412.15 123
3412.28 137
3412.42 153
3412.55 169
3412.69 183
3412.82 196
3412.95 205
3413.09 212
3413.22 215
3413.36 217
3413.49 217
3413.62 217
3413.76 216
3413.89 216
3414.03 215
3414.16 213
3414.29 211
3414.43 207
3414.56 203
3414.70 198
3414.83 194
3414.96 190
3415.10 186
3415.23 181
3415.37 175
3415.50 168
3415.63 160
3415.77 153
3415.90 146
3416.04 141
3416.17 138
3416.30 138
3416.44 140
3416.57 144
3416.71 147
3416.84 150
3416.97 153
3417.11 153
3417.24 153
3417.38 150
3417.51 144
3417.65 137
3417.78 128
3417.91 119
3418.05 111
3418.18 104
3418.32 101
3418.45 103
3418.58 108
3418.72 116
3418.85 126
3418.99 136
3419.12 145
3419.25 152
3419.39 157
3419.52 158
3419.66 158
3419.79 157
3419.92 155
3420.06 153
3420.19 151
3420.33 151
3420.46 151
3420.60 152
3420.73 153
3420.86 155
3421.00 155
3421.13 155
3421.27 152
3421.40 148
3421.53 143
3421.67 136
3421.80 128
3421.94 119
3422.07 111
3422.21 102
3422.34 95
3422.47 90
3422.61 86
3422.74 83
3422.88 83
3423.01 85
3423.14 87
3423.28 90
3423.41 93
3423.55 95
3423.68 96
3423.82 96
3423.95 96
3424.08 96
3424.22 96
3424.35 96
3424.49 95
3424.62 94
3424.75 91
3424.89 87
3425.02 80
3425.16 73
3425.29 66
3425.43 59
3425.56 54
3425.69 49
3425.83 46
3425.96 45
3426.10 44
3426.23 44
3426.37 46
3426.50 51
3426.63 59
3426.77 70
3426.90 83
3427.04 98
3427.17 112
3427.31 124
3427.44 133
3427.57 139
3427.71 142
3427.84 143
3427.98 143
3428.11 142
3428.25 140
3428.38 139
3428.51 137
3428.65 137
3428.78 137
3428.92 139
3429.05 142
3429.19 146
3429.32 151
3429.45 156
3429.59 161
3429.72 167
3429.86 171
3429.99 176
3430.13 180
3430.26 184
3430.39 187
3430.53 191
3430.66 194
3430.80 196
3430.93 198
3431.07 199
3431.20 200
3431.33 201
3431.47 202
3431.60 203
3431.74 205
3431.87 209
3432.01 214
3432.14 220
3432.27 228
3432.41 236
3432.54 243
3432.68 249
3432.81 254
3432.95 257
3433.08 257
3433.22 256
3433.35 255
3433.48 252
3433.62 250
3433.75 248
3433.89 247
3434.02 247
3434.16 248
3434.29 251
3434.42 254
3434.56 257
3434.69 260
3434.83 262
3434.96 261
3435.10 258
3435.23 253
3435.37 246
3435.50 237
3435.63 228
3435.77 218
3435.90 209
3436.04 201
3436.17 194
3436.31 188
3436.44 184
3436.58 181
3436.71 177
3436.84 173
3436.98 168
3437.11 161
3437.25 154
3437.38 148
3437.52 144
3437.65 142
3437.79 143
3437.92 146
3438.05 150
3438.19 154
3438.32 155
3438.46 154
3438.59 151
3438.73 147
3438.86 143
3439.00 141
3439.13 141
3439.26 142
3439.40 145
3439.53 148
3439.67 151
3439.80 152
3439.94 152
3440.07 149
3440.21 146
3440.34 141
3440.48 136
3440.61 132
3440.74 127
3440.88 123
3441.01 118
3441.15 113
3441.28 108
3441.42 103
3441.55 99
3441.69 97
3441.82 97
3441.96 99
3442.09 101
3442.22 103
3442.36 104
3442.49 103
3442.63 100
3442.76 96
3442.90 92
3443.03 87
3443.17 84
3443.30 80
3443.44 76
3443.57 71
3443.70 65
3443.84 58
3443.97 51
3444.11 43
3444.24 37
3444.38 33
3444.51 32
3444.65 34
3444.78 38
3444.92 43
3445.05 49
3445.19 54
3445.32 58
3445.45 61
3445.59 62
3445.72 61
3445.86 60
3445.99 59
3446.13 58
3446.26 58
3446.40 60
3446.53 63
3446.67 67
3446.80 72
3446.94 75
3447.07 77
3447.20 78
3447.34 79
3447.47 80
3447.61 84
3447.74 90
3447.88 98
3448.01 107
3448.15 116
3448.28 123
3448.42 127
3448.55 129
3448.69 127
3448.82 124
3448.96 120
3449.09 116
3449.22 112
3449.36 108
3449.49 104
3449.63 100
3449.76 95
3449.90 90
3450.03 84
3450.17 78
3450.30 73
3450.44 68
3450.57 63
3450.71 60
3450.84 57
3450.98 55
3451.11 54
3451.25 53
3451.38 53
3451.51 53
3451.65 52
3451.78 51
3451.92 50
3452.05 48
3452.19 47
3452.32 45
3452.46 44
3452.59 43
3452.73 43
3452.86 41
3453.00 40
3453.13 39
3453.27 38
3453.40 37
3453.54 37
3453.67 37
3453.81 37
3453.94 36
3454.08 34
3454.21 31
3454.35 28
3454.48 26
3454.61 26
3454.75 27
3454.88 30
3455.02 33
3455.15 37
3455.29 40
3455.42 42
3455.56 44
3455.69 47
3455.83 49
3455.96 52
3456.10 54
3456.23 56
3456.37 57
3456.50 56
3456.64 54
3456.77 51
3456.91 48
3457.04 45
3457.18 43
3457.31 42
3457.45 43
3457.58 44
3457.72 46
3457.85 50
3457.99 54
3458.12 59
3458.26 65
3458.39 71
3458.52 78
3458.66 85
3458.79 90
3458.93 94
3459.06 96
3459.20 96
3459.33 94
3459.47 91
3459.60 88
3459.74 85
3459.87 83
3460.01 81
3460.14 80
3460.28 78
3460.41 76
3460.55 71
3460.68 66
3460.82 60
3460.95 55
3461.09 51
3461.22 51
3461.36 53
3461.49 59
3461.63 66
3461.76 73
3461.90 79
3462.03 82
3462.17 82
3462.30 79
3462.44 73
3462.57 65
3462.71 57
3462.84 50
3462.98 43
3463.11 39
3463.25 35
3463.38 32
3463.52 30
3463.65 29
3463.79 27
3463.92 25
3464.06 22
3464.19 20
3464.33 17
3464.46 15
3464.60 15
3464.73 16
3464.87 20
3465.00 26
3465.14 35
3465.27 46
3465.41 57
3465.54 67
3465.68 75
3465.81 80
3465.95 82
3466.08 81
3466.22 79
3466.35 77
3466.49 76
3466.62 77
3466.76 79
3466.89 83
3467.03 89
3467.16 95
3467.30 101
3467.43 105
3467.57 108
3467.70 110
3467.84 110
3467.97 110
3468.11 109
3468.24 110
3468.38 112
3468.51 115
3468.65 120
3468.78 125
3468.92 132
3469.05 138
3469.19 142
3469.32 144
3469.46 145
3469.59 144
3469.73 142
3469.86 140
3470.00 140
3470.13 140
3470.27 141
3470.40 143
3470.54 145
3470.67 146
3470.81 147
3470.94 146
3471.08 144
3471.21 141
3471.35 137
3471.48 131
3471.62 125
3471.76 118
3471.89 113
3472.03 109
3472.16 107
3472.30 108
3472.43 110
3472.57 114
3472.70 119
3472.84 122
3472.97 124
3473.11 124
3473.24 121
3473.38 116
3473.51 110
3473.65 102
3473.78 93
3473.92 86
3474.05 80
3474.19 76
3474.32 74
3474.46 75
3474.59 78
3474.73 82
3474.86 87
3475.00 91
3475.13 96
3475.27 100
3475.40 104
3475.54 107
3475.67 109
3475.81 110
3475.95 110
3476.08 109
3476.22 108
3476.35 107
3476.49 105
3476.62 102
3476.76 98
3476.89 92
3477.03 84
3477.16 74
3477.30 64
3477.43 56
3477.57 51
3477.70 50
3477.84 55
3477.97 64
3478.11 75
3478.24 87
3478.38 97
3478.51 104
3478.65 107
3478.79 106
3478.92 101
3479.06 95
3479.19 89
3479.33 84
3479.46 80
3479.60 78
3479.73 77
3479.87 78
3480.00 78
3480.14 78
3480.27 77
3480.41 75
3480.54 72
3480.68 70
3480.81 67
3480.95 64
3481.09 62
3481.22 60
3481.36 59
3481.49 58
3481.63 58
3481.76 59
3481.90 60
3482.03 64
3482.17 67
3482.30 72
3482.44 75
3482.57 77
3482.71 77
3482.84 75
3482.98 70
3483.12 62
3483.25 54
3483.39 45
3483.52 37
3483.66 30
3483.79 25
3483.93 21
3484.06 19
3484.20 19
3484.33 19
3484.47 20
3484.60 22
3484.74 24
3484.88 26
3485.01 27
3485.15 27
3485.28 26
3485.42 24
3485.55 21
3485.69 16
3485.82 12
3485.96 6
3486.09 1
3486.23 0
3486.36 0
3486.50 0
3486.64 0
3486.77 0
3486.91 0
3487.04 0
3487.18 0
3487.31 4
3487.45 9
3487.58 13
3487.72 16
3487.85 17
3487.99 16
3488.13 14
3488.26 11
3488.40 11
3488.53 14
3488.67 20
3488.80 30
3488.94 42
3489.07 54
3489.21 64
3489.34 71
3489.48 74
3489.62 72
3489.75 68
3489.89 61
3490.02 53
3490.16 45
3490.29 36
3490.43 27
3490.56 19
3490.70 12
3490.83 8
3490.97 7
3491.11 10
3491.24 16
3491.38 25
3491.51 36
3491.65 47
3491.78 58
3491.92 67
3492.05 73
3492.19 77
3492.33 78
3492.46 78
3492.60 78
3492.73 79
3492.87 81
3493.00 86
3493.14 91
3493.27 96
3493.41 101
3493.55 103
3493.68 102
3493.82 98
3493.95 92
3494.09 85
3494.22 79
3494.36 74
3494.49 71
3494.63 69
3494.77 68
3494.90 67
3495.04 67
3495.17 66
3495.31 65
3495.44 64
3495.58 64
3495.71 65
3495.85 66
3495.99 68
3496.12 69
3496.26 71
3496.39 71
3496.53 72
3496.66 72
3496.80 72
3496.93 71
3497.07 69
3497.21 65
3497.34 60
3497.48 55
3497.61 49
3497.75 45
3497.88 43
3498.02 44
3498.16 47
3498.29 53
3498.43 59
3498.56 66
3498.70 70
3498.83 74
3498.97 76
3499.11 77
3499.24 79
3499.38 81
3499.51 85
3499.65 89
3499.78 92
3499.92 95
3500.05 97
3500.19 98
3500.33 97
3500.46 97
3500.60 96
3500.73 96
3500.87 94
3501.00 92
3501.14 89
3501.28 85
3501.41 80
3501.55 75
3501.68 71
3501.82 68
3501.95 66
3502.09 66
3502.23 67
3502.36 71
3502.50 74
3502.63 79
3502.77 82
3502.90 84
3503.04 85
3503.18 84
3503.31 83
3503.45 81
3503.58 81
3503.72 81
3503.85 84
3503.99 86
3504.13 89
3504.26 90
3504.40 90
3504.53 88
3504.67 84
3504.81 81
3504.94 78
3505.08 77
3505.21 78
3505.35 81
3505.48 84
3505.62 86
3505.76 87
3505.89 86
3506.03 83
3506.16 79
3506.30 75
3506.43 72
3506.57 70
3506.71 69
3506.84 69
3506.98 70
3507.11 70
3507.25 69
3507.39 68
3507.52 66
3507.66 64
3507.79 62
3507.93 62
3508.06 62
3508.20 64
3508.34 68
3508.47 73
3508.61 79
3508.74 85
3508.88 91
3509.02 97
3509.15 102
3509.29 106
3509.42 109
3509.56 110
3509.69 109
3509.83 106
3509.97 102
3510.10 95
3510.24 87
3510.37 79
3510.51 70
3510.65 62
3510.78 56
3510.92 52
3511.05 49
3511.19 47
3511.33 47
3511.46 47
3511.60 47
3511.73 47
3511.87 48
3512.01 50
3512.14 51
3512.28 53
3512.41 54
3512.55 55
3512.68 55
3512.82 55
3512.96 55
3513.09 55
3513.23 56
3513.36 58
3513.50 61
3513.64 65
3513.77 69
3513.91 73
3514.04 77
3514.18 81
3514.32 86
3514.45 90
3514.59 96
3514.72 102
3514.86 109
3515.00 117
3515.13 126
3515.27 137
3515.40 150
3515.54 165
3515.68 182
3515.81 200
3515.95 218
3516.08 236
3516.22 251
3516.36 263
3516.49 272
3516.63 280
3516.76 286
3516.90 292
3517.04 299
3517.17 307
3517.31 316
3517.44 324
3517.58 331
3517.72 334
3517.85 334
3517.99 331
3518.12 327
3518.26 322
3518.40 319
3518.53 317
3518.67 316
3518.80 316
3518.94 315
3519.08 312
3519.21 305
3519.35 295
3519.48 282
3519.62 266
3519.76 248
3519.89 229
3520.03 212
3520.16 196
3520.30 183
3520.44 172
3520.57 164
3520.71 158
3520.84 154
3520.98 152
3521.12 152
3521.25 153
3521.39 153
3521.53 155
3521.66 155
3521.80 156
3521.93 157
3522.07 159
3522.21 161
3522.34 162
3522.48 164
3522.61 165
3522.75 165
3522.89 165
3523.02 164
3523.16 163
3523.29 163
3523.43 162
3523.57 161
3523.70 160
3523.84 158
3523.98 155
3524.11 153
3524.25 151
3524.38 150
3524.52 150
3524.66 151
3524.79 152
3524.93 152
3525.06 149
3525.20 144
3525.34 137
3525.47 127
3525.61 116
3525.75 104
3525.88 93
3526.02 84
3526.15 78
3526.29 75
3526.43 74
3526.56 77
3526.70 80
3526.84 84
3526.97 86
3527.11 85
3527.24 81
3527.38 74
3527.52 67
3527.65 60
3527.79 55
3527.92 53
3528.06 54
3528.20 56
3528.33 58
3528.47 58
3528.61 56
3528.74 50
3528.88 44
3529.01 38
3529.15 36
3529.29 39
3529.42 45
3529.56 55
3529.70 66
3529.83 76
3529.97 83
3530.10 86
3530.24 85
3530.38 80
3530.51 75
3530.65 69
3530.79 67
3530.92 68
3531.06 73
3531.19 82
3531.33 94
3531.47 105
3531.60 114
3531.74 119
3531.88 120
3532.01 118
3532.15 114
3532.29 110
3532.42 107
3532.56 107
3532.69 109
3532.83 112
3532.97 115
3533.10 119
3533.24 123
3533.38 126
3533.51 129
3533.65 131
3533.78 133
3533.92 135
3534.06 136
3534.19 136
3534.33 136
3534.47 136
3534.60 138
3534.74 139
3534.88 142
3535.01 144
3535.15 147
3535.28 149
3535.42 150
3535.56 150
3535.69 149
3535.83 147
3535.97 144
3536.10 139
3536.24 133
3536.38 126
3536.51 118
3536.65 111
3536.78 105
3536.92 101
3537.06 99
3537.19 100
3537.33 102
3537.47 106
3537.60 109
3537.74 111
3537.88 110
3538.01 106
3538.15 99
3538.29 90
3538.42 81
3538.56 74
3538.69 68
3538.83 65
3538.97 64
3539.10 64
3539.24 65
3539.38 66
3539.51 66
3539.65 65
3539.79 62
3539.92 58
3540.06 54
3540.20 49
3540.33 44
3540.47 40
3540.60 39
3540.74 39
3540.88 42
3541.01 47
3541.15 53
3541.29 59
3541.42 62
3541.56 62
3541.70 59
3541.83 52
3541.97 42
3542.11 32
3542.24 22
3542.38 14
3542.52 7
3542.65 4
3542.79 1
3542.93 1
3543.06 0
3543.20 1
3543.33 3
3543.47 7
3543.61 12
3543.74 19
3543.88 27
3544.02 37
3544.15 46
3544.29 54
3544.43 62
3544.56 68
3544.70 72
3544.84 74
3544.97 73
3545.11 69
3545.25 63
3545.38 55
3545.52 47
3545.66 39
3545.79 32
3545.93 28
3546.07 27
3546.20 29
3546.34 33
3546.48 37
3546.61 41
3546.75 44
3546.89 46
3547.02 48
3547.16 50
3547.29 52
3547.43 56
3547.57 61
3547.70 67
3547.84 73
3547.98 78
3548.11 83
3548.25 87
3548.39 91
3548.52 94
3548.66 96
3548.80 96
3548.93 96
3549.07 94
3549.21 92
3549.34 89
3549.48 86
3549.62 84
3549.75 84
3549.89 84
3550.03 85
3550.16 85
3550.30 83
3550.44 79
3550.57 72
3550.71 64
3550.85 54
3550.98 45
3551.12 35
3551.26 27
3551.39 22
3551.53 18
3551.67 18
3551.80 20
3551.94 24
3552.08 29
3552.21 35
3552.35 39
3552.49 42
3552.62 44
3552.76 46
3552.90 47
3553.03 49
3553.17 51
3553.31 53
3553.44 53
3553.58 50
3553.72 45
3553.85 39
3553.99 32
3554.13 26
3554.26 24
3554.40 26
3554.54 30
3554.67 37
3554.81 43
3554.95 47
3555.08 47
3555.22 43
3555.36 36
3555.50 27
3555.63 19
3555.77 12
3555.91 9
3556.04 10
3556.18 14
3556.32 21
3556.45 29
3556.59 38
3556.73 47
3556.86 54
3557.00 62
3557.14 68
3557.27 74
3557.41 78
3557.55 80
3557.68 82
3557.82 82
3557.96 81
3558.09 79
3558.23 78
3558.37 76
3558.50 74
3558.64 71
3558.78 67
3558.91 61
3559.05 53
3559.19 44
3559.33 35
3559.46 26
3559.60 19
3559.74 12
3559.87 7
3560.01 3
3560.15 0
3560.28 0
3560.42 0
3560.56 0
3560.69 0
3560.83 0
3560.97 0
3561.10 0
3561.24 1
3561.38 4
3561.51 8
3561.65 11
3561.79 15
3561.93 19
3562.06 22
3562.20 26
3562.34 28
3562.47 30
3562.61 30
3562.75 28
3562.88 24
3563.02 18
3563.16 12
3563.29 5
3563.43 0
3563.57 0
3563.71 0
3563.84 0
3563.98 0
3564.12 0
3564.25 0
3564.39 4
3564.53 10
3564.66 17
3564.80 25
3564.94 33
3565.07 41
3565.21 48
3565.35 52
3565.49 53
3565.62 52
3565.76 48
3565.90 44
3566.03 39
3566.17 33
3566.31 28
3566.44 23
3566.58 17
3566.72 11
3566.85 3
3566.99 0
3567.13 0
3567.27 0
3567.40 0
3567.54 0
3567.68 0
3567.81 0
3567.95 0
3568.09 5
3568.22 9
3568.36 12
3568.50 14
3568.64 15
3568.77 15
3568.91 13
3569.05 11
3569.18 7
3569.32 3
3569.46 0
3569.59 0
3569.73 0
3569.87 0
3570.01 0
3570.14 0
3570.28 0
3570.42 3
3570.55 10
3570.69 17
3570.83 25
3570.97 33
3571.10 40
3571.24 47
3571.38 52
3571.51 54
3571.65 54
3571.79 51
3571.92 45
3572.06 37
3572.20 29
3572.34 22
3572.47 17
3572.61 16
3572.75 17
3572.88 21
3573.02 26
3573.16 31
3573.30 36
3573.43 40
3573.57 43
3573.71 45
3573.84 46
3573.98 45
3574.12 42
3574.26 39
3574.39 34
3574.53 29
3574.67 24
3574.80 19
3574.94 15
3575.08 12
3575.21 9
3575.35 8
3575.49 7
3575.63 7
3575.76 8
3575.90 10
3576.04 12
3576.17 14
3576.31 15
3576.45 15
3576.59 14
3576.72 13
3576.86 10
3577.00 8
3577.14 6
3577.27 5
3577.41 5
3577.55 6
3577.68 8
3577.82 12
3577.96 16
3578.10 20
3578.23 24
3578.37 27
3578.51 28
3578.64 28
3578.78 26
3578.92 24
3579.06 22
3579.19 21
3579.33 22
3579.47 24
3579.60 27
3579.74 29
3579.88 30
3580.02 28
3580.15 24
3580.29 17
3580.43 9
3580.57 2
3580.70 0
3580.84 0
3580.98 0
3581.11 0
3581.25 0
3581.39 0
3581.53 0
3581.66 0
3581.80 2
3581.94 11
3582.07 21
3582.21 31
3582.35 40
3582.49 47
3582.62 51
3582.76 52
3582.90 50
3583.04 47
3583.17 44
3583.31 42
3583.45 41
3583.58 42
3583.72 44
3583.86 45
3584.00 45
3584.13 43
3584.27 39
3584.41 34
3584.55 29
3584.68 25
3584.82 21
3584.96 19
3585.10 18
3585.23 18
3585.37 20
3585.51 22
3585.64 25
3585.78 28
3585.92 32
3586.06 36
3586.19 40
3586.33 44
3586.47 47
3586.61 50
3586.74 51
3586.88 52
3587.02 53
3587.16 54
3587.29 57
3587.43 60
3587.57 64
3587.70 68
3587.84 72
3587.98 75
3588.12 76
3588.25 76
3588.39 76
3588.53 76
3588.67 78
3588.80 82
3588.94 87
3589.08 94
3589.22 101
3589.35 108
3589.49 114
3589.63 119
3589.77 123
3589.90 125
3590.04 125
3590.18 124
3590.32 122
3590.45 119
3590.59 114
3590.73 109
3590.87 104
3591.00 99
3591.14 93
3591.28 88
3591.41 82
3591.55 75
3591.69 67
3591.83 59
3591.96 49
3592.10 40
3592.24 31
3592.38 24
3592.51 18
3592.65 13
3592.79 10
3592.93 9
3593.06 8
3593.20 9
3593.34 9
3593.48 10
3593.61 11
3593.75 11
3593.89 10
3594.03 8
3594.16 6
3594.30 3
3594.44 1
3594.58 0
3594.71 0
3594.85 0
3594.99 0
3595.13 3
3595.26 7
3595.40 13
3595.54 20
3595.68 29
3595.81 38
3595.95 47
3596.09 53
3596.23 56
3596.36 54
3596.50 49
3596.64 39
3596.78 28
3596.91 16
3597.05 5
3597.19 0
3597.33 0
3597.46 0
3597.60 0
3597.74 0
3597.88 0
3598.02 0
3598.15 2
3598.29 6
3598.43 8
3598.57 9
3598.70 10
3598.84 10
3598.98 11
3599.12 13
3599.25 16
3599.39 18
3599.53 20
3599.67 20
3599.80 19
3599.94 18
3600.08 17
3600.22 18
3600.35 22
3600.49 29
3600.63 38
3600.77 47
3600.90 56
3601.04 63
3601.18 68
3601.32 70
3601.46 72
3601.59 73
3601.73 75
3601.87 76
3602.01 78
3602.14 80
3602.28 81
3602.42 82
3602.56 82
3602.69 83
3602.83 84
3602.97 85
3603.11 86
3603.24 88
3603.38 90
3603.52 92
3603.66 94
3603.80 97
3603.93 102
3604.07 107
3604.21 112
3604.35 117
3604.48 120
3604.62 121
3604.76 118
3604.90 113
3605.03 104
3605.17 94
3605.31 82
3605.45 70
3605.59 58
3605.72 48
3605.86 39
3606.00 32
3606.14 26
3606.27 23
3606.41 21
3606.55 22
3606.69 23
3606.82 26
3606.96 29
3607.10 32
3607.24 34
3607.38 36
3607.51 37
3607.65 36
3607.79 36
3607.93 35
3608.06 34
3608.20 34
3608.34 35
3608.48 37
3608.62 40
3608.75 43
3608.89 46
3609.03 47
3609.17 48
3609.30 48
3609.44 46
3609.58 45
3609.72 43
3609.86 41
3609.99 40
3610.13 39
3610.27 38
3610.41 37
3610.54 37
3610.68 37
3610.82 37
3610.96 38
3611.10 38
3611.23 39
3611.37 40
3611.51 40
3611.65 41
3611.79 41
3611.92 42
3612.06 42
3612.20 42
3612.34 42
3612.47 41
3612.61 40
3612.75 38
3612.89 36
3613.03 34
3613.16 31
3613.30 28
3613.44 26
3613.58 26
3613.72 28
3613.85 31
3613.99 37
3614.13 45
3614.27 54
3614.40 62
3614.54 70
3614.68 75
3614.82 79
3614.96 82
3615.09 82
3615.23 82
3615.37 81
3615.51 78
3615.65 75
3615.78 69
3615.92 62
3616.06 53
3616.20 43
3616.34 34
3616.47 27
3616.61 22
3616.75 21
3616.89 22
3617.02 26
3617.16 30
3617.30 34
3617.44 38
3617.58 40
3617.71 40
3617.85 39
3617.99 36
3618.13 32
3618.27 26
3618.40 18
3618.54 11
3618.68 3
3618.82 0
3618.96 0
3619.09 0
3619.23 0
3619.37 0
3619.51 0
3619.65 0
3619.78 0
3619.92 2
3620.06 10
3620.20 18
3620.34 26
3620.47 31
3620.61 34
3620.75 34
3620.89 32
3621.03 30
3621.16 29
3621.30 30
3621.44 34
3621.58 40
3621.72 45
3621.85 50
3621.99 53
3622.13 53
3622.27 50
3622.41 46
3622.54 42
3622.68 38
3622.82 36
3622.96 36
3623.10 38
3623.23 43
3623.37 48
3623.51 54
3623.65 59
3623.79 63
3623.92 65
3624.06 64
3624.20 61
3624.34 57
3624.48 51
3624.62 46
3624.75 42
3624.89 39
3625.03 37
3625.17 37
3625.31 39
3625.44 41
3625.58 43
3625.72 45
3625.86 47
3626.00 47
3626.13 47
3626.27 47
3626.41 48
3626.55 50
3626.69 53
3626.82 56
3626.96 58
3627.10 59
3627.24 58
3627.38 54
3627.52 50
3627.65 46
3627.79 44
3627.93 44
3628.07 47
3628.21 51
3628.34 56
3628.48 60
3628.62 61
3628.76 60
3628.90 56
3629.03 51
3629.17 46
3629.31 42
3629.45 39
3629.59 38
3629.73 39
3629.86 41
3630.00 44
3630.14 47
3630.28 49
3630.42 49
3630.55 49
3630.69 46
3630.83 42
3630.97 36
3631.11 31
3631.25 26
3631.38 24
3631.52 25
3631.66 30
3631.80 37
3631.94 46
3632.08 55
3632.21 62
3632.35 67
3632.49 68
3632.63 65
3632.77 60
3632.90 52
3633.04 43
3633.18 34
3633.32 27
3633.46 22
3633.60 19
3633.73 19
3633.87 19
3634.01 20
3634.15 19
3634.29 19
3634.43 17
3634.56 17
3634.70 18
3634.84 21
3634.98 27
3635.12 34
3635.25 42
3635.39 47
3635.53 50
3635.67 49
3635.81 45
3635.95 40
3636.08 34
3636.22 29
3636.36 27
3636.50 27
3636.64 28
3636.78 30
3636.91 30
3637.05 30
3637.19 27
3637.33 23
3637.47 18
3637.61 15
3637.74 14
3637.88 16
3638.02 21
3638.16 30
3638.30 40
3638.44 51
3638.57 63
3638.71 74
3638.85 84
3638.99 91
3639.13 95
3639.27 96
3639.40 93
3639.54 88
3639.68 80
3639.82 72
3639.96 63
3640.10 54
3640.23 46
3640.37 38
3640.51 31
3640.65 23
3640.79 16
3640.93 10
3641.06 6
3641.20 5
3641.34 7
3641.48 11
3641.62 16
3641.76 21
3641.90 25
3642.03 27
3642.17 27
3642.31 27
3642.45 25
3642.59 24
3642.73 24
3642.86 25
3643.00 28
3643.14 31
3643.28 35
3643.42 39
3643.56 43
3643.69 47
3643.83 51
3643.97 55
3644.11 60
3644.25 64
3644.39 67
3644.53 69
3644.66 69
3644.80 69
3644.94 68
3645.08 67
3645.22 66
3645.36 66
3645.49 66
3645.63 67
3645.77 68
3645.91 69
3646.05 70
3646.19 71
3646.33 73
3646.46 74
3646.60 74
3646.74 72
3646.88 69
3647.02 65
3647.16 58
3647.30 51
3647.43 43
3647.57 35
3647.71 28
3647.85 22
3647.99 18
3648.13 14
3648.26 13
3648.40 13
3648.54 16
3648.68 21
3648.82 29
3648.96 38
3649.10 48
3649.23 59
3649.37 68
3649.51 76
3649.65 81
3649.79 84
3649.93 85
3650.07 85
3650.20 86
3650.34 87
3650.48 91
3650.62 96
3650.76 103
3650.90 110
3651.04 117
3651.17 122
3651.31 125
3651.45 126
3651.59 124
3651.73 121
3651.87 117
3652.01 111
3652.14 105
3652.28 99
3652.42 93
3652.56 88
3652.70 83
3652.84 79
3652.98 75
3653.11 72
3653.25 67
3653.39 63
3653.53 60
3653.67 57
3653.81 56
3653.95 56
3654.09 59
3654.22 62
3654.36 66
3654.50 69
3654.64 70
3654.78 69
3654.92 66
3655.06 62
3655.19 58
3655.33 53
3655.47 49
3655.61 46
3655.75 44
3655.89 41
3656.03 38
3656.17 35
3656.30 32
3656.44 28
3656.58 26
3656.72 24
3656.86 24
3657.00 25
3657.14 28
3657.27 32
3657.41 36
3657.55 40
3657.69 44
3657.83 46
3657.97 48
3658.11 49
3658.25 48
3658.38 47
3658.52 46
3658.66 45
3658.80 44
3658.94 43
3659.08 41
3659.22 39
3659.36 37
3659.49 35
3659.63 35
3659.77 35
3659.91 38
3660.05 43
3660.19 50
3660.33 57
3660.47 63
3660.60 69
3660.74 73
3660.88 76
3661.02 79
3661.16 80
3661.30 82
3661.44 83
3661.58 85
3661.71 86
3661.85 87
3661.99 87
3662.13 87
3662.27 86
3662.41 84
3662.55 83
3662.69 80
3662.82 78
3662.96 74
3663.10 70
3663.24 66
3663.38 62
3663.52 58
3663.66 56
3663.80 57
3663.94 60
3664.07 66
3664.21 74
3664.35 83
3664.49 93
3664.63 100
3664.77 106
3664.91 110
3665.05 111
3665.18 110
3665.32 107
3665.46 104
3665.60 100
3665.74 96
3665.88 91
3666.02 85
3666.16 80
3666.30 76
3666.43 73
3666.57 71
3666.71 70
3666.85 68
3666.99 66
3667.13 62
3667.27 56
3667.41 49
3667.55 43
3667.68 39
3667.82 38
3667.96 40
3668.10 44
3668.24 49
3668.38 54
3668.52 56
3668.66 57
3668.80 55
3668.93 52
3669.07 48
3669.21 46
3669.35 45
3669.49 46
3669.63 48
3669.77 51
3669.91 54
3670.05 56
3670.19 56
3670.32 55
3670.46 52
3670.60 49
3670.74 45
3670.88 42
3671.02 40
3671.16 40
3671.30 42
3671.44 44
3671.57 47
3671.71 50
3671.85 53
3671.99 54
3672.13 55
3672.27 55
3672.41 56
3672.55 59
3672.69 63
3672.83 67
3672.96 73
3673.10 79
3673.24 83
3673.38 87
3673.52 89
3673.66 90
3673.80 89
3673.94 87
3674.08 84
3674.22 79
3674.35 73
3674.49 65
3674.63 58
3674.77 50
3674.91 43
3675.05 38
3675.19 35
3675.33 33
3675.47 32
3675.61 31
3675.74 29
3675.88 25
3676.02 20
3676.16 13
3676.30 5
3676.44 0
3676.58 0
3676.72 0
3676.86 0
3677.00 0
3677.14 0
3677.27 0
3677.41 3
3677.55 6
3677.69 8
3677.83 8
3677.97 9
3678.11 10
3678.25 13
3678.39 17
3678.53 23
3678.67 29
3678.80 34
3678.94 38
3679.08 41
3679.22 43
3679.36 44
3679.50 45
3679.64 46
3679.78 48
3679.92 51
3680.06 55
3680.20 59
3680.33 63
3680.47 65
3680.61 66
3680.75 65
3680.89 61
3681.03 55
3681.17 48
3681.31 40
3681.45 31
3681.59 23
3681.73 16
3681.87 11
3682.00 7
3682.14 6
3682.28 6
3682.42 9
3682.56 14
3682.70 21
3682.84 29
3682.98 38
3683.12 48
3683.26 58
3683.40 67
3683.54 74
3683.68 79
3683.81 83
3683.95 84
3684.09 84
3684.23 84
3684.37 84
3684.51 84
3684.65 85
3684.79 86
3684.93 86
3685.07 85
3685.21 82
3685.35 77
3685.48 72
3685.62 66
3685.76 62
3685.90 60
3686.04 62
3686.18 66
3686.32 73
3686.46 81
3686.60 87
3686.74 91
3686.88 92
3687.02 90
3687.16 86
3687.30 80
3687.43 75
3687.57 71
3687.71 69
3687.85 68
3687.99 68
3688.13 68
3688.27 68
3688.41 67
3688.55 65
3688.69 62
3688.83 58
3688.97 53
3689.11 47
3689.25 41
3689.38 35
3689.52 29
3689.66 24
3689.80 20
3689.94 17
3690.08 16
3690.22 14
3690.36 13
3690.50 10
3690.64 6
3690.78 2
3690.92 0
3691.06 0
3691.20 0
3691.33 0
3691.47 0
3691.61 0
3691.75 0
3691.89 0
3692.03 8
3692.17 18
3692.31 28
3692.45 36
3692.59 41
3692.73 43
3692.87 41
3693.01 36
3693.15 29
3693.29 21
3693.43 15
3693.56 10
3693.70 8
3693.84 9
3693.98 11
3694.12 14
3694.26 17
3694.40 19
3694.54 21
3694.68 22
3694.82 23
3694.96 24
3695.10 25
3695.24 27
3695.38 30
3695.52 34
3695.66 39
3695.80 46
3695.93 54
3696.07 61
3696.21 68
3696.35 73
3696.49 77
3696.63 78
3696.77 77
3696.91 74
3697.05 70
3697.19 65
3697.33 58
3697.47 51
3697.61 43
3697.75 35
3697.89 26
3698.03 19
3698.17 12
3698.31 7
3698.44 2
3698.58 0
3698.72 0
3698.86 0
3699.00 0
3699.14 0
3699.28 0
3699.42 0
3699.56 2
3699.70 7
3699.84 11
3699.98 14
3700.12 14
3700.26 12
3700.40 10
3700.54 7
3700.68 7
3700.82 8
3700.96 13
3701.10 20
3701.24 29
3701.37 39
3701.51 49
3701.65 60
3701.79 70
3701.93 78
3702.07 85
3702.21 89
3702.35 91
3702.49 90
3702.63 88
3702.77 86
3702.91 83
3703.05 81
3703.19 81
3703.33 81
3703.47 82
3703.61 83
3703.75 84
3703.89 84
3704.03 83
3704.17 80
3704.31 75
3704.44 70
3704.58 64
3704.72 58
3704.86 52
3705.00 48
3705.14 44
3705.28 42
3705.42 40
3705.56 38
3705.70 36
3705.84 33
3705.98 30
3706.12 26
3706.26 22
3706.40 18
3706.54 16
3706.68 15
3706.82 17
3706.96 22
3707.10 29
3707.24 38
3707.38 47
3707.52 56
3707.66 64
3707.80 69
3707.94 71
3708.08 70
3708.21 67
3708.35 63
3708.49 57
3708.63 51
3708.77 47
3708.91 44
3709.05 42
3709.19 42
3709.33 43
3709.47 44
3709.61 45
3709.75 45
3709.89 45
3710.03 44
3710.17 42
3710.31 41
3710.45 39
3710.59 37
3710.73 35
3710.87 33
3711.01 32
3711.15 31
3711.29 31
3711.43 31
3711.57 31
3711.71 31
3711.85 30
3711.99 29
3712.13 26
3712.27 23
3712.41 21
3712.55 19
3712.69 19
3712.83 20
3712.96 23
3713.10 26
3713.24 31
3713.38 34
3713.52 37
3713.66 38
3713.80 37
3713.94 36
3714.08 34
3714.22 33
3714.36 31
3714.50 30
3714.64 29
3714.78 27
3714.92 26
3715.06 24
3715.20 23
3715.34 24
3715.48 26
3715.62 29
3715.76 34
3715.90 39
3716.04 43
3716.18 46
3716.32 47
3716.46 47
3716.60 46
3716.74 46
3716.88 46
3717.02 47
3717.16 49
3717.30 51
3717.44 52
3717.58 53
3717.72 51
3717.86 48
3718.00 45
3718.14 41
3718.28 38
3718.42 37
3718.56 37
3718.70 39
3718.84 42
3718.98 47
3719.12 52
3719.26 58
3719.40 63
3719.54 69
3719.68 75
3719.82 81
3719.96 87
3720.10 93
3720.24 99
3720.38 104
3720.52 107
3720.66 109
3720.80 109
3720.94 108
3721.08 105
3721.21 101
3721.35 96
3721.49 91
3721.63 86
3721.77 80
3721.91 74
3722.05 69
3722.19 65
3722.33 62
3722.47 62
3722.61 63
3722.75 66
3722.89 69
3723.03 71
3723.17 71
3723.31 69
3723.45 64
3723.59 58
3723.73 50
3723.87 43
3724.01 36
3724.15 30
3724.29 27
3724.43 26
3724.57 29
3724.71 34
3724.85 41
3724.99 50
3725.13 59
3725.27 67
3725.41 73
3725.55 75
3725.69 76
3725.83 74
3725.97 72
3726.11 69
3726.25 66
3726.39 63
3726.53 59
3726.67 54
3726.81 48
3726.95 43
3727.09 40
3727.23 38
3727.37 40
3727.51 44
3727.65 50
3727.79 56
3727.93 60
3728.07 61
3728.21 60
3728.35 57
3728.49 52
3728.63 49
3728.77 47
3728.91 48
3729.05 50
3729.19 53
3729.33 57
3729.47 59
3729.61 59
3729.75 57
3729.89 54
3730.03 49
3730.17 45
3730.31 42
3730.45 39
3730.59 38
3730.73 37
3730.87 39
3731.01 42
3731.15 48
3731.30 56
3731.44 65
3731.58 77
3731.72 89
3731.86 100
3732.00 110
3732.14 118
3732.28 122
3732.42 124
3732.56 123
3732.70 120
3732.84 116
3732.98 112
3733.12 107
3733.26 101
3733.40 94
3733.54 85
3733.68 76
3733.82 67
3733.96 58
3734.10 51
3734.24 46
3734.38 44
3734.52 43
3734.66 45
3734.80 47
3734.94 50
3735.08 53
3735.22 56
3735.36 59
3735.50 61
3735.64 62
3735.78 62
3735.92 59
3736.06 56
3736.20 51
3736.34 46
3736.48 42
3736.62 40
3736.76 39
3736.90 41
3737.04 46
3737.18 53
3737.32 63
3737.46 76
3737.60 90
3737.74 104
3737.88 119
3738.02 132
3738.16 143
3738.30 150
3738.44 154
3738.58 155
3738.72 154
3738.86 152
3739.00 151
3739.14 151
3739.28 153
3739.43 156
3739.57 160
3739.71 164
3739.85 170
3739.99 175
3740.13 182
3740.27 189
3740.41 198
3740.55 208
3740.69 217
3740.83 224
3740.97 228
3741.11 228
3741.25 226
3741.39 223
3741.53 220
3741.67 219
3741.81 221
3741.95 227
3742.09 236
3742.23 245
3742.37 252
3742.51 257
3742.65 259
3742.79 256
3742.93 251
3743.07 245
3743.21 238
3743.35 231
3743.49 225
3743.63 219
3743.77 214
3743.91 208
3744.05 202
3744.20 196
3744.34 190
3744.48 185
3744.62 182
3744.76 181
3744.90 181
3745.04 181
3745.18 182
3745.32 181
3745.46 179
3745.60 175
3745.74 171
3745.88 166
3746.02 161
3746.16 158
3746.30 155
3746.44 153
3746.58 152
3746.72 150
3746.86 146
3747.00 141
3747.14 134
3747.28 126
3747.42 117
3747.56 107
3747.70 99
3747.84 91
3747.99 85
3748.13 80
3748.27 77
3748.41 75
3748.55 75
3748.69 75
3748.83 77
3748.97 80
3749.11 83
3749.25 87
3749.39 89
3749.53 90
3749.67 90
3749.81 88
3749.95 85
3750.09 81
3750.23 78
3750.37 76
3750.51 77
3750.65 80
3750.79 86
3750.93 93
3751.07 101
3751.22 108
3751.36 112
3751.50 114
3751.64 113
3751.78 108
3751.92 101
3752.06 93
3752.20 85
3752.34 77
3752.48 70
3752.62 65
3752.76 63
3752.90 63
3753.04 65
3753.18 68
3753.32 73
3753.46 78
3753.60 83
3753.74 87
3753.88 88
3754.03 87
3754.17 83
3754.31 76
3754.45 66
3754.59 54
3754.73 41
3754.87 28
3755.01 16
3755.15 6
3755.29 0
3755.43 0
3755.57 1
3755.71 8
3755.85 16
3755.99 25
3756.13 34
3756.27 41
3756.41 46
3756.56 47
3756.70 46
3756.84 44
3756.98 41
3757.12 38
3757.26 35
3757.40 34
3757.54 34
3757.68 35
3757.82 36
3757.96 38
3758.10 39
3758.24 39
3758.38 38
3758.52 35
3758.66 30
3758.80 23
3758.95 16
3759.09 9
3759.23 4
3759.37 1
3759.51 1
3759.65 5
3759.79 12
3759.93 22
3760.07 34
3760.21 47
3760.35 59
3760.49 69
3760.63 78
3760.77 85
3760.91 92
3761.05 98
3761.20 104
3761.34 109
3761.48 114
3761.62 118
3761.76 120
3761.90 119
3762.04 117
3762.18 113
3762.32 108
3762.46 103
3762.60 98
3762.74 93
3762.88 88
3763.02 83
3763.17 77
3763.31 71
3763.45 65
3763.59 60
3763.73 58
3763.87 58
3764.01 60
3764.15 64
3764.29 69
3764.43 73
3764.57 78
3764.71 82
3764.85 85
3764.99 88
3765.14 90
3765.28 91
3765.42 91
3765.56 89
3765.70 85
3765.84 81
3765.98 76
3766.12 73
3766.26 71
3766.40 70
3766.54 71
3766.68 72
3766.82 73
3766.96 73
3767.11 72
3767.25 71
3767.39 69
3767.53 68
3767.67 67
3767.81 67
3767.95 68
3768.09 70
3768.23 72
3768.37 73
3768.51 74
3768.65 74
3768.79 73
3768.94 70
3769.08 66
3769.22 62
3769.36 57
3769.50 54
3769.64 52
3769.78 52
3769.92 53
3770.06 54
3770.20 54
3770.34 53
3770.48 49
3770.63 43
3770.77 36
3770.91 30
3771.05 25
3771.19 24
3771.33 27
3771.47 35
3771.61 46
3771.75 59
3771.89 72
3772.03 84
3772.17 93
3772.32 99
3772.46 101
3772.60 100
3772.74 98
3772.88 95
3773.02 92
3773.16 88
3773.30 84
3773.44 79
3773.58 73
3773.72 67
3773.87 61
3774.01 57
3774.15 54
3774.29 54
3774.43 55
3774.57 58
3774.71 62
3774.85 65
3774.99 68
3775.13 69
3775.27 69
3775.42 67
3775.56 64
3775.70 61
3775.84 58
3775.98 56
3776.12 55
3776.26 55
3776.40 55
3776.54 56
3776.68 56
3776.82 56
3776.97 56
3777.11 57
3777.25 59
3777.39 61
3777.53 64
3777.67 66
3777.81 68
3777.95 68
3778.09 65
3778.23 60
3778.38 52
3778.52 44
3778.66 37
3778.80 31
3778.94 27
3779.08 26
3779.22 28
3779.36 32
3779.50 37
3779.64 41
3779.79 45
3779.93 47
3780.07 48
3780.21 47
3780.35 44
3780.49 41
3780.63 36
3780.77 30
3780.91 24
3781.05 18
3781.20 12
3781.34 7
3781.48 4
3781.62 3
3781.76 5
3781.90 9
3782.04 14
3782.18 21
3782.32 29
3782.46 37
3782.61 45
3782.75 51
3782.89 56
3783.03 57
3783.17 56
3783.31 52
3783.45 46
3783.59 38
3783.73 31
3783.88 25
3784.02 20
3784.16 17
3784.30 16
3784.44 14
3784.58 13
3784.72 12
3784.86 10
3785.00 9
3785.15 10
3785.29 13
3785.43 19
3785.57 27
3785.71 38
3785.85 49
3785.99 60
3786.13 69
3786.27 75
3786.42 79
3786.56 79
3786.70 77
3786.84 72
3786.98 66
3787.12 59
3787.26 52
3787.40 45
3787.54 39
3787.69 33
3787.83 29
3787.97 25
3788.11 22
3788.25 19
3788.39 17
3788.53 15
3788.67 13
3788.82 11
3788.96 9
3789.10 7
3789.24 4
3789.38 1
3789.52 0
3789.66 0
3789.80 0
3789.94 0
3790.09 0
3790.23 0
3790.37 0
3790.51 1
3790.65 9
3790.79 18
3790.93 27
3791.07 37
3791.22 46
3791.36 56
3791.50 66
3791.64 76
3791.78 86
3791.92 95
3792.06 105
3792.20 113
3792.35 119
3792.49 123
3792.63 124
3792.77 122
3792.91 120
3793.05 117
3793.19 115
3793.33 115
3793.48 116
3793.62 119
3793.76 122
3793.90 124
3794.04 123
3794.18 119
3794.32 113
3794.46 105
3794.61 96
3794.75 88
3794.89 82
3795.03 78
3795.17 76
3795.31 74
3795.45 73
3795.59 70
3795.74 66
3795.88 61
3796.02 54
3796.16 46
3796.30 38
3796.44 30
3796.58 24
3796.73 19
3796.87 17
3797.01 18
3797.15 21
3797.29 26
3797.43 32
3797.57 38
3797.71 44
3797.86 48
3798.00 51
3798.14 51
3798.28 49
3798.42 45
3798.56 40
3798.70 34
3798.85 29
3798.99 26
3799.13 24
3799.27 23
3799.41 23
3799.55 23
3799.69 23
3799.83 21
3799.98 19
3800.12 15
3800.26 11
3800.40 6
3800.54 1
3800.68 0
3800.82 0
3800.97 0
3801.11 0
3801.25 0
3801.39 0
3801.53 0
3801.67 0
3801.81 7
3801.96 13
3802.10 16
3802.24 18
3802.38 18
3802.52 18
3802.66 19
3802.80 21
3802.95 26
3803.09 33
3803.23 41
3803.37 50
3803.51 57
3803.65 62
3803.79 64
3803.94 63
3804.08 60
3804.22 56
3804.36 51
3804.50 46
3804.64 43
3804.78 41
3804.93 39
3805.07 38
3805.21 36
3805.35 34
3805.49 30
3805.63 25
3805.78 18
3805.92 12
3806.06 7
3806.20 4
3806.34 5
3806.48 11
3806.62 21
3806.77 34
3806.91 49
3807.05 63
3807.19 75
3807.33 82
3807.47 85
3807.61 85
3807.76 81
3807.90 78
3808.04 75
3808.18 74
3808.32 74
3808.46 77
3808.61 80
3808.75 84
3808.89 88
3809.03 92
3809.17 95
3809.31 97
3809.45 99
3809.60 101
3809.74 102
3809.88 104
3810.02 106
3810.16 109
3810.30 114
3810.45 118
3810.59 122
3810.73 126
3810.87 129
3811.01 131
3811.15 133
3811.30 133
3811.44 134
3811.58 136
3811.72 137
3811.86 139
3812.00 142
3812.14 145
3812.29 149
3812.43 153
3812.57 157
3812.71 161
3812.85 165
3812.99 167
3813.14 169
3813.28 171
3813.42 172
3813.56 174
3813.70 174
3813.84 173
3813.99 170
3814.13 164
3814.27 157
3814.41 150
3814.55 143
3814.69 138
3814.84 136
3814.98 137
3815.12 141
3815.26 147
3815.40 152
3815.54 156
3815.69 159
3815.83 161
3815.97 161
3816.11 161
3816.25 160
3816.39 159
3816.54 158
3816.68 156
3816.82 153
3816.96 150
3817.10 147
3817.24 144
3817.39 141
3817.53 139
3817.67 138
3817.81 135
3817.95 131
3818.09 125
3818.24 117
3818.38 108
3818.52 97
3818.66 85
3818.80 75
3818.95 67
3819.09 63
3819.23 61
3819.37 63
3819.51 68
3819.65 75
3819.80 81
3819.94 87
3820.08 91
3820.22 92
3820.36 92
3820.50 91
3820.65 90
3820.79 91
3820.93 95
3821.07 101
3821.21 110
3821.35 118
3821.50 127
3821.64 133
3821.78 135
3821.92 133
3822.06 127
3822.21 117
3822.35 106
3822.49 94
3822.63 83
3822.77 74
3822.91 69
3823.06 67
3823.20 68
3823.34 72
3823.48 79
3823.62 87
3823.77 97
3823.91 107
3824.05 115
3824.19 119
3824.33 121
3824.47 119
3824.62 114
3824.76 108
3824.90 104
3825.04 101
3825.18 102
3825.33 105
3825.47 109
3825.61 115
3825.75 119
3825.89 122
3826.04 122
3826.18 121
3826.32 118
3826.46 115
3826.60 112
3826.74 110
3826.89 108
3827.03 107
3827.17 105
3827.31 102
3827.45 98
3827.60 94
3827.74 89
3827.88 85
3828.02 80
3828.16 76
3828.31 73
3828.45 70
3828.59 67
3828.73 65
3828.87 64
3829.01 65
3829.16 69
3829.30 74
3829.44 80
3829.58 87
3829.72 93
3829.87 99
3830.01 104
3830.15 108
3830.29 111
3830.43 113
3830.58 113
3830.72 110
3830.86 106
3831.00 98
3831.14 90
3831.29 81
3831.43 73
3831.57 66
3831.71 62
3831.85 61
3832.00 61
3832.14 62
3832.28 63
3832.42 65
3832.56 68
3832.71 71
3832.85 76
3832.99 83
3833.13 91
3833.27 100
3833.42 109
3833.56 115
3833.70 119
3833.84 120
3833.98 117
3834.13 112
3834.27 105
3834.41 97
3834.55 90
3834.69 83
3834.84 79
3834.98 77
3835.12 78
3835.26 81
3835.40 85
3835.55 90
3835.69 95
3835.83 99
3835.97 102
3836.11 103
3836.26 102
3836.40 100
3836.54 97
3836.68 93
3836.82 87
3836.97 81
3837.11 75
3837.25 69
3837.39 65
3837.53 63
3837.68 63
3837.82 65
3837.96 70
3838.10 75
3838.25 79
3838.39 82
3838.53 83
3838.67 83
3838.81 81
3838.96 79
3839.10 76
3839.24 72
3839.38 68
3839.52 63
3839.67 58
3839.81 54
3839.95 53
3840.09 53
3840.24 56
3840.38 62
3840.52 68
3840.66 76
3840.80 82
3840.95 88
3841.09 92
3841.23 96
3841.37 99
3841.51 101
3841.66 101
3841.80 100
3841.94 97
3842.08 93
3842.23 89
3842.37 85
3842.51 82
3842.65 80
3842.79 81
3842.94 83
3843.08 86
3843.22 90
3843.36 94
3843.50 97
3843.65 99
3843.79 99
3843.93 97
3844.07 94
3844.22 90
3844.36 86
3844.50 82
3844.64 78
3844.78 77
3844.93 76
3845.07 77
3845.21 80
3845.35 83
3845.50 86
3845.64 88
3845.78 90
3845.92 90
3846.06 89
3846.21 87
3846.35 85
3846.49 82
3846.63 81
3846.78 80
3846.92 79
3847.06 78
3847.20 77
3847.34 76
3847.49 74
3847.63 72
3847.77 71
3847.91 72
3848.06 76
3848.20 82
3848.34 92
3848.48 103
3848.63 116
3848.77 128
3848.91 139
3849.05 147
3849.19 151
3849.34 153
3849.48 152
3849.62 150
3849.76 146
3849.91 141
3850.05 136
3850.19 130
3850.33 124
3850.48 117
3850.62 112
3850.76 107
3850.90 104
3851.04 104
3851.19 105
3851.33 108
3851.47 112
3851.61 118
3851.76 123
3851.90 128
3852.04 131
3852.18 133
3852.33 132
3852.47 130
3852.61 125
3852.75 120
3852.90 113
3853.04 106
3853.18 98
3853.32 91
3853.46 85
3853.61 81
3853.75 77
3853.89 73
3854.03 70
3854.18 66
3854.32 61
3854.46 54
3854.60 47
3854.75 40
3854.89 36
3855.03 34
3855.17 36
3855.32 40
3855.46 48
3855.60 56
3855.74 63
3855.89 69
3856.03 72
3856.17 72
3856.31 68
3856.45 62
3856.60 54
3856.74 46
3856.88 38
3857.02 30
3857.17 24
3857.31 18
3857.45 13
3857.59 9
3857.74 6
3857.88 3
3858.02 1
3858.16 0
3858.31 0
3858.45 0
3858.59 0
3858.73 2
3858.88 4
3859.02 8
3859.16 13
3859.30 18
3859.45 23
3859.59 27
3859.73 31
3859.87 34
3860.02 35
3860.16 35
3860.30 33
3860.44 30
3860.59 25
3860.73 20
3860.87 14
3861.01 8
3861.16 3
3861.30 0
3861.44 0
3861.58 0
3861.73 0
3861.87 0
3862.01 0
3862.15 0
3862.30 0
3862.44 0
3862.58 5
3862.72 15
3862.87 26
3863.01 37
3863.15 47
3863.29 55
3863.44 61
3863.58 65
3863.72 69
3863.86 73
3864.01 78
3864.15 86
3864.29 96
3864.44 108
3864.58 123
3864.72 138
3864.86 153
3865.01 168
3865.15 181
3865.29 192
3865.43 202
3865.58 208
3865.72 213
3865.86 214
3866.00 213
3866.15 208
3866.29 201
3866.43 193
3866.57 184
3866.72 175
3866.86 167
3867.00 161
3867.14 157
3867.29 155
3867.43 153
3867.57 151
3867.72 148
3867.86 144
3868.00 139
3868.14 132
3868.29 125
3868.43 117
3868.57 109
3868.71 102
3868.86 97
3869.00 93
3869.14 91
3869.28 90
3869.43 90
3869.57 90
3869.71 89
3869.86 88
3870.00 86
3870.14 83
3870.28 79
3870.43 76
3870.57 72
3870.71 68
3870.85 64
3871.00 62
3871.14 61
3871.28 63
3871.42 68
3871.57 77
3871.71 89
3871.85 104
3872.00 118
3872.14 130
3872.28 140
3872.42 145
3872.57 146
3872.71 145
3872.85 142
3872.99 139
3873.14 136
3873.28 133
3873.42 131
3873.57 128
3873.71 124
3873.85 118
3873.99 110
3874.14 101
3874.28 91
3874.42 81
3874.56 72
3874.71 65
3874.85 59
3874.99 56
3875.14 55
3875.28 56
3875.42 57
3875.56 59
3875.71 60
3875.85 61
3875.99 61
3876.14 61
3876.28 60
3876.42 60
3876.56 60
3876.71 61
3876.85 63
3876.99 67
3877.14 73
3877.28 79
3877.42 86
3877.56 92
3877.71 97
3877.85 99
3877.99 99
3878.13 97
3878.28 94
3878.42 90
3878.56 87
3878.71 86
3878.85 87
3878.99 88
3879.13 90
3879.28 91
3879.42 91
3879.56 90
3879.71 89
3879.85 88
3879.99 88
3880.13 90
3880.28 94
3880.42 97
3880.56 101
3880.71 104
3880.85 105
3880.99 107
3881.13 108
3881.28 111
3881.42 115
3881.56 120
3881.71 127
3881.85 133
3881.99 139
3882.14 143
3882.28 145
3882.42 146
3882.56 146
3882.71 145
3882.85 146
3882.99 147
3883.14 149
3883.28 151
3883.42 155
3883.56 159
3883.71 163
3883.85 166
3883.99 168
3884.14 168
3884.28 165
3884.42 159
3884.56 150
3884.71 138
3884.85 124
3884.99 110
3885.14 96
3885.28 84
3885.42 74
3885.57 68
3885.71 65
3885.85 64
3885.99 66
3886.14 69
3886.28 73
3886.42 77
3886.57 78
3886.71 78
3886.85 76
3887.00 73
3887.14 69
3887.28 64
3887.42 60
3887.57 56
3887.71 52
3887.85 49
3888.00 47
3888.14 46
3888.28 45
3888.43 46
3888.57 46
3888.71 47
3888.85 47
3889.00 46
3889.14 44
3889.28 41
3889.43 39
3889.57 37
3889.71 37
3889.86 40
3890.00 44
3890.14 50
3890.29 57
3890.43 64
3890.57 71
3890.71 76
3890.86 79
3891.00 81
3891.14 83
3891.29 85
3891.43 87
3891.57 89
3891.72 92
3891.86 94
3892.00 95
3892.14 93
3892.29 90
3892.43 84
3892.57 77
3892.72 69
3892.86 61
3893.00 54
3893.15 49
3893.29 48
3893.43 51
3893.58 56
3893.72 64
3893.86 74
3894.01 82
3894.15 88
3894.29 90
3894.43 89
3894.58 85
3894.72 80
3894.86 76
3895.01 74
3895.15 74
3895.29 77
3895.44 82
3895.58 88
3895.72 93
3895.87 97
3896.01 99
3896.15 100
3896.30 100
3896.44 100
3896.58 100
3896.73 102
3896.87 104
3897.01 107
3897.15 110
3897.30 112
3897.44 114
3897.58 115
3897.73 115
3897.87 116
3898.01 117
3898.16 117
3898.30 118
3898.44 119
3898.59 119
3898.73 117
3898.87 115
3899.02 112
3899.16 108
3899.30 104
3899.45 100
3899.59 96
3899.73 91
3899.88 86
3900.02 78
3900.16 70
3900.31 61
3900.45 51
3900.59 41
3900.74 33
3900.88 26
3901.02 21
3901.16 17
3901.31 14
3901.45 12
3901.59 10
3901.74 9
3901.88 9
3902.02 10
3902.17 11
3902.31 13
3902.45 15
3902.60 18
3902.74 21
3902.88 24
3903.03 28
3903.17 31
3903.31 34
3903.46 38
3903.60 42
3903.74 45
3903.89 48
3904.03 51
3904.17 54
3904.32 57
3904.46 60
3904.60 63
3904.75 67
3904.89 71
3905.03 74
3905.18 77
3905.32 79
3905.46 80
3905.61 79
3905.75 77
3905.89 75
3906.04 71
3906.18 66
3906.32 60
3906.47 53
3906.61 46
3906.75 38
3906.90 30
3907.04 23
3907.18 17
3907.33 12
3907.47 9
3907.61 7
3907.76 8
3907.90 10
3908.04 15
3908.19 20
3908.33 25
3908.47 30
3908.62 34
3908.76 36
3908.90 36
3909.05 34
3909.19 33
3909.33 32
3909.48 31
3909.62 31
3909.76 31
3909.91 31
3910.05 31
3910.20 30
3910.34 28
3910.48 26
3910.63 26
3910.77 27
3910.91 29
3911.06 32
3911.20 35
3911.34 38
3911.49 39
3911.63 39
3911.77 38
3911.92 36
3912.06 36
3912.20 36
3912.35 38
3912.49 40
3912.63 42
3912.78 45
3912.92 46
3913.06 47
3913.21 47
3913.35 46
3913.49 46
3913.64 46
3913.78 46
3913.92 47
3914.07 48
3914.21 49
3914.36 49
3914.50 48
3914.64 46
3914.79 43
3914.93 40
3915.07 37
3915.22 34
3915.36 32
3915.50 30
3915.65 28
3915.79 27
3915.93 25
3916.08 23
3916.22 20
3916.36 18
3916.51 15
3916.65 12
3916.80 10
3916.94 9
3917.08 8
3917.23 9
3917.37 11
3917.51 13
3917.66 15
3917.80 17
3917.94 18
3918.09 18
3918.23 19
3918.37 21
3918.52 25
3918.66 32
3918.81 42
3918.95 53
3919.09 65
3919.24 75
3919.38 84
3919.52 91
3919.67 96
3919.81 101
3919.95 105
3920.10 109
3920.24 113
3920.38 115
3920.53 114
3920.67 111
3920.82 103
3920.96 93
3921.10 80
3921.25 65
3921.39 50
3921.53 35
3921.68 21
3921.82 10
3921.96 1
3922.11 0
3922.25 0
3922.40 0
3922.54 1
3922.68 7
3922.83 14
3922.97 20
3923.11 23
3923.26 24
3923.40 22
3923.54 18
3923.69 12
3923.83 7
3923.98 3
3924.12 0
3924.26 0
3924.41 1
3924.55 3
3924.69 6
3924.84 9
3924.98 11
3925.13 12
3925.27 11
3925.41 10
3925.56 8
3925.70 5
3925.84 2
3925.99 0
3926.13 0
3926.27 0
3926.42 0
3926.56 0
3926.71 0
3926.85 0
3926.99 0
3927.14 0
3927.28 1
3927.42 3
3927.57 5
3927.71 8
3927.86 11
3928.00 14
3928.14 17
3928.29 20
3928.43 22
3928.57 24
3928.72 27
3928.86 30
3929.01 35
3929.15 39
3929.29 44
3929.44 49
3929.58 52
3929.72 55
3929.87 57
3930.01 58
3930.16 60
3930.30 62
3930.44 66
3930.59 71
3930.73 77
3930.88 83
3931.02 87
3931.16 89
3931.31 88
3931.45 84
3931.59 79
3931.74 74
3931.88 68
3932.03 64
3932.17 61
3932.31 59
3932.46 58
3932.60 58
3932.74 58
3932.89 60
3933.03 63
3933.18 66
3933.32 69
3933.46 72
3933.61 73
3933.75 74
3933.90 72
3934.04 68
3934.18 63
3934.33 57
3934.47 51
3934.61 45
3934.76 39
3934.90 35
3935.05 31
3935.19 29
3935.33 28
3935.48 27
3935.62 27
3935.77 27
3935.91 28
3936.05 29
3936.20 31
3936.34 32
3936.49 33
3936.63 33
3936.77 32
3936.92 30
3937.06 28
3937.20 25
3937.35 21
3937.49 19
3937.64 16
3937.78 14
3937.92 12
3938.07 11
3938.21 9
3938.36 7
3938.50 6
3938.64 4
3938.79 3
3938.93 3
3939.08 3
3939.22 5
3939.36 7
3939.51 10
3939.65 13
3939.80 16
3939.94 19
3940.08 21
3940.23 23
3940.37 24
3940.52 24
3940.66 24
3940.80 23
3940.95 22
3941.09 22
3941.24 22
3941.38 23
3941.52 25
3941.67 27
3941.81 29
3941.96 31
3942.10 33
3942.24 34
3942.39 35
3942.53 35
3942.68 37
3942.82 39
3942.96 42
3943.11 46
3943.25 51
3943.40 55
3943.54 59
3943.68 62
3943.83 63
3943.97 62
3944.12 60
3944.26 56
3944.40 52
3944.55 48
3944.69 45
3944.84 42
3944.98 41
3945.12 40
3945.27 41
3945.41 42
3945.56 45
3945.70 48
3945.84 52
3945.99 56
3946.13 60
3946.28 63
3946.42 65
3946.56 65
3946.71 64
3946.85 61
3947.00 57
3947.14 54
3947.29 51
3947.43 49
3947.57 50
3947.72 52
3947.86 56
3948.01 61
3948.15 66
3948.29 71
3948.44 75
3948.58 78
3948.73 81
3948.87 84
3949.01 86
3949.16 89
3949.30 93
3949.45 96
3949.59 99
3949.74 101
3949.88 101
3950.02 100
3950.17 98
3950.31 94
3950.46 88
3950.60 82
3950.74 74
3950.89 65
3951.03 56
3951.18 47
3951.32 39
3951.47 32
3951.61 27
3951.75 24
3951.90 22
3952.04 22
3952.19 23
3952.33 27
3952.47 32
3952.62 38
3952.76 45
3952.91 52
3953.05 59
3953.20 64
3953.34 68
3953.48 70
3953.63 72
3953.77 73
3953.92 73
3954.06 73
3954.21 71
3954.35 70
3954.49 67
3954.64 63
3954.78 59
3954.93 55
3955.07 50
3955.21 45
3955.36 39
3955.50 33
3955.65 27
3955.79 21
3955.94 15
3956.08 10
3956.22 7
3956.37 5
3956.51 5
3956.66 7
3956.80 11
3956.95 17
3957.09 24
3957.23 33
3957.38 42
3957.52 51
3957.67 59
3957.81 66
3957.96 71
3958.10 74
3958.24 75
3958.39 77
3958.53 78
3958.68 80
3958.82 83
3958.97 85
3959.11 86
3959.25 86
3959.40 83
3959.54 78
3959.69 72
3959.83 64
3959.98 55
3960.12 47
3960.27 38
3960.41 30
3960.55 23
3960.70 19
3960.84 16
3960.99 17
3961.13 21
3961.28 27
3961.42 36
3961.56 45
3961.71 55
3961.85 64
3962.00 71
3962.14 77
3962.29 80
3962.43 83
3962.57 85
3962.72 87
3962.86 89
3963.01 90
3963.15 90
3963.30 89
3963.44 87
3963.59 84
3963.73 81
3963.87 79
3964.02 80
3964.16 82
3964.31 85
3964.45 90
3964.60 94
3964.74 97
3964.89 98
3965.03 99
3965.17 99
3965.32 100
3965.46 102
3965.61 105
3965.75 109
3965.90 113
3966.04 116
3966.19 117
3966.33 117
3966.47 114
3966.62 109
3966.76 102
3966.91 94
3967.05 85
3967.20 76
3967.34 68
3967.49 61
3967.63 56
3967.77 52
3967.92 51
3968.06 51
3968.21 54
3968.35 58
3968.50 62
3968.64 66
3968.79 69
3968.93 70
3969.07 69
3969.22 66
3969.36 62
3969.51 58
3969.65 55
3969.80 53
3969.94 52
3970.09 53
3970.23 56
3970.38 60
3970.52 64
3970.66 68
3970.81 72
3970.95 75
3971.10 77
3971.24 78
3971.39 78
3971.53 79
3971.68 79
3971.82 78
3971.97 77
3972.11 76
3972.25 73
3972.40 69
3972.54 62
3972.69 55
3972.83 47
3972.98 40
3973.12 35
3973.27 33
3973.41 35
3973.56 39
3973.70 47
3973.84 56
3973.99 65
3974.13 73
3974.28 80
3974.42 84
3974.57 87
3974.71 89
3974.86 90
3975.00 91
3975.15 92
3975.29 93
3975.44 95
3975.58 97
3975.72 98
3975.87 98
3976.01 98
3976.16 97
3976.30 96
3976.45 95
3976.59 94
3976.74 93
3976.88 91
3977.03 89
3977.17 84
3977.32 79
3977.46 72
3977.60 65
3977.75 60
3977.89 56
3978.04 54
3978.18 53
3978.33 53
3978.47 52
3978.62 48
3978.76 43
3978.91 35
3979.05 28
3979.20 21
3979.34 17
3979.49 16
3979.63 20
3979.77 28
3979.92 39
3980.06 52
3980.21 65
3980.35 77
3980.50 87
3980.64 94
3980.79 97
3980.93 97
3981.08 96
3981.22 93
3981.37 88
3981.51 83
3981.66 78
3981.80 72
3981.95 67
3982.09 61
3982.23 57
3982.38 54
3982.52 53
3982.67 54
3982.81 56
3982.96 59
3983.10 63
3983.25 67
3983.39 71
3983.54 74
3983.68 78
3983.83 81
3983.97 83
3984.12 82
3984.26 80
3984.41 76
3984.55 70
3984.70 64
3984.84 59
3984.99 55
3985.13 52
3985.27 51
3985.42 51
3985.56 50
3985.71 47
3985.85 43
3986.00 37
3986.14 30
3986.29 23
3986.43 17
3986.58 13
3986.72 11
3986.87 10
3987.01 10
3987.16 9
3987.30 8
3987.45 5
3987.59 2
3987.74 0
3987.88 0
3988.03 0
3988.17 0
3988.32 0
3988.46 0
3988.61 0
3988.75 5
3988.90 14
3989.04 24
3989.19 32
3989.33 39
3989.47 43
3989.62 44
3989.76 43
3989.91 39
3990.05 33
3990.20 26
3990.34 19
3990.49 12
3990.63 8
3990.78 5
3990.92 5
3991.07 9
3991.21 14
3991.36 22
3991.50 31
3991.65 40
3991.79 48
3991.94 55
3992.08 61
3992.23 64
3992.37 66
3992.52 65
3992.66 65
3992.81 64
3992.95 65
3993.10 67
3993.24 70
3993.39 75
3993.53 80
3993.68 85
3993.82 88
3993.97 89
3994.11 88
3994.26 84
3994.40 78
3994.55 71
3994.69 63
3994.84 55
3994.98 48
3995.13 44
3995.27 42
3995.42 42
3995.56 44
3995.71 47
3995.85 50
3996.00 52
3996.14 54
3996.29 55
3996.43 55
3996.58 55
3996.72 55
3996.87 56
3997.01 57
3997.16 58
3997.30 58
3997.45 58
3997.59 56
3997.74 54
3997.88 52
3998.03 51
3998.17 50
3998.32 51
3998.46 53
3998.61 55
3998.75 57
3998.90 58
3999.04 57
3999.19 55
3999.33 53
3999.48 51
3999.62 50
3999.77 51
3999.91 53
4000.06 56
4000.20 59
4000.35 60
4000.49 60
4000.64 58
4000.78 55
4000.93 50
4001.07 45
4001.22 40
4001.36 37
4001.51 35
4001.65 34
4001.80 35
4001.94 37
4002.09 39
4002.23 42
4002.38 44
4002.52 45
4002.67 45
4002.81 44
4002.96 41
4003.10 38
4003.25 35
4003.39 31
4003.54 28
4003.68 25
4003.83 24
4003.98 23
4004.12 23
4004.27 25
4004.41 27
4004.56 31
4004.70 36
4004.85 43
4004.99 51
4005.14 61
4005.28 72
4005.43 85
4005.57 97
4005.72 109
4005.86 118
4006.01 124
4006.15 127
4006.30 127
4006.44 123
4006.59 117
4006.73 110
4006.88 102
4007.02 93
4007.17 84
4007.31 77
4007.46 71
4007.60 67
4007.75 65
4007.89 64
4008.04 65
4008.19 66
4008.33 66
4008.48 65
4008.62 64
4008.77 62
4008.91 60
4009.06 57
4009.20 55
4009.35 52
4009.49 48
4009.64 43
4009.78 38
4009.93 33
4010.07 28
4010.22 24
4010.36 23
4010.51 23
4010.65 25
4010.80 27
4010.94 31
4011.09 36
4011.24 41
4011.38 46
4011.53 50
4011.67 55
4011.82 58
4011.96 61
4012.11 63
4012.25 63
4012.40 62
4012.54 59
4012.69 55
4012.83 49
4012.98 44
4013.12 39
4013.27 35
4013.41 35
4013.56 36
4013.70 40
4013.85 44
4014.00 48
4014.14 51
4014.29 51
4014.43 48
4014.58 45
4014.72 40
4014.87 34
4015.01 30
4015.16 27
4015.30 26
4015.45 28
4015.59 32
4015.74 37
4015.88 44
4016.03 51
4016.18 58
4016.32 65
4016.47 70
4016.61 75
4016.76 79
4016.90 82
4017.05 83
4017.19 83
4017.34 79
4017.48 73
4017.63 65
4017.77 55
4017.92 45
4018.07 36
4018.21 29
4018.36 26
4018.50 25
4018.65 28
4018.79 33
4018.94 39
4019.08 47
4019.23 55
4019.37 63
4019.52 71
4019.66 79
4019.81 86
4019.96 92
4020.10 96
4020.25 98
4020.39 97
4020.54 93
4020.68 85
4020.83 76
4020.97 66
4021.12 57
4021.26 50
4021.41 45
4021.56 44
4021.70 46
4021.85 50
4021.99 55
4022.14 60
4022.28 65
4022.43 68
4022.57 71
4022.72 73
4022.86 74
4023.01 74
4023.16 75
4023.30 75
4023.45 76
4023.59 76
4023.74 76
4023.88 77
4024.03 77
4024.17 77
4024.32 76
4024.47 74
4024.61 72
4024.76 70
4024.90 67
4025.05 64
4025.19 61
4025.34 59
4025.48 56
4025.63 53
4025.77 50
4025.92 48
4026.07 45
4026.21 43
4026.36 42
4026.50 40
4026.65 40
4026.79 39
4026.94 39
4027.08 39
4027.23 39
4027.38 40
4027.52 41
4027.67 41
4027.81 41
4027.96 41
4028.10 39
4028.25 36
4028.39 33
4028.54 30
4028.69 27
4028.83 23
4028.98 20
4029.12 17
4029.27 14
4029.41 11
4029.56 9
4029.70 8
4029.85 8
4030.00 9
4030.14 12
4030.29 15
4030.43 18
4030.58 21
4030.72 24
4030.87 24
4031.02 24
4031.16 25
4031.31 26
4031.45 28
4031.60 33
4031.74 39
4031.89 46
4032.03 53
4032.18 59
4032.33 62
4032.47 64
4032.62 64
4032.76 63
4032.91 62
4033.05 60
4033.20 57
4033.35 54
4033.49 50
4033.64 45
4033.78 40
4033.93 35
4034.07 31
4034.22 27
4034.37 25
4034.51 22
4034.66 19
4034.80 17
4034.95 14
4035.09 11
4035.24 10
4035.39 9
4035.53 9
4035.68 11
4035.82 12
4035.97 13
4036.11 14
4036.26 14
4036.41 15
4036.55 17
4036.70 21
4036.84 27
4036.99 36
4037.13 45
4037.28 54
4037.43 62
4037.57 68
4037.72 72
4037.86 74
4038.01 74
4038.15 74
4038.30 73
4038.45 71
4038.59 70
4038.74 70
4038.88 69
4039.03 70
4039.17 70
4039.32 71
4039.47 71
4039.61 70
4039.76 67
4039.90 62
4040.05 56
4040.19 48
4040.34 39
4040.49 31
4040.63 24
4040.78 20
4040.92 18
4041.07 18
4041.22 20
4041.36 23
4041.51 26
4041.65 28
4041.80 30
4041.94 30
4042.09 31
4042.24 31
4042.38 33
4042.53 35
4042.67 38
4042.82 41
4042.97 42
4043.11 42
4043.26 41
4043.40 38
4043.55 35
4043.69 33
4043.84 31
4043.99 30
4044.13 31
4044.28 33
4044.42 36
4044.57 40
4044.72 44
4044.86 48
4045.01 52
4045.15 56
4045.30 60
4045.44 61
4045.59 62
4045.74 60
4045.88 57
4046.03 51
4046.17 45
4046.32 39
4046.47 34
4046.61 29
4046.76 27
4046.90 25
4047.05 23
4047.20 21
4047.34 17
4047.49 13
4047.63 7
4047.78 2
4047.93 0
4048.07 0
4048.22 0
4048.36 0
4048.51 1
4048.66 4
4048.80 6
4048.95 7
4049.09 7
4049.24 5
4049.38 2
4049.53 0
4049.68 0
4049.82 0
4049.97 0
4050.11 0
4050.26 3
4050.41 10
4050.55 19
4050.70 27
4050.84 34
4050.99 39
4051.14 40
4051.28 40
4051.43 38
4051.57 35
4051.72 32
4051.87 30
4052.01 29
4052.16 28
4052.30 28
4052.45 27
4052.60 26
4052.74 23
4052.89 19
4053.03 15
4053.18 10
4053.33 6
4053.47 2
4053.62 1
4053.76 0
4053.91 1
4054.06 3
4054.20 6
4054.35 9
4054.49 13
4054.64 16
4054.79 19
4054.93 22
4055.08 24
4055.23 26
4055.37 28
4055.52 30
4055.66 31
4055.81 31
4055.96 31
4056.10 31
4056.25 32
4056.39 34
4056.54 38
4056.69 43
4056.83 51
4056.98 59
4057.12 68
4057.27 76
4057.42 84
4057.56 91
4057.71 96
4057.85 100
4058.00 102
4058.15 102
4058.29 102
4058.44 101
4058.59 100
4058.73 99
4058.88 98
4059.02 97
4059.17 94
4059.32 90
4059.46 85
4059.61 77
4059.75 68
4059.90 58
4060.05 49
4060.19 41
4060.34 35
4060.48 33
4060.63 33
4060.78 37
4060.92 43
4061.07 50
4061.22 59
4061.36 66
4061.51 72
4061.65 75
4061.80 76
4061.95 74
4062.09 70
4062.24 66
4062.39 60
4062.53 55
4062.68 51
4062.82 48
4062.97 46
4063.12 45
4063.26 44
4063.41 43
4063.55 42
4063.70 41
4063.85 38
4063.99 35
4064.14 32
4064.29 29
4064.43 28
4064.58 28
4064.72 31
4064.87 36
4065.02 44
4065.16 54
4065.31 64
4065.46 73
4065.60 80
4065.75 84
4065.89 84
4066.04 82
4066.19 77
4066.33 71
4066.48 65
4066.63 59
4066.77 53
4066.92 47
4067.06 42
4067.21 37
4067.36 31
4067.50 25
4067.65 20
4067.80 15
4067.94 11
4068.09 9
4068.23 8
4068.38 9
4068.53 11
4068.67 15
4068.82 20
4068.97 25
4069.11 30
4069.26 33
4069.41 33
4069.55 32
4069.70 28
4069.84 21
4069.99 14
4070.14 6
4070.28 1
4070.43 0
4070.58 0
4070.72 4
4070.87 13
4071.01 23
4071.16 34
4071.31 43
4071.45 49
4071.60 52
4071.75 52
4071.89 49
4072.04 46
4072.19 44
4072.33 43
4072.48 44
4072.62 47
4072.77 51
4072.92 54
4073.06 56
4073.21 55
4073.36 52
4073.50 46
4073.65 40
4073.80 34
4073.94 29
4074.09 27
4074.24 27
4074.38 29
4074.53 34
4074.67 40
4074.82 48
4074.97 56
4075.11 63
4075.26 69
4075.41 72
4075.55 74
4075.70 73
4075.85 71
4075.99 67
4076.14 61
4076.29 55
4076.43 47
4076.58 39
4076.72 32
4076.87 25
4077.02 20
4077.16 17
4077.31 15
4077.46 15
4077.60 16
4077.75 17
4077.90 18
4078.04 17
4078.19 15
4078.34 12
4078.48 8
4078.63 4
4078.77 1
4078.92 0
4079.07 0
4079.21 0
4079.36 0
4079.51 2
4079.65 4
4079.80 5
4079.95 6
4080.09 5
4080.24 4
4080.39 1
4080.53 0
4080.68 0
4080.83 0
4080.97 0
4081.12 0
4081.27 0
4081.41 3
4081.56 8
4081.71 13
4081.85 18
4082.00 22
4082.14 25
4082.29 28
4082.44 29
4082.58 29
4082.73 28
4082.88 26
4083.02 23
4083.17 18
4083.32 14
4083.46 10
4083.61 7
4083.76 5
4083.90 5
4084.05 5
4084.20 6
4084.34 8
4084.49 11
4084.64 15
4084.78 19
4084.93 23
4085.08 26
4085.22 28
4085.37 29
4085.52 27
4085.66 25
4085.81 22
4085.96 18
4086.10 14
4086.25 11
4086.40 9
4086.54 9
4086.69 11
4086.84 15
4086.98 21
4087.13 28
4087.28 36
4087.42 44
4087.57 50
4087.72 54
4087.86 56
4088.01 57
4088.16 57
4088.30 57
4088.45 60
4088.60 64
4088.74 70
4088.89 79
4089.04 88
4089.18 96
4089.33 104
4089.48 109
4089.62 112
4089.77 113
4089.92 112
4090.06 110
4090.21 107
4090.36 103
4090.50 99
4090.65 95
4090.80 93
4090.94 92
4091.09 93
4091.24 96
4091.38 100
4091.53 106
4091.68 110
4091.82 114
4091.97 116
4092.12 116
4092.26 116
4092.41 116
4092.56 117
4092.70 120
4092.85 125
4093.00 132
4093.14 139
4093.29 146
4093.44 151
4093.58 154
4093.73 154
4093.88 151
4094.02 144
4094.17 135
4094.32 124
4094.46 112
4094.61 101
4094.76 90
4094.90 82
4095.05 75
4095.20 70
4095.34 66
4095.49 64
4095.64 63
4095.78 64
4095.93 66
4096.08 69
4096.23 74
4096.37 79
4096.52 83
4096.67 86
4096.81 88
4096.96 87
4097.11 84
4097.25 80
4097.40 76
4097.55 71
4097.69 68
4097.84 67
4097.99 66
4098.13 66
4098.28 66
4098.43 65
4098.57 62
4098.72 59
4098.87 54
4099.01 49
4099.16 44
4099.31 40
4099.46 39
4099.60 39
4099.75 40
4099.90 43
4100.04 46
4100.19 50
4100.34 54
4100.48 58
4100.63 63
4100.78 69
4100.92 78
4101.07 88
4101.22 98
4101.36 107
4101.51 114
4101.66 118
4101.81 118
4101.95 116
4102.10 112
4102.25 108
4102.39 106
4102.54 105
4102.69 105
4102.83 107
4102.98 109
4103.13 111
4103.27 113
4103.42 114
4103.57 116
4103.72 118
4103.86 120
4104.01 124
4104.16 128
4104.30 131
4104.45 134
4104.60 134
4104.74 132
4104.89 128
4105.04 122
4105.18 114
4105.33 106
4105.48 100
4105.63 96
4105.77 95
4105.92 96
4106.07 99
4106.21 102
4106.36 104
4106.51 104
4106.65 101
4106.80 97
4106.95 91
4107.10 86
4107.24 81
4107.39 78
4107.54 77
4107.68 77
4107.83 76
4107.98 75
4108.12 72
4108.27 68
4108.42 62
4108.57 54
4108.71 47
4108.86 40
4109.01 35
4109.15 31
4109.30 30
4109.45 31
4109.59 34
4109.74 39
4109.89 44
4110.04 50
4110.18 56
4110.33 61
4110.48 66
4110.62 69
4110.77 70
4110.92 70
4111.07 69
4111.21 68
4111.36 66
4111.51 65
4111.65 65
4111.80 65
4111.95 66
4112.09 67
4112.24 67
4112.39 68
4112.54 68
4112.68 68
4112.83 69
4112.98 71
4113.12 75
4113.27 80
4113.42 86
4113.57 92
4113.71 99
4113.86 105
4114.01 109
4114.15 111
4114.30 111
4114.45 109
4114.60 104
4114.74 97
4114.89 88
4115.04 78
4115.18 68
4115.33 59
4115.48 51
4115.63 45
4115.77 40
4115.92 37
4116.07 35
4116.21 34
4116.36 34
4116.51 34
4116.66 35
4116.80 36
4116.95 37
4117.10 38
4117.24 39
4117.39 39
4117.54 39
4117.69 38
4117.83 38
4117.98 38
4118.13 39
4118.27 41
4118.42 46
4118.57 51
4118.72 57
4118.86 63
4119.01 68
4119.16 71
4119.30 71
4119.45 69
4119.60 65
4119.75 61
4119.89 58
4120.04 55
4120.19 54
4120.34 53
4120.48 53
4120.63 52
4120.78 51
4120.92 48
4121.07 45
4121.22 42
4121.37 40
4121.51 39
4121.66 39
4121.81 40
4121.96 41
4122.10 41
4122.25 41
4122.40 40
4122.54 39
4122.69 39
4122.84 42
4122.99 47
4123.13 55
4123.28 64
4123.43 74
4123.58 82
4123.72 88
4123.87 92
4124.02 92
4124.16 90
4124.31 87
4124.46 83
4124.61 79
4124.75 74
4124.90 70
4125.05 65
4125.20 62
4125.34 59
4125.49 58
4125.64 59
4125.78 62
4125.93 66
4126.08 69
4126.23 72
4126.37 72
4126.52 70
4126.67 65
4126.82 59
4126.96 51
4127.11 45
4127.26 40
4127.41 37
4127.55 37
4127.70 39
4127.85 42
4127.99 47
4128.14 51
4128.29 56
4128.44 59
4128.58 61
4128.73 61
4128.88 60
4129.03 58
4129.17 56
4129.32 54
4129.47 53
4129.62 52
4129.76 52
4129.91 51
4130.06 49
4130.21 46
4130.35 42
4130.50 39
4130.65 36
4130.80 36
4130.94 38
4131.09 43
4131.24 49
4131.38 56
4131.53 62
4131.68 67
4131.83 70
4131.97 71
4132.12 71
4132.27 69
4132.42 67
4132.56 63
4132.71 59
4132.86 55
4133.01 51
4133.15 50
4133.30 50
4133.45 54
4133.60 60
4133.74 68
4133.89 76
4134.04 82
4134.19 86
4134.33 86
4134.48 82
4134.63 77
4134.78 70
4134.92 62
4135.07 56
4135.22 50
4135.37 46
4135.51 42
4135.66 40
4135.81 40
4135.96 41
4136.10 44
4136.25 49
4136.40 54
4136.55 60
4136.69 66
4136.84 70
4136.99 72
4137.14 71
4137.28 68
4137.43 64
4137.58 57
4137.73 50
4137.87 42
4138.02 34
4138.17 27
4138.32 19
4138.46 13
4138.61 6
4138.76 1
4138.91 0
4139.05 0
4139.20 0
4139.35 0
4139.50 0
4139.65 0
4139.79 0
4139.94 0
4140.09 0
4140.24 1
4140.38 4
4140.53 8
4140.68 13
4140.83 18
4140.97 22
4141.12 25
4141.27 27
4141.42 28
4141.56 28
4141.71 27
4141.86 26
4142.01 24
4142.15 23
4142.30 21
4142.45 19
4142.60 16
4142.74 14
4142.89 13
4143.04 12
4143.19 13
4143.34 15
4143.48 18
4143.63 24
4143.78 30
4143.93 38
4144.07 47
4144.22 56
4144.37 65
4144.52 74
4144.66 80
4144.81 85
4144.96 88
4145.11 88
4145.25 86
4145.40 82
4145.55 76
4145.70 70
4145.85 64
4145.99 58
4146.14 54
4146.29 52
4146.44 52
4146.58 53
4146.73 56
4146.88 59
4147.03 63
4147.17 66
4147.32 69
4147.47 70
4147.62 72
4147.77 73
4147.91 74
4148.06 76
4148.21 79
4148.36 82
4148.50 86
4148.65 89
4148.80 90
4148.95 90
4149.10 89
4149.24 86
4149.39 82
4149.54 77
4149.69 74
4149.83 71
4149.98 70
4150.13 71
4150.28 74
4150.43 77
4150.57 81
4150.72 84
4150.87 87
4151.02 88
4151.16 88
4151.31 87
4151.46 84
4151.61 81
4151.76 77
4151.90 74
4152.05 70
4152.20 65
4152.35 61
4152.49 57
4152.64 54
4152.79 51
4152.94 50
4153.09 51
4153.23 53
4153.38 57
4153.53 60
4153.68 62
4153.82 62
4153.97 60
4154.12 56
4154.27 50
4154.42 44
4154.56 38
4154.71 34
4154.86 30
4155.01 28
4155.15 25
4155.30 23
4155.45 20
4155.60 17
4155.75 15
4155.89 13
4156.04 13
4156.19 13
4156.34 14
4156.49 14
4156.63 14
4156.78 14
4156.93 15
4157.08 16
4157.23 20
4157.37 26
4157.52 32
4157.67 39
4157.82 45
4157.96 49
4158.11 50
4158.26 49
4158.41 46
4158.56 43
4158.70 39
4158.85 35
4159.00 31
4159.15 27
4159.30 24
4159.44 20
4159.59 17
4159.74 16
4159.89 17
4160.04 19
4160.18 23
4160.33 27
4160.48 32
4160.63 36
4160.78 40
4160.92 44
4161.07 47
4161.22 49
4161.37 51
4161.51 51
4161.66 52
4161.81 52
4161.96 53
4162.11 54
4162.25 55
4162.40 55
4162.55 54
4162.70 52
4162.85 49
4162.99 45
4163.14 42
4163.29 39
4163.44 38
4163.59 37
4163.73 37
4163.88 38
4164.03 39
4164.18 40
4164.33 41
4164.47 42
4164.62 43
4164.77 43
4164.92 43
4165.07 41
4165.21 39
4165.36 36
4165.51 34
4165.66 32
4165.81 32
4165.96 33
4166.10 34
4166.25 35
4166.40 37
4166.55 38
4166.70 39
4166.84 40
4166.99 40
4167.14 41
4167.29 42
4167.44 43
4167.58 44
4167.73 46
4167.88 48
4168.03 50
4168.18 53
4168.32 55
4168.47 57
4168.62 58
4168.77 59
4168.92 58
4169.06 58
4169.21 58
4169.36 58
4169.51 59
4169.66 60
4169.81 61
4169.95 61
4170.10 60
4170.25 58
4170.40 53
4170.55 46
4170.69 38
4170.84 29
4170.99 19
4171.14 10
4171.29 2
4171.43 0
4171.58 0
4171.73 0
4171.88 0
4172.03 0
4172.18 3
4172.32 10
4172.47 16
4172.62 20
4172.77 22
4172.92 21
4173.06 18
4173.21 14
4173.36 9
4173.51 5
4173.66 3
4173.81 3
4173.95 4
4174.10 5
4174.25 6
4174.40 6
4174.55 5
4174.69 2
4174.84 0
4174.99 0
4175.14 0
4175.29 0
4175.44 0
4175.58 0
4175.73 0
4175.88 1
4176.03 4
4176.18 7
4176.32 11
4176.47 15
4176.62 19
4176.77 24
4176.92 30
4177.07 36
4177.21 44
4177.36 51
4177.51 57
4177.66 61
4177.81 64
4177.96 65
4178.10 64
4178.25 63
4178.40 62
4178.55 62
4178.70 64
4178.84 67
4178.99 71
4179.14 73
4179.29 75
4179.44 74
4179.59 72
4179.73 69
4179.88 65
4180.03 62
4180.18 60
4180.33 59
4180.48 58
4180.62 57
4180.77 56
4180.92 54
4181.07 51
4181.22 48
4181.37 45
4181.51 43
4181.66 41
4181.81 41
4181.96 42
4182.11 45
4182.26 50
4182.40 57
4182.55 64
4182.70 71
4182.85 77
4183.00 81
4183.15 83
4183.29 83
4183.44 82
4183.59 78
4183.74 74
4183.89 70
4184.04 65
4184.18 61
4184.33 57
4184.48 55
4184.63 55
4184.78 56
4184.93 58
4185.07 61
4185.22 64
4185.37 67
4185.52 68
4185.67 67
4185.82 65
4185.96 62
4186.11 58
4186.26 53
4186.41 48
4186.56 44
4186.71 41
4186.86 40
4187.00 39
4187.15 41
4187.30 45
4187.45 51
4187.60 60
4187.75 70
4187.89 81
4188.04 92
4188.19 102
4188.34 109
4188.49 112
4188.64 112
4188.78 109
4188.93 104
4189.08 96
4189.23 88
4189.38 81
4189.53 74
4189.68 69
4189.82 65
4189.97 62
4190.12 61
4190.27 60
4190.42 60
4190.57 60
4190.72 62
4190.86 65
4191.01 69
4191.16 75
4191.31 81
4191.46 88
4191.61 94
4191.75 99
4191.90 102
4192.05 104
4192.20 105
4192.35 104
4192.50 103
4192.65 102
4192.79 100
4192.94 98
4193.09 96
4193.24 94
4193.39 91
4193.54 87
4193.69 84
4193.83 81
4193.98 78
4194.13 76
4194.28 73
4194.43 70
4194.58 66
4194.73 61
4194.87 55
4195.02 49
4195.17 44
4195.32 41
4195.47 39
4195.62 39
4195.77 39
4195.91 38
4196.06 37
4196.21 33
4196.36 28
4196.51 23
4196.66 18
4196.81 16
4196.95 17
4197.10 21
4197.25 28
4197.40 36
4197.55 46
4197.70 56
4197.85 65
4197.99 72
4198.14 78
4198.29 83
4198.44 87
4198.59 90
4198.74 92
4198.89 93
4199.03 92
4199.18 90
4199.33 85
4199.48 78
4199.63 70
4199.78 61
4199.93 52
4200.07 44
4200.22 38
4200.37 35
4200.52 34
4200.67 34
4200.82 35
4200.97 36
4201.12 37
4201.26 36
4201.41 35
4201.56 32
4201.71 30
4201.86 27
4202.01 25
4202.16 24
4202.30 24
4202.45 25
4202.60 29
4202.75 35
4202.90 43
4203.05 53
4203.20 66
4203.35 79
4203.49 93
4203.64 106
4203.79 117
4203.94 127
4204.09 135
4204.24 140
4204.39 143
4204.54 144
4204.68 142
4204.83 139
4204.98 133
4205.13 126
4205.28 119
4205.43 111
4205.58 104
4205.73 98
4205.87 94
4206.02 90
4206.17 87
4206.32 83
4206.47 79
4206.62 74
4206.77 68
4206.92 62
4207.06 56
4207.21 51
4207.36 48
4207.51 47
4207.66 48
4207.81 50
4207.96 54
4208.11 58
4208.25 63
4208.40 68
4208.55 74
4208.70 80
4208.85 87
4209.00 96
4209.15 105
4209.30 113
4209.44 120
4209.59 125
4209.74 127
4209.89 126
4210.04 123
4210.19 118
4210.34 112
4210.49 107
4210.64 102
4210.78 99
4210.93 98
4211.08 98
4211.23 99
4211.38 100
4211.53 101
4211.68 102
4211.83 101
4211.98 101
4212.12 100
4212.27 99
4212.42 98
4212.57 97
4212.72 97
4212.87 96
4213.02 95
4213.17 94
4213.31 93
4213.46 93
4213.61 94
4213.76 96
4213.91 99
4214.06 102
4214.21 105
4214.36 108
4214.51 111
4214.66 113
4214.80 114
4214.95 115
4215.10 114
4215.25 112
4215.40 108
4215.55 102
4215.70 95
4215.85 86
4216.00 77
4216.14 68
4216.29 60
4216.44 53
4216.59 48
4216.74 45
4216.89 44
4217.04 44
4217.19 45
4217.34 47
4217.48 50
4217.63 54
4217.78 58
4217.93 63
4218.08 67
4218.23 71
4218.38 74
4218.53 76
4218.68 76
4218.83 77
4218.97 78
4219.12 80
4219.27 83
4219.42 88
4219.57 93
4219.72 98
4219.87 101
4220.02 103
4220.17 104
4220.32 104
4220.46 104
4220.61 104
4220.76 105
4220.91 107
4221.06 108
4221.21 110
4221.36 111
4221.51 111
4221.66 111
4221.81 110
4221.95 108
4222.10 107
4222.25 105
4222.40 103
4222.55 101
4222.70 99
4222.85 97
4223.00 96
4223.15 97
4223.30 100
4223.45 107
4223.59 116
4223.74 127
4223.89 137
4224.04 145
4224.19 150
4224.34 150
4224.49 146
4224.64 139
4224.79 130
4224.94 121
4225.08 112
4225.23 104
4225.38 95
4225.53 87
4225.68 79
4225.83 72
4225.98 65
4226.13 60
4226.28 58
4226.43 58
4226.58 60
4226.73 63
4226.87 65
4227.02 68
4227.17 71
4227.32 73
4227.47 76
4227.62 81
4227.77 88
4227.92 95
4228.07 102
4228.22 108
4228.37 111
4228.51 113
4228.66 112
4228.81 109
4228.96 106
4229.11 104
4229.26 103
4229.41 103
4229.56 103
4229.71 102
4229.86 100
4230.01 97
4230.16 91
4230.30 85
4230.45 77
4230.60 70
4230.75 64
4230.90 59
4231.05 54
4231.20 51
4231.35 48
4231.50 46
4231.65 44
4231.80 44
4231.95 44
4232.10 44
4232.24 45
4232.39 46
4232.54 47
4232.69 48
4232.84 49
4232.99 50
4233.14 51
4233.29 53
4233.44 54
4233.59 55
4233.74 55
4233.89 55
4234.04 55
4234.18 55
4234.33 56
4234.48 56
4234.63 55
4234.78 54
4234.93 52
4235.08 48
4235.23 44
4235.38 41
4235.53 40
4235.68 40
4235.83 43
4235.98 49
4236.13 56
4236.27 65
4236.42 74
4236.57 81
4236.72 86
4236.87 88
4237.02 87
4237.17 83
4237.32 76
4237.47 69
4237.62 62
4237.77 57
4237.92 52
4238.07 50
4238.22 49
4238.36 50
4238.51 52
4238.66 56
4238.81 59
4238.96 63
4239.11 65
4239.26 64
4239.41 60
4239.56 52
4239.71 42
4239.86 30
4240.01 18
4240.16 8
4240.31 0
4240.46 0
4240.60 0
4240.75 0
4240.90 0
4241.05 0
4241.20 0
4241.35 0
4241.50 2
4241.65 8
4241.80 14
4241.95 20
4242.10 23
4242.25 25
4242.40 24
4242.55 21
4242.70 18
4242.85 14
4242.99 12
4243.14 12
4243.29 14
4243.44 20
4243.59 27
4243.74 35
4243.89 44
4244.04 51
4244.19 57
4244.34 60
4244.49 59
4244.64 56
4244.79 51
4244.94 44
4245.09 38
4245.24 32
4245.39 28
4245.54 25
4245.68 25
4245.83 25
4245.98 26
4246.13 27
4246.28 28
4246.43 28
4246.58 28
4246.73 28
4246.88 28
4247.03 29
4247.18 29
4247.33 30
4247.48 30
4247.63 29
4247.78 27
4247.93 25
4248.08 22
4248.23 18
4248.38 13
4248.52 7
4248.67 1
4248.82 0
4248.97 0
4249.12 0
4249.27 0
4249.42 0
4249.57 0
4249.72 0
4249.87 0
4250.02 8
4250.17 15
4250.32 20
4250.47 23
4250.62 24
4250.77 23
4250.92 20
4251.07 16
4251.22 12
4251.37 8
4251.52 5
4251.67 3
4251.81 0
4251.96 0
4252.11 0
4252.26 0
4252.41 0
4252.56 0
4252.71 3
4252.86 7
4253.01 12
4253.16 16
4253.31 19
4253.46 20
4253.61 19
4253.76 16
4253.91 13
4254.06 9
4254.21 8
4254.36 8
4254.51 11
4254.66 16
4254.81 23
4254.96 30
4255.11 38
4255.26 44
4255.40 50
4255.55 55
4255.70 59
4255.85 63
4256.00 67
4256.15 71
4256.30 76
4256.45 81
4256.60 85
4256.75 89
4256.90 92
4257.05 94
4257.20 95
4257.35 94
4257.50 93
4257.65 91
4257.80 89
4257.95 86
4258.10 83
4258.25 79
4258.40 75
4258.55 72
4258.70 69
4258.85 68
4259.00 70
4259.15 75
4259.30 83
4259.45 93
4259.60 104
4259.75 113
4259.89 121
4260.04 125
4260.19 124
4260.34 120
4260.49 112
4260.64 102
4260.79 91
4260.94 80
4261.09 69
4261.24 58
4261.39 49
4261.54 42
4261.69 37
4261.84 36
4261.99 40
4262.14 47
4262.29 58
4262.44 73
4262.59 88
4262.74 103
4262.89 116
4263.04 125
4263.19 130
4263.34 132
4263.49 131
4263.64 128
4263.79 125
4263.94 122
4264.09 121
4264.24 121
4264.39 122
4264.54 125
4264.69 129
4264.84 135
4264.99 142
4265.14 149
4265.29 157
4265.44 166
4265.59 173
4265.74 179
4265.89 182
4266.04 182
4266.18 179
4266.33 174
4266.48 167
4266.63 159
4266.78 152
4266.93 144
4267.08 136
4267.23 129
4267.38 121
4267.53 113
4267.68 105
4267.83 99
4267.98 93
4268.13 88
4268.28 83
4268.43 79
4268.58 74
4268.73 69
4268.88 64
4269.03 58
4269.18 54
4269.33 50
4269.48 46
4269.63 43
4269.78 41
4269.93 39
4270.08 39
4270.23 41
4270.38 45
4270.53 51
4270.68 57
4270.83 63
4270.98 68
4271.13 71
4271.28 71
4271.43 70
4271.58 67
4271.73 64
4271.88 60
4272.03 56
4272.18 51
4272.33 46
4272.48 40
4272.63 35
4272.78 29
4272.93 23
4273.08 16
4273.23 11
4273.38 5
4273.53 1
4273.68 0
4273.83 0
4273.98 0
4274.13 1
4274.28 4
4274.43 7
4274.58 7
4274.73 6
4274.88 2
4275.03 0
4275.18 0
4275.33 0
4275.48 0
4275.63 0
4275.78 10
4275.93 22
4276.08 35
4276.23 46
4276.38 55
4276.53 60
4276.68 62
4276.83 63
4276.98 62
4277.13 63
4277.28 64
4277.43 65
4277.58 67
4277.73 68
4277.88 67
4278.03 65
4278.18 61
4278.33 56
4278.48 50
4278.63 46
4278.78 44
4278.93 44
4279.08 47
4279.23 53
4279.38 60
4279.53 68
4279.68 76
4279.83 84
4279.98 89
4280.13 94
4280.28 96
4280.43 97
4280.58 97
4280.73 95
4280.88 93
4281.03 89
4281.18 86
4281.33 83
4281.48 81
4281.63 80
4281.78 83
4281.93 87
4282.08 93
4282.23 101
4282.38 108
4282.53 114
4282.68 118
4282.83 118
4282.98 114
4283.13 107
4283.28 96
4283.43 83
4283.58 68
4283.73 54
4283.88 40
4284.03 29
4284.18 21
4284.33 15
4284.48 12
4284.63 10
4284.78 9
4284.93 9
4285.08 8
4285.23 8
4285.38 9
4285.53 11
4285.68 14
4285.83 20
4285.98 28
4286.13 38
4286.28 49
4286.43 60
4286.58 71
4286.73 80
4286.88 88
4287.03 94
4287.18 99
4287.34 103
4287.49 107
4287.64 110
4287.79 113
4287.94 116
4288.09 119
4288.24 120
4288.39 121
4288.54 120
4288.69 118
4288.84 114
4288.99 110
4289.14 106
4289.29 101
4289.44 96
4289.59 92
4289.74 88
4289.89 85
4290.04 83
4290.19 83
4290.34 83
4290.49 85
4290.64 89
4290.79 93
4290.94 97
4291.09 101
4291.24 103
4291.39 104
4291.54 103
4291.69 100
4291.84 96
4291.99 92
4292.14 87
4292.29 83
4292.44 79
4292.59 75
4292.74 71
4292.89 67
4293.04 64
4293.19 60
4293.34 57
4293.50 55
4293.65 54
4293.80 54
4293.95 55
4294.10 56
4294.25 56
4294.40 56
4294.55 54
4294.70 52
4294.85 50
4295.00 46
4295.15 42
4295.30 38
4295.45 33
4295.60 29
4295.75 26
4295.90 24
4296.05 24
4296.20 27
4296.35 32
4296.50 38
4296.65 44
4296.80 50
4296.95 53
4297.10 55
4297.25 54
4297.40 53
4297.55 51
4297.70 50
4297.85 50
4298.01 54
4298.16 59
4298.31 66
4298.46 73
4298.61 80
4298.76 86
4298.91 90
4299.06 92
4299.21 92
4299.36 91
4299.51 89
4299.66 86
4299.81 83
4299.96 80
4300.11 78
4300.26 76
4300.41 75
4300.56 75
4300.71 77
4300.86 80
4301.01 85
4301.16 91
4301.31 96
4301.46 100
4301.61 102
4301.77 101
4301.92 98
4302.07 92
4302.22 85
4302.37 78
4302.52 71
4302.67 65
4302.82 60
4302.97 55
4303.12 51
4303.27 48
4303.42 45
4303.57 43
4303.72 41
4303.87 41
4304.02 41
4304.17 42
4304.32 42
4304.47 43
4304.62 44
4304.77 44
4304.93 44
4305.08 43
4305.23 43
4305.38 43
4305.53 44
4305.68 46
4305.83 49
4305.98 51
4306.13 53
4306.28 55
4306.43 55
4306.58 55
4306.73 55
4306.88 56
4307.03 59
4307.18 63
4307.33 68
4307.48 72
4307.63 75
4307.79 74
4307.94 70
4308.09 62
4308.24 53
4308.39 41
4308.54 29
4308.69 18
4308.84 8
4308.99 0
4309.14 0
4309.29 0
4309.44 0
4309.59 0
4309.74 0
4309.89 0
4310.04 0
4310.19 1
4310.34 7
4310.50 13
4310.65 17
4310.80 20
4310.95 21
4311.10 22
4311.25 22
4311.40 22
4311.55 23
4311.70 27
4311.85 32
4312.00 38
4312.15 45
4312.30 52
4312.45 58
4312.60 62
4312.75 64
4312.91 63
4313.06 62
4313.21 61
4313.36 60
4313.51 61
4313.66 63
4313.81 67
4313.96 70
4314.11 73
4314.26 74
4314.41 73
4314.56 69
4314.71 64
4314.86 58
4315.01 53
4315.16 50
4315.32 49
4315.47 49
4315.62 51
4315.77 54
4315.92 56
4316.07 56
4316.22 55
4316.37 51
4316.52 47
4316.67 41
4316.82 35
4316.97 30
4317.12 26
4317.27 24
4317.43 24
4317.58 25
4317.73 28
4317.88 32
4318.03 35
4318.18 36
4318.33 36
4318.48 34
4318.63 30
4318.78 25
4318.93 19
4319.08 14
4319.23 10
4319.38 7
4319.54 5
4319.69 6
4319.84 7
4319.99 10
4320.14 11
4320.29 11
4320.44 9
4320.59 5
4320.74 0
4320.89 0
4321.04 0
4321.19 0
4321.34 0
4321.50 0
4321.65 0
4321.80 5
4321.95 16
4322.10 28
4322.25 38
4322.40 45
4322.55 50
4322.70 51
4322.85 49
4323.00 45
4323.15 40
4323.31 35
4323.46 32
4323.61 31
4323.76 32
4323.91 35
4324.06 39
4324.21 43
4324.36 48
4324.51 52
4324.66 55
4324.81 58
4324.96 59
4325.12 58
4325.27 56
4325.42 53
4325.57 49
4325.72 45
4325.87 41
4326.02 37
4326.17 35
4326.32 35
4326.47 36
4326.62 38
4326.77 40
4326.93 42
4327.08 43
4327.23 44
4327.38 43
4327.53 41
4327.68 38
4327.83 35
4327.98 31
4328.13 27
4328.28 23
4328.43 20
4328.59 19
4328.74 20
4328.89 23
4329.04 29
4329.19 37
4329.34 45
4329.49 52
4329.64 57
4329.79 60
4329.94 61
4330.09 59
4330.25 56
4330.40 53
4330.55 51
4330.70 51
4330.85 52
4331.00 53
4331.15 55
4331.30 57
4331.45 57
4331.60 57
4331.76 57
4331.91 57
4332.06 57
4332.21 59
4332.36 61
4332.51 63
4332.66 65
4332.81 65
4332.96 64
4333.11 61
4333.26 58
4333.42 54
4333.57 50
4333.72 48
4333.87 47
4334.02 48
4334.17 50
4334.32 53
4334.47 58
4334.62 63
4334.77 68
4334.93 72
4335.08 74
4335.23 74
4335.38 72
4335.53 67
4335.68 61
4335.83 55
4335.98 49
4336.13 44
4336.29 41
4336.44 40
4336.59 40
4336.74 41
4336.89 44
4337.04 49
4337.19 55
4337.34 61
4337.49 66
4337.64 69
4337.80 70
4337.95 68
4338.10 65
4338.25 61
4338.40 57
4338.55 54
4338.70 53
4338.85 53
4339.00 53
4339.16 54
4339.31 54
4339.46 53
4339.61 52
4339.76 52
4339.91 51
4340.06 51
4340.21 52
4340.36 53
4340.52 54
4340.67 56
4340.82 59
4340.97 62
4341.12 64
4341.27 66
4341.42 67
4341.57 67
4341.72 65
4341.88 62
4342.03 59
4342.18 55
4342.33 51
4342.48 47
4342.63 43
4342.78 39
4342.93 34
4343.08 28
4343.24 22
4343.39 14
4343.54 6
4343.69 0
4343.84 0
4343.99 0
4344.14 0
4344.29 0
4344.45 0
4344.60 0
4344.75 0
4344.90 4
4345.05 9
4345.20 13
4345.35 16
4345.50 18
4345.66 21
4345.81 23
4345.96 26
4346.11 29
4346.26 31
4346.41 33
4346.56 33
4346.71 32
4346.86 32
4347.02 33
4347.17 35
4347.32 37
4347.47 39
4347.62 41
4347.77 41
4347.92 40
4348.07 38
4348.23 35
4348.38 32
4348.53 30
4348.68 27
4348.83 24
4348.98 21
4349.13 18
4349.28 16
4349.44 15
4349.59 16
4349.74 18
4349.89 22
4350.04 28
4350.19 33
4350.34 37
4350.50 39
4350.65 41
4350.80 42
4350.95 43
4351.10 45
4351.25 48
4351.40 52
4351.55 55
4351.71 58
4351.86 59
4352.01 59
4352.16 58
4352.31 57
4352.46 57
4352.61 58
4352.76 61
4352.92 64
4353.07 67
4353.22 67
4353.37 65
4353.52 61
4353.67 54
4353.82 47
4353.98 41
4354.13 37
4354.28 35
4354.43 35
4354.58 36
4354.73 37
4354.88 38
4355.03 38
4355.19 38
4355.34 37
4355.49 38
4355.64 40
4355.79 43
4355.94 46
4356.09 50
4356.25 53
4356.40 56
4356.55 57
4356.70 57
4356.85 55
4357.00 51
4357.15 46
4357.31 39
4357.46 32
4357.61 24
4357.76 17
4357.91 12
4358.06 8
4358.21 8
4358.37 9
4358.52 13
4358.67 17
4358.82 22
4358.97 25
4359.12 26
4359.27 25
4359.43 21
4359.58 16
4359.73 9
4359.88 3
4360.03 0
4360.18 0
4360.33 0
4360.49 0
4360.64 0
4360.79 0
4360.94 0
4361.09 0
4361.24 1
4361.39 6
4361.55 11
4361.70 17
4361.85 24
4362.00 30
4362.15 35
4362.30 40
4362.46 44
4362.61 46
4362.76 47
4362.91 47
4363.06 47
4363.21 46
4363.36 45
4363.52 43
4363.67 41
4363.82 39
4363.97 38
4364.12 36
4364.27 35
4364.42 34
4364.58 34
4364.73 35
4364.88 35
4365.03 35
4365.18 34
4365.33 32
4365.49 29
4365.64 26
4365.79 23
4365.94 22
4366.09 22
4366.24 23
4366.40 26
4366.55 29
4366.70 32
4366.85 34
4367.00 36
4367.15 35
4367.30 34
4367.46 31
4367.61 28
4367.76 25
4367.91 22
4368.06 19
4368.21 16
4368.37 13
4368.52 9
4368.67 6
4368.82 4
4368.97 3
4369.12 4
4369.28 7
4369.43 10
4369.58 14
4369.73 15
4369.88 15
4370.03 13
4370.19 9
4370.34 5
4370.49 2
4370.64 0
4370.79 0
4370.94 3
4371.10 6
4371.25 11
4371.40 16
4371.55 20
4371.70 24
4371.85 26
4372.00 27
4372.16 27
4372.31 27
4372.46 27
4372.61 27
4372.76 29
4372.92 33
4373.07 39
4373.22 45
4373.37 51
4373.52 56
4373.67 60
4373.83 61
4373.98 60
4374.13 58
4374.28 55
4374.43 52
4374.58 48
4374.74 44
4374.89 40
4375.04 36
4375.19 32
4375.34 29
4375.49 26
4375.65 25
4375.80 25
4375.95 26
4376.10 27
4376.25 29
4376.40 31
4376.56 34
4376.71 37
4376.86 41
4377.01 45
4377.16 49
4377.31 51
4377.47 52
4377.62 51
4377.77 48
4377.92 43
4378.07 37
4378.23 32
4378.38 27
4378.53 24
4378.68 22
4378.83 21
4378.98 22
4379.14 24
4379.29 27
4379.44 29
4379.59 31
4379.74 32
4379.90 32
4380.05 31
4380.20 29
4380.35 27
4380.50 25
4380.65 24
4380.81 24
4380.96 25
4381.11 27
4381.26 30
4381.41 33
4381.57 36
4381.72 39
4381.87 41
4382.02 43
4382.17 44
4382.32 44
4382.48 43
4382.63 41
4382.78 39
4382.93 36
4383.08 34
4383.24 33
4383.39 32
4383.54 33
4383.69 33
4383.84 34
4383.99 35
4384.15 35
4384.30 35
4384.45 36
4384.60 38
4384.75 40
4384.91 43
4385.06 45
4385.21 47
4385.36 48
4385.51 47
4385.67 45
4385.82 41
4385.97 36
4386.12 29
4386.27 22
4386.43 15
4386.58 9
4386.73 6
4386.88 4
4387.03 5
4387.18 7
4387.34 10
4387.49 14
4387.64 18
4387.79 24
4387.94 31
4388.10 40
4388.25 51
4388.40 64
4388.55 77
4388.70 90
4388.86 102
4389.01 110
4389.16 116
4389.31 118
4389.46 118
4389.62 116
4389.77 112
4389.92 108
4390.07 104
4390.22 99
4390.38 95
4390.53 90
4390.68 84
4390.83 78
4390.98 72
4391.14 65
4391.29 57
4391.44 50
4391.59 43
4391.74 37
4391.90 33
4392.05 31
4392.20 30
4392.35 32
4392.50 34
4392.66 37
4392.81 39
4392.96 40
4393.11 40
4393.26 38
4393.42 37
4393.57 36
4393.72 36
4393.87 36
4394.02 38
4394.18 40
4394.33 43
4394.48 45
4394.63 46
4394.78 47
4394.94 46
4395.09 45
4395.24 44
4395.39 43
4395.54 43
4395.70 45
4395.85 47
4396.00 51
4396.15 56
4396.31 61
4396.46 65
4396.61 69
4396.76 71
4396.91 72
4397.07 73
4397.22 72
4397.37 72
4397.52 72
4397.67 73
4397.83 74
4397.98 76
4398.13 80
4398.28 85
4398.43 91
4398.59 99
4398.74 108
4398.89 117
4399.04 124
4399.20 130
4399.35 132
4399.50 133
4399.65 133
4399.80 134
4399.96 137
4400.11 143
4400.26 151
4400.41 160
4400.56 169
4400.72 175
4400.87 178
4401.02 178
4401.17 175
4401.33 172
4401.48 168
4401.63 164
4401.78 161
4401.93 156
4402.09 151
4402.24 146
4402.39 139
4402.54 134
4402.70 131
4402.85 131
4403.00 134
4403.15 140
4403.30 148
4403.46 155
4403.61 161
4403.76 165
4403.91 166
4404.07 165
4404.22 163
4404.37 160
4404.52 158
4404.67 155
4404.83 153
4404.98 151
4405.13 147
4405.28 143
4405.44 139
4405.59 134
4405.74 128
4405.89 124
4406.04 119
4406.20 116
4406.35 113
4406.50 111
4406.65 110
4406.81 108
4406.96 107
4407.11 105
4407.26 103
4407.41 100
4407.57 97
4407.72 94
4407.87 92
4408.02 89
4408.18 88
4408.33 88
4408.48 88
4408.63 89
4408.79 89
4408.94 90
4409.09 90
4409.24 91
4409.39 92
4409.55 95
4409.70 98
4409.85 102
4410.00 106
4410.16 109
4410.31 110
4410.46 110
4410.61 107
4410.77 102
4410.92 95
4411.07 87
4411.22 80
4411.37 73
4411.53 69
4411.68 67
4411.83 68
4411.98 73
4412.14 79
4412.29 86
4412.44 92
4412.59 96
4412.75 98
4412.90 98
4413.05 96
4413.20 94
4413.36 92
4413.51 90
4413.66 89
4413.81 89
4413.97 89
4414.12 90
4414.27 91
4414.42 92
4414.57 93
4414.73 94
4414.88 96
4415.03 99
4415.18 103
4415.34 108
4415.49 112
4415.64 116
4415.79 118
4415.95 119
4416.10 117
4416.25 115
4416.40 111
4416.56 107
4416.71 103
4416.86 99
4417.01 95
4417.17 92
4417.32 89
4417.47 86
4417.62 83
4417.78 82
4417.93 82
4418.08 84
4418.23 87
4418.39 91
4418.54 96
4418.69 102
4418.84 108
4419.00 114
4419.15 121
4419.30 127
4419.45 133
4419.61 138
4419.76 144
4419.91 151
4420.06 158
4420.22 166
4420.37 176
4420.52 186
4420.67 196
4420.83 207
4420.98 218
4421.13 229
4421.28 238
4421.44 247
4421.59 254
4421.74 260
4421.89 266
4422.05 273
4422.20 282
4422.35 294
4422.50 309
4422.66 327
4422.81 348
4422.96 369
4423.11 389
4423.27 408
4423.42 424
4423.57 437
4423.72 447
4423.88 456
4424.03 465
4424.18 473
4424.33 480
4424.49 486
4424.64 490
4424.79 492
4424.94 491
4425.10 489
4425.25 486
4425.40 483
4425.55 481
4425.71 480
4425.86 480
4426.01 482
4426.16 486
4426.32 489
4426.47 493
4426.62 497
4426.78 499
4426.93 499
4427.08 497
4427.23 492
4427.39 485
4427.54 476
4427.69 466
4427.84 456
4428.00 446
4428.15 438
4428.30 430
4428.45 422
4428.61 414
4428.76 405
4428.91 395
4429.06 383
4429.22 369
4429.37 355
4429.52 340
4429.68 327
4429.83 316
4429.98 307
4430.13 300
4430.29 295
4430.44 290
4430.59 283
4430.74 273
4430.90 259
4431.05 242
4431.20 222
4431.35 200
4431.51 179
4431.66 159
4431.81 143
4431.97 130
4432.12 120
4432.27 114
4432.42 110
4432.58 109
4432.73 110
4432.88 111
4433.03 112
4433.19 113
4433.34 113
4433.49 112
4433.65 110
4433.80 109
4433.95 108
4434.10 108
4434.26 108
4434.41 108
4434.56 108
4434.71 107
4434.87 107
4435.02 107
4435.17 108
4435.33 110
4435.48 113
4435.63 118
4435.78 122
4435.94 126
4436.09 129
4436.24 130
4436.40 129
4436.55 125
4436.70 119
4436.85 111
4437.01 101
4437.16 90
4437.31 80
4437.46 70
4437.62 64
4437.77 60
4437.92 61
4438.08 65
4438.23 73
4438.38 82
4438.53 91
4438.69 99
4438.84 104
4438.99 106
4439.15 106
4439.30 105
4439.45 103
4439.60 102
4439.76 101
4439.91 101
4440.06 101
4440.22 100
4440.37 98
4440.52 96
4440.67 94
4440.83 92
4440.98 91
4441.13 90
4441.29 89
4441.44 86
4441.59 83
4441.74 78
4441.90 73
4442.05 67
4442.20 62
4442.36 58
4442.51 54
4442.66 51
4442.81 48
4442.97 45
4443.12 43
4443.27 42
4443.43 42
4443.58 43
4443.73 43
4443.88 44
4444.04 43
4444.19 43
4444.34 42
4444.50 41
4444.65 42
4444.80 42
4444.95 44
4445.11 46
4445.26 49
4445.41 52
4445.57 56
4445.72 61
4445.87 67
4446.03 73
4446.18 80
4446.33 87
4446.48 92
4446.64 95
4446.79 95
4446.94 93
4447.10 87
4447.25 80
4447.40 72
4447.56 63
4447.71 55
4447.86 48
4448.01 42
4448.17 38
4448.32 35
4448.47 33
4448.63 32
4448.78 33
4448.93 33
4449.08 34
4449.24 36
4449.39 37
4449.54 38
4449.70 39
4449.85 41
4450.00 44
4450.16 48
4450.31 53
4450.46 60
4450.62 66
4450.77 72
4450.92 76
4451.07 76
4451.23 74
4451.38 69
4451.53 62
4451.69 54
4451.84 47
4451.99 41
4452.15 38
4452.30 38
4452.45 40
4452.60 45
4452.76 51
4452.91 59
4453.06 66
4453.22 72
4453.37 76
4453.52 77
4453.68 74
4453.83 68
4453.98 60
4454.14 51
4454.29 41
4454.44 32
4454.59 25
4454.75 19
4454.90 15
4455.05 12
4455.21 11
4455.36 11
4455.51 12
4455.67 13
4455.82 17
4455.97 21
4456.13 26
4456.28 31
4456.43 37
4456.59 41
4456.74 44
4456.89 45
4457.04 46
4457.20 46
4457.35 46
4457.50 47
4457.66 50
4457.81 54
4457.96 58
4458.12 60
4458.27 61
4458.42 59
4458.58 53
4458.73 44
4458.88 33
4459.04 20
4459.19 8
4459.34 0
4459.49 0
4459.65 0
4459.80 0
4459.95 0
4460.11 0
4460.26 0
4460.41 0
4460.57 1
4460.72 4
4460.87 7
4461.03 12
4461.18 17
4461.33 23
4461.49 29
4461.64 35
4461.79 38
4461.95 40
4462.10 40
4462.25 40
4462.41 40
4462.56 41
4462.71 45
4462.87 50
4463.02 55
4463.17 59
4463.33 62
4463.48 63
4463.63 63
4463.78 61
4463.94 59
4464.09 60
4464.24 62
4464.40 66
4464.55 73
4464.70 80
4464.86 87
4465.01 93
4465.16 96
4465.32 97
4465.47 94
4465.62 88
4465.78 79
4465.93 69
4466.08 57
4466.24 46
4466.39 37
4466.54 29
4466.70 23
4466.85 18
4467.00 15
4467.16 12
4467.31 10
4467.46 8
4467.62 9
4467.77 11
4467.92 14
4468.08 18
4468.23 24
4468.38 29
4468.54 34
4468.69 39
4468.84 44
4469.00 49
4469.15 54
4469.30 59
4469.46 65
4469.61 71
4469.76 78
4469.92 85
4470.07 92
4470.22 99
4470.38 104
4470.53 107
4470.68 108
4470.84 105
4470.99 100
4471.14 93
4471.30 85
4471.45 77
4471.60 70
4471.76 63
4471.91 58
4472.06 55
4472.22 52
4472.37 51
4472.52 50
4472.68 51
4472.83 51
4472.98 51
4473.14 51
4473.29 49
4473.45 47
4473.60 44
4473.75 40
4473.91 36
4474.06 33
4474.21 29
4474.37 27
4474.52 26
4474.67 27
4474.83 31
4474.98 37
4475.13 44
4475.29 52
4475.44 59
4475.59 63
4475.75 64
4475.90 62
4476.05 56
4476.21 48
4476.36 39
4476.51 31
4476.67 25
4476.82 21
4476.97 19
4477.13 20
4477.28 21
4477.43 23
4477.59 24
4477.74 24
4477.90 24
4478.05 23
4478.20 23
4478.36 25
4478.51 29
4478.66 35
4478.82 43
4478.97 52
4479.12 61
4479.28 69
4479.43 75
4479.58 79
4479.74 80
4479.89 80
4480.04 78
4480.20 76
4480.35 74
4480.51 71
4480.66 68
4480.81 64
4480.97 60
4481.12 55
4481.27 50
4481.43 45
4481.58 40
4481.73 36
4481.89 32
4482.04 29
4482.19 26
4482.35 24
4482.50 23
4482.65 23
4482.81 23
4482.96 24
4483.12 25
4483.27 26
4483.42 26
4483.58 25
4483.73 23
4483.88 21
4484.04 21
4484.19 22
4484.34 25
4484.50 30
4484.65 37
4484.81 44
4484.96 50
4485.11 55
4485.27 58
4485.42 58
4485.57 57
4485.73 55
4485.88 53
4486.03 52
4486.19 54
4486.34 57
4486.50 62
4486.65 68
4486.80 75
4486.96 81
4487.11 87
4487.26 92
4487.42 98
4487.57 104
4487.72 110
4487.88 115
4488.03 118
4488.19 119
4488.34 116
4488.49 110
4488.65 101
4488.80 91
4488.95 81
4489.11 71
4489.26 62
4489.41 55
4489.57 50
4489.72 45
4489.88 42
4490.03 40
4490.18 39
4490.34 39
4490.49 40
4490.64 42
4490.80 42
4490.95 43
4491.11 42
4491.26 41
4491.41 39
4491.57 38
4491.72 39
4491.87 41
4492.03 46
4492.18 54
4492.34 63
4492.49 72
4492.64 81
4492.80 89
4492.95 95
4493.10 99
4493.26 102
4493.41 104
4493.57 105
4493.72 105
4493.87 103
4494.03 100
4494.18 95
4494.33 89
4494.49 83
4494.64 76
4494.80 71
4494.95 68
4495.10 66
4495.26 65
4495.41 64
4495.56 61
4495.72 57
4495.87 51
4496.03 44
4496.18 35
4496.33 26
4496.49 17
4496.64 11
4496.79 7
4496.95 6
4497.10 8
4497.26 12
4497.41 19
4497.56 26
4497.72 33
4497.87 38
4498.03 41
4498.18 42
4498.33 40
4498.49 36
4498.64 31
4498.79 24
4498.95 18
4499.10 14
4499.26 11
4499.41 10
4499.56 11
4499.72 14
4499.87 16
4500.03 18
4500.18 19
4500.33 19
4500.49 19
4500.64 17
4500.80 16
4500.95 15
4501.10 13
4501.26 12
4501.41 10
4501.56 8
4501.72 6
4501.87 3
4502.03 0
4502.18 0
4502.33 0
4502.49 0
4502.64 2
4502.80 7
4502.95 13
4503.10 19
4503.26 26
4503.41 32
4503.57 36
4503.72 38
4503.87 38
4504.03 35
4504.18 31
4504.34 26
4504.49 23
4504.64 20
4504.80 19
4504.95 20
4505.10 21
4505.26 23
4505.41 25
4505.57 24
4505.72 23
4505.87 20
4506.03 16
4506.18 12
4506.34 9
4506.49 8
4506.64 10
4506.80 14
4506.95 20
4507.11 29
4507.26 38
4507.41 47
4507.57 56
4507.72 62
4507.88 67
4508.03 70
4508.18 72
4508.34 73
4508.49 72
4508.65 70
4508.80 68
4508.95 64
4509.11 60
4509.26 55
4509.42 49
4509.57 43
4509.72 37
4509.88 33
4510.03 29
4510.19 27
4510.34 26
4510.50 26
4510.65 26
4510.80 26
4510.96 25
4511.11 24
4511.27 22
4511.42 21
4511.57 21
4511.73 23
4511.88 25
4512.04 29
4512.19 34
4512.34 38
4512.50 41
4512.65 43
4512.81 43
4512.96 40
4513.11 35
4513.27 28
4513.42 20
4513.58 13
4513.73 6
4513.88 1
4514.04 0
4514.19 0
4514.35 0
4514.50 0
4514.66 2
4514.81 3
4514.96 2
4515.12 1
4515.27 0
4515.43 0
4515.58 0
4515.73 0
4515.89 0
4516.04 2
4516.20 7
4516.35 11
4516.51 16
4516.66 20
4516.81 22
4516.97 25
4517.12 27
4517.28 29
4517.43 33
4517.58 39
4517.74 45
4517.89 53
4518.05 60
4518.20 65
4518.36 69
4518.51 70
4518.66 70
4518.82 68
4518.97 66
4519.13 65
4519.28 64
4519.43 63
4519.59 63
4519.74 63
4519.90 62
4520.05 59
4520.21 56
4520.36 52
4520.51 49
4520.67 47
4520.82 47
4520.98 48
4521.13 52
4521.29 56
4521.44 60
4521.59 65
4521.75 68
4521.90 70
4522.06 71
4522.21 71
4522.37 69
4522.52 67
4522.67 63
4522.83 60
4522.98 56
4523.14 54
4523.29 53
4523.44 52
4523.60 53
4523.75 55
4523.91 56
4524.06 56
4524.22 55
4524.37 53
4524.52 50
4524.68 48
4524.83 46
4524.99 44
4525.14 42
4525.30 41
4525.45 40
4525.60 40
4525.76 39
4525.91 39
4526.07 39
4526.22 39
4526.38 40
4526.53 42
4526.69 45
4526.84 49
4526.99 53
4527.15 58
4527.30 64
4527.46 69
4527.61 73
4527.77 77
4527.92 80
4528.07 81
4528.23 82
4528.38 81
4528.54 80
4528.69 78
4528.85 75
4529.00 72
4529.15 67
4529.31 62
4529.46 56
4529.62 50
4529.77 44
4529.93 40
4530.08 36
4530.24 33
4530.39 31
4530.54 29
4530.70 28
4530.85 25
4531.01 23
4531.16 19
4531.32 16
4531.47 13
4531.63 11
4531.78 11
4531.93 11
4532.09 13
4532.24 15
4532.40 18
4532.55 20
4532.71 23
4532.86 26
4533.01 30
4533.17 35
4533.32 41
4533.48 48
4533.63 54
4533.79 60
4533.94 65
4534.10 70
4534.25 73
4534.40 77
4534.56 80
4534.71 83
4534.87 87
4535.02 90
4535.18 92
4535.33 94
4535.49 97
4535.64 99
4535.80 103
4535.95 106
4536.10 109
4536.26 110
4536.41 111
4536.57 110
4536.72 108
4536.88 106
4537.03 104
4537.19 103
4537.34 103
4537.49 102
4537.65 101
4537.80 99
4537.96 96
4538.11 93
4538.27 90
4538.42 88
4538.58 87
4538.73 87
4538.89 87
4539.04 87
4539.19 85
4539.35 81
4539.50 76
4539.66 68
4539.81 60
4539.97 52
4540.12 43
4540.28 35
4540.43 28
4540.59 22
4540.74 18
4540.89 15
4541.05 14
4541.20 14
4541.36 14
4541.51 13
4541.67 11
4541.82 8
4541.98 4
4542.13 0
4542.29 0
4542.44 0
4542.60 0
4542.75 0
4542.90 0
4543.06 0
4543.21 0
4543.37 1
4543.52 6
4543.68 12
4543.83 17
4543.99 19
4544.14 20
4544.30 18
4544.45 16
4544.61 13
4544.76 12
4544.91 13
4545.07 17
4545.22 23
4545.38 31
4545.53 39
4545.69 45
4545.84 49
4546.00 50
4546.15 48
4546.31 45
4546.46 39
4546.62 34
4546.77 28
4546.92 22
4547.08 18
4547.23 14
4547.39 11
4547.54 8
4547.70 5
4547.85 1
4548.01 0
4548.16 0
4548.32 0
4548.47 0
4548.63 0
4548.78 0
4548.94 0
4549.09 3
4549.25 16
4549.40 31
4549.55 45
4549.71 56
4549.86 64
4550.02 68
4550.17 69
4550.33 66
4550.48 62
4550.64 58
4550.79 52
4550.95 47
4551.10 42
4551.26 37
4551.41 33
4551.57 31
4551.72 30
4551.88 32
4552.03 35
4552.19 39
4552.34 42
4552.49 44
4552.65 45
4552.80 44
4552.96 43
4553.11 42
4553.27 43
4553.42 46
4553.58 50
4553.73 56
4553.89 62
4554.04 67
4554.20 70
4554.35 71
4554.51 70
4554.66 68
4554.82 66
4554.97 64
4555.13 65
4555.28 67
4555.44 71
4555.59 75
4555.75 79
4555.90 81
4556.06 79
4556.21 75
4556.36 68
4556.52 59
4556.67 51
4556.83 45
4556.98 42
4557.14 41
4557.29 44
4557.45 47
4557.60 50
4557.76 52
4557.91 53
4558.07 53
4558.22 53
4558.38 53
4558.53 54
4558.69 56
4558.84 59
4559.00 62
4559.15 64
4559.31 64
4559.46 62
4559.62 58
4559.77 54
4559.93 50
4560.08 47
4560.24 46
4560.39 48
4560.55 52
4560.70 59
4560.86 67
4561.01 76
4561.17 83
4561.32 89
4561.48 94
4561.63 97
4561.79 98
4561.94 100
4562.10 101
4562.25 103
4562.41 105
4562.56 106
4562.72 106
4562.87 103
4563.03 99
4563.18 92
4563.34 85
4563.49 78
4563.65 73
4563.80 69
4563.95 69
4564.11 71
4564.26 75
4564.42 80
4564.57 85
4564.73 89
4564.88 92
4565.04 94
4565.19 94
4565.35 92
4565.50 89
4565.66 86
4565.81 82
4565.97 79
4566.12 77
4566.28 76
4566.43 75
4566.59 74
4566.74 73
4566.90 71
4567.05 70
4567.21 69
4567.36 68
4567.52 70
4567.67 73
4567.83 79
4567.98 87
4568.14 96
4568.29 105
4568.45 113
4568.61 118
4568.76 121
4568.92 121
4569.07 119
4569.23 116
4569.38 112
4569.54 108
4569.69 105
4569.85 101
4570.00 98
4570.16 94
4570.31 90
4570.47 86
4570.62 82
4570.78 79
4570.93 78
4571.09 77
4571.24 77
4571.40 76
4571.55 74
4571.71 71
4571.86 66
4572.02 60
4572.17 54
4572.33 49
4572.48 45
4572.64 44
4572.79 44
4572.95 45
4573.10 47
4573.26 50
4573.41 51
4573.57 53
4573.72 54
4573.88 54
4574.03 55
4574.19 55
4574.34 56
4574.50 57
4574.65 58
4574.81 57
4574.96 55
4575.12 51
4575.27 44
4575.43 36
4575.58 28
4575.74 21
4575.90 17
4576.05 15
4576.21 17
4576.36 21
4576.52 27
4576.67 31
4576.83 34
4576.98 36
4577.14 35
4577.29 34
4577.45 32
4577.60 30
4577.76 28
4577.91 27
4578.07 26
4578.22 26
4578.38 27
4578.53 28
4578.69 29
4578.84 31
4579.00 33
4579.15 35
4579.31 37
4579.46 39
4579.62 39
4579.77 39
4579.93 37
4580.09 34
4580.24 31
4580.40 27
4580.55 22
4580.71 18
4580.86 14
4581.02 10
4581.17 7
4581.33 4
4581.48 2
4581.64 1
4581.79 0
4581.95 0
4582.10 1
4582.26 2
4582.41 4
4582.57 7
4582.72 10
4582.88 14
4583.04 18
4583.19 22
4583.35 27
4583.50 31
4583.66 34
4583.81 37
4583.97 40
4584.12 42
4584.28 43
4584.43 45
4584.59 46
4584.74 48
4584.90 49
4585.05 49
4585.21 49
4585.37 47
4585.52 45
4585.68 41
4585.83 36
4585.99 30
4586.14 24
4586.30 19
4586.45 16
4586.61 16
4586.76 18
4586.92 23
4587.07 29
4587.23 37
4587.38 44
4587.54 50
4587.70 54
4587.85 55
4588.01 54
4588.16 51
4588.32 47
4588.47 43
4588.63 39
4588.78 37
4588.94 36
4589.09 36
4589.25 36
4589.40 37
4589.56 37
4589.72 37
4589.87 35
4590.03 33
4590.18 28
4590.34 23
4590.49 17
4590.65 11
4590.80 7
4590.96 5
4591.11 6
4591.27 9
4591.42 14
4591.58 20
4591.74 24
4591.89 26
4592.05 26
4592.20 25
4592.36 23
4592.51 20
4592.67 18
4592.82 17
4592.98 16
4593.13 17
4593.29 18
4593.45 20
4593.60 24
4593.76 29
4593.91 34
4594.07 39
4594.22 44
4594.38 46
4594.53 46
4594.69 44
4594.84 39
4595.00 34
4595.16 28
4595.31 21
4595.47 16
4595.62 11
4595.78 6
4595.93 2
4596.09 0
4596.24 0
4596.40 0
4596.56 0
4596.71 0
4596.87 0
4597.02 0
4597.18 0
4597.33 4
4597.49 12
4597.64 20
4597.80 26
4597.96 30
4598.11 32
4598.27 33
4598.42 35
4598.58 37
4598.73 41
4598.89 46
4599.04 51
4599.20 57
4599.36 62
4599.51 65
4599.67 67
4599.82 68
4599.98 66
4600.13 64
4600.29 59
4600.44 53
4600.60 46
4600.76 38
4600.91 31
4601.07 25
4601.22 21
4601.38 18
4601.53 16
4601.69 16
4601.84 17
4602.00 18
4602.16 18
4602.31 19
4602.47 19
4602.62 18
4602.78 17
4602.93 15
4603.09 13
4603.25 11
4603.40 9
4603.56 7
4603.71 4
4603.87 2
4604.02 0
4604.18 0
4604.33 2
4604.49 5
4604.65 9
4604.80 14
4604.96 19
4605.11 23
4605.27 26
4605.42 29
4605.58 32
4605.74 35
4605.89 39
4606.05 43
4606.20 45
4606.36 46
4606.51 44
4606.67 40
4606.83 35
4606.98 30
4607.14 25
4607.29 22
4607.45 20
4607.60 20
4607.76 20
4607.92 21
4608.07 20
4608.23 19
4608.38 18
4608.54 17
4608.69 16
4608.85 17
4609.01 19
4609.16 23
4609.32 27
4609.47 32
4609.63 37
4609.78 42
4609.94 47
4610.10 52
4610.25 57
4610.41 61
4610.56 65
4610.72 67
4610.87 69
4611.03 70
4611.19 70
4611.34 70
4611.50 70
4611.65 71
4611.81 71
4611.96 70
4612.12 68
4612.28 65
4612.43 60
4612.59 55
4612.74 49
4612.90 43
4613.06 40
4613.21 37
4613.37 36
4613.52 34
4613.68 33
4613.83 30
4613.99 25
4614.15 21
4614.30 16
4614.46 13
4614.61 12
4614.77 13
4614.92 17
4615.08 24
4615.24 32
4615.39 42
4615.55 51
4615.70 60
4615.86 68
4616.02 74
4616.17 79
4616.33 82
4616.48 83
4616.64 84
4616.79 83
4616.95 82
4617.11 80
4617.26 78
4617.42 76
4617.57 75
4617.73 75
4617.89 75
4618.04 75
4618.20 76
4618.35 76
4618.51 76
4618.67 75
4618.82 75
4618.98 74
4619.13 74
4619.29 75
4619.44 74
4619.60 73
4619.76 71
4619.91 68
4620.07 64
4620.22 59
4620.38 54
4620.54 50
4620.69 46
4620.85 44
4621.00 44
4621.16 46
4621.32 49
4621.47 54
4621.63 60
4621.78 66
4621.94 71
4622.10 74
4622.25 76
4622.41 75
4622.56 73
4622.72 69
4622.88 65
4623.03 62
4623.19 58
4623.34 54
4623.50 50
4623.66 45
4623.81 40
4623.97 35
4624.12 31
4624.28 27
4624.44 25
4624.59 24
4624.75 24
4624.90 24
4625.06 25
4625.22 26
4625.37 27
4625.53 28
4625.68 29
4625.84 30
4626.00 31
4626.15 32
4626.31 33
4626.46 34
4626.62 37
4626.78 41
4626.93 46
4627.09 52
4627.24 59
4627.40 64
4627.56 68
4627.71 70
4627.87 71
4628.02 69
4628.18 65
4628.34 61
4628.49 55
4628.65 49
4628.80 42
4628.96 36
4629.12 29
4629.27 24
4629.43 19
4629.58 16
4629.74 14
4629.90 14
4630.05 15
4630.21 17
4630.36 21
4630.52 25
4630.68 29
4630.83 33
4630.99 36
4631.15 39
4631.30 42
4631.46 44
4631.61 48
4631.77 53
4631.93 59
4632.08 65
4632.24 71
4632.39 77
4632.55 82
4632.71 85
4632.86 86
4633.02 85
4633.17 82
4633.33 77
4633.49 72
4633.64 66
4633.80 61
4633.96 56
4634.11 52
4634.27 50
4634.42 49
4634.58 50
4634.74 50
4634.89 51
4635.05 53
4635.20 54
4635.36 56
4635.52 57
4635.67 58
4635.83 59
4635.99 60
4636.14 60
4636.30 58
4636.45 56
4636.61 54
4636.77 52
4636.92 50
4637.08 49
4637.24 49
4637.39 50
4637.55 51
4637.70 52
4637.86 53
4638.02 52
4638.17 51
4638.33 50
4638.48 49
4638.64 49
4638.80 51
4638.95 54
4639.11 59
4639.27 65
4639.42 70
4639.58 75
4639.73 78
4639.89 80
4640.05 80
4640.20 78
4640.36 75
4640.52 72
4640.67 68
4640.83 64
4640.98 62
4641.14 60
4641.30 59
4641.45 59
4641.61 58
4641.77 56
4641.92 54
4642.08 51
4642.24 48
4642.39 45
4642.55 43
4642.70 41
4642.86 41
4643.02 41
4643.17 42
4643.33 43
4643.49 44
4643.64 47
4643.80 50
4643.95 55
4644.11 60
4644.27 65
4644.42 69
4644.58 73
4644.74 76
4644.89 79
4645.05 83
4645.21 87
4645.36 92
4645.52 97
4645.67 102
4645.83 105
4645.99 106
4646.14 105
4646.30 102
4646.46 98
4646.61 94
4646.77 90
4646.92 86
4647.08 83
4647.24 80
4647.39 77
4647.55 73
4647.71 69
4647.86 63
4648.02 58
4648.18 52
4648.33 46
4648.49 41
4648.65 37
4648.80 35
4648.96 34
4649.11 35
4649.27 39
4649.43 44
4649.58 50
4649.74 56
4649.90 61
4650.05 65
4650.21 66
4650.37 66
4650.52 63
4650.68 60
4650.83 58
4650.99 55
4651.15 54
4651.30 53
4651.46 52
4651.62 51
4651.77 50
4651.93 48
4652.09 45
4652.24 42
4652.40 40
4652.56 38
4652.71 36
4652.87 34
4653.03 33
4653.18 30
4653.34 26
4653.49 21
4653.65 15
4653.81 10
4653.96 4
4654.12 0
4654.28 0
4654.43 0
4654.59 0
4654.75 0
4654.90 2
4655.06 3
4655.22 5
4655.37 6
4655.53 6
4655.69 6
4655.84 4
4656.00 3
4656.16 1
4656.31 0
4656.47 0
4656.62 0
4656.78 0
4656.94 0
4657.09 0
4657.25 0
4657.41 3
4657.56 9
4657.72 14
4657.88 19
4658.03 23
4658.19 25
4658.35 26
4658.50 26
4658.66 25
4658.82 25
4658.97 24
4659.13 22
4659.29 22
4659.44 21
4659.60 21
4659.76 21
4659.91 23
4660.07 25
4660.23 27
4660.38 30
4660.54 33
4660.70 34
4660.85 34
4661.01 33
4661.17 31
4661.32 28
4661.48 26
4661.64 26
4661.79 27
4661.95 31
4662.11 37
4662.26 44
4662.42 52
4662.57 60
4662.73 65
4662.89 68
4663.04 67
4663.20 65
4663.36 62
4663.51 58
4663.67 55
4663.83 54
4663.98 54
4664.14 54
4664.30 55
4664.45 54
4664.61 52
4664.77 49
4664.92 44
4665.08 40
4665.24 36
4665.39 33
4665.55 31
4665.71 28
4665.86 25
4666.02 21
4666.18 16
4666.33 12
4666.49 7
4666.65 4
4666.80 1
4666.96 1
4667.12 1
4667.28 2
4667.43 3
4667.59 3
4667.75 4
4667.90 4
4668.06 3
4668.22 1
4668.37 0
4668.53 0
4668.69 0
4668.84 0
4669.00 0
4669.16 0
4669.31 0
4669.47 5
4669.63 11
4669.78 16
4669.94 20
4670.10 22
4670.25 23
4670.41 22
4670.57 19
4670.72 16
4670.88 14
4671.04 13
4671.19 14
4671.35 17
4671.51 22
4671.66 28
4671.82 35
4671.98 40
4672.13 45
4672.29 48
4672.45 50
4672.60 50
4672.76 49
4672.92 48
4673.08 47
4673.23 45
4673.39 43
4673.55 41
4673.70 40
4673.86 38
4674.02 38
4674.17 39
4674.33 41
4674.49 44
4674.64 49
4674.80 55
4674.96 60
4675.11 65
4675.27 68
4675.43 70
4675.58 70
4675.74 68
4675.90 66
4676.06 65
4676.21 63
4676.37 61
4676.53 60
4676.68 57
4676.84 53
4677.00 48
4677.15 43
4677.31 38
4677.47 35
4677.62 34
4677.78 37
4677.94 41
4678.09 47
4678.25 54
4678.41 59
4678.57 61
4678.72 62
4678.88 60
4679.04 58
4679.19 55
4679.35 54
4679.51 54
4679.66 55
4679.82 57
4679.98 58
4680.13 59
4680.29 59
4680.45 59
4680.61 58
4680.76 59
4680.92 60
4681.08 61
4681.23 62
4681.39 63
4681.55 62
4681.70 60
4681.86 58
4682.02 56
4682.17 54
4682.33 52
4682.49 52
4682.65 52
4682.80 52
4682.96 51
4683.12 50
4683.27 48
4683.43 46
4683.59 43
4683.74 39
4683.90 36
4684.06 32
4684.22 27
4684.37 22
4684.53 17
4684.69 11
4684.84 6
4685.00 3
4685.16 0
4685.31 0
4685.47 1
4685.63 5
4685.79 11
4685.94 18
4686.10 25
4686.26 31
4686.41 37
4686.57 42
4686.73 46
4686.88 48
4687.04 51
4687.20 52
4687.36 53
4687.51 53
4687.67 53
4687.83 52
4687.98 51
4688.14 50
4688.30 48
4688.46 47
4688.61 45
4688.77 43
4688.93 41
4689.08 38
4689.24 35
4689.40 31
4689.55 27
4689.71 25
4689.87 24
4690.03 25
4690.18 28
4690.34 33
4690.50 39
4690.65 44
4690.81 49
4690.97 52
4691.13 53
4691.28 54
4691.44 54
4691.60 54
4691.75 56
4691.91 58
4692.07 59
4692.23 60
4692.38 58
4692.54 54
4692.70 48
4692.85 40
4693.01 31
4693.17 23
4693.33 17
4693.48 14
4693.64 13
4693.80 14
4693.95 16
4694.11 19
4694.27 21
4694.43 24
4694.58 26
4694.74 27
4694.90 28
4695.05 29
4695.21 29
4695.37 28
4695.53 28
4695.68 27
4695.84 25
4696.00 24
4696.15 23
4696.31 22
4696.47 22
4696.63 23
4696.78 25
4696.94 29
4697.10 33
4697.25 38
4697.41 43
4697.57 48
4697.73 51
4697.88 53
4698.04 54
4698.20 54
4698.36 53
4698.51 50
4698.67 46
4698.83 39
4698.98 32
4699.14 23
4699.30 16
4699.46 11
4699.61 10
4699.77 11
4699.93 16
4700.09 22
4700.24 28
4700.40 33
4700.56 37
4700.71 39
4700.87 40
4701.03 41
4701.19 42
4701.34 44
4701.50 45
4701.66 45
4701.82 44
4701.97 42
4702.13 38
4702.29 34
4702.44 30
4702.60 27
4702.76 25
4702.92 24
4703.07 24
4703.23 24
4703.39 25
4703.55 27
4703.70 30
4703.86 34
4704.02 38
4704.17 43
4704.33 47
4704.49 50
4704.65 53
4704.80 54
4704.96 54
4705.12 52
4705.28 50
4705.43 46
4705.59 41
4705.75 35
4705.91 29
4706.06 24
4706.22 20
4706.38 17
4706.54 15
4706.69 13
4706.85 12
4707.01 11
4707.16 9
4707.32 7
4707.48 6
4707.64 5
4707.79 6
4707.95 7
4708.11 10
4708.27 14
4708.42 17
4708.58 20
4708.74 21
4708.90 21
4709.05 19
4709.21 15
4709.37 10
4709.53 6
4709.68 3
4709.84 2
4710.00 2
4710.16 5
4710.31 9
4710.47 15
4710.63 21
4710.79 27
4710.94 33
4711.10 37
4711.26 40
4711.41 42
4711.57 43
4711.73 44
4711.89 44
4712.04 44
4712.20 45
4712.36 45
4712.52 45
4712.67 45
4712.83 44
4712.99 42
4713.15 41
4713.30 39
4713.46 38
4713.62 36
4713.78 36
4713.93 36
4714.09 36
4714.25 37
4714.41 39
4714.56 41
4714.72 43
4714.88 44
4715.04 44
4715.19 42
4715.35 39
4715.51 35
4715.67 29
4715.82 24
4715.98 20
4716.14 16
4716.30 14
4716.45 13
4716.61 12
4716.77 12
4716.93 12
4717.08 14
4717.24 16
4717.40 20
4717.56 25
4717.71 30
4717.87 36
4718.03 40
4718.19 42
4718.35 41
4718.50 39
4718.66 34
4718.82 28
4718.98 22
4719.13 16
4719.29 11
4719.45 8
4719.61 5
4719.76 4
4719.92 4
4720.08 6
4720.24 9
4720.39 12
4720.55 17
4720.71 21
4720.87 25
4721.02 29
4721.18 32
4721.34 34
4721.50 36
4721.65 36
4721.81 36
4721.97 34
4722.13 32
4722.29 29
4722.44 27
4722.60 24
4722.76 23
4722.92 22
4723.07 23
4723.23 24
4723.39 26
4723.55 29
4723.70 32
4723.86 34
4724.02 36
4724.18 37
4724.33 37
4724.49 35
4724.65 33
4724.81 29
4724.97 25
4725.12 20
4725.28 16
4725.44 13
4725.60 10
4725.75 7
4725.91 5
4726.07 2
4726.23 0
4726.38 0
4726.54 0
4726.70 0
4726.86 0
4727.02 0
4727.17 0
4727.33 0
4727.49 2
4727.65 4
4727.80 5
4727.96 7
4728.12 7
4728.28 7
4728.43 7
4728.59 7
4728.75 6
4728.91 5
4729.07 4
4729.22 5
4729.38 7
4729.54 11
4729.70 17
4729.85 24
4730.01 31
4730.17 39
4730.33 45
4730.49 50
4730.64 52
4730.80 53
4730.96 53
4731.12 50
4731.27 46
4731.43 41
4731.59 35
4731.75 30
4731.91 24
4732.06 18
4732.22 13
4732.38 9
4732.54 6
4732.69 5
4732.85 4
4733.01 5
4733.17 5
4733.33 5
4733.48 5
4733.64 4
4733.80 3
4733.96 3
4734.12 5
4734.27 8
4734.43 14
4734.59 21
4734.75 28
4734.90 33
4735.06 37
4735.22 38
4735.38 38
4735.54 36
4735.69 32
4735.85 29
4736.01 25
4736.17 21
4736.32 19
4736.48 16
4736.64 15
4736.80 13
4736.96 13
4737.11 12
4737.27 11
4737.43 11
4737.59 10
4737.75 10
4737.90 11
4738.06 12
4738.22 14
4738.38 16
4738.54 17
4738.69 18
4738.85 17
4739.01 16
4739.17 14
4739.32 13
4739.48 13
4739.64 14
4739.80 16
4739.96 19
4740.11 22
4740.27 24
4740.43 25
4740.59 26
4740.75 26
4740.90 27
4741.06 30
4741.22 35
4741.38 41
4741.54 47
4741.69 52
4741.85 56
4742.01 58
4742.17 59
4742.33 57
4742.48 55
4742.64 53
4742.80 52
4742.96 51
4743.12 52
4743.27 54
4743.43 57
4743.59 61
4743.75 64
4743.91 67
4744.06 69
4744.22 67
4744.38 64
4744.54 57
4744.70 50
4744.85 41
4745.01 34
4745.17 28
4745.33 26
4745.49 25
4745.64 27
4745.80 31
4745.96 35
4746.12 39
4746.28 42
4746.43 45
4746.59 46
4746.75 47
4746.91 48
4747.07 47
4747.22 47
4747.38 47
4747.54 46
4747.70 46
4747.86 45
4748.01 45
4748.17 43
4748.33 40
4748.49 35
4748.65 29
4748.80 21
4748.96 13
4749.12 4
4749.28 0
4749.44 0
4749.60 0
4749.75 0
4749.91 0
4750.07 0
4750.23 2
4750.39 13
4750.54 26
4750.70 36
4750.86 44
4751.02 48
4751.18 48
4751.33 44
4751.49 38
4751.65 31
4751.81 24
4751.97 19
4752.12 17
4752.28 16
4752.44 17
4752.60 19
4752.76 22
4752.92 24
4753.07 25
4753.23 25
4753.39 23
4753.55 20
4753.71 16
4753.86 12
4754.02 8
4754.18 5
4754.34 5
4754.50 6
4754.66 8
4754.81 11
4754.97 14
4755.13 15
4755.29 16
4755.45 17
4755.60 17
4755.76 17
4755.92 18
4756.08 20
4756.24 23
4756.40 25
4756.55 28
4756.71 29
4756.87 29
4757.03 28
4757.19 27
4757.34 25
4757.50 24
4757.66 23
4757.82 23
4757.98 24
4758.14 24
4758.29 24
4758.45 24
4758.61 24
4758.77 23
4758.93 21
4759.09 18
4759.24 16
4759.40 13
4759.56 10
4759.72 9
4759.88 8
4760.03 8
4760.19 10
4760.35 13
4760.51 18
4760.67 24
4760.83 31
4760.98 40
4761.14 49
4761.30 58
4761.46 68
4761.62 77
4761.78 84
4761.93 90
4762.09 93
4762.25 92
4762.41 89
4762.57 83
4762.73 74
4762.88 64
4763.04 54
4763.20 43
4763.36 35
4763.52 28
4763.68 25
4763.83 23
4763.99 24
4764.15 27
4764.31 31
4764.47 35
4764.63 37
4764.78 37
4764.94 35
4765.10 31
4765.26 27
4765.42 22
4765.58 18
4765.73 15
4765.89 12
4766.05 9
4766.21 5
4766.37 0
4766.53 0
4766.68 0
4766.84 0
4767.00 0
4767.16 0
4767.32 0
4767.48 0
4767.63 6
4767.79 19
4767.95 30
4768.11 39
4768.27 45
4768.43 46
4768.58 44
4768.74 40
4768.90 34
4769.06 29
4769.22 24
4769.38 21
4769.54 19
4769.69 18
4769.85 16
4770.01 13
4770.17 10
4770.33 6
4770.49 3
4770.64 2
4770.80 2
4770.96 5
4771.12 10
4771.28 15
4771.44 21
4771.59 27
4771.75 33
4771.91 38
4772.07 43
4772.23 48
4772.39 55
4772.55 63
4772.70 71
4772.86 80
4773.02 89
4773.18 96
4773.34 101
4773.50 104
4773.66 106
4773.81 105
4773.97 103
4774.13 100
4774.29 97
4774.45 93
4774.61 89
4774.76 85
4774.92 81
4775.08 76
4775.24 71
4775.40 65
4775.56 59
4775.72 53
4775.87 47
4776.03 42
4776.19 38
4776.35 36
4776.51 36
4776.67 37
4776.83 38
4776.98 39
4777.14 41
4777.30 41
4777.46 42
4777.62 42
4777.78 42
4777.94 42
4778.09 40
4778.25 38
4778.41 34
4778.57 30
4778.73 26
4778.89 22
4779.05 20
4779.20 19
4779.36 20
4779.52 23
4779.68 26
4779.84 30
4780.00 33
4780.16 36
4780.31 39
4780.47 42
4780.63 44
4780.79 46
4780.95 47
4781.11 47
4781.27 47
4781.42 47
4781.58 46
4781.74 45
4781.90 44
4782.06 42
4782.22 40
4782.38 38
4782.53 36
4782.69 35
4782.85 34
4783.01 33
4783.17 32
4783.33 29
4783.49 26
4783.65 22
4783.80 18
4783.96 14
4784.12 12
4784.28 13
4784.44 16
4784.60 21
4784.76 27
4784.91 34
4785.07 39
4785.23 43
4785.39 45
4785.55 45
4785.71 42
4785.87 38
4786.03 32
4786.18 26
4786.34 20
4786.50 15
4786.66 10
4786.82 7
4786.98 5
4787.14 5
4787.29 5
4787.45 6
4787.61 8
4787.77 11
4787.93 14
4788.09 17
4788.25 20
4788.41 23
4788.56 26
4788.72 29
4788.88 33
4789.04 36
4789.20 39
4789.36 43
4789.52 48
4789.68 52
4789.83 57
4789.99 63
4790.15 67
4790.31 72
4790.47 75
4790.63 77
4790.79 77
4790.95 77
4791.10 75
4791.26 73
4791.42 70
4791.58 68
4791.74 68
4791.90 69
4792.06 72
4792.22 77
4792.38 83
4792.53 90
4792.69 96
4792.85 100
4793.01 101
4793.17 99
4793.33 95
4793.49 87
4793.65 78
4793.80 68
4793.96 59
4794.12 50
4794.28 43
4794.44 37
4794.60 32
4794.76 28
4794.92 26
4795.08 24
4795.23 23
4795.39 24
4795.55 25
4795.71 27
4795.87 30
4796.03 33
4796.19 35
4796.35 36
4796.50 36
4796.66 35
4796.82 33
4796.98 31
4797.14 29
4797.30 28
4797.46 27
4797.62 26
4797.78 24
4797.93 22
4798.09 20
4798.25 17
4798.41 14
4798.57 11
4798.73 10
4798.89 10
4799.05 13
4799.21 17
4799.36 24
4799.52 31
4799.68 38
4799.84 45
4800.00 52
4800.16 58
4800.32 62
4800.48 66
4800.64 68
4800.80 68
4800.95 66
4801.11 63
4801.27 60
4801.43 56
4801.59 53
4801.75 51
4801.91 49
4802.07 48
4802.23 48
4802.38 48
4802.54 47
4802.70 46
4802.86 45
4803.02 42
4803.18 39
4803.34 36
4803.50 33
4803.66 29
4803.82 25
4803.97 20
4804.13 15
4804.29 9
4804.45 4
4804.61 0
4804.77 0
4804.93 0
4805.09 0
4805.25 0
4805.41 0
4805.56 0
4805.72 0
4805.88 1
4806.04 4
4806.20 8
4806.36 11
4806.52 16
4806.68 21
4806.84 26
4807.00 31
4807.15 35
4807.31 38
4807.47 41
4807.63 42
4807.79 42
4807.95 42
4808.11 41
4808.27 40
4808.43 38
4808.59 37
4808.75 36
4808.90 36
4809.06 37
4809.22 39
4809.38 42
4809.54 47
4809.70 52
4809.86 56
4810.02 60
4810.18 62
4810.34 63
4810.50 63
4810.65 62
4810.81 61
4810.97 60
4811.13 59
4811.29 60
4811.45 62
4811.61 66
4811.77 71
4811.93 78
4812.09 86
4812.25 92
4812.40 98
4812.56 100
4812.72 100
4812.88 96
4813.04 89
4813.20 80
4813.36 70
4813.52 60
4813.68 51
4813.84 42
4814.00 35
4814.16 30
4814.31 28
4814.47 28
4814.63 29
4814.79 32
4814.95 35
4815.11 38
4815.27 39
4815.43 38
4815.59 35
4815.75 31
4815.91 27
4816.07 24
4816.22 22
4816.38 22
4816.54 24
4816.70 28
4816.86 33
4817.02 39
4817.18 44
4817.34 50
4817.50 54
4817.66 57
4817.82 59
4817.98 60
4818.14 59
4818.29 58
4818.45 56
4818.61 53
4818.77 50
4818.93 46
4819.09 42
4819.25 39
4819.41 37
4819.57 37
4819.73 38
4819.89 41
4820.05 46
4820.21 51
4820.36 56
4820.52 60
4820.68 63
4820.84 65
4821.00 68
4821.16 71
4821.32 75
4821.48 80
4821.64 86
4821.80 92
4821.96 96
4822.12 98
4822.28 97
4822.44 93
4822.59 87
4822.75 78
4822.91 68
4823.07 57
4823.23 47
4823.39 39
4823.55 32
4823.71 28
4823.87 26
4824.03 26
4824.19 26
4824.35 27
4824.51 28
4824.67 28
4824.83 28
4824.98 27
4825.14 27
4825.30 27
4825.46 28
4825.62 30
4825.78 33
4825.94 37
4826.10 43
4826.26 49
4826.42 55
4826.58 61
4826.74 65
4826.90 68
4827.06 70
4827.22 70
4827.37 70
4827.53 71
4827.69 72
4827.85 75
4828.01 79
4828.17 85
4828.33 91
4828.49 97
4828.65 102
4828.81 106
4828.97 106
4829.13 105
4829.29 101
4829.45 96
4829.61 91
4829.77 86
4829.93 82
4830.08 80
4830.24 80
4830.40 81
4830.56 83
4830.72 86
4830.88 89
4831.04 93
4831.20 95
4831.36 96
4831.52 96
4831.68 94
4831.84 91
4832.00 85
4832.16 78
4832.32 71
4832.48 63
4832.64 57
4832.80 51
4832.95 46
4833.11 44
4833.27 42
4833.43 42
4833.59 42
4833.75 44
4833.91 45
4834.07 48
4834.23 50
4834.39 53
4834.55 56
4834.71 59
4834.87 63
4835.03 66
4835.19 70
4835.35 73
4835.51 76
4835.67 78
4835.83 79
4835.99 80
4836.14 79
4836.30 77
4836.46 75
4836.62 73
4836.78 71
4836.94 70
4837.10 70
4837.26 71
4837.42 70
4837.58 69
4837.74 66
4837.90 61
4838.06 54
4838.22 46
4838.38 38
4838.54 30
4838.70 23
4838.86 17
4839.02 12
4839.18 7
4839.34 3
4839.50 0
4839.65 0
4839.81 0
4839.97 0
4840.13 0
4840.29 0
4840.45 0
4840.61 0
4840.77 0
4840.93 3
4841.09 6
4841.25 9
4841.41 12
4841.57 15
4841.73 16
4841.89 18
4842.05 19
4842.21 20
4842.37 21
4842.53 23
4842.69 26
4842.85 30
4843.01 34
4843.17 38
4843.33 42
4843.49 44
4843.65 46
4843.80 46
4843.96 46
4844.12 46
4844.28 46
4844.44 46
4844.60 47
4844.76 48
4844.92 48
4845.08 49
4845.24 49
4845.40 48
4845.56 47
4845.72 45
4845.88 44
4846.04 42
4846.20 42
4846.36 43
4846.52 44
4846.68 47
4846.84 49
4847.00 50
4847.16 51
4847.32 50
4847.48 48
4847.64 46
4847.80 44
4847.96 44
4848.12 46
4848.28 49
4848.44 53
4848.60 58
4848.76 63
4848.92 67
4849.07 71
4849.23 74
4849.39 77
4849.55 79
4849.71 81
4849.87 83
4850.03 85
4850.19 87
4850.35 88
4850.51 88
4850.67 88
4850.83 85
4850.99 82
4851.15 77
4851.31 71
4851.47 66
4851.63 61
4851.79 57
4851.95 55
4852.11 55
4852.27 56
4852.43 57
4852.59 60
4852.75 62
4852.91 63
4853.07 64
4853.23 63
4853.39 61
4853.55 57
4853.71 53
4853.87 49
4854.03 45
4854.19 41
4854.35 39
4854.51 37
4854.67 36
4854.83 34
4854.99 32
4855.15 30
4855.31 26
4855.47 22
4855.63 18
4855.79 15
4855.95 15
4856.11 17
4856.27 23
4856.43 31
4856.59 40
4856.75 50
4856.91 59
4857.07 66
4857.22 70
4857.38 70
4857.54 69
4857.70 66
4857.86 63
4858.02 60
4858.18 57
4858.34 55
4858.50 53
4858.66 51
4858.82 49
4858.98 48
4859.14 47
4859.30 47
4859.46 49
4859.62 53
4859.78 57
4859.94 63
4860.10 69
4860.26 74
4860.42 79
4860.58 81
4860.74 82
4860.90 81
4861.06 78
4861.22 75
4861.38 73
4861.54 73
4861.70 76
4861.86 81
4862.02 88
4862.18 95
4862.34 103
4862.50 108
4862.66 110
4862.82 110
4862.98 106
4863.14 101
4863.30 95
4863.46 90
4863.62 85
4863.78 81
4863.94 78
4864.10 74
4864.26 69
4864.42 63
4864.58 56
4864.74 49
4864.90 43
4865.06 39
4865.22 37
4865.38 39
4865.54 42
4865.70 47
4865.86 53
4866.02 57
4866.18 61
4866.34 62
4866.50 62
4866.66 59
4866.82 54
4866.98 48
4867.14 40
4867.30 33
4867.46 26
4867.62 21
4867.78 17
4867.94 16
4868.10 15
4868.26 16
4868.42 18
4868.58 19
4868.74 21
4868.90 21
4869.06 22
4869.22 22
4869.38 23
4869.54 24
4869.70 25
4869.86 26
4870.02 27
4870.18 28
4870.34 29
4870.50 32
4870.66 37
4870.82 44
4870.98 54
4871.14 65
4871.30 78
4871.46 91
4871.62 103
4871.78 112
4871.94 118
4872.10 122
4872.26 123
4872.42 124
4872.58 124
4872.74 125
4872.91 127
4873.07 130
4873.23 135
4873.39 139
4873.55 144
4873.71 148
4873.87 150
4874.03 151
4874.19 150
4874.35 148
4874.51 145
4874.67 141
4874.83 138
4874.99 134
4875.15 132
4875.31 131
4875.47 131
4875.63 132
4875.79 133
4875.95 133
4876.11 133
4876.27 132
4876.43 129
4876.59 127
4876.75 125
4876.91 125
4877.07 125
4877.23 126
4877.39 129
4877.55 130
4877.71 131
4877.87 131
4878.03 128
4878.19 124
4878.35 119
4878.51 113
4878.67 107
4878.83 101
4878.99 96
4879.15 92
4879.31 89
4879.47 86
4879.63 85
4879.79 84
4879.95 82
4880.11 81
4880.27 78
4880.43 75
4880.59 71
4880.75 66
4880.91 62
4881.08 58
4881.24 55
4881.40 53
4881.56 53
4881.72 54
4881.88 55
4882.04 55
4882.20 56
4882.36 56
4882.52 54
4882.68 53
4882.84 50
4883.00 46
4883.16 42
4883.32 39
4883.48 36
4883.64 34
4883.80 35
4883.96 38
4884.12 43
4884.28 49
4884.44 54
4884.60 57
4884.76 60
4884.92 61
4885.08 63
4885.24 65
4885.40 69
4885.56 75
4885.72 84
4885.88 93
4886.04 102
4886.21 111
4886.37 117
4886.53 122
4886.69 126
4886.85 129
4887.01 131
4887.17 132
4887.33 132
4887.49 131
4887.65 127
4887.81 121
4887.97 112
4888.13 102
4888.29 91
4888.45 81
4888.61 72
4888.77 64
4888.93 58
4889.09 54
4889.25 52
4889.41 52
4889.57 55
4889.73 61
4889.89 68
4890.05 77
4890.21 87
4890.38 96
4890.54 105
4890.70 112
4890.86 118
4891.02 123
4891.18 127
4891.34 130
4891.50 132
4891.66 133
4891.82 133
4891.98 133
4892.14 133
4892.30 133
4892.46 135
4892.62 139
4892.78 144
4892.94 151
4893.10 159
4893.26 167
4893.42 176
4893.58 184
4893.74 191
4893.90 196
4894.07 199
4894.23 199
4894.39 197
4894.55 193
4894.71 188
4894.87 183
4895.03 180
4895.19 178
4895.35 178
4895.51 178
4895.67 178
4895.83 178
4895.99 177
4896.15 175
4896.31 173
4896.47 171
4896.63 169
4896.79 167
4896.95 166
4897.11 166
4897.28 166
4897.44 166
4897.60 166
4897.76 167
4897.92 168
4898.08 169
4898.24 171
4898.40 172
4898.56 174
4898.72 174
4898.88 174
4899.04 173
4899.20 171
4899.36 169
4899.52 166
4899.68 164
4899.84 162
4900.00 160
4900.17 158
4900.33 156
4900.49 152
4900.65 148
4900.81 143
4900.97 137
4901.13 130
4901.29 123
4901.45 115
4901.61 109
4901.77 105
4901.93 103
4902.09 104
4902.25 107
4902.41 113
4902.57 121
4902.74 129
4902.90 137
4903.06 145
4903.22 151
4903.38 156
4903.54 160
[truncated: 716,610 more chars]
