# Supplementary material for: Methylobacterium Species Promoting Rice and Barley Growth and Interaction Specificity Revealed with Whole-Cell Matrix-Assisted Laser Desorption / Ionization-Time-of-Flight Mass Spectrometry (MALDI-TOF/MS) Analysis
Source: PLoS One. 2015 Jun 8;10(6):e0129509. doi: 10.1371/journal.pone.0129509 (PMC4460032; doi:10.1371/journal.pone.0129509)
Supplement: S3 Data — (ZIP) [file pone.0129509.s003.zip › Supplementary data 3 (ms from barley)/47b.txt]

778.67 0
778.74 0
778.80 0
778.86 0
778.93 0
778.99 0
779.06 0
779.12 0
779.18 0
779.25 0
779.31 0
779.38 0
779.44 0
779.50 0
779.57 0
779.63 0
779.70 0
779.76 0
779.82 0
779.89 0
779.95 0
780.02 0
780.08 0
780.14 0
780.21 0
780.27 0
780.34 0
780.40 0
780.47 0
780.53 0
780.59 0
780.66 0
780.72 0
780.79 0
780.85 0
780.91 0
780.98 0
781.04 0
781.11 0
781.17 0
781.23 0
781.30 0
781.36 0
781.43 0
781.49 0
781.56 0
781.62 0
781.68 0
781.75 0
781.81 0
781.88 0
781.94 0
782.00 0
782.07 0
782.13 0
782.20 0
782.26 0
782.33 0
782.39 0
782.45 0
782.52 0
782.58 0
782.65 0
782.71 0
782.77 0
782.84 0
782.90 0
782.97 0
783.03 0
783.10 0
783.16 0
783.22 0
783.29 0
783.35 0
783.42 0
783.48 0
783.54 0
783.61 0
783.67 0
783.74 0
783.80 0
783.87 0
783.93 0
783.99 0
784.06 0
784.12 0
784.19 0
784.25 0
784.32 0
784.38 0
784.44 0
784.51 0
784.57 0
784.64 0
784.70 0
784.77 0
784.83 0
784.89 0
784.96 0
785.02 0
785.09 0
785.15 0
785.22 0
785.28 0
785.34 0
785.41 0
785.47 0
785.54 0
785.60 0
785.67 0
785.73 0
785.79 0
785.86 0
785.92 0
785.99 0
786.05 0
786.12 0
786.18 0
786.24 0
786.31 0
786.37 0
786.44 0
786.50 0
786.57 0
786.63 0
786.69 0
786.76 0
786.82 0
786.89 0
786.95 0
787.02 0
787.08 0
787.15 0
787.21 0
787.27 0
787.34 0
787.40 0
787.47 0
787.53 0
787.60 0
787.66 0
787.72 0
787.79 0
787.85 0
787.92 0
787.98 0
788.05 0
788.11 0
788.18 0
788.24 0
788.30 0
788.37 0
788.43 0
788.50 0
788.56 0
788.63 0
788.69 0
788.76 0
788.82 0
788.88 0
788.95 0
789.01 0
789.08 0
789.14 0
789.21 0
789.27 0
789.34 0
789.40 0
789.46 0
789.53 0
789.59 0
789.66 0
789.72 0
789.79 0
789.85 0
789.92 0
789.98 0
790.04 0
790.11 0
790.17 0
790.24 0
790.30 0
790.37 0
790.43 0
790.50 0
790.56 0
790.62 0
790.69 0
790.75 0
790.82 0
790.88 0
790.95 0
791.01 0
791.08 0
791.14 0
791.21 0
791.27 0
791.33 0
791.40 0
791.46 0
791.53 0
791.59 0
791.66 0
791.72 0
791.79 0
791.85 0
791.92 0
791.98 0
792.04 0
792.11 0
792.17 0
792.24 0
792.30 0
792.37 0
792.43 0
792.50 0
792.56 0
792.63 0
792.69 0
792.75 0
792.82 0
792.88 0
792.95 0
793.01 0
793.08 0
793.14 0
793.21 0
793.27 0
793.34 0
793.40 0
793.47 0
793.53 0
793.59 0
793.66 0
793.72 0
793.79 0
793.85 0
793.92 0
793.98 0
794.05 0
794.11 0
794.18 0
794.24 0
794.31 0
794.37 0
794.44 0
794.50 0
794.56 0
794.63 0
794.69 0
794.76 0
794.82 0
794.89 0
794.95 0
795.02 0
795.08 0
795.15 0
795.21 0
795.28 0
795.34 0
795.41 0
795.47 0
795.53 0
795.60 0
795.66 0
795.73 0
795.79 0
795.86 0
795.92 0
795.99 0
796.05 0
796.12 0
796.18 0
796.25 0
796.31 0
796.38 0
796.44 0
796.51 0
796.57 0
796.64 0
796.70 0
796.76 0
796.83 0
796.89 0
796.96 0
797.02 0
797.09 0
797.15 0
797.22 0
797.28 0
797.35 0
797.41 0
797.48 0
797.54 0
797.61 0
797.67 0
797.74 0
797.80 0
797.87 0
797.93 0
798.00 0
798.06 0
798.13 0
798.19 0
798.25 0
798.32 0
798.38 0
798.45 0
798.51 0
798.58 0
798.64 0
798.71 0
798.77 0
798.84 0
798.90 0
798.97 0
799.03 0
799.10 0
799.16 0
799.23 0
799.29 0
799.36 0
799.42 0
799.49 0
799.55 0
799.62 0
799.68 0
799.75 0
799.81 0
799.88 0
799.94 0
800.01 0
800.07 0
800.14 0
800.20 0
800.27 0
800.33 0
800.40 0
800.46 0
800.53 0
800.59 0
800.66 0
800.72 0
800.78 0
800.85 0
800.91 0
800.98 0
801.04 0
801.11 0
801.17 0
801.24 0
801.30 0
801.37 0
801.43 0
801.50 0
801.56 0
801.63 0
801.69 0
801.76 0
801.82 0
801.89 0
801.95 0
802.02 0
802.08 0
802.15 0
802.21 0
802.28 0
802.34 0
802.41 0
802.47 0
802.54 0
802.60 0
802.67 0
802.73 0
802.80 0
802.86 0
802.93 0
802.99 0
803.06 0
803.12 0
803.19 0
803.25 0
803.32 0
803.38 0
803.45 0
803.51 0
803.58 0
803.64 0
803.71 0
803.77 0
803.84 0
803.90 0
803.97 0
804.03 0
804.10 0
804.16 0
804.23 0
804.29 0
804.36 0
804.42 0
804.49 0
804.55 0
804.62 0
804.68 0
804.75 0
804.82 0
804.88 0
804.95 0
805.01 0
805.08 0
805.14 0
805.21 0
805.27 0
805.34 0
805.40 0
805.47 0
805.53 0
805.60 0
805.66 0
805.73 0
805.79 0
805.86 0
805.92 0
805.99 0
806.05 0
806.12 0
806.18 0
806.25 0
806.31 0
806.38 0
806.44 0
806.51 0
806.57 0
806.64 0
806.70 0
806.77 0
806.83 0
806.90 0
806.96 0
807.03 0
807.09 0
807.16 0
807.22 0
807.29 0
807.36 0
807.42 0
807.49 0
807.55 0
807.62 0
807.68 0
807.75 0
807.81 0
807.88 0
807.94 0
808.01 0
808.07 0
808.14 0
808.20 0
808.27 0
808.33 0
808.40 0
808.46 0
808.53 0
808.59 0
808.66 0
808.72 0
808.79 0
808.86 0
808.92 0
808.99 0
809.05 0
809.12 0
809.18 0
809.25 0
809.31 0
809.38 0
809.44 0
809.51 0
809.57 0
809.64 0
809.70 0
809.77 0
809.83 0
809.90 0
809.96 0
810.03 0
810.10 0
810.16 0
810.23 0
810.29 0
810.36 0
810.42 0
810.49 0
810.55 0
810.62 0
810.68 0
810.75 0
810.81 0
810.88 0
810.94 0
811.01 0
811.08 0
811.14 0
811.21 0
811.27 0
811.34 0
811.40 0
811.47 0
811.53 0
811.60 0
811.66 0
811.73 0
811.79 0
811.86 0
811.92 0
811.99 0
812.06 0
812.12 0
812.19 0
812.25 0
812.32 0
812.38 0
812.45 0
812.51 0
812.58 0
812.64 0
812.71 0
812.77 0
812.84 0
812.91 0
812.97 0
813.04 0
813.10 0
813.17 0
813.23 0
813.30 0
813.36 0
813.43 0
813.49 0
813.56 0
813.63 0
813.69 0
813.76 0
813.82 0
813.89 0
813.95 0
814.02 0
814.08 0
814.15 0
814.21 0
814.28 0
814.35 0
814.41 0
814.48 0
814.54 0
814.61 0
814.67 0
814.74 0
814.80 0
814.87 0
814.93 0
815.00 0
815.07 0
815.13 0
815.20 0
815.26 0
815.33 0
815.39 0
815.46 0
815.52 0
815.59 0
815.66 0
815.72 0
815.79 0
815.85 0
815.92 0
815.98 0
816.05 0
816.11 0
816.18 0
816.25 0
816.31 0
816.38 0
816.44 0
816.51 0
816.57 0
816.64 0
816.70 0
816.77 0
816.84 0
816.90 0
816.97 0
817.03 0
817.10 0
817.16 0
817.23 0
817.29 0
817.36 0
817.43 0
817.49 0
817.56 0
817.62 0
817.69 0
817.75 0
817.82 0
817.88 0
817.95 0
818.02 0
818.08 0
818.15 0
818.21 0
818.28 0
818.34 0
818.41 0
818.48 0
818.54 0
818.61 0
818.67 0
818.74 0
818.80 0
818.87 0
818.93 0
819.00 0
819.07 0
819.13 0
819.20 0
819.26 0
819.33 0
819.39 0
819.46 0
819.53 0
819.59 0
819.66 0
819.72 0
819.79 0
819.85 0
819.92 0
819.99 0
820.05 0
820.12 0
820.18 0
820.25 0
820.31 0
820.38 0
820.45 0
820.51 0
820.58 0
820.64 0
820.71 0
820.77 0
820.84 0
820.91 0
820.97 0
821.04 0
821.10 0
821.17 0
821.23 0
821.30 0
821.37 0
821.43 0
821.50 0
821.56 0
821.63 0
821.69 0
821.76 0
821.83 0
821.89 0
821.96 0
822.02 0
822.09 0
822.15 0
822.22 0
822.29 0
822.35 0
822.42 0
822.48 0
822.55 0
822.62 0
822.68 0
822.75 0
822.81 0
822.88 0
822.94 0
823.01 0
823.08 0
823.14 0
823.21 0
823.27 0
823.34 0
823.41 0
823.47 0
823.54 0
823.60 0
823.67 0
823.73 0
823.80 0
823.87 0
823.93 0
824.00 0
824.06 0
824.13 0
824.20 0
824.26 0
824.33 0
824.39 0
824.46 0
824.52 0
824.59 0
824.66 0
824.72 0
824.79 0
824.85 0
824.92 0
824.99 0
825.05 0
825.12 0
825.18 0
825.25 0
825.32 0
825.38 0
825.45 0
825.51 0
825.58 0
825.64 0
825.71 0
825.78 0
825.84 0
825.91 0
825.97 0
826.04 0
826.11 0
826.17 0
826.24 0
826.30 0
826.37 0
826.44 0
826.50 0
826.57 0
826.63 0
826.70 0
826.77 0
826.83 0
826.90 0
826.96 0
827.03 0
827.10 0
827.16 0
827.23 0
827.29 0
827.36 0
827.43 0
827.49 0
827.56 0
827.62 0
827.69 0
827.76 0
827.82 0
827.89 0
827.95 0
828.02 0
828.09 0
828.15 0
828.22 0
828.28 0
828.35 0
828.42 0
828.48 0
828.55 0
828.61 0
828.68 0
828.75 0
828.81 0
828.88 0
828.94 0
829.01 0
829.08 0
829.14 0
829.21 0
829.27 0
829.34 0
829.41 0
829.47 0
829.54 0
829.60 0
829.67 0
829.74 0
829.80 0
829.87 0
829.94 0
830.00 0
830.07 0
830.13 0
830.20 0
830.27 0
830.33 0
830.40 0
830.46 0
830.53 0
830.60 0
830.66 0
830.73 0
830.79 0
830.86 0
830.93 0
830.99 0
831.06 0
831.13 0
831.19 0
831.26 0
831.32 0
831.39 0
831.46 0
831.52 0
831.59 0
831.65 0
831.72 0
831.79 0
831.85 0
831.92 0
831.99 0
832.05 0
832.12 0
832.18 0
832.25 0
832.32 0
832.38 0
832.45 0
832.51 0
832.58 0
832.65 0
832.71 0
832.78 0
832.85 0
832.91 0
832.98 0
833.04 0
833.11 0
833.18 0
833.24 0
833.31 0
833.38 0
833.44 0
833.51 0
833.57 0
833.64 0
833.71 0
833.77 0
833.84 0
833.91 0
833.97 0
834.04 0
834.10 0
834.17 0
834.24 0
834.30 0
834.37 0
834.44 0
834.50 0
834.57 0
834.63 0
834.70 0
834.77 0
834.83 0
834.90 0
834.97 0
835.03 0
835.10 0
835.16 0
835.23 0
835.30 0
835.36 0
835.43 0
835.50 0
835.56 0
835.63 0
835.70 0
835.76 0
835.83 0
835.89 0
835.96 0
836.03 0
836.09 0
836.16 0
836.23 0
836.29 0
836.36 0
836.43 0
836.49 0
836.56 0
836.62 0
836.69 0
836.76 0
836.82 0
836.89 0
836.96 0
837.02 0
837.09 0
837.16 0
837.22 0
837.29 0
837.35 0
837.42 0
837.49 0
837.55 0
837.62 0
837.69 0
837.75 0
837.82 0
837.89 0
837.95 0
838.02 0
838.08 0
838.15 0
838.22 0
838.28 0
838.35 0
838.42 0
838.48 0
838.55 0
838.62 0
838.68 0
838.75 0
838.82 0
838.88 0
838.95 0
839.01 0
839.08 0
839.15 0
839.21 0
839.28 0
839.35 0
839.41 0
839.48 0
839.55 0
839.61 0
839.68 0
839.75 0
839.81 0
839.88 0
839.95 0
840.01 0
840.08 0
840.14 0
840.21 0
840.28 0
840.34 0
840.41 0
840.48 0
840.54 0
840.61 0
840.68 0
840.74 0
840.81 0
840.88 0
840.94 0
841.01 0
841.08 0
841.14 0
841.21 0
841.28 0
841.34 0
841.41 0
841.48 0
841.54 0
841.61 0
841.67 0
841.74 0
841.81 0
841.87 0
841.94 0
842.01 0
842.07 0
842.14 0
842.21 0
842.27 0
842.34 0
842.41 0
842.47 0
842.54 0
842.61 0
842.67 0
842.74 0
842.81 0
842.87 0
842.94 0
843.01 0
843.07 0
843.14 0
843.21 0
843.27 0
843.34 0
843.41 0
843.47 0
843.54 0
843.61 0
843.67 0
843.74 0
843.81 0
843.87 0
843.94 0
844.01 0
844.07 0
844.14 0
844.21 0
844.27 0
844.34 0
844.41 0
844.47 0
844.54 0
844.61 0
844.67 0
844.74 0
844.81 0
844.87 0
844.94 0
845.01 0
845.07 0
845.14 0
845.21 0
845.27 0
845.34 0
845.41 0
845.47 0
845.54 0
845.61 0
845.67 0
845.74 0
845.81 0
845.87 0
845.94 0
846.01 0
846.07 0
846.14 0
846.21 0
846.27 0
846.34 0
846.41 0
846.47 0
846.54 0
846.61 0
846.67 0
846.74 0
846.81 0
846.87 0
846.94 0
847.01 0
847.07 0
847.14 0
847.21 0
847.28 0
847.34 0
847.41 0
847.48 0
847.54 0
847.61 0
847.68 0
847.74 0
847.81 0
847.88 0
847.94 0
848.01 0
848.08 0
848.14 0
848.21 0
848.28 0
848.34 0
848.41 0
848.48 0
848.54 0
848.61 0
848.68 0
848.74 0
848.81 0
848.88 0
848.95 0
849.01 0
849.08 0
849.15 0
849.21 0
849.28 0
849.35 0
849.41 0
849.48 0
849.55 0
849.61 0
849.68 0
849.75 0
849.81 0
849.88 0
849.95 0
850.02 0
850.08 0
850.15 0
850.22 0
850.28 0
850.35 0
850.42 0
850.48 0
850.55 0
850.62 0
850.68 0
850.75 0
850.82 0
850.88 0
850.95 0
851.02 0
851.09 0
851.15 0
851.22 0
851.29 0
851.35 0
851.42 0
851.49 0
851.55 0
851.62 0
851.69 0
851.76 0
851.82 0
851.89 0
851.96 0
852.02 0
852.09 0
852.16 0
852.22 0
852.29 0
852.36 0
852.42 0
852.49 0
852.56 0
852.63 0
852.69 0
852.76 0
852.83 0
852.89 0
852.96 0
853.03 0
853.09 0
853.16 0
853.23 0
853.30 0
853.36 0
853.43 0
853.50 0
853.56 0
853.63 0
853.70 0
853.76 0
853.83 0
853.90 0
853.97 0
854.03 0
854.10 0
854.17 0
854.23 0
854.30 0
854.37 0
854.44 0
854.50 0
854.57 0
854.64 0
854.70 0
854.77 0
854.84 0
854.90 0
854.97 0
855.04 0
855.11 0
855.17 0
855.24 0
855.31 0
855.37 0
855.44 0
855.51 0
855.58 0
855.64 0
855.71 0
855.78 0
855.84 0
855.91 0
855.98 0
856.05 0
856.11 0
856.18 0
856.25 0
856.31 0
856.38 0
856.45 0
856.52 0
856.58 0
856.65 0
856.72 0
856.78 0
856.85 0
856.92 0
856.99 0
857.05 0
857.12 0
857.19 0
857.25 0
857.32 0
857.39 0
857.46 0
857.52 0
857.59 0
857.66 0
857.72 0
857.79 0
857.86 0
857.93 0
857.99 0
858.06 0
858.13 0
858.19 0
858.26 0
858.33 0
858.40 0
858.46 0
858.53 0
858.60 0
858.67 0
858.73 0
858.80 0
858.87 0
858.93 0
859.00 0
859.07 0
859.14 0
859.20 0
859.27 0
859.34 0
859.41 0
859.47 0
859.54 0
859.61 0
859.67 0
859.74 0
859.81 0
859.88 0
859.94 0
860.01 0
860.08 0
860.15 0
860.21 0
860.28 0
860.35 0
860.41 0
860.48 0
860.55 0
860.62 0
860.68 0
860.75 0
860.82 0
860.89 0
860.95 0
861.02 0
861.09 0
861.15 0
861.22 0
861.29 0
861.36 0
861.42 0
861.49 0
861.56 0
861.63 0
861.69 0
861.76 0
861.83 0
861.90 0
861.96 0
862.03 0
862.10 0
862.16 0
862.23 0
862.30 0
862.37 0
862.43 0
862.50 0
862.57 0
862.64 0
862.70 0
862.77 0
862.84 0
862.91 0
862.97 0
863.04 0
863.11 0
863.18 0
863.24 0
863.31 0
863.38 0
863.45 0
863.51 0
863.58 0
863.65 0
863.71 0
863.78 0
863.85 0
863.92 0
863.98 0
864.05 0
864.12 0
864.19 0
864.25 0
864.32 0
864.39 0
864.46 0
864.52 0
864.59 0
864.66 0
864.73 0
864.79 0
864.86 0
864.93 0
865.00 0
865.06 0
865.13 0
865.20 0
865.27 0
865.33 0
865.40 0
865.47 0
865.54 0
865.60 0
865.67 0
865.74 0
865.81 0
865.87 0
865.94 0
866.01 0
866.08 0
866.14 0
866.21 0
866.28 0
866.35 0
866.41 0
866.48 0
866.55 0
866.62 0
866.68 0
866.75 0
866.82 0
866.89 0
866.95 0
867.02 0
867.09 0
867.16 0
867.22 0
867.29 0
867.36 0
867.43 0
867.49 0
867.56 0
867.63 0
867.70 0
867.76 0
867.83 0
867.90 0
867.97 0
868.04 0
868.10 0
868.17 0
868.24 0
868.31 0
868.37 0
868.44 0
868.51 0
868.58 0
868.64 0
868.71 0
868.78 0
868.85 0
868.91 0
868.98 0
869.05 0
869.12 0
869.18 0
869.25 0
869.32 0
869.39 0
869.46 0
869.52 0
869.59 0
869.66 0
869.73 0
869.79 0
869.86 0
869.93 0
870.00 0
870.06 0
870.13 0
870.20 0
870.27 0
870.33 0
870.40 0
870.47 0
870.54 0
870.61 0
870.67 0
870.74 0
870.81 0
870.88 0
870.94 0
871.01 0
871.08 0
871.15 0
871.22 0
871.28 0
871.35 0
871.42 0
871.49 0
871.55 0
871.62 0
871.69 0
871.76 0
871.82 0
871.89 0
871.96 0
872.03 0
872.10 0
872.16 0
872.23 0
872.30 0
872.37 0
872.43 0
872.50 0
872.57 0
872.64 0
872.71 0
872.77 0
872.84 0
872.91 0
872.98 0
873.04 0
873.11 0
873.18 0
873.25 0
873.32 0
873.38 0
873.45 0
873.52 0
873.59 0
873.65 0
873.72 0
873.79 0
873.86 0
873.93 0
873.99 0
874.06 0
874.13 0
874.20 0
874.26 0
874.33 0
874.40 0
874.47 0
874.54 0
874.60 0
874.67 0
874.74 0
874.81 0
874.88 0
874.94 0
875.01 0
875.08 0
875.15 0
875.21 0
875.28 0
875.35 0
875.42 0
875.49 0
875.55 0
875.62 0
875.69 0
875.76 0
875.83 0
875.89 0
875.96 0
876.03 0
876.10 0
876.17 0
876.23 0
876.30 0
876.37 0
876.44 0
876.50 0
876.57 0
876.64 0
876.71 0
876.78 0
876.84 0
876.91 0
876.98 0
877.05 0
877.12 0
877.18 0
877.25 0
877.32 0
877.39 0
877.46 0
877.52 0
877.59 0
877.66 0
877.73 0
877.80 0
877.86 0
877.93 0
878.00 0
878.07 0
878.14 0
878.20 0
878.27 0
878.34 0
878.41 0
878.48 0
878.54 0
878.61 0
878.68 0
878.75 0
878.82 0
878.88 0
878.95 0
879.02 0
879.09 0
879.16 0
879.22 0
879.29 0
879.36 0
879.43 0
879.50 0
879.56 0
879.63 0
879.70 0
879.77 0
879.84 0
879.90 0
879.97 0
880.04 0
880.11 0
880.18 0
880.24 0
880.31 0
880.38 0
880.45 0
880.52 0
880.58 0
880.65 0
880.72 0
880.79 0
880.86 0
880.93 0
880.99 0
881.06 0
881.13 0
881.20 0
881.27 0
881.33 0
881.40 0
881.47 0
881.54 0
881.61 0
881.67 0
881.74 0
881.81 0
881.88 0
881.95 0
882.02 0
882.08 0
882.15 0
882.22 0
882.29 0
882.36 0
882.42 0
882.49 0
882.56 0
882.63 0
882.70 0
882.76 0
882.83 0
882.90 0
882.97 0
883.04 0
883.11 0
883.17 0
883.24 0
883.31 0
883.38 0
883.45 0
883.51 0
883.58 0
883.65 0
883.72 0
883.79 0
883.86 0
883.92 0
883.99 0
884.06 0
884.13 0
884.20 0
884.26 0
884.33 0
884.40 0
884.47 0
884.54 0
884.61 0
884.67 0
884.74 0
884.81 0
884.88 0
884.95 0
885.02 0
885.08 0
885.15 0
885.22 0
885.29 0
885.36 0
885.43 0
885.49 0
885.56 0
885.63 0
885.70 0
885.77 0
885.83 0
885.90 0
885.97 0
886.04 0
886.11 0
886.18 0
886.24 0
886.31 0
886.38 0
886.45 0
886.52 0
886.59 0
886.65 0
886.72 0
886.79 0
886.86 0
886.93 0
887.00 0
887.06 0
887.13 0
887.20 0
887.27 0
887.34 0
887.41 0
887.47 0
887.54 0
887.61 0
887.68 0
887.75 0
887.82 0
887.88 0
887.95 0
888.02 0
888.09 0
888.16 0
888.23 0
888.29 0
888.36 0
888.43 0
888.50 0
888.57 0
888.64 0
888.70 0
888.77 0
888.84 0
888.91 0
888.98 0
889.05 0
889.12 0
889.18 0
889.25 0
889.32 0
889.39 0
889.46 0
889.53 0
889.59 0
889.66 0
889.73 0
889.80 0
889.87 0
889.94 0
890.00 0
890.07 0
890.14 0
890.21 0
890.28 0
890.35 0
890.42 0
890.48 0
890.55 0
890.62 0
890.69 0
890.76 0
890.83 0
890.89 0
890.96 0
891.03 0
891.10 0
891.17 0
891.24 0
891.31 0
891.37 0
891.44 0
891.51 0
891.58 0
891.65 0
891.72 0
891.79 0
891.85 0
891.92 0
891.99 0
892.06 0
892.13 0
892.20 0
892.26 0
892.33 0
892.40 0
892.47 0
892.54 0
892.61 0
892.68 0
892.74 0
892.81 0
892.88 0
892.95 0
893.02 0
893.09 0
893.16 0
893.22 0
893.29 0
893.36 0
893.43 0
893.50 0
893.57 0
893.64 0
893.70 0
893.77 0
893.84 0
893.91 0
893.98 0
894.05 0
894.12 0
894.18 0
894.25 0
894.32 0
894.39 0
894.46 0
894.53 0
894.60 0
894.66 0
894.73 0
894.80 0
894.87 0
894.94 0
895.01 0
895.08 0
895.15 0
895.21 0
895.28 0
895.35 0
895.42 0
895.49 0
895.56 0
895.63 0
895.69 0
895.76 0
895.83 0
895.90 0
895.97 0
896.04 0
896.11 0
896.18 0
896.24 0
896.31 0
896.38 0
896.45 0
896.52 0
896.59 0
896.66 0
896.72 0
896.79 0
896.86 0
896.93 0
897.00 0
897.07 0
897.14 0
897.21 0
897.27 0
897.34 0
897.41 0
897.48 0
897.55 0
897.62 0
897.69 0
897.76 0
897.82 0
897.89 0
897.96 0
898.03 0
898.10 0
898.17 0
898.24 0
898.31 0
898.37 0
898.44 0
898.51 0
898.58 0
898.65 0
898.72 0
898.79 0
898.86 0
898.92 0
898.99 0
899.06 0
899.13 0
899.20 0
899.27 0
899.34 0
899.41 0
899.47 0
899.54 0
899.61 0
899.68 0
899.75 0
899.82 0
899.89 0
899.96 0
900.03 0
900.09 0
900.16 0
900.23 0
900.30 0
900.37 0
900.44 0
900.51 0
900.58 0
900.64 0
900.71 0
900.78 0
900.85 0
900.92 0
900.99 0
901.06 0
901.13 0
901.20 0
901.26 0
901.33 0
901.40 0
901.47 0
901.54 0
901.61 0
901.68 0
901.75 0
901.82 0
901.88 0
901.95 0
902.02 0
902.09 0
902.16 0
902.23 0
902.30 0
902.37 0
902.44 0
902.50 0
902.57 0
902.64 0
902.71 0
902.78 0
902.85 0
902.92 0
902.99 0
903.06 0
903.13 0
903.19 0
903.26 0
903.33 0
903.40 0
903.47 0
903.54 0
903.61 0
903.68 0
903.75 0
903.81 0
903.88 0
903.95 0
904.02 0
904.09 0
904.16 0
904.23 0
904.30 0
904.37 0
904.44 0
904.50 0
904.57 0
904.64 0
904.71 0
904.78 0
904.85 0
904.92 0
904.99 0
905.06 0
905.13 0
905.19 0
905.26 0
905.33 0
905.40 0
905.47 0
905.54 0
905.61 0
905.68 0
905.75 0
905.82 0
905.89 0
905.95 0
906.02 0
906.09 0
906.16 0
906.23 0
906.30 0
906.37 0
906.44 0
906.51 0
906.58 0
906.64 0
906.71 0
906.78 0
906.85 0
906.92 0
906.99 0
907.06 0
907.13 0
907.20 0
907.27 0
907.34 0
907.40 0
907.47 0
907.54 0
907.61 0
907.68 0
907.75 0
907.82 0
907.89 0
907.96 0
908.03 0
908.10 0
908.17 0
908.23 0
908.30 0
908.37 0
908.44 0
908.51 0
908.58 0
908.65 0
908.72 0
908.79 0
908.86 0
908.93 0
908.99 0
909.06 0
909.13 0
909.20 0
909.27 0
909.34 0
909.41 0
909.48 0
909.55 0
909.62 0
909.69 0
909.76 0
909.83 0
909.89 0
909.96 0
910.03 0
910.10 0
910.17 0
910.24 0
910.31 0
910.38 0
910.45 0
910.52 0
910.59 0
910.66 0
910.72 0
910.79 0
910.86 0
910.93 0
911.00 0
911.07 0
911.14 0
911.21 0
911.28 0
911.35 0
911.42 0
911.49 0
911.56 0
911.63 0
911.69 0
911.76 0
911.83 0
911.90 0
911.97 0
912.04 0
912.11 0
912.18 0
912.25 0
912.32 0
912.39 0
912.46 0
912.53 0
912.60 0
912.66 0
912.73 0
912.80 0
912.87 0
912.94 0
913.01 0
913.08 0
913.15 0
913.22 0
913.29 0
913.36 0
913.43 0
913.50 0
913.57 0
913.64 0
913.70 0
913.77 0
913.84 0
913.91 0
913.98 0
914.05 0
914.12 0
914.19 0
914.26 0
914.33 0
914.40 0
914.47 0
914.54 0
914.61 0
914.68 0
914.74 0
914.81 0
914.88 0
914.95 0
915.02 0
915.09 0
915.16 0
915.23 0
915.30 0
915.37 0
915.44 0
915.51 0
915.58 0
915.65 0
915.72 0
915.79 0
915.86 0
915.92 0
915.99 0
916.06 0
916.13 0
916.20 0
916.27 0
916.34 0
916.41 0
916.48 0
916.55 0
916.62 0
916.69 0
916.76 0
916.83 0
916.90 0
916.97 0
917.04 0
917.11 0
917.18 0
917.24 0
917.31 0
917.38 0
917.45 0
917.52 0
917.59 0
917.66 0
917.73 0
917.80 0
917.87 0
917.94 0
918.01 0
918.08 0
918.15 0
918.22 0
918.29 0
918.36 0
918.43 0
918.50 0
918.57 0
918.63 0
918.70 0
918.77 0
918.84 0
918.91 0
918.98 0
919.05 0
919.12 0
919.19 0
919.26 0
919.33 0
919.40 0
919.47 0
919.54 0
919.61 0
919.68 0
919.75 0
919.82 0
919.89 0
919.96 0
920.03 0
920.10 0
920.17 0
920.23 0
920.30 0
920.37 0
920.44 0
920.51 0
920.58 0
920.65 0
920.72 0
920.79 0
920.86 0
920.93 0
921.00 0
921.07 0
921.14 0
921.21 0
921.28 0
921.35 0
921.42 0
921.49 0
921.56 0
921.63 0
921.70 0
921.77 0
921.84 0
921.91 0
921.98 0
922.04 0
922.11 0
922.18 0
922.25 0
922.32 0
922.39 0
922.46 0
922.53 0
922.60 0
922.67 0
922.74 0
922.81 0
922.88 0
922.95 0
923.02 0
923.09 0
923.16 0
923.23 0
923.30 0
923.37 0
923.44 0
923.51 0
923.58 0
923.65 0
923.72 0
923.79 0
923.86 0
923.93 0
924.00 0
924.07 0
924.14 0
924.21 0
924.28 0
924.35 0
924.42 0
924.48 0
924.55 0
924.62 0
924.69 0
924.76 0
924.83 0
924.90 0
924.97 0
925.04 0
925.11 0
925.18 0
925.25 0
925.32 0
925.39 0
925.46 0
925.53 0
925.60 0
925.67 0
925.74 0
925.81 0
925.88 0
925.95 0
926.02 0
926.09 0
926.16 0
926.23 0
926.30 0
926.37 0
926.44 0
926.51 0
926.58 0
926.65 0
926.72 0
926.79 0
926.86 0
926.93 0
927.00 0
927.07 0
927.14 0
927.21 0
927.28 0
927.35 0
927.42 0
927.49 0
927.56 0
927.63 0
927.70 0
927.77 0
927.84 0
927.91 0
927.98 0
928.05 0
928.12 0
928.19 0
928.26 0
928.33 0
928.40 0
928.47 0
928.53 0
928.60 0
928.67 0
928.74 0
928.81 0
928.88 0
928.95 0
929.02 0
929.09 0
929.16 0
929.23 0
929.30 0
929.37 0
929.44 0
929.51 0
929.58 0
929.65 0
929.72 0
929.79 0
929.86 0
929.93 0
930.00 0
930.07 0
930.14 0
930.21 0
930.28 0
930.35 0
930.42 0
930.49 0
930.56 0
930.63 0
930.70 0
930.77 0
930.84 0
930.91 0
930.98 0
931.05 0
931.12 0
931.19 0
931.26 0
931.33 0
931.40 0
931.47 0
931.54 0
931.61 0
931.68 0
931.75 0
931.82 0
931.89 0
931.96 0
932.03 0
932.10 0
932.17 0
932.24 0
932.31 0
932.38 0
932.45 0
932.52 0
932.59 0
932.66 0
932.73 0
932.80 0
932.87 0
932.94 0
933.01 0
933.08 0
933.15 0
933.22 0
933.29 0
933.36 0
933.43 0
933.51 0
933.58 0
933.65 0
933.72 0
933.79 0
933.86 0
933.93 0
934.00 0
934.07 0
934.14 0
934.21 0
934.28 0
934.35 0
934.42 0
934.49 0
934.56 0
934.63 0
934.70 0
934.77 0
934.84 0
934.91 0
934.98 0
935.05 0
935.12 0
935.19 0
935.26 0
935.33 0
935.40 0
935.47 0
935.54 0
935.61 0
935.68 0
935.75 0
935.82 0
935.89 0
935.96 0
936.03 0
936.10 0
936.17 0
936.24 0
936.31 0
936.38 0
936.45 0
936.52 0
936.59 0
936.66 0
936.73 0
936.80 0
936.87 0
936.94 0
937.01 0
937.08 0
937.15 0
937.22 0
937.29 0
937.36 0
937.43 0
937.50 0
937.57 0
937.65 0
937.72 0
937.79 0
937.86 0
937.93 0
938.00 0
938.07 0
938.14 0
938.21 0
938.28 0
938.35 0
938.42 0
938.49 0
938.56 0
938.63 0
938.70 0
938.77 0
938.84 0
938.91 0
938.98 0
939.05 0
939.12 0
939.19 0
939.26 0
939.33 0
939.40 0
939.47 0
939.54 0
939.61 0
939.68 0
939.75 0
939.82 0
939.89 0
939.96 0
940.04 0
940.11 0
940.18 0
940.25 0
940.32 0
940.39 0
940.46 0
940.53 0
940.60 0
940.67 0
940.74 0
940.81 0
940.88 0
940.95 0
941.02 0
941.09 0
941.16 0
941.23 0
941.30 0
941.37 0
941.44 0
941.51 0
941.58 0
941.65 0
941.72 0
941.79 0
941.86 0
941.94 0
942.01 0
942.08 0
942.15 0
942.22 0
942.29 0
942.36 0
942.43 0
942.50 0
942.57 0
942.64 0
942.71 0
942.78 0
942.85 0
942.92 0
942.99 0
943.06 0
943.13 0
943.20 0
943.27 0
943.34 0
943.41 0
943.48 0
943.56 0
943.63 0
943.70 0
943.77 0
943.84 0
943.91 0
943.98 0
944.05 0
944.12 0
944.19 0
944.26 0
944.33 0
944.40 0
944.47 0
944.54 0
944.61 0
944.68 0
944.75 0
944.82 0
944.89 0
944.97 0
945.04 0
945.11 0
945.18 0
945.25 0
945.32 0
945.39 0
945.46 0
945.53 0
945.60 0
945.67 0
945.74 0
945.81 0
945.88 0
945.95 0
946.02 0
946.09 0
946.16 0
946.24 0
946.31 0
946.38 0
946.45 0
946.52 0
946.59 0
946.66 0
946.73 0
946.80 0
946.87 0
946.94 0
947.01 0
947.08 0
947.15 0
947.22 0
947.29 0
947.36 0
947.44 0
947.51 0
947.58 0
947.65 0
947.72 0
947.79 0
947.86 0
947.93 0
948.00 0
948.07 0
948.14 0
948.21 0
948.28 0
948.35 0
948.42 0
948.49 0
948.57 0
948.64 0
948.71 0
948.78 0
948.85 0
948.92 0
948.99 0
949.06 0
949.13 0
949.20 0
949.27 0
949.34 0
949.41 0
949.48 0
949.55 0
949.63 0
949.70 0
949.77 0
949.84 0
949.91 0
949.98 0
950.05 0
950.12 0
950.19 0
950.26 0
950.33 0
950.40 0
950.47 0
950.54 0
950.62 0
950.69 0
950.76 0
950.83 0
950.90 0
950.97 0
951.04 0
951.11 0
951.18 0
951.25 0
951.32 0
951.39 0
951.46 0
951.54 0
951.61 0
951.68 0
951.75 0
951.82 0
951.89 0
951.96 0
952.03 0
952.10 0
952.17 0
952.24 0
952.31 0
952.38 0
952.46 0
952.53 0
952.60 0
952.67 0
952.74 0
952.81 0
952.88 0
952.95 0
953.02 0
953.09 0
953.16 0
953.23 0
953.31 0
953.38 0
953.45 0
953.52 0
953.59 0
953.66 0
953.73 0
953.80 0
953.87 0
953.94 0
954.01 0
954.08 0
954.16 0
954.23 0
954.30 0
954.37 0
954.44 0
954.51 0
954.58 0
954.65 0
954.72 0
954.79 0
954.86 0
954.94 0
955.01 0
955.08 0
955.15 0
955.22 0
955.29 0
955.36 0
955.43 0
955.50 0
955.57 0
955.64 0
955.72 0
955.79 0
955.86 0
955.93 0
956.00 0
956.07 0
956.14 0
956.21 0
956.28 0
956.35 0
956.42 0
956.50 0
956.57 0
956.64 0
956.71 0
956.78 0
956.85 0
956.92 0
956.99 0
957.06 0
957.13 0
957.21 0
957.28 0
957.35 0
957.42 0
957.49 0
957.56 0
957.63 0
957.70 0
957.77 0
957.84 0
957.92 0
957.99 0
958.06 0
958.13 0
958.20 0
958.27 0
958.34 0
958.41 0
958.48 0
958.55 0
958.63 0
958.70 0
958.77 0
958.84 0
958.91 0
958.98 0
959.05 0
959.12 0
959.19 0
959.26 0
959.34 0
959.41 0
959.48 0
959.55 0
959.62 0
959.69 0
959.76 0
959.83 0
959.90 0
959.98 0
960.05 0
960.12 0
960.19 0
960.26 0
960.33 0
960.40 0
960.47 0
960.54 0
960.62 0
960.69 0
960.76 0
960.83 0
960.90 0
960.97 0
961.04 0
961.11 0
961.18 0
961.26 0
961.33 0
961.40 0
961.47 0
961.54 0
961.61 0
961.68 0
961.75 0
961.82 0
961.90 0
961.97 0
962.04 0
962.11 0
962.18 0
962.25 0
962.32 0
962.39 0
962.46 0
962.54 0
962.61 0
962.68 0
962.75 0
962.82 0
962.89 0
962.96 0
963.03 0
963.11 0
963.18 0
963.25 0
963.32 0
963.39 0
963.46 0
963.53 0
963.60 0
963.68 0
963.75 0
963.82 0
963.89 0
963.96 0
964.03 0
964.10 0
964.17 0
964.24 0
964.32 0
964.39 0
964.46 0
964.53 0
964.60 0
964.67 0
964.74 0
964.81 0
964.89 0
964.96 0
965.03 0
965.10 0
965.17 0
965.24 0
965.31 0
965.39 0
965.46 0
965.53 0
965.60 0
965.67 0
965.74 0
965.81 0
965.88 0
965.96 0
966.03 0
966.10 0
966.17 0
966.24 0
966.31 0
966.38 0
966.45 0
966.53 0
966.60 0
966.67 0
966.74 0
966.81 0
966.88 0
966.95 0
967.03 0
967.10 0
967.17 0
967.24 0
967.31 0
967.38 0
967.45 0
967.52 0
967.60 0
967.67 0
967.74 0
967.81 0
967.88 0
967.95 0
968.02 0
968.10 0
968.17 0
968.24 0
968.31 0
968.38 0
968.45 0
968.52 0
968.60 0
968.67 0
968.74 0
968.81 0
968.88 0
968.95 0
969.02 0
969.10 0
969.17 0
969.24 0
969.31 0
969.38 0
969.45 0
969.52 0
969.60 0
969.67 0
969.74 0
969.81 0
969.88 0
969.95 0
970.02 0
970.10 0
970.17 0
970.24 0
970.31 0
970.38 0
970.45 0
970.52 0
970.60 0
970.67 0
970.74 0
970.81 0
970.88 0
970.95 0
971.02 0
971.10 0
971.17 0
971.24 0
971.31 0
971.38 0
971.45 0
971.52 0
971.60 0
971.67 0
971.74 0
971.81 0
971.88 0
971.95 0
972.03 0
972.10 0
972.17 0
972.24 0
972.31 0
972.38 0
972.45 0
972.53 0
972.60 0
972.67 0
972.74 0
972.81 0
972.88 0
972.96 0
973.03 0
973.10 0
973.17 0
973.24 0
973.31 0
973.39 0
973.46 0
973.53 0
973.60 0
973.67 0
973.74 0
973.81 0
973.89 0
973.96 0
974.03 0
974.10 0
974.17 0
974.24 0
974.32 0
974.39 0
974.46 0
974.53 0
974.60 0
974.67 0
974.75 0
974.82 0
974.89 0
974.96 0
975.03 0
975.10 0
975.18 0
975.25 0
975.32 0
975.39 0
975.46 0
975.53 0
975.61 0
975.68 0
975.75 0
975.82 0
975.89 0
975.96 0
976.04 0
976.11 0
976.18 0
976.25 0
976.32 0
976.39 0
976.47 0
976.54 0
976.61 0
976.68 0
976.75 0
976.82 0
976.90 0
976.97 0
977.04 0
977.11 0
977.18 0
977.25 0
977.33 0
977.40 0
977.47 0
977.54 0
977.61 0
977.68 0
977.76 0
977.83 0
977.90 0
977.97 0
978.04 0
978.11 0
978.19 0
978.26 0
978.33 0
978.40 0
978.47 0
978.55 0
978.62 0
978.69 0
978.76 0
978.83 0
978.90 0
978.98 0
979.05 0
979.12 0
979.19 0
979.26 0
979.33 0
979.41 0
979.48 0
979.55 0
979.62 0
979.69 0
979.77 0
979.84 0
979.91 0
979.98 0
980.05 0
980.12 0
980.20 0
980.27 0
980.34 0
980.41 0
980.48 0
980.56 0
980.63 0
980.70 0
980.77 0
980.84 0
980.91 0
980.99 0
981.06 0
981.13 0
981.20 0
981.27 0
981.35 0
981.42 0
981.49 0
981.56 0
981.63 0
981.71 0
981.78 0
981.85 0
981.92 0
981.99 0
982.06 0
982.14 0
982.21 0
982.28 0
982.35 0
982.42 0
982.50 0
982.57 0
982.64 0
982.71 0
982.78 0
982.86 0
982.93 0
983.00 0
983.07 0
983.14 0
983.22 0
983.29 0
983.36 0
983.43 0
983.50 0
983.58 0
983.65 0
983.72 0
983.79 0
983.86 0
983.94 0
984.01 0
984.08 0
984.15 0
984.22 0
984.29 0
984.37 0
984.44 0
984.51 0
984.58 0
984.65 0
984.73 0
984.80 0
984.87 0
984.94 0
985.01 0
985.09 0
985.16 0
985.23 0
985.30 0
985.37 0
985.45 0
985.52 0
985.59 0
985.66 0
985.73 0
985.81 0
985.88 0
985.95 0
986.02 0
986.10 0
986.17 0
986.24 0
986.31 0
986.38 0
986.46 0
986.53 0
986.60 0
986.67 0
986.74 0
986.82 0
986.89 0
986.96 0
987.03 0
987.10 0
987.18 0
987.25 0
987.32 0
987.39 0
987.46 0
987.54 0
987.61 0
987.68 0
987.75 0
987.82 0
987.90 0
987.97 0
988.04 0
988.11 0
988.19 0
988.26 0
988.33 0
988.40 0
988.47 0
988.55 0
988.62 0
988.69 0
988.76 0
988.83 0
988.91 0
988.98 0
989.05 0
989.12 0
989.20 0
989.27 0
989.34 0
989.41 0
989.48 0
989.56 0
989.63 0
989.70 0
989.77 0
989.84 0
989.92 0
989.99 0
990.06 0
990.13 0
990.21 0
990.28 0
990.35 0
990.42 0
990.49 0
990.57 0
990.64 0
990.71 0
990.78 0
990.86 0
990.93 0
991.00 0
991.07 0
991.14 0
991.22 0
991.29 0
991.36 0
991.43 0
991.51 0
991.58 0
991.65 0
991.72 0
991.79 0
991.87 0
991.94 0
992.01 0
992.08 0
992.16 0
992.23 0
992.30 0
992.37 0
992.44 0
992.52 0
992.59 0
992.66 0
992.73 0
992.81 0
992.88 0
992.95 0
993.02 0
993.10 0
993.17 0
993.24 0
993.31 0
993.38 0
993.46 0
993.53 0
993.60 0
993.67 0
993.75 0
993.82 0
993.89 0
993.96 0
994.04 0
994.11 0
994.18 0
994.25 0
994.32 0
994.40 0
994.47 0
994.54 0
994.61 0
994.69 0
994.76 0
994.83 0
994.90 0
994.98 0
995.05 0
995.12 0
995.19 0
995.27 0
995.34 0
995.41 0
995.48 0
995.56 0
995.63 0
995.70 0
995.77 0
995.84 0
995.92 0
995.99 0
996.06 0
996.13 0
996.21 0
996.28 0
996.35 0
996.42 0
996.50 0
996.57 0
996.64 0
996.71 0
996.79 0
996.86 0
996.93 0
997.00 0
997.08 0
997.15 0
997.22 0
997.29 0
997.37 0
997.44 0
997.51 0
997.58 0
997.66 0
997.73 0
997.80 0
997.87 0
997.95 0
998.02 0
998.09 0
998.16 0
998.24 0
998.31 0
998.38 0
998.45 0
998.53 0
998.60 0
998.67 0
998.74 0
998.82 0
998.89 0
998.96 0
999.03 0
999.11 0
999.18 0
999.25 0
999.32 0
999.40 0
999.47 0
999.54 0
999.61 0
999.69 0
999.76 0
999.83 0
999.90 0
999.98 0
1000.05 0
1000.12 0
1000.19 0
1000.27 0
1000.34 0
1000.41 0
1000.48 0
1000.56 0
1000.63 0
1000.70 0
1000.77 0
1000.85 0
1000.92 0
1000.99 0
1001.06 0
1001.14 0
1001.21 0
1001.28 0
1001.35 0
1001.43 0
1001.50 0
1001.57 0
1001.64 0
1001.72 0
1001.79 0
1001.86 0
1001.94 0
1002.01 0
1002.08 0
1002.15 0
1002.23 0
1002.30 0
1002.37 0
1002.44 0
1002.52 0
1002.59 0
1002.66 0
1002.73 0
1002.81 0
1002.88 0
1002.95 0
1003.02 0
1003.10 0
1003.17 0
1003.24 0
1003.32 0
1003.39 0
1003.46 0
1003.53 0
1003.61 0
1003.68 0
1003.75 0
1003.82 0
1003.90 0
1003.97 0
1004.04 0
1004.11 0
1004.19 0
1004.26 0
1004.33 0
1004.41 0
1004.48 0
1004.55 0
1004.62 0
1004.70 0
1004.77 0
1004.84 0
1004.91 0
1004.99 0
1005.06 0
1005.13 0
1005.21 0
1005.28 0
1005.35 0
1005.42 0
1005.50 0
1005.57 0
1005.64 0
1005.71 0
1005.79 0
1005.86 0
1005.93 0
1006.01 0
1006.08 0
1006.15 0
1006.22 0
1006.30 0
1006.37 0
1006.44 0
1006.52 0
1006.59 0
1006.66 0
1006.73 0
1006.81 0
1006.88 0
1006.95 0
1007.02 0
1007.10 0
1007.17 0
1007.24 0
1007.32 0
1007.39 0
1007.46 0
1007.53 0
1007.61 0
1007.68 0
1007.75 0
1007.83 0
1007.90 0
1007.97 0
1008.04 0
1008.12 0
1008.19 0
1008.26 0
1008.34 0
1008.41 0
1008.48 0
1008.55 0
1008.63 0
1008.70 0
1008.77 0
1008.85 0
1008.92 0
1008.99 0
1009.06 0
1009.14 0
1009.21 0
1009.28 0
1009.36 0
1009.43 0
1009.50 0
1009.57 0
1009.65 0
1009.72 0
1009.79 0
1009.87 0
1009.94 0
1010.01 0
1010.08 1
1010.16 1
1010.23 1
1010.30 1
1010.38 1
1010.45 1
1010.52 1
1010.60 1
1010.67 0
1010.74 0
1010.81 0
1010.89 0
1010.96 0
1011.03 0
1011.11 0
1011.18 0
1011.25 0
1011.32 0
1011.40 0
1011.47 0
1011.54 0
1011.62 0
1011.69 0
1011.76 0
1011.84 0
1011.91 0
1011.98 0
1012.05 0
1012.13 0
1012.20 0
1012.27 0
1012.35 0
1012.42 0
1012.49 0
1012.57 0
1012.64 0
1012.71 0
1012.78 0
1012.86 0
1012.93 0
1013.00 0
1013.08 0
1013.15 0
1013.22 0
1013.30 0
1013.37 0
1013.44 0
1013.51 0
1013.59 0
1013.66 0
1013.73 0
1013.81 0
1013.88 0
1013.95 0
1014.03 0
1014.10 0
1014.17 0
1014.25 0
1014.32 0
1014.39 0
1014.46 0
1014.54 0
1014.61 0
1014.68 0
1014.76 0
1014.83 0
1014.90 0
1014.98 0
1015.05 0
1015.12 0
1015.20 0
1015.27 0
1015.34 0
1015.41 0
1015.49 0
1015.56 0
1015.63 0
1015.71 0
1015.78 1
1015.85 1
1015.93 1
1016.00 1
1016.07 1
1016.15 1
1016.22 1
1016.29 1
1016.37 1
1016.44 1
1016.51 1
1016.58 1
1016.66 1
1016.73 1
1016.80 1
1016.88 1
1016.95 0
1017.02 0
1017.10 0
1017.17 0
1017.24 0
1017.32 0
1017.39 0
1017.46 0
1017.54 0
1017.61 0
1017.68 0
1017.76 0
1017.83 0
1017.90 0
1017.97 0
1018.05 0
1018.12 0
1018.19 1
1018.27 1
1018.34 1
1018.41 1
1018.49 1
1018.56 0
1018.63 0
1018.71 0
1018.78 0
1018.85 0
1018.93 0
1019.00 0
1019.07 0
1019.15 0
1019.22 0
1019.29 0
1019.37 0
1019.44 0
1019.51 0
1019.59 0
1019.66 1
1019.73 1
1019.81 1
1019.88 0
1019.95 0
1020.03 0
1020.10 0
1020.17 0
1020.25 1
1020.32 1
1020.39 1
1020.46 1
1020.54 1
1020.61 1
1020.68 1
1020.76 1
1020.83 1
1020.90 0
1020.98 0
1021.05 0
1021.12 0
1021.20 0
1021.27 0
1021.34 1
1021.42 1
1021.49 1
1021.56 1
1021.64 2
1021.71 2
1021.78 2
1021.86 2
1021.93 2
1022.00 2
1022.08 1
1022.15 1
1022.22 1
1022.30 1
1022.37 1
1022.44 1
1022.52 1
1022.59 1
1022.66 1
1022.74 1
1022.81 1
1022.88 1
1022.96 1
1023.03 0
1023.10 0
1023.18 0
1023.25 0
1023.33 0
1023.40 0
1023.47 0
1023.55 0
1023.62 0
1023.69 1
1023.77 1
1023.84 1
1023.91 1
1023.99 1
1024.06 1
1024.13 1
1024.21 1
1024.28 0
1024.35 0
1024.43 0
1024.50 0
1024.57 0
1024.65 0
1024.72 0
1024.79 0
1024.87 0
1024.94 0
1025.01 0
1025.09 0
1025.16 0
1025.23 0
1025.31 0
1025.38 0
1025.45 0
1025.53 0
1025.60 0
1025.67 0
1025.75 0
1025.82 0
1025.90 0
1025.97 0
1026.04 0
1026.12 0
1026.19 1
1026.26 1
1026.34 1
1026.41 1
1026.48 1
1026.56 1
1026.63 1
1026.70 0
1026.78 0
1026.85 0
1026.92 0
1027.00 0
1027.07 0
1027.14 1
1027.22 1
1027.29 1
1027.37 1
1027.44 1
1027.51 1
1027.59 1
1027.66 1
1027.73 0
1027.81 0
1027.88 0
1027.95 0
1028.03 0
1028.10 0
1028.17 0
1028.25 0
1028.32 0
1028.40 0
1028.47 0
1028.54 0
1028.62 0
1028.69 0
1028.76 0
1028.84 0
1028.91 1
1028.98 1
1029.06 1
1029.13 1
1029.20 1
1029.28 1
1029.35 1
1029.43 1
1029.50 0
1029.57 0
1029.65 0
1029.72 0
1029.79 0
1029.87 0
1029.94 0
1030.01 0
1030.09 0
1030.16 0
1030.24 0
1030.31 0
1030.38 1
1030.46 1
1030.53 1
1030.60 1
1030.68 1
1030.75 1
1030.82 1
1030.90 1
1030.97 1
1031.05 1
1031.12 0
1031.19 0
1031.27 0
1031.34 0
1031.41 0
1031.49 0
1031.56 0
1031.63 0
1031.71 0
1031.78 1
1031.86 1
1031.93 1
1032.00 1
1032.08 2
1032.15 2
1032.22 2
1032.30 1
1032.37 1
1032.45 1
1032.52 1
1032.59 0
1032.67 0
1032.74 0
1032.81 0
1032.89 0
1032.96 0
1033.04 0
1033.11 1
1033.18 1
1033.26 1
1033.33 1
1033.40 1
1033.48 2
1033.55 2
1033.63 2
1033.70 2
1033.77 1
1033.85 1
1033.92 1
1033.99 1
1034.07 1
1034.14 1
1034.22 1
1034.29 1
1034.36 1
1034.44 1
1034.51 1
1034.58 1
1034.66 1
1034.73 1
1034.81 1
1034.88 1
1034.95 1
1035.03 1
1035.10 1
1035.17 1
1035.25 1
1035.32 1
1035.40 1
1035.47 1
1035.54 1
1035.62 2
1035.69 2
1035.77 2
1035.84 2
1035.91 2
1035.99 2
1036.06 2
1036.13 2
1036.21 1
1036.28 1
1036.36 1
1036.43 1
1036.50 1
1036.58 1
1036.65 1
1036.73 1
1036.80 1
1036.87 1
1036.95 1
1037.02 1
1037.09 1
1037.17 1
1037.24 1
1037.32 1
1037.39 1
1037.46 1
1037.54 1
1037.61 1
1037.69 1
1037.76 1
1037.83 0
1037.91 0
1037.98 0
1038.06 0
1038.13 0
1038.20 0
1038.28 0
1038.35 0
1038.42 1
1038.50 1
1038.57 1
1038.65 2
1038.72 2
1038.79 2
1038.87 3
1038.94 3
1039.02 2
1039.09 2
1039.16 2
1039.24 2
1039.31 1
1039.39 1
1039.46 1
1039.53 1
1039.61 1
1039.68 1
1039.76 1
1039.83 0
1039.90 0
1039.98 0
1040.05 0
1040.13 0
1040.20 0
1040.27 0
1040.35 0
1040.42 0
1040.50 0
1040.57 0
1040.64 0
1040.72 0
1040.79 0
1040.87 0
1040.94 0
1041.01 0
1041.09 0
1041.16 0
1041.24 0
1041.31 0
1041.38 0
1041.46 0
1041.53 0
1041.61 0
1041.68 0
1041.75 0
1041.83 0
1041.90 0
1041.98 0
1042.05 0
1042.12 0
1042.20 0
1042.27 0
1042.35 0
1042.42 0
1042.49 0
1042.57 1
1042.64 1
1042.72 1
1042.79 1
1042.87 1
1042.94 1
1043.01 0
1043.09 0
1043.16 0
1043.24 0
1043.31 0
1043.38 0
1043.46 0
1043.53 0
1043.61 0
1043.68 1
1043.75 1
1043.83 1
1043.90 1
1043.98 1
1044.05 1
1044.13 1
1044.20 1
1044.27 1
1044.35 1
1044.42 1
1044.50 2
1044.57 2
1044.64 2
1044.72 1
1044.79 1
1044.87 0
1044.94 0
1045.01 0
1045.09 0
1045.16 0
1045.24 0
1045.31 1
1045.39 1
1045.46 2
1045.53 2
1045.61 2
1045.68 2
1045.76 2
1045.83 2
1045.91 2
1045.98 2
1046.05 2
1046.13 2
1046.20 2
1046.28 2
1046.35 1
1046.42 1
1046.50 1
1046.57 1
1046.65 0
1046.72 1
1046.80 1
1046.87 1
1046.94 1
1047.02 1
1047.09 1
1047.17 1
1047.24 1
1047.32 1
1047.39 1
1047.46 1
1047.54 1
1047.61 1
1047.69 1
1047.76 2
1047.83 2
1047.91 2
1047.98 2
1048.06 3
1048.13 3
1048.21 3
1048.28 3
1048.35 3
1048.43 3
1048.50 3
1048.58 3
1048.65 3
1048.73 3
1048.80 2
1048.87 2
1048.95 1
1049.02 1
1049.10 1
1049.17 1
1049.25 1
1049.32 2
1049.40 2
1049.47 2
1049.54 2
1049.62 2
1049.69 2
1049.77 2
1049.84 2
1049.92 2
1049.99 2
1050.06 2
1050.14 2
1050.21 2
1050.29 3
1050.36 3
1050.44 4
1050.51 4
1050.58 5
1050.66 5
1050.73 6
1050.81 5
1050.88 5
1050.96 4
1051.03 4
1051.11 3
1051.18 3
1051.25 2
1051.33 2
1051.40 2
1051.48 3
1051.55 3
1051.63 3
1051.70 3
1051.77 3
1051.85 3
1051.92 2
1052.00 2
1052.07 1
1052.15 1
1052.22 0
1052.30 0
1052.37 0
1052.44 0
1052.52 0
1052.59 1
1052.67 1
1052.74 2
1052.82 2
1052.89 2
1052.97 2
1053.04 1
1053.11 1
1053.19 1
1053.26 1
1053.34 1
1053.41 2
1053.49 2
1053.56 2
1053.64 3
1053.71 3
1053.78 2
1053.86 2
1053.93 2
1054.01 2
1054.08 1
1054.16 1
1054.23 1
1054.31 1
1054.38 1
1054.45 1
1054.53 1
1054.60 1
1054.68 1
1054.75 1
1054.83 1
1054.90 1
1054.98 1
1055.05 1
1055.13 1
1055.20 1
1055.27 1
1055.35 1
1055.42 1
1055.50 1
1055.57 1
1055.65 1
1055.72 1
1055.80 1
1055.87 2
1055.95 2
1056.02 2
1056.09 2
1056.17 2
1056.24 2
1056.32 2
1056.39 2
1056.47 1
1056.54 1
1056.62 1
1056.69 1
1056.77 1
1056.84 1
1056.91 1
1056.99 1
1057.06 1
1057.14 2
1057.21 2
1057.29 2
1057.36 1
1057.44 1
1057.51 1
1057.59 1
1057.66 1
1057.74 2
1057.81 2
1057.88 2
1057.96 2
1058.03 2
1058.11 1
1058.18 1
1058.26 1
1058.33 1
1058.41 1
1058.48 1
1058.56 1
1058.63 1
1058.71 0
1058.78 0
1058.85 0
1058.93 0
1059.00 0
1059.08 0
1059.15 0
1059.23 1
1059.30 1
1059.38 1
1059.45 1
1059.53 1
1059.60 1
1059.68 1
1059.75 1
1059.83 1
1059.90 1
1059.97 1
1060.05 1
1060.12 1
1060.20 1
1060.27 0
1060.35 0
1060.42 0
1060.50 1
1060.57 1
1060.65 1
1060.72 2
1060.80 2
1060.87 2
1060.95 2
1061.02 2
1061.10 2
1061.17 2
1061.24 2
1061.32 2
1061.39 2
1061.47 3
1061.54 3
1061.62 3
1061.69 3
1061.77 2
1061.84 2
1061.92 2
1061.99 2
1062.07 2
1062.14 3
1062.22 3
1062.29 4
1062.37 4
1062.44 4
1062.52 4
1062.59 4
1062.67 3
1062.74 3
1062.81 3
1062.89 3
1062.96 4
1063.04 4
1063.11 4
1063.19 4
1063.26 4
1063.34 4
1063.41 4
1063.49 3
1063.56 3
1063.64 2
1063.71 2
1063.79 2
1063.86 1
1063.94 1
1064.01 2
1064.09 2
1064.16 2
1064.24 2
1064.31 2
1064.39 3
1064.46 3
1064.54 3
1064.61 3
1064.69 3
1064.76 3
1064.84 3
1064.91 3
1064.98 4
1065.06 4
1065.13 4
1065.21 4
1065.28 4
1065.36 4
1065.43 5
1065.51 5
1065.58 6
1065.66 6
1065.73 7
1065.81 7
1065.88 8
1065.96 8
1066.03 7
1066.11 7
1066.18 6
1066.26 5
1066.33 5
1066.41 4
1066.48 4
1066.56 4
1066.63 4
1066.71 5
1066.78 5
1066.86 6
1066.93 6
1067.01 6
1067.08 6
1067.16 5
1067.23 5
1067.31 5
1067.38 4
1067.46 4
1067.53 3
1067.61 3
1067.68 2
1067.76 2
1067.83 1
1067.91 1
1067.98 1
1068.06 1
1068.13 1
1068.21 2
1068.28 3
1068.36 3
1068.43 4
1068.51 5
1068.58 5
1068.66 5
1068.73 5
1068.81 5
1068.88 4
1068.96 4
1069.03 4
1069.11 3
1069.18 3
1069.26 3
1069.33 3
1069.41 2
1069.48 2
1069.56 1
1069.63 1
1069.71 0
1069.78 0
1069.86 0
1069.93 0
1070.01 0
1070.08 0
1070.16 1
1070.23 1
1070.31 1
1070.38 1
1070.46 1
1070.53 1
1070.61 1
1070.68 1
1070.76 1
1070.83 1
1070.91 0
1070.98 0
1071.06 0
1071.13 0
1071.21 0
1071.28 0
1071.36 0
1071.43 0
1071.51 0
1071.58 0
1071.66 0
1071.73 1
1071.81 1
1071.88 1
1071.96 1
1072.03 1
1072.11 1
1072.18 1
1072.26 1
1072.33 1
1072.41 1
1072.48 1
1072.56 1
1072.63 1
1072.71 1
1072.79 1
1072.86 1
1072.94 0
1073.01 0
1073.09 0
1073.16 0
1073.24 1
1073.31 1
1073.39 1
1073.46 2
1073.54 2
1073.61 2
1073.69 2
1073.76 2
1073.84 2
1073.91 2
1073.99 2
1074.06 2
1074.14 2
1074.21 3
1074.29 3
1074.36 3
1074.44 4
1074.51 4
1074.59 4
1074.66 5
1074.74 5
1074.81 4
1074.89 4
1074.97 4
1075.04 3
1075.12 3
1075.19 2
1075.27 2
1075.34 2
1075.42 3
1075.49 3
1075.57 4
1075.64 5
1075.72 5
1075.79 6
1075.87 6
1075.94 5
1076.02 4
1076.09 4
1076.17 3
1076.24 2
1076.32 1
1076.39 1
1076.47 0
1076.55 0
1076.62 1
1076.70 1
1076.77 1
1076.85 2
1076.92 2
1077.00 2
1077.07 2
1077.15 2
1077.22 2
1077.30 2
1077.37 3
1077.45 4
1077.52 4
1077.60 5
1077.67 6
1077.75 6
1077.83 6
1077.90 6
1077.98 6
1078.05 6
1078.13 7
1078.20 8
1078.28 8
1078.35 9
1078.43 10
1078.50 10
1078.58 9
1078.65 8
1078.73 6
1078.80 5
1078.88 4
1078.96 3
1079.03 3
1079.11 4
1079.18 4
1079.26 5
1079.33 6
1079.41 6
1079.48 7
1079.56 7
1079.63 6
1079.71 6
1079.78 5
1079.86 5
1079.94 4
1080.01 4
1080.09 4
1080.16 4
1080.24 4
1080.31 4
1080.39 4
1080.46 3
1080.54 3
1080.61 2
1080.69 2
1080.76 1
1080.84 1
1080.92 0
1080.99 0
1081.07 0
1081.14 0
1081.22 0
1081.29 0
1081.37 1
1081.44 2
1081.52 3
1081.59 4
1081.67 5
1081.75 5
1081.82 5
1081.90 5
1081.97 5
1082.05 4
1082.12 4
1082.20 3
1082.27 3
1082.35 3
1082.42 3
1082.50 3
1082.58 3
1082.65 3
1082.73 3
1082.80 3
1082.88 3
1082.95 4
1083.03 4
1083.10 5
1083.18 6
1083.26 6
1083.33 7
1083.41 8
1083.48 8
1083.56 8
1083.63 7
1083.71 7
1083.78 6
1083.86 5
1083.93 5
1084.01 4
1084.09 4
1084.16 4
1084.24 4
1084.31 4
1084.39 4
1084.46 4
1084.54 5
1084.61 5
1084.69 5
1084.77 6
1084.84 6
1084.92 6
1084.99 6
1085.07 6
1085.14 6
1085.22 5
1085.29 5
1085.37 5
1085.45 4
1085.52 3
1085.60 3
1085.67 2
1085.75 1
1085.82 1
1085.90 0
1085.98 0
1086.05 1
1086.13 1
1086.20 2
1086.28 3
1086.35 3
1086.43 3
1086.50 4
1086.58 4
1086.66 4
1086.73 4
1086.81 4
1086.88 3
1086.96 3
1087.03 3
1087.11 3
1087.19 2
1087.26 2
1087.34 3
1087.41 3
1087.49 3
1087.56 4
1087.64 4
1087.71 5
1087.79 5
1087.87 5
1087.94 4
1088.02 4
1088.09 3
1088.17 2
1088.24 2
1088.32 1
1088.40 1
1088.47 1
1088.55 1
1088.62 1
1088.70 1
1088.77 1
1088.85 1
1088.93 0
1089.00 0
1089.08 0
1089.15 0
1089.23 0
1089.30 0
1089.38 0
1089.46 0
1089.53 0
1089.61 0
1089.68 0
1089.76 0
1089.83 0
1089.91 0
1089.99 0
1090.06 0
1090.14 0
1090.21 1
1090.29 2
1090.36 3
1090.44 4
1090.52 5
1090.59 6
1090.67 7
1090.74 7
1090.82 7
1090.89 7
1090.97 7
1091.05 8
1091.12 8
1091.20 8
1091.27 7
1091.35 7
1091.43 7
1091.50 7
1091.58 7
1091.65 7
1091.73 7
1091.80 7
1091.88 6
1091.96 6
1092.03 6
1092.11 6
1092.18 5
1092.26 5
1092.33 4
1092.41 4
1092.49 3
1092.56 3
1092.64 3
1092.71 3
1092.79 4
1092.87 4
1092.94 5
1093.02 6
1093.09 8
1093.17 9
1093.24 10
1093.32 11
1093.40 11
1093.47 11
1093.55 11
1093.62 10
1093.70 10
1093.78 9
1093.85 9
1093.93 9
1094.00 10
1094.08 10
1094.16 11
1094.23 12
1094.31 12
1094.38 13
1094.46 12
1094.53 12
1094.61 11
1094.69 9
1094.76 8
1094.84 7
1094.91 6
1094.99 6
1095.07 6
1095.14 7
1095.22 7
1095.29 8
1095.37 8
1095.45 8
1095.52 8
1095.60 8
1095.67 8
1095.75 8
1095.83 8
1095.90 8
1095.98 8
1096.05 8
1096.13 8
1096.21 8
1096.28 9
1096.36 9
1096.43 10
1096.51 10
1096.59 10
1096.66 9
1096.74 8
1096.81 7
1096.89 6
1096.96 5
1097.04 3
1097.12 2
1097.19 1
1097.27 1
1097.34 1
1097.42 1
1097.50 1
1097.57 2
1097.65 2
1097.72 3
1097.80 3
1097.88 3
1097.95 2
1098.03 2
1098.10 1
1098.18 1
1098.26 1
1098.33 1
1098.41 1
1098.49 1
1098.56 2
1098.64 2
1098.71 3
1098.79 3
1098.87 4
1098.94 4
1099.02 4
1099.09 4
1099.17 4
1099.25 3
1099.32 3
1099.40 2
1099.47 2
1099.55 1
1099.63 1
1099.70 1
1099.78 1
1099.85 1
1099.93 1
1100.01 1
1100.08 0
1100.16 0
1100.23 0
1100.31 0
1100.39 0
1100.46 0
1100.54 0
1100.62 0
1100.69 1
1100.77 1
1100.84 2
1100.92 2
1101.00 2
1101.07 2
1101.15 2
1101.22 1
1101.30 1
1101.38 0
1101.45 0
1101.53 0
1101.60 1
1101.68 1
1101.76 1
1101.83 1
1101.91 1
1101.99 1
1102.06 1
1102.14 1
1102.21 0
1102.29 0
1102.37 0
1102.44 0
1102.52 0
1102.59 0
1102.67 0
1102.75 0
1102.82 0
1102.90 0
1102.98 0
1103.05 0
1103.13 0
1103.20 0
1103.28 0
1103.36 0
1103.43 0
1103.51 0
1103.59 0
1103.66 0
1103.74 0
1103.81 0
1103.89 0
1103.97 0
1104.04 0
1104.12 0
1104.20 0
1104.27 0
1104.35 0
1104.42 1
1104.50 1
1104.58 2
1104.65 2
1104.73 3
1104.81 4
1104.88 4
1104.96 5
1105.03 5
1105.11 5
1105.19 5
1105.26 5
1105.34 5
1105.42 5
1105.49 5
1105.57 5
1105.64 5
1105.72 4
1105.80 4
1105.87 4
1105.95 3
1106.03 3
1106.10 2
1106.18 2
1106.25 2
1106.33 2
1106.41 2
1106.48 3
1106.56 2
1106.64 2
1106.71 1
1106.79 1
1106.86 1
1106.94 1
1107.02 1
1107.09 1
1107.17 2
1107.25 3
1107.32 4
1107.40 5
1107.48 6
1107.55 6
1107.63 7
1107.70 8
1107.78 8
1107.86 9
1107.93 10
1108.01 10
1108.09 10
1108.16 10
1108.24 9
1108.32 9
1108.39 8
1108.47 7
1108.54 6
1108.62 6
1108.70 6
1108.77 6
1108.85 6
1108.93 6
1109.00 6
1109.08 5
1109.16 5
1109.23 4
1109.31 3
1109.38 3
1109.46 2
1109.54 2
1109.61 2
1109.69 2
1109.77 3
1109.84 4
1109.92 5
1110.00 6
1110.07 6
1110.15 7
1110.23 7
1110.30 6
1110.38 5
1110.46 4
1110.53 3
1110.61 2
1110.68 3
1110.76 3
1110.84 4
1110.91 6
1110.99 7
1111.07 9
1111.14 10
1111.22 11
1111.30 11
1111.37 12
1111.45 12
1111.53 13
1111.60 13
1111.68 13
1111.76 13
1111.83 13
1111.91 13
1111.98 13
1112.06 14
1112.14 15
1112.21 16
1112.29 17
1112.37 17
1112.44 17
1112.52 16
1112.60 16
1112.67 15
1112.75 14
1112.83 14
1112.90 14
1112.98 15
1113.06 16
1113.13 17
1113.21 18
1113.29 18
1113.36 18
1113.44 17
1113.52 16
1113.59 14
1113.67 13
1113.74 12
1113.82 11
1113.90 11
1113.97 10
1114.05 10
1114.13 10
1114.20 9
1114.28 9
1114.36 8
1114.43 7
1114.51 6
1114.59 6
1114.66 5
1114.74 5
1114.82 5
1114.89 5
1114.97 6
1115.05 7
1115.12 7
1115.20 8
1115.28 8
1115.35 8
1115.43 8
1115.51 8
1115.58 7
1115.66 7
1115.74 6
1115.81 5
1115.89 5
1115.97 4
1116.04 3
1116.12 2
1116.20 2
1116.27 2
1116.35 3
1116.43 4
1116.50 5
1116.58 7
1116.66 7
1116.73 7
1116.81 7
1116.89 6
1116.96 6
1117.04 5
1117.12 4
1117.19 4
1117.27 3
1117.35 3
1117.42 2
1117.50 2
1117.58 2
1117.65 3
1117.73 4
1117.81 5
1117.88 6
1117.96 6
1118.04 6
1118.11 6
1118.19 6
1118.27 6
1118.34 5
1118.42 5
1118.50 5
1118.57 5
1118.65 4
1118.73 4
1118.80 4
1118.88 4
1118.96 4
1119.03 5
1119.11 7
1119.19 8
1119.26 10
1119.34 12
1119.42 14
1119.49 15
1119.57 16
1119.65 16
1119.72 15
1119.80 13
1119.88 11
1119.95 9
1120.03 8
1120.11 7
1120.19 6
1120.26 6
1120.34 6
1120.42 6
1120.49 6
1120.57 6
1120.65 6
1120.72 5
1120.80 6
1120.88 6
1120.95 6
1121.03 7
1121.11 7
1121.18 8
1121.26 8
1121.34 9
1121.41 9
1121.49 8
1121.57 8
1121.64 8
1121.72 7
1121.80 7
1121.87 7
1121.95 6
1122.03 6
1122.11 6
1122.18 6
1122.26 6
1122.34 6
1122.41 6
1122.49 6
1122.57 6
1122.64 6
1122.72 7
1122.80 7
1122.87 7
1122.95 8
1123.03 8
1123.10 8
1123.18 8
1123.26 7
1123.34 6
1123.41 5
1123.49 4
1123.57 2
1123.64 0
1123.72 0
1123.80 0
1123.87 0
1123.95 0
1124.03 0
1124.10 0
1124.18 1
1124.26 2
1124.34 3
1124.41 4
1124.49 4
1124.57 4
1124.64 3
1124.72 3
1124.80 3
1124.87 4
1124.95 5
1125.03 6
1125.10 7
1125.18 8
1125.26 10
1125.34 11
1125.41 12
1125.49 13
1125.57 12
1125.64 12
1125.72 11
1125.80 10
1125.87 9
1125.95 8
1126.03 8
1126.11 8
1126.18 8
1126.26 8
1126.34 9
1126.41 9
1126.49 10
1126.57 10
1126.64 11
1126.72 11
1126.80 12
1126.88 14
1126.95 15
1127.03 17
1127.11 18
1127.18 18
1127.26 18
1127.34 16
1127.41 14
1127.49 11
1127.57 8
1127.65 5
1127.72 2
1127.80 1
1127.88 0
1127.95 0
1128.03 0
1128.11 0
1128.18 0
1128.26 1
1128.34 1
1128.42 2
1128.49 3
1128.57 3
1128.65 3
1128.72 4
1128.80 3
1128.88 3
1128.96 2
1129.03 2
1129.11 2
1129.19 2
1129.26 2
1129.34 3
1129.42 5
1129.50 6
1129.57 8
1129.65 9
1129.73 10
1129.80 11
1129.88 11
1129.96 11
1130.03 10
1130.11 9
1130.19 9
1130.27 8
1130.34 7
1130.42 6
1130.50 6
1130.57 6
1130.65 6
1130.73 5
1130.81 5
1130.88 6
1130.96 6
1131.04 6
1131.11 7
1131.19 7
1131.27 8
1131.35 9
1131.42 9
1131.50 9
1131.58 9
1131.65 9
1131.73 9
1131.81 9
1131.89 9
1131.96 9
1132.04 9
1132.12 8
1132.20 8
1132.27 7
1132.35 6
1132.43 6
1132.50 5
1132.58 5
1132.66 6
1132.74 8
1132.81 9
1132.89 11
1132.97 12
1133.04 13
1133.12 14
1133.20 14
1133.28 15
1133.35 15
1133.43 16
1133.51 16
1133.59 17
1133.66 18
1133.74 18
1133.82 18
1133.89 17
1133.97 16
1134.05 15
1134.13 14
1134.20 13
1134.28 13
1134.36 13
1134.43 13
1134.51 13
1134.59 13
1134.67 13
1134.74 12
1134.82 11
1134.90 10
1134.98 10
1135.05 9
1135.13 10
1135.21 11
1135.29 13
1135.36 15
1135.44 18
1135.52 20
1135.59 21
1135.67 22
1135.75 21
1135.83 20
1135.90 18
1135.98 17
1136.06 16
1136.14 15
1136.21 15
1136.29 16
1136.37 17
1136.44 18
1136.52 18
1136.60 18
1136.68 17
1136.75 16
1136.83 13
1136.91 10
1136.99 7
1137.06 4
1137.14 1
1137.22 0
1137.30 0
1137.37 0
1137.45 0
1137.53 0
1137.61 2
1137.68 3
1137.76 4
1137.84 5
1137.91 6
1137.99 7
1138.07 7
1138.15 8
1138.22 8
1138.30 9
1138.38 9
1138.46 9
1138.53 10
1138.61 9
1138.69 9
1138.77 9
1138.84 9
1138.92 9
1139.00 9
1139.08 8
1139.15 8
1139.23 7
1139.31 6
1139.39 5
1139.46 5
1139.54 4
1139.62 3
1139.70 3
1139.77 3
1139.85 3
1139.93 2
1140.01 2
1140.08 1
1140.16 1
1140.24 0
1140.31 0
1140.39 0
1140.47 1
1140.55 2
1140.62 3
1140.70 4
1140.78 5
1140.86 5
1140.93 4
1141.01 4
1141.09 3
1141.17 2
1141.24 2
1141.32 1
1141.40 1
1141.48 1
1141.55 1
1141.63 1
1141.71 1
1141.79 0
1141.86 0
1141.94 0
1142.02 0
1142.10 0
1142.17 0
1142.25 0
1142.33 0
1142.41 0
1142.49 2
1142.56 3
1142.64 4
1142.72 6
1142.80 6
1142.87 7
1142.95 7
1143.03 7
1143.11 7
1143.18 7
1143.26 6
1143.34 6
1143.42 5
1143.49 4
1143.57 3
1143.65 3
1143.73 2
1143.80 1
1143.88 1
1143.96 0
1144.04 0
1144.11 0
1144.19 0
1144.27 0
1144.35 0
1144.42 1
1144.50 1
1144.58 2
1144.66 3
1144.73 4
1144.81 6
1144.89 7
1144.97 8
1145.05 8
1145.12 8
1145.20 7
1145.28 6
1145.36 5
1145.43 4
1145.51 4
1145.59 4
1145.67 6
1145.74 8
1145.82 10
1145.90 12
1145.98 14
1146.05 16
1146.13 16
1146.21 16
1146.29 15
1146.37 13
1146.44 11
1146.52 10
1146.60 9
1146.68 8
1146.75 8
1146.83 9
1146.91 9
1146.99 9
1147.06 10
1147.14 10
1147.22 10
1147.30 10
1147.38 9
1147.45 9
1147.53 9
1147.61 9
1147.69 9
1147.76 9
1147.84 9
1147.92 9
1148.00 9
1148.08 9
1148.15 9
1148.23 9
1148.31 10
1148.39 11
1148.46 12
1148.54 12
1148.62 13
1148.70 13
1148.77 13
1148.85 12
1148.93 11
1149.01 10
1149.09 10
1149.16 9
1149.24 10
1149.32 11
1149.40 12
1149.47 13
1149.55 14
1149.63 14
1149.71 14
1149.79 13
1149.86 13
1149.94 13
1150.02 13
1150.10 14
1150.17 16
1150.25 18
1150.33 21
1150.41 22
1150.49 23
1150.56 23
1150.64 22
1150.72 20
1150.80 18
1150.88 15
1150.95 13
1151.03 10
1151.11 9
1151.19 7
1151.26 7
1151.34 6
1151.42 6
1151.50 6
1151.58 7
1151.65 7
1151.73 7
1151.81 6
1151.89 6
1151.96 5
1152.04 5
1152.12 5
1152.20 5
1152.28 6
1152.35 7
1152.43 9
1152.51 10
1152.59 12
1152.67 14
1152.74 15
1152.82 16
1152.90 16
1152.98 17
1153.06 17
1153.13 16
1153.21 16
1153.29 16
1153.37 16
1153.44 16
1153.52 16
1153.60 16
1153.68 17
1153.76 17
1153.83 17
1153.91 17
1153.99 17
1154.07 17
1154.15 16
1154.22 15
1154.30 14
1154.38 12
1154.46 10
1154.54 8
1154.61 6
1154.69 3
1154.77 2
1154.85 1
1154.93 0
1155.00 1
1155.08 2
1155.16 4
1155.24 6
1155.32 7
1155.39 9
1155.47 10
1155.55 11
1155.63 12
1155.71 12
1155.78 12
1155.86 10
1155.94 9
1156.02 7
1156.10 5
1156.17 3
1156.25 2
1156.33 2
1156.41 3
1156.49 4
1156.56 6
1156.64 7
1156.72 9
1156.80 9
1156.88 10
1156.95 9
1157.03 9
1157.11 8
1157.19 8
1157.27 8
1157.34 8
1157.42 9
1157.50 9
1157.58 10
1157.66 10
1157.73 10
1157.81 9
1157.89 8
1157.97 7
1158.05 6
1158.12 4
1158.20 3
1158.28 2
1158.36 2
1158.44 2
1158.51 2
1158.59 3
1158.67 4
1158.75 6
1158.83 8
1158.91 9
1158.98 10
1159.06 11
1159.14 11
1159.22 12
1159.30 12
1159.37 13
1159.45 13
1159.53 14
1159.61 14
1159.69 14
1159.76 13
1159.84 12
1159.92 10
1160.00 8
1160.08 6
1160.16 4
1160.23 2
1160.31 1
1160.39 1
1160.47 1
1160.55 2
1160.62 2
1160.70 4
1160.78 5
1160.86 6
1160.94 6
1161.01 6
1161.09 5
1161.17 4
1161.25 3
1161.33 2
1161.41 1
1161.48 1
1161.56 1
1161.64 1
1161.72 2
1161.80 2
1161.87 2
1161.95 2
1162.03 1
1162.11 1
1162.19 1
1162.27 1
1162.34 2
1162.42 3
1162.50 4
1162.58 5
1162.66 5
1162.74 6
1162.81 7
1162.89 8
1162.97 9
1163.05 11
1163.13 14
1163.20 16
1163.28 19
1163.36 20
1163.44 21
1163.52 22
1163.60 21
1163.67 20
1163.75 19
1163.83 18
1163.91 17
1163.99 15
1164.07 14
1164.14 13
1164.22 12
1164.30 11
1164.38 10
1164.46 10
1164.54 10
1164.61 10
1164.69 10
1164.77 10
1164.85 10
1164.93 10
1165.00 10
1165.08 10
1165.16 10
1165.24 9
1165.32 8
1165.40 7
1165.47 5
1165.55 4
1165.63 2
1165.71 1
1165.79 1
1165.87 1
1165.94 2
1166.02 2
1166.10 3
1166.18 3
1166.26 2
1166.34 1
1166.41 1
1166.49 0
1166.57 0
1166.65 0
1166.73 0
1166.81 0
1166.88 0
1166.96 1
1167.04 0
1167.12 0
1167.20 0
1167.28 0
1167.36 0
1167.43 0
1167.51 0
1167.59 1
1167.67 2
1167.75 3
1167.83 5
1167.90 6
1167.98 7
1168.06 7
1168.14 7
1168.22 7
1168.30 6
1168.37 5
1168.45 5
1168.53 5
1168.61 6
1168.69 7
1168.77 9
1168.84 10
1168.92 12
1169.00 13
1169.08 14
1169.16 14
1169.24 13
1169.32 13
1169.39 13
1169.47 13
1169.55 13
1169.63 14
1169.71 15
1169.79 16
1169.86 17
1169.94 17
1170.02 18
1170.10 17
1170.18 17
1170.26 17
1170.34 17
1170.41 17
1170.49 17
1170.57 18
1170.65 18
1170.73 18
1170.81 18
1170.88 17
1170.96 17
1171.04 16
1171.12 15
1171.20 14
1171.28 13
1171.36 12
1171.43 10
1171.51 8
1171.59 6
1171.67 4
1171.75 3
1171.83 2
1171.91 3
1171.98 5
1172.06 7
1172.14 10
1172.22 14
1172.30 16
1172.38 19
1172.46 20
1172.53 20
1172.61 19
1172.69 18
1172.77 17
1172.85 16
1172.93 14
1173.01 13
1173.08 12
1173.16 11
1173.24 9
1173.32 8
1173.40 7
1173.48 7
1173.56 7
1173.63 9
1173.71 11
1173.79 14
1173.87 16
1173.95 17
1174.03 18
1174.11 17
1174.18 16
1174.26 15
1174.34 14
1174.42 13
1174.50 14
1174.58 15
1174.66 15
1174.73 16
1174.81 15
1174.89 14
1174.97 13
1175.05 11
1175.13 9
1175.21 8
1175.29 7
1175.36 7
1175.44 8
1175.52 9
1175.60 10
1175.68 11
1175.76 11
1175.84 12
1175.91 12
1175.99 12
1176.07 13
1176.15 14
1176.23 15
1176.31 17
1176.39 18
1176.47 19
1176.54 19
1176.62 19
1176.70 18
1176.78 17
1176.86 16
1176.94 15
1177.02 14
1177.09 14
1177.17 14
1177.25 15
1177.33 15
1177.41 15
1177.49 15
1177.57 14
1177.65 13
1177.72 12
1177.80 10
1177.88 9
1177.96 9
1178.04 9
1178.12 10
1178.20 10
1178.28 11
1178.35 11
1178.43 10
1178.51 10
1178.59 9
1178.67 9
1178.75 9
1178.83 9
1178.91 10
1178.98 12
1179.06 13
1179.14 14
1179.22 15
1179.30 15
1179.38 14
1179.46 12
1179.54 10
1179.61 7
1179.69 5
1179.77 4
1179.85 3
1179.93 3
1180.01 3
1180.09 3
1180.17 4
1180.25 5
1180.32 7
1180.40 9
1180.48 11
1180.56 14
1180.64 16
1180.72 18
1180.80 19
1180.88 20
1180.95 20
1181.03 20
1181.11 20
1181.19 20
1181.27 19
1181.35 19
1181.43 19
1181.51 20
1181.59 20
1181.66 21
1181.74 22
1181.82 22
1181.90 22
1181.98 21
1182.06 20
1182.14 18
1182.22 15
1182.30 13
1182.37 10
1182.45 9
1182.53 7
1182.61 6
1182.69 6
1182.77 6
1182.85 7
1182.93 9
1183.01 11
1183.08 13
1183.16 15
1183.24 17
1183.32 18
1183.40 19
1183.48 19
1183.56 19
1183.64 18
1183.72 17
1183.79 15
1183.87 14
1183.95 12
1184.03 12
1184.11 11
1184.19 11
1184.27 12
1184.35 13
1184.43 15
1184.50 17
1184.58 18
1184.66 20
1184.74 21
1184.82 22
1184.90 23
1184.98 23
1185.06 22
1185.14 21
1185.22 20
1185.29 18
1185.37 17
1185.45 16
1185.53 15
1185.61 14
1185.69 14
1185.77 13
1185.85 13
1185.93 13
1186.01 13
1186.08 13
1186.16 15
1186.24 17
1186.32 20
1186.40 23
1186.48 25
1186.56 27
1186.64 27
1186.72 25
1186.80 23
1186.87 20
1186.95 17
1187.03 14
1187.11 11
1187.19 10
1187.27 9
1187.35 9
1187.43 10
1187.51 12
1187.59 13
1187.67 15
1187.74 16
1187.82 16
1187.90 16
1187.98 16
1188.06 16
1188.14 16
1188.22 16
1188.30 17
1188.38 18
1188.46 18
1188.54 18
1188.61 17
1188.69 17
1188.77 16
1188.85 16
1188.93 17
1189.01 18
1189.09 20
1189.17 22
1189.25 23
1189.33 25
1189.41 25
1189.48 25
1189.56 24
1189.64 23
1189.72 21
1189.80 19
1189.88 16
1189.96 13
1190.04 10
1190.12 8
1190.20 6
1190.28 5
1190.35 5
1190.43 6
1190.51 7
1190.59 8
1190.67 10
1190.75 11
1190.83 12
1190.91 12
1190.99 12
1191.07 11
1191.15 10
1191.23 9
1191.30 7
1191.38 7
1191.46 6
1191.54 6
1191.62 6
1191.70 8
1191.78 9
1191.86 11
1191.94 13
1192.02 15
1192.10 17
1192.18 17
1192.26 16
1192.33 15
1192.41 12
1192.49 9
1192.57 7
1192.65 4
1192.73 3
1192.81 2
1192.89 3
1192.97 4
1193.05 6
1193.13 9
1193.21 12
1193.29 14
1193.36 16
1193.44 17
1193.52 18
1193.60 19
1193.68 20
1193.76 21
1193.84 22
1193.92 22
1194.00 23
1194.08 23
1194.16 22
1194.24 20
1194.32 18
1194.39 17
1194.47 15
1194.55 14
1194.63 14
1194.71 15
1194.79 16
1194.87 17
1194.95 18
1195.03 18
1195.11 19
1195.19 19
1195.27 18
1195.35 18
1195.43 19
1195.51 19
1195.58 20
1195.66 21
1195.74 23
1195.82 25
1195.90 26
1195.98 28
1196.06 29
1196.14 29
1196.22 29
1196.30 28
1196.38 27
1196.46 26
1196.54 24
1196.62 23
1196.70 21
1196.77 20
1196.85 19
1196.93 19
1197.01 20
1197.09 21
1197.17 23
1197.25 24
1197.33 26
1197.41 28
1197.49 29
1197.57 29
1197.65 28
1197.73 27
1197.81 26
1197.89 24
1197.97 21
1198.04 19
1198.12 18
1198.20 17
1198.28 16
1198.36 17
1198.44 17
1198.52 18
1198.60 18
1198.68 18
1198.76 18
1198.84 17
1198.92 16
1199.00 14
1199.08 12
1199.16 11
1199.24 9
1199.32 9
1199.40 9
1199.47 10
1199.55 11
1199.63 12
1199.71 14
1199.79 15
1199.87 15
1199.95 15
1200.03 14
1200.11 13
1200.19 11
1200.27 10
1200.35 9
1200.43 9
1200.51 9
1200.59 10
1200.67 11
1200.75 11
1200.83 11
1200.91 12
1200.98 12
1201.06 12
1201.14 12
1201.22 13
1201.30 13
1201.38 13
1201.46 13
1201.54 14
1201.62 16
1201.70 18
1201.78 20
1201.86 22
1201.94 24
1202.02 25
1202.10 26
1202.18 25
1202.26 25
1202.34 24
1202.42 23
1202.50 24
1202.58 25
1202.65 27
1202.73 29
1202.81 32
1202.89 34
1202.97 36
1203.05 37
1203.13 37
1203.21 37
1203.29 35
1203.37 33
1203.45 32
1203.53 31
1203.61 30
1203.69 29
1203.77 28
1203.85 27
1203.93 25
1204.01 24
1204.09 22
1204.17 20
1204.25 19
1204.33 19
1204.41 19
1204.49 20
1204.56 20
1204.64 20
1204.72 20
1204.80 20
1204.88 20
1204.96 19
1205.04 18
1205.12 18
1205.20 17
1205.28 16
1205.36 15
1205.44 14
1205.52 14
1205.60 15
1205.68 16
1205.76 18
1205.84 20
1205.92 22
1206.00 23
1206.08 25
1206.16 27
1206.24 28
1206.32 30
1206.40 32
1206.48 34
1206.56 35
1206.64 36
1206.72 37
1206.80 38
1206.87 38
1206.95 39
1207.03 40
1207.11 41
1207.19 43
1207.27 45
1207.35 47
1207.43 50
1207.51 53
1207.59 57
1207.67 60
1207.75 62
1207.83 64
1207.91 64
1207.99 63
1208.07 62
1208.15 60
1208.23 59
1208.31 58
1208.39 59
1208.47 60
1208.55 62
1208.63 64
1208.71 66
1208.79 67
1208.87 66
1208.95 65
1209.03 63
1209.11 61
1209.19 59
1209.27 57
1209.35 55
1209.43 55
1209.51 55
1209.59 56
1209.67 56
1209.75 57
1209.83 57
1209.91 57
1209.99 56
1210.06 56
1210.14 55
1210.22 54
1210.30 54
1210.38 54
1210.46 53
1210.54 52
1210.62 51
1210.70 48
1210.78 44
1210.86 39
1210.94 35
1211.02 30
1211.10 26
1211.18 24
1211.26 23
1211.34 24
1211.42 27
1211.50 30
1211.58 33
1211.66 35
1211.74 35
1211.82 33
1211.90 30
1211.98 27
1212.06 23
1212.14 21
1212.22 19
1212.30 20
1212.38 21
1212.46 23
1212.54 26
1212.62 29
1212.70 31
1212.78 33
1212.86 35
1212.94 37
1213.02 38
1213.10 38
1213.18 37
1213.26 36
1213.34 34
1213.42 32
1213.50 29
1213.58 27
1213.66 26
1213.74 24
1213.82 23
1213.90 23
1213.98 22
1214.06 23
1214.14 24
1214.22 25
1214.30 26
1214.38 27
1214.46 28
1214.54 27
1214.62 26
1214.70 24
1214.78 21
1214.86 18
1214.94 15
1215.02 12
1215.10 10
1215.18 9
1215.26 9
1215.34 9
1215.42 10
1215.50 11
1215.58 13
1215.66 15
1215.74 17
1215.82 18
1215.90 19
1215.98 19
1216.06 19
1216.14 18
1216.22 17
1216.30 16
1216.38 15
1216.46 15
1216.54 15
1216.62 16
1216.70 16
1216.78 16
1216.86 16
1216.94 15
1217.02 14
1217.10 13
1217.18 12
1217.26 11
1217.34 11
1217.42 11
1217.50 12
1217.58 14
1217.66 16
1217.74 19
1217.82 21
1217.90 23
1217.98 25
1218.06 26
1218.14 26
1218.22 25
1218.30 24
1218.38 22
1218.46 20
1218.54 17
1218.62 15
1218.70 12
1218.78 10
1218.86 8
1218.94 6
1219.02 5
1219.10 5
1219.18 6
1219.26 6
1219.34 7
1219.42 8
1219.50 8
1219.58 8
1219.66 7
1219.74 6
1219.82 5
1219.90 3
1219.98 2
1220.06 0
1220.14 0
1220.22 0
1220.30 0
1220.38 0
1220.46 0
1220.54 0
1220.62 0
1220.70 2
1220.78 3
1220.86 3
1220.94 3
1221.02 3
1221.10 2
1221.18 3
1221.26 4
1221.34 6
1221.42 8
1221.50 10
1221.58 12
1221.66 14
1221.74 16
1221.82 17
1221.90 19
1221.98 21
1222.06 23
1222.15 26
1222.23 28
1222.31 30
1222.39 31
1222.47 33
1222.55 34
1222.63 35
1222.71 36
1222.79 37
1222.87 37
1222.95 37
1223.03 37
1223.11 37
1223.19 35
1223.27 34
1223.35 33
1223.43 31
1223.51 31
1223.59 30
1223.67 30
1223.75 29
1223.83 29
1223.91 29
1223.99 28
1224.07 28
1224.15 28
1224.23 27
1224.31 28
1224.39 28
1224.47 29
1224.55 31
1224.63 33
1224.71 36
1224.79 39
1224.87 43
1224.95 47
1225.03 50
1225.11 52
1225.19 53
1225.27 52
1225.36 50
1225.44 48
1225.52 45
1225.60 43
1225.68 42
1225.76 42
1225.84 42
1225.92 43
1226.00 44
1226.08 44
1226.16 44
1226.24 42
1226.32 40
1226.40 38
1226.48 35
1226.56 32
1226.64 29
1226.72 27
1226.80 26
1226.88 25
1226.96 25
1227.04 25
1227.12 25
1227.20 25
1227.28 25
1227.36 24
1227.44 24
1227.52 25
1227.60 26
1227.69 27
1227.77 29
1227.85 32
1227.93 34
1228.01 36
1228.09 38
1228.17 40
1228.25 41
1228.33 43
1228.41 46
1228.49 48
1228.57 50
1228.65 52
1228.73 54
1228.81 54
1228.89 53
1228.97 51
1229.05 48
1229.13 45
1229.21 41
1229.29 38
1229.37 35
1229.45 34
1229.53 33
1229.62 34
1229.70 35
1229.78 37
1229.86 38
1229.94 40
1230.02 41
1230.10 41
1230.18 41
1230.26 41
1230.34 40
1230.42 39
1230.50 38
1230.58 37
1230.66 36
1230.74 35
1230.82 34
1230.90 34
1230.98 35
1231.06 36
1231.14 37
1231.22 39
1231.31 40
1231.39 42
1231.47 44
1231.55 47
1231.63 50
1231.71 53
1231.79 56
1231.87 59
1231.95 60
1232.03 60
1232.11 59
1232.19 56
1232.27 52
1232.35 49
1232.43 46
1232.51 44
1232.59 43
1232.67 44
1232.75 45
1232.84 48
1232.92 50
1233.00 53
1233.08 54
1233.16 54
1233.24 53
1233.32 50
1233.40 47
1233.48 42
1233.56 38
1233.64 34
1233.72 31
1233.80 29
1233.88 27
1233.96 26
1234.04 26
1234.12 26
1234.20 26
1234.29 26
1234.37 25
1234.45 23
1234.53 20
1234.61 16
1234.69 13
1234.77 9
1234.85 6
1234.93 4
1235.01 3
1235.09 4
1235.17 5
1235.25 6
1235.33 8
1235.41 9
1235.49 10
1235.58 10
1235.66 10
1235.74 10
1235.82 10
1235.90 9
1235.98 9
1236.06 9
1236.14 10
1236.22 11
1236.30 13
1236.38 16
1236.46 19
1236.54 23
1236.62 27
1236.70 30
1236.79 34
1236.87 36
1236.95 37
1237.03 38
1237.11 37
1237.19 35
1237.27 32
1237.35 28
1237.43 25
1237.51 22
1237.59 21
1237.67 21
1237.75 21
1237.83 22
1237.91 23
1238.00 24
1238.08 24
1238.16 23
1238.24 23
1238.32 23
1238.40 23
1238.48 24
1238.56 26
1238.64 28
1238.72 30
1238.80 31
1238.88 32
1238.96 32
1239.05 31
1239.13 29
1239.21 28
1239.29 26
1239.37 26
1239.45 26
1239.53 26
1239.61 27
1239.69 29
1239.77 30
1239.85 31
1239.93 31
1240.01 30
1240.10 29
1240.18 27
1240.26 26
1240.34 25
1240.42 24
1240.50 24
1240.58 25
1240.66 25
1240.74 26
1240.82 27
1240.90 27
1240.98 26
1241.06 25
1241.15 23
1241.23 22
1241.31 21
1241.39 21
1241.47 22
1241.55 23
1241.63 24
1241.71 25
1241.79 26
1241.87 26
1241.95 25
1242.03 24
1242.12 23
1242.20 22
1242.28 22
1242.36 23
1242.44 23
1242.52 24
1242.60 24
1242.68 23
1242.76 22
1242.84 21
1242.92 18
1243.01 16
1243.09 13
1243.17 10
1243.25 8
1243.33 6
1243.41 6
1243.49 6
1243.57 7
1243.65 10
1243.73 12
1243.81 15
1243.90 18
1243.98 21
1244.06 24
1244.14 27
1244.22 30
1244.30 32
1244.38 33
1244.46 34
1244.54 33
1244.62 32
1244.70 29
1244.79 27
1244.87 24
1244.95 21
1245.03 19
1245.11 17
1245.19 16
1245.27 14
1245.35 13
1245.43 13
1245.51 12
1245.59 13
1245.68 15
1245.76 17
1245.84 19
1245.92 22
1246.00 24
1246.08 26
1246.16 28
1246.24 28
1246.32 28
1246.40 27
1246.49 26
1246.57 25
1246.65 24
1246.73 23
1246.81 23
1246.89 23
1246.97 23
1247.05 23
1247.13 23
1247.21 24
1247.30 24
1247.38 24
1247.46 24
1247.54 23
1247.62 23
1247.70 21
1247.78 20
1247.86 18
1247.94 16
1248.02 15
1248.11 14
1248.19 14
1248.27 14
1248.35 14
1248.43 14
1248.51 15
1248.59 16
1248.67 17
1248.75 18
1248.84 19
1248.92 20
1249.00 21
1249.08 21
1249.16 21
1249.24 21
1249.32 20
1249.40 19
1249.48 17
1249.57 15
1249.65 14
1249.73 14
1249.81 15
1249.89 16
1249.97 17
1250.05 19
1250.13 20
1250.21 21
1250.30 21
1250.38 20
1250.46 20
1250.54 19
1250.62 18
1250.70 17
1250.78 16
1250.86 15
1250.94 14
1251.03 13
1251.11 13
1251.19 13
1251.27 13
1251.35 13
1251.43 14
1251.51 14
1251.59 14
1251.67 14
1251.76 13
1251.84 13
1251.92 11
1252.00 10
1252.08 9
1252.16 8
1252.24 8
1252.32 9
1252.41 11
1252.49 15
1252.57 19
1252.65 24
1252.73 28
1252.81 32
1252.89 34
1252.97 35
1253.05 35
1253.14 34
1253.22 33
1253.30 31
1253.38 29
1253.46 28
1253.54 27
1253.62 25
1253.70 24
1253.79 24
1253.87 23
1253.95 23
1254.03 24
1254.11 25
1254.19 26
1254.27 28
1254.35 29
1254.44 30
1254.52 31
1254.60 32
1254.68 32
1254.76 32
1254.84 31
1254.92 31
1255.00 30
1255.09 29
1255.17 29
1255.25 28
1255.33 29
1255.41 30
1255.49 31
1255.57 33
1255.65 34
1255.74 35
1255.82 35
1255.90 35
1255.98 33
1256.06 32
1256.14 30
1256.22 29
1256.31 28
1256.39 28
1256.47 29
1256.55 30
1256.63 30
1256.71 30
1256.79 30
1256.87 29
1256.96 28
1257.04 27
1257.12 26
1257.20 26
1257.28 28
1257.36 30
1257.44 32
1257.53 34
1257.61 35
1257.69 35
1257.77 35
1257.85 34
1257.93 33
1258.01 31
1258.09 30
1258.18 29
1258.26 29
1258.34 29
1258.42 29
1258.50 28
1258.58 27
1258.66 25
1258.75 22
1258.83 19
1258.91 16
1258.99 14
1259.07 12
1259.15 12
1259.23 12
1259.32 13
1259.40 15
1259.48 17
1259.56 20
1259.64 22
1259.72 23
1259.80 25
1259.89 26
1259.97 27
1260.05 29
1260.13 31
1260.21 33
1260.29 36
1260.37 38
1260.46 41
1260.54 42
1260.62 42
1260.70 40
1260.78 37
1260.86 33
1260.94 28
1261.03 23
1261.11 19
1261.19 16
1261.27 13
1261.35 12
1261.43 12
1261.51 13
1261.60 13
1261.68 14
1261.76 14
1261.84 13
1261.92 11
1262.00 8
1262.09 5
1262.17 1
1262.25 0
1262.33 0
1262.41 0
1262.49 0
1262.57 0
1262.66 0
1262.74 0
1262.82 0
1262.90 2
1262.98 5
1263.06 7
1263.14 9
1263.23 10
1263.31 10
1263.39 8
1263.47 6
1263.55 5
1263.63 3
1263.72 3
1263.80 4
1263.88 6
1263.96 9
1264.04 13
1264.12 17
1264.20 21
1264.29 24
1264.37 27
1264.45 29
1264.53 30
1264.61 32
1264.69 33
1264.78 35
1264.86 36
1264.94 38
1265.02 41
1265.10 43
1265.18 44
1265.27 45
1265.35 45
1265.43 45
1265.51 46
1265.59 47
1265.67 49
1265.76 51
1265.84 53
1265.92 54
1266.00 55
1266.08 54
1266.16 53
1266.24 50
1266.33 48
1266.41 46
1266.49 44
1266.57 43
1266.65 42
1266.73 41
1266.82 40
1266.90 38
1266.98 35
1267.06 32
1267.14 28
1267.22 24
1267.31 20
1267.39 16
1267.47 14
1267.55 12
1267.63 12
1267.71 14
1267.80 16
1267.88 19
1267.96 22
1268.04 24
1268.12 26
1268.20 28
1268.29 29
1268.37 29
1268.45 29
1268.53 29
1268.61 28
1268.70 25
1268.78 22
1268.86 19
1268.94 16
1269.02 14
1269.10 13
1269.19 14
1269.27 16
1269.35 20
1269.43 23
1269.51 26
1269.59 28
1269.68 29
1269.76 28
1269.84 27
1269.92 25
1270.00 24
1270.08 23
1270.17 23
1270.25 24
1270.33 25
1270.41 26
1270.49 26
1270.58 27
1270.66 28
1270.74 28
1270.82 30
1270.90 31
1270.98 33
1271.07 35
1271.15 37
1271.23 38
1271.31 39
1271.39 39
1271.47 39
1271.56 38
1271.64 37
1271.72 35
1271.80 34
1271.88 32
1271.97 31
1272.05 29
1272.13 28
1272.21 26
1272.29 25
1272.37 25
1272.46 24
1272.54 25
1272.62 25
1272.70 27
1272.78 28
1272.87 29
1272.95 30
1273.03 30
1273.11 30
1273.19 29
1273.28 28
1273.36 27
1273.44 27
1273.52 27
1273.60 28
1273.68 31
1273.77 34
1273.85 38
1273.93 43
1274.01 47
1274.09 52
1274.18 55
1274.26 58
1274.34 58
1274.42 58
1274.50 57
1274.59 55
1274.67 52
1274.75 50
1274.83 49
1274.91 49
1274.99 50
1275.08 51
1275.16 53
1275.24 54
1275.32 54
1275.40 53
1275.49 51
1275.57 49
1275.65 47
1275.73 46
1275.81 45
1275.90 44
1275.98 44
1276.06 42
1276.14 40
1276.22 38
1276.31 35
1276.39 32
1276.47 31
1276.55 30
1276.63 30
1276.72 31
1276.80 32
1276.88 33
1276.96 33
1277.04 33
1277.13 32
1277.21 30
1277.29 29
1277.37 28
1277.45 26
1277.54 25
1277.62 24
1277.70 23
1277.78 22
1277.86 22
1277.95 21
1278.03 21
1278.11 20
1278.19 19
1278.27 17
1278.36 14
1278.44 11
1278.52 9
1278.60 7
1278.68 5
1278.77 5
1278.85 6
1278.93 8
1279.01 10
1279.09 11
1279.18 12
1279.26 12
1279.34 12
1279.42 13
1279.50 14
1279.59 16
1279.67 19
1279.75 23
1279.83 28
1279.91 33
1280.00 37
1280.08 39
1280.16 41
1280.24 42
1280.32 43
1280.41 45
1280.49 46
1280.57 49
1280.65 52
1280.74 56
1280.82 58
1280.90 61
1280.98 62
1281.06 62
1281.15 61
1281.23 59
1281.31 57
1281.39 56
1281.47 54
1281.56 53
1281.64 51
1281.72 49
1281.80 46
1281.88 42
1281.97 38
1282.05 35
1282.13 31
1282.21 29
1282.30 28
1282.38 28
1282.46 29
1282.54 29
1282.62 29
1282.71 28
1282.79 27
1282.87 26
1282.95 26
1283.04 27
1283.12 29
1283.20 33
1283.28 38
1283.36 42
1283.45 44
1283.53 45
1283.61 43
1283.69 40
1283.77 37
1283.86 34
1283.94 31
1284.02 30
1284.10 31
1284.19 31
1284.27 32
1284.35 32
1284.43 30
1284.51 26
1284.60 20
1284.68 14
1284.76 8
1284.84 3
1284.93 0
1285.01 0
1285.09 0
1285.17 0
1285.25 0
1285.34 0
1285.42 0
1285.50 2
1285.58 3
1285.67 4
1285.75 4
1285.83 3
1285.91 2
1286.00 1
1286.08 1
1286.16 1
1286.24 2
1286.32 3
1286.41 4
1286.49 5
1286.57 5
1286.65 4
1286.74 3
1286.82 2
1286.90 2
1286.98 2
1287.06 3
1287.15 5
1287.23 7
1287.31 8
1287.39 9
1287.48 8
1287.56 7
1287.64 4
1287.72 1
1287.81 0
1287.89 0
1287.97 0
1288.05 0
1288.13 0
1288.22 0
1288.30 2
1288.38 2
1288.46 2
1288.55 2
1288.63 3
1288.71 5
1288.79 8
1288.88 13
1288.96 19
1289.04 26
1289.12 31
1289.21 36
1289.29 38
1289.37 39
1289.45 37
1289.54 34
1289.62 30
1289.70 26
1289.78 22
1289.86 18
1289.95 15
1290.03 13
1290.11 12
1290.19 12
1290.28 14
1290.36 16
1290.44 18
1290.52 21
1290.61 22
1290.69 23
1290.77 23
1290.85 22
1290.94 21
1291.02 21
1291.10 21
1291.18 23
1291.27 26
1291.35 29
1291.43 33
1291.51 36
1291.60 39
1291.68 41
1291.76 42
1291.84 43
1291.93 44
1292.01 45
1292.09 46
1292.17 46
1292.26 46
1292.34 45
1292.42 43
1292.50 40
1292.58 37
1292.67 35
1292.75 33
1292.83 33
1292.91 33
1293.00 33
1293.08 34
1293.16 34
1293.24 34
1293.33 33
1293.41 31
1293.49 30
1293.57 29
1293.66 28
1293.74 28
1293.82 27
1293.90 27
1293.99 27
1294.07 26
1294.15 24
1294.24 22
1294.32 20
1294.40 18
1294.48 15
1294.57 14
1294.65 12
1294.73 11
1294.81 10
1294.90 9
1294.98 8
1295.06 7
1295.14 7
1295.23 7
1295.31 9
1295.39 12
1295.47 16
1295.56 22
1295.64 28
1295.72 36
1295.80 44
1295.89 52
1295.97 59
1296.05 66
1296.13 70
1296.22 73
1296.30 73
1296.38 72
1296.46 69
1296.55 65
1296.63 61
1296.71 57
1296.79 53
1296.88 50
1296.96 47
1297.04 44
1297.13 41
1297.21 38
1297.29 34
1297.37 31
1297.46 28
1297.54 25
1297.62 22
1297.70 19
1297.79 16
1297.87 13
1297.95 12
1298.03 11
1298.12 11
1298.20 13
1298.28 16
1298.36 20
1298.45 24
1298.53 29
1298.61 33
1298.70 39
1298.78 44
1298.86 50
1298.94 55
1299.03 60
1299.11 62
1299.19 62
1299.27 60
1299.36 56
1299.44 52
1299.52 48
1299.61 45
1299.69 44
1299.77 45
1299.85 46
1299.94 46
1300.02 46
1300.10 45
1300.18 42
1300.27 39
1300.35 35
1300.43 32
1300.51 29
1300.60 27
1300.68 27
1300.76 28
1300.85 30
1300.93 34
1301.01 39
1301.09 44
1301.18 48
1301.26 50
1301.34 50
1301.43 48
1301.51 44
1301.59 39
1301.67 34
1301.76 30
1301.84 28
1301.92 29
1302.00 31
1302.09 35
1302.17 40
1302.25 45
1302.34 49
1302.42 52
1302.50 54
1302.58 54
1302.67 54
1302.75 53
1302.83 52
1302.92 51
1303.00 52
1303.08 54
1303.16 57
1303.25 62
1303.33 66
1303.41 71
1303.49 75
1303.58 77
1303.66 79
1303.74 78
1303.83 77
1303.91 74
1303.99 71
1304.07 68
1304.16 65
1304.24 61
1304.32 58
1304.41 54
1304.49 49
1304.57 44
1304.65 37
1304.74 31
1304.82 24
1304.90 19
1304.99 14
1305.07 11
1305.15 10
1305.23 11
1305.32 13
1305.40 16
1305.48 19
1305.57 22
1305.65 24
1305.73 26
1305.82 26
1305.90 25
1305.98 23
1306.06 20
1306.15 16
1306.23 12
1306.31 8
1306.40 5
1306.48 2
1306.56 0
1306.64 0
1306.73 0
1306.81 0
1306.89 1
1306.98 2
1307.06 3
1307.14 3
1307.22 4
1307.31 5
1307.39 5
1307.47 5
1307.56 5
1307.64 5
1307.72 4
1307.81 2
1307.89 2
1307.97 2
1308.05 2
1308.14 4
1308.22 7
1308.30 10
1308.39 14
1308.47 18
1308.55 22
1308.64 27
1308.72 32
1308.80 38
1308.88 44
1308.97 50
1309.05 56
1309.13 60
1309.22 61
1309.30 61
1309.38 59
1309.47 54
1309.55 49
1309.63 43
1309.71 36
1309.80 29
1309.88 23
1309.96 16
1310.05 10
1310.13 4
1310.21 0
1310.30 0
1310.38 0
1310.46 0
1310.54 0
1310.63 0
1310.71 0
1310.79 0
1310.88 2
1310.96 4
1311.04 6
1311.13 7
1311.21 8
1311.29 8
1311.38 9
1311.46 9
1311.54 10
1311.62 10
1311.71 10
1311.79 11
1311.87 11
1311.96 12
1312.04 14
1312.12 17
1312.21 20
1312.29 23
1312.37 27
1312.46 30
1312.54 32
1312.62 34
1312.70 36
1312.79 38
1312.87 39
1312.95 40
1313.04 42
1313.12 43
1313.20 44
1313.29 46
1313.37 47
1313.45 48
1313.54 49
1313.62 49
1313.70 49
1313.79 48
1313.87 47
1313.95 47
1314.04 48
1314.12 51
1314.20 54
1314.28 57
1314.37 60
1314.45 61
1314.53 61
1314.62 58
1314.70 54
1314.78 49
1314.87 44
1314.95 39
1315.03 34
1315.12 31
1315.20 28
1315.28 27
1315.37 26
1315.45 26
1315.53 28
1315.62 30
1315.70 33
1315.78 35
1315.87 37
1315.95 39
1316.03 39
1316.11 39
1316.20 39
1316.28 38
1316.36 38
1316.45 38
1316.53 38
1316.61 37
1316.70 36
1316.78 33
1316.86 29
1316.95 25
1317.03 22
1317.11 19
1317.20 18
1317.28 19
1317.36 20
1317.45 22
1317.53 25
1317.61 27
1317.70 29
1317.78 31
1317.86 32
1317.95 33
1318.03 33
1318.11 33
1318.20 32
1318.28 31
1318.36 30
1318.45 29
1318.53 29
1318.61 30
1318.70 31
1318.78 34
1318.86 37
1318.95 40
1319.03 43
1319.11 44
1319.20 44
1319.28 43
1319.36 41
1319.45 37
1319.53 34
1319.61 31
1319.70 30
1319.78 30
1319.86 32
1319.95 35
1320.03 38
1320.11 41
1320.20 44
1320.28 45
1320.36 45
1320.45 44
1320.53 42
1320.61 41
1320.70 39
1320.78 39
1320.86 41
1320.95 43
1321.03 47
1321.11 50
1321.20 54
1321.28 56
1321.36 58
1321.45 57
1321.53 54
1321.61 50
1321.70 45
1321.78 39
1321.86 35
1321.95 31
1322.03 29
1322.11 28
1322.20 28
1322.28 28
1322.36 29
1322.45 29
1322.53 28
1322.61 27
1322.70 24
1322.78 21
1322.86 18
1322.95 16
1323.03 13
1323.12 12
1323.20 11
1323.28 12
1323.37 14
1323.45 16
1323.53 18
1323.62 20
1323.70 22
1323.78 22
1323.87 21
1323.95 19
1324.03 17
1324.12 14
1324.20 12
1324.28 11
1324.37 10
1324.45 9
1324.53 8
1324.62 8
1324.70 7
1324.78 8
1324.87 9
1324.95 12
1325.04 16
1325.12 20
1325.20 25
1325.29 28
1325.37 30
1325.45 31
1325.54 29
1325.62 27
1325.70 23
1325.79 21
1325.87 18
1325.95 16
1326.04 14
1326.12 11
1326.20 8
1326.29 4
1326.37 0
1326.46 0
1326.54 0
1326.62 0
1326.71 0
1326.79 0
1326.87 0
1326.96 3
1327.04 6
1327.12 7
1327.21 8
1327.29 9
1327.37 11
1327.46 14
1327.54 17
1327.63 22
1327.71 27
1327.79 32
1327.88 35
1327.96 38
1328.04 40
1328.13 40
1328.21 38
1328.29 36
1328.38 34
1328.46 32
1328.54 31
1328.63 31
1328.71 33
1328.80 36
1328.88 40
1328.96 42
1329.05 43
1329.13 43
1329.21 41
1329.30 39
1329.38 37
1329.46 36
1329.55 37
1329.63 38
1329.72 39
1329.80 39
1329.88 38
1329.97 35
1330.05 30
1330.13 25
1330.22 19
1330.30 14
1330.38 11
1330.47 9
1330.55 8
1330.64 8
1330.72 9
1330.80 11
1330.89 13
1330.97 16
1331.05 20
1331.14 24
1331.22 28
1331.31 31
1331.39 34
1331.47 34
1331.56 34
1331.64 31
1331.72 28
1331.81 25
1331.89 23
1331.98 21
1332.06 20
1332.14 20
1332.23 19
1332.31 18
1332.39 16
1332.48 13
1332.56 10
1332.65 6
1332.73 2
1332.81 0
1332.90 0
1332.98 0
1333.06 0
1333.15 0
1333.23 0
1333.32 0
1333.40 0
1333.48 1
1333.57 4
1333.65 6
1333.73 8
1333.82 9
1333.90 10
1333.99 12
1334.07 15
1334.15 19
1334.24 23
1334.32 27
1334.40 30
1334.49 33
1334.57 34
1334.66 34
1334.74 33
1334.82 33
1334.91 34
1334.99 35
1335.07 38
1335.16 43
1335.24 49
1335.33 55
1335.41 62
1335.49 70
1335.58 76
1335.66 83
1335.75 89
1335.83 94
1335.91 99
1336.00 103
1336.08 106
1336.16 107
1336.25 107
1336.33 104
1336.42 101
1336.50 96
1336.58 92
1336.67 87
1336.75 84
1336.84 81
1336.92 78
1337.00 75
1337.09 73
1337.17 70
1337.26 68
1337.34 65
1337.42 63
1337.51 61
1337.59 59
1337.67 57
1337.76 55
1337.84 53
1337.93 51
1338.01 51
1338.09 51
1338.18 51
1338.26 51
1338.35 52
1338.43 52
1338.51 54
1338.60 56
1338.68 59
1338.77 63
1338.85 67
1338.93 70
1339.02 72
1339.10 72
1339.19 71
1339.27 68
1339.35 65
1339.44 62
1339.52 60
1339.61 59
1339.69 59
1339.77 60
1339.86 60
1339.94 61
1340.02 61
1340.11 62
1340.19 62
1340.28 62
1340.36 63
1340.44 64
1340.53 66
1340.61 68
1340.70 70
1340.78 72
1340.86 74
1340.95 75
1341.03 75
1341.12 75
1341.20 74
1341.28 72
1341.37 70
1341.45 68
1341.54 67
1341.62 66
1341.71 66
1341.79 67
1341.87 68
1341.96 67
1342.04 66
1342.13 64
1342.21 61
1342.29 57
1342.38 54
1342.46 53
1342.55 53
1342.63 54
1342.71 56
1342.80 59
1342.88 60
1342.97 60
1343.05 59
1343.13 56
1343.22 52
1343.30 49
1343.39 47
1343.47 46
1343.55 48
1343.64 51
1343.72 55
1343.81 61
1343.89 67
1343.97 73
1344.06 78
1344.14 82
1344.23 84
1344.31 83
1344.40 81
1344.48 78
1344.56 74
1344.65 71
1344.73 68
1344.82 67
1344.90 68
1344.98 70
1345.07 72
1345.15 75
1345.24 77
1345.32 80
1345.40 82
1345.49 83
1345.57 85
1345.66 86
1345.74 86
1345.83 84
1345.91 81
1345.99 77
1346.08 73
1346.16 67
1346.25 61
1346.33 56
1346.41 50
1346.50 44
1346.58 39
1346.67 33
1346.75 27
1346.84 22
1346.92 17
1347.00 15
1347.09 13
1347.17 14
1347.26 15
1347.34 17
1347.43 19
1347.51 21
1347.59 23
1347.68 24
1347.76 26
1347.85 29
1347.93 33
1348.01 37
1348.10 40
1348.18 44
1348.27 46
1348.35 48
1348.44 48
1348.52 48
1348.60 46
1348.69 44
1348.77 42
1348.86 38
1348.94 34
1349.03 30
1349.11 26
1349.19 23
1349.28 20
1349.36 18
1349.45 18
1349.53 20
1349.62 22
1349.70 26
1349.78 30
1349.87 34
1349.95 37
1350.04 41
1350.12 43
1350.21 45
1350.29 46
1350.37 46
1350.46 45
1350.54 43
1350.63 41
1350.71 37
1350.80 33
1350.88 29
1350.96 25
1351.05 22
1351.13 21
1351.22 22
1351.30 25
1351.39 29
1351.47 35
1351.55 41
1351.64 46
1351.72 49
1351.81 50
1351.89 51
1351.98 51
1352.06 51
1352.15 51
1352.23 52
1352.31 53
1352.40 54
1352.48 54
1352.57 53
1352.65 50
1352.74 46
1352.82 41
1352.90 37
1352.99 34
1353.07 34
1353.16 35
1353.24 37
1353.33 41
1353.41 45
1353.50 48
1353.58 51
1353.66 52
1353.75 53
1353.83 52
1353.92 50
1354.00 47
1354.09 43
1354.17 38
1354.25 33
1354.34 28
1354.42 24
1354.51 20
1354.59 18
1354.68 16
1354.76 16
1354.85 15
1354.93 15
1355.01 16
1355.10 17
1355.18 18
1355.27 21
1355.35 24
1355.44 28
1355.52 32
1355.61 36
1355.69 39
1355.77 41
1355.86 42
1355.94 42
1356.03 42
1356.11 42
1356.20 42
1356.28 44
1356.37 46
1356.45 49
1356.54 51
1356.62 53
1356.70 54
1356.79 55
1356.87 54
1356.96 54
1357.04 53
1357.13 52
1357.21 51
1357.30 51
1357.38 51
1357.46 51
1357.55 51
1357.63 52
1357.72 52
1357.80 53
1357.89 54
1357.97 55
1358.06 54
1358.14 53
1358.23 52
1358.31 49
1358.39 47
1358.48 46
1358.56 45
1358.65 44
1358.73 44
1358.82 44
1358.90 44
1358.99 44
1359.07 43
1359.16 42
1359.24 41
1359.32 40
1359.41 38
1359.49 36
1359.58 35
1359.66 33
1359.75 32
1359.83 32
1359.92 32
1360.00 33
1360.09 35
1360.17 36
1360.26 37
1360.34 38
1360.42 39
1360.51 40
1360.59 40
1360.68 40
1360.76 40
1360.85 39
1360.93 38
1361.02 36
1361.10 35
1361.19 33
1361.27 32
1361.36 32
1361.44 32
1361.52 34
1361.61 36
1361.69 38
1361.78 39
1361.86 40
1361.95 40
1362.03 40
1362.12 40
1362.20 40
1362.29 41
1362.37 42
1362.46 44
1362.54 45
1362.63 47
1362.71 48
1362.79 50
1362.88 51
1362.96 51
1363.05 51
1363.13 49
1363.22 45
1363.30 40
1363.39 34
1363.47 28
1363.56 22
1363.64 18
1363.73 16
1363.81 16
1363.90 17
1363.98 18
1364.07 19
1364.15 18
1364.24 17
1364.32 15
1364.40 13
1364.49 11
1364.57 9
1364.66 9
1364.74 10
1364.83 11
1364.91 12
1365.00 13
1365.08 14
1365.17 14
1365.25 14
1365.34 14
1365.42 14
1365.51 14
1365.59 13
1365.68 12
1365.76 11
1365.85 9
1365.93 9
1366.02 9
1366.10 10
1366.18 13
1366.27 15
1366.35 18
1366.44 21
1366.52 22
1366.61 24
1366.69 25
1366.78 27
1366.86 29
1366.95 32
1367.03 34
1367.12 36
1367.20 36
1367.29 36
1367.37 36
1367.46 35
1367.54 34
1367.63 34
1367.71 35
1367.80 36
1367.88 37
1367.97 37
1368.05 36
1368.14 35
1368.22 33
1368.31 31
1368.39 30
1368.47 29
1368.56 29
1368.64 30
1368.73 31
1368.81 32
1368.90 33
1368.98 34
1369.07 34
1369.15 33
1369.24 31
1369.32 28
1369.41 24
1369.49 20
1369.58 15
1369.66 11
1369.75 8
1369.83 6
1369.92 5
1370.00 6
1370.09 8
1370.17 10
1370.26 12
1370.34 14
1370.43 15
1370.51 16
1370.60 16
1370.68 16
1370.77 14
1370.85 13
1370.94 11
1371.02 10
1371.11 9
1371.19 10
1371.28 12
1371.36 15
1371.45 19
1371.53 24
1371.62 30
1371.70 35
1371.79 40
1371.87 44
1371.96 48
1372.04 53
1372.13 57
1372.21 61
1372.30 64
1372.38 65
1372.47 65
1372.55 62
1372.64 57
1372.72 51
1372.81 43
1372.89 36
1372.98 29
1373.06 24
1373.15 20
1373.23 18
1373.32 18
1373.40 19
1373.49 19
1373.57 20
1373.66 20
1373.74 20
1373.83 19
1373.91 18
1374.00 16
1374.08 14
1374.17 12
1374.25 11
1374.34 11
1374.42 13
1374.51 16
1374.59 20
1374.68 26
1374.76 32
1374.85 37
1374.93 42
1375.02 45
1375.10 48
1375.19 50
1375.27 51
1375.36 51
1375.44 51
1375.53 51
1375.61 51
1375.70 50
1375.78 48
1375.87 47
1375.95 46
1376.04 46
1376.12 46
1376.21 48
1376.29 50
1376.38 52
1376.46 54
1376.55 56
1376.63 57
1376.72 57
1376.80 56
1376.89 54
1376.97 51
1377.06 49
1377.14 46
1377.23 44
1377.32 42
1377.40 42
1377.49 42
1377.57 44
1377.66 46
1377.74 48
1377.83 49
1377.91 49
1378.00 48
1378.08 45
1378.17 41
1378.25 38
1378.34 35
1378.42 33
1378.51 33
1378.59 34
1378.68 36
1378.76 38
1378.85 41
1378.93 42
1379.02 43
1379.10 42
1379.19 40
1379.27 36
1379.36 31
1379.44 25
1379.53 20
1379.61 16
1379.70 12
1379.79 9
1379.87 7
1379.96 6
1380.04 5
1380.13 4
1380.21 4
1380.30 5
1380.38 7
1380.47 10
1380.55 13
1380.64 16
1380.72 19
1380.81 21
1380.89 21
1380.98 22
1381.06 22
1381.15 21
1381.23 21
1381.32 21
1381.40 21
1381.49 21
1381.58 20
1381.66 20
1381.75 19
1381.83 18
1381.92 18
1382.00 17
1382.09 17
1382.17 17
1382.26 16
1382.34 15
1382.43 13
1382.51 11
1382.60 9
1382.68 7
1382.77 7
1382.85 8
1382.94 10
1383.03 12
1383.11 14
1383.20 15
1383.28 15
1383.37 14
1383.45 12
1383.54 8
1383.62 4
1383.71 1
1383.79 0
1383.88 0
1383.96 0
1384.05 0
1384.13 0
1384.22 0
1384.31 1
1384.39 3
1384.48 4
1384.56 5
1384.65 4
1384.73 4
1384.82 2
1384.90 1
1384.99 0
1385.07 0
1385.16 0
1385.24 0
1385.33 0
1385.42 0
1385.50 0
1385.59 0
1385.67 3
1385.76 6
1385.84 9
1385.93 11
1386.01 11
1386.10 10
1386.18 9
1386.27 7
1386.35 6
1386.44 6
1386.53 7
1386.61 10
1386.70 14
1386.78 18
1386.87 21
1386.95 23
1387.04 24
1387.12 24
1387.21 24
1387.29 24
1387.38 25
1387.47 27
1387.55 30
1387.64 35
1387.72 40
1387.81 45
1387.89 50
1387.98 54
1388.06 57
1388.15 60
1388.23 63
1388.32 65
1388.41 67
1388.49 69
1388.58 70
1388.66 69
1388.75 67
1388.83 62
1388.92 56
1389.00 50
1389.09 43
1389.17 37
1389.26 32
1389.35 29
1389.43 27
1389.52 26
1389.60 25
1389.69 26
1389.77 26
1389.86 27
1389.94 28
1390.03 28
1390.12 28
1390.20 29
1390.29 28
1390.37 28
1390.46 27
1390.54 27
1390.63 27
1390.71 27
1390.80 28
1390.89 28
1390.97 28
1391.06 29
1391.14 28
1391.23 27
1391.31 26
1391.40 25
1391.48 24
1391.57 24
1391.66 25
1391.74 27
1391.83 29
1391.91 31
1392.00 34
1392.08 38
1392.17 42
1392.25 47
1392.34 52
1392.43 57
1392.51 61
1392.60 64
1392.68 65
1392.77 64
1392.85 62
1392.94 59
1393.03 56
1393.11 54
1393.20 53
1393.28 54
1393.37 56
1393.45 60
1393.54 64
1393.62 68
1393.71 71
1393.80 72
1393.88 71
1393.97 70
1394.05 67
1394.14 63
1394.22 60
1394.31 58
1394.40 57
1394.48 58
1394.57 61
1394.65 65
1394.74 69
1394.82 73
1394.91 75
1395.00 75
1395.08 74
1395.17 70
1395.25 65
1395.34 60
1395.42 54
1395.51 49
1395.59 44
1395.68 39
1395.77 35
1395.85 31
1395.94 28
1396.02 25
1396.11 23
1396.19 22
1396.28 21
1396.37 22
1396.45 23
1396.54 26
1396.62 29
1396.71 32
1396.80 35
1396.88 38
1396.97 38
1397.05 38
1397.14 36
1397.22 34
1397.31 32
1397.40 30
1397.48 30
1397.57 30
1397.65 32
1397.74 33
1397.82 35
1397.91 37
1398.00 38
1398.08 39
1398.17 40
1398.25 41
1398.34 42
1398.42 42
1398.51 42
1398.60 41
1398.68 40
1398.77 39
1398.85 38
1398.94 38
1399.03 38
1399.11 39
1399.20 39
1399.28 40
1399.37 40
1399.45 40
1399.54 39
1399.63 37
1399.71 36
1399.80 35
1399.88 34
1399.97 34
1400.05 34
1400.14 36
1400.23 38
1400.31 41
1400.40 45
1400.48 49
1400.57 54
1400.66 58
1400.74 62
1400.83 66
1400.91 68
1401.00 69
1401.09 69
1401.17 68
1401.26 66
1401.34 63
1401.43 59
1401.51 55
1401.60 51
1401.69 47
1401.77 43
1401.86 40
1401.94 37
1402.03 36
1402.12 35
1402.20 35
1402.29 35
1402.37 35
1402.46 35
1402.55 35
1402.63 37
1402.72 40
1402.80 44
1402.89 49
1402.97 55
1403.06 60
1403.15 62
1403.23 62
1403.32 59
1403.40 54
1403.49 47
1403.58 41
1403.66 35
1403.75 31
1403.83 30
1403.92 31
1404.01 34
1404.09 38
1404.18 43
1404.26 46
1404.35 49
1404.44 51
1404.52 51
1404.61 51
1404.69 49
1404.78 47
1404.87 44
1404.95 43
1405.04 42
1405.12 42
1405.21 44
1405.30 46
1405.38 49
1405.47 52
1405.55 53
1405.64 53
1405.73 52
1405.81 49
1405.90 46
1405.98 43
1406.07 41
1406.16 40
1406.24 39
1406.33 40
1406.41 41
1406.50 42
1406.59 43
1406.67 44
1406.76 43
1406.84 41
1406.93 38
1407.02 33
1407.10 27
1407.19 21
1407.27 15
1407.36 9
1407.45 5
1407.53 3
1407.62 3
1407.70 3
1407.79 4
1407.88 4
1407.96 2
1408.05 0
1408.14 0
1408.22 0
1408.31 0
1408.39 0
1408.48 0
1408.57 0
1408.65 5
1408.74 10
1408.82 14
1408.91 17
1409.00 17
1409.08 17
1409.17 16
1409.25 14
1409.34 13
1409.43 13
1409.51 13
1409.60 14
1409.69 15
1409.77 17
1409.86 19
1409.94 22
1410.03 26
1410.12 31
1410.20 36
1410.29 43
1410.37 50
1410.46 57
1410.55 64
1410.63 70
1410.72 76
1410.81 81
1410.89 84
1410.98 86
1411.06 87
1411.15 86
1411.24 85
1411.32 83
1411.41 80
1411.49 78
1411.58 77
1411.67 78
1411.75 81
1411.84 86
1411.93 91
1412.01 96
1412.10 99
1412.18 100
1412.27 96
1412.36 90
1412.44 81
1412.53 71
1412.62 61
1412.70 52
1412.79 44
1412.87 38
1412.96 33
1413.05 30
1413.13 27
1413.22 25
1413.31 23
1413.39 22
1413.48 21
1413.56 20
1413.65 20
1413.74 19
1413.82 19
1413.91 19
1414.00 20
1414.08 20
1414.17 21
1414.25 22
1414.34 23
1414.43 24
1414.51 24
1414.60 25
1414.69 26
1414.77 28
1414.86 31
1414.94 34
1415.03 37
1415.12 40
1415.20 40
1415.29 40
1415.38 39
1415.46 37
1415.55 36
1415.63 36
1415.72 37
1415.81 38
1415.89 39
1415.98 39
1416.07 38
1416.15 38
1416.24 39
1416.33 41
1416.41 44
1416.50 48
1416.58 52
1416.67 54
1416.76 55
1416.84 54
1416.93 51
1417.02 47
1417.10 44
1417.19 43
1417.28 44
1417.36 48
1417.45 54
1417.53 60
1417.62 67
1417.71 72
1417.79 75
1417.88 75
1417.97 73
1418.05 69
1418.14 64
1418.23 57
1418.31 51
1418.40 45
1418.48 39
1418.57 34
1418.66 29
1418.74 24
1418.83 21
1418.92 18
1419.00 17
1419.09 18
1419.18 20
1419.26 24
1419.35 27
1419.44 31
1419.52 32
1419.61 33
1419.69 31
1419.78 29
1419.87 25
1419.95 22
1420.04 20
1420.13 20
1420.21 22
1420.30 26
1420.39 32
1420.47 39
1420.56 47
1420.65 54
1420.73 59
1420.82 61
1420.90 62
1420.99 61
1421.08 60
1421.16 60
1421.25 60
1421.34 63
1421.42 66
1421.51 70
1421.60 73
1421.68 75
1421.77 76
1421.86 74
1421.94 72
1422.03 68
1422.12 65
1422.20 62
1422.29 60
1422.38 58
1422.46 58
1422.55 58
1422.63 58
1422.72 58
1422.81 57
1422.89 55
1422.98 51
1423.07 46
1423.15 41
1423.24 35
1423.33 30
1423.41 25
1423.50 22
1423.59 20
1423.67 20
1423.76 21
1423.85 25
1423.93 29
1424.02 35
1424.11 41
1424.19 47
1424.28 52
1424.37 56
1424.45 58
1424.54 59
1424.63 58
1424.71 55
1424.80 51
1424.89 45
1424.97 39
1425.06 34
1425.15 29
1425.23 25
1425.32 22
1425.41 20
1425.49 20
1425.58 21
1425.66 22
1425.75 23
1425.84 23
1425.92 23
1426.01 23
1426.10 21
1426.18 19
1426.27 17
1426.36 14
1426.44 12
1426.53 10
1426.62 10
1426.70 10
1426.79 12
1426.88 15
1426.96 18
1427.05 21
1427.14 24
1427.22 26
1427.31 29
1427.40 33
1427.48 38
1427.57 44
1427.66 51
1427.74 58
1427.83 65
1427.92 70
1428.00 74
1428.09 75
1428.18 75
1428.26 74
1428.35 72
1428.44 70
1428.52 70
1428.61 70
1428.70 71
1428.78 73
1428.87 76
1428.96 78
1429.05 79
1429.13 80
1429.22 80
1429.31 79
1429.39 79
1429.48 78
1429.57 78
1429.65 78
1429.74 78
1429.83 78
1429.91 78
1430.00 77
1430.09 76
1430.17 76
1430.26 76
1430.35 76
1430.43 76
1430.52 76
1430.61 76
1430.69 76
1430.78 75
1430.87 75
1430.95 76
1431.04 77
1431.13 80
1431.21 82
1431.30 84
1431.39 85
1431.47 85
1431.56 82
1431.65 78
1431.73 72
1431.82 66
1431.91 60
1432.00 55
1432.08 51
1432.17 49
1432.26 47
1432.34 47
1432.43 48
1432.52 48
1432.60 49
1432.69 49
1432.78 48
1432.86 47
1432.95 45
1433.04 44
1433.12 43
1433.21 43
1433.30 44
1433.38 47
1433.47 50
1433.56 54
1433.64 57
1433.73 59
1433.82 61
1433.91 63
1433.99 65
1434.08 68
1434.17 70
1434.25 73
1434.34 75
1434.43 76
1434.51 76
1434.60 75
1434.69 73
1434.77 71
1434.86 70
1434.95 70
1435.04 71
1435.12 73
1435.21 75
1435.30 76
1435.38 75
1435.47 73
1435.56 70
1435.64 66
1435.73 63
1435.82 61
1435.90 59
1435.99 59
1436.08 58
1436.17 58
1436.25 58
1436.34 58
1436.43 58
1436.51 58
1436.60 58
1436.69 59
1436.77 59
1436.86 59
1436.95 58
1437.03 56
1437.12 54
1437.21 52
1437.30 50
1437.38 49
1437.47 50
1437.56 50
1437.64 51
1437.73 51
1437.82 50
1437.90 49
1437.99 46
1438.08 44
1438.17 43
1438.25 42
1438.34 43
1438.43 45
1438.51 49
1438.60 52
1438.69 55
1438.77 58
1438.86 60
1438.95 62
1439.04 63
1439.12 65
1439.21 69
1439.30 72
1439.38 77
1439.47 81
1439.56 84
1439.64 85
1439.73 83
1439.82 79
1439.91 74
1439.99 67
1440.08 61
1440.17 56
1440.25 52
1440.34 50
1440.43 50
1440.52 51
1440.60 52
1440.69 54
1440.78 55
1440.86 56
1440.95 56
1441.04 56
1441.12 54
1441.21 52
1441.30 50
1441.39 47
1441.47 45
1441.56 42
1441.65 40
1441.73 39
1441.82 38
1441.91 37
1442.00 37
1442.08 36
1442.17 35
1442.26 33
1442.34 31
1442.43 28
1442.52 24
1442.61 21
1442.69 18
1442.78 17
1442.87 16
1442.95 16
1443.04 17
1443.13 17
1443.22 18
1443.30 19
1443.39 20
1443.48 20
1443.56 21
1443.65 21
1443.74 21
1443.83 20
1443.91 20
1444.00 19
1444.09 17
1444.17 16
1444.26 14
1444.35 13
1444.44 12
1444.52 11
1444.61 10
1444.70 8
1444.78 6
1444.87 4
1444.96 2
1445.05 0
1445.13 0
1445.22 0
1445.31 0
1445.40 0
1445.48 0
1445.57 0
1445.66 1
1445.74 1
1445.83 1
1445.92 1
1446.01 1
1446.09 1
1446.18 0
1446.27 0
1446.35 0
1446.44 0
1446.53 0
1446.62 2
1446.70 5
1446.79 8
1446.88 11
1446.97 14
1447.05 16
1447.14 18
1447.23 19
1447.31 20
1447.40 20
1447.49 21
1447.58 22
1447.66 23
1447.75 25
1447.84 27
1447.93 29
1448.01 31
1448.10 33
1448.19 35
1448.27 38
1448.36 40
1448.45 43
1448.54 47
1448.62 51
1448.71 55
1448.80 60
1448.89 64
1448.97 68
1449.06 71
1449.15 73
1449.24 73
1449.32 72
1449.41 71
1449.50 68
1449.58 64
1449.67 60
1449.76 54
1449.85 47
1449.93 38
1450.02 29
1450.11 19
1450.20 11
1450.28 5
1450.37 2
1450.46 2
1450.55 5
1450.63 11
1450.72 17
1450.81 24
1450.90 29
1450.98 33
1451.07 36
1451.16 36
1451.24 36
1451.33 34
1451.42 32
1451.51 31
1451.59 31
1451.68 32
1451.77 33
1451.86 36
1451.94 38
1452.03 41
1452.12 43
1452.21 45
1452.29 46
1452.38 47
1452.47 48
1452.56 48
1452.64 48
1452.73 49
1452.82 49
1452.91 50
1452.99 50
1453.08 50
1453.17 49
1453.26 48
1453.34 45
1453.43 42
1453.52 39
1453.61 35
1453.69 31
1453.78 27
1453.87 24
1453.96 20
1454.04 17
1454.13 15
1454.22 13
1454.31 12
1454.39 12
1454.48 13
1454.57 16
1454.65 19
1454.74 22
1454.83 25
1454.92 28
1455.00 31
1455.09 34
1455.18 37
1455.27 40
1455.36 42
1455.44 44
1455.53 46
1455.62 47
1455.71 47
1455.79 47
1455.88 47
1455.97 46
1456.06 45
1456.14 43
1456.23 42
1456.32 41
1456.41 41
1456.49 42
1456.58 44
1456.67 45
1456.76 47
1456.84 47
1456.93 46
1457.02 45
1457.11 43
1457.19 42
1457.28 42
1457.37 44
1457.46 46
1457.54 50
1457.63 53
1457.72 56
1457.81 58
1457.89 60
1457.98 61
1458.07 61
1458.16 61
1458.24 60
1458.33 59
1458.42 58
1458.51 56
1458.59 54
1458.68 52
1458.77 49
1458.86 46
1458.95 42
1459.03 38
1459.12 34
1459.21 30
1459.30 27
1459.38 25
1459.47 23
1459.56 22
1459.65 21
1459.73 20
1459.82 19
1459.91 19
1460.00 20
1460.08 21
1460.17 24
1460.26 28
1460.35 31
1460.44 35
1460.52 39
1460.61 41
1460.70 43
1460.79 44
1460.87 43
1460.96 41
1461.05 37
1461.14 33
1461.22 29
1461.31 26
1461.40 23
1461.49 22
1461.58 23
1461.66 24
1461.75 26
1461.84 27
1461.93 28
1462.01 28
1462.10 26
1462.19 25
1462.28 24
1462.36 23
1462.45 24
1462.54 25
1462.63 26
1462.72 27
1462.80 29
1462.89 30
1462.98 31
1463.07 31
1463.15 30
1463.24 29
1463.33 28
1463.42 27
1463.51 26
1463.59 25
1463.68 25
1463.77 25
1463.86 26
1463.94 26
1464.03 27
1464.12 26
1464.21 25
1464.30 24
1464.38 22
1464.47 22
1464.56 22
1464.65 24
1464.73 28
1464.82 32
1464.91 37
1465.00 41
1465.09 43
1465.17 43
1465.26 41
1465.35 37
1465.44 32
1465.52 28
1465.61 23
1465.70 19
1465.79 16
1465.88 15
1465.96 14
1466.05 15
1466.14 17
1466.23 19
1466.32 20
1466.40 22
1466.49 23
1466.58 22
1466.67 22
1466.75 22
1466.84 21
1466.93 22
1467.02 23
1467.11 25
1467.19 27
1467.28 30
1467.37 32
1467.46 34
1467.55 36
1467.63 37
1467.72 39
1467.81 40
1467.90 40
1467.98 40
1468.07 39
1468.16 38
1468.25 37
1468.34 38
1468.42 41
1468.51 47
1468.60 56
1468.69 68
1468.78 80
1468.86 92
1468.95 102
1469.04 109
1469.13 113
1469.22 114
1469.30 113
1469.39 110
1469.48 106
1469.57 102
1469.66 98
1469.74 92
1469.83 86
1469.92 80
1470.01 73
1470.09 66
1470.18 60
1470.27 55
1470.36 52
1470.45 50
1470.53 49
1470.62 48
1470.71 47
1470.80 45
1470.89 43
1470.97 41
1471.06 40
1471.15 39
1471.24 40
1471.33 41
1471.41 42
1471.50 43
1471.59 43
1471.68 43
1471.77 43
1471.85 42
1471.94 41
1472.03 41
1472.12 41
1472.21 41
1472.29 41
1472.38 42
1472.47 42
1472.56 43
1472.65 43
1472.73 43
1472.82 43
1472.91 43
1473.00 43
1473.09 43
1473.18 43
1473.26 44
1473.35 44
1473.44 44
1473.53 44
1473.62 45
1473.70 46
1473.79 48
1473.88 52
1473.97 56
1474.06 62
1474.14 67
1474.23 72
1474.32 75
1474.41 77
1474.50 77
1474.58 76
1474.67 74
1474.76 70
1474.85 65
1474.94 58
1475.02 50
1475.11 42
1475.20 34
1475.29 28
1475.38 25
1475.47 24
1475.55 25
1475.64 27
1475.73 29
1475.82 31
1475.91 31
1475.99 31
1476.08 30
1476.17 30
1476.26 29
1476.35 29
1476.43 29
1476.52 29
1476.61 28
1476.70 29
1476.79 29
1476.88 31
1476.96 33
1477.05 37
1477.14 40
1477.23 43
1477.32 45
1477.40 46
1477.49 45
1477.58 45
1477.67 44
1477.76 43
1477.85 44
1477.93 45
1478.02 46
1478.11 47
1478.20 48
1478.29 48
1478.37 46
1478.46 44
1478.55 41
1478.64 38
1478.73 35
1478.82 34
1478.90 34
1478.99 36
1479.08 38
1479.17 41
1479.26 44
1479.35 46
1479.43 46
1479.52 45
1479.61 44
1479.70 42
1479.79 40
1479.87 39
1479.96 39
1480.05 41
1480.14 45
1480.23 49
1480.32 54
1480.40 60
1480.49 65
1480.58 69
1480.67 71
1480.76 72
1480.85 71
1480.93 69
1481.02 65
1481.11 61
1481.20 57
1481.29 53
1481.38 50
1481.46 49
1481.55 49
1481.64 51
1481.73 54
1481.82 58
1481.90 62
1481.99 66
1482.08 68
1482.17 68
1482.26 65
1482.35 61
1482.43 55
1482.52 48
1482.61 42
1482.70 37
1482.79 33
1482.88 30
1482.96 29
1483.05 30
1483.14 32
1483.23 35
1483.32 39
1483.41 44
1483.50 48
1483.58 51
1483.67 52
1483.76 50
1483.85 47
1483.94 43
1484.03 37
1484.11 31
1484.20 25
1484.29 21
1484.38 17
1484.47 14
1484.56 12
1484.64 11
1484.73 12
1484.82 14
1484.91 18
1485.00 25
1485.09 33
1485.17 42
1485.26 52
1485.35 61
1485.44 69
1485.53 75
1485.62 79
1485.70 81
1485.79 80
1485.88 77
1485.97 72
1486.06 67
1486.15 61
1486.24 56
1486.32 52
1486.41 49
1486.50 47
1486.59 45
1486.68 43
1486.77 41
1486.85 39
1486.94 36
1487.03 34
1487.12 32
1487.21 30
1487.30 30
1487.39 30
1487.47 31
1487.56 32
1487.65 32
1487.74 31
1487.83 30
1487.92 28
1488.00 25
1488.09 22
1488.18 18
1488.27 15
1488.36 13
1488.45 13
1488.54 15
1488.62 18
1488.71 22
1488.80 26
1488.89 30
1488.98 32
1489.07 32
1489.16 30
1489.24 27
1489.33 23
1489.42 19
1489.51 17
1489.60 15
1489.69 14
1489.78 15
1489.86 16
1489.95 16
1490.04 16
1490.13 15
1490.22 13
1490.31 10
1490.39 7
1490.48 4
1490.57 2
1490.66 2
1490.75 3
1490.84 5
1490.93 9
1491.01 14
1491.10 19
1491.19 26
1491.28 32
1491.37 39
1491.46 45
1491.55 50
1491.64 53
1491.72 54
1491.81 51
1491.90 46
1491.99 39
1492.08 30
1492.17 22
1492.26 15
1492.34 8
1492.43 4
1492.52 0
1492.61 0
1492.70 0
1492.79 0
1492.88 0
1492.96 2
1493.05 3
1493.14 3
1493.23 2
1493.32 0
1493.41 0
1493.50 0
1493.58 0
1493.67 0
1493.76 4
1493.85 10
1493.94 18
1494.03 27
1494.12 35
1494.21 43
1494.29 50
1494.38 55
1494.47 58
1494.56 60
1494.65 60
1494.74 58
1494.83 55
1494.92 51
1495.00 47
1495.09 44
1495.18 42
1495.27 42
1495.36 43
1495.45 46
1495.54 49
1495.62 52
1495.71 54
1495.80 57
1495.89 58
1495.98 59
1496.07 60
1496.16 60
1496.25 60
1496.33 61
1496.42 63
1496.51 65
1496.60 68
1496.69 71
1496.78 75
1496.87 77
1496.96 79
1497.04 79
1497.13 78
1497.22 76
1497.31 74
1497.40 72
1497.49 70
1497.58 70
1497.67 69
1497.75 69
1497.84 69
1497.93 69
1498.02 68
1498.11 66
1498.20 64
1498.29 62
1498.38 59
1498.47 57
1498.55 54
1498.64 51
1498.73 48
1498.82 46
1498.91 44
1499.00 42
1499.09 41
1499.18 41
1499.26 41
1499.35 43
1499.44 44
1499.53 45
1499.62 46
1499.71 45
1499.80 44
1499.89 43
1499.98 42
1500.06 41
1500.15 41
1500.24 43
1500.33 47
1500.42 51
1500.51 56
1500.60 62
1500.69 67
1500.77 71
1500.86 73
1500.95 72
1501.04 68
1501.13 61
1501.22 51
1501.31 41
1501.40 30
1501.49 22
1501.57 17
1501.66 17
1501.75 20
1501.84 28
1501.93 37
1502.02 48
1502.11 58
1502.20 66
1502.29 72
1502.38 74
1502.46 74
1502.55 72
1502.64 68
1502.73 65
1502.82 62
1502.91 61
1503.00 61
1503.09 63
1503.18 65
1503.26 67
1503.35 69
1503.44 71
1503.53 72
1503.62 73
1503.71 74
1503.80 75
1503.89 76
1503.98 77
1504.06 76
1504.15 75
1504.24 72
1504.33 69
1504.42 66
1504.51 61
1504.60 57
1504.69 53
1504.78 49
1504.87 45
1504.95 44
1505.04 44
1505.13 48
1505.22 55
1505.31 63
1505.40 71
1505.49 78
1505.58 83
1505.67 84
1505.76 83
1505.84 81
1505.93 77
1506.02 75
1506.11 73
1506.20 73
1506.29 73
1506.38 74
1506.47 74
1506.56 72
1506.65 69
1506.74 64
1506.82 57
1506.91 50
1507.00 43
1507.09 38
1507.18 34
1507.27 31
1507.36 30
1507.45 29
1507.54 29
1507.63 28
1507.71 28
1507.80 27
1507.89 28
1507.98 29
1508.07 31
1508.16 32
1508.25 34
1508.34 34
1508.43 34
1508.52 34
1508.61 34
1508.69 36
1508.78 40
1508.87 45
1508.96 52
1509.05 59
1509.14 65
1509.23 71
1509.32 75
1509.41 77
1509.50 78
1509.59 78
1509.68 78
1509.76 76
1509.85 72
1509.94 68
1510.03 61
1510.12 54
1510.21 45
1510.30 37
1510.39 29
1510.48 22
1510.57 17
1510.66 13
1510.74 12
1510.83 12
1510.92 13
1511.01 15
1511.10 17
1511.19 18
1511.28 19
1511.37 20
1511.46 20
1511.55 22
1511.64 25
1511.73 30
1511.82 35
1511.90 42
1511.99 47
1512.08 52
1512.17 54
1512.26 54
1512.35 52
1512.44 49
1512.53 47
1512.62 45
1512.71 44
1512.80 44
1512.89 44
1512.97 44
1513.06 43
1513.15 42
1513.24 39
1513.33 37
1513.42 34
1513.51 32
1513.60 30
1513.69 28
1513.78 27
1513.87 27
1513.96 28
1514.05 29
1514.14 31
1514.22 34
1514.31 37
1514.40 40
1514.49 43
1514.58 46
1514.67 48
1514.76 49
1514.85 51
1514.94 51
1515.03 52
1515.12 52
1515.21 51
1515.30 51
1515.39 50
1515.47 48
1515.56 46
1515.65 44
1515.74 40
1515.83 36
1515.92 30
1516.01 25
1516.10 19
1516.19 13
1516.28 9
1516.37 6
1516.46 6
1516.55 8
1516.64 13
1516.73 21
1516.81 31
1516.90 42
1516.99 54
1517.08 64
1517.17 71
1517.26 76
1517.35 79
1517.44 80
1517.53 81
1517.62 82
1517.71 83
1517.80 86
1517.89 88
1517.98 89
1518.07 88
1518.15 85
1518.24 79
1518.33 73
1518.42 66
1518.51 61
1518.60 57
1518.69 55
1518.78 56
1518.87 58
1518.96 61
1519.05 64
1519.14 67
1519.23 68
1519.32 68
1519.41 67
1519.50 65
1519.59 62
1519.67 59
1519.76 56
1519.85 54
1519.94 52
1520.03 51
1520.12 50
1520.21 49
1520.30 47
1520.39 46
1520.48 44
1520.57 42
1520.66 42
1520.75 42
1520.84 43
1520.93 45
1521.02 48
1521.11 51
1521.20 54
1521.28 57
1521.37 60
1521.46 64
1521.55 68
1521.64 73
1521.73 79
1521.82 84
1521.91 89
1522.00 92
1522.09 93
1522.18 93
1522.27 92
1522.36 91
1522.45 90
1522.54 91
1522.63 93
1522.72 96
1522.81 99
1522.90 102
1522.99 104
1523.07 104
1523.16 102
1523.25 98
1523.34 93
1523.43 87
1523.52 81
1523.61 77
1523.70 74
1523.79 71
1523.88 70
1523.97 70
1524.06 69
1524.15 67
1524.24 65
1524.33 62
1524.42 58
1524.51 53
1524.60 49
1524.69 44
1524.78 39
1524.87 35
1524.96 30
1525.05 26
1525.13 22
1525.22 18
1525.31 16
1525.40 14
1525.49 11
1525.58 9
1525.67 6
1525.76 2
1525.85 0
1525.94 0
1526.03 0
1526.12 0
1526.21 0
1526.30 0
1526.39 0
1526.48 1
1526.57 5
1526.66 8
1526.75 10
1526.84 10
1526.93 10
1527.02 9
1527.11 8
1527.20 7
1527.29 6
1527.38 6
1527.47 6
1527.55 7
1527.64 7
1527.73 7
1527.82 6
1527.91 4
1528.00 2
1528.09 1
1528.18 0
1528.27 0
1528.36 1
1528.45 3
1528.54 7
1528.63 12
1528.72 17
1528.81 24
1528.90 32
1528.99 41
1529.08 51
1529.17 61
1529.26 70
1529.35 77
1529.44 80
1529.53 79
1529.62 74
1529.71 66
1529.80 56
1529.89 47
1529.98 39
1530.07 33
1530.16 31
1530.25 31
1530.34 33
1530.43 36
1530.51 38
1530.60 41
1530.69 43
1530.78 45
1530.87 48
1530.96 52
1531.05 57
1531.14 64
1531.23 71
1531.32 78
1531.41 85
1531.50 90
1531.59 93
1531.68 96
1531.77 98
1531.86 98
1531.95 98
1532.04 96
1532.13 93
1532.22 89
1532.31 84
1532.40 80
1532.49 76
1532.58 73
1532.67 72
1532.76 72
1532.85 73
1532.94 75
1533.03 77
1533.12 78
1533.21 79
1533.30 78
1533.39 76
1533.48 72
1533.57 66
1533.66 60
1533.75 55
1533.84 50
1533.93 48
1534.02 46
1534.11 47
1534.20 47
1534.29 47
1534.38 46
1534.47 43
1534.56 40
1534.65 37
1534.74 36
1534.83 36
1534.92 39
1535.01 42
1535.10 45
1535.19 46
1535.28 44
1535.37 40
1535.46 33
1535.54 25
1535.63 18
1535.72 12
1535.81 9
1535.90 9
1535.99 12
1536.08 17
1536.17 24
1536.26 30
1536.35 35
1536.44 40
1536.53 44
1536.62 48
1536.71 52
1536.80 57
1536.89 63
1536.98 70
1537.07 78
1537.16 84
1537.25 90
1537.34 94
1537.43 97
1537.52 98
1537.61 97
1537.70 95
1537.79 91
1537.88 86
1537.97 81
1538.06 76
1538.15 72
1538.24 70
1538.33 69
1538.42 70
1538.51 71
1538.60 72
1538.69 72
1538.78 72
1538.87 71
1538.96 70
1539.05 69
1539.14 70
1539.23 71
1539.32 72
1539.41 72
1539.50 71
1539.59 68
1539.68 64
1539.77 59
1539.86 56
1539.95 54
1540.04 54
1540.13 56
1540.22 58
1540.31 60
1540.40 60
1540.49 59
1540.58 56
1540.67 51
1540.76 45
1540.85 40
1540.94 36
1541.03 33
1541.12 30
1541.21 28
1541.30 25
1541.39 22
1541.48 18
1541.57 14
1541.66 11
1541.75 8
1541.84 6
1541.93 5
1542.02 5
1542.11 4
1542.20 2
1542.29 0
1542.38 0
1542.47 0
1542.56 0
1542.65 0
1542.74 0
1542.83 0
1542.93 0
1543.02 4
1543.11 7
1543.20 10
1543.29 13
1543.38 14
1543.47 14
1543.56 13
1543.65 13
1543.74 13
1543.83 15
1543.92 20
1544.01 26
1544.10 33
1544.19 40
1544.28 46
1544.37 50
1544.46 52
1544.55 52
1544.64 51
1544.73 49
1544.82 46
1544.91 44
1545.00 43
1545.09 41
1545.18 39
1545.27 37
1545.36 35
1545.45 33
1545.54 31
1545.63 31
1545.72 33
1545.81 37
1545.90 43
1545.99 52
1546.08 63
1546.17 74
1546.26 85
1546.35 94
1546.44 102
1546.53 107
1546.62 108
1546.71 107
1546.80 102
1546.89 96
1546.98 88
1547.07 79
1547.16 70
1547.25 61
1547.34 52
1547.43 46
1547.52 40
1547.61 37
1547.70 35
1547.79 35
1547.89 36
1547.98 39
1548.07 43
1548.16 47
1548.25 51
1548.34 53
1548.43 54
1548.52 53
1548.61 50
1548.70 45
1548.79 40
1548.88 35
1548.97 32
1549.06 32
1549.15 34
1549.24 39
1549.33 45
1549.42 52
1549.51 57
1549.60 61
1549.69 62
1549.78 59
1549.87 55
1549.96 49
1550.05 42
1550.14 35
1550.23 28
1550.32 22
1550.41 16
1550.50 11
1550.59 6
1550.68 2
1550.77 1
1550.87 3
1550.96 8
1551.05 15
1551.14 23
1551.23 31
1551.32 36
1551.41 38
1551.50 36
1551.59 31
1551.68 25
1551.77 19
1551.86 15
1551.95 13
1552.04 14
1552.13 17
1552.22 21
1552.31 24
1552.40 26
1552.49 25
1552.58 22
1552.67 17
1552.76 11
1552.85 6
1552.94 2
1553.03 0
1553.12 0
1553.21 2
1553.31 5
1553.40 10
1553.49 15
1553.58 19
1553.67 22
1553.76 23
1553.85 22
1553.94 21
1554.03 18
1554.12 16
1554.21 14
1554.30 14
1554.39 14
1554.48 15
1554.57 17
1554.66 19
1554.75 22
1554.84 26
1554.93 31
1555.02 37
1555.11 44
1555.20 51
1555.29 57
1555.39 60
1555.48 61
1555.57 59
1555.66 54
1555.75 47
1555.84 40
1555.93 34
1556.02 28
1556.11 25
1556.20 24
1556.29 25
1556.38 27
1556.47 29
1556.56 31
1556.65 32
1556.74 32
1556.83 30
1556.92 28
1557.01 26
1557.10 25
1557.20 26
1557.29 28
1557.38 32
1557.47 37
1557.56 42
1557.65 46
1557.74 47
1557.83 46
1557.92 43
1558.01 39
1558.10 34
1558.19 30
1558.28 28
1558.37 28
1558.46 29
1558.55 31
1558.64 32
1558.73 31
1558.83 29
1558.92 24
1559.01 18
1559.10 11
1559.19 5
1559.28 1
1559.37 1
1559.46 4
1559.55 10
1559.64 19
1559.73 30
1559.82 42
1559.91 52
1560.00 62
1560.09 69
1560.18 74
1560.27 77
1560.37 79
1560.46 79
1560.55 80
1560.64 82
1560.73 83
1560.82 85
1560.91 86
1561.00 86
1561.09 83
1561.18 78
1561.27 72
1561.36 65
1561.45 59
1561.54 54
1561.63 51
1561.72 50
1561.82 50
1561.91 52
1562.00 54
1562.09 57
1562.18 61
1562.27 65
1562.36 68
1562.45 71
1562.54 73
1562.63 74
1562.72 74
1562.81 73
1562.90 70
1562.99 66
1563.09 62
1563.18 59
1563.27 56
1563.36 56
1563.45 57
1563.54 60
1563.63 65
1563.72 70
1563.81 74
1563.90 77
1563.99 79
1564.08 78
1564.17 76
1564.26 72
1564.36 67
1564.45 63
1564.54 59
1564.63 56
1564.72 55
1564.81 54
1564.90 53
1564.99 51
1565.08 47
1565.17 42
1565.26 34
1565.35 26
1565.44 18
1565.53 13
1565.63 11
1565.72 11
1565.81 14
1565.90 19
1565.99 24
1566.08 27
1566.17 30
1566.26 31
1566.35 31
1566.44 31
1566.53 31
1566.62 31
1566.72 31
1566.81 32
1566.90 31
1566.99 29
1567.08 27
1567.17 24
1567.26 21
1567.35 19
1567.44 19
1567.53 20
1567.62 21
1567.71 24
1567.80 27
1567.90 30
1567.99 32
1568.08 32
1568.17 32
1568.26 31
1568.35 30
1568.44 30
1568.53 31
1568.62 35
1568.71 39
1568.80 44
1568.90 48
1568.99 50
1569.08 52
1569.17 52
1569.26 51
1569.35 51
1569.44 52
1569.53 54
1569.62 58
1569.71 61
1569.80 64
1569.89 64
1569.99 63
1570.08 60
1570.17 55
1570.26 50
1570.35 46
1570.44 42
1570.53 39
1570.62 38
1570.71 37
1570.80 36
1570.89 36
1570.99 36
1571.08 36
1571.17 36
1571.26 36
1571.35 35
1571.44 34
1571.53 31
1571.62 28
1571.71 24
1571.80 19
1571.90 14
1571.99 8
1572.08 3
1572.17 0
1572.26 0
1572.35 0
1572.44 0
1572.53 0
1572.62 0
1572.71 0
1572.80 0
1572.90 1
1572.99 3
1573.08 4
1573.17 5
1573.26 7
1573.35 11
1573.44 15
1573.53 19
1573.62 23
1573.71 27
1573.81 29
1573.90 29
1573.99 28
1574.08 25
1574.17 23
1574.26 20
1574.35 17
1574.44 15
1574.53 14
1574.62 12
1574.72 11
1574.81 11
1574.90 12
1574.99 14
1575.08 18
1575.17 24
1575.26 30
1575.35 36
1575.44 40
1575.54 41
1575.63 41
1575.72 38
1575.81 34
1575.90 29
1575.99 25
1576.08 23
1576.17 22
1576.26 22
1576.35 23
1576.45 26
1576.54 29
1576.63 33
1576.72 39
1576.81 46
1576.90 54
1576.99 63
1577.08 73
1577.17 83
1577.27 93
1577.36 102
1577.45 111
1577.54 118
1577.63 124
1577.72 129
1577.81 133
1577.90 134
1577.99 134
1578.09 133
1578.18 131
1578.27 129
1578.36 128
1578.45 129
1578.54 133
1578.63 139
1578.72 147
1578.82 156
1578.91 164
1579.00 169
1579.09 172
1579.18 171
1579.27 169
1579.36 165
1579.45 161
1579.54 158
1579.64 157
1579.73 158
1579.82 158
1579.91 158
1580.00 156
1580.09 151
1580.18 144
1580.27 135
1580.37 125
1580.46 116
1580.55 110
1580.64 108
1580.73 110
1580.82 115
1580.91 122
1581.00 129
1581.09 133
1581.19 135
1581.28 132
1581.37 126
1581.46 118
1581.55 109
1581.64 100
1581.73 93
1581.82 87
1581.92 84
1582.01 81
1582.10 81
1582.19 81
1582.28 81
1582.37 81
1582.46 82
1582.55 82
1582.65 82
1582.74 81
1582.83 81
1582.92 80
1583.01 79
1583.10 78
1583.19 76
1583.28 74
1583.38 71
1583.47 67
1583.56 63
1583.65 58
1583.74 55
1583.83 52
1583.92 51
1584.02 52
1584.11 54
1584.20 59
1584.29 67
1584.38 75
1584.47 85
1584.56 94
1584.65 102
1584.75 107
1584.84 109
1584.93 108
1585.02 106
1585.11 103
1585.20 100
1585.29 97
1585.38 94
1585.48 89
1585.57 84
1585.66 76
1585.75 68
1585.84 60
1585.93 53
1586.02 49
1586.12 47
1586.21 47
1586.30 48
1586.39 49
1586.48 48
1586.57 47
1586.66 46
1586.76 45
1586.85 46
1586.94 49
1587.03 54
1587.12 60
1587.21 66
1587.30 70
1587.40 72
1587.49 72
1587.58 71
1587.67 71
1587.76 72
1587.85 74
1587.94 78
1588.03 82
1588.13 85
1588.22 87
1588.31 86
1588.40 82
1588.49 77
1588.58 70
1588.67 63
1588.77 56
1588.86 48
1588.95 42
1589.04 36
1589.13 31
1589.22 28
1589.32 27
1589.41 27
1589.50 30
1589.59 33
1589.68 37
1589.77 40
1589.86 41
1589.96 40
1590.05 36
1590.14 31
1590.23 25
1590.32 19
1590.41 15
1590.50 14
1590.60 16
1590.69 21
1590.78 29
1590.87 37
1590.96 46
1591.05 53
1591.14 58
1591.24 59
1591.33 59
1591.42 56
1591.51 54
1591.60 52
1591.69 52
1591.79 54
1591.88 56
1591.97 59
1592.06 61
1592.15 62
1592.24 61
1592.33 58
1592.43 55
1592.52 51
1592.61 48
1592.70 45
1592.79 43
1592.88 41
1592.98 37
1593.07 32
1593.16 25
1593.25 16
1593.34 7
1593.43 0
1593.52 0
1593.62 0
1593.71 0
1593.80 0
1593.89 0
1593.98 7
1594.07 16
1594.17 25
1594.26 32
1594.35 38
1594.44 43
1594.53 45
1594.62 47
1594.72 48
1594.81 49
1594.90 51
1594.99 53
1595.08 56
1595.17 59
1595.27 61
1595.36 61
1595.45 60
1595.54 57
1595.63 52
1595.72 47
1595.81 42
1595.91 39
1596.00 38
1596.09 40
1596.18 42
1596.27 46
1596.36 50
1596.46 52
1596.55 53
1596.64 54
1596.73 53
1596.82 52
1596.91 51
1597.01 50
1597.10 49
1597.19 47
1597.28 44
1597.37 40
1597.46 35
1597.56 29
1597.65 24
1597.74 20
1597.83 17
1597.92 15
1598.02 15
1598.11 14
1598.20 14
1598.29 12
1598.38 9
1598.47 4
1598.57 0
1598.66 0
1598.75 0
1598.84 0
1598.93 0
1599.02 0
1599.12 0
1599.21 0
1599.30 3
1599.39 10
1599.48 16
1599.57 24
1599.67 32
1599.76 41
1599.85 50
1599.94 60
1600.03 69
1600.12 78
1600.22 85
1600.31 92
1600.40 97
1600.49 99
1600.58 99
1600.68 95
1600.77 89
1600.86 81
1600.95 72
1601.04 64
1601.13 59
1601.23 57
1601.32 59
1601.41 63
1601.50 70
1601.59 77
1601.69 83
1601.78 88
1601.87 91
1601.96 92
1602.05 92
1602.14 89
1602.24 85
1602.33 81
1602.42 78
1602.51 74
1602.60 72
1602.70 71
1602.79 71
1602.88 73
1602.97 75
1603.06 78
1603.15 81
1603.25 84
1603.34 88
1603.43 90
1603.52 92
1603.61 92
1603.71 92
1603.80 91
1603.89 90
1603.98 89
1604.07 89
1604.17 89
1604.26 89
1604.35 88
1604.44 87
1604.53 84
1604.62 80
1604.72 75
1604.81 70
1604.90 64
1604.99 59
1605.08 55
1605.18 53
1605.27 52
1605.36 52
1605.45 54
1605.54 56
1605.64 59
1605.73 61
1605.82 63
1605.91 64
1606.00 64
1606.10 63
1606.19 62
1606.28 60
1606.37 58
1606.46 56
1606.55 52
1606.65 49
1606.74 44
1606.83 40
1606.92 37
1607.01 35
1607.11 34
1607.20 34
1607.29 35
1607.38 36
1607.47 36
1607.57 36
1607.66 35
1607.75 34
1607.84 34
1607.93 33
1608.03 32
1608.12 30
1608.21 27
1608.30 22
1608.39 16
1608.49 10
1608.58 4
1608.67 0
1608.76 0
1608.85 0
1608.95 0
1609.04 3
1609.13 10
1609.22 17
1609.31 23
1609.41 28
1609.50 32
1609.59 34
1609.68 35
1609.77 35
1609.87 35
1609.96 35
1610.05 37
1610.14 40
1610.24 45
1610.33 52
1610.42 59
1610.51 66
1610.60 71
1610.70 72
1610.79 70
1610.88 64
1610.97 57
1611.06 48
1611.16 41
1611.25 36
1611.34 35
1611.43 35
1611.52 37
1611.62 39
1611.71 41
1611.80 42
1611.89 41
1611.98 39
1612.08 37
1612.17 34
1612.26 31
1612.35 29
1612.45 28
1612.54 29
1612.63 30
1612.72 32
1612.81 36
1612.91 40
1613.00 44
1613.09 48
1613.18 51
1613.27 54
1613.37 55
1613.46 55
1613.55 53
1613.64 50
1613.74 47
1613.83 42
1613.92 36
1614.01 29
1614.10 22
1614.20 15
1614.29 8
1614.38 2
1614.47 0
1614.56 0
1614.66 0
1614.75 0
1614.84 0
1614.93 6
1615.03 14
1615.12 22
1615.21 28
1615.30 34
1615.39 37
1615.49 38
1615.58 38
1615.67 37
1615.76 36
1615.86 37
1615.95 39
1616.04 42
1616.13 45
1616.22 49
1616.32 53
1616.41 57
1616.50 60
1616.59 63
1616.69 66
1616.78 67
1616.87 68
1616.96 68
1617.05 66
1617.15 64
1617.24 63
1617.33 63
1617.42 65
1617.52 69
1617.61 74
1617.70 80
1617.79 87
1617.88 93
1617.98 98
1618.07 103
1618.16 107
1618.25 110
1618.35 113
1618.44 115
1618.53 116
1618.62 117
1618.72 117
1618.81 117
1618.90 116
1618.99 115
1619.08 112
1619.18 107
1619.27 99
1619.36 90
1619.45 80
1619.55 70
1619.64 61
1619.73 55
1619.82 51
1619.92 51
1620.01 53
1620.10 56
1620.19 59
1620.28 63
1620.38 67
1620.47 71
1620.56 75
1620.65 80
1620.75 84
1620.84 88
1620.93 90
1621.02 92
1621.12 91
1621.21 88
1621.30 84
1621.39 79
1621.49 72
1621.58 64
1621.67 55
1621.76 46
1621.85 39
1621.95 32
1622.04 28
1622.13 26
1622.22 26
1622.32 28
1622.41 30
1622.50 33
1622.59 36
1622.69 40
1622.78 43
1622.87 46
1622.96 49
1623.06 50
1623.15 50
1623.24 48
1623.33 44
1623.43 38
1623.52 32
1623.61 27
1623.70 25
1623.80 24
1623.89 25
1623.98 28
1624.07 31
1624.17 33
1624.26 34
1624.35 33
1624.44 32
1624.54 30
1624.63 29
1624.72 29
1624.81 30
1624.90 32
1625.00 35
1625.09 38
1625.18 42
1625.27 45
1625.37 46
1625.46 47
1625.55 47
1625.64 47
1625.74 47
1625.83 46
1625.92 46
1626.01 46
1626.11 47
1626.20 48
1626.29 49
1626.38 50
1626.48 51
1626.57 52
1626.66 52
1626.75 53
1626.85 53
1626.94 53
1627.03 55
1627.13 59
1627.22 64
1627.31 70
1627.40 77
1627.50 83
1627.59 87
1627.68 88
1627.77 85
1627.87 78
1627.96 69
1628.05 58
1628.14 48
1628.24 39
1628.33 33
1628.42 30
1628.51 30
1628.61 32
1628.70 35
1628.79 37
1628.88 38
1628.98 38
1629.07 37
1629.16 36
1629.25 37
1629.35 39
1629.44 43
1629.53 47
1629.62 51
1629.72 53
1629.81 53
1629.90 52
1629.99 49
1630.09 46
1630.18 45
1630.27 46
1630.37 47
1630.46 50
1630.55 52
1630.64 53
1630.74 54
1630.83 55
1630.92 56
1631.01 58
1631.11 62
1631.20 66
1631.29 70
1631.38 73
1631.48 75
1631.57 76
1631.66 75
1631.76 73
1631.85 71
1631.94 68
1632.03 64
1632.13 59
1632.22 54
1632.31 48
1632.40 42
1632.50 36
1632.59 30
1632.68 25
1632.77 20
1632.87 17
1632.96 15
1633.05 13
1633.15 10
1633.24 8
1633.33 6
1633.42 3
1633.52 0
1633.61 0
1633.70 0
1633.79 0
1633.89 0
1633.98 1
1634.07 2
1634.17 2
1634.26 1
1634.35 0
1634.44 0
1634.54 0
1634.63 0
1634.72 1
1634.81 5
1634.91 8
1635.00 11
1635.09 12
1635.19 12
1635.28 11
1635.37 9
1635.46 9
1635.56 9
1635.65 12
1635.74 16
1635.84 22
1635.93 29
1636.02 36
1636.11 44
1636.21 51
1636.30 58
1636.39 63
1636.48 68
1636.58 70
1636.67 71
1636.76 69
1636.86 65
1636.95 59
1637.04 52
1637.13 44
1637.23 35
1637.32 26
1637.41 19
1637.51 14
1637.60 10
1637.69 9
1637.78 10
1637.88 12
1637.97 14
1638.06 16
1638.16 18
1638.25 18
1638.34 17
1638.43 16
1638.53 14
1638.62 13
1638.71 12
1638.81 11
1638.90 10
1638.99 9
1639.08 7
1639.18 5
1639.27 3
1639.36 1
1639.46 1
1639.55 1
1639.64 2
1639.73 3
1639.83 5
1639.92 6
1640.01 6
1640.11 6
1640.20 6
1640.29 7
1640.38 9
1640.48 12
1640.57 17
1640.66 22
1640.76 27
1640.85 30
1640.94 30
1641.04 28
1641.13 24
1641.22 17
1641.31 11
1641.41 6
1641.50 3
1641.59 3
1641.69 7
1641.78 12
1641.87 19
1641.96 27
1642.06 35
1642.15 44
1642.24 52
1642.34 61
1642.43 71
1642.52 81
1642.62 91
1642.71 99
1642.80 106
1642.89 111
1642.99 112
1643.08 111
1643.17 108
1643.27 102
1643.36 95
1643.45 86
1643.55 76
1643.64 67
1643.73 57
1643.82 49
1643.92 42
1644.01 39
1644.10 39
1644.20 43
1644.29 49
1644.38 57
1644.48 65
1644.57 72
1644.66 77
1644.75 80
1644.85 80
1644.94 79
1645.03 77
1645.13 74
1645.22 70
1645.31 66
1645.41 61
1645.50 56
1645.59 51
1645.68 46
1645.78 42
1645.87 38
1645.96 36
1646.06 34
1646.15 32
1646.24 30
1646.34 27
1646.43 23
1646.52 19
1646.62 14
1646.71 9
1646.80 7
1646.89 6
1646.99 7
1647.08 10
1647.17 14
1647.27 18
1647.36 21
1647.45 24
1647.55 24
1647.64 22
1647.73 19
1647.83 14
1647.92 10
1648.01 7
1648.11 5
1648.20 5
1648.29 7
1648.38 11
1648.48 16
1648.57 22
1648.66 28
1648.76 34
1648.85 40
1648.94 45
1649.04 50
1649.13 55
1649.22 60
1649.32 63
1649.41 64
1649.50 62
1649.60 57
1649.69 50
1649.78 42
1649.88 34
1649.97 27
1650.06 23
1650.15 22
1650.25 22
1650.34 24
1650.43 26
1650.53 27
1650.62 28
1650.71 29
1650.81 30
1650.90 32
1650.99 35
1651.09 41
1651.18 47
1651.27 54
1651.37 60
1651.46 65
1651.55 68
1651.65 69
1651.74 69
1651.83 67
1651.93 65
1652.02 62
1652.11 58
1652.21 54
1652.30 49
1652.39 44
1652.49 40
1652.58 37
1652.67 35
1652.77 35
1652.86 35
1652.95 36
1653.05 36
1653.14 37
1653.23 36
1653.32 34
1653.42 31
1653.51 28
1653.60 24
1653.70 20
1653.79 16
1653.88 12
1653.98 9
1654.07 7
1654.16 5
1654.26 4
1654.35 2
1654.44 2
1654.54 1
1654.63 2
1654.72 3
1654.82 6
1654.91 11
1655.00 16
1655.10 21
1655.19 25
1655.28 27
1655.38 28
1655.47 28
1655.56 28
1655.66 28
1655.75 29
1655.84 30
1655.94 32
1656.03 33
1656.12 34
1656.22 33
1656.31 31
1656.40 28
1656.50 24
1656.59 20
1656.68 16
1656.78 11
1656.87 7
1656.96 3
1657.06 0
1657.15 0
1657.24 0
1657.34 0
1657.43 0
1657.53 3
1657.62 8
1657.71 13
1657.81 18
1657.90 23
1657.99 28
1658.09 32
1658.18 37
1658.27 42
1658.37 48
1658.46 54
1658.55 60
1658.65 65
1658.74 70
1658.83 74
1658.93 77
1659.02 79
1659.11 80
1659.21 81
1659.30 82
1659.39 82
1659.49 82
1659.58 82
1659.67 81
1659.77 80
1659.86 80
1659.95 80
1660.05 81
1660.14 82
1660.23 85
1660.33 89
1660.42 93
1660.52 97
1660.61 101
1660.70 103
1660.80 103
1660.89 101
1660.98 96
1661.08 89
1661.17 82
1661.26 75
1661.36 68
1661.45 64
1661.54 62
1661.64 63
1661.73 67
1661.82 72
1661.92 78
1662.01 83
1662.10 87
1662.20 90
1662.29 90
1662.39 89
1662.48 87
1662.57 86
1662.67 85
1662.76 86
1662.85 89
1662.95 92
1663.04 96
1663.13 101
1663.23 105
1663.32 109
1663.41 113
1663.51 115
1663.60 115
1663.69 114
1663.79 113
1663.88 110
1663.98 108
1664.07 105
1664.16 102
1664.26 97
1664.35 91
1664.44 84
1664.54 74
1664.63 62
1664.72 51
1664.82 40
1664.91 32
1665.01 27
1665.10 25
1665.19 26
1665.29 29
1665.38 34
1665.47 39
1665.57 45
1665.66 51
1665.75 58
1665.85 64
1665.94 70
1666.03 76
1666.13 79
1666.22 81
1666.32 81
1666.41 79
1666.50 76
1666.60 72
1666.69 69
1666.78 65
1666.88 62
1666.97 60
1667.07 58
1667.16 58
1667.25 57
1667.35 58
1667.44 60
1667.53 62
1667.63 65
1667.72 68
1667.81 71
1667.91 74
1668.00 77
1668.10 80
1668.19 82
1668.28 83
1668.38 85
1668.47 88
1668.56 92
1668.66 97
1668.75 104
1668.85 112
1668.94 119
1669.03 126
1669.13 131
1669.22 132
1669.31 130
1669.41 124
1669.50 115
1669.60 103
1669.69 89
1669.78 75
1669.88 61
1669.97 48
1670.06 37
1670.16 29
1670.25 23
1670.34 20
1670.44 18
1670.53 18
1670.63 19
1670.72 19
1670.81 20
1670.91 20
1671.00 19
1671.10 18
1671.19 16
1671.28 12
1671.38 9
1671.47 5
1671.56 1
1671.66 0
1671.75 0
1671.85 0
1671.94 0
1672.03 0
1672.13 0
1672.22 0
1672.31 0
1672.41 4
1672.50 10
1672.60 16
1672.69 20
1672.78 22
1672.88 22
1672.97 18
1673.07 13
1673.16 6
1673.25 0
1673.35 0
1673.44 0
1673.53 0
1673.63 0
1673.72 0
1673.82 4
1673.91 12
1674.00 19
1674.10 24
1674.19 26
1674.29 25
1674.38 21
1674.47 15
1674.57 9
1674.66 3
1674.75 0
1674.85 0
1674.94 0
1675.04 3
1675.13 8
1675.22 13
1675.32 17
1675.41 19
1675.51 19
1675.60 18
1675.69 15
1675.79 12
1675.88 9
1675.98 8
1676.07 9
1676.16 13
1676.26 18
1676.35 24
1676.44 31
1676.54 36
1676.63 39
1676.73 40
1676.82 37
1676.91 33
1677.01 27
1677.10 22
1677.20 17
1677.29 15
1677.38 14
1677.48 17
1677.57 21
1677.67 26
1677.76 33
1677.85 40
1677.95 46
1678.04 52
1678.14 55
1678.23 55
1678.32 52
1678.42 47
1678.51 41
1678.61 33
1678.70 25
1678.79 18
1678.89 12
1678.98 7
1679.08 3
1679.17 1
1679.26 0
1679.36 0
1679.45 2
1679.55 6
1679.64 12
1679.73 19
1679.83 26
1679.92 32
1680.02 36
1680.11 38
1680.20 37
1680.30 34
1680.39 29
1680.49 25
1680.58 20
1680.67 17
1680.77 15
1680.86 14
1680.96 15
1681.05 16
1681.14 18
1681.24 20
1681.33 23
1681.43 25
1681.52 28
1681.61 31
1681.71 34
1681.80 36
1681.90 39
1681.99 41
1682.09 44
1682.18 47
1682.27 51
1682.37 57
1682.46 64
1682.56 72
1682.65 80
1682.74 87
1682.84 93
1682.93 96
1683.03 97
1683.12 97
1683.21 95
1683.31 92
1683.40 88
1683.50 83
1683.59 78
1683.68 74
1683.78 70
1683.87 68
1683.97 67
1684.06 67
1684.16 67
1684.25 67
1684.34 65
1684.44 62
1684.53 58
1684.63 53
1684.72 48
1684.81 43
1684.91 38
1685.00 35
1685.10 33
1685.19 32
1685.29 32
1685.38 34
1685.47 36
1685.57 39
1685.66 41
1685.76 44
1685.85 46
1685.94 47
1686.04 49
1686.13 50
1686.23 52
1686.32 55
1686.42 58
1686.51 60
1686.60 62
1686.70 63
1686.79 63
1686.89 61
1686.98 58
1687.08 53
1687.17 48
1687.26 42
1687.36 37
1687.45 32
1687.55 28
1687.64 26
1687.73 25
1687.83 26
1687.92 29
1688.02 34
1688.11 41
1688.21 49
1688.30 57
1688.39 65
1688.49 71
1688.58 76
1688.68 80
1688.77 83
1688.87 85
1688.96 88
1689.05 91
1689.15 94
1689.24 97
1689.34 100
1689.43 101
1689.53 102
1689.62 103
1689.71 104
1689.81 105
1689.90 106
1690.00 107
1690.09 107
1690.19 107
1690.28 105
1690.37 102
1690.47 100
1690.56 98
1690.66 96
1690.75 94
1690.85 92
1690.94 89
1691.04 85
1691.13 80
1691.22 74
1691.32 69
1691.41 64
1691.51 60
1691.60 58
1691.70 58
1691.79 60
1691.88 63
1691.98 68
1692.07 73
1692.17 78
1692.26 82
1692.36 85
1692.45 85
1692.54 83
1692.64 78
1692.73 71
1692.83 63
1692.92 55
1693.02 48
1693.11 43
1693.21 40
1693.30 39
1693.39 39
1693.49 39
1693.58 40
1693.68 41
1693.77 41
1693.87 41
1693.96 41
1694.06 40
1694.15 40
1694.24 40
1694.34 40
1694.43 41
1694.53 42
1694.62 45
1694.72 48
1694.81 51
1694.91 53
1695.00 54
1695.09 53
1695.19 50
1695.28 46
1695.38 39
1695.47 31
1695.57 23
1695.66 15
1695.76 8
1695.85 3
1695.94 0
1696.04 0
1696.13 1
1696.23 5
1696.32 11
1696.42 16
1696.51 22
1696.61 27
1696.70 32
1696.79 36
1696.89 40
1696.98 44
1697.08 49
1697.17 54
1697.27 59
1697.36 63
1697.46 66
1697.55 67
1697.65 67
1697.74 66
1697.83 64
1697.93 63
1698.02 62
1698.12 62
1698.21 64
1698.31 66
1698.40 70
1698.50 75
1698.59 79
1698.68 84
1698.78 87
1698.87 89
1698.97 90
1699.06 88
1699.16 84
1699.25 79
1699.35 73
1699.44 66
1699.54 60
1699.63 54
1699.73 48
1699.82 41
1699.91 36
1700.01 31
1700.10 26
1700.20 23
1700.29 20
1700.39 18
1700.48 16
1700.58 13
1700.67 8
1700.77 2
1700.86 0
1700.95 0
1701.05 0
1701.14 0
1701.24 0
1701.33 0
1701.43 0
1701.52 1
1701.62 9
1701.71 17
1701.81 25
1701.90 32
1702.00 39
1702.09 44
1702.18 50
1702.28 54
1702.37 59
1702.47 63
1702.56 66
1702.66 67
1702.75 67
1702.85 67
1702.94 65
1703.04 62
1703.13 58
1703.23 55
1703.32 52
1703.42 50
1703.51 48
1703.60 47
1703.70 47
1703.79 47
1703.89 47
1703.98 47
1704.08 47
1704.17 47
1704.27 46
1704.36 46
1704.46 45
1704.55 44
1704.65 45
1704.74 45
1704.84 46
1704.93 47
1705.03 48
1705.12 50
1705.22 51
1705.31 53
1705.40 55
1705.50 58
1705.59 62
1705.69 67
1705.78 73
1705.88 79
1705.97 84
1706.07 89
1706.16 92
1706.26 94
1706.35 95
1706.45 94
1706.54 92
1706.64 90
1706.73 87
1706.83 84
1706.92 82
1707.02 81
1707.11 80
1707.20 80
1707.30 80
1707.39 79
1707.49 77
1707.58 75
1707.68 74
1707.77 72
1707.87 73
1707.96 75
1708.06 79
1708.15 83
1708.25 88
1708.34 90
1708.44 91
1708.53 90
1708.63 86
1708.72 81
1708.82 77
1708.91 73
1709.01 71
1709.10 71
1709.20 73
1709.29 77
1709.39 82
1709.48 88
1709.58 93
1709.67 97
1709.77 100
1709.86 101
1709.95 99
1710.05 95
1710.14 88
1710.24 80
1710.33 72
1710.43 64
1710.52 58
1710.62 55
1710.71 55
1710.81 57
1710.90 62
1711.00 67
1711.09 71
1711.19 74
1711.28 75
1711.38 75
1711.47 73
1711.57 70
1711.66 68
1711.76 65
1711.85 62
1711.95 59
1712.04 56
1712.14 54
1712.23 53
1712.33 53
1712.42 54
1712.52 56
1712.61 61
1712.71 66
1712.80 71
1712.90 76
1712.99 82
1713.09 86
1713.18 89
1713.28 91
1713.37 91
1713.47 90
1713.56 87
1713.66 84
1713.75 80
1713.85 77
1713.94 76
1714.04 75
1714.13 76
1714.23 77
1714.32 78
1714.42 78
1714.51 77
1714.61 75
1714.70 71
1714.80 65
1714.89 58
1714.99 50
1715.08 41
1715.18 34
1715.27 27
1715.37 22
1715.46 19
1715.56 18
1715.65 17
1715.75 17
1715.84 17
1715.94 17
1716.03 16
1716.13 15
1716.22 13
1716.32 12
1716.41 11
1716.51 11
1716.60 13
1716.70 15
1716.79 19
1716.89 25
1716.98 31
1717.08 38
1717.17 43
1717.27 48
1717.36 50
1717.46 49
1717.55 47
1717.65 44
1717.74 41
1717.84 38
1717.93 36
1718.03 35
1718.12 35
1718.22 35
1718.31 35
1718.41 34
1718.50 31
1718.60 29
1718.69 26
1718.79 23
1718.88 20
1718.98 18
1719.07 16
1719.17 14
1719.26 12
1719.36 10
1719.45 9
1719.55 8
1719.64 9
1719.74 10
1719.83 13
1719.93 15
1720.02 17
1720.12 19
1720.22 20
1720.31 20
1720.41 19
1720.50 18
1720.60 16
1720.69 14
1720.79 12
1720.88 11
1720.98 10
1721.07 10
1721.17 11
1721.26 13
1721.36 15
1721.45 18
1721.55 21
1721.64 24
1721.74 27
1721.83 30
1721.93 32
1722.02 34
1722.12 36
1722.21 36
1722.31 35
1722.40 33
1722.50 30
1722.59 27
1722.69 24
1722.79 22
1722.88 22
1722.98 24
1723.07 27
1723.17 31
1723.26 35
1723.36 39
1723.45 43
1723.55 44
1723.64 44
1723.74 43
1723.83 41
1723.93 38
1724.02 34
1724.12 29
1724.21 24
1724.31 20
1724.40 15
1724.50 11
1724.59 8
1724.69 5
1724.79 4
1724.88 2
1724.98 1
1725.07 0
1725.17 0
1725.26 0
1725.36 0
1725.45 0
1725.55 0
1725.64 0
1725.74 0
1725.83 2
1725.93 5
1726.02 8
1726.12 9
1726.21 10
1726.31 9
1726.41 8
1726.50 6
1726.60 5
1726.69 5
1726.79 6
1726.88 7
1726.98 9
1727.07 12
1727.17 14
1727.26 15
1727.36 17
1727.45 19
1727.55 22
1727.64 27
1727.74 33
1727.84 40
1727.93 47
1728.03 55
1728.12 62
1728.22 67
1728.31 71
1728.41 74
1728.50 75
1728.60 75
1728.69 75
1728.79 73
1728.88 70
1728.98 66
1729.08 61
1729.17 55
1729.27 50
1729.36 46
1729.46 43
1729.55 41
1729.65 41
1729.74 40
1729.84 40
1729.93 39
1730.03 39
1730.12 40
1730.22 41
1730.32 44
1730.41 49
1730.51 54
1730.60 60
1730.70 66
1730.79 70
1730.89 73
1730.98 74
1731.08 72
1731.17 69
1731.27 64
1731.37 59
1731.46 54
1731.56 49
1731.65 46
1731.75 45
1731.84 46
1731.94 49
1732.03 53
1732.13 57
1732.22 62
1732.32 66
1732.42 69
1732.51 69
1732.61 67
1732.70 64
1732.80 60
1732.89 56
1732.99 53
1733.08 52
1733.18 53
1733.27 57
1733.37 63
1733.47 68
1733.56 74
1733.66 78
1733.75 81
1733.85 82
1733.94 82
1734.04 81
1734.13 80
1734.23 79
1734.33 77
1734.42 75
1734.52 74
1734.61 72
1734.71 69
1734.80 65
1734.90 61
1734.99 56
1735.09 51
1735.19 47
1735.28 45
1735.38 46
1735.47 49
1735.57 53
1735.66 59
1735.76 65
1735.85 70
1735.95 73
1736.05 74
1736.14 74
1736.24 72
1736.33 68
1736.43 65
1736.52 61
1736.62 58
1736.71 56
1736.81 56
1736.91 57
1737.00 58
1737.10 59
1737.19 59
1737.29 58
1737.38 55
1737.48 50
1737.58 45
1737.67 39
1737.77 33
1737.86 29
1737.96 27
1738.05 25
1738.15 26
1738.24 26
1738.34 28
1738.44 28
1738.53 29
1738.63 29
1738.72 29
1738.82 29
1738.91 29
1739.01 29
1739.11 30
1739.20 31
1739.30 33
1739.39 35
1739.49 38
1739.58 41
1739.68 46
1739.78 52
1739.87 59
1739.97 68
1740.06 78
1740.16 89
1740.25 99
1740.35 108
1740.45 115
1740.54 119
1740.64 123
1740.73 125
1740.83 128
1740.92 131
1741.02 135
1741.12 140
1741.21 145
1741.31 150
1741.40 154
1741.50 158
1741.59 161
1741.69 163
1741.79 165
1741.88 165
1741.98 163
1742.07 160
1742.17 156
1742.26 151
1742.36 147
1742.46 143
1742.55 140
1742.65 137
1742.74 135
1742.84 131
1742.93 127
1743.03 122
1743.13 118
1743.22 116
1743.32 116
1743.41 118
1743.51 121
1743.60 125
1743.70 127
1743.80 126
1743.89 121
1743.99 113
1744.08 104
1744.18 93
1744.28 84
1744.37 78
1744.47 75
1744.56 76
1744.66 80
1744.75 86
1744.85 92
1744.95 97
1745.04 99
1745.14 99
1745.23 96
1745.33 91
1745.43 85
1745.52 80
1745.62 78
1745.71 81
1745.81 91
1745.90 107
1746.00 129
1746.10 157
1746.19 189
1746.29 221
1746.38 252
1746.48 281
1746.58 307
1746.67 331
1746.77 353
1746.86 376
1746.96 398
1747.05 421
1747.15 445
1747.25 467
1747.34 487
1747.44 504
1747.53 517
1747.63 526
1747.73 531
1747.82 532
1747.92 531
1748.01 527
1748.11 523
1748.21 518
1748.30 514
1748.40 510
1748.49 508
1748.59 507
1748.69 508
1748.78 509
1748.88 511
1748.97 513
1749.07 514
1749.17 514
1749.26 513
1749.36 510
1749.45 503
1749.55 493
1749.64 479
1749.74 461
1749.84 439
1749.93 414
1750.03 388
1750.12 362
1750.22 337
1750.32 314
1750.41 295
1750.51 278
1750.60 262
1750.70 249
1750.80 235
1750.89 221
1750.99 207
1751.08 193
1751.18 179
1751.28 166
1751.37 154
1751.47 144
1751.56 137
1751.66 132
1751.76 130
1751.85 129
1751.95 128
1752.04 127
1752.14 125
1752.24 122
1752.33 118
1752.43 114
1752.52 112
1752.62 113
1752.72 116
1752.81 122
1752.91 130
1753.00 139
1753.10 148
1753.20 154
1753.29 158
1753.39 158
1753.49 155
1753.58 151
1753.68 144
1753.77 137
1753.87 129
1753.97 121
1754.06 113
1754.16 105
1754.25 97
1754.35 90
1754.45 84
1754.54 80
1754.64 78
1754.73 79
1754.83 82
1754.93 86
1755.02 91
1755.12 96
1755.21 99
1755.31 101
1755.41 102
1755.50 101
1755.60 101
1755.70 102
1755.79 104
1755.89 107
1755.98 111
1756.08 115
1756.18 119
1756.27 121
1756.37 121
1756.46 121
1756.56 119
1756.66 116
1756.75 113
1756.85 110
1756.95 107
1757.04 103
1757.14 100
1757.23 97
1757.33 94
1757.43 94
1757.52 95
1757.62 98
1757.71 102
1757.81 108
1757.91 115
1758.00 121
1758.10 126
1758.20 130
1758.29 132
1758.39 133
1758.48 132
1758.58 131
1758.68 130
1758.77 130
1758.87 129
1758.96 129
1759.06 128
1759.16 127
1759.25 126
1759.35 125
1759.45 123
1759.54 122
1759.64 121
1759.73 120
1759.83 119
1759.93 116
1760.02 113
1760.12 107
1760.22 99
1760.31 90
1760.41 80
1760.50 70
1760.60 61
1760.70 53
1760.79 48
1760.89 43
1760.99 40
1761.08 39
1761.18 38
1761.27 37
1761.37 37
1761.47 36
1761.56 35
1761.66 32
1761.76 28
1761.85 23
1761.95 19
1762.05 15
1762.14 12
1762.24 10
1762.33 10
1762.43 12
1762.53 14
1762.62 18
1762.72 22
1762.82 26
1762.91 31
1763.01 37
1763.10 43
1763.20 49
1763.30 56
1763.39 64
1763.49 74
1763.59 84
1763.68 95
1763.78 106
1763.88 116
1763.97 123
1764.07 129
1764.16 131
1764.26 132
1764.36 131
1764.45 129
1764.55 126
1764.65 122
1764.74 118
1764.84 114
1764.94 109
1765.03 104
1765.13 99
1765.22 94
1765.32 90
1765.42 86
1765.51 82
1765.61 78
1765.71 74
1765.80 69
1765.90 64
1766.00 57
1766.09 50
1766.19 41
1766.28 33
1766.38 25
1766.48 18
1766.57 12
1766.67 8
1766.77 5
1766.86 2
1766.96 1
1767.06 0
1767.15 1
1767.25 4
1767.35 8
1767.44 15
1767.54 23
1767.63 31
1767.73 40
1767.83 48
1767.92 55
1768.02 60
1768.12 64
1768.21 67
1768.31 68
1768.41 68
1768.50 67
1768.60 66
1768.70 65
1768.79 65
1768.89 67
1768.99 70
1769.08 73
1769.18 76
1769.27 77
1769.37 75
1769.47 71
1769.56 66
1769.66 59
1769.76 51
1769.85 45
1769.95 40
1770.05 37
1770.14 36
1770.24 38
1770.34 42
1770.43 48
1770.53 54
1770.63 61
1770.72 67
1770.82 70
1770.92 71
1771.01 70
1771.11 69
1771.20 67
1771.30 66
1771.40 67
1771.49 68
1771.59 69
1771.69 70
1771.78 69
1771.88 67
1771.98 64
1772.07 61
1772.17 57
1772.27 54
1772.36 51
1772.46 49
1772.56 48
1772.65 47
1772.75 46
1772.85 45
1772.94 44
1773.04 42
1773.14 40
1773.23 37
1773.33 33
1773.43 28
1773.52 22
1773.62 16
1773.72 11
1773.81 7
1773.91 6
1774.01 7
1774.10 10
1774.20 15
1774.30 21
1774.39 26
1774.49 32
1774.59 36
1774.68 40
1774.78 43
1774.88 46
1774.97 48
1775.07 50
1775.17 53
1775.26 56
1775.36 58
1775.46 59
1775.55 60
1775.65 59
1775.75 57
1775.84 55
1775.94 52
1776.04 50
1776.13 50
1776.23 53
1776.33 57
1776.42 63
1776.52 68
1776.62 72
1776.71 73
1776.81 71
1776.91 65
1777.00 56
1777.10 45
1777.20 32
1777.29 19
1777.39 6
1777.49 0
1777.58 0
1777.68 0
1777.78 0
1777.87 0
1777.97 0
1778.07 0
1778.16 0
1778.26 6
1778.36 17
1778.45 26
1778.55 33
1778.65 37
1778.74 40
1778.84 41
1778.94 41
1779.03 42
1779.13 43
1779.23 44
1779.32 45
1779.42 44
1779.52 42
1779.61 38
1779.71 32
1779.81 24
1779.90 17
1780.00 10
1780.10 6
1780.19 4
1780.29 6
1780.39 10
1780.49 17
1780.58 25
1780.68 32
1780.78 38
1780.87 42
1780.97 45
1781.07 48
1781.16 49
1781.26 50
1781.36 51
1781.45 51
1781.55 50
1781.65 47
1781.74 41
1781.84 35
1781.94 28
1782.03 22
1782.13 17
1782.23 14
1782.33 13
1782.42 15
1782.52 18
1782.62 22
1782.71 27
1782.81 30
1782.91 31
1783.00 30
1783.10 28
1783.20 25
1783.29 20
1783.39 16
1783.49 12
1783.58 9
1783.68 8
1783.78 7
1783.87 7
1783.97 8
1784.07 9
1784.17 11
1784.26 12
1784.36 12
1784.46 12
1784.55 11
1784.65 11
1784.75 11
1784.84 12
1784.94 14
1785.04 18
1785.13 23
1785.23 28
1785.33 31
1785.43 33
1785.52 32
1785.62 29
1785.72 25
1785.81 20
1785.91 15
1786.01 11
1786.10 8
1786.20 6
1786.30 5
1786.39 7
1786.49 10
1786.59 14
1786.69 20
1786.78 26
1786.88 33
1786.98 39
1787.07 44
1787.17 48
1787.27 51
1787.36 54
1787.46 56
1787.56 58
1787.66 60
1787.75 61
1787.85 62
1787.95 62
1788.04 62
1788.14 61
1788.24 61
1788.33 61
1788.43 61
1788.53 60
1788.63 58
1788.72 56
1788.82 52
1788.92 48
1789.01 43
1789.11 38
1789.21 34
1789.30 31
1789.40 28
1789.50 27
1789.60 26
1789.69 24
1789.79 23
1789.89 21
1789.98 18
1790.08 16
1790.18 14
1790.28 13
1790.37 15
1790.47 18
1790.57 23
1790.66 28
1790.76 33
1790.86 38
1790.95 40
1791.05 41
1791.15 41
1791.25 40
1791.34 39
1791.44 37
1791.54 36
1791.63 35
1791.73 34
1791.83 34
1791.93 35
1792.02 38
1792.12 41
1792.22 45
1792.31 49
1792.41 53
1792.51 57
1792.61 58
1792.70 59
1792.80 58
1792.90 56
1792.99 54
1793.09 54
1793.19 54
1793.29 56
1793.38 60
1793.48 63
1793.58 67
1793.67 70
1793.77 72
1793.87 72
1793.97 71
1794.06 67
1794.16 63
1794.26 57
1794.35 50
1794.45 43
1794.55 34
1794.65 26
1794.74 19
1794.84 14
1794.94 12
1795.03 12
1795.13 16
1795.23 22
1795.33 30
1795.42 38
1795.52 46
1795.62 53
1795.72 59
1795.81 64
1795.91 67
1796.01 70
1796.10 73
1796.20 77
1796.30 79
1796.40 82
1796.49 82
1796.59 80
1796.69 75
1796.78 67
1796.88 57
1796.98 46
1797.08 36
1797.17 29
1797.27 25
1797.37 27
1797.47 32
1797.56 40
1797.66 49
1797.76 57
1797.85 62
1797.95 64
1798.05 62
1798.15 58
1798.24 53
1798.34 49
1798.44 47
1798.54 49
1798.63 55
1798.73 64
1798.83 74
1798.92 84
1799.02 93
1799.12 99
1799.22 100
1799.31 99
1799.41 94
1799.51 89
1799.61 83
1799.70 78
1799.80 75
1799.90 73
1799.99 72
1800.09 72
1800.19 71
1800.29 69
1800.38 64
1800.48 58
1800.58 49
1800.68 39
1800.77 28
1800.87 19
1800.97 12
1801.07 9
1801.16 10
1801.26 16
1801.36 24
1801.46 35
1801.55 45
1801.65 54
1801.75 62
1801.84 68
1801.94 73
1802.04 78
1802.14 84
1802.23 92
1802.33 100
1802.43 110
1802.53 120
1802.62 129
1802.72 138
1802.82 145
1802.92 150
1803.01 155
1803.11 160
1803.21 166
1803.31 172
1803.40 180
1803.50 188
1803.60 197
1803.70 206
1803.79 214
1803.89 221
1803.99 227
1804.08 232
1804.18 236
1804.28 239
1804.38 241
1804.47 242
1804.57 244
1804.67 247
1804.77 252
1804.86 258
1804.96 267
1805.06 276
1805.16 283
1805.25 288
1805.35 289
1805.45 285
1805.55 278
1805.64 270
1805.74 260
1805.84 250
1805.94 242
1806.03 234
1806.13 227
1806.23 221
1806.33 215
1806.42 210
1806.52 207
1806.62 206
1806.72 208
1806.81 212
1806.91 217
1807.01 221
1807.11 223
1807.20 222
1807.30 218
1807.40 210
1807.50 200
1807.59 188
1807.69 176
1807.79 166
1807.89 156
1807.98 149
1808.08 144
1808.18 140
1808.28 136
1808.37 134
1808.47 130
1808.57 126
1808.67 122
1808.76 117
1808.86 111
1808.96 105
1809.06 99
1809.16 92
1809.25 85
1809.35 78
1809.45 70
1809.55 62
1809.64 55
1809.74 48
1809.84 43
1809.94 39
1810.03 37
1810.13 36
1810.23 35
1810.33 35
1810.42 34
1810.52 33
1810.62 32
1810.72 29
1810.81 27
1810.91 23
1811.01 20
1811.11 16
1811.20 12
1811.30 9
1811.40 5
1811.50 1
1811.60 0
1811.69 0
1811.79 0
1811.89 0
1811.99 0
1812.08 0
1812.18 0
1812.28 0
1812.38 1
1812.47 8
1812.57 16
1812.67 26
1812.77 36
1812.86 47
1812.96 57
1813.06 66
1813.16 71
1813.26 74
1813.35 74
1813.45 72
1813.55 70
1813.65 67
1813.74 66
1813.84 65
1813.94 64
1814.04 64
1814.13 63
1814.23 61
1814.33 58
1814.43 54
1814.53 49
1814.62 44
1814.72 39
1814.82 35
1814.92 33
1815.01 31
1815.11 31
1815.21 30
1815.31 29
1815.41 27
1815.50 23
1815.60 18
1815.70 13
1815.80 10
1815.89 8
1815.99 11
1816.09 17
1816.19 28
1816.29 40
1816.38 54
1816.48 66
1816.58 76
1816.68 82
1816.77 85
1816.87 85
1816.97 82
1817.07 79
1817.17 76
1817.26 73
1817.36 70
1817.46 69
1817.56 68
1817.65 67
1817.75 66
1817.85 66
1817.95 65
1818.05 65
1818.14 64
1818.24 63
1818.34 63
1818.44 63
1818.53 64
1818.63 65
1818.73 67
1818.83 68
1818.93 68
1819.02 67
1819.12 65
1819.22 63
1819.32 61
1819.41 59
1819.51 59
1819.61 60
1819.71 62
1819.81 65
1819.90 69
1820.00 73
1820.10 77
1820.20 79
1820.30 80
1820.39 79
1820.49 78
1820.59 76
1820.69 73
1820.79 71
1820.88 70
1820.98 70
1821.08 71
1821.18 72
1821.27 73
1821.37 74
1821.47 74
1821.57 75
1821.67 75
1821.76 76
1821.86 78
1821.96 81
1822.06 83
1822.16 85
1822.25 85
1822.35 84
1822.45 81
1822.55 77
1822.65 73
1822.74 68
1822.84 65
1822.94 63
1823.04 62
1823.14 62
1823.23 62
1823.33 62
1823.43 61
1823.53 59
1823.62 57
1823.72 56
1823.82 56
1823.92 56
1824.02 58
1824.11 62
1824.21 66
1824.31 70
1824.41 74
1824.51 77
1824.60 78
1824.70 77
1824.80 76
1824.90 73
1825.00 71
1825.09 69
1825.19 69
1825.29 70
1825.39 72
1825.49 74
1825.58 77
1825.68 79
1825.78 80
1825.88 80
1825.98 80
1826.07 81
1826.17 81
1826.27 83
1826.37 84
1826.47 84
1826.56 83
1826.66 81
1826.76 77
1826.86 72
1826.96 66
1827.06 61
1827.15 56
1827.25 53
1827.35 51
1827.45 50
1827.55 51
1827.64 52
1827.74 54
1827.84 56
1827.94 58
1828.04 59
1828.13 60
1828.23 61
1828.33 62
1828.43 65
1828.53 68
1828.62 72
1828.72 77
1828.82 81
1828.92 83
1829.02 83
1829.11 81
1829.21 76
1829.31 72
1829.41 68
1829.51 66
1829.61 65
1829.70 67
1829.80 69
1829.90 72
1830.00 74
1830.10 74
1830.19 73
1830.29 70
1830.39 67
1830.49 63
1830.59 60
1830.69 57
1830.78 55
1830.88 54
1830.98 52
1831.08 50
1831.18 48
1831.27 46
1831.37 42
1831.47 38
1831.57 34
1831.67 30
1831.76 27
1831.86 27
1831.96 28
1832.06 33
1832.16 39
1832.26 46
1832.35 53
1832.45 57
1832.55 59
1832.65 57
1832.75 53
1832.85 48
1832.94 43
1833.04 40
1833.14 38
1833.24 39
1833.34 41
1833.43 44
1833.53 45
1833.63 44
1833.73 40
1833.83 33
1833.93 25
1834.02 15
1834.12 5
1834.22 0
1834.32 0
1834.42 0
1834.51 0
1834.61 0
1834.71 0
1834.81 0
1834.91 0
1835.01 0
1835.10 0
1835.20 5
1835.30 12
1835.40 21
1835.50 33
1835.60 45
1835.69 57
1835.79 68
1835.89 75
1835.99 78
1836.09 77
1836.19 73
1836.28 68
1836.38 61
1836.48 56
1836.58 52
1836.68 50
1836.78 50
1836.87 51
1836.97 53
1837.07 55
1837.17 57
1837.27 58
1837.37 58
1837.46 57
1837.56 53
1837.66 49
1837.76 42
1837.86 35
1837.96 28
1838.05 23
1838.15 20
1838.25 21
1838.35 25
1838.45 31
1838.55 39
1838.64 48
1838.74 56
1838.84 61
1838.94 64
1839.04 64
1839.14 61
1839.23 56
1839.33 51
1839.43 45
1839.53 42
1839.63 41
1839.73 42
1839.82 46
1839.92 50
1840.02 55
1840.12 60
1840.22 63
1840.32 66
1840.42 67
1840.51 68
1840.61 68
1840.71 67
1840.81 66
1840.91 65
1841.01 64
1841.10 65
1841.20 67
1841.30 71
1841.40 76
1841.50 82
1841.60 89
1841.69 97
1841.79 103
1841.89 109
1841.99 112
1842.09 113
1842.19 111
1842.29 105
1842.38 95
1842.48 82
1842.58 66
1842.68 51
1842.78 36
1842.88 23
1842.97 14
1843.07 8
1843.17 5
1843.27 4
1843.37 3
1843.47 3
1843.57 4
1843.66 4
1843.76 6
1843.86 8
1843.96 12
1844.06 16
1844.16 21
1844.26 26
1844.35 30
1844.45 33
1844.55 36
1844.65 40
1844.75 44
1844.85 49
1844.94 57
1845.04 67
1845.14 77
1845.24 86
1845.34 94
1845.44 99
1845.54 99
1845.63 96
1845.73 90
1845.83 81
1845.93 71
1846.03 62
1846.13 54
1846.23 48
1846.32 43
1846.42 40
1846.52 38
1846.62 37
1846.72 35
1846.82 32
1846.92 29
1847.01 24
1847.11 19
1847.21 13
1847.31 7
1847.41 2
1847.51 0
1847.61 0
1847.70 0
1847.80 0
1847.90 5
1848.00 10
1848.10 16
1848.20 21
1848.30 25
1848.40 25
1848.49 23
1848.59 19
1848.69 13
1848.79 5
1848.89 0
1848.99 0
1849.09 0
1849.18 0
1849.28 0
1849.38 0
1849.48 0
1849.58 0
1849.68 4
1849.78 8
1849.87 11
1849.97 13
1850.07 15
1850.17 15
1850.27 16
1850.37 16
1850.47 16
1850.57 15
1850.66 12
1850.76 7
1850.86 1
1850.96 0
1851.06 0
1851.16 0
1851.26 0
1851.36 0
1851.45 0
1851.55 0
1851.65 6
1851.75 18
1851.85 29
1851.95 39
1852.05 46
1852.14 50
1852.24 52
1852.34 52
1852.44 52
1852.54 54
1852.64 57
1852.74 62
1852.84 68
1852.93 75
1853.03 81
1853.13 85
1853.23 88
1853.33 88
1853.43 86
1853.53 83
1853.63 80
1853.72 76
1853.82 73
1853.92 70
1854.02 68
1854.12 66
1854.22 65
1854.32 63
1854.42 61
1854.51 58
1854.61 53
1854.71 47
1854.81 40
1854.91 34
1855.01 28
1855.11 24
1855.21 21
1855.31 21
1855.40 21
1855.50 22
1855.60 23
1855.70 24
1855.80 24
1855.90 25
1856.00 25
1856.10 25
1856.19 25
1856.29 24
1856.39 23
1856.49 23
1856.59 23
1856.69 25
1856.79 28
1856.89 31
1856.99 32
1857.08 32
1857.18 30
1857.28 27
1857.38 22
1857.48 19
1857.58 19
1857.68 23
1857.78 31
1857.88 41
1857.97 53
1858.07 64
1858.17 73
1858.27 81
1858.37 85
1858.47 88
1858.57 89
1858.67 88
1858.77 87
1858.86 84
1858.96 82
1859.06 80
1859.16 79
1859.26 78
1859.36 79
1859.46 81
1859.56 83
1859.66 86
1859.75 87
1859.85 88
1859.95 86
1860.05 82
1860.15 76
1860.25 69
1860.35 61
1860.45 54
1860.55 48
1860.64 43
1860.74 41
1860.84 39
1860.94 39
1861.04 38
1861.14 37
1861.24 36
1861.34 34
1861.44 32
1861.54 30
1861.63 27
1861.73 23
1861.83 19
1861.93 13
1862.03 9
1862.13 5
1862.23 3
1862.33 3
1862.43 6
1862.53 11
1862.62 17
1862.72 24
1862.82 31
1862.92 38
1863.02 46
1863.12 55
1863.22 67
1863.32 80
1863.42 94
1863.52 107
1863.61 118
1863.71 125
1863.81 129
1863.91 130
1864.01 129
1864.11 127
1864.21 125
1864.31 124
1864.41 123
1864.51 123
1864.61 121
1864.70 118
1864.80 114
1864.90 108
1865.00 102
1865.10 96
1865.20 91
1865.30 87
1865.40 84
1865.50 83
1865.60 83
1865.69 85
1865.79 88
1865.89 94
1865.99 100
1866.09 108
1866.19 117
1866.29 124
1866.39 129
1866.49 130
1866.59 127
1866.69 119
1866.79 106
1866.88 91
1866.98 75
1867.08 58
1867.18 43
1867.28 30
1867.38 20
1867.48 11
1867.58 6
1867.68 1
1867.78 0
1867.88 0
1867.97 0
1868.07 3
1868.17 10
1868.27 19
1868.37 32
1868.47 46
1868.57 61
1868.67 77
1868.77 90
1868.87 99
1868.97 105
1869.07 107
1869.16 105
1869.26 99
1869.36 92
1869.46 83
1869.56 75
1869.66 66
1869.76 59
1869.86 53
1869.96 47
1870.06 43
1870.16 40
1870.26 38
1870.35 38
1870.45 39
1870.55 42
1870.65 47
1870.75 53
1870.85 61
1870.95 69
1871.05 76
1871.15 82
1871.25 85
1871.35 86
1871.45 86
1871.55 84
1871.64 82
1871.74 80
1871.84 79
1871.94 79
1872.04 80
1872.14 81
1872.24 81
1872.34 81
1872.44 80
1872.54 79
1872.64 77
1872.74 76
1872.84 74
1872.94 72
1873.03 69
1873.13 66
1873.23 63
1873.33 60
1873.43 57
1873.53 55
1873.63 53
1873.73 52
1873.83 52
1873.93 51
1874.03 52
1874.13 53
1874.23 55
1874.33 57
1874.42 60
1874.52 63
1874.62 66
1874.72 70
1874.82 73
1874.92 77
1875.02 80
1875.12 84
1875.22 87
1875.32 90
1875.42 92
1875.52 93
1875.62 95
1875.72 97
1875.82 98
1875.91 99
1876.01 100
1876.11 99
1876.21 97
1876.31 95
1876.41 93
1876.51 93
1876.61 94
1876.71 98
1876.81 103
1876.91 107
1877.01 111
1877.11 113
1877.21 113
1877.31 110
1877.41 106
1877.50 101
1877.60 94
1877.70 85
1877.80 76
1877.90 66
1878.00 57
1878.10 50
1878.20 44
1878.30 41
1878.40 41
1878.50 44
1878.60 48
1878.70 54
1878.80 61
1878.90 68
1879.00 75
1879.10 81
1879.19 85
1879.29 87
1879.39 87
1879.49 85
1879.59 82
1879.69 79
1879.79 75
1879.89 72
1879.99 68
1880.09 66
1880.19 64
1880.29 63
1880.39 63
1880.49 65
1880.59 66
1880.69 67
1880.79 68
1880.89 67
1880.99 64
1881.08 59
1881.18 53
1881.28 48
1881.38 44
1881.48 42
1881.58 42
1881.68 43
1881.78 45
1881.88 47
1881.98 49
1882.08 51
1882.18 52
1882.28 54
1882.38 55
1882.48 57
1882.58 58
1882.68 60
1882.78 60
1882.88 61
1882.98 61
1883.08 61
1883.17 62
1883.27 63
1883.37 64
1883.47 64
1883.57 63
1883.67 60
1883.77 55
1883.87 50
1883.97 45
1884.07 42
1884.17 42
1884.27 45
1884.37 50
1884.47 57
1884.57 64
1884.67 69
1884.77 73
1884.87 74
1884.97 72
1885.07 68
1885.17 64
1885.27 61
1885.37 59
1885.47 59
1885.56 61
1885.66 64
1885.76 66
1885.86 67
1885.96 67
1886.06 65
1886.16 63
1886.26 59
1886.36 56
1886.46 54
1886.56 52
1886.66 50
1886.76 47
1886.86 44
1886.96 41
1887.06 39
1887.16 38
1887.26 38
1887.36 41
1887.46 45
1887.56 49
1887.66 52
1887.76 53
1887.86 52
1887.96 48
1888.06 44
1888.16 40
1888.26 37
1888.35 35
1888.45 35
1888.55 36
1888.65 37
1888.75 37
1888.85 36
1888.95 33
1889.05 30
1889.15 27
1889.25 24
1889.35 22
1889.45 21
1889.55 22
1889.65 23
1889.75 26
1889.85 28
1889.95 30
1890.05 30
1890.15 29
1890.25 25
1890.35 18
1890.45 10
1890.55 1
1890.65 0
1890.75 0
1890.85 0
1890.95 0
1891.05 0
1891.15 0
1891.25 0
1891.35 0
1891.45 9
1891.55 19
1891.65 29
1891.75 38
1891.85 46
1891.95 54
1892.05 61
1892.14 67
1892.24 71
1892.34 74
1892.44 74
1892.54 71
1892.64 66
1892.74 60
1892.84 53
1892.94 46
1893.04 42
1893.14 39
1893.24 38
1893.34 39
1893.44 40
1893.54 42
1893.64 44
1893.74 45
1893.84 47
1893.94 49
1894.04 53
1894.14 58
1894.24 63
1894.34 68
1894.44 72
1894.54 76
1894.64 79
1894.74 80
1894.84 82
1894.94 84
1895.04 87
1895.14 91
1895.24 96
1895.34 101
1895.44 107
1895.54 111
1895.64 114
1895.74 116
1895.84 115
1895.94 112
1896.04 107
1896.14 101
1896.24 95
1896.34 87
1896.44 80
1896.54 72
1896.64 65
1896.74 57
1896.84 50
1896.94 43
1897.04 36
1897.14 30
1897.24 25
1897.34 21
1897.44 17
1897.54 15
1897.64 14
1897.74 14
1897.84 16
1897.94 18
1898.04 20
1898.14 21
1898.24 22
1898.34 22
1898.44 22
1898.54 21
1898.64 19
1898.74 18
1898.84 16
1898.94 15
1899.04 14
1899.14 14
1899.24 16
1899.34 18
1899.44 22
1899.54 26
1899.64 30
1899.74 34
1899.84 38
1899.94 40
1900.04 42
1900.14 42
1900.24 43
1900.34 44
1900.44 45
1900.54 47
1900.64 50
1900.74 54
1900.84 58
1900.94 62
1901.04 66
1901.14 67
1901.24 67
1901.34 65
1901.44 61
1901.54 54
1901.64 48
1901.74 42
1901.84 38
1901.94 36
1902.04 36
1902.14 39
1902.24 43
1902.34 48
1902.44 52
1902.54 54
1902.64 54
1902.74 54
1902.84 52
1902.94 50
1903.04 48
1903.14 45
1903.24 43
1903.34 40
1903.44 37
1903.54 33
1903.64 28
1903.74 25
1903.84 21
1903.94 19
1904.04 17
1904.14 16
1904.24 16
1904.34 17
1904.44 17
1904.54 19
1904.64 21
1904.74 24
1904.84 28
1904.94 32
1905.04 35
1905.14 38
1905.24 40
1905.34 42
1905.44 43
1905.54 45
1905.64 46
1905.74 49
1905.84 54
1905.94 60
1906.04 67
1906.14 75
1906.24 83
1906.34 90
1906.44 95
1906.54 97
1906.64 96
1906.74 93
1906.84 86
1906.94 77
1907.04 68
1907.14 58
1907.24 50
1907.34 44
1907.44 41
1907.54 41
1907.64 43
1907.74 48
1907.84 52
1907.94 55
1908.04 57
1908.14 57
1908.24 54
1908.34 49
1908.44 43
1908.55 38
1908.65 34
1908.75 31
1908.85 29
1908.95 29
1909.05 30
1909.15 32
1909.25 35
1909.35 38
1909.45 41
1909.55 45
1909.65 49
1909.75 52
1909.85 54
1909.95 55
1910.05 53
1910.15 50
1910.25 45
1910.35 40
1910.45 35
1910.55 31
1910.65 27
1910.75 25
1910.85 24
1910.95 22
1911.05 21
1911.15 20
1911.25 19
1911.35 19
1911.45 20
1911.55 23
1911.65 25
1911.75 29
1911.85 31
1911.95 33
1912.05 33
1912.15 33
1912.26 33
1912.36 33
1912.46 33
1912.56 32
1912.66 32
1912.76 31
1912.86 30
1912.96 28
1913.06 28
1913.16 30
1913.26 34
1913.36 40
1913.46 48
1913.56 56
1913.66 63
1913.76 68
1913.86 70
1913.96 70
1914.06 66
1914.16 62
1914.26 58
1914.36 55
1914.46 53
1914.56 53
1914.66 55
1914.76 57
1914.86 59
1914.96 59
1915.06 57
1915.17 55
1915.27 51
1915.37 47
1915.47 44
1915.57 42
1915.67 41
1915.77 41
1915.87 42
1915.97 43
1916.07 45
1916.17 46
1916.27 47
1916.37 48
1916.47 49
1916.57 49
1916.67 49
1916.77 47
1916.87 44
1916.97 41
1917.07 36
1917.17 32
1917.27 29
1917.37 26
1917.47 25
1917.58 24
1917.68 25
1917.78 26
1917.88 28
1917.98 30
1918.08 31
1918.18 31
1918.28 30
1918.38 28
1918.48 25
1918.58 22
1918.68 20
1918.78 17
1918.88 15
1918.98 14
1919.08 14
1919.18 15
1919.28 18
1919.38 23
1919.48 29
1919.59 36
1919.69 42
1919.79 47
1919.89 51
1919.99 53
1920.09 54
1920.19 54
1920.29 55
1920.39 56
1920.49 57
1920.59 59
1920.69 60
1920.79 60
1920.89 60
1920.99 60
1921.09 59
1921.19 59
1921.29 60
1921.39 62
1921.50 65
1921.60 67
1921.70 68
1921.80 67
1921.90 64
1922.00 59
1922.10 53
1922.20 45
1922.30 38
1922.40 32
1922.50 28
1922.60 26
1922.70 27
1922.80 31
1922.90 37
1923.00 44
1923.10 53
1923.20 61
1923.31 68
1923.41 74
1923.51 77
1923.61 79
1923.71 81
1923.81 83
1923.91 86
1924.01 89
1924.11 93
1924.21 96
1924.31 98
1924.41 98
1924.51 97
1924.61 94
1924.71 91
1924.81 88
1924.92 85
1925.02 82
1925.12 80
1925.22 78
1925.32 76
1925.42 73
1925.52 70
1925.62 65
1925.72 59
1925.82 53
1925.92 46
1926.02 39
1926.12 33
1926.22 28
1926.32 24
1926.43 22
1926.53 22
1926.63 23
1926.73 25
1926.83 29
1926.93 33
1927.03 37
1927.13 40
1927.23 42
1927.33 41
1927.43 39
1927.53 35
1927.63 30
1927.73 24
1927.84 17
1927.94 9
1928.04 1
1928.14 0
1928.24 0
1928.34 0
1928.44 0
1928.54 0
1928.64 0
1928.74 0
1928.84 2
1928.94 10
1929.04 16
1929.15 20
1929.25 21
1929.35 19
1929.45 16
1929.55 11
1929.65 7
1929.75 2
1929.85 0
1929.95 0
1930.05 0
1930.15 0
1930.25 0
1930.35 0
1930.46 3
1930.56 5
1930.66 9
1930.76 13
1930.86 17
1930.96 23
1931.06 28
1931.16 34
1931.26 41
1931.36 48
1931.46 54
1931.56 61
1931.66 67
1931.77 73
1931.87 77
1931.97 80
1932.07 80
1932.17 78
1932.27 75
1932.37 71
1932.47 68
1932.57 66
1932.67 67
1932.77 71
1932.87 77
1932.98 86
1933.08 96
1933.18 107
1933.28 118
1933.38 128
1933.48 137
1933.58 143
1933.68 149
1933.78 152
1933.88 154
1933.98 154
1934.09 154
1934.19 152
1934.29 148
1934.39 143
1934.49 138
1934.59 132
1934.69 127
1934.79 123
1934.89 120
1934.99 116
1935.09 113
1935.20 108
1935.30 102
1935.40 94
1935.50 86
1935.60 78
1935.70 71
1935.80 65
1935.90 60
1936.00 56
1936.10 52
1936.20 49
1936.31 45
1936.41 42
1936.51 38
1936.61 36
1936.71 34
1936.81 34
1936.91 33
1937.01 32
1937.11 31
1937.21 28
1937.31 23
1937.42 18
1937.52 12
1937.62 7
1937.72 2
1937.82 0
1937.92 0
1938.02 0
1938.12 0
1938.22 0
1938.32 2
1938.43 4
1938.53 8
1938.63 10
1938.73 13
1938.83 15
1938.93 17
1939.03 19
1939.13 22
1939.23 27
1939.33 33
1939.44 41
1939.54 50
1939.64 59
1939.74 66
1939.84 72
1939.94 74
1940.04 75
1940.14 73
1940.24 70
1940.35 67
1940.45 63
1940.55 60
1940.65 57
1940.75 54
1940.85 53
1940.95 52
1941.05 52
1941.15 52
1941.25 51
1941.36 49
1941.46 46
1941.56 42
1941.66 37
1941.76 31
1941.86 24
1941.96 18
1942.06 12
1942.16 8
1942.27 5
1942.37 5
1942.47 7
1942.57 11
1942.67 16
1942.77 23
1942.87 30
1942.97 35
1943.07 40
1943.18 42
1943.28 42
1943.38 41
1943.48 38
1943.58 35
1943.68 31
1943.78 29
1943.88 27
1943.98 24
1944.09 22
1944.19 20
1944.29 16
1944.39 13
1944.49 10
1944.59 8
1944.69 7
1944.79 7
1944.90 9
1945.00 11
1945.10 14
1945.20 15
1945.30 15
1945.40 13
1945.50 9
1945.60 3
1945.70 0
1945.81 0
1945.91 0
1946.01 0
1946.11 0
1946.21 0
1946.31 0
1946.41 7
1946.51 15
1946.62 23
1946.72 31
1946.82 37
1946.92 43
1947.02 47
1947.12 50
1947.22 52
1947.32 52
1947.43 52
1947.53 51
1947.63 50
1947.73 49
1947.83 49
1947.93 49
1948.03 49
1948.13 48
1948.24 46
1948.34 41
1948.44 35
1948.54 28
1948.64 20
1948.74 14
1948.84 7
1948.94 2
1949.05 0
1949.15 0
1949.25 0
1949.35 0
1949.45 0
1949.55 0
1949.65 0
1949.75 0
1949.86 1
1949.96 7
1950.06 13
1950.16 17
1950.26 21
1950.36 23
1950.46 25
1950.56 24
1950.67 23
1950.77 22
1950.87 20
1950.97 19
1951.07 20
1951.17 22
1951.27 27
1951.38 33
1951.48 40
1951.58 46
1951.68 50
1951.78 53
1951.88 54
1951.98 52
1952.08 50
1952.19 47
1952.29 45
1952.39 43
1952.49 42
1952.59 41
1952.69 40
1952.79 39
1952.90 37
1953.00 34
1953.10 30
1953.20 25
1953.30 22
1953.40 20
1953.50 21
1953.61 25
1953.71 32
1953.81 43
1953.91 54
1954.01 65
1954.11 73
1954.21 78
1954.32 78
1954.42 74
1954.52 68
1954.62 60
1954.72 53
1954.82 48
1954.92 47
1955.02 48
1955.13 51
1955.23 55
1955.33 59
1955.43 61
1955.53 60
1955.63 58
1955.74 53
1955.84 47
1955.94 39
1956.04 31
1956.14 23
1956.24 16
1956.34 11
1956.45 8
1956.55 8
1956.65 10
1956.75 13
1956.85 18
1956.95 22
1957.05 24
1957.16 26
1957.26 26
1957.36 25
1957.46 25
1957.56 26
1957.66 27
1957.76 29
1957.87 31
1957.97 31
1958.07 30
1958.17 27
1958.27 24
1958.37 22
1958.48 20
1958.58 20
1958.68 22
1958.78 26
1958.88 31
1958.98 37
1959.08 43
1959.19 50
1959.29 57
1959.39 65
1959.49 73
1959.59 80
1959.69 86
1959.80 89
1959.90 89
1960.00 86
1960.10 81
1960.20 76
1960.30 72
1960.40 69
1960.51 67
1960.61 66
1960.71 63
1960.81 59
1960.91 53
1961.01 46
1961.12 38
1961.22 31
1961.32 25
1961.42 20
1961.52 18
1961.62 17
1961.73 18
1961.83 20
1961.93 23
1962.03 29
1962.13 36
1962.23 46
1962.33 57
1962.44 69
1962.54 81
1962.64 93
1962.74 103
1962.84 112
1962.94 119
1963.05 124
1963.15 128
1963.25 129
1963.35 129
1963.45 125
1963.55 119
1963.66 109
1963.76 97
1963.86 83
1963.96 70
1964.06 58
1964.16 51
1964.27 47
1964.37 47
1964.47 50
1964.57 54
1964.67 57
1964.77 59
1964.88 58
1964.98 56
1965.08 54
1965.18 51
1965.28 50
1965.38 49
1965.49 48
1965.59 48
1965.69 48
1965.79 46
1965.89 43
1965.99 38
1966.10 33
1966.20 26
1966.30 18
1966.40 11
1966.50 5
1966.61 1
1966.71 0
1966.81 2
1966.91 6
1967.01 13
1967.11 21
1967.22 30
1967.32 38
1967.42 45
1967.52 50
1967.62 54
1967.72 57
1967.83 59
1967.93 60
1968.03 60
1968.13 60
1968.23 58
1968.33 55
1968.44 52
1968.54 49
1968.64 46
1968.74 45
1968.84 45
1968.95 47
1969.05 51
1969.15 56
1969.25 61
1969.35 67
1969.45 72
1969.56 77
1969.66 82
1969.76 86
1969.86 89
1969.96 91
1970.07 92
1970.17 92
1970.27 91
1970.37 90
1970.47 89
1970.57 89
1970.68 91
1970.78 93
1970.88 95
1970.98 96
1971.08 95
1971.19 93
1971.29 89
1971.39 84
1971.49 80
1971.59 77
1971.69 77
1971.80 79
1971.90 82
1972.00 85
1972.10 88
1972.20 90
1972.31 90
1972.41 88
1972.51 85
1972.61 83
1972.71 80
1972.82 79
1972.92 80
1973.02 81
1973.12 82
1973.22 82
1973.33 81
1973.43 78
1973.53 75
1973.63 70
1973.73 65
1973.83 61
1973.94 58
1974.04 57
1974.14 58
1974.24 60
1974.34 63
1974.45 66
1974.55 67
1974.65 67
1974.75 65
1974.85 62
1974.96 58
1975.06 55
1975.16 53
1975.26 54
1975.36 58
1975.47 65
1975.57 74
1975.67 83
1975.77 93
1975.87 102
1975.98 110
1976.08 116
1976.18 121
1976.28 124
1976.38 124
1976.49 121
1976.59 114
1976.69 104
1976.79 91
1976.89 77
1977.00 63
1977.10 50
1977.20 41
1977.30 34
1977.40 31
1977.51 31
1977.61 34
1977.71 39
1977.81 45
1977.91 52
1978.02 58
1978.12 63
1978.22 66
1978.32 65
1978.42 61
1978.53 53
1978.63 42
1978.73 30
1978.83 16
1978.93 2
1979.04 0
1979.14 0
1979.24 0
1979.34 0
1979.44 0
1979.55 0
1979.65 0
1979.75 0
1979.85 9
1979.95 20
1980.06 29
1980.16 36
1980.26 39
1980.36 39
1980.46 36
1980.57 30
1980.67 23
1980.77 16
1980.87 11
1980.98 7
1981.08 6
1981.18 8
1981.28 10
1981.38 14
1981.49 18
1981.59 21
1981.69 24
1981.79 27
1981.89 28
1982.00 30
1982.10 31
1982.20 31
1982.30 30
1982.40 29
1982.51 27
1982.61 26
1982.71 27
1982.81 28
1982.92 31
1983.02 35
1983.12 40
1983.22 44
1983.32 48
1983.43 52
1983.53 55
1983.63 58
1983.73 62
1983.84 67
1983.94 73
1984.04 78
1984.14 83
1984.24 86
1984.35 88
1984.45 88
1984.55 86
1984.65 84
1984.75 81
1984.86 78
1984.96 76
1985.06 74
1985.16 71
1985.27 68
1985.37 63
1985.47 58
1985.57 52
1985.67 48
1985.78 45
1985.88 44
1985.98 45
1986.08 46
1986.19 46
1986.29 45
1986.39 41
1986.49 36
1986.59 29
1986.70 22
1986.80 16
1986.90 12
1987.00 8
1987.11 6
1987.21 5
1987.31 5
1987.41 6
1987.52 9
1987.62 12
1987.72 16
1987.82 21
1987.92 26
1988.03 31
1988.13 35
1988.23 39
1988.33 42
1988.44 43
1988.54 44
1988.64 43
1988.74 42
1988.84 39
1988.95 37
1989.05 36
1989.15 36
1989.25 38
1989.36 42
1989.46 47
1989.56 52
1989.66 56
1989.77 59
1989.87 60
1989.97 60
1990.07 61
1990.17 61
1990.28 64
1990.38 68
1990.48 73
1990.58 79
1990.69 83
1990.79 85
1990.89 84
1990.99 81
1991.10 76
1991.20 71
1991.30 68
1991.40 67
1991.51 69
1991.61 73
1991.71 78
1991.81 81
1991.92 83
1992.02 81
1992.12 77
1992.22 71
1992.32 65
1992.43 60
1992.53 57
1992.63 57
1992.73 60
1992.84 66
1992.94 74
1993.04 83
1993.14 90
1993.25 95
1993.35 96
1993.45 94
1993.55 89
1993.66 83
1993.76 78
1993.86 73
1993.96 71
1994.07 70
1994.17 71
1994.27 72
1994.37 74
1994.48 76
1994.58 78
1994.68 80
1994.78 81
1994.89 82
1994.99 82
1995.09 81
1995.19 78
1995.30 74
1995.40 70
1995.50 66
1995.60 62
1995.71 59
1995.81 57
1995.91 56
1996.01 55
1996.11 54
1996.22 52
1996.32 49
1996.42 45
1996.52 40
1996.63 36
1996.73 32
1996.83 30
1996.93 30
1997.04 31
1997.14 33
1997.24 36
1997.35 38
1997.45 40
1997.55 41
1997.65 39
1997.76 37
1997.86 33
1997.96 29
1998.06 25
1998.17 24
1998.27 27
1998.37 34
1998.47 46
1998.58 63
1998.68 83
1998.78 103
1998.88 121
1998.99 134
1999.09 142
1999.19 145
1999.29 144
1999.40 141
1999.50 137
1999.60 134
1999.70 132
1999.81 131
1999.91 130
2000.01 128
2000.11 125
2000.22 121
2000.32 115
2000.42 108
2000.52 100
2000.63 93
2000.73 88
2000.83 84
2000.93 81
2001.04 79
2001.14 75
2001.24 70
2001.35 63
2001.45 54
2001.55 44
2001.65 34
2001.76 26
2001.86 21
2001.96 19
2002.06 19
2002.17 21
2002.27 24
2002.37 27
2002.47 30
2002.58 34
2002.68 37
2002.78 40
2002.89 42
2002.99 44
2003.09 43
2003.19 40
2003.30 35
2003.40 29
2003.50 22
2003.60 15
2003.71 9
2003.81 4
2003.91 0
2004.01 0
2004.12 0
2004.22 0
2004.32 0
2004.43 0
2004.53 0
2004.63 0
2004.73 0
2004.84 0
2004.94 2
2005.04 5
2005.14 11
2005.25 18
2005.35 28
2005.45 39
2005.56 50
2005.66 62
2005.76 71
2005.86 77
2005.97 80
2006.07 79
2006.17 75
2006.27 69
2006.38 62
2006.48 56
2006.58 50
2006.69 48
2006.79 49
2006.89 52
2006.99 58
2007.10 65
2007.20 73
2007.30 79
2007.40 84
2007.51 86
2007.61 87
2007.71 85
2007.82 82
2007.92 78
2008.02 74
2008.12 69
2008.23 64
2008.33 59
2008.43 53
2008.54 47
2008.64 41
2008.74 36
2008.84 32
2008.95 29
2009.05 26
2009.15 25
2009.26 25
2009.36 26
2009.46 29
2009.56 32
2009.67 36
2009.77 40
2009.87 44
2009.98 46
2010.08 48
2010.18 50
2010.28 51
2010.39 53
2010.49 55
2010.59 58
2010.70 60
2010.80 62
2010.90 62
2011.00 61
2011.11 58
2011.21 54
2011.31 50
2011.42 45
2011.52 40
2011.62 36
2011.72 32
2011.83 28
2011.93 24
2012.03 21
2012.14 19
2012.24 19
2012.34 20
2012.44 22
2012.55 25
2012.65 26
2012.75 25
2012.86 22
2012.96 16
2013.06 9
2013.16 1
2013.27 0
2013.37 0
2013.47 0
2013.58 0
2013.68 0
2013.78 2
2013.89 10
2013.99 18
2014.09 23
2014.19 27
2014.30 28
2014.40 27
2014.50 24
2014.61 21
2014.71 17
2014.81 15
2014.91 13
2015.02 13
2015.12 15
2015.22 19
2015.33 24
2015.43 30
2015.53 36
2015.64 41
2015.74 44
2015.84 45
2015.94 42
2016.05 38
2016.15 32
2016.25 26
2016.36 22
2016.46 20
2016.56 20
2016.67 21
2016.77 22
2016.87 23
2016.97 22
2017.08 19
2017.18 15
2017.28 10
2017.39 6
2017.49 3
2017.59 2
2017.70 4
2017.80 8
2017.90 13
2018.01 18
2018.11 22
2018.21 26
2018.31 27
2018.42 26
2018.52 23
2018.62 18
2018.73 12
2018.83 5
2018.93 0
2019.04 0
2019.14 0
2019.24 0
2019.34 0
2019.45 0
2019.55 4
2019.65 11
2019.76 17
2019.86 22
2019.96 25
2020.07 26
2020.17 25
2020.27 23
2020.38 20
2020.48 15
2020.58 10
2020.69 5
2020.79 1
2020.89 0
2020.99 0
2021.10 0
2021.20 0
2021.30 2
2021.41 5
2021.51 8
2021.61 12
2021.72 16
2021.82 20
2021.92 26
2022.03 32
2022.13 40
2022.23 48
2022.34 56
2022.44 64
2022.54 70
2022.64 73
2022.75 73
2022.85 70
2022.95 65
2023.06 58
2023.16 50
2023.26 42
2023.37 35
2023.47 28
2023.57 22
2023.68 16
2023.78 10
2023.88 6
2023.99 4
2024.09 4
2024.19 8
2024.30 14
2024.40 23
2024.50 33
2024.61 43
2024.71 52
2024.81 58
2024.92 61
2025.02 62
2025.12 61
2025.23 58
2025.33 55
2025.43 53
2025.53 50
2025.64 48
2025.74 45
2025.84 40
2025.95 34
2026.05 25
2026.15 16
2026.26 6
2026.36 0
2026.46 0
2026.57 0
2026.67 0
2026.77 0
2026.88 0
2026.98 0
2027.08 3
2027.19 8
2027.29 11
2027.39 13
2027.50 12
2027.60 11
2027.70 9
2027.81 8
2027.91 8
2028.01 10
2028.12 14
2028.22 18
2028.32 22
2028.43 27
2028.53 33
2028.63 39
2028.74 47
2028.84 55
2028.94 64
2029.05 74
2029.15 82
2029.25 87
2029.36 89
2029.46 89
2029.56 86
2029.67 82
2029.77 78
2029.87 75
2029.98 75
2030.08 79
2030.18 85
2030.29 94
2030.39 103
2030.49 111
2030.60 116
2030.70 118
2030.80 115
2030.91 107
2031.01 97
2031.11 86
2031.22 74
2031.32 66
2031.42 60
2031.53 58
2031.63 59
2031.73 62
2031.84 66
2031.94 70
2032.04 73
2032.15 75
2032.25 75
2032.35 76
2032.46 76
2032.56 77
2032.66 78
2032.77 81
2032.87 83
2032.98 85
2033.08 87
2033.18 87
2033.29 86
2033.39 84
2033.49 81
2033.60 76
2033.70 71
2033.80 64
2033.91 57
2034.01 49
2034.11 42
2034.22 36
2034.32 32
2034.42 30
2034.53 31
2034.63 33
2034.73 37
2034.84 41
2034.94 46
2035.04 50
2035.15 52
2035.25 52
2035.35 49
2035.46 44
2035.56 35
2035.67 25
2035.77 13
2035.87 2
2035.98 0
2036.08 0
2036.18 0
2036.29 0
2036.39 0
2036.49 0
2036.60 0
2036.70 0
2036.80 6
2036.91 13
2037.01 19
2037.11 26
2037.22 33
2037.32 41
2037.43 49
2037.53 57
2037.63 64
2037.74 70
2037.84 75
2037.94 77
2038.05 77
2038.15 76
2038.25 72
2038.36 68
2038.46 63
2038.56 58
2038.67 53
2038.77 49
2038.87 46
2038.98 44
2039.08 43
2039.19 43
2039.29 43
2039.39 43
2039.50 43
2039.60 43
2039.70 42
2039.81 40
2039.91 38
2040.01 35
2040.12 33
2040.22 30
2040.33 28
2040.43 27
2040.53 26
2040.64 27
2040.74 28
2040.84 29
2040.95 30
2041.05 29
2041.15 27
2041.26 24
2041.36 21
2041.47 19
2041.57 20
2041.67 23
2041.78 27
2041.88 33
2041.98 38
2042.09 43
2042.19 45
2042.29 45
2042.40 43
2042.50 40
2042.61 35
2042.71 30
2042.81 25
2042.92 20
2043.02 16
2043.12 15
2043.23 15
2043.33 19
2043.44 25
2043.54 33
2043.64 43
2043.75 55
2043.85 66
2043.95 77
2044.06 87
2044.16 95
2044.26 101
2044.37 105
2044.47 106
2044.58 106
2044.68 105
2044.78 102
2044.89 98
2044.99 95
2045.09 92
2045.20 88
2045.30 84
2045.41 80
2045.51 75
2045.61 70
2045.72 65
2045.82 60
2045.92 57
2046.03 55
2046.13 55
2046.24 57
2046.34 58
2046.44 60
2046.55 60
2046.65 58
2046.75 55
2046.86 50
2046.96 46
2047.07 42
2047.17 39
2047.27 38
2047.38 38
2047.48 39
2047.59 40
2047.69 41
2047.79 42
2047.90 41
2048.00 39
2048.10 35
2048.21 29
2048.31 22
2048.42 15
2048.52 10
2048.62 6
2048.73 6
2048.83 10
2048.93 17
2049.04 27
2049.14 37
2049.25 47
2049.35 55
2049.45 62
2049.56 66
2049.66 68
2049.77 69
2049.87 68
2049.97 67
2050.08 64
2050.18 60
2050.28 56
2050.39 52
2050.49 50
2050.60 48
2050.70 47
2050.80 46
2050.91 46
2051.01 45
2051.12 43
2051.22 42
2051.32 40
2051.43 39
2051.53 38
2051.64 37
2051.74 36
2051.84 35
2051.95 34
2052.05 31
2052.15 27
2052.26 21
2052.36 14
2052.47 7
2052.57 0
2052.67 0
2052.78 0
2052.88 0
2052.99 0
2053.09 0
2053.19 0
2053.30 0
2053.40 2
2053.51 4
2053.61 6
2053.71 7
2053.82 9
2053.92 11
2054.03 14
2054.13 16
2054.23 18
2054.34 19
2054.44 20
2054.55 21
2054.65 23
2054.75 25
2054.86 28
2054.96 32
2055.07 36
2055.17 42
2055.27 48
2055.38 54
2055.48 60
2055.59 65
2055.69 70
2055.79 72
2055.90 73
2056.00 72
2056.11 70
2056.21 66
2056.31 62
2056.42 58
2056.52 54
2056.63 51
2056.73 48
2056.83 46
2056.94 45
2057.04 43
2057.15 42
2057.25 41
2057.35 39
2057.46 38
2057.56 37
2057.67 35
2057.77 34
2057.87 32
2057.98 30
2058.08 28
2058.19 25
2058.29 23
2058.39 21
2058.50 20
2058.60 20
2058.71 22
2058.81 28
2058.92 35
2059.02 45
2059.12 56
2059.23 67
2059.33 77
2059.44 85
2059.54 92
2059.64 98
2059.75 101
2059.85 103
2059.96 103
2060.06 103
2060.16 102
2060.27 101
2060.37 98
2060.48 96
2060.58 94
2060.69 91
2060.79 88
2060.89 85
2061.00 83
2061.10 81
2061.21 79
2061.31 78
2061.41 77
2061.52 76
2061.62 74
2061.73 71
2061.83 66
2061.93 62
2062.04 57
2062.14 53
2062.25 50
2062.35 48
2062.46 47
2062.56 46
2062.66 46
2062.77 44
2062.87 40
2062.98 34
2063.08 26
2063.19 17
2063.29 7
2063.39 0
2063.50 0
2063.60 0
2063.71 3
2063.81 14
2063.91 28
2064.02 45
2064.12 61
2064.23 74
2064.33 83
2064.44 87
2064.54 87
2064.64 84
2064.75 79
2064.85 73
2064.96 68
2065.06 65
2065.17 65
2065.27 66
2065.37 69
2065.48 73
2065.58 75
2065.69 75
2065.79 73
2065.90 68
2066.00 61
2066.10 54
2066.21 48
2066.31 43
2066.42 41
2066.52 39
2066.63 38
2066.73 38
2066.83 36
2066.94 34
2067.04 32
2067.15 30
2067.25 28
2067.36 28
2067.46 28
2067.56 29
2067.67 30
2067.77 31
2067.88 33
2067.98 34
2068.09 35
2068.19 38
2068.29 41
2068.40 46
2068.50 53
2068.61 60
2068.71 67
2068.82 72
2068.92 75
2069.02 75
2069.13 71
2069.23 64
2069.34 56
2069.44 47
2069.55 39
2069.65 33
2069.75 31
2069.86 32
2069.96 36
2070.07 42
2070.17 47
2070.28 52
2070.38 54
2070.49 55
2070.59 54
2070.69 52
2070.80 51
2070.90 51
2071.01 52
2071.11 54
2071.22 57
2071.32 60
2071.42 63
2071.53 65
2071.63 67
2071.74 70
2071.84 74
2071.95 79
2072.05 86
2072.16 93
2072.26 100
2072.36 106
2072.47 109
2072.57 109
2072.68 106
2072.78 101
2072.89 94
2072.99 87
2073.10 80
2073.20 75
2073.30 73
2073.41 72
2073.51 73
2073.62 76
2073.72 82
2073.83 89
2073.93 97
2074.04 104
2074.14 111
2074.24 115
2074.35 116
2074.45 113
2074.56 108
2074.66 101
2074.77 94
2074.87 88
2074.98 84
2075.08 81
2075.19 81
2075.29 82
2075.39 83
2075.50 84
2075.60 84
2075.71 83
2075.81 81
2075.92 79
2076.02 77
2076.13 75
2076.23 73
2076.33 71
2076.44 69
2076.54 67
2076.65 65
2076.75 63
2076.86 62
2076.96 61
2077.07 63
2077.17 66
2077.28 71
2077.38 77
2077.48 84
2077.59 92
2077.69 99
2077.80 105
2077.90 111
2078.01 114
2078.11 117
2078.22 119
2078.32 119
2078.43 120
2078.53 120
2078.64 121
2078.74 123
2078.84 125
2078.95 127
2079.05 127
2079.16 125
2079.26 119
2079.37 110
2079.47 100
2079.58 89
2079.68 80
2079.79 74
2079.89 71
2079.99 72
2080.10 73
2080.20 75
2080.31 76
2080.41 74
2080.52 72
2080.62 69
2080.73 67
2080.83 68
2080.94 72
2081.04 79
2081.15 87
2081.25 95
2081.36 100
2081.46 101
2081.56 99
2081.67 93
2081.77 85
2081.88 77
2081.98 70
2082.09 64
2082.19 61
2082.30 59
2082.40 59
2082.51 60
2082.61 63
2082.72 65
2082.82 67
2082.93 68
2083.03 66
2083.13 62
2083.24 56
2083.34 47
2083.45 36
2083.55 26
2083.66 16
2083.76 8
2083.87 2
2083.97 0
2084.08 0
2084.18 1
2084.29 5
2084.39 10
2084.50 17
2084.60 24
2084.71 31
2084.81 35
2084.92 38
2085.02 38
2085.12 36
2085.23 33
2085.33 29
2085.44 24
2085.54 21
2085.65 17
2085.75 15
2085.86 13
2085.96 11
2086.07 9
2086.17 6
2086.28 4
2086.38 2
2086.49 1
2086.59 2
2086.70 6
2086.80 12
2086.91 22
2087.01 32
2087.12 44
2087.22 56
2087.32 66
2087.43 75
2087.53 82
2087.64 87
2087.74 91
2087.85 93
2087.95 94
2088.06 93
2088.16 91
2088.27 88
2088.37 84
2088.48 81
2088.58 78
2088.69 77
2088.79 78
2088.90 82
2089.00 87
2089.11 93
2089.21 97
2089.32 100
2089.42 101
2089.53 99
2089.63 94
2089.74 86
2089.84 78
2089.95 70
2090.05 62
2090.16 56
2090.26 52
2090.37 50
2090.47 49
2090.58 49
2090.68 51
2090.78 52
2090.89 54
2090.99 55
2091.10 57
2091.20 59
2091.31 61
2091.41 62
2091.52 63
2091.62 63
2091.73 61
2091.83 58
2091.94 54
2092.04 50
2092.15 47
2092.25 46
2092.36 46
2092.46 49
2092.57 55
2092.67 63
2092.78 71
2092.88 80
2092.99 89
2093.09 96
2093.20 101
2093.30 102
2093.41 101
2093.51 96
2093.62 89
2093.72 79
2093.83 69
2093.93 57
2094.04 47
2094.14 39
2094.25 33
2094.35 29
2094.46 27
2094.56 26
2094.67 26
2094.77 26
2094.88 24
2094.98 22
2095.09 18
2095.19 14
2095.30 9
2095.40 4
2095.51 0
2095.61 0
2095.72 0
2095.82 0
2095.93 0
2096.03 0
2096.14 2
2096.24 4
2096.35 6
2096.45 7
2096.56 6
2096.66 5
2096.77 3
2096.87 0
2096.98 0
2097.08 0
2097.19 0
2097.29 0
2097.40 0
2097.50 0
2097.61 0
2097.71 5
2097.82 11
2097.92 18
2098.03 25
2098.13 32
2098.24 38
2098.34 43
2098.45 49
2098.55 55
2098.66 60
2098.76 66
2098.87 72
2098.97 76
2099.08 78
2099.18 78
2099.29 74
2099.39 69
2099.50 63
2099.61 57
2099.71 53
2099.82 51
2099.92 52
2100.03 54
2100.13 58
2100.24 61
2100.34 62
2100.45 62
2100.55 61
2100.66 59
2100.76 56
2100.87 54
2100.97 51
2101.08 49
2101.18 48
2101.29 46
2101.39 43
2101.50 41
2101.60 38
2101.71 36
2101.81 33
2101.92 29
2102.02 25
2102.13 21
2102.23 17
2102.34 12
2102.44 8
2102.55 6
2102.65 5
2102.76 7
2102.86 11
2102.97 17
2103.08 23
2103.18 31
2103.29 38
2103.39 46
2103.50 55
2103.60 64
2103.71 74
2103.81 83
2103.92 90
2104.02 96
2104.13 99
2104.23 99
2104.34 98
2104.44 97
2104.55 96
2104.65 95
2104.76 93
2104.86 91
2104.97 86
2105.07 80
2105.18 73
2105.29 65
2105.39 59
2105.50 55
2105.60 55
2105.71 59
2105.81 63
2105.92 68
2106.02 72
2106.13 73
2106.23 71
2106.34 66
2106.44 60
2106.55 54
2106.65 48
2106.76 43
2106.86 39
2106.97 36
2107.07 33
2107.18 32
2107.29 30
2107.39 30
2107.50 31
2107.60 32
2107.71 35
2107.81 39
2107.92 43
2108.02 47
2108.13 50
2108.23 51
2108.34 51
2108.44 50
2108.55 47
2108.65 44
2108.76 42
2108.87 40
2108.97 41
2109.08 43
2109.18 47
2109.29 51
2109.39 54
2109.50 56
2109.60 57
2109.71 57
2109.81 57
2109.92 57
2110.02 59
2110.13 63
2110.23 68
2110.34 75
2110.45 83
2110.55 90
2110.66 97
2110.76 101
2110.87 103
2110.97 103
2111.08 100
2111.18 95
2111.29 90
2111.39 85
2111.50 81
2111.61 79
2111.71 79
2111.82 81
2111.92 85
2112.03 88
2112.13 92
2112.24 95
2112.34 98
2112.45 99
2112.55 100
2112.66 102
2112.76 104
2112.87 107
2112.98 111
2113.08 114
2113.19 116
2113.29 118
2113.40 117
2113.50 116
2113.61 113
2113.71 111
2113.82 109
2113.92 109
2114.03 109
2114.14 111
2114.24 113
2114.35 114
2114.45 115
2114.56 114
2114.66 112
2114.77 108
2114.87 101
2114.98 94
2115.09 85
2115.19 77
2115.30 70
2115.40 64
2115.51 59
2115.61 56
2115.72 55
2115.82 54
2115.93 54
2116.03 54
2116.14 55
2116.25 57
2116.35 60
2116.46 66
2116.56 73
2116.67 82
2116.77 92
2116.88 102
2116.98 110
2117.09 116
2117.20 119
2117.30 119
2117.41 117
2117.51 114
2117.62 111
2117.72 109
2117.83 107
2117.93 106
2118.04 104
2118.15 101
2118.25 96
2118.36 89
2118.46 82
2118.57 75
2118.67 70
2118.78 67
2118.88 67
2118.99 70
2119.10 76
2119.20 85
2119.31 95
2119.41 105
2119.52 116
2119.62 126
2119.73 136
2119.84 144
2119.94 151
2120.05 157
2120.15 164
2120.26 169
2120.36 174
2120.47 177
2120.57 178
2120.68 176
2120.79 172
2120.89 165
2121.00 157
2121.10 148
2121.21 139
2121.31 130
2121.42 120
2121.53 111
2121.63 101
2121.74 92
2121.84 83
2121.95 76
2122.05 70
2122.16 65
2122.27 61
2122.37 59
2122.48 56
2122.58 53
2122.69 50
2122.79 48
2122.90 46
2123.00 46
2123.11 47
2123.22 50
2123.32 55
2123.43 60
2123.53 64
2123.64 68
2123.74 70
2123.85 70
2123.96 69
2124.06 69
2124.17 68
2124.27 69
2124.38 70
2124.48 71
2124.59 73
2124.70 73
2124.80 71
2124.91 69
2125.01 66
2125.12 64
2125.23 63
2125.33 64
2125.44 66
2125.54 70
2125.65 75
2125.75 79
2125.86 82
2125.97 83
2126.07 84
2126.18 85
2126.28 85
2126.39 86
2126.49 88
2126.60 89
2126.71 90
2126.81 90
2126.92 89
2127.02 87
2127.13 84
2127.23 81
2127.34 78
2127.45 75
2127.55 72
2127.66 70
2127.76 68
2127.87 67
2127.98 65
2128.08 64
2128.19 62
2128.29 59
2128.40 54
2128.50 49
2128.61 43
2128.72 37
2128.82 31
2128.93 27
2129.03 24
2129.14 23
2129.25 24
2129.35 25
2129.46 28
2129.56 31
2129.67 34
2129.77 37
2129.88 39
2129.99 40
2130.09 40
2130.20 39
2130.30 38
2130.41 37
2130.52 36
2130.62 36
2130.73 35
2130.83 33
2130.94 29
2131.05 24
2131.15 17
2131.26 9
2131.36 1
2131.47 0
2131.58 0
2131.68 0
2131.79 0
2131.89 0
2132.00 0
2132.10 0
2132.21 0
2132.32 11
2132.42 28
2132.53 48
2132.63 69
2132.74 90
2132.85 111
2132.95 130
2133.06 146
2133.16 158
2133.27 166
2133.38 170
2133.48 170
2133.59 166
2133.69 160
2133.80 154
2133.91 147
2134.01 141
2134.12 137
2134.22 133
2134.33 131
2134.44 129
2134.54 128
2134.65 127
2134.75 127
2134.86 127
2134.97 127
2135.07 127
2135.18 128
2135.28 129
2135.39 129
2135.50 129
2135.60 130
2135.71 130
2135.81 130
2135.92 130
2136.03 130
2136.13 129
2136.24 127
2136.34 124
2136.45 120
2136.56 115
2136.66 109
2136.77 102
2136.87 96
2136.98 90
2137.09 85
2137.19 81
2137.30 79
2137.40 78
2137.51 79
2137.62 81
2137.72 85
2137.83 89
2137.93 93
2138.04 98
2138.15 102
2138.25 107
2138.36 111
2138.46 115
2138.57 119
2138.68 121
2138.78 122
2138.89 120
2139.00 116
2139.10 110
2139.21 102
2139.31 93
2139.42 85
2139.53 76
2139.63 68
2139.74 61
2139.84 54
2139.95 48
2140.06 43
2140.16 40
2140.27 38
2140.37 37
2140.48 38
2140.59 41
2140.69 44
2140.80 47
2140.91 49
2141.01 51
2141.12 53
2141.22 55
2141.33 57
2141.44 59
2141.54 60
2141.65 61
2141.75 61
2141.86 61
2141.97 60
2142.07 59
2142.18 56
2142.29 52
2142.39 47
2142.50 40
2142.60 33
2142.71 26
2142.82 20
2142.92 16
2143.03 14
2143.13 15
2143.24 17
2143.35 21
2143.45 24
2143.56 27
2143.67 29
2143.77 30
2143.88 32
2143.98 34
2144.09 37
2144.20 40
2144.30 43
2144.41 46
2144.52 48
2144.62 48
2144.73 48
2144.83 46
2144.94 45
2145.05 43
2145.15 42
2145.26 42
2145.37 43
2145.47 45
2145.58 47
2145.68 50
2145.79 54
2145.90 58
2146.00 62
2146.11 66
2146.22 69
2146.32 71
2146.43 71
2146.53 70
2146.64 69
2146.75 67
2146.85 65
2146.96 64
2147.07 64
2147.17 66
2147.28 68
2147.38 71
2147.49 73
2147.60 74
2147.70 75
2147.81 75
2147.92 74
2148.02 74
2148.13 75
2148.24 77
2148.34 80
2148.45 84
2148.55 87
2148.66 89
2148.77 90
2148.87 88
2148.98 85
2149.09 80
2149.19 73
2149.30 66
2149.41 60
2149.51 54
2149.62 50
2149.72 48
2149.83 48
2149.94 50
2150.04 53
2150.15 56
2150.26 60
2150.36 64
2150.47 67
2150.58 70
2150.68 73
2150.79 76
2150.89 79
2151.00 81
2151.11 85
2151.21 88
2151.32 91
2151.43 95
2151.53 99
2151.64 103
2151.75 108
2151.85 112
2151.96 115
2152.06 117
2152.17 116
2152.28 114
2152.38 110
2152.49 106
2152.60 102
2152.70 99
2152.81 98
2152.92 98
2153.02 98
2153.13 98
2153.24 96
2153.34 93
2153.45 88
2153.55 83
2153.66 76
2153.77 70
2153.87 64
2153.98 58
2154.09 53
2154.19 47
2154.30 43
2154.41 38
2154.51 34
2154.62 30
2154.73 27
2154.83 24
2154.94 22
2155.05 21
2155.15 21
2155.26 23
2155.36 26
2155.47 30
2155.58 35
2155.68 39
2155.79 42
2155.90 43
2156.00 43
2156.11 41
2156.22 37
2156.32 33
2156.43 31
2156.54 30
2156.64 31
2156.75 35
2156.86 40
2156.96 47
2157.07 55
2157.18 62
2157.28 69
2157.39 74
2157.50 79
2157.60 83
2157.71 85
2157.82 86
2157.92 85
2158.03 83
2158.13 80
2158.24 77
2158.35 74
2158.45 73
2158.56 72
2158.67 72
2158.77 72
2158.88 71
2158.99 69
2159.09 65
2159.20 61
2159.31 57
2159.41 55
2159.52 55
2159.63 59
2159.73 65
2159.84 73
2159.95 80
2160.05 86
2160.16 88
2160.27 88
2160.37 84
2160.48 80
2160.59 76
2160.69 74
2160.80 75
2160.91 81
2161.01 90
2161.12 102
2161.23 113
2161.33 123
2161.44 131
2161.55 134
2161.65 135
2161.76 133
2161.87 130
2161.97 127
2162.08 124
2162.19 121
2162.29 117
2162.40 111
2162.51 104
2162.61 95
2162.72 87
2162.83 80
2162.93 75
2163.04 72
2163.15 72
2163.25 73
2163.36 73
2163.47 71
2163.57 68
2163.68 63
2163.79 56
2163.89 50
2164.00 43
2164.11 37
2164.21 32
2164.32 28
2164.43 26
2164.53 25
2164.64 27
2164.75 32
2164.85 38
2164.96 46
2165.07 54
2165.17 63
2165.28 71
2165.39 77
2165.49 81
2165.60 82
2165.71 80
2165.81 76
2165.92 70
2166.03 63
2166.13 57
2166.24 52
2166.35 50
2166.45 51
2166.56 56
2166.67 62
2166.78 70
2166.88 78
2166.99 85
2167.10 91
2167.20 94
2167.31 95
2167.42 94
2167.52 91
2167.63 87
2167.74 82
2167.84 77
2167.95 71
2168.06 65
2168.16 59
2168.27 54
2168.38 50
2168.48 47
2168.59 45
2168.70 44
2168.80 43
2168.91 41
2169.02 39
2169.13 37
2169.23 35
2169.34 34
2169.45 35
2169.55 36
2169.66 38
2169.77 41
2169.87 43
2169.98 43
2170.09 42
2170.19 40
2170.30 35
2170.41 30
2170.51 24
2170.62 18
2170.73 12
2170.83 8
2170.94 4
2171.05 2
2171.16 3
2171.26 4
2171.37 7
2171.48 11
2171.58 15
2171.69 18
2171.80 20
2171.90 21
2172.01 21
2172.12 22
2172.22 23
2172.33 25
2172.44 28
2172.55 33
2172.65 38
2172.76 45
2172.87 53
2172.97 62
2173.08 70
2173.19 78
2173.29 84
2173.40 87
2173.51 86
2173.61 83
2173.72 76
2173.83 69
2173.94 61
2174.04 54
2174.15 49
2174.26 46
2174.36 45
2174.47 45
2174.58 48
2174.68 53
2174.79 59
2174.90 65
2175.01 72
2175.11 77
2175.22 80
2175.33 81
2175.43 79
2175.54 75
2175.65 71
2175.75 67
2175.86 65
2175.97 65
2176.08 67
2176.18 69
2176.29 71
2176.40 73
2176.50 73
2176.61 72
2176.72 69
2176.82 66
2176.93 62
2177.04 59
2177.15 57
2177.25 56
2177.36 56
2177.47 58
2177.57 60
2177.68 62
2177.79 63
2177.89 63
2178.00 61
2178.11 58
2178.22 55
2178.32 50
2178.43 45
2178.54 39
2178.64 33
2178.75 25
2178.86 18
2178.97 11
2179.07 5
2179.18 2
2179.29 1
2179.39 2
2179.50 5
2179.61 8
2179.72 11
2179.82 13
2179.93 13
2180.04 11
2180.14 8
2180.25 5
2180.36 2
2180.46 0
2180.57 0
2180.68 0
2180.79 0
2180.89 0
2181.00 0
2181.11 0
2181.21 0
2181.32 3
2181.43 8
2181.54 12
2181.64 16
2181.75 18
2181.86 19
2181.96 18
2182.07 17
2182.18 16
2182.29 16
2182.39 18
2182.50 21
2182.61 26
2182.71 32
2182.82 39
2182.93 45
2183.04 50
2183.14 54
2183.25 57
2183.36 58
2183.47 57
2183.57 57
2183.68 56
2183.79 55
2183.89 54
2184.00 53
2184.11 51
2184.22 49
2184.32 45
2184.43 40
2184.54 35
2184.64 30
2184.75 26
2184.86 24
2184.97 23
2185.07 23
2185.18 24
2185.29 25
2185.39 25
2185.50 25
2185.61 25
2185.72 25
2185.82 27
2185.93 29
2186.04 32
2186.15 35
2186.25 38
2186.36 38
2186.47 36
2186.57 32
2186.68 26
2186.79 20
2186.90 15
2187.00 13
2187.11 14
2187.22 18
2187.33 25
2187.43 35
2187.54 45
2187.65 53
2187.75 60
2187.86 62
2187.97 62
2188.08 59
2188.18 54
2188.29 49
2188.40 44
2188.51 41
2188.61 38
2188.72 35
2188.83 33
2188.94 29
2189.04 25
2189.15 20
2189.26 15
2189.36 11
2189.47 9
2189.58 9
2189.69 12
2189.79 16
2189.90 22
2190.01 27
2190.12 32
2190.22 34
2190.33 33
2190.44 30
2190.55 25
2190.65 20
2190.76 15
2190.87 13
2190.97 15
2191.08 21
2191.19 30
2191.30 41
2191.40 53
2191.51 64
2191.62 71
2191.73 75
2191.83 74
2191.94 70
2192.05 64
2192.16 57
2192.26 49
2192.37 43
2192.48 38
2192.59 35
2192.69 33
2192.80 33
2192.91 33
2193.02 35
2193.12 37
2193.23 40
2193.34 43
2193.45 47
2193.55 52
2193.66 58
2193.77 63
2193.87 69
2193.98 74
2194.09 78
2194.20 80
2194.30 81
2194.41 79
2194.52 76
2194.63 72
2194.73 67
2194.84 64
2194.95 63
2195.06 64
2195.16 69
2195.27 76
2195.38 85
2195.49 93
2195.59 98
2195.70 100
2195.81 97
2195.92 90
2196.02 81
2196.13 70
2196.24 60
2196.35 52
2196.45 46
2196.56 43
2196.67 42
2196.78 42
2196.88 42
2196.99 42
2197.10 41
2197.21 39
2197.31 36
2197.42 33
2197.53 30
2197.64 27
2197.74 25
2197.85 23
2197.96 22
2198.07 21
2198.17 20
2198.28 19
2198.39 19
2198.50 20
2198.61 21
2198.71 23
2198.82 24
2198.93 26
2199.04 26
2199.14 25
2199.25 23
2199.36 22
2199.47 21
2199.57 22
2199.68 25
2199.79 30
2199.90 35
2200.00 39
2200.11 43
2200.22 44
2200.33 44
2200.43 42
2200.54 41
2200.65 38
2200.76 36
2200.86 34
2200.97 32
2201.08 30
2201.19 28
2201.30 25
2201.40 23
2201.51 21
2201.62 21
2201.73 20
2201.83 20
2201.94 21
2202.05 21
2202.16 22
2202.26 22
2202.37 23
2202.48 24
2202.59 26
2202.69 29
2202.80 33
2202.91 38
2203.02 44
2203.13 50
2203.23 56
2203.34 60
2203.45 63
2203.56 65
2203.66 64
2203.77 62
2203.88 59
2203.99 54
2204.09 49
2204.20 43
2204.31 35
2204.42 28
2204.53 20
2204.63 13
2204.74 6
2204.85 1
2204.96 0
2205.06 0
2205.17 0
2205.28 0
2205.39 2
2205.49 5
2205.60 7
2205.71 7
2205.82 6
2205.93 3
2206.03 0
2206.14 0
2206.25 0
2206.36 0
2206.46 0
2206.57 9
2206.68 21
2206.79 35
2206.90 50
2207.00 65
2207.11 78
2207.22 89
2207.33 98
2207.43 104
2207.54 106
2207.65 105
2207.76 101
2207.87 94
2207.97 86
2208.08 79
2208.19 74
2208.30 72
2208.40 74
2208.51 80
2208.62 89
2208.73 100
2208.84 111
2208.94 121
2209.05 129
2209.16 134
2209.27 137
2209.37 136
2209.48 134
2209.59 129
2209.70 124
2209.81 119
2209.91 115
2210.02 112
2210.13 110
2210.24 109
2210.35 108
2210.45 106
2210.56 102
2210.67 95
2210.78 85
2210.88 74
2210.99 61
2211.10 48
2211.21 37
2211.32 28
2211.42 22
2211.53 20
2211.64 21
2211.75 24
2211.86 31
2211.96 39
2212.07 47
2212.18 55
2212.29 61
2212.39 65
2212.50 67
2212.61 67
2212.72 65
2212.83 61
2212.93 57
2213.04 52
2213.15 47
2213.26 43
2213.37 40
2213.47 39
2213.58 40
2213.69 44
2213.80 50
2213.91 58
2214.01 68
2214.12 80
2214.23 93
2214.34 106
2214.45 119
2214.55 131
2214.66 141
2214.77 146
2214.88 145
2214.98 140
2215.09 130
2215.20 116
2215.31 101
2215.42 87
2215.52 75
2215.63 66
2215.74 60
2215.85 59
2215.96 60
2216.06 65
2216.17 70
2216.28 77
2216.39 82
2216.50 85
2216.60 86
2216.71 84
2216.82 79
2216.93 73
2217.04 66
2217.14 59
2217.25 53
2217.36 49
2217.47 45
2217.58 44
2217.68 44
2217.79 45
2217.90 47
2218.01 49
2218.12 50
2218.22 51
2218.33 51
2218.44 50
2218.55 48
2218.66 48
2218.77 49
2218.87 52
2218.98 56
2219.09 61
2219.20 67
2219.31 72
2219.41 77
2219.52 83
2219.63 88
2219.74 93
2219.85 98
2219.95 102
2220.06 104
2220.17 105
2220.28 104
2220.39 102
2220.49 99
2220.60 97
2220.71 96
2220.82 96
2220.93 97
2221.03 99
2221.14 101
2221.25 103
2221.36 103
2221.47 102
2221.58 101
2221.68 99
2221.79 98
2221.90 96
2222.01 95
2222.12 93
2222.22 91
2222.33 87
2222.44 82
2222.55 77
2222.66 70
2222.77 64
2222.87 60
2222.98 56
2223.09 55
2223.20 56
2223.31 58
2223.41 61
2223.52 65
2223.63 68
2223.74 69
2223.85 69
2223.95 67
2224.06 63
2224.17 59
2224.28 56
2224.39 52
2224.50 49
2224.60 45
2224.71 41
2224.82 36
2224.93 31
2225.04 26
2225.14 22
2225.25 22
2225.36 25
2225.47 32
2225.58 42
2225.69 53
2225.79 63
2225.90 72
2226.01 78
2226.12 80
2226.23 81
2226.34 79
2226.44 76
2226.55 73
2226.66 71
2226.77 69
2226.88 67
2226.98 66
2227.09 66
2227.20 66
2227.31 66
2227.42 66
2227.53 65
2227.63 64
2227.74 63
2227.85 61
2227.96 60
2228.07 59
2228.18 58
2228.28 58
2228.39 58
2228.50 59
2228.61 60
2228.72 61
2228.83 62
2228.93 62
2229.04 62
2229.15 62
2229.26 61
2229.37 61
2229.48 61
2229.58 60
2229.69 60
2229.80 59
2229.91 57
2230.02 55
2230.13 51
2230.23 48
2230.34 43
2230.45 38
2230.56 32
2230.67 26
2230.78 21
2230.88 16
2230.99 13
2231.10 11
2231.21 10
2231.32 9
2231.43 8
2231.53 5
2231.64 1
2231.75 0
2231.86 0
2231.97 0
2232.08 0
2232.18 0
2232.29 0
2232.40 0
2232.51 1
2232.62 4
2232.73 7
2232.83 10
2232.94 14
2233.05 18
2233.16 23
2233.27 29
2233.38 34
2233.48 40
2233.59 46
2233.70 51
2233.81 54
2233.92 56
2234.03 55
2234.14 54
2234.24 52
2234.35 51
2234.46 54
2234.57 61
2234.68 74
2234.79 91
2234.89 112
2235.00 134
2235.11 154
2235.22 170
2235.33 181
2235.44 186
2235.55 186
2235.65 181
2235.76 173
2235.87 163
2235.98 150
2236.09 137
2236.20 122
2236.30 106
2236.41 91
2236.52 77
2236.63 65
2236.74 58
2236.85 56
2236.96 59
2237.06 65
2237.17 73
2237.28 80
2237.39 86
2237.50 90
2237.61 91
2237.71 92
2237.82 94
2237.93 98
2238.04 104
2238.15 113
2238.26 123
2238.37 132
2238.47 138
2238.58 141
2238.69 140
2238.80 135
2238.91 129
2239.02 123
2239.13 118
2239.23 115
2239.34 115
2239.45 115
2239.56 117
2239.67 119
2239.78 120
2239.89 120
2239.99 119
2240.10 116
2240.21 113
2240.32 109
2240.43 104
2240.54 98
2240.65 92
2240.75 86
2240.86 80
2240.97 74
2241.08 68
2241.19 63
2241.30 58
2241.41 54
2241.51 51
2241.62 48
2241.73 46
2241.84 44
2241.95 44
2242.06 46
2242.17 50
2242.27 56
2242.38 64
2242.49 72
2242.60 79
2242.71 85
2242.82 88
2242.93 88
2243.04 85
2243.14 80
2243.25 73
2243.36 66
2243.47 61
2243.58 57
2243.69 56
2243.80 57
2243.90 59
2244.01 61
2244.12 63
2244.23 63
2244.34 62
2244.45 59
2244.56 56
2244.67 52
2244.77 49
2244.88 47
2244.99 45
2245.10 42
2245.21 39
2245.32 35
2245.43 32
2245.53 30
2245.64 30
2245.75 32
2245.86 36
2245.97 43
2246.08 49
2246.19 54
2246.30 57
2246.40 56
2246.51 52
2246.62 46
2246.73 39
2246.84 31
2246.95 24
2247.06 18
2247.17 13
2247.27 9
2247.38 6
2247.49 5
2247.60 6
2247.71 10
2247.82 16
2247.93 25
2248.04 34
2248.14 43
2248.25 51
2248.36 56
2248.47 58
2248.58 58
2248.69 56
2248.80 54
2248.91 52
2249.01 50
2249.12 47
2249.23 44
2249.34 42
2249.45 41
2249.56 42
2249.67 47
2249.78 55
2249.88 66
2249.99 78
2250.10 89
2250.21 98
2250.32 104
2250.43 107
2250.54 107
2250.65 105
2250.76 103
2250.86 102
2250.97 101
2251.08 102
2251.19 104
2251.30 106
2251.41 110
2251.52 113
2251.63 117
2251.74 120
2251.84 121
2251.95 120
2252.06 118
2252.17 114
2252.28 109
2252.39 104
2252.50 101
2252.61 99
2252.71 98
2252.82 98
2252.93 98
2253.04 97
2253.15 94
2253.26 90
2253.37 85
2253.48 79
2253.59 74
2253.69 70
2253.80 69
2253.91 71
2254.02 75
2254.13 83
2254.24 93
2254.35 104
2254.46 116
2254.57 127
2254.68 136
2254.78 144
2254.89 149
2255.00 152
2255.11 153
2255.22 151
2255.33 148
2255.44 144
2255.55 139
2255.66 134
2255.76 130
2255.87 126
2255.98 123
2256.09 120
2256.20 116
2256.31 111
2256.42 104
2256.53 96
2256.64 87
2256.75 78
2256.85 69
2256.96 61
2257.07 55
2257.18 50
2257.29 46
2257.40 45
2257.51 44
2257.62 45
2257.73 45
2257.84 44
2257.94 41
2258.05 37
2258.16 32
2258.27 27
2258.38 24
2258.49 24
2258.60 29
2258.71 38
2258.82 49
2258.93 62
2259.03 74
2259.14 85
2259.25 94
2259.36 99
2259.47 102
2259.58 103
2259.69 103
2259.80 103
2259.91 105
2260.02 108
2260.12 113
2260.23 119
2260.34 124
2260.45 127
2260.56 128
2260.67 126
2260.78 122
2260.89 116
2261.00 111
2261.11 106
2261.22 102
2261.32 101
2261.43 102
2261.54 104
2261.65 107
2261.76 111
2261.87 114
2261.98 117
2262.09 118
2262.20 120
2262.31 120
2262.42 121
2262.52 121
2262.63 123
2262.74 125
2262.85 127
2262.96 128
2263.07 129
2263.18 129
2263.29 129
2263.40 128
2263.51 127
2263.62 129
2263.72 131
2263.83 136
2263.94 140
2264.05 144
2264.16 147
2264.27 147
2264.38 145
2264.49 141
2264.60 136
2264.71 130
2264.82 126
2264.93 123
2265.03 121
2265.14 121
2265.25 121
2265.36 121
2265.47 121
2265.58 119
2265.69 116
2265.80 111
2265.91 104
2266.02 96
2266.13 87
2266.24 78
2266.35 70
2266.45 64
2266.56 59
2266.67 55
2266.78 53
2266.89 52
2267.00 51
2267.11 52
2267.22 54
2267.33 58
2267.44 63
2267.55 70
2267.66 79
2267.76 87
2267.87 96
2267.98 104
2268.09 111
2268.20 117
2268.31 123
2268.42 128
2268.53 133
2268.64 137
2268.75 141
2268.86 142
2268.97 141
2269.08 138
2269.19 133
2269.29 125
2269.40 115
2269.51 106
2269.62 97
2269.73 90
2269.84 85
2269.95 82
2270.06 81
2270.17 81
2270.28 80
2270.39 78
2270.50 74
2270.61 68
2270.72 60
2270.82 51
2270.93 42
2271.04 34
2271.15 28
2271.26 24
2271.37 23
2271.48 24
2271.59 27
2271.70 30
2271.81 34
2271.92 36
2272.03 36
2272.14 33
2272.25 28
2272.36 21
2272.46 15
2272.57 11
2272.68 11
2272.79 16
2272.90 25
2273.01 37
2273.12 50
2273.23 63
2273.34 74
2273.45 82
2273.56 88
2273.67 92
2273.78 94
2273.89 95
2274.00 95
2274.11 94
2274.21 93
2274.32 91
2274.43 90
2274.54 90
2274.65 92
2274.76 96
2274.87 102
2274.98 109
2275.09 116
2275.20 121
2275.31 123
2275.42 122
2275.53 118
2275.64 111
2275.75 103
2275.86 95
2275.97 88
2276.07 83
2276.18 81
2276.29 82
2276.40 86
2276.51 91
2276.62 97
2276.73 103
2276.84 109
2276.95 115
2277.06 119
2277.17 122
2277.28 125
2277.39 127
2277.50 130
2277.61 132
2277.72 135
2277.83 139
2277.94 143
2278.05 147
2278.15 151
2278.26 155
2278.37 157
2278.48 157
2278.59 156
2278.70 154
2278.81 151
2278.92 150
2279.03 149
2279.14 150
2279.25 151
2279.36 153
2279.47 154
2279.58 156
2279.69 158
2279.80 162
2279.91 167
2280.02 173
2280.13 179
2280.24 183
2280.34 184
2280.45 181
2280.56 173
2280.67 162
2280.78 148
2280.89 133
2281.00 120
2281.11 109
2281.22 101
2281.33 98
2281.44 97
2281.55 99
2281.66 102
2281.77 106
2281.88 110
2281.99 113
2282.10 116
2282.21 119
2282.32 123
2282.43 128
2282.54 134
2282.65 140
2282.76 147
2282.87 154
2282.97 161
2283.08 167
2283.19 172
2283.30 176
2283.41 178
2283.52 179
2283.63 177
2283.74 172
2283.85 164
2283.96 153
2284.07 141
2284.18 129
2284.29 117
2284.40 108
2284.51 102
2284.62 100
2284.73 100
2284.84 101
2284.95 102
2285.06 102
2285.17 100
2285.28 97
2285.39 93
2285.50 90
2285.61 87
2285.72 84
2285.83 82
2285.94 80
2286.04 77
2286.15 74
2286.26 71
2286.37 68
2286.48 66
2286.59 65
2286.70 65
2286.81 66
2286.92 67
2287.03 69
2287.14 69
2287.25 68
2287.36 63
2287.47 57
2287.58 48
2287.69 38
2287.80 27
2287.91 16
2288.02 7
2288.13 0
2288.24 0
2288.35 0
2288.46 0
2288.57 0
2288.68 0
2288.79 0
2288.90 0
2289.01 2
2289.12 3
2289.23 4
2289.34 4
2289.45 5
2289.56 7
2289.67 10
2289.78 12
2289.89 15
2289.99 18
2290.10 20
2290.21 21
2290.32 22
2290.43 24
2290.54 26
2290.65 30
2290.76 35
2290.87 41
2290.98 49
2291.09 58
2291.20 67
2291.31 77
2291.42 85
2291.53 93
2291.64 99
2291.75 105
2291.86 110
2291.97 115
2292.08 120
2292.19 124
2292.30 127
2292.41 128
2292.52 127
2292.63 122
2292.74 114
2292.85 106
2292.96 97
2293.07 88
2293.18 82
2293.29 78
2293.40 75
2293.51 74
2293.62 72
2293.73 70
2293.84 68
2293.95 66
2294.06 65
2294.17 66
2294.28 69
2294.39 74
2294.50 81
2294.61 88
2294.72 93
2294.83 96
2294.94 96
2295.05 94
2295.16 89
2295.27 84
2295.38 79
2295.49 75
2295.60 72
2295.71 71
2295.82 70
2295.93 71
2296.04 72
2296.15 74
2296.26 76
2296.37 78
2296.48 79
2296.59 79
2296.70 79
2296.81 77
2296.92 75
2297.03 71
2297.14 66
2297.25 61
2297.36 54
2297.47 47
2297.58 41
2297.69 35
2297.80 31
2297.91 29
2298.02 29
2298.13 30
2298.24 34
2298.35 38
2298.46 43
2298.57 48
2298.68 51
2298.79 53
2298.90 53
2299.01 51
2299.12 50
2299.23 50
2299.34 51
2299.45 54
2299.56 59
2299.67 63
2299.78 65
2299.89 65
2300.00 62
2300.11 57
2300.22 50
2300.33 43
2300.44 37
2300.55 30
2300.66 25
2300.77 20
2300.88 15
2300.99 13
2301.10 12
2301.21 15
2301.32 22
2301.43 31
2301.54 41
2301.65 52
2301.76 62
2301.87 70
2301.98 75
2302.09 79
2302.20 82
2302.31 83
2302.42 83
2302.53 81
2302.64 78
2302.75 73
2302.86 67
2302.97 60
2303.08 53
2303.19 46
2303.30 39
2303.41 32
2303.52 26
2303.63 20
2303.74 16
2303.85 13
2303.96 12
2304.07 13
2304.18 16
2304.29 21
2304.40 29
2304.51 39
2304.62 51
2304.73 66
2304.84 82
2304.95 100
2305.06 117
2305.17 132
2305.28 145
2305.39 154
2305.50 160
2305.61 161
2305.72 158
2305.83 152
2305.94 145
2306.05 136
2306.16 127
2306.27 117
2306.38 108
2306.49 99
2306.60 89
2306.71 79
2306.82 70
2306.93 61
2307.04 54
2307.15 50
2307.26 47
2307.37 46
2307.48 45
2307.59 45
2307.70 44
2307.81 43
2307.92 42
2308.03 43
2308.14 44
2308.25 45
2308.36 47
2308.47 47
2308.58 46
2308.69 43
2308.80 39
2308.91 37
2309.03 36
2309.14 37
2309.25 42
2309.36 48
2309.47 56
2309.58 63
2309.69 69
2309.80 71
2309.91 70
2310.02 66
2310.13 59
2310.24 50
2310.35 41
2310.46 34
2310.57 29
2310.68 27
2310.79 28
2310.90 33
2311.01 40
2311.12 47
2311.23 55
2311.34 60
2311.45 62
2311.56 61
2311.67 57
2311.78 50
2311.89 42
2312.00 34
2312.11 26
2312.22 20
2312.33 17
2312.44 16
2312.55 18
2312.66 24
2312.77 32
2312.88 43
2313.00 55
2313.11 67
2313.22 78
2313.33 88
2313.44 96
2313.55 101
2313.66 103
2313.77 102
2313.88 100
2313.99 96
2314.10 91
2314.21 87
2314.32 82
2314.43 78
2314.54 73
2314.65 68
2314.76 62
2314.87 56
2314.98 50
2315.09 45
2315.20 42
2315.31 42
2315.42 45
2315.53 52
2315.64 61
2315.75 71
2315.86 80
2315.97 87
2316.09 92
2316.20 93
2316.31 92
2316.42 89
2316.53 85
2316.64 83
2316.75 82
2316.86 84
2316.97 89
2317.08 96
2317.19 103
2317.30 108
2317.41 112
2317.52 111
2317.63 107
2317.74 101
2317.85 94
2317.96 89
2318.07 86
2318.18 85
2318.29 87
2318.40 90
2318.51 93
2318.63 94
2318.74 94
2318.85 93
2318.96 92
2319.07 92
2319.18 95
2319.29 99
2319.40 106
2319.51 113
2319.62 120
2319.73 126
2319.84 131
2319.95 135
2320.06 138
2320.17 140
2320.28 141
2320.39 140
2320.50 138
2320.61 133
2320.72 127
2320.83 120
2320.95 113
2321.06 107
2321.17 101
2321.28 96
2321.39 92
2321.50 89
2321.61 86
2321.72 84
2321.83 82
2321.94 82
2322.05 83
2322.16 86
2322.27 90
2322.38 96
2322.49 100
2322.60 104
2322.71 104
2322.82 101
2322.93 94
2323.05 84
2323.16 74
2323.27 64
2323.38 56
2323.49 52
2323.60 50
2323.71 51
2323.82 53
2323.93 54
2324.04 54
2324.15 53
2324.26 49
2324.37 44
2324.48 38
2324.59 32
2324.70 27
2324.81 22
2324.93 19
2325.04 16
2325.15 14
2325.26 12
2325.37 11
2325.48 11
2325.59 12
2325.70 13
2325.81 13
2325.92 12
2326.03 10
2326.14 8
2326.25 5
2326.36 3
2326.47 3
2326.58 6
2326.70 11
2326.81 19
2326.92 28
2327.03 36
2327.14 43
2327.25 48
2327.36 50
2327.47 50
2327.58 49
2327.69 48
2327.80 46
2327.91 44
2328.02 42
2328.13 39
2328.24 34
2328.36 30
2328.47 25
2328.58 21
2328.69 18
2328.80 16
2328.91 16
2329.02 17
2329.13 17
2329.24 16
2329.35 14
2329.46 10
2329.57 5
2329.68 0
2329.79 0
2329.91 0
2330.02 0
2330.13 0
2330.24 0
2330.35 0
2330.46 0
2330.57 3
2330.68 8
2330.79 13
2330.90 18
2331.01 21
2331.12 24
2331.23 27
2331.35 31
2331.46 35
2331.57 40
2331.68 46
2331.79 53
2331.90 59
2332.01 65
2332.12 71
2332.23 75
2332.34 79
2332.45 81
2332.56 83
2332.67 82
2332.79 80
2332.90 75
2333.01 68
2333.12 58
2333.23 47
2333.34 37
2333.45 28
2333.56 23
2333.67 23
2333.78 27
2333.89 34
2334.00 43
2334.11 53
2334.23 61
2334.34 68
2334.45 72
2334.56 76
2334.67 78
2334.78 80
2334.89 83
2335.00 87
2335.11 91
2335.22 98
2335.33 105
2335.45 113
2335.56 121
2335.67 128
2335.78 133
2335.89 136
2336.00 137
2336.11 137
2336.22 136
2336.33 135
2336.44 134
2336.55 134
2336.66 134
2336.78 134
2336.89 133
2337.00 132
2337.11 131
2337.22 130
2337.33 130
2337.44 130
2337.55 131
2337.66 130
2337.77 127
2337.88 121
2338.00 112
2338.11 102
2338.22 91
2338.33 81
2338.44 73
2338.55 67
2338.66 63
2338.77 62
2338.88 62
2338.99 62
2339.10 63
2339.22 62
2339.33 61
2339.44 59
2339.55 57
2339.66 55
2339.77 54
2339.88 54
2339.99 55
2340.10 58
2340.21 62
2340.33 67
2340.44 72
2340.55 75
2340.66 78
2340.77 78
2340.88 76
2340.99 72
2341.10 66
2341.21 61
2341.32 55
2341.44 50
2341.55 48
2341.66 46
2341.77 47
2341.88 47
2341.99 48
2342.10 48
2342.21 46
2342.32 42
2342.43 37
2342.55 30
2342.66 23
2342.77 15
2342.88 7
2342.99 0
2343.10 0
2343.21 0
2343.32 0
2343.43 0
2343.54 0
2343.66 0
2343.77 0
2343.88 0
2343.99 7
2344.10 17
2344.21 26
2344.32 36
2344.43 45
2344.54 53
2344.66 60
2344.77 67
2344.88 71
2344.99 73
2345.10 73
2345.21 71
2345.32 65
2345.43 58
2345.54 50
2345.66 42
2345.77 34
2345.88 28
2345.99 23
2346.10 21
2346.21 19
2346.32 19
2346.43 19
2346.54 20
2346.66 20
2346.77 20
2346.88 21
2346.99 21
2347.10 22
2347.21 24
2347.32 25
2347.43 25
2347.54 25
2347.66 24
2347.77 21
2347.88 19
2347.99 16
2348.10 15
2348.21 15
2348.32 17
2348.43 21
2348.54 26
2348.66 33
2348.77 41
2348.88 51
2348.99 60
2349.10 68
2349.21 75
2349.32 80
2349.43 81
2349.55 80
2349.66 75
2349.77 68
2349.88 60
2349.99 53
2350.10 47
2350.21 44
2350.32 43
2350.43 44
2350.55 46
2350.66 47
2350.77 49
2350.88 49
2350.99 47
2351.10 45
2351.21 42
2351.32 40
2351.44 40
2351.55 41
2351.66 43
2351.77 46
2351.88 49
2351.99 52
2352.10 53
2352.21 54
2352.33 53
2352.44 52
2352.55 49
2352.66 47
2352.77 44
2352.88 41
2352.99 40
2353.10 39
2353.22 39
2353.33 41
2353.44 44
2353.55 49
2353.66 54
2353.77 60
2353.88 68
2353.99 77
2354.11 88
2354.22 100
2354.33 113
2354.44 126
2354.55 139
2354.66 152
2354.77 163
2354.89 173
2355.00 182
2355.11 189
2355.22 195
2355.33 198
2355.44 197
2355.55 194
2355.66 186
2355.78 177
2355.89 165
2356.00 154
2356.11 145
2356.22 140
2356.33 137
2356.44 136
2356.56 136
2356.67 135
2356.78 133
2356.89 128
2357.00 120
2357.11 110
2357.22 99
2357.34 88
2357.45 78
2357.56 68
2357.67 60
2357.78 52
2357.89 46
2358.00 41
2358.11 37
2358.23 33
2358.34 30
2358.45 26
2358.56 22
2358.67 16
2358.78 10
2358.89 4
2359.01 0
2359.12 0
2359.23 0
2359.34 2
2359.45 9
2359.56 18
2359.67 28
2359.79 38
2359.90 48
2360.01 58
2360.12 66
2360.23 73
2360.34 78
2360.45 81
2360.57 82
2360.68 80
2360.79 77
2360.90 72
2361.01 67
2361.12 62
2361.23 57
2361.35 52
2361.46 47
2361.57 42
2361.68 36
2361.79 29
2361.90 23
2362.02 18
2362.13 15
2362.24 13
2362.35 14
2362.46 17
2362.57 22
2362.68 29
2362.80 38
2362.91 47
2363.02 56
2363.13 65
2363.24 73
2363.35 80
2363.46 85
2363.58 89
2363.69 91
2363.80 91
2363.91 89
2364.02 85
2364.13 79
2364.25 73
2364.36 68
2364.47 63
2364.58 59
2364.69 56
2364.80 54
2364.91 52
2365.03 50
2365.14 49
2365.25 48
2365.36 49
2365.47 51
2365.58 54
2365.70 59
2365.81 63
2365.92 66
2366.03 67
2366.14 67
2366.25 66
2366.37 65
2366.48 63
2366.59 62
2366.70 61
2366.81 60
2366.92 60
2367.03 58
2367.15 55
2367.26 52
2367.37 48
2367.48 44
2367.59 41
2367.70 38
2367.82 37
2367.93 35
2368.04 34
2368.15 33
2368.26 32
2368.37 30
2368.49 27
2368.60 24
2368.71 21
2368.82 20
2368.93 19
2369.04 21
2369.16 25
2369.27 30
2369.38 36
2369.49 41
2369.60 45
2369.71 47
2369.83 48
2369.94 48
2370.05 48
2370.16 50
2370.27 54
2370.38 58
2370.50 62
2370.61 63
2370.72 62
2370.83 57
2370.94 49
2371.05 40
2371.17 32
2371.28 27
2371.39 25
2371.50 27
2371.61 33
2371.72 42
2371.84 51
2371.95 61
2372.06 70
2372.17 76
2372.28 79
2372.39 79
2372.51 75
2372.62 70
2372.73 64
2372.84 57
2372.95 51
2373.07 47
2373.18 43
2373.29 39
2373.40 34
2373.51 28
2373.62 20
2373.74 11
2373.85 3
2373.96 0
2374.07 0
2374.18 0
2374.29 0
2374.41 0
2374.52 0
2374.63 0
2374.74 0
2374.85 0
2374.97 3
2375.08 6
2375.19 10
2375.30 14
2375.41 16
2375.52 15
2375.64 13
2375.75 8
2375.86 3
2375.97 0
2376.08 0
2376.20 0
2376.31 0
2376.42 2
2376.53 8
2376.64 12
2376.75 15
2376.87 14
2376.98 12
2377.09 7
2377.20 3
2377.31 0
2377.43 0
2377.54 0
2377.65 2
2377.76 10
2377.87 22
2377.98 38
2378.10 56
2378.21 75
2378.32 94
2378.43 111
2378.54 125
2378.66 135
2378.77 138
2378.88 136
2378.99 129
2379.10 117
2379.22 102
2379.33 86
2379.44 71
2379.55 58
2379.66 46
2379.77 37
2379.89 30
2380.00 24
2380.11 21
2380.22 20
2380.33 21
2380.45 26
2380.56 33
2380.67 41
2380.78 50
2380.89 58
2381.01 63
2381.12 64
2381.23 63
2381.34 60
2381.45 56
2381.57 54
2381.68 55
2381.79 59
2381.90 66
2382.01 76
2382.13 87
2382.24 98
2382.35 108
2382.46 116
2382.57 120
2382.69 120
2382.80 117
2382.91 111
2383.02 102
2383.13 92
2383.25 82
2383.36 74
2383.47 67
2383.58 61
2383.69 59
2383.80 58
2383.92 59
2384.03 62
2384.14 66
2384.25 71
2384.37 75
2384.48 77
2384.59 78
2384.70 77
2384.81 73
2384.93 69
2385.04 63
2385.15 58
2385.26 54
2385.37 54
2385.49 57
2385.60 64
2385.71 74
2385.82 87
2385.93 100
2386.05 114
2386.16 127
2386.27 138
2386.38 148
2386.49 159
2386.61 171
2386.72 184
2386.83 199
2386.94 216
2387.05 233
2387.17 249
2387.28 264
2387.39 277
2387.50 287
2387.61 294
2387.73 298
2387.84 300
2387.95 300
2388.06 298
2388.17 295
2388.29 291
2388.40 287
2388.51 281
2388.62 275
2388.74 269
2388.85 261
2388.96 253
2389.07 246
2389.18 239
2389.30 236
2389.41 236
2389.52 240
2389.63 249
2389.74 261
2389.86 273
2389.97 284
2390.08 291
2390.19 293
2390.31 289
2390.42 281
2390.53 271
2390.64 261
2390.75 254
2390.87 251
2390.98 252
2391.09 255
2391.20 259
2391.31 261
2391.43 259
2391.54 252
2391.65 242
2391.76 229
2391.88 215
2391.99 202
2392.10 191
2392.21 183
2392.32 178
2392.44 176
2392.55 175
2392.66 174
2392.77 172
2392.89 169
2393.00 164
2393.11 159
2393.22 152
2393.33 146
2393.45 140
2393.56 134
2393.67 129
2393.78 124
2393.90 120
2394.01 116
2394.12 112
2394.23 109
2394.34 107
2394.46 105
2394.57 105
2394.68 104
2394.79 104
2394.91 104
2395.02 105
2395.13 108
2395.24 112
2395.35 117
2395.47 124
2395.58 130
2395.69 136
2395.80 142
2395.92 148
2396.03 153
2396.14 159
2396.25 164
2396.37 169
2396.48 172
2396.59 172
2396.70 167
2396.81 158
2396.93 145
2397.04 130
2397.15 115
2397.26 100
2397.38 88
2397.49 77
2397.60 68
2397.71 60
2397.83 53
2397.94 46
2398.05 40
2398.16 35
2398.27 31
2398.39 29
2398.50 29
2398.61 30
2398.72 34
2398.84 38
2398.95 43
2399.06 49
2399.17 53
2399.29 55
2399.40 55
2399.51 53
2399.62 50
2399.74 47
2399.85 44
2399.96 42
2400.07 42
2400.18 44
2400.30 45
2400.41 46
2400.52 45
2400.63 42
2400.75 37
2400.86 32
2400.97 26
2401.08 22
2401.20 19
2401.31 18
2401.42 18
2401.53 18
2401.65 18
2401.76 17
2401.87 15
2401.98 12
2402.10 10
2402.21 8
2402.32 8
2402.43 10
2402.55 13
2402.66 18
2402.77 22
2402.88 26
2403.00 30
2403.11 33
2403.22 35
2403.33 37
2403.45 39
2403.56 40
2403.67 42
2403.78 44
2403.90 44
2404.01 44
2404.12 42
2404.23 38
2404.34 32
2404.46 26
2404.57 18
2404.68 10
2404.79 2
2404.91 0
2405.02 0
2405.13 0
2405.24 0
2405.36 0
2405.47 0
2405.58 1
2405.69 5
2405.81 7
2405.92 7
2406.03 6
2406.14 5
2406.26 4
2406.37 6
2406.48 9
2406.60 15
2406.71 20
2406.82 25
2406.93 28
2407.05 29
2407.16 28
2407.27 26
2407.38 24
2407.50 23
2407.61 24
2407.72 26
2407.83 30
2407.95 33
2408.06 36
2408.17 39
2408.28 40
2408.40 40
2408.51 39
2408.62 38
2408.73 37
2408.85 35
2408.96 33
2409.07 30
2409.18 27
2409.30 24
2409.41 21
2409.52 19
2409.63 19
2409.75 22
2409.86 27
2409.97 35
2410.08 44
2410.20 52
2410.31 60
2410.42 64
2410.54 66
2410.65 64
2410.76 60
2410.87 55
2410.99 49
2411.10 42
2411.21 36
2411.32 30
2411.44 25
2411.55 20
2411.66 15
2411.77 11
2411.89 9
2412.00 7
2412.11 7
2412.22 8
2412.34 10
2412.45 14
2412.56 20
2412.68 28
2412.79 38
2412.90 48
2413.01 59
2413.13 67
2413.24 72
2413.35 73
2413.46 70
2413.58 64
2413.69 55
2413.80 44
2413.92 33
2414.03 21
2414.14 11
2414.25 2
2414.37 0
2414.48 0
2414.59 0
2414.70 0
2414.82 0
2414.93 1
2415.04 7
2415.16 12
2415.27 17
2415.38 22
2415.49 27
2415.61 31
2415.72 34
2415.83 36
2415.94 35
2416.06 33
2416.17 29
2416.28 24
2416.40 19
2416.51 15
2416.62 14
2416.73 15
2416.85 20
2416.96 28
2417.07 38
2417.18 50
2417.30 62
2417.41 73
2417.52 83
2417.64 90
2417.75 94
2417.86 95
2417.97 92
2418.09 86
2418.20 76
2418.31 65
2418.43 52
2418.54 40
2418.65 30
2418.76 22
2418.88 17
2418.99 14
2419.10 13
2419.22 14
2419.33 16
2419.44 19
2419.55 24
2419.67 29
2419.78 34
2419.89 38
2420.01 41
2420.12 42
2420.23 40
2420.34 37
2420.46 32
2420.57 26
2420.68 19
2420.80 13
2420.91 7
2421.02 2
2421.13 0
2421.25 0
2421.36 0
2421.47 1
2421.59 7
2421.70 15
2421.81 25
2421.92 33
2422.04 41
2422.15 46
2422.26 48
2422.38 47
2422.49 45
2422.60 42
2422.71 38
2422.83 36
2422.94 34
2423.05 34
2423.17 35
2423.28 37
2423.39 40
2423.50 44
2423.62 48
2423.73 52
2423.84 57
2423.96 61
2424.07 65
2424.18 66
2424.30 66
2424.41 64
2424.52 61
2424.63 56
2424.75 52
2424.86 48
2424.97 47
2425.09 49
2425.20 53
2425.31 59
2425.42 67
2425.54 74
2425.65 80
2425.76 85
2425.88 87
2425.99 89
2426.10 90
2426.22 92
2426.33 95
2426.44 101
2426.55 107
2426.67 115
2426.78 122
2426.89 128
2427.01 132
2427.12 135
2427.23 136
2427.35 137
2427.46 137
2427.57 137
2427.68 137
2427.80 137
2427.91 137
2428.02 136
2428.14 135
2428.25 134
2428.36 133
2428.48 132
2428.59 131
2428.70 128
2428.82 125
2428.93 119
2429.04 111
2429.15 100
2429.27 88
2429.38 75
2429.49 62
2429.61 51
2429.72 42
2429.83 36
2429.95 33
2430.06 31
2430.17 30
2430.29 29
2430.40 28
2430.51 26
2430.62 24
2430.74 20
2430.85 17
2430.96 12
2431.08 8
2431.19 5
2431.30 2
2431.42 1
2431.53 1
2431.64 3
2431.76 4
2431.87 5
2431.98 6
2432.09 5
2432.21 4
2432.32 2
2432.43 0
2432.55 0
2432.66 0
2432.77 0
2432.89 0
2433.00 0
2433.11 0
2433.23 4
2433.34 12
2433.45 22
2433.57 31
2433.68 40
2433.79 47
2433.91 52
2434.02 55
2434.13 56
2434.24 56
2434.36 55
2434.47 53
2434.58 52
2434.70 52
2434.81 53
2434.92 54
2435.04 56
2435.15 58
2435.26 58
2435.38 58
2435.49 56
2435.60 52
2435.72 47
2435.83 40
2435.94 33
2436.06 25
2436.17 16
2436.28 9
2436.40 2
2436.51 0
2436.62 0
2436.74 4
2436.85 11
2436.96 20
2437.07 29
2437.19 36
2437.30 40
2437.41 41
2437.53 38
2437.64 33
2437.75 29
2437.87 27
2437.98 27
2438.09 31
2438.21 38
2438.32 48
2438.43 59
2438.55 70
2438.66 79
2438.77 86
2438.89 89
2439.00 89
2439.11 86
2439.23 81
2439.34 74
2439.45 68
2439.57 62
2439.68 58
2439.79 56
2439.91 55
2440.02 55
2440.13 56
2440.25 58
2440.36 58
2440.47 58
2440.59 57
2440.70 55
2440.81 53
2440.93 51
2441.04 51
2441.15 52
2441.27 54
2441.38 57
2441.49 60
2441.61 61
2441.72 61
2441.83 58
2441.95 54
2442.06 50
2442.17 46
2442.29 44
2442.40 44
2442.51 45
2442.63 46
2442.74 47
2442.85 47
2442.97 44
2443.08 39
2443.19 34
2443.31 30
2443.42 28
2443.53 28
2443.65 32
2443.76 37
2443.87 44
2443.99 50
2444.10 57
2444.21 64
2444.33 72
2444.44 82
2444.55 95
2444.67 110
2444.78 127
2444.89 143
2445.01 158
2445.12 170
2445.24 179
2445.35 184
2445.46 186
2445.58 186
2445.69 185
2445.80 182
2445.92 178
2446.03 174
2446.14 170
2446.26 165
2446.37 160
2446.48 155
2446.60 150
2446.71 144
2446.82 139
2446.94 134
2447.05 129
2447.16 125
2447.28 121
2447.39 118
2447.50 117
2447.62 116
2447.73 117
2447.84 120
2447.96 123
2448.07 128
2448.19 133
2448.30 137
2448.41 142
2448.53 145
2448.64 148
2448.75 150
2448.87 152
2448.98 153
2449.09 154
2449.21 155
2449.32 155
2449.43 155
2449.55 154
2449.66 153
2449.77 152
2449.89 153
2450.00 154
2450.12 157
2450.23 160
2450.34 162
2450.46 160
2450.57 156
2450.68 147
2450.80 135
2450.91 123
2451.02 112
2451.14 104
2451.25 102
2451.36 105
2451.48 111
2451.59 119
2451.71 125
2451.82 128
2451.93 126
2452.05 120
2452.16 110
2452.27 100
2452.39 90
2452.50 81
2452.61 75
2452.73 71
2452.84 69
2452.95 68
2453.07 68
2453.18 68
2453.30 68
2453.41 69
2453.52 70
2453.64 72
2453.75 73
2453.86 73
2453.98 72
2454.09 69
2454.20 65
2454.32 59
2454.43 52
2454.55 44
2454.66 35
2454.77 26
2454.89 18
2455.00 10
2455.11 3
2455.23 0
2455.34 0
2455.45 0
2455.57 0
2455.68 1
2455.80 5
2455.91 7
2456.02 8
2456.14 8
2456.25 5
2456.36 1
2456.48 0
2456.59 0
2456.71 0
2456.82 0
2456.93 0
2457.05 0
2457.16 7
2457.27 16
2457.39 24
2457.50 30
2457.62 33
2457.73 34
2457.84 32
2457.96 30
2458.07 27
2458.18 25
2458.30 24
2458.41 24
2458.52 22
2458.64 19
2458.75 13
2458.87 6
2458.98 0
2459.09 0
2459.21 0
2459.32 0
2459.43 0
2459.55 0
2459.66 2
2459.78 9
2459.89 13
2460.00 16
2460.12 15
2460.23 12
2460.35 8
2460.46 2
2460.57 0
2460.69 0
2460.80 0
2460.91 0
2461.03 0
2461.14 0
2461.26 0
2461.37 0
2461.48 8
2461.60 16
2461.71 23
2461.82 27
2461.94 29
2462.05 29
2462.17 28
2462.28 26
2462.39 27
2462.51 30
2462.62 36
2462.74 44
2462.85 52
2462.96 60
2463.08 64
2463.19 64
2463.30 61
2463.42 54
2463.53 45
2463.65 36
2463.76 28
2463.87 21
2463.99 17
2464.10 16
2464.22 16
2464.33 20
2464.44 25
2464.56 33
2464.67 42
2464.78 52
2464.90 61
2465.01 68
2465.13 72
2465.24 72
2465.35 69
2465.47 62
2465.58 54
2465.70 45
2465.81 38
2465.92 33
2466.04 29
2466.15 27
2466.27 26
2466.38 26
2466.49 26
2466.61 26
2466.72 28
2466.83 32
2466.95 37
2467.06 45
2467.18 53
2467.29 60
2467.40 66
2467.52 69
2467.63 70
2467.75 69
2467.86 67
2467.97 64
2468.09 63
2468.20 63
2468.32 64
2468.43 67
2468.54 71
2468.66 74
2468.77 76
2468.89 77
2469.00 76
2469.11 73
2469.23 69
2469.34 64
2469.46 58
2469.57 52
2469.68 47
2469.80 43
2469.91 41
2470.03 40
2470.14 40
2470.25 41
2470.37 42
2470.48 44
2470.60 46
2470.71 48
2470.82 50
2470.94 53
2471.05 57
2471.17 61
2471.28 64
2471.39 66
2471.51 65
2471.62 62
2471.74 58
2471.85 52
2471.96 46
2472.08 41
2472.19 39
2472.31 38
2472.42 38
2472.53 39
2472.65 39
2472.76 38
2472.88 36
2472.99 35
2473.11 36
2473.22 38
2473.33 43
2473.45 50
2473.56 58
2473.68 66
2473.79 73
2473.90 77
2474.02 78
2474.13 77
2474.25 74
2474.36 69
2474.47 64
2474.59 59
2474.70 54
2474.82 49
2474.93 44
2475.04 41
2475.16 38
2475.27 37
2475.39 37
2475.50 39
2475.62 41
2475.73 45
2475.84 48
2475.96 52
2476.07 55
2476.19 57
2476.30 58
2476.41 58
2476.53 56
2476.64 52
2476.76 48
2476.87 43
2476.99 38
2477.10 33
2477.21 29
2477.33 27
2477.44 25
2477.56 25
2477.67 25
2477.78 26
2477.90 28
2478.01 29
2478.13 31
2478.24 33
2478.36 35
2478.47 39
2478.58 43
2478.70 47
2478.81 53
2478.93 57
2479.04 61
2479.16 62
2479.27 61
2479.38 57
2479.50 52
2479.61 45
2479.73 39
2479.84 33
2479.95 30
2480.07 29
2480.18 29
2480.30 30
2480.41 32
2480.53 35
2480.64 37
2480.75 39
2480.87 41
2480.98 44
2481.10 47
2481.21 50
2481.33 54
2481.44 59
2481.55 64
2481.67 69
2481.78 73
2481.90 74
2482.01 74
2482.13 71
2482.24 66
2482.35 60
2482.47 53
2482.58 46
2482.70 39
2482.81 33
2482.93 28
2483.04 22
2483.15 17
2483.27 12
2483.38 8
2483.50 5
2483.61 3
2483.73 1
2483.84 0
2483.95 0
2484.07 0
2484.18 0
2484.30 0
2484.41 0
2484.53 0
2484.64 0
2484.75 2
2484.87 8
2484.98 12
2485.10 15
2485.21 17
2485.33 18
2485.44 18
2485.56 20
2485.67 22
2485.78 26
2485.90 30
2486.01 35
2486.13 40
2486.24 43
2486.36 46
2486.47 48
2486.58 51
2486.70 54
2486.81 58
2486.93 64
2487.04 70
2487.16 76
2487.27 81
2487.39 84
2487.50 86
2487.61 86
2487.73 85
2487.84 84
2487.96 84
2488.07 84
2488.19 85
2488.30 88
2488.42 91
2488.53 94
2488.64 97
2488.76 100
2488.87 103
2488.99 105
2489.10 105
2489.22 105
2489.33 102
2489.45 98
2489.56 92
2489.67 85
2489.79 78
2489.90 72
2490.02 67
2490.13 63
2490.25 62
2490.36 63
2490.48 66
2490.59 70
2490.70 76
2490.82 84
2490.93 92
2491.05 101
2491.16 109
2491.28 116
2491.39 122
2491.51 125
2491.62 125
2491.73 123
2491.85 118
2491.96 112
2492.08 105
2492.19 98
2492.31 92
2492.42 88
2492.54 86
2492.65 87
2492.77 88
2492.88 91
2492.99 92
2493.11 91
2493.22 88
2493.34 83
2493.45 76
2493.57 68
2493.68 60
2493.80 53
2493.91 48
2494.03 44
2494.14 43
2494.25 43
2494.37 43
2494.48 45
2494.60 46
2494.71 46
2494.83 46
2494.94 45
2495.06 44
2495.17 43
2495.29 42
2495.40 41
2495.51 42
2495.63 45
2495.74 49
2495.86 56
2495.97 66
2496.09 78
2496.20 92
2496.32 106
2496.43 119
2496.55 129
2496.66 136
2496.78 139
2496.89 138
2497.00 135
2497.12 131
2497.23 126
2497.35 121
2497.46 116
2497.58 111
2497.69 106
2497.81 101
2497.92 96
2498.04 91
2498.15 88
2498.27 86
2498.38 86
2498.50 87
2498.61 88
2498.72 88
2498.84 87
2498.95 86
2499.07 85
2499.18 84
2499.30 84
2499.41 85
2499.53 86
2499.64 85
2499.76 83
2499.87 78
2499.99 71
2500.10 64
2500.22 58
2500.33 55
2500.44 56
2500.56 61
2500.67 70
2500.79 81
2500.90 92
2501.02 103
2501.13 114
2501.25 124
2501.36 133
2501.48 141
2501.59 148
2501.71 153
2501.82 154
2501.94 153
2502.05 148
2502.17 140
2502.28 131
2502.40 120
2502.51 110
2502.62 101
2502.74 92
2502.85 84
2502.97 76
2503.08 68
2503.20 60
2503.31 53
2503.43 47
2503.54 42
2503.66 40
2503.77 39
2503.89 39
2504.00 39
2504.12 38
2504.23 37
2504.35 35
2504.46 34
2504.58 33
2504.69 34
2504.81 36
2504.92 38
2505.04 42
2505.15 44
2505.26 46
2505.38 46
2505.49 45
2505.61 44
2505.72 43
2505.84 41
2505.95 39
2506.07 37
2506.18 34
2506.30 31
2506.41 29
2506.53 28
2506.64 29
2506.76 34
2506.87 42
2506.99 53
2507.10 64
2507.22 75
2507.33 83
2507.45 89
2507.56 90
2507.68 88
2507.79 84
2507.91 80
2508.02 77
2508.14 75
2508.25 76
2508.37 79
2508.48 85
2508.60 91
2508.71 97
2508.83 101
2508.94 104
2509.06 103
2509.17 100
2509.28 95
2509.40 88
2509.51 82
2509.63 77
2509.74 72
2509.86 69
2509.97 67
2510.09 65
2510.20 64
2510.32 62
2510.43 61
2510.55 59
2510.66 57
2510.78 56
2510.89 56
2511.01 56
2511.12 58
2511.24 60
2511.35 62
2511.47 65
2511.58 67
2511.70 69
2511.81 71
2511.93 74
2512.04 77
2512.16 79
2512.27 81
2512.39 82
2512.50 81
2512.62 78
2512.73 74
2512.85 69
2512.96 64
2513.08 59
2513.19 55
2513.31 52
2513.42 50
2513.54 48
2513.65 46
2513.77 43
2513.88 40
2514.00 37
2514.11 35
2514.23 35
2514.34 37
2514.46 42
2514.57 48
2514.69 55
2514.80 61
2514.92 66
2515.03 68
2515.15 67
2515.26 64
2515.38 60
2515.49 55
2515.61 51
2515.72 47
2515.84 44
2515.95 41
2516.07 39
2516.18 37
2516.30 35
2516.41 35
2516.53 36
2516.64 38
2516.76 42
2516.87 47
2516.99 52
2517.10 58
2517.22 64
2517.33 70
2517.45 76
2517.57 81
2517.68 86
2517.80 90
2517.91 94
2518.03 96
2518.14 98
2518.26 99
2518.37 99
2518.49 99
2518.60 98
2518.72 97
2518.83 96
2518.95 94
2519.06 92
2519.18 88
2519.29 84
2519.41 78
2519.52 73
2519.64 68
2519.75 64
2519.87 63
2519.98 64
2520.10 67
2520.21 71
2520.33 75
2520.44 78
2520.56 79
2520.67 78
2520.79 76
2520.90 73
2521.02 69
2521.13 65
2521.25 62
2521.36 61
2521.48 61
2521.60 65
2521.71 71
2521.83 79
2521.94 90
2522.06 101
2522.17 111
2522.29 121
2522.40 127
2522.52 131
2522.63 132
2522.75 132
2522.86 130
2522.98 128
2523.09 125
2523.21 121
2523.32 117
2523.44 111
2523.55 104
2523.67 96
2523.78 88
2523.90 81
2524.01 76
2524.13 72
2524.25 70
2524.36 69
2524.48 69
2524.59 68
2524.71 67
2524.82 67
2524.94 66
2525.05 66
2525.17 67
2525.28 68
2525.40 70
2525.51 71
2525.63 72
2525.74 72
2525.86 72
2525.97 73
2526.09 73
2526.20 74
2526.32 76
2526.44 78
2526.55 82
2526.67 86
2526.78 91
2526.90 95
2527.01 100
2527.13 103
2527.24 103
2527.36 102
2527.47 98
2527.59 92
2527.70 84
2527.82 75
2527.93 66
2528.05 56
2528.17 48
2528.28 41
2528.40 36
2528.51 32
2528.63 30
2528.74 29
2528.86 29
2528.97 30
2529.09 30
2529.20 31
2529.32 32
2529.43 33
2529.55 36
2529.66 39
2529.78 44
2529.90 51
2530.01 58
2530.13 65
2530.24 73
2530.36 80
2530.47 86
2530.59 92
2530.70 98
2530.82 105
2530.93 114
2531.05 125
2531.17 140
2531.28 157
2531.40 177
2531.51 198
2531.63 218
2531.74 236
2531.86 251
2531.97 262
2532.09 268
2532.20 270
2532.32 270
2532.43 267
2532.55 263
2532.67 259
2532.78 256
2532.90 252
2533.01 249
2533.13 246
2533.24 241
2533.36 236
2533.47 230
2533.59 225
2533.70 220
2533.82 216
2533.94 213
2534.05 212
2534.17 211
2534.28 211
2534.40 211
2534.51 211
2534.63 210
2534.74 208
2534.86 205
2534.97 200
2535.09 194
2535.21 186
2535.32 178
2535.44 170
2535.55 165
2535.67 162
2535.78 163
2535.90 168
2536.01 177
2536.13 189
2536.25 202
2536.36 217
2536.48 234
2536.59 254
2536.71 277
2536.82 307
2536.94 341
2537.05 382
2537.17 428
2537.29 477
2537.40 529
2537.52 581
2537.63 632
2537.75 681
2537.86 730
2537.98 777
2538.09 823
2538.21 871
2538.33 920
2538.44 974
2538.56 1032
2538.67 1095
2538.79 1162
2538.90 1234
2539.02 1307
2539.13 1380
2539.25 1449
2539.37 1511
2539.48 1565
2539.60 1608
2539.71 1642
2539.83 1668
2539.94 1687
2540.06 1700
2540.17 1711
2540.29 1719
2540.41 1726
2540.52 1731
2540.64 1733
2540.75 1735
2540.87 1735
2540.98 1736
2541.10 1735
2541.22 1734
2541.33 1730
2541.45 1723
2541.56 1711
2541.68 1691
2541.79 1661
2541.91 1623
2542.03 1576
2542.14 1523
2542.26 1465
2542.37 1405
2542.49 1346
2542.60 1289
2542.72 1235
2542.83 1184
2542.95 1135
2543.07 1086
2543.18 1037
2543.30 988
2543.41 938
2543.53 889
2543.64 840
2543.76 794
2543.88 751
2543.99 710
2544.11 671
2544.22 634
2544.34 599
2544.45 566
2544.57 535
2544.69 506
2544.80 479
2544.92 455
2545.03 431
2545.15 408
2545.26 386
2545.38 363
2545.50 339
2545.61 316
2545.73 294
2545.84 273
2545.96 254
2546.07 237
2546.19 221
2546.31 205
2546.42 190
2546.54 176
2546.65 163
2546.77 153
2546.88 144
2547.00 139
2547.12 136
2547.23 135
2547.35 136
2547.46 139
2547.58 142
2547.70 145
2547.81 149
2547.93 153
2548.04 158
2548.16 163
2548.27 170
2548.39 177
2548.51 184
2548.62 190
2548.74 194
2548.85 194
2548.97 191
2549.08 184
2549.20 174
2549.32 161
2549.43 147
2549.55 133
2549.66 121
2549.78 110
2549.90 101
2550.01 95
2550.13 91
2550.24 90
2550.36 91
2550.47 95
2550.59 101
2550.71 107
2550.82 112
2550.94 116
2551.05 118
2551.17 118
2551.29 117
2551.40 114
2551.52 112
2551.63 109
2551.75 107
2551.87 104
2551.98 100
2552.10 94
2552.21 86
2552.33 77
2552.44 68
2552.56 60
2552.68 54
2552.79 50
2552.91 50
2553.02 51
2553.14 54
2553.26 56
2553.37 58
2553.49 59
2553.60 61
2553.72 64
2553.84 67
2553.95 72
2554.07 77
2554.18 80
2554.30 82
2554.42 80
2554.53 75
2554.65 67
2554.76 58
2554.88 50
2554.99 43
2555.11 39
2555.23 38
2555.34 39
2555.46 40
2555.57 41
2555.69 41
2555.81 39
2555.92 35
2556.04 31
2556.15 26
2556.27 23
2556.39 20
2556.50 18
2556.62 18
2556.73 20
2556.85 22
2556.97 25
2557.08 27
2557.20 29
2557.31 31
2557.43 31
2557.55 30
2557.66 28
2557.78 26
2557.89 24
2558.01 21
2558.13 17
2558.24 13
2558.36 9
2558.47 5
2558.59 1
2558.71 0
2558.82 0
2558.94 0
2559.05 0
2559.17 0
2559.29 0
2559.40 0
2559.52 0
2559.64 1
2559.75 2
2559.87 4
2559.98 6
2560.10 9
2560.22 13
2560.33 17
2560.45 20
2560.56 22
2560.68 22
2560.80 20
2560.91 17
2561.03 14
2561.14 12
2561.26 15
2561.38 22
2561.49 34
2561.61 50
2561.72 69
2561.84 87
2561.96 103
2562.07 116
2562.19 123
2562.31 126
2562.42 126
2562.54 122
2562.65 117
2562.77 111
2562.89 105
2563.00 102
2563.12 101
2563.23 104
2563.35 110
2563.47 119
2563.58 129
2563.70 140
2563.81 150
2563.93 158
2564.05 163
2564.16 167
2564.28 169
2564.40 171
2564.51 174
2564.63 177
2564.74 182
2564.86 188
2564.98 193
2565.09 198
2565.21 200
2565.32 200
2565.44 199
2565.56 196
2565.67 193
2565.79 191
2565.91 190
2566.02 190
2566.14 190
2566.25 187
2566.37 182
2566.49 173
2566.60 160
2566.72 145
2566.84 128
2566.95 113
2567.07 101
2567.18 94
2567.30 91
2567.42 94
2567.53 100
2567.65 108
2567.77 115
2567.88 119
2568.00 120
2568.11 117
2568.23 110
2568.35 100
2568.46 89
2568.58 78
2568.70 68
2568.81 59
2568.93 52
2569.04 48
2569.16 45
2569.28 44
2569.39 43
2569.51 42
2569.63 40
2569.74 38
2569.86 36
2569.97 36
2570.09 39
2570.21 44
2570.32 53
2570.44 65
2570.56 76
2570.67 86
2570.79 93
2570.90 96
2571.02 95
2571.14 90
2571.25 84
2571.37 78
2571.49 72
2571.60 69
2571.72 68
2571.84 70
2571.95 72
2572.07 75
2572.18 77
2572.30 78
2572.42 76
2572.53 72
2572.65 66
2572.77 60
2572.88 53
2573.00 48
2573.12 44
2573.23 41
2573.35 39
2573.46 38
2573.58 38
2573.70 38
2573.81 38
2573.93 38
2574.05 38
2574.16 38
2574.28 38
2574.40 40
2574.51 43
2574.63 48
2574.74 54
2574.86 60
2574.98 66
2575.09 71
2575.21 73
2575.33 72
2575.44 68
2575.56 63
2575.68 57
2575.79 51
2575.91 47
2576.02 45
2576.14 44
2576.26 44
2576.37 46
2576.49 47
2576.61 48
2576.72 49
2576.84 48
2576.96 47
2577.07 45
2577.19 43
2577.31 40
2577.42 38
2577.54 35
2577.66 34
2577.77 34
2577.89 35
2578.00 39
2578.12 44
2578.24 51
2578.35 58
2578.47 65
2578.59 71
2578.70 74
2578.82 76
2578.94 77
2579.05 77
2579.17 76
2579.29 75
2579.40 75
2579.52 75
2579.64 75
2579.75 74
2579.87 72
2579.98 69
2580.10 65
2580.22 62
2580.33 59
2580.45 57
2580.57 56
2580.68 56
2580.80 56
2580.92 56
2581.03 55
2581.15 53
2581.27 50
2581.38 47
2581.50 44
2581.62 40
2581.73 37
2581.85 34
2581.97 31
2582.08 29
2582.20 27
2582.32 25
2582.43 24
2582.55 23
2582.67 22
2582.78 20
2582.90 18
2583.02 16
2583.13 13
2583.25 11
2583.37 11
2583.48 11
2583.60 13
2583.71 17
2583.83 21
2583.95 25
2584.06 30
2584.18 36
2584.30 41
2584.41 48
2584.53 54
2584.65 59
2584.76 62
2584.88 64
2585.00 62
2585.11 59
2585.23 54
2585.35 49
2585.46 45
2585.58 42
2585.70 41
2585.81 42
2585.93 45
2586.05 50
2586.16 54
2586.28 58
2586.40 60
2586.51 60
2586.63 55
2586.75 48
2586.86 37
2586.98 25
2587.10 12
2587.21 1
2587.33 0
2587.45 0
2587.56 0
2587.68 0
2587.80 0
2587.91 0
2588.03 0
2588.15 0
2588.26 3
2588.38 7
2588.50 12
2588.61 16
2588.73 21
2588.85 25
2588.96 28
2589.08 30
2589.20 30
2589.31 29
2589.43 28
2589.55 27
2589.66 26
2589.78 27
2589.90 29
2590.02 32
2590.13 37
2590.25 43
2590.37 51
2590.48 59
2590.60 69
2590.72 78
2590.83 86
2590.95 91
2591.07 92
2591.18 88
2591.30 80
2591.42 70
2591.53 59
2591.65 50
2591.77 43
2591.88 41
2592.00 42
2592.12 48
2592.23 55
2592.35 63
2592.47 72
2592.58 79
2592.70 85
2592.82 89
2592.93 92
2593.05 94
2593.17 94
2593.28 93
2593.40 91
2593.52 87
2593.64 83
2593.75 78
2593.87 74
2593.99 71
2594.10 69
2594.22 70
2594.34 72
2594.45 77
2594.57 83
2594.69 91
2594.80 98
2594.92 105
2595.04 110
2595.15 113
2595.27 114
2595.39 113
2595.50 110
2595.62 106
2595.74 101
2595.86 95
2595.97 89
2596.09 83
2596.21 78
2596.32 74
2596.44 72
2596.56 70
2596.67 71
2596.79 72
2596.91 73
2597.02 75
2597.14 77
2597.26 78
2597.37 79
2597.49 79
2597.61 79
2597.73 78
2597.84 78
2597.96 80
2598.08 83
2598.19 89
2598.31 97
2598.43 107
2598.54 117
2598.66 127
2598.78 134
2598.90 137
2599.01 137
2599.13 134
2599.25 130
2599.36 125
2599.48 120
2599.60 116
2599.71 112
2599.83 109
2599.95 105
2600.06 101
2600.18 97
2600.30 92
2600.42 87
2600.53 80
2600.65 73
2600.77 64
2600.88 55
2601.00 46
2601.12 39
2601.23 33
2601.35 31
2601.47 31
2601.59 33
2601.70 37
2601.82 41
2601.94 45
2602.05 48
2602.17 49
2602.29 50
2602.40 49
2602.52 46
2602.64 42
2602.76 37
2602.87 32
2602.99 27
2603.11 25
2603.22 25
2603.34 28
2603.46 34
2603.57 41
2603.69 50
2603.81 58
2603.93 66
2604.04 72
2604.16 79
2604.28 87
2604.39 97
2604.51 109
2604.63 123
2604.75 138
2604.86 152
2604.98 163
2605.10 171
2605.21 176
2605.33 179
2605.45 182
2605.56 186
2605.68 195
2605.80 209
2605.92 229
2606.03 254
2606.15 284
2606.27 315
2606.38 348
2606.50 380
2606.62 411
2606.74 442
2606.85 473
2606.97 503
2607.09 534
2607.20 564
2607.32 592
2607.44 619
2607.56 646
2607.67 672
2607.79 700
2607.91 731
2608.02 767
2608.14 808
2608.26 855
2608.38 905
2608.49 959
2608.61 1011
2608.73 1060
2608.84 1103
2608.96 1136
2609.08 1159
2609.20 1170
2609.31 1171
2609.43 1165
2609.55 1154
2609.66 1143
2609.78 1134
2609.90 1127
2610.02 1124
2610.13 1124
2610.25 1124
2610.37 1123
2610.49 1119
2610.60 1111
2610.72 1099
2610.84 1083
2610.95 1063
2611.07 1042
2611.19 1020
2611.31 998
2611.42 978
2611.54 959
2611.66 942
2611.77 924
2611.89 905
2612.01 882
2612.13 854
2612.24 821
2612.36 784
2612.48 742
2612.60 699
2612.71 655
2612.83 612
2612.95 570
2613.06 530
2613.18 494
2613.30 459
2613.42 428
2613.53 400
2613.65 374
2613.77 351
2613.89 329
2614.00 309
2614.12 291
2614.24 273
2614.35 256
2614.47 240
2614.59 226
2614.71 214
2614.82 205
2614.94 197
2615.06 191
2615.18 186
2615.29 182
2615.41 179
2615.53 176
2615.64 172
2615.76 168
2615.88 163
2616.00 159
2616.11 155
2616.23 151
2616.35 146
2616.47 141
2616.58 135
2616.70 127
2616.82 118
2616.94 108
2617.05 97
2617.17 88
2617.29 80
2617.40 75
2617.52 74
2617.64 76
2617.76 81
2617.87 88
2617.99 96
2618.11 105
2618.23 113
2618.34 120
2618.46 127
2618.58 133
2618.70 137
2618.81 141
2618.93 144
2619.05 145
2619.17 147
2619.28 148
2619.40 149
2619.52 151
2619.63 153
2619.75 155
2619.87 157
2619.99 159
2620.10 159
2620.22 159
2620.34 157
2620.46 155
2620.57 150
2620.69 145
2620.81 139
2620.93 132
2621.04 125
2621.16 118
2621.28 111
2621.40 106
2621.51 103
2621.63 100
2621.75 99
2621.87 99
2621.98 100
2622.10 101
2622.22 101
2622.34 101
2622.45 99
2622.57 95
2622.69 90
2622.81 85
2622.92 81
2623.04 80
2623.16 80
2623.28 84
2623.39 88
2623.51 93
2623.63 96
2623.75 98
2623.86 97
2623.98 93
2624.10 88
2624.22 82
2624.33 77
2624.45 73
2624.57 70
2624.69 70
2624.80 72
2624.92 76
2625.04 80
2625.16 84
2625.27 86
2625.39 85
2625.51 82
2625.63 77
2625.74 72
2625.86 67
2625.98 65
2626.10 66
2626.21 69
2626.33 74
2626.45 78
2626.57 81
2626.68 81
2626.80 78
2626.92 71
2627.04 64
2627.15 56
2627.27 49
2627.39 45
2627.51 41
2627.62 39
2627.74 36
2627.86 32
2627.98 27
2628.10 22
2628.21 17
2628.33 14
2628.45 14
2628.57 16
2628.68 21
2628.80 27
2628.92 33
2629.04 39
2629.15 43
2629.27 45
2629.39 45
2629.51 43
2629.62 39
2629.74 33
2629.86 26
2629.98 17
2630.09 9
2630.21 0
2630.33 0
2630.45 0
2630.57 0
2630.68 0
2630.80 0
2630.92 0
2631.04 0
2631.15 0
2631.27 3
2631.39 8
2631.51 14
2631.62 20
2631.74 27
2631.86 33
2631.98 40
2632.09 45
2632.21 50
2632.33 54
2632.45 59
2632.57 65
2632.68 73
2632.80 81
2632.92 89
2633.04 96
2633.15 102
2633.27 104
2633.39 103
2633.51 101
2633.62 98
2633.74 94
2633.86 90
2633.98 86
2634.10 82
2634.21 76
2634.33 69
2634.45 61
2634.57 52
2634.68 44
2634.80 36
2634.92 29
2635.04 24
2635.16 19
2635.27 16
2635.39 14
2635.51 13
2635.63 13
2635.74 16
2635.86 20
2635.98 25
2636.10 32
2636.22 38
2636.33 45
2636.45 50
2636.57 54
2636.69 57
2636.80 59
2636.92 61
2637.04 63
2637.16 65
2637.28 69
2637.39 73
2637.51 78
2637.63 82
2637.75 85
2637.86 86
2637.98 85
2638.10 83
2638.22 80
2638.34 78
2638.45 77
2638.57 77
2638.69 78
2638.81 77
2638.93 74
2639.04 68
2639.16 59
2639.28 48
2639.40 36
2639.51 24
2639.63 13
2639.75 5
2639.87 0
2639.99 0
2640.10 0
2640.22 0
2640.34 0
2640.46 2
2640.58 9
2640.69 15
2640.81 21
2640.93 25
2641.05 28
2641.16 29
2641.28 29
2641.40 28
2641.52 28
2641.64 28
2641.75 27
2641.87 27
2641.99 26
2642.11 24
2642.23 21
2642.34 19
2642.46 16
2642.58 13
2642.70 11
2642.82 10
2642.93 12
2643.05 16
2643.17 22
2643.29 30
2643.40 39
2643.52 47
2643.64 53
2643.76 56
2643.88 56
2643.99 53
2644.11 48
2644.23 42
2644.35 34
2644.47 26
2644.58 20
2644.70 15
2644.82 12
2644.94 10
2645.06 11
2645.17 14
2645.29 17
2645.41 20
2645.53 24
2645.65 27
2645.76 30
2645.88 33
2646.00 35
2646.12 38
2646.24 40
2646.35 41
2646.47 41
2646.59 39
2646.71 34
2646.83 27
2646.94 18
2647.06 8
2647.18 0
2647.30 0
2647.42 0
2647.53 0
2647.65 0
2647.77 0
2647.89 0
2648.01 0
2648.12 0
2648.24 9
2648.36 18
2648.48 28
2648.60 37
2648.71 45
2648.83 51
2648.95 56
2649.07 58
2649.19 59
2649.31 59
2649.42 58
2649.54 57
2649.66 55
2649.78 53
2649.90 51
2650.01 48
2650.13 45
2650.25 43
2650.37 43
2650.49 45
2650.60 50
2650.72 57
2650.84 66
2650.96 74
2651.08 80
2651.19 82
2651.31 79
2651.43 73
2651.55 64
2651.67 55
2651.79 46
2651.90 40
2652.02 38
2652.14 38
2652.26 42
2652.38 47
2652.49 53
2652.61 59
2652.73 65
2652.85 71
2652.97 76
2653.08 82
2653.20 88
2653.32 95
2653.44 102
2653.56 109
2653.68 116
2653.79 124
2653.91 132
2654.03 140
2654.15 148
2654.27 154
2654.38 158
2654.50 158
2654.62 155
2654.74 146
2654.86 134
2654.98 119
2655.09 103
2655.21 90
2655.33 81
2655.45 78
2655.57 80
2655.68 87
2655.80 97
2655.92 109
2656.04 121
2656.16 131
2656.28 140
2656.39 146
2656.51 150
2656.63 152
2656.75 151
2656.87 148
2656.99 143
2657.10 137
2657.22 130
2657.34 124
2657.46 118
2657.58 114
2657.69 111
2657.81 110
2657.93 109
2658.05 109
2658.17 108
2658.29 106
2658.40 103
2658.52 100
2658.64 96
2658.76 93
2658.88 88
2659.00 84
2659.11 78
2659.23 72
2659.35 65
2659.47 59
2659.59 52
2659.71 46
2659.82 40
2659.94 34
2660.06 29
2660.18 23
2660.30 18
2660.42 14
2660.53 11
2660.65 10
2660.77 10
2660.89 11
2661.01 12
2661.13 13
2661.24 14
2661.36 14
2661.48 13
2661.60 12
2661.72 11
2661.84 12
2661.95 13
2662.07 16
2662.19 20
2662.31 24
2662.43 28
2662.55 31
2662.66 32
2662.78 31
2662.90 28
2663.02 22
2663.14 15
2663.26 8
2663.37 1
2663.49 0
2663.61 0
2663.73 0
2663.85 0
2663.97 0
2664.08 0
2664.20 0
2664.32 0
2664.44 0
2664.56 4
2664.68 9
2664.79 17
2664.91 27
2665.03 38
2665.15 50
2665.27 60
2665.39 68
2665.51 73
2665.62 75
2665.74 75
2665.86 73
2665.98 72
2666.10 71
2666.22 72
2666.33 74
2666.45 77
2666.57 80
2666.69 85
2666.81 89
2666.93 93
2667.05 97
2667.16 100
2667.28 103
2667.40 104
2667.52 104
2667.64 103
2667.76 102
2667.87 100
2667.99 98
2668.11 97
2668.23 96
2668.35 96
2668.47 96
2668.59 97
2668.70 97
2668.82 98
2668.94 99
2669.06 99
2669.18 99
2669.30 99
2669.41 99
2669.53 98
2669.65 97
2669.77 95
2669.89 93
2670.01 90
2670.13 87
2670.24 82
2670.36 77
2670.48 71
2670.60 66
2670.72 60
2670.84 56
2670.96 53
2671.07 53
2671.19 54
2671.31 56
2671.43 59
2671.55 61
2671.67 61
2671.79 59
2671.90 55
2672.02 50
2672.14 46
2672.26 42
2672.38 40
2672.50 40
2672.62 40
2672.73 42
2672.85 43
2672.97 45
2673.09 47
2673.21 49
2673.33 54
2673.45 60
2673.56 67
2673.68 76
2673.80 85
2673.92 94
2674.04 103
2674.16 110
2674.28 115
2674.39 119
2674.51 121
2674.63 121
2674.75 118
2674.87 113
2674.99 107
2675.11 100
2675.23 95
2675.34 91
2675.46 88
2675.58 88
2675.70 87
2675.82 87
2675.94 84
2676.06 81
2676.17 76
2676.29 71
2676.41 67
2676.53 65
2676.65 64
2676.77 67
2676.89 71
2677.01 77
2677.12 84
2677.24 91
2677.36 99
2677.48 106
2677.60 113
2677.72 121
2677.84 128
2677.95 137
2678.07 145
2678.19 154
2678.31 162
2678.43 170
2678.55 178
2678.67 184
2678.79 189
2678.90 193
2679.02 195
2679.14 196
2679.26 195
2679.38 192
2679.50 189
2679.62 185
2679.74 182
2679.85 179
2679.97 178
2680.09 177
2680.21 178
2680.33 178
2680.45 178
2680.57 175
2680.69 169
2680.80 160
2680.92 148
2681.04 134
2681.16 120
2681.28 106
2681.40 93
2681.52 82
2681.64 74
2681.75 67
2681.87 61
2681.99 57
2682.11 53
2682.23 51
2682.35 51
2682.47 53
2682.59 57
2682.71 63
2682.82 70
2682.94 75
2683.06 80
2683.18 84
2683.30 86
2683.42 88
2683.54 91
2683.66 94
2683.77 99
2683.89 104
2684.01 109
2684.13 113
2684.25 117
2684.37 119
2684.49 121
2684.61 123
2684.73 126
2684.84 130
2684.96 137
2685.08 146
2685.20 155
2685.32 164
2685.44 172
2685.56 177
2685.68 180
2685.80 182
2685.91 185
2686.03 192
2686.15 203
2686.27 219
2686.39 238
2686.51 258
2686.63 279
2686.75 298
2686.87 314
2686.98 329
2687.10 343
2687.22 358
2687.34 374
2687.46 390
2687.58 407
2687.70 422
2687.82 435
2687.94 445
2688.05 450
2688.17 451
2688.29 448
2688.41 443
2688.53 436
2688.65 429
2688.77 423
2688.89 419
2689.01 419
2689.12 422
2689.24 429
2689.36 437
2689.48 447
2689.60 456
2689.72 463
2689.84 468
2689.96 472
2690.08 473
2690.20 474
2690.31 473
2690.43 471
2690.55 469
2690.67 466
2690.79 462
2690.91 459
2691.03 458
2691.15 459
2691.27 464
2691.39 473
2691.50 486
2691.62 503
2691.74 523
2691.86 546
2691.98 573
2692.10 604
2692.22 639
2692.34 678
2692.46 720
2692.58 765
2692.69 811
2692.81 857
2692.93 903
2693.05 951
2693.17 1001
2693.29 1057
2693.41 1119
2693.53 1189
2693.65 1268
2693.77 1355
2693.89 1447
2694.00 1541
2694.12 1633
2694.24 1720
2694.36 1798
2694.48 1867
2694.60 1926
2694.72 1977
2694.84 2021
2694.96 2061
2695.08 2098
2695.20 2131
2695.31 2161
2695.43 2186
2695.55 2203
2695.67 2208
2695.79 2200
2695.91 2179
2696.03 2145
2696.15 2103
2696.27 2058
2696.39 2014
2696.51 1975
2696.62 1944
2696.74 1919
2696.86 1897
2696.98 1875
2697.10 1848
2697.22 1815
2697.34 1775
2697.46 1728
2697.58 1676
2697.70 1622
2697.82 1569
2697.93 1518
2698.05 1469
2698.17 1424
2698.29 1381
2698.41 1340
2698.53 1298
2698.65 1255
2698.77 1209
2698.89 1160
2699.01 1109
2699.13 1058
2699.25 1008
2699.36 961
2699.48 919
2699.60 881
2699.72 848
2699.84 816
2699.96 786
2700.08 755
2700.20 723
2700.32 690
2700.44 655
2700.56 621
2700.68 588
2700.80 556
2700.91 526
2701.03 497
2701.15 470
2701.27 443
2701.39 418
2701.51 393
2701.63 371
2701.75 352
2701.87 337
2701.99 327
2702.11 321
2702.23 317
2702.35 313
2702.46 307
2702.58 299
2702.70 287
2702.82 274
2702.94 260
2703.06 246
2703.18 235
2703.30 225
2703.42 216
2703.54 207
2703.66 198
2703.78 187
2703.90 175
2704.01 162
2704.13 147
2704.25 133
2704.37 118
2704.49 104
2704.61 92
2704.73 82
2704.85 75
2704.97 71
2705.09 72
2705.21 75
2705.33 81
2705.45 88
2705.57 93
2705.68 95
2705.80 94
2705.92 88
2706.04 79
2706.16 67
2706.28 55
2706.40 44
2706.52 34
2706.64 28
2706.76 25
2706.88 24
2707.00 26
2707.12 28
2707.24 31
2707.36 34
2707.48 35
2707.59 35
2707.71 34
2707.83 32
2707.95 31
2708.07 30
2708.19 31
2708.31 33
2708.43 38
2708.55 46
2708.67 54
2708.79 64
2708.91 73
2709.03 81
2709.15 86
2709.27 88
2709.39 88
2709.50 86
2709.62 84
2709.74 82
2709.86 81
2709.98 84
2710.10 88
2710.22 96
2710.34 105
2710.46 114
2710.58 123
2710.70 130
2710.82 134
2710.94 135
2711.06 134
2711.18 131
2711.30 128
2711.42 125
2711.53 124
2711.65 125
2711.77 127
2711.89 129
2712.01 131
2712.13 131
2712.25 129
2712.37 126
2712.49 124
2712.61 122
2712.73 122
2712.85 122
2712.97 123
2713.09 123
2713.21 121
2713.33 116
2713.45 109
2713.57 100
2713.69 91
2713.80 83
2713.92 76
2714.04 72
2714.16 70
2714.28 69
2714.40 70
2714.52 71
2714.64 72
2714.76 73
2714.88 73
2715.00 73
2715.12 73
2715.24 73
2715.36 74
2715.48 76
2715.60 78
2715.72 80
2715.84 81
2715.96 81
2716.08 78
2716.20 73
2716.31 66
2716.43 58
2716.55 49
2716.67 40
2716.79 31
2716.91 21
2717.03 12
2717.15 4
2717.27 0
2717.39 0
2717.51 0
2717.63 0
2717.75 0
2717.87 0
2717.99 0
2718.11 0
2718.23 0
2718.35 0
2718.47 3
2718.59 11
2718.71 24
2718.83 42
2718.95 64
2719.07 90
2719.18 118
2719.30 146
2719.42 174
2719.54 198
2719.66 218
2719.78 233
2719.90 242
2720.02 246
2720.14 245
2720.26 242
2720.38 236
2720.50 231
2720.62 227
2720.74 225
2720.86 223
2720.98 222
2721.10 221
2721.22 219
2721.34 215
2721.46 210
2721.58 204
2721.70 196
2721.82 188
2721.94 179
2722.06 169
2722.18 161
2722.30 152
2722.42 143
2722.54 134
2722.65 125
2722.77 116
2722.89 107
2723.01 100
2723.13 95
2723.25 93
2723.37 94
2723.49 97
2723.61 102
2723.73 107
2723.85 111
2723.97 114
2724.09 113
2724.21 110
2724.33 106
2724.45 101
2724.57 97
2724.69 94
2724.81 93
2724.93 95
2725.05 97
2725.17 100
2725.29 101
2725.41 99
2725.53 94
2725.65 86
2725.77 77
2725.89 67
2726.01 60
2726.13 57
2726.25 58
2726.37 64
2726.49 72
2726.61 80
2726.73 87
2726.85 90
2726.97 90
2727.09 87
2727.21 81
2727.32 75
2727.44 69
2727.56 64
2727.68 59
2727.80 53
2727.92 47
2728.04 41
2728.16 36
2728.28 33
2728.40 32
2728.52 35
2728.64 41
2728.76 49
2728.88 57
2729.00 64
2729.12 68
2729.24 70
2729.36 70
2729.48 68
2729.60 65
2729.72 61
2729.84 58
2729.96 54
2730.08 50
2730.20 47
2730.32 43
2730.44 41
2730.56 39
2730.68 39
2730.80 40
2730.92 42
2731.04 44
2731.16 44
2731.28 42
2731.40 38
2731.52 31
2731.64 21
2731.76 10
2731.88 0
2732.00 0
2732.12 0
2732.24 0
2732.36 0
2732.48 0
2732.60 0
2732.72 0
2732.84 6
2732.96 15
2733.08 21
2733.20 25
2733.32 27
2733.44 26
2733.56 23
2733.68 20
2733.80 16
2733.92 12
2734.04 8
2734.16 4
2734.28 2
2734.40 1
2734.52 1
2734.64 2
2734.76 6
2734.88 11
2735.00 19
2735.12 29
2735.24 39
2735.36 49
2735.48 57
2735.60 62
2735.72 63
2735.84 60
2735.96 53
2736.08 44
2736.20 34
2736.32 23
2736.44 13
2736.56 5
2736.68 0
2736.80 0
2736.92 0
2737.04 2
2737.16 8
2737.28 14
2737.40 21
2737.52 26
2737.64 29
2737.76 31
2737.88 31
2738.00 31
2738.12 30
2738.24 30
2738.36 31
2738.48 32
2738.60 35
2738.72 38
2738.84 41
2738.96 44
2739.08 46
2739.20 48
2739.32 48
2739.44 49
2739.56 51
2739.68 56
2739.80 63
2739.92 73
2740.04 85
2740.16 99
2740.28 112
2740.40 123
2740.52 130
2740.64 132
2740.76 129
2740.88 122
2741.00 111
2741.12 97
2741.24 84
2741.36 73
2741.48 66
2741.60 63
2741.72 65
2741.84 70
2741.96 77
2742.08 83
2742.20 88
2742.32 89
2742.44 88
2742.56 84
2742.68 79
2742.80 75
2742.92 71
2743.04 68
2743.16 65
2743.28 64
2743.40 63
2743.52 62
2743.64 61
2743.76 61
2743.88 61
2744.00 62
2744.12 64
2744.24 68
2744.36 75
2744.48 83
2744.60 94
2744.72 105
2744.84 116
2744.96 125
2745.08 130
2745.20 131
2745.32 128
2745.44 123
2745.56 117
2745.68 113
2745.80 112
2745.92 114
2746.04 120
2746.17 128
2746.29 136
2746.41 142
2746.53 145
2746.65 143
2746.77 136
2746.89 125
2747.01 111
2747.13 96
2747.25 83
2747.37 73
2747.49 68
2747.61 66
2747.73 68
2747.85 73
2747.97 77
2748.09 80
2748.21 80
2748.33 78
2748.45 75
2748.57 72
2748.69 69
2748.81 69
2748.93 71
2749.05 74
2749.17 78
2749.29 82
2749.41 85
2749.53 88
2749.65 90
2749.77 94
2749.89 101
2750.01 110
2750.13 121
2750.25 133
2750.37 145
2750.49 154
2750.61 159
2750.73 159
2750.86 154
2750.98 144
2751.10 131
2751.22 116
2751.34 104
2751.46 94
2751.58 89
2751.70 89
2751.82 94
2751.94 101
2752.06 109
2752.18 117
2752.30 123
2752.42 127
2752.54 128
2752.66 126
2752.78 123
2752.90 119
2753.02 114
2753.14 110
2753.26 108
2753.38 106
2753.50 105
2753.62 106
2753.74 107
2753.86 108
2753.98 108
2754.10 108
2754.23 106
2754.35 103
2754.47 98
2754.59 90
2754.71 82
2754.83 71
2754.95 61
2755.07 50
2755.19 39
2755.31 29
2755.43 20
2755.55 12
2755.67 5
2755.79 0
2755.91 0
2756.03 0
2756.15 0
2756.27 0
2756.39 0
2756.51 0
2756.63 3
2756.75 8
2756.87 12
2756.99 15
2757.12 16
2757.24 15
2757.36 14
2757.48 11
2757.60 8
2757.72 6
2757.84 5
2757.96 6
2758.08 7
2758.20 9
2758.32 11
2758.44 11
2758.56 10
2758.68 8
2758.80 3
2758.92 0
2759.04 0
2759.16 0
2759.28 0
2759.40 0
2759.52 0
2759.64 0
2759.77 0
2759.89 4
2760.01 8
2760.13 10
2760.25 10
2760.37 9
2760.49 8
2760.61 5
2760.73 4
2760.85 3
2760.97 3
2761.09 5
2761.21 9
2761.33 13
2761.45 17
2761.57 22
2761.69 25
2761.81 28
2761.94 28
2762.06 27
2762.18 24
2762.30 21
2762.42 18
2762.54 16
2762.66 18
2762.78 24
2762.90 33
2763.02 43
2763.14 54
2763.26 63
2763.38 69
2763.50 73
2763.62 74
2763.74 73
2763.86 73
2763.98 73
2764.11 74
2764.23 77
2764.35 79
2764.47 83
2764.59 87
2764.71 91
2764.83 97
2764.95 105
2765.07 115
2765.19 129
2765.31 146
2765.43 165
2765.55 184
2765.67 203
2765.79 221
2765.91 236
2766.04 250
2766.16 262
2766.28 272
2766.40 282
2766.52 290
2766.64 296
2766.76 300
2766.88 303
2767.00 304
2767.12 305
2767.24 308
2767.36 313
2767.48 322
2767.60 332
2767.72 343
2767.85 353
2767.97 359
2768.09 361
2768.21 358
2768.33 351
2768.45 341
2768.57 330
2768.69 319
2768.81 309
2768.93 300
2769.05 292
2769.17 286
2769.29 280
2769.41 274
2769.54 268
2769.66 263
2769.78 258
2769.90 254
2770.02 250
2770.14 245
2770.26 238
2770.38 229
2770.50 216
2770.62 200
2770.74 181
2770.86 161
2770.98 141
2771.10 123
2771.23 108
2771.35 98
2771.47 93
2771.59 91
2771.71 92
2771.83 95
2771.95 99
2772.07 104
2772.19 108
2772.31 111
2772.43 114
2772.55 115
2772.67 113
2772.80 109
2772.92 104
2773.04 100
2773.16 97
2773.28 96
2773.40 100
2773.52 108
2773.64 117
2773.76 128
2773.88 137
2774.00 144
2774.12 147
2774.25 147
2774.37 145
2774.49 140
2774.61 135
2774.73 130
2774.85 124
2774.97 117
2775.09 110
2775.21 104
2775.33 99
2775.45 97
2775.57 97
2775.70 99
2775.82 103
2775.94 107
2776.06 109
2776.18 109
2776.30 106
2776.42 101
2776.54 95
2776.66 90
2776.78 86
2776.90 83
2777.02 82
2777.15 81
2777.27 79
2777.39 75
2777.51 70
2777.63 64
2777.75 56
2777.87 49
2777.99 42
2778.11 36
2778.23 32
2778.35 30
2778.48 30
2778.60 31
2778.72 33
2778.84 37
2778.96 41
2779.08 44
2779.20 48
2779.32 51
2779.44 52
2779.56 51
2779.68 47
2779.81 41
2779.93 32
2780.05 22
2780.17 12
2780.29 2
2780.41 0
2780.53 0
2780.65 0
2780.77 0
2780.89 0
2781.02 0
2781.14 0
2781.26 0
2781.38 4
2781.50 7
2781.62 10
2781.74 13
2781.86 16
2781.98 19
2782.10 22
2782.23 25
2782.35 28
2782.47 31
2782.59 34
2782.71 37
2782.83 41
2782.95 45
2783.07 48
2783.19 48
2783.31 46
2783.44 41
2783.56 34
2783.68 26
2783.80 20
2783.92 16
2784.04 17
2784.16 22
2784.28 30
2784.40 40
2784.52 50
2784.65 57
2784.77 60
2784.89 60
2785.01 56
2785.13 51
2785.25 43
2785.37 35
2785.49 28
2785.61 21
2785.73 15
2785.86 11
2785.98 7
2786.10 6
2786.22 6
2786.34 7
2786.46 9
2786.58 12
2786.70 16
2786.82 20
2786.95 24
2787.07 30
2787.19 36
2787.31 44
2787.43 51
2787.55 58
2787.67 63
2787.79 67
2787.91 68
2788.04 69
2788.16 69
2788.28 71
2788.40 74
2788.52 79
2788.64 85
2788.76 90
2788.88 94
2789.00 95
2789.13 93
2789.25 88
2789.37 80
2789.49 72
2789.61 64
2789.73 58
2789.85 53
2789.97 50
2790.10 47
2790.22 45
2790.34 42
2790.46 39
2790.58 36
2790.70 34
2790.82 33
2790.94 33
2791.06 34
2791.19 36
2791.31 37
2791.43 35
2791.55 32
2791.67 26
2791.79 18
2791.91 9
2792.03 1
2792.16 0
2792.28 0
2792.40 0
2792.52 0
2792.64 10
2792.76 22
2792.88 35
2793.00 47
2793.13 55
2793.25 60
2793.37 61
2793.49 58
2793.61 54
2793.73 50
2793.85 46
2793.97 45
2794.10 46
2794.22 49
2794.34 53
2794.46 57
2794.58 60
2794.70 61
2794.82 61
2794.94 59
2795.07 55
2795.19 51
2795.31 47
2795.43 42
2795.55 38
2795.67 33
2795.79 27
2795.91 22
2796.04 16
2796.16 9
2796.28 3
2796.40 0
2796.52 0
2796.64 0
2796.76 0
2796.88 0
2797.01 0
2797.13 0
2797.25 0
2797.37 3
2797.49 10
2797.61 19
2797.73 28
2797.86 39
2797.98 50
2798.10 62
2798.22 74
2798.34 83
2798.46 90
2798.58 94
2798.70 94
2798.83 92
2798.95 88
2799.07 84
2799.19 81
2799.31 79
2799.43 78
2799.55 76
2799.68 74
2799.80 71
2799.92 66
2800.04 60
2800.16 56
2800.28 53
2800.40 53
2800.53 56
2800.65 61
2800.77 69
2800.89 76
2801.01 84
2801.13 90
2801.25 94
2801.38 96
2801.50 96
2801.62 93
2801.74 90
2801.86 85
2801.98 80
2802.10 74
2802.22 69
2802.35 64
2802.47 59
2802.59 56
2802.71 54
2802.83 54
2802.95 57
2803.08 62
2803.20 68
2803.32 74
2803.44 80
2803.56 84
2803.68 86
2803.80 87
2803.93 87
2804.05 87
2804.17 89
2804.29 93
2804.41 98
2804.53 105
2804.65 111
2804.78 116
2804.90 120
2805.02 121
2805.14 121
2805.26 120
2805.38 119
2805.50 119
2805.63 120
2805.75 124
2805.87 129
2805.99 134
2806.11 138
2806.23 140
2806.36 139
2806.48 134
2806.60 127
2806.72 117
2806.84 106
2806.96 95
2807.08 84
2807.21 74
2807.33 65
2807.45 58
2807.57 53
2807.69 50
2807.81 49
2807.94 49
2808.06 51
2808.18 54
2808.30 57
2808.42 60
2808.54 64
2808.66 69
2808.79 77
2808.91 87
2809.03 99
2809.15 113
2809.27 128
2809.39 141
2809.52 153
2809.64 161
2809.76 168
2809.88 173
2810.00 176
2810.12 177
2810.25 178
2810.37 177
2810.49 174
2810.61 170
2810.73 165
2810.85 160
2810.97 155
2811.10 152
2811.22 151
2811.34 150
2811.46 150
2811.58 150
2811.70 148
2811.83 145
2811.95 139
2812.07 133
2812.19 125
2812.31 119
2812.43 113
2812.56 109
2812.68 107
2812.80 106
2812.92 107
2813.04 107
2813.16 108
2813.29 108
2813.41 108
2813.53 107
2813.65 108
2813.77 108
2813.89 109
2814.02 110
2814.14 111
2814.26 111
2814.38 111
2814.50 111
2814.62 111
2814.75 112
2814.87 113
2814.99 114
2815.11 114
2815.23 113
2815.35 111
2815.48 108
2815.60 105
2815.72 101
2815.84 97
2815.96 93
2816.08 89
2816.21 86
2816.33 83
2816.45 80
2816.57 77
2816.69 76
2816.82 77
2816.94 81
2817.06 88
2817.18 99
2817.30 112
2817.42 126
2817.55 140
2817.67 153
2817.79 164
2817.91 172
2818.03 178
2818.15 182
2818.28 185
2818.40 186
2818.52 185
2818.64 183
2818.76 180
2818.89 176
2819.01 172
2819.13 168
2819.25 166
2819.37 166
2819.49 166
2819.62 167
2819.74 166
2819.86 164
2819.98 160
2820.10 154
2820.23 147
2820.35 138
2820.47 129
2820.59 118
2820.71 107
2820.83 96
2820.96 85
2821.08 77
2821.20 70
2821.32 65
2821.44 62
2821.57 60
2821.69 60
2821.81 59
2821.93 59
2822.05 58
2822.17 57
2822.30 56
2822.42 53
2822.54 48
2822.66 42
2822.78 35
2822.91 27
2823.03 20
2823.15 15
2823.27 12
2823.39 13
2823.52 16
2823.64 22
2823.76 29
2823.88 36
2824.00 41
2824.12 45
2824.25 45
2824.37 43
2824.49 37
2824.61 30
2824.73 21
2824.86 12
2824.98 3
2825.10 0
2825.22 0
2825.34 0
2825.47 0
2825.59 0
2825.71 0
2825.83 0
2825.95 0
2826.08 2
2826.20 12
2826.32 23
2826.44 33
2826.56 43
2826.69 52
2826.81 59
2826.93 64
2827.05 67
2827.17 69
2827.30 70
2827.42 69
2827.54 68
2827.66 66
2827.78 64
2827.91 60
2828.03 58
2828.15 56
2828.27 55
2828.39 56
2828.51 57
2828.64 58
2828.76 58
2828.88 58
2829.00 57
2829.12 56
2829.25 55
2829.37 55
2829.49 56
2829.61 58
2829.74 59
2829.86 60
2829.98 59
2830.10 57
2830.22 53
2830.35 47
2830.47 42
2830.59 37
2830.71 33
2830.83 32
2830.96 32
2831.08 35
2831.20 39
2831.32 45
2831.44 51
2831.57 56
2831.69 60
2831.81 63
2831.93 64
2832.05 63
2832.18 61
2832.30 59
2832.42 57
2832.54 56
2832.66 57
2832.79 59
2832.91 62
2833.03 65
2833.15 69
2833.27 72
2833.40 73
2833.52 73
2833.64 73
2833.76 72
2833.89 72
2834.01 74
2834.13 78
2834.25 83
2834.37 90
2834.50 98
2834.62 105
2834.74 112
2834.86 118
2834.98 123
2835.11 125
2835.23 127
2835.35 127
2835.47 126
2835.60 124
2835.72 122
2835.84 120
2835.96 118
2836.08 114
2836.21 110
2836.33 105
2836.45 98
2836.57 92
2836.69 86
2836.82 81
2836.94 79
2837.06 79
2837.18 81
2837.31 83
2837.43 85
2837.55 83
2837.67 78
2837.79 69
2837.92 59
2838.04 48
2838.16 38
2838.28 32
2838.41 29
2838.53 30
2838.65 32
2838.77 33
2838.89 34
2839.02 31
2839.14 27
2839.26 21
2839.38 14
2839.51 8
2839.63 3
2839.75 0
2839.87 0
2839.99 0
2840.12 0
2840.24 0
2840.36 0
2840.48 0
2840.61 0
2840.73 0
2840.85 5
2840.97 10
2841.09 15
2841.22 17
2841.34 17
2841.46 15
2841.58 12
2841.71 9
2841.83 6
2841.95 6
2842.07 6
2842.20 8
2842.32 11
2842.44 13
2842.56 14
2842.68 14
2842.81 13
2842.93 12
2843.05 11
2843.17 11
2843.30 14
2843.42 19
2843.54 27
2843.66 35
2843.79 44
2843.91 52
2844.03 57
2844.15 58
2844.27 57
2844.40 52
2844.52 46
2844.64 40
2844.76 35
2844.89 33
2845.01 33
2845.13 36
2845.25 41
2845.38 48
2845.50 54
2845.62 60
2845.74 64
2845.87 66
2845.99 68
2846.11 69
2846.23 71
2846.35 75
2846.48 81
2846.60 90
2846.72 100
2846.84 109
2846.97 117
2847.09 122
2847.21 123
2847.33 120
2847.46 116
2847.58 109
2847.70 102
2847.82 94
2847.95 87
2848.07 80
2848.19 74
2848.31 68
2848.44 64
2848.56 60
2848.68 59
2848.80 58
2848.93 58
2849.05 57
2849.17 57
2849.29 55
2849.41 53
2849.54 50
2849.66 49
2849.78 48
2849.90 48
2850.03 50
2850.15 52
2850.27 56
2850.39 59
2850.52 61
2850.64 62
2850.76 61
2850.88 60
2851.01 57
2851.13 55
2851.25 52
2851.37 49
2851.50 47
2851.62 46
2851.74 45
2851.86 45
2851.99 46
2852.11 46
2852.23 46
2852.35 45
2852.48 43
2852.60 39
2852.72 33
2852.84 26
2852.97 18
2853.09 11
2853.21 5
2853.33 1
2853.46 0
2853.58 1
2853.70 6
2853.82 13
2853.95 22
2854.07 30
2854.19 37
2854.31 43
2854.44 47
2854.56 48
2854.68 49
2854.81 49
2854.93 49
2855.05 49
2855.17 49
2855.30 48
2855.42 46
2855.54 43
2855.66 39
2855.79 34
2855.91 30
2856.03 27
2856.15 26
2856.28 29
2856.40 33
2856.52 39
2856.64 46
2856.77 53
2856.89 58
2857.01 61
2857.13 61
2857.26 59
2857.38 55
2857.50 49
2857.62 43
2857.75 38
2857.87 34
2857.99 32
2858.12 32
2858.24 32
2858.36 34
2858.48 37
2858.61 41
2858.73 45
2858.85 48
2858.97 52
2859.10 54
2859.22 56
2859.34 57
2859.46 57
2859.59 57
2859.71 58
2859.83 59
2859.96 61
2860.08 62
2860.20 62
2860.32 61
2860.45 58
2860.57 54
2860.69 50
2860.81 45
2860.94 42
2861.06 40
2861.18 39
2861.30 37
2861.43 34
2861.55 28
2861.67 20
2861.80 10
2861.92 0
2862.04 0
2862.16 0
2862.29 0
2862.41 0
2862.53 0
2862.65 0
2862.78 7
2862.90 18
2863.02 29
2863.15 41
2863.27 53
2863.39 66
2863.51 78
2863.64 89
2863.76 99
2863.88 106
2864.00 110
2864.13 110
2864.25 108
2864.37 103
2864.50 95
2864.62 86
2864.74 76
2864.86 65
2864.99 54
2865.11 43
2865.23 33
2865.36 24
2865.48 17
2865.60 12
2865.72 9
2865.85 10
2865.97 14
2866.09 20
2866.21 29
2866.34 39
2866.46 49
2866.58 58
2866.71 66
2866.83 70
2866.95 72
2867.07 71
2867.20 68
2867.32 65
2867.44 61
2867.57 59
2867.69 58
2867.81 61
2867.93 66
2868.06 75
2868.18 86
2868.30 101
2868.43 116
2868.55 132
2868.67 144
2868.79 153
2868.92 158
2869.04 158
2869.16 154
2869.29 148
2869.41 141
2869.53 136
2869.65 133
2869.78 133
2869.90 136
2870.02 142
2870.15 149
2870.27 157
2870.39 165
2870.51 173
2870.64 180
2870.76 187
2870.88 194
2871.01 202
2871.13 210
2871.25 221
2871.37 234
2871.50 250
2871.62 268
2871.74 286
2871.87 302
2871.99 315
2872.11 323
2872.24 327
2872.36 328
2872.48 328
2872.60 329
2872.73 332
2872.85 337
2872.97 342
2873.10 345
2873.22 346
2873.34 342
2873.46 333
2873.59 322
2873.71 309
2873.83 296
2873.96 284
2874.08 273
2874.20 262
2874.33 252
2874.45 241
2874.57 229
2874.69 216
2874.82 203
2874.94 189
2875.06 176
2875.19 162
2875.31 149
2875.43 135
2875.56 122
2875.68 108
2875.80 97
2875.92 87
2876.05 80
2876.17 76
2876.29 76
2876.42 80
2876.54 86
2876.66 93
2876.79 100
2876.91 105
2877.03 108
2877.15 109
2877.28 107
2877.40 104
2877.52 100
2877.65 96
2877.77 92
2877.89 88
2878.02 84
2878.14 80
2878.26 75
2878.39 70
2878.51 65
2878.63 60
2878.75 56
2878.88 53
2879.00 50
2879.12 47
2879.25 43
2879.37 37
2879.49 29
2879.62 18
2879.74 8
2879.86 0
2879.99 0
2880.11 0
2880.23 0
2880.35 0
2880.48 0
2880.60 0
2880.72 0
2880.85 4
2880.97 7
2881.09 10
2881.22 13
2881.34 17
2881.46 22
2881.59 28
2881.71 34
2881.83 39
2881.96 42
2882.08 43
2882.20 41
2882.33 38
2882.45 36
2882.57 34
2882.69 35
2882.82 39
2882.94 47
2883.06 58
2883.19 71
2883.31 85
2883.43 98
2883.56 108
2883.68 114
2883.80 115
2883.93 110
2884.05 102
2884.17 91
2884.30 80
2884.42 70
2884.54 63
2884.67 60
2884.79 59
2884.91 60
2885.04 61
2885.16 61
2885.28 59
2885.40 55
2885.53 48
2885.65 38
2885.77 28
2885.90 16
2886.02 5
2886.14 0
2886.27 0
2886.39 0
2886.51 0
2886.64 0
2886.76 0
2886.88 0
2887.01 2
2887.13 8
2887.25 12
2887.38 14
2887.50 15
2887.62 14
2887.75 15
2887.87 16
2887.99 19
2888.12 23
2888.24 27
2888.36 30
2888.49 32
2888.61 33
2888.73 32
2888.86 30
2888.98 28
2889.10 28
2889.23 28
2889.35 30
2889.47 32
2889.60 35
2889.72 38
2889.84 40
2889.97 42
2890.09 45
2890.21 48
2890.34 51
2890.46 55
2890.58 59
2890.71 61
2890.83 62
2890.95 61
2891.08 60
2891.20 57
2891.32 55
2891.45 54
2891.57 54
2891.69 54
2891.82 54
2891.94 54
2892.06 52
2892.19 49
2892.31 45
2892.43 41
2892.56 37
2892.68 33
2892.80 28
2892.93 24
2893.05 20
2893.17 17
2893.30 14
2893.42 14
2893.54 18
2893.67 24
2893.79 34
2893.91 47
2894.04 61
2894.16 75
2894.28 89
2894.41 100
2894.53 109
2894.65 115
2894.78 117
2894.90 117
2895.02 114
2895.15 110
2895.27 105
2895.39 100
2895.52 97
2895.64 95
2895.76 96
2895.89 99
2896.01 105
2896.13 113
2896.26 120
2896.38 127
2896.50 131
2896.63 131
2896.75 128
2896.88 123
2897.00 115
2897.12 107
2897.25 98
2897.37 90
2897.49 83
2897.62 77
2897.74 72
2897.86 68
2897.99 65
2898.11 64
2898.23 66
2898.36 69
2898.48 74
2898.60 81
2898.73 89
2898.85 97
2898.97 104
2899.10 110
2899.22 115
2899.34 119
2899.47 123
2899.59 126
2899.72 129
2899.84 132
2899.96 136
2900.09 138
2900.21 139
2900.33 138
2900.46 134
2900.58 127
2900.70 117
2900.83 107
2900.95 97
2901.07 89
2901.20 83
2901.32 81
2901.45 81
2901.57 85
2901.69 91
2901.82 98
2901.94 106
2902.06 115
2902.19 124
2902.31 133
2902.43 141
2902.56 149
2902.68 155
2902.80 159
2902.93 161
2903.05 160
2903.18 156
2903.30 151
2903.42 144
2903.55 137
2903.67 129
2903.79 121
2903.92 114
2904.04 107
2904.16 101
2904.29 98
2904.41 97
2904.53 99
2904.66 103
2904.78 107
2904.91 111
2905.03 114
2905.15 115
2905.28 114
2905.40 113
2905.52 111
2905.65 111
2905.77 111
2905.89 113
2906.02 115
2906.14 118
2906.27 120
2906.39 121
2906.51 120
2906.64 117
2906.76 111
2906.88 104
2907.01 96
2907.13 87
2907.26 77
2907.38 67
2907.50 58
2907.63 51
2907.75 46
2907.87 44
2908.00 44
2908.12 45
2908.24 48
2908.37 49
2908.49 49
2908.62 46
2908.74 41
2908.86 34
2908.99 25
2909.11 18
2909.23 12
2909.36 9
2909.48 11
2909.61 17
2909.73 28
2909.85 43
2909.98 60
2910.10 78
2910.22 93
2910.35 105
2910.47 112
2910.60 114
2910.72 113
2910.84 108
2910.97 104
2911.09 100
2911.21 97
2911.34 97
2911.46 97
2911.59 97
2911.71 97
2911.83 95
2911.96 92
2912.08 88
2912.20 82
2912.33 76
2912.45 71
2912.58 67
2912.70 66
2912.82 68
2912.95 72
2913.07 77
2913.20 82
2913.32 86
2913.44 88
2913.57 87
2913.69 83
2913.81 77
2913.94 69
2914.06 61
2914.19 54
2914.31 48
2914.43 42
2914.56 37
2914.68 31
2914.80 26
2914.93 20
2915.05 15
2915.18 11
2915.30 8
2915.42 7
2915.55 10
2915.67 15
2915.80 23
2915.92 32
2916.04 42
2916.17 52
2916.29 62
2916.42 71
2916.54 79
2916.66 85
2916.79 91
2916.91 97
2917.03 102
2917.16 106
2917.28 112
2917.41 118
2917.53 126
2917.65 137
2917.78 149
2917.90 161
2918.03 173
2918.15 183
2918.27 189
2918.40 192
2918.52 192
2918.65 190
2918.77 186
2918.89 183
2919.02 181
2919.14 181
2919.26 182
2919.39 186
2919.51 190
2919.64 195
2919.76 201
2919.88 205
2920.01 209
2920.13 210
2920.26 211
2920.38 210
2920.50 208
2920.63 207
2920.75 206
2920.88 206
2921.00 207
2921.12 209
2921.25 211
2921.37 213
2921.50 213
2921.62 212
2921.74 210
2921.87 208
2921.99 207
2922.12 208
2922.24 212
2922.36 219
2922.49 229
2922.61 242
2922.74 255
2922.86 268
2922.98 278
2923.11 284
2923.23 284
2923.36 278
2923.48 266
2923.60 250
2923.73 230
2923.85 211
2923.98 192
2924.10 177
2924.22 166
2924.35 158
2924.47 153
2924.60 149
2924.72 146
2924.84 142
2924.97 137
2925.09 130
2925.22 123
2925.34 115
2925.47 107
2925.59 101
2925.71 96
2925.84 92
2925.96 91
2926.09 91
2926.21 92
2926.33 93
2926.46 95
2926.58 96
2926.71 95
2926.83 94
2926.95 92
2927.08 89
2927.20 86
2927.33 84
2927.45 81
2927.57 80
2927.70 78
2927.82 75
2927.95 73
2928.07 69
2928.20 65
2928.32 60
2928.44 55
2928.57 51
2928.69 47
2928.82 45
2928.94 44
2929.06 45
2929.19 48
2929.31 52
2929.44 57
2929.56 61
2929.68 64
2929.81 65
2929.93 63
2930.06 59
2930.18 53
2930.31 47
2930.43 41
2930.55 37
2930.68 34
2930.80 32
2930.93 33
2931.05 35
2931.18 37
2931.30 40
2931.42 41
2931.55 41
2931.67 40
2931.80 35
2931.92 29
2932.04 21
2932.17 13
2932.29 6
2932.42 2
2932.54 3
2932.67 8
2932.79 18
2932.91 32
2933.04 47
2933.16 63
2933.29 77
2933.41 89
2933.54 100
2933.66 109
2933.78 116
2933.91 123
2934.03 130
2934.16 137
2934.28 143
2934.40 149
2934.53 155
2934.65 164
2934.78 175
2934.90 190
2935.03 210
2935.15 232
2935.27 257
2935.40 281
2935.52 304
2935.65 324
2935.77 341
2935.90 353
2936.02 362
2936.14 366
2936.27 367
2936.39 366
2936.52 362
2936.64 359
2936.77 357
2936.89 360
2937.01 368
2937.14 380
2937.26 396
2937.39 412
2937.51 427
2937.64 437
2937.76 441
2937.89 438
2938.01 430
2938.13 420
2938.26 409
2938.38 398
2938.51 390
2938.63 385
2938.76 381
2938.88 378
2939.00 377
2939.13 375
2939.25 374
2939.38 372
2939.50 371
2939.63 368
2939.75 364
2939.87 358
2940.00 350
2940.12 340
2940.25 329
2940.37 318
2940.50 307
2940.62 298
2940.75 289
2940.87 281
2940.99 272
2941.12 262
2941.24 251
2941.37 240
2941.49 230
2941.62 220
2941.74 211
2941.87 202
2941.99 194
2942.11 185
2942.24 174
2942.36 161
2942.49 147
2942.61 131
2942.74 115
2942.86 101
2942.99 88
2943.11 78
2943.23 72
2943.36 69
2943.48 69
2943.61 71
2943.73 75
2943.86 79
2943.98 83
2944.11 88
2944.23 92
2944.35 96
2944.48 99
2944.60 101
2944.73 102
2944.85 100
2944.98 97
2945.10 93
2945.23 87
2945.35 81
2945.47 74
2945.60 68
2945.72 63
2945.85 58
2945.97 53
2946.10 47
2946.22 41
2946.35 35
2946.47 29
2946.59 24
2946.72 20
2946.84 18
2946.97 18
2947.09 19
2947.22 21
2947.34 22
2947.47 23
2947.59 22
2947.72 19
2947.84 14
2947.96 8
2948.09 1
2948.21 0
2948.34 0
2948.46 0
2948.59 0
2948.71 0
2948.84 0
2948.96 6
2949.09 19
2949.21 34
2949.33 49
2949.46 61
2949.58 70
2949.71 75
2949.83 76
2949.96 74
2950.08 70
2950.21 64
2950.33 58
2950.46 51
2950.58 44
2950.71 37
2950.83 30
2950.95 25
2951.08 22
2951.20 20
2951.33 20
2951.45 21
2951.58 21
2951.70 19
2951.83 17
2951.95 13
2952.08 7
2952.20 2
2952.33 0
2952.45 0
2952.57 0
2952.70 0
2952.82 0
2952.95 0
2953.07 0
2953.20 0
2953.32 2
2953.45 7
2953.57 12
2953.70 17
2953.82 21
2953.95 24
2954.07 27
2954.20 31
2954.32 34
2954.44 38
2954.57 41
2954.69 44
2954.82 48
2954.94 51
2955.07 55
2955.19 60
2955.32 65
2955.44 69
2955.57 72
2955.69 73
2955.82 71
2955.94 65
2956.07 56
2956.19 45
2956.32 32
2956.44 20
2956.56 10
2956.69 4
2956.81 1
2956.94 4
2957.06 9
2957.19 18
2957.31 27
2957.44 36
2957.56 43
2957.69 47
2957.81 49
2957.94 49
2958.06 46
2958.19 44
2958.31 41
2958.44 38
2958.56 37
2958.69 37
2958.81 39
2958.93 42
2959.06 47
2959.18 52
2959.31 59
2959.43 66
2959.56 74
2959.68 82
2959.81 88
2959.93 93
2960.06 95
2960.18 94
2960.31 91
2960.43 85
2960.56 78
2960.68 70
2960.81 63
2960.93 58
2961.06 55
2961.18 54
2961.31 54
2961.43 56
2961.56 58
2961.68 60
2961.81 63
2961.93 66
2962.06 70
2962.18 76
2962.30 82
2962.43 89
2962.55 97
2962.68 103
2962.80 108
2962.93 112
2963.05 115
2963.18 116
2963.30 117
2963.43 118
2963.55 118
2963.68 118
2963.80 116
2963.93 113
2964.05 108
2964.18 101
2964.30 93
2964.43 83
2964.55 73
2964.68 64
2964.80 56
2964.93 51
2965.05 50
2965.18 52
2965.30 57
2965.43 66
2965.55 75
2965.68 82
2965.80 87
2965.93 88
2966.05 84
2966.18 76
2966.30 65
2966.43 54
2966.55 43
2966.68 35
2966.80 30
2966.93 28
2967.05 29
2967.18 32
2967.30 37
2967.43 43
2967.55 50
2967.68 57
2967.80 63
2967.93 69
2968.05 73
2968.18 75
2968.30 73
2968.43 69
2968.55 63
2968.68 55
2968.80 49
2968.93 46
2969.05 45
2969.18 48
2969.30 54
2969.43 61
2969.55 68
2969.68 74
2969.80 78
2969.93 80
2970.05 81
2970.18 81
2970.30 80
2970.43 78
2970.55 74
2970.68 68
2970.80 61
2970.93 53
2971.05 45
2971.18 39
2971.30 35
2971.43 35
2971.55 38
2971.68 44
2971.80 51
2971.93 58
2972.05 64
2972.18 69
2972.30 71
2972.43 71
2972.55 68
2972.68 64
2972.80 59
2972.93 54
2973.05 50
2973.18 46
2973.30 43
2973.43 42
2973.55 41
2973.68 42
2973.80 45
2973.93 49
2974.05 55
2974.18 61
2974.30 68
2974.43 75
2974.55 81
2974.68 85
2974.80 88
2974.93 90
2975.05 91
2975.18 92
2975.30 92
2975.43 93
2975.55 95
2975.68 97
2975.80 99
2975.93 100
2976.05 99
2976.18 96
2976.30 91
2976.43 84
2976.55 76
2976.68 68
2976.80 63
2976.93 61
2977.06 60
2977.18 62
2977.31 63
2977.43 64
2977.56 64
2977.68 63
2977.81 61
2977.93 60
2978.06 61
2978.18 63
2978.31 66
2978.43 70
2978.56 73
2978.68 74
2978.81 74
2978.93 72
2979.06 68
2979.18 65
2979.31 61
2979.43 58
2979.56 54
2979.68 50
2979.81 47
2979.93 43
2980.06 39
2980.19 35
2980.31 32
2980.44 31
2980.56 30
2980.69 30
2980.81 30
2980.94 30
2981.06 27
2981.19 24
2981.31 18
2981.44 13
2981.56 7
2981.69 4
2981.81 3
2981.94 5
2982.06 9
2982.19 14
2982.31 21
2982.44 26
2982.56 29
2982.69 30
2982.82 29
2982.94 27
2983.07 24
2983.19 22
2983.32 21
2983.44 23
2983.57 27
2983.69 33
2983.82 38
2983.94 43
2984.07 45
2984.19 45
2984.32 43
2984.44 39
2984.57 35
2984.69 33
2984.82 34
2984.95 38
2985.07 46
2985.20 56
2985.32 67
2985.45 76
2985.57 82
2985.70 84
2985.82 82
2985.95 77
2986.07 69
2986.20 62
2986.32 55
2986.45 51
2986.57 48
2986.70 48
2986.83 48
2986.95 48
2987.08 48
2987.20 46
2987.33 44
2987.45 40
2987.58 36
2987.70 33
2987.83 31
2987.95 32
2988.08 34
2988.20 39
2988.33 46
2988.46 52
2988.58 57
2988.71 59
2988.83 58
2988.96 54
2989.08 50
2989.21 45
2989.33 43
2989.46 42
2989.58 42
2989.71 42
2989.84 39
2989.96 33
2990.09 23
2990.21 10
2990.34 0
2990.46 0
2990.59 0
2990.71 0
2990.84 0
2990.96 0
2991.09 0
2991.21 0
2991.34 9
2991.47 21
2991.59 30
2991.72 37
2991.84 40
2991.97 41
2992.09 40
2992.22 40
2992.34 40
2992.47 42
2992.60 45
2992.72 51
2992.85 58
2992.97 67
2993.10 78
2993.22 89
2993.35 101
2993.47 113
2993.60 125
2993.72 137
2993.85 147
2993.98 155
2994.10 161
2994.23 166
2994.35 169
2994.48 174
2994.60 179
2994.73 187
2994.85 197
2994.98 210
2995.11 223
2995.23 235
2995.36 246
2995.48 254
2995.61 258
2995.73 258
2995.86 256
2995.98 251
2996.11 245
2996.24 237
2996.36 230
2996.49 224
2996.61 218
2996.74 213
2996.86 209
2996.99 206
2997.11 204
2997.24 203
2997.37 205
2997.49 208
2997.62 214
2997.74 222
2997.87 230
2997.99 237
2998.12 241
2998.24 239
2998.37 232
2998.50 220
2998.62 205
2998.75 189
2998.87 173
2999.00 160
2999.12 150
2999.25 142
2999.38 136
2999.50 132
2999.63 127
2999.75 122
2999.88 116
3000.00 110
3000.13 103
3000.25 96
3000.38 89
3000.51 84
3000.63 81
3000.76 79
3000.88 79
3001.01 80
3001.13 80
3001.26 78
3001.39 74
3001.51 67
3001.64 58
3001.76 47
3001.89 36
3002.01 27
3002.14 19
3002.27 12
3002.39 7
3002.52 3
3002.64 0
3002.77 0
3002.89 0
3003.02 0
3003.15 0
3003.27 0
3003.40 0
3003.52 0
3003.65 1
3003.77 8
3003.90 14
3004.03 19
3004.15 23
3004.28 27
3004.40 29
3004.53 30
3004.65 30
3004.78 29
3004.91 27
3005.03 24
3005.16 22
3005.28 22
3005.41 26
3005.53 35
3005.66 48
3005.79 64
3005.91 83
3006.04 101
3006.16 116
3006.29 126
3006.41 132
3006.54 132
3006.67 128
3006.79 120
3006.92 110
3007.04 99
3007.17 88
3007.29 78
3007.42 70
3007.55 63
3007.67 57
3007.80 53
3007.92 49
3008.05 44
3008.18 39
3008.30 33
3008.43 27
3008.55 20
3008.68 15
3008.80 11
3008.93 10
3009.06 11
3009.18 15
3009.31 21
3009.43 29
3009.56 38
3009.69 47
3009.81 57
3009.94 67
3010.06 75
3010.19 83
3010.31 88
3010.44 91
3010.57 91
3010.69 88
3010.82 83
3010.94 78
3011.07 71
3011.20 65
3011.32 61
3011.45 57
3011.57 56
3011.70 55
3011.82 55
3011.95 55
3012.08 55
3012.20 55
3012.33 55
3012.45 54
3012.58 54
3012.71 54
3012.83 55
3012.96 57
3013.08 59
3013.21 62
3013.34 66
3013.46 71
3013.59 76
3013.71 83
3013.84 89
3013.97 94
3014.09 97
3014.22 97
3014.34 94
3014.47 88
3014.60 80
3014.72 72
3014.85 65
3014.97 57
3015.10 51
3015.22 44
3015.35 36
3015.48 28
3015.60 20
3015.73 13
3015.85 8
3015.98 6
3016.11 8
3016.23 13
3016.36 19
3016.48 24
3016.61 28
3016.74 28
3016.86 26
3016.99 22
3017.11 18
3017.24 16
3017.37 16
3017.49 20
3017.62 27
3017.74 36
3017.87 45
3018.00 54
3018.12 61
3018.25 66
3018.37 69
3018.50 71
3018.63 72
3018.75 73
3018.88 74
3019.00 75
3019.13 75
3019.26 74
3019.38 74
3019.51 73
3019.64 73
3019.76 75
3019.89 79
3020.01 85
3020.14 94
3020.27 104
3020.39 115
3020.52 124
3020.64 131
3020.77 135
3020.90 135
3021.02 131
3021.15 127
3021.27 122
3021.40 118
3021.53 117
3021.65 118
3021.78 119
3021.90 120
3022.03 120
3022.16 118
3022.28 113
3022.41 107
3022.53 101
3022.66 95
3022.79 92
3022.91 91
3023.04 93
3023.17 96
3023.29 100
3023.42 102
3023.54 103
3023.67 101
3023.80 96
3023.92 89
3024.05 82
3024.17 75
3024.30 71
3024.43 69
3024.55 70
3024.68 72
3024.81 74
3024.93 75
3025.06 74
3025.18 71
3025.31 66
3025.44 61
3025.56 56
3025.69 53
3025.81 52
3025.94 51
3026.07 51
3026.19 51
3026.32 50
3026.45 48
3026.57 46
3026.70 42
3026.82 38
3026.95 35
3027.08 33
3027.20 33
3027.33 33
3027.46 35
3027.58 37
3027.71 40
3027.83 42
3027.96 43
3028.09 42
3028.21 39
3028.34 34
3028.46 28
3028.59 20
3028.72 11
3028.84 2
3028.97 0
3029.10 0
3029.22 0
3029.35 0
3029.47 0
3029.60 0
3029.73 0
3029.85 0
3029.98 5
3030.11 15
3030.23 25
3030.36 34
3030.49 41
3030.61 45
3030.74 48
3030.86 48
3030.99 47
3031.12 46
3031.24 44
3031.37 43
3031.50 43
3031.62 45
3031.75 49
3031.87 55
3032.00 63
3032.13 71
3032.25 79
3032.38 84
3032.51 88
3032.63 89
3032.76 89
3032.88 89
3033.01 89
3033.14 91
3033.26 93
3033.39 97
3033.52 101
3033.64 105
3033.77 109
3033.90 111
3034.02 114
3034.15 116
3034.27 120
3034.40 123
3034.53 127
3034.65 131
3034.78 132
3034.91 131
3035.03 127
3035.16 120
3035.29 111
3035.41 100
3035.54 89
3035.66 79
3035.79 69
3035.92 61
3036.04 53
3036.17 47
3036.30 43
3036.42 40
3036.55 39
3036.68 39
3036.80 41
3036.93 43
3037.05 45
3037.18 46
3037.31 47
3037.43 46
3037.56 44
3037.69 41
3037.81 37
3037.94 34
3038.07 31
3038.19 29
3038.32 26
3038.45 24
3038.57 21
3038.70 17
3038.82 12
3038.95 5
3039.08 0
3039.20 0
3039.33 0
3039.46 0
3039.58 0
3039.71 0
3039.84 0
3039.96 0
3040.09 7
3040.22 17
3040.34 24
3040.47 29
3040.60 31
3040.72 30
3040.85 28
3040.98 24
3041.10 20
3041.23 17
3041.35 14
3041.48 12
3041.61 11
3041.73 12
3041.86 14
3041.99 17
3042.11 23
3042.24 30
3042.37 38
3042.49 47
3042.62 56
3042.75 63
3042.87 68
3043.00 70
3043.13 69
3043.25 66
3043.38 62
3043.51 57
3043.63 54
3043.76 53
3043.89 54
3044.01 58
3044.14 63
3044.26 69
3044.39 72
3044.52 73
3044.64 71
3044.77 64
3044.90 54
3045.02 42
3045.15 30
3045.28 20
3045.40 13
3045.53 10
3045.66 12
3045.78 17
3045.91 24
3046.04 32
3046.16 40
3046.29 47
3046.42 52
3046.54 55
3046.67 57
3046.80 59
3046.92 60
3047.05 62
3047.18 66
3047.30 69
3047.43 73
3047.56 75
3047.68 75
3047.81 74
3047.94 70
3048.06 65
3048.19 59
3048.32 54
3048.44 49
3048.57 47
3048.70 45
3048.82 44
3048.95 44
3049.08 43
3049.20 42
3049.33 42
3049.46 43
3049.58 46
3049.71 50
3049.84 57
3049.96 66
3050.09 76
3050.22 86
3050.34 95
3050.47 104
3050.60 110
3050.72 115
3050.85 118
3050.98 119
3051.10 120
3051.23 119
3051.36 118
3051.48 117
3051.61 116
3051.74 115
3051.86 114
3051.99 113
3052.12 113
3052.24 113
3052.37 114
3052.50 115
3052.62 116
3052.75 116
3052.88 116
3053.00 115
3053.13 113
3053.26 111
3053.38 108
3053.51 106
3053.64 105
3053.76 105
3053.89 106
3054.02 107
3054.14 108
3054.27 109
3054.40 110
3054.52 110
3054.65 110
3054.78 109
3054.91 108
3055.03 107
3055.16 107
3055.29 108
3055.41 108
3055.54 107
3055.67 105
3055.79 101
3055.92 95
3056.05 87
3056.17 78
3056.30 70
3056.43 62
3056.55 55
3056.68 50
3056.81 47
3056.93 44
3057.06 42
3057.19 38
3057.31 33
3057.44 26
3057.57 19
3057.70 11
3057.82 4
3057.95 0
3058.08 0
3058.20 0
3058.33 0
3058.46 1
3058.58 7
3058.71 14
3058.84 22
3058.96 30
3059.09 36
3059.22 42
3059.34 45
3059.47 48
3059.60 49
3059.72 49
3059.85 50
3059.98 51
3060.11 54
3060.23 58
3060.36 63
3060.49 68
3060.61 75
3060.74 81
3060.87 87
3060.99 91
3061.12 95
3061.25 98
3061.37 101
3061.50 102
3061.63 102
3061.76 101
3061.88 98
3062.01 93
3062.14 88
3062.26 83
3062.39 78
3062.52 74
3062.64 70
3062.77 65
3062.90 58
3063.02 51
3063.15 41
3063.28 31
3063.41 20
3063.53 9
3063.66 0
3063.79 0
3063.91 0
3064.04 0
3064.17 0
3064.29 0
3064.42 0
3064.55 0
3064.68 0
3064.80 4
3064.93 10
3065.06 15
3065.18 19
3065.31 22
3065.44 24
3065.56 26
3065.69 28
3065.82 31
3065.95 33
3066.07 36
3066.20 38
3066.33 40
3066.45 42
3066.58 44
3066.71 47
3066.83 52
3066.96 59
3067.09 67
3067.22 76
3067.34 86
3067.47 95
3067.60 102
3067.72 108
3067.85 112
3067.98 116
3068.11 120
3068.23 124
3068.36 130
3068.49 137
3068.61 143
3068.74 149
3068.87 154
3068.99 155
3069.12 153
3069.25 147
3069.38 138
3069.50 126
3069.63 112
3069.76 97
3069.88 83
3070.01 71
3070.14 62
3070.27 56
3070.39 52
3070.52 51
3070.65 51
3070.77 51
3070.90 50
3071.03 47
3071.16 44
3071.28 41
3071.41 39
3071.54 38
3071.66 40
3071.79 42
3071.92 45
3072.05 47
3072.17 48
3072.30 48
3072.43 46
3072.55 44
3072.68 41
3072.81 38
3072.94 37
3073.06 38
3073.19 40
3073.32 43
3073.44 46
3073.57 48
3073.70 48
3073.83 48
3073.95 46
3074.08 44
3074.21 41
3074.33 37
3074.46 34
3074.59 31
3074.72 27
3074.84 24
3074.97 20
3075.10 18
3075.22 16
3075.35 16
3075.48 17
3075.61 21
3075.73 25
3075.86 30
3075.99 36
3076.11 41
3076.24 46
3076.37 50
3076.50 53
3076.62 55
3076.75 55
3076.88 53
3077.01 49
3077.13 44
3077.26 38
3077.39 33
3077.51 29
3077.64 26
3077.77 26
3077.90 28
3078.02 32
3078.15 39
3078.28 49
3078.41 62
3078.53 79
3078.66 98
3078.79 117
3078.91 135
3079.04 150
3079.17 159
3079.30 163
3079.42 161
3079.55 154
3079.68 144
3079.81 133
3079.93 123
3080.06 114
3080.19 108
3080.31 104
3080.44 101
3080.57 99
3080.70 97
3080.82 95
3080.95 92
3081.08 88
3081.21 86
3081.33 84
3081.46 85
3081.59 88
3081.72 93
3081.84 99
3081.97 104
3082.10 107
3082.22 107
3082.35 103
3082.48 97
3082.61 88
3082.73 79
3082.86 70
3082.99 62
3083.12 57
3083.24 53
3083.37 51
3083.50 50
3083.63 49
3083.75 47
3083.88 45
3084.01 42
3084.14 39
3084.26 36
3084.39 34
3084.52 32
3084.64 32
3084.77 30
3084.90 29
3085.03 25
3085.15 21
3085.28 14
3085.41 8
3085.54 3
3085.66 0
3085.79 1
3085.92 6
3086.05 13
3086.17 21
3086.30 28
3086.43 34
3086.56 37
3086.68 38
3086.81 38
3086.94 37
3087.07 36
3087.19 35
3087.32 33
3087.45 32
3087.58 28
3087.70 23
3087.83 17
3087.96 10
3088.09 3
3088.21 0
3088.34 0
3088.47 0
3088.60 0
3088.72 0
3088.85 0
3088.98 0
3089.11 0
3089.23 2
3089.36 4
3089.49 6
3089.62 9
3089.74 13
3089.87 17
3090.00 21
3090.13 23
3090.25 23
3090.38 22
3090.51 18
3090.64 15
3090.76 11
3090.89 9
3091.02 8
3091.15 10
3091.27 13
3091.40 18
3091.53 24
3091.66 29
3091.78 34
3091.91 36
3092.04 38
3092.17 37
3092.29 35
3092.42 33
3092.55 32
3092.68 31
3092.80 32
3092.93 33
3093.06 35
3093.19 37
3093.31 38
3093.44 38
3093.57 37
3093.70 37
3093.82 39
3093.95 43
3094.08 49
3094.21 56
3094.33 63
3094.46 68
3094.59 70
3094.72 68
3094.85 65
3094.97 61
3095.10 59
3095.23 60
3095.36 64
3095.48 72
3095.61 82
3095.74 91
3095.87 100
3095.99 106
3096.12 109
3096.25 108
3096.38 105
3096.50 100
3096.63 94
3096.76 88
3096.89 83
3097.01 79
3097.14 75
3097.27 72
3097.40 69
3097.53 67
3097.65 65
3097.78 63
3097.91 61
3098.04 59
3098.16 58
3098.29 56
3098.42 54
3098.55 52
3098.67 48
3098.80 44
3098.93 39
3099.06 32
3099.19 24
3099.31 16
3099.44 9
3099.57 2
3099.70 0
3099.82 0
3099.95 0
3100.08 3
3100.21 11
3100.33 19
3100.46 28
3100.59 35
3100.72 40
3100.85 41
3100.97 38
3101.10 32
3101.23 23
3101.36 13
3101.48 2
3101.61 0
3101.74 0
3101.87 0
3102.00 0
3102.12 0
3102.25 0
3102.38 0
3102.51 4
3102.63 7
3102.76 9
3102.89 10
3103.02 10
3103.15 10
3103.27 9
3103.40 7
3103.53 6
3103.66 4
3103.78 2
3103.91 0
3104.04 0
3104.17 0
3104.30 0
3104.42 0
3104.55 2
3104.68 8
3104.81 15
3104.93 24
3105.06 34
3105.19 44
3105.32 52
3105.45 59
3105.57 63
3105.70 65
3105.83 66
3105.96 66
3106.08 65
3106.21 65
3106.34 65
3106.47 64
3106.60 61
3106.72 58
3106.85 54
3106.98 49
3107.11 45
3107.24 43
3107.36 43
3107.49 45
3107.62 48
3107.75 53
3107.87 57
3108.00 62
3108.13 66
3108.26 69
3108.39 73
3108.51 78
3108.64 83
3108.77 89
3108.90 95
3109.03 98
3109.15 99
3109.28 97
3109.41 91
3109.54 83
3109.67 73
3109.79 63
3109.92 55
3110.05 49
3110.18 46
3110.31 46
3110.43 49
3110.56 52
3110.69 56
3110.82 58
3110.94 59
3111.07 58
3111.20 56
3111.33 51
3111.46 45
3111.58 40
3111.71 35
3111.84 33
3111.97 35
3112.10 41
3112.22 50
3112.35 61
3112.48 72
3112.61 81
3112.74 87
3112.86 87
3112.99 84
3113.12 78
3113.25 73
3113.38 69
3113.50 67
3113.63 68
3113.76 70
3113.89 73
3114.02 73
3114.14 72
3114.27 67
3114.40 62
3114.53 57
3114.66 53
3114.78 53
3114.91 56
3115.04 64
3115.17 75
3115.30 88
3115.42 102
3115.55 114
3115.68 123
3115.81 130
3115.94 135
3116.06 138
3116.19 142
3116.32 146
3116.45 152
3116.58 160
3116.70 169
3116.83 178
3116.96 187
3117.09 196
3117.22 205
3117.35 213
3117.47 220
3117.60 228
3117.73 235
3117.86 240
3117.99 243
3118.11 244
3118.24 241
3118.37 237
3118.50 233
3118.63 229
3118.75 227
3118.88 226
3119.01 228
3119.14 230
3119.27 233
3119.39 235
3119.52 237
3119.65 238
3119.78 238
3119.91 238
3120.04 238
3120.16 236
3120.29 233
3120.42 228
3120.55 222
3120.68 214
3120.80 206
3120.93 199
3121.06 192
3121.19 186
3121.32 182
3121.44 179
3121.57 176
3121.70 174
3121.83 172
3121.96 170
3122.09 168
3122.21 166
3122.34 164
3122.47 163
3122.60 163
3122.73 164
3122.85 164
3122.98 164
3123.11 163
3123.24 161
3123.37 157
3123.50 151
3123.62 143
3123.75 135
3123.88 125
3124.01 115
3124.14 106
3124.26 97
3124.39 89
3124.52 84
3124.65 82
3124.78 81
3124.91 81
3125.03 83
3125.16 85
3125.29 87
3125.42 91
3125.55 96
3125.68 104
3125.80 112
3125.93 119
3126.06 124
3126.19 125
3126.32 121
3126.44 112
3126.57 98
3126.70 83
3126.83 69
3126.96 58
3127.09 50
3127.21 47
3127.34 47
3127.47 50
3127.60 54
3127.73 58
3127.86 63
3127.98 69
3128.11 74
3128.24 78
3128.37 82
3128.50 85
3128.63 86
3128.75 84
3128.88 81
3129.01 77
3129.14 73
3129.27 71
3129.40 70
3129.52 70
3129.65 71
3129.78 72
3129.91 73
3130.04 73
3130.17 72
3130.29 72
3130.42 72
3130.55 73
3130.68 75
3130.81 79
3130.94 82
3131.06 85
3131.19 87
3131.32 88
3131.45 87
3131.58 85
3131.71 82
3131.83 78
3131.96 73
3132.09 67
3132.22 60
3132.35 53
3132.48 46
3132.60 40
3132.73 36
3132.86 34
3132.99 36
3133.12 40
3133.25 45
3133.37 52
3133.50 59
3133.63 65
3133.76 69
3133.89 71
3134.02 73
3134.15 75
3134.27 77
3134.40 79
3134.53 82
3134.66 85
3134.79 86
3134.92 85
3135.04 82
3135.17 76
3135.30 70
3135.43 64
3135.56 60
3135.69 58
3135.81 58
3135.94 59
3136.07 61
3136.20 63
3136.33 65
3136.46 67
3136.59 70
3136.71 74
3136.84 79
3136.97 85
3137.10 93
3137.23 100
3137.36 107
3137.48 112
3137.61 116
3137.74 119
3137.87 120
3138.00 119
3138.13 118
3138.26 117
3138.38 115
3138.51 114
3138.64 114
3138.77 114
3138.90 114
3139.03 114
3139.16 114
3139.28 112
3139.41 109
3139.54 105
3139.67 100
3139.80 95
3139.93 93
3140.06 92
3140.18 93
3140.31 96
3140.44 98
3140.57 99
3140.70 96
3140.83 91
3140.95 83
3141.08 75
3141.21 69
3141.34 66
3141.47 67
3141.60 72
3141.73 78
3141.85 85
3141.98 90
3142.11 93
3142.24 92
3142.37 90
3142.50 86
3142.63 82
3142.75 79
3142.88 77
3143.01 77
3143.14 79
3143.27 83
3143.40 89
3143.53 96
3143.66 105
3143.78 114
3143.91 125
3144.04 135
3144.17 144
3144.30 151
3144.43 156
3144.56 159
3144.68 161
3144.81 162
3144.94 163
3145.07 165
3145.20 167
3145.33 170
3145.46 173
3145.58 175
3145.71 176
3145.84 175
3145.97 174
3146.10 172
3146.23 170
3146.36 167
3146.49 163
3146.61 158
3146.74 153
3146.87 146
3147.00 139
3147.13 132
3147.26 125
3147.39 120
3147.51 115
3147.64 112
3147.77 111
3147.90 112
3148.03 116
3148.16 123
3148.29 131
3148.42 140
3148.54 149
3148.67 157
3148.80 162
3148.93 165
3149.06 164
3149.19 161
3149.32 156
3149.45 149
3149.57 141
3149.70 132
3149.83 123
3149.96 114
3150.09 107
3150.22 102
3150.35 99
3150.48 98
3150.60 99
3150.73 102
3150.86 105
3150.99 109
3151.12 112
3151.25 114
3151.38 116
3151.51 117
3151.63 118
3151.76 118
3151.89 119
3152.02 119
3152.15 120
3152.28 120
3152.41 120
3152.54 120
3152.66 120
3152.79 120
3152.92 120
3153.05 120
3153.18 121
3153.31 122
3153.44 123
3153.57 123
3153.69 123
3153.82 122
3153.95 121
3154.08 119
3154.21 117
3154.34 115
3154.47 113
3154.60 111
3154.73 109
3154.85 108
3154.98 105
3155.11 103
3155.24 101
3155.37 100
3155.50 101
3155.63 102
3155.76 106
3155.89 112
3156.01 118
3156.14 126
3156.27 134
3156.40 141
3156.53 148
3156.66 154
3156.79 160
3156.92 165
3157.05 169
3157.17 172
3157.30 175
3157.43 176
3157.56 176
3157.69 174
3157.82 171
3157.95 165
3158.08 159
3158.21 152
3158.33 146
3158.46 141
3158.59 141
3158.72 144
3158.85 153
3158.98 165
3159.11 181
3159.24 197
3159.37 212
3159.49 224
3159.62 233
3159.75 239
3159.88 243
3160.01 248
3160.14 255
3160.27 268
3160.40 286
3160.53 310
3160.65 340
3160.78 375
3160.91 416
3161.04 460
3161.17 509
3161.30 560
3161.43 613
3161.56 667
3161.69 718
3161.82 766
3161.94 810
3162.07 851
3162.20 891
3162.33 933
3162.46 979
3162.59 1031
3162.72 1088
3162.85 1148
3162.98 1211
3163.11 1273
3163.23 1332
3163.36 1388
3163.49 1440
3163.62 1489
3163.75 1535
3163.88 1578
3164.01 1618
3164.14 1652
3164.27 1680
3164.40 1702
3164.52 1718
3164.65 1729
3164.78 1737
3164.91 1744
3165.04 1749
3165.17 1754
3165.30 1756
3165.43 1757
3165.56 1754
3165.69 1749
3165.82 1743
3165.94 1736
3166.07 1729
3166.20 1722
3166.33 1712
3166.46 1698
3166.59 1677
3166.72 1648
3166.85 1612
3166.98 1569
3167.11 1521
3167.24 1473
3167.36 1426
3167.49 1381
3167.62 1338
3167.75 1297
3167.88 1256
3168.01 1213
3168.14 1168
3168.27 1121
3168.40 1073
3168.53 1026
3168.66 981
3168.78 942
3168.91 908
3169.04 881
3169.17 860
3169.30 843
3169.43 829
3169.56 814
3169.69 799
3169.82 780
3169.95 758
3170.08 731
3170.20 700
3170.33 667
3170.46 631
3170.59 595
3170.72 561
3170.85 529
3170.98 501
3171.11 478
3171.24 460
3171.37 447
3171.50 439
3171.63 434
3171.76 430
3171.88 427
3172.01 423
3172.14 417
3172.27 407
3172.40 393
3172.53 377
3172.66 359
3172.79 340
3172.92 322
3173.05 306
3173.18 292
3173.31 281
3173.43 272
3173.56 265
3173.69 260
3173.82 256
3173.95 251
3174.08 245
3174.21 237
3174.34 228
3174.47 218
3174.60 208
3174.73 200
3174.86 193
3174.99 189
3175.11 186
3175.24 186
3175.37 188
3175.50 190
3175.63 192
3175.76 196
3175.89 199
3176.02 203
3176.15 207
3176.28 212
3176.41 218
3176.54 223
3176.67 227
3176.80 229
3176.92 227
3177.05 223
3177.18 215
3177.31 205
3177.44 196
3177.57 188
3177.70 184
3177.83 183
3177.96 185
3178.09 189
3178.22 194
3178.35 199
3178.48 203
3178.61 205
3178.73 206
3178.86 206
3178.99 204
3179.12 200
3179.25 193
3179.38 185
3179.51 175
3179.64 165
3179.77 157
3179.90 151
3180.03 150
3180.16 152
3180.29 157
3180.42 164
3180.55 171
3180.68 177
3180.80 179
3180.93 180
3181.06 178
3181.19 176
3181.32 173
3181.45 170
3181.58 168
3181.71 166
3181.84 164
3181.97 162
3182.10 161
3182.23 161
3182.36 162
3182.49 165
3182.62 170
3182.75 174
3182.87 176
3183.00 177
3183.13 175
3183.26 170
3183.39 164
3183.52 157
3183.65 149
3183.78 143
3183.91 138
3184.04 134
3184.17 132
3184.30 131
3184.43 134
3184.56 138
3184.69 145
3184.82 154
3184.95 165
3185.07 175
3185.20 185
3185.33 192
3185.46 195
3185.59 195
3185.72 191
3185.85 183
3185.98 171
3186.11 157
3186.24 141
3186.37 124
3186.50 108
3186.63 94
3186.76 82
3186.89 72
3187.02 66
3187.15 61
3187.28 58
3187.41 56
3187.54 54
3187.66 53
3187.79 53
3187.92 53
3188.05 55
3188.18 59
3188.31 64
3188.44 68
3188.57 72
3188.70 74
3188.83 74
3188.96 70
3189.09 65
3189.22 59
3189.35 53
3189.48 48
3189.61 46
3189.74 46
3189.87 49
3190.00 53
3190.13 58
3190.26 62
3190.38 64
3190.51 65
3190.64 64
3190.77 63
3190.90 62
3191.03 62
3191.16 63
3191.29 65
3191.42 67
3191.55 70
3191.68 73
3191.81 75
3191.94 77
3192.07 79
3192.20 80
3192.33 80
3192.46 78
3192.59 76
3192.72 72
3192.85 69
3192.98 67
3193.11 66
3193.24 68
3193.37 72
3193.50 77
3193.62 83
3193.75 88
3193.88 91
3194.01 90
3194.14 88
3194.27 83
3194.40 78
3194.53 73
3194.66 68
3194.79 65
3194.92 63
3195.05 62
3195.18 61
3195.31 61
3195.44 61
3195.57 62
3195.70 63
3195.83 65
3195.96 67
3196.09 71
3196.22 73
3196.35 74
3196.48 73
3196.61 70
3196.74 66
3196.87 61
3197.00 57
3197.13 55
3197.26 57
3197.39 62
3197.51 69
3197.64 77
3197.77 83
3197.90 87
3198.03 88
3198.16 87
3198.29 84
3198.42 80
3198.55 77
3198.68 77
3198.81 79
3198.94 85
3199.07 92
3199.20 100
3199.33 106
3199.46 109
3199.59 108
3199.72 104
3199.85 96
3199.98 88
3200.11 79
3200.24 73
3200.37 68
3200.50 66
3200.63 64
3200.76 63
3200.89 61
3201.02 58
3201.15 54
3201.28 49
3201.41 42
3201.54 34
3201.67 25
3201.80 15
3201.93 6
3202.06 0
3202.19 0
3202.32 0
3202.45 0
3202.58 0
3202.71 0
3202.84 0
3202.96 5
3203.09 9
3203.22 10
3203.35 10
3203.48 8
3203.61 6
3203.74 5
3203.87 6
3204.00 7
3204.13 8
3204.26 10
3204.39 12
3204.52 14
3204.65 16
3204.78 20
3204.91 25
3205.04 32
3205.17 42
3205.30 53
3205.43 65
3205.56 75
3205.69 83
3205.82 89
3205.95 90
3206.08 87
3206.21 82
3206.34 74
3206.47 67
3206.60 61
3206.73 59
3206.86 60
3206.99 65
3207.12 73
3207.25 82
3207.38 91
3207.51 98
3207.64 104
3207.77 107
3207.90 107
3208.03 106
3208.16 103
3208.29 100
3208.42 96
3208.55 94
3208.68 92
3208.81 91
3208.94 90
3209.07 90
3209.20 89
3209.33 88
3209.46 86
3209.59 84
3209.72 81
3209.85 78
3209.98 73
3210.11 68
3210.24 63
3210.37 57
3210.50 50
3210.63 43
3210.76 36
3210.89 30
3211.02 26
3211.15 24
3211.28 24
3211.41 28
3211.54 34
3211.67 43
3211.80 53
3211.93 64
3212.06 74
3212.19 82
3212.32 88
3212.45 91
3212.58 92
3212.71 92
3212.84 92
3212.97 94
3213.10 97
3213.23 102
3213.36 108
3213.49 113
3213.62 115
3213.75 115
3213.88 110
3214.01 103
3214.14 94
3214.27 85
3214.40 77
3214.53 73
3214.66 72
3214.79 74
3214.92 79
3215.05 84
3215.18 88
3215.31 90
3215.44 90
3215.57 90
3215.70 89
3215.83 89
3215.96 90
3216.09 93
3216.22 98
3216.35 104
3216.48 109
3216.61 113
3216.74 114
3216.87 113
3217.00 109
3217.13 104
3217.26 96
3217.39 88
3217.52 80
3217.65 74
3217.78 69
3217.91 66
3218.04 64
3218.17 65
3218.30 68
3218.43 72
3218.56 77
3218.69 81
3218.82 86
3218.95 90
3219.08 93
3219.21 95
3219.34 94
3219.47 90
3219.60 85
3219.73 78
3219.86 69
3219.99 60
3220.12 50
3220.25 41
3220.38 32
3220.51 25
3220.64 19
3220.77 16
3220.90 13
3221.04 12
3221.17 11
3221.30 9
3221.43 5
3221.56 1
3221.69 0
3221.82 0
3221.95 0
3222.08 0
3222.21 0
3222.34 0
3222.47 0
3222.60 4
3222.73 11
3222.86 15
3222.99 17
3223.12 17
3223.25 15
3223.38 12
3223.51 10
3223.64 9
3223.77 10
3223.90 11
3224.03 13
3224.16 14
3224.29 13
3224.42 11
3224.55 8
3224.68 4
3224.81 2
3224.94 2
3225.07 6
3225.20 11
3225.33 18
3225.46 24
3225.59 28
3225.72 31
3225.85 32
3225.98 34
3226.11 36
3226.24 42
3226.37 51
3226.51 64
3226.64 78
3226.77 91
3226.90 100
3227.03 104
3227.16 102
3227.29 94
3227.42 81
3227.55 67
3227.68 54
3227.81 45
3227.94 40
3228.07 39
3228.20 41
3228.33 43
3228.46 45
3228.59 43
3228.72 40
3228.85 35
3228.98 31
3229.11 28
3229.24 28
3229.37 29
3229.50 32
3229.63 34
3229.76 35
3229.89 34
3230.02 30
3230.15 26
3230.28 21
3230.42 18
3230.55 18
3230.68 19
3230.81 22
3230.94 26
3231.07 31
3231.20 35
3231.33 37
3231.46 39
3231.59 38
3231.72 37
3231.85 34
3231.98 29
3232.11 25
3232.24 20
3232.37 16
3232.50 13
3232.63 11
3232.76 11
3232.89 12
3233.02 13
3233.15 13
3233.28 14
3233.41 14
3233.54 14
3233.68 14
3233.81 14
3233.94 14
3234.07 14
3234.20 13
3234.33 12
3234.46 10
3234.59 9
3234.72 7
3234.85 7
3234.98 7
3235.11 7
3235.24 9
3235.37 10
3235.50 12
3235.63 13
3235.76 14
3235.89 16
3236.02 20
3236.15 24
3236.28 29
3236.42 33
3236.55 36
3236.68 36
3236.81 33
3236.94 27
3237.07 19
3237.20 10
3237.33 1
3237.46 0
3237.59 0
3237.72 0
3237.85 0
3237.98 0
3238.11 0
3238.24 1
3238.37 2
3238.50 3
3238.63 4
3238.76 5
3238.90 5
3239.03 6
3239.16 8
3239.29 10
3239.42 13
3239.55 17
3239.68 21
3239.81 24
3239.94 27
3240.07 29
3240.20 28
3240.33 25
3240.46 20
3240.59 12
3240.72 4
3240.85 0
3240.98 0
3241.11 0
3241.25 0
3241.38 0
3241.51 0
3241.64 3
3241.77 12
3241.90 20
3242.03 27
3242.16 32
3242.29 35
3242.42 37
3242.55 37
3242.68 36
3242.81 35
3242.94 34
3243.07 32
3243.20 32
3243.34 31
3243.47 31
3243.60 32
3243.73 33
3243.86 34
3243.99 35
3244.12 36
3244.25 37
3244.38 36
3244.51 35
3244.64 33
3244.77 30
3244.90 27
3245.03 24
3245.16 22
3245.29 21
3245.43 21
3245.56 22
3245.69 25
3245.82 29
3245.95 33
3246.08 39
3246.21 44
3246.34 51
3246.47 57
3246.60 65
3246.73 73
3246.86 82
3246.99 93
3247.12 106
3247.26 122
3247.39 139
3247.52 159
3247.65 180
3247.78 202
3247.91 224
3248.04 247
3248.17 269
3248.30 292
3248.43 313
3248.56 333
3248.69 350
3248.82 364
3248.95 376
3249.09 385
3249.22 393
3249.35 403
3249.48 415
3249.61 433
3249.74 456
3249.87 483
3250.00 512
3250.13 541
3250.26 567
3250.39 586
3250.52 598
3250.65 602
3250.79 601
3250.92 596
3251.05 590
3251.18 584
3251.31 581
3251.44 579
3251.57 578
3251.70 578
3251.83 579
3251.96 579
3252.09 579
3252.22 578
3252.36 577
3252.49 573
3252.62 567
3252.75 558
3252.88 543
3253.01 524
3253.14 500
3253.27 474
3253.40 447
3253.53 422
3253.66 400
3253.79 383
3253.93 372
3254.06 365
3254.19 361
3254.32 358
3254.45 355
3254.58 350
3254.71 342
3254.84 332
3254.97 322
3255.10 312
3255.23 304
3255.36 297
3255.50 290
3255.63 284
3255.76 276
3255.89 266
3256.02 254
3256.15 242
3256.28 230
3256.41 220
3256.54 212
3256.67 205
3256.80 199
3256.94 193
3257.07 187
3257.20 182
3257.33 178
3257.46 177
3257.59 182
3257.72 192
3257.85 206
3257.98 224
3258.11 243
3258.24 258
3258.38 269
3258.51 274
3258.64 272
3258.77 264
3258.90 254
3259.03 243
3259.16 234
3259.29 230
3259.42 229
3259.55 232
3259.68 237
3259.82 240
3259.95 241
3260.08 238
3260.21 231
3260.34 221
3260.47 210
3260.60 198
3260.73 186
3260.86 174
3260.99 163
3261.13 152
3261.26 142
3261.39 132
3261.52 123
3261.65 115
3261.78 108
3261.91 102
3262.04 97
3262.17 92
3262.30 88
3262.44 83
3262.57 80
3262.70 78
3262.83 79
3262.96 84
3263.09 92
3263.22 104
3263.35 117
3263.48 129
3263.62 140
3263.75 147
3263.88 150
3264.01 149
3264.14 147
3264.27 146
3264.40 148
3264.53 155
3264.66 170
3264.79 192
3264.93 220
3265.06 251
3265.19 283
3265.32 314
3265.45 340
3265.58 363
3265.71 381
3265.84 397
3265.97 411
3266.11 425
3266.24 442
3266.37 463
3266.50 487
3266.63 517
3266.76 551
3266.89 587
3267.02 626
3267.15 664
3267.29 700
3267.42 733
3267.55 762
3267.68 786
3267.81 807
3267.94 824
3268.07 839
3268.20 852
3268.33 866
3268.47 880
3268.60 894
3268.73 906
3268.86 917
3268.99 924
3269.12 926
3269.25 925
3269.38 919
3269.51 909
3269.65 898
3269.78 885
3269.91 871
3270.04 857
3270.17 843
3270.30 829
3270.43 815
3270.56 800
3270.70 785
3270.83 770
3270.96 754
3271.09 737
3271.22 718
3271.35 698
3271.48 676
3271.61 653
3271.74 630
3271.88 607
3272.01 584
3272.14 562
3272.27 541
3272.40 519
3272.53 496
3272.66 471
3272.79 445
3272.93 419
3273.06 392
3273.19 367
3273.32 344
3273.45 325
3273.58 310
3273.71 298
3273.84 288
3273.98 279
3274.11 270
3274.24 260
3274.37 248
3274.50 234
3274.63 220
3274.76 206
3274.89 194
3275.03 185
3275.16 179
3275.29 176
3275.42 173
3275.55 171
3275.68 168
3275.81 163
3275.94 156
3276.08 148
3276.21 139
3276.34 130
3276.47 122
3276.60 116
3276.73 110
3276.86 107
3276.99 104
3277.13 101
3277.26 98
3277.39 95
3277.52 90
3277.65 84
3277.78 76
3277.91 68
3278.05 59
3278.18 51
3278.31 46
3278.44 43
3278.57 44
3278.70 50
3278.83 58
3278.96 68
3279.10 78
3279.23 87
3279.36 92
3279.49 94
3279.62 93
3279.75 88
3279.88 80
3280.02 70
3280.15 60
3280.28 51
3280.41 43
3280.54 37
3280.67 33
3280.80 33
3280.94 36
3281.07 43
3281.20 51
3281.33 62
3281.46 72
3281.59 82
3281.72 89
3281.86 93
3281.99 94
3282.12 93
3282.25 91
3282.38 89
3282.51 88
3282.64 88
3282.78 89
3282.91 91
3283.04 93
3283.17 95
3283.30 97
3283.43 99
3283.56 100
3283.70 99
3283.83 98
3283.96 94
3284.09 89
3284.22 82
3284.35 73
3284.48 64
3284.62 54
3284.75 46
3284.88 40
3285.01 38
3285.14 38
3285.27 41
3285.40 47
3285.54 54
3285.67 62
3285.80 70
3285.93 76
3286.06 81
3286.19 84
3286.32 87
3286.46 90
3286.59 92
3286.72 94
3286.85 96
3286.98 98
3287.11 99
3287.25 99
3287.38 98
3287.51 96
3287.64 93
3287.77 89
3287.90 83
3288.03 75
3288.17 66
3288.30 55
3288.43 44
3288.56 32
3288.69 21
3288.82 11
3288.96 2
3289.09 0
3289.22 0
3289.35 0
3289.48 0
3289.61 0
3289.74 0
3289.88 0
3290.01 0
3290.14 1
3290.27 11
3290.40 21
3290.53 31
3290.67 39
3290.80 44
3290.93 47
3291.06 48
3291.19 47
3291.32 45
3291.45 42
3291.59 39
3291.72 35
3291.85 30
3291.98 26
3292.11 24
3292.24 24
3292.38 28
3292.51 36
3292.64 47
3292.77 58
3292.90 69
3293.03 76
3293.17 79
3293.30 77
3293.43 72
3293.56 64
3293.69 55
3293.82 48
3293.96 42
3294.09 37
3294.22 34
3294.35 33
3294.48 32
3294.61 33
3294.75 34
3294.88 35
3295.01 36
3295.14 36
3295.27 37
3295.40 37
3295.54 38
3295.67 40
3295.80 43
3295.93 46
3296.06 50
3296.19 52
3296.33 54
3296.46 53
3296.59 52
3296.72 50
3296.85 47
3296.98 45
3297.12 42
3297.25 39
3297.38 36
3297.51 32
3297.64 27
3297.77 23
3297.91 22
3298.04 23
3298.17 28
3298.30 37
3298.43 50
3298.57 65
3298.70 79
3298.83 93
3298.96 103
3299.09 110
3299.22 114
3299.36 115
3299.49 114
3299.62 112
3299.75 110
3299.88 108
3300.01 106
3300.15 104
3300.28 102
3300.41 101
3300.54 99
3300.67 98
3300.81 97
3300.94 95
3301.07 93
3301.20 90
3301.33 86
3301.46 81
3301.60 76
3301.73 72
3301.86 70
3301.99 69
3302.12 71
3302.25 74
3302.39 79
3302.52 84
3302.65 89
3302.78 93
3302.91 97
3303.05 99
3303.18 100
3303.31 101
3303.44 102
3303.57 104
3303.71 105
3303.84 107
3303.97 107
3304.10 106
3304.23 104
3304.36 99
3304.50 93
3304.63 85
3304.76 76
3304.89 67
3305.02 57
3305.16 47
3305.29 38
3305.42 30
3305.55 24
3305.68 20
3305.81 18
3305.95 18
3306.08 20
3306.21 23
3306.34 27
3306.47 30
3306.61 34
3306.74 38
3306.87 42
3307.00 46
3307.13 50
3307.27 55
3307.40 60
3307.53 64
3307.66 67
3307.79 68
3307.93 67
3308.06 63
3308.19 57
3308.32 50
3308.45 41
3308.59 32
3308.72 24
3308.85 17
3308.98 11
3309.11 7
3309.24 4
3309.38 3
3309.51 3
3309.64 3
3309.77 2
3309.90 1
3310.04 0
3310.17 0
3310.30 0
3310.43 0
3310.56 0
3310.70 0
3310.83 0
3310.96 1
3311.09 3
3311.22 4
3311.36 5
3311.49 6
3311.62 5
3311.75 3
3311.88 0
3312.02 0
3312.15 0
3312.28 0
3312.41 0
3312.54 0
3312.68 6
3312.81 15
3312.94 24
3313.07 33
3313.20 39
3313.34 44
3313.47 46
3313.60 47
3313.73 48
3313.86 49
3314.00 52
3314.13 56
3314.26 61
3314.39 65
3314.53 67
3314.66 67
3314.79 66
3314.92 64
3315.05 61
3315.19 59
3315.32 57
3315.45 55
3315.58 54
3315.71 52
3315.85 49
3315.98 46
3316.11 41
3316.24 35
3316.37 27
3316.51 19
3316.64 11
3316.77 2
3316.90 0
3317.03 0
3317.17 0
3317.30 0
3317.43 0
3317.56 0
3317.70 2
3317.83 9
3317.96 15
3318.09 21
3318.22 26
3318.36 31
3318.49 37
3318.62 44
3318.75 53
3318.88 62
3319.02 71
3319.15 78
3319.28 82
3319.41 84
3319.55 82
3319.68 78
3319.81 72
3319.94 66
3320.07 61
3320.21 58
3320.34 57
3320.47 57
3320.60 59
3320.73 62
3320.87 65
3321.00 68
3321.13 70
3321.26 72
3321.40 73
3321.53 72
3321.66 70
3321.79 67
3321.92 63
3322.06 57
3322.19 51
3322.32 45
3322.45 39
3322.59 33
3322.72 29
3322.85 25
3322.98 22
3323.11 20
3323.25 20
3323.38 20
3323.51 21
3323.64 22
3323.78 23
3323.91 25
3324.04 26
3324.17 28
3324.30 30
3324.44 34
3324.57 39
3324.70 45
3324.83 52
3324.97 60
3325.10 68
3325.23 75
3325.36 82
3325.50 88
3325.63 93
3325.76 97
3325.89 101
3326.02 105
3326.16 108
3326.29 113
3326.42 117
3326.55 123
3326.69 130
3326.82 137
3326.95 145
3327.08 152
3327.21 159
3327.35 164
3327.48 168
3327.61 172
3327.74 177
3327.88 183
3328.01 190
3328.14 197
3328.27 202
3328.41 205
3328.54 205
3328.67 200
3328.80 192
3328.94 182
3329.07 171
3329.20 161
3329.33 152
3329.46 144
3329.60 137
3329.73 133
3329.86 130
3329.99 129
3330.13 131
3330.26 136
3330.39 142
3330.52 148
3330.66 152
3330.79 154
3330.92 150
3331.05 142
3331.19 130
3331.32 115
3331.45 100
3331.58 87
3331.72 76
3331.85 68
3331.98 64
3332.11 62
3332.24 62
3332.38 65
3332.51 68
3332.64 74
3332.77 80
3332.91 86
3333.04 92
3333.17 95
3333.30 96
3333.44 92
3333.57 85
3333.70 76
3333.83 67
3333.97 57
3334.10 49
3334.23 44
3334.36 40
3334.50 38
3334.63 37
3334.76 37
3334.89 37
3335.03 38
3335.16 40
3335.29 43
3335.42 47
3335.56 51
3335.69 54
3335.82 55
3335.95 55
3336.09 53
3336.22 50
3336.35 46
3336.48 42
3336.62 39
3336.75 37
3336.88 33
3337.01 29
3337.15 22
3337.28 14
3337.41 5
3337.54 0
3337.68 0
3337.81 0
3337.94 0
3338.07 0
3338.21 0
3338.34 4
3338.47 7
3338.60 9
3338.74 10
3338.87 10
3339.00 10
3339.13 9
3339.27 8
3339.40 6
3339.53 3
3339.66 0
3339.80 0
3339.93 0
3340.06 0
3340.19 0
3340.33 0
3340.46 0
3340.59 0
3340.72 5
3340.86 9
3340.99 13
3341.12 16
3341.25 18
3341.39 18
3341.52 18
3341.65 17
3341.79 16
3341.92 16
3342.05 18
3342.18 23
3342.32 30
3342.45 40
3342.58 50
3342.71 60
3342.85 67
3342.98 69
3343.11 68
3343.24 63
3343.38 58
3343.51 52
3343.64 48
3343.77 46
3343.91 47
3344.04 49
3344.17 52
3344.31 54
3344.44 55
3344.57 55
3344.70 54
3344.84 54
3344.97 55
3345.10 57
3345.23 61
3345.37 66
3345.50 71
3345.63 75
3345.76 77
3345.90 77
3346.03 75
3346.16 71
3346.30 65
3346.43 57
3346.56 49
3346.69 41
3346.83 32
3346.96 25
3347.09 20
3347.22 16
3347.36 15
3347.49 15
3347.62 17
3347.75 20
3347.89 24
3348.02 28
3348.15 31
3348.29 34
3348.42 35
3348.55 35
3348.68 33
3348.82 29
3348.95 24
3349.08 18
3349.21 11
3349.35 6
3349.48 2
3349.61 0
3349.75 0
3349.88 0
3350.01 1
3350.14 2
3350.28 3
3350.41 3
3350.54 2
3350.68 0
3350.81 0
3350.94 0
3351.07 0
3351.21 0
3351.34 0
3351.47 2
3351.60 5
3351.74 9
3351.87 12
3352.00 13
3352.14 13
3352.27 10
3352.40 4
3352.53 0
3352.67 0
3352.80 0
3352.93 0
3353.07 0
3353.20 0
3353.33 0
3353.46 13
3353.60 26
3353.73 38
3353.86 48
3354.00 55
3354.13 58
3354.26 58
3354.39 55
3354.53 50
3354.66 44
3354.79 37
3354.93 31
3355.06 24
3355.19 17
3355.32 10
3355.46 3
3355.59 0
3355.72 0
3355.86 0
3355.99 0
3356.12 0
3356.25 0
3356.39 0
3356.52 4
3356.65 11
3356.79 17
3356.92 21
3357.05 24
3357.18 26
3357.32 28
3357.45 29
3357.58 32
3357.72 35
3357.85 39
3357.98 45
3358.12 53
3358.25 61
3358.38 69
3358.51 75
3358.65 81
3358.78 84
3358.91 85
3359.05 86
3359.18 86
3359.31 87
3359.44 89
3359.58 90
3359.71 92
3359.84 92
3359.98 90
3360.11 86
3360.24 82
3360.38 77
3360.51 73
3360.64 71
3360.77 71
3360.91 74
3361.04 79
3361.17 86
3361.31 94
3361.44 100
3361.57 103
3361.70 103
3361.84 98
3361.97 89
3362.10 76
3362.24 63
3362.37 51
3362.50 42
3362.64 38
3362.77 38
3362.90 42
3363.04 48
3363.17 54
3363.30 58
3363.43 59
3363.57 57
3363.70 53
3363.83 48
3363.97 44
3364.10 40
3364.23 38
3364.37 37
3364.50 37
3364.63 36
3364.76 35
3364.90 35
3365.03 34
3365.16 33
3365.30 33
3365.43 33
3365.56 35
3365.70 37
3365.83 39
3365.96 41
3366.10 44
3366.23 46
3366.36 48
3366.49 49
3366.63 51
3366.76 54
3366.89 56
3367.03 58
3367.16 60
3367.29 61
3367.43 61
3367.56 60
3367.69 58
3367.83 56
3367.96 54
3368.09 52
3368.22 50
3368.36 48
3368.49 45
3368.62 43
3368.76 42
3368.89 44
3369.02 48
3369.16 55
3369.29 66
3369.42 80
3369.56 96
3369.69 112
3369.82 129
3369.96 144
3370.09 156
3370.22 165
3370.36 171
3370.49 173
3370.62 174
3370.75 173
3370.89 174
3371.02 175
3371.15 177
3371.29 180
3371.42 182
3371.55 182
3371.69 181
3371.82 177
3371.95 173
3372.09 170
3372.22 166
3372.35 164
3372.49 161
3372.62 158
3372.75 154
3372.89 148
3373.02 139
3373.15 130
3373.29 122
3373.42 114
3373.55 108
3373.69 104
3373.82 101
3373.95 100
3374.08 100
3374.22 100
3374.35 101
3374.48 101
3374.62 103
3374.75 105
3374.88 106
3375.02 107
3375.15 108
3375.28 109
3375.42 110
3375.55 112
3375.68 115
3375.82 119
3375.95 124
3376.08 130
3376.22 135
3376.35 139
3376.48 142
3376.62 144
3376.75 146
3376.88 148
3377.02 151
3377.15 155
3377.28 159
3377.42 162
3377.55 163
3377.68 161
3377.82 155
3377.95 146
3378.08 133
3378.22 118
3378.35 101
3378.48 85
3378.62 70
3378.75 59
3378.88 51
3379.02 47
3379.15 46
3379.28 48
3379.42 51
3379.55 55
3379.68 59
3379.82 62
3379.95 65
3380.08 66
3380.22 68
3380.35 70
3380.48 73
3380.62 76
3380.75 80
3380.88 86
3381.02 91
3381.15 95
3381.28 97
3381.42 97
3381.55 94
3381.68 89
3381.82 83
3381.95 77
3382.08 73
3382.22 70
3382.35 67
3382.48 66
3382.62 64
3382.75 61
3382.88 58
3383.02 53
3383.15 48
3383.28 42
3383.42 37
3383.55 32
3383.69 29
3383.82 28
3383.95 30
3384.09 34
3384.22 41
3384.35 48
3384.49 56
3384.62 64
3384.75 70
3384.89 74
3385.02 77
3385.15 77
3385.29 77
3385.42 76
3385.55 75
3385.69 74
3385.82 73
3385.95 72
3386.09 71
3386.22 71
3386.35 71
3386.49 72
3386.62 74
3386.75 77
3386.89 81
3387.02 86
3387.16 92
3387.29 98
3387.42 103
3387.56 107
3387.69 110
3387.82 110
3387.96 109
3388.09 107
3388.22 105
3388.36 102
3388.49 100
3388.62 98
3388.76 97
3388.89 96
3389.02 96
3389.16 94
3389.29 93
3389.42 91
3389.56 88
3389.69 85
3389.83 81
3389.96 76
3390.09 72
3390.23 69
3390.36 66
3390.49 64
3390.63 63
3390.76 62
3390.89 61
3391.03 58
3391.16 55
3391.29 52
3391.43 47
3391.56 43
3391.70 38
3391.83 35
3391.96 32
3392.10 30
3392.23 29
3392.36 30
3392.50 31
3392.63 32
3392.76 33
3392.90 32
3393.03 29
3393.17 24
3393.30 16
3393.43 8
3393.57 0
3393.70 0
3393.83 0
3393.97 0
3394.10 0
3394.23 0
3394.37 7
3394.50 13
3394.64 18
3394.77 21
3394.90 21
3395.04 19
3395.17 15
3395.30 9
3395.44 2
3395.57 0
3395.70 0
3395.84 0
3395.97 0
3396.11 0
3396.24 0
3396.37 1
3396.51 7
3396.64 11
3396.77 13
3396.91 12
3397.04 8
3397.17 3
3397.31 0
3397.44 0
3397.58 0
3397.71 1
3397.84 9
3397.98 21
3398.11 33
3398.24 45
3398.38 56
3398.51 65
3398.65 73
3398.78 79
3398.91 83
3399.05 85
3399.18 84
3399.31 81
3399.45 76
3399.58 70
3399.72 65
3399.85 61
3399.98 60
3400.12 60
3400.25 62
3400.38 63
3400.52 64
3400.65 62
3400.79 60
3400.92 56
3401.05 54
3401.19 54
3401.32 56
3401.45 61
3401.59 68
3401.72 75
3401.86 83
3401.99 89
3402.12 94
3402.26 100
3402.39 106
3402.52 115
3402.66 127
3402.79 140
3402.93 154
3403.06 167
3403.19 178
3403.33 184
3403.46 188
3403.60 190
3403.73 191
3403.86 193
3404.00 198
3404.13 205
3404.26 216
3404.40 230
3404.53 246
3404.67 264
3404.80 283
3404.93 301
3405.07 318
3405.20 333
3405.34 346
3405.47 355
3405.60 361
3405.74 364
3405.87 366
3406.00 365
3406.14 364
3406.27 361
3406.41 358
3406.54 352
3406.67 346
3406.81 338
3406.94 329
3407.08 320
3407.21 310
3407.34 301
3407.48 293
3407.61 287
3407.75 282
3407.88 278
3408.01 275
3408.15 272
3408.28 269
3408.41 265
3408.55 261
3408.68 255
3408.82 248
3408.95 239
3409.08 227
3409.22 212
3409.35 195
3409.49 176
3409.62 156
3409.75 137
3409.89 120
3410.02 107
3410.16 98
3410.29 94
3410.42 94
3410.56 99
3410.69 107
3410.83 117
3410.96 128
3411.09 139
3411.23 148
3411.36 154
3411.50 157
3411.63 158
3411.76 156
3411.90 154
3412.03 151
3412.17 148
3412.30 145
3412.43 143
3412.57 140
3412.70 136
3412.84 131
3412.97 125
3413.10 120
3413.24 115
3413.37 113
3413.51 112
3413.64 114
3413.77 117
3413.91 120
3414.04 121
3414.18 121
3414.31 119
3414.44 115
3414.58 110
3414.71 106
3414.85 102
3414.98 100
3415.11 98
3415.25 98
3415.38 99
3415.52 102
3415.65 106
3415.78 111
3415.92 117
3416.05 122
3416.19 127
3416.32 130
3416.45 132
3416.59 131
3416.72 129
3416.86 125
3416.99 120
3417.12 115
3417.26 109
3417.39 104
3417.53 100
3417.66 98
3417.80 98
3417.93 101
3418.06 105
3418.20 111
3418.33 117
3418.47 123
3418.60 126
3418.73 128
3418.87 127
3419.00 124
3419.14 120
3419.27 116
3419.40 111
3419.54 107
3419.67 104
3419.81 102
3419.94 102
3420.08 104
3420.21 107
3420.34 112
3420.48 117
3420.61 122
3420.75 125
3420.88 127
3421.01 127
3421.15 127
3421.28 126
3421.42 126
3421.55 126
3421.69 127
3421.82 128
3421.95 129
3422.09 129
3422.22 128
3422.36 126
3422.49 125
3422.62 124
3422.76 124
3422.89 126
3423.03 128
3423.16 130
3423.30 133
3423.43 134
3423.56 135
3423.70 136
3423.83 137
3423.97 138
3424.10 139
3424.23 141
3424.37 144
3424.50 146
3424.64 147
3424.77 147
3424.91 146
3425.04 144
3425.17 140
3425.31 136
3425.44 133
3425.58 129
3425.71 125
3425.85 123
3425.98 120
3426.11 118
3426.25 117
3426.38 116
3426.52 115
3426.65 115
3426.79 114
3426.92 113
3427.05 112
3427.19 111
3427.32 110
3427.46 109
3427.59 109
3427.73 108
3427.86 105
3427.99 101
3428.13 96
3428.26 88
3428.40 79
3428.53 70
3428.67 60
3428.80 52
3428.93 47
3429.07 45
3429.20 47
3429.34 53
3429.47 64
3429.61 77
3429.74 93
3429.87 111
3430.01 130
3430.14 152
3430.28 174
3430.41 197
3430.55 220
3430.68 242
3430.82 261
3430.95 278
3431.08 293
3431.22 306
3431.35 318
3431.49 330
3431.62 343
3431.76 357
3431.89 371
3432.02 386
3432.16 400
3432.29 413
3432.43 423
3432.56 430
3432.70 433
3432.83 432
3432.97 427
3433.10 420
3433.23 411
3433.37 404
3433.50 399
3433.64 398
3433.77 401
3433.91 408
3434.04 419
3434.17 432
3434.31 445
3434.44 458
3434.58 468
3434.71 476
3434.85 479
3434.98 479
3435.12 474
3435.25 467
3435.38 457
3435.52 445
3435.65 433
3435.79 420
3435.92 407
3436.06 395
3436.19 383
3436.33 371
3436.46 360
3436.59 350
3436.73 341
3436.86 332
3437.00 324
3437.13 316
3437.27 308
3437.40 298
3437.54 287
3437.67 274
3437.81 261
3437.94 248
3438.07 237
3438.21 228
3438.34 222
3438.48 217
3438.61 214
3438.75 211
3438.88 206
3439.02 201
3439.15 196
3439.28 191
3439.42 188
3439.55 188
3439.69 190
3439.82 195
3439.96 202
3440.09 210
3440.23 219
3440.36 228
3440.50 236
3440.63 243
3440.76 247
3440.90 250
3441.03 252
3441.17 252
3441.30 250
3441.44 247
3441.57 243
3441.71 240
3441.84 236
3441.98 233
3442.11 232
3442.24 232
3442.38 235
3442.51 238
3442.65 241
3442.78 242
3442.92 242
3443.05 238
3443.19 232
3443.32 224
3443.46 214
3443.59 205
3443.73 196
3443.86 187
3443.99 179
3444.13 173
3444.26 167
3444.40 163
3444.53 159
3444.67 158
3444.80 157
3444.94 156
3445.07 156
3445.21 155
3445.34 153
3445.48 149
3445.61 145
3445.74 139
3445.88 132
3446.01 124
3446.15 115
3446.28 105
3446.42 95
3446.55 88
3446.69 83
3446.82 81
3446.96 83
3447.09 89
3447.23 97
3447.36 108
3447.50 120
3447.63 132
3447.76 144
3447.90 153
3448.03 159
3448.17 162
3448.30 161
3448.44 158
3448.57 153
3448.71 147
3448.84 141
3448.98 136
3449.11 131
3449.25 127
3449.38 124
3449.52 121
3449.65 119
3449.79 120
3449.92 122
3450.05 125
3450.19 129
3450.32 133
3450.46 134
3450.59 134
3450.73 132
3450.86 129
3451.00 127
3451.13 125
3451.27 124
3451.40 124
3451.54 125
3451.67 127
3451.81 128
3451.94 129
3452.08 130
3452.21 132
3452.35 134
3452.48 137
3452.62 140
3452.75 144
3452.88 147
3453.02 150
3453.15 151
3453.29 151
3453.42 149
3453.56 145
3453.69 140
3453.83 133
3453.96 127
3454.10 121
3454.23 117
3454.37 115
3454.50 114
3454.64 116
3454.77 119
3454.91 122
3455.04 127
3455.18 131
3455.31 135
3455.45 137
3455.58 139
3455.72 139
3455.85 138
3455.99 135
3456.12 132
3456.26 128
3456.39 123
3456.53 120
3456.66 116
3456.79 114
3456.93 114
3457.06 115
3457.20 118
3457.33 123
3457.47 127
3457.60 132
3457.74 136
3457.87 140
3458.01 142
3458.14 143
3458.28 143
3458.41 142
3458.55 141
3458.68 139
3458.82 138
3458.95 138
3459.09 139
3459.22 141
3459.36 142
3459.49 141
3459.63 139
3459.76 135
3459.90 128
3460.03 120
3460.17 113
3460.30 106
3460.44 101
3460.57 98
3460.71 96
3460.84 94
3460.98 92
3461.11 88
3461.25 82
3461.38 75
3461.52 67
3461.65 60
3461.79 55
3461.92 52
3462.06 51
3462.19 50
3462.33 49
3462.46 48
3462.60 45
3462.73 42
3462.87 39
3463.00 37
3463.14 36
3463.27 38
3463.41 41
3463.54 45
3463.68 49
3463.81 53
3463.95 56
3464.08 57
3464.22 56
3464.35 52
3464.49 47
3464.62 41
3464.76 35
3464.89 29
3465.03 27
3465.16 27
3465.30 31
3465.43 39
3465.57 48
3465.70 58
3465.84 66
3465.97 73
3466.11 76
3466.24 77
3466.38 75
3466.51 72
3466.65 70
3466.78 69
3466.92 69
3467.05 71
3467.19 75
3467.32 79
3467.46 84
3467.59 88
3467.73 92
3467.86 95
3468.00 98
3468.13 101
3468.27 104
3468.40 108
3468.54 113
3468.67 118
3468.81 124
3468.94 130
3469.08 134
3469.21 137
3469.35 138
3469.48 137
3469.62 136
3469.75 134
3469.89 132
3470.02 130
3470.16 128
3470.29 126
3470.43 123
3470.56 121
3470.70 119
3470.83 120
3470.97 122
3471.11 128
3471.24 135
3471.38 143
3471.51 151
3471.65 157
3471.78 160
3471.92 158
3472.05 152
3472.19 142
3472.32 129
3472.46 117
3472.59 106
3472.73 98
3472.86 96
3473.00 99
3473.13 106
3473.27 116
3473.40 127
3473.54 136
3473.67 143
3473.81 147
3473.94 147
3474.08 145
3474.21 142
3474.35 140
3474.48 141
3474.62 144
3474.75 150
3474.89 157
3475.03 164
3475.16 170
3475.30 173
3475.43 171
3475.57 166
3475.70 159
3475.84 149
3475.97 138
3476.11 129
3476.24 121
3476.38 117
3476.51 114
3476.65 113
3476.78 114
3476.92 114
3477.05 113
3477.19 111
3477.32 108
3477.46 103
3477.59 98
3477.73 92
3477.87 87
3478.00 82
3478.14 79
3478.27 78
3478.41 80
3478.54 83
3478.68 89
3478.81 95
3478.95 102
3479.08 107
3479.22 111
3479.35 111
3479.49 109
3479.62 106
3479.76 102
3479.89 97
3480.03 94
3480.17 90
3480.30 87
3480.44 83
3480.57 78
3480.71 72
3480.84 67
3480.98 62
3481.11 58
3481.25 57
3481.38 58
3481.52 60
3481.65 62
3481.79 64
3481.92 64
3482.06 62
3482.20 58
3482.33 52
3482.47 46
3482.60 39
3482.74 34
3482.87 31
3483.01 29
3483.14 29
3483.28 29
3483.41 28
3483.55 25
3483.68 19
3483.82 10
3483.96 0
3484.09 0
3484.23 0
3484.36 0
3484.50 0
3484.63 0
3484.77 0
3484.90 0
3485.04 14
3485.17 29
3485.31 40
3485.44 47
3485.58 50
3485.72 50
3485.85 47
3485.99 42
3486.12 38
3486.26 33
3486.39 28
3486.53 23
3486.66 19
3486.80 16
3486.93 14
3487.07 16
3487.21 21
3487.34 28
3487.48 38
3487.61 48
3487.75 58
3487.88 68
3488.02 77
3488.15 84
3488.29 91
3488.42 95
3488.56 96
3488.70 93
3488.83 88
3488.97 79
3489.10 69
3489.24 58
3489.37 49
3489.51 42
3489.64 38
3489.78 37
3489.92 37
3490.05 40
3490.19 44
3490.32 50
3490.46 57
3490.59 66
3490.73 75
3490.86 83
3491.00 89
3491.13 92
3491.27 92
3491.41 88
3491.54 81
3491.68 73
3491.81 65
3491.95 59
3492.08 56
3492.22 55
3492.35 56
3492.49 59
3492.63 63
3492.76 66
3492.90 69
3493.03 71
3493.17 72
3493.30 72
3493.44 72
3493.57 72
3493.71 72
3493.85 72
3493.98 74
3494.12 77
3494.25 82
3494.39 88
3494.52 95
3494.66 102
3494.80 107
3494.93 110
3495.07 111
3495.20 109
3495.34 105
3495.47 98
3495.61 90
3495.74 81
3495.88 73
3496.02 65
3496.15 58
3496.29 53
3496.42 48
3496.56 45
3496.69 41
3496.83 38
3496.97 33
3497.10 29
3497.24 24
3497.37 19
3497.51 16
3497.64 14
3497.78 14
3497.91 16
3498.05 18
3498.19 22
3498.32 26
3498.46 30
3498.59 36
3498.73 42
3498.86 51
3499.00 60
3499.14 69
3499.27 77
3499.41 83
3499.54 87
3499.68 88
3499.81 88
3499.95 87
3500.09 86
3500.22 87
3500.36 88
3500.49 89
3500.63 89
3500.76 89
3500.90 86
3501.04 83
3501.17 80
3501.31 77
3501.44 76
3501.58 76
3501.71 78
3501.85 80
3501.99 83
3502.12 86
3502.26 89
3502.39 93
3502.53 98
3502.66 103
3502.80 108
3502.94 112
3503.07 115
3503.21 114
3503.34 109
3503.48 100
3503.61 88
3503.75 73
3503.89 58
3504.02 44
3504.16 32
3504.29 23
3504.43 20
3504.57 21
3504.70 25
3504.84 33
3504.97 41
3505.11 49
3505.24 57
3505.38 64
3505.52 70
3505.65 78
3505.79 87
3505.92 99
3506.06 113
3506.20 126
3506.33 139
3506.47 148
3506.60 153
3506.74 153
3506.87 147
3507.01 138
3507.15 127
3507.28 116
3507.42 106
3507.55 98
3507.69 93
3507.83 91
3507.96 91
3508.10 92
3508.23 95
3508.37 98
3508.50 100
3508.64 102
3508.78 103
3508.91 103
3509.05 102
3509.18 102
3509.32 101
3509.46 102
3509.59 104
3509.73 108
3509.86 113
3510.00 120
3510.13 128
3510.27 137
3510.41 147
3510.54 156
3510.68 165
3510.81 172
3510.95 179
3511.09 184
3511.22 187
3511.36 188
3511.49 187
3511.63 182
3511.77 175
3511.90 165
3512.04 153
3512.17 141
3512.31 130
3512.45 120
3512.58 113
3512.72 109
3512.85 107
3512.99 108
3513.13 111
3513.26 115
3513.40 121
3513.53 127
3513.67 133
3513.81 140
3513.94 147
3514.08 154
3514.21 161
3514.35 169
3514.49 178
3514.62 187
3514.76 196
3514.89 206
3515.03 215
3515.17 224
3515.30 235
3515.44 248
3515.57 264
3515.71 282
3515.85 303
3515.98 325
3516.12 347
3516.25 367
3516.39 384
3516.53 399
3516.66 412
3516.80 424
3516.93 436
3517.07 449
3517.21 463
3517.34 477
3517.48 492
3517.61 506
3517.75 517
3517.89 525
3518.02 529
3518.16 529
3518.29 527
3518.43 522
3518.57 516
3518.70 508
3518.84 500
3518.97 489
3519.11 476
3519.25 460
3519.38 442
3519.52 423
3519.65 403
3519.79 383
3519.93 365
3520.06 349
3520.20 335
3520.33 324
3520.47 315
3520.61 308
3520.74 303
3520.88 299
3521.02 295
3521.15 291
3521.29 285
3521.42 277
3521.56 266
3521.70 254
3521.83 240
3521.97 227
3522.10 215
3522.24 207
3522.38 203
3522.51 203
3522.65 206
3522.78 212
3522.92 219
3523.06 227
3523.19 236
3523.33 243
3523.47 249
3523.60 252
3523.74 252
3523.87 248
3524.01 239
3524.15 228
3524.28 216
3524.42 205
3524.56 198
3524.69 194
3524.83 195
3524.96 198
3525.10 201
3525.24 203
3525.37 203
3525.51 199
3525.64 192
3525.78 185
3525.92 179
3526.05 174
3526.19 171
3526.33 171
3526.46 172
3526.60 174
3526.73 175
3526.87 174
3527.01 172
3527.14 168
3527.28 162
3527.42 155
3527.55 149
3527.69 144
3527.82 141
3527.96 141
3528.10 141
3528.23 142
3528.37 143
3528.51 142
3528.64 139
3528.78 136
3528.91 133
3529.05 132
3529.19 133
3529.32 137
3529.46 144
3529.60 151
3529.73 158
3529.87 164
3530.00 167
3530.14 168
3530.28 168
3530.41 167
3530.55 166
3530.69 165
3530.82 165
3530.96 167
3531.09 169
3531.23 173
3531.37 178
3531.50 184
3531.64 192
3531.78 200
3531.91 208
3532.05 215
3532.19 221
3532.32 224
3532.46 226
3532.59 226
3532.73 224
3532.87 222
3533.00 220
3533.14 220
3533.28 220
3533.41 222
3533.55 225
3533.68 230
3533.82 235
3533.96 240
3534.09 244
3534.23 246
3534.37 245
3534.50 241
3534.64 233
3534.78 221
3534.91 206
3535.05 190
3535.18 175
3535.32 162
3535.46 151
3535.59 143
3535.73 138
3535.87 135
3536.00 132
3536.14 127
3536.28 122
3536.41 116
3536.55 108
3536.69 101
3536.82 93
3536.96 87
3537.09 81
3537.23 77
3537.37 74
3537.50 72
3537.64 73
3537.78 74
3537.91 78
3538.05 83
3538.19 89
3538.32 95
3538.46 101
3538.60 107
3538.73 112
3538.87 117
3539.00 121
3539.14 124
3539.28 127
3539.41 129
3539.55 130
3539.69 130
3539.82 130
3539.96 129
3540.10 127
3540.23 124
3540.37 119
3540.51 114
3540.64 107
3540.78 99
3540.92 91
3541.05 84
3541.19 78
3541.32 73
3541.46 71
3541.60 71
3541.73 72
3541.87 75
3542.01 79
3542.14 83
3542.28 87
3542.42 90
3542.55 92
3542.69 94
3542.83 94
3542.96 93
3543.10 90
3543.24 86
3543.37 81
3543.51 75
3543.65 69
3543.78 64
3543.92 59
3544.06 56
3544.19 54
3544.33 53
3544.47 52
3544.60 52
3544.74 53
3544.87 54
3545.01 54
3545.15 55
3545.28 56
3545.42 57
3545.56 58
3545.69 59
3545.83 62
3545.97 65
3546.10 69
3546.24 73
3546.38 76
3546.51 79
3546.65 80
3546.79 80
3546.92 78
3547.06 75
3547.20 71
3547.33 67
3547.47 63
3547.61 59
3547.74 54
3547.88 48
3548.02 41
3548.15 32
3548.29 23
3548.43 14
3548.56 6
3548.70 0
3548.84 0
3548.97 0
3549.11 0
3549.25 0
3549.38 0
3549.52 0
3549.66 0
3549.79 0
3549.93 0
3550.07 0
3550.20 5
3550.34 14
3550.48 24
3550.61 34
3550.75 44
3550.89 51
3551.02 55
3551.16 57
3551.30 57
3551.43 55
3551.57 53
3551.71 50
3551.84 46
3551.98 43
3552.12 40
3552.25 38
3552.39 37
3552.53 37
3552.66 40
3552.80 43
3552.94 47
3553.07 51
3553.21 53
3553.35 53
3553.48 51
3553.62 48
3553.76 46
3553.89 44
3554.03 44
3554.17 45
3554.30 47
3554.44 50
3554.58 51
3554.71 51
3554.85 50
3554.99 49
3555.12 48
3555.26 47
3555.40 48
3555.54 51
3555.67 54
3555.81 57
3555.95 58
3556.08 58
3556.22 56
3556.36 52
3556.49 47
3556.63 42
3556.77 39
3556.90 38
3557.04 38
3557.18 41
3557.31 45
3557.45 50
3557.59 57
3557.72 65
3557.86 74
3558.00 84
3558.13 93
3558.27 101
3558.41 107
3558.54 109
3558.68 108
3558.82 104
3558.96 99
3559.09 94
3559.23 90
3559.37 88
3559.50 89
3559.64 92
3559.78 96
3559.91 99
3560.05 101
3560.19 100
3560.32 96
3560.46 89
3560.60 79
3560.73 68
3560.87 57
3561.01 46
3561.15 37
3561.28 31
3561.42 28
3561.56 28
3561.69 30
3561.83 34
3561.97 38
3562.10 41
3562.24 42
3562.38 41
3562.51 38
3562.65 33
3562.79 27
3562.92 22
3563.06 17
3563.20 14
3563.34 13
3563.47 14
3563.61 17
3563.75 21
3563.88 25
3564.02 28
3564.16 30
3564.29 30
3564.43 28
3564.57 23
3564.71 16
3564.84 8
3564.98 0
3565.12 0
3565.25 0
3565.39 0
3565.53 0
3565.66 0
3565.80 0
3565.94 0
3566.07 1
3566.21 5
3566.35 9
3566.49 12
3566.62 16
3566.76 21
3566.90 26
3567.03 32
3567.17 38
3567.31 44
3567.44 49
3567.58 51
3567.72 52
3567.86 50
3567.99 47
3568.13 43
3568.27 41
3568.40 40
3568.54 42
3568.68 47
3568.81 54
3568.95 61
3569.09 67
3569.23 72
3569.36 74
3569.50 72
3569.64 69
3569.77 63
3569.91 56
3570.05 49
3570.19 42
3570.32 36
3570.46 32
3570.60 29
3570.73 28
3570.87 29
3571.01 32
3571.14 37
3571.28 42
3571.42 49
3571.56 55
3571.69 61
3571.83 67
3571.97 71
3572.10 75
3572.24 77
3572.38 78
3572.52 77
3572.65 75
3572.79 73
3572.93 71
3573.06 69
3573.20 68
3573.34 69
3573.48 71
3573.61 75
3573.75 80
3573.89 86
3574.02 93
3574.16 100
3574.30 105
3574.44 109
3574.57 109
3574.71 106
3574.85 100
3574.98 91
3575.12 80
3575.26 69
3575.40 57
3575.53 48
3575.67 40
3575.81 34
3575.94 30
3576.08 29
3576.22 29
3576.36 29
3576.49 30
3576.63 31
3576.77 32
3576.90 32
3577.04 33
3577.18 34
3577.32 36
3577.45 39
3577.59 43
3577.73 46
3577.86 49
3578.00 51
3578.14 50
3578.28 49
3578.41 47
3578.55 46
3578.69 45
3578.83 47
3578.96 49
3579.10 53
3579.24 56
3579.37 58
3579.51 58
3579.65 57
3579.79 55
3579.92 51
3580.06 47
3580.20 43
3580.33 39
3580.47 36
3580.61 36
3580.75 39
3580.88 46
3581.02 57
3581.16 72
3581.30 89
3581.43 106
3581.57 121
3581.71 133
3581.84 140
3581.98 144
3582.12 146
3582.26 146
3582.39 144
3582.53 143
3582.67 141
3582.81 139
3582.94 136
3583.08 132
3583.22 129
3583.35 127
3583.49 126
3583.63 127
3583.77 131
3583.90 136
3584.04 144
3584.18 154
3584.32 165
3584.45 177
3584.59 189
3584.73 200
3584.87 208
3585.00 213
3585.14 215
3585.28 214
3585.41 211
3585.55 206
3585.69 201
3585.83 195
3585.96 190
3586.10 184
3586.24 179
3586.38 174
3586.51 170
3586.65 167
3586.79 166
3586.93 166
3587.06 167
3587.20 171
3587.34 174
3587.48 177
3587.61 178
3587.75 177
3587.89 173
3588.02 165
3588.16 156
3588.30 145
3588.44 134
3588.57 122
3588.71 112
3588.85 102
3588.99 94
3589.12 87
3589.26 81
3589.40 76
3589.54 72
3589.67 70
3589.81 68
3589.95 67
3590.09 68
3590.22 70
3590.36 74
3590.50 79
3590.64 86
3590.77 95
3590.91 104
3591.05 112
3591.19 120
3591.32 125
3591.46 127
3591.60 126
3591.74 123
3591.87 117
3592.01 110
3592.15 103
3592.29 96
3592.42 90
3592.56 85
3592.70 81
3592.84 78
3592.97 75
3593.11 71
3593.25 66
3593.39 59
3593.52 50
3593.66 42
3593.80 36
3593.94 34
3594.07 36
3594.21 43
3594.35 53
3594.49 65
3594.62 77
3594.76 87
3594.90 93
3595.04 96
3595.17 97
3595.31 95
3595.45 93
3595.59 93
3595.72 94
3595.86 98
3596.00 105
3596.14 115
3596.27 126
3596.41 136
3596.55 145
3596.69 149
3596.82 149
3596.96 145
3597.10 137
3597.24 127
3597.37 118
3597.51 110
3597.65 104
3597.79 100
3597.92 97
3598.06 95
3598.20 93
3598.34 91
3598.47 89
3598.61 88
3598.75 89
3598.89 91
3599.03 95
3599.16 100
3599.30 104
3599.44 107
3599.58 108
3599.71 105
3599.85 100
3599.99 92
3600.13 85
3600.26 81
3600.40 82
3600.54 89
3600.68 103
3600.81 121
3600.95 143
3601.09 165
3601.23 186
3601.36 203
3601.50 215
3601.64 224
3601.78 228
3601.92 229
3602.05 227
3602.19 223
3602.33 219
3602.47 213
3602.60 207
3602.74 199
3602.88 191
3603.02 181
3603.15 170
3603.29 159
3603.43 149
3603.57 139
3603.71 132
3603.84 128
3603.98 128
3604.12 130
3604.26 134
3604.39 139
3604.53 144
3604.67 147
3604.81 150
3604.94 150
3605.08 150
3605.22 148
3605.36 145
3605.50 142
3605.63 139
3605.77 138
3605.91 137
3606.05 138
3606.18 141
3606.32 144
3606.46 147
3606.60 149
3606.74 150
3606.87 149
3607.01 147
3607.15 144
3607.29 141
3607.42 140
3607.56 139
3607.70 141
3607.84 145
3607.98 149
3608.11 154
3608.25 158
3608.39 161
3608.53 162
3608.66 162
3608.80 159
3608.94 156
3609.08 151
3609.22 146
3609.35 140
3609.49 132
3609.63 124
3609.77 116
3609.90 108
3610.04 101
3610.18 96
3610.32 93
3610.46 93
3610.59 94
3610.73 95
3610.87 97
3611.01 99
3611.14 100
3611.28 102
3611.42 103
3611.56 104
3611.70 106
3611.83 108
3611.97 110
3612.11 112
3612.25 113
3612.39 113
3612.52 112
3612.66 111
3612.80 108
3612.94 104
3613.07 100
3613.21 95
3613.35 91
3613.49 90
3613.63 92
3613.76 98
3613.90 107
3614.04 117
3614.18 128
3614.32 137
3614.45 143
3614.59 146
3614.73 145
3614.87 142
3615.01 138
3615.14 134
3615.28 131
3615.42 129
3615.56 128
3615.69 128
3615.83 128
3615.97 128
3616.11 128
3616.25 128
3616.38 128
3616.52 130
3616.66 132
3616.80 136
3616.94 138
3617.07 140
3617.21 139
3617.35 137
3617.49 134
3617.63 130
3617.76 126
3617.90 123
3618.04 122
3618.18 122
3618.32 123
3618.45 124
3618.59 123
3618.73 121
3618.87 117
3619.01 112
3619.14 106
3619.28 100
3619.42 95
3619.56 91
3619.70 89
3619.83 88
3619.97 88
3620.11 89
3620.25 88
3620.39 87
3620.52 85
3620.66 81
3620.80 77
3620.94 73
3621.08 69
3621.21 67
3621.35 67
3621.49 70
3621.63 74
3621.77 80
3621.90 85
3622.04 89
3622.18 91
3622.32 89
3622.46 85
3622.59 77
3622.73 68
3622.87 58
3623.01 48
3623.15 39
3623.28 30
3623.42 24
3623.56 19
3623.70 16
3623.84 14
3623.98 15
3624.11 16
3624.25 18
3624.39 20
3624.53 22
3624.67 25
3624.80 28
3624.94 32
3625.08 37
3625.22 42
3625.36 48
3625.49 53
3625.63 57
3625.77 61
3625.91 64
3626.05 66
3626.18 67
3626.32 68
3626.46 66
3626.60 63
3626.74 59
3626.88 53
3627.01 47
3627.15 41
3627.29 36
3627.43 31
3627.57 28
3627.70 25
3627.84 22
3627.98 19
3628.12 14
3628.26 9
3628.40 2
3628.53 0
3628.67 0
3628.81 0
3628.95 0
3629.09 0
3629.22 0
3629.36 0
3629.50 0
3629.64 9
3629.78 22
3629.92 36
3630.05 49
3630.19 60
3630.33 69
3630.47 76
3630.61 80
3630.74 81
3630.88 80
3631.02 77
3631.16 73
3631.30 68
3631.44 64
3631.57 60
3631.71 56
3631.85 54
3631.99 53
3632.13 52
3632.27 52
3632.40 51
3632.54 50
3632.68 48
3632.82 45
3632.96 41
3633.09 36
3633.23 31
3633.37 26
3633.51 24
3633.65 24
3633.79 28
3633.92 33
3634.06 40
3634.20 47
3634.34 52
3634.48 57
3634.62 60
3634.75 61
3634.89 63
3635.03 64
3635.17 65
3635.31 66
3635.45 66
3635.58 66
3635.72 66
3635.86 68
3636.00 71
3636.14 76
3636.28 83
3636.41 92
3636.55 101
3636.69 109
3636.83 115
3636.97 120
3637.11 122
3637.24 122
3637.38 123
3637.52 123
3637.66 124
3637.80 126
3637.94 128
3638.07 130
3638.21 130
3638.35 128
3638.49 124
3638.63 118
3638.77 111
3638.90 105
3639.04 101
3639.18 98
3639.32 96
3639.46 94
3639.60 92
3639.73 89
3639.87 84
3640.01 78
3640.15 73
3640.29 70
3640.43 70
3640.56 73
3640.70 79
3640.84 87
3640.98 95
3641.12 104
3641.26 111
3641.39 118
3641.53 123
3641.67 127
3641.81 131
3641.95 133
3642.09 134
3642.23 134
3642.36 133
3642.50 130
3642.64 128
3642.78 125
3642.92 122
3643.06 120
3643.19 119
3643.33 118
3643.47 118
3643.61 118
3643.75 117
3643.89 116
3644.03 113
3644.16 109
3644.30 105
3644.44 100
3644.58 94
3644.72 90
3644.86 86
3644.99 84
3645.13 82
3645.27 81
3645.41 80
3645.55 80
3645.69 80
3645.83 80
3645.96 82
3646.10 85
3646.24 88
3646.38 93
3646.52 98
3646.66 102
3646.80 104
3646.93 105
3647.07 104
3647.21 103
3647.35 102
3647.49 101
3647.63 103
3647.76 106
3647.90 110
3648.04 115
3648.18 119
3648.32 120
3648.46 119
3648.60 115
3648.73 109
3648.87 101
3649.01 93
3649.15 85
3649.29 79
3649.43 72
3649.57 67
3649.70 64
3649.84 62
3649.98 61
3650.12 60
3650.26 59
3650.40 58
3650.54 54
3650.67 49
3650.81 43
3650.95 37
3651.09 33
3651.23 31
3651.37 31
3651.51 33
3651.64 37
3651.78 40
3651.92 43
3652.06 44
3652.20 44
3652.34 43
3652.48 42
3652.62 41
3652.75 40
3652.89 40
3653.03 40
3653.17 40
3653.31 40
3653.45 40
3653.59 41
3653.72 43
3653.86 46
3654.00 48
3654.14 50
3654.28 52
3654.42 52
3654.56 52
3654.69 51
3654.83 50
3654.97 51
3655.11 54
3655.25 59
3655.39 67
3655.53 77
3655.67 88
3655.80 99
3655.94 108
3656.08 114
3656.22 117
3656.36 118
3656.50 117
3656.64 115
3656.78 115
3656.91 116
3657.05 117
3657.19 118
3657.33 117
3657.47 114
3657.61 109
3657.75 101
3657.88 93
3658.02 84
3658.16 77
3658.30 72
3658.44 70
3658.58 70
3658.72 72
3658.86 76
3658.99 80
3659.13 85
3659.27 89
3659.41 93
3659.55 96
3659.69 97
3659.83 98
3659.97 97
3660.10 95
3660.24 93
3660.38 92
3660.52 92
3660.66 93
3660.80 95
3660.94 98
3661.08 102
3661.22 105
3661.35 108
3661.49 108
3661.63 105
3661.77 101
3661.91 94
3662.05 86
3662.19 78
3662.33 71
3662.46 67
3662.60 64
3662.74 64
3662.88 66
3663.02 69
3663.16 73
3663.30 77
3663.44 82
3663.58 85
3663.71 88
3663.85 90
3663.99 90
3664.13 89
3664.27 87
3664.41 85
3664.55 84
3664.69 82
3664.82 80
3664.96 78
3665.10 75
3665.24 73
3665.38 71
3665.52 70
3665.66 72
3665.80 75
3665.94 80
3666.07 85
3666.21 87
3666.35 87
3666.49 83
3666.63 76
3666.77 68
3666.91 59
3667.05 51
3667.19 44
3667.32 39
3667.46 36
3667.60 33
3667.74 32
3667.88 31
3668.02 31
3668.16 32
3668.30 34
3668.44 36
3668.57 39
3668.71 40
3668.85 40
3668.99 39
3669.13 37
3669.27 34
3669.41 29
3669.55 22
3669.69 14
3669.83 5
3669.96 0
3670.10 0
3670.24 0
3670.38 0
3670.52 0
3670.66 0
3670.80 0
3670.94 0
3671.08 8
3671.22 17
3671.35 23
3671.49 25
3671.63 22
3671.77 17
3671.91 10
3672.05 2
3672.19 0
3672.33 0
3672.47 0
3672.61 0
3672.74 0
3672.88 3
3673.02 9
3673.16 14
3673.30 19
3673.44 22
3673.58 25
3673.72 26
3673.86 27
3674.00 26
3674.13 25
3674.27 24
3674.41 22
3674.55 21
3674.69 19
3674.83 18
3674.97 17
3675.11 16
3675.25 16
3675.39 16
3675.52 17
3675.66 18
3675.80 18
3675.94 17
3676.08 15
3676.22 13
3676.36 10
3676.50 8
3676.64 7
3676.78 9
3676.92 13
3677.05 20
3677.19 27
3677.33 35
3677.47 43
3677.61 49
3677.75 52
3677.89 52
3678.03 50
3678.17 44
3678.31 37
3678.45 28
3678.58 19
3678.72 11
3678.86 4
3679.00 0
3679.14 0
3679.28 0
3679.42 0
3679.56 0
3679.70 1
3679.84 8
3679.98 17
3680.12 27
3680.25 37
3680.39 45
3680.53 52
3680.67 56
3680.81 58
3680.95 59
3681.09 58
3681.23 56
3681.37 52
3681.51 48
3681.65 42
3681.79 37
3681.92 32
3682.06 29
3682.20 28
3682.34 30
3682.48 33
3682.62 37
3682.76 41
3682.90 44
3683.04 46
3683.18 46
3683.32 46
3683.46 45
3683.59 43
3683.73 40
3683.87 36
3684.01 32
3684.15 27
3684.29 24
3684.43 22
3684.57 22
3684.71 24
3684.85 27
3684.99 31
3685.13 35
3685.27 39
3685.40 41
3685.54 43
3685.68 45
3685.82 46
3685.96 48
3686.10 49
3686.24 49
3686.38 49
3686.52 49
3686.66 50
3686.80 50
3686.94 52
3687.08 54
3687.22 57
3687.35 59
3687.49 61
3687.63 62
3687.77 61
3687.91 58
3688.05 53
3688.19 46
3688.33 37
3688.47 29
3688.61 20
3688.75 14
3688.89 11
3689.03 12
3689.17 15
3689.30 22
3689.44 30
3689.58 37
3689.72 41
3689.86 43
3690.00 42
3690.14 37
3690.28 31
3690.42 25
3690.56 21
3690.70 18
3690.84 18
3690.98 20
3691.12 24
3691.26 29
3691.40 35
3691.53 40
3691.67 45
3691.81 49
3691.95 53
3692.09 54
3692.23 54
3692.37 52
3692.51 49
3692.65 44
3692.79 38
3692.93 32
3693.07 27
3693.21 23
3693.35 22
3693.49 23
3693.63 27
3693.76 32
3693.90 38
3694.04 45
3694.18 49
3694.32 52
3694.46 51
3694.60 49
3694.74 44
3694.88 38
3695.02 33
3695.16 29
3695.30 28
3695.44 29
3695.58 33
3695.72 38
3695.86 43
3696.00 48
3696.13 51
3696.27 50
3696.41 47
3696.55 41
3696.69 35
3696.83 28
3696.97 24
3697.11 23
3697.25 25
3697.39 29
3697.53 35
3697.67 42
3697.81 47
3697.95 50
3698.09 50
3698.23 48
3698.37 45
3698.51 43
3698.65 43
3698.78 45
3698.92 51
3699.06 59
3699.20 68
3699.34 77
3699.48 85
3699.62 92
3699.76 98
3699.90 105
3700.04 111
3700.18 119
3700.32 128
3700.46 137
3700.60 146
3700.74 153
3700.88 158
3701.02 160
3701.16 162
3701.30 165
3701.44 170
3701.58 178
3701.72 190
3701.85 204
3701.99 220
3702.13 235
3702.27 248
3702.41 256
3702.55 260
3702.69 259
3702.83 255
3702.97 249
3703.11 243
3703.25 239
3703.39 237
3703.53 239
3703.67 243
3703.81 250
3703.95 257
3704.09 263
3704.23 267
3704.37 268
3704.51 265
3704.65 259
3704.79 250
3704.93 240
3705.07 228
3705.20 216
3705.34 202
3705.48 188
3705.62 174
3705.76 158
3705.90 143
3706.04 126
3706.18 110
3706.32 93
3706.46 77
3706.60 63
3706.74 49
3706.88 38
3707.02 30
3707.16 25
3707.30 22
3707.44 22
3707.58 24
3707.72 26
3707.86 28
3708.00 28
3708.14 27
3708.28 25
3708.42 22
3708.56 19
3708.70 17
3708.84 16
3708.98 18
3709.12 22
3709.26 28
3709.39 35
3709.53 41
3709.67 46
3709.81 50
3709.95 51
3710.09 51
3710.23 49
3710.37 47
3710.51 44
3710.65 42
3710.79 41
3710.93 41
3711.07 41
3711.21 43
3711.35 44
3711.49 45
3711.63 45
3711.77 43
3711.91 41
3712.05 38
3712.19 35
3712.33 34
3712.47 35
3712.61 38
3712.75 44
3712.89 50
3713.03 56
3713.17 61
3713.31 64
3713.45 67
3713.59 70
3713.73 74
3713.87 79
3714.01 86
3714.15 93
3714.29 100
3714.43 106
3714.57 109
3714.71 110
3714.85 107
3714.98 101
3715.12 93
3715.26 83
3715.40 72
3715.54 61
3715.68 49
3715.82 38
3715.96 26
3716.10 16
3716.24 6
3716.38 0
3716.52 0
3716.66 0
3716.80 0
3716.94 0
3717.08 0
3717.22 0
3717.36 0
3717.50 3
3717.64 10
3717.78 15
3717.92 19
3718.06 22
3718.20 22
3718.34 20
3718.48 17
3718.62 12
3718.76 7
3718.90 2
3719.04 0
3719.18 0
3719.32 0
3719.46 5
3719.60 12
3719.74 19
3719.88 27
3720.02 33
3720.16 38
3720.30 41
3720.44 41
3720.58 40
3720.72 39
3720.86 39
3721.00 40
3721.14 44
3721.28 51
3721.42 60
3721.56 72
3721.70 84
3721.84 96
3721.98 106
3722.12 113
3722.26 117
3722.40 119
3722.54 118
3722.68 116
3722.82 113
3722.96 110
3723.10 106
3723.24 102
3723.38 99
3723.52 95
3723.66 93
3723.80 92
3723.94 92
3724.08 92
3724.22 92
3724.36 91
3724.50 90
3724.64 87
3724.78 84
3724.92 81
3725.06 77
3725.20 75
3725.34 72
3725.48 69
3725.62 65
3725.76 63
3725.90 61
3726.04 60
3726.18 62
3726.32 66
3726.46 72
3726.60 79
3726.74 86
3726.88 91
3727.02 95
3727.16 95
3727.30 92
3727.44 88
3727.58 81
3727.72 75
3727.86 70
3728.00 67
3728.14 65
3728.28 66
3728.42 68
3728.56 71
3728.70 75
3728.84 78
3728.98 81
3729.12 83
3729.26 83
3729.40 81
3729.54 77
3729.68 71
3729.82 63
3729.96 54
3730.10 46
3730.24 39
3730.38 35
3730.52 35
3730.66 37
3730.80 40
3730.94 44
3731.08 47
3731.22 47
3731.36 44
3731.50 39
3731.64 31
3731.78 24
3731.92 17
3732.06 13
3732.20 11
3732.34 11
3732.48 14
3732.62 18
3732.76 24
3732.90 30
3733.04 34
3733.18 38
3733.32 40
3733.46 41
3733.60 42
3733.74 41
3733.88 40
3734.02 39
3734.16 36
3734.30 33
3734.44 29
3734.58 23
3734.72 16
3734.86 9
3735.00 2
3735.14 0
3735.28 0
3735.42 0
3735.56 0
3735.71 0
3735.85 0
3735.99 0
3736.13 0
3736.27 2
3736.41 6
3736.55 9
3736.69 12
3736.83 14
3736.97 16
3737.11 18
3737.25 20
3737.39 22
3737.53 24
3737.67 27
3737.81 32
3737.95 37
3738.09 45
3738.23 54
3738.37 66
3738.51 79
3738.65 94
3738.79 110
3738.93 125
3739.07 140
3739.21 153
3739.35 164
3739.49 173
3739.63 179
3739.77 183
3739.91 185
3740.05 186
3740.19 186
3740.33 188
3740.47 192
3740.61 196
3740.75 200
3740.89 202
3741.03 202
3741.17 199
3741.32 193
3741.46 186
3741.60 179
3741.74 173
3741.88 169
3742.02 167
3742.16 167
3742.30 167
3742.44 166
3742.58 165
3742.72 162
3742.86 160
3743.00 157
3743.14 157
3743.28 158
3743.42 161
3743.56 165
3743.70 170
3743.84 174
3743.98 176
3744.12 174
3744.26 170
3744.40 162
3744.54 153
3744.68 144
3744.82 136
3744.96 130
3745.10 126
3745.24 125
3745.38 126
3745.53 127
3745.67 127
3745.81 125
3745.95 121
3746.09 114
3746.23 105
3746.37 94
3746.51 84
3746.65 74
3746.79 66
3746.93 61
3747.07 58
3747.21 58
3747.35 59
3747.49 61
3747.63 63
3747.77 66
3747.91 69
3748.05 72
3748.19 76
3748.33 80
3748.47 83
3748.61 86
3748.75 87
3748.90 88
3749.04 88
3749.18 87
3749.32 86
3749.46 86
3749.60 86
3749.74 86
3749.88 87
3750.02 87
3750.16 88
3750.30 87
3750.44 86
3750.58 84
3750.72 82
3750.86 78
3751.00 75
3751.14 72
3751.28 70
3751.42 70
3751.56 70
3751.70 71
3751.85 72
3751.99 73
3752.13 71
3752.27 69
3752.41 65
3752.55 61
3752.69 57
3752.83 53
3752.97 51
3753.11 52
3753.25 54
3753.39 59
3753.53 67
3753.67 75
3753.81 85
3753.95 94
3754.09 103
3754.23 109
3754.37 114
3754.52 116
3754.66 115
3754.80 114
3754.94 111
3755.08 109
3755.22 108
3755.36 107
3755.50 107
3755.64 106
3755.78 105
3755.92 103
3756.06 100
3756.20 96
3756.34 92
3756.48 91
3756.62 92
3756.76 96
3756.90 103
3757.05 111
3757.19 118
3757.33 123
3757.47 126
3757.61 125
3757.75 124
3757.89 123
3758.03 124
3758.17 130
3758.31 138
3758.45 149
3758.59 161
3758.73 171
3758.87 179
3759.01 183
3759.15 183
3759.30 179
3759.44 174
3759.58 167
3759.72 159
3759.86 152
3760.00 145
3760.14 138
3760.28 132
3760.42 125
3760.56 120
3760.70 115
3760.84 110
3760.98 107
3761.12 104
3761.26 103
3761.41 103
3761.55 105
3761.69 108
3761.83 115
3761.97 123
3762.11 135
3762.25 149
3762.39 165
3762.53 181
3762.67 196
3762.81 209
3762.95 219
3763.09 226
3763.23 231
3763.37 234
3763.52 237
3763.66 242
3763.80 248
3763.94 257
3764.08 267
3764.22 275
3764.36 281
3764.50 281
3764.64 275
3764.78 264
3764.92 250
3765.06 235
3765.20 222
3765.35 213
3765.49 208
3765.63 206
3765.77 207
3765.91 208
3766.05 209
3766.19 208
3766.33 206
3766.47 203
3766.61 199
3766.75 195
3766.89 192
3767.03 189
3767.18 185
3767.32 181
3767.46 177
3767.60 171
3767.74 164
3767.88 156
3768.02 147
3768.16 137
3768.30 125
3768.44 113
3768.58 102
3768.72 91
3768.86 83
3769.01 77
3769.15 75
3769.29 76
3769.43 79
3769.57 83
3769.71 88
3769.85 93
3769.99 96
3770.13 97
3770.27 96
3770.41 93
3770.55 89
3770.70 85
3770.84 82
3770.98 80
3771.12 80
3771.26 83
3771.40 87
3771.54 93
3771.68 99
3771.82 105
3771.96 112
3772.10 117
3772.25 122
3772.39 125
3772.53 126
3772.67 125
3772.81 121
3772.95 114
3773.09 106
3773.23 96
3773.37 85
3773.51 75
3773.65 66
3773.79 57
3773.94 50
3774.08 42
3774.22 34
3774.36 26
3774.50 19
3774.64 13
3774.78 11
3774.92 13
3775.06 18
3775.20 26
3775.35 36
3775.49 45
3775.63 54
3775.77 61
3775.91 67
3776.05 70
3776.19 73
3776.33 75
3776.47 76
3776.61 76
3776.75 75
3776.90 74
3777.04 73
3777.18 72
3777.32 71
3777.46 70
3777.60 69
3777.74 68
3777.88 67
3778.02 64
3778.16 59
3778.31 53
3778.45 46
3778.59 39
3778.73 32
3778.87 27
3779.01 22
3779.15 18
3779.29 14
3779.43 10
3779.57 7
3779.72 3
3779.86 0
3780.00 0
3780.14 0
3780.28 1
3780.42 3
3780.56 6
3780.70 7
3780.84 8
3780.98 6
3781.13 3
3781.27 0
3781.41 0
3781.55 0
3781.69 0
3781.83 0
3781.97 0
3782.11 0
3782.25 4
3782.40 12
3782.54 21
3782.68 29
3782.82 37
3782.96 43
3783.10 48
3783.24 51
3783.38 53
3783.52 55
3783.67 58
3783.81 62
3783.95 67
3784.09 71
3784.23 75
3784.37 77
3784.51 77
3784.65 76
3784.79 74
3784.93 72
3785.08 71
3785.22 70
3785.36 69
3785.50 68
3785.64 67
3785.78 65
3785.92 63
3786.06 62
3786.21 60
3786.35 60
3786.49 60
3786.63 61
3786.77 61
3786.91 62
3787.05 61
3787.19 60
3787.33 58
3787.48 57
3787.62 56
3787.76 58
3787.90 60
3788.04 65
3788.18 70
3788.32 75
3788.46 79
3788.60 81
3788.75 81
3788.89 78
3789.03 74
3789.17 71
3789.31 69
3789.45 69
3789.59 72
3789.73 76
3789.88 81
3790.02 87
3790.16 92
3790.30 97
3790.44 100
3790.58 104
3790.72 106
3790.86 108
3791.01 110
3791.15 110
3791.29 110
3791.43 108
3791.57 104
3791.71 99
3791.85 92
3791.99 85
3792.14 79
3792.28 72
3792.42 67
3792.56 63
3792.70 59
3792.84 56
3792.98 53
3793.12 49
3793.27 45
3793.41 41
3793.55 37
3793.69 33
3793.83 30
3793.97 29
3794.11 30
3794.25 31
3794.40 35
3794.54 38
3794.68 43
3794.82 47
3794.96 52
3795.10 56
3795.24 61
3795.38 65
3795.53 69
3795.67 72
3795.81 76
3795.95 78
3796.09 79
3796.23 80
3796.37 80
3796.52 79
3796.66 78
3796.80 78
3796.94 79
3797.08 82
3797.22 87
3797.36 94
3797.50 101
3797.65 109
3797.79 115
3797.93 119
3798.07 121
3798.21 119
3798.35 114
3798.49 106
3798.64 98
3798.78 89
3798.92 82
3799.06 78
3799.20 78
3799.34 80
3799.48 86
3799.63 93
3799.77 100
3799.91 106
3800.05 111
3800.19 115
3800.33 117
3800.47 118
3800.62 118
3800.76 116
3800.90 114
3801.04 110
3801.18 105
3801.32 97
3801.46 88
3801.61 78
3801.75 67
3801.89 57
3802.03 49
3802.17 43
3802.31 40
3802.45 39
3802.60 40
3802.74 42
3802.88 45
3803.02 47
3803.16 48
3803.30 50
3803.44 51
3803.59 53
3803.73 55
3803.87 59
3804.01 64
3804.15 71
3804.29 78
3804.43 86
3804.58 93
3804.72 99
3804.86 102
3805.00 103
3805.14 101
3805.28 98
3805.42 93
3805.57 88
3805.71 85
3805.85 82
3805.99 80
3806.13 78
3806.27 76
3806.42 73
3806.56 70
3806.70 68
3806.84 66
3806.98 67
3807.12 69
3807.26 74
3807.41 81
3807.55 89
3807.69 99
3807.83 110
3807.97 120
3808.11 131
3808.26 142
3808.40 153
3808.54 163
3808.68 173
3808.82 182
3808.96 188
3809.10 194
3809.25 197
3809.39 199
3809.53 200
3809.67 202
3809.81 206
3809.95 210
3810.10 217
3810.24 225
3810.38 233
3810.52 243
3810.66 253
3810.80 264
3810.94 278
3811.09 296
3811.23 316
3811.37 341
3811.51 369
3811.65 401
3811.79 434
3811.94 467
3812.08 499
3812.22 528
3812.36 555
3812.50 578
3812.64 598
3812.79 616
3812.93 633
3813.07 649
3813.21 663
3813.35 674
3813.49 681
3813.64 684
3813.78 681
3813.92 674
3814.06 663
3814.20 650
3814.34 636
3814.49 622
3814.63 608
3814.77 595
3814.91 582
3815.05 568
3815.19 554
3815.34 540
3815.48 524
3815.62 507
3815.76 490
3815.90 473
3816.04 456
3816.19 439
3816.33 422
3816.47 405
3816.61 389
3816.75 372
3816.89 356
3817.04 340
3817.18 324
3817.32 309
3817.46 295
3817.60 282
3817.74 270
3817.89 258
3818.03 247
3818.17 236
3818.31 225
3818.45 213
3818.60 201
3818.74 188
3818.88 176
3819.02 164
3819.16 153
3819.30 143
3819.45 135
3819.59 127
3819.73 121
3819.87 116
3820.01 113
3820.15 112
3820.30 113
3820.44 116
3820.58 122
3820.72 129
3820.86 137
3821.01 144
3821.15 148
3821.29 151
3821.43 151
3821.57 151
3821.71 150
3821.86 148
3822.00 147
3822.14 146
3822.28 145
3822.42 142
3822.57 139
3822.71 135
3822.85 132
3822.99 131
3823.13 131
3823.27 132
3823.42 133
3823.56 132
3823.70 128
3823.84 121
3823.98 110
3824.13 96
3824.27 80
3824.41 64
3824.55 49
3824.69 36
3824.83 25
3824.98 18
3825.12 14
3825.26 12
3825.40 12
3825.54 15
3825.69 19
3825.83 25
3825.97 32
3826.11 40
3826.25 49
3826.40 56
3826.54 62
3826.68 64
3826.82 63
3826.96 59
3827.10 53
3827.25 46
3827.39 39
3827.53 34
3827.67 32
3827.81 33
3827.96 36
3828.10 40
3828.24 44
3828.38 48
3828.52 51
3828.67 53
3828.81 54
3828.95 53
3829.09 52
3829.23 51
3829.38 50
3829.52 49
3829.66 49
3829.80 50
3829.94 51
3830.09 52
3830.23 53
3830.37 53
3830.51 53
3830.65 52
3830.79 51
3830.94 51
3831.08 51
3831.22 53
3831.36 56
3831.50 61
3831.65 66
3831.79 71
3831.93 76
3832.07 79
3832.21 80
3832.36 81
3832.50 81
3832.64 81
3832.78 82
3832.92 84
3833.07 86
3833.21 87
3833.35 86
3833.49 82
3833.63 76
3833.78 67
3833.92 58
3834.06 49
3834.20 42
3834.34 37
3834.49 34
3834.63 31
3834.77 28
3834.91 25
3835.06 21
3835.20 16
3835.34 12
3835.48 10
3835.62 9
3835.77 12
3835.91 17
3836.05 24
3836.19 32
3836.33 38
3836.48 44
3836.62 46
3836.76 46
3836.90 44
3837.04 41
3837.19 36
3837.33 32
3837.47 28
3837.61 26
3837.75 24
3837.90 24
3838.04 24
3838.18 26
3838.32 27
3838.47 29
3838.61 30
3838.75 32
3838.89 34
3839.03 36
3839.18 39
3839.32 42
3839.46 45
3839.60 49
3839.74 52
3839.89 53
3840.03 54
3840.17 52
3840.31 50
3840.45 45
3840.60 40
3840.74 35
3840.88 30
3841.02 25
3841.17 21
3841.31 16
3841.45 11
3841.59 5
3841.73 0
3841.88 0
3842.02 0
3842.16 0
3842.30 0
3842.45 0
3842.59 0
3842.73 0
3842.87 3
3843.01 8
3843.16 12
3843.30 16
3843.44 21
3843.58 27
3843.72 34
3843.87 42
3844.01 49
3844.15 55
3844.29 61
3844.44 67
3844.58 73
3844.72 79
3844.86 87
3845.00 96
3845.15 107
3845.29 118
3845.43 130
3845.57 141
3845.72 151
3845.86 158
3846.00 162
3846.14 164
3846.29 164
3846.43 163
3846.57 162
3846.71 164
3846.85 170
3847.00 179
3847.14 191
3847.28 205
3847.42 222
3847.57 239
3847.71 256
3847.85 274
3847.99 292
3848.13 309
3848.28 327
3848.42 343
3848.56 357
3848.70 369
3848.85 379
3848.99 388
3849.13 396
3849.27 403
3849.42 408
3849.56 411
3849.70 412
3849.84 410
3849.98 405
3850.13 398
3850.27 389
3850.41 380
3850.55 372
3850.70 364
3850.84 357
3850.98 350
3851.12 343
3851.27 335
3851.41 326
3851.55 316
3851.69 305
3851.84 293
3851.98 282
3852.12 272
3852.26 264
3852.40 259
3852.55 255
3852.69 253
3852.83 253
3852.97 253
3853.12 253
3853.26 251
3853.40 248
3853.54 243
3853.69 236
3853.83 227
3853.97 216
3854.11 203
3854.26 191
3854.40 178
3854.54 167
3854.68 157
3854.83 149
3854.97 142
3855.11 136
3855.25 130
3855.39 124
3855.54 116
3855.68 109
3855.82 101
3855.96 95
3856.11 90
3856.25 86
3856.39 85
3856.53 85
3856.68 84
3856.82 84
3856.96 82
3857.10 80
3857.25 77
3857.39 74
3857.53 71
3857.67 68
3857.82 67
3857.96 67
3858.10 68
3858.24 70
3858.39 72
3858.53 73
3858.67 73
3858.81 71
3858.96 68
3859.10 62
3859.24 56
3859.38 49
3859.53 43
3859.67 37
3859.81 33
3859.95 31
3860.10 31
3860.24 33
3860.38 35
3860.52 39
3860.67 42
3860.81 45
3860.95 49
3861.09 53
3861.24 59
3861.38 67
3861.52 76
3861.66 85
3861.81 94
3861.95 102
3862.09 107
3862.23 108
3862.38 108
3862.52 105
3862.66 102
3862.80 99
3862.95 96
3863.09 96
3863.23 99
3863.37 103
3863.52 110
3863.66 117
3863.80 124
3863.95 131
3864.09 136
3864.23 139
3864.37 141
3864.52 140
3864.66 138
3864.80 136
3864.94 134
3865.09 133
3865.23 134
3865.37 138
3865.51 145
3865.66 155
3865.80 167
3865.94 178
3866.08 188
3866.23 195
3866.37 198
3866.51 196
3866.65 192
3866.80 186
3866.94 180
3867.08 175
3867.23 172
3867.37 170
3867.51 169
3867.65 167
3867.80 163
3867.94 156
3868.08 148
3868.22 139
3868.37 130
3868.51 122
3868.65 116
3868.79 111
3868.94 108
3869.08 106
3869.22 105
3869.37 104
3869.51 103
3869.65 103
3869.79 102
3869.94 101
3870.08 100
3870.22 99
3870.36 99
3870.51 98
3870.65 97
3870.79 96
3870.93 92
3871.08 87
3871.22 79
3871.36 71
3871.51 62
3871.65 55
3871.79 50
3871.93 47
3872.08 48
3872.22 51
3872.36 56
3872.50 61
3872.65 66
3872.79 70
3872.93 73
3873.08 75
3873.22 77
3873.36 79
3873.50 82
3873.65 84
3873.79 87
3873.93 89
3874.07 90
3874.22 89
3874.36 86
3874.50 81
3874.65 76
3874.79 70
3874.93 64
3875.07 59
3875.22 54
3875.36 49
3875.50 45
3875.65 41
3875.79 36
3875.93 31
3876.07 27
3876.22 23
3876.36 20
3876.50 19
3876.65 19
3876.79 21
3876.93 24
3877.07 28
3877.22 32
3877.36 35
3877.50 36
3877.64 35
3877.79 34
3877.93 34
3878.07 34
3878.22 35
3878.36 39
3878.50 43
3878.64 47
3878.79 49
3878.93 49
3879.07 47
3879.22 43
3879.36 36
3879.50 28
3879.64 20
3879.79 12
3879.93 6
3880.07 1
3880.22 0
3880.36 0
3880.50 1
3880.65 5
3880.79 11
3880.93 19
3881.07 28
3881.22 38
3881.36 48
3881.50 57
3881.65 65
3881.79 70
3881.93 73
3882.07 73
3882.22 71
3882.36 67
3882.50 64
3882.65 60
3882.79 57
3882.93 54
3883.07 50
3883.22 45
3883.36 38
3883.50 30
3883.65 22
3883.79 13
3883.93 6
3884.08 1
3884.22 0
3884.36 0
3884.50 0
3884.65 5
3884.79 12
3884.93 22
3885.08 35
3885.22 49
3885.36 65
3885.50 81
3885.65 96
3885.79 109
3885.93 119
3886.08 124
3886.22 126
3886.36 124
3886.51 119
3886.65 111
3886.79 102
3886.93 92
3887.08 81
3887.22 71
3887.36 61
3887.51 52
3887.65 43
3887.79 34
3887.94 26
3888.08 20
3888.22 17
3888.36 16
3888.51 19
3888.65 24
3888.79 32
3888.94 41
3889.08 50
3889.22 59
3889.37 66
3889.51 71
3889.65 74
3889.80 74
3889.94 72
3890.08 68
3890.22 62
3890.37 54
3890.51 46
3890.65 38
3890.80 31
3890.94 24
3891.08 18
3891.23 12
3891.37 7
3891.51 2
3891.66 0
3891.80 0
3891.94 0
3892.08 0
3892.23 1
3892.37 6
3892.51 13
3892.66 21
3892.80 29
3892.94 38
3893.09 47
3893.23 54
3893.37 60
3893.52 64
3893.66 66
3893.80 65
3893.95 63
3894.09 59
3894.23 53
3894.37 48
3894.52 43
3894.66 38
3894.80 35
3894.95 33
3895.09 32
3895.23 32
3895.38 34
3895.52 36
3895.66 39
3895.81 43
3895.95 47
3896.09 52
3896.24 56
3896.38 60
3896.52 63
3896.67 67
3896.81 70
3896.95 73
3897.09 78
3897.24 84
3897.38 90
3897.52 97
3897.67 102
3897.81 106
3897.95 109
3898.10 109
3898.24 108
3898.38 105
3898.53 103
3898.67 102
3898.81 100
3898.96 99
3899.10 98
3899.24 96
3899.39 93
3899.53 89
3899.67 85
3899.82 82
3899.96 80
3900.10 79
3900.25 79
3900.39 81
3900.53 83
3900.68 85
3900.82 86
3900.96 87
3901.11 86
3901.25 85
3901.39 82
3901.53 79
3901.68 76
3901.82 73
3901.96 70
3902.11 69
3902.25 70
3902.39 73
3902.54 78
3902.68 85
3902.82 92
3902.97 98
3903.11 100
3903.25 99
3903.40 92
3903.54 82
3903.68 69
3903.83 54
3903.97 40
3904.11 29
3904.26 21
3904.40 17
3904.54 17
3904.69 18
3904.83 21
3904.97 23
3905.12 23
3905.26 22
3905.40 18
3905.55 12
3905.69 7
3905.83 2
3905.98 0
3906.12 0
3906.26 0
3906.41 0
3906.55 0
3906.69 0
3906.84 0
3906.98 1
3907.12 3
3907.27 4
3907.41 5
3907.55 5
3907.70 5
3907.84 4
3907.98 4
3908.13 4
3908.27 6
3908.42 8
3908.56 11
3908.70 14
3908.85 16
3908.99 18
3909.13 19
3909.28 18
3909.42 16
3909.56 13
3909.71 10
3909.85 7
3909.99 3
3910.14 0
3910.28 0
3910.42 0
3910.57 0
3910.71 3
3910.85 9
3911.00 17
3911.14 26
3911.28 37
3911.43 50
3911.57 62
3911.71 74
3911.86 85
3912.00 93
3912.14 97
3912.29 99
3912.43 96
3912.57 91
3912.72 84
3912.86 75
3913.01 65
3913.15 55
3913.29 46
3913.44 37
3913.58 29
3913.72 23
3913.87 20
3914.01 19
3914.15 21
3914.30 24
3914.44 30
3914.58 35
3914.73 39
3914.87 41
3915.01 40
3915.16 37
3915.30 31
3915.44 25
3915.59 21
3915.73 18
3915.88 20
3916.02 25
3916.16 33
3916.31 41
3916.45 50
3916.59 56
3916.74 61
3916.88 64
3917.02 65
3917.17 65
3917.31 65
3917.45 63
3917.60 61
3917.74 56
3917.89 51
3918.03 44
3918.17 37
3918.32 31
3918.46 28
3918.60 27
3918.75 27
3918.89 28
3919.03 28
3919.18 27
3919.32 26
3919.46 25
3919.61 25
3919.75 27
3919.90 31
3920.04 36
3920.18 40
3920.33 42
3920.47 41
3920.61 36
3920.76 28
3920.90 19
3921.04 10
3921.19 4
3921.33 0
3921.48 0
3921.62 1
3921.76 2
3921.91 3
3922.05 2
3922.19 0
3922.34 0
3922.48 0
3922.62 0
3922.77 0
3922.91 0
3923.06 3
3923.20 10
3923.34 17
3923.49 24
3923.63 30
3923.77 35
3923.92 40
3924.06 45
3924.20 49
3924.35 54
3924.49 59
3924.64 64
3924.78 70
3924.92 74
3925.07 79
3925.21 81
3925.35 82
3925.50 82
3925.64 80
3925.79 78
3925.93 76
3926.07 73
3926.22 71
3926.36 69
3926.50 66
3926.65 62
3926.79 58
3926.94 54
3927.08 51
3927.22 51
3927.37 54
3927.51 59
3927.65 67
3927.80 77
3927.94 86
3928.09 94
3928.23 99
3928.37 103
3928.52 104
3928.66 104
3928.80 103
3928.95 101
3929.09 97
3929.24 93
3929.38 88
3929.52 81
3929.67 74
3929.81 66
3929.95 58
3930.10 50
3930.24 43
3930.39 38
3930.53 34
3930.67 33
3930.82 35
3930.96 38
3931.11 43
3931.25 48
3931.39 52
3931.54 52
3931.68 49
3931.82 42
3931.97 33
3932.11 23
3932.26 16
3932.40 13
3932.54 15
3932.69 23
3932.83 35
3932.97 49
3933.12 64
3933.26 75
3933.41 81
3933.55 83
3933.69 80
3933.84 74
3933.98 68
3934.13 62
3934.27 58
3934.41 56
3934.56 56
3934.70 57
3934.85 59
3934.99 61
3935.13 63
3935.28 64
3935.42 65
3935.56 65
3935.71 64
3935.85 62
3936.00 59
3936.14 56
3936.28 53
3936.43 51
3936.57 51
3936.72 54
3936.86 60
3937.00 66
3937.15 73
3937.29 78
3937.44 81
3937.58 82
3937.72 81
3937.87 79
3938.01 77
3938.16 78
3938.30 80
3938.44 84
3938.59 89
3938.73 92
3938.87 94
3939.02 95
3939.16 94
3939.31 91
3939.45 87
3939.59 83
3939.74 78
3939.88 71
3940.03 63
3940.17 54
3940.31 46
3940.46 38
3940.60 31
3940.75 27
3940.89 25
3941.03 26
3941.18 28
3941.32 33
3941.47 39
3941.61 46
3941.75 54
3941.90 61
3942.04 66
3942.19 70
3942.33 72
3942.47 71
3942.62 67
3942.76 61
3942.91 54
3943.05 47
3943.19 39
3943.34 33
3943.48 28
3943.63 25
3943.77 24
3943.91 27
3944.06 32
3944.20 38
3944.35 46
3944.49 54
3944.64 61
3944.78 66
3944.92 70
3945.07 72
3945.21 73
3945.36 72
3945.50 71
3945.64 69
3945.79 66
3945.93 61
3946.08 56
3946.22 49
3946.36 42
3946.51 35
3946.65 29
3946.80 25
3946.94 23
3947.08 24
3947.23 27
3947.37 32
3947.52 39
3947.66 47
3947.81 55
3947.95 63
3948.09 68
3948.24 71
3948.38 71
3948.53 70
3948.67 68
3948.81 66
3948.96 66
3949.10 67
3949.25 69
3949.39 72
3949.53 75
3949.68 78
3949.82 81
3949.97 85
3950.11 90
3950.26 96
3950.40 102
3950.54 108
3950.69 114
3950.83 119
3950.98 122
3951.12 126
3951.26 129
3951.41 134
3951.55 140
3951.70 147
3951.84 153
3951.99 159
3952.13 162
3952.27 162
3952.42 160
3952.56 156
3952.71 150
3952.85 144
3953.00 139
3953.14 135
3953.28 132
3953.43 130
3953.57 128
3953.72 126
3953.86 124
3954.00 121
3954.15 118
3954.29 115
3954.44 112
3954.58 110
3954.73 108
3954.87 106
3955.01 104
3955.16 103
3955.30 102
3955.45 100
3955.59 97
3955.74 94
3955.88 91
3956.02 88
3956.17 86
3956.31 87
3956.46 89
3956.60 93
3956.75 98
3956.89 104
3957.03 109
3957.18 114
3957.32 119
3957.47 125
3957.61 131
3957.76 138
3957.90 145
3958.04 152
3958.19 156
3958.33 159
3958.48 158
3958.62 154
3958.77 147
3958.91 139
3959.05 131
3959.20 124
3959.34 120
3959.49 120
3959.63 125
3959.78 133
3959.92 144
3960.06 156
3960.21 168
3960.35 177
3960.50 182
3960.64 183
3960.79 180
3960.93 173
3961.08 164
3961.22 153
3961.36 141
3961.51 130
3961.65 120
3961.80 110
3961.94 100
3962.09 91
3962.23 82
3962.37 74
3962.52 67
3962.66 63
3962.81 61
3962.95 62
3963.10 65
3963.24 69
3963.39 73
3963.53 76
3963.67 77
3963.82 75
3963.96 72
3964.11 68
3964.25 64
3964.40 60
3964.54 56
3964.69 53
3964.83 49
3964.97 46
3965.12 43
3965.26 42
3965.41 43
3965.55 46
3965.70 51
3965.84 57
3965.99 63
3966.13 68
3966.27 71
3966.42 72
3966.56 71
3966.71 70
3966.85 70
3967.00 71
3967.14 73
3967.29 76
3967.43 79
3967.57 81
3967.72 82
3967.86 82
3968.01 80
3968.15 80
3968.30 80
3968.44 82
3968.59 85
3968.73 88
3968.87 89
3969.02 89
3969.16 84
3969.31 76
3969.45 64
3969.60 52
3969.74 39
3969.89 29
3970.03 22
3970.18 18
3970.32 17
3970.46 18
3970.61 18
3970.75 18
3970.90 16
3971.04 12
3971.19 7
3971.33 2
3971.48 0
3971.62 0
3971.77 0
3971.91 0
3972.05 0
3972.20 1
3972.34 2
3972.49 1
3972.63 0
3972.78 0
3972.92 0
3973.07 1
3973.21 6
3973.36 14
3973.50 24
3973.64 33
3973.79 40
3973.93 44
3974.08 44
3974.22 41
3974.37 35
3974.51 27
3974.66 21
3974.80 17
3974.95 17
3975.09 19
3975.24 24
3975.38 29
3975.52 35
3975.67 39
3975.81 40
3975.96 39
3976.10 36
3976.25 32
3976.39 27
3976.54 23
3976.68 20
3976.83 18
3976.97 18
3977.12 21
3977.26 25
3977.41 33
3977.55 41
3977.69 51
3977.84 61
3977.98 70
3978.13 75
3978.27 79
3978.42 79
3978.56 78
3978.71 77
3978.85 75
3979.00 74
3979.14 73
3979.29 74
3979.43 74
3979.58 74
3979.72 74
3979.86 73
3980.01 71
3980.15 69
3980.30 65
3980.44 60
3980.59 54
3980.73 48
3980.88 42
3981.02 38
3981.17 35
3981.31 34
3981.46 35
3981.60 38
3981.75 41
3981.89 44
3982.04 46
3982.18 46
3982.33 45
3982.47 41
3982.61 36
3982.76 30
3982.90 24
3983.05 18
3983.19 12
3983.34 9
3983.48 6
3983.63 5
3983.77 3
3983.92 2
3984.06 0
3984.21 0
3984.35 0
3984.50 0
3984.64 0
3984.79 0
3984.93 0
3985.08 0
3985.22 4
3985.37 10
3985.51 15
3985.65 20
3985.80 22
3985.94 23
3986.09 22
3986.23 19
3986.38 15
3986.52 12
3986.67 9
3986.81 8
3986.96 10
3987.10 13
3987.25 19
3987.39 25
3987.54 32
3987.68 39
3987.83 45
3987.97 51
3988.12 57
3988.26 62
3988.41 67
3988.55 72
3988.70 76
3988.84 78
3988.99 79
3989.13 79
3989.28 78
3989.42 78
3989.57 77
3989.71 78
3989.86 79
3990.00 81
3990.15 85
3990.29 89
3990.44 96
3990.58 104
3990.72 114
3990.87 124
3991.01 132
3991.16 139
3991.30 142
3991.45 141
3991.59 137
3991.74 129
3991.88 120
3992.03 111
3992.17 101
3992.32 92
3992.46 83
3992.61 75
3992.75 66
3992.90 58
3993.04 49
3993.19 41
3993.33 34
3993.48 28
3993.62 24
3993.77 20
3993.91 18
3994.06 16
3994.20 15
3994.35 16
3994.49 17
3994.64 20
3994.78 23
3994.93 28
3995.07 32
3995.22 35
3995.36 37
3995.51 38
3995.65 38
3995.80 38
3995.94 37
3996.09 38
3996.23 39
3996.38 41
3996.52 44
3996.67 48
3996.81 52
3996.96 55
3997.10 57
3997.25 59
3997.39 60
3997.54 62
3997.68 64
3997.83 68
3997.97 72
3998.12 78
3998.26 83
3998.41 89
3998.55 94
3998.70 97
3998.84 98
3998.99 96
3999.13 93
3999.28 87
3999.42 80
3999.57 72
3999.71 65
3999.86 58
4000.00 54
4000.15 51
4000.29 51
4000.44 53
4000.58 58
4000.73 64
4000.87 73
4001.02 82
4001.16 93
4001.31 105
4001.45 118
4001.60 132
4001.74 148
4001.89 165
4002.04 185
4002.18 207
4002.33 229
4002.47 251
4002.62 273
4002.76 292
4002.91 310
4003.05 326
4003.20 341
4003.34 358
4003.49 377
4003.63 398
4003.78 422
4003.92 448
4004.07 474
4004.21 498
4004.36 521
4004.50 541
4004.65 559
4004.79 576
4004.94 591
4005.08 605
4005.23 619
4005.37 631
4005.52 644
4005.66 656
4005.81 668
4005.95 680
4006.10 691
4006.24 700
4006.39 707
4006.53 710
4006.68 709
4006.83 705
4006.97 698
4007.12 689
4007.26 680
4007.41 671
4007.55 663
4007.70 655
4007.84 647
4007.99 638
4008.13 627
4008.28 615
4008.42 601
4008.57 585
4008.71 567
4008.86 547
4009.00 526
4009.15 502
4009.29 478
4009.44 454
4009.58 430
4009.73 408
4009.87 387
4010.02 370
4010.17 355
4010.31 342
4010.46 331
4010.60 321
4010.75 310
4010.89 299
4011.04 286
4011.18 273
4011.33 258
4011.47 244
4011.62 231
4011.76 218
4011.91 207
4012.05 198
4012.20 190
4012.34 183
4012.49 178
4012.63 173
4012.78 169
4012.93 166
4013.07 162
4013.22 159
4013.36 156
4013.51 153
4013.65 149
4013.80 147
4013.94 145
4014.09 145
4014.23 148
4014.38 153
4014.52 159
4014.67 167
4014.81 174
4014.96 180
4015.11 182
4015.25 181
4015.40 177
4015.54 170
4015.69 160
4015.83 149
4015.98 137
4016.12 125
4016.27 114
4016.41 105
4016.56 97
4016.70 92
4016.85 89
4017.00 89
4017.14 90
4017.29 91
4017.43 93
4017.58 94
4017.72 94
4017.87 95
4018.01 97
4018.16 100
4018.30 106
4018.45 114
4018.59 122
4018.74 130
4018.89 136
4019.03 141
4019.18 145
4019.32 148
4019.47 153
4019.61 159
4019.76 167
4019.90 176
4020.05 186
4020.19 195
4020.34 203
4020.48 208
4020.63 211
4020.78 212
4020.92 212
4021.07 211
4021.21 210
4021.36 209
4021.50 209
4021.65 209
4021.79 209
4021.94 210
4022.08 210
4022.23 209
4022.38 207
4022.52 206
4022.67 204
4022.81 202
4022.96 201
4023.10 202
4023.25 203
4023.39 204
4023.54 205
4023.69 205
4023.83 203
4023.98 200
4024.12 196
4024.27 191
4024.41 186
4024.56 180
4024.70 174
4024.85 169
4024.99 163
4025.14 157
4025.29 151
4025.43 147
4025.58 143
4025.72 142
4025.87 142
4026.01 144
4026.16 148
4026.30 153
4026.45 158
4026.60 163
4026.74 166
4026.89 169
4027.03 171
4027.18 173
4027.32 175
4027.47 177
4027.61 179
4027.76 182
4027.91 184
4028.05 184
4028.20 183
4028.34 180
4028.49 175
4028.63 169
4028.78 163
4028.92 158
4029.07 153
4029.22 149
4029.36 146
4029.51 144
4029.65 142
4029.80 141
4029.94 139
4030.09 138
4030.24 135
4030.38 130
4030.53 123
4030.67 113
4030.82 100
4030.96 86
4031.11 73
4031.25 63
4031.40 55
4031.55 51
4031.69 52
4031.84 55
4031.98 61
4032.13 67
4032.27 74
4032.42 79
4032.57 85
4032.71 89
4032.86 94
4033.00 99
4033.15 103
4033.29 108
4033.44 111
4033.59 113
4033.73 115
4033.88 115
4034.02 116
4034.17 117
4034.31 119
4034.46 122
4034.60 127
4034.75 132
4034.90 138
4035.04 142
4035.19 145
4035.33 146
4035.48 146
4035.62 145
4035.77 144
4035.92 142
4036.06 142
4036.21 141
4036.35 142
4036.50 143
4036.64 143
4036.79 144
4036.94 144
4037.08 143
4037.23 140
4037.37 136
4037.52 131
4037.67 125
4037.81 120
4037.96 116
4038.10 115
4038.25 117
4038.39 120
4038.54 124
4038.69 128
4038.83 131
4038.98 133
4039.12 133
4039.27 131
4039.41 128
4039.56 124
4039.71 120
4039.85 114
4040.00 108
4040.14 102
4040.29 97
4040.43 92
4040.58 88
4040.73 86
4040.87 86
4041.02 87
4041.16 88
4041.31 90
4041.46 92
4041.60 94
4041.75 95
4041.89 94
4042.04 93
4042.18 91
4042.33 89
4042.48 86
4042.62 84
4042.77 82
4042.91 81
4043.06 79
4043.21 77
4043.35 74
4043.50 71
4043.64 67
4043.79 63
4043.93 58
4044.08 54
4044.23 50
4044.37 46
4044.52 41
4044.66 36
4044.81 29
4044.96 22
4045.10 14
4045.25 8
4045.39 2
4045.54 0
4045.69 1
4045.83 5
4045.98 12
4046.12 20
4046.27 28
4046.41 34
4046.56 39
4046.71 41
4046.85 41
4047.00 41
4047.14 39
4047.29 38
4047.44 37
4047.58 37
4047.73 35
4047.87 33
4048.02 29
4048.17 24
4048.31 18
4048.46 11
4048.60 3
4048.75 0
4048.90 0
4049.04 0
4049.19 0
4049.33 0
4049.48 0
4049.63 0
4049.77 0
4049.92 4
4050.06 16
4050.21 29
4050.36 44
4050.50 58
4050.65 70
4050.79 80
4050.94 87
4051.09 90
4051.23 90
4051.38 88
4051.52 85
4051.67 82
4051.82 79
4051.96 78
4052.11 76
4052.25 75
4052.40 73
4052.55 70
4052.69 67
4052.84 63
4052.98 59
4053.13 56
4053.28 53
4053.42 52
4053.57 51
4053.71 52
4053.86 54
4054.01 58
4054.15 64
4054.30 73
4054.44 83
4054.59 96
4054.74 108
4054.88 120
4055.03 130
4055.17 139
4055.32 147
4055.47 154
4055.61 163
4055.76 172
4055.90 182
4056.05 192
4056.20 201
4056.34 208
4056.49 211
4056.63 211
4056.78 209
4056.93 206
4057.07 202
4057.22 198
4057.37 195
4057.51 191
4057.66 188
4057.80 186
4057.95 184
4058.10 184
4058.24 185
4058.39 188
4058.53 193
4058.68 197
4058.83 199
4058.97 199
4059.12 195
4059.26 187
4059.41 175
4059.56 161
4059.70 147
4059.85 133
4060.00 121
4060.14 112
4060.29 105
4060.43 100
4060.58 97
4060.73 94
4060.87 90
4061.02 87
4061.17 82
4061.31 78
4061.46 75
4061.60 73
4061.75 72
4061.90 73
4062.04 75
4062.19 79
4062.33 82
4062.48 85
4062.63 86
4062.77 84
4062.92 80
4063.07 74
4063.21 67
4063.36 60
4063.50 54
4063.65 49
4063.80 44
4063.94 41
4064.09 38
4064.24 34
4064.38 30
4064.53 26
4064.67 24
4064.82 23
4064.97 25
4065.11 30
4065.26 38
4065.41 48
4065.55 59
4065.70 70
4065.84 78
4065.99 84
4066.14 87
4066.28 86
4066.43 83
4066.58 77
4066.72 70
4066.87 62
4067.01 54
4067.16 48
4067.31 43
4067.45 40
4067.60 38
4067.75 38
4067.89 40
4068.04 42
4068.18 44
4068.33 45
4068.48 47
4068.62 48
4068.77 49
4068.92 49
4069.06 50
4069.21 49
4069.35 49
4069.50 48
4069.65 47
4069.79 45
4069.94 43
4070.09 42
4070.23 41
4070.38 40
4070.53 41
4070.67 44
4070.82 49
4070.96 56
4071.11 63
4071.26 72
4071.40 79
4071.55 85
4071.70 87
4071.84 87
4071.99 84
4072.14 79
4072.28 72
4072.43 65
4072.57 58
4072.72 52
4072.87 46
4073.01 40
4073.16 35
4073.31 31
4073.45 26
4073.60 22
4073.75 18
4073.89 16
4074.04 15
4074.18 17
4074.33 21
4074.48 29
4074.62 40
4074.77 54
4074.92 70
4075.06 86
4075.21 101
4075.36 113
4075.50 121
4075.65 125
4075.80 125
4075.94 123
4076.09 120
4076.23 116
4076.38 113
4076.53 111
4076.67 111
4076.82 111
4076.97 111
4077.11 112
4077.26 112
4077.41 112
4077.55 112
4077.70 111
4077.85 109
4077.99 107
4078.14 104
4078.29 101
4078.43 95
4078.58 89
4078.72 80
4078.87 69
4079.02 57
4079.16 44
4079.31 31
4079.46 19
4079.60 9
4079.75 1
4079.90 0
4080.04 0
4080.19 0
4080.34 0
4080.48 3
4080.63 6
4080.78 8
4080.92 9
4081.07 7
4081.22 3
4081.36 0
4081.51 0
4081.66 0
4081.80 0
4081.95 0
4082.09 4
4082.24 12
4082.39 18
4082.53 23
4082.68 24
4082.83 22
4082.97 18
4083.12 13
4083.27 9
4083.41 8
4083.56 10
4083.71 15
4083.85 21
4084.00 27
4084.15 31
4084.29 33
4084.44 34
4084.59 32
4084.73 31
4084.88 30
4085.03 30
4085.17 31
4085.32 32
4085.47 33
4085.61 34
4085.76 33
4085.91 32
4086.05 30
4086.20 29
4086.35 27
4086.49 25
4086.64 23
4086.79 19
4086.93 14
4087.08 7
4087.23 0
4087.37 0
4087.52 0
4087.67 0
4087.81 0
4087.96 0
4088.11 0
4088.25 0
4088.40 2
4088.55 11
4088.69 19
4088.84 27
4088.99 33
4089.13 39
4089.28 45
4089.43 53
4089.57 62
4089.72 75
4089.87 89
4090.01 105
4090.16 120
4090.31 134
4090.45 143
4090.60 148
4090.75 151
4090.89 151
4091.04 151
4091.19 152
4091.33 157
4091.48 165
4091.63 176
4091.77 188
4091.92 202
4092.07 215
4092.21 228
4092.36 239
4092.51 251
4092.65 263
4092.80 275
4092.95 287
4093.09 298
4093.24 309
4093.39 319
4093.53 328
4093.68 336
4093.83 344
4093.97 352
4094.12 360
4094.27 368
4094.41 375
4094.56 380
4094.71 382
4094.85 382
4095.00 379
4095.15 374
4095.29 368
4095.44 361
4095.59 354
4095.74 347
4095.88 338
4096.03 328
4096.18 316
4096.32 301
4096.47 284
4096.62 265
4096.76 245
4096.91 225
4097.06 205
4097.20 187
4097.35 171
4097.50 158
4097.64 148
4097.79 140
4097.94 134
4098.08 129
4098.23 125
4098.38 121
4098.52 117
4098.67 113
4098.82 111
4098.97 109
4099.11 108
4099.26 109
4099.41 109
4099.55 109
4099.70 106
4099.85 101
4099.99 94
4100.14 84
4100.29 72
4100.43 61
4100.58 50
4100.73 42
4100.87 37
4101.02 35
4101.17 35
4101.32 38
4101.46 41
4101.61 44
4101.76 47
4101.90 50
4102.05 51
4102.20 53
4102.34 55
4102.49 57
4102.64 59
4102.78 61
4102.93 61
4103.08 61
4103.23 61
4103.37 62
4103.52 65
4103.67 70
4103.81 78
4103.96 86
4104.11 94
4104.25 99
4104.40 101
4104.55 99
4104.69 95
4104.84 90
4104.99 85
4105.14 82
4105.28 80
4105.43 79
4105.58 79
4105.72 78
4105.87 77
4106.02 74
4106.16 70
4106.31 66
4106.46 61
4106.61 57
4106.75 55
4106.90 54
4107.05 55
4107.19 58
4107.34 63
4107.49 69
4107.63 75
4107.78 81
4107.93 85
4108.08 86
4108.22 84
4108.37 80
4108.52 75
4108.66 69
4108.81 64
4108.96 61
4109.10 59
4109.25 59
4109.40 60
4109.55 63
4109.69 67
4109.84 72
4109.99 78
4110.13 85
4110.28 91
4110.43 97
4110.57 103
4110.72 107
4110.87 110
4111.02 111
4111.16 109
4111.31 105
4111.46 98
4111.60 88
4111.75 76
4111.90 64
4112.05 52
4112.19 41
4112.34 33
4112.49 27
4112.63 24
4112.78 23
4112.93 24
4113.08 25
4113.22 27
4113.37 28
4113.52 29
4113.66 30
4113.81 29
4113.96 28
4114.11 27
4114.25 27
4114.40 28
4114.55 29
4114.69 32
4114.84 34
4114.99 36
4115.14 37
4115.28 38
4115.43 37
4115.58 35
4115.72 33
4115.87 31
4116.02 28
4116.17 26
4116.31 23
4116.46 21
4116.61 18
4116.75 15
4116.90 10
4117.05 5
4117.20 0
4117.34 0
4117.49 0
4117.64 0
4117.78 0
4117.93 0
4118.08 0
4118.23 0
4118.37 0
4118.52 9
4118.67 19
4118.81 29
4118.96 39
4119.11 48
4119.26 54
4119.40 57
4119.55 56
4119.70 53
4119.84 48
4119.99 43
4120.14 40
4120.29 38
4120.43 39
4120.58 41
4120.73 44
4120.88 47
4121.02 50
4121.17 51
4121.32 50
4121.46 48
4121.61 45
4121.76 42
4121.91 38
4122.05 34
4122.20 31
4122.35 29
4122.50 29
4122.64 30
4122.79 32
4122.94 34
4123.08 37
4123.23 39
4123.38 40
4123.53 40
4123.67 38
4123.82 35
4123.97 32
4124.12 27
4124.26 24
4124.41 21
4124.56 19
4124.70 20
4124.85 22
4125.00 26
4125.15 32
4125.29 38
4125.44 44
4125.59 50
4125.74 56
4125.88 61
4126.03 66
4126.18 70
4126.33 72
4126.47 72
4126.62 71
4126.77 69
4126.91 65
4127.06 60
4127.21 56
4127.36 53
4127.50 50
4127.65 49
4127.80 47
4127.95 46
4128.09 44
4128.24 42
4128.39 40
4128.54 39
4128.68 40
4128.83 42
4128.98 46
4129.13 51
4129.27 56
4129.42 60
4129.57 64
4129.71 67
4129.86 70
4130.01 74
4130.16 78
4130.30 82
4130.45 85
4130.60 87
4130.75 87
4130.89 85
4131.04 82
4131.19 77
4131.34 71
4131.48 64
4131.63 56
4131.78 49
4131.93 41
4132.07 35
4132.22 31
4132.37 29
4132.52 30
4132.66 35
4132.81 42
4132.96 50
4133.11 58
4133.25 65
4133.40 68
4133.55 67
4133.70 63
4133.84 57
4133.99 49
4134.14 41
4134.29 36
4134.43 32
4134.58 30
4134.73 29
4134.88 28
4135.02 27
4135.17 26
4135.32 26
4135.47 26
4135.61 28
4135.76 30
4135.91 34
4136.06 37
4136.20 40
4136.35 42
4136.50 43
4136.65 45
4136.79 46
4136.94 48
4137.09 51
4137.24 54
4137.38 58
4137.53 61
4137.68 64
4137.83 67
4137.97 68
4138.12 69
4138.27 68
4138.42 68
4138.56 67
4138.71 65
4138.86 63
4139.01 61
4139.15 58
4139.30 55
4139.45 52
4139.60 49
4139.74 47
4139.89 45
4140.04 45
4140.19 44
4140.33 44
4140.48 43
4140.63 41
4140.78 37
4140.93 32
4141.07 26
4141.22 19
4141.37 13
4141.52 7
4141.66 2
4141.81 1
4141.96 2
4142.11 7
4142.25 14
4142.40 23
4142.55 34
4142.70 44
4142.84 53
4142.99 60
4143.14 64
4143.29 68
4143.43 70
4143.58 71
4143.73 72
4143.88 72
4144.03 71
4144.17 70
4144.32 69
4144.47 69
4144.62 69
4144.76 72
4144.91 75
4145.06 79
4145.21 81
4145.35 82
4145.50 82
4145.65 81
4145.80 81
4145.95 82
4146.09 85
4146.24 91
4146.39 98
4146.54 105
4146.68 112
4146.83 118
4146.98 124
4147.13 128
4147.27 133
4147.42 138
4147.57 143
4147.72 148
4147.87 153
4148.01 158
4148.16 163
4148.31 168
4148.46 174
4148.60 179
4148.75 184
4148.90 186
4149.05 186
4149.19 183
4149.34 177
4149.49 169
4149.64 160
4149.79 152
4149.93 146
4150.08 140
4150.23 136
4150.38 133
4150.52 129
4150.67 124
4150.82 118
4150.97 110
4151.12 101
4151.26 93
4151.41 84
4151.56 77
4151.71 71
4151.85 65
4152.00 60
4152.15 54
4152.30 49
4152.45 43
4152.59 38
4152.74 33
4152.89 30
4153.04 28
4153.19 26
4153.33 25
4153.48 23
4153.63 22
4153.78 20
4153.92 17
4154.07 16
4154.22 15
4154.37 15
4154.52 17
4154.66 19
4154.81 21
4154.96 24
4155.11 26
4155.25 28
4155.40 29
4155.55 28
4155.70 26
4155.85 22
4155.99 16
4156.14 9
4156.29 2
4156.44 0
4156.59 0
4156.73 0
4156.88 0
4157.03 0
4157.18 3
4157.33 6
4157.47 7
4157.62 7
4157.77 6
4157.92 3
4158.06 0
4158.21 0
4158.36 0
4158.51 0
4158.66 0
4158.80 0
4158.95 0
4159.10 1
4159.25 3
4159.40 5
4159.54 6
4159.69 6
4159.84 7
4159.99 7
4160.14 6
4160.28 6
4160.43 7
4160.58 8
4160.73 9
4160.88 12
4161.02 15
4161.17 20
4161.32 26
4161.47 31
4161.62 35
4161.76 38
4161.91 38
4162.06 36
4162.21 30
4162.36 22
4162.50 13
4162.65 3
4162.80 0
4162.95 0
4163.09 0
4163.24 0
4163.39 0
4163.54 11
4163.69 23
4163.83 35
4163.98 44
4164.13 50
4164.28 52
4164.43 50
4164.58 45
4164.72 36
4164.87 26
4165.02 16
4165.17 6
4165.32 0
4165.46 0
4165.61 0
4165.76 0
4165.91 0
4166.06 1
4166.20 12
4166.35 24
4166.50 37
4166.65 48
4166.80 57
4166.94 64
4167.09 68
4167.24 70
4167.39 71
4167.54 72
4167.68 73
4167.83 75
4167.98 79
4168.13 84
4168.28 90
4168.42 97
4168.57 103
4168.72 107
4168.87 108
4169.02 106
4169.17 101
4169.31 93
4169.46 85
4169.61 76
4169.76 69
4169.91 64
4170.05 63
4170.20 64
4170.35 66
4170.50 69
4170.65 71
4170.79 71
4170.94 69
4171.09 66
4171.24 63
4171.39 61
4171.54 61
4171.68 63
4171.83 69
4171.98 76
4172.13 82
4172.28 87
4172.42 88
4172.57 86
4172.72 81
4172.87 73
4173.02 64
4173.16 55
4173.31 47
4173.46 41
4173.61 37
4173.76 35
4173.91 33
4174.05 33
4174.20 33
4174.35 34
4174.50 35
4174.65 37
4174.79 39
4174.94 41
4175.09 43
4175.24 44
4175.39 45
4175.54 46
4175.68 47
4175.83 48
4175.98 48
4176.13 46
4176.28 43
4176.43 38
4176.57 31
4176.72 25
4176.87 19
4177.02 16
4177.17 14
4177.31 14
4177.46 16
4177.61 18
4177.76 19
4177.91 19
4178.06 18
4178.20 14
4178.35 8
4178.50 1
4178.65 0
4178.80 0
4178.95 0
4179.09 0
4179.24 0
4179.39 0
4179.54 0
4179.69 2
4179.84 13
4179.98 26
4180.13 40
4180.28 55
4180.43 69
4180.58 83
4180.73 93
4180.87 99
4181.02 101
4181.17 99
4181.32 93
4181.47 85
4181.62 77
4181.76 70
4181.91 66
4182.06 65
4182.21 68
4182.36 75
4182.51 84
4182.65 94
4182.80 104
4182.95 112
4183.10 116
4183.25 116
4183.40 112
4183.54 104
4183.69 94
4183.84 85
4183.99 77
4184.14 71
4184.29 69
4184.43 70
4184.58 73
4184.73 77
4184.88 81
4185.03 85
4185.18 87
4185.32 89
4185.47 89
4185.62 89
4185.77 88
4185.92 88
4186.07 89
4186.21 90
4186.36 91
4186.51 90
4186.66 87
4186.81 81
4186.96 74
4187.10 66
4187.25 59
4187.40 54
4187.55 53
4187.70 56
4187.85 63
4188.00 73
4188.14 86
4188.29 101
4188.44 116
4188.59 131
4188.74 143
4188.89 153
4189.03 159
4189.18 161
4189.33 159
4189.48 155
4189.63 149
4189.78 143
4189.93 137
4190.07 133
4190.22 131
4190.37 131
4190.52 132
4190.67 136
4190.82 140
4190.96 144
4191.11 146
4191.26 146
4191.41 143
4191.56 136
4191.71 128
4191.86 119
4192.00 109
4192.15 100
4192.30 92
4192.45 85
4192.60 80
4192.75 76
4192.90 73
4193.04 74
4193.19 76
4193.34 79
4193.49 83
4193.64 85
4193.79 85
4193.94 81
4194.08 74
4194.23 64
4194.38 54
4194.53 45
4194.68 38
4194.83 35
4194.97 36
4195.12 40
4195.27 47
4195.42 55
4195.57 63
4195.72 70
4195.87 75
4196.01 79
4196.16 80
4196.31 80
4196.46 79
4196.61 77
4196.76 75
4196.91 72
4197.06 69
4197.20 67
4197.35 65
4197.50 64
4197.65 64
4197.80 64
4197.95 64
4198.10 64
4198.24 63
4198.39 61
4198.54 59
4198.69 57
4198.84 55
4198.99 55
4199.14 57
4199.28 60
4199.43 64
4199.58 66
4199.73 66
4199.88 64
4200.03 60
4200.18 55
4200.32 50
4200.47 46
4200.62 43
4200.77 41
4200.92 41
4201.07 41
4201.22 42
4201.37 43
4201.51 46
4201.66 49
4201.81 52
4201.96 54
4202.11 56
4202.26 56
4202.41 56
4202.55 56
4202.70 55
4202.85 56
4203.00 58
4203.15 60
4203.30 63
4203.45 65
4203.60 67
4203.74 69
4203.89 71
4204.04 74
4204.19 77
4204.34 80
4204.49 84
4204.64 87
4204.79 89
4204.93 90
4205.08 89
4205.23 85
4205.38 81
4205.53 75
4205.68 70
4205.83 66
4205.98 62
4206.12 61
4206.27 61
4206.42 62
4206.57 62
4206.72 63
4206.87 64
4207.02 66
4207.17 70
4207.31 76
4207.46 84
4207.61 92
4207.76 101
4207.91 108
4208.06 114
4208.21 117
4208.36 119
4208.50 120
4208.65 122
4208.80 124
4208.95 127
4209.10 130
4209.25 133
4209.40 134
4209.55 133
4209.70 130
4209.84 126
4209.99 122
4210.14 118
4210.29 116
4210.44 115
4210.59 115
4210.74 117
4210.89 120
4211.03 123
4211.18 127
4211.33 130
4211.48 134
4211.63 138
4211.78 141
4211.93 144
4212.08 146
4212.23 148
4212.37 150
4212.52 153
4212.67 156
4212.82 161
4212.97 167
4213.12 173
4213.27 179
4213.42 183
4213.57 185
4213.71 185
4213.86 184
4214.01 181
4214.16 179
4214.31 176
4214.46 175
4214.61 173
4214.76 170
4214.91 166
4215.05 161
4215.20 154
4215.35 146
4215.50 139
4215.65 132
4215.80 127
4215.95 123
4216.10 121
4216.25 120
4216.40 120
4216.54 120
4216.69 120
4216.84 121
4216.99 122
4217.14 124
4217.29 126
4217.44 127
4217.59 128
4217.74 128
4217.88 127
4218.03 124
4218.18 121
4218.33 116
4218.48 112
4218.63 108
4218.78 105
4218.93 104
4219.08 104
4219.23 105
4219.37 105
4219.52 104
4219.67 101
4219.82 95
4219.97 89
4220.12 83
4220.27 78
4220.42 76
4220.57 77
4220.72 80
4220.86 85
4221.01 90
4221.16 94
4221.31 96
4221.46 96
4221.61 95
4221.76 93
4221.91 92
4222.06 92
4222.21 92
4222.35 93
4222.50 94
4222.65 95
4222.80 95
4222.95 96
4223.10 97
4223.25 99
4223.40 100
4223.55 100
4223.70 100
4223.85 99
4223.99 97
4224.14 93
4224.29 89
4224.44 84
4224.59 80
4224.74 76
4224.89 73
4225.04 71
4225.19 70
4225.34 71
4225.49 72
4225.63 74
4225.78 77
4225.93 79
4226.08 81
4226.23 83
4226.38 85
4226.53 88
4226.68 92
4226.83 98
4226.98 105
4227.13 112
4227.27 118
4227.42 123
4227.57 124
4227.72 122
4227.87 118
4228.02 113
4228.17 108
4228.32 104
4228.47 101
4228.62 100
4228.77 99
4228.92 99
4229.06 98
4229.21 97
4229.36 95
4229.51 94
4229.66 93
4229.81 93
4229.96 93
4230.11 93
4230.26 91
4230.41 88
4230.56 83
4230.71 75
4230.85 65
4231.00 54
4231.15 42
4231.30 31
4231.45 22
4231.60 15
4231.75 10
4231.90 8
4232.05 9
4232.20 11
4232.35 15
4232.50 19
4232.65 23
4232.79 26
4232.94 28
4233.09 29
4233.24 28
4233.39 27
4233.54 27
4233.69 28
4233.84 30
4233.99 35
4234.14 40
4234.29 46
4234.44 51
4234.59 56
4234.73 59
4234.88 60
4235.03 61
4235.18 61
4235.33 61
4235.48 62
4235.63 63
4235.78 65
4235.93 66
4236.08 67
4236.23 66
4236.38 65
4236.53 63
4236.68 62
4236.82 60
4236.97 59
4237.12 56
4237.27 53
4237.42 48
4237.57 42
4237.72 33
4237.87 24
4238.02 16
4238.17 10
4238.32 8
4238.47 9
4238.62 15
4238.77 25
4238.92 39
4239.06 56
4239.21 73
4239.36 91
4239.51 106
4239.66 117
4239.81 125
4239.96 129
4240.11 130
4240.26 130
4240.41 129
4240.56 130
4240.71 133
4240.86 139
4241.01 146
4241.16 153
4241.30 159
4241.45 164
4241.60 166
4241.75 165
4241.90 161
4242.05 157
4242.20 152
4242.35 147
4242.50 143
4242.65 139
4242.80 136
4242.95 132
4243.10 129
4243.25 127
4243.40 127
4243.55 129
4243.70 133
4243.84 139
4243.99 145
4244.14 149
4244.29 151
4244.44 150
4244.59 145
4244.74 136
4244.89 125
4245.04 113
4245.19 101
4245.34 90
4245.49 81
4245.64 73
4245.79 66
4245.94 58
4246.09 49
4246.24 38
4246.39 25
4246.53 14
4246.68 4
4246.83 0
4246.98 0
4247.13 5
4247.28 15
4247.43 27
4247.58 40
4247.73 51
4247.88 59
4248.03 63
4248.18 65
4248.33 63
4248.48 59
4248.63 53
4248.78 46
4248.93 38
4249.08 30
4249.23 23
4249.38 18
4249.52 16
4249.67 16
4249.82 18
4249.97 22
4250.12 26
4250.27 30
4250.42 34
4250.57 36
4250.72 38
4250.87 40
4251.02 42
4251.17 44
4251.32 46
4251.47 47
4251.62 46
4251.77 43
4251.92 38
4252.07 32
4252.22 25
4252.37 18
4252.52 13
4252.67 10
4252.81 10
4252.96 11
4253.11 14
4253.26 17
4253.41 19
4253.56 19
4253.71 17
4253.86 12
4254.01 5
4254.16 0
4254.31 0
4254.46 0
4254.61 0
4254.76 0
4254.91 0
4255.06 0
4255.21 0
4255.36 5
4255.51 13
4255.66 19
4255.81 24
4255.96 25
4256.11 26
4256.26 25
4256.41 26
4256.56 30
4256.70 37
4256.85 46
4257.00 58
4257.15 69
4257.30 77
4257.45 81
4257.60 81
4257.75 77
4257.90 71
4258.05 64
4258.20 60
4258.35 58
4258.50 60
4258.65 64
4258.80 70
4258.95 76
4259.10 82
4259.25 85
4259.40 87
4259.55 87
4259.70 85
4259.85 82
4260.00 78
4260.15 74
4260.30 70
4260.45 66
4260.60 63
4260.75 61
4260.90 61
4261.05 63
4261.20 68
4261.35 74
4261.49 81
4261.64 90
4261.79 98
4261.94 105
4262.09 111
4262.24 114
4262.39 115
4262.54 113
4262.69 108
4262.84 101
4262.99 92
4263.14 82
4263.29 72
4263.44 64
4263.59 56
4263.74 52
4263.89 49
4264.04 49
4264.19 51
4264.34 55
4264.49 59
4264.64 63
4264.79 66
4264.94 68
4265.09 68
4265.24 66
4265.39 63
4265.54 60
4265.69 57
4265.84 55
4265.99 53
4266.14 53
4266.29 53
4266.44 54
4266.59 56
4266.74 59
4266.89 62
4267.04 65
4267.19 68
4267.34 69
4267.49 70
4267.64 70
4267.79 69
4267.94 67
4268.09 66
4268.24 64
4268.39 62
4268.54 61
4268.69 59
4268.84 58
4268.98 57
4269.13 57
4269.28 59
4269.43 61
4269.58 64
4269.73 67
4269.88 69
4270.03 71
4270.18 73
4270.33 75
4270.48 77
4270.63 80
4270.78 82
4270.93 84
4271.08 84
4271.23 82
4271.38 77
4271.53 70
4271.68 62
4271.83 53
4271.98 44
4272.13 37
4272.28 31
4272.43 27
4272.58 25
4272.73 24
4272.88 25
4273.03 27
4273.18 29
4273.33 30
4273.48 30
4273.63 29
4273.78 27
4273.93 24
4274.08 20
4274.23 17
4274.38 15
4274.53 15
4274.68 16
4274.83 18
4274.98 21
4275.13 24
4275.28 27
4275.43 30
4275.58 32
4275.73 34
4275.88 36
4276.03 38
4276.18 39
4276.33 39
4276.48 39
4276.63 39
4276.78 40
4276.93 40
4277.08 41
4277.23 40
4277.38 39
4277.53 37
4277.68 34
4277.83 31
4277.98 29
4278.13 29
4278.28 33
4278.43 39
4278.58 47
4278.73 57
4278.88 67
4279.03 76
4279.18 83
4279.33 89
4279.48 92
4279.63 94
4279.78 93
4279.93 92
4280.08 89
4280.23 86
4280.38 83
4280.53 81
4280.68 80
4280.83 82
4280.98 85
4281.13 89
4281.28 93
4281.43 97
4281.58 101
4281.73 103
4281.88 104
4282.03 105
4282.18 107
4282.33 109
4282.48 113
4282.63 118
4282.78 125
4282.93 132
4283.08 140
4283.23 147
4283.38 152
4283.53 156
4283.68 157
4283.83 156
4283.98 154
4284.13 150
4284.28 146
4284.44 141
4284.59 135
4284.74 128
4284.89 122
4285.04 115
4285.19 110
4285.34 106
4285.49 104
4285.64 104
4285.79 106
4285.94 108
4286.09 110
4286.24 111
4286.39 110
4286.54 107
4286.69 104
4286.84 101
4286.99 99
4287.14 98
4287.29 99
4287.44 101
4287.59 104
4287.74 106
4287.89 106
4288.04 104
4288.19 99
4288.34 93
4288.49 84
4288.64 75
4288.79 66
4288.94 58
4289.09 50
4289.24 42
4289.39 35
4289.54 28
4289.69 22
4289.84 18
4289.99 15
4290.14 14
4290.29 16
4290.44 19
4290.59 22
4290.74 26
4290.89 29
4291.04 31
4291.19 31
4291.34 31
4291.49 29
4291.64 28
4291.79 27
4291.95 27
4292.10 27
4292.25 27
4292.40 26
4292.55 26
4292.70 24
4292.85 21
4293.00 18
4293.15 13
4293.30 8
4293.45 2
4293.60 0
4293.75 0
4293.90 0
4294.05 0
4294.20 0
4294.35 0
4294.50 0
4294.65 0
4294.80 4
4294.95 13
4295.10 21
4295.25 29
4295.40 35
4295.55 38
4295.70 39
4295.85 39
4296.00 37
4296.15 37
4296.30 39
4296.45 42
4296.60 48
4296.76 56
4296.91 64
4297.06 72
4297.21 79
4297.36 84
4297.51 86
4297.66 85
4297.81 81
4297.96 75
4298.11 68
4298.26 61
4298.41 55
4298.56 53
4298.71 54
4298.86 59
4299.01 68
4299.16 78
4299.31 88
4299.46 96
4299.61 103
4299.76 106
4299.91 107
4300.06 106
4300.21 105
4300.36 102
4300.51 101
4300.67 101
4300.82 103
4300.97 107
4301.12 112
4301.27 116
4301.42 121
4301.57 124
4301.72 125
4301.87 124
4302.02 120
4302.17 115
4302.32 108
4302.47 99
4302.62 91
4302.77 83
4302.92 75
4303.07 70
4303.22 67
4303.37 67
4303.52 70
4303.67 74
4303.82 80
4303.98 85
4304.13 88
4304.28 89
4304.43 87
4304.58 84
4304.73 78
4304.88 72
4305.03 65
4305.18 60
4305.33 57
4305.48 56
4305.63 58
4305.78 61
4305.93 65
4306.08 69
4306.23 72
4306.38 73
4306.53 72
4306.68 70
4306.83 66
4306.99 63
4307.14 60
4307.29 58
4307.44 57
4307.59 57
4307.74 57
4307.89 58
4308.04 60
4308.19 61
4308.34 64
4308.49 66
4308.64 68
4308.79 68
4308.94 68
4309.09 64
4309.24 59
4309.39 51
4309.54 41
4309.70 30
4309.85 20
4310.00 10
4310.15 3
4310.30 0
4310.45 0
4310.60 0
4310.75 0
4310.90 0
4311.05 0
4311.20 0
4311.35 0
4311.50 0
4311.65 0
4311.80 2
4311.95 10
4312.10 19
4312.26 29
4312.41 39
4312.56 49
4312.71 58
4312.86 68
4313.01 79
4313.16 90
4313.31 101
4313.46 110
4313.61 117
4313.76 121
4313.91 122
4314.06 119
4314.21 114
4314.36 107
4314.52 99
4314.67 91
4314.82 82
4314.97 73
4315.12 65
4315.27 58
4315.42 51
4315.57 46
4315.72 42
4315.87 37
4316.02 32
4316.17 25
4316.32 17
4316.47 9
4316.62 2
4316.78 0
4316.93 0
4317.08 0
4317.23 0
4317.38 1
4317.53 4
4317.68 8
4317.83 11
4317.98 14
4318.13 18
4318.28 22
4318.43 27
4318.58 33
4318.73 38
4318.89 41
4319.04 43
4319.19 44
4319.34 43
4319.49 42
4319.64 41
4319.79 43
4319.94 46
4320.09 52
4320.24 58
4320.39 65
4320.54 71
4320.69 76
4320.85 78
4321.00 79
4321.15 77
4321.30 75
4321.45 72
4321.60 69
4321.75 65
4321.90 62
4322.05 59
4322.20 58
4322.35 59
4322.50 62
4322.65 68
4322.81 76
4322.96 86
4323.11 96
4323.26 104
4323.41 109
4323.56 111
4323.71 109
4323.86 104
4324.01 96
4324.16 87
4324.31 78
4324.46 70
4324.62 66
4324.77 65
4324.92 68
4325.07 74
4325.22 82
4325.37 90
4325.52 98
4325.67 103
4325.82 107
4325.97 108
4326.12 108
4326.27 106
4326.43 103
4326.58 100
4326.73 96
4326.88 92
4327.03 87
4327.18 81
4327.33 75
4327.48 69
4327.63 63
4327.78 60
4327.93 59
4328.09 61
4328.24 65
4328.39 71
4328.54 78
4328.69 86
4328.84 92
4328.99 98
4329.14 104
4329.29 108
4329.44 112
4329.59 115
4329.75 116
4329.90 115
4330.05 113
4330.20 110
4330.35 107
4330.50 104
4330.65 102
4330.80 102
4330.95 104
4331.10 107
4331.25 110
4331.41 112
4331.56 112
4331.71 111
4331.86 107
4332.01 101
4332.16 94
4332.31 86
4332.46 78
4332.61 70
4332.76 64
4332.92 60
4333.07 59
4333.22 60
4333.37 63
4333.52 69
4333.67 75
4333.82 81
4333.97 88
4334.12 94
4334.27 100
4334.43 106
4334.58 111
4334.73 115
4334.88 118
4335.03 118
4335.18 116
4335.33 112
4335.48 108
4335.63 103
4335.78 100
4335.94 98
4336.09 98
4336.24 99
4336.39 100
4336.54 101
4336.69 101
4336.84 101
4336.99 102
4337.14 104
4337.30 106
4337.45 110
4337.60 116
4337.75 122
4337.90 128
4338.05 133
4338.20 137
4338.35 137
4338.50 134
4338.65 129
4338.81 121
4338.96 111
4339.11 102
4339.26 93
4339.41 86
4339.56 81
4339.71 77
4339.86 74
4340.01 73
4340.17 73
4340.32 73
4340.47 75
4340.62 79
4340.77 83
4340.92 89
4341.07 94
4341.22 99
4341.37 102
4341.53 103
4341.68 103
4341.83 100
4341.98 95
4342.13 89
4342.28 83
4342.43 77
4342.58 72
4342.73 68
4342.89 67
4343.04 67
4343.19 68
4343.34 69
4343.49 71
4343.64 72
4343.79 71
4343.94 69
4344.10 66
4344.25 62
4344.40 57
4344.55 51
4344.70 44
4344.85 37
4345.00 30
4345.15 23
4345.30 17
4345.46 11
4345.61 7
4345.76 4
4345.91 3
4346.06 2
4346.21 2
4346.36 2
4346.51 2
4346.67 2
4346.82 1
4346.97 0
4347.12 0
4347.27 0
4347.42 0
4347.57 0
4347.72 0
4347.88 8
4348.03 18
4348.18 28
4348.33 37
4348.48 43
4348.63 44
4348.78 42
4348.93 37
4349.09 29
4349.24 21
4349.39 14
4349.54 7
4349.69 3
4349.84 0
4349.99 0
4350.14 1
4350.30 5
4350.45 11
4350.60 18
4350.75 27
4350.90 37
4351.05 46
4351.20 54
4351.36 60
4351.51 63
4351.66 65
4351.81 64
4351.96 63
4352.11 61
4352.26 61
4352.41 64
4352.57 69
4352.72 76
4352.87 85
4353.02 95
4353.17 104
4353.32 112
4353.47 118
4353.62 122
4353.78 126
4353.93 129
4354.08 133
4354.23 137
4354.38 142
4354.53 147
4354.68 151
4354.84 153
4354.99 153
4355.14 151
4355.29 147
4355.44 141
4355.59 133
4355.74 124
4355.90 114
4356.05 104
4356.20 94
4356.35 84
4356.50 77
4356.65 71
4356.80 68
4356.96 66
4357.11 65
4357.26 65
4357.41 63
4357.56 61
4357.71 59
4357.86 57
4358.01 56
4358.17 56
4358.32 57
4358.47 59
4358.62 60
4358.77 61
4358.92 61
4359.07 60
4359.23 57
4359.38 55
4359.53 53
4359.68 52
4359.83 52
4359.98 55
4360.14 60
4360.29 67
4360.44 75
4360.59 83
4360.74 90
4360.89 96
4361.04 100
4361.20 101
4361.35 99
4361.50 94
4361.65 87
4361.80 78
4361.95 69
4362.10 61
4362.26 54
4362.41 50
4362.56 50
4362.71 52
4362.86 57
4363.01 63
4363.16 69
4363.32 75
4363.47 79
4363.62 82
4363.77 83
4363.92 83
4364.07 82
4364.23 79
4364.38 76
4364.53 72
4364.68 68
4364.83 64
4364.98 61
4365.13 58
4365.29 56
4365.44 54
4365.59 53
4365.74 54
4365.89 55
4366.04 56
4366.20 59
4366.35 62
4366.50 65
4366.65 69
4366.80 73
4366.95 76
4367.10 79
4367.26 82
4367.41 83
4367.56 82
4367.71 80
4367.86 77
4368.01 73
4368.17 68
4368.32 63
4368.47 58
4368.62 53
4368.77 48
4368.92 44
4369.08 40
4369.23 35
4369.38 31
4369.53 28
4369.68 25
4369.83 24
4369.99 24
4370.14 27
4370.29 33
4370.44 42
4370.59 53
4370.74 65
4370.90 76
4371.05 85
4371.20 90
4371.35 92
4371.50 89
4371.65 84
4371.81 77
4371.96 70
4372.11 64
4372.26 59
4372.41 56
4372.56 53
4372.72 50
4372.87 46
4373.02 42
4373.17 37
4373.32 33
4373.47 29
4373.63 27
4373.78 27
4373.93 29
4374.08 32
4374.23 35
4374.38 38
4374.54 40
4374.69 40
4374.84 39
4374.99 37
4375.14 34
4375.29 31
4375.45 29
4375.60 28
4375.75 29
4375.90 32
4376.05 36
4376.20 41
4376.36 47
4376.51 53
4376.66 60
4376.81 67
4376.96 75
4377.11 84
4377.27 92
4377.42 99
4377.57 103
4377.72 104
4377.87 101
4378.03 96
4378.18 88
4378.33 79
4378.48 70
4378.63 62
4378.78 55
4378.94 48
4379.09 41
4379.24 35
4379.39 30
4379.54 26
4379.69 24
4379.85 25
4380.00 28
4380.15 31
4380.30 36
4380.45 41
4380.61 46
4380.76 50
4380.91 56
4381.06 61
4381.21 67
4381.36 72
4381.52 77
4381.67 80
4381.82 83
4381.97 84
4382.12 85
4382.28 86
4382.43 89
4382.58 93
4382.73 98
4382.88 104
4383.04 109
4383.19 113
4383.34 115
4383.49 116
4383.64 115
4383.79 113
4383.95 110
4384.10 106
4384.25 102
4384.40 96
4384.55 90
4384.71 83
4384.86 76
4385.01 72
4385.16 71
4385.31 74
4385.47 81
4385.62 89
4385.77 99
4385.92 107
4386.07 113
4386.22 117
4386.38 117
4386.53 115
4386.68 113
4386.83 111
4386.98 109
4387.14 107
4387.29 106
4387.44 106
4387.59 106
4387.74 107
4387.90 109
4388.05 112
4388.20 115
4388.35 118
4388.50 118
4388.66 117
4388.81 112
4388.96 105
4389.11 98
4389.26 90
4389.42 85
4389.57 82
4389.72 82
4389.87 83
4390.02 85
4390.18 88
4390.33 91
4390.48 94
4390.63 97
4390.78 101
4390.94 105
4391.09 108
4391.24 109
4391.39 108
4391.54 105
4391.69 99
4391.85 93
4392.00 86
4392.15 81
4392.30 79
4392.46 78
4392.61 78
4392.76 78
4392.91 75
4393.06 70
4393.22 61
4393.37 49
4393.52 35
4393.67 20
4393.82 6
4393.98 0
4394.13 0
4394.28 0
4394.43 0
4394.58 0
4394.74 0
4394.89 0
4395.04 0
4395.19 4
4395.34 9
4395.50 14
4395.65 19
4395.80 25
4395.95 33
4396.10 42
4396.26 52
4396.41 62
4396.56 71
4396.71 79
4396.86 85
4397.02 89
4397.17 93
4397.32 98
4397.47 103
4397.63 108
4397.78 115
4397.93 121
4398.08 129
4398.23 138
4398.39 148
4398.54 159
4398.69 172
4398.84 186
4398.99 200
4399.15 213
4399.30 223
4399.45 229
4399.60 233
4399.75 233
4399.91 232
4400.06 230
4400.21 228
4400.36 228
4400.52 230
4400.67 234
4400.82 240
4400.97 248
4401.12 257
4401.28 267
4401.43 277
4401.58 284
4401.73 288
4401.89 288
4402.04 284
4402.19 276
4402.34 266
4402.49 255
4402.65 244
4402.80 234
4402.95 225
4403.10 218
4403.25 212
4403.41 208
4403.56 206
4403.71 207
4403.86 210
4404.02 216
4404.17 223
4404.32 230
4404.47 236
4404.62 240
4404.78 241
4404.93 240
4405.08 238
4405.23 236
4405.39 234
4405.54 232
4405.69 229
4405.84 226
4405.99 222
4406.15 217
4406.30 210
4406.45 204
4406.60 198
4406.76 194
4406.91 192
4407.06 191
4407.21 192
4407.37 193
4407.52 194
4407.67 194
4407.82 192
4407.97 189
4408.13 185
4408.28 181
4408.43 177
4408.58 172
4408.74 167
4408.89 162
4409.04 158
4409.19 155
4409.35 153
4409.50 155
4409.65 158
4409.80 164
4409.95 170
4410.11 176
4410.26 180
4410.41 182
4410.56 182
4410.72 180
4410.87 176
4411.02 171
4411.17 164
4411.33 157
4411.48 149
4411.63 141
4411.78 135
4411.93 132
4412.09 132
4412.24 136
4412.39 143
4412.54 151
4412.70 159
4412.85 164
4413.00 167
4413.15 165
4413.31 160
4413.46 151
4413.61 142
4413.76 134
4413.92 127
4414.07 123
4414.22 122
4414.37 124
4414.53 126
4414.68 130
4414.83 132
4414.98 135
4415.13 137
4415.29 138
4415.44 141
4415.59 143
4415.74 147
4415.90 150
4416.05 153
4416.20 154
4416.35 156
4416.51 157
4416.66 158
4416.81 161
4416.96 166
4417.12 174
4417.27 184
4417.42 196
4417.57 210
4417.73 223
4417.88 236
4418.03 248
4418.18 257
4418.34 264
4418.49 269
4418.64 274
4418.79 278
4418.95 283
4419.10 289
4419.25 297
4419.40 307
4419.56 321
4419.71 336
4419.86 354
4420.01 372
4420.17 391
4420.32 410
4420.47 429
4420.62 447
4420.78 467
4420.93 491
4421.08 519
4421.23 553
4421.39 594
4421.54 641
4421.69 693
4421.84 748
4422.00 805
4422.15 861
4422.30 916
4422.45 968
4422.61 1017
4422.76 1062
4422.91 1102
4423.06 1137
4423.22 1166
4423.37 1189
4423.52 1206
4423.67 1220
4423.83 1233
4423.98 1245
4424.13 1259
4424.28 1273
4424.44 1289
4424.59 1304
4424.74 1317
4424.89 1329
4425.05 1336
4425.20 1341
4425.35 1342
4425.50 1338
4425.66 1330
4425.81 1317
4425.96 1299
4426.12 1277
4426.27 1253
4426.42 1227
4426.57 1200
4426.73 1175
4426.88 1150
4427.03 1127
4427.18 1105
4427.34 1082
4427.49 1060
4427.64 1036
4427.79 1011
4427.95 985
4428.10 958
4428.25 930
4428.40 903
4428.56 878
4428.71 853
4428.86 830
4429.01 808
4429.17 786
4429.32 765
4429.47 743
4429.63 721
4429.78 698
4429.93 675
4430.08 652
4430.24 630
4430.39 609
4430.54 589
4430.69 571
4430.85 554
4431.00 538
4431.15 522
4431.30 507
4431.46 491
4431.61 475
4431.76 458
4431.92 441
4432.07 425
4432.22 410
4432.37 397
4432.53 384
4432.68 372
4432.83 360
4432.98 346
4433.14 331
4433.29 314
4433.44 296
4433.60 279
4433.75 263
4433.90 248
4434.05 236
4434.21 224
4434.36 214
4434.51 205
4434.66 196
4434.82 189
4434.97 183
4435.12 179
4435.28 177
4435.43 177
4435.58 179
4435.73 181
4435.89 183
4436.04 185
4436.19 187
4436.34 187
4436.50 189
4436.65 191
4436.80 194
4436.96 198
4437.11 203
4437.26 206
4437.41 208
4437.57 205
4437.72 199
4437.87 189
4438.03 177
4438.18 164
4438.33 151
4438.48 139
4438.64 129
4438.79 122
4438.94 115
4439.10 109
4439.25 104
4439.40 99
4439.55 93
4439.71 87
4439.86 82
4440.01 78
4440.17 76
4440.32 76
4440.47 78
4440.62 82
4440.78 87
4440.93 91
4441.08 94
4441.24 94
4441.39 93
4441.54 90
4441.69 87
4441.85 84
4442.00 82
4442.15 81
4442.31 81
4442.46 81
4442.61 82
4442.76 83
4442.92 83
4443.07 83
4443.22 84
4443.38 86
4443.53 88
4443.68 90
4443.83 92
4443.99 92
4444.14 91
4444.29 87
4444.45 81
4444.60 76
4444.75 71
4444.90 69
4445.06 70
4445.21 73
4445.36 80
4445.52 88
4445.67 96
4445.82 103
4445.97 108
4446.13 110
4446.28 110
4446.43 107
4446.59 102
4446.74 96
4446.89 89
4447.05 82
4447.20 75
4447.35 69
4447.50 64
4447.66 60
4447.81 57
4447.96 55
4448.12 54
4448.27 52
4448.42 50
4448.58 46
4448.73 42
4448.88 37
4449.03 31
4449.19 27
4449.34 24
4449.49 24
4449.65 26
4449.80 31
4449.95 38
4450.11 46
4450.26 54
4450.41 61
4450.56 67
4450.72 72
4450.87 76
4451.02 80
4451.18 83
4451.33 86
4451.48 88
4451.64 89
4451.79 88
4451.94 84
4452.09 80
4452.25 77
4452.40 76
4452.55 77
4452.71 83
4452.86 91
4453.01 101
4453.17 111
4453.32 118
4453.47 122
4453.63 123
4453.78 121
4453.93 119
4454.08 116
4454.24 115
4454.39 117
4454.54 120
4454.70 123
4454.85 126
4455.00 126
4455.16 123
4455.31 117
4455.46 109
4455.62 101
4455.77 94
4455.92 90
4456.07 89
4456.23 90
4456.38 94
4456.53 98
4456.69 101
4456.84 103
4456.99 104
4457.15 102
4457.30 99
4457.45 94
4457.61 87
4457.76 80
4457.91 71
4458.07 63
4458.22 56
4458.37 50
4458.52 45
4458.68 43
4458.83 42
4458.98 42
4459.14 43
4459.29 45
4459.44 47
4459.60 49
4459.75 50
4459.90 52
4460.06 53
4460.21 54
4460.36 54
4460.52 53
4460.67 51
4460.82 49
4460.98 47
4461.13 45
4461.28 46
4461.44 48
4461.59 53
4461.74 59
4461.89 65
4462.05 70
4462.20 73
4462.35 73
4462.51 69
4462.66 64
4462.81 58
4462.97 53
4463.12 50
4463.27 48
4463.43 48
4463.58 50
4463.73 51
4463.89 51
4464.04 49
4464.19 47
4464.35 44
4464.50 42
4464.65 42
4464.81 42
4464.96 44
4465.11 47
4465.27 49
4465.42 51
4465.57 52
4465.73 51
4465.88 49
4466.03 47
4466.19 45
4466.34 43
4466.49 41
4466.65 39
4466.80 36
4466.95 32
4467.11 27
4467.26 20
4467.41 13
4467.57 6
4467.72 0
4467.87 0
4468.03 0
4468.18 0
4468.33 0
4468.49 0
4468.64 0
4468.79 0
4468.95 1
4469.10 3
4469.25 5
4469.41 7
4469.56 8
4469.71 9
4469.87 11
4470.02 12
4470.17 15
4470.33 19
4470.48 25
4470.63 31
4470.79 38
4470.94 45
4471.09 50
4471.25 53
4471.40 54
4471.55 54
4471.71 53
4471.86 53
4472.01 54
4472.17 58
4472.32 64
4472.47 71
4472.63 78
4472.78 83
4472.93 86
4473.09 86
4473.24 85
4473.39 83
4473.55 81
4473.70 80
4473.85 82
4474.01 85
4474.16 89
4474.31 94
4474.47 99
4474.62 103
4474.77 107
4474.93 111
4475.08 113
4475.23 114
4475.39 114
4475.54 112
4475.69 109
4475.85 104
4476.00 99
4476.16 93
4476.31 86
4476.46 80
4476.62 74
4476.77 68
4476.92 65
4477.08 62
4477.23 62
4477.38 63
4477.54 67
4477.69 72
4477.84 78
4478.00 84
4478.15 88
4478.30 89
4478.46 88
4478.61 85
4478.76 80
4478.92 75
4479.07 70
4479.22 64
4479.38 59
4479.53 54
4479.69 49
4479.84 44
4479.99 40
4480.15 37
4480.30 35
4480.45 35
4480.61 35
4480.76 36
4480.91 37
4481.07 38
4481.22 37
4481.37 36
4481.53 35
4481.68 34
4481.83 35
4481.99 36
4482.14 39
4482.30 41
4482.45 44
4482.60 45
4482.76 44
4482.91 41
4483.06 38
4483.22 34
4483.37 31
4483.52 30
4483.68 31
4483.83 33
4483.98 37
4484.14 41
4484.29 43
4484.45 44
4484.60 45
4484.75 45
4484.91 45
4485.06 45
4485.21 46
4485.37 48
4485.52 49
4485.67 48
4485.83 47
4485.98 44
4486.14 42
4486.29 41
4486.44 41
4486.60 44
4486.75 48
4486.90 53
4487.06 59
4487.21 64
4487.36 67
4487.52 69
4487.67 69
4487.83 68
4487.98 66
4488.13 65
4488.29 64
4488.44 65
4488.59 68
4488.75 71
4488.90 76
4489.05 79
4489.21 82
4489.36 83
4489.52 82
4489.67 79
4489.82 73
4489.98 67
4490.13 59
4490.28 53
4490.44 48
4490.59 46
4490.75 46
4490.90 48
4491.05 52
4491.21 56
4491.36 61
4491.51 65
4491.67 68
4491.82 70
4491.98 70
4492.13 69
4492.28 66
4492.44 61
4492.59 56
4492.74 51
4492.90 47
4493.05 43
4493.21 42
4493.36 41
4493.51 42
4493.67 43
4493.82 44
4493.97 45
4494.13 46
4494.28 47
4494.44 47
4494.59 48
4494.74 48
4494.90 47
4495.05 45
4495.20 43
4495.36 40
4495.51 37
4495.67 35
4495.82 34
4495.97 36
4496.13 39
4496.28 44
4496.43 50
4496.59 56
4496.74 62
4496.90 68
4497.05 75
4497.20 82
4497.36 90
4497.51 97
4497.67 104
4497.82 109
4497.97 111
4498.13 111
4498.28 108
4498.43 103
4498.59 98
4498.74 91
4498.90 84
4499.05 77
4499.20 69
4499.36 62
4499.51 55
4499.67 50
4499.82 47
4499.97 46
4500.13 47
4500.28 49
4500.43 53
4500.59 57
4500.74 61
4500.90 64
4501.05 66
4501.20 68
4501.36 68
4501.51 67
4501.67 66
4501.82 64
4501.97 62
4502.13 61
4502.28 61
4502.43 62
4502.59 62
4502.74 60
4502.90 57
4503.05 51
4503.20 43
4503.36 35
4503.51 27
4503.67 22
4503.82 20
4503.97 20
4504.13 24
4504.28 30
4504.44 38
4504.59 47
4504.74 56
4504.90 64
4505.05 72
4505.21 78
4505.36 82
4505.51 83
4505.67 81
4505.82 77
4505.98 71
4506.13 66
4506.28 62
4506.44 60
4506.59 61
4506.75 63
4506.90 66
4507.05 70
4507.21 74
4507.36 76
4507.52 77
4507.67 78
4507.82 76
4507.98 74
4508.13 72
4508.29 68
4508.44 65
4508.59 61
4508.75 58
4508.90 56
4509.06 54
4509.21 52
4509.36 50
4509.52 47
4509.67 43
4509.83 38
4509.98 34
4510.13 31
4510.29 30
4510.44 34
4510.60 40
4510.75 49
4510.90 59
4511.06 68
4511.21 73
4511.37 74
4511.52 71
4511.67 64
4511.83 57
4511.98 50
4512.14 46
4512.29 46
4512.44 50
4512.60 56
4512.75 62
4512.91 67
4513.06 69
4513.21 68
4513.37 65
4513.52 60
4513.68 56
4513.83 53
4513.99 52
4514.14 54
4514.29 57
4514.45 63
4514.60 69
4514.76 75
4514.91 81
4515.06 87
4515.22 91
4515.37 93
4515.53 94
4515.68 94
4515.83 93
4515.99 91
4516.14 89
4516.30 87
4516.45 85
4516.61 83
4516.76 80
4516.91 76
4517.07 72
4517.22 66
4517.38 59
4517.53 52
4517.68 46
4517.84 40
4517.99 36
4518.15 34
4518.30 31
4518.46 29
4518.61 27
4518.76 24
4518.92 21
4519.07 19
4519.23 17
4519.38 17
4519.53 18
4519.69 19
4519.84 20
4520.00 21
4520.15 19
4520.31 16
4520.46 11
4520.61 4
4520.77 0
4520.92 0
4521.08 0
4521.23 0
4521.39 0
4521.54 0
4521.69 0
4521.85 0
4522.00 3
4522.16 13
4522.31 22
4522.47 32
4522.62 41
4522.77 48
4522.93 54
4523.08 59
4523.24 60
4523.39 60
4523.54 58
4523.70 55
4523.85 52
4524.01 49
4524.16 48
4524.32 48
4524.47 50
4524.62 53
4524.78 57
4524.93 61
4525.09 64
4525.24 67
4525.40 69
4525.55 72
4525.70 76
4525.86 82
4526.01 88
4526.17 96
4526.32 103
4526.48 110
4526.63 115
4526.79 118
4526.94 119
4527.09 119
4527.25 118
4527.40 116
4527.56 114
4527.71 111
4527.87 108
4528.02 103
4528.17 97
4528.33 90
4528.48 83
4528.64 75
4528.79 69
4528.95 64
4529.10 61
4529.25 59
4529.41 58
4529.56 57
4529.72 58
4529.87 60
4530.03 63
4530.18 67
4530.34 72
4530.49 78
4530.64 84
4530.80 89
4530.95 91
4531.11 91
4531.26 88
4531.42 81
4531.57 72
4531.72 61
4531.88 50
4532.03 39
4532.19 30
4532.34 22
4532.50 17
4532.65 15
4532.81 14
4532.96 14
4533.11 15
4533.27 14
4533.42 13
4533.58 10
4533.73 7
4533.89 3
4534.04 0
4534.20 0
4534.35 1
4534.50 4
4534.66 10
4534.81 16
4534.97 21
4535.12 24
4535.28 24
4535.43 23
4535.59 21
4535.74 19
4535.89 17
4536.05 16
4536.20 17
4536.36 19
4536.51 21
4536.67 23
4536.82 24
4536.98 24
4537.13 23
4537.29 22
4537.44 20
4537.59 18
4537.75 17
4537.90 15
4538.06 14
4538.21 12
4538.37 11
4538.52 9
4538.68 6
4538.83 2
4538.98 0
4539.14 0
4539.29 0
4539.45 0
4539.60 0
4539.76 0
4539.91 0
4540.07 0
4540.22 3
4540.38 7
4540.53 12
4540.68 18
4540.84 24
4540.99 31
4541.15 38
4541.30 43
4541.46 46
4541.61 46
4541.77 44
4541.92 41
4542.08 36
4542.23 32
4542.39 29
4542.54 28
4542.69 27
4542.85 27
4543.00 28
4543.16 30
4543.31 32
4543.47 36
4543.62 42
4543.78 49
4543.93 58
4544.09 68
4544.24 78
4544.40 87
4544.55 94
4544.70 100
4544.86 102
4545.01 102
4545.17 98
4545.32 93
4545.48 85
4545.63 77
4545.79 70
4545.94 63
4546.10 57
4546.25 52
4546.41 47
4546.56 41
4546.71 36
4546.87 32
4547.02 29
4547.18 28
4547.33 30
4547.49 33
4547.64 37
4547.80 40
4547.95 43
4548.11 44
4548.26 44
4548.42 45
4548.57 47
4548.73 52
4548.88 60
4549.03 69
4549.19 79
4549.34 88
4549.50 96
4549.65 101
4549.81 104
4549.96 106
4550.12 105
4550.27 104
4550.43 102
4550.58 99
4550.74 94
4550.89 88
4551.05 81
4551.20 74
4551.36 67
4551.51 62
4551.67 59
4551.82 59
4551.97 62
4552.13 68
4552.28 76
4552.44 86
4552.59 94
4552.75 102
4552.90 108
4553.06 111
4553.21 112
4553.37 111
4553.52 108
4553.68 105
4553.83 101
4553.99 97
4554.14 94
4554.30 91
4554.45 88
4554.61 87
4554.76 88
4554.92 89
4555.07 91
4555.23 94
4555.38 97
4555.53 100
4555.69 102
4555.84 102
4556.00 102
4556.15 100
4556.31 97
4556.46 93
4556.62 87
4556.77 80
4556.93 71
4557.08 62
4557.24 53
4557.39 44
4557.55 37
4557.70 31
4557.86 28
4558.01 28
4558.17 30
4558.32 34
4558.48 41
4558.63 49
4558.79 58
4558.94 69
4559.10 79
4559.25 90
4559.41 100
4559.56 108
4559.72 115
4559.87 119
4560.03 123
4560.18 125
4560.34 127
4560.49 131
4560.64 136
4560.80 143
4560.95 153
4561.11 163
4561.26 174
4561.42 183
4561.57 189
4561.73 194
4561.88 196
4562.04 198
4562.19 200
4562.35 204
4562.50 209
4562.66 216
4562.81 224
4562.97 231
4563.12 238
4563.28 243
4563.43 246
4563.59 249
4563.74 250
4563.90 252
4564.05 254
4564.21 256
4564.36 259
4564.52 262
4564.67 263
4564.83 262
4564.98 258
4565.14 251
4565.29 240
4565.45 227
4565.60 215
4565.76 203
4565.91 192
4566.07 184
4566.22 176
4566.38 169
4566.53 161
4566.69 152
4566.84 142
4567.00 132
4567.15 122
4567.31 114
4567.46 110
4567.62 108
4567.77 110
4567.93 114
4568.08 118
4568.24 123
4568.39 126
4568.55 128
4568.70 128
4568.86 127
4569.01 127
4569.17 126
4569.32 127
4569.48 128
4569.63 129
4569.79 130
4569.94 130
4570.10 129
4570.25 127
4570.41 122
4570.56 115
4570.72 107
4570.87 98
4571.03 89
4571.18 80
4571.34 72
4571.49 66
4571.65 61
4571.80 56
4571.96 52
4572.11 47
4572.27 42
4572.42 37
4572.58 32
4572.74 28
4572.89 25
4573.05 23
4573.20 23
4573.36 24
4573.51 27
4573.67 31
4573.82 38
4573.98 46
4574.13 54
4574.29 63
4574.44 70
4574.60 76
4574.75 78
4574.91 79
4575.06 77
4575.22 73
4575.37 69
4575.53 65
4575.68 61
4575.84 59
4575.99 58
4576.15 59
4576.30 61
4576.46 64
4576.61 68
4576.77 70
4576.92 72
4577.08 71
4577.23 69
4577.39 66
4577.54 63
4577.70 60
4577.85 58
4578.01 57
4578.17 56
4578.32 56
4578.48 54
4578.63 51
4578.79 47
4578.94 41
4579.10 34
4579.25 27
4579.41 21
4579.56 16
4579.72 11
4579.87 8
4580.03 5
4580.18 3
4580.34 1
4580.49 0
4580.65 0
4580.80 0
4580.96 0
4581.11 0
4581.27 0
4581.43 0
4581.58 0
4581.74 0
4581.89 0
4582.05 0
4582.20 2
4582.36 5
4582.51 9
4582.67 14
4582.82 21
4582.98 27
4583.13 35
4583.29 43
4583.44 49
4583.60 53
4583.75 55
4583.91 55
4584.06 53
4584.22 50
4584.38 49
4584.53 50
4584.69 52
4584.84 57
4585.00 62
4585.15 67
4585.31 72
4585.46 75
4585.62 79
4585.77 82
4585.93 86
4586.08 91
4586.24 96
4586.39 101
4586.55 105
4586.71 109
4586.86 112
4587.02 115
4587.17 116
4587.33 117
4587.48 117
4587.64 115
4587.79 111
4587.95 104
4588.10 95
4588.26 84
4588.41 74
4588.57 64
4588.72 57
4588.88 53
4589.04 51
4589.19 52
4589.35 55
4589.50 56
4589.66 56
4589.81 54
4589.97 50
4590.12 45
4590.28 41
4590.43 39
4590.59 40
4590.74 45
4590.90 52
4591.06 60
4591.21 68
4591.37 74
4591.52 78
4591.68 78
4591.83 76
4591.99 71
4592.14 65
4592.30 60
4592.45 55
4592.61 51
4592.77 48
4592.92 46
4593.08 45
4593.23 45
4593.39 46
4593.54 50
4593.70 56
4593.85 63
4594.01 70
4594.16 76
4594.32 80
4594.48 80
4594.63 76
4594.79 69
4594.94 60
4595.10 52
4595.25 46
4595.41 41
4595.56 40
4595.72 40
4595.87 41
4596.03 43
4596.19 45
4596.34 47
4596.50 50
4596.65 54
4596.81 58
4596.96 63
4597.12 68
4597.27 71
4597.43 74
4597.59 75
4597.74 75
4597.90 73
4598.05 69
4598.21 65
4598.36 61
4598.52 56
4598.67 52
4598.83 49
4598.99 47
4599.14 46
4599.30 45
4599.45 43
4599.61 40
4599.76 36
4599.92 30
4600.07 25
4600.23 19
4600.39 16
4600.54 14
4600.70 14
4600.85 16
4601.01 18
4601.16 21
4601.32 24
4601.47 27
4601.63 30
4601.79 32
4601.94 33
4602.10 34
4602.25 33
4602.41 31
4602.56 28
4602.72 24
4602.87 22
4603.03 21
4603.19 22
4603.34 25
4603.50 29
4603.65 34
4603.81 39
4603.96 44
4604.12 48
4604.28 53
4604.43 58
4604.59 64
4604.74 71
4604.90 78
4605.05 84
4605.21 90
4605.36 95
4605.52 98
4605.68 100
4605.83 102
4605.99 103
4606.14 104
4606.30 105
4606.45 107
4606.61 109
4606.77 111
4606.92 113
4607.08 113
4607.23 113
4607.39 112
4607.54 109
4607.70 106
4607.86 102
4608.01 99
4608.17 96
4608.32 93
4608.48 90
4608.63 87
4608.79 85
4608.95 83
4609.10 81
4609.26 80
4609.41 79
4609.57 80
4609.72 80
4609.88 81
4610.04 82
4610.19 83
4610.35 83
4610.50 82
4610.66 81
4610.81 79
4610.97 77
4611.13 73
4611.28 70
4611.44 67
4611.59 65
4611.75 65
4611.90 65
4612.06 65
4612.22 65
4612.37 64
4612.53 62
4612.68 58
4612.84 54
4613.00 49
4613.15 44
4613.31 39
4613.46 35
4613.62 31
4613.77 27
4613.93 23
4614.09 21
4614.24 21
4614.40 22
4614.55 26
4614.71 30
4614.86 35
4615.02 39
4615.18 41
4615.33 41
4615.49 40
4615.64 36
4615.80 32
4615.96 27
4616.11 22
4616.27 17
4616.42 13
4616.58 11
4616.73 10
4616.89 10
4617.05 12
4617.20 15
4617.36 20
4617.51 25
4617.67 32
4617.83 39
4617.98 46
4618.14 54
4618.29 61
4618.45 68
4618.61 74
4618.76 79
4618.92 83
4619.07 87
4619.23 91
4619.38 97
4619.54 104
4619.70 111
4619.85 119
4620.01 125
4620.16 129
4620.32 131
4620.48 129
4620.63 125
4620.79 119
4620.94 113
4621.10 108
4621.26 104
4621.41 101
4621.57 98
4621.72 97
4621.88 95
4622.04 93
4622.19 90
4622.35 86
4622.50 81
4622.66 77
4622.81 73
4622.97 69
4623.13 67
4623.28 65
4623.44 65
4623.59 67
4623.75 69
4623.91 72
4624.06 74
4624.22 73
4624.37 70
4624.53 62
4624.69 51
4624.84 39
4625.00 26
4625.15 16
4625.31 10
4625.47 9
4625.62 12
4625.78 20
4625.93 29
4626.09 38
4626.25 46
4626.40 52
4626.56 57
4626.71 61
4626.87 66
4627.03 72
4627.18 79
4627.34 86
4627.49 93
4627.65 98
4627.81 100
4627.96 100
4628.12 98
4628.27 95
4628.43 92
4628.59 91
4628.74 92
4628.90 96
4629.06 101
4629.21 107
4629.37 111
4629.52 114
4629.68 114
4629.84 111
4629.99 107
4630.15 101
4630.30 96
4630.46 92
4630.62 91
4630.77 92
4630.93 95
4631.08 100
4631.24 105
4631.40 112
4631.55 119
4631.71 124
4631.86 128
4632.02 130
4632.18 129
4632.33 124
4632.49 115
4632.65 104
4632.80 91
4632.96 78
4633.11 66
4633.27 57
4633.43 52
4633.58 49
4633.74 51
4633.89 54
4634.05 59
4634.21 65
4634.36 70
4634.52 75
4634.67 79
4634.83 81
4634.99 82
4635.14 80
4635.30 78
4635.46 74
4635.61 70
4635.77 66
4635.92 63
4636.08 62
4636.24 62
4636.39 64
4636.55 67
4636.70 70
4636.86 73
4637.02 75
4637.17 76
4637.33 76
4637.49 75
4637.64 73
4637.80 71
4637.95 68
4638.11 66
4638.27 64
4638.42 63
4638.58 62
4638.74 61
4638.89 59
4639.05 58
4639.20 56
4639.36 53
4639.52 51
4639.67 50
4639.83 50
4639.99 53
4640.14 58
4640.30 65
4640.45 73
4640.61 82
4640.77 90
4640.92 97
4641.08 101
4641.24 104
4641.39 104
4641.55 104
4641.70 103
4641.86 103
4642.02 104
4642.17 104
4642.33 104
4642.49 103
4642.64 99
4642.80 95
4642.95 89
4643.11 84
4643.27 78
4643.42 74
4643.58 72
4643.74 70
4643.89 69
4644.05 69
4644.20 69
4644.36 71
4644.52 74
4644.67 78
4644.83 84
4644.99 90
4645.14 96
4645.30 101
4645.46 104
4645.61 104
4645.77 103
4645.92 100
4646.08 97
4646.24 95
4646.39 93
4646.55 93
4646.71 95
4646.86 97
4647.02 100
4647.18 101
4647.33 102
4647.49 100
4647.64 96
4647.80 90
4647.96 83
4648.11 77
4648.27 72
4648.43 69
4648.58 68
4648.74 69
4648.90 71
4649.05 73
4649.21 76
4649.36 78
4649.52 81
4649.68 84
4649.83 88
4649.99 93
4650.15 98
4650.30 104
4650.46 110
4650.62 115
4650.77 119
4650.93 121
4651.09 122
4651.24 121
4651.40 119
4651.55 118
4651.71 116
4651.87 115
4652.02 114
4652.18 112
4652.34 110
4652.49 106
4652.65 100
4652.81 93
4652.96 85
4653.12 77
4653.28 69
4653.43 62
4653.59 56
4653.74 53
4653.90 50
4654.06 48
4654.21 47
4654.37 46
4654.53 44
4654.68 43
4654.84 41
4655.00 41
4655.15 41
4655.31 43
4655.47 46
4655.62 50
4655.78 56
4655.94 62
4656.09 68
4656.25 73
4656.41 77
4656.56 79
4656.72 80
4656.87 80
4657.03 78
4657.19 76
4657.34 73
4657.50 69
4657.66 64
4657.81 58
4657.97 50
4658.13 42
4658.28 35
4658.44 29
4658.60 25
4658.75 26
4658.91 31
4659.07 39
4659.22 49
4659.38 59
4659.54 67
4659.69 73
4659.85 76
4660.01 76
4660.16 74
4660.32 70
4660.48 67
4660.63 63
4660.79 61
4660.95 58
4661.10 56
4661.26 53
4661.41 50
4661.57 45
4661.73 41
4661.88 37
4662.04 36
4662.20 36
4662.35 38
4662.51 41
4662.67 44
4662.82 45
4662.98 45
4663.14 42
4663.29 39
4663.45 36
4663.61 34
4663.76 35
4663.92 37
4664.08 41
4664.23 45
4664.39 48
4664.55 50
4664.70 50
4664.86 48
4665.02 45
4665.17 41
4665.33 37
4665.49 35
4665.64 33
4665.80 32
4665.96 33
4666.11 34
4666.27 36
4666.43 39
4666.58 40
4666.74 41
4666.90 41
4667.05 39
4667.21 37
4667.37 34
4667.52 31
4667.68 29
4667.84 27
4667.99 26
4668.15 26
4668.31 25
4668.46 25
4668.62 24
4668.78 24
4668.93 24
4669.09 26
4669.25 28
4669.40 29
4669.56 31
4669.72 32
4669.88 32
4670.03 32
4670.19 33
4670.35 36
4670.50 41
4670.66 46
4670.82 53
4670.97 59
4671.13 63
4671.29 65
4671.44 64
4671.60 62
4671.76 58
4671.91 53
4672.07 48
4672.23 44
4672.38 40
4672.54 38
4672.70 36
4672.85 35
4673.01 34
4673.17 34
4673.32 33
4673.48 31
4673.64 28
4673.79 24
4673.95 18
4674.11 12
4674.27 5
4674.42 0
4674.58 0
4674.74 0
4674.89 0
4675.05 0
4675.21 0
4675.36 0
4675.52 0
4675.68 0
4675.83 5
4675.99 14
4676.15 24
4676.30 34
4676.46 45
4676.62 55
4676.77 62
4676.93 66
4677.09 66
4677.24 63
4677.40 57
4677.56 48
4677.72 39
4677.87 31
4678.03 23
4678.19 17
4678.34 14
4678.50 14
4678.66 18
4678.81 24
4678.97 33
4679.13 43
4679.28 54
4679.44 63
4679.60 69
4679.76 72
4679.91 71
4680.07 68
4680.23 63
4680.38 59
4680.54 56
4680.70 55
4680.85 57
4681.01 60
4681.17 64
4681.32 68
4681.48 71
4681.64 72
4681.80 72
4681.95 71
4682.11 69
4682.27 67
4682.42 65
4682.58 64
4682.74 63
4682.89 61
4683.05 60
4683.21 60
4683.36 59
4683.52 60
4683.68 62
4683.84 65
4683.99 68
4684.15 71
4684.31 73
4684.46 72
4684.62 70
4684.78 65
4684.93 59
4685.09 53
4685.25 48
4685.41 43
4685.56 41
4685.72 40
4685.88 42
4686.03 47
4686.19 52
4686.35 58
4686.50 64
4686.66 69
4686.82 71
4686.98 70
4687.13 66
4687.29 60
4687.45 53
4687.60 46
4687.76 40
4687.92 36
4688.07 35
4688.23 37
4688.39 42
4688.55 47
4688.70 52
4688.86 56
4689.02 57
4689.17 55
4689.33 52
4689.49 50
4689.65 49
4689.80 51
4689.96 57
4690.12 65
4690.27 75
4690.43 84
4690.59 92
4690.75 95
4690.90 95
4691.06 92
4691.22 87
4691.37 81
4691.53 75
4691.69 70
4691.84 66
4692.00 63
4692.16 60
4692.32 56
4692.47 51
4692.63 44
4692.79 35
4692.94 26
4693.10 16
4693.26 6
4693.42 0
4693.57 0
4693.73 0
4693.89 0
4694.04 0
4694.20 0
4694.36 0
4694.52 0
4694.67 0
4694.83 1
4694.99 7
4695.14 15
4695.30 24
4695.46 33
4695.62 40
4695.77 44
4695.93 46
4696.09 45
4696.24 42
4696.40 37
4696.56 31
4696.72 26
4696.87 21
4697.03 16
4697.19 11
4697.35 6
4697.50 2
4697.66 0
4697.82 0
4697.97 0
4698.13 0
4698.29 0
4698.45 0
4698.60 0
4698.76 2
4698.92 2
4699.07 3
4699.23 3
4699.39 3
4699.55 4
4699.70 6
4699.86 10
4700.02 15
4700.18 20
4700.33 25
4700.49 28
4700.65 31
4700.80 34
4700.96 36
4701.12 38
4701.28 41
4701.43 44
4701.59 47
4701.75 49
4701.91 51
4702.06 51
4702.22 52
4702.38 51
4702.53 50
4702.69 47
4702.85 43
4703.01 38
4703.16 32
4703.32 25
4703.48 20
4703.64 16
4703.79 14
4703.95 16
4704.11 19
4704.26 25
4704.42 31
4704.58 37
4704.74 41
4704.89 45
4705.05 47
4705.21 48
4705.37 50
4705.52 53
4705.68 57
4705.84 61
4706.00 66
4706.15 70
4706.31 72
4706.47 73
4706.62 71
4706.78 68
4706.94 64
4707.10 60
4707.25 56
4707.41 55
4707.57 55
4707.73 59
4707.88 65
4708.04 73
4708.20 81
4708.36 89
4708.51 95
4708.67 98
4708.83 98
4708.99 94
4709.14 89
4709.30 82
4709.46 75
4709.62 69
4709.77 66
4709.93 64
4710.09 64
4710.24 66
4710.40 68
4710.56 70
4710.72 72
4710.87 73
4711.03 72
4711.19 69
4711.35 65
4711.50 60
4711.66 54
4711.82 49
4711.98 45
4712.13 43
4712.29 43
4712.45 44
4712.61 47
4712.76 50
4712.92 53
4713.08 57
4713.24 59
4713.39 62
4713.55 64
4713.71 65
4713.87 66
4714.02 64
4714.18 61
4714.34 57
4714.50 51
4714.65 46
4714.81 42
4714.97 39
4715.13 40
4715.28 43
4715.44 48
4715.60 54
4715.76 59
4715.91 64
4716.07 67
4716.23 69
4716.39 69
4716.54 70
4716.70 70
4716.86 70
4717.02 71
4717.17 72
4717.33 73
4717.49 73
4717.65 72
4717.80 70
4717.96 66
4718.12 62
4718.28 57
4718.43 52
4718.59 46
4718.75 41
4718.91 37
4719.06 33
4719.22 30
4719.38 27
4719.54 26
4719.69 26
4719.85 28
4720.01 31
4720.17 36
4720.32 42
4720.48 48
4720.64 53
4720.80 56
4720.96 57
4721.11 54
4721.27 49
4721.43 42
4721.59 35
4721.74 28
4721.90 24
4722.06 22
4722.22 24
4722.37 29
4722.53 35
4722.69 42
4722.85 48
4723.00 53
4723.16 55
4723.32 56
4723.48 54
4723.63 52
4723.79 51
4723.95 50
4724.11 50
4724.27 52
4724.42 55
4724.58 58
4724.74 60
4724.90 62
4725.05 61
4725.21 58
4725.37 53
4725.53 45
4725.68 36
4725.84 26
4726.00 17
4726.16 9
4726.32 3
4726.47 0
4726.63 1
4726.79 5
4726.95 11
4727.10 19
4727.26 27
4727.42 35
4727.58 41
4727.73 47
4727.89 52
4728.05 56
4728.21 61
4728.37 65
4728.52 70
4728.68 73
4728.84 75
4729.00 77
4729.15 76
4729.31 75
4729.47 73
4729.63 71
4729.78 70
4729.94 70
4730.10 72
4730.26 76
4730.42 80
4730.57 85
4730.73 90
4730.89 94
4731.05 99
4731.20 104
4731.36 111
4731.52 118
4731.68 127
4731.84 135
4731.99 142
4732.15 147
4732.31 149
4732.47 148
4732.62 145
4732.78 142
4732.94 140
4733.10 139
4733.26 139
4733.41 140
4733.57 141
4733.73 141
4733.89 139
4734.04 134
4734.20 127
4734.36 118
4734.52 110
4734.68 102
4734.83 94
4734.99 87
4735.15 81
4735.31 75
4735.47 69
4735.62 62
4735.78 56
4735.94 49
4736.10 44
4736.25 40
4736.41 38
4736.57 38
4736.73 40
4736.89 43
4737.04 46
4737.20 49
4737.36 50
4737.52 49
4737.68 48
4737.83 46
4737.99 45
4738.15 45
4738.31 48
4738.46 52
4738.62 57
4738.78 61
4738.94 64
4739.10 66
4739.25 65
4739.41 63
4739.57 60
4739.73 56
4739.89 52
4740.04 49
4740.20 46
4740.36 46
4740.52 46
4740.68 47
4740.83 48
4740.99 48
4741.15 48
4741.31 48
4741.47 47
4741.62 47
4741.78 48
4741.94 52
4742.10 58
4742.25 66
4742.41 76
4742.57 85
4742.73 95
4742.89 103
4743.04 110
4743.20 117
4743.36 123
4743.52 129
4743.68 135
4743.83 140
4743.99 144
4744.15 146
4744.31 148
4744.47 149
4744.62 149
4744.78 148
4744.94 148
4745.10 147
4745.26 147
4745.41 147
4745.57 148
4745.73 148
4745.89 150
4746.05 151
4746.20 151
4746.36 150
4746.52 148
4746.68 143
4746.84 137
4746.99 129
4747.15 120
4747.31 112
4747.47 104
4747.63 97
4747.78 91
4747.94 84
4748.10 77
4748.26 69
4748.42 60
4748.57 49
4748.73 38
4748.89 27
4749.05 18
4749.21 11
4749.37 8
4749.52 9
4749.68 14
4749.84 21
4750.00 30
4750.16 39
4750.31 45
4750.47 48
4750.63 49
4750.79 47
4750.95 45
4751.10 44
4751.26 44
4751.42 44
4751.58 45
4751.74 45
4751.89 44
4752.05 41
4752.21 36
4752.37 31
4752.53 26
4752.69 22
4752.84 19
4753.00 18
4753.16 18
4753.32 19
4753.48 20
4753.63 22
4753.79 24
4753.95 27
4754.11 30
4754.27 34
4754.42 38
4754.58 42
4754.74 47
4754.90 52
4755.06 59
4755.22 66
4755.37 73
4755.53 81
4755.69 88
4755.85 93
4756.01 96
4756.16 96
4756.32 94
4756.48 92
4756.64 90
4756.80 88
4756.96 89
4757.11 90
4757.27 91
4757.43 93
4757.59 93
4757.75 91
4757.90 86
4758.06 80
4758.22 72
4758.38 64
4758.54 55
4758.70 47
4758.85 39
4759.01 32
4759.17 24
4759.33 16
4759.49 8
4759.65 0
4759.80 0
4759.96 0
4760.12 0
4760.28 0
4760.44 0
4760.59 0
4760.75 0
4760.91 1
4761.07 12
4761.23 23
4761.39 34
4761.54 43
4761.70 50
4761.86 54
4762.02 55
4762.18 54
4762.34 51
4762.49 48
4762.65 44
4762.81 41
4762.97 39
4763.13 37
4763.29 35
4763.44 32
4763.60 29
4763.76 25
4763.92 20
4764.08 15
4764.24 10
4764.39 5
4764.55 0
4764.71 0
4764.87 0
4765.03 0
4765.19 0
4765.34 0
4765.50 0
4765.66 0
4765.82 0
4765.98 10
4766.14 20
4766.29 29
4766.45 36
4766.61 40
4766.77 42
4766.93 42
4767.09 41
4767.24 42
4767.40 44
4767.56 48
4767.72 53
4767.88 58
4768.04 63
4768.19 66
4768.35 68
4768.51 69
4768.67 70
4768.83 72
4768.99 75
4769.14 79
4769.30 83
4769.46 87
4769.62 90
4769.78 92
4769.94 92
4770.10 90
4770.25 86
4770.41 81
4770.57 76
4770.73 71
4770.89 67
4771.05 63
4771.20 61
4771.36 61
4771.52 62
4771.68 66
4771.84 71
4772.00 76
4772.15 81
4772.31 84
4772.47 87
4772.63 89
4772.79 91
4772.95 95
4773.11 100
4773.26 107
4773.42 114
4773.58 120
4773.74 125
4773.90 126
4774.06 126
4774.21 123
4774.37 118
4774.53 114
4774.69 109
4774.85 103
4775.01 97
4775.17 90
4775.32 83
4775.48 75
4775.64 69
4775.80 63
4775.96 59
4776.12 57
4776.28 56
4776.43 55
4776.59 53
4776.75 51
4776.91 47
4777.07 43
4777.23 38
4777.38 33
4777.54 26
4777.70 20
4777.86 13
4778.02 6
4778.18 0
4778.34 0
4778.49 0
4778.65 0
4778.81 0
4778.97 0
4779.13 3
4779.29 7
4779.45 11
4779.60 14
4779.76 17
4779.92 20
4780.08 25
4780.24 30
4780.40 36
4780.56 41
4780.71 44
4780.87 46
4781.03 46
4781.19 45
4781.35 44
4781.51 45
4781.67 47
4781.82 52
4781.98 59
4782.14 68
4782.30 77
4782.46 85
4782.62 90
4782.78 92
4782.94 91
4783.09 88
4783.25 83
4783.41 79
4783.57 76
4783.73 74
4783.89 73
4784.05 73
4784.20 73
4784.36 72
4784.52 71
4784.68 70
4784.84 70
4785.00 72
4785.16 76
4785.31 83
4785.47 91
4785.63 101
4785.79 110
4785.95 119
4786.11 126
4786.27 131
4786.43 137
4786.58 142
4786.74 147
4786.90 152
4787.06 156
4787.22 160
4787.38 163
4787.54 166
4787.70 169
4787.85 174
4788.01 180
4788.17 186
4788.33 193
4788.49 199
4788.65 203
4788.81 203
4788.97 199
4789.12 193
4789.28 185
4789.44 176
4789.60 167
4789.76 158
4789.92 150
4790.08 143
4790.23 138
4790.39 135
4790.55 135
4790.71 137
4790.87 142
4791.03 149
4791.19 156
4791.35 163
4791.50 167
4791.66 170
4791.82 170
4791.98 168
4792.14 165
4792.30 162
4792.46 158
4792.62 155
4792.78 152
4792.93 149
4793.09 145
4793.25 140
4793.41 136
4793.57 131
4793.73 126
4793.89 121
4794.05 116
4794.20 112
4794.36 108
4794.52 104
4794.68 101
4794.84 98
4795.00 95
4795.16 92
4795.32 89
4795.48 85
4795.63 82
4795.79 81
4795.95 81
4796.11 84
4796.27 89
4796.43 96
4796.59 103
4796.75 109
4796.90 113
4797.06 115
4797.22 114
4797.38 111
4797.54 108
4797.70 105
4797.86 103
4798.02 103
4798.18 103
4798.33 104
4798.49 105
4798.65 105
4798.81 103
4798.97 99
4799.13 94
4799.29 87
4799.45 79
4799.61 72
4799.76 66
4799.92 61
4800.08 58
4800.24 58
4800.40 59
4800.56 61
4800.72 62
4800.88 63
4801.04 62
4801.19 60
4801.35 57
4801.51 53
4801.67 49
4801.83 46
4801.99 43
4802.15 41
4802.31 40
4802.47 40
4802.63 41
4802.78 43
4802.94 47
4803.10 51
4803.26 56
4803.42 61
4803.58 65
4803.74 67
4803.90 68
4804.06 67
4804.21 66
4804.37 65
4804.53 65
4804.69 65
4804.85 67
4805.01 68
4805.17 70
4805.33 70
4805.49 68
4805.65 64
4805.80 59
4805.96 52
4806.12 45
4806.28 38
4806.44 33
4806.60 29
4806.76 28
4806.92 29
4807.08 31
4807.24 33
4807.40 37
4807.55 40
4807.71 43
4807.87 46
4808.03 48
4808.19 49
4808.35 50
4808.51 51
4808.67 52
4808.83 55
4808.99 61
4809.14 68
4809.30 77
4809.46 85
4809.62 92
4809.78 96
4809.94 96
4810.10 91
4810.26 82
4810.42 71
4810.58 59
4810.74 47
4810.89 36
4811.05 26
4811.21 18
4811.37 11
4811.53 5
4811.69 0
4811.85 0
4812.01 0
4812.17 0
4812.33 0
4812.49 0
4812.64 0
4812.80 0
4812.96 2
4813.12 6
4813.28 10
4813.44 13
4813.60 15
4813.76 16
4813.92 17
4814.08 19
4814.24 22
4814.40 24
4814.55 26
4814.71 27
4814.87 28
4815.03 29
4815.19 31
4815.35 35
4815.51 41
4815.67 49
4815.83 59
4815.99 70
4816.15 79
4816.31 86
4816.46 90
4816.62 91
4816.78 89
4816.94 85
4817.10 79
4817.26 73
4817.42 67
4817.58 63
4817.74 59
4817.90 56
4818.06 54
4818.22 50
4818.37 46
4818.53 40
4818.69 34
4818.85 27
4819.01 20
4819.17 14
4819.33 9
4819.49 6
4819.65 5
4819.81 5
4819.97 6
4820.13 9
4820.29 11
4820.44 13
4820.60 14
4820.76 14
4820.92 12
4821.08 8
4821.24 3
4821.40 0
4821.56 0
4821.72 0
4821.88 0
4822.04 0
4822.20 0
4822.36 0
4822.52 2
4822.67 10
4822.83 16
4822.99 18
4823.15 18
4823.31 15
4823.47 11
4823.63 7
4823.79 5
4823.95 5
4824.11 8
4824.27 13
4824.43 19
4824.59 24
4824.75 27
4824.90 27
4825.06 26
4825.22 23
4825.38 19
4825.54 16
4825.70 15
4825.86 18
4826.02 23
4826.18 32
4826.34 43
4826.50 54
4826.66 65
4826.82 74
4826.98 79
4827.14 80
4827.29 78
4827.45 73
4827.61 67
4827.77 61
4827.93 57
4828.09 55
4828.25 54
4828.41 54
4828.57 54
4828.73 52
4828.89 48
4829.05 44
4829.21 40
4829.37 37
4829.53 36
4829.69 37
4829.84 40
4830.00 44
4830.16 49
4830.32 52
4830.48 53
4830.64 52
4830.80 49
4830.96 43
4831.12 35
4831.28 28
4831.44 21
4831.60 17
4831.76 16
4831.92 17
4832.08 22
4832.24 28
4832.40 35
4832.56 42
4832.71 48
4832.87 53
4833.03 56
4833.19 58
4833.35 59
4833.51 61
4833.67 63
4833.83 66
4833.99 70
4834.15 73
4834.31 76
4834.47 77
4834.63 76
4834.79 74
4834.95 70
4835.11 65
4835.27 59
4835.43 54
4835.59 49
4835.74 46
4835.90 44
4836.06 43
4836.22 44
4836.38 46
4836.54 48
4836.70 51
4836.86 53
4837.02 54
4837.18 54
4837.34 54
4837.50 53
4837.66 53
4837.82 55
4837.98 58
4838.14 62
4838.30 66
4838.46 70
4838.62 71
4838.78 70
4838.94 67
4839.09 61
4839.25 53
4839.41 46
4839.57 38
4839.73 32
4839.89 27
4840.05 24
4840.21 21
4840.37 19
4840.53 16
4840.69 13
4840.85 10
4841.01 5
4841.17 0
4841.33 0
4841.49 0
4841.65 0
4841.81 0
4841.97 0
4842.13 0
4842.29 0
4842.45 2
4842.61 7
4842.77 10
4842.92 13
4843.08 16
4843.24 19
4843.40 24
4843.56 31
4843.72 39
4843.88 49
4844.04 57
4844.20 64
4844.36 68
4844.52 68
4844.68 66
4844.84 61
4845.00 56
4845.16 51
4845.32 49
4845.48 48
4845.64 50
4845.80 54
4845.96 58
4846.12 64
4846.28 70
4846.44 75
4846.60 80
4846.76 84
4846.92 87
4847.08 88
4847.24 88
4847.40 86
4847.55 83
4847.71 80
4847.87 76
4848.03 73
4848.19 69
4848.35 65
4848.51 61
4848.67 55
4848.83 49
4848.99 43
4849.15 37
4849.31 34
4849.47 34
4849.63 39
4849.79 48
4849.95 61
4850.11 78
4850.27 96
4850.43 113
4850.59 128
4850.75 139
4850.91 144
4851.07 144
4851.23 138
4851.39 128
4851.55 116
4851.71 102
4851.87 90
4852.03 79
4852.19 72
4852.35 69
4852.51 69
4852.67 71
4852.83 73
4852.99 75
4853.15 75
4853.31 73
4853.47 70
4853.63 65
4853.78 60
4853.94 56
4854.10 55
4854.26 55
4854.42 57
4854.58 60
4854.74 62
4854.90 65
4855.06 66
4855.22 66
4855.38 66
4855.54 65
4855.70 65
4855.86 64
4856.02 64
4856.18 64
4856.34 64
4856.50 65
4856.66 66
4856.82 69
4856.98 73
4857.14 79
4857.30 86
4857.46 94
4857.62 101
4857.78 106
4857.94 109
4858.10 111
4858.26 112
4858.42 115
4858.58 120
4858.74 128
4858.90 139
4859.06 151
4859.22 164
4859.38 174
4859.54 183
4859.70 190
4859.86 196
4860.02 203
4860.18 211
4860.34 219
4860.50 227
4860.66 235
4860.82 241
4860.98 245
4861.14 247
4861.30 248
4861.46 249
4861.62 251
4861.78 253
4861.94 256
4862.10 257
4862.26 257
4862.42 254
4862.58 249
4862.74 243
4862.90 236
4863.06 230
4863.22 227
4863.38 226
4863.54 229
4863.70 234
4863.86 238
4864.02 241
4864.18 241
4864.34 238
4864.50 230
4864.66 220
4864.82 209
4864.98 198
4865.14 188
4865.30 180
4865.46 174
4865.62 168
4865.78 161
4865.94 154
4866.10 145
4866.26 135
4866.42 125
4866.58 116
4866.74 110
4866.90 106
4867.06 103
4867.22 102
4867.38 100
4867.54 96
4867.70 91
4867.86 83
4868.02 74
4868.18 67
4868.34 62
4868.50 61
4868.66 62
4868.82 66
4868.98 72
4869.14 78
4869.30 83
4869.46 88
4869.62 91
4869.78 94
4869.94 96
4870.10 98
4870.26 98
4870.42 97
4870.58 95
4870.74 91
4870.90 87
4871.06 83
4871.22 82
4871.38 85
4871.54 91
4871.70 103
4871.86 119
4872.02 138
4872.18 157
4872.34 176
4872.50 191
4872.66 204
4872.82 213
4872.98 219
4873.14 223
4873.30 226
4873.46 227
4873.62 226
4873.78 224
4873.94 220
4874.10 213
4874.26 205
4874.42 196
4874.58 187
4874.74 179
4874.90 173
4875.06 169
4875.22 167
4875.38 168
4875.54 171
4875.70 177
4875.86 183
4876.02 190
4876.18 197
4876.34 203
4876.50 207
4876.66 210
4876.82 210
4876.98 208
4877.14 204
4877.30 199
4877.46 193
4877.62 186
4877.78 178
4877.94 171
4878.10 165
4878.26 160
4878.42 157
4878.59 156
4878.75 158
4878.91 161
4879.07 165
4879.23 170
4879.39 173
4879.55 173
4879.71 170
4879.87 164
4880.03 155
4880.19 144
4880.35 133
4880.51 120
4880.67 108
4880.83 97
4880.99 89
4881.15 82
4881.31 77
4881.47 75
4881.63 74
4881.79 74
4881.95 74
4882.11 71
4882.27 65
4882.43 56
4882.59 44
4882.75 31
4882.91 18
4883.07 7
4883.23 0
4883.39 0
4883.55 0
4883.71 0
4883.87 0
4884.03 0
4884.19 3
4884.35 4
4884.51 5
4884.67 5
4884.84 4
4885.00 2
4885.16 0
4885.32 0
4885.48 0
4885.64 0
4885.80 1
4885.96 6
4886.12 12
4886.28 20
4886.44 28
4886.60 36
4886.76 44
4886.92 50
4887.08 55
4887.24 58
4887.40 61
4887.56 62
4887.72 63
4887.88 63
4888.04 62
4888.20 61
4888.36 59
4888.52 56
4888.68 53
4888.84 50
4889.00 48
4889.16 48
4889.32 50
4889.49 55
4889.65 60
4889.81 67
4889.97 73
4890.13 77
4890.29 80
4890.45 81
4890.61 82
4890.77 83
4890.93 86
4891.09 91
4891.25 99
4891.41 108
4891.57 119
4891.73 128
4891.89 137
4892.05 143
4892.21 149
4892.37 152
4892.53 155
4892.69 157
4892.85 159
4893.01 162
4893.17 165
4893.34 168
4893.50 172
4893.66 176
4893.82 180
4893.98 184
4894.14 189
4894.30 194
4894.46 200
4894.62 206
4894.78 214
4894.94 221
4895.10 228
4895.26 233
4895.42 236
4895.58 235
4895.74 231
4895.90 224
4896.06 215
4896.22 205
4896.38 196
4896.54 188
4896.71 182
4896.87 178
4897.03 176
4897.19 175
4897.35 174
4897.51 173
4897.67 172
4897.83 170
4897.99 167
4898.15 162
4898.31 157
4898.47 151
4898.63 143
4898.79 136
4898.95 129
4899.11 123
4899.27 118
4899.43 115
4899.59 113
4899.76 113
4899.92 112
4900.08 112
4900.24 112
4900.40 113
4900.56 113
[truncated: 739,112 more chars]
