# Supplementary material for: Methylobacterium Species Promoting Rice and Barley Growth and Interaction Specificity Revealed with Whole-Cell Matrix-Assisted Laser Desorption / Ionization-Time-of-Flight Mass Spectrometry (MALDI-TOF/MS) Analysis
Source: PLoS One. 2015 Jun 8;10(6):e0129509. doi: 10.1371/journal.pone.0129509 (PMC4460032; doi:10.1371/journal.pone.0129509)
Supplement: S3 Data — (ZIP) [file pone.0129509.s003.zip › Supplementary data 3 (ms from barley)/47c.txt]

780.49 0
780.55 0
780.61 0
780.68 0
780.74 0
780.81 0
780.87 0
780.93 0
781.00 0
781.06 0
781.13 0
781.19 0
781.25 0
781.32 0
781.38 0
781.45 0
781.51 0
781.58 0
781.64 0
781.70 0
781.77 0
781.83 0
781.90 0
781.96 0
782.02 0
782.09 0
782.15 0
782.22 0
782.28 0
782.34 0
782.41 0
782.47 0
782.54 0
782.60 0
782.66 0
782.73 0
782.79 0
782.86 0
782.92 0
782.99 0
783.05 0
783.11 0
783.18 0
783.24 0
783.31 0
783.37 0
783.43 0
783.50 0
783.56 0
783.63 0
783.69 0
783.75 0
783.82 0
783.88 0
783.95 0
784.01 0
784.08 0
784.14 0
784.20 0
784.27 0
784.33 0
784.40 0
784.46 0
784.52 0
784.59 0
784.65 0
784.72 0
784.78 0
784.85 0
784.91 0
784.97 0
785.04 0
785.10 0
785.17 0
785.23 0
785.30 0
785.36 0
785.42 0
785.49 0
785.55 0
785.62 0
785.68 0
785.74 0
785.81 0
785.87 0
785.94 0
786.00 0
786.07 0
786.13 0
786.19 0
786.26 0
786.32 0
786.39 0
786.45 0
786.52 0
786.58 0
786.64 0
786.71 0
786.77 0
786.84 0
786.90 0
786.97 0
787.03 0
787.09 0
787.16 0
787.22 0
787.29 0
787.35 0
787.42 0
787.48 0
787.54 0
787.61 0
787.67 0
787.74 0
787.80 0
787.87 0
787.93 0
787.99 0
788.06 0
788.12 0
788.19 0
788.25 0
788.32 0
788.38 0
788.45 0
788.51 0
788.57 0
788.64 0
788.70 0
788.77 0
788.83 0
788.90 0
788.96 0
789.02 0
789.09 0
789.15 0
789.22 0
789.28 0
789.35 0
789.41 0
789.48 0
789.54 0
789.60 0
789.67 0
789.73 0
789.80 0
789.86 0
789.93 0
789.99 0
790.05 0
790.12 0
790.18 0
790.25 0
790.31 0
790.38 0
790.44 0
790.51 0
790.57 0
790.63 0
790.70 0
790.76 0
790.83 0
790.89 0
790.96 0
791.02 0
791.09 0
791.15 0
791.21 0
791.28 0
791.34 0
791.41 0
791.47 0
791.54 0
791.60 0
791.67 0
791.73 0
791.79 0
791.86 0
791.92 0
791.99 0
792.05 0
792.12 0
792.18 0
792.25 0
792.31 0
792.38 0
792.44 0
792.50 0
792.57 0
792.63 0
792.70 0
792.76 0
792.83 0
792.89 0
792.96 0
793.02 0
793.09 0
793.15 0
793.21 0
793.28 0
793.34 0
793.41 0
793.47 0
793.54 0
793.60 0
793.67 0
793.73 0
793.80 0
793.86 0
793.92 0
793.99 0
794.05 0
794.12 0
794.18 0
794.25 0
794.31 0
794.38 0
794.44 0
794.51 0
794.57 0
794.63 0
794.70 0
794.76 0
794.83 0
794.89 0
794.96 0
795.02 0
795.09 0
795.15 0
795.22 0
795.28 0
795.35 0
795.41 0
795.47 0
795.54 0
795.60 0
795.67 0
795.73 0
795.80 0
795.86 0
795.93 0
795.99 0
796.06 0
796.12 0
796.19 0
796.25 0
796.32 0
796.38 0
796.44 0
796.51 0
796.57 0
796.64 0
796.70 0
796.77 0
796.83 0
796.90 0
796.96 0
797.03 0
797.09 0
797.16 0
797.22 0
797.29 0
797.35 0
797.42 0
797.48 0
797.54 0
797.61 0
797.67 0
797.74 0
797.80 0
797.87 0
797.93 0
798.00 0
798.06 0
798.13 0
798.19 0
798.26 0
798.32 0
798.39 0
798.45 0
798.52 0
798.58 0
798.65 0
798.71 0
798.77 0
798.84 0
798.90 0
798.97 0
799.03 0
799.10 0
799.16 0
799.23 0
799.29 0
799.36 0
799.42 0
799.49 0
799.55 0
799.62 0
799.68 0
799.75 0
799.81 0
799.88 0
799.94 0
800.01 0
800.07 0
800.14 0
800.20 0
800.26 0
800.33 0
800.39 0
800.46 0
800.52 0
800.59 0
800.65 0
800.72 0
800.78 0
800.85 0
800.91 0
800.98 0
801.04 0
801.11 0
801.17 0
801.24 0
801.30 0
801.37 0
801.43 0
801.50 0
801.56 0
801.63 0
801.69 0
801.76 0
801.82 0
801.89 0
801.95 0
802.02 0
802.08 0
802.15 0
802.21 0
802.28 0
802.34 0
802.41 0
802.47 0
802.54 0
802.60 0
802.67 0
802.73 0
802.80 0
802.86 0
802.93 0
802.99 0
803.06 0
803.12 0
803.18 0
803.25 0
803.31 0
803.38 0
803.44 0
803.51 0
803.57 0
803.64 0
803.70 0
803.77 0
803.83 0
803.90 0
803.96 0
804.03 0
804.09 0
804.16 0
804.22 0
804.29 0
804.35 0
804.42 0
804.48 0
804.55 0
804.61 0
804.68 0
804.74 0
804.81 0
804.87 0
804.94 0
805.00 0
805.07 0
805.13 0
805.20 0
805.26 0
805.33 0
805.39 0
805.46 0
805.52 0
805.59 0
805.65 0
805.72 0
805.78 0
805.85 0
805.92 0
805.98 0
806.05 0
806.11 0
806.18 0
806.24 0
806.31 0
806.37 0
806.44 0
806.50 0
806.57 0
806.63 0
806.70 0
806.76 0
806.83 0
806.89 0
806.96 0
807.02 0
807.09 0
807.15 0
807.22 0
807.28 0
807.35 0
807.41 0
807.48 0
807.54 0
807.61 0
807.67 0
807.74 0
807.80 0
807.87 0
807.93 0
808.00 0
808.06 0
808.13 0
808.19 0
808.26 0
808.32 0
808.39 0
808.45 0
808.52 0
808.58 0
808.65 0
808.71 0
808.78 0
808.85 0
808.91 0
808.98 0
809.04 0
809.11 0
809.17 0
809.24 0
809.30 0
809.37 0
809.43 0
809.50 0
809.56 0
809.63 0
809.69 0
809.76 0
809.82 0
809.89 0
809.95 0
810.02 0
810.08 0
810.15 0
810.21 0
810.28 0
810.34 0
810.41 0
810.48 0
810.54 0
810.61 0
810.67 0
810.74 0
810.80 0
810.87 0
810.93 0
811.00 0
811.06 0
811.13 0
811.19 0
811.26 0
811.32 0
811.39 0
811.45 0
811.52 0
811.58 0
811.65 0
811.72 0
811.78 0
811.85 0
811.91 0
811.98 0
812.04 0
812.11 0
812.17 0
812.24 0
812.30 0
812.37 0
812.43 0
812.50 0
812.56 0
812.63 0
812.70 0
812.76 0
812.83 0
812.89 0
812.96 0
813.02 0
813.09 0
813.15 0
813.22 0
813.28 0
813.35 0
813.41 0
813.48 0
813.54 0
813.61 0
813.68 0
813.74 0
813.81 0
813.87 0
813.94 0
814.00 0
814.07 0
814.13 0
814.20 0
814.26 0
814.33 0
814.39 0
814.46 0
814.53 0
814.59 0
814.66 0
814.72 0
814.79 0
814.85 0
814.92 0
814.98 0
815.05 0
815.11 0
815.18 0
815.25 0
815.31 0
815.38 0
815.44 0
815.51 0
815.57 0
815.64 0
815.70 0
815.77 0
815.83 0
815.90 0
815.97 0
816.03 0
816.10 0
816.16 0
816.23 0
816.29 0
816.36 0
816.42 0
816.49 0
816.55 0
816.62 0
816.69 0
816.75 0
816.82 0
816.88 0
816.95 0
817.01 0
817.08 0
817.14 0
817.21 0
817.27 0
817.34 0
817.41 0
817.47 0
817.54 0
817.60 0
817.67 0
817.73 0
817.80 0
817.86 0
817.93 0
818.00 0
818.06 0
818.13 0
818.19 0
818.26 0
818.32 0
818.39 0
818.45 0
818.52 0
818.59 0
818.65 0
818.72 0
818.78 0
818.85 0
818.91 0
818.98 0
819.04 0
819.11 0
819.18 0
819.24 0
819.31 0
819.37 0
819.44 0
819.50 0
819.57 0
819.64 0
819.70 0
819.77 0
819.83 0
819.90 0
819.96 0
820.03 0
820.09 0
820.16 0
820.23 0
820.29 0
820.36 0
820.42 0
820.49 0
820.55 0
820.62 0
820.69 0
820.75 0
820.82 0
820.88 0
820.95 0
821.01 0
821.08 0
821.14 0
821.21 0
821.28 0
821.34 0
821.41 0
821.47 0
821.54 0
821.60 0
821.67 0
821.74 0
821.80 0
821.87 0
821.93 0
822.00 0
822.06 0
822.13 0
822.20 0
822.26 0
822.33 0
822.39 0
822.46 0
822.52 0
822.59 0
822.66 0
822.72 0
822.79 0
822.85 0
822.92 0
822.98 0
823.05 0
823.12 0
823.18 0
823.25 0
823.31 0
823.38 0
823.44 0
823.51 0
823.58 0
823.64 0
823.71 0
823.77 0
823.84 0
823.91 0
823.97 0
824.04 0
824.10 0
824.17 0
824.23 0
824.30 0
824.37 0
824.43 0
824.50 0
824.56 0
824.63 0
824.69 0
824.76 0
824.83 0
824.89 0
824.96 0
825.02 0
825.09 0
825.16 0
825.22 0
825.29 0
825.35 0
825.42 0
825.48 0
825.55 0
825.62 0
825.68 0
825.75 0
825.81 0
825.88 0
825.95 0
826.01 0
826.08 0
826.14 0
826.21 0
826.27 0
826.34 0
826.41 0
826.47 0
826.54 0
826.60 0
826.67 0
826.74 0
826.80 0
826.87 0
826.93 0
827.00 0
827.07 0
827.13 0
827.20 0
827.26 0
827.33 0
827.40 0
827.46 0
827.53 0
827.59 0
827.66 0
827.72 0
827.79 0
827.86 0
827.92 0
827.99 0
828.05 0
828.12 0
828.19 0
828.25 0
828.32 0
828.38 0
828.45 0
828.52 0
828.58 0
828.65 0
828.71 0
828.78 0
828.85 0
828.91 0
828.98 0
829.04 0
829.11 0
829.18 0
829.24 0
829.31 0
829.37 0
829.44 0
829.51 0
829.57 0
829.64 0
829.70 0
829.77 0
829.84 0
829.90 0
829.97 0
830.03 0
830.10 0
830.17 0
830.23 0
830.30 0
830.36 0
830.43 0
830.50 0
830.56 0
830.63 0
830.69 0
830.76 0
830.83 0
830.89 0
830.96 0
831.02 0
831.09 0
831.16 0
831.22 0
831.29 0
831.36 0
831.42 0
831.49 0
831.55 0
831.62 0
831.69 0
831.75 0
831.82 0
831.88 0
831.95 0
832.02 0
832.08 0
832.15 0
832.21 0
832.28 0
832.35 0
832.41 0
832.48 0
832.54 0
832.61 0
832.68 0
832.74 0
832.81 0
832.88 0
832.94 0
833.01 0
833.07 0
833.14 0
833.21 0
833.27 0
833.34 0
833.40 0
833.47 0
833.54 0
833.60 0
833.67 0
833.74 0
833.80 0
833.87 0
833.93 0
834.00 0
834.07 0
834.13 0
834.20 0
834.27 0
834.33 0
834.40 0
834.46 0
834.53 0
834.60 0
834.66 0
834.73 0
834.79 0
834.86 0
834.93 0
834.99 0
835.06 0
835.13 0
835.19 0
835.26 0
835.32 0
835.39 0
835.46 0
835.52 0
835.59 0
835.66 0
835.72 0
835.79 0
835.85 0
835.92 0
835.99 0
836.05 0
836.12 0
836.19 0
836.25 0
836.32 0
836.38 0
836.45 0
836.52 0
836.58 0
836.65 0
836.72 0
836.78 0
836.85 0
836.91 0
836.98 0
837.05 0
837.11 0
837.18 0
837.25 0
837.31 0
837.38 0
837.45 0
837.51 0
837.58 0
837.64 0
837.71 0
837.78 0
837.84 0
837.91 0
837.98 0
838.04 0
838.11 0
838.17 0
838.24 0
838.31 0
838.37 0
838.44 0
838.51 0
838.57 0
838.64 0
838.71 0
838.77 0
838.84 0
838.90 0
838.97 0
839.04 0
839.10 0
839.17 0
839.24 0
839.30 0
839.37 0
839.44 0
839.50 0
839.57 0
839.64 0
839.70 0
839.77 0
839.83 0
839.90 0
839.97 0
840.03 0
840.10 0
840.17 0
840.23 0
840.30 0
840.37 0
840.43 0
840.50 0
840.57 0
840.63 0
840.70 0
840.76 0
840.83 0
840.90 0
840.96 0
841.03 0
841.10 0
841.16 0
841.23 0
841.30 0
841.36 0
841.43 0
841.50 0
841.56 0
841.63 0
841.70 0
841.76 0
841.83 0
841.89 0
841.96 0
842.03 0
842.09 0
842.16 0
842.23 0
842.29 0
842.36 0
842.43 0
842.49 0
842.56 0
842.63 0
842.69 0
842.76 0
842.83 0
842.89 0
842.96 0
843.03 0
843.09 0
843.16 0
843.22 0
843.29 0
843.36 0
843.42 0
843.49 0
843.56 0
843.62 0
843.69 0
843.76 0
843.82 0
843.89 0
843.96 0
844.02 0
844.09 0
844.16 0
844.22 0
844.29 0
844.36 0
844.42 0
844.49 0
844.56 0
844.62 0
844.69 0
844.76 0
844.82 0
844.89 0
844.96 0
845.02 0
845.09 0
845.16 0
845.22 0
845.29 0
845.36 0
845.42 0
845.49 0
845.56 0
845.62 0
845.69 0
845.76 0
845.82 0
845.89 0
845.96 0
846.02 0
846.09 0
846.16 0
846.22 0
846.29 0
846.36 0
846.42 0
846.49 0
846.56 0
846.62 0
846.69 0
846.76 0
846.82 0
846.89 0
846.96 0
847.02 0
847.09 0
847.16 0
847.22 0
847.29 0
847.36 0
847.42 0
847.49 0
847.56 0
847.62 0
847.69 0
847.76 0
847.82 0
847.89 0
847.96 0
848.02 0
848.09 0
848.16 0
848.22 0
848.29 0
848.36 0
848.42 0
848.49 0
848.56 0
848.62 0
848.69 0
848.76 0
848.82 0
848.89 0
848.96 0
849.02 0
849.09 0
849.16 0
849.22 0
849.29 0
849.36 0
849.43 0
849.49 0
849.56 0
849.63 0
849.69 0
849.76 0
849.83 0
849.89 0
849.96 0
850.03 0
850.09 0
850.16 0
850.23 0
850.29 0
850.36 0
850.43 0
850.49 0
850.56 0
850.63 0
850.69 0
850.76 0
850.83 0
850.90 0
850.96 0
851.03 0
851.10 0
851.16 0
851.23 0
851.30 0
851.36 0
851.43 0
851.50 0
851.56 0
851.63 0
851.70 0
851.76 0
851.83 0
851.90 0
851.97 0
852.03 0
852.10 0
852.17 0
852.23 0
852.30 0
852.37 0
852.43 0
852.50 0
852.57 0
852.63 0
852.70 0
852.77 0
852.83 0
852.90 0
852.97 0
853.04 0
853.10 0
853.17 0
853.24 0
853.30 0
853.37 0
853.44 0
853.50 0
853.57 0
853.64 0
853.71 0
853.77 0
853.84 0
853.91 0
853.97 0
854.04 0
854.11 0
854.17 0
854.24 0
854.31 0
854.37 0
854.44 0
854.51 0
854.58 0
854.64 0
854.71 0
854.78 0
854.84 0
854.91 0
854.98 0
855.04 0
855.11 0
855.18 0
855.25 0
855.31 0
855.38 0
855.45 0
855.51 0
855.58 0
855.65 0
855.72 0
855.78 0
855.85 0
855.92 0
855.98 0
856.05 0
856.12 0
856.18 0
856.25 0
856.32 0
856.39 0
856.45 0
856.52 0
856.59 0
856.65 0
856.72 0
856.79 0
856.86 0
856.92 0
856.99 0
857.06 0
857.12 0
857.19 0
857.26 0
857.32 0
857.39 0
857.46 0
857.53 0
857.59 0
857.66 0
857.73 0
857.79 0
857.86 0
857.93 0
858.00 0
858.06 0
858.13 0
858.20 0
858.26 0
858.33 0
858.40 0
858.47 0
858.53 0
858.60 0
858.67 0
858.73 0
858.80 0
858.87 0
858.94 0
859.00 0
859.07 0
859.14 0
859.20 0
859.27 0
859.34 0
859.41 0
859.47 0
859.54 0
859.61 0
859.68 0
859.74 0
859.81 0
859.88 0
859.94 0
860.01 0
860.08 0
860.15 0
860.21 0
860.28 0
860.35 0
860.41 0
860.48 0
860.55 0
860.62 0
860.68 0
860.75 0
860.82 0
860.88 0
860.95 0
861.02 0
861.09 0
861.15 0
861.22 0
861.29 0
861.36 0
861.42 0
861.49 0
861.56 0
861.62 0
861.69 0
861.76 0
861.83 0
861.89 0
861.96 0
862.03 0
862.10 0
862.16 0
862.23 0
862.30 0
862.36 0
862.43 0
862.50 0
862.57 0
862.63 0
862.70 0
862.77 0
862.84 0
862.90 0
862.97 0
863.04 0
863.11 0
863.17 0
863.24 0
863.31 0
863.37 0
863.44 0
863.51 0
863.58 0
863.64 0
863.71 0
863.78 0
863.85 0
863.91 0
863.98 0
864.05 0
864.12 0
864.18 0
864.25 0
864.32 0
864.39 0
864.45 0
864.52 0
864.59 0
864.65 0
864.72 0
864.79 0
864.86 0
864.92 0
864.99 0
865.06 0
865.13 0
865.19 0
865.26 0
865.33 0
865.40 0
865.46 0
865.53 0
865.60 0
865.67 0
865.73 0
865.80 0
865.87 0
865.94 0
866.00 0
866.07 0
866.14 0
866.21 0
866.27 0
866.34 0
866.41 0
866.47 0
866.54 0
866.61 0
866.68 0
866.74 0
866.81 0
866.88 0
866.95 0
867.01 0
867.08 0
867.15 0
867.22 0
867.28 0
867.35 0
867.42 0
867.49 0
867.55 0
867.62 0
867.69 0
867.76 0
867.82 0
867.89 0
867.96 0
868.03 0
868.09 0
868.16 0
868.23 0
868.30 0
868.36 0
868.43 0
868.50 0
868.57 0
868.64 0
868.70 0
868.77 0
868.84 0
868.91 0
868.97 0
869.04 0
869.11 0
869.18 0
869.24 0
869.31 0
869.38 0
869.45 0
869.51 0
869.58 0
869.65 0
869.72 0
869.78 0
869.85 0
869.92 0
869.99 0
870.05 0
870.12 0
870.19 0
870.26 0
870.32 0
870.39 0
870.46 0
870.53 0
870.59 0
870.66 0
870.73 0
870.80 0
870.87 0
870.93 0
871.00 0
871.07 0
871.14 0
871.20 0
871.27 0
871.34 0
871.41 0
871.47 0
871.54 0
871.61 0
871.68 0
871.74 0
871.81 0
871.88 0
871.95 0
872.02 0
872.08 0
872.15 0
872.22 0
872.29 0
872.35 0
872.42 0
872.49 0
872.56 0
872.62 0
872.69 0
872.76 0
872.83 0
872.90 0
872.96 0
873.03 0
873.10 0
873.17 0
873.23 0
873.30 0
873.37 0
873.44 0
873.50 0
873.57 0
873.64 0
873.71 0
873.78 0
873.84 0
873.91 0
873.98 0
874.05 0
874.11 0
874.18 0
874.25 0
874.32 0
874.39 0
874.45 0
874.52 0
874.59 0
874.66 0
874.72 0
874.79 0
874.86 0
874.93 0
875.00 0
875.06 0
875.13 0
875.20 0
875.27 0
875.33 0
875.40 0
875.47 0
875.54 0
875.61 0
875.67 0
875.74 0
875.81 0
875.88 0
875.94 0
876.01 0
876.08 0
876.15 0
876.22 0
876.28 0
876.35 0
876.42 0
876.49 0
876.56 0
876.62 0
876.69 0
876.76 0
876.83 0
876.89 0
876.96 0
877.03 0
877.10 0
877.17 0
877.23 0
877.30 0
877.37 0
877.44 0
877.51 0
877.57 0
877.64 0
877.71 0
877.78 0
877.85 0
877.91 0
877.98 0
878.05 0
878.12 0
878.18 0
878.25 0
878.32 0
878.39 0
878.46 0
878.52 0
878.59 0
878.66 0
878.73 0
878.80 0
878.86 0
878.93 0
879.00 0
879.07 0
879.14 0
879.20 0
879.27 0
879.34 0
879.41 0
879.48 0
879.54 0
879.61 0
879.68 0
879.75 0
879.82 0
879.88 0
879.95 0
880.02 0
880.09 0
880.16 0
880.22 0
880.29 0
880.36 0
880.43 0
880.50 0
880.56 0
880.63 0
880.70 0
880.77 0
880.84 0
880.90 0
880.97 0
881.04 0
881.11 0
881.18 0
881.24 0
881.31 0
881.38 0
881.45 0
881.52 0
881.58 0
881.65 0
881.72 0
881.79 0
881.86 0
881.92 0
881.99 0
882.06 0
882.13 0
882.20 0
882.26 0
882.33 0
882.40 0
882.47 0
882.54 0
882.60 0
882.67 0
882.74 0
882.81 0
882.88 0
882.95 0
883.01 0
883.08 0
883.15 0
883.22 0
883.29 0
883.35 0
883.42 0
883.49 0
883.56 0
883.63 0
883.69 0
883.76 0
883.83 0
883.90 0
883.97 0
884.03 0
884.10 0
884.17 0
884.24 0
884.31 0
884.38 0
884.44 0
884.51 0
884.58 0
884.65 0
884.72 0
884.78 0
884.85 0
884.92 0
884.99 0
885.06 0
885.13 0
885.19 0
885.26 0
885.33 0
885.40 0
885.47 0
885.53 0
885.60 0
885.67 0
885.74 0
885.81 0
885.88 0
885.94 0
886.01 0
886.08 0
886.15 0
886.22 0
886.28 0
886.35 0
886.42 0
886.49 0
886.56 0
886.63 0
886.69 0
886.76 0
886.83 0
886.90 0
886.97 0
887.04 0
887.10 0
887.17 0
887.24 0
887.31 0
887.38 0
887.45 0
887.51 0
887.58 0
887.65 0
887.72 0
887.79 0
887.85 0
887.92 0
887.99 0
888.06 0
888.13 0
888.20 0
888.26 0
888.33 0
888.40 0
888.47 0
888.54 0
888.61 0
888.67 0
888.74 0
888.81 0
888.88 0
888.95 0
889.02 0
889.08 0
889.15 0
889.22 0
889.29 0
889.36 0
889.43 0
889.49 0
889.56 0
889.63 0
889.70 0
889.77 0
889.84 0
889.90 0
889.97 0
890.04 0
890.11 0
890.18 0
890.25 0
890.31 0
890.38 0
890.45 0
890.52 0
890.59 0
890.66 0
890.73 0
890.79 0
890.86 0
890.93 0
891.00 0
891.07 0
891.14 0
891.20 0
891.27 0
891.34 0
891.41 0
891.48 0
891.55 0
891.61 0
891.68 0
891.75 0
891.82 0
891.89 0
891.96 0
892.03 0
892.09 0
892.16 0
892.23 0
892.30 0
892.37 0
892.44 0
892.50 0
892.57 0
892.64 0
892.71 0
892.78 0
892.85 0
892.92 0
892.98 0
893.05 0
893.12 0
893.19 0
893.26 0
893.33 0
893.39 0
893.46 0
893.53 0
893.60 0
893.67 0
893.74 0
893.81 0
893.87 0
893.94 0
894.01 0
894.08 0
894.15 0
894.22 0
894.29 0
894.35 0
894.42 0
894.49 0
894.56 0
894.63 0
894.70 0
894.77 0
894.83 0
894.90 0
894.97 0
895.04 0
895.11 0
895.18 0
895.25 0
895.31 0
895.38 0
895.45 0
895.52 0
895.59 0
895.66 0
895.73 0
895.79 0
895.86 0
895.93 0
896.00 0
896.07 0
896.14 0
896.21 0
896.27 0
896.34 0
896.41 0
896.48 0
896.55 0
896.62 0
896.69 0
896.75 0
896.82 0
896.89 0
896.96 0
897.03 0
897.10 0
897.17 0
897.23 0
897.30 0
897.37 0
897.44 0
897.51 0
897.58 0
897.65 0
897.72 0
897.78 0
897.85 0
897.92 0
897.99 0
898.06 0
898.13 0
898.20 0
898.26 0
898.33 0
898.40 0
898.47 0
898.54 0
898.61 0
898.68 0
898.75 0
898.81 0
898.88 0
898.95 0
899.02 0
899.09 0
899.16 0
899.23 0
899.30 0
899.36 0
899.43 0
899.50 0
899.57 0
899.64 0
899.71 0
899.78 0
899.85 0
899.91 0
899.98 0
900.05 0
900.12 0
900.19 0
900.26 0
900.33 0
900.40 0
900.46 0
900.53 0
900.60 0
900.67 0
900.74 0
900.81 0
900.88 0
900.95 0
901.01 0
901.08 0
901.15 0
901.22 0
901.29 0
901.36 0
901.43 0
901.50 0
901.56 0
901.63 0
901.70 0
901.77 0
901.84 0
901.91 0
901.98 0
902.05 0
902.12 0
902.18 0
902.25 0
902.32 0
902.39 0
902.46 0
902.53 0
902.60 0
902.67 0
902.73 0
902.80 0
902.87 0
902.94 0
903.01 0
903.08 0
903.15 0
903.22 0
903.29 0
903.35 0
903.42 0
903.49 0
903.56 0
903.63 0
903.70 0
903.77 0
903.84 0
903.91 0
903.97 0
904.04 0
904.11 0
904.18 0
904.25 0
904.32 0
904.39 0
904.46 0
904.53 0
904.60 0
904.66 0
904.73 0
904.80 0
904.87 0
904.94 0
905.01 0
905.08 0
905.15 0
905.22 0
905.28 0
905.35 0
905.42 0
905.49 0
905.56 0
905.63 0
905.70 0
905.77 0
905.84 0
905.91 0
905.97 0
906.04 0
906.11 0
906.18 0
906.25 0
906.32 0
906.39 0
906.46 0
906.53 0
906.60 0
906.66 0
906.73 0
906.80 0
906.87 0
906.94 0
907.01 0
907.08 0
907.15 0
907.22 0
907.29 0
907.35 0
907.42 0
907.49 0
907.56 0
907.63 0
907.70 0
907.77 0
907.84 0
907.91 0
907.98 0
908.04 0
908.11 0
908.18 0
908.25 0
908.32 0
908.39 0
908.46 0
908.53 0
908.60 0
908.67 0
908.74 0
908.80 0
908.87 0
908.94 0
909.01 0
909.08 0
909.15 0
909.22 0
909.29 0
909.36 0
909.43 0
909.50 0
909.56 0
909.63 0
909.70 0
909.77 0
909.84 0
909.91 0
909.98 0
910.05 0
910.12 0
910.19 0
910.26 0
910.33 0
910.39 0
910.46 0
910.53 0
910.60 0
910.67 0
910.74 0
910.81 0
910.88 0
910.95 0
911.02 0
911.09 0
911.16 0
911.22 0
911.29 0
911.36 0
911.43 0
911.50 0
911.57 0
911.64 0
911.71 0
911.78 0
911.85 0
911.92 0
911.99 0
912.05 0
912.12 0
912.19 0
912.26 0
912.33 0
912.40 0
912.47 0
912.54 0
912.61 0
912.68 0
912.75 0
912.82 0
912.89 0
912.95 0
913.02 0
913.09 0
913.16 0
913.23 0
913.30 0
913.37 0
913.44 0
913.51 0
913.58 0
913.65 0
913.72 0
913.79 0
913.85 0
913.92 0
913.99 0
914.06 0
914.13 0
914.20 0
914.27 0
914.34 0
914.41 0
914.48 0
914.55 0
914.62 0
914.69 0
914.76 0
914.83 0
914.89 0
914.96 0
915.03 0
915.10 0
915.17 0
915.24 0
915.31 0
915.38 0
915.45 0
915.52 0
915.59 0
915.66 0
915.73 0
915.80 0
915.87 0
915.93 0
916.00 0
916.07 0
916.14 0
916.21 0
916.28 0
916.35 0
916.42 0
916.49 0
916.56 0
916.63 0
916.70 0
916.77 0
916.84 0
916.91 0
916.98 0
917.04 0
917.11 0
917.18 0
917.25 0
917.32 0
917.39 0
917.46 0
917.53 0
917.60 0
917.67 0
917.74 0
917.81 0
917.88 0
917.95 0
918.02 0
918.09 0
918.16 0
918.22 0
918.29 0
918.36 0
918.43 0
918.50 0
918.57 0
918.64 0
918.71 0
918.78 0
918.85 0
918.92 0
918.99 0
919.06 0
919.13 0
919.20 0
919.27 0
919.34 0
919.41 0
919.48 0
919.54 0
919.61 0
919.68 0
919.75 0
919.82 0
919.89 0
919.96 0
920.03 0
920.10 0
920.17 0
920.24 0
920.31 0
920.38 0
920.45 0
920.52 0
920.59 0
920.66 0
920.73 0
920.80 0
920.87 0
920.94 0
921.00 0
921.07 0
921.14 0
921.21 0
921.28 0
921.35 0
921.42 0
921.49 0
921.56 0
921.63 0
921.70 0
921.77 0
921.84 0
921.91 0
921.98 0
922.05 0
922.12 0
922.19 0
922.26 0
922.33 0
922.40 0
922.47 0
922.54 0
922.61 0
922.67 0
922.74 0
922.81 0
922.88 0
922.95 0
923.02 0
923.09 0
923.16 0
923.23 0
923.30 0
923.37 0
923.44 0
923.51 0
923.58 0
923.65 0
923.72 0
923.79 0
923.86 0
923.93 0
924.00 0
924.07 0
924.14 0
924.21 0
924.28 0
924.35 0
924.42 0
924.49 0
924.56 0
924.62 0
924.69 0
924.76 0
924.83 0
924.90 0
924.97 0
925.04 0
925.11 0
925.18 0
925.25 0
925.32 0
925.39 0
925.46 0
925.53 0
925.60 0
925.67 0
925.74 0
925.81 0
925.88 0
925.95 0
926.02 0
926.09 0
926.16 0
926.23 0
926.30 0
926.37 0
926.44 0
926.51 0
926.58 0
926.65 0
926.72 0
926.79 0
926.86 0
926.93 0
927.00 0
927.07 0
927.14 0
927.21 0
927.27 0
927.34 0
927.41 0
927.48 0
927.55 0
927.62 0
927.69 0
927.76 0
927.83 0
927.90 0
927.97 0
928.04 0
928.11 0
928.18 0
928.25 0
928.32 0
928.39 0
928.46 0
928.53 0
928.60 0
928.67 0
928.74 0
928.81 0
928.88 0
928.95 0
929.02 0
929.09 0
929.16 0
929.23 0
929.30 0
929.37 0
929.44 0
929.51 0
929.58 0
929.65 0
929.72 0
929.79 0
929.86 0
929.93 0
930.00 0
930.07 0
930.14 0
930.21 0
930.28 0
930.35 0
930.42 0
930.49 0
930.56 0
930.63 0
930.70 0
930.77 0
930.84 0
930.91 0
930.98 0
931.05 0
931.12 0
931.19 0
931.26 0
931.33 0
931.40 0
931.47 0
931.54 0
931.61 0
931.68 0
931.75 0
931.82 0
931.89 0
931.96 0
932.03 0
932.10 0
932.17 0
932.24 0
932.31 0
932.38 0
932.45 0
932.52 0
932.59 0
932.66 0
932.73 0
932.80 0
932.87 0
932.94 0
933.01 0
933.08 0
933.15 0
933.22 0
933.29 0
933.36 0
933.43 0
933.50 0
933.57 0
933.64 0
933.71 0
933.78 0
933.85 0
933.92 0
933.99 0
934.06 0
934.13 0
934.20 0
934.27 0
934.34 0
934.41 0
934.48 0
934.55 0
934.62 0
934.69 0
934.76 0
934.83 0
934.90 0
934.97 0
935.04 0
935.11 0
935.18 0
935.25 0
935.32 0
935.39 0
935.46 0
935.53 0
935.60 0
935.67 0
935.74 0
935.81 0
935.88 0
935.95 0
936.02 0
936.09 0
936.16 0
936.23 0
936.30 0
936.37 0
936.44 0
936.51 0
936.58 0
936.65 0
936.72 0
936.79 0
936.86 0
936.93 0
937.00 0
937.07 0
937.14 0
937.21 0
937.28 0
937.35 0
937.42 0
937.49 0
937.56 0
937.63 0
937.70 0
937.77 0
937.84 0
937.91 0
937.98 0
938.05 0
938.12 0
938.19 0
938.26 0
938.33 0
938.40 0
938.47 0
938.54 0
938.61 0
938.69 0
938.76 0
938.83 0
938.90 0
938.97 0
939.04 0
939.11 0
939.18 0
939.25 0
939.32 0
939.39 0
939.46 0
939.53 0
939.60 0
939.67 0
939.74 0
939.81 0
939.88 0
939.95 0
940.02 0
940.09 0
940.16 0
940.23 0
940.30 0
940.37 0
940.44 0
940.51 0
940.58 0
940.65 0
940.72 0
940.79 0
940.86 0
940.93 0
941.00 0
941.07 0
941.14 0
941.21 0
941.28 0
941.36 0
941.43 0
941.50 0
941.57 0
941.64 0
941.71 0
941.78 0
941.85 0
941.92 0
941.99 0
942.06 0
942.13 0
942.20 0
942.27 0
942.34 0
942.41 0
942.48 0
942.55 0
942.62 0
942.69 0
942.76 0
942.83 0
942.90 0
942.97 0
943.04 0
943.11 0
943.18 0
943.25 0
943.32 0
943.40 0
943.47 0
943.54 0
943.61 0
943.68 0
943.75 0
943.82 0
943.89 0
943.96 0
944.03 0
944.10 0
944.17 0
944.24 0
944.31 0
944.38 0
944.45 0
944.52 0
944.59 0
944.66 0
944.73 0
944.80 0
944.87 0
944.94 0
945.02 0
945.09 0
945.16 0
945.23 0
945.30 0
945.37 0
945.44 0
945.51 0
945.58 0
945.65 0
945.72 0
945.79 0
945.86 0
945.93 0
946.00 0
946.07 0
946.14 0
946.21 0
946.28 0
946.35 0
946.42 0
946.50 0
946.57 0
946.64 0
946.71 0
946.78 0
946.85 0
946.92 0
946.99 0
947.06 0
947.13 0
947.20 0
947.27 0
947.34 0
947.41 0
947.48 0
947.55 0
947.62 0
947.69 0
947.76 0
947.84 0
947.91 0
947.98 0
948.05 0
948.12 0
948.19 0
948.26 0
948.33 0
948.40 0
948.47 0
948.54 0
948.61 0
948.68 0
948.75 0
948.82 0
948.89 0
948.96 0
949.04 0
949.11 0
949.18 0
949.25 0
949.32 0
949.39 0
949.46 0
949.53 0
949.60 0
949.67 0
949.74 0
949.81 0
949.88 0
949.95 0
950.02 0
950.09 0
950.16 0
950.24 0
950.31 0
950.38 0
950.45 0
950.52 0
950.59 0
950.66 0
950.73 0
950.80 0
950.87 0
950.94 0
951.01 0
951.08 0
951.15 0
951.22 0
951.30 0
951.37 0
951.44 0
951.51 0
951.58 0
951.65 0
951.72 0
951.79 0
951.86 0
951.93 0
952.00 0
952.07 0
952.14 0
952.21 0
952.29 0
952.36 0
952.43 0
952.50 0
952.57 0
952.64 0
952.71 0
952.78 0
952.85 0
952.92 0
952.99 0
953.06 0
953.13 0
953.21 0
953.28 0
953.35 0
953.42 0
953.49 0
953.56 0
953.63 0
953.70 0
953.77 0
953.84 0
953.91 0
953.98 0
954.05 0
954.13 0
954.20 0
954.27 0
954.34 0
954.41 0
954.48 0
954.55 0
954.62 0
954.69 0
954.76 0
954.83 0
954.90 0
954.97 0
955.05 0
955.12 0
955.19 0
955.26 0
955.33 0
955.40 0
955.47 0
955.54 0
955.61 0
955.68 0
955.75 0
955.82 0
955.90 0
955.97 0
956.04 0
956.11 0
956.18 0
956.25 0
956.32 0
956.39 0
956.46 0
956.53 0
956.60 0
956.68 0
956.75 0
956.82 0
956.89 0
956.96 0
957.03 0
957.10 0
957.17 0
957.24 0
957.31 0
957.38 0
957.46 0
957.53 0
957.60 0
957.67 0
957.74 0
957.81 0
957.88 0
957.95 0
958.02 0
958.09 0
958.16 0
958.24 0
958.31 0
958.38 0
958.45 0
958.52 0
958.59 0
958.66 0
958.73 0
958.80 0
958.87 0
958.94 0
959.02 0
959.09 0
959.16 0
959.23 0
959.30 0
959.37 0
959.44 0
959.51 0
959.58 0
959.65 0
959.73 0
959.80 0
959.87 0
959.94 0
960.01 0
960.08 0
960.15 0
960.22 0
960.29 0
960.36 0
960.44 0
960.51 0
960.58 0
960.65 0
960.72 0
960.79 0
960.86 0
960.93 0
961.00 0
961.08 0
961.15 0
961.22 0
961.29 0
961.36 0
961.43 0
961.50 0
961.57 0
961.64 0
961.71 0
961.79 0
961.86 0
961.93 0
962.00 0
962.07 0
962.14 0
962.21 0
962.28 0
962.35 0
962.43 0
962.50 0
962.57 0
962.64 0
962.71 0
962.78 0
962.85 0
962.92 0
962.99 0
963.07 0
963.14 0
963.21 0
963.28 0
963.35 0
963.42 0
963.49 0
963.56 0
963.63 0
963.71 0
963.78 0
963.85 0
963.92 0
963.99 0
964.06 0
964.13 0
964.20 0
964.28 0
964.35 0
964.42 0
964.49 0
964.56 0
964.63 0
964.70 0
964.77 0
964.84 0
964.92 0
964.99 0
965.06 0
965.13 0
965.20 0
965.27 0
965.34 0
965.41 0
965.49 0
965.56 0
965.63 0
965.70 0
965.77 0
965.84 0
965.91 0
965.98 0
966.06 0
966.13 0
966.20 0
966.27 0
966.34 0
966.41 0
966.48 0
966.55 0
966.62 0
966.70 0
966.77 0
966.84 0
966.91 0
966.98 0
967.05 0
967.12 0
967.20 0
967.27 0
967.34 1
967.41 1
967.48 1
967.55 1
967.62 1
967.69 1
967.77 1
967.84 1
967.91 0
967.98 0
968.05 0
968.12 0
968.19 0
968.26 0
968.34 0
968.41 0
968.48 0
968.55 0
968.62 0
968.69 0
968.76 1
968.84 1
968.91 1
968.98 1
969.05 1
969.12 1
969.19 1
969.26 1
969.33 1
969.41 1
969.48 1
969.55 1
969.62 1
969.69 1
969.76 1
969.83 1
969.91 1
969.98 1
970.05 1
970.12 1
970.19 2
970.26 2
970.33 2
970.41 2
970.48 1
970.55 1
970.62 1
970.69 1
970.76 0
970.83 0
970.90 0
970.98 0
971.05 0
971.12 0
971.19 0
971.26 0
971.33 0
971.40 0
971.48 0
971.55 0
971.62 0
971.69 0
971.76 0
971.83 0
971.90 0
971.98 0
972.05 0
972.12 0
972.19 0
972.26 0
972.33 0
972.41 0
972.48 0
972.55 0
972.62 0
972.69 0
972.76 0
972.83 0
972.91 0
972.98 0
973.05 0
973.12 0
973.19 0
973.26 0
973.33 0
973.41 0
973.48 0
973.55 0
973.62 0
973.69 0
973.76 0
973.83 0
973.91 0
973.98 0
974.05 0
974.12 0
974.19 0
974.26 0
974.34 0
974.41 0
974.48 0
974.55 0
974.62 0
974.69 0
974.76 0
974.84 0
974.91 0
974.98 0
975.05 0
975.12 0
975.19 0
975.27 0
975.34 0
975.41 0
975.48 0
975.55 0
975.62 0
975.70 0
975.77 0
975.84 0
975.91 0
975.98 0
976.05 0
976.12 0
976.20 0
976.27 0
976.34 0
976.41 0
976.48 0
976.55 0
976.63 0
976.70 0
976.77 0
976.84 0
976.91 0
976.98 0
977.06 0
977.13 0
977.20 0
977.27 0
977.34 0
977.41 0
977.49 0
977.56 0
977.63 1
977.70 1
977.77 1
977.84 1
977.92 1
977.99 0
978.06 0
978.13 0
978.20 0
978.27 0
978.35 0
978.42 0
978.49 0
978.56 0
978.63 0
978.70 0
978.78 0
978.85 0
978.92 0
978.99 0
979.06 0
979.13 0
979.21 0
979.28 0
979.35 0
979.42 0
979.49 0
979.56 1
979.64 1
979.71 0
979.78 0
979.85 0
979.92 0
980.00 0
980.07 0
980.14 0
980.21 0
980.28 0
980.35 1
980.43 1
980.50 1
980.57 1
980.64 1
980.71 1
980.78 0
980.86 0
980.93 0
981.00 0
981.07 0
981.14 0
981.22 1
981.29 1
981.36 1
981.43 1
981.50 1
981.57 1
981.65 1
981.72 1
981.79 0
981.86 0
981.93 0
982.01 0
982.08 0
982.15 0
982.22 0
982.29 0
982.36 0
982.44 1
982.51 1
982.58 1
982.65 1
982.72 1
982.80 1
982.87 1
982.94 1
983.01 1
983.08 0
983.15 0
983.23 0
983.30 0
983.37 0
983.44 0
983.51 0
983.59 0
983.66 0
983.73 0
983.80 0
983.87 0
983.95 0
984.02 0
984.09 1
984.16 1
984.23 1
984.30 1
984.38 1
984.45 1
984.52 1
984.59 1
984.66 1
984.74 1
984.81 1
984.88 0
984.95 0
985.02 0
985.10 0
985.17 0
985.24 0
985.31 0
985.38 0
985.46 1
985.53 1
985.60 1
985.67 1
985.74 0
985.82 0
985.89 0
985.96 0
986.03 0
986.10 0
986.17 0
986.25 0
986.32 0
986.39 0
986.46 0
986.53 0
986.61 0
986.68 0
986.75 0
986.82 0
986.89 1
986.97 1
987.04 1
987.11 1
987.18 1
987.25 0
987.33 0
987.40 0
987.47 0
987.54 0
987.61 1
987.69 1
987.76 1
987.83 1
987.90 1
987.98 1
988.05 1
988.12 1
988.19 1
988.26 1
988.34 1
988.41 1
988.48 1
988.55 1
988.62 1
988.70 1
988.77 1
988.84 1
988.91 1
988.98 1
989.06 1
989.13 1
989.20 1
989.27 0
989.34 0
989.42 0
989.49 0
989.56 0
989.63 0
989.70 1
989.78 1
989.85 1
989.92 1
989.99 1
990.07 1
990.14 1
990.21 1
990.28 1
990.35 1
990.43 2
990.50 2
990.57 2
990.64 2
990.71 2
990.79 2
990.86 2
990.93 2
991.00 2
991.08 2
991.15 2
991.22 2
991.29 2
991.36 1
991.44 1
991.51 1
991.58 1
991.65 0
991.72 0
991.80 0
991.87 1
991.94 1
992.01 1
992.09 1
992.16 1
992.23 1
992.30 1
992.37 1
992.45 2
992.52 2
992.59 2
992.66 2
992.74 2
992.81 2
992.88 2
992.95 1
993.02 1
993.10 1
993.17 1
993.24 1
993.31 1
993.39 1
993.46 1
993.53 1
993.60 1
993.67 1
993.75 1
993.82 1
993.89 1
993.96 1
994.04 2
994.11 2
994.18 2
994.25 2
994.32 2
994.40 3
994.47 3
994.54 3
994.61 3
994.69 3
994.76 2
994.83 2
994.90 2
994.97 1
995.05 1
995.12 1
995.19 1
995.26 1
995.34 2
995.41 2
995.48 2
995.55 2
995.63 2
995.70 2
995.77 2
995.84 2
995.91 2
995.99 1
996.06 1
996.13 1
996.20 1
996.28 1
996.35 1
996.42 1
996.49 1
996.57 1
996.64 1
996.71 1
996.78 1
996.86 1
996.93 1
997.00 1
997.07 1
997.14 1
997.22 1
997.29 1
997.36 1
997.43 1
997.51 2
997.58 2
997.65 2
997.72 2
997.80 2
997.87 2
997.94 2
998.01 2
998.09 3
998.16 3
998.23 3
998.30 3
998.38 3
998.45 3
998.52 3
998.59 2
998.67 2
998.74 2
998.81 1
998.88 1
998.95 1
999.03 1
999.10 1
999.17 1
999.24 1
999.32 1
999.39 2
999.46 2
999.53 2
999.61 2
999.68 2
999.75 2
999.82 1
999.90 1
999.97 1
1000.04 1
1000.11 1
1000.19 1
1000.26 1
1000.33 1
1000.40 1
1000.48 0
1000.55 0
1000.62 0
1000.69 0
1000.77 0
1000.84 0
1000.91 0
1000.98 0
1001.06 0
1001.13 0
1001.20 0
1001.27 0
1001.35 0
1001.42 0
1001.49 0
1001.56 1
1001.64 1
1001.71 1
1001.78 1
1001.85 1
1001.93 0
1002.00 0
1002.07 0
1002.14 0
1002.22 0
1002.29 0
1002.36 0
1002.43 1
1002.51 1
1002.58 1
1002.65 1
1002.73 1
1002.80 1
1002.87 1
1002.94 1
1003.02 1
1003.09 1
1003.16 1
1003.23 1
1003.31 1
1003.38 1
1003.45 1
1003.52 1
1003.60 1
1003.67 2
1003.74 2
1003.81 2
1003.89 2
1003.96 2
1004.03 2
1004.10 1
1004.18 1
1004.25 1
1004.32 1
1004.39 1
1004.47 1
1004.54 2
1004.61 3
1004.69 3
1004.76 4
1004.83 4
1004.90 4
1004.98 4
1005.05 4
1005.12 4
1005.19 4
1005.27 4
1005.34 4
1005.41 4
1005.48 4
1005.56 4
1005.63 4
1005.70 5
1005.78 5
1005.85 6
1005.92 7
1005.99 7
1006.07 8
1006.14 8
1006.21 8
1006.28 8
1006.36 8
1006.43 7
1006.50 7
1006.58 7
1006.65 6
1006.72 6
1006.79 6
1006.87 6
1006.94 6
1007.01 5
1007.08 5
1007.16 4
1007.23 4
1007.30 3
1007.38 3
1007.45 3
1007.52 3
1007.59 3
1007.67 3
1007.74 4
1007.81 4
1007.88 5
1007.96 5
1008.03 6
1008.10 6
1008.18 6
1008.25 5
1008.32 5
1008.39 4
1008.47 3
1008.54 3
1008.61 2
1008.68 2
1008.76 2
1008.83 3
1008.90 3
1008.98 3
1009.05 3
1009.12 4
1009.19 4
1009.27 3
1009.34 3
1009.41 3
1009.49 2
1009.56 2
1009.63 2
1009.70 2
1009.78 3
1009.85 4
1009.92 4
1010.00 5
1010.07 6
1010.14 6
1010.21 6
1010.29 6
1010.36 5
1010.43 4
1010.51 3
1010.58 2
1010.65 2
1010.72 1
1010.80 1
1010.87 1
1010.94 1
1011.02 2
1011.09 2
1011.16 3
1011.23 3
1011.31 3
1011.38 3
1011.45 2
1011.53 2
1011.60 2
1011.67 1
1011.74 1
1011.82 1
1011.89 1
1011.96 0
1012.04 0
1012.11 0
1012.18 0
1012.25 0
1012.33 1
1012.40 2
1012.47 2
1012.55 2
1012.62 3
1012.69 2
1012.77 2
1012.84 1
1012.91 1
1012.98 0
1013.06 0
1013.13 0
1013.20 0
1013.28 0
1013.35 0
1013.42 0
1013.49 0
1013.57 0
1013.64 0
1013.71 0
1013.79 1
1013.86 2
1013.93 2
1014.01 3
1014.08 3
1014.15 4
1014.22 3
1014.30 3
1014.37 3
1014.44 3
1014.52 3
1014.59 3
1014.66 3
1014.74 2
1014.81 2
1014.88 2
1014.95 2
1015.03 2
1015.10 2
1015.17 2
1015.25 3
1015.32 3
1015.39 4
1015.47 4
1015.54 5
1015.61 5
1015.68 4
1015.76 4
1015.83 4
1015.90 4
1015.98 4
1016.05 4
1016.12 4
1016.20 4
1016.27 4
1016.34 4
1016.42 4
1016.49 4
1016.56 4
1016.63 4
1016.71 4
1016.78 4
1016.85 4
1016.93 4
1017.00 4
1017.07 5
1017.15 5
1017.22 7
1017.29 8
1017.37 9
1017.44 9
1017.51 10
1017.58 10
1017.66 10
1017.73 11
1017.80 11
1017.88 12
1017.95 12
1018.02 12
1018.10 11
1018.17 10
1018.24 9
1018.32 8
1018.39 7
1018.46 6
1018.54 6
1018.61 7
1018.68 7
1018.75 8
1018.83 8
1018.90 7
1018.97 7
1019.05 6
1019.12 5
1019.19 4
1019.27 4
1019.34 4
1019.41 4
1019.49 5
1019.56 6
1019.63 7
1019.71 7
1019.78 7
1019.85 7
1019.93 8
1020.00 8
1020.07 9
1020.14 9
1020.22 10
1020.29 11
1020.36 11
1020.44 11
1020.51 10
1020.58 9
1020.66 8
1020.73 6
1020.80 5
1020.88 5
1020.95 5
1021.02 5
1021.10 6
1021.17 7
1021.24 8
1021.32 8
1021.39 8
1021.46 7
1021.54 6
1021.61 5
1021.68 4
1021.76 3
1021.83 3
1021.90 3
1021.98 4
1022.05 6
1022.12 7
1022.20 8
1022.27 9
1022.34 9
1022.42 9
1022.49 8
1022.56 7
1022.64 6
1022.71 5
1022.78 4
1022.86 4
1022.93 4
1023.00 4
1023.08 5
1023.15 6
1023.22 7
1023.29 8
1023.37 9
1023.44 10
1023.51 10
1023.59 10
1023.66 10
1023.73 10
1023.81 9
1023.88 8
1023.95 7
1024.03 5
1024.10 4
1024.17 3
1024.25 2
1024.32 2
1024.39 1
1024.47 1
1024.54 1
1024.62 0
1024.69 0
1024.76 0
1024.84 0
1024.91 0
1024.98 0
1025.06 1
1025.13 2
1025.20 3
1025.28 4
1025.35 5
1025.42 5
1025.50 5
1025.57 4
1025.64 3
1025.72 2
1025.79 0
1025.86 0
1025.94 0
1026.01 0
1026.08 0
1026.16 0
1026.23 0
1026.30 0
1026.38 0
1026.45 1
1026.52 1
1026.60 1
1026.67 1
1026.74 1
1026.82 0
1026.89 0
1026.96 0
1027.04 0
1027.11 1
1027.18 1
1027.26 1
1027.33 2
1027.40 2
1027.48 1
1027.55 1
1027.63 1
1027.70 0
1027.77 0
1027.85 0
1027.92 0
1027.99 0
1028.07 0
1028.14 0
1028.21 0
1028.29 0
1028.36 0
1028.43 0
1028.51 0
1028.58 1
1028.65 2
1028.73 3
1028.80 4
1028.87 4
1028.95 4
1029.02 3
1029.09 2
1029.17 1
1029.24 0
1029.32 0
1029.39 0
1029.46 0
1029.54 1
1029.61 2
1029.68 3
1029.76 4
1029.83 5
1029.90 6
1029.98 6
1030.05 6
1030.12 7
1030.20 7
1030.27 8
1030.35 8
1030.42 9
1030.49 9
1030.57 9
1030.64 9
1030.71 9
1030.79 9
1030.86 9
1030.93 9
1031.01 9
1031.08 9
1031.15 9
1031.23 9
1031.30 9
1031.38 9
1031.45 8
1031.52 8
1031.60 8
1031.67 8
1031.74 8
1031.82 9
1031.89 9
1031.96 10
1032.04 12
1032.11 13
1032.19 15
1032.26 16
1032.33 17
1032.41 18
1032.48 19
1032.55 19
1032.63 20
1032.70 20
1032.77 21
1032.85 23
1032.92 24
1033.00 26
1033.07 27
1033.14 29
1033.22 30
1033.29 30
1033.36 30
1033.44 29
1033.51 28
1033.58 28
1033.66 27
1033.73 27
1033.81 27
1033.88 28
1033.95 29
1034.03 30
1034.10 30
1034.17 31
1034.25 30
1034.32 30
1034.40 29
1034.47 28
1034.54 28
1034.62 28
1034.69 28
1034.76 28
1034.84 28
1034.91 28
1034.98 28
1035.06 28
1035.13 28
1035.21 27
1035.28 27
1035.35 26
1035.43 24
1035.50 22
1035.57 20
1035.65 18
1035.72 17
1035.80 16
1035.87 16
1035.94 17
1036.02 19
1036.09 21
1036.17 23
1036.24 24
1036.31 25
1036.39 24
1036.46 23
1036.53 22
1036.61 20
1036.68 18
1036.76 17
1036.83 15
1036.90 14
1036.98 13
1037.05 13
1037.12 12
1037.20 11
1037.27 11
1037.35 11
1037.42 11
1037.49 12
1037.57 13
1037.64 15
1037.71 16
1037.79 18
1037.86 19
1037.94 20
1038.01 21
1038.08 21
1038.16 21
1038.23 20
1038.31 19
1038.38 18
1038.45 17
1038.53 16
1038.60 16
1038.67 15
1038.75 14
1038.82 13
1038.90 13
1038.97 12
1039.04 12
1039.12 12
1039.19 13
1039.27 13
1039.34 13
1039.41 12
1039.49 11
1039.56 10
1039.64 8
1039.71 7
1039.78 6
1039.86 5
1039.93 5
1040.00 4
1040.08 4
1040.15 4
1040.23 3
1040.30 3
1040.37 2
1040.45 2
1040.52 1
1040.60 1
1040.67 1
1040.74 1
1040.82 0
1040.89 0
1040.97 0
1041.04 0
1041.11 0
1041.19 0
1041.26 0
1041.34 0
1041.41 0
1041.48 0
1041.56 0
1041.63 0
1041.71 0
1041.78 0
1041.85 1
1041.93 1
1042.00 0
1042.08 0
1042.15 0
1042.22 0
1042.30 0
1042.37 0
1042.45 1
1042.52 1
1042.59 2
1042.67 3
1042.74 3
1042.82 3
1042.89 2
1042.96 2
1043.04 1
1043.11 0
1043.19 0
1043.26 0
1043.33 0
1043.41 0
1043.48 0
1043.56 0
1043.63 0
1043.70 1
1043.78 2
1043.85 3
1043.93 3
1044.00 3
1044.07 3
1044.15 2
1044.22 1
1044.30 0
1044.37 0
1044.44 0
1044.52 0
1044.59 0
1044.67 2
1044.74 3
1044.81 5
1044.89 6
1044.96 6
1045.04 6
1045.11 6
1045.18 5
1045.26 4
1045.33 3
1045.41 2
1045.48 1
1045.56 0
1045.63 0
1045.70 1
1045.78 2
1045.85 3
1045.93 5
1046.00 6
1046.07 7
1046.15 7
1046.22 6
1046.30 6
1046.37 5
1046.44 5
1046.52 6
1046.59 7
1046.67 9
1046.74 10
1046.82 11
1046.89 13
1046.96 14
1047.04 16
1047.11 18
1047.19 20
1047.26 23
1047.33 25
1047.41 28
1047.48 30
1047.56 32
1047.63 33
1047.71 34
1047.78 35
1047.85 36
1047.93 37
1048.00 37
1048.08 38
1048.15 39
1048.22 39
1048.30 40
1048.37 42
1048.45 44
1048.52 45
1048.60 47
1048.67 47
1048.74 46
1048.82 45
1048.89 43
1048.97 41
1049.04 40
1049.12 40
1049.19 41
1049.26 42
1049.34 43
1049.41 43
1049.49 44
1049.56 45
1049.64 46
1049.71 48
1049.78 51
1049.86 54
1049.93 57
1050.01 60
1050.08 61
1050.16 61
1050.23 60
1050.30 57
1050.38 54
1050.45 51
1050.53 49
1050.60 47
1050.68 46
1050.75 45
1050.82 45
1050.90 45
1050.97 46
1051.05 47
1051.12 47
1051.20 48
1051.27 48
1051.34 48
1051.42 47
1051.49 46
1051.57 45
1051.64 45
1051.72 44
1051.79 45
1051.86 46
1051.94 47
1052.01 48
1052.09 49
1052.16 49
1052.24 48
1052.31 46
1052.38 43
1052.46 40
1052.53 38
1052.61 35
1052.68 33
1052.76 32
1052.83 32
1052.90 33
1052.98 34
1053.05 36
1053.13 38
1053.20 38
1053.28 38
1053.35 37
1053.43 34
1053.50 32
1053.57 29
1053.65 27
1053.72 25
1053.80 25
1053.87 25
1053.95 26
1054.02 27
1054.10 29
1054.17 31
1054.24 33
1054.32 34
1054.39 36
1054.47 37
1054.54 37
1054.62 36
1054.69 34
1054.76 32
1054.84 30
1054.91 27
1054.99 25
1055.06 23
1055.14 23
1055.21 23
1055.29 23
1055.36 24
1055.43 25
1055.51 26
1055.58 26
1055.66 26
1055.73 25
1055.81 25
1055.88 24
1055.96 24
1056.03 23
1056.11 23
1056.18 22
1056.25 20
1056.33 19
1056.40 17
1056.48 15
1056.55 13
1056.63 12
1056.70 12
1056.78 13
1056.85 15
1056.92 17
1057.00 18
1057.07 19
1057.15 19
1057.22 19
1057.30 17
1057.37 14
1057.45 11
1057.52 8
1057.60 5
1057.67 3
1057.74 0
1057.82 0
1057.89 0
1057.97 0
1058.04 0
1058.12 0
1058.19 0
1058.27 0
1058.34 0
1058.42 0
1058.49 1
1058.56 3
1058.64 5
1058.71 8
1058.79 10
1058.86 13
1058.94 14
1059.01 15
1059.09 15
1059.16 15
1059.24 14
1059.31 12
1059.38 11
1059.46 10
1059.53 10
1059.61 11
1059.68 12
1059.76 12
1059.83 13
1059.91 13
1059.98 13
1060.06 13
1060.13 12
1060.21 12
1060.28 12
1060.35 13
1060.43 13
1060.50 14
1060.58 15
1060.65 16
1060.73 18
1060.80 20
1060.88 22
1060.95 24
1061.03 26
1061.10 28
1061.18 28
1061.25 29
1061.33 29
1061.40 29
1061.47 29
1061.55 29
1061.62 30
1061.70 30
1061.77 31
1061.85 32
1061.92 33
1062.00 34
1062.07 35
1062.15 37
1062.22 38
1062.30 40
1062.37 41
1062.45 42
1062.52 42
1062.59 43
1062.67 42
1062.74 42
1062.82 42
1062.89 41
1062.97 40
1063.04 39
1063.12 38
1063.19 37
1063.27 37
1063.34 37
1063.42 37
1063.49 37
1063.57 37
1063.64 37
1063.72 36
1063.79 35
1063.87 35
1063.94 34
1064.01 33
1064.09 33
1064.16 33
1064.24 34
1064.31 36
1064.39 39
1064.46 41
1064.54 43
1064.61 44
1064.69 44
1064.76 43
1064.84 41
1064.91 39
1064.99 37
1065.06 36
1065.14 36
1065.21 37
1065.29 38
1065.36 41
1065.44 43
1065.51 44
1065.59 45
1065.66 44
1065.73 43
1065.81 41
1065.88 39
1065.96 38
1066.03 38
1066.11 38
1066.18 39
1066.26 40
1066.33 41
1066.41 42
1066.48 42
1066.56 41
1066.63 40
1066.71 39
1066.78 38
1066.86 37
1066.93 36
1067.01 34
1067.08 33
1067.16 31
1067.23 30
1067.31 29
1067.38 28
1067.46 27
1067.53 26
1067.61 26
1067.68 25
1067.76 24
1067.83 23
1067.91 23
1067.98 22
1068.06 22
1068.13 22
1068.21 23
1068.28 23
1068.36 24
1068.43 24
1068.50 24
1068.58 23
1068.65 22
1068.73 20
1068.80 18
1068.88 15
1068.95 14
1069.03 13
1069.10 14
1069.18 15
1069.25 17
1069.33 19
1069.40 21
1069.48 23
1069.55 25
1069.63 26
1069.70 27
1069.78 28
1069.85 28
1069.93 28
1070.00 27
1070.08 26
1070.15 25
1070.23 23
1070.30 21
1070.38 19
1070.45 16
1070.53 13
1070.60 11
1070.68 10
1070.75 10
1070.83 10
1070.90 12
1070.98 13
1071.05 14
1071.13 15
1071.20 15
1071.28 13
1071.35 11
1071.43 8
1071.50 5
1071.58 2
1071.65 0
1071.73 0
1071.80 0
1071.88 0
1071.95 0
1072.03 0
1072.10 0
1072.18 0
1072.25 2
1072.33 6
1072.40 8
1072.48 10
1072.55 10
1072.63 10
1072.70 9
1072.78 9
1072.85 8
1072.93 7
1073.00 7
1073.08 8
1073.15 8
1073.23 9
1073.30 10
1073.38 11
1073.46 13
1073.53 14
1073.61 16
1073.68 17
1073.76 18
1073.83 20
1073.91 21
1073.98 22
1074.06 23
1074.13 24
1074.21 25
1074.28 26
1074.36 26
1074.43 26
1074.51 27
1074.58 27
1074.66 27
1074.73 28
1074.81 28
1074.88 28
1074.96 28
1075.03 27
1075.11 26
1075.18 24
1075.26 22
1075.33 21
1075.41 21
1075.48 20
1075.56 21
1075.63 22
1075.71 24
1075.78 25
1075.86 26
1075.93 27
1076.01 28
1076.08 28
1076.16 29
1076.24 30
1076.31 31
1076.39 33
1076.46 36
1076.54 39
1076.61 43
1076.69 46
1076.76 49
1076.84 52
1076.91 52
1076.99 52
1077.06 51
1077.14 49
1077.21 47
1077.29 45
1077.36 43
1077.44 42
1077.51 41
1077.59 40
1077.66 40
1077.74 40
1077.81 41
1077.89 42
1077.97 44
1078.04 47
1078.12 49
1078.19 52
1078.27 54
1078.34 56
1078.42 58
1078.49 59
1078.57 60
1078.64 60
1078.72 60
1078.79 60
1078.87 60
1078.94 60
1079.02 59
1079.09 58
1079.17 57
1079.24 56
1079.32 55
1079.40 53
1079.47 51
1079.55 48
1079.62 45
1079.70 43
1079.77 41
1079.85 40
1079.92 40
1080.00 41
1080.07 43
1080.15 44
1080.22 45
1080.30 46
1080.37 45
1080.45 44
1080.53 43
1080.60 42
1080.68 41
1080.75 42
1080.83 43
1080.90 46
1080.98 48
1081.05 50
1081.13 52
1081.20 52
1081.28 52
1081.35 50
1081.43 48
1081.50 46
1081.58 44
1081.66 42
1081.73 41
1081.81 41
1081.88 41
1081.96 42
1082.03 43
1082.11 43
1082.18 42
1082.26 41
1082.33 39
1082.41 37
1082.48 35
1082.56 32
1082.64 30
1082.71 27
1082.79 25
1082.86 22
1082.94 19
1083.01 17
1083.09 14
1083.16 12
1083.24 10
1083.31 9
1083.39 8
1083.47 8
1083.54 9
1083.62 11
1083.69 13
1083.77 16
1083.84 18
1083.92 19
1083.99 20
1084.07 20
1084.14 19
1084.22 17
1084.30 14
1084.37 12
1084.45 9
1084.52 6
1084.60 4
1084.67 2
1084.75 1
1084.82 1
1084.90 2
1084.97 2
1085.05 3
1085.13 3
1085.20 3
1085.28 2
1085.35 0
1085.43 0
1085.50 0
1085.58 0
1085.65 0
1085.73 0
1085.81 0
1085.88 0
1085.96 0
1086.03 3
1086.11 6
1086.18 9
1086.26 14
1086.33 18
1086.41 23
1086.48 28
1086.56 32
1086.64 34
1086.71 34
1086.79 32
1086.86 28
1086.94 24
1087.01 19
1087.09 15
1087.16 13
1087.24 12
1087.32 12
1087.39 13
1087.47 15
1087.54 17
1087.62 19
1087.69 20
1087.77 21
1087.85 22
1087.92 24
1088.00 26
1088.07 29
1088.15 31
1088.22 32
1088.30 32
1088.37 32
1088.45 30
1088.53 29
1088.60 27
1088.68 27
1088.75 27
1088.83 28
1088.90 28
1088.98 29
1089.05 28
1089.13 27
1089.21 25
1089.28 22
1089.36 19
1089.43 17
1089.51 16
1089.58 16
1089.66 16
1089.74 19
1089.81 23
1089.89 28
1089.96 34
1090.04 42
1090.11 50
1090.19 59
1090.27 67
1090.34 73
1090.42 78
1090.49 82
1090.57 84
1090.64 86
1090.72 87
1090.80 88
1090.87 90
1090.95 91
1091.02 91
1091.10 91
1091.17 88
1091.25 85
1091.33 80
1091.40 75
1091.48 72
1091.55 70
1091.63 71
1091.70 73
1091.78 76
1091.86 79
1091.93 81
1092.01 82
1092.08 83
1092.16 83
1092.23 83
1092.31 84
1092.39 85
1092.46 87
1092.54 89
1092.61 90
1092.69 90
1092.76 89
1092.84 86
1092.92 82
1092.99 77
1093.07 72
1093.14 68
1093.22 64
1093.29 61
1093.37 59
1093.45 58
1093.52 58
1093.60 60
1093.67 64
1093.75 68
1093.83 73
1093.90 78
1093.98 83
1094.05 87
1094.13 89
1094.20 90
1094.28 91
1094.36 90
1094.43 89
1094.51 88
1094.58 87
1094.66 86
1094.73 86
1094.81 85
1094.89 86
1094.96 86
1095.04 87
1095.11 87
1095.19 88
1095.27 89
1095.34 89
1095.42 89
1095.49 88
1095.57 88
1095.65 89
1095.72 90
1095.80 92
1095.87 93
1095.95 94
1096.02 94
1096.10 92
1096.18 90
1096.25 86
1096.33 83
1096.40 80
1096.48 78
1096.56 77
1096.63 76
1096.71 76
1096.78 76
1096.86 76
1096.94 76
1097.01 78
1097.09 80
1097.16 83
1097.24 86
1097.31 87
1097.39 86
1097.47 83
1097.54 77
1097.62 70
1097.69 61
1097.77 53
1097.85 47
1097.92 42
1098.00 39
1098.07 39
1098.15 40
1098.23 41
1098.30 43
1098.38 44
1098.45 45
1098.53 45
1098.61 46
1098.68 46
1098.76 48
1098.83 50
1098.91 52
1098.99 55
1099.06 57
1099.14 58
1099.21 59
1099.29 58
1099.37 56
1099.44 54
1099.52 51
1099.59 47
1099.67 43
1099.75 39
1099.82 34
1099.90 29
1099.97 24
1100.05 21
1100.13 18
1100.20 16
1100.28 16
1100.35 17
1100.43 19
1100.51 21
1100.58 23
1100.66 24
1100.73 25
1100.81 26
1100.89 25
1100.96 23
1101.04 20
1101.11 17
1101.19 13
1101.27 10
1101.34 7
1101.42 6
1101.49 4
1101.57 3
1101.65 3
1101.72 2
1101.80 0
1101.87 0
1101.95 0
1102.03 0
1102.10 0
1102.18 0
1102.26 0
1102.33 0
1102.41 2
1102.48 6
1102.56 9
1102.64 11
1102.71 13
1102.79 15
1102.86 15
1102.94 16
1103.02 16
1103.09 17
1103.17 19
1103.24 22
1103.32 26
1103.40 30
1103.47 35
1103.55 41
1103.63 46
1103.70 52
1103.78 57
1103.85 61
1103.93 64
1104.01 66
1104.08 67
1104.16 67
1104.23 66
1104.31 64
1104.39 61
1104.46 58
1104.54 54
1104.62 49
1104.69 45
1104.77 40
1104.84 36
1104.92 33
1105.00 31
1105.07 31
1105.15 33
1105.22 37
1105.30 41
1105.38 46
1105.45 50
1105.53 53
1105.61 55
1105.68 57
1105.76 58
1105.83 59
1105.91 61
1105.99 63
1106.06 66
1106.14 69
1106.22 72
1106.29 73
1106.37 73
1106.44 71
1106.52 70
1106.60 68
1106.67 67
1106.75 66
1106.83 67
1106.90 68
1106.98 69
1107.05 69
1107.13 70
1107.21 71
1107.28 73
1107.36 75
1107.44 77
1107.51 80
1107.59 82
1107.66 83
1107.74 83
1107.82 82
1107.89 80
1107.97 78
1108.05 76
1108.12 75
1108.20 74
1108.27 73
1108.35 73
1108.43 74
1108.50 74
1108.58 74
1108.66 75
1108.73 75
1108.81 75
1108.88 75
1108.96 75
1109.04 75
1109.11 75
1109.19 75
1109.27 75
1109.34 75
1109.42 74
1109.50 73
1109.57 73
1109.65 72
1109.72 73
1109.80 74
1109.88 76
1109.95 79
1110.03 81
1110.11 84
1110.18 85
1110.26 86
1110.34 86
1110.41 85
1110.49 82
1110.56 79
1110.64 74
1110.72 69
1110.79 63
1110.87 58
1110.95 54
1111.02 51
1111.10 49
1111.18 49
1111.25 49
1111.33 51
1111.40 52
1111.48 54
1111.56 56
1111.63 58
1111.71 60
1111.79 63
1111.86 66
1111.94 69
1112.02 72
1112.09 75
1112.17 77
1112.25 78
1112.32 79
1112.40 80
1112.47 82
1112.55 84
1112.63 86
1112.70 88
1112.78 88
1112.86 88
1112.93 86
1113.01 82
1113.09 79
1113.16 75
1113.24 73
1113.32 71
1113.39 70
1113.47 69
1113.55 67
1113.62 66
1113.70 63
1113.77 62
1113.85 62
1113.93 63
1114.00 66
1114.08 70
1114.16 74
1114.23 79
1114.31 82
1114.39 85
1114.46 86
1114.54 87
1114.62 88
1114.69 91
1114.77 94
1114.85 98
1114.92 102
1115.00 107
1115.08 111
1115.15 114
1115.23 117
1115.30 118
1115.38 119
1115.46 120
1115.53 120
1115.61 120
1115.69 120
1115.76 120
1115.84 121
1115.92 122
1115.99 124
1116.07 127
1116.15 130
1116.22 132
1116.30 134
1116.38 135
1116.45 134
1116.53 133
1116.61 132
1116.68 130
1116.76 129
1116.84 128
1116.91 127
1116.99 126
1117.07 124
1117.14 123
1117.22 121
1117.30 120
1117.37 120
1117.45 121
1117.53 123
1117.60 125
1117.68 129
1117.76 132
1117.83 134
1117.91 134
1117.99 134
1118.06 133
1118.14 132
1118.22 130
1118.29 130
1118.37 131
1118.45 134
1118.52 138
1118.60 143
1118.68 149
1118.75 154
1118.83 158
1118.91 161
1118.98 163
1119.06 164
1119.14 165
1119.21 165
1119.29 166
1119.37 166
1119.44 165
1119.52 163
1119.60 160
1119.67 156
1119.75 152
1119.83 149
1119.90 148
1119.98 149
1120.06 151
1120.13 154
1120.21 157
1120.29 160
1120.36 162
1120.44 161
1120.52 160
1120.59 157
1120.67 153
1120.75 149
1120.82 146
1120.90 143
1120.98 140
1121.05 139
1121.13 140
1121.21 141
1121.28 144
1121.36 147
1121.44 149
1121.51 151
1121.59 150
1121.67 149
1121.74 146
1121.82 143
1121.90 141
1121.97 139
1122.05 138
1122.13 139
1122.20 141
1122.28 144
1122.36 148
1122.43 152
1122.51 156
1122.59 159
1122.66 161
1122.74 161
1122.82 161
1122.90 160
1122.97 158
1123.05 156
1123.13 153
1123.20 150
1123.28 146
1123.36 139
1123.43 130
1123.51 120
1123.59 110
1123.66 99
1123.74 91
1123.82 84
1123.89 79
1123.97 76
1124.05 73
1124.12 71
1124.20 69
1124.28 66
1124.36 63
1124.43 60
1124.51 57
1124.59 55
1124.66 54
1124.74 54
1124.82 56
1124.89 60
1124.97 64
1125.05 69
1125.12 73
1125.20 75
1125.28 76
1125.35 76
1125.43 73
1125.51 70
1125.58 67
1125.66 63
1125.74 60
1125.82 57
1125.89 54
1125.97 50
1126.05 46
1126.12 41
1126.20 36
1126.28 31
1126.35 26
1126.43 22
1126.51 19
1126.58 17
1126.66 15
1126.74 13
1126.82 11
1126.89 8
1126.97 4
1127.05 1
1127.12 0
1127.20 0
1127.28 0
1127.35 0
1127.43 0
1127.51 0
1127.59 0
1127.66 1
1127.74 3
1127.82 5
1127.89 5
1127.97 5
1128.05 5
1128.12 3
1128.20 2
1128.28 1
1128.35 1
1128.43 2
1128.51 4
1128.59 6
1128.66 9
1128.74 12
1128.82 15
1128.89 18
1128.97 21
1129.05 24
1129.12 26
1129.20 27
1129.28 28
1129.36 28
1129.43 27
1129.51 25
1129.59 22
1129.66 20
1129.74 18
1129.82 15
1129.90 13
1129.97 12
1130.05 11
1130.13 11
1130.20 12
1130.28 13
1130.36 14
1130.43 16
1130.51 17
1130.59 19
1130.67 20
1130.74 22
1130.82 24
1130.90 27
1130.97 31
1131.05 36
1131.13 41
1131.21 45
1131.28 48
1131.36 51
1131.44 53
1131.51 54
1131.59 54
1131.67 55
1131.74 55
1131.82 55
1131.90 55
1131.98 56
1132.05 56
1132.13 56
1132.21 55
1132.28 53
1132.36 50
1132.44 45
1132.52 40
1132.59 34
1132.67 30
1132.75 27
1132.82 27
1132.90 30
1132.98 36
1133.06 43
1133.13 52
1133.21 60
1133.29 68
1133.36 75
1133.44 80
1133.52 84
1133.60 86
1133.67 86
1133.75 87
1133.83 87
1133.90 87
1133.98 89
1134.06 91
1134.14 95
1134.21 100
1134.29 106
1134.37 113
1134.45 122
1134.52 131
1134.60 141
1134.68 151
1134.75 160
1134.83 168
1134.91 174
1134.99 177
1135.06 176
1135.14 174
1135.22 171
1135.29 167
1135.37 166
1135.45 167
1135.53 171
1135.60 179
1135.68 189
1135.76 200
1135.83 212
1135.91 222
1135.99 231
1136.07 239
1136.14 246
1136.22 251
1136.30 256
1136.38 260
1136.45 264
1136.53 267
1136.61 269
1136.68 272
1136.76 275
1136.84 278
1136.92 283
1136.99 287
1137.07 291
1137.15 295
1137.23 297
1137.30 297
1137.38 296
1137.46 292
1137.53 288
1137.61 284
1137.69 280
1137.77 277
1137.84 276
1137.92 277
1138.00 279
1138.08 281
1138.15 282
1138.23 283
1138.31 283
1138.39 282
1138.46 280
1138.54 277
1138.62 273
1138.69 266
1138.77 258
1138.85 248
1138.93 238
1139.00 228
1139.08 219
1139.16 213
1139.24 210
1139.31 208
1139.39 208
1139.47 208
1139.55 206
1139.62 203
1139.70 198
1139.78 193
1139.86 187
1139.93 182
1140.01 178
1140.09 175
1140.16 172
1140.24 168
1140.32 164
1140.40 159
1140.47 154
1140.55 149
1140.63 144
1140.71 141
1140.78 139
1140.86 139
1140.94 138
1141.02 137
1141.09 136
1141.17 133
1141.25 130
1141.33 126
1141.40 121
1141.48 115
1141.56 109
1141.64 102
1141.71 95
1141.79 87
1141.87 80
1141.95 73
1142.02 68
1142.10 65
1142.18 63
1142.26 63
1142.33 66
1142.41 69
1142.49 72
1142.56 75
1142.64 76
1142.72 76
1142.80 73
1142.87 69
1142.95 64
1143.03 60
1143.11 55
1143.18 52
1143.26 49
1143.34 48
1143.42 47
1143.49 48
1143.57 49
1143.65 51
1143.73 54
1143.80 56
1143.88 58
1143.96 58
1144.04 57
1144.11 54
1144.19 50
1144.27 46
1144.35 43
1144.42 41
1144.50 42
1144.58 44
1144.66 48
1144.74 52
1144.81 57
1144.89 62
1144.97 66
1145.05 70
1145.12 73
1145.20 75
1145.28 76
1145.36 76
1145.43 74
1145.51 72
1145.59 68
1145.67 63
1145.74 58
1145.82 54
1145.90 51
1145.98 49
1146.05 49
1146.13 49
1146.21 51
1146.29 53
1146.36 55
1146.44 57
1146.52 60
1146.60 63
1146.67 67
1146.75 72
1146.83 76
1146.91 82
1146.99 87
1147.06 91
1147.14 94
1147.22 96
1147.30 97
1147.37 96
1147.45 94
1147.53 92
1147.61 89
1147.68 88
1147.76 88
1147.84 89
1147.92 92
1147.99 94
1148.07 96
1148.15 96
1148.23 94
1148.30 90
1148.38 83
1148.46 76
1148.54 68
1148.62 62
1148.69 58
1148.77 57
1148.85 58
1148.93 62
1149.00 67
1149.08 72
1149.16 76
1149.24 80
1149.31 84
1149.39 88
1149.47 92
1149.55 97
1149.63 102
1149.70 108
1149.78 114
1149.86 118
1149.94 120
1150.01 119
1150.09 117
1150.17 114
1150.25 111
1150.33 110
1150.40 111
1150.48 115
1150.56 121
1150.64 128
1150.71 134
1150.79 139
1150.87 141
1150.95 140
1151.02 137
1151.10 132
1151.18 128
1151.26 125
1151.34 124
1151.41 124
1151.49 127
1151.57 130
1151.65 134
1151.72 138
1151.80 142
1151.88 146
1151.96 150
1152.04 154
1152.11 158
1152.19 162
1152.27 165
1152.35 168
1152.42 169
1152.50 170
1152.58 171
1152.66 172
1152.74 174
1152.81 176
1152.89 178
1152.97 179
1153.05 179
1153.13 178
1153.20 176
1153.28 172
1153.36 168
1153.44 164
1153.51 161
1153.59 161
1153.67 163
1153.75 167
1153.83 174
1153.90 183
1153.98 192
1154.06 201
1154.14 210
1154.22 218
1154.29 225
1154.37 230
1154.45 235
1154.53 238
1154.60 240
1154.68 239
1154.76 236
1154.84 230
1154.92 223
1154.99 215
1155.07 208
1155.15 202
1155.23 197
1155.31 195
1155.38 194
1155.46 193
1155.54 192
1155.62 189
1155.69 185
1155.77 181
1155.85 177
1155.93 174
1156.01 173
1156.08 174
1156.16 175
1156.24 177
1156.32 179
1156.40 178
1156.47 174
1156.55 168
1156.63 159
1156.71 148
1156.79 136
1156.86 123
1156.94 112
1157.02 102
1157.10 95
1157.18 91
1157.25 90
1157.33 92
1157.41 95
1157.49 101
1157.57 107
1157.64 112
1157.72 116
1157.80 119
1157.88 120
1157.96 118
1158.03 115
1158.11 110
1158.19 106
1158.27 101
1158.35 97
1158.42 94
1158.50 91
1158.58 89
1158.66 87
1158.74 85
1158.81 83
1158.89 80
1158.97 77
1159.05 74
1159.13 71
1159.20 69
1159.28 67
1159.36 66
1159.44 66
1159.52 67
1159.59 69
1159.67 72
1159.75 75
1159.83 78
1159.91 80
1159.98 81
1160.06 80
1160.14 79
1160.22 76
1160.30 72
1160.37 70
1160.45 69
1160.53 70
1160.61 74
1160.69 81
1160.77 89
1160.84 99
1160.92 108
1161.00 116
1161.08 123
1161.16 127
1161.23 128
1161.31 127
1161.39 124
1161.47 120
1161.55 115
1161.62 111
1161.70 108
1161.78 105
1161.86 104
1161.94 105
1162.01 106
1162.09 108
1162.17 110
1162.25 111
1162.33 113
1162.41 113
1162.48 113
1162.56 112
1162.64 111
1162.72 109
1162.80 106
1162.87 102
1162.95 98
1163.03 94
1163.11 90
1163.19 87
1163.27 85
1163.34 84
1163.42 84
1163.50 85
1163.58 86
1163.66 87
1163.73 87
1163.81 86
1163.89 84
1163.97 82
1164.05 80
1164.13 78
1164.20 77
1164.28 77
1164.36 77
1164.44 78
1164.52 81
1164.59 83
1164.67 86
1164.75 89
1164.83 90
1164.91 90
1164.99 88
1165.06 84
1165.14 80
1165.22 74
1165.30 69
1165.38 64
1165.45 61
1165.53 59
1165.61 57
1165.69 56
1165.77 54
1165.85 52
1165.92 49
1166.00 45
1166.08 42
1166.16 38
1166.24 36
1166.32 35
1166.39 34
1166.47 35
1166.55 37
1166.63 39
1166.71 42
1166.79 45
1166.86 49
1166.94 53
1167.02 58
1167.10 64
1167.18 69
1167.26 75
1167.33 79
1167.41 83
1167.49 87
1167.57 89
1167.65 91
1167.73 91
1167.80 90
1167.88 87
1167.96 83
1168.04 77
1168.12 70
1168.19 64
1168.27 61
1168.35 59
1168.43 60
1168.51 63
1168.59 68
1168.67 73
1168.74 77
1168.82 80
1168.90 81
1168.98 82
1169.06 82
1169.14 82
1169.21 81
1169.29 81
1169.37 79
1169.45 76
1169.53 71
1169.61 65
1169.68 59
1169.76 53
1169.84 49
1169.92 46
1170.00 46
1170.08 49
1170.15 53
1170.23 57
1170.31 60
1170.39 62
1170.47 63
1170.55 62
1170.62 61
1170.70 59
1170.78 56
1170.86 53
1170.94 50
1171.02 46
1171.10 42
1171.17 39
1171.25 37
1171.33 37
1171.41 38
1171.49 41
1171.57 45
1171.64 49
1171.72 52
1171.80 53
1171.88 52
1171.96 50
1172.04 45
1172.12 39
1172.19 32
1172.27 24
1172.35 16
1172.43 7
1172.51 0
1172.59 0
1172.66 0
1172.74 0
1172.82 0
1172.90 0
1172.98 0
1173.06 0
1173.14 0
1173.21 9
1173.29 20
1173.37 32
1173.45 44
1173.53 54
1173.61 61
1173.68 65
1173.76 66
1173.84 65
1173.92 61
1174.00 57
1174.08 52
1174.16 49
1174.23 47
1174.31 47
1174.39 51
1174.47 58
1174.55 68
1174.63 81
1174.71 95
1174.78 108
1174.86 120
1174.94 127
1175.02 131
1175.10 130
1175.18 126
1175.26 120
1175.33 114
1175.41 110
1175.49 110
1175.57 112
1175.65 118
1175.73 125
1175.81 131
1175.88 135
1175.96 135
1176.04 132
1176.12 126
1176.20 117
1176.28 108
1176.36 100
1176.43 94
1176.51 90
1176.59 88
1176.67 88
1176.75 90
1176.83 93
1176.91 96
1176.99 99
1177.06 101
1177.14 103
1177.22 104
1177.30 104
1177.38 103
1177.46 101
1177.54 99
1177.61 96
1177.69 93
1177.77 91
1177.85 90
1177.93 91
1178.01 93
1178.09 96
1178.16 98
1178.24 101
1178.32 102
1178.40 103
1178.48 103
1178.56 104
1178.64 105
1178.72 107
1178.79 110
1178.87 113
1178.95 116
1179.03 119
1179.11 122
1179.19 124
1179.27 127
1179.35 130
1179.42 132
1179.50 133
1179.58 133
1179.66 131
1179.74 129
1179.82 126
1179.90 124
1179.97 122
1180.05 121
1180.13 121
1180.21 119
1180.29 117
1180.37 114
1180.45 110
1180.53 106
1180.60 102
1180.68 100
1180.76 98
1180.84 97
1180.92 97
1181.00 96
1181.08 94
1181.16 91
1181.23 88
1181.31 83
1181.39 79
1181.47 75
1181.55 72
1181.63 71
1181.71 71
1181.79 72
1181.87 74
1181.94 75
1182.02 77
1182.10 77
1182.18 76
1182.26 74
1182.34 71
1182.42 68
1182.50 64
1182.57 61
1182.65 59
1182.73 59
1182.81 60
1182.89 62
1182.97 66
1183.05 71
1183.13 76
1183.20 82
1183.28 87
1183.36 92
1183.44 96
1183.52 98
1183.60 100
1183.68 99
1183.76 97
1183.84 94
1183.91 90
1183.99 85
1184.07 79
1184.15 74
1184.23 68
1184.31 63
1184.39 58
1184.47 54
1184.55 50
1184.62 46
1184.70 44
1184.78 42
1184.86 41
1184.94 42
1185.02 44
1185.10 48
1185.18 53
1185.26 57
1185.33 60
1185.41 62
1185.49 61
1185.57 57
1185.65 52
1185.73 48
1185.81 44
1185.89 43
1185.97 43
1186.04 45
1186.12 47
1186.20 50
1186.28 51
1186.36 50
1186.44 48
1186.52 46
1186.60 43
1186.68 41
1186.76 39
1186.83 38
1186.91 37
1186.99 36
1187.07 36
1187.15 36
1187.23 38
1187.31 40
1187.39 43
1187.47 48
1187.54 53
1187.62 58
1187.70 63
1187.78 66
1187.86 68
1187.94 68
1188.02 65
1188.10 61
1188.18 56
1188.26 50
1188.33 44
1188.41 40
1188.49 37
1188.57 36
1188.65 36
1188.73 37
1188.81 37
1188.89 38
1188.97 37
1189.05 37
1189.13 36
1189.20 36
1189.28 37
1189.36 39
1189.44 42
1189.52 46
1189.60 51
1189.68 58
1189.76 66
1189.84 76
1189.92 87
1189.99 101
1190.07 115
1190.15 130
1190.23 144
1190.31 157
1190.39 168
1190.47 176
1190.55 181
1190.63 183
1190.71 183
1190.79 182
1190.86 180
1190.94 179
1191.02 178
1191.10 180
1191.18 183
1191.26 187
1191.34 191
1191.42 195
1191.50 198
1191.58 200
1191.66 200
1191.73 201
1191.81 202
1191.89 204
1191.97 207
1192.05 213
1192.13 219
1192.21 226
1192.29 233
1192.37 237
1192.45 240
1192.53 241
1192.61 240
1192.68 238
1192.76 235
1192.84 234
1192.92 235
1193.00 239
1193.08 245
1193.16 253
1193.24 263
1193.32 273
1193.40 282
1193.48 290
1193.56 297
1193.63 302
1193.71 305
1193.79 307
1193.87 308
1193.95 307
1194.03 305
1194.11 300
1194.19 293
1194.27 284
1194.35 276
1194.43 269
1194.51 266
1194.58 266
1194.66 271
1194.74 279
1194.82 289
1194.90 298
1194.98 306
1195.06 312
1195.14 315
1195.22 317
1195.30 317
1195.38 316
1195.46 315
1195.54 313
1195.61 311
1195.69 309
1195.77 308
1195.85 308
1195.93 309
1196.01 311
1196.09 312
1196.17 314
1196.25 314
1196.33 313
1196.41 310
1196.49 306
1196.57 302
1196.65 298
1196.72 295
1196.80 293
1196.88 289
1196.96 284
1197.04 276
1197.12 266
1197.20 254
1197.28 242
1197.36 231
1197.44 222
1197.52 217
1197.60 215
1197.68 215
1197.76 217
1197.83 218
1197.91 218
1197.99 215
1198.07 210
1198.15 203
1198.23 195
1198.31 188
1198.39 181
1198.47 176
1198.55 172
1198.63 170
1198.71 168
1198.79 166
1198.87 165
1198.95 163
1199.02 161
1199.10 161
1199.18 162
1199.26 164
1199.34 167
1199.42 169
1199.50 169
1199.58 166
1199.66 162
1199.74 156
1199.82 150
1199.90 146
1199.98 144
1200.06 146
1200.14 150
1200.22 155
1200.30 159
1200.37 161
1200.45 160
1200.53 155
1200.61 150
1200.69 145
1200.77 141
1200.85 141
1200.93 143
1201.01 147
1201.09 152
1201.17 157
1201.25 161
1201.33 163
1201.41 164
1201.49 163
1201.57 162
1201.65 158
1201.72 153
1201.80 145
1201.88 137
1201.96 128
1202.04 119
1202.12 110
1202.20 102
1202.28 94
1202.36 85
1202.44 76
1202.52 67
1202.60 59
1202.68 54
1202.76 52
1202.84 54
1202.92 59
1203.00 66
1203.08 72
1203.16 75
1203.23 73
1203.31 68
1203.39 59
1203.47 49
1203.55 40
1203.63 34
1203.71 30
1203.79 30
1203.87 32
1203.95 34
1204.03 35
1204.11 36
1204.19 36
1204.27 36
1204.35 36
1204.43 36
1204.51 37
1204.59 38
1204.67 38
1204.75 37
1204.83 35
1204.91 32
1204.98 28
1205.06 24
1205.14 21
1205.22 18
1205.30 16
1205.38 13
1205.46 11
1205.54 8
1205.62 6
1205.70 3
1205.78 0
1205.86 0
1205.94 0
1206.02 0
1206.10 0
1206.18 0
1206.26 0
1206.34 0
1206.42 0
1206.50 6
1206.58 13
1206.66 21
1206.74 29
1206.82 36
1206.89 41
1206.97 46
1207.05 48
1207.13 50
1207.21 51
1207.29 51
1207.37 50
1207.45 48
1207.53 46
1207.61 43
1207.69 40
1207.77 37
1207.85 35
1207.93 33
1208.01 33
1208.09 34
1208.17 36
1208.25 40
1208.33 45
1208.41 51
1208.49 58
1208.57 65
1208.65 72
1208.73 81
1208.81 90
1208.89 101
1208.97 113
1209.05 126
1209.13 140
1209.20 154
1209.28 166
1209.36 177
1209.44 185
1209.52 189
1209.60 191
1209.68 189
1209.76 185
1209.84 179
1209.92 172
1210.00 167
1210.08 164
1210.16 162
1210.24 163
1210.32 166
1210.40 169
1210.48 174
1210.56 178
1210.64 182
1210.72 186
1210.80 189
1210.88 192
1210.96 194
1211.04 194
1211.12 194
1211.20 193
1211.28 193
1211.36 194
1211.44 197
1211.52 201
1211.60 207
1211.68 214
1211.76 220
1211.84 226
1211.92 232
1212.00 238
1212.08 246
1212.16 257
1212.24 270
1212.32 286
1212.40 301
1212.47 316
1212.55 326
1212.63 332
1212.71 332
1212.79 326
1212.87 316
1212.95 302
1213.03 286
1213.11 269
1213.19 252
1213.27 236
1213.35 222
1213.43 211
1213.51 202
1213.59 197
1213.67 194
1213.75 193
1213.83 194
1213.91 195
1213.99 197
1214.07 198
1214.15 200
1214.23 203
1214.31 208
1214.39 214
1214.47 223
1214.55 231
1214.63 239
1214.71 245
1214.79 247
1214.87 246
1214.95 241
1215.03 233
1215.11 224
1215.19 214
1215.27 205
1215.35 197
1215.43 191
1215.51 188
1215.59 187
1215.67 187
1215.75 190
1215.83 194
1215.91 199
1215.99 205
1216.07 209
1216.15 213
1216.23 214
1216.31 213
1216.39 210
1216.47 205
1216.55 199
1216.63 193
1216.71 188
1216.79 185
1216.87 183
1216.95 182
1217.03 183
1217.11 183
1217.19 182
1217.27 181
1217.35 179
1217.43 177
1217.51 174
1217.59 169
1217.67 163
1217.75 155
1217.83 146
1217.91 135
1217.99 123
1218.07 114
1218.15 106
1218.23 101
1218.31 99
1218.39 98
1218.47 98
1218.55 98
1218.63 97
1218.71 96
1218.79 95
1218.87 93
1218.95 90
1219.03 88
1219.11 86
1219.19 85
1219.27 85
1219.35 86
1219.43 89
1219.51 93
1219.59 96
1219.67 99
1219.75 101
1219.83 101
1219.91 99
1219.99 97
1220.07 95
1220.15 95
1220.23 96
1220.31 97
1220.39 99
1220.47 101
1220.55 102
1220.63 101
1220.71 99
1220.79 96
1220.87 92
1220.95 87
1221.03 82
1221.11 77
1221.19 72
1221.27 67
1221.35 62
1221.43 58
1221.51 55
1221.59 53
1221.67 52
1221.75 50
1221.83 49
1221.91 48
1221.99 46
1222.07 45
1222.15 44
1222.23 45
1222.31 46
1222.39 48
1222.47 49
1222.55 50
1222.63 49
1222.71 47
1222.79 45
1222.87 43
1222.95 43
1223.03 44
1223.11 48
1223.19 53
1223.27 59
1223.35 65
1223.43 71
1223.51 75
1223.59 78
1223.67 79
1223.75 79
1223.83 78
1223.91 77
1223.99 76
1224.07 76
1224.15 76
1224.23 78
1224.32 79
1224.40 79
1224.48 79
1224.56 77
1224.64 74
1224.72 70
1224.80 65
1224.88 59
1224.96 53
1225.04 48
1225.12 43
1225.20 39
1225.28 37
1225.36 37
1225.44 38
1225.52 40
1225.60 43
1225.68 47
1225.76 51
1225.84 55
1225.92 58
1226.00 60
1226.08 60
1226.16 60
1226.24 59
1226.32 57
1226.40 55
1226.48 54
1226.56 54
1226.64 54
1226.72 56
1226.80 59
1226.88 62
1226.96 66
1227.04 70
1227.12 75
1227.20 80
1227.28 86
1227.36 93
1227.44 101
1227.53 109
1227.61 116
1227.69 123
1227.77 129
1227.85 133
1227.93 136
1228.01 139
1228.09 140
1228.17 141
1228.25 140
1228.33 138
1228.41 135
1228.49 131
1228.57 127
1228.65 124
1228.73 121
1228.81 121
1228.89 121
1228.97 122
1229.05 125
1229.13 129
1229.21 133
1229.29 139
1229.37 144
1229.45 147
1229.53 149
1229.61 147
1229.69 143
1229.77 138
1229.85 133
1229.94 130
1230.02 131
1230.10 135
1230.18 143
1230.26 153
1230.34 163
1230.42 172
1230.50 180
1230.58 187
1230.66 193
1230.74 199
1230.82 205
1230.90 210
1230.98 215
1231.06 221
1231.14 225
1231.22 229
1231.30 231
1231.38 232
1231.46 230
1231.54 224
1231.62 216
1231.70 205
1231.78 193
1231.87 180
1231.95 167
1232.03 156
1232.11 145
1232.19 136
1232.27 129
1232.35 125
1232.43 124
1232.51 127
1232.59 132
1232.67 140
1232.75 148
1232.83 156
1232.91 162
1232.99 166
1233.07 166
1233.15 164
1233.23 161
1233.31 158
1233.39 157
1233.47 158
1233.55 162
1233.64 169
1233.72 176
1233.80 183
1233.88 189
1233.96 191
1234.04 190
1234.12 185
1234.20 178
1234.28 169
1234.36 159
1234.44 149
1234.52 140
1234.60 131
1234.68 122
1234.76 114
1234.84 107
1234.92 101
1235.00 96
1235.08 93
1235.17 91
1235.25 91
1235.33 90
1235.41 90
1235.49 90
1235.57 89
1235.65 87
1235.73 85
1235.81 83
1235.89 81
1235.97 80
1236.05 79
1236.13 77
1236.21 73
1236.29 68
1236.37 61
1236.45 53
1236.54 44
1236.62 35
1236.70 28
1236.78 22
1236.86 16
1236.94 11
1237.02 6
1237.10 1
1237.18 0
1237.26 0
1237.34 0
1237.42 0
1237.50 0
1237.58 0
1237.66 0
1237.74 1
1237.83 10
1237.91 19
1237.99 28
1238.07 35
1238.15 42
1238.23 47
1238.31 51
1238.39 55
1238.47 58
1238.55 61
1238.63 65
1238.71 69
1238.79 73
1238.87 76
1238.95 79
1239.03 80
1239.12 80
1239.20 78
1239.28 76
1239.36 75
1239.44 75
1239.52 77
1239.60 81
1239.68 86
1239.76 92
1239.84 97
1239.92 102
1240.00 105
1240.08 107
1240.16 110
1240.25 113
1240.33 118
1240.41 123
1240.49 129
1240.57 133
1240.65 134
1240.73 132
1240.81 126
1240.89 117
1240.97 107
1241.05 98
1241.13 90
1241.21 84
1241.29 79
1241.38 75
1241.46 71
1241.54 65
1241.62 57
1241.70 47
1241.78 37
1241.86 27
1241.94 19
1242.02 14
1242.10 13
1242.18 16
1242.26 23
1242.34 34
1242.43 45
1242.51 56
1242.59 65
1242.67 72
1242.75 76
1242.83 77
1242.91 78
1242.99 79
1243.07 81
1243.15 82
1243.23 85
1243.31 87
1243.40 89
1243.48 90
1243.56 92
1243.64 94
1243.72 96
1243.80 99
1243.88 101
1243.96 101
1244.04 101
1244.12 99
1244.20 96
1244.28 94
1244.37 94
1244.45 95
1244.53 99
1244.61 104
1244.69 110
1244.77 114
1244.85 117
1244.93 117
1245.01 115
1245.09 110
1245.17 104
1245.25 99
1245.34 94
1245.42 91
1245.50 87
1245.58 84
1245.66 79
1245.74 73
1245.82 66
1245.90 59
1245.98 53
1246.06 50
1246.14 51
1246.23 55
1246.31 61
1246.39 68
1246.47 75
1246.55 79
1246.63 82
1246.71 82
1246.79 81
1246.87 81
1246.95 82
1247.03 83
1247.12 84
1247.20 84
1247.28 82
1247.36 78
1247.44 72
1247.52 64
1247.60 56
1247.68 48
1247.76 41
1247.84 35
1247.93 29
1248.01 24
1248.09 20
1248.17 17
1248.25 17
1248.33 19
1248.41 24
1248.49 31
1248.57 38
1248.65 43
1248.74 46
1248.82 45
1248.90 41
1248.98 34
1249.06 27
1249.14 20
1249.22 16
1249.30 14
1249.38 15
1249.46 16
1249.55 15
1249.63 13
1249.71 7
1249.79 0
1249.87 0
1249.95 0
1250.03 0
1250.11 0
1250.19 0
1250.27 1
1250.36 12
1250.44 23
1250.52 31
1250.60 36
1250.68 38
1250.76 38
1250.84 37
1250.92 35
1251.00 32
1251.09 30
1251.17 29
1251.25 28
1251.33 27
1251.41 26
1251.49 24
1251.57 21
1251.65 18
1251.73 15
1251.81 11
1251.90 8
1251.98 5
1252.06 3
1252.14 0
1252.22 0
1252.30 0
1252.38 0
1252.46 0
1252.54 0
1252.63 0
1252.71 0
1252.79 0
1252.87 2
1252.95 6
1253.03 13
1253.11 22
1253.19 34
1253.27 49
1253.36 64
1253.44 79
1253.52 92
1253.60 100
1253.68 104
1253.76 100
1253.84 92
1253.92 79
1254.01 65
1254.09 50
1254.17 37
1254.25 28
1254.33 23
1254.41 21
1254.49 22
1254.57 23
1254.65 25
1254.74 25
1254.82 24
1254.90 23
1254.98 22
1255.06 22
1255.14 24
1255.22 27
1255.30 32
1255.39 40
1255.47 50
1255.55 62
1255.63 76
1255.71 93
1255.79 112
1255.87 132
1255.95 152
1256.04 172
1256.12 190
1256.20 205
1256.28 217
1256.36 224
1256.44 228
1256.52 227
1256.60 223
1256.68 216
1256.77 208
1256.85 201
1256.93 197
1257.01 196
1257.09 198
1257.17 201
1257.25 204
1257.34 205
1257.42 203
1257.50 198
1257.58 189
1257.66 180
1257.74 171
1257.82 164
1257.90 161
1257.99 163
1258.07 169
1258.15 179
1258.23 190
1258.31 201
1258.39 209
1258.47 213
1258.55 214
1258.64 210
1258.72 203
1258.80 194
1258.88 184
1258.96 175
1259.04 168
1259.12 163
1259.21 160
1259.29 159
1259.37 160
1259.45 160
1259.53 160
1259.61 158
1259.69 153
1259.77 145
1259.86 134
1259.94 122
1260.02 108
1260.10 94
1260.18 80
1260.26 68
1260.34 59
1260.43 53
1260.51 50
1260.59 51
1260.67 55
1260.75 62
1260.83 71
1260.91 81
1260.99 92
1261.08 103
1261.16 114
1261.24 123
1261.32 132
1261.40 138
1261.48 140
1261.56 139
1261.65 134
1261.73 124
1261.81 111
1261.89 97
1261.97 84
1262.05 72
1262.13 63
1262.22 57
1262.30 52
1262.38 48
1262.46 43
1262.54 38
1262.62 34
1262.70 31
1262.79 31
1262.87 33
1262.95 37
1263.03 42
1263.11 47
1263.19 49
1263.27 48
1263.36 44
1263.44 38
1263.52 31
1263.60 23
1263.68 17
1263.76 12
1263.85 9
1263.93 7
1264.01 7
1264.09 7
1264.17 9
1264.25 10
1264.33 12
1264.42 13
1264.50 14
1264.58 13
1264.66 11
1264.74 8
1264.82 5
1264.90 0
1264.99 0
1265.07 0
1265.15 0
1265.23 0
1265.31 0
1265.39 0
1265.48 0
1265.56 3
1265.64 13
1265.72 24
1265.80 34
1265.88 40
1265.96 43
1266.05 43
1266.13 39
1266.21 34
1266.29 29
1266.37 24
1266.45 19
1266.54 16
1266.62 14
1266.70 13
1266.78 12
1266.86 13
1266.94 14
1267.02 16
1267.11 19
1267.19 23
1267.27 28
1267.35 35
1267.43 43
1267.51 53
1267.60 64
1267.68 76
1267.76 88
1267.84 98
1267.92 106
1268.00 111
1268.09 113
1268.17 112
1268.25 109
1268.33 104
1268.41 98
1268.49 92
1268.58 86
1268.66 82
1268.74 80
1268.82 79
1268.90 80
1268.98 83
1269.07 86
1269.15 91
1269.23 97
1269.31 104
1269.39 110
1269.47 116
1269.56 122
1269.64 127
1269.72 131
1269.80 133
1269.88 135
1269.96 134
1270.05 133
1270.13 129
1270.21 124
1270.29 118
1270.37 114
1270.45 111
1270.54 112
1270.62 116
1270.70 123
1270.78 132
1270.86 142
1270.94 151
1271.03 160
1271.11 167
1271.19 172
1271.27 176
1271.35 178
1271.43 179
1271.52 178
1271.60 177
1271.68 175
1271.76 174
1271.84 173
1271.92 173
1272.01 173
1272.09 172
1272.17 171
1272.25 170
1272.33 168
1272.42 166
1272.50 164
1272.58 165
1272.66 166
1272.74 167
1272.82 170
1272.91 173
1272.99 176
1273.07 178
1273.15 181
1273.23 183
1273.31 186
1273.40 189
1273.48 191
1273.56 194
1273.64 196
1273.72 199
1273.81 202
1273.89 202
1273.97 201
1274.05 197
1274.13 191
1274.21 182
1274.30 172
1274.38 161
1274.46 150
1274.54 141
1274.62 134
1274.71 129
1274.79 125
1274.87 124
1274.95 125
1275.03 127
1275.11 132
1275.20 139
1275.28 147
1275.36 155
1275.44 162
1275.52 167
1275.61 168
1275.69 165
1275.77 157
1275.85 145
1275.93 130
1276.02 113
1276.10 98
1276.18 84
1276.26 73
1276.34 66
1276.42 63
1276.51 63
1276.59 65
1276.67 69
1276.75 73
1276.83 75
1276.92 74
1277.00 71
1277.08 64
1277.16 56
1277.24 47
1277.33 39
1277.41 34
1277.49 30
1277.57 29
1277.65 29
1277.73 28
1277.82 27
1277.90 27
1277.98 27
1278.06 29
1278.14 34
1278.23 40
1278.31 49
1278.39 57
1278.47 62
1278.55 64
1278.64 61
1278.72 53
1278.80 41
1278.88 28
1278.96 14
1279.05 3
1279.13 0
1279.21 0
1279.29 0
1279.37 0
1279.46 2
1279.54 8
1279.62 14
1279.70 16
1279.78 16
1279.87 12
1279.95 6
1280.03 0
1280.11 0
1280.19 0
1280.28 0
1280.36 0
1280.44 0
1280.52 0
1280.60 4
1280.69 15
1280.77 25
1280.85 35
1280.93 43
1281.01 50
1281.10 54
1281.18 56
1281.26 56
1281.34 54
1281.42 51
1281.51 49
1281.59 47
1281.67 47
1281.75 49
1281.83 53
1281.92 59
1282.00 64
1282.08 66
1282.16 66
1282.24 63
1282.33 57
1282.41 49
1282.49 43
1282.57 38
1282.66 35
1282.74 35
1282.82 37
1282.90 40
1282.98 43
1283.07 46
1283.15 48
1283.23 49
1283.31 49
1283.39 48
1283.48 47
1283.56 44
1283.64 42
1283.72 40
1283.80 39
1283.89 39
1283.97 41
1284.05 45
1284.13 51
1284.22 60
1284.30 69
1284.38 81
1284.46 93
1284.54 106
1284.63 120
1284.71 133
1284.79 146
1284.87 157
1284.95 166
1285.04 171
1285.12 171
1285.20 168
1285.28 160
1285.37 148
1285.45 134
1285.53 119
1285.61 104
1285.69 89
1285.78 76
1285.86 63
1285.94 51
1286.02 39
1286.11 28
1286.19 20
1286.27 15
1286.35 14
1286.43 18
1286.52 26
1286.60 37
1286.68 48
1286.76 59
1286.85 67
1286.93 74
1287.01 78
1287.09 81
1287.17 82
1287.26 84
1287.34 85
1287.42 87
1287.50 89
1287.59 91
1287.67 94
1287.75 97
1287.83 100
1287.91 102
1288.00 103
1288.08 103
1288.16 103
1288.24 103
1288.33 105
1288.41 109
1288.49 114
1288.57 121
1288.65 126
1288.74 130
1288.82 132
1288.90 131
1288.98 129
1289.07 127
1289.15 126
1289.23 127
1289.31 128
1289.40 127
1289.48 123
1289.56 115
1289.64 102
1289.72 86
1289.81 69
1289.89 55
1289.97 46
1290.05 44
1290.14 48
1290.22 59
1290.30 73
1290.38 88
1290.47 102
1290.55 112
1290.63 118
1290.71 119
1290.79 115
1290.88 107
1290.96 97
1291.04 86
1291.12 77
1291.21 70
1291.29 66
1291.37 67
1291.45 71
1291.54 78
1291.62 85
1291.70 92
1291.78 96
1291.87 99
1291.95 98
1292.03 95
1292.11 91
1292.20 87
1292.28 84
1292.36 84
1292.44 85
1292.52 88
1292.61 91
1292.69 93
1292.77 93
1292.85 89
1292.94 81
1293.02 71
1293.10 58
1293.18 46
1293.27 35
1293.35 26
1293.43 21
1293.51 19
1293.60 21
1293.68 25
1293.76 31
1293.84 40
1293.93 50
1294.01 61
1294.09 72
1294.17 82
1294.26 90
1294.34 96
1294.42 100
1294.50 102
1294.59 102
1294.67 101
1294.75 100
1294.83 98
1294.92 96
1295.00 94
1295.08 90
1295.16 85
1295.25 78
1295.33 69
1295.41 59
1295.49 51
1295.58 44
1295.66 41
1295.74 42
1295.82 47
1295.91 54
1295.99 63
1296.07 71
1296.15 76
1296.24 79
1296.32 78
1296.40 74
1296.48 67
1296.57 58
1296.65 49
1296.73 39
1296.81 31
1296.90 24
1296.98 18
1297.06 15
1297.14 13
1297.23 13
1297.31 16
1297.39 22
1297.47 28
1297.56 37
1297.64 45
1297.72 53
1297.80 60
1297.89 65
1297.97 67
1298.05 67
1298.13 66
1298.22 65
1298.30 64
1298.38 65
1298.46 67
1298.55 71
1298.63 75
1298.71 80
1298.79 85
1298.88 90
1298.96 95
1299.04 100
1299.13 106
1299.21 112
1299.29 119
1299.37 126
1299.46 131
1299.54 136
1299.62 139
1299.70 140
1299.79 140
1299.87 139
1299.95 136
1300.03 133
1300.12 128
1300.20 123
1300.28 116
1300.36 109
1300.45 103
1300.53 98
1300.61 96
1300.70 98
1300.78 103
1300.86 110
1300.94 119
1301.03 127
1301.11 133
1301.19 136
1301.27 138
1301.36 140
1301.44 142
1301.52 147
1301.60 154
1301.69 164
1301.77 176
1301.85 187
1301.94 196
1302.02 203
1302.10 205
1302.18 203
1302.27 199
1302.35 194
1302.43 188
1302.51 183
1302.60 179
1302.68 176
1302.76 173
1302.85 169
1302.93 163
1303.01 157
1303.09 149
1303.18 141
1303.26 134
1303.34 128
1303.42 125
1303.51 125
1303.59 127
1303.67 131
1303.76 136
1303.84 139
1303.92 141
1304.00 140
1304.09 135
1304.17 128
1304.25 120
1304.33 110
1304.42 103
1304.50 97
1304.58 95
1304.67 96
1304.75 99
1304.83 102
1304.91 105
1305.00 105
1305.08 103
1305.16 98
1305.25 91
1305.33 83
1305.41 77
1305.49 73
1305.58 72
1305.66 73
1305.74 75
1305.83 77
1305.91 80
1305.99 81
1306.07 81
1306.16 82
1306.24 82
1306.32 83
1306.41 87
1306.49 93
1306.57 101
1306.65 111
1306.74 121
1306.82 128
1306.90 133
1306.99 133
1307.07 128
1307.15 120
1307.23 111
1307.32 103
1307.40 97
1307.48 94
1307.57 94
1307.65 95
1307.73 96
1307.81 96
1307.90 93
1307.98 89
1308.06 84
1308.15 79
1308.23 76
1308.31 74
1308.39 72
1308.48 70
1308.56 67
1308.64 61
1308.73 52
1308.81 39
1308.89 26
1308.97 12
1309.06 0
1309.14 0
1309.22 0
1309.31 0
1309.39 0
1309.47 0
1309.56 8
1309.64 15
1309.72 19
1309.80 20
1309.89 16
1309.97 8
1310.05 0
1310.14 0
1310.22 0
1310.30 0
1310.38 0
1310.47 0
1310.55 0
1310.63 0
1310.72 5
1310.80 15
1310.88 24
1310.97 31
1311.05 38
1311.13 44
1311.21 50
1311.30 56
1311.38 63
1311.46 70
1311.55 77
1311.63 84
1311.71 89
1311.80 92
1311.88 96
1311.96 99
1312.04 103
1312.13 109
1312.21 117
1312.29 128
1312.38 142
1312.46 157
1312.54 171
1312.63 184
1312.71 194
1312.79 199
1312.87 199
1312.96 192
1313.04 180
1313.12 163
1313.21 144
1313.29 125
1313.37 108
1313.46 95
1313.54 87
1313.62 85
1313.71 91
1313.79 101
1313.87 115
1313.95 130
1314.04 144
1314.12 154
1314.20 160
1314.29 162
1314.37 163
1314.45 163
1314.54 165
1314.62 170
1314.70 179
1314.79 190
1314.87 202
1314.95 214
1315.03 222
1315.12 228
1315.20 230
1315.28 228
1315.37 224
1315.45 218
1315.53 213
1315.62 209
1315.70 207
1315.78 209
1315.87 213
1315.95 219
1316.03 226
1316.12 234
1316.20 240
1316.28 244
1316.37 247
1316.45 249
1316.53 251
1316.61 253
1316.70 256
1316.78 259
1316.86 262
1316.95 263
1317.03 262
1317.11 259
1317.20 252
1317.28 244
1317.36 236
1317.45 230
1317.53 226
1317.61 225
1317.70 228
1317.78 233
1317.86 239
1317.95 245
1318.03 249
1318.11 249
1318.20 245
1318.28 237
1318.36 224
1318.44 208
1318.53 192
1318.61 175
1318.69 161
1318.78 151
1318.86 144
1318.94 142
1319.03 143
1319.11 146
1319.19 151
1319.28 156
1319.36 161
1319.44 165
1319.53 168
1319.61 172
1319.69 177
1319.78 183
1319.86 191
1319.94 199
1320.03 206
1320.11 211
1320.19 214
1320.28 213
1320.36 211
1320.44 206
1320.53 202
1320.61 196
1320.69 191
1320.78 186
1320.86 180
1320.94 174
1321.03 166
1321.11 157
1321.19 147
1321.28 137
1321.36 126
1321.44 115
1321.53 105
1321.61 95
1321.69 86
1321.78 78
1321.86 72
1321.94 67
1322.03 63
1322.11 61
1322.19 59
1322.28 59
1322.36 60
1322.44 63
1322.53 68
1322.61 76
1322.69 86
1322.78 99
1322.86 112
1322.94 123
1323.03 134
1323.11 141
1323.19 144
1323.28 143
1323.36 139
1323.44 130
1323.53 118
1323.61 103
1323.69 86
1323.78 69
1323.86 53
1323.94 42
1324.03 36
1324.11 35
1324.19 41
1324.28 50
1324.36 61
1324.44 71
1324.53 76
1324.61 77
1324.69 73
1324.78 64
1324.86 53
1324.94 41
1325.03 31
1325.11 26
1325.19 25
1325.28 30
1325.36 38
1325.44 47
1325.53 56
1325.61 62
1325.70 66
1325.78 68
1325.86 70
1325.95 74
1326.03 81
1326.11 92
1326.20 105
1326.28 119
1326.36 134
1326.45 146
1326.53 156
1326.61 163
1326.70 167
1326.78 169
1326.86 168
1326.95 164
1327.03 157
1327.11 148
1327.20 136
1327.28 123
1327.36 108
1327.45 93
1327.53 79
1327.62 68
1327.70 59
1327.78 52
1327.87 48
1327.95 45
1328.03 42
1328.12 39
1328.20 34
1328.28 29
1328.37 23
1328.45 19
1328.53 17
1328.62 19
1328.70 25
1328.78 35
1328.87 46
1328.95 57
1329.04 66
1329.12 70
1329.20 70
1329.29 65
1329.37 58
1329.45 48
1329.54 39
1329.62 31
1329.70 24
1329.79 18
1329.87 13
1329.95 9
1330.04 6
1330.12 3
1330.21 3
1330.29 7
1330.37 14
1330.46 26
1330.54 42
1330.62 60
1330.71 79
1330.79 98
1330.87 113
1330.96 125
1331.04 133
1331.13 139
1331.21 143
1331.29 147
1331.38 152
1331.46 157
1331.54 163
1331.63 168
1331.71 171
1331.79 173
1331.88 172
1331.96 168
1332.05 161
1332.13 152
1332.21 141
1332.30 128
1332.38 115
1332.46 101
1332.55 89
1332.63 78
1332.71 71
1332.80 67
1332.88 66
1332.97 69
1333.05 75
1333.13 82
1333.22 90
1333.30 97
1333.38 102
1333.47 104
1333.55 102
1333.64 96
1333.72 89
1333.80 81
1333.89 73
1333.97 68
1334.05 65
1334.14 64
1334.22 64
1334.30 63
1334.39 59
1334.47 51
1334.56 38
1334.64 24
1334.72 10
1334.81 0
1334.89 0
1334.97 0
1335.06 0
1335.14 7
1335.23 21
1335.31 36
1335.39 50
1335.48 62
1335.56 70
1335.64 75
1335.73 75
1335.81 71
1335.90 64
1335.98 55
1336.06 46
1336.15 40
1336.23 39
1336.32 43
1336.40 53
1336.48 67
1336.57 83
1336.65 97
1336.73 107
1336.82 111
1336.90 107
1336.99 96
1337.07 80
1337.15 61
1337.24 44
1337.32 30
1337.40 21
1337.49 18
1337.57 22
1337.66 31
1337.74 44
1337.82 59
1337.91 76
1337.99 91
1338.08 103
1338.16 111
1338.24 113
1338.33 110
1338.41 102
1338.49 94
1338.58 86
1338.66 81
1338.75 81
1338.83 85
1338.91 91
1339.00 99
1339.08 105
1339.17 108
1339.25 108
1339.33 105
1339.42 100
1339.50 94
1339.58 87
1339.67 79
1339.75 72
1339.84 65
1339.92 60
1340.00 57
1340.09 58
1340.17 62
1340.26 69
1340.34 78
1340.42 88
1340.51 98
1340.59 106
1340.68 112
1340.76 117
1340.84 120
1340.93 123
1341.01 126
1341.10 130
1341.18 135
1341.26 143
1341.35 151
1341.43 160
1341.51 168
1341.60 174
1341.68 177
1341.77 179
1341.85 179
1341.93 180
1342.02 182
1342.10 186
1342.19 193
1342.27 201
1342.35 207
1342.44 211
1342.52 212
1342.61 208
1342.69 201
1342.77 191
1342.86 179
1342.94 168
1343.03 157
1343.11 147
1343.19 138
1343.28 131
1343.36 126
1343.45 121
1343.53 117
1343.61 114
1343.70 112
1343.78 110
1343.87 108
1343.95 108
1344.03 110
1344.12 114
1344.20 119
1344.29 126
1344.37 134
1344.45 141
1344.54 146
1344.62 147
1344.71 144
1344.79 138
1344.87 130
1344.96 122
1345.04 118
1345.13 120
1345.21 128
1345.30 141
1345.38 157
1345.46 173
1345.55 187
1345.63 195
1345.72 198
1345.80 195
1345.88 187
1345.97 177
1346.05 167
1346.14 159
1346.22 153
1346.30 149
1346.39 147
1346.47 146
1346.56 145
1346.64 143
1346.72 141
1346.81 138
1346.89 136
1346.98 134
1347.06 131
1347.15 129
1347.23 124
1347.31 116
1347.40 104
1347.48 88
1347.57 69
1347.65 50
1347.73 32
1347.82 20
1347.90 13
1347.99 14
1348.07 20
1348.16 31
1348.24 43
1348.32 56
1348.41 67
1348.49 78
1348.58 87
1348.66 97
1348.74 108
1348.83 120
1348.91 131
1349.00 141
1349.08 147
1349.17 148
1349.25 143
1349.33 132
1349.42 117
1349.50 99
1349.59 80
1349.67 61
1349.75 44
1349.84 30
1349.92 19
1350.01 10
1350.09 4
1350.18 0
1350.26 0
1350.34 0
1350.43 0
1350.51 0
1350.60 0
1350.68 1
1350.77 6
1350.85 10
1350.93 14
1351.02 16
1351.10 15
1351.19 13
1351.27 10
1351.35 6
1351.44 2
1351.52 0
1351.61 0
1351.69 0
1351.78 0
1351.86 0
1351.94 0
1352.03 0
1352.11 0
1352.20 0
1352.28 1
1352.37 2
1352.45 3
1352.53 3
1352.62 4
1352.70 5
1352.79 8
1352.87 15
1352.96 27
1353.04 43
1353.12 62
1353.21 83
1353.29 102
1353.38 117
1353.46 126
1353.55 127
1353.63 120
1353.72 106
1353.80 88
1353.88 66
1353.97 45
1354.05 27
1354.14 14
1354.22 5
1354.31 2
1354.39 3
1354.47 7
1354.56 13
1354.64 21
1354.73 30
1354.81 40
1354.90 51
1354.98 63
1355.06 74
1355.15 84
1355.23 91
1355.32 95
1355.40 95
1355.49 91
1355.57 84
1355.66 76
1355.74 66
1355.82 56
1355.91 48
1355.99 42
1356.08 37
1356.16 35
1356.25 33
1356.33 33
1356.42 33
1356.50 34
1356.58 35
1356.67 38
1356.75 43
1356.84 50
1356.92 60
1357.01 71
1357.09 83
1357.17 95
1357.26 105
1357.34 112
1357.43 116
1357.51 117
1357.60 115
1357.68 113
1357.77 113
1357.85 115
1357.93 122
1358.02 135
1358.10 152
1358.19 172
1358.27 193
1358.36 213
1358.44 230
1358.53 241
1358.61 248
1358.70 249
1358.78 245
1358.86 239
1358.95 232
1359.03 225
1359.12 219
1359.20 215
1359.29 212
1359.37 210
1359.46 207
1359.54 204
1359.62 200
1359.71 197
1359.79 194
1359.88 194
1359.96 197
1360.05 204
1360.13 213
1360.22 225
1360.30 238
1360.39 249
1360.47 257
1360.55 262
1360.64 263
1360.72 263
1360.81 262
1360.89 263
1360.98 266
1361.06 273
1361.15 281
1361.23 289
1361.32 296
1361.40 300
1361.48 301
1361.57 301
1361.65 302
1361.74 305
1361.82 310
1361.91 317
1361.99 324
1362.08 329
1362.16 330
1362.25 325
1362.33 314
1362.42 298
1362.50 280
1362.58 261
1362.67 245
1362.75 233
1362.84 226
1362.92 225
1363.01 227
1363.09 233
1363.18 239
1363.26 244
1363.35 247
1363.43 247
1363.52 244
1363.60 237
1363.68 229
1363.77 221
1363.85 215
1363.94 211
1364.02 209
1364.11 208
1364.19 208
1364.28 206
1364.36 202
1364.45 194
1364.53 185
1364.62 174
1364.70 164
1364.78 155
1364.87 148
1364.95 142
1365.04 135
1365.12 125
1365.21 113
1365.29 96
1365.38 78
1365.46 58
1365.55 39
1365.63 24
1365.72 15
1365.80 12
1365.89 17
1365.97 29
1366.06 45
1366.14 65
1366.22 85
1366.31 102
1366.39 113
1366.48 118
1366.56 116
1366.65 109
1366.73 99
1366.82 86
1366.90 74
1366.99 63
1367.07 53
1367.16 44
1367.24 38
1367.33 34
1367.41 33
1367.50 36
1367.58 41
1367.67 48
1367.75 55
1367.83 61
1367.92 65
1368.00 66
1368.09 66
1368.17 67
1368.26 69
1368.34 75
1368.43 83
1368.51 94
1368.60 106
1368.68 117
1368.77 124
1368.85 127
1368.94 126
1369.02 120
1369.11 110
1369.19 99
1369.28 88
1369.36 78
1369.45 72
1369.53 67
1369.62 66
1369.70 65
1369.79 64
1369.87 63
1369.96 59
1370.04 54
1370.12 48
1370.21 43
1370.29 40
1370.38 40
1370.46 41
1370.55 45
1370.63 49
1370.72 53
1370.80 56
1370.89 58
1370.97 62
1371.06 67
1371.14 75
1371.23 86
1371.31 99
1371.40 113
1371.48 127
1371.57 139
1371.65 147
1371.74 152
1371.82 152
1371.91 147
1371.99 137
1372.08 124
1372.16 109
1372.25 95
1372.33 82
1372.42 72
1372.50 65
1372.59 59
1372.67 55
1372.76 49
1372.84 42
1372.93 34
1373.01 24
1373.10 15
1373.18 7
1373.27 0
1373.35 0
1373.44 0
1373.52 0
1373.61 0
1373.69 0
1373.78 0
1373.86 0
1373.95 0
1374.03 0
1374.12 2
1374.20 9
1374.29 18
1374.37 30
1374.45 44
1374.54 60
1374.62 77
1374.71 95
1374.79 113
1374.88 129
1374.96 143
1375.05 152
1375.13 158
1375.22 160
1375.30 159
1375.39 158
1375.47 157
1375.56 158
1375.64 163
1375.73 172
1375.81 183
1375.90 197
1375.98 211
1376.07 223
1376.15 231
1376.24 234
1376.33 231
1376.41 224
1376.50 214
1376.58 203
1376.67 193
1376.75 186
1376.84 181
1376.92 179
1377.01 178
1377.09 179
1377.18 181
1377.26 185
1377.35 189
1377.43 196
1377.52 203
1377.60 212
1377.69 221
1377.77 229
1377.86 236
1377.94 241
1378.03 243
1378.11 243
1378.20 239
1378.28 234
1378.37 226
1378.45 216
1378.54 206
1378.62 197
1378.71 187
1378.79 178
1378.88 169
1378.96 161
1379.05 152
1379.13 144
1379.22 136
1379.30 129
1379.39 123
1379.47 118
1379.56 114
1379.64 110
1379.73 107
1379.81 105
1379.90 104
1379.98 103
1380.07 103
1380.15 102
1380.24 101
1380.32 99
1380.41 96
1380.49 91
1380.58 85
1380.67 78
1380.75 73
1380.84 69
1380.92 69
1381.01 72
1381.09 80
1381.18 90
1381.26 101
1381.35 113
1381.43 122
1381.52 129
1381.60 132
1381.69 133
1381.77 134
1381.86 136
1381.94 142
1382.03 151
1382.11 163
1382.20 174
1382.28 183
1382.37 186
1382.45 182
1382.54 171
1382.62 155
1382.71 137
1382.80 120
1382.88 107
1382.97 99
1383.05 95
1383.14 95
1383.22 96
1383.31 98
1383.39 100
1383.48 99
1383.56 97
1383.65 93
1383.73 87
1383.82 79
1383.90 70
1383.99 61
1384.07 53
1384.16 47
1384.24 44
1384.33 44
1384.41 48
1384.50 55
1384.59 67
1384.67 81
1384.76 97
1384.84 112
1384.93 124
1385.01 132
1385.10 136
1385.18 134
1385.27 129
1385.35 120
1385.44 111
1385.52 102
1385.61 94
1385.69 88
1385.78 84
1385.87 81
1385.95 78
1386.04 73
1386.12 65
1386.21 55
1386.29 43
1386.38 30
1386.46 17
1386.55 5
1386.63 0
1386.72 0
1386.80 0
1386.89 0
1386.97 0
1387.06 0
1387.15 0
1387.23 0
1387.32 0
1387.40 8
1387.49 16
1387.57 24
1387.66 30
1387.74 35
1387.83 40
1387.91 45
1388.00 52
1388.08 61
1388.17 73
1388.26 88
1388.34 105
1388.43 122
1388.51 136
1388.60 146
1388.68 149
1388.77 143
1388.85 130
1388.94 110
1389.02 86
1389.11 62
1389.19 40
1389.28 21
1389.37 6
1389.45 0
1389.54 0
1389.62 0
1389.71 0
1389.79 0
1389.88 0
1389.96 2
1390.05 13
1390.13 24
1390.22 35
1390.31 45
1390.39 51
1390.48 53
1390.56 51
1390.65 45
1390.73 36
1390.82 24
1390.90 12
1390.99 0
1391.07 0
1391.16 0
1391.25 0
1391.33 0
1391.42 0
1391.50 0
1391.59 4
1391.67 22
1391.76 42
1391.84 64
1391.93 84
1392.02 102
1392.10 116
1392.19 128
1392.27 137
1392.36 145
1392.44 153
1392.53 160
1392.61 166
1392.70 170
1392.79 171
1392.87 166
1392.96 156
1393.04 142
1393.13 125
1393.21 108
1393.30 94
1393.38 83
1393.47 76
1393.56 73
1393.64 73
1393.73 75
1393.81 77
1393.90 79
1393.98 79
1394.07 79
1394.15 78
1394.24 78
1394.33 78
1394.41 79
1394.50 81
1394.58 85
1394.67 89
1394.75 94
1394.84 99
1394.92 105
1395.01 109
1395.10 112
1395.18 114
1395.27 115
1395.35 114
1395.44 112
1395.52 108
1395.61 103
1395.70 95
1395.78 85
1395.87 72
1395.95 57
1396.04 41
1396.12 25
1396.21 12
1396.29 1
1396.38 0
1396.47 0
1396.55 0
1396.64 0
1396.72 5
1396.81 9
1396.89 11
1396.98 9
1397.07 5
1397.15 0
1397.24 0
1397.32 0
1397.41 0
1397.49 0
1397.58 6
1397.67 16
1397.75 28
1397.84 39
1397.92 50
1398.01 60
1398.09 67
1398.18 71
1398.27 73
1398.35 71
1398.44 68
1398.52 62
1398.61 58
1398.69 54
1398.78 53
1398.87 55
1398.95 58
1399.04 62
1399.12 66
1399.21 68
1399.29 69
1399.38 69
1399.47 69
1399.55 68
1399.64 68
1399.72 68
1399.81 68
1399.89 68
1399.98 69
1400.07 70
1400.15 72
1400.24 74
1400.32 76
1400.41 76
1400.49 76
1400.58 76
1400.67 76
1400.75 78
1400.84 82
1400.92 87
1401.01 92
1401.09 94
1401.18 92
1401.27 88
1401.35 81
1401.44 74
1401.52 68
1401.61 67
1401.70 69
1401.78 74
1401.87 82
1401.95 91
1402.04 99
1402.12 108
1402.21 116
1402.30 125
1402.38 134
1402.47 144
1402.55 152
1402.64 158
1402.73 159
1402.81 156
1402.90 148
1402.98 136
1403.07 123
1403.15 109
1403.24 96
1403.33 85
1403.41 75
1403.50 68
1403.58 63
1403.67 61
1403.76 64
1403.84 71
1403.93 83
1404.01 97
1404.10 113
1404.19 126
1404.27 135
1404.36 138
1404.44 134
1404.53 124
1404.61 110
1404.70 94
1404.79 77
1404.87 62
1404.96 49
1405.04 41
1405.13 38
1405.22 39
1405.30 44
1405.39 51
1405.47 60
1405.56 67
1405.65 71
1405.73 72
1405.82 69
1405.90 63
1405.99 55
1406.08 48
1406.16 43
1406.25 42
1406.33 44
1406.42 49
1406.51 57
1406.59 67
1406.68 78
1406.76 87
1406.85 95
1406.94 100
1407.02 102
1407.11 102
1407.19 99
1407.28 95
1407.36 90
1407.45 85
1407.54 80
1407.62 74
1407.71 67
1407.79 59
1407.88 50
1407.97 41
1408.05 31
1408.14 23
1408.22 17
1408.31 17
1408.40 21
1408.48 31
1408.57 44
1408.66 57
1408.74 70
1408.83 78
1408.91 80
1409.00 78
1409.09 73
1409.17 67
1409.26 64
1409.34 65
1409.43 71
1409.52 80
1409.60 92
1409.69 104
1409.77 114
1409.86 120
1409.95 123
1410.03 123
1410.12 119
1410.20 114
1410.29 108
1410.38 101
1410.46 95
1410.55 90
1410.63 86
1410.72 84
1410.81 83
1410.89 84
1410.98 85
1411.06 86
1411.15 86
1411.24 83
1411.32 77
1411.41 69
1411.50 58
1411.58 45
1411.67 32
1411.75 19
1411.84 7
1411.93 0
1412.01 0
1412.10 0
1412.18 0
1412.27 0
1412.36 0
1412.44 1
1412.53 2
1412.62 2
1412.70 2
1412.79 2
1412.87 2
1412.96 3
1413.05 5
1413.13 7
1413.22 9
1413.30 11
1413.39 12
1413.48 14
1413.56 18
1413.65 24
1413.74 32
1413.82 41
1413.91 51
1413.99 59
1414.08 67
1414.17 72
1414.25 75
1414.34 77
1414.42 78
1414.51 80
1414.60 81
1414.68 81
1414.77 80
1414.86 78
1414.94 75
1415.03 71
1415.11 69
1415.20 69
1415.29 71
1415.37 76
1415.46 84
1415.55 94
1415.63 104
1415.72 114
1415.80 121
1415.89 125
1415.98 125
1416.06 121
1416.15 112
1416.24 100
1416.32 87
1416.41 75
1416.49 65
1416.58 58
1416.67 55
1416.75 54
1416.84 56
1416.93 59
1417.01 62
1417.10 64
1417.18 66
1417.27 67
1417.36 69
1417.44 71
1417.53 75
1417.62 80
1417.70 86
1417.79 93
1417.87 101
1417.96 109
1418.05 118
1418.13 126
1418.22 136
1418.31 145
1418.39 155
1418.48 164
1418.57 172
1418.65 178
1418.74 180
1418.82 180
1418.91 176
1419.00 172
1419.08 167
1419.17 164
1419.26 163
1419.34 165
1419.43 171
1419.52 178
1419.60 186
1419.69 193
1419.77 200
1419.86 205
1419.95 208
1420.03 207
1420.12 202
1420.21 193
1420.29 182
1420.38 171
1420.47 161
1420.55 155
1420.64 154
1420.72 159
1420.81 169
1420.90 180
1420.98 191
1421.07 201
1421.16 208
1421.24 213
1421.33 216
1421.42 221
1421.50 227
1421.59 235
1421.67 245
1421.76 255
1421.85 265
1421.93 271
1422.02 274
1422.11 274
1422.19 270
1422.28 263
1422.37 256
1422.45 248
1422.54 243
1422.63 241
1422.71 243
1422.80 247
1422.89 253
1422.97 257
1423.06 258
1423.14 254
1423.23 246
1423.32 234
1423.40 221
1423.49 210
1423.58 203
1423.66 200
1423.75 201
1423.84 203
1423.92 205
1424.01 204
1424.10 201
1424.18 195
1424.27 188
1424.36 180
1424.44 174
1424.53 169
1424.61 165
1424.70 161
1424.79 158
1424.87 154
1424.96 151
1425.05 150
1425.13 152
1425.22 157
1425.31 164
1425.39 172
1425.48 177
1425.57 180
1425.65 177
1425.74 169
1425.83 157
1425.91 144
1426.00 131
1426.09 121
1426.17 115
1426.26 114
1426.35 118
1426.43 126
1426.52 134
1426.61 141
1426.69 146
1426.78 146
1426.87 142
1426.95 135
1427.04 126
1427.12 117
1427.21 110
1427.30 105
1427.38 102
1427.47 100
1427.56 98
1427.64 95
1427.73 90
1427.82 83
1427.90 74
1427.99 65
1428.08 57
1428.16 51
1428.25 49
1428.34 51
1428.42 57
1428.51 64
1428.60 71
1428.68 76
1428.77 77
1428.86 73
1428.94 67
1429.03 60
1429.12 53
1429.20 48
1429.29 47
1429.38 48
1429.46 51
1429.55 55
1429.64 58
1429.72 61
1429.81 64
1429.90 68
1429.98 74
1430.07 84
1430.16 98
1430.24 115
1430.33 133
1430.42 152
1430.50 169
1430.59 182
1430.68 190
1430.76 192
1430.85 190
1430.94 183
1431.02 174
1431.11 163
1431.20 151
1431.28 141
1431.37 131
1431.46 123
1431.54 115
1431.63 107
1431.72 99
1431.80 91
1431.89 83
1431.98 74
1432.06 66
1432.15 58
1432.24 51
1432.32 45
1432.41 38
1432.50 31
1432.59 24
1432.67 15
1432.76 7
1432.85 0
1432.93 0
1433.02 0
1433.11 0
1433.19 0
1433.28 0
1433.37 0
1433.45 0
1433.54 2
1433.63 9
1433.71 17
1433.80 23
1433.89 28
1433.97 30
1434.06 31
1434.15 29
1434.23 25
1434.32 20
1434.41 15
1434.49 10
1434.58 5
1434.67 0
1434.75 0
1434.84 0
1434.93 0
1435.02 0
1435.10 1
1435.19 6
1435.28 13
1435.36 19
1435.45 24
1435.54 26
1435.62 26
1435.71 23
1435.80 16
1435.88 8
1435.97 0
1436.06 0
1436.14 0
1436.23 0
1436.32 0
1436.40 0
1436.49 0
1436.58 0
1436.67 19
1436.75 42
1436.84 67
1436.93 93
1437.01 119
1437.10 146
1437.19 171
1437.27 194
1437.36 212
1437.45 227
1437.53 236
1437.62 241
1437.71 243
1437.80 243
1437.88 242
1437.97 241
1438.06 241
1438.14 241
1438.23 241
1438.32 240
1438.40 238
1438.49 236
1438.58 233
1438.66 230
1438.75 226
1438.84 221
1438.93 216
1439.01 210
1439.10 206
1439.19 203
1439.27 201
1439.36 202
1439.45 203
1439.53 205
1439.62 205
1439.71 205
1439.79 204
1439.88 202
1439.97 200
1440.06 199
1440.14 197
1440.23 194
1440.32 190
1440.40 183
1440.49 172
1440.58 159
1440.66 144
1440.75 130
1440.84 117
1440.93 106
1441.01 96
1441.10 88
1441.19 80
1441.27 70
1441.36 59
1441.45 47
1441.53 35
1441.62 24
1441.71 15
1441.80 10
1441.88 9
1441.97 13
1442.06 19
1442.14 28
1442.23 36
1442.32 45
1442.41 51
1442.49 56
1442.58 58
1442.67 58
1442.75 57
1442.84 54
1442.93 52
1443.01 48
1443.10 44
1443.19 40
1443.28 33
1443.36 25
1443.45 16
1443.54 7
1443.62 0
1443.71 0
1443.80 0
1443.89 0
1443.97 6
1444.06 16
1444.15 25
1444.23 33
1444.32 39
1444.41 43
1444.50 46
1444.58 47
1444.67 47
1444.76 46
1444.84 43
1444.93 39
1445.02 33
1445.10 27
1445.19 21
1445.28 17
1445.37 16
1445.45 16
1445.54 20
1445.63 25
1445.71 32
1445.80 40
1445.89 49
1445.98 57
1446.06 65
1446.15 71
1446.24 74
1446.32 73
1446.41 67
1446.50 58
1446.59 47
1446.67 36
1446.76 28
1446.85 25
1446.94 29
1447.02 39
1447.11 54
1447.20 72
1447.28 89
1447.37 104
1447.46 114
1447.55 120
1447.63 121
1447.72 121
1447.81 119
1447.89 118
1447.98 119
1448.07 122
1448.16 128
1448.24 134
1448.33 140
1448.42 144
1448.51 146
1448.59 143
1448.68 137
1448.77 128
1448.85 115
1448.94 100
1449.03 82
1449.12 62
1449.20 43
1449.29 25
1449.38 10
1449.46 0
1449.55 0
1449.64 0
1449.73 0
1449.81 0
1449.90 0
1449.99 0
1450.08 0
1450.16 0
1450.25 0
1450.34 0
1450.42 13
1450.51 28
1450.60 43
1450.69 56
1450.77 65
1450.86 68
1450.95 69
1451.04 67
1451.12 65
1451.21 63
1451.30 64
1451.39 67
1451.47 72
1451.56 76
1451.65 80
1451.73 83
1451.82 84
1451.91 83
1452.00 81
1452.08 79
1452.17 77
1452.26 78
1452.35 81
1452.43 88
1452.52 96
1452.61 106
1452.70 115
1452.78 122
1452.87 126
1452.96 127
1453.04 125
1453.13 124
1453.22 123
1453.31 126
1453.39 131
1453.48 137
1453.57 144
1453.66 149
1453.74 151
1453.83 149
1453.92 144
1454.01 137
1454.09 130
1454.18 125
1454.27 123
1454.36 124
1454.44 127
1454.53 132
1454.62 138
1454.71 145
1454.79 152
1454.88 162
1454.97 174
1455.06 187
1455.14 201
1455.23 215
1455.32 224
1455.40 229
1455.49 227
1455.58 218
1455.67 205
1455.75 190
1455.84 174
1455.93 161
1456.02 151
1456.10 145
1456.19 143
1456.28 142
1456.37 141
1456.45 139
1456.54 135
1456.63 130
1456.72 122
1456.80 114
1456.89 107
1456.98 101
1457.07 98
1457.15 98
1457.24 100
1457.33 103
1457.42 106
1457.50 107
1457.59 105
1457.68 100
1457.77 91
1457.85 80
1457.94 67
1458.03 54
1458.12 43
1458.20 33
1458.29 27
1458.38 22
1458.47 21
1458.55 21
1458.64 22
1458.73 24
1458.82 26
1458.90 28
1458.99 31
1459.08 33
1459.17 35
1459.25 38
1459.34 40
1459.43 41
1459.52 39
1459.61 36
1459.69 31
1459.78 24
1459.87 18
1459.96 14
1460.04 12
1460.13 14
1460.22 20
1460.31 30
1460.39 44
1460.48 61
1460.57 80
1460.66 101
1460.74 122
1460.83 141
1460.92 158
1461.01 171
1461.09 179
1461.18 184
1461.27 185
1461.36 183
1461.44 180
1461.53 176
1461.62 173
1461.71 172
1461.80 174
1461.88 177
1461.97 182
1462.06 187
1462.15 190
1462.23 191
1462.32 187
1462.41 179
1462.50 168
1462.58 156
1462.67 143
1462.76 133
1462.85 126
1462.93 121
1463.02 119
1463.11 117
1463.20 116
1463.29 114
1463.37 111
1463.46 108
1463.55 107
1463.64 108
1463.72 112
1463.81 120
1463.90 129
1463.99 138
1464.07 147
1464.16 155
1464.25 161
1464.34 164
1464.43 166
1464.51 166
1464.60 165
1464.69 161
1464.78 156
1464.86 150
1464.95 142
1465.04 134
1465.13 125
1465.21 117
1465.30 109
1465.39 102
1465.48 97
1465.57 95
1465.65 97
1465.74 102
1465.83 112
1465.92 126
1466.00 139
1466.09 151
1466.18 158
1466.27 160
1466.36 154
1466.44 143
1466.53 129
1466.62 115
1466.71 103
1466.79 94
1466.88 90
1466.97 90
1467.06 92
1467.15 94
1467.23 97
1467.32 98
1467.41 98
1467.50 98
1467.58 98
1467.67 99
1467.76 102
1467.85 105
1467.94 108
1468.02 110
1468.11 111
1468.20 111
1468.29 111
1468.38 112
1468.46 114
1468.55 118
1468.64 124
1468.73 131
1468.81 138
1468.90 145
1468.99 151
1469.08 156
1469.17 162
1469.25 168
1469.34 173
1469.43 179
1469.52 182
1469.61 184
1469.69 183
1469.78 179
1469.87 174
1469.96 169
1470.04 164
1470.13 161
1470.22 160
1470.31 160
1470.40 161
1470.48 162
1470.57 165
1470.66 169
1470.75 175
1470.84 181
1470.92 188
1471.01 193
1471.10 195
1471.19 194
1471.28 189
1471.36 182
1471.45 172
1471.54 160
1471.63 148
1471.71 137
1471.80 126
1471.89 117
1471.98 110
1472.07 105
1472.15 104
1472.24 105
1472.33 107
1472.42 109
1472.51 109
1472.59 107
1472.68 103
1472.77 95
1472.86 85
1472.95 71
1473.03 56
1473.12 39
1473.21 22
1473.30 4
1473.39 0
1473.47 0
1473.56 0
1473.65 0
1473.74 0
1473.83 0
1473.91 0
1474.00 0
1474.09 10
1474.18 26
1474.27 42
1474.35 56
1474.44 68
1474.53 77
1474.62 83
1474.71 85
1474.79 84
1474.88 81
1474.97 74
1475.06 67
1475.15 60
1475.23 54
1475.32 50
1475.41 49
1475.50 50
1475.59 55
1475.67 60
1475.76 66
1475.85 72
1475.94 76
1476.03 80
1476.11 84
1476.20 90
1476.29 99
1476.38 109
1476.47 122
1476.55 135
1476.64 148
1476.73 160
1476.82 170
1476.91 176
1477.00 178
1477.08 177
1477.17 173
1477.26 167
1477.35 160
1477.44 153
1477.52 149
1477.61 147
1477.70 148
1477.79 151
1477.88 156
1477.96 161
1478.05 166
1478.14 172
1478.23 181
1478.32 191
1478.41 204
1478.49 219
1478.58 233
1478.67 244
1478.76 252
1478.85 254
1478.93 252
1479.02 246
1479.11 238
1479.20 230
1479.29 223
1479.37 219
1479.46 218
1479.55 222
1479.64 229
1479.73 238
1479.82 248
1479.90 259
1479.99 269
1480.08 275
1480.17 276
1480.26 272
1480.34 264
1480.43 252
1480.52 237
1480.61 223
1480.70 211
1480.79 202
1480.87 198
1480.96 198
1481.05 199
1481.14 201
1481.23 202
1481.31 202
1481.40 201
1481.49 200
1481.58 200
1481.67 203
1481.76 209
1481.84 216
1481.93 223
1482.02 229
1482.11 231
1482.20 228
1482.29 222
1482.37 213
1482.46 201
1482.55 189
1482.64 176
1482.73 163
1482.81 150
1482.90 138
1482.99 129
1483.08 122
1483.17 120
1483.26 122
1483.34 126
1483.43 131
1483.52 135
1483.61 136
1483.70 133
1483.79 127
1483.87 118
1483.96 108
1484.05 101
1484.14 95
1484.23 91
1484.32 87
1484.40 81
1484.49 72
1484.58 61
1484.67 49
1484.76 39
1484.85 34
1484.93 36
1485.02 45
1485.11 59
1485.20 75
1485.29 88
1485.38 96
1485.46 95
1485.55 86
1485.64 73
1485.73 59
1485.82 48
1485.91 44
1485.99 48
1486.08 60
1486.17 78
1486.26 98
1486.35 117
1486.44 130
1486.52 135
1486.61 132
1486.70 121
1486.79 105
1486.88 87
1486.97 72
1487.05 62
1487.14 60
1487.23 67
1487.32 79
1487.41 94
1487.50 106
1487.58 113
1487.67 112
1487.76 103
1487.85 88
1487.94 71
1488.03 56
1488.12 45
1488.20 40
1488.29 41
1488.38 44
1488.47 49
1488.56 51
1488.65 50
1488.73 46
1488.82 39
1488.91 30
1489.00 21
1489.09 13
1489.18 6
1489.27 0
1489.35 0
1489.44 0
1489.53 0
1489.62 0
1489.71 0
1489.80 0
1489.88 0
1489.97 1
1490.06 5
1490.15 8
1490.24 11
1490.33 13
1490.42 15
1490.50 18
1490.59 21
1490.68 24
1490.77 27
1490.86 30
1490.95 32
1491.03 33
1491.12 33
1491.21 32
1491.30 31
1491.39 28
1491.48 25
1491.57 20
1491.65 16
1491.74 12
1491.83 10
1491.92 10
1492.01 16
1492.10 26
1492.19 42
1492.27 63
1492.36 86
1492.45 110
1492.54 132
1492.63 152
1492.72 168
1492.81 179
1492.89 184
1492.98 185
1493.07 181
1493.16 174
1493.25 164
1493.34 154
1493.43 144
1493.51 136
1493.60 130
1493.69 127
1493.78 126
1493.87 128
1493.96 132
1494.05 139
1494.13 150
1494.22 165
1494.31 183
1494.40 204
1494.49 226
1494.58 246
1494.67 261
1494.75 270
1494.84 271
1494.93 266
1495.02 257
1495.11 245
1495.20 232
1495.29 219
1495.37 207
1495.46 195
1495.55 181
1495.64 166
1495.73 149
1495.82 133
1495.91 119
1496.00 109
1496.08 104
1496.17 106
1496.26 114
1496.35 127
1496.44 142
1496.53 158
1496.62 173
1496.70 185
1496.79 196
1496.88 206
1496.97 215
1497.06 224
1497.15 235
1497.24 246
1497.33 256
1497.41 264
1497.50 268
1497.59 268
1497.68 262
1497.77 254
1497.86 243
1497.95 232
1498.04 223
1498.12 217
1498.21 213
1498.30 210
1498.39 207
1498.48 201
1498.57 192
1498.66 178
1498.74 163
1498.83 148
1498.92 134
1499.01 125
1499.10 120
1499.19 117
1499.28 117
1499.37 116
1499.45 113
1499.54 108
1499.63 101
1499.72 91
1499.81 82
1499.90 72
1499.99 63
1500.08 54
1500.16 47
1500.25 41
1500.34 36
1500.43 32
1500.52 29
1500.61 26
1500.70 24
1500.79 22
1500.88 20
1500.96 20
1501.05 22
1501.14 26
1501.23 33
1501.32 43
1501.41 53
1501.50 61
1501.59 66
1501.67 66
1501.76 62
1501.85 53
1501.94 42
1502.03 31
1502.12 21
1502.21 13
1502.30 9
1502.39 8
1502.47 10
1502.56 13
1502.65 18
1502.74 23
1502.83 29
1502.92 35
1503.01 40
1503.10 43
1503.18 45
1503.27 44
1503.36 41
1503.45 35
1503.54 27
1503.63 19
1503.72 11
1503.81 4
1503.90 0
1503.98 0
1504.07 0
1504.16 0
1504.25 0
1504.34 0
1504.43 0
1504.52 0
1504.61 0
1504.70 8
1504.78 21
1504.87 37
1504.96 53
1505.05 69
1505.14 82
1505.23 91
1505.32 96
1505.41 94
1505.50 88
1505.59 77
1505.67 65
1505.76 54
1505.85 46
1505.94 41
1506.03 43
1506.12 49
1506.21 60
1506.30 73
1506.39 88
1506.47 101
1506.56 113
1506.65 120
1506.74 124
1506.83 124
1506.92 121
1507.01 116
1507.10 113
1507.19 111
1507.28 113
1507.36 119
1507.45 127
1507.54 136
1507.63 144
1507.72 148
1507.81 148
1507.90 146
1507.99 143
1508.08 140
1508.17 141
1508.25 147
1508.34 156
1508.43 168
1508.52 180
1508.61 190
1508.70 196
1508.79 197
1508.88 193
1508.97 186
1509.06 177
1509.14 167
1509.23 159
1509.32 154
1509.41 151
1509.50 149
1509.59 147
1509.68 142
1509.77 135
1509.86 126
1509.95 117
1510.04 112
1510.12 114
1510.21 123
1510.30 140
1510.39 160
1510.48 181
1510.57 197
1510.66 206
1510.75 208
1510.84 203
1510.93 195
1511.02 187
1511.10 180
1511.19 177
1511.28 177
1511.37 178
1511.46 178
1511.55 176
1511.64 174
1511.73 170
1511.82 168
1511.91 168
1512.00 171
1512.08 176
1512.17 184
1512.26 192
1512.35 200
1512.44 208
1512.53 214
1512.62 220
1512.71 224
1512.80 226
1512.89 225
1512.98 220
1513.07 210
1513.15 196
1513.24 179
1513.33 162
1513.42 147
1513.51 136
1513.60 130
1513.69 130
1513.78 133
1513.87 140
1513.96 147
1514.05 154
1514.14 159
1514.22 162
1514.31 161
1514.40 155
1514.49 143
1514.58 125
1514.67 103
1514.76 79
1514.85 57
1514.94 39
1515.03 29
1515.12 27
1515.21 33
1515.30 44
1515.38 57
1515.47 70
1515.56 80
1515.65 87
1515.74 93
1515.83 98
1515.92 104
1516.01 113
1516.10 124
1516.19 135
1516.28 145
1516.37 154
1516.46 160
1516.54 162
1516.63 160
1516.72 155
1516.81 149
1516.90 142
1516.99 137
1517.08 135
1517.17 136
1517.26 140
1517.35 146
1517.44 154
1517.53 161
1517.62 167
1517.71 171
1517.79 171
1517.88 168
1517.97 162
1518.06 152
1518.15 142
1518.24 132
1518.33 125
1518.42 121
1518.51 122
1518.60 128
1518.69 140
1518.78 155
1518.87 173
1518.96 192
1519.04 210
1519.13 227
1519.22 240
1519.31 249
1519.40 254
1519.49 255
1519.58 254
1519.67 251
1519.76 247
1519.85 242
1519.94 238
1520.03 233
1520.12 227
1520.21 219
1520.30 210
1520.39 200
1520.47 189
1520.56 178
1520.65 168
1520.74 160
1520.83 156
1520.92 154
1521.01 157
1521.10 162
1521.19 170
1521.28 179
1521.37 187
1521.46 193
1521.55 197
1521.64 202
1521.73 207
1521.82 215
1521.91 227
1521.99 243
1522.08 261
1522.17 280
1522.26 296
1522.35 307
1522.44 311
1522.53 308
1522.62 300
1522.71 287
1522.80 273
1522.89 260
1522.98 251
1523.07 246
1523.16 248
1523.25 254
1523.34 264
1523.43 273
1523.52 281
1523.60 283
1523.69 280
1523.78 271
1523.87 258
1523.96 246
1524.05 235
1524.14 228
1524.23 225
1524.32 225
1524.41 225
1524.50 224
1524.59 221
1524.68 217
1524.77 213
1524.86 212
1524.95 217
1525.04 228
1525.13 245
1525.22 265
1525.30 287
1525.39 306
1525.48 321
1525.57 330
1525.66 332
1525.75 329
1525.84 322
1525.93 312
1526.02 299
1526.11 285
1526.20 271
1526.29 258
1526.38 245
1526.47 234
1526.56 225
1526.65 218
1526.74 214
1526.83 214
1526.92 217
1527.01 224
1527.10 232
1527.19 241
1527.27 247
1527.36 251
1527.45 249
1527.54 242
1527.63 229
1527.72 212
1527.81 191
1527.90 170
1527.99 150
1528.08 133
1528.17 119
1528.26 111
1528.35 108
1528.44 110
1528.53 117
1528.62 128
1528.71 143
1528.80 161
1528.89 181
1528.98 202
1529.07 221
1529.16 237
1529.25 250
1529.34 260
1529.43 267
1529.52 272
1529.60 277
1529.69 283
1529.78 291
1529.87 297
1529.96 301
1530.05 302
1530.14 297
1530.23 286
1530.32 271
1530.41 251
1530.50 229
1530.59 206
1530.68 183
1530.77 159
1530.86 135
1530.95 112
1531.04 91
1531.13 72
1531.22 57
1531.31 45
1531.40 37
1531.49 32
1531.58 28
1531.67 24
1531.76 19
1531.85 13
1531.94 4
1532.03 0
1532.12 0
1532.21 0
1532.30 0
1532.39 0
1532.47 0
1532.56 0
1532.65 0
1532.74 15
1532.83 32
1532.92 48
1533.01 62
1533.10 72
1533.19 78
1533.28 80
1533.37 80
1533.46 79
1533.55 79
1533.64 83
1533.73 90
1533.82 102
1533.91 117
1534.00 135
1534.09 153
1534.18 171
1534.27 188
1534.36 200
1534.45 209
1534.54 214
1534.63 213
1534.72 208
1534.81 197
1534.90 181
1534.99 161
1535.08 138
1535.17 115
1535.26 93
1535.35 74
1535.44 62
1535.53 58
1535.62 61
1535.71 71
1535.80 86
1535.89 104
1535.98 122
1536.07 136
1536.16 145
1536.25 149
1536.34 148
1536.43 144
1536.52 140
1536.61 137
1536.70 135
1536.78 136
1536.87 137
1536.96 139
1537.05 140
1537.14 141
1537.23 141
1537.32 142
1537.41 143
1537.50 146
1537.59 151
1537.68 156
1537.77 161
1537.86 166
1537.95 169
1538.04 170
1538.13 169
1538.22 165
1538.31 162
1538.40 159
1538.49 157
1538.58 157
1538.67 158
1538.76 161
1538.85 164
1538.94 166
1539.03 165
1539.12 163
1539.21 159
1539.30 154
1539.39 151
1539.48 150
1539.57 151
1539.66 154
1539.75 159
1539.84 164
1539.93 167
1540.02 169
1540.11 167
1540.20 165
1540.29 161
1540.38 158
1540.47 156
1540.56 157
1540.65 158
1540.74 162
1540.83 165
1540.92 168
1541.01 169
1541.10 170
1541.19 169
1541.28 168
1541.37 167
1541.46 168
1541.55 169
1541.64 171
1541.73 173
1541.82 174
1541.91 175
1542.00 175
1542.09 174
1542.18 175
1542.27 177
1542.36 181
1542.45 189
1542.54 199
1542.63 211
1542.72 222
1542.81 233
1542.90 241
1542.99 244
1543.08 243
1543.17 237
1543.26 225
1543.35 210
1543.44 192
1543.53 172
1543.62 153
1543.71 136
1543.80 122
1543.89 111
1543.98 102
1544.07 95
1544.16 88
1544.25 82
1544.34 76
1544.43 70
1544.52 65
1544.61 62
1544.70 61
1544.79 61
1544.88 62
1544.97 64
1545.06 66
1545.15 68
1545.24 71
1545.33 73
1545.42 76
1545.51 80
1545.60 84
1545.69 87
1545.78 90
1545.87 91
1545.96 93
1546.05 95
1546.14 98
1546.23 104
1546.32 112
1546.41 121
1546.50 132
1546.59 143
1546.68 153
1546.78 161
1546.87 170
1546.96 177
1547.05 184
1547.14 190
1547.23 195
1547.32 198
1547.41 198
1547.50 193
1547.59 183
1547.68 170
1547.77 154
1547.86 138
1547.95 123
1548.04 110
1548.13 99
1548.22 91
1548.31 85
1548.40 81
1548.49 79
1548.58 79
1548.67 79
1548.76 80
1548.85 81
1548.94 79
1549.03 74
1549.12 66
1549.21 55
1549.30 43
1549.39 30
1549.48 17
1549.57 6
1549.66 0
1549.75 0
1549.84 0
1549.93 0
1550.02 0
1550.11 0
1550.20 0
1550.29 0
1550.38 0
1550.47 10
1550.56 20
1550.65 30
1550.74 41
1550.83 51
1550.92 62
1551.01 73
1551.11 83
1551.20 90
1551.29 94
1551.38 93
1551.47 87
1551.56 78
1551.65 66
1551.74 56
1551.83 51
1551.92 53
1552.01 64
1552.10 84
1552.19 110
1552.28 142
1552.37 174
1552.46 203
1552.55 226
1552.64 243
1552.73 251
1552.82 252
1552.91 248
1553.00 239
1553.09 228
1553.18 218
1553.27 208
1553.36 201
1553.45 197
1553.54 196
1553.63 200
1553.72 206
1553.81 215
1553.91 225
1554.00 235
1554.09 243
1554.18 248
1554.27 249
1554.36 245
1554.45 237
1554.54 225
1554.63 210
1554.72 193
1554.81 176
1554.90 160
1554.99 146
1555.08 134
1555.17 124
1555.26 116
1555.35 110
1555.44 103
1555.53 96
1555.62 88
1555.71 77
1555.80 65
1555.89 50
1555.98 34
1556.07 18
1556.16 3
1556.26 0
1556.35 0
1556.44 0
1556.53 0
1556.62 0
1556.71 13
1556.80 30
1556.89 46
1556.98 60
1557.07 70
1557.16 75
1557.25 77
1557.34 76
1557.43 75
1557.52 75
1557.61 75
1557.70 76
1557.79 76
1557.88 76
1557.97 73
1558.06 69
1558.15 62
1558.25 53
1558.34 43
1558.43 33
1558.52 24
1558.61 19
1558.70 16
1558.79 18
1558.88 26
1558.97 38
1559.06 54
1559.15 71
1559.24 87
1559.33 101
1559.42 110
1559.51 115
1559.60 116
1559.69 115
1559.78 112
1559.87 110
1559.96 108
1560.06 107
1560.15 105
1560.24 103
1560.33 101
1560.42 98
1560.51 93
1560.60 89
1560.69 85
1560.78 81
1560.87 77
1560.96 74
1561.05 70
1561.14 67
1561.23 63
1561.32 57
1561.41 50
1561.50 40
1561.59 29
1561.69 18
1561.78 9
1561.87 3
1561.96 2
1562.05 6
1562.14 14
1562.23 25
1562.32 38
1562.41 52
1562.50 69
1562.59 87
1562.68 107
1562.77 127
1562.86 146
1562.95 161
1563.04 171
1563.13 173
1563.23 170
1563.32 161
1563.41 149
1563.50 138
1563.59 129
1563.68 124
1563.77 123
1563.86 127
1563.95 133
1564.04 141
1564.13 147
1564.22 151
1564.31 150
1564.40 144
1564.49 133
1564.59 117
1564.68 99
1564.77 80
1564.86 64
1564.95 51
1565.04 44
1565.13 43
1565.22 50
1565.31 61
1565.40 76
1565.49 92
1565.58 106
1565.67 117
1565.76 124
1565.85 128
1565.95 130
1566.04 131
1566.13 132
1566.22 133
1566.31 133
1566.40 131
1566.49 127
1566.58 121
1566.67 112
1566.76 102
1566.85 93
1566.94 84
1567.03 76
1567.12 71
1567.22 67
1567.31 64
1567.40 62
1567.49 60
1567.58 59
1567.67 58
1567.76 56
1567.85 56
1567.94 56
1568.03 59
1568.12 64
1568.21 71
1568.30 77
1568.40 82
1568.49 82
1568.58 78
1568.67 69
1568.76 56
1568.85 40
1568.94 25
1569.03 12
1569.12 2
1569.21 0
1569.30 0
1569.39 0
1569.49 2
1569.58 11
1569.67 21
1569.76 30
1569.85 38
1569.94 45
1570.03 51
1570.12 58
1570.21 68
1570.30 81
1570.39 98
1570.48 115
1570.57 130
1570.67 142
1570.76 147
1570.85 146
1570.94 140
1571.03 131
1571.12 119
1571.21 106
1571.30 93
1571.39 79
1571.48 66
1571.57 54
1571.67 44
1571.76 39
1571.85 38
1571.94 42
1572.03 51
1572.12 62
1572.21 73
1572.30 81
1572.39 84
1572.48 81
1572.57 73
1572.66 61
1572.76 47
1572.85 35
1572.94 27
1573.03 25
1573.12 28
1573.21 36
1573.30 45
1573.39 52
1573.48 54
1573.57 49
1573.66 38
1573.76 21
1573.85 1
1573.94 0
1574.03 0
1574.12 0
1574.21 0
1574.30 0
1574.39 0
1574.48 0
1574.57 4
1574.67 23
1574.76 40
1574.85 53
1574.94 64
1575.03 71
1575.12 77
1575.21 81
1575.30 85
1575.39 90
1575.48 96
1575.58 103
1575.67 109
1575.76 116
1575.85 122
1575.94 128
1576.03 134
1576.12 139
1576.21 145
1576.30 150
1576.39 155
1576.49 158
1576.58 160
1576.67 158
1576.76 153
1576.85 143
1576.94 129
1577.03 112
1577.12 93
1577.21 74
1577.30 58
1577.40 46
1577.49 38
1577.58 35
1577.67 33
1577.76 30
1577.85 25
1577.94 17
1578.03 6
1578.12 0
1578.21 0
1578.31 0
1578.40 0
1578.49 0
1578.58 0
1578.67 9
1578.76 22
1578.85 33
1578.94 41
1579.03 44
1579.13 43
1579.22 39
1579.31 33
1579.40 25
1579.49 16
1579.58 5
1579.67 0
1579.76 0
1579.85 0
1579.95 0
1580.04 0
1580.13 0
1580.22 0
1580.31 5
1580.40 14
1580.49 20
1580.58 21
1580.67 20
1580.77 15
1580.86 11
1580.95 10
1581.04 12
1581.13 18
1581.22 28
1581.31 41
1581.40 55
1581.49 68
1581.59 80
1581.68 88
1581.77 92
1581.86 92
1581.95 88
1582.04 80
1582.13 69
1582.22 59
1582.32 49
1582.41 43
1582.50 40
1582.59 42
1582.68 49
1582.77 60
1582.86 74
1582.95 91
1583.04 107
1583.14 123
1583.23 136
1583.32 145
1583.41 148
1583.50 147
1583.59 143
1583.68 136
1583.77 127
1583.87 119
1583.96 112
1584.05 108
1584.14 106
1584.23 107
1584.32 111
1584.41 119
1584.50 129
1584.60 142
1584.69 156
1584.78 169
1584.87 181
1584.96 192
1585.05 201
1585.14 208
1585.23 214
1585.33 220
1585.42 226
1585.51 233
1585.60 239
1585.69 244
1585.78 248
1585.87 250
1585.96 250
1586.06 249
1586.15 245
1586.24 240
1586.33 233
1586.42 225
1586.51 215
1586.60 206
1586.69 196
1586.79 187
1586.88 179
1586.97 171
1587.06 163
1587.15 155
1587.24 148
1587.33 144
1587.43 142
1587.52 143
1587.61 147
1587.70 152
1587.79 159
1587.88 166
1587.97 170
1588.06 172
1588.16 171
1588.25 167
1588.34 162
1588.43 155
1588.52 148
1588.61 143
1588.70 140
1588.80 140
1588.89 142
1588.98 146
1589.07 149
1589.16 150
1589.25 147
1589.34 139
1589.43 126
1589.53 109
1589.62 90
1589.71 70
1589.80 52
1589.89 39
1589.98 33
1590.07 34
1590.17 42
1590.26 54
1590.35 68
1590.44 80
1590.53 86
1590.62 86
1590.71 79
1590.81 68
1590.90 56
1590.99 45
1591.08 37
1591.17 33
1591.26 32
1591.35 32
1591.45 31
1591.54 28
1591.63 24
1591.72 18
1591.81 12
1591.90 8
1591.99 7
1592.09 11
1592.18 18
1592.27 27
1592.36 37
1592.45 45
1592.54 51
1592.63 53
1592.73 53
1592.82 51
1592.91 46
1593.00 42
1593.09 37
1593.18 34
1593.28 31
1593.37 31
1593.46 33
1593.55 38
1593.64 44
1593.73 51
1593.82 60
1593.92 68
1594.01 77
1594.10 85
1594.19 93
1594.28 98
1594.37 101
1594.47 100
1594.56 96
1594.65 87
1594.74 77
1594.83 66
1594.92 57
1595.01 50
1595.11 45
1595.20 43
1595.29 42
1595.38 41
1595.47 42
1595.56 44
1595.66 47
1595.75 52
1595.84 58
1595.93 64
1596.02 71
1596.11 76
1596.20 78
1596.30 78
1596.39 75
1596.48 68
1596.57 59
1596.66 48
1596.75 36
1596.85 26
1596.94 20
1597.03 19
1597.12 25
1597.21 36
1597.30 51
1597.40 67
1597.49 83
1597.58 98
1597.67 110
1597.76 119
1597.85 128
1597.94 137
1598.04 149
1598.13 165
1598.22 184
1598.31 204
1598.40 225
1598.49 243
1598.59 255
1598.68 259
1598.77 255
1598.86 243
1598.95 226
1599.04 206
1599.14 186
1599.23 169
1599.32 158
1599.41 151
1599.50 149
1599.59 149
1599.69 149
1599.78 147
1599.87 142
1599.96 135
1600.05 127
1600.14 117
1600.24 107
1600.33 99
1600.42 93
1600.51 89
1600.60 87
1600.70 86
1600.79 88
1600.88 91
1600.97 95
1601.06 99
1601.15 103
1601.25 105
1601.34 105
1601.43 103
1601.52 98
1601.61 91
1601.70 85
1601.80 79
1601.89 75
1601.98 72
1602.07 72
1602.16 72
1602.25 74
1602.35 76
1602.44 77
1602.53 77
1602.62 76
1602.71 73
1602.80 68
1602.90 62
1602.99 55
1603.08 47
1603.17 39
1603.26 33
1603.36 28
1603.45 25
1603.54 24
1603.63 26
1603.72 29
1603.81 31
1603.91 32
1604.00 29
1604.09 23
1604.18 14
1604.27 3
1604.37 0
1604.46 0
1604.55 0
1604.64 0
1604.73 0
1604.82 0
1604.92 0
1605.01 0
1605.10 4
1605.19 12
1605.28 20
1605.38 25
1605.47 28
1605.56 27
1605.65 24
1605.74 21
1605.83 20
1605.93 23
1606.02 33
1606.11 51
1606.20 75
1606.29 103
1606.39 132
1606.48 160
1606.57 185
1606.66 205
1606.75 219
1606.85 229
1606.94 233
1607.03 233
1607.12 227
1607.21 218
1607.30 205
1607.40 191
1607.49 176
1607.58 163
1607.67 153
1607.76 146
1607.86 143
1607.95 144
1608.04 149
1608.13 157
1608.22 164
1608.32 169
1608.41 170
1608.50 165
1608.59 154
1608.68 137
1608.78 117
1608.87 96
1608.96 76
1609.05 62
1609.14 53
1609.24 50
1609.33 52
1609.42 58
1609.51 67
1609.60 76
1609.69 84
1609.79 89
1609.88 90
1609.97 88
1610.06 83
1610.15 74
1610.25 63
1610.34 50
1610.43 37
1610.52 25
1610.61 14
1610.71 6
1610.80 1
1610.89 0
1610.98 3
1611.07 10
1611.17 19
1611.26 29
1611.35 40
1611.44 49
1611.53 56
1611.63 59
1611.72 58
1611.81 52
1611.90 42
1611.99 30
1612.09 17
1612.18 4
1612.27 0
1612.36 0
1612.46 0
1612.55 0
1612.64 0
1612.73 4
1612.82 11
1612.92 20
1613.01 31
1613.10 43
1613.19 57
1613.28 72
1613.38 87
1613.47 99
1613.56 107
1613.65 110
1613.74 109
1613.84 105
1613.93 100
1614.02 96
1614.11 94
1614.20 94
1614.30 97
1614.39 101
1614.48 108
1614.57 115
1614.66 124
1614.76 133
1614.85 142
1614.94 150
1615.03 154
1615.13 153
1615.22 148
1615.31 140
1615.40 128
1615.49 117
1615.59 107
1615.68 101
1615.77 98
1615.86 97
1615.95 98
1616.05 100
1616.14 101
1616.23 103
1616.32 103
1616.42 103
1616.51 102
1616.60 100
1616.69 98
1616.78 96
1616.88 94
1616.97 93
1617.06 94
1617.15 96
1617.24 101
1617.34 107
1617.43 115
1617.52 125
1617.61 135
1617.71 145
1617.80 153
1617.89 160
1617.98 163
1618.07 163
1618.17 160
1618.26 155
1618.35 151
1618.44 147
1618.54 147
1618.63 150
1618.72 155
1618.81 161
1618.90 166
1619.00 169
1619.09 168
1619.18 164
1619.27 158
1619.37 152
1619.46 148
1619.55 146
1619.64 147
1619.73 150
1619.83 154
1619.92 158
1620.01 161
1620.10 163
1620.20 163
1620.29 162
1620.38 160
1620.47 159
1620.56 157
1620.66 155
1620.75 151
1620.84 147
1620.93 142
1621.03 138
1621.12 134
1621.21 132
1621.30 131
1621.40 133
1621.49 136
1621.58 139
1621.67 140
1621.76 138
1621.86 132
1621.95 123
1622.04 109
1622.13 94
1622.23 80
1622.32 69
1622.41 63
1622.50 62
1622.60 65
1622.69 72
1622.78 81
1622.87 90
1622.97 98
1623.06 105
1623.15 113
1623.24 121
1623.33 130
1623.43 140
1623.52 151
1623.61 161
1623.70 169
1623.80 175
1623.89 177
1623.98 176
1624.07 171
1624.17 164
1624.26 155
1624.35 145
1624.44 137
1624.54 132
1624.63 131
1624.72 133
1624.81 137
1624.90 143
1625.00 148
1625.09 149
1625.18 148
1625.27 143
1625.37 135
1625.46 125
1625.55 112
1625.64 98
1625.74 85
1625.83 73
1625.92 65
1626.01 62
1626.11 65
1626.20 74
1626.29 90
1626.38 108
1626.48 127
1626.57 143
1626.66 156
1626.75 163
1626.85 165
1626.94 162
1627.03 157
1627.12 148
1627.22 138
1627.31 127
1627.40 115
1627.49 105
1627.59 97
1627.68 91
1627.77 89
1627.86 90
1627.96 93
1628.05 98
1628.14 104
1628.23 111
1628.33 117
1628.42 124
1628.51 133
1628.60 143
1628.70 155
1628.79 168
1628.88 180
1628.97 190
1629.07 195
1629.16 196
1629.25 191
1629.34 184
1629.44 175
1629.53 168
1629.62 163
1629.71 162
1629.81 163
1629.90 167
1629.99 172
1630.08 174
1630.18 173
1630.27 167
1630.36 155
1630.45 139
1630.55 118
1630.64 96
1630.73 76
1630.82 59
1630.92 49
1631.01 44
1631.10 45
1631.19 47
1631.29 49
1631.38 48
1631.47 44
1631.56 36
1631.66 24
1631.75 10
1631.84 0
1631.93 0
1632.03 0
1632.12 0
1632.21 0
1632.31 0
1632.40 0
1632.49 0
1632.58 1
1632.68 17
1632.77 37
1632.86 58
1632.95 82
1633.05 105
1633.14 128
1633.23 147
1633.32 161
1633.42 169
1633.51 172
1633.60 169
1633.69 165
1633.79 162
1633.88 159
1633.97 159
1634.07 159
1634.16 160
1634.25 160
1634.34 160
1634.44 159
1634.53 159
1634.62 161
1634.71 164
1634.81 169
1634.90 175
1634.99 182
1635.08 190
1635.18 198
1635.27 207
1635.36 216
1635.46 226
1635.55 237
1635.64 248
1635.73 259
1635.83 271
1635.92 282
1636.01 293
1636.10 303
1636.20 309
1636.29 311
1636.38 307
1636.48 295
1636.57 276
1636.66 251
1636.75 224
1636.85 198
1636.94 176
1637.03 162
1637.12 155
1637.22 156
1637.31 162
1637.40 169
1637.50 174
1637.59 176
1637.68 175
1637.77 172
1637.87 167
1637.96 163
1638.05 160
1638.14 157
1638.24 153
1638.33 146
1638.42 134
1638.52 118
1638.61 98
1638.70 77
1638.79 56
1638.89 37
1638.98 21
1639.07 10
1639.17 3
1639.26 1
1639.35 1
1639.44 4
1639.54 9
1639.63 14
1639.72 16
1639.81 16
1639.91 13
1640.00 6
1640.09 0
1640.19 0
1640.28 0
1640.37 0
1640.46 0
1640.56 0
1640.65 5
1640.74 21
1640.84 35
1640.93 44
1641.02 49
1641.11 48
1641.21 43
1641.30 37
1641.39 34
1641.49 34
1641.58 39
1641.67 49
1641.76 60
1641.86 71
1641.95 81
1642.04 88
1642.14 92
1642.23 93
1642.32 93
1642.42 91
1642.51 89
1642.60 86
1642.69 80
1642.79 71
1642.88 59
1642.97 44
1643.07 26
1643.16 9
1643.25 0
1643.34 0
1643.44 0
1643.53 0
1643.62 0
1643.72 1
1643.81 18
1643.90 36
1643.99 56
1644.09 74
1644.18 89
1644.27 102
1644.37 110
1644.46 116
1644.55 119
1644.65 120
1644.74 121
1644.83 122
1644.92 124
1645.02 127
1645.11 130
1645.20 134
1645.30 139
1645.39 145
1645.48 151
1645.57 156
1645.67 159
1645.76 157
1645.85 151
1645.95 139
1646.04 123
1646.13 104
1646.23 86
1646.32 72
1646.41 63
1646.50 61
1646.60 64
1646.69 71
1646.78 79
1646.88 84
1646.97 86
1647.06 84
1647.16 81
1647.25 77
1647.34 76
1647.44 79
1647.53 84
1647.62 90
1647.71 94
1647.81 94
1647.90 89
1647.99 80
1648.09 68
1648.18 55
1648.27 44
1648.37 36
1648.46 30
1648.55 28
1648.64 28
1648.74 29
1648.83 32
1648.92 36
1649.02 44
1649.11 54
1649.20 68
1649.30 84
1649.39 102
1649.48 119
1649.58 135
1649.67 150
1649.76 162
1649.86 172
1649.95 181
1650.04 190
1650.13 197
1650.23 201
1650.32 201
1650.41 196
1650.51 185
1650.60 170
1650.69 155
1650.79 142
1650.88 133
1650.97 131
1651.07 135
1651.16 142
1651.25 150
1651.35 154
1651.44 153
1651.53 147
1651.62 135
1651.72 121
1651.81 106
1651.90 92
1652.00 81
1652.09 73
1652.18 66
1652.28 60
1652.37 52
1652.46 42
1652.56 30
1652.65 17
1652.74 4
1652.84 0
1652.93 0
1653.02 0
1653.12 0
1653.21 0
1653.30 11
1653.39 25
1653.49 36
1653.58 41
1653.67 38
1653.77 27
1653.86 9
1653.95 0
1654.05 0
1654.14 0
1654.23 0
1654.33 0
1654.42 0
1654.51 17
1654.61 54
1654.70 96
1654.79 138
1654.89 178
1654.98 210
1655.07 232
1655.17 245
1655.26 247
1655.35 242
1655.45 232
1655.54 221
1655.63 212
1655.73 206
1655.82 203
1655.91 199
1656.01 195
1656.10 187
1656.19 178
1656.29 167
1656.38 158
1656.47 152
1656.57 151
1656.66 152
1656.75 156
1656.85 158
1656.94 158
1657.03 155
1657.13 149
1657.22 142
1657.31 134
1657.41 127
1657.50 120
1657.59 112
1657.69 103
1657.78 94
1657.87 86
1657.97 80
1658.06 80
1658.15 86
1658.25 99
1658.34 117
1658.43 138
1658.53 160
1658.62 180
1658.71 197
1658.81 211
1658.90 222
1658.99 233
1659.09 243
1659.18 253
1659.27 263
1659.37 271
1659.46 274
1659.55 272
1659.65 264
1659.74 250
1659.83 234
1659.93 219
1660.02 206
1660.11 200
1660.21 200
1660.30 205
1660.39 213
1660.49 221
1660.58 227
1660.67 229
1660.77 226
1660.86 220
1660.95 212
1661.05 204
1661.14 200
1661.23 199
1661.33 202
1661.42 210
1661.51 219
1661.61 229
1661.70 237
1661.79 242
1661.89 244
1661.98 242
1662.07 238
1662.17 232
1662.26 224
1662.35 215
1662.45 204
1662.54 190
1662.64 172
1662.73 150
1662.82 126
1662.92 102
1663.01 80
1663.10 64
1663.20 57
1663.29 58
1663.38 67
1663.48 82
1663.57 99
1663.66 116
1663.76 131
1663.85 141
1663.94 147
1664.04 146
1664.13 140
1664.22 128
1664.32 112
1664.41 92
1664.50 71
1664.60 51
1664.69 35
1664.79 23
1664.88 16
1664.97 13
1665.07 13
1665.16 13
1665.25 14
1665.35 15
1665.44 16
1665.53 20
1665.63 26
1665.72 36
1665.81 48
1665.91 60
1666.00 72
1666.10 79
1666.19 82
1666.28 80
1666.38 73
1666.47 63
1666.56 51
1666.66 38
1666.75 27
1666.84 18
1666.94 11
1667.03 7
1667.12 7
1667.22 11
1667.31 21
1667.41 36
1667.50 56
1667.59 79
1667.69 101
1667.78 120
1667.87 133
1667.97 137
1668.06 133
1668.15 123
1668.25 108
1668.34 92
1668.44 78
1668.53 66
1668.62 57
1668.72 50
1668.81 44
1668.90 38
1669.00 31
1669.09 23
1669.18 16
1669.28 11
1669.37 8
1669.47 7
1669.56 7
1669.65 7
1669.75 4
1669.84 0
1669.93 0
1670.03 0
1670.12 0
1670.21 0
1670.31 0
1670.40 0
1670.50 6
1670.59 16
1670.68 23
1670.78 28
1670.87 29
1670.96 28
1671.06 26
1671.15 24
1671.25 24
1671.34 27
1671.43 33
1671.53 43
1671.62 57
1671.71 75
1671.81 93
1671.90 112
1671.99 129
1672.09 142
1672.18 150
1672.28 156
1672.37 160
1672.46 164
1672.56 170
1672.65 179
1672.74 189
1672.84 201
1672.93 210
1673.03 216
1673.12 217
1673.21 216
1673.31 212
1673.40 210
1673.49 209
1673.59 213
1673.68 220
1673.78 227
1673.87 230
1673.96 227
1674.06 215
1674.15 194
1674.25 168
1674.34 140
1674.43 114
1674.53 95
1674.62 82
1674.71 75
1674.81 72
1674.90 71
1675.00 70
1675.09 70
1675.18 69
1675.28 69
1675.37 71
1675.46 74
1675.56 77
1675.65 78
1675.75 77
1675.84 73
1675.93 68
1676.03 63
1676.12 59
1676.22 58
1676.31 58
1676.40 59
1676.50 62
1676.59 64
1676.68 68
1676.78 72
1676.87 78
1676.97 85
1677.06 92
1677.15 99
1677.25 102
1677.34 102
1677.44 98
1677.53 91
1677.62 84
1677.72 79
1677.81 79
1677.90 85
1678.00 97
1678.09 115
1678.19 136
1678.28 156
1678.37 172
1678.47 181
1678.56 182
1678.66 176
1678.75 165
1678.84 153
1678.94 143
1679.03 140
1679.13 142
1679.22 150
1679.31 161
1679.41 172
1679.50 179
1679.60 180
1679.69 173
1679.78 159
1679.88 138
1679.97 114
1680.07 89
1680.16 63
1680.25 38
1680.35 16
1680.44 0
1680.54 0
1680.63 0
1680.72 0
1680.82 0
1680.91 0
1681.00 0
1681.10 0
1681.19 0
1681.29 20
1681.38 43
1681.47 65
1681.57 85
1681.66 102
1681.76 116
1681.85 127
1681.94 136
1682.04 143
1682.13 147
1682.23 148
1682.32 146
1682.41 138
1682.51 125
1682.60 109
1682.70 90
1682.79 71
1682.89 54
1682.98 41
1683.07 34
1683.17 33
1683.26 39
1683.36 51
1683.45 67
1683.54 84
1683.64 101
1683.73 114
1683.83 123
1683.92 125
1684.01 122
1684.11 116
1684.20 108
1684.30 100
1684.39 95
1684.48 94
1684.58 94
1684.67 96
1684.77 95
1684.86 91
1684.95 82
1685.05 69
1685.14 53
1685.24 39
1685.33 29
1685.42 24
1685.52 26
1685.61 32
1685.71 40
1685.80 45
1685.90 47
1685.99 42
1686.08 34
1686.18 25
1686.27 18
1686.37 16
1686.46 21
1686.55 32
1686.65 47
1686.74 66
1686.84 84
1686.93 100
1687.03 112
1687.12 121
1687.21 127
1687.31 130
1687.40 129
1687.50 125
1687.59 118
1687.68 108
1687.78 96
1687.87 83
1687.97 71
1688.06 61
1688.16 55
1688.25 52
1688.34 51
1688.44 51
1688.53 53
1688.63 56
1688.72 60
1688.81 65
1688.91 72
1689.00 81
1689.10 90
1689.19 101
1689.29 111
1689.38 121
1689.47 131
1689.57 141
1689.66 149
1689.76 155
1689.85 159
1689.94 160
1690.04 157
1690.13 150
1690.23 140
1690.32 130
1690.42 122
1690.51 115
1690.60 114
1690.70 117
1690.79 124
1690.89 135
1690.98 147
1691.08 159
1691.17 168
1691.26 173
1691.36 174
1691.45 171
1691.55 164
1691.64 156
1691.74 148
1691.83 142
1691.92 139
1692.02 140
1692.11 144
1692.21 149
1692.30 156
1692.40 161
1692.49 163
1692.58 161
1692.68 155
1692.77 144
1692.87 130
1692.96 113
1693.06 97
1693.15 82
1693.24 71
1693.34 63
1693.43 59
1693.53 57
1693.62 55
1693.72 50
1693.81 42
1693.90 32
1694.00 22
1694.09 17
1694.19 19
1694.28 31
1694.38 52
1694.47 80
1694.57 109
1694.66 134
1694.75 151
1694.85 158
1694.94 154
1695.04 144
1695.13 130
1695.23 117
1695.32 107
1695.41 100
1695.51 95
1695.60 91
1695.70 85
1695.79 76
1695.89 64
1695.98 49
1696.08 34
1696.17 19
1696.26 6
1696.36 0
1696.45 0
1696.55 0
1696.64 0
1696.74 0
1696.83 0
1696.93 0
1697.02 0
1697.11 1
1697.21 13
1697.30 25
1697.40 35
1697.49 41
1697.59 43
1697.68 41
1697.78 36
1697.87 29
1697.96 23
1698.06 20
1698.15 20
1698.25 24
1698.34 32
1698.44 42
1698.53 53
1698.63 64
1698.72 75
1698.81 85
1698.91 94
1699.00 101
1699.10 106
1699.19 108
1699.29 106
1699.38 100
1699.48 88
1699.57 72
1699.66 52
1699.76 32
1699.85 11
1699.95 0
1700.04 0
1700.14 0
1700.23 0
1700.33 0
1700.42 0
1700.52 0
1700.61 2
1700.70 9
1700.80 15
1700.89 18
1700.99 21
1701.08 24
1701.18 28
1701.27 31
1701.37 34
1701.46 36
1701.56 36
1701.65 35
1701.74 33
1701.84 31
1701.93 30
1702.03 29
1702.12 30
1702.22 32
1702.31 36
1702.41 44
1702.50 56
1702.60 71
1702.69 89
1702.78 108
1702.88 126
1702.97 142
1703.07 153
1703.16 161
1703.26 166
1703.35 169
1703.45 171
1703.54 174
1703.64 177
1703.73 180
1703.83 183
1703.92 185
1704.01 186
1704.11 188
1704.20 190
1704.30 193
1704.39 197
1704.49 201
1704.58 204
1704.68 206
1704.77 205
1704.87 200
1704.96 192
1705.06 181
1705.15 169
1705.24 157
1705.34 147
1705.43 140
1705.53 135
1705.62 131
1705.72 128
1705.81 125
1705.91 121
1706.00 117
1706.10 112
1706.19 106
1706.29 99
1706.38 93
1706.48 88
1706.57 85
1706.66 85
1706.76 89
1706.85 99
1706.95 114
1707.04 133
1707.14 154
1707.23 174
1707.33 190
1707.42 202
1707.52 208
1707.61 209
1707.71 206
1707.80 202
1707.90 197
1707.99 195
1708.09 194
1708.18 195
1708.28 197
1708.37 199
1708.46 201
1708.56 201
1708.65 202
1708.75 202
1708.84 201
1708.94 201
1709.03 200
1709.13 197
1709.22 193
1709.32 188
1709.41 182
1709.51 177
1709.60 171
1709.70 165
1709.79 159
1709.89 153
1709.98 145
1710.08 136
1710.17 126
1710.27 116
1710.36 106
1710.45 99
1710.55 94
1710.64 92
1710.74 90
1710.83 86
1710.93 78
1711.02 65
1711.12 46
1711.21 22
1711.31 0
1711.40 0
1711.50 0
1711.59 0
1711.69 0
1711.78 0
1711.88 0
1711.97 0
1712.07 8
1712.16 27
1712.26 45
1712.35 60
1712.45 73
1712.54 85
1712.64 94
1712.73 102
1712.83 108
1712.92 112
1713.02 113
1713.11 112
1713.21 108
1713.30 103
1713.39 95
1713.49 87
1713.58 79
1713.68 73
1713.77 69
1713.87 69
1713.96 72
1714.06 78
1714.15 87
1714.25 97
1714.34 108
1714.44 119
1714.53 128
1714.63 135
1714.72 138
1714.82 136
1714.91 130
1715.01 120
1715.10 107
1715.20 92
1715.29 78
1715.39 67
1715.48 59
1715.58 54
1715.67 53
1715.77 55
1715.86 57
1715.96 59
1716.05 60
1716.15 59
1716.24 57
1716.34 54
1716.43 51
1716.53 48
1716.62 46
1716.72 47
1716.81 49
1716.91 54
1717.00 61
1717.10 70
1717.19 79
1717.29 89
1717.38 97
1717.48 105
1717.57 112
1717.67 118
1717.76 123
1717.86 129
1717.95 135
1718.05 142
1718.14 151
1718.24 160
1718.33 171
1718.43 182
1718.52 193
1718.62 205
1718.71 217
1718.81 229
1718.90 238
1719.00 245
1719.09 249
1719.19 247
1719.28 240
1719.38 226
1719.47 208
1719.57 186
1719.66 163
1719.76 141
1719.85 122
1719.95 107
1720.04 98
1720.14 95
1720.23 97
1720.33 104
1720.42 114
1720.52 125
1720.61 137
1720.71 147
1720.80 155
1720.90 158
1720.99 158
1721.09 152
1721.18 143
1721.28 132
1721.37 120
1721.47 109
1721.56 101
1721.66 97
1721.75 97
1721.85 99
1721.95 103
1722.04 104
1722.14 103
1722.23 98
1722.33 90
1722.42 81
1722.52 74
1722.61 70
1722.71 70
1722.80 76
1722.90 85
1722.99 97
1723.09 110
1723.18 120
1723.28 127
1723.37 130
1723.47 129
1723.56 122
1723.66 111
1723.75 96
1723.85 79
1723.94 60
1724.04 43
1724.13 29
1724.23 20
1724.32 17
1724.42 21
1724.51 31
1724.61 44
1724.70 58
1724.80 70
1724.90 80
1724.99 86
1725.09 90
1725.18 95
1725.28 100
1725.37 108
1725.47 116
1725.56 126
1725.66 133
1725.75 137
1725.85 136
1725.94 129
1726.04 117
1726.13 99
1726.23 77
1726.32 52
1726.42 26
1726.51 0
1726.61 0
1726.70 0
1726.80 0
1726.89 0
1726.99 0
1727.09 0
1727.18 0
1727.28 0
1727.37 25
1727.47 55
1727.56 84
1727.66 110
1727.75 134
1727.85 152
1727.94 166
1728.04 175
1728.13 180
1728.23 182
1728.32 182
1728.42 180
1728.51 177
1728.61 173
1728.71 167
1728.80 161
1728.90 155
1728.99 150
1729.09 147
1729.18 144
1729.28 141
1729.37 137
1729.47 128
1729.56 116
1729.66 99
1729.75 81
1729.85 63
1729.94 49
1730.04 41
1730.14 40
1730.23 44
1730.33 52
1730.42 61
1730.52 69
1730.61 77
1730.71 83
1730.80 90
1730.90 97
1730.99 105
1731.09 114
1731.18 120
1731.28 122
1731.37 119
1731.47 110
1731.57 95
1731.66 79
1731.76 64
1731.85 53
1731.95 49
1732.04 52
1732.14 60
1732.23 70
1732.33 80
1732.42 85
1732.52 85
1732.61 79
1732.71 68
1732.81 54
1732.90 39
1733.00 25
1733.09 14
1733.19 6
1733.28 2
1733.38 1
1733.47 4
1733.57 9
1733.66 15
1733.76 22
1733.86 29
1733.95 34
1734.05 37
1734.14 38
1734.24 38
1734.33 36
1734.43 36
1734.52 36
1734.62 38
1734.71 41
1734.81 46
1734.91 51
1735.00 57
1735.10 63
1735.19 68
1735.29 71
1735.38 71
1735.48 67
1735.57 59
1735.67 47
1735.77 32
1735.86 17
1735.96 5
1736.05 0
1736.15 0
1736.24 0
1736.34 6
1736.43 15
1736.53 23
1736.62 29
1736.72 32
1736.82 32
1736.91 30
1737.01 27
1737.10 25
1737.20 22
1737.29 21
1737.39 19
1737.48 18
1737.58 18
1737.68 20
1737.77 23
1737.87 28
1737.96 34
1738.06 41
1738.15 47
1738.25 52
1738.34 53
1738.44 51
1738.54 45
1738.63 37
1738.73 26
1738.82 14
1738.92 1
1739.01 0
1739.11 0
1739.20 0
1739.30 0
1739.40 0
1739.49 0
1739.59 0
1739.68 0
1739.78 16
1739.87 32
1739.97 45
1740.07 54
1740.16 59
1740.26 58
1740.35 52
1740.45 43
1740.54 33
1740.64 23
1740.73 15
1740.83 8
1740.93 3
1741.02 0
1741.12 0
1741.21 0
1741.31 1
1741.40 6
1741.50 15
1741.60 28
1741.69 45
1741.79 64
1741.88 85
1741.98 104
1742.07 121
1742.17 133
1742.27 141
1742.36 146
1742.46 151
1742.55 157
1742.65 166
1742.74 178
1742.84 192
1742.93 206
1743.03 218
1743.13 224
1743.22 224
1743.32 216
1743.41 203
1743.51 185
1743.60 165
1743.70 146
1743.80 127
1743.89 111
1743.99 97
1744.08 84
1744.18 72
1744.27 60
1744.37 48
1744.47 39
1744.56 31
1744.66 27
1744.75 27
1744.85 31
1744.95 40
1745.04 52
1745.14 64
1745.23 76
1745.33 86
1745.42 93
1745.52 98
1745.62 101
1745.71 103
1745.81 103
1745.90 104
1746.00 104
1746.09 104
1746.19 104
1746.29 105
1746.38 107
1746.48 108
1746.57 108
1746.67 108
1746.76 106
1746.86 103
1746.96 100
1747.05 98
1747.15 99
1747.24 102
1747.34 108
1747.44 115
1747.53 121
1747.63 125
1747.72 127
1747.82 127
1747.91 125
1748.01 123
1748.11 120
1748.20 117
1748.30 113
1748.39 108
1748.49 102
1748.59 95
1748.68 88
1748.78 83
1748.87 82
1748.97 86
1749.06 94
1749.16 107
1749.26 123
1749.35 139
1749.45 154
1749.54 164
1749.64 170
1749.74 170
1749.83 166
1749.93 158
1750.02 150
1750.12 144
1750.22 139
1750.31 136
1750.41 133
1750.50 129
1750.60 122
1750.70 112
1750.79 99
1750.89 84
1750.98 71
1751.08 62
1751.17 58
1751.27 58
1751.37 64
1751.46 72
1751.56 81
1751.65 88
1751.75 92
1751.85 92
1751.94 88
1752.04 81
1752.13 72
1752.23 62
1752.33 51
1752.42 41
1752.52 30
1752.61 20
1752.71 11
1752.81 4
1752.90 0
1753.00 0
1753.09 0
1753.19 0
1753.29 0
1753.38 0
1753.48 0
1753.57 0
1753.67 0
1753.77 0
1753.86 0
1753.96 5
1754.05 11
1754.15 18
1754.25 23
1754.34 27
1754.44 30
1754.53 32
1754.63 34
1754.73 37
1754.82 41
1754.92 45
1755.01 50
1755.11 57
1755.21 64
1755.30 73
1755.40 83
1755.49 95
1755.59 107
1755.69 119
1755.78 126
1755.88 127
1755.97 120
1756.07 105
1756.17 85
1756.26 62
1756.36 40
1756.45 21
1756.55 8
1756.65 0
1756.74 0
1756.84 0
1756.93 0
1757.03 0
1757.13 0
1757.22 0
1757.32 0
1757.42 0
1757.51 3
1757.61 10
1757.70 13
1757.80 13
1757.90 11
1757.99 6
1758.09 3
1758.18 3
1758.28 8
1758.38 19
1758.47 35
1758.57 53
1758.66 71
1758.76 85
1758.86 95
1758.95 101
1759.05 103
1759.15 103
1759.24 104
1759.34 106
1759.43 110
1759.53 115
1759.63 121
1759.72 124
1759.82 125
1759.91 122
1760.01 115
1760.11 104
1760.20 92
1760.30 80
1760.40 69
1760.49 61
1760.59 55
1760.68 50
1760.78 45
1760.88 40
1760.97 34
1761.07 29
1761.16 25
1761.26 25
1761.36 31
1761.45 42
1761.55 58
1761.65 80
1761.74 104
1761.84 130
1761.93 156
1762.03 181
1762.13 203
1762.22 222
1762.32 237
1762.42 248
1762.51 253
1762.61 256
1762.70 255
1762.80 253
1762.90 250
1762.99 247
1763.09 245
1763.19 242
1763.28 240
1763.38 237
1763.47 235
1763.57 234
1763.67 235
1763.76 239
1763.86 245
1763.96 252
1764.05 260
1764.15 266
1764.24 270
1764.34 270
1764.44 265
1764.53 255
1764.63 240
1764.73 221
1764.82 199
1764.92 174
1765.01 149
1765.11 125
1765.21 104
1765.30 88
1765.40 76
1765.50 70
1765.59 71
1765.69 78
1765.79 88
1765.88 101
1765.98 115
1766.07 127
1766.17 138
1766.27 146
1766.36 153
1766.46 160
1766.56 166
1766.65 173
1766.75 179
1766.85 184
1766.94 186
1767.04 184
1767.13 178
1767.23 169
1767.33 158
1767.42 146
1767.52 137
1767.62 131
1767.71 130
1767.81 133
1767.91 139
1768.00 147
1768.10 155
1768.19 162
1768.29 166
1768.39 168
1768.48 168
1768.58 168
1768.68 168
1768.77 170
1768.87 175
1768.97 181
1769.06 188
1769.16 193
1769.25 195
1769.35 191
1769.45 180
1769.54 163
1769.64 141
1769.74 117
1769.83 94
1769.93 76
1770.03 65
1770.12 63
1770.22 70
1770.32 85
1770.41 104
1770.51 126
1770.60 147
1770.70 165
1770.80 178
1770.89 185
1770.99 187
1771.09 184
1771.18 176
1771.28 166
1771.38 153
1771.47 140
1771.57 127
1771.67 116
1771.76 108
1771.86 104
1771.96 105
1772.05 110
1772.15 117
1772.25 125
1772.34 133
1772.44 139
1772.53 141
1772.63 138
1772.73 132
1772.82 123
1772.92 112
1773.02 99
1773.11 87
1773.21 76
1773.31 66
1773.40 57
1773.50 47
1773.60 37
1773.69 27
1773.79 16
1773.89 7
1773.98 0
1774.08 0
1774.18 0
1774.27 0
1774.37 0
1774.47 0
1774.56 0
1774.66 0
1774.75 0
1774.85 0
1774.95 0
1775.04 3
1775.14 12
1775.24 23
1775.33 37
1775.43 52
1775.53 68
1775.62 83
1775.72 96
1775.82 109
1775.91 119
1776.01 128
1776.11 135
1776.20 139
1776.30 141
1776.40 137
1776.49 128
1776.59 113
1776.69 91
1776.78 67
1776.88 42
1776.98 20
1777.07 6
1777.17 0
1777.27 0
1777.36 7
1777.46 20
1777.56 36
1777.65 53
1777.75 69
1777.85 86
1777.94 103
1778.04 118
1778.14 131
1778.23 140
1778.33 144
1778.43 142
1778.52 135
1778.62 122
1778.72 107
1778.81 90
1778.91 75
1779.01 62
1779.10 54
1779.20 50
1779.30 50
1779.39 54
1779.49 58
1779.59 62
1779.68 64
1779.78 63
1779.88 62
1779.97 59
1780.07 57
1780.17 56
1780.26 56
1780.36 57
1780.46 57
1780.55 56
1780.65 55
1780.75 53
1780.84 50
1780.94 46
1781.04 40
1781.13 31
1781.23 20
1781.33 8
1781.42 0
1781.52 0
1781.62 0
1781.71 0
1781.81 0
1781.91 0
1782.00 13
1782.10 29
1782.20 43
1782.30 56
1782.39 66
1782.49 75
1782.59 83
1782.68 93
1782.78 105
1782.88 119
1782.97 134
1783.07 147
1783.17 157
1783.26 160
1783.36 157
1783.46 147
1783.55 133
1783.65 118
1783.75 104
1783.84 92
1783.94 83
1784.04 75
1784.13 66
1784.23 55
1784.33 42
1784.42 29
1784.52 17
1784.62 9
1784.72 5
1784.81 6
1784.91 9
1785.01 12
1785.10 13
1785.20 11
1785.30 7
1785.39 1
1785.49 0
1785.59 0
1785.68 0
1785.78 0
1785.88 5
1785.97 10
1786.07 13
1786.17 13
1786.27 9
1786.36 4
1786.46 0
1786.56 0
1786.65 0
1786.75 0
1786.85 0
1786.94 0
1787.04 4
1787.14 9
1787.23 15
1787.33 22
1787.43 31
1787.52 42
1787.62 58
1787.72 75
1787.82 93
1787.91 109
1788.01 119
1788.11 124
1788.20 120
1788.30 110
1788.40 93
1788.49 72
1788.59 50
1788.69 29
1788.78 13
1788.88 2
1788.98 0
1789.08 0
1789.17 8
1789.27 19
1789.37 31
1789.46 43
1789.56 53
1789.66 61
1789.75 66
1789.85 68
1789.95 67
1790.05 63
1790.14 56
1790.24 47
1790.34 37
1790.43 27
1790.53 20
1790.63 15
1790.72 15
1790.82 18
1790.92 23
1791.02 28
1791.11 32
1791.21 34
1791.31 35
1791.40 37
1791.50 39
1791.60 43
1791.69 50
1791.79 57
1791.89 65
1791.99 70
1792.08 71
1792.18 69
1792.28 62
1792.37 54
1792.47 46
1792.57 41
1792.67 42
1792.76 50
1792.86 65
1792.96 86
1793.05 111
1793.15 137
1793.25 161
1793.34 180
1793.44 194
1793.54 202
1793.64 204
1793.73 202
1793.83 197
1793.93 191
1794.02 183
1794.12 174
1794.22 162
1794.32 147
1794.41 130
1794.51 112
1794.61 92
1794.70 73
1794.80 58
1794.90 46
1795.00 40
1795.09 39
1795.19 44
1795.29 55
1795.38 71
1795.48 91
1795.58 112
1795.67 134
1795.77 155
1795.87 170
1795.97 180
1796.06 183
1796.16 180
1796.26 172
1796.35 160
1796.45 147
1796.55 133
1796.65 121
1796.74 108
1796.84 97
1796.94 88
1797.04 83
1797.13 81
1797.23 84
1797.33 92
1797.42 103
1797.52 115
1797.62 127
1797.72 135
1797.81 140
1797.91 142
1798.01 141
1798.10 140
1798.20 138
1798.30 136
1798.40 135
1798.49 134
1798.59 134
1798.69 135
1798.78 139
1798.88 147
1798.98 159
1799.08 174
1799.17 190
1799.27 205
1799.37 216
1799.47 220
1799.56 216
1799.66 205
1799.76 187
1799.85 166
1799.95 144
1800.05 125
1800.15 112
1800.24 107
1800.34 109
1800.44 116
1800.54 124
1800.63 129
1800.73 129
1800.83 122
1800.92 108
1801.02 89
1801.12 68
1801.22 50
1801.31 36
1801.41 29
1801.51 28
1801.61 33
1801.70 41
1801.80 52
1801.90 61
1801.99 68
1802.09 72
1802.19 70
1802.29 63
1802.38 51
1802.48 37
1802.58 21
1802.68 7
1802.77 0
1802.87 0
1802.97 0
1803.06 0
1803.16 9
1803.26 22
1803.36 34
1803.45 43
1803.55 48
1803.65 49
1803.75 46
1803.84 39
1803.94 31
1804.04 21
1804.14 11
1804.23 0
1804.33 0
1804.43 0
1804.53 0
1804.62 0
1804.72 0
1804.82 0
1804.91 0
1805.01 3
1805.11 25
1805.21 46
1805.30 66
1805.40 80
1805.50 89
1805.60 92
1805.69 91
1805.79 88
1805.89 83
1805.99 77
1806.08 71
1806.18 64
1806.28 58
1806.38 52
1806.47 47
1806.57 44
1806.67 43
1806.77 47
1806.86 53
1806.96 64
1807.06 77
1807.16 92
1807.25 108
1807.35 125
1807.45 143
1807.55 160
1807.64 176
1807.74 190
1807.84 203
1807.93 213
1808.03 221
1808.13 225
1808.23 225
1808.32 222
1808.42 217
1808.52 211
1808.62 205
1808.71 199
1808.81 194
1808.91 191
1809.01 190
1809.10 189
1809.20 188
1809.30 187
1809.40 185
1809.49 181
1809.59 176
1809.69 169
1809.79 162
1809.88 155
1809.98 149
1810.08 146
1810.18 146
1810.27 149
1810.37 154
1810.47 160
1810.57 166
1810.67 171
1810.76 172
1810.86 169
1810.96 160
1811.06 149
1811.15 135
1811.25 122
1811.35 111
1811.45 103
1811.54 99
1811.64 98
1811.74 97
1811.84 94
1811.93 88
1812.03 77
1812.13 63
1812.23 46
1812.32 29
1812.42 14
1812.52 2
1812.62 0
1812.71 0
1812.81 0
1812.91 0
1813.01 0
1813.10 7
1813.20 17
1813.30 27
1813.40 38
1813.49 47
1813.59 54
1813.69 59
1813.79 62
1813.89 61
1813.98 58
1814.08 54
1814.18 52
1814.28 52
1814.37 57
1814.47 68
1814.57 83
1814.67 101
1814.76 119
1814.86 132
1814.96 139
1815.06 138
1815.15 131
1815.25 119
1815.35 107
1815.45 98
1815.55 94
1815.64 95
1815.74 100
1815.84 107
1815.94 115
1816.03 120
1816.13 122
1816.23 121
1816.33 117
1816.42 111
1816.52 105
1816.62 99
1816.72 95
1816.82 92
1816.91 91
1817.01 90
1817.11 88
1817.21 86
1817.30 83
1817.40 79
1817.50 75
1817.60 71
1817.69 67
1817.79 63
1817.89 59
1817.99 53
1818.09 47
1818.18 38
1818.28 28
1818.38 17
1818.48 8
1818.57 1
1818.67 0
1818.77 0
1818.87 1
1818.97 10
1819.06 24
1819.16 40
1819.26 57
1819.36 73
1819.45 88
1819.55 100
1819.65 107
1819.75 108
1819.85 102
1819.94 88
1820.04 67
1820.14 41
1820.24 11
1820.33 0
1820.43 0
1820.53 0
1820.63 0
1820.73 0
1820.82 0
1820.92 0
1821.02 0
1821.12 21
1821.21 39
1821.31 52
1821.41 62
1821.51 67
1821.61 70
1821.70 70
1821.80 68
1821.90 64
1822.00 59
1822.10 52
1822.19 44
1822.29 35
1822.39 26
1822.49 18
1822.58 13
1822.68 11
1822.78 12
1822.88 14
1822.98 19
1823.07 23
1823.17 26
1823.27 27
1823.37 27
1823.47 27
1823.56 28
1823.66 30
1823.76 34
1823.86 41
1823.95 49
1824.05 59
1824.15 70
1824.25 79
1824.35 88
1824.44 94
1824.54 100
1824.64 104
1824.74 108
1824.84 112
1824.93 115
1825.03 119
1825.13 121
1825.23 121
1825.33 118
1825.42 112
1825.52 105
1825.62 96
1825.72 87
1825.82 79
1825.91 72
1826.01 67
1826.11 63
1826.21 59
1826.31 53
1826.40 46
1826.50 36
1826.60 25
1826.70 14
1826.80 6
1826.89 2
1826.99 5
1827.09 15
1827.19 33
1827.29 57
1827.38 85
1827.48 112
1827.58 138
1827.68 160
1827.78 177
1827.87 189
1827.97 196
1828.07 202
1828.17 208
1828.27 215
1828.36 224
1828.46 234
1828.56 243
1828.66 251
1828.76 254
1828.85 251
1828.95 241
1829.05 225
1829.15 207
1829.25 190
1829.34 177
1829.44 172
1829.54 175
1829.64 187
1829.74 206
1829.83 228
1829.93 249
1830.03 265
1830.13 275
1830.23 275
1830.32 264
1830.42 245
1830.52 220
1830.62 193
1830.72 170
1830.81 152
1830.91 143
1831.01 142
1831.11 146
1831.21 152
1831.30 155
1831.40 152
1831.50 143
1831.60 129
1831.70 114
1831.80 103
1831.89 98
1831.99 101
1832.09 110
1832.19 121
1832.29 130
1832.38 134
1832.48 131
1832.58 122
1832.68 110
1832.78 100
1832.87 94
1832.97 95
1833.07 101
1833.17 112
1833.27 125
1833.37 137
1833.46 145
1833.56 149
1833.66 148
1833.76 143
1833.86 135
1833.95 125
1834.05 114
1834.15 103
1834.25 95
1834.35 88
1834.45 83
1834.54 79
1834.64 75
1834.74 70
1834.84 62
1834.94 51
1835.03 38
1835.13 23
1835.23 10
1835.33 1
1835.43 0
1835.53 3
1835.62 16
1835.72 34
1835.82 55
1835.92 77
1836.02 95
1836.11 106
1836.21 111
1836.31 109
1836.41 102
1836.51 91
1836.61 79
1836.70 68
1836.80 60
1836.90 55
1837.00 54
1837.10 59
1837.20 68
1837.29 80
1837.39 94
1837.49 107
1837.59 117
1837.69 121
1837.78 120
1837.88 116
1837.98 110
1838.08 106
1838.18 106
1838.28 110
1838.37 116
1838.47 124
1838.57 130
1838.67 131
1838.77 127
1838.87 118
1838.96 105
1839.06 91
1839.16 77
1839.26 63
1839.36 52
1839.46 42
1839.55 35
1839.65 31
1839.75 30
1839.85 31
1839.95 36
1840.05 42
1840.14 48
1840.24 53
1840.34 55
1840.44 54
1840.54 50
1840.64 43
1840.73 34
1840.83 26
1840.93 17
1841.03 11
1841.13 6
1841.23 4
1841.32 4
1841.42 6
1841.52 8
1841.62 10
1841.72 11
1841.82 11
1841.91 9
1842.01 8
1842.11 7
1842.21 8
1842.31 9
1842.41 9
1842.50 8
1842.60 3
1842.70 0
1842.80 0
1842.90 0
1843.00 0
1843.10 0
1843.19 0
1843.29 18
1843.39 40
1843.49 61
1843.59 80
1843.69 93
1843.78 102
1843.88 106
1843.98 105
1844.08 101
1844.18 95
1844.28 86
1844.37 76
1844.47 65
1844.57 56
1844.67 52
1844.77 53
1844.87 59
1844.97 70
1845.06 84
1845.16 98
1845.26 109
1845.36 115
1845.46 116
1845.56 114
1845.65 110
1845.75 108
1845.85 110
1845.95 117
1846.05 129
1846.15 143
1846.25 156
1846.34 167
1846.44 172
1846.54 172
1846.64 166
1846.74 157
1846.84 146
1846.94 137
1847.03 131
1847.13 128
1847.23 128
1847.33 130
1847.43 134
1847.53 137
1847.62 140
1847.72 141
1847.82 141
1847.92 141
1848.02 140
1848.12 140
1848.22 143
1848.31 147
1848.41 153
1848.51 157
1848.61 158
1848.71 153
1848.81 142
1848.91 127
1849.00 108
1849.10 89
1849.20 74
1849.30 66
1849.40 65
1849.50 69
1849.60 74
1849.69 79
1849.79 81
1849.89 78
1849.99 72
1850.09 64
1850.19 57
1850.29 54
1850.38 54
1850.48 57
1850.58 61
1850.68 64
1850.78 66
1850.88 64
1850.98 61
1851.08 57
1851.17 53
1851.27 51
1851.37 50
1851.47 50
1851.57 52
1851.67 56
1851.77 62
1851.86 69
1851.96 78
1852.06 86
1852.16 94
1852.26 99
1852.36 100
1852.46 99
1852.55 93
1852.65 87
1852.75 79
1852.85 72
1852.95 68
1853.05 66
1853.15 66
1853.25 69
1853.34 72
1853.44 76
1853.54 79
1853.64 82
1853.74 84
1853.84 86
1853.94 90
1854.04 96
1854.13 105
1854.23 114
1854.33 123
1854.43 130
1854.53 131
1854.63 127
1854.73 116
1854.82 100
1854.92 83
1855.02 66
1855.12 53
1855.22 45
1855.32 42
1855.42 44
1855.52 49
1855.61 55
1855.71 60
1855.81 63
1855.91 62
1856.01 56
1856.11 46
1856.21 33
1856.31 19
1856.40 5
1856.50 0
1856.60 0
1856.70 0
1856.80 0
1856.90 9
1857.00 21
1857.10 31
1857.19 38
1857.29 42
1857.39 43
1857.49 42
1857.59 41
1857.69 39
1857.79 38
1857.89 36
1857.99 33
1858.08 28
1858.18 22
1858.28 16
1858.38 10
1858.48 7
1858.58 6
1858.68 7
1858.78 9
1858.87 12
1858.97 13
1859.07 13
1859.17 12
1859.27 11
1859.37 10
1859.47 9
1859.57 8
1859.67 7
1859.76 5
1859.86 1
1859.96 0
1860.06 0
1860.16 0
1860.26 0
1860.36 0
1860.46 0
1860.56 0
1860.65 5
1860.75 11
1860.85 16
1860.95 20
1861.05 24
1861.15 29
1861.25 35
1861.35 42
1861.45 49
1861.54 54
1861.64 57
1861.74 56
1861.84 53
1861.94 47
1862.04 41
1862.14 36
1862.24 34
1862.34 35
1862.43 41
1862.53 51
1862.63 62
1862.73 75
1862.83 86
1862.93 95
1863.03 101
1863.13 104
1863.23 105
1863.32 104
1863.42 103
1863.52 103
1863.62 105
1863.72 109
1863.82 115
1863.92 122
1864.02 128
1864.12 132
1864.22 133
1864.31 129
1864.41 122
1864.51 114
1864.61 108
1864.71 104
1864.81 103
1864.91 106
1865.01 111
1865.11 116
1865.21 119
1865.30 117
1865.40 112
1865.50 104
1865.60 95
1865.70 87
1865.80 80
1865.90 77
1866.00 77
1866.10 78
1866.20 82
1866.29 86
1866.39 93
1866.49 103
1866.59 116
1866.69 132
1866.79 149
1866.89 167
1866.99 183
1867.09 196
1867.19 203
1867.28 206
1867.38 204
1867.48 200
1867.58 194
1867.68 188
1867.78 183
1867.88 178
1867.98 174
1868.08 172
1868.18 171
1868.28 172
1868.37 175
1868.47 181
1868.57 189
1868.67 198
1868.77 208
1868.87 216
1868.97 225
1869.07 233
1869.17 243
1869.27 254
1869.37 266
1869.46 277
1869.56 285
1869.66 286
1869.76 280
1869.86 264
1869.96 242
1870.06 216
1870.16 190
1870.26 167
1870.36 149
1870.46 136
1870.56 128
1870.65 123
1870.75 121
1870.85 122
1870.95 126
1871.05 135
1871.15 148
1871.25 163
1871.35 179
1871.45 193
1871.55 202
1871.65 207
1871.74 208
1871.84 207
1871.94 204
1872.04 199
1872.14 193
1872.24 186
1872.34 178
1872.44 169
1872.54 161
1872.64 155
1872.74 152
1872.84 153
1872.94 155
1873.03 158
1873.13 160
1873.23 159
1873.33 156
1873.43 150
1873.53 143
1873.63 133
1873.73 121
1873.83 107
1873.93 91
1874.03 74
1874.13 57
1874.23 42
1874.32 30
1874.42 21
1874.52 17
1874.62 16
1874.72 16
1874.82 17
1874.92 20
1875.02 24
1875.12 31
1875.22 40
1875.32 54
1875.42 71
1875.52 89
1875.61 107
1875.71 121
1875.81 132
1875.91 137
1876.01 137
1876.11 133
1876.21 126
1876.31 120
1876.41 115
1876.51 112
1876.61 112
1876.71 113
1876.81 116
1876.91 119
1877.00 121
1877.10 123
1877.20 125
1877.30 127
1877.40 130
1877.50 132
1877.60 134
1877.70 135
1877.80 134
1877.90 131
1878.00 128
1878.10 126
1878.20 126
1878.30 128
1878.40 134
1878.49 142
1878.59 151
1878.69 158
1878.79 163
1878.89 164
1878.99 159
1879.09 151
1879.19 140
1879.29 130
1879.39 122
1879.49 119
1879.59 119
1879.69 122
1879.79 126
1879.89 128
1879.99 127
1880.08 121
1880.18 111
1880.28 98
1880.38 84
1880.48 71
1880.58 60
1880.68 50
1880.78 42
1880.88 36
1880.98 32
1881.08 29
1881.18 27
1881.28 28
1881.38 29
1881.48 30
1881.58 29
1881.68 27
1881.77 23
1881.87 18
1881.97 10
1882.07 0
1882.17 0
1882.27 0
1882.37 0
1882.47 0
1882.57 0
1882.67 0
1882.77 0
1882.87 12
1882.97 30
1883.07 43
1883.17 49
1883.27 46
1883.37 35
1883.47 20
1883.57 4
1883.66 0
1883.76 0
1883.86 0
1883.96 15
1884.06 37
1884.16 62
1884.26 85
1884.36 103
1884.46 116
1884.56 122
1884.66 125
1884.76 126
1884.86 128
1884.96 130
1885.06 135
1885.16 139
1885.26 143
1885.36 143
1885.46 141
1885.56 134
1885.66 126
1885.75 117
1885.85 111
1885.95 108
1886.05 109
1886.15 114
1886.25 122
1886.35 129
1886.45 136
1886.55 139
1886.65 140
1886.75 139
1886.85 137
1886.95 135
1887.05 132
1887.15 129
1887.25 124
1887.35 117
1887.45 108
1887.55 98
1887.65 87
1887.75 76
1887.85 66
1887.95 58
1888.04 53
1888.14 49
1888.24 48
1888.34 47
1888.44 48
1888.54 48
1888.64 47
1888.74 44
1888.84 38
1888.94 29
1889.04 18
1889.14 5
1889.24 0
1889.34 0
1889.44 0
1889.54 0
1889.64 0
1889.74 0
1889.84 0
1889.94 0
1890.04 3
1890.14 9
1890.24 14
1890.34 21
1890.44 30
1890.54 42
1890.64 56
1890.74 72
1890.83 88
1890.93 102
1891.03 113
1891.13 119
1891.23 120
1891.33 116
1891.43 110
1891.53 103
1891.63 100
1891.73 99
1891.83 102
1891.93 107
1892.03 111
1892.13 112
1892.23 110
1892.33 103
1892.43 93
1892.53 82
1892.63 72
1892.73 64
1892.83 61
1892.93 62
1893.03 67
1893.13 74
1893.23 84
1893.33 94
1893.43 105
1893.53 116
1893.63 128
1893.73 139
1893.83 151
1893.93 162
1894.03 172
1894.13 179
1894.23 185
1894.33 188
1894.42 188
1894.52 186
1894.62 183
1894.72 180
1894.82 177
1894.92 175
1895.02 175
1895.12 175
1895.22 177
1895.32 180
1895.42 183
1895.52 185
1895.62 188
1895.72 189
1895.82 189
1895.92 188
1896.02 184
1896.12 179
1896.22 172
1896.32 165
1896.42 159
1896.52 155
1896.62 154
1896.72 156
1896.82 160
1896.92 165
1897.02 171
1897.12 178
1897.22 184
1897.32 192
1897.42 200
1897.52 209
1897.62 218
1897.72 227
1897.82 235
1897.92 243
1898.02 251
1898.12 257
1898.22 263
1898.32 267
1898.42 266
1898.52 260
1898.62 248
1898.72 232
1898.82 213
1898.92 197
1899.02 185
1899.12 180
1899.22 182
1899.32 190
1899.42 200
1899.52 211
1899.62 220
1899.72 227
1899.82 232
1899.92 236
1900.02 240
1900.12 245
1900.22 251
1900.32 256
1900.42 259
1900.52 258
1900.62 253
1900.72 243
1900.82 230
1900.92 215
1901.02 200
1901.12 187
1901.22 179
1901.32 176
1901.42 179
1901.52 187
1901.62 199
1901.72 212
1901.82 223
1901.92 232
1902.02 235
1902.12 231
1902.22 221
1902.32 205
1902.42 184
1902.52 160
1902.62 132
1902.72 104
1902.82 75
1902.92 47
1903.02 23
1903.12 2
1903.22 0
1903.32 0
1903.42 0
1903.52 0
1903.62 0
1903.72 10
1903.82 31
1903.92 55
1904.02 79
1904.12 103
1904.22 125
1904.32 144
1904.42 159
1904.52 170
1904.62 175
1904.72 176
1904.82 171
1904.92 162
1905.02 149
1905.12 135
1905.22 121
1905.32 109
1905.42 102
1905.52 100
1905.62 103
1905.72 108
1905.82 114
1905.92 118
1906.02 119
1906.12 116
1906.22 110
1906.32 102
1906.42 95
1906.52 91
1906.62 92
1906.72 98
1906.82 108
1906.92 122
1907.02 138
1907.12 153
1907.22 165
1907.32 174
1907.42 178
1907.52 179
1907.62 177
1907.72 173
1907.82 170
1907.92 167
1908.02 166
1908.12 165
1908.22 165
1908.32 165
1908.42 163
1908.52 159
1908.62 153
1908.72 144
1908.82 132
1908.92 120
1909.02 107
1909.12 97
1909.22 91
1909.32 90
1909.42 96
1909.52 108
1909.62 122
1909.72 138
1909.82 150
1909.92 155
1910.02 154
1910.12 145
1910.22 131
1910.32 115
1910.42 101
1910.52 89
1910.62 82
1910.72 76
1910.82 71
1910.92 64
1911.02 54
1911.12 40
1911.22 24
1911.32 7
1911.42 0
1911.52 0
1911.62 0
1911.73 0
1911.83 0
1911.93 0
1912.03 0
1912.13 0
1912.23 8
1912.33 32
1912.43 58
1912.53 87
1912.63 115
1912.73 144
1912.83 173
1912.93 200
1913.03 226
1913.13 249
1913.23 268
1913.33 285
1913.43 298
1913.53 308
1913.63 316
1913.73 322
1913.83 327
1913.93 329
1914.03 328
1914.13 323
1914.23 312
1914.33 295
1914.43 275
1914.53 251
1914.63 227
1914.73 206
1914.83 188
1914.93 174
1915.03 165
1915.13 159
1915.23 154
1915.33 148
1915.44 140
1915.54 127
1915.64 113
1915.74 98
1915.84 84
1915.94 75
1916.04 71
1916.14 75
1916.24 85
1916.34 100
1916.44 117
1916.54 135
1916.64 150
1916.74 161
1916.84 166
1916.94 166
1917.04 162
1917.14 156
1917.24 149
1917.34 142
1917.44 137
1917.54 134
1917.64 134
1917.74 138
1917.84 144
1917.94 151
1918.04 160
1918.15 168
1918.25 175
1918.35 179
1918.45 179
1918.55 174
1918.65 165
1918.75 153
1918.85 138
1918.95 124
1919.05 112
1919.15 104
1919.25 101
1919.35 102
1919.45 108
1919.55 117
1919.65 126
1919.75 133
1919.85 136
1919.95 135
1920.05 131
1920.15 123
1920.25 112
1920.35 101
1920.45 90
1920.56 78
1920.66 67
1920.76 56
1920.86 43
1920.96 31
1921.06 18
1921.16 5
1921.26 0
1921.36 0
1921.46 0
1921.56 0
1921.66 0
1921.76 0
1921.86 0
1921.96 0
1922.06 2
1922.16 7
1922.26 13
1922.36 20
1922.46 31
1922.57 46
1922.67 66
1922.77 90
1922.87 115
1922.97 139
1923.07 161
1923.17 177
1923.27 188
1923.37 191
1923.47 189
1923.57 181
1923.67 169
1923.77 154
1923.87 138
1923.97 123
1924.07 110
1924.17 101
1924.27 98
1924.37 99
1924.48 105
1924.58 113
1924.68 122
1924.78 131
1924.88 138
1924.98 143
1925.08 147
1925.18 151
1925.28 154
1925.38 156
1925.48 157
1925.58 156
1925.68 152
1925.78 148
1925.88 143
1925.98 140
1926.08 140
1926.19 141
1926.29 144
1926.39 147
1926.49 147
1926.59 144
1926.69 138
1926.79 130
1926.89 122
1926.99 115
1927.09 110
1927.19 106
1927.29 105
1927.39 104
1927.49 103
1927.59 102
1927.69 102
1927.80 106
1927.90 113
1928.00 122
1928.10 133
1928.20 142
1928.30 146
1928.40 144
1928.50 134
1928.60 119
1928.70 102
1928.80 86
1928.90 73
1929.00 66
1929.10 64
1929.20 65
1929.31 68
1929.41 71
1929.51 71
1929.61 71
1929.71 73
1929.81 76
1929.91 85
1930.01 99
1930.11 117
1930.21 137
1930.31 156
1930.41 170
1930.51 178
1930.61 180
1930.72 179
1930.82 176
1930.92 177
1931.02 182
1931.12 194
1931.22 211
1931.32 232
1931.42 254
1931.52 273
1931.62 288
1931.72 298
1931.82 301
1931.92 300
1932.02 293
1932.13 282
1932.23 268
1932.33 252
1932.43 236
1932.53 221
1932.63 207
1932.73 195
1932.83 187
1932.93 182
1933.03 180
1933.13 182
1933.23 186
1933.33 192
1933.44 198
1933.54 203
1933.64 204
1933.74 202
1933.84 194
1933.94 181
1934.04 164
1934.14 144
1934.24 123
1934.34 102
1934.44 84
1934.54 72
1934.65 66
1934.75 67
1934.85 74
1934.95 88
1935.05 104
1935.15 121
1935.25 138
1935.35 154
1935.45 166
1935.55 175
1935.65 181
1935.75 185
1935.86 185
1935.96 182
1936.06 175
1936.16 165
1936.26 153
1936.36 138
1936.46 122
1936.56 106
1936.66 88
1936.76 71
1936.86 53
1936.97 37
1937.07 23
1937.17 11
1937.27 3
1937.37 0
1937.47 0
1937.57 3
1937.67 12
1937.77 25
1937.87 42
1937.97 65
1938.08 91
1938.18 119
1938.28 146
1938.38 168
1938.48 180
1938.58 182
1938.68 172
1938.78 150
1938.88 120
1938.98 86
1939.08 52
1939.19 23
1939.29 2
1939.39 0
1939.49 0
1939.59 0
1939.69 3
1939.79 12
1939.89 20
1939.99 25
1940.09 27
1940.19 28
1940.30 29
1940.40 30
1940.50 31
1940.60 32
1940.70 31
1940.80 30
1940.90 29
1941.00 28
1941.10 30
1941.20 34
1941.31 40
1941.41 47
1941.51 54
1941.61 60
1941.71 64
1941.81 66
1941.91 68
1942.01 71
1942.11 75
1942.21 84
1942.32 96
1942.42 110
1942.52 125
1942.62 138
1942.72 146
1942.82 147
1942.92 140
1943.02 126
1943.12 107
1943.23 87
1943.33 68
1943.43 53
1943.53 43
1943.63 38
1943.73 35
1943.83 33
1943.93 31
1944.03 29
1944.13 27
1944.24 27
1944.34 30
1944.44 36
1944.54 48
1944.64 63
1944.74 82
1944.84 104
1944.94 128
1945.04 151
1945.15 173
1945.25 191
1945.35 203
1945.45 208
1945.55 203
1945.65 191
1945.75 171
1945.85 147
1945.95 122
1946.06 96
1946.16 73
1946.26 52
1946.36 34
1946.46 19
1946.56 5
1946.66 0
1946.76 0
1946.86 0
1946.97 0
1947.07 0
1947.17 0
1947.27 0
1947.37 0
1947.47 2
1947.57 22
1947.67 45
1947.78 69
1947.88 94
1947.98 115
1948.08 133
1948.18 146
1948.28 152
1948.38 154
1948.48 149
1948.58 141
1948.69 131
1948.79 119
1948.89 107
1948.99 97
1949.09 88
1949.19 82
1949.29 78
1949.39 75
1949.50 74
1949.60 74
1949.70 76
1949.80 77
1949.90 78
1950.00 78
1950.10 75
1950.20 69
1950.31 61
1950.41 51
1950.51 40
1950.61 29
1950.71 20
1950.81 13
1950.91 8
1951.01 8
1951.12 12
1951.22 23
1951.32 40
1951.42 63
1951.52 92
1951.62 124
1951.72 156
1951.82 185
1951.93 207
1952.03 220
1952.13 225
1952.23 222
1952.33 213
1952.43 203
1952.53 193
1952.63 187
1952.74 185
1952.84 185
1952.94 184
1953.04 180
1953.14 171
1953.24 156
1953.34 138
1953.44 118
1953.55 100
1953.65 87
1953.75 80
1953.85 79
1953.95 83
1954.05 89
1954.15 94
1954.26 97
1954.36 95
1954.46 90
1954.56 82
1954.66 75
1954.76 69
1954.86 68
1954.96 72
1955.07 80
1955.17 89
1955.27 96
1955.37 97
1955.47 94
1955.57 85
1955.67 74
1955.78 64
1955.88 59
1955.98 59
1956.08 63
1956.18 71
1956.28 79
1956.38 84
1956.49 84
1956.59 78
1956.69 68
1956.79 57
1956.89 47
1956.99 42
1957.09 44
1957.20 52
1957.30 65
1957.40 79
1957.50 89
1957.60 94
1957.70 93
1957.80 85
1957.91 74
1958.01 64
1958.11 58
1958.21 60
1958.31 69
1958.41 85
1958.51 103
1958.62 122
1958.72 137
1958.82 147
1958.92 151
1959.02 151
1959.12 150
1959.22 149
1959.33 150
1959.43 153
1959.53 157
1959.63 161
1959.73 162
1959.83 162
1959.93 160
1960.04 157
1960.14 158
1960.24 163
1960.34 175
1960.44 194
1960.54 217
1960.65 240
1960.75 260
1960.85 271
1960.95 269
1961.05 254
1961.15 227
1961.25 192
1961.36 155
1961.46 120
1961.56 91
1961.66 70
1961.76 57
1961.86 49
1961.96 46
1962.07 46
1962.17 49
1962.27 55
1962.37 65
1962.47 79
1962.57 94
1962.68 110
1962.78 125
1962.88 135
1962.98 141
1963.08 142
1963.18 140
1963.28 138
1963.39 135
1963.49 135
1963.59 136
1963.69 139
1963.79 142
1963.89 146
1964.00 150
1964.10 155
1964.20 161
1964.30 170
1964.40 180
1964.50 191
1964.61 200
1964.71 207
1964.81 210
1964.91 210
1965.01 207
1965.11 201
1965.22 195
1965.32 188
1965.42 181
1965.52 172
1965.62 161
1965.72 148
1965.83 132
1965.93 116
1966.03 99
1966.13 84
1966.23 72
1966.33 64
1966.43 61
1966.54 61
1966.64 65
1966.74 72
1966.84 81
1966.94 90
1967.04 100
1967.15 108
1967.25 114
1967.35 117
1967.45 116
1967.55 113
1967.66 106
1967.76 99
1967.86 92
1967.96 88
1968.06 88
1968.16 93
1968.27 106
1968.37 123
1968.47 143
1968.57 165
1968.67 184
1968.77 199
1968.88 207
1968.98 209
1969.08 206
1969.18 201
1969.28 195
1969.38 193
1969.49 195
1969.59 202
1969.69 212
1969.79 224
1969.89 235
1969.99 242
1970.10 243
1970.20 235
1970.30 219
1970.40 197
1970.50 171
1970.60 145
1970.71 121
1970.81 103
1970.91 93
1971.01 90
1971.11 94
1971.22 101
1971.32 110
1971.42 118
1971.52 122
1971.62 121
1971.72 115
1971.83 104
1971.93 89
1972.03 69
1972.13 45
1972.23 18
1972.34 0
1972.44 0
1972.54 0
1972.64 0
1972.74 0
1972.84 0
1972.95 0
1973.05 0
1973.15 12
1973.25 40
1973.35 66
1973.46 89
1973.56 107
1973.66 122
1973.76 132
1973.86 140
1973.96 145
1974.07 148
1974.17 149
1974.27 149
1974.37 146
1974.47 142
1974.58 136
1974.68 129
1974.78 120
1974.88 111
1974.98 101
1975.09 90
1975.19 77
1975.29 65
1975.39 52
1975.49 42
1975.59 36
1975.70 34
1975.80 38
1975.90 47
1976.00 60
1976.10 74
1976.21 86
1976.31 95
1976.41 100
1976.51 101
1976.61 101
1976.72 100
1976.82 101
1976.92 105
1977.02 109
1977.12 114
1977.23 116
1977.33 114
1977.43 109
1977.53 101
1977.63 91
1977.73 82
1977.84 75
1977.94 70
1978.04 70
1978.14 74
1978.24 82
1978.35 92
1978.45 105
1978.55 116
1978.65 125
1978.75 130
1978.86 130
1978.96 126
1979.06 120
1979.16 114
1979.26 112
1979.37 113
1979.47 117
1979.57 122
1979.67 126
1979.77 124
1979.88 114
1979.98 98
1980.08 76
1980.18 52
1980.28 29
1980.39 10
1980.49 0
1980.59 0
1980.69 0
1980.79 0
1980.90 6
1981.00 12
1981.10 16
1981.20 18
1981.30 17
1981.41 14
1981.51 11
1981.61 9
1981.71 9
1981.81 10
1981.92 11
1982.02 10
1982.12 8
1982.22 2
1982.32 0
1982.43 0
1982.53 0
1982.63 0
1982.73 0
1982.84 0
1982.94 5
1983.04 18
1983.14 29
1983.24 36
1983.35 37
1983.45 33
1983.55 24
1983.65 13
1983.75 2
1983.86 0
1983.96 0
1984.06 0
1984.16 0
1984.26 0
1984.37 13
1984.47 31
1984.57 52
1984.67 72
1984.78 91
1984.88 107
1984.98 118
1985.08 126
1985.18 130
1985.29 132
1985.39 133
1985.49 135
1985.59 135
1985.69 137
1985.80 138
1985.90 140
1986.00 144
1986.10 149
1986.21 155
1986.31 161
1986.41 167
1986.51 170
1986.61 170
1986.72 165
1986.82 156
1986.92 144
1987.02 130
1987.12 116
1987.23 103
1987.33 92
1987.43 83
1987.53 78
1987.64 76
1987.74 78
1987.84 85
1987.94 94
1988.04 106
1988.15 119
1988.25 132
1988.35 143
1988.45 152
1988.56 159
1988.66 163
1988.76 163
1988.86 160
1988.96 153
1989.07 142
1989.17 128
1989.27 111
1989.37 94
1989.48 80
1989.58 69
1989.68 62
1989.78 59
1989.88 60
1989.99 64
1990.09 68
1990.19 73
1990.29 77
1990.40 81
1990.50 84
1990.60 87
1990.70 90
1990.81 95
1990.91 102
1991.01 113
1991.11 126
1991.21 141
1991.32 157
1991.42 169
1991.52 176
1991.62 177
1991.73 171
1991.83 162
1991.93 152
1992.03 142
1992.14 135
1992.24 132
1992.34 131
1992.44 133
1992.54 135
1992.65 137
1992.75 139
1992.85 140
1992.95 138
1993.06 135
1993.16 130
1993.26 122
1993.36 113
1993.47 103
1993.57 93
1993.67 85
1993.77 79
1993.87 76
1993.98 74
1994.08 75
1994.18 76
1994.28 77
1994.39 78
1994.49 77
1994.59 75
1994.69 71
1994.80 67
1994.90 62
1995.00 59
1995.10 56
1995.21 56
1995.31 59
1995.41 63
1995.51 68
1995.62 73
1995.72 78
1995.82 82
1995.92 86
1996.03 89
1996.13 93
1996.23 96
1996.33 101
1996.43 105
1996.54 110
1996.64 114
1996.74 118
1996.84 122
1996.95 124
1997.05 124
1997.15 119
1997.25 109
1997.36 93
1997.46 74
1997.56 52
1997.66 30
1997.77 12
1997.87 0
1997.97 0
1998.07 0
1998.18 0
1998.28 0
1998.38 0
1998.48 7
1998.59 16
1998.69 24
1998.79 31
1998.89 35
1999.00 36
1999.10 34
1999.20 28
1999.30 19
1999.41 8
1999.51 0
1999.61 0
1999.71 0
1999.82 0
1999.92 0
2000.02 0
2000.12 0
2000.23 0
2000.33 8
2000.43 24
2000.53 40
2000.64 55
2000.74 68
2000.84 79
2000.94 88
2001.05 95
2001.15 101
2001.25 105
2001.35 108
2001.46 110
2001.56 109
2001.66 106
2001.76 102
2001.87 96
2001.97 90
2002.07 86
2002.17 83
2002.28 84
2002.38 88
2002.48 94
2002.59 102
2002.69 111
2002.79 120
2002.89 126
2003.00 130
2003.10 130
2003.20 125
2003.30 117
2003.41 106
2003.51 93
2003.61 80
2003.71 68
2003.82 59
2003.92 54
2004.02 51
2004.12 52
2004.23 55
2004.33 60
2004.43 66
2004.53 73
2004.64 79
2004.74 86
2004.84 92
2004.95 100
2005.05 108
2005.15 119
2005.25 130
2005.36 143
2005.46 154
2005.56 162
2005.66 165
2005.77 161
2005.87 152
2005.97 137
2006.07 119
2006.18 100
2006.28 82
2006.38 67
2006.49 55
2006.59 47
2006.69 42
2006.79 40
2006.90 40
2007.00 42
2007.10 43
2007.20 45
2007.31 45
2007.41 42
2007.51 37
2007.61 28
2007.72 16
2007.82 2
2007.92 0
2008.03 0
2008.13 0
2008.23 0
2008.33 0
2008.44 0
2008.54 0
2008.64 4
2008.74 15
2008.85 25
2008.95 32
2009.05 37
2009.16 39
2009.26 38
2009.36 35
2009.46 30
2009.57 24
2009.67 19
2009.77 17
2009.88 19
2009.98 26
2010.08 39
2010.18 55
2010.29 72
2010.39 90
2010.49 107
2010.59 123
2010.70 137
2010.80 149
2010.90 158
2011.01 163
2011.11 165
2011.21 161
2011.31 152
2011.42 140
2011.52 125
2011.62 109
2011.73 94
2011.83 79
2011.93 66
2012.03 55
2012.14 47
2012.24 41
2012.34 38
2012.45 37
2012.55 39
2012.65 42
2012.75 45
2012.86 50
2012.96 57
2013.06 67
2013.17 81
2013.27 100
2013.37 123
2013.47 148
2013.58 172
2013.68 194
2013.78 211
2013.89 223
2013.99 227
2014.09 225
2014.19 217
2014.30 204
2014.40 187
2014.50 166
2014.61 144
2014.71 121
2014.81 99
2014.91 79
2015.02 62
2015.12 50
2015.22 43
2015.33 42
2015.43 46
2015.53 55
2015.63 67
2015.74 82
2015.84 97
2015.94 110
2016.05 119
2016.15 124
2016.25 125
2016.35 120
2016.46 113
2016.56 105
2016.66 96
2016.77 88
2016.87 81
2016.97 75
2017.08 68
2017.18 61
2017.28 51
2017.38 40
2017.49 27
2017.59 13
2017.69 0
2017.80 0
2017.90 0
2018.00 0
2018.11 0
2018.21 0
2018.31 0
2018.41 0
2018.52 0
2018.62 7
2018.72 22
2018.83 39
2018.93 59
2019.03 79
2019.14 99
2019.24 119
2019.34 136
2019.44 150
2019.55 158
2019.65 159
2019.75 152
2019.86 140
2019.96 123
2020.06 103
2020.17 83
2020.27 66
2020.37 51
2020.47 38
2020.58 28
2020.68 20
2020.78 13
2020.89 9
2020.99 8
2021.09 11
2021.20 19
2021.30 31
2021.40 44
2021.51 59
2021.61 72
2021.71 82
2021.81 90
2021.92 95
2022.02 98
2022.12 98
2022.23 97
2022.33 92
2022.43 85
2022.54 75
2022.64 63
2022.74 52
2022.85 42
2022.95 38
2023.05 40
2023.15 49
2023.26 64
2023.36 83
2023.46 101
2023.57 117
2023.67 128
2023.77 132
2023.88 130
2023.98 123
2024.08 112
2024.19 97
2024.29 81
2024.39 64
2024.50 46
2024.60 29
2024.70 13
2024.80 0
2024.91 0
2025.01 0
2025.11 0
2025.22 0
2025.32 0
2025.42 0
2025.53 0
2025.63 0
2025.73 8
2025.84 25
2025.94 43
2026.04 58
2026.15 71
2026.25 78
2026.35 81
2026.46 81
2026.56 80
2026.66 79
2026.76 79
2026.87 82
2026.97 85
2027.07 89
2027.18 90
2027.28 88
2027.38 83
2027.49 73
2027.59 60
2027.69 47
2027.80 35
2027.90 26
2028.00 21
2028.11 18
2028.21 17
2028.31 15
2028.42 10
2028.52 1
2028.62 0
2028.73 0
2028.83 0
2028.93 0
2029.04 0
2029.14 0
2029.24 2
2029.35 19
2029.45 35
2029.55 46
2029.66 53
2029.76 55
2029.86 53
2029.97 50
2030.07 47
2030.17 44
2030.28 44
2030.38 48
2030.48 55
2030.59 64
2030.69 74
2030.79 82
2030.90 88
2031.00 89
2031.10 86
2031.21 78
2031.31 69
2031.41 59
2031.52 52
2031.62 47
2031.72 45
2031.83 45
2031.93 47
2032.03 50
2032.14 53
2032.24 56
2032.34 58
2032.45 59
2032.55 59
2032.65 56
2032.76 51
2032.86 44
2032.96 35
2033.07 28
2033.17 24
2033.27 24
2033.38 29
2033.48 38
2033.58 50
2033.69 63
2033.79 76
2033.89 89
2034.00 100
2034.10 110
2034.20 119
2034.31 126
2034.41 131
2034.51 134
2034.62 135
2034.72 134
2034.82 132
2034.93 128
2035.03 124
2035.13 119
2035.24 113
2035.34 107
2035.44 102
2035.55 96
2035.65 92
2035.75 89
2035.86 87
2035.96 85
2036.06 84
2036.17 82
2036.27 80
2036.37 78
2036.48 75
2036.58 74
2036.68 73
2036.79 73
2036.89 73
2036.99 74
2037.10 76
2037.20 78
2037.31 79
2037.41 81
2037.51 84
2037.62 86
2037.72 89
2037.82 90
2037.93 89
2038.03 84
2038.13 77
2038.24 66
2038.34 55
2038.44 45
2038.55 39
2038.65 39
2038.75 46
2038.86 59
2038.96 76
2039.06 96
2039.17 117
2039.27 137
2039.38 155
2039.48 172
2039.58 186
2039.69 197
2039.79 207
2039.89 214
2040.00 216
2040.10 214
2040.20 207
2040.31 198
2040.41 187
2040.51 175
2040.62 163
2040.72 153
2040.82 145
2040.93 138
2041.03 132
2041.14 125
2041.24 119
2041.34 113
2041.45 107
2041.55 102
2041.65 100
2041.76 99
2041.86 102
2041.96 107
2042.07 115
2042.17 125
2042.27 137
2042.38 150
2042.48 163
2042.59 175
2042.69 185
2042.79 191
2042.90 192
2043.00 188
2043.10 176
2043.21 158
2043.31 135
2043.41 109
2043.52 82
2043.62 57
2043.73 37
2043.83 24
2043.93 17
2044.04 19
2044.14 28
2044.24 43
2044.35 60
2044.45 78
2044.55 93
2044.66 103
2044.76 105
2044.87 100
2044.97 92
2045.07 83
2045.18 76
2045.28 73
2045.38 74
2045.49 79
2045.59 84
2045.70 86
2045.80 81
2045.90 70
2046.01 54
2046.11 33
2046.21 11
2046.32 0
2046.42 0
2046.52 0
2046.63 0
2046.73 0
2046.84 0
2046.94 0
2047.04 4
2047.15 12
2047.25 18
2047.35 21
2047.46 24
2047.56 27
2047.67 33
2047.77 41
2047.87 53
2047.98 66
2048.08 81
2048.18 94
2048.29 107
2048.39 119
2048.50 130
2048.60 139
2048.70 148
2048.81 153
2048.91 154
2049.01 150
2049.12 141
2049.22 127
2049.33 112
2049.43 97
2049.53 85
2049.64 79
2049.74 80
2049.84 85
2049.95 95
2050.05 104
2050.16 111
2050.26 113
2050.36 109
2050.47 100
2050.57 87
2050.67 73
2050.78 59
2050.88 48
2050.99 41
2051.09 36
2051.19 33
2051.30 32
2051.40 31
2051.51 31
2051.61 33
2051.71 37
2051.82 45
2051.92 57
2052.02 72
2052.13 87
2052.23 100
2052.34 110
2052.44 115
2052.54 114
2052.65 108
2052.75 100
2052.86 91
2052.96 84
2053.06 81
2053.17 82
2053.27 89
2053.37 99
2053.48 111
2053.58 124
2053.69 136
2053.79 149
2053.89 161
2054.00 173
2054.10 184
2054.21 195
2054.31 204
2054.41 210
2054.52 214
2054.62 214
2054.73 212
2054.83 208
2054.93 201
2055.04 192
2055.14 180
2055.25 167
2055.35 153
2055.45 140
2055.56 131
2055.66 126
2055.76 125
2055.87 129
2055.97 134
2056.08 140
2056.18 143
2056.28 142
2056.39 136
2056.49 124
2056.60 107
2056.70 87
2056.80 64
2056.91 42
2057.01 24
2057.12 11
2057.22 6
2057.32 8
2057.43 17
2057.53 30
2057.64 46
2057.74 60
2057.84 72
2057.95 79
2058.05 81
2058.16 79
2058.26 72
2058.36 64
2058.47 55
2058.57 47
2058.68 43
2058.78 42
2058.88 45
2058.99 50
2059.09 57
2059.20 63
2059.30 66
2059.40 66
2059.51 66
2059.61 66
2059.72 68
2059.82 74
2059.92 85
2060.03 98
2060.13 113
2060.24 125
2060.34 134
2060.44 138
2060.55 138
2060.65 134
2060.76 128
2060.86 123
2060.96 119
2061.07 116
2061.17 114
2061.28 112
2061.38 111
2061.49 108
2061.59 105
2061.69 102
2061.80 100
2061.90 99
2062.01 99
2062.11 101
2062.21 103
2062.32 107
2062.42 110
2062.53 114
2062.63 119
2062.73 124
2062.84 130
2062.94 136
2063.05 141
2063.15 145
2063.26 148
2063.36 148
2063.46 148
2063.57 147
2063.67 149
2063.78 153
2063.88 161
2063.98 171
2064.09 182
2064.19 192
2064.30 200
2064.40 203
2064.50 202
2064.61 199
2064.71 196
2064.82 195
2064.92 196
2065.03 201
2065.13 205
2065.23 209
2065.34 209
2065.44 205
2065.55 197
2065.65 188
2065.75 181
2065.86 177
2065.96 177
2066.07 179
2066.17 179
2066.28 177
2066.38 170
2066.48 156
2066.59 137
2066.69 116
2066.80 95
2066.90 77
2067.01 64
2067.11 54
2067.21 48
2067.32 45
2067.42 43
2067.53 41
2067.63 39
2067.74 39
2067.84 40
2067.94 42
2068.05 47
2068.15 55
2068.26 66
2068.36 80
2068.46 98
2068.57 118
2068.67 138
2068.78 156
2068.88 170
2068.99 178
2069.09 180
2069.19 177
2069.30 171
2069.40 167
2069.51 166
2069.61 170
2069.72 179
2069.82 188
2069.92 197
2070.03 201
2070.13 200
2070.24 193
2070.34 183
2070.45 172
2070.55 162
2070.65 155
2070.76 150
2070.86 145
2070.97 138
2071.07 129
2071.18 115
2071.28 98
2071.39 80
2071.49 61
2071.59 45
2071.70 32
2071.80 23
2071.91 17
2072.01 14
2072.12 13
2072.22 12
2072.32 10
2072.43 7
2072.53 2
2072.64 0
2072.74 0
2072.85 0
2072.95 0
2073.05 0
2073.16 0
2073.26 0
2073.37 5
2073.47 17
2073.58 29
2073.68 38
2073.79 44
2073.89 48
2073.99 49
2074.10 48
2074.20 46
2074.31 43
2074.41 39
2074.52 36
2074.62 32
2074.73 28
2074.83 24
2074.93 21
2075.04 20
2075.14 22
2075.25 27
2075.35 37
2075.46 50
2075.56 68
2075.66 89
2075.77 112
2075.87 136
2075.98 158
2076.08 178
2076.19 193
2076.29 205
2076.40 212
2076.50 217
2076.61 220
2076.71 222
2076.81 226
2076.92 230
2077.02 234
2077.13 236
2077.23 234
2077.34 228
2077.44 216
2077.55 200
2077.65 182
2077.75 164
2077.86 148
2077.96 135
2078.07 126
2078.17 119
2078.28 114
2078.38 110
2078.49 106
2078.59 103
2078.69 102
2078.80 104
2078.90 110
2079.01 120
2079.11 134
2079.22 149
2079.32 165
2079.43 181
2079.53 195
2079.64 205
2079.74 212
2079.84 215
2079.95 213
2080.05 206
2080.16 195
2080.26 180
2080.37 165
2080.47 151
2080.58 139
2080.68 132
2080.79 129
2080.89 130
2080.99 134
2081.10 139
2081.20 143
2081.31 144
2081.41 144
2081.52 143
2081.62 142
2081.73 142
2081.83 144
2081.94 150
2082.04 160
2082.15 172
2082.25 185
2082.35 198
2082.46 209
2082.56 216
2082.67 219
2082.77 217
2082.88 212
2082.98 203
2083.09 194
2083.19 185
2083.30 177
2083.40 172
2083.51 168
2083.61 166
2083.71 164
2083.82 162
2083.92 159
2084.03 155
2084.13 151
2084.24 148
2084.34 146
2084.45 145
2084.55 144
2084.66 144
2084.76 143
2084.87 142
2084.97 141
2085.08 139
2085.18 138
2085.28 137
2085.39 136
2085.49 135
2085.60 131
2085.70 126
2085.81 120
2085.91 113
2086.02 107
2086.12 103
2086.23 102
2086.33 104
2086.44 107
2086.54 111
2086.65 115
2086.75 116
2086.86 116
2086.96 115
2087.06 113
2087.17 111
2087.27 110
2087.38 108
2087.48 106
2087.59 101
2087.69 93
2087.80 83
2087.90 73
2088.01 63
2088.11 55
2088.22 50
2088.32 48
2088.43 50
2088.53 54
2088.64 61
2088.74 68
2088.85 75
2088.95 82
2089.05 88
2089.16 94
2089.26 97
2089.37 99
2089.47 99
2089.58 97
2089.68 93
2089.79 88
2089.89 82
2090.00 77
2090.10 72
2090.21 68
2090.31 66
2090.42 66
2090.52 69
2090.63 75
2090.73 83
2090.84 95
2090.94 108
2091.05 122
2091.15 137
2091.26 152
2091.36 167
2091.47 182
2091.57 196
2091.68 211
2091.78 224
2091.88 236
2091.99 244
2092.09 249
2092.20 249
2092.30 244
2092.41 236
2092.51 226
2092.62 215
2092.72 206
2092.83 201
2092.93 200
2093.04 203
2093.14 212
2093.25 224
2093.35 237
2093.46 249
2093.56 257
2093.67 258
2093.77 251
2093.88 237
2093.98 216
2094.09 189
2094.19 161
2094.30 133
2094.40 107
2094.51 85
2094.61 68
2094.72 55
2094.82 47
2094.93 42
2095.03 40
2095.14 41
2095.24 43
2095.35 48
2095.45 54
2095.56 62
2095.66 72
2095.77 82
2095.87 93
2095.98 104
2096.08 115
2096.19 126
2096.29 137
2096.40 148
2096.50 157
2096.61 165
2096.71 169
2096.82 168
2096.92 162
2097.03 151
2097.13 137
2097.24 122
2097.34 106
2097.45 92
2097.55 79
2097.66 67
2097.76 56
2097.87 45
2097.97 34
2098.08 23
2098.18 14
2098.29 5
2098.39 0
2098.50 0
2098.60 0
2098.71 0
2098.81 0
2098.92 0
2099.02 0
2099.13 0
2099.23 0
2099.34 12
2099.44 26
2099.55 40
2099.65 55
2099.76 69
2099.86 83
2099.97 95
2100.07 106
2100.18 114
2100.28 119
2100.39 119
2100.49 114
2100.60 106
2100.70 94
2100.81 81
2100.91 67
2101.02 56
2101.12 47
2101.23 40
2101.33 37
2101.44 36
2101.54 37
2101.65 41
2101.75 48
2101.86 57
2101.96 70
2102.07 85
2102.17 101
2102.28 116
2102.38 127
2102.49 132
2102.59 129
2102.70 121
2102.80 108
2102.91 93
2103.01 82
2103.12 76
2103.22 78
2103.33 88
2103.43 105
2103.54 127
2103.64 149
2103.75 168
2103.85 182
2103.96 189
2104.07 189
2104.17 183
2104.28 174
2104.38 163
2104.49 153
2104.59 144
2104.70 137
2104.80 131
2104.91 126
2105.01 124
2105.12 123
2105.22 125
2105.33 129
2105.43 136
2105.54 145
2105.64 154
2105.75 161
2105.85 167
2105.96 169
2106.06 167
2106.17 161
2106.27 154
2106.38 146
2106.48 140
2106.59 138
2106.69 141
2106.80 148
2106.91 158
2107.01 169
2107.12 179
2107.22 188
2107.33 193
2107.43 197
2107.54 199
2107.64 201
2107.75 204
2107.85 207
2107.96 210
2108.06 210
2108.17 207
2108.27 202
2108.38 194
2108.48 186
2108.59 178
2108.69 173
2108.80 171
2108.90 174
2109.01 179
2109.12 186
2109.22 194
2109.33 201
2109.43 206
2109.54 207
2109.64 203
2109.75 195
2109.85 181
2109.96 164
2110.06 144
2110.17 125
2110.27 109
2110.38 98
2110.48 96
2110.59 102
2110.69 115
2110.80 134
2110.91 155
2111.01 178
2111.12 199
2111.22 218
2111.33 234
2111.43 245
2111.54 251
2111.64 252
2111.75 247
2111.85 239
2111.96 228
2112.06 215
2112.17 203
2112.27 192
2112.38 183
2112.49 174
2112.59 166
2112.70 157
2112.80 147
2112.91 137
2113.01 125
2113.12 111
2113.22 96
2113.33 81
2113.43 66
2113.54 53
2113.64 43
2113.75 38
2113.86 38
2113.96 42
2114.07 49
2114.17 56
2114.28 60
2114.38 60
2114.49 53
2114.59 41
2114.70 25
2114.80 6
2114.91 0
2115.02 0
2115.12 0
2115.23 0
2115.33 0
2115.44 0
2115.54 0
2115.65 0
2115.75 10
2115.86 19
2115.96 27
2116.07 34
2116.18 41
2116.28 50
2116.39 61
2116.49 73
2116.60 87
2116.70 100
2116.81 111
2116.91 118
2117.02 120
2117.12 117
2117.23 110
2117.34 102
2117.44 95
2117.55 91
2117.65 91
2117.76 94
2117.86 100
2117.97 108
2118.07 115
2118.18 121
2118.28 125
2118.39 128
2118.50 128
2118.60 127
2118.71 124
2118.81 120
2118.92 115
2119.02 110
2119.13 104
2119.23 96
2119.34 84
2119.45 70
2119.55 50
2119.66 28
2119.76 3
2119.87 0
2119.97 0
2120.08 0
2120.18 0
2120.29 0
2120.40 0
2120.50 0
2120.61 11
2120.71 26
2120.82 37
2120.92 41
2121.03 41
2121.13 36
2121.24 29
2121.35 21
2121.45 14
2121.56 10
2121.66 9
2121.77 12
2121.87 19
2121.98 27
2122.08 38
2122.19 49
2122.30 60
2122.40 71
2122.51 83
2122.61 95
2122.72 107
2122.82 120
2122.93 132
2123.04 143
2123.14 151
2123.25 155
2123.35 156
2123.46 153
2123.56 147
2123.67 138
2123.77 128
2123.88 117
2123.99 106
2124.09 96
2124.20 88
2124.30 82
2124.41 76
2124.51 71
2124.62 66
2124.73 59
2124.83 50
2124.94 40
2125.04 32
2125.15 26
2125.25 24
2125.36 28
2125.47 35
2125.57 45
2125.68 54
2125.78 61
2125.89 65
2125.99 66
2126.10 65
2126.21 64
2126.31 65
2126.42 69
2126.52 77
2126.63 88
2126.73 100
2126.84 112
2126.95 122
2127.05 129
2127.16 133
2127.26 134
2127.37 133
2127.47 131
2127.58 125
2127.69 116
2127.79 104
2127.90 90
2128.00 75
2128.11 62
2128.21 52
2128.32 48
2128.43 50
2128.53 56
2128.64 63
2128.74 70
2128.85 73
2128.95 70
2129.06 63
2129.17 52
2129.27 40
2129.38 31
2129.48 28
2129.59 31
2129.69 41
2129.80 54
2129.91 68
2130.01 81
2130.12 88
2130.22 88
2130.33 83
2130.44 72
2130.54 60
2130.65 45
2130.75 31
2130.86 17
2130.96 5
2131.07 0
2131.18 0
2131.28 0
2131.39 0
2131.49 0
2131.60 0
2131.71 11
2131.81 29
2131.92 51
2132.02 75
2132.13 100
2132.23 126
2132.34 150
2132.45 170
2132.55 184
2132.66 188
2132.76 184
2132.87 174
2132.98 160
2133.08 149
2133.19 142
2133.29 142
2133.40 147
2133.51 157
2133.61 165
2133.72 170
2133.82 167
2133.93 158
2134.03 143
2134.14 127
2134.25 111
2134.35 98
2134.46 91
2134.56 88
2134.67 88
2134.78 86
2134.88 81
2134.99 72
2135.09 58
2135.20 43
2135.31 30
2135.41 21
2135.52 19
2135.62 25
2135.73 38
2135.84 55
2135.94 76
2136.05 97
2136.15 117
2136.26 136
2136.37 154
2136.47 169
2136.58 182
2136.68 194
2136.79 203
2136.89 209
2137.00 212
2137.11 210
2137.21 203
2137.32 190
2137.42 173
2137.53 152
2137.64 128
2137.74 105
2137.85 85
2137.95 69
2138.06 58
2138.17 52
2138.27 50
2138.38 50
2138.48 50
2138.59 49
2138.70 47
2138.80 46
2138.91 44
2139.01 44
2139.12 44
2139.23 44
2139.33 43
2139.44 41
2139.55 37
2139.65 32
2139.76 28
2139.86 25
2139.97 24
2140.08 25
2140.18 27
2140.29 30
2140.39 33
2140.50 34
2140.61 35
2140.71 35
2140.82 35
2140.92 34
2141.03 34
2141.14 34
2141.24 34
2141.35 34
2141.45 32
2141.56 27
2141.67 21
2141.77 14
2141.88 7
2141.98 3
2142.09 3
2142.20 7
2142.30 16
2142.41 27
2142.52 38
2142.62 46
2142.73 50
2142.83 49
2142.94 44
2143.05 36
2143.15 26
2143.26 14
2143.36 2
2143.47 0
2143.58 0
2143.68 0
2143.79 0
2143.89 0
2144.00 0
2144.11 0
2144.21 4
2144.32 30
2144.43 58
2144.53 84
2144.64 105
2144.74 122
2144.85 136
2144.96 146
2145.06 157
2145.17 168
2145.27 181
2145.38 196
2145.49 210
2145.59 223
2145.70 234
2145.81 242
2145.91 248
2146.02 250
2146.12 250
2146.23 245
2146.34 238
2146.44 228
2146.55 216
2146.66 203
2146.76 192
2146.87 182
2146.97 175
2147.08 172
2147.19 171
2147.29 173
2147.40 174
2147.51 175
2147.61 176
2147.72 175
2147.82 173
2147.93 172
2148.04 172
2148.14 175
2148.25 179
2148.36 186
2148.46 194
2148.57 203
2148.67 212
2148.78 218
2148.89 222
2148.99 222
2149.10 219
2149.21 214
2149.31 207
2149.42 199
2149.52 193
2149.63 189
2149.74 187
2149.84 185
2149.95 183
2150.06 179
2150.16 171
2150.27 161
2150.37 150
2150.48 138
2150.59 129
2150.69 123
2150.80 123
2150.91 128
2151.01 138
2151.12 150
2151.23 164
2151.33 178
2151.44 189
2151.54 196
2151.65 198
2151.76 194
2151.86 184
2151.97 169
2152.08 152
2152.18 135
2152.29 120
2152.39 109
2152.50 104
2152.61 105
2152.71 112
2152.82 123
2152.93 136
2153.03 150
2153.14 163
2153.25 176
2153.35 188
2153.46 198
2153.56 206
2153.67 212
2153.78 215
2153.88 216
2153.99 214
2154.10 211
2154.20 208
2154.31 204
2154.42 200
2154.52 194
2154.63 188
2154.74 179
2154.84 169
2154.95 157
2155.05 147
2155.16 139
2155.27 134
2155.37 133
2155.48 136
2155.59 141
2155.69 148
2155.80 155
2155.91 162
2156.01 170
2156.12 178
2156.23 186
2156.33 194
2156.44 203
2156.54 210
2156.65 215
2156.76 216
2156.86 213
2156.97 206
2157.08 195
2157.18 180
2157.29 164
2157.40 148
2157.50 133
2157.61 119
2157.72 109
2157.82 101
2157.93 96
2158.04 93
2158.14 90
2158.25 87
2158.35 84
2158.46 79
2158.57 73
2158.67 66
2158.78 59
2158.89 51
2158.99 43
2159.10 38
2159.21 34
2159.31 35
2159.42 41
2159.53 52
2159.63 69
2159.74 89
2159.85 112
2159.95 135
2160.06 156
2160.17 173
2160.27 184
2160.38 191
2160.49 192
2160.59 190
2160.70 184
2160.81 176
2160.91 168
2161.02 158
2161.12 148
2161.23 139
2161.34 132
2161.44 127
2161.55 126
2161.66 127
2161.76 129
2161.87 133
2161.98 135
2162.08 137
2162.19 138
2162.30 138
2162.40 140
2162.51 143
2162.62 149
2162.72 159
2162.83 170
2162.94 182
2163.04 192
2163.15 200
2163.26 203
2163.36 201
2163.47 194
2163.58 184
2163.68 174
2163.79 164
2163.90 157
2164.00 153
2164.11 151
2164.22 151
2164.32 151
2164.43 150
2164.54 147
2164.64 143
2164.75 137
2164.86 130
2164.96 122
2165.07 114
2165.18 107
2165.28 102
2165.39 100
2165.50 100
2165.60 103
2165.71 108
2165.82 114
2165.92 121
2166.03 126
2166.14 131
2166.24 133
2166.35 134
2166.46 134
2166.56 134
2166.67 136
2166.78 140
2166.88 147
2166.99 158
2167.10 172
2167.20 189
2167.31 207
2167.42 226
2167.52 245
2167.63 262
2167.74 275
2167.84 284
2167.95 287
2168.06 283
2168.16 274
2168.27 261
2168.38 247
2168.48 232
2168.59 220
2168.70 209
2168.80 198
2168.91 188
2169.02 175
2169.13 161
2169.23 146
2169.34 130
2169.45 116
2169.55 104
2169.66 97
2169.77 94
2169.87 94
2169.98 97
2170.09 102
2170.19 108
2170.30 113
2170.41 117
2170.51 119
2170.62 121
2170.73 122
2170.83 122
2170.94 123
2171.05 123
2171.15 124
2171.26 124
2171.37 125
2171.47 128
2171.58 133
2171.69 141
2171.80 149
2171.90 157
2172.01 163
2172.12 164
2172.22 160
2172.33 149
2172.44 133
2172.54 113
2172.65 92
2172.76 71
2172.86 53
2172.97 39
2173.08 29
2173.18 24
2173.29 22
2173.40 22
2173.50 23
2173.61 24
2173.72 24
2173.83 25
2173.93 27
2174.04 32
2174.15 40
2174.25 50
2174.36 60
2174.47 69
2174.57 73
2174.68 72
2174.79 65
2174.89 54
2175.00 42
2175.11 31
2175.22 23
2175.32 19
2175.43 18
2175.54 18
2175.64 18
2175.75 16
2175.86 12
2175.96 7
2176.07 3
2176.18 0
2176.28 0
2176.39 0
2176.50 0
2176.61 0
2176.71 0
2176.82 0
2176.93 0
2177.03 0
2177.14 0
2177.25 4
2177.35 16
2177.46 31
2177.57 47
2177.67 63
2177.78 78
2177.89 90
2178.00 100
2178.10 108
2178.21 113
2178.32 115
2178.42 114
2178.53 112
2178.64 109
2178.74 107
2178.85 106
2178.96 109
2179.07 114
2179.17 124
2179.28 135
2179.39 150
2179.49 165
2179.60 179
2179.71 192
2179.82 203
2179.92 209
2180.03 213
2180.14 212
2180.24 210
2180.35 208
2180.46 207
2180.56 207
2180.67 210
2180.78 213
2180.89 215
2180.99 214
2181.10 211
2181.21 206
2181.31 200
2181.42 195
2181.53 191
2181.63 190
2181.74 189
2181.85 188
2181.96 186
2182.06 181
2182.17 175
2182.28 170
2182.38 165
2182.49 164
2182.60 165
2182.71 169
2182.81 174
2182.92 181
2183.03 187
2183.13 193
2183.24 198
2183.35 203
2183.46 208
2183.56 212
2183.67 215
2183.78 217
2183.88 217
2183.99 214
2184.10 210
2184.21 204
2184.31 196
2184.42 188
2184.53 180
2184.63 173
2184.74 165
2184.85 159
2184.96 151
2185.06 142
2185.17 129
2185.28 113
2185.38 95
2185.49 75
2185.60 57
2185.71 43
2185.81 35
2185.92 32
2186.03 34
2186.13 39
2186.24 43
2186.35 45
2186.46 44
2186.56 39
2186.67 32
2186.78 25
2186.88 20
2186.99 17
2187.10 18
2187.21 23
2187.31 31
2187.42 42
2187.53 54
2187.64 67
2187.74 78
2187.85 88
2187.96 94
2188.06 97
2188.17 97
2188.28 93
2188.39 87
2188.49 81
2188.60 75
2188.71 72
2188.81 72
2188.92 76
2189.03 85
2189.14 97
2189.24 110
2189.35 124
2189.46 135
2189.57 144
2189.67 148
2189.78 149
2189.89 147
2189.99 145
2190.10 144
2190.21 145
2190.32 149
2190.42 153
2190.53 158
2190.64 160
2190.75 158
2190.85 151
2190.96 138
2191.07 122
2191.18 104
2191.28 87
2191.39 71
2191.50 60
2191.60 54
2191.71 53
2191.82 58
2191.93 66
2192.03 77
2192.14 90
2192.25 103
2192.36 115
2192.46 126
2192.57 135
2192.68 142
2192.79 145
2192.89 145
2193.00 141
2193.11 136
2193.21 129
2193.32 121
2193.43 115
2193.54 110
2193.64 105
2193.75 101
2193.86 96
2193.97 91
2194.07 84
2194.18 78
2194.29 72
2194.40 67
2194.50 64
2194.61 62
2194.72 61
2194.83 60
2194.93 59
2195.04 58
2195.15 59
2195.25 60
2195.36 63
2195.47 65
2195.58 67
2195.68 67
2195.79 65
2195.90 62
2196.01 58
2196.11 55
2196.22 55
2196.33 58
2196.44 64
2196.54 71
2196.65 78
2196.76 83
2196.87 86
2196.97 86
2197.08 83
2197.19 80
2197.30 76
2197.40 74
2197.51 73
2197.62 73
2197.73 75
2197.83 79
2197.94 86
2198.05 95
2198.16 108
2198.26 123
2198.37 140
2198.48 158
2198.59 174
2198.69 189
2198.80 200
2198.91 207
2199.02 211
2199.12 210
2199.23 205
2199.34 195
2199.45 182
2199.55 164
2199.66 145
2199.77 124
2199.88 104
2199.98 88
2200.09 76
2200.20 72
2200.31 75
2200.41 85
2200.52 101
2200.63 121
2200.74 142
2200.84 163
2200.95 179
2201.06 191
2201.17 196
2201.27 195
2201.38 187
2201.49 174
2201.60 157
2201.70 139
2201.81 122
2201.92 108
2202.03 98
2202.13 94
2202.24 95
2202.35 100
2202.46 106
2202.56 112
2202.67 114
2202.78 113
2202.89 107
2203.00 99
2203.10 89
2203.21 80
2203.32 73
2203.43 70
2203.53 69
2203.64 71
2203.75 75
2203.86 78
2203.96 81
2204.07 83
2204.18 84
2204.29 84
2204.39 84
2204.50 85
2204.61 88
2204.72 91
2204.82 94
2204.93 98
2205.04 102
2205.15 106
2205.26 108
2205.36 108
2205.47 106
2205.58 101
2205.69 92
2205.79 81
2205.90 68
2206.01 55
2206.12 44
2206.22 35
2206.33 29
2206.44 26
2206.55 26
2206.66 28
2206.76 32
2206.87 38
2206.98 44
2207.09 50
2207.19 56
2207.30 60
2207.41 64
2207.52 68
2207.62 71
2207.73 74
2207.84 77
2207.95 81
2208.06 83
2208.16 85
2208.27 85
2208.38 83
2208.49 80
2208.59 78
2208.70 76
2208.81 73
2208.92 71
2209.02 66
2209.13 58
2209.24 47
2209.35 34
2209.46 19
2209.56 6
2209.67 0
2209.78 0
2209.89 0
2209.99 0
2210.10 0
2210.21 0
2210.32 0
2210.43 0
2210.53 2
2210.64 9
2210.75 16
2210.86 21
2210.96 27
2211.07 31
2211.18 36
2211.29 42
2211.40 49
2211.50 56
2211.61 64
2211.72 71
2211.83 77
2211.93 82
2212.04 85
2212.15 87
2212.26 87
2212.37 86
2212.47 84
2212.58 79
2212.69 74
2212.80 70
2212.91 67
2213.01 67
2213.12 70
2213.23 76
2213.34 84
2213.44 92
2213.55 99
2213.66 105
2213.77 109
2213.88 111
2213.98 111
2214.09 107
2214.20 100
2214.31 89
2214.42 75
2214.52 60
2214.63 43
2214.74 28
2214.85 16
2214.95 9
2215.06 6
2215.17 7
2215.28 12
2215.39 19
2215.49 27
2215.60 36
2215.71 44
2215.82 51
2215.93 56
2216.03 59
2216.14 61
2216.25 62
2216.36 62
2216.47 64
2216.57 68
2216.68 76
2216.79 87
2216.90 102
2217.01 119
2217.11 138
2217.22 155
2217.33 171
2217.44 182
2217.55 189
2217.65 192
2217.76 192
2217.87 190
2217.98 188
2218.08 186
2218.19 184
2218.30 183
2218.41 181
2218.52 177
2218.62 171
2218.73 163
2218.84 152
2218.95 141
2219.06 130
2219.16 121
2219.27 116
2219.38 113
2219.49 113
2219.60 113
2219.70 111
2219.81 106
2219.92 96
2220.03 82
2220.14 67
2220.24 51
2220.35 39
2220.46 31
2220.57 29
2220.68 34
2220.78 42
2220.89 53
2221.00 63
2221.11 69
2221.22 70
2221.33 64
2221.43 51
2221.54 36
2221.65 20
2221.76 8
2221.87 3
2221.97 5
2222.08 15
2222.19 31
2222.30 48
2222.41 64
2222.51 76
2222.62 84
2222.73 87
2222.84 87
2222.95 86
2223.05 85
2223.16 83
2223.27 82
2223.38 81
2223.49 79
2223.59 76
2223.70 74
2223.81 74
2223.92 75
2224.03 78
2224.14 83
2224.24 90
2224.35 98
2224.46 105
2224.57 111
2224.68 112
2224.78 109
2224.89 101
2225.00 88
2225.11 71
2225.22 52
2225.32 33
2225.43 18
2225.54 6
2225.65 1
2225.76 0
2225.87 5
2225.97 14
2226.08 27
2226.19 41
2226.30 57
2226.41 73
2226.51 86
2226.62 97
2226.73 104
2226.84 106
2226.95 106
2227.06 102
2227.16 98
2227.27 94
2227.38 90
2227.49 87
2227.60 83
2227.70 78
2227.81 71
2227.92 62
2228.03 51
2228.14 40
2228.25 30
2228.35 22
2228.46 17
2228.57 16
2228.68 16
2228.79 18
2228.89 20
2229.00 21
2229.11 20
2229.22 19
2229.33 17
2229.44 17
2229.54 19
2229.65 22
2229.76 27
2229.87 34
2229.98 42
2230.09 52
2230.19 63
2230.30 75
2230.41 88
2230.52 101
2230.63 112
2230.74 119
2230.84 119
2230.95 114
2231.06 102
2231.17 86
2231.28 68
2231.38 53
2231.49 41
2231.60 34
2231.71 30
2231.82 29
2231.93 28
2232.03 26
2232.14 21
2232.25 13
2232.36 4
2232.47 0
2232.58 0
2232.68 0
2232.79 0
2232.90 0
2233.01 0
2233.12 0
2233.23 1
2233.33 22
2233.44 45
2233.55 70
2233.66 94
2233.77 115
2233.88 133
2233.98 149
2234.09 162
2234.20 172
2234.31 181
2234.42 189
2234.53 195
2234.63 199
2234.74 200
2234.85 199
2234.96 194
2235.07 186
2235.18 175
2235.28 163
2235.39 152
2235.50 143
2235.61 137
2235.72 136
2235.83 139
2235.94 145
2236.04 152
2236.15 156
2236.26 158
2236.37 155
2236.48 150
2236.59 143
2236.69 136
2236.80 129
2236.91 124
2237.02 120
2237.13 115
2237.24 108
2237.34 99
2237.45 88
2237.56 77
2237.67 67
2237.78 59
2237.89 54
2238.00 52
2238.10 52
2238.21 52
2238.32 51
2238.43 47
2238.54 40
2238.65 30
2238.75 19
2238.86 9
2238.97 2
2239.08 0
2239.19 2
2239.30 8
2239.41 19
2239.51 33
2239.62 48
2239.73 64
2239.84 80
2239.95 96
2240.06 112
2240.16 128
2240.27 143
2240.38 158
2240.49 171
2240.60 181
2240.71 189
2240.82 193
2240.92 196
2241.03 198
2241.14 200
2241.25 205
2241.36 211
2241.47 217
2241.58 222
2241.68 225
2241.79 224
2241.90 219
2242.01 211
2242.12 198
2242.23 184
2242.34 168
2242.44 151
2242.55 135
2242.66 120
2242.77 107
2242.88 96
2242.99 88
2243.10 82
2243.20 79
2243.31 79
2243.42 81
2243.53 86
2243.64 92
2243.75 99
2243.86 106
2243.96 112
2244.07 117
2244.18 118
2244.29 117
2244.40 113
2244.51 107
2244.62 100
2244.72 93
2244.83 88
2244.94 85
2245.05 85
2245.16 89
2245.27 97
2245.38 106
2245.48 115
2245.59 123
2245.70 127
2245.81 127
2245.92 122
2246.03 115
2246.14 105
2246.25 94
2246.35 84
2246.46 76
2246.57 68
2246.68 62
2246.79 56
2246.90 52
2247.01 48
2247.11 44
2247.22 40
2247.33 35
2247.44 30
2247.55 26
2247.66 23
2247.77 23
2247.88 28
2247.98 39
2248.09 53
2248.20 70
2248.31 87
2248.42 101
2248.53 110
2248.64 115
2248.75 116
2248.85 112
2248.96 107
2249.07 101
2249.18 95
2249.29 89
2249.40 83
2249.51 78
2249.61 72
2249.72 67
2249.83 63
2249.94 61
2250.05 62
2250.16 65
2250.27 71
2250.38 78
2250.48 84
2250.59 88
2250.70 88
2250.81 83
2250.92 74
2251.03 61
2251.14 48
2251.25 38
2251.35 32
2251.46 32
2251.57 37
2251.68 46
2251.79 58
2251.90 70
2252.01 81
2252.12 90
2252.23 97
2252.33 102
2252.44 105
2252.55 109
2252.66 114
2252.77 120
2252.88 128
2252.99 137
2253.10 147
2253.20 155
2253.31 161
2253.42 164
2253.53 163
2253.64 159
2253.75 153
2253.86 146
2253.97 136
2254.08 125
2254.18 112
2254.29 95
2254.40 78
2254.51 59
2254.62 42
2254.73 28
2254.84 19
2254.95 14
2255.05 13
2255.16 16
2255.27 20
2255.38 26
2255.49 34
2255.60 43
2255.71 55
2255.82 68
2255.93 84
2256.03 100
2256.14 115
2256.25 128
2256.36 137
2256.47 141
2256.58 141
2256.69 138
2256.80 131
2256.91 122
2257.01 113
2257.12 102
2257.23 91
2257.34 79
2257.45 65
2257.56 51
2257.67 36
2257.78 22
2257.89 8
2258.00 0
2258.10 0
2258.21 0
2258.32 0
2258.43 0
2258.54 0
2258.65 0
2258.76 0
2258.87 1
2258.98 6
2259.08 11
2259.19 15
2259.30 19
2259.41 21
2259.52 24
2259.63 27
2259.74 30
2259.85 35
2259.96 40
2260.07 46
2260.17 52
2260.28 56
2260.39 60
2260.50 63
2260.61 68
2260.72 76
2260.83 86
2260.94 99
2261.05 113
2261.16 125
2261.26 135
2261.37 140
2261.48 140
2261.59 136
2261.70 128
2261.81 119
2261.92 109
2262.03 101
2262.14 95
2262.25 94
2262.35 96
2262.46 102
2262.57 110
2262.68 120
2262.79 129
2262.90 135
2263.01 139
2263.12 140
2263.23 137
2263.34 132
2263.45 126
2263.55 118
2263.66 112
2263.77 106
2263.88 103
2263.99 101
2264.10 102
2264.21 105
2264.32 109
2264.43 112
2264.54 115
2264.64 116
2264.75 116
2264.86 114
2264.97 111
2265.08 108
2265.19 106
2265.30 104
2265.41 103
2265.52 100
2265.63 97
2265.74 91
2265.85 84
2265.95 76
2266.06 67
2266.17 59
2266.28 52
2266.39 45
2266.50 40
2266.61 37
2266.72 35
2266.83 36
2266.94 39
2267.05 45
2267.15 53
2267.26 61
2267.37 69
2267.48 74
2267.59 77
2267.70 76
2267.81 75
2267.92 73
2268.03 74
2268.14 79
2268.25 88
2268.36 102
2268.46 119
2268.57 136
2268.68 151
2268.79 161
2268.90 166
2269.01 165
2269.12 161
2269.23 155
2269.34 148
2269.45 141
2269.56 135
2269.67 128
2269.78 121
2269.88 113
2269.99 107
2270.10 104
2270.21 106
2270.32 113
2270.43 124
2270.54 136
2270.65 146
2270.76 151
2270.87 151
2270.98 145
2271.09 136
2271.20 124
2271.30 113
2271.41 103
2271.52 93
2271.63 84
2271.74 73
2271.85 60
2271.96 46
2272.07 32
2272.18 20
2272.29 10
2272.40 4
2272.51 1
2272.62 1
2272.73 4
2272.83 9
2272.94 15
2273.05 21
2273.16 28
2273.27 33
2273.38 37
2273.49 39
2273.60 38
2273.71 36
2273.82 33
2273.93 30
2274.04 28
2274.15 28
2274.26 31
2274.36 35
2274.47 40
2274.58 46
2274.69 51
2274.80 57
2274.91 61
2275.02 64
2275.13 66
2275.24 66
2275.35 64
2275.46 61
2275.57 56
2275.68 49
2275.79 41
2275.90 33
2276.01 26
2276.11 21
2276.22 18
2276.33 18
2276.44 21
2276.55 28
2276.66 36
2276.77 45
2276.88 54
2276.99 63
2277.10 72
2277.21 81
2277.32 90
2277.43 99
2277.54 107
2277.65 113
2277.76 116
2277.86 117
2277.97 115
2278.08 111
2278.19 106
2278.30 103
2278.41 101
2278.52 100
2278.63 99
2278.74 97
2278.85 93
2278.96 87
2279.07 78
2279.18 70
2279.29 63
2279.40 60
2279.51 61
2279.62 65
2279.73 73
2279.83 81
2279.94 89
2280.05 96
2280.16 100
2280.27 103
2280.38 105
2280.49 106
2280.60 106
2280.71 106
2280.82 105
2280.93 102
2281.04 96
2281.15 88
2281.26 76
2281.37 62
2281.48 46
2281.59 30
2281.70 15
2281.81 2
2281.91 0
2282.02 0
2282.13 0
2282.24 0
2282.35 0
2282.46 0
2282.57 0
2282.68 0
2282.79 3
2282.90 11
2283.01 20
2283.12 31
2283.23 42
2283.34 55
2283.45 69
2283.56 83
2283.67 96
2283.78 106
2283.89 114
2284.00 119
2284.11 121
2284.22 122
2284.32 121
2284.43 117
2284.54 111
2284.65 103
2284.76 92
2284.87 83
2284.98 76
2285.09 75
2285.20 80
2285.31 91
2285.42 106
2285.53 121
2285.64 134
2285.75 142
2285.86 144
2285.97 142
2286.08 138
2286.19 133
2286.30 129
2286.41 125
2286.52 122
2286.63 119
2286.74 113
2286.85 105
2286.96 96
2287.06 86
2287.17 77
2287.28 70
2287.39 66
2287.50 66
2287.61 69
2287.72 73
2287.83 79
2287.94 83
2288.05 86
2288.16 87
2288.27 86
2288.38 82
2288.49 76
2288.60 70
2288.71 65
2288.82 60
2288.93 58
2289.04 58
2289.15 60
2289.26 62
2289.37 64
2289.48 63
2289.59 58
2289.70 51
2289.81 41
2289.92 32
2290.03 24
2290.14 20
2290.25 22
2290.36 29
2290.46 38
2290.57 49
2290.68 57
2290.79 62
2290.90 62
2291.01 58
2291.12 50
2291.23 43
2291.34 37
2291.45 33
2291.56 31
2291.67 31
2291.78 30
2291.89 25
2292.00 18
2292.11 7
2292.22 0
2292.33 0
2292.44 0
2292.55 0
2292.66 0
2292.77 1
2292.88 18
2292.99 36
2293.10 51
2293.21 64
2293.32 71
2293.43 73
2293.54 70
2293.65 67
2293.76 63
2293.87 59
2293.98 58
2294.09 57
2294.20 57
2294.31 55
2294.42 50
2294.53 43
2294.64 34
2294.75 25
2294.86 18
2294.97 15
2295.08 15
2295.19 19
2295.29 26
2295.40 35
2295.51 44
2295.62 51
2295.73 55
2295.84 57
2295.95 56
2296.06 52
2296.17 47
2296.28 41
2296.39 35
2296.50 30
2296.61 26
2296.72 23
2296.83 20
2296.94 18
2297.05 17
2297.16 15
2297.27 13
2297.38 11
2297.49 10
2297.60 9
2297.71 8
2297.82 8
2297.93 8
2298.04 10
2298.15 12
2298.26 14
2298.37 16
2298.48 16
2298.59 15
2298.70 14
2298.81 14
2298.92 15
2299.03 19
2299.14 26
2299.25 35
2299.36 46
2299.47 56
2299.58 65
2299.69 71
2299.80 75
2299.91 76
2300.02 75
2300.13 73
2300.24 70
2300.35 67
2300.46 64
2300.57 61
2300.68 59
2300.79 59
2300.90 60
2301.01 62
2301.12 64
2301.23 65
2301.34 65
2301.45 63
2301.56 59
2301.67 53
2301.78 48
2301.89 43
2302.00 39
2302.11 36
2302.22 35
2302.33 33
2302.44 30
2302.55 25
2302.66 17
2302.77 9
2302.88 0
2302.99 0
2303.10 0
2303.21 0
2303.32 0
2303.43 0
2303.54 0
2303.65 0
2303.76 0
2303.87 2
2303.98 5
2304.09 11
2304.20 20
2304.31 32
2304.42 47
2304.53 62
2304.64 76
2304.75 88
2304.86 96
2304.97 101
2305.08 104
2305.19 106
2305.30 109
2305.41 111
2305.52 115
2305.63 119
2305.74 125
2305.85 130
2305.96 135
2306.07 139
2306.18 144
2306.29 149
2306.40 154
2306.51 157
2306.62 160
2306.73 161
2306.84 163
2306.95 166
2307.06 171
2307.17 179
2307.28 190
2307.39 201
2307.50 210
2307.61 214
2307.72 213
2307.83 205
2307.94 194
2308.05 182
2308.16 171
2308.27 163
2308.38 159
2308.49 159
2308.60 159
2308.71 159
2308.82 159
2308.93 158
2309.04 156
2309.15 155
2309.26 155
2309.38 158
2309.49 162
2309.60 168
2309.71 172
2309.82 176
2309.93 178
2310.04 178
2310.15 177
2310.26 175
2310.37 175
2310.48 176
2310.59 179
2310.70 185
2310.81 190
2310.92 194
2311.03 193
2311.14 187
2311.25 173
2311.36 154
2311.47 129
2311.58 102
2311.69 74
2311.80 48
2311.91 25
2312.02 5
2312.13 0
2312.24 0
2312.35 0
2312.46 0
2312.57 0
2312.68 0
2312.79 0
2312.90 0
2313.01 4
2313.12 8
2313.23 14
2313.34 23
2313.45 36
2313.56 54
2313.67 74
2313.78 95
2313.89 112
2314.00 125
2314.11 132
2314.23 134
2314.34 133
2314.45 131
2314.56 130
2314.67 131
2314.78 134
2314.89 138
2315.00 140
2315.11 140
2315.22 137
2315.33 131
2315.44 122
2315.55 112
2315.66 102
2315.77 93
2315.88 84
2315.99 75
2316.10 67
2316.21 58
2316.32 49
2316.43 40
2316.54 33
2316.65 28
2316.76 25
2316.87 25
2316.98 26
2317.09 28
2317.20 30
2317.31 30
2317.42 29
2317.53 26
2317.65 23
2317.76 21
2317.87 22
2317.98 26
2318.09 34
2318.20 46
2318.31 60
2318.42 77
2318.53 95
2318.64 113
2318.75 129
2318.86 142
2318.97 151
2319.08 155
2319.19 155
2319.30 150
2319.41 143
2319.52 135
2319.63 127
2319.74 121
2319.85 118
2319.96 119
2320.07 124
2320.18 131
2320.29 140
2320.41 149
2320.52 156
2320.63 159
2320.74 156
2320.85 148
2320.96 135
2321.07 121
2321.18 106
2321.29 95
2321.40 87
2321.51 85
2321.62 86
2321.73 90
2321.84 94
2321.95 96
2322.06 97
2322.17 95
2322.28 92
2322.39 89
2322.50 89
2322.61 92
2322.72 100
2322.84 112
2322.95 126
2323.06 141
2323.17 152
2323.28 158
2323.39 156
2323.50 146
2323.61 129
2323.72 109
2323.83 87
2323.94 68
2324.05 52
2324.16 44
2324.27 42
2324.38 46
2324.49 54
2324.60 63
2324.71 72
2324.82 76
2324.94 75
2325.05 68
2325.16 58
2325.27 48
2325.38 40
2325.49 39
2325.60 45
2325.71 59
2325.82 78
2325.93 99
2326.04 118
2326.15 131
2326.26 137
2326.37 136
2326.48 129
2326.59 119
2326.70 110
2326.81 103
2326.93 99
2327.04 99
2327.15 102
2327.26 108
2327.37 114
2327.48 121
2327.59 128
2327.70 133
2327.81 138
2327.92 139
2328.03 138
2328.14 133
2328.25 125
2328.36 114
2328.47 102
2328.58 91
2328.69 82
2328.81 76
2328.92 72
2329.03 69
2329.14 64
2329.25 56
2329.36 45
2329.47 31
2329.58 16
2329.69 2
2329.80 0
2329.91 0
2330.02 0
2330.13 1
2330.24 19
2330.35 41
2330.47 66
2330.58 91
2330.69 112
2330.80 127
2330.91 134
2331.02 132
2331.13 123
2331.24 106
2331.35 85
2331.46 63
2331.57 42
2331.68 26
2331.79 15
2331.90 10
2332.01 12
2332.13 19
2332.24 30
2332.35 43
2332.46 56
2332.57 69
2332.68 81
2332.79 90
2332.90 97
2333.01 100
2333.12 101
2333.23 98
2333.34 93
2333.45 85
2333.57 77
2333.68 67
2333.79 57
2333.90 48
2334.01 39
2334.12 33
2334.23 29
2334.34 27
2334.45 29
2334.56 32
2334.67 38
2334.78 44
2334.89 48
2335.01 48
2335.12 44
2335.23 34
2335.34 19
2335.45 1
2335.56 0
2335.67 0
2335.78 0
2335.89 0
2336.00 0
2336.11 0
2336.22 0
2336.33 6
2336.45 20
2336.56 32
2336.67 43
2336.78 53
2336.89 63
2337.00 72
2337.11 80
2337.22 86
2337.33 89
2337.44 88
2337.55 84
2337.66 77
2337.78 67
2337.89 55
2338.00 44
2338.11 32
2338.22 24
2338.33 19
2338.44 19
2338.55 24
2338.66 35
2338.77 50
2338.88 69
2338.99 89
2339.11 108
2339.22 126
2339.33 141
2339.44 151
2339.55 157
2339.66 156
2339.77 150
2339.88 138
2339.99 122
2340.10 104
2340.21 84
2340.33 67
2340.44 53
2340.55 43
2340.66 38
2340.77 37
2340.88 41
2340.99 47
2341.10 56
2341.21 67
2341.32 80
2341.43 94
2341.55 109
2341.66 124
2341.77 138
2341.88 149
2341.99 158
2342.10 161
2342.21 161
2342.32 156
2342.43 148
2342.54 140
2342.66 131
2342.77 124
2342.88 120
2342.99 117
2343.10 116
2343.21 114
2343.32 111
2343.43 106
2343.54 99
2343.65 91
2343.76 81
2343.88 71
2343.99 61
2344.10 49
2344.21 38
2344.32 26
2344.43 15
2344.54 4
2344.65 0
2344.76 0
2344.87 0
2344.99 0
2345.10 7
2345.21 23
2345.32 42
2345.43 61
2345.54 78
2345.65 91
2345.76 100
2345.87 106
2345.99 110
2346.10 115
2346.21 121
2346.32 128
2346.43 134
2346.54 136
2346.65 133
2346.76 123
2346.87 106
2346.98 84
2347.10 59
2347.21 34
2347.32 11
2347.43 0
2347.54 0
2347.65 0
2347.76 0
2347.87 0
2347.98 0
2348.10 0
2348.21 3
2348.32 8
2348.43 11
2348.54 14
2348.65 16
2348.76 20
2348.87 27
2348.98 37
2349.10 48
2349.21 60
2349.32 70
2349.43 75
2349.54 75
2349.65 69
2349.76 61
2349.87 52
2349.98 44
2350.10 41
2350.21 42
2350.32 48
2350.43 57
2350.54 66
2350.65 74
2350.76 79
2350.87 80
2350.98 77
2351.10 73
2351.21 67
2351.32 62
2351.43 59
2351.54 56
2351.65 56
2351.76 55
2351.87 55
2351.99 54
2352.10 53
2352.21 51
2352.32 48
2352.43 44
2352.54 41
2352.65 38
2352.76 36
2352.87 34
2352.99 33
2353.10 33
2353.21 32
2353.32 33
2353.43 33
2353.54 33
2353.65 32
2353.76 31
2353.88 28
2353.99 24
2354.10 19
2354.21 14
2354.32 11
2354.43 12
2354.54 17
2354.65 26
2354.77 40
2354.88 58
2354.99 76
2355.10 94
2355.21 110
2355.32 124
2355.43 135
2355.54 144
2355.66 150
2355.77 152
2355.88 152
2355.99 149
2356.10 143
2356.21 137
2356.32 130
2356.43 126
2356.55 126
2356.66 130
2356.77 138
2356.88 147
2356.99 157
2357.10 164
2357.21 169
2357.32 170
2357.44 167
2357.55 164
2357.66 162
2357.77 162
2357.88 165
2357.99 172
2358.10 183
2358.22 196
2358.33 211
2358.44 224
2358.55 234
2358.66 240
2358.77 240
2358.88 236
2358.99 229
2359.11 219
2359.22 210
2359.33 203
2359.44 197
2359.55 193
2359.66 189
2359.77 185
2359.89 181
2360.00 178
2360.11 176
2360.22 176
2360.33 176
2360.44 175
2360.55 173
2360.67 166
2360.78 155
2360.89 141
2361.00 126
2361.11 113
2361.22 104
2361.33 101
2361.44 103
2361.56 110
2361.67 120
2361.78 131
2361.89 142
2362.00 150
2362.11 154
2362.22 154
2362.34 149
2362.45 140
2362.56 128
2362.67 115
2362.78 102
2362.89 92
2363.00 87
2363.12 87
2363.23 91
2363.34 96
2363.45 100
2363.56 102
2363.67 99
2363.79 92
2363.90 84
2364.01 77
2364.12 73
2364.23 73
2364.34 78
2364.45 84
2364.57 90
2364.68 93
2364.79 93
2364.90 88
2365.01 80
2365.12 73
2365.23 68
2365.35 67
2365.46 71
2365.57 78
2365.68 87
2365.79 96
2365.90 103
2366.01 107
2366.13 107
2366.24 104
2366.35 98
2366.46 89
2366.57 78
2366.68 64
2366.80 49
2366.91 31
2367.02 14
2367.13 0
2367.24 0
2367.35 0
2367.46 0
2367.58 0
2367.69 0
2367.80 0
2367.91 0
2368.02 7
2368.13 18
2368.25 27
2368.36 33
2368.47 34
2368.58 32
2368.69 26
2368.80 19
2368.92 12
2369.03 6
2369.14 2
2369.25 2
2369.36 5
2369.47 11
2369.58 21
2369.70 32
2369.81 46
2369.92 62
2370.03 78
2370.14 95
2370.25 109
2370.37 121
2370.48 128
2370.59 131
2370.70 129
2370.81 125
2370.92 119
2371.04 115
2371.15 115
2371.26 119
2371.37 125
2371.48 133
2371.59 139
2371.71 142
2371.82 142
2371.93 137
2372.04 131
2372.15 126
2372.26 122
2372.38 121
2372.49 121
2372.60 121
2372.71 120
2372.82 117
2372.93 113
2373.05 109
2373.16 107
2373.27 108
2373.38 111
2373.49 116
2373.60 121
2373.72 123
2373.83 121
2373.94 117
2374.05 110
2374.16 103
2374.27 97
2374.39 92
2374.50 90
2374.61 88
2374.72 85
2374.83 82
2374.94 77
2375.06 70
2375.17 62
2375.28 53
2375.39 44
2375.50 36
2375.61 29
2375.73 24
2375.84 20
2375.95 19
2376.06 18
2376.17 20
2376.29 23
2376.40 27
2376.51 34
2376.62 42
2376.73 52
2376.84 63
2376.96 75
2377.07 87
2377.18 100
2377.29 113
2377.40 128
2377.51 143
2377.63 157
2377.74 169
2377.85 177
2377.96 181
2378.07 181
2378.19 180
2378.30 179
2378.41 180
2378.52 184
2378.63 190
2378.74 197
2378.86 202
2378.97 205
2379.08 205
2379.19 202
2379.30 198
2379.42 195
2379.53 192
2379.64 190
2379.75 187
2379.86 182
2379.97 175
2380.09 164
2380.20 150
2380.31 137
2380.42 126
2380.53 117
2380.65 113
2380.76 112
2380.87 113
2380.98 115
2381.09 116
2381.20 117
2381.32 117
2381.43 118
2381.54 119
2381.65 121
2381.76 121
2381.88 119
2381.99 114
2382.10 107
2382.21 97
2382.32 86
2382.44 76
2382.55 68
2382.66 62
2382.77 59
2382.88 57
2383.00 56
2383.11 57
2383.22 61
2383.33 69
2383.44 80
2383.55 95
2383.67 111
2383.78 127
2383.89 140
2384.00 147
2384.11 148
2384.23 141
2384.34 128
2384.45 110
2384.56 90
2384.67 70
2384.79 51
2384.90 34
2385.01 21
2385.12 13
2385.23 10
2385.35 14
2385.46 23
2385.57 35
2385.68 50
2385.79 63
2385.91 73
2386.02 78
2386.13 79
2386.24 74
2386.35 67
2386.47 58
2386.58 48
2386.69 40
2386.80 35
2386.91 31
2387.03 29
2387.14 28
2387.25 28
2387.36 28
2387.47 27
2387.59 25
2387.70 22
2387.81 18
2387.92 13
2388.03 8
2388.15 2
2388.26 0
2388.37 0
2388.48 0
2388.59 0
2388.71 0
2388.82 0
2388.93 0
2389.04 0
2389.15 0
2389.27 8
2389.38 18
2389.49 31
2389.60 48
2389.71 66
2389.83 86
2389.94 105
2390.05 123
2390.16 138
2390.28 150
2390.39 159
2390.50 163
2390.61 163
2390.72 160
2390.84 153
2390.95 142
2391.06 129
2391.17 116
2391.28 103
2391.40 94
2391.51 88
2391.62 88
2391.73 91
2391.84 97
2391.96 104
2392.07 110
2392.18 114
2392.29 115
2392.41 115
2392.52 114
2392.63 113
2392.74 110
2392.85 107
2392.97 103
2393.08 98
2393.19 93
2393.30 88
2393.41 82
2393.53 76
2393.64 71
2393.75 68
2393.86 66
2393.98 67
2394.09 69
2394.20 74
2394.31 81
2394.42 87
2394.54 92
2394.65 94
2394.76 94
2394.87 92
2394.98 88
2395.10 83
2395.21 78
2395.32 73
2395.43 68
2395.55 63
2395.66 59
2395.77 56
2395.88 55
2395.99 56
2396.11 60
2396.22 66
2396.33 74
2396.44 82
2396.56 90
2396.67 95
2396.78 98
2396.89 99
2397.00 97
2397.12 96
2397.23 95
2397.34 96
2397.45 98
2397.57 102
2397.68 107
2397.79 111
2397.90 114
2398.02 116
2398.13 118
2398.24 120
2398.35 121
2398.46 123
2398.58 123
2398.69 122
2398.80 118
2398.91 112
2399.03 102
2399.14 92
2399.25 82
2399.36 73
2399.47 66
2399.59 61
2399.70 57
2399.81 53
2399.92 48
2400.04 42
2400.15 35
2400.26 29
2400.37 25
2400.49 25
2400.60 27
2400.71 30
2400.82 35
2400.93 38
2401.05 38
2401.16 38
2401.27 36
2401.38 36
2401.50 39
2401.61 48
2401.72 61
2401.83 79
2401.95 99
2402.06 119
2402.17 135
2402.28 147
2402.40 152
2402.51 150
2402.62 143
2402.73 130
2402.84 114
2402.96 97
2403.07 82
2403.18 70
2403.29 64
2403.41 66
2403.52 74
2403.63 88
2403.74 104
2403.86 120
2403.97 132
2404.08 139
2404.19 140
2404.31 136
2404.42 130
2404.53 122
2404.64 115
2404.76 111
2404.87 108
2404.98 107
2405.09 106
2405.21 105
2405.32 104
2405.43 102
2405.54 100
2405.66 98
2405.77 98
2405.88 99
2405.99 102
2406.11 106
2406.22 111
2406.33 116
2406.44 121
2406.55 127
2406.67 133
2406.78 139
2406.89 145
2407.00 148
2407.12 148
2407.23 143
2407.34 133
2407.45 119
2407.57 105
2407.68 91
2407.79 80
2407.90 74
2408.02 72
2408.13 73
2408.24 77
2408.35 82
2408.47 88
2408.58 92
2408.69 96
2408.80 98
2408.92 100
2409.03 101
2409.14 103
2409.25 105
2409.37 108
2409.48 111
2409.59 113
2409.70 113
2409.82 111
2409.93 106
2410.04 100
2410.16 95
2410.27 92
2410.38 95
2410.49 103
2410.61 117
2410.72 133
2410.83 152
2410.94 169
2411.06 184
2411.17 196
2411.28 206
2411.39 214
2411.51 220
2411.62 225
2411.73 227
2411.84 226
2411.96 220
2412.07 211
2412.18 198
2412.29 185
2412.41 173
2412.52 164
2412.63 158
2412.74 155
2412.86 153
2412.97 150
2413.08 144
2413.19 134
2413.31 121
2413.42 107
2413.53 94
2413.65 84
2413.76 79
2413.87 78
2413.98 81
2414.10 88
2414.21 97
2414.32 108
2414.43 118
2414.55 126
2414.66 132
2414.77 135
2414.88 135
2415.00 136
2415.11 138
2415.22 145
2415.34 158
2415.45 175
2415.56 195
2415.67 212
2415.79 224
2415.90 228
2416.01 224
2416.12 211
2416.24 195
2416.35 178
2416.46 163
2416.57 152
2416.69 146
2416.80 142
2416.91 141
2417.03 140
2417.14 138
2417.25 135
2417.36 131
2417.48 126
2417.59 121
2417.70 116
2417.81 112
2417.93 110
2418.04 110
2418.15 111
2418.27 114
2418.38 119
2418.49 125
2418.60 133
2418.72 139
2418.83 145
2418.94 148
2419.05 148
2419.17 145
2419.28 138
2419.39 127
2419.51 115
2419.62 104
2419.73 94
2419.84 87
2419.96 84
2420.07 83
2420.18 85
2420.30 89
2420.41 93
2420.52 97
2420.63 101
2420.75 104
2420.86 107
2420.97 106
2421.08 102
2421.20 95
2421.31 83
2421.42 68
2421.54 52
2421.65 38
2421.76 31
2421.87 31
2421.99 39
2422.10 55
2422.21 77
2422.33 101
2422.44 124
2422.55 142
2422.66 154
2422.78 160
2422.89 159
2423.00 152
2423.12 142
2423.23 130
2423.34 117
2423.45 106
2423.57 98
2423.68 93
2423.79 91
2423.91 91
2424.02 94
2424.13 99
2424.24 104
2424.36 109
2424.47 113
2424.58 115
2424.70 113
2424.81 107
2424.92 95
2425.03 78
2425.15 59
2425.26 41
2425.37 28
2425.49 22
2425.60 27
2425.71 42
2425.82 65
2425.94 91
2426.05 117
2426.16 137
2426.28 149
2426.39 154
2426.50 151
2426.62 144
2426.73 134
2426.84 124
2426.95 114
2427.07 103
2427.18 92
2427.29 81
2427.41 68
2427.52 54
2427.63 41
2427.74 29
2427.86 19
2427.97 10
2428.08 1
2428.20 0
2428.31 0
2428.42 0
2428.54 0
2428.65 0
2428.76 0
2428.87 0
2428.99 0
2429.10 9
2429.21 27
2429.33 47
2429.44 67
2429.55 86
2429.67 102
2429.78 116
2429.89 127
2430.00 136
2430.12 142
2430.23 146
2430.34 148
2430.46 149
2430.57 148
2430.68 146
2430.80 142
2430.91 136
2431.02 130
2431.13 124
2431.25 118
2431.36 113
2431.47 108
2431.59 104
2431.70 100
2431.81 96
2431.93 94
2432.04 93
2432.15 93
2432.27 94
2432.38 97
2432.49 103
2432.60 109
2432.72 117
2432.83 124
2432.94 131
2433.06 136
2433.17 138
2433.28 137
2433.40 133
2433.51 127
2433.62 120
2433.74 111
2433.85 102
2433.96 93
2434.07 83
2434.19 72
2434.30 61
2434.41 50
2434.53 42
2434.64 38
2434.75 39
2434.87 44
2434.98 53
2435.09 64
2435.21 73
2435.32 78
2435.43 78
2435.55 75
2435.66 71
2435.77 70
2435.88 76
2436.00 89
2436.11 110
2436.22 135
2436.34 160
2436.45 179
2436.56 190
2436.68 191
2436.79 180
2436.90 163
2437.02 142
2437.13 120
2437.24 101
2437.36 86
2437.47 76
2437.58 70
2437.70 67
2437.81 65
2437.92 66
2438.04 68
2438.15 72
2438.26 78
2438.37 85
2438.49 94
2438.60 103
2438.71 112
2438.83 119
2438.94 124
2439.05 126
2439.17 124
2439.28 118
2439.39 108
2439.51 95
2439.62 79
2439.73 63
2439.85 48
2439.96 37
2440.07 31
2440.19 30
2440.30 32
2440.41 37
2440.53 43
2440.64 47
2440.75 49
2440.87 49
2440.98 50
2441.09 51
2441.21 54
2441.32 59
2441.43 65
2441.55 72
2441.66 78
2441.77 82
2441.89 85
2442.00 85
2442.11 84
2442.23 81
2442.34 77
2442.45 73
2442.57 68
2442.68 64
2442.79 63
2442.91 65
2443.02 72
2443.13 84
2443.24 99
2443.36 117
2443.47 135
2443.58 151
2443.70 163
2443.81 171
2443.92 174
2444.04 173
2444.15 167
2444.26 158
2444.38 145
2444.49 130
2444.61 113
2444.72 95
2444.83 77
2444.95 60
2445.06 46
2445.17 34
2445.29 25
2445.40 19
2445.51 12
2445.63 4
2445.74 0
2445.85 0
2445.97 0
2446.08 0
2446.19 0
2446.31 0
2446.42 0
2446.53 1
2446.65 22
2446.76 42
2446.87 59
2446.99 72
2447.10 80
2447.21 81
2447.33 76
2447.44 67
2447.55 55
2447.67 42
2447.78 30
2447.89 21
2448.01 15
2448.12 16
2448.23 23
2448.35 35
2448.46 53
2448.57 75
2448.69 98
2448.80 118
2448.91 135
2449.03 147
2449.14 152
2449.25 151
2449.37 147
2449.48 141
2449.60 135
2449.71 131
2449.82 130
2449.94 132
2450.05 134
2450.16 136
2450.28 136
2450.39 133
2450.50 125
2450.62 113
2450.73 99
2450.84 84
2450.96 70
2451.07 59
2451.18 51
2451.30 48
2451.41 48
2451.52 51
2451.64 56
2451.75 61
2451.86 66
2451.98 71
2452.09 76
2452.21 81
2452.32 86
2452.43 90
2452.55 93
2452.66 94
2452.77 93
2452.89 88
2453.00 82
2453.11 73
2453.23 63
2453.34 52
2453.45 43
2453.57 34
2453.68 27
2453.80 22
2453.91 18
2454.02 17
2454.14 18
2454.25 21
2454.36 25
2454.48 32
2454.59 40
2454.70 49
2454.82 58
2454.93 65
2455.04 71
2455.16 74
2455.27 76
2455.39 78
2455.50 81
2455.61 86
2455.73 93
2455.84 102
2455.95 111
2456.07 118
2456.18 124
2456.29 127
2456.41 128
2456.52 128
2456.64 127
2456.75 125
2456.86 121
2456.98 113
2457.09 100
2457.20 82
2457.32 61
2457.43 40
2457.54 22
2457.66 8
2457.77 0
2457.89 0
2458.00 0
2458.11 3
2458.23 8
2458.34 12
2458.45 15
2458.57 19
2458.68 24
2458.79 30
2458.91 36
2459.02 43
2459.14 48
2459.25 52
2459.36 55
2459.48 56
2459.59 58
2459.70 62
2459.82 68
2459.93 77
2460.05 89
2460.16 101
2460.27 113
2460.39 121
2460.50 126
2460.61 127
2460.73 124
2460.84 120
2460.95 114
2461.07 110
2461.18 108
2461.30 108
2461.41 111
2461.52 115
2461.64 118
2461.75 119
2461.86 116
2461.98 110
2462.09 100
2462.21 88
2462.32 77
2462.43 69
2462.55 65
2462.66 68
2462.77 75
2462.89 85
2463.00 97
2463.12 108
2463.23 117
2463.34 124
2463.46 129
2463.57 133
2463.69 136
2463.80 138
2463.91 139
2464.03 138
2464.14 133
2464.25 124
2464.37 111
2464.48 96
2464.60 81
2464.71 69
2464.82 61
2464.94 57
2465.05 57
2465.16 58
2465.28 60
2465.39 62
2465.51 63
2465.62 64
2465.73 65
2465.85 69
2465.96 74
2466.08 82
2466.19 92
2466.30 104
2466.42 116
2466.53 126
2466.64 134
2466.76 137
2466.87 134
2466.99 127
2467.10 115
2467.21 99
2467.33 83
2467.44 68
2467.56 55
2467.67 44
2467.78 37
2467.90 32
2468.01 29
2468.13 28
2468.24 29
2468.35 31
2468.47 37
2468.58 46
2468.69 57
2468.81 69
2468.92 82
2469.04 92
2469.15 98
2469.26 99
2469.38 93
2469.49 83
2469.61 70
2469.72 57
2469.83 48
2469.95 44
2470.06 46
2470.18 51
2470.29 57
2470.40 62
2470.52 63
2470.63 60
2470.75 54
2470.86 48
2470.97 45
2471.09 47
2471.20 52
2471.32 60
2471.43 68
2471.54 73
2471.66 72
2471.77 65
2471.89 53
2472.00 39
2472.11 27
2472.23 18
2472.34 15
2472.46 19
2472.57 28
2472.68 41
2472.80 55
2472.91 68
2473.03 76
2473.14 79
2473.25 76
2473.37 67
2473.48 53
2473.60 38
2473.71 23
2473.82 12
2473.94 6
2474.05 8
2474.17 15
2474.28 26
2474.39 39
2474.51 51
2474.62 60
2474.74 65
2474.85 65
2474.96 60
2475.08 53
2475.19 44
2475.31 35
2475.42 28
2475.53 21
2475.65 16
2475.76 12
2475.88 9
2475.99 5
2476.10 1
2476.22 0
2476.33 0
2476.45 0
2476.56 0
2476.67 5
2476.79 12
2476.90 19
2477.02 24
2477.13 26
2477.25 24
2477.36 19
2477.47 11
2477.59 1
2477.70 0
2477.82 0
2477.93 0
2478.04 0
2478.16 4
2478.27 20
2478.39 41
2478.50 65
2478.61 92
2478.73 119
2478.84 145
2478.96 169
2479.07 189
2479.19 204
2479.30 216
2479.41 223
2479.53 228
2479.64 230
2479.76 232
2479.87 233
2479.98 234
2480.10 234
2480.21 230
2480.33 221
2480.44 208
2480.56 191
2480.67 171
2480.78 150
2480.90 132
2481.01 120
2481.13 114
2481.24 115
2481.35 120
2481.47 128
2481.58 136
2481.70 143
2481.81 146
2481.93 147
2482.04 145
2482.15 142
2482.27 137
2482.38 132
2482.50 125
2482.61 117
2482.73 108
2482.84 98
2482.95 87
2483.07 75
2483.18 63
2483.30 52
2483.41 40
2483.53 30
2483.64 22
2483.75 16
2483.87 14
2483.98 16
2484.10 22
2484.21 33
2484.32 46
2484.44 62
2484.55 79
2484.67 97
2484.78 114
2484.90 129
2485.01 142
2485.12 152
2485.24 158
2485.35 159
2485.47 157
2485.58 150
2485.70 140
2485.81 128
2485.92 115
2486.04 103
2486.15 94
2486.27 88
2486.38 84
2486.50 84
2486.61 86
2486.73 90
2486.84 95
2486.95 101
2487.07 107
2487.18 112
2487.30 116
2487.41 118
2487.53 118
2487.64 115
2487.75 107
2487.87 97
2487.98 83
2488.10 68
2488.21 51
2488.33 36
2488.44 23
2488.55 15
2488.67 11
2488.78 11
2488.90 15
2489.01 21
2489.13 28
2489.24 34
2489.36 36
2489.47 34
2489.58 29
2489.70 22
2489.81 12
2489.93 3
2490.04 0
2490.16 0
2490.27 0
2490.38 0
2490.50 0
2490.61 0
2490.73 0
2490.84 0
2490.96 0
2491.07 3
2491.19 8
2491.30 12
2491.41 15
2491.53 19
2491.64 22
2491.76 28
2491.87 37
2491.99 50
2492.10 67
2492.22 87
2492.33 108
2492.44 126
2492.56 141
2492.67 151
2492.79 155
2492.90 153
2493.02 148
2493.13 141
2493.25 135
2493.36 129
2493.47 124
2493.59 120
2493.70 115
2493.82 110
2493.93 103
2494.05 97
2494.16 92
2494.28 88
2494.39 87
2494.51 89
2494.62 92
2494.73 96
2494.85 100
2494.96 104
2495.08 109
2495.19 114
2495.31 119
2495.42 125
2495.54 132
2495.65 139
2495.77 144
2495.88 146
2495.99 146
2496.11 142
2496.22 135
2496.34 127
2496.45 117
2496.57 107
2496.68 99
2496.80 90
2496.91 83
2497.03 76
2497.14 71
2497.25 67
2497.37 66
2497.48 68
2497.60 74
2497.71 83
2497.83 94
2497.94 107
2498.06 120
2498.17 131
2498.29 142
2498.40 151
2498.51 157
2498.63 160
2498.74 161
2498.86 157
2498.97 150
2499.09 137
2499.20 121
2499.32 103
2499.43 84
2499.55 66
2499.66 49
2499.78 36
2499.89 25
2500.00 17
2500.12 12
2500.23 9
2500.35 8
2500.46 7
2500.58 7
2500.69 8
2500.81 9
2500.92 11
2501.04 13
2501.15 15
2501.27 17
2501.38 20
2501.49 23
2501.61 27
2501.72 32
2501.84 39
2501.95 47
2502.07 58
2502.18 70
2502.30 81
2502.41 92
2502.53 99
2502.64 101
2502.76 98
2502.87 90
2502.99 79
2503.10 66
2503.22 54
2503.33 45
2503.44 40
2503.56 41
2503.67 46
2503.79 54
2503.90 62
2504.02 67
2504.13 67
2504.25 59
2504.36 45
2504.48 27
2504.59 8
2504.71 0
2504.82 0
2504.94 0
2505.05 0
2505.17 0
2505.28 0
2505.40 0
2505.51 0
2505.62 4
2505.74 16
2505.85 29
2505.97 43
2506.08 60
2506.20 77
2506.31 93
2506.43 105
2506.54 109
2506.66 107
2506.77 99
2506.89 86
2507.00 72
2507.12 59
2507.23 50
2507.35 46
2507.46 47
2507.58 51
2507.69 57
2507.81 64
2507.92 71
2508.04 79
2508.15 88
2508.26 97
2508.38 108
2508.49 121
2508.61 134
2508.72 145
2508.84 155
2508.95 162
2509.07 166
2509.18 166
2509.30 162
2509.41 155
2509.53 145
2509.64 133
2509.76 120
2509.87 108
2509.99 97
2510.10 88
2510.22 82
2510.33 78
2510.45 76
2510.56 76
2510.68 79
2510.79 84
2510.91 93
2511.02 106
2511.14 125
2511.25 147
2511.37 170
2511.48 191
2511.60 208
2511.71 218
2511.83 219
2511.94 213
2512.06 202
2512.17 189
2512.29 177
2512.40 170
2512.51 168
2512.63 172
2512.74 180
2512.86 190
2512.97 200
2513.09 209
2513.20 214
2513.32 216
2513.43 214
2513.55 209
2513.66 202
2513.78 195
2513.89 189
2514.01 184
2514.12 182
2514.24 182
2514.35 184
2514.47 187
2514.58 191
2514.70 196
2514.81 199
2514.93 200
2515.04 198
2515.16 191
2515.27 179
2515.39 162
2515.50 141
2515.62 119
2515.73 100
2515.85 86
2515.96 78
2516.08 79
2516.19 86
2516.31 100
2516.42 118
2516.54 138
2516.65 159
2516.77 177
2516.88 192
2517.00 201
2517.11 204
2517.23 199
2517.34 188
2517.46 173
2517.57 154
2517.69 134
2517.80 115
2517.92 99
2518.03 85
2518.15 74
2518.26 66
2518.38 60
2518.49 57
2518.61 56
2518.72 56
2518.84 57
2518.95 57
2519.07 58
2519.18 57
2519.30 56
2519.41 55
2519.53 56
2519.64 58
2519.76 62
2519.87 68
2519.99 75
2520.11 83
2520.22 90
2520.34 95
2520.45 100
2520.57 105
2520.68 110
2520.80 116
2520.91 123
2521.03 130
2521.14 135
2521.26 139
2521.37 141
2521.49 140
2521.60 138
2521.72 134
2521.83 130
2521.95 127
2522.06 123
2522.18 122
2522.29 122
2522.41 126
2522.52 134
2522.64 146
2522.75 160
2522.87 177
2522.98 194
2523.10 208
2523.21 219
2523.33 226
2523.44 227
2523.56 222
2523.67 210
2523.79 193
2523.90 172
2524.02 148
2524.13 125
2524.25 105
2524.37 90
2524.48 81
2524.60 76
2524.71 75
2524.83 75
2524.94 74
2525.06 73
2525.17 71
2525.29 69
2525.40 67
2525.52 67
2525.63 70
2525.75 76
2525.86 84
2525.98 95
2526.09 109
2526.21 123
2526.32 139
2526.44 153
2526.55 166
2526.67 176
2526.78 184
2526.90 190
2527.02 194
2527.13 196
2527.25 195
2527.36 193
2527.48 189
2527.59 182
2527.71 171
2527.82 158
2527.94 142
2528.05 125
2528.17 107
2528.28 90
2528.40 76
2528.51 65
2528.63 59
2528.74 56
2528.86 57
2528.97 60
2529.09 64
2529.21 68
2529.32 73
2529.44 78
2529.55 84
2529.67 93
2529.78 105
2529.90 120
2530.01 136
2530.13 153
2530.24 166
2530.36 175
2530.47 179
2530.59 177
2530.70 168
2530.82 156
2530.94 141
2531.05 125
2531.17 111
2531.28 99
2531.40 89
2531.51 81
2531.63 74
2531.74 69
2531.86 65
2531.97 61
2532.09 58
2532.20 57
2532.32 59
2532.43 64
2532.55 73
2532.67 85
2532.78 99
2532.90 113
2533.01 124
2533.13 131
2533.24 131
2533.36 126
2533.47 117
2533.59 107
2533.70 97
2533.82 90
2533.93 87
2534.05 90
2534.17 97
2534.28 108
2534.40 119
2534.51 129
2534.63 136
2534.74 136
2534.86 130
2534.97 117
2535.09 99
2535.20 79
2535.32 61
2535.44 48
2535.55 43
2535.67 46
2535.78 57
2535.90 73
2536.01 89
2536.13 103
2536.24 112
2536.36 114
2536.47 109
2536.59 98
2536.71 84
2536.82 68
2536.94 52
2537.05 36
2537.17 23
2537.28 12
2537.40 3
2537.51 0
2537.63 0
2537.74 0
2537.86 0
2537.98 0
2538.09 0
2538.21 0
2538.32 0
2538.44 7
2538.55 29
2538.67 52
2538.78 71
2538.90 83
2539.02 87
2539.13 83
2539.25 72
2539.36 57
2539.48 43
2539.59 31
2539.71 25
2539.82 24
2539.94 27
2540.06 33
2540.17 41
2540.29 50
2540.40 59
2540.52 67
2540.63 75
2540.75 82
2540.86 88
2540.98 93
2541.10 95
2541.21 97
2541.33 97
2541.44 97
2541.56 97
2541.67 98
2541.79 100
2541.90 103
2542.02 106
2542.14 108
2542.25 109
2542.37 109
2542.48 107
2542.60 104
2542.71 101
2542.83 99
2542.94 98
2543.06 98
2543.18 99
2543.29 102
2543.41 106
2543.52 110
2543.64 114
2543.75 117
2543.87 118
2543.99 118
2544.10 115
2544.22 110
2544.33 103
2544.45 95
2544.56 86
2544.68 75
2544.79 65
2544.91 56
2545.03 47
2545.14 37
2545.26 28
2545.37 19
2545.49 11
2545.60 4
2545.72 1
2545.84 2
2545.95 11
2546.07 26
2546.18 48
2546.30 73
2546.41 101
2546.53 126
2546.65 148
2546.76 164
2546.88 172
2546.99 174
2547.11 171
2547.22 163
2547.34 153
2547.46 142
2547.57 133
2547.69 127
2547.80 127
2547.92 132
2548.03 141
2548.15 154
2548.27 168
2548.38 181
2548.50 191
2548.61 195
2548.73 196
2548.84 191
2548.96 184
2549.08 175
2549.19 165
2549.31 154
2549.42 142
2549.54 129
2549.65 117
2549.77 106
2549.89 98
2550.00 93
2550.12 93
2550.23 99
2550.35 107
2550.46 117
2550.58 125
2550.70 129
2550.81 129
2550.93 125
2551.04 117
2551.16 108
2551.28 99
2551.39 92
2551.51 86
2551.62 81
2551.74 77
2551.85 73
2551.97 70
2552.09 67
2552.20 65
2552.32 60
2552.43 54
2552.55 45
2552.67 33
2552.78 18
2552.90 2
2553.01 0
2553.13 0
2553.24 0
2553.36 0
2553.48 0
2553.59 0
2553.71 0
2553.82 0
2553.94 14
2554.06 28
2554.17 42
2554.29 56
2554.40 70
2554.52 83
2554.63 93
2554.75 101
2554.87 103
2554.98 101
2555.10 95
2555.21 88
2555.33 82
2555.45 81
2555.56 87
2555.68 99
2555.79 118
2555.91 140
2556.03 162
2556.14 180
2556.26 190
2556.37 192
2556.49 187
2556.61 175
2556.72 160
2556.84 144
2556.95 131
2557.07 123
2557.18 119
2557.30 119
2557.42 122
2557.53 125
2557.65 127
2557.76 126
2557.88 121
2558.00 112
2558.11 101
2558.23 90
2558.34 80
2558.46 73
2558.58 70
2558.69 69
2558.81 70
2558.92 71
2559.04 72
2559.16 72
2559.27 71
2559.39 71
2559.50 73
2559.62 77
2559.74 84
2559.85 95
2559.97 108
2560.08 123
2560.20 139
2560.32 153
2560.43 165
2560.55 174
2560.66 178
2560.78 177
2560.90 172
2561.01 164
2561.13 153
2561.24 140
2561.36 126
2561.48 111
2561.59 95
2561.71 78
2561.82 59
2561.94 41
2562.06 25
2562.17 12
2562.29 3
2562.40 0
2562.52 0
2562.64 0
2562.75 2
2562.87 6
2562.98 10
2563.10 14
2563.22 17
2563.33 21
2563.45 27
2563.57 33
2563.68 40
2563.80 47
2563.91 53
2564.03 58
2564.15 60
2564.26 60
2564.38 59
2564.49 56
2564.61 52
2564.73 48
2564.84 45
2564.96 43
2565.07 41
2565.19 40
2565.31 38
2565.42 36
2565.54 35
2565.65 35
2565.77 37
2565.89 42
2566.00 50
2566.12 60
2566.24 71
2566.35 81
2566.47 89
2566.58 96
2566.70 103
2566.82 113
2566.93 126
2567.05 143
2567.16 164
2567.28 187
2567.40 207
2567.51 224
2567.63 233
2567.75 235
2567.86 230
2567.98 221
2568.09 209
2568.21 197
2568.33 184
2568.44 172
2568.56 161
2568.68 150
2568.79 140
2568.91 133
2569.02 128
2569.14 128
2569.26 131
2569.37 139
2569.49 149
2569.60 160
2569.72 170
2569.84 178
2569.95 182
2570.07 182
2570.19 179
2570.30 175
2570.42 169
2570.53 165
2570.65 163
2570.77 162
2570.88 162
2571.00 161
2571.12 157
2571.23 151
2571.35 143
2571.46 132
2571.58 122
2571.70 114
2571.81 111
2571.93 112
2572.05 118
2572.16 128
2572.28 141
2572.39 154
2572.51 165
2572.63 174
2572.74 178
2572.86 178
2572.98 173
2573.09 164
2573.21 152
2573.33 141
2573.44 133
2573.56 128
2573.67 128
2573.79 132
2573.91 138
2574.02 145
2574.14 150
2574.26 152
2574.37 151
2574.49 146
2574.60 138
2574.72 129
2574.84 118
2574.95 107
2575.07 97
2575.19 88
2575.30 82
2575.42 79
2575.54 81
2575.65 86
2575.77 94
2575.88 103
2576.00 112
2576.12 118
2576.23 119
2576.35 117
2576.47 110
2576.58 100
2576.70 90
2576.82 81
2576.93 76
2577.05 75
2577.16 78
2577.28 84
2577.40 91
2577.51 97
2577.63 99
2577.75 98
2577.86 92
2577.98 82
2578.10 69
2578.21 57
2578.33 48
2578.44 42
2578.56 40
2578.68 41
2578.79 43
2578.91 44
2579.03 41
2579.14 33
2579.26 21
2579.38 8
2579.49 0
2579.61 0
2579.73 0
2579.84 0
2579.96 0
2580.07 0
2580.19 0
2580.31 0
2580.42 5
2580.54 15
2580.66 24
2580.77 32
2580.89 40
2581.01 49
2581.12 58
2581.24 69
2581.36 81
2581.47 95
2581.59 109
2581.71 120
2581.82 126
2581.94 125
2582.05 117
2582.17 104
2582.29 89
2582.40 77
2582.52 69
2582.64 69
2582.75 77
2582.87 91
2582.99 108
2583.10 126
2583.22 140
2583.34 150
2583.45 155
2583.57 156
2583.69 154
2583.80 149
2583.92 143
2584.04 137
2584.15 133
2584.27 131
2584.39 131
2584.50 134
2584.62 138
2584.74 144
2584.85 150
2584.97 154
2585.08 155
2585.20 155
2585.32 152
2585.43 148
2585.55 144
2585.67 141
2585.78 139
2585.90 140
2586.02 144
2586.13 150
2586.25 158
2586.37 169
2586.48 183
2586.60 199
2586.72 215
2586.83 229
2586.95 239
2587.07 245
2587.18 244
2587.30 237
2587.42 224
2587.53 207
2587.65 188
2587.77 168
2587.88 148
2588.00 131
2588.12 116
2588.23 105
2588.35 96
2588.47 90
2588.58 86
2588.70 82
2588.82 79
2588.93 75
2589.05 72
2589.17 70
2589.28 70
2589.40 73
2589.52 79
2589.63 89
2589.75 99
2589.87 109
2589.98 115
2590.10 117
2590.22 114
2590.33 107
2590.45 98
2590.57 89
2590.68 82
2590.80 80
2590.92 83
2591.03 91
2591.15 103
2591.27 117
2591.38 133
2591.50 148
2591.62 161
2591.73 171
2591.85 177
2591.97 179
2592.08 177
2592.20 172
2592.32 166
2592.43 158
2592.55 150
2592.67 144
2592.78 138
2592.90 135
2593.02 134
2593.13 136
2593.25 140
2593.37 146
2593.48 153
2593.60 162
2593.72 170
2593.83 177
2593.95 181
2594.07 184
2594.18 185
2594.30 185
2594.42 184
2594.54 182
2594.65 179
2594.77 175
2594.89 170
2595.00 163
2595.12 155
2595.24 144
2595.35 133
2595.47 121
2595.59 108
2595.70 96
2595.82 84
2595.94 74
2596.05 65
2596.17 58
2596.29 52
2596.40 47
2596.52 43
2596.64 39
2596.75 35
2596.87 32
2596.99 31
2597.11 32
2597.22 37
2597.34 44
2597.46 52
2597.57 58
2597.69 62
2597.81 61
2597.92 56
2598.04 49
2598.16 42
2598.27 36
2598.39 35
2598.51 40
2598.62 49
2598.74 60
2598.86 70
2598.97 77
2599.09 79
2599.21 75
2599.33 66
2599.44 53
2599.56 38
2599.68 23
2599.79 10
2599.91 0
2600.03 0
2600.14 0
2600.26 0
2600.38 0
2600.49 0
2600.61 0
2600.73 0
2600.85 0
2600.96 7
2601.08 19
2601.20 30
2601.31 38
2601.43 42
2601.55 43
2601.66 42
2601.78 38
2601.90 36
2602.01 35
2602.13 37
2602.25 42
2602.37 51
2602.48 63
2602.60 76
2602.72 89
2602.83 101
2602.95 111
2603.07 118
2603.18 124
2603.30 127
2603.42 131
2603.54 137
2603.65 144
2603.77 154
2603.89 164
2604.00 174
2604.12 182
2604.24 184
2604.35 181
2604.47 171
2604.59 156
2604.70 138
2604.82 119
2604.94 101
2605.06 86
2605.17 75
2605.29 69
2605.41 68
2605.52 70
2605.64 77
2605.76 86
2605.88 98
2605.99 110
2606.11 122
2606.23 131
2606.34 137
2606.46 140
2606.58 139
2606.69 136
2606.81 133
2606.93 132
2607.05 134
2607.16 138
2607.28 145
2607.40 153
2607.51 161
2607.63 166
2607.75 169
2607.87 167
2607.98 161
2608.10 152
2608.22 140
2608.33 128
2608.45 116
2608.57 108
2608.68 105
2608.80 108
2608.92 116
2609.04 128
2609.15 140
2609.27 149
2609.39 153
2609.50 150
2609.62 141
2609.74 127
2609.86 112
2609.97 97
2610.09 86
2610.21 78
2610.32 71
2610.44 64
2610.56 55
2610.68 43
2610.79 29
2610.91 14
2611.03 2
2611.14 0
2611.26 0
2611.38 0
2611.50 0
2611.61 9
2611.73 19
2611.85 29
2611.96 38
2612.08 47
2612.20 55
2612.32 63
2612.43 69
2612.55 73
2612.67 76
2612.78 77
2612.90 76
2613.02 74
2613.14 71
2613.25 68
2613.37 63
2613.49 57
2613.61 47
2613.72 35
2613.84 20
2613.96 4
2614.07 0
2614.19 0
2614.31 0
2614.43 0
2614.54 0
2614.66 0
2614.78 0
2614.89 0
2615.01 11
2615.13 27
2615.25 44
2615.36 61
2615.48 79
2615.60 96
2615.72 112
2615.83 125
2615.95 134
2616.07 139
2616.18 139
2616.30 135
2616.42 127
2616.54 116
2616.65 102
2616.77 86
2616.89 69
2617.01 52
2617.12 36
2617.24 24
2617.36 14
2617.47 8
2617.59 4
2617.71 3
2617.83 3
2617.94 3
2618.06 4
2618.18 6
2618.30 9
2618.41 14
2618.53 21
2618.65 29
2618.76 36
2618.88 41
2619.00 43
2619.12 40
2619.23 33
2619.35 23
2619.47 13
2619.59 5
2619.70 1
2619.82 2
2619.94 8
2620.06 17
2620.17 28
2620.29 37
2620.41 43
2620.53 47
2620.64 47
2620.76 46
2620.88 43
2620.99 41
2621.11 38
2621.23 34
2621.35 28
2621.46 21
2621.58 12
2621.70 1
2621.82 0
2621.93 0
2622.05 0
2622.17 0
2622.29 0
2622.40 0
2622.52 0
2622.64 2
2622.76 9
2622.87 16
2622.99 21
2623.11 25
2623.23 28
2623.34 31
2623.46 32
2623.58 32
2623.69 32
2623.81 30
2623.93 28
2624.05 27
2624.16 26
2624.28 26
2624.40 27
2624.52 29
2624.63 32
2624.75 36
2624.87 42
2624.99 49
2625.10 56
2625.22 64
2625.34 73
2625.46 81
2625.57 89
2625.69 96
2625.81 103
2625.93 109
2626.04 116
2626.16 122
2626.28 126
2626.40 127
2626.51 125
2626.63 120
2626.75 112
2626.87 104
2626.98 98
2627.10 96
2627.22 99
2627.34 108
2627.45 121
2627.57 135
2627.69 149
2627.81 160
2627.92 167
2628.04 170
2628.16 169
2628.28 167
2628.39 166
2628.51 165
2628.63 164
2628.75 163
2628.86 161
2628.98 156
2629.10 149
2629.22 142
2629.33 135
2629.45 132
2629.57 132
2629.69 136
2629.80 143
2629.92 151
2630.04 159
2630.16 165
2630.28 170
2630.39 173
2630.51 174
2630.63 174
2630.75 174
2630.86 173
2630.98 172
2631.10 170
2631.22 166
2631.33 160
2631.45 151
2631.57 139
2631.69 125
2631.80 110
2631.92 96
2632.04 84
2632.16 76
2632.27 71
2632.39 69
2632.51 68
2632.63 69
2632.75 70
2632.86 72
2632.98 76
2633.10 80
2633.22 87
2633.33 95
2633.45 103
2633.57 108
2633.69 109
2633.80 106
2633.92 99
2634.04 89
2634.16 77
2634.27 66
2634.39 57
2634.51 50
2634.63 45
2634.75 43
2634.86 42
2634.98 41
2635.10 42
2635.22 44
2635.33 45
2635.45 45
2635.57 44
2635.69 42
2635.80 38
2635.92 34
2636.04 32
2636.16 32
2636.28 36
2636.39 45
2636.51 57
2636.63 71
2636.75 83
2636.86 92
2636.98 94
2637.10 89
2637.22 78
2637.33 63
2637.45 48
2637.57 36
2637.69 31
2637.81 34
2637.92 48
2638.04 69
2638.16 97
2638.28 125
2638.39 150
2638.51 168
2638.63 175
2638.75 172
2638.87 159
2638.98 141
2639.10 123
2639.22 109
2639.34 101
2639.45 101
2639.57 109
2639.69 120
2639.81 133
2639.93 142
2640.04 146
2640.16 145
2640.28 140
2640.40 131
2640.51 120
2640.63 110
2640.75 99
2640.87 88
2640.99 75
2641.10 61
2641.22 47
2641.34 35
2641.46 26
2641.58 23
2641.69 27
2641.81 39
2641.93 58
2642.05 81
2642.16 107
2642.28 133
2642.40 156
2642.52 174
2642.64 188
2642.75 196
2642.87 199
2642.99 200
2643.11 197
2643.23 192
2643.34 184
2643.46 175
2643.58 166
2643.70 156
2643.81 147
2643.93 140
2644.05 134
2644.17 132
2644.29 131
2644.40 130
2644.52 129
2644.64 127
2644.76 124
2644.88 121
2644.99 118
2645.11 116
2645.23 116
2645.35 117
2645.47 119
2645.58 119
2645.70 117
2645.82 113
2645.94 106
2646.05 96
2646.17 84
2646.29 70
2646.41 56
2646.53 42
2646.64 30
2646.76 21
2646.88 15
2647.00 12
2647.12 12
2647.23 13
2647.35 14
2647.47 14
2647.59 13
2647.71 10
2647.82 5
2647.94 0
2648.06 0
2648.18 0
2648.30 0
2648.41 0
2648.53 0
2648.65 0
2648.77 0
2648.89 11
2649.00 27
2649.12 45
2649.24 64
2649.36 81
2649.48 97
2649.59 110
2649.71 122
2649.83 130
2649.95 136
2650.07 137
2650.18 134
2650.30 125
2650.42 113
2650.54 97
2650.66 79
2650.77 60
2650.89 42
2651.01 25
2651.13 11
2651.25 0
2651.36 0
2651.48 0
2651.60 0
2651.72 0
2651.84 0
2651.95 0
2652.07 0
2652.19 0
2652.31 9
2652.43 19
2652.55 31
2652.66 46
2652.78 64
2652.90 85
2653.02 108
2653.14 131
2653.25 151
2653.37 166
2653.49 174
2653.61 174
2653.73 168
2653.84 156
2653.96 141
2654.08 126
2654.20 113
2654.32 102
2654.43 95
2654.55 92
2654.67 93
2654.79 95
2654.91 98
2655.03 102
2655.14 105
2655.26 107
2655.38 108
2655.50 108
2655.62 109
2655.73 109
2655.85 109
2655.97 108
2656.09 107
2656.21 106
2656.33 104
2656.44 100
2656.56 96
2656.68 92
2656.80 88
2656.92 85
2657.03 85
2657.15 87
2657.27 92
2657.39 98
2657.51 104
2657.62 109
2657.74 113
2657.86 116
2657.98 120
2658.10 125
2658.22 133
2658.33 141
2658.45 149
2658.57 154
2658.69 155
2658.81 150
2658.93 140
2659.04 125
2659.16 109
2659.28 93
2659.40 80
2659.52 72
2659.63 71
2659.75 75
2659.87 83
2659.99 94
2660.11 106
2660.23 116
2660.34 123
2660.46 126
2660.58 124
2660.70 117
2660.82 107
2660.94 94
2661.05 81
2661.17 68
2661.29 57
2661.41 47
2661.53 40
2661.65 35
2661.76 33
2661.88 32
2662.00 33
2662.12 35
2662.24 40
2662.35 48
2662.47 58
2662.59 69
2662.71 81
2662.83 92
2662.95 101
2663.06 106
2663.18 107
2663.30 105
2663.42 99
2663.54 91
2663.66 81
2663.77 69
2663.89 56
2664.01 44
2664.13 33
2664.25 25
2664.37 23
2664.48 25
2664.60 32
2664.72 42
2664.84 53
2664.96 64
2665.08 74
2665.19 81
2665.31 87
2665.43 91
2665.55 95
2665.67 100
2665.79 104
2665.90 108
2666.02 110
2666.14 111
2666.26 111
2666.38 111
2666.50 111
2666.62 112
2666.73 114
2666.85 116
2666.97 117
2667.09 117
2667.21 115
2667.33 111
2667.44 107
2667.56 105
2667.68 104
2667.80 105
2667.92 105
2668.04 104
2668.15 101
2668.27 95
2668.39 85
2668.51 74
2668.63 63
2668.75 53
2668.87 45
2668.98 40
2669.10 37
2669.22 36
2669.34 34
2669.46 32
2669.58 28
2669.69 24
2669.81 21
2669.93 18
2670.05 19
2670.17 24
2670.29 31
2670.41 41
2670.52 51
2670.64 61
2670.76 69
2670.88 74
2671.00 76
2671.12 74
2671.23 70
2671.35 63
2671.47 55
2671.59 47
2671.71 41
2671.83 39
2671.95 41
2672.06 46
2672.18 53
2672.30 60
2672.42 65
2672.54 66
2672.66 64
2672.78 58
2672.89 52
2673.01 46
2673.13 42
2673.25 41
2673.37 42
2673.49 46
2673.60 51
2673.72 58
2673.84 66
2673.96 76
2674.08 87
2674.20 98
2674.32 108
2674.43 114
2674.55 117
2674.67 115
2674.79 108
2674.91 100
2675.03 93
2675.15 88
2675.26 88
2675.38 91
2675.50 97
2675.62 103
2675.74 107
2675.86 108
2675.98 106
2676.09 102
2676.21 98
2676.33 97
2676.45 99
2676.57 103
2676.69 109
2676.81 114
2676.93 115
2677.04 112
2677.16 105
2677.28 96
2677.40 86
2677.52 78
2677.64 72
2677.76 69
2677.87 68
2677.99 67
2678.11 64
2678.23 59
2678.35 53
2678.47 46
2678.59 39
2678.70 35
2678.82 34
2678.94 37
2679.06 45
2679.18 56
2679.30 69
2679.42 82
2679.54 95
2679.65 106
2679.77 115
2679.89 120
2680.01 123
2680.13 125
2680.25 125
2680.37 124
2680.48 124
2680.60 125
2680.72 126
2680.84 129
2680.96 131
2681.08 133
2681.20 131
2681.32 126
2681.43 117
2681.55 104
2681.67 88
2681.79 72
2681.91 58
2682.03 48
2682.15 42
2682.27 42
2682.38 46
2682.50 52
2682.62 59
2682.74 66
2682.86 72
2682.98 76
2683.10 78
2683.22 79
2683.33 79
2683.45 78
2683.57 78
2683.69 79
2683.81 84
2683.93 93
2684.05 105
2684.17 121
2684.28 138
2684.40 154
2684.52 168
2684.64 176
2684.76 180
2684.88 178
2685.00 171
2685.12 162
2685.24 151
2685.35 140
2685.47 130
2685.59 121
2685.71 114
2685.83 111
2685.95 110
2686.07 111
2686.19 112
2686.30 113
2686.42 112
2686.54 108
2686.66 101
2686.78 92
2686.90 83
2687.02 75
2687.14 69
2687.26 66
2687.37 67
2687.49 70
2687.61 77
2687.73 85
2687.85 96
2687.97 108
2688.09 120
2688.21 133
2688.32 144
2688.44 153
2688.56 160
2688.68 163
2688.80 164
2688.92 160
2689.04 154
2689.16 144
2689.28 132
2689.39 118
2689.51 105
2689.63 94
2689.75 86
2689.87 82
2689.99 83
2690.11 87
2690.23 96
2690.35 106
2690.47 118
2690.58 131
2690.70 142
2690.82 151
2690.94 156
2691.06 157
2691.18 153
2691.30 144
2691.42 132
2691.54 117
2691.65 101
2691.77 87
2691.89 74
2692.01 64
2692.13 57
2692.25 55
2692.37 58
2692.49 65
2692.61 77
2692.73 93
2692.84 111
2692.96 129
2693.08 147
2693.20 162
2693.32 172
2693.44 177
2693.56 177
2693.68 172
2693.80 164
2693.91 152
2694.03 138
2694.15 122
2694.27 106
2694.39 91
2694.51 78
2694.63 68
2694.75 61
2694.87 57
2694.99 56
2695.10 55
2695.22 56
2695.34 57
2695.46 60
2695.58 64
2695.70 70
2695.82 79
2695.94 89
2696.06 99
2696.18 109
2696.30 117
2696.41 124
2696.53 129
2696.65 133
2696.77 135
2696.89 135
2697.01 133
2697.13 129
2697.25 122
2697.37 113
2697.49 104
2697.61 93
2697.72 84
2697.84 75
2697.96 67
2698.08 59
2698.20 51
2698.32 43
2698.44 35
2698.56 27
2698.68 19
2698.80 11
2698.92 4
2699.03 0
2699.15 0
2699.27 0
2699.39 0
2699.51 0
2699.63 0
2699.75 0
2699.87 0
2699.99 0
2700.11 10
2700.23 21
2700.34 33
2700.46 43
2700.58 51
2700.70 57
2700.82 60
2700.94 63
2701.06 65
2701.18 70
2701.30 76
2701.42 85
2701.54 94
2701.66 103
2701.77 111
2701.89 115
2702.01 117
2702.13 117
2702.25 117
2702.37 116
2702.49 117
2702.61 118
2702.73 119
2702.85 120
2702.97 120
2703.09 118
2703.20 116
2703.32 114
2703.44 113
2703.56 113
2703.68 114
2703.80 117
2703.92 119
2704.04 120
2704.16 120
2704.28 118
2704.40 113
2704.52 106
2704.64 98
2704.75 90
2704.87 83
2704.99 76
2705.11 72
2705.23 71
2705.35 74
2705.47 81
2705.59 91
2705.71 104
2705.83 119
2705.95 135
2706.07 149
2706.19 161
2706.30 169
2706.42 173
2706.54 175
2706.66 172
2706.78 166
2706.90 157
2707.02 146
2707.14 134
2707.26 121
2707.38 110
2707.50 102
2707.62 98
2707.74 99
2707.86 106
2707.97 116
2708.09 130
2708.21 145
2708.33 161
2708.45 175
2708.57 187
2708.69 195
2708.81 200
2708.93 201
2709.05 198
2709.17 193
2709.29 187
2709.41 182
2709.53 178
2709.65 175
2709.76 173
2709.88 171
2710.00 166
2710.12 158
2710.24 146
2710.36 129
2710.48 110
2710.60 87
2710.72 64
2710.84 42
2710.96 23
2711.08 7
2711.20 0
2711.32 0
2711.44 0
2711.56 0
2711.67 0
2711.79 0
2711.91 0
2712.03 0
2712.15 1
2712.27 3
2712.39 8
2712.51 17
2712.63 30
2712.75 47
2712.87 64
2712.99 80
2713.11 92
2713.23 99
2713.35 101
2713.47 98
2713.59 94
2713.70 89
2713.82 85
2713.94 83
2714.06 80
2714.18 76
2714.30 69
2714.42 58
2714.54 43
2714.66 25
2714.78 8
2714.90 0
2715.02 0
2715.14 0
2715.26 0
2715.38 0
2715.50 0
2715.62 0
2715.74 0
2715.85 0
2715.97 0
2716.09 9
2716.21 24
2716.33 42
2716.45 62
2716.57 80
2716.69 93
2716.81 101
2716.93 104
2717.05 106
2717.17 107
2717.29 111
2717.41 119
2717.53 130
2717.65 143
2717.77 157
2717.89 171
2718.01 185
2718.13 197
2718.24 208
2718.36 217
2718.48 224
2718.60 230
2718.72 234
2718.84 237
2718.96 237
2719.08 234
2719.20 229
2719.32 220
2719.44 209
2719.56 195
2719.68 182
2719.80 170
2719.92 163
2720.04 159
2720.16 160
2720.28 165
2720.40 170
2720.52 176
2720.64 179
2720.76 180
2720.88 179
2720.99 176
2721.11 171
2721.23 165
2721.35 158
2721.47 149
2721.59 139
2721.71 127
2721.83 115
2721.95 104
2722.07 95
2722.19 89
2722.31 87
2722.43 87
2722.55 90
2722.67 96
2722.79 103
2722.91 111
2723.03 118
2723.15 124
2723.27 128
2723.39 130
2723.51 129
2723.63 126
2723.75 123
2723.87 121
2723.99 120
2724.11 122
2724.22 126
2724.34 130
2724.46 132
2724.58 132
2724.70 128
2724.82 120
2724.94 108
2725.06 93
2725.18 76
2725.30 57
2725.42 39
2725.54 22
2725.66 7
2725.78 0
2725.90 0
2726.02 0
2726.14 0
2726.26 0
2726.38 0
2726.50 0
2726.62 0
2726.74 0
2726.86 2
2726.98 7
2727.10 16
2727.22 27
2727.34 41
2727.46 55
2727.58 67
2727.70 75
2727.82 77
2727.94 75
2728.06 68
2728.18 61
2728.30 54
2728.41 50
2728.53 49
2728.65 51
2728.77 54
2728.89 58
2729.01 63
2729.13 69
2729.25 76
2729.37 86
2729.49 99
2729.61 114
2729.73 128
2729.85 142
2729.97 151
2730.09 156
2730.21 156
2730.33 151
2730.45 144
2730.57 135
2730.69 127
2730.81 121
2730.93 117
2731.05 117
2731.17 120
2731.29 125
2731.41 131
2731.53 138
2731.65 145
2731.77 150
2731.89 154
2732.01 155
2732.13 152
2732.25 147
2732.37 139
2732.49 129
2732.61 117
2732.73 104
2732.85 92
2732.97 82
2733.09 76
2733.21 75
2733.33 77
2733.45 83
2733.57 91
2733.69 99
2733.81 105
2733.93 110
2734.05 114
2734.17 118
2734.29 123
2734.41 129
2734.53 137
2734.65 144
2734.77 150
2734.89 151
2735.01 146
2735.13 136
2735.25 121
2735.37 103
2735.49 85
2735.60 68
2735.72 55
2735.84 48
2735.96 48
2736.08 54
2736.20 66
2736.32 85
2736.44 107
2736.56 132
2736.68 157
2736.80 181
2736.92 200
2737.04 213
2737.16 221
2737.28 224
2737.40 222
2737.52 217
2737.64 208
2737.76 199
2737.88 188
2738.00 175
2738.12 162
2738.24 148
2738.36 132
2738.48 116
2738.60 101
2738.72 86
2738.84 73
2738.96 63
2739.08 57
2739.20 54
2739.32 55
2739.44 59
2739.56 65
2739.68 74
2739.80 83
2739.92 94
2740.04 105
2740.16 116
2740.28 126
2740.40 135
2740.52 140
2740.64 142
2740.76 140
2740.88 134
2741.00 125
2741.12 115
2741.24 108
2741.36 103
2741.48 103
2741.60 108
2741.72 117
2741.84 128
2741.96 139
2742.08 147
2742.20 152
2742.32 152
2742.44 148
2742.56 141
2742.68 131
2742.80 120
2742.92 109
2743.04 99
2743.16 90
2743.28 84
2743.40 81
2743.53 81
2743.65 84
2743.77 88
2743.89 94
2744.01 99
2744.13 103
2744.25 104
2744.37 102
2744.49 96
2744.61 87
2744.73 76
2744.85 64
2744.97 53
2745.09 44
2745.21 39
2745.33 38
2745.45 41
2745.57 47
2745.69 56
2745.81 67
2745.93 78
2746.05 88
2746.17 97
2746.29 104
2746.41 109
2746.53 113
2746.65 115
2746.77 118
2746.89 122
2747.01 128
2747.13 135
2747.25 144
2747.37 152
2747.49 160
2747.61 165
2747.73 169
2747.85 170
2747.97 170
2748.09 170
2748.21 169
2748.33 168
2748.45 167
2748.57 165
2748.69 163
2748.81 160
2748.93 155
2749.05 150
2749.17 144
2749.29 139
2749.41 134
2749.53 129
2749.65 123
2749.77 117
2749.89 109
2750.01 101
2750.13 91
2750.25 83
2750.37 79
2750.49 79
2750.61 86
2750.74 98
2750.86 115
2750.98 134
2751.10 154
2751.22 172
2751.34 186
2751.46 197
2751.58 204
2751.70 207
2751.82 207
2751.94 204
2752.06 198
2752.18 189
2752.30 177
2752.42 164
2752.54 149
2752.66 134
2752.78 121
2752.90 110
2753.02 102
2753.14 97
2753.26 96
2753.38 97
2753.50 100
2753.62 105
2753.74 110
2753.86 114
2753.98 118
2754.10 119
2754.22 117
2754.34 113
2754.46 105
2754.58 96
2754.70 86
2754.83 77
2754.95 70
2755.07 67
2755.19 68
2755.31 72
2755.43 78
2755.55 85
2755.67 92
2755.79 97
2755.91 102
2756.03 106
2756.15 110
2756.27 116
2756.39 123
2756.51 133
2756.63 143
2756.75 154
2756.87 163
2756.99 171
2757.11 175
2757.23 176
2757.35 173
2757.47 167
2757.59 158
2757.71 147
2757.83 135
2757.95 123
2758.08 110
2758.20 98
2758.32 87
2758.44 76
2758.56 65
2758.68 56
2758.80 49
2758.92 45
2759.04 47
2759.16 54
2759.28 66
2759.40 83
2759.52 101
2759.64 120
2759.76 137
2759.88 151
2760.00 162
2760.12 169
2760.24 174
2760.36 175
2760.48 171
2760.60 165
2760.72 155
2760.85 144
2760.97 134
2761.09 126
2761.21 121
2761.33 120
2761.45 120
2761.57 121
2761.69 121
2761.81 120
2761.93 119
2762.05 119
2762.17 121
2762.29 124
2762.41 128
2762.53 132
2762.65 135
2762.77 136
2762.89 137
2763.01 139
2763.13 141
2763.25 145
2763.38 150
2763.50 153
2763.62 153
2763.74 149
2763.86 141
2763.98 131
2764.10 121
2764.22 113
2764.34 109
2764.46 109
2764.58 115
2764.70 123
2764.82 135
2764.94 147
2765.06 160
2765.18 173
2765.30 185
2765.42 196
2765.55 204
2765.67 209
2765.79 212
2765.91 210
2766.03 205
2766.15 195
2766.27 183
2766.39 166
2766.51 147
2766.63 126
2766.75 104
2766.87 83
2766.99 64
2767.11 48
2767.23 35
2767.35 26
2767.47 18
2767.60 12
2767.72 7
2767.84 3
2767.96 0
2768.08 0
2768.20 0
2768.32 0
2768.44 0
2768.56 0
2768.68 0
2768.80 0
2768.92 0
2769.04 5
2769.16 11
2769.28 18
2769.40 25
2769.53 30
2769.65 34
2769.77 36
2769.89 35
2770.01 33
2770.13 32
2770.25 32
2770.37 36
2770.49 44
2770.61 56
2770.73 69
2770.85 82
2770.97 91
2771.09 97
2771.22 97
2771.34 94
2771.46 88
2771.58 82
2771.70 79
2771.82 79
2771.94 83
2772.06 91
2772.18 101
2772.30 112
2772.42 123
2772.54 132
2772.66 138
2772.78 141
2772.91 141
2773.03 138
2773.15 133
2773.27 128
2773.39 123
2773.51 119
2773.63 117
2773.75 117
2773.87 117
2773.99 115
2774.11 111
2774.23 103
2774.35 92
2774.47 78
2774.60 63
2774.72 48
2774.84 36
2774.96 29
2775.08 27
2775.20 31
2775.32 41
2775.44 53
2775.56 67
2775.68 79
2775.80 90
2775.92 97
2776.04 101
2776.17 102
2776.29 102
2776.41 101
2776.53 100
2776.65 98
2776.77 98
2776.89 97
2777.01 96
2777.13 94
2777.25 91
2777.37 89
2777.49 88
2777.62 88
2777.74 91
2777.86 96
2777.98 104
2778.10 112
2778.22 119
2778.34 123
2778.46 125
2778.58 123
2778.70 119
2778.82 114
2778.94 111
2779.07 109
2779.19 108
2779.31 107
2779.43 105
2779.55 100
2779.67 93
2779.79 83
2779.91 73
2780.03 63
2780.15 56
2780.27 50
2780.40 45
2780.52 40
2780.64 35
2780.76 28
2780.88 22
2781.00 16
2781.12 11
2781.24 7
2781.36 5
2781.48 3
2781.60 0
2781.73 0
2781.85 0
2781.97 0
2782.09 0
2782.21 0
2782.33 0
2782.45 0
2782.57 8
2782.69 18
2782.81 26
2782.93 32
2783.06 35
2783.18 37
2783.30 38
2783.42 38
2783.54 38
2783.66 38
2783.78 38
2783.90 40
2784.02 43
2784.14 47
2784.27 53
2784.39 61
2784.51 71
2784.63 80
2784.75 89
2784.87 96
2784.99 101
2785.11 105
2785.23 105
2785.35 102
2785.48 96
2785.60 86
2785.72 72
2785.84 55
2785.96 37
2786.08 20
2786.20 6
2786.32 0
2786.44 0
2786.56 0
2786.69 8
2786.81 23
2786.93 41
2787.05 60
2787.17 77
2787.29 92
2787.41 104
2787.53 113
2787.65 121
2787.77 127
2787.90 134
2788.02 141
2788.14 148
2788.26 154
2788.38 159
2788.50 162
2788.62 164
2788.74 165
2788.86 164
2788.99 161
2789.11 154
2789.23 143
2789.35 128
2789.47 109
2789.59 88
2789.71 67
2789.83 49
2789.95 37
2790.08 29
2790.20 27
2790.32 28
2790.44 30
2790.56 31
2790.68 29
2790.80 24
2790.92 16
2791.04 9
2791.17 4
2791.29 4
2791.41 11
2791.53 23
2791.65 40
2791.77 60
2791.89 79
2792.01 96
2792.13 109
2792.26 118
2792.38 125
2792.50 131
2792.62 136
2792.74 142
2792.86 149
2792.98 156
2793.10 162
2793.22 169
2793.35 176
2793.47 186
2793.59 198
2793.71 213
2793.83 228
2793.95 241
2794.07 252
2794.19 258
2794.32 259
2794.44 257
2794.56 253
2794.68 250
2794.80 249
2794.92 250
2795.04 251
2795.16 253
2795.29 253
2795.41 251
2795.53 246
2795.65 238
2795.77 228
2795.89 217
2796.01 205
2796.13 195
2796.26 185
2796.38 176
2796.50 167
2796.62 158
2796.74 148
2796.86 137
2796.98 126
2797.10 117
2797.22 109
2797.35 103
2797.47 99
2797.59 96
2797.71 93
2797.83 89
2797.95 84
2798.07 77
2798.20 70
2798.32 65
2798.44 61
2798.56 59
2798.68 58
2798.80 59
2798.92 62
2799.04 65
2799.17 70
2799.29 75
2799.41 82
2799.53 90
2799.65 99
2799.77 105
2799.89 110
2800.01 111
2800.14 108
2800.26 100
2800.38 88
2800.50 73
2800.62 56
2800.74 39
2800.86 22
2800.99 8
2801.11 0
2801.23 0
2801.35 0
2801.47 0
2801.59 0
2801.71 0
2801.83 0
2801.96 0
2802.08 3
2802.20 11
2802.32 18
2802.44 23
2802.56 28
2802.68 33
2802.81 38
2802.93 44
2803.05 52
2803.17 61
2803.29 73
2803.41 85
2803.53 98
2803.66 111
2803.78 122
2803.90 133
2804.02 142
2804.14 150
2804.26 157
2804.38 163
2804.51 167
2804.63 170
2804.75 170
2804.87 167
2804.99 161
2805.11 153
2805.23 144
2805.36 137
2805.48 132
2805.60 131
2805.72 133
2805.84 137
2805.96 142
2806.08 146
2806.21 147
2806.33 147
2806.45 143
2806.57 139
2806.69 134
2806.81 129
2806.93 124
2807.06 120
2807.18 116
2807.30 111
2807.42 105
2807.54 98
2807.66 92
2807.78 88
2807.91 87
2808.03 90
2808.15 97
2808.27 107
2808.39 119
2808.51 132
2808.63 142
2808.76 151
2808.88 157
2809.00 160
2809.12 162
2809.24 164
2809.36 165
2809.49 168
2809.61 170
2809.73 171
2809.85 172
2809.97 170
2810.09 167
2810.21 160
2810.34 152
2810.46 142
2810.58 131
2810.70 121
2810.82 112
2810.94 106
2811.07 102
2811.19 100
2811.31 101
2811.43 103
2811.55 107
2811.67 111
2811.80 115
2811.92 119
2812.04 120
2812.16 120
2812.28 117
2812.40 112
2812.52 106
2812.65 98
2812.77 91
2812.89 85
2813.01 82
2813.13 81
2813.25 83
2813.38 86
2813.50 89
2813.62 91
2813.74 91
2813.86 87
2813.98 80
2814.11 71
2814.23 60
2814.35 50
2814.47 42
2814.59 36
2814.71 33
2814.84 34
2814.96 37
2815.08 42
2815.20 49
2815.32 58
2815.44 68
2815.57 79
2815.69 90
2815.81 102
2815.93 111
2816.05 118
2816.17 122
2816.30 122
2816.42 119
2816.54 115
2816.66 111
2816.78 109
2816.90 109
2817.03 112
2817.15 116
2817.27 122
2817.39 130
2817.51 138
2817.63 146
2817.76 153
2817.88 158
2818.00 160
2818.12 157
2818.24 149
2818.36 136
2818.49 121
2818.61 106
2818.73 94
2818.85 86
2818.97 83
2819.09 84
2819.22 89
2819.34 93
2819.46 96
2819.58 97
2819.70 96
2819.82 94
2819.95 93
2820.07 94
2820.19 98
2820.31 104
2820.43 111
2820.56 118
2820.68 122
2820.80 123
2820.92 120
2821.04 113
2821.16 105
2821.29 98
2821.41 93
2821.53 92
2821.65 96
2821.77 103
2821.89 112
2822.02 120
2822.14 126
2822.26 127
2822.38 123
2822.50 116
2822.63 106
2822.75 96
2822.87 86
2822.99 78
2823.11 71
2823.23 67
2823.36 65
2823.48 63
2823.60 62
2823.72 62
2823.84 63
2823.97 66
2824.09 71
2824.21 80
2824.33 93
2824.45 109
2824.57 126
2824.70 143
2824.82 158
2824.94 168
2825.06 171
2825.18 169
2825.31 163
2825.43 153
2825.55 142
2825.67 132
2825.79 124
2825.92 119
2826.04 117
2826.16 117
2826.28 118
2826.40 118
2826.52 118
2826.65 115
2826.77 109
2826.89 101
2827.01 91
2827.13 82
2827.26 73
2827.38 66
2827.50 62
2827.62 61
2827.74 62
2827.87 64
2827.99 68
2828.11 73
2828.23 79
2828.35 85
2828.48 90
2828.60 95
2828.72 98
2828.84 97
2828.96 94
2829.09 88
2829.21 80
2829.33 73
2829.45 67
2829.57 62
2829.70 59
2829.82 58
2829.94 56
2830.06 53
2830.18 49
2830.30 43
2830.43 38
2830.55 32
2830.67 26
2830.79 19
2830.91 13
2831.04 6
2831.16 0
2831.28 0
2831.40 0
2831.52 0
2831.65 0
2831.77 0
2831.89 0
2832.01 0
2832.13 4
2832.26 18
2832.38 32
2832.50 45
2832.62 56
2832.74 63
2832.87 68
2832.99 70
2833.11 71
2833.23 72
2833.36 75
2833.48 80
2833.60 85
2833.72 91
2833.84 95
2833.97 97
2834.09 96
2834.21 94
2834.33 90
2834.45 88
2834.58 87
2834.70 89
2834.82 92
2834.94 97
2835.06 102
2835.19 105
2835.31 103
2835.43 98
2835.55 89
2835.67 77
2835.80 64
2835.92 54
2836.04 47
2836.16 46
2836.28 50
2836.41 57
2836.53 66
2836.65 76
2836.77 83
2836.90 87
2837.02 87
2837.14 83
2837.26 75
2837.38 66
2837.51 57
2837.63 47
2837.75 39
2837.87 32
2837.99 27
2838.12 23
2838.24 21
2838.36 21
2838.48 23
2838.61 26
2838.73 31
2838.85 38
2838.97 45
2839.09 51
2839.22 56
2839.34 60
2839.46 63
2839.58 65
2839.70 66
2839.83 69
2839.95 74
2840.07 82
2840.19 92
2840.32 103
2840.44 114
2840.56 122
2840.68 126
2840.80 124
2840.93 117
2841.05 106
2841.17 93
2841.29 81
2841.42 70
2841.54 63
2841.66 58
2841.78 55
2841.90 54
2842.03 53
2842.15 52
2842.27 52
2842.39 54
2842.52 59
2842.64 65
2842.76 73
2842.88 80
2843.00 86
2843.13 89
2843.25 88
2843.37 83
2843.49 75
2843.62 67
2843.74 59
2843.86 56
2843.98 57
2844.10 63
2844.23 73
2844.35 85
2844.47 95
2844.59 103
2844.72 106
2844.84 105
2844.96 101
2845.08 93
2845.21 84
2845.33 73
2845.45 61
2845.57 50
2845.69 38
2845.82 29
2845.94 22
2846.06 20
2846.18 23
2846.31 30
2846.43 40
2846.55 52
2846.67 64
2846.80 74
2846.92 81
2847.04 84
2847.16 84
2847.28 80
2847.41 73
2847.53 63
2847.65 51
2847.77 38
2847.90 24
2848.02 12
2848.14 3
2848.26 0
2848.39 0
2848.51 2
2848.63 10
2848.75 21
2848.88 32
2849.00 42
2849.12 49
2849.24 54
2849.36 57
2849.49 59
2849.61 61
2849.73 64
2849.85 67
2849.98 72
2850.10 78
2850.22 83
2850.34 87
2850.47 91
2850.59 94
2850.71 96
2850.83 98
2850.96 100
2851.08 100
2851.20 100
2851.32 97
2851.45 92
2851.57 84
2851.69 74
2851.81 63
2851.94 53
2852.06 43
2852.18 36
2852.30 30
2852.43 26
2852.55 23
2852.67 22
2852.79 21
2852.92 23
2853.04 25
2853.16 29
2853.28 33
2853.41 37
2853.53 39
2853.65 38
2853.77 33
2853.90 26
2854.02 17
2854.14 8
2854.26 0
2854.38 0
2854.51 0
2854.63 0
2854.75 0
2854.87 2
2855.00 10
2855.12 18
2855.24 25
2855.37 30
2855.49 32
2855.61 29
2855.73 22
2855.86 12
2855.98 0
2856.10 0
2856.22 0
2856.35 0
2856.47 0
2856.59 0
2856.71 0
2856.84 0
2856.96 10
2857.08 33
2857.20 61
2857.33 92
2857.45 124
2857.57 154
2857.69 181
2857.82 201
2857.94 214
2858.06 219
2858.18 216
2858.31 208
2858.43 197
2858.55 184
2858.67 172
2858.80 159
2858.92 146
2859.04 132
2859.16 117
2859.29 101
2859.41 85
2859.53 71
2859.65 60
2859.78 53
2859.90 52
2860.02 55
2860.15 62
2860.27 70
2860.39 78
2860.51 85
2860.64 89
2860.76 88
2860.88 84
2861.00 75
2861.13 64
2861.25 51
2861.37 38
2861.49 28
2861.62 19
2861.74 14
2861.86 12
2861.98 11
2862.11 11
2862.23 10
2862.35 8
2862.48 5
2862.60 1
2862.72 0
2862.84 0
2862.97 0
2863.09 0
2863.21 0
2863.33 0
2863.46 0
2863.58 0
2863.70 1
2863.82 4
2863.95 9
2864.07 15
2864.19 24
2864.32 33
2864.44 43
2864.56 53
2864.68 62
2864.81 70
2864.93 77
2865.05 83
2865.17 88
2865.30 92
2865.42 95
2865.54 96
2865.67 94
2865.79 89
2865.91 81
2866.03 71
2866.16 60
2866.28 49
2866.40 40
2866.52 35
2866.65 33
2866.77 34
2866.89 37
2867.02 42
2867.14 47
2867.26 52
2867.38 55
2867.51 57
2867.63 56
2867.75 52
2867.88 46
2868.00 40
2868.12 34
2868.24 31
2868.37 33
2868.49 40
2868.61 52
2868.73 67
2868.86 82
2868.98 95
2869.10 104
2869.23 107
2869.35 105
2869.47 98
2869.59 87
2869.72 75
2869.84 62
2869.96 51
2870.09 41
2870.21 34
2870.33 30
2870.45 29
2870.58 30
2870.70 35
2870.82 42
2870.95 51
2871.07 61
2871.19 70
2871.31 77
2871.44 82
2871.56 85
2871.68 86
2871.81 87
2871.93 89
2872.05 94
2872.17 100
2872.30 107
2872.42 113
2872.54 116
2872.67 114
2872.79 108
2872.91 98
2873.03 86
2873.16 75
2873.28 66
2873.40 61
2873.53 59
2873.65 61
2873.77 63
2873.89 65
2874.02 65
2874.14 62
2874.26 56
2874.39 47
2874.51 37
2874.63 28
2874.76 22
2874.88 19
2875.00 20
2875.12 26
2875.25 34
2875.37 45
2875.49 58
2875.62 73
2875.74 90
2875.86 108
2875.98 127
2876.11 146
2876.23 163
2876.35 177
2876.48 187
2876.60 191
2876.72 190
2876.85 185
2876.97 176
2877.09 165
2877.21 154
2877.34 144
2877.46 137
2877.58 133
2877.71 133
2877.83 136
2877.95 142
2878.08 149
2878.20 157
2878.32 164
2878.44 167
2878.57 167
2878.69 163
2878.81 154
2878.94 144
2879.06 132
2879.18 120
2879.31 109
2879.43 100
2879.55 91
2879.67 85
2879.80 80
2879.92 77
2880.04 76
2880.17 78
2880.29 81
2880.41 85
2880.54 90
2880.66 93
2880.78 95
2880.90 95
2881.03 93
2881.15 88
2881.27 81
2881.40 70
2881.52 56
2881.64 41
2881.77 25
2881.89 12
2882.01 1
2882.14 0
2882.26 0
2882.38 0
2882.50 0
2882.63 0
2882.75 0
2882.87 0
2883.00 0
2883.12 0
2883.24 7
2883.37 14
2883.49 20
2883.61 25
2883.74 29
2883.86 30
2883.98 30
2884.11 29
2884.23 27
2884.35 25
2884.47 24
2884.60 22
2884.72 21
2884.84 19
2884.97 18
2885.09 17
2885.21 18
2885.34 20
2885.46 24
2885.58 30
2885.71 39
2885.83 49
2885.95 61
2886.08 72
2886.20 82
2886.32 91
2886.45 98
2886.57 102
2886.69 105
2886.81 107
2886.94 108
2887.06 109
2887.18 109
2887.31 109
2887.43 108
2887.55 106
2887.68 103
2887.80 102
2887.92 101
2888.05 104
2888.17 110
2888.29 119
2888.42 129
2888.54 140
2888.66 150
2888.79 159
2888.91 164
2889.03 165
2889.16 162
2889.28 153
2889.40 141
2889.53 125
2889.65 107
2889.77 88
2889.90 70
2890.02 54
2890.14 41
2890.27 31
2890.39 26
2890.51 25
2890.63 29
2890.76 36
2890.88 47
2891.00 61
2891.13 76
2891.25 91
2891.37 104
2891.50 115
2891.62 122
2891.74 127
2891.87 129
2891.99 130
2892.11 130
2892.24 129
2892.36 127
2892.48 122
2892.61 115
2892.73 106
2892.85 94
2892.98 82
2893.10 71
2893.22 64
2893.35 62
2893.47 68
2893.59 79
2893.72 94
2893.84 110
2893.96 126
2894.09 138
2894.21 145
2894.33 147
2894.46 146
2894.58 141
2894.70 136
2894.83 131
2894.95 126
2895.07 124
2895.20 124
2895.32 128
2895.44 133
2895.57 137
2895.69 139
2895.81 137
2895.94 129
2896.06 114
2896.18 94
2896.31 73
2896.43 53
2896.55 37
2896.68 27
2896.80 24
2896.93 25
2897.05 28
2897.17 32
2897.30 33
2897.42 31
2897.54 25
2897.67 18
2897.79 11
2897.91 4
2898.04 1
2898.16 1
2898.28 7
2898.41 18
2898.53 33
2898.65 49
2898.78 67
2898.90 82
2899.02 94
2899.15 102
2899.27 104
2899.39 102
2899.52 97
2899.64 91
2899.76 84
2899.89 77
2900.01 72
2900.13 68
2900.26 65
2900.38 61
2900.50 55
2900.63 48
2900.75 38
2900.88 25
2901.00 11
2901.12 0
2901.25 0
2901.37 0
2901.49 0
2901.62 0
2901.74 0
2901.86 0
2901.99 0
2902.11 4
2902.23 15
2902.36 25
2902.48 34
2902.60 43
2902.73 52
2902.85 63
2902.98 74
2903.10 84
2903.22 91
2903.35 95
2903.47 94
2903.59 88
2903.72 80
2903.84 71
2903.96 62
2904.09 56
2904.21 51
2904.33 49
2904.46 47
2904.58 46
2904.70 45
2904.83 44
2904.95 43
2905.08 44
2905.20 44
2905.32 45
2905.45 46
2905.57 45
2905.69 43
2905.82 41
2905.94 38
2906.06 38
2906.19 39
2906.31 42
2906.43 48
2906.56 55
2906.68 62
2906.81 69
2906.93 75
2907.05 80
2907.18 83
2907.30 85
2907.42 85
2907.55 85
2907.67 85
2907.79 85
2907.92 85
2908.04 87
2908.17 89
2908.29 91
2908.41 93
2908.54 93
2908.66 89
2908.78 82
2908.91 72
2909.03 59
2909.15 44
2909.28 31
2909.40 20
2909.53 13
2909.65 10
2909.77 9
2909.90 9
2910.02 11
2910.14 12
2910.27 13
2910.39 14
2910.52 15
2910.64 16
2910.76 18
2910.89 19
2911.01 20
2911.13 20
2911.26 19
2911.38 19
2911.51 21
2911.63 24
2911.75 28
2911.88 34
2912.00 40
2912.12 45
2912.25 49
2912.37 53
2912.49 57
2912.62 61
2912.74 65
2912.87 68
2912.99 69
2913.11 68
2913.24 65
2913.36 61
2913.48 56
2913.61 52
2913.73 51
2913.86 52
2913.98 54
2914.10 56
2914.23 57
2914.35 56
2914.47 52
2914.60 46
2914.72 39
2914.85 33
2914.97 28
2915.09 23
2915.22 20
2915.34 18
2915.47 18
2915.59 20
2915.71 23
2915.84 29
2915.96 37
2916.08 47
2916.21 58
2916.33 69
2916.46 78
2916.58 85
2916.70 90
2916.83 93
2916.95 95
2917.07 97
2917.20 98
2917.32 100
2917.45 103
2917.57 107
2917.69 110
2917.82 113
2917.94 114
2918.07 113
2918.19 111
2918.31 109
2918.44 106
2918.56 104
2918.68 104
2918.81 106
2918.93 108
2919.06 110
2919.18 112
2919.30 111
2919.43 108
2919.55 102
2919.68 94
2919.80 86
2919.92 78
2920.05 72
2920.17 67
2920.30 64
2920.42 61
2920.54 59
2920.67 57
2920.79 55
2920.91 55
2921.04 55
2921.16 59
2921.29 65
2921.41 73
2921.53 83
2921.66 94
2921.78 103
2921.91 110
2922.03 114
2922.15 113
2922.28 108
2922.40 99
2922.53 89
2922.65 80
2922.77 71
2922.90 66
2923.02 64
2923.15 66
2923.27 69
2923.39 74
2923.52 77
2923.64 79
2923.77 79
2923.89 76
2924.01 71
2924.14 63
2924.26 54
2924.39 44
2924.51 33
2924.63 23
2924.76 15
2924.88 9
2925.01 6
2925.13 6
2925.25 9
2925.38 14
2925.50 19
2925.63 24
2925.75 28
2925.87 30
2926.00 30
2926.12 28
2926.25 24
2926.37 18
2926.49 11
2926.62 2
2926.74 0
2926.87 0
2926.99 0
2927.11 0
2927.24 0
2927.36 1
2927.49 15
2927.61 29
2927.73 42
2927.86 52
2927.98 60
2928.11 66
2928.23 71
2928.35 77
2928.48 85
2928.60 97
2928.73 111
2928.85 127
2928.97 142
2929.10 154
2929.22 161
2929.35 161
2929.47 155
2929.60 142
2929.72 123
2929.84 101
2929.97 77
2930.09 52
2930.22 30
2930.34 11
2930.46 0
2930.59 0
2930.71 0
2930.84 0
2930.96 0
2931.08 0
2931.21 0
2931.33 0
2931.46 0
2931.58 6
2931.71 14
2931.83 24
2931.95 35
2932.08 45
2932.20 54
2932.33 61
2932.45 64
2932.57 63
2932.70 58
2932.82 51
2932.95 44
2933.07 37
2933.20 32
2933.32 30
2933.44 30
2933.57 31
2933.69 32
2933.82 30
2933.94 27
2934.06 21
2934.19 16
2934.31 11
2934.44 10
2934.56 14
2934.69 26
2934.81 44
2934.93 67
2935.06 92
2935.18 116
2935.31 136
2935.43 151
2935.56 159
2935.68 162
2935.80 161
2935.93 158
2936.05 157
2936.18 157
2936.30 158
2936.42 159
2936.55 157
2936.67 151
2936.80 141
2936.92 127
2937.05 110
2937.17 93
2937.29 78
2937.42 66
2937.54 58
2937.67 52
2937.79 50
2937.92 51
2938.04 53
2938.16 56
2938.29 60
2938.41 64
2938.54 67
2938.66 68
2938.79 67
2938.91 63
2939.03 57
2939.16 50
2939.28 42
2939.41 36
2939.53 30
2939.66 27
2939.78 25
2939.90 24
2940.03 25
2940.15 26
2940.28 28
2940.40 31
2940.53 34
2940.65 37
2940.77 42
2940.90 47
2941.02 53
2941.15 60
2941.27 69
2941.40 78
2941.52 86
2941.65 93
2941.77 97
2941.89 97
2942.02 93
2942.14 85
2942.27 76
2942.39 67
2942.52 61
2942.64 60
2942.76 65
2942.89 75
2943.01 87
2943.14 100
2943.26 111
2943.39 117
2943.51 118
2943.64 113
2943.76 106
2943.88 98
2944.01 92
2944.13 88
2944.26 86
2944.38 88
2944.51 90
2944.63 92
2944.75 92
2944.88 88
2945.00 81
2945.13 72
2945.25 62
2945.38 53
2945.50 44
2945.63 36
2945.75 30
2945.87 26
2946.00 23
2946.12 23
2946.25 27
2946.37 33
2946.50 41
2946.62 50
2946.75 59
2946.87 67
2946.99 72
2947.12 75
2947.24 78
2947.37 80
2947.49 84
2947.62 87
2947.74 90
2947.87 91
2947.99 89
2948.12 84
2948.24 77
2948.36 68
2948.49 60
2948.61 53
2948.74 48
2948.86 45
2948.99 42
2949.11 39
2949.24 36
2949.36 31
2949.48 26
2949.61 23
2949.73 22
2949.86 26
2949.98 33
2950.11 44
2950.23 58
2950.36 72
2950.48 85
2950.61 95
2950.73 101
2950.85 102
2950.98 99
2951.10 90
2951.23 79
2951.35 65
2951.48 51
2951.60 40
2951.73 32
2951.85 29
2951.98 34
2952.10 44
2952.22 59
2952.35 76
2952.47 91
2952.60 102
2952.72 108
2952.85 107
2952.97 100
2953.10 88
2953.22 75
2953.35 60
2953.47 46
2953.60 33
2953.72 22
2953.84 12
2953.97 4
2954.09 0
2954.22 0
2954.34 0
2954.47 0
2954.59 0
2954.72 0
2954.84 0
2954.97 0
2955.09 0
2955.22 5
2955.34 17
2955.46 33
2955.59 53
2955.71 76
2955.84 101
2955.96 129
2956.09 157
2956.21 184
2956.34 209
2956.46 230
2956.59 245
2956.71 252
2956.84 250
2956.96 239
2957.09 220
2957.21 194
2957.33 166
2957.46 136
2957.58 110
2957.71 88
2957.83 71
2957.96 60
2958.08 54
2958.21 52
2958.33 52
2958.46 54
2958.58 58
2958.71 64
2958.83 75
2958.96 89
2959.08 106
2959.21 124
2959.33 141
2959.45 152
2959.58 157
2959.70 153
2959.83 141
2959.95 122
2960.08 101
2960.20 78
2960.33 58
2960.45 43
2960.58 32
2960.70 27
2960.83 24
2960.95 23
2961.08 22
2961.20 21
2961.33 19
2961.45 18
2961.58 19
2961.70 21
2961.83 25
2961.95 31
2962.07 37
2962.20 43
2962.32 48
2962.45 52
2962.57 55
2962.70 58
2962.82 62
2962.95 66
2963.07 69
2963.20 73
2963.32 78
2963.45 83
2963.57 88
2963.70 94
2963.82 101
2963.95 107
2964.07 113
2964.20 117
2964.32 118
2964.45 117
2964.57 113
2964.70 108
2964.82 103
2964.95 97
2965.07 92
2965.20 87
2965.32 82
2965.44 75
2965.57 65
2965.69 52
2965.82 37
2965.94 21
2966.07 6
2966.19 0
2966.32 0
2966.44 0
2966.57 0
2966.69 0
2966.82 0
2966.94 0
2967.07 0
2967.19 4
2967.32 16
2967.44 28
2967.57 39
2967.69 49
2967.82 57
2967.94 63
2968.07 67
2968.19 70
2968.32 72
2968.44 74
2968.57 77
2968.69 81
2968.82 86
2968.94 92
2969.07 96
2969.19 100
2969.32 101
2969.44 100
2969.57 97
2969.69 94
2969.82 92
2969.94 91
2970.07 92
2970.19 94
2970.32 96
2970.44 97
2970.57 97
2970.69 94
2970.82 89
2970.94 83
2971.07 76
2971.19 69
2971.32 64
2971.44 61
2971.57 59
2971.69 60
2971.82 61
2971.94 62
2972.07 62
2972.19 62
2972.32 62
2972.44 63
2972.57 67
2972.69 73
2972.82 82
2972.94 95
2973.07 109
2973.19 124
2973.32 138
2973.44 148
2973.57 154
2973.69 155
2973.82 152
2973.94 145
2974.07 138
2974.19 131
2974.32 127
2974.44 124
2974.57 125
2974.69 127
2974.82 131
2974.94 136
2975.07 142
2975.19 149
2975.32 157
2975.44 165
2975.57 173
2975.69 180
2975.82 185
2975.94 189
2976.07 190
2976.19 189
2976.32 187
2976.44 184
2976.57 179
2976.69 172
2976.82 163
2976.94 153
2977.07 141
2977.19 131
2977.32 121
2977.44 113
2977.57 106
2977.69 101
2977.82 97
2977.94 92
2978.07 86
2978.19 79
2978.32 70
2978.44 60
2978.57 50
2978.69 40
2978.82 33
2978.94 29
2979.07 28
2979.19 33
2979.32 41
2979.45 50
2979.57 60
2979.70 66
2979.82 67
2979.95 62
2980.07 53
2980.20 41
2980.32 29
2980.45 19
2980.57 14
2980.70 15
2980.82 20
2980.95 28
2981.07 37
2981.20 45
2981.32 50
2981.45 51
2981.57 49
2981.70 44
2981.82 39
2981.95 35
2982.07 34
2982.20 36
2982.32 41
2982.45 50
2982.57 61
2982.70 71
2982.83 79
2982.95 84
2983.08 85
2983.20 81
2983.33 74
2983.45 65
2983.58 56
2983.70 48
2983.83 44
2983.95 41
2984.08 41
2984.20 44
2984.33 48
2984.45 54
2984.58 61
2984.70 70
2984.83 81
2984.95 93
2985.08 104
2985.20 113
2985.33 117
2985.46 117
2985.58 111
2985.71 101
2985.83 88
2985.96 73
2986.08 59
2986.21 47
2986.33 38
2986.46 32
2986.58 29
2986.71 30
2986.83 35
2986.96 41
2987.08 49
2987.21 58
2987.33 65
2987.46 71
2987.59 74
2987.71 74
2987.84 71
2987.96 66
2988.09 59
2988.21 50
2988.34 41
2988.46 32
2988.59 24
2988.71 18
2988.84 15
2988.96 16
2989.09 21
2989.21 30
2989.34 42
2989.47 55
2989.59 67
2989.72 77
2989.84 83
2989.97 86
2990.09 85
2990.22 82
2990.34 79
2990.47 76
2990.59 76
2990.72 77
2990.84 80
2990.97 83
2991.10 86
2991.22 87
2991.35 86
2991.47 83
2991.60 79
2991.72 74
2991.85 71
2991.97 71
2992.10 74
2992.22 80
2992.35 89
2992.48 100
2992.60 111
2992.73 121
2992.85 128
2992.98 132
2993.10 133
2993.23 131
2993.35 128
2993.48 123
2993.60 119
2993.73 115
2993.85 110
2993.98 103
2994.11 93
2994.23 81
2994.36 68
2994.48 55
2994.61 45
2994.73 41
2994.86 44
2994.98 52
2995.11 63
2995.23 74
2995.36 82
2995.49 85
2995.61 85
2995.74 81
2995.86 77
2995.99 75
2996.11 76
2996.24 79
2996.36 83
2996.49 84
2996.62 81
2996.74 73
2996.87 61
2996.99 48
2997.12 34
2997.24 23
2997.37 16
2997.49 13
2997.62 12
2997.75 12
2997.87 12
2998.00 11
2998.12 10
2998.25 9
2998.37 10
2998.50 13
2998.62 19
2998.75 27
2998.88 36
2999.00 43
2999.13 49
2999.25 51
2999.38 50
2999.50 45
2999.63 38
2999.75 30
2999.88 20
3000.01 10
3000.13 0
3000.26 0
3000.38 0
3000.51 0
3000.63 0
3000.76 0
3000.88 0
3001.01 0
3001.14 3
3001.26 13
3001.39 22
3001.51 30
3001.64 37
3001.76 44
3001.89 49
3002.01 53
3002.14 57
3002.27 60
3002.39 62
3002.52 62
3002.64 63
3002.77 63
3002.89 65
3003.02 68
3003.15 74
3003.27 80
3003.40 87
3003.52 92
3003.65 96
3003.77 96
3003.90 94
3004.03 90
3004.15 87
3004.28 85
3004.40 87
3004.53 92
3004.65 99
3004.78 106
3004.90 112
3005.03 114
3005.16 113
3005.28 109
3005.41 100
3005.53 90
3005.66 77
3005.78 63
3005.91 49
3006.04 35
3006.16 22
3006.29 12
3006.41 7
3006.54 5
3006.66 7
3006.79 13
3006.92 20
3007.04 26
3007.17 32
3007.29 35
3007.42 36
3007.54 35
3007.67 32
3007.80 29
3007.92 28
3008.05 29
3008.17 33
3008.30 39
3008.43 48
3008.55 56
3008.68 62
3008.80 63
3008.93 60
3009.05 50
3009.18 36
3009.31 18
3009.43 1
3009.56 0
3009.68 0
3009.81 0
3009.93 0
3010.06 0
3010.19 0
3010.31 17
3010.44 35
3010.56 52
3010.69 66
3010.81 77
3010.94 87
3011.07 96
3011.19 107
3011.32 119
3011.44 132
3011.57 144
3011.70 154
3011.82 159
3011.95 158
3012.07 153
3012.20 145
3012.32 137
3012.45 130
3012.58 127
3012.70 127
3012.83 131
3012.95 137
3013.08 144
3013.21 150
3013.33 154
3013.46 154
3013.58 150
3013.71 142
3013.84 128
3013.96 112
3014.09 95
3014.21 79
3014.34 67
3014.46 59
3014.59 56
3014.72 58
3014.84 64
3014.97 73
3015.09 82
3015.22 92
3015.35 101
3015.47 110
3015.60 118
3015.72 126
3015.85 133
3015.98 140
3016.10 146
3016.23 152
3016.35 156
3016.48 159
3016.60 161
3016.73 161
3016.86 160
3016.98 158
3017.11 156
3017.23 152
3017.36 149
3017.49 147
3017.61 148
3017.74 151
3017.86 157
3017.99 165
3018.12 174
3018.24 183
3018.37 191
3018.49 197
3018.62 201
3018.75 204
3018.87 205
3019.00 206
3019.12 206
3019.25 205
3019.38 202
3019.50 198
3019.63 193
3019.75 187
3019.88 181
3020.01 175
3020.13 171
3020.26 168
3020.38 167
3020.51 168
3020.64 170
3020.76 173
3020.89 176
3021.01 178
3021.14 181
3021.27 184
3021.39 187
3021.52 191
3021.64 197
3021.77 205
3021.90 212
3022.02 219
3022.15 223
3022.27 223
3022.40 219
3022.53 211
3022.65 199
3022.78 185
3022.90 171
3023.03 157
3023.16 144
3023.28 133
3023.41 124
3023.54 118
3023.66 113
3023.79 109
3023.91 107
3024.04 106
3024.17 103
3024.29 98
3024.42 89
3024.54 77
3024.67 61
3024.80 43
3024.92 24
3025.05 5
3025.17 0
3025.30 0
3025.43 0
3025.55 0
3025.68 0
3025.80 0
3025.93 0
3026.06 0
3026.18 6
3026.31 19
3026.44 33
3026.56 48
3026.69 62
3026.81 75
3026.94 87
3027.07 96
3027.19 101
3027.32 102
3027.44 100
3027.57 93
3027.70 84
3027.82 73
3027.95 63
3028.08 54
3028.20 49
3028.33 47
3028.45 48
3028.58 51
3028.71 54
3028.83 57
3028.96 57
3029.08 53
3029.21 47
3029.34 39
3029.46 31
3029.59 25
3029.72 22
3029.84 23
3029.97 26
3030.09 31
3030.22 36
3030.35 39
3030.47 39
3030.60 37
3030.73 35
3030.85 33
3030.98 32
3031.10 35
3031.23 39
3031.36 45
3031.48 50
3031.61 54
3031.74 55
3031.86 53
3031.99 50
3032.11 46
3032.24 44
3032.37 44
3032.49 47
3032.62 53
3032.75 62
3032.87 72
3033.00 82
3033.12 91
3033.25 97
3033.38 100
3033.50 98
3033.63 92
3033.76 84
3033.88 74
3034.01 64
3034.13 56
3034.26 51
3034.39 49
3034.51 50
3034.64 52
3034.77 55
3034.89 58
3035.02 61
3035.15 65
3035.27 68
3035.40 71
3035.52 74
3035.65 76
3035.78 77
3035.90 77
3036.03 75
3036.16 72
3036.28 70
3036.41 68
3036.53 67
3036.66 66
3036.79 65
3036.91 64
3037.04 63
3037.17 61
3037.29 59
3037.42 57
3037.55 56
3037.67 54
3037.80 52
3037.92 50
3038.05 46
3038.18 42
3038.30 39
3038.43 36
3038.56 37
3038.68 40
3038.81 48
3038.94 60
3039.06 74
3039.19 90
3039.31 106
3039.44 121
3039.57 133
3039.69 142
3039.82 148
3039.95 152
3040.07 153
3040.20 153
3040.33 151
3040.45 149
3040.58 145
3040.71 140
3040.83 135
3040.96 129
3041.08 124
3041.21 121
3041.34 121
3041.46 124
3041.59 128
3041.72 132
3041.84 135
3041.97 134
3042.10 129
3042.22 121
3042.35 109
3042.48 98
3042.60 87
3042.73 77
3042.86 69
3042.98 62
3043.11 57
3043.23 55
3043.36 55
3043.49 57
3043.61 62
3043.74 69
3043.87 77
3043.99 85
3044.12 92
3044.25 97
3044.37 100
3044.50 103
3044.63 105
3044.75 106
3044.88 108
3045.01 111
3045.13 114
3045.26 117
3045.39 120
3045.51 122
3045.64 124
3045.76 123
3045.89 120
3046.02 115
3046.14 109
3046.27 104
3046.40 99
3046.52 97
3046.65 96
3046.78 97
3046.90 99
3047.03 100
3047.16 100
3047.28 99
3047.41 95
3047.54 90
3047.66 82
3047.79 72
3047.92 59
3048.04 44
3048.17 28
3048.30 10
3048.42 0
3048.55 0
3048.68 0
3048.80 0
3048.93 0
3049.06 0
3049.18 0
3049.31 5
3049.44 14
3049.56 20
3049.69 22
3049.82 22
3049.94 21
3050.07 20
3050.20 21
3050.32 25
3050.45 32
3050.58 41
3050.70 50
3050.83 57
3050.96 62
3051.08 63
3051.21 61
3051.34 57
3051.46 51
3051.59 46
3051.72 42
3051.84 39
3051.97 38
3052.10 38
3052.22 39
3052.35 42
3052.48 47
3052.60 53
3052.73 62
3052.86 72
3052.98 82
3053.11 91
3053.24 100
3053.36 108
3053.49 115
3053.62 121
3053.74 127
3053.87 132
3054.00 136
3054.12 139
3054.25 141
3054.38 143
3054.50 144
3054.63 146
3054.76 149
3054.88 152
3055.01 154
3055.14 155
3055.26 155
3055.39 151
3055.52 147
3055.64 142
3055.77 139
3055.90 139
3056.02 143
3056.15 151
3056.28 161
3056.40 170
3056.53 175
3056.66 175
3056.78 170
3056.91 160
3057.04 148
3057.16 135
3057.29 126
3057.42 119
3057.54 116
3057.67 114
3057.80 115
3057.92 116
3058.05 119
3058.18 121
3058.30 123
3058.43 124
3058.56 124
3058.69 121
3058.81 114
3058.94 103
3059.07 90
3059.19 74
3059.32 56
3059.45 38
3059.57 21
3059.70 5
3059.83 0
3059.95 0
3060.08 0
3060.21 0
3060.33 0
3060.46 6
3060.59 23
3060.71 39
3060.84 54
3060.97 63
3061.10 67
3061.22 67
3061.35 62
3061.48 55
3061.60 49
3061.73 43
3061.86 41
3061.98 41
3062.11 43
3062.24 46
3062.36 50
3062.49 51
3062.62 51
3062.74 49
3062.87 45
3063.00 41
3063.13 38
3063.25 36
3063.38 36
3063.51 38
3063.63 41
3063.76 44
3063.89 46
3064.01 47
3064.14 48
3064.27 49
3064.39 50
3064.52 53
3064.65 56
3064.78 60
3064.90 64
3065.03 68
3065.16 71
3065.28 74
3065.41 75
3065.54 76
3065.66 76
3065.79 75
3065.92 73
3066.04 71
3066.17 67
3066.30 63
3066.43 58
3066.55 53
3066.68 50
3066.81 47
3066.93 46
3067.06 44
3067.19 42
3067.31 39
3067.44 34
3067.57 28
3067.70 23
3067.82 19
3067.95 19
3068.08 23
3068.20 31
3068.33 42
3068.46 56
3068.58 71
3068.71 86
3068.84 100
3068.97 111
3069.09 118
3069.22 121
3069.35 120
3069.47 117
3069.60 112
3069.73 107
3069.85 105
3069.98 106
3070.11 109
3070.24 114
3070.36 120
3070.49 126
3070.62 131
3070.74 136
3070.87 141
3071.00 146
3071.12 153
3071.25 159
3071.38 163
3071.51 164
3071.63 160
3071.76 152
3071.89 141
3072.01 130
3072.14 120
3072.27 114
3072.40 112
3072.52 115
3072.65 119
3072.78 123
3072.90 124
3073.03 120
3073.16 112
3073.29 99
3073.41 84
3073.54 67
3073.67 50
3073.79 34
3073.92 18
3074.05 4
3074.18 0
3074.30 0
3074.43 0
3074.56 0
3074.68 0
3074.81 0
3074.94 0
3075.07 0
3075.19 12
3075.32 28
3075.45 41
3075.57 50
3075.70 56
3075.83 59
3075.96 61
3076.08 62
3076.21 62
3076.34 60
3076.46 56
3076.59 50
3076.72 41
3076.85 33
3076.97 26
3077.10 22
3077.23 22
3077.35 26
3077.48 32
3077.61 40
3077.74 48
3077.86 54
3077.99 56
3078.12 56
3078.24 52
3078.37 46
3078.50 39
3078.63 33
3078.75 29
3078.88 27
3079.01 28
3079.14 31
3079.26 36
3079.39 41
3079.52 46
3079.64 51
3079.77 53
3079.90 55
3080.03 55
3080.15 52
3080.28 48
3080.41 43
3080.53 35
3080.66 27
3080.79 20
3080.92 13
3081.04 8
3081.17 5
3081.30 5
3081.43 6
3081.55 8
3081.68 10
3081.81 13
3081.93 15
3082.06 17
3082.19 18
3082.32 19
3082.44 19
3082.57 19
3082.70 18
3082.83 17
3082.95 17
3083.08 18
3083.21 22
3083.34 30
3083.46 40
3083.59 54
3083.72 70
3083.84 86
3083.97 100
3084.10 112
3084.23 120
3084.35 125
3084.48 129
3084.61 132
3084.74 136
3084.86 142
3084.99 149
3085.12 157
3085.25 165
3085.37 171
3085.50 172
3085.63 170
3085.75 165
3085.88 157
3086.01 149
3086.14 142
3086.26 137
3086.39 135
3086.52 135
3086.65 135
3086.77 133
3086.90 128
3087.03 118
3087.16 104
3087.28 86
3087.41 66
3087.54 47
3087.67 30
3087.79 18
3087.92 13
3088.05 14
3088.18 21
3088.30 33
3088.43 46
3088.56 58
3088.68 68
3088.81 74
3088.94 75
3089.07 73
3089.19 68
3089.32 61
3089.45 54
3089.58 47
3089.70 41
3089.83 35
3089.96 30
3090.09 26
3090.21 24
3090.34 24
3090.47 28
3090.60 34
3090.72 42
3090.85 51
3090.98 60
3091.11 67
3091.23 73
3091.36 77
3091.49 81
3091.62 84
3091.74 87
3091.87 91
3092.00 94
3092.13 97
3092.25 99
3092.38 100
3092.51 100
3092.64 99
3092.76 97
3092.89 96
3093.02 94
3093.15 93
3093.27 93
3093.40 94
3093.53 96
3093.66 99
3093.78 104
3093.91 108
3094.04 113
3094.17 117
3094.29 120
3094.42 120
3094.55 118
3094.68 114
3094.80 111
3094.93 109
3095.06 109
3095.19 114
3095.31 123
3095.44 136
3095.57 150
3095.70 164
3095.82 176
3095.95 185
3096.08 189
3096.21 188
3096.34 185
3096.46 178
3096.59 170
3096.72 161
3096.85 150
3096.97 139
3097.10 128
3097.23 116
3097.36 105
3097.48 95
3097.61 89
3097.74 87
3097.87 86
3097.99 86
3098.12 86
3098.25 83
3098.38 77
3098.50 67
3098.63 55
3098.76 42
3098.89 32
3099.01 25
3099.14 23
3099.27 25
3099.40 31
3099.53 40
3099.65 51
3099.78 61
3099.91 70
3100.04 76
3100.16 79
3100.29 79
3100.42 76
3100.55 71
3100.67 65
3100.80 56
3100.93 47
3101.06 38
3101.19 28
3101.31 21
3101.44 16
3101.57 16
3101.70 22
3101.82 31
3101.95 44
3102.08 56
3102.21 66
3102.33 72
3102.46 73
3102.59 68
3102.72 61
3102.85 53
3102.97 46
3103.10 42
3103.23 39
3103.36 39
3103.48 39
3103.61 40
3103.74 42
3103.87 43
3103.99 46
3104.12 49
3104.25 53
3104.38 57
3104.51 62
3104.63 67
3104.76 70
3104.89 71
3105.02 70
3105.14 66
3105.27 59
3105.40 50
3105.53 40
3105.66 31
3105.78 23
3105.91 18
3106.04 16
3106.17 18
3106.29 23
3106.42 29
3106.55 36
3106.68 41
3106.81 45
3106.93 48
3107.06 50
3107.19 52
3107.32 54
3107.44 56
3107.57 59
3107.70 61
3107.83 64
3107.96 67
3108.08 71
3108.21 74
3108.34 76
3108.47 78
3108.60 79
3108.72 78
3108.85 76
3108.98 74
3109.11 70
3109.23 66
3109.36 62
3109.49 59
3109.62 57
3109.75 56
3109.87 57
3110.00 60
3110.13 66
3110.26 73
3110.39 82
3110.51 91
3110.64 100
3110.77 108
3110.90 115
3111.02 119
3111.15 121
3111.28 121
3111.41 119
3111.54 115
3111.66 111
3111.79 107
3111.92 103
3112.05 99
3112.18 94
3112.30 88
3112.43 82
3112.56 75
3112.69 69
3112.82 65
3112.94 62
3113.07 61
3113.20 61
3113.33 61
3113.46 59
3113.58 55
3113.71 51
3113.84 46
3113.97 42
3114.09 40
3114.22 41
3114.35 43
3114.48 48
3114.61 52
3114.73 57
3114.86 61
3114.99 63
3115.12 66
3115.25 69
3115.37 72
3115.50 76
3115.63 80
3115.76 84
3115.89 88
3116.01 90
3116.14 89
3116.27 84
3116.40 76
3116.53 64
3116.65 51
3116.78 38
3116.91 29
3117.04 25
3117.17 26
3117.29 33
3117.42 44
3117.55 55
3117.68 64
3117.81 70
3117.93 71
3118.06 67
3118.19 60
3118.32 51
3118.45 40
3118.57 30
3118.70 20
3118.83 12
3118.96 4
3119.09 0
3119.21 0
3119.34 0
3119.47 0
3119.60 0
3119.73 0
3119.86 0
3119.98 0
3120.11 0
3120.24 12
3120.37 24
3120.50 35
3120.62 45
3120.75 53
3120.88 59
3121.01 63
3121.14 63
3121.26 61
3121.39 57
3121.52 52
3121.65 45
3121.78 38
3121.90 33
3122.03 30
3122.16 30
3122.29 33
3122.42 39
3122.55 49
3122.67 61
3122.80 75
3122.93 90
3123.06 103
3123.19 114
3123.31 121
3123.44 125
3123.57 124
3123.70 120
3123.83 114
3123.95 108
3124.08 102
3124.21 99
3124.34 99
3124.47 101
3124.60 105
3124.72 111
3124.85 117
3124.98 124
3125.11 132
3125.24 139
3125.36 146
3125.49 154
3125.62 161
3125.75 168
3125.88 174
3126.01 179
3126.13 182
3126.26 184
3126.39 184
3126.52 181
3126.65 178
3126.77 173
3126.90 167
3127.03 160
3127.16 153
3127.29 145
3127.42 136
3127.54 127
3127.67 116
3127.80 105
3127.93 93
3128.06 81
3128.19 71
3128.31 62
3128.44 55
3128.57 51
3128.70 50
3128.83 51
3128.95 53
3129.08 57
3129.21 63
3129.34 70
3129.47 79
3129.60 90
3129.72 102
3129.85 116
3129.98 130
3130.11 142
3130.24 153
3130.37 160
3130.49 165
3130.62 165
3130.75 162
3130.88 157
3131.01 150
3131.14 142
3131.26 136
3131.39 132
3131.52 131
3131.65 132
3131.78 134
3131.91 136
3132.03 137
3132.16 136
3132.29 132
3132.42 127
3132.55 121
3132.68 116
3132.80 113
3132.93 111
3133.06 111
3133.19 110
3133.32 109
3133.45 105
3133.57 100
3133.70 95
3133.83 92
3133.96 90
3134.09 93
3134.22 99
3134.34 106
3134.47 113
3134.60 118
3134.73 119
3134.86 115
3134.99 108
3135.11 98
3135.24 88
3135.37 81
3135.50 76
3135.63 75
3135.76 78
3135.88 83
3136.01 88
3136.14 92
3136.27 95
3136.40 95
3136.53 94
3136.65 92
3136.78 91
3136.91 91
3137.04 93
3137.17 97
3137.30 102
3137.43 108
3137.55 115
3137.68 120
3137.81 123
3137.94 124
3138.07 120
3138.20 113
3138.32 103
3138.45 91
3138.58 79
3138.71 66
3138.84 57
3138.97 50
3139.10 48
3139.22 50
3139.35 56
3139.48 65
3139.61 74
3139.74 82
3139.87 87
3139.99 87
3140.12 83
3140.25 75
3140.38 66
3140.51 58
3140.64 54
3140.77 54
3140.89 59
3141.02 66
3141.15 74
3141.28 82
3141.41 86
3141.54 88
3141.66 88
3141.79 86
3141.92 85
3142.05 84
3142.18 83
3142.31 81
3142.44 78
3142.56 73
3142.69 68
3142.82 63
3142.95 60
3143.08 60
3143.21 61
3143.34 64
3143.46 66
3143.59 67
3143.72 66
3143.85 62
3143.98 57
3144.11 52
3144.24 48
3144.36 47
3144.49 49
3144.62 54
3144.75 61
3144.88 69
3145.01 77
3145.14 84
3145.26 88
3145.39 88
3145.52 85
3145.65 78
3145.78 68
3145.91 57
3146.04 45
3146.16 36
3146.29 30
3146.42 27
3146.55 28
3146.68 32
3146.81 38
3146.94 45
3147.06 54
3147.19 63
3147.32 72
3147.45 82
3147.58 90
3147.71 98
3147.84 104
3147.97 107
3148.09 109
3148.22 111
3148.35 114
3148.48 119
3148.61 127
3148.74 138
3148.87 150
3148.99 161
3149.12 170
3149.25 175
3149.38 176
3149.51 172
3149.64 167
3149.77 160
3149.90 156
3150.02 154
3150.15 156
3150.28 162
3150.41 171
3150.54 181
3150.67 192
3150.80 201
3150.92 206
3151.05 206
3151.18 201
3151.31 190
3151.44 174
3151.57 155
3151.70 135
3151.83 116
3151.95 100
3152.08 88
3152.21 81
3152.34 80
3152.47 83
3152.60 89
3152.73 95
3152.86 101
3152.98 104
3153.11 104
3153.24 103
3153.37 100
3153.50 98
3153.63 97
3153.76 98
3153.89 102
3154.01 106
3154.14 111
3154.27 113
3154.40 113
3154.53 111
3154.66 107
3154.79 103
3154.92 100
3155.04 97
3155.17 95
3155.30 92
3155.43 86
3155.56 78
3155.69 67
3155.82 54
3155.95 42
3156.08 34
3156.20 29
3156.33 28
3156.46 30
3156.59 33
3156.72 35
3156.85 34
3156.98 32
3157.11 29
3157.23 26
3157.36 26
3157.49 29
3157.62 36
3157.75 45
3157.88 56
3158.01 67
3158.14 77
3158.27 86
3158.39 92
3158.52 96
3158.65 99
3158.78 101
3158.91 102
3159.04 103
3159.17 104
3159.30 104
3159.43 102
3159.55 97
3159.68 90
3159.81 79
3159.94 65
3160.07 50
3160.20 34
3160.33 21
3160.46 10
3160.59 3
3160.71 1
3160.84 3
3160.97 9
3161.10 18
3161.23 30
3161.36 45
3161.49 62
3161.62 80
3161.75 97
3161.87 112
3162.00 122
3162.13 127
3162.26 127
3162.39 122
3162.52 115
3162.65 107
3162.78 99
3162.91 93
3163.03 88
3163.16 85
3163.29 83
3163.42 81
3163.55 80
3163.68 79
3163.81 79
3163.94 78
3164.07 79
3164.20 79
3164.32 81
3164.45 83
3164.58 87
3164.71 92
3164.84 97
3164.97 102
3165.10 107
3165.23 110
3165.36 113
3165.49 116
3165.61 120
3165.74 124
3165.87 129
3166.00 131
3166.13 130
3166.26 126
3166.39 116
3166.52 102
3166.65 87
3166.78 72
3166.90 62
3167.03 57
3167.16 59
3167.29 68
3167.42 82
3167.55 99
3167.68 117
3167.81 135
3167.94 151
3168.07 164
3168.19 174
3168.32 180
3168.45 182
3168.58 180
3168.71 175
3168.84 166
3168.97 155
3169.10 143
3169.23 130
3169.36 117
3169.49 105
3169.61 95
3169.74 88
3169.87 84
3170.00 82
3170.13 81
3170.26 80
3170.39 78
3170.52 72
3170.65 63
3170.78 49
3170.91 33
3171.03 16
3171.16 0
3171.29 0
3171.42 0
3171.55 0
3171.68 0
3171.81 0
3171.94 0
3172.07 0
3172.20 2
3172.33 11
3172.46 18
3172.58 25
3172.71 33
3172.84 42
3172.97 53
3173.10 67
3173.23 81
3173.36 95
3173.49 107
3173.62 116
3173.75 122
3173.88 125
3174.01 127
3174.13 126
3174.26 125
3174.39 123
3174.52 120
3174.65 115
3174.78 110
3174.91 105
3175.04 100
3175.17 96
3175.30 94
3175.43 93
3175.56 93
3175.68 91
3175.81 88
3175.94 83
3176.07 73
3176.20 61
3176.33 48
3176.46 34
3176.59 24
3176.72 18
3176.85 17
3176.98 21
3177.11 29
3177.24 38
3177.36 46
3177.49 52
3177.62 55
3177.75 56
3177.88 57
3178.01 60
3178.14 65
3178.27 71
3178.40 77
3178.53 80
3178.66 77
3178.79 67
3178.92 51
3179.05 30
3179.17 8
3179.30 0
3179.43 0
3179.56 0
3179.69 0
3179.82 0
3179.95 0
3180.08 0
3180.21 0
3180.34 12
3180.47 24
3180.60 34
3180.73 41
3180.86 47
3180.98 51
3181.11 54
3181.24 57
3181.37 62
3181.50 68
3181.63 76
3181.76 85
3181.89 94
3182.02 103
3182.15 110
3182.28 115
3182.41 119
3182.54 122
3182.67 124
3182.80 125
3182.92 126
3183.05 127
3183.18 127
3183.31 127
3183.44 126
3183.57 124
3183.70 119
3183.83 112
3183.96 101
3184.09 89
3184.22 75
3184.35 62
3184.48 50
3184.61 43
3184.74 38
3184.87 37
3184.99 38
3185.12 40
3185.25 42
3185.38 43
3185.51 43
3185.64 43
3185.77 42
3185.90 41
3186.03 41
3186.16 41
3186.29 42
3186.42 43
3186.55 43
3186.68 43
3186.81 41
3186.94 38
3187.07 33
3187.19 28
3187.32 24
3187.45 22
3187.58 24
3187.71 31
3187.84 41
3187.97 53
3188.10 66
3188.23 77
3188.36 84
3188.49 87
3188.62 87
3188.75 85
3188.88 83
3189.01 83
3189.14 85
3189.27 90
3189.40 96
3189.53 102
3189.65 106
3189.78 108
3189.91 107
3190.04 103
3190.17 96
3190.30 87
3190.43 78
3190.56 69
3190.69 60
3190.82 54
3190.95 49
3191.08 48
3191.21 49
3191.34 52
3191.47 55
3191.60 57
3191.73 57
3191.86 56
3191.99 52
3192.12 47
3192.25 43
3192.37 40
3192.50 40
3192.63 42
3192.76 47
3192.89 54
3193.02 61
3193.15 67
3193.28 71
3193.41 73
3193.54 72
3193.67 71
3193.80 68
3193.93 67
3194.06 66
3194.19 68
3194.32 72
3194.45 77
3194.58 82
3194.71 88
3194.84 93
3194.97 97
3195.10 100
3195.23 103
3195.36 105
3195.48 106
3195.61 108
3195.74 109
3195.87 110
3196.00 110
3196.13 110
3196.26 108
3196.39 104
3196.52 98
3196.65 92
3196.78 84
3196.91 77
3197.04 71
3197.17 68
3197.30 68
3197.43 71
3197.56 76
3197.69 83
3197.82 92
3197.95 100
3198.08 107
3198.21 112
3198.34 116
3198.47 117
3198.60 115
3198.73 112
3198.86 107
3198.99 102
3199.12 97
3199.24 93
3199.37 90
3199.50 89
3199.63 89
3199.76 89
3199.89 90
3200.02 91
3200.15 92
3200.28 92
3200.41 94
3200.54 97
3200.67 101
3200.80 106
3200.93 110
3201.06 113
3201.19 114
3201.32 112
3201.45 107
3201.58 99
3201.71 89
3201.84 78
3201.97 66
3202.10 53
3202.23 42
3202.36 33
3202.49 25
3202.62 21
3202.75 20
3202.88 23
3203.01 29
3203.14 39
3203.27 51
3203.40 63
3203.53 75
3203.66 86
3203.79 94
3203.92 97
3204.05 96
3204.17 90
3204.30 79
3204.43 64
3204.56 47
3204.69 31
3204.82 16
3204.95 5
3205.08 0
3205.21 0
3205.34 0
3205.47 0
3205.60 0
3205.73 0
3205.86 0
3205.99 10
3206.12 24
3206.25 39
3206.38 55
3206.51 69
3206.64 78
3206.77 82
3206.90 80
3207.03 73
3207.16 64
3207.29 55
3207.42 48
3207.55 44
3207.68 43
3207.81 44
3207.94 45
3208.07 45
3208.20 42
3208.33 36
3208.46 29
3208.59 22
3208.72 16
3208.85 12
3208.98 10
3209.11 11
3209.24 14
3209.37 20
3209.50 29
3209.63 40
3209.76 53
3209.89 67
3210.02 78
3210.15 86
3210.28 90
3210.41 90
3210.54 85
3210.67 76
3210.80 66
3210.93 54
3211.06 43
3211.19 32
3211.32 22
3211.45 12
3211.58 3
3211.71 0
3211.84 0
3211.97 0
3212.10 0
3212.23 0
3212.36 0
3212.49 0
3212.62 0
3212.75 7
3212.88 22
3213.01 37
3213.14 50
3213.27 60
3213.40 68
3213.53 72
3213.66 73
3213.79 72
3213.92 70
3214.05 68
3214.18 66
3214.31 65
3214.44 65
3214.57 64
3214.70 64
3214.83 63
3214.96 62
3215.09 60
3215.22 58
3215.35 57
3215.48 58
3215.61 60
3215.74 65
3215.87 72
3216.00 81
3216.13 90
3216.26 98
3216.39 102
3216.52 103
3216.65 101
3216.78 96
3216.91 90
3217.04 86
3217.17 83
3217.30 84
3217.43 87
3217.56 91
3217.69 95
3217.82 97
3217.95 97
3218.08 94
3218.21 90
3218.34 85
3218.47 80
3218.60 77
3218.73 77
3218.86 78
3218.99 81
3219.12 83
3219.25 84
3219.38 83
3219.51 79
3219.64 72
3219.77 63
3219.90 52
3220.03 40
3220.16 28
3220.29 18
3220.42 10
3220.55 5
3220.68 5
3220.81 8
3220.94 14
3221.07 23
3221.20 33
3221.33 42
3221.46 50
3221.59 57
3221.72 62
3221.85 65
3221.98 69
3222.11 72
3222.24 76
3222.37 79
3222.50 82
3222.63 84
3222.76 83
3222.89 81
3223.02 76
3223.15 69
3223.28 62
3223.41 55
3223.54 49
3223.67 43
3223.80 38
3223.93 33
3224.06 28
3224.19 22
3224.32 17
3224.45 13
3224.58 13
3224.71 16
3224.84 24
3224.97 36
3225.11 48
3225.24 60
3225.37 67
3225.50 70
3225.63 68
3225.76 62
3225.89 55
3226.02 49
3226.15 46
3226.28 48
3226.41 54
3226.54 63
3226.67 73
3226.80 83
3226.93 90
3227.06 95
3227.19 97
3227.32 97
3227.45 96
3227.58 95
3227.71 94
3227.84 93
3227.97 93
3228.10 91
3228.23 89
3228.36 85
3228.49 80
3228.62 73
3228.75 67
3228.88 60
3229.01 56
3229.14 53
3229.27 51
3229.40 49
3229.53 47
3229.66 44
3229.79 39
3229.92 33
3230.06 27
3230.19 21
3230.32 18
3230.45 16
3230.58 18
3230.71 21
3230.84 25
3230.97 29
3231.10 31
3231.23 30
3231.36 27
3231.49 22
3231.62 15
3231.75 8
3231.88 0
3232.01 0
3232.14 0
3232.27 0
3232.40 0
3232.53 0
3232.66 0
3232.79 0
3232.92 0
3233.05 2
3233.18 8
3233.31 15
3233.44 22
3233.57 28
3233.70 35
3233.84 41
3233.97 48
3234.10 56
3234.23 64
3234.36 73
3234.49 82
3234.62 90
3234.75 96
3234.88 99
3235.01 101
3235.14 100
3235.27 97
3235.40 92
3235.53 86
3235.66 79
3235.79 71
3235.92 61
3236.05 51
3236.18 42
3236.31 34
3236.44 27
3236.57 23
3236.70 21
3236.83 20
3236.97 20
3237.10 19
3237.23 17
3237.36 16
3237.49 14
3237.62 12
3237.75 12
3237.88 13
3238.01 16
3238.14 20
3238.27 24
3238.40 28
3238.53 31
3238.66 33
3238.79 36
3238.92 38
3239.05 41
3239.18 44
3239.31 46
3239.44 46
3239.57 43
3239.71 36
3239.84 27
3239.97 17
3240.10 8
3240.23 1
3240.36 0
3240.49 0
3240.62 0
3240.75 4
3240.88 8
3241.01 10
3241.14 11
3241.27 10
3241.40 9
3241.53 9
3241.66 11
3241.79 17
3241.92 25
3242.05 36
3242.19 46
3242.32 55
3242.45 62
3242.58 66
3242.71 69
3242.84 70
3242.97 70
3243.10 69
3243.23 66
3243.36 60
3243.49 50
3243.62 38
3243.75 23
3243.88 8
3244.01 0
3244.14 0
3244.27 0
3244.41 0
3244.54 0
3244.67 0
3244.80 0
3244.93 3
3245.06 8
3245.19 12
3245.32 14
3245.45 15
3245.58 15
3245.71 14
3245.84 15
3245.97 17
3246.10 19
3246.23 23
3246.36 27
3246.50 30
3246.63 33
3246.76 35
3246.89 35
3247.02 36
3247.15 37
3247.28 39
3247.41 42
3247.54 45
3247.67 48
3247.80 51
3247.93 51
3248.06 50
3248.19 47
3248.32 44
3248.46 40
3248.59 39
3248.72 40
3248.85 45
3248.98 53
3249.11 65
3249.24 80
3249.37 96
3249.50 112
3249.63 126
3249.76 137
3249.89 145
3250.02 149
3250.15 149
3250.29 147
3250.42 142
3250.55 135
3250.68 126
3250.81 115
3250.94 102
3251.07 87
3251.20 70
3251.33 52
3251.46 35
3251.59 20
3251.72 9
3251.85 1
3251.98 0
3252.12 0
3252.25 0
3252.38 3
3252.51 6
3252.64 9
3252.77 10
3252.90 11
3253.03 12
3253.16 13
3253.29 15
3253.42 19
3253.55 24
3253.68 31
3253.82 38
3253.95 45
3254.08 50
3254.21 54
3254.34 55
3254.47 55
3254.60 55
3254.73 55
3254.86 56
3254.99 58
3255.12 60
3255.25 63
3255.39 65
3255.52 65
3255.65 63
3255.78 60
3255.91 56
3256.04 52
3256.17 49
3256.30 47
3256.43 46
3256.56 46
3256.69 46
3256.82 45
3256.96 45
3257.09 45
3257.22 47
3257.35 50
3257.48 57
3257.61 67
3257.74 81
3257.87 97
3258.00 116
3258.13 134
3258.26 151
3258.39 163
3258.53 171
3258.66 174
3258.79 172
3258.92 167
3259.05 158
3259.18 148
3259.31 139
3259.44 130
3259.57 123
3259.70 118
3259.83 116
3259.97 116
3260.10 118
3260.23 121
3260.36 125
3260.49 127
3260.62 127
3260.75 125
3260.88 121
3261.01 115
3261.14 108
3261.28 102
3261.41 96
3261.54 90
3261.67 83
3261.80 76
3261.93 69
3262.06 61
3262.19 53
3262.32 47
3262.45 43
3262.58 41
3262.72 41
3262.85 41
3262.98 41
3263.11 41
3263.24 40
3263.37 40
3263.50 41
3263.63 42
3263.76 42
3263.89 42
3264.03 40
3264.16 35
3264.29 29
3264.42 22
3264.55 15
3264.68 10
3264.81 7
3264.94 6
3265.07 8
3265.20 10
3265.34 14
3265.47 19
3265.60 24
3265.73 31
3265.86 39
3265.99 48
3266.12 58
3266.25 68
3266.38 77
3266.51 85
3266.65 90
3266.78 92
3266.91 91
3267.04 88
3267.17 84
3267.30 81
3267.43 80
3267.56 84
3267.69 90
3267.83 100
3267.96 110
3268.09 120
3268.22 127
3268.35 131
3268.48 130
3268.61 125
3268.74 117
3268.87 108
3269.01 98
3269.14 89
3269.27 79
3269.40 70
3269.53 61
3269.66 52
3269.79 42
3269.92 33
3270.05 25
3270.19 20
3270.32 18
3270.45 19
3270.58 23
3270.71 30
3270.84 38
3270.97 46
3271.10 54
3271.23 61
3271.37 67
3271.50 73
3271.63 78
3271.76 84
3271.89 90
3272.02 95
3272.15 100
3272.28 105
3272.41 108
3272.55 110
3272.68 111
3272.81 110
3272.94 110
3273.07 110
3273.20 111
3273.33 115
3273.46 121
3273.60 131
3273.73 143
3273.86 156
3273.99 168
3274.12 177
3274.25 181
3274.38 183
3274.51 181
3274.64 178
3274.78 175
3274.91 175
3275.04 178
3275.17 183
3275.30 190
3275.43 196
3275.56 202
3275.69 206
3275.83 207
3275.96 206
3276.09 204
3276.22 204
3276.35 206
3276.48 212
3276.61 225
3276.74 242
3276.88 263
3277.01 285
3277.14 305
3277.27 319
3277.40 327
3277.53 327
3277.66 322
3277.79 312
3277.93 299
3278.06 287
3278.19 276
3278.32 267
3278.45 260
3278.58 256
3278.71 254
3278.84 255
3278.98 257
3279.11 260
3279.24 263
3279.37 264
3279.50 262
3279.63 258
3279.76 249
3279.90 238
3280.03 225
3280.16 213
3280.29 202
3280.42 195
3280.55 193
3280.68 193
3280.81 197
3280.95 201
3281.08 202
3281.21 201
3281.34 196
3281.47 189
3281.60 181
3281.73 173
3281.87 169
3282.00 167
3282.13 169
3282.26 171
3282.39 173
3282.52 173
3282.65 169
3282.78 163
3282.92 154
3283.05 143
3283.18 133
3283.31 124
3283.44 116
3283.57 111
3283.70 108
3283.84 109
3283.97 113
3284.10 120
3284.23 129
3284.36 140
3284.49 151
3284.62 161
3284.76 168
3284.89 172
3285.02 173
3285.15 172
3285.28 170
3285.41 169
3285.54 168
3285.68 168
3285.81 166
3285.94 162
3286.07 155
3286.20 143
3286.33 127
3286.46 110
3286.60 95
3286.73 83
3286.86 77
3286.99 78
3287.12 84
3287.25 94
3287.38 105
3287.52 116
3287.65 124
3287.78 129
3287.91 130
3288.04 128
3288.17 126
3288.30 123
3288.44 122
3288.57 123
3288.70 127
3288.83 133
3288.96 141
3289.09 151
3289.23 163
3289.36 176
3289.49 188
3289.62 200
3289.75 208
3289.88 212
3290.01 212
3290.15 207
3290.28 200
3290.41 192
3290.54 184
3290.67 177
3290.80 173
3290.94 169
3291.07 166
3291.20 163
3291.33 160
3291.46 158
3291.59 157
3291.72 156
3291.86 156
3291.99 155
3292.12 153
3292.25 148
3292.38 140
3292.51 129
3292.65 118
3292.78 106
3292.91 95
3293.04 86
3293.17 79
3293.30 75
3293.43 72
3293.57 70
3293.70 69
3293.83 69
3293.96 69
3294.09 69
3294.22 69
3294.36 70
3294.49 72
3294.62 76
3294.75 81
3294.88 87
3295.01 93
3295.15 98
3295.28 103
3295.41 105
3295.54 106
3295.67 105
3295.80 103
3295.94 102
3296.07 101
3296.20 102
3296.33 104
3296.46 105
3296.59 106
3296.73 106
3296.86 103
3296.99 99
3297.12 93
3297.25 87
3297.38 81
3297.52 75
3297.65 71
3297.78 67
3297.91 65
3298.04 62
3298.17 60
3298.31 58
3298.44 55
3298.57 51
3298.70 48
3298.83 45
3298.96 44
3299.10 43
3299.23 44
3299.36 45
3299.49 45
3299.62 45
3299.75 45
3299.89 43
3300.02 41
3300.15 39
3300.28 39
3300.41 42
3300.54 47
3300.68 55
3300.81 68
3300.94 83
3301.07 100
3301.20 117
3301.33 132
3301.47 145
3301.60 153
3301.73 156
3301.86 154
3301.99 149
3302.13 141
3302.26 133
3302.39 125
3302.52 119
3302.65 114
3302.78 111
3302.92 107
3303.05 104
3303.18 100
3303.31 95
3303.44 91
3303.57 89
3303.71 89
3303.84 92
3303.97 98
3304.10 106
3304.23 113
3304.37 119
3304.50 121
3304.63 119
3304.76 113
3304.89 103
3305.02 91
3305.16 76
3305.29 63
3305.42 51
3305.55 43
3305.68 38
3305.82 36
3305.95 37
3306.08 39
3306.21 42
3306.34 44
3306.47 47
3306.61 50
3306.74 56
3306.87 64
3307.00 75
3307.13 88
3307.27 100
3307.40 111
3307.53 118
3307.66 121
3307.79 118
3307.93 112
3308.06 103
3308.19 93
3308.32 85
3308.45 78
3308.58 75
3308.72 76
3308.85 80
3308.98 86
3309.11 92
3309.24 98
3309.38 102
3309.51 103
3309.64 101
3309.77 98
3309.90 95
3310.04 92
3310.17 90
3310.30 91
3310.43 93
3310.56 95
3310.70 98
3310.83 102
3310.96 106
3311.09 111
3311.22 117
3311.36 123
3311.49 130
3311.62 137
3311.75 142
3311.88 145
3312.01 144
3312.15 140
3312.28 133
3312.41 125
3312.54 115
3312.67 106
3312.81 96
3312.94 85
3313.07 75
3313.20 63
3313.33 51
3313.47 40
3313.60 29
3313.73 22
3313.86 17
3313.99 17
3314.13 21
3314.26 28
3314.39 38
3314.52 49
3314.65 62
3314.79 73
3314.92 84
3315.05 93
3315.18 101
3315.31 108
3315.45 114
3315.58 119
3315.71 123
3315.84 125
3315.97 123
3316.11 117
3316.24 107
3316.37 92
3316.50 75
3316.63 56
3316.77 38
3316.90 20
3317.03 5
3317.16 0
3317.30 0
3317.43 0
3317.56 0
3317.69 0
3317.82 0
3317.96 0
3318.09 0
3318.22 6
3318.35 16
3318.48 25
3318.62 32
3318.75 38
3318.88 42
3319.01 46
3319.14 51
3319.28 58
3319.41 66
3319.54 76
3319.67 88
3319.80 102
3319.94 116
3320.07 129
3320.20 140
3320.33 148
3320.47 151
3320.60 151
3320.73 146
3320.86 139
3320.99 130
3321.13 121
3321.26 112
3321.39 105
3321.52 97
3321.65 91
3321.79 85
3321.92 79
3322.05 75
3322.18 71
3322.32 70
3322.45 70
3322.58 72
3322.71 74
3322.84 75
3322.98 74
3323.11 71
3323.24 63
3323.37 53
3323.51 39
3323.64 25
3323.77 13
3323.90 3
3324.03 0
3324.17 0
3324.30 0
3324.43 6
3324.56 13
3324.69 21
3324.83 29
3324.96 37
3325.09 44
3325.22 50
3325.36 55
3325.49 59
3325.62 62
3325.75 65
3325.88 69
3326.02 76
3326.15 86
3326.28 99
3326.41 114
3326.55 129
3326.68 141
3326.81 150
3326.94 154
3327.08 155
3327.21 153
3327.34 151
3327.47 149
3327.60 147
3327.74 145
3327.87 142
3328.00 137
3328.13 129
3328.27 120
3328.40 110
3328.53 101
3328.66 94
3328.79 91
3328.93 91
3329.06 94
3329.19 98
3329.32 103
3329.46 107
3329.59 112
3329.72 116
3329.85 120
3329.99 123
3330.12 124
3330.25 121
3330.38 113
3330.51 101
3330.65 86
3330.78 67
3330.91 49
3331.04 32
3331.18 18
3331.31 8
3331.44 2
3331.57 0
3331.71 0
3331.84 3
3331.97 9
3332.10 17
3332.24 28
3332.37 40
3332.50 53
3332.63 67
3332.76 80
3332.90 92
3333.03 103
3333.16 112
3333.29 119
3333.43 125
3333.56 130
3333.69 134
3333.82 138
3333.96 140
3334.09 143
3334.22 145
3334.35 146
3334.49 146
3334.62 144
3334.75 139
3334.88 132
3335.02 122
3335.15 111
3335.28 100
3335.41 92
3335.54 87
3335.68 88
3335.81 94
3335.94 104
3336.07 115
3336.21 126
3336.34 135
3336.47 142
3336.60 145
3336.74 147
3336.87 146
3337.00 145
3337.13 143
3337.27 140
3337.40 135
3337.53 128
3337.66 118
3337.80 107
3337.93 94
3338.06 82
3338.19 70
3338.33 61
3338.46 54
3338.59 51
3338.72 51
3338.86 55
3338.99 61
3339.12 69
3339.25 77
3339.39 84
3339.52 87
3339.65 88
3339.78 85
3339.92 81
3340.05 76
3340.18 74
3340.31 74
3340.45 79
3340.58 87
3340.71 98
3340.84 109
3340.98 119
3341.11 127
3341.24 131
3341.37 133
3341.51 132
3341.64 130
3341.77 127
3341.90 124
3342.04 120
3342.17 116
3342.30 110
3342.43 102
3342.57 93
3342.70 82
3342.83 71
3342.96 61
3343.10 52
3343.23 46
3343.36 41
3343.50 39
3343.63 39
3343.76 41
3343.89 43
3344.03 44
3344.16 44
3344.29 42
3344.42 38
3344.56 30
3344.69 21
3344.82 13
3344.95 6
3345.09 0
3345.22 0
3345.35 0
3345.48 0
3345.62 0
3345.75 0
3345.88 0
3346.01 0
3346.15 0
3346.28 0
3346.41 4
3346.55 15
3346.68 26
3346.81 36
3346.94 43
3347.08 46
3347.21 45
3347.34 42
3347.47 37
3347.61 30
3347.74 24
3347.87 18
3348.00 12
3348.14 8
3348.27 4
3348.40 2
3348.54 3
3348.67 8
3348.80 17
3348.93 27
3349.07 40
3349.20 51
3349.33 60
3349.46 65
3349.60 65
3349.73 62
3349.86 56
3350.00 48
3350.13 41
3350.26 35
3350.39 32
3350.53 31
3350.66 33
3350.79 36
3350.92 41
3351.06 47
3351.19 53
3351.32 59
3351.46 65
3351.59 71
3351.72 75
3351.85 79
3351.99 83
3352.12 88
3352.25 92
3352.38 97
3352.52 102
3352.65 106
3352.78 108
3352.92 107
3353.05 102
3353.18 93
3353.31 82
3353.45 69
3353.58 56
3353.71 46
3353.84 40
3353.98 37
3354.11 38
3354.24 41
3354.38 45
3354.51 47
3354.64 47
3354.77 44
3354.91 37
3355.04 29
3355.17 20
3355.31 12
3355.44 6
3355.57 2
3355.70 1
3355.84 2
3355.97 3
3356.10 5
3356.24 5
3356.37 4
3356.50 2
3356.63 0
3356.77 0
3356.90 0
3357.03 1
3357.17 5
3357.30 12
3357.43 19
3357.56 27
3357.70 33
3357.83 36
3357.96 38
3358.10 37
3358.23 35
3358.36 32
3358.49 28
3358.63 25
3358.76 22
3358.89 20
3359.03 19
3359.16 18
3359.29 18
3359.42 19
3359.56 22
3359.69 27
3359.82 34
3359.96 43
3360.09 53
3360.22 64
3360.35 74
3360.49 80
3360.62 84
3360.75 82
3360.89 77
3361.02 70
3361.15 60
3361.29 51
3361.42 43
3361.55 38
3361.68 35
3361.82 33
3361.95 31
3362.08 28
3362.22 24
3362.35 17
3362.48 8
3362.61 0
3362.75 0
3362.88 0
3363.01 0
3363.15 0
3363.28 0
3363.41 0
3363.55 0
3363.68 5
3363.81 18
3363.94 31
3364.08 43
3364.21 51
3364.34 56
3364.48 58
3364.61 58
3364.74 58
3364.88 60
3365.01 66
3365.14 74
3365.27 85
3365.41 96
3365.54 107
3365.67 114
3365.81 117
3365.94 117
3366.07 113
3366.21 107
3366.34 100
3366.47 95
3366.60 91
3366.74 90
3366.87 92
3367.00 97
3367.14 105
3367.27 114
3367.40 122
3367.54 129
3367.67 134
3367.80 136
3367.94 136
3368.07 136
3368.20 136
3368.33 139
3368.47 145
3368.60 153
3368.73 165
3368.87 177
3369.00 190
3369.13 200
3369.27 206
3369.40 207
3369.53 203
3369.67 193
3369.80 181
3369.93 167
3370.06 153
3370.20 143
3370.33 137
3370.46 135
3370.60 137
3370.73 140
3370.86 145
3371.00 150
3371.13 155
3371.26 159
3371.40 165
3371.53 172
3371.66 181
3371.80 191
3371.93 201
3372.06 212
3372.19 221
3372.33 229
3372.46 236
3372.59 241
3372.73 243
3372.86 242
3372.99 238
3373.13 229
3373.26 217
3373.39 202
3373.53 186
3373.66 172
3373.79 160
3373.93 152
3374.06 147
3374.19 144
3374.33 143
3374.46 144
3374.59 144
3374.73 145
3374.86 147
3374.99 150
3375.12 153
3375.26 156
3375.39 158
3375.52 157
3375.66 153
3375.79 145
3375.92 133
3376.06 119
3376.19 104
3376.32 89
3376.46 76
3376.59 66
3376.72 60
3376.86 58
3376.99 58
3377.12 60
3377.26 63
3377.39 66
3377.52 67
3377.66 67
3377.79 67
3377.92 67
3378.06 69
3378.19 72
3378.32 79
3378.46 88
3378.59 99
3378.72 111
3378.86 123
3378.99 133
3379.12 141
3379.26 146
3379.39 148
3379.52 148
3379.66 145
3379.79 141
3379.92 137
3380.06 132
3380.19 128
3380.32 123
3380.46 117
3380.59 110
3380.72 102
3380.86 94
3380.99 85
3381.12 77
3381.26 70
3381.39 64
3381.52 58
3381.66 54
3381.79 51
3381.92 49
3382.06 49
3382.19 50
3382.32 52
3382.46 57
3382.59 64
3382.72 73
3382.86 83
3382.99 95
3383.12 109
3383.26 123
3383.39 137
3383.52 150
3383.66 160
3383.79 167
3383.92 170
3384.06 170
3384.19 167
3384.32 162
3384.46 156
3384.59 151
3384.72 147
3384.86 143
3384.99 141
3385.12 138
3385.26 136
3385.39 132
3385.52 128
3385.66 122
3385.79 116
3385.92 110
3386.06 104
3386.19 100
3386.32 97
3386.46 96
3386.59 97
3386.72 99
3386.86 101
3386.99 104
3387.12 106
3387.26 107
3387.39 108
3387.52 109
3387.66 111
3387.79 116
3387.93 123
3388.06 133
3388.19 145
3388.33 158
3388.46 170
3388.59 180
3388.73 188
3388.86 193
3388.99 196
3389.13 195
3389.26 192
3389.39 185
3389.53 175
3389.66 162
3389.79 147
3389.93 132
3390.06 118
3390.19 107
3390.33 101
3390.46 99
3390.60 101
3390.73 105
3390.86 110
3391.00 114
3391.13 116
3391.26 117
3391.40 117
3391.53 118
3391.66 120
3391.80 123
3391.93 126
3392.06 129
3392.20 130
3392.33 128
3392.46 122
3392.60 114
3392.73 104
3392.87 94
3393.00 84
3393.13 77
3393.27 73
3393.40 72
3393.53 71
3393.67 69
3393.80 65
3393.93 59
3394.07 49
3394.20 36
3394.33 23
3394.47 10
3394.60 0
3394.74 0
3394.87 0
3395.00 0
3395.14 0
3395.27 4
3395.40 8
3395.54 9
3395.67 8
3395.80 6
3395.94 1
3396.07 0
3396.20 0
3396.34 0
3396.47 0
3396.61 3
3396.74 15
3396.87 30
3397.01 48
3397.14 66
3397.27 82
3397.41 95
3397.54 105
3397.68 112
3397.81 116
3397.94 119
3398.08 120
3398.21 120
3398.34 121
3398.48 120
3398.61 120
3398.74 118
3398.88 117
3399.01 115
3399.15 113
3399.28 111
3399.41 109
3399.55 107
3399.68 105
3399.81 104
3399.95 104
3400.08 106
3400.21 107
3400.35 109
3400.48 110
3400.62 108
3400.75 106
3400.88 102
3401.02 98
3401.15 94
3401.28 90
3401.42 86
3401.55 82
3401.69 77
3401.82 71
3401.95 65
3402.09 60
3402.22 55
3402.35 51
3402.49 50
3402.62 50
3402.76 51
3402.89 53
3403.02 56
3403.16 59
3403.29 63
3403.42 67
3403.56 71
3403.69 73
3403.83 74
3403.96 73
3404.09 70
3404.23 65
3404.36 60
3404.49 57
3404.63 57
3404.76 60
3404.90 66
3405.03 73
3405.16 79
3405.30 81
3405.43 78
3405.57 69
3405.70 55
3405.83 39
3405.97 21
3406.10 6
3406.23 0
3406.37 0
3406.50 0
3406.64 0
3406.77 0
3406.90 0
3407.04 0
3407.17 9
3407.31 21
3407.44 35
3407.57 49
3407.71 62
3407.84 74
3407.97 83
3408.11 88
3408.24 89
3408.38 86
3408.51 82
3408.64 76
3408.78 71
3408.91 68
3409.05 65
3409.18 64
3409.31 62
3409.45 58
3409.58 51
3409.71 42
3409.85 31
3409.98 19
3410.12 8
3410.25 0
3410.38 0
3410.52 0
3410.65 0
3410.79 0
3410.92 1
3411.05 5
3411.19 7
3411.32 7
3411.46 6
3411.59 3
3411.72 0
3411.86 0
3411.99 0
3412.13 2
3412.26 8
3412.39 16
3412.53 25
3412.66 32
3412.79 37
3412.93 39
3413.06 38
3413.20 35
3413.33 34
3413.46 34
3413.60 39
3413.73 48
3413.87 60
3414.00 73
3414.13 84
3414.27 92
3414.40 94
3414.54 91
3414.67 83
3414.80 73
3414.94 62
3415.07 53
3415.21 47
3415.34 44
3415.47 44
3415.61 48
3415.74 53
3415.88 59
3416.01 63
3416.14 65
3416.28 64
3416.41 59
3416.55 52
3416.68 44
3416.81 37
3416.95 31
3417.08 30
3417.22 33
3417.35 39
3417.48 48
3417.62 59
3417.75 69
3417.89 78
3418.02 86
3418.16 91
3418.29 95
3418.42 98
3418.56 99
3418.69 99
3418.83 99
3418.96 100
3419.09 101
3419.23 104
3419.36 108
3419.50 112
3419.63 116
3419.76 118
3419.90 118
3420.03 115
3420.17 109
3420.30 100
3420.43 89
3420.57 76
3420.70 62
3420.84 50
3420.97 40
3421.11 34
3421.24 32
3421.37 34
3421.51 39
3421.64 47
3421.78 56
3421.91 65
3422.04 72
3422.18 77
3422.31 81
3422.45 83
3422.58 86
3422.71 89
3422.85 94
3422.98 99
3423.12 106
3423.25 113
3423.39 121
3423.52 129
3423.65 136
3423.79 141
3423.92 144
3424.06 143
3424.19 140
3424.32 133
3424.46 125
3424.59 116
3424.73 107
3424.86 100
3425.00 94
3425.13 90
3425.26 87
3425.40 83
3425.53 79
3425.67 76
3425.80 73
3425.93 72
3426.07 74
3426.20 79
3426.34 87
3426.47 97
3426.61 106
3426.74 115
3426.87 121
3427.01 125
3427.14 126
3427.28 124
3427.41 119
3427.55 112
3427.68 102
3427.81 89
3427.95 73
3428.08 54
3428.22 35
3428.35 17
3428.49 2
3428.62 0
3428.75 0
3428.89 0
3429.02 0
3429.16 1
3429.29 12
3429.43 23
3429.56 34
3429.69 44
3429.83 51
3429.96 57
3430.10 61
3430.23 63
3430.37 65
3430.50 66
3430.63 67
3430.77 68
3430.90 69
3431.04 68
3431.17 67
3431.31 63
3431.44 57
3431.57 49
3431.71 40
3431.84 31
3431.98 25
3432.11 24
3432.25 28
3432.38 37
3432.51 53
3432.65 71
3432.78 91
3432.92 108
3433.05 122
3433.19 130
3433.32 133
3433.45 131
3433.59 126
3433.72 120
3433.86 113
3433.99 108
3434.13 103
3434.26 99
3434.40 95
3434.53 89
3434.66 81
3434.80 72
3434.93 61
3435.07 50
3435.20 40
3435.34 32
3435.47 26
3435.60 23
3435.74 24
3435.87 27
3436.01 32
3436.14 38
3436.28 45
3436.41 50
3436.55 56
3436.68 60
3436.81 64
3436.95 68
3437.08 71
3437.22 74
3437.35 77
3437.49 82
3437.62 87
3437.76 93
3437.89 99
3438.02 104
3438.16 108
3438.29 107
3438.43 103
3438.56 94
3438.70 82
3438.83 67
3438.97 52
3439.10 39
3439.23 30
3439.37 25
3439.50 26
3439.64 31
3439.77 41
3439.91 53
3440.04 66
3440.18 79
3440.31 90
3440.44 99
3440.58 105
3440.71 109
3440.85 110
3440.98 110
3441.12 108
3441.25 105
3441.39 102
3441.52 99
3441.66 95
3441.79 89
3441.92 82
3442.06 72
3442.19 62
3442.33 50
3442.46 40
3442.60 33
3442.73 31
3442.87 32
3443.00 38
3443.14 46
3443.27 54
3443.40 63
3443.54 71
3443.67 78
3443.81 86
3443.94 95
3444.08 106
3444.21 117
3444.35 127
3444.48 135
3444.62 141
3444.75 143
3444.88 142
3445.02 139
3445.15 134
3445.29 129
3445.42 126
3445.56 123
3445.69 121
3445.83 120
3445.96 120
3446.10 119
3446.23 118
3446.37 116
3446.50 113
3446.63 110
3446.77 105
3446.90 100
3447.04 97
3447.17 95
3447.31 97
3447.44 102
3447.58 109
3447.71 116
3447.85 123
3447.98 127
3448.12 128
3448.25 126
3448.38 123
3448.52 119
3448.65 115
3448.79 113
3448.92 111
3449.06 109
3449.19 106
3449.33 100
3449.46 92
3449.60 82
3449.73 71
3449.87 59
3450.00 48
3450.14 38
3450.27 32
3450.40 30
3450.54 32
3450.67 38
3450.81 49
3450.94 62
3451.08 77
3451.21 91
3451.35 105
3451.48 115
3451.62 123
3451.75 126
3451.89 126
3452.02 123
3452.16 119
3452.29 114
3452.43 110
3452.56 108
3452.69 109
3452.83 113
3452.96 120
3453.10 131
3453.23 143
3453.37 157
3453.50 169
3453.64 180
3453.77 187
3453.91 190
3454.04 188
3454.18 181
3454.31 170
3454.45 157
3454.58 143
3454.72 130
3454.85 122
3454.99 118
3455.12 119
3455.26 125
3455.39 133
3455.52 143
3455.66 153
3455.79 160
3455.93 164
3456.06 164
3456.20 162
3456.33 158
3456.47 152
3456.60 145
3456.74 137
3456.87 129
3457.01 121
3457.14 114
3457.28 108
3457.41 104
3457.55 102
3457.68 101
3457.82 101
3457.95 101
3458.09 100
3458.22 99
3458.36 99
3458.49 100
3458.63 103
3458.76 109
3458.90 117
3459.03 126
3459.17 135
3459.30 143
3459.43 148
3459.57 151
3459.70 151
3459.84 148
3459.97 144
3460.11 137
3460.24 127
3460.38 116
3460.51 103
3460.65 91
3460.78 80
3460.92 72
3461.05 68
3461.19 68
3461.32 70
3461.46 73
3461.59 75
3461.73 76
3461.86 75
3462.00 72
3462.13 68
3462.27 64
3462.40 58
3462.54 52
3462.67 44
3462.81 33
3462.94 20
3463.08 6
3463.21 0
3463.35 0
3463.48 0
3463.62 0
3463.75 0
3463.89 0
3464.02 0
3464.16 1
3464.29 13
3464.43 23
3464.56 30
3464.70 33
3464.83 33
3464.97 31
3465.10 29
3465.24 27
3465.37 27
3465.51 30
3465.64 36
3465.78 44
3465.91 54
3466.05 65
3466.18 76
3466.32 87
3466.45 98
3466.59 109
3466.72 121
3466.86 131
3466.99 142
3467.13 150
3467.26 157
3467.40 161
3467.53 163
3467.67 164
3467.80 164
3467.94 162
3468.07 160
3468.21 156
3468.34 149
3468.48 139
3468.61 126
3468.75 111
3468.88 96
3469.02 81
3469.15 67
3469.29 57
3469.42 51
3469.56 49
3469.69 52
3469.83 59
3469.96 71
3470.10 85
3470.23 99
3470.37 114
3470.50 127
3470.64 137
3470.77 147
3470.91 154
3471.04 162
3471.18 168
3471.31 173
3471.45 175
3471.58 172
3471.72 165
3471.85 153
3471.99 138
3472.12 121
3472.26 106
3472.39 94
3472.53 87
3472.66 85
3472.80 87
3472.93 91
3473.07 97
3473.20 102
3473.34 105
3473.48 104
3473.61 101
3473.75 95
3473.88 87
3474.02 79
3474.15 73
3474.29 72
3474.42 75
3474.56 83
3474.69 94
3474.83 108
3474.96 120
3475.10 130
3475.23 134
3475.37 133
3475.50 126
3475.64 116
3475.77 104
3475.91 94
3476.04 86
3476.18 82
3476.31 81
3476.45 83
3476.58 86
3476.72 89
3476.85 90
3476.99 90
3477.12 89
3477.26 86
3477.40 84
3477.53 84
3477.67 85
3477.80 88
3477.94 93
3478.07 99
3478.21 104
3478.34 107
3478.48 109
3478.61 107
3478.75 103
3478.88 96
3479.02 88
3479.15 79
3479.29 71
3479.42 63
3479.56 55
3479.69 48
3479.83 41
3479.96 34
3480.10 27
3480.24 21
3480.37 18
3480.51 18
3480.64 21
3480.78 28
3480.91 37
3481.05 47
3481.18 58
3481.32 68
3481.45 76
3481.59 83
3481.72 88
3481.86 92
3481.99 94
3482.13 95
3482.26 94
3482.40 92
3482.54 90
3482.67 87
3482.81 84
3482.94 82
3483.08 80
3483.21 79
3483.35 79
3483.48 80
3483.62 83
3483.75 88
3483.89 93
3484.02 99
3484.16 105
3484.29 110
3484.43 114
3484.57 116
3484.70 115
3484.84 114
3484.97 113
3485.11 111
3485.24 110
3485.38 108
3485.51 106
3485.65 103
3485.78 98
3485.92 91
3486.05 83
3486.19 74
3486.33 64
3486.46 55
3486.60 47
3486.73 43
3486.87 43
3487.00 46
3487.14 52
3487.27 59
3487.41 66
3487.54 72
3487.68 75
3487.81 73
3487.95 68
3488.09 60
3488.22 51
3488.36 42
3488.49 35
3488.63 31
3488.76 30
3488.90 30
3489.03 31
3489.17 31
3489.30 31
3489.44 30
3489.58 30
3489.71 31
3489.85 32
3489.98 35
3490.12 39
3490.25 42
3490.39 44
3490.52 44
3490.66 44
3490.79 43
3490.93 41
3491.07 39
3491.20 36
3491.34 33
3491.47 31
3491.61 31
3491.74 34
3491.88 40
3492.01 48
3492.15 59
3492.29 69
3492.42 77
3492.56 81
3492.69 79
3492.83 72
3492.96 61
3493.10 47
3493.23 32
3493.37 18
3493.50 7
3493.64 0
3493.78 0
3493.91 0
3494.05 0
3494.18 1
3494.32 4
3494.45 5
3494.59 3
3494.72 1
3494.86 0
3495.00 0
3495.13 0
3495.27 0
3495.40 2
3495.54 7
3495.67 13
3495.81 17
3495.94 18
3496.08 17
3496.22 14
3496.35 11
3496.49 10
3496.62 11
3496.76 15
3496.89 21
3497.03 28
3497.16 36
3497.30 42
3497.44 47
3497.57 51
3497.71 53
3497.84 55
3497.98 57
3498.11 59
3498.25 63
3498.39 68
3498.52 74
3498.66 80
3498.79 84
3498.93 88
3499.06 89
3499.20 88
3499.33 83
3499.47 76
3499.61 65
3499.74 52
3499.88 38
3500.01 25
3500.15 13
3500.28 4
3500.42 0
3500.56 0
3500.69 1
3500.83 7
3500.96 13
3501.10 18
3501.23 22
3501.37 25
3501.51 27
3501.64 29
3501.78 31
3501.91 34
3502.05 39
3502.18 46
3502.32 54
3502.46 64
3502.59 74
3502.73 83
3502.86 92
3503.00 98
3503.13 103
3503.27 106
3503.41 109
3503.54 112
3503.68 116
3503.81 122
3503.95 128
3504.08 136
3504.22 142
3504.36 147
3504.49 149
3504.63 148
3504.76 142
3504.90 131
3505.03 117
3505.17 99
3505.31 80
3505.44 59
3505.58 40
3505.71 22
3505.85 7
3505.98 0
3506.12 0
3506.26 0
3506.39 0
3506.53 0
3506.66 2
3506.80 11
3506.93 19
3507.07 24
3507.21 27
3507.34 26
3507.48 21
3507.61 15
3507.75 8
3507.89 1
3508.02 0
3508.16 0
3508.29 0
3508.43 0
3508.56 0
3508.70 0
3508.84 0
3508.97 0
3509.11 6
3509.24 17
3509.38 27
3509.52 37
3509.65 44
3509.79 49
3509.92 52
3510.06 52
3510.19 50
3510.33 48
3510.47 46
3510.60 44
3510.74 43
3510.87 42
3511.01 42
3511.15 41
3511.28 39
3511.42 36
3511.55 31
3511.69 25
3511.83 18
3511.96 12
3512.10 6
3512.23 1
3512.37 0
3512.50 0
3512.64 0
3512.78 0
3512.91 0
3513.05 6
3513.18 14
3513.32 24
3513.46 34
3513.59 43
3513.73 50
3513.86 54
3514.00 54
3514.14 51
3514.27 45
3514.41 37
3514.54 29
3514.68 21
3514.82 14
3514.95 10
3515.09 8
3515.22 8
3515.36 9
3515.49 12
3515.63 15
3515.77 20
3515.90 25
3516.04 31
3516.17 38
3516.31 45
3516.45 52
3516.58 57
3516.72 60
3516.85 60
3516.99 57
3517.13 51
3517.26 43
3517.40 33
3517.53 23
3517.67 13
3517.81 4
3517.94 0
3518.08 0
3518.21 0
3518.35 0
3518.49 0
3518.62 7
3518.76 17
3518.89 28
3519.03 40
3519.17 51
3519.30 60
3519.44 67
3519.57 71
3519.71 72
3519.85 69
3519.98 64
3520.12 58
3520.26 53
3520.39 50
3520.53 51
3520.66 56
3520.80 65
3520.94 75
3521.07 84
3521.21 90
3521.34 90
3521.48 84
3521.62 74
3521.75 61
3521.89 49
3522.02 40
3522.16 36
3522.30 35
3522.43 38
3522.57 44
3522.70 49
3522.84 55
3522.98 60
3523.11 66
3523.25 73
3523.38 79
3523.52 86
3523.66 91
3523.79 94
3523.93 94
3524.07 91
3524.20 86
3524.34 80
3524.47 73
3524.61 66
3524.75 60
3524.88 54
3525.02 49
3525.15 45
3525.29 41
3525.43 37
3525.56 35
3525.70 34
3525.84 36
3525.97 42
3526.11 50
3526.24 63
3526.38 78
3526.52 95
3526.65 111
3526.79 127
3526.92 140
3527.06 150
3527.20 155
3527.33 158
3527.47 157
3527.61 153
3527.74 147
3527.88 140
3528.01 132
3528.15 123
3528.29 115
3528.42 106
3528.56 97
3528.70 88
3528.83 79
3528.97 71
3529.10 64
3529.24 60
3529.38 59
3529.51 60
3529.65 63
3529.78 67
3529.92 70
3530.06 73
3530.19 75
3530.33 75
3530.47 75
3530.60 75
3530.74 74
3530.87 73
3531.01 70
3531.15 66
3531.28 60
3531.42 53
3531.56 44
3531.69 34
3531.83 23
3531.96 11
3532.10 0
3532.24 0
3532.37 0
3532.51 0
3532.65 0
3532.78 0
3532.92 0
3533.06 0
3533.19 3
3533.33 15
3533.46 26
3533.60 35
3533.74 43
3533.87 50
3534.01 57
3534.15 63
3534.28 66
3534.42 69
3534.55 69
3534.69 67
3534.83 65
3534.96 64
3535.10 64
3535.24 66
3535.37 70
3535.51 76
3535.65 82
3535.78 87
3535.92 92
3536.05 97
3536.19 100
3536.33 103
3536.46 104
3536.60 104
3536.74 103
3536.87 99
3537.01 93
3537.15 86
3537.28 80
3537.42 74
3537.55 71
3537.69 69
3537.83 68
3537.96 68
3538.10 67
3538.24 65
3538.37 62
3538.51 59
3538.65 56
3538.78 56
3538.92 57
3539.05 59
3539.19 62
3539.33 65
3539.46 67
3539.60 67
3539.74 66
3539.87 65
3540.01 64
3540.15 62
3540.28 61
3540.42 59
3540.56 57
3540.69 55
3540.83 52
3540.96 49
3541.10 46
3541.24 44
3541.37 45
3541.51 47
3541.65 50
3541.78 55
3541.92 60
3542.06 65
3542.19 70
3542.33 75
3542.47 79
3542.60 84
3542.74 90
3542.88 96
3543.01 105
3543.15 113
3543.28 123
3543.42 133
3543.56 141
3543.69 148
3543.83 152
3543.97 154
3544.10 154
3544.24 153
3544.38 150
3544.51 146
3544.65 143
3544.79 139
3544.92 136
3545.06 134
3545.20 131
3545.33 128
3545.47 125
3545.61 121
3545.74 116
3545.88 109
3546.02 100
3546.15 90
3546.29 78
3546.42 65
3546.56 52
3546.70 40
3546.83 29
3546.97 19
3547.11 10
3547.24 4
3547.38 1
3547.52 1
3547.65 6
3547.79 14
3547.93 26
3548.06 40
3548.20 55
3548.34 67
3548.47 77
3548.61 84
3548.75 87
3548.88 88
3549.02 87
3549.16 86
3549.29 84
3549.43 82
3549.57 78
3549.70 73
3549.84 66
3549.98 59
3550.11 51
3550.25 46
3550.39 42
3550.52 42
3550.66 45
3550.80 51
3550.93 59
3551.07 68
3551.21 79
3551.34 91
3551.48 104
3551.62 117
3551.75 129
3551.89 137
3552.03 143
3552.16 144
3552.30 140
3552.44 134
3552.57 124
3552.71 114
3552.85 105
3552.98 96
3553.12 89
3553.26 82
3553.39 76
3553.53 69
3553.67 63
3553.80 58
3553.94 53
3554.08 49
3554.21 46
3554.35 44
3554.49 42
3554.62 40
3554.76 38
3554.90 38
3555.03 40
3555.17 44
3555.31 53
3555.44 65
3555.58 80
3555.72 97
3555.85 114
3555.99 129
3556.13 140
3556.26 145
3556.40 145
3556.54 138
3556.67 126
3556.81 111
3556.95 95
3557.08 81
3557.22 71
3557.36 64
3557.49 62
3557.63 62
3557.77 65
3557.90 69
3558.04 73
3558.18 78
3558.31 83
3558.45 89
3558.59 95
3558.73 100
3558.86 103
3559.00 105
3559.14 105
3559.27 104
3559.41 100
3559.55 96
3559.68 92
3559.82 87
3559.96 84
3560.09 82
3560.23 82
3560.37 85
3560.50 91
3560.64 99
3560.78 108
3560.91 116
3561.05 120
3561.19 121
3561.32 118
3561.46 112
3561.60 105
3561.74 97
3561.87 91
3562.01 86
3562.15 83
3562.28 81
3562.42 79
3562.56 78
3562.69 75
3562.83 73
3562.97 70
3563.10 68
3563.24 67
3563.38 67
3563.51 68
3563.65 70
3563.79 71
3563.92 73
3564.06 73
3564.20 73
3564.34 71
3564.47 69
3564.61 66
3564.75 63
3564.88 60
3565.02 58
3565.16 57
3565.29 56
3565.43 55
3565.57 53
3565.70 50
3565.84 45
3565.98 39
3566.12 31
3566.25 23
3566.39 16
3566.53 12
3566.66 11
3566.80 14
3566.94 22
3567.07 32
3567.21 43
3567.35 54
3567.49 62
3567.62 67
3567.76 69
3567.90 69
3568.03 67
3568.17 65
3568.31 63
3568.44 62
3568.58 61
3568.72 60
3568.85 59
3568.99 58
3569.13 57
3569.27 56
3569.40 57
3569.54 58
3569.68 59
3569.81 61
3569.95 62
3570.09 61
3570.22 58
3570.36 55
3570.50 51
3570.64 48
3570.77 45
3570.91 45
3571.05 47
3571.18 51
3571.32 58
3571.46 67
3571.59 79
3571.73 92
3571.87 107
3572.01 121
3572.14 134
3572.28 144
3572.42 150
3572.55 152
3572.69 150
3572.83 144
3572.97 137
3573.10 131
3573.24 126
3573.38 123
3573.51 123
3573.65 123
3573.79 124
3573.92 126
3574.06 127
3574.20 128
3574.34 129
3574.47 130
3574.61 131
3574.75 131
3574.88 130
3575.02 128
3575.16 126
3575.30 124
3575.43 122
3575.57 119
3575.71 115
3575.84 109
3575.98 100
3576.12 88
3576.26 72
3576.39 56
3576.53 41
3576.67 30
3576.80 25
3576.94 25
3577.08 32
3577.22 42
3577.35 53
3577.49 63
3577.63 71
3577.76 75
3577.90 76
3578.04 77
3578.18 76
3578.31 76
3578.45 77
3578.59 78
3578.72 80
3578.86 80
3579.00 80
3579.14 78
3579.27 73
3579.41 66
3579.55 56
3579.68 43
3579.82 28
3579.96 13
3580.10 0
3580.23 0
3580.37 0
3580.51 0
3580.65 0
3580.78 0
3580.92 0
3581.06 0
3581.19 3
3581.33 7
3581.47 11
3581.61 16
3581.74 21
3581.88 28
3582.02 35
3582.15 42
3582.29 47
3582.43 50
3582.57 49
3582.70 44
3582.84 36
3582.98 25
3583.12 13
3583.25 0
3583.39 0
3583.53 0
3583.66 0
3583.80 0
3583.94 0
3584.08 8
3584.21 24
3584.35 40
3584.49 54
3584.63 65
3584.76 72
3584.90 75
3585.04 76
3585.17 76
3585.31 75
3585.45 74
3585.59 73
3585.72 72
3585.86 71
3586.00 70
3586.14 69
3586.27 69
3586.41 69
3586.55 69
3586.68 67
3586.82 63
3586.96 56
3587.10 47
3587.23 37
3587.37 28
3587.51 20
3587.65 17
3587.78 16
3587.92 19
3588.06 24
3588.20 31
3588.33 37
3588.47 42
3588.61 48
3588.75 55
3588.88 64
3589.02 75
3589.16 87
3589.29 100
3589.43 112
3589.57 122
3589.71 128
3589.84 129
3589.98 127
3590.12 122
3590.26 115
3590.39 107
3590.53 99
3590.67 92
3590.81 84
3590.94 76
3591.08 68
3591.22 61
3591.36 54
3591.49 48
3591.63 44
3591.77 42
3591.91 40
3592.04 39
3592.18 38
3592.32 35
3592.46 32
3592.59 28
3592.73 24
3592.87 22
3593.00 20
3593.14 20
3593.28 23
3593.42 27
3593.55 33
3593.69 42
3593.83 53
3593.97 66
3594.10 79
3594.24 92
3594.38 101
3594.52 108
3594.65 111
3594.79 111
3594.93 111
3595.07 112
3595.20 114
3595.34 118
3595.48 123
3595.62 127
3595.75 128
3595.89 126
3596.03 120
3596.17 113
3596.30 106
3596.44 99
3596.58 96
3596.72 95
3596.85 96
3596.99 97
3597.13 98
3597.27 97
3597.40 94
3597.54 90
3597.68 84
3597.82 78
3597.95 74
3598.09 72
3598.23 72
3598.37 74
3598.50 78
3598.64 81
3598.78 85
3598.92 87
3599.06 87
3599.19 86
3599.33 82
3599.47 77
3599.61 71
3599.74 66
3599.88 62
3600.02 60
3600.16 59
3600.29 59
3600.43 60
3600.57 61
3600.71 62
3600.84 62
3600.98 61
3601.12 62
3601.26 63
3601.39 67
3601.53 72
3601.67 78
3601.81 83
3601.94 87
3602.08 88
3602.22 85
3602.36 81
3602.49 75
3602.63 69
3602.77 65
3602.91 64
3603.05 66
3603.18 70
3603.32 76
3603.46 81
3603.60 85
3603.73 87
3603.87 85
3604.01 80
3604.15 72
3604.28 62
3604.42 53
3604.56 44
3604.70 39
3604.84 37
3604.97 38
3605.11 42
3605.25 48
3605.39 53
3605.52 58
3605.66 62
3605.80 66
3605.94 71
3606.07 77
3606.21 85
3606.35 96
3606.49 109
3606.63 123
3606.76 136
3606.90 149
3607.04 159
3607.18 164
3607.31 166
3607.45 163
3607.59 155
3607.73 145
3607.86 133
3608.00 121
3608.14 109
3608.28 100
3608.42 92
3608.55 86
3608.69 81
3608.83 78
3608.97 77
3609.10 77
3609.24 79
3609.38 83
3609.52 87
3609.66 92
3609.79 97
3609.93 102
3610.07 106
3610.21 110
3610.34 113
3610.48 115
3610.62 117
3610.76 116
3610.90 114
3611.03 109
3611.17 102
3611.31 93
3611.45 83
3611.58 72
3611.72 59
3611.86 46
3612.00 32
3612.14 19
3612.27 6
3612.41 0
3612.55 0
3612.69 0
3612.82 0
3612.96 0
3613.10 0
3613.24 0
3613.38 0
3613.51 0
3613.65 4
3613.79 19
3613.93 38
3614.07 61
3614.20 84
3614.34 104
3614.48 120
3614.62 129
3614.75 130
3614.89 126
3615.03 118
3615.17 107
3615.31 96
3615.44 84
3615.58 72
3615.72 61
3615.86 51
3616.00 41
3616.13 31
3616.27 23
3616.41 15
3616.55 7
3616.68 0
3616.82 0
3616.96 0
3617.10 0
3617.24 0
3617.37 0
3617.51 0
3617.65 0
3617.79 2
3617.93 13
3618.06 24
3618.20 34
3618.34 43
3618.48 48
3618.62 50
3618.75 50
3618.89 47
3619.03 41
3619.17 35
3619.31 29
3619.44 23
3619.58 19
3619.72 17
3619.86 15
3620.00 12
3620.13 10
3620.27 8
3620.41 8
3620.55 10
3620.68 17
3620.82 28
3620.96 43
3621.10 60
3621.24 76
3621.37 88
3621.51 93
3621.65 92
3621.79 85
3621.93 74
3622.06 62
3622.20 50
3622.34 40
3622.48 33
3622.62 27
3622.75 21
3622.89 16
3623.03 10
3623.17 3
3623.31 0
3623.45 0
3623.58 0
3623.72 0
3623.86 0
3624.00 1
3624.14 8
3624.27 16
3624.41 27
3624.55 39
3624.69 53
3624.83 67
3624.96 80
3625.10 91
3625.24 99
3625.38 103
3625.52 103
3625.65 102
3625.79 99
3625.93 98
3626.07 99
3626.21 101
3626.34 103
3626.48 105
3626.62 105
3626.76 101
3626.90 94
3627.03 85
3627.17 75
3627.31 66
3627.45 60
3627.59 58
3627.73 59
3627.86 64
3628.00 71
3628.14 78
3628.28 84
3628.42 89
3628.55 92
3628.69 92
3628.83 88
3628.97 82
3629.11 73
3629.24 62
3629.38 50
3629.52 38
3629.66 29
3629.80 23
3629.94 22
3630.07 26
3630.21 35
3630.35 47
3630.49 60
3630.63 72
3630.76 81
3630.90 87
3631.04 89
3631.18 87
3631.32 83
3631.46 76
3631.59 67
3631.73 57
3631.87 48
3632.01 41
3632.15 36
3632.28 34
3632.42 35
3632.56 38
3632.70 44
3632.84 49
3632.98 53
3633.11 56
3633.25 58
3633.39 59
3633.53 60
3633.67 61
3633.80 61
3633.94 61
3634.08 60
3634.22 59
3634.36 57
3634.50 56
3634.63 57
3634.77 60
3634.91 65
3635.05 71
3635.19 76
3635.33 79
3635.46 78
3635.60 74
3635.74 67
3635.88 60
3636.02 52
3636.15 45
3636.29 40
3636.43 36
3636.57 33
3636.71 32
3636.85 32
3636.98 33
3637.12 36
3637.26 40
3637.40 47
3637.54 54
3637.68 62
3637.81 69
3637.95 76
3638.09 82
3638.23 88
3638.37 92
3638.51 95
3638.64 97
3638.78 97
3638.92 96
3639.06 93
3639.20 89
3639.34 85
3639.47 83
3639.61 83
3639.75 84
3639.89 88
3640.03 91
3640.17 92
3640.30 92
3640.44 87
3640.58 78
3640.72 66
3640.86 52
3641.00 38
3641.13 26
3641.27 16
3641.41 10
3641.55 8
3641.69 11
3641.83 18
3641.96 27
3642.10 38
3642.24 48
3642.38 57
3642.52 64
3642.66 68
3642.79 69
3642.93 69
3643.07 68
3643.21 67
3643.35 66
3643.49 66
3643.63 66
3643.76 66
3643.90 66
3644.04 67
3644.18 67
3644.32 68
3644.46 71
3644.59 74
3644.73 79
3644.87 86
3645.01 93
3645.15 100
3645.29 106
3645.42 109
3645.56 109
3645.70 104
3645.84 96
3645.98 86
3646.12 76
3646.26 68
3646.39 65
3646.53 66
3646.67 71
3646.81 78
3646.95 86
3647.09 92
3647.22 96
3647.36 96
3647.50 94
3647.64 91
3647.78 87
3647.92 84
3648.06 80
3648.19 75
3648.33 68
3648.47 60
3648.61 51
3648.75 41
3648.89 33
3649.03 26
3649.16 23
3649.30 22
3649.44 23
3649.58 26
3649.72 30
3649.86 34
3650.00 39
3650.13 44
3650.27 49
3650.41 52
3650.55 54
3650.69 55
3650.83 54
3650.96 53
3651.10 51
3651.24 50
3651.38 51
3651.52 53
3651.66 56
3651.80 61
3651.93 66
3652.07 71
3652.21 74
3652.35 76
3652.49 76
3652.63 74
3652.77 68
3652.90 60
3653.04 50
3653.18 37
3653.32 23
3653.46 9
3653.60 0
3653.74 0
3653.88 0
3654.01 0
3654.15 0
3654.29 0
3654.43 0
3654.57 0
3654.71 0
3654.85 14
3654.98 32
3655.12 49
3655.26 66
3655.40 80
3655.54 90
3655.68 96
3655.82 97
3655.95 94
3656.09 87
3656.23 76
3656.37 62
3656.51 45
3656.65 25
3656.79 6
3656.93 0
3657.06 0
3657.20 0
3657.34 0
3657.48 0
3657.62 0
3657.76 0
3657.90 13
3658.03 28
3658.17 41
3658.31 50
3658.45 56
3658.59 59
3658.73 60
3658.87 59
3659.01 59
3659.14 58
3659.28 57
3659.42 57
3659.56 57
3659.70 56
3659.84 56
3659.98 55
3660.12 55
3660.25 56
3660.39 56
3660.53 56
3660.67 56
3660.81 55
3660.95 52
3661.09 48
3661.23 43
3661.36 37
3661.50 32
3661.64 27
3661.78 25
3661.92 24
3662.06 25
3662.20 25
3662.34 26
3662.47 24
3662.61 21
3662.75 15
3662.89 8
3663.03 1
3663.17 0
3663.31 0
3663.45 0
3663.58 0
3663.72 0
3663.86 0
3664.00 0
3664.14 4
3664.28 12
3664.42 21
3664.56 27
3664.69 31
3664.83 32
3664.97 31
3665.11 29
3665.25 27
3665.39 24
3665.53 23
3665.67 23
3665.81 24
3665.94 27
3666.08 29
3666.22 31
3666.36 31
3666.50 31
3666.64 28
3666.78 25
3666.92 20
3667.05 15
3667.19 8
3667.33 2
3667.47 0
3667.61 0
3667.75 0
3667.89 0
3668.03 0
3668.17 0
3668.30 0
3668.44 5
3668.58 11
3668.72 13
3668.86 13
3669.00 11
3669.14 7
3669.28 4
3669.42 2
3669.55 1
3669.69 2
3669.83 3
3669.97 4
3670.11 5
3670.25 7
3670.39 10
3670.53 15
3670.67 22
3670.80 30
3670.94 39
3671.08 46
3671.22 50
3671.36 51
3671.50 48
3671.64 43
3671.78 38
3671.92 34
3672.06 33
3672.19 36
3672.33 41
3672.47 49
3672.61 56
3672.75 61
3672.89 63
3673.03 63
3673.17 60
3673.31 55
3673.45 50
3673.58 44
3673.72 39
3673.86 33
3674.00 27
3674.14 21
3674.28 14
3674.42 8
3674.56 2
3674.70 0
3674.84 0
3674.97 0
3675.11 0
3675.25 0
3675.39 0
3675.53 0
3675.67 0
3675.81 3
3675.95 16
3676.09 30
3676.23 44
3676.36 56
3676.50 66
3676.64 72
3676.78 74
3676.92 73
3677.06 70
3677.20 65
3677.34 60
3677.48 54
3677.62 49
3677.75 43
3677.89 38
3678.03 32
3678.17 27
3678.31 21
3678.45 15
3678.59 9
3678.73 4
3678.87 0
3679.01 0
3679.15 0
3679.28 4
3679.42 11
3679.56 20
3679.70 31
3679.84 42
3679.98 52
3680.12 61
3680.26 68
3680.40 73
3680.54 77
3680.68 80
3680.81 83
3680.95 85
3681.09 88
3681.23 91
3681.37 95
3681.51 98
3681.65 100
3681.79 102
3681.93 102
3682.07 99
3682.21 94
3682.35 88
3682.48 80
3682.62 71
3682.76 63
3682.90 57
3683.04 53
3683.18 50
3683.32 50
3683.46 48
3683.60 45
3683.74 40
3683.88 32
3684.02 21
3684.15 9
3684.29 0
3684.43 0
3684.57 0
3684.71 0
3684.85 0
3684.99 0
3685.13 0
3685.27 0
3685.41 4
3685.55 8
3685.69 12
3685.82 14
3685.96 16
3686.10 18
3686.24 19
3686.38 21
3686.52 25
3686.66 31
3686.80 40
3686.94 52
3687.08 65
3687.22 80
3687.36 93
3687.50 104
3687.63 111
3687.77 113
3687.91 110
3688.05 104
3688.19 96
3688.33 86
3688.47 76
3688.61 67
3688.75 58
3688.89 50
3689.03 42
3689.17 34
3689.31 25
3689.45 16
3689.58 6
3689.72 0
3689.86 0
3690.00 0
3690.14 0
3690.28 0
3690.42 0
3690.56 0
3690.70 4
3690.84 17
3690.98 31
3691.12 44
3691.26 54
3691.40 62
3691.53 67
3691.67 70
3691.81 70
3691.95 70
3692.09 68
3692.23 67
3692.37 65
3692.51 63
3692.65 61
3692.79 58
3692.93 55
3693.07 51
3693.21 46
3693.35 42
3693.49 39
3693.62 38
3693.76 39
3693.90 43
3694.04 49
3694.18 56
3694.32 63
3694.46 69
3694.60 72
3694.74 74
3694.88 73
3695.02 72
3695.16 71
3695.30 72
3695.44 74
3695.58 77
3695.72 80
3695.85 83
3695.99 83
3696.13 79
3696.27 73
3696.41 64
3696.55 53
3696.69 42
3696.83 32
3696.97 25
3697.11 20
3697.25 19
3697.39 19
3697.53 22
3697.67 25
3697.81 29
3697.95 33
3698.09 35
3698.23 36
3698.36 36
3698.50 35
3698.64 36
3698.78 39
3698.92 45
3699.06 53
3699.20 62
3699.34 71
3699.48 78
3699.62 82
3699.76 83
3699.90 80
3700.04 76
3700.18 73
3700.32 70
3700.46 70
3700.60 72
3700.74 77
3700.88 84
3701.01 92
3701.15 99
3701.29 106
3701.43 110
3701.57 113
3701.71 113
3701.85 111
3701.99 110
3702.13 109
3702.27 108
3702.41 109
3702.55 108
3702.69 107
3702.83 102
3702.97 95
3703.11 86
3703.25 75
3703.39 64
3703.53 55
3703.67 47
3703.81 40
3703.94 35
3704.08 29
3704.22 23
3704.36 15
3704.50 7
3704.64 0
3704.78 0
3704.92 0
3705.06 0
3705.20 0
3705.34 0
3705.48 10
3705.62 21
3705.76 32
3705.90 41
3706.04 48
3706.18 53
3706.32 56
3706.46 59
3706.60 62
3706.74 65
3706.88 68
3707.02 69
3707.16 70
3707.29 68
3707.43 65
3707.57 61
3707.71 56
3707.85 50
3707.99 44
3708.13 39
3708.27 34
3708.41 30
3708.55 28
3708.69 26
3708.83 25
3708.97 24
3709.11 24
3709.25 23
3709.39 23
3709.53 23
3709.67 25
3709.81 28
3709.95 33
3710.09 38
3710.23 44
3710.37 48
3710.51 50
3710.65 49
3710.79 46
3710.93 40
3711.07 33
3711.21 27
3711.34 22
3711.48 20
3711.62 20
3711.76 24
3711.90 31
3712.04 38
3712.18 45
3712.32 50
3712.46 54
3712.60 56
3712.74 58
3712.88 60
3713.02 62
3713.16 67
3713.30 73
3713.44 78
3713.58 82
3713.72 83
3713.86 80
3714.00 75
3714.14 66
3714.28 57
3714.42 49
3714.56 42
3714.70 38
3714.84 34
3714.98 31
3715.12 28
3715.26 24
3715.40 19
3715.54 15
3715.68 13
3715.82 14
3715.96 20
3716.10 30
3716.24 43
3716.38 57
3716.52 71
3716.66 83
3716.80 93
3716.93 99
3717.07 102
3717.21 102
3717.35 97
3717.49 87
3717.63 74
3717.77 56
3717.91 37
3718.05 18
3718.19 1
3718.33 0
3718.47 0
3718.61 0
3718.75 0
3718.89 0
3719.03 0
3719.17 0
3719.31 3
3719.45 11
3719.59 16
3719.73 21
3719.87 24
3720.01 26
3720.15 27
3720.29 30
3720.43 34
3720.57 39
3720.71 47
3720.85 56
3720.99 65
3721.13 74
3721.27 82
3721.41 87
3721.55 91
3721.69 93
3721.83 94
3721.97 95
3722.11 97
3722.25 99
3722.39 102
3722.53 104
3722.67 106
3722.81 106
3722.95 106
3723.09 104
3723.23 102
3723.37 99
3723.51 95
3723.65 92
3723.79 88
3723.93 86
3724.07 84
3724.21 84
3724.35 87
3724.49 92
3724.63 100
3724.77 109
3724.91 119
3725.05 128
3725.19 135
3725.33 139
3725.47 139
3725.61 135
3725.75 130
3725.89 123
3726.03 117
3726.17 112
3726.31 108
3726.45 105
3726.59 103
3726.73 100
3726.87 97
3727.01 94
3727.15 92
3727.29 91
3727.43 92
3727.57 96
3727.71 101
3727.85 108
3727.99 115
3728.13 122
3728.27 127
3728.41 131
3728.55 133
3728.69 136
3728.83 137
3728.97 139
3729.11 140
3729.25 140
3729.39 140
3729.53 141
3729.67 142
3729.81 144
3729.95 149
3730.09 156
3730.23 165
3730.37 173
3730.51 180
3730.65 185
3730.79 187
3730.93 186
3731.07 184
3731.21 180
3731.35 176
3731.49 172
3731.63 166
3731.77 159
3731.91 150
3732.05 138
3732.19 124
3732.33 110
3732.47 96
3732.61 86
3732.75 80
3732.89 77
3733.03 77
3733.17 79
3733.31 81
3733.45 83
3733.59 83
3733.73 83
3733.87 81
3734.01 80
3734.15 79
3734.29 78
3734.43 78
3734.57 77
3734.71 76
3734.85 74
3734.99 73
3735.13 74
3735.27 75
3735.41 79
3735.55 85
3735.69 94
3735.83 106
3735.97 118
3736.11 131
3736.25 142
3736.39 150
3736.53 154
3736.67 152
3736.81 145
3736.95 135
3737.09 122
3737.23 110
3737.37 101
3737.51 94
3737.65 92
3737.79 92
3737.93 95
3738.07 97
3738.21 99
3738.36 100
3738.50 98
3738.64 95
3738.78 90
3738.92 85
3739.06 79
3739.20 73
3739.34 69
3739.48 65
3739.62 62
3739.76 58
3739.90 54
3740.04 49
3740.18 42
3740.32 34
3740.46 25
3740.60 17
3740.74 12
3740.88 11
3741.02 14
3741.16 21
3741.30 30
3741.44 40
3741.58 48
3741.72 53
3741.86 56
3742.00 55
3742.14 53
3742.28 49
3742.42 45
3742.56 42
3742.70 39
3742.84 37
3742.98 35
3743.12 34
3743.26 34
3743.40 35
3743.54 37
3743.68 41
3743.83 46
3743.97 51
3744.11 55
3744.25 59
3744.39 62
3744.53 66
3744.67 72
3744.81 78
3744.95 84
3745.09 90
3745.23 93
3745.37 92
3745.51 88
3745.65 80
3745.79 72
3745.93 63
3746.07 58
3746.21 56
3746.35 58
3746.49 62
3746.63 67
3746.77 70
3746.91 71
3747.05 67
3747.19 60
3747.33 51
3747.47 42
3747.61 34
3747.75 28
3747.90 25
3748.04 24
3748.18 26
3748.32 29
3748.46 32
3748.60 36
3748.74 40
3748.88 44
3749.02 49
3749.16 54
3749.30 58
3749.44 61
3749.58 60
3749.72 56
3749.86 50
3750.00 41
3750.14 31
3750.28 22
3750.42 14
3750.56 8
3750.70 4
3750.84 2
3750.98 1
3751.12 0
3751.27 0
3751.41 0
3751.55 0
3751.69 0
3751.83 0
3751.97 0
3752.11 0
3752.25 4
3752.39 9
3752.53 14
3752.67 18
3752.81 23
3752.95 27
3753.09 33
3753.23 40
3753.37 49
3753.51 62
3753.65 76
3753.79 92
3753.93 108
3754.07 123
3754.21 136
3754.36 146
3754.50 153
3754.64 158
3754.78 162
3754.92 166
3755.06 170
3755.20 173
3755.34 174
3755.48 174
3755.62 172
3755.76 166
3755.90 157
3756.04 145
3756.18 131
3756.32 116
3756.46 99
3756.60 82
3756.74 65
3756.88 49
3757.03 35
3757.17 24
3757.31 18
3757.45 15
3757.59 16
3757.73 20
3757.87 25
3758.01 30
3758.15 34
3758.29 36
3758.43 39
3758.57 41
3758.71 45
3758.85 49
3758.99 54
3759.13 59
3759.27 62
3759.42 63
3759.56 61
3759.70 56
3759.84 49
3759.98 41
3760.12 34
3760.26 28
3760.40 24
3760.54 24
3760.68 26
3760.82 31
3760.96 38
3761.10 47
3761.24 57
3761.38 68
3761.52 78
3761.67 89
3761.81 99
3761.95 109
3762.09 117
3762.23 124
3762.37 128
3762.51 129
3762.65 127
3762.79 121
3762.93 113
3763.07 102
3763.21 90
3763.35 78
3763.49 66
3763.63 56
3763.78 47
3763.92 41
3764.06 38
3764.20 38
3764.34 41
3764.48 47
3764.62 56
3764.76 65
3764.90 75
3765.04 83
3765.18 90
3765.32 93
3765.46 92
3765.60 90
3765.74 87
3765.89 83
3766.03 81
3766.17 80
3766.31 80
3766.45 81
3766.59 80
3766.73 78
3766.87 73
3767.01 68
3767.15 64
3767.29 61
3767.43 61
3767.57 63
3767.72 68
3767.86 74
3768.00 80
3768.14 85
3768.28 88
3768.42 88
3768.56 86
3768.70 82
3768.84 77
3768.98 70
3769.12 63
3769.26 55
3769.40 48
3769.55 41
3769.69 35
3769.83 32
3769.97 33
3770.11 37
3770.25 45
3770.39 54
3770.53 65
3770.67 73
3770.81 79
3770.95 80
3771.09 76
3771.23 68
3771.38 57
3771.52 45
3771.66 34
3771.80 26
3771.94 22
3772.08 22
3772.22 28
3772.36 38
3772.50 51
3772.64 65
3772.78 80
3772.92 92
3773.07 101
3773.21 107
3773.35 109
3773.49 107
3773.63 102
3773.77 96
3773.91 88
3774.05 79
3774.19 69
3774.33 58
3774.47 46
3774.62 34
3774.76 22
3774.90 12
3775.04 5
3775.18 1
3775.32 0
3775.46 0
3775.60 2
3775.74 3
3775.88 4
3776.02 4
3776.17 5
3776.31 7
3776.45 10
3776.59 16
3776.73 22
3776.87 27
3777.01 32
3777.15 34
3777.29 35
3777.43 35
3777.57 36
3777.72 37
3777.86 41
3778.00 45
3778.14 49
3778.28 52
3778.42 53
3778.56 51
3778.70 47
3778.84 40
3778.98 30
3779.12 20
3779.27 11
3779.41 3
3779.55 0
3779.69 0
3779.83 0
3779.97 0
3780.11 0
3780.25 0
3780.39 0
3780.53 0
3780.68 0
3780.82 0
3780.96 0
3781.10 4
3781.24 16
3781.38 33
3781.52 53
3781.66 73
3781.80 91
3781.94 106
3782.09 116
3782.23 121
3782.37 122
3782.51 119
3782.65 114
3782.79 108
3782.93 103
3783.07 102
3783.21 103
3783.36 109
3783.50 117
3783.64 128
3783.78 139
3783.92 148
3784.06 156
3784.20 162
3784.34 164
3784.48 164
3784.62 161
3784.77 158
3784.91 152
3785.05 146
3785.19 138
3785.33 131
3785.47 124
3785.61 119
3785.75 115
3785.89 114
3786.04 115
3786.18 119
3786.32 125
3786.46 130
3786.60 134
3786.74 137
3786.88 136
3787.02 132
3787.16 125
3787.31 117
3787.45 108
3787.59 100
3787.73 93
3787.87 88
3788.01 84
3788.15 82
3788.29 81
3788.43 82
3788.58 83
3788.72 85
3788.86 88
3789.00 92
3789.14 95
3789.28 99
3789.42 101
3789.56 102
3789.70 103
3789.85 103
3789.99 104
3790.13 104
3790.27 106
3790.41 108
3790.55 110
3790.69 111
3790.83 112
3790.98 111
3791.12 109
3791.26 107
3791.40 103
3791.54 98
3791.68 93
3791.82 87
3791.96 81
3792.10 75
3792.25 69
3792.39 63
3792.53 59
3792.67 54
3792.81 50
3792.95 45
3793.09 40
3793.23 35
3793.38 30
3793.52 25
3793.66 22
3793.80 18
3793.94 17
3794.08 16
3794.22 16
3794.36 18
3794.51 20
3794.65 21
3794.79 23
3794.93 23
3795.07 24
3795.21 25
3795.35 28
3795.49 35
3795.64 45
3795.78 59
3795.92 74
3796.06 87
3796.20 96
3796.34 99
3796.48 95
3796.62 87
3796.77 76
3796.91 64
3797.05 56
3797.19 52
3797.33 52
3797.47 56
3797.61 59
3797.76 62
3797.90 62
3798.04 60
3798.18 56
3798.32 54
3798.46 55
3798.60 59
3798.74 67
3798.89 77
3799.03 86
3799.17 92
3799.31 94
3799.45 91
3799.59 84
3799.73 73
3799.88 61
3800.02 50
3800.16 41
3800.30 34
3800.44 30
3800.58 29
3800.72 31
3800.86 37
3801.01 44
3801.15 54
3801.29 65
3801.43 77
3801.57 87
3801.71 96
3801.85 103
3802.00 108
3802.14 109
3802.28 109
3802.42 106
3802.56 103
3802.70 100
3802.84 96
3802.99 93
3803.13 91
3803.27 90
3803.41 90
3803.55 91
3803.69 93
3803.83 96
3803.98 99
3804.12 102
3804.26 102
3804.40 101
3804.54 96
3804.68 89
3804.82 79
3804.97 67
3805.11 55
3805.25 43
3805.39 33
3805.53 24
3805.67 18
3805.81 15
3805.96 16
3806.10 20
3806.24 27
3806.38 35
3806.52 44
3806.66 52
3806.80 58
3806.95 61
3807.09 61
3807.23 58
3807.37 53
3807.51 47
3807.65 42
3807.80 39
3807.94 40
3808.08 44
3808.22 51
3808.36 59
3808.50 67
3808.64 74
3808.79 80
3808.93 82
3809.07 83
3809.21 82
3809.35 79
3809.49 74
3809.64 69
3809.78 63
3809.92 56
3810.06 50
3810.20 45
3810.34 43
3810.48 44
3810.63 47
3810.77 54
3810.91 62
3811.05 70
3811.19 78
3811.33 83
3811.48 87
3811.62 88
3811.76 88
3811.90 88
3812.04 88
3812.18 91
3812.32 95
3812.47 100
3812.61 105
3812.75 110
3812.89 111
3813.03 109
3813.17 103
3813.32 94
3813.46 82
3813.60 72
3813.74 63
3813.88 58
3814.02 58
3814.17 63
3814.31 73
3814.45 87
3814.59 102
3814.73 119
3814.87 136
3815.02 153
3815.16 169
3815.30 184
3815.44 198
3815.58 210
3815.72 220
3815.87 226
3816.01 227
3816.15 224
3816.29 217
3816.43 207
3816.57 195
3816.72 182
3816.86 170
3817.00 161
3817.14 154
3817.28 150
3817.42 149
3817.57 150
3817.71 153
3817.85 157
3817.99 160
3818.13 164
3818.27 166
3818.42 168
3818.56 169
3818.70 169
3818.84 169
3818.98 169
3819.12 168
3819.27 167
3819.41 166
3819.55 166
3819.69 164
3819.83 162
3819.97 158
3820.12 154
3820.26 147
3820.40 140
3820.54 131
3820.68 123
3820.82 114
3820.97 106
3821.11 98
3821.25 91
3821.39 83
3821.53 75
3821.68 66
3821.82 58
3821.96 49
3822.10 41
3822.24 33
3822.38 27
3822.53 22
3822.67 19
3822.81 18
3822.95 19
3823.09 23
3823.23 30
3823.38 38
3823.52 48
3823.66 59
3823.80 70
3823.94 80
3824.09 88
3824.23 96
3824.37 102
3824.51 108
3824.65 114
3824.79 119
3824.94 125
3825.08 131
3825.22 137
3825.36 143
3825.50 148
3825.65 151
3825.79 152
3825.93 152
3826.07 150
3826.21 146
3826.35 143
3826.50 140
3826.64 138
3826.78 138
3826.92 139
3827.06 141
3827.21 142
3827.35 142
3827.49 141
3827.63 138
3827.77 134
3827.92 130
3828.06 124
3828.20 116
3828.34 108
3828.48 100
3828.62 91
3828.77 83
3828.91 77
3829.05 75
3829.19 76
3829.33 80
3829.48 85
3829.62 91
3829.76 96
3829.90 100
3830.04 102
3830.19 101
3830.33 98
3830.47 94
3830.61 88
3830.75 81
3830.90 73
3831.04 63
3831.18 52
3831.32 39
3831.46 26
3831.60 13
3831.75 0
3831.89 0
3832.03 0
3832.17 0
3832.31 0
3832.46 0
3832.60 0
3832.74 0
3832.88 0
3833.02 12
3833.17 27
3833.31 42
3833.45 55
3833.59 65
3833.73 72
3833.88 77
3834.02 80
3834.16 81
3834.30 81
3834.44 82
3834.59 82
3834.73 82
3834.87 82
3835.01 82
3835.15 80
3835.30 77
3835.44 74
3835.58 70
3835.72 66
3835.86 62
3836.01 58
3836.15 56
3836.29 55
3836.43 57
3836.57 60
3836.72 64
3836.86 69
3837.00 75
3837.14 80
3837.28 85
3837.43 89
3837.57 93
3837.71 96
3837.85 98
3837.99 99
3838.14 99
3838.28 99
3838.42 99
3838.56 99
3838.71 101
3838.85 104
3838.99 108
3839.13 113
3839.27 117
3839.42 121
3839.56 124
3839.70 126
3839.84 128
3839.98 129
3840.13 130
3840.27 132
3840.41 133
3840.55 135
3840.69 138
3840.84 142
3840.98 148
3841.12 154
3841.26 162
3841.41 169
3841.55 175
3841.69 179
3841.83 180
3841.97 179
3842.12 174
3842.26 168
3842.40 160
3842.54 151
3842.68 141
3842.83 131
3842.97 121
3843.11 111
3843.25 102
3843.40 94
3843.54 88
3843.68 85
3843.82 83
3843.96 82
3844.11 82
3844.25 82
3844.39 82
3844.53 81
3844.67 80
3844.82 80
3844.96 81
3845.10 83
3845.24 85
3845.39 87
3845.53 89
3845.67 89
3845.81 87
3845.95 83
3846.10 77
3846.24 69
3846.38 61
3846.52 53
3846.67 47
3846.81 44
3846.95 44
3847.09 48
3847.23 55
3847.38 64
3847.52 74
3847.66 83
3847.80 91
3847.95 97
3848.09 101
3848.23 103
3848.37 104
3848.51 105
3848.66 106
3848.80 107
3848.94 108
3849.08 109
3849.23 111
3849.37 112
3849.51 114
3849.65 114
3849.80 114
3849.94 113
3850.08 112
3850.22 111
3850.36 109
3850.51 108
3850.65 107
3850.79 107
3850.93 106
3851.08 105
3851.22 104
3851.36 103
3851.50 103
3851.64 104
3851.79 108
3851.93 113
3852.07 119
3852.21 125
3852.36 130
3852.50 133
3852.64 133
3852.78 130
3852.93 123
3853.07 113
3853.21 101
3853.35 88
3853.50 75
3853.64 62
3853.78 49
3853.92 38
3854.06 29
3854.21 21
3854.35 16
3854.49 14
3854.63 13
3854.78 15
3854.92 19
3855.06 23
3855.20 28
3855.35 33
3855.49 37
3855.63 42
3855.77 47
3855.92 53
3856.06 60
3856.20 66
3856.34 72
3856.49 77
3856.63 78
3856.77 76
3856.91 70
3857.05 62
3857.20 51
3857.34 40
3857.48 30
3857.62 23
3857.77 20
3857.91 22
3858.05 28
3858.19 37
3858.34 48
3858.48 59
3858.62 70
3858.76 78
3858.91 84
3859.05 86
3859.19 86
3859.33 83
3859.48 78
3859.62 73
3859.76 68
3859.90 63
3860.05 60
3860.19 58
3860.33 57
3860.47 57
3860.62 57
3860.76 56
3860.90 56
3861.04 55
3861.19 54
3861.33 53
3861.47 53
3861.61 52
3861.76 51
3861.90 48
3862.04 45
3862.18 40
3862.33 36
3862.47 33
3862.61 33
3862.75 37
3862.90 45
3863.04 54
3863.18 65
3863.32 74
3863.47 80
3863.61 82
3863.75 80
3863.89 75
3864.04 68
3864.18 61
3864.32 55
3864.46 50
3864.61 48
3864.75 47
3864.89 47
3865.03 47
3865.18 46
3865.32 43
3865.46 38
3865.60 31
3865.75 24
3865.89 17
3866.03 12
3866.17 11
3866.32 13
3866.46 21
3866.60 32
3866.75 45
3866.89 59
3867.03 71
3867.17 80
3867.32 85
3867.46 85
3867.60 81
3867.74 75
3867.89 67
3868.03 59
3868.17 53
3868.31 50
3868.46 49
3868.60 51
3868.74 56
3868.88 64
3869.03 73
3869.17 83
3869.31 93
3869.45 103
3869.60 112
3869.74 118
3869.88 122
3870.03 121
3870.17 117
3870.31 109
3870.45 99
3870.60 87
3870.74 75
3870.88 65
3871.02 57
3871.17 52
3871.31 50
3871.45 51
3871.59 55
3871.74 60
3871.88 66
3872.02 71
3872.17 74
3872.31 75
3872.45 74
3872.59 71
3872.74 66
3872.88 60
3873.02 55
3873.16 52
3873.31 50
3873.45 50
3873.59 49
3873.74 48
3873.88 45
3874.02 41
3874.16 37
3874.31 32
3874.45 29
3874.59 28
3874.73 28
3874.88 30
3875.02 33
3875.16 35
3875.31 38
3875.45 39
3875.59 40
3875.73 40
3875.88 41
3876.02 41
3876.16 41
3876.30 41
3876.45 41
3876.59 41
3876.73 43
3876.88 44
3877.02 46
3877.16 49
3877.30 51
3877.45 53
3877.59 53
3877.73 51
3877.88 48
3878.02 45
3878.16 41
3878.30 37
3878.45 35
3878.59 34
3878.73 34
3878.87 36
3879.02 38
3879.16 39
3879.30 39
3879.45 38
3879.59 36
3879.73 34
3879.87 34
3880.02 35
3880.16 37
3880.30 42
3880.45 46
3880.59 50
3880.73 53
3880.87 52
3881.02 50
3881.16 45
3881.30 38
3881.45 31
3881.59 24
3881.73 20
3881.87 19
3882.02 22
3882.16 27
3882.30 36
3882.45 45
3882.59 54
3882.73 61
3882.87 64
3883.02 62
3883.16 55
3883.30 45
3883.45 31
3883.59 17
3883.73 4
3883.88 0
3884.02 0
3884.16 0
3884.30 0
3884.45 0
3884.59 0
3884.73 7
3884.88 16
3885.02 24
3885.16 32
3885.30 39
3885.45 46
3885.59 53
3885.73 60
3885.88 66
3886.02 71
3886.16 74
3886.31 75
3886.45 75
3886.59 75
3886.73 76
3886.88 79
3887.02 84
3887.16 90
3887.31 95
3887.45 99
3887.59 100
3887.73 98
3887.88 93
3888.02 85
3888.16 75
3888.31 64
3888.45 54
3888.59 44
3888.74 35
3888.88 28
3889.02 23
3889.16 18
3889.31 16
3889.45 14
3889.59 13
3889.74 12
3889.88 10
3890.02 7
3890.17 4
3890.31 0
3890.45 0
3890.59 0
3890.74 0
3890.88 0
3891.02 5
3891.17 11
3891.31 17
3891.45 22
3891.60 25
3891.74 25
3891.88 24
3892.03 23
3892.17 21
3892.31 21
3892.45 22
3892.60 24
3892.74 26
3892.88 26
3893.03 24
3893.17 20
3893.31 13
3893.46 5
3893.60 0
3893.74 0
3893.89 0
3894.03 0
3894.17 0
3894.31 5
3894.46 13
3894.60 20
3894.74 23
3894.89 22
3895.03 15
3895.17 6
3895.32 0
3895.46 0
3895.60 0
3895.75 0
3895.89 0
3896.03 0
3896.18 0
3896.32 11
3896.46 21
3896.60 30
3896.75 35
3896.89 39
3897.03 40
3897.18 40
3897.32 38
3897.46 36
3897.61 35
3897.75 34
3897.89 36
3898.04 40
3898.18 47
3898.32 57
3898.47 69
3898.61 82
3898.75 96
3898.90 108
3899.04 118
3899.18 124
3899.32 127
3899.47 126
3899.61 122
3899.75 115
3899.90 107
3900.04 100
3900.18 94
3900.33 90
3900.47 88
3900.61 89
3900.76 92
3900.90 97
3901.04 103
3901.19 110
3901.33 116
3901.47 123
3901.62 129
3901.76 134
3901.90 138
3902.05 140
3902.19 140
3902.33 137
3902.48 130
3902.62 122
3902.76 111
3902.91 100
3903.05 88
3903.19 77
3903.34 66
3903.48 56
3903.62 47
3903.77 39
3903.91 33
3904.05 29
3904.19 28
3904.34 31
3904.48 37
3904.62 45
3904.77 55
3904.91 65
3905.05 74
3905.20 80
3905.34 85
3905.48 87
3905.63 88
3905.77 89
3905.91 89
3906.06 89
3906.20 86
3906.34 81
3906.49 74
3906.63 64
3906.77 54
3906.92 46
3907.06 42
3907.20 41
3907.35 44
3907.49 49
3907.63 54
3907.78 57
3907.92 56
3908.06 52
3908.21 45
3908.35 36
3908.49 25
3908.64 15
3908.78 5
3908.92 0
3909.07 0
3909.21 0
3909.35 0
3909.50 0
3909.64 0
3909.78 0
3909.93 0
3910.07 5
3910.22 14
3910.36 21
3910.50 27
3910.65 29
3910.79 30
3910.93 29
3911.08 27
3911.22 23
3911.36 19
3911.51 16
3911.65 14
3911.79 14
3911.94 17
3912.08 22
3912.22 29
3912.37 36
3912.51 43
3912.65 48
3912.80 50
3912.94 51
3913.08 50
3913.23 48
3913.37 46
3913.51 43
3913.66 39
3913.80 35
3913.94 30
3914.09 24
3914.23 19
3914.37 13
3914.52 9
3914.66 7
3914.81 7
3914.95 10
3915.09 14
3915.24 20
3915.38 27
3915.52 34
3915.67 41
3915.81 48
3915.95 53
3916.10 57
3916.24 58
3916.38 58
3916.53 56
3916.67 52
3916.81 47
3916.96 42
3917.10 36
3917.24 32
3917.39 29
3917.53 29
3917.68 31
3917.82 38
3917.96 47
3918.11 58
3918.25 70
3918.39 82
3918.54 92
3918.68 98
3918.82 101
3918.97 101
3919.11 98
3919.25 95
3919.40 90
3919.54 87
3919.68 84
3919.83 83
3919.97 82
3920.12 81
3920.26 79
3920.40 76
3920.55 72
3920.69 67
3920.83 62
3920.98 58
3921.12 55
3921.26 54
3921.41 56
3921.55 60
3921.69 67
3921.84 74
3921.98 82
3922.13 89
3922.27 93
3922.41 95
3922.56 94
3922.70 91
3922.84 86
3922.99 80
3923.13 74
3923.27 67
3923.42 59
3923.56 51
3923.71 42
3923.85 34
3923.99 27
3924.14 23
3924.28 22
3924.42 24
3924.57 27
3924.71 30
3924.85 31
3925.00 29
3925.14 25
3925.29 18
3925.43 11
3925.57 5
3925.72 1
3925.86 0
3926.00 1
3926.15 3
3926.29 5
3926.44 7
3926.58 10
3926.72 12
3926.87 14
3927.01 17
3927.15 20
3927.30 22
3927.44 25
3927.58 26
3927.73 26
3927.87 25
3928.02 24
3928.16 22
3928.30 19
3928.45 16
3928.59 14
3928.73 12
3928.88 10
3929.02 10
3929.17 12
3929.31 15
3929.45 21
3929.60 28
3929.74 35
3929.88 42
3930.03 47
3930.17 49
3930.32 49
3930.46 45
3930.60 39
3930.75 32
3930.89 25
3931.03 19
3931.18 14
3931.32 12
3931.47 11
3931.61 11
3931.75 12
3931.90 12
3932.04 12
3932.19 11
3932.33 10
3932.47 10
3932.62 12
3932.76 17
3932.90 25
3933.05 35
3933.19 47
3933.34 60
3933.48 73
3933.62 85
3933.77 96
3933.91 106
3934.05 113
3934.20 117
3934.34 119
3934.49 117
3934.63 113
3934.77 107
3934.92 101
3935.06 96
3935.21 92
3935.35 89
3935.49 87
3935.64 85
3935.78 82
3935.92 77
3936.07 70
3936.21 62
3936.36 53
3936.50 45
3936.64 39
3936.79 36
3936.93 36
3937.08 38
3937.22 42
3937.36 45
3937.51 48
3937.65 50
3937.80 51
3937.94 52
3938.08 54
3938.23 59
3938.37 64
3938.51 70
3938.66 76
3938.80 79
3938.95 80
3939.09 78
3939.23 75
3939.38 71
3939.52 67
3939.67 63
3939.81 59
3939.95 54
3940.10 46
3940.24 35
3940.39 22
3940.53 8
3940.67 0
3940.82 0
3940.96 0
3941.11 0
3941.25 0
3941.39 0
3941.54 0
3941.68 0
3941.83 2
3941.97 8
3942.11 15
3942.26 22
3942.40 30
3942.55 39
3942.69 47
3942.83 53
3942.98 58
3943.12 60
3943.27 59
3943.41 56
3943.55 51
3943.70 45
3943.84 39
3943.99 33
3944.13 28
3944.27 23
3944.42 19
3944.56 17
3944.71 15
3944.85 14
3944.99 11
3945.14 8
3945.28 5
3945.43 1
3945.57 0
3945.71 0
3945.86 6
3946.00 17
3946.15 34
3946.29 54
3946.43 75
3946.58 94
3946.72 109
3946.87 118
3947.01 119
3947.15 113
3947.30 102
3947.44 88
3947.59 73
3947.73 58
3947.87 46
3948.02 36
3948.16 30
3948.31 27
3948.45 27
3948.60 31
3948.74 36
3948.88 42
3949.03 48
3949.17 53
3949.32 57
3949.46 61
3949.60 63
3949.75 66
3949.89 67
3950.04 68
3950.18 68
3950.32 67
3950.47 65
3950.61 61
3950.76 56
3950.90 50
3951.05 43
3951.19 36
3951.33 27
3951.48 16
3951.62 4
3951.77 0
3951.91 0
3952.05 0
3952.20 0
3952.34 0
3952.49 0
3952.63 0
3952.77 0
3952.92 17
3953.06 33
3953.21 46
3953.35 55
3953.50 61
3953.64 64
3953.78 65
3953.93 66
3954.07 67
3954.22 69
3954.36 71
3954.51 73
3954.65 76
3954.79 78
3954.94 80
3955.08 80
3955.23 80
3955.37 78
3955.51 74
3955.66 69
3955.80 64
3955.95 60
3956.09 56
3956.24 54
3956.38 52
3956.52 50
3956.67 47
3956.81 44
3956.96 40
3957.10 38
3957.25 38
3957.39 41
3957.53 48
3957.68 58
3957.82 68
3957.97 77
3958.11 83
3958.26 85
3958.40 84
3958.54 81
3958.69 77
3958.83 75
3958.98 74
3959.12 75
3959.27 77
3959.41 78
3959.55 78
3959.70 75
3959.84 69
3959.99 63
3960.13 56
3960.28 52
3960.42 50
3960.56 53
3960.71 58
3960.85 65
3961.00 70
3961.14 74
3961.29 73
3961.43 68
3961.57 60
3961.72 52
3961.86 45
3962.01 41
3962.15 40
3962.30 43
3962.44 47
3962.58 50
3962.73 52
3962.87 50
3963.02 46
3963.16 39
3963.31 31
3963.45 24
3963.60 19
3963.74 15
3963.88 12
3964.03 11
3964.17 10
3964.32 10
3964.46 11
3964.61 14
3964.75 19
3964.89 26
3965.04 34
3965.18 44
3965.33 54
3965.47 64
3965.62 72
3965.76 78
3965.91 82
3966.05 83
3966.19 83
3966.34 83
3966.48 83
3966.63 84
3966.77 86
3966.92 89
3967.06 93
3967.21 97
3967.35 100
3967.49 101
3967.64 101
3967.78 99
3967.93 94
3968.07 87
3968.22 79
3968.36 70
3968.51 60
3968.65 49
3968.79 39
3968.94 30
3969.08 21
3969.23 14
3969.37 8
3969.52 4
3969.66 3
3969.81 3
3969.95 7
3970.09 14
3970.24 23
3970.38 34
3970.53 45
3970.67 55
3970.82 64
3970.96 69
3971.11 71
3971.25 69
3971.40 66
3971.54 61
3971.68 57
3971.83 52
3971.97 49
3972.12 46
3972.26 43
3972.41 39
3972.55 35
3972.70 29
3972.84 23
3972.98 18
3973.13 15
3973.27 14
3973.42 16
3973.56 21
3973.71 29
3973.85 39
3974.00 50
3974.14 60
3974.29 70
3974.43 78
3974.58 84
3974.72 87
3974.86 89
3975.01 89
3975.15 87
3975.30 83
3975.44 78
3975.59 71
3975.73 64
3975.88 56
3976.02 50
3976.17 46
3976.31 45
3976.45 47
3976.60 52
3976.74 57
3976.89 63
3977.03 65
3977.18 65
3977.32 61
3977.47 54
3977.61 44
3977.76 32
3977.90 21
3978.05 11
3978.19 2
3978.33 0
3978.48 0
3978.62 0
3978.77 0
3978.91 0
3979.06 0
3979.20 0
3979.35 0
3979.49 4
3979.64 10
3979.78 14
3979.93 17
3980.07 18
3980.22 17
3980.36 14
3980.50 9
3980.65 5
3980.79 2
3980.94 1
3981.08 2
3981.23 5
3981.37 11
3981.52 19
3981.66 27
3981.81 35
3981.95 43
3982.10 48
3982.24 52
3982.39 53
3982.53 53
3982.68 50
3982.82 46
3982.96 41
3983.11 37
3983.25 35
3983.40 36
3983.54 41
3983.69 50
3983.83 62
3983.98 77
3984.12 91
3984.27 103
3984.41 112
3984.56 116
3984.70 117
3984.85 113
3984.99 107
3985.14 101
3985.28 94
3985.43 88
3985.57 84
3985.71 81
3985.86 79
3986.00 77
3986.15 76
3986.29 76
3986.44 76
3986.58 76
3986.73 78
3986.87 80
3987.02 83
3987.16 84
3987.31 84
3987.45 82
3987.60 78
3987.74 72
3987.89 65
3988.03 59
3988.18 53
3988.32 48
3988.47 45
3988.61 43
3988.76 42
3988.90 44
3989.05 47
3989.19 54
3989.33 64
3989.48 76
3989.62 88
3989.77 100
3989.91 109
3990.06 113
3990.20 111
3990.35 104
3990.49 93
3990.64 81
3990.78 68
3990.93 59
3991.07 54
3991.22 54
3991.36 57
3991.51 61
3991.65 65
3991.80 67
3991.94 65
3992.09 59
3992.23 51
3992.38 41
3992.52 32
3992.67 24
3992.81 17
3992.96 11
3993.10 8
3993.25 5
3993.39 5
3993.54 6
3993.68 9
3993.83 13
3993.97 17
3994.12 22
3994.26 27
3994.41 32
3994.55 37
3994.70 41
3994.84 46
3994.99 50
3995.13 52
3995.28 52
3995.42 49
3995.57 42
3995.71 33
3995.86 23
3996.00 14
3996.15 7
3996.29 4
3996.44 4
3996.58 8
3996.73 13
3996.87 20
3997.02 26
3997.16 32
3997.31 36
3997.45 38
3997.60 39
3997.74 39
3997.88 39
3998.03 38
3998.17 37
3998.32 36
3998.46 36
3998.61 35
3998.76 32
3998.90 29
3999.05 23
3999.19 15
3999.34 7
3999.48 0
3999.63 0
3999.77 0
3999.92 0
4000.06 0
4000.21 0
4000.35 0
4000.50 0
4000.64 2
4000.79 12
4000.93 22
4001.08 31
4001.22 39
4001.37 44
4001.51 47
4001.66 47
4001.80 46
4001.95 43
4002.09 41
4002.24 39
4002.38 37
4002.53 35
4002.67 33
4002.82 31
4002.96 28
4003.11 25
4003.25 20
4003.40 16
4003.54 11
4003.69 6
4003.83 2
4003.98 0
4004.12 0
4004.27 0
4004.41 0
4004.56 0
4004.70 0
4004.85 0
4004.99 0
4005.14 3
4005.28 9
4005.43 15
4005.57 19
4005.72 23
4005.86 25
4006.01 27
4006.15 29
4006.30 30
4006.44 32
4006.59 33
4006.73 34
4006.88 34
4007.02 33
4007.17 30
4007.32 26
4007.46 21
4007.61 16
4007.75 11
4007.90 7
4008.04 5
4008.19 5
4008.33 7
4008.48 10
4008.62 14
4008.77 21
4008.91 28
4009.06 36
4009.20 45
4009.35 54
4009.49 62
4009.64 70
4009.78 76
4009.93 79
4010.07 80
4010.22 78
4010.36 73
4010.51 66
4010.65 58
4010.80 51
4010.95 45
4011.09 42
4011.24 41
4011.38 42
4011.53 45
4011.67 48
4011.82 50
4011.96 52
4012.11 54
4012.25 56
4012.40 60
4012.54 65
4012.69 71
4012.83 79
4012.98 87
4013.12 93
4013.27 96
4013.41 96
4013.56 93
4013.70 87
4013.85 81
4014.00 75
4014.14 69
4014.29 65
4014.43 62
4014.58 59
4014.72 56
4014.87 53
4015.01 49
4015.16 46
4015.30 42
4015.45 40
4015.59 38
4015.74 36
4015.88 33
4016.03 30
4016.18 26
4016.32 21
4016.47 17
4016.61 14
4016.76 13
4016.90 14
4017.05 17
4017.19 22
4017.34 27
4017.48 32
4017.63 36
4017.77 38
4017.92 39
4018.06 37
4018.21 35
4018.36 32
4018.50 29
4018.65 27
4018.79 27
4018.94 27
4019.08 28
4019.23 32
4019.37 37
4019.52 45
4019.66 56
4019.81 68
4019.95 82
4020.10 96
4020.25 107
4020.39 116
4020.54 121
4020.68 122
4020.83 121
4020.97 117
4021.12 112
4021.26 106
4021.41 98
4021.55 90
4021.70 81
4021.84 72
4021.99 62
4022.14 53
4022.28 45
4022.43 39
4022.57 34
4022.72 31
4022.86 29
4023.01 28
4023.15 27
4023.30 26
4023.44 25
4023.59 24
4023.74 22
4023.88 20
4024.03 18
4024.17 19
4024.32 21
4024.46 26
4024.61 33
4024.75 41
4024.90 48
4025.04 54
4025.19 56
4025.34 54
4025.48 48
4025.63 40
4025.77 31
4025.92 24
4026.06 19
4026.21 18
4026.35 20
4026.50 26
4026.65 35
4026.79 44
4026.94 52
4027.08 59
4027.23 63
4027.37 64
4027.52 62
4027.66 57
4027.81 49
4027.96 40
4028.10 31
4028.25 24
4028.39 20
4028.54 20
4028.68 24
4028.83 30
4028.97 38
4029.12 46
4029.27 53
4029.41 56
4029.56 58
4029.70 56
4029.85 51
4029.99 44
4030.14 35
4030.28 26
4030.43 18
4030.58 11
4030.72 6
4030.87 5
4031.01 7
4031.16 11
4031.30 17
4031.45 23
4031.59 29
4031.74 35
4031.89 40
4032.03 45
4032.18 48
4032.32 50
4032.47 50
4032.61 49
4032.76 45
4032.91 39
4033.05 32
4033.20 26
4033.34 21
4033.49 16
4033.63 11
4033.78 7
4033.92 4
4034.07 1
4034.22 0
4034.36 0
4034.51 1
4034.65 6
4034.80 13
4034.94 23
4035.09 34
4035.24 46
4035.38 59
4035.53 70
4035.67 80
4035.82 88
4035.96 92
4036.11 93
4036.26 91
4036.40 87
4036.55 81
4036.69 75
4036.84 71
4036.98 70
4037.13 72
4037.28 76
4037.42 82
4037.57 87
4037.71 91
4037.86 92
4038.00 90
4038.15 85
4038.30 78
4038.44 69
4038.59 59
4038.73 50
4038.88 42
4039.02 34
4039.17 28
4039.32 24
4039.46 21
4039.61 21
4039.75 24
4039.90 30
4040.04 37
4040.19 44
4040.34 52
4040.48 58
4040.63 63
4040.77 66
4040.92 68
4041.06 69
4041.21 68
4041.36 65
4041.50 61
4041.65 56
4041.79 49
4041.94 41
4042.08 33
4042.23 24
4042.38 16
4042.52 8
4042.67 1
4042.81 0
4042.96 0
4043.11 0
4043.25 0
4043.40 0
4043.54 0
4043.69 0
4043.83 0
4043.98 14
4044.13 29
4044.27 43
4044.42 55
4044.56 62
4044.71 65
4044.86 64
4045.00 61
4045.15 55
4045.29 49
4045.44 43
4045.58 39
4045.73 38
4045.88 39
4046.02 44
4046.17 52
4046.31 62
4046.46 73
4046.61 85
4046.75 95
4046.90 102
4047.04 107
4047.19 108
4047.34 106
4047.48 102
4047.63 96
4047.77 89
4047.92 82
4048.06 75
4048.21 69
4048.36 64
4048.50 60
4048.65 58
4048.79 57
4048.94 57
4049.09 58
4049.23 58
4049.38 59
4049.52 58
4049.67 57
4049.82 56
4049.96 55
4050.11 56
4050.25 58
4050.40 61
4050.55 65
4050.69 69
4050.84 71
4050.98 71
4051.13 68
4051.28 61
4051.42 52
4051.57 42
4051.71 30
4051.86 20
4052.00 12
4052.15 6
4052.30 5
4052.44 6
4052.59 10
4052.73 16
4052.88 24
4053.03 30
4053.17 36
4053.32 40
4053.46 42
4053.61 42
4053.76 42
4053.90 40
4054.05 38
4054.19 37
4054.34 36
4054.49 35
4054.63 34
4054.78 35
4054.92 35
4055.07 35
4055.22 34
4055.36 33
4055.51 30
4055.66 27
4055.80 23
4055.95 20
4056.09 17
4056.24 16
4056.39 18
4056.53 22
4056.68 27
4056.82 32
4056.97 37
4057.12 42
4057.26 45
4057.41 47
4057.55 50
4057.70 52
4057.85 56
4057.99 60
4058.14 64
4058.28 68
4058.43 69
4058.58 69
4058.72 66
4058.87 61
4059.01 54
4059.16 47
4059.31 39
4059.45 34
4059.60 30
4059.75 27
4059.89 27
4060.04 28
4060.18 30
4060.33 31
4060.48 33
4060.62 33
4060.77 34
4060.91 33
4061.06 33
4061.21 32
4061.35 30
4061.50 29
4061.64 27
4061.79 25
4061.94 22
4062.08 20
4062.23 17
4062.38 15
4062.52 14
4062.67 13
4062.81 13
4062.96 13
4063.11 12
4063.25 11
4063.40 11
4063.55 11
4063.69 11
4063.84 13
4063.98 16
4064.13 21
4064.28 27
4064.42 34
4064.57 41
4064.71 46
4064.86 48
4065.01 46
4065.15 41
4065.30 31
4065.45 19
4065.59 5
4065.74 0
4065.88 0
4066.03 0
4066.18 0
4066.32 0
4066.47 0
4066.62 0
4066.76 0
4066.91 10
4067.05 18
4067.20 24
4067.35 27
4067.49 27
4067.64 24
4067.79 21
4067.93 17
4068.08 14
4068.22 13
4068.37 15
4068.52 20
4068.66 28
4068.81 39
4068.96 53
4069.10 67
4069.25 82
4069.39 96
4069.54 106
4069.69 112
4069.83 114
4069.98 110
4070.13 101
4070.27 88
4070.42 73
4070.56 59
4070.71 45
4070.86 35
4071.00 29
4071.15 25
4071.30 24
4071.44 25
4071.59 28
4071.74 32
4071.88 37
4072.03 43
4072.17 49
4072.32 56
4072.47 62
4072.61 67
4072.76 69
4072.91 69
4073.05 68
4073.20 66
4073.35 65
4073.49 64
4073.64 64
4073.78 65
4073.93 66
4074.08 68
4074.22 70
4074.37 71
4074.52 71
4074.66 69
4074.81 67
4074.96 62
4075.10 57
4075.25 50
4075.39 44
4075.54 38
4075.69 33
4075.83 30
4075.98 27
4076.13 25
4076.27 23
4076.42 22
4076.57 21
4076.71 20
4076.86 19
4077.00 19
4077.15 20
4077.30 20
4077.44 20
4077.59 20
4077.74 19
4077.88 17
4078.03 16
4078.18 15
4078.32 16
4078.47 16
4078.62 18
4078.76 20
4078.91 24
4079.06 30
4079.20 37
4079.35 46
4079.49 57
4079.64 68
4079.79 78
4079.93 85
4080.08 89
4080.23 88
4080.37 82
4080.52 71
4080.67 58
4080.81 44
4080.96 29
4081.11 15
4081.25 3
4081.40 0
4081.55 0
4081.69 0
4081.84 0
4081.98 0
4082.13 0
4082.28 0
4082.42 0
4082.57 3
4082.72 11
4082.86 18
4083.01 24
4083.16 29
4083.30 33
4083.45 35
4083.60 36
4083.74 38
4083.89 41
4084.04 45
4084.18 52
4084.33 59
4084.48 68
4084.62 75
4084.77 81
4084.92 85
4085.06 88
4085.21 90
4085.36 92
4085.50 95
4085.65 98
4085.80 100
4085.94 100
4086.09 98
4086.23 93
4086.38 85
4086.53 75
4086.67 64
4086.82 54
4086.97 45
4087.11 39
4087.26 34
4087.41 31
4087.55 30
4087.70 31
4087.85 33
4087.99 36
4088.14 40
4088.29 45
4088.43 51
4088.58 58
4088.73 64
4088.87 69
4089.02 72
4089.17 72
4089.31 69
4089.46 64
4089.61 58
4089.75 51
4089.90 46
4090.05 43
4090.19 42
4090.34 42
4090.49 43
4090.63 43
4090.78 42
4090.93 39
4091.07 34
4091.22 27
4091.37 19
4091.51 12
4091.66 6
4091.81 3
4091.95 4
4092.10 9
4092.25 16
4092.39 25
4092.54 35
4092.69 42
4092.83 47
4092.98 49
4093.13 49
4093.27 49
4093.42 49
4093.57 50
4093.71 52
4093.86 56
4094.01 59
4094.15 62
4094.30 62
4094.45 59
4094.59 54
4094.74 47
4094.89 39
4095.03 31
4095.18 23
4095.33 18
4095.48 15
4095.62 15
4095.77 17
4095.92 20
4096.06 25
4096.21 30
4096.36 35
4096.50 40
4096.65 46
4096.80 52
4096.94 57
4097.09 63
4097.24 67
4097.38 70
4097.53 71
4097.68 71
4097.82 69
4097.97 66
4098.12 64
4098.26 62
4098.41 61
4098.56 60
4098.70 60
4098.85 60
4099.00 61
4099.14 62
4099.29 63
4099.44 65
4099.59 68
4099.73 73
4099.88 79
4100.03 86
4100.17 93
4100.32 100
4100.47 106
4100.61 110
4100.76 111
4100.91 109
4101.05 105
4101.20 98
4101.35 91
4101.49 83
4101.64 75
4101.79 69
4101.93 63
4102.08 58
4102.23 53
4102.38 49
4102.52 44
4102.67 40
4102.82 36
4102.96 34
4103.11 34
4103.26 38
4103.40 44
4103.55 52
4103.70 60
4103.84 66
4103.99 71
4104.14 73
4104.29 72
4104.43 71
4104.58 68
4104.73 65
4104.87 61
4105.02 56
4105.17 50
4105.31 43
4105.46 35
4105.61 25
4105.75 16
4105.90 7
4106.05 0
4106.20 0
4106.34 0
4106.49 0
4106.64 0
4106.78 0
4106.93 3
4107.08 11
4107.22 19
4107.37 24
4107.52 27
4107.66 29
4107.81 28
4107.96 28
4108.11 28
4108.25 29
4108.40 30
4108.55 31
4108.69 32
4108.84 31
4108.99 28
4109.13 24
4109.28 17
4109.43 9
4109.58 1
4109.72 0
4109.87 0
4110.02 0
4110.16 1
4110.31 13
4110.46 29
4110.60 46
4110.75 62
4110.90 75
4111.05 82
4111.19 84
4111.34 81
4111.49 73
4111.63 63
4111.78 52
4111.93 44
4112.08 38
4112.22 36
4112.37 37
4112.52 40
4112.66 45
4112.81 51
4112.96 56
4113.10 60
4113.25 65
4113.40 70
4113.55 77
4113.69 86
4113.84 96
4113.99 106
4114.13 114
4114.28 118
4114.43 117
4114.58 113
4114.72 105
4114.87 95
4115.02 85
4115.16 75
4115.31 67
4115.46 60
4115.61 54
4115.75 48
4115.90 42
4116.05 37
4116.19 32
4116.34 28
4116.49 25
4116.64 23
4116.78 22
4116.93 23
4117.08 25
4117.22 27
4117.37 30
4117.52 32
4117.67 32
4117.81 32
4117.96 31
4118.11 30
4118.25 29
4118.40 28
4118.55 29
4118.70 31
4118.84 34
4118.99 36
4119.14 38
4119.28 40
4119.43 42
4119.58 44
4119.73 48
4119.87 53
4120.02 58
4120.17 63
4120.31 67
4120.46 68
4120.61 67
4120.76 63
4120.90 58
4121.05 51
4121.20 43
4121.34 37
4121.49 31
4121.64 25
4121.79 20
4121.93 15
4122.08 10
4122.23 5
4122.38 1
4122.52 0
4122.67 1
4122.82 4
4122.96 10
4123.11 17
4123.26 23
4123.41 28
4123.55 30
4123.70 30
4123.85 28
4124.00 24
4124.14 19
4124.29 16
4124.44 13
4124.58 13
4124.73 15
4124.88 19
4125.03 24
4125.17 29
4125.32 34
4125.47 39
4125.62 43
4125.76 46
4125.91 47
4126.06 47
4126.20 46
4126.35 42
4126.50 37
4126.65 30
4126.79 24
4126.94 19
4127.09 16
4127.24 16
4127.38 20
4127.53 25
4127.68 31
4127.83 37
4127.97 41
4128.12 43
4128.27 45
4128.41 47
4128.56 49
4128.71 52
4128.86 57
4129.00 62
4129.15 68
4129.30 72
4129.45 75
4129.59 77
4129.74 77
4129.89 75
4130.04 72
4130.18 69
4130.33 66
4130.48 64
4130.62 63
4130.77 63
4130.92 65
4131.07 68
4131.21 71
4131.36 74
4131.51 76
4131.66 77
4131.80 75
4131.95 72
4132.10 67
4132.25 62
4132.39 58
4132.54 54
4132.69 52
4132.84 51
4132.98 51
4133.13 52
4133.28 53
4133.43 53
4133.57 52
4133.72 51
4133.87 49
4134.02 46
4134.16 44
4134.31 41
4134.46 38
4134.61 37
4134.75 36
4134.90 38
4135.05 41
4135.20 45
4135.34 49
4135.49 52
4135.64 53
4135.78 50
4135.93 46
4136.08 40
4136.23 34
4136.37 30
4136.52 27
4136.67 27
4136.82 28
4136.96 31
4137.11 33
4137.26 36
4137.41 39
4137.55 42
4137.70 46
4137.85 50
4138.00 55
4138.14 61
4138.29 68
4138.44 76
4138.59 83
4138.74 90
4138.88 94
4139.03 96
4139.18 95
4139.33 91
4139.47 85
4139.62 77
4139.77 69
4139.92 61
4140.06 54
4140.21 48
4140.36 43
4140.51 39
4140.65 37
4140.80 35
4140.95 35
4141.10 35
4141.24 36
4141.39 37
4141.54 37
4141.69 37
4141.83 37
4141.98 37
4142.13 39
4142.28 43
4142.42 47
4142.57 53
4142.72 59
4142.87 64
4143.01 69
4143.16 72
4143.31 75
4143.46 75
4143.60 74
4143.75 71
4143.90 67
4144.05 62
4144.20 58
4144.34 56
4144.49 57
4144.64 61
4144.79 68
4144.93 76
4145.08 84
4145.23 89
4145.38 91
4145.52 89
4145.67 84
4145.82 78
4145.97 71
4146.11 64
4146.26 58
4146.41 53
4146.56 48
4146.71 44
4146.85 39
4147.00 33
4147.15 27
4147.30 21
4147.44 17
4147.59 16
4147.74 17
4147.89 21
4148.03 26
4148.18 31
4148.33 36
4148.48 37
4148.63 36
4148.77 32
4148.92 27
4149.07 22
4149.22 18
4149.36 18
4149.51 21
4149.66 27
4149.81 34
4149.95 41
4150.10 47
4150.25 50
4150.40 49
4150.55 44
4150.69 38
4150.84 32
4150.99 26
4151.14 22
4151.28 20
4151.43 21
4151.58 25
4151.73 30
4151.88 36
4152.02 41
4152.17 46
4152.32 49
4152.47 49
4152.61 48
4152.76 45
4152.91 41
4153.06 37
4153.21 32
4153.35 29
4153.50 26
4153.65 25
4153.80 25
4153.94 27
4154.09 30
4154.24 34
4154.39 40
4154.54 47
4154.68 55
4154.83 64
4154.98 71
4155.13 75
4155.27 77
4155.42 76
4155.57 71
4155.72 64
4155.87 56
4156.01 47
4156.16 38
4156.31 32
4156.46 28
4156.61 27
4156.75 30
4156.90 36
4157.05 45
4157.20 55
4157.34 64
4157.49 72
4157.64 76
4157.79 78
4157.94 77
4158.08 75
4158.23 72
4158.38 70
4158.53 66
4158.68 62
4158.82 55
4158.97 46
4159.12 33
4159.27 19
4159.41 4
4159.56 0
4159.71 0
4159.86 0
4160.01 0
4160.15 0
4160.30 0
4160.45 0
4160.60 0
4160.75 5
4160.89 13
4161.04 20
4161.19 26
4161.34 30
4161.49 33
4161.63 35
4161.78 35
4161.93 35
4162.08 35
4162.23 38
4162.37 42
4162.52 46
4162.67 51
4162.82 55
4162.97 58
4163.11 59
4163.26 59
4163.41 56
4163.56 53
4163.71 49
4163.85 44
4164.00 39
4164.15 34
4164.30 30
4164.44 26
4164.59 23
4164.74 20
4164.89 16
4165.04 11
4165.18 6
4165.33 1
4165.48 0
4165.63 0
4165.78 0
4165.92 0
4166.07 4
4166.22 11
4166.37 19
4166.52 27
4166.67 35
4166.81 42
4166.96 50
4167.11 58
4167.26 65
4167.41 73
4167.55 79
4167.70 84
4167.85 87
4168.00 90
4168.15 91
4168.29 92
4168.44 94
4168.59 98
4168.74 103
4168.89 110
4169.03 117
4169.18 124
4169.33 130
4169.48 132
4169.63 131
4169.77 125
4169.92 117
4170.07 107
4170.22 98
4170.37 92
4170.51 89
4170.66 90
4170.81 94
4170.96 99
4171.11 104
4171.26 108
4171.40 109
4171.55 106
4171.70 101
4171.85 94
4172.00 87
4172.14 81
4172.29 77
4172.44 77
4172.59 78
4172.74 81
4172.88 83
4173.03 84
4173.18 81
4173.33 76
4173.48 70
4173.63 63
4173.77 59
4173.92 57
4174.07 58
4174.22 62
4174.37 67
4174.51 73
4174.66 78
4174.81 82
4174.96 85
4175.11 88
4175.26 90
4175.40 93
4175.55 97
4175.70 103
4175.85 109
4176.00 117
4176.14 126
4176.29 134
4176.44 140
4176.59 143
4176.74 142
4176.89 139
4177.03 132
4177.18 123
4177.33 114
4177.48 105
4177.63 97
4177.77 92
4177.92 88
4178.07 87
4178.22 87
4178.37 89
4178.52 92
4178.66 94
4178.81 96
4178.96 95
4179.11 93
4179.26 88
4179.41 82
4179.55 76
4179.70 72
4179.85 70
4180.00 71
4180.15 74
4180.29 80
4180.44 87
4180.59 93
4180.74 99
4180.89 104
4181.04 107
4181.18 108
4181.33 108
4181.48 105
4181.63 102
4181.78 97
4181.93 92
4182.07 86
4182.22 81
4182.37 76
4182.52 73
4182.67 70
4182.82 69
4182.96 68
4183.11 67
4183.26 66
4183.41 64
4183.56 62
4183.71 60
4183.85 57
4184.00 55
4184.15 52
4184.30 49
4184.45 44
4184.60 39
4184.74 34
4184.89 30
4185.04 27
4185.19 27
4185.34 30
4185.49 35
4185.63 41
4185.78 47
4185.93 51
4186.08 52
4186.23 51
4186.38 49
4186.52 47
4186.67 46
4186.82 46
4186.97 48
4187.12 50
4187.27 51
4187.41 50
4187.56 48
4187.71 46
4187.86 46
4188.01 47
4188.16 51
4188.31 57
4188.45 64
4188.60 71
4188.75 76
4188.90 80
4189.05 82
4189.20 84
4189.34 86
4189.49 88
4189.64 90
4189.79 93
4189.94 95
4190.09 97
4190.23 98
4190.38 98
4190.53 96
4190.68 94
4190.83 91
4190.98 89
4191.13 87
4191.27 86
4191.42 87
4191.57 90
4191.72 94
4191.87 98
4192.02 102
4192.16 104
4192.31 104
4192.46 102
4192.61 99
4192.76 95
4192.91 92
4193.06 92
4193.20 94
4193.35 99
4193.50 105
4193.65 111
4193.80 116
4193.95 120
4194.10 121
4194.24 122
4194.39 122
4194.54 121
4194.69 122
4194.84 121
4194.99 121
4195.13 119
4195.28 117
4195.43 113
4195.58 109
4195.73 104
4195.88 100
4196.03 96
4196.17 92
4196.32 87
4196.47 83
4196.62 78
4196.77 73
4196.92 68
4197.07 63
4197.21 58
4197.36 52
4197.51 45
4197.66 37
4197.81 28
4197.96 19
4198.11 11
4198.25 3
4198.40 0
4198.55 0
4198.70 0
4198.85 0
4199.00 0
4199.15 0
4199.29 0
4199.44 0
4199.59 0
4199.74 0
4199.89 5
4200.04 13
4200.19 24
4200.34 39
4200.48 56
4200.63 73
4200.78 89
4200.93 100
4201.08 106
4201.23 107
4201.38 103
4201.52 95
4201.67 87
4201.82 80
4201.97 76
4202.12 76
4202.27 81
4202.42 91
4202.56 103
4202.71 116
4202.86 128
4203.01 137
4203.16 143
4203.31 144
4203.46 142
4203.61 136
4203.75 129
4203.90 121
4204.05 112
4204.20 104
4204.35 96
4204.50 89
4204.65 82
4204.79 76
4204.94 71
4205.09 67
4205.24 65
4205.39 63
4205.54 64
4205.69 66
4205.84 70
4205.98 74
4206.13 78
4206.28 81
4206.43 83
4206.58 82
4206.73 79
4206.88 76
4207.03 73
4207.17 71
4207.32 71
4207.47 73
4207.62 75
4207.77 77
4207.92 77
4208.07 74
4208.22 68
4208.36 61
4208.51 53
4208.66 48
4208.81 45
4208.96 45
4209.11 47
4209.26 51
4209.41 56
4209.55 59
4209.70 61
4209.85 61
4210.00 61
4210.15 60
4210.30 60
4210.45 61
4210.60 64
4210.75 68
4210.89 74
4211.04 82
4211.19 90
4211.34 98
4211.49 105
4211.64 110
4211.79 111
4211.94 108
4212.08 102
4212.23 94
4212.38 86
4212.53 78
4212.68 73
4212.83 71
4212.98 74
4213.13 80
4213.28 88
4213.42 96
4213.57 104
4213.72 108
4213.87 108
4214.02 105
4214.17 99
4214.32 93
4214.47 86
4214.62 80
4214.76 75
4214.91 71
4215.06 66
4215.21 59
4215.36 52
4215.51 43
4215.66 35
4215.81 29
4215.96 26
4216.10 25
4216.25 27
4216.40 30
4216.55 32
4216.70 32
4216.85 31
4217.00 27
4217.15 23
4217.30 19
4217.44 17
4217.59 16
4217.74 17
4217.89 19
4218.04 20
4218.19 19
4218.34 17
4218.49 14
4218.64 12
4218.78 10
4218.93 10
4219.08 12
4219.23 15
4219.38 17
4219.53 19
4219.68 19
4219.83 20
4219.98 20
4220.13 20
4220.27 22
4220.42 25
4220.57 29
4220.72 33
4220.87 38
4221.02 44
4221.17 49
4221.32 53
4221.47 56
4221.62 57
4221.76 57
4221.91 55
4222.06 54
4222.21 53
4222.36 54
4222.51 57
4222.66 63
4222.81 69
4222.96 75
4223.11 79
4223.25 82
4223.40 83
4223.55 84
4223.70 86
4223.85 89
4224.00 94
4224.15 100
4224.30 105
4224.45 109
4224.60 111
4224.74 111
4224.89 109
4225.04 107
4225.19 106
4225.34 107
4225.49 110
4225.64 115
4225.79 120
4225.94 125
4226.09 128
4226.24 128
4226.38 127
4226.53 123
4226.68 120
4226.83 117
4226.98 115
4227.13 116
4227.28 117
4227.43 119
4227.58 120
4227.73 118
4227.88 113
4228.02 106
4228.17 97
4228.32 89
4228.47 82
4228.62 77
4228.77 75
4228.92 75
4229.07 76
4229.22 76
4229.37 75
4229.52 71
4229.67 65
4229.81 57
4229.96 49
4230.11 41
4230.26 34
4230.41 29
4230.56 26
4230.71 25
4230.86 26
4231.01 28
4231.16 33
4231.31 39
4231.46 46
4231.60 53
4231.75 61
4231.90 68
4232.05 73
4232.20 76
4232.35 76
4232.50 74
4232.65 69
4232.80 62
4232.95 56
4233.10 49
4233.25 44
4233.39 41
4233.54 40
4233.69 42
4233.84 44
4233.99 48
4234.14 51
4234.29 53
4234.44 53
4234.59 50
4234.74 45
4234.89 37
4235.04 28
4235.19 19
4235.33 11
4235.48 5
4235.63 2
4235.78 2
4235.93 4
4236.08 8
4236.23 13
4236.38 19
4236.53 24
4236.68 29
4236.83 34
4236.98 38
4237.13 41
4237.27 44
4237.42 45
4237.57 46
4237.72 45
4237.87 44
4238.02 43
4238.17 42
4238.32 42
4238.47 43
4238.62 45
4238.77 47
4238.92 49
4239.07 50
4239.22 50
4239.36 50
4239.51 48
4239.66 45
4239.81 41
4239.96 37
4240.11 33
4240.26 29
4240.41 24
4240.56 19
4240.71 14
4240.86 10
4241.01 6
4241.16 3
4241.31 0
4241.46 0
4241.60 0
4241.75 0
4241.90 0
4242.05 0
4242.20 0
4242.35 0
4242.50 1
4242.65 7
4242.80 12
4242.95 15
4243.10 16
4243.25 14
4243.40 11
4243.55 8
4243.70 7
4243.85 9
4243.99 13
4244.14 19
4244.29 25
4244.44 29
4244.59 32
4244.74 32
4244.89 30
4245.04 26
4245.19 22
4245.34 17
4245.49 14
4245.64 13
4245.79 15
4245.94 19
4246.09 26
4246.24 35
4246.39 45
4246.54 57
4246.68 68
4246.83 77
4246.98 84
4247.13 89
4247.28 90
4247.43 89
4247.58 86
4247.73 81
4247.88 74
4248.03 66
4248.18 58
4248.33 49
4248.48 41
4248.63 34
4248.78 28
4248.93 23
4249.08 20
4249.23 19
4249.37 20
4249.52 23
4249.67 29
4249.82 37
4249.97 45
4250.12 53
4250.27 59
4250.42 64
4250.57 67
4250.72 67
4250.87 66
4251.02 65
4251.17 62
4251.32 59
4251.47 55
4251.62 50
4251.77 44
4251.92 37
4252.07 28
4252.22 18
4252.37 8
4252.51 0
4252.66 0
4252.81 0
4252.96 0
4253.11 0
4253.26 0
4253.41 0
4253.56 2
4253.71 13
4253.86 24
4254.01 35
4254.16 44
4254.31 52
4254.46 58
4254.61 65
4254.76 71
4254.91 79
4255.06 87
4255.21 96
4255.36 105
4255.51 112
4255.66 116
4255.81 117
4255.96 115
4256.10 110
4256.25 102
4256.40 94
4256.55 85
4256.70 75
4256.85 65
4257.00 54
4257.15 43
4257.30 32
4257.45 22
4257.60 15
4257.75 12
4257.90 11
4258.05 14
4258.20 20
4258.35 26
4258.50 33
4258.65 40
4258.80 45
4258.95 48
4259.10 51
4259.25 52
4259.40 52
4259.55 51
4259.70 50
4259.85 49
4260.00 48
4260.15 48
4260.29 49
4260.44 49
4260.59 50
4260.74 49
4260.89 47
4261.04 45
4261.19 41
4261.34 38
4261.49 35
4261.64 34
4261.79 33
4261.94 33
4262.09 33
4262.24 34
4262.39 35
4262.54 35
4262.69 35
4262.84 36
4262.99 39
4263.14 43
4263.29 50
4263.44 59
4263.59 70
4263.74 81
4263.89 91
4264.04 98
4264.19 100
4264.34 99
4264.49 93
4264.64 83
4264.79 72
4264.94 60
4265.09 49
4265.24 40
4265.39 34
4265.54 30
4265.69 28
4265.83 28
4265.98 30
4266.13 32
4266.28 35
4266.43 37
4266.58 38
4266.73 38
4266.88 35
4267.03 30
4267.18 22
4267.33 12
4267.48 1
4267.63 0
4267.78 0
4267.93 0
4268.08 0
4268.23 0
4268.38 0
4268.53 7
4268.68 18
4268.83 26
4268.98 33
4269.13 37
4269.28 40
4269.43 42
4269.58 43
4269.73 45
4269.88 48
4270.03 49
4270.18 51
4270.33 52
4270.48 53
4270.63 53
4270.78 53
4270.93 53
4271.08 52
4271.23 51
4271.38 50
4271.53 48
4271.68 45
4271.83 42
4271.98 39
4272.13 36
4272.28 31
4272.43 27
4272.58 21
4272.73 15
4272.88 9
4273.03 3
4273.18 0
4273.33 0
4273.48 0
4273.63 0
4273.78 0
4273.93 0
4274.08 2
4274.23 6
4274.38 10
4274.53 12
4274.68 12
4274.83 9
4274.98 4
4275.13 0
4275.28 0
4275.43 0
4275.58 0
4275.73 0
4275.88 1
4276.03 12
4276.18 25
4276.33 38
4276.48 48
4276.63 56
4276.78 61
4276.93 64
4277.08 63
4277.23 62
4277.38 59
4277.53 56
4277.68 53
4277.83 51
4277.98 51
4278.13 52
4278.28 55
4278.43 59
4278.58 66
4278.73 74
4278.88 83
4279.03 89
4279.18 94
4279.33 94
4279.48 91
4279.63 84
4279.78 75
4279.93 66
4280.08 57
4280.23 50
4280.38 44
4280.53 41
4280.68 38
4280.83 36
4280.98 35
4281.13 33
4281.28 31
4281.43 30
4281.58 29
4281.73 29
4281.88 30
4282.03 31
4282.18 33
4282.33 35
4282.48 37
4282.63 39
4282.78 39
4282.93 39
4283.08 37
4283.23 34
4283.38 29
4283.53 24
4283.68 19
4283.83 15
4283.98 14
4284.13 15
4284.28 18
4284.43 22
4284.58 28
4284.73 32
4284.88 35
4285.03 36
4285.18 35
4285.33 33
4285.48 31
4285.63 29
4285.78 27
4285.93 25
4286.08 24
4286.23 22
4286.38 21
4286.53 20
4286.68 21
4286.83 24
4286.98 28
4287.13 32
4287.28 38
4287.43 44
4287.58 50
4287.73 57
4287.88 65
4288.03 75
4288.18 85
4288.33 95
4288.48 105
4288.63 112
4288.78 116
4288.93 117
4289.08 115
4289.23 112
4289.38 108
4289.53 104
4289.68 101
4289.83 97
4289.98 95
4290.13 92
4290.28 89
4290.43 87
4290.58 85
4290.73 83
4290.88 81
4291.04 79
4291.19 76
4291.34 73
4291.49 71
4291.64 68
4291.79 64
4291.94 61
4292.09 58
4292.24 55
4292.39 53
4292.54 50
4292.69 49
4292.84 48
4292.99 50
4293.14 54
4293.29 60
4293.44 67
4293.59 76
4293.74 85
4293.89 94
4294.04 101
4294.19 105
4294.34 107
4294.49 105
4294.64 101
4294.79 94
4294.94 86
4295.09 76
4295.24 66
4295.39 57
4295.54 49
4295.69 42
4295.84 36
4295.99 32
4296.14 29
4296.29 27
4296.44 27
4296.60 28
4296.75 29
4296.90 31
4297.05 33
4297.20 34
4297.35 34
4297.50 32
4297.65 29
4297.80 25
4297.95 20
4298.10 16
4298.25 12
4298.40 9
4298.55 9
4298.70 10
4298.85 11
4299.00 13
4299.15 14
4299.30 14
4299.45 13
4299.60 11
4299.75 10
4299.90 9
4300.05 10
4300.20 11
4300.35 11
4300.50 11
4300.65 9
4300.81 5
4300.96 2
4301.11 0
4301.26 0
4301.41 0
4301.56 0
4301.71 0
4301.86 0
4302.01 0
4302.16 0
4302.31 0
4302.46 3
4302.61 7
4302.76 11
4302.91 14
4303.06 17
4303.21 18
4303.36 18
4303.51 16
4303.66 15
4303.81 14
4303.96 16
4304.11 19
4304.26 24
4304.42 30
4304.57 36
4304.72 41
4304.87 44
4305.02 45
4305.17 43
4305.32 39
4305.47 33
4305.62 27
4305.77 21
4305.92 17
4306.07 15
4306.22 16
4306.37 19
4306.52 24
4306.67 30
4306.82 36
4306.97 42
4307.12 46
4307.27 50
4307.42 52
4307.58 54
4307.73 55
4307.88 55
4308.03 56
4308.18 56
4308.33 56
4308.48 56
4308.63 56
4308.78 55
4308.93 55
4309.08 55
4309.23 55
4309.38 57
4309.53 59
4309.68 62
4309.83 66
4309.98 70
4310.13 73
4310.29 75
4310.44 76
4310.59 75
4310.74 73
4310.89 71
4311.04 69
4311.19 68
4311.34 67
4311.49 67
4311.64 66
4311.79 65
4311.94 63
4312.09 59
4312.24 54
4312.39 49
4312.54 45
4312.69 43
4312.84 43
4313.00 45
4313.15 51
4313.30 58
4313.45 66
4313.60 74
4313.75 80
4313.90 84
4314.05 85
4314.20 85
4314.35 83
4314.50 82
4314.65 81
4314.80 81
4314.95 83
4315.10 86
4315.26 88
4315.41 90
4315.56 90
4315.71 88
4315.86 83
4316.01 75
4316.16 65
4316.31 54
4316.46 42
4316.61 32
4316.76 23
4316.91 16
4317.06 13
4317.21 12
4317.36 14
4317.51 18
4317.67 23
4317.82 28
4317.97 33
4318.12 37
4318.27 40
4318.42 42
4318.57 43
4318.72 45
4318.87 46
4319.02 48
4319.17 50
4319.32 51
4319.47 52
4319.62 52
4319.78 52
4319.93 52
4320.08 54
4320.23 58
4320.38 64
4320.53 72
4320.68 81
4320.83 91
4320.98 99
4321.13 104
4321.28 106
4321.43 107
4321.58 105
4321.74 101
4321.89 98
4322.04 95
4322.19 93
4322.34 92
4322.49 92
4322.64 94
4322.79 97
4322.94 101
4323.09 104
4323.24 107
4323.39 107
4323.54 105
4323.70 100
4323.85 90
4324.00 78
4324.15 64
4324.30 49
4324.45 35
4324.60 23
4324.75 14
4324.90 9
4325.05 8
4325.20 11
4325.35 17
4325.51 24
4325.66 31
4325.81 38
4325.96 44
4326.11 48
4326.26 51
4326.41 52
4326.56 53
4326.71 53
4326.86 54
4327.01 54
4327.16 53
4327.32 51
4327.47 46
4327.62 40
4327.77 31
4327.92 22
4328.07 13
4328.22 5
4328.37 0
4328.52 0
4328.67 0
4328.82 2
4328.97 8
4329.13 15
4329.28 21
4329.43 26
4329.58 28
4329.73 29
4329.88 28
4330.03 28
4330.18 28
4330.33 32
4330.48 37
4330.63 45
4330.79 54
4330.94 62
4331.09 69
4331.24 73
4331.39 76
4331.54 78
4331.69 80
4331.84 82
4331.99 85
4332.14 90
4332.29 96
4332.45 102
4332.60 107
4332.75 110
4332.90 111
4333.05 109
4333.20 105
4333.35 98
4333.50 90
4333.65 81
4333.80 71
4333.96 61
4334.11 51
4334.26 42
4334.41 32
4334.56 23
4334.71 16
4334.86 10
4335.01 6
4335.16 6
4335.31 10
4335.47 16
4335.62 24
4335.77 33
4335.92 41
4336.07 47
4336.22 51
4336.37 53
4336.52 53
4336.67 53
4336.82 53
4336.98 53
4337.13 53
4337.28 54
4337.43 55
4337.58 55
4337.73 56
4337.88 56
4338.03 57
4338.18 58
4338.33 60
4338.49 62
4338.64 64
4338.79 64
4338.94 63
4339.09 60
4339.24 57
4339.39 53
4339.54 49
4339.69 45
4339.85 42
4340.00 39
4340.15 37
4340.30 35
4340.45 35
4340.60 35
4340.75 35
4340.90 36
4341.05 38
4341.21 39
4341.36 41
4341.51 44
4341.66 47
4341.81 51
4341.96 56
4342.11 62
4342.26 67
4342.41 73
4342.57 78
4342.72 82
4342.87 85
4343.02 87
4343.17 86
4343.32 84
4343.47 79
4343.62 73
4343.77 67
4343.93 59
4344.08 53
4344.23 48
4344.38 47
4344.53 48
4344.68 53
4344.83 59
4344.98 67
4345.13 74
4345.29 79
4345.44 82
4345.59 83
4345.74 81
4345.89 78
4346.04 74
4346.19 72
4346.34 70
4346.50 70
4346.65 70
4346.80 71
4346.95 70
4347.10 67
4347.25 63
4347.40 58
4347.55 53
4347.70 49
4347.86 48
4348.01 49
4348.16 53
4348.31 61
4348.46 71
4348.61 81
4348.76 90
4348.91 96
4349.07 98
4349.22 94
4349.37 85
4349.52 71
4349.67 55
4349.82 39
4349.97 26
4350.12 18
4350.28 15
4350.43 17
4350.58 22
4350.73 30
4350.88 38
4351.03 45
4351.18 51
4351.33 54
4351.49 56
4351.64 57
4351.79 56
4351.94 54
4352.09 50
4352.24 45
4352.39 39
4352.54 32
4352.70 25
4352.85 21
4353.00 19
4353.15 21
4353.30 26
4353.45 33
4353.60 42
4353.76 51
4353.91 59
4354.06 65
4354.21 67
4354.36 67
4354.51 65
4354.66 61
4354.81 57
4354.97 54
4355.12 52
4355.27 52
4355.42 54
4355.57 56
4355.72 57
4355.87 57
4356.03 54
4356.18 50
4356.33 44
4356.48 37
4356.63 31
4356.78 27
4356.93 25
4357.09 27
4357.24 31
4357.39 38
4357.54 48
4357.69 59
4357.84 70
4357.99 82
4358.14 92
4358.30 100
4358.45 106
4358.60 109
4358.75 109
4358.90 107
4359.05 104
4359.20 100
4359.36 96
4359.51 91
4359.66 86
4359.81 81
4359.96 76
4360.11 72
4360.26 69
4360.42 68
4360.57 67
4360.72 67
4360.87 68
4361.02 69
4361.17 70
4361.32 72
4361.48 75
4361.63 79
4361.78 83
4361.93 87
4362.08 91
4362.23 94
4362.38 95
4362.54 97
4362.69 97
4362.84 97
4362.99 97
4363.14 97
4363.29 98
4363.45 98
4363.60 100
4363.75 101
4363.90 101
4364.05 100
4364.20 97
4364.35 91
4364.51 85
4364.66 77
4364.81 70
4364.96 63
4365.11 58
4365.26 55
4365.41 53
4365.57 52
4365.72 53
4365.87 55
4366.02 57
4366.17 60
4366.32 62
4366.48 65
4366.63 66
4366.78 66
4366.93 65
4367.08 64
4367.23 61
4367.38 59
4367.54 55
4367.69 51
4367.84 46
4367.99 39
4368.14 31
4368.29 21
4368.45 11
4368.60 3
4368.75 0
4368.90 0
4369.05 0
4369.20 3
4369.36 11
4369.51 20
4369.66 28
4369.81 36
4369.96 42
4370.11 46
4370.26 49
4370.42 51
4370.57 52
4370.72 52
4370.87 51
4371.02 48
4371.17 44
4371.33 38
4371.48 32
4371.63 27
4371.78 23
4371.93 21
4372.08 21
4372.24 23
4372.39 24
4372.54 25
4372.69 25
4372.84 24
4372.99 21
4373.15 19
4373.30 17
4373.45 17
4373.60 19
4373.75 22
4373.90 27
4374.06 33
4374.21 39
4374.36 45
4374.51 51
4374.66 56
4374.81 62
4374.97 68
4375.12 76
4375.27 85
4375.42 96
4375.57 107
4375.72 117
4375.88 124
4376.03 128
4376.18 126
4376.33 119
4376.48 107
4376.63 94
4376.79 80
4376.94 69
4377.09 61
4377.24 57
4377.39 56
4377.54 57
4377.70 58
4377.85 58
4378.00 57
4378.15 54
4378.30 52
4378.46 49
4378.61 47
4378.76 45
4378.91 43
4379.06 40
4379.21 37
4379.37 33
4379.52 29
4379.67 25
4379.82 22
4379.97 18
4380.12 14
4380.28 10
4380.43 6
4380.58 3
4380.73 0
4380.88 0
4381.04 0
4381.19 0
4381.34 0
4381.49 0
4381.64 0
4381.79 0
4381.95 0
4382.10 1
4382.25 4
4382.40 8
4382.55 13
4382.71 19
4382.86 26
4383.01 31
4383.16 36
4383.31 39
4383.46 40
4383.62 40
4383.77 39
4383.92 38
4384.07 38
4384.22 38
4384.38 40
4384.53 43
4384.68 47
4384.83 53
4384.98 59
4385.13 67
4385.29 75
4385.44 82
4385.59 88
4385.74 92
4385.89 92
4386.05 90
4386.20 85
4386.35 78
4386.50 70
4386.65 63
4386.81 56
4386.96 50
4387.11 46
4387.26 44
4387.41 43
4387.56 45
4387.72 49
4387.87 56
4388.02 65
4388.17 75
4388.32 85
4388.48 94
4388.63 101
4388.78 106
4388.93 107
4389.08 104
4389.24 98
4389.39 89
4389.54 78
4389.69 65
4389.84 52
4390.00 40
4390.15 30
4390.30 23
4390.45 18
4390.60 16
4390.76 17
4390.91 19
4391.06 21
4391.21 24
4391.36 26
4391.52 27
4391.67 28
4391.82 28
4391.97 28
4392.12 27
4392.28 26
4392.43 25
4392.58 23
4392.73 20
4392.88 18
4393.04 17
4393.19 17
4393.34 19
4393.49 23
4393.64 28
4393.80 33
4393.95 39
4394.10 44
4394.25 50
4394.40 57
4394.56 65
4394.71 72
4394.86 78
4395.01 83
4395.16 86
4395.32 86
4395.47 83
4395.62 78
4395.77 72
4395.92 66
4396.08 60
4396.23 56
4396.38 53
4396.53 51
4396.68 50
4396.84 49
4396.99 47
4397.14 43
4397.29 37
4397.44 31
4397.60 26
4397.75 22
4397.90 20
4398.05 20
4398.20 22
4398.36 25
4398.51 29
4398.66 32
4398.81 35
4398.97 37
4399.12 38
4399.27 38
4399.42 38
4399.57 37
4399.73 37
4399.88 36
4400.03 36
4400.18 37
4400.33 38
4400.49 40
4400.64 42
4400.79 46
4400.94 49
4401.09 53
4401.25 57
4401.40 60
4401.55 63
4401.70 66
4401.86 69
4402.01 72
4402.16 75
4402.31 79
4402.46 82
4402.62 84
4402.77 84
4402.92 81
4403.07 76
4403.22 70
4403.38 64
4403.53 59
4403.68 56
4403.83 56
4403.99 59
4404.14 63
4404.29 68
4404.44 72
4404.59 75
4404.75 76
4404.90 76
4405.05 74
4405.20 70
4405.36 66
4405.51 61
4405.66 56
4405.81 52
4405.96 50
4406.12 49
4406.27 50
4406.42 52
4406.57 54
4406.73 57
4406.88 58
4407.03 58
4407.18 56
4407.33 52
4407.49 48
4407.64 44
4407.79 39
4407.94 35
4408.10 32
4408.25 32
4408.40 34
4408.55 38
4408.70 45
4408.86 53
4409.01 60
4409.16 66
4409.31 69
4409.47 68
4409.62 64
4409.77 58
4409.92 50
4410.08 43
4410.23 36
4410.38 31
4410.53 28
4410.68 27
4410.84 27
4410.99 27
4411.14 27
4411.29 27
4411.45 26
4411.60 24
4411.75 22
4411.90 19
4412.06 17
4412.21 16
4412.36 15
4412.51 15
4412.66 16
4412.82 19
4412.97 22
4413.12 27
4413.27 33
4413.43 38
4413.58 44
4413.73 49
4413.88 52
4414.04 54
4414.19 54
4414.34 53
4414.49 49
4414.65 44
4414.80 38
4414.95 32
4415.10 25
4415.26 18
4415.41 12
4415.56 7
4415.71 2
4415.86 0
4416.02 0
4416.17 0
4416.32 0
4416.47 0
4416.63 0
4416.78 0
4416.93 0
4417.08 3
4417.24 14
4417.39 25
4417.54 35
4417.69 43
4417.85 48
4418.00 50
4418.15 50
4418.30 48
4418.46 46
4418.61 44
4418.76 43
4418.91 43
4419.07 45
4419.22 46
4419.37 46
4419.52 46
4419.68 44
4419.83 41
4419.98 38
4420.13 35
4420.29 33
4420.44 31
4420.59 30
4420.74 28
4420.90 26
4421.05 24
4421.20 22
4421.35 21
4421.50 20
4421.66 20
4421.81 19
4421.96 17
4422.11 14
4422.27 10
4422.42 6
4422.57 3
4422.73 2
4422.88 3
4423.03 6
4423.18 10
4423.34 15
4423.49 20
4423.64 23
4423.79 27
4423.95 31
4424.10 36
4424.25 41
4424.40 47
4424.56 53
4424.71 58
4424.86 60
4425.01 59
4425.17 56
4425.32 51
4425.47 46
4425.62 42
4425.78 40
4425.93 40
4426.08 42
4426.23 45
4426.39 49
4426.54 53
4426.69 56
4426.84 58
4427.00 59
4427.15 59
4427.30 59
4427.45 60
4427.61 62
4427.76 65
4427.91 71
4428.06 78
4428.22 88
4428.37 97
4428.52 106
4428.68 114
4428.83 120
4428.98 124
4429.13 127
4429.29 128
4429.44 129
4429.59 128
4429.74 126
4429.90 121
4430.05 115
4430.20 105
4430.35 94
4430.51 82
4430.66 71
4430.81 61
4430.96 52
4431.12 46
4431.27 42
4431.42 38
4431.58 35
4431.73 31
4431.88 27
4432.03 23
4432.19 19
4432.34 18
4432.49 20
4432.64 25
4432.80 33
4432.95 43
4433.10 54
4433.25 64
4433.41 72
4433.56 77
4433.71 79
4433.87 77
4434.02 73
4434.17 69
4434.32 66
4434.48 66
4434.63 69
4434.78 75
4434.93 83
4435.09 91
4435.24 98
4435.39 103
4435.55 105
4435.70 105
4435.85 103
4436.00 100
4436.16 95
4436.31 88
4436.46 80
4436.61 71
4436.77 61
4436.92 51
4437.07 43
4437.23 37
4437.38 35
4437.53 37
4437.68 43
4437.84 52
4437.99 62
4438.14 74
4438.30 85
4438.45 95
4438.60 103
4438.75 108
4438.91 111
4439.06 111
4439.21 108
4439.36 103
4439.52 98
4439.67 92
4439.82 87
4439.98 82
4440.13 78
4440.28 75
4440.43 71
4440.59 68
4440.74 66
4440.89 63
4441.05 62
4441.20 62
4441.35 64
4441.50 68
4441.66 74
4441.81 81
4441.96 89
4442.12 97
4442.27 105
4442.42 110
4442.57 114
4442.73 115
4442.88 115
4443.03 114
4443.19 113
4443.34 113
4443.49 112
4443.64 110
4443.80 107
4443.95 101
4444.10 92
4444.26 81
4444.41 68
4444.56 55
4444.71 42
4444.87 31
4445.02 23
4445.17 17
4445.33 14
4445.48 13
4445.63 13
4445.78 14
4445.94 15
4446.09 16
4446.24 17
4446.40 19
4446.55 20
4446.70 22
4446.85 25
4447.01 27
4447.16 30
4447.31 32
4447.47 34
4447.62 35
4447.77 37
4447.93 38
4448.08 40
4448.23 41
4448.38 42
4448.54 43
4448.69 44
4448.84 46
4449.00 47
4449.15 50
4449.30 52
4449.46 55
4449.61 58
4449.76 60
4449.91 62
4450.07 62
4450.22 62
4450.37 62
4450.53 63
4450.68 65
4450.83 69
4450.98 74
4451.14 81
4451.29 89
4451.44 95
4451.60 101
4451.75 104
4451.90 104
4452.06 102
4452.21 98
4452.36 93
4452.52 90
4452.67 88
4452.82 87
4452.97 87
4453.13 86
4453.28 84
4453.43 78
4453.59 70
4453.74 60
4453.89 49
4454.05 39
4454.20 31
4454.35 25
4454.50 22
4454.66 22
4454.81 25
4454.96 30
4455.12 37
4455.27 45
4455.42 54
4455.58 64
4455.73 74
4455.88 83
4456.04 93
4456.19 102
4456.34 111
4456.49 118
4456.65 124
4456.80 126
4456.95 126
4457.11 123
4457.26 117
4457.41 109
4457.57 100
4457.72 91
4457.87 84
4458.03 79
4458.18 77
4458.33 76
4458.49 75
4458.64 74
4458.79 70
4458.94 65
4459.10 58
4459.25 50
4459.40 43
4459.56 37
4459.71 34
4459.86 34
4460.02 37
4460.17 40
4460.32 45
4460.48 48
4460.63 52
4460.78 56
4460.94 59
4461.09 64
4461.24 69
4461.40 75
4461.55 80
4461.70 83
4461.85 85
4462.01 84
4462.16 81
4462.31 76
4462.47 69
4462.62 63
4462.77 57
4462.93 52
4463.08 49
4463.23 48
4463.39 50
4463.54 53
4463.69 57
4463.85 61
4464.00 63
4464.15 62
4464.31 58
4464.46 50
4464.61 41
4464.77 30
4464.92 21
4465.07 14
4465.23 12
4465.38 15
4465.53 22
4465.69 33
4465.84 45
4465.99 58
4466.14 70
4466.30 79
4466.45 84
4466.60 85
4466.76 82
4466.91 78
4467.06 72
4467.22 66
4467.37 62
4467.52 60
4467.68 61
4467.83 64
4467.98 68
4468.14 73
4468.29 78
4468.44 81
4468.60 82
4468.75 79
4468.90 74
4469.06 64
4469.21 53
4469.36 40
4469.52 26
4469.67 15
4469.82 5
4469.98 0
4470.13 0
4470.28 0
4470.44 0
4470.59 0
4470.74 0
4470.90 0
4471.05 2
4471.20 4
4471.36 5
4471.51 5
4471.66 4
4471.82 3
4471.97 0
4472.12 0
4472.28 0
4472.43 0
4472.58 5
4472.74 11
4472.89 19
4473.04 28
4473.20 38
4473.35 47
4473.50 56
4473.66 63
4473.81 68
4473.96 71
4474.12 73
4474.27 75
4474.42 76
4474.58 78
4474.73 81
4474.89 86
4475.04 92
4475.19 98
4475.35 103
4475.50 106
4475.65 106
4475.81 104
4475.96 101
4476.11 97
4476.27 94
4476.42 91
4476.57 89
4476.73 87
4476.88 86
4477.03 84
4477.19 82
4477.34 79
4477.49 77
4477.65 75
4477.80 72
4477.95 67
4478.11 61
4478.26 52
4478.41 42
4478.57 31
4478.72 22
4478.87 14
4479.03 10
4479.18 9
4479.34 11
4479.49 16
4479.64 22
4479.80 29
4479.95 36
4480.10 44
4480.26 51
4480.41 58
4480.56 65
4480.72 72
4480.87 78
4481.02 83
4481.18 85
4481.33 85
4481.48 83
4481.64 80
4481.79 77
4481.94 76
4482.10 77
4482.25 80
4482.41 84
4482.56 88
4482.71 90
4482.87 90
4483.02 88
4483.17 84
4483.33 80
4483.48 75
4483.63 71
4483.79 68
4483.94 65
4484.09 62
4484.25 59
4484.40 54
4484.56 49
4484.71 44
4484.86 40
4485.02 38
4485.17 38
4485.32 40
4485.48 43
4485.63 47
4485.78 51
4485.94 56
4486.09 61
4486.24 69
4486.40 79
4486.55 93
4486.71 110
4486.86 129
4487.01 149
4487.17 169
4487.32 187
4487.47 203
4487.63 216
4487.78 225
4487.93 232
4488.09 237
4488.24 241
4488.40 246
4488.55 253
4488.70 263
4488.86 275
4489.01 287
4489.16 297
4489.32 306
4489.47 312
4489.62 315
4489.78 316
4489.93 318
4490.09 320
4490.24 325
4490.39 330
4490.55 335
4490.70 340
4490.85 343
4491.01 342
4491.16 339
4491.32 332
4491.47 323
4491.62 312
4491.78 298
4491.93 283
4492.08 266
4492.24 247
4492.39 229
4492.54 211
4492.70 195
4492.85 183
4493.01 174
4493.16 169
4493.31 168
4493.47 168
4493.62 169
4493.77 170
4493.93 171
4494.08 171
4494.24 171
4494.39 171
4494.54 172
4494.70 172
4494.85 170
4495.00 167
4495.16 162
4495.31 154
4495.47 144
4495.62 133
4495.77 122
4495.93 110
4496.08 99
4496.23 89
4496.39 81
4496.54 75
4496.70 70
4496.85 68
4497.00 66
4497.16 66
4497.31 65
4497.46 63
4497.62 61
4497.77 57
4497.93 53
4498.08 48
4498.23 44
4498.39 40
4498.54 36
4498.70 33
4498.85 29
4499.00 26
4499.16 25
4499.31 25
4499.46 28
4499.62 32
4499.77 38
4499.93 45
4500.08 51
4500.23 55
4500.39 57
4500.54 58
4500.70 57
4500.85 58
4501.00 59
4501.16 62
4501.31 67
4501.46 72
4501.62 77
4501.77 81
4501.93 82
4502.08 81
4502.23 78
4502.39 73
4502.54 67
4502.70 61
4502.85 56
4503.00 51
4503.16 47
4503.31 43
4503.47 41
4503.62 40
4503.77 40
4503.93 41
4504.08 43
4504.23 45
4504.39 48
4504.54 52
4504.70 57
4504.85 63
4505.00 70
4505.16 77
4505.31 84
4505.47 91
4505.62 98
4505.77 104
4505.93 109
4506.08 113
4506.24 116
4506.39 118
4506.54 118
4506.70 117
4506.85 114
4507.01 109
4507.16 105
4507.31 100
4507.47 95
4507.62 92
4507.78 89
4507.93 86
4508.08 84
4508.24 80
4508.39 75
4508.55 69
4508.70 62
4508.85 57
4509.01 52
4509.16 51
4509.32 52
4509.47 56
4509.62 62
4509.78 69
4509.93 74
4510.09 78
4510.24 80
4510.39 81
4510.55 79
4510.70 76
4510.86 71
4511.01 65
4511.16 58
4511.32 50
4511.47 42
4511.63 33
4511.78 26
4511.93 20
4512.09 17
4512.24 17
4512.40 19
4512.55 24
4512.70 30
4512.86 38
4513.01 45
4513.17 52
4513.32 57
4513.47 59
4513.63 59
4513.78 58
4513.94 55
4514.09 53
4514.24 51
4514.40 50
4514.55 51
4514.71 52
4514.86 53
4515.01 54
4515.17 54
4515.32 52
4515.48 49
4515.63 45
4515.79 42
4515.94 39
4516.09 38
4516.25 38
4516.40 41
4516.56 44
4516.71 48
4516.86 51
4517.02 55
4517.17 57
4517.33 57
4517.48 56
4517.64 55
4517.79 53
4517.94 52
4518.10 52
4518.25 53
4518.41 54
4518.56 55
4518.71 54
4518.87 52
4519.02 48
4519.18 43
4519.33 39
4519.48 36
4519.64 37
4519.79 40
4519.95 46
4520.10 53
4520.26 60
4520.41 66
4520.56 69
4520.72 69
4520.87 66
4521.03 61
4521.18 56
4521.34 53
4521.49 52
4521.64 54
4521.80 58
4521.95 64
4522.11 69
4522.26 74
4522.41 76
4522.57 75
4522.72 71
4522.88 66
4523.03 61
4523.19 55
4523.34 51
4523.49 48
4523.65 46
4523.80 45
4523.96 44
4524.11 42
4524.27 39
4524.42 35
4524.57 29
4524.73 23
4524.88 17
4525.04 13
4525.19 9
4525.35 7
4525.50 6
4525.65 5
4525.81 4
4525.96 2
4526.12 0
4526.27 0
4526.43 0
4526.58 0
4526.73 0
4526.89 0
4527.04 0
4527.20 0
4527.35 2
4527.51 5
4527.66 7
4527.81 10
4527.97 12
4528.12 14
4528.28 15
4528.43 16
4528.59 17
4528.74 18
4528.89 19
4529.05 20
4529.20 22
4529.36 26
4529.51 30
4529.67 36
4529.82 43
4529.97 50
4530.13 57
4530.28 63
4530.44 68
4530.59 71
4530.75 73
4530.90 74
4531.06 76
4531.21 78
4531.36 80
4531.52 83
4531.67 86
4531.83 89
4531.98 91
4532.14 92
4532.29 92
4532.44 90
4532.60 87
4532.75 82
4532.91 77
4533.06 70
4533.22 63
4533.37 56
4533.53 49
4533.68 43
4533.83 37
4533.99 32
4534.14 28
4534.30 25
4534.45 22
4534.61 20
4534.76 18
4534.92 16
4535.07 14
4535.22 12
4535.38 10
4535.53 9
4535.69 8
4535.84 8
4536.00 8
4536.15 10
4536.31 11
4536.46 13
4536.61 15
4536.77 17
4536.92 20
4537.08 22
4537.23 25
4537.39 29
4537.54 33
4537.70 37
4537.85 42
4538.00 46
4538.16 51
4538.31 55
4538.47 58
4538.62 60
4538.78 61
4538.93 62
4539.09 61
4539.24 60
4539.40 59
4539.55 58
4539.70 57
4539.86 57
4540.01 58
4540.17 59
4540.32 60
4540.48 60
4540.63 61
4540.79 60
4540.94 60
4541.10 60
4541.25 59
4541.40 58
4541.56 57
4541.71 54
4541.87 50
4542.02 45
4542.18 40
4542.33 33
4542.49 26
4542.64 19
4542.80 14
4542.95 11
4543.10 10
4543.26 13
4543.41 18
4543.57 25
4543.72 33
4543.88 41
4544.03 47
4544.19 50
4544.34 51
4544.50 50
4544.65 47
4544.80 43
4544.96 39
4545.11 36
4545.27 33
4545.42 31
4545.58 31
4545.73 32
4545.89 34
4546.04 36
4546.20 39
4546.35 42
4546.51 44
4546.66 46
4546.82 47
4546.97 47
4547.12 47
4547.28 46
4547.43 46
4547.59 46
4547.74 46
4547.90 46
4548.05 45
4548.21 44
4548.36 42
4548.52 41
4548.67 39
4548.83 38
4548.98 38
4549.13 38
4549.29 40
4549.44 42
4549.60 42
4549.75 42
4549.91 39
4550.06 34
4550.22 27
4550.37 18
4550.53 10
4550.68 2
4550.84 0
4550.99 0
4551.15 0
4551.30 0
4551.46 0
4551.61 0
4551.76 0
4551.92 0
4552.07 3
4552.23 8
4552.38 13
4552.54 18
4552.69 21
4552.85 25
4553.00 27
4553.16 29
4553.31 31
4553.47 32
4553.62 35
4553.78 37
4553.93 38
4554.09 39
4554.24 37
4554.40 35
4554.55 31
4554.71 26
4554.86 23
4555.01 22
4555.17 23
4555.32 26
4555.48 31
4555.63 37
4555.79 42
4555.94 45
4556.10 46
4556.25 44
4556.41 41
4556.56 37
4556.72 33
4556.87 30
4557.03 29
4557.18 30
4557.34 32
4557.49 34
4557.65 34
4557.80 33
4557.96 30
4558.11 25
4558.27 19
4558.42 14
4558.58 10
4558.73 10
4558.89 13
4559.04 19
4559.19 27
4559.35 35
4559.50 42
4559.66 48
4559.81 51
4559.97 53
4560.12 53
4560.28 53
4560.43 53
4560.59 52
4560.74 51
4560.90 49
4561.05 47
4561.21 45
4561.36 45
4561.52 47
4561.67 52
4561.83 59
4561.98 70
4562.14 81
4562.29 90
4562.45 97
4562.60 100
4562.76 100
4562.91 95
4563.07 87
4563.22 77
4563.38 67
4563.53 59
4563.69 53
4563.84 49
4564.00 47
4564.15 46
4564.31 46
4564.46 47
4564.62 47
4564.77 48
4564.93 49
4565.08 50
4565.24 53
4565.39 54
4565.55 55
4565.70 53
4565.86 49
4566.01 43
4566.17 37
4566.32 31
4566.48 28
4566.63 29
4566.79 35
4566.94 43
4567.10 54
4567.25 65
4567.41 75
4567.56 82
4567.72 85
4567.87 86
4568.03 83
4568.18 78
4568.34 73
4568.49 69
4568.65 64
4568.80 61
4568.96 59
4569.11 58
4569.27 58
4569.42 58
4569.58 58
4569.73 57
4569.89 54
4570.04 51
4570.20 47
4570.35 43
4570.51 39
4570.66 38
4570.82 38
4570.97 41
4571.13 44
4571.28 49
4571.44 52
4571.59 54
4571.75 54
4571.90 52
4572.06 48
4572.21 44
4572.37 41
4572.52 38
4572.68 38
4572.83 40
4572.99 44
4573.14 48
4573.30 52
4573.45 55
4573.61 54
4573.76 52
4573.92 47
4574.07 41
4574.23 35
4574.38 30
4574.54 27
4574.69 27
4574.85 28
4575.00 31
4575.16 34
4575.31 37
4575.47 39
4575.62 41
4575.78 40
4575.93 39
4576.09 37
4576.24 34
4576.40 32
4576.55 30
4576.71 28
4576.86 28
4577.02 28
4577.18 30
4577.33 31
4577.49 33
4577.64 34
4577.80 35
4577.95 35
4578.11 32
4578.26 29
4578.42 24
4578.57 19
4578.73 14
4578.88 12
4579.04 12
4579.19 16
4579.35 23
4579.50 32
4579.66 42
4579.81 52
4579.97 60
4580.12 65
4580.28 68
4580.43 70
4580.59 70
4580.74 71
4580.90 73
4581.05 76
4581.21 81
4581.37 87
4581.52 92
4581.68 97
4581.83 99
4581.99 98
4582.14 95
4582.30 90
4582.45 84
4582.61 76
4582.76 69
4582.92 61
4583.07 53
4583.23 46
4583.38 39
4583.54 33
4583.69 27
4583.85 23
4584.00 19
4584.16 18
4584.32 18
4584.47 20
4584.63 22
4584.78 25
4584.94 28
4585.09 30
4585.25 31
4585.40 31
4585.56 30
4585.71 28
4585.87 26
4586.02 24
4586.18 21
4586.33 17
4586.49 12
4586.64 6
4586.80 0
4586.96 0
4587.11 0
4587.27 0
4587.42 0
4587.58 0
4587.73 0
4587.89 0
4588.04 5
4588.20 15
4588.35 24
4588.51 34
4588.66 43
4588.82 52
4588.97 60
4589.13 67
4589.29 73
4589.44 76
4589.60 77
4589.75 76
4589.91 73
4590.06 69
4590.22 64
4590.37 60
4590.53 56
4590.68 53
4590.84 51
4590.99 50
4591.15 48
4591.31 47
4591.46 45
4591.62 42
4591.77 38
4591.93 35
4592.08 32
4592.24 29
4592.39 28
4592.55 27
4592.70 25
4592.86 23
4593.01 20
4593.17 15
4593.33 9
4593.48 3
4593.64 0
4593.79 0
4593.95 0
4594.10 0
4594.26 0
4594.41 0
4594.57 0
4594.72 1
4594.88 3
4595.04 5
4595.19 6
4595.35 7
4595.50 8
4595.66 9
4595.81 12
4595.97 15
4596.12 21
4596.28 27
4596.43 34
4596.59 41
4596.75 47
4596.90 52
4597.06 54
4597.21 54
4597.37 52
4597.52 49
4597.68 46
4597.83 43
4597.99 40
4598.15 38
4598.30 37
4598.46 36
4598.61 36
4598.77 36
4598.92 36
4599.08 37
4599.23 38
4599.39 39
4599.55 40
4599.70 40
4599.86 39
4600.01 38
4600.17 37
4600.32 35
4600.48 35
4600.63 35
4600.79 37
4600.94 40
4601.10 45
4601.26 49
4601.41 53
4601.57 54
4601.72 52
4601.88 45
4602.03 36
4602.19 24
4602.35 12
4602.50 2
4602.66 0
4602.81 0
4602.97 0
4603.12 0
4603.28 6
4603.43 13
4603.59 19
4603.75 24
4603.90 28
4604.06 30
4604.21 32
4604.37 34
4604.52 37
4604.68 41
4604.83 47
4604.99 53
4605.15 59
4605.30 64
4605.46 69
4605.61 72
4605.77 73
4605.92 72
4606.08 68
4606.24 62
4606.39 54
4606.55 44
4606.70 36
4606.86 29
4607.01 27
4607.17 28
4607.33 34
4607.48 43
4607.64 54
4607.79 65
4607.95 75
4608.10 81
4608.26 85
4608.41 85
4608.57 83
4608.73 81
4608.88 78
4609.04 77
4609.19 76
4609.35 77
4609.50 77
4609.66 77
4609.82 76
4609.97 73
4610.13 70
4610.28 67
4610.44 65
4610.59 64
4610.75 65
4610.91 69
4611.06 75
4611.22 81
4611.37 88
4611.53 95
4611.68 101
4611.84 106
4612.00 110
4612.15 112
4612.31 113
4612.46 112
4612.62 111
4612.78 110
4612.93 109
4613.09 108
4613.24 108
4613.40 108
4613.55 108
4613.71 109
4613.87 110
4614.02 110
4614.18 111
4614.33 113
4614.49 114
4614.64 114
4614.80 113
4614.96 110
4615.11 105
4615.27 99
4615.42 92
4615.58 85
4615.73 79
4615.89 75
4616.05 73
4616.20 72
4616.36 71
4616.51 69
4616.67 66
4616.83 61
4616.98 56
4617.14 51
4617.29 48
4617.45 47
4617.60 49
4617.76 53
4617.92 58
4618.07 61
4618.23 62
4618.38 60
4618.54 55
4618.70 47
4618.85 38
4619.01 28
4619.16 20
4619.32 14
4619.48 11
4619.63 11
4619.79 13
4619.94 17
4620.10 21
4620.25 25
4620.41 27
4620.57 27
4620.72 26
4620.88 24
4621.03 23
4621.19 23
4621.35 26
4621.50 30
4621.66 36
4621.81 42
4621.97 47
4622.13 49
4622.28 49
4622.44 47
4622.59 42
4622.75 35
4622.90 28
4623.06 20
4623.22 13
4623.37 6
4623.53 1
4623.68 0
4623.84 0
4624.00 0
4624.15 0
4624.31 0
4624.46 0
4624.62 0
4624.78 0
4624.93 2
4625.09 5
4625.24 8
4625.40 11
4625.56 14
4625.71 17
4625.87 21
4626.02 25
4626.18 29
4626.34 33
4626.49 36
4626.65 37
4626.80 38
4626.96 37
4627.12 35
4627.27 33
4627.43 31
4627.58 31
4627.74 32
4627.90 33
4628.05 36
4628.21 38
4628.36 41
4628.52 43
4628.68 45
4628.83 46
4628.99 48
4629.14 50
4629.30 53
4629.46 57
4629.61 61
4629.77 65
4629.92 66
4630.08 64
4630.24 59
4630.39 52
4630.55 44
4630.70 36
4630.86 29
4631.02 24
4631.17 22
4631.33 22
4631.49 23
4631.64 25
4631.80 26
4631.95 27
4632.11 27
4632.27 25
4632.42 22
4632.58 18
4632.73 14
4632.89 9
4633.05 6
4633.20 4
4633.36 5
4633.51 7
4633.67 11
4633.83 15
4633.98 18
4634.14 21
4634.29 22
4634.45 23
4634.61 24
4634.76 25
4634.92 28
4635.08 31
4635.23 35
4635.39 39
4635.54 42
4635.70 44
4635.86 44
4636.01 43
4636.17 42
4636.32 41
4636.48 39
4636.64 38
4636.79 35
4636.95 30
4637.11 25
4637.26 17
4637.42 10
4637.57 4
4637.73 0
4637.89 0
4638.04 1
4638.20 6
4638.36 13
4638.51 21
4638.67 29
4638.82 37
4638.98 45
4639.14 52
4639.29 58
4639.45 64
4639.60 68
4639.76 71
4639.92 72
4640.07 71
4640.23 67
4640.39 62
4640.54 56
4640.70 49
4640.85 43
4641.01 38
4641.17 34
4641.32 30
4641.48 26
4641.64 22
4641.79 18
4641.95 14
4642.10 10
4642.26 7
4642.42 4
4642.57 3
4642.73 2
4642.89 3
4643.04 5
4643.20 7
4643.35 10
4643.51 14
4643.67 17
4643.82 19
4643.98 19
4644.14 18
4644.29 16
4644.45 14
4644.60 14
4644.76 17
4644.92 22
4645.07 29
4645.23 37
4645.39 43
4645.54 47
4645.70 47
4645.86 43
4646.01 35
4646.17 25
4646.32 14
4646.48 3
4646.64 0
4646.79 0
4646.95 0
4647.11 0
4647.26 0
4647.42 0
4647.57 3
4647.73 11
4647.89 21
4648.04 32
4648.20 45
4648.36 59
4648.51 73
4648.67 85
4648.83 94
4648.98 100
4649.14 100
4649.29 97
4649.45 91
4649.61 84
4649.76 77
4649.92 73
4650.08 70
4650.23 70
4650.39 70
4650.55 70
4650.70 69
4650.86 67
4651.02 64
4651.17 60
4651.33 58
4651.48 56
4651.64 57
4651.80 58
4651.95 61
4652.11 62
4652.27 63
4652.42 62
4652.58 61
4652.74 58
4652.89 55
4653.05 53
4653.21 51
4653.36 50
4653.52 50
4653.67 49
4653.83 48
4653.99 46
4654.14 44
4654.30 42
4654.46 40
4654.61 39
4654.77 38
4654.93 38
4655.08 39
4655.24 39
4655.40 40
4655.55 40
4655.71 40
4655.86 40
4656.02 39
4656.18 38
4656.33 37
4656.49 36
4656.65 36
4656.80 37
4656.96 38
4657.12 41
4657.27 45
4657.43 49
4657.59 53
4657.74 57
4657.90 60
4658.06 61
4658.21 60
4658.37 57
4658.53 51
4658.68 43
4658.84 34
4659.00 25
4659.15 16
4659.31 8
4659.46 2
4659.62 0
4659.78 0
4659.93 0
4660.09 0
4660.25 0
4660.40 0
4660.56 0
4660.72 0
4660.87 0
4661.03 0
4661.19 6
4661.34 14
4661.50 24
4661.66 34
4661.81 43
4661.97 50
4662.13 55
4662.28 56
4662.44 54
4662.60 51
4662.75 47
4662.91 44
4663.07 42
4663.22 43
4663.38 46
4663.54 50
4663.69 54
4663.85 57
4664.01 58
4664.16 56
4664.32 51
4664.48 44
4664.63 34
4664.79 23
4664.95 12
4665.10 2
4665.26 0
4665.42 0
4665.57 0
4665.73 0
4665.89 0
4666.04 0
4666.20 5
4666.36 10
4666.51 13
4666.67 13
4666.83 13
4666.98 11
4667.14 10
4667.30 8
4667.45 8
4667.61 8
4667.77 9
4667.92 11
4668.08 14
4668.24 17
4668.39 19
4668.55 21
4668.71 21
4668.86 21
4669.02 21
4669.18 23
4669.33 26
4669.49 30
4669.65 35
4669.80 40
4669.96 42
4670.12 42
4670.27 38
4670.43 32
4670.59 24
4670.74 15
4670.90 7
4671.06 1
4671.21 0
4671.37 0
4671.53 0
4671.68 0
4671.84 0
4672.00 0
4672.15 0
4672.31 3
4672.47 10
4672.62 16
4672.78 22
4672.94 27
4673.09 30
4673.25 33
4673.41 34
4673.56 34
4673.72 33
4673.88 33
4674.04 33
4674.19 34
4674.35 35
4674.51 37
4674.66 40
4674.82 43
4674.98 47
4675.13 51
4675.29 54
4675.45 56
4675.60 59
4675.76 63
4675.92 68
4676.07 73
4676.23 78
4676.39 82
4676.54 83
4676.70 83
4676.86 80
4677.01 76
4677.17 72
4677.33 70
4677.49 69
4677.64 68
4677.80 66
4677.96 62
4678.11 56
4678.27 47
4678.43 36
4678.58 25
4678.74 17
4678.90 12
4679.05 10
4679.21 12
4679.37 16
4679.52 21
4679.68 27
4679.84 34
4680.00 42
4680.15 49
4680.31 57
4680.47 65
4680.62 72
4680.78 77
4680.94 79
4681.09 79
4681.25 76
4681.41 71
4681.56 62
4681.72 53
4681.88 42
4682.03 32
4682.19 23
4682.35 16
4682.51 10
4682.66 6
4682.82 3
4682.98 1
4683.13 0
4683.29 0
4683.45 0
4683.60 0
4683.76 0
4683.92 0
4684.08 0
4684.23 0
4684.39 2
4684.55 5
4684.70 7
4684.86 9
4685.02 11
4685.17 14
4685.33 18
4685.49 24
4685.64 30
4685.80 37
4685.96 42
4686.12 47
4686.27 50
4686.43 51
4686.59 51
4686.74 50
4686.90 50
4687.06 49
4687.21 48
4687.37 46
4687.53 44
4687.69 41
4687.84 37
4688.00 35
4688.16 33
4688.31 34
4688.47 37
4688.63 41
4688.79 45
4688.94 48
4689.10 48
4689.26 46
4689.41 39
4689.57 30
4689.73 20
4689.88 9
4690.04 0
4690.20 0
4690.36 0
4690.51 0
4690.67 0
4690.83 0
4690.98 0
4691.14 0
4691.30 0
4691.46 1
4691.61 3
4691.77 7
4691.93 12
4692.08 20
4692.24 29
4692.40 38
4692.55 47
4692.71 54
4692.87 58
4693.03 59
4693.18 55
4693.34 48
4693.50 38
4693.65 26
4693.81 15
4693.97 4
4694.13 0
4694.28 0
4694.44 0
4694.60 0
4694.75 0
4694.91 6
4695.07 14
4695.23 21
4695.38 27
4695.54 32
4695.70 35
4695.85 37
4696.01 39
4696.17 41
4696.33 42
4696.48 43
4696.64 43
4696.80 43
4696.95 41
4697.11 38
4697.27 33
4697.43 27
4697.58 19
4697.74 11
4697.90 4
4698.06 0
4698.21 0
4698.37 0
4698.53 1
4698.68 11
4698.84 23
4699.00 37
4699.16 50
4699.31 60
4699.47 66
4699.63 67
4699.78 64
4699.94 59
4700.10 52
4700.26 46
4700.41 40
4700.57 36
4700.73 34
4700.88 34
4701.04 34
4701.20 35
4701.36 35
4701.51 34
4701.67 33
4701.83 33
4701.99 32
4702.14 33
4702.30 34
4702.46 36
4702.61 38
4702.77 38
4702.93 37
4703.09 34
4703.24 30
4703.40 25
4703.56 19
4703.72 13
4703.87 6
4704.03 0
4704.19 0
4704.34 0
4704.50 0
4704.66 0
4704.82 6
4704.97 16
4705.13 26
4705.29 36
4705.45 44
4705.60 48
4705.76 50
4705.92 49
4706.08 46
4706.23 42
4706.39 39
4706.55 38
4706.70 39
4706.86 44
4707.02 51
4707.18 60
4707.33 69
4707.49 77
4707.65 82
4707.81 84
4707.96 84
4708.12 82
4708.28 80
4708.44 78
4708.59 77
4708.75 75
4708.91 72
4709.07 68
4709.22 61
4709.38 54
4709.54 46
4709.69 39
4709.85 34
4710.01 32
4710.17 32
4710.32 33
4710.48 36
4710.64 39
4710.80 44
4710.95 49
4711.11 55
4711.27 62
4711.43 70
4711.58 80
4711.74 89
4711.90 97
4712.06 104
4712.21 107
4712.37 107
4712.53 104
4712.69 98
4712.84 90
4713.00 80
4713.16 70
4713.32 60
4713.47 51
4713.63 42
4713.79 34
4713.95 27
4714.10 21
4714.26 18
4714.42 16
4714.58 17
4714.73 20
4714.89 24
4715.05 29
4715.20 33
4715.36 35
4715.52 37
4715.68 36
4715.83 33
4715.99 30
4716.15 26
4716.31 22
4716.46 19
4716.62 19
4716.78 20
4716.94 24
4717.09 29
4717.25 35
4717.41 40
4717.57 45
4717.72 49
4717.88 50
4718.04 51
4718.20 50
4718.36 48
4718.51 46
4718.67 44
4718.83 41
4718.99 40
4719.14 39
4719.30 39
4719.46 41
4719.62 44
4719.77 48
4719.93 53
4720.09 58
4720.25 62
4720.40 64
4720.56 63
4720.72 58
4720.88 50
4721.03 39
4721.19 26
4721.35 14
4721.51 5
4721.66 0
4721.82 0
4721.98 0
4722.14 2
4722.29 8
4722.45 16
4722.61 24
4722.77 33
4722.92 41
4723.08 49
4723.24 54
4723.40 57
4723.56 57
4723.71 54
4723.87 49
4724.03 44
4724.19 40
4724.34 37
4724.50 36
4724.66 38
4724.82 41
4724.97 46
4725.13 52
4725.29 58
4725.45 64
4725.60 70
4725.76 75
4725.92 78
4726.08 78
4726.24 76
4726.39 71
4726.55 65
4726.71 58
4726.87 52
4727.02 47
4727.18 45
4727.34 44
4727.50 45
4727.65 49
4727.81 53
4727.97 59
4728.13 64
4728.28 70
4728.44 75
4728.60 80
4728.76 84
4728.92 86
4729.07 86
4729.23 85
4729.39 82
4729.55 77
4729.70 71
4729.86 66
4730.02 61
4730.18 57
4730.34 55
4730.49 54
4730.65 54
4730.81 54
4730.97 54
4731.12 53
4731.28 50
4731.44 46
4731.60 40
4731.76 34
4731.91 28
4732.07 24
4732.23 20
4732.39 19
4732.54 19
4732.70 20
4732.86 21
4733.02 23
4733.17 25
4733.33 27
4733.49 29
4733.65 31
4733.81 33
4733.96 36
4734.12 37
4734.28 38
4734.44 37
4734.60 36
4734.75 33
4734.91 32
4735.07 31
4735.23 31
4735.38 33
4735.54 37
4735.70 42
4735.86 48
4736.02 55
4736.17 62
4736.33 69
4736.49 75
4736.65 79
4736.80 82
4736.96 83
4737.12 81
4737.28 78
4737.44 74
4737.59 71
4737.75 69
4737.91 69
4738.07 72
4738.23 77
4738.38 83
4738.54 88
4738.70 91
4738.86 91
4739.01 87
4739.17 80
4739.33 70
4739.49 59
4739.65 47
4739.80 35
4739.96 24
4740.12 15
4740.28 6
4740.44 0
4740.59 0
4740.75 0
4740.91 0
4741.07 0
4741.23 0
4741.38 0
4741.54 0
4741.70 0
4741.86 1
4742.01 8
4742.17 15
4742.33 24
4742.49 34
4742.65 45
4742.80 54
4742.96 60
4743.12 64
4743.28 63
4743.44 59
4743.59 53
4743.75 45
4743.91 38
4744.07 32
4744.23 29
4744.38 30
4744.54 34
4744.70 41
4744.86 48
4745.02 56
4745.17 63
4745.33 69
4745.49 74
4745.65 79
4745.81 83
4745.96 87
4746.12 93
4746.28 100
4746.44 109
4746.60 118
4746.75 127
4746.91 134
4747.07 138
4747.23 138
4747.39 135
4747.54 128
4747.70 119
4747.86 109
4748.02 98
4748.18 88
4748.33 77
4748.49 67
4748.65 57
4748.81 50
4748.97 44
4749.12 41
4749.28 40
4749.44 43
4749.60 48
4749.76 54
4749.91 59
4750.07 61
4750.23 61
4750.39 59
4750.55 54
4750.70 48
4750.86 42
4751.02 38
4751.18 37
4751.34 37
4751.50 38
4751.65 41
4751.81 43
4751.97 44
4752.13 45
4752.29 44
4752.44 43
4752.60 42
4752.76 41
4752.92 40
4753.08 40
4753.23 40
4753.39 41
4753.55 42
4753.71 42
4753.87 42
4754.03 41
4754.18 40
4754.34 38
4754.50 36
4754.66 33
4754.82 31
4754.97 29
4755.13 27
4755.29 25
4755.45 22
4755.61 20
4755.76 18
4755.92 17
4756.08 17
4756.24 19
4756.40 23
4756.56 27
4756.71 31
4756.87 34
4757.03 37
4757.19 38
4757.35 38
4757.50 37
4757.66 36
4757.82 36
4757.98 38
4758.14 40
4758.30 43
4758.45 47
4758.61 49
4758.77 51
4758.93 52
4759.09 51
4759.24 50
4759.40 49
4759.56 49
4759.72 49
4759.88 49
4760.04 49
4760.19 49
4760.35 47
4760.51 45
4760.67 42
4760.83 41
4760.99 40
4761.14 41
4761.30 45
4761.46 50
4761.62 56
4761.78 63
4761.93 69
4762.09 73
4762.25 75
4762.41 74
4762.57 72
4762.73 68
4762.88 63
4763.04 58
4763.20 54
4763.36 51
4763.52 48
4763.68 46
4763.83 43
4763.99 39
4764.15 34
4764.31 29
4764.47 25
4764.63 21
4764.78 21
4764.94 23
4765.10 29
4765.26 36
4765.42 44
4765.58 50
4765.73 55
4765.89 56
4766.05 55
4766.21 52
4766.37 49
4766.53 46
4766.68 44
4766.84 43
4767.00 43
4767.16 43
4767.32 41
4767.48 37
4767.63 32
4767.79 24
4767.95 16
4768.11 9
4768.27 4
4768.43 2
4768.58 4
4768.74 9
4768.90 15
4769.06 20
4769.22 24
4769.38 24
4769.53 20
4769.69 13
4769.85 5
4770.01 0
4770.17 0
4770.33 0
4770.48 0
4770.64 0
4770.80 0
4770.96 2
4771.12 6
4771.28 7
4771.44 7
4771.59 6
4771.75 4
4771.91 4
4772.07 4
4772.23 6
4772.39 10
4772.54 15
4772.70 20
4772.86 25
4773.02 30
4773.18 34
4773.34 36
4773.49 37
4773.65 35
4773.81 32
4773.97 27
4774.13 22
4774.29 18
4774.45 15
4774.60 14
4774.76 14
4774.92 16
4775.08 20
4775.24 25
4775.40 32
4775.56 40
4775.71 48
4775.87 55
4776.03 61
4776.19 63
4776.35 62
4776.51 59
4776.66 54
4776.82 49
4776.98 45
4777.14 43
4777.30 43
4777.46 44
4777.62 45
4777.77 47
4777.93 47
4778.09 45
4778.25 43
4778.41 39
4778.57 34
4778.73 29
4778.88 24
4779.04 20
4779.20 17
4779.36 16
4779.52 17
4779.68 21
4779.84 28
4779.99 36
4780.15 44
4780.31 50
4780.47 54
4780.63 55
4780.79 52
4780.95 48
4781.10 44
4781.26 40
4781.42 38
4781.58 39
4781.74 42
4781.90 46
4782.06 49
4782.21 50
4782.37 49
4782.53 46
4782.69 41
4782.85 36
4783.01 33
4783.17 31
4783.32 31
4783.48 34
4783.64 39
4783.80 45
4783.96 52
4784.12 59
4784.28 65
4784.43 70
4784.59 73
4784.75 76
4784.91 76
4785.07 75
4785.23 71
4785.39 66
4785.54 59
4785.70 53
4785.86 46
4786.02 41
4786.18 37
4786.34 34
4786.50 31
4786.66 29
4786.81 27
4786.97 26
4787.13 26
4787.29 26
4787.45 28
4787.61 31
4787.77 36
4787.93 42
4788.08 51
4788.24 61
4788.40 72
4788.56 85
4788.72 98
4788.88 108
4789.04 116
4789.19 119
4789.35 117
4789.51 111
4789.67 101
4789.83 89
4789.99 78
4790.15 68
4790.31 61
4790.46 57
4790.62 55
4790.78 54
4790.94 52
4791.10 50
4791.26 46
4791.42 41
4791.58 36
4791.73 32
4791.89 28
4792.05 24
4792.21 21
4792.37 17
4792.53 13
4792.69 8
4792.85 4
4793.00 3
4793.16 4
4793.32 8
4793.48 15
4793.64 23
4793.80 30
4793.96 36
4794.12 39
4794.27 38
4794.43 35
4794.59 31
4794.75 27
4794.91 26
4795.07 28
4795.23 32
4795.39 37
4795.55 44
4795.70 49
4795.86 53
4796.02 54
4796.18 54
4796.34 53
4796.50 52
4796.66 50
4796.82 49
4796.97 48
4797.13 47
4797.29 45
4797.45 41
4797.61 37
4797.77 34
4797.93 33
4798.09 33
4798.25 37
4798.40 43
4798.56 52
4798.72 61
4798.88 70
4799.04 78
4799.20 84
4799.36 88
4799.52 89
4799.68 89
4799.83 87
4799.99 83
4800.15 78
4800.31 73
4800.47 67
4800.63 63
4800.79 60
4800.95 60
4801.11 63
4801.26 70
4801.42 79
4801.58 90
4801.74 100
4801.90 110
4802.06 119
4802.22 125
4802.38 130
4802.54 133
4802.69 137
4802.85 141
4803.01 146
4803.17 150
4803.33 153
4803.49 154
4803.65 151
4803.81 145
4803.97 135
4804.13 122
4804.28 110
4804.44 100
4804.60 93
4804.76 90
4804.92 90
4805.08 92
4805.24 94
4805.40 95
4805.56 93
4805.72 91
4805.87 88
4806.03 85
4806.19 83
4806.35 83
4806.51 84
4806.67 85
4806.83 86
4806.99 85
4807.15 82
4807.31 77
4807.46 69
4807.62 61
4807.78 52
4807.94 43
4808.10 36
4808.26 30
4808.42 25
4808.58 23
4808.74 23
4808.90 25
4809.05 27
4809.21 31
4809.37 36
4809.53 40
4809.69 45
4809.85 49
4810.01 54
4810.17 58
4810.33 62
4810.49 66
4810.65 70
4810.80 74
4810.96 79
4811.12 83
4811.28 88
4811.44 92
4811.60 95
4811.76 98
4811.92 98
4812.08 97
4812.24 95
4812.40 91
4812.55 87
4812.71 81
4812.87 74
4813.03 67
4813.19 61
4813.35 56
4813.51 51
4813.67 49
4813.83 48
4813.99 49
4814.15 50
4814.30 52
4814.46 53
4814.62 54
4814.78 54
4814.94 53
4815.10 51
4815.26 48
4815.42 45
4815.58 41
4815.74 37
4815.90 31
4816.05 25
4816.21 17
4816.37 9
4816.53 1
4816.69 0
4816.85 0
4817.01 0
4817.17 0
4817.33 0
4817.49 0
4817.65 2
4817.81 8
4817.97 12
4818.12 14
4818.28 13
4818.44 9
4818.60 4
4818.76 0
4818.92 0
4819.08 0
4819.24 0
4819.40 0
4819.56 0
4819.72 4
4819.88 10
4820.03 17
4820.19 26
4820.35 35
4820.51 44
4820.67 52
4820.83 60
4820.99 65
4821.15 68
4821.31 69
4821.47 67
4821.63 64
4821.79 59
4821.95 55
4822.10 50
4822.26 46
4822.42 42
4822.58 38
4822.74 34
4822.90 31
4823.06 28
4823.22 25
4823.38 24
4823.54 23
4823.70 22
4823.86 22
4824.02 23
4824.18 23
4824.33 22
4824.49 21
4824.65 21
4824.81 20
4824.97 20
4825.13 21
4825.29 23
4825.45 27
4825.61 32
4825.77 37
4825.93 42
4826.09 48
4826.25 52
4826.41 56
4826.57 59
4826.72 61
4826.88 61
4827.04 61
4827.20 60
4827.36 59
4827.52 57
4827.68 56
4827.84 55
4828.00 54
4828.16 55
4828.32 55
4828.48 57
4828.64 58
4828.80 58
4828.96 57
4829.11 55
4829.27 52
4829.43 48
4829.59 43
4829.75 38
[truncated: 707,442 more chars]
