# Supplementary material for: Methylobacterium Species Promoting Rice and Barley Growth and Interaction Specificity Revealed with Whole-Cell Matrix-Assisted Laser Desorption / Ionization-Time-of-Flight Mass Spectrometry (MALDI-TOF/MS) Analysis
Source: PLoS One. 2015 Jun 8;10(6):e0129509. doi: 10.1371/journal.pone.0129509 (PMC4460032; doi:10.1371/journal.pone.0129509)
Supplement: S3 Data — (ZIP) [file pone.0129509.s003.zip › Supplementary data 3 (ms from barley)/48a.txt]

776.71 0
776.77 0
776.84 0
776.90 0
776.97 0
777.03 0
777.09 0
777.16 0
777.22 0
777.29 0
777.35 0
777.41 0
777.48 0
777.54 0
777.61 0
777.67 0
777.73 0
777.80 0
777.86 0
777.93 0
777.99 0
778.05 0
778.12 0
778.18 0
778.25 0
778.31 0
778.37 0
778.44 0
778.50 0
778.57 0
778.63 0
778.69 0
778.76 0
778.82 0
778.89 0
778.95 0
779.01 0
779.08 0
779.14 0
779.21 0
779.27 0
779.34 0
779.40 0
779.46 0
779.53 0
779.59 0
779.66 0
779.72 0
779.78 0
779.85 0
779.91 0
779.98 0
780.04 0
780.10 0
780.17 0
780.23 0
780.30 0
780.36 0
780.43 0
780.49 0
780.55 0
780.62 0
780.68 0
780.75 0
780.81 0
780.87 0
780.94 0
781.00 0
781.07 0
781.13 0
781.19 0
781.26 0
781.32 0
781.39 0
781.45 0
781.52 0
781.58 0
781.64 0
781.71 0
781.77 0
781.84 0
781.90 0
781.96 0
782.03 0
782.09 0
782.16 0
782.22 0
782.29 0
782.35 0
782.41 0
782.48 0
782.54 0
782.61 0
782.67 0
782.74 0
782.80 0
782.86 0
782.93 0
782.99 0
783.06 0
783.12 0
783.19 0
783.25 0
783.31 0
783.38 0
783.44 0
783.51 0
783.57 0
783.63 0
783.70 0
783.76 0
783.83 0
783.89 0
783.96 0
784.02 0
784.08 0
784.15 0
784.21 0
784.28 0
784.34 0
784.41 0
784.47 0
784.53 0
784.60 0
784.66 0
784.73 0
784.79 0
784.86 0
784.92 0
784.99 0
785.05 0
785.11 0
785.18 0
785.24 0
785.31 0
785.37 0
785.44 0
785.50 0
785.56 0
785.63 0
785.69 0
785.76 0
785.82 0
785.89 0
785.95 0
786.01 0
786.08 0
786.14 0
786.21 0
786.27 0
786.34 0
786.40 0
786.47 0
786.53 0
786.59 0
786.66 0
786.72 0
786.79 0
786.85 0
786.92 0
786.98 0
787.04 0
787.11 0
787.17 0
787.24 0
787.30 0
787.37 0
787.43 0
787.50 0
787.56 0
787.62 0
787.69 0
787.75 0
787.82 0
787.88 0
787.95 0
788.01 0
788.08 0
788.14 0
788.20 0
788.27 0
788.33 0
788.40 0
788.46 0
788.53 0
788.59 0
788.66 0
788.72 0
788.78 0
788.85 0
788.91 0
788.98 0
789.04 0
789.11 0
789.17 0
789.24 0
789.30 0
789.36 0
789.43 0
789.49 0
789.56 0
789.62 0
789.69 0
789.75 0
789.82 0
789.88 0
789.95 0
790.01 0
790.07 0
790.14 0
790.20 0
790.27 0
790.33 0
790.40 0
790.46 0
790.53 0
790.59 0
790.66 0
790.72 0
790.78 0
790.85 0
790.91 0
790.98 0
791.04 0
791.11 0
791.17 0
791.24 0
791.30 0
791.37 0
791.43 0
791.49 0
791.56 0
791.62 0
791.69 0
791.75 0
791.82 0
791.88 0
791.95 0
792.01 0
792.08 0
792.14 0
792.21 0
792.27 0
792.33 0
792.40 0
792.46 0
792.53 0
792.59 0
792.66 0
792.72 0
792.79 0
792.85 0
792.92 0
792.98 0
793.05 0
793.11 0
793.17 0
793.24 0
793.30 0
793.37 0
793.43 0
793.50 0
793.56 0
793.63 0
793.69 0
793.76 0
793.82 0
793.89 0
793.95 0
794.02 0
794.08 0
794.14 0
794.21 0
794.27 0
794.34 0
794.40 0
794.47 0
794.53 0
794.60 0
794.66 0
794.73 0
794.79 0
794.86 0
794.92 0
794.99 0
795.05 0
795.12 0
795.18 0
795.25 0
795.31 0
795.37 0
795.44 0
795.50 0
795.57 0
795.63 0
795.70 0
795.76 0
795.83 0
795.89 0
795.96 0
796.02 0
796.09 0
796.15 0
796.22 0
796.28 0
796.35 0
796.41 0
796.48 0
796.54 0
796.61 0
796.67 0
796.73 0
796.80 0
796.86 0
796.93 0
796.99 0
797.06 0
797.12 0
797.19 0
797.25 0
797.32 0
797.38 0
797.45 0
797.51 0
797.58 0
797.64 0
797.71 0
797.77 0
797.84 0
797.90 0
797.97 0
798.03 0
798.10 0
798.16 0
798.23 0
798.29 0
798.36 0
798.42 0
798.49 0
798.55 0
798.62 0
798.68 0
798.74 0
798.81 0
798.87 0
798.94 0
799.00 0
799.07 0
799.13 0
799.20 0
799.26 0
799.33 0
799.39 0
799.46 0
799.52 0
799.59 0
799.65 0
799.72 0
799.78 0
799.85 0
799.91 0
799.98 0
800.04 0
800.11 0
800.17 0
800.24 0
800.30 0
800.37 0
800.43 0
800.50 0
800.56 0
800.63 0
800.69 0
800.76 0
800.82 0
800.89 0
800.95 0
801.02 0
801.08 0
801.15 0
801.21 0
801.28 0
801.34 0
801.41 0
801.47 0
801.54 0
801.60 0
801.67 0
801.73 0
801.80 0
801.86 0
801.93 0
801.99 0
802.06 0
802.12 0
802.19 0
802.25 0
802.32 0
802.38 0
802.45 0
802.51 0
802.58 0
802.64 0
802.71 0
802.77 0
802.84 0
802.90 0
802.97 0
803.03 0
803.10 0
803.16 0
803.23 0
803.29 0
803.36 0
803.42 0
803.49 0
803.55 0
803.62 0
803.68 0
803.75 0
803.81 0
803.88 0
803.94 0
804.01 0
804.07 0
804.14 0
804.20 0
804.27 0
804.33 0
804.40 0
804.46 0
804.53 0
804.59 0
804.66 0
804.72 0
804.79 0
804.86 0
804.92 0
804.99 0
805.05 0
805.12 0
805.18 0
805.25 0
805.31 0
805.38 0
805.44 0
805.51 0
805.57 0
805.64 0
805.70 0
805.77 0
805.83 0
805.90 0
805.96 0
806.03 0
806.09 0
806.16 0
806.22 0
806.29 0
806.35 0
806.42 0
806.48 0
806.55 0
806.61 0
806.68 0
806.75 0
806.81 0
806.88 0
806.94 0
807.01 0
807.07 0
807.14 0
807.20 0
807.27 0
807.33 0
807.40 0
807.46 0
807.53 0
807.59 0
807.66 0
807.72 0
807.79 0
807.85 0
807.92 0
807.98 0
808.05 0
808.11 0
808.18 0
808.25 0
808.31 0
808.38 0
808.44 0
808.51 0
808.57 0
808.64 0
808.70 0
808.77 0
808.83 0
808.90 0
808.96 0
809.03 0
809.09 0
809.16 0
809.22 0
809.29 0
809.36 0
809.42 0
809.49 0
809.55 0
809.62 0
809.68 0
809.75 0
809.81 0
809.88 0
809.94 0
810.01 0
810.07 0
810.14 0
810.20 0
810.27 0
810.34 0
810.40 0
810.47 0
810.53 0
810.60 0
810.66 0
810.73 0
810.79 0
810.86 0
810.92 0
810.99 0
811.05 0
811.12 0
811.19 0
811.25 0
811.32 0
811.38 0
811.45 0
811.51 0
811.58 0
811.64 0
811.71 0
811.77 0
811.84 0
811.90 0
811.97 0
812.04 0
812.10 0
812.17 0
812.23 0
812.30 0
812.36 0
812.43 0
812.49 0
812.56 0
812.62 0
812.69 0
812.75 0
812.82 0
812.89 0
812.95 0
813.02 0
813.08 0
813.15 0
813.21 0
813.28 0
813.34 0
813.41 0
813.48 0
813.54 0
813.61 0
813.67 0
813.74 0
813.80 0
813.87 0
813.93 0
814.00 0
814.06 0
814.13 0
814.20 0
814.26 0
814.33 0
814.39 0
814.46 0
814.52 0
814.59 0
814.65 0
814.72 0
814.79 0
814.85 0
814.92 0
814.98 0
815.05 0
815.11 0
815.18 0
815.24 0
815.31 0
815.37 0
815.44 0
815.51 0
815.57 0
815.64 0
815.70 0
815.77 0
815.83 0
815.90 0
815.97 0
816.03 0
816.10 0
816.16 0
816.23 0
816.29 0
816.36 0
816.42 0
816.49 0
816.56 0
816.62 0
816.69 0
816.75 0
816.82 0
816.88 0
816.95 0
817.01 0
817.08 0
817.15 0
817.21 0
817.28 0
817.34 0
817.41 0
817.47 0
817.54 0
817.61 0
817.67 0
817.74 0
817.80 0
817.87 0
817.93 0
818.00 0
818.06 0
818.13 0
818.20 0
818.26 0
818.33 0
818.39 0
818.46 0
818.52 0
818.59 0
818.66 0
818.72 0
818.79 0
818.85 0
818.92 0
818.98 0
819.05 0
819.12 0
819.18 0
819.25 0
819.31 0
819.38 0
819.44 0
819.51 0
819.58 0
819.64 0
819.71 0
819.77 0
819.84 0
819.90 0
819.97 0
820.04 0
820.10 0
820.17 0
820.23 0
820.30 0
820.36 0
820.43 0
820.50 0
820.56 0
820.63 0
820.69 0
820.76 0
820.82 0
820.89 0
820.96 0
821.02 0
821.09 0
821.15 0
821.22 0
821.29 0
821.35 0
821.42 0
821.48 0
821.55 0
821.61 0
821.68 0
821.75 0
821.81 0
821.88 0
821.94 0
822.01 0
822.07 0
822.14 0
822.21 0
822.27 0
822.34 0
822.40 0
822.47 0
822.54 0
822.60 0
822.67 0
822.73 0
822.80 0
822.87 0
822.93 0
823.00 0
823.06 0
823.13 0
823.19 0
823.26 0
823.33 0
823.39 0
823.46 0
823.52 0
823.59 0
823.66 0
823.72 0
823.79 0
823.85 0
823.92 0
823.98 0
824.05 0
824.12 0
824.18 0
824.25 0
824.31 0
824.38 0
824.45 0
824.51 0
824.58 0
824.64 0
824.71 0
824.78 0
824.84 0
824.91 0
824.97 0
825.04 0
825.11 0
825.17 0
825.24 0
825.30 0
825.37 0
825.44 0
825.50 0
825.57 0
825.63 0
825.70 0
825.77 0
825.83 0
825.90 0
825.96 0
826.03 0
826.09 0
826.16 0
826.23 0
826.29 0
826.36 0
826.42 0
826.49 0
826.56 0
826.62 0
826.69 0
826.75 0
826.82 0
826.89 0
826.95 0
827.02 0
827.08 0
827.15 0
827.22 0
827.28 0
827.35 0
827.42 0
827.48 0
827.55 0
827.61 0
827.68 0
827.75 0
827.81 0
827.88 0
827.94 0
828.01 0
828.08 0
828.14 0
828.21 0
828.27 0
828.34 0
828.41 0
828.47 0
828.54 0
828.60 0
828.67 0
828.74 0
828.80 0
828.87 0
828.93 0
829.00 0
829.07 0
829.13 0
829.20 0
829.27 0
829.33 0
829.40 0
829.46 0
829.53 0
829.60 0
829.66 0
829.73 0
829.79 0
829.86 0
829.93 0
829.99 0
830.06 0
830.12 0
830.19 0
830.26 0
830.32 0
830.39 0
830.46 0
830.52 0
830.59 0
830.65 0
830.72 0
830.79 0
830.85 0
830.92 0
830.98 0
831.05 0
831.12 0
831.18 0
831.25 0
831.32 0
831.38 0
831.45 0
831.51 0
831.58 0
831.65 0
831.71 0
831.78 0
831.85 0
831.91 0
831.98 0
832.04 0
832.11 0
832.18 0
832.24 0
832.31 0
832.38 0
832.44 0
832.51 0
832.57 0
832.64 0
832.71 0
832.77 0
832.84 0
832.90 0
832.97 0
833.04 0
833.10 0
833.17 0
833.24 0
833.30 0
833.37 0
833.44 0
833.50 0
833.57 0
833.63 0
833.70 0
833.77 0
833.83 0
833.90 0
833.97 0
834.03 0
834.10 0
834.16 0
834.23 0
834.30 0
834.36 0
834.43 0
834.50 0
834.56 0
834.63 0
834.69 0
834.76 0
834.83 0
834.89 0
834.96 0
835.03 0
835.09 0
835.16 0
835.23 0
835.29 0
835.36 0
835.42 0
835.49 0
835.56 0
835.62 0
835.69 0
835.76 0
835.82 0
835.89 0
835.96 0
836.02 0
836.09 0
836.15 0
836.22 0
836.29 0
836.35 0
836.42 0
836.49 0
836.55 0
836.62 0
836.69 0
836.75 0
836.82 0
836.88 0
836.95 0
837.02 0
837.08 0
837.15 0
837.22 0
837.28 0
837.35 0
837.42 0
837.48 0
837.55 0
837.62 0
837.68 0
837.75 0
837.81 0
837.88 0
837.95 0
838.01 0
838.08 0
838.15 0
838.21 0
838.28 0
838.35 0
838.41 0
838.48 0
838.55 0
838.61 0
838.68 0
838.75 0
838.81 0
838.88 0
838.94 0
839.01 0
839.08 0
839.14 0
839.21 0
839.28 0
839.34 0
839.41 0
839.48 0
839.54 0
839.61 0
839.68 0
839.74 0
839.81 0
839.88 0
839.94 0
840.01 0
840.08 0
840.14 0
840.21 0
840.28 0
840.34 0
840.41 0
840.47 0
840.54 0
840.61 0
840.67 0
840.74 0
840.81 0
840.87 0
840.94 0
841.01 0
841.07 0
841.14 0
841.21 0
841.27 0
841.34 0
841.41 0
841.47 0
841.54 0
841.61 0
841.67 0
841.74 0
841.81 0
841.87 0
841.94 0
842.01 0
842.07 0
842.14 0
842.21 0
842.27 0
842.34 0
842.41 0
842.47 0
842.54 0
842.61 0
842.67 0
842.74 0
842.81 0
842.87 0
842.94 0
843.01 0
843.07 0
843.14 0
843.21 0
843.27 0
843.34 0
843.41 0
843.47 0
843.54 0
843.61 0
843.67 0
843.74 0
843.81 0
843.87 0
843.94 0
844.01 0
844.07 0
844.14 0
844.21 0
844.27 0
844.34 0
844.41 0
844.47 0
844.54 0
844.61 0
844.67 0
844.74 0
844.81 0
844.87 0
844.94 0
845.01 0
845.07 0
845.14 0
845.21 0
845.27 0
845.34 0
845.41 0
845.47 0
845.54 0
845.61 0
845.67 0
845.74 0
845.81 0
845.87 0
845.94 0
846.01 0
846.07 0
846.14 0
846.21 0
846.28 0
846.34 0
846.41 0
846.48 0
846.54 0
846.61 0
846.68 0
846.74 0
846.81 0
846.88 0
846.94 0
847.01 0
847.08 0
847.14 0
847.21 0
847.28 0
847.34 0
847.41 0
847.48 0
847.54 0
847.61 0
847.68 0
847.74 0
847.81 0
847.88 0
847.95 0
848.01 0
848.08 0
848.15 0
848.21 0
848.28 0
848.35 0
848.41 0
848.48 0
848.55 0
848.61 0
848.68 0
848.75 0
848.81 0
848.88 0
848.95 0
849.02 0
849.08 0
849.15 0
849.22 0
849.28 0
849.35 0
849.42 0
849.48 0
849.55 0
849.62 0
849.68 0
849.75 0
849.82 0
849.89 0
849.95 0
850.02 0
850.09 0
850.15 0
850.22 0
850.29 0
850.35 0
850.42 0
850.49 0
850.55 0
850.62 0
850.69 0
850.76 0
850.82 0
850.89 0
850.96 0
851.02 0
851.09 0
851.16 0
851.22 0
851.29 0
851.36 0
851.43 0
851.49 0
851.56 0
851.63 0
851.69 0
851.76 0
851.83 0
851.89 0
851.96 0
852.03 0
852.10 0
852.16 0
852.23 0
852.30 0
852.36 0
852.43 0
852.50 0
852.56 0
852.63 0
852.70 0
852.77 0
852.83 0
852.90 0
852.97 0
853.03 0
853.10 0
853.17 0
853.23 0
853.30 0
853.37 0
853.44 0
853.50 0
853.57 0
853.64 0
853.70 0
853.77 0
853.84 0
853.91 0
853.97 0
854.04 0
854.11 0
854.17 0
854.24 0
854.31 0
854.37 0
854.44 0
854.51 0
854.58 0
854.64 0
854.71 0
854.78 0
854.84 0
854.91 0
854.98 0
855.05 0
855.11 0
855.18 0
855.25 0
855.31 0
855.38 0
855.45 0
855.52 0
855.58 0
855.65 0
855.72 0
855.78 0
855.85 0
855.92 0
855.99 0
856.05 0
856.12 0
856.19 0
856.25 0
856.32 0
856.39 0
856.46 0
856.52 0
856.59 0
856.66 0
856.73 0
856.79 0
856.86 0
856.93 0
856.99 0
857.06 0
857.13 0
857.20 0
857.26 0
857.33 0
857.40 0
857.46 0
857.53 0
857.60 0
857.67 0
857.73 0
857.80 0
857.87 0
857.93 0
858.00 0
858.07 0
858.14 0
858.20 0
858.27 0
858.34 0
858.41 0
858.47 0
858.54 0
858.61 0
858.67 0
858.74 0
858.81 0
858.88 0
858.94 0
859.01 0
859.08 0
859.15 0
859.21 0
859.28 0
859.35 0
859.41 0
859.48 0
859.55 0
859.62 0
859.68 0
859.75 0
859.82 0
859.89 0
859.95 0
860.02 0
860.09 0
860.16 0
860.22 0
860.29 0
860.36 0
860.42 0
860.49 0
860.56 0
860.63 0
860.69 0
860.76 0
860.83 0
860.90 0
860.96 0
861.03 0
861.10 0
861.17 0
861.23 0
861.30 0
861.37 0
861.44 0
861.50 0
861.57 0
861.64 0
861.70 0
861.77 0
861.84 0
861.91 0
861.97 0
862.04 0
862.11 0
862.18 0
862.24 0
862.31 0
862.38 0
862.45 0
862.51 0
862.58 0
862.65 0
862.72 0
862.78 0
862.85 0
862.92 0
862.99 0
863.05 0
863.12 0
863.19 0
863.26 0
863.32 0
863.39 0
863.46 0
863.53 0
863.59 0
863.66 0
863.73 0
863.79 0
863.86 0
863.93 0
864.00 0
864.06 0
864.13 0
864.20 0
864.27 0
864.33 0
864.40 0
864.47 0
864.54 0
864.60 0
864.67 0
864.74 0
864.81 0
864.87 0
864.94 0
865.01 0
865.08 0
865.14 0
865.21 0
865.28 0
865.35 0
865.41 0
865.48 0
865.55 0
865.62 0
865.69 0
865.75 0
865.82 0
865.89 0
865.96 0
866.02 0
866.09 0
866.16 0
866.23 0
866.29 0
866.36 0
866.43 0
866.50 0
866.56 0
866.63 0
866.70 0
866.77 0
866.83 0
866.90 0
866.97 0
867.04 0
867.10 0
867.17 0
867.24 0
867.31 0
867.37 0
867.44 0
867.51 0
867.58 0
867.64 0
867.71 0
867.78 0
867.85 0
867.92 0
867.98 0
868.05 0
868.12 0
868.19 0
868.25 0
868.32 0
868.39 0
868.46 0
868.52 0
868.59 0
868.66 0
868.73 0
868.79 0
868.86 0
868.93 0
869.00 0
869.07 0
869.13 0
869.20 0
869.27 0
869.34 0
869.40 0
869.47 0
869.54 0
869.61 0
869.67 0
869.74 0
869.81 0
869.88 0
869.95 0
870.01 0
870.08 0
870.15 0
870.22 0
870.28 0
870.35 0
870.42 0
870.49 0
870.56 0
870.62 0
870.69 0
870.76 0
870.83 0
870.89 0
870.96 0
871.03 0
871.10 0
871.16 0
871.23 0
871.30 0
871.37 0
871.44 0
871.50 0
871.57 0
871.64 0
871.71 0
871.77 0
871.84 0
871.91 0
871.98 0
872.05 0
872.11 0
872.18 0
872.25 0
872.32 0
872.38 0
872.45 0
872.52 0
872.59 0
872.66 0
872.72 0
872.79 0
872.86 0
872.93 0
873.00 0
873.06 0
873.13 0
873.20 0
873.27 0
873.33 0
873.40 0
873.47 0
873.54 0
873.61 0
873.67 0
873.74 0
873.81 0
873.88 0
873.95 0
874.01 0
874.08 0
874.15 0
874.22 0
874.28 0
874.35 0
874.42 0
874.49 0
874.56 0
874.62 0
874.69 0
874.76 0
874.83 0
874.90 0
874.96 0
875.03 0
875.10 0
875.17 0
875.23 0
875.30 0
875.37 0
875.44 0
875.51 0
875.57 0
875.64 0
875.71 0
875.78 0
875.85 0
875.91 0
875.98 0
876.05 0
876.12 0
876.19 0
876.25 0
876.32 0
876.39 0
876.46 0
876.53 0
876.59 0
876.66 0
876.73 0
876.80 0
876.87 0
876.93 0
877.00 0
877.07 0
877.14 0
877.21 0
877.27 0
877.34 0
877.41 0
877.48 0
877.55 0
877.61 0
877.68 0
877.75 0
877.82 0
877.89 0
877.95 0
878.02 0
878.09 0
878.16 0
878.23 0
878.29 0
878.36 0
878.43 0
878.50 0
878.57 0
878.63 0
878.70 0
878.77 0
878.84 0
878.91 0
878.97 0
879.04 0
879.11 0
879.18 0
879.25 0
879.31 0
879.38 0
879.45 0
879.52 0
879.59 0
879.65 0
879.72 0
879.79 0
879.86 0
879.93 0
880.00 0
880.06 0
880.13 0
880.20 0
880.27 0
880.34 0
880.40 0
880.47 0
880.54 0
880.61 0
880.68 0
880.74 0
880.81 0
880.88 0
880.95 0
881.02 0
881.09 0
881.15 0
881.22 0
881.29 0
881.36 0
881.43 0
881.49 0
881.56 0
881.63 0
881.70 0
881.77 0
881.84 0
881.90 0
881.97 0
882.04 0
882.11 0
882.18 0
882.24 0
882.31 0
882.38 0
882.45 0
882.52 0
882.59 0
882.65 0
882.72 0
882.79 0
882.86 0
882.93 0
882.99 0
883.06 0
883.13 0
883.20 0
883.27 0
883.34 0
883.40 0
883.47 0
883.54 0
883.61 0
883.68 0
883.74 0
883.81 0
883.88 0
883.95 0
884.02 0
884.09 0
884.15 0
884.22 0
884.29 0
884.36 0
884.43 0
884.50 0
884.56 0
884.63 0
884.70 0
884.77 0
884.84 0
884.91 0
884.97 0
885.04 0
885.11 0
885.18 0
885.25 0
885.32 0
885.38 0
885.45 0
885.52 0
885.59 0
885.66 0
885.73 0
885.79 0
885.86 0
885.93 0
886.00 0
886.07 0
886.14 0
886.20 0
886.27 0
886.34 0
886.41 0
886.48 0
886.55 0
886.61 0
886.68 0
886.75 0
886.82 0
886.89 0
886.96 0
887.02 0
887.09 0
887.16 0
887.23 0
887.30 0
887.37 0
887.43 0
887.50 0
887.57 0
887.64 0
887.71 0
887.78 0
887.84 0
887.91 0
887.98 0
888.05 0
888.12 0
888.19 0
888.25 0
888.32 0
888.39 0
888.46 0
888.53 0
888.60 0
888.67 0
888.73 0
888.80 0
888.87 0
888.94 0
889.01 0
889.08 0
889.14 0
889.21 0
889.28 0
889.35 0
889.42 0
889.49 0
889.56 0
889.62 0
889.69 0
889.76 0
889.83 0
889.90 0
889.97 0
890.03 0
890.10 0
890.17 0
890.24 0
890.31 0
890.38 0
890.45 0
890.51 0
890.58 0
890.65 0
890.72 0
890.79 0
890.86 0
890.93 0
890.99 0
891.06 0
891.13 0
891.20 0
891.27 0
891.34 0
891.40 0
891.47 0
891.54 0
891.61 0
891.68 0
891.75 0
891.82 0
891.88 0
891.95 0
892.02 0
892.09 0
892.16 0
892.23 0
892.30 0
892.36 0
892.43 0
892.50 0
892.57 0
892.64 0
892.71 0
892.78 0
892.84 0
892.91 0
892.98 0
893.05 0
893.12 0
893.19 0
893.26 0
893.32 0
893.39 0
893.46 0
893.53 0
893.60 0
893.67 0
893.74 0
893.81 0
893.87 0
893.94 0
894.01 0
894.08 0
894.15 0
894.22 0
894.29 0
894.35 0
894.42 0
894.49 0
894.56 0
894.63 0
894.70 0
894.77 0
894.83 0
894.90 0
894.97 0
895.04 0
895.11 0
895.18 0
895.25 0
895.32 0
895.38 0
895.45 0
895.52 0
895.59 0
895.66 0
895.73 0
895.80 0
895.87 0
895.93 0
896.00 0
896.07 0
896.14 0
896.21 0
896.28 0
896.35 0
896.42 0
896.48 0
896.55 0
896.62 0
896.69 0
896.76 0
896.83 0
896.90 0
896.97 0
897.03 0
897.10 0
897.17 0
897.24 0
897.31 0
897.38 0
897.45 0
897.52 0
897.58 0
897.65 0
897.72 0
897.79 0
897.86 0
897.93 0
898.00 0
898.07 0
898.13 0
898.20 0
898.27 0
898.34 0
898.41 0
898.48 0
898.55 0
898.62 0
898.68 0
898.75 0
898.82 0
898.89 0
898.96 0
899.03 0
899.10 0
899.17 0
899.24 0
899.30 0
899.37 0
899.44 0
899.51 0
899.58 0
899.65 0
899.72 0
899.79 0
899.85 0
899.92 0
899.99 0
900.06 0
900.13 0
900.20 0
900.27 0
900.34 0
900.41 0
900.47 0
900.54 0
900.61 0
900.68 0
900.75 0
900.82 0
900.89 0
900.96 0
901.03 0
901.09 0
901.16 0
901.23 0
901.30 0
901.37 0
901.44 0
901.51 0
901.58 0
901.65 0
901.72 0
901.78 0
901.85 0
901.92 0
901.99 0
902.06 0
902.13 0
902.20 0
902.27 0
902.34 0
902.40 0
902.47 0
902.54 0
902.61 0
902.68 0
902.75 0
902.82 0
902.89 0
902.96 0
903.03 0
903.09 0
903.16 0
903.23 0
903.30 0
903.37 0
903.44 0
903.51 0
903.58 0
903.65 0
903.72 0
903.78 0
903.85 0
903.92 0
903.99 0
904.06 0
904.13 0
904.20 0
904.27 0
904.34 0
904.41 0
904.47 0
904.54 0
904.61 0
904.68 0
904.75 0
904.82 0
904.89 0
904.96 0
905.03 0
905.10 0
905.17 0
905.23 0
905.30 0
905.37 0
905.44 0
905.51 0
905.58 0
905.65 0
905.72 0
905.79 0
905.86 0
905.93 0
905.99 0
906.06 0
906.13 0
906.20 0
906.27 0
906.34 0
906.41 0
906.48 0
906.55 0
906.62 0
906.69 0
906.75 0
906.82 0
906.89 0
906.96 0
907.03 0
907.10 0
907.17 0
907.24 0
907.31 0
907.38 0
907.45 0
907.52 0
907.58 0
907.65 0
907.72 0
907.79 0
907.86 0
907.93 0
908.00 0
908.07 0
908.14 0
908.21 0
908.28 0
908.35 0
908.41 0
908.48 0
908.55 0
908.62 0
908.69 0
908.76 0
908.83 0
908.90 0
908.97 0
909.04 0
909.11 0
909.18 0
909.24 0
909.31 0
909.38 0
909.45 0
909.52 0
909.59 0
909.66 0
909.73 0
909.80 0
909.87 0
909.94 0
910.01 0
910.08 0
910.14 0
910.21 0
910.28 0
910.35 0
910.42 0
910.49 0
910.56 0
910.63 0
910.70 0
910.77 0
910.84 0
910.91 0
910.98 0
911.05 0
911.11 0
911.18 0
911.25 0
911.32 0
911.39 0
911.46 0
911.53 0
911.60 0
911.67 0
911.74 0
911.81 0
911.88 0
911.95 0
912.02 0
912.09 0
912.15 0
912.22 0
912.29 0
912.36 0
912.43 0
912.50 0
912.57 0
912.64 0
912.71 0
912.78 0
912.85 0
912.92 0
912.99 0
913.06 0
913.13 0
913.19 0
913.26 0
913.33 0
913.40 0
913.47 0
913.54 0
913.61 0
913.68 0
913.75 0
913.82 0
913.89 0
913.96 0
914.03 0
914.10 0
914.17 0
914.24 0
914.30 0
914.37 0
914.44 0
914.51 0
914.58 0
914.65 0
914.72 0
914.79 0
914.86 0
914.93 0
915.00 0
915.07 0
915.14 0
915.21 0
915.28 0
915.35 0
915.42 0
915.49 0
915.55 0
915.62 0
915.69 0
915.76 0
915.83 0
915.90 0
915.97 0
916.04 0
916.11 0
916.18 0
916.25 0
916.32 0
916.39 0
916.46 0
916.53 0
916.60 0
916.67 0
916.74 0
916.81 0
916.88 0
916.94 0
917.01 0
917.08 0
917.15 0
917.22 0
917.29 0
917.36 0
917.43 0
917.50 0
917.57 0
917.64 0
917.71 0
917.78 0
917.85 0
917.92 0
917.99 0
918.06 0
918.13 0
918.20 0
918.27 0
918.34 0
918.40 0
918.47 0
918.54 0
918.61 0
918.68 0
918.75 0
918.82 0
918.89 0
918.96 0
919.03 0
919.10 0
919.17 0
919.24 0
919.31 0
919.38 0
919.45 0
919.52 0
919.59 0
919.66 0
919.73 0
919.80 0
919.87 0
919.94 0
920.01 0
920.08 0
920.14 0
920.21 0
920.28 0
920.35 0
920.42 0
920.49 0
920.56 0
920.63 0
920.70 0
920.77 0
920.84 0
920.91 0
920.98 0
921.05 0
921.12 0
921.19 0
921.26 0
921.33 0
921.40 0
921.47 0
921.54 0
921.61 0
921.68 0
921.75 0
921.82 0
921.89 0
921.96 0
922.03 0
922.10 0
922.17 0
922.24 0
922.30 0
922.37 0
922.44 0
922.51 0
922.58 0
922.65 0
922.72 0
922.79 0
922.86 0
922.93 0
923.00 0
923.07 0
923.14 0
923.21 0
923.28 0
923.35 0
923.42 0
923.49 0
923.56 0
923.63 0
923.70 0
923.77 0
923.84 0
923.91 0
923.98 0
924.05 0
924.12 0
924.19 0
924.26 0
924.33 0
924.40 0
924.47 0
924.54 0
924.61 0
924.68 0
924.75 0
924.82 0
924.89 0
924.96 0
925.03 0
925.10 0
925.17 0
925.24 0
925.31 0
925.38 0
925.44 0
925.51 0
925.58 0
925.65 0
925.72 0
925.79 0
925.86 0
925.93 0
926.00 0
926.07 0
926.14 0
926.21 0
926.28 0
926.35 0
926.42 0
926.49 0
926.56 0
926.63 0
926.70 0
926.77 0
926.84 0
926.91 0
926.98 0
927.05 0
927.12 0
927.19 0
927.26 0
927.33 0
927.40 0
927.47 0
927.54 0
927.61 0
927.68 0
927.75 0
927.82 0
927.89 0
927.96 0
928.03 0
928.10 0
928.17 0
928.24 0
928.31 0
928.38 0
928.45 0
928.52 0
928.59 0
928.66 0
928.73 0
928.80 0
928.87 0
928.94 0
929.01 0
929.08 0
929.15 0
929.22 0
929.29 0
929.36 0
929.43 0
929.50 0
929.57 0
929.64 0
929.71 0
929.78 0
929.85 0
929.92 0
929.99 0
930.06 0
930.13 0
930.20 0
930.27 0
930.34 0
930.41 0
930.48 0
930.55 0
930.62 0
930.69 0
930.76 0
930.83 0
930.90 0
930.97 0
931.04 0
931.11 0
931.18 0
931.25 0
931.32 0
931.39 0
931.46 0
931.53 0
931.60 0
931.67 0
931.74 0
931.81 0
931.88 0
931.95 0
932.02 0
932.09 0
932.16 0
932.23 0
932.30 0
932.37 0
932.44 0
932.51 0
932.58 0
932.65 0
932.72 0
932.79 0
932.86 0
932.93 0
933.00 0
933.07 0
933.14 0
933.21 0
933.28 0
933.35 0
933.42 0
933.49 0
933.56 0
933.63 0
933.70 0
933.77 0
933.84 0
933.91 0
933.98 0
934.05 0
934.12 0
934.19 0
934.27 0
934.34 0
934.41 0
934.48 0
934.55 0
934.62 0
934.69 0
934.76 0
934.83 0
934.90 0
934.97 0
935.04 0
935.11 0
935.18 0
935.25 0
935.32 0
935.39 0
935.46 0
935.53 0
935.60 0
935.67 0
935.74 0
935.81 0
935.88 0
935.95 0
936.02 0
936.09 0
936.16 0
936.23 0
936.30 0
936.37 0
936.44 0
936.51 0
936.58 0
936.65 0
936.72 0
936.79 0
936.86 0
936.93 0
937.00 0
937.07 0
937.14 0
937.21 0
937.28 0
937.35 0
937.43 0
937.50 0
937.57 0
937.64 0
937.71 0
937.78 0
937.85 0
937.92 0
937.99 0
938.06 0
938.13 0
938.20 0
938.27 0
938.34 0
938.41 0
938.48 0
938.55 0
938.62 0
938.69 0
938.76 0
938.83 0
938.90 0
938.97 0
939.04 0
939.11 0
939.18 0
939.25 0
939.32 0
939.39 0
939.46 0
939.53 0
939.61 0
939.68 0
939.75 0
939.82 0
939.89 0
939.96 0
940.03 0
940.10 0
940.17 0
940.24 0
940.31 0
940.38 0
940.45 0
940.52 0
940.59 0
940.66 0
940.73 0
940.80 0
940.87 0
940.94 0
941.01 0
941.08 0
941.15 0
941.22 0
941.29 0
941.37 0
941.44 0
941.51 0
941.58 0
941.65 0
941.72 0
941.79 0
941.86 0
941.93 0
942.00 0
942.07 0
942.14 0
942.21 0
942.28 0
942.35 0
942.42 0
942.49 0
942.56 0
942.63 0
942.70 0
942.77 0
942.85 0
942.92 0
942.99 0
943.06 0
943.13 0
943.20 0
943.27 0
943.34 0
943.41 0
943.48 0
943.55 0
943.62 0
943.69 0
943.76 0
943.83 0
943.90 0
943.97 0
944.04 0
944.11 0
944.18 0
944.26 0
944.33 0
944.40 0
944.47 0
944.54 0
944.61 0
944.68 0
944.75 0
944.82 0
944.89 0
944.96 0
945.03 0
945.10 0
945.17 0
945.24 0
945.31 0
945.38 0
945.45 0
945.53 0
945.60 0
945.67 0
945.74 0
945.81 0
945.88 0
945.95 0
946.02 0
946.09 0
946.16 0
946.23 0
946.30 0
946.37 0
946.44 0
946.51 0
946.58 0
946.66 0
946.73 0
946.80 0
946.87 0
946.94 0
947.01 0
947.08 0
947.15 0
947.22 0
947.29 0
947.36 0
947.43 0
947.50 0
947.57 0
947.64 0
947.71 0
947.79 0
947.86 0
947.93 0
948.00 0
948.07 0
948.14 0
948.21 0
948.28 0
948.35 0
948.42 0
948.49 0
948.56 0
948.63 0
948.70 0
948.78 0
948.85 0
948.92 0
948.99 0
949.06 0
949.13 0
949.20 0
949.27 0
949.34 0
949.41 0
949.48 0
949.55 0
949.62 0
949.69 0
949.77 0
949.84 0
949.91 0
949.98 0
950.05 0
950.12 0
950.19 0
950.26 0
950.33 0
950.40 0
950.47 0
950.54 0
950.61 0
950.69 0
950.76 0
950.83 0
950.90 0
950.97 0
951.04 0
951.11 0
951.18 0
951.25 0
951.32 0
951.39 0
951.46 0
951.54 0
951.61 0
951.68 0
951.75 0
951.82 0
951.89 0
951.96 0
952.03 0
952.10 0
952.17 0
952.24 0
952.31 0
952.38 0
952.46 0
952.53 0
952.60 0
952.67 0
952.74 0
952.81 0
952.88 0
952.95 0
953.02 0
953.09 0
953.16 0
953.24 0
953.31 0
953.38 0
953.45 0
953.52 0
953.59 0
953.66 0
953.73 0
953.80 0
953.87 0
953.94 0
954.02 0
954.09 0
954.16 0
954.23 0
954.30 0
954.37 0
954.44 0
954.51 0
954.58 0
954.65 0
954.72 0
954.80 0
954.87 0
954.94 0
955.01 0
955.08 0
955.15 0
955.22 0
955.29 0
955.36 0
955.43 0
955.50 0
955.58 0
955.65 0
955.72 0
955.79 0
955.86 0
955.93 0
956.00 0
956.07 0
956.14 0
956.21 0
956.29 0
956.36 0
956.43 0
956.50 0
956.57 0
956.64 0
956.71 0
956.78 0
956.85 0
956.92 0
957.00 0
957.07 0
957.14 0
957.21 0
957.28 0
957.35 0
957.42 0
957.49 0
957.56 0
957.63 0
957.71 0
957.78 0
957.85 0
957.92 0
957.99 0
958.06 0
958.13 0
958.20 0
958.27 0
958.35 0
958.42 0
958.49 0
958.56 0
958.63 0
958.70 0
958.77 0
958.84 0
958.91 0
958.98 0
959.06 0
959.13 0
959.20 0
959.27 0
959.34 0
959.41 0
959.48 0
959.55 0
959.62 0
959.70 0
959.77 0
959.84 0
959.91 0
959.98 0
960.05 0
960.12 0
960.19 0
960.26 0
960.34 0
960.41 0
960.48 0
960.55 0
960.62 0
960.69 0
960.76 0
960.83 0
960.91 0
960.98 0
961.05 0
961.12 0
961.19 0
961.26 0
961.33 0
961.40 0
961.47 0
961.55 0
961.62 0
961.69 0
961.76 0
961.83 0
961.90 0
961.97 0
962.04 0
962.12 0
962.19 0
962.26 0
962.33 0
962.40 0
962.47 0
962.54 0
962.61 0
962.69 0
962.76 0
962.83 0
962.90 0
962.97 0
963.04 0
963.11 0
963.18 0
963.25 0
963.33 0
963.40 0
963.47 0
963.54 0
963.61 0
963.68 0
963.75 0
963.83 0
963.90 0
963.97 0
964.04 0
964.11 0
964.18 0
964.25 0
964.32 0
964.40 0
964.47 0
964.54 0
964.61 0
964.68 0
964.75 0
964.82 0
964.89 0
964.97 0
965.04 0
965.11 0
965.18 0
965.25 0
965.32 0
965.39 0
965.46 0
965.54 0
965.61 0
965.68 0
965.75 0
965.82 0
965.89 0
965.96 0
966.04 0
966.11 0
966.18 0
966.25 0
966.32 0
966.39 0
966.46 0
966.54 0
966.61 0
966.68 0
966.75 0
966.82 0
966.89 0
966.96 0
967.03 0
967.11 0
967.18 0
967.25 0
967.32 0
967.39 0
967.46 0
967.53 0
967.61 0
967.68 0
967.75 0
967.82 0
967.89 0
967.96 0
968.03 0
968.11 0
968.18 0
968.25 0
968.32 0
968.39 0
968.46 0
968.53 0
968.61 0
968.68 0
968.75 0
968.82 0
968.89 0
968.96 0
969.03 0
969.11 0
969.18 0
969.25 0
969.32 0
969.39 0
969.46 0
969.53 0
969.61 0
969.68 0
969.75 0
969.82 0
969.89 0
969.96 0
970.04 0
970.11 0
970.18 0
970.25 0
970.32 0
970.39 0
970.46 0
970.54 0
970.61 0
970.68 0
970.75 0
970.82 0
970.89 0
970.96 0
971.04 0
971.11 0
971.18 0
971.25 0
971.32 0
971.39 0
971.47 0
971.54 0
971.61 0
971.68 0
971.75 0
971.82 0
971.90 0
971.97 0
972.04 0
972.11 0
972.18 0
972.25 0
972.32 0
972.40 0
972.47 0
972.54 0
972.61 0
972.68 0
972.75 0
972.83 0
972.90 0
972.97 0
973.04 0
973.11 0
973.18 0
973.26 0
973.33 0
973.40 0
973.47 0
973.54 0
973.61 0
973.69 0
973.76 0
973.83 0
973.90 0
973.97 0
974.04 0
974.11 0
974.19 0
974.26 0
974.33 0
974.40 0
974.47 0
974.54 0
974.62 0
974.69 0
974.76 0
974.83 0
974.90 0
974.97 0
975.05 0
975.12 0
975.19 0
975.26 0
975.33 0
975.41 0
975.48 0
975.55 0
975.62 0
975.69 0
975.76 0
975.84 0
975.91 0
975.98 0
976.05 0
976.12 0
976.19 0
976.27 0
976.34 0
976.41 0
976.48 0
976.55 0
976.62 0
976.70 0
976.77 0
976.84 0
976.91 0
976.98 0
977.05 0
977.13 0
977.20 0
977.27 0
977.34 0
977.41 0
977.49 0
977.56 0
977.63 0
977.70 0
977.77 0
977.84 0
977.92 0
977.99 0
978.06 0
978.13 0
978.20 0
978.27 0
978.35 0
978.42 0
978.49 0
978.56 0
978.63 0
978.71 0
978.78 0
978.85 0
978.92 0
978.99 0
979.06 0
979.14 0
979.21 0
979.28 0
979.35 0
979.42 0
979.50 0
979.57 0
979.64 0
979.71 0
979.78 0
979.86 0
979.93 0
980.00 0
980.07 0
980.14 0
980.21 0
980.29 0
980.36 0
980.43 0
980.50 0
980.57 0
980.65 0
980.72 0
980.79 0
980.86 0
980.93 0
981.01 0
981.08 0
981.15 0
981.22 0
981.29 0
981.36 0
981.44 0
981.51 0
981.58 0
981.65 0
981.72 0
981.80 0
981.87 0
981.94 0
982.01 0
982.08 0
982.16 0
982.23 0
982.30 0
982.37 0
982.44 0
982.52 0
982.59 0
982.66 0
982.73 0
982.80 0
982.88 0
982.95 0
983.02 0
983.09 0
983.16 0
983.24 0
983.31 0
983.38 0
983.45 0
983.52 0
983.60 0
983.67 0
983.74 0
983.81 0
983.88 0
983.96 0
984.03 0
984.10 0
984.17 0
984.24 0
984.32 0
984.39 0
984.46 0
984.53 0
984.60 0
984.68 0
984.75 0
984.82 0
984.89 0
984.96 0
985.04 0
985.11 0
985.18 0
985.25 0
985.32 0
985.40 0
985.47 0
985.54 0
985.61 0
985.68 0
985.76 0
985.83 0
985.90 0
985.97 0
986.04 0
986.12 0
986.19 0
986.26 0
986.33 0
986.41 0
986.48 0
986.55 0
986.62 0
986.69 0
986.77 0
986.84 0
986.91 0
986.98 0
987.05 0
987.13 0
987.20 0
987.27 0
987.34 0
987.41 0
987.49 0
987.56 0
987.63 0
987.70 0
987.78 0
987.85 0
987.92 0
987.99 0
988.06 0
988.14 0
988.21 0
988.28 0
988.35 0
988.42 0
988.50 0
988.57 0
988.64 0
988.71 0
988.79 0
988.86 0
988.93 0
989.00 0
989.07 0
989.15 0
989.22 0
989.29 0
989.36 0
989.44 0
989.51 0
989.58 0
989.65 0
989.72 0
989.80 0
989.87 0
989.94 0
990.01 0
990.09 0
990.16 0
990.23 0
990.30 0
990.37 0
990.45 0
990.52 0
990.59 0
990.66 0
990.74 0
990.81 0
990.88 0
990.95 0
991.02 0
991.10 0
991.17 0
991.24 0
991.31 0
991.39 0
991.46 0
991.53 0
991.60 0
991.68 0
991.75 0
991.82 0
991.89 0
991.96 0
992.04 0
992.11 0
992.18 0
992.25 0
992.33 0
992.40 0
992.47 0
992.54 0
992.62 0
992.69 0
992.76 0
992.83 0
992.90 0
992.98 0
993.05 0
993.12 0
993.19 0
993.27 0
993.34 0
993.41 0
993.48 0
993.56 0
993.63 0
993.70 0
993.77 0
993.85 0
993.92 0
993.99 0
994.06 0
994.13 0
994.21 0
994.28 0
994.35 0
994.42 0
994.50 0
994.57 0
994.64 0
994.71 0
994.79 0
994.86 0
994.93 0
995.00 0
995.08 0
995.15 0
995.22 1
995.29 1
995.37 0
995.44 0
995.51 0
995.58 0
995.66 0
995.73 0
995.80 0
995.87 0
995.95 0
996.02 0
996.09 0
996.16 0
996.23 0
996.31 0
996.38 0
996.45 0
996.52 0
996.60 0
996.67 0
996.74 0
996.81 0
996.89 0
996.96 0
997.03 0
997.10 0
997.18 0
997.25 0
997.32 0
997.39 0
997.47 0
997.54 0
997.61 0
997.68 0
997.76 0
997.83 0
997.90 0
997.97 0
998.05 0
998.12 0
998.19 0
998.26 0
998.34 0
998.41 0
998.48 0
998.55 0
998.63 0
998.70 0
998.77 0
998.84 0
998.92 0
998.99 0
999.06 0
999.14 0
999.21 0
999.28 0
999.35 0
999.43 0
999.50 0
999.57 0
999.64 0
999.72 0
999.79 0
999.86 0
999.93 0
1000.01 0
1000.08 0
1000.15 0
1000.22 0
1000.30 0
1000.37 0
1000.44 0
1000.51 0
1000.59 0
1000.66 0
1000.73 0
1000.80 0
1000.88 0
1000.95 0
1001.02 0
1001.10 0
1001.17 0
1001.24 0
1001.31 0
1001.39 0
1001.46 0
1001.53 0
1001.60 0
1001.68 0
1001.75 0
1001.82 0
1001.89 0
1001.97 0
1002.04 0
1002.11 0
1002.19 0
1002.26 0
1002.33 0
1002.40 0
1002.48 0
1002.55 0
1002.62 0
1002.69 0
1002.77 0
1002.84 0
1002.91 0
1002.98 0
1003.06 0
1003.13 0
1003.20 0
1003.28 0
1003.35 0
1003.42 0
1003.49 0
1003.57 0
1003.64 0
1003.71 0
1003.78 0
1003.86 0
1003.93 0
1004.00 0
1004.08 0
1004.15 0
1004.22 0
1004.29 0
1004.37 0
1004.44 0
1004.51 0
1004.58 0
1004.66 0
1004.73 0
1004.80 0
1004.88 0
1004.95 0
1005.02 0
1005.09 0
1005.17 0
1005.24 0
1005.31 0
1005.39 0
1005.46 0
1005.53 0
1005.60 0
1005.68 0
1005.75 0
1005.82 0
1005.89 0
1005.97 0
1006.04 0
1006.11 0
1006.19 0
1006.26 0
1006.33 0
1006.40 0
1006.48 0
1006.55 0
1006.62 0
1006.70 0
1006.77 0
1006.84 0
1006.91 0
1006.99 0
1007.06 0
1007.13 0
1007.21 0
1007.28 0
1007.35 0
1007.42 0
1007.50 0
1007.57 0
1007.64 0
1007.72 0
1007.79 0
1007.86 0
1007.93 0
1008.01 0
1008.08 0
1008.15 0
1008.23 0
1008.30 0
1008.37 0
1008.44 0
1008.52 1
1008.59 1
1008.66 1
1008.74 1
1008.81 1
1008.88 1
1008.96 1
1009.03 1
1009.10 1
1009.17 1
1009.25 1
1009.32 1
1009.39 1
1009.47 0
1009.54 0
1009.61 0
1009.68 0
1009.76 0
1009.83 0
1009.90 0
1009.98 0
1010.05 0
1010.12 0
1010.19 0
1010.27 0
1010.34 0
1010.41 0
1010.49 0
1010.56 0
1010.63 0
1010.71 0
1010.78 0
1010.85 0
1010.92 0
1011.00 0
1011.07 0
1011.14 0
1011.22 0
1011.29 0
1011.36 0
1011.44 0
1011.51 0
1011.58 0
1011.65 0
1011.73 0
1011.80 0
1011.87 0
1011.95 1
1012.02 0
1012.09 0
1012.17 0
1012.24 0
1012.31 0
1012.39 0
1012.46 0
1012.53 0
1012.60 0
1012.68 0
1012.75 0
1012.82 0
1012.90 0
1012.97 0
1013.04 0
1013.12 0
1013.19 0
1013.26 0
1013.33 0
1013.41 0
1013.48 0
1013.55 0
1013.63 0
1013.70 0
1013.77 1
1013.85 1
1013.92 1
1013.99 1
1014.07 1
1014.14 1
1014.21 1
1014.28 1
1014.36 1
1014.43 1
1014.50 1
1014.58 1
1014.65 1
1014.72 1
1014.80 1
1014.87 1
1014.94 1
1015.02 1
1015.09 1
1015.16 1
1015.24 1
1015.31 1
1015.38 1
1015.46 1
1015.53 2
1015.60 2
1015.67 2
1015.75 2
1015.82 2
1015.89 2
1015.97 2
1016.04 1
1016.11 1
1016.19 1
1016.26 1
1016.33 1
1016.41 1
1016.48 1
1016.55 1
1016.63 1
1016.70 1
1016.77 1
1016.85 1
1016.92 1
1016.99 1
1017.07 1
1017.14 1
1017.21 1
1017.28 1
1017.36 1
1017.43 1
1017.50 1
1017.58 1
1017.65 2
1017.72 2
1017.80 2
1017.87 2
1017.94 2
1018.02 2
1018.09 2
1018.16 2
1018.24 2
1018.31 2
1018.38 3
1018.46 3
1018.53 3
1018.60 3
1018.68 3
1018.75 3
1018.82 3
1018.90 3
1018.97 3
1019.04 3
1019.12 3
1019.19 2
1019.26 2
1019.34 2
1019.41 2
1019.48 2
1019.56 2
1019.63 2
1019.70 2
1019.78 2
1019.85 2
1019.92 2
1020.00 2
1020.07 2
1020.14 2
1020.22 2
1020.29 2
1020.36 2
1020.44 2
1020.51 1
1020.58 1
1020.66 1
1020.73 1
1020.80 1
1020.88 1
1020.95 1
1021.02 1
1021.10 1
1021.17 1
1021.24 0
1021.32 0
1021.39 0
1021.46 0
1021.54 0
1021.61 0
1021.68 1
1021.76 1
1021.83 1
1021.90 1
1021.98 1
1022.05 1
1022.12 1
1022.20 0
1022.27 0
1022.34 0
1022.42 1
1022.49 1
1022.56 1
1022.64 1
1022.71 1
1022.78 1
1022.86 1
1022.93 1
1023.00 1
1023.08 1
1023.15 1
1023.22 1
1023.30 1
1023.37 1
1023.44 1
1023.52 1
1023.59 1
1023.66 1
1023.74 1
1023.81 2
1023.88 2
1023.96 2
1024.03 2
1024.11 2
1024.18 2
1024.25 2
1024.33 2
1024.40 2
1024.47 2
1024.55 2
1024.62 1
1024.69 1
1024.77 1
1024.84 1
1024.91 1
1024.99 1
1025.06 0
1025.13 0
1025.21 0
1025.28 0
1025.35 0
1025.43 1
1025.50 1
1025.58 1
1025.65 1
1025.72 1
1025.80 1
1025.87 1
1025.94 1
1026.02 1
1026.09 0
1026.16 0
1026.24 0
1026.31 1
1026.38 1
1026.46 1
1026.53 1
1026.60 1
1026.68 1
1026.75 1
1026.83 1
1026.90 1
1026.97 1
1027.05 1
1027.12 1
1027.19 1
1027.27 1
1027.34 1
1027.41 1
1027.49 1
1027.56 1
1027.63 2
1027.71 2
1027.78 2
1027.86 2
1027.93 2
1028.00 2
1028.08 2
1028.15 2
1028.22 2
1028.30 2
1028.37 2
1028.44 2
1028.52 2
1028.59 2
1028.67 2
1028.74 2
1028.81 2
1028.89 2
1028.96 2
1029.03 2
1029.11 2
1029.18 2
1029.25 2
1029.33 3
1029.40 3
1029.48 3
1029.55 4
1029.62 4
1029.70 4
1029.77 4
1029.84 4
1029.92 4
1029.99 4
1030.06 4
1030.14 4
1030.21 5
1030.29 5
1030.36 5
1030.43 5
1030.51 5
1030.58 5
1030.65 5
1030.73 5
1030.80 5
1030.87 5
1030.95 5
1031.02 5
1031.10 5
1031.17 5
1031.24 5
1031.32 4
1031.39 4
1031.46 3
1031.54 3
1031.61 2
1031.69 2
1031.76 2
1031.83 2
1031.91 3
1031.98 3
1032.05 3
1032.13 3
1032.20 3
1032.28 3
1032.35 3
1032.42 3
1032.50 3
1032.57 3
1032.64 3
1032.72 3
1032.79 3
1032.87 3
1032.94 3
1033.01 3
1033.09 2
1033.16 2
1033.23 2
1033.31 3
1033.38 3
1033.46 3
1033.53 3
1033.60 4
1033.68 4
1033.75 3
1033.83 3
1033.90 3
1033.97 2
1034.05 2
1034.12 1
1034.19 1
1034.27 1
1034.34 1
1034.42 1
1034.49 1
1034.56 1
1034.64 1
1034.71 1
1034.79 1
1034.86 1
1034.93 1
1035.01 1
1035.08 1
1035.15 1
1035.23 1
1035.30 1
1035.38 1
1035.45 1
1035.52 1
1035.60 1
1035.67 1
1035.75 1
1035.82 1
1035.89 1
1035.97 1
1036.04 1
1036.11 1
1036.19 1
1036.26 0
1036.34 0
1036.41 0
1036.48 1
1036.56 1
1036.63 1
1036.71 1
1036.78 1
1036.85 2
1036.93 2
1037.00 2
1037.08 2
1037.15 1
1037.22 1
1037.30 1
1037.37 1
1037.45 1
1037.52 2
1037.59 2
1037.67 2
1037.74 2
1037.81 2
1037.89 2
1037.96 2
1038.04 2
1038.11 2
1038.18 2
1038.26 2
1038.33 2
1038.41 2
1038.48 2
1038.55 2
1038.63 2
1038.70 2
1038.78 2
1038.85 2
1038.92 2
1039.00 2
1039.07 2
1039.15 1
1039.22 1
1039.29 1
1039.37 0
1039.44 0
1039.52 0
1039.59 0
1039.66 0
1039.74 0
1039.81 0
1039.89 0
1039.96 0
1040.03 0
1040.11 0
1040.18 0
1040.26 0
1040.33 0
1040.40 0
1040.48 0
1040.55 0
1040.63 0
1040.70 0
1040.78 0
1040.85 0
1040.92 0
1041.00 0
1041.07 1
1041.15 1
1041.22 1
1041.29 1
1041.37 2
1041.44 2
1041.52 2
1041.59 2
1041.66 2
1041.74 1
1041.81 1
1041.89 1
1041.96 1
1042.03 2
1042.11 2
1042.18 2
1042.26 2
1042.33 2
1042.40 2
1042.48 2
1042.55 1
1042.63 1
1042.70 1
1042.78 0
1042.85 0
1042.92 0
1043.00 0
1043.07 0
1043.15 0
1043.22 1
1043.29 1
1043.37 1
1043.44 1
1043.52 1
1043.59 2
1043.67 3
1043.74 3
1043.81 4
1043.89 5
1043.96 5
1044.04 6
1044.11 7
1044.18 7
1044.26 7
1044.33 8
1044.41 8
1044.48 8
1044.56 8
1044.63 8
1044.70 8
1044.78 8
1044.85 7
1044.93 6
1045.00 6
1045.07 5
1045.15 4
1045.22 3
1045.30 3
1045.37 3
1045.45 3
1045.52 4
1045.59 4
1045.67 4
1045.74 5
1045.82 5
1045.89 5
1045.97 5
1046.04 4
1046.11 4
1046.19 4
1046.26 4
1046.34 4
1046.41 5
1046.49 5
1046.56 6
1046.63 7
1046.71 7
1046.78 8
1046.86 8
1046.93 8
1047.01 7
1047.08 7
1047.15 7
1047.23 6
1047.30 6
1047.38 7
1047.45 7
1047.53 8
1047.60 8
1047.67 9
1047.75 9
1047.82 9
1047.90 9
1047.97 9
1048.05 8
1048.12 8
1048.19 7
1048.27 7
1048.34 6
1048.42 6
1048.49 5
1048.57 5
1048.64 5
1048.71 5
1048.79 6
1048.86 6
1048.94 6
1049.01 7
1049.09 7
1049.16 7
1049.23 7
1049.31 7
1049.38 7
1049.46 6
1049.53 6
1049.61 5
1049.68 5
1049.76 5
1049.83 6
1049.90 6
1049.98 6
1050.05 6
1050.13 6
1050.20 6
1050.28 5
1050.35 5
1050.42 5
1050.50 5
1050.57 5
1050.65 5
1050.72 4
1050.80 4
1050.87 4
1050.95 3
1051.02 3
1051.09 3
1051.17 3
1051.24 3
1051.32 3
1051.39 3
1051.47 3
1051.54 3
1051.62 3
1051.69 3
1051.76 2
1051.84 2
1051.91 2
1051.99 1
1052.06 1
1052.14 1
1052.21 1
1052.29 2
1052.36 2
1052.43 2
1052.51 2
1052.58 2
1052.66 2
1052.73 2
1052.81 2
1052.88 1
1052.96 1
1053.03 1
1053.10 0
1053.18 0
1053.25 0
1053.33 0
1053.40 0
1053.48 1
1053.55 1
1053.63 2
1053.70 3
1053.78 4
1053.85 5
1053.92 5
1054.00 5
1054.07 5
1054.15 5
1054.22 4
1054.30 4
1054.37 3
1054.45 3
1054.52 2
1054.60 2
1054.67 2
1054.74 1
1054.82 1
1054.89 1
1054.97 1
1055.04 1
1055.12 2
1055.19 2
1055.27 2
1055.34 3
1055.42 3
1055.49 3
1055.56 3
1055.64 3
1055.71 3
1055.79 2
1055.86 2
1055.94 2
1056.01 2
1056.09 3
1056.16 3
1056.24 3
1056.31 3
1056.39 3
1056.46 3
1056.53 3
1056.61 3
1056.68 3
1056.76 3
1056.83 3
1056.91 3
1056.98 3
1057.06 2
1057.13 2
1057.21 2
1057.28 1
1057.36 1
1057.43 1
1057.50 1
1057.58 1
1057.65 1
1057.73 1
1057.80 1
1057.88 1
1057.95 2
1058.03 3
1058.10 4
1058.18 5
1058.25 6
1058.33 6
1058.40 7
1058.48 8
1058.55 8
1058.62 8
1058.70 8
1058.77 7
1058.85 7
1058.92 6
1059.00 6
1059.07 5
1059.15 5
1059.22 5
1059.30 5
1059.37 5
1059.45 5
1059.52 5
1059.60 6
1059.67 6
1059.75 7
1059.82 8
1059.89 8
1059.97 8
1060.04 9
1060.12 9
1060.19 8
1060.27 8
1060.34 8
1060.42 7
1060.49 7
1060.57 7
1060.64 7
1060.72 7
1060.79 7
1060.87 8
1060.94 8
1061.02 8
1061.09 8
1061.17 7
1061.24 7
1061.32 7
1061.39 7
1061.46 7
1061.54 7
1061.61 8
1061.69 9
1061.76 10
1061.84 11
1061.91 12
1061.99 12
1062.06 13
1062.14 13
1062.21 14
1062.29 13
1062.36 13
1062.44 12
1062.51 11
1062.59 10
1062.66 9
1062.74 8
1062.81 7
1062.89 6
1062.96 5
1063.04 5
1063.11 5
1063.19 5
1063.26 6
1063.34 6
1063.41 6
1063.49 6
1063.56 6
1063.63 6
1063.71 6
1063.78 6
1063.86 5
1063.93 5
1064.01 4
1064.08 4
1064.16 4
1064.23 4
1064.31 5
1064.38 6
1064.46 6
1064.53 7
1064.61 7
1064.68 8
1064.76 8
1064.83 8
1064.91 8
1064.98 8
1065.06 8
1065.13 8
1065.21 8
1065.28 8
1065.36 8
1065.43 7
1065.51 7
1065.58 7
1065.66 7
1065.73 7
1065.81 7
1065.88 7
1065.96 7
1066.03 6
1066.11 6
1066.18 6
1066.26 6
1066.33 6
1066.41 5
1066.48 5
1066.56 5
1066.63 5
1066.71 5
1066.78 5
1066.86 5
1066.93 5
1067.01 5
1067.08 6
1067.16 6
1067.23 6
1067.31 7
1067.38 7
1067.46 7
1067.53 6
1067.61 5
1067.68 4
1067.76 3
1067.83 2
1067.91 1
1067.98 1
1068.06 1
1068.13 1
1068.21 2
1068.28 2
1068.36 3
1068.43 4
1068.51 4
1068.58 5
1068.66 5
1068.73 6
1068.81 6
1068.88 6
1068.96 7
1069.03 6
1069.11 6
1069.18 6
1069.26 5
1069.33 5
1069.41 4
1069.48 4
1069.56 3
1069.63 3
1069.71 2
1069.78 2
1069.86 1
1069.93 1
1070.01 1
1070.08 1
1070.16 1
1070.23 2
1070.31 2
1070.38 3
1070.46 3
1070.53 3
1070.61 3
1070.68 3
1070.76 3
1070.83 2
1070.91 2
1070.98 3
1071.06 3
1071.13 3
1071.21 3
1071.28 4
1071.36 4
1071.44 4
1071.51 5
1071.59 6
1071.66 6
1071.74 7
1071.81 8
1071.89 8
1071.96 8
1072.04 8
1072.11 8
1072.19 8
1072.26 8
1072.34 8
1072.41 8
1072.49 8
1072.56 8
1072.64 7
1072.71 7
1072.79 7
1072.86 6
1072.94 7
1073.01 7
1073.09 7
1073.16 7
1073.24 7
1073.31 7
1073.39 7
1073.46 6
1073.54 6
1073.62 5
1073.69 5
1073.77 4
1073.84 4
1073.92 4
1073.99 4
1074.07 4
1074.14 4
1074.22 5
1074.29 5
1074.37 6
1074.44 6
1074.52 6
1074.59 7
1074.67 7
1074.74 8
1074.82 9
1074.89 10
1074.97 10
1075.04 11
1075.12 11
1075.20 12
1075.27 12
1075.35 13
1075.42 13
1075.50 14
1075.57 15
1075.65 16
1075.72 15
1075.80 15
1075.87 14
1075.95 12
1076.02 11
1076.10 10
1076.17 9
1076.25 9
1076.32 9
1076.40 9
1076.48 10
1076.55 11
1076.63 12
1076.70 13
1076.78 14
1076.85 14
1076.93 15
1077.00 15
1077.08 15
1077.15 15
1077.23 15
1077.30 15
1077.38 15
1077.45 14
1077.53 14
1077.61 14
1077.68 13
1077.76 13
1077.83 12
1077.91 12
1077.98 12
1078.06 12
1078.13 12
1078.21 12
1078.28 12
1078.36 13
1078.43 13
1078.51 14
1078.59 15
1078.66 15
1078.74 15
1078.81 14
1078.89 13
1078.96 11
1079.04 10
1079.11 8
1079.19 7
1079.26 6
1079.34 5
1079.41 5
1079.49 6
1079.57 6
1079.64 7
1079.72 7
1079.79 7
1079.87 8
1079.94 8
1080.02 8
1080.09 8
1080.17 8
1080.24 8
1080.32 8
1080.40 8
1080.47 8
1080.55 7
1080.62 7
1080.70 6
1080.77 6
1080.85 6
1080.92 6
1081.00 6
1081.07 6
1081.15 7
1081.23 7
1081.30 8
1081.38 8
1081.45 8
1081.53 8
1081.60 8
1081.68 8
1081.75 7
1081.83 7
1081.91 6
1081.98 6
1082.06 6
1082.13 5
1082.21 5
1082.28 4
1082.36 4
1082.43 3
1082.51 2
1082.58 2
1082.66 2
1082.74 2
1082.81 1
1082.89 1
1082.96 1
1083.04 1
1083.11 0
1083.19 0
1083.26 0
1083.34 0
1083.42 0
1083.49 0
1083.57 0
1083.64 0
1083.72 0
1083.79 0
1083.87 1
1083.94 2
1084.02 2
1084.10 3
1084.17 3
1084.25 4
1084.32 4
1084.40 4
1084.47 3
1084.55 2
1084.63 2
1084.70 1
1084.78 0
1084.85 0
1084.93 0
1085.00 0
1085.08 0
1085.15 0
1085.23 0
1085.31 0
1085.38 0
1085.46 1
1085.53 1
1085.61 2
1085.68 3
1085.76 3
1085.84 3
1085.91 4
1085.99 3
1086.06 3
1086.14 2
1086.21 2
1086.29 1
1086.36 1
1086.44 1
1086.52 1
1086.59 1
1086.67 1
1086.74 2
1086.82 2
1086.89 3
1086.97 3
1087.05 4
1087.12 4
1087.20 5
1087.27 5
1087.35 6
1087.42 6
1087.50 6
1087.58 6
1087.65 5
1087.73 5
1087.80 5
1087.88 5
1087.95 6
1088.03 6
1088.11 7
1088.18 8
1088.26 9
1088.33 10
1088.41 10
1088.48 10
1088.56 10
1088.64 9
1088.71 8
1088.79 8
1088.86 8
1088.94 8
1089.01 8
1089.09 8
1089.17 9
1089.24 10
1089.32 10
1089.39 10
1089.47 10
1089.54 10
1089.62 9
1089.70 9
1089.77 8
1089.85 7
1089.92 7
1090.00 6
1090.08 6
1090.15 6
1090.23 6
1090.30 6
1090.38 7
1090.45 8
1090.53 9
1090.61 10
1090.68 11
1090.76 12
1090.83 13
1090.91 13
1090.98 14
1091.06 15
1091.14 15
1091.21 16
1091.29 17
1091.36 17
1091.44 17
1091.52 17
1091.59 17
1091.67 17
1091.74 16
1091.82 16
1091.89 15
1091.97 15
1092.05 15
1092.12 16
1092.20 17
1092.27 18
1092.35 19
1092.43 20
1092.50 21
1092.58 22
1092.65 22
1092.73 22
1092.81 23
1092.88 23
1092.96 23
1093.03 23
1093.11 23
1093.18 24
1093.26 24
1093.34 24
1093.41 25
1093.49 25
1093.56 25
1093.64 24
1093.72 24
1093.79 23
1093.87 22
1093.94 22
1094.02 21
1094.10 21
1094.17 21
1094.25 20
1094.32 20
1094.40 19
1094.48 19
1094.55 18
1094.63 17
1094.70 16
1094.78 15
1094.86 15
1094.93 14
1095.01 14
1095.08 14
1095.16 15
1095.24 17
1095.31 18
1095.39 20
1095.46 22
1095.54 23
1095.61 24
1095.69 24
1095.77 23
1095.84 22
1095.92 21
1095.99 20
1096.07 19
1096.15 18
1096.22 16
1096.30 15
1096.37 14
1096.45 13
1096.53 13
1096.60 12
1096.68 11
1096.75 10
1096.83 9
1096.91 7
1096.98 6
1097.06 5
1097.14 5
1097.21 5
1097.29 6
1097.36 7
1097.44 8
1097.52 9
1097.59 9
1097.67 9
1097.74 9
1097.82 8
1097.90 8
1097.97 7
1098.05 6
1098.12 5
1098.20 4
1098.28 3
1098.35 3
1098.43 3
1098.50 3
1098.58 3
1098.66 3
1098.73 4
1098.81 4
1098.88 4
1098.96 4
1099.04 4
1099.11 4
1099.19 4
1099.27 4
1099.34 4
1099.42 4
1099.49 4
1099.57 4
1099.65 5
1099.72 5
1099.80 5
1099.87 5
1099.95 5
1100.03 4
1100.10 4
1100.18 4
1100.25 4
1100.33 4
1100.41 4
1100.48 4
1100.56 4
1100.64 3
1100.71 3
1100.79 3
1100.86 3
1100.94 3
1101.02 3
1101.09 2
1101.17 2
1101.24 1
1101.32 1
1101.40 1
1101.47 1
1101.55 1
1101.63 2
1101.70 3
1101.78 3
1101.85 4
1101.93 5
1102.01 6
1102.08 7
1102.16 8
1102.24 8
1102.31 8
1102.39 9
1102.46 8
1102.54 8
1102.62 8
1102.69 7
1102.77 7
1102.85 6
1102.92 6
1103.00 6
1103.07 6
1103.15 6
1103.23 7
1103.30 8
1103.38 9
1103.46 10
1103.53 11
1103.61 11
1103.68 11
1103.76 10
1103.84 8
1103.91 7
1103.99 6
1104.07 5
1104.14 5
1104.22 5
1104.29 6
1104.37 7
1104.45 8
1104.52 9
1104.60 9
1104.68 9
1104.75 9
1104.83 8
1104.90 7
1104.98 7
1105.06 8
1105.13 9
1105.21 11
1105.29 13
1105.36 15
1105.44 17
1105.51 18
1105.59 19
1105.67 18
1105.74 18
1105.82 16
1105.90 15
1105.97 14
1106.05 12
1106.13 12
1106.20 11
1106.28 12
1106.35 12
1106.43 12
1106.51 12
1106.58 12
1106.66 12
1106.74 11
1106.81 11
1106.89 11
1106.97 10
1107.04 11
1107.12 11
1107.19 11
1107.27 11
1107.35 12
1107.42 12
1107.50 13
1107.58 13
1107.65 14
1107.73 15
1107.81 16
1107.88 17
1107.96 18
1108.04 19
1108.11 19
1108.19 19
1108.26 19
1108.34 18
1108.42 17
1108.49 16
1108.57 14
1108.65 13
1108.72 13
1108.80 13
1108.88 13
1108.95 13
1109.03 13
1109.11 14
1109.18 15
1109.26 15
1109.33 16
1109.41 18
1109.49 19
1109.56 21
1109.64 22
1109.72 23
1109.79 24
1109.87 25
1109.95 25
1110.02 24
1110.10 24
1110.18 23
1110.25 22
1110.33 21
1110.41 21
1110.48 21
1110.56 21
1110.63 21
1110.71 21
1110.79 22
1110.86 23
1110.94 24
1111.02 25
1111.09 25
1111.17 25
1111.25 25
1111.32 25
1111.40 25
1111.48 25
1111.55 26
1111.63 27
1111.71 28
1111.78 28
1111.86 29
1111.94 29
1112.01 29
1112.09 28
1112.17 27
1112.24 26
1112.32 25
1112.39 24
1112.47 23
1112.55 22
1112.62 20
1112.70 19
1112.78 18
1112.85 17
1112.93 16
1113.01 16
1113.08 16
1113.16 17
1113.24 17
1113.31 18
1113.39 18
1113.47 18
1113.54 18
1113.62 17
1113.70 16
1113.77 15
1113.85 14
1113.93 12
1114.00 11
1114.08 10
1114.16 10
1114.23 10
1114.31 11
1114.39 12
1114.46 12
1114.54 13
1114.62 13
1114.69 14
1114.77 14
1114.85 13
1114.92 13
1115.00 12
1115.08 12
1115.15 11
1115.23 11
1115.31 11
1115.38 11
1115.46 10
1115.54 10
1115.61 10
1115.69 9
1115.77 9
1115.84 8
1115.92 8
1116.00 8
1116.07 8
1116.15 8
1116.23 9
1116.30 9
1116.38 9
1116.46 9
1116.53 8
1116.61 7
1116.69 7
1116.76 6
1116.84 6
1116.92 7
1116.99 7
1117.07 8
1117.15 9
1117.22 10
1117.30 10
1117.38 11
1117.45 10
1117.53 10
1117.61 9
1117.68 9
1117.76 8
1117.84 8
1117.91 7
1117.99 7
1118.07 8
1118.14 8
1118.22 8
1118.30 8
1118.37 8
1118.45 8
1118.53 8
1118.61 8
1118.68 9
1118.76 9
1118.84 9
1118.91 10
1118.99 10
1119.07 10
1119.14 9
1119.22 9
1119.30 8
1119.37 8
1119.45 7
1119.53 6
1119.60 5
1119.68 5
1119.76 5
1119.83 5
1119.91 5
1119.99 5
1120.06 6
1120.14 6
1120.22 6
1120.29 6
1120.37 6
1120.45 5
1120.53 5
1120.60 4
1120.68 4
1120.76 5
1120.83 6
1120.91 6
1120.99 7
1121.06 8
1121.14 8
1121.22 8
1121.29 8
1121.37 7
1121.45 7
1121.52 6
1121.60 6
1121.68 6
1121.76 6
1121.83 5
1121.91 5
1121.99 5
1122.06 5
1122.14 5
1122.22 5
1122.29 5
1122.37 5
1122.45 5
1122.52 5
1122.60 5
1122.68 5
1122.75 4
1122.83 3
1122.91 2
1122.99 2
1123.06 1
1123.14 1
1123.22 0
1123.29 0
1123.37 0
1123.45 0
1123.52 1
1123.60 2
1123.68 2
1123.76 3
1123.83 4
1123.91 4
1123.99 4
1124.06 4
1124.14 4
1124.22 3
1124.29 3
1124.37 3
1124.45 3
1124.52 3
1124.60 4
1124.68 5
1124.76 5
1124.83 6
1124.91 6
1124.99 6
1125.06 6
1125.14 6
1125.22 5
1125.29 4
1125.37 4
1125.45 3
1125.53 2
1125.60 2
1125.68 1
1125.76 0
1125.83 0
1125.91 0
1125.99 0
1126.06 0
1126.14 0
1126.22 0
1126.30 0
1126.37 0
1126.45 0
1126.53 1
1126.60 1
1126.68 2
1126.76 2
1126.84 3
1126.91 3
1126.99 3
1127.07 3
1127.14 3
1127.22 3
1127.30 2
1127.37 2
1127.45 1
1127.53 1
1127.61 1
1127.68 0
1127.76 0
1127.84 0
1127.91 0
1127.99 1
1128.07 1
1128.15 1
1128.22 1
1128.30 1
1128.38 1
1128.45 1
1128.53 1
1128.61 1
1128.69 0
1128.76 0
1128.84 0
1128.92 0
1128.99 0
1129.07 1
1129.15 1
1129.23 1
1129.30 1
1129.38 1
1129.46 1
1129.53 1
1129.61 1
1129.69 1
1129.77 1
1129.84 0
1129.92 0
1130.00 0
1130.07 0
1130.15 0
1130.23 0
1130.31 0
1130.38 0
1130.46 0
1130.54 2
1130.61 3
1130.69 5
1130.77 7
1130.85 8
1130.92 9
1131.00 10
1131.08 10
1131.15 10
1131.23 9
1131.31 8
1131.39 7
1131.46 6
1131.54 6
1131.62 5
1131.70 6
1131.77 6
1131.85 7
1131.93 8
1132.00 9
1132.08 9
1132.16 10
1132.24 11
1132.31 11
1132.39 11
1132.47 11
1132.54 11
1132.62 10
1132.70 11
1132.78 11
1132.85 11
1132.93 11
1133.01 12
1133.09 12
1133.16 12
1133.24 11
1133.32 10
1133.39 9
1133.47 7
1133.55 6
1133.63 5
1133.70 5
1133.78 5
1133.86 6
1133.94 6
1134.01 5
1134.09 5
1134.17 3
1134.24 2
1134.32 0
1134.40 0
1134.48 0
1134.55 1
1134.63 2
1134.71 4
1134.79 5
1134.86 7
1134.94 7
1135.02 8
1135.10 9
1135.17 9
1135.25 10
1135.33 10
1135.40 11
1135.48 12
1135.56 13
1135.64 14
1135.71 15
1135.79 15
1135.87 14
1135.95 14
1136.02 13
1136.10 12
1136.18 12
1136.26 11
1136.33 10
1136.41 9
1136.49 8
1136.57 7
1136.64 5
1136.72 4
1136.80 3
1136.87 2
1136.95 2
1137.03 2
1137.11 2
1137.18 3
1137.26 3
1137.34 4
1137.42 4
1137.49 4
1137.57 4
1137.65 4
1137.73 4
1137.80 3
1137.88 3
1137.96 3
1138.04 3
1138.11 4
1138.19 4
1138.27 5
1138.35 5
1138.42 5
1138.50 5
1138.58 5
1138.66 5
1138.73 5
1138.81 5
1138.89 5
1138.97 4
1139.04 4
1139.12 3
1139.20 2
1139.28 2
1139.35 2
1139.43 2
1139.51 2
1139.59 3
1139.66 4
1139.74 6
1139.82 7
1139.90 7
1139.97 7
1140.05 7
1140.13 6
1140.21 5
1140.28 4
1140.36 3
1140.44 2
1140.52 1
1140.59 1
1140.67 1
1140.75 1
1140.83 2
1140.90 2
1140.98 2
1141.06 3
1141.14 3
1141.21 4
1141.29 4
1141.37 4
1141.45 5
1141.52 5
1141.60 5
1141.68 4
1141.76 4
1141.83 3
1141.91 2
1141.99 1
1142.07 1
1142.14 0
1142.22 0
1142.30 0
1142.38 0
1142.45 0
1142.53 1
1142.61 3
1142.69 4
1142.77 6
1142.84 8
1142.92 9
1143.00 10
1143.08 11
1143.15 11
1143.23 11
1143.31 11
1143.39 10
1143.46 10
1143.54 9
1143.62 8
1143.70 8
1143.77 7
1143.85 7
1143.93 8
1144.01 8
1144.08 9
1144.16 9
1144.24 9
1144.32 8
1144.40 7
1144.47 6
1144.55 5
1144.63 3
1144.71 2
1144.78 2
1144.86 2
1144.94 3
1145.02 4
1145.09 5
1145.17 6
1145.25 7
1145.33 8
1145.40 9
1145.48 10
1145.56 11
1145.64 12
1145.72 12
1145.79 12
1145.87 11
1145.95 10
1146.03 9
1146.10 8
1146.18 8
1146.26 8
1146.34 8
1146.42 9
1146.49 10
1146.57 10
1146.65 11
1146.73 11
1146.80 11
1146.88 10
1146.96 9
1147.04 9
1147.11 9
1147.19 9
1147.27 10
1147.35 10
1147.43 11
1147.50 12
1147.58 12
1147.66 12
1147.74 12
1147.81 12
1147.89 11
1147.97 11
1148.05 11
1148.13 11
1148.20 11
1148.28 11
1148.36 11
1148.44 10
1148.51 10
1148.59 9
1148.67 9
1148.75 9
1148.83 9
1148.90 10
1148.98 9
1149.06 9
1149.14 8
1149.21 7
1149.29 6
1149.37 6
1149.45 6
1149.53 6
1149.60 8
1149.68 9
1149.76 11
1149.84 13
1149.92 15
1149.99 17
1150.07 18
1150.15 18
1150.23 18
1150.30 18
1150.38 17
1150.46 17
1150.54 16
1150.62 15
1150.69 14
1150.77 13
1150.85 13
1150.93 13
1151.01 12
1151.08 12
1151.16 12
1151.24 12
1151.32 11
1151.39 10
1151.47 9
1151.55 7
1151.63 6
1151.71 5
1151.78 4
1151.86 4
1151.94 4
1152.02 5
1152.10 6
1152.17 7
1152.25 7
1152.33 7
1152.41 7
1152.49 6
1152.56 6
1152.64 6
1152.72 7
1152.80 8
1152.88 9
1152.95 10
1153.03 12
1153.11 12
1153.19 13
1153.27 12
1153.34 12
1153.42 11
1153.50 11
1153.58 10
1153.65 9
1153.73 8
1153.81 6
1153.89 5
1153.97 3
1154.04 2
1154.12 1
1154.20 1
1154.28 1
1154.36 1
1154.43 2
1154.51 4
1154.59 5
1154.67 6
1154.75 7
1154.82 8
1154.90 9
1154.98 9
1155.06 9
1155.14 9
1155.21 9
1155.29 8
1155.37 7
1155.45 6
1155.53 4
1155.60 3
1155.68 1
1155.76 0
1155.84 0
1155.92 0
1156.00 0
1156.07 0
1156.15 0
1156.23 0
1156.31 0
1156.39 0
1156.46 1
1156.54 2
1156.62 2
1156.70 3
1156.78 4
1156.85 5
1156.93 6
1157.01 7
1157.09 8
1157.17 9
1157.24 9
1157.32 9
1157.40 9
1157.48 9
1157.56 9
1157.63 10
1157.71 10
1157.79 11
1157.87 11
1157.95 11
1158.03 10
1158.10 8
1158.18 7
1158.26 5
1158.34 3
1158.42 2
1158.49 1
1158.57 1
1158.65 2
1158.73 3
1158.81 4
1158.88 6
1158.96 7
1159.04 8
1159.12 8
1159.20 8
1159.28 7
1159.35 7
1159.43 6
1159.51 5
1159.59 4
1159.67 4
1159.74 4
1159.82 3
1159.90 3
1159.98 3
1160.06 3
1160.14 3
1160.21 3
1160.29 4
1160.37 4
1160.45 4
1160.53 4
1160.60 5
1160.68 6
1160.76 7
1160.84 8
1160.92 9
1161.00 10
1161.07 10
1161.15 10
1161.23 9
1161.31 8
1161.39 6
1161.46 5
1161.54 4
1161.62 2
1161.70 1
1161.78 0
1161.86 0
1161.93 0
1162.01 0
1162.09 0
1162.17 0
1162.25 0
1162.33 0
1162.40 0
1162.48 0
1162.56 0
1162.64 0
1162.72 0
1162.80 1
1162.87 2
1162.95 4
1163.03 6
1163.11 8
1163.19 9
1163.26 10
1163.34 10
1163.42 9
1163.50 7
1163.58 6
1163.66 4
1163.73 2
1163.81 2
1163.89 1
1163.97 2
1164.05 3
1164.13 4
1164.20 6
1164.28 7
1164.36 9
1164.44 10
1164.52 11
1164.60 12
1164.67 13
1164.75 13
1164.83 13
1164.91 12
1164.99 12
1165.07 11
1165.14 9
1165.22 8
1165.30 7
1165.38 6
1165.46 4
1165.54 3
1165.61 2
1165.69 1
1165.77 0
1165.85 0
1165.93 0
1166.01 0
1166.09 0
1166.16 0
1166.24 0
1166.32 0
1166.40 2
1166.48 4
1166.56 7
1166.63 9
1166.71 11
1166.79 12
1166.87 12
1166.95 12
1167.03 12
1167.10 11
1167.18 10
1167.26 10
1167.34 10
1167.42 11
1167.50 12
1167.58 13
1167.65 13
1167.73 14
1167.81 13
1167.89 12
1167.97 11
1168.05 8
1168.12 6
1168.20 4
1168.28 3
1168.36 2
1168.44 2
1168.52 2
1168.59 3
1168.67 3
1168.75 3
1168.83 4
1168.91 4
1168.99 4
1169.07 5
1169.14 5
1169.22 5
1169.30 5
1169.38 5
1169.46 4
1169.54 4
1169.62 3
1169.69 2
1169.77 2
1169.85 3
1169.93 4
1170.01 6
1170.09 8
1170.16 10
1170.24 11
1170.32 12
1170.40 12
1170.48 12
1170.56 11
1170.64 10
1170.71 9
1170.79 9
1170.87 9
1170.95 10
1171.03 10
1171.11 10
1171.19 10
1171.26 9
1171.34 8
1171.42 7
1171.50 7
1171.58 7
1171.66 8
1171.74 10
1171.81 12
1171.89 14
1171.97 15
1172.05 17
1172.13 18
1172.21 18
1172.29 19
1172.36 19
1172.44 18
1172.52 18
1172.60 17
1172.68 16
1172.76 15
1172.84 14
1172.91 12
1172.99 10
1173.07 9
1173.15 7
1173.23 6
1173.31 6
1173.39 5
1173.47 6
1173.54 6
1173.62 6
1173.70 7
1173.78 6
1173.86 6
1173.94 4
1174.02 3
1174.09 1
1174.17 0
1174.25 0
1174.33 0
1174.41 0
1174.49 0
1174.57 0
1174.65 0
1174.72 0
1174.80 2
1174.88 3
1174.96 3
1175.04 4
1175.12 4
1175.20 4
1175.27 4
1175.35 4
1175.43 5
1175.51 6
1175.59 7
1175.67 7
1175.75 7
1175.83 6
1175.90 6
1175.98 5
1176.06 4
1176.14 4
1176.22 4
1176.30 4
1176.38 5
1176.46 6
1176.53 6
1176.61 7
1176.69 8
1176.77 9
1176.85 10
1176.93 10
1177.01 10
1177.09 10
1177.16 10
1177.24 9
1177.32 9
1177.40 8
1177.48 7
1177.56 6
1177.64 5
1177.72 5
1177.79 5
1177.87 5
1177.95 6
1178.03 6
1178.11 6
1178.19 6
1178.27 6
1178.35 5
1178.42 4
1178.50 2
1178.58 2
1178.66 2
1178.74 2
1178.82 3
1178.90 5
1178.98 7
1179.06 8
1179.13 10
1179.21 10
1179.29 11
1179.37 11
1179.45 11
1179.53 10
1179.61 10
1179.69 9
1179.76 9
1179.84 9
1179.92 9
1180.00 10
1180.08 11
1180.16 12
1180.24 13
1180.32 13
1180.40 13
1180.47 13
1180.55 13
1180.63 13
1180.71 13
1180.79 13
1180.87 13
1180.95 12
1181.03 11
1181.11 10
1181.18 8
1181.26 7
1181.34 5
1181.42 4
1181.50 3
1181.58 2
1181.66 3
1181.74 3
1181.82 4
1181.89 5
1181.97 7
1182.05 7
1182.13 8
1182.21 7
1182.29 6
1182.37 5
1182.45 3
1182.53 2
1182.60 2
1182.68 2
1182.76 2
1182.84 4
1182.92 5
1183.00 6
1183.08 8
1183.16 9
1183.24 10
1183.32 10
1183.39 10
1183.47 9
1183.55 8
1183.63 7
1183.71 6
1183.79 6
1183.87 6
1183.95 6
1184.03 6
1184.11 7
1184.18 7
1184.26 7
1184.34 8
1184.42 9
1184.50 10
1184.58 12
1184.66 14
1184.74 15
1184.82 17
1184.90 18
1184.97 18
1185.05 18
1185.13 17
1185.21 16
1185.29 15
1185.37 14
1185.45 13
1185.53 13
1185.61 13
1185.69 14
1185.76 15
1185.84 16
1185.92 17
1186.00 17
1186.08 17
1186.16 17
1186.24 16
1186.32 15
1186.40 13
1186.48 12
1186.56 10
1186.63 9
1186.71 8
1186.79 7
1186.87 7
1186.95 6
1187.03 5
1187.11 5
1187.19 5
1187.27 5
1187.35 5
1187.43 6
1187.50 7
1187.58 8
1187.66 9
1187.74 9
1187.82 9
1187.90 9
1187.98 9
1188.06 8
1188.14 8
1188.22 9
1188.30 9
1188.37 10
1188.45 10
1188.53 11
1188.61 11
1188.69 10
1188.77 10
1188.85 9
1188.93 9
1189.01 9
1189.09 10
1189.17 11
1189.25 12
1189.32 13
1189.40 13
1189.48 13
1189.56 12
1189.64 11
1189.72 9
1189.80 6
1189.88 4
1189.96 3
1190.04 2
1190.12 2
1190.20 2
1190.27 3
1190.35 5
1190.43 6
1190.51 7
1190.59 7
1190.67 7
1190.75 6
1190.83 5
1190.91 5
1190.99 4
1191.07 4
1191.15 4
1191.22 5
1191.30 6
1191.38 7
1191.46 7
1191.54 7
1191.62 7
1191.70 6
1191.78 6
1191.86 5
1191.94 4
1192.02 4
1192.10 5
1192.18 6
1192.26 7
1192.33 9
1192.41 11
1192.49 12
1192.57 12
1192.65 12
1192.73 12
1192.81 11
1192.89 11
1192.97 11
1193.05 11
1193.13 13
1193.21 15
1193.29 18
1193.37 20
1193.44 22
1193.52 24
1193.60 25
1193.68 24
1193.76 24
1193.84 23
1193.92 22
1194.00 22
1194.08 22
1194.16 23
1194.24 24
1194.32 24
1194.40 25
1194.48 26
1194.55 26
1194.63 25
1194.71 25
1194.79 24
1194.87 23
1194.95 22
1195.03 22
1195.11 22
1195.19 22
1195.27 23
1195.35 23
1195.43 23
1195.51 22
1195.59 21
1195.67 19
1195.75 17
1195.82 16
1195.90 15
1195.98 15
1196.06 15
1196.14 16
1196.22 16
1196.30 16
1196.38 15
1196.46 14
1196.54 13
1196.62 13
1196.70 13
1196.78 14
1196.86 16
1196.94 18
1197.02 19
1197.10 20
1197.17 19
1197.25 18
1197.33 16
1197.41 14
1197.49 11
1197.57 9
1197.65 8
1197.73 6
1197.81 5
1197.89 3
1197.97 1
1198.05 0
1198.13 0
1198.21 0
1198.29 0
1198.37 0
1198.45 0
1198.53 0
1198.60 1
1198.68 1
1198.76 1
1198.84 1
1198.92 0
1199.00 0
1199.08 0
1199.16 0
1199.24 1
1199.32 1
1199.40 2
1199.48 2
1199.56 2
1199.64 2
1199.72 1
1199.80 0
1199.88 0
1199.96 0
1200.04 0
1200.11 0
1200.19 0
1200.27 1
1200.35 3
1200.43 5
1200.51 7
1200.59 9
1200.67 10
1200.75 11
1200.83 12
1200.91 13
1200.99 15
1201.07 15
1201.15 16
1201.23 16
1201.31 15
1201.39 14
1201.47 12
1201.55 10
1201.63 8
1201.71 7
1201.79 6
1201.87 6
1201.94 6
1202.02 7
1202.10 8
1202.18 8
1202.26 8
1202.34 7
1202.42 5
1202.50 4
1202.58 3
1202.66 2
1202.74 2
1202.82 4
1202.90 6
1202.98 9
1203.06 12
1203.14 16
1203.22 18
1203.30 20
1203.38 22
1203.46 22
1203.54 21
1203.62 19
1203.70 18
1203.78 17
1203.86 17
1203.94 17
1204.01 18
1204.09 20
1204.17 21
1204.25 22
1204.33 22
1204.41 22
1204.49 21
1204.57 19
1204.65 17
1204.73 15
1204.81 14
1204.89 12
1204.97 11
1205.05 10
1205.13 10
1205.21 11
1205.29 12
1205.37 13
1205.45 16
1205.53 19
1205.61 22
1205.69 25
1205.77 28
1205.85 31
1205.93 33
1206.01 34
1206.09 35
1206.17 35
1206.25 35
1206.33 36
1206.41 36
1206.49 37
1206.56 37
1206.64 37
1206.72 36
1206.80 34
1206.88 32
1206.96 29
1207.04 26
1207.12 23
1207.20 21
1207.28 21
1207.36 22
1207.44 24
1207.52 27
1207.60 30
1207.68 32
1207.76 33
1207.84 33
1207.92 31
1208.00 29
1208.08 26
1208.16 23
1208.24 20
1208.32 18
1208.40 17
1208.48 15
1208.56 15
1208.64 14
1208.72 14
1208.80 14
1208.88 14
1208.96 14
1209.04 13
1209.12 13
1209.20 13
1209.28 13
1209.36 13
1209.44 14
1209.52 15
1209.60 16
1209.68 18
1209.76 20
1209.84 22
1209.92 23
1210.00 25
1210.08 26
1210.16 27
1210.24 27
1210.32 27
1210.40 27
1210.48 27
1210.56 26
1210.63 26
1210.71 26
1210.79 27
1210.87 28
1210.95 30
1211.03 31
1211.11 33
1211.19 35
1211.27 36
1211.35 36
1211.43 35
1211.51 34
1211.59 32
1211.67 31
1211.75 28
1211.83 26
1211.91 24
1211.99 21
1212.07 19
1212.15 16
1212.23 14
1212.31 11
1212.39 9
1212.47 8
1212.55 7
1212.63 7
1212.71 7
1212.79 9
1212.87 11
1212.95 13
1213.03 15
1213.11 16
1213.19 17
1213.27 17
1213.35 17
1213.43 16
1213.51 14
1213.59 13
1213.67 12
1213.75 11
1213.83 12
1213.91 14
1213.99 15
1214.07 17
1214.15 19
1214.23 19
1214.31 19
1214.39 17
1214.47 15
1214.55 12
1214.63 10
1214.71 8
1214.79 6
1214.87 5
1214.95 5
1215.03 4
1215.11 4
1215.19 4
1215.27 4
1215.35 4
1215.43 3
1215.51 3
1215.59 2
1215.67 2
1215.75 2
1215.83 3
1215.91 5
1215.99 7
1216.07 10
1216.15 12
1216.23 14
1216.31 16
1216.39 16
1216.47 16
1216.55 14
1216.63 12
1216.71 10
1216.79 8
1216.87 5
1216.95 4
1217.03 2
1217.11 1
1217.19 0
1217.27 0
1217.35 0
1217.43 0
1217.51 0
1217.59 0
1217.67 0
1217.75 0
1217.83 1
1217.91 4
1217.99 7
1218.07 10
1218.15 13
1218.23 15
1218.31 18
1218.39 20
1218.47 21
1218.56 22
1218.64 23
1218.72 23
1218.80 22
1218.88 20
1218.96 19
1219.04 17
1219.12 14
1219.20 12
1219.28 11
1219.36 9
1219.44 7
1219.52 6
1219.60 4
1219.68 2
1219.76 1
1219.84 0
1219.92 0
1220.00 0
1220.08 0
1220.16 0
1220.24 1
1220.32 2
1220.40 3
1220.48 3
1220.56 2
1220.64 1
1220.72 1
1220.80 1
1220.88 1
1220.96 3
1221.04 5
1221.12 9
1221.20 13
1221.28 17
1221.36 22
1221.44 26
1221.52 29
1221.60 31
1221.68 33
1221.76 33
1221.84 33
1221.92 32
1222.00 31
1222.08 31
1222.16 30
1222.24 29
1222.32 29
1222.40 28
1222.48 28
1222.56 27
1222.65 26
1222.73 25
1222.81 25
1222.89 25
1222.97 26
1223.05 29
1223.13 31
1223.21 34
1223.29 37
1223.37 38
1223.45 38
1223.53 38
1223.61 37
1223.69 36
1223.77 35
1223.85 34
1223.93 34
1224.01 33
1224.09 32
1224.17 30
1224.25 27
1224.33 24
1224.41 21
1224.49 18
1224.57 16
1224.65 15
1224.73 14
1224.81 14
1224.89 13
1224.97 13
1225.05 12
1225.13 12
1225.22 13
1225.30 15
1225.38 19
1225.46 23
1225.54 27
1225.62 31
1225.70 34
1225.78 36
1225.86 36
1225.94 35
1226.02 32
1226.10 30
1226.18 28
1226.26 27
1226.34 27
1226.42 30
1226.50 34
1226.58 39
1226.66 44
1226.74 48
1226.82 49
1226.90 49
1226.98 46
1227.06 41
1227.14 37
1227.22 32
1227.31 29
1227.39 28
1227.47 27
1227.55 27
1227.63 27
1227.71 27
1227.79 27
1227.87 27
1227.95 26
1228.03 26
1228.11 27
1228.19 28
1228.27 29
1228.35 31
1228.43 32
1228.51 32
1228.59 33
1228.67 32
1228.75 32
1228.83 31
1228.91 30
1228.99 29
1229.07 27
1229.16 26
1229.24 24
1229.32 23
1229.40 21
1229.48 19
1229.56 17
1229.64 15
1229.72 13
1229.80 11
1229.88 11
1229.96 11
1230.04 11
1230.12 11
1230.20 11
1230.28 10
1230.36 8
1230.44 6
1230.52 4
1230.60 2
1230.68 1
1230.77 1
1230.85 3
1230.93 6
1231.01 9
1231.09 12
1231.17 15
1231.25 16
1231.33 17
1231.41 17
1231.49 17
1231.57 15
1231.65 13
1231.73 11
1231.81 8
1231.89 5
1231.97 3
1232.05 1
1232.13 0
1232.22 0
1232.30 0
1232.38 0
1232.46 0
1232.54 0
1232.62 0
1232.70 0
1232.78 0
1232.86 0
1232.94 0
1233.02 0
1233.10 1
1233.18 1
1233.26 1
1233.34 1
1233.42 3
1233.51 5
1233.59 8
1233.67 11
1233.75 15
1233.83 19
1233.91 21
1233.99 23
1234.07 24
1234.15 23
1234.23 22
1234.31 21
1234.39 19
1234.47 18
1234.55 17
1234.63 17
1234.71 17
1234.80 17
1234.88 17
1234.96 18
1235.04 18
1235.12 18
1235.20 18
1235.28 17
1235.36 16
1235.44 15
1235.52 14
1235.60 12
1235.68 11
1235.76 10
1235.84 9
1235.92 9
1236.01 10
1236.09 11
1236.17 13
1236.25 16
1236.33 18
1236.41 20
1236.49 22
1236.57 23
1236.65 24
1236.73 25
1236.81 26
1236.89 28
1236.97 29
1237.05 31
1237.14 32
1237.22 32
1237.30 31
1237.38 29
1237.46 28
1237.54 27
1237.62 27
1237.70 29
1237.78 31
1237.86 34
1237.94 37
1238.02 39
1238.10 41
1238.19 42
1238.27 42
1238.35 41
1238.43 40
1238.51 38
1238.59 36
1238.67 35
1238.75 33
1238.83 32
1238.91 31
1238.99 30
1239.07 29
1239.15 27
1239.24 25
1239.32 23
1239.40 21
1239.48 19
1239.56 19
1239.64 20
1239.72 21
1239.80 23
1239.88 25
1239.96 26
1240.04 27
1240.12 27
1240.21 26
1240.29 25
1240.37 24
1240.45 22
1240.53 22
1240.61 21
1240.69 21
1240.77 22
1240.85 23
1240.93 25
1241.01 26
1241.10 28
1241.18 29
1241.26 30
1241.34 32
1241.42 33
1241.50 36
1241.58 38
1241.66 42
1241.74 45
1241.82 49
1241.90 51
1241.98 52
1242.07 52
1242.15 51
1242.23 48
1242.31 46
1242.39 43
1242.47 41
1242.55 40
1242.63 40
1242.71 41
1242.79 41
1242.87 41
1242.96 42
1243.04 41
1243.12 41
1243.20 40
1243.28 39
1243.36 38
1243.44 38
1243.52 37
1243.60 37
1243.68 36
1243.77 35
1243.85 33
1243.93 31
1244.01 28
1244.09 24
1244.17 20
1244.25 14
1244.33 9
1244.41 4
1244.49 1
1244.57 0
1244.66 0
1244.74 0
1244.82 2
1244.90 5
1244.98 7
1245.06 8
1245.14 8
1245.22 8
1245.30 8
1245.38 7
1245.47 8
1245.55 8
1245.63 9
1245.71 11
1245.79 11
1245.87 12
1245.95 12
1246.03 11
1246.11 10
1246.20 9
1246.28 9
1246.36 9
1246.44 9
1246.52 8
1246.60 8
1246.68 6
1246.76 5
1246.84 3
1246.92 3
1247.01 3
1247.09 5
1247.17 7
1247.25 11
1247.33 14
1247.41 16
1247.49 16
1247.57 15
1247.65 13
1247.74 10
1247.82 6
1247.90 3
1247.98 0
1248.06 0
1248.14 0
1248.22 0
1248.30 0
1248.38 0
1248.47 0
1248.55 0
1248.63 0
1248.71 1
1248.79 2
1248.87 4
1248.95 5
1249.03 7
1249.11 7
1249.20 8
1249.28 8
1249.36 7
1249.44 6
1249.52 4
1249.60 3
1249.68 2
1249.76 2
1249.84 3
1249.93 4
1250.01 5
1250.09 7
1250.17 7
1250.25 6
1250.33 5
1250.41 2
1250.49 0
1250.57 0
1250.66 0
1250.74 0
1250.82 0
1250.90 2
1250.98 4
1251.06 6
1251.14 7
1251.22 9
1251.31 10
1251.39 11
1251.47 12
1251.55 13
1251.63 14
1251.71 15
1251.79 16
1251.87 17
1251.96 18
1252.04 20
1252.12 22
1252.20 24
1252.28 26
1252.36 27
1252.44 28
1252.52 28
1252.60 27
1252.69 25
1252.77 23
1252.85 20
1252.93 18
1253.01 15
1253.09 14
1253.17 13
1253.26 13
1253.34 15
1253.42 17
1253.50 19
1253.58 21
1253.66 22
1253.74 22
1253.82 22
1253.91 21
1253.99 20
1254.07 19
1254.15 19
1254.23 19
1254.31 20
1254.39 20
1254.47 20
1254.56 20
1254.64 20
1254.72 19
1254.80 18
1254.88 16
1254.96 15
1255.04 14
1255.12 13
1255.21 13
1255.29 13
1255.37 12
1255.45 12
1255.53 11
1255.61 10
1255.69 8
1255.78 7
1255.86 7
1255.94 7
1256.02 8
1256.10 9
1256.18 11
1256.26 13
1256.34 14
1256.43 14
1256.51 14
1256.59 12
1256.67 11
1256.75 8
1256.83 6
1256.91 5
1257.00 3
1257.08 3
1257.16 2
1257.24 2
1257.32 3
1257.40 3
1257.48 4
1257.57 6
1257.65 7
1257.73 7
1257.81 8
1257.89 7
1257.97 7
1258.05 6
1258.14 5
1258.22 4
1258.30 3
1258.38 2
1258.46 2
1258.54 1
1258.62 0
1258.71 0
1258.79 0
1258.87 0
1258.95 0
1259.03 1
1259.11 2
1259.19 5
1259.28 7
1259.36 9
1259.44 11
1259.52 12
1259.60 12
1259.68 11
1259.76 10
1259.85 9
1259.93 8
1260.01 8
1260.09 8
1260.17 9
1260.25 11
1260.33 12
1260.42 12
1260.50 12
1260.58 12
1260.66 12
1260.74 12
1260.82 13
1260.91 14
1260.99 16
1261.07 18
1261.15 19
1261.23 19
1261.31 19
1261.39 17
1261.48 16
1261.56 15
1261.64 15
1261.72 15
1261.80 17
1261.88 18
1261.97 19
1262.05 20
1262.13 20
1262.21 20
1262.29 19
1262.37 18
1262.45 16
1262.54 13
1262.62 9
1262.70 6
1262.78 2
1262.86 0
1262.94 0
1263.03 0
1263.11 3
1263.19 7
1263.27 11
1263.35 16
1263.43 20
1263.52 23
1263.60 24
1263.68 23
1263.76 22
1263.84 19
1263.92 15
1264.00 11
1264.09 8
1264.17 5
1264.25 2
1264.33 1
1264.41 1
1264.49 3
1264.58 4
1264.66 6
1264.74 8
1264.82 10
1264.90 12
1264.98 13
1265.07 15
1265.15 17
1265.23 18
1265.31 20
1265.39 21
1265.47 22
1265.56 22
1265.64 22
1265.72 22
1265.80 21
1265.88 20
1265.96 18
1266.05 16
1266.13 14
1266.21 12
1266.29 11
1266.37 11
1266.45 12
1266.54 12
1266.62 12
1266.70 12
1266.78 12
1266.86 11
1266.94 11
1267.03 11
1267.11 12
1267.19 13
1267.27 15
1267.35 16
1267.43 18
1267.52 19
1267.60 20
1267.68 21
1267.76 22
1267.84 23
1267.93 25
1268.01 28
1268.09 30
1268.17 33
1268.25 36
1268.33 40
1268.42 43
1268.50 47
1268.58 50
1268.66 53
1268.74 54
1268.82 55
1268.91 54
1268.99 52
1269.07 50
1269.15 46
1269.23 43
1269.32 39
1269.40 36
1269.48 33
1269.56 30
1269.64 28
1269.72 27
1269.81 27
1269.89 28
1269.97 29
1270.05 30
1270.13 31
1270.21 31
1270.30 32
1270.38 32
1270.46 32
1270.54 33
1270.62 34
1270.71 35
1270.79 37
1270.87 38
1270.95 39
1271.03 39
1271.11 38
1271.20 36
1271.28 34
1271.36 32
1271.44 30
1271.52 29
1271.61 28
1271.69 28
1271.77 28
1271.85 29
1271.93 30
1272.02 31
1272.10 32
1272.18 33
1272.26 34
1272.34 34
1272.42 33
1272.51 31
1272.59 29
1272.67 27
1272.75 25
1272.83 23
1272.92 24
1273.00 25
1273.08 29
1273.16 33
1273.24 38
1273.33 43
1273.41 47
1273.49 48
1273.57 48
1273.65 47
1273.74 44
1273.82 41
1273.90 38
1273.98 37
1274.06 36
1274.14 37
1274.23 39
1274.31 41
1274.39 45
1274.47 48
1274.55 50
1274.64 52
1274.72 52
1274.80 51
1274.88 48
1274.96 44
1275.05 40
1275.13 36
1275.21 33
1275.29 31
1275.37 30
1275.46 30
1275.54 30
1275.62 30
1275.70 29
1275.78 27
1275.87 25
1275.95 23
1276.03 20
1276.11 18
1276.19 16
1276.28 15
1276.36 15
1276.44 16
1276.52 17
1276.60 18
1276.69 18
1276.77 19
1276.85 19
1276.93 18
1277.01 16
1277.10 13
1277.18 10
1277.26 7
1277.34 5
1277.42 3
1277.51 3
1277.59 5
1277.67 7
1277.75 9
1277.83 12
1277.92 14
1278.00 16
1278.08 17
1278.16 18
1278.25 20
1278.33 21
1278.41 22
1278.49 23
1278.57 24
1278.66 24
1278.74 23
1278.82 23
1278.90 23
1278.98 23
1279.07 24
1279.15 25
1279.23 26
1279.31 27
1279.39 27
1279.48 27
1279.56 27
1279.64 27
1279.72 27
1279.80 27
1279.89 26
1279.97 26
1280.05 25
1280.13 24
1280.22 22
1280.30 19
1280.38 16
1280.46 13
1280.54 9
1280.63 6
1280.71 3
1280.79 0
1280.87 0
1280.95 0
1281.04 0
1281.12 0
1281.20 0
1281.28 0
1281.37 3
1281.45 7
1281.53 12
1281.61 16
1281.69 20
1281.78 22
1281.86 24
1281.94 24
1282.02 23
1282.11 22
1282.19 21
1282.27 20
1282.35 20
1282.43 21
1282.52 21
1282.60 20
1282.68 19
1282.76 16
1282.85 12
1282.93 8
1283.01 4
1283.09 1
1283.17 0
1283.26 0
1283.34 0
1283.42 4
1283.50 9
1283.59 14
1283.67 19
1283.75 23
1283.83 25
1283.91 25
1284.00 24
1284.08 21
1284.16 18
1284.24 15
1284.33 12
1284.41 11
1284.49 10
1284.57 11
1284.65 12
1284.74 14
1284.82 16
1284.90 19
1284.98 22
1285.07 26
1285.15 28
1285.23 30
1285.31 31
1285.40 32
1285.48 31
1285.56 29
1285.64 26
1285.72 22
1285.81 18
1285.89 14
1285.97 11
1286.05 8
1286.14 7
1286.22 7
1286.30 8
1286.38 10
1286.47 13
1286.55 16
1286.63 18
1286.71 21
1286.79 24
1286.88 28
1286.96 32
1287.04 37
1287.12 42
1287.21 48
1287.29 53
1287.37 58
1287.45 62
1287.54 64
1287.62 65
1287.70 64
1287.78 62
1287.87 59
1287.95 56
1288.03 53
1288.11 50
1288.19 48
1288.28 47
1288.36 46
1288.44 46
1288.52 45
1288.61 44
1288.69 42
1288.77 38
1288.85 34
1288.94 30
1289.02 25
1289.10 22
1289.18 20
1289.27 20
1289.35 21
1289.43 24
1289.51 27
1289.60 31
1289.68 34
1289.76 36
1289.84 37
1289.93 38
1290.01 38
1290.09 37
1290.17 37
1290.26 37
1290.34 37
1290.42 38
1290.50 38
1290.59 39
1290.67 41
1290.75 42
1290.83 44
1290.92 45
1291.00 46
1291.08 46
1291.16 44
1291.24 41
1291.33 37
1291.41 32
1291.49 27
1291.57 22
1291.66 19
1291.74 16
1291.82 14
1291.90 14
1291.99 13
1292.07 13
1292.15 14
1292.23 14
1292.32 14
1292.40 14
1292.48 14
1292.57 14
1292.65 14
1292.73 13
1292.81 12
1292.90 10
1292.98 9
1293.06 7
1293.14 6
1293.23 6
1293.31 7
1293.39 9
1293.47 11
1293.56 12
1293.64 14
1293.72 14
1293.80 13
1293.89 11
1293.97 9
1294.05 8
1294.13 8
1294.22 10
1294.30 13
1294.38 16
1294.46 21
1294.55 25
1294.63 29
1294.71 32
1294.79 35
1294.88 36
1294.96 37
1295.04 38
1295.12 38
1295.21 38
1295.29 38
1295.37 38
1295.46 38
1295.54 38
1295.62 38
1295.70 39
1295.79 40
1295.87 41
1295.95 42
1296.03 43
1296.12 44
1296.20 45
1296.28 46
1296.36 47
1296.45 47
1296.53 46
1296.61 45
1296.69 42
1296.78 39
1296.86 35
1296.94 31
1297.03 28
1297.11 24
1297.19 21
1297.27 18
1297.36 15
1297.44 14
1297.52 13
1297.60 12
1297.69 13
1297.77 15
1297.85 17
1297.93 21
1298.02 26
1298.10 32
1298.18 39
1298.27 46
1298.35 52
1298.43 57
1298.51 60
1298.60 61
1298.68 60
1298.76 58
1298.84 56
1298.93 54
1299.01 53
1299.09 54
1299.18 55
1299.26 57
1299.34 58
1299.42 59
1299.51 59
1299.59 58
1299.67 57
1299.75 56
1299.84 55
1299.92 54
1300.00 53
1300.09 52
1300.17 51
1300.25 51
1300.33 51
1300.42 51
1300.50 52
1300.58 54
1300.67 55
1300.75 56
1300.83 56
1300.91 55
1301.00 54
1301.08 52
1301.16 50
1301.25 49
1301.33 49
1301.41 48
1301.49 47
1301.58 45
1301.66 43
1301.74 40
1301.82 37
1301.91 34
1301.99 32
1302.07 32
1302.16 33
1302.24 35
1302.32 38
1302.40 40
1302.49 42
1302.57 43
1302.65 43
1302.74 44
1302.82 46
1302.90 50
1302.98 54
1303.07 58
1303.15 62
1303.23 64
1303.32 64
1303.40 62
1303.48 58
1303.56 53
1303.65 49
1303.73 47
1303.81 46
1303.90 46
1303.98 48
1304.06 50
1304.14 51
1304.23 51
1304.31 49
1304.39 47
1304.48 44
1304.56 41
1304.64 38
1304.73 36
1304.81 34
1304.89 32
1304.97 31
1305.06 30
1305.14 29
1305.22 28
1305.31 27
1305.39 27
1305.47 27
1305.55 27
1305.64 26
1305.72 26
1305.80 25
1305.89 24
1305.97 22
1306.05 21
1306.14 19
1306.22 17
1306.30 16
1306.38 15
1306.47 14
1306.55 12
1306.63 11
1306.72 8
1306.80 6
1306.88 4
1306.96 3
1307.05 4
1307.13 5
1307.21 8
1307.30 11
1307.38 14
1307.46 16
1307.55 17
1307.63 17
1307.71 15
1307.79 14
1307.88 12
1307.96 12
1308.04 13
1308.13 15
1308.21 17
1308.29 19
1308.38 20
1308.46 21
1308.54 21
1308.63 21
1308.71 22
1308.79 24
1308.87 26
1308.96 30
1309.04 34
1309.12 38
1309.21 41
1309.29 44
1309.37 47
1309.46 48
1309.54 49
1309.62 49
1309.70 48
1309.79 46
1309.87 43
1309.95 40
1310.04 36
1310.12 32
1310.20 28
1310.29 24
1310.37 21
1310.45 17
1310.54 14
1310.62 12
1310.70 11
1310.78 10
1310.87 11
1310.95 14
1311.03 17
1311.12 21
1311.20 24
1311.28 26
1311.37 28
1311.45 29
1311.53 29
1311.62 30
1311.70 32
1311.78 35
1311.87 40
1311.95 45
1312.03 51
1312.12 56
1312.20 61
1312.28 65
1312.36 68
1312.45 71
1312.53 73
1312.61 74
1312.70 75
1312.78 76
1312.86 77
1312.95 77
1313.03 77
1313.11 78
1313.20 79
1313.28 79
1313.36 80
1313.45 80
1313.53 79
1313.61 78
1313.70 76
1313.78 74
1313.86 70
1313.94 66
1314.03 61
1314.11 55
1314.19 51
1314.28 48
1314.36 46
1314.44 47
1314.53 49
1314.61 51
1314.69 53
1314.78 54
1314.86 54
1314.94 54
1315.03 54
1315.11 54
1315.19 56
1315.28 58
1315.36 61
1315.44 62
1315.53 63
1315.61 62
1315.69 61
1315.78 58
1315.86 57
1315.94 56
1316.03 56
1316.11 58
1316.19 61
1316.28 64
1316.36 67
1316.44 70
1316.53 71
1316.61 72
1316.69 72
1316.78 71
1316.86 69
1316.94 67
1317.03 65
1317.11 62
1317.19 60
1317.28 57
1317.36 55
1317.44 53
1317.53 52
1317.61 51
1317.69 49
1317.78 48
1317.86 47
1317.94 46
1318.03 46
1318.11 46
1318.19 47
1318.28 48
1318.36 49
1318.44 52
1318.53 54
1318.61 57
1318.69 60
1318.78 61
1318.86 62
1318.94 60
1319.03 57
1319.11 52
1319.19 47
1319.28 41
1319.36 37
1319.44 34
1319.53 32
1319.61 32
1319.69 32
1319.78 32
1319.86 33
1319.94 35
1320.03 37
1320.11 40
1320.19 44
1320.28 47
1320.36 50
1320.44 52
1320.53 52
1320.61 51
1320.69 49
1320.78 46
1320.86 43
1320.94 40
1321.03 37
1321.11 36
1321.19 35
1321.28 35
1321.36 36
1321.44 37
1321.53 39
1321.61 40
1321.69 41
1321.78 41
1321.86 40
1321.95 38
1322.03 35
1322.11 31
1322.20 27
1322.28 23
1322.36 20
1322.45 18
1322.53 18
1322.61 18
1322.70 19
1322.78 21
1322.86 21
1322.95 22
1323.03 21
1323.11 20
1323.20 18
1323.28 15
1323.36 14
1323.45 12
1323.53 11
1323.61 10
1323.70 9
1323.78 8
1323.87 7
1323.95 5
1324.03 2
1324.12 0
1324.20 0
1324.28 0
1324.37 0
1324.45 0
1324.53 0
1324.62 0
1324.70 0
1324.78 1
1324.87 3
1324.95 5
1325.03 8
1325.12 10
1325.20 13
1325.29 15
1325.37 17
1325.45 20
1325.54 21
1325.62 22
1325.70 23
1325.79 24
1325.87 25
1325.95 26
1326.04 27
1326.12 29
1326.20 30
1326.29 31
1326.37 32
1326.46 31
1326.54 31
1326.62 30
1326.71 30
1326.79 30
1326.87 32
1326.96 34
1327.04 36
1327.12 38
1327.21 40
1327.29 41
1327.38 41
1327.46 39
1327.54 37
1327.63 35
1327.71 33
1327.79 31
1327.88 30
1327.96 29
1328.04 28
1328.13 27
1328.21 25
1328.30 23
1328.38 21
1328.46 19
1328.55 17
1328.63 17
1328.71 17
1328.80 19
1328.88 21
1328.96 24
1329.05 27
1329.13 31
1329.22 35
1329.30 39
1329.38 44
1329.47 49
1329.55 54
1329.63 58
1329.72 60
1329.80 61
1329.89 61
1329.97 59
1330.05 57
1330.14 55
1330.22 54
1330.30 53
1330.39 52
1330.47 51
1330.56 50
1330.64 48
1330.72 46
1330.81 43
1330.89 40
1330.97 38
1331.06 36
1331.14 36
1331.23 35
1331.31 35
1331.39 34
1331.48 34
1331.56 34
1331.64 34
1331.73 34
1331.81 34
1331.90 34
1331.98 35
1332.06 37
1332.15 39
1332.23 41
1332.31 45
1332.40 49
1332.48 52
1332.57 55
1332.65 58
1332.73 59
1332.82 59
1332.90 58
1332.98 57
1333.07 57
1333.15 57
1333.24 59
1333.32 62
1333.40 65
1333.49 69
1333.57 72
1333.66 75
1333.74 76
1333.82 77
1333.91 78
1333.99 78
1334.07 80
1334.16 82
1334.24 84
1334.33 88
1334.41 91
1334.49 95
1334.58 97
1334.66 98
1334.75 98
1334.83 97
1334.91 94
1335.00 90
1335.08 86
1335.16 82
1335.25 79
1335.33 76
1335.42 73
1335.50 71
1335.58 69
1335.67 67
1335.75 66
1335.84 65
1335.92 65
1336.00 65
1336.09 66
1336.17 67
1336.26 67
1336.34 68
1336.42 67
1336.51 66
1336.59 64
1336.67 62
1336.76 59
1336.84 57
1336.93 55
1337.01 54
1337.09 53
1337.18 52
1337.26 52
1337.35 51
1337.43 50
1337.51 48
1337.60 46
1337.68 44
1337.77 42
1337.85 41
1337.93 40
1338.02 40
1338.10 42
1338.19 43
1338.27 45
1338.35 47
1338.44 48
1338.52 49
1338.61 48
1338.69 46
1338.77 43
1338.86 40
1338.94 38
1339.03 36
1339.11 36
1339.19 37
1339.28 39
1339.36 42
1339.45 46
1339.53 49
1339.61 52
1339.70 52
1339.78 51
1339.87 49
1339.95 45
1340.03 41
1340.12 37
1340.20 35
1340.29 34
1340.37 35
1340.45 36
1340.54 39
1340.62 41
1340.71 43
1340.79 44
1340.87 43
1340.96 40
1341.04 37
1341.13 33
1341.21 29
1341.29 26
1341.38 24
1341.46 24
1341.55 27
1341.63 31
1341.72 36
1341.80 41
1341.88 46
1341.97 50
1342.05 53
1342.14 55
1342.22 56
1342.30 55
1342.39 55
1342.47 54
1342.56 52
1342.64 50
1342.72 46
1342.81 42
1342.89 37
1342.98 32
1343.06 27
1343.14 23
1343.23 20
1343.31 18
1343.40 19
1343.48 21
1343.57 23
1343.65 26
1343.73 29
1343.82 32
1343.90 33
1343.99 35
1344.07 35
1344.15 35
1344.24 35
1344.32 35
1344.41 34
1344.49 32
1344.58 30
1344.66 29
1344.74 26
1344.83 24
1344.91 22
1345.00 20
1345.08 18
1345.16 17
1345.25 16
1345.33 16
1345.42 17
1345.50 19
1345.59 22
1345.67 25
1345.75 29
1345.84 32
1345.92 35
1346.01 37
1346.09 39
1346.18 40
1346.26 41
1346.34 40
1346.43 38
1346.51 35
1346.60 31
1346.68 25
1346.76 20
1346.85 15
1346.93 10
1347.02 7
1347.10 5
1347.19 3
1347.27 2
1347.35 2
1347.44 2
1347.52 1
1347.61 0
1347.69 0
1347.78 0
1347.86 0
1347.94 0
1348.03 0
1348.11 0
1348.20 0
1348.28 1
1348.37 3
1348.45 4
1348.53 6
1348.62 7
1348.70 8
1348.79 8
1348.87 8
1348.96 8
1349.04 8
1349.12 9
1349.21 9
1349.29 11
1349.38 13
1349.46 17
1349.55 21
1349.63 25
1349.71 30
1349.80 33
1349.88 36
1349.97 38
1350.05 39
1350.14 39
1350.22 39
1350.31 39
1350.39 40
1350.47 41
1350.56 41
1350.64 41
1350.73 41
1350.81 40
1350.90 38
1350.98 37
1351.06 37
1351.15 38
1351.23 40
1351.32 42
1351.40 45
1351.49 47
1351.57 47
1351.66 46
1351.74 44
1351.82 40
1351.91 37
1351.99 33
1352.08 31
1352.16 29
1352.25 28
1352.33 27
1352.41 26
1352.50 24
1352.58 23
1352.67 22
1352.75 20
1352.84 19
1352.92 19
1353.01 18
1353.09 17
1353.17 17
1353.26 16
1353.34 16
1353.43 16
1353.51 16
1353.60 16
1353.68 17
1353.77 17
1353.85 19
1353.93 20
1354.02 22
1354.10 25
1354.19 28
1354.27 31
1354.36 34
1354.44 36
1354.53 38
1354.61 41
1354.69 43
1354.78 47
1354.86 50
1354.95 54
1355.03 58
1355.12 61
1355.20 62
1355.29 63
1355.37 63
1355.46 63
1355.54 62
1355.62 62
1355.71 62
1355.79 64
1355.88 65
1355.96 67
1356.05 67
1356.13 67
1356.22 66
1356.30 63
1356.39 60
1356.47 56
1356.55 53
1356.64 50
1356.72 49
1356.81 49
1356.89 50
1356.98 51
1357.06 53
1357.15 55
1357.23 57
1357.32 58
1357.40 59
1357.48 58
1357.57 57
1357.65 55
1357.74 53
1357.82 52
1357.91 50
1357.99 49
1358.08 48
1358.16 48
1358.25 48
1358.33 48
1358.41 47
1358.50 46
1358.58 44
1358.67 40
1358.75 36
1358.84 31
1358.92 24
1359.01 18
1359.09 13
1359.18 8
1359.26 5
1359.35 4
1359.43 4
1359.51 5
1359.60 6
1359.68 8
1359.77 9
1359.85 9
1359.94 8
1360.02 7
1360.11 6
1360.19 6
1360.28 6
1360.36 8
1360.45 10
1360.53 12
1360.62 15
1360.70 19
1360.78 21
1360.87 24
1360.95 26
1361.04 27
1361.12 27
1361.21 27
1361.29 26
1361.38 24
1361.46 22
1361.55 21
1361.63 21
1361.72 21
1361.80 24
1361.89 26
1361.97 29
1362.06 30
1362.14 30
1362.22 28
1362.31 25
1362.39 22
1362.48 19
1362.56 16
1362.65 15
1362.73 15
1362.82 15
1362.90 15
1362.99 16
1363.07 16
1363.16 16
1363.24 16
1363.33 16
1363.41 17
1363.50 18
1363.58 19
1363.67 19
1363.75 19
1363.83 19
1363.92 19
1364.00 18
1364.09 18
1364.17 17
1364.26 17
1364.34 17
1364.43 18
1364.51 21
1364.60 24
1364.68 27
1364.77 30
1364.85 32
1364.94 33
1365.02 33
1365.11 31
1365.19 29
1365.28 27
1365.36 26
1365.45 26
1365.53 25
1365.62 25
1365.70 24
1365.79 22
1365.87 19
1365.95 15
1366.04 11
1366.12 7
1366.21 3
1366.29 0
1366.38 0
1366.46 0
1366.55 0
1366.63 0
1366.72 0
1366.80 0
1366.89 0
1366.97 0
1367.06 2
1367.14 5
1367.23 8
1367.31 11
1367.40 14
1367.48 16
1367.57 18
1367.65 19
1367.74 20
1367.82 22
1367.91 24
1367.99 26
1368.08 27
1368.16 29
1368.25 29
1368.33 29
1368.42 29
1368.50 28
1368.59 27
1368.67 27
1368.76 27
1368.84 27
1368.93 28
1369.01 29
1369.10 30
1369.18 32
1369.27 34
1369.35 36
1369.44 37
1369.52 39
1369.61 40
1369.69 41
1369.78 40
1369.86 39
1369.95 38
1370.03 37
1370.12 36
1370.20 34
1370.29 34
1370.37 33
1370.46 33
1370.54 33
1370.63 33
1370.71 33
1370.80 32
1370.88 32
1370.97 31
1371.05 30
1371.13 29
1371.22 28
1371.31 28
1371.39 27
1371.48 26
1371.56 24
1371.65 21
1371.73 17
1371.82 13
1371.90 9
1371.99 6
1372.07 5
1372.16 5
1372.24 7
1372.33 11
1372.41 16
1372.50 22
1372.58 28
1372.67 34
1372.75 38
1372.84 42
1372.92 44
1373.01 44
1373.09 43
1373.18 41
1373.26 39
1373.35 35
1373.43 31
1373.52 27
1373.60 22
1373.69 18
1373.77 14
1373.86 11
1373.94 9
1374.03 8
1374.11 8
1374.20 10
1374.28 12
1374.37 16
1374.45 20
1374.54 24
1374.62 28
1374.71 31
1374.79 34
1374.88 36
1374.96 37
1375.05 37
1375.13 35
1375.22 32
1375.30 28
1375.39 25
1375.47 23
1375.56 23
1375.64 24
1375.73 26
1375.81 30
1375.90 33
1375.98 36
1376.07 38
1376.15 38
1376.24 37
1376.32 35
1376.41 34
1376.50 33
1376.58 33
1376.67 33
1376.75 35
1376.84 36
1376.92 38
1377.01 39
1377.09 41
1377.18 42
1377.26 42
1377.35 42
1377.43 41
1377.52 39
1377.60 36
1377.69 33
1377.77 30
1377.86 28
1377.94 26
1378.03 25
1378.11 25
1378.20 25
1378.28 25
1378.37 24
1378.45 22
1378.54 20
1378.63 18
1378.71 16
1378.80 14
1378.88 14
1378.97 15
1379.05 17
1379.14 19
1379.22 20
1379.31 22
1379.39 23
1379.48 25
1379.56 27
1379.65 28
1379.73 30
1379.82 31
1379.90 30
1379.99 29
1380.07 26
1380.16 22
1380.24 19
1380.33 15
1380.42 12
1380.50 10
1380.59 8
1380.67 7
1380.76 6
1380.84 5
1380.93 5
1381.01 6
1381.10 8
1381.18 11
1381.27 13
1381.35 16
1381.44 19
1381.52 21
1381.61 22
1381.70 23
1381.78 22
1381.87 20
1381.95 17
1382.04 15
1382.12 12
1382.21 10
1382.29 8
1382.38 9
1382.46 10
1382.55 13
1382.63 18
1382.72 24
1382.80 30
1382.89 37
1382.98 43
1383.06 47
1383.15 51
1383.23 52
1383.32 53
1383.40 53
1383.49 52
1383.57 51
1383.66 51
1383.74 50
1383.83 49
1383.91 47
1384.00 45
1384.09 41
1384.17 38
1384.26 35
1384.34 33
1384.43 31
1384.51 30
1384.60 29
1384.68 28
1384.77 26
1384.85 23
1384.94 20
1385.02 18
1385.11 17
1385.20 17
1385.28 18
1385.37 19
1385.45 21
1385.54 22
1385.62 22
1385.71 21
1385.79 20
1385.88 18
1385.96 17
1386.05 17
1386.14 17
1386.22 19
1386.31 21
1386.39 24
1386.48 26
1386.56 28
1386.65 28
1386.73 28
1386.82 27
1386.90 26
1386.99 26
1387.08 27
1387.16 29
1387.25 32
1387.33 36
1387.42 38
1387.50 39
1387.59 38
1387.67 34
1387.76 29
1387.85 22
1387.93 16
1388.02 10
1388.10 5
1388.19 2
1388.27 1
1388.36 1
1388.44 1
1388.53 1
1388.62 0
1388.70 0
1388.79 0
1388.87 0
1388.96 0
1389.04 0
1389.13 0
1389.21 1
1389.30 5
1389.38 9
1389.47 13
1389.56 16
1389.64 18
1389.73 20
1389.81 21
1389.90 22
1389.98 23
1390.07 24
1390.16 24
1390.24 25
1390.33 25
1390.41 25
1390.50 24
1390.58 23
1390.67 21
1390.75 18
1390.84 15
1390.93 12
1391.01 8
1391.10 5
1391.18 3
1391.27 3
1391.35 4
1391.44 6
1391.52 9
1391.61 13
1391.70 17
1391.78 21
1391.87 26
1391.95 30
1392.04 34
1392.12 37
1392.21 38
1392.30 38
1392.38 37
1392.47 34
1392.55 31
1392.64 28
1392.72 25
1392.81 23
1392.90 21
1392.98 20
1393.07 20
1393.15 20
1393.24 20
1393.32 21
1393.41 22
1393.49 24
1393.58 26
1393.67 28
1393.75 30
1393.84 32
1393.92 33
1394.01 35
1394.09 36
1394.18 37
1394.27 38
1394.35 39
1394.44 39
1394.52 38
1394.61 36
1394.69 33
1394.78 30
1394.87 28
1394.95 27
1395.04 27
1395.12 28
1395.21 31
1395.30 34
1395.38 36
1395.47 38
1395.55 40
1395.64 40
1395.72 41
1395.81 43
1395.90 44
1395.98 46
1396.07 47
1396.15 47
1396.24 46
1396.32 44
1396.41 41
1396.50 38
1396.58 36
1396.67 34
1396.75 33
1396.84 34
1396.92 35
1397.01 36
1397.10 37
1397.18 37
1397.27 37
1397.35 36
1397.44 35
1397.53 33
1397.61 32
1397.70 30
1397.78 29
1397.87 27
1397.95 25
1398.04 22
1398.13 20
1398.21 17
1398.30 15
1398.38 14
1398.47 13
1398.56 13
1398.64 13
1398.73 14
1398.81 14
1398.90 15
1398.98 15
1399.07 15
1399.16 16
1399.24 17
1399.33 18
1399.41 19
1399.50 21
1399.59 22
1399.67 23
1399.76 24
1399.84 24
1399.93 24
1400.01 24
1400.10 24
1400.19 23
1400.27 22
1400.36 21
1400.44 20
1400.53 20
1400.62 20
1400.70 22
1400.79 24
1400.87 27
1400.96 30
1401.05 33
1401.13 35
1401.22 36
1401.30 37
1401.39 37
1401.48 37
1401.56 37
1401.65 36
1401.73 35
1401.82 34
1401.91 32
1401.99 30
1402.08 28
1402.16 26
1402.25 25
1402.33 26
1402.42 29
1402.51 33
1402.59 39
1402.68 46
1402.76 52
1402.85 57
1402.94 61
1403.02 64
1403.11 66
1403.19 67
1403.28 68
1403.37 69
1403.45 69
1403.54 69
1403.62 68
1403.71 66
1403.80 64
1403.88 62
1403.97 59
1404.05 57
1404.14 56
1404.23 53
1404.31 51
1404.40 48
1404.48 43
1404.57 39
1404.66 35
1404.74 31
1404.83 28
1404.91 26
1405.00 25
1405.09 25
1405.17 24
1405.26 24
1405.35 23
1405.43 22
1405.52 22
1405.60 21
1405.69 22
1405.78 23
1405.86 25
1405.95 28
1406.03 32
1406.12 37
1406.21 42
1406.29 46
1406.38 48
1406.46 50
1406.55 49
1406.64 48
1406.72 46
1406.81 44
1406.89 43
1406.98 42
1407.07 41
1407.15 40
1407.24 39
1407.32 37
1407.41 34
1407.50 30
1407.58 27
1407.67 24
1407.76 22
1407.84 22
1407.93 23
1408.01 25
1408.10 28
1408.19 30
1408.27 31
1408.36 31
1408.44 31
1408.53 29
1408.62 28
1408.70 26
1408.79 23
1408.88 22
1408.96 20
1409.05 20
1409.13 20
1409.22 20
1409.31 21
1409.39 23
1409.48 24
1409.56 25
1409.65 25
1409.74 24
1409.82 22
1409.91 20
1410.00 18
1410.08 16
1410.17 14
1410.25 12
1410.34 11
1410.43 9
1410.51 8
1410.60 7
1410.69 7
1410.77 9
1410.86 11
1410.94 15
1411.03 20
1411.12 24
1411.20 27
1411.29 29
1411.38 29
1411.46 28
1411.55 26
1411.63 23
1411.72 20
1411.81 18
1411.89 17
1411.98 16
1412.07 16
1412.15 16
1412.24 18
1412.32 20
1412.41 23
1412.50 26
1412.58 28
1412.67 30
1412.76 31
1412.84 30
1412.93 28
1413.01 25
1413.10 22
1413.19 20
1413.27 18
1413.36 17
1413.45 16
1413.53 16
1413.62 16
1413.70 16
1413.79 16
1413.88 16
1413.96 16
1414.05 17
1414.14 19
1414.22 21
1414.31 22
1414.40 23
1414.48 25
1414.57 25
1414.65 27
1414.74 28
1414.83 31
1414.91 34
1415.00 37
1415.09 40
1415.17 43
1415.26 45
1415.34 45
1415.43 45
1415.52 44
1415.60 43
1415.69 42
1415.78 41
1415.86 39
1415.95 37
1416.04 35
1416.12 33
1416.21 31
1416.29 29
1416.38 27
1416.47 25
1416.55 23
1416.64 21
1416.73 19
1416.81 16
1416.90 13
1416.99 10
1417.07 8
1417.16 6
1417.25 5
1417.33 6
1417.42 8
1417.50 11
1417.59 14
1417.68 16
1417.76 17
1417.85 17
1417.94 15
1418.02 13
1418.11 11
1418.20 9
1418.28 8
1418.37 7
1418.46 8
1418.54 10
1418.63 12
1418.71 14
1418.80 17
1418.89 20
1418.97 23
1419.06 26
1419.15 29
1419.23 31
1419.32 33
1419.41 33
1419.49 33
1419.58 31
1419.67 29
1419.75 26
1419.84 22
1419.93 17
1420.01 11
1420.10 6
1420.18 1
1420.27 0
1420.36 0
1420.44 0
1420.53 0
1420.62 0
1420.70 0
1420.79 2
1420.88 8
1420.96 14
1421.05 19
1421.14 24
1421.22 27
1421.31 28
1421.40 28
1421.48 26
1421.57 24
1421.66 23
1421.74 23
1421.83 23
1421.92 25
1422.00 28
1422.09 30
1422.18 32
1422.26 33
1422.35 33
1422.43 33
1422.52 33
1422.61 32
1422.69 31
1422.78 30
1422.87 29
1422.95 28
1423.04 27
1423.13 26
1423.21 25
1423.30 24
1423.39 25
1423.47 26
1423.56 29
1423.65 33
1423.73 36
1423.82 40
1423.91 42
1423.99 43
1424.08 43
1424.17 43
1424.25 42
1424.34 42
1424.43 42
1424.51 44
1424.60 47
1424.69 50
1424.77 53
1424.86 54
1424.95 54
1425.03 54
1425.12 52
1425.21 50
1425.29 48
1425.38 46
1425.47 45
1425.55 43
1425.64 40
1425.73 37
1425.81 33
1425.90 29
1425.99 24
1426.07 19
1426.16 14
1426.25 10
1426.33 7
1426.42 5
1426.51 5
1426.59 4
1426.68 4
1426.77 4
1426.85 5
1426.94 4
1427.03 4
1427.11 4
1427.20 3
1427.29 2
1427.37 1
1427.46 0
1427.55 0
1427.63 0
1427.72 0
1427.81 0
1427.89 0
1427.98 0
1428.07 0
1428.15 2
1428.24 5
1428.33 7
1428.41 8
1428.50 8
1428.59 7
1428.68 7
1428.76 6
1428.85 7
1428.94 10
1429.02 12
1429.11 16
1429.20 19
1429.28 21
1429.37 23
1429.46 24
1429.54 26
1429.63 28
1429.72 30
1429.80 33
1429.89 37
1429.98 39
1430.06 41
1430.15 41
1430.24 40
1430.32 37
1430.41 34
1430.50 31
1430.58 29
1430.67 28
1430.76 29
1430.84 31
1430.93 35
1431.02 38
1431.11 42
1431.19 44
1431.28 45
1431.37 44
1431.45 42
1431.54 39
1431.63 35
1431.71 31
1431.80 28
1431.89 27
1431.97 26
1432.06 27
1432.15 28
1432.23 29
1432.32 30
1432.41 29
1432.50 29
1432.58 28
1432.67 28
1432.76 28
1432.84 28
1432.93 29
1433.02 30
1433.10 30
1433.19 29
1433.28 27
1433.36 25
1433.45 22
1433.54 20
1433.62 18
1433.71 16
1433.80 16
1433.89 16
1433.97 17
1434.06 20
1434.15 24
1434.23 28
1434.32 33
1434.41 39
1434.49 44
1434.58 49
1434.67 53
1434.75 55
1434.84 56
1434.93 55
1435.02 54
1435.10 52
1435.19 49
1435.28 46
1435.36 43
1435.45 39
1435.54 35
1435.62 32
1435.71 29
1435.80 27
1435.89 26
1435.97 26
1436.06 27
1436.15 29
1436.23 31
1436.32 32
1436.41 33
1436.49 32
1436.58 31
1436.67 29
1436.76 27
1436.84 26
1436.93 26
1437.02 26
1437.10 27
1437.19 28
1437.28 28
1437.36 28
1437.45 27
1437.54 26
1437.63 23
1437.71 21
1437.80 18
1437.89 14
1437.97 10
1438.06 7
1438.15 3
1438.23 1
1438.32 0
1438.41 0
1438.50 0
1438.58 2
1438.67 5
1438.76 8
1438.84 11
1438.93 14
1439.02 17
1439.11 18
1439.19 20
1439.28 20
1439.37 20
1439.45 19
1439.54 19
1439.63 18
1439.72 17
1439.80 16
1439.89 15
1439.98 14
1440.06 14
1440.15 13
1440.24 13
1440.32 14
1440.41 15
1440.50 18
1440.59 23
1440.67 29
1440.76 36
1440.85 43
1440.93 48
1441.02 52
1441.11 54
1441.20 54
1441.28 52
1441.37 50
1441.46 48
1441.54 47
1441.63 46
1441.72 45
1441.81 44
1441.89 42
1441.98 39
1442.07 34
1442.15 28
1442.24 22
1442.33 16
1442.42 11
1442.50 8
1442.59 7
1442.68 8
1442.77 10
1442.85 13
1442.94 16
1443.03 18
1443.11 20
1443.20 21
1443.29 21
1443.38 22
1443.46 23
1443.55 25
1443.64 28
1443.72 31
1443.81 36
1443.90 40
1443.99 44
1444.07 47
1444.16 49
1444.25 50
1444.34 51
1444.42 51
1444.51 51
1444.60 50
1444.68 49
1444.77 48
1444.86 47
1444.95 45
1445.03 44
1445.12 43
1445.21 42
1445.29 42
1445.38 42
1445.47 42
1445.56 41
1445.64 40
1445.73 39
1445.82 37
1445.91 36
1445.99 34
1446.08 33
1446.17 32
1446.25 32
1446.34 31
1446.43 31
1446.52 30
1446.60 31
1446.69 31
1446.78 33
1446.87 35
1446.95 38
1447.04 41
1447.13 44
1447.22 46
1447.30 48
1447.39 48
1447.48 47
1447.56 44
1447.65 39
1447.74 33
1447.83 27
1447.91 20
1448.00 13
1448.09 6
1448.18 1
1448.26 0
1448.35 0
1448.44 0
1448.53 0
1448.61 0
1448.70 0
1448.79 0
1448.87 1
1448.96 4
1449.05 6
1449.14 7
1449.22 8
1449.31 8
1449.40 8
1449.49 8
1449.57 9
1449.66 9
1449.75 11
1449.84 14
1449.92 18
1450.01 23
1450.10 30
1450.19 38
1450.27 45
1450.36 53
1450.45 58
1450.54 60
1450.62 60
1450.71 57
1450.80 52
1450.89 46
1450.97 42
1451.06 38
1451.15 36
1451.23 36
1451.32 37
1451.41 39
1451.50 40
1451.58 41
1451.67 41
1451.76 39
1451.85 37
1451.93 33
1452.02 29
1452.11 25
1452.20 22
1452.28 20
1452.37 18
1452.46 17
1452.55 17
1452.63 19
1452.72 21
1452.81 23
1452.90 26
1452.98 30
1453.07 33
1453.16 35
1453.25 36
1453.33 35
1453.42 33
1453.51 30
1453.60 26
1453.68 22
1453.77 18
1453.86 15
1453.95 13
1454.03 12
1454.12 13
1454.21 13
1454.30 15
1454.38 16
1454.47 17
1454.56 17
1454.65 16
1454.73 15
1454.82 15
1454.91 15
1455.00 16
1455.09 18
1455.17 21
1455.26 24
1455.35 26
1455.44 28
1455.52 29
1455.61 29
1455.70 29
1455.79 27
1455.87 25
1455.96 22
1456.05 18
1456.14 14
1456.22 10
1456.31 6
1456.40 3
1456.49 1
1456.57 1
1456.66 3
1456.75 6
1456.84 11
1456.92 16
1457.01 20
1457.10 24
1457.19 25
1457.27 25
1457.36 24
1457.45 22
1457.54 20
1457.63 20
1457.71 21
1457.80 23
1457.89 26
1457.98 28
1458.06 30
1458.15 31
1458.24 31
1458.33 31
1458.41 31
1458.50 32
1458.59 35
1458.68 38
1458.76 41
1458.85 44
1458.94 45
1459.03 45
1459.12 43
1459.20 39
1459.29 34
1459.38 28
1459.47 22
1459.55 17
1459.64 13
1459.73 10
1459.82 8
1459.90 7
1459.99 7
1460.08 7
1460.17 7
1460.26 9
1460.34 11
1460.43 14
1460.52 19
1460.61 24
1460.69 29
1460.78 34
1460.87 37
1460.96 38
1461.05 38
1461.13 36
1461.22 33
1461.31 30
1461.40 27
1461.48 26
1461.57 26
1461.66 27
1461.75 28
1461.84 29
1461.92 30
1462.01 29
1462.10 28
1462.19 27
1462.27 26
1462.36 25
1462.45 26
1462.54 28
1462.63 30
1462.71 34
1462.80 37
1462.89 41
1462.98 45
1463.06 49
1463.15 54
1463.24 58
1463.33 63
1463.42 67
1463.50 69
1463.59 69
1463.68 67
1463.77 63
1463.85 57
1463.94 50
1464.03 43
1464.12 36
1464.21 30
1464.29 25
1464.38 23
1464.47 22
1464.56 23
1464.64 25
1464.73 28
1464.82 32
1464.91 34
1465.00 35
1465.08 33
1465.17 30
1465.26 24
1465.35 18
1465.44 13
1465.52 8
1465.61 5
1465.70 3
1465.79 3
1465.87 4
1465.96 4
1466.05 4
1466.14 4
1466.23 3
1466.31 2
1466.40 1
1466.49 1
1466.58 2
1466.67 4
1466.75 8
1466.84 12
1466.93 16
1467.02 20
1467.11 23
1467.19 25
1467.28 27
1467.37 28
1467.46 29
1467.55 29
1467.63 29
1467.72 27
1467.81 25
1467.90 23
1467.98 20
1468.07 18
1468.16 18
1468.25 18
1468.34 20
1468.42 23
1468.51 26
1468.60 29
1468.69 33
1468.78 37
1468.86 41
1468.95 45
1469.04 48
1469.13 51
1469.22 52
1469.30 51
1469.39 47
1469.48 41
1469.57 34
1469.66 26
1469.74 19
1469.83 13
1469.92 9
1470.01 6
1470.10 4
1470.18 3
1470.27 3
1470.36 4
1470.45 5
1470.54 7
1470.62 9
1470.71 12
1470.80 15
1470.89 19
1470.98 22
1471.06 26
1471.15 28
1471.24 30
1471.33 30
1471.42 28
1471.51 26
1471.59 22
1471.68 19
1471.77 16
1471.86 14
1471.95 14
1472.03 15
1472.12 17
1472.21 19
1472.30 21
1472.39 22
1472.47 22
1472.56 21
1472.65 18
1472.74 15
1472.83 11
1472.91 8
1473.00 4
1473.09 1
1473.18 0
1473.27 0
1473.35 0
1473.44 0
1473.53 0
1473.62 0
1473.71 0
1473.80 0
1473.88 2
1473.97 5
1474.06 7
1474.15 9
1474.24 10
1474.32 12
1474.41 14
1474.50 16
1474.59 18
1474.68 19
1474.76 21
1474.85 22
1474.94 24
1475.03 26
1475.12 29
1475.21 34
1475.29 38
1475.38 43
1475.47 47
1475.56 49
1475.65 49
1475.73 48
1475.82 46
1475.91 43
1476.00 42
1476.09 41
1476.18 42
1476.26 43
1476.35 45
1476.44 46
1476.53 48
1476.62 49
1476.70 51
1476.79 53
1476.88 56
1476.97 59
1477.06 62
1477.15 65
1477.23 67
1477.32 67
1477.41 67
1477.50 65
1477.59 63
1477.68 60
1477.76 56
1477.85 52
1477.94 47
1478.03 43
1478.12 38
1478.20 34
1478.29 31
1478.38 28
1478.47 26
1478.56 25
1478.65 24
1478.73 24
1478.82 23
1478.91 23
1479.00 23
1479.09 24
1479.18 25
1479.26 27
1479.35 30
1479.44 32
1479.53 35
1479.62 38
1479.71 42
1479.79 46
1479.88 50
1479.97 55
1480.06 61
1480.15 65
1480.24 68
1480.32 70
1480.41 68
1480.50 65
1480.59 59
1480.68 51
1480.77 43
1480.85 34
1480.94 27
1481.03 20
1481.12 15
1481.21 11
1481.30 8
1481.38 6
1481.47 5
1481.56 4
1481.65 3
1481.74 2
1481.83 2
1481.91 3
1482.00 4
1482.09 6
1482.18 7
1482.27 9
1482.36 11
1482.44 13
1482.53 16
1482.62 20
1482.71 24
1482.80 28
1482.89 33
1482.97 38
1483.06 42
1483.15 46
1483.24 50
1483.33 52
1483.42 53
1483.50 54
1483.59 53
1483.68 52
1483.77 50
1483.86 47
1483.95 43
1484.04 39
1484.12 36
1484.21 33
1484.30 32
1484.39 31
1484.48 32
1484.57 33
1484.65 35
1484.74 36
1484.83 36
1484.92 35
1485.01 33
1485.10 30
1485.18 26
1485.27 21
1485.36 16
1485.45 10
1485.54 4
1485.63 0
1485.72 0
1485.80 0
1485.89 0
1485.98 0
1486.07 0
1486.16 0
1486.25 1
1486.34 3
1486.42 6
1486.51 7
1486.60 7
1486.69 6
1486.78 4
1486.87 2
1486.95 1
1487.04 0
1487.13 0
1487.22 2
1487.31 4
1487.40 7
1487.49 10
1487.57 13
1487.66 14
1487.75 14
1487.84 13
1487.93 10
1488.02 6
1488.11 2
1488.19 0
1488.28 0
1488.37 0
1488.46 0
1488.55 0
1488.64 3
1488.73 7
1488.81 12
1488.90 16
1488.99 20
1489.08 23
1489.17 24
1489.26 24
1489.35 23
1489.43 21
1489.52 18
1489.61 15
1489.70 12
1489.79 8
1489.88 5
1489.97 3
1490.05 1
1490.14 0
1490.23 1
1490.32 3
1490.41 6
1490.50 8
1490.59 9
1490.67 10
1490.76 8
1490.85 6
1490.94 4
1491.03 3
1491.12 4
1491.21 7
1491.30 12
1491.38 18
1491.47 25
1491.56 32
1491.65 38
1491.74 42
1491.83 46
1491.92 49
1492.00 52
1492.09 56
1492.18 59
1492.27 63
1492.36 65
1492.45 66
1492.54 66
1492.62 63
1492.71 59
1492.80 54
1492.89 49
1492.98 45
1493.07 41
1493.16 38
1493.25 35
1493.33 31
1493.42 27
1493.51 23
1493.60 19
1493.69 16
1493.78 14
1493.87 13
1493.96 14
1494.04 15
1494.13 16
1494.22 17
1494.31 18
1494.40 18
1494.49 18
1494.58 18
1494.67 18
1494.75 20
1494.84 22
1494.93 26
1495.02 29
1495.11 34
1495.20 38
1495.29 42
1495.38 45
1495.46 46
1495.55 46
1495.64 45
1495.73 42
1495.82 39
1495.91 36
1496.00 34
1496.09 33
1496.17 34
1496.26 36
1496.35 40
1496.44 43
1496.53 46
1496.62 48
1496.71 50
1496.80 52
1496.88 53
1496.97 55
1497.06 56
1497.15 57
1497.24 57
1497.33 56
1497.42 53
1497.51 48
1497.60 42
1497.68 35
1497.77 28
1497.86 22
1497.95 18
1498.04 15
1498.13 13
1498.22 12
1498.31 12
1498.39 12
1498.48 13
1498.57 13
1498.66 13
1498.75 12
1498.84 11
1498.93 8
1499.02 5
1499.11 2
1499.19 0
1499.28 0
1499.37 0
1499.46 0
1499.55 0
1499.64 0
1499.73 0
1499.82 0
1499.91 1
1499.99 5
1500.08 8
1500.17 11
1500.26 15
1500.35 19
1500.44 22
1500.53 24
1500.62 26
1500.71 27
1500.79 28
1500.88 27
1500.97 27
1501.06 26
1501.15 26
1501.24 25
1501.33 24
1501.42 23
1501.51 21
1501.60 20
1501.68 20
1501.77 20
1501.86 21
1501.95 22
1502.04 22
1502.13 21
1502.22 18
1502.31 14
1502.40 8
1502.48 1
1502.57 0
1502.66 0
1502.75 0
1502.84 0
1502.93 0
1503.02 6
1503.11 13
1503.20 20
1503.29 26
1503.37 31
1503.46 36
1503.55 40
1503.64 43
1503.73 45
1503.82 47
1503.91 47
1504.00 47
1504.09 46
1504.18 44
1504.27 42
1504.35 39
1504.44 36
1504.53 33
1504.62 31
1504.71 29
1504.80 29
1504.89 30
1504.98 32
1505.07 34
1505.16 35
1505.24 36
1505.33 37
1505.42 36
1505.51 36
1505.60 35
1505.69 35
1505.78 35
1505.87 36
1505.96 39
1506.05 42
1506.14 47
1506.22 53
1506.31 60
1506.40 67
1506.49 75
1506.58 81
1506.67 85
1506.76 85
1506.85 83
1506.94 77
1507.03 69
1507.12 61
1507.20 55
1507.29 50
1507.38 47
1507.47 46
1507.56 45
1507.65 45
1507.74 45
1507.83 45
1507.92 45
1508.01 45
1508.10 45
1508.18 47
1508.27 50
1508.36 52
1508.45 55
1508.54 58
1508.63 59
1508.72 60
1508.81 61
1508.90 60
1508.99 58
1509.08 56
1509.17 53
1509.25 50
1509.34 48
1509.43 45
1509.52 43
1509.61 42
1509.70 41
1509.79 39
1509.88 37
1509.97 34
1510.06 30
1510.15 27
1510.24 24
1510.32 21
1510.41 19
1510.50 19
1510.59 18
1510.68 18
1510.77 18
1510.86 17
1510.95 15
1511.04 13
1511.13 10
1511.22 8
1511.31 6
1511.40 5
1511.48 5
1511.57 6
1511.66 8
1511.75 11
1511.84 13
1511.93 16
1512.02 17
1512.11 18
1512.20 18
1512.29 17
1512.38 16
1512.47 15
1512.56 14
1512.65 13
1512.73 14
1512.82 16
1512.91 19
1513.00 23
1513.09 28
1513.18 31
1513.27 34
1513.36 36
1513.45 36
1513.54 35
1513.63 33
1513.72 31
1513.81 29
1513.90 28
1513.98 26
1514.07 25
1514.16 23
1514.25 22
1514.34 20
1514.43 19
1514.52 18
1514.61 18
1514.70 18
1514.79 18
1514.88 18
1514.97 19
1515.06 19
1515.15 19
1515.24 19
1515.32 20
1515.41 20
1515.50 19
1515.59 18
1515.68 17
1515.77 17
1515.86 17
1515.95 19
1516.04 22
1516.13 27
1516.22 31
1516.31 35
1516.40 37
1516.49 37
1516.58 36
1516.67 34
1516.75 33
1516.84 33
1516.93 36
1517.02 43
1517.11 51
1517.20 61
1517.29 70
1517.38 77
1517.47 82
1517.56 84
1517.65 84
1517.74 83
1517.83 80
1517.92 78
1518.01 75
1518.10 71
1518.19 67
1518.27 64
1518.36 60
1518.45 58
1518.54 58
1518.63 59
1518.72 61
1518.81 64
1518.90 67
1518.99 68
1519.08 68
1519.17 66
1519.26 62
1519.35 58
1519.44 53
1519.53 49
1519.62 45
1519.71 41
1519.80 37
1519.89 34
1519.97 30
1520.06 26
1520.15 22
1520.24 18
1520.33 14
1520.42 11
1520.51 10
1520.60 10
1520.69 13
1520.78 16
1520.87 19
1520.96 22
1521.05 24
1521.14 24
1521.23 22
1521.32 19
1521.41 14
1521.50 8
1521.59 3
1521.68 0
1521.77 0
1521.85 0
1521.94 0
1522.03 3
1522.12 8
1522.21 13
1522.30 18
1522.39 23
1522.48 25
1522.57 27
1522.66 27
1522.75 27
1522.84 26
1522.93 25
1523.02 24
1523.11 24
1523.20 23
1523.29 23
1523.38 23
1523.47 23
1523.56 23
1523.65 23
1523.74 24
1523.83 25
1523.91 27
1524.00 29
1524.09 31
1524.18 33
1524.27 35
1524.36 37
1524.45 39
1524.54 42
1524.63 45
1524.72 48
1524.81 52
1524.90 55
1524.99 59
1525.08 61
1525.17 63
1525.26 64
1525.35 63
1525.44 61
1525.53 57
1525.62 53
1525.71 48
1525.80 44
1525.89 42
1525.98 44
1526.07 48
1526.16 54
1526.25 62
1526.34 69
1526.42 74
1526.51 76
1526.60 75
1526.69 71
1526.78 64
1526.87 58
1526.96 51
1527.05 46
1527.14 43
1527.23 41
1527.32 40
1527.41 38
1527.50 35
1527.59 31
1527.68 24
1527.77 16
1527.86 8
1527.95 0
1528.04 0
1528.13 0
1528.22 0
1528.31 0
1528.40 0
1528.49 0
1528.58 7
1528.67 13
1528.76 19
1528.85 24
1528.94 27
1529.03 28
1529.12 27
1529.21 24
1529.30 20
1529.39 14
1529.48 8
1529.57 3
1529.66 0
1529.74 0
1529.83 0
1529.92 0
1530.01 0
1530.10 0
1530.19 2
1530.28 6
1530.37 10
1530.46 14
1530.55 18
1530.64 22
1530.73 26
1530.82 30
1530.91 34
1531.00 37
1531.09 41
1531.18 43
1531.27 43
1531.36 42
1531.45 40
1531.54 36
1531.63 31
1531.72 26
1531.81 21
1531.90 16
1531.99 11
1532.08 7
1532.17 3
1532.26 1
1532.35 0
1532.44 0
1532.53 0
1532.62 1
1532.71 2
1532.80 4
1532.89 4
1532.98 4
1533.07 3
1533.16 3
1533.25 3
1533.34 4
1533.43 5
1533.52 7
1533.61 7
1533.70 7
1533.79 5
1533.88 2
1533.97 0
1534.06 0
1534.15 0
1534.24 0
1534.33 0
1534.42 0
1534.51 0
1534.60 4
1534.69 12
1534.78 21
1534.87 29
1534.96 36
1535.05 40
1535.14 40
1535.23 36
1535.32 30
1535.41 21
1535.50 12
1535.59 4
1535.68 0
1535.77 0
1535.86 0
1535.95 1
1536.04 6
1536.13 12
1536.22 17
1536.31 21
1536.40 23
1536.49 24
1536.58 25
1536.67 25
1536.76 26
1536.85 28
1536.94 29
1537.03 31
1537.12 32
1537.21 33
1537.30 33
1537.39 33
1537.48 34
1537.57 36
1537.66 39
1537.75 43
1537.84 49
1537.93 54
1538.02 58
1538.11 62
1538.20 64
1538.29 64
1538.38 64
1538.47 64
1538.56 63
1538.65 63
1538.74 62
1538.83 61
1538.92 57
1539.01 51
1539.10 44
1539.19 35
1539.28 27
1539.37 20
1539.46 17
1539.55 17
1539.64 21
1539.73 27
1539.82 34
1539.91 40
1540.00 44
1540.09 46
1540.18 45
1540.27 41
1540.36 36
1540.45 30
1540.54 24
1540.63 19
1540.72 16
1540.81 14
1540.90 15
1540.99 17
1541.08 21
1541.17 26
1541.26 32
1541.35 38
1541.44 43
1541.53 47
1541.62 49
1541.71 50
1541.80 49
1541.89 48
1541.98 46
1542.07 45
1542.16 45
1542.25 45
1542.34 45
1542.43 45
1542.52 45
1542.61 45
1542.70 46
1542.79 47
1542.88 48
1542.97 50
1543.06 51
1543.15 51
1543.24 49
1543.33 46
1543.42 42
1543.51 38
1543.60 34
1543.69 31
1543.78 30
1543.87 29
1543.96 30
1544.05 31
1544.14 31
1544.23 31
1544.32 30
1544.41 29
1544.50 28
1544.59 28
1544.68 28
1544.77 30
1544.86 34
1544.95 38
1545.05 43
1545.14 49
1545.23 55
1545.32 61
1545.41 66
1545.50 70
1545.59 72
1545.68 71
1545.77 68
1545.86 62
1545.95 54
1546.04 45
1546.13 36
1546.22 28
1546.31 22
1546.40 18
1546.49 17
1546.58 19
1546.67 22
1546.76 25
1546.85 28
1546.94 31
1547.03 31
1547.12 30
1547.21 28
1547.30 24
1547.39 21
1547.48 18
1547.57 15
1547.66 13
1547.75 12
1547.84 11
1547.93 9
1548.02 8
1548.11 6
1548.20 4
1548.30 2
1548.39 1
1548.48 1
1548.57 2
1548.66 4
1548.75 6
1548.84 8
1548.93 10
1549.02 12
1549.11 14
1549.20 16
1549.29 19
1549.38 23
1549.47 27
1549.56 32
1549.65 37
1549.74 40
1549.83 43
1549.92 44
1550.01 44
1550.10 42
1550.19 39
1550.28 36
1550.37 32
1550.46 28
1550.55 25
1550.64 22
1550.73 19
1550.83 16
1550.92 13
1551.01 10
1551.10 6
1551.19 3
1551.28 1
1551.37 0
1551.46 0
1551.55 1
1551.64 4
1551.73 8
1551.82 13
1551.91 17
1552.00 21
1552.09 23
1552.18 24
1552.27 25
1552.36 26
1552.45 26
1552.54 27
1552.63 28
1552.72 30
1552.81 30
1552.90 30
1553.00 29
1553.09 28
1553.18 28
1553.27 30
1553.36 32
1553.45 36
1553.54 40
1553.63 44
1553.72 48
1553.81 50
1553.90 51
1553.99 51
1554.08 51
1554.17 50
1554.26 49
1554.35 48
1554.44 48
1554.53 47
1554.62 46
1554.71 46
1554.80 45
1554.90 45
1554.99 46
1555.08 47
1555.17 48
1555.26 51
1555.35 55
1555.44 60
1555.53 64
1555.62 69
1555.71 73
1555.80 76
1555.89 77
1555.98 77
1556.07 76
1556.16 75
1556.25 74
1556.34 75
1556.43 77
1556.53 81
1556.62 85
1556.71 89
1556.80 93
1556.89 96
1556.98 97
1557.07 98
1557.16 97
1557.25 94
1557.34 90
1557.43 85
1557.52 79
1557.61 72
1557.70 65
1557.79 58
1557.88 50
1557.97 42
1558.07 34
1558.16 26
1558.25 19
1558.34 13
1558.43 9
1558.52 6
1558.61 5
1558.70 6
1558.79 7
1558.88 9
1558.97 11
1559.06 13
1559.15 15
1559.24 17
1559.33 19
1559.42 22
1559.52 25
1559.61 29
1559.70 34
1559.79 39
1559.88 44
1559.97 50
1560.06 56
1560.15 62
1560.24 68
1560.33 74
1560.42 79
1560.51 84
1560.60 88
1560.69 89
1560.78 87
1560.88 83
1560.97 78
1561.06 71
1561.15 65
1561.24 61
1561.33 59
1561.42 60
1561.51 62
1561.60 65
1561.69 68
1561.78 69
1561.87 68
1561.96 65
1562.05 61
1562.14 57
1562.24 53
1562.33 50
1562.42 47
1562.51 46
1562.60 44
1562.69 43
1562.78 41
1562.87 39
1562.96 38
1563.05 37
1563.14 37
1563.23 38
1563.32 38
1563.42 37
1563.51 36
1563.60 34
1563.69 31
1563.78 28
1563.87 25
1563.96 23
1564.05 22
1564.14 24
1564.23 28
1564.32 34
1564.41 41
1564.50 49
1564.60 56
1564.69 62
1564.78 65
1564.87 65
1564.96 63
1565.05 58
1565.14 53
1565.23 48
1565.32 43
1565.41 40
1565.50 39
1565.59 40
1565.69 40
1565.78 41
1565.87 41
1565.96 40
1566.05 38
1566.14 36
1566.23 34
1566.32 32
1566.41 32
1566.50 33
1566.59 34
1566.68 37
1566.78 40
1566.87 43
1566.96 46
1567.05 48
1567.14 49
1567.23 49
1567.32 48
1567.41 46
1567.50 42
1567.59 36
1567.68 30
1567.77 23
1567.87 15
1567.96 7
1568.05 1
1568.14 0
1568.23 0
1568.32 0
1568.41 0
1568.50 0
1568.59 0
1568.68 0
1568.77 2
1568.87 4
1568.96 6
1569.05 7
1569.14 8
1569.23 10
1569.32 12
1569.41 15
1569.50 18
1569.59 22
1569.68 26
1569.78 30
1569.87 33
1569.96 35
1570.05 37
1570.14 39
1570.23 41
1570.32 43
1570.41 45
1570.50 48
1570.59 49
1570.68 50
1570.78 50
1570.87 49
1570.96 47
1571.05 44
1571.14 41
1571.23 38
1571.32 34
1571.41 30
1571.50 26
1571.59 22
1571.69 18
1571.78 15
1571.87 13
1571.96 13
1572.05 13
1572.14 14
1572.23 15
1572.32 14
1572.41 13
1572.50 9
1572.60 5
1572.69 1
1572.78 0
1572.87 0
1572.96 0
1573.05 0
1573.14 0
1573.23 0
1573.32 2
1573.41 4
1573.51 5
1573.60 5
1573.69 4
1573.78 2
1573.87 1
1573.96 0
1574.05 1
1574.14 3
1574.23 7
1574.33 13
1574.42 18
1574.51 24
1574.60 29
1574.69 33
1574.78 35
1574.87 37
1574.96 37
1575.05 36
1575.15 34
1575.24 32
1575.33 29
1575.42 26
1575.51 22
1575.60 18
1575.69 15
1575.78 13
1575.87 12
1575.97 13
1576.06 15
1576.15 18
1576.24 21
1576.33 24
1576.42 27
1576.51 30
1576.60 33
1576.69 35
1576.79 37
1576.88 39
1576.97 41
1577.06 42
1577.15 43
1577.24 45
1577.33 48
1577.42 52
1577.51 56
1577.61 61
1577.70 64
1577.79 66
1577.88 66
1577.97 65
1578.06 62
1578.15 60
1578.24 58
1578.34 58
1578.43 59
1578.52 60
1578.61 61
1578.70 61
1578.79 60
1578.88 58
1578.97 54
1579.07 50
1579.16 46
1579.25 42
1579.34 38
1579.43 36
1579.52 34
1579.61 32
1579.70 31
1579.79 31
1579.89 32
1579.98 32
1580.07 32
1580.16 32
1580.25 32
1580.34 30
1580.43 29
1580.52 27
1580.62 26
1580.71 25
1580.80 25
1580.89 26
1580.98 27
1581.07 29
1581.16 32
1581.25 35
1581.35 38
1581.44 42
1581.53 45
1581.62 48
1581.71 49
1581.80 49
1581.89 47
1581.99 43
1582.08 39
1582.17 35
1582.26 32
1582.35 30
1582.44 28
1582.53 28
1582.62 29
1582.72 31
1582.81 34
1582.90 39
1582.99 45
1583.08 52
1583.17 59
1583.26 67
1583.36 74
1583.45 80
1583.54 84
1583.63 85
1583.72 83
1583.81 79
1583.90 73
1583.99 65
1584.09 58
1584.18 51
1584.27 45
1584.36 40
1584.45 37
1584.54 34
1584.63 32
1584.73 30
1584.82 29
1584.91 28
1585.00 26
1585.09 25
1585.18 23
1585.27 21
1585.37 19
1585.46 17
1585.55 16
1585.64 18
1585.73 22
1585.82 28
1585.91 37
1586.00 48
1586.10 58
1586.19 68
1586.28 75
1586.37 80
1586.46 82
1586.55 81
1586.64 78
1586.74 73
1586.83 67
1586.92 61
1587.01 55
1587.10 49
1587.19 45
1587.28 41
1587.38 37
1587.47 34
1587.56 30
1587.65 27
1587.74 24
1587.83 21
1587.93 18
1588.02 16
1588.11 14
1588.20 14
1588.29 15
1588.38 16
1588.47 17
1588.57 18
1588.66 18
1588.75 18
1588.84 18
1588.93 18
1589.02 19
1589.11 20
1589.21 20
1589.30 20
1589.39 19
1589.48 17
1589.57 16
1589.66 16
1589.76 17
1589.85 19
1589.94 21
1590.03 24
1590.12 26
1590.21 28
1590.30 30
1590.40 31
1590.49 31
1590.58 32
1590.67 34
1590.76 35
1590.85 37
1590.95 40
1591.04 43
1591.13 46
1591.22 49
1591.31 53
1591.40 55
1591.49 57
1591.59 57
1591.68 56
1591.77 53
1591.86 49
1591.95 44
1592.04 38
1592.14 32
1592.23 27
1592.32 24
1592.41 21
1592.50 21
1592.59 21
1592.69 23
1592.78 26
1592.87 27
1592.96 28
1593.05 28
1593.14 26
1593.23 24
1593.33 20
1593.42 16
1593.51 13
1593.60 10
1593.69 9
1593.78 8
1593.88 7
1593.97 7
1594.06 7
1594.15 7
1594.24 7
1594.33 6
1594.43 5
1594.52 5
1594.61 5
1594.70 5
1594.79 6
1594.88 8
1594.98 11
1595.07 14
1595.16 18
1595.25 23
1595.34 28
1595.43 32
1595.53 36
1595.62 38
1595.71 39
1595.80 38
1595.89 36
1595.98 33
1596.08 29
1596.17 25
1596.26 20
1596.35 15
1596.44 11
1596.53 6
1596.63 1
1596.72 0
1596.81 0
1596.90 0
1596.99 0
1597.09 0
1597.18 0
1597.27 0
1597.36 0
1597.45 6
1597.54 13
1597.64 20
1597.73 25
1597.82 29
1597.91 31
1598.00 31
1598.09 30
1598.19 27
1598.28 22
1598.37 17
1598.46 11
1598.55 5
1598.65 0
1598.74 0
1598.83 0
1598.92 0
1599.01 0
1599.10 0
1599.20 0
1599.29 1
1599.38 9
1599.47 16
1599.56 22
1599.65 26
1599.75 27
1599.84 28
1599.93 27
1600.02 26
1600.11 24
1600.21 23
1600.30 22
1600.39 20
1600.48 18
1600.57 16
1600.66 15
1600.76 14
1600.85 13
1600.94 14
1601.03 16
1601.12 18
1601.22 20
1601.31 21
1601.40 22
1601.49 22
1601.58 22
1601.68 21
1601.77 20
1601.86 20
1601.95 19
1602.04 18
1602.13 17
1602.23 17
1602.32 16
1602.41 15
1602.50 14
1602.59 14
1602.69 14
1602.78 16
1602.87 18
1602.96 22
1603.05 27
1603.15 33
1603.24 39
1603.33 45
1603.42 50
1603.51 55
1603.60 58
1603.70 61
1603.79 63
1603.88 63
1603.97 62
1604.06 59
1604.16 55
1604.25 51
1604.34 46
1604.43 42
1604.52 40
1604.62 38
1604.71 38
1604.80 39
1604.89 40
1604.98 41
1605.08 41
1605.17 40
1605.26 38
1605.35 37
1605.44 35
1605.54 34
1605.63 33
1605.72 31
1605.81 29
1605.90 27
1606.00 26
1606.09 24
1606.18 23
1606.27 23
1606.36 23
1606.46 23
1606.55 23
1606.64 23
1606.73 23
1606.82 23
1606.92 24
1607.01 24
1607.10 25
1607.19 24
1607.28 23
1607.38 20
1607.47 16
1607.56 13
1607.65 10
1607.74 8
1607.84 8
1607.93 10
1608.02 12
1608.11 15
1608.20 18
1608.30 21
1608.39 24
1608.48 27
1608.57 30
1608.66 34
1608.76 39
1608.85 44
1608.94 49
1609.03 53
1609.12 55
1609.22 54
1609.31 51
1609.40 47
1609.49 41
1609.59 36
1609.68 32
1609.77 29
1609.86 28
1609.95 28
1610.05 29
1610.14 29
1610.23 30
1610.32 30
1610.41 30
1610.51 31
1610.60 33
1610.69 37
1610.78 44
1610.87 52
1610.97 61
1611.06 70
1611.15 78
1611.24 83
1611.34 86
1611.43 85
1611.52 83
1611.61 80
1611.70 77
1611.80 74
1611.89 71
1611.98 67
1612.07 63
1612.16 58
1612.26 53
1612.35 47
1612.44 41
1612.53 36
1612.63 31
1612.72 27
1612.81 23
1612.90 19
1612.99 14
1613.09 9
1613.18 5
1613.27 1
1613.36 0
1613.46 0
1613.55 0
1613.64 0
1613.73 0
1613.82 0
1613.92 0
1614.01 0
1614.10 0
1614.19 3
1614.29 8
1614.38 13
1614.47 16
1614.56 19
1614.65 19
1614.75 18
1614.84 16
1614.93 14
1615.02 11
1615.12 9
1615.21 8
1615.30 8
1615.39 9
1615.48 11
1615.58 14
1615.67 17
1615.76 22
1615.85 25
1615.95 28
1616.04 29
1616.13 27
1616.22 25
1616.31 21
1616.41 17
1616.50 13
1616.59 11
1616.68 11
1616.78 13
1616.87 17
1616.96 21
1617.05 25
1617.15 28
1617.24 31
1617.33 32
1617.42 33
1617.51 32
1617.61 31
1617.70 31
1617.79 30
1617.88 31
1617.98 34
1618.07 37
1618.16 41
1618.25 46
1618.35 51
1618.44 55
1618.53 58
1618.62 59
1618.72 58
1618.81 56
1618.90 52
1618.99 48
1619.08 43
1619.18 40
1619.27 37
1619.36 36
1619.45 35
1619.55 34
1619.64 33
1619.73 31
1619.82 29
1619.92 27
1620.01 26
1620.10 26
1620.19 26
1620.29 28
1620.38 29
1620.47 31
1620.56 33
1620.65 34
1620.75 35
1620.84 36
1620.93 37
1621.02 37
1621.12 36
1621.21 35
1621.30 32
1621.39 30
1621.49 27
1621.58 25
1621.67 24
1621.76 25
1621.86 26
1621.95 28
1622.04 30
1622.13 31
1622.23 32
1622.32 33
1622.41 34
1622.50 37
1622.60 41
1622.69 46
1622.78 53
1622.87 59
1622.97 65
1623.06 69
1623.15 72
1623.24 73
1623.34 72
1623.43 71
1623.52 67
1623.61 62
1623.71 57
1623.80 50
1623.89 42
1623.98 35
1624.08 29
1624.17 24
1624.26 21
1624.35 19
1624.45 19
1624.54 20
1624.63 21
1624.72 23
1624.82 24
1624.91 26
1625.00 28
1625.09 31
1625.19 34
1625.28 37
1625.37 39
1625.46 40
1625.56 39
1625.65 37
1625.74 34
1625.83 31
1625.93 27
1626.02 24
1626.11 21
1626.20 18
1626.30 16
1626.39 15
1626.48 14
1626.57 15
1626.67 17
1626.76 21
1626.85 26
1626.94 33
1627.04 39
1627.13 46
1627.22 51
1627.32 55
1627.41 58
1627.50 59
1627.59 57
1627.69 54
1627.78 50
1627.87 45
1627.96 40
1628.06 36
1628.15 34
1628.24 33
1628.33 34
1628.43 36
1628.52 38
1628.61 39
1628.70 39
1628.80 39
1628.89 37
1628.98 35
1629.07 32
1629.17 28
1629.26 23
1629.35 18
1629.45 12
1629.54 7
1629.63 2
1629.72 0
1629.82 0
1629.91 0
1630.00 0
1630.09 4
1630.19 9
1630.28 13
1630.37 18
1630.46 22
1630.56 25
1630.65 29
1630.74 33
1630.84 38
1630.93 42
1631.02 46
1631.11 50
1631.21 52
1631.30 52
1631.39 51
1631.48 48
1631.58 44
1631.67 39
1631.76 34
1631.86 29
1631.95 25
1632.04 23
1632.13 23
1632.23 24
1632.32 26
1632.41 28
1632.50 30
1632.60 30
1632.69 28
1632.78 25
1632.88 21
1632.97 16
1633.06 12
1633.15 9
1633.25 8
1633.34 8
1633.43 9
1633.52 10
1633.62 10
1633.71 10
1633.80 9
1633.90 8
1633.99 7
1634.08 7
1634.17 8
1634.27 9
1634.36 11
1634.45 13
1634.55 14
1634.64 14
1634.73 12
1634.82 10
1634.92 6
1635.01 3
1635.10 0
1635.20 0
1635.29 0
1635.38 0
1635.47 0
1635.57 0
1635.66 0
1635.75 1
1635.85 2
1635.94 2
1636.03 3
1636.12 2
1636.22 2
1636.31 0
1636.40 0
1636.49 0
1636.59 0
1636.68 0
1636.77 0
1636.87 1
1636.96 2
1637.05 2
1637.15 3
1637.24 4
1637.33 6
1637.42 9
1637.52 12
1637.61 14
1637.70 15
1637.80 15
1637.89 13
1637.98 10
1638.07 7
1638.17 3
1638.26 0
1638.35 0
1638.45 0
1638.54 0
1638.63 0
1638.72 0
1638.82 0
1638.91 0
1639.00 0
1639.10 0
1639.19 0
1639.28 1
1639.37 6
1639.47 13
1639.56 21
1639.65 29
1639.75 37
1639.84 45
1639.93 50
1640.03 54
1640.12 55
1640.21 55
1640.30 54
1640.40 53
1640.49 52
1640.58 51
1640.68 50
1640.77 49
1640.86 48
1640.96 46
1641.05 45
1641.14 44
1641.23 44
1641.33 46
1641.42 49
1641.51 52
1641.61 56
1641.70 59
1641.79 61
1641.89 62
1641.98 61
1642.07 59
1642.16 57
1642.26 55
1642.35 54
1642.44 54
1642.54 56
1642.63 59
1642.72 63
1642.82 66
1642.91 68
1643.00 68
1643.09 66
1643.19 61
1643.28 54
1643.37 47
1643.47 41
1643.56 36
1643.65 33
1643.75 31
1643.84 30
1643.93 29
1644.03 27
1644.12 25
1644.21 23
1644.30 19
1644.40 16
1644.49 13
1644.58 12
1644.68 11
1644.77 11
1644.86 11
1644.96 11
1645.05 11
1645.14 10
1645.24 9
1645.33 7
1645.42 5
1645.51 3
1645.61 2
1645.70 1
1645.79 1
1645.89 1
1645.98 1
1646.07 1
1646.17 1
1646.26 0
1646.35 0
1646.45 0
1646.54 0
1646.63 0
1646.73 0
1646.82 0
1646.91 0
1647.00 0
1647.10 0
1647.19 1
1647.28 2
1647.38 4
1647.47 6
1647.56 8
1647.66 9
1647.75 9
1647.84 9
1647.94 8
1648.03 9
1648.12 10
1648.22 12
1648.31 14
1648.40 15
1648.50 16
1648.59 14
1648.68 11
1648.77 7
1648.87 3
1648.96 0
1649.05 0
1649.15 1
1649.24 5
1649.33 11
1649.43 17
1649.52 24
1649.61 30
1649.71 35
1649.80 39
1649.89 41
1649.99 41
1650.08 38
1650.17 34
1650.27 29
1650.36 22
1650.45 15
1650.55 8
1650.64 1
1650.73 0
1650.83 0
1650.92 0
1651.01 0
1651.11 0
1651.20 0
1651.29 0
1651.39 0
1651.48 6
1651.57 15
1651.67 24
1651.76 32
1651.85 39
1651.95 45
1652.04 50
1652.13 54
1652.23 56
1652.32 57
1652.41 56
1652.51 54
1652.60 50
1652.69 46
1652.79 43
1652.88 41
1652.97 40
1653.07 42
1653.16 44
1653.25 48
1653.35 52
1653.44 56
1653.53 60
1653.63 63
1653.72 66
1653.81 68
1653.91 70
1654.00 70
1654.09 70
1654.19 69
1654.28 67
1654.37 64
1654.47 59
1654.56 55
1654.65 49
1654.75 43
1654.84 38
1654.93 32
1655.03 28
1655.12 25
1655.21 23
1655.31 22
1655.40 22
1655.49 21
1655.59 21
1655.68 22
1655.77 23
1655.87 25
1655.96 29
1656.05 34
1656.15 40
1656.24 46
1656.33 51
1656.43 55
1656.52 59
1656.61 61
1656.71 63
1656.80 66
1656.89 68
1656.99 71
1657.08 74
1657.17 77
1657.27 78
1657.36 80
1657.45 80
1657.55 80
1657.64 78
1657.73 76
1657.83 72
1657.92 67
1658.02 60
1658.11 53
1658.20 47
1658.30 42
1658.39 39
1658.48 37
1658.58 38
1658.67 39
1658.76 40
1658.86 41
1658.95 41
1659.04 42
1659.14 43
1659.23 46
1659.32 51
1659.42 56
1659.51 62
1659.60 67
1659.70 71
1659.79 72
1659.88 71
1659.98 67
1660.07 63
1660.17 57
1660.26 51
1660.35 46
1660.45 41
1660.54 36
1660.63 32
1660.73 28
1660.82 25
1660.91 23
1661.01 22
1661.10 21
1661.19 22
1661.29 23
1661.38 24
1661.48 26
1661.57 29
1661.66 32
1661.76 36
1661.85 40
1661.94 43
1662.04 47
1662.13 49
1662.22 52
1662.32 53
1662.41 54
1662.50 54
1662.60 54
1662.69 54
1662.79 54
1662.88 53
1662.97 53
1663.07 52
1663.16 51
1663.25 51
1663.35 51
1663.44 52
1663.53 52
1663.63 52
1663.72 52
1663.82 50
1663.91 48
1664.00 46
1664.10 44
1664.19 44
1664.28 45
1664.38 49
1664.47 55
1664.56 63
1664.66 69
1664.75 75
1664.85 77
1664.94 75
1665.03 70
1665.13 62
1665.22 53
1665.31 43
1665.41 34
1665.50 26
1665.59 21
1665.69 17
1665.78 16
1665.88 16
1665.97 18
1666.06 21
1666.16 26
1666.25 31
1666.34 37
1666.44 42
1666.53 47
1666.63 51
1666.72 53
1666.81 53
1666.91 52
1667.00 49
1667.09 45
1667.19 41
1667.28 36
1667.37 33
1667.47 30
1667.56 29
1667.66 29
1667.75 30
1667.84 30
1667.94 31
1668.03 32
1668.12 32
1668.22 32
1668.31 32
1668.41 32
1668.50 32
1668.59 33
1668.69 34
1668.78 35
1668.87 36
1668.97 37
1669.06 37
1669.16 37
1669.25 37
1669.34 37
1669.44 37
1669.53 37
1669.63 38
1669.72 40
1669.81 43
1669.91 46
1670.00 49
1670.09 53
1670.19 55
1670.28 57
1670.38 58
1670.47 57
1670.56 55
1670.66 52
1670.75 48
1670.84 44
1670.94 41
1671.03 38
1671.13 37
1671.22 37
1671.31 38
1671.41 41
1671.50 46
1671.60 51
1671.69 57
1671.78 63
1671.88 68
1671.97 71
1672.06 73
1672.16 73
1672.25 71
1672.35 68
1672.44 65
1672.53 61
1672.63 58
1672.72 56
1672.82 53
1672.91 52
1673.00 50
1673.10 49
1673.19 48
1673.28 48
1673.38 48
1673.47 50
1673.57 54
1673.66 58
1673.75 62
1673.85 65
1673.94 66
1674.04 66
1674.13 64
1674.22 61
1674.32 58
1674.41 55
1674.51 53
1674.60 51
1674.69 49
1674.79 47
1674.88 43
1674.98 39
1675.07 33
1675.16 26
1675.26 20
1675.35 15
1675.45 12
1675.54 11
1675.63 13
1675.73 18
1675.82 25
1675.91 33
1676.01 42
1676.10 50
1676.20 56
1676.29 59
1676.38 59
1676.48 56
1676.57 51
1676.67 45
1676.76 39
1676.85 33
1676.95 28
1677.04 25
1677.14 22
1677.23 21
1677.32 21
1677.42 22
1677.51 24
1677.61 26
1677.70 28
1677.79 30
1677.89 32
1677.98 34
1678.08 36
1678.17 38
1678.26 40
1678.36 43
1678.45 46
1678.55 48
1678.64 50
1678.74 50
1678.83 49
1678.92 47
1679.02 43
1679.11 39
1679.21 34
1679.30 30
1679.39 26
1679.49 23
1679.58 19
1679.68 16
1679.77 13
1679.86 10
1679.96 8
1680.05 8
1680.15 10
1680.24 13
1680.33 18
1680.43 24
1680.52 29
1680.62 34
1680.71 39
1680.80 42
1680.90 44
1680.99 45
1681.09 46
1681.18 46
1681.28 46
1681.37 46
1681.46 44
1681.56 42
1681.65 40
1681.75 37
1681.84 33
1681.93 30
1682.03 28
1682.12 26
1682.22 25
1682.31 24
1682.41 23
1682.50 23
1682.59 21
1682.69 20
1682.78 18
1682.88 17
1682.97 15
1683.06 15
1683.16 15
1683.25 15
1683.35 16
1683.44 16
1683.54 15
1683.63 14
1683.72 11
1683.82 6
1683.91 1
1684.01 0
1684.10 0
1684.19 0
1684.29 0
1684.38 0
1684.48 0
1684.57 0
1684.67 3
1684.76 5
1684.85 6
1684.95 7
1685.04 7
1685.14 8
1685.23 9
1685.32 10
1685.42 11
1685.51 11
1685.61 11
1685.70 9
1685.80 8
1685.89 8
1685.98 10
1686.08 15
1686.17 21
1686.27 29
1686.36 38
1686.46 46
1686.55 54
1686.64 60
1686.74 64
1686.83 67
1686.93 70
1687.02 71
1687.12 73
1687.21 74
1687.30 74
1687.40 75
1687.49 74
1687.59 73
1687.68 72
1687.78 69
1687.87 65
1687.96 61
1688.06 55
1688.15 49
1688.25 43
1688.34 38
1688.44 34
1688.53 32
1688.62 31
1688.72 33
1688.81 35
1688.91 39
1689.00 42
1689.10 45
1689.19 47
1689.28 48
1689.38 49
1689.47 51
1689.57 55
1689.66 61
1689.76 68
1689.85 77
1689.95 84
1690.04 89
1690.13 90
1690.23 87
1690.32 80
1690.42 70
1690.51 59
1690.61 48
1690.70 39
1690.79 32
1690.89 29
1690.98 29
1691.08 31
1691.17 35
1691.27 40
1691.36 44
1691.46 47
1691.55 49
1691.64 50
1691.74 50
1691.83 48
1691.93 45
1692.02 42
1692.12 38
1692.21 34
1692.31 30
1692.40 26
1692.49 22
1692.59 18
1692.68 15
1692.78 11
1692.87 8
1692.97 6
1693.06 5
1693.16 5
1693.25 7
1693.34 9
1693.44 12
1693.53 14
1693.63 16
1693.72 16
1693.82 16
1693.91 14
1694.01 12
1694.10 11
1694.19 11
1694.29 13
1694.38 16
1694.48 22
1694.57 29
1694.67 36
1694.76 45
1694.86 52
1694.95 58
1695.04 61
1695.14 62
1695.23 60
1695.33 56
1695.42 52
1695.52 49
1695.61 48
1695.71 49
1695.80 52
1695.90 55
1695.99 56
1696.08 56
1696.18 53
1696.27 48
1696.37 42
1696.46 37
1696.56 32
1696.65 30
1696.75 30
1696.84 30
1696.94 31
1697.03 31
1697.12 30
1697.22 27
1697.31 24
1697.41 21
1697.50 18
1697.60 17
1697.69 16
1697.79 17
1697.88 20
1697.98 23
1698.07 27
1698.16 32
1698.26 37
1698.35 41
1698.45 45
1698.54 47
1698.64 48
1698.73 47
1698.83 45
1698.92 42
1699.02 38
1699.11 35
1699.21 32
1699.30 31
1699.39 30
1699.49 31
1699.58 33
1699.68 35
1699.77 36
1699.87 37
1699.96 36
1700.06 35
1700.15 32
1700.25 29
1700.34 25
1700.44 23
1700.53 22
1700.62 23
1700.72 25
1700.81 28
1700.91 32
1701.00 35
1701.10 37
1701.19 37
1701.29 35
1701.38 32
1701.48 29
1701.57 25
1701.67 22
1701.76 19
1701.86 18
1701.95 18
1702.05 20
1702.14 23
1702.23 27
1702.33 32
1702.42 38
1702.52 42
1702.61 45
1702.71 46
1702.80 45
1702.90 42
1702.99 38
1703.09 33
1703.18 29
1703.28 27
1703.37 27
1703.47 28
1703.56 30
1703.66 32
1703.75 33
1703.84 33
1703.94 31
1704.03 29
1704.13 28
1704.22 27
1704.32 27
1704.41 28
1704.51 30
1704.60 31
1704.70 32
1704.79 32
1704.89 30
1704.98 28
1705.08 26
1705.17 25
1705.27 25
1705.36 25
1705.46 26
1705.55 26
1705.65 26
1705.74 24
1705.84 21
1705.93 17
1706.02 14
1706.12 11
1706.21 9
1706.31 9
1706.40 9
1706.50 10
1706.59 12
1706.69 13
1706.78 14
1706.88 15
1706.97 16
1707.07 18
1707.16 21
1707.26 25
1707.35 30
1707.45 35
1707.54 41
1707.64 47
1707.73 52
1707.83 55
1707.92 56
1708.02 54
1708.11 51
1708.21 45
1708.30 38
1708.40 31
1708.49 26
1708.59 21
1708.68 19
1708.78 19
1708.87 20
1708.97 22
1709.06 24
1709.15 24
1709.25 23
1709.34 20
1709.44 17
1709.53 14
1709.63 11
1709.72 10
1709.82 12
1709.91 14
1710.01 19
1710.10 24
1710.20 30
1710.29 37
1710.39 43
1710.48 49
1710.58 54
1710.67 57
1710.77 59
1710.86 58
1710.96 56
1711.05 52
1711.15 47
1711.24 42
1711.34 37
1711.43 33
1711.53 31
1711.62 30
1711.72 31
1711.81 33
1711.91 36
1712.00 38
1712.10 40
1712.19 40
1712.29 38
1712.38 36
1712.48 33
1712.57 31
1712.67 31
1712.76 31
1712.86 33
1712.95 36
1713.05 37
1713.14 38
1713.24 37
1713.33 34
1713.43 29
1713.52 24
1713.62 18
1713.71 13
1713.81 8
1713.90 5
1714.00 3
1714.09 1
1714.19 0
1714.28 0
1714.38 0
1714.47 0
1714.57 0
1714.66 0
1714.76 0
1714.85 0
1714.95 0
1715.04 4
1715.14 8
1715.23 11
1715.33 13
1715.42 13
1715.52 12
1715.61 10
1715.71 7
1715.80 6
1715.90 5
1715.99 4
1716.09 4
1716.18 4
1716.28 5
1716.37 5
1716.47 4
1716.56 4
1716.66 5
1716.75 6
1716.85 9
1716.95 13
1717.04 18
1717.14 24
1717.23 30
1717.33 36
1717.42 40
1717.52 43
1717.61 44
1717.71 44
1717.80 43
1717.90 40
1717.99 37
1718.09 33
1718.18 29
1718.28 27
1718.37 25
1718.47 25
1718.56 27
1718.66 29
1718.75 33
1718.85 36
1718.94 40
1719.04 44
1719.13 47
1719.23 51
1719.32 55
1719.42 59
1719.51 63
1719.61 65
1719.70 67
1719.80 66
1719.89 65
1719.99 61
1720.09 57
1720.18 53
1720.28 48
1720.37 42
1720.47 37
1720.56 32
1720.66 27
1720.75 23
1720.85 19
1720.94 15
1721.04 12
1721.13 10
1721.23 9
1721.32 9
1721.42 10
1721.51 11
1721.61 12
1721.70 12
1721.80 11
1721.89 8
1721.99 4
1722.08 0
1722.18 0
1722.28 0
1722.37 0
1722.47 0
1722.56 0
1722.66 0
1722.75 1
1722.85 9
1722.94 17
1723.04 24
1723.13 28
1723.23 31
1723.32 32
1723.42 33
1723.51 33
1723.61 34
1723.70 34
1723.80 35
1723.90 33
1723.99 31
1724.09 27
1724.18 22
1724.28 18
1724.37 14
1724.47 11
1724.56 11
1724.66 14
1724.75 18
1724.85 24
1724.94 31
1725.04 38
1725.13 44
1725.23 49
1725.32 52
1725.42 53
1725.52 53
1725.61 51
1725.71 48
1725.80 43
1725.90 38
1725.99 32
1726.09 26
1726.18 22
1726.28 19
1726.37 20
1726.47 22
1726.56 27
1726.66 32
1726.76 39
1726.85 44
1726.95 49
1727.04 52
1727.14 53
1727.23 52
1727.33 50
1727.42 47
1727.52 43
1727.61 38
1727.71 33
1727.80 29
1727.90 24
1728.00 21
1728.09 17
1728.19 14
1728.28 11
1728.38 8
1728.47 6
1728.57 5
1728.66 7
1728.76 10
1728.85 15
1728.95 21
1729.05 27
1729.14 32
1729.24 36
1729.33 36
1729.43 35
1729.52 32
1729.62 29
1729.71 27
1729.81 26
1729.90 26
1730.00 29
1730.10 31
1730.19 33
1730.29 35
1730.38 35
1730.48 34
1730.57 31
1730.67 28
1730.76 24
1730.86 19
1730.95 15
1731.05 12
1731.15 10
1731.24 8
1731.34 7
1731.43 7
1731.53 8
1731.62 9
1731.72 11
1731.81 14
1731.91 17
1732.01 22
1732.10 27
1732.20 33
1732.29 40
1732.39 45
1732.48 49
1732.58 52
1732.67 52
1732.77 51
1732.87 49
1732.96 46
1733.06 43
1733.15 40
1733.25 38
1733.34 37
1733.44 37
1733.53 37
1733.63 38
1733.73 37
1733.82 35
1733.92 32
1734.01 28
1734.11 24
1734.20 19
1734.30 15
1734.39 11
1734.49 7
1734.59 3
1734.68 0
1734.78 0
1734.87 0
1734.97 0
1735.06 0
1735.16 0
1735.25 0
1735.35 0
1735.45 4
1735.54 9
1735.64 12
1735.73 14
1735.83 15
1735.92 15
1736.02 15
1736.12 15
1736.21 15
1736.31 16
1736.40 16
1736.50 16
1736.59 17
1736.69 17
1736.79 17
1736.88 18
1736.98 19
1737.07 20
1737.17 23
1737.26 26
1737.36 30
1737.45 33
1737.55 36
1737.65 37
1737.74 36
1737.84 34
1737.93 29
1738.03 24
1738.12 19
1738.22 14
1738.32 10
1738.41 7
1738.51 4
1738.60 2
1738.70 1
1738.79 1
1738.89 2
1738.99 6
1739.08 13
1739.18 21
1739.27 30
1739.37 39
1739.46 46
1739.56 52
1739.66 54
1739.75 55
1739.85 55
1739.94 54
1740.04 54
1740.13 54
1740.23 55
1740.33 57
1740.42 58
1740.52 59
1740.61 60
1740.71 61
1740.81 63
1740.90 65
1741.00 69
1741.09 74
1741.19 79
1741.28 82
1741.38 84
1741.48 83
1741.57 80
1741.67 75
1741.76 68
1741.86 62
1741.95 56
1742.05 51
1742.15 48
1742.24 48
1742.34 49
1742.43 52
1742.53 56
1742.63 61
1742.72 67
1742.82 74
1742.91 80
1743.01 85
1743.10 90
1743.20 92
1743.30 93
1743.39 92
1743.49 90
1743.58 86
1743.68 82
1743.78 78
1743.87 75
1743.97 74
1744.06 75
1744.16 78
1744.25 83
1744.35 89
1744.45 94
1744.54 98
1744.64 101
1744.73 102
1744.83 103
1744.93 103
1745.02 103
1745.12 103
1745.21 105
1745.31 107
1745.40 111
1745.50 115
1745.60 121
1745.69 127
1745.79 135
1745.88 144
1745.98 155
1746.08 167
1746.17 179
1746.27 190
1746.36 200
1746.46 206
1746.56 209
1746.65 209
1746.75 206
1746.84 199
1746.94 190
1747.04 179
1747.13 166
1747.23 152
1747.32 139
1747.42 127
1747.52 117
1747.61 112
1747.71 110
1747.80 111
1747.90 116
1748.00 123
1748.09 129
1748.19 135
1748.28 138
1748.38 138
1748.47 135
1748.57 130
1748.67 122
1748.76 113
1748.86 104
1748.95 94
1749.05 85
1749.15 77
1749.24 70
1749.34 63
1749.43 56
1749.53 49
1749.63 43
1749.72 37
1749.82 31
1749.91 27
1750.01 24
1750.11 22
1750.20 22
1750.30 24
1750.40 26
1750.49 28
1750.59 30
1750.68 33
1750.78 35
1750.88 37
1750.97 39
1751.07 42
1751.16 45
1751.26 48
1751.36 50
1751.45 51
1751.55 50
1751.64 46
1751.74 40
1751.84 33
1751.93 26
1752.03 20
1752.12 16
1752.22 16
1752.32 17
1752.41 21
1752.51 25
1752.60 28
1752.70 30
1752.80 30
1752.89 28
1752.99 26
1753.09 24
1753.18 22
1753.28 22
1753.37 23
1753.47 26
1753.57 30
1753.66 33
1753.76 36
1753.85 37
1753.95 36
1754.05 33
1754.14 28
1754.24 23
1754.33 18
1754.43 15
1754.53 12
1754.62 11
1754.72 10
1754.82 11
1754.91 11
1755.01 12
1755.10 11
1755.20 10
1755.30 10
1755.39 9
1755.49 10
1755.58 12
1755.68 15
1755.78 20
1755.87 26
1755.97 34
1756.07 41
1756.16 48
1756.26 55
1756.35 59
1756.45 62
1756.55 63
1756.64 63
1756.74 61
1756.84 59
1756.93 58
1757.03 56
1757.12 55
1757.22 54
1757.32 52
1757.41 50
1757.51 48
1757.60 45
1757.70 43
1757.80 40
1757.89 38
1757.99 37
1758.09 36
1758.18 35
1758.28 35
1758.37 35
1758.47 35
1758.57 36
1758.66 38
1758.76 41
1758.86 45
1758.95 49
1759.05 53
1759.14 57
1759.24 59
1759.34 60
1759.43 59
1759.53 58
1759.63 56
1759.72 53
1759.82 51
1759.92 49
1760.01 46
1760.11 44
1760.20 41
1760.30 39
1760.40 36
1760.49 35
1760.59 34
1760.69 34
1760.78 36
1760.88 37
1760.97 38
1761.07 38
1761.17 37
1761.26 36
1761.36 34
1761.46 33
1761.55 32
1761.65 32
1761.75 34
1761.84 37
1761.94 40
1762.03 44
1762.13 47
1762.23 51
1762.32 55
1762.42 60
1762.52 65
1762.61 70
1762.71 74
1762.81 77
1762.90 79
1763.00 79
1763.09 79
1763.19 77
1763.29 75
1763.38 73
1763.48 72
1763.58 71
1763.67 71
1763.77 72
1763.87 74
1763.96 76
1764.06 77
1764.15 79
1764.25 79
1764.35 79
1764.44 78
1764.54 76
1764.64 75
1764.73 73
1764.83 73
1764.93 73
1765.02 75
1765.12 76
1765.22 76
1765.31 74
1765.41 71
1765.50 66
1765.60 59
1765.70 52
1765.79 46
1765.89 40
1765.99 37
1766.08 36
1766.18 36
1766.28 37
1766.37 39
1766.47 42
1766.57 45
1766.66 47
1766.76 48
1766.86 49
1766.95 48
1767.05 46
1767.14 44
1767.24 42
1767.34 40
1767.43 40
1767.53 40
1767.63 39
1767.72 39
1767.82 37
1767.92 34
1768.01 30
1768.11 26
1768.21 23
1768.30 21
1768.40 20
1768.50 20
1768.59 21
1768.69 22
1768.79 23
1768.88 24
1768.98 24
1769.07 24
1769.17 24
1769.27 23
1769.36 22
1769.46 20
1769.56 18
1769.65 15
1769.75 11
1769.85 8
1769.94 6
1770.04 6
1770.14 8
1770.23 10
1770.33 14
1770.43 18
1770.52 22
1770.62 26
1770.72 29
1770.81 32
1770.91 33
1771.01 35
1771.10 36
1771.20 36
1771.30 35
1771.39 34
1771.49 32
1771.59 29
1771.68 26
1771.78 22
1771.88 18
1771.97 14
1772.07 11
1772.17 9
1772.26 7
1772.36 7
1772.46 7
1772.55 8
1772.65 8
1772.75 9
1772.84 10
1772.94 12
1773.04 14
1773.13 18
1773.23 22
1773.33 27
1773.42 32
1773.52 37
1773.62 41
1773.71 45
1773.81 47
1773.91 49
1774.00 51
1774.10 52
1774.20 53
1774.29 54
1774.39 55
1774.49 56
1774.58 57
1774.68 59
1774.78 60
1774.87 61
1774.97 62
1775.07 62
1775.16 60
1775.26 57
1775.36 53
1775.45 49
1775.55 44
1775.65 39
1775.74 35
1775.84 33
1775.94 33
1776.03 35
1776.13 38
1776.23 42
1776.32 47
1776.42 51
1776.52 53
1776.61 53
1776.71 51
1776.81 48
1776.90 45
1777.00 41
1777.10 39
1777.19 38
1777.29 37
1777.39 37
1777.48 38
1777.58 37
1777.68 37
1777.77 35
1777.87 33
1777.97 31
1778.06 29
1778.16 27
1778.26 24
1778.36 22
1778.45 19
1778.55 15
1778.65 12
1778.74 9
1778.84 7
1778.94 5
1779.03 4
1779.13 3
1779.23 3
1779.32 2
1779.42 1
1779.52 0
1779.61 0
1779.71 0
1779.81 0
1779.90 0
1780.00 0
1780.10 0
1780.19 0
1780.29 1
1780.39 4
1780.49 6
1780.58 9
1780.68 12
1780.78 15
1780.87 17
1780.97 19
1781.07 20
1781.16 21
1781.26 21
1781.36 20
1781.45 19
1781.55 18
1781.65 17
1781.74 16
1781.84 14
1781.94 12
1782.04 9
1782.13 5
1782.23 1
1782.33 0
1782.42 0
1782.52 0
1782.62 0
1782.71 0
1782.81 0
1782.91 0
1783.00 0
1783.10 2
1783.20 3
1783.30 4
1783.39 6
1783.49 9
1783.59 12
1783.68 16
1783.78 21
1783.88 24
1783.97 27
1784.07 29
1784.17 31
1784.26 32
1784.36 33
1784.46 35
1784.56 38
1784.65 40
1784.75 43
1784.85 46
1784.94 50
1785.04 54
1785.14 59
1785.23 64
1785.33 70
1785.43 76
1785.53 81
1785.62 84
1785.72 85
1785.82 84
1785.91 80
1786.01 74
1786.11 67
1786.20 60
1786.30 52
1786.40 46
1786.50 40
1786.59 35
1786.69 31
1786.79 27
1786.88 23
1786.98 20
1787.08 17
1787.17 15
1787.27 15
1787.37 15
1787.47 17
1787.56 20
1787.66 24
1787.76 28
1787.85 34
1787.95 40
1788.05 47
1788.15 53
1788.24 60
1788.34 67
1788.44 72
1788.53 77
1788.63 82
1788.73 86
1788.82 89
1788.92 91
1789.02 91
1789.12 90
1789.21 87
1789.31 83
1789.41 78
1789.50 75
1789.60 72
1789.70 72
1789.80 73
1789.89 75
1789.99 77
1790.09 78
1790.18 77
1790.28 74
1790.38 70
1790.48 65
1790.57 61
1790.67 58
1790.77 56
1790.86 57
1790.96 58
1791.06 61
1791.16 63
1791.25 64
1791.35 64
1791.45 64
1791.54 61
1791.64 57
1791.74 51
1791.84 44
1791.93 35
1792.03 26
1792.13 18
1792.22 12
1792.32 9
1792.42 8
1792.52 11
1792.61 17
1792.71 24
1792.81 32
1792.90 39
1793.00 45
1793.10 50
1793.20 54
1793.29 57
1793.39 61
1793.49 66
1793.58 71
1793.68 77
1793.78 84
1793.88 89
1793.97 93
1794.07 95
1794.17 96
1794.27 96
1794.36 96
1794.46 95
1794.56 94
1794.65 92
1794.75 91
1794.85 88
1794.95 85
1795.04 81
1795.14 79
1795.24 78
1795.33 79
1795.43 82
1795.53 87
1795.63 91
1795.72 95
1795.82 96
1795.92 96
1796.02 94
1796.11 92
1796.21 91
1796.31 90
1796.40 91
1796.50 93
1796.60 96
1796.70 98
1796.79 99
1796.89 98
1796.99 94
1797.09 89
1797.18 82
1797.28 75
1797.38 67
1797.48 61
1797.57 56
1797.67 54
1797.77 54
1797.86 57
1797.96 63
1798.06 69
1798.16 77
1798.25 85
1798.35 91
1798.45 97
1798.55 101
1798.64 103
1798.74 103
1798.84 102
1798.94 100
1799.03 98
1799.13 97
1799.23 97
1799.32 98
1799.42 100
1799.52 101
1799.62 102
1799.71 102
1799.81 99
1799.91 95
1800.01 90
1800.10 85
1800.20 82
1800.30 81
1800.40 82
1800.49 87
1800.59 94
1800.69 103
1800.79 112
1800.88 121
1800.98 129
1801.08 135
1801.17 138
1801.27 139
1801.37 137
1801.47 133
1801.56 128
1801.66 124
1801.76 121
1801.86 120
1801.95 121
1802.05 124
1802.15 130
1802.25 137
1802.34 145
1802.44 154
1802.54 163
1802.64 171
1802.73 177
1802.83 180
1802.93 180
1803.03 177
1803.12 171
1803.22 164
1803.32 156
1803.42 149
1803.51 141
1803.61 135
1803.71 129
1803.81 124
1803.90 120
1804.00 120
1804.10 123
1804.20 129
1804.29 137
1804.39 147
1804.49 156
1804.59 161
1804.68 163
1804.78 160
1804.88 152
1804.98 141
1805.07 128
1805.17 114
1805.27 102
1805.37 92
1805.46 85
1805.56 80
1805.66 76
1805.76 73
1805.85 70
1805.95 67
1806.05 63
1806.15 59
1806.24 56
1806.34 55
1806.44 56
1806.54 59
1806.63 62
1806.73 66
1806.83 68
1806.93 68
1807.02 67
1807.12 64
1807.22 60
1807.32 57
1807.41 54
1807.51 53
1807.61 53
1807.71 53
1807.81 51
1807.90 48
1808.00 43
1808.10 37
1808.20 30
1808.29 25
1808.39 22
1808.49 23
1808.59 26
1808.68 32
1808.78 39
1808.88 45
1808.98 49
1809.07 50
1809.17 49
1809.27 46
1809.37 42
1809.46 38
1809.56 35
1809.66 32
1809.76 31
1809.86 29
1809.95 29
1810.05 29
1810.15 28
1810.25 27
1810.34 26
1810.44 25
1810.54 23
1810.64 21
1810.73 20
1810.83 18
1810.93 17
1811.03 16
1811.13 16
1811.22 16
1811.32 17
1811.42 18
1811.52 20
1811.61 24
1811.71 29
1811.81 35
1811.91 42
1812.00 48
1812.10 53
1812.20 56
1812.30 56
1812.40 55
1812.49 52
1812.59 49
1812.69 45
1812.79 43
1812.88 41
1812.98 40
1813.08 40
1813.18 41
1813.27 42
1813.37 44
1813.47 47
1813.57 51
1813.67 54
1813.76 57
1813.86 59
1813.96 60
1814.06 61
1814.15 62
1814.25 64
1814.35 67
1814.45 70
1814.55 74
1814.64 77
1814.74 80
1814.84 83
1814.94 84
1815.03 85
1815.13 85
1815.23 83
1815.33 80
1815.43 75
1815.52 69
1815.62 62
1815.72 55
1815.82 49
1815.91 46
1816.01 45
1816.11 46
1816.21 49
1816.31 52
1816.40 54
1816.50 54
1816.60 53
1816.70 51
1816.80 48
1816.89 46
1816.99 45
1817.09 46
1817.19 49
1817.28 53
1817.38 59
1817.48 64
1817.58 70
1817.68 75
1817.77 79
1817.87 82
1817.97 83
1818.07 82
1818.17 81
1818.26 78
1818.36 74
1818.46 68
1818.56 62
1818.65 56
1818.75 49
1818.85 41
1818.95 34
1819.05 26
1819.14 19
1819.24 13
1819.34 10
1819.44 9
1819.54 12
1819.63 18
1819.73 27
1819.83 38
1819.93 49
1820.03 59
1820.12 66
1820.22 71
1820.32 73
1820.42 73
1820.51 71
1820.61 70
1820.71 69
1820.81 70
1820.91 72
1821.00 75
1821.10 79
1821.20 82
1821.30 85
1821.40 87
1821.49 88
1821.59 89
1821.69 89
1821.79 90
1821.89 90
1821.98 90
1822.08 90
1822.18 88
1822.28 84
1822.38 79
1822.47 71
1822.57 62
1822.67 53
1822.77 44
1822.87 37
1822.96 30
1823.06 26
1823.16 24
1823.26 22
1823.36 22
1823.45 22
1823.55 22
1823.65 22
1823.75 21
1823.85 19
1823.94 17
1824.04 15
1824.14 14
1824.24 12
1824.34 11
1824.43 9
1824.53 8
1824.63 8
1824.73 10
1824.83 13
1824.92 18
1825.02 24
1825.12 30
1825.22 37
1825.32 42
1825.41 47
1825.51 50
1825.61 51
1825.71 50
1825.81 49
1825.91 45
1826.00 41
1826.10 35
1826.20 27
1826.30 19
1826.40 10
1826.49 1
1826.59 0
1826.69 0
1826.79 0
1826.89 0
1826.98 0
1827.08 0
1827.18 0
1827.28 4
1827.38 8
1827.47 11
1827.57 12
1827.67 13
1827.77 13
1827.87 14
1827.97 15
1828.06 17
1828.16 18
1828.26 20
1828.36 20
1828.46 20
1828.55 19
1828.65 18
1828.75 17
1828.85 17
1828.95 17
1829.05 18
1829.14 18
1829.24 19
1829.34 19
1829.44 19
1829.54 19
1829.63 19
1829.73 22
1829.83 25
1829.93 29
1830.03 34
1830.13 39
1830.22 43
1830.32 46
1830.42 48
1830.52 50
1830.62 51
1830.71 52
1830.81 52
1830.91 53
1831.01 53
1831.11 53
1831.21 51
1831.30 49
1831.40 46
1831.50 43
1831.60 39
1831.70 36
1831.79 33
1831.89 30
1831.99 27
1832.09 24
1832.19 21
1832.29 17
1832.38 14
1832.48 10
1832.58 7
1832.68 5
1832.78 4
1832.88 4
1832.97 6
1833.07 9
1833.17 12
1833.27 14
1833.37 17
1833.47 18
1833.56 19
1833.66 19
1833.76 19
1833.86 19
1833.96 19
1834.06 19
1834.15 18
1834.25 18
1834.35 18
1834.45 17
1834.55 17
1834.64 17
1834.74 18
1834.84 19
1834.94 21
1835.04 23
1835.14 24
1835.23 25
1835.33 24
1835.43 23
1835.53 20
1835.63 17
1835.73 13
1835.82 9
1835.92 5
1836.02 1
1836.12 0
1836.22 0
1836.32 0
1836.41 0
1836.51 0
1836.61 0
1836.71 4
1836.81 7
1836.91 10
1837.01 13
1837.10 15
1837.20 18
1837.30 20
1837.40 22
1837.50 24
1837.60 26
1837.69 27
1837.79 28
1837.89 27
1837.99 26
1838.09 25
1838.19 23
1838.28 21
1838.38 21
1838.48 20
1838.58 21
1838.68 24
1838.78 27
1838.87 32
1838.97 37
1839.07 42
1839.17 47
1839.27 51
1839.37 54
1839.47 55
1839.56 55
1839.66 53
1839.76 51
1839.86 47
1839.96 44
1840.06 39
1840.15 35
1840.25 32
1840.35 28
1840.45 26
1840.55 24
1840.65 23
1840.75 23
1840.84 24
1840.94 25
1841.04 27
1841.14 30
1841.24 33
1841.34 38
1841.43 42
1841.53 46
1841.63 51
1841.73 54
1841.83 57
1841.93 58
1842.03 59
1842.12 58
1842.22 57
1842.32 54
1842.42 50
1842.52 46
1842.62 41
1842.72 36
1842.81 31
1842.91 28
1843.01 26
1843.11 27
1843.21 29
1843.31 33
1843.41 37
1843.50 41
1843.60 44
1843.70 47
1843.80 49
1843.90 50
1844.00 52
1844.10 52
1844.19 52
1844.29 52
1844.39 50
1844.49 47
1844.59 44
1844.69 40
1844.79 37
1844.88 33
1844.98 29
1845.08 25
1845.18 21
1845.28 17
1845.38 13
1845.48 10
1845.57 9
1845.67 11
1845.77 16
1845.87 24
1845.97 33
1846.07 43
1846.17 53
1846.26 61
1846.36 67
1846.46 71
1846.56 73
1846.66 73
1846.76 71
1846.86 69
1846.95 67
1847.05 64
1847.15 60
1847.25 56
1847.35 51
1847.45 46
1847.55 41
1847.65 38
1847.74 35
1847.84 34
1847.94 33
1848.04 32
1848.14 32
1848.24 31
1848.34 30
1848.43 30
1848.53 31
1848.63 34
1848.73 38
1848.83 44
1848.93 51
1849.03 59
1849.13 66
1849.22 72
1849.32 76
1849.42 78
1849.52 78
1849.62 76
1849.72 73
1849.82 69
1849.92 64
1850.01 59
1850.11 53
1850.21 48
1850.31 43
1850.41 40
1850.51 37
1850.61 36
1850.71 36
1850.80 37
1850.90 38
1851.00 39
1851.10 39
1851.20 39
1851.30 37
1851.40 36
1851.50 34
1851.59 34
1851.69 33
1851.79 33
1851.89 34
1851.99 36
1852.09 37
1852.19 39
1852.29 41
1852.38 42
1852.48 43
1852.58 44
1852.68 44
1852.78 44
1852.88 44
1852.98 45
1853.08 47
1853.17 49
1853.27 52
1853.37 56
1853.47 59
1853.57 61
1853.67 61
1853.77 60
1853.87 57
1853.97 53
1854.06 49
1854.16 45
1854.26 41
1854.36 38
1854.46 35
1854.56 33
1854.66 31
1854.76 30
1854.85 29
1854.95 28
1855.05 28
1855.15 28
1855.25 29
1855.35 30
1855.45 30
1855.55 31
1855.65 33
1855.74 36
1855.84 40
1855.94 46
1856.04 53
1856.14 60
1856.24 68
1856.34 75
1856.44 81
1856.54 84
1856.63 85
1856.73 84
1856.83 82
1856.93 79
1857.03 75
1857.13 72
1857.23 69
1857.33 66
1857.43 64
1857.52 62
1857.62 61
1857.72 60
1857.82 59
1857.92 59
1858.02 59
1858.12 59
1858.22 58
1858.32 58
1858.42 56
1858.51 54
1858.61 50
1858.71 46
1858.81 42
1858.91 37
1859.01 33
1859.11 29
1859.21 27
1859.31 25
1859.40 25
1859.50 26
1859.60 29
1859.70 32
1859.80 35
1859.90 38
1860.00 39
1860.10 37
1860.20 32
1860.30 24
1860.39 14
1860.49 4
1860.59 0
1860.69 0
1860.79 0
1860.89 0
1860.99 0
1861.09 0
1861.19 0
1861.29 0
1861.39 4
1861.48 8
1861.58 11
1861.68 16
1861.78 21
1861.88 26
1861.98 31
1862.08 35
1862.18 37
1862.28 39
1862.38 39
1862.47 40
1862.57 41
1862.67 44
1862.77 48
1862.87 53
1862.97 58
1863.07 64
1863.17 68
1863.27 70
1863.37 71
1863.47 70
1863.56 68
1863.66 65
1863.76 61
1863.86 57
1863.96 54
1864.06 51
1864.16 50
1864.26 50
1864.36 51
1864.46 54
1864.56 56
1864.65 58
1864.75 60
1864.85 60
1864.95 60
1865.05 59
1865.15 58
1865.25 58
1865.35 58
1865.45 59
1865.55 60
1865.65 61
1865.74 63
1865.84 64
1865.94 64
1866.04 64
1866.14 63
1866.24 62
1866.34 60
1866.44 58
1866.54 56
1866.64 54
1866.74 52
1866.84 51
1866.93 50
1867.03 50
1867.13 51
1867.23 51
1867.33 52
1867.43 52
1867.53 51
1867.63 49
1867.73 46
1867.83 43
1867.93 39
1868.03 35
1868.13 31
1868.22 29
1868.32 28
1868.42 28
1868.52 29
1868.62 31
1868.72 32
1868.82 34
1868.92 36
1869.02 37
1869.12 39
1869.22 42
1869.32 45
1869.41 48
1869.51 50
1869.61 51
1869.71 51
1869.81 49
1869.91 45
1870.01 41
1870.11 37
1870.21 34
1870.31 33
1870.41 33
1870.51 35
1870.61 39
1870.71 42
1870.80 46
1870.90 49
1871.00 51
1871.10 53
1871.20 53
1871.30 52
1871.40 51
1871.50 48
1871.60 45
1871.70 41
1871.80 38
1871.90 35
1872.00 34
1872.10 33
1872.19 33
1872.29 34
1872.39 35
1872.49 35
1872.59 35
1872.69 35
1872.79 35
1872.89 37
1872.99 40
1873.09 44
1873.19 50
1873.29 55
1873.39 60
1873.49 64
1873.59 68
1873.68 71
1873.78 75
1873.88 80
1873.98 86
1874.08 93
1874.18 101
1874.28 108
1874.38 114
1874.48 118
1874.58 118
1874.68 115
1874.78 110
1874.88 103
1874.98 94
1875.08 84
1875.18 75
1875.27 67
1875.37 60
1875.47 55
1875.57 51
1875.67 49
1875.77 47
1875.87 45
1875.97 43
1876.07 41
1876.17 38
1876.27 35
1876.37 31
1876.47 27
1876.57 24
1876.67 21
1876.77 19
1876.87 18
1876.97 19
1877.06 20
1877.16 23
1877.26 27
1877.36 31
1877.46 37
1877.56 42
1877.66 48
1877.76 53
1877.86 58
1877.96 63
1878.06 66
1878.16 68
1878.26 69
1878.36 70
1878.46 69
1878.56 67
1878.66 65
1878.76 63
1878.85 60
1878.95 58
1879.05 54
1879.15 51
1879.25 47
1879.35 43
1879.45 39
1879.55 36
1879.65 34
1879.75 34
1879.85 35
1879.95 38
1880.05 42
1880.15 46
1880.25 50
1880.35 52
1880.45 54
1880.55 53
1880.65 52
1880.75 50
1880.85 48
1880.94 47
1881.04 48
1881.14 52
1881.24 57
1881.34 65
1881.44 73
1881.54 81
1881.64 89
1881.74 95
1881.84 100
1881.94 104
1882.04 107
1882.14 110
1882.24 113
1882.34 115
1882.44 117
1882.54 118
1882.64 118
1882.74 116
1882.84 112
1882.94 107
1883.04 100
1883.14 93
1883.24 86
1883.33 79
1883.43 72
1883.53 66
1883.63 61
1883.73 58
1883.83 55
1883.93 54
1884.03 54
1884.13 56
1884.23 60
1884.33 64
1884.43 70
1884.53 76
1884.63 83
1884.73 89
1884.83 95
1884.93 100
1885.03 104
1885.13 106
1885.23 107
1885.33 108
1885.43 108
1885.53 109
1885.63 110
1885.73 112
1885.83 112
1885.93 112
1886.03 109
1886.12 104
1886.22 98
1886.32 90
1886.42 82
1886.52 75
1886.62 69
1886.72 65
1886.82 61
1886.92 59
1887.02 58
1887.12 56
1887.22 55
1887.32 53
1887.42 51
1887.52 49
1887.62 46
1887.72 44
1887.82 40
1887.92 37
1888.02 33
1888.12 30
1888.22 26
1888.32 24
1888.42 23
1888.52 22
1888.62 23
1888.72 25
1888.82 28
1888.92 30
1889.02 33
1889.12 35
1889.22 38
1889.32 41
1889.42 44
1889.52 47
1889.62 51
1889.72 54
1889.81 56
1889.91 57
1890.01 56
1890.11 54
1890.21 51
1890.31 48
1890.41 46
1890.51 45
1890.61 46
1890.71 49
1890.81 52
1890.91 57
1891.01 62
1891.11 67
1891.21 71
1891.31 74
1891.41 76
1891.51 77
1891.61 76
1891.71 75
1891.81 74
1891.91 73
1892.01 73
1892.11 75
1892.21 80
1892.31 88
1892.41 98
1892.51 109
1892.61 121
1892.71 132
1892.81 140
1892.91 145
1893.01 146
1893.11 143
1893.21 137
1893.31 127
1893.41 116
1893.51 104
1893.61 91
1893.71 80
1893.81 71
1893.91 63
1894.01 58
1894.11 54
1894.21 51
1894.31 49
1894.41 46
1894.51 44
1894.61 42
1894.71 41
1894.81 40
1894.91 41
1895.01 43
1895.11 46
1895.21 50
1895.31 53
1895.41 56
1895.51 59
1895.61 60
1895.71 61
1895.81 61
1895.91 61
1896.01 60
1896.11 59
1896.21 57
1896.31 55
1896.41 53
1896.51 52
1896.61 53
1896.71 56
1896.81 60
1896.91 66
1897.01 71
1897.11 76
1897.21 78
1897.31 78
1897.41 75
1897.51 71
1897.61 66
1897.71 61
1897.81 57
1897.91 55
1898.01 53
1898.11 53
1898.21 53
1898.31 52
1898.41 50
1898.51 48
1898.61 44
1898.71 41
1898.81 38
1898.91 35
1899.01 34
1899.11 33
1899.21 33
1899.31 34
1899.41 34
1899.51 35
1899.61 36
1899.71 37
1899.81 38
1899.91 40
1900.01 42
1900.11 44
1900.21 47
1900.31 51
1900.41 55
1900.51 61
1900.61 67
1900.71 74
1900.81 81
1900.91 86
1901.01 91
1901.11 94
1901.21 96
1901.31 95
1901.41 94
1901.51 92
1901.61 90
1901.71 88
1901.81 85
1901.91 83
1902.01 80
1902.11 77
1902.21 73
1902.31 68
1902.41 64
1902.51 60
1902.61 58
1902.71 57
1902.81 58
1902.91 62
1903.01 66
1903.11 70
1903.21 73
1903.31 75
1903.41 75
1903.51 73
1903.61 71
1903.71 69
1903.81 67
1903.91 66
1904.01 66
1904.11 66
1904.21 68
1904.31 70
1904.41 71
1904.51 72
1904.61 71
1904.71 69
1904.81 65
1904.91 61
1905.01 57
1905.11 54
1905.21 53
1905.31 53
1905.41 54
1905.51 56
1905.61 58
1905.71 60
1905.81 61
1905.91 62
1906.01 62
1906.11 62
1906.21 61
1906.31 60
1906.42 57
1906.52 54
1906.62 50
1906.72 46
1906.82 41
1906.92 36
1907.02 33
1907.12 30
1907.22 28
1907.32 28
1907.42 28
1907.52 29
1907.62 31
1907.72 33
1907.82 35
1907.92 37
1908.02 38
1908.12 39
1908.22 40
1908.32 42
1908.42 44
1908.52 48
1908.62 53
1908.72 60
1908.82 67
1908.92 75
1909.02 81
1909.12 85
1909.22 86
1909.32 85
1909.42 80
1909.52 74
1909.62 67
1909.72 59
1909.82 52
1909.92 46
1910.02 42
1910.12 40
1910.23 39
1910.33 40
1910.43 42
1910.53 45
1910.63 48
1910.73 51
1910.83 53
1910.93 55
1911.03 56
1911.13 57
1911.23 57
1911.33 58
1911.43 59
1911.53 61
1911.63 63
1911.73 65
1911.83 66
1911.93 66
1912.03 65
1912.13 61
1912.23 56
1912.33 50
1912.43 44
1912.53 39
1912.63 35
1912.73 33
1912.83 33
1912.93 35
1913.04 41
1913.14 49
1913.24 58
1913.34 69
1913.44 79
1913.54 88
1913.64 95
1913.74 100
1913.84 102
1913.94 102
1914.04 101
1914.14 99
1914.24 96
1914.34 94
1914.44 91
1914.54 89
1914.64 86
1914.74 82
1914.84 79
1914.94 74
1915.04 71
1915.14 69
1915.24 69
1915.35 71
1915.45 76
1915.55 82
1915.65 88
1915.75 93
1915.85 96
1915.95 97
1916.05 94
1916.15 90
1916.25 84
1916.35 77
1916.45 70
1916.55 64
1916.65 60
1916.75 56
1916.85 55
1916.95 54
1917.05 54
1917.15 54
1917.25 54
1917.35 52
1917.46 50
1917.56 49
1917.66 47
1917.76 48
1917.86 50
1917.96 54
1918.06 60
1918.16 66
1918.26 72
1918.36 78
1918.46 82
1918.56 85
1918.66 87
1918.76 88
1918.86 88
1918.96 88
1919.06 88
1919.16 88
1919.26 87
1919.37 85
1919.47 81
1919.57 76
1919.67 69
1919.77 61
1919.87 55
1919.97 49
1920.07 45
1920.17 42
1920.27 41
1920.37 40
1920.47 39
1920.57 37
1920.67 36
1920.77 34
1920.87 33
1920.97 31
1921.08 30
1921.18 30
1921.28 31
1921.38 34
1921.48 38
1921.58 44
1921.68 51
1921.78 58
1921.88 64
1921.98 68
1922.08 69
1922.18 69
1922.28 67
1922.38 65
1922.48 64
1922.58 62
1922.69 61
1922.79 59
1922.89 57
1922.99 53
1923.09 49
1923.19 44
1923.29 40
1923.39 36
1923.49 34
1923.59 33
1923.69 35
1923.79 40
1923.89 47
1923.99 56
1924.09 65
1924.20 74
1924.30 81
1924.40 86
1924.50 87
1924.60 86
1924.70 83
1924.80 79
1924.90 75
1925.00 73
1925.10 73
1925.20 74
1925.30 78
1925.40 82
1925.50 86
1925.60 90
1925.71 94
1925.81 96
1925.91 97
1926.01 97
1926.11 94
1926.21 91
1926.31 88
1926.41 85
1926.51 82
1926.61 81
1926.71 79
1926.81 77
1926.91 75
1927.02 70
1927.12 64
1927.22 58
1927.32 51
1927.42 46
1927.52 42
1927.62 41
1927.72 42
1927.82 45
1927.92 48
1928.02 52
1928.12 54
1928.22 56
1928.33 58
1928.43 58
1928.53 59
1928.63 59
1928.73 60
1928.83 62
1928.93 64
1929.03 67
1929.13 71
1929.23 74
1929.33 77
1929.43 80
1929.54 80
1929.64 79
1929.74 77
1929.84 73
1929.94 69
1930.04 64
1930.14 60
1930.24 58
1930.34 56
1930.44 57
1930.54 59
1930.64 63
1930.75 67
1930.85 72
1930.95 75
1931.05 78
1931.15 79
1931.25 79
1931.35 78
1931.45 77
1931.55 76
1931.65 75
1931.75 74
1931.85 73
1931.96 70
1932.06 67
1932.16 64
1932.26 60
1932.36 57
1932.46 55
1932.56 52
1932.66 51
1932.76 50
1932.86 49
1932.96 49
1933.07 50
1933.17 51
1933.27 54
1933.37 58
1933.47 63
1933.57 67
1933.67 70
1933.77 71
1933.87 72
1933.97 71
1934.07 69
1934.18 69
1934.28 69
1934.38 71
1934.48 75
1934.58 78
1934.68 80
1934.78 80
1934.88 76
1934.98 68
1935.08 58
1935.19 47
1935.29 36
1935.39 28
1935.49 23
1935.59 22
1935.69 24
1935.79 28
1935.89 32
1935.99 35
1936.09 36
1936.20 35
1936.30 32
1936.40 28
1936.50 24
1936.60 20
1936.70 16
1936.80 13
1936.90 11
1937.00 9
1937.10 6
1937.21 3
1937.31 0
1937.41 0
1937.51 0
1937.61 0
1937.71 0
1937.81 0
1937.91 0
1938.01 0
1938.11 3
1938.22 9
1938.32 14
1938.42 18
1938.52 21
1938.62 22
1938.72 22
1938.82 21
1938.92 21
1939.02 21
1939.13 21
1939.23 24
1939.33 27
1939.43 31
1939.53 35
1939.63 40
1939.73 45
1939.83 49
1939.93 53
1940.04 57
1940.14 59
1940.24 61
1940.34 62
1940.44 63
1940.54 64
1940.64 66
1940.74 69
1940.84 72
1940.95 75
1941.05 78
1941.15 79
1941.25 79
1941.35 77
1941.45 73
1941.55 69
1941.65 66
1941.75 62
1941.86 61
1941.96 61
1942.06 62
1942.16 65
1942.26 68
1942.36 71
1942.46 74
1942.56 75
1942.66 76
1942.77 77
1942.87 79
1942.97 82
1943.07 86
1943.17 90
1943.27 94
1943.37 96
1943.47 95
1943.58 92
1943.68 85
1943.78 76
1943.88 66
1943.98 56
1944.08 47
1944.18 41
1944.28 37
1944.38 36
1944.49 37
1944.59 40
1944.69 44
1944.79 48
1944.89 52
1944.99 56
1945.09 60
1945.19 63
1945.30 67
1945.40 70
1945.50 72
1945.60 72
1945.70 72
1945.80 70
1945.90 67
1946.00 64
1946.11 62
1946.21 61
1946.31 62
1946.41 63
1946.51 64
1946.61 66
1946.71 67
1946.81 70
1946.92 73
1947.02 77
1947.12 81
1947.22 86
1947.32 90
1947.42 93
1947.52 95
1947.62 96
1947.73 96
1947.83 96
1947.93 97
1948.03 98
1948.13 100
1948.23 102
1948.33 104
1948.44 105
1948.54 105
1948.64 103
1948.74 101
1948.84 98
1948.94 95
1949.04 90
1949.14 84
1949.25 78
1949.35 71
1949.45 63
1949.55 57
1949.65 51
1949.75 47
1949.85 44
1949.96 42
1950.06 40
1950.16 37
1950.26 34
1950.36 32
1950.46 29
1950.56 27
1950.66 26
1950.77 26
1950.87 26
1950.97 27
1951.07 27
1951.17 27
1951.27 28
1951.37 29
1951.48 31
1951.58 35
1951.68 41
1951.78 47
1951.88 55
1951.98 62
1952.08 69
1952.19 75
1952.29 79
1952.39 83
1952.49 87
1952.59 90
1952.69 93
1952.79 95
1952.90 95
1953.00 94
1953.10 91
1953.20 86
1953.30 81
1953.40 75
1953.50 68
1953.61 62
1953.71 57
1953.81 51
1953.91 47
1954.01 43
1954.11 40
1954.21 40
1954.32 42
1954.42 45
1954.52 51
1954.62 57
1954.72 61
1954.82 64
1954.93 65
1955.03 62
1955.13 57
1955.23 51
1955.33 45
1955.43 40
1955.53 37
1955.64 36
1955.74 37
1955.84 40
1955.94 44
1956.04 49
1956.14 55
1956.24 61
1956.35 67
1956.45 72
1956.55 77
1956.65 81
1956.75 84
1956.85 86
1956.96 86
1957.06 85
1957.16 81
1957.26 75
1957.36 69
1957.46 62
1957.56 56
1957.67 51
1957.77 49
1957.87 49
1957.97 49
1958.07 50
1958.17 50
1958.28 48
1958.38 46
1958.48 42
1958.58 40
1958.68 38
1958.78 37
1958.88 37
1958.99 38
1959.09 38
1959.19 38
1959.29 38
1959.39 38
1959.49 38
1959.60 41
1959.70 46
1959.80 52
1959.90 60
1960.00 69
1960.10 76
1960.21 82
1960.31 86
1960.41 87
1960.51 86
1960.61 84
1960.71 81
1960.82 78
1960.92 77
1961.02 78
1961.12 80
1961.22 83
1961.32 86
1961.43 87
1961.53 87
1961.63 84
1961.73 80
1961.83 74
1961.93 67
1962.04 62
1962.14 58
1962.24 58
1962.34 61
1962.44 68
1962.54 78
1962.65 89
1962.75 100
1962.85 110
1962.95 116
1963.05 118
1963.15 115
1963.26 110
1963.36 101
1963.46 91
1963.56 81
1963.66 71
1963.76 63
1963.87 56
1963.97 52
1964.07 49
1964.17 48
1964.27 47
1964.37 46
1964.48 44
1964.58 41
1964.68 36
1964.78 30
1964.88 24
1964.99 18
1965.09 15
1965.19 13
1965.29 13
1965.39 14
1965.49 16
1965.60 16
1965.70 16
1965.80 13
1965.90 9
1966.00 4
1966.10 0
1966.21 0
1966.31 0
1966.41 0
1966.51 0
1966.61 0
1966.72 0
1966.82 0
1966.92 3
1967.02 7
1967.12 11
1967.22 13
1967.33 16
1967.43 18
1967.53 20
1967.63 24
1967.73 27
1967.83 31
1967.94 35
1968.04 38
1968.14 41
1968.24 43
1968.34 44
1968.45 46
1968.55 47
1968.65 48
1968.75 51
1968.85 54
1968.96 58
1969.06 63
1969.16 68
1969.26 74
1969.36 80
1969.46 85
1969.57 89
1969.67 92
1969.77 93
1969.87 93
1969.97 91
1970.08 87
1970.18 82
1970.28 77
1970.38 71
1970.48 65
1970.59 60
1970.69 55
1970.79 51
1970.89 49
1970.99 48
1971.09 50
1971.20 52
1971.30 56
1971.40 61
1971.50 65
1971.60 68
1971.71 70
1971.81 72
1971.91 73
1972.01 75
1972.11 78
1972.22 82
1972.32 87
1972.42 92
1972.52 95
1972.62 96
1972.73 94
1972.83 90
1972.93 84
1973.03 78
1973.13 71
1973.24 66
1973.34 62
1973.44 60
1973.54 59
1973.64 60
1973.74 61
1973.85 63
1973.95 65
1974.05 67
1974.15 69
1974.25 70
1974.36 71
1974.46 72
1974.56 73
1974.66 74
1974.76 76
1974.87 78
1974.97 82
1975.07 86
1975.17 91
1975.27 98
1975.38 104
1975.48 110
1975.58 113
1975.68 115
1975.78 113
1975.89 109
1975.99 104
1976.09 97
1976.19 91
1976.30 86
1976.40 83
1976.50 81
1976.60 80
1976.70 80
1976.81 80
1976.91 79
1977.01 79
1977.11 78
1977.21 77
1977.32 76
1977.42 75
1977.52 75
1977.62 75
1977.72 76
1977.83 76
1977.93 77
1978.03 76
1978.13 75
1978.23 74
1978.34 71
1978.44 69
1978.54 67
1978.64 65
1978.74 64
1978.85 63
1978.95 62
1979.05 61
1979.15 59
1979.26 57
1979.36 53
1979.46 50
1979.56 46
1979.66 42
1979.77 38
1979.87 35
1979.97 32
1980.07 29
1980.17 26
1980.28 23
1980.38 21
1980.48 19
1980.58 19
1980.69 19
1980.79 21
1980.89 23
1980.99 25
1981.09 26
1981.20 27
1981.30 26
1981.40 24
1981.50 21
1981.60 18
1981.71 15
1981.81 12
1981.91 11
1982.01 12
1982.12 15
1982.22 20
1982.32 26
1982.42 31
1982.52 36
1982.63 40
1982.73 42
1982.83 41
1982.93 40
1983.04 36
1983.14 33
1983.24 28
1983.34 24
1983.44 19
1983.55 15
1983.65 11
1983.75 8
1983.85 6
1983.96 7
1984.06 10
1984.16 16
1984.26 25
1984.36 34
1984.47 43
1984.57 52
1984.67 58
1984.77 62
1984.88 64
1984.98 64
1985.08 63
1985.18 61
1985.28 58
1985.39 56
1985.49 54
1985.59 52
1985.69 52
1985.80 52
1985.90 53
1986.00 55
1986.10 57
1986.21 57
1986.31 57
1986.41 55
1986.51 53
1986.61 51
1986.72 50
1986.82 50
1986.92 53
1987.02 56
1987.13 60
1987.23 63
1987.33 66
1987.43 68
1987.54 69
1987.64 69
1987.74 70
1987.84 70
1987.94 70
1988.05 70
1988.15 70
1988.25 69
1988.35 67
1988.46 64
1988.56 60
1988.66 54
1988.76 48
1988.87 43
1988.97 37
1989.07 33
1989.17 31
1989.28 32
1989.38 35
1989.48 40
1989.58 49
1989.68 60
1989.79 72
1989.89 84
1989.99 96
1990.09 106
1990.20 112
1990.30 116
1990.40 116
1990.50 112
1990.61 107
1990.71 101
1990.81 95
1990.91 91
1991.02 89
1991.12 88
1991.22 89
1991.32 90
1991.43 91
1991.53 92
1991.63 91
1991.73 91
1991.84 90
1991.94 90
1992.04 91
1992.14 92
1992.25 93
1992.35 93
1992.45 91
1992.55 88
1992.65 84
1992.76 78
1992.86 72
1992.96 67
1993.06 63
1993.17 60
1993.27 59
1993.37 60
1993.47 62
1993.58 65
1993.68 68
1993.78 71
1993.88 73
1993.99 73
1994.09 71
1994.19 68
1994.29 63
1994.40 57
1994.50 52
1994.60 48
1994.70 45
1994.81 43
1994.91 42
1995.01 41
1995.11 40
1995.22 38
1995.32 35
1995.42 31
1995.52 26
1995.63 20
1995.73 14
1995.83 8
1995.94 1
1996.04 0
1996.14 0
1996.24 0
1996.35 0
1996.45 0
1996.55 0
1996.65 0
1996.76 0
1996.86 6
1996.96 12
1997.06 16
1997.17 20
1997.27 24
1997.37 27
1997.47 30
1997.58 34
1997.68 37
1997.78 41
1997.88 44
1997.99 47
1998.09 49
1998.19 51
1998.29 53
1998.40 55
1998.50 57
1998.60 60
1998.70 62
1998.81 64
1998.91 65
1999.01 63
1999.12 60
1999.22 54
1999.32 47
1999.42 39
1999.53 31
1999.63 24
1999.73 17
1999.83 12
1999.94 8
2000.04 6
2000.14 5
2000.24 6
2000.35 9
2000.45 12
2000.55 16
2000.65 20
2000.76 23
2000.86 27
2000.96 31
2001.07 36
2001.17 42
2001.27 47
2001.37 52
2001.48 55
2001.58 57
2001.68 56
2001.78 53
2001.89 50
2001.99 47
2002.09 45
2002.20 44
2002.30 44
2002.40 46
2002.50 48
2002.61 51
2002.71 54
2002.81 56
2002.91 57
2003.02 58
2003.12 57
2003.22 57
2003.33 56
2003.43 55
2003.53 54
2003.63 55
2003.74 56
2003.84 57
2003.94 57
2004.04 56
2004.15 54
2004.25 50
2004.35 45
2004.46 40
2004.56 37
2004.66 35
2004.76 35
2004.87 37
2004.97 39
2005.07 42
2005.17 44
2005.28 45
2005.38 45
2005.48 46
2005.59 47
2005.69 48
2005.79 50
2005.89 50
2006.00 50
2006.10 49
2006.20 47
2006.31 44
2006.41 42
2006.51 41
2006.61 41
2006.72 42
2006.82 43
2006.92 45
2007.03 47
2007.13 48
2007.23 50
2007.33 52
2007.44 55
2007.54 58
2007.64 61
2007.75 65
2007.85 68
2007.95 69
2008.05 69
2008.16 66
2008.26 62
2008.36 57
2008.46 52
2008.57 47
2008.67 44
2008.77 43
2008.88 44
2008.98 46
2009.08 49
2009.19 52
2009.29 57
2009.39 63
2009.49 69
2009.60 77
2009.70 86
2009.80 93
2009.91 99
2010.01 103
2010.11 103
2010.21 99
2010.32 93
2010.42 85
2010.52 76
2010.63 68
2010.73 60
2010.83 54
2010.93 50
2011.04 47
2011.14 46
2011.24 45
2011.35 45
2011.45 45
2011.55 44
2011.66 44
2011.76 44
2011.86 44
2011.96 45
2012.07 46
2012.17 48
2012.27 49
2012.38 51
2012.48 52
2012.58 53
2012.68 55
2012.79 57
2012.89 59
2012.99 62
2013.10 66
2013.20 69
2013.30 73
2013.41 76
2013.51 79
2013.61 80
2013.71 81
2013.82 79
2013.92 77
2014.02 73
2014.13 67
2014.23 61
2014.33 56
2014.44 52
2014.54 50
2014.64 49
2014.74 49
2014.85 50
2014.95 49
2015.05 46
2015.16 42
2015.26 38
2015.36 35
2015.47 35
2015.57 37
2015.67 42
2015.78 48
2015.88 53
2015.98 58
2016.08 60
2016.19 59
2016.29 57
2016.39 54
2016.50 52
2016.60 50
2016.70 49
2016.81 49
2016.91 48
2017.01 48
2017.11 46
2017.22 45
2017.32 43
2017.42 41
2017.53 39
2017.63 37
2017.73 34
2017.84 31
2017.94 28
2018.04 24
2018.15 20
2018.25 15
2018.35 11
2018.46 6
2018.56 1
2018.66 0
2018.76 0
2018.87 0
2018.97 0
2019.07 0
2019.18 0
2019.28 0
2019.38 0
2019.49 5
2019.59 11
2019.69 15
2019.80 18
2019.90 18
2020.00 17
2020.11 15
2020.21 13
2020.31 12
2020.42 12
2020.52 14
2020.62 18
2020.72 24
2020.83 30
2020.93 36
2021.03 43
2021.14 48
2021.24 53
2021.34 57
2021.45 61
2021.55 64
2021.65 66
2021.76 66
2021.86 65
2021.96 62
2022.07 58
2022.17 55
2022.27 52
2022.38 51
2022.48 54
2022.58 60
2022.69 69
2022.79 80
2022.89 90
2023.00 99
2023.10 106
2023.20 109
2023.30 109
2023.41 105
2023.51 99
2023.61 91
2023.72 83
2023.82 74
2023.92 67
2024.03 61
2024.13 57
2024.23 53
2024.34 51
2024.44 49
2024.54 47
2024.65 46
2024.75 47
2024.85 48
2024.96 51
2025.06 54
2025.16 57
2025.27 59
2025.37 60
2025.47 59
2025.58 55
2025.68 51
2025.78 45
2025.89 40
2025.99 37
2026.09 35
2026.20 35
2026.30 36
2026.40 39
2026.51 40
2026.61 41
2026.71 39
2026.82 36
2026.92 31
2027.02 27
2027.13 23
2027.23 22
2027.33 22
2027.44 25
2027.54 29
2027.64 35
2027.75 40
2027.85 45
2027.95 49
2028.06 52
2028.16 54
2028.26 54
2028.37 52
2028.47 50
2028.57 46
2028.68 42
2028.78 38
2028.88 34
2028.99 32
2029.09 32
2029.19 34
2029.30 38
2029.40 44
2029.50 50
2029.61 56
2029.71 59
2029.81 60
2029.92 59
2030.02 55
2030.12 51
2030.23 47
2030.33 42
2030.44 39
2030.54 37
2030.64 35
2030.75 34
2030.85 33
2030.95 33
2031.06 33
2031.16 35
2031.26 38
2031.37 42
2031.47 48
2031.57 54
2031.68 60
2031.78 65
2031.88 67
2031.99 68
2032.09 66
2032.19 63
2032.30 57
2032.40 51
2032.50 44
2032.61 38
2032.71 32
2032.81 28
2032.92 23
2033.02 20
2033.13 15
2033.23 10
2033.33 5
2033.44 0
2033.54 0
2033.64 0
2033.75 0
2033.85 0
2033.95 0
2034.06 0
2034.16 0
2034.26 4
2034.37 13
2034.47 23
2034.57 33
2034.68 42
2034.78 48
2034.88 52
2034.99 53
2035.09 51
2035.20 47
2035.30 40
2035.40 33
2035.51 25
2035.61 19
2035.71 15
2035.82 13
2035.92 13
2036.02 14
2036.13 16
2036.23 16
2036.33 16
2036.44 14
2036.54 11
2036.65 7
2036.75 4
2036.85 3
2036.96 4
2037.06 6
2037.16 10
2037.27 15
2037.37 19
2037.47 22
2037.58 24
2037.68 24
2037.78 23
2037.89 21
2037.99 18
2038.10 16
2038.20 14
2038.30 14
2038.41 14
2038.51 14
2038.61 16
2038.72 17
2038.82 19
2038.92 19
2039.03 18
2039.13 17
2039.24 14
2039.34 11
2039.44 8
2039.55 7
2039.65 6
2039.75 7
2039.86 9
2039.96 13
2040.07 17
2040.17 22
2040.27 27
2040.38 32
2040.48 37
2040.58 40
2040.69 42
2040.79 43
2040.89 42
2041.00 40
2041.10 37
2041.21 35
2041.31 33
2041.41 32
2041.52 31
2041.62 30
2041.72 30
2041.83 31
2041.93 31
2042.04 32
2042.14 34
2042.24 37
2042.35 40
2042.45 44
2042.55 48
2042.66 51
2042.76 53
2042.87 55
2042.97 55
2043.07 54
2043.18 53
2043.28 53
2043.38 53
2043.49 52
2043.59 52
2043.70 51
2043.80 50
2043.90 48
2044.01 46
2044.11 45
2044.21 45
2044.32 45
2044.42 46
2044.53 47
2044.63 46
2044.73 44
2044.84 41
2044.94 38
2045.04 35
2045.15 34
2045.25 34
2045.36 36
2045.46 37
2045.56 39
2045.67 39
2045.77 37
2045.87 35
2045.98 32
2046.08 29
2046.19 28
2046.29 28
2046.39 28
2046.50 29
2046.60 29
2046.71 28
2046.81 26
2046.91 22
2047.02 18
2047.12 13
2047.22 9
2047.33 5
2047.43 2
2047.54 0
2047.64 0
2047.74 0
2047.85 3
2047.95 7
2048.06 12
2048.16 19
2048.26 26
2048.37 34
2048.47 41
2048.57 48
2048.68 53
2048.78 57
2048.89 59
2048.99 61
2049.09 62
2049.20 63
2049.30 64
2049.41 67
2049.51 69
2049.61 72
2049.72 75
2049.82 77
2049.93 79
2050.03 79
2050.13 79
2050.24 77
2050.34 76
2050.45 73
2050.55 70
2050.65 67
2050.76 63
2050.86 59
2050.97 55
2051.07 50
2051.17 46
2051.28 41
2051.38 35
2051.48 29
2051.59 23
2051.69 17
2051.80 11
2051.90 6
2052.00 2
2052.11 0
2052.21 0
2052.32 0
2052.42 0
2052.52 0
2052.63 0
2052.73 0
2052.84 0
2052.94 0
2053.04 0
2053.15 0
2053.25 2
2053.36 5
2053.46 9
2053.56 14
2053.67 18
2053.77 21
2053.88 23
2053.98 22
2054.08 20
2054.19 17
2054.29 14
2054.40 12
2054.50 13
2054.60 15
2054.71 21
2054.81 30
2054.92 41
2055.02 53
2055.13 66
2055.23 78
2055.33 89
2055.44 97
2055.54 102
2055.65 104
2055.75 103
2055.85 101
2055.96 97
2056.06 94
2056.17 92
2056.27 92
2056.37 92
2056.48 94
2056.58 96
2056.69 98
2056.79 98
2056.89 97
2057.00 95
2057.10 92
2057.21 88
2057.31 83
2057.41 79
2057.52 74
2057.62 70
2057.73 65
2057.83 59
2057.94 53
2058.04 47
2058.14 41
2058.25 36
2058.35 33
2058.46 32
2058.56 33
2058.66 35
2058.77 39
2058.87 44
2058.98 48
2059.08 51
2059.19 54
2059.29 55
2059.39 57
2059.50 60
2059.60 64
2059.71 69
2059.81 76
2059.91 84
2060.02 93
2060.12 101
2060.23 107
2060.33 112
2060.44 114
2060.54 114
2060.64 112
2060.75 109
2060.85 106
2060.96 104
2061.06 101
2061.16 99
2061.27 96
2061.37 93
2061.48 89
2061.58 86
2061.69 83
2061.79 80
2061.89 79
2062.00 78
2062.10 77
2062.21 76
2062.31 75
2062.42 73
2062.52 70
2062.62 66
2062.73 63
2062.83 59
2062.94 54
2063.04 48
2063.14 43
2063.25 36
2063.35 30
2063.46 24
2063.56 19
2063.67 15
2063.77 13
2063.87 13
2063.98 15
2064.08 19
2064.19 25
2064.29 31
2064.40 37
2064.50 42
2064.60 45
2064.71 47
2064.81 47
2064.92 46
2065.02 44
2065.13 41
2065.23 37
2065.33 32
2065.44 28
2065.54 23
2065.65 18
2065.75 14
2065.86 11
2065.96 10
2066.07 10
2066.17 14
2066.27 19
2066.38 25
2066.48 32
2066.59 39
2066.69 45
2066.80 50
2066.90 54
2067.00 57
2067.11 60
2067.21 64
2067.32 68
2067.42 74
2067.53 80
2067.63 86
2067.73 92
2067.84 97
2067.94 100
2068.05 101
2068.15 102
2068.26 101
2068.36 99
2068.47 98
2068.57 96
2068.67 94
2068.78 92
2068.88 90
2068.99 88
2069.09 85
2069.20 83
2069.30 81
2069.40 78
2069.51 76
2069.61 72
2069.72 68
2069.82 64
2069.93 60
2070.03 55
2070.14 52
2070.24 48
2070.34 46
2070.45 44
2070.55 43
2070.66 41
2070.76 41
2070.87 41
2070.97 42
2071.08 45
2071.18 48
2071.28 52
2071.39 57
2071.49 61
2071.60 65
2071.70 68
2071.81 72
2071.91 75
2072.02 79
2072.12 83
2072.23 87
2072.33 89
2072.43 90
2072.54 87
2072.64 82
2072.75 75
2072.85 67
2072.96 59
2073.06 53
2073.17 51
2073.27 52
2073.37 56
2073.48 62
2073.58 70
2073.69 77
2073.79 83
2073.90 88
2074.00 92
2074.11 93
2074.21 93
2074.32 90
2074.42 85
2074.52 79
2074.63 70
2074.73 61
2074.84 51
2074.94 42
2075.05 34
2075.15 27
2075.26 21
2075.36 16
2075.47 11
2075.57 7
2075.67 3
2075.78 0
2075.88 0
2075.99 0
2076.09 0
2076.20 3
2076.30 8
2076.41 12
2076.51 16
2076.62 18
2076.72 19
2076.82 18
2076.93 16
2077.03 14
2077.14 12
2077.24 12
2077.35 12
2077.45 13
2077.56 16
2077.66 18
2077.77 20
2077.87 23
2077.98 25
2078.08 27
2078.18 30
2078.29 34
2078.39 39
2078.50 47
2078.60 55
2078.71 65
2078.81 75
2078.92 84
2079.02 91
2079.13 95
2079.23 97
2079.34 96
2079.44 94
2079.55 92
2079.65 90
2079.75 90
2079.86 91
2079.96 92
2080.07 92
2080.17 92
2080.28 89
2080.38 85
2080.49 81
2080.59 76
2080.70 72
2080.80 69
2080.91 65
2081.01 62
2081.12 57
2081.22 51
2081.33 43
2081.43 34
2081.53 25
2081.64 17
2081.74 13
2081.85 11
2081.95 11
2082.06 13
2082.16 15
2082.27 16
2082.37 16
2082.48 14
2082.58 11
2082.69 8
2082.79 5
2082.90 3
2083.00 3
2083.11 4
2083.21 4
2083.32 5
2083.42 5
2083.52 5
2083.63 5
2083.73 6
2083.84 8
2083.94 11
2084.05 16
2084.15 22
2084.26 29
2084.36 35
2084.47 41
2084.57 46
2084.68 50
2084.78 53
2084.89 55
2084.99 55
2085.10 55
2085.20 53
2085.31 51
2085.41 49
2085.52 48
2085.62 47
2085.73 47
2085.83 48
2085.94 50
2086.04 53
2086.14 55
2086.25 57
2086.35 58
2086.46 58
2086.56 56
2086.67 54
2086.77 51
2086.88 47
2086.98 44
2087.09 41
2087.19 38
2087.30 38
2087.40 38
2087.51 40
2087.61 43
2087.72 46
2087.82 49
2087.93 51
2088.03 52
2088.14 52
2088.24 52
2088.35 52
2088.45 52
2088.56 52
2088.66 51
2088.77 50
2088.87 48
2088.98 45
2089.08 42
2089.19 40
2089.29 39
2089.40 39
2089.50 41
2089.61 42
2089.71 43
2089.82 44
2089.92 43
2090.03 42
2090.13 39
2090.24 36
2090.34 32
2090.45 27
2090.55 21
2090.66 15
2090.76 9
2090.87 4
2090.97 2
2091.07 2
2091.18 5
2091.28 10
2091.39 18
2091.49 26
2091.60 33
2091.70 39
2091.81 42
2091.91 43
2092.02 41
2092.12 37
2092.23 33
2092.33 29
2092.44 25
2092.54 23
2092.65 21
2092.75 21
2092.86 20
2092.96 20
2093.07 20
2093.17 20
2093.28 20
2093.38 20
2093.49 20
2093.59 21
2093.70 22
2093.80 22
2093.91 21
2094.01 21
2094.12 19
2094.22 17
2094.33 15
2094.43 14
2094.54 12
2094.65 10
2094.75 9
2094.86 7
2094.96 5
2095.07 3
2095.17 0
2095.28 0
2095.38 0
2095.49 0
2095.59 0
2095.70 0
2095.80 0
2095.91 0
2096.01 0
2096.12 1
2096.22 3
2096.33 5
2096.43 7
2096.54 11
2096.64 16
2096.75 21
2096.85 27
2096.96 33
2097.06 38
2097.17 42
2097.27 44
2097.38 45
2097.48 45
2097.59 44
2097.69 44
2097.80 44
2097.90 44
2098.01 45
2098.11 46
2098.22 48
2098.32 49
2098.43 50
2098.53 52
2098.64 54
2098.74 57
2098.85 61
2098.95 65
2099.06 70
2099.16 75
2099.27 79
2099.37 82
2099.48 84
2099.59 85
2099.69 84
2099.80 82
2099.90 80
2100.01 77
2100.11 74
2100.22 70
2100.32 65
2100.43 60
2100.53 54
2100.64 48
2100.74 41
2100.85 34
2100.95 27
2101.06 20
2101.16 14
2101.27 9
2101.37 6
2101.48 5
2101.58 4
2101.69 4
2101.79 4
2101.90 4
2102.00 2
2102.11 0
2102.22 0
2102.32 0
2102.43 0
2102.53 0
2102.64 0
2102.74 0
2102.85 4
2102.95 10
2103.06 16
2103.16 22
2103.27 26
2103.37 30
2103.48 33
2103.58 35
2103.69 36
2103.79 37
2103.90 39
2104.00 41
2104.11 44
2104.22 49
2104.32 54
2104.43 60
2104.53 67
2104.64 74
2104.74 80
2104.85 85
2104.95 87
2105.06 88
2105.16 86
2105.27 82
2105.37 77
2105.48 71
2105.58 66
2105.69 62
2105.79 60
2105.90 60
2106.01 61
2106.11 63
2106.22 66
2106.32 67
2106.43 67
2106.53 67
2106.64 66
2106.74 65
2106.85 66
2106.95 69
2107.06 74
2107.16 82
2107.27 90
2107.38 98
2107.48 105
2107.59 111
2107.69 114
2107.80 115
2107.90 115
2108.01 112
2108.11 107
2108.22 102
2108.32 95
2108.43 89
2108.53 84
2108.64 79
2108.75 76
2108.85 74
2108.96 72
2109.06 71
2109.17 70
2109.27 69
2109.38 68
2109.48 67
2109.59 66
2109.69 65
2109.80 64
2109.90 63
2110.01 61
2110.12 60
2110.22 60
2110.33 62
2110.43 64
2110.54 68
2110.64 73
2110.75 77
2110.85 80
2110.96 81
2111.06 81
2111.17 81
2111.28 80
2111.38 80
2111.49 82
2111.59 84
2111.70 87
2111.80 91
2111.91 94
2112.01 97
2112.12 99
2112.22 100
2112.33 100
2112.44 99
2112.54 98
2112.65 98
2112.75 98
2112.86 98
2112.96 97
2113.07 96
2113.17 92
2113.28 88
2113.39 82
2113.49 76
2113.60 70
2113.70 66
2113.81 64
2113.91 63
2114.02 64
2114.12 65
2114.23 66
2114.34 68
2114.44 69
2114.55 70
2114.65 71
2114.76 72
2114.86 74
2114.97 75
2115.07 76
2115.18 77
2115.29 76
2115.39 74
2115.50 70
2115.60 66
2115.71 61
2115.81 56
2115.92 52
2116.02 50
2116.13 50
2116.24 52
2116.34 56
2116.45 60
2116.55 64
2116.66 67
2116.76 70
2116.87 71
2116.97 70
2117.08 68
2117.19 65
2117.29 60
2117.40 55
2117.50 49
2117.61 43
2117.71 38
2117.82 35
2117.92 32
2118.03 32
2118.14 32
2118.24 34
2118.35 37
2118.45 41
2118.56 46
2118.66 50
2118.77 53
2118.88 55
2118.98 54
2119.09 50
2119.19 45
2119.30 38
2119.40 30
2119.51 23
2119.62 18
2119.72 15
2119.83 15
2119.93 17
2120.04 22
2120.14 29
2120.25 36
2120.36 44
2120.46 51
2120.57 56
2120.67 60
2120.78 62
2120.88 63
2120.99 62
2121.10 59
2121.20 55
2121.31 51
2121.41 46
2121.52 42
2121.62 39
2121.73 37
2121.84 36
2121.94 35
2122.05 35
2122.15 34
2122.26 33
2122.36 32
2122.47 30
2122.58 30
2122.68 32
2122.79 35
2122.89 40
2123.00 47
2123.10 55
2123.21 63
2123.32 69
2123.42 74
2123.53 75
2123.63 74
2123.74 72
2123.84 69
2123.95 65
2124.06 63
2124.16 61
2124.27 60
2124.37 59
2124.48 59
2124.58 58
2124.69 56
2124.80 55
2124.90 55
2125.01 55
2125.11 56
2125.22 57
2125.33 59
2125.43 61
2125.54 62
2125.64 61
2125.75 59
2125.85 56
2125.96 52
2126.07 48
2126.17 44
2126.28 41
2126.38 38
2126.49 36
2126.60 35
2126.70 34
2126.81 35
2126.91 38
2127.02 42
2127.12 48
2127.23 55
2127.34 64
2127.44 73
2127.55 82
2127.65 90
2127.76 97
2127.87 102
2127.97 105
2128.08 107
2128.18 107
2128.29 106
2128.40 104
2128.50 102
2128.61 99
2128.71 96
2128.82 93
2128.92 90
2129.03 87
2129.14 84
2129.24 79
2129.35 74
2129.45 68
2129.56 62
2129.67 56
2129.77 51
2129.88 48
2129.98 47
2130.09 48
2130.20 50
2130.30 53
2130.41 55
2130.51 57
2130.62 57
2130.73 57
2130.83 56
2130.94 56
2131.04 55
2131.15 55
2131.26 55
2131.36 57
2131.47 60
2131.57 64
2131.68 68
2131.79 71
2131.89 73
2132.00 73
2132.10 71
2132.21 69
2132.31 67
2132.42 67
2132.53 69
2132.63 73
2132.74 78
2132.84 82
2132.95 86
2133.06 87
2133.16 88
2133.27 88
2133.38 87
2133.48 88
2133.59 88
2133.69 89
2133.80 89
2133.91 87
2134.01 85
2134.12 81
2134.22 77
2134.33 72
2134.44 69
2134.54 66
2134.65 64
2134.75 62
2134.86 58
2134.97 54
2135.07 48
2135.18 42
2135.28 35
2135.39 29
2135.50 25
2135.60 22
2135.71 21
2135.81 22
2135.92 25
2136.03 28
2136.13 32
2136.24 35
2136.34 37
2136.45 38
2136.56 37
2136.66 35
2136.77 33
2136.87 31
2136.98 29
2137.09 27
2137.19 26
2137.30 26
2137.41 25
2137.51 25
2137.62 26
2137.72 28
2137.83 31
2137.94 35
2138.04 41
2138.15 46
2138.25 50
2138.36 53
2138.47 53
2138.57 50
2138.68 46
2138.79 41
2138.89 37
2139.00 34
2139.10 33
2139.21 35
2139.32 39
2139.42 44
2139.53 51
2139.63 56
2139.74 60
2139.85 64
2139.95 66
2140.06 67
2140.17 68
2140.27 70
2140.38 72
2140.48 74
2140.59 75
2140.70 76
2140.80 76
2140.91 74
2141.01 71
2141.12 67
2141.23 62
2141.33 57
2141.44 53
2141.55 50
2141.65 49
2141.76 49
2141.86 52
2141.97 57
2142.08 63
2142.18 68
2142.29 71
2142.40 72
2142.50 71
2142.61 66
2142.71 60
2142.82 53
2142.93 46
2143.03 40
2143.14 36
2143.25 32
2143.35 29
2143.46 26
2143.56 23
2143.67 19
2143.78 15
2143.88 11
2143.99 9
2144.10 7
2144.20 7
2144.31 8
2144.41 10
2144.52 13
2144.63 16
2144.73 20
2144.84 24
2144.95 29
2145.05 35
2145.16 41
2145.27 48
2145.37 55
2145.48 63
2145.58 70
2145.69 77
2145.80 84
2145.90 89
2146.01 94
2146.12 97
2146.22 99
2146.33 101
2146.43 102
2146.54 102
2146.65 102
2146.75 101
2146.86 99
2146.97 95
2147.07 89
2147.18 81
2147.29 71
2147.39 61
2147.50 52
2147.60 45
2147.71 40
2147.82 38
2147.92 40
2148.03 43
2148.14 49
2148.24 55
2148.35 62
2148.46 68
2148.56 73
2148.67 77
2148.77 78
2148.88 78
2148.99 76
2149.09 73
2149.20 70
2149.31 67
2149.41 66
2149.52 66
2149.63 66
2149.73 68
2149.84 68
2149.95 68
2150.05 67
2150.16 63
2150.26 59
2150.37 53
2150.48 48
2150.58 44
2150.69 41
2150.80 40
2150.90 40
2151.01 41
2151.12 42
2151.22 44
2151.33 46
2151.44 48
2151.54 50
2151.65 51
2151.75 51
2151.86 51
2151.97 49
2152.07 45
2152.18 41
2152.29 38
2152.39 34
2152.50 31
2152.61 29
2152.71 28
2152.82 28
2152.93 28
2153.03 28
2153.14 29
2153.25 30
2153.35 30
2153.46 30
2153.57 29
2153.67 28
2153.78 26
2153.88 25
2153.99 25
2154.10 25
2154.20 27
2154.31 29
2154.42 32
2154.52 34
2154.63 36
2154.74 37
2154.84 37
2154.95 37
2155.06 37
2155.16 37
2155.27 39
2155.38 43
2155.48 49
2155.59 59
2155.70 71
2155.80 85
2155.91 99
2156.02 111
2156.12 119
2156.23 123
2156.34 121
2156.44 116
2156.55 109
2156.66 103
2156.76 98
2156.87 96
2156.98 98
2157.08 102
2157.19 108
2157.29 114
2157.40 118
2157.51 120
2157.61 119
2157.72 115
2157.83 108
2157.93 100
2158.04 91
2158.15 84
2158.25 78
2158.36 74
2158.47 73
2158.57 73
2158.68 75
2158.79 77
2158.89 78
2159.00 79
2159.11 78
2159.21 76
2159.32 74
2159.43 70
2159.53 67
2159.64 63
2159.75 60
2159.85 56
2159.96 54
2160.07 52
2160.17 50
2160.28 48
2160.39 47
2160.49 44
2160.60 41
2160.71 37
2160.81 32
2160.92 28
2161.03 25
2161.13 23
2161.24 22
2161.35 24
2161.45 27
2161.56 31
2161.67 35
2161.77 39
2161.88 43
2161.99 47
2162.09 50
2162.20 53
2162.31 55
2162.42 57
2162.52 57
2162.63 56
2162.74 53
2162.84 50
2162.95 46
2163.06 42
2163.16 38
2163.27 36
2163.38 34
2163.48 32
2163.59 32
2163.70 31
2163.80 30
2163.91 30
2164.02 29
2164.12 29
2164.23 30
2164.34 32
2164.44 34
2164.55 36
2164.66 37
2164.76 39
2164.87 39
2164.98 40
2165.08 40
2165.19 41
2165.30 43
2165.40 46
2165.51 49
2165.62 53
2165.73 55
2165.83 57
2165.94 57
2166.05 56
2166.15 54
2166.26 51
2166.37 47
2166.47 42
2166.58 36
2166.69 30
2166.79 23
2166.90 16
2167.01 8
2167.11 2
2167.22 0
2167.33 0
2167.43 0
2167.54 0
2167.65 0
2167.75 0
2167.86 0
2167.97 0
2168.08 3
2168.18 9
2168.29 16
2168.40 23
2168.50 29
2168.61 34
2168.72 38
2168.82 39
2168.93 39
2169.04 37
2169.14 33
2169.25 30
2169.36 27
2169.47 25
2169.57 25
2169.68 26
2169.79 28
2169.89 31
2170.00 33
2170.11 36
2170.21 39
2170.32 42
2170.43 46
2170.53 51
2170.64 55
2170.75 59
2170.86 60
2170.96 59
2171.07 56
2171.18 51
2171.28 45
2171.39 39
2171.50 34
2171.60 31
2171.71 31
2171.82 32
2171.92 35
2172.03 38
2172.14 42
2172.25 45
2172.35 47
2172.46 49
2172.57 50
2172.67 51
2172.78 50
2172.89 48
2172.99 44
2173.10 39
2173.21 34
2173.32 30
2173.42 27
2173.53 27
2173.64 29
2173.74 32
2173.85 37
2173.96 41
2174.06 44
2174.17 45
2174.28 44
2174.39 41
2174.49 37
2174.60 33
2174.71 30
2174.81 27
2174.92 25
2175.03 24
2175.13 24
2175.24 26
2175.35 28
2175.46 32
2175.56 37
2175.67 42
2175.78 48
2175.88 54
2175.99 60
2176.10 63
2176.21 65
2176.31 64
2176.42 60
2176.53 54
2176.63 46
2176.74 38
2176.85 30
2176.96 24
2177.06 20
2177.17 20
2177.28 22
2177.38 25
2177.49 29
2177.60 34
2177.70 37
2177.81 40
2177.92 42
2178.03 43
2178.13 44
2178.24 45
2178.35 45
2178.45 46
2178.56 47
2178.67 47
2178.78 48
2178.88 48
2178.99 49
2179.10 50
2179.20 52
2179.31 56
2179.42 60
2179.53 66
2179.63 72
2179.74 80
2179.85 88
2179.95 97
2180.06 105
2180.17 113
2180.28 118
2180.38 119
2180.49 117
2180.60 111
2180.70 102
2180.81 91
2180.92 79
2181.03 68
2181.13 59
2181.24 53
2181.35 50
2181.46 50
2181.56 52
2181.67 55
2181.78 58
2181.88 62
2181.99 65
2182.10 68
2182.21 70
2182.31 71
2182.42 71
2182.53 69
2182.63 67
2182.74 64
2182.85 63
2182.96 64
2183.06 68
2183.17 75
2183.28 84
2183.39 93
2183.49 101
2183.60 107
2183.71 110
2183.81 109
2183.92 105
2184.03 99
2184.14 90
2184.24 81
2184.35 72
2184.46 64
2184.57 57
2184.67 52
2184.78 47
2184.89 43
2184.99 41
2185.10 38
2185.21 37
2185.32 35
2185.42 35
2185.53 36
2185.64 38
2185.75 43
2185.85 49
2185.96 56
2186.07 63
2186.17 69
2186.28 72
2186.39 73
2186.50 71
2186.60 68
2186.71 65
2186.82 61
2186.93 58
2187.03 57
2187.14 57
2187.25 58
2187.36 60
2187.46 62
2187.57 63
2187.68 64
2187.78 64
2187.89 62
2188.00 58
2188.11 52
2188.21 45
2188.32 37
2188.43 28
2188.54 19
2188.64 12
2188.75 6
2188.86 2
2188.97 2
2189.07 4
2189.18 10
2189.29 17
2189.40 26
2189.50 34
2189.61 41
2189.72 47
2189.82 52
2189.93 55
2190.04 59
2190.15 62
2190.25 64
2190.36 66
2190.47 66
2190.58 65
2190.68 63
2190.79 59
2190.90 56
2191.01 54
2191.11 55
2191.22 57
2191.33 62
2191.44 69
2191.54 76
2191.65 84
2191.76 90
2191.87 94
2191.97 96
2192.08 95
2192.19 91
2192.30 85
2192.40 77
2192.51 69
2192.62 61
2192.73 53
2192.83 46
2192.94 40
2193.05 36
2193.16 32
2193.26 31
2193.37 31
2193.48 34
2193.59 38
2193.69 44
2193.80 51
2193.91 59
2194.02 66
2194.12 72
2194.23 76
2194.34 78
2194.45 79
2194.55 79
2194.66 77
2194.77 76
2194.88 74
2194.98 71
2195.09 69
2195.20 67
2195.31 65
2195.41 62
2195.52 59
2195.63 55
2195.74 50
2195.84 45
2195.95 40
2196.06 35
2196.17 32
2196.27 30
2196.38 29
2196.49 28
2196.60 28
2196.70 28
2196.81 27
2196.92 25
2197.03 22
2197.13 18
2197.24 15
2197.35 12
2197.46 10
2197.57 10
2197.67 11
2197.78 14
2197.89 19
2198.00 24
2198.10 29
2198.21 35
2198.32 40
2198.43 44
2198.53 48
2198.64 50
2198.75 52
2198.86 53
2198.96 54
2199.07 55
2199.18 57
2199.29 58
2199.39 59
2199.50 59
2199.61 58
2199.72 55
2199.83 51
2199.93 44
2200.04 35
2200.15 25
2200.26 15
2200.36 5
2200.47 0
2200.58 0
2200.69 0
2200.79 0
2200.90 0
2201.01 0
2201.12 0
2201.22 0
2201.33 4
2201.44 8
2201.55 11
2201.66 13
2201.76 14
2201.87 16
2201.98 18
2202.09 20
2202.19 22
2202.30 25
2202.41 28
2202.52 31
2202.63 33
2202.73 35
2202.84 36
2202.95 37
2203.06 38
2203.16 38
2203.27 38
2203.38 38
2203.49 36
2203.59 35
2203.70 33
2203.81 31
2203.92 29
2204.03 29
2204.13 29
2204.24 30
2204.35 32
2204.46 35
2204.56 37
2204.67 38
2204.78 38
2204.89 37
2205.00 35
2205.10 32
2205.21 30
2205.32 28
2205.43 27
2205.53 27
2205.64 27
2205.75 28
2205.86 31
2205.97 34
2206.07 40
2206.18 47
2206.29 55
2206.40 64
2206.50 71
2206.61 75
2206.72 76
2206.83 72
2206.94 65
2207.04 55
2207.15 45
2207.26 35
2207.37 27
2207.48 22
2207.58 21
2207.69 23
2207.80 28
2207.91 33
2208.01 38
2208.12 41
2208.23 43
2208.34 42
2208.45 40
2208.55 37
2208.66 34
2208.77 31
2208.88 28
2208.99 26
2209.09 23
2209.20 20
2209.31 16
2209.42 12
2209.52 8
2209.63 5
2209.74 1
2209.85 0
2209.96 0
2210.06 0
2210.17 4
2210.28 10
2210.39 18
2210.50 28
2210.60 38
2210.71 47
2210.82 55
2210.93 60
2211.04 62
2211.14 61
2211.25 57
2211.36 50
2211.47 43
2211.57 36
2211.68 30
2211.79 25
2211.90 23
2212.01 22
2212.11 23
2212.22 25
2212.33 27
2212.44 28
2212.55 29
2212.65 29
2212.76 29
2212.87 29
2212.98 30
2213.09 32
2213.19 35
2213.30 39
2213.41 44
2213.52 49
2213.63 54
2213.73 57
2213.84 59
2213.95 59
2214.06 58
2214.17 57
2214.27 56
2214.38 56
2214.49 57
2214.60 61
2214.71 67
2214.81 74
2214.92 81
2215.03 88
2215.14 94
2215.25 99
2215.35 103
2215.46 107
2215.57 111
2215.68 116
2215.79 121
2215.89 125
2216.00 129
2216.11 130
2216.22 130
2216.33 127
2216.43 121
2216.54 114
2216.65 105
2216.76 96
2216.87 87
2216.98 79
2217.08 73
2217.19 68
2217.30 65
2217.41 62
2217.52 61
2217.62 60
2217.73 59
2217.84 60
2217.95 60
2218.06 62
2218.16 63
2218.27 64
2218.38 65
2218.49 66
2218.60 67
2218.70 67
2218.81 66
2218.92 66
2219.03 65
2219.14 63
2219.25 62
2219.35 60
2219.46 58
2219.57 55
2219.68 52
2219.79 50
2219.89 48
2220.00 45
2220.11 44
2220.22 42
2220.33 41
2220.43 41
2220.54 42
2220.65 43
2220.76 46
2220.87 49
2220.98 52
2221.08 54
2221.19 55
2221.30 54
2221.41 52
2221.52 48
2221.62 44
2221.73 41
2221.84 39
2221.95 38
2222.06 39
2222.17 41
2222.27 45
2222.38 48
2222.49 51
2222.60 52
2222.71 52
2222.81 51
2222.92 49
2223.03 46
2223.14 43
2223.25 41
2223.36 40
2223.46 41
2223.57 42
2223.68 45
2223.79 49
2223.90 52
2224.01 55
2224.11 57
2224.22 58
2224.33 57
2224.44 54
2224.55 51
2224.65 47
2224.76 43
2224.87 40
2224.98 37
2225.09 35
2225.20 34
2225.30 34
2225.41 34
2225.52 35
2225.63 36
2225.74 36
2225.85 36
2225.95 34
2226.06 32
2226.17 29
2226.28 26
2226.39 24
2226.50 23
2226.60 25
2226.71 28
2226.82 33
2226.93 40
2227.04 47
2227.15 53
2227.25 59
2227.36 64
2227.47 67
2227.58 69
2227.69 70
2227.80 69
2227.90 67
2228.01 64
2228.12 61
2228.23 60
2228.34 60
2228.45 62
2228.55 66
2228.66 70
2228.77 74
2228.88 76
2228.99 77
2229.10 75
2229.20 72
2229.31 70
2229.42 68
2229.53 67
2229.64 67
2229.75 68
2229.85 68
2229.96 69
2230.07 69
2230.18 69
2230.29 69
2230.40 70
2230.50 71
2230.61 72
2230.72 72
2230.83 70
2230.94 66
2231.05 59
2231.15 52
2231.26 44
2231.37 37
2231.48 32
2231.59 28
2231.70 26
2231.81 25
2231.91 24
2232.02 24
2232.13 26
2232.24 28
2232.35 32
2232.46 39
2232.56 47
2232.67 55
2232.78 64
2232.89 71
2233.00 76
2233.11 79
2233.22 79
2233.32 78
2233.43 77
2233.54 76
2233.65 76
2233.76 77
2233.87 79
2233.97 81
2234.08 82
2234.19 82
2234.30 79
2234.41 75
2234.52 69
2234.63 63
2234.73 57
2234.84 51
2234.95 47
2235.06 45
2235.17 43
2235.28 41
2235.39 40
2235.49 38
2235.60 36
2235.71 34
2235.82 33
2235.93 32
2236.04 32
2236.14 32
2236.25 32
2236.36 31
2236.47 31
2236.58 29
2236.69 28
2236.80 27
2236.90 25
2237.01 25
2237.12 25
2237.23 24
2237.34 23
2237.45 22
2237.56 21
2237.66 20
2237.77 20
2237.88 21
2237.99 23
2238.10 25
2238.21 27
2238.32 29
2238.42 29
2238.53 28
2238.64 26
2238.75 24
2238.86 23
2238.97 22
2239.08 21
2239.18 21
2239.29 22
2239.40 22
2239.51 23
2239.62 23
2239.73 23
2239.84 23
2239.95 22
2240.05 21
2240.16 19
2240.27 17
2240.38 15
2240.49 13
2240.60 11
2240.71 11
2240.81 12
2240.92 14
2241.03 16
2241.14 18
2241.25 19
2241.36 19
2241.47 17
2241.57 14
2241.68 9
2241.79 4
2241.90 0
2242.01 0
2242.12 0
2242.23 0
2242.34 0
2242.44 0
2242.55 3
2242.66 11
2242.77 20
2242.88 27
2242.99 33
2243.10 38
2243.21 40
2243.31 42
2243.42 42
2243.53 43
2243.64 43
2243.75 44
2243.86 45
2243.97 45
2244.08 45
2244.18 45
2244.29 44
2244.40 43
2244.51 43
2244.62 45
2244.73 47
2244.84 51
2244.94 55
2245.05 59
2245.16 63
2245.27 66
2245.38 67
2245.49 67
2245.60 65
2245.71 62
2245.82 58
2245.92 53
2246.03 49
2246.14 44
2246.25 40
2246.36 35
2246.47 31
2246.58 27
2246.69 24
2246.79 22
2246.90 21
2247.01 21
2247.12 21
2247.23 22
2247.34 23
2247.45 22
2247.56 21
2247.66 18
2247.77 15
2247.88 13
2247.99 12
2248.10 13
2248.21 15
2248.32 19
2248.43 23
2248.54 26
2248.64 28
2248.75 27
2248.86 23
2248.97 18
2249.08 12
2249.19 6
2249.30 1
2249.41 0
2249.51 0
2249.62 1
2249.73 4
2249.84 8
2249.95 11
2250.06 13
2250.17 13
2250.28 12
2250.39 9
2250.49 5
2250.60 0
2250.71 0
2250.82 0
2250.93 0
2251.04 0
2251.15 0
2251.26 0
2251.37 0
2251.47 0
2251.58 3
2251.69 7
2251.80 11
2251.91 17
2252.02 25
2252.13 34
2252.24 45
2252.35 54
2252.45 62
2252.56 68
2252.67 70
2252.78 69
2252.89 66
2253.00 61
2253.11 57
2253.22 53
2253.33 51
2253.44 50
2253.54 50
2253.65 50
2253.76 49
2253.87 47
2253.98 45
2254.09 42
2254.20 39
2254.31 38
2254.42 36
2254.53 35
2254.63 33
2254.74 30
2254.85 26
2254.96 21
2255.07 16
2255.18 11
2255.29 7
2255.40 4
2255.51 2
2255.62 2
2255.72 1
2255.83 1
2255.94 1
2256.05 0
2256.16 0
2256.27 0
2256.38 0
2256.49 1
2256.60 2
2256.71 5
2256.81 7
2256.92 8
2257.03 10
2257.14 11
2257.25 13
2257.36 14
2257.47 16
2257.58 18
2257.69 21
2257.80 23
2257.90 25
2258.01 26
2258.12 27
2258.23 29
2258.34 31
2258.45 35
2258.56 40
2258.67 45
2258.78 50
2258.89 54
2259.00 56
2259.10 56
2259.21 54
2259.32 52
2259.43 50
2259.54 49
2259.65 49
2259.76 50
2259.87 50
2259.98 49
2260.09 45
2260.20 39
2260.30 32
2260.41 24
2260.52 17
2260.63 12
2260.74 9
2260.85 8
2260.96 9
2261.07 12
2261.18 17
2261.29 22
2261.40 28
2261.51 33
2261.61 38
2261.72 41
2261.83 43
2261.94 44
2262.05 43
2262.16 41
2262.27 39
2262.38 37
2262.49 34
2262.60 32
2262.71 29
2262.82 26
2262.92 22
2263.03 20
2263.14 18
2263.25 18
2263.36 19
2263.47 22
2263.58 27
2263.69 32
2263.80 37
2263.91 42
2264.02 46
2264.13 50
2264.23 53
2264.34 54
2264.45 55
2264.56 54
2264.67 51
2264.78 47
2264.89 43
2265.00 39
2265.11 34
2265.22 30
2265.33 26
2265.44 21
2265.55 17
2265.65 12
2265.76 9
2265.87 6
2265.98 7
2266.09 9
2266.20 14
2266.31 21
2266.42 28
2266.53 33
2266.64 37
2266.75 39
2266.86 40
2266.97 40
2267.08 39
2267.18 40
2267.29 41
2267.40 43
2267.51 45
2267.62 48
2267.73 50
2267.84 52
2267.95 54
2268.06 56
2268.17 57
2268.28 58
2268.39 58
2268.50 57
2268.61 56
2268.71 55
2268.82 54
2268.93 53
2269.04 53
2269.15 52
2269.26 53
2269.37 53
2269.48 52
2269.59 51
2269.70 48
2269.81 46
2269.92 43
2270.03 40
2270.14 38
2270.25 36
2270.36 35
2270.46 35
2270.57 34
2270.68 34
2270.79 33
2270.90 32
2271.01 32
2271.12 32
2271.23 33
2271.34 35
2271.45 36
2271.56 37
2271.67 38
2271.78 38
2271.89 36
2272.00 34
2272.11 30
2272.21 26
2272.32 21
2272.43 17
2272.54 13
2272.65 10
2272.76 10
2272.87 11
2272.98 13
2273.09 17
2273.20 21
2273.31 24
2273.42 27
2273.53 27
2273.64 26
2273.75 23
2273.86 19
2273.97 14
2274.07 8
2274.18 4
2274.29 2
2274.40 2
2274.51 6
2274.62 13
2274.73 23
2274.84 33
2274.95 42
2275.06 50
2275.17 54
2275.28 56
2275.39 55
2275.50 52
2275.61 48
2275.72 45
2275.83 42
2275.94 40
2276.05 39
2276.16 36
2276.26 34
2276.37 31
2276.48 28
2276.59 26
2276.70 25
2276.81 25
2276.92 27
2277.03 29
2277.14 31
2277.25 32
2277.36 33
2277.47 34
2277.58 34
2277.69 35
2277.80 36
2277.91 39
2278.02 43
2278.13 48
2278.24 53
2278.35 56
2278.46 59
2278.56 60
2278.67 61
2278.78 61
2278.89 62
2279.00 62
2279.11 63
2279.22 64
2279.33 65
2279.44 65
2279.55 64
2279.66 62
2279.77 60
2279.88 58
2279.99 57
2280.10 56
2280.21 55
2280.32 56
2280.43 57
2280.54 59
2280.65 61
2280.76 64
2280.87 67
2280.98 70
2281.09 72
2281.19 72
2281.30 71
2281.41 68
2281.52 65
2281.63 62
2281.74 59
2281.85 59
2281.96 61
2282.07 64
2282.18 68
2282.29 72
2282.40 75
2282.51 76
2282.62 76
2282.73 74
2282.84 70
2282.95 65
2283.06 59
2283.17 53
2283.28 45
2283.39 37
2283.50 29
2283.61 21
2283.72 13
2283.83 6
2283.94 1
2284.05 0
2284.16 0
2284.27 0
2284.38 0
2284.48 0
2284.59 0
2284.70 0
2284.81 1
2284.92 2
2285.03 3
2285.14 4
2285.25 5
2285.36 6
2285.47 7
2285.58 8
2285.69 9
2285.80 9
2285.91 9
2286.02 9
2286.13 7
2286.24 6
2286.35 4
2286.46 4
2286.57 4
2286.68 5
2286.79 8
2286.90 11
2287.01 15
2287.12 18
2287.23 22
2287.34 24
2287.45 27
2287.56 31
2287.67 35
2287.78 40
2287.89 45
2288.00 50
2288.11 54
2288.22 56
2288.33 56
2288.44 54
2288.55 49
2288.66 44
2288.77 39
2288.88 35
2288.98 33
2289.09 33
2289.20 35
2289.31 39
2289.42 45
2289.53 51
2289.64 58
2289.75 63
2289.86 68
2289.97 71
2290.08 71
2290.19 69
2290.30 65
2290.41 60
2290.52 53
2290.63 46
2290.74 40
2290.85 34
2290.96 28
2291.07 23
2291.18 19
2291.29 16
2291.40 13
2291.51 12
2291.62 12
2291.73 13
2291.84 16
2291.95 18
2292.06 20
2292.17 22
2292.28 22
2292.39 21
2292.50 19
2292.61 17
2292.72 15
2292.83 14
2292.94 13
2293.05 14
2293.16 16
2293.27 18
2293.38 22
2293.49 26
2293.60 29
2293.71 33
2293.82 37
2293.93 39
2294.04 40
2294.15 40
2294.26 38
2294.37 35
2294.48 32
2294.59 28
2294.70 25
2294.81 24
2294.92 24
2295.03 26
2295.14 31
2295.25 36
2295.36 41
2295.47 46
2295.58 50
2295.69 53
2295.80 56
2295.91 58
2296.02 59
2296.13 60
2296.24 60
2296.35 59
2296.46 57
2296.57 53
2296.68 48
2296.79 42
2296.90 37
2297.01 32
2297.12 29
2297.23 26
2297.34 24
2297.45 23
2297.56 23
2297.67 24
2297.78 25
2297.89 27
2298.00 30
2298.11 34
2298.22 38
2298.33 42
2298.44 46
2298.55 49
2298.66 52
2298.77 56
2298.88 59
2298.99 62
2299.10 66
2299.21 68
2299.32 69
2299.43 68
2299.54 65
2299.65 60
2299.76 54
2299.87 48
2299.98 42
2300.09 36
2300.20 31
2300.31 27
2300.42 24
2300.53 22
2300.64 21
2300.75 21
2300.86 22
2300.97 25
2301.08 29
2301.19 34
2301.30 39
2301.41 43
2301.52 46
2301.63 47
2301.74 48
2301.85 47
2301.96 45
2302.07 44
2302.18 42
2302.29 41
2302.40 40
2302.51 38
2302.62 37
2302.73 35
2302.84 34
2302.95 35
2303.06 37
2303.17 41
2303.28 47
2303.39 54
2303.50 60
2303.61 65
2303.72 68
2303.83 69
2303.94 68
2304.05 66
2304.16 63
2304.27 61
2304.38 59
2304.49 58
2304.60 56
2304.71 54
2304.82 52
2304.94 49
2305.05 45
2305.16 42
2305.27 38
2305.38 34
2305.49 31
2305.60 27
2305.71 24
2305.82 22
2305.93 21
2306.04 21
2306.15 23
2306.26 25
2306.37 27
2306.48 28
2306.59 28
2306.70 26
2306.81 22
2306.92 19
2307.03 16
2307.14 14
2307.25 15
2307.36 18
2307.47 23
2307.58 29
2307.69 35
2307.80 41
2307.91 45
2308.02 47
2308.13 47
2308.24 46
2308.35 44
2308.46 43
2308.57 42
2308.68 44
2308.79 47
2308.90 52
2309.01 57
2309.12 62
2309.23 67
2309.34 69
2309.46 68
2309.57 65
2309.68 59
2309.79 52
2309.90 43
2310.01 35
2310.12 27
2310.23 20
2310.34 14
2310.45 9
2310.56 6
2310.67 2
2310.78 0
2310.89 0
2311.00 0
2311.11 0
2311.22 0
2311.33 0
2311.44 0
2311.55 0
2311.66 0
2311.77 4
2311.88 9
2311.99 15
2312.10 22
2312.21 28
2312.32 34
2312.43 40
2312.54 46
2312.66 51
2312.77 55
2312.88 59
2312.99 61
2313.10 62
2313.21 61
2313.32 59
2313.43 56
2313.54 53
2313.65 49
2313.76 45
2313.87 42
2313.98 40
2314.09 40
2314.20 41
2314.31 44
2314.42 48
2314.53 53
2314.64 58
2314.75 62
2314.86 65
2314.97 66
2315.08 66
2315.19 64
2315.30 62
2315.42 60
2315.53 59
2315.64 58
2315.75 58
2315.86 59
2315.97 61
2316.08 62
2316.19 63
2316.30 64
2316.41 64
2316.52 63
2316.63 61
2316.74 60
2316.85 58
2316.96 58
2317.07 58
2317.18 58
2317.29 59
2317.40 58
2317.51 57
2317.62 54
2317.74 49
2317.85 44
2317.96 38
2318.07 32
2318.18 27
2318.29 24
2318.40 22
2318.51 22
2318.62 22
2318.73 23
2318.84 25
2318.95 26
2319.06 28
2319.17 30
2319.28 33
2319.39 36
2319.50 40
2319.61 43
2319.72 46
2319.84 47
2319.95 47
2320.06 45
2320.17 43
2320.28 40
2320.39 38
2320.50 37
2320.61 35
2320.72 35
2320.83 34
2320.94 32
2321.05 30
2321.16 27
2321.27 25
2321.38 22
2321.49 21
2321.60 21
2321.71 23
2321.83 26
2321.94 30
2322.05 34
2322.16 37
2322.27 39
2322.38 39
2322.49 38
2322.60 36
2322.71 34
2322.82 33
2322.93 32
2323.04 30
2323.15 28
2323.26 26
2323.37 23
2323.48 19
2323.60 16
2323.71 13
2323.82 11
2323.93 10
2324.04 10
2324.15 10
2324.26 11
2324.37 10
2324.48 9
2324.59 8
2324.70 7
2324.81 5
2324.92 4
2325.03 3
2325.14 4
2325.26 5
2325.37 9
2325.48 15
2325.59 22
2325.70 31
2325.81 40
2325.92 48
2326.03 55
2326.14 59
2326.25 60
2326.36 58
2326.47 55
2326.58 50
2326.69 46
2326.80 43
2326.92 40
2327.03 39
2327.14 37
2327.25 33
2327.36 28
2327.47 22
2327.58 14
2327.69 6
2327.80 0
2327.91 0
2328.02 0
2328.13 0
2328.24 0
2328.36 0
2328.47 5
2328.58 9
2328.69 11
2328.80 11
2328.91 9
2329.02 6
2329.13 2
2329.24 0
2329.35 0
2329.46 0
2329.57 0
2329.68 0
2329.80 0
2329.91 0
2330.02 3
2330.13 10
2330.24 19
2330.35 27
2330.46 35
2330.57 42
2330.68 47
2330.79 49
2330.90 49
2331.01 47
2331.12 42
2331.24 36
2331.35 30
2331.46 25
2331.57 23
2331.68 23
2331.79 26
2331.90 31
2332.01 35
2332.12 39
2332.23 43
2332.34 45
2332.45 48
2332.57 52
2332.68 57
2332.79 65
2332.90 74
2333.01 83
2333.12 91
2333.23 96
2333.34 97
2333.45 96
2333.56 93
2333.67 89
2333.79 86
2333.90 86
2334.01 88
2334.12 92
2334.23 97
2334.34 103
2334.45 108
2334.56 111
2334.67 114
2334.78 117
2334.89 120
2335.00 124
2335.12 128
2335.23 134
2335.34 138
2335.45 142
2335.56 143
2335.67 141
2335.78 138
2335.89 134
2336.00 129
2336.11 124
2336.23 120
2336.34 116
2336.45 112
2336.56 109
2336.67 104
2336.78 99
2336.89 93
2337.00 86
2337.11 80
2337.22 74
2337.33 68
2337.45 64
2337.56 61
2337.67 58
2337.78 58
2337.89 58
2338.00 60
2338.11 64
2338.22 68
2338.33 72
2338.44 75
2338.56 78
2338.67 81
2338.78 84
2338.89 87
2339.00 91
2339.11 95
2339.22 100
2339.33 104
2339.44 107
2339.55 107
2339.67 104
2339.78 97
2339.89 88
2340.00 77
2340.11 65
2340.22 54
2340.33 45
2340.44 37
2340.55 31
2340.66 27
2340.78 25
2340.89 23
2341.00 21
2341.11 20
2341.22 19
2341.33 19
2341.44 18
2341.55 18
2341.66 18
2341.78 18
2341.89 17
2342.00 16
2342.11 13
2342.22 11
2342.33 10
2342.44 8
2342.55 8
2342.66 9
2342.77 10
2342.89 13
2343.00 17
2343.11 22
2343.22 27
2343.33 32
2343.44 37
2343.55 40
2343.66 43
2343.77 45
2343.89 46
2344.00 47
2344.11 47
2344.22 46
2344.33 44
2344.44 42
2344.55 39
2344.66 36
2344.78 34
2344.89 34
2345.00 35
2345.11 38
2345.22 42
2345.33 48
2345.44 53
2345.55 58
2345.66 61
2345.78 62
2345.89 60
2346.00 56
2346.11 52
2346.22 48
2346.33 46
2346.44 46
2346.55 48
2346.66 51
2346.78 54
2346.89 57
2347.00 57
2347.11 56
2347.22 53
2347.33 49
2347.44 45
2347.55 41
2347.67 38
2347.78 35
2347.89 33
2348.00 31
2348.11 29
2348.22 27
2348.33 26
2348.44 26
2348.56 27
2348.67 29
2348.78 31
2348.89 33
2349.00 35
2349.11 37
2349.22 38
2349.33 37
2349.45 36
2349.56 33
2349.67 30
2349.78 27
2349.89 24
2350.00 21
2350.11 19
2350.22 18
2350.34 19
2350.45 21
2350.56 25
2350.67 29
2350.78 34
2350.89 37
2351.00 39
2351.11 39
2351.23 37
2351.34 34
2351.45 29
2351.56 25
2351.67 22
2351.78 20
2351.89 20
2352.00 21
2352.12 22
2352.23 25
2352.34 27
2352.45 30
2352.56 33
2352.67 37
2352.78 41
2352.90 44
2353.01 47
2353.12 48
2353.23 49
2353.34 47
2353.45 46
2353.56 43
2353.67 42
2353.79 40
2353.90 40
2354.01 40
2354.12 40
2354.23 40
2354.34 41
2354.45 41
2354.57 41
2354.68 41
2354.79 41
2354.90 41
2355.01 41
2355.12 41
2355.23 43
2355.35 45
2355.46 49
2355.57 52
2355.68 56
2355.79 58
2355.90 59
2356.01 57
2356.13 52
2356.24 45
2356.35 36
2356.46 28
2356.57 20
2356.68 13
2356.79 10
2356.91 9
2357.02 10
2357.13 12
2357.24 16
2357.35 19
2357.46 22
2357.57 23
2357.69 23
2357.80 23
2357.91 23
2358.02 23
2358.13 25
2358.24 28
2358.35 33
2358.47 39
2358.58 46
2358.69 53
2358.80 60
2358.91 67
2359.02 74
2359.13 79
2359.25 84
2359.36 87
2359.47 89
2359.58 90
2359.69 90
2359.80 90
2359.91 90
2360.03 91
2360.14 92
2360.25 93
2360.36 93
2360.47 94
2360.58 93
2360.70 92
2360.81 91
2360.92 88
2361.03 86
2361.14 82
2361.25 77
2361.36 72
2361.48 66
2361.59 59
2361.70 53
2361.81 46
2361.92 39
2362.03 32
2362.14 27
2362.26 22
2362.37 19
2362.48 17
2362.59 18
2362.70 21
2362.81 25
2362.93 29
2363.04 32
2363.15 34
2363.26 33
2363.37 30
2363.48 26
2363.60 21
2363.71 17
2363.82 14
2363.93 14
2364.04 17
2364.15 21
2364.26 26
2364.38 30
2364.49 32
2364.60 33
2364.71 32
2364.82 30
2364.93 29
2365.05 27
2365.16 27
2365.27 27
2365.38 28
2365.49 28
2365.60 28
2365.72 27
2365.83 26
2365.94 26
2366.05 27
2366.16 29
2366.27 34
2366.39 40
2366.50 45
2366.61 50
2366.72 52
2366.83 52
2366.94 49
2367.06 43
2367.17 36
2367.28 29
2367.39 23
2367.50 19
2367.61 17
2367.73 16
2367.84 17
2367.95 18
2368.06 21
2368.17 23
2368.28 26
2368.40 30
2368.51 33
2368.62 36
2368.73 39
2368.84 41
2368.95 42
2369.07 43
2369.18 42
2369.29 41
2369.40 40
2369.51 38
2369.62 36
2369.74 36
2369.85 37
2369.96 39
2370.07 42
2370.18 46
2370.30 50
2370.41 53
2370.52 54
2370.63 53
2370.74 51
2370.85 50
2370.97 50
2371.08 51
2371.19 53
2371.30 56
2371.41 59
2371.52 60
2371.64 59
2371.75 57
2371.86 53
2371.97 49
2372.08 46
2372.20 43
2372.31 41
2372.42 39
2372.53 39
2372.64 40
2372.75 42
2372.87 46
2372.98 51
2373.09 58
2373.20 66
2373.31 75
2373.43 82
2373.54 88
2373.65 92
2373.76 93
2373.87 91
2373.98 87
2374.10 82
2374.21 77
2374.32 72
2374.43 69
2374.54 68
2374.66 68
2374.77 69
2374.88 71
2374.99 71
2375.10 71
2375.21 69
2375.33 68
2375.44 66
2375.55 65
2375.66 65
2375.77 65
2375.89 65
2376.00 64
2376.11 61
2376.22 56
2376.33 50
2376.45 44
2376.56 39
2376.67 36
2376.78 36
2376.89 39
2377.00 44
2377.12 50
2377.23 57
2377.34 63
2377.45 66
2377.56 67
2377.68 64
2377.79 59
2377.90 52
2378.01 45
2378.12 37
2378.24 31
2378.35 25
2378.46 21
2378.57 17
2378.68 14
2378.80 11
2378.91 9
2379.02 6
2379.13 3
2379.24 0
2379.36 0
2379.47 0
2379.58 0
2379.69 0
2379.80 0
2379.91 0
2380.03 0
2380.14 0
2380.25 5
2380.36 14
2380.47 25
2380.59 35
2380.70 43
2380.81 48
2380.92 50
2381.03 49
2381.15 46
2381.26 41
2381.37 36
2381.48 31
2381.59 27
2381.71 23
2381.82 20
2381.93 18
2382.04 17
2382.15 17
2382.27 18
2382.38 20
2382.49 22
2382.60 24
2382.71 25
2382.83 27
2382.94 29
2383.05 32
2383.16 36
2383.28 40
2383.39 46
2383.50 52
2383.61 58
2383.72 63
2383.84 69
2383.95 74
2384.06 80
2384.17 87
2384.28 93
2384.40 98
2384.51 102
2384.62 105
2384.73 107
2384.84 109
2384.96 112
2385.07 117
2385.18 122
2385.29 127
2385.40 132
2385.52 135
2385.63 138
2385.74 140
2385.85 142
2385.97 145
2386.08 150
2386.19 156
2386.30 163
2386.41 168
2386.53 172
2386.64 174
2386.75 173
2386.86 171
2386.97 168
2387.09 165
2387.20 162
2387.31 161
2387.42 161
2387.53 162
2387.65 164
2387.76 165
2387.87 165
2387.98 164
2388.10 161
2388.21 158
2388.32 155
2388.43 153
2388.54 152
2388.66 153
2388.77 155
2388.88 159
2388.99 162
2389.11 166
2389.22 169
2389.33 171
2389.44 172
2389.55 172
2389.67 171
2389.78 169
2389.89 166
2390.00 161
2390.12 154
2390.23 145
2390.34 135
2390.45 125
2390.56 115
2390.68 107
2390.79 102
2390.90 98
2391.01 97
2391.13 97
2391.24 97
2391.35 98
2391.46 97
2391.57 95
2391.69 93
2391.80 90
2391.91 88
2392.02 87
2392.14 87
2392.25 88
2392.36 90
2392.47 92
2392.58 94
2392.70 95
2392.81 94
2392.92 92
2393.03 88
2393.15 82
2393.26 75
2393.37 68
2393.48 59
2393.59 52
2393.71 45
2393.82 41
2393.93 40
2394.04 41
2394.16 44
2394.27 49
2394.38 54
2394.49 57
2394.61 58
2394.72 57
2394.83 53
2394.94 48
2395.05 42
2395.17 36
2395.28 31
2395.39 28
2395.50 26
2395.62 27
2395.73 31
2395.84 36
2395.95 43
2396.07 50
2396.18 58
2396.29 65
2396.40 71
2396.52 76
2396.63 78
2396.74 78
2396.85 76
2396.96 72
2397.08 68
2397.19 63
2397.30 58
2397.41 53
2397.53 50
2397.64 48
2397.75 48
2397.86 49
2397.98 51
2398.09 53
2398.20 56
2398.31 60
2398.43 64
2398.54 67
2398.65 71
2398.76 74
2398.88 77
2398.99 79
2399.10 79
2399.21 79
2399.33 76
2399.44 72
2399.55 67
2399.66 60
2399.77 53
2399.89 46
2400.00 39
2400.11 34
2400.22 31
2400.34 30
2400.45 30
2400.56 31
2400.67 33
2400.79 34
2400.90 34
2401.01 33
2401.12 32
2401.24 31
2401.35 30
2401.46 29
2401.57 30
2401.69 31
2401.80 34
2401.91 38
2402.02 42
2402.14 48
2402.25 54
2402.36 61
2402.47 68
2402.59 76
2402.70 83
2402.81 90
2402.92 94
2403.04 96
2403.15 96
2403.26 94
2403.37 90
2403.49 84
2403.60 78
2403.71 72
2403.82 66
2403.94 60
2404.05 54
2404.16 49
2404.27 45
2404.39 43
2404.50 42
2404.61 43
2404.72 44
2404.84 46
2404.95 48
2405.06 50
2405.17 51
2405.29 53
2405.40 55
2405.51 57
2405.62 60
2405.74 63
2405.85 64
2405.96 64
2406.08 63
2406.19 59
2406.30 55
2406.41 49
2406.53 43
2406.64 38
2406.75 33
2406.86 29
2406.98 26
2407.09 25
2407.20 25
2407.31 27
2407.43 30
2407.54 33
2407.65 37
2407.76 40
2407.88 41
2407.99 41
2408.10 40
2408.21 39
2408.33 37
2408.44 36
2408.55 36
2408.67 37
2408.78 38
2408.89 40
2409.00 42
2409.12 43
2409.23 42
2409.34 40
2409.45 35
2409.57 30
2409.68 25
2409.79 21
2409.90 19
2410.02 18
2410.13 20
2410.24 23
2410.36 27
2410.47 30
2410.58 33
2410.69 36
2410.81 38
2410.92 40
2411.03 42
2411.14 43
2411.26 44
2411.37 44
2411.48 44
2411.60 42
2411.71 41
2411.82 39
2411.93 38
2412.05 38
2412.16 39
2412.27 41
2412.38 44
2412.50 47
2412.61 50
2412.72 53
2412.83 54
2412.95 54
2413.06 53
2413.17 50
2413.29 47
2413.40 44
2413.51 41
2413.62 41
2413.74 42
2413.85 44
2413.96 48
2414.08 53
2414.19 57
2414.30 61
2414.41 64
2414.53 67
2414.64 68
2414.75 69
2414.86 71
2414.98 72
2415.09 74
2415.20 76
2415.32 78
2415.43 80
2415.54 81
2415.65 82
2415.77 81
2415.88 79
2415.99 77
2416.11 75
2416.22 74
2416.33 73
2416.44 74
2416.56 75
2416.67 77
2416.78 80
2416.90 82
2417.01 83
2417.12 82
2417.23 79
2417.35 74
2417.46 68
2417.57 61
2417.69 54
2417.80 49
2417.91 47
2418.02 48
2418.14 51
2418.25 56
2418.36 63
2418.48 69
2418.59 75
2418.70 80
2418.81 84
2418.93 87
2419.04 89
2419.15 91
2419.27 92
2419.38 94
2419.49 94
2419.60 94
2419.72 93
2419.83 91
2419.94 89
2420.06 85
2420.17 82
2420.28 80
2420.39 78
2420.51 77
2420.62 76
2420.73 77
2420.85 78
2420.96 78
2421.07 78
2421.19 78
2421.30 78
2421.41 78
2421.52 80
2421.64 83
2421.75 87
2421.86 93
2421.98 98
2422.09 102
2422.20 104
2422.31 103
2422.43 99
2422.54 93
2422.65 85
2422.77 78
2422.88 72
2422.99 68
2423.11 67
2423.22 68
2423.33 71
2423.44 76
2423.56 80
2423.67 83
2423.78 85
2423.90 84
2424.01 81
2424.12 77
2424.24 70
2424.35 63
2424.46 55
2424.57 48
2424.69 43
2424.80 39
2424.91 38
2425.03 38
2425.14 40
2425.25 44
2425.37 49
2425.48 54
2425.59 58
2425.70 60
2425.82 60
2425.93 57
2426.04 51
2426.16 44
2426.27 37
2426.38 29
2426.50 24
2426.61 21
2426.72 20
2426.84 21
2426.95 24
2427.06 27
2427.17 29
2427.29 31
2427.40 32
2427.51 32
2427.63 32
2427.74 32
2427.85 32
2427.97 33
2428.08 36
2428.19 40
2428.31 45
2428.42 51
2428.53 56
2428.64 60
2428.76 62
2428.87 61
2428.98 57
2429.10 52
2429.21 46
2429.32 40
2429.44 36
2429.55 34
2429.66 36
2429.78 40
2429.89 46
2430.00 52
2430.12 59
2430.23 64
2430.34 67
2430.45 68
2430.57 66
2430.68 63
2430.79 59
2430.91 54
2431.02 49
2431.13 44
2431.25 40
2431.36 38
2431.47 38
2431.59 39
2431.70 43
2431.81 49
2431.93 57
2432.04 64
2432.15 72
2432.27 77
2432.38 81
2432.49 83
2432.60 83
2432.72 81
2432.83 79
2432.94 76
2433.06 73
2433.17 71
2433.28 70
2433.40 69
2433.51 69
2433.62 71
2433.74 72
2433.85 74
2433.96 74
2434.08 73
2434.19 71
2434.30 67
2434.42 63
2434.53 58
2434.64 55
2434.76 53
2434.87 53
2434.98 55
2435.10 58
2435.21 62
2435.32 66
2435.44 69
2435.55 71
2435.66 72
2435.78 71
2435.89 69
2436.00 66
2436.12 62
2436.23 58
2436.34 55
2436.46 52
2436.57 50
2436.68 48
2436.80 47
2436.91 46
2437.02 45
2437.14 43
2437.25 41
2437.36 39
2437.48 37
2437.59 36
2437.70 36
2437.82 38
2437.93 41
2438.04 45
2438.16 49
2438.27 52
2438.38 54
2438.50 55
2438.61 56
2438.72 56
2438.84 55
2438.95 56
2439.06 57
2439.18 58
2439.29 59
2439.40 59
2439.52 59
2439.63 58
2439.74 56
2439.86 55
2439.97 53
2440.08 52
2440.20 52
2440.31 52
2440.42 52
2440.54 52
2440.65 52
2440.76 51
2440.88 50
2440.99 48
2441.10 46
2441.22 43
2441.33 41
2441.44 38
2441.56 36
2441.67 35
2441.78 34
2441.90 34
2442.01 34
2442.12 34
2442.24 34
2442.35 33
2442.46 31
2442.58 30
2442.69 27
2442.80 26
2442.92 26
2443.03 28
2443.14 31
2443.26 36
2443.37 41
2443.48 45
2443.60 48
2443.71 48
2443.82 47
2443.94 45
2444.05 43
2444.17 41
2444.28 41
2444.39 43
2444.51 47
2444.62 51
2444.73 56
2444.85 60
2444.96 64
2445.07 67
2445.19 71
2445.30 75
2445.41 79
2445.53 84
2445.64 88
2445.75 92
2445.87 95
2445.98 96
2446.09 95
2446.21 94
2446.32 91
2446.44 88
2446.55 85
2446.66 81
2446.78 76
2446.89 72
2447.00 68
2447.12 64
2447.23 61
2447.34 58
2447.46 57
2447.57 57
2447.68 58
2447.80 59
2447.91 60
2448.02 62
2448.14 65
2448.25 67
2448.37 69
2448.48 70
2448.59 69
2448.71 67
2448.82 63
2448.93 60
2449.05 57
2449.16 57
2449.27 58
2449.39 62
2449.50 66
2449.61 71
2449.73 73
2449.84 73
2449.96 71
2450.07 67
2450.18 63
2450.30 59
2450.41 57
2450.52 55
2450.64 55
2450.75 55
2450.86 54
2450.98 52
2451.09 48
2451.21 44
2451.32 38
2451.43 32
2451.55 26
2451.66 19
2451.77 12
2451.89 6
2452.00 2
2452.11 0
2452.23 0
2452.34 0
2452.46 3
2452.57 7
2452.68 11
2452.80 15
2452.91 17
2453.02 18
2453.14 17
2453.25 17
2453.36 16
2453.48 16
2453.59 15
2453.71 15
2453.82 14
2453.93 12
2454.05 9
2454.16 5
2454.27 2
2454.39 0
2454.50 0
2454.62 1
2454.73 5
2454.84 10
2454.96 15
2455.07 19
2455.18 23
2455.30 24
2455.41 25
2455.53 25
2455.64 26
2455.75 27
2455.87 30
2455.98 32
2456.09 34
2456.21 36
2456.32 36
2456.44 35
2456.55 32
2456.66 27
2456.78 22
2456.89 16
2457.00 10
2457.12 6
2457.23 3
2457.35 1
2457.46 2
2457.57 5
2457.69 10
2457.80 15
2457.91 22
2458.03 30
2458.14 38
2458.26 46
2458.37 54
2458.48 61
2458.60 66
2458.71 69
2458.82 70
2458.94 70
2459.05 68
2459.17 66
2459.28 64
2459.39 62
2459.51 60
2459.62 58
2459.74 57
2459.85 56
2459.96 54
2460.08 52
2460.19 50
2460.30 48
2460.42 45
2460.53 41
2460.65 36
2460.76 30
2460.87 24
2460.99 16
2461.10 9
2461.22 3
2461.33 0
2461.44 0
2461.56 0
2461.67 0
2461.78 0
2461.90 1
2462.01 3
2462.13 4
2462.24 3
2462.35 2
2462.47 0
2462.58 0
2462.70 0
2462.81 0
2462.92 3
2463.04 6
2463.15 9
2463.27 12
2463.38 12
2463.49 12
2463.61 10
2463.72 7
2463.83 4
2463.95 1
2464.06 0
2464.18 0
2464.29 0
2464.40 0
2464.52 0
2464.63 0
2464.75 0
2464.86 0
2464.97 0
2465.09 0
2465.20 0
2465.32 4
2465.43 10
2465.54 18
2465.66 25
2465.77 32
2465.89 37
2466.00 42
2466.11 46
2466.23 51
2466.34 56
2466.46 63
2466.57 69
2466.68 76
2466.80 81
2466.91 84
2467.03 85
2467.14 84
2467.25 81
2467.37 78
2467.48 74
2467.60 70
2467.71 65
2467.82 59
2467.94 51
2468.05 43
2468.17 35
2468.28 30
2468.39 27
2468.51 28
2468.62 33
2468.74 41
2468.85 50
2468.96 59
2469.08 66
2469.19 70
2469.31 71
2469.42 70
2469.53 68
2469.65 65
2469.76 63
2469.88 63
2469.99 64
2470.10 67
2470.22 72
2470.33 77
2470.45 81
2470.56 85
2470.68 87
2470.79 88
2470.90 89
2471.02 88
2471.13 88
2471.25 88
2471.36 89
2471.47 90
2471.59 92
2471.70 95
2471.82 98
2471.93 101
2472.04 104
2472.16 108
2472.27 111
2472.39 112
2472.50 113
2472.62 112
2472.73 108
2472.84 102
2472.96 93
2473.07 84
2473.19 73
2473.30 62
2473.41 53
2473.53 45
2473.64 40
2473.76 38
2473.87 38
2473.98 41
2474.10 45
2474.21 49
2474.33 52
2474.44 55
2474.56 57
2474.67 57
2474.78 56
2474.90 55
2475.01 52
2475.13 48
2475.24 44
2475.35 40
2475.47 36
2475.58 32
2475.70 30
2475.81 29
2475.93 28
2476.04 28
2476.15 28
2476.27 28
2476.38 28
2476.50 28
2476.61 30
2476.73 33
2476.84 38
2476.95 44
2477.07 51
2477.18 59
2477.30 67
2477.41 75
2477.53 80
2477.64 84
2477.75 85
2477.87 85
2477.98 83
2478.10 79
2478.21 74
2478.32 69
2478.44 62
2478.55 55
2478.67 48
2478.78 41
2478.90 35
2479.01 31
2479.12 28
2479.24 27
2479.35 27
2479.47 29
2479.58 31
2479.70 34
2479.81 37
2479.92 40
2480.04 45
2480.15 50
2480.27 55
2480.38 60
2480.50 65
2480.61 68
2480.72 70
2480.84 70
2480.95 70
2481.07 69
2481.18 69
2481.30 68
2481.41 68
2481.53 67
2481.64 65
2481.75 61
2481.87 57
2481.98 53
2482.10 49
2482.21 49
2482.33 51
2482.44 56
2482.55 64
2482.67 73
2482.78 81
2482.90 87
2483.01 90
2483.13 90
2483.24 88
2483.35 84
2483.47 79
2483.58 74
2483.70 69
2483.81 65
2483.93 61
2484.04 57
2484.16 54
2484.27 52
2484.38 51
2484.50 51
2484.61 53
2484.73 56
2484.84 60
2484.96 65
2485.07 71
2485.19 76
2485.30 81
2485.41 85
2485.53 89
2485.64 93
2485.76 97
2485.87 100
2485.99 103
2486.10 106
2486.21 109
2486.33 110
2486.44 108
2486.56 104
2486.67 97
2486.79 87
2486.90 74
2487.02 61
2487.13 48
2487.25 37
2487.36 29
2487.47 26
2487.59 26
2487.70 29
2487.82 34
2487.93 40
2488.05 45
2488.16 49
2488.28 50
2488.39 49
2488.50 47
2488.62 43
2488.73 38
2488.85 33
2488.96 29
2489.08 26
2489.19 25
2489.31 24
2489.42 25
2489.53 26
2489.65 27
2489.76 28
2489.88 29
2489.99 31
2490.11 33
2490.22 35
2490.34 39
2490.45 42
2490.57 45
2490.68 47
2490.79 48
2490.91 48
2491.02 48
2491.14 47
2491.25 46
2491.37 45
2491.48 44
2491.60 43
2491.71 43
2491.83 42
2491.94 42
2492.05 43
2492.17 45
2492.28 47
2492.40 48
2492.51 49
2492.63 48
2492.74 46
2492.86 42
2492.97 37
2493.09 32
2493.20 28
2493.32 25
2493.43 25
2493.54 26
2493.66 27
2493.77 30
2493.89 32
2494.00 35
2494.12 37
2494.23 40
2494.35 42
2494.46 45
2494.58 48
2494.69 50
2494.81 51
2494.92 51
2495.03 50
2495.15 48
2495.26 45
2495.38 42
2495.49 41
2495.61 42
2495.72 45
2495.84 51
2495.95 58
2496.07 67
2496.18 75
2496.30 81
2496.41 86
2496.53 90
2496.64 92
2496.75 94
2496.87 97
2496.98 100
2497.10 103
2497.21 107
2497.33 111
2497.44 115
2497.56 117
2497.67 118
2497.79 117
2497.90 114
2498.02 110
2498.13 104
2498.25 98
2498.36 92
2498.48 88
2498.59 85
2498.70 85
2498.82 87
2498.93 91
2499.05 94
2499.16 97
2499.28 100
2499.39 100
2499.51 100
2499.62 99
2499.74 97
2499.85 95
2499.97 94
2500.08 93
2500.20 92
2500.31 91
2500.43 90
2500.54 87
2500.66 82
2500.77 76
2500.89 68
2501.00 60
2501.11 52
2501.23 45
2501.34 39
2501.46 36
2501.57 35
2501.69 36
2501.80 39
2501.92 41
2502.03 44
2502.15 45
2502.26 46
2502.38 47
2502.49 47
2502.61 48
2502.72 51
2502.84 55
2502.95 60
2503.07 65
2503.18 68
2503.30 71
2503.41 71
2503.53 71
2503.64 69
2503.76 67
2503.87 65
2503.99 62
2504.10 59
2504.21 54
2504.33 48
2504.44 41
2504.56 33
2504.67 27
2504.79 21
2504.90 19
2505.02 19
2505.13 23
2505.25 29
2505.36 38
2505.48 47
2505.59 56
2505.71 63
2505.82 68
2505.94 71
2506.05 70
2506.17 67
2506.28 61
2506.40 54
2506.51 46
2506.63 38
2506.74 31
2506.86 25
2506.97 21
2507.09 18
2507.20 17
2507.32 16
2507.43 15
2507.55 14
2507.66 11
2507.78 7
2507.89 2
2508.01 0
2508.12 0
2508.24 0
2508.35 0
2508.47 0
2508.58 0
2508.70 0
2508.81 0
2508.93 7
2509.04 14
2509.16 21
2509.27 27
2509.39 33
2509.50 38
2509.62 44
2509.73 49
2509.85 54
2509.96 59
2510.08 62
2510.19 64
2510.31 65
2510.42 65
2510.54 63
2510.65 59
2510.77 54
2510.88 47
2511.00 40
2511.11 32
2511.23 25
2511.34 20
2511.46 16
2511.57 14
2511.69 14
2511.80 15
2511.92 18
2512.03 22
2512.15 28
2512.26 34
2512.38 41
2512.49 48
2512.61 55
2512.72 60
2512.84 64
2512.95 65
2513.07 63
2513.18 59
2513.30 52
2513.41 45
2513.53 36
2513.64 27
2513.76 18
2513.87 10
2513.99 4
2514.10 1
2514.22 0
2514.33 3
2514.45 8
2514.56 16
2514.68 25
2514.79 34
2514.91 42
2515.02 49
2515.14 54
2515.25 58
2515.37 63
2515.48 68
2515.60 74
2515.71 80
2515.83 84
2515.94 87
2516.06 86
2516.17 83
2516.29 77
2516.40 69
2516.52 60
2516.63 51
2516.75 44
2516.86 38
2516.98 34
2517.10 31
2517.21 31
2517.33 32
2517.44 35
2517.56 38
2517.67 42
2517.79 45
2517.90 46
2518.02 46
2518.13 45
2518.25 42
2518.36 40
2518.48 38
2518.59 37
2518.71 36
2518.82 35
2518.94 34
2519.05 33
2519.17 32
2519.28 33
2519.40 36
2519.51 40
2519.63 45
2519.74 50
2519.86 55
2519.97 60
2520.09 63
2520.21 65
2520.32 66
2520.44 67
2520.55 67
2520.67 67
2520.78 67
2520.90 66
2521.01 65
2521.13 63
2521.24 60
2521.36 59
2521.47 57
2521.59 56
2521.70 56
2521.82 54
2521.93 53
2522.05 50
2522.16 47
2522.28 44
2522.39 41
2522.51 38
2522.63 37
2522.74 37
2522.86 38
2522.97 40
2523.09 43
2523.20 47
2523.32 52
2523.43 57
2523.55 63
2523.66 70
2523.78 77
2523.89 84
2524.01 92
2524.12 99
2524.24 107
2524.35 114
2524.47 120
2524.59 124
2524.70 126
2524.82 124
2524.93 118
2525.05 109
2525.16 98
2525.28 86
2525.39 76
2525.51 67
2525.62 62
2525.74 61
2525.85 64
2525.97 70
2526.08 78
2526.20 87
2526.32 97
2526.43 107
2526.55 117
2526.66 126
2526.78 134
2526.89 140
2527.01 144
2527.12 146
2527.24 146
2527.35 144
2527.47 140
2527.58 136
2527.70 130
2527.82 124
2527.93 117
2528.05 110
2528.16 103
2528.28 96
2528.39 90
2528.51 84
2528.62 80
2528.74 77
2528.85 76
2528.97 75
2529.08 75
2529.20 75
2529.32 74
2529.43 73
2529.55 73
2529.66 73
2529.78 73
2529.89 74
2530.01 75
2530.12 77
2530.24 78
2530.35 78
2530.47 76
2530.59 74
2530.70 69
2530.82 64
2530.93 56
2531.05 48
2531.16 39
2531.28 31
2531.39 24
2531.51 20
2531.62 20
2531.74 25
2531.86 33
2531.97 45
2532.09 58
2532.20 71
2532.32 81
2532.43 87
2532.55 90
2532.66 88
2532.78 83
2532.90 75
2533.01 67
2533.13 59
2533.24 53
2533.36 49
2533.47 49
2533.59 52
2533.70 59
2533.82 69
2533.93 79
2534.05 90
2534.17 99
2534.28 105
2534.40 109
2534.51 109
2534.63 106
2534.74 103
2534.86 99
2534.97 97
2535.09 97
2535.21 99
2535.32 103
2535.44 108
2535.55 113
2535.67 117
2535.78 121
2535.90 124
2536.02 126
2536.13 127
2536.25 129
2536.36 132
2536.48 137
2536.59 143
2536.71 152
2536.82 161
2536.94 171
2537.06 179
2537.17 186
2537.29 190
2537.40 192
2537.52 191
2537.63 189
2537.75 186
2537.86 184
2537.98 182
2538.10 181
2538.21 181
2538.33 181
2538.44 183
2538.56 185
2538.67 186
2538.79 187
2538.91 187
2539.02 186
2539.14 183
2539.25 179
2539.37 174
2539.48 169
2539.60 166
2539.71 164
2539.83 165
2539.95 167
2540.06 170
2540.18 172
2540.29 172
2540.41 170
2540.52 165
2540.64 157
2540.76 149
2540.87 140
2540.99 131
2541.10 124
2541.22 119
2541.33 115
2541.45 112
2541.57 109
2541.68 105
2541.80 101
2541.91 96
2542.03 90
2542.14 86
2542.26 83
2542.38 81
2542.49 82
2542.61 85
2542.72 88
2542.84 93
2542.95 97
2543.07 100
2543.19 101
2543.30 102
2543.42 100
2543.53 97
2543.65 92
2543.76 86
2543.88 80
2544.00 73
2544.11 68
2544.23 63
2544.34 61
2544.46 60
2544.58 60
2544.69 61
2544.81 62
2544.92 63
2545.04 64
2545.15 65
2545.27 66
2545.39 66
2545.50 67
2545.62 66
2545.73 65
2545.85 63
2545.96 60
2546.08 56
2546.20 53
2546.31 51
2546.43 52
2546.54 54
2546.66 58
2546.78 63
2546.89 68
2547.01 72
2547.12 75
2547.24 77
2547.35 79
2547.47 82
2547.59 86
2547.70 91
2547.82 98
2547.93 104
2548.05 108
2548.17 110
2548.28 108
2548.40 103
2548.51 96
2548.63 86
2548.74 76
2548.86 66
2548.98 58
2549.09 52
2549.21 47
2549.32 43
2549.44 40
2549.56 37
2549.67 34
2549.79 30
2549.90 27
2550.02 24
2550.14 21
2550.25 20
2550.37 20
2550.48 20
2550.60 21
2550.72 21
2550.83 22
2550.95 22
2551.06 21
2551.18 20
2551.29 19
2551.41 17
2551.53 15
2551.64 14
2551.76 14
2551.87 15
2551.99 18
2552.11 22
2552.22 27
2552.34 31
2552.45 35
2552.57 37
2552.69 37
2552.80 36
2552.92 34
2553.03 31
2553.15 29
2553.27 27
2553.38 26
2553.50 26
2553.61 27
2553.73 30
2553.85 32
2553.96 35
2554.08 38
2554.19 41
2554.31 43
2554.43 45
2554.54 46
2554.66 47
2554.77 48
2554.89 48
2555.01 47
2555.12 46
2555.24 45
2555.35 43
2555.47 40
2555.59 38
2555.70 36
2555.82 34
2555.93 34
2556.05 34
2556.17 34
2556.28 35
2556.40 36
2556.51 36
2556.63 35
2556.75 34
2556.86 33
2556.98 31
2557.09 29
2557.21 28
2557.33 26
2557.44 25
2557.56 24
2557.67 24
2557.79 24
2557.91 25
2558.02 28
2558.14 32
2558.26 37
2558.37 41
2558.49 46
2558.60 48
2558.72 48
2558.84 46
2558.95 42
2559.07 37
2559.18 33
2559.30 30
2559.42 29
2559.53 30
2559.65 33
2559.76 37
2559.88 41
2560.00 43
2560.11 44
2560.23 44
2560.35 43
2560.46 41
2560.58 40
2560.69 40
2560.81 41
2560.93 42
2561.04 43
2561.16 44
2561.27 44
2561.39 44
2561.51 45
2561.62 46
2561.74 50
2561.86 55
2561.97 61
2562.09 69
2562.20 75
2562.32 80
2562.44 82
2562.55 82
2562.67 78
2562.78 74
2562.90 69
2563.02 66
2563.13 65
2563.25 66
2563.37 69
2563.48 72
2563.60 76
2563.71 78
2563.83 78
2563.95 77
2564.06 73
2564.18 69
2564.30 65
2564.41 61
2564.53 58
2564.64 56
2564.76 54
2564.88 53
2564.99 52
2565.11 51
2565.23 51
2565.34 51
2565.46 53
2565.57 55
2565.69 58
2565.81 62
2565.92 65
2566.04 68
2566.16 70
2566.27 71
2566.39 71
2566.50 71
2566.62 71
2566.74 71
2566.85 72
2566.97 73
2567.09 74
2567.20 74
2567.32 74
2567.43 72
2567.55 70
2567.67 67
2567.78 64
2567.90 61
2568.02 58
2568.13 55
2568.25 53
2568.36 50
2568.48 47
2568.60 44
2568.71 40
2568.83 36
2568.95 33
2569.06 29
2569.18 27
2569.30 24
2569.41 23
2569.53 22
2569.64 21
2569.76 20
2569.88 19
2569.99 18
2570.11 16
2570.23 14
2570.34 12
2570.46 9
2570.58 8
2570.69 7
2570.81 9
2570.92 12
2571.04 16
2571.16 22
2571.27 30
2571.39 37
2571.51 43
2571.62 47
2571.74 49
2571.86 49
2571.97 47
2572.09 44
2572.20 41
2572.32 39
2572.44 38
2572.55 39
2572.67 42
2572.79 45
2572.90 48
2573.02 50
2573.14 51
2573.25 51
2573.37 50
2573.49 48
2573.60 45
2573.72 42
2573.83 41
2573.95 40
2574.07 42
2574.18 44
2574.30 48
2574.42 53
2574.53 57
2574.65 61
2574.77 64
2574.88 65
2575.00 66
2575.12 65
2575.23 64
2575.35 62
2575.46 59
2575.58 56
2575.70 53
2575.81 49
2575.93 45
2576.05 41
2576.16 36
2576.28 31
2576.40 25
2576.51 19
2576.63 13
2576.75 7
2576.86 1
2576.98 0
2577.10 0
2577.21 0
2577.33 0
2577.45 0
2577.56 0
2577.68 0
2577.79 0
2577.91 2
2578.03 7
2578.14 13
2578.26 18
2578.38 22
2578.49 26
2578.61 28
2578.73 28
2578.84 26
2578.96 22
2579.08 18
2579.19 14
2579.31 11
2579.43 10
2579.54 12
2579.66 15
2579.78 20
2579.89 24
2580.01 28
2580.13 30
2580.24 29
2580.36 28
2580.48 24
2580.59 21
2580.71 18
2580.83 16
2580.94 16
2581.06 18
2581.18 21
2581.29 25
2581.41 30
2581.53 37
2581.64 44
2581.76 50
2581.88 56
2581.99 60
2582.11 61
2582.22 61
2582.34 57
2582.46 53
2582.57 47
2582.69 43
2582.81 41
2582.92 42
2583.04 46
2583.16 53
2583.27 62
2583.39 71
2583.51 79
2583.62 85
2583.74 87
2583.86 85
2583.97 81
2584.09 76
2584.21 70
2584.32 65
2584.44 61
2584.56 60
2584.67 59
2584.79 59
2584.91 58
2585.02 56
2585.14 53
2585.26 49
2585.37 46
2585.49 45
2585.61 45
2585.73 47
2585.84 51
2585.96 55
2586.08 59
2586.19 61
2586.31 61
2586.43 57
2586.54 51
2586.66 43
2586.78 36
2586.89 29
2587.01 24
2587.13 22
2587.24 23
2587.36 26
2587.48 29
2587.59 33
2587.71 37
2587.83 40
2587.94 41
2588.06 43
2588.18 45
2588.29 47
2588.41 48
2588.53 49
2588.64 50
2588.76 48
2588.88 46
2588.99 42
2589.11 37
2589.23 31
2589.34 24
2589.46 17
2589.58 11
2589.69 6
2589.81 3
2589.93 3
2590.05 6
2590.16 11
2590.28 19
2590.40 28
2590.51 38
2590.63 46
2590.75 52
2590.86 55
2590.98 55
2591.10 51
2591.21 45
2591.33 38
2591.45 32
2591.56 28
2591.68 26
2591.80 26
2591.91 28
2592.03 29
2592.15 30
2592.26 30
2592.38 29
2592.50 27
2592.62 25
2592.73 25
2592.85 25
2592.97 27
2593.08 30
2593.20 33
2593.32 34
2593.43 35
2593.55 36
2593.67 36
2593.78 36
2593.90 36
2594.02 36
2594.13 37
2594.25 37
2594.37 37
2594.49 36
2594.60 36
2594.72 37
2594.84 39
2594.95 42
2595.07 45
2595.19 47
2595.30 47
2595.42 46
2595.54 44
2595.65 41
2595.77 38
2595.89 35
2596.01 34
2596.12 35
2596.24 36
2596.36 38
2596.47 41
2596.59 44
2596.71 46
2596.82 48
2596.94 50
2597.06 50
2597.18 50
2597.29 50
2597.41 50
2597.53 50
2597.64 51
2597.76 53
2597.88 55
2597.99 58
2598.11 60
2598.23 62
2598.34 64
2598.46 64
2598.58 64
2598.70 62
2598.81 59
2598.93 54
2599.05 49
2599.16 43
2599.28 37
2599.40 31
2599.51 26
2599.63 22
2599.75 20
2599.87 21
2599.98 25
2600.10 32
2600.22 41
2600.33 51
2600.45 61
2600.57 69
2600.69 74
2600.80 75
2600.92 74
2601.04 71
2601.15 67
2601.27 64
2601.39 62
2601.50 62
2601.62 63
2601.74 65
2601.86 69
2601.97 73
2602.09 79
2602.21 87
2602.32 96
2602.44 107
2602.56 119
2602.68 131
2602.79 142
2602.91 151
2603.03 157
2603.14 160
2603.26 159
2603.38 156
2603.50 152
2603.61 148
2603.73 147
2603.85 150
2603.96 156
2604.08 165
2604.20 175
2604.31 186
2604.43 195
2604.55 202
2604.67 208
2604.78 213
2604.90 219
2605.02 225
2605.13 233
2605.25 242
2605.37 250
2605.49 258
2605.60 266
2605.72 273
2605.84 281
2605.95 289
2606.07 298
2606.19 307
2606.31 317
2606.42 325
2606.54 331
2606.66 333
2606.78 332
2606.89 328
2607.01 322
2607.13 315
2607.24 308
2607.36 303
2607.48 298
2607.60 295
2607.71 292
2607.83 290
2607.95 288
2608.06 286
2608.18 283
2608.30 280
2608.42 277
2608.53 273
2608.65 268
2608.77 262
2608.88 254
2609.00 245
2609.12 234
2609.24 222
2609.35 209
2609.47 197
2609.59 186
2609.71 176
2609.82 168
2609.94 161
2610.06 156
2610.17 150
2610.29 143
2610.41 136
2610.53 128
2610.64 120
2610.76 112
2610.88 105
2611.00 99
2611.11 95
2611.23 92
2611.35 89
2611.46 88
2611.58 86
2611.70 85
2611.82 84
2611.93 83
2612.05 82
2612.17 80
2612.29 78
2612.40 74
2612.52 71
2612.64 67
2612.75 63
2612.87 61
2612.99 61
2613.11 62
2613.22 64
2613.34 67
2613.46 70
2613.58 71
2613.69 72
2613.81 72
2613.93 72
2614.05 72
2614.16 73
2614.28 74
2614.40 76
2614.51 78
2614.63 80
2614.75 82
2614.87 83
2614.98 83
2615.10 83
2615.22 82
2615.34 81
2615.45 80
2615.57 78
2615.69 76
2615.81 74
2615.92 71
2616.04 68
2616.16 65
2616.28 62
2616.39 60
2616.51 59
2616.63 59
2616.75 59
2616.86 59
2616.98 59
2617.10 59
2617.21 57
2617.33 55
2617.45 52
2617.57 51
2617.68 50
2617.80 50
2617.92 51
2618.04 53
2618.15 55
2618.27 57
2618.39 59
2618.51 62
2618.62 63
2618.74 64
2618.86 64
2618.98 63
2619.09 61
2619.21 59
2619.33 58
2619.45 58
2619.56 60
2619.68 63
2619.80 66
2619.92 70
2620.03 72
2620.15 74
2620.27 75
2620.39 76
2620.50 77
2620.62 81
2620.74 85
2620.86 90
2620.97 96
2621.09 101
2621.21 104
2621.33 106
2621.44 106
2621.56 105
2621.68 103
2621.80 100
2621.91 97
2622.03 94
2622.15 91
2622.27 87
2622.38 84
2622.50 81
2622.62 78
2622.74 76
2622.85 75
2622.97 76
2623.09 77
2623.21 79
2623.32 80
2623.44 82
2623.56 84
2623.68 86
2623.79 88
2623.91 90
2624.03 91
2624.15 92
2624.26 91
2624.38 88
2624.50 84
2624.62 79
2624.73 74
2624.85 70
2624.97 67
2625.09 66
2625.21 66
2625.32 66
2625.44 66
2625.56 64
2625.68 62
2625.79 59
2625.91 56
2626.03 54
2626.15 54
2626.26 55
2626.38 56
2626.50 59
2626.62 60
2626.73 60
2626.85 58
2626.97 54
2627.09 49
2627.20 44
2627.32 38
2627.44 33
2627.56 29
2627.68 28
2627.79 28
2627.91 30
2628.03 33
2628.15 37
2628.26 40
2628.38 43
2628.50 45
2628.62 45
2628.73 44
2628.85 42
2628.97 39
2629.09 35
2629.20 33
2629.32 31
2629.44 31
2629.56 33
2629.68 36
2629.79 39
2629.91 44
2630.03 48
2630.15 51
2630.26 55
2630.38 58
2630.50 60
2630.62 63
2630.74 64
2630.85 65
2630.97 66
2631.09 66
2631.21 66
2631.32 65
2631.44 66
2631.56 67
2631.68 69
2631.79 70
2631.91 72
2632.03 72
2632.15 71
2632.27 68
2632.38 64
2632.50 58
2632.62 53
2632.74 48
2632.85 44
2632.97 41
2633.09 39
2633.21 38
2633.33 37
2633.44 35
2633.56 32
2633.68 28
2633.80 25
2633.91 22
2634.03 22
2634.15 25
2634.27 30
2634.39 37
2634.50 45
2634.62 52
2634.74 58
2634.86 60
2634.97 60
2635.09 57
2635.21 52
2635.33 48
2635.45 43
2635.56 40
2635.68 38
2635.80 38
2635.92 39
2636.04 41
2636.15 43
2636.27 47
2636.39 52
2636.51 60
2636.62 69
2636.74 79
2636.86 90
2636.98 101
2637.10 109
2637.21 115
2637.33 117
2637.45 117
2637.57 114
2637.69 109
2637.80 103
2637.92 97
2638.04 92
2638.16 87
2638.27 83
2638.39 80
2638.51 79
2638.63 78
2638.75 77
2638.86 75
2638.98 73
2639.10 71
2639.22 68
2639.34 64
2639.45 60
2639.57 56
2639.69 52
2639.81 48
2639.93 44
2640.04 39
2640.16 36
2640.28 33
2640.40 32
2640.51 32
2640.63 34
2640.75 37
2640.87 41
2640.99 45
2641.10 48
2641.22 51
2641.34 53
2641.46 56
2641.58 58
2641.69 60
2641.81 63
2641.93 64
2642.05 65
2642.17 65
2642.28 63
2642.40 61
2642.52 58
2642.64 56
2642.76 55
2642.87 54
2642.99 55
2643.11 56
2643.23 57
2643.35 58
2643.46 57
2643.58 56
2643.70 55
2643.82 54
2643.94 54
2644.05 56
2644.17 59
2644.29 64
2644.41 69
2644.53 75
2644.64 82
2644.76 90
2644.88 98
2645.00 106
2645.12 114
2645.23 121
2645.35 125
2645.47 126
2645.59 123
2645.71 118
2645.82 111
2645.94 102
2646.06 93
2646.18 86
2646.30 81
2646.42 78
2646.53 77
2646.65 78
2646.77 80
2646.89 82
2647.01 84
2647.12 86
2647.24 88
2647.36 91
2647.48 93
2647.60 96
2647.71 97
2647.83 97
2647.95 95
2648.07 91
2648.19 85
2648.30 78
2648.42 73
2648.54 69
2648.66 68
2648.78 69
2648.90 72
2649.01 75
2649.13 77
2649.25 77
2649.37 76
2649.49 72
2649.60 67
2649.72 60
2649.84 51
2649.96 42
2650.08 33
2650.19 24
2650.31 15
2650.43 7
2650.55 1
2650.67 0
2650.79 0
2650.90 0
2651.02 0
2651.14 0
2651.26 0
2651.38 0
2651.49 0
2651.61 0
2651.73 3
2651.85 6
2651.97 9
2652.09 11
2652.20 12
2652.32 11
2652.44 9
2652.56 6
2652.68 4
2652.79 3
2652.91 4
2653.03 9
2653.15 17
2653.27 27
2653.39 37
2653.50 48
2653.62 56
2653.74 62
2653.86 66
2653.98 67
2654.10 66
2654.21 63
2654.33 60
2654.45 57
2654.57 55
2654.69 53
2654.80 53
2654.92 54
2655.04 57
2655.16 61
2655.28 64
2655.40 68
2655.51 69
2655.63 67
2655.75 62
2655.87 55
2655.99 46
2656.11 36
2656.22 29
2656.34 24
2656.46 22
2656.58 24
2656.70 28
2656.82 35
2656.93 42
2657.05 48
2657.17 53
2657.29 56
2657.41 57
2657.53 58
2657.64 58
2657.76 58
2657.88 60
2658.00 62
2658.12 66
2658.24 69
2658.35 72
2658.47 74
2658.59 75
2658.71 75
2658.83 75
2658.95 74
2659.06 74
2659.18 73
2659.30 72
2659.42 70
2659.54 66
2659.66 61
2659.77 55
2659.89 48
2660.01 41
2660.13 36
2660.25 32
2660.37 31
2660.48 31
2660.60 34
2660.72 38
2660.84 43
2660.96 47
2661.08 49
2661.19 50
2661.31 48
2661.43 46
2661.55 42
2661.67 38
2661.79 34
2661.90 31
2662.02 29
2662.14 28
2662.26 27
2662.38 27
2662.50 27
2662.62 28
2662.73 29
2662.85 32
2662.97 36
2663.09 41
2663.21 46
2663.33 51
2663.44 55
2663.56 57
2663.68 57
2663.80 56
2663.92 53
2664.04 50
2664.16 48
2664.27 45
2664.39 43
2664.51 41
2664.63 37
2664.75 33
2664.87 29
2664.98 25
2665.10 22
2665.22 21
2665.34 22
2665.46 25
2665.58 30
2665.70 37
2665.81 44
2665.93 51
2666.05 57
2666.17 62
2666.29 65
2666.41 68
2666.52 69
2666.64 69
2666.76 70
2666.88 70
2667.00 70
2667.12 71
2667.24 71
2667.35 70
2667.47 67
2667.59 62
2667.71 55
2667.83 46
2667.95 35
2668.07 23
2668.18 12
2668.30 1
2668.42 0
2668.54 0
2668.66 0
2668.78 0
2668.90 0
2669.01 0
2669.13 0
2669.25 0
2669.37 5
2669.49 13
2669.61 19
2669.73 24
2669.84 28
2669.96 30
2670.08 31
2670.20 32
2670.32 33
2670.44 33
2670.56 33
2670.67 31
2670.79 29
2670.91 27
2671.03 25
2671.15 23
2671.27 22
2671.39 22
2671.50 22
2671.62 22
2671.74 22
2671.86 20
2671.98 18
2672.10 16
2672.22 14
2672.34 12
2672.45 11
2672.57 11
2672.69 11
2672.81 13
2672.93 14
2673.05 17
2673.17 20
2673.28 24
2673.40 28
2673.52 32
2673.64 35
2673.76 38
2673.88 41
2674.00 43
2674.12 45
2674.23 46
2674.35 47
2674.47 48
2674.59 49
2674.71 50
2674.83 51
2674.95 55
2675.06 60
2675.18 68
2675.30 77
2675.42 86
2675.54 95
2675.66 102
2675.78 106
2675.90 107
2676.01 105
2676.13 102
2676.25 98
2676.37 94
2676.49 89
2676.61 85
2676.73 80
2676.85 75
2676.96 69
2677.08 63
2677.20 57
2677.32 52
2677.44 49
2677.56 47
2677.68 47
2677.80 47
2677.91 47
2678.03 47
2678.15 48
2678.27 49
2678.39 50
2678.51 53
2678.63 57
2678.75 63
2678.86 69
2678.98 76
2679.10 83
2679.22 89
2679.34 94
2679.46 98
2679.58 100
2679.70 101
2679.82 101
2679.93 99
2680.05 97
2680.17 93
2680.29 89
2680.41 83
2680.53 78
2680.65 73
2680.77 67
2680.88 63
2681.00 59
2681.12 56
2681.24 54
2681.36 53
2681.48 52
2681.60 53
2681.72 55
2681.84 57
2681.95 59
2682.07 61
2682.19 63
2682.31 65
2682.43 67
2682.55 69
2682.67 71
2682.79 74
2682.91 75
2683.02 75
2683.14 74
2683.26 70
2683.38 64
2683.50 57
2683.62 51
2683.74 48
2683.86 49
2683.98 56
2684.09 68
2684.21 86
2684.33 106
2684.45 127
2684.57 146
2684.69 161
2684.81 173
2684.93 180
2685.05 183
2685.16 185
2685.28 185
2685.40 185
2685.52 185
2685.64 187
2685.76 189
2685.88 191
2686.00 193
2686.12 194
2686.23 195
2686.35 194
2686.47 194
2686.59 194
2686.71 196
2686.83 198
2686.95 200
2687.07 203
2687.19 204
2687.31 203
2687.42 201
2687.54 198
2687.66 196
2687.78 197
2687.90 201
2688.02 210
2688.14 223
2688.26 237
2688.38 252
2688.50 265
2688.61 275
2688.73 282
2688.85 288
2688.97 292
2689.09 296
2689.21 302
2689.33 310
2689.45 319
2689.57 329
2689.69 340
2689.80 352
2689.92 363
2690.04 375
2690.16 386
2690.28 398
2690.40 412
2690.52 428
2690.64 447
2690.76 472
2690.88 502
2691.00 538
2691.11 578
2691.23 621
2691.35 665
2691.47 709
2691.59 752
2691.71 792
2691.83 831
2691.95 868
2692.07 904
2692.19 939
2692.30 973
2692.42 1006
2692.54 1037
2692.66 1065
2692.78 1090
2692.90 1112
2693.02 1130
2693.14 1145
2693.26 1158
2693.38 1170
2693.50 1182
2693.62 1193
2693.73 1203
2693.85 1210
2693.97 1214
2694.09 1214
2694.21 1211
2694.33 1204
2694.45 1195
2694.57 1185
2694.69 1175
2694.81 1164
2694.93 1151
2695.04 1134
2695.16 1112
2695.28 1084
2695.40 1049
2695.52 1008
2695.64 962
2695.76 914
2695.88 866
2696.00 818
2696.12 771
2696.24 728
2696.36 687
2696.47 648
2696.59 613
2696.71 580
2696.83 550
2696.95 522
2697.07 496
2697.19 472
2697.31 449
2697.43 429
2697.55 411
2697.67 395
2697.79 381
2697.91 368
2698.02 357
2698.14 345
2698.26 333
2698.38 319
2698.50 303
2698.62 286
2698.74 269
2698.86 251
2698.98 233
2699.10 216
2699.22 199
2699.34 184
2699.46 170
2699.57 156
2699.69 144
2699.81 133
2699.93 124
2700.05 117
2700.17 112
2700.29 109
2700.41 109
2700.53 112
2700.65 117
2700.77 123
2700.89 131
2701.01 138
2701.12 144
2701.24 148
2701.36 148
2701.48 145
2701.60 140
2701.72 132
2701.84 124
2701.96 117
2702.08 111
2702.20 107
2702.32 106
2702.44 107
2702.56 110
2702.68 115
2702.79 121
2702.91 125
2703.03 129
2703.15 132
2703.27 133
2703.39 132
2703.51 129
2703.63 124
2703.75 117
2703.87 107
2703.99 95
2704.11 82
2704.23 71
2704.35 61
2704.47 56
2704.59 55
2704.70 59
2704.82 66
2704.94 76
2705.06 84
2705.18 91
2705.30 96
2705.42 97
2705.54 96
2705.66 93
2705.78 90
2705.90 87
2706.02 83
2706.14 80
2706.26 77
2706.38 73
2706.50 71
2706.61 68
2706.73 67
2706.85 67
2706.97 68
2707.09 69
2707.21 71
2707.33 71
2707.45 71
2707.57 71
2707.69 70
2707.81 69
2707.93 69
2708.05 69
2708.17 69
2708.29 70
2708.41 69
2708.53 68
2708.64 66
2708.76 62
2708.88 58
2709.00 54
2709.12 50
2709.24 45
2709.36 39
2709.48 34
2709.60 27
2709.72 21
2709.84 16
2709.96 12
2710.08 10
2710.20 11
2710.32 13
2710.44 16
2710.56 20
2710.68 25
2710.80 30
2710.91 36
2711.03 43
2711.15 52
2711.27 62
2711.39 73
2711.51 83
2711.63 91
2711.75 95
2711.87 95
2711.99 91
2712.11 84
2712.23 75
2712.35 66
2712.47 57
2712.59 51
2712.71 46
2712.83 43
2712.95 41
2713.07 41
2713.19 42
2713.31 45
2713.42 51
2713.54 59
2713.66 68
2713.78 79
2713.90 89
2714.02 98
2714.14 105
2714.26 110
2714.38 113
2714.50 114
2714.62 112
2714.74 110
2714.86 107
2714.98 105
2715.10 104
2715.22 105
2715.34 108
2715.46 114
2715.58 120
2715.70 127
2715.82 133
2715.94 138
2716.06 141
2716.18 143
2716.29 144
2716.41 146
2716.53 149
2716.65 152
2716.77 156
2716.89 160
2717.01 163
2717.13 166
2717.25 168
2717.37 170
2717.49 171
2717.61 173
2717.73 176
2717.85 179
2717.97 182
2718.09 184
2718.21 183
2718.33 178
2718.45 170
2718.57 159
2718.69 145
2718.81 132
2718.93 120
2719.05 113
2719.17 108
2719.29 108
2719.41 110
2719.53 113
2719.65 115
2719.76 116
2719.88 116
2720.00 114
2720.12 112
2720.24 110
2720.36 108
2720.48 107
2720.60 106
2720.72 105
2720.84 101
2720.96 96
2721.08 88
2721.20 78
2721.32 66
2721.44 54
2721.56 41
2721.68 29
2721.80 19
2721.92 11
2722.04 8
2722.16 8
2722.28 12
2722.40 19
2722.52 28
2722.64 38
2722.76 47
2722.88 55
2723.00 61
2723.12 64
2723.24 65
2723.36 64
2723.48 62
2723.60 58
2723.72 55
2723.84 52
2723.96 51
2724.08 51
2724.20 53
2724.32 57
2724.43 62
2724.55 67
2724.67 72
2724.79 76
2724.91 80
2725.03 84
2725.15 87
2725.27 91
2725.39 94
2725.51 97
2725.63 99
2725.75 99
2725.87 97
2725.99 92
2726.11 87
2726.23 80
2726.35 73
2726.47 66
2726.59 59
2726.71 52
2726.83 45
2726.95 37
2727.07 29
2727.19 21
2727.31 13
2727.43 6
2727.55 0
2727.67 0
2727.79 0
2727.91 0
2728.03 0
2728.15 5
2728.27 11
2728.39 18
2728.51 25
2728.63 30
2728.75 33
2728.87 34
2728.99 34
2729.11 34
2729.23 34
2729.35 34
2729.47 35
2729.59 36
2729.71 38
2729.83 39
2729.95 38
2730.07 35
2730.19 30
2730.31 24
2730.43 17
2730.55 11
2730.67 6
2730.79 4
2730.91 3
2731.03 3
2731.15 4
2731.27 6
2731.39 8
2731.51 11
2731.63 14
2731.75 18
2731.87 23
2731.99 30
2732.11 37
2732.23 45
2732.35 51
2732.47 56
2732.59 60
2732.71 63
2732.83 65
2732.95 65
2733.07 64
2733.19 62
2733.31 59
2733.43 53
2733.55 46
2733.67 39
2733.79 32
2733.91 26
2734.03 22
2734.15 20
2734.27 20
2734.39 22
2734.51 25
2734.63 28
2734.75 32
2734.87 35
2734.99 37
2735.11 39
2735.23 40
2735.35 40
2735.47 39
2735.59 38
2735.71 36
2735.83 35
2735.95 33
2736.07 32
2736.19 31
2736.31 31
2736.43 33
2736.55 36
2736.67 41
2736.79 47
2736.91 54
2737.03 61
2737.15 68
2737.27 75
2737.39 81
2737.51 87
2737.63 92
2737.75 97
2737.87 100
2737.99 103
2738.11 104
2738.23 103
2738.35 102
2738.47 99
2738.59 98
2738.71 97
2738.83 98
2738.95 101
2739.07 105
2739.19 110
2739.31 114
2739.43 116
2739.55 116
2739.67 113
2739.79 107
2739.91 98
2740.03 89
2740.15 79
2740.27 71
2740.39 66
2740.51 62
2740.63 60
2740.75 58
2740.87 57
2740.99 54
2741.11 50
2741.23 44
2741.35 37
2741.47 29
2741.59 22
2741.71 15
2741.83 10
2741.95 6
2742.07 4
2742.19 5
2742.31 6
2742.43 10
2742.55 14
2742.67 18
2742.79 22
2742.91 26
2743.03 27
2743.16 27
2743.28 25
2743.40 22
2743.52 17
2743.64 12
2743.76 7
2743.88 3
2744.00 0
2744.12 0
2744.24 0
2744.36 0
2744.48 0
2744.60 0
2744.72 0
2744.84 0
2744.96 2
2745.08 3
2745.20 3
2745.32 4
2745.44 5
2745.56 7
2745.68 11
2745.80 16
2745.92 21
2746.04 28
2746.16 33
2746.28 39
2746.40 44
2746.52 48
2746.64 52
2746.76 55
2746.88 58
2747.00 61
2747.12 62
2747.24 64
2747.36 65
2747.48 67
2747.60 69
2747.72 72
2747.85 75
2747.97 77
2748.09 78
2748.21 78
2748.33 76
2748.45 73
2748.57 68
2748.69 64
2748.81 61
2748.93 60
2749.05 62
2749.17 65
2749.29 71
2749.41 77
2749.53 83
2749.65 88
2749.77 91
2749.89 93
2750.01 93
2750.13 93
2750.25 92
2750.37 92
2750.49 93
2750.61 94
2750.73 96
2750.85 100
2750.97 104
2751.09 108
2751.21 112
2751.34 116
2751.46 118
2751.58 118
2751.70 116
2751.82 112
2751.94 106
2752.06 98
2752.18 89
2752.30 80
2752.42 71
2752.54 62
2752.66 54
2752.78 46
2752.90 39
2753.02 34
2753.14 30
2753.26 28
2753.38 28
2753.50 30
2753.62 32
2753.74 35
2753.86 38
2753.98 42
2754.10 45
2754.23 48
2754.35 51
2754.47 53
2754.59 54
2754.71 53
2754.83 50
2754.95 46
2755.07 41
2755.19 36
2755.31 31
2755.43 28
2755.55 27
2755.67 29
2755.79 35
2755.91 44
2756.03 56
2756.15 68
2756.27 79
2756.39 89
2756.51 94
2756.63 97
2756.76 95
2756.88 92
2757.00 87
2757.12 82
2757.24 78
2757.36 75
2757.48 74
2757.60 74
2757.72 75
2757.84 78
2757.96 80
2758.08 83
2758.20 86
2758.32 88
2758.44 89
2758.56 89
2758.68 88
2758.80 87
2758.92 85
2759.05 83
2759.17 81
2759.29 79
2759.41 77
2759.53 75
2759.65 72
2759.77 70
2759.89 68
2760.01 66
2760.13 66
2760.25 67
2760.37 68
2760.49 69
2760.61 70
2760.73 71
2760.85 70
2760.97 68
2761.10 65
2761.22 62
2761.34 60
2761.46 59
2761.58 59
2761.70 61
2761.82 64
2761.94 70
2762.06 78
2762.18 87
2762.30 96
2762.42 106
2762.54 116
2762.66 125
2762.78 134
2762.90 142
2763.03 148
2763.15 153
2763.27 157
2763.39 160
2763.51 163
2763.63 166
2763.75 171
2763.87 176
2763.99 181
2764.11 185
2764.23 188
2764.35 190
2764.47 191
2764.59 192
2764.71 194
2764.84 197
2764.96 203
2765.08 211
2765.20 222
2765.32 234
2765.44 247
2765.56 260
2765.68 272
2765.80 281
2765.92 289
2766.04 292
2766.16 292
2766.28 288
2766.40 279
2766.52 268
2766.65 254
2766.77 239
2766.89 223
2767.01 208
2767.13 194
2767.25 181
2767.37 169
2767.49 158
2767.61 148
2767.73 139
2767.85 132
2767.97 125
2768.09 120
2768.22 116
2768.34 114
2768.46 112
2768.58 111
2768.70 108
2768.82 104
2768.94 98
2769.06 91
2769.18 83
2769.30 76
2769.42 68
2769.54 61
2769.66 56
2769.79 51
2769.91 48
2770.03 45
2770.15 43
2770.27 42
2770.39 40
2770.51 39
2770.63 39
2770.75 39
2770.87 39
2770.99 39
2771.11 40
2771.23 41
2771.36 41
2771.48 42
2771.60 43
2771.72 44
2771.84 48
2771.96 53
2772.08 59
2772.20 67
2772.32 76
2772.44 84
2772.56 91
2772.68 96
2772.81 99
2772.93 100
2773.05 101
2773.17 102
2773.29 103
2773.41 104
2773.53 107
2773.65 110
2773.77 114
2773.89 117
2774.01 120
2774.14 123
2774.26 123
2774.38 123
2774.50 120
2774.62 116
2774.74 110
2774.86 103
2774.98 95
2775.10 87
2775.22 79
2775.34 73
2775.47 68
2775.59 64
2775.71 62
2775.83 62
2775.95 61
2776.07 61
2776.19 61
2776.31 59
2776.43 58
2776.55 58
2776.67 58
2776.80 59
2776.92 62
2777.04 66
2777.16 71
2777.28 76
2777.40 80
2777.52 82
2777.64 83
2777.76 81
2777.88 78
2778.00 75
2778.13 72
2778.25 70
2778.37 70
2778.49 70
2778.61 71
2778.73 70
2778.85 68
2778.97 64
2779.09 60
2779.21 56
2779.34 54
2779.46 55
2779.58 58
2779.70 63
2779.82 69
2779.94 75
2780.06 80
2780.18 82
2780.30 81
2780.42 79
2780.55 76
2780.67 72
2780.79 69
2780.91 67
2781.03 66
2781.15 65
2781.27 65
2781.39 64
2781.51 63
2781.64 61
2781.76 59
2781.88 56
2782.00 53
2782.12 52
2782.24 51
2782.36 50
2782.48 50
2782.60 49
2782.72 48
2782.85 45
2782.97 42
2783.09 38
2783.21 35
2783.33 32
2783.45 31
2783.57 32
2783.69 35
2783.81 39
2783.94 46
2784.06 53
2784.18 61
2784.30 69
2784.42 77
2784.54 82
2784.66 85
2784.78 85
2784.90 83
2785.03 79
2785.15 74
2785.27 68
2785.39 63
2785.51 60
2785.63 57
2785.75 55
2785.87 54
2785.99 53
2786.12 52
2786.24 50
2786.36 49
2786.48 47
2786.60 46
2786.72 45
2786.84 44
2786.96 43
2787.08 44
2787.21 45
2787.33 47
2787.45 50
2787.57 54
2787.69 58
2787.81 63
2787.93 66
2788.05 68
2788.18 67
2788.30 63
2788.42 57
2788.54 49
2788.66 40
2788.78 32
2788.90 24
2789.02 19
2789.14 15
2789.27 14
2789.39 16
2789.51 20
2789.63 27
2789.75 35
2789.87 44
2789.99 53
2790.11 62
2790.24 70
2790.36 76
2790.48 81
2790.60 84
2790.72 85
2790.84 85
2790.96 85
2791.08 83
2791.21 81
2791.33 79
2791.45 77
2791.57 74
2791.69 71
2791.81 70
2791.93 68
2792.05 68
2792.18 67
2792.30 67
2792.42 67
2792.54 66
2792.66 64
2792.78 61
2792.90 58
2793.03 56
2793.15 54
2793.27 55
2793.39 57
2793.51 61
2793.63 64
2793.75 68
2793.87 69
2794.00 67
2794.12 62
2794.24 55
2794.36 47
2794.48 39
2794.60 31
2794.72 24
2794.84 19
2794.97 15
2795.09 12
2795.21 9
2795.33 7
2795.45 4
2795.57 2
2795.69 0
2795.82 0
2795.94 0
2796.06 0
2796.18 0
2796.30 0
2796.42 0
2796.54 0
2796.67 1
2796.79 8
2796.91 17
2797.03 26
2797.15 35
2797.27 41
2797.39 45
2797.51 47
2797.64 47
2797.76 47
2797.88 49
2798.00 52
2798.12 57
2798.24 63
2798.36 68
2798.49 73
2798.61 75
2798.73 76
2798.85 74
2798.97 72
2799.09 70
2799.21 68
2799.34 69
2799.46 71
2799.58 74
2799.70 77
2799.82 80
2799.94 81
2800.06 81
2800.19 79
2800.31 76
2800.43 73
2800.55 72
2800.67 72
2800.79 75
2800.91 81
2801.04 88
2801.16 96
2801.28 103
2801.40 110
2801.52 114
2801.64 116
2801.77 117
2801.89 115
2802.01 112
2802.13 106
2802.25 99
2802.37 91
2802.49 82
2802.62 74
2802.74 68
2802.86 63
2802.98 61
2803.10 60
2803.22 60
2803.34 60
2803.47 60
2803.59 58
2803.71 55
2803.83 51
2803.95 47
2804.07 43
2804.20 40
2804.32 38
2804.44 37
2804.56 38
2804.68 39
2804.80 42
2804.92 45
2805.05 47
2805.17 48
2805.29 48
2805.41 47
2805.53 45
2805.65 42
2805.78 40
2805.90 40
2806.02 41
2806.14 46
2806.26 52
2806.38 60
2806.50 70
2806.63 80
2806.75 91
2806.87 101
2806.99 109
2807.11 115
2807.23 119
2807.36 119
2807.48 116
2807.60 110
2807.72 102
2807.84 94
2807.96 87
2808.09 83
2808.21 82
2808.33 84
2808.45 87
2808.57 90
2808.69 92
2808.82 90
2808.94 86
2809.06 79
2809.18 70
2809.30 63
2809.42 57
2809.55 55
2809.67 56
2809.79 59
2809.91 64
2810.03 68
2810.15 72
2810.28 74
2810.40 75
2810.52 75
2810.64 76
2810.76 78
2810.88 81
2811.01 84
2811.13 88
2811.25 91
2811.37 93
2811.49 93
2811.61 92
2811.74 90
2811.86 87
2811.98 84
2812.10 80
2812.22 76
2812.34 72
2812.47 67
2812.59 63
2812.71 59
2812.83 55
2812.95 51
2813.07 48
2813.20 46
2813.32 44
2813.44 42
2813.56 39
2813.68 36
2813.80 32
2813.93 27
2814.05 22
2814.17 18
2814.29 14
2814.41 13
2814.54 15
2814.66 19
2814.78 26
2814.90 34
2815.02 43
2815.14 51
2815.27 59
2815.39 64
2815.51 68
2815.63 71
2815.75 72
2815.87 73
2816.00 72
2816.12 72
2816.24 71
2816.36 69
2816.48 68
2816.61 66
2816.73 65
2816.85 66
2816.97 67
2817.09 71
2817.21 77
2817.34 85
2817.46 92
2817.58 99
2817.70 103
2817.82 105
2817.95 102
2818.07 97
2818.19 89
2818.31 81
2818.43 73
2818.55 66
2818.68 62
2818.80 59
2818.92 58
2819.04 59
2819.16 61
2819.29 62
2819.41 64
2819.53 66
2819.65 66
2819.77 65
2819.90 63
2820.02 59
2820.14 54
2820.26 48
2820.38 42
2820.50 36
2820.63 33
2820.75 31
2820.87 32
2820.99 35
2821.11 39
2821.24 42
2821.36 45
2821.48 46
2821.60 46
2821.72 45
2821.85 43
2821.97 41
2822.09 40
2822.21 41
2822.33 43
2822.46 47
2822.58 50
2822.70 54
2822.82 56
2822.94 59
2823.06 60
2823.19 62
2823.31 65
2823.43 68
2823.55 71
2823.67 75
2823.80 79
2823.92 83
2824.04 84
2824.16 85
2824.28 84
2824.41 82
2824.53 80
2824.65 77
2824.77 74
2824.89 71
2825.02 69
2825.14 66
2825.26 64
2825.38 62
2825.50 60
2825.63 58
2825.75 56
2825.87 55
2825.99 55
2826.11 55
2826.24 56
2826.36 57
2826.48 57
2826.60 57
2826.72 56
2826.85 54
2826.97 52
2827.09 49
2827.21 47
2827.33 46
2827.46 46
2827.58 48
2827.70 52
2827.82 57
2827.94 63
2828.07 69
2828.19 74
2828.31 78
2828.43 82
2828.56 85
2828.68 87
2828.80 88
2828.92 88
2829.04 87
2829.17 84
2829.29 80
2829.41 75
2829.53 69
2829.65 62
2829.78 55
2829.90 49
2830.02 44
2830.14 41
2830.26 40
2830.39 41
2830.51 43
2830.63 45
2830.75 47
2830.87 49
2831.00 50
2831.12 49
2831.24 48
2831.36 46
2831.49 44
2831.61 44
2831.73 44
2831.85 47
2831.97 51
2832.10 57
2832.22 63
2832.34 71
2832.46 78
2832.58 83
2832.71 87
2832.83 89
2832.95 89
2833.07 88
2833.20 85
2833.32 82
2833.44 79
2833.56 76
2833.68 73
2833.81 71
2833.93 69
2834.05 68
2834.17 67
2834.29 66
2834.42 66
2834.54 66
2834.66 67
2834.78 68
2834.91 70
2835.03 70
2835.15 70
2835.27 70
2835.39 70
2835.52 69
2835.64 70
2835.76 72
2835.88 75
2836.01 78
2836.13 81
2836.25 82
2836.37 81
2836.49 79
2836.62 75
2836.74 71
2836.86 67
2836.98 65
2837.11 65
2837.23 67
2837.35 69
2837.47 73
2837.59 76
2837.72 80
2837.84 84
2837.96 88
2838.08 92
2838.21 97
2838.33 101
2838.45 103
2838.57 104
2838.70 102
2838.82 98
2838.94 93
2839.06 87
2839.18 81
2839.31 76
2839.43 73
2839.55 71
2839.67 69
2839.80 68
2839.92 66
2840.04 63
2840.16 61
2840.29 58
2840.41 56
2840.53 54
2840.65 53
2840.77 54
2840.90 55
2841.02 56
2841.14 58
2841.26 59
2841.39 59
2841.51 58
2841.63 58
2841.75 57
2841.88 58
2842.00 60
2842.12 64
2842.24 70
2842.36 76
2842.49 84
2842.61 91
2842.73 97
2842.85 101
2842.98 103
2843.10 102
2843.22 98
2843.34 91
2843.47 82
2843.59 73
2843.71 64
2843.83 57
2843.96 52
2844.08 50
2844.20 51
2844.32 53
2844.45 57
2844.57 61
2844.69 65
2844.81 68
2844.94 71
2845.06 73
2845.18 74
2845.30 74
2845.42 71
2845.55 67
2845.67 60
2845.79 51
2845.91 42
2846.04 31
2846.16 22
2846.28 13
2846.40 6
2846.53 0
2846.65 0
2846.77 0
2846.89 0
2847.02 0
2847.14 0
2847.26 0
2847.38 0
2847.51 0
2847.63 5
2847.75 14
2847.87 22
2848.00 29
2848.12 33
2848.24 34
2848.36 34
2848.49 33
2848.61 32
2848.73 31
2848.85 31
2848.98 31
2849.10 31
2849.22 30
2849.34 28
2849.47 25
2849.59 22
2849.71 18
2849.83 16
2849.96 15
2850.08 15
2850.20 17
2850.32 20
2850.45 23
2850.57 27
2850.69 30
2850.81 34
2850.94 39
2851.06 45
2851.18 51
2851.30 57
2851.43 62
2851.55 67
2851.67 69
2851.79 70
2851.92 70
2852.04 68
2852.16 65
2852.28 61
2852.41 58
2852.53 53
2852.65 49
2852.78 44
2852.90 40
2853.02 35
2853.14 31
2853.27 29
2853.39 27
2853.51 27
2853.63 29
2853.76 31
2853.88 34
2854.00 37
2854.12 40
2854.25 42
2854.37 44
2854.49 44
2854.61 44
2854.74 44
2854.86 45
2854.98 47
2855.10 50
2855.23 56
2855.35 62
2855.47 68
2855.60 73
2855.72 77
2855.84 79
2855.96 80
2856.09 78
2856.21 76
2856.33 73
2856.45 69
2856.58 66
2856.70 62
2856.82 58
2856.94 53
2857.07 48
2857.19 43
2857.31 37
2857.44 31
2857.56 25
2857.68 19
2857.80 15
2857.93 12
2858.05 10
2858.17 10
2858.29 13
2858.42 17
2858.54 23
2858.66 31
2858.78 39
2858.91 47
2859.03 54
2859.15 59
2859.28 62
2859.40 64
2859.52 63
2859.64 61
2859.77 59
2859.89 58
2860.01 57
2860.13 58
2860.26 61
2860.38 65
2860.50 72
2860.63 79
2860.75 86
2860.87 92
2860.99 97
2861.12 100
2861.24 101
2861.36 102
2861.49 101
2861.61 100
2861.73 97
2861.85 93
2861.98 88
2862.10 82
2862.22 77
2862.34 73
2862.47 72
2862.59 73
2862.71 75
2862.84 77
2862.96 79
2863.08 79
2863.20 78
2863.33 76
2863.45 73
2863.57 71
2863.70 70
2863.82 69
2863.94 69
2864.06 68
2864.19 67
2864.31 64
2864.43 60
2864.56 56
2864.68 53
2864.80 51
2864.92 50
2865.05 51
2865.17 55
2865.29 60
2865.42 65
2865.54 69
2865.66 72
2865.78 74
2865.91 73
2866.03 70
2866.15 65
2866.28 61
2866.40 58
2866.52 56
2866.64 55
2866.77 56
2866.89 57
2867.01 58
2867.14 58
2867.26 56
2867.38 54
2867.50 51
2867.63 48
2867.75 47
2867.87 46
2868.00 48
2868.12 51
2868.24 57
2868.36 64
2868.49 73
2868.61 82
2868.73 92
2868.86 100
2868.98 108
2869.10 113
2869.22 117
2869.35 119
2869.47 121
2869.59 124
2869.72 127
2869.84 133
2869.96 140
2870.09 149
2870.21 158
2870.33 166
2870.45 173
2870.58 178
2870.70 182
2870.82 184
2870.95 186
2871.07 186
2871.19 185
2871.32 183
2871.44 180
2871.56 176
2871.68 171
2871.81 165
2871.93 160
2872.05 154
2872.18 148
2872.30 142
2872.42 137
2872.55 132
2872.67 128
2872.79 126
2872.91 126
2873.04 129
2873.16 133
2873.28 138
2873.41 142
2873.53 142
2873.65 140
2873.78 133
2873.90 124
2874.02 112
2874.14 101
2874.27 90
2874.39 82
2874.51 75
2874.64 70
2874.76 66
2874.88 62
2875.01 57
2875.13 50
2875.25 41
2875.38 30
2875.50 19
2875.62 9
2875.74 0
2875.87 0
2875.99 0
2876.11 0
2876.24 0
2876.36 0
2876.48 0
2876.61 3
2876.73 5
2876.85 6
2876.98 6
2877.10 6
2877.22 5
2877.34 4
2877.47 4
2877.59 6
2877.71 8
2877.84 12
2877.96 16
2878.08 20
2878.21 24
2878.33 27
2878.45 28
2878.58 29
2878.70 30
2878.82 30
2878.95 30
2879.07 30
2879.19 29
2879.31 28
2879.44 26
2879.56 24
2879.68 21
2879.81 17
2879.93 13
2880.05 9
2880.18 5
2880.30 1
2880.42 0
2880.55 0
2880.67 0
2880.79 1
2880.92 7
2881.04 16
2881.16 25
2881.29 34
2881.41 42
2881.53 48
2881.65 51
2881.78 51
2881.90 51
2882.02 50
2882.15 49
2882.27 49
2882.39 50
2882.52 52
2882.64 55
2882.76 57
2882.89 60
2883.01 62
2883.13 64
2883.26 66
2883.38 67
2883.50 68
2883.63 70
2883.75 71
2883.87 73
2884.00 75
2884.12 77
2884.24 81
2884.37 84
2884.49 88
2884.61 91
2884.74 93
2884.86 93
2884.98 92
2885.11 89
2885.23 85
2885.35 82
2885.48 79
2885.60 77
2885.72 78
2885.85 81
2885.97 85
2886.09 89
2886.22 93
2886.34 96
2886.46 97
2886.59 96
2886.71 92
2886.83 87
2886.96 80
2887.08 71
2887.20 63
2887.33 54
2887.45 46
2887.57 40
2887.70 36
2887.82 35
2887.94 36
2888.07 39
2888.19 44
2888.31 48
2888.44 51
2888.56 53
2888.68 55
2888.81 56
2888.93 57
2889.05 58
2889.18 61
2889.30 64
2889.42 67
2889.55 70
2889.67 72
2889.79 72
2889.92 72
2890.04 70
2890.16 69
2890.29 69
2890.41 69
2890.53 69
2890.66 69
2890.78 70
2890.90 70
2891.03 70
2891.15 70
2891.27 70
2891.40 70
2891.52 70
2891.64 69
2891.77 67
2891.89 64
2892.01 59
2892.14 53
2892.26 46
2892.38 38
2892.51 30
2892.63 24
2892.75 20
2892.88 18
2893.00 20
2893.12 25
2893.25 31
2893.37 38
2893.49 44
2893.62 48
2893.74 49
2893.86 48
2893.99 46
2894.11 43
2894.24 41
2894.36 40
2894.48 39
2894.61 38
2894.73 35
2894.85 32
2894.98 27
2895.10 21
2895.22 16
2895.35 12
2895.47 10
2895.59 9
2895.72 10
2895.84 12
2895.96 16
2896.09 21
2896.21 27
2896.33 35
2896.46 45
2896.58 56
2896.71 68
2896.83 79
2896.95 89
2897.08 96
2897.20 100
2897.32 101
2897.45 100
2897.57 98
2897.69 96
2897.82 93
2897.94 91
2898.06 89
2898.19 87
2898.31 85
2898.43 81
2898.56 78
2898.68 75
2898.81 72
2898.93 71
2899.05 72
2899.18 75
2899.30 80
2899.42 88
2899.55 96
2899.67 104
2899.79 112
2899.92 117
2900.04 121
2900.16 123
2900.29 123
2900.41 121
2900.54 118
2900.66 115
2900.78 113
2900.91 110
2901.03 109
2901.15 109
2901.28 108
2901.40 108
2901.52 108
2901.65 106
2901.77 103
2901.90 99
2902.02 93
2902.14 88
2902.27 81
2902.39 75
2902.51 70
2902.64 65
2902.76 63
2902.88 62
2903.01 62
2903.13 65
2903.26 68
2903.38 71
2903.50 74
2903.63 75
2903.75 74
2903.87 72
2904.00 68
2904.12 64
2904.25 59
2904.37 55
2904.49 52
2904.62 51
2904.74 51
2904.86 52
2904.99 54
2905.11 57
2905.23 60
2905.36 63
2905.48 66
2905.61 68
2905.73 71
2905.85 74
2905.98 78
2906.10 81
2906.22 83
2906.35 85
2906.47 85
2906.60 84
2906.72 81
2906.84 79
2906.97 76
2907.09 73
2907.21 71
2907.34 69
2907.46 67
2907.59 64
2907.71 62
2907.83 59
2907.96 57
2908.08 56
2908.20 56
2908.33 57
2908.45 57
2908.58 56
2908.70 54
2908.82 51
2908.95 47
2909.07 43
2909.19 40
2909.32 38
2909.44 37
2909.57 39
2909.69 41
2909.81 44
2909.94 47
2910.06 50
2910.18 51
2910.31 51
2910.43 49
2910.56 47
2910.68 43
2910.80 40
2910.93 37
2911.05 36
2911.18 37
2911.30 40
2911.42 45
2911.55 50
2911.67 56
2911.79 60
2911.92 61
2912.04 59
2912.17 55
2912.29 50
2912.41 44
2912.54 39
2912.66 37
2912.79 38
2912.91 42
2913.03 49
2913.16 57
2913.28 64
2913.40 69
2913.53 71
2913.65 70
2913.78 68
2913.90 65
2914.02 63
2914.15 62
2914.27 63
2914.40 65
2914.52 67
2914.64 68
2914.77 69
2914.89 70
2915.02 71
2915.14 75
2915.26 79
2915.39 86
2915.51 93
2915.64 99
2915.76 105
2915.88 110
2916.01 115
2916.13 120
2916.25 126
2916.38 133
2916.50 141
2916.63 149
2916.75 158
2916.87 166
2917.00 174
2917.12 182
2917.25 191
2917.37 201
2917.49 210
2917.62 219
2917.74 226
2917.87 231
2917.99 233
2918.11 232
2918.24 228
2918.36 222
2918.49 215
2918.61 207
2918.73 198
2918.86 189
2918.98 179
2919.11 170
2919.23 161
2919.35 153
2919.48 147
2919.60 142
2919.73 138
2919.85 137
2919.97 136
2920.10 137
2920.22 139
2920.35 141
2920.47 143
2920.59 143
2920.72 141
2920.84 138
2920.97 132
2921.09 124
2921.21 115
2921.34 106
2921.46 97
2921.59 88
2921.71 81
2921.83 76
2921.96 72
2922.08 70
2922.21 70
2922.33 70
2922.46 71
2922.58 70
2922.70 68
2922.83 64
2922.95 58
2923.08 52
2923.20 47
2923.32 42
2923.45 38
2923.57 36
2923.70 36
2923.82 38
2923.94 41
2924.07 45
2924.19 50
2924.32 56
2924.44 61
2924.56 66
2924.69 70
2924.81 72
2924.94 74
2925.06 74
2925.19 73
2925.31 72
2925.43 71
2925.56 69
2925.68 68
2925.81 67
2925.93 66
2926.05 65
2926.18 63
2926.30 62
2926.43 61
2926.55 61
2926.68 62
2926.80 64
2926.92 68
2927.05 73
2927.17 79
2927.30 85
2927.42 89
2927.54 92
2927.67 92
2927.79 90
2927.92 84
2928.04 77
2928.17 68
2928.29 60
2928.41 52
2928.54 47
2928.66 43
2928.79 41
2928.91 41
2929.03 43
2929.16 46
2929.28 49
2929.41 54
2929.53 59
2929.66 65
2929.78 70
2929.90 76
2930.03 83
2930.15 89
2930.28 96
2930.40 102
2930.53 108
2930.65 113
2930.77 116
2930.90 117
2931.02 117
2931.15 115
2931.27 113
2931.40 111
2931.52 109
2931.64 109
2931.77 110
2931.89 112
2932.02 115
2932.14 119
2932.26 124
2932.39 130
2932.51 136
2932.64 144
2932.76 153
2932.89 162
2933.01 172
2933.13 182
2933.26 192
2933.38 201
2933.51 210
2933.63 217
2933.76 224
2933.88 231
2934.01 239
2934.13 247
2934.25 256
2934.38 266
2934.50 276
2934.63 286
2934.75 294
2934.88 301
2935.00 305
2935.12 307
2935.25 307
2935.37 305
2935.50 301
2935.62 296
2935.75 288
2935.87 279
2935.99 269
2936.12 259
2936.24 250
2936.37 242
2936.49 236
2936.62 231
2936.74 228
2936.87 226
2936.99 226
2937.11 226
2937.24 228
2937.36 229
2937.49 230
2937.61 229
2937.74 225
2937.86 219
2937.98 211
2938.11 201
2938.23 191
2938.36 180
2938.48 169
2938.61 159
2938.73 149
2938.86 140
2938.98 131
2939.10 123
2939.23 117
2939.35 114
2939.48 114
2939.60 116
2939.73 119
2939.85 122
2939.98 125
2940.10 126
2940.22 126
2940.35 124
2940.47 120
2940.60 115
2940.72 108
2940.85 99
2940.97 91
2941.10 82
2941.22 75
2941.34 69
2941.47 65
2941.59 63
2941.72 63
2941.84 63
2941.97 63
2942.09 62
2942.22 59
2942.34 54
2942.46 48
2942.59 41
2942.71 35
2942.84 30
2942.96 26
2943.09 24
2943.21 23
2943.34 22
2943.46 21
2943.59 21
2943.71 20
2943.83 19
2943.96 20
2944.08 21
2944.21 23
2944.33 26
2944.46 30
2944.58 34
2944.71 38
2944.83 42
2944.96 46
2945.08 50
2945.20 54
2945.33 58
2945.45 61
2945.58 63
2945.70 64
2945.83 64
2945.95 61
2946.08 57
2946.20 51
2946.33 46
2946.45 40
2946.57 37
2946.70 35
2946.82 35
2946.95 35
2947.07 36
2947.20 36
2947.32 34
2947.45 30
2947.57 24
2947.70 19
2947.82 15
2947.94 13
2948.07 13
2948.19 15
2948.32 17
2948.44 19
2948.57 20
2948.69 20
2948.82 18
2948.94 16
2949.07 13
2949.19 10
2949.32 7
2949.44 3
2949.57 0
2949.69 0
2949.81 0
2949.94 0
2950.06 0
2950.19 0
2950.31 0
2950.44 1
2950.56 1
2950.69 1
2950.81 0
2950.94 1
2951.06 2
2951.19 4
2951.31 7
2951.44 11
2951.56 16
2951.68 21
2951.81 26
2951.93 30
2952.06 34
2952.18 36
2952.31 37
2952.43 35
2952.56 31
2952.68 26
2952.81 20
2952.93 15
2953.06 10
2953.18 6
2953.31 4
2953.43 4
2953.56 5
2953.68 9
2953.80 15
2953.93 24
2954.05 35
2954.18 46
2954.30 58
2954.43 69
2954.55 78
2954.68 85
2954.80 89
2954.93 91
2955.05 93
2955.18 95
2955.30 97
2955.43 100
2955.55 103
2955.68 105
2955.80 106
2955.93 106
2956.05 105
2956.18 103
2956.30 102
2956.42 101
2956.55 102
2956.67 104
2956.80 106
2956.92 109
2957.05 112
2957.17 114
2957.30 116
2957.42 117
2957.55 117
2957.67 116
2957.80 114
2957.92 111
2958.05 107
2958.17 102
2958.30 98
2958.42 93
2958.55 89
2958.67 84
2958.80 81
2958.92 78
2959.05 76
2959.17 75
2959.30 76
2959.42 77
2959.55 78
2959.67 78
2959.79 76
2959.92 73
2960.04 68
2960.17 62
2960.29 55
2960.42 47
2960.54 40
2960.67 32
2960.79 26
2960.92 20
2961.04 16
2961.17 14
2961.29 14
2961.42 15
2961.54 16
2961.67 17
2961.79 16
2961.92 15
2962.04 13
2962.17 11
2962.29 10
2962.42 10
2962.54 11
2962.67 12
2962.79 14
2962.92 16
2963.04 17
2963.17 16
2963.29 15
2963.42 13
2963.54 11
2963.67 10
2963.79 10
2963.92 11
2964.04 14
2964.17 18
2964.29 21
2964.42 24
2964.54 26
2964.67 27
2964.79 27
2964.92 28
2965.04 29
2965.17 31
2965.29 35
2965.42 39
2965.54 45
2965.67 51
2965.79 55
2965.92 58
2966.04 58
2966.17 57
2966.29 53
2966.42 49
2966.54 43
2966.67 37
2966.79 32
2966.92 27
2967.04 23
2967.17 18
2967.29 15
2967.42 12
2967.54 11
2967.67 11
2967.79 13
2967.92 16
2968.04 20
2968.17 23
2968.29 25
2968.42 25
2968.54 24
2968.67 22
2968.79 21
2968.92 20
2969.04 21
2969.17 24
2969.29 29
2969.42 36
2969.54 44
2969.67 53
2969.79 61
2969.92 69
2970.04 75
2970.17 79
2970.29 82
2970.42 84
2970.54 85
2970.67 87
2970.79 90
2970.92 94
2971.04 99
2971.17 103
2971.29 106
2971.42 107
2971.54 105
2971.67 101
2971.79 95
2971.92 88
2972.04 80
2972.17 73
2972.29 68
2972.42 64
2972.54 61
2972.67 58
2972.79 57
2972.92 54
2973.04 52
2973.17 50
2973.30 47
2973.42 43
2973.55 40
2973.67 38
2973.80 35
2973.92 33
2974.05 30
2974.17 27
2974.30 22
2974.42 17
2974.55 11
2974.67 4
2974.80 0
2974.92 0
2975.05 0
2975.17 0
2975.30 0
2975.42 0
2975.55 0
2975.67 0
2975.80 5
2975.92 9
2976.05 12
2976.17 13
2976.30 13
2976.42 11
2976.55 9
2976.68 5
2976.80 2
2976.93 0
2977.05 0
2977.18 0
2977.30 0
2977.43 4
2977.55 11
2977.68 19
2977.80 28
2977.93 36
2978.05 42
2978.18 47
2978.30 51
2978.43 53
2978.55 53
2978.68 53
2978.80 51
2978.93 48
2979.05 44
2979.18 41
2979.31 37
2979.43 35
2979.56 33
2979.68 33
2979.81 34
2979.93 36
2980.06 37
2980.18 39
2980.31 40
2980.43 42
2980.56 45
2980.68 47
2980.81 50
2980.93 53
2981.06 56
2981.18 57
2981.31 58
2981.44 57
2981.56 56
2981.69 53
2981.81 50
2981.94 47
2982.06 44
2982.19 41
2982.31 39
2982.44 37
2982.56 34
2982.69 31
2982.81 27
2982.94 23
2983.06 18
2983.19 13
2983.32 10
2983.44 7
2983.57 5
2983.69 5
2983.82 6
2983.94 8
2984.07 11
2984.19 15
2984.32 21
2984.44 29
2984.57 37
2984.69 45
2984.82 52
2984.95 57
2985.07 60
2985.20 60
2985.32 58
2985.45 54
2985.57 49
2985.70 44
2985.82 38
2985.95 32
2986.07 27
2986.20 21
2986.32 15
2986.45 9
2986.58 3
2986.70 0
2986.83 0
2986.95 0
2987.08 0
2987.20 0
2987.33 0
2987.45 0
2987.58 0
2987.70 3
2987.83 14
2987.96 25
2988.08 36
2988.21 44
2988.33 50
2988.46 54
2988.58 54
2988.71 53
2988.83 52
2988.96 50
2989.08 49
2989.21 47
2989.34 46
2989.46 44
2989.59 42
2989.71 39
2989.84 37
2989.96 37
2990.09 38
2990.21 41
2990.34 46
2990.46 52
2990.59 58
2990.72 64
2990.84 68
2990.97 70
2991.09 71
2991.22 71
2991.34 71
2991.47 71
2991.59 73
2991.72 77
2991.85 80
2991.97 84
2992.10 87
2992.22 88
2992.35 87
2992.47 84
2992.60 81
2992.72 77
2992.85 74
2992.98 74
2993.10 75
2993.23 79
2993.35 85
2993.48 91
2993.60 98
2993.73 103
2993.85 106
2993.98 107
2994.11 105
2994.23 102
2994.36 97
2994.48 92
2994.61 87
2994.73 83
2994.86 80
2994.98 78
2995.11 77
2995.24 76
2995.36 75
2995.49 74
2995.61 73
2995.74 71
2995.86 70
2995.99 69
2996.12 68
2996.24 68
2996.37 67
2996.49 66
2996.62 64
2996.74 62
2996.87 60
2996.99 59
2997.12 59
2997.25 60
2997.37 63
2997.50 66
2997.62 70
2997.75 73
2997.87 76
2998.00 78
2998.13 79
2998.25 78
2998.38 76
2998.50 73
2998.63 69
2998.75 66
2998.88 62
2999.01 59
2999.13 58
2999.26 56
2999.38 56
2999.51 55
2999.63 54
2999.76 54
2999.89 53
3000.01 52
3000.14 52
3000.26 50
3000.39 48
3000.51 44
3000.64 39
3000.77 32
3000.89 23
3001.02 15
3001.14 7
3001.27 2
3001.39 0
3001.52 1
3001.65 5
3001.77 12
3001.90 19
3002.02 26
3002.15 31
3002.27 33
3002.40 33
3002.53 31
3002.65 27
3002.78 22
3002.90 18
3003.03 14
3003.15 12
3003.28 10
3003.41 9
3003.53 7
3003.66 5
3003.78 2
3003.91 0
3004.03 0
3004.16 0
3004.29 0
3004.41 0
3004.54 0
3004.66 0
3004.79 0
3004.92 2
3005.04 7
3005.17 14
3005.29 22
3005.42 30
3005.54 37
3005.67 42
3005.80 45
3005.92 45
3006.05 43
3006.17 40
3006.30 38
3006.43 37
3006.55 38
3006.68 41
3006.80 45
3006.93 48
3007.05 50
3007.18 50
3007.31 48
3007.43 47
3007.56 46
3007.68 46
3007.81 47
3007.94 49
3008.06 52
3008.19 55
3008.31 56
3008.44 57
3008.56 55
3008.69 52
3008.82 47
3008.94 42
3009.07 36
3009.19 30
3009.32 26
3009.45 24
3009.57 23
3009.70 24
3009.82 26
3009.95 27
3010.08 27
3010.20 26
3010.33 23
3010.45 19
3010.58 16
3010.71 15
3010.83 17
3010.96 23
3011.08 32
3011.21 42
3011.33 54
3011.46 64
3011.59 73
3011.71 78
3011.84 81
3011.96 81
3012.09 79
3012.22 76
3012.34 72
3012.47 69
3012.59 66
3012.72 63
3012.85 59
3012.97 55
3013.10 51
3013.22 47
3013.35 44
3013.48 42
3013.60 42
3013.73 43
3013.85 46
3013.98 49
3014.11 51
3014.23 53
3014.36 53
3014.48 52
3014.61 49
3014.74 46
3014.86 43
3014.99 39
3015.11 36
3015.24 33
3015.37 30
3015.49 29
3015.62 27
3015.74 27
3015.87 28
3016.00 30
3016.12 32
3016.25 35
3016.37 38
3016.50 40
3016.63 41
3016.75 42
3016.88 42
3017.01 43
3017.13 43
3017.26 44
3017.38 46
3017.51 48
3017.64 50
3017.76 53
3017.89 55
3018.01 57
3018.14 59
3018.27 61
3018.39 63
3018.52 66
3018.64 69
3018.77 73
3018.90 76
3019.02 78
3019.15 80
3019.27 80
3019.40 79
3019.53 77
3019.65 75
3019.78 72
3019.91 69
3020.03 66
3020.16 63
3020.28 59
3020.41 56
3020.54 54
3020.66 52
3020.79 52
3020.91 52
3021.04 54
3021.17 56
3021.29 57
3021.42 58
3021.54 59
3021.67 59
3021.80 59
3021.92 59
3022.05 60
3022.18 61
3022.30 64
3022.43 66
3022.55 69
3022.68 73
3022.81 76
3022.93 79
3023.06 80
3023.19 81
3023.31 80
3023.44 78
3023.56 74
3023.69 68
3023.82 62
3023.94 54
3024.07 46
3024.19 38
3024.32 31
3024.45 25
3024.57 20
3024.70 17
3024.83 16
3024.95 16
3025.08 16
3025.20 17
3025.33 17
3025.46 15
3025.58 13
3025.71 9
3025.84 5
3025.96 0
3026.09 0
3026.21 0
3026.34 0
3026.47 0
3026.59 0
3026.72 0
3026.85 0
3026.97 2
3027.10 6
3027.22 8
3027.35 10
3027.48 10
3027.60 10
3027.73 10
3027.86 10
3027.98 9
3028.11 10
3028.23 10
3028.36 9
3028.49 9
3028.61 8
3028.74 8
3028.87 8
3028.99 8
3029.12 9
3029.25 11
3029.37 14
3029.50 18
3029.62 21
3029.75 25
3029.88 28
3030.00 30
3030.13 31
3030.26 30
3030.38 28
3030.51 25
3030.63 22
3030.76 21
3030.89 20
3031.01 21
3031.14 23
3031.27 26
3031.39 30
3031.52 34
3031.65 38
3031.77 42
3031.90 44
3032.02 46
3032.15 46
3032.28 44
3032.40 42
3032.53 40
3032.66 38
3032.78 37
3032.91 37
3033.04 38
3033.16 41
3033.29 45
3033.42 50
3033.54 56
3033.67 61
3033.79 64
3033.92 65
3034.05 64
3034.17 60
3034.30 54
3034.43 46
3034.55 37
3034.68 28
3034.81 20
3034.93 13
3035.06 8
3035.19 4
3035.31 1
3035.44 0
3035.56 0
3035.69 0
3035.82 0
3035.94 0
3036.07 0
3036.20 0
3036.32 0
3036.45 0
3036.58 2
3036.70 8
3036.83 17
3036.96 27
3037.08 38
3037.21 48
3037.33 57
3037.46 64
3037.59 68
3037.71 69
3037.84 68
3037.97 63
3038.09 57
3038.22 49
3038.35 42
3038.47 35
3038.60 31
3038.73 28
3038.85 28
3038.98 30
3039.11 33
3039.23 36
3039.36 40
3039.49 44
3039.61 47
3039.74 50
3039.87 52
3039.99 54
3040.12 56
3040.24 56
3040.37 56
3040.50 56
3040.62 55
3040.75 53
3040.88 52
3041.00 50
3041.13 49
3041.26 47
3041.38 46
3041.51 44
3041.64 41
3041.76 38
3041.89 35
3042.02 32
3042.14 29
3042.27 28
3042.40 28
3042.52 30
3042.65 33
3042.78 38
3042.90 43
3043.03 47
3043.16 49
3043.28 49
3043.41 45
3043.54 40
3043.66 34
3043.79 27
3043.92 22
3044.04 18
3044.17 16
3044.30 15
3044.42 15
3044.55 15
3044.68 14
3044.80 13
3044.93 12
3045.06 10
3045.18 8
3045.31 6
3045.44 5
3045.56 5
3045.69 7
3045.82 10
3045.94 16
3046.07 23
3046.20 30
3046.32 38
3046.45 46
3046.58 52
3046.70 57
3046.83 61
3046.96 64
3047.08 66
3047.21 68
3047.34 70
3047.46 70
3047.59 70
3047.72 67
3047.84 62
3047.97 56
3048.10 49
3048.22 41
3048.35 34
3048.48 27
3048.60 23
3048.73 21
3048.86 20
3048.98 21
3049.11 22
3049.24 23
3049.36 23
3049.49 22
3049.62 21
3049.74 19
3049.87 18
3050.00 17
3050.12 16
3050.25 16
3050.38 16
3050.50 17
3050.63 19
3050.76 22
3050.88 25
3051.01 28
3051.14 31
3051.26 34
3051.39 36
3051.52 37
3051.64 37
3051.77 37
3051.90 37
3052.02 38
3052.15 40
3052.28 42
3052.41 44
3052.53 46
3052.66 47
3052.79 47
3052.91 47
3053.04 46
3053.17 46
3053.29 45
3053.42 45
3053.55 44
3053.67 43
3053.80 43
3053.93 43
3054.05 44
3054.18 46
3054.31 49
3054.43 53
3054.56 57
3054.69 59
3054.81 60
3054.94 59
3055.07 57
3055.20 53
3055.32 49
3055.45 44
3055.58 40
3055.70 37
3055.83 35
3055.96 34
3056.08 34
3056.21 35
3056.34 37
3056.46 39
3056.59 40
3056.72 42
3056.84 43
3056.97 45
3057.10 47
3057.23 49
3057.35 53
3057.48 56
3057.61 60
3057.73 64
3057.86 66
3057.99 67
3058.11 67
3058.24 65
3058.37 61
3058.49 57
3058.62 51
3058.75 46
3058.88 40
3059.00 35
3059.13 32
3059.26 29
3059.38 29
3059.51 29
3059.64 31
3059.76 32
3059.89 33
3060.02 33
3060.14 31
3060.27 29
3060.40 25
3060.53 21
3060.65 16
3060.78 13
3060.91 10
3061.03 8
3061.16 7
3061.29 8
3061.41 9
3061.54 12
3061.67 15
3061.80 17
3061.92 19
3062.05 21
3062.18 22
3062.30 21
3062.43 21
3062.56 21
3062.68 21
3062.81 22
3062.94 23
3063.07 25
3063.19 25
3063.32 25
3063.45 25
3063.57 23
3063.70 21
3063.83 19
3063.95 18
3064.08 18
3064.21 18
3064.34 19
3064.46 21
3064.59 23
3064.72 24
3064.84 24
3064.97 24
3065.10 22
3065.23 20
3065.35 17
3065.48 15
3065.61 14
3065.73 15
3065.86 17
3065.99 21
3066.11 26
3066.24 32
3066.37 39
3066.50 44
3066.62 48
3066.75 50
3066.88 50
3067.00 47
3067.13 44
3067.26 39
3067.39 35
3067.51 32
3067.64 32
3067.77 33
3067.89 37
3068.02 41
3068.15 47
3068.28 52
3068.40 56
3068.53 58
3068.66 59
3068.78 60
3068.91 59
3069.04 57
3069.17 55
3069.29 52
3069.42 49
3069.55 45
3069.67 41
3069.80 37
3069.93 34
3070.06 31
3070.18 28
3070.31 26
3070.44 25
3070.56 23
3070.69 21
3070.82 19
3070.95 17
3071.07 14
3071.20 13
3071.33 12
3071.45 12
3071.58 12
3071.71 13
3071.84 14
3071.96 16
3072.09 18
3072.22 20
3072.35 23
3072.47 27
3072.60 32
3072.73 39
3072.85 45
3072.98 51
3073.11 56
3073.24 59
3073.36 60
3073.49 60
3073.62 59
3073.74 57
3073.87 56
3074.00 56
3074.13 57
3074.25 59
3074.38 63
3074.51 66
3074.64 68
3074.76 69
3074.89 69
3075.02 68
3075.14 66
3075.27 64
3075.40 62
3075.53 60
3075.65 57
3075.78 54
3075.91 50
3076.04 46
3076.16 42
3076.29 39
3076.42 37
3076.54 36
3076.67 36
3076.80 38
3076.93 39
3077.05 40
3077.18 41
3077.31 42
3077.44 42
3077.56 40
3077.69 38
3077.82 35
3077.94 33
3078.07 31
3078.20 31
3078.33 32
3078.45 37
3078.58 43
3078.71 51
3078.84 59
3078.96 65
3079.09 71
3079.22 74
3079.35 74
3079.47 73
3079.60 71
3079.73 67
3079.86 61
3079.98 55
3080.11 49
3080.24 42
3080.36 36
3080.49 30
3080.62 25
3080.75 20
3080.87 16
3081.00 12
3081.13 9
3081.26 6
3081.38 5
3081.51 5
3081.64 6
3081.77 7
3081.89 8
3082.02 9
3082.15 8
3082.28 6
3082.40 3
3082.53 0
3082.66 0
3082.79 0
3082.91 0
3083.04 0
3083.17 0
3083.29 0
3083.42 0
3083.55 1
3083.68 2
3083.80 2
3083.93 3
3084.06 4
3084.19 7
3084.31 10
3084.44 15
3084.57 20
3084.70 26
3084.82 32
3084.95 37
3085.08 40
3085.21 43
3085.33 44
3085.46 44
3085.59 45
3085.72 46
3085.84 47
3085.97 50
3086.10 52
3086.23 55
3086.35 56
3086.48 55
3086.61 53
3086.74 51
3086.86 48
3086.99 46
3087.12 45
3087.25 46
3087.37 47
3087.50 49
3087.63 51
3087.76 52
3087.88 51
3088.01 49
3088.14 46
3088.27 43
3088.39 38
3088.52 35
3088.65 32
3088.78 31
3088.90 31
3089.03 32
3089.16 33
3089.29 35
3089.41 35
3089.54 34
3089.67 32
3089.80 28
3089.93 25
3090.05 21
3090.18 18
3090.31 15
3090.44 14
3090.56 15
3090.69 16
3090.82 19
3090.95 21
3091.07 24
3091.20 26
3091.33 28
3091.46 28
3091.58 28
3091.71 26
3091.84 25
3091.97 23
3092.09 20
3092.22 17
3092.35 14
3092.48 10
3092.60 7
3092.73 5
3092.86 5
3092.99 7
3093.12 13
3093.24 20
3093.37 29
3093.50 38
3093.63 46
3093.75 51
3093.88 54
3094.01 53
3094.14 50
3094.26 44
3094.39 36
3094.52 28
3094.65 22
3094.77 17
3094.90 15
3095.03 15
3095.16 17
3095.29 21
3095.41 24
3095.54 28
3095.67 31
3095.80 33
3095.92 35
3096.05 36
3096.18 38
3096.31 39
3096.43 40
3096.56 41
3096.69 40
3096.82 38
3096.95 35
3097.07 31
3097.20 27
3097.33 23
3097.46 20
3097.58 19
3097.71 19
3097.84 22
3097.97 26
3098.10 32
3098.22 38
3098.35 44
3098.48 49
3098.61 53
3098.73 55
3098.86 57
3098.99 57
3099.12 57
3099.25 57
3099.37 55
3099.50 53
3099.63 49
3099.76 44
3099.88 39
3100.01 33
3100.14 28
3100.27 25
3100.40 21
3100.52 19
3100.65 16
3100.78 12
3100.91 9
3101.03 4
3101.16 0
3101.29 0
3101.42 0
3101.55 0
3101.67 0
3101.80 0
3101.93 0
3102.06 0
3102.18 0
3102.31 1
3102.44 5
3102.57 10
3102.70 16
3102.82 23
3102.95 30
3103.08 36
3103.21 42
3103.34 48
3103.46 52
3103.59 55
3103.72 56
3103.85 56
3103.97 54
3104.10 50
3104.23 45
3104.36 39
3104.49 33
3104.61 28
3104.74 25
3104.87 23
3105.00 22
3105.13 22
3105.25 21
3105.38 20
3105.51 18
3105.64 15
3105.76 12
3105.89 10
3106.02 9
3106.15 10
3106.28 13
3106.40 17
3106.53 22
3106.66 27
3106.79 31
3106.92 34
3107.04 36
3107.17 38
3107.30 40
3107.43 44
3107.56 49
3107.68 56
3107.81 63
3107.94 69
3108.07 74
3108.20 77
3108.32 78
3108.45 75
3108.58 70
3108.71 64
3108.84 56
3108.96 48
3109.09 41
3109.22 34
3109.35 29
3109.47 26
3109.60 25
3109.73 26
3109.86 27
3109.99 29
3110.11 31
3110.24 31
3110.37 31
3110.50 29
3110.63 26
3110.75 23
3110.88 20
3111.01 18
3111.14 18
3111.27 21
3111.39 26
3111.52 34
3111.65 44
3111.78 55
3111.91 65
3112.04 73
3112.16 80
3112.29 84
3112.42 86
3112.55 86
3112.68 84
3112.80 82
3112.93 79
3113.06 76
3113.19 72
3113.32 69
3113.44 66
3113.57 63
3113.70 62
3113.83 62
3113.96 64
3114.08 67
3114.21 71
3114.34 75
3114.47 78
3114.60 82
3114.72 84
3114.85 86
3114.98 86
3115.11 87
3115.24 86
3115.36 84
3115.49 82
3115.62 79
3115.75 76
3115.88 74
3116.01 72
3116.13 71
3116.26 71
3116.39 71
3116.52 71
3116.65 72
3116.77 74
3116.90 77
3117.03 81
3117.16 86
3117.29 93
3117.41 101
3117.54 109
3117.67 116
3117.80 122
3117.93 125
3118.06 126
3118.18 124
3118.31 119
3118.44 112
3118.57 104
3118.70 95
3118.82 86
3118.95 77
3119.08 69
3119.21 61
3119.34 55
3119.47 49
3119.59 45
3119.72 42
3119.85 41
3119.98 41
3120.11 42
3120.23 46
3120.36 50
3120.49 54
3120.62 58
3120.75 60
3120.88 60
3121.00 58
3121.13 53
3121.26 46
3121.39 38
3121.52 29
3121.64 20
3121.77 12
3121.90 4
3122.03 0
3122.16 0
3122.29 0
3122.41 0
3122.54 0
3122.67 0
3122.80 0
3122.93 0
3123.06 0
3123.18 4
3123.31 8
3123.44 11
3123.57 14
3123.70 16
3123.82 18
3123.95 22
3124.08 26
3124.21 31
3124.34 37
3124.47 43
3124.59 47
3124.72 50
3124.85 50
3124.98 48
3125.11 44
3125.24 40
3125.36 36
3125.49 33
3125.62 33
3125.75 34
3125.88 37
3126.01 40
3126.13 44
3126.26 48
3126.39 51
3126.52 54
3126.65 56
3126.78 58
3126.90 60
3127.03 62
3127.16 65
3127.29 68
3127.42 71
3127.55 74
3127.67 77
3127.80 79
3127.93 78
3128.06 76
3128.19 72
3128.32 65
3128.44 57
3128.57 48
3128.70 40
3128.83 35
3128.96 31
3129.09 31
3129.21 32
3129.34 33
3129.47 34
3129.60 34
3129.73 32
3129.86 29
3129.98 25
3130.11 21
3130.24 17
3130.37 16
3130.50 17
3130.63 21
3130.76 27
3130.88 36
3131.01 45
3131.14 54
3131.27 61
3131.40 65
3131.53 66
3131.65 65
3131.78 61
3131.91 56
3132.04 51
3132.17 46
3132.30 41
3132.43 37
3132.55 33
3132.68 29
3132.81 25
3132.94 21
3133.07 19
3133.20 17
3133.32 18
3133.45 20
3133.58 24
3133.71 29
3133.84 34
3133.97 38
3134.10 40
3134.22 42
3134.35 42
3134.48 41
3134.61 40
3134.74 39
3134.87 40
3134.99 42
3135.12 45
3135.25 49
3135.38 54
3135.51 58
3135.64 61
3135.77 63
3135.89 64
3136.02 63
3136.15 61
3136.28 59
3136.41 57
3136.54 56
3136.67 56
3136.79 56
3136.92 56
3137.05 56
3137.18 55
3137.31 52
3137.44 47
3137.57 41
3137.69 34
3137.82 27
3137.95 22
3138.08 18
3138.21 17
3138.34 18
3138.47 22
3138.59 27
3138.72 33
3138.85 39
3138.98 44
3139.11 48
3139.24 50
3139.37 50
3139.49 50
3139.62 49
3139.75 49
3139.88 50
3140.01 51
3140.14 52
3140.27 53
3140.39 52
3140.52 50
3140.65 45
3140.78 39
3140.91 31
3141.04 22
3141.17 15
3141.29 8
3141.42 3
3141.55 0
3141.68 0
3141.81 0
3141.94 0
3142.07 0
3142.19 0
3142.32 0
3142.45 0
3142.58 0
3142.71 0
3142.84 0
3142.97 3
3143.10 11
3143.22 21
3143.35 33
3143.48 45
3143.61 56
3143.74 64
3143.87 68
3144.00 68
3144.12 65
3144.25 59
3144.38 52
3144.51 45
3144.64 38
3144.77 33
3144.90 30
3145.03 28
3145.15 29
3145.28 30
3145.41 32
3145.54 34
3145.67 36
3145.80 38
3145.93 39
3146.06 41
3146.18 44
3146.31 47
3146.44 51
3146.57 55
3146.70 58
3146.83 59
3146.96 58
3147.09 55
3147.21 51
3147.34 47
3147.47 42
3147.60 38
3147.73 35
3147.86 34
3147.99 35
3148.12 37
3148.24 42
3148.37 48
3148.50 55
3148.63 62
3148.76 68
3148.89 71
3149.02 72
3149.15 69
3149.27 64
3149.40 59
3149.53 54
3149.66 49
3149.79 47
3149.92 47
3150.05 48
3150.18 51
3150.30 54
3150.43 57
3150.56 61
3150.69 65
3150.82 69
3150.95 73
3151.08 77
3151.21 80
3151.34 81
3151.46 81
3151.59 79
3151.72 76
3151.85 72
3151.98 67
3152.11 61
3152.24 56
3152.37 51
3152.49 47
3152.62 45
3152.75 44
3152.88 44
3153.01 46
3153.14 49
3153.27 50
3153.40 51
3153.53 50
3153.65 49
3153.78 46
3153.91 44
3154.04 43
3154.17 43
3154.30 45
3154.43 47
3154.56 48
3154.69 49
3154.81 48
3154.94 46
3155.07 44
3155.20 41
3155.33 40
3155.46 41
3155.59 43
3155.72 47
3155.85 52
3155.98 59
3156.10 66
3156.23 72
3156.36 78
3156.49 83
3156.62 87
3156.75 90
3156.88 92
3157.01 94
3157.14 97
3157.26 99
3157.39 102
3157.52 104
3157.65 107
3157.78 108
3157.91 109
3158.04 110
3158.17 111
3158.30 113
3158.43 117
3158.55 124
3158.68 134
3158.81 149
3158.94 167
3159.07 190
3159.20 215
3159.33 243
3159.46 273
3159.59 303
3159.72 332
3159.84 360
3159.97 387
3160.10 411
3160.23 432
3160.36 452
3160.49 470
3160.62 487
3160.75 503
3160.88 521
3161.01 541
3161.13 565
3161.26 593
3161.39 624
3161.52 658
3161.65 693
3161.78 728
3161.91 761
3162.04 791
3162.17 817
3162.30 839
3162.42 859
3162.55 877
3162.68 893
3162.81 907
3162.94 920
3163.07 929
3163.20 934
3163.33 936
3163.46 934
3163.59 929
3163.72 924
3163.84 919
3163.97 913
3164.10 907
3164.23 900
3164.36 891
3164.49 878
3164.62 863
3164.75 846
3164.88 826
3165.01 806
3165.14 784
3165.26 760
3165.39 735
3165.52 709
3165.65 681
3165.78 653
3165.91 624
3166.04 596
3166.17 569
3166.30 542
3166.43 517
3166.56 494
3166.69 474
3166.81 456
3166.94 441
3167.07 429
3167.20 418
3167.33 408
3167.46 397
3167.59 386
3167.72 373
3167.85 360
3167.98 347
3168.11 335
3168.24 324
3168.36 315
3168.49 308
3168.62 301
3168.75 295
3168.88 288
3169.01 281
3169.14 273
3169.27 264
3169.40 254
3169.53 244
3169.66 234
3169.79 223
3169.91 212
3170.04 202
3170.17 193
3170.30 187
3170.43 182
3170.56 179
3170.69 178
3170.82 177
3170.95 176
3171.08 174
3171.21 171
3171.34 166
3171.47 161
3171.59 154
3171.72 147
3171.85 140
3171.98 134
3172.11 127
3172.24 120
3172.37 113
3172.50 106
3172.63 99
3172.76 93
3172.89 89
3173.02 85
3173.15 83
3173.28 82
3173.40 83
3173.53 83
3173.66 84
3173.79 84
3173.92 83
3174.05 80
3174.18 77
3174.31 74
3174.44 72
3174.57 71
3174.70 72
3174.83 74
3174.96 78
3175.09 81
3175.21 85
3175.34 86
3175.47 86
3175.60 83
3175.73 79
3175.86 73
3175.99 67
3176.12 61
3176.25 56
3176.38 53
3176.51 52
3176.64 54
3176.77 56
3176.90 60
3177.03 64
3177.16 66
3177.28 67
3177.41 66
3177.54 65
3177.67 64
3177.80 64
3177.93 65
3178.06 69
3178.19 74
3178.32 80
3178.45 87
3178.58 93
3178.71 98
3178.84 103
3178.97 106
3179.10 108
3179.23 108
3179.35 107
3179.48 105
3179.61 101
3179.74 96
3179.87 92
3180.00 87
3180.13 83
3180.26 80
3180.39 76
3180.52 73
3180.65 70
3180.78 66
3180.91 62
3181.04 58
3181.17 55
3181.30 53
3181.43 52
3181.55 52
3181.68 53
3181.81 55
3181.94 58
3182.07 61
3182.20 65
3182.33 68
3182.46 71
3182.59 73
3182.72 74
3182.85 74
3182.98 74
3183.11 75
3183.24 75
3183.37 75
3183.50 75
3183.63 75
3183.76 74
3183.89 73
3184.01 72
3184.14 73
3184.27 76
3184.40 80
3184.53 84
3184.66 88
3184.79 91
3184.92 93
3185.05 92
3185.18 91
3185.31 89
3185.44 86
3185.57 84
3185.70 82
3185.83 80
3185.96 79
3186.09 78
3186.22 77
3186.35 76
3186.48 75
3186.61 72
3186.74 67
3186.86 62
3186.99 55
3187.12 49
3187.25 43
3187.38 39
3187.51 37
3187.64 37
3187.77 39
3187.90 43
3188.03 46
3188.16 49
3188.29 51
3188.42 53
3188.55 54
3188.68 55
3188.81 57
3188.94 60
3189.07 63
3189.20 68
3189.33 72
3189.46 77
3189.59 81
3189.72 83
3189.85 84
3189.97 83
3190.10 80
3190.23 76
3190.36 72
3190.49 69
3190.62 68
3190.75 69
3190.88 71
3191.01 73
3191.14 76
3191.27 78
3191.40 78
3191.53 77
3191.66 74
3191.79 69
3191.92 64
3192.05 57
3192.18 50
3192.31 43
3192.44 37
3192.57 32
3192.70 29
3192.83 29
3192.96 32
3193.09 36
3193.22 42
3193.35 47
3193.48 50
3193.61 51
3193.73 50
3193.86 47
3193.99 44
3194.12 41
3194.25 39
3194.38 39
3194.51 39
3194.64 40
3194.77 39
3194.90 37
3195.03 34
3195.16 30
3195.29 27
3195.42 25
3195.55 25
3195.68 26
3195.81 27
3195.94 29
3196.07 30
3196.20 31
3196.33 31
3196.46 31
3196.59 32
3196.72 34
3196.85 37
3196.98 43
3197.11 51
3197.24 59
3197.37 68
3197.50 76
3197.63 81
3197.76 83
3197.89 83
3198.02 80
3198.15 77
3198.28 75
3198.41 75
3198.54 77
3198.67 80
3198.80 84
3198.92 88
3199.05 90
3199.18 89
3199.31 85
3199.44 79
3199.57 71
3199.70 62
3199.83 53
3199.96 45
3200.09 38
3200.22 32
3200.35 29
3200.48 29
3200.61 30
3200.74 34
3200.87 38
3201.00 43
3201.13 47
3201.26 51
3201.39 53
3201.52 54
3201.65 53
3201.78 50
3201.91 44
3202.04 37
3202.17 29
3202.30 20
3202.43 11
3202.56 3
3202.69 0
3202.82 0
3202.95 0
3203.08 0
3203.21 0
3203.34 0
3203.47 0
3203.60 0
3203.73 2
3203.86 7
3203.99 13
3204.12 18
3204.25 24
3204.38 30
3204.51 35
3204.64 41
3204.77 46
3204.90 49
3205.03 50
3205.16 49
3205.29 48
3205.42 46
3205.55 45
3205.68 44
3205.81 43
3205.94 43
3206.07 43
3206.20 43
3206.33 43
3206.46 44
3206.59 46
3206.72 49
3206.85 52
3206.98 55
3207.11 57
3207.24 58
3207.37 57
3207.50 56
3207.63 55
3207.76 56
3207.89 59
3208.02 64
3208.15 71
3208.28 76
3208.41 81
3208.54 82
3208.67 81
3208.80 78
3208.93 74
3209.06 69
3209.19 66
3209.32 65
3209.45 65
3209.58 67
3209.71 71
3209.84 77
3209.97 82
3210.10 88
3210.23 92
3210.36 95
3210.49 96
3210.62 95
3210.75 93
3210.88 89
3211.01 85
3211.14 83
3211.27 83
3211.40 85
3211.53 90
3211.66 97
3211.79 105
3211.92 114
3212.05 121
3212.18 127
3212.31 132
3212.44 135
3212.57 137
3212.70 139
3212.83 143
3212.96 148
3213.09 155
3213.22 162
3213.35 167
3213.48 171
3213.61 173
3213.74 171
3213.87 167
3214.00 161
3214.13 153
3214.26 144
3214.39 135
3214.52 126
3214.65 118
3214.78 110
3214.91 103
3215.04 97
3215.17 94
3215.30 93
3215.43 95
3215.56 98
3215.69 102
3215.82 107
3215.95 110
3216.08 112
3216.21 113
3216.34 112
3216.47 110
3216.60 106
3216.73 102
3216.86 95
3216.99 87
3217.12 77
3217.25 67
3217.38 55
3217.51 44
3217.64 34
3217.77 25
3217.90 17
3218.03 11
3218.16 6
3218.29 3
3218.43 2
3218.56 2
3218.69 4
3218.82 8
3218.95 13
3219.08 20
3219.21 27
3219.34 34
3219.47 40
3219.60 44
3219.73 45
3219.86 44
3219.99 39
3220.12 32
3220.25 23
3220.38 15
3220.51 7
3220.64 2
3220.77 0
3220.90 0
3221.03 2
3221.16 7
3221.29 11
3221.42 16
3221.55 20
3221.68 24
3221.81 27
3221.94 30
3222.07 32
3222.20 35
3222.33 37
3222.46 38
3222.59 39
3222.72 40
3222.85 40
3222.98 40
3223.11 40
3223.24 42
3223.37 44
3223.50 48
3223.64 53
3223.77 57
3223.90 63
3224.03 68
3224.16 73
3224.29 78
3224.42 82
3224.55 84
3224.68 86
3224.81 85
3224.94 82
3225.07 78
3225.20 73
3225.33 68
3225.46 63
3225.59 60
3225.72 58
3225.85 57
3225.98 56
3226.11 57
3226.24 57
3226.37 58
3226.50 60
3226.63 61
3226.76 62
3226.89 63
3227.02 63
3227.15 63
3227.28 63
3227.42 62
3227.55 62
3227.68 61
3227.81 58
3227.94 53
3228.07 45
3228.20 35
3228.33 23
3228.46 11
3228.59 1
3228.72 0
3228.85 0
3228.98 0
3229.11 0
3229.24 0
3229.37 0
3229.50 0
3229.63 1
3229.76 1
3229.89 2
3230.02 4
3230.15 7
3230.28 10
3230.41 13
3230.55 16
3230.68 18
3230.81 20
3230.94 22
3231.07 24
3231.20 27
3231.33 31
3231.46 36
3231.59 41
3231.72 46
3231.85 50
3231.98 55
3232.11 60
3232.24 65
3232.37 70
3232.50 75
3232.63 79
3232.76 83
3232.89 85
3233.02 84
3233.15 82
3233.28 78
3233.42 73
3233.55 67
3233.68 61
3233.81 55
3233.94 49
3234.07 44
3234.20 38
3234.33 33
3234.46 28
3234.59 23
3234.72 19
3234.85 16
3234.98 14
3235.11 12
3235.24 10
3235.37 7
3235.50 5
3235.63 3
3235.76 1
3235.90 0
3236.03 0
3236.16 2
3236.29 6
3236.42 12
3236.55 20
3236.68 28
3236.81 36
3236.94 43
3237.07 47
3237.20 48
3237.33 46
3237.46 41
3237.59 33
3237.72 25
3237.85 17
3237.98 10
3238.12 4
3238.25 1
3238.38 0
3238.51 0
3238.64 2
3238.77 6
3238.90 12
3239.03 18
3239.16 26
3239.29 34
3239.42 41
3239.55 48
3239.68 54
3239.81 58
3239.94 60
3240.07 61
3240.21 61
3240.34 60
3240.47 59
3240.60 57
3240.73 56
3240.86 54
3240.99 53
3241.12 51
3241.25 51
3241.38 51
3241.51 52
3241.64 54
3241.77 57
3241.90 63
3242.03 70
3242.16 79
3242.30 90
3242.43 101
3242.56 111
3242.69 119
3242.82 124
3242.95 127
3243.08 127
3243.21 126
3243.34 123
3243.47 121
3243.60 120
3243.73 119
3243.86 118
3243.99 117
3244.13 115
3244.26 113
3244.39 112
3244.52 112
3244.65 114
3244.78 117
3244.91 122
3245.04 128
3245.17 133
3245.30 137
3245.43 139
3245.56 142
3245.69 145
3245.82 149
3245.96 156
3246.09 166
3246.22 178
3246.35 192
3246.48 205
3246.61 218
3246.74 229
3246.87 238
3247.00 245
3247.13 250
3247.26 255
3247.39 261
3247.52 268
3247.66 276
3247.79 285
3247.92 295
3248.05 305
3248.18 314
3248.31 324
3248.44 333
3248.57 343
3248.70 353
3248.83 363
3248.96 372
3249.09 380
3249.23 386
3249.36 391
3249.49 392
3249.62 392
3249.75 389
3249.88 386
3250.01 382
3250.14 377
3250.27 370
3250.40 361
3250.53 350
3250.66 337
3250.80 323
3250.93 309
3251.06 297
3251.19 286
3251.32 278
3251.45 273
3251.58 269
3251.71 266
3251.84 262
3251.97 257
3252.10 251
3252.23 242
3252.37 232
3252.50 222
3252.63 211
3252.76 199
3252.89 188
3253.02 177
3253.15 167
3253.28 159
3253.41 152
3253.54 148
3253.67 146
3253.81 147
3253.94 149
3254.07 152
3254.20 154
3254.33 154
3254.46 153
3254.59 150
3254.72 145
3254.85 140
3254.98 135
3255.11 131
3255.25 128
3255.38 125
3255.51 124
3255.64 123
3255.77 121
3255.90 118
3256.03 115
3256.16 109
3256.29 102
3256.42 95
3256.56 88
3256.69 83
3256.82 79
3256.95 78
3257.08 79
3257.21 79
3257.34 80
3257.47 80
3257.60 79
3257.73 78
3257.87 76
3258.00 74
3258.13 73
3258.26 71
3258.39 69
3258.52 67
3258.65 65
3258.78 64
3258.91 66
3259.04 71
3259.18 81
3259.31 95
3259.44 111
3259.57 129
3259.70 147
3259.83 162
3259.96 174
3260.09 181
3260.22 184
3260.35 183
3260.49 178
3260.62 172
3260.75 164
3260.88 157
3261.01 151
3261.14 146
3261.27 144
3261.40 144
3261.53 146
3261.67 150
3261.80 155
3261.93 159
3262.06 163
3262.19 167
3262.32 170
3262.45 173
3262.58 176
3262.71 181
3262.84 188
3262.98 197
3263.11 209
3263.24 224
3263.37 241
3263.50 259
3263.63 277
3263.76 293
3263.89 307
3264.02 318
3264.16 326
3264.29 333
3264.42 341
3264.55 351
3264.68 365
3264.81 385
3264.94 412
3265.07 444
3265.20 481
3265.34 519
3265.47 556
3265.60 590
3265.73 617
3265.86 639
3265.99 657
3266.12 671
3266.25 684
3266.39 696
3266.52 709
3266.65 723
3266.78 735
3266.91 746
3267.04 752
3267.17 754
3267.30 751
3267.43 744
3267.57 733
3267.70 719
3267.83 705
3267.96 691
3268.09 677
3268.22 665
3268.35 653
3268.48 643
3268.62 633
3268.75 624
3268.88 615
3269.01 608
3269.14 601
3269.27 594
3269.40 585
3269.53 574
3269.67 560
3269.80 543
3269.93 524
3270.06 502
3270.19 481
3270.32 460
3270.45 441
3270.58 422
3270.72 404
3270.85 386
3270.98 368
3271.11 349
3271.24 330
3271.37 311
3271.50 293
3271.63 277
3271.77 262
3271.90 248
3272.03 234
3272.16 222
3272.29 211
3272.42 200
3272.55 190
3272.68 180
3272.82 170
3272.95 161
3273.08 150
3273.21 139
3273.34 127
3273.47 114
3273.60 102
3273.73 90
3273.87 79
3274.00 69
3274.13 62
3274.26 56
3274.39 52
3274.52 49
3274.65 47
3274.79 46
3274.92 46
3275.05 47
3275.18 49
3275.31 52
3275.44 56
3275.57 60
3275.70 64
3275.84 68
3275.97 71
3276.10 72
3276.23 72
3276.36 71
3276.49 69
3276.62 65
3276.76 62
3276.89 58
3277.02 55
3277.15 54
3277.28 53
3277.41 52
3277.54 52
3277.68 52
3277.81 51
3277.94 51
3278.07 50
3278.20 50
3278.33 51
3278.46 53
3278.60 55
3278.73 58
3278.86 60
3278.99 62
3279.12 63
3279.25 63
3279.38 62
3279.51 59
3279.65 56
3279.78 53
3279.91 50
3280.04 47
3280.17 44
3280.30 40
3280.44 37
3280.57 32
3280.70 28
3280.83 23
3280.96 19
3281.09 16
3281.22 14
3281.36 13
3281.49 12
3281.62 12
3281.75 11
3281.88 10
3282.01 9
3282.14 8
3282.28 8
3282.41 8
3282.54 11
3282.67 15
3282.80 21
3282.93 29
3283.06 38
3283.20 47
3283.33 54
3283.46 60
3283.59 62
3283.72 62
3283.85 59
3283.99 54
3284.12 46
3284.25 38
3284.38 30
3284.51 21
3284.64 13
3284.77 5
3284.91 0
3285.04 0
3285.17 0
3285.30 0
3285.43 0
3285.56 0
3285.69 0
3285.83 0
3285.96 4
3286.09 9
3286.22 12
3286.35 14
3286.48 15
3286.62 16
3286.75 17
3286.88 19
3287.01 22
3287.14 25
3287.27 27
3287.41 29
3287.54 30
3287.67 30
3287.80 30
3287.93 30
3288.06 30
3288.19 32
3288.33 34
3288.46 38
3288.59 42
3288.72 46
3288.85 50
3288.98 53
3289.12 55
3289.25 55
3289.38 52
3289.51 48
3289.64 42
3289.77 35
3289.91 27
3290.04 18
3290.17 9
3290.30 1
3290.43 0
3290.56 0
3290.70 0
3290.83 0
3290.96 0
3291.09 0
3291.22 3
3291.35 14
3291.49 25
3291.62 37
3291.75 47
3291.88 56
3292.01 63
3292.14 67
3292.28 70
3292.41 70
3292.54 69
3292.67 66
3292.80 62
3292.93 57
3293.07 51
3293.20 45
3293.33 39
3293.46 34
3293.59 29
3293.72 25
3293.86 23
3293.99 23
3294.12 24
3294.25 26
3294.38 28
3294.51 30
3294.65 32
3294.78 32
3294.91 31
3295.04 29
3295.17 27
3295.31 26
3295.44 28
3295.57 31
3295.70 36
3295.83 42
3295.96 48
3296.10 54
3296.23 58
3296.36 60
3296.49 62
3296.62 64
3296.75 66
3296.89 70
3297.02 76
3297.15 85
3297.28 96
3297.41 107
3297.55 119
3297.68 129
3297.81 138
3297.94 145
3298.07 149
3298.20 151
3298.34 149
3298.47 146
3298.60 140
3298.73 133
3298.86 126
3299.00 118
3299.13 110
3299.26 102
3299.39 94
3299.52 87
3299.65 80
3299.79 75
3299.92 71
3300.05 68
3300.18 66
3300.31 66
3300.45 66
3300.58 66
3300.71 67
3300.84 68
3300.97 69
3301.10 72
3301.24 75
3301.37 78
3301.50 82
3301.63 83
3301.76 83
3301.90 81
3302.03 76
3302.16 68
3302.29 59
3302.42 50
3302.56 42
3302.69 37
3302.82 34
3302.95 34
3303.08 37
3303.21 40
3303.35 43
3303.48 45
3303.61 46
3303.74 45
3303.87 43
3304.01 40
3304.14 37
3304.27 35
3304.40 33
3304.53 31
3304.67 30
3304.80 29
3304.93 28
3305.06 27
3305.19 27
3305.33 25
3305.46 23
3305.59 20
3305.72 17
3305.85 14
3305.99 12
3306.12 13
3306.25 16
3306.38 22
3306.51 29
3306.64 36
3306.78 43
3306.91 47
3307.04 50
3307.17 52
3307.30 53
3307.44 56
3307.57 60
3307.70 65
3307.83 70
3307.96 75
3308.10 78
3308.23 79
3308.36 78
3308.49 76
3308.62 73
3308.76 70
3308.89 67
3309.02 63
3309.15 58
3309.28 51
3309.42 41
3309.55 30
3309.68 19
3309.81 9
3309.95 1
3310.08 0
3310.21 0
3310.34 0
3310.47 0
3310.61 0
3310.74 0
3310.87 0
3311.00 0
3311.13 0
3311.27 3
3311.40 8
3311.53 14
3311.66 19
3311.79 24
3311.93 27
3312.06 30
3312.19 32
3312.32 33
3312.45 35
3312.59 36
3312.72 37
3312.85 37
3312.98 36
3313.11 35
3313.25 33
3313.38 32
3313.51 31
3313.64 32
3313.78 34
3313.91 36
3314.04 39
3314.17 43
3314.30 46
3314.44 49
3314.57 51
3314.70 52
3314.83 53
3314.96 52
3315.10 51
3315.23 49
3315.36 47
3315.49 44
3315.62 42
3315.76 41
3315.89 40
3316.02 39
3316.15 40
3316.29 41
3316.42 42
3316.55 42
3316.68 41
3316.81 38
3316.95 35
3317.08 32
3317.21 29
3317.34 27
3317.48 27
3317.61 29
3317.74 32
3317.87 35
3318.00 38
3318.14 40
3318.27 41
3318.40 41
3318.53 41
3318.67 40
3318.80 39
3318.93 38
3319.06 38
3319.19 36
3319.33 34
3319.46 30
3319.59 23
3319.72 16
3319.86 7
3319.99 0
3320.12 0
3320.25 0
3320.38 0
3320.52 0
3320.65 7
3320.78 19
3320.91 30
3321.05 41
3321.18 49
3321.31 54
3321.44 57
3321.57 58
3321.71 58
3321.84 57
3321.97 55
3322.10 54
3322.24 52
3322.37 50
3322.50 47
3322.63 44
3322.76 40
3322.90 38
3323.03 37
3323.16 39
3323.29 44
3323.43 51
3323.56 62
3323.69 73
3323.82 85
3323.96 96
3324.09 104
3324.22 108
3324.35 109
3324.48 107
3324.62 102
3324.75 97
3324.88 92
3325.01 87
3325.15 84
3325.28 84
3325.41 86
3325.54 89
3325.68 95
3325.81 102
3325.94 109
3326.07 117
3326.21 123
3326.34 128
3326.47 131
3326.60 134
3326.73 135
3326.87 135
3327.00 135
3327.13 135
3327.26 134
3327.40 134
3327.53 133
3327.66 132
3327.79 131
3327.93 129
3328.06 126
3328.19 122
3328.32 118
3328.46 114
3328.59 110
3328.72 106
3328.85 103
3328.99 100
3329.12 97
3329.25 94
3329.38 92
3329.52 90
3329.65 89
3329.78 88
3329.91 88
3330.04 88
3330.18 87
3330.31 86
3330.44 85
3330.57 83
3330.71 80
3330.84 76
3330.97 71
3331.10 65
3331.24 59
3331.37 52
3331.50 45
3331.63 38
3331.77 32
3331.90 26
3332.03 20
3332.16 13
3332.30 6
3332.43 0
3332.56 0
3332.69 0
3332.83 0
3332.96 0
3333.09 0
3333.22 0
3333.36 0
3333.49 3
3333.62 7
3333.75 9
3333.89 11
3334.02 11
3334.15 11
3334.28 10
3334.42 10
3334.55 10
3334.68 9
3334.81 8
3334.95 7
3335.08 6
3335.21 6
3335.34 5
3335.48 5
3335.61 6
3335.74 7
3335.87 8
3336.01 8
3336.14 8
3336.27 8
3336.40 9
3336.54 9
3336.67 11
3336.80 13
3336.94 17
3337.07 21
3337.20 25
3337.33 28
3337.47 30
3337.60 31
3337.73 30
3337.86 29
3338.00 26
3338.13 24
3338.26 24
3338.39 25
3338.53 28
3338.66 32
3338.79 37
3338.92 41
3339.06 44
3339.19 46
3339.32 46
3339.45 45
3339.59 43
3339.72 42
3339.85 41
3339.98 39
3340.12 38
3340.25 37
3340.38 35
3340.52 34
3340.65 34
3340.78 34
3340.91 35
3341.05 36
3341.18 39
3341.31 41
3341.44 44
3341.58 47
3341.71 49
3341.84 52
3341.97 54
3342.11 56
3342.24 59
3342.37 61
3342.51 64
3342.64 66
3342.77 68
3342.90 70
3343.04 71
3343.17 71
3343.30 70
3343.43 69
3343.57 67
3343.70 65
3343.83 63
3343.97 61
3344.10 59
3344.23 58
3344.36 58
3344.50 58
3344.63 58
3344.76 58
3344.89 57
3345.03 56
3345.16 55
3345.29 54
3345.43 54
3345.56 53
3345.69 54
3345.82 55
3345.96 56
3346.09 57
3346.22 58
3346.35 58
3346.49 58
3346.62 58
3346.75 58
3346.89 57
3347.02 58
3347.15 58
3347.28 60
3347.42 63
3347.55 67
3347.68 71
3347.81 74
3347.95 77
3348.08 78
3348.21 77
3348.35 75
3348.48 71
3348.61 67
3348.74 63
3348.88 58
3349.01 55
3349.14 51
3349.28 47
3349.41 43
3349.54 39
3349.67 36
3349.81 33
3349.94 30
3350.07 29
3350.21 28
3350.34 28
3350.47 29
3350.60 30
3350.74 30
3350.87 30
3351.00 28
3351.14 26
3351.27 23
3351.40 21
3351.53 21
3351.67 22
3351.80 26
3351.93 32
3352.07 38
3352.20 42
3352.33 45
3352.46 44
3352.60 39
3352.73 32
3352.86 24
3353.00 17
3353.13 11
3353.26 10
3353.39 12
3353.53 18
3353.66 28
3353.79 39
3353.93 51
3354.06 62
3354.19 71
3354.32 79
3354.46 85
3354.59 89
3354.72 92
3354.86 93
3354.99 92
3355.12 90
3355.26 85
3355.39 79
3355.52 72
3355.65 64
3355.79 57
3355.92 51
3356.05 47
3356.19 45
3356.32 45
3356.45 49
3356.58 54
3356.72 60
3356.85 66
3356.98 71
3357.12 74
3357.25 75
3357.38 72
3357.52 67
3357.65 60
3357.78 53
3357.91 47
3358.05 41
3358.18 38
3358.31 35
3358.45 34
3358.58 33
3358.71 31
3358.85 29
3358.98 27
3359.11 25
3359.24 25
3359.38 26
3359.51 29
3359.64 34
3359.78 40
3359.91 48
3360.04 56
3360.18 62
3360.31 68
3360.44 72
3360.57 73
3360.71 73
3360.84 71
3360.97 66
3361.11 61
3361.24 53
3361.37 44
3361.51 35
3361.64 25
3361.77 16
3361.91 8
3362.04 3
3362.17 0
3362.30 0
3362.44 2
3362.57 7
3362.70 13
3362.84 21
3362.97 28
3363.10 35
3363.24 41
3363.37 44
3363.50 46
3363.64 46
3363.77 46
3363.90 46
3364.03 47
3364.17 50
3364.30 55
3364.43 62
3364.57 70
3364.70 79
3364.83 86
3364.97 92
3365.10 96
3365.23 98
3365.37 99
3365.50 97
3365.63 95
3365.77 92
3365.90 89
3366.03 88
3366.16 88
3366.30 89
3366.43 92
3366.56 96
3366.70 100
3366.83 104
3366.96 108
3367.10 112
3367.23 116
3367.36 122
3367.50 128
3367.63 134
3367.76 138
3367.90 140
3368.03 139
3368.16 135
3368.30 130
3368.43 124
3368.56 118
3368.70 112
3368.83 107
3368.96 103
3369.09 100
3369.23 98
3369.36 98
3369.49 100
3369.63 105
3369.76 112
3369.89 120
3370.03 130
3370.16 139
3370.29 147
3370.43 152
3370.56 154
3370.69 154
3370.83 152
3370.96 149
3371.09 147
3371.23 146
3371.36 146
3371.49 146
3371.63 147
3371.76 146
3371.89 143
3372.03 136
3372.16 128
3372.29 118
3372.43 108
3372.56 100
3372.69 94
3372.83 89
3372.96 87
3373.09 87
3373.23 86
3373.36 86
3373.49 83
3373.63 80
3373.76 75
3373.89 68
3374.03 61
3374.16 54
3374.29 49
3374.43 46
3374.56 46
3374.69 49
3374.83 56
3374.96 64
3375.09 73
3375.23 81
3375.36 86
3375.49 89
3375.63 88
3375.76 84
3375.89 78
3376.03 73
3376.16 68
3376.29 67
3376.43 69
3376.56 73
3376.69 80
3376.83 88
3376.96 95
3377.09 99
3377.23 101
3377.36 99
3377.49 94
3377.63 86
3377.76 78
3377.89 69
3378.03 61
3378.16 56
3378.29 53
3378.43 52
3378.56 52
3378.69 53
3378.83 53
3378.96 53
3379.09 52
3379.23 51
3379.36 50
3379.49 49
3379.63 48
3379.76 48
3379.89 48
3380.03 48
3380.16 48
3380.29 49
3380.43 50
3380.56 52
3380.69 54
3380.83 57
3380.96 61
3381.09 63
3381.23 64
3381.36 64
3381.49 62
3381.63 59
3381.76 56
3381.90 55
3382.03 55
3382.16 57
3382.30 62
3382.43 68
3382.56 75
3382.70 81
3382.83 85
3382.96 87
3383.10 85
3383.23 81
3383.36 75
3383.50 68
3383.63 63
3383.76 60
3383.90 58
3384.03 57
3384.16 57
3384.30 57
3384.43 56
3384.56 54
3384.70 52
3384.83 51
3384.97 51
3385.10 53
3385.23 57
3385.37 61
3385.50 66
3385.63 69
3385.77 71
3385.90 71
3386.03 70
3386.17 69
3386.30 68
3386.43 67
3386.57 67
3386.70 68
3386.83 70
3386.97 72
3387.10 74
3387.24 75
3387.37 75
3387.50 74
3387.64 71
3387.77 68
3387.90 65
3388.04 62
3388.17 61
3388.30 62
3388.44 65
3388.57 69
3388.71 73
3388.84 76
3388.97 77
3389.11 77
3389.24 75
3389.37 72
3389.51 68
3389.64 66
3389.77 64
3389.91 64
3390.04 65
3390.17 68
3390.31 72
3390.44 76
3390.58 79
3390.71 81
3390.84 80
3390.98 77
3391.11 72
3391.24 64
3391.38 57
3391.51 49
3391.64 42
3391.78 37
3391.91 34
3392.05 31
3392.18 29
3392.31 28
3392.45 25
3392.58 21
3392.71 15
3392.85 8
3392.98 1
3393.12 0
3393.25 0
3393.38 0
3393.52 0
3393.65 0
3393.78 0
3393.92 0
3394.05 1
3394.18 14
3394.32 28
3394.45 40
3394.59 51
3394.72 58
3394.85 61
3394.99 61
3395.12 58
3395.25 54
3395.39 49
3395.52 45
3395.66 43
3395.79 44
3395.92 47
3396.06 52
3396.19 58
3396.32 62
3396.46 66
3396.59 68
3396.73 70
3396.86 71
3396.99 74
3397.13 77
3397.26 81
3397.39 86
3397.53 90
3397.66 92
3397.80 92
3397.93 90
3398.06 86
3398.20 81
3398.33 77
3398.46 73
3398.60 69
3398.73 66
3398.87 63
3399.00 59
3399.13 56
3399.27 52
3399.40 50
3399.53 49
3399.67 50
3399.80 54
3399.94 59
3400.07 65
3400.20 72
3400.34 78
3400.47 84
3400.61 89
3400.74 94
3400.87 99
3401.01 105
3401.14 112
3401.27 122
3401.41 133
3401.54 146
3401.68 159
3401.81 174
3401.94 189
3402.08 204
3402.21 218
3402.35 233
3402.48 245
3402.61 255
3402.75 262
3402.88 266
3403.01 267
3403.15 266
3403.28 264
3403.42 260
3403.55 254
3403.68 248
3403.82 241
3403.95 233
3404.09 226
3404.22 221
3404.35 218
3404.49 218
3404.62 219
3404.76 221
3404.89 223
3405.02 222
3405.16 219
3405.29 213
3405.43 206
3405.56 199
3405.69 191
3405.83 184
3405.96 177
3406.09 171
3406.23 163
3406.36 155
3406.50 147
3406.63 139
3406.76 131
3406.90 126
3407.03 122
3407.17 120
3407.30 120
3407.43 121
3407.57 123
3407.70 125
3407.84 126
3407.97 127
3408.10 127
3408.24 126
3408.37 124
3408.51 121
3408.64 117
3408.77 111
3408.91 103
3409.04 94
3409.18 85
3409.31 75
3409.44 66
3409.58 57
3409.71 50
3409.85 43
3409.98 39
3410.11 36
3410.25 35
3410.38 37
3410.52 40
3410.65 44
3410.78 50
3410.92 57
3411.05 63
3411.19 69
3411.32 74
3411.45 77
3411.59 78
3411.72 78
3411.86 76
3411.99 74
3412.12 73
3412.26 72
3412.39 73
3412.53 75
3412.66 77
3412.80 79
3412.93 81
3413.06 82
3413.20 83
3413.33 85
3413.47 88
3413.60 93
3413.73 100
3413.87 108
3414.00 115
3414.14 119
3414.27 120
3414.40 118
3414.54 112
3414.67 105
3414.81 99
3414.94 95
3415.07 93
3415.21 94
3415.34 98
3415.48 101
3415.61 105
3415.75 106
3415.88 106
3416.01 105
3416.15 102
3416.28 99
3416.42 96
3416.55 93
3416.68 90
3416.82 87
3416.95 83
3417.09 80
3417.22 77
3417.35 76
3417.49 76
3417.62 77
3417.76 80
3417.89 83
3418.03 87
3418.16 90
3418.29 93
3418.43 94
3418.56 96
3418.70 98
3418.83 100
3418.97 102
3419.10 105
3419.23 108
3419.37 110
3419.50 111
3419.64 111
3419.77 111
3419.90 111
3420.04 111
3420.17 111
3420.31 112
3420.44 112
3420.58 111
3420.71 107
3420.84 100
3420.98 92
3421.11 82
3421.25 73
3421.38 66
3421.52 61
3421.65 60
3421.78 61
3421.92 64
3422.05 67
3422.19 70
3422.32 72
3422.45 73
3422.59 73
3422.72 72
3422.86 70
3422.99 67
3423.13 63
3423.26 58
3423.39 52
3423.53 46
3423.66 41
3423.80 36
3423.93 33
3424.07 30
3424.20 29
3424.33 28
3424.47 27
3424.60 27
3424.74 28
3424.87 29
3425.01 31
3425.14 35
3425.27 40
3425.41 47
3425.54 55
3425.68 64
3425.81 74
3425.95 84
3426.08 94
3426.22 104
3426.35 114
3426.48 124
3426.62 135
3426.75 146
3426.89 157
3427.02 168
3427.16 177
3427.29 186
3427.42 193
3427.56 199
3427.69 205
3427.83 213
3427.96 222
3428.10 231
3428.23 240
3428.36 249
3428.50 256
3428.63 262
3428.77 266
3428.90 271
3429.04 277
3429.17 284
3429.31 291
3429.44 298
3429.57 303
3429.71 306
3429.84 307
3429.98 306
3430.11 305
3430.25 305
3430.38 306
3430.52 309
3430.65 313
3430.78 316
3430.92 318
3431.05 318
3431.19 316
3431.32 314
3431.46 312
3431.59 311
3431.73 311
3431.86 313
3431.99 316
3432.13 320
3432.26 324
3432.40 327
3432.53 329
3432.67 331
3432.80 333
3432.94 333
3433.07 333
3433.20 331
3433.34 327
3433.47 321
3433.61 313
3433.74 302
3433.88 289
3434.01 276
3434.15 263
3434.28 251
3434.41 241
3434.55 233
3434.68 225
3434.82 216
3434.95 206
3435.09 195
3435.22 181
3435.36 168
3435.49 155
3435.63 145
3435.76 139
3435.89 136
3436.03 136
3436.16 138
3436.30 141
3436.43 144
3436.57 146
3436.70 147
3436.84 147
3436.97 146
3437.10 144
3437.24 143
3437.37 141
3437.51 140
3437.64 138
3437.78 136
3437.91 133
3438.05 129
3438.18 125
3438.32 121
3438.45 119
3438.59 118
3438.72 119
3438.85 123
3438.99 127
3439.12 133
3439.26 138
3439.39 143
3439.53 148
3439.66 151
3439.80 151
3439.93 150
3440.07 146
3440.20 141
3440.33 133
3440.47 125
3440.60 116
3440.74 108
3440.87 100
3441.01 94
3441.14 89
3441.28 86
3441.41 84
3441.55 84
3441.68 84
3441.82 85
3441.95 84
3442.08 81
3442.22 76
3442.35 69
3442.49 62
3442.62 55
3442.76 50
3442.89 47
3443.03 48
3443.16 52
3443.30 57
3443.43 63
3443.57 69
3443.70 74
3443.84 78
3443.97 79
3444.10 78
3444.24 76
3444.37 72
3444.51 67
3444.64 61
3444.78 55
3444.91 48
3445.05 42
3445.18 38
3445.32 35
3445.45 35
3445.59 36
3445.72 38
3445.86 41
3445.99 44
3446.13 45
3446.26 45
3446.39 44
3446.53 43
3446.66 40
3446.80 37
3446.93 34
3447.07 31
3447.20 29
3447.34 28
3447.47 28
3447.61 30
3447.74 32
3447.88 34
3448.01 37
3448.15 38
3448.28 40
3448.42 41
3448.55 43
3448.69 45
3448.82 49
3448.96 54
3449.09 59
3449.22 65
3449.36 70
3449.49 73
3449.63 75
3449.76 74
3449.90 72
3450.03 68
3450.17 64
3450.30 58
3450.44 52
3450.57 46
3450.71 39
3450.84 33
3450.98 28
3451.11 24
3451.25 22
3451.38 24
3451.52 28
3451.65 35
3451.79 44
3451.92 53
3452.06 61
3452.19 67
3452.33 73
3452.46 76
3452.60 79
3452.73 82
3452.86 84
3453.00 86
3453.13 88
3453.27 89
3453.40 89
3453.54 89
3453.67 87
3453.81 85
3453.94 82
3454.08 79
3454.21 75
3454.35 72
3454.48 67
3454.62 63
3454.75 58
3454.89 53
3455.02 48
3455.16 43
3455.29 38
3455.43 35
3455.56 31
3455.70 28
3455.83 26
3455.97 23
3456.10 22
3456.24 21
3456.37 22
3456.51 24
3456.64 26
3456.78 29
3456.91 33
3457.05 37
3457.18 42
3457.32 47
3457.45 54
3457.59 63
3457.72 72
3457.86 81
3457.99 90
3458.13 98
3458.26 103
3458.40 106
3458.53 106
3458.67 103
3458.80 98
3458.94 92
3459.07 85
3459.21 76
3459.34 67
3459.48 57
3459.61 47
3459.75 37
3459.88 27
3460.02 19
3460.15 12
3460.29 5
3460.42 1
3460.56 0
3460.69 0
3460.83 0
3460.96 0
3461.10 0
3461.23 0
3461.37 0
3461.50 0
3461.64 0
3461.77 3
3461.91 9
3462.04 16
3462.18 24
3462.31 32
3462.45 39
3462.58 46
3462.72 51
3462.85 54
3462.99 56
3463.12 56
3463.26 55
3463.39 55
3463.53 54
3463.66 55
3463.80 56
3463.93 60
3464.07 64
3464.20 69
3464.34 73
3464.47 78
3464.61 81
3464.74 84
3464.88 85
3465.01 86
3465.15 85
3465.28 85
3465.42 84
3465.55 83
3465.69 83
3465.82 84
3465.96 85
3466.09 87
3466.23 89
3466.36 92
3466.50 95
3466.63 98
3466.77 100
3466.90 101
3467.04 101
3467.17 99
3467.31 95
3467.44 91
3467.58 86
3467.71 81
3467.85 77
3467.99 72
3468.12 68
3468.26 64
3468.39 61
3468.53 59
3468.66 57
3468.80 58
3468.93 60
3469.07 63
3469.20 68
3469.34 74
3469.47 80
3469.61 85
3469.74 88
3469.88 91
3470.01 91
3470.15 90
3470.28 89
3470.42 87
3470.55 86
3470.69 85
3470.82 86
3470.96 88
3471.09 90
3471.23 93
3471.36 95
3471.50 98
3471.64 100
3471.77 103
3471.91 107
3472.04 113
3472.18 120
3472.31 128
3472.45 136
3472.58 143
3472.72 149
3472.85 152
3472.99 152
3473.12 150
3473.26 147
3473.39 144
3473.53 141
3473.66 139
3473.80 138
3473.93 137
3474.07 135
3474.20 132
3474.34 127
3474.48 119
3474.61 109
3474.75 99
3474.88 88
3475.02 80
3475.15 74
3475.29 72
3475.42 73
3475.56 76
3475.69 81
3475.83 87
3475.96 92
3476.10 97
3476.23 101
3476.37 105
3476.50 108
3476.64 111
3476.78 114
3476.91 116
3477.05 117
3477.18 116
3477.32 114
3477.45 109
3477.59 102
3477.72 94
3477.86 86
3477.99 78
3478.13 71
3478.26 66
3478.40 63
3478.53 61
3478.67 59
3478.81 58
3478.94 56
3479.08 54
3479.21 52
3479.35 51
3479.48 51
3479.62 52
3479.75 54
3479.89 57
3480.02 60
3480.16 64
3480.29 67
3480.43 69
3480.57 71
3480.70 71
3480.84 71
3480.97 69
3481.11 67
3481.24 65
3481.38 62
3481.51 59
3481.65 57
3481.78 57
3481.92 57
3482.05 57
3482.19 59
3482.33 60
3482.46 62
3482.60 64
3482.73 67
3482.87 71
3483.00 76
3483.14 82
3483.27 88
3483.41 94
3483.54 98
3483.68 101
3483.82 103
3483.95 103
3484.09 103
3484.22 102
3484.36 103
3484.49 104
3484.63 105
3484.76 107
3484.90 108
3485.03 108
3485.17 107
3485.31 104
3485.44 100
3485.58 94
3485.71 87
3485.85 79
3485.98 71
3486.12 64
3486.25 58
3486.39 53
3486.53 50
3486.66 47
3486.80 44
3486.93 41
3487.07 36
3487.20 30
3487.34 23
3487.47 16
3487.61 8
3487.74 0
3487.88 0
3488.02 0
3488.15 0
3488.29 0
3488.42 0
3488.56 0
3488.69 0
3488.83 0
3488.96 7
3489.10 15
3489.24 23
3489.37 31
3489.51 38
3489.64 46
3489.78 53
3489.91 60
3490.05 67
3490.18 72
3490.32 76
3490.46 78
3490.59 79
3490.73 78
3490.86 77
3491.00 76
3491.13 78
3491.27 82
3491.41 89
3491.54 97
3491.68 106
3491.81 115
3491.95 122
3492.08 126
3492.22 129
3492.35 130
3492.49 129
3492.63 128
3492.76 128
3492.90 128
3493.03 128
3493.17 130
3493.30 131
3493.44 133
3493.58 134
3493.71 133
3493.85 130
3493.98 124
3494.12 116
3494.25 104
3494.39 92
3494.52 79
3494.66 67
3494.80 58
3494.93 53
3495.07 51
3495.20 53
3495.34 58
3495.47 65
3495.61 73
3495.75 81
3495.88 87
3496.02 93
3496.15 96
3496.29 98
3496.42 98
3496.56 96
3496.70 93
3496.83 89
3496.97 84
3497.10 80
3497.24 75
3497.37 71
3497.51 67
3497.65 64
3497.78 64
3497.92 66
3498.05 70
3498.19 76
3498.32 84
3498.46 93
3498.60 101
3498.73 107
3498.87 113
3499.00 115
3499.14 116
3499.27 115
3499.41 112
3499.55 108
3499.68 103
3499.82 100
3499.95 98
3500.09 98
3500.23 101
3500.36 106
3500.50 112
3500.63 116
3500.77 119
3500.90 119
3501.04 114
3501.18 106
3501.31 96
3501.45 86
3501.58 77
3501.72 71
3501.85 69
3501.99 71
3502.13 77
3502.26 84
3502.40 93
3502.53 102
3502.67 109
3502.81 115
3502.94 118
3503.08 119
3503.21 119
3503.35 117
3503.48 114
3503.62 109
3503.76 105
3503.89 100
3504.03 95
3504.16 92
3504.30 89
3504.44 87
3504.57 87
3504.71 86
3504.84 85
3504.98 83
3505.11 80
3505.25 76
3505.39 71
3505.52 66
3505.66 62
3505.79 60
3505.93 60
3506.07 61
3506.20 65
3506.34 69
3506.47 74
3506.61 77
3506.75 79
3506.88 80
3507.02 79
3507.15 79
3507.29 78
3507.43 79
3507.56 81
3507.70 85
3507.83 90
3507.97 95
3508.10 101
3508.24 105
3508.38 109
3508.51 112
3508.65 113
3508.78 113
3508.92 111
3509.06 108
3509.19 103
3509.33 97
3509.46 90
3509.60 84
3509.74 80
3509.87 77
3510.01 77
3510.14 78
3510.28 81
3510.42 84
3510.55 87
3510.69 91
3510.82 94
3510.96 98
3511.10 103
3511.23 108
3511.37 115
3511.50 122
3511.64 130
3511.78 137
3511.91 144
3512.05 151
3512.18 156
3512.32 161
3512.46 165
3512.59 170
3512.73 175
3512.86 181
3513.00 187
3513.14 194
3513.27 202
3513.41 209
3513.54 217
3513.68 224
3513.82 231
3513.95 238
3514.09 246
3514.22 255
3514.36 266
3514.50 277
3514.63 290
3514.77 303
3514.90 317
3515.04 330
3515.18 341
3515.31 350
3515.45 357
3515.58 361
3515.72 363
3515.86 364
3515.99 365
3516.13 365
3516.27 365
3516.40 365
3516.54 364
3516.67 362
3516.81 358
3516.95 352
3517.08 344
3517.22 333
3517.35 320
3517.49 306
3517.63 291
3517.76 276
3517.90 262
3518.03 249
3518.17 238
3518.31 227
3518.44 217
3518.58 208
3518.72 198
3518.85 189
3518.99 179
3519.12 169
3519.26 158
3519.40 147
3519.53 135
3519.67 125
3519.80 116
3519.94 111
3520.08 109
3520.21 112
3520.35 117
3520.48 125
3520.62 132
3520.76 139
3520.89 144
3521.03 146
3521.17 147
3521.30 148
3521.44 149
3521.57 149
3521.71 150
3521.85 151
3521.98 151
3522.12 150
3522.26 148
3522.39 147
3522.53 146
3522.66 147
3522.80 148
3522.94 149
3523.07 149
3523.21 148
3523.35 145
3523.48 139
3523.62 130
3523.75 119
3523.89 107
3524.03 96
3524.16 85
3524.30 76
3524.43 69
3524.57 65
3524.71 62
3524.84 59
3524.98 57
3525.12 55
3525.25 51
3525.39 47
3525.53 43
3525.66 39
3525.80 37
3525.93 37
3526.07 39
3526.21 44
3526.34 51
3526.48 58
3526.62 66
3526.75 72
3526.89 76
3527.02 78
3527.16 76
3527.30 72
3527.43 67
3527.57 62
3527.71 58
3527.84 57
3527.98 57
3528.11 60
3528.25 64
3528.39 68
3528.52 71
3528.66 71
3528.80 68
3528.93 63
3529.07 56
3529.21 50
3529.34 47
3529.48 47
3529.61 51
3529.75 60
3529.89 72
3530.02 87
3530.16 102
3530.30 118
3530.43 133
3530.57 147
3530.70 158
3530.84 167
3530.98 173
3531.11 176
3531.25 176
3531.39 173
3531.52 168
3531.66 161
3531.80 152
3531.93 142
3532.07 132
3532.21 123
3532.34 115
3532.48 109
3532.61 105
3532.75 102
3532.89 99
3533.02 96
3533.16 92
3533.30 87
3533.43 81
3533.57 74
3533.71 68
3533.84 63
3533.98 59
3534.11 58
3534.25 59
3534.39 61
3534.52 63
3534.66 65
3534.80 66
3534.93 64
3535.07 61
3535.21 57
3535.34 51
3535.48 46
3535.62 40
3535.75 36
3535.89 33
3536.03 32
3536.16 34
3536.30 38
3536.43 43
3536.57 49
3536.71 54
3536.84 58
3536.98 59
3537.12 59
3537.25 57
3537.39 55
3537.53 53
3537.66 53
3537.80 53
3537.94 54
3538.07 56
3538.21 57
3538.35 58
3538.48 57
3538.62 55
3538.76 51
3538.89 47
3539.03 41
3539.16 35
3539.30 29
3539.44 24
3539.57 19
3539.71 16
3539.85 13
3539.98 11
3540.12 11
3540.26 11
3540.39 12
3540.53 13
3540.67 16
3540.80 19
3540.94 23
3541.08 28
3541.21 33
3541.35 38
3541.49 43
3541.62 48
3541.76 51
3541.90 53
3542.03 53
3542.17 53
3542.31 51
3542.44 49
3542.58 47
3542.72 44
3542.85 40
3542.99 35
3543.13 29
3543.26 22
3543.40 14
3543.53 6
3543.67 0
3543.81 0
3543.94 0
3544.08 0
3544.22 3
3544.35 10
3544.49 19
3544.63 26
3544.76 33
3544.90 38
3545.04 42
3545.17 45
3545.31 46
3545.45 46
3545.58 45
3545.72 44
3545.86 43
3545.99 42
3546.13 42
3546.27 44
3546.40 47
3546.54 50
3546.68 53
3546.81 54
3546.95 54
3547.09 51
3547.22 46
3547.36 41
3547.50 36
3547.63 33
3547.77 31
3547.91 30
3548.04 31
3548.18 33
3548.32 35
3548.45 37
3548.59 38
3548.73 39
3548.86 40
3549.00 41
3549.14 42
3549.28 44
3549.41 46
3549.55 49
3549.69 51
3549.82 54
3549.96 57
3550.10 60
3550.23 63
3550.37 65
3550.51 66
3550.64 66
3550.78 65
3550.92 61
3551.05 56
3551.19 49
3551.33 42
3551.46 35
3551.60 30
3551.74 27
3551.87 26
3552.01 27
3552.15 30
3552.28 35
3552.42 40
3552.56 45
3552.69 50
3552.83 55
3552.97 58
3553.10 62
3553.24 64
3553.38 67
3553.51 69
3553.65 71
3553.79 72
3553.93 71
3554.06 68
3554.20 63
3554.34 55
3554.47 46
3554.61 36
3554.75 27
3554.88 21
3555.02 17
3555.16 16
3555.29 17
3555.43 18
3555.57 20
3555.70 21
3555.84 20
3555.98 18
3556.11 15
3556.25 12
3556.39 11
3556.53 10
3556.66 11
3556.80 14
3556.94 19
3557.07 23
3557.21 28
3557.35 32
3557.48 36
3557.62 38
3557.76 39
3557.89 39
3558.03 39
3558.17 39
3558.30 39
3558.44 39
3558.58 39
3558.72 40
3558.85 40
3558.99 39
3559.13 38
3559.26 37
3559.40 36
3559.54 35
3559.67 34
3559.81 33
3559.95 32
3560.08 30
3560.22 28
3560.36 26
3560.50 23
3560.63 19
3560.77 16
3560.91 12
3561.04 9
3561.18 5
3561.32 2
3561.45 0
3561.59 0
3561.73 0
3561.86 0
3562.00 0
3562.14 0
3562.28 0
3562.41 0
3562.55 0
3562.69 4
3562.82 8
3562.96 12
3563.10 16
3563.23 19
3563.37 22
3563.51 24
3563.65 26
3563.78 27
3563.92 28
3564.06 28
3564.19 28
3564.33 27
3564.47 25
3564.60 21
3564.74 17
3564.88 13
3565.02 9
3565.15 6
3565.29 4
3565.43 5
3565.56 7
3565.70 11
3565.84 16
3565.97 20
3566.11 24
3566.25 27
3566.39 29
3566.52 29
3566.66 29
3566.80 28
3566.93 26
3567.07 23
3567.21 19
3567.35 14
3567.48 8
3567.62 4
3567.76 0
3567.89 0
3568.03 0
3568.17 4
3568.30 8
3568.44 12
3568.58 16
3568.72 18
3568.85 19
3568.99 20
3569.13 21
3569.26 23
3569.40 25
3569.54 27
3569.68 28
3569.81 27
3569.95 25
3570.09 20
3570.22 15
3570.36 10
3570.50 6
3570.64 4
3570.77 4
3570.91 6
3571.05 9
3571.18 12
3571.32 14
3571.46 15
3571.60 15
3571.73 15
3571.87 13
3572.01 13
3572.14 12
3572.28 13
3572.42 15
3572.56 17
3572.69 20
3572.83 22
3572.97 24
3573.10 24
3573.24 23
3573.38 22
3573.52 19
3573.65 17
3573.79 15
3573.93 14
3574.07 13
3574.20 13
3574.34 12
3574.48 10
3574.61 8
3574.75 4
3574.89 0
3575.03 0
3575.16 0
3575.30 0
3575.44 0
3575.57 0
3575.71 0
3575.85 0
3575.99 0
3576.12 1
3576.26 3
3576.40 5
3576.54 8
3576.67 10
3576.81 12
3576.95 13
3577.08 13
3577.22 12
3577.36 10
3577.50 8
3577.63 6
3577.77 5
3577.91 6
3578.04 9
3578.18 16
3578.32 27
3578.46 41
3578.59 58
3578.73 75
3578.87 90
3579.01 102
3579.14 108
3579.28 110
3579.42 107
3579.56 101
3579.69 94
3579.83 87
3579.97 81
3580.10 77
3580.24 75
3580.38 74
3580.52 76
3580.65 79
3580.79 82
3580.93 87
3581.07 94
3581.20 101
3581.34 110
3581.48 119
3581.61 127
3581.75 135
3581.89 141
3582.03 145
3582.16 147
3582.30 147
3582.44 144
3582.58 141
3582.71 136
3582.85 131
3582.99 125
3583.13 120
3583.26 115
3583.40 111
3583.54 109
3583.68 108
3583.81 109
3583.95 110
3584.09 112
3584.23 113
3584.36 113
3584.50 112
3584.64 111
3584.77 110
3584.91 110
3585.05 110
3585.19 112
3585.32 115
3585.46 118
3585.60 122
3585.74 125
3585.87 126
3586.01 125
3586.15 121
3586.29 115
3586.42 105
3586.56 94
3586.70 83
3586.84 73
3586.97 66
3587.11 60
3587.25 58
3587.39 57
3587.52 57
3587.66 58
3587.80 58
3587.94 57
3588.07 55
3588.21 53
3588.35 50
3588.49 47
3588.62 45
3588.76 43
3588.90 40
3589.04 38
3589.17 36
3589.31 33
3589.45 30
3589.59 27
3589.72 24
3589.86 21
3590.00 18
3590.14 17
3590.27 17
3590.41 20
3590.55 24
3590.69 30
3590.82 36
3590.96 41
3591.10 44
3591.24 44
3591.37 42
3591.51 38
3591.65 32
3591.79 26
3591.92 21
3592.06 19
3592.20 19
3592.34 20
3592.47 23
3592.61 25
3592.75 27
3592.89 27
3593.02 25
3593.16 22
3593.30 18
3593.44 15
3593.57 14
3593.71 14
3593.85 17
3593.99 21
3594.12 28
3594.26 35
3594.40 43
3594.54 51
3594.67 59
3594.81 67
3594.95 75
3595.09 83
3595.22 92
3595.36 100
3595.50 108
3595.64 115
3595.78 120
3595.91 124
3596.05 127
3596.19 128
3596.33 128
3596.46 127
3596.60 125
3596.74 123
3596.88 120
3597.01 116
3597.15 112
3597.29 107
3597.43 101
3597.56 94
3597.70 88
3597.84 82
3597.98 77
3598.12 76
3598.25 76
3598.39 80
3598.53 85
3598.67 90
3598.80 94
3598.94 97
3599.08 99
3599.22 99
3599.35 99
3599.49 100
3599.63 103
3599.77 108
3599.91 115
3600.04 124
3600.18 134
3600.32 143
3600.46 152
3600.59 159
3600.73 165
3600.87 168
3601.01 170
3601.14 171
3601.28 171
3601.42 169
3601.56 167
3601.70 165
3601.83 161
3601.97 157
3602.11 152
3602.25 145
3602.38 138
3602.52 131
3602.66 124
3602.80 117
3602.93 111
3603.07 107
3603.21 104
3603.35 103
3603.49 103
3603.62 104
3603.76 105
3603.90 105
3604.04 104
3604.17 102
3604.31 98
3604.45 94
3604.59 89
3604.73 83
3604.86 78
3605.00 72
3605.14 66
3605.28 61
3605.41 56
3605.55 52
3605.69 49
3605.83 47
3605.97 47
3606.10 48
3606.24 49
3606.38 50
3606.52 50
3606.66 50
3606.79 50
3606.93 50
3607.07 51
3607.21 53
3607.34 55
3607.48 58
3607.62 60
3607.76 61
3607.90 61
3608.03 59
3608.17 57
3608.31 55
3608.45 55
3608.59 56
3608.72 59
3608.86 63
3609.00 68
3609.14 71
3609.27 73
3609.41 74
3609.55 73
3609.69 72
3609.83 71
3609.96 69
3610.10 68
3610.24 67
3610.38 65
3610.52 63
3610.65 60
3610.79 57
3610.93 55
3611.07 53
3611.20 52
3611.34 51
3611.48 52
3611.62 53
3611.76 53
3611.89 53
3612.03 52
3612.17 51
3612.31 50
3612.45 49
3612.58 49
3612.72 50
3612.86 53
3613.00 55
3613.14 58
3613.27 61
3613.41 62
3613.55 62
3613.69 60
3613.83 57
3613.96 54
3614.10 52
3614.24 49
3614.38 48
3614.52 47
3614.65 47
3614.79 47
3614.93 46
3615.07 44
3615.21 41
3615.34 37
3615.48 32
3615.62 27
3615.76 21
3615.90 16
3616.03 12
3616.17 8
3616.31 6
3616.45 6
3616.59 7
3616.72 10
3616.86 13
3617.00 16
3617.14 18
3617.28 19
3617.41 18
3617.55 17
3617.69 14
3617.83 13
3617.97 12
3618.10 12
3618.24 15
3618.38 18
3618.52 23
3618.66 27
3618.79 31
3618.93 33
3619.07 34
3619.21 33
3619.35 31
3619.48 27
3619.62 22
3619.76 18
3619.90 15
3620.04 13
3620.17 14
3620.31 18
3620.45 24
3620.59 32
3620.73 40
3620.87 47
3621.00 51
3621.14 53
3621.28 51
3621.42 47
3621.56 41
3621.69 35
3621.83 31
3621.97 28
3622.11 28
3622.25 30
3622.38 32
3622.52 35
3622.66 37
3622.80 36
3622.94 32
3623.07 26
3623.21 19
3623.35 11
3623.49 5
3623.63 1
3623.77 0
3623.90 0
3624.04 3
3624.18 7
3624.32 11
3624.46 14
3624.59 17
3624.73 18
3624.87 19
3625.01 19
3625.15 18
3625.29 16
3625.42 13
3625.56 11
3625.70 8
3625.84 6
3625.98 5
3626.11 5
3626.25 6
3626.39 8
3626.53 11
3626.67 14
3626.81 17
3626.94 21
3627.08 24
3627.22 26
3627.36 27
3627.50 26
3627.63 25
3627.77 23
3627.91 21
3628.05 19
3628.19 17
3628.33 18
3628.46 20
3628.60 24
3628.74 29
3628.88 33
3629.02 37
3629.16 38
3629.29 36
3629.43 32
3629.57 27
3629.71 23
3629.85 20
3629.98 20
3630.12 24
3630.26 29
3630.40 35
3630.54 42
3630.68 47
3630.81 52
3630.95 56
3631.09 59
3631.23 63
3631.37 67
3631.51 72
3631.64 77
3631.78 80
3631.92 83
3632.06 82
3632.20 80
3632.34 75
3632.47 69
3632.61 64
3632.75 59
3632.89 56
3633.03 56
3633.17 58
3633.30 63
3633.44 69
3633.58 77
3633.72 84
3633.86 91
3634.00 98
3634.13 105
3634.27 110
3634.41 115
3634.55 118
3634.69 120
3634.83 121
3634.96 119
3635.10 115
3635.24 109
3635.38 103
3635.52 97
3635.66 93
3635.79 90
3635.93 90
3636.07 91
3636.21 94
3636.35 97
3636.49 101
3636.62 104
3636.76 107
3636.90 109
3637.04 110
3637.18 110
3637.32 109
3637.46 106
3637.59 101
3637.73 95
3637.87 88
3638.01 81
3638.15 74
3638.29 67
3638.42 62
3638.56 57
3638.70 52
3638.84 47
3638.98 43
3639.12 38
3639.25 32
3639.39 27
3639.53 23
3639.67 20
3639.81 19
3639.95 20
3640.09 24
3640.22 30
3640.36 36
3640.50 43
3640.64 48
3640.78 52
3640.92 53
3641.05 52
3641.19 50
3641.33 48
3641.47 47
3641.61 46
3641.75 47
3641.89 49
3642.02 52
3642.16 55
3642.30 57
3642.44 60
3642.58 63
3642.72 66
3642.86 68
3642.99 71
3643.13 72
3643.27 73
3643.41 71
3643.55 68
3643.69 62
3643.82 56
3643.96 49
3644.10 42
3644.24 38
3644.38 36
3644.52 37
3644.66 40
3644.79 44
3644.93 48
3645.07 52
3645.21 55
3645.35 55
3645.49 55
3645.63 52
3645.76 49
3645.90 44
3646.04 40
3646.18 35
3646.32 31
3646.46 27
3646.60 26
3646.73 26
3646.87 29
3647.01 33
3647.15 40
3647.29 47
3647.43 54
3647.57 60
3647.70 63
3647.84 65
3647.98 64
3648.12 62
3648.26 60
3648.40 58
3648.54 57
3648.68 56
3648.81 55
3648.95 54
3649.09 53
3649.23 51
3649.37 48
3649.51 43
3649.65 38
3649.78 32
3649.92 26
3650.06 19
3650.20 12
3650.34 6
3650.48 0
3650.62 0
3650.75 0
3650.89 0
3651.03 0
3651.17 0
3651.31 0
3651.45 0
3651.59 0
3651.73 8
3651.86 17
3652.00 26
3652.14 34
3652.28 40
3652.42 45
3652.56 47
3652.70 47
3652.84 45
3652.97 41
3653.11 36
3653.25 32
3653.39 28
3653.53 26
3653.67 27
3653.81 30
3653.94 35
3654.08 42
3654.22 50
3654.36 59
3654.50 69
3654.64 79
3654.78 90
3654.92 100
3655.05 110
3655.19 118
3655.33 125
3655.47 130
3655.61 133
3655.75 134
3655.89 132
3656.03 128
3656.16 122
3656.30 115
3656.44 107
3656.58 99
3656.72 92
3656.86 85
3657.00 80
3657.14 75
3657.27 71
3657.41 67
3657.55 63
3657.69 59
3657.83 55
3657.97 51
3658.11 48
3658.25 45
3658.39 43
3658.52 43
3658.66 44
3658.80 46
3658.94 50
3659.08 55
3659.22 61
3659.36 66
3659.50 70
3659.63 73
3659.77 74
3659.91 73
3660.05 71
3660.19 68
3660.33 66
3660.47 63
3660.61 62
3660.75 63
3660.88 64
3661.02 67
3661.16 71
3661.30 76
3661.44 81
3661.58 84
3661.72 87
3661.86 88
3662.00 86
3662.13 82
3662.27 76
3662.41 69
3662.55 63
3662.69 56
3662.83 52
3662.97 48
3663.11 47
3663.25 47
3663.38 49
3663.52 52
3663.66 55
3663.80 57
3663.94 60
3664.08 61
3664.22 60
3664.36 58
3664.50 56
3664.63 52
3664.77 49
3664.91 47
3665.05 46
3665.19 46
3665.33 48
3665.47 50
3665.61 53
3665.75 56
3665.88 58
3666.02 60
3666.16 59
3666.30 57
3666.44 52
3666.58 46
3666.72 38
3666.86 29
3667.00 21
3667.14 13
3667.27 7
3667.41 3
3667.55 0
3667.69 0
3667.83 0
3667.97 2
3668.11 5
3668.25 8
3668.39 12
3668.53 14
3668.66 15
3668.80 15
3668.94 14
3669.08 13
3669.22 11
3669.36 10
3669.50 11
3669.64 11
3669.78 12
3669.92 13
3670.05 13
3670.19 12
3670.33 11
3670.47 11
3670.61 11
3670.75 12
3670.89 15
3671.03 18
3671.17 21
3671.31 24
3671.44 26
3671.58 28
3671.72 29
3671.86 30
3672.00 31
3672.14 31
3672.28 31
3672.42 30
3672.56 29
3672.70 27
3672.84 26
3672.97 24
3673.11 23
3673.25 22
3673.39 22
3673.53 21
3673.67 21
3673.81 20
3673.95 20
3674.09 20
3674.23 20
3674.37 19
3674.50 19
3674.64 18
3674.78 16
3674.92 14
3675.06 11
3675.20 7
3675.34 3
3675.48 0
3675.62 0
3675.76 0
3675.90 0
3676.04 0
3676.17 0
3676.31 0
3676.45 0
3676.59 1
3676.73 7
3676.87 14
3677.01 21
3677.15 27
3677.29 33
3677.43 38
3677.57 42
3677.70 46
3677.84 50
3677.98 53
3678.12 54
3678.26 54
3678.40 52
3678.54 48
3678.68 43
3678.82 37
3678.96 32
3679.10 27
3679.24 25
3679.38 25
3679.51 27
3679.65 31
3679.79 37
3679.93 43
3680.07 49
3680.21 54
3680.35 57
3680.49 59
3680.63 60
3680.77 59
3680.91 58
3681.05 58
3681.19 58
3681.32 60
3681.46 63
3681.60 66
3681.74 69
3681.88 72
3682.02 73
3682.16 72
3682.30 68
3682.44 62
3682.58 54
3682.72 45
3682.86 36
3683.00 28
3683.13 23
3683.27 21
3683.41 22
3683.55 27
3683.69 35
3683.83 44
3683.97 53
3684.11 62
3684.25 70
3684.39 76
3684.53 81
3684.67 85
3684.81 88
3684.95 90
3685.08 92
3685.22 92
3685.36 92
3685.50 90
3685.64 88
3685.78 84
3685.92 80
3686.06 75
3686.20 69
3686.34 64
3686.48 58
3686.62 53
3686.76 49
3686.90 44
3687.04 40
3687.17 36
3687.31 32
3687.45 28
3687.59 24
3687.73 21
3687.87 18
3688.01 15
3688.15 13
3688.29 13
3688.43 13
3688.57 15
3688.71 17
3688.85 20
3688.99 23
3689.13 26
3689.27 28
3689.40 30
3689.54 32
3689.68 32
3689.82 32
3689.96 32
3690.10 31
3690.24 30
3690.38 30
3690.52 29
3690.66 28
3690.80 27
3690.94 26
3691.08 26
3691.22 26
3691.36 26
3691.50 28
3691.64 31
3691.77 35
3691.91 40
3692.05 46
3692.19 51
3692.33 56
3692.47 60
3692.61 64
3692.75 65
3692.89 66
3693.03 64
3693.17 62
3693.31 59
3693.45 57
3693.59 55
3693.73 53
3693.87 53
3694.01 53
3694.15 53
3694.29 52
3694.42 50
3694.56 48
3694.70 45
3694.84 43
3694.98 41
3695.12 41
3695.26 42
3695.40 43
3695.54 46
3695.68 48
3695.82 51
3695.96 55
3696.10 58
3696.24 63
3696.38 69
3696.52 76
3696.66 85
3696.80 95
3696.94 107
3697.08 118
3697.21 128
3697.35 136
3697.49 143
3697.63 147
3697.77 148
3697.91 147
3698.05 143
3698.19 138
3698.33 130
3698.47 122
3698.61 115
3698.75 109
3698.89 105
3699.03 104
3699.17 107
3699.31 111
3699.45 116
3699.59 122
3699.73 126
3699.87 128
3700.01 129
3700.15 129
3700.29 128
3700.43 127
3700.56 126
3700.70 125
3700.84 124
3700.98 123
3701.12 122
3701.26 121
3701.40 119
3701.54 117
3701.68 113
3701.82 109
3701.96 104
3702.10 99
3702.24 94
3702.38 90
3702.52 87
3702.66 84
3702.80 82
3702.94 80
3703.08 80
3703.22 80
3703.36 81
3703.50 85
3703.64 89
3703.78 94
3703.92 99
3704.06 102
3704.20 103
3704.34 102
3704.47 99
3704.61 95
3704.75 90
3704.89 86
3705.03 82
3705.17 80
3705.31 77
3705.45 76
3705.59 75
3705.73 74
3705.87 73
3706.01 72
3706.15 72
3706.29 71
3706.43 70
3706.57 69
3706.71 67
3706.85 66
3706.99 65
3707.13 65
3707.27 66
3707.41 68
3707.55 70
3707.69 72
3707.83 73
3707.97 74
3708.11 75
3708.25 76
3708.39 77
3708.53 79
3708.67 81
3708.81 83
3708.95 85
3709.09 85
3709.23 84
3709.37 80
3709.50 75
3709.64 68
3709.78 61
3709.92 54
3710.06 48
3710.20 44
3710.34 42
3710.48 42
3710.62 42
3710.76 43
3710.90 43
3711.04 41
3711.18 37
3711.32 32
3711.46 25
3711.60 18
3711.74 12
3711.88 9
3712.02 9
3712.16 12
3712.30 19
3712.44 27
3712.58 35
3712.72 43
3712.86 49
3713.00 52
3713.14 52
3713.28 49
3713.42 45
3713.56 40
3713.70 37
3713.84 34
3713.98 35
3714.12 37
3714.26 42
3714.40 47
3714.54 53
3714.68 59
3714.82 62
3714.96 64
3715.10 64
3715.24 63
3715.38 61
3715.52 59
3715.66 57
3715.80 56
3715.94 54
3716.08 53
3716.22 51
3716.36 48
3716.50 45
3716.64 43
3716.78 42
3716.92 42
3717.06 44
3717.20 48
3717.34 54
3717.48 61
3717.62 68
3717.76 73
3717.90 78
3718.04 79
3718.18 77
3718.32 73
3718.46 66
3718.60 59
3718.74 50
3718.88 43
3719.02 36
3719.16 30
3719.30 25
3719.44 20
3719.58 16
3719.72 13
3719.86 9
3720.00 7
3720.14 6
3720.28 5
3720.42 6
3720.56 7
3720.70 8
3720.84 8
3720.98 7
3721.12 5
3721.26 2
3721.40 0
3721.54 0
3721.68 0
3721.82 0
3721.96 0
3722.10 0
3722.24 0
3722.38 2
3722.52 10
3722.66 20
3722.80 32
3722.94 44
3723.08 56
3723.22 67
3723.36 75
3723.50 81
3723.64 85
3723.78 87
3723.92 86
3724.06 84
3724.20 80
3724.34 75
3724.48 70
3724.62 66
3724.76 65
3724.90 66
3725.04 70
3725.18 77
3725.32 85
3725.46 94
3725.60 101
3725.74 105
3725.88 108
3726.02 108
3726.16 107
3726.30 105
3726.44 103
3726.58 101
3726.72 99
3726.86 98
3727.00 96
3727.14 94
3727.28 92
3727.42 89
3727.56 86
3727.70 82
3727.84 78
3727.98 73
3728.12 67
3728.26 60
3728.40 54
3728.54 49
3728.68 45
3728.82 45
3728.96 46
3729.10 49
3729.24 54
3729.38 59
3729.52 64
3729.66 67
3729.80 70
3729.94 72
3730.08 73
3730.22 73
3730.36 72
3730.50 70
3730.64 67
3730.78 65
3730.92 62
3731.06 59
3731.20 57
3731.34 56
3731.48 55
3731.62 54
3731.76 52
3731.90 51
3732.04 51
3732.18 51
3732.32 52
3732.46 54
3732.60 57
3732.74 61
3732.88 64
3733.02 66
3733.16 66
3733.30 65
3733.44 65
3733.58 64
3733.73 66
3733.87 70
3734.01 77
3734.15 86
3734.29 95
3734.43 104
3734.57 113
3734.71 120
3734.85 126
3734.99 132
3735.13 137
3735.27 143
3735.41 150
3735.55 156
3735.69 160
3735.83 162
3735.97 163
3736.11 161
3736.25 159
3736.39 157
3736.53 156
3736.67 158
3736.81 163
3736.95 172
3737.09 183
3737.23 195
3737.37 209
3737.51 222
3737.65 235
3737.79 246
3737.93 257
3738.07 266
3738.21 276
3738.35 285
3738.49 295
3738.63 305
3738.77 314
3738.92 321
3739.06 327
3739.20 330
3739.34 331
3739.48 328
3739.62 323
3739.76 315
3739.90 305
3740.04 291
3740.18 275
3740.32 258
3740.46 240
3740.60 224
3740.74 211
3740.88 200
3741.02 193
3741.16 189
3741.30 188
3741.44 188
3741.58 189
3741.72 190
3741.86 190
3742.00 190
3742.14 189
3742.28 187
3742.42 184
3742.56 179
3742.71 174
3742.85 168
3742.99 162
3743.13 157
3743.27 153
3743.41 151
3743.55 151
3743.69 152
3743.83 154
3743.97 158
3744.11 161
3744.25 165
3744.39 168
3744.53 169
3744.67 168
3744.81 165
3744.95 159
3745.09 151
3745.23 141
3745.37 130
3745.51 120
3745.65 111
3745.79 104
3745.93 98
3746.08 94
3746.22 91
3746.36 88
3746.50 85
3746.64 82
3746.78 78
3746.92 74
3747.06 69
3747.20 63
3747.34 56
3747.48 49
3747.62 42
3747.76 35
3747.90 31
3748.04 29
3748.18 30
3748.32 34
3748.46 41
3748.60 49
3748.74 57
3748.89 64
3749.03 68
3749.17 70
3749.31 69
3749.45 68
3749.59 67
3749.73 66
3749.87 66
3750.01 67
3750.15 69
3750.29 70
3750.43 71
3750.57 70
3750.71 68
3750.85 65
3750.99 62
3751.13 58
3751.27 55
3751.41 53
3751.56 52
3751.70 53
3751.84 56
3751.98 60
3752.12 66
3752.26 74
3752.40 81
3752.54 89
3752.68 97
3752.82 103
3752.96 108
3753.10 112
3753.24 114
3753.38 114
3753.52 113
3753.66 109
3753.80 104
3753.95 98
3754.09 91
3754.23 84
3754.37 77
3754.51 72
3754.65 68
3754.79 67
3754.93 67
3755.07 69
3755.21 72
3755.35 77
3755.49 82
3755.63 88
3755.77 94
3755.91 100
3756.05 105
3756.20 109
3756.34 112
3756.48 113
3756.62 113
3756.76 111
3756.90 108
3757.04 104
3757.18 99
3757.32 94
3757.46 89
3757.60 84
3757.74 77
3757.88 71
3758.02 64
3758.16 57
3758.31 49
3758.45 43
3758.59 39
3758.73 37
3758.87 38
3759.01 42
3759.15 48
3759.29 55
3759.43 63
3759.57 70
3759.71 76
3759.85 79
3759.99 81
3760.13 80
3760.28 79
3760.42 76
3760.56 73
3760.70 69
3760.84 64
3760.98 59
3761.12 55
3761.26 50
3761.40 47
3761.54 44
3761.68 43
3761.82 42
3761.96 43
3762.10 45
3762.25 47
3762.39 49
3762.53 51
3762.67 53
3762.81 54
3762.95 55
3763.09 54
3763.23 53
3763.37 51
3763.51 47
3763.65 42
3763.79 37
3763.94 32
3764.08 30
3764.22 31
3764.36 35
3764.50 44
3764.64 55
3764.78 68
3764.92 79
3765.06 86
3765.20 89
3765.34 88
3765.48 84
3765.62 77
3765.77 71
3765.91 65
3766.05 60
3766.19 55
3766.33 52
3766.47 47
3766.61 42
3766.75 36
3766.89 31
3767.03 25
3767.17 20
3767.31 16
3767.46 13
3767.60 12
3767.74 12
3767.88 12
3768.02 14
3768.16 15
3768.30 17
3768.44 18
3768.58 19
3768.72 19
3768.86 20
3769.01 22
3769.15 24
3769.29 27
3769.43 30
3769.57 33
3769.71 35
3769.85 37
3769.99 38
3770.13 38
3770.27 39
3770.41 41
3770.56 44
3770.70 48
3770.84 52
3770.98 55
3771.12 58
3771.26 59
3771.40 57
3771.54 53
3771.68 45
3771.82 36
3771.96 26
3772.11 18
3772.25 11
3772.39 8
3772.53 8
3772.67 10
3772.81 14
3772.95 19
3773.09 23
3773.23 25
3773.37 27
3773.52 28
3773.66 28
3773.80 27
3773.94 27
3774.08 26
3774.22 25
3774.36 24
3774.50 22
3774.64 19
3774.78 16
3774.93 13
3775.07 9
3775.21 6
3775.35 4
3775.49 2
3775.63 1
3775.77 0
3775.91 0
3776.05 0
3776.19 0
3776.34 0
3776.48 0
3776.62 0
3776.76 0
3776.90 1
3777.04 9
3777.18 18
3777.32 28
3777.46 36
3777.60 42
3777.75 44
3777.89 44
3778.03 40
3778.17 36
3778.31 31
3778.45 28
3778.59 26
3778.73 26
3778.87 27
3779.02 29
3779.16 32
3779.30 36
3779.44 39
3779.58 42
3779.72 44
3779.86 46
3780.00 46
3780.14 46
3780.28 46
3780.43 46
3780.57 47
3780.71 50
3780.85 54
3780.99 59
3781.13 65
3781.27 71
3781.41 75
3781.55 77
3781.70 77
3781.84 74
3781.98 69
3782.12 63
3782.26 58
3782.40 54
3782.54 51
3782.68 50
3782.83 50
3782.97 50
3783.11 50
3783.25 50
3783.39 49
3783.53 50
3783.67 52
3783.81 55
3783.95 61
3784.10 69
3784.24 78
3784.38 87
3784.52 96
3784.66 102
3784.80 106
3784.94 106
3785.08 104
3785.23 99
3785.37 91
3785.51 83
3785.65 73
3785.79 63
3785.93 53
3786.07 44
3786.21 36
3786.35 28
3786.50 22
3786.64 18
3786.78 15
3786.92 12
3787.06 10
3787.20 8
3787.34 6
3787.48 5
3787.63 5
3787.77 6
3787.91 8
3788.05 12
3788.19 17
3788.33 22
3788.47 27
3788.61 30
3788.76 31
3788.90 31
3789.04 30
3789.18 28
3789.32 27
3789.46 26
3789.60 26
3789.74 27
3789.89 28
3790.03 28
3790.17 29
3790.31 28
3790.45 26
3790.59 23
3790.73 20
3790.87 16
3791.02 14
3791.16 12
3791.30 12
3791.44 15
3791.58 19
3791.72 24
3791.86 29
3792.01 35
3792.15 39
3792.29 43
3792.43 46
3792.57 49
3792.71 53
3792.85 58
3792.99 63
3793.14 70
3793.28 75
3793.42 80
3793.56 83
3793.70 83
3793.84 81
3793.98 78
3794.13 74
3794.27 71
3794.41 69
3794.55 69
3794.69 69
3794.83 70
3794.97 70
3795.11 70
3795.26 70
3795.40 69
3795.54 68
3795.68 67
3795.82 67
3795.96 67
3796.10 67
3796.25 67
3796.39 68
3796.53 69
3796.67 70
3796.81 72
3796.95 74
3797.09 77
3797.24 79
3797.38 81
3797.52 82
3797.66 81
3797.80 78
3797.94 76
3798.08 75
3798.23 75
3798.37 79
3798.51 85
3798.65 92
3798.79 101
3798.93 108
3799.07 113
3799.22 114
3799.36 111
3799.50 105
3799.64 98
3799.78 90
3799.92 83
3800.06 77
3800.21 74
3800.35 72
3800.49 71
3800.63 71
3800.77 71
3800.91 71
3801.06 71
3801.20 71
3801.34 70
3801.48 69
3801.62 67
3801.76 65
3801.90 64
3802.05 62
3802.19 61
3802.33 60
3802.47 59
3802.61 59
3802.75 59
3802.89 59
3803.04 57
3803.18 55
3803.32 53
3803.46 50
3803.60 48
3803.74 47
3803.89 47
3804.03 49
3804.17 52
3804.31 56
3804.45 61
3804.59 66
3804.73 71
3804.88 75
3805.02 79
3805.16 83
3805.30 87
3805.44 90
3805.58 91
3805.73 90
3805.87 87
3806.01 81
3806.15 75
3806.29 70
3806.43 67
3806.58 68
3806.72 72
3806.86 81
3807.00 91
3807.14 103
3807.28 114
3807.42 124
3807.57 133
3807.71 142
3807.85 150
3807.99 160
3808.13 171
3808.27 185
3808.42 201
3808.56 219
3808.70 237
3808.84 255
3808.98 272
3809.12 287
3809.27 298
3809.41 307
3809.55 315
3809.69 322
3809.83 329
3809.97 337
3810.12 347
3810.26 357
3810.40 368
3810.54 378
3810.68 387
3810.82 395
3810.97 403
3811.11 411
3811.25 418
3811.39 423
3811.53 426
3811.67 426
3811.82 421
3811.96 414
3812.10 404
3812.24 393
3812.38 383
3812.52 376
3812.67 370
3812.81 366
3812.95 361
3813.09 355
3813.23 347
3813.37 337
3813.52 325
3813.66 314
3813.80 303
3813.94 295
3814.08 287
3814.22 281
3814.37 275
3814.51 267
3814.65 259
3814.79 248
3814.93 236
3815.08 223
3815.22 211
3815.36 199
3815.50 188
3815.64 179
3815.78 171
3815.93 164
3816.07 160
3816.21 157
3816.35 157
3816.49 159
3816.63 163
3816.78 167
3816.92 169
3817.06 169
3817.20 166
3817.34 159
3817.49 149
3817.63 137
3817.77 124
3817.91 112
3818.05 102
3818.19 95
3818.34 91
3818.48 91
3818.62 94
3818.76 99
3818.90 104
3819.05 108
3819.19 111
3819.33 111
3819.47 110
3819.61 108
3819.75 105
3819.90 104
3820.04 104
3820.18 107
3820.32 111
3820.46 117
3820.61 123
3820.75 129
3820.89 135
3821.03 138
3821.17 140
3821.31 139
3821.46 136
3821.60 131
3821.74 126
3821.88 120
3822.02 115
3822.17 109
3822.31 104
3822.45 99
3822.59 94
3822.73 88
3822.88 82
3823.02 76
3823.16 68
3823.30 60
3823.44 52
3823.58 43
3823.73 35
3823.87 28
3824.01 22
3824.15 19
3824.29 18
3824.44 21
3824.58 27
3824.72 34
3824.86 43
3825.00 51
3825.15 58
3825.29 64
3825.43 67
3825.57 69
3825.71 69
3825.86 69
3826.00 70
3826.14 71
3826.28 74
3826.42 78
3826.57 82
3826.71 85
3826.85 85
3826.99 82
3827.13 76
3827.28 68
3827.42 59
3827.56 50
3827.70 42
3827.84 36
3827.99 31
3828.13 29
3828.27 27
3828.41 25
3828.55 24
3828.69 22
3828.84 20
3828.98 19
3829.12 18
3829.26 18
3829.41 18
3829.55 19
3829.69 21
3829.83 25
3829.97 29
3830.12 34
3830.26 39
3830.40 43
3830.54 47
3830.68 49
3830.83 48
3830.97 46
3831.11 43
3831.25 38
3831.39 33
3831.54 29
3831.68 25
3831.82 22
3831.96 20
3832.10 20
3832.25 22
3832.39 25
3832.53 30
3832.67 35
3832.81 41
3832.96 46
3833.10 50
3833.24 52
3833.38 53
3833.52 51
3833.67 49
3833.81 46
3833.95 43
3834.09 41
3834.23 39
3834.38 38
3834.52 37
3834.66 36
3834.80 33
3834.95 30
3835.09 27
3835.23 23
3835.37 19
3835.51 17
3835.66 16
3835.80 16
3835.94 17
3836.08 19
3836.22 21
3836.37 23
3836.51 24
3836.65 26
3836.79 28
3836.94 30
3837.08 31
3837.22 33
3837.36 33
3837.50 33
3837.65 32
3837.79 30
3837.93 28
3838.07 27
3838.21 28
3838.36 31
3838.50 37
3838.64 44
3838.78 53
3838.93 61
3839.07 67
3839.21 72
3839.35 74
3839.49 75
3839.64 75
3839.78 74
3839.92 73
3840.06 72
3840.21 72
3840.35 71
3840.49 71
3840.63 70
3840.77 69
3840.92 68
3841.06 68
3841.20 69
3841.34 70
3841.49 72
3841.63 73
3841.77 75
3841.91 75
3842.05 75
3842.20 76
3842.34 76
3842.48 78
3842.62 79
3842.77 81
3842.91 82
3843.05 81
3843.19 77
3843.33 71
3843.48 62
3843.62 53
3843.76 44
3843.90 38
3844.05 33
3844.19 32
3844.33 34
3844.47 37
3844.62 41
3844.76 44
3844.90 48
3845.04 50
3845.18 53
3845.33 56
3845.47 58
3845.61 62
3845.75 65
3845.90 69
3846.04 73
3846.18 77
3846.32 81
3846.47 86
3846.61 93
3846.75 100
3846.89 109
3847.03 117
3847.18 124
3847.32 128
3847.46 129
3847.60 127
3847.75 121
3847.89 114
3848.03 105
3848.17 98
3848.32 94
3848.46 92
3848.60 93
3848.74 97
3848.89 102
3849.03 108
3849.17 114
3849.31 119
3849.46 123
3849.60 125
3849.74 125
3849.88 123
3850.02 120
3850.17 115
3850.31 108
3850.45 101
3850.59 93
3850.74 85
3850.88 77
3851.02 71
3851.16 65
3851.31 60
3851.45 57
3851.59 54
3851.73 51
3851.88 47
3852.02 42
3852.16 36
3852.30 30
3852.45 24
3852.59 19
3852.73 16
3852.87 14
3853.02 13
3853.16 14
3853.30 14
3853.44 14
3853.59 13
3853.73 13
3853.87 12
3854.01 11
3854.16 10
3854.30 8
3854.44 6
3854.58 3
3854.73 0
3854.87 0
3855.01 0
3855.15 0
3855.29 0
3855.44 0
3855.58 0
3855.72 0
3855.86 4
3856.01 10
3856.15 14
3856.29 17
3856.43 18
3856.58 17
3856.72 14
3856.86 12
3857.01 10
3857.15 10
3857.29 12
3857.43 15
3857.58 19
3857.72 23
3857.86 26
3858.00 28
3858.15 29
3858.29 29
3858.43 29
3858.57 28
3858.72 27
3858.86 26
3859.00 25
3859.14 24
3859.29 23
3859.43 21
3859.57 18
3859.71 15
3859.86 12
3860.00 9
3860.14 7
3860.28 6
3860.43 5
3860.57 4
3860.71 3
3860.85 2
3861.00 1
3861.14 0
3861.28 0
3861.42 0
3861.57 0
3861.71 0
3861.85 2
3861.99 7
3862.14 12
3862.28 19
3862.42 26
3862.57 32
3862.71 39
3862.85 45
3862.99 50
3863.14 52
3863.28 53
3863.42 50
3863.56 46
3863.71 40
3863.85 33
3863.99 28
3864.13 24
3864.28 22
3864.42 22
3864.56 23
3864.71 25
3864.85 27
3864.99 29
3865.13 32
3865.28 35
3865.42 40
3865.56 45
3865.70 50
3865.85 55
3865.99 59
3866.13 60
3866.27 59
3866.42 56
3866.56 51
3866.70 45
3866.85 40
3866.99 36
3867.13 33
3867.27 31
3867.42 29
3867.56 29
3867.70 29
3867.84 30
3867.99 32
3868.13 35
3868.27 39
3868.42 45
3868.56 51
3868.70 58
3868.84 64
3868.99 70
3869.13 75
3869.27 78
3869.41 81
3869.56 83
3869.70 85
3869.84 87
3869.99 89
3870.13 91
3870.27 93
3870.41 95
3870.56 96
3870.70 97
3870.84 97
3870.99 96
3871.13 93
3871.27 89
3871.41 83
3871.56 76
3871.70 67
3871.84 58
3871.98 50
3872.13 45
3872.27 42
3872.41 42
3872.56 44
3872.70 46
3872.84 48
3872.98 48
3873.13 46
3873.27 42
3873.41 36
3873.56 28
3873.70 20
3873.84 14
3873.98 9
3874.13 8
3874.27 11
3874.41 16
3874.56 24
3874.70 32
3874.84 40
3874.98 45
3875.13 46
3875.27 43
3875.41 38
3875.56 30
3875.70 21
3875.84 12
3875.98 6
3876.13 1
3876.27 0
3876.41 0
3876.56 0
3876.70 0
3876.84 0
3876.98 1
3877.13 2
3877.27 3
3877.41 3
3877.56 3
3877.70 3
3877.84 3
3877.98 3
3878.13 3
3878.27 2
3878.41 1
3878.56 0
3878.70 0
3878.84 0
3878.98 0
3879.13 0
3879.27 0
3879.41 1
3879.56 6
3879.70 13
3879.84 20
3879.99 29
3880.13 38
3880.27 48
3880.41 59
3880.56 71
3880.70 83
3880.84 94
3880.99 102
3881.13 106
3881.27 106
3881.42 102
3881.56 94
3881.70 83
3881.84 73
3881.99 63
3882.13 54
3882.27 48
3882.42 44
3882.56 40
3882.70 38
3882.84 37
3882.99 36
3883.13 37
3883.27 38
3883.42 42
3883.56 46
3883.70 52
3883.85 57
3883.99 63
3884.13 67
3884.28 71
3884.42 72
3884.56 73
3884.70 73
3884.85 73
3884.99 74
3885.13 75
3885.28 76
3885.42 77
3885.56 77
3885.71 76
3885.85 73
3885.99 69
3886.13 63
3886.28 57
3886.42 52
3886.56 47
3886.71 44
3886.85 43
3886.99 42
3887.14 43
3887.28 44
3887.42 46
3887.57 48
3887.71 51
3887.85 55
3887.99 58
3888.14 60
3888.28 61
3888.42 61
3888.57 58
3888.71 53
3888.85 47
3889.00 41
3889.14 34
3889.28 28
3889.43 22
3889.57 17
3889.71 13
3889.86 9
3890.00 5
3890.14 1
3890.28 0
3890.43 0
3890.57 0
3890.71 0
3890.86 0
3891.00 0
3891.14 0
3891.29 0
3891.43 6
3891.57 13
3891.72 20
3891.86 25
3892.00 27
3892.15 26
3892.29 23
3892.43 18
3892.57 14
3892.72 11
3892.86 10
3893.00 11
3893.15 13
3893.29 15
3893.43 18
3893.58 20
3893.72 20
3893.86 20
3894.01 19
3894.15 19
3894.29 18
3894.44 17
3894.58 17
3894.72 16
3894.87 15
3895.01 14
3895.15 13
3895.30 12
3895.44 11
3895.58 10
3895.73 9
3895.87 8
3896.01 7
3896.16 7
3896.30 7
3896.44 8
3896.59 9
3896.73 11
3896.87 13
3897.01 16
3897.16 19
3897.30 22
3897.44 24
3897.59 27
3897.73 28
3897.87 30
3898.02 31
3898.16 32
3898.30 33
3898.45 33
3898.59 33
3898.73 33
3898.88 32
3899.02 31
3899.16 31
3899.31 31
3899.45 34
3899.59 38
3899.74 42
3899.88 46
3900.02 49
3900.17 48
3900.31 45
3900.45 39
3900.60 30
3900.74 21
3900.88 13
3901.03 6
3901.17 4
3901.31 5
3901.46 9
3901.60 16
3901.74 24
3901.89 33
3902.03 41
3902.17 49
3902.32 55
3902.46 59
3902.60 62
3902.75 65
3902.89 66
3903.03 66
3903.18 66
3903.32 65
3903.46 63
3903.61 62
3903.75 61
3903.89 61
3904.04 61
3904.18 62
3904.32 62
3904.47 61
3904.61 60
3904.75 58
3904.90 55
3905.04 51
3905.18 45
3905.33 39
3905.47 31
3905.62 22
3905.76 13
3905.90 5
3906.05 0
3906.19 0
3906.33 0
3906.48 0
3906.62 0
3906.76 0
3906.91 6
3907.05 14
3907.19 21
3907.34 28
3907.48 33
3907.62 36
3907.77 37
3907.91 37
3908.05 36
3908.20 34
3908.34 32
3908.48 31
3908.63 30
3908.77 30
3908.91 30
3909.06 31
3909.20 33
3909.34 37
3909.49 41
3909.63 46
3909.78 51
3909.92 55
3910.06 58
3910.21 58
3910.35 56
3910.49 52
3910.64 47
3910.78 41
3910.92 35
3911.07 29
3911.21 25
3911.35 22
3911.50 18
3911.64 14
3911.78 10
3911.93 5
3912.07 1
3912.22 0
3912.36 0
3912.50 0
3912.65 2
3912.79 8
3912.93 14
3913.08 19
3913.22 22
3913.36 22
3913.51 19
3913.65 15
3913.79 10
3913.94 5
3914.08 1
3914.23 0
3914.37 0
3914.51 1
3914.66 4
3914.80 9
3914.94 15
3915.09 21
3915.23 28
3915.37 34
3915.52 40
3915.66 46
3915.80 50
3915.95 52
3916.09 53
3916.24 51
3916.38 48
3916.52 43
3916.67 38
3916.81 33
3916.95 29
3917.10 27
3917.24 25
3917.38 25
3917.53 25
3917.67 25
3917.82 24
3917.96 23
3918.10 22
3918.25 21
3918.39 22
3918.53 23
3918.68 25
3918.82 28
3918.96 31
3919.11 33
3919.25 35
3919.40 37
3919.54 39
3919.68 41
3919.83 44
3919.97 47
3920.11 50
3920.26 52
3920.40 55
3920.54 57
3920.69 59
3920.83 61
3920.98 62
3921.12 63
3921.26 62
3921.41 60
3921.55 57
3921.69 52
3921.84 47
3921.98 41
3922.13 36
3922.27 32
3922.41 28
3922.56 26
3922.70 24
3922.84 22
3922.99 22
3923.13 22
3923.28 22
3923.42 23
3923.56 24
3923.71 25
3923.85 26
3923.99 26
3924.14 25
3924.28 23
3924.43 21
3924.57 17
3924.71 13
3924.86 9
3925.00 4
3925.14 0
3925.29 0
3925.43 0
3925.58 1
3925.72 7
3925.86 16
3926.01 26
3926.15 38
3926.29 48
3926.44 57
3926.58 64
3926.73 67
3926.87 69
3927.01 69
3927.16 67
3927.30 65
3927.45 62
3927.59 61
3927.73 59
3927.88 58
3928.02 57
3928.16 56
3928.31 55
3928.45 53
3928.60 52
3928.74 51
3928.88 51
3929.03 52
3929.17 55
3929.32 58
3929.46 62
3929.60 67
3929.75 71
3929.89 75
3930.03 79
3930.18 82
3930.32 85
3930.47 87
3930.61 89
3930.75 91
3930.90 92
3931.04 92
3931.19 91
3931.33 89
3931.47 85
3931.62 80
3931.76 75
3931.90 70
3932.05 65
3932.19 63
3932.34 63
3932.48 66
3932.62 71
3932.77 79
3932.91 87
3933.06 95
3933.20 102
3933.34 108
3933.49 112
3933.63 115
3933.78 117
3933.92 118
3934.06 118
3934.21 116
3934.35 113
3934.50 108
3934.64 102
3934.78 96
3934.93 91
3935.07 87
3935.22 85
3935.36 84
3935.50 84
3935.65 84
3935.79 83
3935.94 81
3936.08 77
3936.22 72
3936.37 66
3936.51 60
3936.65 53
3936.80 47
3936.94 42
3937.09 37
3937.23 32
3937.37 28
3937.52 24
3937.66 21
3937.81 20
3937.95 19
3938.09 20
3938.24 22
3938.38 25
3938.53 27
3938.67 30
3938.82 31
3938.96 32
3939.10 32
3939.25 31
3939.39 29
3939.54 26
3939.68 22
3939.82 18
3939.97 13
3940.11 8
3940.26 4
3940.40 0
3940.54 0
3940.69 0
3940.83 0
3940.98 0
3941.12 0
3941.26 0
3941.41 0
3941.55 0
3941.70 1
3941.84 6
3941.98 14
3942.13 23
3942.27 33
3942.42 44
3942.56 54
3942.70 62
3942.85 69
3942.99 73
3943.14 75
3943.28 75
3943.43 73
3943.57 71
3943.71 69
3943.86 67
3944.00 65
3944.15 63
3944.29 61
3944.43 59
3944.58 57
3944.72 56
3944.87 54
3945.01 53
3945.15 53
3945.30 54
3945.44 56
3945.59 59
3945.73 62
3945.88 67
3946.02 71
3946.16 75
3946.31 78
3946.45 80
3946.60 82
3946.74 83
3946.88 83
3947.03 84
3947.17 85
3947.32 85
3947.46 85
3947.61 85
3947.75 85
3947.89 85
3948.04 86
3948.18 87
3948.33 88
3948.47 91
3948.61 93
3948.76 95
3948.90 96
3949.05 98
3949.19 100
3949.34 103
3949.48 107
3949.62 110
3949.77 114
3949.91 116
3950.06 117
3950.20 117
3950.35 115
3950.49 112
3950.63 108
3950.78 103
3950.92 96
3951.07 87
3951.21 76
3951.36 64
3951.50 53
3951.64 43
3951.79 36
3951.93 33
3952.08 32
3952.22 36
3952.37 42
3952.51 49
3952.65 59
3952.80 68
3952.94 78
3953.09 87
3953.23 95
3953.38 101
3953.52 107
3953.66 111
3953.81 114
3953.95 116
3954.10 116
3954.24 116
3954.39 114
3954.53 111
3954.67 107
3954.82 101
3954.96 95
3955.11 88
3955.25 82
3955.40 78
3955.54 76
3955.68 76
3955.83 78
3955.97 83
3956.12 89
3956.26 96
3956.41 102
3956.55 107
3956.69 111
3956.84 111
3956.98 110
3957.13 106
3957.27 100
3957.42 94
3957.56 89
3957.71 85
3957.85 83
3957.99 85
3958.14 88
3958.28 92
3958.43 97
3958.57 101
3958.72 103
3958.86 105
3959.00 105
3959.15 106
3959.29 107
3959.44 107
3959.58 108
3959.73 108
3959.87 107
3960.02 106
3960.16 105
3960.30 105
3960.45 106
3960.59 109
3960.74 114
3960.88 120
3961.03 125
3961.17 129
3961.32 131
3961.46 131
3961.60 130
3961.75 128
3961.89 126
3962.04 125
3962.18 123
3962.33 122
3962.47 120
3962.62 117
3962.76 113
3962.90 109
3963.05 103
3963.19 98
3963.34 93
3963.48 89
3963.63 86
3963.77 85
3963.92 85
3964.06 86
3964.20 88
3964.35 90
3964.49 91
3964.64 91
3964.78 90
3964.93 87
3965.07 83
3965.22 78
3965.36 73
3965.50 67
3965.65 62
3965.79 58
3965.94 55
3966.08 53
3966.23 54
3966.37 57
3966.52 62
3966.66 69
3966.81 77
3966.95 86
3967.09 95
3967.24 102
3967.38 108
3967.53 111
3967.67 110
3967.82 107
3967.96 100
3968.11 91
3968.25 80
3968.40 70
3968.54 60
3968.68 52
3968.83 46
3968.97 41
3969.12 39
3969.26 38
3969.41 38
3969.55 40
3969.70 44
3969.84 50
3969.99 57
3970.13 65
3970.28 74
3970.42 81
3970.56 86
3970.71 88
3970.85 88
3971.00 84
3971.14 79
3971.29 72
3971.43 66
3971.58 60
3971.72 55
3971.87 51
3972.01 47
3972.16 45
3972.30 43
3972.44 42
3972.59 41
3972.73 41
3972.88 42
3973.02 43
3973.17 46
3973.31 49
3973.46 54
3973.60 60
3973.75 67
3973.89 74
3974.04 80
3974.18 84
3974.33 87
3974.47 86
3974.61 82
3974.76 75
3974.90 66
3975.05 57
3975.19 48
3975.34 40
3975.48 34
3975.63 31
3975.77 30
3975.92 32
3976.06 36
3976.21 43
3976.35 51
3976.50 59
3976.64 67
3976.78 74
3976.93 78
3977.07 80
3977.22 80
3977.36 79
3977.51 76
3977.65 73
3977.80 71
3977.94 68
3978.09 65
3978.23 62
3978.38 60
3978.52 57
3978.67 55
3978.81 52
3978.96 50
3979.10 47
3979.25 43
3979.39 39
3979.54 35
3979.68 31
3979.82 26
3979.97 22
3980.11 19
3980.26 17
3980.40 18
3980.55 20
3980.69 25
3980.84 33
3980.98 42
3981.13 52
3981.27 61
3981.42 69
3981.56 75
3981.71 78
3981.85 79
3982.00 77
3982.14 74
3982.29 70
3982.43 67
3982.58 64
3982.72 61
3982.87 58
3983.01 54
3983.16 51
3983.30 47
3983.44 44
3983.59 41
3983.73 39
3983.88 37
3984.02 36
3984.17 36
3984.31 35
3984.46 34
3984.60 34
3984.75 33
3984.89 33
3985.04 32
3985.18 32
3985.33 32
3985.47 32
3985.62 32
3985.76 32
3985.91 33
3986.05 35
3986.20 38
3986.34 43
3986.49 49
3986.63 56
3986.78 63
3986.92 69
3987.07 74
3987.21 76
3987.36 76
3987.50 73
3987.65 68
3987.79 63
3987.94 58
3988.08 53
3988.23 50
3988.37 48
3988.52 47
3988.66 48
3988.81 51
3988.95 54
3989.10 57
3989.24 60
3989.39 63
3989.53 64
3989.68 64
3989.82 64
3989.97 64
3990.11 64
3990.26 65
3990.40 66
3990.55 68
3990.69 68
3990.83 67
3990.98 64
3991.12 59
3991.27 51
3991.41 43
3991.56 35
3991.70 28
3991.85 22
3991.99 20
3992.14 20
3992.28 23
3992.43 27
3992.57 32
3992.72 37
3992.86 40
3993.01 40
3993.15 39
3993.30 36
3993.44 32
3993.59 29
3993.73 28
3993.88 30
3994.03 34
3994.17 40
3994.32 47
3994.46 54
3994.61 59
3994.75 63
3994.90 64
3995.04 64
3995.19 63
3995.33 63
3995.48 63
3995.62 64
3995.77 65
3995.91 66
3996.06 68
3996.20 69
3996.35 70
3996.49 71
3996.64 72
3996.78 73
3996.93 73
3997.07 73
3997.22 71
3997.36 68
3997.51 63
3997.65 57
3997.80 50
3997.94 44
3998.09 38
3998.23 35
3998.38 34
3998.52 35
3998.67 38
3998.81 43
3998.96 49
3999.10 54
3999.25 59
3999.39 63
3999.54 65
3999.68 66
3999.83 66
3999.97 66
4000.12 66
4000.26 65
4000.41 65
4000.55 64
4000.70 63
4000.84 63
4000.99 63
4001.13 63
4001.28 65
4001.43 66
4001.57 67
4001.72 67
4001.86 66
4002.01 64
4002.15 60
4002.30 56
4002.44 50
4002.59 46
4002.73 42
4002.88 40
4003.02 39
4003.17 41
4003.31 44
4003.46 48
4003.60 52
4003.75 56
4003.89 59
4004.04 61
4004.18 61
4004.33 60
4004.47 59
4004.62 59
4004.76 60
4004.91 64
4005.05 70
4005.20 78
4005.35 86
4005.49 95
4005.64 102
4005.78 106
4005.93 108
4006.07 108
4006.22 105
4006.36 102
4006.51 98
4006.65 94
4006.80 91
4006.94 88
4007.09 87
4007.23 86
4007.38 86
4007.52 86
4007.67 85
4007.81 84
4007.96 82
4008.11 80
4008.25 78
4008.40 76
4008.54 74
4008.69 74
4008.83 74
4008.98 75
4009.12 75
4009.27 74
4009.41 72
4009.56 69
4009.70 64
4009.85 60
4009.99 57
4010.14 54
4010.29 51
4010.43 49
4010.58 46
4010.72 43
4010.87 39
4011.01 34
4011.16 29
4011.30 24
4011.45 19
4011.59 16
4011.74 13
4011.88 12
4012.03 13
4012.17 14
4012.32 17
4012.47 20
4012.61 24
4012.76 28
4012.90 32
4013.05 36
4013.19 40
4013.34 45
4013.48 51
4013.63 57
4013.77 65
4013.92 72
4014.06 80
4014.21 86
4014.36 91
4014.50 93
4014.65 93
4014.79 90
4014.94 85
4015.08 79
4015.23 73
4015.37 67
4015.52 63
4015.66 60
4015.81 59
4015.95 59
4016.10 59
4016.25 59
4016.39 59
4016.54 57
4016.68 55
4016.83 53
4016.97 52
4017.12 52
4017.26 52
4017.41 53
4017.55 55
4017.70 56
4017.85 56
4017.99 56
4018.14 55
4018.28 54
4018.43 54
4018.57 55
4018.72 58
4018.86 63
4019.01 69
4019.15 74
4019.30 78
4019.45 80
4019.59 78
4019.74 73
4019.88 66
4020.03 59
4020.17 52
4020.32 47
4020.46 44
4020.61 43
4020.76 44
4020.90 45
4021.05 47
4021.19 50
4021.34 53
4021.48 55
4021.63 58
4021.77 59
4021.92 60
4022.07 59
4022.21 57
4022.36 54
4022.50 51
4022.65 47
4022.79 43
4022.94 39
4023.08 35
4023.23 31
4023.38 29
4023.52 27
4023.67 26
4023.81 28
4023.96 30
4024.10 33
4024.25 36
4024.39 39
4024.54 42
4024.69 45
4024.83 49
4024.98 53
4025.12 58
4025.27 64
4025.41 70
4025.56 76
4025.70 80
4025.85 82
4026.00 82
4026.14 79
4026.29 74
4026.43 67
4026.58 58
4026.72 48
4026.87 37
4027.01 28
4027.16 20
4027.31 14
4027.45 11
4027.60 11
4027.74 13
4027.89 16
4028.03 21
4028.18 25
4028.33 29
4028.47 33
4028.62 36
4028.76 40
4028.91 44
4029.05 48
4029.20 51
4029.35 54
4029.49 55
4029.64 55
4029.78 52
4029.93 49
4030.07 46
4030.22 44
4030.37 44
4030.51 46
4030.66 51
4030.80 58
4030.95 65
4031.09 72
4031.24 76
4031.38 78
4031.53 78
4031.68 78
4031.82 77
4031.97 76
4032.11 76
4032.26 77
4032.41 76
4032.55 73
4032.70 67
4032.84 58
4032.99 46
4033.13 32
4033.28 20
4033.43 10
4033.57 3
4033.72 1
4033.86 2
4034.01 5
4034.15 9
4034.30 13
4034.45 16
4034.59 17
4034.74 19
4034.88 21
4035.03 24
4035.17 28
4035.32 34
4035.47 40
4035.61 46
4035.76 51
4035.90 53
4036.05 54
4036.19 53
4036.34 51
4036.49 49
4036.63 47
4036.78 45
4036.92 45
4037.07 45
4037.22 47
4037.36 50
4037.51 53
4037.65 56
4037.80 59
4037.94 61
4038.09 62
4038.24 60
4038.38 57
4038.53 53
4038.67 49
4038.82 44
4038.97 41
4039.11 40
4039.26 41
4039.40 44
4039.55 48
4039.69 53
4039.84 58
4039.99 61
4040.13 61
4040.28 60
4040.42 57
4040.57 52
4040.72 47
4040.86 41
4041.01 35
4041.15 29
4041.30 23
4041.45 17
4041.59 11
4041.74 6
4041.88 2
4042.03 0
4042.17 0
4042.32 0
4042.47 0
4042.61 0
4042.76 0
4042.90 0
4043.05 0
4043.20 0
4043.34 0
4043.49 0
4043.63 2
4043.78 6
4043.93 10
4044.07 15
4044.22 21
4044.36 27
4044.51 34
4044.66 41
4044.80 50
4044.95 57
4045.09 65
4045.24 70
4045.39 74
4045.53 76
4045.68 76
4045.82 74
4045.97 71
4046.11 66
4046.26 60
4046.41 54
4046.55 48
4046.70 43
4046.84 39
4046.99 36
4047.14 33
4047.28 31
4047.43 29
4047.57 26
4047.72 22
4047.87 17
4048.01 13
4048.16 9
4048.30 5
4048.45 2
4048.60 0
4048.74 0
4048.89 0
4049.03 0
4049.18 0
4049.33 0
4049.47 0
4049.62 4
4049.77 11
4049.91 19
4050.06 26
4050.20 32
4050.35 36
4050.50 39
4050.64 41
4050.79 44
4050.93 48
4051.08 53
4051.23 58
4051.37 63
4051.52 68
4051.66 71
4051.81 72
4051.96 73
4052.10 73
4052.25 73
4052.39 73
4052.54 73
4052.69 71
4052.83 68
4052.98 63
4053.12 57
4053.27 49
4053.42 40
4053.56 33
4053.71 27
4053.86 24
4054.00 23
4054.15 26
4054.29 31
4054.44 37
4054.59 44
4054.73 50
4054.88 56
4055.02 61
4055.17 65
4055.32 69
4055.46 72
4055.61 74
4055.75 76
4055.90 77
4056.05 76
4056.19 75
4056.34 72
4056.49 69
4056.63 66
4056.78 63
4056.92 59
4057.07 54
4057.22 49
4057.36 43
4057.51 35
4057.66 28
4057.80 21
4057.95 16
4058.09 14
4058.24 14
4058.39 16
4058.53 20
4058.68 24
4058.82 29
4058.97 35
4059.12 41
4059.26 47
4059.41 53
4059.56 60
4059.70 65
4059.85 69
4059.99 70
4060.14 68
4060.29 63
4060.43 57
4060.58 50
4060.73 45
4060.87 41
4061.02 40
4061.16 41
4061.31 44
4061.46 48
4061.60 52
4061.75 55
4061.90 59
4062.04 62
4062.19 65
4062.33 68
4062.48 72
4062.63 75
4062.77 79
4062.92 83
4063.07 86
4063.21 90
4063.36 94
4063.50 99
4063.65 105
4063.80 109
4063.94 113
4064.09 115
4064.24 114
4064.38 110
4064.53 104
4064.67 97
4064.82 88
4064.97 79
4065.11 71
4065.26 62
4065.41 52
4065.55 43
4065.70 32
4065.85 23
4065.99 14
4066.14 6
4066.28 2
4066.43 0
4066.58 0
4066.72 3
4066.87 6
4067.02 10
4067.16 13
4067.31 16
4067.46 17
4067.60 17
4067.75 16
4067.89 15
4068.04 14
4068.19 14
4068.33 16
4068.48 19
4068.63 23
4068.77 29
4068.92 36
4069.07 42
4069.21 47
4069.36 52
4069.50 54
4069.65 54
4069.80 52
4069.94 49
4070.09 46
4070.24 43
4070.38 41
4070.53 41
4070.68 43
4070.82 47
4070.97 52
4071.11 57
4071.26 62
4071.41 64
4071.55 65
4071.70 64
4071.85 61
4071.99 57
4072.14 51
4072.29 44
4072.43 37
4072.58 28
4072.73 19
4072.87 11
4073.02 2
4073.17 0
4073.31 0
4073.46 0
4073.60 0
4073.75 0
4073.90 0
4074.04 0
4074.19 0
4074.34 4
4074.48 11
4074.63 18
4074.78 24
4074.92 28
4075.07 30
4075.22 30
4075.36 30
4075.51 29
4075.66 29
4075.80 30
4075.95 32
4076.09 35
4076.24 38
4076.39 41
4076.53 44
4076.68 45
4076.83 46
4076.97 46
4077.12 46
4077.27 45
4077.41 45
4077.56 44
4077.71 43
4077.85 41
4078.00 40
4078.15 38
4078.29 36
4078.44 34
4078.59 32
4078.73 30
4078.88 29
4079.03 29
4079.17 30
4079.32 31
4079.47 33
4079.61 34
4079.76 35
4079.90 36
4080.05 37
4080.20 37
4080.34 37
4080.49 38
4080.64 40
4080.78 43
4080.93 49
4081.08 55
4081.22 62
4081.37 70
4081.52 75
4081.66 79
4081.81 80
4081.96 79
4082.10 77
4082.25 74
4082.40 73
4082.54 72
4082.69 72
4082.84 73
4082.98 73
4083.13 72
4083.28 70
4083.42 66
4083.57 60
4083.72 55
4083.86 49
4084.01 45
4084.16 41
4084.30 38
4084.45 36
4084.60 35
4084.74 33
4084.89 32
4085.04 31
4085.18 31
4085.33 31
4085.48 33
4085.62 35
4085.77 38
4085.92 41
4086.06 42
4086.21 42
4086.36 42
4086.50 40
4086.65 40
4086.80 40
4086.94 42
4087.09 45
4087.24 51
4087.38 57
4087.53 64
4087.68 70
4087.82 74
4087.97 76
4088.12 77
4088.26 75
4088.41 73
4088.56 71
4088.70 69
4088.85 67
4089.00 67
4089.14 66
4089.29 66
4089.44 65
4089.59 65
4089.73 65
4089.88 68
4090.03 73
4090.17 81
4090.32 91
4090.47 102
4090.61 112
4090.76 121
4090.91 127
4091.05 130
4091.20 133
4091.35 137
4091.49 142
4091.64 148
4091.79 157
4091.93 166
4092.08 174
4092.23 178
4092.37 179
4092.52 175
4092.67 168
4092.81 158
4092.96 146
4093.11 136
4093.25 128
4093.40 123
4093.55 121
4093.70 121
4093.84 122
4093.99 123
4094.14 122
4094.28 119
4094.43 113
4094.58 106
4094.72 98
4094.87 91
4095.02 85
4095.16 82
4095.31 81
4095.46 82
4095.60 82
4095.75 81
4095.90 78
4096.04 73
4096.19 67
4096.34 60
4096.49 55
4096.63 52
4096.78 51
4096.93 53
4097.07 56
4097.22 60
4097.37 63
4097.51 65
4097.66 66
4097.81 66
4097.95 65
4098.10 63
4098.25 60
4098.40 57
4098.54 54
4098.69 50
4098.84 45
4098.98 41
4099.13 36
4099.28 32
4099.42 30
4099.57 29
4099.72 29
4099.86 30
4100.01 32
4100.16 34
4100.31 37
4100.45 41
4100.60 45
4100.75 49
4100.89 54
4101.04 59
4101.19 64
4101.33 68
4101.48 72
4101.63 75
4101.77 77
4101.92 77
4102.07 75
4102.22 72
4102.36 66
4102.51 60
4102.66 53
4102.80 47
4102.95 42
4103.10 38
4103.24 37
4103.39 38
4103.54 39
4103.69 41
4103.83 44
4103.98 46
4104.13 47
4104.27 47
4104.42 46
4104.57 45
4104.71 44
4104.86 45
4105.01 46
4105.16 50
4105.30 54
4105.45 59
4105.60 64
4105.74 69
4105.89 71
4106.04 72
4106.19 72
4106.33 71
4106.48 69
4106.63 67
4106.77 66
4106.92 65
4107.07 64
4107.21 64
4107.36 64
4107.51 66
4107.66 68
4107.80 71
4107.95 74
4108.10 76
4108.24 76
4108.39 75
4108.54 73
4108.69 69
4108.83 65
4108.98 61
4109.13 58
4109.27 56
4109.42 55
4109.57 54
4109.72 54
4109.86 53
4110.01 52
4110.16 49
4110.30 46
4110.45 42
4110.60 38
4110.75 35
4110.89 33
4111.04 32
4111.19 33
4111.33 34
4111.48 36
4111.63 38
4111.78 40
4111.92 42
4112.07 44
4112.22 46
4112.36 47
4112.51 49
4112.66 49
4112.81 50
4112.95 51
4113.10 52
4113.25 53
4113.39 55
4113.54 59
4113.69 62
4113.84 65
4113.98 67
4114.13 68
4114.28 68
4114.42 68
4114.57 67
4114.72 65
4114.87 64
4115.01 62
4115.16 59
4115.31 55
4115.45 51
4115.60 47
4115.75 44
4115.90 42
4116.04 42
4116.19 43
4116.34 45
4116.49 48
4116.63 49
4116.78 50
4116.93 50
4117.07 49
4117.22 47
4117.37 46
4117.52 44
4117.66 41
4117.81 38
4117.96 34
4118.11 31
4118.25 27
4118.40 23
4118.55 19
4118.69 17
4118.84 16
4118.99 18
4119.14 21
4119.28 27
4119.43 35
4119.58 44
4119.73 54
4119.87 63
4120.02 70
4120.17 74
4120.31 74
4120.46 72
4120.61 66
4120.76 59
4120.90 51
4121.05 43
4121.20 36
4121.35 29
4121.49 24
4121.64 19
4121.79 16
4121.93 13
4122.08 11
4122.23 11
4122.38 13
4122.52 17
4122.67 23
4122.82 31
4122.97 39
4123.11 47
4123.26 53
4123.41 56
4123.56 56
4123.70 54
4123.85 51
4124.00 46
4124.15 42
4124.29 38
4124.44 35
4124.59 33
4124.73 31
4124.88 31
4125.03 31
4125.18 31
4125.32 32
4125.47 31
4125.62 30
4125.77 28
4125.91 25
4126.06 20
4126.21 14
4126.36 7
4126.50 0
4126.65 0
4126.80 0
4126.95 0
4127.09 0
4127.24 0
4127.39 0
4127.54 0
4127.68 0
4127.83 6
4127.98 12
4128.13 17
4128.27 20
4128.42 23
4128.57 25
4128.72 28
4128.86 31
4129.01 35
4129.16 39
4129.30 42
4129.45 44
4129.60 44
4129.75 42
4129.89 39
4130.04 34
4130.19 30
4130.34 27
4130.48 26
4130.63 26
4130.78 29
4130.93 33
4131.07 39
4131.22 46
4131.37 53
4131.52 59
4131.66 63
4131.81 66
4131.96 67
4132.11 66
4132.25 64
4132.40 61
4132.55 58
4132.70 56
4132.84 54
4132.99 52
4133.14 50
4133.29 49
4133.43 47
4133.58 45
4133.73 42
4133.88 40
4134.03 38
4134.17 37
4134.32 36
4134.47 37
4134.62 38
4134.76 39
4134.91 41
4135.06 42
4135.21 42
4135.35 40
4135.50 37
4135.65 34
4135.80 30
4135.94 26
4136.09 23
4136.24 21
4136.39 21
4136.53 22
4136.68 25
4136.83 27
4136.98 29
4137.12 29
4137.27 27
4137.42 24
4137.57 20
4137.71 17
4137.86 16
4138.01 17
4138.16 21
4138.31 26
4138.45 32
4138.60 37
4138.75 40
4138.90 42
4139.04 43
4139.19 42
4139.34 42
4139.49 43
4139.63 44
4139.78 45
4139.93 46
4140.08 47
4140.22 46
4140.37 43
4140.52 39
4140.67 33
4140.82 26
4140.96 19
4141.11 13
4141.26 8
4141.41 5
4141.55 3
4141.70 2
4141.85 1
4142.00 1
4142.14 0
4142.29 0
4142.44 0
4142.59 0
4142.74 0
4142.88 0
4143.03 0
4143.18 0
4143.33 2
4143.47 6
4143.62 12
4143.77 18
4143.92 24
4144.06 31
4144.21 38
4144.36 44
4144.51 49
4144.66 53
4144.80 55
4144.95 57
4145.10 58
4145.25 59
4145.39 59
4145.54 60
4145.69 60
4145.84 62
4145.99 63
4146.13 65
4146.28 68
4146.43 70
4146.58 72
4146.72 74
4146.87 76
4147.02 77
4147.17 77
4147.32 77
4147.46 76
4147.61 74
4147.76 73
4147.91 71
4148.05 70
4148.20 69
4148.35 68
4148.50 67
4148.65 67
4148.79 67
4148.94 68
4149.09 68
4149.24 68
4149.38 68
4149.53 66
4149.68 64
4149.83 61
4149.98 57
4150.12 54
4150.27 51
4150.42 48
4150.57 45
4150.72 43
4150.86 41
4151.01 39
4151.16 35
4151.31 31
4151.45 26
4151.60 20
4151.75 14
4151.90 9
4152.05 5
4152.19 3
4152.34 3
4152.49 5
4152.64 9
4152.79 14
4152.93 20
4153.08 26
4153.23 31
4153.38 36
4153.52 40
4153.67 43
4153.82 47
4153.97 50
4154.12 53
4154.26 56
4154.41 59
4154.56 63
4154.71 67
4154.86 72
4155.00 76
4155.15 81
4155.30 86
4155.45 91
4155.60 95
4155.74 97
4155.89 99
4156.04 99
4156.19 99
4156.34 99
4156.48 98
4156.63 97
4156.78 97
4156.93 95
4157.07 93
4157.22 89
4157.37 85
4157.52 79
4157.67 72
4157.81 65
4157.96 58
4158.11 51
4158.26 45
4158.41 39
4158.55 34
4158.70 32
4158.85 31
4159.00 32
4159.15 36
4159.29 42
4159.44 47
4159.59 53
4159.74 58
4159.89 61
4160.03 63
4160.18 64
4160.33 64
4160.48 64
4160.63 64
4160.77 64
4160.92 65
4161.07 66
4161.22 67
4161.37 69
4161.51 71
4161.66 72
4161.81 72
4161.96 72
4162.11 70
4162.26 68
4162.40 66
4162.55 63
4162.70 61
4162.85 58
4163.00 55
4163.14 51
4163.29 46
4163.44 41
4163.59 34
4163.74 26
4163.88 18
4164.03 9
4164.18 1
4164.33 0
4164.48 0
4164.62 0
4164.77 0
4164.92 0
4165.07 0
4165.22 7
4165.36 15
4165.51 21
4165.66 27
4165.81 30
4165.96 32
4166.11 34
4166.25 35
4166.40 37
4166.55 39
4166.70 42
4166.85 45
4166.99 47
4167.14 48
4167.29 48
4167.44 46
4167.59 42
4167.73 37
4167.88 32
4168.03 28
4168.18 24
4168.33 21
4168.48 20
4168.62 19
4168.77 18
4168.92 17
4169.07 16
4169.22 16
4169.36 16
4169.51 17
4169.66 19
4169.81 23
4169.96 28
4170.11 34
4170.25 41
4170.40 47
4170.55 53
4170.70 57
4170.85 59
4170.99 59
4171.14 57
4171.29 53
4171.44 48
4171.59 43
4171.74 38
4171.88 34
4172.03 31
4172.18 30
4172.33 30
4172.48 30
4172.63 30
4172.77 30
4172.92 29
4173.07 27
4173.22 24
4173.37 21
4173.51 17
4173.66 14
4173.81 12
4173.96 12
4174.11 13
4174.26 16
4174.40 20
4174.55 24
4174.70 27
4174.85 29
4175.00 27
4175.15 23
4175.29 16
4175.44 8
4175.59 0
4175.74 0
4175.89 0
4176.04 0
4176.18 0
4176.33 0
4176.48 0
4176.63 5
4176.78 9
4176.93 14
4177.07 17
4177.22 19
4177.37 20
4177.52 19
4177.67 17
4177.82 14
4177.96 10
4178.11 7
4178.26 5
4178.41 5
4178.56 7
4178.71 10
4178.85 13
4179.00 17
4179.15 20
4179.30 22
4179.45 22
4179.60 22
4179.74 19
4179.89 16
4180.04 13
4180.19 9
4180.34 6
4180.49 5
4180.63 5
4180.78 7
4180.93 9
4181.08 12
4181.23 14
4181.38 16
4181.52 17
4181.67 16
4181.82 14
4181.97 11
4182.12 8
4182.27 3
4182.41 0
4182.56 0
4182.71 0
4182.86 0
4183.01 0
4183.16 0
4183.31 0
4183.45 0
4183.60 2
4183.75 8
4183.90 13
4184.05 18
4184.20 23
4184.34 27
4184.49 31
4184.64 34
4184.79 37
4184.94 39
4185.09 41
4185.23 42
4185.38 42
4185.53 41
4185.68 39
4185.83 36
4185.98 32
4186.13 28
4186.27 24
4186.42 21
4186.57 19
4186.72 18
4186.87 19
4187.02 20
4187.17 23
4187.31 26
4187.46 28
4187.61 30
4187.76 32
4187.91 33
4188.06 34
4188.20 35
4188.35 38
4188.50 41
4188.65 43
4188.80 46
4188.95 47
4189.10 46
4189.24 45
4189.39 43
4189.54 41
4189.69 39
4189.84 38
4189.99 38
4190.14 38
4190.28 37
4190.43 36
4190.58 33
4190.73 30
4190.88 26
4191.03 23
4191.18 20
4191.32 18
4191.47 17
4191.62 16
4191.77 15
4191.92 15
4192.07 14
4192.22 13
4192.36 13
4192.51 13
4192.66 13
4192.81 14
4192.96 17
4193.11 20
4193.26 24
4193.40 29
4193.55 35
4193.70 41
4193.85 45
4194.00 48
4194.15 48
4194.30 47
4194.44 43
4194.59 39
4194.74 35
4194.89 31
4195.04 28
4195.19 27
4195.34 27
4195.48 27
4195.63 28
4195.78 28
4195.93 29
4196.08 29
4196.23 28
4196.38 26
4196.53 23
4196.67 19
4196.82 14
4196.97 10
4197.12 6
4197.27 3
4197.42 2
4197.57 3
4197.71 6
4197.86 10
4198.01 14
4198.16 18
4198.31 22
4198.46 24
4198.61 26
4198.76 28
4198.90 28
4199.05 29
4199.20 28
4199.35 27
4199.50 26
4199.65 24
4199.80 22
4199.95 21
4200.09 22
4200.24 25
4200.39 30
4200.54 37
4200.69 44
4200.84 51
4200.99 56
4201.14 58
4201.28 57
4201.43 54
4201.58 49
4201.73 43
4201.88 37
4202.03 32
4202.18 29
4202.33 29
4202.47 32
4202.62 36
4202.77 42
4202.92 49
4203.07 55
4203.22 59
4203.37 61
4203.52 61
4203.66 60
4203.81 57
4203.96 55
4204.11 53
4204.26 52
4204.41 53
4204.56 54
4204.71 57
4204.85 59
4205.00 61
4205.15 62
4205.30 62
4205.45 62
4205.60 60
4205.75 59
4205.90 58
4206.05 56
4206.19 55
4206.34 55
4206.49 54
4206.64 53
4206.79 53
4206.94 52
4207.09 50
4207.24 48
4207.38 45
4207.53 43
4207.68 40
4207.83 38
4207.98 37
4208.13 36
4208.28 36
4208.43 37
4208.58 37
4208.72 36
4208.87 36
4209.02 34
4209.17 32
4209.32 31
4209.47 29
4209.62 29
4209.77 29
4209.92 30
4210.06 32
4210.21 36
4210.36 40
4210.51 45
4210.66 51
4210.81 56
4210.96 61
4211.11 65
4211.26 69
4211.40 71
4211.55 72
4211.70 72
4211.85 72
4212.00 70
4212.15 69
4212.30 69
4212.45 70
4212.60 73
4212.75 78
4212.89 84
4213.04 91
4213.19 97
4213.34 102
4213.49 105
4213.64 106
4213.79 105
4213.94 103
4214.09 101
4214.23 99
4214.38 96
4214.53 93
4214.68 88
4214.83 82
4214.98 76
4215.13 69
4215.28 63
4215.43 59
4215.58 56
4215.72 56
4215.87 56
4216.02 56
4216.17 57
4216.32 57
4216.47 56
4216.62 55
4216.77 54
4216.92 53
4217.07 51
4217.21 48
4217.36 44
4217.51 38
4217.66 32
4217.81 25
4217.96 19
4218.11 15
4218.26 14
4218.41 15
4218.56 17
4218.71 19
4218.85 20
4219.00 19
4219.15 16
4219.30 12
4219.45 9
4219.60 7
4219.75 8
4219.90 11
4220.05 16
4220.20 21
4220.34 25
4220.49 27
4220.64 29
4220.79 29
4220.94 29
4221.09 31
4221.24 33
4221.39 36
4221.54 40
4221.69 43
4221.84 45
4221.98 46
4222.13 46
4222.28 45
4222.43 45
4222.58 45
4222.73 47
4222.88 49
4223.03 52
4223.18 56
4223.33 59
4223.48 61
4223.63 62
4223.77 61
4223.92 59
4224.07 57
4224.22 54
4224.37 53
4224.52 52
4224.67 51
4224.82 51
4224.97 50
4225.12 49
4225.27 47
4225.42 43
4225.56 39
4225.71 34
4225.86 29
4226.01 25
4226.16 20
4226.31 15
4226.46 11
4226.61 8
4226.76 6
4226.91 3
4227.06 2
4227.21 1
4227.35 0
4227.50 0
4227.65 0
4227.80 0
4227.95 1
4228.10 4
4228.25 8
4228.40 13
4228.55 17
4228.70 21
4228.85 24
4229.00 25
4229.15 25
4229.29 24
4229.44 23
4229.59 23
4229.74 23
4229.89 24
4230.04 26
4230.19 28
4230.34 30
4230.49 32
4230.64 35
4230.79 39
4230.94 43
4231.09 46
4231.23 49
4231.38 50
4231.53 49
4231.68 46
4231.83 41
4231.98 36
4232.13 32
4232.28 29
4232.43 27
4232.58 27
4232.73 26
4232.88 25
4233.03 24
4233.18 20
4233.32 15
4233.47 9
4233.62 4
4233.77 0
4233.92 0
4234.07 0
4234.22 0
4234.37 2
4234.52 7
4234.67 12
4234.82 18
4234.97 21
4235.12 23
4235.27 23
4235.42 20
4235.56 15
4235.71 9
4235.86 3
4236.01 0
4236.16 0
4236.31 0
4236.46 0
4236.61 0
4236.76 5
4236.91 9
4237.06 11
4237.21 11
4237.36 9
4237.51 7
4237.66 4
4237.81 1
4237.95 0
4238.10 0
4238.25 0
4238.40 0
4238.55 0
4238.70 0
4238.85 0
4239.00 0
4239.15 0
4239.30 0
4239.45 2
4239.60 7
4239.75 13
4239.90 19
4240.05 24
4240.20 29
4240.35 31
4240.49 32
4240.64 32
4240.79 31
4240.94 29
4241.09 26
4241.24 24
4241.39 23
4241.54 24
4241.69 26
4241.84 30
4241.99 34
4242.14 39
4242.29 42
4242.44 43
4242.59 43
4242.74 40
4242.89 36
4243.04 32
4243.18 27
4243.33 23
4243.48 20
4243.63 18
4243.78 17
4243.93 16
4244.08 15
4244.23 14
4244.38 13
4244.53 11
4244.68 9
4244.83 6
4244.98 5
4245.13 5
4245.28 6
4245.43 9
4245.58 14
4245.73 19
4245.88 25
4246.03 31
4246.18 36
4246.32 39
4246.47 40
4246.62 41
4246.77 40
4246.92 39
4247.07 37
4247.22 36
4247.37 34
4247.52 34
4247.67 33
4247.82 33
4247.97 32
4248.12 32
4248.27 32
4248.42 30
4248.57 29
4248.72 27
4248.87 24
4249.02 23
4249.17 22
4249.32 22
4249.47 23
4249.62 24
4249.76 25
4249.91 26
4250.06 26
4250.21 25
4250.36 23
4250.51 20
4250.66 15
4250.81 11
4250.96 5
4251.11 0
4251.26 0
4251.41 0
4251.56 0
4251.71 0
4251.86 0
4252.01 0
4252.16 0
4252.31 2
4252.46 8
4252.61 13
4252.76 17
4252.91 18
4253.06 19
4253.21 18
4253.36 17
4253.51 17
4253.66 17
4253.80 17
4253.95 18
4254.10 19
4254.25 19
4254.40 18
4254.55 15
4254.70 11
4254.85 7
4255.00 3
4255.15 0
4255.30 0
4255.45 0
4255.60 0
4255.75 2
4255.90 6
4256.05 11
4256.20 15
4256.35 18
4256.50 20
4256.65 20
4256.80 21
4256.95 22
4257.10 24
4257.25 26
4257.40 29
4257.55 32
4257.70 35
4257.85 37
4258.00 39
4258.15 40
4258.30 43
4258.45 46
4258.60 50
4258.75 53
4258.90 57
4259.05 59
4259.19 59
4259.34 58
4259.49 55
4259.64 52
4259.79 49
4259.94 48
4260.09 48
4260.24 50
4260.39 53
4260.54 55
4260.69 57
4260.84 58
4260.99 57
4261.14 56
4261.29 55
4261.44 54
4261.59 54
4261.74 55
4261.89 57
4262.04 59
4262.19 62
4262.34 63
4262.49 65
4262.64 67
4262.79 69
4262.94 71
4263.09 74
4263.24 76
4263.39 79
4263.54 81
4263.69 82
4263.84 84
4263.99 85
4264.14 86
4264.29 88
4264.44 90
4264.59 91
4264.74 93
4264.89 94
4265.04 93
4265.19 92
4265.34 90
4265.49 87
4265.64 84
4265.79 81
4265.94 79
4266.09 78
4266.24 76
4266.39 75
4266.54 73
4266.69 71
4266.84 68
4266.99 66
4267.14 64
4267.29 62
4267.44 61
4267.59 61
4267.74 61
4267.89 60
4268.04 59
4268.19 57
4268.34 54
4268.49 51
4268.64 48
4268.79 46
4268.94 44
4269.09 43
4269.24 43
4269.38 44
4269.53 45
4269.68 45
4269.83 45
4269.98 44
4270.13 43
4270.28 41
4270.43 39
4270.58 38
4270.73 37
4270.88 38
4271.03 39
4271.18 41
4271.33 43
4271.48 44
4271.63 45
4271.78 45
4271.93 44
4272.08 42
4272.23 39
4272.38 35
4272.53 31
4272.68 29
4272.83 28
4272.98 30
4273.13 35
4273.28 41
4273.43 49
4273.58 56
4273.73 61
4273.88 64
4274.03 65
4274.18 63
4274.33 60
4274.48 57
4274.63 54
4274.78 51
4274.93 49
4275.08 45
4275.23 42
4275.38 37
4275.53 32
4275.68 27
4275.83 24
4275.99 22
4276.14 22
4276.29 22
4276.44 24
4276.59 24
4276.74 25
4276.89 25
4277.04 24
4277.19 25
4277.34 27
4277.49 29
4277.64 33
4277.79 37
4277.94 40
4278.09 44
4278.24 48
4278.39 52
4278.54 55
4278.69 58
4278.84 60
4278.99 61
4279.14 60
4279.29 57
4279.44 53
4279.59 49
4279.74 46
4279.89 43
4280.04 42
4280.19 42
4280.34 42
4280.49 43
4280.64 43
4280.79 43
4280.94 43
4281.09 44
4281.24 45
4281.39 47
4281.54 50
4281.69 54
4281.84 58
4281.99 61
4282.14 63
4282.29 64
4282.44 64
4282.59 63
4282.74 62
4282.89 62
4283.04 62
4283.19 62
4283.34 61
4283.49 59
4283.64 56
4283.79 52
4283.94 47
4284.09 43
4284.24 42
4284.39 43
4284.54 46
4284.69 50
4284.84 53
4284.99 54
4285.14 52
4285.29 47
4285.44 41
4285.59 35
4285.74 31
4285.89 29
4286.04 31
4286.20 35
4286.35 40
4286.50 46
4286.65 51
4286.80 54
4286.95 54
4287.10 53
4287.25 50
4287.40 46
4287.55 43
4287.70 40
4287.85 39
4288.00 40
4288.15 42
4288.30 45
4288.45 49
4288.60 52
4288.75 55
4288.90 56
4289.05 55
4289.20 53
4289.35 48
4289.50 43
4289.65 37
4289.80 32
4289.95 27
4290.10 24
4290.25 22
4290.40 22
4290.55 23
4290.70 25
4290.85 27
4291.00 30
4291.15 33
4291.30 36
4291.46 38
4291.61 38
4291.76 37
4291.91 34
4292.06 31
4292.21 27
4292.36 23
4292.51 19
4292.66 16
4292.81 15
4292.96 14
4293.11 14
4293.26 15
4293.41 17
4293.56 19
4293.71 23
4293.86 27
4294.01 32
4294.16 35
4294.31 39
4294.46 41
4294.61 42
4294.76 43
4294.91 43
4295.06 44
4295.21 44
4295.36 44
4295.52 44
4295.67 42
4295.82 41
4295.97 39
4296.12 38
4296.27 38
4296.42 39
4296.57 41
4296.72 45
4296.87 49
4297.02 52
4297.17 54
4297.32 54
4297.47 51
4297.62 47
4297.77 43
4297.92 38
4298.07 34
4298.22 30
4298.37 28
4298.52 27
4298.67 26
4298.82 24
4298.98 22
4299.13 19
4299.28 16
4299.43 13
4299.58 9
4299.73 8
4299.88 7
4300.03 9
4300.18 11
4300.33 13
4300.48 16
4300.63 18
4300.78 21
4300.93 24
4301.08 29
4301.23 36
4301.38 45
4301.53 56
4301.68 68
4301.83 79
4301.98 87
4302.14 92
4302.29 92
4302.44 88
4302.59 81
4302.74 71
4302.89 61
4303.04 50
4303.19 40
4303.34 31
4303.49 24
4303.64 16
4303.79 9
4303.94 3
4304.09 0
4304.24 0
4304.39 0
4304.54 0
4304.69 0
4304.85 0
4305.00 2
4305.15 7
4305.30 11
4305.45 14
4305.60 17
4305.75 18
4305.90 20
4306.05 20
4306.20 21
4306.35 22
4306.50 23
4306.65 25
4306.80 27
4306.95 30
4307.10 33
4307.25 35
4307.41 36
4307.56 35
4307.71 31
4307.86 25
4308.01 17
4308.16 8
4308.31 0
4308.46 0
4308.61 0
4308.76 0
4308.91 0
4309.06 0
4309.21 0
4309.36 0
4309.51 0
4309.66 7
4309.82 15
4309.97 23
4310.12 31
4310.27 39
4310.42 45
4310.57 50
4310.72 54
4310.87 55
4311.02 56
4311.17 55
4311.32 54
4311.47 53
4311.62 54
4311.77 56
4311.92 59
4312.08 64
4312.23 68
4312.38 70
4312.53 70
4312.68 68
4312.83 63
4312.98 57
4313.13 50
4313.28 43
4313.43 39
4313.58 36
4313.73 36
4313.88 36
4314.03 37
4314.19 38
4314.34 38
4314.49 37
4314.64 35
4314.79 34
4314.94 33
4315.09 33
4315.24 34
4315.39 36
4315.54 40
4315.69 44
4315.84 48
4315.99 53
4316.14 59
4316.30 63
4316.45 68
4316.60 71
4316.75 72
4316.90 72
4317.05 71
4317.20 68
4317.35 66
4317.50 63
4317.65 61
4317.80 60
4317.95 60
4318.11 61
4318.26 63
4318.41 65
4318.56 67
4318.71 68
4318.86 69
4319.01 69
4319.16 68
4319.31 66
4319.46 64
4319.61 63
4319.76 63
4319.91 63
4320.07 63
4320.22 63
4320.37 63
4320.52 62
4320.67 61
4320.82 58
4320.97 56
4321.12 53
4321.27 52
4321.42 50
4321.57 50
4321.72 49
4321.88 49
4322.03 48
4322.18 47
4322.33 46
4322.48 44
4322.63 41
4322.78 39
4322.93 36
4323.08 34
4323.23 31
4323.38 30
4323.54 30
4323.69 30
4323.84 31
4323.99 32
4324.14 32
4324.29 33
4324.44 32
4324.59 32
4324.74 31
4324.89 32
4325.04 35
4325.20 38
4325.35 43
4325.50 48
4325.65 52
4325.80 53
4325.95 52
4326.10 49
4326.25 44
4326.40 40
4326.55 37
4326.70 36
4326.86 37
4327.01 39
4327.16 43
4327.31 47
4327.46 50
4327.61 53
4327.76 55
4327.91 56
4328.06 56
4328.21 55
4328.37 54
4328.52 52
4328.67 50
4328.82 48
4328.97 48
4329.12 50
4329.27 54
4329.42 60
4329.57 67
4329.72 74
4329.88 78
4330.03 80
4330.18 78
4330.33 73
4330.48 66
4330.63 57
4330.78 49
4330.93 42
4331.08 38
4331.23 36
4331.39 36
4331.54 37
4331.69 38
4331.84 39
4331.99 38
4332.14 36
4332.29 32
4332.44 27
4332.59 21
4332.74 14
4332.90 7
4333.05 0
4333.20 0
4333.35 0
4333.50 0
4333.65 0
4333.80 0
4333.95 0
4334.10 0
4334.26 2
4334.41 8
4334.56 13
4334.71 17
4334.86 18
4335.01 19
4335.16 19
4335.31 19
4335.46 21
4335.62 24
4335.77 27
4335.92 30
4336.07 32
4336.22 32
4336.37 31
4336.52 28
4336.67 24
4336.82 20
4336.98 17
4337.13 14
4337.28 12
4337.43 12
4337.58 13
4337.73 14
4337.88 17
4338.03 19
4338.18 22
4338.34 24
4338.49 25
4338.64 24
4338.79 23
4338.94 20
4339.09 17
4339.24 14
4339.39 11
4339.54 10
4339.70 11
4339.85 14
4340.00 19
4340.15 25
4340.30 32
4340.45 39
4340.60 45
4340.75 51
4340.91 57
4341.06 61
4341.21 64
4341.36 66
4341.51 67
4341.66 66
4341.81 64
4341.96 61
4342.11 59
4342.27 56
4342.42 53
4342.57 50
4342.72 46
4342.87 40
4343.02 32
4343.17 23
4343.32 14
4343.48 5
4343.63 0
4343.78 0
4343.93 0
4344.08 2
4344.23 11
4344.38 21
4344.53 31
4344.69 41
4344.84 49
4344.99 55
4345.14 58
4345.29 60
4345.44 60
4345.59 58
4345.74 56
4345.90 52
4346.05 48
4346.20 43
4346.35 38
4346.50 33
4346.65 30
4346.80 27
4346.96 25
4347.11 24
4347.26 22
4347.41 21
4347.56 19
4347.71 17
4347.86 14
4348.01 12
4348.17 11
4348.32 11
4348.47 12
4348.62 15
4348.77 19
4348.92 24
4349.07 29
4349.23 35
4349.38 41
4349.53 47
4349.68 53
4349.83 58
4349.98 60
4350.13 61
4350.28 60
4350.44 56
4350.59 52
4350.74 47
4350.89 43
4351.04 40
4351.19 37
4351.34 36
4351.50 34
4351.65 33
4351.80 32
4351.95 32
4352.10 31
4352.25 31
4352.40 31
4352.56 31
4352.71 31
4352.86 30
4353.01 30
4353.16 30
4353.31 31
4353.46 34
4353.61 38
4353.77 43
4353.92 50
4354.07 57
4354.22 63
4354.37 68
4354.52 71
4354.67 72
4354.83 70
4354.98 67
4355.13 62
4355.28 58
4355.43 54
4355.58 50
4355.74 48
4355.89 46
4356.04 45
4356.19 44
4356.34 43
4356.49 41
4356.64 37
4356.80 33
4356.95 28
4357.10 21
4357.25 15
4357.40 10
4357.55 6
4357.70 4
4357.86 4
4358.01 5
4358.16 7
4358.31 9
4358.46 10
4358.61 11
4358.76 10
4358.92 10
4359.07 10
4359.22 10
4359.37 10
4359.52 11
4359.67 13
4359.83 15
4359.98 17
4360.13 18
4360.28 19
4360.43 18
4360.58 17
4360.73 15
4360.89 13
4361.04 10
4361.19 8
4361.34 5
4361.49 2
4361.64 0
4361.80 0
4361.95 0
4362.10 0
4362.25 0
4362.40 0
4362.55 0
4362.70 0
4362.86 4
4363.01 12
4363.16 19
4363.31 24
4363.46 27
4363.61 28
4363.77 27
4363.92 24
4364.07 21
4364.22 17
4364.37 15
4364.52 14
4364.68 14
4364.83 14
4364.98 15
4365.13 16
4365.28 16
4365.43 16
4365.58 15
4365.74 14
4365.89 14
4366.04 13
4366.19 13
4366.34 14
4366.49 16
4366.65 19
4366.80 24
4366.95 31
4367.10 38
4367.25 45
4367.40 51
4367.56 55
4367.71 57
4367.86 58
4368.01 57
4368.16 56
4368.31 54
4368.47 51
4368.62 48
4368.77 44
4368.92 40
4369.07 36
4369.22 33
4369.38 31
4369.53 32
4369.68 34
4369.83 39
4369.98 44
4370.13 49
4370.29 54
4370.44 59
4370.59 62
4370.74 64
4370.89 66
4371.05 67
4371.20 66
4371.35 64
4371.50 61
4371.65 55
4371.80 48
4371.96 41
4372.11 33
4372.26 25
4372.41 19
4372.56 15
4372.71 13
4372.87 12
4373.02 14
4373.17 17
4373.32 20
4373.47 23
4373.62 25
4373.78 28
4373.93 30
4374.08 31
4374.23 33
4374.38 34
4374.54 35
4374.69 35
4374.84 35
4374.99 34
4375.14 34
4375.29 35
4375.45 38
4375.60 42
4375.75 47
4375.90 53
4376.05 59
4376.21 63
4376.36 65
4376.51 65
4376.66 63
4376.81 60
4376.96 57
4377.12 54
4377.27 52
4377.42 51
4377.57 51
4377.72 52
4377.88 53
4378.03 53
4378.18 54
4378.33 54
4378.48 53
4378.63 52
4378.79 51
4378.94 51
4379.09 52
4379.24 54
4379.39 56
4379.55 59
4379.70 60
4379.85 61
4380.00 60
4380.15 57
4380.30 53
4380.46 49
4380.61 45
4380.76 42
4380.91 40
4381.06 39
4381.22 39
4381.37 39
4381.52 40
4381.67 42
4381.82 45
4381.98 49
4382.13 55
4382.28 61
4382.43 68
4382.58 75
4382.74 81
4382.89 86
4383.04 90
4383.19 91
4383.34 91
4383.49 89
4383.65 85
4383.80 79
4383.95 72
4384.10 64
4384.25 56
4384.41 48
4384.56 42
4384.71 38
4384.86 37
4385.01 38
4385.17 42
4385.32 46
4385.47 49
4385.62 52
4385.77 52
4385.93 51
4386.08 49
4386.23 47
4386.38 46
4386.53 46
4386.69 47
4386.84 49
4386.99 49
4387.14 49
4387.29 46
4387.45 43
4387.60 38
4387.75 34
4387.90 31
4388.05 29
4388.21 29
4388.36 30
4388.51 32
4388.66 33
4388.81 35
4388.97 35
4389.12 33
4389.27 30
4389.42 26
4389.57 20
4389.73 14
4389.88 9
4390.03 4
4390.18 0
4390.33 0
4390.49 0
4390.64 0
4390.79 0
4390.94 0
4391.09 0
4391.25 0
4391.40 0
4391.55 2
4391.70 7
4391.86 14
4392.01 21
4392.16 27
4392.31 33
4392.46 38
4392.62 42
4392.77 44
4392.92 46
4393.07 47
4393.22 48
4393.38 49
4393.53 50
4393.68 51
4393.83 50
4393.98 49
4394.14 46
4394.29 42
4394.44 38
4394.59 33
4394.75 29
4394.90 25
4395.05 23
4395.20 21
4395.35 21
4395.51 20
4395.66 21
4395.81 22
4395.96 25
4396.11 29
4396.27 35
4396.42 42
4396.57 51
4396.72 59
4396.88 68
4397.03 75
4397.18 82
4397.33 88
4397.48 94
4397.64 100
4397.79 106
4397.94 113
4398.09 120
4398.24 127
4398.40 134
4398.55 140
4398.70 143
4398.85 143
4399.01 140
4399.16 133
4399.31 124
4399.46 113
4399.61 102
4399.77 92
4399.92 86
4400.07 82
4400.22 81
4400.38 84
4400.53 88
4400.68 93
4400.83 100
4400.98 107
4401.14 114
4401.29 120
4401.44 125
4401.59 128
4401.75 129
4401.90 127
4402.05 123
4402.20 117
4402.35 110
4402.51 105
4402.66 100
4402.81 98
4402.96 97
4403.12 97
4403.27 96
4403.42 95
4403.57 92
4403.73 89
4403.88 86
4404.03 82
4404.18 79
4404.33 75
4404.49 70
4404.64 64
4404.79 57
4404.94 50
4405.10 42
4405.25 36
4405.40 32
4405.55 29
4405.71 28
4405.86 29
4406.01 31
4406.16 35
4406.31 40
4406.47 46
4406.62 52
4406.77 58
4406.92 63
4407.08 67
4407.23 70
4407.38 71
4407.53 73
4407.69 74
4407.84 77
4407.99 80
4408.14 84
4408.29 88
4408.45 89
4408.60 89
4408.75 85
4408.90 77
4409.06 67
4409.21 53
4409.36 39
4409.51 24
4409.67 11
4409.82 0
4409.97 0
4410.12 0
4410.28 0
4410.43 0
4410.58 0
4410.73 0
4410.89 0
4411.04 5
4411.19 9
4411.34 11
4411.50 12
4411.65 11
4411.80 10
4411.95 9
4412.10 8
4412.26 9
4412.41 10
4412.56 12
4412.71 13
4412.87 14
4413.02 14
4413.17 14
4413.32 15
4413.48 17
4413.63 21
4413.78 27
4413.93 35
4414.09 43
4414.24 52
4414.39 60
4414.54 68
4414.70 75
4414.85 81
4415.00 87
4415.15 90
4415.31 92
4415.46 92
4415.61 91
4415.76 90
4415.92 90
4416.07 92
4416.22 97
4416.37 105
4416.53 114
4416.68 125
4416.83 137
4416.98 148
4417.14 160
4417.29 172
4417.44 185
4417.59 198
4417.75 211
4417.90 223
4418.05 233
4418.20 241
4418.36 246
4418.51 248
4418.66 250
4418.81 253
4418.97 258
4419.12 268
4419.27 282
4419.42 301
4419.58 323
4419.73 348
4419.88 373
4420.03 398
4420.19 421
4420.34 443
4420.49 464
4420.64 485
4420.80 506
4420.95 529
4421.10 552
4421.26 576
4421.41 599
4421.56 621
4421.71 643
4421.87 663
4422.02 682
4422.17 700
4422.32 717
4422.48 733
4422.63 746
4422.78 757
4422.93 764
4423.09 769
4423.24 771
4423.39 773
4423.54 776
4423.70 781
4423.85 790
4424.00 803
4424.15 819
4424.31 836
4424.46 853
4424.61 867
4424.77 875
4424.92 877
4425.07 873
4425.22 862
4425.38 846
4425.53 828
4425.68 808
4425.83 786
4425.99 763
4426.14 738
4426.29 709
4426.44 678
4426.60 645
4426.75 612
4426.90 581
4427.06 552
4427.21 528
4427.36 507
4427.51 488
4427.67 471
4427.82 454
4427.97 436
4428.12 418
4428.28 401
4428.43 385
4428.58 369
4428.74 356
4428.89 343
4429.04 331
4429.19 319
4429.35 307
4429.50 295
4429.65 281
4429.80 267
4429.96 253
4430.11 239
4430.26 224
4430.42 211
4430.57 199
4430.72 189
4430.87 179
4431.03 172
4431.18 165
4431.33 159
4431.48 154
4431.64 149
4431.79 145
4431.94 142
4432.10 139
4432.25 137
4432.40 135
4432.55 132
4432.71 130
4432.86 127
4433.01 123
4433.17 119
4433.32 115
4433.47 110
4433.62 106
4433.78 102
4433.93 100
4434.08 100
4434.23 101
4434.39 103
4434.54 105
4434.69 108
4434.85 109
4435.00 109
4435.15 107
4435.30 103
4435.46 99
4435.61 96
4435.76 94
4435.92 94
4436.07 97
4436.22 102
4436.37 109
4436.53 115
4436.68 120
4436.83 122
4436.99 121
4437.14 119
4437.29 114
4437.44 109
4437.60 105
4437.75 102
4437.90 100
4438.06 100
4438.21 100
4438.36 101
4438.51 100
4438.67 99
4438.82 96
4438.97 92
4439.13 87
4439.28 81
4439.43 75
4439.58 70
4439.74 64
4439.89 60
4440.04 56
4440.20 53
4440.35 52
4440.50 52
4440.65 54
4440.81 58
4440.96 62
4441.11 67
4441.27 71
4441.42 74
4441.57 75
4441.73 75
4441.88 73
4442.03 71
4442.18 70
4442.34 69
4442.49 68
4442.64 68
4442.80 69
4442.95 69
4443.10 70
4443.25 70
4443.41 70
4443.56 70
4443.71 70
4443.87 71
4444.02 71
4444.17 72
4444.33 74
4444.48 75
4444.63 76
4444.78 77
4444.94 77
4445.09 76
4445.24 74
4445.40 71
4445.55 68
4445.70 63
4445.86 58
4446.01 52
4446.16 46
4446.31 40
4446.47 35
4446.62 31
4446.77 28
4446.93 25
4447.08 24
4447.23 23
4447.39 24
4447.54 25
4447.69 27
4447.85 30
4448.00 34
4448.15 37
4448.30 40
4448.46 43
4448.61 45
4448.76 47
4448.92 49
4449.07 53
4449.22 58
4449.38 65
4449.53 72
4449.68 79
4449.83 85
4449.99 90
4450.14 94
4450.29 96
4450.45 97
4450.60 97
4450.75 96
4450.91 93
4451.06 89
4451.21 84
4451.37 78
4451.52 72
4451.67 67
4451.83 64
4451.98 63
4452.13 64
4452.28 66
4452.44 69
4452.59 72
4452.74 74
4452.90 76
4453.05 78
4453.20 79
4453.36 82
4453.51 85
4453.66 88
4453.82 92
4453.97 95
4454.12 98
4454.28 99
4454.43 98
4454.58 94
4454.73 89
4454.89 82
4455.04 73
4455.19 65
4455.35 56
4455.50 49
4455.65 43
4455.81 39
4455.96 36
4456.11 34
4456.27 34
4456.42 34
4456.57 34
4456.73 34
4456.88 34
4457.03 34
4457.19 33
4457.34 32
4457.49 32
4457.65 32
4457.80 33
4457.95 35
4458.10 37
4458.26 38
4458.41 40
4458.56 42
4458.72 43
4458.87 43
4459.02 43
4459.18 41
4459.33 38
4459.48 34
4459.64 28
4459.79 22
4459.94 17
4460.10 12
4460.25 8
4460.40 6
4460.56 4
4460.71 3
4460.86 2
4461.02 1
4461.17 0
4461.32 0
4461.48 0
4461.63 0
4461.78 0
4461.94 0
4462.09 0
4462.24 0
4462.40 1
4462.55 4
4462.70 7
4462.86 10
4463.01 12
4463.16 14
4463.32 16
4463.47 17
4463.62 20
4463.78 23
4463.93 28
4464.08 33
4464.24 38
4464.39 43
4464.54 45
4464.70 45
4464.85 43
4465.00 38
4465.16 34
4465.31 30
4465.46 27
4465.62 28
4465.77 32
4465.92 38
4466.08 44
4466.23 50
4466.38 54
4466.54 56
4466.69 54
4466.84 52
4467.00 49
4467.15 46
4467.30 46
4467.46 47
4467.61 49
4467.76 51
4467.92 52
4468.07 52
4468.22 50
4468.38 46
4468.53 42
4468.68 39
4468.84 35
4468.99 33
4469.14 31
4469.30 29
4469.45 26
4469.60 24
4469.76 22
4469.91 20
4470.06 19
4470.22 19
4470.37 20
4470.52 21
4470.68 22
4470.83 23
4470.98 23
4471.14 21
4471.29 18
4471.45 14
4471.60 10
4471.75 6
4471.91 4
4472.06 3
4472.21 5
4472.37 7
4472.52 11
4472.67 15
4472.83 20
4472.98 24
4473.13 27
4473.29 30
4473.44 31
4473.59 33
4473.75 33
4473.90 32
4474.05 30
4474.21 27
4474.36 23
4474.51 19
4474.67 15
4474.82 12
4474.98 11
4475.13 13
4475.28 17
4475.44 22
4475.59 27
4475.74 32
4475.90 35
4476.05 38
4476.20 39
4476.36 41
4476.51 43
4476.66 45
4476.82 47
4476.97 49
4477.12 51
4477.28 53
4477.43 54
4477.59 55
4477.74 56
4477.89 58
4478.05 61
4478.20 63
4478.35 65
4478.51 66
4478.66 65
4478.81 63
4478.97 60
4479.12 55
4479.27 50
4479.43 44
4479.58 39
4479.74 35
4479.89 31
4480.04 29
4480.20 28
4480.35 29
4480.50 30
4480.66 31
4480.81 32
4480.96 33
4481.12 33
4481.27 32
4481.42 32
4481.58 32
4481.73 34
4481.89 36
4482.04 40
4482.19 44
4482.35 48
4482.50 52
4482.65 54
4482.81 54
4482.96 52
4483.11 49
4483.27 46
4483.42 43
4483.58 41
4483.73 40
4483.88 40
4484.04 40
4484.19 38
4484.34 36
4484.50 32
4484.65 26
4484.81 21
4484.96 15
4485.11 10
4485.27 7
4485.42 6
4485.57 6
4485.73 7
4485.88 9
4486.03 11
4486.19 12
4486.34 13
4486.50 14
4486.65 14
4486.80 14
4486.96 14
4487.11 14
4487.26 15
4487.42 16
4487.57 17
4487.73 18
4487.88 18
4488.03 18
4488.19 18
4488.34 17
4488.49 16
4488.65 14
4488.80 13
4488.96 13
4489.11 13
4489.26 13
4489.42 14
4489.57 16
4489.72 18
4489.88 21
4490.03 23
4490.19 26
4490.34 28
4490.49 29
4490.65 29
4490.80 29
4490.95 28
4491.11 27
4491.26 26
4491.42 25
4491.57 25
4491.72 26
4491.88 28
4492.03 30
4492.18 32
4492.34 34
4492.49 36
4492.65 37
4492.80 39
4492.95 41
4493.11 43
4493.26 45
4493.42 47
4493.57 50
4493.72 51
4493.88 53
4494.03 53
4494.18 54
4494.34 53
4494.49 52
4494.65 50
4494.80 48
4494.95 46
4495.11 43
4495.26 40
4495.42 37
4495.57 33
4495.72 30
4495.88 27
4496.03 25
4496.18 24
4496.34 24
4496.49 25
4496.65 27
4496.80 28
4496.95 29
4497.11 28
4497.26 25
4497.42 20
4497.57 15
4497.72 8
4497.88 1
4498.03 0
4498.19 0
4498.34 0
4498.49 0
4498.65 0
4498.80 0
4498.95 0
4499.11 0
4499.26 6
4499.42 15
4499.57 23
4499.72 30
4499.88 35
4500.03 37
4500.19 38
4500.34 36
4500.49 33
4500.65 29
4500.80 25
4500.96 21
4501.11 19
4501.26 17
4501.42 17
4501.57 18
4501.73 21
4501.88 25
4502.03 30
4502.19 34
4502.34 37
4502.50 39
4502.65 38
4502.80 36
4502.96 33
4503.11 29
4503.27 25
4503.42 24
4503.57 24
4503.73 26
4503.88 29
4504.04 33
4504.19 37
4504.34 40
4504.50 43
4504.65 44
4504.81 45
4504.96 44
4505.11 41
4505.27 36
4505.42 31
4505.58 24
4505.73 17
4505.88 11
4506.04 6
4506.19 3
4506.35 2
4506.50 3
4506.65 5
4506.81 8
4506.96 12
4507.12 15
4507.27 16
4507.42 16
4507.58 14
4507.73 10
4507.89 6
4508.04 3
4508.19 1
4508.35 2
4508.50 7
4508.66 15
4508.81 24
4508.97 34
4509.12 44
4509.27 52
4509.43 59
4509.58 65
4509.74 70
4509.89 74
4510.04 79
4510.20 84
4510.35 88
4510.51 92
4510.66 94
4510.81 96
4510.97 97
4511.12 97
4511.28 97
4511.43 96
4511.58 95
4511.74 92
4511.89 88
4512.05 83
4512.20 77
4512.36 71
4512.51 65
4512.66 60
4512.82 56
4512.97 53
4513.13 52
4513.28 51
4513.43 50
4513.59 48
4513.74 47
4513.90 45
4514.05 44
4514.21 44
4514.36 44
4514.51 44
4514.67 44
4514.82 43
4514.98 42
4515.13 39
4515.28 37
4515.44 34
4515.59 31
4515.75 30
4515.90 29
4516.06 28
4516.21 28
4516.36 28
4516.52 29
4516.67 30
4516.83 32
4516.98 35
4517.14 39
4517.29 44
4517.44 49
4517.60 53
4517.75 57
4517.91 60
4518.06 61
4518.22 61
4518.37 60
4518.52 58
4518.68 57
4518.83 57
4518.99 57
4519.14 59
4519.30 62
4519.45 67
4519.60 73
4519.76 79
4519.91 84
4520.07 87
4520.22 88
4520.37 87
4520.53 83
4520.68 78
4520.84 73
4520.99 67
4521.15 62
4521.30 58
4521.46 54
4521.61 51
4521.76 48
4521.92 43
4522.07 39
4522.23 35
4522.38 31
4522.54 29
4522.69 28
4522.84 29
4523.00 31
4523.15 33
4523.31 35
4523.46 36
4523.62 36
4523.77 35
4523.92 35
4524.08 34
4524.23 34
4524.39 34
4524.54 35
4524.70 35
4524.85 34
4525.00 32
4525.16 30
4525.31 27
4525.47 24
4525.62 22
4525.78 20
4525.93 20
4526.09 20
4526.24 21
4526.39 22
4526.55 24
4526.70 27
4526.86 29
4527.01 33
4527.17 37
4527.32 42
4527.47 47
4527.63 53
4527.78 59
4527.94 64
4528.09 68
4528.25 70
4528.40 69
4528.56 67
4528.71 63
4528.86 59
4529.02 55
4529.17 51
4529.33 49
4529.48 47
4529.64 46
4529.79 44
4529.95 41
4530.10 38
4530.25 34
4530.41 30
4530.56 26
4530.72 24
4530.87 23
4531.03 24
4531.18 27
4531.34 31
4531.49 34
4531.64 38
4531.80 41
4531.95 42
4532.11 41
4532.26 38
4532.42 32
4532.57 25
4532.73 18
4532.88 11
4533.04 5
4533.19 2
4533.34 1
4533.50 2
4533.65 6
4533.81 10
4533.96 15
4534.12 19
4534.27 22
4534.43 24
4534.58 26
4534.73 29
4534.89 32
4535.04 35
4535.20 38
4535.35 40
4535.51 42
4535.66 42
4535.82 41
4535.97 39
4536.13 36
4536.28 32
4536.43 28
4536.59 23
4536.74 17
4536.90 11
4537.05 5
4537.21 1
4537.36 0
4537.52 0
4537.67 0
4537.83 0
4537.98 0
4538.14 0
4538.29 0
4538.44 0
4538.60 0
4538.75 1
4538.91 1
4539.06 3
4539.22 5
4539.37 8
4539.53 11
4539.68 14
4539.84 16
4539.99 18
4540.15 18
4540.30 17
4540.45 16
4540.61 13
4540.76 11
4540.92 10
4541.07 10
4541.23 12
4541.38 15
4541.54 20
4541.69 26
4541.85 32
4542.00 39
4542.16 44
4542.31 49
4542.46 53
4542.62 55
4542.77 57
4542.93 58
4543.08 59
4543.24 61
4543.39 62
4543.55 65
4543.70 67
4543.86 70
4544.01 73
4544.17 74
4544.32 75
4544.48 75
4544.63 75
4544.79 73
4544.94 72
4545.09 70
4545.25 68
4545.40 66
4545.56 63
4545.71 60
4545.87 56
4546.02 52
4546.18 50
4546.33 47
4546.49 46
4546.64 46
4546.80 47
4546.95 48
4547.11 49
4547.26 49
4547.42 49
4547.57 48
4547.72 47
4547.88 45
4548.03 44
4548.19 44
4548.34 45
4548.50 49
4548.65 55
4548.81 62
4548.96 70
4549.12 77
4549.27 83
4549.43 88
4549.58 92
4549.74 96
4549.89 100
4550.05 104
4550.20 108
4550.36 112
4550.51 114
4550.67 115
4550.82 114
4550.98 111
4551.13 108
4551.28 105
4551.44 101
4551.59 98
4551.75 96
4551.90 94
4552.06 92
4552.21 90
4552.37 89
4552.52 88
4552.68 88
4552.83 88
4552.99 89
4553.14 90
4553.30 91
4553.45 92
4553.61 94
4553.76 96
4553.92 97
4554.07 98
4554.23 98
4554.38 98
4554.54 97
4554.69 96
4554.85 96
4555.00 97
4555.16 98
4555.31 100
4555.47 101
4555.62 101
4555.78 100
4555.93 99
4556.09 97
4556.24 96
4556.40 95
4556.55 95
4556.70 97
4556.86 99
4557.01 103
4557.17 107
4557.32 110
4557.48 112
4557.63 114
4557.79 114
4557.94 114
4558.10 113
4558.25 112
4558.41 112
4558.56 113
4558.72 114
4558.87 115
4559.03 116
4559.18 115
4559.34 114
4559.49 111
4559.65 108
4559.80 105
4559.96 103
4560.11 102
4560.27 102
4560.42 103
4560.58 105
4560.73 107
4560.89 109
4561.04 112
4561.20 114
4561.35 117
4561.51 120
4561.66 124
4561.82 128
4561.97 132
4562.13 135
4562.28 138
4562.44 139
4562.59 140
4562.75 140
4562.90 142
4563.06 144
4563.21 149
4563.37 155
4563.52 162
4563.68 168
4563.83 173
4563.99 176
4564.14 177
4564.30 175
4564.45 171
4564.61 166
4564.76 159
4564.92 151
4565.07 143
4565.23 135
4565.38 128
4565.54 124
4565.69 121
4565.85 122
4566.00 124
4566.16 128
4566.31 132
4566.47 136
4566.62 137
4566.78 138
4566.93 137
4567.09 135
4567.24 134
4567.40 132
4567.55 131
4567.71 130
4567.86 130
4568.02 130
4568.17 131
4568.33 134
4568.49 136
4568.64 139
4568.80 141
4568.95 140
4569.11 137
4569.26 131
4569.42 122
4569.57 112
4569.73 101
4569.88 92
4570.04 85
4570.19 81
4570.35 80
4570.50 81
4570.66 83
4570.81 84
4570.97 85
4571.12 85
4571.28 82
4571.43 79
4571.59 74
4571.74 70
4571.90 67
4572.05 64
4572.21 63
4572.36 63
4572.52 64
4572.67 66
4572.83 68
4572.98 71
4573.14 75
4573.29 79
4573.45 84
4573.61 89
4573.76 94
4573.92 98
4574.07 100
4574.23 101
4574.38 100
4574.54 97
4574.69 91
4574.85 83
4575.00 73
4575.16 62
4575.31 49
4575.47 36
4575.62 23
4575.78 13
4575.93 5
4576.09 1
4576.24 0
4576.40 1
4576.55 4
4576.71 8
4576.86 11
4577.02 13
4577.18 14
4577.33 15
4577.49 14
4577.64 14
4577.80 13
4577.95 13
4578.11 12
4578.26 12
4578.42 12
4578.57 12
4578.73 12
4578.88 13
4579.04 13
4579.19 13
4579.35 13
4579.50 12
4579.66 10
4579.81 8
4579.97 6
4580.13 5
4580.28 5
4580.44 8
4580.59 13
4580.75 20
4580.90 28
4581.06 38
4581.21 48
4581.37 57
4581.52 64
4581.68 68
4581.83 70
4581.99 70
4582.14 69
4582.30 66
4582.46 64
4582.61 63
4582.77 62
4582.92 63
4583.08 64
4583.23 65
4583.39 66
4583.54 66
4583.70 66
4583.85 65
4584.01 64
4584.16 64
4584.32 63
4584.47 62
4584.63 61
4584.79 60
4584.94 58
4585.10 56
4585.25 52
4585.41 48
4585.56 43
4585.72 38
4585.87 31
4586.03 25
4586.18 18
4586.34 12
4586.49 7
4586.65 3
4586.81 1
4586.96 0
4587.12 0
4587.27 0
4587.43 0
4587.58 0
4587.74 0
4587.89 0
4588.05 0
4588.20 0
4588.36 2
4588.52 5
4588.67 8
4588.83 11
4588.98 14
4589.14 16
4589.29 19
4589.45 22
4589.60 26
4589.76 32
4589.91 40
4590.07 48
4590.23 57
4590.38 65
4590.54 71
4590.69 76
4590.85 78
4591.00 79
4591.16 78
4591.31 76
4591.47 73
4591.62 70
4591.78 67
4591.94 65
4592.09 64
4592.25 64
4592.40 65
4592.56 66
4592.71 68
4592.87 69
4593.02 69
4593.18 68
4593.34 66
4593.49 63
4593.65 60
4593.80 58
4593.96 56
4594.11 55
4594.27 54
4594.42 55
4594.58 55
4594.74 55
4594.89 54
4595.05 53
4595.20 51
4595.36 48
4595.51 44
4595.67 40
4595.82 36
4595.98 32
4596.14 28
4596.29 24
4596.45 21
4596.60 18
4596.76 17
4596.91 16
4597.07 17
4597.22 19
4597.38 21
4597.54 24
4597.69 27
4597.85 30
4598.00 32
4598.16 33
4598.31 33
4598.47 33
4598.62 32
4598.78 31
4598.94 30
4599.09 29
4599.25 29
4599.40 29
4599.56 28
4599.71 28
4599.87 29
4600.03 29
4600.18 30
4600.34 32
4600.49 35
4600.65 38
4600.80 41
4600.96 45
4601.12 47
4601.27 50
4601.43 52
4601.58 54
4601.74 57
4601.89 58
4602.05 60
4602.20 60
4602.36 60
4602.52 59
4602.67 57
4602.83 55
4602.98 54
4603.14 55
4603.29 58
4603.45 64
4603.61 72
4603.76 81
4603.92 91
4604.07 99
4604.23 104
4604.38 105
4604.54 102
4604.70 95
4604.85 86
4605.01 75
4605.16 65
4605.32 58
4605.47 54
4605.63 53
4605.79 55
4605.94 58
4606.10 62
4606.25 65
4606.41 66
4606.56 66
4606.72 65
4606.88 62
4607.03 60
4607.19 57
4607.34 55
4607.50 54
4607.65 52
4607.81 51
4607.97 50
4608.12 48
4608.28 46
4608.43 45
4608.59 44
4608.75 43
4608.90 43
4609.06 44
4609.21 46
4609.37 47
4609.52 48
4609.68 49
4609.84 50
4609.99 50
4610.15 49
4610.30 48
4610.46 46
4610.62 43
4610.77 40
4610.93 37
4611.08 33
4611.24 29
4611.39 26
4611.55 23
4611.71 22
4611.86 22
4612.02 22
4612.17 23
4612.33 24
4612.49 25
4612.64 26
4612.80 27
4612.95 29
4613.11 30
4613.26 32
4613.42 32
4613.58 32
4613.73 31
4613.89 28
4614.04 24
4614.20 20
4614.36 16
4614.51 14
4614.67 12
4614.82 12
4614.98 14
4615.13 17
4615.29 20
4615.45 25
4615.60 29
4615.76 34
4615.91 37
4616.07 40
4616.23 42
4616.38 43
4616.54 44
4616.69 43
4616.85 42
4617.01 41
4617.16 40
4617.32 40
4617.47 39
4617.63 39
4617.79 39
4617.94 39
4618.10 39
4618.25 40
4618.41 42
4618.57 44
4618.72 46
4618.88 47
4619.03 47
4619.19 45
4619.34 43
4619.50 40
4619.66 37
4619.81 35
4619.97 34
4620.12 35
4620.28 36
4620.44 38
4620.59 40
4620.75 41
4620.90 41
4621.06 39
4621.22 36
4621.37 32
4621.53 28
4621.68 23
4621.84 19
4622.00 17
4622.15 16
4622.31 18
4622.46 21
4622.62 25
4622.78 29
4622.93 34
4623.09 36
4623.24 37
4623.40 36
4623.56 34
4623.71 30
4623.87 27
4624.03 25
4624.18 24
4624.34 26
4624.49 31
4624.65 37
4624.81 44
4624.96 52
4625.12 59
4625.27 66
4625.43 73
4625.59 78
4625.74 82
4625.90 84
4626.05 85
4626.21 84
4626.37 82
4626.52 77
4626.68 72
4626.83 67
4626.99 61
4627.15 56
4627.30 52
4627.46 50
4627.61 50
4627.77 53
4627.93 57
4628.08 64
4628.24 73
4628.40 83
4628.55 92
4628.71 100
4628.86 105
4629.02 107
4629.18 106
4629.33 104
4629.49 100
4629.64 96
4629.80 93
4629.96 90
4630.11 87
4630.27 84
4630.43 81
4630.58 78
4630.74 76
4630.89 73
4631.05 70
4631.21 67
4631.36 65
4631.52 62
4631.67 60
4631.83 58
4631.99 57
4632.14 55
4632.30 54
4632.46 53
4632.61 52
4632.77 49
4632.92 47
4633.08 43
4633.24 39
4633.39 34
4633.55 30
4633.70 26
4633.86 23
4634.02 21
4634.17 21
4634.33 22
4634.49 24
4634.64 27
4634.80 31
4634.95 36
4635.11 41
4635.27 46
4635.42 51
4635.58 55
4635.74 58
4635.89 60
4636.05 60
4636.20 58
4636.36 56
4636.52 53
4636.67 49
4636.83 46
4636.99 43
4637.14 41
4637.30 40
4637.45 41
4637.61 44
4637.77 47
4637.92 51
4638.08 54
4638.24 57
4638.39 58
4638.55 58
4638.70 57
4638.86 54
4639.02 52
4639.17 49
4639.33 47
4639.49 45
4639.64 44
4639.80 43
4639.96 43
4640.11 44
4640.27 45
4640.42 47
4640.58 47
4640.74 47
4640.89 46
4641.05 44
4641.21 42
4641.36 41
4641.52 40
4641.67 40
4641.83 40
4641.99 41
4642.14 42
4642.30 44
4642.46 46
4642.61 49
4642.77 52
4642.93 57
4643.08 62
4643.24 67
4643.39 71
4643.55 74
4643.71 75
4643.86 74
4644.02 72
4644.18 68
4644.33 63
4644.49 59
4644.65 55
4644.80 52
4644.96 49
4645.11 47
4645.27 45
4645.43 42
4645.58 40
4645.74 37
4645.90 34
4646.05 32
4646.21 32
4646.37 34
4646.52 39
4646.68 45
4646.84 52
4646.99 59
4647.15 65
4647.30 69
4647.46 70
4647.62 68
4647.77 65
4647.93 61
4648.09 56
4648.24 51
4648.40 47
4648.56 43
4648.71 41
4648.87 39
4649.03 37
4649.18 36
4649.34 35
4649.50 35
4649.65 34
4649.81 33
4649.96 32
4650.12 31
4650.28 31
4650.43 33
4650.59 36
4650.75 40
4650.90 45
4651.06 51
4651.22 57
4651.37 63
4651.53 67
4651.69 69
4651.84 69
4652.00 67
4652.16 62
4652.31 56
4652.47 49
4652.63 42
4652.78 36
4652.94 32
4653.09 29
4653.25 27
4653.41 25
4653.56 25
4653.72 24
4653.88 24
4654.03 25
4654.19 26
4654.35 28
4654.50 30
4654.66 32
4654.82 34
4654.97 34
4655.13 32
4655.29 29
4655.44 25
4655.60 20
4655.76 15
4655.91 10
4656.07 7
4656.23 6
4656.38 6
4656.54 8
4656.70 11
4656.85 15
4657.01 18
4657.17 20
4657.32 21
4657.48 20
4657.64 18
4657.79 15
4657.95 13
4658.11 12
4658.26 12
4658.42 13
4658.57 16
4658.73 20
4658.89 24
4659.04 27
4659.20 31
4659.36 34
4659.51 38
4659.67 42
4659.83 47
4659.98 52
4660.14 58
4660.30 62
4660.45 66
4660.61 67
4660.77 67
4660.92 65
4661.08 63
4661.24 60
4661.39 58
4661.55 57
4661.71 57
4661.86 57
4662.02 57
4662.18 56
4662.33 55
4662.49 54
4662.65 52
4662.80 50
4662.96 49
4663.12 48
4663.27 48
4663.43 47
4663.59 46
4663.75 43
4663.90 39
4664.06 33
4664.22 26
4664.37 18
4664.53 11
4664.69 3
4664.84 0
4665.00 0
4665.16 0
4665.31 0
4665.47 0
4665.63 0
4665.78 0
4665.94 1
4666.10 4
4666.25 5
4666.41 6
4666.57 6
4666.72 6
4666.88 7
4667.04 9
4667.19 11
4667.35 14
4667.51 16
4667.66 18
4667.82 21
4667.98 23
4668.13 25
4668.29 28
4668.45 30
4668.60 31
4668.76 30
4668.92 27
4669.07 24
4669.23 20
4669.39 17
4669.55 17
4669.70 19
4669.86 25
4670.02 33
4670.17 41
4670.33 48
4670.49 53
4670.64 56
4670.80 55
4670.96 52
4671.11 48
4671.27 43
4671.43 37
4671.58 32
4671.74 26
4671.90 22
4672.05 17
4672.21 14
4672.37 13
4672.52 12
4672.68 14
4672.84 16
4673.00 20
4673.15 25
4673.31 29
4673.47 34
4673.62 38
4673.78 41
4673.94 45
4674.09 48
4674.25 53
4674.41 58
4674.56 63
4674.72 68
4674.88 72
4675.04 75
4675.19 76
4675.35 75
4675.51 72
4675.66 69
4675.82 65
4675.98 61
4676.13 57
4676.29 53
4676.45 51
4676.60 49
4676.76 47
4676.92 47
4677.08 47
4677.23 48
4677.39 49
4677.55 49
4677.70 49
4677.86 48
4678.02 45
4678.17 42
4678.33 38
4678.49 34
4678.64 30
4678.80 27
4678.96 25
4679.12 25
4679.27 25
4679.43 26
4679.59 27
4679.74 27
4679.90 26
4680.06 25
4680.21 24
4680.37 23
4680.53 22
4680.69 22
4680.84 23
4681.00 24
4681.16 25
4681.31 27
4681.47 29
4681.63 31
4681.78 33
4681.94 36
4682.10 39
4682.26 41
4682.41 43
4682.57 43
4682.73 43
4682.88 41
4683.04 39
4683.20 36
4683.35 34
4683.51 33
4683.67 32
4683.83 33
4683.98 36
4684.14 38
4684.30 41
4684.45 43
4684.61 44
4684.77 44
4684.93 42
4685.08 40
4685.24 37
4685.40 36
4685.55 36
4685.71 37
4685.87 40
4686.02 43
4686.18 47
4686.34 50
4686.50 53
4686.65 56
4686.81 59
4686.97 63
4687.12 66
4687.28 68
4687.44 68
4687.60 66
4687.75 63
4687.91 57
4688.07 52
4688.22 47
4688.38 44
4688.54 44
4688.70 46
4688.85 50
4689.01 56
4689.17 61
4689.32 66
4689.48 70
4689.64 72
4689.80 72
4689.95 70
4690.11 68
4690.27 65
4690.42 63
4690.58 62
4690.74 61
4690.90 60
4691.05 58
4691.21 54
4691.37 49
4691.52 43
4691.68 37
4691.84 31
4692.00 25
4692.15 21
4692.31 18
4692.47 14
4692.62 12
4692.78 9
4692.94 7
4693.10 7
4693.25 7
4693.41 9
4693.57 11
4693.72 14
4693.88 16
4694.04 17
4694.20 15
4694.35 12
4694.51 7
4694.67 1
4694.83 0
4694.98 0
4695.14 0
4695.30 0
4695.45 0
4695.61 0
4695.77 0
4695.93 0
4696.08 3
4696.24 6
4696.40 9
4696.56 12
4696.71 15
4696.87 18
4697.03 22
4697.18 25
4697.34 29
4697.50 32
4697.66 35
4697.81 36
4697.97 37
4698.13 36
4698.29 34
4698.44 32
4698.60 29
4698.76 27
4698.91 25
4699.07 24
4699.23 23
4699.39 23
4699.54 23
4699.70 24
4699.86 25
4700.02 26
4700.17 28
4700.33 31
4700.49 34
4700.64 36
4700.80 36
4700.96 34
4701.12 29
4701.27 24
4701.43 18
4701.59 13
4701.75 9
4701.90 8
4702.06 8
4702.22 10
4702.38 14
4702.53 18
4702.69 22
4702.85 27
4703.01 33
4703.16 40
4703.32 47
4703.48 54
4703.63 60
4703.79 63
4703.95 64
4704.11 63
4704.26 60
4704.42 57
4704.58 53
4704.74 49
4704.89 47
4705.05 46
4705.21 47
4705.37 48
4705.52 50
4705.68 51
4705.84 53
4706.00 53
4706.15 53
4706.31 52
4706.47 50
4706.63 49
4706.78 47
4706.94 45
4707.10 43
4707.26 43
4707.41 43
4707.57 45
4707.73 47
4707.88 51
4708.04 55
4708.20 58
4708.36 59
4708.51 59
4708.67 56
4708.83 53
4708.99 49
4709.14 46
4709.30 44
4709.46 45
4709.62 47
4709.77 50
4709.93 55
4710.09 59
4710.25 62
4710.40 65
4710.56 66
4710.72 66
4710.88 64
4711.03 61
4711.19 58
4711.35 55
4711.51 52
4711.66 50
4711.82 49
4711.98 49
4712.14 49
4712.29 49
4712.45 49
4712.61 51
4712.77 55
4712.92 60
4713.08 66
4713.24 72
4713.40 78
4713.55 81
4713.71 83
4713.87 82
4714.03 81
4714.19 80
4714.34 80
4714.50 81
4714.66 82
4714.82 84
4714.97 84
4715.13 84
4715.29 82
4715.45 79
4715.60 76
4715.76 73
4715.92 69
4716.08 67
4716.23 64
4716.39 62
4716.55 60
4716.71 58
4716.86 57
4717.02 56
4717.18 55
4717.34 55
4717.49 55
4717.65 55
4717.81 56
4717.97 57
4718.12 58
4718.28 57
4718.44 56
4718.60 53
4718.76 49
4718.91 44
4719.07 39
4719.23 35
4719.39 32
4719.54 31
4719.70 31
4719.86 33
4720.02 37
4720.17 41
4720.33 44
4720.49 47
4720.65 48
4720.80 48
4720.96 45
4721.12 42
4721.28 38
4721.44 35
4721.59 33
4721.75 34
4721.91 37
4722.07 43
4722.22 50
4722.38 57
4722.54 66
4722.70 75
4722.85 85
4723.01 96
4723.17 108
4723.33 120
4723.49 130
4723.64 139
4723.80 143
4723.96 144
4724.12 139
4724.27 131
4724.43 120
4724.59 108
4724.75 96
4724.91 85
4725.06 76
4725.22 69
4725.38 64
4725.54 60
4725.69 57
4725.85 54
4726.01 51
4726.17 47
4726.32 44
4726.48 41
4726.64 39
4726.80 37
4726.96 36
4727.11 36
4727.27 35
4727.43 35
4727.59 36
4727.74 37
4727.90 39
4728.06 43
4728.22 47
4728.38 51
4728.53 54
4728.69 56
4728.85 56
4729.01 54
4729.16 49
4729.32 43
4729.48 37
4729.64 30
4729.80 24
4729.95 19
4730.11 15
4730.27 12
4730.43 10
4730.59 8
4730.74 7
4730.90 6
4731.06 6
4731.22 6
4731.37 6
4731.53 7
4731.69 8
4731.85 10
4732.01 12
4732.16 14
4732.32 16
4732.48 17
4732.64 18
4732.80 19
4732.95 21
4733.11 22
4733.27 24
4733.43 26
4733.58 29
4733.74 31
4733.90 32
4734.06 33
4734.22 33
4734.37 32
4734.53 30
4734.69 28
4734.85 25
4735.01 23
4735.16 20
4735.32 18
4735.48 15
4735.64 13
4735.80 9
4735.95 6
4736.11 4
4736.27 2
4736.43 3
4736.58 5
4736.74 10
4736.90 17
4737.06 25
4737.22 34
4737.37 43
4737.53 50
4737.69 56
4737.85 60
4738.01 63
4738.16 64
4738.32 64
4738.48 62
4738.64 60
4738.80 57
4738.95 53
4739.11 50
4739.27 48
4739.43 47
4739.59 48
4739.74 52
4739.90 57
4740.06 64
4740.22 71
4740.38 78
4740.53 83
4740.69 86
4740.85 86
4741.01 83
4741.17 79
4741.32 73
4741.48 67
4741.64 63
4741.80 60
4741.96 59
4742.11 59
4742.27 62
4742.43 65
4742.59 69
4742.75 73
4742.90 77
4743.06 80
4743.22 82
4743.38 83
4743.54 83
4743.69 82
4743.85 80
4744.01 78
4744.17 76
4744.33 73
4744.48 71
4744.64 69
4744.80 68
4744.96 67
4745.12 66
4745.27 64
4745.43 62
4745.59 58
4745.75 54
4745.91 48
4746.07 41
4746.22 33
4746.38 25
4746.54 17
4746.70 11
4746.86 5
4747.01 0
4747.17 0
4747.33 0
4747.49 0
4747.65 0
4747.80 0
4747.96 0
4748.12 0
4748.28 0
4748.44 1
4748.59 9
4748.75 19
4748.91 29
4749.07 38
4749.23 46
4749.39 51
4749.54 55
4749.70 56
4749.86 57
4750.02 58
4750.18 60
4750.33 62
4750.49 64
4750.65 66
4750.81 67
4750.97 68
4751.13 68
4751.28 68
4751.44 67
4751.60 65
4751.76 64
4751.92 61
4752.07 58
4752.23 55
4752.39 51
4752.55 48
4752.71 45
4752.87 42
4753.02 40
4753.18 38
4753.34 36
4753.50 36
4753.66 36
4753.81 38
4753.97 42
4754.13 47
4754.29 53
4754.45 59
4754.61 65
4754.76 70
4754.92 73
4755.08 73
4755.24 72
4755.40 69
4755.56 64
4755.71 59
4755.87 54
4756.03 49
4756.19 44
4756.35 39
4756.50 35
4756.66 32
4756.82 29
4756.98 27
4757.14 26
4757.30 26
4757.45 27
4757.61 29
4757.77 31
4757.93 35
4758.09 40
4758.25 45
4758.40 50
4758.56 55
4758.72 59
4758.88 61
4759.04 62
4759.20 60
4759.35 56
4759.51 52
4759.67 46
4759.83 42
4759.99 38
4760.15 37
4760.30 38
4760.46 41
4760.62 44
4760.78 48
4760.94 52
4761.10 54
4761.25 57
4761.41 59
4761.57 60
4761.73 61
4761.89 62
4762.05 62
4762.20 60
4762.36 57
4762.52 53
4762.68 48
4762.84 44
4763.00 42
4763.15 41
4763.31 42
4763.47 44
4763.63 45
4763.79 46
4763.95 44
4764.10 40
4764.26 35
4764.42 29
4764.58 24
4764.74 20
4764.90 18
4765.05 18
4765.21 20
4765.37 23
4765.53 25
4765.69 26
4765.85 26
4766.01 25
4766.16 24
4766.32 21
4766.48 19
4766.64 17
4766.80 16
4766.96 15
4767.11 14
4767.27 13
4767.43 13
4767.59 14
4767.75 16
4767.91 18
4768.06 21
4768.22 24
4768.38 29
4768.54 33
4768.70 37
4768.86 40
4769.02 42
4769.17 43
4769.33 43
4769.49 42
4769.65 41
4769.81 40
4769.97 40
4770.12 42
4770.28 45
4770.44 49
4770.60 54
4770.76 59
4770.92 62
4771.08 64
4771.23 63
4771.39 59
4771.55 53
4771.71 45
4771.87 36
4772.03 28
4772.19 23
4772.34 20
4772.50 20
4772.66 23
4772.82 27
4772.98 33
4773.14 38
4773.30 43
4773.45 47
4773.61 51
4773.77 55
4773.93 59
4774.09 63
4774.25 67
4774.41 71
4774.56 73
4774.72 73
4774.88 71
4775.04 67
4775.20 63
4775.36 58
4775.52 53
4775.67 48
4775.83 44
4775.99 39
4776.15 35
4776.31 31
4776.47 28
4776.63 25
4776.78 24
4776.94 23
4777.10 22
4777.26 22
4777.42 21
4777.58 19
4777.74 18
4777.89 18
4778.05 19
4778.21 23
4778.37 28
4778.53 35
4778.69 44
4778.85 52
4779.00 60
4779.16 66
4779.32 71
4779.48 74
4779.64 75
4779.80 74
4779.96 72
4780.11 69
4780.27 66
4780.43 64
4780.59 65
4780.75 68
4780.91 73
4781.07 80
4781.23 88
4781.38 95
4781.54 99
4781.70 100
4781.86 98
4782.02 94
4782.18 89
4782.34 83
4782.49 78
4782.65 75
4782.81 72
4782.97 71
4783.13 69
4783.29 68
4783.45 65
4783.61 62
4783.76 59
4783.92 56
4784.08 53
4784.24 52
4784.40 53
4784.56 55
4784.72 57
4784.88 60
4785.03 61
4785.19 61
4785.35 59
4785.51 56
4785.67 52
4785.83 49
4785.99 46
4786.15 45
4786.30 47
4786.46 50
4786.62 54
4786.78 60
4786.94 67
4787.10 73
4787.26 79
4787.42 83
4787.57 85
4787.73 85
4787.89 84
4788.05 83
4788.21 81
4788.37 80
4788.53 80
4788.69 81
4788.84 82
4789.00 82
4789.16 82
4789.32 82
4789.48 81
4789.64 78
4789.80 76
4789.96 73
4790.12 69
4790.27 65
4790.43 60
4790.59 56
4790.75 50
4790.91 45
4791.07 41
4791.23 37
4791.39 34
4791.54 33
4791.70 34
4791.86 38
4792.02 43
4792.18 50
4792.34 58
4792.50 68
4792.66 76
4792.82 84
4792.97 91
4793.13 96
4793.29 99
4793.45 100
4793.61 101
4793.77 100
4793.93 99
4794.09 97
4794.25 94
4794.40 90
4794.56 85
4794.72 80
4794.88 74
4795.04 69
4795.20 65
4795.36 63
4795.52 62
4795.68 63
4795.83 64
4795.99 66
4796.15 69
4796.31 70
4796.47 71
4796.63 72
4796.79 73
4796.95 74
4797.11 75
4797.26 76
4797.42 77
4797.58 77
4797.74 76
4797.90 73
4798.06 69
4798.22 63
4798.38 56
4798.54 50
4798.70 45
4798.85 41
4799.01 40
4799.17 42
4799.33 45
4799.49 50
4799.65 54
4799.81 59
4799.97 62
4800.13 63
4800.29 63
4800.44 62
4800.60 60
4800.76 57
4800.92 54
4801.08 51
4801.24 48
4801.40 44
4801.56 39
4801.72 35
4801.88 30
4802.03 27
4802.19 26
4802.35 26
4802.51 28
4802.67 31
4802.83 34
4802.99 36
4803.15 37
4803.31 37
4803.47 35
4803.62 32
4803.78 28
4803.94 24
4804.10 21
4804.26 19
4804.42 18
4804.58 18
4804.74 19
4804.90 20
4805.06 22
4805.22 23
4805.37 24
4805.53 25
4805.69 26
4805.85 28
4806.01 31
4806.17 35
4806.33 38
4806.49 41
4806.65 44
4806.81 46
4806.96 46
4807.12 45
4807.28 43
4807.44 39
4807.60 36
4807.76 33
4807.92 30
4808.08 29
4808.24 29
4808.40 30
4808.56 32
4808.72 34
4808.87 35
4809.03 36
4809.19 36
4809.35 36
4809.51 35
4809.67 34
4809.83 33
4809.99 33
4810.15 33
4810.31 34
4810.47 34
4810.62 34
4810.78 33
4810.94 32
4811.10 31
4811.26 30
4811.42 29
4811.58 29
4811.74 28
4811.90 27
4812.06 27
4812.22 26
4812.38 26
4812.53 26
4812.69 27
4812.85 29
4813.01 31
4813.17 33
4813.33 32
4813.49 30
4813.65 26
4813.81 20
4813.97 14
4814.13 8
4814.29 5
4814.45 3
4814.60 5
4814.76 8
4814.92 13
4815.08 19
4815.24 23
4815.40 27
4815.56 29
4815.72 31
4815.88 32
4816.04 32
4816.20 33
4816.36 34
4816.52 35
4816.67 36
4816.83 35
4816.99 33
4817.15 31
4817.31 28
4817.47 25
4817.63 22
4817.79 21
4817.95 22
4818.11 25
4818.27 30
4818.43 36
4818.59 43
4818.75 51
4818.90 58
4819.06 64
4819.22 68
4819.38 70
4819.54 71
4819.70 70
4819.86 67
4820.02 64
4820.18 62
4820.34 59
4820.50 58
4820.66 57
4820.82 56
4820.98 55
4821.14 53
4821.29 50
4821.45 45
4821.61 39
4821.77 33
4821.93 27
4822.09 22
4822.25 20
4822.41 20
4822.57 24
4822.73 31
4822.89 39
4823.05 48
4823.21 56
4823.37 62
4823.53 65
4823.68 65
4823.84 62
4824.00 58
4824.16 52
4824.32 47
4824.48 41
4824.64 37
4824.80 34
4824.96 31
4825.12 28
4825.28 25
4825.44 23
4825.60 21
4825.76 20
4825.92 20
4826.08 21
4826.24 22
4826.39 24
4826.55 26
4826.71 27
4826.87 28
4827.03 29
4827.19 29
4827.35 30
4827.51 30
4827.67 31
4827.83 34
4827.99 37
4828.15 41
4828.31 45
4828.47 49
4828.63 51
4828.79 51
4828.95 49
4829.11 46
4829.26 43
4829.42 41
4829.58 40
4829.74 41
4829.90 44
4830.06 48
4830.22 52
4830.38 56
4830.54 58
4830.70 59
4830.86 59
4831.02 59
4831.18 59
4831.34 60
4831.50 62
4831.66 66
4831.82 69
4831.98 72
4832.14 74
4832.29 75
4832.45 76
4832.61 75
4832.77 74
4832.93 73
4833.09 71
4833.25 69
4833.41 66
4833.57 64
4833.73 62
4833.89 60
4834.05 58
4834.21 56
4834.37 55
4834.53 53
4834.69 51
4834.85 50
4835.01 48
4835.17 47
4835.33 46
4835.49 46
4835.65 46
4835.80 46
4835.96 46
4836.12 45
4836.28 44
4836.44 43
4836.60 41
4836.76 40
4836.92 38
4837.08 38
4837.24 37
4837.40 37
4837.56 36
4837.72 35
4837.88 33
4838.04 30
4838.20 26
4838.36 22
4838.52 17
4838.68 12
4838.84 9
4839.00 6
4839.16 5
4839.32 6
4839.48 7
4839.64 9
4839.80 10
4839.95 11
4840.11 11
4840.27 9
4840.43 7
4840.59 5
4840.75 3
4840.91 1
4841.07 0
4841.23 0
4841.39 0
4841.55 0
4841.71 0
4841.87 0
4842.03 0
4842.19 0
4842.35 7
4842.51 15
4842.67 25
4842.83 34
4842.99 42
4843.15 48
4843.31 52
4843.47 55
4843.63 58
4843.79 61
4843.95 65
4844.11 70
4844.27 76
4844.43 83
4844.59 89
4844.75 95
4844.90 98
4845.06 99
4845.22 99
4845.38 96
4845.54 93
4845.70 88
4845.86 84
4846.02 80
4846.18 77
4846.34 75
4846.50 75
4846.66 74
4846.82 74
4846.98 73
4847.14 70
4847.30 67
4847.46 63
4847.62 59
4847.78 56
4847.94 53
4848.10 52
4848.26 50
4848.42 49
4848.58 47
4848.74 45
4848.90 42
4849.06 39
4849.22 37
4849.38 36
4849.54 36
4849.70 39
4849.86 44
4850.02 50
4850.18 57
4850.34 63
4850.50 68
4850.66 70
4850.82 68
4850.98 64
4851.14 58
4851.30 51
4851.46 44
4851.62 39
4851.78 35
4851.94 33
4852.10 33
4852.25 34
4852.41 37
4852.57 40
4852.73 44
4852.89 47
4853.05 51
4853.21 53
4853.37 54
4853.53 53
4853.69 51
4853.85 48
4854.01 45
4854.17 42
4854.33 40
4854.49 40
4854.65 41
4854.81 42
4854.97 44
4855.13 46
4855.29 47
4855.45 48
4855.61 48
4855.77 49
4855.93 51
4856.09 54
4856.25 58
4856.41 62
4856.57 65
4856.73 67
4856.89 66
4857.05 63
4857.21 58
4857.37 51
4857.53 45
4857.69 38
4857.85 32
4858.01 28
4858.17 24
4858.33 22
4858.49 22
4858.65 23
4858.81 26
4858.97 30
4859.13 36
4859.29 43
4859.45 51
4859.61 59
4859.77 67
4859.93 74
4860.09 81
4860.25 86
4860.41 88
4860.57 89
4860.73 89
4860.89 87
4861.05 84
4861.21 82
4861.37 80
4861.53 78
4861.69 78
4861.85 77
4862.01 76
4862.17 76
4862.33 75
4862.49 74
4862.65 75
4862.81 77
4862.97 80
4863.13 85
4863.29 90
4863.45 94
4863.61 98
4863.77 101
4863.93 102
4864.09 103
4864.25 103
4864.41 101
4864.57 99
4864.73 95
4864.89 89
4865.05 81
4865.21 73
4865.37 65
4865.53 58
4865.69 52
4865.85 48
4866.01 46
4866.17 45
4866.33 43
4866.49 42
4866.65 41
4866.81 39
4866.97 38
4867.13 37
4867.29 37
4867.45 38
4867.61 39
4867.77 39
4867.93 39
4868.09 38
4868.25 37
4868.41 37
4868.57 38
4868.73 41
4868.89 46
4869.05 54
4869.21 62
4869.37 70
4869.53 76
4869.69 80
4869.85 82
4870.01 80
4870.17 78
4870.33 74
4870.49 70
4870.65 67
4870.81 65
4870.97 65
4871.14 66
4871.30 69
4871.46 73
4871.62 78
4871.78 83
4871.94 88
4872.10 93
4872.26 98
4872.42 104
4872.58 108
4872.74 112
4872.90 114
4873.06 115
4873.22 114
4873.38 111
4873.54 106
4873.70 100
4873.86 93
4874.02 85
4874.18 78
4874.34 70
4874.50 65
4874.66 60
4874.82 57
4874.98 56
4875.14 57
4875.30 59
4875.46 61
4875.62 65
4875.78 69
4875.94 75
4876.10 80
4876.26 87
4876.42 93
4876.58 99
4876.74 104
4876.90 109
4877.06 112
4877.22 114
4877.38 115
4877.54 115
4877.70 114
4877.86 111
4878.02 109
4878.18 105
4878.34 101
4878.50 96
4878.67 90
4878.83 83
4878.99 76
4879.15 69
4879.31 62
4879.47 55
4879.63 49
4879.79 44
4879.95 39
4880.11 36
4880.27 33
4880.43 31
4880.59 29
4880.75 28
4880.91 27
4881.07 28
4881.23 29
4881.39 30
4881.55 31
4881.71 32
4881.87 32
4882.03 31
4882.19 29
4882.35 27
4882.51 25
4882.67 23
4882.83 24
4882.99 25
4883.15 28
4883.31 32
4883.47 35
4883.64 38
4883.80 40
4883.96 40
4884.12 39
4884.28 38
4884.44 36
4884.60 35
4884.76 35
4884.92 34
4885.08 34
4885.24 33
4885.40 31
4885.56 29
4885.72 28
4885.88 27
4886.04 28
4886.20 30
4886.36 34
4886.52 39
4886.68 44
4886.84 48
4887.00 51
4887.16 53
4887.32 52
4887.48 51
4887.65 47
4887.81 43
4887.97 39
4888.13 35
4888.29 31
4888.45 29
4888.61 28
4888.77 29
4888.93 32
4889.09 34
4889.25 37
4889.41 38
4889.57 38
4889.73 36
4889.89 33
4890.05 30
4890.21 28
4890.37 26
4890.53 27
4890.69 31
4890.85 36
4891.01 42
4891.18 49
4891.34 56
4891.50 63
4891.66 68
4891.82 72
4891.98 75
4892.14 78
4892.30 79
4892.46 79
4892.62 77
4892.78 74
4892.94 71
4893.10 66
4893.26 62
4893.42 59
4893.58 57
4893.74 57
4893.90 59
4894.06 63
4894.22 67
4894.39 72
4894.55 76
4894.71 80
4894.87 83
4895.03 84
4895.19 85
4895.35 84
4895.51 83
4895.67 82
4895.83 82
4895.99 82
4896.15 83
4896.31 85
4896.47 87
4896.63 89
4896.79 90
4896.95 91
4897.11 90
4897.28 88
4897.44 86
4897.60 84
4897.76 81
4897.92 78
4898.08 76
4898.24 74
4898.40 72
4898.56 71
4898.72 69
4898.88 68
4899.04 67
4899.20 65
4899.36 63
4899.52 60
4899.68 57
4899.85 55
4900.01 53
4900.17 51
4900.33 50
4900.49 48
4900.65 47
4900.81 47
4900.97 47
4901.13 47
4901.29 49
4901.45 50
4901.61 52
4901.77 55
4901.93 56
4902.09 57
4902.25 57
4902.42 57
4902.58 57
4902.74 58
4902.90 60
4903.06 65
4903.22 71
4903.38 78
4903.54 84
4903.70 88
4903.86 89
4904.02 86
4904.18 81
4904.34 74
4904.50 68
4904.67 63
4904.83 61
4904.99 62
4905.15 65
4905.31 70
4905.47 76
4905.63 81
4905.79 85
4905.95 88
4906.11 90
4906.27 91
4906.43 91
4906.59 89
4906.75 87
4906.92 85
4907.08 82
4907.24 79
4907.40 77
4907.56 78
4907.72 80
4907.88 84
4908.04 88
4908.20 93
4908.36 97
4908.52 100
4908.68 99
4908.84 97
4909.01 93
4909.17 88
4909.33 83
4909.49 78
4909.65 74
4909.81 71
4909.97 69
4910.13 68
4910.29 67
4910.45 67
4910.61 68
4910.77 69
4910.93 69
4911.10 70
4911.26 70
4911.42 70
4911.58 69
4911.74 67
4911.90 64
4912.06 61
4912.22 59
4912.38 59
4912.54 60
4912.70 64
4912.86 69
4913.03 76
4913.19 82
4913.35 86
4913.51 88
4913.67 86
4913.83 82
4913.99 76
4914.15 69
4914.31 62
4914.47 56
4914.63 53
4914.79 50
4914.96 49
4915.12 48
4915.28 47
4915.44 46
4915.60 44
4915.76 42
4915.92 41
4916.08 39
4916.24 38
4916.40 38
4916.56 38
4916.73 38
4916.89 39
4917.05 40
4917.21 42
4917.37 44
4917.53 47
4917.69 49
4917.85 51
4918.01 51
4918.17 50
4918.33 49
4918.50 46
4918.66 44
4918.82 43
4918.98 44
4919.14 47
4919.30 53
4919.46 62
4919.62 73
4919.78 85
4919.94 96
4920.10 105
4920.27 112
4920.43 114
4920.59 112
4920.75 107
4920.91 98
4921.07 89
4921.23 79
4921.39 71
4921.55 64
4921.71 58
4921.88 54
4922.04 51
4922.20 50
4922.36 48
4922.52 47
4922.68 47
4922.84 46
4923.00 45
4923.16 45
4923.32 44
4923.49 44
4923.65 43
4923.81 42
4923.97 42
4924.13 42
4924.29 42
4924.45 42
4924.61 42
4924.77 40
4924.93 37
4925.10 32
4925.26 26
4925.42 20
4925.58 14
4925.74 10
4925.90 6
4926.06 4
4926.22 2
4926.38 1
4926.55 0
4926.71 0
4926.87 0
4927.03 0
4927.19 0
4927.35 0
4927.51 0
4927.67 1
4927.83 4
4928.00 6
4928.16 8
4928.32 9
4928.48 9
4928.64 9
4928.80 10
4928.96 12
4929.12 13
4929.28 14
4929.44 14
4929.61 13
4929.77 11
4929.93 9
4930.09 6
4930.25 4
4930.41 3
4930.57 4
4930.73 5
4930.90 7
4931.06 9
4931.22 12
4931.38 14
4931.54 15
4931.70 15
4931.86 15
4932.02 14
4932.18 14
4932.35 14
4932.51 14
4932.67 15
4932.83 16
4932.99 17
4933.15 17
4933.31 17
4933.47 16
4933.63 16
4933.80 16
4933.96 17
4934.12 18
4934.28 20
4934.44 21
4934.60 23
4934.76 23
4934.92 21
4935.09 18
4935.25 14
4935.41 8
4935.57 1
4935.73 0
4935.89 0
4936.05 0
4936.21 0
4936.38 0
4936.54 0
4936.70 0
4936.86 11
4937.02 21
4937.18 31
4937.34 38
4937.50 41
4937.67 42
4937.83 39
4937.99 35
4938.15 30
4938.31 27
4938.47 26
4938.63 28
4938.79 33
4938.96 39
4939.12 47
4939.28 53
4939.44 58
4939.60 60
4939.76 60
4939.92 57
4940.08 52
4940.25 48
4940.41 44
4940.57 43
4940.73 45
4940.89 50
4941.05 57
4941.21 65
4941.37 74
4941.54 82
4941.70 87
4941.86 90
4942.02 89
4942.18 87
4942.34 83
4942.50 79
4942.66 75
4942.83 71
4942.99 67
4943.15 63
4943.31 60
4943.47 56
4943.63 54
4943.79 52
4943.96 52
4944.12 55
4944.28 61
4944.44 68
4944.60 76
4944.76 83
4944.92 89
4945.09 93
4945.25 94
4945.41 93
4945.57 91
4945.73 87
4945.89 83
4946.05 79
4946.21 75
4946.38 72
4946.54 71
4946.70 70
4946.86 71
4947.02 73
4947.18 74
4947.34 75
4947.51 76
4947.67 75
4947.83 72
4947.99 69
4948.15 64
4948.31 60
4948.47 55
4948.64 51
4948.80 48
4948.96 46
4949.12 46
4949.28 47
4949.44 48
4949.60 51
4949.77 54
4949.93 57
4950.09 61
4950.25 65
4950.41 69
4950.57 73
4950.73 76
4950.90 78
4951.06 79
4951.22 79
4951.38 77
4951.54 75
4951.70 72
4951.86 68
4952.03 63
4952.19 58
4952.35 53
4952.51 49
4952.67 46
4952.83 44
4953.00 44
4953.16 45
4953.32 47
4953.48 47
4953.64 46
4953.80 43
4953.96 39
4954.13 33
4954.29 28
4954.45 23
4954.61 19
4954.77 17
4954.93 15
4955.09 13
4955.26 11
4955.42 9
4955.58 7
4955.74 5
4955.90 4
4956.06 3
4956.23 2
4956.39 2
4956.55 1
4956.71 1
4956.87 0
4957.03 0
4957.20 0
4957.36 0
4957.52 0
4957.68 0
4957.84 0
4958.00 0
4958.16 0
4958.33 1
4958.49 3
4958.65 6
4958.81 10
4958.97 15
4959.13 21
4959.30 27
4959.46 33
4959.62 39
4959.78 44
4959.94 48
4960.10 50
4960.27 50
4960.43 49
4960.59 47
4960.75 45
4960.91 43
4961.07 42
4961.23 41
4961.40 41
4961.56 42
4961.72 42
4961.88 42
4962.04 41
4962.20 40
4962.37 37
4962.53 35
4962.69 33
4962.85 31
4963.01 30
4963.17 30
4963.34 31
4963.50 32
4963.66 33
4963.82 33
4963.98 33
4964.14 33
4964.31 32
4964.47 32
4964.63 33
4964.79 36
4964.95 40
4965.11 45
4965.28 51
4965.44 57
4965.60 62
4965.76 67
4965.92 71
4966.08 74
4966.25 77
4966.41 78
4966.57 78
4966.73 78
4966.89 77
4967.06 75
[truncated: 723,541 more chars]
