# Supplementary material for: Methylobacterium Species Promoting Rice and Barley Growth and Interaction Specificity Revealed with Whole-Cell Matrix-Assisted Laser Desorption / Ionization-Time-of-Flight Mass Spectrometry (MALDI-TOF/MS) Analysis
Source: PLoS One. 2015 Jun 8;10(6):e0129509. doi: 10.1371/journal.pone.0129509 (PMC4460032; doi:10.1371/journal.pone.0129509)
Supplement: S3 Data — (ZIP) [file pone.0129509.s003.zip › Supplementary data 3 (ms from barley)/48b.txt]

780.49 0
780.55 0
780.61 0
780.68 0
780.74 0
780.81 0
780.87 0
780.93 0
781.00 0
781.06 0
781.13 0
781.19 0
781.25 0
781.32 0
781.38 0
781.45 0
781.51 0
781.58 0
781.64 0
781.70 0
781.77 0
781.83 0
781.90 0
781.96 0
782.02 0
782.09 0
782.15 0
782.22 0
782.28 0
782.34 0
782.41 0
782.47 0
782.54 0
782.60 0
782.66 0
782.73 0
782.79 0
782.86 0
782.92 0
782.99 0
783.05 0
783.11 0
783.18 0
783.24 0
783.31 0
783.37 0
783.43 0
783.50 0
783.56 0
783.63 0
783.69 0
783.75 0
783.82 0
783.88 0
783.95 0
784.01 0
784.08 0
784.14 0
784.20 0
784.27 0
784.33 0
784.40 0
784.46 0
784.52 0
784.59 0
784.65 0
784.72 0
784.78 0
784.85 0
784.91 0
784.97 0
785.04 0
785.10 0
785.17 0
785.23 0
785.30 0
785.36 0
785.42 0
785.49 0
785.55 0
785.62 0
785.68 0
785.74 0
785.81 0
785.87 0
785.94 0
786.00 0
786.07 0
786.13 0
786.19 0
786.26 0
786.32 0
786.39 0
786.45 0
786.52 0
786.58 0
786.64 0
786.71 0
786.77 0
786.84 0
786.90 0
786.97 0
787.03 0
787.09 0
787.16 0
787.22 0
787.29 0
787.35 0
787.42 0
787.48 0
787.54 0
787.61 0
787.67 0
787.74 0
787.80 0
787.87 0
787.93 0
787.99 0
788.06 0
788.12 0
788.19 0
788.25 0
788.32 0
788.38 0
788.45 0
788.51 0
788.57 0
788.64 0
788.70 0
788.77 0
788.83 0
788.90 0
788.96 0
789.02 0
789.09 0
789.15 0
789.22 0
789.28 0
789.35 0
789.41 0
789.48 0
789.54 0
789.60 0
789.67 0
789.73 0
789.80 0
789.86 0
789.93 0
789.99 0
790.05 0
790.12 0
790.18 0
790.25 0
790.31 0
790.38 0
790.44 0
790.51 0
790.57 0
790.63 0
790.70 0
790.76 0
790.83 0
790.89 0
790.96 0
791.02 0
791.09 0
791.15 0
791.21 0
791.28 0
791.34 0
791.41 0
791.47 0
791.54 0
791.60 0
791.67 0
791.73 0
791.79 0
791.86 0
791.92 0
791.99 0
792.05 0
792.12 0
792.18 0
792.25 0
792.31 0
792.38 0
792.44 0
792.50 0
792.57 0
792.63 0
792.70 0
792.76 0
792.83 0
792.89 0
792.96 0
793.02 0
793.09 0
793.15 0
793.21 0
793.28 0
793.34 0
793.41 0
793.47 0
793.54 0
793.60 0
793.67 0
793.73 0
793.80 0
793.86 0
793.92 0
793.99 0
794.05 0
794.12 0
794.18 0
794.25 0
794.31 0
794.38 0
794.44 0
794.51 0
794.57 0
794.63 0
794.70 0
794.76 0
794.83 0
794.89 0
794.96 0
795.02 0
795.09 0
795.15 0
795.22 0
795.28 0
795.35 0
795.41 0
795.47 0
795.54 0
795.60 0
795.67 0
795.73 0
795.80 0
795.86 0
795.93 0
795.99 0
796.06 0
796.12 0
796.19 0
796.25 0
796.32 0
796.38 0
796.44 0
796.51 0
796.57 0
796.64 0
796.70 0
796.77 0
796.83 0
796.90 0
796.96 0
797.03 0
797.09 0
797.16 0
797.22 0
797.29 0
797.35 0
797.42 0
797.48 0
797.54 0
797.61 0
797.67 0
797.74 0
797.80 0
797.87 0
797.93 0
798.00 0
798.06 0
798.13 0
798.19 0
798.26 0
798.32 0
798.39 0
798.45 0
798.52 0
798.58 0
798.65 0
798.71 0
798.77 0
798.84 0
798.90 0
798.97 0
799.03 0
799.10 0
799.16 0
799.23 0
799.29 0
799.36 0
799.42 0
799.49 0
799.55 0
799.62 0
799.68 0
799.75 0
799.81 0
799.88 0
799.94 0
800.01 0
800.07 0
800.14 0
800.20 0
800.26 0
800.33 0
800.39 0
800.46 0
800.52 0
800.59 0
800.65 0
800.72 0
800.78 0
800.85 0
800.91 0
800.98 0
801.04 0
801.11 0
801.17 0
801.24 0
801.30 0
801.37 0
801.43 0
801.50 0
801.56 0
801.63 0
801.69 0
801.76 0
801.82 0
801.89 0
801.95 0
802.02 0
802.08 0
802.15 0
802.21 0
802.28 0
802.34 0
802.41 0
802.47 0
802.54 0
802.60 0
802.67 0
802.73 0
802.80 0
802.86 0
802.93 0
802.99 0
803.06 0
803.12 0
803.18 0
803.25 0
803.31 0
803.38 0
803.44 0
803.51 0
803.57 0
803.64 0
803.70 0
803.77 0
803.83 0
803.90 0
803.96 0
804.03 0
804.09 0
804.16 0
804.22 0
804.29 0
804.35 0
804.42 0
804.48 0
804.55 0
804.61 0
804.68 0
804.74 0
804.81 0
804.87 0
804.94 0
805.00 0
805.07 0
805.13 0
805.20 0
805.26 0
805.33 0
805.39 0
805.46 0
805.52 0
805.59 0
805.65 0
805.72 0
805.78 0
805.85 0
805.92 0
805.98 0
806.05 0
806.11 0
806.18 0
806.24 0
806.31 0
806.37 0
806.44 0
806.50 0
806.57 0
806.63 0
806.70 0
806.76 0
806.83 0
806.89 0
806.96 0
807.02 0
807.09 0
807.15 0
807.22 0
807.28 0
807.35 0
807.41 0
807.48 0
807.54 0
807.61 0
807.67 0
807.74 0
807.80 0
807.87 0
807.93 0
808.00 0
808.06 0
808.13 0
808.19 0
808.26 0
808.32 0
808.39 0
808.45 0
808.52 0
808.58 0
808.65 0
808.71 0
808.78 0
808.85 0
808.91 0
808.98 0
809.04 0
809.11 0
809.17 0
809.24 0
809.30 0
809.37 0
809.43 0
809.50 0
809.56 0
809.63 0
809.69 0
809.76 0
809.82 0
809.89 0
809.95 0
810.02 0
810.08 0
810.15 0
810.21 0
810.28 0
810.34 0
810.41 0
810.48 0
810.54 0
810.61 0
810.67 0
810.74 0
810.80 0
810.87 0
810.93 0
811.00 0
811.06 0
811.13 0
811.19 0
811.26 0
811.32 0
811.39 0
811.45 0
811.52 0
811.58 0
811.65 0
811.72 0
811.78 0
811.85 0
811.91 0
811.98 0
812.04 0
812.11 0
812.17 0
812.24 0
812.30 0
812.37 0
812.43 0
812.50 0
812.56 0
812.63 0
812.70 0
812.76 0
812.83 0
812.89 0
812.96 0
813.02 0
813.09 0
813.15 0
813.22 0
813.28 0
813.35 0
813.41 0
813.48 0
813.54 0
813.61 0
813.68 0
813.74 0
813.81 0
813.87 0
813.94 0
814.00 0
814.07 0
814.13 0
814.20 0
814.26 0
814.33 0
814.39 0
814.46 0
814.53 0
814.59 0
814.66 0
814.72 0
814.79 0
814.85 0
814.92 0
814.98 0
815.05 0
815.11 0
815.18 0
815.25 0
815.31 0
815.38 0
815.44 0
815.51 0
815.57 0
815.64 0
815.70 0
815.77 0
815.83 0
815.90 0
815.97 0
816.03 0
816.10 0
816.16 0
816.23 0
816.29 0
816.36 0
816.42 0
816.49 0
816.55 0
816.62 0
816.69 0
816.75 0
816.82 0
816.88 0
816.95 0
817.01 0
817.08 0
817.14 0
817.21 0
817.27 0
817.34 0
817.41 0
817.47 0
817.54 0
817.60 0
817.67 0
817.73 0
817.80 0
817.86 0
817.93 0
818.00 0
818.06 0
818.13 0
818.19 0
818.26 0
818.32 0
818.39 0
818.45 0
818.52 0
818.59 0
818.65 0
818.72 0
818.78 0
818.85 0
818.91 0
818.98 0
819.04 0
819.11 0
819.18 0
819.24 0
819.31 0
819.37 0
819.44 0
819.50 0
819.57 0
819.64 0
819.70 0
819.77 0
819.83 0
819.90 0
819.96 0
820.03 0
820.09 0
820.16 0
820.23 0
820.29 0
820.36 0
820.42 0
820.49 0
820.55 0
820.62 0
820.69 0
820.75 0
820.82 0
820.88 0
820.95 0
821.01 0
821.08 0
821.14 0
821.21 0
821.28 0
821.34 0
821.41 0
821.47 0
821.54 0
821.60 0
821.67 0
821.74 0
821.80 0
821.87 0
821.93 0
822.00 0
822.06 0
822.13 0
822.20 0
822.26 0
822.33 0
822.39 0
822.46 0
822.52 0
822.59 0
822.66 0
822.72 0
822.79 0
822.85 0
822.92 0
822.98 0
823.05 0
823.12 0
823.18 0
823.25 0
823.31 0
823.38 0
823.44 0
823.51 0
823.58 0
823.64 0
823.71 0
823.77 0
823.84 0
823.91 0
823.97 0
824.04 0
824.10 0
824.17 0
824.23 0
824.30 0
824.37 0
824.43 0
824.50 0
824.56 0
824.63 0
824.69 0
824.76 0
824.83 0
824.89 0
824.96 0
825.02 0
825.09 0
825.16 0
825.22 0
825.29 0
825.35 0
825.42 0
825.48 0
825.55 0
825.62 0
825.68 0
825.75 0
825.81 0
825.88 0
825.95 0
826.01 0
826.08 0
826.14 0
826.21 0
826.27 0
826.34 0
826.41 0
826.47 0
826.54 0
826.60 0
826.67 0
826.74 0
826.80 0
826.87 0
826.93 0
827.00 0
827.07 0
827.13 0
827.20 0
827.26 0
827.33 0
827.40 0
827.46 0
827.53 0
827.59 0
827.66 0
827.72 0
827.79 0
827.86 0
827.92 0
827.99 0
828.05 0
828.12 0
828.19 0
828.25 0
828.32 0
828.38 0
828.45 0
828.52 0
828.58 0
828.65 0
828.71 0
828.78 0
828.85 0
828.91 0
828.98 0
829.04 0
829.11 0
829.18 0
829.24 0
829.31 0
829.37 0
829.44 0
829.51 0
829.57 0
829.64 0
829.70 0
829.77 0
829.84 0
829.90 0
829.97 0
830.03 0
830.10 0
830.17 0
830.23 0
830.30 0
830.36 0
830.43 0
830.50 0
830.56 0
830.63 0
830.69 0
830.76 0
830.83 0
830.89 0
830.96 0
831.02 0
831.09 0
831.16 0
831.22 0
831.29 0
831.36 0
831.42 0
831.49 0
831.55 0
831.62 0
831.69 0
831.75 0
831.82 0
831.88 0
831.95 0
832.02 0
832.08 0
832.15 0
832.21 0
832.28 0
832.35 0
832.41 0
832.48 0
832.54 0
832.61 0
832.68 0
832.74 0
832.81 0
832.88 0
832.94 0
833.01 0
833.07 0
833.14 0
833.21 0
833.27 0
833.34 0
833.40 0
833.47 0
833.54 0
833.60 0
833.67 0
833.74 0
833.80 0
833.87 0
833.93 0
834.00 0
834.07 0
834.13 0
834.20 0
834.27 0
834.33 0
834.40 0
834.46 0
834.53 0
834.60 0
834.66 0
834.73 0
834.79 0
834.86 0
834.93 0
834.99 0
835.06 0
835.13 0
835.19 0
835.26 0
835.32 0
835.39 0
835.46 0
835.52 0
835.59 0
835.66 0
835.72 0
835.79 0
835.85 0
835.92 0
835.99 0
836.05 0
836.12 0
836.19 0
836.25 0
836.32 0
836.38 0
836.45 0
836.52 0
836.58 0
836.65 0
836.72 0
836.78 0
836.85 0
836.91 0
836.98 0
837.05 0
837.11 0
837.18 0
837.25 0
837.31 0
837.38 0
837.45 0
837.51 0
837.58 0
837.64 0
837.71 0
837.78 0
837.84 0
837.91 0
837.98 0
838.04 0
838.11 0
838.17 0
838.24 0
838.31 0
838.37 0
838.44 0
838.51 0
838.57 0
838.64 0
838.71 0
838.77 0
838.84 0
838.90 0
838.97 0
839.04 0
839.10 0
839.17 0
839.24 0
839.30 0
839.37 0
839.44 0
839.50 0
839.57 0
839.64 0
839.70 0
839.77 0
839.83 0
839.90 0
839.97 0
840.03 0
840.10 0
840.17 0
840.23 0
840.30 0
840.37 0
840.43 0
840.50 0
840.57 0
840.63 0
840.70 0
840.76 0
840.83 0
840.90 0
840.96 0
841.03 0
841.10 0
841.16 0
841.23 0
841.30 0
841.36 0
841.43 0
841.50 0
841.56 0
841.63 0
841.70 0
841.76 0
841.83 0
841.89 0
841.96 0
842.03 0
842.09 0
842.16 0
842.23 0
842.29 0
842.36 0
842.43 0
842.49 0
842.56 0
842.63 0
842.69 0
842.76 0
842.83 0
842.89 0
842.96 0
843.03 0
843.09 0
843.16 0
843.22 0
843.29 0
843.36 0
843.42 0
843.49 0
843.56 0
843.62 0
843.69 0
843.76 0
843.82 0
843.89 0
843.96 0
844.02 0
844.09 0
844.16 0
844.22 0
844.29 0
844.36 0
844.42 0
844.49 0
844.56 0
844.62 0
844.69 0
844.76 0
844.82 0
844.89 0
844.96 0
845.02 0
845.09 0
845.16 0
845.22 0
845.29 0
845.36 0
845.42 0
845.49 0
845.56 0
845.62 0
845.69 0
845.76 0
845.82 0
845.89 0
845.96 0
846.02 0
846.09 0
846.16 0
846.22 0
846.29 0
846.36 0
846.42 0
846.49 0
846.56 0
846.62 0
846.69 0
846.76 0
846.82 0
846.89 0
846.96 0
847.02 0
847.09 0
847.16 0
847.22 0
847.29 0
847.36 0
847.42 0
847.49 0
847.56 0
847.62 0
847.69 0
847.76 0
847.82 0
847.89 0
847.96 0
848.02 0
848.09 0
848.16 0
848.22 0
848.29 0
848.36 0
848.42 0
848.49 0
848.56 0
848.62 0
848.69 0
848.76 0
848.82 0
848.89 0
848.96 0
849.02 0
849.09 0
849.16 0
849.22 0
849.29 0
849.36 0
849.43 0
849.49 0
849.56 0
849.63 0
849.69 0
849.76 0
849.83 0
849.89 0
849.96 0
850.03 0
850.09 0
850.16 0
850.23 0
850.29 0
850.36 0
850.43 0
850.49 0
850.56 0
850.63 0
850.69 0
850.76 0
850.83 0
850.90 0
850.96 0
851.03 0
851.10 0
851.16 0
851.23 0
851.30 0
851.36 0
851.43 0
851.50 0
851.56 0
851.63 0
851.70 0
851.76 0
851.83 0
851.90 0
851.97 0
852.03 0
852.10 0
852.17 0
852.23 0
852.30 0
852.37 0
852.43 0
852.50 0
852.57 0
852.63 0
852.70 0
852.77 0
852.83 0
852.90 0
852.97 0
853.04 0
853.10 0
853.17 0
853.24 0
853.30 0
853.37 0
853.44 0
853.50 0
853.57 0
853.64 0
853.71 0
853.77 0
853.84 0
853.91 0
853.97 0
854.04 0
854.11 0
854.17 0
854.24 0
854.31 0
854.37 0
854.44 0
854.51 0
854.58 0
854.64 0
854.71 0
854.78 0
854.84 0
854.91 0
854.98 0
855.04 0
855.11 0
855.18 0
855.25 0
855.31 0
855.38 0
855.45 0
855.51 0
855.58 0
855.65 0
855.72 0
855.78 0
855.85 0
855.92 0
855.98 0
856.05 0
856.12 0
856.18 0
856.25 0
856.32 0
856.39 0
856.45 0
856.52 0
856.59 0
856.65 0
856.72 0
856.79 0
856.86 0
856.92 0
856.99 0
857.06 0
857.12 0
857.19 0
857.26 0
857.32 0
857.39 0
857.46 0
857.53 0
857.59 0
857.66 0
857.73 0
857.79 0
857.86 0
857.93 0
858.00 0
858.06 0
858.13 0
858.20 0
858.26 0
858.33 0
858.40 0
858.47 0
858.53 0
858.60 0
858.67 0
858.73 0
858.80 0
858.87 0
858.94 0
859.00 0
859.07 0
859.14 0
859.20 0
859.27 0
859.34 0
859.41 0
859.47 0
859.54 0
859.61 0
859.68 0
859.74 0
859.81 0
859.88 0
859.94 0
860.01 0
860.08 0
860.15 0
860.21 0
860.28 0
860.35 0
860.41 0
860.48 0
860.55 0
860.62 0
860.68 0
860.75 0
860.82 0
860.88 0
860.95 0
861.02 0
861.09 0
861.15 0
861.22 0
861.29 0
861.36 0
861.42 0
861.49 0
861.56 0
861.62 0
861.69 0
861.76 0
861.83 0
861.89 0
861.96 0
862.03 0
862.10 0
862.16 0
862.23 0
862.30 0
862.36 0
862.43 0
862.50 0
862.57 0
862.63 0
862.70 0
862.77 0
862.84 0
862.90 0
862.97 0
863.04 0
863.11 0
863.17 0
863.24 0
863.31 0
863.37 0
863.44 0
863.51 0
863.58 0
863.64 0
863.71 0
863.78 0
863.85 0
863.91 0
863.98 0
864.05 0
864.12 0
864.18 0
864.25 0
864.32 0
864.39 0
864.45 0
864.52 0
864.59 0
864.65 0
864.72 0
864.79 0
864.86 0
864.92 0
864.99 0
865.06 0
865.13 0
865.19 0
865.26 0
865.33 0
865.40 0
865.46 0
865.53 0
865.60 0
865.67 0
865.73 0
865.80 0
865.87 0
865.94 0
866.00 0
866.07 0
866.14 0
866.21 0
866.27 0
866.34 0
866.41 0
866.47 0
866.54 0
866.61 0
866.68 0
866.74 0
866.81 0
866.88 0
866.95 0
867.01 0
867.08 0
867.15 0
867.22 0
867.28 0
867.35 0
867.42 0
867.49 0
867.55 0
867.62 0
867.69 0
867.76 0
867.82 0
867.89 0
867.96 0
868.03 0
868.09 0
868.16 0
868.23 0
868.30 0
868.36 0
868.43 0
868.50 0
868.57 0
868.64 0
868.70 0
868.77 0
868.84 0
868.91 0
868.97 0
869.04 0
869.11 0
869.18 0
869.24 0
869.31 0
869.38 0
869.45 0
869.51 0
869.58 0
869.65 0
869.72 0
869.78 0
869.85 0
869.92 0
869.99 0
870.05 0
870.12 0
870.19 0
870.26 0
870.32 0
870.39 0
870.46 0
870.53 0
870.59 0
870.66 0
870.73 0
870.80 0
870.87 0
870.93 0
871.00 0
871.07 0
871.14 0
871.20 0
871.27 0
871.34 0
871.41 0
871.47 0
871.54 0
871.61 0
871.68 0
871.74 0
871.81 0
871.88 0
871.95 0
872.02 0
872.08 0
872.15 0
872.22 0
872.29 0
872.35 0
872.42 0
872.49 0
872.56 0
872.62 0
872.69 0
872.76 0
872.83 0
872.90 0
872.96 0
873.03 0
873.10 0
873.17 0
873.23 0
873.30 0
873.37 0
873.44 0
873.50 0
873.57 0
873.64 0
873.71 0
873.78 0
873.84 0
873.91 0
873.98 0
874.05 0
874.11 0
874.18 0
874.25 0
874.32 0
874.39 0
874.45 0
874.52 0
874.59 0
874.66 0
874.72 0
874.79 0
874.86 0
874.93 0
875.00 0
875.06 0
875.13 0
875.20 0
875.27 0
875.33 0
875.40 0
875.47 0
875.54 0
875.61 0
875.67 0
875.74 0
875.81 0
875.88 0
875.94 0
876.01 0
876.08 0
876.15 0
876.22 0
876.28 0
876.35 0
876.42 0
876.49 0
876.56 0
876.62 0
876.69 0
876.76 0
876.83 0
876.89 0
876.96 0
877.03 0
877.10 0
877.17 0
877.23 0
877.30 0
877.37 0
877.44 0
877.51 0
877.57 0
877.64 0
877.71 0
877.78 0
877.85 0
877.91 0
877.98 0
878.05 0
878.12 0
878.18 0
878.25 0
878.32 0
878.39 0
878.46 0
878.52 0
878.59 0
878.66 0
878.73 0
878.80 0
878.86 0
878.93 0
879.00 0
879.07 0
879.14 0
879.20 0
879.27 0
879.34 0
879.41 0
879.48 0
879.54 0
879.61 0
879.68 0
879.75 0
879.82 0
879.88 0
879.95 0
880.02 0
880.09 0
880.16 0
880.22 0
880.29 0
880.36 0
880.43 0
880.50 0
880.56 0
880.63 0
880.70 0
880.77 0
880.84 0
880.90 0
880.97 0
881.04 0
881.11 0
881.18 0
881.24 0
881.31 0
881.38 0
881.45 0
881.52 0
881.58 0
881.65 0
881.72 0
881.79 0
881.86 0
881.92 0
881.99 0
882.06 0
882.13 0
882.20 0
882.26 0
882.33 0
882.40 0
882.47 0
882.54 0
882.60 0
882.67 0
882.74 0
882.81 0
882.88 0
882.95 0
883.01 0
883.08 0
883.15 0
883.22 0
883.29 0
883.35 0
883.42 0
883.49 0
883.56 0
883.63 0
883.69 0
883.76 0
883.83 0
883.90 0
883.97 0
884.03 0
884.10 0
884.17 0
884.24 0
884.31 0
884.38 0
884.44 0
884.51 0
884.58 0
884.65 0
884.72 0
884.78 0
884.85 0
884.92 0
884.99 0
885.06 0
885.13 0
885.19 0
885.26 0
885.33 0
885.40 0
885.47 0
885.53 0
885.60 0
885.67 0
885.74 0
885.81 0
885.88 0
885.94 0
886.01 0
886.08 0
886.15 0
886.22 0
886.28 0
886.35 0
886.42 0
886.49 0
886.56 0
886.63 0
886.69 0
886.76 0
886.83 0
886.90 0
886.97 0
887.04 0
887.10 0
887.17 0
887.24 0
887.31 0
887.38 0
887.45 0
887.51 0
887.58 0
887.65 0
887.72 0
887.79 0
887.85 0
887.92 0
887.99 0
888.06 0
888.13 0
888.20 0
888.26 0
888.33 0
888.40 0
888.47 0
888.54 0
888.61 0
888.67 0
888.74 0
888.81 0
888.88 0
888.95 0
889.02 0
889.08 0
889.15 0
889.22 0
889.29 0
889.36 0
889.43 0
889.49 0
889.56 0
889.63 0
889.70 0
889.77 0
889.84 0
889.90 0
889.97 0
890.04 0
890.11 0
890.18 0
890.25 0
890.31 0
890.38 0
890.45 0
890.52 0
890.59 0
890.66 0
890.73 0
890.79 0
890.86 0
890.93 0
891.00 0
891.07 0
891.14 0
891.20 0
891.27 0
891.34 0
891.41 0
891.48 0
891.55 0
891.61 0
891.68 0
891.75 0
891.82 0
891.89 0
891.96 0
892.03 0
892.09 0
892.16 0
892.23 0
892.30 0
892.37 0
892.44 0
892.50 0
892.57 0
892.64 0
892.71 0
892.78 0
892.85 0
892.92 0
892.98 0
893.05 0
893.12 0
893.19 0
893.26 0
893.33 0
893.39 0
893.46 0
893.53 0
893.60 0
893.67 0
893.74 0
893.81 0
893.87 0
893.94 0
894.01 0
894.08 0
894.15 0
894.22 0
894.29 0
894.35 0
894.42 0
894.49 0
894.56 0
894.63 0
894.70 0
894.77 0
894.83 0
894.90 0
894.97 0
895.04 0
895.11 0
895.18 0
895.25 0
895.31 0
895.38 0
895.45 0
895.52 0
895.59 0
895.66 0
895.73 0
895.79 0
895.86 0
895.93 0
896.00 0
896.07 0
896.14 0
896.21 0
896.27 0
896.34 0
896.41 0
896.48 0
896.55 0
896.62 0
896.69 0
896.75 0
896.82 0
896.89 0
896.96 0
897.03 0
897.10 0
897.17 0
897.23 0
897.30 0
897.37 0
897.44 0
897.51 0
897.58 0
897.65 0
897.72 0
897.78 0
897.85 0
897.92 0
897.99 0
898.06 0
898.13 0
898.20 0
898.26 0
898.33 0
898.40 0
898.47 0
898.54 0
898.61 0
898.68 0
898.75 0
898.81 0
898.88 0
898.95 0
899.02 0
899.09 0
899.16 0
899.23 0
899.30 0
899.36 0
899.43 0
899.50 0
899.57 0
899.64 0
899.71 0
899.78 0
899.85 0
899.91 0
899.98 0
900.05 0
900.12 0
900.19 0
900.26 0
900.33 0
900.40 0
900.46 0
900.53 0
900.60 0
900.67 0
900.74 0
900.81 0
900.88 0
900.95 0
901.01 0
901.08 0
901.15 0
901.22 0
901.29 0
901.36 0
901.43 0
901.50 0
901.56 0
901.63 0
901.70 0
901.77 0
901.84 0
901.91 0
901.98 0
902.05 0
902.12 0
902.18 0
902.25 0
902.32 0
902.39 0
902.46 0
902.53 0
902.60 0
902.67 0
902.73 0
902.80 0
902.87 0
902.94 0
903.01 0
903.08 0
903.15 0
903.22 0
903.29 0
903.35 0
903.42 0
903.49 0
903.56 0
903.63 0
903.70 0
903.77 0
903.84 0
903.91 0
903.97 0
904.04 0
904.11 0
904.18 0
904.25 0
904.32 0
904.39 0
904.46 0
904.53 0
904.60 0
904.66 0
904.73 0
904.80 0
904.87 0
904.94 0
905.01 0
905.08 0
905.15 0
905.22 0
905.28 0
905.35 0
905.42 0
905.49 0
905.56 0
905.63 0
905.70 0
905.77 0
905.84 0
905.91 0
905.97 0
906.04 0
906.11 0
906.18 0
906.25 0
906.32 0
906.39 0
906.46 0
906.53 0
906.60 0
906.66 0
906.73 0
906.80 0
906.87 0
906.94 0
907.01 0
907.08 0
907.15 0
907.22 0
907.29 0
907.35 0
907.42 0
907.49 0
907.56 0
907.63 0
907.70 0
907.77 0
907.84 0
907.91 0
907.98 0
908.04 0
908.11 0
908.18 0
908.25 0
908.32 0
908.39 0
908.46 0
908.53 0
908.60 0
908.67 0
908.74 0
908.80 0
908.87 0
908.94 0
909.01 0
909.08 0
909.15 0
909.22 0
909.29 0
909.36 0
909.43 0
909.50 0
909.56 0
909.63 0
909.70 0
909.77 0
909.84 0
909.91 0
909.98 0
910.05 0
910.12 0
910.19 0
910.26 0
910.33 0
910.39 0
910.46 0
910.53 0
910.60 0
910.67 0
910.74 0
910.81 0
910.88 0
910.95 0
911.02 0
911.09 0
911.16 0
911.22 0
911.29 0
911.36 0
911.43 0
911.50 0
911.57 0
911.64 0
911.71 0
911.78 0
911.85 0
911.92 0
911.99 0
912.05 0
912.12 0
912.19 0
912.26 0
912.33 0
912.40 0
912.47 0
912.54 0
912.61 0
912.68 0
912.75 0
912.82 0
912.89 0
912.95 0
913.02 0
913.09 0
913.16 0
913.23 0
913.30 0
913.37 0
913.44 0
913.51 0
913.58 0
913.65 0
913.72 0
913.79 0
913.85 0
913.92 0
913.99 0
914.06 0
914.13 0
914.20 0
914.27 0
914.34 0
914.41 0
914.48 0
914.55 0
914.62 0
914.69 0
914.76 0
914.83 0
914.89 0
914.96 0
915.03 0
915.10 0
915.17 0
915.24 0
915.31 0
915.38 0
915.45 0
915.52 0
915.59 0
915.66 0
915.73 0
915.80 0
915.87 0
915.93 0
916.00 0
916.07 0
916.14 0
916.21 0
916.28 0
916.35 0
916.42 0
916.49 0
916.56 0
916.63 0
916.70 0
916.77 0
916.84 0
916.91 0
916.98 0
917.04 0
917.11 0
917.18 0
917.25 0
917.32 0
917.39 0
917.46 0
917.53 0
917.60 0
917.67 0
917.74 0
917.81 0
917.88 0
917.95 0
918.02 0
918.09 0
918.16 0
918.22 0
918.29 0
918.36 0
918.43 0
918.50 0
918.57 0
918.64 0
918.71 0
918.78 0
918.85 0
918.92 0
918.99 0
919.06 0
919.13 0
919.20 0
919.27 0
919.34 0
919.41 0
919.48 0
919.54 0
919.61 0
919.68 0
919.75 0
919.82 0
919.89 0
919.96 0
920.03 0
920.10 0
920.17 0
920.24 0
920.31 0
920.38 0
920.45 0
920.52 0
920.59 0
920.66 0
920.73 0
920.80 0
920.87 0
920.94 0
921.00 0
921.07 0
921.14 0
921.21 0
921.28 0
921.35 0
921.42 0
921.49 0
921.56 0
921.63 0
921.70 0
921.77 0
921.84 0
921.91 0
921.98 0
922.05 0
922.12 0
922.19 0
922.26 0
922.33 0
922.40 0
922.47 0
922.54 0
922.61 0
922.67 0
922.74 0
922.81 0
922.88 0
922.95 0
923.02 0
923.09 0
923.16 0
923.23 0
923.30 0
923.37 0
923.44 0
923.51 0
923.58 0
923.65 0
923.72 0
923.79 0
923.86 0
923.93 0
924.00 0
924.07 0
924.14 0
924.21 0
924.28 0
924.35 0
924.42 0
924.49 0
924.56 0
924.62 0
924.69 0
924.76 0
924.83 0
924.90 0
924.97 0
925.04 0
925.11 0
925.18 0
925.25 0
925.32 0
925.39 0
925.46 0
925.53 0
925.60 0
925.67 0
925.74 0
925.81 0
925.88 0
925.95 0
926.02 0
926.09 0
926.16 0
926.23 0
926.30 0
926.37 0
926.44 0
926.51 0
926.58 0
926.65 0
926.72 0
926.79 0
926.86 0
926.93 0
927.00 0
927.07 0
927.14 0
927.21 0
927.27 0
927.34 0
927.41 0
927.48 0
927.55 0
927.62 0
927.69 0
927.76 0
927.83 0
927.90 0
927.97 0
928.04 0
928.11 0
928.18 0
928.25 0
928.32 0
928.39 0
928.46 0
928.53 0
928.60 0
928.67 0
928.74 0
928.81 0
928.88 0
928.95 0
929.02 0
929.09 0
929.16 0
929.23 0
929.30 0
929.37 0
929.44 0
929.51 0
929.58 0
929.65 0
929.72 0
929.79 0
929.86 0
929.93 0
930.00 0
930.07 0
930.14 0
930.21 0
930.28 0
930.35 0
930.42 0
930.49 0
930.56 0
930.63 0
930.70 0
930.77 0
930.84 0
930.91 0
930.98 0
931.05 0
931.12 0
931.19 0
931.26 0
931.33 0
931.40 0
931.47 0
931.54 0
931.61 0
931.68 0
931.75 0
931.82 0
931.89 0
931.96 0
932.03 0
932.10 0
932.17 0
932.24 0
932.31 0
932.38 0
932.45 0
932.52 0
932.59 0
932.66 0
932.73 0
932.80 0
932.87 0
932.94 0
933.01 0
933.08 0
933.15 0
933.22 0
933.29 0
933.36 0
933.43 0
933.50 0
933.57 0
933.64 0
933.71 0
933.78 0
933.85 0
933.92 0
933.99 0
934.06 0
934.13 0
934.20 0
934.27 0
934.34 0
934.41 0
934.48 0
934.55 0
934.62 0
934.69 0
934.76 0
934.83 0
934.90 0
934.97 0
935.04 0
935.11 0
935.18 0
935.25 0
935.32 0
935.39 0
935.46 0
935.53 0
935.60 0
935.67 0
935.74 0
935.81 0
935.88 0
935.95 0
936.02 0
936.09 0
936.16 0
936.23 0
936.30 0
936.37 0
936.44 0
936.51 0
936.58 0
936.65 0
936.72 0
936.79 0
936.86 0
936.93 0
937.00 0
937.07 0
937.14 0
937.21 0
937.28 0
937.35 0
937.42 0
937.49 0
937.56 0
937.63 0
937.70 0
937.77 0
937.84 0
937.91 0
937.98 0
938.05 0
938.12 0
938.19 0
938.26 0
938.33 0
938.40 0
938.47 0
938.54 0
938.61 0
938.69 0
938.76 0
938.83 0
938.90 0
938.97 0
939.04 0
939.11 0
939.18 0
939.25 0
939.32 0
939.39 0
939.46 0
939.53 0
939.60 0
939.67 0
939.74 0
939.81 0
939.88 0
939.95 0
940.02 0
940.09 0
940.16 0
940.23 0
940.30 0
940.37 0
940.44 0
940.51 0
940.58 0
940.65 0
940.72 0
940.79 0
940.86 0
940.93 0
941.00 0
941.07 0
941.14 0
941.21 0
941.28 0
941.36 0
941.43 0
941.50 0
941.57 0
941.64 0
941.71 0
941.78 0
941.85 0
941.92 0
941.99 0
942.06 0
942.13 0
942.20 0
942.27 0
942.34 0
942.41 0
942.48 0
942.55 0
942.62 0
942.69 0
942.76 0
942.83 0
942.90 0
942.97 0
943.04 0
943.11 0
943.18 0
943.25 0
943.32 0
943.40 0
943.47 0
943.54 0
943.61 0
943.68 0
943.75 0
943.82 0
943.89 0
943.96 0
944.03 0
944.10 0
944.17 0
944.24 0
944.31 0
944.38 0
944.45 0
944.52 0
944.59 0
944.66 0
944.73 0
944.80 0
944.87 0
944.94 0
945.02 0
945.09 0
945.16 0
945.23 0
945.30 0
945.37 0
945.44 0
945.51 0
945.58 0
945.65 0
945.72 0
945.79 0
945.86 0
945.93 0
946.00 0
946.07 0
946.14 0
946.21 0
946.28 0
946.35 0
946.42 0
946.50 0
946.57 0
946.64 0
946.71 0
946.78 0
946.85 0
946.92 0
946.99 0
947.06 0
947.13 0
947.20 0
947.27 0
947.34 0
947.41 0
947.48 0
947.55 0
947.62 0
947.69 0
947.76 0
947.84 0
947.91 0
947.98 0
948.05 0
948.12 0
948.19 0
948.26 0
948.33 0
948.40 0
948.47 0
948.54 0
948.61 0
948.68 0
948.75 0
948.82 0
948.89 0
948.96 0
949.04 0
949.11 0
949.18 0
949.25 0
949.32 0
949.39 0
949.46 0
949.53 0
949.60 0
949.67 0
949.74 0
949.81 0
949.88 0
949.95 0
950.02 0
950.09 0
950.16 0
950.24 0
950.31 0
950.38 0
950.45 0
950.52 0
950.59 0
950.66 0
950.73 0
950.80 0
950.87 0
950.94 0
951.01 0
951.08 0
951.15 0
951.22 0
951.30 0
951.37 0
951.44 0
951.51 0
951.58 0
951.65 0
951.72 0
951.79 0
951.86 0
951.93 0
952.00 0
952.07 0
952.14 0
952.21 0
952.29 0
952.36 0
952.43 0
952.50 0
952.57 0
952.64 0
952.71 0
952.78 0
952.85 0
952.92 0
952.99 0
953.06 0
953.13 0
953.21 0
953.28 1
953.35 0
953.42 0
953.49 0
953.56 0
953.63 0
953.70 0
953.77 0
953.84 0
953.91 0
953.98 0
954.05 0
954.13 0
954.20 0
954.27 0
954.34 0
954.41 0
954.48 0
954.55 0
954.62 0
954.69 0
954.76 0
954.83 0
954.90 0
954.97 0
955.05 0
955.12 0
955.19 0
955.26 0
955.33 0
955.40 0
955.47 0
955.54 0
955.61 0
955.68 0
955.75 0
955.82 0
955.90 0
955.97 0
956.04 0
956.11 0
956.18 0
956.25 0
956.32 0
956.39 0
956.46 0
956.53 0
956.60 0
956.68 0
956.75 0
956.82 0
956.89 0
956.96 0
957.03 0
957.10 0
957.17 0
957.24 0
957.31 0
957.38 0
957.46 0
957.53 0
957.60 0
957.67 0
957.74 0
957.81 0
957.88 0
957.95 0
958.02 0
958.09 0
958.16 0
958.24 0
958.31 0
958.38 0
958.45 0
958.52 0
958.59 0
958.66 0
958.73 0
958.80 0
958.87 0
958.94 0
959.02 0
959.09 0
959.16 0
959.23 0
959.30 0
959.37 0
959.44 0
959.51 0
959.58 0
959.65 0
959.73 0
959.80 0
959.87 0
959.94 0
960.01 0
960.08 0
960.15 0
960.22 0
960.29 0
960.36 0
960.44 0
960.51 0
960.58 0
960.65 0
960.72 0
960.79 0
960.86 0
960.93 0
961.00 0
961.08 0
961.15 0
961.22 0
961.29 0
961.36 0
961.43 0
961.50 0
961.57 0
961.64 0
961.71 0
961.79 0
961.86 0
961.93 0
962.00 0
962.07 0
962.14 0
962.21 0
962.28 0
962.35 0
962.43 0
962.50 0
962.57 0
962.64 0
962.71 0
962.78 0
962.85 0
962.92 0
962.99 0
963.07 0
963.14 0
963.21 0
963.28 0
963.35 0
963.42 0
963.49 0
963.56 0
963.63 0
963.71 0
963.78 0
963.85 0
963.92 0
963.99 0
964.06 0
964.13 0
964.20 0
964.28 0
964.35 0
964.42 0
964.49 0
964.56 0
964.63 0
964.70 0
964.77 0
964.84 0
964.92 0
964.99 0
965.06 0
965.13 0
965.20 0
965.27 0
965.34 0
965.41 0
965.49 0
965.56 0
965.63 0
965.70 0
965.77 0
965.84 0
965.91 0
965.98 0
966.06 0
966.13 0
966.20 0
966.27 0
966.34 0
966.41 0
966.48 0
966.55 0
966.62 0
966.70 0
966.77 0
966.84 0
966.91 0
966.98 0
967.05 0
967.12 0
967.20 0
967.27 0
967.34 0
967.41 0
967.48 0
967.55 0
967.62 0
967.69 0
967.77 0
967.84 0
967.91 0
967.98 0
968.05 0
968.12 0
968.19 0
968.26 0
968.34 0
968.41 0
968.48 0
968.55 0
968.62 0
968.69 0
968.76 0
968.84 0
968.91 0
968.98 0
969.05 0
969.12 0
969.19 0
969.26 0
969.33 0
969.41 0
969.48 0
969.55 0
969.62 0
969.69 0
969.76 0
969.83 0
969.91 0
969.98 0
970.05 0
970.12 0
970.19 0
970.26 0
970.33 0
970.41 0
970.48 0
970.55 0
970.62 0
970.69 0
970.76 0
970.83 0
970.90 0
970.98 0
971.05 0
971.12 0
971.19 0
971.26 0
971.33 0
971.40 0
971.48 0
971.55 0
971.62 0
971.69 0
971.76 0
971.83 0
971.90 0
971.98 0
972.05 0
972.12 0
972.19 0
972.26 0
972.33 0
972.41 0
972.48 0
972.55 0
972.62 0
972.69 0
972.76 0
972.83 0
972.91 0
972.98 0
973.05 0
973.12 0
973.19 0
973.26 0
973.33 0
973.41 0
973.48 0
973.55 0
973.62 0
973.69 0
973.76 0
973.83 0
973.91 0
973.98 0
974.05 0
974.12 0
974.19 0
974.26 0
974.34 0
974.41 0
974.48 0
974.55 0
974.62 0
974.69 0
974.76 0
974.84 0
974.91 0
974.98 0
975.05 0
975.12 0
975.19 0
975.27 0
975.34 0
975.41 0
975.48 0
975.55 0
975.62 0
975.70 0
975.77 0
975.84 0
975.91 0
975.98 0
976.05 0
976.12 0
976.20 0
976.27 0
976.34 0
976.41 0
976.48 0
976.55 0
976.63 0
976.70 0
976.77 0
976.84 0
976.91 0
976.98 0
977.06 0
977.13 0
977.20 0
977.27 0
977.34 0
977.41 0
977.49 0
977.56 0
977.63 0
977.70 0
977.77 0
977.84 0
977.92 0
977.99 0
978.06 0
978.13 0
978.20 0
978.27 0
978.35 0
978.42 0
978.49 0
978.56 0
978.63 0
978.70 0
978.78 0
978.85 0
978.92 0
978.99 0
979.06 0
979.13 0
979.21 0
979.28 0
979.35 0
979.42 0
979.49 0
979.56 0
979.64 0
979.71 0
979.78 0
979.85 0
979.92 0
980.00 0
980.07 0
980.14 0
980.21 0
980.28 0
980.35 0
980.43 0
980.50 0
980.57 0
980.64 0
980.71 0
980.78 0
980.86 0
980.93 0
981.00 0
981.07 0
981.14 0
981.22 0
981.29 0
981.36 0
981.43 0
981.50 0
981.57 0
981.65 0
981.72 0
981.79 0
981.86 0
981.93 0
982.01 0
982.08 0
982.15 0
982.22 0
982.29 0
982.36 0
982.44 0
982.51 0
982.58 0
982.65 0
982.72 0
982.80 0
982.87 0
982.94 0
983.01 0
983.08 0
983.15 0
983.23 0
983.30 0
983.37 0
983.44 0
983.51 0
983.59 0
983.66 0
983.73 0
983.80 0
983.87 0
983.95 0
984.02 0
984.09 0
984.16 0
984.23 0
984.30 0
984.38 0
984.45 0
984.52 0
984.59 0
984.66 0
984.74 0
984.81 0
984.88 0
984.95 0
985.02 0
985.10 0
985.17 0
985.24 0
985.31 0
985.38 0
985.46 0
985.53 0
985.60 0
985.67 0
985.74 0
985.82 0
985.89 0
985.96 0
986.03 0
986.10 0
986.17 0
986.25 0
986.32 0
986.39 0
986.46 0
986.53 0
986.61 0
986.68 0
986.75 0
986.82 0
986.89 0
986.97 0
987.04 0
987.11 0
987.18 0
987.25 0
987.33 0
987.40 0
987.47 0
987.54 0
987.61 0
987.69 0
987.76 0
987.83 0
987.90 0
987.98 0
988.05 0
988.12 0
988.19 0
988.26 0
988.34 0
988.41 0
988.48 0
988.55 0
988.62 0
988.70 0
988.77 0
988.84 0
988.91 0
988.98 0
989.06 0
989.13 0
989.20 0
989.27 0
989.34 0
989.42 0
989.49 0
989.56 0
989.63 0
989.70 0
989.78 0
989.85 0
989.92 0
989.99 0
990.07 0
990.14 0
990.21 0
990.28 0
990.35 0
990.43 0
990.50 0
990.57 0
990.64 0
990.71 0
990.79 0
990.86 0
990.93 0
991.00 0
991.08 0
991.15 0
991.22 0
991.29 0
991.36 0
991.44 0
991.51 1
991.58 1
991.65 1
991.72 1
991.80 1
991.87 1
991.94 1
992.01 1
992.09 1
992.16 1
992.23 1
992.30 1
992.37 0
992.45 0
992.52 0
992.59 0
992.66 0
992.74 0
992.81 0
992.88 0
992.95 0
993.02 0
993.10 0
993.17 0
993.24 0
993.31 0
993.39 0
993.46 0
993.53 0
993.60 0
993.67 0
993.75 1
993.82 1
993.89 1
993.96 1
994.04 1
994.11 1
994.18 1
994.25 0
994.32 0
994.40 0
994.47 0
994.54 0
994.61 1
994.69 1
994.76 1
994.83 1
994.90 1
994.97 1
995.05 1
995.12 1
995.19 1
995.26 1
995.34 1
995.41 1
995.48 1
995.55 0
995.63 0
995.70 0
995.77 0
995.84 0
995.91 0
995.99 1
996.06 1
996.13 1
996.20 1
996.28 1
996.35 1
996.42 1
996.49 0
996.57 0
996.64 0
996.71 0
996.78 0
996.86 0
996.93 0
997.00 0
997.07 0
997.14 0
997.22 0
997.29 0
997.36 0
997.43 0
997.51 0
997.58 0
997.65 0
997.72 0
997.80 0
997.87 0
997.94 0
998.01 0
998.09 0
998.16 0
998.23 0
998.30 1
998.38 1
998.45 1
998.52 1
998.59 1
998.67 1
998.74 1
998.81 1
998.88 0
998.95 0
999.03 0
999.10 0
999.17 0
999.24 0
999.32 0
999.39 0
999.46 0
999.53 0
999.61 0
999.68 0
999.75 1
999.82 1
999.90 1
999.97 1
1000.04 1
1000.11 1
1000.19 1
1000.26 1
1000.33 1
1000.40 1
1000.48 1
1000.55 1
1000.62 1
1000.69 1
1000.77 0
1000.84 0
1000.91 0
1000.98 0
1001.06 0
1001.13 0
1001.20 1
1001.27 1
1001.35 1
1001.42 1
1001.49 1
1001.56 1
1001.64 1
1001.71 1
1001.78 1
1001.85 1
1001.93 1
1002.00 1
1002.07 1
1002.14 1
1002.22 1
1002.29 1
1002.36 1
1002.43 1
1002.51 0
1002.58 0
1002.65 0
1002.73 0
1002.80 0
1002.87 0
1002.94 0
1003.02 0
1003.09 0
1003.16 0
1003.23 0
1003.31 0
1003.38 0
1003.45 0
1003.52 0
1003.60 0
1003.67 0
1003.74 0
1003.81 0
1003.89 0
1003.96 0
1004.03 0
1004.10 0
1004.18 0
1004.25 0
1004.32 0
1004.39 0
1004.47 0
1004.54 0
1004.61 0
1004.69 0
1004.76 0
1004.83 0
1004.90 0
1004.98 0
1005.05 0
1005.12 0
1005.19 1
1005.27 1
1005.34 1
1005.41 1
1005.48 1
1005.56 1
1005.63 1
1005.70 0
1005.78 0
1005.85 0
1005.92 0
1005.99 0
1006.07 1
1006.14 1
1006.21 1
1006.28 1
1006.36 1
1006.43 2
1006.50 2
1006.58 1
1006.65 1
1006.72 1
1006.79 1
1006.87 1
1006.94 1
1007.01 1
1007.08 1
1007.16 1
1007.23 1
1007.30 1
1007.38 1
1007.45 1
1007.52 1
1007.59 1
1007.67 1
1007.74 1
1007.81 0
1007.88 0
1007.96 0
1008.03 0
1008.10 0
1008.18 0
1008.25 0
1008.32 0
1008.39 0
1008.47 0
1008.54 0
1008.61 0
1008.68 0
1008.76 0
1008.83 0
1008.90 1
1008.98 1
1009.05 1
1009.12 1
1009.19 1
1009.27 1
1009.34 1
1009.41 1
1009.49 1
1009.56 1
1009.63 1
1009.70 1
1009.78 1
1009.85 2
1009.92 2
1010.00 1
1010.07 1
1010.14 1
1010.21 1
1010.29 0
1010.36 0
1010.43 0
1010.51 0
1010.58 0
1010.65 0
1010.72 0
1010.80 0
1010.87 0
1010.94 0
1011.02 0
1011.09 1
1011.16 1
1011.23 1
1011.31 1
1011.38 1
1011.45 2
1011.53 2
1011.60 2
1011.67 2
1011.74 1
1011.82 1
1011.89 1
1011.96 1
1012.04 1
1012.11 1
1012.18 1
1012.25 1
1012.33 1
1012.40 1
1012.47 1
1012.55 2
1012.62 2
1012.69 2
1012.77 2
1012.84 2
1012.91 1
1012.98 1
1013.06 1
1013.13 0
1013.20 0
1013.28 0
1013.35 0
1013.42 0
1013.49 1
1013.57 1
1013.64 1
1013.71 1
1013.79 0
1013.86 0
1013.93 0
1014.01 0
1014.08 0
1014.15 0
1014.22 0
1014.30 0
1014.37 0
1014.44 0
1014.52 1
1014.59 1
1014.66 1
1014.74 1
1014.81 1
1014.88 1
1014.95 0
1015.03 0
1015.10 0
1015.17 0
1015.25 1
1015.32 1
1015.39 1
1015.47 1
1015.54 1
1015.61 2
1015.68 2
1015.76 2
1015.83 2
1015.90 2
1015.98 2
1016.05 2
1016.12 2
1016.20 2
1016.27 2
1016.34 2
1016.42 2
1016.49 1
1016.56 1
1016.63 1
1016.71 1
1016.78 0
1016.85 1
1016.93 1
1017.00 1
1017.07 1
1017.15 1
1017.22 1
1017.29 1
1017.37 0
1017.44 0
1017.51 0
1017.58 0
1017.66 0
1017.73 0
1017.80 0
1017.88 0
1017.95 0
1018.02 0
1018.10 0
1018.17 0
1018.24 0
1018.32 0
1018.39 0
1018.46 1
1018.54 1
1018.61 1
1018.68 1
1018.75 1
1018.83 1
1018.90 1
1018.97 1
1019.05 1
1019.12 1
1019.19 1
1019.27 1
1019.34 1
1019.41 1
1019.49 1
1019.56 1
1019.63 1
1019.71 1
1019.78 1
1019.85 1
1019.93 1
1020.00 1
1020.07 1
1020.14 1
1020.22 1
1020.29 1
1020.36 1
1020.44 1
1020.51 0
1020.58 0
1020.66 0
1020.73 0
1020.80 0
1020.88 0
1020.95 0
1021.02 0
1021.10 0
1021.17 0
1021.24 0
1021.32 0
1021.39 0
1021.46 0
1021.54 0
1021.61 0
1021.68 1
1021.76 1
1021.83 1
1021.90 1
1021.98 1
1022.05 2
1022.12 1
1022.20 1
1022.27 1
1022.34 1
1022.42 1
1022.49 1
1022.56 1
1022.64 2
1022.71 2
1022.78 2
1022.86 2
1022.93 2
1023.00 1
1023.08 1
1023.15 1
1023.22 1
1023.29 1
1023.37 1
1023.44 1
1023.51 1
1023.59 1
1023.66 1
1023.73 1
1023.81 1
1023.88 1
1023.95 1
1024.03 1
1024.10 1
1024.17 1
1024.25 1
1024.32 1
1024.39 1
1024.47 1
1024.54 1
1024.62 1
1024.69 1
1024.76 1
1024.84 0
1024.91 0
1024.98 0
1025.06 0
1025.13 0
1025.20 0
1025.28 1
1025.35 1
1025.42 1
1025.50 1
1025.57 1
1025.64 1
1025.72 1
1025.79 1
1025.86 1
1025.94 1
1026.01 1
1026.08 1
1026.16 1
1026.23 1
1026.30 1
1026.38 1
1026.45 1
1026.52 1
1026.60 1
1026.67 1
1026.74 1
1026.82 1
1026.89 1
1026.96 1
1027.04 1
1027.11 0
1027.18 0
1027.26 0
1027.33 0
1027.40 0
1027.48 0
1027.55 0
1027.63 0
1027.70 0
1027.77 0
1027.85 0
1027.92 1
1027.99 1
1028.07 1
1028.14 2
1028.21 2
1028.29 2
1028.36 2
1028.43 2
1028.51 2
1028.58 2
1028.65 2
1028.73 2
1028.80 2
1028.87 2
1028.95 2
1029.02 2
1029.09 2
1029.17 2
1029.24 2
1029.32 2
1029.39 2
1029.46 2
1029.54 3
1029.61 3
1029.68 3
1029.76 2
1029.83 2
1029.90 2
1029.98 1
1030.05 1
1030.12 0
1030.20 0
1030.27 0
1030.35 0
1030.42 0
1030.49 0
1030.57 1
1030.64 1
1030.71 1
1030.79 1
1030.86 1
1030.93 1
1031.01 0
1031.08 0
1031.15 0
1031.23 0
1031.30 1
1031.38 1
1031.45 1
1031.52 1
1031.60 1
1031.67 1
1031.74 1
1031.82 1
1031.89 0
1031.96 0
1032.04 0
1032.11 0
1032.19 0
1032.26 1
1032.33 1
1032.41 1
1032.48 2
1032.55 2
1032.63 2
1032.70 2
1032.77 2
1032.85 2
1032.92 2
1033.00 2
1033.07 2
1033.14 2
1033.22 3
1033.29 3
1033.36 3
1033.44 3
1033.51 3
1033.58 3
1033.66 3
1033.73 3
1033.81 3
1033.88 3
1033.95 3
1034.03 2
1034.10 2
1034.17 1
1034.25 1
1034.32 1
1034.40 1
1034.47 0
1034.54 0
1034.62 0
1034.69 0
1034.76 0
1034.84 0
1034.91 1
1034.98 1
1035.06 1
1035.13 2
1035.21 2
1035.28 3
1035.35 3
1035.43 4
1035.50 4
1035.57 4
1035.65 4
1035.72 3
1035.80 3
1035.87 3
1035.94 3
1036.02 3
1036.09 3
1036.17 3
1036.24 3
1036.31 4
1036.39 4
1036.46 4
1036.53 4
1036.61 4
1036.68 3
1036.76 3
1036.83 2
1036.90 1
1036.98 1
1037.05 1
1037.12 0
1037.20 0
1037.27 0
1037.35 0
1037.42 0
1037.49 0
1037.57 0
1037.64 0
1037.71 0
1037.79 0
1037.86 0
1037.94 1
1038.01 1
1038.08 2
1038.16 2
1038.23 3
1038.31 3
1038.38 3
1038.45 3
1038.53 3
1038.60 3
1038.67 2
1038.75 2
1038.82 2
1038.90 2
1038.97 2
1039.04 2
1039.12 1
1039.19 0
1039.27 0
1039.34 0
1039.41 0
1039.49 0
1039.56 0
1039.64 0
1039.71 1
1039.78 1
1039.86 2
1039.93 2
1040.00 3
1040.08 3
1040.15 2
1040.23 2
1040.30 1
1040.37 1
1040.45 1
1040.52 0
1040.60 0
1040.67 0
1040.74 0
1040.82 0
1040.89 0
1040.97 0
1041.04 0
1041.11 1
1041.19 1
1041.26 1
1041.34 1
1041.41 1
1041.48 1
1041.56 0
1041.63 0
1041.71 0
1041.78 0
1041.85 0
1041.93 0
1042.00 0
1042.08 0
1042.15 0
1042.22 0
1042.30 1
1042.37 1
1042.45 1
1042.52 1
1042.59 1
1042.67 1
1042.74 1
1042.82 1
1042.89 1
1042.96 1
1043.04 1
1043.11 1
1043.19 1
1043.26 1
1043.33 2
1043.41 2
1043.48 2
1043.56 2
1043.63 2
1043.70 2
1043.78 1
1043.85 1
1043.93 1
1044.00 1
1044.07 1
1044.15 2
1044.22 2
1044.30 2
1044.37 2
1044.44 2
1044.52 2
1044.59 1
1044.67 1
1044.74 0
1044.81 0
1044.89 0
1044.96 0
1045.04 0
1045.11 0
1045.18 1
1045.26 1
1045.33 2
1045.41 2
1045.48 2
1045.56 2
1045.63 2
1045.70 2
1045.78 2
1045.85 2
1045.93 2
1046.00 2
1046.07 2
1046.15 2
1046.22 2
1046.30 2
1046.37 2
1046.44 2
1046.52 2
1046.59 2
1046.67 1
1046.74 0
1046.82 0
1046.89 0
1046.96 0
1047.04 0
1047.11 0
1047.19 0
1047.26 1
1047.33 2
1047.41 3
1047.48 3
1047.56 3
1047.63 3
1047.71 3
1047.78 3
1047.85 3
1047.93 3
1048.00 3
1048.08 3
1048.15 3
1048.22 2
1048.30 2
1048.37 1
1048.45 1
1048.52 0
1048.60 0
1048.67 0
1048.74 0
1048.82 0
1048.89 0
1048.97 0
1049.04 0
1049.12 0
1049.19 0
1049.26 1
1049.34 1
1049.41 2
1049.49 2
1049.56 2
1049.64 2
1049.71 2
1049.78 3
1049.86 3
1049.93 3
1050.01 3
1050.08 3
1050.16 3
1050.23 3
1050.30 3
1050.38 3
1050.45 3
1050.53 3
1050.60 3
1050.68 4
1050.75 4
1050.82 5
1050.90 5
1050.97 6
1051.05 6
1051.12 6
1051.20 6
1051.27 6
1051.34 6
1051.42 6
1051.49 6
1051.57 6
1051.64 6
1051.72 6
1051.79 7
1051.86 8
1051.94 9
1052.01 9
1052.09 8
1052.16 7
1052.24 5
1052.31 4
1052.38 2
1052.46 2
1052.53 1
1052.61 2
1052.68 3
1052.76 4
1052.83 4
1052.90 5
1052.98 4
1053.05 4
1053.13 4
1053.20 4
1053.28 4
1053.35 4
1053.43 5
1053.50 6
1053.57 7
1053.65 8
1053.72 8
1053.80 9
1053.87 9
1053.95 9
1054.02 9
1054.10 8
1054.17 7
1054.24 7
1054.32 6
1054.39 6
1054.47 5
1054.54 4
1054.62 4
1054.69 3
1054.76 2
1054.84 2
1054.91 2
1054.99 3
1055.06 3
1055.14 4
1055.21 5
1055.29 6
1055.36 6
1055.43 5
1055.51 4
1055.58 2
1055.66 1
1055.73 0
1055.81 0
1055.88 0
1055.96 0
1056.03 0
1056.11 0
1056.18 0
1056.25 0
1056.33 1
1056.40 1
1056.48 1
1056.55 1
1056.63 2
1056.70 2
1056.78 2
1056.85 2
1056.92 2
1057.00 2
1057.07 2
1057.15 1
1057.22 1
1057.30 0
1057.37 0
1057.45 1
1057.52 1
1057.60 2
1057.67 3
1057.74 4
1057.82 5
1057.89 6
1057.97 6
1058.04 6
1058.12 6
1058.19 6
1058.27 6
1058.34 5
1058.42 5
1058.49 4
1058.56 4
1058.64 4
1058.71 3
1058.79 3
1058.86 3
1058.94 2
1059.01 2
1059.09 2
1059.16 2
1059.24 2
1059.31 3
1059.38 4
1059.46 5
1059.53 6
1059.61 7
1059.68 7
1059.76 7
1059.83 7
1059.91 7
1059.98 6
1060.06 6
1060.13 6
1060.21 6
1060.28 6
1060.35 7
1060.43 7
1060.50 8
1060.58 8
1060.65 9
1060.73 9
1060.80 10
1060.88 9
1060.95 9
1061.03 9
1061.10 8
1061.18 7
1061.25 7
1061.33 7
1061.40 8
1061.47 8
1061.55 9
1061.62 10
1061.70 11
1061.77 11
1061.85 11
1061.92 11
1062.00 10
1062.07 9
1062.15 7
1062.22 6
1062.30 5
1062.37 4
1062.45 4
1062.52 3
1062.59 3
1062.67 3
1062.74 3
1062.82 2
1062.89 2
1062.97 2
1063.04 1
1063.12 1
1063.19 1
1063.27 1
1063.34 1
1063.42 0
1063.49 0
1063.57 0
1063.64 0
1063.72 0
1063.79 0
1063.87 1
1063.94 1
1064.01 2
1064.09 3
1064.16 4
1064.24 5
1064.31 6
1064.39 6
1064.46 7
1064.54 7
1064.61 7
1064.69 7
1064.76 6
1064.84 7
1064.91 7
1064.99 7
1065.06 8
1065.14 9
1065.21 10
1065.29 11
1065.36 13
1065.44 14
1065.51 15
1065.59 15
1065.66 15
1065.73 15
1065.81 14
1065.88 12
1065.96 10
1066.03 9
1066.11 7
1066.18 6
1066.26 5
1066.33 5
1066.41 6
1066.48 7
1066.56 8
1066.63 9
1066.71 9
1066.78 9
1066.86 9
1066.93 8
1067.01 7
1067.08 6
1067.16 6
1067.23 7
1067.31 8
1067.38 9
1067.46 10
1067.53 10
1067.61 10
1067.68 9
1067.76 8
1067.83 6
1067.91 5
1067.98 5
1068.06 5
1068.13 5
1068.21 6
1068.28 6
1068.36 7
1068.43 7
1068.50 7
1068.58 6
1068.65 6
1068.73 6
1068.80 6
1068.88 5
1068.95 5
1069.03 5
1069.10 5
1069.18 5
1069.25 5
1069.33 4
1069.40 3
1069.48 2
1069.55 1
1069.63 0
1069.70 0
1069.78 0
1069.85 0
1069.93 0
1070.00 0
1070.08 0
1070.15 0
1070.23 0
1070.30 1
1070.38 1
1070.45 2
1070.53 2
1070.60 2
1070.68 2
1070.75 3
1070.83 3
1070.90 4
1070.98 5
1071.05 6
1071.13 6
1071.20 7
1071.28 8
1071.35 8
1071.43 9
1071.50 9
1071.58 9
1071.65 8
1071.73 7
1071.80 5
1071.88 3
1071.95 2
1072.03 1
1072.10 0
1072.18 1
1072.25 2
1072.33 3
1072.40 4
1072.48 5
1072.55 6
1072.63 7
1072.70 7
1072.78 8
1072.85 7
1072.93 7
1073.00 6
1073.08 6
1073.15 5
1073.23 4
1073.30 4
1073.38 5
1073.46 6
1073.53 7
1073.61 9
1073.68 10
1073.76 11
1073.83 11
1073.91 11
1073.98 10
1074.06 10
1074.13 10
1074.21 10
1074.28 10
1074.36 11
1074.43 12
1074.51 13
1074.58 13
1074.66 13
1074.73 13
1074.81 13
1074.88 14
1074.96 14
1075.03 14
1075.11 13
1075.18 13
1075.26 13
1075.33 13
1075.41 12
1075.48 12
1075.56 11
1075.63 10
1075.71 9
1075.78 7
1075.86 6
1075.93 5
1076.01 5
1076.08 4
1076.16 4
1076.24 4
1076.31 4
1076.39 4
1076.46 4
1076.54 3
1076.61 3
1076.69 3
1076.76 2
1076.84 2
1076.91 2
1076.99 3
1077.06 3
1077.14 3
1077.21 4
1077.29 4
1077.36 5
1077.44 6
1077.51 7
1077.59 9
1077.66 10
1077.74 11
1077.81 12
1077.89 13
1077.97 14
1078.04 15
1078.12 15
1078.19 15
1078.27 15
1078.34 15
1078.42 14
1078.49 13
1078.57 12
1078.64 12
1078.72 12
1078.79 12
1078.87 13
1078.94 15
1079.02 17
1079.09 19
1079.17 21
1079.24 23
1079.32 24
1079.40 25
1079.47 25
1079.55 25
1079.62 25
1079.70 24
1079.77 22
1079.85 21
1079.92 19
1080.00 17
1080.07 15
1080.15 14
1080.22 13
1080.30 12
1080.37 12
1080.45 12
1080.53 12
1080.60 12
1080.68 12
1080.75 13
1080.83 14
1080.90 15
1080.98 16
1081.05 17
1081.13 18
1081.20 19
1081.28 19
1081.35 18
1081.43 18
1081.50 17
1081.58 17
1081.66 16
1081.73 14
1081.81 13
1081.88 11
1081.96 10
1082.03 8
1082.11 7
1082.18 6
1082.26 5
1082.33 4
1082.41 4
1082.48 4
1082.56 4
1082.64 4
1082.71 4
1082.79 4
1082.86 4
1082.94 4
1083.01 4
1083.09 3
1083.16 3
1083.24 4
1083.31 4
1083.39 5
1083.47 6
1083.54 7
1083.62 8
1083.69 9
1083.77 9
1083.84 9
1083.92 10
1083.99 9
1084.07 9
1084.14 9
1084.22 9
1084.30 8
1084.37 7
1084.45 7
1084.52 6
1084.60 6
1084.67 6
1084.75 5
1084.82 5
1084.90 6
1084.97 6
1085.05 6
1085.13 7
1085.20 7
1085.28 8
1085.35 8
1085.43 7
1085.50 6
1085.58 6
1085.65 5
1085.73 5
1085.81 5
1085.88 6
1085.96 8
1086.03 9
1086.11 11
1086.18 12
1086.26 14
1086.33 14
1086.41 15
1086.48 15
1086.56 14
1086.64 13
1086.71 11
1086.79 10
1086.86 8
1086.94 7
1087.01 5
1087.09 5
1087.16 4
1087.24 5
1087.32 5
1087.39 5
1087.47 6
1087.54 6
1087.62 7
1087.69 8
1087.77 9
1087.85 10
1087.92 11
1088.00 12
1088.07 13
1088.15 13
1088.22 12
1088.30 11
1088.37 9
1088.45 8
1088.53 7
1088.60 7
1088.68 6
1088.75 7
1088.83 7
1088.90 8
1088.98 9
1089.05 10
1089.13 11
1089.21 11
1089.28 12
1089.36 12
1089.43 14
1089.51 16
1089.58 18
1089.66 21
1089.74 24
1089.81 26
1089.89 28
1089.96 29
1090.04 29
1090.11 28
1090.19 26
1090.27 24
1090.34 23
1090.42 21
1090.49 20
1090.57 19
1090.64 18
1090.72 18
1090.80 18
1090.87 18
1090.95 19
1091.02 19
1091.10 20
1091.17 21
1091.25 23
1091.33 24
1091.40 25
1091.48 26
1091.55 26
1091.63 27
1091.70 27
1091.78 27
1091.86 27
1091.93 27
1092.01 28
1092.08 29
1092.16 30
1092.23 31
1092.31 31
1092.39 30
1092.46 29
1092.54 29
1092.61 28
1092.69 27
1092.76 27
1092.84 27
1092.92 27
1092.99 27
1093.07 27
1093.14 27
1093.22 27
1093.29 28
1093.37 28
1093.45 29
1093.52 30
1093.60 30
1093.67 31
1093.75 31
1093.83 30
1093.90 29
1093.98 28
1094.05 27
1094.13 25
1094.20 24
1094.28 23
1094.36 23
1094.43 22
1094.51 22
1094.58 21
1094.66 20
1094.73 19
1094.81 18
1094.89 16
1094.96 14
1095.04 13
1095.11 11
1095.19 10
1095.27 9
1095.34 8
1095.42 7
1095.49 6
1095.57 6
1095.65 6
1095.72 6
1095.80 7
1095.87 8
1095.95 9
1096.02 10
1096.10 11
1096.18 12
1096.25 12
1096.33 13
1096.40 13
1096.48 13
1096.56 13
1096.63 14
1096.71 14
1096.78 15
1096.86 16
1096.94 17
1097.01 18
1097.09 20
1097.16 20
1097.24 21
1097.31 21
1097.39 21
1097.47 21
1097.54 21
1097.62 22
1097.69 23
1097.77 25
1097.85 27
1097.92 28
1098.00 30
1098.07 30
1098.15 29
1098.23 27
1098.30 25
1098.38 22
1098.45 20
1098.53 18
1098.61 17
1098.68 16
1098.76 15
1098.83 15
1098.91 14
1098.99 13
1099.06 12
1099.14 11
1099.21 9
1099.29 7
1099.37 5
1099.44 4
1099.52 3
1099.59 3
1099.67 2
1099.75 2
1099.82 2
1099.90 2
1099.97 2
1100.05 2
1100.13 2
1100.20 2
1100.28 2
1100.35 2
1100.43 2
1100.51 3
1100.58 3
1100.66 3
1100.73 3
1100.81 3
1100.89 2
1100.96 1
1101.04 0
1101.11 0
1101.19 0
1101.27 0
1101.34 0
1101.42 0
1101.49 0
1101.57 0
1101.65 0
1101.72 1
1101.80 2
1101.87 4
1101.95 5
1102.03 6
1102.10 7
1102.18 8
1102.26 9
1102.33 9
1102.41 10
1102.48 11
1102.56 11
1102.64 12
1102.71 12
1102.79 13
1102.86 13
1102.94 12
1103.02 12
1103.09 12
1103.17 11
1103.24 11
1103.32 11
1103.40 10
1103.47 9
1103.55 9
1103.63 7
1103.70 6
1103.78 5
1103.85 4
1103.93 3
1104.01 2
1104.08 2
1104.16 3
1104.23 4
1104.31 5
1104.39 7
1104.46 9
1104.54 10
1104.62 11
1104.69 11
1104.77 11
1104.84 10
1104.92 9
1105.00 8
1105.07 8
1105.15 8
1105.22 9
1105.30 11
1105.38 13
1105.45 16
1105.53 19
1105.61 22
1105.68 25
1105.76 28
1105.83 31
1105.91 33
1105.99 35
1106.06 36
1106.14 37
1106.22 39
1106.29 40
1106.37 40
1106.44 41
1106.52 40
1106.60 40
1106.67 38
1106.75 37
1106.83 35
1106.90 33
1106.98 33
1107.05 32
1107.13 33
1107.21 34
1107.28 37
1107.36 39
1107.44 42
1107.51 44
1107.59 46
1107.66 48
1107.74 49
1107.82 50
1107.89 50
1107.97 50
1108.05 51
1108.12 51
1108.20 50
1108.27 50
1108.35 49
1108.43 48
1108.50 46
1108.58 44
1108.66 43
1108.73 41
1108.81 39
1108.88 36
1108.96 33
1109.04 30
1109.11 28
1109.19 25
1109.27 22
1109.34 20
1109.42 19
1109.50 18
1109.57 18
1109.65 18
1109.72 18
1109.80 18
1109.88 17
1109.95 17
1110.03 16
1110.11 16
1110.18 15
1110.26 14
1110.34 13
1110.41 12
1110.49 11
1110.56 10
1110.64 9
1110.72 9
1110.79 9
1110.87 9
1110.95 10
1111.02 11
1111.10 11
1111.18 11
1111.25 10
1111.33 10
1111.40 10
1111.48 10
1111.56 10
1111.63 11
1111.71 11
1111.79 11
1111.86 11
1111.94 9
1112.02 7
1112.09 5
1112.17 3
1112.25 1
1112.32 1
1112.40 2
1112.47 3
1112.55 6
1112.63 8
1112.70 11
1112.78 14
1112.86 17
1112.93 21
1113.01 26
1113.09 31
1113.16 37
1113.24 42
1113.32 46
1113.39 49
1113.47 49
1113.55 47
1113.62 44
1113.70 40
1113.77 37
1113.85 34
1113.93 32
1114.00 32
1114.08 32
1114.16 32
1114.23 31
1114.31 31
1114.39 29
1114.46 28
1114.54 25
1114.62 23
1114.69 20
1114.77 18
1114.85 16
1114.92 13
1115.00 12
1115.08 11
1115.15 10
1115.23 10
1115.30 10
1115.38 11
1115.46 13
1115.53 17
1115.61 21
1115.69 26
1115.76 31
1115.84 36
1115.92 40
1115.99 43
1116.07 45
1116.15 46
1116.22 47
1116.30 48
1116.38 49
1116.45 50
1116.53 51
1116.61 52
1116.68 53
1116.76 53
1116.84 52
1116.91 50
1116.99 48
1117.07 45
1117.14 43
1117.22 42
1117.30 41
1117.37 41
1117.45 42
1117.53 44
1117.60 45
1117.68 46
1117.76 45
1117.83 43
1117.91 41
1117.99 38
1118.06 35
1118.14 34
1118.22 34
1118.29 35
1118.37 37
1118.45 39
1118.52 42
1118.60 45
1118.68 48
1118.75 51
1118.83 53
1118.91 56
1118.98 58
1119.06 60
1119.14 62
1119.21 64
1119.29 65
1119.37 65
1119.44 64
1119.52 62
1119.60 60
1119.67 57
1119.75 55
1119.83 53
1119.90 52
1119.98 52
1120.06 53
1120.13 55
1120.21 55
1120.29 56
1120.36 56
1120.44 56
1120.52 55
1120.59 55
1120.67 55
1120.75 56
1120.82 57
1120.90 57
1120.98 58
1121.05 57
1121.13 57
1121.21 56
1121.28 54
1121.36 52
1121.44 48
1121.51 44
1121.59 40
1121.67 35
1121.74 31
1121.82 27
1121.90 24
1121.97 23
1122.05 23
1122.13 23
1122.20 25
1122.28 27
1122.36 30
1122.43 32
1122.51 34
1122.59 36
1122.66 36
1122.74 36
1122.82 35
1122.90 33
1122.97 31
1123.05 29
1123.13 27
1123.20 26
1123.28 26
1123.36 26
1123.43 27
1123.51 28
1123.59 29
1123.66 30
1123.74 31
1123.82 31
1123.89 30
1123.97 29
1124.05 27
1124.12 25
1124.20 22
1124.28 18
1124.36 15
1124.43 12
1124.51 9
1124.59 7
1124.66 5
1124.74 4
1124.82 3
1124.89 3
1124.97 2
1125.05 2
1125.12 1
1125.20 1
1125.28 1
1125.35 1
1125.43 1
1125.51 2
1125.58 3
1125.66 4
1125.74 5
1125.82 6
1125.89 8
1125.97 9
1126.05 10
1126.12 10
1126.20 10
1126.28 9
1126.35 9
1126.43 8
1126.51 7
1126.58 7
1126.66 7
1126.74 7
1126.82 6
1126.89 6
1126.97 6
1127.05 5
1127.12 5
1127.20 5
1127.28 4
1127.35 5
1127.43 5
1127.51 5
1127.59 5
1127.66 5
1127.74 4
1127.82 4
1127.89 4
1127.97 4
1128.05 4
1128.12 3
1128.20 2
1128.28 1
1128.35 0
1128.43 0
1128.51 0
1128.59 0
1128.66 0
1128.74 0
1128.82 0
1128.89 2
1128.97 5
1129.05 9
1129.12 12
1129.20 13
1129.28 14
1129.36 14
1129.43 13
1129.51 12
1129.59 12
1129.66 11
1129.74 10
1129.82 10
1129.90 9
1129.97 9
1130.05 9
1130.13 9
1130.20 9
1130.28 9
1130.36 9
1130.43 9
1130.51 10
1130.59 10
1130.67 10
1130.74 11
1130.82 11
1130.90 11
1130.97 11
1131.05 10
1131.13 10
1131.21 10
1131.28 9
1131.36 9
1131.44 9
1131.51 10
1131.59 11
1131.67 12
1131.74 13
1131.82 14
1131.90 15
1131.98 15
1132.05 14
1132.13 14
1132.21 13
1132.28 11
1132.36 10
1132.44 9
1132.52 9
1132.59 9
1132.67 9
1132.75 11
1132.82 13
1132.90 15
1132.98 18
1133.06 22
1133.13 24
1133.21 27
1133.29 29
1133.36 30
1133.44 31
1133.52 32
1133.60 33
1133.67 35
1133.75 36
1133.83 38
1133.90 40
1133.98 43
1134.06 45
1134.14 47
1134.21 50
1134.29 53
1134.37 55
1134.45 57
1134.52 59
1134.60 59
1134.68 59
1134.75 58
1134.83 57
1134.91 56
1134.99 55
1135.06 55
1135.14 57
1135.22 61
1135.29 66
1135.37 72
1135.45 79
1135.53 87
1135.60 94
1135.68 101
1135.76 106
1135.83 111
1135.91 116
1135.99 120
1136.07 124
1136.14 128
1136.22 131
1136.30 132
1136.38 133
1136.45 133
1136.53 132
1136.61 130
1136.68 128
1136.76 125
1136.84 123
1136.92 122
1136.99 121
1137.07 120
1137.15 121
1137.23 121
1137.30 122
1137.38 122
1137.46 122
1137.53 121
1137.61 119
1137.69 116
1137.77 111
1137.84 105
1137.92 98
1138.00 91
1138.08 84
1138.15 79
1138.23 74
1138.31 71
1138.39 70
1138.46 71
1138.54 72
1138.62 73
1138.69 75
1138.77 75
1138.85 75
1138.93 74
1139.00 71
1139.08 68
1139.16 64
1139.24 60
1139.31 56
1139.39 53
1139.47 51
1139.55 50
1139.62 50
1139.70 51
1139.78 52
1139.86 53
1139.93 54
1140.01 54
1140.09 53
1140.16 51
1140.24 50
1140.32 49
1140.40 48
1140.47 47
1140.55 48
1140.63 48
1140.71 48
1140.78 48
1140.86 48
1140.94 48
1141.02 47
1141.09 47
1141.17 47
1141.25 47
1141.33 48
1141.40 48
1141.48 48
1141.56 47
1141.64 44
1141.71 40
1141.79 35
1141.87 29
1141.95 25
1142.02 22
1142.10 21
1142.18 22
1142.26 24
1142.33 28
1142.41 32
1142.49 35
1142.56 37
1142.64 38
1142.72 37
1142.80 35
1142.87 31
1142.95 28
1143.03 24
1143.11 21
1143.18 19
1143.26 18
1143.34 18
1143.42 19
1143.49 20
1143.57 21
1143.65 22
1143.73 22
1143.80 22
1143.88 23
1143.96 23
1144.04 23
1144.11 23
1144.19 23
1144.27 23
1144.35 23
1144.42 23
1144.50 24
1144.58 24
1144.66 23
1144.74 22
1144.81 21
1144.89 19
1144.97 18
1145.05 16
1145.12 14
1145.20 13
1145.28 12
1145.36 11
1145.43 10
1145.51 8
1145.59 6
1145.67 5
1145.74 5
1145.82 5
1145.90 6
1145.98 7
1146.05 9
1146.13 10
1146.21 11
1146.29 12
1146.36 12
1146.44 12
1146.52 12
1146.60 13
1146.67 13
1146.75 14
1146.83 15
1146.91 16
1146.99 18
1147.06 18
1147.14 19
1147.22 19
1147.30 19
1147.37 19
1147.45 18
1147.53 18
1147.61 19
1147.68 20
1147.76 22
1147.84 24
1147.92 26
1147.99 28
1148.07 29
1148.15 29
1148.23 28
1148.30 26
1148.38 24
1148.46 22
1148.54 21
1148.62 21
1148.69 22
1148.77 24
1148.85 26
1148.93 29
1149.00 30
1149.08 31
1149.16 31
1149.24 30
1149.31 28
1149.39 26
1149.47 25
1149.55 24
1149.63 24
1149.70 24
1149.78 24
1149.86 25
1149.94 25
1150.01 26
1150.09 26
1150.17 27
1150.25 28
1150.33 28
1150.40 28
1150.48 28
1150.56 27
1150.64 27
1150.71 27
1150.79 28
1150.87 31
1150.95 34
1151.02 37
1151.10 40
1151.18 42
1151.26 43
1151.34 44
1151.41 44
1151.49 44
1151.57 45
1151.65 45
1151.72 47
1151.80 48
1151.88 49
1151.96 50
1152.04 51
1152.11 51
1152.19 52
1152.27 51
1152.35 50
1152.42 49
1152.50 47
1152.58 45
1152.66 42
1152.74 39
1152.81 37
1152.89 35
1152.97 34
1153.05 33
1153.13 33
1153.20 33
1153.28 34
1153.36 35
1153.44 35
1153.51 37
1153.59 39
1153.67 41
1153.75 45
1153.83 48
1153.90 52
1153.98 55
1154.06 56
1154.14 56
1154.22 54
1154.29 52
1154.37 48
1154.45 45
1154.53 41
1154.60 39
1154.68 36
1154.76 34
1154.84 33
1154.92 31
1154.99 30
1155.07 29
1155.15 28
1155.23 27
1155.31 27
1155.38 28
1155.46 30
1155.54 33
1155.62 37
1155.69 41
1155.77 44
1155.85 47
1155.93 49
1156.01 49
1156.08 48
1156.16 46
1156.24 44
1156.32 41
1156.40 39
1156.47 36
1156.55 33
1156.63 30
1156.71 28
1156.79 25
1156.86 23
1156.94 22
1157.02 22
1157.10 23
1157.18 25
1157.25 28
1157.33 31
1157.41 35
1157.49 40
1157.57 45
1157.64 50
1157.72 55
1157.80 60
1157.88 63
1157.96 66
1158.03 67
1158.11 67
1158.19 67
1158.27 66
1158.35 66
1158.42 66
1158.50 66
1158.58 66
1158.66 65
1158.74 65
1158.81 64
1158.89 63
1158.97 63
1159.05 64
1159.13 66
1159.20 69
1159.28 72
1159.36 76
1159.44 79
1159.52 83
1159.59 86
1159.67 89
1159.75 91
1159.83 94
1159.91 96
1159.98 99
1160.06 103
1160.14 107
1160.22 111
1160.30 115
1160.37 118
1160.45 120
1160.53 122
1160.61 123
1160.69 124
1160.77 124
1160.84 124
1160.92 123
1161.00 121
1161.08 119
1161.16 117
1161.23 114
1161.31 113
1161.39 112
1161.47 112
1161.55 114
1161.62 116
1161.70 118
1161.78 120
1161.86 123
1161.94 125
1162.01 126
1162.09 126
1162.17 126
1162.25 125
1162.33 123
1162.41 121
1162.48 118
1162.56 116
1162.64 115
1162.72 114
1162.80 113
1162.87 113
1162.95 112
1163.03 110
1163.11 107
1163.19 103
1163.27 97
1163.34 92
1163.42 86
1163.50 80
1163.58 76
1163.66 72
1163.73 70
1163.81 68
1163.89 68
1163.97 68
1164.05 68
1164.13 68
1164.20 68
1164.28 68
1164.36 67
1164.44 66
1164.52 65
1164.59 65
1164.67 66
1164.75 67
1164.83 70
1164.91 72
1164.99 74
1165.06 75
1165.14 74
1165.22 72
1165.30 69
1165.38 65
1165.45 61
1165.53 57
1165.61 53
1165.69 51
1165.77 49
1165.85 47
1165.92 47
1166.00 46
1166.08 46
1166.16 46
1166.24 46
1166.32 46
1166.39 47
1166.47 47
1166.55 47
1166.63 47
1166.71 47
1166.79 46
1166.86 44
1166.94 41
1167.02 37
1167.10 33
1167.18 29
1167.26 27
1167.33 25
1167.41 24
1167.49 23
1167.57 23
1167.65 22
1167.73 21
1167.80 19
1167.88 18
1167.96 17
1168.04 18
1168.12 19
1168.19 20
1168.27 21
1168.35 22
1168.43 22
1168.51 21
1168.59 20
1168.67 18
1168.74 16
1168.82 15
1168.90 15
1168.98 15
1169.06 15
1169.14 15
1169.21 15
1169.29 14
1169.37 12
1169.45 10
1169.53 8
1169.61 5
1169.68 1
1169.76 0
1169.84 0
1169.92 0
1170.00 0
1170.08 0
1170.15 0
1170.23 0
1170.31 1
1170.39 4
1170.47 6
1170.55 6
1170.62 6
1170.70 5
1170.78 3
1170.86 1
1170.94 0
1171.02 0
1171.10 0
1171.17 0
1171.25 0
1171.33 0
1171.41 0
1171.49 0
1171.57 2
1171.64 5
1171.72 8
1171.80 11
1171.88 14
1171.96 17
1172.04 19
1172.12 21
1172.19 24
1172.27 26
1172.35 29
1172.43 32
1172.51 35
1172.59 37
1172.66 38
1172.74 38
1172.82 37
1172.90 36
1172.98 35
1173.06 34
1173.14 34
1173.21 35
1173.29 37
1173.37 40
1173.45 44
1173.53 47
1173.61 50
1173.68 53
1173.76 55
1173.84 56
1173.92 57
1174.00 58
1174.08 59
1174.16 61
1174.23 62
1174.31 65
1174.39 68
1174.47 72
1174.55 76
1174.63 81
1174.71 86
1174.78 91
1174.86 96
1174.94 101
1175.02 105
1175.10 108
1175.18 110
1175.26 112
1175.33 114
1175.41 115
1175.49 118
1175.57 122
1175.65 126
1175.73 130
1175.81 135
1175.88 139
1175.96 144
1176.04 150
1176.12 156
1176.20 162
1176.28 170
1176.36 177
1176.43 185
1176.51 191
1176.59 196
1176.67 198
1176.75 197
1176.83 194
1176.91 189
1176.99 183
1177.06 177
1177.14 172
1177.22 169
1177.30 167
1177.38 166
1177.46 165
1177.54 165
1177.61 163
1177.69 160
1177.77 156
1177.85 151
1177.93 145
1178.01 139
1178.09 133
1178.16 127
1178.24 121
1178.32 115
1178.40 108
1178.48 101
1178.56 94
1178.64 88
1178.72 82
1178.79 79
1178.87 77
1178.95 77
1179.03 79
1179.11 82
1179.19 85
1179.27 87
1179.35 88
1179.42 88
1179.50 86
1179.58 84
1179.66 81
1179.74 78
1179.82 75
1179.90 74
1179.97 74
1180.05 75
1180.13 77
1180.21 79
1180.29 82
1180.37 84
1180.45 85
1180.53 85
1180.60 84
1180.68 82
1180.76 81
1180.84 80
1180.92 79
1181.00 79
1181.08 79
1181.16 79
1181.23 79
1181.31 78
1181.39 77
1181.47 76
1181.55 76
1181.63 77
1181.71 78
1181.79 79
1181.87 81
1181.94 82
1182.02 82
1182.10 82
1182.18 81
1182.26 79
1182.34 77
1182.42 75
1182.50 74
1182.57 73
1182.65 73
1182.73 73
1182.81 74
1182.89 75
1182.97 75
1183.05 76
1183.13 76
1183.20 76
1183.28 76
1183.36 76
1183.44 77
1183.52 77
1183.60 78
1183.68 78
1183.76 78
1183.84 78
1183.91 78
1183.99 78
1184.07 77
1184.15 77
1184.23 76
1184.31 74
1184.39 72
1184.47 69
1184.55 65
1184.62 61
1184.70 56
1184.78 52
1184.86 47
1184.94 43
1185.02 38
1185.10 34
1185.18 30
1185.26 27
1185.33 24
1185.41 24
1185.49 25
1185.57 27
1185.65 29
1185.73 32
1185.81 34
1185.89 35
1185.97 34
1186.04 32
1186.12 29
1186.20 26
1186.28 23
1186.36 22
1186.44 22
1186.52 25
1186.60 29
1186.68 34
1186.76 38
1186.83 42
1186.91 44
1186.99 45
1187.07 44
1187.15 42
1187.23 39
1187.31 37
1187.39 34
1187.47 32
1187.54 31
1187.62 31
1187.70 32
1187.78 33
1187.86 34
1187.94 35
1188.02 36
1188.10 35
1188.18 34
1188.26 32
1188.33 29
1188.41 27
1188.49 25
1188.57 24
1188.65 23
1188.73 23
1188.81 24
1188.89 25
1188.97 26
1189.05 27
1189.13 28
1189.20 30
1189.28 31
1189.36 32
1189.44 33
1189.52 33
1189.60 33
1189.68 33
1189.76 33
1189.84 33
1189.92 34
1189.99 35
1190.07 36
1190.15 37
1190.23 38
1190.31 38
1190.39 38
1190.47 36
1190.55 35
1190.63 33
1190.71 32
1190.79 32
1190.86 33
1190.94 35
1191.02 37
1191.10 38
1191.18 40
1191.26 40
1191.34 39
1191.42 37
1191.50 35
1191.58 33
1191.66 32
1191.73 33
1191.81 35
1191.89 40
1191.97 46
1192.05 52
1192.13 59
1192.21 65
1192.29 70
1192.37 73
1192.45 73
1192.53 72
1192.61 70
1192.68 66
1192.76 61
1192.84 56
1192.92 50
1193.00 44
1193.08 39
1193.16 35
1193.24 32
1193.32 30
1193.40 29
1193.48 29
1193.56 30
1193.63 29
1193.71 28
1193.79 27
1193.87 25
1193.95 22
1194.03 20
1194.11 18
1194.19 16
1194.27 15
1194.35 14
1194.43 14
1194.51 15
1194.58 18
1194.66 23
1194.74 27
1194.82 33
1194.90 38
1194.98 43
1195.06 46
1195.14 48
1195.22 49
1195.30 50
1195.38 49
1195.46 48
1195.54 46
1195.61 44
1195.69 41
1195.77 38
1195.85 35
1195.93 32
1196.01 30
1196.09 28
1196.17 26
1196.25 26
1196.33 27
1196.41 29
1196.49 32
1196.57 36
1196.65 40
1196.72 44
1196.80 47
1196.88 50
1196.96 51
1197.04 52
1197.12 52
1197.20 51
1197.28 51
1197.36 51
1197.44 52
1197.52 54
1197.60 58
1197.68 64
1197.76 70
1197.83 76
1197.91 83
1197.99 88
1198.07 94
1198.15 98
1198.23 103
1198.31 107
1198.39 112
1198.47 116
1198.55 120
1198.63 122
1198.71 123
1198.79 122
1198.87 121
1198.95 119
1199.02 117
1199.10 115
1199.18 113
1199.26 111
1199.34 109
1199.42 106
1199.50 102
1199.58 98
1199.66 95
1199.74 93
1199.82 91
1199.90 91
1199.98 92
1200.06 93
1200.14 94
1200.22 94
1200.30 93
1200.37 91
1200.45 87
1200.53 83
1200.61 78
1200.69 73
1200.77 69
1200.85 65
1200.93 61
1201.01 58
1201.09 54
1201.17 51
1201.25 49
1201.33 47
1201.41 46
1201.49 45
1201.57 45
1201.65 45
1201.72 45
1201.80 44
1201.88 43
1201.96 41
1202.04 38
1202.12 34
1202.20 30
1202.28 25
1202.36 21
1202.44 17
1202.52 15
1202.60 15
1202.68 16
1202.76 18
1202.84 21
1202.92 24
1203.00 28
1203.08 31
1203.16 32
1203.23 33
1203.31 32
1203.39 31
1203.47 28
1203.55 25
1203.63 22
1203.71 19
1203.79 17
1203.87 15
1203.95 13
1204.03 12
1204.11 13
1204.19 14
1204.27 16
1204.35 19
1204.43 23
1204.51 27
1204.59 32
1204.67 35
1204.75 38
1204.83 39
1204.91 39
1204.98 37
1205.06 34
1205.14 29
1205.22 25
1205.30 20
1205.38 17
1205.46 14
1205.54 14
1205.62 14
1205.70 17
1205.78 20
1205.86 24
1205.94 28
1206.02 32
1206.10 35
1206.18 37
1206.26 39
1206.34 40
1206.42 40
1206.50 40
1206.58 39
1206.66 38
1206.74 38
1206.82 38
1206.89 39
1206.97 40
1207.05 42
1207.13 43
1207.21 43
1207.29 42
1207.37 41
1207.45 39
1207.53 37
1207.61 36
1207.69 36
1207.77 37
1207.85 39
1207.93 42
1208.01 44
1208.09 45
1208.17 46
1208.25 46
1208.33 45
1208.41 44
1208.49 43
1208.57 42
1208.65 42
1208.73 42
1208.81 42
1208.89 44
1208.97 47
1209.05 50
1209.13 53
1209.20 56
1209.28 58
1209.36 60
1209.44 60
1209.52 61
1209.60 62
1209.68 64
1209.76 66
1209.84 68
1209.92 70
1210.00 71
1210.08 70
1210.16 68
1210.24 64
1210.32 59
1210.40 54
1210.48 48
1210.56 44
1210.64 40
1210.72 36
1210.80 34
1210.88 32
1210.96 31
1211.04 31
1211.12 33
1211.20 36
1211.28 41
1211.36 46
1211.44 51
1211.52 55
1211.60 57
1211.68 57
1211.76 54
1211.84 50
1211.92 45
1212.00 40
1212.08 35
1212.16 31
1212.24 28
1212.32 26
1212.40 25
1212.47 25
1212.55 26
1212.63 27
1212.71 28
1212.79 29
1212.87 30
1212.95 31
1213.03 31
1213.11 32
1213.19 34
1213.27 36
1213.35 38
1213.43 42
1213.51 45
1213.59 49
1213.67 52
1213.75 55
1213.83 57
1213.91 58
1213.99 59
1214.07 58
1214.15 56
1214.23 53
1214.31 49
1214.39 44
1214.47 39
1214.55 34
1214.63 29
1214.71 26
1214.79 24
1214.87 25
1214.95 27
1215.03 30
1215.11 34
1215.19 37
1215.27 40
1215.35 42
1215.43 43
1215.51 45
1215.59 47
1215.67 49
1215.75 52
1215.83 56
1215.91 59
1215.99 62
1216.07 63
1216.15 62
1216.23 60
1216.31 58
1216.39 55
1216.47 52
1216.55 50
1216.63 48
1216.71 47
1216.79 47
1216.87 46
1216.95 46
1217.03 46
1217.11 46
1217.19 46
1217.27 46
1217.35 47
1217.43 47
1217.51 48
1217.59 47
1217.67 45
1217.75 42
1217.83 38
1217.91 33
1217.99 28
1218.07 24
1218.15 21
1218.23 19
1218.31 18
1218.39 19
1218.47 19
1218.55 18
1218.63 16
1218.71 12
1218.79 7
1218.87 2
1218.95 0
1219.03 0
1219.11 0
1219.19 0
1219.27 0
1219.35 0
1219.43 0
1219.51 0
1219.59 7
1219.67 16
1219.75 25
1219.83 31
1219.91 35
1219.99 34
1220.07 31
1220.15 25
1220.23 18
1220.31 13
1220.39 11
1220.47 11
1220.55 14
1220.63 19
1220.71 26
1220.79 33
1220.87 41
1220.95 49
1221.03 57
1221.11 65
1221.19 73
1221.27 81
1221.35 86
1221.43 90
1221.51 92
1221.59 91
1221.67 89
1221.75 85
1221.83 83
1221.91 81
1221.99 80
1222.07 81
1222.15 82
1222.23 84
1222.31 84
1222.39 83
1222.47 81
1222.55 78
1222.63 75
1222.71 71
1222.79 68
1222.87 65
1222.95 61
1223.03 58
1223.11 54
1223.19 49
1223.27 45
1223.35 40
1223.43 36
1223.51 34
1223.59 33
1223.67 34
1223.75 37
1223.83 40
1223.91 43
1223.99 45
1224.07 47
1224.15 47
1224.23 47
1224.32 45
1224.40 45
1224.48 45
1224.56 47
1224.64 51
1224.72 57
1224.80 63
1224.88 68
1224.96 71
1225.04 72
1225.12 71
1225.20 67
1225.28 63
1225.36 58
1225.44 55
1225.52 52
1225.60 51
1225.68 51
1225.76 52
1225.84 53
1225.92 54
1226.00 55
1226.08 54
1226.16 54
1226.24 52
1226.32 50
1226.40 47
1226.48 44
1226.56 41
1226.64 38
1226.72 35
1226.80 31
1226.88 28
1226.96 24
1227.04 20
1227.12 17
1227.20 15
1227.28 14
1227.36 13
1227.44 14
1227.53 15
1227.61 18
1227.69 21
1227.77 26
1227.85 30
1227.93 36
1228.01 41
1228.09 45
1228.17 49
1228.25 51
1228.33 51
1228.41 49
1228.49 45
1228.57 40
1228.65 35
1228.73 30
1228.81 27
1228.89 25
1228.97 25
1229.05 27
1229.13 30
1229.21 34
1229.29 37
1229.37 40
1229.45 40
1229.53 40
1229.61 40
1229.69 40
1229.77 40
1229.85 42
1229.94 44
1230.02 46
1230.10 48
1230.18 49
1230.26 49
1230.34 48
1230.42 47
1230.50 46
1230.58 45
1230.66 44
1230.74 43
1230.82 42
1230.90 41
1230.98 40
1231.06 38
1231.14 36
1231.22 34
1231.30 32
1231.38 30
1231.46 28
1231.54 27
1231.62 26
1231.70 24
1231.78 22
1231.87 20
1231.95 19
1232.03 17
1232.11 15
1232.19 14
1232.27 14
1232.35 15
1232.43 17
1232.51 19
1232.59 22
1232.67 26
1232.75 29
1232.83 32
1232.91 34
1232.99 35
1233.07 34
1233.15 32
1233.23 28
1233.31 23
1233.39 18
1233.47 13
1233.55 7
1233.64 2
1233.72 0
1233.80 0
1233.88 0
1233.96 0
1234.04 0
1234.12 0
1234.20 0
1234.28 0
1234.36 1
1234.44 6
1234.52 11
1234.60 17
1234.68 22
1234.76 27
1234.84 31
1234.92 34
1235.00 36
1235.08 37
1235.17 38
1235.25 38
1235.33 39
1235.41 41
1235.49 44
1235.57 47
1235.65 51
1235.73 54
1235.81 56
1235.89 55
1235.97 53
1236.05 50
1236.13 45
1236.21 40
1236.29 35
1236.37 31
1236.45 28
1236.54 24
1236.62 22
1236.70 19
1236.78 18
1236.86 17
1236.94 19
1237.02 24
1237.10 31
1237.18 41
1237.26 53
1237.34 64
1237.42 74
1237.50 82
1237.58 86
1237.66 87
1237.74 86
1237.83 83
1237.91 79
1237.99 76
1238.07 74
1238.15 73
1238.23 74
1238.31 76
1238.39 78
1238.47 80
1238.55 82
1238.63 83
1238.71 82
1238.79 81
1238.87 78
1238.95 75
1239.03 71
1239.12 67
1239.20 62
1239.28 57
1239.36 53
1239.44 48
1239.52 44
1239.60 40
1239.68 36
1239.76 34
1239.84 32
1239.92 32
1240.00 34
1240.08 37
1240.16 41
1240.25 45
1240.33 49
1240.41 52
1240.49 54
1240.57 55
1240.65 55
1240.73 54
1240.81 53
1240.89 53
1240.97 52
1241.05 51
1241.13 49
1241.21 48
1241.29 47
1241.38 47
1241.46 47
1241.54 49
1241.62 51
1241.70 54
1241.78 56
1241.86 59
1241.94 60
1242.02 60
1242.10 58
1242.18 57
1242.26 55
1242.34 53
1242.43 53
1242.51 52
1242.59 52
1242.67 51
1242.75 48
1242.83 43
1242.91 36
1242.99 28
1243.07 21
1243.15 14
1243.23 9
1243.31 7
1243.40 8
1243.48 10
1243.56 14
1243.64 18
1243.72 21
1243.80 21
1243.88 21
1243.96 19
1244.04 16
1244.12 14
1244.20 12
1244.28 12
1244.37 13
1244.45 15
1244.53 17
1244.61 20
1244.69 24
1244.77 27
1244.85 30
1244.93 32
1245.01 34
1245.09 35
1245.17 37
1245.25 38
1245.34 39
1245.42 38
1245.50 37
1245.58 35
1245.66 32
1245.74 29
1245.82 27
1245.90 25
1245.98 25
1246.06 26
1246.14 28
1246.23 32
1246.31 36
1246.39 40
1246.47 42
1246.55 43
1246.63 42
1246.71 39
1246.79 35
1246.87 29
1246.95 23
1247.03 17
1247.12 13
1247.20 9
1247.28 7
1247.36 5
1247.44 5
1247.52 5
1247.60 5
1247.68 5
1247.76 5
1247.84 5
1247.93 5
1248.01 6
1248.09 7
1248.17 9
1248.25 10
1248.33 12
1248.41 12
1248.49 12
1248.57 11
1248.65 10
1248.74 9
1248.82 9
1248.90 11
1248.98 13
1249.06 15
1249.14 17
1249.22 17
1249.30 16
1249.38 14
1249.46 10
1249.55 6
1249.63 3
1249.71 0
1249.79 0
1249.87 0
1249.95 0
1250.03 0
1250.11 0
1250.19 0
1250.27 0
1250.36 0
1250.44 0
1250.52 0
1250.60 3
1250.68 7
1250.76 12
1250.84 16
1250.92 20
1251.00 22
1251.09 23
1251.17 22
1251.25 20
1251.33 18
1251.41 16
1251.49 14
1251.57 12
1251.65 11
1251.73 9
1251.81 6
1251.90 4
1251.98 2
1252.06 1
1252.14 0
1252.22 1
1252.30 2
1252.38 5
1252.46 8
1252.54 11
1252.63 15
1252.71 19
1252.79 23
1252.87 26
1252.95 29
1253.03 31
1253.11 31
1253.19 30
1253.27 28
1253.36 26
1253.44 23
1253.52 21
1253.60 20
1253.68 18
1253.76 16
1253.84 14
1253.92 12
1254.01 10
1254.09 10
1254.17 11
1254.25 13
1254.33 18
1254.41 23
1254.49 28
1254.57 31
1254.65 32
1254.74 31
1254.82 28
1254.90 22
1254.98 17
1255.06 12
1255.14 8
1255.22 6
1255.30 7
1255.39 10
1255.47 14
1255.55 21
1255.63 28
1255.71 35
1255.79 42
1255.87 48
1255.95 54
1256.04 60
1256.12 64
1256.20 67
1256.28 68
1256.36 67
1256.44 64
1256.52 59
1256.60 53
1256.68 47
1256.77 42
1256.85 38
1256.93 36
1257.01 36
1257.09 37
1257.17 39
1257.25 40
1257.34 41
1257.42 41
1257.50 40
1257.58 39
1257.66 37
1257.74 34
1257.82 33
1257.90 32
1257.99 33
1258.07 35
1258.15 39
1258.23 45
1258.31 51
1258.39 56
1258.47 59
1258.55 61
1258.64 60
1258.72 58
1258.80 56
1258.88 55
1258.96 54
1259.04 55
1259.12 57
1259.21 59
1259.29 60
1259.37 59
1259.45 55
1259.53 50
1259.61 45
1259.69 40
1259.77 37
1259.86 36
1259.94 37
1260.02 39
1260.10 42
1260.18 45
1260.26 47
1260.34 47
1260.43 47
1260.51 46
1260.59 44
1260.67 43
1260.75 42
1260.83 41
1260.91 39
1260.99 36
1261.08 31
1261.16 25
1261.24 19
1261.32 13
1261.40 8
1261.48 6
1261.56 5
1261.65 5
1261.73 7
1261.81 9
1261.89 11
1261.97 13
1262.05 15
1262.13 17
1262.22 20
1262.30 23
1262.38 27
1262.46 30
1262.54 34
1262.62 36
1262.70 37
1262.79 36
1262.87 33
1262.95 29
1263.03 24
1263.11 18
1263.19 12
1263.27 6
1263.36 2
1263.44 0
1263.52 0
1263.60 0
1263.68 0
1263.76 0
1263.85 0
1263.93 1
1264.01 2
1264.09 2
1264.17 1
1264.25 1
1264.33 0
1264.42 0
1264.50 0
1264.58 0
1264.66 1
1264.74 3
1264.82 5
1264.90 7
1264.99 9
1265.07 11
1265.15 13
1265.23 15
1265.31 17
1265.39 20
1265.48 23
1265.56 27
1265.64 32
1265.72 38
1265.80 43
1265.88 49
1265.96 54
1266.05 59
1266.13 64
1266.21 67
1266.29 70
1266.37 72
1266.45 74
1266.54 75
1266.62 75
1266.70 74
1266.78 72
1266.86 70
1266.94 66
1267.02 61
1267.11 56
1267.19 51
1267.27 47
1267.35 44
1267.43 43
1267.51 44
1267.60 45
1267.68 46
1267.76 47
1267.84 45
1267.92 42
1268.00 37
1268.09 32
1268.17 29
1268.25 27
1268.33 27
1268.41 29
1268.49 32
1268.58 36
1268.66 40
1268.74 42
1268.82 44
1268.90 46
1268.98 47
1269.07 50
1269.15 52
1269.23 56
1269.31 61
1269.39 66
1269.47 71
1269.56 75
1269.64 78
1269.72 79
1269.80 78
1269.88 76
1269.96 73
1270.05 70
1270.13 66
1270.21 64
1270.29 62
1270.37 60
1270.45 59
1270.54 58
1270.62 56
1270.70 55
1270.78 53
1270.86 53
1270.94 53
1271.03 55
1271.11 58
1271.19 62
1271.27 66
1271.35 71
1271.43 75
1271.52 79
1271.60 82
1271.68 84
1271.76 86
1271.84 87
1271.92 88
1272.01 88
1272.09 87
1272.17 86
1272.25 85
1272.33 82
1272.42 79
1272.50 76
1272.58 74
1272.66 71
1272.74 70
1272.82 69
1272.91 70
1272.99 71
1273.07 73
1273.15 76
1273.23 79
1273.31 81
1273.40 84
1273.48 85
1273.56 85
1273.64 83
1273.72 81
1273.81 78
1273.89 73
1273.97 68
1274.05 63
1274.13 59
1274.21 55
1274.30 52
1274.38 51
1274.46 52
1274.54 55
1274.62 59
1274.71 64
1274.79 69
1274.87 73
1274.95 77
1275.03 79
1275.11 80
1275.20 80
1275.28 79
1275.36 77
1275.44 73
1275.52 70
1275.61 66
1275.69 63
1275.77 60
1275.85 59
1275.93 59
1276.02 59
1276.10 59
1276.18 59
1276.26 57
1276.34 54
1276.42 51
1276.51 48
1276.59 45
1276.67 41
1276.75 37
1276.83 33
1276.92 27
1277.00 22
1277.08 16
1277.16 12
1277.24 9
1277.33 8
1277.41 8
1277.49 8
1277.57 8
1277.65 7
1277.73 6
1277.82 4
1277.90 4
1277.98 5
1278.06 8
1278.14 12
1278.23 17
1278.31 21
1278.39 24
1278.47 25
1278.55 23
1278.64 18
1278.72 12
1278.80 5
1278.88 0
1278.96 0
1279.05 0
1279.13 0
1279.21 0
1279.29 0
1279.37 0
1279.46 0
1279.54 1
1279.62 8
1279.70 16
1279.78 23
1279.87 29
1279.95 33
1280.03 37
1280.11 38
1280.19 39
1280.28 40
1280.36 40
1280.44 40
1280.52 39
1280.60 39
1280.69 40
1280.77 40
1280.85 40
1280.93 40
1281.01 39
1281.10 38
1281.18 37
1281.26 35
1281.34 33
1281.42 32
1281.51 31
1281.59 32
1281.67 32
1281.75 33
1281.83 33
1281.92 33
1282.00 32
1282.08 30
1282.16 28
1282.24 27
1282.33 27
1282.41 28
1282.49 30
1282.57 34
1282.66 37
1282.74 41
1282.82 44
1282.90 45
1282.98 46
1283.07 46
1283.15 45
1283.23 43
1283.31 42
1283.39 41
1283.48 39
1283.56 38
1283.64 36
1283.72 34
1283.80 33
1283.89 32
1283.97 32
1284.05 33
1284.13 36
1284.22 38
1284.30 41
1284.38 42
1284.46 43
1284.54 43
1284.63 42
1284.71 42
1284.79 43
1284.87 45
1284.95 49
1285.04 53
1285.12 58
1285.20 62
1285.28 66
1285.37 69
1285.45 70
1285.53 69
1285.61 67
1285.69 63
1285.78 57
1285.86 51
1285.94 45
1286.02 40
1286.11 37
1286.19 35
1286.27 34
1286.35 34
1286.43 34
1286.52 33
1286.60 32
1286.68 30
1286.76 29
1286.85 29
1286.93 30
1287.01 32
1287.09 35
1287.17 38
1287.26 40
1287.34 41
1287.42 41
1287.50 41
1287.59 40
1287.67 40
1287.75 42
1287.83 45
1287.91 49
1288.00 54
1288.08 57
1288.16 60
1288.24 60
1288.33 59
1288.41 57
1288.49 54
1288.57 50
1288.65 47
1288.74 45
1288.82 42
1288.90 41
1288.98 40
1289.07 39
1289.15 37
1289.23 35
1289.31 34
1289.40 33
1289.48 32
1289.56 33
1289.64 34
1289.72 36
1289.81 37
1289.89 37
1289.97 35
1290.05 33
1290.14 30
1290.22 28
1290.30 28
1290.38 28
1290.47 30
1290.55 32
1290.63 32
1290.71 31
1290.79 28
1290.88 24
1290.96 19
1291.04 15
1291.12 12
1291.21 13
1291.29 16
1291.37 23
1291.45 31
1291.54 40
1291.62 49
1291.70 56
1291.78 61
1291.87 62
1291.95 60
1292.03 55
1292.11 48
1292.20 39
1292.28 30
1292.36 21
1292.44 13
1292.52 6
1292.61 2
1292.69 0
1292.77 0
1292.85 0
1292.94 0
1293.02 1
1293.10 2
1293.18 2
1293.27 1
1293.35 0
1293.43 0
1293.51 0
1293.60 0
1293.68 0
1293.76 0
1293.84 0
1293.93 0
1294.01 0
1294.09 1
1294.17 3
1294.26 6
1294.34 10
1294.42 15
1294.50 19
1294.59 24
1294.67 27
1294.75 29
1294.83 30
1294.92 28
1295.00 25
1295.08 21
1295.16 16
1295.25 12
1295.33 9
1295.41 8
1295.49 10
1295.58 14
1295.66 20
1295.74 27
1295.82 33
1295.91 38
1295.99 41
1296.07 41
1296.15 40
1296.24 37
1296.32 34
1296.40 31
1296.48 28
1296.57 27
1296.65 27
1296.73 28
1296.81 29
1296.90 29
1296.98 29
1297.06 28
1297.14 26
1297.23 26
1297.31 26
1297.39 29
1297.47 34
1297.56 42
1297.64 50
1297.72 59
1297.80 67
1297.89 74
1297.97 80
1298.05 84
1298.13 86
1298.22 88
1298.30 88
1298.38 88
1298.46 87
1298.55 84
1298.63 80
1298.71 75
1298.79 69
1298.88 63
1298.96 56
1299.04 51
1299.13 45
1299.21 40
1299.29 35
1299.37 31
1299.46 29
1299.54 27
1299.62 28
1299.70 31
1299.79 35
1299.87 40
1299.95 46
1300.03 51
1300.12 57
1300.20 62
1300.28 69
1300.36 75
1300.45 82
1300.53 87
1300.61 92
1300.70 95
1300.78 95
1300.86 92
1300.94 88
1301.03 82
1301.11 77
1301.19 72
1301.27 69
1301.36 67
1301.44 67
1301.52 67
1301.60 68
1301.69 68
1301.77 68
1301.85 69
1301.94 69
1302.02 69
1302.10 70
1302.18 70
1302.27 70
1302.35 71
1302.43 71
1302.51 72
1302.60 74
1302.68 77
1302.76 80
1302.85 82
1302.93 84
1303.01 83
1303.09 81
1303.18 77
1303.26 72
1303.34 67
1303.42 63
1303.51 61
1303.59 60
1303.67 61
1303.76 63
1303.84 65
1303.92 65
1304.00 63
1304.09 60
1304.17 56
1304.25 50
1304.33 45
1304.42 39
1304.50 35
1304.58 33
1304.67 33
1304.75 36
1304.83 41
1304.91 49
1305.00 58
1305.08 66
1305.16 72
1305.25 75
1305.33 74
1305.41 70
1305.49 64
1305.58 58
1305.66 53
1305.74 51
1305.83 51
1305.91 53
1305.99 57
1306.07 61
1306.16 65
1306.24 68
1306.32 72
1306.41 76
1306.49 79
1306.57 82
1306.65 85
1306.74 86
1306.82 87
1306.90 85
1306.99 82
1307.07 76
1307.15 69
1307.23 61
1307.32 51
1307.40 42
1307.48 34
1307.57 27
1307.65 23
1307.73 22
1307.81 22
1307.90 24
1307.98 26
1308.06 29
1308.15 31
1308.23 31
1308.31 31
1308.39 29
1308.48 25
1308.56 21
1308.64 15
1308.73 8
1308.81 2
1308.89 0
1308.97 0
1309.06 0
1309.14 0
1309.22 0
1309.31 0
1309.39 0
1309.47 0
1309.56 1
1309.64 4
1309.72 8
1309.80 12
1309.89 17
1309.97 22
1310.05 27
1310.14 31
1310.22 33
1310.30 33
1310.38 32
1310.47 29
1310.55 26
1310.63 23
1310.72 21
1310.80 20
1310.88 19
1310.97 17
1311.05 15
1311.13 12
1311.21 9
1311.30 8
1311.38 8
1311.46 11
1311.55 16
1311.63 23
1311.71 30
1311.80 35
1311.88 39
1311.96 40
1312.04 38
1312.13 36
1312.21 33
1312.29 30
1312.38 29
1312.46 30
1312.54 32
1312.63 35
1312.71 37
1312.79 38
1312.87 37
1312.96 33
1313.04 27
1313.12 21
1313.21 15
1313.29 11
1313.37 11
1313.46 14
1313.54 22
1313.62 32
1313.71 43
1313.79 53
1313.87 62
1313.95 69
1314.04 73
1314.12 75
1314.20 76
1314.29 77
1314.37 78
1314.45 79
1314.54 82
1314.62 85
1314.70 89
1314.79 93
1314.87 97
1314.95 99
1315.03 101
1315.12 102
1315.20 102
1315.28 103
1315.37 102
1315.45 102
1315.53 100
1315.62 97
1315.70 93
1315.78 88
1315.87 83
1315.95 80
1316.03 79
1316.12 80
1316.20 85
1316.28 92
1316.37 99
1316.45 107
1316.53 113
1316.61 117
1316.70 119
1316.78 118
1316.86 115
1316.95 110
1317.03 104
1317.11 96
1317.20 90
1317.28 84
1317.36 79
1317.45 76
1317.53 75
1317.61 74
1317.70 74
1317.78 74
1317.86 75
1317.95 75
1318.03 76
1318.11 78
1318.20 81
1318.28 84
1318.36 87
1318.44 91
1318.53 95
1318.61 98
1318.69 101
1318.78 103
1318.86 104
1318.94 104
1319.03 102
1319.11 99
1319.19 95
1319.28 90
1319.36 84
1319.44 78
1319.53 71
1319.61 65
1319.69 59
1319.78 52
1319.86 46
1319.94 41
1320.03 37
1320.11 35
1320.19 34
1320.28 35
1320.36 37
1320.44 39
1320.53 41
1320.61 42
1320.69 42
1320.78 42
1320.86 43
1320.94 44
1321.03 45
1321.11 48
1321.19 50
1321.28 51
1321.36 50
1321.44 48
1321.53 45
1321.61 42
1321.69 40
1321.78 39
1321.86 39
1321.94 40
1322.03 42
1322.11 44
1322.19 46
1322.28 46
1322.36 47
1322.44 47
1322.53 47
1322.61 47
1322.69 47
1322.78 47
1322.86 48
1322.94 48
1323.03 50
1323.11 53
1323.19 58
1323.28 64
1323.36 71
1323.44 78
1323.53 86
1323.61 92
1323.69 97
1323.78 99
1323.86 100
1323.94 98
1324.03 93
1324.11 87
1324.19 78
1324.28 70
1324.36 62
1324.44 56
1324.53 53
1324.61 53
1324.69 55
1324.78 57
1324.86 60
1324.94 63
1325.03 64
1325.11 65
1325.19 66
1325.28 67
1325.36 67
1325.44 68
1325.53 69
1325.61 69
1325.70 69
1325.78 68
1325.86 67
1325.95 65
1326.03 63
1326.11 60
1326.20 57
1326.28 54
1326.36 50
1326.45 46
1326.53 41
1326.61 37
1326.70 33
1326.78 29
1326.86 25
1326.95 22
1327.03 18
1327.11 13
1327.20 9
1327.28 5
1327.36 0
1327.45 0
1327.53 0
1327.62 0
1327.70 0
1327.78 0
1327.87 0
1327.95 0
1328.03 0
1328.12 6
1328.20 12
1328.28 18
1328.37 22
1328.45 25
1328.53 27
1328.62 29
1328.70 31
1328.78 33
1328.87 35
1328.95 38
1329.04 41
1329.12 44
1329.20 47
1329.29 48
1329.37 49
1329.45 50
1329.54 50
1329.62 50
1329.70 51
1329.79 53
1329.87 56
1329.95 59
1330.04 62
1330.12 63
1330.21 63
1330.29 60
1330.37 56
1330.46 51
1330.54 46
1330.62 42
1330.71 39
1330.79 37
1330.87 37
1330.96 37
1331.04 37
1331.13 37
1331.21 37
1331.29 39
1331.38 43
1331.46 49
1331.54 57
1331.63 66
1331.71 76
1331.79 84
1331.88 90
1331.96 95
1332.05 97
1332.13 98
1332.21 99
1332.30 100
1332.38 102
1332.46 104
1332.55 105
1332.63 106
1332.71 106
1332.80 104
1332.88 101
1332.97 98
1333.05 95
1333.13 93
1333.22 92
1333.30 91
1333.38 91
1333.47 92
1333.55 92
1333.64 91
1333.72 89
1333.80 86
1333.89 81
1333.97 74
1334.05 66
1334.14 57
1334.22 48
1334.30 39
1334.39 33
1334.47 29
1334.56 28
1334.64 30
1334.72 34
1334.81 39
1334.89 44
1334.97 48
1335.06 51
1335.14 52
1335.23 50
1335.31 46
1335.39 40
1335.48 33
1335.56 24
1335.64 15
1335.73 6
1335.81 0
1335.90 0
1335.98 0
1336.06 0
1336.15 0
1336.23 0
1336.32 0
1336.40 0
1336.48 4
1336.57 11
1336.65 17
1336.73 21
1336.82 22
1336.90 21
1336.99 18
1337.07 14
1337.15 9
1337.24 6
1337.32 5
1337.40 8
1337.49 14
1337.57 23
1337.66 33
1337.74 44
1337.82 52
1337.91 58
1337.99 60
1338.08 60
1338.16 57
1338.24 53
1338.33 50
1338.41 50
1338.49 52
1338.58 57
1338.66 63
1338.75 70
1338.83 77
1338.91 82
1339.00 86
1339.08 89
1339.17 91
1339.25 92
1339.33 93
1339.42 94
1339.50 94
1339.58 94
1339.67 93
1339.75 93
1339.84 92
1339.92 93
1340.00 94
1340.09 97
1340.17 99
1340.26 102
1340.34 103
1340.42 102
1340.51 99
1340.59 94
1340.68 88
1340.76 81
1340.84 74
1340.93 67
1341.01 63
1341.10 59
1341.18 58
1341.26 59
1341.35 61
1341.43 63
1341.51 65
1341.60 67
1341.68 67
1341.77 68
1341.85 68
1341.93 69
1342.02 71
1342.10 73
1342.19 77
1342.27 81
1342.35 87
1342.44 93
1342.52 99
1342.61 104
1342.69 110
1342.77 115
1342.86 120
1342.94 123
1343.03 126
1343.11 128
1343.19 128
1343.28 127
1343.36 124
1343.45 119
1343.53 113
1343.61 107
1343.70 100
1343.78 95
1343.87 91
1343.95 90
1344.03 92
1344.12 96
1344.20 101
1344.29 107
1344.37 114
1344.45 121
1344.54 128
1344.62 136
1344.71 144
1344.79 153
1344.87 161
1344.96 168
1345.04 173
1345.13 175
1345.21 174
1345.30 170
1345.38 166
1345.46 160
1345.55 155
1345.63 151
1345.72 149
1345.80 147
1345.88 146
1345.97 144
1346.05 143
1346.14 141
1346.22 138
1346.30 136
1346.39 135
1346.47 135
1346.56 137
1346.64 141
1346.72 145
1346.81 150
1346.89 153
1346.98 155
1347.06 155
1347.15 154
1347.23 150
1347.31 145
1347.40 139
1347.48 132
1347.57 123
1347.65 114
1347.73 104
1347.82 93
1347.90 83
1347.99 73
1348.07 64
1348.16 57
1348.24 51
1348.32 48
1348.41 47
1348.49 48
1348.58 49
1348.66 51
1348.74 53
1348.83 53
1348.91 53
1349.00 53
1349.08 53
1349.17 53
1349.25 55
1349.33 58
1349.42 61
1349.50 64
1349.59 67
1349.67 67
1349.75 66
1349.84 63
1349.92 59
1350.01 54
1350.09 48
1350.18 44
1350.26 40
1350.34 37
1350.43 36
1350.51 35
1350.60 36
1350.68 36
1350.77 37
1350.85 39
1350.93 41
1351.02 43
1351.10 46
1351.19 49
1351.27 52
1351.35 53
1351.44 53
1351.52 51
1351.61 49
1351.69 47
1351.78 46
1351.86 46
1351.94 48
1352.03 51
1352.11 54
1352.20 56
1352.28 56
1352.37 54
1352.45 50
1352.53 44
1352.62 38
1352.70 32
1352.79 27
1352.87 23
1352.96 21
1353.04 19
1353.12 18
1353.21 16
1353.29 14
1353.38 12
1353.46 11
1353.55 11
1353.63 12
1353.72 17
1353.80 24
1353.88 33
1353.97 44
1354.05 54
1354.14 62
1354.22 67
1354.31 69
1354.39 68
1354.47 65
1354.56 60
1354.64 55
1354.73 49
1354.81 43
1354.90 37
1354.98 31
1355.06 25
1355.15 19
1355.23 15
1355.32 11
1355.40 8
1355.49 6
1355.57 4
1355.66 2
1355.74 0
1355.82 0
1355.91 0
1355.99 0
1356.08 0
1356.16 0
1356.25 0
1356.33 0
1356.42 10
1356.50 21
1356.58 33
1356.67 45
1356.75 55
1356.84 64
1356.92 71
1357.01 74
1357.09 74
1357.17 73
1357.26 70
1357.34 67
1357.43 65
1357.51 65
1357.60 69
1357.68 75
1357.77 85
1357.85 96
1357.93 107
1358.02 118
1358.10 128
1358.19 136
1358.27 142
1358.36 145
1358.44 146
1358.53 145
1358.61 144
1358.70 143
1358.78 143
1358.86 145
1358.95 147
1359.03 150
1359.12 153
1359.20 154
1359.29 155
1359.37 154
1359.46 152
1359.54 149
1359.62 147
1359.71 144
1359.79 141
1359.88 137
1359.96 132
1360.05 127
1360.13 122
1360.22 118
1360.30 116
1360.39 116
1360.47 118
1360.55 120
1360.64 124
1360.72 127
1360.81 129
1360.89 131
1360.98 132
1361.06 133
1361.15 134
1361.23 134
1361.32 134
1361.40 133
1361.48 132
1361.57 130
1361.65 127
1361.74 124
1361.82 122
1361.91 121
1361.99 120
1362.08 120
1362.16 120
1362.25 119
1362.33 119
1362.42 119
1362.50 119
1362.58 118
1362.67 117
1362.75 115
1362.84 112
1362.92 107
1363.01 102
1363.09 97
1363.18 94
1363.26 93
1363.35 95
1363.43 99
1363.52 106
1363.60 111
1363.68 116
1363.77 117
1363.85 115
1363.94 109
1364.02 102
1364.11 93
1364.19 85
1364.28 78
1364.36 72
1364.45 68
1364.53 65
1364.62 63
1364.70 62
1364.78 61
1364.87 60
1364.95 61
1365.04 62
1365.12 62
1365.21 62
1365.29 60
1365.38 57
1365.46 52
1365.55 46
1365.63 39
1365.72 33
1365.80 27
1365.89 24
1365.97 22
1366.06 23
1366.14 27
1366.22 33
1366.31 41
1366.39 50
1366.48 59
1366.56 66
1366.65 71
1366.73 72
1366.82 69
1366.90 62
1366.99 52
1367.07 41
1367.16 30
1367.24 20
1367.33 12
1367.41 8
1367.50 6
1367.58 7
1367.67 11
1367.75 16
1367.83 23
1367.92 30
1368.00 37
1368.09 43
1368.17 48
1368.26 52
1368.34 54
1368.43 55
1368.51 54
1368.60 50
1368.68 44
1368.77 36
1368.85 28
1368.94 21
1369.02 16
1369.11 15
1369.19 17
1369.28 21
1369.36 27
1369.45 32
1369.53 37
1369.62 40
1369.70 42
1369.79 43
1369.87 44
1369.96 46
1370.04 49
1370.12 52
1370.21 54
1370.29 53
1370.38 49
1370.46 41
1370.55 29
1370.63 16
1370.72 2
1370.80 0
1370.89 0
1370.97 0
1371.06 0
1371.14 0
1371.23 0
1371.31 5
1371.40 13
1371.48 19
1371.57 22
1371.65 22
1371.74 20
1371.82 17
1371.91 15
1371.99 14
1372.08 14
1372.16 15
1372.25 15
1372.33 15
1372.42 14
1372.50 12
1372.59 9
1372.67 6
1372.76 2
1372.84 0
1372.93 0
1373.01 0
1373.10 0
1373.18 0
1373.27 0
1373.35 0
1373.44 0
1373.52 5
1373.61 15
1373.69 24
1373.78 32
1373.86 37
1373.95 39
1374.03 39
1374.12 37
1374.20 33
1374.29 28
1374.37 22
1374.45 16
1374.54 9
1374.62 2
1374.71 0
1374.79 0
1374.88 0
1374.96 0
1375.05 0
1375.13 0
1375.22 0
1375.30 0
1375.39 7
1375.47 16
1375.56 25
1375.64 33
1375.73 42
1375.81 52
1375.90 61
1375.98 71
1376.07 82
1376.15 91
1376.24 99
1376.33 105
1376.41 108
1376.50 108
1376.58 105
1376.67 99
1376.75 90
1376.84 79
1376.92 67
1377.01 55
1377.09 42
1377.18 32
1377.26 24
1377.35 18
1377.43 16
1377.52 16
1377.60 19
1377.69 23
1377.77 29
1377.86 36
1377.94 44
1378.03 52
1378.11 61
1378.20 70
1378.28 80
1378.37 91
1378.45 101
1378.54 110
1378.62 119
1378.71 128
1378.79 135
1378.88 141
1378.96 144
1379.05 144
1379.13 140
1379.22 133
1379.30 123
1379.39 111
1379.47 99
1379.56 88
1379.64 80
1379.73 75
1379.81 73
1379.90 74
1379.98 77
1380.07 81
1380.15 87
1380.24 93
1380.32 100
1380.41 105
1380.49 109
1380.58 111
1380.67 110
1380.75 105
1380.84 99
1380.92 90
1381.01 80
1381.09 70
1381.18 60
1381.26 52
1381.35 46
1381.43 43
1381.52 43
1381.60 45
1381.69 49
1381.77 53
1381.86 58
1381.94 62
1382.03 64
1382.11 65
1382.20 65
1382.28 64
1382.37 63
1382.45 61
1382.54 59
1382.62 58
1382.71 58
1382.80 59
1382.88 62
1382.97 66
1383.05 72
1383.14 80
1383.22 87
1383.31 95
1383.39 103
1383.48 110
1383.56 118
1383.65 125
1383.73 133
1383.82 140
1383.90 148
1383.99 155
1384.07 161
1384.16 165
1384.24 167
1384.33 167
1384.41 166
1384.50 164
1384.59 163
1384.67 164
1384.76 166
1384.84 171
1384.93 177
1385.01 184
1385.10 191
1385.18 196
1385.27 200
1385.35 201
1385.44 199
1385.52 194
1385.61 189
1385.69 183
1385.78 178
1385.87 175
1385.95 174
1386.04 175
1386.12 177
1386.21 180
1386.29 182
1386.38 182
1386.46 182
1386.55 180
1386.63 177
1386.72 173
1386.80 169
1386.89 166
1386.97 162
1387.06 157
1387.15 152
1387.23 146
1387.32 139
1387.40 133
1387.49 127
1387.57 122
1387.66 118
1387.74 114
1387.83 110
1387.91 104
1388.00 96
1388.08 86
1388.17 74
1388.26 62
1388.34 51
1388.43 41
1388.51 34
1388.60 29
1388.68 25
1388.77 23
1388.85 22
1388.94 22
1389.02 22
1389.11 23
1389.19 26
1389.28 30
1389.37 35
1389.45 40
1389.54 46
1389.62 52
1389.71 57
1389.79 60
1389.88 62
1389.96 62
1390.05 59
1390.13 54
1390.22 46
1390.31 38
1390.39 30
1390.48 24
1390.56 20
1390.65 20
1390.73 23
1390.82 28
1390.90 36
1390.99 44
1391.07 53
1391.16 62
1391.25 69
1391.33 75
1391.42 79
1391.50 81
1391.59 82
1391.67 81
1391.76 79
1391.84 76
1391.93 71
1392.02 65
1392.10 59
1392.19 51
1392.27 42
1392.36 32
1392.44 23
1392.53 14
1392.61 7
1392.70 2
1392.79 0
1392.87 0
1392.96 0
1393.04 1
1393.13 3
1393.21 4
1393.30 3
1393.38 2
1393.47 0
1393.56 0
1393.64 0
1393.73 0
1393.81 0
1393.90 2
1393.98 7
1394.07 13
1394.15 18
1394.24 22
1394.33 23
1394.41 23
1394.50 21
1394.58 19
1394.67 16
1394.75 13
1394.84 10
1394.92 6
1395.01 2
1395.10 0
1395.18 0
1395.27 0
1395.35 0
1395.44 0
1395.52 0
1395.61 0
1395.70 0
1395.78 5
1395.87 10
1395.95 14
1396.04 18
1396.12 21
1396.21 24
1396.29 26
1396.38 28
1396.47 29
1396.55 30
1396.64 31
1396.72 32
1396.81 32
1396.89 33
1396.98 35
1397.07 37
1397.15 40
1397.24 42
1397.32 45
1397.41 46
1397.49 47
1397.58 47
1397.67 46
1397.75 46
1397.84 46
1397.92 45
1398.01 45
1398.09 44
1398.18 42
1398.27 39
1398.35 35
1398.44 30
1398.52 25
1398.61 22
1398.69 20
1398.78 20
1398.87 22
1398.95 26
1399.04 31
1399.12 36
1399.21 41
1399.29 46
1399.38 50
1399.47 53
1399.55 57
1399.64 62
1399.72 68
1399.81 75
1399.89 82
1399.98 89
1400.07 93
1400.15 95
1400.24 93
1400.32 89
1400.41 82
1400.49 75
1400.58 69
1400.67 64
1400.75 61
1400.84 59
1400.92 59
1401.01 60
1401.09 60
1401.18 62
1401.27 63
1401.35 65
1401.44 69
1401.52 73
1401.61 78
1401.70 84
1401.78 90
1401.87 96
1401.95 102
1402.04 108
1402.12 114
1402.21 119
1402.30 124
1402.38 127
1402.47 130
1402.55 130
1402.64 128
1402.73 123
1402.81 116
1402.90 107
1402.98 98
1403.07 90
1403.15 82
1403.24 76
1403.33 72
1403.41 69
1403.50 68
1403.58 68
1403.67 69
1403.76 69
1403.84 68
1403.93 67
1404.01 65
1404.10 64
1404.19 64
1404.27 64
1404.36 65
1404.44 66
1404.53 68
1404.61 68
1404.70 67
1404.79 66
1404.87 64
1404.96 63
1405.04 62
1405.13 64
1405.22 67
1405.30 71
1405.39 75
1405.47 80
1405.56 84
1405.65 87
1405.73 91
1405.82 95
1405.90 99
1405.99 105
1406.08 112
1406.16 120
1406.25 129
1406.33 138
1406.42 146
1406.51 152
1406.59 157
1406.68 160
1406.76 163
1406.85 166
1406.94 170
1407.02 176
1407.11 185
1407.19 196
1407.28 206
1407.36 216
1407.45 222
1407.54 225
1407.62 223
1407.71 218
1407.79 209
1407.88 199
1407.97 188
1408.05 178
1408.14 169
1408.22 163
1408.31 159
1408.40 159
1408.48 161
1408.57 164
1408.66 167
1408.74 170
1408.83 172
1408.91 174
1409.00 174
1409.09 175
1409.17 176
1409.26 177
1409.34 178
1409.43 180
1409.52 181
1409.60 181
1409.69 180
1409.77 178
1409.86 173
1409.95 167
1410.03 159
1410.12 151
1410.20 144
1410.29 138
1410.38 133
1410.46 131
1410.55 129
1410.63 128
1410.72 126
1410.81 123
1410.89 119
1410.98 114
1411.06 108
1411.15 103
1411.24 98
1411.32 93
1411.41 89
1411.50 84
1411.58 79
1411.67 74
1411.75 68
1411.84 62
1411.93 56
1412.01 51
1412.10 45
1412.18 39
1412.27 32
1412.36 23
1412.44 15
1412.53 6
1412.62 0
1412.70 0
1412.79 0
1412.87 0
1412.96 0
1413.05 0
1413.13 0
1413.22 0
1413.30 3
1413.39 5
1413.48 7
1413.56 9
1413.65 11
1413.74 15
1413.82 19
1413.91 23
1413.99 28
1414.08 32
1414.17 35
1414.25 36
1414.34 37
1414.42 36
1414.51 35
1414.60 34
1414.68 32
1414.77 32
1414.86 32
1414.94 33
1415.03 35
1415.11 38
1415.20 42
1415.29 46
1415.37 50
1415.46 54
1415.55 56
1415.63 57
1415.72 56
1415.80 54
1415.89 51
1415.98 48
1416.06 45
1416.15 44
1416.24 45
1416.32 47
1416.41 50
1416.49 52
1416.58 54
1416.67 56
1416.75 58
1416.84 61
1416.93 64
1417.01 68
1417.10 72
1417.18 75
1417.27 77
1417.36 76
1417.44 72
1417.53 67
1417.62 60
1417.70 55
1417.79 53
1417.87 53
1417.96 57
1418.05 64
1418.13 71
1418.22 78
1418.31 84
1418.39 86
1418.48 86
1418.57 83
1418.65 80
1418.74 77
1418.82 76
1418.91 77
1419.00 80
1419.08 84
1419.17 88
1419.26 90
1419.34 90
1419.43 86
1419.52 79
1419.60 71
1419.69 61
1419.77 51
1419.86 43
1419.95 36
1420.03 31
1420.12 28
1420.21 28
1420.29 29
1420.38 32
1420.47 36
1420.55 42
1420.64 49
1420.72 56
1420.81 63
1420.90 70
1420.98 77
1421.07 83
1421.16 88
1421.24 92
1421.33 94
1421.42 94
1421.50 92
1421.59 89
1421.67 84
1421.76 78
1421.85 72
1421.93 66
1422.02 61
1422.11 56
1422.19 52
1422.28 50
1422.37 50
1422.45 52
1422.54 54
1422.63 57
1422.71 61
1422.80 64
1422.89 68
1422.97 72
1423.06 76
1423.14 81
1423.23 86
1423.32 92
1423.40 99
1423.49 106
1423.58 113
1423.66 121
1423.75 129
1423.84 136
1423.92 143
1424.01 150
1424.10 155
1424.18 158
1424.27 161
1424.36 161
1424.44 161
1424.53 158
1424.61 154
1424.70 147
1424.79 138
1424.87 126
1424.96 113
1425.05 99
1425.13 85
1425.22 71
1425.31 59
1425.39 48
1425.48 40
1425.57 33
1425.65 30
1425.74 30
1425.83 32
1425.91 38
1426.00 46
1426.09 55
1426.17 64
1426.26 72
1426.35 77
1426.43 80
1426.52 78
1426.61 74
1426.69 68
1426.78 62
1426.87 55
1426.95 50
1427.04 47
1427.12 47
1427.21 49
1427.30 52
1427.38 57
1427.47 62
1427.56 67
1427.64 71
1427.73 74
1427.82 76
1427.90 78
1427.99 80
1428.08 82
1428.16 84
1428.25 86
1428.34 87
1428.42 86
1428.51 83
1428.60 79
1428.68 73
1428.77 67
1428.86 60
1428.94 54
1429.03 48
1429.12 43
1429.20 39
1429.29 36
1429.38 34
1429.46 32
1429.55 31
1429.64 30
1429.72 31
1429.81 32
1429.90 34
1429.98 36
1430.07 39
1430.16 43
1430.24 47
1430.33 52
1430.42 57
1430.50 62
1430.59 66
1430.68 69
1430.76 69
1430.85 67
1430.94 61
1431.02 52
1431.11 42
1431.20 31
1431.28 21
1431.37 13
1431.46 8
1431.54 7
1431.63 10
1431.72 16
1431.80 24
1431.89 32
1431.98 40
1432.06 46
1432.15 49
1432.24 50
1432.32 48
1432.41 45
1432.50 41
1432.59 36
1432.67 30
1432.76 24
1432.85 18
1432.93 13
1433.02 9
1433.11 8
1433.19 10
1433.28 15
1433.37 23
1433.45 33
1433.54 43
1433.63 53
1433.71 61
1433.80 68
1433.89 75
1433.97 81
1434.06 86
1434.15 91
1434.23 93
1434.32 91
1434.41 86
1434.49 76
1434.58 64
1434.67 51
1434.75 39
1434.84 29
1434.93 22
1435.02 18
1435.10 17
1435.19 18
1435.28 20
1435.36 23
1435.45 25
1435.54 26
1435.62 26
1435.71 26
1435.80 24
1435.88 21
1435.97 18
1436.06 16
1436.14 16
1436.23 18
1436.32 24
1436.40 32
1436.49 41
1436.58 50
1436.67 58
1436.75 64
1436.84 67
1436.93 68
1437.01 67
1437.10 66
1437.19 65
1437.27 66
1437.36 68
1437.45 71
1437.53 75
1437.62 80
1437.71 85
1437.80 90
1437.88 95
1437.97 100
1438.06 106
1438.14 112
1438.23 117
1438.32 121
1438.40 123
1438.49 124
1438.58 121
1438.66 116
1438.75 111
1438.84 105
1438.93 101
1439.01 100
1439.10 102
1439.19 106
1439.27 113
1439.36 120
1439.45 126
1439.53 129
1439.62 129
1439.71 126
1439.79 121
1439.88 115
1439.97 110
1440.06 108
1440.14 107
1440.23 109
1440.32 112
1440.40 115
1440.49 117
1440.58 118
1440.66 117
1440.75 116
1440.84 115
1440.93 114
1441.01 114
1441.10 114
1441.19 114
1441.27 112
1441.36 107
1441.45 102
1441.53 94
1441.62 86
1441.71 78
1441.80 71
1441.88 66
1441.97 63
1442.06 60
1442.14 59
1442.23 56
1442.32 54
1442.41 50
1442.49 45
1442.58 40
1442.67 36
1442.75 34
1442.84 33
1442.93 32
1443.01 33
1443.10 34
1443.19 36
1443.28 38
1443.36 41
1443.45 45
1443.54 52
1443.62 61
1443.71 71
1443.80 81
1443.89 90
1443.97 97
1444.06 100
1444.15 100
1444.23 96
1444.32 90
1444.41 84
1444.50 77
1444.58 72
1444.67 69
1444.76 69
1444.84 71
1444.93 76
1445.02 84
1445.10 93
1445.19 103
1445.28 113
1445.37 120
1445.45 124
1445.54 125
1445.63 124
1445.71 121
1445.80 118
1445.89 115
1445.98 115
1446.06 116
1446.15 119
1446.24 124
1446.32 129
1446.41 135
1446.50 142
1446.59 150
1446.67 158
1446.76 167
1446.85 176
1446.94 184
1447.02 191
1447.11 196
1447.20 199
1447.28 199
1447.37 195
1447.46 189
1447.55 179
1447.63 168
1447.72 154
1447.81 141
1447.89 128
1447.98 117
1448.07 109
1448.16 105
1448.24 103
1448.33 104
1448.42 106
1448.51 109
1448.59 111
1448.68 112
1448.77 111
1448.85 109
1448.94 106
1449.03 104
1449.12 102
1449.20 101
1449.29 101
1449.38 102
1449.46 103
1449.55 104
1449.64 103
1449.73 100
1449.81 96
1449.90 89
1449.99 82
1450.08 75
1450.16 69
1450.25 64
1450.34 61
1450.42 60
1450.51 59
1450.60 61
1450.69 64
1450.77 69
1450.86 77
1450.95 86
1451.04 96
1451.12 106
1451.21 115
1451.30 122
1451.39 127
1451.47 129
1451.56 130
1451.65 129
1451.73 128
1451.82 128
1451.91 129
1452.00 132
1452.08 137
1452.17 142
1452.26 148
1452.35 153
1452.43 155
1452.52 154
1452.61 149
1452.70 141
1452.78 131
1452.87 119
1452.96 107
1453.04 97
1453.13 88
1453.22 81
1453.31 76
1453.39 71
1453.48 67
1453.57 62
1453.66 58
1453.74 53
1453.83 49
1453.92 45
1454.01 42
1454.09 39
1454.18 36
1454.27 33
1454.36 31
1454.44 28
1454.53 26
1454.62 26
1454.71 26
1454.79 29
1454.88 32
1454.97 37
1455.06 41
1455.14 43
1455.23 43
1455.32 38
1455.40 31
1455.49 23
1455.58 14
1455.67 8
1455.75 4
1455.84 3
1455.93 6
1456.02 9
1456.10 11
1456.19 12
1456.28 10
1456.37 7
1456.45 2
1456.54 0
1456.63 0
1456.72 0
1456.80 0
1456.89 0
1456.98 0
1457.07 0
1457.15 0
1457.24 0
1457.33 2
1457.42 6
1457.50 12
1457.59 18
1457.68 24
1457.77 29
1457.85 33
1457.94 34
1458.03 33
1458.12 31
1458.20 28
1458.29 27
1458.38 26
1458.47 28
1458.55 31
1458.64 36
1458.73 41
1458.82 47
1458.90 53
1458.99 57
1459.08 61
1459.17 63
1459.25 63
1459.34 63
1459.43 62
1459.52 62
1459.61 62
1459.69 62
1459.78 63
1459.87 63
1459.96 63
1460.04 61
1460.13 60
1460.22 59
1460.31 58
1460.39 58
1460.48 58
1460.57 58
1460.66 57
1460.74 57
1460.83 56
1460.92 55
1461.01 56
1461.09 57
1461.18 59
1461.27 61
1461.36 63
1461.44 64
1461.53 64
1461.62 63
1461.71 62
1461.80 60
1461.88 59
1461.97 59
1462.06 60
1462.15 63
1462.23 66
1462.32 71
1462.41 76
1462.50 82
1462.58 87
1462.67 92
1462.76 96
1462.85 99
1462.93 101
1463.02 102
1463.11 103
1463.20 102
1463.29 101
1463.37 98
1463.46 93
1463.55 84
1463.64 74
1463.72 62
1463.81 50
1463.90 40
1463.99 32
1464.07 29
1464.16 29
1464.25 32
1464.34 38
1464.43 45
1464.51 53
1464.60 60
1464.69 65
1464.78 68
1464.86 69
1464.95 67
1465.04 64
1465.13 60
1465.21 57
1465.30 54
1465.39 54
1465.48 55
1465.57 58
1465.65 63
1465.74 67
1465.83 71
1465.92 76
1466.00 79
1466.09 83
1466.18 85
1466.27 88
1466.36 90
1466.44 92
1466.53 94
1466.62 95
1466.71 96
1466.79 96
1466.88 96
1466.97 94
1467.06 93
1467.15 91
1467.23 90
1467.32 91
1467.41 92
1467.50 94
1467.58 97
1467.67 100
1467.76 102
1467.85 102
1467.94 101
1468.02 98
1468.11 94
1468.20 89
1468.29 83
1468.38 76
1468.46 69
1468.55 62
1468.64 56
1468.73 51
1468.81 49
1468.90 49
1468.99 51
1469.08 54
1469.17 59
1469.25 64
1469.34 68
1469.43 71
1469.52 72
1469.61 71
1469.69 67
1469.78 62
1469.87 55
1469.96 47
1470.04 40
1470.13 34
1470.22 29
1470.31 25
1470.40 23
1470.48 21
1470.57 20
1470.66 19
1470.75 19
1470.84 19
1470.92 19
1471.01 21
1471.10 23
1471.19 26
1471.28 30
1471.36 34
1471.45 38
1471.54 43
1471.63 48
1471.71 52
1471.80 55
1471.89 57
1471.98 58
1472.07 58
1472.15 56
1472.24 53
1472.33 50
1472.42 47
1472.51 43
1472.59 37
1472.68 29
1472.77 20
1472.86 10
1472.95 0
1473.03 0
1473.12 0
1473.21 0
1473.30 0
1473.39 0
1473.47 0
1473.56 0
1473.65 2
1473.74 11
1473.83 18
1473.91 24
1474.00 29
1474.09 32
1474.18 35
1474.27 37
1474.35 38
1474.44 39
1474.53 38
1474.62 36
1474.71 32
1474.79 27
1474.88 22
1474.97 18
1475.06 14
1475.15 13
1475.23 14
1475.32 16
1475.41 19
1475.50 21
1475.59 22
1475.67 20
1475.76 17
1475.85 11
1475.94 6
1476.03 0
1476.11 0
1476.20 0
1476.29 0
1476.38 0
1476.47 0
1476.55 0
1476.64 0
1476.73 0
1476.82 4
1476.91 10
1477.00 17
1477.08 23
1477.17 28
1477.26 33
1477.35 38
1477.44 41
1477.52 45
1477.61 49
1477.70 53
1477.79 57
1477.88 61
1477.96 65
1478.05 69
1478.14 72
1478.23 76
1478.32 78
1478.41 79
1478.49 80
1478.58 79
1478.67 78
1478.76 76
1478.85 73
1478.93 71
1479.02 69
1479.11 68
1479.20 67
1479.29 68
1479.37 70
1479.46 73
1479.55 78
1479.64 83
1479.73 89
1479.82 96
1479.90 103
1479.99 110
1480.08 118
1480.17 126
1480.26 132
1480.34 137
1480.43 139
1480.52 137
1480.61 132
1480.70 123
1480.79 113
1480.87 103
1480.96 93
1481.05 85
1481.14 78
1481.23 72
1481.31 67
1481.40 62
1481.49 58
1481.58 54
1481.67 50
1481.76 47
1481.84 45
1481.93 42
1482.02 39
1482.11 35
1482.20 30
1482.29 25
1482.37 20
1482.46 15
1482.55 11
1482.64 8
1482.73 7
1482.81 7
1482.90 9
1482.99 12
1483.08 15
1483.17 20
1483.26 26
1483.34 32
1483.43 40
1483.52 50
1483.61 60
1483.70 70
1483.79 80
1483.87 87
1483.96 92
1484.05 94
1484.14 93
1484.23 90
1484.32 85
1484.40 79
1484.49 74
1484.58 69
1484.67 64
1484.76 61
1484.85 60
1484.93 59
1485.02 61
1485.11 64
1485.20 66
1485.29 69
1485.38 71
1485.46 72
1485.55 71
1485.64 70
1485.73 69
1485.82 67
1485.91 65
1485.99 62
1486.08 59
1486.17 55
1486.26 50
1486.35 46
1486.44 41
1486.52 37
1486.61 34
1486.70 31
1486.79 28
1486.88 25
1486.97 20
1487.05 16
1487.14 12
1487.23 9
1487.32 9
1487.41 12
1487.50 18
1487.58 26
1487.67 35
1487.76 46
1487.85 55
1487.94 64
1488.03 71
1488.12 75
1488.20 76
1488.29 73
1488.38 68
1488.47 61
1488.56 53
1488.65 47
1488.73 43
1488.82 42
1488.91 43
1489.00 46
1489.09 48
1489.18 50
1489.27 50
1489.35 49
1489.44 48
1489.53 48
1489.62 51
1489.71 56
1489.80 63
1489.88 71
1489.97 78
1490.06 83
1490.15 84
1490.24 81
1490.33 75
1490.42 67
1490.50 58
1490.59 50
1490.68 41
1490.77 34
1490.86 26
1490.95 19
1491.03 11
1491.12 3
1491.21 0
1491.30 0
1491.39 0
1491.48 0
1491.57 0
1491.65 0
1491.74 0
1491.83 4
1491.92 6
1492.01 8
1492.10 8
1492.19 8
1492.27 8
1492.36 11
1492.45 15
1492.54 21
1492.63 28
1492.72 34
1492.81 38
1492.89 41
1492.98 42
1493.07 43
1493.16 44
1493.25 46
1493.34 51
1493.43 56
1493.51 62
1493.60 68
1493.69 73
1493.78 75
1493.87 76
1493.96 74
1494.05 72
1494.13 69
1494.22 66
1494.31 63
1494.40 62
1494.49 62
1494.58 63
1494.67 66
1494.75 70
1494.84 74
1494.93 78
1495.02 82
1495.11 86
1495.20 90
1495.29 96
1495.37 103
1495.46 111
1495.55 121
1495.64 129
1495.73 136
1495.82 139
1495.91 137
1496.00 133
1496.08 125
1496.17 117
1496.26 109
1496.35 103
1496.44 98
1496.53 94
1496.62 91
1496.70 88
1496.79 85
1496.88 81
1496.97 77
1497.06 70
1497.15 62
1497.24 51
1497.33 39
1497.41 26
1497.50 13
1497.59 1
1497.68 0
1497.77 0
1497.86 0
1497.95 0
1498.04 0
1498.12 0
1498.21 2
1498.30 9
1498.39 17
1498.48 26
1498.57 35
1498.66 44
1498.74 51
1498.83 58
1498.92 64
1499.01 69
1499.10 73
1499.19 75
1499.28 75
1499.37 73
1499.45 69
1499.54 63
1499.63 57
1499.72 52
1499.81 49
1499.90 47
1499.99 46
1500.08 47
1500.16 47
1500.25 47
1500.34 47
1500.43 46
1500.52 46
1500.61 48
1500.70 53
1500.79 61
1500.88 72
1500.96 86
1501.05 100
1501.14 115
1501.23 130
1501.32 143
1501.41 154
1501.50 164
1501.59 171
1501.67 176
1501.76 178
1501.85 177
1501.94 174
1502.03 169
1502.12 161
1502.21 153
1502.30 145
1502.39 138
1502.47 132
1502.56 127
1502.65 124
1502.74 121
1502.83 120
1502.92 120
1503.01 121
1503.10 122
1503.18 125
1503.27 128
1503.36 131
1503.45 132
1503.54 131
1503.63 128
1503.72 124
1503.81 117
1503.90 111
1503.98 105
1504.07 100
1504.16 98
1504.25 98
1504.34 100
1504.43 102
1504.52 104
1504.61 106
1504.70 107
1504.78 108
1504.87 107
1504.96 107
1505.05 106
1505.14 104
1505.23 102
1505.32 100
1505.41 99
1505.50 99
1505.59 100
1505.67 101
1505.76 102
1505.85 103
1505.94 101
1506.03 98
1506.12 94
1506.21 90
1506.30 86
1506.39 85
1506.47 85
1506.56 86
1506.65 87
1506.74 86
1506.83 82
1506.92 77
1507.01 69
1507.10 62
1507.19 56
1507.28 52
1507.36 50
1507.45 51
1507.54 54
1507.63 57
1507.72 61
1507.81 65
1507.90 69
1507.99 72
1508.08 74
1508.17 76
1508.25 77
1508.34 78
1508.43 79
1508.52 82
1508.61 87
1508.70 92
1508.79 99
1508.88 105
1508.97 108
1509.06 109
1509.14 106
1509.23 100
1509.32 92
1509.41 83
1509.50 76
1509.59 72
1509.68 70
1509.77 71
1509.86 75
1509.95 79
1510.04 84
1510.12 88
1510.21 91
1510.30 94
1510.39 97
1510.48 99
1510.57 101
1510.66 102
1510.75 102
1510.84 101
1510.93 97
1511.02 92
1511.10 84
1511.19 75
1511.28 66
1511.37 58
1511.46 51
1511.55 48
1511.64 47
1511.73 51
1511.82 59
1511.91 70
1512.00 82
1512.08 95
1512.17 106
1512.26 113
1512.35 114
1512.44 110
1512.53 100
1512.62 86
1512.71 70
1512.80 55
1512.89 42
1512.98 35
1513.07 33
1513.15 37
1513.24 45
1513.33 55
1513.42 65
1513.51 75
1513.60 82
1513.69 87
1513.78 90
1513.87 91
1513.96 90
1514.05 88
1514.14 85
1514.22 82
1514.31 78
1514.40 74
1514.49 69
1514.58 63
1514.67 57
1514.76 50
1514.85 43
1514.94 36
1515.03 29
1515.12 23
1515.21 18
1515.30 15
1515.38 13
1515.47 11
1515.56 10
1515.65 8
1515.74 5
1515.83 3
1515.92 2
1516.01 2
1516.10 3
1516.19 5
1516.28 7
1516.37 9
1516.46 10
1516.54 9
1516.63 8
1516.72 6
1516.81 3
1516.90 1
1516.99 0
1517.08 0
1517.17 0
1517.26 0
1517.35 0
1517.44 0
1517.53 0
1517.62 0
1517.71 2
1517.79 8
1517.88 16
1517.97 25
1518.06 35
1518.15 47
1518.24 58
1518.33 70
1518.42 80
1518.51 89
1518.60 97
1518.69 102
1518.78 104
1518.87 105
1518.96 103
1519.04 101
1519.13 97
1519.22 93
1519.31 89
1519.40 86
1519.49 85
1519.58 85
1519.67 87
1519.76 90
1519.85 93
1519.94 96
1520.03 98
1520.12 100
1520.21 100
1520.30 99
1520.39 99
1520.47 98
1520.56 98
1520.65 99
1520.74 99
1520.83 99
1520.92 98
1521.01 96
1521.10 92
1521.19 87
1521.28 81
1521.37 74
1521.46 68
1521.55 64
1521.64 62
1521.73 63
1521.82 66
1521.91 72
1521.99 78
1522.08 86
1522.17 93
1522.26 99
1522.35 104
1522.44 107
1522.53 108
1522.62 108
1522.71 108
1522.80 108
1522.89 108
1522.98 109
1523.07 111
1523.16 113
1523.25 116
1523.34 119
1523.43 122
1523.52 126
1523.60 130
1523.69 135
1523.78 140
1523.87 145
1523.96 148
1524.05 149
1524.14 148
1524.23 145
1524.32 141
1524.41 135
1524.50 129
1524.59 124
1524.68 120
1524.77 118
1524.86 117
1524.95 119
1525.04 121
1525.13 125
1525.22 128
1525.30 130
1525.39 131
1525.48 129
1525.57 127
1525.66 123
1525.75 119
1525.84 116
1525.93 113
1526.02 111
1526.11 109
1526.20 107
1526.29 104
1526.38 101
1526.47 98
1526.56 96
1526.65 94
1526.74 94
1526.83 94
1526.92 95
1527.01 96
1527.10 97
1527.19 98
1527.27 99
1527.36 100
1527.45 100
1527.54 101
1527.63 100
1527.72 99
1527.81 95
1527.90 89
1527.99 81
1528.08 72
1528.17 62
1528.26 53
1528.35 46
1528.44 41
1528.53 39
1528.62 40
1528.71 41
1528.80 42
1528.89 40
1528.98 35
1529.07 26
1529.16 14
1529.25 1
1529.34 0
1529.43 0
1529.52 0
1529.60 0
1529.69 0
1529.78 0
1529.87 0
1529.96 3
1530.05 13
1530.14 21
1530.23 27
1530.32 31
1530.41 33
1530.50 34
1530.59 35
1530.68 35
1530.77 34
1530.86 34
1530.95 33
1531.04 32
1531.13 32
1531.22 31
1531.31 30
1531.40 29
1531.49 28
1531.58 26
1531.67 25
1531.76 26
1531.85 29
1531.94 35
1532.03 44
1532.12 55
1532.21 66
1532.30 78
1532.39 89
1532.47 97
1532.56 102
1532.65 105
1532.74 106
1532.83 105
1532.92 104
1533.01 103
1533.10 103
1533.19 104
1533.28 105
1533.37 107
1533.46 106
1533.55 104
1533.64 100
1533.73 93
1533.82 85
1533.91 77
1534.00 70
1534.09 65
1534.18 63
1534.27 61
1534.36 60
1534.45 59
1534.54 57
1534.63 54
1534.72 50
1534.81 47
1534.90 44
1534.99 43
1535.08 43
1535.17 43
1535.26 42
1535.35 40
1535.44 36
1535.53 31
1535.62 24
1535.71 18
1535.80 12
1535.89 8
1535.98 6
1536.07 6
1536.16 8
1536.25 12
1536.34 17
1536.43 23
1536.52 30
1536.61 37
1536.70 44
1536.78 51
1536.87 58
1536.96 64
1537.05 69
1537.14 73
1537.23 76
1537.32 78
1537.41 78
1537.50 79
1537.59 79
1537.68 81
1537.77 85
1537.86 92
1537.95 103
1538.04 116
1538.13 131
1538.22 146
1538.31 158
1538.40 167
1538.49 171
1538.58 171
1538.67 167
1538.76 161
1538.85 156
1538.94 152
1539.03 149
1539.12 147
1539.21 145
1539.30 142
1539.39 137
1539.48 130
1539.57 123
1539.66 116
1539.75 112
1539.84 109
1539.93 110
1540.02 112
1540.11 115
1540.20 118
1540.29 120
1540.38 119
1540.47 117
1540.56 114
1540.65 112
1540.74 110
1540.83 111
1540.92 113
1541.01 116
1541.10 120
1541.19 122
1541.28 122
1541.37 119
1541.46 115
1541.55 110
1541.64 105
1541.73 102
1541.82 100
1541.91 99
1542.00 99
1542.09 99
1542.18 98
1542.27 96
1542.36 95
1542.45 93
1542.54 90
1542.63 88
1542.72 85
1542.81 80
1542.90 72
1542.99 63
1543.08 52
1543.17 41
1543.26 31
1543.35 23
1543.44 20
1543.53 21
1543.62 27
1543.71 37
1543.80 48
1543.89 60
1543.98 70
1544.07 76
1544.16 80
1544.25 80
1544.34 79
1544.43 78
1544.52 79
1544.61 82
1544.70 87
1544.79 93
1544.88 100
1544.97 104
1545.06 106
1545.15 105
1545.24 102
1545.33 99
1545.42 96
1545.51 95
1545.60 98
1545.69 104
1545.78 112
1545.87 122
1545.96 131
1546.05 136
1546.14 138
1546.23 135
1546.32 128
1546.41 118
1546.50 108
1546.59 98
1546.68 90
1546.78 85
1546.87 82
1546.96 80
1547.05 77
1547.14 74
1547.23 69
1547.32 63
1547.41 56
1547.50 51
1547.59 47
1547.68 46
1547.77 48
1547.86 51
1547.95 55
1548.04 59
1548.13 62
1548.22 62
1548.31 61
1548.40 60
1548.49 59
1548.58 60
1548.67 61
1548.76 65
1548.85 69
1548.94 74
1549.03 78
1549.12 80
1549.21 82
1549.30 83
1549.39 82
1549.48 80
1549.57 76
1549.66 72
1549.75 66
1549.84 59
1549.93 51
1550.02 42
1550.11 34
1550.20 27
1550.29 21
1550.38 17
1550.47 14
1550.56 12
1550.65 11
1550.74 10
1550.83 10
1550.92 13
1551.01 18
1551.11 26
1551.20 35
1551.29 45
1551.38 52
1551.47 56
1551.56 56
1551.65 53
1551.74 48
1551.83 45
1551.92 44
1552.01 47
1552.10 54
1552.19 62
1552.28 70
1552.37 77
1552.46 82
1552.55 83
1552.64 82
1552.73 80
1552.82 77
1552.91 75
1553.00 74
1553.09 74
1553.18 76
1553.27 78
1553.36 80
1553.45 84
1553.54 88
1553.63 92
1553.72 95
1553.81 96
1553.91 95
1554.00 91
1554.09 84
1554.18 75
1554.27 66
1554.36 57
1554.45 50
1554.54 47
1554.63 47
1554.72 51
1554.81 58
1554.90 65
1554.99 72
1555.08 77
1555.17 80
1555.26 81
1555.35 82
1555.44 84
1555.53 86
1555.62 89
1555.71 92
1555.80 95
1555.89 95
1555.98 92
1556.07 85
1556.16 74
1556.26 62
1556.35 49
1556.44 38
1556.53 30
1556.62 28
1556.71 31
1556.80 39
1556.89 51
1556.98 64
1557.07 78
1557.16 90
1557.25 101
1557.34 110
1557.43 118
1557.52 125
1557.61 132
1557.70 138
1557.79 145
1557.88 151
1557.97 156
1558.06 161
1558.15 164
1558.25 166
1558.34 165
1558.43 161
1558.52 154
1558.61 146
1558.70 136
1558.79 127
1558.88 118
1558.97 110
1559.06 105
1559.15 103
1559.24 103
1559.33 106
1559.42 111
1559.51 119
1559.60 127
1559.69 136
1559.78 143
1559.87 148
1559.96 149
1560.06 147
1560.15 140
1560.24 131
1560.33 121
1560.42 109
1560.51 97
1560.60 87
1560.69 79
1560.78 74
1560.87 72
1560.96 73
1561.05 78
1561.14 85
1561.23 94
1561.32 102
1561.41 109
1561.50 113
1561.59 114
1561.69 112
1561.78 109
1561.87 104
1561.96 98
1562.05 93
1562.14 89
1562.23 87
1562.32 86
1562.41 87
1562.50 89
1562.59 92
1562.68 95
1562.77 97
1562.86 98
1562.95 97
1563.04 96
1563.13 94
1563.23 93
1563.32 92
1563.41 93
1563.50 95
1563.59 97
1563.68 100
1563.77 102
1563.86 104
1563.95 105
1564.04 106
1564.13 105
1564.22 102
1564.31 99
1564.40 93
1564.49 87
1564.59 79
1564.68 72
1564.77 67
1564.86 65
1564.95 65
1565.04 68
1565.13 72
1565.22 76
1565.31 78
1565.40 79
1565.49 77
1565.58 75
1565.67 73
1565.76 73
1565.85 75
1565.95 78
1566.04 83
1566.13 88
1566.22 92
1566.31 95
1566.40 98
1566.49 99
1566.58 101
1566.67 102
1566.76 103
1566.85 104
1566.94 105
1567.03 105
1567.12 105
1567.22 105
1567.31 105
1567.40 106
1567.49 106
1567.58 106
1567.67 106
1567.76 105
1567.85 105
1567.94 104
1568.03 103
1568.12 103
1568.21 103
1568.30 104
1568.40 105
1568.49 105
1568.58 106
1568.67 105
1568.76 104
1568.85 103
1568.94 102
1569.03 101
1569.12 100
1569.21 100
1569.30 99
1569.39 98
1569.49 97
1569.58 96
1569.67 96
1569.76 97
1569.85 99
1569.94 103
1570.03 109
1570.12 116
1570.21 125
1570.30 133
1570.39 139
1570.48 142
1570.57 141
1570.67 137
1570.76 128
1570.85 118
1570.94 108
1571.03 100
1571.12 93
1571.21 89
1571.30 86
1571.39 84
1571.48 83
1571.57 82
1571.67 81
1571.76 81
1571.85 84
1571.94 88
1572.03 94
1572.12 99
1572.21 105
1572.30 109
1572.39 110
1572.48 109
1572.57 106
1572.66 101
1572.76 94
1572.85 86
1572.94 77
1573.03 67
1573.12 56
1573.21 44
1573.30 31
1573.39 18
1573.48 6
1573.57 0
1573.66 0
1573.76 0
1573.85 0
1573.94 0
1574.03 0
1574.12 0
1574.21 0
1574.30 3
1574.39 12
1574.48 19
1574.57 26
1574.67 31
1574.76 35
1574.85 38
1574.94 42
1575.03 47
1575.12 54
1575.21 61
1575.30 67
1575.39 73
1575.48 77
1575.58 79
1575.67 79
1575.76 78
1575.85 77
1575.94 74
1576.03 72
1576.12 69
1576.21 65
1576.30 63
1576.39 61
1576.49 59
1576.58 59
1576.67 59
1576.76 59
1576.85 58
1576.94 56
1577.03 53
1577.12 49
1577.21 47
1577.30 45
1577.40 46
1577.49 49
1577.58 55
1577.67 64
1577.76 76
1577.85 91
1577.94 107
1578.03 125
1578.12 142
1578.21 158
1578.31 171
1578.40 180
1578.49 186
1578.58 187
1578.67 186
1578.76 182
1578.85 176
1578.94 169
1579.03 161
1579.13 153
1579.22 147
1579.31 144
1579.40 145
1579.49 152
1579.58 165
1579.67 183
1579.76 204
1579.85 228
1579.95 252
1580.04 273
1580.13 291
1580.22 304
1580.31 312
1580.40 315
1580.49 316
1580.58 314
1580.67 311
1580.77 308
1580.86 306
1580.95 306
1581.04 305
1581.13 304
1581.22 302
1581.31 298
1581.40 290
1581.49 281
1581.59 268
1581.68 253
1581.77 237
1581.86 221
1581.95 206
1582.04 193
1582.13 181
1582.22 172
1582.32 163
1582.41 156
1582.50 149
1582.59 142
1582.68 137
1582.77 133
1582.86 132
1582.95 135
1583.04 140
1583.14 147
1583.23 154
1583.32 161
1583.41 164
1583.50 165
1583.59 163
1583.68 161
1583.77 159
1583.87 159
1583.96 161
1584.05 166
1584.14 174
1584.23 182
1584.32 191
1584.41 200
1584.50 208
1584.60 215
1584.69 222
1584.78 227
1584.87 232
1584.96 237
1585.05 241
1585.14 247
1585.23 252
1585.33 257
1585.42 260
1585.51 262
1585.60 261
1585.69 258
1585.78 253
1585.87 247
1585.96 241
1586.06 235
1586.15 230
1586.24 225
1586.33 220
1586.42 215
1586.51 209
1586.60 202
1586.69 197
1586.79 192
1586.88 190
1586.97 188
1587.06 188
1587.15 187
1587.24 185
1587.33 181
1587.43 175
1587.52 168
1587.61 159
1587.70 151
1587.79 143
1587.88 136
1587.97 132
1588.06 131
1588.16 131
1588.25 133
1588.34 136
1588.43 139
1588.52 141
1588.61 143
1588.70 143
1588.80 142
1588.89 138
1588.98 134
1589.07 128
1589.16 122
1589.25 117
1589.34 113
1589.43 111
1589.53 111
1589.62 113
1589.71 117
1589.80 121
1589.89 124
1589.98 127
1590.07 128
1590.17 128
1590.26 128
1590.35 127
1590.44 127
1590.53 127
1590.62 128
1590.71 128
1590.81 127
1590.90 126
1590.99 125
1591.08 124
1591.17 122
1591.26 119
1591.35 116
1591.45 111
1591.54 104
1591.63 97
1591.72 89
1591.81 81
1591.90 75
1591.99 72
1592.09 73
1592.18 77
1592.27 84
1592.36 92
1592.45 102
1592.54 110
1592.63 116
1592.73 119
1592.82 119
1592.91 117
1593.00 114
1593.09 110
1593.18 106
1593.28 103
1593.37 102
1593.46 102
1593.55 103
1593.64 105
1593.73 107
1593.82 108
1593.92 108
1594.01 106
1594.10 101
1594.19 93
1594.28 84
1594.37 74
1594.47 66
1594.56 59
1594.65 54
1594.74 52
1594.83 51
1594.92 50
1595.01 48
1595.11 44
1595.20 38
1595.29 32
1595.38 25
1595.47 19
1595.56 14
1595.66 11
1595.75 9
1595.84 8
1595.93 6
1596.02 4
1596.11 2
1596.20 0
1596.30 0
1596.39 0
1596.48 0
1596.57 0
1596.66 0
1596.75 0
1596.85 1
1596.94 10
1597.03 20
1597.12 31
1597.21 42
1597.30 52
1597.40 62
1597.49 71
1597.58 79
1597.67 87
1597.76 94
1597.85 100
1597.94 106
1598.04 109
1598.13 112
1598.22 112
1598.31 112
1598.40 110
1598.49 107
1598.59 105
1598.68 102
1598.77 101
1598.86 100
1598.95 101
1599.04 103
1599.14 107
1599.23 112
1599.32 117
1599.41 122
1599.50 127
1599.59 131
1599.69 134
1599.78 137
1599.87 138
1599.96 139
1600.05 138
1600.14 135
1600.24 131
1600.33 125
1600.42 118
1600.51 111
1600.60 105
1600.70 102
1600.79 99
1600.88 99
1600.97 99
1601.06 100
1601.15 102
1601.25 103
1601.34 105
1601.43 107
1601.52 110
1601.61 115
1601.70 120
1601.80 125
1601.89 130
1601.98 135
1602.07 140
1602.16 144
1602.25 148
1602.35 152
1602.44 156
1602.53 161
1602.62 165
1602.71 169
1602.80 173
1602.90 176
1602.99 179
1603.08 182
1603.17 183
1603.26 183
1603.36 181
1603.45 176
1603.54 169
1603.63 158
1603.72 145
1603.81 131
1603.91 118
1604.00 106
1604.09 96
1604.18 89
1604.27 84
1604.37 81
1604.46 80
1604.55 82
1604.64 86
1604.73 93
1604.82 104
1604.92 116
1605.01 130
1605.10 142
1605.19 152
1605.28 156
1605.38 156
1605.47 149
1605.56 138
1605.65 124
1605.74 109
1605.83 94
1605.93 81
1606.02 73
1606.11 69
1606.20 70
1606.29 73
1606.39 78
1606.48 84
1606.57 88
1606.66 91
1606.75 94
1606.85 98
1606.94 104
1607.03 112
1607.12 123
1607.21 133
1607.30 142
1607.40 146
1607.49 145
1607.58 140
1607.67 130
1607.76 120
1607.86 109
1607.95 101
1608.04 95
1608.13 92
1608.22 91
1608.32 91
1608.41 90
1608.50 88
1608.59 85
1608.68 81
1608.78 77
1608.87 74
1608.96 72
1609.05 71
1609.14 73
1609.24 77
1609.33 82
1609.42 88
1609.51 95
1609.60 100
1609.69 105
1609.79 108
1609.88 111
1609.97 112
1610.06 113
1610.15 114
1610.25 116
1610.34 118
1610.43 119
1610.52 120
1610.61 119
1610.71 115
1610.80 109
1610.89 99
1610.98 88
1611.07 75
1611.17 64
1611.26 55
1611.35 49
1611.44 48
1611.53 50
1611.63 56
1611.72 65
1611.81 76
1611.90 87
1611.99 96
1612.09 104
1612.18 108
1612.27 109
1612.36 108
1612.46 104
1612.55 100
1612.64 97
1612.73 96
1612.82 96
1612.92 98
1613.01 100
1613.10 102
1613.19 101
1613.28 96
1613.38 89
1613.47 79
1613.56 67
1613.65 55
1613.74 45
1613.84 39
1613.93 37
1614.02 40
1614.11 46
1614.20 54
1614.30 62
1614.39 70
1614.48 76
1614.57 81
1614.66 84
1614.76 87
1614.85 90
1614.94 93
1615.03 95
1615.13 95
1615.22 93
1615.31 87
1615.40 78
1615.49 66
1615.59 53
1615.68 38
1615.77 25
1615.86 14
1615.95 6
1616.05 1
1616.14 0
1616.23 0
1616.32 0
1616.42 0
1616.51 0
1616.60 0
1616.69 0
1616.78 0
1616.88 0
1616.97 0
1617.06 2
1617.15 13
1617.24 27
1617.34 43
1617.43 59
1617.52 73
1617.61 84
1617.71 91
1617.80 94
1617.89 94
1617.98 91
1618.07 89
1618.17 87
1618.26 89
1618.35 93
1618.44 101
1618.54 111
1618.63 122
1618.72 133
1618.81 142
1618.90 147
1619.00 150
1619.09 149
1619.18 146
1619.27 140
1619.37 133
1619.46 126
1619.55 119
1619.64 112
1619.73 105
1619.83 98
1619.92 92
1620.01 86
1620.10 79
1620.20 73
1620.29 68
1620.38 64
1620.47 63
1620.56 64
1620.66 67
1620.75 71
1620.84 74
1620.93 77
1621.03 77
1621.12 75
1621.21 71
1621.30 66
1621.40 61
1621.49 58
1621.58 55
1621.67 54
1621.76 55
1621.86 56
1621.95 57
1622.04 58
1622.13 58
1622.23 59
1622.32 60
1622.41 61
1622.50 63
1622.60 64
1622.69 65
1622.78 65
1622.87 65
1622.97 63
1623.06 62
1623.15 60
1623.24 58
1623.33 57
1623.43 57
1623.52 60
1623.61 65
1623.70 72
1623.80 81
1623.89 90
1623.98 100
1624.07 107
1624.17 112
1624.26 112
1624.35 110
1624.44 105
1624.54 98
1624.63 91
1624.72 84
1624.81 79
1624.90 76
1625.00 76
1625.09 77
1625.18 81
1625.27 87
1625.37 94
1625.46 102
1625.55 110
1625.64 118
1625.74 125
1625.83 132
1625.92 139
1626.01 147
1626.11 156
1626.20 165
1626.29 175
1626.38 185
1626.48 194
1626.57 198
1626.66 198
1626.75 193
1626.85 183
1626.94 169
1627.03 153
1627.12 139
1627.22 128
1627.31 122
1627.40 121
1627.49 126
1627.59 133
1627.68 141
1627.77 148
1627.86 153
1627.96 155
1628.05 154
1628.14 151
1628.23 147
1628.33 144
1628.42 142
1628.51 141
1628.60 140
1628.70 140
1628.79 139
1628.88 136
1628.97 131
1629.07 125
1629.16 118
1629.25 112
1629.34 108
1629.44 106
1629.53 107
1629.62 111
1629.71 117
1629.81 124
1629.90 131
1629.99 137
1630.08 141
1630.18 143
1630.27 143
1630.36 143
1630.45 143
1630.55 144
1630.64 147
1630.73 152
1630.82 160
1630.92 169
1631.01 180
1631.10 189
1631.19 197
1631.29 202
1631.38 202
1631.47 199
1631.56 193
1631.66 186
1631.75 179
1631.84 174
1631.93 172
1632.03 174
1632.12 177
1632.21 180
1632.31 181
1632.40 179
1632.49 173
1632.58 164
1632.68 153
1632.77 143
1632.86 136
1632.95 131
1633.05 129
1633.14 129
1633.23 130
1633.32 129
1633.42 127
1633.51 123
1633.60 119
1633.69 114
1633.79 111
1633.88 108
1633.97 106
1634.07 103
1634.16 99
1634.25 93
1634.34 86
1634.44 78
1634.53 70
1634.62 64
1634.71 60
1634.81 58
1634.90 59
1634.99 61
1635.08 65
1635.18 68
1635.27 71
1635.36 73
1635.46 75
1635.55 77
1635.64 78
1635.73 78
1635.83 78
1635.92 76
1636.01 73
1636.10 69
1636.20 65
1636.29 60
1636.38 56
1636.48 53
1636.57 51
1636.66 52
1636.75 54
1636.85 58
1636.94 61
1637.03 64
1637.12 66
1637.22 65
1637.31 61
1637.40 56
1637.50 49
1637.59 42
1637.68 35
1637.77 29
1637.87 25
1637.96 24
1638.05 25
1638.14 29
1638.24 36
1638.33 45
1638.42 55
1638.52 64
1638.61 72
1638.70 76
1638.79 78
1638.89 76
1638.98 73
1639.07 70
1639.17 67
1639.26 64
1639.35 62
1639.44 60
1639.54 57
1639.63 53
1639.72 48
1639.81 42
1639.91 37
1640.00 33
1640.09 30
1640.19 29
1640.28 29
1640.37 29
1640.46 29
1640.56 28
1640.65 27
1640.74 27
1640.84 28
1640.93 31
1641.02 36
1641.11 43
1641.21 51
1641.30 58
1641.39 62
1641.49 64
1641.58 62
1641.67 59
1641.76 54
1641.86 50
1641.95 48
1642.04 47
1642.14 47
1642.23 46
1642.32 42
1642.42 35
1642.51 25
1642.60 13
1642.69 0
1642.79 0
1642.88 0
1642.97 0
1643.07 0
1643.16 0
1643.25 0
1643.34 0
1643.44 1
1643.53 13
1643.62 25
1643.72 36
1643.81 45
1643.90 52
1643.99 57
1644.09 61
1644.18 64
1644.27 67
1644.37 71
1644.46 76
1644.55 81
1644.65 87
1644.74 93
1644.83 98
1644.92 102
1645.02 105
1645.11 106
1645.20 105
1645.30 102
1645.39 97
1645.48 91
1645.57 83
1645.67 75
1645.76 66
1645.85 60
1645.95 57
1646.04 60
1646.13 68
1646.23 82
1646.32 101
1646.41 122
1646.50 143
1646.60 162
1646.69 176
1646.78 185
1646.88 190
1646.97 191
1647.06 190
1647.16 187
1647.25 184
1647.34 180
1647.44 175
1647.53 170
1647.62 164
1647.71 158
1647.81 151
1647.90 144
1647.99 135
1648.09 126
1648.18 116
1648.27 105
1648.37 94
1648.46 83
1648.55 73
1648.64 65
1648.74 59
1648.83 56
1648.92 55
1649.02 56
1649.11 61
1649.20 67
1649.30 75
1649.39 85
1649.48 96
1649.58 107
1649.67 118
1649.76 127
1649.86 135
1649.95 141
1650.04 145
1650.13 148
1650.23 150
1650.32 151
1650.41 150
1650.51 148
1650.60 142
1650.69 133
1650.79 120
1650.88 104
1650.97 85
1651.07 65
1651.16 45
1651.25 27
1651.35 11
1651.44 0
1651.53 0
1651.62 0
1651.72 0
1651.81 0
1651.90 0
1652.00 0
1652.09 0
1652.18 5
1652.28 16
1652.37 28
1652.46 40
1652.56 52
1652.65 65
1652.74 78
1652.84 93
1652.93 107
1653.02 121
1653.12 133
1653.21 143
1653.30 150
1653.39 152
1653.49 149
1653.58 141
1653.67 129
1653.77 115
1653.86 101
1653.95 88
1654.05 79
1654.14 74
1654.23 73
1654.33 75
1654.42 79
1654.51 82
1654.61 84
1654.70 85
1654.79 83
1654.89 81
1654.98 79
1655.07 78
1655.17 78
1655.26 79
1655.35 81
1655.45 83
1655.54 84
1655.63 84
1655.73 83
1655.82 80
1655.91 78
1656.01 74
1656.10 71
1656.19 67
1656.29 63
1656.38 59
1656.47 53
1656.57 47
1656.66 41
1656.75 36
1656.85 33
1656.94 30
1657.03 29
1657.13 28
1657.22 28
1657.31 28
1657.41 28
1657.50 28
1657.59 29
1657.69 30
1657.78 32
1657.87 35
1657.97 38
1658.06 42
1658.15 48
1658.25 54
1658.34 62
1658.43 69
1658.53 75
1658.62 79
1658.71 80
1658.81 79
1658.90 75
1658.99 71
1659.09 67
1659.18 63
1659.27 59
1659.37 55
1659.46 50
1659.55 43
1659.65 35
1659.74 25
1659.83 16
1659.93 6
1660.02 0
1660.11 0
1660.21 0
1660.30 0
1660.39 0
1660.49 0
1660.58 0
1660.67 0
1660.77 0
1660.86 8
1660.95 20
1661.05 32
1661.14 43
1661.23 51
1661.33 54
1661.42 54
1661.51 51
1661.61 47
1661.70 45
1661.79 43
1661.89 44
1661.98 46
1662.07 48
1662.17 50
1662.26 52
1662.35 52
1662.45 53
1662.54 53
1662.64 55
1662.73 57
1662.82 60
1662.92 62
1663.01 64
1663.10 65
1663.20 65
1663.29 65
1663.38 66
1663.48 66
1663.57 67
1663.66 67
1663.76 66
1663.85 64
1663.94 61
1664.04 57
1664.13 53
1664.22 49
1664.32 45
1664.41 42
1664.50 39
1664.60 37
1664.69 34
1664.79 30
1664.88 27
1664.97 24
1665.07 22
1665.16 22
1665.25 25
1665.35 31
1665.44 40
1665.53 50
1665.63 61
1665.72 72
1665.81 82
1665.91 91
1666.00 100
1666.10 108
1666.19 116
1666.28 124
1666.38 130
1666.47 133
1666.56 131
1666.66 125
1666.75 115
1666.84 102
1666.94 87
1667.03 73
1667.12 59
1667.22 47
1667.31 36
1667.41 26
1667.50 16
1667.59 7
1667.69 0
1667.78 0
1667.87 0
1667.97 0
1668.06 0
1668.15 0
1668.25 0
1668.34 0
1668.44 0
1668.53 3
1668.62 9
1668.72 18
1668.81 29
1668.90 41
1669.00 55
1669.09 68
1669.18 80
1669.28 90
1669.37 97
1669.47 101
1669.56 100
1669.65 97
1669.75 92
1669.84 87
1669.93 82
1670.03 79
1670.12 79
1670.21 81
1670.31 87
1670.40 94
1670.50 104
1670.59 116
1670.68 128
1670.78 139
1670.87 149
1670.96 156
1671.06 158
1671.15 155
1671.25 148
1671.34 136
1671.43 123
1671.53 109
1671.62 97
1671.71 87
1671.81 80
1671.90 77
1671.99 76
1672.09 78
1672.18 82
1672.28 86
1672.37 91
1672.46 97
1672.56 103
1672.65 109
1672.74 116
1672.84 125
1672.93 134
1673.03 143
1673.12 151
1673.21 156
1673.31 159
1673.40 157
1673.49 153
1673.59 146
1673.68 137
1673.78 128
1673.87 117
1673.96 106
1674.06 95
1674.15 83
1674.25 71
1674.34 60
1674.43 52
1674.53 46
1674.62 45
1674.71 47
1674.81 52
1674.90 60
1675.00 69
1675.09 79
1675.18 88
1675.28 98
1675.37 107
1675.46 117
1675.56 126
1675.65 136
1675.75 146
1675.84 155
1675.93 163
1676.03 170
1676.12 175
1676.22 178
1676.31 179
1676.40 178
1676.50 175
1676.59 169
1676.68 162
1676.78 154
1676.87 145
1676.97 135
1677.06 127
1677.15 119
1677.25 113
1677.34 108
1677.44 104
1677.53 102
1677.62 101
1677.72 101
1677.81 103
1677.90 106
1678.00 109
1678.09 111
1678.19 112
1678.28 110
1678.37 107
1678.47 102
1678.56 97
1678.66 93
1678.75 88
1678.84 83
1678.94 76
1679.03 67
1679.13 54
1679.22 39
1679.31 23
1679.41 7
1679.50 0
1679.60 0
1679.69 0
1679.78 0
1679.88 0
1679.97 0
1680.07 0
1680.16 3
1680.25 8
1680.35 12
1680.44 14
1680.54 14
1680.63 12
1680.72 8
1680.82 4
1680.91 0
1681.00 0
1681.10 0
1681.19 1
1681.29 6
1681.38 12
1681.47 18
1681.57 22
1681.66 24
1681.76 23
1681.85 21
1681.94 17
1682.04 12
1682.13 9
1682.23 6
1682.32 4
1682.41 3
1682.51 4
1682.60 5
1682.70 6
1682.79 8
1682.89 9
1682.98 10
1683.07 11
1683.17 13
1683.26 13
1683.36 15
1683.45 16
1683.54 18
1683.64 20
1683.73 22
1683.83 22
1683.92 22
1684.01 20
1684.11 19
1684.20 18
1684.30 20
1684.39 26
1684.48 34
1684.58 45
1684.67 56
1684.77 65
1684.86 72
1684.95 74
1685.05 71
1685.14 66
1685.24 60
1685.33 55
1685.42 53
1685.52 53
1685.61 57
1685.71 62
1685.80 68
1685.90 73
1685.99 76
1686.08 79
1686.18 80
1686.27 81
1686.37 82
1686.46 83
1686.55 86
1686.65 92
1686.74 98
1686.84 107
1686.93 116
1687.03 126
1687.12 135
1687.21 142
1687.31 146
1687.40 147
1687.50 144
1687.59 139
1687.68 133
1687.78 126
1687.87 120
1687.97 116
1688.06 112
1688.16 110
1688.25 109
1688.34 108
1688.44 107
1688.53 106
1688.63 106
1688.72 106
1688.81 108
1688.91 109
1689.00 110
1689.10 109
1689.19 106
1689.29 101
1689.38 95
1689.47 88
1689.57 82
1689.66 79
1689.76 79
1689.85 83
1689.94 89
1690.04 95
1690.13 101
1690.23 103
1690.32 101
1690.42 95
1690.51 87
1690.60 79
1690.70 73
1690.79 70
1690.89 71
1690.98 76
1691.08 84
1691.17 94
1691.26 105
1691.36 115
1691.45 125
1691.55 135
1691.64 144
1691.74 152
1691.83 160
1691.92 165
1692.02 168
1692.11 166
1692.21 162
1692.30 153
1692.40 142
1692.49 129
1692.58 116
1692.68 104
1692.77 93
1692.87 84
1692.96 75
1693.06 67
1693.15 60
1693.24 53
1693.34 47
1693.43 41
1693.53 37
1693.62 33
1693.72 30
1693.81 28
1693.90 25
1694.00 22
1694.09 18
1694.19 14
1694.28 10
1694.38 7
1694.47 6
1694.57 7
1694.66 8
1694.75 12
1694.85 16
1694.94 20
1695.04 25
1695.13 29
1695.23 32
1695.32 33
1695.41 33
1695.51 30
1695.60 26
1695.70 21
1695.79 16
1695.89 12
1695.98 9
1696.08 6
1696.17 1
1696.26 0
1696.36 0
1696.45 0
1696.55 0
1696.64 0
1696.74 0
1696.83 0
1696.93 8
1697.02 23
1697.11 39
1697.21 51
1697.30 61
1697.40 68
1697.49 72
1697.59 74
1697.68 74
1697.78 74
1697.87 73
1697.96 71
1698.06 69
1698.15 67
1698.25 67
1698.34 68
1698.44 71
1698.53 76
1698.63 82
1698.72 89
1698.81 96
1698.91 104
1699.00 112
1699.10 121
1699.19 130
1699.29 139
1699.38 146
1699.48 152
1699.57 156
1699.66 158
1699.76 158
1699.85 159
1699.95 159
1700.04 160
1700.14 161
1700.23 162
1700.33 162
1700.42 160
1700.52 155
1700.61 147
1700.70 135
1700.80 119
1700.89 100
1700.99 80
1701.08 61
1701.18 45
1701.27 33
1701.37 25
1701.46 23
1701.56 24
1701.65 28
1701.74 33
1701.84 39
1701.93 43
1702.03 47
1702.12 50
1702.22 52
1702.31 53
1702.41 54
1702.50 55
1702.60 57
1702.69 59
1702.78 62
1702.88 64
1702.97 67
1703.07 70
1703.16 73
1703.26 78
1703.35 83
1703.45 88
1703.54 92
1703.64 95
1703.73 95
1703.83 91
1703.92 85
1704.01 78
1704.11 71
1704.20 65
1704.30 62
1704.39 61
1704.49 63
1704.58 66
1704.68 69
1704.77 71
1704.87 72
1704.96 71
1705.06 68
1705.15 64
1705.24 58
1705.34 53
1705.43 48
1705.53 45
1705.62 45
1705.72 48
1705.81 54
1705.91 61
1706.00 70
1706.10 77
1706.19 84
1706.29 88
1706.38 91
1706.48 93
1706.57 93
1706.66 94
1706.76 94
1706.85 95
1706.95 96
1707.04 97
1707.14 98
1707.23 97
1707.33 97
1707.42 96
1707.52 96
1707.61 97
1707.71 100
1707.80 104
1707.90 109
1707.99 115
1708.09 120
1708.18 125
1708.28 128
1708.37 131
1708.46 133
1708.56 133
1708.65 133
1708.75 130
1708.84 124
1708.94 117
1709.03 106
1709.13 95
1709.22 85
1709.32 77
1709.41 72
1709.51 71
1709.60 73
1709.70 77
1709.79 79
1709.89 80
1709.98 78
1710.08 73
1710.17 67
1710.27 60
1710.36 55
1710.45 52
1710.55 51
1710.64 50
1710.74 50
1710.83 49
1710.93 48
1711.02 46
1711.12 45
1711.21 46
1711.31 49
1711.40 55
1711.50 62
1711.59 69
1711.69 74
1711.78 77
1711.88 76
1711.97 74
1712.07 71
1712.16 71
1712.26 74
1712.35 81
1712.45 91
1712.54 103
1712.64 115
1712.73 125
1712.83 130
1712.92 130
1713.02 125
1713.11 117
1713.21 106
1713.30 94
1713.39 83
1713.49 72
1713.58 64
1713.68 56
1713.77 51
1713.87 48
1713.96 48
1714.06 50
1714.15 54
1714.25 59
1714.34 64
1714.44 69
1714.53 73
1714.63 76
1714.72 77
1714.82 78
1714.91 80
1715.01 81
1715.10 81
1715.20 80
1715.29 78
1715.39 74
1715.48 69
1715.58 64
1715.67 62
1715.77 62
1715.86 66
1715.96 74
1716.05 86
1716.15 98
1716.24 110
1716.34 119
1716.43 124
1716.53 126
1716.62 123
1716.72 118
1716.81 111
1716.91 105
1717.00 102
1717.10 101
1717.19 104
1717.29 109
1717.38 116
1717.48 123
1717.57 131
1717.67 138
1717.76 144
1717.86 149
1717.95 153
1718.05 156
1718.14 157
1718.24 157
1718.33 156
1718.43 154
1718.52 152
1718.62 151
1718.71 150
1718.81 151
1718.90 151
1719.00 150
1719.09 149
1719.19 146
1719.28 142
1719.38 139
1719.47 137
1719.57 137
1719.66 137
1719.76 137
1719.85 134
1719.95 129
1720.04 120
1720.14 109
1720.23 98
1720.33 89
1720.42 84
1720.52 84
1720.61 87
1720.71 91
1720.80 96
1720.90 99
1720.99 98
1721.09 95
1721.18 91
1721.28 88
1721.37 87
1721.47 89
1721.56 95
1721.66 102
1721.75 109
1721.85 113
1721.95 113
1722.04 109
1722.14 102
1722.23 93
1722.33 85
1722.42 80
1722.52 78
1722.61 78
1722.71 78
1722.80 77
1722.90 73
1722.99 68
1723.09 61
1723.18 56
1723.28 54
1723.37 57
1723.47 64
1723.56 76
1723.66 89
1723.75 101
1723.85 111
1723.94 117
1724.04 120
1724.13 120
1724.23 118
1724.32 116
1724.42 114
1724.51 115
1724.61 117
1724.70 120
1724.80 123
1724.90 125
1724.99 125
1725.09 121
1725.18 114
1725.28 104
1725.37 92
1725.47 82
1725.56 73
1725.66 69
1725.75 69
1725.85 74
1725.94 82
1726.04 91
1726.13 99
1726.23 104
1726.32 105
1726.42 101
1726.51 92
1726.61 80
1726.70 66
1726.80 54
1726.89 45
1726.99 40
1727.09 40
1727.18 44
1727.28 49
1727.37 55
1727.47 60
1727.56 61
1727.66 59
1727.75 53
1727.85 44
1727.94 35
1728.04 27
1728.13 20
1728.23 15
1728.32 11
1728.42 8
1728.51 4
1728.61 0
1728.71 0
1728.80 0
1728.90 0
1728.99 0
1729.09 0
1729.18 0
1729.28 0
1729.37 5
1729.47 14
1729.56 24
1729.66 34
1729.75 43
1729.85 52
1729.94 60
1730.04 69
1730.14 78
1730.23 87
1730.33 97
1730.42 108
1730.52 118
1730.61 125
1730.71 129
1730.80 127
1730.90 119
1730.99 108
1731.09 93
1731.18 79
1731.28 66
1731.37 57
1731.47 53
1731.57 51
1731.66 52
1731.76 53
1731.85 54
1731.95 55
1732.04 55
1732.14 56
1732.23 57
1732.33 59
1732.42 60
1732.52 61
1732.61 61
1732.71 60
1732.81 58
1732.90 56
1733.00 53
1733.09 49
1733.19 44
1733.28 38
1733.38 30
1733.47 22
1733.57 14
1733.66 6
1733.76 0
1733.86 0
1733.95 0
1734.05 0
1734.14 0
1734.24 2
1734.33 5
1734.43 8
1734.52 9
1734.62 10
1734.71 9
1734.81 6
1734.91 2
1735.00 0
1735.10 0
1735.19 0
1735.29 0
1735.38 0
1735.48 0
1735.57 0
1735.67 5
1735.77 14
1735.86 23
1735.96 33
1736.05 44
1736.15 54
1736.24 63
1736.34 71
1736.43 77
1736.53 81
1736.62 83
1736.72 82
1736.82 81
1736.91 78
1737.01 75
1737.10 72
1737.20 69
1737.29 66
1737.39 64
1737.48 62
1737.58 59
1737.68 56
1737.77 54
1737.87 51
1737.96 48
1738.06 44
1738.15 41
1738.25 39
1738.34 38
1738.44 40
1738.54 45
1738.63 54
1738.73 68
1738.82 84
1738.92 102
1739.01 120
1739.11 136
1739.20 149
1739.30 157
1739.40 160
1739.49 160
1739.59 156
1739.68 151
1739.78 147
1739.87 145
1739.97 144
1740.07 144
1740.16 144
1740.26 143
1740.35 141
1740.45 137
1740.54 133
1740.64 129
1740.73 126
1740.83 126
1740.93 127
1741.02 129
1741.12 131
1741.21 131
1741.31 127
1741.40 120
1741.50 110
1741.60 97
1741.69 84
1741.79 72
1741.88 61
1741.98 52
1742.07 44
1742.17 39
1742.27 34
1742.36 31
1742.46 31
1742.55 32
1742.65 36
1742.74 44
1742.84 54
1742.93 67
1743.03 79
1743.13 91
1743.22 100
1743.32 106
1743.41 108
1743.51 106
1743.60 101
1743.70 93
1743.80 84
1743.89 73
1743.99 63
1744.08 53
1744.18 45
1744.27 40
1744.37 38
1744.47 41
1744.56 47
1744.66 55
1744.75 65
1744.85 75
1744.95 84
1745.04 92
1745.14 98
1745.23 101
1745.33 103
1745.42 104
1745.52 102
1745.62 101
1745.71 98
1745.81 95
1745.90 92
1746.00 90
1746.09 88
1746.19 86
1746.29 84
1746.38 81
1746.48 79
1746.57 77
1746.67 76
1746.76 76
1746.86 80
1746.96 87
1747.05 98
1747.15 111
1747.24 126
1747.34 142
1747.44 157
1747.53 172
1747.63 185
1747.72 199
1747.82 212
1747.91 226
1748.01 239
1748.11 252
1748.20 264
1748.30 275
1748.39 286
1748.49 298
1748.59 314
1748.68 333
1748.78 355
1748.87 380
1748.97 404
1749.06 426
1749.16 444
1749.26 456
1749.35 464
1749.45 468
1749.54 473
1749.64 478
1749.74 487
1749.83 497
1749.93 508
1750.02 519
1750.12 527
1750.22 530
1750.31 527
1750.41 519
1750.50 506
1750.60 491
1750.70 475
1750.79 460
1750.89 448
1750.98 439
1751.08 433
1751.17 429
1751.27 427
1751.37 424
1751.46 421
1751.56 417
1751.65 412
1751.75 406
1751.85 399
1751.94 391
1752.04 381
1752.13 369
1752.23 354
1752.33 336
1752.42 317
1752.52 299
1752.61 281
1752.71 266
1752.81 254
1752.90 245
1753.00 239
1753.09 234
1753.19 229
1753.29 223
1753.38 215
1753.48 203
1753.57 189
1753.67 172
1753.77 153
1753.86 134
1753.96 117
1754.05 103
1754.15 92
1754.25 85
1754.34 80
1754.44 77
1754.53 73
1754.63 68
1754.73 61
1754.82 53
1754.92 43
1755.01 34
1755.11 25
1755.21 18
1755.30 13
1755.40 8
1755.49 6
1755.59 4
1755.69 4
1755.78 7
1755.88 12
1755.97 19
1756.07 28
1756.17 39
1756.26 51
1756.36 63
1756.45 76
1756.55 88
1756.65 98
1756.74 107
1756.84 112
1756.93 114
1757.03 112
1757.13 107
1757.22 100
1757.32 91
1757.42 81
1757.51 72
1757.61 63
1757.70 54
1757.80 47
1757.90 40
1757.99 34
1758.09 30
1758.18 27
1758.28 24
1758.38 23
1758.47 22
1758.57 23
1758.66 26
1758.76 32
1758.86 41
1758.95 52
1759.05 65
1759.15 79
1759.24 91
1759.34 99
1759.43 103
1759.53 101
1759.63 95
1759.72 86
1759.82 76
1759.91 67
1760.01 61
1760.11 59
1760.20 60
1760.30 63
1760.40 68
1760.49 73
1760.59 76
1760.68 77
1760.78 76
1760.88 74
1760.97 73
1761.07 73
1761.16 76
1761.26 81
1761.36 86
1761.45 91
1761.55 94
1761.65 93
1761.74 90
1761.84 84
1761.93 75
1762.03 66
1762.13 58
1762.22 50
1762.32 44
1762.42 39
1762.51 34
1762.61 30
1762.70 26
1762.80 24
1762.90 22
1762.99 23
1763.09 26
1763.19 31
1763.28 39
1763.38 46
1763.47 54
1763.57 61
1763.67 67
1763.76 71
1763.86 75
1763.96 78
1764.05 82
1764.15 85
1764.24 88
1764.34 91
1764.44 93
1764.53 95
1764.63 94
1764.73 92
1764.82 88
1764.92 82
1765.01 74
1765.11 66
1765.21 56
1765.30 47
1765.40 39
1765.50 33
1765.59 29
1765.69 28
1765.79 30
1765.88 36
1765.98 45
1766.07 54
1766.17 63
1766.27 68
1766.36 70
1766.46 67
1766.56 62
1766.65 56
1766.75 50
1766.85 47
1766.94 48
1767.04 52
1767.13 58
1767.23 65
1767.33 71
1767.42 76
1767.52 79
1767.62 79
1767.71 78
1767.81 76
1767.91 73
1768.00 70
1768.10 67
1768.19 65
1768.29 64
1768.39 64
1768.48 65
1768.58 66
1768.68 67
1768.77 68
1768.87 67
1768.97 65
1769.06 63
1769.16 61
1769.25 60
1769.35 60
1769.45 62
1769.54 66
1769.64 71
1769.74 77
1769.83 84
1769.93 91
1770.03 97
1770.12 101
1770.22 103
1770.32 101
1770.41 95
1770.51 86
1770.60 74
1770.70 60
1770.80 46
1770.89 33
1770.99 22
1771.09 14
1771.18 10
1771.28 10
1771.38 12
1771.47 16
1771.57 22
1771.67 28
1771.76 34
1771.86 40
1771.96 44
1772.05 47
1772.15 47
1772.25 44
1772.34 40
1772.44 33
1772.53 25
1772.63 18
1772.73 11
1772.82 5
1772.92 1
1773.02 0
1773.11 0
1773.21 0
1773.31 0
1773.40 0
1773.50 0
1773.60 0
1773.69 4
1773.79 6
1773.89 7
1773.98 6
1774.08 4
1774.18 1
1774.27 0
1774.37 0
1774.47 0
1774.56 1
1774.66 3
1774.75 4
1774.85 4
1774.95 2
1775.04 1
1775.14 1
1775.24 3
1775.33 9
1775.43 17
1775.53 28
1775.62 41
1775.72 54
1775.82 65
1775.91 74
1776.01 80
1776.11 85
1776.20 88
1776.30 91
1776.40 95
1776.49 99
1776.59 103
1776.69 105
1776.78 106
1776.88 104
1776.98 100
1777.07 93
1777.17 86
1777.27 80
1777.36 75
1777.46 72
1777.56 71
1777.65 70
1777.75 68
1777.85 64
1777.94 57
1778.04 49
1778.14 40
1778.23 31
1778.33 23
1778.43 18
1778.52 16
1778.62 16
1778.72 19
1778.81 24
1778.91 31
1779.01 38
1779.10 45
1779.20 50
1779.30 54
1779.39 57
1779.49 58
1779.59 58
1779.68 58
1779.78 60
1779.88 64
1779.97 71
1780.07 79
1780.17 88
1780.26 97
1780.36 103
1780.46 106
1780.55 106
1780.65 101
1780.75 93
1780.84 82
1780.94 70
1781.04 57
1781.13 46
1781.23 37
1781.33 32
1781.42 30
1781.52 31
1781.62 34
1781.71 37
1781.81 40
1781.91 42
1782.00 44
1782.10 46
1782.20 50
1782.30 57
1782.39 66
1782.49 77
1782.59 89
1782.68 101
1782.78 111
1782.88 119
1782.97 123
1783.07 124
1783.17 122
1783.26 117
1783.36 111
1783.46 104
1783.55 97
1783.65 89
1783.75 82
1783.84 75
1783.94 71
1784.04 68
1784.13 67
1784.23 67
1784.33 70
1784.42 73
1784.52 78
1784.62 83
1784.72 88
1784.81 92
1784.91 97
1785.01 99
1785.10 100
1785.20 99
1785.30 97
1785.39 93
1785.49 89
1785.59 84
1785.68 78
1785.78 72
1785.88 65
1785.97 56
1786.07 46
1786.17 33
1786.27 21
1786.36 9
1786.46 0
1786.56 0
1786.65 0
1786.75 0
1786.85 0
1786.94 0
1787.04 0
1787.14 0
1787.23 0
1787.33 5
1787.43 18
1787.52 32
1787.62 46
1787.72 60
1787.82 72
1787.91 81
1788.01 87
1788.11 90
1788.20 91
1788.30 91
1788.40 90
1788.49 88
1788.59 85
1788.69 82
1788.78 78
1788.88 74
1788.98 69
1789.08 63
1789.17 58
1789.27 53
1789.37 50
1789.46 50
1789.56 53
1789.66 58
1789.75 67
1789.85 76
1789.95 86
1790.05 96
1790.14 104
1790.24 112
1790.34 118
1790.43 123
1790.53 125
1790.63 126
1790.72 124
1790.82 121
1790.92 117
1791.02 116
1791.11 117
1791.21 121
1791.31 129
1791.40 139
1791.50 150
1791.60 160
1791.69 167
1791.79 171
1791.89 171
1791.99 168
1792.08 163
1792.18 157
1792.28 152
1792.37 149
1792.47 148
1792.57 148
1792.67 151
1792.76 154
1792.86 159
1792.96 164
1793.05 171
1793.15 179
1793.25 188
1793.34 196
1793.44 203
1793.54 205
1793.64 202
1793.73 192
1793.83 178
1793.93 160
1794.02 142
1794.12 127
1794.22 116
1794.32 112
1794.41 113
1794.51 118
1794.61 125
1794.70 133
1794.80 140
1794.90 145
1795.00 149
1795.09 151
1795.19 152
1795.29 153
1795.38 152
1795.48 151
1795.58 149
1795.67 147
1795.77 144
1795.87 141
1795.97 139
1796.06 136
1796.16 134
1796.26 132
1796.35 130
1796.45 128
1796.55 126
1796.65 125
1796.74 124
1796.84 123
1796.94 123
1797.04 122
1797.13 121
1797.23 119
1797.33 114
1797.42 108
1797.52 100
1797.62 93
1797.72 87
1797.81 85
1797.91 86
1798.01 90
1798.10 95
1798.20 100
1798.30 103
1798.40 103
1798.49 100
1798.59 93
1798.69 85
1798.78 75
1798.88 66
1798.98 58
1799.08 50
1799.17 45
1799.27 41
1799.37 40
1799.47 42
1799.56 45
1799.66 50
1799.76 55
1799.85 59
1799.95 60
1800.05 60
1800.15 58
1800.24 55
1800.34 53
1800.44 52
1800.54 53
1800.63 55
1800.73 57
1800.83 58
1800.92 58
1801.02 55
1801.12 49
1801.22 43
1801.31 36
1801.41 29
1801.51 22
1801.61 16
1801.70 9
1801.80 3
1801.90 0
1801.99 0
1802.09 0
1802.19 0
1802.29 5
1802.38 16
1802.48 28
1802.58 42
1802.68 55
1802.77 66
1802.87 76
1802.97 84
1803.06 90
1803.16 95
1803.26 99
1803.36 102
1803.45 102
1803.55 102
1803.65 99
1803.75 96
1803.84 91
1803.94 87
1804.04 84
1804.14 83
1804.23 85
1804.33 91
1804.43 100
1804.53 112
1804.62 126
1804.72 141
1804.82 156
1804.91 168
1805.01 177
1805.11 181
1805.21 182
1805.30 180
1805.40 178
1805.50 176
1805.60 176
1805.69 178
1805.79 182
1805.89 186
1805.99 190
1806.08 193
1806.18 196
1806.28 199
1806.38 201
1806.47 204
1806.57 206
1806.67 207
1806.77 205
1806.86 201
1806.96 195
1807.06 189
1807.16 183
1807.25 180
1807.35 179
1807.45 181
1807.55 184
1807.64 187
1807.74 190
1807.84 190
1807.93 188
1808.03 184
1808.13 178
1808.23 172
1808.32 167
1808.42 163
1808.52 161
1808.62 161
1808.71 164
1808.81 168
1808.91 174
1809.01 179
1809.10 184
1809.20 188
1809.30 191
1809.40 191
1809.49 190
1809.59 187
1809.69 182
1809.79 177
1809.88 170
1809.98 162
1810.08 154
1810.18 145
1810.27 137
1810.37 129
1810.47 121
1810.57 113
1810.67 106
1810.76 99
1810.86 92
1810.96 86
1811.06 81
1811.15 77
1811.25 75
1811.35 74
1811.45 74
1811.54 75
1811.64 77
1811.74 78
1811.84 79
1811.93 79
1812.03 78
1812.13 76
1812.23 75
1812.32 75
1812.42 79
1812.52 87
1812.62 99
1812.71 112
1812.81 125
1812.91 135
1813.01 139
1813.10 139
1813.20 134
1813.30 126
1813.40 119
1813.49 113
1813.59 109
1813.69 108
1813.79 107
1813.89 105
1813.98 100
1814.08 94
1814.18 85
1814.28 75
1814.37 66
1814.47 58
1814.57 51
1814.67 45
1814.76 38
1814.86 31
1814.96 22
1815.06 13
1815.15 5
1815.25 0
1815.35 0
1815.45 0
1815.55 0
1815.64 0
1815.74 0
1815.84 4
1815.94 11
1816.03 16
1816.13 19
1816.23 19
1816.33 15
1816.42 9
1816.52 0
1816.62 0
1816.72 0
1816.82 0
1816.91 0
1817.01 0
1817.11 0
1817.21 1
1817.30 12
1817.40 23
1817.50 32
1817.60 40
1817.69 47
1817.79 54
1817.89 61
1817.99 70
1818.09 80
1818.18 91
1818.28 100
1818.38 107
1818.48 111
1818.57 111
1818.67 107
1818.77 102
1818.87 95
1818.97 89
1819.06 85
1819.16 82
1819.26 79
1819.36 77
1819.45 75
1819.55 70
1819.65 64
1819.75 56
1819.85 49
1819.94 44
1820.04 41
1820.14 42
1820.24 48
1820.33 57
1820.43 70
1820.53 85
1820.63 101
1820.73 116
1820.82 129
1820.92 140
1821.02 147
1821.12 151
1821.21 151
1821.31 149
1821.41 145
1821.51 142
1821.61 139
1821.70 138
1821.80 139
1821.90 140
1822.00 142
1822.10 141
1822.19 138
1822.29 132
1822.39 125
1822.49 118
1822.58 114
1822.68 113
1822.78 115
1822.88 119
1822.98 124
1823.07 127
1823.17 129
1823.27 128
1823.37 126
1823.47 124
1823.56 122
1823.66 122
1823.76 123
1823.86 125
1823.95 127
1824.05 128
1824.15 127
1824.25 124
1824.35 119
1824.44 111
1824.54 102
1824.64 92
1824.74 82
1824.84 72
1824.93 65
1825.03 61
1825.13 60
1825.23 60
1825.33 61
1825.42 61
1825.52 59
1825.62 56
1825.72 50
1825.82 44
1825.91 39
1826.01 34
1826.11 31
1826.21 30
1826.31 30
1826.40 32
1826.50 35
1826.60 38
1826.70 41
1826.80 45
1826.89 48
1826.99 52
1827.09 54
1827.19 57
1827.29 60
1827.38 64
1827.48 69
1827.58 76
1827.68 84
1827.78 92
1827.87 101
1827.97 109
1828.07 115
1828.17 120
1828.27 121
1828.36 121
1828.46 117
1828.56 112
1828.66 105
1828.76 98
1828.85 89
1828.95 80
1829.05 69
1829.15 58
1829.25 45
1829.34 30
1829.44 14
1829.54 0
1829.64 0
1829.74 0
1829.83 0
1829.93 0
1830.03 0
1830.13 0
1830.23 0
1830.32 4
1830.42 23
1830.52 42
1830.62 58
1830.72 72
1830.81 83
1830.91 89
1831.01 92
1831.11 91
1831.21 88
1831.30 85
1831.40 81
1831.50 79
1831.60 79
1831.70 80
1831.80 83
1831.89 85
1831.99 86
1832.09 86
1832.19 84
1832.29 83
1832.38 81
1832.48 80
1832.58 81
1832.68 84
1832.78 87
1832.87 90
1832.97 92
1833.07 94
1833.17 95
1833.27 94
1833.37 94
1833.46 93
1833.56 93
1833.66 93
1833.76 95
1833.86 98
1833.95 104
1834.05 112
1834.15 121
1834.25 130
1834.35 137
1834.45 139
1834.54 135
1834.64 126
1834.74 111
1834.84 94
1834.94 75
1835.03 58
1835.13 44
1835.23 35
1835.33 29
1835.43 27
1835.53 29
1835.62 32
1835.72 37
1835.82 43
1835.92 50
1836.02 58
1836.11 65
1836.21 70
1836.31 73
1836.41 74
1836.51 71
1836.61 66
1836.70 60
1836.80 55
1836.90 52
1837.00 53
1837.10 57
1837.20 66
1837.29 76
1837.39 89
1837.49 101
1837.59 112
1837.69 123
1837.78 133
1837.88 142
1837.98 151
1838.08 158
1838.18 163
1838.28 166
1838.37 167
1838.47 166
1838.57 163
1838.67 160
1838.77 158
1838.87 156
1838.96 156
1839.06 155
1839.16 155
1839.26 155
1839.36 154
1839.46 153
1839.55 153
1839.65 153
1839.75 155
1839.85 158
1839.95 161
1840.05 163
1840.14 163
1840.24 162
1840.34 159
1840.44 155
1840.54 151
1840.64 149
1840.73 149
1840.83 152
1840.93 157
1841.03 161
1841.13 165
1841.23 167
1841.32 166
1841.42 164
1841.52 163
1841.62 162
1841.72 162
1841.82 164
1841.91 164
1842.01 162
1842.11 156
1842.21 146
1842.31 131
1842.41 114
1842.50 96
1842.60 80
1842.70 67
1842.80 57
1842.90 51
1843.00 48
1843.10 47
1843.19 48
1843.29 50
1843.39 54
1843.49 60
1843.59 66
1843.69 74
1843.78 82
1843.88 92
1843.98 102
1844.08 111
1844.18 121
1844.28 130
1844.37 139
1844.47 146
1844.57 152
1844.67 155
1844.77 156
1844.87 153
1844.97 147
1845.06 138
1845.16 127
1845.26 114
1845.36 101
1845.46 88
1845.56 77
1845.65 67
1845.75 59
1845.85 53
1845.95 47
1846.05 41
1846.15 34
1846.25 27
1846.34 19
1846.44 10
1846.54 0
1846.64 0
1846.74 0
1846.84 0
1846.94 0
1847.03 0
1847.13 0
1847.23 0
1847.33 1
1847.43 12
1847.53 22
1847.62 31
1847.72 37
1847.82 41
1847.92 43
1848.02 45
1848.12 46
1848.22 48
1848.31 52
1848.41 56
1848.51 59
1848.61 63
1848.71 65
1848.81 67
1848.91 70
1849.00 74
1849.10 80
1849.20 90
1849.30 101
1849.40 114
1849.50 125
1849.60 135
1849.69 141
1849.79 144
1849.89 144
1849.99 142
1850.09 140
1850.19 136
1850.29 133
1850.38 129
1850.48 125
1850.58 121
1850.68 115
1850.78 109
1850.88 101
1850.98 93
1851.08 85
1851.17 79
1851.27 74
1851.37 73
1851.47 74
1851.57 77
1851.67 81
1851.77 84
1851.86 84
1851.96 80
1852.06 73
1852.16 64
1852.26 54
1852.36 46
1852.46 41
1852.55 42
1852.65 47
1852.75 55
1852.85 64
1852.95 72
1853.05 78
1853.15 81
1853.25 79
1853.34 74
1853.44 68
1853.54 61
1853.64 56
1853.74 53
1853.84 52
1853.94 53
1854.04 55
1854.13 57
1854.23 57
1854.33 58
1854.43 58
1854.53 59
1854.63 62
1854.73 67
1854.82 75
1854.92 83
1855.02 91
1855.12 98
1855.22 103
1855.32 104
1855.42 104
1855.52 101
1855.61 98
1855.71 94
1855.81 90
1855.91 87
1856.01 85
1856.11 83
1856.21 82
1856.31 82
1856.40 83
1856.50 86
1856.60 89
1856.70 94
1856.80 99
1856.90 103
1857.00 108
1857.10 111
1857.19 112
1857.29 112
1857.39 108
1857.49 103
1857.59 96
1857.69 89
1857.79 82
1857.89 75
1857.99 71
1858.08 68
1858.18 67
1858.28 67
1858.38 68
1858.48 68
1858.58 67
1858.68 66
1858.78 64
1858.87 62
1858.97 59
1859.07 56
1859.17 51
1859.27 45
1859.37 38
1859.47 29
1859.57 21
1859.67 13
1859.76 6
1859.86 3
1859.96 4
1860.06 7
1860.16 15
1860.26 24
1860.36 35
1860.46 47
1860.56 58
1860.65 70
1860.75 81
1860.85 93
1860.95 105
1861.05 116
1861.15 126
1861.25 135
1861.35 142
1861.45 145
1861.54 146
1861.64 145
1861.74 143
1861.84 141
1861.94 139
1862.04 137
1862.14 136
1862.24 136
1862.34 137
1862.43 137
1862.53 137
1862.63 135
1862.73 132
1862.83 126
1862.93 118
1863.03 106
1863.13 92
1863.23 78
1863.32 64
1863.42 52
1863.52 43
1863.62 38
1863.72 36
1863.82 38
1863.92 41
1864.02 43
1864.12 45
1864.22 46
1864.31 47
1864.41 48
1864.51 51
1864.61 54
1864.71 59
1864.81 65
1864.91 70
1865.01 73
1865.11 75
1865.21 76
1865.30 77
1865.40 77
1865.50 78
1865.60 80
1865.70 83
1865.80 87
1865.90 94
1866.00 101
1866.10 110
1866.20 120
1866.29 129
1866.39 136
1866.49 140
1866.59 142
1866.69 140
1866.79 136
1866.89 130
1866.99 121
1867.09 110
1867.19 97
1867.28 83
1867.38 69
1867.48 56
1867.58 45
1867.68 39
1867.78 37
1867.88 39
1867.98 43
1868.08 49
1868.18 56
1868.28 62
1868.37 68
1868.47 73
1868.57 79
1868.67 83
1868.77 87
1868.87 91
1868.97 93
1869.07 96
1869.17 98
1869.27 100
1869.37 103
1869.46 107
1869.56 111
1869.66 115
1869.76 118
1869.86 119
1869.96 118
1870.06 114
1870.16 107
1870.26 96
1870.36 84
1870.46 71
1870.56 59
1870.65 48
1870.75 41
1870.85 37
1870.95 36
1871.05 36
1871.15 37
1871.25 38
1871.35 37
1871.45 36
1871.55 35
1871.65 35
1871.74 37
1871.84 42
1871.94 50
1872.04 61
1872.14 72
1872.24 84
1872.34 93
1872.44 98
1872.54 100
1872.64 98
1872.74 93
1872.84 87
1872.94 80
1873.03 75
1873.13 70
1873.23 67
1873.33 65
1873.43 63
1873.53 62
1873.63 63
1873.73 65
1873.83 68
1873.93 73
1874.03 80
1874.13 87
1874.23 92
1874.32 95
1874.42 96
1874.52 95
1874.62 92
1874.72 89
1874.82 88
1874.92 88
1875.02 91
1875.12 94
1875.22 97
1875.32 99
1875.42 99
1875.52 98
1875.61 95
1875.71 90
1875.81 86
1875.91 83
1876.01 80
1876.11 77
1876.21 75
1876.31 73
1876.41 70
1876.51 66
1876.61 61
1876.71 57
1876.81 54
1876.91 53
1877.00 55
1877.10 59
1877.20 67
1877.30 75
1877.40 83
1877.50 90
1877.60 94
1877.70 94
1877.80 93
1877.90 89
1878.00 85
1878.10 82
1878.20 81
1878.30 81
1878.40 83
1878.49 86
1878.59 88
1878.69 89
1878.79 89
1878.89 89
1878.99 88
1879.09 90
1879.19 94
1879.29 101
1879.39 111
1879.49 122
1879.59 133
1879.69 140
1879.79 144
1879.89 143
1879.99 138
1880.08 130
1880.18 120
1880.28 110
1880.38 100
1880.48 93
1880.58 87
1880.68 82
1880.78 79
1880.88 76
1880.98 73
1881.08 70
1881.18 66
1881.28 62
1881.38 58
1881.48 56
1881.58 55
1881.68 57
1881.77 61
1881.87 66
1881.97 73
1882.07 78
1882.17 82
1882.27 83
1882.37 81
1882.47 76
1882.57 70
1882.67 63
1882.77 56
1882.87 49
1882.97 42
1883.07 36
1883.17 31
1883.27 27
1883.37 25
1883.47 24
1883.57 26
1883.66 29
1883.76 32
1883.86 34
1883.96 34
1884.06 31
1884.16 26
1884.26 19
1884.36 11
1884.46 4
1884.56 0
1884.66 0
1884.76 0
1884.86 0
1884.96 0
1885.06 0
1885.16 0
1885.26 0
1885.36 0
1885.46 2
1885.56 5
1885.66 9
1885.75 13
1885.85 17
1885.95 22
1886.05 26
1886.15 31
1886.25 37
1886.35 45
1886.45 56
1886.55 67
1886.65 79
1886.75 89
1886.85 96
1886.95 99
1887.05 97
1887.15 92
1887.25 84
1887.35 75
1887.45 66
1887.55 58
1887.65 53
1887.75 49
1887.85 46
1887.95 46
1888.04 48
1888.14 52
1888.24 58
1888.34 66
1888.44 74
1888.54 82
1888.64 89
1888.74 93
1888.84 95
1888.94 94
1889.04 91
1889.14 86
1889.24 78
1889.34 69
1889.44 60
1889.54 50
1889.64 42
1889.74 36
1889.84 31
1889.94 28
1890.04 27
1890.14 26
1890.24 26
1890.34 25
1890.44 25
1890.54 24
1890.64 23
1890.74 22
1890.83 19
1890.93 14
1891.03 8
1891.13 1
1891.23 0
1891.33 0
1891.43 0
1891.53 0
1891.63 0
1891.73 0
1891.83 0
1891.93 6
1892.03 13
1892.13 16
1892.23 17
1892.33 14
1892.43 9
1892.53 5
1892.63 2
1892.73 2
1892.83 6
1892.93 13
1893.03 21
1893.13 29
1893.23 38
1893.33 45
1893.43 53
1893.53 60
1893.63 67
1893.73 73
1893.83 76
1893.93 76
1894.03 72
1894.13 64
1894.23 56
1894.33 48
1894.42 45
1894.52 46
1894.62 54
1894.72 65
1894.82 80
1894.92 94
1895.02 106
1895.12 115
1895.22 120
1895.32 121
1895.42 121
1895.52 118
1895.62 115
1895.72 111
1895.82 106
1895.92 102
1896.02 98
1896.12 96
1896.22 95
1896.32 97
1896.42 100
1896.52 103
1896.62 107
1896.72 110
1896.82 111
1896.92 110
1897.02 106
1897.12 101
1897.22 95
1897.32 88
1897.42 80
1897.52 73
1897.62 68
1897.72 65
1897.82 65
1897.92 68
1898.02 72
1898.12 78
1898.22 83
1898.32 86
1898.42 87
1898.52 84
1898.62 78
1898.72 69
1898.82 59
1898.92 47
1899.02 35
1899.12 24
1899.22 14
1899.32 6
1899.42 1
1899.52 1
1899.62 4
1899.72 10
1899.82 19
1899.92 29
1900.02 39
1900.12 49
1900.22 56
1900.32 62
1900.42 65
1900.52 66
1900.62 66
1900.72 65
1900.82 65
1900.92 64
1901.02 63
1901.12 60
1901.22 56
1901.32 50
1901.42 43
1901.52 36
1901.62 30
1901.72 26
1901.82 25
1901.92 27
1902.02 31
1902.12 37
1902.22 43
1902.32 49
1902.42 56
1902.52 62
1902.62 70
1902.72 77
1902.82 86
1902.92 95
1903.02 103
1903.12 111
1903.22 116
1903.32 119
1903.42 119
1903.52 115
1903.62 109
1903.72 100
1903.82 90
1903.92 78
1904.02 67
1904.12 56
1904.22 47
1904.32 39
1904.42 34
1904.52 32
1904.62 32
1904.72 33
1904.82 36
1904.92 39
1905.02 41
1905.12 42
1905.22 43
1905.32 42
1905.42 43
1905.52 45
1905.62 49
1905.72 57
1905.82 66
1905.92 77
1906.02 90
1906.12 103
1906.22 116
1906.32 128
1906.42 139
1906.52 148
1906.62 154
1906.72 156
1906.82 154
1906.92 148
1907.02 139
1907.12 129
1907.22 118
1907.32 109
1907.42 100
1907.52 92
1907.62 84
1907.72 75
1907.82 65
1907.92 53
1908.02 42
1908.12 31
1908.22 24
1908.32 19
1908.42 18
1908.52 18
1908.62 20
1908.72 22
1908.82 22
1908.92 21
1909.02 20
1909.12 19
1909.22 19
1909.32 21
1909.42 24
1909.52 28
1909.62 32
1909.72 35
1909.82 36
1909.92 35
1910.02 32
1910.12 29
1910.22 27
1910.32 26
1910.42 26
1910.52 28
1910.62 29
1910.72 28
1910.82 26
1910.92 21
1911.02 14
1911.12 6
1911.22 0
1911.32 0
1911.42 0
1911.52 0
1911.62 0
1911.73 0
1911.83 7
1911.93 16
1912.03 25
1912.13 32
1912.23 38
1912.33 42
1912.43 42
1912.53 40
1912.63 34
1912.73 26
1912.83 16
1912.93 5
1913.03 0
1913.13 0
1913.23 0
1913.33 0
1913.43 0
1913.53 0
1913.63 0
1913.73 3
1913.83 12
1913.93 18
1914.03 21
1914.13 21
1914.23 19
1914.33 16
1914.43 13
1914.53 10
1914.63 8
1914.73 4
1914.83 0
1914.93 0
1915.03 0
1915.13 0
1915.23 0
1915.33 8
1915.44 21
1915.54 36
1915.64 50
1915.74 62
1915.84 71
1915.94 76
1916.04 80
1916.14 83
1916.24 87
1916.34 92
1916.44 98
1916.54 106
1916.64 114
1916.74 122
1916.84 130
1916.94 137
1917.04 143
1917.14 149
1917.24 153
1917.34 157
1917.44 159
1917.54 162
1917.64 163
1917.74 163
1917.84 162
1917.94 158
1918.04 152
1918.15 142
1918.25 131
1918.35 118
1918.45 107
1918.55 98
1918.65 92
1918.75 88
1918.85 87
1918.95 86
1919.05 87
1919.15 87
1919.25 87
1919.35 87
1919.45 87
1919.55 86
1919.65 84
1919.75 81
1919.85 76
1919.95 69
1920.05 60
1920.15 48
1920.25 34
1920.35 19
1920.45 5
1920.56 0
1920.66 0
1920.76 0
1920.86 0
1920.96 0
1921.06 3
1921.16 17
1921.26 34
1921.36 51
1921.46 68
1921.56 85
1921.66 102
1921.76 116
1921.86 128
1921.96 136
1922.06 140
1922.16 139
1922.26 135
1922.36 127
1922.46 118
1922.57 110
1922.67 103
1922.77 97
1922.87 92
1922.97 88
1923.07 85
1923.17 83
1923.27 81
1923.37 82
1923.47 84
1923.57 88
1923.67 94
1923.77 101
1923.87 106
1923.97 110
1924.07 113
1924.17 114
1924.27 114
1924.37 112
1924.48 110
1924.58 107
1924.68 103
1924.78 99
1924.88 96
1924.98 95
1925.08 95
1925.18 99
1925.28 106
1925.38 114
1925.48 122
1925.58 129
1925.68 133
1925.78 134
1925.88 131
1925.98 126
1926.08 119
1926.19 112
1926.29 107
1926.39 102
1926.49 99
1926.59 98
1926.69 98
1926.79 99
1926.89 102
1926.99 107
1927.09 114
1927.19 123
1927.29 132
1927.39 142
1927.49 150
1927.59 156
1927.69 159
1927.80 160
1927.90 158
1928.00 155
1928.10 151
1928.20 149
1928.30 147
1928.40 147
1928.50 148
1928.60 150
1928.70 152
1928.80 151
1928.90 148
1929.00 142
1929.10 132
1929.20 121
1929.31 109
1929.41 100
1929.51 95
1929.61 94
1929.71 96
1929.81 100
1929.91 104
1930.01 106
1930.11 104
1930.21 99
1930.31 92
1930.41 86
1930.51 82
1930.61 81
1930.72 84
1930.82 91
1930.92 101
1931.02 113
1931.12 126
1931.22 138
1931.32 147
1931.42 152
1931.52 153
1931.62 150
1931.72 143
1931.82 134
1931.92 125
1932.02 117
1932.13 111
1932.23 107
1932.33 105
1932.43 104
1932.53 104
1932.63 104
1932.73 104
1932.83 106
1932.93 108
1933.03 111
1933.13 113
1933.23 116
1933.33 118
1933.44 118
1933.54 118
1933.64 116
1933.74 115
1933.84 115
1933.94 116
1934.04 118
1934.14 121
1934.24 124
1934.34 126
1934.44 127
1934.54 126
1934.65 123
1934.75 118
1934.85 111
1934.95 103
1935.05 96
1935.15 89
1935.25 85
1935.35 84
1935.45 86
1935.55 90
1935.65 95
1935.75 100
1935.86 103
1935.96 103
1936.06 101
1936.16 97
1936.26 93
1936.36 91
1936.46 91
1936.56 94
1936.66 100
1936.76 106
1936.86 111
1936.97 114
1937.07 114
1937.17 112
1937.27 108
1937.37 105
1937.47 102
1937.57 100
1937.67 98
1937.77 96
1937.87 91
1937.97 84
1938.08 75
1938.18 65
1938.28 56
1938.38 48
1938.48 43
1938.58 39
1938.68 37
1938.78 35
1938.88 31
1938.98 27
1939.08 23
1939.19 19
1939.29 16
1939.39 15
1939.49 17
1939.59 20
1939.69 25
1939.79 30
1939.89 36
1939.99 42
1940.09 47
1940.19 52
1940.30 57
1940.40 61
1940.50 65
1940.60 68
1940.70 70
1940.80 72
1940.90 74
1941.00 77
1941.10 80
1941.20 82
1941.31 84
1941.41 85
1941.51 84
1941.61 81
1941.71 78
1941.81 74
1941.91 72
1942.01 71
1942.11 72
1942.21 74
1942.32 76
1942.42 78
1942.52 78
1942.62 77
1942.72 76
1942.82 75
1942.92 76
1943.02 79
1943.12 84
1943.23 92
1943.33 102
1943.43 114
1943.53 127
1943.63 140
1943.73 153
1943.83 163
1943.93 172
1944.03 177
1944.13 179
1944.24 177
1944.34 172
1944.44 164
1944.54 153
1944.64 141
1944.74 130
1944.84 120
1944.94 113
1945.04 109
1945.15 108
1945.25 110
1945.35 114
1945.45 118
1945.55 122
1945.65 123
1945.75 121
1945.85 116
1945.95 106
1946.06 94
1946.16 80
1946.26 67
1946.36 57
1946.46 52
1946.56 50
1946.66 54
1946.76 59
1946.86 66
1946.97 71
1947.07 74
1947.17 73
1947.27 68
1947.37 60
1947.47 49
1947.57 35
1947.67 19
1947.78 3
1947.88 0
1947.98 0
1948.08 0
1948.18 0
1948.28 0
1948.38 0
1948.48 0
1948.58 0
1948.69 16
1948.79 32
1948.89 45
1948.99 54
1949.09 61
1949.19 63
1949.29 63
1949.39 60
1949.50 55
1949.60 48
1949.70 42
1949.80 37
1949.90 35
1950.00 36
1950.10 40
1950.20 47
1950.31 54
1950.41 61
1950.51 66
1950.61 69
1950.71 69
1950.81 67
1950.91 63
1951.01 57
1951.12 51
1951.22 46
1951.32 42
1951.42 40
1951.52 40
1951.62 43
1951.72 48
1951.82 56
1951.93 65
1952.03 75
1952.13 85
1952.23 93
1952.33 99
1952.43 101
1952.53 99
1952.63 93
1952.74 85
1952.84 74
1952.94 63
1953.04 52
1953.14 43
1953.24 36
1953.34 32
1953.44 28
1953.55 26
1953.65 23
1953.75 20
1953.85 15
1953.95 11
1954.05 6
1954.15 3
1954.26 1
1954.36 3
1954.46 6
1954.56 12
1954.66 21
1954.76 30
1954.86 41
1954.96 54
1955.07 66
1955.17 79
1955.27 91
1955.37 103
1955.47 112
1955.57 118
1955.67 121
1955.78 122
1955.88 120
1955.98 118
1956.08 116
1956.18 116
1956.28 116
1956.38 119
1956.49 123
1956.59 127
1956.69 132
1956.79 137
1956.89 143
1956.99 148
1957.09 154
1957.20 160
1957.30 165
1957.40 170
1957.50 174
1957.60 176
1957.70 176
1957.80 173
1957.91 168
1958.01 161
1958.11 153
1958.21 144
1958.31 135
1958.41 127
1958.51 119
1958.62 112
1958.72 106
1958.82 101
1958.92 97
1959.02 95
1959.12 94
1959.22 95
1959.33 97
1959.43 99
1959.53 100
1959.63 100
1959.73 98
1959.83 92
1959.93 85
1960.04 76
1960.14 68
1960.24 62
1960.34 58
1960.44 59
1960.54 62
1960.65 66
1960.75 68
1960.85 69
1960.95 66
1961.05 60
1961.15 53
1961.25 46
1961.36 41
1961.46 39
1961.56 39
1961.66 40
1961.76 42
1961.86 45
1961.96 46
1962.07 48
1962.17 50
1962.27 54
1962.37 60
1962.47 69
1962.57 80
1962.68 90
1962.78 98
1962.88 101
1962.98 101
1963.08 96
1963.18 90
1963.28 84
1963.39 81
1963.49 82
1963.59 88
1963.69 97
1963.79 108
1963.89 118
1964.00 127
1964.10 131
1964.20 131
1964.30 126
1964.40 118
1964.50 108
1964.61 99
1964.71 92
1964.81 89
1964.91 90
1965.01 95
1965.11 101
1965.22 107
1965.32 111
1965.42 112
1965.52 109
1965.62 102
1965.72 92
1965.83 80
1965.93 67
1966.03 55
1966.13 45
1966.23 37
1966.33 33
1966.43 32
1966.54 33
1966.64 37
1966.74 41
1966.84 45
1966.94 49
1967.04 53
1967.15 57
1967.25 61
1967.35 66
1967.45 70
1967.55 73
1967.66 73
1967.76 68
1967.86 58
1967.96 43
1968.06 26
1968.16 9
1968.27 0
1968.37 0
1968.47 0
1968.57 0
1968.67 0
1968.77 0
1968.88 6
1968.98 10
1969.08 11
1969.18 10
1969.28 7
1969.38 5
1969.49 3
1969.59 4
1969.69 6
1969.79 10
1969.89 13
1969.99 16
1970.10 18
1970.20 18
1970.30 18
1970.40 18
1970.50 18
1970.60 19
1970.71 21
1970.81 23
1970.91 27
1971.01 31
1971.11 36
1971.22 43
1971.32 52
1971.42 63
1971.52 75
1971.62 86
1971.72 96
1971.83 103
1971.93 107
1972.03 109
1972.13 109
1972.23 109
1972.34 108
1972.44 108
1972.54 108
1972.64 108
1972.74 107
1972.84 105
1972.95 102
1973.05 97
1973.15 92
1973.25 86
1973.35 81
1973.46 76
1973.56 71
1973.66 66
1973.76 61
1973.86 55
1973.96 49
1974.07 43
1974.17 36
1974.27 31
1974.37 27
1974.47 25
1974.58 24
1974.68 25
1974.78 26
1974.88 27
1974.98 27
1975.09 26
1975.19 22
1975.29 18
1975.39 13
1975.49 9
1975.59 7
1975.70 6
1975.80 8
1975.90 10
1976.00 13
1976.10 15
1976.21 16
1976.31 16
1976.41 16
1976.51 17
1976.61 20
1976.72 25
1976.82 32
1976.92 41
1977.02 51
1977.12 62
1977.23 71
1977.33 79
1977.43 85
1977.53 89
1977.63 91
1977.73 91
1977.84 88
1977.94 83
1978.04 77
1978.14 71
1978.24 64
1978.35 59
1978.45 55
1978.55 52
1978.65 52
1978.75 53
1978.86 54
1978.96 56
1979.06 56
1979.16 56
1979.26 54
1979.37 50
1979.47 44
1979.57 38
1979.67 32
1979.77 25
1979.88 20
1979.98 17
1980.08 15
1980.18 15
1980.28 16
1980.39 18
1980.49 21
1980.59 24
1980.69 28
1980.79 32
1980.90 35
1981.00 38
1981.10 38
1981.20 36
1981.30 32
1981.41 27
1981.51 21
1981.61 16
1981.71 14
1981.81 14
1981.92 18
1982.02 25
1982.12 33
1982.22 42
1982.32 51
1982.43 59
1982.53 66
1982.63 72
1982.73 77
1982.84 81
1982.94 85
1983.04 88
1983.14 92
1983.24 95
1983.35 97
1983.45 98
1983.55 98
1983.65 95
1983.75 91
1983.86 84
1983.96 77
1984.06 69
1984.16 63
1984.26 58
1984.37 57
1984.47 58
1984.57 62
1984.67 67
1984.78 73
1984.88 79
1984.98 84
1985.08 87
1985.18 90
1985.29 91
1985.39 90
1985.49 87
1985.59 82
1985.69 74
1985.80 64
1985.90 53
1986.00 42
1986.10 31
1986.21 23
1986.31 18
1986.41 18
1986.51 21
1986.61 27
1986.72 36
1986.82 45
1986.92 54
1987.02 61
1987.12 64
1987.23 65
1987.33 64
1987.43 61
1987.53 58
1987.64 56
1987.74 54
1987.84 53
1987.94 51
1988.04 48
1988.15 43
1988.25 35
1988.35 26
1988.45 17
1988.56 9
1988.66 3
1988.76 1
1988.86 4
1988.96 10
1989.07 20
1989.17 30
1989.27 39
1989.37 46
1989.48 49
1989.58 50
1989.68 49
1989.78 46
1989.88 45
1989.99 45
1990.09 46
1990.19 50
1990.29 55
1990.40 61
1990.50 68
1990.60 75
1990.70 82
1990.81 87
1990.91 89
1991.01 89
1991.11 85
1991.21 78
1991.32 68
1991.42 58
1991.52 47
1991.62 38
1991.73 29
1991.83 23
1991.93 17
1992.03 12
1992.14 7
1992.24 2
1992.34 0
1992.44 0
1992.54 0
1992.65 0
1992.75 0
1992.85 0
1992.95 0
1993.06 0
1993.16 5
1993.26 9
1993.36 11
1993.47 13
1993.57 14
1993.67 17
1993.77 20
1993.87 26
1993.98 34
1994.08 43
1994.18 52
1994.28 61
1994.39 69
1994.49 76
1994.59 80
1994.69 82
1994.80 83
1994.90 82
1995.00 80
1995.10 78
1995.21 76
1995.31 74
1995.41 72
1995.51 69
1995.62 64
1995.72 59
1995.82 51
1995.92 43
1996.03 35
1996.13 28
1996.23 24
1996.33 21
1996.43 21
1996.54 22
1996.64 24
1996.74 25
1996.84 24
1996.95 23
1997.05 20
1997.15 17
1997.25 15
1997.36 14
1997.46 16
1997.56 21
1997.66 29
1997.77 39
1997.87 52
1997.97 66
1998.07 81
1998.18 95
1998.28 108
1998.38 121
1998.48 131
1998.59 140
1998.69 146
1998.79 150
1998.89 151
1999.00 150
1999.10 146
1999.20 142
1999.30 135
1999.41 128
1999.51 120
1999.61 113
1999.71 107
1999.82 102
1999.92 100
2000.02 100
2000.12 102
2000.23 106
2000.33 109
2000.43 113
2000.53 115
2000.64 117
2000.74 118
2000.84 119
2000.94 122
2001.05 125
2001.15 130
2001.25 135
2001.35 140
2001.46 143
2001.56 142
2001.66 138
2001.76 129
2001.87 119
2001.97 107
2002.07 95
2002.17 86
2002.28 78
2002.38 72
2002.48 68
2002.59 63
2002.69 58
2002.79 54
2002.89 49
2003.00 46
2003.10 45
2003.20 44
2003.30 45
2003.41 46
2003.51 46
2003.61 45
2003.71 44
2003.82 43
2003.92 44
2004.02 47
2004.12 52
2004.23 59
2004.33 67
2004.43 75
2004.53 82
2004.64 88
2004.74 91
2004.84 91
2004.95 90
2005.05 86
2005.15 80
2005.25 73
2005.36 66
2005.46 59
2005.56 53
2005.66 49
2005.77 46
2005.87 45
2005.97 45
2006.07 46
2006.18 47
2006.28 49
2006.38 50
2006.49 51
2006.59 53
2006.69 55
2006.79 57
2006.90 60
2007.00 64
2007.10 69
2007.20 76
2007.31 85
2007.41 95
2007.51 106
2007.61 118
2007.72 128
2007.82 135
2007.92 139
2008.03 140
2008.13 139
2008.23 137
2008.33 138
2008.44 141
2008.54 148
2008.64 157
2008.74 166
2008.85 174
2008.95 179
2009.05 179
2009.16 176
2009.26 169
2009.36 162
2009.46 154
2009.57 149
2009.67 145
2009.77 141
2009.88 136
2009.98 130
2010.08 121
2010.18 109
2010.29 96
2010.39 83
2010.49 70
2010.59 59
2010.70 52
2010.80 47
2010.90 45
2011.01 46
2011.11 51
2011.21 58
2011.31 68
2011.42 80
2011.52 92
2011.62 104
2011.73 114
2011.83 121
2011.93 127
2012.03 130
2012.14 132
2012.24 134
2012.34 135
2012.45 137
2012.55 139
2012.65 139
2012.75 137
2012.86 133
2012.96 126
2013.06 117
2013.17 105
2013.27 93
2013.37 80
2013.47 68
2013.58 58
2013.68 48
2013.78 40
2013.89 33
2013.99 26
2014.09 20
2014.19 15
2014.30 12
2014.40 10
2014.50 9
2014.61 8
2014.71 6
2014.81 2
2014.91 0
2015.02 0
2015.12 0
2015.22 0
2015.33 0
2015.43 0
2015.53 0
2015.63 4
2015.74 9
2015.84 12
2015.94 11
2016.05 8
2016.15 4
2016.25 3
2016.35 5
2016.46 12
2016.56 24
2016.66 40
2016.77 59
2016.87 76
2016.97 92
2017.08 105
2017.18 115
2017.28 122
2017.38 126
2017.49 128
2017.59 128
2017.69 127
2017.80 124
2017.90 121
2018.00 117
2018.11 113
2018.21 109
2018.31 104
2018.41 100
2018.52 96
2018.62 91
2018.72 85
2018.83 79
2018.93 73
2019.03 67
2019.14 63
2019.24 61
2019.34 64
2019.44 71
2019.55 82
2019.65 95
2019.75 109
2019.86 122
2019.96 132
2020.06 138
2020.17 141
2020.27 141
2020.37 139
2020.47 135
2020.58 132
2020.68 129
2020.78 126
2020.89 124
2020.99 123
2021.09 121
2021.20 119
2021.30 116
2021.40 112
2021.51 107
2021.61 101
2021.71 95
2021.81 89
2021.92 84
2022.02 80
2022.12 77
2022.23 75
2022.33 75
2022.43 76
2022.54 77
2022.64 79
2022.74 81
2022.85 81
2022.95 79
2023.05 75
2023.15 69
2023.26 61
2023.36 53
2023.46 47
2023.57 43
2023.67 43
2023.77 46
2023.88 51
2023.98 57
2024.08 63
2024.19 67
2024.29 68
2024.39 66
2024.50 62
2024.60 56
2024.70 50
2024.80 45
2024.91 41
2025.01 38
2025.11 35
2025.22 33
2025.32 32
2025.42 30
2025.53 29
2025.63 30
2025.73 32
2025.84 38
2025.94 45
2026.04 55
2026.15 65
2026.25 75
2026.35 83
2026.46 88
2026.56 89
2026.66 88
2026.76 84
2026.87 79
2026.97 75
2027.07 72
2027.18 72
2027.28 74
2027.38 78
2027.49 83
2027.59 89
2027.69 94
2027.80 99
2027.90 103
2028.00 107
2028.11 113
2028.21 122
2028.31 133
2028.42 145
2028.52 159
2028.62 171
2028.73 180
2028.83 185
2028.93 186
2029.04 181
2029.14 172
2029.24 161
2029.35 148
2029.45 136
2029.55 125
2029.66 115
2029.76 106
2029.86 98
2029.97 90
2030.07 83
2030.17 75
2030.28 69
2030.38 64
2030.48 61
2030.59 62
2030.69 64
2030.79 69
2030.90 75
2031.00 82
2031.10 91
2031.21 102
2031.31 114
2031.41 128
2031.52 144
2031.62 160
2031.72 174
2031.83 185
2031.93 191
2032.03 190
2032.14 184
2032.24 172
2032.34 157
2032.45 142
2032.55 129
2032.65 119
2032.76 112
2032.86 107
2032.96 104
2033.07 100
2033.17 95
2033.27 89
2033.38 83
2033.48 77
2033.58 73
2033.69 71
2033.79 73
2033.89 77
2034.00 82
2034.10 89
2034.20 95
2034.31 99
2034.41 101
2034.51 102
2034.62 100
2034.72 98
2034.82 96
2034.93 97
2035.03 99
2035.13 104
2035.24 111
2035.34 121
2035.44 132
2035.55 145
2035.65 158
2035.75 171
2035.86 184
2035.96 196
2036.06 204
2036.17 209
2036.27 209
2036.37 204
2036.48 195
2036.58 184
2036.68 171
2036.79 159
2036.89 148
2036.99 139
2037.10 133
2037.20 129
2037.31 126
2037.41 124
2037.51 122
2037.62 120
2037.72 119
2037.82 117
2037.93 116
2038.03 116
2038.13 118
2038.24 119
2038.34 121
2038.44 123
2038.55 126
2038.65 129
2038.75 132
2038.86 135
2038.96 139
2039.06 141
2039.17 141
2039.27 138
2039.38 131
2039.48 120
2039.58 106
2039.69 90
2039.79 74
2039.89 59
2040.00 47
2040.10 38
2040.20 33
2040.31 31
2040.41 32
2040.51 35
2040.62 40
2040.72 47
2040.82 56
2040.93 68
2041.03 81
2041.14 95
2041.24 108
2041.34 119
2041.45 125
2041.55 125
2041.65 119
2041.76 109
2041.86 96
2041.96 83
2042.07 73
2042.17 67
2042.27 65
2042.38 66
2042.48 69
2042.59 73
2042.69 76
2042.79 78
2042.90 79
2043.00 81
2043.10 83
2043.21 86
2043.31 89
2043.41 93
2043.52 95
2043.62 97
2043.73 96
2043.83 94
2043.93 90
2044.04 86
2044.14 81
2044.24 77
2044.35 73
2044.45 70
2044.55 69
2044.66 69
2044.76 71
2044.87 75
2044.97 80
2045.07 87
2045.18 94
2045.28 102
2045.38 108
2045.49 113
2045.59 115
2045.70 116
2045.80 115
2045.90 112
2046.01 110
2046.11 109
2046.21 108
2046.32 108
2046.42 109
2046.52 109
2046.63 109
2046.73 108
2046.84 106
2046.94 104
2047.04 104
2047.15 105
2047.25 110
2047.35 117
2047.46 127
2047.56 139
2047.67 152
2047.77 163
2047.87 173
2047.98 178
2048.08 180
2048.18 177
2048.29 171
2048.39 161
2048.50 151
2048.60 142
2048.70 134
2048.81 130
2048.91 130
2049.01 133
2049.12 139
2049.22 147
2049.33 154
2049.43 161
2049.53 164
2049.64 165
2049.74 161
2049.84 153
2049.95 141
2050.05 127
2050.16 112
2050.26 98
2050.36 86
2050.47 79
2050.57 75
2050.67 75
2050.78 77
2050.88 79
2050.99 81
2051.09 82
2051.19 82
2051.30 82
2051.40 83
2051.51 85
2051.61 87
2051.71 88
2051.82 87
2051.92 84
2052.02 78
2052.13 72
2052.23 65
2052.34 61
2052.44 58
2052.54 58
2052.65 60
2052.75 64
2052.86 67
2052.96 70
2053.06 71
2053.17 71
2053.27 70
2053.37 69
2053.48 67
2053.58 65
2053.69 62
2053.79 59
2053.89 56
2054.00 54
2054.10 52
2054.21 53
2054.31 57
2054.41 65
2054.52 75
2054.62 86
2054.73 97
2054.83 106
2054.93 112
2055.04 114
2055.14 112
2055.25 107
2055.35 102
2055.45 98
2055.56 95
2055.66 94
2055.76 94
2055.87 94
2055.97 93
2056.08 91
2056.18 87
2056.28 80
2056.39 73
2056.49 67
2056.60 61
2056.70 56
2056.80 53
2056.91 52
2057.01 52
2057.12 54
2057.22 56
2057.32 60
2057.43 64
2057.53 68
2057.64 72
2057.74 73
2057.84 73
2057.95 71
2058.05 67
2058.16 62
2058.26 57
2058.36 54
2058.47 54
2058.57 57
2058.68 62
2058.78 69
2058.88 76
2058.99 84
2059.09 89
2059.20 93
2059.30 95
2059.40 93
2059.51 91
2059.61 87
2059.72 83
2059.82 81
2059.92 79
2060.03 79
2060.13 79
2060.24 80
2060.34 79
2060.44 76
2060.55 71
2060.65 63
2060.76 55
2060.86 46
2060.96 37
2061.07 30
2061.17 27
2061.28 26
2061.38 29
2061.49 35
2061.59 43
2061.69 52
2061.80 62
2061.90 70
2062.01 76
2062.11 79
2062.21 81
2062.32 80
2062.42 79
2062.53 78
2062.63 77
2062.73 79
2062.84 84
2062.94 90
2063.05 96
2063.15 102
2063.26 105
2063.36 104
2063.46 98
2063.57 89
2063.67 77
2063.78 64
2063.88 51
2063.98 41
2064.09 34
2064.19 30
2064.30 29
2064.40 29
2064.50 29
2064.61 27
2064.71 24
2064.82 19
2064.92 12
2065.03 4
2065.13 0
2065.23 0
2065.34 0
2065.44 0
2065.55 0
2065.65 0
2065.75 0
2065.86 0
2065.96 0
2066.07 9
2066.17 20
2066.28 33
2066.38 49
2066.48 67
2066.59 86
2066.69 104
2066.80 120
2066.90 131
2067.01 136
2067.11 134
2067.21 125
2067.32 111
2067.42 94
2067.53 76
2067.63 61
2067.74 48
2067.84 40
2067.94 35
2068.05 33
2068.15 33
2068.26 32
2068.36 33
2068.46 33
2068.57 33
2068.67 34
2068.78 35
2068.88 39
2068.99 45
2069.09 53
2069.19 64
2069.30 77
2069.40 92
2069.51 107
2069.61 120
2069.72 131
2069.82 137
2069.92 137
2070.03 132
2070.13 123
2070.24 111
2070.34 99
2070.45 88
2070.55 81
2070.65 77
2070.76 76
2070.86 76
2070.97 78
2071.07 80
2071.18 82
2071.28 84
2071.39 85
2071.49 85
2071.59 85
2071.70 84
2071.80 83
2071.91 83
2072.01 84
2072.12 87
2072.22 92
2072.32 99
2072.43 105
2072.53 110
2072.64 111
2072.74 107
2072.85 100
2072.95 89
2073.05 78
2073.16 69
2073.26 63
2073.37 62
2073.47 65
2073.58 70
2073.68 78
2073.79 86
2073.89 93
2073.99 100
2074.10 106
2074.20 111
2074.31 116
2074.41 120
2074.52 123
2074.62 125
2074.73 125
2074.83 124
2074.93 121
2075.04 116
2075.14 108
2075.25 98
2075.35 86
2075.46 72
2075.56 58
2075.66 46
2075.77 35
2075.87 26
2075.98 20
2076.08 14
2076.19 10
2076.29 5
2076.40 1
2076.50 0
2076.61 0
2076.71 1
2076.81 5
2076.92 12
2077.02 20
2077.13 27
2077.23 33
2077.34 37
2077.44 39
2077.55 40
2077.65 41
2077.75 41
2077.86 44
2077.96 48
2078.07 55
2078.17 64
2078.28 75
2078.38 88
2078.49 101
2078.59 113
2078.69 122
2078.80 128
2078.90 129
2079.01 126
2079.11 118
2079.22 106
2079.32 93
2079.43 80
2079.53 69
2079.64 62
2079.74 59
2079.84 62
2079.95 69
2080.05 78
2080.16 88
2080.26 96
2080.37 100
2080.47 101
2080.58 98
2080.68 92
2080.79 83
2080.89 72
2080.99 60
2081.10 47
2081.20 34
2081.31 20
2081.41 8
2081.52 0
2081.62 0
2081.73 0
2081.83 2
2081.94 13
2082.04 26
2082.15 38
2082.25 48
2082.35 53
2082.46 52
2082.56 48
2082.67 40
2082.77 30
2082.88 22
2082.98 14
2083.09 10
2083.19 8
2083.30 8
2083.40 10
2083.51 12
2083.61 13
2083.71 13
2083.82 12
2083.92 9
2084.03 5
2084.13 0
2084.24 0
2084.34 0
2084.45 0
2084.55 0
2084.66 0
2084.76 0
2084.87 0
2084.97 4
2085.08 14
2085.18 25
2085.28 37
2085.39 47
2085.49 56
2085.60 64
2085.70 69
2085.81 72
2085.91 72
2086.02 70
2086.12 65
2086.23 58
2086.33 47
2086.44 36
2086.54 25
2086.65 17
2086.75 12
2086.86 13
2086.96 18
2087.06 27
2087.17 39
2087.27 51
2087.38 62
2087.48 69
2087.59 74
2087.69 74
2087.80 71
2087.90 66
2088.01 59
2088.11 52
2088.22 45
2088.32 40
2088.43 37
2088.53 38
2088.64 41
2088.74 47
2088.85 52
2088.95 58
2089.05 62
2089.16 65
2089.26 66
2089.37 67
2089.47 68
2089.58 69
2089.68 71
2089.79 72
2089.89 73
2090.00 71
2090.10 69
2090.21 66
2090.31 63
2090.42 61
2090.52 61
2090.63 63
2090.73 67
2090.84 72
2090.94 79
2091.05 85
2091.15 92
2091.26 98
2091.36 102
2091.47 106
2091.57 108
2091.68 109
2091.78 109
2091.88 107
2091.99 103
2092.09 99
2092.20 95
2092.30 92
2092.41 89
2092.51 86
2092.62 84
2092.72 82
2092.83 78
2092.93 73
2093.04 65
2093.14 54
2093.25 42
2093.35 28
2093.46 14
2093.56 1
2093.67 0
2093.77 0
2093.88 0
2093.98 0
2094.09 0
2094.19 0
2094.30 0
2094.40 5
2094.51 10
2094.61 13
2094.72 14
2094.82 14
2094.93 14
2095.03 14
2095.14 15
2095.24 18
2095.35 23
2095.45 30
2095.56 39
2095.66 49
2095.77 59
2095.87 68
2095.98 75
2096.08 81
2096.19 84
2096.29 86
2096.40 87
2096.50 87
2096.61 88
2096.71 89
2096.82 91
2096.92 93
2097.03 94
2097.13 94
2097.24 92
2097.34 89
2097.45 83
2097.55 76
2097.66 67
2097.76 58
2097.87 48
2097.97 39
2098.08 31
2098.18 25
2098.29 20
2098.39 17
2098.50 14
2098.60 12
2098.71 10
2098.81 9
2098.92 9
2099.02 12
2099.13 16
2099.23 23
2099.34 31
2099.44 39
2099.55 45
2099.65 49
2099.76 52
2099.86 54
2099.97 55
2100.07 58
2100.18 62
2100.28 66
2100.39 70
2100.49 72
2100.60 70
2100.70 64
2100.81 55
2100.91 45
2101.02 36
2101.12 30
2101.23 28
2101.33 33
2101.44 41
2101.54 53
2101.65 67
2101.75 80
2101.86 92
2101.96 101
2102.07 107
2102.17 111
2102.28 114
2102.38 115
2102.49 117
2102.59 121
2102.70 126
2102.80 134
2102.91 142
2103.01 151
2103.12 158
2103.22 163
2103.33 164
2103.43 161
2103.54 154
2103.64 145
2103.75 135
2103.85 124
2103.96 114
2104.07 105
2104.17 97
2104.28 92
2104.38 88
2104.49 85
2104.59 83
2104.70 81
2104.80 79
2104.91 77
2105.01 76
2105.12 76
2105.22 77
2105.33 81
2105.43 85
2105.54 91
2105.64 98
2105.75 106
2105.85 114
2105.96 122
2106.06 129
2106.17 133
2106.27 133
2106.38 129
2106.48 120
2106.59 107
2106.69 90
2106.80 72
2106.91 56
2107.01 44
2107.12 37
2107.22 37
2107.33 44
2107.43 55
2107.54 69
2107.64 83
2107.75 95
2107.85 104
2107.96 107
2108.06 105
2108.17 99
2108.27 88
2108.38 76
2108.48 62
2108.59 50
2108.69 38
2108.80 28
2108.90 19
2109.01 11
2109.12 4
2109.22 0
2109.33 0
2109.43 0
2109.54 0
2109.64 0
2109.75 2
2109.85 11
2109.96 22
2110.06 35
2110.17 47
2110.27 59
2110.38 68
2110.48 75
2110.59 80
2110.69 82
2110.80 82
2110.91 80
2111.01 78
2111.12 74
2111.22 71
2111.33 68
2111.43 67
2111.54 66
2111.64 67
2111.75 68
2111.85 69
2111.96 68
2112.06 65
2112.17 59
2112.27 51
2112.38 42
2112.49 33
2112.59 26
2112.70 22
2112.80 20
2112.91 21
2113.01 25
2113.12 30
2113.22 36
2113.33 42
2113.43 46
2113.54 49
2113.64 50
2113.75 49
2113.86 47
2113.96 42
2114.07 37
2114.17 32
2114.28 27
2114.38 23
2114.49 20
2114.59 19
2114.70 21
2114.80 23
2114.91 26
2115.02 29
2115.12 30
2115.23 30
2115.33 28
2115.44 23
2115.54 16
2115.65 7
2115.75 0
2115.86 0
2115.96 0
2116.07 0
2116.18 0
2116.28 0
2116.39 0
2116.49 0
2116.60 17
2116.70 36
2116.81 54
2116.91 67
2117.02 75
2117.12 78
2117.23 77
2117.34 74
2117.44 70
2117.55 68
2117.65 66
2117.76 65
2117.86 65
2117.97 63
2118.07 61
2118.18 58
2118.28 54
2118.39 50
2118.50 48
2118.60 48
2118.71 49
2118.81 52
2118.92 56
2119.02 59
2119.13 62
2119.23 64
2119.34 65
2119.45 65
2119.55 64
2119.66 63
2119.76 63
2119.87 63
2119.97 64
2120.08 65
2120.18 67
2120.29 68
2120.40 68
2120.50 68
2120.61 66
2120.71 62
2120.82 57
2120.92 50
2121.03 42
2121.13 34
2121.24 26
2121.35 18
2121.45 10
2121.56 3
2121.66 0
2121.77 0
2121.87 0
2121.98 0
2122.08 0
2122.19 0
2122.30 0
2122.40 0
2122.51 3
2122.61 13
2122.72 23
2122.82 33
2122.93 43
2123.04 52
2123.14 61
2123.25 68
2123.35 74
2123.46 78
2123.56 82
2123.67 85
2123.77 89
2123.88 94
2123.99 101
2124.09 109
2124.20 117
2124.30 124
2124.41 129
2124.51 129
2124.62 125
2124.73 116
2124.83 104
2124.94 92
2125.04 81
2125.15 74
2125.25 71
2125.36 74
2125.47 80
2125.57 89
2125.68 97
2125.78 103
2125.89 107
2125.99 109
2126.10 109
2126.21 108
2126.31 108
2126.42 110
2126.52 113
2126.63 117
2126.73 123
2126.84 127
2126.95 130
2127.05 128
2127.16 123
2127.26 113
2127.37 99
2127.47 83
2127.58 66
2127.69 49
2127.79 33
2127.90 20
2128.00 9
2128.11 1
2128.21 0
2128.32 0
2128.43 0
2128.53 0
2128.64 0
2128.74 0
2128.85 0
2128.95 0
2129.06 0
2129.17 2
2129.27 6
2129.38 14
2129.48 25
2129.59 37
2129.69 48
2129.80 57
2129.91 61
2130.01 60
2130.12 54
2130.22 46
2130.33 36
2130.44 28
2130.54 22
2130.65 20
2130.75 19
2130.86 19
2130.96 18
2131.07 16
2131.18 13
2131.28 9
2131.39 7
2131.49 8
2131.60 11
2131.71 17
2131.81 26
2131.92 35
2132.02 45
2132.13 54
2132.23 63
2132.34 70
2132.45 75
2132.55 79
2132.66 80
2132.76 78
2132.87 74
2132.98 69
2133.08 63
2133.19 58
2133.29 53
2133.40 49
2133.51 46
2133.61 42
2133.72 37
2133.82 31
2133.93 26
2134.03 21
2134.14 19
2134.25 21
2134.35 26
2134.46 35
2134.56 46
2134.67 58
2134.78 69
2134.88 79
2134.99 86
2135.09 92
2135.20 95
2135.31 98
2135.41 99
2135.52 99
2135.62 98
2135.73 95
2135.84 90
2135.94 83
2136.05 77
2136.15 71
2136.26 68
2136.37 68
2136.47 70
2136.58 74
2136.68 78
2136.79 82
2136.89 85
2137.00 87
2137.11 89
2137.21 92
2137.32 95
2137.42 98
2137.53 99
2137.64 98
2137.74 94
2137.85 87
2137.95 78
2138.06 70
2138.17 65
2138.27 65
2138.38 70
2138.48 81
2138.59 96
2138.70 112
2138.80 127
2138.91 139
2139.01 147
2139.12 149
2139.23 148
2139.33 142
2139.44 134
2139.55 125
2139.65 114
2139.76 103
2139.86 93
2139.97 85
2140.08 81
2140.18 81
2140.29 83
2140.39 87
2140.50 91
2140.61 92
2140.71 90
2140.82 85
2140.92 77
2141.03 68
2141.14 60
2141.24 52
2141.35 47
2141.45 43
2141.56 42
2141.67 42
2141.77 44
2141.88 47
2141.98 51
2142.09 57
2142.20 63
2142.30 68
2142.41 73
2142.52 77
2142.62 80
2142.73 82
2142.83 84
2142.94 86
2143.05 87
2143.15 87
2143.26 86
2143.36 82
2143.47 76
2143.58 68
2143.68 58
2143.79 49
2143.89 40
2144.00 34
2144.11 31
2144.21 32
2144.32 37
2144.43 45
2144.53 55
2144.64 66
2144.74 76
2144.85 84
2144.96 90
2145.06 92
2145.17 90
2145.27 85
2145.38 77
2145.49 69
2145.59 61
2145.70 52
2145.81 44
2145.91 37
2146.02 29
2146.12 22
2146.23 16
2146.34 11
2146.44 7
2146.55 5
2146.66 5
2146.76 6
2146.87 8
2146.97 11
2147.08 13
2147.19 15
2147.29 16
2147.40 18
2147.51 20
2147.61 22
2147.72 24
2147.82 25
2147.93 26
2148.04 26
2148.14 25
2148.25 23
2148.36 23
2148.46 23
2148.57 24
2148.67 27
2148.78 32
2148.89 38
2148.99 46
2149.10 56
2149.21 65
2149.31 76
2149.42 85
2149.52 93
2149.63 99
2149.74 103
2149.84 103
2149.95 101
2150.06 97
2150.16 93
2150.27 89
2150.37 87
2150.48 87
2150.59 89
2150.69 93
2150.80 98
2150.91 103
2151.01 108
2151.12 113
2151.23 116
2151.33 119
2151.44 120
2151.54 120
2151.65 118
2151.76 114
2151.86 109
2151.97 102
2152.08 93
2152.18 84
2152.29 74
2152.39 64
2152.50 56
2152.61 49
2152.71 44
2152.82 42
2152.93 42
2153.03 45
2153.14 48
2153.25 51
2153.35 54
2153.46 56
2153.56 58
2153.67 61
2153.78 64
2153.88 70
2153.99 78
2154.10 86
2154.20 94
2154.31 100
2154.42 102
2154.52 100
2154.63 95
2154.74 87
2154.84 78
2154.95 71
2155.05 64
2155.16 59
2155.27 55
2155.37 52
2155.48 49
2155.59 47
2155.69 44
2155.80 42
2155.91 41
2156.01 40
2156.12 40
2156.23 40
2156.33 42
2156.44 44
2156.54 49
2156.65 54
2156.76 61
2156.86 68
2156.97 75
2157.08 80
2157.18 82
2157.29 81
2157.40 76
2157.50 69
2157.61 60
2157.72 50
2157.82 40
2157.93 29
2158.04 19
2158.14 10
2158.25 1
2158.35 0
2158.46 0
2158.57 0
2158.67 0
2158.78 0
2158.89 0
2158.99 0
2159.10 5
2159.21 9
2159.31 11
2159.42 12
2159.53 11
2159.63 11
2159.74 12
2159.85 16
2159.95 23
2160.06 32
2160.17 44
2160.27 56
2160.38 68
2160.49 78
2160.59 85
2160.70 89
2160.81 89
2160.91 87
2161.02 84
2161.12 80
2161.23 78
2161.34 78
2161.44 81
2161.55 88
2161.66 96
2161.76 104
2161.87 111
2161.98 115
2162.08 115
2162.19 113
2162.30 110
2162.40 106
2162.51 104
2162.62 103
2162.72 102
2162.83 102
2162.94 102
2163.04 100
2163.15 98
2163.26 96
2163.36 95
2163.47 95
2163.58 96
2163.68 98
2163.79 99
2163.90 100
2164.00 100
2164.11 99
2164.22 97
2164.32 94
2164.43 91
2164.54 89
2164.64 85
2164.75 81
2164.86 77
2164.96 71
2165.07 66
2165.18 62
2165.28 60
2165.39 59
2165.50 61
2165.60 65
2165.71 71
2165.82 78
2165.92 87
2166.03 98
2166.14 110
2166.24 123
2166.35 135
2166.46 144
2166.56 149
2166.67 149
2166.78 145
2166.88 138
2166.99 130
2167.10 123
2167.20 119
2167.31 118
2167.42 122
2167.52 127
2167.63 133
2167.74 136
2167.84 135
2167.95 130
2168.06 121
2168.16 109
2168.27 97
2168.38 85
2168.48 75
2168.59 67
2168.70 58
2168.80 50
2168.91 40
2169.02 30
2169.13 20
2169.23 11
2169.34 4
2169.45 1
2169.55 1
2169.66 3
2169.77 7
2169.87 11
2169.98 13
2170.09 15
2170.19 15
2170.30 16
2170.41 18
2170.51 22
2170.62 27
2170.73 32
2170.83 34
2170.94 32
2171.05 27
2171.15 17
2171.26 7
2171.37 0
2171.47 0
2171.58 0
2171.69 0
2171.80 7
2171.90 16
2172.01 23
2172.12 26
2172.22 24
2172.33 18
2172.44 10
2172.54 2
2172.65 0
2172.76 0
2172.86 0
2172.97 4
2173.08 13
2173.18 23
2173.29 34
2173.40 45
2173.50 56
2173.61 67
2173.72 77
2173.83 86
2173.93 94
2174.04 101
2174.15 105
2174.25 107
2174.36 107
2174.47 107
2174.57 107
2174.68 109
2174.79 112
2174.89 116
2175.00 121
2175.11 124
2175.22 125
2175.32 124
2175.43 119
2175.54 112
2175.64 103
2175.75 94
2175.86 85
2175.96 77
2176.07 70
2176.18 63
2176.28 57
2176.39 50
2176.50 44
2176.61 37
2176.71 31
2176.82 24
2176.93 17
2177.03 10
2177.14 4
2177.25 0
2177.35 0
2177.46 0
2177.57 0
2177.67 0
2177.78 0
2177.89 0
2178.00 0
2178.10 0
2178.21 0
2178.32 1
2178.42 4
2178.53 10
2178.64 19
2178.74 29
2178.85 39
2178.96 49
2179.07 57
2179.17 63
2179.28 66
2179.39 67
2179.49 66
2179.60 64
2179.71 63
2179.82 62
2179.92 62
2180.03 62
2180.14 63
2180.24 62
2180.35 61
2180.46 59
2180.56 58
2180.67 56
2180.78 54
2180.89 52
2180.99 49
2181.10 44
2181.21 38
2181.31 31
2181.42 24
2181.53 17
2181.63 12
2181.74 10
2181.85 9
2181.96 11
2182.06 15
2182.17 20
2182.28 27
2182.38 34
2182.49 41
2182.60 48
2182.71 54
2182.81 59
2182.92 62
2183.03 63
2183.13 62
2183.24 59
2183.35 55
2183.46 52
2183.56 49
2183.67 46
2183.78 45
2183.88 43
2183.99 41
2184.10 37
2184.21 33
2184.31 27
2184.42 22
2184.53 17
2184.63 14
2184.74 14
2184.85 16
2184.96 19
2185.06 24
2185.17 30
2185.28 35
2185.38 40
2185.49 45
2185.60 49
2185.71 51
2185.81 51
2185.92 50
2186.03 48
2186.13 45
2186.24 42
2186.35 42
2186.46 43
2186.56 47
2186.67 53
2186.78 59
2186.88 65
2186.99 69
2187.10 71
2187.21 71
2187.31 69
2187.42 67
2187.53 64
2187.64 61
2187.74 58
2187.85 55
2187.96 52
2188.06 50
2188.17 48
2188.28 48
2188.39 51
2188.49 57
2188.60 66
2188.71 75
2188.81 83
2188.92 88
2189.03 87
2189.14 82
2189.24 71
2189.35 58
2189.46 46
2189.57 38
2189.67 36
2189.78 40
2189.89 50
2189.99 65
2190.10 80
2190.21 95
2190.32 105
2190.42 112
2190.53 114
2190.64 112
2190.75 108
2190.85 102
2190.96 96
2191.07 90
2191.18 84
2191.28 77
2191.39 68
2191.50 58
2191.60 48
2191.71 39
2191.82 32
2191.93 29
2192.03 31
2192.14 38
2192.25 48
2192.36 62
2192.46 75
2192.57 86
2192.68 94
2192.79 99
2192.89 101
2193.00 101
2193.11 102
2193.21 104
2193.32 107
2193.43 113
2193.54 119
2193.64 124
2193.75 128
2193.86 129
2193.97 128
2194.07 126
2194.18 124
2194.29 123
2194.40 123
2194.50 125
2194.61 127
2194.72 131
2194.83 134
2194.93 137
2195.04 138
2195.15 137
2195.25 136
2195.36 134
2195.47 133
2195.58 133
2195.68 133
2195.79 135
2195.90 136
2196.01 136
2196.11 134
2196.22 128
2196.33 118
2196.44 106
2196.54 92
2196.65 78
2196.76 65
2196.87 55
2196.97 48
2197.08 43
2197.19 41
2197.30 41
2197.40 42
2197.51 44
2197.62 46
2197.73 48
2197.83 50
2197.94 50
2198.05 50
2198.16 49
2198.26 50
2198.37 54
2198.48 61
2198.59 71
2198.69 84
2198.80 98
2198.91 109
2199.02 119
2199.12 124
2199.23 127
2199.34 129
2199.45 129
2199.55 128
2199.66 127
2199.77 124
2199.88 119
2199.98 110
2200.09 98
2200.20 85
2200.31 72
2200.41 61
2200.52 53
2200.63 48
2200.74 46
2200.84 46
2200.95 45
2201.06 44
2201.17 42
2201.27 39
2201.38 37
2201.49 37
2201.60 38
2201.70 41
2201.81 46
2201.92 52
2202.03 58
2202.13 64
2202.24 68
2202.35 70
2202.46 73
2202.56 76
2202.67 80
2202.78 85
2202.89 94
2203.00 105
2203.10 117
2203.21 129
2203.32 140
2203.43 146
2203.53 147
2203.64 141
2203.75 129
2203.86 112
2203.96 91
2204.07 71
2204.18 52
2204.29 38
2204.39 28
2204.50 23
2204.61 22
2204.72 25
2204.82 30
2204.93 36
2205.04 43
2205.15 50
2205.26 55
2205.36 59
2205.47 60
2205.58 58
2205.69 54
2205.79 48
2205.90 40
2206.01 32
2206.12 25
2206.22 18
2206.33 12
2206.44 8
2206.55 6
2206.66 4
2206.76 2
2206.87 0
2206.98 0
2207.09 0
2207.19 0
2207.30 0
2207.41 0
2207.52 0
2207.62 0
2207.73 5
2207.84 9
2207.95 12
2208.06 13
2208.16 11
2208.27 7
2208.38 3
2208.49 1
2208.59 1
2208.70 6
2208.81 15
2208.92 27
2209.02 42
2209.13 59
2209.24 76
2209.35 92
2209.46 106
2209.56 118
2209.67 128
2209.78 134
2209.89 136
2209.99 135
2210.10 130
2210.21 122
2210.32 113
2210.43 104
2210.53 95
2210.64 89
2210.75 85
2210.86 82
2210.96 79
2211.07 75
2211.18 70
2211.29 63
2211.40 55
2211.50 46
2211.61 39
2211.72 33
2211.83 31
2211.93 33
2212.04 38
2212.15 45
2212.26 54
2212.37 64
2212.47 74
2212.58 84
2212.69 94
2212.80 105
2212.91 115
2213.01 126
2213.12 135
2213.23 142
2213.34 146
2213.44 146
2213.55 143
2213.66 137
2213.77 130
2213.88 125
2213.98 122
2214.09 123
2214.20 127
2214.31 133
2214.42 138
2214.52 140
2214.63 139
2214.74 134
2214.85 126
2214.95 118
2215.06 111
2215.17 106
2215.28 105
2215.39 106
2215.49 110
2215.60 114
2215.71 119
2215.82 123
2215.93 126
2216.03 127
2216.14 127
2216.25 125
2216.36 123
2216.47 119
2216.57 115
2216.68 110
2216.79 103
2216.90 96
2217.01 88
2217.11 79
2217.22 71
2217.33 66
2217.44 63
2217.55 62
2217.65 65
2217.76 70
2217.87 75
2217.98 80
2218.08 84
2218.19 88
2218.30 91
2218.41 96
2218.52 102
2218.62 110
2218.73 120
2218.84 131
2218.95 140
2219.06 147
2219.16 151
2219.27 151
2219.38 147
2219.49 140
2219.60 131
2219.70 121
2219.81 112
2219.92 104
2220.03 99
2220.14 96
2220.24 94
2220.35 93
2220.46 92
2220.57 91
2220.68 89
2220.78 85
2220.89 81
2221.00 75
2221.11 69
2221.22 62
2221.33 55
2221.43 48
2221.54 43
2221.65 41
2221.76 42
2221.87 47
2221.97 55
2222.08 63
2222.19 70
2222.30 74
2222.41 73
2222.51 68
2222.62 60
2222.73 49
2222.84 39
2222.95 29
2223.05 21
2223.16 15
2223.27 10
2223.38 7
2223.49 4
2223.59 1
2223.70 0
2223.81 0
2223.92 0
2224.03 0
2224.14 0
2224.24 0
2224.35 0
2224.46 0
2224.57 8
2224.68 17
2224.78 25
2224.89 33
2225.00 41
2225.11 48
2225.22 55
2225.32 63
2225.43 71
2225.54 78
2225.65 85
2225.76 91
2225.87 96
2225.97 100
2226.08 104
2226.19 108
2226.30 112
2226.41 118
2226.51 123
2226.62 128
2226.73 131
2226.84 134
2226.95 134
2227.06 134
2227.16 132
2227.27 131
2227.38 130
2227.49 130
2227.60 132
2227.70 132
2227.81 132
2227.92 129
2228.03 125
2228.14 119
2228.25 111
2228.35 105
2228.46 99
2228.57 95
2228.68 93
2228.79 90
2228.89 87
2229.00 83
2229.11 77
2229.22 71
2229.33 67
2229.44 64
2229.54 65
2229.65 70
2229.76 78
2229.87 89
2229.98 101
2230.09 114
2230.19 127
2230.30 136
2230.41 143
2230.52 146
2230.63 146
2230.74 143
2230.84 136
2230.95 127
2231.06 117
2231.17 106
2231.28 95
2231.38 86
2231.49 78
2231.60 73
2231.71 72
2231.82 72
2231.93 75
2232.03 78
2232.14 82
2232.25 85
2232.36 86
2232.47 85
2232.58 82
2232.68 78
2232.79 72
2232.90 65
2233.01 57
2233.12 49
2233.23 42
2233.33 37
2233.44 33
2233.55 32
2233.66 33
2233.77 35
2233.88 38
2233.98 39
2234.09 38
2234.20 35
2234.31 28
2234.42 20
2234.53 10
2234.63 2
2234.74 0
2234.85 0
2234.96 0
2235.07 0
2235.18 4
2235.28 12
2235.39 21
2235.50 30
2235.61 40
2235.72 49
2235.83 58
2235.94 65
2236.04 72
2236.15 76
2236.26 79
2236.37 81
2236.48 83
2236.59 84
2236.69 85
2236.80 86
2236.91 86
2237.02 84
2237.13 79
2237.24 73
2237.34 66
2237.45 60
2237.56 56
2237.67 57
2237.78 62
2237.89 72
2238.00 85
2238.10 99
2238.21 111
2238.32 120
2238.43 126
2238.54 128
2238.65 129
2238.75 127
2238.86 124
2238.97 119
2239.08 113
2239.19 105
2239.30 95
2239.41 85
2239.51 77
2239.62 71
2239.73 70
2239.84 73
2239.95 80
2240.06 88
2240.16 95
2240.27 100
2240.38 100
2240.49 96
2240.60 88
2240.71 79
2240.82 70
2240.92 64
2241.03 61
2241.14 64
2241.25 71
2241.36 82
2241.47 95
2241.58 110
2241.68 125
2241.79 138
2241.90 149
2242.01 158
2242.12 166
2242.23 171
2242.34 174
2242.44 175
2242.55 173
2242.66 169
2242.77 163
2242.88 157
2242.99 151
2243.10 148
2243.20 146
2243.31 147
2243.42 150
2243.53 152
2243.64 154
2243.75 154
2243.86 152
2243.96 148
2244.07 142
2244.18 135
2244.29 127
2244.40 118
2244.51 107
2244.62 95
2244.72 82
2244.83 68
2244.94 53
2245.05 38
2245.16 24
2245.27 12
2245.38 1
2245.48 0
2245.59 0
2245.70 0
2245.81 0
2245.92 0
2246.03 0
2246.14 4
2246.25 12
2246.35 20
2246.46 26
2246.57 29
2246.68 29
2246.79 27
2246.90 24
2247.01 22
2247.11 23
2247.22 27
2247.33 34
2247.44 44
2247.55 55
2247.66 66
2247.77 73
2247.88 77
2247.98 76
2248.09 71
2248.20 62
2248.31 51
2248.42 39
2248.53 28
2248.64 19
2248.75 14
2248.85 11
2248.96 11
2249.07 11
2249.18 11
2249.29 9
2249.40 4
2249.51 0
2249.61 0
2249.72 0
2249.83 0
2249.94 0
2250.05 0
2250.16 0
2250.27 5
2250.38 14
2250.48 21
2250.59 27
2250.70 29
2250.81 29
2250.92 28
2251.03 26
2251.14 24
2251.25 23
2251.35 22
2251.46 23
2251.57 23
2251.68 24
2251.79 25
2251.90 27
2252.01 31
2252.12 36
2252.23 41
2252.33 46
2252.44 50
2252.55 51
2252.66 50
2252.77 46
2252.88 42
2252.99 38
2253.10 38
2253.20 43
2253.31 52
2253.42 64
2253.53 78
2253.64 90
2253.75 98
2253.86 100
2253.97 97
2254.08 89
2254.18 79
2254.29 70
2254.40 65
2254.51 65
2254.62 70
2254.73 78
2254.84 89
2254.95 100
2255.05 109
2255.16 114
2255.27 117
2255.38 117
2255.49 114
2255.60 111
2255.71 107
2255.82 105
2255.93 104
2256.03 104
2256.14 108
2256.25 113
2256.36 120
2256.47 128
2256.58 133
2256.69 136
2256.80 134
2256.91 128
2257.01 119
2257.12 106
2257.23 93
2257.34 81
2257.45 70
2257.56 61
2257.67 55
2257.78 49
2257.89 43
2258.00 37
2258.10 31
2258.21 25
2258.32 21
2258.43 19
2258.54 19
2258.65 22
2258.76 29
2258.87 37
2258.98 46
2259.08 55
2259.19 63
2259.30 68
2259.41 71
2259.52 70
2259.63 66
2259.74 61
2259.85 56
2259.96 54
2260.07 54
2260.17 57
2260.28 62
2260.39 69
2260.50 76
2260.61 82
2260.72 86
2260.83 90
2260.94 93
2261.05 98
2261.16 103
2261.26 109
2261.37 114
2261.48 117
2261.59 118
2261.70 116
2261.81 111
2261.92 103
2262.03 96
2262.14 90
2262.25 86
2262.35 86
2262.46 88
2262.57 93
2262.68 98
2262.79 102
2262.90 103
2263.01 101
2263.12 96
2263.23 87
2263.34 78
2263.45 69
2263.55 63
2263.66 62
2263.77 66
2263.88 74
2263.99 86
2264.10 99
2264.21 110
2264.32 117
2264.43 120
2264.54 118
2264.64 112
2264.75 103
2264.86 93
2264.97 83
2265.08 73
2265.19 64
2265.30 56
2265.41 50
2265.52 46
2265.63 43
2265.74 41
2265.85 40
2265.95 38
2266.06 35
2266.17 30
2266.28 25
2266.39 19
2266.50 15
2266.61 14
2266.72 16
2266.83 22
2266.94 31
2267.05 42
2267.15 54
2267.26 65
2267.37 75
2267.48 83
2267.59 89
2267.70 92
2267.81 92
2267.92 89
2268.03 85
2268.14 80
2268.25 74
2268.36 70
2268.46 68
2268.57 68
2268.68 72
2268.79 79
2268.90 88
2269.01 98
2269.12 108
2269.23 117
2269.34 125
2269.45 132
2269.56 137
2269.67 142
2269.78 144
2269.88 145
2269.99 143
2270.10 138
2270.21 129
2270.32 117
2270.43 103
2270.54 87
2270.65 73
2270.76 62
2270.87 54
2270.98 51
2271.09 51
2271.20 53
2271.30 56
2271.41 59
2271.52 62
2271.63 67
2271.74 73
2271.85 84
2271.96 97
2272.07 111
2272.18 125
2272.29 136
2272.40 142
2272.51 144
2272.62 141
2272.73 136
2272.83 130
2272.94 125
2273.05 119
2273.16 115
2273.27 109
2273.38 103
2273.49 95
2273.60 87
2273.71 80
2273.82 76
2273.93 73
2274.04 72
2274.15 72
2274.26 72
2274.36 69
2274.47 64
2274.58 57
2274.69 48
2274.80 39
2274.91 32
2275.02 28
2275.13 26
2275.24 28
2275.35 31
2275.46 36
2275.57 42
2275.68 48
2275.79 53
2275.90 60
2276.01 67
2276.11 75
2276.22 83
2276.33 91
2276.44 99
2276.55 104
2276.66 106
2276.77 105
2276.88 102
2276.99 97
2277.10 91
2277.21 84
2277.32 77
2277.43 70
2277.54 64
2277.65 57
2277.76 52
2277.86 48
2277.97 46
2278.08 46
2278.19 48
2278.30 51
2278.41 54
2278.52 56
2278.63 56
2278.74 54
2278.85 51
2278.96 45
2279.07 38
2279.18 31
2279.29 25
2279.40 20
2279.51 19
2279.62 21
2279.73 26
2279.83 35
2279.94 46
2280.05 57
2280.16 68
2280.27 75
2280.38 79
2280.49 79
2280.60 77
2280.71 73
2280.82 69
2280.93 68
2281.04 69
2281.15 76
2281.26 86
2281.37 100
2281.48 115
2281.59 129
2281.70 139
2281.81 144
2281.91 144
2282.02 139
2282.13 131
2282.24 123
2282.35 117
2282.46 113
2282.57 112
2282.68 114
2282.79 115
2282.90 116
2283.01 115
2283.12 112
2283.23 107
2283.34 102
2283.45 98
2283.56 96
2283.67 97
2283.78 101
2283.89 106
2284.00 110
2284.11 113
2284.22 113
2284.32 109
2284.43 101
2284.54 91
2284.65 80
2284.76 69
2284.87 60
2284.98 55
2285.09 54
2285.20 57
2285.31 64
2285.42 73
2285.53 83
2285.64 92
2285.75 99
2285.86 102
2285.97 102
2286.08 99
2286.19 93
2286.30 86
2286.41 80
2286.52 76
2286.63 76
2286.74 79
2286.85 85
2286.96 94
2287.06 102
2287.17 108
2287.28 111
2287.39 109
2287.50 103
2287.61 93
2287.72 82
2287.83 71
2287.94 63
2288.05 60
2288.16 62
2288.27 68
2288.38 77
2288.49 86
2288.60 93
2288.71 95
2288.82 92
2288.93 82
2289.04 68
2289.15 50
2289.26 29
2289.37 9
2289.48 0
2289.59 0
2289.70 0
2289.81 0
2289.92 0
2290.03 0
2290.14 0
2290.25 0
2290.36 5
2290.46 20
2290.57 33
2290.68 46
2290.79 56
2290.90 63
2291.01 67
2291.12 67
2291.23 64
2291.34 59
2291.45 53
2291.56 46
2291.67 40
2291.78 35
2291.89 32
2292.00 32
2292.11 35
2292.22 39
2292.33 45
2292.44 53
2292.55 60
2292.66 66
2292.77 71
2292.88 75
2292.99 78
2293.10 79
2293.21 80
2293.32 81
2293.43 81
2293.54 80
2293.65 77
2293.76 73
2293.87 67
2293.98 59
2294.09 51
2294.20 44
2294.31 37
2294.42 31
2294.53 27
2294.64 24
2294.75 22
2294.86 19
2294.97 17
2295.08 15
2295.19 14
2295.29 16
2295.40 21
2295.51 28
2295.62 37
2295.73 46
2295.84 53
2295.95 57
2296.06 60
2296.17 61
2296.28 62
2296.39 64
2296.50 67
2296.61 71
2296.72 77
2296.83 83
2296.94 88
2297.05 94
2297.16 99
2297.27 103
2297.38 107
2297.49 110
2297.60 111
2297.71 111
2297.82 109
2297.93 106
2298.04 101
2298.15 97
2298.26 93
2298.37 89
2298.48 86
2298.59 83
2298.70 81
2298.81 80
2298.92 80
2299.03 81
2299.14 83
2299.25 87
2299.36 92
2299.47 98
2299.58 103
2299.69 108
2299.80 112
2299.91 115
2300.02 117
2300.13 117
2300.24 116
2300.35 114
2300.46 110
2300.57 105
2300.68 99
2300.79 93
2300.90 88
2301.01 83
2301.12 80
2301.23 77
2301.34 75
2301.45 73
2301.56 70
2301.67 66
2301.78 62
2301.89 56
2302.00 51
2302.11 47
2302.22 44
2302.33 43
2302.44 44
2302.55 45
2302.66 47
2302.77 49
2302.88 48
2302.99 46
2303.10 42
2303.21 35
2303.32 26
2303.43 18
2303.54 11
2303.65 7
2303.76 8
2303.87 15
2303.98 26
2304.09 40
2304.20 55
2304.31 68
2304.42 77
2304.53 82
2304.64 80
2304.75 75
2304.86 68
2304.97 62
2305.08 57
2305.19 54
2305.30 54
2305.41 55
2305.52 56
2305.63 57
2305.74 57
2305.85 57
2305.96 56
2306.07 56
2306.18 55
2306.29 54
2306.40 52
2306.51 49
2306.62 46
2306.73 43
2306.84 41
2306.95 41
2307.06 44
2307.17 50
2307.28 58
2307.39 67
2307.50 77
2307.61 86
2307.72 93
2307.83 98
2307.94 101
2308.05 100
2308.16 96
2308.27 89
2308.38 81
2308.49 73
2308.60 67
2308.71 63
2308.82 62
2308.93 65
2309.04 70
2309.15 77
2309.26 84
2309.38 90
2309.49 96
2309.60 100
2309.71 103
2309.82 106
2309.93 108
2310.04 110
2310.15 112
2310.26 113
2310.37 114
2310.48 115
2310.59 116
2310.70 119
2310.81 124
2310.92 131
2311.03 139
2311.14 146
2311.25 151
2311.36 152
2311.47 151
2311.58 147
2311.69 140
2311.80 133
2311.91 126
2312.02 121
2312.13 116
2312.24 111
2312.35 105
2312.46 99
2312.57 92
2312.68 84
2312.79 77
2312.90 69
2313.01 62
2313.12 55
2313.23 48
2313.34 41
2313.45 34
2313.56 27
2313.67 21
2313.78 16
2313.89 12
2314.00 12
2314.11 13
2314.23 17
2314.34 23
2314.45 30
2314.56 38
2314.67 47
2314.78 56
2314.89 67
2315.00 78
2315.11 90
2315.22 102
2315.33 113
2315.44 123
2315.55 130
2315.66 132
2315.77 131
2315.88 126
2315.99 118
2316.10 110
2316.21 102
2316.32 95
2316.43 90
2316.54 85
2316.65 81
2316.76 77
2316.87 73
2316.98 69
2317.09 67
2317.20 66
2317.31 66
2317.42 68
2317.53 70
2317.65 74
2317.76 79
2317.87 86
2317.98 94
2318.09 104
2318.20 114
2318.31 122
2318.42 127
2318.53 127
2318.64 121
2318.75 111
2318.86 97
2318.97 81
2319.08 66
2319.19 52
2319.30 41
2319.41 35
2319.52 33
2319.63 35
2319.74 41
2319.85 49
2319.96 58
2320.07 68
2320.18 76
2320.29 84
2320.41 90
2320.52 95
2320.63 98
2320.74 100
2320.85 101
2320.96 101
2321.07 100
2321.18 98
2321.29 96
2321.40 93
2321.51 90
2321.62 85
2321.73 80
2321.84 74
2321.95 68
2322.06 63
2322.17 60
2322.28 59
2322.39 60
2322.50 63
2322.61 67
2322.72 72
2322.84 77
2322.95 81
2323.06 85
2323.17 88
2323.28 91
2323.39 94
2323.50 96
2323.61 97
2323.72 95
2323.83 91
2323.94 84
2324.05 76
2324.16 67
2324.27 58
2324.38 51
2324.49 46
2324.60 43
2324.71 43
2324.82 44
2324.94 47
2325.05 51
2325.16 55
2325.27 59
2325.38 61
2325.49 61
2325.60 59
2325.71 57
2325.82 54
2325.93 50
2326.04 47
2326.15 45
2326.26 42
2326.37 38
2326.48 34
2326.59 30
2326.70 25
2326.81 21
2326.93 18
2327.04 17
2327.15 19
2327.26 22
2327.37 27
2327.48 33
2327.59 38
2327.70 43
2327.81 46
2327.92 47
2328.03 47
2328.14 45
2328.25 41
2328.36 36
2328.47 30
2328.58 23
2328.69 17
2328.81 11
2328.92 6
2329.03 3
2329.14 2
2329.25 3
2329.36 5
2329.47 8
2329.58 11
2329.69 13
2329.80 14
2329.91 13
2330.02 10
2330.13 5
2330.24 0
2330.35 0
2330.47 0
2330.58 0
2330.69 0
2330.80 0
2330.91 0
2331.02 0
2331.13 8
2331.24 20
2331.35 33
2331.46 44
2331.57 54
2331.68 60
2331.79 64
2331.90 64
2332.01 63
2332.13 60
2332.24 57
2332.35 54
2332.46 54
2332.57 56
2332.68 60
2332.79 65
2332.90 71
2333.01 77
2333.12 81
2333.23 82
2333.34 80
2333.45 75
2333.57 69
2333.68 64
2333.79 60
2333.90 58
2334.01 58
2334.12 60
2334.23 63
2334.34 66
2334.45 69
2334.56 71
2334.67 73
2334.78 75
2334.89 77
2335.01 78
2335.12 77
2335.23 75
2335.34 71
2335.45 67
2335.56 63
2335.67 62
2335.78 64
2335.89 70
2336.00 80
2336.11 93
2336.22 106
2336.33 118
2336.45 127
2336.56 132
2336.67 131
2336.78 126
2336.89 118
2337.00 110
2337.11 103
2337.22 100
2337.33 101
2337.44 106
2337.55 113
2337.66 122
2337.78 130
2337.89 137
2338.00 142
2338.11 147
2338.22 151
2338.33 157
2338.44 164
2338.55 170
2338.66 177
2338.77 182
2338.88 186
2338.99 188
2339.11 190
2339.22 192
2339.33 195
2339.44 199
2339.55 202
2339.66 205
2339.77 205
2339.88 204
2339.99 200
2340.10 194
2340.21 187
2340.33 180
2340.44 174
2340.55 169
2340.66 165
2340.77 162
2340.88 160
2340.99 157
2341.10 154
2341.21 148
2341.32 142
2341.43 134
2341.55 126
2341.66 117
2341.77 110
2341.88 105
2341.99 101
2342.10 99
2342.21 99
2342.32 100
2342.43 102
2342.54 103
2342.66 103
2342.77 101
2342.88 96
2342.99 89
2343.10 80
2343.21 72
2343.32 66
2343.43 64
2343.54 66
2343.65 72
2343.76 81
2343.88 90
2343.99 99
2344.10 107
2344.21 114
2344.32 121
2344.43 128
2344.54 137
2344.65 148
2344.76 160
2344.87 172
2344.99 183
2345.10 191
2345.21 197
2345.32 199
2345.43 199
2345.54 198
2345.65 195
2345.76 193
2345.87 192
2345.99 191
2346.10 189
2346.21 187
2346.32 181
2346.43 172
2346.54 159
2346.65 143
2346.76 124
2346.87 106
2346.98 90
2347.10 80
2347.21 76
2347.32 77
2347.43 84
2347.54 94
2347.65 106
2347.76 115
2347.87 123
2347.98 127
2348.10 129
2348.21 129
2348.32 127
2348.43 125
2348.54 124
2348.65 123
2348.76 124
2348.87 127
2348.98 129
2349.10 132
2349.21 135
2349.32 137
2349.43 137
2349.54 137
2349.65 135
2349.76 134
2349.87 131
2349.98 128
2350.10 125
2350.21 120
2350.32 114
2350.43 107
2350.54 101
2350.65 96
2350.76 92
2350.87 91
2350.98 93
2351.10 99
2351.21 106
2351.32 115
2351.43 125
2351.54 133
2351.65 140
2351.76 144
2351.87 145
2351.99 142
2352.10 135
2352.21 127
2352.32 118
2352.43 109
2352.54 100
2352.65 93
2352.76 86
2352.87 79
2352.99 72
2353.10 64
2353.21 55
2353.32 47
2353.43 39
2353.54 34
2353.65 31
2353.76 32
2353.88 37
2353.99 47
2354.10 59
2354.21 73
2354.32 85
2354.43 96
2354.54 102
2354.65 103
2354.77 102
2354.88 98
2354.99 96
2355.10 98
2355.21 103
2355.32 111
2355.43 122
2355.54 133
2355.66 141
2355.77 146
2355.88 147
2355.99 145
2356.10 139
2356.21 132
2356.32 124
2356.43 116
2356.55 108
2356.66 99
2356.77 91
2356.88 82
2356.99 74
2357.10 67
2357.21 62
2357.32 61
2357.44 64
2357.55 71
2357.66 81
2357.77 94
2357.88 108
2357.99 120
2358.10 130
2358.22 136
2358.33 138
2358.44 137
2358.55 133
2358.66 129
2358.77 124
2358.88 120
2358.99 116
2359.11 112
2359.22 107
2359.33 100
2359.44 91
2359.55 80
2359.66 68
2359.77 58
2359.89 50
2360.00 46
2360.11 46
2360.22 50
2360.33 58
2360.44 69
2360.55 80
2360.67 92
2360.78 103
2360.89 112
2361.00 119
2361.11 122
2361.22 122
2361.33 120
2361.44 116
2361.56 111
2361.67 106
2361.78 102
2361.89 99
2362.00 98
2362.11 98
2362.22 99
2362.34 101
2362.45 102
2362.56 103
2362.67 103
2362.78 101
2362.89 98
2363.00 94
2363.12 91
2363.23 89
2363.34 88
2363.45 90
2363.56 93
2363.67 96
2363.79 100
2363.90 102
2364.01 102
2364.12 101
2364.23 99
2364.34 95
2364.45 92
2364.57 88
2364.68 84
2364.79 80
2364.90 76
2365.01 73
2365.12 72
2365.23 73
2365.35 77
2365.46 84
2365.57 95
2365.68 107
2365.79 119
2365.90 129
2366.01 136
2366.13 138
2366.24 136
2366.35 131
2366.46 125
2366.57 118
2366.68 113
2366.80 108
2366.91 103
2367.02 97
2367.13 89
2367.24 78
2367.35 64
2367.46 49
2367.58 33
2367.69 18
2367.80 6
2367.91 0
2368.02 0
2368.13 0
2368.25 0
2368.36 0
2368.47 0
2368.58 0
2368.69 0
2368.80 0
2368.92 3
2369.03 11
2369.14 22
2369.25 33
2369.36 44
2369.47 55
2369.58 63
2369.70 68
2369.81 71
2369.92 72
2370.03 73
2370.14 73
2370.25 75
2370.37 78
2370.48 83
2370.59 88
2370.70 93
2370.81 98
2370.92 100
2371.04 101
2371.15 100
2371.26 97
2371.37 91
2371.48 85
2371.59 78
2371.71 72
2371.82 69
2371.93 68
2372.04 71
2372.15 76
2372.26 82
2372.38 88
2372.49 92
2372.60 94
2372.71 94
2372.82 91
2372.93 87
2373.05 83
2373.16 80
2373.27 80
2373.38 80
2373.49 82
2373.60 84
2373.72 84
2373.83 83
2373.94 80
2374.05 76
2374.16 71
2374.27 67
2374.39 63
2374.50 60
2374.61 58
2374.72 56
2374.83 54
2374.94 52
2375.06 50
2375.17 48
2375.28 47
2375.39 47
2375.50 50
2375.61 54
2375.73 61
2375.84 70
2375.95 79
2376.06 89
2376.17 98
2376.29 104
2376.40 108
2376.51 111
2376.62 112
2376.73 113
2376.84 113
2376.96 114
2377.07 116
2377.18 117
2377.29 119
2377.40 120
2377.51 122
2377.63 123
2377.74 125
2377.85 126
2377.96 127
2378.07 127
2378.19 125
2378.30 122
2378.41 117
2378.52 111
2378.63 103
2378.74 94
2378.86 84
2378.97 74
2379.08 65
2379.19 58
2379.30 53
2379.42 51
2379.53 52
2379.64 56
2379.75 60
2379.86 65
2379.97 69
2380.09 72
2380.20 73
2380.31 72
2380.42 70
2380.53 69
2380.65 67
2380.76 66
2380.87 66
2380.98 65
2381.09 65
2381.20 64
2381.32 62
2381.43 58
2381.54 54
2381.65 48
2381.76 43
2381.88 40
2381.99 39
2382.10 42
2382.21 47
2382.32 55
2382.44 63
2382.55 70
2382.66 73
2382.77 73
2382.88 68
2383.00 61
2383.11 52
2383.22 43
2383.33 37
2383.44 34
2383.55 34
2383.67 38
2383.78 44
2383.89 52
2384.00 62
2384.11 72
2384.23 81
2384.34 88
2384.45 93
2384.56 96
2384.67 97
2384.79 97
2384.90 97
2385.01 97
2385.12 99
2385.23 102
2385.35 105
2385.46 107
2385.57 108
2385.68 105
2385.79 101
2385.91 95
2386.02 88
2386.13 83
2386.24 79
2386.35 78
2386.47 78
2386.58 79
2386.69 81
2386.80 83
2386.91 85
2387.03 89
2387.14 94
2387.25 100
2387.36 105
2387.47 109
2387.59 109
2387.70 105
2387.81 98
2387.92 91
2388.03 83
2388.15 79
2388.26 79
2388.37 83
2388.48 91
2388.59 101
2388.71 113
2388.82 125
2388.93 136
2389.04 147
2389.15 157
2389.27 166
2389.38 175
2389.49 183
2389.60 190
2389.71 196
2389.83 201
2389.94 204
2390.05 204
2390.16 202
2390.28 196
2390.39 188
2390.50 177
2390.61 165
2390.72 153
2390.84 142
2390.95 133
2391.06 125
2391.17 118
2391.28 112
2391.40 106
2391.51 100
2391.62 95
2391.73 93
2391.84 93
2391.96 97
2392.07 102
2392.18 109
2392.29 116
2392.41 123
2392.52 129
2392.63 134
2392.74 140
2392.85 144
2392.97 149
2393.08 152
2393.19 155
2393.30 155
2393.41 152
2393.53 148
2393.64 143
2393.75 138
2393.86 134
2393.98 132
2394.09 132
2394.20 133
2394.31 135
2394.42 137
2394.54 137
2394.65 135
2394.76 132
2394.87 127
2394.98 123
2395.10 118
2395.21 115
2395.32 111
2395.43 107
2395.55 104
2395.66 100
2395.77 96
2395.88 94
2395.99 93
2396.11 94
2396.22 97
2396.33 101
2396.44 108
2396.56 115
2396.67 124
2396.78 133
2396.89 143
2397.00 153
2397.12 161
2397.23 166
2397.34 168
2397.45 165
2397.57 158
2397.68 147
2397.79 134
2397.90 119
2398.02 106
2398.13 96
2398.24 88
2398.35 85
2398.46 85
2398.58 88
2398.69 93
2398.80 98
2398.91 102
2399.03 104
2399.14 103
2399.25 99
2399.36 93
2399.47 84
2399.59 74
2399.70 63
2399.81 53
2399.92 43
2400.04 35
2400.15 27
2400.26 21
2400.37 17
2400.49 13
2400.60 12
2400.71 12
2400.82 13
2400.93 16
2401.05 19
2401.16 22
2401.27 24
2401.38 24
2401.50 24
2401.61 22
2401.72 20
2401.83 18
2401.95 17
2402.06 18
2402.17 20
2402.28 23
2402.40 26
2402.51 27
2402.62 27
2402.73 25
2402.84 23
2402.96 21
2403.07 20
2403.18 20
2403.29 22
2403.41 24
2403.52 26
2403.63 29
2403.74 32
2403.86 35
2403.97 38
2404.08 42
2404.19 47
2404.31 53
2404.42 58
2404.53 63
2404.64 66
2404.76 68
2404.87 67
2404.98 65
2405.09 63
2405.21 60
2405.32 60
2405.43 60
2405.54 63
2405.66 67
2405.77 71
2405.88 76
2405.99 82
2406.11 87
2406.22 92
2406.33 97
2406.44 100
2406.55 101
2406.67 99
2406.78 94
2406.89 86
2407.00 75
2407.12 63
2407.23 51
2407.34 40
2407.45 31
2407.57 23
2407.68 18
2407.79 14
2407.90 12
2408.02 12
2408.13 12
2408.24 13
2408.35 14
2408.47 15
2408.58 16
2408.69 17
2408.80 19
2408.92 21
2409.03 24
2409.14 27
2409.25 29
2409.37 30
2409.48 29
2409.59 25
2409.70 19
2409.82 11
2409.93 4
2410.04 0
2410.16 0
2410.27 0
2410.38 0
2410.49 0
2410.61 1
2410.72 3
2410.83 4
2410.94 3
2411.06 1
2411.17 0
2411.28 0
2411.39 3
2411.51 8
2411.62 14
2411.73 21
2411.84 28
2411.96 33
2412.07 35
2412.18 35
2412.29 33
2412.41 30
2412.52 26
2412.63 22
2412.74 19
2412.86 18
2412.97 17
2413.08 16
2413.19 16
2413.31 14
2413.42 11
2413.53 7
2413.65 2
2413.76 0
2413.87 0
2413.98 0
2414.10 0
2414.21 3
2414.32 8
2414.43 13
2414.55 15
2414.66 16
2414.77 15
2414.88 13
2415.00 11
2415.11 9
2415.22 9
2415.34 10
2415.45 13
2415.56 16
2415.67 20
2415.79 23
2415.90 26
2416.01 27
2416.12 27
2416.24 26
2416.35 24
2416.46 22
2416.57 20
2416.69 19
2416.80 19
2416.91 20
2417.03 22
2417.14 25
2417.25 29
2417.36 34
2417.48 39
2417.59 44
2417.70 48
2417.81 50
2417.93 50
2418.04 47
2418.15 41
2418.27 33
2418.38 25
2418.49 18
2418.60 13
2418.72 12
2418.83 13
2418.94 16
2419.05 21
2419.17 24
2419.28 25
2419.39 24
2419.51 20
2419.62 15
2419.73 8
2419.84 1
2419.96 0
2420.07 0
2420.18 0
2420.30 0
2420.41 0
2420.52 0
2420.63 0
2420.75 0
2420.86 3
2420.97 8
2421.08 13
2421.20 18
2421.31 23
2421.42 28
2421.54 32
2421.65 35
2421.76 37
2421.87 39
2421.99 39
2422.10 38
2422.21 37
2422.33 35
2422.44 34
2422.55 34
2422.66 35
2422.78 39
2422.89 43
2423.00 48
2423.12 52
2423.23 54
2423.34 54
2423.45 51
2423.57 46
2423.68 39
2423.79 33
2423.91 28
2424.02 26
2424.13 25
2424.24 28
2424.36 34
2424.47 42
2424.58 51
2424.70 59
2424.81 65
2424.92 70
2425.03 71
2425.15 68
2425.26 62
2425.37 54
2425.49 44
2425.60 34
2425.71 25
2425.82 18
2425.94 13
2426.05 12
2426.16 13
2426.28 17
2426.39 22
2426.50 27
2426.62 33
2426.73 38
2426.84 43
2426.95 48
2427.07 53
2427.18 57
2427.29 60
2427.41 60
2427.52 57
2427.63 51
2427.74 43
2427.86 33
2427.97 24
2428.08 20
2428.20 20
2428.31 27
2428.42 39
2428.54 55
2428.65 73
2428.76 89
2428.87 101
2428.99 107
2429.10 107
2429.21 103
2429.33 95
2429.44 85
2429.55 76
2429.67 68
2429.78 64
2429.89 63
2430.00 63
2430.12 65
2430.23 67
2430.34 69
2430.46 68
2430.57 66
2430.68 62
2430.80 55
2430.91 47
2431.02 39
2431.13 30
2431.25 22
2431.36 15
2431.47 8
2431.59 3
2431.70 0
2431.81 0
2431.93 0
2432.04 2
2432.15 8
2432.27 16
2432.38 25
2432.49 34
2432.60 43
2432.72 51
2432.83 59
2432.94 66
2433.06 72
2433.17 76
2433.28 79
2433.40 78
2433.51 74
2433.62 67
2433.74 58
2433.85 48
2433.96 39
2434.07 32
2434.19 26
2434.30 21
2434.41 18
2434.53 16
2434.64 14
2434.75 12
2434.87 12
2434.98 13
2435.09 15
2435.21 18
2435.32 23
2435.43 27
2435.55 31
2435.66 33
2435.77 34
2435.88 33
2436.00 31
2436.11 28
2436.22 25
2436.34 20
2436.45 16
2436.56 10
2436.68 4
2436.79 0
2436.90 0
2437.02 0
2437.13 0
2437.24 0
2437.36 0
2437.47 0
2437.58 0
2437.70 4
2437.81 9
2437.92 12
2438.04 14
2438.15 15
2438.26 15
2438.37 14
2438.49 12
2438.60 8
2438.71 4
2438.83 0
2438.94 0
2439.05 0
2439.17 0
2439.28 0
2439.39 0
2439.51 0
2439.62 0
2439.73 1
2439.85 3
2439.96 6
2440.07 10
2440.19 15
2440.30 21
2440.41 27
2440.53 32
2440.64 34
2440.75 34
2440.87 33
2440.98 30
2441.09 27
2441.21 23
2441.32 19
2441.43 15
2441.55 9
2441.66 3
2441.77 0
2441.89 0
2442.00 0
2442.11 0
2442.23 0
2442.34 0
2442.45 4
2442.57 9
2442.68 14
2442.79 17
2442.91 20
2443.02 23
2443.13 27
2443.24 33
2443.36 42
2443.47 52
2443.58 65
2443.70 78
2443.81 91
2443.92 103
2444.04 113
2444.15 121
2444.26 125
2444.38 127
2444.49 126
2444.61 124
2444.72 122
2444.83 119
2444.95 117
2445.06 115
2445.17 112
2445.29 108
2445.40 101
2445.51 92
2445.63 81
2445.74 68
2445.85 56
2445.97 46
2446.08 39
2446.19 35
2446.31 36
2446.42 40
2446.53 45
2446.65 51
2446.76 56
2446.87 59
2446.99 61
2447.10 62
2447.21 63
2447.33 64
2447.44 66
2447.55 70
2447.67 74
2447.78 77
2447.89 80
2448.01 83
2448.12 84
2448.23 83
2448.35 82
2448.46 80
2448.57 77
2448.69 72
2448.80 65
2448.91 56
2449.03 46
2449.14 35
2449.25 24
2449.37 12
2449.48 2
2449.60 0
2449.71 0
2449.82 0
2449.94 0
2450.05 9
2450.16 27
2450.28 48
2450.39 71
2450.50 91
2450.62 108
2450.73 120
2450.84 125
2450.96 125
2451.07 120
2451.18 111
2451.30 101
2451.41 92
2451.52 83
2451.64 77
2451.75 73
2451.86 71
2451.98 68
2452.09 65
2452.21 61
2452.32 58
2452.43 55
2452.55 55
2452.66 59
2452.77 67
2452.89 79
2453.00 92
2453.11 104
2453.23 115
2453.34 122
2453.45 126
2453.57 126
2453.68 123
2453.80 120
2453.91 116
2454.02 113
2454.14 110
2454.25 107
2454.36 105
2454.48 101
2454.59 97
2454.70 92
2454.82 86
2454.93 81
2455.04 75
2455.16 70
2455.27 66
2455.39 64
2455.50 62
2455.61 62
2455.73 62
2455.84 63
2455.95 64
2456.07 64
2456.18 63
2456.29 62
2456.41 59
2456.52 57
2456.64 54
2456.75 52
2456.86 50
2456.98 49
2457.09 49
2457.20 50
2457.32 52
2457.43 55
2457.54 59
2457.66 62
2457.77 64
2457.89 64
2458.00 63
2458.11 59
2458.23 55
2458.34 50
2458.45 44
2458.57 40
2458.68 37
2458.79 35
2458.91 34
2459.02 33
2459.14 32
2459.25 31
2459.36 30
2459.48 29
2459.59 29
2459.70 30
2459.82 33
2459.93 38
2460.05 45
2460.16 53
2460.27 60
2460.39 67
2460.50 72
2460.61 76
2460.73 77
2460.84 78
2460.95 79
2461.07 80
2461.18 80
2461.30 81
2461.41 81
2461.52 81
2461.64 81
2461.75 81
2461.86 82
2461.98 84
2462.09 87
2462.21 90
2462.32 92
2462.43 93
2462.55 95
2462.66 96
2462.77 98
2462.89 101
2463.00 106
2463.12 113
2463.23 122
2463.34 131
2463.46 140
2463.57 146
2463.69 149
2463.80 148
2463.91 141
2464.03 131
2464.14 116
2464.25 100
2464.37 83
2464.48 66
2464.60 51
2464.71 37
2464.82 26
2464.94 16
2465.05 10
2465.16 5
2465.28 3
2465.39 4
2465.51 6
2465.62 9
2465.73 13
2465.85 16
2465.96 20
2466.08 24
2466.19 28
2466.30 33
2466.42 38
2466.53 42
2466.64 45
2466.76 46
2466.87 46
2466.99 45
2467.10 46
2467.21 48
2467.33 53
2467.44 61
2467.56 70
2467.67 79
2467.78 87
2467.90 92
2468.01 94
2468.13 93
2468.24 91
2468.35 87
2468.47 82
2468.58 78
2468.69 73
2468.81 70
2468.92 67
2469.04 66
2469.15 66
2469.26 67
2469.38 67
2469.49 66
2469.61 62
2469.72 55
2469.83 46
2469.95 36
2470.06 27
2470.18 21
2470.29 18
2470.40 19
2470.52 22
2470.63 26
2470.75 29
2470.86 29
2470.97 27
2471.09 23
2471.20 18
2471.32 14
2471.43 10
2471.54 8
2471.66 6
2471.77 6
2471.89 5
2472.00 3
2472.11 0
2472.23 0
2472.34 0
2472.46 0
2472.57 0
2472.68 0
2472.80 0
2472.91 0
2473.03 5
2473.14 10
2473.25 14
2473.37 15
2473.48 15
2473.60 12
2473.71 9
2473.82 5
2473.94 2
2474.05 2
2474.17 4
2474.28 10
2474.39 18
2474.51 29
2474.62 40
2474.74 52
2474.85 64
2474.96 73
2475.08 79
2475.19 82
2475.31 82
2475.42 78
2475.53 72
2475.65 64
2475.76 56
2475.88 49
2475.99 43
2476.10 38
2476.22 35
2476.33 33
2476.45 33
2476.56 33
2476.67 33
2476.79 32
2476.90 30
2477.02 28
2477.13 26
2477.25 24
2477.36 24
2477.47 26
2477.59 30
2477.70 34
2477.82 39
2477.93 44
2478.04 50
2478.16 57
2478.27 66
2478.39 75
2478.50 85
2478.61 93
2478.73 100
2478.84 105
2478.96 106
2479.07 106
2479.19 105
2479.30 103
2479.41 102
2479.53 103
2479.64 104
2479.76 106
2479.87 108
2479.98 107
2480.10 104
2480.21 97
2480.33 87
2480.44 74
2480.56 60
2480.67 45
2480.78 33
2480.90 23
2481.01 17
2481.13 15
2481.24 17
2481.35 20
2481.47 26
2481.58 32
2481.70 38
2481.81 44
2481.93 49
2482.04 54
2482.15 59
2482.27 64
2482.38 69
2482.50 73
2482.61 75
2482.73 75
2482.84 73
2482.95 69
2483.07 64
2483.18 58
2483.30 54
2483.41 52
2483.53 53
2483.64 57
2483.75 62
2483.87 67
2483.98 73
2484.10 78
2484.21 82
2484.32 86
2484.44 90
2484.55 96
2484.67 103
2484.78 111
2484.90 118
2485.01 122
2485.12 123
2485.24 120
2485.35 115
2485.47 110
2485.58 105
2485.70 102
2485.81 101
2485.92 102
2486.04 104
2486.15 106
2486.27 106
2486.38 105
2486.50 104
2486.61 103
2486.73 103
2486.84 104
2486.95 107
2487.07 109
2487.18 111
2487.30 109
2487.41 105
2487.53 97
2487.64 89
2487.75 81
2487.87 76
2487.98 75
2488.10 80
2488.21 90
2488.33 104
2488.44 118
2488.55 131
2488.67 140
2488.78 145
2488.90 145
2489.01 140
2489.13 131
2489.24 118
2489.36 103
2489.47 87
2489.58 72
2489.70 58
2489.81 48
2489.93 42
2490.04 38
2490.16 38
2490.27 38
2490.38 39
2490.50 38
2490.61 34
2490.73 29
2490.84 23
2490.96 15
2491.07 8
2491.19 1
2491.30 0
2491.41 0
2491.53 0
2491.64 0
2491.76 0
2491.87 0
2491.99 0
2492.10 2
2492.22 5
2492.33 7
2492.44 8
2492.56 8
2492.67 8
2492.79 8
2492.90 9
2493.02 13
2493.13 20
2493.25 30
2493.36 40
2493.47 52
2493.59 63
2493.70 72
2493.82 79
2493.93 84
2494.05 88
2494.16 92
2494.28 97
2494.39 102
2494.51 107
2494.62 112
2494.73 115
2494.85 116
2494.96 115
2495.08 113
2495.19 112
2495.31 111
2495.42 112
2495.54 114
2495.65 116
2495.77 116
2495.88 115
2495.99 112
2496.11 109
2496.22 105
2496.34 104
2496.45 105
2496.57 109
2496.68 114
2496.80 120
2496.91 126
2497.03 130
2497.14 133
2497.25 135
2497.37 136
2497.48 137
2497.60 137
2497.71 136
2497.83 134
2497.94 129
2498.06 122
2498.17 113
2498.29 101
2498.40 89
2498.51 78
2498.63 69
2498.74 62
2498.86 58
2498.97 57
2499.09 58
2499.20 62
2499.32 67
2499.43 74
2499.55 83
2499.66 95
2499.78 109
2499.89 124
2500.00 140
2500.12 155
2500.23 168
2500.35 178
2500.46 184
2500.58 186
2500.69 185
2500.81 182
2500.92 178
2501.04 172
2501.15 165
2501.27 156
2501.38 146
2501.49 135
2501.61 124
2501.72 113
2501.84 103
2501.95 95
2502.07 87
2502.18 79
2502.30 72
2502.41 65
2502.53 59
2502.64 54
2502.76 53
2502.87 55
2502.99 60
2503.10 68
2503.22 76
2503.33 85
2503.44 93
2503.56 100
2503.67 106
2503.79 112
2503.90 118
2504.02 124
2504.13 130
2504.25 135
2504.36 138
2504.48 139
2504.59 137
2504.71 132
2504.82 124
2504.94 115
2505.05 104
2505.17 94
2505.28 87
2505.40 83
2505.51 83
2505.62 87
2505.74 92
2505.85 97
2505.97 101
2506.08 101
2506.20 97
2506.31 91
2506.43 84
2506.54 77
2506.66 74
2506.77 74
2506.89 78
2507.00 86
2507.12 96
2507.23 107
2507.35 117
2507.46 125
2507.58 132
2507.69 137
2507.81 141
2507.92 143
2508.04 145
2508.15 145
2508.26 144
2508.38 142
2508.49 140
2508.61 137
2508.72 135
2508.84 134
2508.95 134
2509.07 135
2509.18 137
2509.30 141
2509.41 145
2509.53 150
2509.64 154
2509.76 156
2509.87 155
2509.99 152
2510.10 146
2510.22 137
2510.33 128
2510.45 119
2510.56 114
2510.68 112
2510.79 114
2510.91 119
2511.02 124
2511.14 129
2511.25 130
2511.37 129
2511.48 123
2511.60 115
2511.71 105
2511.83 92
2511.94 79
2512.06 65
2512.17 52
2512.29 39
2512.40 27
2512.51 17
2512.63 8
2512.74 2
2512.86 0
2512.97 0
2513.09 0
2513.20 0
2513.32 0
2513.43 0
2513.55 0
2513.66 0
2513.78 1
2513.89 4
2514.01 8
2514.12 12
2514.24 17
2514.35 22
2514.47 26
2514.58 28
2514.70 26
2514.81 21
2514.93 13
2515.04 2
2515.16 0
2515.27 0
2515.39 0
2515.50 0
2515.62 0
2515.73 0
2515.85 6
2515.96 18
2516.08 31
2516.19 43
2516.31 53
2516.42 61
2516.54 66
2516.65 70
2516.77 72
2516.88 73
2517.00 74
2517.11 76
2517.23 79
2517.34 83
2517.46 88
2517.57 94
2517.69 100
2517.80 107
2517.92 113
2518.03 120
2518.15 124
2518.26 127
2518.38 125
2518.49 118
2518.61 105
2518.72 88
2518.84 70
2518.95 52
2519.07 38
2519.18 31
2519.30 32
2519.41 38
2519.53 49
2519.64 60
2519.76 70
2519.87 76
2519.99 78
2520.11 77
2520.22 75
2520.34 75
2520.45 77
2520.57 84
2520.68 94
2520.80 106
2520.91 117
2521.03 126
2521.14 130
2521.26 131
2521.37 128
2521.49 122
2521.60 117
2521.72 112
2521.83 108
2521.95 108
2522.06 109
2522.18 112
2522.29 116
2522.41 120
2522.52 125
2522.64 130
2522.75 135
2522.87 141
2522.98 146
2523.10 151
2523.21 156
2523.33 159
2523.44 161
2523.56 161
2523.67 158
2523.79 153
2523.90 146
2524.02 139
2524.13 131
2524.25 125
2524.37 120
2524.48 117
2524.60 116
2524.71 116
2524.83 116
2524.94 115
2525.06 113
2525.17 109
2525.29 102
2525.40 93
2525.52 82
2525.63 72
2525.75 62
2525.86 54
2525.98 49
2526.09 46
2526.21 46
2526.32 48
2526.44 52
2526.55 55
2526.67 59
2526.78 60
2526.90 61
2527.02 59
2527.13 56
2527.25 52
2527.36 49
2527.48 45
2527.59 42
2527.71 39
2527.82 37
2527.94 35
2528.05 33
2528.17 31
2528.28 30
2528.40 28
2528.51 28
2528.63 29
2528.74 32
2528.86 34
2528.97 37
2529.09 39
2529.21 38
2529.32 36
2529.44 32
2529.55 26
2529.67 20
2529.78 16
2529.90 15
2530.01 18
2530.13 25
2530.24 36
2530.36 52
2530.47 70
2530.59 89
2530.70 108
2530.82 126
2530.94 141
2531.05 154
2531.17 164
2531.28 170
2531.40 174
2531.51 174
2531.63 172
2531.74 167
2531.86 160
2531.97 152
2532.09 144
2532.20 137
2532.32 132
2532.43 130
2532.55 130
2532.67 131
2532.78 135
2532.90 140
2533.01 146
2533.13 152
2533.24 158
2533.36 164
2533.47 169
2533.59 172
2533.70 174
2533.82 176
2533.93 178
2534.05 182
2534.17 188
2534.28 195
2534.40 204
2534.51 211
2534.63 215
2534.74 216
2534.86 211
2534.97 202
2535.09 190
2535.20 176
2535.32 161
2535.44 149
2535.55 138
2535.67 131
2535.78 126
2535.90 123
2536.01 122
2536.13 120
2536.24 119
2536.36 117
2536.47 115
2536.59 113
2536.71 111
2536.82 108
2536.94 107
2537.05 106
2537.17 106
2537.28 107
2537.40 110
2537.51 114
2537.63 118
2537.74 122
2537.86 124
2537.98 123
2538.09 119
2538.21 112
2538.32 103
2538.44 95
2538.55 91
2538.67 91
2538.78 98
2538.90 112
2539.02 132
2539.13 156
2539.25 180
2539.36 202
2539.48 217
2539.59 225
2539.71 225
2539.82 219
2539.94 211
2540.06 204
2540.17 203
2540.29 210
2540.40 225
2540.52 248
2540.63 276
2540.75 305
2540.86 331
2540.98 353
2541.10 370
2541.21 382
2541.33 392
2541.44 401
2541.56 412
2541.67 425
2541.79 441
2541.90 458
2542.02 475
2542.14 491
2542.25 504
2542.37 514
2542.48 520
2542.60 523
2542.71 523
2542.83 521
2542.94 516
2543.06 510
2543.18 504
2543.29 498
2543.41 493
2543.52 491
2543.64 490
2543.75 492
2543.87 494
2543.99 495
2544.10 493
2544.22 488
2544.33 479
2544.45 468
2544.56 457
2544.68 446
2544.79 437
2544.91 431
2545.03 425
2545.14 418
2545.26 408
2545.37 395
2545.49 377
2545.60 356
2545.72 333
2545.84 308
2545.95 283
2546.07 259
2546.18 237
2546.30 216
2546.41 197
2546.53 179
2546.65 163
2546.76 147
2546.88 132
2546.99 119
2547.11 107
2547.22 98
2547.34 91
2547.46 87
2547.57 85
2547.69 86
2547.80 88
2547.92 92
2548.03 97
2548.15 102
2548.27 107
2548.38 111
2548.50 115
2548.61 117
2548.73 117
2548.84 114
2548.96 109
2549.08 101
2549.19 92
2549.31 83
2549.42 77
2549.54 73
2549.65 73
2549.77 77
2549.89 85
2550.00 94
2550.12 105
2550.23 115
2550.35 123
2550.46 130
2550.58 135
2550.70 137
2550.81 138
2550.93 137
2551.04 135
2551.16 132
2551.28 128
2551.39 123
2551.51 118
2551.62 114
2551.74 111
2551.85 109
2551.97 109
2552.09 109
2552.20 111
2552.32 113
2552.43 116
2552.55 119
2552.67 122
2552.78 124
2552.90 124
2553.01 122
2553.13 118
2553.24 112
2553.36 108
2553.48 106
2553.59 107
2553.71 112
2553.82 119
2553.94 127
2554.06 135
2554.17 141
2554.29 145
2554.40 145
2554.52 144
2554.63 141
2554.75 138
2554.87 134
2554.98 131
2555.10 128
2555.21 124
2555.33 120
2555.45 115
2555.56 108
2555.68 100
2555.79 92
2555.91 84
2556.03 75
2556.14 66
2556.26 58
2556.37 50
2556.49 42
2556.61 34
2556.72 26
2556.84 18
2556.95 10
2557.07 3
2557.18 0
2557.30 0
2557.42 0
2557.53 0
2557.65 0
2557.76 8
2557.88 17
2558.00 26
2558.11 36
2558.23 44
2558.34 50
2558.46 54
2558.58 57
2558.69 56
2558.81 53
2558.92 47
2559.04 38
2559.16 28
2559.27 18
2559.39 11
2559.50 8
2559.62 9
2559.74 15
2559.85 25
2559.97 36
2560.08 46
2560.20 55
2560.32 62
2560.43 67
2560.55 72
2560.66 76
2560.78 80
2560.90 84
2561.01 88
2561.13 90
2561.24 91
2561.36 91
2561.48 90
2561.59 88
2561.71 87
2561.82 88
2561.94 92
2562.06 100
2562.17 111
2562.29 125
2562.40 139
2562.52 153
2562.64 163
2562.75 167
2562.87 166
2562.98 158
2563.10 146
2563.22 130
2563.33 113
2563.45 97
2563.57 83
2563.68 72
2563.80 65
2563.91 62
2564.03 62
2564.15 64
2564.26 67
2564.38 71
2564.49 75
2564.61 80
2564.73 87
2564.84 94
2564.96 103
2565.07 111
2565.19 118
2565.31 121
2565.42 120
2565.54 114
2565.65 104
2565.77 91
2565.89 77
2566.00 63
2566.12 52
2566.24 43
2566.35 38
2566.47 36
2566.58 35
2566.70 36
2566.82 38
2566.93 41
2567.05 44
2567.16 48
2567.28 52
2567.40 58
2567.51 63
2567.63 68
2567.75 72
2567.86 73
2567.98 71
2568.09 66
2568.21 59
2568.33 51
2568.44 44
2568.56 39
2568.68 37
2568.79 39
2568.91 44
2569.02 52
2569.14 60
2569.26 68
2569.37 75
2569.49 78
2569.60 78
2569.72 74
2569.84 66
2569.95 56
2570.07 45
2570.19 33
2570.30 24
2570.42 17
2570.53 15
2570.65 16
2570.77 22
2570.88 30
2571.00 41
2571.12 54
2571.23 65
2571.35 76
2571.46 83
2571.58 88
2571.70 89
2571.81 86
2571.93 79
2572.05 69
2572.16 57
2572.28 42
2572.39 28
2572.51 15
2572.63 4
2572.74 0
2572.86 0
2572.98 0
2573.09 0
2573.21 0
2573.33 0
2573.44 0
2573.56 0
2573.67 0
2573.79 4
2573.91 12
2574.02 19
2574.14 25
2574.26 29
2574.37 29
2574.49 26
2574.60 21
2574.72 14
2574.84 6
2574.95 0
2575.07 0
2575.19 0
2575.30 0
2575.42 0
2575.54 0
2575.65 0
2575.77 0
2575.88 0
2576.00 7
2576.12 15
2576.23 21
2576.35 27
2576.47 32
2576.58 37
2576.70 41
2576.82 46
2576.93 50
2577.05 55
2577.16 58
2577.28 59
2577.40 58
2577.51 55
2577.63 49
2577.75 43
2577.86 37
2577.98 33
2578.10 30
2578.21 28
2578.33 28
2578.44 29
2578.56 30
2578.68 33
2578.79 39
2578.91 47
2579.03 58
2579.14 72
2579.26 87
2579.38 102
2579.49 115
2579.61 124
2579.73 129
2579.84 131
2579.96 130
2580.07 126
2580.19 122
2580.31 117
2580.42 111
2580.54 105
2580.66 99
2580.77 92
2580.89 85
2581.01 79
2581.12 73
2581.24 67
2581.36 61
2581.47 57
2581.59 53
2581.71 51
2581.82 52
2581.94 54
2582.05 59
2582.17 64
2582.29 70
2582.40 75
2582.52 77
2582.64 78
2582.75 76
2582.87 71
2582.99 63
2583.10 53
2583.22 42
2583.34 30
2583.45 19
2583.57 9
2583.69 2
2583.80 0
2583.92 0
2584.04 0
2584.15 0
2584.27 0
2584.39 0
2584.50 0
2584.62 0
2584.74 0
2584.85 5
2584.97 13
2585.08 21
2585.20 28
2585.32 33
2585.43 37
2585.55 40
2585.67 42
2585.78 42
2585.90 41
2586.02 39
2586.13 35
2586.25 31
2586.37 27
2586.48 23
2586.60 19
2586.72 16
2586.83 14
2586.95 12
2587.07 9
2587.18 7
2587.30 6
2587.42 6
2587.53 8
2587.65 13
2587.77 19
2587.88 26
2588.00 31
2588.12 33
2588.23 32
2588.35 28
2588.47 21
2588.58 13
2588.70 7
2588.82 3
2588.93 2
2589.05 4
2589.17 9
2589.28 13
2589.40 17
2589.52 19
2589.63 19
2589.75 16
2589.87 12
2589.98 9
2590.10 8
2590.22 10
2590.33 14
2590.45 19
2590.57 26
2590.68 32
2590.80 36
2590.92 39
2591.03 41
2591.15 44
2591.27 47
2591.38 51
2591.50 56
2591.62 61
2591.73 66
2591.85 69
2591.97 71
2592.08 71
2592.20 70
2592.32 69
2592.43 68
2592.55 67
2592.67 67
2592.78 67
2592.90 68
2593.02 68
2593.13 69
2593.25 70
2593.37 71
2593.48 71
2593.60 71
2593.72 71
2593.83 69
2593.95 68
2594.07 66
2594.18 64
2594.30 61
2594.42 57
2594.54 52
2594.65 46
2594.77 41
2594.89 36
2595.00 33
2595.12 32
2595.24 34
2595.35 39
2595.47 45
2595.59 54
2595.70 65
2595.82 76
2595.94 86
2596.05 94
2596.17 100
2596.29 101
2596.40 98
2596.52 92
2596.64 84
2596.75 76
2596.87 69
2596.99 65
2597.11 62
2597.22 61
2597.34 58
2597.46 54
2597.57 46
2597.69 36
2597.81 23
2597.92 10
2598.04 0
2598.16 0
2598.27 0
2598.39 0
2598.51 0
2598.62 0
2598.74 0
2598.86 1
2598.97 7
2599.09 11
2599.21 13
2599.33 14
2599.44 14
2599.56 13
2599.68 14
2599.79 17
2599.91 22
2600.03 30
2600.14 39
2600.26 47
2600.38 54
2600.49 58
2600.61 58
2600.73 56
2600.85 51
2600.96 45
2601.08 39
2601.20 33
2601.31 28
2601.43 23
2601.55 18
2601.66 14
2601.78 11
2601.90 10
2602.01 13
2602.13 19
2602.25 29
2602.37 41
2602.48 52
2602.60 60
2602.72 65
2602.83 64
2602.95 60
2603.07 53
2603.18 47
2603.30 41
2603.42 38
2603.54 38
2603.65 39
2603.77 42
2603.89 46
2604.00 50
2604.12 53
2604.24 55
2604.35 57
2604.47 57
2604.59 57
2604.70 57
2604.82 57
2604.94 60
2605.06 65
2605.17 72
2605.29 81
2605.41 90
2605.52 98
2605.64 103
2605.76 106
2605.88 107
2605.99 107
2606.11 109
2606.23 113
2606.34 119
2606.46 127
2606.58 136
2606.69 144
2606.81 151
2606.93 157
2607.05 164
2607.16 174
2607.28 187
2607.40 206
2607.51 229
2607.63 254
2607.75 280
2607.87 303
2607.98 322
2608.10 337
2608.22 349
2608.33 360
2608.45 373
2608.57 389
2608.68 411
2608.80 440
2608.92 474
2609.04 512
2609.15 550
2609.27 587
2609.39 618
2609.50 644
2609.62 663
2609.74 678
2609.86 690
2609.97 702
2610.09 716
2610.21 734
2610.32 753
2610.44 775
2610.56 796
2610.68 815
2610.79 831
2610.91 843
2611.03 852
2611.14 859
2611.26 866
2611.38 872
2611.50 878
2611.61 882
2611.73 884
2611.85 880
2611.96 871
2612.08 856
2612.20 837
2612.32 817
2612.43 798
2612.55 783
2612.67 775
2612.78 772
2612.90 774
2613.02 779
2613.14 783
2613.25 783
2613.37 778
2613.49 768
2613.61 752
2613.72 733
2613.84 711
2613.96 687
2614.07 663
2614.19 637
2614.31 611
2614.43 584
2614.54 556
2614.66 527
2614.78 498
2614.89 469
2615.01 441
2615.13 413
2615.25 385
2615.36 359
2615.48 334
2615.60 311
2615.72 291
2615.83 273
2615.95 258
2616.07 248
2616.18 242
2616.30 240
2616.42 240
2616.54 242
2616.65 242
2616.77 240
2616.89 235
2617.01 225
2617.12 213
2617.24 201
2617.36 190
2617.47 182
2617.59 178
2617.71 178
2617.83 179
2617.94 182
2618.06 183
2618.18 183
2618.30 180
2618.41 176
2618.53 169
2618.65 162
2618.76 153
2618.88 145
2619.00 137
2619.12 129
2619.23 122
2619.35 114
2619.47 105
2619.59 95
2619.70 84
2619.82 74
2619.94 64
2620.06 57
2620.17 54
2620.29 55
2620.41 60
2620.53 69
2620.64 81
2620.76 93
2620.88 103
2620.99 112
2621.11 117
2621.23 118
2621.35 117
2621.46 115
2621.58 114
2621.70 114
2621.82 117
2621.93 121
2622.05 126
2622.17 130
2622.29 132
2622.40 131
2622.52 127
2622.64 120
2622.76 114
2622.87 107
2622.99 103
2623.11 99
2623.23 97
2623.34 95
2623.46 93
2623.58 91
2623.69 88
2623.81 85
2623.93 84
2624.05 83
2624.16 84
2624.28 85
2624.40 88
2624.52 92
2624.63 97
2624.75 104
2624.87 111
2624.99 120
2625.10 129
2625.22 137
2625.34 144
2625.46 148
2625.57 149
2625.69 148
2625.81 146
2625.93 143
2626.04 140
2626.16 138
2626.28 137
2626.40 135
2626.51 133
2626.63 129
2626.75 122
2626.87 114
2626.98 105
2627.10 96
2627.22 87
2627.34 80
2627.45 75
2627.57 73
2627.69 73
2627.81 74
2627.92 75
2628.04 77
2628.16 78
2628.28 77
2628.39 76
2628.51 74
2628.63 72
2628.75 71
2628.86 71
2628.98 73
2629.10 76
2629.22 80
2629.33 86
2629.45 91
2629.57 96
2629.69 102
2629.80 108
2629.92 115
2630.04 122
2630.16 129
2630.28 135
2630.39 139
2630.51 139
2630.63 135
2630.75 127
2630.86 114
2630.98 97
2631.10 80
2631.22 62
2631.33 47
2631.45 36
2631.57 31
2631.69 31
2631.80 35
2631.92 42
2632.04 49
2632.16 54
2632.27 56
2632.39 54
2632.51 49
2632.63 43
2632.75 36
2632.86 32
2632.98 30
2633.10 31
2633.22 33
2633.33 36
2633.45 38
2633.57 39
2633.69 37
2633.80 34
2633.92 29
2634.04 25
2634.16 21
2634.27 19
2634.39 19
2634.51 22
2634.63 28
2634.75 35
2634.86 43
2634.98 51
2635.10 59
2635.22 68
2635.33 76
2635.45 84
2635.57 91
2635.69 99
2635.80 107
2635.92 114
2636.04 120
2636.16 125
2636.28 128
2636.39 129
2636.51 127
2636.63 123
2636.75 118
2636.86 112
2636.98 108
2637.10 105
2637.22 105
2637.33 108
2637.45 112
2637.57 116
2637.69 119
2637.81 119
2637.92 115
2638.04 108
2638.16 96
2638.28 81
2638.39 63
2638.51 45
2638.63 26
2638.75 9
2638.87 0
2638.98 0
2639.10 0
2639.22 0
2639.34 0
2639.45 0
2639.57 0
2639.69 0
2639.81 1
2639.93 10
2640.04 19
2640.16 29
2640.28 37
2640.40 45
2640.51 51
2640.63 55
2640.75 58
2640.87 59
2640.99 59
2641.10 58
2641.22 55
2641.34 52
2641.46 48
2641.58 43
2641.69 38
2641.81 33
2641.93 30
2642.05 29
2642.16 31
2642.28 35
2642.40 41
2642.52 49
2642.64 58
2642.75 67
2642.87 74
2642.99 80
2643.11 84
2643.23 86
2643.34 87
2643.46 86
2643.58 85
2643.70 84
2643.81 82
2643.93 80
2644.05 77
2644.17 74
2644.29 70
2644.40 66
2644.52 61
2644.64 56
2644.76 52
2644.88 50
2644.99 51
2645.11 55
2645.23 61
2645.35 70
2645.47 81
2645.58 91
2645.70 100
2645.82 107
2645.94 111
2646.05 110
2646.17 105
2646.29 98
2646.41 88
2646.53 77
2646.64 66
2646.76 56
2646.88 49
2647.00 42
2647.12 36
2647.23 31
2647.35 26
2647.47 21
2647.59 17
2647.71 13
2647.82 12
2647.94 11
2648.06 12
2648.18 14
2648.30 17
2648.41 20
2648.53 24
2648.65 28
2648.77 31
2648.89 34
2649.00 36
2649.12 36
2649.24 34
2649.36 31
2649.48 27
2649.59 23
2649.71 21
2649.83 20
2649.95 23
2650.07 29
2650.18 38
2650.30 50
2650.42 64
2650.54 78
2650.66 92
2650.77 103
2650.89 111
2651.01 116
2651.13 117
2651.25 117
2651.36 116
2651.48 117
2651.60 121
2651.72 128
2651.84 138
2651.95 152
2652.07 166
2652.19 179
2652.31 190
2652.43 197
2652.55 199
2652.66 197
2652.78 190
2652.90 181
2653.02 170
2653.14 159
2653.25 149
2653.37 140
2653.49 133
2653.61 128
2653.73 126
2653.84 124
2653.96 125
2654.08 128
2654.20 132
2654.32 139
2654.43 146
2654.55 154
2654.67 161
2654.79 167
2654.91 168
2655.03 166
2655.14 158
2655.26 147
2655.38 133
2655.50 117
2655.62 102
2655.73 90
2655.85 80
2655.97 73
2656.09 69
2656.21 65
2656.33 61
2656.44 56
2656.56 50
2656.68 43
2656.80 37
2656.92 31
2657.03 27
2657.15 23
2657.27 21
2657.39 18
2657.51 16
2657.62 13
2657.74 12
2657.86 11
2657.98 11
2658.10 12
2658.22 14
2658.33 15
2658.45 16
2658.57 16
2658.69 16
2658.81 17
2658.93 18
2659.04 21
2659.16 25
2659.28 30
2659.40 35
2659.52 41
2659.63 47
2659.75 52
2659.87 57
2659.99 61
2660.11 64
2660.23 65
2660.34 63
2660.46 58
2660.58 51
2660.70 42
2660.82 32
2660.94 22
2661.05 14
2661.17 8
2661.29 5
2661.41 5
2661.53 6
2661.65 9
2661.76 12
2661.88 16
2662.00 19
2662.12 22
2662.24 23
2662.35 23
2662.47 22
2662.59 19
2662.71 17
2662.83 16
2662.95 15
2663.06 16
2663.18 17
2663.30 17
2663.42 16
2663.54 14
2663.66 11
2663.77 7
2663.89 3
2664.01 2
2664.13 3
2664.25 6
2664.37 11
2664.48 16
2664.60 22
2664.72 26
2664.84 29
2664.96 31
2665.08 32
2665.19 34
2665.31 35
2665.43 38
2665.55 40
2665.67 42
2665.79 44
2665.90 44
2666.02 42
2666.14 39
2666.26 34
2666.38 28
2666.50 21
2666.62 16
2666.73 11
2666.85 9
2666.97 9
2667.09 11
2667.21 15
2667.33 21
2667.44 27
2667.56 34
2667.68 40
2667.80 47
2667.92 52
2668.04 57
2668.15 59
2668.27 59
2668.39 57
2668.51 51
2668.63 43
2668.75 33
2668.87 21
2668.98 8
2669.10 0
2669.22 0
2669.34 0
2669.46 0
2669.58 0
2669.69 0
2669.81 0
2669.93 0
2670.05 1
2670.17 12
2670.29 25
2670.41 39
2670.52 51
2670.64 62
2670.76 72
2670.88 79
2671.00 83
2671.12 85
2671.23 84
2671.35 82
2671.47 80
2671.59 77
2671.71 76
2671.83 76
2671.95 77
2672.06 79
2672.18 82
2672.30 85
2672.42 89
2672.54 93
2672.66 97
2672.78 102
2672.89 108
2673.01 114
2673.13 120
2673.25 124
2673.37 126
2673.49 123
2673.60 117
2673.72 107
2673.84 95
2673.96 81
2674.08 68
2674.20 58
2674.32 50
2674.43 47
2674.55 49
2674.67 54
2674.79 64
2674.91 77
2675.03 92
2675.15 108
2675.26 123
2675.38 137
2675.50 147
2675.62 153
2675.74 154
2675.86 152
2675.98 147
2676.09 139
2676.21 129
2676.33 118
2676.45 106
2676.57 96
2676.69 87
2676.81 80
2676.93 77
2677.04 78
2677.16 81
2677.28 85
2677.40 88
2677.52 89
2677.64 86
2677.76 80
2677.87 71
2677.99 62
2678.11 54
2678.23 49
2678.35 47
2678.47 49
2678.59 53
2678.70 60
2678.82 69
2678.94 79
2679.06 89
2679.18 100
2679.30 112
2679.42 124
2679.54 135
2679.65 146
2679.77 156
2679.89 166
2680.01 175
2680.13 183
2680.25 192
2680.37 202
2680.48 212
2680.60 224
2680.72 234
2680.84 244
2680.96 251
2681.08 254
2681.20 255
2681.32 254
2681.43 251
2681.55 247
2681.67 241
2681.79 234
2681.91 225
2682.03 214
2682.15 201
2682.27 187
2682.38 172
2682.50 159
2682.62 148
2682.74 140
2682.86 136
2682.98 133
2683.10 132
2683.22 129
2683.33 124
2683.45 116
2683.57 106
2683.69 92
2683.81 78
2683.93 63
2684.05 49
2684.17 39
2684.28 34
2684.40 34
2684.52 39
2684.64 50
2684.76 64
2684.88 80
2685.00 96
2685.12 108
2685.24 116
2685.35 119
2685.47 119
2685.59 115
2685.71 109
2685.83 103
2685.95 98
2686.07 97
2686.19 100
2686.30 106
2686.42 117
2686.54 129
2686.66 142
2686.78 154
2686.90 165
2687.02 173
2687.14 179
2687.26 186
2687.37 194
2687.49 204
2687.61 216
2687.73 229
2687.85 242
2687.97 254
2688.09 264
2688.21 271
2688.32 277
2688.44 282
2688.56 287
2688.68 293
2688.80 300
2688.92 309
2689.04 319
2689.16 330
2689.28 341
2689.39 350
2689.51 357
2689.63 360
2689.75 359
2689.87 354
2689.99 348
2690.11 341
2690.23 338
2690.35 339
2690.47 344
2690.58 354
2690.70 366
2690.82 378
2690.94 390
2691.06 398
2691.18 403
2691.30 407
2691.42 411
2691.54 416
2691.65 424
2691.77 437
2691.89 454
2692.01 473
2692.13 493
2692.25 511
2692.37 527
2692.49 541
2692.61 552
2692.73 562
2692.84 575
2692.96 592
2693.08 613
2693.20 639
2693.32 669
2693.44 700
2693.56 730
2693.68 759
2693.80 786
2693.91 812
2694.03 840
2694.15 873
2694.27 913
2694.39 962
2694.51 1021
2694.63 1089
2694.75 1165
2694.87 1245
2694.99 1327
2695.10 1408
2695.22 1484
2695.34 1555
2695.46 1619
2695.58 1677
2695.70 1730
2695.82 1781
2695.94 1830
2696.06 1880
2696.18 1931
2696.30 1981
2696.41 2030
2696.53 2077
2696.65 2121
2696.77 2161
2696.89 2199
2697.01 2232
2697.13 2260
2697.25 2283
2697.37 2299
2697.49 2306
2697.61 2303
2697.72 2289
2697.84 2267
2697.96 2238
2698.08 2203
2698.20 2165
2698.32 2123
2698.44 2077
2698.56 2026
2698.68 1970
2698.80 1908
2698.92 1843
2699.03 1776
2699.15 1712
2699.27 1654
2699.39 1606
2699.51 1567
2699.63 1537
2699.75 1511
2699.87 1485
2699.99 1455
2700.11 1417
2700.23 1370
2700.34 1317
2700.46 1260
2700.58 1204
2700.70 1152
2700.82 1106
2700.94 1068
2701.06 1036
2701.18 1006
2701.30 976
2701.42 943
2701.54 906
2701.66 865
2701.77 822
2701.89 777
2702.01 732
2702.13 690
2702.25 650
2702.37 612
2702.49 576
2702.61 542
2702.73 510
2702.85 482
2702.97 458
2703.09 439
2703.20 426
2703.32 417
2703.44 413
2703.56 411
2703.68 411
2703.80 410
2703.92 408
2704.04 404
2704.16 397
2704.28 387
2704.40 376
2704.52 363
2704.64 351
2704.75 339
2704.87 327
2704.99 317
2705.11 307
2705.23 297
2705.35 286
2705.47 274
2705.59 261
2705.71 248
2705.83 234
2705.95 221
2706.07 208
2706.19 197
2706.30 187
2706.42 178
2706.54 171
2706.66 165
2706.78 161
2706.90 157
2707.02 152
2707.14 146
2707.26 138
2707.38 127
2707.50 115
2707.62 102
2707.74 89
2707.86 77
2707.97 69
2708.09 63
2708.21 59
2708.33 57
2708.45 56
2708.57 56
2708.69 55
2708.81 55
2708.93 56
2709.05 59
2709.17 63
2709.29 69
2709.41 78
2709.53 88
2709.65 98
2709.76 108
2709.88 116
2710.00 122
2710.12 127
2710.24 129
2710.36 131
2710.48 133
2710.60 137
2710.72 144
2710.84 153
2710.96 163
2711.08 172
2711.20 180
2711.32 184
2711.44 185
2711.56 185
2711.67 184
2711.79 184
2711.91 189
2712.03 196
2712.15 207
2712.27 219
2712.39 230
2712.51 238
2712.63 242
2712.75 242
2712.87 238
2712.99 232
2713.11 226
2713.23 222
2713.35 221
2713.47 224
2713.59 231
2713.70 240
2713.82 248
2713.94 254
2714.06 256
2714.18 253
2714.30 246
2714.42 236
2714.54 227
2714.66 219
2714.78 215
2714.90 214
2715.02 217
2715.14 223
2715.26 230
2715.38 236
2715.50 240
2715.62 241
2715.74 239
2715.85 233
2715.97 226
2716.09 218
2716.21 209
2716.33 201
2716.45 193
2716.57 184
2716.69 174
2716.81 162
2716.93 150
2717.05 138
2717.17 126
2717.29 114
2717.41 104
2717.53 95
2717.65 87
2717.77 80
2717.89 74
2718.01 70
2718.13 69
2718.24 70
2718.36 74
2718.48 81
2718.60 90
2718.72 99
2718.84 109
2718.96 118
2719.08 127
2719.20 135
2719.32 143
2719.44 150
2719.56 158
2719.68 165
2719.80 172
2719.92 180
2720.04 189
2720.16 197
2720.28 204
2720.40 209
2720.52 213
2720.64 214
2720.76 212
2720.88 208
2720.99 202
2721.11 196
2721.23 190
2721.35 184
2721.47 178
2721.59 174
2721.71 171
2721.83 169
2721.95 169
2722.07 171
2722.19 174
2722.31 178
2722.43 183
2722.55 188
2722.67 191
2722.79 193
2722.91 193
2723.03 191
2723.15 189
2723.27 187
2723.39 185
2723.51 183
2723.63 182
2723.75 181
2723.87 179
2723.99 175
2724.11 169
2724.22 161
2724.34 153
2724.46 144
2724.58 137
2724.70 131
2724.82 127
2724.94 124
2725.06 122
2725.18 119
2725.30 114
2725.42 109
2725.54 102
2725.66 95
2725.78 88
2725.90 84
2726.02 82
2726.14 83
2726.26 87
2726.38 92
2726.50 98
2726.62 103
2726.74 106
2726.86 106
2726.98 102
2727.10 95
2727.22 86
2727.34 77
2727.46 69
2727.58 62
2727.70 57
2727.82 55
2727.94 54
2728.06 53
2728.18 52
2728.30 52
2728.41 52
2728.53 53
2728.65 55
2728.77 58
2728.89 64
2729.01 71
2729.13 80
2729.25 90
2729.37 101
2729.49 113
2729.61 125
2729.73 136
2729.85 144
2729.97 148
2730.09 148
2730.21 144
2730.33 137
2730.45 129
2730.57 121
2730.69 116
2730.81 114
2730.93 115
2731.05 119
2731.17 123
2731.29 128
2731.41 130
2731.53 131
2731.65 129
2731.77 125
2731.89 118
2732.01 109
2732.13 100
2732.25 91
2732.37 84
2732.49 78
2732.61 74
2732.73 73
2732.85 74
2732.97 76
2733.09 76
2733.21 75
2733.33 70
2733.45 63
2733.57 53
2733.69 42
2733.81 31
2733.93 21
2734.05 13
2734.17 7
2734.29 4
2734.41 3
2734.53 4
2734.65 8
2734.77 13
2734.89 19
2735.01 27
2735.13 35
2735.25 42
2735.37 47
2735.49 50
2735.60 50
2735.72 48
2735.84 45
2735.96 42
2736.08 41
2736.20 42
2736.32 45
2736.44 52
2736.56 62
2736.68 73
2736.80 86
2736.92 98
2737.04 109
2737.16 119
2737.28 126
2737.40 129
2737.52 130
2737.64 128
2737.76 124
2737.88 117
2738.00 109
2738.12 100
2738.24 91
2738.36 81
2738.48 70
2738.60 59
2738.72 47
2738.84 37
2738.96 28
2739.08 23
2739.20 23
2739.32 26
2739.44 33
2739.56 42
2739.68 50
2739.80 57
2739.92 62
2740.04 63
2740.16 62
2740.28 61
2740.40 59
2740.52 57
2740.64 56
2740.76 55
2740.88 52
2741.00 47
2741.12 39
2741.24 29
2741.36 19
2741.48 9
2741.60 2
2741.72 0
2741.84 0
2741.96 4
2742.08 12
2742.20 21
2742.32 30
2742.44 37
2742.56 42
2742.68 46
2742.80 49
2742.92 51
2743.04 54
2743.16 58
2743.28 61
2743.40 64
2743.53 66
2743.65 68
2743.77 68
2743.89 67
2744.01 65
2744.13 60
2744.25 53
2744.37 42
2744.49 29
2744.61 14
2744.73 0
2744.85 0
2744.97 0
2745.09 0
2745.21 0
2745.33 0
2745.45 0
2745.57 9
2745.69 17
2745.81 21
2745.93 21
2746.05 17
2746.17 11
2746.29 3
2746.41 0
2746.53 0
2746.65 0
2746.77 0
2746.89 0
2747.01 0
2747.13 1
2747.25 9
2747.37 19
2747.49 30
2747.61 42
2747.73 56
2747.85 69
2747.97 82
2748.09 93
2748.21 102
2748.33 107
2748.45 109
2748.57 107
2748.69 103
2748.81 97
2748.93 91
2749.05 87
2749.17 87
2749.29 90
2749.41 98
2749.53 111
2749.65 125
2749.77 141
2749.89 154
2750.01 164
2750.13 170
2750.25 172
2750.37 171
2750.49 169
2750.61 166
2750.74 166
2750.86 167
2750.98 168
2751.10 168
2751.22 165
2751.34 157
2751.46 143
2751.58 125
2751.70 103
2751.82 81
2751.94 62
2752.06 47
2752.18 38
2752.30 33
2752.42 33
2752.54 37
2752.66 42
2752.78 48
2752.90 55
2753.02 61
2753.14 68
2753.26 75
2753.38 81
2753.50 88
2753.62 93
2753.74 97
2753.86 99
2753.98 99
2754.10 98
2754.22 96
2754.34 93
2754.46 91
2754.58 88
2754.70 87
2754.83 85
2754.95 83
2755.07 81
2755.19 79
2755.31 79
2755.43 81
2755.55 87
2755.67 96
2755.79 108
2755.91 121
2756.03 134
2756.15 144
2756.27 149
2756.39 150
2756.51 147
2756.63 141
2756.75 134
2756.87 126
2756.99 118
2757.11 113
2757.23 108
2757.35 104
2757.47 100
2757.59 95
2757.71 88
2757.83 79
2757.95 68
2758.08 56
2758.20 43
2758.32 31
2758.44 22
2758.56 17
2758.68 16
2758.80 18
2758.92 22
2759.04 24
2759.16 24
2759.28 19
2759.40 10
2759.52 0
2759.64 0
2759.76 0
2759.88 0
2760.00 0
2760.12 0
2760.24 0
2760.36 3
2760.48 20
2760.60 37
2760.72 51
2760.85 62
2760.97 70
2761.09 76
2761.21 80
2761.33 82
2761.45 83
2761.57 83
2761.69 81
2761.81 78
2761.93 73
2762.05 67
2762.17 62
2762.29 55
2762.41 49
2762.53 42
2762.65 35
2762.77 27
2762.89 20
2763.01 14
2763.13 11
2763.25 9
2763.38 10
2763.50 13
2763.62 16
2763.74 18
2763.86 18
2763.98 18
2764.10 17
2764.22 16
2764.34 16
2764.46 17
2764.58 20
2764.70 22
2764.82 25
2764.94 27
2765.06 29
2765.18 33
2765.30 38
2765.42 46
2765.55 55
2765.67 65
2765.79 74
2765.91 82
2766.03 87
2766.15 91
2766.27 93
2766.39 95
2766.51 98
2766.63 101
2766.75 104
2766.87 107
2766.99 109
2767.11 111
2767.23 112
2767.35 113
2767.47 114
2767.60 117
2767.72 120
2767.84 125
2767.96 129
2768.08 134
2768.20 139
2768.32 143
2768.44 146
2768.56 149
2768.68 150
2768.80 152
2768.92 153
2769.04 155
2769.16 157
2769.28 159
2769.40 160
2769.53 160
2769.65 157
2769.77 151
2769.89 143
2770.01 133
2770.13 124
2770.25 117
2770.37 115
2770.49 117
2770.61 122
2770.73 129
2770.85 136
2770.97 141
2771.09 144
2771.22 143
2771.34 140
2771.46 137
2771.58 133
2771.70 130
2771.82 128
2771.94 127
2772.06 126
2772.18 123
2772.30 119
2772.42 112
2772.54 103
2772.66 91
2772.78 76
2772.91 60
2773.03 44
2773.15 28
2773.27 14
2773.39 3
2773.51 0
2773.63 0
2773.75 0
2773.87 9
2773.99 22
2774.11 37
2774.23 54
2774.35 69
2774.47 83
2774.60 94
2774.72 101
2774.84 106
2774.96 108
2775.08 109
2775.20 109
2775.32 109
2775.44 108
2775.56 106
2775.68 103
2775.80 100
2775.92 95
2776.04 90
2776.17 85
2776.29 79
2776.41 74
2776.53 70
2776.65 67
2776.77 65
2776.89 64
2777.01 64
2777.13 64
2777.25 65
2777.37 65
2777.49 65
2777.62 64
2777.74 63
2777.86 62
2777.98 60
2778.10 57
2778.22 56
2778.34 55
2778.46 54
2778.58 54
2778.70 54
2778.82 54
2778.94 53
2779.07 51
2779.19 48
2779.31 44
2779.43 42
2779.55 40
2779.67 39
2779.79 38
2779.91 38
2780.03 36
2780.15 33
2780.27 29
2780.40 24
2780.52 20
2780.64 17
2780.76 18
2780.88 23
2781.00 31
2781.12 43
2781.24 55
2781.36 68
2781.48 79
2781.60 86
2781.73 90
2781.85 90
2781.97 87
2782.09 82
2782.21 76
2782.33 70
2782.45 66
2782.57 62
2782.69 59
2782.81 56
2782.93 51
2783.06 44
2783.18 36
2783.30 28
2783.42 20
2783.54 14
2783.66 11
2783.78 11
2783.90 12
2784.02 15
2784.14 19
2784.27 24
2784.39 31
2784.51 39
2784.63 49
2784.75 59
2784.87 70
2784.99 79
2785.11 85
2785.23 89
2785.35 89
2785.48 88
2785.60 85
2785.72 82
2785.84 81
2785.96 81
2786.08 84
2786.20 88
2786.32 95
2786.44 101
2786.56 108
2786.69 112
2786.81 114
2786.93 113
2787.05 109
2787.17 102
2787.29 94
2787.41 86
2787.53 77
2787.65 69
2787.77 61
2787.90 53
2788.02 45
2788.14 38
2788.26 32
2788.38 28
2788.50 25
2788.62 23
2788.74 21
2788.86 19
2788.99 16
2789.11 12
2789.23 8
2789.35 3
2789.47 0
2789.59 0
2789.71 0
2789.83 0
2789.95 0
2790.08 0
2790.20 0
2790.32 0
2790.44 0
2790.56 11
2790.68 26
2790.80 43
2790.92 64
2791.04 84
2791.17 104
2791.29 121
2791.41 132
2791.53 139
2791.65 140
2791.77 137
2791.89 130
2792.01 123
2792.13 117
2792.26 112
2792.38 111
2792.50 112
2792.62 116
2792.74 121
2792.86 128
2792.98 136
2793.10 144
2793.22 153
2793.35 163
2793.47 171
2793.59 179
2793.71 186
2793.83 190
2793.95 190
2794.07 188
2794.19 181
2794.32 172
2794.44 160
2794.56 146
2794.68 132
2794.80 118
2794.92 106
2795.04 97
2795.16 90
2795.29 86
2795.41 83
2795.53 81
2795.65 79
2795.77 76
2795.89 73
2796.01 68
2796.13 64
2796.26 61
2796.38 59
2796.50 59
2796.62 59
2796.74 61
2796.86 62
2796.98 62
2797.10 60
2797.22 56
2797.35 51
2797.47 46
2797.59 41
2797.71 39
2797.83 41
2797.95 46
2798.07 54
2798.20 64
2798.32 75
2798.44 86
2798.56 95
2798.68 102
2798.80 104
2798.92 103
2799.04 99
2799.17 91
2799.29 80
2799.41 70
2799.53 61
2799.65 54
2799.77 52
2799.89 54
2800.01 60
2800.14 68
2800.26 77
2800.38 86
2800.50 94
2800.62 99
2800.74 103
2800.86 105
2800.99 106
2801.11 106
2801.23 105
2801.35 103
2801.47 100
2801.59 97
2801.71 92
2801.83 87
2801.96 83
2802.08 79
2802.20 76
2802.32 77
2802.44 80
2802.56 86
2802.68 95
2802.81 104
2802.93 114
2803.05 122
2803.17 130
2803.29 137
2803.41 144
2803.53 154
2803.66 165
2803.78 178
2803.90 193
2804.02 206
2804.14 216
2804.26 221
2804.38 222
2804.51 218
2804.63 212
2804.75 203
2804.87 195
2804.99 189
2805.11 184
2805.23 181
2805.36 180
2805.48 179
2805.60 179
2805.72 180
2805.84 180
2805.96 180
2806.08 180
2806.21 180
2806.33 180
2806.45 180
2806.57 182
2806.69 183
2806.81 184
2806.93 184
2807.06 183
2807.18 179
2807.30 175
2807.42 169
2807.54 164
2807.66 161
2807.78 159
2807.91 159
2808.03 159
2808.15 157
2808.27 153
2808.39 147
2808.51 139
2808.63 130
2808.76 122
2808.88 115
2809.00 110
2809.12 106
2809.24 104
2809.36 101
2809.49 98
2809.61 94
2809.73 91
2809.85 87
2809.97 85
2810.09 85
2810.21 87
2810.34 90
2810.46 93
2810.58 95
2810.70 94
2810.82 90
2810.94 85
2811.07 77
2811.19 70
2811.31 65
2811.43 64
2811.55 68
2811.67 76
2811.80 90
2811.92 106
2812.04 124
2812.16 141
2812.28 157
2812.40 170
2812.52 179
2812.65 186
2812.77 191
2812.89 194
2813.01 196
2813.13 199
2813.25 201
2813.38 203
2813.50 205
2813.62 205
2813.74 203
2813.86 200
2813.98 196
2814.11 189
2814.23 182
2814.35 172
2814.47 161
2814.59 149
2814.71 137
2814.84 127
2814.96 118
2815.08 112
2815.20 109
2815.32 107
2815.44 106
2815.57 105
2815.69 103
2815.81 100
2815.93 96
2816.05 91
2816.17 87
2816.30 82
2816.42 77
2816.54 72
2816.66 64
2816.78 56
2816.90 45
2817.03 34
2817.15 24
2817.27 16
2817.39 11
2817.51 9
2817.63 10
2817.76 14
2817.88 19
2818.00 24
2818.12 30
2818.24 34
2818.36 39
2818.49 45
2818.61 52
2818.73 62
2818.85 74
2818.97 87
2819.09 102
2819.22 117
2819.34 132
2819.46 144
2819.58 154
2819.70 161
2819.82 165
2819.95 166
2820.07 164
2820.19 161
2820.31 156
2820.43 150
2820.56 143
2820.68 136
2820.80 129
2820.92 123
2821.04 119
2821.16 116
2821.29 114
2821.41 114
2821.53 114
2821.65 113
2821.77 110
2821.89 105
2822.02 98
2822.14 88
2822.26 78
2822.38 68
2822.50 58
2822.63 49
2822.75 40
2822.87 32
2822.99 23
2823.11 13
2823.23 3
2823.36 0
2823.48 0
2823.60 0
2823.72 0
2823.84 0
2823.97 0
2824.09 0
2824.21 0
2824.33 9
2824.45 19
2824.57 28
2824.70 36
2824.82 41
2824.94 46
2825.06 51
2825.18 56
2825.31 61
2825.43 67
2825.55 73
2825.67 80
2825.79 87
2825.92 94
2826.04 100
2826.16 104
2826.28 108
2826.40 109
2826.52 110
2826.65 110
2826.77 110
2826.89 112
2827.01 115
2827.13 120
2827.26 127
2827.38 136
2827.50 145
2827.62 155
2827.74 163
2827.87 171
2827.99 177
2828.11 182
2828.23 184
2828.35 184
2828.48 180
2828.60 173
2828.72 162
2828.84 148
2828.96 132
2829.09 117
2829.21 103
2829.33 92
2829.45 82
2829.57 74
2829.70 67
2829.82 60
2829.94 52
2830.06 44
2830.18 36
2830.30 29
2830.43 24
2830.55 21
2830.67 22
2830.79 25
2830.91 30
2831.04 36
2831.16 42
2831.28 47
2831.40 52
2831.52 55
2831.65 57
2831.77 59
2831.89 61
2832.01 65
2832.13 69
2832.26 73
2832.38 78
2832.50 82
2832.62 86
2832.74 89
2832.87 90
2832.99 91
2833.11 91
2833.23 91
2833.36 92
2833.48 92
2833.60 94
2833.72 96
2833.84 98
2833.97 98
2834.09 96
2834.21 91
2834.33 81
2834.45 67
2834.58 49
2834.70 29
2834.82 9
2834.94 0
2835.06 0
2835.19 0
2835.31 0
2835.43 0
2835.55 0
2835.67 0
2835.80 0
2835.92 6
2836.04 16
2836.16 26
2836.28 36
2836.41 46
2836.53 56
2836.65 65
2836.77 72
2836.90 77
2837.02 81
2837.14 84
2837.26 86
2837.38 86
2837.51 85
2837.63 83
2837.75 79
2837.87 73
2837.99 68
2838.12 63
2838.24 59
2838.36 58
2838.48 58
2838.61 60
2838.73 63
2838.85 66
2838.97 69
2839.09 71
2839.22 73
2839.34 74
2839.46 74
2839.58 74
2839.70 72
2839.83 72
2839.95 72
2840.07 76
2840.19 81
2840.32 89
2840.44 99
2840.56 109
2840.68 117
2840.80 124
2840.93 127
2841.05 128
2841.17 126
2841.29 123
2841.42 118
2841.54 112
2841.66 107
2841.78 103
2841.90 101
2842.03 101
2842.15 103
2842.27 107
2842.39 112
2842.52 117
2842.64 122
2842.76 125
2842.88 127
2843.00 127
2843.13 125
2843.25 122
2843.37 118
2843.49 114
2843.62 110
2843.74 106
2843.86 102
2843.98 98
2844.10 94
2844.23 88
2844.35 82
2844.47 73
2844.59 64
2844.72 55
2844.84 47
2844.96 40
2845.08 35
2845.21 33
2845.33 33
2845.45 34
2845.57 36
2845.69 37
2845.82 37
2845.94 36
2846.06 35
2846.18 32
2846.31 29
2846.43 25
2846.55 21
2846.67 17
2846.80 13
2846.92 9
2847.04 6
2847.16 4
2847.28 3
2847.41 3
2847.53 7
2847.65 12
2847.77 19
2847.90 27
2848.02 35
2848.14 41
2848.26 46
2848.39 50
2848.51 51
2848.63 51
2848.75 50
2848.88 50
2849.00 51
2849.12 53
2849.24 56
2849.36 60
2849.49 64
2849.61 68
2849.73 71
2849.85 73
2849.98 74
2850.10 75
2850.22 76
2850.34 76
2850.47 76
2850.59 75
2850.71 73
2850.83 70
2850.96 64
2851.08 57
2851.20 48
2851.32 40
2851.45 33
2851.57 28
2851.69 25
2851.81 24
2851.94 26
2852.06 29
2852.18 33
2852.30 36
2852.43 38
2852.55 39
2852.67 37
2852.79 34
2852.92 30
2853.04 25
2853.16 20
2853.28 16
2853.41 13
2853.53 10
2853.65 8
2853.77 5
2853.90 2
2854.02 0
2854.14 0
2854.26 0
2854.38 0
2854.51 0
2854.63 0
2854.75 0
2854.87 0
2855.00 13
2855.12 29
2855.24 47
2855.37 64
2855.49 78
2855.61 88
2855.73 94
2855.86 95
2855.98 94
2856.10 92
2856.22 90
2856.35 90
2856.47 90
2856.59 92
2856.71 93
2856.84 91
2856.96 87
2857.08 79
2857.20 67
2857.33 51
2857.45 34
2857.57 17
2857.69 1
2857.82 0
2857.94 0
2858.06 0
2858.18 0
2858.31 0
2858.43 0
2858.55 5
2858.67 14
2858.80 22
2858.92 28
2859.04 34
2859.16 38
2859.29 42
2859.41 44
2859.53 44
2859.65 44
2859.78 42
2859.90 40
2860.02 38
2860.15 37
2860.27 39
2860.39 43
2860.51 49
2860.64 58
2860.76 67
2860.88 75
2861.00 81
2861.13 84
2861.25 83
2861.37 79
2861.49 72
2861.62 64
2861.74 57
2861.86 52
2861.98 51
2862.11 53
2862.23 59
2862.35 66
2862.48 74
2862.60 80
2862.72 82
2862.84 81
2862.97 75
2863.09 67
2863.21 59
2863.33 51
2863.46 46
2863.58 44
2863.70 47
2863.82 52
2863.95 61
2864.07 72
2864.19 84
2864.32 96
2864.44 107
2864.56 117
2864.68 125
2864.81 131
2864.93 132
2865.05 131
2865.17 125
2865.30 118
2865.42 109
2865.54 100
2865.67 92
2865.79 88
2865.91 86
2866.03 87
2866.16 91
2866.28 96
2866.40 101
2866.52 107
2866.65 110
2866.77 112
2866.89 110
2867.02 105
2867.14 98
2867.26 87
2867.38 75
2867.51 63
2867.63 52
2867.75 44
2867.88 38
2868.00 34
2868.12 31
2868.24 30
2868.37 28
2868.49 26
2868.61 24
2868.73 23
2868.86 22
2868.98 22
2869.10 22
2869.23 23
2869.35 25
2869.47 28
2869.59 31
2869.72 35
2869.84 42
2869.96 51
2870.09 64
2870.21 80
2870.33 98
2870.45 118
2870.58 137
2870.70 153
2870.82 166
2870.95 175
2871.07 180
2871.19 181
2871.31 180
2871.44 178
2871.56 176
2871.68 177
2871.81 178
2871.93 182
2872.05 186
2872.17 191
2872.30 195
2872.42 199
2872.54 203
2872.67 206
2872.79 210
2872.91 215
2873.03 221
2873.16 227
2873.28 234
2873.40 241
2873.53 249
2873.65 255
2873.77 261
2873.89 265
2874.02 267
2874.14 267
2874.26 265
2874.39 262
2874.51 257
2874.63 251
2874.76 246
2874.88 240
2875.00 235
2875.12 231
2875.25 229
2875.37 229
2875.49 230
2875.62 232
2875.74 234
2875.86 236
2875.98 238
2876.11 238
2876.23 239
2876.35 238
2876.48 235
2876.60 231
2876.72 225
2876.85 217
2876.97 206
2877.09 196
2877.21 186
2877.34 178
2877.46 172
2877.58 170
2877.71 169
2877.83 168
2877.95 165
2878.08 160
2878.20 151
2878.32 138
2878.44 121
2878.57 103
2878.69 84
2878.81 67
2878.94 54
2879.06 44
2879.18 39
2879.31 37
2879.43 38
2879.55 41
2879.67 45
2879.80 51
2879.92 59
2880.04 67
2880.17 75
2880.29 84
2880.41 92
2880.54 98
2880.66 103
2880.78 106
2880.90 107
2881.03 106
2881.15 103
2881.27 98
2881.40 92
2881.52 83
2881.64 72
2881.77 59
2881.89 44
2882.01 29
2882.14 15
2882.26 2
2882.38 0
2882.50 0
2882.63 0
2882.75 0
2882.87 0
2883.00 0
2883.12 0
2883.24 0
2883.37 4
2883.49 9
2883.61 15
2883.74 21
2883.86 29
2883.98 38
2884.11 46
2884.23 51
2884.35 54
2884.47 53
2884.60 50
2884.72 44
2884.84 39
2884.97 34
2885.09 32
2885.21 33
2885.34 35
2885.46 38
2885.58 42
2885.71 45
2885.83 47
2885.95 49
2886.08 50
2886.20 52
2886.32 54
2886.45 57
2886.57 59
2886.69 61
2886.81 60
2886.94 57
2887.06 50
2887.18 41
2887.31 31
2887.43 20
2887.55 11
2887.68 6
2887.80 7
2887.92 14
2888.05 26
2888.17 41
2888.29 56
2888.42 68
2888.54 74
2888.66 74
2888.79 69
2888.91 58
2889.03 46
2889.16 32
2889.28 20
2889.40 9
2889.53 1
2889.65 0
2889.77 0
2889.90 0
2890.02 6
2890.14 18
2890.27 33
2890.39 50
2890.51 68
2890.63 86
2890.76 101
2890.88 112
2891.00 119
2891.13 121
2891.25 119
2891.37 112
2891.50 102
2891.62 90
2891.74 77
2891.87 65
2891.99 53
2892.11 43
2892.24 36
2892.36 33
2892.48 33
2892.61 36
2892.73 42
2892.85 51
2892.98 60
2893.10 70
2893.22 79
2893.35 88
2893.47 98
2893.59 106
2893.72 114
2893.84 120
2893.96 123
2894.09 123
2894.21 118
2894.33 109
2894.46 98
2894.58 84
2894.70 70
2894.83 57
2894.95 44
2895.07 31
2895.20 21
2895.32 11
2895.44 5
2895.57 2
2895.69 3
2895.81 8
2895.94 17
2896.06 27
2896.18 38
2896.31 47
2896.43 52
2896.55 52
2896.68 48
2896.80 42
2896.93 34
2897.05 26
2897.17 19
2897.30 14
2897.42 10
2897.54 7
2897.67 5
2897.79 3
2897.91 0
2898.04 0
2898.16 0
2898.28 0
2898.41 0
2898.53 1
2898.65 4
2898.78 6
2898.90 7
2899.02 6
2899.15 4
2899.27 0
2899.39 0
2899.52 0
2899.64 0
2899.76 0
2899.89 3
2900.01 13
2900.13 26
2900.26 39
2900.38 52
2900.50 62
2900.63 70
2900.75 75
2900.88 78
2901.00 80
2901.12 83
2901.25 88
2901.37 94
2901.49 102
2901.62 110
2901.74 117
2901.86 122
2901.99 125
2902.11 126
2902.23 125
2902.36 125
2902.48 125
2902.60 128
2902.73 131
2902.85 136
2902.98 141
2903.10 145
2903.22 147
2903.35 148
2903.47 148
2903.59 147
2903.72 146
2903.84 144
2903.96 143
2904.09 142
2904.21 142
2904.33 143
2904.46 143
2904.58 145
2904.70 147
2904.83 149
2904.95 151
2905.08 153
2905.20 154
2905.32 154
2905.45 154
2905.57 154
2905.69 154
2905.82 155
2905.94 156
2906.06 158
2906.19 161
2906.31 165
2906.43 169
2906.56 172
2906.68 175
2906.81 177
2906.93 176
2907.05 172
2907.18 166
2907.30 158
2907.42 148
2907.55 137
2907.67 126
2907.79 116
2907.92 107
2908.04 99
2908.17 94
2908.29 89
2908.41 85
2908.54 83
2908.66 81
2908.78 79
2908.91 78
2909.03 77
2909.15 78
2909.28 80
2909.40 83
2909.53 87
2909.65 93
2909.77 98
2909.90 102
2910.02 106
2910.14 109
2910.27 110
2910.39 112
2910.52 114
2910.64 116
2910.76 118
2910.89 120
2911.01 123
2911.13 125
2911.26 126
2911.38 126
2911.51 124
2911.63 120
2911.75 112
2911.88 102
2912.00 90
2912.12 77
2912.25 66
2912.37 57
2912.49 51
2912.62 46
2912.74 43
2912.87 39
2912.99 36
2913.11 32
2913.24 29
2913.36 28
2913.48 29
2913.61 32
2913.73 38
2913.86 45
2913.98 52
2914.10 60
2914.23 67
2914.35 74
2914.47 81
2914.60 87
2914.72 93
2914.85 97
2914.97 100
2915.09 101
2915.22 101
2915.34 103
2915.47 107
2915.59 113
2915.71 122
2915.84 133
2915.96 143
2916.08 149
2916.21 152
2916.33 149
2916.46 142
2916.58 133
2916.70 124
2916.83 116
2916.95 111
2917.07 108
2917.20 108
2917.32 108
2917.45 110
2917.57 111
2917.69 114
2917.82 117
2917.94 121
2918.07 127
2918.19 135
2918.31 144
2918.44 155
2918.56 167
2918.68 181
2918.81 194
2918.93 207
2919.06 218
2919.18 227
2919.30 234
2919.43 240
2919.55 244
2919.68 251
2919.80 260
2919.92 273
2920.05 290
2920.17 310
2920.30 332
2920.42 353
2920.54 371
2920.67 385
2920.79 395
2920.91 401
2921.04 404
2921.16 405
2921.29 406
2921.41 406
2921.53 408
2921.66 411
2921.78 414
2921.91 418
2922.03 424
2922.15 430
2922.28 436
2922.40 442
2922.53 447
2922.65 451
2922.77 455
2922.90 456
2923.02 456
2923.15 454
2923.27 449
2923.39 442
2923.52 432
2923.64 420
2923.77 405
2923.89 389
2924.01 373
2924.14 356
2924.26 340
2924.39 324
2924.51 311
2924.63 300
2924.76 291
2924.88 286
2925.01 283
2925.13 282
2925.25 283
2925.38 283
2925.50 283
2925.63 280
2925.75 276
2925.87 270
2926.00 264
2926.12 257
2926.25 251
2926.37 245
2926.49 239
2926.62 232
2926.74 224
2926.87 214
2926.99 201
2927.11 187
2927.24 172
2927.36 158
2927.49 148
2927.61 142
2927.73 141
2927.86 143
2927.98 147
2928.11 151
2928.23 153
2928.35 151
2928.48 145
2928.60 137
2928.73 128
2928.85 118
2928.97 111
2929.10 105
2929.22 103
2929.35 102
2929.47 102
2929.60 104
2929.72 108
2929.84 113
2929.97 120
2930.09 129
2930.22 141
2930.34 154
2930.46 168
2930.59 181
2930.71 193
2930.84 204
2930.96 215
2931.08 224
2931.21 233
2931.33 241
2931.46 248
2931.58 253
2931.71 257
2931.83 260
2931.95 262
2932.08 264
2932.20 264
2932.33 263
2932.45 260
2932.57 254
2932.70 246
2932.82 238
2932.95 231
2933.07 228
2933.20 228
2933.32 233
2933.44 240
2933.57 247
2933.69 254
2933.82 259
2933.94 263
2934.06 266
2934.19 270
2934.31 275
2934.44 280
2934.56 285
2934.69 288
2934.81 288
2934.93 285
2935.06 280
2935.18 276
2935.31 273
2935.43 274
2935.56 281
2935.68 294
2935.80 312
2935.93 334
2936.05 358
2936.18 384
2936.30 410
2936.42 434
2936.55 457
2936.67 477
2936.80 495
2936.92 509
2937.05 521
2937.17 530
2937.29 539
2937.42 548
2937.54 557
2937.67 567
2937.79 579
2937.92 592
2938.04 606
2938.16 621
2938.29 637
2938.41 653
2938.54 667
2938.66 679
2938.79 688
2938.91 692
2939.03 692
2939.16 690
2939.28 687
2939.41 684
2939.53 683
2939.66 684
2939.78 687
2939.90 691
2940.03 695
2940.15 699
2940.28 700
2940.40 699
2940.53 695
2940.65 688
2940.77 676
2940.90 661
2941.02 642
2941.15 619
2941.27 592
2941.40 564
2941.52 534
2941.65 505
2941.77 476
2941.89 450
2942.02 426
2942.14 405
2942.27 386
2942.39 370
2942.52 357
2942.64 346
2942.76 338
2942.89 331
2943.01 325
2943.14 320
2943.26 314
2943.39 308
2943.51 300
2943.64 289
2943.76 278
2943.88 265
2944.01 252
2944.13 239
2944.26 228
2944.38 219
2944.51 213
2944.63 209
2944.75 208
2944.88 209
2945.00 211
2945.13 213
2945.25 216
2945.38 216
2945.50 216
2945.63 213
2945.75 208
2945.87 200
2946.00 192
2946.12 182
2946.25 173
2946.37 163
2946.50 155
2946.62 149
2946.75 144
2946.87 142
2946.99 141
2947.12 143
2947.24 146
2947.37 149
2947.49 152
2947.62 154
2947.74 153
2947.87 150
2947.99 144
2948.12 136
2948.24 126
2948.36 117
2948.49 110
2948.61 105
2948.74 102
2948.86 101
2948.99 99
2949.11 97
2949.24 93
2949.36 87
2949.48 80
2949.61 72
2949.73 66
2949.86 62
2949.98 59
2950.11 58
2950.23 57
2950.36 56
2950.48 55
2950.61 53
2950.73 51
2950.85 50
2950.98 49
2951.10 51
2951.23 53
2951.35 57
2951.48 60
2951.60 63
2951.73 64
2951.85 65
2951.98 65
2952.10 65
2952.22 64
2952.35 63
2952.47 61
2952.60 57
2952.72 53
2952.85 48
2952.97 44
2953.10 42
2953.22 43
2953.35 47
2953.47 56
2953.60 67
2953.72 80
2953.84 93
2953.97 104
2954.09 112
2954.22 118
2954.34 121
2954.47 124
2954.59 127
2954.72 132
2954.84 138
2954.97 145
2955.09 152
2955.22 157
2955.34 160
2955.46 159
2955.59 156
2955.71 151
2955.84 145
2955.96 140
2956.09 136
2956.21 134
2956.34 133
2956.46 134
2956.59 136
2956.71 139
2956.84 143
2956.96 147
2957.09 151
2957.21 154
2957.33 157
2957.46 159
2957.58 161
2957.71 162
2957.83 163
2957.96 164
2958.08 164
2958.21 163
2958.33 163
2958.46 164
2958.58 165
2958.71 169
2958.83 173
2958.96 179
2959.08 185
2959.21 191
2959.33 197
2959.45 201
2959.58 205
2959.70 209
2959.83 212
2959.95 216
2960.08 219
2960.20 222
2960.33 223
2960.45 222
2960.58 219
2960.70 213
2960.83 206
2960.95 199
2961.08 192
2961.20 187
2961.33 183
2961.45 181
2961.58 180
2961.70 179
2961.83 176
2961.95 171
2962.07 166
2962.20 159
2962.32 153
2962.45 147
2962.57 142
2962.70 138
2962.82 134
2962.95 131
2963.07 127
2963.20 123
2963.32 121
2963.45 119
2963.57 118
2963.70 119
2963.82 119
2963.95 117
2964.07 114
2964.20 109
2964.32 101
2964.45 92
2964.57 82
2964.70 73
2964.82 66
2964.95 60
2965.07 57
2965.20 56
2965.32 58
2965.44 61
2965.57 66
2965.69 70
2965.82 72
2965.94 73
2966.07 70
2966.19 65
2966.32 57
2966.44 48
2966.57 37
2966.69 26
2966.82 15
2966.94 5
2967.07 0
2967.19 0
2967.32 0
2967.44 0
2967.57 0
2967.69 0
2967.82 0
2967.94 0
2968.07 1
2968.19 9
2968.32 16
2968.44 23
2968.57 28
2968.69 31
2968.82 33
2968.94 33
2969.07 33
2969.19 32
2969.32 33
2969.44 37
2969.57 44
2969.69 54
2969.82 66
2969.94 80
2970.07 94
2970.19 106
2970.32 115
2970.44 121
2970.57 123
2970.69 122
2970.82 119
2970.94 114
2971.07 109
2971.19 103
2971.32 98
2971.44 91
2971.57 84
2971.69 75
2971.82 64
2971.94 52
2972.07 39
2972.19 25
2972.32 13
2972.44 3
2972.57 0
2972.69 0
2972.82 0
2972.94 0
2973.07 0
2973.19 9
2973.32 20
2973.44 34
2973.57 48
2973.69 62
2973.82 73
2973.94 81
2974.07 85
2974.19 84
2974.32 78
2974.44 69
2974.57 59
2974.69 47
2974.82 37
2974.94 29
2975.07 23
2975.19 22
2975.32 23
2975.44 28
2975.57 35
2975.69 42
2975.82 49
2975.94 54
2976.07 58
2976.19 60
2976.32 60
2976.44 59
2976.57 58
2976.69 56
2976.82 55
2976.94 56
2977.07 57
2977.19 58
2977.32 60
2977.44 63
2977.57 64
2977.69 65
2977.82 64
2977.94 63
2978.07 62
2978.19 61
2978.32 60
2978.44 59
2978.57 59
2978.69 58
2978.82 57
2978.94 54
2979.07 50
2979.19 44
2979.32 38
2979.45 29
2979.57 19
2979.70 7
2979.82 0
2979.95 0
2980.07 0
2980.20 0
2980.32 0
2980.45 0
2980.57 0
2980.70 0
2980.82 8
2980.95 20
2981.07 30
2981.20 39
2981.32 45
2981.45 50
2981.57 53
2981.70 54
2981.82 53
2981.95 50
2982.07 46
2982.20 41
2982.32 37
2982.45 33
2982.57 30
2982.70 27
2982.83 23
2982.95 18
2983.08 12
2983.20 5
2983.33 0
2983.45 0
2983.58 0
2983.70 0
2983.83 3
2983.95 11
2984.08 20
2984.20 29
2984.33 36
2984.45 42
2984.58 46
2984.70 50
2984.83 55
2984.95 62
2985.08 69
2985.20 77
2985.33 84
2985.46 88
2985.58 89
2985.71 86
2985.83 79
2985.96 69
2986.08 58
2986.21 46
2986.33 36
2986.46 28
2986.58 23
2986.71 23
2986.83 26
2986.96 32
2987.08 39
2987.21 47
2987.33 54
2987.46 59
2987.59 61
2987.71 61
2987.84 57
2987.96 53
2988.09 47
2988.21 42
2988.34 37
2988.46 33
2988.59 30
2988.71 27
2988.84 24
2988.96 22
2989.09 20
2989.21 19
2989.34 19
2989.47 20
2989.59 22
2989.72 26
2989.84 31
2989.97 36
2990.09 41
2990.22 45
2990.34 45
2990.47 43
2990.59 37
2990.72 29
2990.84 19
2990.97 11
2991.10 4
2991.22 1
2991.35 2
2991.47 8
2991.60 17
2991.72 28
2991.85 39
2991.97 50
2992.10 60
2992.22 68
2992.35 74
2992.48 78
2992.60 80
2992.73 81
2992.85 81
2992.98 79
2993.10 77
2993.23 73
2993.35 70
2993.48 67
2993.60 64
2993.73 63
2993.85 64
2993.98 66
2994.11 71
2994.23 77
2994.36 84
2994.48 91
2994.61 97
2994.73 100
2994.86 101
2994.98 98
2995.11 93
2995.23 87
2995.36 81
2995.49 78
2995.61 78
2995.74 84
2995.86 95
2995.99 110
2996.11 129
2996.24 148
2996.36 165
2996.49 178
2996.62 185
2996.74 185
2996.87 180
2996.99 169
2997.12 156
2997.24 142
2997.37 128
2997.49 115
2997.62 105
2997.75 98
2997.87 93
2998.00 92
2998.12 93
2998.25 96
2998.37 101
2998.50 106
2998.62 111
2998.75 116
2998.88 119
2999.00 121
2999.13 123
2999.25 124
2999.38 125
2999.50 128
2999.63 131
2999.75 134
2999.88 138
3000.01 141
3000.13 143
3000.26 143
3000.38 141
3000.51 138
3000.63 134
3000.76 130
3000.88 126
3001.01 122
3001.14 118
3001.26 114
3001.39 110
3001.51 105
3001.64 101
3001.76 98
3001.89 96
3002.01 96
3002.14 98
3002.27 101
3002.39 104
3002.52 106
3002.64 106
3002.77 104
3002.89 100
3003.02 94
3003.15 86
3003.27 78
3003.40 70
3003.52 63
3003.65 58
3003.77 56
3003.90 56
3004.03 59
3004.15 64
3004.28 69
3004.40 73
3004.53 76
3004.65 78
3004.78 79
3004.90 79
3005.03 79
3005.16 80
3005.28 80
3005.41 78
3005.53 75
3005.66 68
3005.78 59
3005.91 48
3006.04 36
3006.16 26
3006.29 19
3006.41 16
3006.54 18
3006.66 25
3006.79 36
3006.92 50
3007.04 65
3007.17 80
3007.29 95
3007.42 108
3007.54 119
3007.67 126
3007.80 129
3007.92 128
3008.05 124
3008.17 117
3008.30 109
3008.43 99
3008.55 90
3008.68 81
3008.80 72
3008.93 65
3009.05 58
3009.18 52
3009.31 48
3009.43 45
3009.56 44
3009.68 45
3009.81 48
3009.93 52
3010.06 57
3010.19 61
3010.31 63
3010.44 62
3010.56 58
3010.69 51
3010.81 41
3010.94 30
3011.07 19
3011.19 11
3011.32 6
3011.44 6
3011.57 9
3011.70 16
3011.82 23
3011.95 30
3012.07 34
3012.20 35
3012.32 33
3012.45 28
3012.58 22
3012.70 15
3012.83 8
3012.95 3
3013.08 0
3013.21 0
3013.33 0
3013.46 0
3013.58 0
3013.71 0
3013.84 0
3013.96 0
3014.09 0
3014.21 9
3014.34 22
3014.46 36
3014.59 48
3014.72 58
3014.84 66
3014.97 70
3015.09 74
3015.22 78
3015.35 82
3015.47 87
3015.60 93
3015.72 99
3015.85 104
3015.98 109
3016.10 112
3016.23 114
3016.35 117
3016.48 119
3016.60 122
3016.73 124
3016.86 125
3016.98 124
3017.11 122
3017.23 119
3017.36 114
3017.49 108
3017.61 103
3017.74 96
3017.86 90
3017.99 83
3018.12 78
3018.24 75
3018.37 74
3018.49 77
3018.62 82
3018.75 91
3018.87 100
3019.00 110
3019.12 118
3019.25 125
3019.38 131
3019.50 136
3019.63 141
3019.75 145
3019.88 149
3020.01 151
3020.13 150
3020.26 144
3020.38 134
3020.51 121
3020.64 106
3020.76 90
3020.89 76
3021.01 64
3021.14 53
3021.27 44
3021.39 35
3021.52 27
3021.64 19
3021.77 12
3021.90 8
3022.02 8
3022.15 10
3022.27 14
3022.40 21
3022.53 29
3022.65 36
3022.78 43
3022.90 49
3023.03 55
3023.16 59
3023.28 63
3023.41 64
3023.54 63
3023.66 60
3023.79 56
3023.91 50
3024.04 44
3024.17 39
3024.29 36
3024.42 36
3024.54 37
3024.67 39
3024.80 40
3024.92 39
3025.05 37
3025.17 33
3025.30 27
3025.43 23
3025.55 20
3025.68 19
3025.80 21
3025.93 25
3026.06 32
3026.18 39
3026.31 46
3026.44 54
3026.56 61
3026.69 68
3026.81 74
3026.94 80
3027.07 85
3027.19 89
3027.32 92
3027.44 94
3027.57 94
3027.70 93
3027.82 90
3027.95 85
3028.08 78
3028.20 70
3028.33 60
3028.45 50
3028.58 41
3028.71 32
3028.83 24
3028.96 19
3029.08 16
3029.21 14
3029.34 14
3029.46 15
3029.59 16
3029.72 19
3029.84 22
3029.97 26
3030.09 29
3030.22 31
3030.35 32
3030.47 32
3030.60 32
3030.73 31
3030.85 32
3030.98 33
3031.10 36
3031.23 37
3031.36 38
3031.48 38
3031.61 37
3031.74 36
3031.86 37
3031.99 41
3032.11 47
3032.24 56
3032.37 65
3032.49 72
3032.62 77
3032.75 79
3032.87 77
3033.00 72
3033.12 65
3033.25 58
3033.38 52
3033.50 47
3033.63 45
3033.76 44
3033.88 47
3034.01 51
3034.13 56
3034.26 62
3034.39 67
3034.51 71
3034.64 73
3034.77 75
3034.89 75
3035.02 75
3035.15 75
3035.27 75
3035.40 75
3035.52 75
3035.65 74
3035.78 73
3035.90 73
3036.03 73
3036.16 73
3036.28 71
3036.41 69
3036.53 65
3036.66 60
3036.79 54
3036.91 49
3037.04 45
3037.17 43
3037.29 43
3037.42 44
3037.55 44
3037.67 42
3037.80 39
3037.92 34
3038.05 28
3038.18 21
3038.30 15
3038.43 11
3038.56 8
3038.68 6
3038.81 5
3038.94 3
3039.06 0
3039.19 0
3039.31 0
3039.44 0
3039.57 0
3039.69 0
3039.82 0
3039.95 0
3040.07 3
3040.20 8
3040.33 13
3040.45 17
3040.58 19
3040.71 20
3040.83 18
3040.96 15
3041.08 10
3041.21 4
3041.34 0
3041.46 0
3041.59 0
3041.72 0
3041.84 0
3041.97 0
3042.10 2
3042.22 7
3042.35 10
3042.48 12
3042.60 11
3042.73 8
3042.86 3
3042.98 0
3043.11 0
3043.23 0
3043.36 0
3043.49 0
3043.61 0
3043.74 5
3043.87 13
3043.99 19
3044.12 24
3044.25 25
3044.37 23
3044.50 20
3044.63 15
3044.75 11
3044.88 8
3045.01 7
3045.13 9
3045.26 12
3045.39 18
3045.51 24
3045.64 30
3045.76 35
3045.89 39
3046.02 40
3046.14 38
3046.27 36
3046.40 34
3046.52 32
3046.65 33
3046.78 36
3046.90 40
3047.03 44
3047.16 47
3047.28 48
3047.41 45
3047.54 39
3047.66 33
3047.79 27
3047.92 23
3048.04 24
3048.17 30
3048.30 41
3048.42 55
3048.55 71
3048.68 86
3048.80 99
3048.93 109
3049.06 115
3049.18 116
3049.31 113
3049.44 108
3049.56 102
3049.69 95
3049.82 90
3049.94 87
3050.07 87
3050.20 89
3050.32 93
3050.45 97
3050.58 101
3050.70 105
3050.83 107
3050.96 107
3051.08 106
3051.21 103
3051.34 98
3051.46 92
3051.59 84
3051.72 76
3051.84 69
3051.97 62
3052.10 58
3052.22 55
3052.35 53
3052.48 51
3052.60 48
3052.73 43
3052.86 36
3052.98 28
3053.11 20
3053.24 12
3053.36 6
3053.49 1
3053.62 0
3053.74 0
3053.87 2
3054.00 7
3054.12 14
3054.25 22
3054.38 30
3054.50 37
3054.63 42
3054.76 45
3054.88 48
3055.01 51
3055.14 55
3055.26 62
3055.39 71
3055.52 82
3055.64 94
3055.77 108
3055.90 121
3056.02 133
3056.15 145
3056.28 154
3056.40 161
3056.53 165
3056.66 166
3056.78 165
3056.91 161
3057.04 154
3057.16 147
3057.29 138
3057.42 130
3057.54 121
3057.67 111
3057.80 102
3057.92 93
3058.05 84
3058.18 76
3058.30 67
3058.43 59
3058.56 52
3058.69 45
3058.81 39
3058.94 36
3059.07 35
3059.19 38
3059.32 44
3059.45 54
3059.57 66
3059.70 78
3059.83 89
3059.95 97
3060.08 103
3060.21 106
3060.33 107
3060.46 108
3060.59 109
3060.71 112
3060.84 116
3060.97 121
3061.10 124
3061.22 127
3061.35 126
3061.48 124
3061.60 119
3061.73 113
3061.86 107
3061.98 102
3062.11 98
3062.24 95
3062.36 93
3062.49 93
3062.62 94
3062.74 95
3062.87 96
3063.00 96
3063.13 96
3063.25 95
3063.38 94
3063.51 91
3063.63 86
3063.76 81
3063.89 74
3064.01 65
3064.14 57
3064.27 49
3064.39 42
3064.52 38
3064.65 36
3064.78 36
3064.90 37
3065.03 37
3065.16 36
3065.28 33
3065.41 29
3065.54 23
3065.66 19
3065.79 16
3065.92 15
3066.04 15
3066.17 17
3066.30 19
3066.43 19
3066.55 17
3066.68 14
3066.81 8
3066.93 2
3067.06 0
3067.19 0
3067.31 0
3067.44 0
3067.57 0
3067.70 0
3067.82 0
3067.95 0
3068.08 6
3068.20 17
3068.33 29
3068.46 42
3068.58 55
3068.71 65
3068.84 71
3068.97 72
3069.09 69
3069.22 63
3069.35 55
3069.47 49
3069.60 44
3069.73 42
3069.85 43
3069.98 45
3070.11 47
3070.24 49
3070.36 50
3070.49 50
3070.62 51
3070.74 52
3070.87 56
3071.00 61
3071.12 67
3071.25 75
3071.38 82
3071.51 89
3071.63 95
3071.76 100
3071.89 104
3072.01 107
3072.14 107
3072.27 105
3072.40 102
3072.52 99
3072.65 96
3072.78 94
3072.90 94
3073.03 95
3073.16 96
3073.29 96
3073.41 93
3073.54 88
3073.67 80
3073.79 71
3073.92 63
3074.05 58
3074.18 55
3074.30 56
3074.43 59
3074.56 61
3074.68 62
3074.81 60
3074.94 54
3075.07 45
3075.19 33
3075.32 22
3075.45 13
3075.57 8
3075.70 8
3075.83 11
3075.96 18
3076.08 26
3076.21 33
3076.34 38
3076.46 40
3076.59 40
3076.72 37
3076.85 33
3076.97 30
3077.10 26
3077.23 25
3077.35 26
3077.48 29
3077.61 33
3077.74 39
3077.86 46
3077.99 53
3078.12 59
3078.24 65
3078.37 70
3078.50 74
3078.63 77
3078.75 81
3078.88 85
3079.01 91
3079.14 97
3079.26 104
3079.39 112
3079.52 119
3079.64 125
3079.77 129
3079.90 132
3080.03 133
3080.15 134
3080.28 136
3080.41 137
3080.53 137
3080.66 136
3080.79 134
3080.92 129
3081.04 122
3081.17 115
3081.30 108
3081.43 102
3081.55 98
3081.68 96
3081.81 94
3081.93 92
3082.06 89
3082.19 86
3082.32 82
3082.44 79
3082.57 77
3082.70 77
3082.83 79
3082.95 83
3083.08 87
3083.21 91
3083.34 96
3083.46 102
3083.59 108
3083.72 115
3083.84 122
3083.97 129
3084.10 134
3084.23 137
3084.35 138
3084.48 138
3084.61 136
3084.74 136
3084.86 138
3084.99 141
3085.12 147
3085.25 153
3085.37 159
3085.50 163
3085.63 165
3085.75 164
3085.88 161
3086.01 157
3086.14 151
3086.26 144
3086.39 137
3086.52 129
3086.65 120
3086.77 110
3086.90 101
3087.03 92
3087.16 85
3087.28 80
3087.41 77
3087.54 78
3087.67 82
3087.79 88
3087.92 96
3088.05 105
3088.18 113
3088.30 120
3088.43 123
3088.56 122
3088.68 118
3088.81 112
3088.94 104
3089.07 96
3089.19 88
3089.32 81
3089.45 75
3089.58 70
3089.70 66
3089.83 62
3089.96 59
3090.09 56
3090.21 55
3090.34 55
3090.47 56
3090.60 58
3090.72 60
3090.85 62
3090.98 61
3091.11 57
3091.23 50
3091.36 41
3091.49 29
3091.62 16
3091.74 5
3091.87 0
3092.00 0
3092.13 0
3092.25 0
3092.38 0
3092.51 0
3092.64 0
3092.76 0
3092.89 2
3093.02 10
3093.15 19
3093.27 27
3093.40 34
3093.53 40
3093.66 44
3093.78 46
3093.91 47
3094.04 48
3094.17 48
3094.29 49
3094.42 51
3094.55 54
3094.68 58
3094.80 63
3094.93 69
3095.06 75
3095.19 80
3095.31 85
3095.44 88
3095.57 91
3095.70 93
3095.82 93
3095.95 92
3096.08 91
3096.21 88
3096.34 85
3096.46 81
3096.59 77
3096.72 72
3096.85 67
3096.97 62
3097.10 56
3097.23 51
3097.36 47
3097.48 45
3097.61 45
3097.74 49
3097.87 55
3097.99 64
3098.12 75
3098.25 85
3098.38 95
3098.50 102
3098.63 108
3098.76 111
3098.89 112
3099.01 111
3099.14 108
3099.27 105
3099.40 101
3099.53 95
3099.65 90
3099.78 83
3099.91 75
3100.04 67
3100.16 59
3100.29 52
3100.42 46
3100.55 41
3100.67 39
3100.80 39
3100.93 40
3101.06 42
3101.19 45
3101.31 48
3101.44 50
3101.57 52
3101.70 53
3101.82 55
3101.95 56
3102.08 59
3102.21 62
3102.33 67
3102.46 73
3102.59 79
3102.72 84
3102.85 88
3102.97 90
3103.10 89
3103.23 84
3103.36 77
3103.48 68
3103.61 58
3103.74 47
3103.87 37
3103.99 28
3104.12 21
3104.25 16
3104.38 12
3104.51 9
3104.63 7
3104.76 6
3104.89 6
3105.02 8
3105.14 10
3105.27 15
3105.40 21
3105.53 28
3105.66 34
3105.78 39
3105.91 42
3106.04 43
3106.17 44
3106.29 46
3106.42 49
3106.55 56
3106.68 64
3106.81 73
3106.93 81
3107.06 87
3107.19 90
3107.32 88
3107.44 84
3107.57 78
3107.70 73
3107.83 69
3107.96 66
3108.08 66
3108.21 67
3108.34 68
3108.47 70
3108.60 70
3108.72 70
3108.85 70
3108.98 71
3109.11 73
3109.23 75
3109.36 78
3109.49 82
3109.62 84
3109.75 85
3109.87 85
3110.00 83
3110.13 79
3110.26 75
3110.39 72
3110.51 70
3110.64 70
3110.77 72
3110.90 74
3111.02 77
3111.15 79
3111.28 80
3111.41 80
3111.54 79
3111.66 78
3111.79 79
3111.92 80
3112.05 82
3112.18 84
3112.30 85
3112.43 85
3112.56 84
3112.69 84
3112.82 84
3112.94 86
3113.07 88
3113.20 90
3113.33 90
3113.46 87
3113.58 81
3113.71 72
3113.84 63
3113.97 56
3114.09 50
3114.22 47
3114.35 47
3114.48 48
3114.61 49
3114.73 49
3114.86 49
3114.99 49
3115.12 50
3115.25 51
3115.37 53
3115.50 55
3115.63 57
3115.76 59
3115.89 61
3116.01 65
3116.14 70
3116.27 77
3116.40 88
3116.53 100
3116.65 114
3116.78 128
3116.91 139
3117.04 148
3117.17 152
3117.29 153
3117.42 152
3117.55 151
3117.68 150
3117.81 152
3117.93 157
3118.06 165
3118.19 173
3118.32 179
3118.45 184
3118.57 185
3118.70 183
3118.83 179
3118.96 174
3119.09 170
3119.21 166
3119.34 162
3119.47 159
3119.60 156
3119.73 154
3119.86 151
3119.98 149
3120.11 147
3120.24 148
3120.37 149
3120.50 152
3120.62 156
3120.75 159
3120.88 163
3121.01 167
3121.14 172
3121.26 177
3121.39 183
3121.52 190
3121.65 199
3121.78 208
3121.90 217
3122.03 224
3122.16 228
3122.29 228
3122.42 223
3122.55 213
3122.67 201
3122.80 188
3122.93 176
3123.06 166
3123.19 159
3123.31 154
3123.44 151
3123.57 147
3123.70 143
3123.83 137
3123.95 130
3124.08 123
3124.21 118
3124.34 114
3124.47 113
3124.60 115
3124.72 117
3124.85 119
3124.98 121
3125.11 122
3125.24 122
3125.36 122
3125.49 123
3125.62 125
3125.75 127
3125.88 129
3126.01 130
3126.13 128
3126.26 124
3126.39 117
3126.52 109
3126.65 100
3126.77 91
3126.90 83
3127.03 76
3127.16 71
3127.29 68
3127.42 65
3127.54 64
3127.67 63
3127.80 64
3127.93 65
3128.06 67
3128.19 67
3128.31 66
3128.44 64
3128.57 59
3128.70 53
3128.83 47
3128.95 44
3129.08 43
3129.21 46
3129.34 51
3129.47 56
3129.60 61
3129.72 64
3129.85 66
3129.98 67
3130.11 69
3130.24 73
3130.37 79
3130.49 87
3130.62 95
3130.75 102
3130.88 107
3131.01 109
3131.14 108
3131.26 103
3131.39 96
3131.52 88
3131.65 78
3131.78 66
3131.91 54
3132.03 41
3132.16 29
3132.29 18
3132.42 8
3132.55 1
3132.68 0
3132.80 0
3132.93 0
3133.06 0
3133.19 0
3133.32 0
3133.45 1
3133.57 1
3133.70 1
3133.83 0
3133.96 0
3134.09 2
3134.22 5
3134.34 11
3134.47 20
3134.60 31
3134.73 42
3134.86 54
3134.99 63
3135.11 68
3135.24 69
3135.37 65
3135.50 59
3135.63 53
3135.76 49
3135.88 50
3136.01 56
3136.14 67
3136.27 82
3136.40 98
3136.53 113
3136.65 126
3136.78 136
3136.91 144
3137.04 151
3137.17 157
3137.30 164
3137.43 171
3137.55 178
3137.68 183
3137.81 186
3137.94 185
3138.07 182
3138.20 176
3138.32 168
3138.45 159
3138.58 150
3138.71 142
3138.84 133
3138.97 124
3139.10 115
3139.22 105
3139.35 94
3139.48 84
3139.61 74
3139.74 67
3139.87 61
3139.99 58
3140.12 56
3140.25 56
3140.38 56
3140.51 56
3140.64 55
3140.77 53
3140.89 51
3141.02 48
3141.15 46
3141.28 46
3141.41 48
3141.54 53
3141.66 61
3141.79 71
3141.92 84
3142.05 96
3142.18 107
3142.31 115
3142.44 120
3142.56 120
3142.69 115
3142.82 108
3142.95 98
3143.08 88
3143.21 79
3143.34 73
3143.46 70
3143.59 71
3143.72 76
3143.85 83
3143.98 93
3144.11 102
3144.24 110
3144.36 116
3144.49 118
3144.62 116
3144.75 113
3144.88 108
3145.01 104
3145.14 100
3145.26 98
3145.39 98
3145.52 99
3145.65 101
3145.78 104
3145.91 108
3146.04 114
3146.16 120
3146.29 126
3146.42 131
3146.55 135
3146.68 138
3146.81 140
3146.94 142
3147.06 145
3147.19 150
3147.32 158
3147.45 167
3147.58 176
3147.71 182
3147.84 186
3147.97 185
3148.09 181
3148.22 175
3148.35 169
3148.48 164
3148.61 162
3148.74 161
3148.87 162
3148.99 164
3149.12 165
3149.25 167
3149.38 168
3149.51 170
3149.64 172
3149.77 175
3149.90 178
3150.02 181
3150.15 183
3150.28 183
3150.41 181
3150.54 178
3150.67 174
3150.80 169
3150.92 163
3151.05 156
3151.18 149
3151.31 142
3151.44 134
3151.57 127
3151.70 120
3151.83 116
3151.95 113
3152.08 112
3152.21 112
3152.34 113
3152.47 114
3152.60 116
3152.73 119
3152.86 123
3152.98 129
3153.11 136
3153.24 144
3153.37 152
3153.50 159
3153.63 167
3153.76 173
3153.89 180
3154.01 187
3154.14 194
3154.27 201
3154.40 205
3154.53 205
3154.66 201
3154.79 193
3154.92 181
3155.04 168
3155.17 156
3155.30 147
3155.43 142
3155.56 142
3155.69 145
3155.82 150
3155.95 157
3156.08 163
3156.20 168
3156.33 172
3156.46 174
3156.59 174
3156.72 173
3156.85 171
3156.98 170
3157.11 170
3157.23 172
3157.36 175
3157.49 180
3157.62 183
3157.75 184
3157.88 182
3158.01 175
3158.14 164
3158.27 151
3158.39 138
3158.52 127
3158.65 119
3158.78 115
3158.91 115
3159.04 118
3159.17 123
3159.30 129
3159.43 136
3159.55 144
3159.68 152
3159.81 161
3159.94 170
3160.07 180
3160.20 190
3160.33 202
3160.46 215
3160.59 231
3160.71 248
3160.84 268
3160.97 288
3161.10 307
3161.23 326
3161.36 344
3161.49 361
3161.62 378
3161.75 397
3161.87 418
3162.00 442
3162.13 469
3162.26 499
3162.39 532
3162.52 566
3162.65 601
3162.78 637
3162.91 673
3163.03 709
3163.16 746
3163.29 784
3163.42 823
3163.55 864
3163.68 906
3163.81 949
3163.94 991
3164.07 1033
3164.20 1075
3164.32 1117
3164.45 1161
3164.58 1205
3164.71 1252
3164.84 1301
3164.97 1352
3165.10 1403
3165.23 1454
3165.36 1503
3165.49 1549
3165.61 1589
3165.74 1623
3165.87 1648
3166.00 1666
3166.13 1678
3166.26 1685
3166.39 1690
3166.52 1696
3166.65 1702
3166.78 1711
3166.90 1719
3167.03 1726
3167.16 1729
3167.29 1727
3167.42 1719
3167.55 1707
3167.68 1691
3167.81 1672
3167.94 1652
3168.07 1630
3168.19 1607
3168.32 1582
3168.45 1556
3168.58 1527
3168.71 1495
3168.84 1460
3168.97 1422
3169.10 1381
3169.23 1339
3169.36 1295
3169.49 1252
3169.61 1211
3169.74 1170
3169.87 1131
3170.00 1092
3170.13 1054
3170.26 1016
3170.39 978
3170.52 940
3170.65 904
3170.78 869
3170.91 835
3171.03 804
3171.16 776
3171.29 750
3171.42 726
3171.55 706
3171.68 688
3171.81 672
3171.94 658
3172.07 644
3172.20 629
3172.33 613
3172.46 593
3172.58 570
3172.71 545
3172.84 518
3172.97 490
3173.10 464
3173.23 441
3173.36 422
3173.49 408
3173.62 397
3173.75 390
3173.88 384
3174.01 380
3174.13 376
3174.26 373
3174.39 370
3174.52 366
3174.65 363
3174.78 358
3174.91 351
3175.04 341
3175.17 328
3175.30 314
3175.43 298
3175.56 283
3175.68 270
3175.81 260
3175.94 252
3176.07 247
3176.20 244
3176.33 241
3176.46 239
3176.59 238
3176.72 238
3176.85 239
3176.98 241
3177.11 244
3177.24 246
3177.36 248
3177.49 247
3177.62 245
3177.75 240
3177.88 233
3178.01 225
3178.14 217
3178.27 210
3178.40 204
3178.53 200
3178.66 196
3178.79 192
3178.92 187
3179.05 182
3179.17 175
3179.30 168
3179.43 162
3179.56 158
3179.69 157
3179.82 160
3179.95 165
3180.08 172
3180.21 178
3180.34 184
3180.47 186
3180.60 183
3180.73 177
3180.86 167
3180.98 155
3181.11 142
3181.24 131
3181.37 121
3181.50 114
3181.63 109
3181.76 106
3181.89 104
3182.02 101
3182.15 99
3182.28 95
3182.41 92
3182.54 89
3182.67 87
3182.80 88
3182.92 91
3183.05 99
3183.18 109
3183.31 122
3183.44 135
3183.57 147
3183.70 154
3183.83 156
3183.96 153
3184.09 144
3184.22 132
3184.35 121
3184.48 112
3184.61 107
3184.74 107
3184.87 110
3184.99 115
3185.12 119
3185.25 122
3185.38 122
3185.51 119
3185.64 116
3185.77 113
3185.90 112
3186.03 113
3186.16 116
3186.29 119
3186.42 122
3186.55 123
3186.68 123
3186.81 121
3186.94 118
3187.07 115
3187.19 113
3187.32 112
3187.45 113
3187.58 115
3187.71 118
3187.84 122
3187.97 127
3188.10 130
3188.23 133
3188.36 133
3188.49 132
3188.62 129
3188.75 125
3188.88 122
3189.01 121
3189.14 122
3189.27 125
3189.40 128
3189.53 132
3189.65 133
3189.78 132
3189.91 127
3190.04 121
3190.17 113
3190.30 107
3190.43 103
3190.56 100
3190.69 99
3190.82 99
3190.95 97
3191.08 93
3191.21 85
3191.34 75
3191.47 62
3191.60 49
3191.73 36
3191.86 26
3191.99 19
3192.12 17
3192.25 17
3192.37 21
3192.50 25
3192.63 29
3192.76 33
3192.89 34
3193.02 34
3193.15 33
3193.28 31
3193.41 29
3193.54 26
3193.67 23
3193.80 20
3193.93 18
3194.06 15
3194.19 12
3194.32 9
3194.45 5
3194.58 0
3194.71 0
3194.84 0
3194.97 0
3195.10 0
3195.23 0
3195.36 0
3195.48 0
3195.61 3
3195.74 11
3195.87 18
3196.00 24
3196.13 30
3196.26 35
3196.39 40
3196.52 47
3196.65 54
3196.78 64
3196.91 74
3197.04 85
3197.17 96
3197.30 106
3197.43 113
3197.56 118
3197.69 119
3197.82 117
3197.95 112
3198.08 105
3198.21 96
3198.34 88
3198.47 80
3198.60 74
3198.73 70
3198.86 67
3198.99 64
3199.12 61
3199.24 58
3199.37 53
3199.50 47
3199.63 40
3199.76 32
3199.89 26
3200.02 20
3200.15 15
3200.28 13
3200.41 13
3200.54 14
3200.67 17
3200.80 22
3200.93 26
3201.06 30
3201.19 34
3201.32 36
3201.45 37
3201.58 36
3201.71 35
3201.84 33
3201.97 30
3202.10 28
3202.23 25
3202.36 22
3202.49 19
3202.62 16
3202.75 15
3202.88 16
3203.01 21
3203.14 28
3203.27 37
3203.40 48
3203.53 58
3203.66 66
3203.79 72
3203.92 74
3204.05 74
3204.17 72
3204.30 69
3204.43 67
3204.56 64
3204.69 60
3204.82 55
3204.95 49
3205.08 41
3205.21 33
3205.34 25
3205.47 19
3205.60 15
3205.73 15
3205.86 18
3205.99 23
3206.12 28
3206.25 33
3206.38 37
3206.51 40
3206.64 43
3206.77 45
3206.90 46
3207.03 48
3207.16 48
3207.29 47
3207.42 44
3207.55 38
3207.68 31
3207.81 24
3207.94 17
3208.07 11
3208.20 8
3208.33 6
3208.46 6
3208.59 7
3208.72 8
3208.85 9
3208.98 8
3209.11 7
3209.24 4
3209.37 0
3209.50 0
3209.63 0
3209.76 0
3209.89 0
3210.02 0
3210.15 0
3210.28 0
3210.41 6
3210.54 14
3210.67 23
3210.80 32
3210.93 40
3211.06 47
3211.19 53
3211.32 57
3211.45 61
3211.58 65
3211.71 69
3211.84 74
3211.97 82
3212.10 93
3212.23 106
3212.36 120
3212.49 135
3212.62 150
3212.75 162
3212.88 172
3213.01 179
3213.14 184
3213.27 186
3213.40 187
3213.53 187
3213.66 187
3213.79 186
3213.92 187
3214.05 188
3214.18 189
3214.31 190
3214.44 191
3214.57 191
3214.70 191
3214.83 191
3214.96 192
3215.09 193
3215.22 196
3215.35 198
3215.48 201
3215.61 203
3215.74 205
3215.87 206
3216.00 208
3216.13 210
3216.26 214
3216.39 217
3216.52 221
3216.65 223
3216.78 224
3216.91 223
3217.04 220
3217.17 218
3217.30 216
3217.43 216
3217.56 218
3217.69 221
3217.82 223
3217.95 223
3218.08 219
3218.21 211
3218.34 201
3218.47 187
3218.60 174
3218.73 161
3218.86 151
3218.99 142
3219.12 134
3219.25 127
3219.38 120
3219.51 111
3219.64 102
3219.77 93
3219.90 84
3220.03 76
3220.16 71
3220.29 68
3220.42 68
3220.55 71
3220.68 76
3220.81 82
3220.94 89
3221.07 95
3221.20 100
3221.33 105
3221.46 109
3221.59 113
3221.72 116
3221.85 119
3221.98 121
3222.11 120
3222.24 118
3222.37 113
3222.50 106
3222.63 98
3222.76 90
3222.89 82
3223.02 76
3223.15 70
3223.28 66
3223.41 63
3223.54 60
3223.67 58
3223.80 55
3223.93 51
3224.06 47
3224.19 43
3224.32 38
3224.45 35
3224.58 32
3224.71 31
3224.84 31
3224.97 32
3225.11 34
3225.24 35
3225.37 34
3225.50 33
3225.63 29
3225.76 24
3225.89 17
3226.02 9
3226.15 1
3226.28 0
3226.41 0
3226.54 0
3226.67 0
3226.80 0
3226.93 0
3227.06 0
3227.19 2
3227.32 5
3227.45 7
3227.58 8
3227.71 10
3227.84 12
3227.97 15
3228.10 20
3228.23 26
3228.36 33
3228.49 40
3228.62 47
3228.75 53
3228.88 57
3229.01 62
3229.14 66
3229.27 70
3229.40 74
3229.53 78
3229.66 81
3229.79 82
3229.92 80
3230.06 77
3230.19 73
3230.32 68
3230.45 63
3230.58 59
3230.71 55
3230.84 52
3230.97 50
3231.10 50
3231.23 50
3231.36 52
3231.49 54
3231.62 56
3231.75 57
3231.88 57
3232.01 54
3232.14 50
3232.27 46
3232.40 42
3232.53 39
3232.66 39
3232.79 42
3232.92 47
3233.05 54
3233.18 61
3233.31 67
3233.44 73
3233.57 76
3233.70 77
3233.84 76
3233.97 73
3234.10 69
3234.23 65
3234.36 61
3234.49 58
3234.62 55
3234.75 54
3234.88 54
3235.01 56
3235.14 60
3235.27 66
3235.40 73
3235.53 81
3235.66 88
3235.79 94
3235.92 97
3236.05 97
3236.18 95
3236.31 93
3236.44 92
3236.57 92
3236.70 93
3236.83 95
3236.97 98
3237.10 99
3237.23 100
3237.36 100
3237.49 100
3237.62 101
3237.75 104
3237.88 109
3238.01 114
3238.14 117
3238.27 119
3238.40 119
3238.53 116
3238.66 112
3238.79 107
3238.92 104
3239.05 103
3239.18 103
3239.31 103
3239.44 101
3239.57 97
3239.71 90
3239.84 79
3239.97 65
3240.10 52
3240.23 40
3240.36 33
3240.49 31
3240.62 34
3240.75 42
3240.88 53
3241.01 64
3241.14 73
3241.27 80
3241.40 84
3241.53 86
3241.66 87
3241.79 88
3241.92 89
3242.05 90
3242.19 92
3242.32 93
3242.45 93
3242.58 91
3242.71 88
3242.84 84
3242.97 78
3243.10 72
3243.23 65
3243.36 59
3243.49 54
3243.62 51
3243.75 51
3243.88 53
3244.01 58
3244.14 65
3244.27 73
3244.41 82
3244.54 90
3244.67 98
3244.80 105
3244.93 110
3245.06 114
3245.19 116
3245.32 116
3245.45 113
3245.58 110
3245.71 104
3245.84 98
3245.97 91
3246.10 85
3246.23 78
3246.36 73
3246.50 68
3246.63 65
3246.76 63
3246.89 63
3247.02 64
3247.15 66
3247.28 69
3247.41 73
3247.54 77
3247.67 81
3247.80 86
3247.93 92
3248.06 97
3248.19 103
3248.32 109
3248.46 116
3248.59 124
3248.72 135
3248.85 148
3248.98 163
3249.11 179
3249.24 197
3249.37 213
3249.50 228
3249.63 241
3249.76 254
3249.89 267
3250.02 281
3250.15 298
3250.29 319
3250.42 342
3250.55 367
3250.68 392
3250.81 415
3250.94 435
3251.07 452
3251.20 465
3251.33 476
3251.46 485
3251.59 495
3251.72 507
3251.85 519
3251.98 533
3252.12 547
3252.25 559
3252.38 570
3252.51 577
3252.64 581
3252.77 582
3252.90 578
3253.03 571
3253.16 560
3253.29 544
3253.42 526
3253.55 506
3253.68 485
3253.82 465
3253.95 449
3254.08 437
3254.21 429
3254.34 424
3254.47 422
3254.60 421
3254.73 420
3254.86 417
3254.99 412
3255.12 405
3255.25 396
3255.39 385
3255.52 371
3255.65 355
3255.78 337
3255.91 317
3256.04 299
3256.17 285
3256.30 275
3256.43 273
3256.56 277
3256.69 289
3256.82 304
3256.96 320
3257.09 335
3257.22 345
3257.35 349
3257.48 347
3257.61 340
3257.74 329
3257.87 316
3258.00 302
3258.13 288
3258.26 276
3258.39 264
3258.53 253
3258.66 243
3258.79 234
3258.92 227
3259.05 221
3259.18 218
3259.31 216
3259.44 215
3259.57 216
3259.70 217
3259.83 219
3259.97 221
3260.10 225
3260.23 230
3260.36 235
3260.49 241
3260.62 246
3260.75 251
3260.88 255
3261.01 259
3261.14 261
3261.28 263
3261.41 263
3261.54 264
3261.67 264
3261.80 262
3261.93 259
3262.06 255
3262.19 249
3262.32 243
3262.45 235
3262.58 226
3262.72 216
3262.85 206
3262.98 195
3263.11 185
3263.24 177
3263.37 170
3263.50 167
3263.63 167
3263.76 170
3263.89 174
3264.03 179
3264.16 184
3264.29 187
3264.42 188
3264.55 189
3264.68 191
3264.81 194
3264.94 199
3265.07 208
3265.20 220
3265.34 233
3265.47 247
3265.60 262
3265.73 275
3265.86 288
3265.99 300
3266.12 313
3266.25 326
3266.38 342
3266.51 360
3266.65 383
3266.78 409
3266.91 440
3267.04 475
3267.17 512
3267.30 552
3267.43 592
3267.56 632
3267.69 671
3267.83 710
3267.96 748
3268.09 784
3268.22 819
3268.35 851
3268.48 882
3268.61 911
3268.74 938
3268.87 964
3269.01 991
3269.14 1019
3269.27 1050
3269.40 1083
3269.53 1119
3269.66 1155
3269.79 1190
3269.92 1224
3270.05 1252
3270.19 1276
3270.32 1295
3270.45 1308
3270.58 1318
3270.71 1325
3270.84 1331
3270.97 1336
3271.10 1341
3271.23 1343
3271.37 1344
3271.50 1342
3271.63 1338
3271.76 1331
3271.89 1324
3272.02 1316
3272.15 1307
3272.28 1298
3272.41 1285
3272.55 1268
3272.68 1246
3272.81 1217
3272.94 1183
3273.07 1144
3273.20 1100
3273.33 1055
3273.46 1009
3273.60 962
3273.73 915
3273.86 867
3273.99 820
3274.12 775
3274.25 731
3274.38 692
3274.51 659
3274.64 632
3274.78 611
3274.91 595
3275.04 581
3275.17 566
3275.30 548
3275.43 527
3275.56 502
3275.69 476
3275.83 450
3275.96 426
3276.09 404
3276.22 386
3276.35 371
3276.48 358
3276.61 346
3276.74 334
3276.88 323
3277.01 312
3277.14 302
3277.27 292
3277.40 283
3277.53 272
3277.66 261
3277.79 248
3277.93 234
3278.06 220
3278.19 205
3278.32 191
3278.45 177
3278.58 163
3278.71 151
3278.84 139
3278.98 129
3279.11 119
3279.24 109
3279.37 101
3279.50 94
3279.63 87
3279.76 80
3279.90 73
3280.03 67
3280.16 61
3280.29 56
3280.42 53
3280.55 51
3280.68 52
3280.81 53
3280.95 55
3281.08 56
3281.21 56
3281.34 56
3281.47 55
3281.60 54
3281.73 53
3281.87 53
3282.00 53
3282.13 55
3282.26 57
3282.39 61
3282.52 65
3282.65 69
3282.78 73
3282.92 77
3283.05 81
3283.18 86
3283.31 91
3283.44 97
3283.57 105
3283.70 114
3283.84 124
3283.97 132
3284.10 140
3284.23 146
3284.36 151
3284.49 156
3284.62 162
3284.76 169
3284.89 175
3285.02 181
3285.15 185
3285.28 186
3285.41 184
3285.54 180
3285.68 173
3285.81 167
3285.94 161
3286.07 158
3286.20 157
3286.33 159
3286.46 163
3286.60 169
3286.73 176
3286.86 182
3286.99 189
3287.12 195
3287.25 201
3287.38 207
3287.52 212
3287.65 216
3287.78 216
3287.91 213
3288.04 206
3288.17 196
3288.30 182
3288.44 169
3288.57 158
3288.70 150
3288.83 147
3288.96 149
3289.09 153
3289.23 160
3289.36 166
3289.49 169
3289.62 171
3289.75 169
3289.88 165
3290.01 160
3290.15 153
3290.28 147
3290.41 139
3290.54 132
3290.67 124
3290.80 116
3290.94 106
3291.07 97
3291.20 87
3291.33 77
3291.46 68
3291.59 59
3291.72 50
3291.86 41
3291.99 33
3292.12 27
3292.25 22
3292.38 20
3292.51 22
3292.65 29
3292.78 40
3292.91 54
3293.04 70
3293.17 86
3293.30 102
3293.43 115
3293.57 125
3293.70 131
3293.83 134
3293.96 134
3294.09 132
3294.22 128
3294.36 124
3294.49 118
3294.62 113
3294.75 106
3294.88 99
3295.01 90
3295.15 79
3295.28 66
3295.41 51
3295.54 37
3295.67 24
3295.80 14
3295.94 7
3296.07 3
3296.20 1
3296.33 0
3296.46 0
3296.59 0
3296.73 0
3296.86 0
3296.99 0
3297.12 0
3297.25 0
3297.38 0
3297.52 8
3297.65 17
3297.78 26
3297.91 35
3298.04 43
3298.17 49
3298.31 54
3298.44 57
3298.57 59
3298.70 60
3298.83 62
3298.96 65
3299.10 71
3299.23 79
3299.36 90
3299.49 102
3299.62 114
3299.75 125
3299.89 133
3300.02 139
3300.15 140
3300.28 138
3300.41 133
3300.54 126
3300.68 118
3300.81 111
3300.94 106
3301.07 103
3301.20 102
3301.33 101
3301.47 101
3301.60 99
3301.73 97
3301.86 93
3301.99 89
3302.13 86
3302.26 84
3302.39 84
3302.52 84
3302.65 84
3302.78 83
3302.92 80
3303.05 74
3303.18 66
3303.31 57
3303.44 49
3303.57 41
3303.71 36
3303.84 34
3303.97 36
3304.10 43
3304.23 54
3304.37 68
3304.50 83
3304.63 97
3304.76 108
3304.89 114
3305.02 116
3305.16 115
3305.29 111
3305.42 107
3305.55 104
3305.68 102
3305.82 102
3305.95 103
3306.08 103
3306.21 101
3306.34 97
3306.47 91
3306.61 84
3306.74 77
3306.87 70
3307.00 64
3307.13 59
3307.27 55
3307.40 50
3307.53 43
3307.66 34
3307.79 24
3307.93 12
3308.06 1
3308.19 0
3308.32 0
3308.45 0
3308.58 0
3308.72 0
3308.85 0
3308.98 0
3309.11 0
3309.24 4
3309.38 13
3309.51 24
3309.64 36
3309.77 48
3309.90 60
3310.04 71
3310.17 78
3310.30 81
3310.43 81
3310.56 77
3310.70 71
3310.83 65
3310.96 61
3311.09 61
3311.22 64
3311.36 70
3311.49 79
3311.62 88
3311.75 97
3311.88 104
3312.01 108
3312.15 109
3312.28 106
3312.41 102
3312.54 97
3312.67 91
3312.81 85
3312.94 79
3313.07 74
3313.20 69
3313.33 65
3313.47 60
3313.60 55
3313.73 50
3313.86 43
3313.99 37
3314.13 31
3314.26 25
3314.39 21
3314.52 18
3314.65 16
3314.79 16
3314.92 17
3315.05 19
3315.18 22
3315.31 27
3315.45 34
3315.58 42
3315.71 50
3315.84 58
3315.97 64
3316.11 66
3316.24 63
3316.37 57
3316.50 48
3316.63 37
3316.77 25
3316.90 15
3317.03 5
3317.16 0
3317.30 0
3317.43 0
3317.56 0
3317.69 0
3317.82 0
3317.96 0
3318.09 0
3318.22 0
3318.35 5
3318.48 10
3318.62 15
3318.75 19
3318.88 24
3319.01 29
3319.14 33
3319.28 36
3319.41 38
3319.54 37
3319.67 35
3319.80 31
3319.94 29
3320.07 28
3320.20 30
3320.33 36
3320.47 45
3320.60 56
3320.73 67
3320.86 78
3320.99 87
3321.13 94
3321.26 98
3321.39 101
3321.52 101
3321.65 99
3321.79 96
3321.92 91
3322.05 84
3322.18 78
3322.32 71
3322.45 64
3322.58 57
3322.71 50
3322.84 44
3322.98 39
3323.11 35
3323.24 33
3323.37 34
3323.51 39
3323.64 48
3323.77 58
3323.90 70
3324.03 81
3324.17 90
3324.30 96
3324.43 99
3324.56 99
3324.69 99
3324.83 97
3324.96 97
3325.09 98
3325.22 102
3325.36 107
3325.49 114
3325.62 122
3325.75 130
3325.88 137
3326.02 143
3326.15 148
3326.28 151
3326.41 153
3326.55 155
3326.68 157
3326.81 160
3326.94 164
3327.08 172
3327.21 181
3327.34 193
3327.47 207
3327.60 222
3327.74 234
3327.87 244
3328.00 250
3328.13 249
3328.27 242
3328.40 230
3328.53 214
3328.66 196
3328.79 179
3328.93 165
3329.06 154
3329.19 150
3329.32 151
3329.46 157
3329.59 166
3329.72 175
3329.85 182
3329.99 185
3330.12 184
3330.25 178
3330.38 170
3330.51 161
3330.65 154
3330.78 149
3330.91 148
3331.04 150
3331.18 155
3331.31 160
3331.44 166
3331.57 171
3331.71 175
3331.84 178
3331.97 182
3332.10 184
3332.24 187
3332.37 188
3332.50 187
3332.63 185
3332.76 181
3332.90 176
3333.03 172
3333.16 168
3333.29 166
3333.43 165
3333.56 164
3333.69 163
3333.82 161
3333.96 159
3334.09 156
3334.22 154
3334.35 153
3334.49 152
3334.62 152
3334.75 151
3334.88 148
3335.02 144
3335.15 137
3335.28 129
3335.41 120
3335.54 112
3335.68 105
3335.81 100
3335.94 97
3336.07 95
3336.21 93
3336.34 91
3336.47 87
3336.60 83
3336.74 78
3336.87 74
3337.00 70
3337.13 68
3337.27 67
3337.40 68
3337.53 68
3337.66 69
3337.80 69
3337.93 70
3338.06 72
3338.19 75
3338.33 80
3338.46 86
3338.59 94
3338.72 103
3338.86 110
3338.99 116
3339.12 119
3339.25 119
3339.39 116
3339.52 109
3339.65 101
3339.78 91
3339.92 82
3340.05 74
3340.18 69
3340.31 66
3340.45 64
3340.58 63
3340.71 62
3340.84 58
3340.98 53
3341.11 48
3341.24 43
3341.37 40
3341.51 39
3341.64 42
3341.77 47
3341.90 52
3342.04 57
3342.17 59
3342.30 58
3342.43 56
3342.57 52
3342.70 48
3342.83 46
3342.96 46
3343.10 48
3343.23 52
3343.36 58
3343.50 65
3343.63 72
3343.76 79
3343.89 84
3344.03 88
3344.16 91
3344.29 92
3344.42 92
3344.56 92
3344.69 91
3344.82 90
3344.95 90
3345.09 91
3345.22 92
3345.35 93
3345.48 94
3345.62 95
3345.75 94
3345.88 93
3346.01 90
3346.15 88
3346.28 86
3346.41 85
3346.55 84
3346.68 84
3346.81 84
3346.94 83
3347.08 81
3347.21 77
3347.34 74
3347.47 70
3347.61 68
3347.74 68
3347.87 70
3348.00 72
3348.14 74
3348.27 76
3348.40 76
3348.54 75
3348.67 72
3348.80 69
3348.93 65
3349.07 61
3349.20 58
3349.33 56
3349.46 55
3349.60 56
3349.73 59
3349.86 65
3350.00 72
3350.13 81
3350.26 90
3350.39 99
3350.53 108
3350.66 114
3350.79 118
3350.92 119
3351.06 118
3351.19 113
3351.32 107
3351.46 99
3351.59 90
3351.72 81
3351.85 71
3351.99 62
3352.12 53
3352.25 45
3352.38 37
3352.52 30
3352.65 24
3352.78 19
3352.92 17
3353.05 16
3353.18 19
3353.31 24
3353.45 30
3353.58 39
3353.71 47
3353.84 56
3353.98 65
3354.11 73
3354.24 81
3354.38 88
3354.51 94
3354.64 98
3354.77 100
3354.91 99
3355.04 95
3355.17 89
3355.31 80
3355.44 69
3355.57 56
3355.70 44
3355.84 31
3355.97 20
3356.10 10
3356.24 3
3356.37 0
3356.50 0
3356.63 0
3356.77 0
3356.90 0
3357.03 0
3357.17 0
3357.30 0
3357.43 0
3357.56 3
3357.70 9
3357.83 15
3357.96 20
3358.10 26
3358.23 32
3358.36 38
3358.49 44
3358.63 50
3358.76 56
3358.89 61
3359.03 65
3359.16 68
3359.29 70
3359.42 72
3359.56 75
3359.69 79
3359.82 84
3359.96 90
3360.09 97
3360.22 102
3360.35 105
3360.49 106
3360.62 105
3360.75 102
3360.89 99
3361.02 96
3361.15 94
3361.29 93
3361.42 93
3361.55 94
3361.68 96
3361.82 99
3361.95 101
3362.08 103
3362.22 106
3362.35 108
3362.48 109
3362.61 110
3362.75 110
3362.88 109
3363.01 106
3363.15 102
3363.28 96
3363.41 88
3363.55 80
3363.68 72
3363.81 65
3363.94 58
3364.08 53
3364.21 49
3364.34 45
3364.48 41
3364.61 38
3364.74 35
3364.88 33
3365.01 30
3365.14 29
3365.27 29
3365.41 29
3365.54 31
3365.67 32
3365.81 33
3365.94 32
3366.07 30
3366.21 26
3366.34 21
3366.47 16
3366.60 12
3366.74 10
3366.87 10
3367.00 12
3367.14 16
3367.27 21
3367.40 27
3367.54 33
3367.67 39
3367.80 44
3367.94 47
3368.07 48
3368.20 47
3368.33 44
3368.47 40
3368.60 36
3368.73 33
3368.87 31
3369.00 31
3369.13 31
3369.27 32
3369.40 34
3369.53 36
3369.67 40
3369.80 45
3369.93 50
3370.06 57
3370.20 63
3370.33 68
3370.46 71
3370.60 74
3370.73 77
3370.86 82
3371.00 89
3371.13 99
3371.26 111
3371.40 124
3371.53 134
3371.66 140
3371.80 142
3371.93 140
3372.06 136
3372.19 132
3372.33 131
3372.46 135
3372.59 145
3372.73 159
3372.86 176
3372.99 194
3373.13 209
3373.26 219
3373.39 222
3373.53 217
3373.66 206
3373.79 188
3373.93 168
3374.06 146
3374.19 128
3374.33 114
3374.46 106
3374.59 102
3374.73 102
3374.86 103
3374.99 103
3375.12 98
3375.26 90
3375.39 79
3375.52 68
3375.66 58
3375.79 52
3375.92 50
3376.06 53
3376.19 58
3376.32 65
3376.46 71
3376.59 76
3376.72 79
3376.86 82
3376.99 85
3377.12 88
3377.26 91
3377.39 94
3377.52 96
3377.66 97
3377.79 96
3377.92 95
3378.06 94
3378.19 93
3378.32 92
3378.46 90
3378.59 87
3378.72 80
3378.86 70
3378.99 56
3379.12 39
3379.26 21
3379.39 4
3379.52 0
3379.66 0
3379.79 0
3379.92 0
3380.06 0
3380.19 0
3380.32 0
3380.46 4
3380.59 12
3380.72 17
3380.86 21
3380.99 23
3381.12 24
3381.26 25
3381.39 27
3381.52 32
3381.66 38
3381.79 45
3381.92 52
3382.06 57
3382.19 60
3382.32 60
3382.46 55
3382.59 47
3382.72 36
3382.86 23
3382.99 11
3383.12 2
3383.26 0
3383.39 0
3383.52 0
3383.66 0
3383.79 2
3383.92 5
3384.06 6
3384.19 4
3384.32 1
3384.46 0
3384.59 0
3384.72 0
3384.86 0
3384.99 6
3385.12 14
3385.26 25
3385.39 38
3385.52 55
3385.66 72
3385.79 90
3385.92 106
3386.06 119
3386.19 128
3386.32 133
3386.46 133
3386.59 132
3386.72 129
3386.86 126
3386.99 123
3387.12 121
3387.26 118
3387.39 114
3387.52 108
3387.66 101
3387.79 92
3387.93 82
3388.06 70
3388.19 59
3388.33 47
3388.46 36
3388.59 26
3388.73 17
3388.86 11
3388.99 8
3389.13 10
3389.26 15
3389.39 25
3389.53 38
3389.66 52
3389.79 66
3389.93 77
3390.06 84
3390.19 87
3390.33 86
3390.46 83
3390.60 79
3390.73 76
3390.86 75
3391.00 76
3391.13 79
3391.26 83
3391.40 89
3391.53 95
3391.66 102
3391.80 109
3391.93 115
3392.06 121
3392.20 126
3392.33 131
3392.46 136
3392.60 141
3392.73 145
3392.87 148
3393.00 150
3393.13 149
3393.27 145
3393.40 139
3393.53 131
3393.67 123
3393.80 115
3393.93 109
3394.07 105
3394.20 104
3394.33 104
3394.47 104
3394.60 105
3394.74 105
3394.87 104
3395.00 101
3395.14 97
3395.27 90
3395.40 82
3395.54 71
3395.67 58
3395.80 44
3395.94 29
3396.07 15
3396.20 3
3396.34 0
3396.47 0
3396.61 0
3396.74 0
3396.87 5
3397.01 12
3397.14 16
3397.27 17
3397.41 13
3397.54 6
3397.68 0
3397.81 0
3397.94 0
3398.08 0
3398.21 0
3398.34 2
3398.48 15
3398.61 28
3398.74 40
3398.88 50
3399.01 55
3399.15 58
3399.28 57
3399.41 55
3399.55 53
3399.68 50
3399.81 48
3399.95 47
3400.08 45
3400.21 42
3400.35 39
3400.48 34
3400.62 29
3400.75 24
3400.88 20
3401.02 16
3401.15 13
3401.28 9
3401.42 6
3401.55 4
3401.69 4
3401.82 7
3401.95 14
3402.09 24
3402.22 35
3402.35 47
3402.49 57
3402.62 64
3402.76 68
3402.89 68
3403.02 67
3403.16 65
3403.29 63
3403.42 63
3403.56 64
3403.69 65
3403.83 68
3403.96 72
3404.09 76
3404.23 81
3404.36 86
3404.49 92
3404.63 98
3404.76 104
3404.90 109
3405.03 114
3405.16 119
3405.30 126
3405.43 134
3405.57 145
3405.70 160
3405.83 179
3405.97 201
3406.10 224
3406.23 246
3406.37 267
3406.50 285
3406.64 299
3406.77 309
3406.90 316
3407.04 320
3407.17 322
3407.31 322
3407.44 319
3407.57 313
3407.71 305
3407.84 295
3407.97 283
3408.11 271
3408.24 259
3408.38 248
3408.51 238
3408.64 230
3408.78 223
3408.91 216
3409.05 211
3409.18 207
3409.31 203
3409.45 199
3409.58 196
3409.71 192
3409.85 188
3409.98 184
3410.12 180
3410.25 176
3410.38 172
3410.52 169
3410.65 166
3410.79 162
3410.92 157
3411.05 150
3411.19 141
3411.32 131
3411.46 120
3411.59 109
3411.72 99
3411.86 91
3411.99 85
3412.13 83
3412.26 82
3412.39 84
3412.53 87
3412.66 91
3412.79 96
3412.93 100
3413.06 104
3413.20 106
3413.33 108
3413.46 108
3413.60 110
3413.73 113
3413.87 118
3414.00 124
3414.13 132
3414.27 140
3414.40 147
3414.54 151
3414.67 153
3414.80 153
3414.94 153
3415.07 154
3415.21 158
3415.34 164
3415.47 173
3415.61 183
3415.74 194
3415.88 203
3416.01 211
3416.14 216
3416.28 217
3416.41 216
3416.55 212
3416.68 207
3416.81 201
3416.95 194
3417.08 189
3417.22 185
3417.35 182
3417.48 181
3417.62 182
3417.75 183
3417.89 183
3418.02 182
3418.16 179
3418.29 174
3418.42 166
3418.56 156
3418.69 145
3418.83 133
3418.96 121
3419.09 109
3419.23 97
3419.36 85
3419.50 75
3419.63 67
3419.76 62
3419.90 60
3420.03 61
3420.17 64
3420.30 70
3420.43 77
3420.57 84
3420.70 90
3420.84 97
3420.97 102
3421.11 107
3421.24 111
3421.37 113
3421.51 114
3421.64 113
3421.78 111
3421.91 108
3422.04 104
3422.18 101
3422.31 99
3422.45 98
3422.58 98
3422.71 99
3422.85 99
3422.98 98
3423.12 94
3423.25 89
3423.39 82
3423.52 75
3423.65 67
3423.79 61
3423.92 56
3424.06 54
3424.19 54
3424.32 55
3424.46 57
3424.59 58
3424.73 60
3424.86 61
3425.00 61
3425.13 60
3425.26 59
3425.40 57
3425.53 54
3425.67 51
3425.80 48
3425.93 45
3426.07 44
3426.20 46
3426.34 51
3426.47 58
3426.61 66
3426.74 73
3426.87 76
3427.01 74
3427.14 68
3427.28 56
3427.41 42
3427.55 28
3427.68 15
3427.81 5
3427.95 0
3428.08 0
3428.22 0
3428.35 1
3428.49 5
3428.62 9
3428.75 14
3428.89 21
3429.02 28
3429.16 37
3429.29 48
3429.43 60
3429.56 73
3429.69 86
3429.83 99
3429.96 112
3430.10 124
3430.23 135
3430.37 145
3430.50 151
3430.63 155
3430.77 155
3430.90 151
3431.04 145
3431.17 137
3431.31 129
3431.44 124
3431.57 121
3431.71 123
3431.84 128
3431.98 136
3432.11 146
3432.25 157
3432.38 169
3432.51 182
3432.65 195
3432.78 211
3432.92 229
3433.05 249
3433.19 271
3433.32 293
3433.45 314
3433.59 333
3433.72 349
3433.86 362
3433.99 374
3434.13 384
3434.26 393
3434.40 402
3434.53 410
3434.66 417
3434.80 423
3434.93 428
3435.07 431
3435.20 433
3435.34 434
3435.47 434
3435.60 433
3435.74 431
3435.87 427
3436.01 421
3436.14 413
3436.28 405
3436.41 396
3436.55 388
3436.68 380
3436.81 372
3436.95 364
3437.08 356
3437.22 347
3437.35 337
3437.49 326
3437.62 316
3437.76 305
3437.89 292
3438.02 279
3438.16 264
3438.29 247
3438.43 229
3438.56 211
3438.70 194
3438.83 179
3438.97 168
3439.10 159
3439.23 153
3439.37 148
3439.50 143
3439.64 138
3439.77 133
3439.91 128
3440.04 122
3440.18 118
3440.31 114
3440.44 112
3440.58 110
3440.71 109
3440.85 108
3440.98 108
3441.12 109
3441.25 111
3441.39 114
3441.52 117
3441.66 120
3441.79 123
3441.92 126
3442.06 126
3442.19 125
3442.33 123
3442.46 118
3442.60 112
3442.73 104
3442.87 96
3443.00 88
3443.14 82
3443.27 79
3443.40 78
3443.54 79
3443.67 81
3443.81 84
3443.94 86
3444.08 87
3444.21 87
3444.35 84
3444.48 81
3444.62 75
3444.75 69
3444.88 63
3445.02 56
3445.15 49
3445.29 45
3445.42 42
3445.56 42
3445.69 43
3445.83 46
3445.96 50
3446.10 55
3446.23 60
3446.37 65
3446.50 70
3446.63 74
3446.77 78
3446.90 80
3447.04 83
3447.17 84
3447.31 86
3447.44 90
3447.58 95
3447.71 102
3447.85 110
3447.98 118
3448.12 125
3448.25 129
3448.38 131
3448.52 131
3448.65 130
3448.79 128
3448.92 126
3449.06 123
3449.19 121
3449.33 119
3449.46 117
3449.60 113
3449.73 110
3449.87 106
3450.00 103
3450.14 100
3450.27 97
3450.40 93
3450.54 89
3450.67 83
3450.81 76
3450.94 69
3451.08 62
3451.21 56
3451.35 53
3451.48 53
3451.62 55
3451.75 60
3451.89 65
3452.02 70
3452.16 72
3452.29 72
3452.43 69
3452.56 63
3452.69 54
3452.83 44
3452.96 35
3453.10 29
3453.23 25
3453.37 24
3453.50 26
3453.64 30
3453.77 33
3453.91 36
3454.04 37
3454.18 36
3454.31 33
3454.45 30
3454.58 26
3454.72 22
3454.85 18
3454.99 14
3455.12 12
3455.26 9
3455.39 6
3455.52 3
3455.66 0
3455.79 0
3455.93 0
3456.06 0
3456.20 0
3456.33 0
3456.47 0
3456.60 0
3456.74 7
3456.87 18
3457.01 27
3457.14 35
3457.28 40
3457.41 43
3457.55 45
3457.68 47
3457.82 49
3457.95 52
3458.09 53
3458.22 53
3458.36 51
3458.49 47
3458.63 40
3458.76 32
3458.90 26
3459.03 22
3459.17 20
3459.30 20
3459.43 21
3459.57 23
3459.70 26
3459.84 28
3459.97 32
3460.11 39
3460.24 50
3460.38 63
3460.51 79
3460.65 94
3460.78 106
3460.92 113
3461.05 114
3461.19 110
3461.32 101
3461.46 90
3461.59 79
3461.73 70
3461.86 63
3462.00 58
3462.13 55
3462.27 53
3462.40 51
3462.54 48
3462.67 43
3462.81 38
3462.94 32
3463.08 28
3463.21 26
3463.35 29
3463.48 35
3463.62 45
3463.75 57
3463.89 68
3464.02 78
3464.16 85
3464.29 90
3464.43 92
3464.56 92
3464.70 91
3464.83 89
3464.97 88
3465.10 85
3465.24 83
3465.37 79
3465.51 74
3465.64 67
3465.78 59
3465.91 50
3466.05 40
3466.18 30
3466.32 21
3466.45 15
3466.59 11
3466.72 10
3466.86 13
3466.99 19
3467.13 27
3467.26 38
3467.40 49
3467.53 60
3467.67 69
3467.80 75
3467.94 80
3468.07 82
3468.21 83
3468.34 85
3468.48 87
3468.61 90
3468.75 93
3468.88 97
3469.02 99
3469.15 101
3469.29 101
3469.42 102
3469.56 104
3469.69 106
3469.83 109
3469.96 110
3470.10 111
3470.23 109
3470.37 105
3470.50 99
3470.64 92
3470.77 86
3470.91 81
3471.04 78
3471.18 76
3471.31 74
3471.45 73
3471.58 72
3471.72 71
3471.85 72
3471.99 76
3472.12 82
3472.26 91
3472.39 101
3472.53 112
3472.66 123
3472.80 135
3472.93 145
3473.07 156
3473.20 165
3473.34 173
3473.48 179
3473.61 181
3473.75 180
3473.88 174
3474.02 165
3474.15 152
3474.29 138
3474.42 125
3474.56 115
3474.69 110
3474.83 109
3474.96 113
3475.10 120
3475.23 128
3475.37 133
3475.50 136
3475.64 134
3475.77 129
3475.91 122
3476.04 113
3476.18 105
3476.31 99
3476.45 95
3476.58 94
3476.72 95
3476.85 98
3476.99 102
3477.12 106
3477.26 111
3477.40 116
3477.53 122
3477.67 127
3477.80 132
3477.94 137
3478.07 140
3478.21 143
3478.34 144
3478.48 144
3478.61 142
3478.75 139
3478.88 135
3479.02 132
3479.15 129
3479.29 126
3479.42 126
3479.56 126
3479.69 129
3479.83 131
3479.96 134
3480.10 135
3480.24 134
3480.37 131
3480.51 127
3480.64 122
3480.78 119
3480.91 118
3481.05 120
3481.18 124
3481.32 130
3481.45 135
3481.59 138
3481.72 140
3481.86 140
3481.99 139
3482.13 139
3482.26 139
3482.40 140
3482.54 139
3482.67 137
3482.81 131
3482.94 122
3483.08 109
3483.21 93
3483.35 76
3483.48 59
3483.62 44
3483.75 32
3483.89 21
3484.02 13
3484.16 6
3484.29 1
3484.43 0
3484.57 0
3484.70 0
3484.84 0
3484.97 0
3485.11 0
3485.24 1
3485.38 6
3485.51 12
3485.65 18
3485.78 25
3485.92 33
3486.05 40
3486.19 47
3486.33 53
3486.46 54
3486.60 52
3486.73 46
3486.87 36
3487.00 24
3487.14 12
3487.27 3
3487.41 0
3487.54 0
3487.68 1
3487.81 7
3487.95 14
3488.09 21
3488.22 27
3488.36 31
3488.49 33
3488.63 33
3488.76 31
3488.90 26
3489.03 20
3489.17 11
3489.30 3
3489.44 0
3489.58 0
3489.71 0
3489.85 0
3489.98 0
3490.12 0
3490.25 0
3490.39 3
3490.52 9
3490.66 13
3490.79 15
3490.93 15
3491.07 12
3491.20 7
3491.34 1
3491.47 0
3491.61 0
3491.74 0
3491.88 0
3492.01 0
3492.15 0
3492.29 0
3492.42 5
3492.56 10
3492.69 13
3492.83 16
3492.96 20
3493.10 24
3493.23 29
3493.37 35
3493.50 41
3493.64 46
3493.78 48
3493.91 46
3494.05 42
3494.18 35
3494.32 27
3494.45 20
3494.59 16
3494.72 17
3494.86 23
3495.00 33
3495.13 45
3495.27 57
3495.40 68
3495.54 75
3495.67 78
3495.81 75
3495.94 69
3496.08 59
3496.22 47
3496.35 35
3496.49 23
3496.62 12
3496.76 4
3496.89 0
3497.03 0
3497.16 0
3497.30 2
3497.44 9
3497.57 19
3497.71 29
3497.84 38
3497.98 46
3498.11 51
3498.25 54
3498.39 54
3498.52 53
3498.66 50
3498.79 48
3498.93 45
3499.06 43
3499.20 40
3499.33 36
3499.47 32
3499.61 26
3499.74 21
3499.88 17
3500.01 14
3500.15 13
3500.28 13
3500.42 14
3500.56 15
3500.69 14
3500.83 13
3500.96 11
3501.10 9
3501.23 10
3501.37 11
3501.51 15
3501.64 19
3501.78 22
3501.91 24
3502.05 23
3502.18 19
3502.32 14
3502.46 7
3502.59 0
3502.73 0
3502.86 0
3503.00 0
3503.13 0
3503.27 2
3503.41 10
3503.54 20
3503.68 30
3503.81 41
3503.95 52
3504.08 64
3504.22 77
3504.36 89
3504.49 100
3504.63 110
3504.76 118
3504.90 125
3505.03 130
3505.17 134
3505.31 138
3505.44 141
3505.58 145
3505.71 149
3505.85 153
3505.98 156
3506.12 159
3506.26 161
3506.39 159
3506.53 155
3506.66 147
3506.80 135
3506.93 120
3507.07 104
3507.21 87
3507.34 73
3507.48 61
3507.61 54
3507.75 50
3507.89 48
3508.02 48
3508.16 48
3508.29 48
3508.43 46
3508.56 45
3508.70 44
3508.84 47
3508.97 52
3509.11 61
3509.24 72
3509.38 83
3509.52 93
3509.65 100
3509.79 103
3509.92 104
3510.06 103
3510.19 102
3510.33 101
3510.47 102
3510.60 104
3510.74 108
3510.87 114
3511.01 120
3511.15 127
3511.28 135
3511.42 145
3511.55 154
3511.69 162
3511.83 169
3511.96 172
3512.10 172
3512.23 168
3512.37 161
3512.50 152
3512.64 141
3512.78 131
3512.91 122
3513.05 113
3513.18 106
3513.32 100
3513.46 96
3513.59 93
3513.73 92
3513.86 93
3514.00 97
3514.14 103
3514.27 113
3514.41 124
3514.54 138
3514.68 152
3514.82 168
3514.95 183
3515.09 197
3515.22 209
3515.36 220
3515.49 230
3515.63 239
3515.77 248
3515.90 257
3516.04 266
3516.17 275
3516.31 284
3516.45 293
3516.58 302
3516.72 311
3516.85 321
3516.99 332
3517.13 344
3517.26 356
3517.40 367
3517.53 377
3517.67 382
3517.81 383
3517.94 381
3518.08 376
3518.21 369
3518.35 364
3518.49 362
3518.62 362
3518.76 364
3518.89 366
3519.03 367
3519.17 364
3519.30 357
3519.44 346
3519.57 333
3519.71 321
3519.85 311
3519.98 305
3520.12 303
3520.26 305
3520.39 308
3520.53 310
3520.66 310
3520.80 307
3520.94 303
3521.07 297
3521.21 293
3521.34 290
3521.48 290
3521.62 292
3521.75 295
3521.89 295
3522.02 293
3522.16 286
3522.30 274
3522.43 260
3522.57 244
3522.70 229
3522.84 217
3522.98 208
3523.11 204
3523.25 203
3523.38 203
3523.52 204
3523.66 205
3523.79 206
3523.93 206
3524.07 207
3524.20 208
3524.34 209
3524.47 211
3524.61 211
3524.75 209
3524.88 205
3525.02 198
3525.15 190
3525.29 180
3525.43 168
3525.56 157
3525.70 146
3525.84 136
3525.97 129
3526.11 124
3526.24 122
3526.38 122
3526.52 124
3526.65 126
3526.79 126
3526.92 124
3527.06 119
3527.20 111
3527.33 101
3527.47 90
3527.61 80
3527.74 74
3527.88 71
3528.01 73
3528.15 78
3528.29 85
3528.42 94
3528.56 102
3528.70 108
3528.83 114
3528.97 118
3529.10 121
3529.24 124
3529.38 125
3529.51 124
3529.65 121
3529.78 116
3529.92 111
3530.06 105
3530.19 101
3530.33 100
3530.47 103
3530.60 108
3530.74 115
3530.87 121
3531.01 127
3531.15 130
3531.28 131
3531.42 128
3531.56 125
3531.69 120
3531.83 115
3531.96 110
3532.10 107
3532.24 105
3532.37 106
3532.51 109
3532.65 114
3532.78 121
3532.92 129
3533.06 137
3533.19 145
3533.33 154
3533.46 163
3533.60 172
3533.74 181
3533.87 190
3534.01 199
3534.15 207
3534.28 214
3534.42 218
3534.55 221
3534.69 221
3534.83 218
3534.96 214
3535.10 208
3535.24 202
3535.37 196
3535.51 192
3535.65 188
3535.78 186
3535.92 186
3536.05 186
3536.19 185
3536.33 184
3536.46 182
3536.60 179
3536.74 174
3536.87 169
3537.01 162
3537.15 155
3537.28 146
3537.42 136
3537.55 124
3537.69 112
3537.83 101
3537.96 91
3538.10 83
3538.24 77
3538.37 74
3538.51 72
3538.65 72
3538.78 71
3538.92 70
3539.05 69
3539.19 67
3539.33 65
3539.46 64
3539.60 64
3539.74 65
3539.87 68
3540.01 72
3540.15 77
3540.28 82
3540.42 85
3540.56 87
3540.69 88
3540.83 88
3540.96 87
3541.10 88
3541.24 90
3541.37 93
3541.51 99
3541.65 105
3541.78 111
3541.92 116
3542.06 119
3542.19 119
3542.33 117
3542.47 112
3542.60 106
3542.74 100
3542.88 95
3543.01 91
3543.15 90
3543.28 90
3543.42 92
3543.56 94
3543.69 95
3543.83 95
3543.97 94
3544.10 91
3544.24 86
3544.38 80
3544.51 74
3544.65 69
3544.79 65
3544.92 63
3545.06 63
3545.20 65
3545.33 69
3545.47 72
3545.61 76
3545.74 79
3545.88 82
3546.02 84
3546.15 86
3546.29 88
3546.42 92
3546.56 97
3546.70 103
3546.83 110
3546.97 117
3547.11 122
3547.24 125
3547.38 125
3547.52 121
3547.65 113
3547.79 102
3547.93 90
3548.06 76
3548.20 64
3548.34 54
3548.47 46
3548.61 42
3548.75 41
3548.88 45
3549.02 53
3549.16 64
3549.29 80
3549.43 97
3549.57 115
3549.70 132
3549.84 145
3549.98 152
3550.11 154
3550.25 149
3550.39 140
3550.52 128
3550.66 116
3550.80 104
3550.93 96
3551.07 90
3551.21 87
3551.34 85
3551.48 82
3551.62 77
3551.75 72
3551.89 66
3552.03 61
3552.16 57
3552.30 55
3552.44 54
3552.57 54
3552.71 54
3552.85 52
3552.98 49
3553.12 43
3553.26 37
3553.39 29
3553.53 20
3553.67 12
3553.80 4
3553.94 0
3554.08 0
3554.21 0
3554.35 0
3554.49 0
3554.62 0
3554.76 0
3554.90 0
3555.03 0
3555.17 3
3555.31 6
3555.44 10
3555.58 14
3555.72 18
3555.85 22
3555.99 24
3556.13 26
3556.26 26
3556.40 26
3556.54 25
3556.67 25
3556.81 26
3556.95 28
3557.08 31
3557.22 36
3557.36 42
3557.49 50
3557.63 58
3557.77 66
3557.90 71
3558.04 74
3558.18 73
3558.31 68
3558.45 63
3558.59 58
3558.73 56
3558.86 57
3559.00 62
3559.14 70
3559.27 77
3559.41 82
3559.55 82
3559.68 78
3559.82 69
3559.96 58
3560.09 46
3560.23 36
3560.37 29
3560.50 25
3560.64 25
3560.78 27
3560.91 30
3561.05 33
3561.19 37
3561.32 40
3561.46 45
3561.60 50
3561.74 56
3561.87 61
3562.01 65
3562.15 66
3562.28 64
3562.42 58
3562.56 49
3562.69 38
3562.83 28
3562.97 18
3563.10 13
3563.24 12
3563.38 16
3563.51 24
3563.65 36
3563.79 51
3563.92 65
3564.06 77
3564.20 85
3564.34 89
3564.47 87
3564.61 82
3564.75 73
3564.88 63
3565.02 54
3565.16 47
3565.29 43
3565.43 42
3565.57 45
3565.70 51
3565.84 57
3565.98 62
3566.12 65
3566.25 65
3566.39 62
3566.53 55
3566.66 47
3566.80 39
3566.94 31
3567.07 25
3567.21 21
3567.35 20
3567.49 21
3567.62 25
3567.76 30
3567.90 37
3568.03 44
3568.17 52
3568.31 58
3568.44 62
3568.58 63
3568.72 62
3568.85 57
3568.99 50
3569.13 43
3569.27 37
3569.40 33
3569.54 33
3569.68 37
3569.81 45
3569.95 54
3570.09 63
3570.22 71
3570.36 76
3570.50 78
3570.64 77
3570.77 74
3570.91 70
3571.05 65
3571.18 61
3571.32 56
3571.46 50
3571.59 42
3571.73 33
3571.87 24
3572.01 16
3572.14 9
3572.28 4
3572.42 2
3572.55 0
3572.69 0
3572.83 0
3572.97 0
3573.10 0
3573.24 0
3573.38 0
3573.51 0
3573.65 0
3573.79 0
3573.92 6
3574.06 12
3574.20 17
3574.34 22
3574.47 25
3574.61 25
3574.75 24
3574.88 22
3575.02 20
3575.16 19
3575.30 19
3575.43 20
3575.57 23
3575.71 28
3575.84 32
3575.98 37
3576.12 40
3576.26 42
3576.39 44
3576.53 46
3576.67 47
3576.80 49
3576.94 52
3577.08 54
3577.22 56
3577.35 56
3577.49 55
3577.63 52
3577.76 48
3577.90 44
3578.04 40
3578.18 39
3578.31 41
3578.45 45
3578.59 50
3578.72 56
3578.86 62
3579.00 65
3579.14 66
3579.27 63
3579.41 57
3579.55 48
3579.68 39
3579.82 31
3579.96 24
3580.10 20
3580.23 19
3580.37 20
3580.51 22
3580.65 24
3580.78 27
3580.92 29
3581.06 31
3581.19 33
3581.33 37
3581.47 42
3581.61 48
3581.74 55
3581.88 61
3582.02 65
3582.15 67
3582.29 68
3582.43 67
3582.57 66
3582.70 65
3582.84 66
3582.98 68
3583.12 70
3583.25 73
3583.39 75
3583.53 75
3583.66 74
3583.80 72
3583.94 69
3584.08 66
3584.21 64
3584.35 64
3584.49 66
3584.63 71
3584.76 78
3584.90 86
3585.04 94
3585.17 102
3585.31 108
3585.45 113
3585.59 116
3585.72 118
3585.86 119
3586.00 121
3586.14 123
3586.27 124
3586.41 125
3586.55 125
3586.68 122
3586.82 117
3586.96 111
3587.10 104
3587.23 98
3587.37 94
3587.51 93
3587.65 94
3587.78 96
3587.92 98
3588.06 99
3588.20 99
3588.33 99
3588.47 98
3588.61 97
3588.75 98
3588.88 99
3589.02 101
3589.16 103
3589.29 105
3589.43 107
3589.57 108
3589.71 109
3589.84 110
3589.98 111
3590.12 110
3590.26 109
3590.39 107
3590.53 104
3590.67 100
3590.81 96
3590.94 91
3591.08 87
3591.22 82
3591.36 77
3591.49 70
3591.63 63
3591.77 55
3591.91 47
3592.04 41
3592.18 37
3592.32 36
3592.46 39
3592.59 44
3592.73 52
3592.87 59
3593.00 67
3593.14 73
3593.28 78
3593.42 81
3593.55 82
3593.69 82
3593.83 81
3593.97 78
3594.10 74
3594.24 68
3594.38 61
3594.52 54
3594.65 49
3594.79 45
3594.93 45
3595.07 47
3595.20 52
3595.34 58
3595.48 64
3595.62 70
3595.75 75
3595.89 80
3596.03 83
3596.17 86
3596.30 88
3596.44 88
3596.58 87
3596.72 85
3596.85 82
3596.99 80
3597.13 78
3597.27 79
3597.40 80
3597.54 82
3597.68 84
3597.82 84
3597.95 82
3598.09 78
3598.23 73
3598.37 68
3598.50 63
3598.64 59
3598.78 54
3598.92 50
3599.06 47
3599.19 45
3599.33 44
3599.47 46
3599.61 50
3599.74 58
3599.88 67
3600.02 77
3600.16 85
3600.29 92
3600.43 94
3600.57 94
3600.71 90
3600.84 84
3600.98 77
3601.12 70
3601.26 64
3601.39 59
3601.53 55
3601.67 51
3601.81 48
3601.94 44
3602.08 40
3602.22 36
3602.36 32
3602.49 29
3602.63 27
3602.77 27
3602.91 27
3603.05 27
3603.18 28
3603.32 29
3603.46 30
3603.60 34
3603.73 41
3603.87 50
3604.01 63
3604.15 78
3604.28 94
3604.42 109
3604.56 120
3604.70 128
3604.84 132
3604.97 133
3605.11 131
3605.25 128
3605.39 125
3605.52 123
3605.66 121
3605.80 119
3605.94 118
3606.07 117
3606.21 116
3606.35 115
3606.49 114
3606.63 113
3606.76 111
3606.90 107
3607.04 102
3607.18 96
3607.31 89
3607.45 83
3607.59 78
3607.73 77
3607.86 77
3608.00 81
3608.14 85
3608.28 89
3608.42 93
3608.55 94
3608.69 94
3608.83 92
3608.97 89
3609.10 84
3609.24 78
3609.38 73
3609.52 67
3609.66 63
3609.79 59
3609.93 57
3610.07 57
3610.21 58
3610.34 58
3610.48 59
3610.62 58
3610.76 56
3610.90 53
3611.03 49
3611.17 45
3611.31 41
3611.45 36
3611.58 33
3611.72 29
3611.86 27
3612.00 26
3612.14 27
3612.27 29
3612.41 33
3612.55 38
3612.69 43
3612.82 47
3612.96 49
3613.10 50
3613.24 50
3613.38 49
3613.51 49
3613.65 50
3613.79 53
3613.93 57
3614.07 62
3614.20 67
3614.34 71
3614.48 74
3614.62 76
3614.75 76
3614.89 76
3615.03 76
3615.17 75
3615.31 76
3615.44 76
3615.58 77
3615.72 79
3615.86 80
3616.00 80
3616.13 79
3616.27 76
3616.41 72
3616.55 68
3616.68 64
3616.82 60
3616.96 57
3617.10 56
3617.24 56
3617.37 57
3617.51 60
3617.65 64
3617.79 69
3617.93 76
3618.06 84
3618.20 91
3618.34 98
3618.48 102
3618.62 102
3618.75 99
3618.89 92
3619.03 83
3619.17 74
3619.31 65
3619.44 58
3619.58 54
3619.72 52
3619.86 52
3620.00 52
3620.13 53
3620.27 53
3620.41 51
3620.55 49
3620.68 45
3620.82 41
3620.96 36
3621.10 31
3621.24 27
3621.37 23
3621.51 19
3621.65 16
3621.79 13
3621.93 10
3622.06 6
3622.20 1
3622.34 0
3622.48 0
3622.62 0
3622.75 0
3622.89 0
3623.03 0
3623.17 0
3623.31 1
3623.45 10
3623.58 19
3623.72 26
3623.86 32
3624.00 35
3624.14 36
3624.27 36
3624.41 35
3624.55 34
3624.69 33
3624.83 32
3624.96 30
3625.10 28
3625.24 26
3625.38 24
3625.52 24
3625.65 26
3625.79 28
3625.93 32
3626.07 36
3626.21 37
3626.34 36
3626.48 32
3626.62 26
3626.76 18
3626.90 12
3627.03 7
3627.17 6
3627.31 8
3627.45 12
3627.59 19
3627.73 27
3627.86 35
3628.00 43
3628.14 49
3628.28 55
3628.42 59
3628.55 61
3628.69 61
3628.83 59
3628.97 55
3629.11 50
3629.24 45
3629.38 40
3629.52 37
3629.66 36
3629.80 37
3629.94 38
3630.07 38
3630.21 38
3630.35 37
3630.49 35
3630.63 33
3630.76 31
3630.90 30
3631.04 30
3631.18 32
3631.32 35
3631.46 39
3631.59 45
3631.73 51
3631.87 57
3632.01 62
3632.15 66
3632.28 68
3632.42 68
3632.56 68
3632.70 69
3632.84 70
3632.98 73
3633.11 77
3633.25 82
3633.39 87
3633.53 91
3633.67 93
3633.80 92
3633.94 88
3634.08 81
3634.22 72
3634.36 63
3634.50 53
3634.63 44
3634.77 36
3634.91 31
3635.05 28
3635.19 27
3635.33 26
3635.46 26
3635.60 26
3635.74 24
3635.88 23
3636.02 20
3636.15 18
3636.29 15
3636.43 12
3636.57 10
3636.71 7
3636.85 5
3636.98 3
3637.12 4
3637.26 7
3637.40 13
3637.54 21
3637.68 31
3637.81 41
3637.95 50
3638.09 58
3638.23 62
3638.37 65
3638.51 65
3638.64 64
3638.78 62
3638.92 58
3639.06 53
3639.20 47
3639.34 38
3639.47 28
3639.61 19
3639.75 11
3639.89 6
3640.03 6
3640.17 11
3640.30 19
3640.44 30
3640.58 41
3640.72 51
3640.86 58
3641.00 63
3641.13 66
3641.27 67
3641.41 67
3641.55 67
3641.69 67
3641.83 69
3641.96 73
3642.10 79
3642.24 88
3642.38 98
3642.52 108
3642.66 118
3642.79 126
3642.93 130
3643.07 131
3643.21 129
3643.35 125
3643.49 121
3643.63 118
3643.76 115
3643.90 114
3644.04 113
3644.18 111
3644.32 108
3644.46 104
3644.59 99
3644.73 94
3644.87 88
3645.01 83
3645.15 77
3645.29 71
3645.42 65
3645.56 59
3645.70 53
3645.84 49
3645.98 47
3646.12 47
3646.26 51
3646.39 56
3646.53 63
3646.67 69
3646.81 75
3646.95 80
3647.09 82
3647.22 83
3647.36 83
3647.50 83
3647.64 83
3647.78 83
3647.92 84
3648.06 85
3648.19 84
3648.33 82
3648.47 78
3648.61 71
3648.75 63
3648.89 55
3649.03 48
3649.16 43
3649.30 41
3649.44 40
3649.58 41
3649.72 43
3649.86 47
3650.00 51
3650.13 56
3650.27 61
3650.41 68
3650.55 74
3650.69 79
3650.83 83
3650.96 83
3651.10 81
3651.24 76
3651.38 69
3651.52 62
3651.66 56
3651.80 52
3651.93 49
3652.07 49
3652.21 51
3652.35 54
3652.49 59
3652.63 65
3652.77 72
3652.90 79
3653.04 86
3653.18 92
3653.32 97
3653.46 100
3653.60 103
3653.74 105
3653.88 108
3654.01 112
3654.15 118
3654.29 124
3654.43 130
3654.57 135
3654.71 137
3654.85 136
3654.98 131
3655.12 124
3655.26 114
3655.40 103
3655.54 90
3655.68 78
3655.82 66
3655.95 55
3656.09 47
3656.23 40
3656.37 35
3656.51 33
3656.65 33
3656.79 36
3656.93 40
3657.06 45
3657.20 50
3657.34 56
3657.48 61
3657.62 64
3657.76 66
3657.90 65
3658.03 64
3658.17 61
3658.31 58
3658.45 56
3658.59 56
3658.73 59
3658.87 64
3659.01 71
3659.14 80
3659.28 89
3659.42 96
3659.56 101
3659.70 105
3659.84 106
3659.98 107
3660.12 109
3660.25 111
3660.39 112
3660.53 114
3660.67 113
3660.81 109
3660.95 102
3661.09 91
3661.23 79
3661.36 68
3661.50 59
3661.64 53
3661.78 51
3661.92 52
3662.06 54
3662.20 54
3662.34 52
3662.47 46
3662.61 37
3662.75 26
3662.89 14
3663.03 3
3663.17 0
3663.31 0
3663.45 0
3663.58 0
3663.72 0
3663.86 0
3664.00 0
3664.14 0
3664.28 1
3664.42 9
3664.56 17
3664.69 26
3664.83 35
3664.97 43
3665.11 48
3665.25 51
3665.39 52
3665.53 51
3665.67 49
3665.81 47
3665.94 44
3666.08 42
3666.22 41
3666.36 39
3666.50 38
3666.64 38
3666.78 38
3666.92 39
3667.05 40
3667.19 40
3667.33 39
3667.47 37
3667.61 32
3667.75 26
3667.89 20
3668.03 15
3668.17 14
3668.30 16
3668.44 23
3668.58 33
3668.72 46
3668.86 60
3669.00 73
3669.14 85
3669.28 94
3669.42 101
3669.55 104
3669.69 105
3669.83 104
3669.97 101
3670.11 97
3670.25 91
3670.39 83
3670.53 74
3670.67 64
3670.80 54
3670.94 45
3671.08 39
3671.22 35
3671.36 34
3671.50 36
3671.64 39
3671.78 43
3671.92 45
3672.06 46
3672.19 44
3672.33 41
3672.47 37
3672.61 34
3672.75 31
3672.89 29
3673.03 29
3673.17 28
3673.31 29
3673.45 29
3673.58 31
3673.72 33
3673.86 37
3674.00 41
3674.14 45
3674.28 49
3674.42 52
3674.56 54
3674.70 54
3674.84 53
3674.97 52
3675.11 51
3675.25 51
3675.39 52
3675.53 55
3675.67 60
3675.81 67
3675.95 77
3676.09 89
3676.23 103
3676.36 119
3676.50 134
3676.64 147
3676.78 158
3676.92 165
3677.06 168
3677.20 166
3677.34 162
3677.48 154
3677.62 146
3677.75 138
3677.89 131
3678.03 125
3678.17 120
3678.31 116
3678.45 113
3678.59 109
3678.73 106
3678.87 103
3679.01 101
3679.15 100
3679.28 100
3679.42 101
3679.56 102
3679.70 104
3679.84 105
3679.98 106
3680.12 107
3680.26 107
3680.40 105
3680.54 102
3680.68 98
3680.81 93
3680.95 89
3681.09 86
3681.23 85
3681.37 88
3681.51 93
3681.65 100
3681.79 107
3681.93 113
3682.07 118
3682.21 121
3682.35 122
3682.48 122
3682.62 122
3682.76 123
3682.90 125
3683.04 129
3683.18 134
3683.32 140
3683.46 147
3683.60 154
3683.74 161
3683.88 167
3684.02 173
3684.15 176
3684.29 178
3684.43 177
3684.57 173
3684.71 166
3684.85 158
3684.99 149
3685.13 141
3685.27 134
3685.41 129
3685.55 125
3685.69 120
3685.82 114
3685.96 106
3686.10 97
3686.24 86
3686.38 76
3686.52 68
3686.66 63
3686.80 60
3686.94 60
3687.08 61
3687.22 62
3687.36 64
3687.50 64
3687.63 63
3687.77 62
3687.91 60
3688.05 58
3688.19 56
3688.33 55
3688.47 54
3688.61 54
3688.75 54
3688.89 56
3689.03 58
3689.17 63
3689.31 69
3689.45 76
3689.58 83
3689.72 90
3689.86 95
3690.00 98
3690.14 100
3690.28 100
3690.42 101
3690.56 103
3690.70 108
3690.84 116
3690.98 125
3691.12 133
3691.26 140
3691.40 144
3691.53 144
3691.67 139
3691.81 130
3691.95 117
3692.09 104
3692.23 91
3692.37 80
3692.51 72
3692.65 67
3692.79 67
3692.93 71
3693.07 77
3693.21 85
3693.35 92
3693.49 97
3693.62 99
3693.76 99
3693.90 95
3694.04 89
3694.18 83
3694.32 76
3694.46 69
3694.60 64
3694.74 59
3694.88 54
3695.02 49
3695.16 44
3695.30 37
3695.44 30
3695.58 22
3695.72 15
3695.85 8
3695.99 1
3696.13 0
3696.27 0
3696.41 0
3696.55 0
3696.69 0
3696.83 0
3696.97 0
3697.11 0
3697.25 5
3697.39 11
3697.53 17
3697.67 22
3697.81 28
3697.95 33
3698.09 40
3698.23 48
3698.36 56
3698.50 64
3698.64 71
3698.78 76
3698.92 80
3699.06 81
3699.20 81
3699.34 79
3699.48 76
3699.62 72
3699.76 68
3699.90 66
3700.04 65
3700.18 66
3700.32 68
3700.46 70
3700.60 73
3700.74 74
3700.88 74
3701.01 73
3701.15 72
3701.29 72
3701.43 73
3701.57 75
3701.71 79
3701.85 85
3701.99 92
3702.13 100
3702.27 107
3702.41 112
3702.55 116
3702.69 119
3702.83 120
3702.97 122
3703.11 125
3703.25 130
3703.39 138
3703.53 150
3703.67 166
3703.81 184
3703.94 203
3704.08 222
3704.22 239
3704.36 253
3704.50 263
3704.64 268
3704.78 270
3704.92 271
3705.06 271
3705.20 272
3705.34 272
3705.48 271
3705.62 270
3705.76 266
3705.90 259
3706.04 250
3706.18 239
3706.32 227
3706.46 215
3706.60 204
3706.74 193
3706.88 184
3707.02 177
3707.16 172
3707.29 169
3707.43 168
3707.57 168
3707.71 169
3707.85 170
3707.99 170
3708.13 168
3708.27 165
3708.41 160
3708.55 153
3708.69 146
3708.83 138
3708.97 129
3709.11 120
3709.25 111
3709.39 102
3709.53 94
3709.67 88
3709.81 84
3709.95 82
3710.09 82
3710.23 84
3710.37 87
3710.51 90
3710.65 93
3710.79 96
3710.93 99
3711.07 103
3711.21 110
3711.34 117
3711.48 126
3711.62 134
3711.76 142
3711.90 147
3712.04 150
3712.18 149
3712.32 145
3712.46 138
3712.60 128
3712.74 117
3712.88 104
3713.02 91
3713.16 80
3713.30 70
3713.44 62
3713.58 55
3713.72 51
3713.86 48
3714.00 46
3714.14 45
3714.28 46
3714.42 50
3714.56 56
3714.70 66
3714.84 77
3714.98 89
3715.12 100
3715.26 107
3715.40 111
3715.54 111
3715.68 107
3715.82 100
3715.96 91
3716.10 82
3716.24 74
3716.38 68
3716.52 64
3716.66 63
3716.80 66
3716.93 72
3717.07 83
3717.21 96
3717.35 110
3717.49 124
3717.63 135
3717.77 143
3717.91 147
3718.05 148
3718.19 148
3718.33 148
3718.47 150
3718.61 153
3718.75 157
3718.89 162
3719.03 165
3719.17 167
3719.31 165
3719.45 160
3719.59 152
3719.73 143
3719.87 134
3720.01 126
3720.15 119
3720.29 115
3720.43 111
3720.57 109
3720.71 106
3720.85 104
3720.99 102
3721.13 100
3721.27 96
3721.41 93
3721.55 87
3721.69 80
3721.83 72
3721.97 62
3722.11 53
3722.25 45
3722.39 40
3722.53 38
3722.67 41
3722.81 46
3722.95 54
3723.09 62
3723.23 69
3723.37 75
3723.51 78
3723.65 80
3723.79 80
3723.93 78
3724.07 77
3724.21 75
3724.35 76
3724.49 79
3724.63 83
3724.77 88
3724.91 94
3725.05 97
3725.19 98
3725.33 94
3725.47 85
3725.61 73
3725.75 58
3725.89 43
3726.03 29
3726.17 18
3726.31 10
3726.45 6
3726.59 5
3726.73 6
3726.87 8
3727.01 9
3727.15 10
3727.29 10
3727.43 11
3727.57 14
3727.71 18
3727.85 24
3727.99 30
3728.13 37
3728.27 42
3728.41 44
3728.55 44
3728.69 42
3728.83 37
3728.97 31
3729.11 23
3729.25 14
3729.39 3
3729.53 0
3729.67 0
3729.81 0
3729.95 0
3730.09 0
3730.23 0
3730.37 0
3730.51 1
3730.65 14
3730.79 26
3730.93 35
3731.07 41
3731.21 44
3731.35 46
3731.49 48
3731.63 50
3731.77 53
3731.91 57
3732.05 60
3732.19 62
3732.33 62
3732.47 60
3732.61 56
3732.75 51
3732.89 45
3733.03 40
3733.17 38
3733.31 37
3733.45 40
3733.59 46
3733.73 52
3733.87 60
3734.01 65
3734.15 68
3734.29 67
3734.43 63
3734.57 56
3734.71 47
3734.85 38
3734.99 30
3735.13 25
3735.27 21
3735.41 20
3735.55 21
3735.69 24
3735.83 27
3735.97 31
3736.11 35
3736.25 38
3736.39 40
3736.53 40
3736.67 40
3736.81 38
3736.95 37
3737.09 37
3737.23 40
3737.37 45
3737.51 52
3737.65 61
3737.79 69
3737.93 76
3738.07 79
3738.21 79
3738.36 76
3738.50 72
3738.64 68
3738.78 65
3738.92 64
3739.06 66
3739.20 70
3739.34 74
3739.48 79
3739.62 82
3739.76 85
3739.90 87
3740.04 91
3740.18 97
3740.32 106
3740.46 118
3740.60 132
3740.74 147
3740.88 162
3741.02 175
3741.16 184
3741.30 189
3741.44 191
3741.58 189
3741.72 184
3741.86 177
3742.00 170
3742.14 162
3742.28 155
3742.42 150
3742.56 145
3742.70 141
3742.84 138
3742.98 135
3743.12 133
3743.26 131
3743.40 128
3743.54 126
3743.68 124
3743.83 122
3743.97 119
3744.11 116
3744.25 113
3744.39 111
3744.53 109
3744.67 109
3744.81 111
3744.95 115
3745.09 119
3745.23 124
3745.37 128
3745.51 130
3745.65 129
3745.79 126
3745.93 122
3746.07 116
3746.21 111
3746.35 107
3746.49 104
3746.63 101
3746.77 98
3746.91 94
3747.05 88
3747.19 80
3747.33 70
3747.47 59
3747.61 49
3747.75 41
3747.90 36
3748.04 34
3748.18 37
3748.32 45
3748.46 56
3748.60 70
3748.74 85
3748.88 100
3749.02 112
3749.16 122
3749.30 128
3749.44 131
3749.58 130
3749.72 125
3749.86 119
3750.00 112
3750.14 105
3750.28 97
3750.42 89
3750.56 82
3750.70 75
3750.84 67
3750.98 59
3751.12 50
3751.27 41
3751.41 32
3751.55 23
3751.69 17
3751.83 13
3751.97 12
3752.11 14
3752.25 19
3752.39 26
3752.53 34
3752.67 42
3752.81 49
3752.95 56
3753.09 61
3753.23 65
3753.37 66
3753.51 66
3753.65 63
3753.79 57
3753.93 49
3754.07 39
3754.21 28
3754.36 19
3754.50 11
3754.64 5
3754.78 1
3754.92 0
3755.06 0
3755.20 0
3755.34 0
3755.48 0
3755.62 0
3755.76 0
3755.90 0
3756.04 0
3756.18 1
3756.32 4
3756.46 7
3756.60 11
3756.74 16
3756.88 22
3757.03 30
3757.17 38
3757.31 46
3757.45 53
3757.59 58
3757.73 61
3757.87 61
3758.01 59
3758.15 56
3758.29 53
3758.43 51
3758.57 48
3758.71 47
3758.85 47
3758.99 47
3759.13 49
3759.27 52
3759.42 56
3759.56 61
3759.70 67
3759.84 73
3759.98 78
3760.12 83
3760.26 85
3760.40 87
3760.54 87
3760.68 87
3760.82 86
3760.96 86
3761.10 85
3761.24 84
3761.38 82
3761.52 78
3761.67 72
3761.81 66
3761.95 61
3762.09 57
3762.23 55
3762.37 57
3762.51 63
3762.65 72
3762.79 82
3762.93 93
3763.07 103
3763.21 110
3763.35 113
3763.49 111
3763.63 105
3763.78 96
3763.92 85
3764.06 73
3764.20 60
3764.34 49
3764.48 38
3764.62 29
3764.76 21
3764.90 15
3765.04 11
3765.18 10
3765.32 11
3765.46 14
3765.60 19
3765.74 25
3765.89 31
3766.03 36
3766.17 41
3766.31 45
3766.45 48
3766.59 49
3766.73 51
3766.87 52
3767.01 53
3767.15 56
3767.29 59
3767.43 64
3767.57 68
3767.72 73
3767.86 77
3768.00 81
3768.14 84
3768.28 87
3768.42 90
3768.56 92
3768.70 94
3768.84 94
3768.98 93
3769.12 90
3769.26 85
3769.40 80
3769.55 73
3769.69 66
3769.83 57
3769.97 48
3770.11 38
3770.25 27
3770.39 16
3770.53 5
3770.67 0
3770.81 0
3770.95 0
3771.09 0
3771.23 0
3771.38 0
3771.52 0
3771.66 4
3771.80 8
3771.94 13
3772.08 17
3772.22 21
3772.36 26
3772.50 30
3772.64 34
3772.78 39
3772.92 46
3773.07 53
3773.21 62
3773.35 72
3773.49 82
3773.63 91
3773.77 99
3773.91 105
3774.05 108
3774.19 108
3774.33 105
3774.47 100
3774.62 92
3774.76 83
3774.90 75
3775.04 68
3775.18 64
3775.32 62
3775.46 62
3775.60 64
3775.74 66
3775.88 66
3776.02 65
3776.17 61
3776.31 56
3776.45 50
3776.59 44
3776.73 38
3776.87 34
3777.01 31
3777.15 29
3777.29 26
3777.43 23
3777.57 19
3777.72 16
3777.86 14
3778.00 15
3778.14 17
3778.28 23
3778.42 29
3778.56 36
3778.70 41
3778.84 44
3778.98 44
3779.12 41
3779.27 36
3779.41 32
3779.55 29
3779.69 28
3779.83 28
3779.97 29
3780.11 30
3780.25 30
3780.39 29
3780.53 26
3780.68 22
3780.82 17
3780.96 11
3781.10 6
3781.24 1
3781.38 0
3781.52 0
3781.66 0
3781.80 0
3781.94 0
3782.09 0
3782.23 0
3782.37 0
3782.51 9
3782.65 21
3782.79 34
3782.93 46
3783.07 55
3783.21 62
3783.36 67
3783.50 69
3783.64 70
3783.78 71
3783.92 71
3784.06 70
3784.20 68
3784.34 66
3784.48 62
3784.62 57
3784.77 51
3784.91 45
3785.05 39
3785.19 34
3785.33 29
3785.47 24
3785.61 19
3785.75 16
3785.89 14
3786.04 16
3786.18 20
3786.32 27
3786.46 37
3786.60 47
3786.74 56
3786.88 62
3787.02 65
3787.16 65
3787.31 63
3787.45 58
3787.59 52
3787.73 47
3787.87 42
3788.01 37
3788.15 34
3788.29 32
3788.43 31
3788.58 30
3788.72 31
3788.86 33
3789.00 36
3789.14 41
3789.28 47
3789.42 52
3789.56 56
3789.70 56
3789.85 54
3789.99 48
3790.13 40
3790.27 32
3790.41 25
3790.55 20
3790.69 19
3790.83 21
3790.98 27
3791.12 35
3791.26 44
3791.40 53
3791.54 62
3791.68 69
3791.82 73
3791.96 76
3792.10 77
3792.25 76
3792.39 74
3792.53 72
3792.67 71
3792.81 71
3792.95 73
3793.09 76
3793.23 79
3793.38 84
3793.52 88
3793.66 92
3793.80 95
3793.94 95
3794.08 93
3794.22 88
3794.36 80
3794.51 70
3794.65 60
3794.79 50
3794.93 41
3795.07 36
3795.21 35
3795.35 37
3795.49 43
3795.64 51
3795.78 60
3795.92 69
3796.06 77
3796.20 83
3796.34 86
3796.48 86
3796.62 83
3796.77 79
3796.91 73
3797.05 66
3797.19 60
3797.33 54
3797.47 47
3797.61 41
3797.76 34
3797.90 28
3798.04 24
3798.18 23
3798.32 24
3798.46 29
3798.60 35
3798.74 42
3798.89 48
3799.03 52
3799.17 52
3799.31 49
3799.45 43
3799.59 36
3799.73 28
3799.88 21
3800.02 16
3800.16 12
3800.30 9
3800.44 7
3800.58 7
3800.72 9
3800.86 12
3801.01 17
3801.15 24
3801.29 32
3801.43 42
3801.57 50
3801.71 57
3801.85 61
3802.00 61
3802.14 57
3802.28 50
3802.42 40
3802.56 29
3802.70 18
3802.84 7
3802.99 0
3803.13 0
3803.27 0
3803.41 0
3803.55 0
3803.69 0
3803.83 0
3803.98 0
3804.12 0
3804.26 8
3804.40 18
3804.54 28
3804.68 36
3804.82 43
3804.97 49
3805.11 53
3805.25 56
3805.39 58
3805.53 59
3805.67 59
3805.81 59
3805.96 59
3806.10 59
3806.24 59
3806.38 60
3806.52 60
3806.66 61
3806.80 62
3806.95 62
3807.09 61
3807.23 59
3807.37 57
3807.51 54
3807.65 50
3807.80 46
3807.94 41
3808.08 35
3808.22 30
3808.36 24
3808.50 20
3808.64 17
3808.79 17
3808.93 20
3809.07 26
3809.21 34
3809.35 44
3809.49 54
3809.64 64
3809.78 73
3809.92 82
3810.06 90
3810.20 97
3810.34 103
3810.48 108
3810.63 111
3810.77 112
3810.91 111
3811.05 109
3811.19 108
3811.33 108
3811.48 112
3811.62 118
3811.76 125
3811.90 134
3812.04 141
3812.18 146
3812.32 147
3812.47 146
3812.61 143
3812.75 141
3812.89 140
3813.03 142
3813.17 147
3813.32 154
3813.46 163
3813.60 171
3813.74 178
3813.88 183
3814.02 186
3814.17 187
3814.31 188
3814.45 190
3814.59 194
3814.73 201
3814.87 210
3815.02 221
3815.16 232
3815.30 243
3815.44 252
3815.58 259
3815.72 263
3815.87 265
3816.01 263
3816.15 257
3816.29 247
3816.43 232
3816.57 214
3816.72 193
3816.86 171
3817.00 151
3817.14 132
3817.28 117
3817.42 106
3817.57 99
3817.71 95
3817.85 93
3817.99 94
3818.13 98
3818.27 103
3818.42 111
3818.56 119
3818.70 128
3818.84 135
3818.98 140
3819.12 142
3819.27 141
3819.41 137
3819.55 132
3819.69 126
3819.83 121
3819.97 117
3820.12 113
3820.26 109
3820.40 105
3820.54 100
3820.68 94
3820.82 88
3820.97 81
3821.11 75
3821.25 69
3821.39 63
3821.53 57
3821.68 51
3821.82 45
3821.96 38
3822.10 33
3822.24 29
3822.38 28
3822.53 28
3822.67 31
3822.81 37
3822.95 44
3823.09 51
3823.23 60
3823.38 69
3823.52 78
3823.66 86
3823.80 93
3823.94 98
3824.09 101
3824.23 101
3824.37 98
3824.51 92
3824.65 84
3824.79 75
3824.94 67
3825.08 60
3825.22 55
3825.36 51
3825.50 51
3825.65 52
3825.79 55
3825.93 59
3826.07 64
3826.21 68
3826.35 70
3826.50 71
3826.64 70
3826.78 66
3826.92 61
3827.06 56
3827.21 53
3827.35 51
3827.49 52
3827.63 56
3827.77 62
3827.92 68
3828.06 73
3828.20 77
3828.34 78
3828.48 75
3828.62 71
3828.77 65
3828.91 59
3829.05 54
3829.19 50
3829.33 49
3829.48 49
3829.62 50
3829.76 51
3829.90 52
3830.04 52
3830.19 51
3830.33 50
3830.47 48
3830.61 46
3830.75 44
3830.90 42
3831.04 42
3831.18 42
3831.32 42
3831.46 43
3831.60 43
3831.75 44
3831.89 46
3832.03 47
3832.17 50
3832.31 53
3832.46 58
3832.60 63
3832.74 69
3832.88 73
3833.02 76
3833.17 77
3833.31 75
3833.45 72
3833.59 68
3833.73 63
3833.88 58
3834.02 54
3834.16 50
3834.30 46
3834.44 42
3834.59 37
3834.73 31
3834.87 26
3835.01 20
3835.15 15
3835.30 9
3835.44 4
3835.58 0
3835.72 0
3835.86 0
3836.01 0
3836.15 0
3836.29 0
3836.43 0
3836.57 0
3836.72 3
3836.86 14
3837.00 26
3837.14 37
3837.28 49
3837.43 59
3837.57 67
3837.71 72
3837.85 75
3837.99 76
3838.14 76
3838.28 77
3838.42 81
3838.56 86
3838.71 94
3838.85 102
3838.99 109
3839.13 112
3839.27 111
3839.42 105
3839.56 95
3839.70 84
3839.84 75
3839.98 68
3840.13 67
3840.27 70
3840.41 77
3840.55 86
3840.69 94
3840.84 100
3840.98 102
3841.12 101
3841.26 98
3841.41 94
3841.55 90
3841.69 90
3841.83 92
3841.97 97
3842.12 102
3842.26 106
3842.40 107
3842.54 105
3842.68 98
3842.83 89
3842.97 78
3843.11 68
3843.25 58
3843.40 50
3843.54 43
3843.68 37
3843.82 31
3843.96 24
3844.11 16
3844.25 7
3844.39 0
3844.53 0
3844.67 0
3844.82 0
3844.96 0
3845.10 0
3845.24 0
3845.39 0
3845.53 0
3845.67 4
3845.81 8
3845.95 14
3846.10 22
3846.24 32
3846.38 43
3846.52 54
3846.67 64
3846.81 71
3846.95 75
3847.09 77
3847.23 80
3847.38 85
3847.52 93
3847.66 104
3847.80 117
3847.95 131
3848.09 145
3848.23 156
3848.37 164
3848.51 169
3848.66 171
3848.80 170
3848.94 165
3849.08 158
3849.23 148
3849.37 136
3849.51 124
3849.65 112
3849.80 104
3849.94 100
3850.08 100
3850.22 107
3850.36 117
3850.51 131
3850.65 145
3850.79 156
3850.93 163
3851.08 164
3851.22 157
3851.36 145
3851.50 128
3851.64 111
3851.79 93
3851.93 79
3852.07 70
3852.21 66
3852.36 66
3852.50 71
3852.64 80
3852.78 90
3852.93 100
3853.07 110
3853.21 118
3853.35 123
3853.50 125
3853.64 123
3853.78 119
3853.92 112
3854.06 104
3854.21 96
3854.35 89
3854.49 83
3854.63 79
3854.78 77
3854.92 76
3855.06 76
3855.20 78
3855.35 81
3855.49 86
3855.63 93
3855.77 101
3855.92 109
3856.06 115
3856.20 119
3856.34 118
3856.49 114
3856.63 107
3856.77 97
3856.91 87
3857.05 77
3857.20 68
3857.34 62
3857.48 58
3857.62 56
3857.77 57
3857.91 61
3858.05 67
3858.19 73
3858.34 79
3858.48 84
3858.62 86
3858.76 85
3858.91 81
3859.05 77
3859.19 72
3859.33 68
3859.48 66
3859.62 65
3859.76 66
3859.90 68
3860.05 71
3860.19 74
3860.33 76
3860.47 78
3860.62 79
3860.76 79
3860.90 76
3861.04 72
3861.19 65
3861.33 57
3861.47 48
3861.61 39
3861.76 32
3861.90 29
3862.04 28
3862.18 32
3862.33 38
3862.47 46
3862.61 54
3862.75 62
3862.90 68
3863.04 73
3863.18 76
3863.32 77
3863.47 78
3863.61 78
3863.75 77
3863.89 76
3864.04 75
3864.18 76
3864.32 76
3864.46 77
3864.61 77
3864.75 78
3864.89 77
3865.03 75
3865.18 73
3865.32 71
3865.46 69
3865.60 69
3865.75 70
3865.89 72
3866.03 76
3866.17 81
3866.32 88
3866.46 95
3866.60 103
3866.75 110
3866.89 114
3867.03 116
3867.17 114
3867.32 108
3867.46 100
3867.60 90
3867.74 82
3867.89 76
3868.03 73
3868.17 72
3868.31 75
3868.46 78
3868.60 82
3868.74 85
3868.88 86
3869.03 86
3869.17 85
3869.31 82
3869.45 80
3869.60 77
3869.74 74
3869.88 71
3870.03 69
3870.17 66
3870.31 64
3870.45 62
3870.60 61
3870.74 60
3870.88 61
3871.02 63
3871.17 65
3871.31 69
3871.45 73
3871.59 76
3871.74 79
3871.88 81
3872.02 82
3872.17 83
3872.31 85
3872.45 87
3872.59 91
3872.74 95
3872.88 98
3873.02 100
3873.16 100
3873.31 98
3873.45 93
3873.59 88
3873.74 84
3873.88 82
3874.02 81
3874.16 82
3874.31 84
3874.45 87
3874.59 89
3874.73 92
3874.88 95
3875.02 101
3875.16 108
3875.31 117
3875.45 127
3875.59 136
3875.73 142
3875.88 145
3876.02 145
3876.16 141
3876.30 135
3876.45 128
3876.59 122
3876.73 117
3876.88 114
3877.02 111
3877.16 110
3877.30 108
3877.45 106
3877.59 103
3877.73 99
3877.88 94
3878.02 89
3878.16 84
3878.30 80
3878.45 79
3878.59 80
3878.73 85
3878.87 94
3879.02 105
3879.16 118
3879.30 131
3879.45 143
3879.59 153
3879.73 160
3879.87 164
3880.02 166
3880.16 165
3880.30 162
3880.45 157
3880.59 151
3880.73 142
3880.87 132
3881.02 122
3881.16 112
3881.30 103
3881.45 96
3881.59 91
3881.73 87
3881.87 84
3882.02 81
3882.16 79
3882.30 77
3882.45 76
3882.59 76
3882.73 79
3882.87 84
3883.02 90
3883.16 97
3883.30 105
3883.45 112
3883.59 117
3883.73 121
3883.88 122
3884.02 122
3884.16 120
3884.30 117
3884.45 113
3884.59 110
3884.73 107
3884.88 107
3885.02 108
3885.16 111
3885.30 116
3885.45 123
3885.59 130
3885.73 137
3885.88 143
3886.02 147
3886.16 150
3886.31 149
3886.45 145
3886.59 139
3886.73 130
3886.88 121
3887.02 112
3887.16 103
3887.31 96
3887.45 90
3887.59 86
3887.73 83
3887.88 80
3888.02 77
3888.16 73
3888.31 69
3888.45 65
3888.59 62
3888.74 60
3888.88 59
3889.02 60
3889.16 62
3889.31 63
3889.45 64
3889.59 64
3889.74 61
3889.88 56
3890.02 50
3890.17 43
3890.31 37
3890.45 31
3890.59 27
3890.74 26
3890.88 27
3891.02 29
3891.17 33
3891.31 38
3891.45 43
3891.60 48
3891.74 51
3891.88 53
3892.03 53
3892.17 53
3892.31 51
3892.45 48
3892.60 46
3892.74 44
3892.88 41
3893.03 37
3893.17 32
3893.31 25
3893.46 17
3893.60 9
3893.74 1
3893.89 0
3894.03 0
3894.17 0
3894.31 0
3894.46 0
3894.60 1
3894.74 8
3894.89 15
3895.03 21
3895.17 27
3895.32 32
3895.46 34
3895.60 35
3895.75 33
3895.89 29
3896.03 25
3896.18 21
3896.32 20
3896.46 22
3896.60 28
3896.75 37
3896.89 50
3897.03 64
3897.18 78
3897.32 90
3897.46 97
3897.61 100
3897.75 98
3897.89 92
3898.04 84
3898.18 76
3898.32 69
3898.47 65
3898.61 64
3898.75 67
3898.90 72
3899.04 80
3899.18 89
3899.32 97
3899.47 105
3899.61 111
3899.75 114
3899.90 115
3900.04 112
3900.18 106
3900.33 98
3900.47 90
3900.61 82
3900.76 76
3900.90 73
3901.04 72
3901.19 73
3901.33 76
3901.47 80
3901.62 83
3901.76 85
3901.90 86
3902.05 86
3902.19 85
3902.33 84
3902.48 85
3902.62 88
3902.76 93
3902.91 100
3903.05 108
3903.19 115
3903.34 121
3903.48 124
3903.62 125
3903.77 124
3903.91 120
3904.05 116
3904.19 112
3904.34 108
3904.48 105
3904.62 102
3904.77 98
3904.91 94
3905.05 88
3905.20 82
3905.34 75
3905.48 68
3905.63 61
3905.77 56
3905.91 51
3906.06 48
3906.20 47
3906.34 47
3906.49 47
3906.63 48
3906.77 50
3906.92 51
3907.06 52
3907.20 51
3907.35 50
3907.49 47
3907.63 44
3907.78 41
3907.92 38
3908.06 36
3908.21 35
3908.35 36
3908.49 38
3908.64 40
3908.78 42
3908.92 45
3909.07 47
3909.21 50
3909.35 52
3909.50 54
3909.64 55
3909.78 56
3909.93 56
3910.07 55
3910.22 54
3910.36 52
3910.50 51
3910.65 51
3910.79 52
3910.93 53
3911.08 55
3911.22 58
3911.36 60
3911.51 61
3911.65 60
3911.79 58
3911.94 55
3912.08 50
3912.22 45
3912.37 40
3912.51 35
3912.65 32
3912.80 31
3912.94 32
3913.08 35
3913.23 40
3913.37 47
3913.51 53
3913.66 58
3913.80 61
3913.94 61
3914.09 59
3914.23 55
3914.37 50
3914.52 44
3914.66 38
3914.81 33
3914.95 30
3915.09 28
3915.24 29
3915.38 31
3915.52 35
3915.67 41
3915.81 46
3915.95 52
3916.10 56
3916.24 59
3916.38 61
3916.53 62
3916.67 62
3916.81 63
3916.96 63
3917.10 63
3917.24 62
3917.39 59
3917.53 55
3917.68 51
3917.82 47
3917.96 44
3918.11 42
3918.25 42
3918.39 43
3918.54 43
3918.68 41
3918.82 38
3918.97 33
3919.11 26
3919.25 18
3919.40 10
3919.54 4
3919.68 0
3919.83 0
3919.97 0
3920.12 0
3920.26 0
3920.40 0
3920.55 0
3920.69 0
3920.83 0
3920.98 0
3921.12 4
3921.26 10
3921.41 18
3921.55 28
3921.69 39
3921.84 52
3921.98 65
3922.13 77
3922.27 88
3922.41 97
3922.56 104
3922.70 108
3922.84 109
3922.99 109
3923.13 107
3923.27 104
3923.42 102
3923.56 99
3923.71 97
3923.85 95
3923.99 93
3924.14 91
3924.28 89
3924.42 88
3924.57 87
3924.71 87
3924.85 88
3925.00 88
3925.14 88
3925.29 85
3925.43 81
3925.57 76
3925.72 69
3925.86 62
3926.00 56
3926.15 51
3926.29 48
3926.44 47
3926.58 46
3926.72 46
3926.87 47
3927.01 47
3927.15 48
3927.30 49
3927.44 50
3927.58 53
3927.73 58
3927.87 63
3928.02 69
3928.16 74
3928.30 77
3928.45 78
3928.59 76
3928.73 72
3928.88 67
3929.02 61
3929.17 56
3929.31 51
3929.45 48
3929.60 47
3929.74 47
3929.88 48
3930.03 51
3930.17 55
3930.32 60
3930.46 64
3930.60 67
3930.75 68
3930.89 67
3931.03 64
3931.18 61
3931.32 59
3931.47 59
3931.61 61
3931.75 64
3931.90 68
3932.04 71
3932.19 72
3932.33 73
3932.47 72
3932.62 72
3932.76 73
3932.90 76
3933.05 80
3933.19 83
3933.34 84
3933.48 83
3933.62 81
3933.77 77
3933.91 74
3934.05 74
3934.20 77
3934.34 83
3934.49 91
3934.63 99
3934.77 106
3934.92 110
3935.06 111
3935.21 107
3935.35 102
3935.49 95
3935.64 87
3935.78 81
3935.92 77
3936.07 75
3936.21 75
3936.36 76
3936.50 78
3936.64 79
3936.79 80
3936.93 79
3937.08 77
3937.22 73
3937.36 68
3937.51 63
3937.65 60
3937.80 57
3937.94 56
3938.08 56
3938.23 56
3938.37 57
3938.51 56
3938.66 56
3938.80 56
3938.95 57
3939.09 59
3939.23 62
3939.38 65
3939.52 68
3939.67 70
3939.81 72
3939.95 74
3940.10 77
3940.24 80
3940.39 84
3940.53 90
3940.67 95
3940.82 100
3940.96 104
3941.11 105
3941.25 105
3941.39 102
3941.54 98
3941.68 92
3941.83 87
3941.97 82
3942.11 78
3942.26 76
3942.40 76
3942.55 78
3942.69 81
3942.83 85
3942.98 90
3943.12 94
3943.27 97
3943.41 99
3943.55 98
3943.70 97
3943.84 94
3943.99 91
3944.13 87
3944.27 84
3944.42 80
3944.56 77
3944.71 74
3944.85 70
3944.99 66
3945.14 61
3945.28 55
3945.43 48
3945.57 41
3945.71 34
3945.86 29
3946.00 27
3946.15 27
3946.29 30
3946.43 34
3946.58 40
3946.72 46
3946.87 50
3947.01 53
3947.15 53
3947.30 51
3947.44 48
3947.59 44
3947.73 39
3947.87 35
3948.02 32
3948.16 30
3948.31 30
3948.45 31
3948.60 34
3948.74 38
3948.88 42
3949.03 46
3949.17 50
3949.32 51
3949.46 52
3949.60 50
3949.75 49
3949.89 47
3950.04 46
3950.18 47
3950.32 49
3950.47 53
3950.61 57
3950.76 62
3950.90 67
3951.05 70
3951.19 71
3951.33 69
3951.48 66
3951.62 61
3951.77 54
3951.91 45
3952.05 36
3952.20 27
3952.34 18
3952.49 11
3952.63 7
3952.77 7
3952.92 11
3953.06 18
3953.21 27
3953.35 37
3953.50 46
3953.64 52
3953.78 57
3953.93 59
3954.07 62
3954.22 65
3954.36 70
3954.51 77
3954.65 86
3954.79 95
3954.94 104
3955.08 112
3955.23 116
3955.37 117
3955.51 115
3955.66 109
3955.80 100
3955.95 89
3956.09 76
3956.24 63
3956.38 52
3956.52 42
3956.67 35
3956.81 31
3956.96 29
3957.10 30
3957.25 33
3957.39 37
3957.53 44
3957.68 51
3957.82 60
3957.97 69
3958.11 78
3958.26 86
3958.40 92
3958.54 94
3958.69 93
3958.83 88
3958.98 80
3959.12 70
3959.27 59
3959.41 48
3959.55 39
3959.70 34
3959.84 33
3959.99 36
3960.13 43
3960.28 52
3960.42 62
3960.56 71
3960.71 79
3960.85 84
3961.00 86
3961.14 86
3961.29 84
3961.43 82
3961.57 78
3961.72 73
3961.86 68
3962.01 63
3962.15 59
3962.30 56
3962.44 54
3962.58 55
3962.73 56
3962.87 59
3963.02 61
3963.16 62
3963.31 63
3963.45 62
3963.60 61
3963.74 58
3963.88 55
3964.03 51
3964.17 46
3964.32 42
3964.46 38
3964.61 35
3964.75 33
3964.89 31
3965.04 29
3965.18 27
3965.33 23
3965.47 18
3965.62 13
3965.76 8
3965.91 3
3966.05 1
3966.19 1
3966.34 2
3966.48 4
3966.63 6
3966.77 7
3966.92 6
3967.06 4
3967.21 1
3967.35 0
3967.49 0
3967.64 0
3967.78 0
3967.93 0
3968.07 0
3968.22 1
3968.36 7
3968.51 15
3968.65 24
3968.79 34
3968.94 45
3969.08 55
3969.23 64
3969.37 70
3969.52 74
3969.66 74
3969.81 73
3969.95 70
3970.09 68
3970.24 67
3970.38 68
3970.53 70
3970.67 73
3970.82 76
3970.96 78
3971.11 79
3971.25 80
3971.40 80
3971.54 81
3971.68 82
3971.83 84
3971.97 87
3972.12 89
3972.26 90
3972.41 90
3972.55 90
3972.70 88
3972.84 86
3972.98 83
3973.13 80
3973.27 75
3973.42 70
3973.56 64
3973.71 58
3973.85 51
3974.00 46
3974.14 42
3974.29 40
3974.43 40
3974.58 43
3974.72 46
3974.86 50
3975.01 54
3975.15 56
3975.30 58
3975.44 59
3975.59 60
3975.73 61
3975.88 61
3976.02 62
3976.17 64
3976.31 65
3976.45 66
3976.60 68
3976.74 69
3976.89 71
3977.03 71
3977.18 71
3977.32 70
3977.47 67
3977.61 65
3977.76 62
3977.90 61
3978.05 61
3978.19 64
3978.33 68
3978.48 73
3978.62 77
3978.77 80
3978.91 83
3979.06 83
3979.20 82
3979.35 81
3979.49 80
3979.64 79
3979.78 80
3979.93 83
3980.07 88
3980.22 96
3980.36 105
3980.50 115
3980.65 125
3980.79 134
3980.94 141
3981.08 145
3981.23 145
3981.37 142
3981.52 136
3981.66 127
3981.81 115
3981.95 101
3982.10 86
3982.24 71
3982.39 57
3982.53 46
3982.68 37
3982.82 32
3982.96 30
3983.11 30
3983.25 31
3983.40 32
3983.54 32
3983.69 31
3983.83 30
3983.98 31
3984.12 34
3984.27 41
3984.41 51
3984.56 65
3984.70 78
3984.85 91
3984.99 102
3985.14 108
3985.28 110
3985.43 108
3985.57 103
3985.71 95
3985.86 85
3986.00 75
3986.15 64
3986.29 54
3986.44 44
3986.58 35
3986.73 27
3986.87 22
3987.02 20
3987.16 19
3987.31 21
3987.45 25
3987.60 29
3987.74 33
3987.89 38
3988.03 40
3988.18 41
3988.32 40
3988.47 36
3988.61 29
3988.76 21
3988.90 12
3989.05 4
3989.19 0
3989.33 0
3989.48 0
3989.62 0
3989.77 0
3989.91 0
3990.06 0
3990.20 0
3990.35 4
3990.49 8
3990.64 11
3990.78 12
3990.93 13
3991.07 12
3991.22 12
3991.36 12
3991.51 14
3991.65 18
3991.80 23
3991.94 28
3992.09 33
3992.23 37
3992.38 40
3992.52 41
3992.67 42
3992.81 42
3992.96 42
3993.10 43
3993.25 44
3993.39 45
3993.54 45
3993.68 45
3993.83 46
3993.97 47
3994.12 49
3994.26 53
3994.41 58
3994.55 63
3994.70 68
3994.84 71
3994.99 71
3995.13 69
3995.28 63
3995.42 55
3995.57 46
3995.71 38
3995.86 33
3996.00 31
3996.15 33
3996.29 39
3996.44 47
3996.58 56
3996.73 65
3996.87 72
3997.02 76
3997.16 79
3997.31 79
3997.45 78
3997.60 76
3997.74 74
3997.88 70
3998.03 67
3998.17 63
3998.32 58
3998.46 54
3998.61 50
3998.76 46
3998.90 43
3999.05 40
3999.19 38
3999.34 37
3999.48 37
3999.63 38
3999.77 40
3999.92 44
4000.06 50
4000.21 56
4000.35 63
4000.50 68
4000.64 70
4000.79 69
4000.93 65
4001.08 57
4001.22 47
4001.37 37
4001.51 27
4001.66 19
4001.80 14
4001.95 11
4002.09 11
4002.24 13
4002.38 17
4002.53 22
4002.67 27
4002.82 31
4002.96 35
4003.11 38
4003.25 40
4003.40 43
4003.54 46
4003.69 51
4003.83 56
4003.98 61
4004.12 65
4004.27 69
4004.41 70
4004.56 69
4004.70 66
4004.85 62
4004.99 58
4005.14 55
4005.28 52
4005.43 51
4005.57 52
4005.72 54
4005.86 57
4006.01 59
4006.15 62
4006.30 63
4006.44 63
4006.59 60
4006.73 55
4006.88 48
4007.02 40
4007.17 31
4007.32 23
4007.46 17
4007.61 13
4007.75 12
4007.90 14
4008.04 17
4008.19 23
4008.33 31
4008.48 39
4008.62 49
4008.77 60
4008.91 72
4009.06 84
4009.20 95
4009.35 103
4009.49 108
4009.64 109
4009.78 106
4009.93 102
4010.07 97
4010.22 94
4010.36 93
4010.51 97
4010.65 102
4010.80 109
4010.95 114
4011.09 117
4011.24 116
4011.38 111
4011.53 103
4011.67 91
4011.82 78
4011.96 65
4012.11 53
4012.25 42
4012.40 35
4012.54 31
4012.69 31
4012.83 33
4012.98 37
4013.12 41
4013.27 44
4013.41 46
4013.56 45
4013.70 42
4013.85 39
4014.00 37
4014.14 36
4014.29 36
4014.43 38
4014.58 40
4014.72 41
4014.87 41
4015.01 41
4015.16 39
4015.30 39
4015.45 39
4015.59 39
4015.74 40
4015.88 42
4016.03 43
4016.18 44
4016.32 44
4016.47 45
4016.61 47
4016.76 49
4016.90 52
4017.05 55
4017.19 57
4017.34 57
4017.48 56
4017.63 53
4017.77 50
4017.92 47
4018.06 45
4018.21 44
4018.36 45
4018.50 48
4018.65 52
4018.79 57
4018.94 63
4019.08 68
4019.23 74
4019.37 79
4019.52 82
4019.66 84
4019.81 84
4019.95 81
4020.10 76
4020.25 70
4020.39 62
4020.54 54
4020.68 46
4020.83 39
4020.97 33
4021.12 28
4021.26 25
4021.41 24
4021.55 26
4021.70 29
4021.84 35
4021.99 41
4022.14 49
4022.28 57
4022.43 64
4022.57 71
4022.72 76
4022.86 80
4023.01 84
4023.15 87
4023.30 88
4023.44 89
4023.59 90
4023.74 90
4023.88 91
4024.03 91
4024.17 92
4024.32 93
4024.46 95
4024.61 97
4024.75 100
4024.90 103
4025.04 106
4025.19 109
4025.34 113
4025.48 116
4025.63 119
4025.77 121
4025.92 121
4026.06 119
4026.21 115
4026.35 110
4026.50 103
4026.65 96
4026.79 91
4026.94 86
4027.08 83
4027.23 82
4027.37 83
4027.52 85
4027.66 87
4027.81 91
4027.96 94
4028.10 96
4028.25 97
4028.39 94
4028.54 89
4028.68 82
4028.83 73
4028.97 63
4029.12 53
4029.27 45
4029.41 40
4029.56 36
4029.70 34
4029.85 35
4029.99 36
4030.14 39
4030.28 42
4030.43 46
4030.58 50
4030.72 55
4030.87 58
4031.01 62
4031.16 65
4031.30 67
4031.45 69
4031.59 72
4031.74 74
4031.89 76
4032.03 78
4032.18 80
4032.32 81
4032.47 82
4032.61 82
4032.76 81
4032.91 79
4033.05 75
4033.20 70
4033.34 65
4033.49 59
4033.63 54
4033.78 49
4033.92 45
4034.07 42
4034.22 39
4034.36 35
4034.51 30
4034.65 25
4034.80 19
4034.94 14
4035.09 8
4035.24 4
4035.38 2
4035.53 2
4035.67 4
4035.82 8
4035.96 14
4036.11 22
4036.26 30
4036.40 38
4036.55 45
4036.69 51
4036.84 56
4036.98 61
4037.13 65
4037.28 68
4037.42 71
4037.57 73
4037.71 73
4037.86 71
4038.00 67
4038.15 62
4038.30 56
4038.44 49
4038.59 42
4038.73 35
4038.88 28
4039.02 22
4039.17 16
4039.32 11
4039.46 7
4039.61 7
4039.75 11
4039.90 18
4040.04 29
4040.19 41
4040.34 54
4040.48 65
4040.63 72
4040.77 74
4040.92 73
4041.06 67
4041.21 59
4041.36 51
4041.50 43
4041.65 36
4041.79 31
4041.94 27
4042.08 26
4042.23 25
4042.38 26
4042.52 28
4042.67 30
4042.81 33
4042.96 36
4043.11 39
4043.25 41
4043.40 41
4043.54 40
4043.69 37
4043.83 33
4043.98 29
4044.13 25
4044.27 23
4044.42 22
4044.56 21
4044.71 22
4044.86 22
4045.00 21
4045.15 19
4045.29 17
4045.44 14
4045.58 11
4045.73 9
4045.88 7
4046.02 5
4046.17 4
4046.31 2
4046.46 0
4046.61 0
4046.75 0
4046.90 0
4047.04 0
4047.19 0
4047.34 0
4047.48 0
4047.63 5
4047.77 11
4047.92 17
4048.06 22
4048.21 25
4048.36 25
4048.50 22
4048.65 17
4048.79 10
4048.94 3
4049.09 0
4049.23 0
4049.38 0
4049.52 0
4049.67 10
4049.82 23
4049.96 38
4050.11 55
4050.25 72
4050.40 88
4050.55 103
4050.69 115
4050.84 124
4050.98 129
4051.13 130
4051.28 128
4051.42 124
4051.57 120
4051.71 119
4051.86 121
4052.00 127
4052.15 136
4052.30 146
4052.44 155
4052.59 162
4052.73 166
4052.88 166
4053.03 163
4053.17 158
4053.32 152
4053.46 146
4053.61 140
4053.76 135
4053.90 130
4054.05 125
4054.19 119
4054.34 112
4054.49 105
4054.63 99
4054.78 93
4054.92 90
4055.07 89
4055.22 90
4055.36 93
4055.51 98
4055.66 104
4055.80 110
4055.95 117
4056.09 123
4056.24 130
4056.39 136
4056.53 140
4056.68 142
4056.82 141
4056.97 137
4057.12 132
4057.26 126
4057.41 121
4057.55 117
4057.70 116
4057.85 116
4057.99 118
4058.14 119
4058.28 120
4058.43 118
4058.58 113
4058.72 106
4058.87 98
4059.01 89
4059.16 83
4059.31 79
4059.45 78
4059.60 79
4059.75 83
4059.89 88
4060.04 93
4060.18 96
4060.33 99
4060.48 100
4060.62 100
4060.77 99
4060.91 98
4061.06 98
4061.21 99
4061.35 102
4061.50 105
4061.64 110
4061.79 116
4061.94 122
4062.08 126
4062.23 130
4062.38 134
4062.52 138
4062.67 142
4062.81 147
4062.96 153
4063.11 158
4063.25 162
4063.40 164
4063.55 162
4063.69 156
4063.84 146
4063.98 133
4064.13 117
4064.28 100
4064.42 83
4064.57 69
4064.71 58
4064.86 51
4065.01 50
4065.15 52
4065.30 59
4065.45 67
4065.59 75
4065.74 83
4065.88 87
4066.03 89
4066.18 88
4066.32 85
4066.47 80
4066.62 74
4066.76 68
4066.91 63
4067.05 61
4067.20 59
4067.35 60
4067.49 62
4067.64 65
4067.79 67
4067.93 70
4068.08 72
4068.22 75
4068.37 77
4068.52 81
4068.66 86
4068.81 91
4068.96 98
4069.10 105
4069.25 111
4069.39 116
4069.54 118
4069.69 119
4069.83 117
4069.98 113
4070.13 108
4070.27 103
4070.42 98
4070.56 96
4070.71 95
4070.86 96
4071.00 98
4071.15 101
4071.30 103
4071.44 105
4071.59 105
4071.74 105
4071.88 104
4072.03 103
4072.17 102
4072.32 102
4072.47 103
4072.61 107
4072.76 112
4072.91 119
4073.05 127
4073.20 135
4073.35 141
4073.49 146
4073.64 149
4073.78 151
4073.93 151
4074.08 150
4074.22 149
4074.37 147
4074.52 144
4074.66 139
4074.81 133
4074.96 125
4075.10 114
4075.25 103
4075.39 91
4075.54 79
4075.69 68
4075.83 57
4075.98 48
4076.13 41
4076.27 35
4076.42 31
4076.57 29
4076.71 28
4076.86 28
4077.00 28
4077.15 29
4077.30 29
4077.44 31
4077.59 33
4077.74 37
4077.88 43
4078.03 50
4078.18 58
4078.32 65
4078.47 71
4078.62 73
4078.76 72
4078.91 70
4079.06 66
4079.20 62
4079.35 58
4079.49 57
4079.64 57
4079.79 59
4079.93 62
4080.08 67
4080.23 72
4080.37 77
4080.52 82
4080.67 85
4080.81 87
4080.96 88
4081.11 87
4081.25 86
4081.40 84
4081.55 82
4081.69 81
4081.84 79
4081.98 77
4082.13 76
4082.28 74
4082.42 73
4082.57 71
4082.72 70
4082.86 69
4083.01 68
4083.16 67
4083.30 66
4083.45 64
4083.60 62
4083.74 61
4083.89 60
4084.04 60
4084.18 61
4084.33 64
4084.48 67
4084.62 69
4084.77 70
4084.92 69
4085.06 66
4085.21 61
4085.36 56
4085.50 50
4085.65 45
4085.80 42
4085.94 41
4086.09 40
4086.23 39
4086.38 38
4086.53 35
4086.67 31
4086.82 27
4086.97 24
4087.11 24
4087.26 27
4087.41 34
4087.55 45
4087.70 59
4087.85 74
4087.99 88
4088.14 101
4088.29 110
4088.43 117
4088.58 120
4088.73 119
4088.87 117
4089.02 114
4089.17 111
4089.31 108
4089.46 106
4089.61 103
4089.75 101
4089.90 99
4090.05 96
4090.19 94
4090.34 93
4090.49 95
4090.63 100
4090.78 106
4090.93 114
4091.07 122
4091.22 129
4091.37 131
4091.51 131
4091.66 126
4091.81 120
4091.95 113
4092.10 106
4092.25 101
4092.39 98
4092.54 96
4092.69 95
4092.83 94
4092.98 93
4093.13 91
4093.27 90
4093.42 90
4093.57 92
4093.71 98
4093.86 106
4094.01 117
4094.15 129
4094.30 142
4094.45 153
4094.59 162
4094.74 170
4094.89 174
4095.03 176
4095.18 177
4095.33 176
4095.48 174
4095.62 172
4095.77 171
4095.92 169
4096.06 169
4096.21 169
4096.36 168
4096.50 167
4096.65 165
4096.80 161
4096.94 156
4097.09 150
4097.24 145
4097.38 140
4097.53 136
4097.68 134
4097.82 134
4097.97 133
4098.12 133
4098.26 131
4098.41 129
4098.56 126
4098.70 124
4098.85 123
4099.00 124
4099.14 127
4099.29 131
4099.44 136
4099.59 139
4099.73 140
4099.88 138
4100.03 134
4100.17 129
4100.32 123
4100.47 117
4100.61 113
4100.76 109
4100.91 106
4101.05 103
4101.20 100
4101.35 98
4101.49 95
4101.64 93
4101.79 91
4101.93 90
4102.08 92
4102.23 95
4102.38 100
4102.52 106
4102.67 113
4102.82 120
4102.96 126
4103.11 132
4103.26 137
4103.40 142
4103.55 149
4103.70 156
4103.84 164
4103.99 173
4104.14 182
4104.29 189
4104.43 192
4104.58 192
4104.73 188
4104.87 181
4105.02 170
4105.17 158
4105.31 147
4105.46 137
4105.61 129
4105.75 125
4105.90 124
4106.05 125
4106.20 128
4106.34 131
4106.49 134
4106.64 135
4106.78 134
4106.93 131
4107.08 127
4107.22 123
4107.37 120
4107.52 117
4107.66 115
4107.81 113
4107.96 112
4108.11 111
4108.25 109
4108.40 107
4108.55 104
4108.69 100
4108.84 97
4108.99 95
4109.13 93
4109.28 93
4109.43 93
4109.58 94
4109.72 94
4109.87 93
4110.02 91
4110.16 88
4110.31 84
4110.46 81
4110.60 79
4110.75 76
4110.90 73
4111.05 69
4111.19 63
4111.34 56
4111.49 49
4111.63 43
4111.78 39
4111.93 38
4112.08 41
4112.22 47
4112.37 54
4112.52 61
4112.66 67
4112.81 69
4112.96 69
4113.10 65
4113.25 60
4113.40 53
4113.55 47
4113.69 39
4113.84 32
4113.99 25
4114.13 18
4114.28 11
4114.43 4
4114.58 0
4114.72 0
4114.87 0
4115.02 0
4115.16 0
4115.31 0
4115.46 0
4115.61 0
4115.75 0
4115.90 5
4116.05 11
4116.19 17
4116.34 23
4116.49 29
4116.64 34
4116.78 38
4116.93 42
4117.08 45
4117.22 46
4117.37 46
4117.52 44
4117.67 39
4117.81 32
4117.96 23
4118.11 14
4118.25 5
4118.40 0
4118.55 0
4118.70 0
4118.84 0
4118.99 0
4119.14 1
4119.28 3
4119.43 4
4119.58 4
4119.73 5
4119.87 6
4120.02 9
4120.17 13
4120.31 19
4120.46 25
4120.61 31
4120.76 37
4120.90 40
4121.05 42
4121.20 42
4121.34 41
4121.49 37
4121.64 32
4121.79 27
4121.93 23
4122.08 19
4122.23 17
4122.38 16
4122.52 17
4122.67 18
4122.82 20
4122.96 22
4123.11 25
4123.26 30
4123.41 36
4123.55 44
4123.70 53
4123.85 61
4124.00 68
4124.14 73
4124.29 76
4124.44 78
4124.58 78
4124.73 77
4124.88 76
4125.03 75
4125.17 72
4125.32 68
4125.47 61
4125.62 52
4125.76 42
4125.91 31
4126.06 20
4126.20 11
4126.35 4
4126.50 0
4126.65 0
4126.79 2
4126.94 8
4127.09 17
4127.24 28
4127.38 39
4127.53 50
4127.68 59
4127.83 65
4127.97 68
4128.12 69
4128.27 67
4128.41 65
4128.56 62
4128.71 59
4128.86 57
4129.00 55
4129.15 54
4129.30 53
4129.45 52
4129.59 50
4129.74 47
4129.89 44
4130.04 41
4130.18 39
4130.33 39
4130.48 40
4130.62 44
4130.77 49
4130.92 54
4131.07 61
4131.21 66
4131.36 69
4131.51 70
4131.66 69
4131.80 66
4131.95 62
4132.10 59
4132.25 55
4132.39 53
4132.54 51
4132.69 50
4132.84 48
4132.98 46
4133.13 43
4133.28 40
4133.43 38
4133.57 36
4133.72 36
4133.87 37
4134.02 38
4134.16 40
4134.31 40
4134.46 39
4134.61 36
4134.75 30
4134.90 23
4135.05 15
4135.20 8
4135.34 1
4135.49 0
4135.64 0
4135.78 0
4135.93 0
4136.08 0
4136.23 0
4136.37 2
4136.52 5
4136.67 7
4136.82 10
4136.96 12
4137.11 15
4137.26 19
4137.41 24
4137.55 29
4137.70 36
4137.85 43
4138.00 50
4138.14 55
4138.29 57
4138.44 57
4138.59 53
4138.74 46
4138.88 38
4139.03 30
4139.18 23
4139.33 19
4139.47 17
4139.62 18
4139.77 20
4139.92 23
4140.06 26
4140.21 29
4140.36 31
4140.51 32
4140.65 33
4140.80 35
4140.95 37
4141.10 39
4141.24 43
4141.39 47
4141.54 51
4141.69 56
4141.83 60
4141.98 62
4142.13 63
4142.28 62
4142.42 59
4142.57 54
4142.72 48
4142.87 42
4143.01 36
4143.16 31
4143.31 27
4143.46 24
4143.60 20
4143.75 17
4143.90 13
4144.05 8
4144.20 2
4144.34 0
4144.49 0
4144.64 0
4144.79 0
4144.93 0
4145.08 0
4145.23 0
4145.38 0
4145.52 8
4145.67 16
4145.82 24
4145.97 30
4146.11 36
4146.26 40
4146.41 42
4146.56 43
4146.71 41
4146.85 38
4147.00 33
4147.15 29
4147.30 25
4147.44 25
4147.59 27
4147.74 32
4147.89 38
4148.03 45
4148.18 51
4148.33 56
4148.48 58
4148.63 57
4148.77 55
4148.92 51
4149.07 47
4149.22 43
4149.36 39
4149.51 37
4149.66 36
4149.81 36
4149.95 36
4150.10 36
4150.25 34
4150.40 30
4150.55 26
4150.69 21
4150.84 18
4150.99 16
4151.14 18
4151.28 23
4151.43 31
4151.58 41
4151.73 50
4151.88 58
4152.02 64
4152.17 65
4152.32 63
4152.47 56
4152.61 47
4152.76 35
4152.91 23
4153.06 12
4153.21 3
4153.35 0
4153.50 0
4153.65 0
4153.80 0
4153.94 0
4154.09 0
4154.24 0
4154.39 0
4154.54 0
4154.68 9
4154.83 22
4154.98 37
4155.13 51
4155.27 63
4155.42 71
4155.57 72
4155.72 69
4155.87 60
4156.01 49
4156.16 37
4156.31 25
4156.46 15
4156.61 7
4156.75 1
4156.90 0
4157.05 0
4157.20 0
4157.34 0
4157.49 0
4157.64 0
4157.79 0
4157.94 0
4158.08 6
4158.23 17
4158.38 27
4158.53 34
4158.68 39
4158.82 40
4158.97 39
4159.12 35
4159.27 31
4159.41 28
4159.56 26
4159.71 25
4159.86 26
4160.01 28
4160.15 30
4160.30 31
4160.45 32
4160.60 32
4160.75 33
4160.89 35
4161.04 38
4161.19 42
4161.34 47
4161.49 52
4161.63 59
4161.78 65
4161.93 71
4162.08 76
4162.23 82
4162.37 87
4162.52 92
4162.67 96
4162.82 99
4162.97 101
4163.11 103
4163.26 103
4163.41 102
4163.56 102
4163.71 101
4163.85 101
4164.00 103
4164.15 105
4164.30 107
4164.44 110
4164.59 112
4164.74 112
4164.89 111
4165.04 106
4165.18 100
4165.33 91
4165.48 80
4165.63 70
4165.78 62
4165.92 56
4166.07 54
4166.22 55
4166.37 59
4166.52 63
4166.67 66
4166.81 67
4166.96 66
4167.11 62
4167.26 57
4167.41 51
4167.55 47
4167.70 44
4167.85 42
4168.00 41
4168.15 42
4168.29 43
4168.44 45
4168.59 48
4168.74 53
4168.89 59
4169.03 66
4169.18 74
4169.33 81
4169.48 85
4169.63 86
4169.77 83
4169.92 77
4170.07 67
4170.22 55
4170.37 43
4170.51 32
4170.66 25
4170.81 21
4170.96 22
4171.11 27
4171.26 34
4171.40 42
4171.55 49
4171.70 54
4171.85 57
4172.00 58
4172.14 58
4172.29 59
4172.44 61
4172.59 65
4172.74 70
4172.88 75
4173.03 80
4173.18 83
4173.33 83
4173.48 82
4173.63 79
4173.77 76
4173.92 74
4174.07 73
4174.22 72
4174.37 71
4174.51 70
4174.66 68
4174.81 64
4174.96 59
4175.11 54
4175.26 49
4175.40 47
4175.55 47
4175.70 49
4175.85 51
4176.00 54
4176.14 55
4176.29 55
4176.44 53
4176.59 51
4176.74 50
4176.89 51
4177.03 53
4177.18 58
4177.33 64
4177.48 70
4177.63 75
4177.77 78
4177.92 79
4178.07 78
4178.22 76
4178.37 73
4178.52 70
4178.66 68
4178.81 67
4178.96 67
4179.11 69
4179.26 72
4179.41 75
4179.55 79
4179.70 82
4179.85 85
4180.00 88
4180.15 90
4180.29 91
4180.44 92
4180.59 93
4180.74 95
4180.89 96
4181.04 97
4181.18 97
4181.33 96
4181.48 93
4181.63 87
4181.78 80
4181.93 73
4182.07 67
4182.22 62
4182.37 60
4182.52 61
4182.67 65
4182.82 70
4182.96 75
4183.11 81
4183.26 85
4183.41 90
4183.56 95
4183.71 100
4183.85 106
4184.00 112
4184.15 117
4184.30 120
4184.45 120
4184.60 117
4184.74 112
4184.89 104
4185.04 97
4185.19 90
4185.34 85
4185.49 82
4185.63 79
4185.78 76
4185.93 72
4186.08 67
4186.23 60
4186.38 53
4186.52 46
4186.67 42
4186.82 41
4186.97 43
4187.12 50
4187.27 59
4187.41 70
4187.56 81
4187.71 91
4187.86 100
4188.01 109
4188.16 117
4188.31 125
4188.45 132
4188.60 138
4188.75 141
4188.90 140
4189.05 136
4189.20 127
4189.34 115
4189.49 101
4189.64 87
4189.79 75
4189.94 66
4190.09 61
4190.23 60
4190.38 63
4190.53 70
4190.68 79
4190.83 90
4190.98 101
4191.13 113
4191.27 122
4191.42 130
4191.57 135
4191.72 138
4191.87 140
4192.02 141
4192.16 142
4192.31 143
4192.46 144
4192.61 145
4192.76 144
4192.91 143
4193.06 139
4193.20 134
4193.35 128
4193.50 121
4193.65 114
4193.80 107
4193.95 99
4194.10 92
4194.24 86
4194.39 81
4194.54 76
4194.69 73
4194.84 71
4194.99 69
4195.13 68
4195.28 68
4195.43 69
4195.58 70
4195.73 72
4195.88 75
4196.03 77
4196.17 78
4196.32 76
4196.47 72
4196.62 64
4196.77 53
4196.92 42
4197.07 31
4197.21 21
4197.36 14
4197.51 10
4197.66 7
4197.81 5
4197.96 2
4198.11 0
4198.25 0
4198.40 0
4198.55 0
4198.70 0
4198.85 0
4199.00 0
4199.15 0
4199.29 6
4199.44 17
4199.59 30
4199.74 44
4199.89 58
4200.04 69
4200.19 78
4200.34 84
4200.48 86
4200.63 86
4200.78 82
4200.93 78
4201.08 73
4201.23 68
4201.38 64
4201.52 61
4201.67 57
4201.82 54
4201.97 51
4202.12 48
4202.27 45
4202.42 43
4202.56 41
4202.71 41
4202.86 41
4203.01 43
4203.16 45
4203.31 48
4203.46 51
4203.61 55
4203.75 58
4203.90 62
4204.05 67
4204.20 72
4204.35 77
4204.50 82
4204.65 87
4204.79 91
4204.94 94
4205.09 97
4205.24 100
4205.39 104
4205.54 111
4205.69 120
4205.84 131
4205.98 143
4206.13 155
4206.28 164
4206.43 169
4206.58 170
4206.73 167
4206.88 162
4207.03 158
4207.17 156
4207.32 158
4207.47 163
4207.62 171
4207.77 180
4207.92 187
4208.07 191
4208.22 191
4208.36 186
4208.51 177
4208.66 165
4208.81 153
4208.96 141
4209.11 131
4209.26 124
4209.41 119
4209.55 116
4209.70 114
4209.85 115
4210.00 117
4210.15 121
4210.30 127
4210.45 134
4210.60 141
4210.75 147
4210.89 149
4211.04 147
4211.19 141
4211.34 130
4211.49 116
4211.64 100
4211.79 86
4211.94 73
4212.08 64
4212.23 58
4212.38 55
4212.53 55
4212.68 56
4212.83 57
4212.98 59
4213.13 60
4213.28 62
4213.42 63
4213.57 64
4213.72 64
4213.87 64
4214.02 64
4214.17 64
4214.32 63
4214.47 62
4214.62 62
4214.76 63
4214.91 64
4215.06 67
4215.21 70
4215.36 73
4215.51 76
4215.66 79
4215.81 82
4215.96 85
4216.10 90
4216.25 95
4216.40 101
4216.55 107
4216.70 112
4216.85 115
4217.00 116
4217.15 114
4217.30 109
4217.44 102
4217.59 95
4217.74 87
4217.89 79
4218.04 74
4218.19 70
4218.34 67
4218.49 65
4218.64 63
4218.78 59
4218.93 55
4219.08 49
4219.23 44
4219.38 41
4219.53 42
4219.68 46
4219.83 54
4219.98 63
4220.13 74
4220.27 85
4220.42 94
4220.57 101
4220.72 107
4220.87 111
4221.02 116
4221.17 119
4221.32 122
4221.47 125
4221.62 126
4221.76 126
4221.91 123
4222.06 117
4222.21 109
4222.36 99
4222.51 89
4222.66 79
4222.81 70
4222.96 64
4223.11 59
4223.25 56
4223.40 53
4223.55 51
4223.70 48
4223.85 46
4224.00 45
4224.15 45
4224.30 46
4224.45 50
4224.60 54
4224.74 58
4224.89 63
4225.04 66
4225.19 68
4225.34 70
4225.49 70
4225.64 70
4225.79 70
4225.94 71
4226.09 72
4226.24 73
4226.38 74
4226.53 76
4226.68 76
4226.83 76
4226.98 75
4227.13 74
4227.28 73
4227.43 72
4227.58 72
4227.73 72
4227.88 73
4228.02 74
4228.17 74
4228.32 73
4228.47 70
4228.62 67
4228.77 62
4228.92 56
4229.07 48
4229.22 38
4229.37 27
4229.52 14
4229.67 0
4229.81 0
4229.96 0
4230.11 0
4230.26 0
4230.41 0
4230.56 0
4230.71 0
4230.86 3
4231.01 15
4231.16 25
4231.31 33
4231.46 38
4231.60 41
4231.75 43
4231.90 43
4232.05 42
4232.20 41
4232.35 40
4232.50 40
4232.65 40
4232.80 41
4232.95 42
4233.10 44
4233.25 46
4233.39 49
4233.54 52
4233.69 55
4233.84 60
4233.99 64
4234.14 69
4234.29 72
4234.44 75
4234.59 75
4234.74 73
4234.89 69
4235.04 64
4235.19 57
4235.33 51
4235.48 45
4235.63 40
4235.78 37
4235.93 35
4236.08 35
4236.23 36
4236.38 37
4236.53 38
4236.68 39
4236.83 39
4236.98 37
4237.13 34
4237.27 29
4237.42 24
4237.57 18
4237.72 14
4237.87 13
4238.02 15
4238.17 20
4238.32 28
4238.47 36
4238.62 43
4238.77 47
4238.92 47
4239.07 43
4239.22 36
4239.36 28
4239.51 20
4239.66 15
4239.81 11
4239.96 10
4240.11 12
4240.26 14
4240.41 17
4240.56 20
4240.71 23
4240.86 26
4241.01 29
4241.16 33
4241.31 37
4241.46 41
4241.60 46
4241.75 50
4241.90 54
4242.05 57
4242.20 60
4242.35 63
4242.50 66
4242.65 68
4242.80 68
4242.95 68
4243.10 65
4243.25 61
4243.40 56
4243.55 51
4243.70 47
4243.85 45
4243.99 44
4244.14 46
4244.29 49
4244.44 53
4244.59 57
4244.74 61
4244.89 63
4245.04 63
4245.19 61
4245.34 58
4245.49 53
4245.64 47
4245.79 40
4245.94 33
4246.09 25
4246.24 17
4246.39 10
4246.54 4
4246.68 0
4246.83 0
4246.98 0
4247.13 0
4247.28 8
4247.43 18
4247.58 31
4247.73 45
4247.88 58
4248.03 68
4248.18 74
4248.33 76
4248.48 74
4248.63 68
4248.78 60
4248.93 51
4249.08 43
4249.23 35
4249.37 30
4249.52 25
4249.67 21
4249.82 18
4249.97 14
4250.12 12
4250.27 11
4250.42 11
4250.57 13
4250.72 17
4250.87 21
4251.02 25
4251.17 28
4251.32 29
4251.47 27
4251.62 25
4251.77 21
4251.92 18
4252.07 15
4252.22 12
4252.37 9
4252.51 5
4252.66 1
4252.81 0
4252.96 0
4253.11 0
4253.26 0
4253.41 0
4253.56 0
4253.71 0
4253.86 0
4254.01 5
4254.16 11
4254.31 17
4254.46 22
4254.61 28
4254.76 33
4254.91 38
4255.06 43
4255.21 48
4255.36 55
4255.51 61
4255.66 67
4255.81 70
4255.96 70
4256.10 65
4256.25 58
4256.40 49
4256.55 40
4256.70 31
4256.85 25
4257.00 22
4257.15 20
4257.30 19
4257.45 18
4257.60 17
4257.75 15
4257.90 13
4258.05 12
4258.20 11
4258.35 10
4258.50 8
4258.65 6
4258.80 3
4258.95 1
4259.10 0
4259.25 2
4259.40 8
4259.55 16
4259.70 25
4259.85 34
4260.00 40
4260.15 43
4260.29 42
4260.44 40
4260.59 38
4260.74 37
4260.89 40
4261.04 46
4261.19 55
4261.34 65
4261.49 75
4261.64 84
4261.79 91
4261.94 96
4262.09 98
4262.24 99
4262.39 98
4262.54 96
4262.69 92
4262.84 86
4262.99 79
4263.14 72
4263.29 63
4263.44 56
4263.59 51
4263.74 48
4263.89 47
4264.04 49
4264.19 51
4264.34 54
4264.49 58
4264.64 61
4264.79 64
4264.94 68
4265.09 73
4265.24 79
4265.39 85
4265.54 91
4265.69 96
4265.83 101
4265.98 106
4266.13 112
4266.28 119
4266.43 126
4266.58 135
4266.73 142
4266.88 148
4267.03 152
4267.18 153
4267.33 152
4267.48 148
4267.63 144
4267.78 139
4267.93 135
4268.08 130
4268.23 126
4268.38 122
4268.53 119
4268.68 115
4268.83 113
4268.98 111
4269.13 110
4269.28 110
4269.43 110
4269.58 110
4269.73 109
4269.88 109
4270.03 108
4270.18 109
4270.33 110
4270.48 113
4270.63 116
4270.78 120
4270.93 123
4271.08 124
4271.23 124
4271.38 121
4271.53 117
4271.68 111
4271.83 104
4271.98 97
4272.13 91
4272.28 84
4272.43 78
4272.58 74
4272.73 70
4272.88 68
4273.03 67
4273.18 66
4273.33 65
4273.48 63
4273.63 61
4273.78 59
4273.93 57
4274.08 56
4274.23 56
4274.38 58
4274.53 61
4274.68 64
4274.83 69
4274.98 72
4275.13 74
4275.28 75
4275.43 75
4275.58 72
4275.73 69
4275.88 66
4276.03 63
4276.18 60
4276.33 59
4276.48 59
4276.63 59
4276.78 59
4276.93 59
4277.08 57
4277.23 54
4277.38 49
4277.53 44
4277.68 37
4277.83 31
4277.98 24
4278.13 18
4278.28 12
4278.43 7
4278.58 4
4278.73 1
4278.88 0
4279.03 0
4279.18 1
4279.33 3
4279.48 7
4279.63 12
4279.78 17
4279.93 22
4280.08 26
4280.23 29
4280.38 31
4280.53 31
4280.68 30
4280.83 27
4280.98 25
4281.13 23
4281.28 23
4281.43 25
4281.58 28
4281.73 32
4281.88 37
4282.03 41
4282.18 44
4282.33 45
4282.48 44
4282.63 43
4282.78 40
4282.93 38
4283.08 35
4283.23 32
4283.38 28
4283.53 25
4283.68 22
4283.83 19
4283.98 17
4284.13 17
4284.28 19
4284.43 21
4284.58 24
4284.73 26
4284.88 27
4285.03 27
4285.18 26
4285.33 25
4285.48 23
4285.63 21
4285.78 19
4285.93 17
4286.08 14
4286.23 12
4286.38 11
4286.53 12
4286.68 14
4286.83 16
4286.98 18
4287.13 20
4287.28 20
4287.43 19
4287.58 17
4287.73 16
4287.88 16
4288.03 18
4288.18 23
4288.33 30
4288.48 37
4288.63 45
4288.78 52
4288.93 57
4289.08 62
4289.23 66
4289.38 69
4289.53 73
4289.68 77
4289.83 81
4289.98 86
4290.13 93
4290.28 101
4290.43 111
4290.58 121
4290.73 132
4290.88 142
4291.04 150
4291.19 157
4291.34 161
4291.49 164
4291.64 166
4291.79 166
4291.94 165
4292.09 162
4292.24 156
4292.39 147
4292.54 136
4292.69 123
4292.84 109
4292.99 95
4293.14 82
4293.29 69
4293.44 57
4293.59 46
4293.74 34
4293.89 23
4294.04 13
4294.19 4
4294.34 0
4294.49 0
4294.64 0
4294.79 0
4294.94 2
4295.09 8
4295.24 14
4295.39 19
4295.54 24
4295.69 29
4295.84 34
4295.99 38
4296.14 43
4296.29 47
4296.44 48
4296.60 48
4296.75 44
4296.90 38
4297.05 30
4297.20 22
4297.35 16
4297.50 14
4297.65 15
4297.80 19
4297.95 26
4298.10 32
4298.25 38
4298.40 40
4298.55 39
4298.70 35
4298.85 27
4299.00 18
4299.15 6
4299.30 0
4299.45 0
4299.60 0
4299.75 0
4299.90 0
4300.05 0
4300.20 0
4300.35 5
4300.50 13
4300.65 18
4300.81 19
4300.96 17
4301.11 14
4301.26 10
4301.41 9
4301.56 11
4301.71 14
4301.86 19
4302.01 23
4302.16 25
4302.31 25
4302.46 24
4302.61 22
4302.76 21
4302.91 21
4303.06 22
4303.21 24
4303.36 26
4303.51 28
4303.66 27
4303.81 26
4303.96 24
4304.11 21
4304.26 18
4304.42 16
4304.57 16
4304.72 18
4304.87 22
4305.02 28
4305.17 35
4305.32 43
4305.47 50
4305.62 56
4305.77 60
4305.92 61
4306.07 58
4306.22 52
4306.37 44
4306.52 34
4306.67 25
4306.82 15
4306.97 8
4307.12 4
4307.27 2
4307.42 2
4307.58 4
4307.73 7
4307.88 10
4308.03 13
4308.18 17
4308.33 20
4308.48 25
4308.63 31
4308.78 38
4308.93 46
4309.08 55
4309.23 65
4309.38 73
4309.53 79
4309.68 83
4309.83 85
4309.98 85
4310.13 84
4310.29 84
4310.44 85
4310.59 87
4310.74 90
4310.89 93
4311.04 95
4311.19 94
4311.34 89
4311.49 82
4311.64 71
4311.79 59
4311.94 46
4312.09 34
4312.24 22
4312.39 13
4312.54 5
4312.69 0
4312.84 0
4313.00 0
4313.15 0
4313.30 0
4313.45 0
4313.60 0
4313.75 0
4313.90 0
4314.05 4
4314.20 12
4314.35 21
4314.50 30
4314.65 39
4314.80 48
4314.95 55
4315.10 62
4315.26 67
4315.41 72
4315.56 76
4315.71 80
4315.86 83
4316.01 87
4316.16 90
4316.31 93
4316.46 94
4316.61 93
4316.76 91
4316.91 87
4317.06 82
4317.21 77
4317.36 73
4317.51 71
4317.67 71
4317.82 72
4317.97 74
4318.12 77
4318.27 80
4318.42 82
4318.57 85
4318.72 86
4318.87 88
4319.02 89
4319.17 89
4319.32 88
4319.47 86
4319.62 83
4319.78 80
4319.93 76
4320.08 71
4320.23 67
4320.38 62
4320.53 56
4320.68 49
4320.83 42
4320.98 33
4321.13 25
4321.28 18
4321.43 13
4321.58 9
4321.74 8
4321.89 8
4322.04 8
4322.19 7
4322.34 4
4322.49 0
4322.64 0
4322.79 0
4322.94 0
4323.09 0
4323.24 0
4323.39 0
4323.54 11
4323.70 26
4323.85 40
4324.00 51
4324.15 58
4324.30 62
4324.45 62
4324.60 59
4324.75 56
4324.90 53
4325.05 51
4325.20 50
4325.35 52
4325.51 56
4325.66 62
4325.81 69
4325.96 77
4326.11 85
4326.26 90
4326.41 91
4326.56 89
4326.71 83
4326.86 75
4327.01 65
4327.16 57
4327.32 51
4327.47 48
4327.62 48
4327.77 52
4327.92 58
4328.07 66
4328.22 74
4328.37 82
4328.52 89
4328.67 94
4328.82 96
4328.97 97
4329.13 95
4329.28 91
4329.43 88
4329.58 85
4329.73 83
4329.88 84
4330.03 85
4330.18 88
4330.33 91
4330.48 93
4330.63 93
4330.79 93
4330.94 92
4331.09 90
4331.24 88
4331.39 86
4331.54 84
4331.69 83
4331.84 82
4331.99 80
4332.14 79
4332.29 76
4332.45 74
4332.60 70
4332.75 66
4332.90 62
4333.05 57
4333.20 53
4333.35 49
4333.50 45
4333.65 42
4333.80 38
4333.96 35
4334.11 32
4334.26 27
4334.41 23
4334.56 18
4334.71 14
4334.86 11
4335.01 9
4335.16 9
4335.31 10
4335.47 12
4335.62 16
4335.77 21
4335.92 26
4336.07 33
4336.22 39
4336.37 45
4336.52 50
4336.67 53
4336.82 54
4336.98 53
4337.13 50
4337.28 47
4337.43 44
4337.58 41
4337.73 38
4337.88 36
4338.03 34
4338.18 31
4338.33 28
4338.49 25
4338.64 22
4338.79 19
4338.94 17
4339.09 17
4339.24 17
4339.39 20
4339.54 23
4339.69 27
4339.85 29
4340.00 30
4340.15 29
4340.30 25
4340.45 19
4340.60 11
4340.75 3
4340.90 0
4341.05 0
4341.21 0
4341.36 0
4341.51 0
4341.66 0
4341.81 0
4341.96 0
4342.11 2
4342.26 5
4342.41 7
4342.57 9
4342.72 12
4342.87 15
4343.02 18
4343.17 20
4343.32 22
4343.47 23
4343.62 24
4343.77 24
4343.93 23
4344.08 21
4344.23 19
4344.38 18
4344.53 18
4344.68 19
4344.83 22
4344.98 27
4345.13 33
4345.29 39
4345.44 45
4345.59 50
4345.74 52
4345.89 54
4346.04 54
4346.19 53
4346.34 51
4346.50 49
4346.65 46
4346.80 44
4346.95 41
4347.10 40
4347.25 40
4347.40 41
4347.55 44
4347.70 48
4347.86 53
4348.01 57
4348.16 58
4348.31 58
4348.46 55
4348.61 51
4348.76 47
4348.91 45
4349.07 45
4349.22 48
4349.37 53
4349.52 60
4349.67 66
4349.82 72
4349.97 75
4350.12 76
4350.28 77
4350.43 77
4350.58 77
4350.73 78
4350.88 81
4351.03 84
4351.18 88
4351.33 90
4351.49 91
4351.64 89
4351.79 85
4351.94 79
4352.09 71
4352.24 63
4352.39 55
4352.54 49
4352.70 44
4352.85 40
4353.00 39
4353.15 39
4353.30 40
4353.45 42
4353.60 44
4353.76 48
4353.91 53
4354.06 58
4354.21 64
4354.36 69
4354.51 73
4354.66 75
4354.81 75
4354.97 73
4355.12 69
4355.27 66
4355.42 61
4355.57 57
4355.72 54
4355.87 49
4356.03 45
4356.18 39
4356.33 33
4356.48 27
4356.63 22
4356.78 18
4356.93 16
4357.09 16
4357.24 18
4357.39 22
4357.54 26
4357.69 32
4357.84 37
4357.99 43
4358.14 49
4358.30 54
4358.45 58
4358.60 59
4358.75 57
4358.90 53
4359.05 46
4359.20 39
4359.36 32
4359.51 27
4359.66 26
4359.81 29
4359.96 36
4360.11 44
4360.26 53
4360.42 61
4360.57 67
4360.72 71
4360.87 73
4361.02 74
4361.17 74
4361.32 75
4361.48 76
4361.63 79
4361.78 82
4361.93 87
4362.08 92
4362.23 98
4362.38 104
4362.54 108
4362.69 111
4362.84 112
4362.99 112
4363.14 112
4363.29 113
4363.45 114
4363.60 117
4363.75 120
4363.90 123
4364.05 125
4364.20 125
4364.35 123
4364.51 118
4364.66 112
4364.81 105
4364.96 97
4365.11 88
4365.26 80
4365.41 71
4365.57 63
4365.72 53
4365.87 44
4366.02 35
4366.17 26
4366.32 18
4366.48 11
4366.63 7
4366.78 4
4366.93 4
4367.08 4
4367.23 5
4367.38 5
4367.54 3
4367.69 0
4367.84 0
4367.99 0
4368.14 0
4368.29 0
4368.45 0
4368.60 0
4368.75 7
4368.90 15
4369.05 21
4369.20 26
4369.36 28
4369.51 30
4369.66 32
4369.81 35
4369.96 40
4370.11 45
4370.26 51
4370.42 56
4370.57 59
4370.72 60
4370.87 59
4371.02 57
4371.17 56
4371.33 56
4371.48 58
4371.63 62
4371.78 67
4371.93 74
4372.08 81
4372.24 88
4372.39 95
4372.54 102
4372.69 109
4372.84 114
4372.99 118
4373.15 120
4373.30 119
4373.45 117
4373.60 113
4373.75 109
4373.90 105
4374.06 101
4374.21 98
4374.36 96
4374.51 94
4374.66 93
4374.81 93
4374.97 93
4375.12 95
4375.27 96
4375.42 97
4375.57 98
4375.72 97
4375.88 96
4376.03 93
4376.18 90
4376.33 86
4376.48 84
4376.63 82
4376.79 82
4376.94 82
4377.09 83
4377.24 84
4377.39 84
4377.54 84
4377.70 82
4377.85 78
4378.00 72
4378.15 64
4378.30 56
4378.46 47
4378.61 38
4378.76 30
4378.91 24
4379.06 19
4379.21 15
4379.37 13
4379.52 13
4379.67 14
4379.82 16
4379.97 18
4380.12 21
4380.28 24
4380.43 27
4380.58 31
4380.73 36
4380.88 42
4381.04 50
4381.19 59
4381.34 68
4381.49 75
4381.64 80
4381.79 81
4381.95 80
4382.10 76
4382.25 73
4382.40 70
4382.55 68
4382.71 69
4382.86 70
4383.01 72
4383.16 74
4383.31 75
4383.46 75
4383.62 74
4383.77 74
4383.92 73
4384.07 74
4384.22 74
4384.38 75
4384.53 75
4384.68 73
4384.83 71
4384.98 67
4385.13 63
4385.29 57
4385.44 51
4385.59 45
4385.74 38
4385.89 32
4386.05 26
4386.20 22
4386.35 18
4386.50 16
4386.65 16
4386.81 19
4386.96 24
4387.11 30
4387.26 38
4387.41 45
4387.56 52
4387.72 57
4387.87 62
4388.02 66
4388.17 70
4388.32 72
4388.48 73
4388.63 71
4388.78 67
4388.93 61
4389.08 54
4389.24 48
4389.39 45
4389.54 46
4389.69 51
4389.84 59
4390.00 68
4390.15 76
4390.30 83
4390.45 86
4390.60 85
4390.76 83
4390.91 80
4391.06 79
4391.21 78
4391.36 79
4391.52 82
4391.67 83
4391.82 84
4391.97 82
4392.12 78
4392.28 72
4392.43 63
4392.58 55
4392.73 46
4392.88 39
4393.04 34
4393.19 31
4393.34 31
4393.49 31
4393.64 32
4393.80 32
4393.95 31
4394.10 28
4394.25 24
4394.40 21
4394.56 20
4394.71 22
4394.86 26
4395.01 33
4395.16 41
4395.32 47
4395.47 52
4395.62 55
4395.77 55
4395.92 54
4396.08 53
4396.23 52
4396.38 52
4396.53 52
4396.68 53
4396.84 53
4396.99 55
4397.14 57
4397.29 60
4397.44 66
4397.60 72
4397.75 78
4397.90 84
4398.05 88
4398.20 90
4398.36 90
4398.51 88
4398.66 87
4398.81 86
4398.97 86
4399.12 87
4399.27 89
4399.42 91
4399.57 92
4399.73 92
4399.88 93
4400.03 95
4400.18 100
4400.33 106
4400.49 115
4400.64 125
4400.79 134
4400.94 142
4401.09 148
4401.25 151
4401.40 153
4401.55 153
4401.70 152
4401.86 151
4402.01 149
4402.16 147
4402.31 145
4402.46 143
4402.62 142
4402.77 142
4402.92 143
4403.07 145
4403.22 148
4403.38 151
4403.53 154
4403.68 156
4403.83 158
4403.99 159
4404.14 159
4404.29 158
4404.44 156
4404.59 152
4404.75 147
4404.90 140
4405.05 133
4405.20 125
4405.36 118
4405.51 112
4405.66 107
4405.81 106
4405.96 106
4406.12 109
4406.27 114
4406.42 119
4406.57 123
4406.73 125
4406.88 124
4407.03 121
4407.18 115
4407.33 107
4407.49 99
4407.64 91
4407.79 84
4407.94 79
4408.10 76
4408.25 76
4408.40 78
4408.55 83
4408.70 89
4408.86 96
4409.01 102
4409.16 106
4409.31 106
4409.47 102
4409.62 94
4409.77 84
4409.92 73
4410.08 64
4410.23 56
4410.38 51
4410.53 49
4410.68 47
4410.84 45
4410.99 42
4411.14 38
4411.29 33
4411.45 28
4411.60 24
4411.75 22
4411.90 22
4412.06 23
4412.21 27
4412.36 32
4412.51 37
4412.66 42
4412.82 47
4412.97 53
4413.12 58
4413.27 63
4413.43 67
4413.58 71
4413.73 73
4413.88 74
4414.04 73
4414.19 70
4414.34 66
4414.49 61
4414.65 55
4414.80 49
4414.95 43
4415.10 38
4415.26 34
4415.41 32
4415.56 30
4415.71 29
4415.86 29
4416.02 30
4416.17 31
4416.32 32
4416.47 34
4416.63 35
4416.78 37
4416.93 39
4417.08 43
4417.24 48
4417.39 55
4417.54 63
4417.69 71
4417.85 78
4418.00 83
4418.15 84
4418.30 83
4418.46 80
4418.61 76
4418.76 72
4418.91 69
4419.07 69
4419.22 71
4419.37 75
4419.52 81
4419.68 87
4419.83 93
4419.98 98
4420.13 101
4420.29 102
4420.44 102
4420.59 102
4420.74 100
4420.90 99
4421.05 99
4421.20 100
4421.35 103
4421.50 106
4421.66 111
4421.81 118
4421.96 126
4422.11 137
4422.27 148
4422.42 161
4422.57 174
4422.73 188
4422.88 200
4423.03 210
4423.18 218
4423.34 223
4423.49 227
4423.64 230
4423.79 231
4423.95 232
4424.10 233
4424.25 235
4424.40 238
4424.56 241
4424.71 246
4424.86 251
4425.01 257
4425.17 262
4425.32 267
4425.47 271
4425.62 275
4425.78 277
4425.93 279
4426.08 280
4426.23 280
4426.39 281
4426.54 281
4426.69 282
4426.84 282
4427.00 282
4427.15 281
4427.30 279
4427.45 277
4427.61 275
4427.76 272
4427.91 268
4428.06 264
4428.22 260
4428.37 256
4428.52 252
4428.68 249
4428.83 249
4428.98 252
4429.13 257
4429.29 263
4429.44 269
4429.59 272
4429.74 272
4429.90 268
4430.05 261
4430.20 252
4430.35 242
4430.51 232
4430.66 224
4430.81 215
4430.96 206
4431.12 197
4431.27 187
4431.42 176
4431.58 164
4431.73 152
4431.88 140
4432.03 130
4432.19 122
4432.34 115
4432.49 111
4432.64 108
4432.80 106
4432.95 104
4433.10 101
4433.25 97
4433.41 90
4433.56 81
4433.71 72
4433.87 62
4434.02 53
4434.17 46
4434.32 41
4434.48 38
4434.63 36
4434.78 35
4434.93 34
4435.09 33
4435.24 33
4435.39 33
4435.55 33
4435.70 36
4435.85 39
4436.00 44
4436.16 51
4436.31 60
4436.46 69
4436.61 79
4436.77 89
4436.92 97
4437.07 102
4437.23 105
4437.38 106
4437.53 105
4437.68 102
4437.84 98
4437.99 93
4438.14 87
4438.30 81
4438.45 74
4438.60 68
4438.75 61
4438.91 56
4439.06 51
4439.21 47
4439.36 43
4439.52 39
4439.67 35
4439.82 32
4439.98 29
4440.13 27
4440.28 27
4440.43 29
4440.59 32
4440.74 35
4440.89 37
4441.05 38
4441.20 37
4441.35 34
4441.50 31
4441.66 27
4441.81 23
4441.96 19
4442.12 14
4442.27 10
4442.42 6
4442.57 2
4442.73 0
4442.88 0
4443.03 0
4443.19 0
4443.34 0
4443.49 1
4443.64 2
4443.80 2
4443.95 1
4444.10 0
4444.26 0
4444.41 0
4444.56 3
4444.71 9
4444.87 18
4445.02 26
4445.17 34
4445.33 41
4445.48 45
4445.63 48
4445.78 50
4445.94 54
4446.09 60
4446.24 68
4446.40 77
4446.55 86
4446.70 92
4446.85 96
4447.01 95
4447.16 90
4447.31 82
4447.47 72
4447.62 61
4447.77 52
4447.93 44
4448.08 39
4448.23 36
4448.38 34
4448.54 34
4448.69 33
4448.84 31
4449.00 28
4449.15 24
4449.30 18
4449.46 12
4449.61 7
4449.76 3
4449.91 2
4450.07 2
4450.22 4
4450.37 7
4450.53 11
4450.68 14
4450.83 17
4450.98 19
4451.14 21
4451.29 23
4451.44 25
4451.60 25
4451.75 26
4451.90 26
4452.06 26
4452.21 25
4452.36 24
4452.52 24
4452.67 24
4452.82 25
4452.97 26
4453.13 28
4453.28 29
4453.43 31
4453.59 31
4453.74 30
4453.89 29
4454.05 29
4454.20 29
4454.35 30
4454.50 33
4454.66 37
4454.81 41
4454.96 45
4455.12 47
4455.27 48
4455.42 46
4455.58 42
4455.73 37
4455.88 33
4456.04 29
4456.19 27
4456.34 27
4456.49 29
4456.65 32
4456.80 34
4456.95 37
4457.11 39
4457.26 39
4457.41 38
4457.57 36
4457.72 34
4457.87 32
4458.03 30
4458.18 29
4458.33 29
4458.49 31
4458.64 33
4458.79 34
4458.94 36
4459.10 36
4459.25 34
4459.40 32
4459.56 28
4459.71 25
4459.86 22
4460.02 19
4460.17 18
4460.32 16
4460.48 15
4460.63 14
4460.78 13
4460.94 14
4461.09 16
4461.24 21
4461.40 29
4461.55 41
4461.70 54
4461.85 68
4462.01 80
4462.16 89
4462.31 95
4462.47 97
4462.62 96
4462.77 92
4462.93 87
4463.08 82
4463.23 77
4463.39 73
4463.54 70
4463.69 69
4463.85 69
4464.00 70
4464.15 72
4464.31 73
4464.46 74
4464.61 74
4464.77 72
4464.92 68
4465.07 64
4465.23 60
4465.38 56
4465.53 54
4465.69 52
4465.84 50
4465.99 48
4466.14 45
4466.30 41
4466.45 36
4466.60 33
4466.76 31
4466.91 30
4467.06 32
4467.22 36
4467.37 42
4467.52 49
4467.68 55
4467.83 61
4467.98 64
4468.14 67
4468.29 67
4468.44 66
4468.60 65
4468.75 65
4468.90 65
4469.06 66
4469.21 68
4469.36 70
4469.52 71
4469.67 72
4469.82 72
4469.98 71
4470.13 69
4470.28 67
4470.44 65
4470.59 64
4470.74 62
4470.90 61
4471.05 61
4471.20 61
4471.36 62
4471.51 63
4471.66 64
4471.82 64
4471.97 63
4472.12 62
4472.28 60
4472.43 58
4472.58 56
4472.74 54
4472.89 53
4473.04 51
4473.20 51
4473.35 50
4473.50 50
4473.66 50
4473.81 50
4473.96 50
4474.12 50
4474.27 50
4474.42 52
4474.58 55
4474.73 60
4474.89 66
4475.04 72
4475.19 78
4475.35 82
4475.50 83
4475.65 81
4475.81 78
4475.96 74
4476.11 70
4476.27 69
4476.42 69
4476.57 72
4476.73 75
4476.88 78
4477.03 79
4477.19 79
4477.34 76
4477.49 73
4477.65 71
4477.80 69
4477.95 68
4478.11 70
4478.26 72
4478.41 74
4478.57 76
4478.72 78
4478.87 78
4479.03 78
4479.18 77
4479.34 76
4479.49 73
4479.64 69
4479.80 64
4479.95 58
4480.10 53
4480.26 50
4480.41 48
4480.56 50
4480.72 54
4480.87 59
4481.02 65
4481.18 71
4481.33 76
4481.48 80
4481.64 84
4481.79 87
4481.94 91
4482.10 96
4482.25 100
4482.41 103
4482.56 104
4482.71 104
4482.87 101
4483.02 97
4483.17 92
4483.33 88
4483.48 85
4483.63 83
4483.79 82
4483.94 81
4484.09 82
4484.25 83
4484.40 85
4484.56 87
4484.71 89
4484.86 90
4485.02 90
4485.17 86
4485.32 80
4485.48 70
4485.63 60
4485.78 49
4485.94 40
4486.09 34
4486.24 33
4486.40 35
4486.55 42
4486.71 50
4486.86 59
4487.01 66
4487.17 71
4487.32 74
4487.47 73
4487.63 70
4487.78 66
4487.93 60
4488.09 56
4488.24 52
4488.40 49
4488.55 47
4488.70 45
4488.86 44
4489.01 45
4489.16 47
4489.32 50
4489.47 55
4489.62 62
4489.78 70
4489.93 78
4490.09 85
4490.24 91
4490.39 95
4490.55 96
4490.70 95
4490.85 93
4491.01 90
4491.16 87
4491.32 84
4491.47 83
4491.62 83
4491.78 85
4491.93 89
4492.08 96
4492.24 104
4492.39 114
4492.54 125
4492.70 137
4492.85 147
4493.01 157
4493.16 164
4493.31 168
4493.47 168
4493.62 164
4493.77 157
4493.93 145
4494.08 130
4494.24 113
4494.39 95
4494.54 76
4494.70 59
4494.85 45
4495.00 33
4495.16 25
4495.31 20
4495.47 18
4495.62 18
4495.77 20
4495.93 22
4496.08 26
4496.23 31
4496.39 37
4496.54 44
4496.70 54
4496.85 66
4497.00 79
4497.16 93
4497.31 107
4497.46 119
4497.62 128
4497.77 132
4497.93 132
4498.08 128
4498.23 121
4498.39 112
4498.54 101
4498.70 90
4498.85 78
4499.00 65
4499.16 52
4499.31 40
4499.46 28
4499.62 18
4499.77 9
4499.93 3
4500.08 0
4500.23 0
4500.39 0
4500.54 0
4500.70 0
4500.85 0
4501.00 0
4501.16 0
4501.31 0
4501.46 0
4501.62 1
4501.77 3
4501.93 6
4502.08 9
4502.23 14
4502.39 19
4502.54 24
4502.70 30
4502.85 35
4503.00 40
4503.16 45
4503.31 49
4503.47 53
4503.62 58
4503.77 63
4503.93 68
4504.08 73
4504.23 76
4504.39 77
4504.54 76
4504.70 72
4504.85 66
4505.00 59
4505.16 53
4505.31 48
4505.47 45
4505.62 45
4505.77 48
4505.93 52
4506.08 58
4506.24 64
4506.39 69
4506.54 73
4506.70 75
4506.85 75
4507.01 74
4507.16 70
4507.31 67
4507.47 63
4507.62 59
4507.78 55
4507.93 52
4508.08 50
4508.24 48
4508.39 47
4508.55 47
4508.70 48
4508.85 50
4509.01 53
4509.16 56
4509.32 58
4509.47 58
4509.62 57
4509.78 55
4509.93 53
4510.09 51
4510.24 49
4510.39 48
4510.55 48
4510.70 48
4510.86 49
4511.01 49
4511.16 49
4511.32 49
4511.47 48
4511.63 48
4511.78 47
4511.93 47
4512.09 45
4512.24 44
4512.40 42
4512.55 39
4512.70 35
4512.86 32
4513.01 30
4513.17 30
4513.32 32
4513.47 38
4513.63 46
4513.78 55
4513.94 66
4514.09 77
4514.24 87
4514.40 94
4514.55 99
4514.71 102
4514.86 102
4515.01 101
4515.17 99
4515.32 97
4515.48 95
4515.63 95
4515.79 97
4515.94 100
4516.09 104
4516.25 109
4516.40 112
4516.56 115
4516.71 117
4516.86 117
4517.02 116
4517.17 113
4517.33 110
4517.48 107
4517.64 105
4517.79 102
4517.94 100
4518.10 99
4518.25 97
4518.41 94
4518.56 91
4518.71 88
4518.87 86
4519.02 84
4519.18 83
4519.33 84
4519.48 86
4519.64 87
4519.79 88
4519.95 87
4520.10 84
4520.26 80
4520.41 74
4520.56 69
4520.72 64
4520.87 60
4521.03 58
4521.18 56
4521.34 56
4521.49 55
4521.64 54
4521.80 53
4521.95 53
4522.11 53
4522.26 53
4522.41 55
4522.57 57
4522.72 61
4522.88 65
4523.03 71
4523.19 77
4523.34 84
4523.49 93
4523.65 101
4523.80 108
4523.96 114
4524.11 116
4524.27 115
4524.42 111
4524.57 104
4524.73 95
4524.88 86
4525.04 78
4525.19 71
4525.35 67
4525.50 63
4525.65 61
4525.81 60
4525.96 59
4526.12 59
4526.27 60
4526.43 61
4526.58 62
4526.73 64
4526.89 64
4527.04 63
4527.20 62
4527.35 59
4527.51 57
4527.66 54
4527.81 51
4527.97 48
4528.12 44
4528.28 39
4528.43 33
4528.59 25
4528.74 18
4528.89 13
4529.05 9
4529.20 9
4529.36 11
4529.51 17
4529.67 26
4529.82 37
4529.97 51
4530.13 65
4530.28 79
4530.44 91
4530.59 100
4530.75 104
4530.90 105
4531.06 103
4531.21 100
4531.36 96
4531.52 93
4531.67 91
4531.83 89
4531.98 88
4532.14 86
4532.29 84
4532.44 82
4532.60 80
4532.75 79
4532.91 80
4533.06 81
4533.22 83
4533.37 85
4533.53 85
4533.68 83
4533.83 78
4533.99 72
4534.14 65
4534.30 57
4534.45 50
4534.61 43
4534.76 37
4534.92 32
4535.07 27
4535.22 24
4535.38 22
4535.53 22
4535.69 25
4535.84 29
4536.00 35
4536.15 43
4536.31 50
4536.46 58
4536.61 65
4536.77 71
4536.92 77
4537.08 82
4537.23 86
4537.39 90
4537.54 92
4537.70 91
4537.85 88
4538.00 82
4538.16 74
4538.31 64
4538.47 55
4538.62 47
4538.78 41
4538.93 39
4539.09 39
4539.24 42
4539.40 46
4539.55 48
4539.70 49
4539.86 46
4540.01 40
4540.17 32
4540.32 24
4540.48 16
4540.63 9
4540.79 4
4540.94 0
4541.10 0
4541.25 0
4541.40 0
4541.56 0
4541.71 0
4541.87 0
4542.02 0
4542.18 0
4542.33 1
4542.49 7
4542.64 15
4542.80 23
4542.95 30
4543.10 38
4543.26 44
4543.41 48
4543.57 51
4543.72 53
4543.88 53
4544.03 52
4544.19 52
4544.34 52
4544.50 52
4544.65 53
4544.80 55
4544.96 56
4545.11 58
4545.27 59
4545.42 60
4545.58 61
4545.73 64
4545.89 66
4546.04 69
4546.20 72
4546.35 75
4546.51 77
4546.66 77
4546.82 76
4546.97 75
4547.12 74
4547.28 74
4547.43 75
4547.59 79
4547.74 85
4547.90 92
4548.05 100
4548.21 107
4548.36 113
4548.52 117
4548.67 120
4548.83 122
4548.98 124
4549.13 126
4549.29 128
4549.44 130
4549.60 131
4549.75 131
4549.91 128
4550.06 124
4550.22 118
4550.37 111
4550.53 104
4550.68 98
4550.84 95
4550.99 93
4551.15 94
4551.30 96
4551.46 99
4551.61 102
4551.76 102
4551.92 99
4552.07 93
4552.23 84
4552.38 74
4552.54 64
4552.69 55
4552.85 49
4553.00 45
4553.16 44
4553.31 45
4553.47 47
4553.62 51
4553.78 56
4553.93 63
4554.09 71
4554.24 80
4554.40 90
4554.55 102
4554.71 113
4554.86 123
4555.01 131
4555.17 138
4555.32 141
4555.48 143
4555.63 143
4555.79 142
4555.94 140
4556.10 137
4556.25 134
4556.41 129
4556.56 124
4556.72 118
4556.87 113
4557.03 108
4557.18 105
4557.34 103
4557.49 102
4557.65 101
4557.80 100
4557.96 98
4558.11 97
4558.27 95
4558.42 94
4558.58 96
4558.73 100
4558.89 106
4559.04 113
4559.19 121
4559.35 127
4559.50 130
4559.66 129
4559.81 124
4559.97 116
4560.12 107
4560.28 98
4560.43 90
4560.59 84
4560.74 80
4560.90 79
4561.05 80
4561.21 82
4561.36 86
4561.52 90
4561.67 94
4561.83 99
4561.98 103
4562.14 107
4562.29 110
4562.45 112
4562.60 112
4562.76 111
4562.91 110
4563.07 110
4563.22 111
4563.38 113
4563.53 118
4563.69 124
4563.84 131
4564.00 138
4564.15 145
4564.31 152
4564.46 159
4564.62 165
4564.77 170
4564.93 173
4565.08 175
4565.24 175
4565.39 173
4565.55 169
4565.70 165
4565.86 161
4566.01 158
4566.17 157
4566.32 157
4566.48 157
4566.63 155
4566.79 151
4566.94 144
4567.10 134
4567.25 123
4567.41 112
4567.56 103
4567.72 97
4567.87 94
4568.03 93
4568.18 94
4568.34 95
4568.49 96
4568.65 97
4568.80 99
4568.96 101
4569.11 105
4569.27 110
4569.42 116
4569.58 121
4569.73 124
4569.89 124
4570.04 121
4570.20 115
4570.35 108
4570.51 100
4570.66 93
4570.82 86
4570.97 80
4571.13 75
4571.28 71
4571.44 68
4571.59 65
4571.75 63
4571.90 61
4572.06 60
4572.21 60
4572.37 59
4572.52 59
4572.68 59
4572.83 59
4572.99 59
4573.14 59
4573.30 59
4573.45 60
4573.61 60
4573.76 61
4573.92 62
4574.07 63
4574.23 63
4574.38 64
4574.54 64
4574.69 65
4574.85 66
4575.00 67
4575.16 69
4575.31 72
4575.47 74
4575.62 78
4575.78 81
4575.93 85
4576.09 90
4576.24 95
4576.40 100
4576.55 105
4576.71 108
4576.86 110
4577.02 109
4577.18 106
4577.33 99
4577.49 91
4577.64 82
4577.80 74
4577.95 68
4578.11 65
4578.26 66
4578.42 71
4578.57 78
4578.73 86
4578.88 94
4579.04 101
4579.19 105
4579.35 106
4579.50 105
4579.66 103
4579.81 100
4579.97 96
4580.12 94
4580.28 92
4580.43 91
4580.59 91
4580.74 89
4580.90 87
4581.05 81
4581.21 74
4581.37 64
4581.52 54
4581.68 43
4581.83 32
4581.99 24
4582.14 17
4582.30 12
4582.45 7
4582.61 4
4582.76 0
4582.92 0
4583.07 0
4583.23 0
4583.38 0
4583.54 0
4583.69 0
4583.85 0
4584.00 0
4584.16 11
4584.32 24
4584.47 40
4584.63 56
4584.78 72
4584.94 85
4585.09 97
4585.25 106
4585.40 113
4585.56 117
4585.71 120
4585.87 121
4586.02 120
4586.18 117
4586.33 113
4586.49 107
4586.64 100
4586.80 95
4586.96 91
4587.11 90
4587.27 91
4587.42 93
4587.58 97
4587.73 100
4587.89 103
4588.04 104
4588.20 105
4588.35 104
4588.51 102
4588.66 99
4588.82 96
4588.97 92
4589.13 87
4589.29 82
4589.44 77
4589.60 71
4589.75 66
4589.91 62
4590.06 59
4590.22 58
4590.37 60
4590.53 63
4590.68 67
4590.84 71
4590.99 74
4591.15 74
4591.31 72
4591.46 67
4591.62 60
4591.77 51
4591.93 41
4592.08 32
4592.24 25
4592.39 20
4592.55 17
4592.70 17
4592.86 17
4593.01 17
4593.17 16
4593.33 14
4593.48 11
4593.64 9
4593.79 8
4593.95 10
4594.10 16
4594.26 25
4594.41 37
4594.57 51
4594.72 64
4594.88 77
4595.04 86
4595.19 92
4595.35 96
4595.50 97
4595.66 96
4595.81 95
4595.97 95
4596.12 94
4596.28 92
4596.43 90
4596.59 87
4596.75 81
4596.90 75
4597.06 66
4597.21 58
4597.37 49
4597.52 41
4597.68 35
4597.83 29
4597.99 25
4598.15 20
4598.30 15
4598.46 9
4598.61 2
4598.77 0
4598.92 0
4599.08 0
4599.23 0
4599.39 0
4599.55 0
4599.70 0
4599.86 0
4600.01 11
4600.17 21
4600.32 31
4600.48 40
4600.63 46
4600.79 51
4600.94 55
4601.10 58
4601.26 60
4601.41 61
4601.57 61
4601.72 60
4601.88 59
4602.03 56
4602.19 53
4602.35 49
4602.50 45
4602.66 43
4602.81 41
4602.97 42
4603.12 45
4603.28 49
4603.43 55
4603.59 61
4603.75 65
4603.90 68
4604.06 69
4604.21 67
4604.37 63
4604.52 59
4604.68 56
4604.83 56
4604.99 59
4605.15 66
4605.30 75
4605.46 85
4605.61 94
4605.77 101
4605.92 105
4606.08 106
4606.24 105
4606.39 103
4606.55 100
4606.70 96
4606.86 90
4607.01 83
4607.17 74
4607.33 62
4607.48 49
4607.64 35
4607.79 22
4607.95 12
4608.10 6
4608.26 5
4608.41 7
4608.57 14
4608.73 22
4608.88 31
4609.04 38
4609.19 44
4609.35 46
4609.50 47
4609.66 46
4609.82 45
4609.97 45
4610.13 47
4610.28 49
4610.44 53
4610.59 56
4610.75 59
4610.91 60
4611.06 58
4611.22 56
4611.37 52
4611.53 48
4611.68 43
4611.84 38
4612.00 33
4612.15 28
4612.31 22
4612.46 16
4612.62 11
4612.78 7
4612.93 4
4613.09 3
4613.24 4
4613.40 7
4613.55 11
4613.71 15
4613.87 19
4614.02 22
4614.18 24
4614.33 25
4614.49 25
4614.64 24
4614.80 23
4614.96 22
4615.11 22
4615.27 24
4615.42 27
4615.58 32
4615.73 39
4615.89 47
4616.05 56
4616.20 64
4616.36 71
4616.51 76
4616.67 79
4616.83 80
4616.98 79
4617.14 77
4617.29 76
4617.45 75
4617.60 74
4617.76 73
4617.92 72
4618.07 70
4618.23 67
4618.38 62
4618.54 57
4618.70 53
4618.85 49
4619.01 48
4619.16 49
4619.32 52
4619.48 58
4619.63 66
4619.79 75
4619.94 84
4620.10 91
4620.25 98
4620.41 102
4620.57 105
4620.72 105
4620.88 105
4621.03 103
4621.19 102
4621.35 100
4621.50 97
4621.66 95
4621.81 90
4621.97 85
4622.13 77
4622.28 69
4622.44 60
4622.59 51
4622.75 44
4622.90 40
4623.06 38
4623.22 40
4623.37 45
4623.53 51
4623.68 58
4623.84 64
4624.00 69
4624.15 72
4624.31 73
4624.46 72
4624.62 69
4624.78 65
4624.93 60
4625.09 55
4625.24 49
4625.40 44
4625.56 39
4625.71 34
4625.87 30
4626.02 28
4626.18 27
4626.34 28
4626.49 30
4626.65 34
4626.80 39
4626.96 43
4627.12 48
4627.27 53
4627.43 56
4627.58 59
4627.74 60
4627.90 61
4628.05 61
4628.21 60
4628.36 60
4628.52 61
4628.68 61
4628.83 63
4628.99 66
4629.14 70
4629.30 75
4629.46 82
4629.61 89
4629.77 97
4629.92 102
4630.08 106
4630.24 106
4630.39 104
4630.55 99
4630.70 94
4630.86 90
4631.02 87
4631.17 86
4631.33 88
4631.49 92
4631.64 97
4631.80 102
4631.95 107
4632.11 110
4632.27 112
4632.42 111
4632.58 107
4632.73 101
4632.89 93
4633.05 84
4633.20 74
4633.36 67
4633.51 62
4633.67 61
4633.83 64
4633.98 71
4634.14 81
4634.29 91
4634.45 102
4634.61 110
4634.76 115
4634.92 117
4635.08 116
4635.23 114
4635.39 111
4635.54 109
4635.70 109
4635.86 111
4636.01 115
4636.17 120
4636.32 124
4636.48 126
4636.64 125
4636.79 121
4636.95 115
4637.11 108
4637.26 100
4637.42 94
4637.57 90
4637.73 89
4637.89 90
4638.04 92
4638.20 95
4638.36 97
4638.51 98
4638.67 98
4638.82 99
4638.98 99
4639.14 100
4639.29 101
4639.45 102
4639.60 104
4639.76 106
4639.92 107
4640.07 107
4640.23 108
4640.39 107
4640.54 107
4640.70 106
4640.85 104
4641.01 103
4641.17 101
4641.32 99
4641.48 96
4641.64 92
4641.79 87
4641.95 81
4642.10 73
4642.26 66
4642.42 59
4642.57 54
4642.73 51
4642.89 51
4643.04 54
4643.20 60
4643.35 66
4643.51 72
4643.67 78
4643.82 82
4643.98 85
4644.14 87
4644.29 88
4644.45 88
4644.60 88
4644.76 88
4644.92 87
4645.07 86
4645.23 86
4645.39 87
4645.54 88
4645.70 92
4645.86 95
4646.01 100
4646.17 103
4646.32 105
4646.48 105
4646.64 104
4646.79 102
4646.95 100
4647.11 100
4647.26 100
4647.42 102
4647.57 103
4647.73 103
4647.89 101
4648.04 97
4648.20 93
4648.36 88
4648.51 84
4648.67 82
4648.83 84
4648.98 88
4649.14 94
4649.29 101
4649.45 107
4649.61 111
4649.76 113
4649.92 112
4650.08 109
4650.23 103
4650.39 97
4650.55 89
4650.70 80
4650.86 73
4651.02 66
4651.17 62
4651.33 61
4651.48 63
4651.64 67
4651.80 73
4651.95 80
4652.11 86
4652.27 90
4652.42 92
4652.58 91
4652.74 88
4652.89 83
4653.05 76
4653.21 69
4653.36 63
4653.52 56
4653.67 52
4653.83 50
4653.99 52
4654.14 56
4654.30 63
4654.46 72
4654.61 82
4654.77 91
4654.93 97
4655.08 100
4655.24 100
4655.40 96
4655.55 88
4655.71 79
4655.86 69
4656.02 59
4656.18 49
4656.33 42
4656.49 37
4656.65 34
4656.80 33
4656.96 33
4657.12 34
4657.27 34
4657.43 34
4657.59 34
4657.74 33
4657.90 32
4658.06 32
4658.21 33
4658.37 34
4658.53 37
4658.68 40
4658.84 42
4659.00 43
4659.15 44
4659.31 43
4659.46 42
4659.62 41
4659.78 42
4659.93 43
4660.09 45
4660.25 48
4660.40 51
4660.56 52
4660.72 52
4660.87 51
4661.03 49
4661.19 47
4661.34 45
4661.50 44
4661.66 44
4661.81 44
4661.97 45
4662.13 45
4662.28 46
4662.44 47
4662.60 48
4662.75 48
4662.91 48
4663.07 48
4663.22 47
4663.38 46
4663.54 44
4663.69 42
4663.85 40
4664.01 38
4664.16 35
4664.32 31
4664.48 27
4664.63 22
4664.79 17
4664.95 13
4665.10 10
4665.26 8
4665.42 7
4665.57 7
4665.73 8
4665.89 8
4666.04 8
4666.20 8
4666.36 8
4666.51 8
4666.67 10
4666.83 11
4666.98 13
4667.14 13
4667.30 12
4667.45 10
4667.61 6
4667.77 2
4667.92 0
4668.08 0
4668.24 0
4668.39 0
4668.55 0
4668.71 0
4668.86 0
4669.02 0
4669.18 0
4669.33 0
4669.49 2
4669.65 5
4669.80 10
4669.96 16
4670.12 24
4670.27 34
4670.43 44
4670.59 54
4670.74 63
4670.90 72
4671.06 79
4671.21 84
4671.37 87
4671.53 87
4671.68 86
4671.84 82
4672.00 77
4672.15 71
4672.31 64
4672.47 57
4672.62 50
4672.78 45
4672.94 40
4673.09 37
4673.25 35
4673.41 34
4673.56 33
4673.72 31
4673.88 29
4674.04 25
4674.19 21
4674.35 17
4674.51 12
4674.66 9
4674.82 7
4674.98 7
4675.13 8
4675.29 10
4675.45 13
4675.60 15
4675.76 17
4675.92 19
4676.07 21
4676.23 23
4676.39 25
4676.54 27
4676.70 31
4676.86 34
4677.01 38
4677.17 41
4677.33 44
4677.49 45
4677.64 45
4677.80 43
4677.96 39
4678.11 33
4678.27 26
4678.43 19
4678.58 12
4678.74 5
4678.90 0
4679.05 0
4679.21 0
4679.37 0
4679.52 0
4679.68 3
4679.84 10
4680.00 19
4680.15 28
4680.31 37
4680.47 46
4680.62 54
4680.78 60
4680.94 65
4681.09 68
4681.25 69
4681.41 67
4681.56 64
4681.72 60
4681.88 54
4682.03 48
4682.19 42
4682.35 37
4682.51 33
4682.66 30
4682.82 27
4682.98 24
4683.13 22
4683.29 20
4683.45 18
4683.60 18
4683.76 18
4683.92 20
4684.08 24
4684.23 29
4684.39 34
4684.55 39
4684.70 43
4684.86 46
4685.02 48
4685.17 50
4685.33 52
4685.49 55
4685.64 59
4685.80 65
4685.96 71
4686.12 77
4686.27 82
4686.43 87
4686.59 90
4686.74 91
4686.90 91
4687.06 91
4687.21 90
4687.37 90
4687.53 89
4687.69 89
4687.84 90
4688.00 92
4688.16 95
4688.31 98
4688.47 101
4688.63 104
4688.79 105
4688.94 105
4689.10 102
4689.26 98
4689.41 92
4689.57 85
4689.73 79
4689.88 73
4690.04 69
4690.20 66
4690.36 66
4690.51 69
4690.67 73
4690.83 79
4690.98 85
4691.14 91
4691.30 95
4691.46 97
4691.61 97
4691.77 93
4691.93 86
4692.08 78
4692.24 68
4692.40 58
4692.55 50
4692.71 44
4692.87 42
4693.03 42
4693.18 44
4693.34 48
4693.50 51
4693.65 53
4693.81 53
4693.97 52
4694.13 50
4694.28 47
4694.44 44
4694.60 40
4694.75 35
4694.91 30
4695.07 24
4695.23 19
4695.38 13
4695.54 9
4695.70 6
4695.85 4
4696.01 5
4696.17 6
4696.33 10
4696.48 13
4696.64 18
4696.80 22
4696.95 25
4697.11 27
4697.27 28
4697.43 27
4697.58 25
4697.74 21
4697.90 17
4698.06 11
4698.21 6
4698.37 2
4698.53 0
4698.68 0
4698.84 0
4699.00 0
4699.16 0
4699.31 0
4699.47 0
4699.63 0
4699.78 0
4699.94 1
4700.10 3
4700.26 5
4700.41 7
4700.57 9
4700.73 9
4700.88 10
4701.04 9
4701.20 8
4701.36 7
4701.51 6
4701.67 6
4701.83 6
4701.99 6
4702.14 7
4702.30 8
4702.46 10
4702.61 14
4702.77 19
4702.93 25
4703.09 31
4703.24 35
4703.40 39
4703.56 40
4703.72 39
4703.87 37
4704.03 33
4704.19 30
4704.34 27
4704.50 26
4704.66 25
4704.82 24
4704.97 23
4705.13 22
4705.29 21
4705.45 20
4705.60 21
4705.76 23
4705.92 27
4706.08 30
4706.23 34
4706.39 36
4706.55 36
4706.70 33
4706.86 28
4707.02 22
4707.18 16
4707.33 10
4707.49 5
4707.65 3
4707.81 3
4707.96 6
4708.12 11
4708.28 18
4708.44 26
4708.59 35
4708.75 43
4708.91 50
4709.07 54
4709.22 55
4709.38 53
4709.54 49
4709.69 44
4709.85 39
4710.01 34
4710.17 32
4710.32 32
4710.48 34
4710.64 37
4710.80 40
4710.95 43
4711.11 45
4711.27 47
4711.43 48
4711.58 50
4711.74 52
4711.90 56
4712.06 59
4712.21 63
4712.37 67
4712.53 70
4712.69 73
4712.84 75
4713.00 75
4713.16 75
4713.32 74
4713.47 73
4713.63 71
4713.79 70
4713.95 69
4714.10 67
4714.26 66
4714.42 64
4714.58 62
4714.73 60
4714.89 58
4715.05 58
4715.20 58
4715.36 59
4715.52 60
4715.68 61
4715.83 61
4715.99 61
4716.15 60
4716.31 60
4716.46 59
4716.62 57
4716.78 55
4716.94 51
4717.09 46
4717.25 38
4717.41 31
4717.57 23
4717.72 17
4717.88 14
4718.04 14
4718.20 18
4718.36 25
4718.51 33
4718.67 43
4718.83 52
4718.99 60
4719.14 65
4719.30 68
4719.46 68
4719.62 67
4719.77 64
4719.93 61
4720.09 59
4720.25 57
4720.40 57
4720.56 59
4720.72 62
4720.88 66
4721.03 71
4721.19 75
4721.35 79
4721.51 81
4721.66 81
4721.82 79
4721.98 74
4722.14 68
4722.29 60
4722.45 53
4722.61 46
4722.77 42
4722.92 40
4723.08 40
4723.24 41
4723.40 44
4723.56 46
4723.71 49
4723.87 51
4724.03 52
4724.19 53
4724.34 53
4724.50 53
4724.66 54
4724.82 54
4724.97 53
4725.13 51
4725.29 47
4725.45 43
4725.60 40
4725.76 37
4725.92 37
4726.08 40
4726.24 44
4726.39 49
4726.55 53
4726.71 54
4726.87 53
4727.02 49
4727.18 44
4727.34 39
4727.50 36
4727.65 36
4727.81 38
4727.97 41
4728.13 46
4728.28 52
4728.44 57
4728.60 62
4728.76 67
4728.92 71
4729.07 75
4729.23 79
4729.39 82
4729.55 84
4729.70 84
4729.86 84
4730.02 83
4730.18 82
4730.34 80
4730.49 78
4730.65 77
4730.81 75
4730.97 74
4731.12 73
4731.28 72
4731.44 72
4731.60 71
4731.76 69
4731.91 68
4732.07 67
4732.23 66
4732.39 65
4732.54 64
4732.70 63
4732.86 59
4733.02 54
4733.17 48
4733.33 41
4733.49 35
4733.65 32
4733.81 32
4733.96 35
4734.12 42
4734.28 51
4734.44 61
4734.60 71
4734.75 81
4734.91 91
4735.07 99
4735.23 107
4735.38 114
4735.54 120
4735.70 124
4735.86 127
4736.02 128
4736.17 129
4736.33 127
4736.49 124
4736.65 119
4736.80 112
4736.96 103
4737.12 93
4737.28 83
4737.44 74
4737.59 66
4737.75 61
4737.91 57
4738.07 54
4738.23 53
4738.38 51
4738.54 49
4738.70 46
4738.86 43
4739.01 39
4739.17 35
4739.33 32
4739.49 30
4739.65 28
4739.80 27
4739.96 26
4740.12 26
4740.28 27
4740.44 29
4740.59 32
4740.75 37
4740.91 44
4741.07 52
4741.23 61
4741.38 70
4741.54 79
4741.70 85
4741.86 89
4742.01 89
4742.17 87
4742.33 82
4742.49 76
4742.65 70
4742.80 64
4742.96 59
4743.12 57
4743.28 57
4743.44 58
4743.59 62
4743.75 66
4743.91 71
4744.07 77
4744.23 81
4744.38 84
4744.54 87
4744.70 88
4744.86 89
4745.02 89
4745.17 89
4745.33 89
4745.49 88
4745.65 87
4745.81 86
4745.96 85
4746.12 85
4746.28 85
4746.44 85
4746.60 86
4746.75 87
4746.91 86
4747.07 86
4747.23 85
4747.39 84
4747.54 84
4747.70 86
4747.86 89
4748.02 93
4748.18 98
4748.33 104
4748.49 111
4748.65 116
4748.81 122
4748.97 126
4749.12 129
4749.28 129
4749.44 127
4749.60 122
4749.76 116
4749.91 110
4750.07 104
4750.23 100
4750.39 98
4750.55 100
4750.70 104
4750.86 110
4751.02 116
4751.18 121
4751.34 122
4751.50 120
4751.65 115
4751.81 105
4751.97 95
4752.13 84
4752.29 75
4752.44 69
4752.60 66
4752.76 68
4752.92 73
4753.08 79
4753.23 85
4753.39 90
4753.55 94
4753.71 96
4753.87 96
4754.03 95
4754.18 93
4754.34 90
4754.50 87
4754.66 83
4754.82 77
4754.97 68
4755.13 59
4755.29 48
4755.45 38
4755.61 30
4755.76 24
4755.92 21
4756.08 21
4756.24 22
4756.40 25
4756.56 27
4756.71 30
4756.87 34
4757.03 37
4757.19 42
4757.35 48
4757.50 56
4757.66 64
4757.82 73
4757.98 82
4758.14 89
4758.30 96
4758.45 100
4758.61 101
4758.77 101
4758.93 99
4759.09 96
4759.24 94
4759.40 92
4759.56 90
4759.72 89
4759.88 87
4760.04 84
4760.19 80
4760.35 75
4760.51 69
4760.67 63
4760.83 55
4760.99 48
4761.14 40
4761.30 32
4761.46 25
4761.62 19
4761.78 16
4761.93 15
4762.09 18
4762.25 22
4762.41 28
4762.57 35
4762.73 41
4762.88 46
4763.04 50
4763.20 52
4763.36 52
4763.52 52
4763.68 50
4763.83 47
4763.99 44
4764.15 40
4764.31 35
4764.47 28
4764.63 21
4764.78 13
4764.94 5
4765.10 0
4765.26 0
4765.42 0
4765.58 0
4765.73 0
4765.89 0
4766.05 0
4766.21 0
4766.37 5
4766.53 13
4766.68 21
4766.84 28
4767.00 35
4767.16 41
4767.32 47
4767.48 53
4767.63 59
4767.79 64
4767.95 68
4768.11 71
4768.27 71
4768.43 70
4768.58 68
4768.74 65
4768.90 64
4769.06 64
4769.22 66
4769.38 69
4769.53 72
4769.69 75
4769.85 76
4770.01 77
4770.17 75
4770.33 72
4770.48 67
4770.64 61
4770.80 54
4770.96 47
4771.12 42
4771.28 39
4771.44 38
4771.59 39
4771.75 43
4771.91 48
4772.07 53
4772.23 59
4772.39 64
4772.54 68
4772.70 72
4772.86 75
4773.02 76
4773.18 75
4773.34 71
4773.49 65
4773.65 58
4773.81 49
4773.97 41
4774.13 35
4774.29 32
4774.45 31
4774.60 33
4774.76 37
4774.92 42
4775.08 47
4775.24 51
4775.40 55
4775.56 60
4775.71 65
4775.87 71
4776.03 79
4776.19 88
4776.35 96
4776.51 103
4776.66 108
4776.82 110
4776.98 110
4777.14 109
4777.30 106
4777.46 104
4777.62 101
4777.77 99
4777.93 97
4778.09 95
4778.25 93
4778.41 90
4778.57 87
4778.73 85
4778.88 84
4779.04 85
4779.20 88
4779.36 93
4779.52 99
4779.68 106
4779.84 112
4779.99 115
4780.15 117
4780.31 115
4780.47 112
4780.63 107
4780.79 101
4780.95 95
4781.10 88
4781.26 82
4781.42 75
4781.58 67
4781.74 58
4781.90 50
4782.06 42
4782.21 36
4782.37 31
4782.53 29
4782.69 30
4782.85 32
4783.01 36
4783.17 42
4783.32 47
4783.48 53
4783.64 57
4783.80 60
4783.96 62
4784.12 62
4784.28 60
4784.43 57
4784.59 54
4784.75 52
4784.91 52
4785.07 53
4785.23 57
4785.39 63
4785.54 69
4785.70 74
4785.86 78
4786.02 78
4786.18 77
4786.34 73
4786.50 70
4786.66 67
4786.81 65
4786.97 65
4787.13 65
4787.29 65
4787.45 64
4787.61 61
4787.77 57
4787.93 51
4788.08 45
4788.24 39
4788.40 33
4788.56 28
4788.72 23
4788.88 19
4789.04 17
4789.19 16
4789.35 18
4789.51 23
4789.67 32
4789.83 45
4789.99 60
4790.15 75
4790.31 89
4790.46 100
4790.62 106
4790.78 109
4790.94 107
4791.10 102
4791.26 95
4791.42 87
4791.58 79
4791.73 72
4791.89 66
4792.05 60
4792.21 54
4792.37 49
4792.53 44
4792.69 40
4792.85 37
4793.00 36
4793.16 37
4793.32 41
4793.48 45
4793.64 51
4793.80 56
4793.96 60
4794.12 62
4794.27 65
4794.43 66
4794.59 67
4794.75 68
4794.91 69
4795.07 68
4795.23 66
4795.39 63
4795.55 59
4795.70 56
4795.86 54
4796.02 53
4796.18 54
4796.34 56
4796.50 58
4796.66 60
4796.82 62
4796.97 62
4797.13 62
4797.29 62
4797.45 61
4797.61 60
4797.77 59
4797.93 57
4798.09 55
4798.25 52
4798.40 50
4798.56 48
4798.72 47
4798.88 47
4799.04 47
4799.20 48
4799.36 49
4799.52 50
4799.68 52
4799.83 55
4799.99 58
4800.15 60
4800.31 62
4800.47 62
4800.63 61
4800.79 59
4800.95 55
4801.11 51
4801.26 47
4801.42 44
4801.58 42
4801.74 41
4801.90 41
4802.06 41
4802.22 41
4802.38 41
4802.54 41
4802.69 42
4802.85 44
4803.01 47
4803.17 50
4803.33 53
4803.49 55
4803.65 55
4803.81 53
4803.97 49
4804.13 45
4804.28 39
4804.44 33
4804.60 28
4804.76 24
4804.92 21
4805.08 20
4805.24 21
4805.40 25
4805.56 30
4805.72 36
4805.87 42
4806.03 47
4806.19 52
4806.35 55
4806.51 60
4806.67 65
4806.83 72
4806.99 81
4807.15 90
4807.31 100
4807.46 107
4807.62 111
4807.78 112
4807.94 110
4808.10 105
4808.26 100
4808.42 95
4808.58 90
4808.74 87
4808.90 84
4809.05 81
4809.21 77
4809.37 74
4809.53 72
4809.69 71
4809.85 72
4810.01 75
4810.17 78
4810.33 79
4810.49 78
4810.65 72
4810.80 63
4810.96 51
4811.12 38
4811.28 28
4811.44 20
4811.60 17
4811.76 16
4811.92 19
4812.08 22
4812.24 25
4812.40 27
4812.55 28
4812.71 29
4812.87 30
4813.03 32
4813.19 33
4813.35 35
4813.51 36
4813.67 36
4813.83 35
4813.99 33
4814.15 30
4814.30 28
4814.46 27
4814.62 28
4814.78 31
4814.94 35
4815.10 40
4815.26 44
4815.42 47
4815.58 49
4815.74 49
4815.90 48
4816.05 48
4816.21 47
4816.37 48
4816.53 50
4816.69 52
4816.85 55
4817.01 57
4817.17 59
4817.33 59
4817.49 59
4817.65 60
4817.81 61
4817.97 64
4818.12 67
4818.28 69
4818.44 71
4818.60 70
4818.76 67
4818.92 60
4819.08 52
4819.24 44
4819.40 37
4819.56 32
4819.72 30
4819.88 31
4820.03 34
4820.19 38
4820.35 43
4820.51 47
4820.67 50
4820.83 52
4820.99 52
4821.15 53
4821.31 53
4821.47 54
4821.63 55
4821.79 56
4821.95 58
4822.10 60
4822.26 62
4822.42 65
4822.58 69
4822.74 72
4822.90 75
4823.06 78
4823.22 79
4823.38 79
4823.54 76
4823.70 71
4823.86 65
4824.02 58
4824.18 51
4824.33 45
4824.49 40
4824.65 36
4824.81 34
4824.97 33
4825.13 32
4825.29 31
4825.45 29
4825.61 25
4825.77 20
4825.93 14
4826.09 8
4826.25 2
4826.41 0
4826.57 0
4826.72 0
4826.88 0
4827.04 0
4827.20 0
4827.36 0
4827.52 0
4827.68 2
4827.84 9
4828.00 16
4828.16 22
4828.32 28
4828.48 32
4828.64 36
4828.80 39
4828.96 43
4829.11 46
4829.27 49
4829.43 51
4829.59 53
4829.75 53
4829.91 52
4830.07 51
4830.23 51
4830.39 52
4830.55 53
4830.71 56
4830.87 58
4831.03 59
4831.19 58
4831.35 54
4831.51 47
4831.67 38
4831.82 29
4831.98 20
4832.14 14
4832.30 9
4832.46 8
4832.62 8
4832.78 10
4832.94 12
4833.10 14
4833.26 17
4833.42 18
4833.58 20
4833.74 23
4833.90 26
4834.06 30
4834.22 35
4834.38 40
4834.54 46
4834.69 51
4834.85 55
4835.01 58
4835.17 60
4835.33 61
4835.49 61
4835.65 60
4835.81 60
4835.97 60
4836.13 60
4836.29 60
4836.45 60
4836.61 59
4836.77 58
4836.93 56
4837.09 54
4837.25 51
4837.41 47
4837.57 44
4837.72 40
4837.88 36
4838.04 34
4838.20 33
4838.36 33
4838.52 35
4838.68 37
4838.84 39
4839.00 40
4839.16 39
4839.32 37
4839.48 34
4839.64 30
4839.80 25
4839.96 21
4840.12 17
4840.28 15
4840.44 15
4840.60 15
4840.76 17
4840.92 18
4841.08 19
4841.23 19
4841.39 18
4841.55 16
4841.71 13
4841.87 12
4842.03 12
4842.19 14
4842.35 19
4842.51 25
4842.67 32
4842.83 40
4842.99 48
4843.15 54
4843.31 60
4843.47 64
4843.63 66
4843.79 67
4843.95 65
4844.11 62
4844.27 57
4844.43 51
4844.59 46
4844.75 41
4844.91 37
4845.07 36
4845.23 36
4845.38 38
4845.54 42
4845.70 45
4845.86 47
4846.02 48
4846.18 48
4846.34 46
4846.50 45
4846.66 44
4846.82 45
4846.98 48
4847.14 53
4847.30 59
4847.46 66
4847.62 72
4847.78 77
4847.94 80
4848.10 82
4848.26 82
4848.42 80
4848.58 79
4848.74 76
4848.90 74
4849.06 70
4849.22 66
4849.38 60
4849.54 53
4849.70 44
4849.86 34
4850.02 24
4850.18 16
4850.34 10
4850.49 6
4850.65 4
4850.81 4
4850.97 5
4851.13 5
4851.29 4
4851.45 3
4851.61 0
4851.77 0
4851.93 0
4852.09 0
4852.25 0
4852.41 0
4852.57 0
4852.73 2
4852.89 3
4853.05 4
4853.21 3
4853.37 2
4853.53 1
4853.69 1
4853.85 2
4854.01 6
4854.17 11
4854.33 17
4854.49 24
4854.65 32
4854.81 39
4854.97 46
4855.13 53
4855.29 59
4855.45 64
4855.61 67
4855.77 67
4855.93 65
4856.09 61
4856.25 55
4856.41 50
4856.57 46
4856.73 45
4856.89 45
4857.05 48
4857.21 52
4857.37 57
4857.53 61
4857.69 65
4857.85 69
4858.00 72
4858.16 76
4858.32 80
4858.48 84
4858.64 88
4858.80 90
4858.96 91
4859.12 89
4859.28 85
4859.44 80
4859.60 75
4859.76 71
4859.92 70
4860.08 74
4860.24 82
4860.40 94
4860.56 108
4860.72 123
4860.88 137
4861.04 148
4861.20 154
4861.36 156
4861.52 154
4861.68 148
[truncated: 727,342 more chars]
