# Supplementary material for: Methylobacterium Species Promoting Rice and Barley Growth and Interaction Specificity Revealed with Whole-Cell Matrix-Assisted Laser Desorption / Ionization-Time-of-Flight Mass Spectrometry (MALDI-TOF/MS) Analysis
Source: PLoS One. 2015 Jun 8;10(6):e0129509. doi: 10.1371/journal.pone.0129509 (PMC4460032; doi:10.1371/journal.pone.0129509)
Supplement: S3 Data — (ZIP) [file pone.0129509.s003.zip › Supplementary data 3 (ms from barley)/48c.txt]

778.86 0
778.92 0
778.99 0
779.05 0
779.11 0
779.18 0
779.24 0
779.31 0
779.37 0
779.43 0
779.50 0
779.56 0
779.62 0
779.69 0
779.75 0
779.82 0
779.88 0
779.94 0
780.01 0
780.07 0
780.14 0
780.20 0
780.27 0
780.33 0
780.39 0
780.46 0
780.52 0
780.59 0
780.65 0
780.71 0
780.78 0
780.84 0
780.91 0
780.97 0
781.03 0
781.10 0
781.16 0
781.23 0
781.29 0
781.35 0
781.42 0
781.48 0
781.55 0
781.61 0
781.67 0
781.74 0
781.80 0
781.87 0
781.93 0
781.99 0
782.06 0
782.12 0
782.19 0
782.25 0
782.32 0
782.38 0
782.44 0
782.51 0
782.57 0
782.64 0
782.70 0
782.76 0
782.83 0
782.89 0
782.96 0
783.02 0
783.08 0
783.15 0
783.21 0
783.28 0
783.34 0
783.41 0
783.47 0
783.53 0
783.60 0
783.66 0
783.73 0
783.79 0
783.85 0
783.92 0
783.98 0
784.05 0
784.11 0
784.18 0
784.24 0
784.30 0
784.37 0
784.43 0
784.50 0
784.56 0
784.62 0
784.69 0
784.75 0
784.82 0
784.88 0
784.95 0
785.01 0
785.07 0
785.14 0
785.20 0
785.27 0
785.33 0
785.40 0
785.46 0
785.52 0
785.59 0
785.65 0
785.72 0
785.78 0
785.84 0
785.91 0
785.97 0
786.04 0
786.10 0
786.17 0
786.23 0
786.29 0
786.36 0
786.42 0
786.49 0
786.55 0
786.62 0
786.68 0
786.74 0
786.81 0
786.87 0
786.94 0
787.00 0
787.07 0
787.13 0
787.19 0
787.26 0
787.32 0
787.39 0
787.45 0
787.52 0
787.58 0
787.65 0
787.71 0
787.77 0
787.84 0
787.90 0
787.97 0
788.03 0
788.10 0
788.16 0
788.22 0
788.29 0
788.35 0
788.42 0
788.48 0
788.55 0
788.61 0
788.67 0
788.74 0
788.80 0
788.87 0
788.93 0
789.00 0
789.06 0
789.13 0
789.19 0
789.25 0
789.32 0
789.38 0
789.45 0
789.51 0
789.58 0
789.64 0
789.70 0
789.77 0
789.83 0
789.90 0
789.96 0
790.03 0
790.09 0
790.16 0
790.22 0
790.28 0
790.35 0
790.41 0
790.48 0
790.54 0
790.61 0
790.67 0
790.74 0
790.80 0
790.86 0
790.93 0
790.99 0
791.06 0
791.12 0
791.19 0
791.25 0
791.32 0
791.38 0
791.44 0
791.51 0
791.57 0
791.64 0
791.70 0
791.77 0
791.83 0
791.90 0
791.96 0
792.03 0
792.09 0
792.15 0
792.22 0
792.28 0
792.35 0
792.41 0
792.48 0
792.54 0
792.61 0
792.67 0
792.73 0
792.80 0
792.86 0
792.93 0
792.99 0
793.06 0
793.12 0
793.19 0
793.25 0
793.32 0
793.38 0
793.44 0
793.51 0
793.57 0
793.64 0
793.70 0
793.77 0
793.83 0
793.90 0
793.96 0
794.03 0
794.09 0
794.16 0
794.22 0
794.28 0
794.35 0
794.41 0
794.48 0
794.54 0
794.61 0
794.67 0
794.74 0
794.80 0
794.87 0
794.93 0
795.00 0
795.06 0
795.12 0
795.19 0
795.25 0
795.32 0
795.38 0
795.45 0
795.51 0
795.58 0
795.64 0
795.71 0
795.77 0
795.84 0
795.90 0
795.96 0
796.03 0
796.09 0
796.16 0
796.22 0
796.29 0
796.35 0
796.42 0
796.48 0
796.55 0
796.61 0
796.68 0
796.74 0
796.81 0
796.87 0
796.93 0
797.00 0
797.06 0
797.13 0
797.19 0
797.26 0
797.32 0
797.39 0
797.45 0
797.52 0
797.58 0
797.65 0
797.71 0
797.78 0
797.84 0
797.91 0
797.97 0
798.04 0
798.10 0
798.16 0
798.23 0
798.29 0
798.36 0
798.42 0
798.49 0
798.55 0
798.62 0
798.68 0
798.75 0
798.81 0
798.88 0
798.94 0
799.01 0
799.07 0
799.14 0
799.20 0
799.27 0
799.33 0
799.40 0
799.46 0
799.53 0
799.59 0
799.65 0
799.72 0
799.78 0
799.85 0
799.91 0
799.98 0
800.04 0
800.11 0
800.17 0
800.24 0
800.30 0
800.37 0
800.43 0
800.50 0
800.56 0
800.63 0
800.69 0
800.76 0
800.82 0
800.89 0
800.95 0
801.02 0
801.08 0
801.15 0
801.21 0
801.28 0
801.34 0
801.41 0
801.47 0
801.54 0
801.60 0
801.67 0
801.73 0
801.80 0
801.86 0
801.92 0
801.99 0
802.05 0
802.12 0
802.18 0
802.25 0
802.31 0
802.38 0
802.44 0
802.51 0
802.57 0
802.64 0
802.70 0
802.77 0
802.83 0
802.90 0
802.96 0
803.03 0
803.09 0
803.16 0
803.22 0
803.29 0
803.35 0
803.42 0
803.48 0
803.55 0
803.61 0
803.68 0
803.74 0
803.81 0
803.87 0
803.94 0
804.00 0
804.07 0
804.13 0
804.20 0
804.26 0
804.33 0
804.39 0
804.46 0
804.52 0
804.59 0
804.65 0
804.72 0
804.78 0
804.85 0
804.91 0
804.98 0
805.04 0
805.11 0
805.17 0
805.24 0
805.30 0
805.37 0
805.43 0
805.50 0
805.56 0
805.63 0
805.69 0
805.76 0
805.82 0
805.89 0
805.95 0
806.02 0
806.08 0
806.15 0
806.21 0
806.28 0
806.34 0
806.41 0
806.47 0
806.54 0
806.60 0
806.67 0
806.73 0
806.80 0
806.87 0
806.93 0
807.00 0
807.06 0
807.13 0
807.19 0
807.26 0
807.32 0
807.39 0
807.45 0
807.52 0
807.58 0
807.65 0
807.71 0
807.78 0
807.84 0
807.91 0
807.97 0
808.04 0
808.10 0
808.17 0
808.23 0
808.30 0
808.36 0
808.43 0
808.49 0
808.56 1
808.62 1
808.69 1
808.75 2
808.82 2
808.88 2
808.95 2
809.02 1
809.08 1
809.15 0
809.21 0
809.28 0
809.34 0
809.41 0
809.47 0
809.54 0
809.60 0
809.67 0
809.73 0
809.80 0
809.86 0
809.93 0
809.99 0
810.06 0
810.12 0
810.19 0
810.25 0
810.32 0
810.38 0
810.45 0
810.52 0
810.58 0
810.65 0
810.71 0
810.78 0
810.84 0
810.91 0
810.97 0
811.04 0
811.10 0
811.17 0
811.23 0
811.30 0
811.36 0
811.43 0
811.49 1
811.56 1
811.62 1
811.69 1
811.76 0
811.82 0
811.89 0
811.95 0
812.02 0
812.08 0
812.15 0
812.21 0
812.28 0
812.34 0
812.41 0
812.47 0
812.54 0
812.60 0
812.67 0
812.74 0
812.80 0
812.87 0
812.93 0
813.00 0
813.06 0
813.13 0
813.19 0
813.26 0
813.32 0
813.39 0
813.45 0
813.52 0
813.58 0
813.65 0
813.72 0
813.78 0
813.85 0
813.91 0
813.98 1
814.04 1
814.11 1
814.17 1
814.24 1
814.30 0
814.37 0
814.43 0
814.50 0
814.57 0
814.63 0
814.70 0
814.76 0
814.83 0
814.89 0
814.96 0
815.02 0
815.09 0
815.15 0
815.22 0
815.29 0
815.35 0
815.42 0
815.48 0
815.55 0
815.61 0
815.68 0
815.74 0
815.81 0
815.87 0
815.94 0
816.01 0
816.07 0
816.14 0
816.20 0
816.27 0
816.33 0
816.40 0
816.46 0
816.53 0
816.59 0
816.66 0
816.73 0
816.79 0
816.86 0
816.92 0
816.99 0
817.05 0
817.12 0
817.18 0
817.25 0
817.32 0
817.38 0
817.45 0
817.51 0
817.58 0
817.64 0
817.71 0
817.77 0
817.84 0
817.91 0
817.97 0
818.04 0
818.10 0
818.17 0
818.23 0
818.30 0
818.36 0
818.43 0
818.50 0
818.56 0
818.63 0
818.69 0
818.76 0
818.82 0
818.89 0
818.95 0
819.02 0
819.09 0
819.15 0
819.22 0
819.28 0
819.35 0
819.41 0
819.48 0
819.54 0
819.61 0
819.68 0
819.74 0
819.81 0
819.87 0
819.94 0
820.00 0
820.07 0
820.14 0
820.20 0
820.27 0
820.33 0
820.40 0
820.46 0
820.53 0
820.60 0
820.66 0
820.73 0
820.79 0
820.86 0
820.92 0
820.99 0
821.05 0
821.12 0
821.19 0
821.25 0
821.32 0
821.38 0
821.45 0
821.51 0
821.58 0
821.65 0
821.71 0
821.78 0
821.84 0
821.91 0
821.97 0
822.04 0
822.11 0
822.17 0
822.24 0
822.30 0
822.37 0
822.43 0
822.50 0
822.57 0
822.63 0
822.70 0
822.76 0
822.83 0
822.89 0
822.96 0
823.03 0
823.09 0
823.16 0
823.22 0
823.29 0
823.35 0
823.42 0
823.49 0
823.55 0
823.62 0
823.68 0
823.75 0
823.82 0
823.88 0
823.95 0
824.01 0
824.08 0
824.14 0
824.21 0
824.28 0
824.34 0
824.41 0
824.47 0
824.54 0
824.60 0
824.67 0
824.74 0
824.80 0
824.87 0
824.93 0
825.00 0
825.07 0
825.13 0
825.20 0
825.26 0
825.33 0
825.39 0
825.46 0
825.53 0
825.59 0
825.66 0
825.72 0
825.79 0
825.86 0
825.92 0
825.99 0
826.05 0
826.12 0
826.19 0
826.25 0
826.32 0
826.38 0
826.45 0
826.51 0
826.58 0
826.65 0
826.71 0
826.78 0
826.84 0
826.91 0
826.98 0
827.04 0
827.11 0
827.17 0
827.24 0
827.31 0
827.37 0
827.44 0
827.50 0
827.57 0
827.64 0
827.70 0
827.77 0
827.83 0
827.90 0
827.96 0
828.03 0
828.10 0
828.16 0
828.23 0
828.29 0
828.36 0
828.43 0
828.49 0
828.56 0
828.62 0
828.69 0
828.76 0
828.82 0
828.89 0
828.95 0
829.02 0
829.09 0
829.15 0
829.22 0
829.28 0
829.35 0
829.42 0
829.48 0
829.55 0
829.61 0
829.68 0
829.75 0
829.81 0
829.88 0
829.94 0
830.01 0
830.08 0
830.14 0
830.21 0
830.27 0
830.34 0
830.41 0
830.47 0
830.54 0
830.61 0
830.67 0
830.74 0
830.80 0
830.87 0
830.94 0
831.00 0
831.07 0
831.13 0
831.20 0
831.27 0
831.33 0
831.40 0
831.46 0
831.53 0
831.60 0
831.66 0
831.73 0
831.79 0
831.86 0
831.93 0
831.99 0
832.06 0
832.13 0
832.19 0
832.26 0
832.32 0
832.39 0
832.46 0
832.52 0
832.59 0
832.65 0
832.72 0
832.79 0
832.85 0
832.92 0
832.98 0
833.05 0
833.12 0
833.18 0
833.25 0
833.32 0
833.38 0
833.45 0
833.51 0
833.58 0
833.65 0
833.71 0
833.78 0
833.84 0
833.91 0
833.98 0
834.04 0
834.11 0
834.18 0
834.24 0
834.31 0
834.37 0
834.44 0
834.51 0
834.57 0
834.64 0
834.71 0
834.77 0
834.84 0
834.90 0
834.97 0
835.04 0
835.10 0
835.17 0
835.24 0
835.30 0
835.37 0
835.43 0
835.50 0
835.57 0
835.63 0
835.70 0
835.77 0
835.83 0
835.90 0
835.96 0
836.03 0
836.10 0
836.16 0
836.23 0
836.30 0
836.36 0
836.43 0
836.49 0
836.56 0
836.63 0
836.69 0
836.76 0
836.83 0
836.89 0
836.96 0
837.02 0
837.09 0
837.16 0
837.22 0
837.29 0
837.36 0
837.42 1
837.49 1
837.56 0
837.62 0
837.69 0
837.75 0
837.82 0
837.89 0
837.95 0
838.02 0
838.09 0
838.15 0
838.22 0
838.29 0
838.35 0
838.42 0
838.48 0
838.55 0
838.62 0
838.68 0
838.75 0
838.82 0
838.88 0
838.95 0
839.02 0
839.08 0
839.15 0
839.21 0
839.28 0
839.35 0
839.41 0
839.48 0
839.55 0
839.61 0
839.68 0
839.75 0
839.81 0
839.88 0
839.94 0
840.01 0
840.08 0
840.14 0
840.21 0
840.28 0
840.34 0
840.41 0
840.48 0
840.54 0
840.61 0
840.68 0
840.74 0
840.81 0
840.88 0
840.94 0
841.01 0
841.07 0
841.14 0
841.21 0
841.27 0
841.34 0
841.41 0
841.47 0
841.54 0
841.61 0
841.67 0
841.74 0
841.81 0
841.87 0
841.94 0
842.01 0
842.07 0
842.14 0
842.20 0
842.27 0
842.34 0
842.40 0
842.47 0
842.54 0
842.60 0
842.67 0
842.74 0
842.80 0
842.87 0
842.94 0
843.00 0
843.07 0
843.14 0
843.20 0
843.27 0
843.34 0
843.40 0
843.47 0
843.54 0
843.60 0
843.67 0
843.74 0
843.80 0
843.87 0
843.94 0
844.00 0
844.07 0
844.13 0
844.20 0
844.27 0
844.33 0
844.40 0
844.47 0
844.53 0
844.60 0
844.67 0
844.73 0
844.80 0
844.87 0
844.93 0
845.00 0
845.07 0
845.13 0
845.20 0
845.27 0
845.33 0
845.40 0
845.47 0
845.53 0
845.60 0
845.67 0
845.73 0
845.80 0
845.87 0
845.93 0
846.00 0
846.07 0
846.13 0
846.20 0
846.27 0
846.33 0
846.40 0
846.47 0
846.53 0
846.60 0
846.67 0
846.73 0
846.80 0
846.87 0
846.93 0
847.00 0
847.07 0
847.13 0
847.20 0
847.27 0
847.33 0
847.40 0
847.47 0
847.53 0
847.60 0
847.67 0
847.73 0
847.80 0
847.87 0
847.93 0
848.00 0
848.07 0
848.14 0
848.20 0
848.27 0
848.34 0
848.40 0
848.47 0
848.54 0
848.60 0
848.67 0
848.74 0
848.80 0
848.87 0
848.94 0
849.00 0
849.07 0
849.14 0
849.20 0
849.27 0
849.34 0
849.40 0
849.47 0
849.54 0
849.60 0
849.67 0
849.74 0
849.80 0
849.87 0
849.94 0
850.01 0
850.07 0
850.14 0
850.21 0
850.27 0
850.34 0
850.41 0
850.47 0
850.54 0
850.61 0
850.67 0
850.74 0
850.81 0
850.87 0
850.94 0
851.01 0
851.07 0
851.14 0
851.21 0
851.28 0
851.34 0
851.41 0
851.48 0
851.54 0
851.61 0
851.68 0
851.74 0
851.81 0
851.88 0
851.94 0
852.01 0
852.08 0
852.14 0
852.21 0
852.28 0
852.35 0
852.41 0
852.48 0
852.55 0
852.61 0
852.68 0
852.75 0
852.81 0
852.88 0
852.95 0
853.01 0
853.08 0
853.15 0
853.22 0
853.28 0
853.35 0
853.42 0
853.48 0
853.55 0
853.62 0
853.68 0
853.75 0
853.82 0
853.89 0
853.95 0
854.02 0
854.09 0
854.15 0
854.22 0
854.29 0
854.35 0
854.42 0
854.49 0
854.56 0
854.62 0
854.69 0
854.76 0
854.82 0
854.89 0
854.96 0
855.02 0
855.09 0
855.16 0
855.23 0
855.29 0
855.36 0
855.43 0
855.49 0
855.56 0
855.63 0
855.69 0
855.76 0
855.83 0
855.90 0
855.96 0
856.03 0
856.10 0
856.16 0
856.23 0
856.30 0
856.37 0
856.43 0
856.50 0
856.57 0
856.63 0
856.70 0
856.77 0
856.83 0
856.90 0
856.97 0
857.04 0
857.10 0
857.17 0
857.24 0
857.30 0
857.37 0
857.44 0
857.51 0
857.57 0
857.64 0
857.71 0
857.77 0
857.84 0
857.91 0
857.98 0
858.04 0
858.11 0
858.18 0
858.24 0
858.31 0
858.38 0
858.45 0
858.51 0
858.58 0
858.65 0
858.71 0
858.78 0
858.85 0
858.92 0
858.98 0
859.05 0
859.12 0
859.18 0
859.25 0
859.32 0
859.39 0
859.45 0
859.52 0
859.59 0
859.65 0
859.72 0
859.79 0
859.86 0
859.92 0
859.99 0
860.06 0
860.13 0
860.19 0
860.26 0
860.33 0
860.39 0
860.46 0
860.53 0
860.60 0
860.66 0
860.73 0
860.80 0
860.86 0
860.93 0
861.00 0
861.07 0
861.13 0
861.20 0
861.27 0
861.34 0
861.40 0
861.47 0
861.54 0
861.60 0
861.67 0
861.74 0
861.81 0
861.87 0
861.94 0
862.01 0
862.08 0
862.14 0
862.21 0
862.28 0
862.34 0
862.41 0
862.48 0
862.55 0
862.61 0
862.68 0
862.75 0
862.82 0
862.88 0
862.95 0
863.02 0
863.09 0
863.15 0
863.22 0
863.29 0
863.35 0
863.42 0
863.49 0
863.56 0
863.62 0
863.69 0
863.76 0
863.83 0
863.89 0
863.96 0
864.03 0
864.10 0
864.16 0
864.23 0
864.30 0
864.37 0
864.43 0
864.50 0
864.57 0
864.63 0
864.70 0
864.77 0
864.84 0
864.90 0
864.97 0
865.04 0
865.11 0
865.17 0
865.24 0
865.31 0
865.38 0
865.44 0
865.51 0
865.58 0
865.65 0
865.71 0
865.78 0
865.85 0
865.92 0
865.98 0
866.05 0
866.12 0
866.19 0
866.25 0
866.32 0
866.39 0
866.46 0
866.52 0
866.59 0
866.66 0
866.73 0
866.79 0
866.86 0
866.93 0
867.00 0
867.06 0
867.13 0
867.20 0
867.27 0
867.33 0
867.40 0
867.47 0
867.54 0
867.60 0
867.67 0
867.74 0
867.81 0
867.87 0
867.94 0
868.01 0
868.08 0
868.14 0
868.21 0
868.28 0
868.35 0
868.41 0
868.48 0
868.55 0
868.62 0
868.68 0
868.75 0
868.82 0
868.89 0
868.95 0
869.02 0
869.09 0
869.16 0
869.22 0
869.29 0
869.36 0
869.43 0
869.49 0
869.56 0
869.63 0
869.70 0
869.76 0
869.83 0
869.90 0
869.97 0
870.03 0
870.10 0
870.17 0
870.24 0
870.31 0
870.37 0
870.44 0
870.51 0
870.58 0
870.64 0
870.71 0
870.78 0
870.85 0
870.91 0
870.98 0
871.05 0
871.12 0
871.18 0
871.25 0
871.32 0
871.39 0
871.46 0
871.52 0
871.59 0
871.66 0
871.73 0
871.79 0
871.86 0
871.93 0
872.00 0
872.06 0
872.13 0
872.20 0
872.27 0
872.33 0
872.40 0
872.47 0
872.54 0
872.61 0
872.67 0
872.74 0
872.81 0
872.88 0
872.94 0
873.01 0
873.08 0
873.15 0
873.22 0
873.28 0
873.35 0
873.42 0
873.49 0
873.55 0
873.62 0
873.69 0
873.76 0
873.82 0
873.89 0
873.96 0
874.03 0
874.10 0
874.16 0
874.23 0
874.30 0
874.37 0
874.43 0
874.50 0
874.57 0
874.64 0
874.71 0
874.77 0
874.84 0
874.91 0
874.98 0
875.04 0
875.11 0
875.18 0
875.25 0
875.32 0
875.38 0
875.45 0
875.52 0
875.59 0
875.65 0
875.72 0
875.79 0
875.86 0
875.93 0
875.99 0
876.06 0
876.13 0
876.20 0
876.27 0
876.33 0
876.40 0
876.47 0
876.54 0
876.60 0
876.67 0
876.74 0
876.81 0
876.88 0
876.94 0
877.01 0
877.08 0
877.15 0
877.22 0
877.28 0
877.35 0
877.42 0
877.49 0
877.56 0
877.62 0
877.69 0
877.76 0
877.83 0
877.89 0
877.96 0
878.03 0
878.10 0
878.17 0
878.23 0
878.30 0
878.37 0
878.44 0
878.51 0
878.57 0
878.64 0
878.71 0
878.78 0
878.85 0
878.91 0
878.98 0
879.05 0
879.12 0
879.19 0
879.25 0
879.32 0
879.39 0
879.46 0
879.53 0
879.59 0
879.66 0
879.73 0
879.80 0
879.87 0
879.93 0
880.00 0
880.07 0
880.14 0
880.20 0
880.27 0
880.34 0
880.41 0
880.48 0
880.55 0
880.61 0
880.68 0
880.75 0
880.82 0
880.89 0
880.95 0
881.02 0
881.09 0
881.16 0
881.23 0
881.29 0
881.36 0
881.43 0
881.50 0
881.57 0
881.63 0
881.70 0
881.77 0
881.84 0
881.91 0
881.97 0
882.04 0
882.11 0
882.18 0
882.25 0
882.31 0
882.38 0
882.45 0
882.52 0
882.59 0
882.65 0
882.72 0
882.79 0
882.86 0
882.93 0
883.00 0
883.06 0
883.13 0
883.20 0
883.27 0
883.34 0
883.40 0
883.47 0
883.54 0
883.61 0
883.68 0
883.74 0
883.81 0
883.88 0
883.95 0
884.02 0
884.09 0
884.15 0
884.22 0
884.29 0
884.36 0
884.43 0
884.49 0
884.56 0
884.63 0
884.70 0
884.77 0
884.83 0
884.90 0
884.97 0
885.04 0
885.11 0
885.18 0
885.24 0
885.31 0
885.38 0
885.45 0
885.52 0
885.59 0
885.65 0
885.72 0
885.79 0
885.86 0
885.93 0
885.99 0
886.06 0
886.13 0
886.20 0
886.27 0
886.34 0
886.40 0
886.47 0
886.54 0
886.61 0
886.68 0
886.74 0
886.81 0
886.88 0
886.95 0
887.02 0
887.09 0
887.15 0
887.22 0
887.29 0
887.36 0
887.43 0
887.50 0
887.56 0
887.63 0
887.70 0
887.77 0
887.84 0
887.91 0
887.97 0
888.04 0
888.11 0
888.18 0
888.25 0
888.32 0
888.38 0
888.45 0
888.52 0
888.59 0
888.66 0
888.73 0
888.79 0
888.86 0
888.93 0
889.00 0
889.07 0
889.14 0
889.20 0
889.27 0
889.34 0
889.41 0
889.48 0
889.55 0
889.61 0
889.68 0
889.75 0
889.82 0
889.89 0
889.96 0
890.02 0
890.09 0
890.16 0
890.23 0
890.30 0
890.37 0
890.43 0
890.50 0
890.57 0
890.64 0
890.71 0
890.78 0
890.84 0
890.91 0
890.98 0
891.05 0
891.12 0
891.19 0
891.26 0
891.32 0
891.39 0
891.46 0
891.53 0
891.60 0
891.67 0
891.73 0
891.80 0
891.87 0
891.94 0
892.01 0
892.08 0
892.14 0
892.21 0
892.28 0
892.35 0
892.42 0
892.49 0
892.56 0
892.62 0
892.69 0
892.76 0
892.83 0
892.90 0
892.97 0
893.04 0
893.10 0
893.17 0
893.24 0
893.31 0
893.38 0
893.45 0
893.51 0
893.58 0
893.65 0
893.72 0
893.79 0
893.86 0
893.93 0
893.99 0
894.06 0
894.13 0
894.20 0
894.27 0
894.34 0
894.41 0
894.47 0
894.54 0
894.61 0
894.68 0
894.75 0
894.82 0
894.89 0
894.95 0
895.02 0
895.09 0
895.16 0
895.23 0
895.30 0
895.37 0
895.43 0
895.50 0
895.57 0
895.64 0
895.71 0
895.78 0
895.85 0
895.91 0
895.98 0
896.05 0
896.12 0
896.19 0
896.26 0
896.33 0
896.39 0
896.46 0
896.53 0
896.60 0
896.67 0
896.74 0
896.81 0
896.87 0
896.94 0
897.01 0
897.08 0
897.15 0
897.22 0
897.29 0
897.36 0
897.42 0
897.49 0
897.56 0
897.63 0
897.70 0
897.77 0
897.84 0
897.90 0
897.97 0
898.04 0
898.11 0
898.18 0
898.25 0
898.32 0
898.39 0
898.45 0
898.52 0
898.59 0
898.66 0
898.73 0
898.80 0
898.87 0
898.94 0
899.00 0
899.07 0
899.14 0
899.21 0
899.28 0
899.35 0
899.42 0
899.49 0
899.55 0
899.62 0
899.69 0
899.76 0
899.83 0
899.90 0
899.97 0
900.04 0
900.10 0
900.17 0
900.24 0
900.31 0
900.38 0
900.45 0
900.52 0
900.59 0
900.65 0
900.72 0
900.79 0
900.86 0
900.93 0
901.00 0
901.07 0
901.14 0
901.20 0
901.27 0
901.34 0
901.41 0
901.48 0
901.55 0
901.62 0
901.69 0
901.75 0
901.82 0
901.89 0
901.96 0
902.03 0
902.10 0
902.17 0
902.24 0
902.31 0
902.37 0
902.44 0
902.51 0
902.58 0
902.65 0
902.72 0
902.79 0
902.86 0
902.93 0
902.99 0
903.06 0
903.13 0
903.20 0
903.27 0
903.34 0
903.41 0
903.48 0
903.55 0
903.61 0
903.68 0
903.75 0
903.82 0
903.89 0
903.96 0
904.03 0
904.10 0
904.17 0
904.23 0
904.30 0
904.37 0
904.44 0
904.51 0
904.58 0
904.65 0
904.72 0
904.79 0
904.85 0
904.92 0
904.99 0
905.06 0
905.13 0
905.20 0
905.27 0
905.34 0
905.41 0
905.48 0
905.54 0
905.61 0
905.68 0
905.75 0
905.82 0
905.89 0
905.96 0
906.03 0
906.10 0
906.17 0
906.23 0
906.30 0
906.37 0
906.44 0
906.51 0
906.58 0
906.65 0
906.72 0
906.79 0
906.86 0
906.92 0
906.99 0
907.06 0
907.13 0
907.20 0
907.27 0
907.34 0
907.41 0
907.48 0
907.55 0
907.61 0
907.68 0
907.75 0
907.82 0
907.89 0
907.96 0
908.03 0
908.10 0
908.17 0
908.24 0
908.31 0
908.37 0
908.44 0
908.51 0
908.58 0
908.65 0
908.72 0
908.79 0
908.86 0
908.93 0
909.00 0
909.07 0
909.13 0
909.20 0
909.27 0
909.34 0
909.41 0
909.48 0
909.55 0
909.62 0
909.69 0
909.76 0
909.83 0
909.89 0
909.96 0
910.03 0
910.10 0
910.17 0
910.24 0
910.31 0
910.38 0
910.45 0
910.52 0
910.59 0
910.66 0
910.72 0
910.79 0
910.86 0
910.93 0
911.00 0
911.07 0
911.14 0
911.21 0
911.28 0
911.35 0
911.42 0
911.49 0
911.55 0
911.62 0
911.69 0
911.76 0
911.83 0
911.90 0
911.97 0
912.04 0
912.11 0
912.18 0
912.25 0
912.32 0
912.39 0
912.45 0
912.52 0
912.59 0
912.66 0
912.73 0
912.80 0
912.87 0
912.94 0
913.01 0
913.08 0
913.15 0
913.22 0
913.29 0
913.35 0
913.42 0
913.49 0
913.56 0
913.63 0
913.70 0
913.77 0
913.84 0
913.91 0
913.98 0
914.05 0
914.12 0
914.19 0
914.26 0
914.32 0
914.39 0
914.46 0
914.53 0
914.60 0
914.67 0
914.74 0
914.81 0
914.88 0
914.95 0
915.02 0
915.09 0
915.16 0
915.23 0
915.30 0
915.36 0
915.43 0
915.50 0
915.57 0
915.64 0
915.71 0
915.78 0
915.85 0
915.92 0
915.99 0
916.06 0
916.13 0
916.20 0
916.27 0
916.34 0
916.40 0
916.47 0
916.54 0
916.61 0
916.68 0
916.75 0
916.82 0
916.89 0
916.96 0
917.03 0
917.10 0
917.17 0
917.24 0
917.31 0
917.38 0
917.45 0
917.52 0
917.58 0
917.65 0
917.72 0
917.79 0
917.86 0
917.93 0
918.00 0
918.07 0
918.14 0
918.21 0
918.28 0
918.35 0
918.42 0
918.49 0
918.56 0
918.63 0
918.70 0
918.77 0
918.83 0
918.90 0
918.97 0
919.04 0
919.11 0
919.18 0
919.25 0
919.32 0
919.39 0
919.46 0
919.53 0
919.60 0
919.67 0
919.74 0
919.81 0
919.88 0
919.95 0
920.02 0
920.09 0
920.16 0
920.22 0
920.29 0
920.36 0
920.43 0
920.50 0
920.57 0
920.64 0
920.71 0
920.78 0
920.85 0
920.92 0
920.99 0
921.06 0
921.13 0
921.20 0
921.27 0
921.34 0
921.41 0
921.48 0
921.55 0
921.62 0
921.69 0
921.76 0
921.82 0
921.89 0
921.96 0
922.03 0
922.10 0
922.17 0
922.24 0
922.31 0
922.38 0
922.45 1
922.52 1
922.59 0
922.66 0
922.73 0
922.80 0
922.87 0
922.94 0
923.01 0
923.08 0
923.15 0
923.22 0
923.29 0
923.36 0
923.43 0
923.50 0
923.57 0
923.63 0
923.70 0
923.77 0
923.84 0
923.91 0
923.98 0
924.05 0
924.12 0
924.19 0
924.26 0
924.33 0
924.40 0
924.47 0
924.54 0
924.61 0
924.68 0
924.75 0
924.82 0
924.89 0
924.96 0
925.03 0
925.10 0
925.17 0
925.24 0
925.31 0
925.38 0
925.45 0
925.52 0
925.59 0
925.66 0
925.73 0
925.80 0
925.87 0
925.94 0
926.00 0
926.07 0
926.14 0
926.21 0
926.28 0
926.35 0
926.42 0
926.49 0
926.56 0
926.63 0
926.70 0
926.77 0
926.84 0
926.91 0
926.98 0
927.05 0
927.12 0
927.19 0
927.26 0
927.33 0
927.40 0
927.47 0
927.54 0
927.61 0
927.68 0
927.75 0
927.82 0
927.89 0
927.96 0
928.03 0
928.10 0
928.17 0
928.24 0
928.31 0
928.38 0
928.45 0
928.52 0
928.59 0
928.66 0
928.73 0
928.80 0
928.87 0
928.94 0
929.01 0
929.08 0
929.15 0
929.22 0
929.29 0
929.36 0
929.43 0
929.50 0
929.57 0
929.64 0
929.70 0
929.77 0
929.84 0
929.91 0
929.98 0
930.05 0
930.12 0
930.19 0
930.26 0
930.33 0
930.40 0
930.47 0
930.54 0
930.61 0
930.68 0
930.75 0
930.82 0
930.89 0
930.96 0
931.03 0
931.10 0
931.17 0
931.24 0
931.31 0
931.38 0
931.45 0
931.52 0
931.59 0
931.66 0
931.73 0
931.80 0
931.87 0
931.94 0
932.01 0
932.08 0
932.15 0
932.22 0
932.29 0
932.36 0
932.43 0
932.50 0
932.57 0
932.64 0
932.71 0
932.78 0
932.85 0
932.92 0
932.99 0
933.06 0
933.13 0
933.20 0
933.27 0
933.34 0
933.41 0
933.48 0
933.55 0
933.62 0
933.69 0
933.76 0
933.83 0
933.90 0
933.97 0
934.04 0
934.11 0
934.18 0
934.25 0
934.32 0
934.39 0
934.46 0
934.53 0
934.60 0
934.67 0
934.74 0
934.81 0
934.88 0
934.95 0
935.02 0
935.09 0
935.16 0
935.23 0
935.30 0
935.37 0
935.44 0
935.51 0
935.58 0
935.65 0
935.72 0
935.79 0
935.86 0
935.94 0
936.01 0
936.08 0
936.15 0
936.22 0
936.29 0
936.36 0
936.43 0
936.50 0
936.57 0
936.64 0
936.71 0
936.78 0
936.85 0
936.92 0
936.99 0
937.06 0
937.13 0
937.20 0
937.27 0
937.34 0
937.41 0
937.48 0
937.55 0
937.62 0
937.69 0
937.76 0
937.83 0
937.90 0
937.97 0
938.04 0
938.11 0
938.18 0
938.25 0
938.32 0
938.39 0
938.46 0
938.53 0
938.60 0
938.67 0
938.74 0
938.81 0
938.88 0
938.95 0
939.02 0
939.09 0
939.16 0
939.23 0
939.30 0
939.37 0
939.44 0
939.51 0
939.58 0
939.65 0
939.73 0
939.80 0
939.87 0
939.94 0
940.01 0
940.08 0
940.15 0
940.22 0
940.29 0
940.36 0
940.43 0
940.50 0
940.57 0
940.64 0
940.71 0
940.78 0
940.85 0
940.92 0
940.99 0
941.06 0
941.13 0
941.20 0
941.27 0
941.34 0
941.41 0
941.48 0
941.55 0
941.62 0
941.69 0
941.76 0
941.83 0
941.90 0
941.97 0
942.05 0
942.12 0
942.19 0
942.26 0
942.33 0
942.40 0
942.47 0
942.54 0
942.61 0
942.68 0
942.75 0
942.82 0
942.89 0
942.96 0
943.03 0
943.10 0
943.17 0
943.24 0
943.31 0
943.38 0
943.45 0
943.52 0
943.59 0
943.66 0
943.73 0
943.80 0
943.88 0
943.95 0
944.02 0
944.09 0
944.16 0
944.23 0
944.30 0
944.37 0
944.44 0
944.51 0
944.58 0
944.65 0
944.72 0
944.79 0
944.86 0
944.93 0
945.00 0
945.07 0
945.14 0
945.21 0
945.28 0
945.35 0
945.42 0
945.50 0
945.57 0
945.64 0
945.71 0
945.78 0
945.85 0
945.92 0
945.99 0
946.06 0
946.13 0
946.20 0
946.27 0
946.34 0
946.41 0
946.48 0
946.55 0
946.62 0
946.69 0
946.76 0
946.83 0
946.91 0
946.98 0
947.05 0
947.12 0
947.19 0
947.26 0
947.33 0
947.40 0
947.47 0
947.54 0
947.61 0
947.68 0
947.75 0
947.82 0
947.89 0
947.96 0
948.03 0
948.10 0
948.18 0
948.25 0
948.32 0
948.39 0
948.46 0
948.53 0
948.60 0
948.67 0
948.74 0
948.81 0
948.88 0
948.95 0
949.02 0
949.09 0
949.16 0
949.23 0
949.30 0
949.38 0
949.45 0
949.52 0
949.59 0
949.66 0
949.73 0
949.80 0
949.87 0
949.94 0
950.01 0
950.08 0
950.15 0
950.22 0
950.29 0
950.36 0
950.44 0
950.51 0
950.58 0
950.65 0
950.72 0
950.79 0
950.86 0
950.93 0
951.00 0
951.07 0
951.14 0
951.21 0
951.28 0
951.35 0
951.42 0
951.50 0
951.57 0
951.64 0
951.71 0
951.78 0
951.85 0
951.92 0
951.99 0
952.06 0
952.13 0
952.20 0
952.27 0
952.34 0
952.41 0
952.49 0
952.56 0
952.63 0
952.70 0
952.77 0
952.84 0
952.91 0
952.98 0
953.05 0
953.12 0
953.19 0
953.26 0
953.33 0
953.41 0
953.48 0
953.55 0
953.62 0
953.69 0
953.76 0
953.83 0
953.90 0
953.97 0
954.04 0
954.11 0
954.18 0
954.25 0
954.33 0
954.40 0
954.47 0
954.54 0
954.61 0
954.68 0
954.75 0
954.82 0
954.89 0
954.96 0
955.03 0
955.10 0
955.18 0
955.25 0
955.32 0
955.39 0
955.46 0
955.53 0
955.60 0
955.67 0
955.74 0
955.81 0
955.88 0
955.95 0
956.03 0
956.10 0
956.17 0
956.24 0
956.31 0
956.38 0
956.45 0
956.52 0
956.59 0
956.66 0
956.73 0
956.81 0
956.88 0
956.95 0
957.02 0
957.09 0
957.16 0
957.23 0
957.30 1
957.37 1
957.44 1
957.51 1
957.59 1
957.66 0
957.73 0
957.80 0
957.87 0
957.94 0
958.01 0
958.08 0
958.15 0
958.22 0
958.29 1
958.37 1
958.44 1
958.51 1
958.58 1
958.65 1
958.72 1
958.79 0
958.86 0
958.93 0
959.00 0
959.08 0
959.15 0
959.22 0
959.29 0
959.36 0
959.43 0
959.50 0
959.57 0
959.64 0
959.71 0
959.78 0
959.86 0
959.93 0
960.00 0
960.07 0
960.14 0
960.21 0
960.28 0
960.35 0
960.42 0
960.50 0
960.57 0
960.64 0
960.71 0
960.78 0
960.85 0
960.92 0
960.99 0
961.06 0
961.13 0
961.21 0
961.28 0
961.35 0
961.42 0
961.49 0
961.56 0
961.63 0
961.70 0
961.77 0
961.85 0
961.92 0
961.99 0
962.06 0
962.13 0
962.20 0
962.27 0
962.34 0
962.41 0
962.49 0
962.56 0
962.63 0
962.70 0
962.77 0
962.84 0
962.91 0
962.98 0
963.05 0
963.13 0
963.20 0
963.27 0
963.34 0
963.41 0
963.48 0
963.55 0
963.62 0
963.69 0
963.77 0
963.84 0
963.91 0
963.98 0
964.05 0
964.12 0
964.19 0
964.26 0
964.33 0
964.41 1
964.48 1
964.55 1
964.62 1
964.69 1
964.76 1
964.83 0
964.90 0
964.98 0
965.05 0
965.12 0
965.19 0
965.26 0
965.33 0
965.40 0
965.47 0
965.55 0
965.62 0
965.69 0
965.76 0
965.83 0
965.90 0
965.97 0
966.04 0
966.11 0
966.19 0
966.26 0
966.33 0
966.40 1
966.47 1
966.54 1
966.61 1
966.68 1
966.76 1
966.83 1
966.90 1
966.97 1
967.04 1
967.11 0
967.18 0
967.26 0
967.33 0
967.40 0
967.47 0
967.54 0
967.61 0
967.68 0
967.75 0
967.83 0
967.90 0
967.97 0
968.04 0
968.11 0
968.18 0
968.25 0
968.32 0
968.40 0
968.47 0
968.54 0
968.61 0
968.68 0
968.75 0
968.82 0
968.90 0
968.97 1
969.04 1
969.11 1
969.18 1
969.25 1
969.32 1
969.39 2
969.47 2
969.54 2
969.61 2
969.68 1
969.75 1
969.82 1
969.89 1
969.97 1
970.04 1
970.11 1
970.18 1
970.25 1
970.32 1
970.39 1
970.47 1
970.54 1
970.61 1
970.68 1
970.75 1
970.82 1
970.89 1
970.97 1
971.04 1
971.11 1
971.18 0
971.25 0
971.32 0
971.39 0
971.47 0
971.54 0
971.61 0
971.68 0
971.75 0
971.82 0
971.89 0
971.97 0
972.04 0
972.11 0
972.18 1
972.25 1
972.32 1
972.39 1
972.47 1
972.54 1
972.61 1
972.68 1
972.75 1
972.82 1
972.89 1
972.97 1
973.04 1
973.11 0
973.18 0
973.25 0
973.32 0
973.39 0
973.47 0
973.54 0
973.61 0
973.68 1
973.75 1
973.82 1
973.90 1
973.97 1
974.04 1
974.11 1
974.18 1
974.25 1
974.32 1
974.40 1
974.47 0
974.54 0
974.61 0
974.68 0
974.75 0
974.83 0
974.90 0
974.97 0
975.04 0
975.11 0
975.18 1
975.26 1
975.33 1
975.40 1
975.47 1
975.54 1
975.61 0
975.68 0
975.76 0
975.83 0
975.90 0
975.97 0
976.04 0
976.11 0
976.19 0
976.26 0
976.33 0
976.40 0
976.47 1
976.54 1
976.62 1
976.69 1
976.76 1
976.83 1
976.90 0
976.97 0
977.05 0
977.12 0
977.19 0
977.26 0
977.33 0
977.40 0
977.48 0
977.55 0
977.62 0
977.69 0
977.76 0
977.83 1
977.91 1
977.98 1
978.05 1
978.12 1
978.19 1
978.26 2
978.34 2
978.41 2
978.48 2
978.55 2
978.62 2
978.69 2
978.77 2
978.84 2
978.91 2
978.98 2
979.05 1
979.12 1
979.20 1
979.27 1
979.34 1
979.41 1
979.48 1
979.55 1
979.63 1
979.70 1
979.77 1
979.84 2
979.91 2
979.98 2
980.06 2
980.13 2
980.20 2
980.27 2
980.34 1
980.42 1
980.49 1
980.56 1
980.63 1
980.70 1
980.77 1
980.85 1
980.92 1
980.99 1
981.06 0
981.13 0
981.20 0
981.28 0
981.35 1
981.42 1
981.49 1
981.56 1
981.64 1
981.71 1
981.78 1
981.85 1
981.92 1
981.99 1
982.07 1
982.14 2
982.21 2
982.28 2
982.35 2
982.43 2
982.50 2
982.57 2
982.64 2
982.71 2
982.78 2
982.86 2
982.93 2
983.00 1
983.07 1
983.14 1
983.22 2
983.29 2
983.36 2
983.43 2
983.50 3
983.58 3
983.65 3
983.72 3
983.79 3
983.86 3
983.93 2
984.01 2
984.08 2
984.15 2
984.22 2
984.29 1
984.37 1
984.44 1
984.51 1
984.58 1
984.65 1
984.73 1
984.80 1
984.87 1
984.94 1
985.01 1
985.09 1
985.16 1
985.23 1
985.30 1
985.37 1
985.45 2
985.52 2
985.59 2
985.66 2
985.73 2
985.81 2
985.88 2
985.95 3
986.02 3
986.09 3
986.16 3
986.24 3
986.31 3
986.38 3
986.45 3
986.52 3
986.60 3
986.67 3
986.74 4
986.81 4
986.88 4
986.96 4
987.03 4
987.10 3
987.17 3
987.24 3
987.32 3
987.39 2
987.46 2
987.53 2
987.60 2
987.68 3
987.75 3
987.82 3
987.89 3
987.97 3
988.04 3
988.11 3
988.18 3
988.25 3
988.33 3
988.40 3
988.47 3
988.54 3
988.61 3
988.69 3
988.76 3
988.83 2
988.90 2
988.97 1
989.05 1
989.12 1
989.19 1
989.26 2
989.33 2
989.41 2
989.48 2
989.55 2
989.62 2
989.69 2
989.77 1
989.84 1
989.91 1
989.98 0
990.06 0
990.13 0
990.20 0
990.27 0
990.34 0
990.42 0
990.49 0
990.56 0
990.63 0
990.70 0
990.78 0
990.85 0
990.92 0
990.99 0
991.07 0
991.14 0
991.21 1
991.28 1
991.35 2
991.43 2
991.50 2
991.57 2
991.64 2
991.71 1
991.79 1
991.86 1
991.93 1
992.00 1
992.08 1
992.15 1
992.22 1
992.29 2
992.36 2
992.44 2
992.51 3
992.58 3
992.65 2
992.73 2
992.80 2
992.87 1
992.94 1
993.01 1
993.09 1
993.16 1
993.23 1
993.30 1
993.38 1
993.45 1
993.52 1
993.59 1
993.66 0
993.74 0
993.81 0
993.88 0
993.95 1
994.03 1
994.10 1
994.17 1
994.24 1
994.31 1
994.39 0
994.46 0
994.53 0
994.60 0
994.68 0
994.75 0
994.82 1
994.89 1
994.97 0
995.04 0
995.11 0
995.18 0
995.25 0
995.33 0
995.40 0
995.47 0
995.54 0
995.62 0
995.69 1
995.76 1
995.83 1
995.91 2
995.98 2
996.05 2
996.12 2
996.19 2
996.27 1
996.34 1
996.41 1
996.48 1
996.56 1
996.63 1
996.70 1
996.77 1
996.85 1
996.92 1
996.99 1
997.06 2
997.14 2
997.21 2
997.28 2
997.35 2
997.42 2
997.50 2
997.57 2
997.64 2
997.71 2
997.79 2
997.86 1
997.93 1
998.00 1
998.08 0
998.15 0
998.22 0
998.29 0
998.37 0
998.44 0
998.51 1
998.58 1
998.66 1
998.73 1
998.80 1
998.87 1
998.95 1
999.02 1
999.09 1
999.16 1
999.24 0
999.31 0
999.38 0
999.45 0
999.53 0
999.60 0
999.67 0
999.74 0
999.81 0
999.89 1
999.96 1
1000.03 2
1000.10 2
1000.18 2
1000.25 2
1000.32 1
1000.39 1
1000.47 0
1000.54 0
1000.61 0
1000.68 0
1000.76 1
1000.83 1
1000.90 1
1000.97 1
1001.05 1
1001.12 2
1001.19 2
1001.26 2
1001.34 3
1001.41 3
1001.48 4
1001.56 4
1001.63 3
1001.70 3
1001.77 3
1001.85 2
1001.92 2
1001.99 1
1002.06 1
1002.14 1
1002.21 1
1002.28 1
1002.35 2
1002.43 1
1002.50 1
1002.57 1
1002.64 1
1002.72 1
1002.79 1
1002.86 1
1002.93 1
1003.01 1
1003.08 1
1003.15 0
1003.22 0
1003.30 0
1003.37 0
1003.44 0
1003.51 0
1003.59 1
1003.66 1
1003.73 1
1003.80 2
1003.88 2
1003.95 1
1004.02 1
1004.10 1
1004.17 0
1004.24 0
1004.31 0
1004.39 0
1004.46 0
1004.53 0
1004.60 0
1004.68 0
1004.75 0
1004.82 0
1004.89 0
1004.97 0
1005.04 0
1005.11 1
1005.19 1
1005.26 2
1005.33 3
1005.40 3
1005.48 3
1005.55 3
1005.62 3
1005.69 2
1005.77 1
1005.84 0
1005.91 0
1005.98 0
1006.06 0
1006.13 0
1006.20 0
1006.28 0
1006.35 0
1006.42 0
1006.49 0
1006.57 1
1006.64 1
1006.71 1
1006.78 1
1006.86 1
1006.93 1
1007.00 1
1007.08 1
1007.15 1
1007.22 0
1007.29 0
1007.37 0
1007.44 0
1007.51 0
1007.58 1
1007.66 1
1007.73 1
1007.80 1
1007.88 2
1007.95 2
1008.02 2
1008.09 2
1008.17 2
1008.24 2
1008.31 3
1008.38 3
1008.46 2
1008.53 2
1008.60 2
1008.68 2
1008.75 2
1008.82 3
1008.89 3
1008.97 3
1009.04 3
1009.11 3
1009.19 3
1009.26 3
1009.33 3
1009.40 3
1009.48 3
1009.55 4
1009.62 5
1009.70 6
1009.77 6
1009.84 6
1009.91 6
1009.99 6
1010.06 6
1010.13 5
1010.21 5
1010.28 5
1010.35 4
1010.42 4
1010.50 4
1010.57 4
1010.64 4
1010.72 3
1010.79 3
1010.86 2
1010.93 1
1011.01 0
1011.08 0
1011.15 0
1011.23 0
1011.30 0
1011.37 0
1011.44 0
1011.52 0
1011.59 1
1011.66 1
1011.74 1
1011.81 1
1011.88 0
1011.95 0
1012.03 0
1012.10 0
1012.17 1
1012.25 2
1012.32 3
1012.39 5
1012.46 5
1012.54 6
1012.61 6
1012.68 5
1012.76 5
1012.83 4
1012.90 4
1012.98 4
1013.05 4
1013.12 4
1013.19 4
1013.27 4
1013.34 3
1013.41 3
1013.49 3
1013.56 4
1013.63 4
1013.70 4
1013.78 5
1013.85 4
1013.92 4
1014.00 4
1014.07 3
1014.14 3
1014.22 3
1014.29 2
1014.36 2
1014.43 2
1014.51 3
1014.58 3
1014.65 3
1014.73 3
1014.80 3
1014.87 3
1014.95 3
1015.02 3
1015.09 3
1015.16 4
1015.24 4
1015.31 5
1015.38 6
1015.46 7
1015.53 8
1015.60 9
1015.68 9
1015.75 9
1015.82 9
1015.90 9
1015.97 9
1016.04 9
1016.11 9
1016.19 8
1016.26 8
1016.33 7
1016.41 6
1016.48 5
1016.55 5
1016.63 5
1016.70 5
1016.77 5
1016.85 5
1016.92 6
1016.99 6
1017.06 6
1017.14 5
1017.21 5
1017.28 4
1017.36 3
1017.43 3
1017.50 2
1017.58 2
1017.65 2
1017.72 2
1017.80 2
1017.87 2
1017.94 3
1018.01 3
1018.09 4
1018.16 4
1018.23 5
1018.31 5
1018.38 4
1018.45 4
1018.53 3
1018.60 2
1018.67 1
1018.75 0
1018.82 0
1018.89 0
1018.97 0
1019.04 0
1019.11 1
1019.19 3
1019.26 5
1019.33 6
1019.40 7
1019.48 7
1019.55 7
1019.62 7
1019.70 6
1019.77 6
1019.84 5
1019.92 6
1019.99 6
1020.06 6
1020.14 6
1020.21 6
1020.28 6
1020.36 5
1020.43 4
1020.50 3
1020.58 2
1020.65 2
1020.72 2
1020.80 2
1020.87 2
1020.94 3
1021.02 4
1021.09 5
1021.16 6
1021.23 8
1021.31 9
1021.38 9
1021.45 10
1021.53 9
1021.60 8
1021.67 6
1021.75 4
1021.82 3
1021.89 1
1021.97 0
1022.04 0
1022.11 0
1022.19 2
1022.26 3
1022.33 5
1022.41 6
1022.48 7
1022.55 7
1022.63 6
1022.70 6
1022.77 5
1022.85 5
1022.92 5
1022.99 6
1023.07 6
1023.14 6
1023.21 6
1023.29 6
1023.36 6
1023.43 5
1023.51 4
1023.58 4
1023.65 3
1023.73 3
1023.80 3
1023.87 3
1023.95 3
1024.02 4
1024.09 4
1024.17 4
1024.24 4
1024.31 4
1024.39 4
1024.46 4
1024.53 4
1024.61 4
1024.68 3
1024.75 3
1024.83 3
1024.90 3
1024.97 3
1025.05 3
1025.12 4
1025.19 5
1025.27 6
1025.34 7
1025.41 7
1025.49 8
1025.56 8
1025.63 8
1025.71 8
1025.78 7
1025.85 7
1025.93 6
1026.00 5
1026.07 5
1026.15 5
1026.22 5
1026.30 6
1026.37 7
1026.44 8
1026.52 10
1026.59 10
1026.66 11
1026.74 11
1026.81 10
1026.88 9
1026.96 8
1027.03 7
1027.10 6
1027.18 6
1027.25 6
1027.32 7
1027.40 8
1027.47 9
1027.54 10
1027.62 10
1027.69 10
1027.76 8
1027.84 7
1027.91 6
1027.98 5
1028.06 4
1028.13 4
1028.20 5
1028.28 6
1028.35 6
1028.43 6
1028.50 6
1028.57 6
1028.65 6
1028.72 6
1028.79 6
1028.87 6
1028.94 6
1029.01 6
1029.09 6
1029.16 6
1029.23 6
1029.31 6
1029.38 6
1029.45 6
1029.53 6
1029.60 6
1029.68 6
1029.75 6
1029.82 6
1029.90 6
1029.97 6
1030.04 6
1030.12 7
1030.19 8
1030.26 9
1030.34 9
1030.41 9
1030.48 9
1030.56 8
1030.63 7
1030.71 5
1030.78 4
1030.85 4
1030.93 4
1031.00 5
1031.07 5
1031.15 6
1031.22 8
1031.29 9
1031.37 10
1031.44 11
1031.51 11
1031.59 12
1031.66 11
1031.74 11
1031.81 9
1031.88 7
1031.96 6
1032.03 4
1032.10 2
1032.18 0
1032.25 0
1032.32 0
1032.40 0
1032.47 0
1032.55 0
1032.62 0
1032.69 0
1032.77 0
1032.84 1
1032.91 2
1032.99 2
1033.06 3
1033.13 3
1033.21 4
1033.28 5
1033.36 5
1033.43 5
1033.50 5
1033.58 5
1033.65 4
1033.72 4
1033.80 4
1033.87 4
1033.95 5
1034.02 6
1034.09 8
1034.17 10
1034.24 12
1034.31 14
1034.39 16
1034.46 17
1034.54 18
1034.61 18
1034.68 18
1034.76 17
1034.83 16
1034.90 14
1034.98 13
1035.05 12
1035.12 11
1035.20 10
1035.27 10
1035.35 10
1035.42 10
1035.49 10
1035.57 10
1035.64 10
1035.71 10
1035.79 10
1035.86 10
1035.94 9
1036.01 8
1036.08 7
1036.16 6
1036.23 5
1036.31 4
1036.38 3
1036.45 2
1036.53 1
1036.60 1
1036.67 0
1036.75 0
1036.82 0
1036.90 0
1036.97 0
1037.04 0
1037.12 0
1037.19 0
1037.26 1
1037.34 2
1037.41 3
1037.49 3
1037.56 3
1037.63 3
1037.71 3
1037.78 3
1037.86 3
1037.93 3
1038.00 2
1038.08 2
1038.15 2
1038.22 2
1038.30 2
1038.37 2
1038.45 3
1038.52 3
1038.59 4
1038.67 5
1038.74 5
1038.82 5
1038.89 6
1038.96 6
1039.04 6
1039.11 6
1039.18 6
1039.26 5
1039.33 5
1039.41 5
1039.48 5
1039.55 5
1039.63 5
1039.70 7
1039.78 8
1039.85 9
1039.92 10
1040.00 11
1040.07 11
1040.15 11
1040.22 11
1040.29 11
1040.37 11
1040.44 12
1040.51 12
1040.59 13
1040.66 13
1040.74 13
1040.81 12
1040.88 11
1040.96 10
1041.03 8
1041.11 7
1041.18 6
1041.25 4
1041.33 3
1041.40 1
1041.48 0
1041.55 0
1041.62 0
1041.70 0
1041.77 0
1041.85 0
1041.92 0
1041.99 1
1042.07 2
1042.14 2
1042.22 2
1042.29 1
1042.36 1
1042.44 1
1042.51 2
1042.59 3
1042.66 5
1042.73 7
1042.81 9
1042.88 10
1042.96 12
1043.03 13
1043.10 15
1043.18 16
1043.25 18
1043.33 20
1043.40 21
1043.47 22
1043.55 22
1043.62 22
1043.70 21
1043.77 20
1043.84 19
1043.92 18
1043.99 17
1044.07 17
1044.14 17
1044.21 17
1044.29 17
1044.36 18
1044.44 18
1044.51 19
1044.59 19
1044.66 20
1044.73 20
1044.81 19
1044.88 18
1044.96 16
1045.03 14
1045.10 11
1045.18 9
1045.25 7
1045.33 6
1045.40 5
1045.47 4
1045.55 3
1045.62 3
1045.70 2
1045.77 2
1045.84 3
1045.92 3
1045.99 4
1046.07 5
1046.14 6
1046.22 7
1046.29 8
1046.36 9
1046.44 9
1046.51 9
1046.59 10
1046.66 10
1046.73 10
1046.81 9
1046.88 9
1046.96 9
1047.03 8
1047.11 7
1047.18 6
1047.25 5
1047.33 5
1047.40 5
1047.48 5
1047.55 6
1047.62 7
1047.70 9
1047.77 11
1047.85 12
1047.92 13
1048.00 14
1048.07 14
1048.14 13
1048.22 12
1048.29 11
1048.37 9
1048.44 8
1048.51 7
1048.59 7
1048.66 7
1048.74 8
1048.81 8
1048.89 9
1048.96 10
1049.03 10
1049.11 10
1049.18 9
1049.26 8
1049.33 7
1049.41 6
1049.48 5
1049.55 4
1049.63 3
1049.70 3
1049.78 3
1049.85 3
1049.93 2
1050.00 2
1050.07 2
1050.15 1
1050.22 1
1050.30 1
1050.37 1
1050.45 2
1050.52 3
1050.59 3
1050.67 4
1050.74 4
1050.82 4
1050.89 3
1050.97 1
1051.04 0
1051.11 0
1051.19 0
1051.26 0
1051.34 0
1051.41 0
1051.49 0
1051.56 0
1051.63 1
1051.71 2
1051.78 3
1051.86 4
1051.93 4
1052.01 4
1052.08 3
1052.15 2
1052.23 1
1052.30 1
1052.38 0
1052.45 0
1052.53 0
1052.60 0
1052.67 0
1052.75 0
1052.82 0
1052.90 0
1052.97 0
1053.05 0
1053.12 0
1053.20 0
1053.27 2
1053.34 4
1053.42 5
1053.49 6
1053.57 7
1053.64 6
1053.72 6
1053.79 5
1053.87 5
1053.94 5
1054.01 6
1054.09 6
1054.16 7
1054.24 7
1054.31 8
1054.39 9
1054.46 10
1054.53 11
1054.61 12
1054.68 13
1054.76 14
1054.83 15
1054.91 16
1054.98 17
1055.06 17
1055.13 18
1055.20 18
1055.28 18
1055.35 18
1055.43 17
1055.50 17
1055.58 16
1055.65 15
1055.73 13
1055.80 12
1055.87 11
1055.95 10
1056.02 11
1056.10 12
1056.17 14
1056.25 16
1056.32 18
1056.40 19
1056.47 19
1056.55 19
1056.62 18
1056.69 17
1056.77 16
1056.84 15
1056.92 15
1056.99 16
1057.07 16
1057.14 17
1057.22 17
1057.29 18
1057.36 18
1057.44 18
1057.51 18
1057.59 17
1057.66 16
1057.74 16
1057.81 15
1057.89 14
1057.96 13
1058.04 12
1058.11 12
1058.18 12
1058.26 11
1058.33 11
1058.41 11
1058.48 11
1058.56 11
1058.63 11
1058.71 11
1058.78 11
1058.86 11
1058.93 11
1059.01 12
1059.08 12
1059.15 12
1059.23 13
1059.30 14
1059.38 15
1059.45 17
1059.53 18
1059.60 19
1059.68 19
1059.75 19
1059.83 17
1059.90 15
1059.97 12
1060.05 10
1060.12 7
1060.20 6
1060.27 5
1060.35 6
1060.42 7
1060.50 8
1060.57 10
1060.65 12
1060.72 14
1060.80 15
1060.87 17
1060.95 18
1061.02 19
1061.09 20
1061.17 20
1061.24 20
1061.32 20
1061.39 20
1061.47 19
1061.54 19
1061.62 19
1061.69 19
1061.77 19
1061.84 19
1061.92 19
1061.99 19
1062.07 18
1062.14 18
1062.21 18
1062.29 18
1062.36 19
1062.44 19
1062.51 20
1062.59 21
1062.66 22
1062.74 24
1062.81 25
1062.89 26
1062.96 26
1063.04 26
1063.11 26
1063.19 26
1063.26 25
1063.34 23
1063.41 22
1063.48 21
1063.56 20
1063.63 21
1063.71 22
1063.78 24
1063.86 25
1063.93 26
1064.01 26
1064.08 24
1064.16 21
1064.23 18
1064.31 14
1064.38 11
1064.46 8
1064.53 6
1064.61 5
1064.68 4
1064.76 4
1064.83 3
1064.91 2
1064.98 1
1065.06 0
1065.13 0
1065.20 0
1065.28 0
1065.35 0
1065.43 0
1065.50 0
1065.58 0
1065.65 0
1065.73 1
1065.80 2
1065.88 4
1065.95 5
1066.03 7
1066.10 8
1066.18 10
1066.25 12
1066.33 14
1066.40 15
1066.48 17
1066.55 19
1066.63 21
1066.70 22
1066.78 24
1066.85 25
1066.93 26
1067.00 26
1067.08 27
1067.15 26
1067.23 26
1067.30 24
1067.38 22
1067.45 20
1067.52 19
1067.60 17
1067.67 17
1067.75 18
1067.82 19
1067.90 21
1067.97 23
1068.05 24
1068.12 24
1068.20 24
1068.27 23
1068.35 22
1068.42 22
1068.50 22
1068.57 23
1068.65 25
1068.72 27
1068.80 29
1068.87 31
1068.95 33
1069.02 34
1069.10 35
1069.17 35
1069.25 34
1069.32 33
1069.40 32
1069.47 30
1069.55 27
1069.62 25
1069.70 22
1069.77 20
1069.85 18
1069.92 16
1070.00 16
1070.07 16
1070.15 17
1070.22 18
1070.30 19
1070.37 21
1070.45 22
1070.52 24
1070.60 25
1070.67 25
1070.75 26
1070.82 27
1070.90 28
1070.97 28
1071.05 29
1071.12 29
1071.20 28
1071.27 27
1071.35 25
1071.42 23
1071.50 20
1071.57 17
1071.65 14
1071.72 11
1071.80 9
1071.87 7
1071.95 6
1072.02 5
1072.10 4
1072.17 4
1072.25 3
1072.32 2
1072.40 1
1072.47 0
1072.55 0
1072.62 0
1072.70 0
1072.77 0
1072.85 0
1072.92 2
1073.00 5
1073.07 8
1073.15 10
1073.22 11
1073.30 12
1073.37 13
1073.45 13
1073.52 12
1073.60 12
1073.67 13
1073.75 13
1073.82 14
1073.90 15
1073.97 16
1074.05 17
1074.12 17
1074.20 17
1074.28 17
1074.35 15
1074.43 12
1074.50 9
1074.58 5
1074.65 2
1074.73 0
1074.80 0
1074.88 0
1074.95 0
1075.03 0
1075.10 0
1075.18 0
1075.25 0
1075.33 0
1075.40 3
1075.48 4
1075.55 6
1075.63 7
1075.70 7
1075.78 7
1075.85 6
1075.93 6
1076.00 5
1076.08 4
1076.15 3
1076.23 2
1076.30 1
1076.38 1
1076.45 1
1076.53 2
1076.61 3
1076.68 4
1076.76 5
1076.83 6
1076.91 5
1076.98 4
1077.06 2
1077.13 0
1077.21 0
1077.28 0
1077.36 0
1077.43 1
1077.51 4
1077.58 7
1077.66 10
1077.73 12
1077.81 12
1077.88 13
1077.96 12
1078.03 12
1078.11 12
1078.19 13
1078.26 14
1078.34 15
1078.41 16
1078.49 16
1078.56 16
1078.64 17
1078.71 17
1078.79 17
1078.86 17
1078.94 17
1079.01 17
1079.09 16
1079.16 13
1079.24 11
1079.31 8
1079.39 6
1079.46 4
1079.54 3
1079.62 3
1079.69 3
1079.77 3
1079.84 3
1079.92 1
1079.99 0
1080.07 0
1080.14 0
1080.22 0
1080.29 0
1080.37 0
1080.44 0
1080.52 3
1080.59 8
1080.67 12
1080.75 17
1080.82 21
1080.90 24
1080.97 26
1081.05 29
1081.12 31
1081.20 33
1081.27 35
1081.35 38
1081.42 42
1081.50 46
1081.57 51
1081.65 55
1081.73 59
1081.80 62
1081.88 64
1081.95 65
1082.03 65
1082.10 64
1082.18 64
1082.25 64
1082.33 65
1082.40 67
1082.48 69
1082.55 72
1082.63 76
1082.71 80
1082.78 84
1082.86 88
1082.93 92
1083.01 97
1083.08 100
1083.16 101
1083.23 100
1083.31 97
1083.38 92
1083.46 86
1083.53 80
1083.61 75
1083.69 73
1083.76 73
1083.84 75
1083.91 78
1083.99 81
1084.06 83
1084.14 84
1084.21 83
1084.29 82
1084.36 80
1084.44 79
1084.52 77
1084.59 76
1084.67 74
1084.74 73
1084.82 72
1084.89 72
1084.97 71
1085.04 70
1085.12 70
1085.20 69
1085.27 67
1085.35 64
1085.42 61
1085.50 58
1085.57 54
1085.65 50
1085.72 46
1085.80 43
1085.87 40
1085.95 37
1086.03 35
1086.10 33
1086.18 31
1086.25 30
1086.33 30
1086.40 31
1086.48 31
1086.55 32
1086.63 32
1086.71 31
1086.78 30
1086.86 28
1086.93 26
1087.01 24
1087.08 22
1087.16 21
1087.23 21
1087.31 21
1087.39 22
1087.46 23
1087.54 24
1087.61 25
1087.69 26
1087.76 27
1087.84 27
1087.92 27
1087.99 27
1088.07 28
1088.14 28
1088.22 28
1088.29 28
1088.37 28
1088.44 28
1088.52 27
1088.60 26
1088.67 24
1088.75 23
1088.82 22
1088.90 21
1088.97 21
1089.05 22
1089.12 23
1089.20 24
1089.28 26
1089.35 27
1089.43 28
1089.50 29
1089.58 30
1089.65 32
1089.73 34
1089.81 37
1089.88 39
1089.96 41
1090.03 42
1090.11 43
1090.18 42
1090.26 42
1090.34 41
1090.41 41
1090.49 40
1090.56 40
1090.64 40
1090.71 39
1090.79 38
1090.87 38
1090.94 37
1091.02 37
1091.09 38
1091.17 38
1091.24 38
1091.32 37
1091.40 35
1091.47 33
1091.55 31
1091.62 29
1091.70 27
1091.77 25
1091.85 23
1091.93 20
1092.00 18
1092.08 15
1092.15 13
1092.23 10
1092.30 7
1092.38 5
1092.46 4
1092.53 3
1092.61 4
1092.68 4
1092.76 5
1092.83 6
1092.91 7
1092.99 8
1093.06 9
1093.14 10
1093.21 11
1093.29 12
1093.36 14
1093.44 17
1093.52 20
1093.59 22
1093.67 25
1093.74 27
1093.82 29
1093.90 29
1093.97 29
1094.05 29
1094.12 27
1094.20 25
1094.27 23
1094.35 21
1094.43 20
1094.50 19
1094.58 18
1094.65 17
1094.73 16
1094.81 14
1094.88 12
1094.96 11
1095.03 9
1095.11 8
1095.18 7
1095.26 6
1095.34 5
1095.41 4
1095.49 3
1095.56 1
1095.64 0
1095.72 0
1095.79 0
1095.87 0
1095.94 0
1096.02 0
1096.09 1
1096.17 1
1096.25 0
1096.32 0
1096.40 0
1096.47 0
1096.55 1
1096.63 2
1096.70 3
1096.78 5
1096.85 6
1096.93 8
1097.01 9
1097.08 9
1097.16 9
1097.23 9
1097.31 7
1097.39 6
1097.46 4
1097.54 3
1097.61 4
1097.69 6
1097.76 10
1097.84 15
1097.92 20
1097.99 25
1098.07 30
1098.14 33
1098.22 34
1098.30 34
1098.37 33
1098.45 32
1098.52 30
1098.60 29
1098.68 30
1098.75 32
1098.83 34
1098.90 37
1098.98 39
1099.06 40
1099.13 40
1099.21 38
1099.28 34
1099.36 30
1099.44 27
1099.51 24
1099.59 23
1099.66 23
1099.74 24
1099.82 25
1099.89 26
1099.97 27
1100.04 28
1100.12 28
1100.20 30
1100.27 31
1100.35 33
1100.42 35
1100.50 37
1100.58 38
1100.65 38
1100.73 38
1100.80 38
1100.88 37
1100.96 36
1101.03 35
1101.11 33
1101.18 31
1101.26 29
1101.34 27
1101.41 27
1101.49 27
1101.56 28
1101.64 30
1101.72 32
1101.79 33
1101.87 33
1101.95 33
1102.02 33
1102.10 33
1102.17 34
1102.25 35
1102.33 37
1102.40 38
1102.48 39
1102.55 38
1102.63 37
1102.71 35
1102.78 32
1102.86 30
1102.93 28
1103.01 27
1103.09 27
1103.16 27
1103.24 28
1103.32 29
1103.39 29
1103.47 30
1103.54 31
1103.62 32
1103.70 33
1103.77 34
1103.85 36
1103.92 37
1104.00 38
1104.08 39
1104.15 40
1104.23 41
1104.31 43
1104.38 45
1104.46 48
1104.53 51
1104.61 54
1104.69 56
1104.76 58
1104.84 58
1104.91 58
1104.99 58
1105.07 59
1105.14 60
1105.22 62
1105.30 65
1105.37 67
1105.45 70
1105.52 71
1105.60 71
1105.68 71
1105.75 69
1105.83 66
1105.91 64
1105.98 62
1106.06 60
1106.13 59
1106.21 58
1106.29 57
1106.36 55
1106.44 53
1106.52 50
1106.59 46
1106.67 43
1106.74 40
1106.82 37
1106.90 36
1106.97 35
1107.05 35
1107.13 34
1107.20 33
1107.28 32
1107.35 31
1107.43 31
1107.51 31
1107.58 33
1107.66 35
1107.74 37
1107.81 39
1107.89 40
1107.96 41
1108.04 42
1108.12 42
1108.19 43
1108.27 44
1108.35 45
1108.42 46
1108.50 47
1108.57 48
1108.65 49
1108.73 50
1108.80 50
1108.88 50
1108.96 50
1109.03 50
1109.11 49
1109.18 48
1109.26 46
1109.34 44
1109.41 42
1109.49 39
1109.57 37
1109.64 33
1109.72 29
1109.80 25
1109.87 20
1109.95 16
1110.02 12
1110.10 8
1110.18 6
1110.25 5
1110.33 4
1110.41 5
1110.48 7
1110.56 9
1110.64 12
1110.71 15
1110.79 18
1110.86 19
1110.94 19
1111.02 18
1111.09 17
1111.17 15
1111.25 13
1111.32 12
1111.40 12
1111.48 13
1111.55 15
1111.63 16
1111.71 17
1111.78 16
1111.86 15
1111.93 13
1112.01 12
1112.09 10
1112.16 8
1112.24 7
1112.32 6
1112.39 6
1112.47 7
1112.55 9
1112.62 12
1112.70 14
1112.78 16
1112.85 17
1112.93 17
1113.00 15
1113.08 12
1113.16 10
1113.23 8
1113.31 7
1113.39 7
1113.46 7
1113.54 8
1113.62 9
1113.69 9
1113.77 8
1113.85 7
1113.92 6
1114.00 6
1114.08 7
1114.15 9
1114.23 11
1114.31 14
1114.38 16
1114.46 19
1114.53 20
1114.61 21
1114.69 21
1114.76 21
1114.84 21
1114.92 21
1114.99 21
1115.07 21
1115.15 22
1115.22 22
1115.30 21
1115.38 18
1115.45 15
1115.53 11
1115.61 7
1115.68 3
1115.76 0
1115.84 0
1115.91 0
1115.99 0
1116.07 0
1116.14 0
1116.22 0
1116.30 0
1116.37 0
1116.45 1
1116.52 4
1116.60 8
1116.68 11
1116.75 15
1116.83 17
1116.91 19
1116.98 20
1117.06 20
1117.14 20
1117.21 19
1117.29 18
1117.37 17
1117.44 17
1117.52 17
1117.60 17
1117.67 19
1117.75 20
1117.83 22
1117.90 23
1117.98 24
1118.06 25
1118.13 24
1118.21 22
1118.29 19
1118.36 16
1118.44 11
1118.52 7
1118.59 4
1118.67 2
1118.75 1
1118.82 2
1118.90 4
1118.98 6
1119.05 8
1119.13 9
1119.21 9
1119.28 9
1119.36 7
1119.44 6
1119.51 6
1119.59 8
1119.67 10
1119.74 15
1119.82 20
1119.90 26
1119.97 31
1120.05 36
1120.13 40
1120.20 43
1120.28 44
1120.36 44
1120.43 42
1120.51 40
1120.59 37
1120.66 34
1120.74 30
1120.82 27
1120.89 23
1120.97 21
1121.05 19
1121.12 18
1121.20 18
1121.28 19
1121.35 22
1121.43 26
1121.51 30
1121.59 34
1121.66 38
1121.74 40
1121.82 41
1121.89 42
1121.97 42
1122.05 42
1122.12 43
1122.20 44
1122.28 46
1122.35 47
1122.43 48
1122.51 49
1122.58 48
1122.66 46
1122.74 43
1122.81 41
1122.89 39
1122.97 38
1123.04 37
1123.12 37
1123.20 37
1123.27 36
1123.35 34
1123.43 32
1123.50 28
1123.58 25
1123.66 23
1123.74 20
1123.81 19
1123.89 18
1123.97 18
1124.04 18
1124.12 18
1124.20 18
1124.27 18
1124.35 18
1124.43 18
1124.50 17
1124.58 16
1124.66 16
1124.73 15
1124.81 14
1124.89 14
1124.97 15
1125.04 17
1125.12 20
1125.20 23
1125.27 27
1125.35 31
1125.43 34
1125.50 36
1125.58 38
1125.66 38
1125.73 37
1125.81 37
1125.89 37
1125.96 37
1126.04 39
1126.12 40
1126.20 42
1126.27 43
1126.35 43
1126.43 42
1126.50 41
1126.58 39
1126.66 37
1126.73 36
1126.81 35
1126.89 35
1126.96 36
1127.04 37
1127.12 39
1127.20 41
1127.27 43
1127.35 45
1127.43 46
1127.50 46
1127.58 46
1127.66 44
1127.73 42
1127.81 40
1127.89 38
1127.97 36
1128.04 35
1128.12 36
1128.20 38
1128.27 41
1128.35 44
1128.43 46
1128.50 47
1128.58 45
1128.66 42
1128.73 37
1128.81 33
1128.89 29
1128.97 26
1129.04 25
1129.12 26
1129.20 29
1129.27 31
1129.35 33
1129.43 34
1129.51 33
1129.58 31
1129.66 28
1129.74 25
1129.81 21
1129.89 18
1129.97 15
1130.04 11
1130.12 7
1130.20 4
1130.28 0
1130.35 0
1130.43 0
1130.51 0
1130.58 0
1130.66 0
1130.74 0
1130.81 0
1130.89 1
1130.97 3
1131.05 6
1131.12 7
1131.20 7
1131.28 8
1131.35 7
1131.43 7
1131.51 7
1131.59 8
1131.66 9
1131.74 11
1131.82 11
1131.89 12
1131.97 11
1132.05 9
1132.13 7
1132.20 4
1132.28 1
1132.36 0
1132.43 0
1132.51 0
1132.59 0
1132.67 2
1132.74 6
1132.82 11
1132.90 15
1132.97 19
1133.05 22
1133.13 24
1133.21 26
1133.28 28
1133.36 31
1133.44 34
1133.51 38
1133.59 43
1133.67 47
1133.75 50
1133.82 53
1133.90 55
1133.98 55
1134.05 54
1134.13 54
1134.21 53
1134.29 52
1134.36 52
1134.44 52
1134.52 53
1134.59 53
1134.67 54
1134.75 54
1134.83 55
1134.90 54
1134.98 54
1135.06 53
1135.14 52
1135.21 51
1135.29 49
1135.37 47
1135.44 44
1135.52 42
1135.60 39
1135.68 37
1135.75 36
1135.83 37
1135.91 39
1135.98 41
1136.06 44
1136.14 45
1136.22 46
1136.29 44
1136.37 41
1136.45 36
1136.53 30
1136.60 24
1136.68 19
1136.76 14
1136.83 10
1136.91 7
1136.99 5
1137.07 5
1137.14 6
1137.22 8
1137.30 11
1137.38 14
1137.45 17
1137.53 20
1137.61 23
1137.68 25
1137.76 27
1137.84 28
1137.92 27
1137.99 26
1138.07 24
1138.15 22
1138.23 20
1138.30 19
1138.38 19
1138.46 20
1138.54 22
1138.61 24
1138.69 26
1138.77 27
1138.84 28
1138.92 28
1139.00 27
1139.08 25
1139.15 22
1139.23 18
1139.31 14
1139.39 10
1139.46 7
1139.54 5
1139.62 5
1139.70 7
1139.77 10
1139.85 14
1139.93 19
1140.01 23
1140.08 26
1140.16 29
1140.24 31
1140.31 33
1140.39 36
1140.47 38
1140.55 41
1140.62 42
1140.70 42
1140.78 40
1140.86 36
1140.93 31
1141.01 25
1141.09 18
1141.17 12
1141.24 7
1141.32 4
1141.40 3
1141.48 3
1141.55 4
1141.63 6
1141.71 9
1141.79 11
1141.86 12
1141.94 12
1142.02 11
1142.10 8
1142.17 4
1142.25 0
1142.33 0
1142.41 0
1142.48 0
1142.56 0
1142.64 0
1142.72 0
1142.79 0
1142.87 1
1142.95 6
1143.03 10
1143.10 15
1143.18 19
1143.26 23
1143.34 27
1143.41 30
1143.49 33
1143.57 34
1143.65 34
1143.72 33
1143.80 32
1143.88 31
1143.96 30
1144.03 30
1144.11 31
1144.19 33
1144.27 36
1144.34 40
1144.42 44
1144.50 48
1144.58 51
1144.65 53
1144.73 53
1144.81 52
1144.89 50
1144.96 47
1145.04 43
1145.12 39
1145.20 35
1145.27 31
1145.35 27
1145.43 23
1145.51 20
1145.58 18
1145.66 18
1145.74 20
1145.82 25
1145.89 31
1145.97 39
1146.05 46
1146.13 52
1146.20 56
1146.28 57
1146.36 56
1146.44 54
1146.51 52
1146.59 51
1146.67 50
1146.75 50
1146.83 51
1146.90 51
1146.98 51
1147.06 50
1147.14 48
1147.21 46
1147.29 45
1147.37 45
1147.45 45
1147.52 46
1147.60 47
1147.68 47
1147.76 45
1147.83 42
1147.91 38
1147.99 33
1148.07 28
1148.14 23
1148.22 19
1148.30 16
1148.38 13
1148.46 11
1148.53 10
1148.61 10
1148.69 13
1148.77 17
1148.84 24
1148.92 32
1149.00 40
1149.08 49
1149.15 56
1149.23 61
1149.31 64
1149.39 65
1149.47 65
1149.54 64
1149.62 62
1149.70 61
1149.78 61
1149.85 61
1149.93 62
1150.01 63
1150.09 64
1150.17 64
1150.24 64
1150.32 63
1150.40 62
1150.48 61
1150.55 61
1150.63 62
1150.71 66
1150.79 70
1150.86 76
1150.94 81
1151.02 86
1151.10 89
1151.18 89
1151.25 88
1151.33 86
1151.41 82
1151.49 79
1151.56 75
1151.64 71
1151.72 67
1151.80 62
1151.88 55
1151.95 49
1152.03 42
1152.11 36
1152.19 31
1152.26 28
1152.34 27
1152.42 27
1152.50 29
1152.58 31
1152.65 34
1152.73 38
1152.81 41
1152.89 45
1152.96 48
1153.04 49
1153.12 51
1153.20 51
1153.28 52
1153.35 53
1153.43 55
1153.51 58
1153.59 62
1153.67 66
1153.74 70
1153.82 74
1153.90 77
1153.98 79
1154.05 81
1154.13 82
1154.21 84
1154.29 84
1154.37 85
1154.44 84
1154.52 82
1154.60 79
1154.68 76
1154.76 72
1154.83 69
1154.91 65
1154.99 62
1155.07 58
1155.15 55
1155.22 51
1155.30 46
1155.38 42
1155.46 38
1155.53 34
1155.61 31
1155.69 29
1155.77 28
1155.85 29
1155.92 32
1156.00 35
1156.08 39
1156.16 42
1156.24 45
1156.31 47
1156.39 48
1156.47 47
1156.55 46
1156.63 44
1156.70 42
1156.78 39
1156.86 36
1156.94 33
1157.02 30
1157.09 25
1157.17 21
1157.25 17
1157.33 14
1157.41 13
1157.48 13
1157.56 15
1157.64 17
1157.72 19
1157.80 20
1157.87 21
1157.95 20
1158.03 19
1158.11 19
1158.19 20
1158.26 23
1158.34 27
1158.42 33
1158.50 39
1158.58 45
1158.65 50
1158.73 56
1158.81 60
1158.89 62
1158.97 63
1159.04 62
1159.12 59
1159.20 53
1159.28 45
1159.36 36
1159.43 26
1159.51 18
1159.59 11
1159.67 7
1159.75 7
1159.82 9
1159.90 13
1159.98 19
1160.06 26
1160.14 34
1160.21 41
1160.29 48
1160.37 54
1160.45 58
1160.53 60
1160.60 59
1160.68 57
1160.76 52
1160.84 47
1160.92 41
1160.99 35
1161.07 30
1161.15 26
1161.23 23
1161.31 21
1161.39 21
1161.46 22
1161.54 23
1161.62 25
1161.70 26
1161.78 26
1161.85 24
1161.93 21
1162.01 18
1162.09 15
1162.17 13
1162.24 13
1162.32 15
1162.40 17
1162.48 21
1162.56 24
1162.64 26
1162.71 26
1162.79 26
1162.87 26
1162.95 26
1163.03 26
1163.10 27
1163.18 27
1163.26 26
1163.34 24
1163.42 22
1163.50 20
1163.57 19
1163.65 18
1163.73 20
1163.81 24
1163.89 29
1163.96 34
1164.04 40
1164.12 45
1164.20 49
1164.28 50
1164.36 49
1164.43 46
1164.51 41
1164.59 34
1164.67 27
1164.75 20
1164.82 14
1164.90 11
1164.98 9
1165.06 9
1165.14 11
1165.22 13
1165.29 16
1165.37 18
1165.45 19
1165.53 21
1165.61 22
1165.69 23
1165.76 24
1165.84 26
1165.92 29
1166.00 31
1166.08 34
1166.15 36
1166.23 38
1166.31 39
1166.39 41
1166.47 42
1166.55 43
1166.62 46
1166.70 49
1166.78 53
1166.86 58
1166.94 63
1167.02 68
1167.09 72
1167.17 75
1167.25 76
1167.33 75
1167.41 72
1167.49 67
1167.56 60
1167.64 52
1167.72 45
1167.80 38
1167.88 31
1167.96 27
1168.03 23
1168.11 21
1168.19 19
1168.27 17
1168.35 16
1168.43 13
1168.50 10
1168.58 6
1168.66 2
1168.74 0
1168.82 0
1168.90 0
1168.97 0
1169.05 0
1169.13 0
1169.21 0
1169.29 0
1169.37 4
1169.44 11
1169.52 19
1169.60 25
1169.68 30
1169.76 34
1169.84 36
1169.91 37
1169.99 37
1170.07 38
1170.15 40
1170.23 42
1170.31 45
1170.38 49
1170.46 51
1170.54 53
1170.62 54
1170.70 54
1170.78 53
1170.86 52
1170.93 51
1171.01 52
1171.09 53
1171.17 54
1171.25 56
1171.33 56
1171.40 55
1171.48 53
1171.56 50
1171.64 46
1171.72 43
1171.80 41
1171.88 39
1171.95 39
1172.03 39
1172.11 39
1172.19 39
1172.27 38
1172.35 38
1172.42 38
1172.50 38
1172.58 41
1172.66 44
1172.74 49
1172.82 54
1172.90 58
1172.97 59
1173.05 57
1173.13 53
1173.21 47
1173.29 39
1173.37 30
1173.44 22
1173.52 16
1173.60 13
1173.68 13
1173.76 15
1173.84 20
1173.92 25
1173.99 31
1174.07 36
1174.15 39
1174.23 40
1174.31 41
1174.39 41
1174.47 41
1174.54 43
1174.62 47
1174.70 52
1174.78 57
1174.86 63
1174.94 68
1175.02 71
1175.09 72
1175.17 71
1175.25 68
1175.33 64
1175.41 60
1175.49 57
1175.57 55
1175.64 54
1175.72 53
1175.80 52
1175.88 51
1175.96 48
1176.04 45
1176.12 42
1176.19 38
1176.27 35
1176.35 32
1176.43 29
1176.51 26
1176.59 22
1176.67 17
1176.74 12
1176.82 7
1176.90 3
1176.98 0
1177.06 0
1177.14 0
1177.22 0
1177.30 0
1177.37 0
1177.45 0
1177.53 0
1177.61 0
1177.69 0
1177.77 0
1177.85 3
1177.92 6
1178.00 10
1178.08 14
1178.16 17
1178.24 20
1178.32 22
1178.40 25
1178.47 28
1178.55 31
1178.63 35
1178.71 37
1178.79 40
1178.87 40
1178.95 40
1179.03 38
1179.10 36
1179.18 33
1179.26 31
1179.34 29
1179.42 28
1179.50 27
1179.58 27
1179.66 26
1179.73 25
1179.81 23
1179.89 22
1179.97 20
1180.05 20
1180.13 20
1180.21 21
1180.29 24
1180.36 28
1180.44 32
1180.52 37
1180.60 42
1180.68 46
1180.76 48
1180.84 49
1180.92 48
1180.99 45
1181.07 41
1181.15 36
1181.23 32
1181.31 28
1181.39 25
1181.47 24
1181.55 24
1181.62 26
1181.70 30
1181.78 34
1181.86 40
1181.94 46
1182.02 54
1182.10 62
1182.18 70
1182.25 78
1182.33 85
1182.41 90
1182.49 92
1182.57 91
1182.65 87
1182.73 81
1182.81 73
1182.89 65
1182.96 57
1183.04 51
1183.12 46
1183.20 44
1183.28 43
1183.36 43
1183.44 45
1183.52 47
1183.59 50
1183.67 53
1183.75 56
1183.83 58
1183.91 60
1183.99 60
1184.07 59
1184.15 56
1184.23 53
1184.30 50
1184.38 47
1184.46 45
1184.54 43
1184.62 42
1184.70 40
1184.78 40
1184.86 39
1184.94 39
1185.01 40
1185.09 42
1185.17 46
1185.25 51
1185.33 57
1185.41 64
1185.49 69
1185.57 74
1185.65 76
1185.72 77
1185.80 76
1185.88 74
1185.96 72
1186.04 70
1186.12 68
1186.20 66
1186.28 64
1186.36 62
1186.43 59
1186.51 55
1186.59 50
1186.67 45
1186.75 41
1186.83 37
1186.91 35
1186.99 35
1187.07 36
1187.15 40
1187.22 44
1187.30 47
1187.38 50
1187.46 50
1187.54 49
1187.62 45
1187.70 40
1187.78 36
1187.86 32
1187.94 31
1188.01 31
1188.09 32
1188.17 35
1188.25 36
1188.33 36
1188.41 35
1188.49 32
1188.57 27
1188.65 23
1188.73 20
1188.80 17
1188.88 17
1188.96 20
1189.04 24
1189.12 29
1189.20 35
1189.28 40
1189.36 45
1189.44 48
1189.52 48
1189.59 47
1189.67 44
1189.75 40
1189.83 37
1189.91 36
1189.99 37
1190.07 39
1190.15 43
1190.23 48
1190.31 51
1190.39 53
1190.46 52
1190.54 50
1190.62 45
1190.70 39
1190.78 33
1190.86 28
1190.94 23
1191.02 21
1191.10 21
1191.18 22
1191.26 25
1191.33 27
1191.41 28
1191.49 27
1191.57 23
1191.65 16
1191.73 8
1191.81 0
1191.89 0
1191.97 0
1192.05 0
1192.13 0
1192.20 0
1192.28 0
1192.36 0
1192.44 0
1192.52 5
1192.60 14
1192.68 22
1192.76 29
1192.84 34
1192.92 35
1193.00 32
1193.08 27
1193.15 21
1193.23 16
1193.31 14
1193.39 16
1193.47 22
1193.55 31
1193.63 41
1193.71 51
1193.79 60
1193.87 65
1193.95 68
1194.03 67
1194.10 65
1194.18 61
1194.26 57
1194.34 54
1194.42 52
1194.50 52
1194.58 54
1194.66 58
1194.74 62
1194.82 66
1194.90 69
1194.98 71
1195.06 72
1195.13 71
1195.21 71
1195.29 72
1195.37 75
1195.45 79
1195.53 85
1195.61 90
1195.69 94
1195.77 96
1195.85 95
1195.93 91
1196.01 86
1196.09 81
1196.16 77
1196.24 74
1196.32 72
1196.40 70
1196.48 70
1196.56 69
1196.64 68
1196.72 65
1196.80 61
1196.88 56
1196.96 52
1197.04 49
1197.12 46
1197.20 46
1197.27 47
1197.35 50
1197.43 53
1197.51 56
1197.59 56
1197.67 55
1197.75 51
1197.83 46
1197.91 41
1197.99 36
1198.07 34
1198.15 33
1198.23 34
1198.31 36
1198.39 39
1198.46 42
1198.54 46
1198.62 49
1198.70 53
1198.78 57
1198.86 61
1198.94 65
1199.02 68
1199.10 69
1199.18 68
1199.26 64
1199.34 60
1199.42 54
1199.50 49
1199.58 45
1199.66 43
1199.73 42
1199.81 42
1199.89 43
1199.97 46
1200.05 49
1200.13 54
1200.21 58
1200.29 61
1200.37 63
1200.45 64
1200.53 62
1200.61 58
1200.69 53
1200.77 47
1200.85 40
1200.93 34
1201.01 27
1201.08 22
1201.16 16
1201.24 12
1201.32 10
1201.40 8
1201.48 8
1201.56 9
1201.64 10
1201.72 10
1201.80 10
1201.88 11
1201.96 11
1202.04 12
1202.12 14
1202.20 15
1202.28 17
1202.36 18
1202.44 17
1202.51 14
1202.59 10
1202.67 6
1202.75 1
1202.83 0
1202.91 0
1202.99 0
1203.07 0
1203.15 0
1203.23 0
1203.31 0
1203.39 0
1203.47 4
1203.55 11
1203.63 17
1203.71 23
1203.79 29
1203.87 36
1203.95 43
1204.03 50
1204.10 58
1204.18 65
1204.26 73
1204.34 79
1204.42 83
1204.50 86
1204.58 87
1204.66 86
1204.74 85
1204.82 82
1204.90 79
1204.98 77
1205.06 74
1205.14 72
1205.22 71
1205.30 70
1205.38 70
1205.46 71
1205.54 73
1205.62 76
1205.70 79
1205.78 83
1205.86 85
1205.93 87
1206.01 87
1206.09 85
1206.17 80
1206.25 74
1206.33 67
1206.41 61
1206.49 56
1206.57 53
1206.65 53
1206.73 56
1206.81 62
1206.89 70
1206.97 79
1207.05 88
1207.13 96
1207.21 102
1207.29 105
1207.37 105
1207.45 103
1207.53 100
1207.61 95
1207.69 89
1207.77 82
1207.85 76
1207.93 69
1208.01 62
1208.08 55
1208.16 49
1208.24 44
1208.32 41
1208.40 38
1208.48 38
1208.56 39
1208.64 43
1208.72 49
1208.80 57
1208.88 67
1208.96 78
1209.04 89
1209.12 100
1209.20 109
1209.28 116
1209.36 121
1209.44 122
1209.52 122
1209.60 118
1209.68 113
1209.76 107
1209.84 100
1209.92 93
1210.00 87
1210.08 83
1210.16 81
1210.24 82
1210.32 85
1210.40 89
1210.48 95
1210.56 102
1210.64 108
1210.71 113
1210.79 116
1210.87 117
1210.95 116
1211.03 113
1211.11 108
1211.19 102
1211.27 95
1211.35 89
1211.43 84
1211.51 81
1211.59 78
1211.67 77
1211.75 78
1211.83 79
1211.91 82
1211.99 85
1212.07 89
1212.15 93
1212.23 95
1212.31 96
1212.39 95
1212.47 93
1212.55 90
1212.63 88
1212.71 88
1212.79 89
1212.87 92
1212.95 96
1213.03 100
1213.11 103
1213.19 105
1213.27 106
1213.35 106
1213.43 105
1213.51 103
1213.59 102
1213.67 101
1213.75 100
1213.83 100
1213.91 101
1213.99 102
1214.07 105
1214.15 108
1214.23 112
1214.31 117
1214.39 123
1214.47 128
1214.55 133
1214.63 137
1214.71 140
1214.79 142
1214.87 143
1214.95 142
1215.03 140
1215.11 138
1215.18 134
1215.26 128
1215.34 122
1215.42 114
1215.50 106
1215.58 96
1215.66 86
1215.74 77
1215.82 68
1215.90 61
1215.98 57
1216.06 55
1216.14 55
1216.22 59
1216.30 63
1216.38 69
1216.46 75
1216.54 79
1216.62 80
1216.70 80
1216.78 77
1216.86 73
1216.94 68
1217.02 64
1217.10 60
1217.18 58
1217.26 58
1217.34 58
1217.42 59
1217.50 60
1217.58 61
1217.66 62
1217.74 64
1217.82 66
1217.90 69
1217.98 73
1218.06 76
1218.14 78
1218.22 79
1218.30 80
1218.38 79
1218.46 79
1218.54 78
1218.62 77
1218.70 74
1218.78 70
1218.86 64
1218.94 55
1219.02 45
1219.10 34
1219.18 23
1219.26 14
1219.34 6
1219.42 0
1219.50 0
1219.58 0
1219.66 0
1219.74 0
1219.82 5
1219.90 11
1219.98 17
1220.06 21
1220.14 24
1220.22 25
1220.30 23
1220.38 19
1220.46 13
1220.54 7
1220.62 0
1220.70 0
1220.78 0
1220.86 0
1220.94 0
1221.02 0
1221.10 0
1221.18 0
1221.26 4
1221.34 15
1221.42 24
1221.50 31
1221.58 34
1221.67 34
1221.75 32
1221.83 30
1221.91 27
1221.99 25
1222.07 23
1222.15 21
1222.23 18
1222.31 14
1222.39 10
1222.47 5
1222.55 0
1222.63 0
1222.71 0
1222.79 0
1222.87 0
1222.95 0
1223.03 4
1223.11 11
1223.19 18
1223.27 24
1223.35 29
1223.43 33
1223.51 37
1223.59 41
1223.67 44
1223.75 48
1223.83 52
1223.91 57
1223.99 61
1224.07 65
1224.15 70
1224.23 74
1224.31 78
1224.39 80
1224.47 81
1224.55 80
1224.63 76
1224.71 71
1224.79 64
1224.87 56
1224.95 50
1225.03 45
1225.11 41
1225.19 39
1225.27 38
1225.35 37
1225.43 37
1225.51 37
1225.59 37
1225.67 38
1225.75 38
1225.83 39
1225.91 38
1225.99 36
1226.08 34
1226.16 32
1226.24 30
1226.32 30
1226.40 33
1226.48 39
1226.56 48
1226.64 59
1226.72 70
1226.80 80
1226.88 87
1226.96 90
1227.04 90
1227.12 86
1227.20 80
1227.28 75
1227.36 70
1227.44 67
1227.52 67
1227.60 68
1227.68 70
1227.76 72
1227.84 74
1227.92 73
1228.00 71
1228.08 67
1228.16 62
1228.24 56
1228.32 50
1228.40 46
1228.48 43
1228.56 42
1228.64 42
1228.72 42
1228.81 44
1228.89 47
1228.97 51
1229.05 56
1229.13 62
1229.21 69
1229.29 76
1229.37 81
1229.45 84
1229.53 84
1229.61 82
1229.69 78
1229.77 71
1229.85 63
1229.93 54
1230.01 44
1230.09 35
1230.17 26
1230.25 18
1230.33 13
1230.41 10
1230.49 9
1230.57 9
1230.65 9
1230.73 9
1230.81 7
1230.89 2
1230.98 0
1231.06 0
1231.14 0
1231.22 0
1231.30 0
1231.38 0
1231.46 0
1231.54 7
1231.62 15
1231.70 22
1231.78 29
1231.86 34
1231.94 40
1232.02 45
1232.10 50
1232.18 54
1232.26 58
1232.34 60
1232.42 60
1232.50 59
1232.58 55
1232.66 49
1232.75 43
1232.83 38
1232.91 34
1232.99 32
1233.07 31
1233.15 32
1233.23 33
1233.31 33
1233.39 33
1233.47 31
1233.55 28
1233.63 25
1233.71 21
1233.79 18
1233.87 17
1233.95 17
1234.03 18
1234.11 20
1234.19 23
1234.27 27
1234.35 30
1234.44 32
1234.52 33
1234.60 32
1234.68 30
1234.76 27
1234.84 24
1234.92 21
1235.00 18
1235.08 16
1235.16 15
1235.24 15
1235.32 15
1235.40 15
1235.48 16
1235.56 18
1235.64 23
1235.72 29
1235.80 35
1235.89 41
1235.97 46
1236.05 48
1236.13 47
1236.21 44
1236.29 39
1236.37 35
1236.45 32
1236.53 32
1236.61 34
1236.69 38
1236.77 42
1236.85 47
1236.93 50
1237.01 51
1237.09 53
1237.17 54
1237.26 55
1237.34 58
1237.42 61
1237.50 65
1237.58 69
1237.66 72
1237.74 73
1237.82 73
1237.90 73
1237.98 74
1238.06 76
1238.14 80
1238.22 86
1238.30 93
1238.38 100
1238.47 106
1238.55 111
1238.63 115
1238.71 118
1238.79 119
1238.87 120
1238.95 120
1239.03 118
1239.11 115
1239.19 112
1239.27 108
1239.35 104
1239.43 101
1239.51 99
1239.59 99
1239.68 100
1239.76 102
1239.84 105
1239.92 106
1240.00 107
1240.08 108
1240.16 109
1240.24 112
1240.32 116
1240.40 124
1240.48 135
1240.56 148
1240.64 162
1240.72 174
1240.81 184
1240.89 191
1240.97 194
1241.05 194
1241.13 192
1241.21 189
1241.29 186
1241.37 182
1241.45 178
1241.53 173
1241.61 167
1241.69 159
1241.77 151
1241.85 144
1241.94 137
1242.02 130
1242.10 126
1242.18 122
1242.26 121
1242.34 120
1242.42 120
1242.50 120
1242.58 121
1242.66 122
1242.74 124
1242.82 127
1242.91 131
1242.99 137
1243.07 143
1243.15 148
1243.23 152
1243.31 153
1243.39 151
1243.47 148
1243.55 142
1243.63 134
1243.71 127
1243.79 120
1243.87 115
1243.96 110
1244.04 108
1244.12 107
1244.20 107
1244.28 109
1244.36 110
1244.44 110
1244.52 108
1244.60 103
1244.68 95
1244.76 83
1244.85 71
1244.93 57
1245.01 43
1245.09 31
1245.17 20
1245.25 11
1245.33 5
1245.41 0
1245.49 0
1245.57 0
1245.65 0
1245.73 0
1245.82 0
1245.90 0
1245.98 0
1246.06 0
1246.14 0
1246.22 6
1246.30 12
1246.38 20
1246.46 28
1246.54 35
1246.62 42
1246.71 47
1246.79 51
1246.87 52
1246.95 53
1247.03 52
1247.11 52
1247.19 52
1247.27 52
1247.35 53
1247.43 55
1247.52 55
1247.60 54
1247.68 52
1247.76 49
1247.84 45
1247.92 43
1248.00 42
1248.08 42
1248.16 44
1248.24 47
1248.32 50
1248.41 54
1248.49 58
1248.57 65
1248.65 73
1248.73 82
1248.81 93
1248.89 103
1248.97 114
1249.05 123
1249.13 130
1249.22 136
1249.30 139
1249.38 140
1249.46 139
1249.54 134
1249.62 127
1249.70 117
1249.78 105
1249.86 93
1249.94 81
1250.03 70
1250.11 62
1250.19 58
1250.27 57
1250.35 59
1250.43 64
1250.51 72
1250.59 81
1250.67 89
1250.76 96
1250.84 102
1250.92 103
1251.00 102
1251.08 98
1251.16 92
1251.24 84
1251.32 76
1251.40 69
1251.48 65
1251.57 63
1251.65 64
1251.73 66
1251.81 71
1251.89 77
1251.97 84
1252.05 91
1252.13 100
1252.21 111
1252.30 123
1252.38 137
1252.46 150
1252.54 163
1252.62 175
1252.70 185
1252.78 192
1252.86 196
1252.94 198
1253.03 197
1253.11 195
1253.19 189
1253.27 181
1253.35 171
1253.43 158
1253.51 143
1253.59 129
1253.67 114
1253.76 102
1253.84 91
1253.92 84
1254.00 78
1254.08 74
1254.16 70
1254.24 68
1254.32 65
1254.41 64
1254.49 64
1254.57 66
1254.65 70
1254.73 75
1254.81 83
1254.89 92
1254.97 102
1255.05 113
1255.14 124
1255.22 134
1255.30 142
1255.38 147
1255.46 148
1255.54 144
1255.62 137
1255.70 127
1255.79 116
1255.87 104
1255.95 95
1256.03 89
1256.11 86
1256.19 86
1256.27 88
1256.35 92
1256.44 96
1256.52 99
1256.60 100
1256.68 101
1256.76 100
1256.84 99
1256.92 99
1257.00 99
1257.09 99
1257.17 99
1257.25 97
1257.33 94
1257.41 89
1257.49 82
1257.57 74
1257.65 67
1257.74 61
1257.82 58
1257.90 57
1257.98 60
1258.06 66
1258.14 74
1258.22 85
1258.30 98
1258.39 111
1258.47 123
1258.55 133
1258.63 141
1258.71 146
1258.79 148
1258.87 147
1258.96 143
1259.04 138
1259.12 131
1259.20 123
1259.28 116
1259.36 110
1259.44 105
1259.52 100
1259.61 96
1259.69 90
1259.77 84
1259.85 75
1259.93 65
1260.01 54
1260.09 43
1260.18 34
1260.26 27
1260.34 23
1260.42 21
1260.50 21
1260.58 24
1260.66 27
1260.74 30
1260.83 32
1260.91 32
1260.99 30
1261.07 25
1261.15 19
1261.23 12
1261.31 6
1261.40 2
1261.48 2
1261.56 5
1261.64 12
1261.72 20
1261.80 30
1261.88 39
1261.97 47
1262.05 53
1262.13 58
1262.21 60
1262.29 61
1262.37 61
1262.45 59
1262.54 56
1262.62 53
1262.70 50
1262.78 46
1262.86 42
1262.94 37
1263.02 32
1263.11 26
1263.19 18
1263.27 10
1263.35 3
1263.43 0
1263.51 0
1263.59 0
1263.68 0
1263.76 1
1263.84 5
1263.92 8
1264.00 8
1264.08 5
1264.17 1
1264.25 0
1264.33 0
1264.41 0
1264.49 0
1264.57 8
1264.65 19
1264.74 31
1264.82 41
1264.90 47
1264.98 50
1265.06 49
1265.14 44
1265.22 36
1265.31 27
1265.39 19
1265.47 14
1265.55 12
1265.63 14
1265.71 20
1265.80 29
1265.88 40
1265.96 52
1266.04 62
1266.12 71
1266.20 77
1266.28 80
1266.37 80
1266.45 77
1266.53 73
1266.61 68
1266.69 62
1266.77 57
1266.86 51
1266.94 45
1267.02 39
1267.10 34
1267.18 28
1267.26 24
1267.35 22
1267.43 22
1267.51 23
1267.59 25
1267.67 27
1267.75 28
1267.83 28
1267.92 28
1268.00 27
1268.08 28
1268.16 30
1268.24 34
1268.32 39
1268.41 45
1268.49 52
1268.57 60
1268.65 68
1268.73 77
1268.81 87
1268.90 97
1268.98 105
1269.06 112
1269.14 115
1269.22 116
1269.30 113
1269.39 108
1269.47 103
1269.55 99
1269.63 97
1269.71 98
1269.79 102
1269.88 109
1269.96 118
1270.04 129
1270.12 139
1270.20 148
1270.28 155
1270.37 159
1270.45 159
1270.53 157
1270.61 152
1270.69 145
1270.77 137
1270.86 128
1270.94 118
1271.02 108
1271.10 98
1271.18 89
1271.26 81
1271.35 77
1271.43 75
1271.51 76
1271.59 79
1271.67 85
1271.76 91
1271.84 99
1271.92 106
1272.00 113
1272.08 120
1272.16 125
1272.25 129
1272.33 129
1272.41 127
1272.49 122
1272.57 113
1272.65 102
1272.74 89
1272.82 76
1272.90 64
1272.98 56
1273.06 51
1273.14 50
1273.23 53
1273.31 58
1273.39 64
1273.47 70
1273.55 74
1273.64 78
1273.72 79
1273.80 80
1273.88 80
1273.96 79
1274.04 76
1274.13 72
1274.21 66
1274.29 58
1274.37 48
1274.45 38
1274.54 28
1274.62 21
1274.70 18
1274.78 18
1274.86 23
1274.94 31
1275.03 42
1275.11 53
1275.19 65
1275.27 75
1275.35 82
1275.44 86
1275.52 86
1275.60 82
1275.68 75
1275.76 65
1275.85 53
1275.93 42
1276.01 31
1276.09 22
1276.17 14
1276.25 9
1276.34 4
1276.42 0
1276.50 0
1276.58 0
1276.66 0
1276.75 0
1276.83 0
1276.91 0
1276.99 0
1277.07 0
1277.16 3
1277.24 11
1277.32 20
1277.40 31
1277.48 41
1277.56 51
1277.65 59
1277.73 64
1277.81 65
1277.89 64
1277.97 61
1278.06 56
1278.14 50
1278.22 44
1278.30 37
1278.38 30
1278.47 22
1278.55 14
1278.63 5
1278.71 0
1278.79 0
1278.88 0
1278.96 0
1279.04 0
1279.12 0
1279.20 1
1279.29 4
1279.37 6
1279.45 5
1279.53 4
1279.61 4
1279.70 5
1279.78 9
1279.86 16
1279.94 27
1280.02 39
1280.11 51
1280.19 62
1280.27 72
1280.35 79
1280.43 84
1280.52 87
1280.60 91
1280.68 95
1280.76 100
1280.84 107
1280.93 115
1281.01 122
1281.09 127
1281.17 129
1281.25 126
1281.34 118
1281.42 107
1281.50 94
1281.58 83
1281.66 74
1281.75 70
1281.83 70
1281.91 74
1281.99 79
1282.07 85
1282.16 89
1282.24 93
1282.32 96
1282.40 100
1282.48 105
1282.57 111
1282.65 117
1282.73 121
1282.81 124
1282.90 123
1282.98 118
1283.06 111
1283.14 103
1283.22 95
1283.31 89
1283.39 85
1283.47 85
1283.55 86
1283.63 89
1283.72 93
1283.80 96
1283.88 99
1283.96 102
1284.04 105
1284.13 109
1284.21 112
1284.29 112
1284.37 109
1284.46 102
1284.54 90
1284.62 76
1284.70 60
1284.78 44
1284.87 31
1284.95 20
1285.03 13
1285.11 9
1285.19 9
1285.28 11
1285.36 17
1285.44 27
1285.52 39
1285.61 54
1285.69 70
1285.77 85
1285.85 98
1285.93 108
1286.02 112
1286.10 112
1286.18 108
1286.26 101
1286.35 93
1286.43 86
1286.51 80
1286.59 76
1286.67 74
1286.76 71
1286.84 69
1286.92 66
1287.00 62
1287.09 57
1287.17 52
1287.25 48
1287.33 45
1287.41 44
1287.50 45
1287.58 47
1287.66 50
1287.74 56
1287.83 62
1287.91 71
1287.99 80
1288.07 91
1288.15 103
1288.24 116
1288.32 126
1288.40 136
1288.48 143
1288.57 149
1288.65 152
1288.73 155
1288.81 158
1288.89 161
1288.98 164
1289.06 167
1289.14 170
1289.22 173
1289.31 176
1289.39 178
1289.47 179
1289.55 178
1289.64 175
1289.72 170
1289.80 162
1289.88 153
1289.96 143
1290.05 133
1290.13 123
1290.21 112
1290.29 101
1290.38 91
1290.46 80
1290.54 71
1290.62 65
1290.71 63
1290.79 65
1290.87 71
1290.95 78
1291.03 85
1291.12 89
1291.20 91
1291.28 90
1291.36 86
1291.45 83
1291.53 80
1291.61 78
1291.69 78
1291.78 78
1291.86 79
1291.94 78
1292.02 76
1292.11 73
1292.19 69
1292.27 63
1292.35 57
1292.44 51
1292.52 45
1292.60 41
1292.68 40
1292.76 42
1292.85 47
1292.93 54
1293.01 62
1293.09 68
1293.18 72
1293.26 73
1293.34 70
1293.42 65
1293.51 60
1293.59 55
1293.67 52
1293.75 51
1293.84 53
1293.92 56
1294.00 60
1294.08 64
1294.17 68
1294.25 72
1294.33 76
1294.41 80
1294.50 84
1294.58 86
1294.66 87
1294.74 85
1294.83 81
1294.91 75
1294.99 67
1295.07 58
1295.16 49
1295.24 41
1295.32 34
1295.40 28
1295.49 23
1295.57 16
1295.65 8
1295.73 0
1295.82 0
1295.90 0
1295.98 0
1296.06 0
1296.15 0
1296.23 0
1296.31 0
1296.39 10
1296.48 26
1296.56 42
1296.64 57
1296.72 70
1296.81 81
1296.89 91
1296.97 100
1297.05 109
1297.14 117
1297.22 123
1297.30 128
1297.38 129
1297.47 128
1297.55 124
1297.63 118
1297.71 110
1297.80 103
1297.88 96
1297.96 91
1298.04 87
1298.13 85
1298.21 82
1298.29 79
1298.37 74
1298.46 68
1298.54 61
1298.62 53
1298.70 46
1298.79 40
1298.87 36
1298.95 35
1299.04 35
1299.12 36
1299.20 39
1299.28 44
1299.37 49
1299.45 56
1299.53 65
1299.61 75
1299.70 85
1299.78 95
1299.86 101
1299.94 104
1300.03 102
1300.11 98
1300.19 92
1300.27 86
1300.36 82
1300.44 83
1300.52 88
1300.61 98
1300.69 109
1300.77 121
1300.85 132
1300.94 140
1301.02 143
1301.10 142
1301.18 136
1301.27 127
1301.35 116
1301.43 104
1301.51 91
1301.60 81
1301.68 73
1301.76 68
1301.85 68
1301.93 72
1302.01 78
1302.09 85
1302.18 92
1302.26 98
1302.34 103
1302.42 107
1302.51 110
1302.59 114
1302.67 117
1302.76 120
1302.84 121
1302.92 117
1303.00 110
1303.09 99
1303.17 85
1303.25 71
1303.33 58
1303.42 49
1303.50 42
1303.58 39
1303.67 37
1303.75 35
1303.83 35
1303.91 35
1304.00 36
1304.08 39
1304.16 45
1304.24 53
1304.33 65
1304.41 79
1304.49 94
1304.58 110
1304.66 126
1304.74 139
1304.82 149
1304.91 154
1304.99 154
1305.07 149
1305.16 140
1305.24 128
1305.32 115
1305.40 103
1305.49 92
1305.57 84
1305.65 77
1305.74 72
1305.82 69
1305.90 68
1305.98 68
1306.07 69
1306.15 71
1306.23 74
1306.31 76
1306.40 79
1306.48 80
1306.56 81
1306.65 81
1306.73 81
1306.81 79
1306.89 77
1306.98 74
1307.06 69
1307.14 62
1307.23 54
1307.31 47
1307.39 42
1307.47 40
1307.56 41
1307.64 46
1307.72 53
1307.81 60
1307.89 65
1307.97 66
1308.05 63
1308.14 55
1308.22 42
1308.30 26
1308.39 10
1308.47 0
1308.55 0
1308.64 0
1308.72 0
1308.80 0
1308.88 0
1308.97 0
1309.05 0
1309.13 0
1309.22 16
1309.30 34
1309.38 55
1309.46 76
1309.55 97
1309.63 116
1309.71 134
1309.80 148
1309.88 159
1309.96 165
1310.05 169
1310.13 170
1310.21 168
1310.29 164
1310.38 158
1310.46 150
1310.54 140
1310.63 128
1310.71 116
1310.79 104
1310.87 94
1310.96 86
1311.04 80
1311.12 78
1311.21 78
1311.29 81
1311.37 84
1311.46 87
1311.54 88
1311.62 87
1311.70 85
1311.79 80
1311.87 75
1311.95 72
1312.04 71
1312.12 74
1312.20 81
1312.29 92
1312.37 105
1312.45 118
1312.53 130
1312.62 140
1312.70 148
1312.78 151
1312.87 151
1312.95 148
1313.03 142
1313.12 134
1313.20 125
1313.28 116
1313.37 108
1313.45 102
1313.53 98
1313.61 96
1313.70 95
1313.78 95
1313.86 95
1313.95 95
1314.03 94
1314.11 93
1314.20 92
1314.28 90
1314.36 89
1314.45 87
1314.53 85
1314.61 82
1314.69 81
1314.78 80
1314.86 80
1314.94 82
1315.03 85
1315.11 90
1315.19 95
1315.28 100
1315.36 106
1315.44 110
1315.53 114
1315.61 118
1315.69 121
1315.78 124
1315.86 127
1315.94 131
1316.02 134
1316.11 139
1316.19 143
1316.27 148
1316.36 152
1316.44 154
1316.52 153
1316.61 150
1316.69 144
1316.77 134
1316.86 124
1316.94 113
1317.02 104
1317.11 99
1317.19 96
1317.27 97
1317.36 101
1317.44 106
1317.52 110
1317.60 112
1317.69 112
1317.77 109
1317.85 104
1317.94 98
1318.02 91
1318.10 85
1318.19 79
1318.27 75
1318.35 71
1318.44 70
1318.52 71
1318.60 76
1318.69 82
1318.77 91
1318.85 101
1318.94 109
1319.02 117
1319.10 122
1319.19 125
1319.27 125
1319.35 124
1319.44 120
1319.52 114
1319.60 105
1319.69 94
1319.77 82
1319.85 70
1319.94 58
1320.02 49
1320.10 41
1320.19 36
1320.27 32
1320.35 29
1320.43 26
1320.52 23
1320.60 18
1320.68 12
1320.77 4
1320.85 0
1320.93 0
1321.02 0
1321.10 0
1321.18 0
1321.27 0
1321.35 0
1321.43 0
1321.52 9
1321.60 19
1321.68 26
1321.77 31
1321.85 35
1321.93 37
1322.02 39
1322.10 42
1322.18 46
1322.27 51
1322.35 59
1322.43 69
1322.52 82
1322.60 96
1322.68 113
1322.77 130
1322.85 146
1322.93 158
1323.02 165
1323.10 166
1323.18 161
1323.27 152
1323.35 142
1323.43 132
1323.52 125
1323.60 121
1323.68 121
1323.77 121
1323.85 122
1323.94 120
1324.02 117
1324.10 113
1324.19 110
1324.27 108
1324.35 108
1324.44 112
1324.52 117
1324.60 123
1324.69 129
1324.77 133
1324.85 138
1324.94 141
1325.02 146
1325.10 150
1325.19 155
1325.27 161
1325.35 166
1325.44 170
1325.52 172
1325.60 172
1325.69 170
1325.77 167
1325.85 164
1325.94 160
1326.02 157
1326.10 153
1326.19 148
1326.27 142
1326.35 136
1326.44 131
1326.52 127
1326.61 124
1326.69 124
1326.77 125
1326.86 127
1326.94 128
1327.02 129
1327.11 128
1327.19 126
1327.27 123
1327.36 121
1327.44 118
1327.52 116
1327.61 115
1327.69 116
1327.77 119
1327.86 124
1327.94 130
1328.02 138
1328.11 145
1328.19 151
1328.28 155
1328.36 156
1328.44 156
1328.53 154
1328.61 154
1328.69 155
1328.78 158
1328.86 164
1328.94 171
1329.03 178
1329.11 183
1329.19 186
1329.28 187
1329.36 185
1329.44 181
1329.53 176
1329.61 173
1329.70 171
1329.78 172
1329.86 175
1329.95 181
1330.03 188
1330.11 197
1330.20 205
1330.28 211
1330.36 216
1330.45 219
1330.53 219
1330.62 219
1330.70 217
1330.78 214
1330.87 210
1330.95 203
1331.03 195
1331.12 183
1331.20 170
1331.28 156
1331.37 141
1331.45 127
1331.53 116
1331.62 107
1331.70 101
1331.79 96
1331.87 93
1331.95 91
1332.04 90
1332.12 90
1332.20 92
1332.29 96
1332.37 101
1332.45 107
1332.54 113
1332.62 119
1332.71 123
1332.79 126
1332.87 128
1332.96 130
1333.04 131
1333.12 132
1333.21 133
1333.29 132
1333.38 129
1333.46 125
1333.54 120
1333.63 116
1333.71 113
1333.79 112
1333.88 115
1333.96 121
1334.04 129
1334.13 137
1334.21 145
1334.30 150
1334.38 153
1334.46 154
1334.55 151
1334.63 145
1334.71 137
1334.80 128
1334.88 118
1334.97 110
1335.05 104
1335.13 101
1335.22 101
1335.30 103
1335.38 106
1335.47 109
1335.55 111
1335.64 110
1335.72 107
1335.80 102
1335.89 95
1335.97 89
1336.05 83
1336.14 81
1336.22 82
1336.31 88
1336.39 96
1336.47 106
1336.56 115
1336.64 120
1336.73 120
1336.81 116
1336.89 107
1336.98 96
1337.06 86
1337.14 78
1337.23 74
1337.31 74
1337.40 78
1337.48 84
1337.56 90
1337.65 95
1337.73 98
1337.81 97
1337.90 92
1337.98 80
1338.07 64
1338.15 43
1338.23 21
1338.32 0
1338.40 0
1338.49 0
1338.57 0
1338.65 0
1338.74 0
1338.82 0
1338.90 0
1338.99 2
1339.07 17
1339.16 31
1339.24 43
1339.32 52
1339.41 57
1339.49 59
1339.58 58
1339.66 54
1339.74 49
1339.83 44
1339.91 39
1340.00 34
1340.08 29
1340.16 23
1340.25 18
1340.33 13
1340.41 11
1340.50 11
1340.58 15
1340.67 22
1340.75 31
1340.83 41
1340.92 51
1341.00 59
1341.09 66
1341.17 71
1341.25 76
1341.34 81
1341.42 89
1341.51 98
1341.59 108
1341.67 117
1341.76 124
1341.84 129
1341.93 131
1342.01 130
1342.09 127
1342.18 123
1342.26 117
1342.35 110
1342.43 101
1342.51 91
1342.60 79
1342.68 67
1342.77 55
1342.85 43
1342.93 33
1343.02 25
1343.10 18
1343.19 13
1343.27 12
1343.35 14
1343.44 20
1343.52 29
1343.61 42
1343.69 56
1343.77 70
1343.86 82
1343.94 91
1344.03 96
1344.11 99
1344.19 101
1344.28 103
1344.36 106
1344.45 110
1344.53 115
1344.61 120
1344.70 124
1344.78 126
1344.87 127
1344.95 127
1345.03 125
1345.12 124
1345.20 122
1345.29 121
1345.37 120
1345.45 119
1345.54 121
1345.62 124
1345.71 127
1345.79 131
1345.87 132
1345.96 130
1346.04 121
1346.13 107
1346.21 88
1346.29 65
1346.38 43
1346.46 24
1346.55 9
1346.63 0
1346.72 0
1346.80 0
1346.88 3
1346.97 9
1347.05 16
1347.14 24
1347.22 32
1347.30 42
1347.39 51
1347.47 59
1347.56 66
1347.64 71
1347.72 74
1347.81 74
1347.89 73
1347.98 72
1348.06 72
1348.15 72
1348.23 72
1348.31 70
1348.40 68
1348.48 64
1348.57 59
1348.65 55
1348.73 54
1348.82 56
1348.90 62
1348.99 71
1349.07 81
1349.16 90
1349.24 96
1349.32 98
1349.41 96
1349.49 89
1349.58 78
1349.66 67
1349.74 55
1349.83 44
1349.91 33
1350.00 24
1350.08 16
1350.17 9
1350.25 1
1350.33 0
1350.42 0
1350.50 0
1350.59 0
1350.67 0
1350.76 0
1350.84 0
1350.92 0
1351.01 7
1351.09 13
1351.18 18
1351.26 22
1351.35 25
1351.43 27
1351.51 28
1351.60 28
1351.68 27
1351.77 24
1351.85 21
1351.93 18
1352.02 15
1352.10 15
1352.19 18
1352.27 26
1352.36 38
1352.44 54
1352.52 73
1352.61 93
1352.69 111
1352.78 125
1352.86 134
1352.95 137
1353.03 135
1353.12 128
1353.20 118
1353.28 108
1353.37 101
1353.45 96
1353.54 96
1353.62 101
1353.71 111
1353.79 124
1353.87 140
1353.96 157
1354.04 173
1354.13 186
1354.21 195
1354.30 199
1354.38 197
1354.46 190
1354.55 179
1354.63 164
1354.72 148
1354.80 129
1354.89 110
1354.97 90
1355.05 72
1355.14 55
1355.22 41
1355.31 29
1355.39 20
1355.48 14
1355.56 9
1355.65 6
1355.73 4
1355.81 3
1355.90 2
1355.98 2
1356.07 3
1356.15 5
1356.24 8
1356.32 11
1356.40 15
1356.49 20
1356.57 26
1356.66 33
1356.74 41
1356.83 51
1356.91 60
1357.00 69
1357.08 76
1357.16 80
1357.25 81
1357.33 77
1357.42 70
1357.50 60
1357.59 49
1357.67 39
1357.76 32
1357.84 28
1357.92 29
1358.01 32
1358.09 36
1358.18 39
1358.26 40
1358.35 38
1358.43 34
1358.52 28
1358.60 22
1358.69 18
1358.77 18
1358.85 20
1358.94 27
1359.02 36
1359.11 47
1359.19 61
1359.28 75
1359.36 89
1359.45 103
1359.53 116
1359.61 127
1359.70 135
1359.78 139
1359.87 140
1359.95 138
1360.04 132
1360.12 125
1360.21 116
1360.29 109
1360.38 102
1360.46 97
1360.54 95
1360.63 95
1360.71 96
1360.80 98
1360.88 100
1360.97 101
1361.05 102
1361.14 102
1361.22 101
1361.31 98
1361.39 95
1361.47 90
1361.56 83
1361.64 75
1361.73 65
1361.81 55
1361.90 43
1361.98 33
1362.07 24
1362.15 19
1362.24 17
1362.32 17
1362.40 19
1362.49 21
1362.57 21
1362.66 19
1362.74 14
1362.83 7
1362.91 0
1363.00 0
1363.08 0
1363.17 0
1363.25 0
1363.34 0
1363.42 0
1363.50 0
1363.59 4
1363.67 13
1363.76 21
1363.84 29
1363.93 36
1364.01 43
1364.10 50
1364.18 57
1364.27 64
1364.35 71
1364.44 76
1364.52 81
1364.61 84
1364.69 86
1364.77 86
1364.86 87
1364.94 88
1365.03 90
1365.11 92
1365.20 96
1365.28 100
1365.37 104
1365.45 107
1365.54 110
1365.62 111
1365.71 112
1365.79 113
1365.88 115
1365.96 116
1366.04 117
1366.13 117
1366.21 115
1366.30 110
1366.38 104
1366.47 95
1366.55 87
1366.64 79
1366.72 73
1366.81 70
1366.89 69
1366.98 70
1367.06 72
1367.15 77
1367.23 84
1367.32 91
1367.40 99
1367.49 106
1367.57 111
1367.65 111
1367.74 106
1367.82 95
1367.91 81
1367.99 65
1368.08 52
1368.16 41
1368.25 33
1368.33 29
1368.42 28
1368.50 27
1368.59 27
1368.67 26
1368.76 26
1368.84 27
1368.93 29
1369.01 33
1369.10 39
1369.18 48
1369.27 60
1369.35 74
1369.44 90
1369.52 107
1369.60 122
1369.69 136
1369.77 146
1369.86 152
1369.94 153
1370.03 151
1370.11 146
1370.20 141
1370.28 135
1370.37 131
1370.45 129
1370.54 129
1370.62 132
1370.71 139
1370.79 148
1370.88 158
1370.96 169
1371.05 177
1371.13 183
1371.22 184
1371.30 181
1371.39 171
1371.47 158
1371.56 140
1371.64 121
1371.73 102
1371.81 85
1371.90 73
1371.98 66
1372.07 65
1372.15 69
1372.24 77
1372.32 85
1372.41 93
1372.49 99
1372.58 102
1372.66 105
1372.74 107
1372.83 109
1372.91 111
1373.00 113
1373.08 114
1373.17 114
1373.25 113
1373.34 112
1373.42 112
1373.51 115
1373.59 120
1373.68 127
1373.76 135
1373.85 141
1373.93 145
1374.02 144
1374.10 141
1374.19 135
1374.27 129
1374.36 123
1374.44 119
1374.53 117
1374.61 117
1374.70 118
1374.78 120
1374.87 123
1374.95 125
1375.04 128
1375.12 131
1375.21 133
1375.29 136
1375.38 138
1375.46 139
1375.55 139
1375.63 135
1375.72 129
1375.80 120
1375.89 107
1375.97 93
1376.06 77
1376.14 63
1376.23 51
1376.31 43
1376.40 38
1376.48 36
1376.57 37
1376.65 40
1376.74 45
1376.82 52
1376.91 59
1376.99 67
1377.08 74
1377.16 81
1377.25 87
1377.33 92
1377.42 98
1377.50 104
1377.59 113
1377.67 122
1377.76 133
1377.84 143
1377.93 152
1378.01 156
1378.10 154
1378.18 147
1378.27 134
1378.36 118
1378.44 99
1378.53 83
1378.61 70
1378.70 62
1378.78 61
1378.87 63
1378.95 68
1379.04 73
1379.12 77
1379.21 77
1379.29 73
1379.38 68
1379.46 61
1379.55 57
1379.63 55
1379.72 56
1379.80 61
1379.89 70
1379.97 80
1380.06 90
1380.14 99
1380.23 106
1380.31 110
1380.40 111
1380.48 111
1380.57 109
1380.65 107
1380.74 106
1380.82 106
1380.91 106
1380.99 107
1381.08 106
1381.16 105
1381.25 101
1381.33 95
1381.42 88
1381.51 79
1381.59 71
1381.68 63
1381.76 58
1381.85 53
1381.93 50
1382.02 48
1382.10 46
1382.19 43
1382.27 39
1382.36 36
1382.44 36
1382.53 38
1382.61 46
1382.70 57
1382.78 72
1382.87 88
1382.95 104
1383.04 118
1383.12 127
1383.21 133
1383.29 136
1383.38 139
1383.47 144
1383.55 150
1383.64 161
1383.72 174
1383.81 190
1383.89 207
1383.98 223
1384.06 237
1384.15 248
1384.23 256
1384.32 262
1384.40 264
1384.49 263
1384.57 259
1384.66 252
1384.74 244
1384.83 234
1384.91 225
1385.00 220
1385.09 217
1385.17 216
1385.26 216
1385.34 215
1385.43 209
1385.51 197
1385.60 180
1385.68 158
1385.77 136
1385.85 116
1385.94 102
1386.02 95
1386.11 95
1386.19 102
1386.28 112
1386.37 125
1386.45 136
1386.54 144
1386.62 150
1386.71 152
1386.79 152
1386.88 149
1386.96 144
1387.05 136
1387.13 126
1387.22 113
1387.30 97
1387.39 78
1387.47 58
1387.56 38
1387.65 19
1387.73 2
1387.82 0
1387.90 0
1387.99 0
1388.07 0
1388.16 0
1388.24 0
1388.33 0
1388.41 0
1388.50 8
1388.58 26
1388.67 43
1388.76 58
1388.84 71
1388.93 82
1389.01 91
1389.10 100
1389.18 110
1389.27 119
1389.35 127
1389.44 132
1389.52 133
1389.61 129
1389.70 120
1389.78 109
1389.87 97
1389.95 87
1390.04 80
1390.12 76
1390.21 77
1390.29 81
1390.38 88
1390.46 95
1390.55 103
1390.64 108
1390.72 111
1390.81 112
1390.89 112
1390.98 110
1391.06 107
1391.15 104
1391.23 102
1391.32 100
1391.40 97
1391.49 95
1391.58 92
1391.66 89
1391.75 86
1391.83 85
1391.92 84
1392.00 86
1392.09 88
1392.17 90
1392.26 91
1392.35 92
1392.43 90
1392.52 86
1392.60 80
1392.69 71
1392.77 61
1392.86 49
1392.94 37
1393.03 25
1393.11 15
1393.20 7
1393.29 4
1393.37 5
1393.46 10
1393.54 18
1393.63 30
1393.71 43
1393.80 56
1393.88 68
1393.97 80
1394.06 92
1394.14 104
1394.23 117
1394.31 131
1394.40 145
1394.48 159
1394.57 171
1394.66 182
1394.74 190
1394.83 195
1394.91 197
1395.00 196
1395.08 191
1395.17 184
1395.25 174
1395.34 164
1395.43 153
1395.51 143
1395.60 135
1395.68 130
1395.77 129
1395.85 130
1395.94 134
1396.02 137
1396.11 137
1396.20 133
1396.28 123
1396.37 109
1396.45 92
1396.54 77
1396.62 64
1396.71 57
1396.80 53
1396.88 53
1396.97 53
1397.05 53
1397.14 50
1397.22 48
1397.31 48
1397.40 53
1397.48 62
1397.57 77
1397.65 95
1397.74 112
1397.82 125
1397.91 133
1398.00 134
1398.08 130
1398.17 122
1398.25 114
1398.34 107
1398.42 102
1398.51 101
1398.60 102
1398.68 105
1398.77 107
1398.85 109
1398.94 111
1399.02 112
1399.11 113
1399.20 117
1399.28 122
1399.37 129
1399.45 138
1399.54 148
1399.62 156
1399.71 162
1399.80 164
1399.88 162
1399.97 155
1400.05 144
1400.14 129
1400.22 111
1400.31 92
1400.40 73
1400.48 55
1400.57 40
1400.65 29
1400.74 22
1400.82 20
1400.91 21
1401.00 26
1401.08 32
1401.17 39
1401.25 47
1401.34 55
1401.43 63
1401.51 70
1401.60 77
1401.68 82
1401.77 85
1401.85 85
1401.94 83
1402.03 79
1402.11 77
1402.20 78
1402.28 85
1402.37 96
1402.45 111
1402.54 129
1402.63 145
1402.71 159
1402.80 167
1402.88 170
1402.97 167
1403.06 161
1403.14 152
1403.23 141
1403.31 130
1403.40 118
1403.49 107
1403.57 96
1403.66 87
1403.74 80
1403.83 77
1403.91 79
1404.00 85
1404.09 95
1404.17 109
1404.26 123
1404.34 137
1404.43 147
1404.52 152
1404.60 154
1404.69 151
1404.77 147
1404.86 142
1404.95 140
1405.03 140
1405.12 142
1405.20 143
1405.29 143
1405.37 139
1405.46 131
1405.55 117
1405.63 100
1405.72 81
1405.80 62
1405.89 45
1405.98 31
1406.06 21
1406.15 16
1406.23 14
1406.32 17
1406.41 21
1406.49 29
1406.58 39
1406.66 50
1406.75 61
1406.84 71
1406.92 78
1407.01 82
1407.09 82
1407.18 77
1407.27 68
1407.35 59
1407.44 50
1407.52 45
1407.61 44
1407.70 50
1407.78 63
1407.87 80
1407.95 101
1408.04 122
1408.13 141
1408.21 155
1408.30 163
1408.38 163
1408.47 156
1408.56 141
1408.64 121
1408.73 97
1408.81 73
1408.90 50
1408.99 30
1409.07 15
1409.16 4
1409.24 0
1409.33 0
1409.42 0
1409.50 0
1409.59 0
1409.67 0
1409.76 0
1409.85 0
1409.93 0
1410.02 0
1410.10 9
1410.19 22
1410.28 36
1410.36 48
1410.45 58
1410.53 65
1410.62 70
1410.71 73
1410.79 77
1410.88 81
1410.96 86
1411.05 91
1411.14 96
1411.22 100
1411.31 103
1411.40 105
1411.48 107
1411.57 109
1411.65 110
1411.74 110
1411.83 107
1411.91 102
1412.00 95
1412.08 85
1412.17 76
1412.26 68
1412.34 63
1412.43 61
1412.51 62
1412.60 66
1412.69 72
1412.77 80
1412.86 89
1412.95 100
1413.03 113
1413.12 128
1413.20 144
1413.29 160
1413.38 175
1413.46 188
1413.55 198
1413.63 204
1413.72 206
1413.81 203
1413.89 195
1413.98 185
1414.07 173
1414.15 161
1414.24 151
1414.32 143
1414.41 140
1414.50 139
1414.58 142
1414.67 146
1414.76 150
1414.84 155
1414.93 159
1415.01 162
1415.10 167
1415.19 171
1415.27 177
1415.36 183
1415.45 189
1415.53 192
1415.62 192
1415.70 187
1415.79 178
1415.88 165
1415.96 149
1416.05 132
1416.14 119
1416.22 109
1416.31 104
1416.39 104
1416.48 107
1416.57 113
1416.65 119
1416.74 124
1416.83 126
1416.91 124
1417.00 118
1417.08 108
1417.17 95
1417.26 81
1417.34 67
1417.43 55
1417.52 48
1417.60 44
1417.69 43
1417.77 46
1417.86 51
1417.95 56
1418.03 62
1418.12 68
1418.21 74
1418.29 80
1418.38 87
1418.46 93
1418.55 97
1418.64 100
1418.72 98
1418.81 92
1418.90 82
1418.98 68
1419.07 53
1419.16 38
1419.24 26
1419.33 18
1419.41 16
1419.50 19
1419.59 26
1419.67 35
1419.76 45
1419.85 53
1419.93 58
1420.02 59
1420.11 56
1420.19 52
1420.28 45
1420.36 38
1420.45 31
1420.54 23
1420.62 17
1420.71 11
1420.80 6
1420.88 2
1420.97 1
1421.06 3
1421.14 9
1421.23 17
1421.31 29
1421.40 43
1421.49 57
1421.57 70
1421.66 81
1421.75 88
1421.83 91
1421.92 91
1422.01 89
1422.09 86
1422.18 83
1422.27 79
1422.35 76
1422.44 73
1422.52 69
1422.61 63
1422.70 57
1422.78 49
1422.87 41
1422.96 33
1423.04 28
1423.13 25
1423.22 23
1423.30 24
1423.39 26
1423.48 29
1423.56 33
1423.65 37
1423.74 41
1423.82 44
1423.91 47
1423.99 47
1424.08 44
1424.17 38
1424.25 28
1424.34 17
1424.43 4
1424.51 0
1424.60 0
1424.69 0
1424.77 0
1424.86 0
1424.95 0
1425.03 0
1425.12 0
1425.21 6
1425.29 24
1425.38 45
1425.47 67
1425.55 90
1425.64 112
1425.72 131
1425.81 146
1425.90 155
1425.98 157
1426.07 153
1426.16 143
1426.24 129
1426.33 113
1426.42 98
1426.50 85
1426.59 75
1426.68 68
1426.76 65
1426.85 63
1426.94 62
1427.02 61
1427.11 61
1427.20 61
1427.28 62
1427.37 63
1427.46 66
1427.54 69
1427.63 74
1427.72 79
1427.80 84
1427.89 86
1427.98 84
1428.06 80
1428.15 72
1428.24 62
1428.32 53
1428.41 48
1428.50 48
1428.58 53
1428.67 63
1428.76 75
1428.84 88
1428.93 98
1429.02 102
1429.10 102
1429.19 96
1429.28 87
1429.36 78
1429.45 69
1429.54 63
1429.62 60
1429.71 61
1429.80 66
1429.88 72
1429.97 81
1430.06 90
1430.14 99
1430.23 106
1430.32 110
1430.40 112
1430.49 110
1430.58 106
1430.66 99
1430.75 91
1430.84 82
1430.92 73
1431.01 64
1431.10 55
1431.18 46
1431.27 39
1431.36 33
1431.44 30
1431.53 29
1431.62 31
1431.70 35
1431.79 40
1431.88 43
1431.96 43
1432.05 40
1432.14 32
1432.22 22
1432.31 11
1432.40 0
1432.48 0
1432.57 0
1432.66 0
1432.74 0
1432.83 0
1432.92 0
1433.00 0
1433.09 0
1433.18 5
1433.26 13
1433.35 22
1433.44 33
1433.52 45
1433.61 60
1433.70 75
1433.78 91
1433.87 104
1433.96 116
1434.04 124
1434.13 129
1434.22 130
1434.31 129
1434.39 125
1434.48 118
1434.57 108
1434.65 96
1434.74 83
1434.83 71
1434.91 61
1435.00 56
1435.09 56
1435.17 63
1435.26 74
1435.35 87
1435.43 100
1435.52 110
1435.61 115
1435.69 114
1435.78 107
1435.87 96
1435.95 83
1436.04 72
1436.13 64
1436.22 63
1436.30 68
1436.39 79
1436.48 94
1436.56 109
1436.65 120
1436.74 127
1436.82 128
1436.91 123
1437.00 114
1437.08 105
1437.17 96
1437.26 91
1437.34 90
1437.43 92
1437.52 95
1437.61 100
1437.69 103
1437.78 106
1437.87 107
1437.95 108
1438.04 108
1438.13 108
1438.21 107
1438.30 105
1438.39 104
1438.47 103
1438.56 103
1438.65 104
1438.74 105
1438.82 105
1438.91 105
1439.00 102
1439.08 95
1439.17 87
1439.26 76
1439.34 66
1439.43 58
1439.52 52
1439.60 50
1439.69 53
1439.78 60
1439.87 71
1439.95 84
1440.04 99
1440.13 114
1440.21 128
1440.30 137
1440.39 144
1440.47 146
1440.56 146
1440.65 144
1440.74 141
1440.82 138
1440.91 138
1441.00 139
1441.08 143
1441.17 149
1441.26 156
1441.34 163
1441.43 169
1441.52 173
1441.61 173
1441.69 170
1441.78 164
1441.87 156
1441.95 148
1442.04 141
1442.13 135
1442.21 133
1442.30 132
1442.39 131
1442.48 131
1442.56 129
1442.65 125
1442.74 119
1442.82 113
1442.91 107
1443.00 102
1443.09 101
1443.17 104
1443.26 112
1443.35 124
1443.43 138
1443.52 152
1443.61 165
1443.69 172
1443.78 173
1443.87 168
1443.96 157
1444.04 144
1444.13 132
1444.22 123
1444.30 119
1444.39 121
1444.48 127
1444.57 135
1444.65 141
1444.74 143
1444.83 138
1444.91 128
1445.00 115
1445.09 99
1445.18 86
1445.26 79
1445.35 78
1445.44 83
1445.52 93
1445.61 104
1445.70 114
1445.79 121
1445.87 123
1445.96 120
1446.05 114
1446.13 106
1446.22 98
1446.31 92
1446.40 86
1446.48 80
1446.57 75
1446.66 70
1446.74 65
1446.83 60
1446.92 57
1447.01 56
1447.09 55
1447.18 55
1447.27 53
1447.35 50
1447.44 47
1447.53 46
1447.62 49
1447.70 57
1447.79 71
1447.88 87
1447.96 104
1448.05 118
1448.14 125
1448.23 123
1448.31 114
1448.40 100
1448.49 84
1448.58 69
1448.66 57
1448.75 50
1448.84 47
1448.92 48
1449.01 52
1449.10 58
1449.19 64
1449.27 72
1449.36 79
1449.45 85
1449.54 88
1449.62 90
1449.71 89
1449.80 86
1449.88 81
1449.97 77
1450.06 74
1450.15 74
1450.23 75
1450.32 77
1450.41 81
1450.50 84
1450.58 88
1450.67 90
1450.76 90
1450.84 89
1450.93 86
1451.02 81
1451.11 73
1451.19 65
1451.28 56
1451.37 49
1451.46 43
1451.54 41
1451.63 42
1451.72 48
1451.80 56
1451.89 67
1451.98 77
1452.07 85
1452.15 90
1452.24 91
1452.33 88
1452.42 84
1452.50 80
1452.59 79
1452.68 83
1452.77 93
1452.85 106
1452.94 120
1453.03 131
1453.11 137
1453.20 135
1453.29 124
1453.38 106
1453.46 83
1453.55 59
1453.64 37
1453.73 18
1453.81 3
1453.90 0
1453.99 0
1454.08 0
1454.16 0
1454.25 0
1454.34 0
1454.43 0
1454.51 0
1454.60 6
1454.69 22
1454.78 35
1454.86 44
1454.95 47
1455.04 45
1455.13 39
1455.21 32
1455.30 26
1455.39 22
1455.47 21
1455.56 23
1455.65 25
1455.74 28
1455.82 28
1455.91 28
1456.00 28
1456.09 28
1456.17 30
1456.26 33
1456.35 40
1456.44 47
1456.52 55
1456.61 61
1456.70 64
1456.79 62
1456.87 54
1456.96 41
1457.05 24
1457.14 4
1457.22 0
1457.31 0
1457.40 0
1457.49 0
1457.57 0
1457.66 0
1457.75 0
1457.84 3
1457.92 30
1458.01 57
1458.10 82
1458.19 103
1458.27 122
1458.36 137
1458.45 149
1458.54 159
1458.62 168
1458.71 175
1458.80 182
1458.89 192
1458.97 203
1459.06 218
1459.15 235
1459.24 251
1459.32 266
1459.41 275
1459.50 277
1459.59 271
1459.67 258
1459.76 238
1459.85 216
1459.94 193
1460.03 171
1460.11 154
1460.20 142
1460.29 134
1460.38 132
1460.46 132
1460.55 135
1460.64 140
1460.73 144
1460.81 146
1460.90 146
1460.99 143
1461.08 138
1461.16 132
1461.25 124
1461.34 117
1461.43 109
1461.51 102
1461.60 96
1461.69 89
1461.78 82
1461.86 74
1461.95 68
1462.04 62
1462.13 59
1462.22 58
1462.30 59
1462.39 62
1462.48 66
1462.57 69
1462.65 72
1462.74 72
1462.83 70
1462.92 66
1463.00 60
1463.09 54
1463.18 48
1463.27 44
1463.35 43
1463.44 46
1463.53 53
1463.62 63
1463.71 74
1463.79 86
1463.88 96
1463.97 104
1464.06 108
1464.14 111
1464.23 113
1464.32 116
1464.41 120
1464.49 126
1464.58 133
1464.67 140
1464.76 145
1464.85 144
1464.93 138
1465.02 127
1465.11 113
1465.20 100
1465.28 92
1465.37 90
1465.46 96
1465.55 107
1465.64 121
1465.72 133
1465.81 139
1465.90 138
1465.99 130
1466.07 117
1466.16 104
1466.25 95
1466.34 92
1466.42 98
1466.51 110
1466.60 126
1466.69 143
1466.78 157
1466.86 166
1466.95 168
1467.04 166
1467.13 160
1467.21 154
1467.30 151
1467.39 151
1467.48 155
1467.57 161
1467.65 167
1467.74 170
1467.83 171
1467.92 168
1468.01 164
1468.09 160
1468.18 157
1468.27 159
1468.36 164
1468.44 171
1468.53 180
1468.62 185
1468.71 187
1468.80 183
1468.88 175
1468.97 163
1469.06 150
1469.15 139
1469.23 131
1469.32 127
1469.41 126
1469.50 127
1469.59 129
1469.67 131
1469.76 132
1469.85 135
1469.94 139
1470.03 145
1470.11 153
1470.20 163
1470.29 172
1470.38 180
1470.46 184
1470.55 183
1470.64 178
1470.73 168
1470.82 156
1470.90 142
1470.99 129
1471.08 117
1471.17 106
1471.26 97
1471.34 89
1471.43 84
1471.52 82
1471.61 81
1471.70 83
1471.78 86
1471.87 89
1471.96 91
1472.05 91
1472.14 89
1472.22 87
1472.31 84
1472.40 83
1472.49 83
1472.57 84
1472.66 87
1472.75 90
1472.84 92
1472.93 92
1473.01 92
1473.10 90
1473.19 87
1473.28 85
1473.37 83
1473.45 82
1473.54 81
1473.63 81
1473.72 80
1473.81 79
1473.89 77
1473.98 74
1474.07 70
1474.16 66
1474.25 62
1474.33 58
1474.42 54
1474.51 52
1474.60 51
1474.69 53
1474.77 57
1474.86 63
1474.95 71
1475.04 81
1475.13 90
1475.21 99
1475.30 106
1475.39 110
1475.48 113
1475.57 114
1475.65 114
1475.74 115
1475.83 115
1475.92 117
1476.01 120
1476.10 122
1476.18 124
1476.27 124
1476.36 121
1476.45 116
1476.54 109
1476.62 102
1476.71 95
1476.80 91
1476.89 90
1476.98 88
1477.06 86
1477.15 81
1477.24 73
1477.33 62
1477.42 50
1477.50 40
1477.59 35
1477.68 35
1477.77 40
1477.86 47
1477.94 55
1478.03 63
1478.12 69
1478.21 73
1478.30 76
1478.39 80
1478.47 87
1478.56 96
1478.65 107
1478.74 118
1478.83 127
1478.91 135
1479.00 139
1479.09 140
1479.18 139
1479.27 137
1479.35 136
1479.44 136
1479.53 137
1479.62 139
1479.71 142
1479.80 145
1479.88 148
1479.97 151
1480.06 153
1480.15 154
1480.24 154
1480.32 153
1480.41 151
1480.50 147
1480.59 143
1480.68 139
1480.77 135
1480.85 132
1480.94 128
1481.03 126
1481.12 124
1481.21 124
1481.29 126
1481.38 128
1481.47 131
1481.56 134
1481.65 135
1481.74 135
1481.82 134
1481.91 132
1482.00 129
1482.09 127
1482.18 126
1482.27 127
1482.35 128
1482.44 128
1482.53 125
1482.62 120
1482.71 109
1482.79 95
1482.88 78
1482.97 59
1483.06 40
1483.15 24
1483.24 11
1483.32 1
1483.41 0
1483.50 0
1483.59 0
1483.68 0
1483.77 0
1483.85 0
1483.94 0
1484.03 0
1484.12 1
1484.21 11
1484.30 22
1484.38 31
1484.47 37
1484.56 41
1484.65 43
1484.74 45
1484.83 47
1484.91 51
1485.00 57
1485.09 64
1485.18 71
1485.27 77
1485.36 81
1485.44 85
1485.53 90
1485.62 100
1485.71 113
1485.80 131
1485.89 153
1485.97 175
1486.06 194
1486.15 206
1486.24 211
1486.33 209
1486.42 201
1486.50 191
1486.59 181
1486.68 173
1486.77 169
1486.86 168
1486.95 170
1487.03 174
1487.12 179
1487.21 185
1487.30 192
1487.39 199
1487.48 205
1487.56 210
1487.65 211
1487.74 208
1487.83 201
1487.92 192
1488.01 182
1488.09 173
1488.18 167
1488.27 165
1488.36 168
1488.45 177
1488.54 188
1488.63 202
1488.71 214
1488.80 223
1488.89 227
1488.98 225
1489.07 217
1489.16 206
1489.24 193
1489.33 182
1489.42 174
1489.51 170
1489.60 169
1489.69 172
1489.78 177
1489.86 183
1489.95 189
1490.04 195
1490.13 200
1490.22 204
1490.31 208
1490.39 212
1490.48 216
1490.57 221
1490.66 229
1490.75 240
1490.84 254
1490.93 270
1491.01 286
1491.10 301
1491.19 310
1491.28 314
1491.37 309
1491.46 298
1491.54 281
1491.63 260
1491.72 239
1491.81 218
1491.90 200
1491.99 186
1492.08 178
1492.16 175
1492.25 177
1492.34 184
1492.43 193
1492.52 204
1492.61 212
1492.70 217
1492.78 218
1492.87 216
1492.96 212
1493.05 207
1493.14 204
1493.23 202
1493.32 204
1493.40 207
1493.49 212
1493.58 218
1493.67 223
1493.76 226
1493.85 228
1493.94 226
1494.02 222
1494.11 216
1494.20 209
1494.29 201
1494.38 193
1494.47 183
1494.56 172
1494.64 158
1494.73 142
1494.82 123
1494.91 105
1495.00 89
1495.09 78
1495.18 74
1495.26 76
1495.35 84
1495.44 94
1495.53 104
1495.62 113
1495.71 120
1495.80 123
1495.89 125
1495.97 126
1496.06 127
1496.15 129
1496.24 130
1496.33 131
1496.42 132
1496.51 131
1496.59 130
1496.68 129
1496.77 131
1496.86 137
1496.95 146
1497.04 159
1497.13 172
1497.22 185
1497.30 195
1497.39 200
1497.48 201
1497.57 196
1497.66 190
1497.75 182
1497.84 176
1497.92 172
1498.01 171
1498.10 172
1498.19 175
1498.28 179
1498.37 182
1498.46 183
1498.55 182
1498.63 178
1498.72 173
1498.81 167
1498.90 162
1498.99 157
1499.08 155
1499.17 155
1499.26 158
1499.34 162
1499.43 168
1499.52 175
1499.61 182
1499.70 190
1499.79 198
1499.88 204
1499.97 209
1500.05 212
1500.14 214
1500.23 214
1500.32 214
1500.41 214
1500.50 215
1500.59 218
1500.68 223
1500.76 230
1500.85 239
1500.94 247
1501.03 256
1501.12 262
1501.21 267
1501.30 269
1501.39 268
1501.47 263
1501.56 256
1501.65 245
1501.74 232
1501.83 218
1501.92 203
1502.01 187
1502.10 173
1502.19 159
1502.27 146
1502.36 133
1502.45 122
1502.54 112
1502.63 104
1502.72 97
1502.81 93
1502.90 90
1502.98 89
1503.07 89
1503.16 90
1503.25 91
1503.34 93
1503.43 98
1503.52 106
1503.61 117
1503.70 131
1503.78 147
1503.87 161
1503.96 173
1504.05 179
1504.14 178
1504.23 169
1504.32 153
1504.41 132
1504.50 107
1504.58 81
1504.67 55
1504.76 32
1504.85 12
1504.94 0
1505.03 0
1505.12 0
1505.21 0
1505.30 0
1505.38 0
1505.47 0
1505.56 0
1505.65 0
1505.74 7
1505.83 15
1505.92 24
1506.01 37
1506.10 54
1506.19 74
1506.27 97
1506.36 120
1506.45 139
1506.54 153
1506.63 157
1506.72 153
1506.81 142
1506.90 127
1506.99 111
1507.07 96
1507.16 84
1507.25 77
1507.34 74
1507.43 76
1507.52 83
1507.61 94
1507.70 109
1507.79 129
1507.88 150
1507.96 170
1508.05 187
1508.14 198
1508.23 202
1508.32 199
1508.41 190
1508.50 178
1508.59 166
1508.68 155
1508.77 146
1508.85 141
1508.94 136
1509.03 131
1509.12 124
1509.21 113
1509.30 100
1509.39 85
1509.48 71
1509.57 59
1509.66 51
1509.75 48
1509.83 48
1509.92 50
1510.01 52
1510.10 54
1510.19 57
1510.28 61
1510.37 67
1510.46 76
1510.55 88
1510.64 100
1510.73 112
1510.81 120
1510.90 126
1510.99 131
1511.08 135
1511.17 142
1511.26 151
1511.35 163
1511.44 176
1511.53 189
1511.62 196
1511.71 197
1511.79 188
1511.88 172
1511.97 149
1512.06 123
1512.15 97
1512.24 78
1512.33 66
1512.42 64
1512.51 69
1512.60 79
1512.69 91
1512.77 102
1512.86 112
1512.95 121
1513.04 129
1513.13 138
1513.22 148
1513.31 157
1513.40 164
1513.49 165
1513.58 162
1513.67 153
1513.76 141
1513.84 127
1513.93 114
1514.02 105
1514.11 99
1514.20 96
1514.29 95
1514.38 95
1514.47 96
1514.56 95
1514.65 92
1514.74 89
1514.83 87
1514.91 86
1515.00 88
1515.09 93
1515.18 102
1515.27 113
1515.36 125
1515.45 136
1515.54 146
1515.63 152
1515.72 154
1515.81 150
1515.90 142
1515.99 129
1516.07 112
1516.16 94
1516.25 75
1516.34 58
1516.43 45
1516.52 36
1516.61 32
1516.70 34
1516.79 41
1516.88 54
1516.97 70
1517.06 90
1517.15 111
1517.24 130
1517.32 145
1517.41 153
1517.50 154
1517.59 149
1517.68 140
1517.77 128
1517.86 117
1517.95 108
1518.04 102
1518.13 99
1518.22 96
1518.31 94
1518.40 90
1518.49 85
1518.57 79
1518.66 70
1518.75 61
1518.84 51
1518.93 42
1519.02 32
1519.11 23
1519.20 16
1519.29 11
1519.38 9
1519.47 8
1519.56 8
1519.65 8
1519.74 6
1519.83 2
1519.91 0
1520.00 0
1520.09 0
1520.18 0
1520.27 0
1520.36 0
1520.45 6
1520.54 24
1520.63 45
1520.72 66
1520.81 86
1520.90 103
1520.99 117
1521.08 127
1521.17 133
1521.25 136
1521.34 136
1521.43 134
1521.52 130
1521.61 123
1521.70 115
1521.79 104
1521.88 91
1521.97 75
1522.06 59
1522.15 45
1522.24 33
1522.33 25
1522.42 23
1522.51 26
1522.60 34
1522.69 45
1522.78 57
1522.86 67
1522.95 74
1523.04 76
1523.13 72
1523.22 63
1523.31 52
1523.40 40
1523.49 29
1523.58 20
1523.67 15
1523.76 14
1523.85 16
1523.94 20
1524.03 26
1524.12 35
1524.21 46
1524.30 57
1524.39 70
1524.47 81
1524.56 90
1524.65 95
1524.74 96
1524.83 94
1524.92 89
1525.01 84
1525.10 80
1525.19 79
1525.28 80
1525.37 84
1525.46 90
1525.55 97
1525.64 104
1525.73 110
1525.82 114
1525.91 116
1526.00 114
1526.09 109
1526.18 101
1526.27 92
1526.35 83
1526.44 76
1526.53 71
1526.62 69
1526.71 70
1526.80 73
1526.89 76
1526.98 80
1527.07 85
1527.16 89
1527.25 93
1527.34 95
1527.43 94
1527.52 89
1527.61 80
1527.70 68
1527.79 56
1527.88 48
1527.97 45
1528.06 51
1528.15 64
1528.24 82
1528.33 102
1528.41 118
1528.50 128
1528.59 128
1528.68 119
1528.77 102
1528.86 80
1528.95 56
1529.04 35
1529.13 17
1529.22 7
1529.31 5
1529.40 12
1529.49 27
1529.58 49
1529.67 75
1529.76 102
1529.85 125
1529.94 140
1530.03 144
1530.12 138
1530.21 122
1530.30 102
1530.39 79
1530.48 60
1530.57 46
1530.66 39
1530.75 39
1530.83 42
1530.92 47
1531.01 52
1531.10 57
1531.19 60
1531.28 61
1531.37 60
1531.46 57
1531.55 49
1531.64 36
1531.73 19
1531.82 0
1531.91 0
1532.00 0
1532.09 0
1532.18 0
1532.27 0
1532.36 0
1532.45 0
1532.54 13
1532.63 38
1532.72 60
1532.81 79
1532.90 93
1532.99 105
1533.08 113
1533.17 120
1533.26 126
1533.35 134
1533.44 144
1533.53 155
1533.62 168
1533.71 182
1533.80 196
1533.89 208
1533.97 216
1534.06 220
1534.15 221
1534.24 221
1534.33 221
1534.42 221
1534.51 224
1534.60 228
1534.69 234
1534.78 241
1534.87 246
1534.96 250
1535.05 251
1535.14 249
1535.23 245
1535.32 239
1535.41 233
1535.50 228
1535.59 226
1535.68 226
1535.77 230
1535.86 235
1535.95 241
1536.04 247
1536.13 251
1536.22 251
1536.31 248
1536.40 241
1536.49 230
1536.58 214
1536.67 195
1536.76 173
1536.85 150
1536.94 129
1537.03 110
1537.12 96
1537.21 88
1537.30 88
1537.39 95
1537.48 106
1537.57 120
1537.66 134
1537.75 146
1537.84 156
1537.93 164
1538.02 169
1538.11 174
1538.20 179
1538.29 184
1538.38 189
1538.47 192
1538.56 192
1538.65 189
1538.74 181
1538.83 168
1538.92 152
1539.01 133
1539.10 115
1539.19 97
1539.28 81
1539.37 67
1539.46 57
1539.55 52
1539.64 52
1539.73 56
1539.82 65
1539.91 76
1540.00 88
1540.09 99
1540.17 106
1540.26 111
1540.35 112
1540.44 112
1540.53 114
1540.62 119
1540.71 128
1540.80 142
1540.89 157
1540.98 173
1541.07 186
1541.16 194
1541.25 196
1541.34 192
1541.43 181
1541.52 166
1541.61 149
1541.70 131
1541.79 117
1541.88 107
1541.97 106
1542.06 114
1542.15 132
1542.24 158
1542.33 190
1542.42 225
1542.51 257
1542.60 285
1542.69 305
1542.78 318
1542.87 325
1542.96 328
1543.05 328
1543.14 326
1543.23 322
1543.32 314
1543.41 301
1543.50 282
1543.59 261
1543.68 238
1543.77 218
1543.86 202
1543.95 190
1544.05 183
1544.14 179
1544.23 173
1544.32 165
1544.41 151
1544.50 133
1544.59 110
1544.68 85
1544.77 60
1544.86 37
1544.95 18
1545.04 4
1545.13 0
1545.22 0
1545.31 2
1545.40 13
1545.49 29
1545.58 49
1545.67 69
1545.76 87
1545.85 102
1545.94 111
1546.03 114
1546.12 110
1546.21 101
1546.30 89
1546.39 76
1546.48 63
1546.57 53
1546.66 47
1546.75 44
1546.84 43
1546.93 44
1547.02 44
1547.11 44
1547.20 44
1547.29 43
1547.38 43
1547.47 44
1547.56 48
1547.65 54
1547.74 61
1547.83 69
1547.92 79
1548.01 89
1548.10 102
1548.19 117
1548.28 134
1548.37 152
1548.46 167
1548.55 175
1548.64 173
1548.73 160
1548.82 135
1548.91 100
1549.00 60
1549.09 22
1549.18 0
1549.27 0
1549.36 0
1549.45 0
1549.54 0
1549.63 0
1549.72 0
1549.81 0
1549.90 11
1549.99 23
1550.08 34
1550.18 43
1550.27 54
1550.36 66
1550.45 80
1550.54 96
1550.63 113
1550.72 130
1550.81 145
1550.90 158
1550.99 170
1551.08 181
1551.17 192
1551.26 202
1551.35 212
1551.44 220
1551.53 225
1551.62 226
1551.71 224
1551.80 217
1551.89 206
1551.98 191
1552.07 175
1552.16 160
1552.25 149
1552.34 143
1552.43 142
1552.52 148
1552.61 157
1552.70 166
1552.79 174
1552.88 176
1552.97 175
1553.06 172
1553.15 169
1553.24 169
1553.33 174
1553.43 183
1553.52 195
1553.61 207
1553.70 216
1553.79 220
1553.88 219
1553.97 214
1554.06 205
1554.15 195
1554.24 183
1554.33 169
1554.42 155
1554.51 139
1554.60 123
1554.69 105
1554.78 89
1554.87 73
1554.96 60
1555.05 50
1555.14 44
1555.23 42
1555.32 46
1555.41 56
1555.50 73
1555.59 95
1555.68 121
1555.77 147
1555.87 169
1555.96 185
1556.05 191
1556.14 187
1556.23 176
1556.32 159
1556.41 142
1556.50 127
1556.59 116
1556.68 111
1556.77 108
1556.86 108
1556.95 106
1557.04 102
1557.13 96
1557.22 88
1557.31 80
1557.40 73
1557.49 68
1557.58 65
1557.67 64
1557.76 63
1557.85 62
1557.95 63
1558.04 65
1558.13 67
1558.22 69
1558.31 71
1558.40 71
1558.49 68
1558.58 62
1558.67 54
1558.76 46
1558.85 40
1558.94 37
1559.03 37
1559.12 38
1559.21 39
1559.30 37
1559.39 30
1559.48 17
1559.57 0
1559.66 0
1559.75 0
1559.85 0
1559.94 0
1560.03 0
1560.12 0
1560.21 8
1560.30 21
1560.39 29
1560.48 30
1560.57 26
1560.66 19
1560.75 13
1560.84 8
1560.93 6
1561.02 8
1561.11 11
1561.20 16
1561.29 20
1561.38 24
1561.48 25
1561.57 24
1561.66 20
1561.75 12
1561.84 2
1561.93 0
1562.02 0
1562.11 0
1562.20 0
1562.29 0
1562.38 0
1562.47 0
1562.56 3
1562.65 16
1562.74 27
1562.83 35
1562.92 41
1563.02 44
1563.11 47
1563.20 50
1563.29 54
1563.38 58
1563.47 62
1563.56 64
1563.65 64
1563.74 62
1563.83 58
1563.92 52
1564.01 46
1564.10 41
1564.19 39
1564.28 38
1564.37 38
1564.47 39
1564.56 39
1564.65 38
1564.74 36
1564.83 34
1564.92 33
1565.01 34
1565.10 37
1565.19 43
1565.28 49
1565.37 55
1565.46 58
1565.55 60
1565.64 60
1565.73 63
1565.83 69
1565.92 82
1566.01 101
1566.10 124
1566.19 149
1566.28 170
1566.37 185
1566.46 192
1566.55 191
1566.64 183
1566.73 170
1566.82 152
1566.91 132
1567.00 111
1567.10 90
1567.19 70
1567.28 54
1567.37 43
1567.46 39
1567.55 44
1567.64 55
1567.73 72
1567.82 90
1567.91 109
1568.00 124
1568.09 134
1568.18 140
1568.27 141
1568.37 141
1568.46 139
1568.55 137
1568.64 134
1568.73 130
1568.82 126
1568.91 119
1569.00 110
1569.09 100
1569.18 89
1569.27 77
1569.36 66
1569.46 56
1569.55 47
1569.64 39
1569.73 33
1569.82 31
1569.91 32
1570.00 37
1570.09 45
1570.18 55
1570.27 65
1570.36 74
1570.45 80
1570.54 81
1570.64 80
1570.73 76
1570.82 71
1570.91 67
1571.00 66
1571.09 69
1571.18 74
1571.27 80
1571.36 86
1571.45 90
1571.54 91
1571.63 89
1571.73 84
1571.82 79
1571.91 75
1572.00 75
1572.09 80
1572.18 91
1572.27 105
1572.36 120
1572.45 134
1572.54 144
1572.63 148
1572.73 145
1572.82 136
1572.91 124
1573.00 111
1573.09 99
1573.18 90
1573.27 84
1573.36 82
1573.45 82
1573.54 81
1573.63 80
1573.73 75
1573.82 69
1573.91 60
1574.00 51
1574.09 43
1574.18 37
1574.27 34
1574.36 33
1574.45 34
1574.54 35
1574.63 37
1574.73 38
1574.82 37
1574.91 35
1575.00 30
1575.09 22
1575.18 13
1575.27 1
1575.36 0
1575.45 0
1575.54 0
1575.64 0
1575.73 0
1575.82 0
1575.91 0
1576.00 6
1576.09 14
1576.18 19
1576.27 20
1576.36 17
1576.45 11
1576.55 5
1576.64 0
1576.73 0
1576.82 0
1576.91 4
1577.00 16
1577.09 32
1577.18 50
1577.27 70
1577.36 90
1577.46 109
1577.55 127
1577.64 143
1577.73 157
1577.82 169
1577.91 180
1578.00 187
1578.09 192
1578.18 194
1578.27 194
1578.37 193
1578.46 192
1578.55 194
1578.64 198
1578.73 205
1578.82 212
1578.91 220
1579.00 225
1579.09 226
1579.19 222
1579.28 214
1579.37 202
1579.46 188
1579.55 174
1579.64 163
1579.73 155
1579.82 151
1579.91 151
1580.01 153
1580.10 155
1580.19 155
1580.28 153
1580.37 149
1580.46 144
1580.55 140
1580.64 140
1580.73 146
1580.83 158
1580.92 177
1581.01 200
1581.10 225
1581.19 247
1581.28 264
1581.37 273
1581.46 275
1581.55 270
1581.65 259
1581.74 244
1581.83 229
1581.92 215
1582.01 206
1582.10 202
1582.19 204
1582.28 213
1582.37 227
1582.47 243
1582.56 258
1582.65 268
1582.74 272
1582.83 270
1582.92 262
1583.01 251
1583.10 238
1583.20 225
1583.29 215
1583.38 206
1583.47 198
1583.56 191
1583.65 184
1583.74 177
1583.83 170
1583.92 165
1584.02 161
1584.11 159
1584.20 159
1584.29 160
1584.38 161
1584.47 162
1584.56 162
1584.65 162
1584.75 161
1584.84 161
1584.93 163
1585.02 165
1585.11 170
1585.20 176
1585.29 181
1585.38 186
1585.48 188
1585.57 187
1585.66 184
1585.75 179
1585.84 173
1585.93 165
1586.02 158
1586.11 149
1586.21 141
1586.30 132
1586.39 124
1586.48 119
1586.57 116
1586.66 118
1586.75 122
1586.84 129
1586.94 137
1587.03 144
1587.12 148
1587.21 147
1587.30 140
1587.39 127
1587.48 109
1587.58 88
1587.67 67
1587.76 48
1587.85 37
1587.94 34
1588.03 41
1588.12 58
1588.21 81
1588.31 107
1588.40 132
1588.49 151
1588.58 162
1588.67 163
1588.76 156
1588.85 140
1588.95 119
1589.04 94
1589.13 67
1589.22 41
1589.31 18
1589.40 0
1589.49 0
1589.59 0
1589.68 0
1589.77 0
1589.86 0
1589.95 0
1590.04 0
1590.13 0
1590.22 14
1590.32 32
1590.41 51
1590.50 67
1590.59 82
1590.68 94
1590.77 103
1590.86 108
1590.96 108
1591.05 102
1591.14 92
1591.23 76
1591.32 60
1591.41 45
1591.50 34
1591.60 30
1591.69 34
1591.78 42
1591.87 54
1591.96 66
1592.05 77
1592.14 83
1592.24 86
1592.33 86
1592.42 84
1592.51 80
1592.60 74
1592.69 65
1592.78 55
1592.88 43
1592.97 31
1593.06 20
1593.15 12
1593.24 10
1593.33 12
1593.43 20
1593.52 32
1593.61 47
1593.70 64
1593.79 83
1593.88 104
1593.97 126
1594.07 150
1594.16 175
1594.25 200
1594.34 225
1594.43 247
1594.52 265
1594.61 279
1594.71 289
1594.80 295
1594.89 296
1594.98 294
1595.07 288
1595.16 279
1595.26 266
1595.35 253
1595.44 239
1595.53 228
1595.62 221
1595.71 218
1595.80 220
1595.90 225
1595.99 231
1596.08 237
1596.17 241
1596.26 245
1596.35 248
1596.45 251
1596.54 256
1596.63 262
1596.72 269
1596.81 273
1596.90 274
1597.00 270
1597.09 261
1597.18 247
1597.27 230
1597.36 214
1597.45 200
1597.54 191
1597.64 189
1597.73 193
1597.82 203
1597.91 217
1598.00 232
1598.09 245
1598.19 253
1598.28 255
1598.37 250
1598.46 238
1598.55 219
1598.64 197
1598.74 174
1598.83 153
1598.92 138
1599.01 128
1599.10 126
1599.19 131
1599.29 138
1599.38 147
1599.47 155
1599.56 160
1599.65 161
1599.74 160
1599.84 158
1599.93 157
1600.02 158
1600.11 160
1600.20 164
1600.29 169
1600.39 175
1600.48 181
1600.57 185
1600.66 187
1600.75 185
1600.84 180
1600.94 170
1601.03 155
1601.12 139
1601.21 123
1601.30 110
1601.39 102
1601.49 99
1601.58 100
1601.67 102
1601.76 102
1601.85 98
1601.94 89
1602.04 75
1602.13 58
1602.22 41
1602.31 25
1602.40 12
1602.50 2
1602.59 0
1602.68 0
1602.77 0
1602.86 0
1602.95 0
1603.05 0
1603.14 0
1603.23 0
1603.32 1
1603.41 12
1603.50 26
1603.60 41
1603.69 57
1603.78 72
1603.87 83
1603.96 91
1604.06 92
1604.15 88
1604.24 79
1604.33 70
1604.42 62
1604.51 58
1604.61 59
1604.70 65
1604.79 73
1604.88 80
1604.97 86
1605.07 87
1605.16 85
1605.25 82
1605.34 79
1605.43 78
1605.52 81
1605.62 87
1605.71 96
1605.80 106
1605.89 116
1605.98 123
1606.08 128
1606.17 131
1606.26 132
1606.35 133
1606.44 134
1606.53 135
1606.63 136
1606.72 138
1606.81 139
1606.90 139
1606.99 138
1607.09 135
1607.18 129
1607.27 120
1607.36 108
1607.45 93
1607.55 75
1607.64 59
1607.73 46
1607.82 39
1607.91 39
1608.00 48
1608.10 63
1608.19 83
1608.28 103
1608.37 118
1608.46 127
1608.56 128
1608.65 122
1608.74 113
1608.83 103
1608.92 96
1609.02 96
1609.11 104
1609.20 121
1609.29 146
1609.38 177
1609.48 211
1609.57 246
1609.66 279
1609.75 305
1609.84 325
1609.94 338
1610.03 343
1610.12 342
1610.21 337
1610.30 330
1610.40 324
1610.49 318
1610.58 314
1610.67 312
1610.76 311
1610.86 310
1610.95 311
1611.04 311
1611.13 311
1611.22 310
1611.32 309
1611.41 305
1611.50 300
1611.59 293
1611.68 284
1611.78 272
1611.87 258
1611.96 242
1612.05 224
1612.14 204
1612.24 184
1612.33 166
1612.42 153
1612.51 146
1612.60 147
1612.70 154
1612.79 168
1612.88 184
1612.97 200
1613.06 213
1613.16 222
1613.25 228
1613.34 230
1613.43 229
1613.52 225
1613.62 216
1613.71 201
1613.80 179
1613.89 151
1613.98 119
1614.08 86
1614.17 55
1614.26 31
1614.35 15
1614.44 8
1614.54 8
1614.63 13
1614.72 21
1614.81 30
1614.91 39
1615.00 48
1615.09 56
1615.18 63
1615.27 69
1615.37 75
1615.46 80
1615.55 85
1615.64 89
1615.73 91
1615.83 91
1615.92 88
1616.01 83
1616.10 75
1616.19 68
1616.29 61
1616.38 57
1616.47 56
1616.56 56
1616.66 57
1616.75 56
1616.84 53
1616.93 47
1617.02 40
1617.12 31
1617.21 23
1617.30 15
1617.39 8
1617.48 4
1617.58 2
1617.67 1
1617.76 1
1617.85 2
1617.95 2
1618.04 2
1618.13 0
1618.22 0
1618.31 0
1618.41 0
1618.50 0
1618.59 0
1618.68 15
1618.78 36
1618.87 60
1618.96 85
1619.05 106
1619.14 122
1619.24 131
1619.33 134
1619.42 133
1619.51 131
1619.61 128
1619.70 127
1619.79 128
1619.88 132
1619.97 137
1620.07 142
1620.16 147
1620.25 152
1620.34 157
1620.44 162
1620.53 167
1620.62 173
1620.71 181
1620.80 192
1620.90 205
1620.99 219
1621.08 234
1621.17 248
1621.27 261
1621.36 273
1621.45 284
1621.54 293
1621.64 302
1621.73 309
1621.82 315
1621.91 318
1622.00 319
1622.10 316
1622.19 309
1622.28 302
1622.37 295
1622.47 291
1622.56 291
1622.65 296
1622.74 303
1622.84 312
1622.93 317
1623.02 318
1623.11 310
1623.20 296
1623.30 275
1623.39 253
1623.48 232
1623.57 216
1623.67 208
1623.76 208
1623.85 216
1623.94 228
1624.04 242
1624.13 254
1624.22 261
1624.31 261
1624.41 254
1624.50 240
1624.59 221
1624.68 199
1624.77 177
1624.87 161
1624.96 150
1625.05 145
1625.14 145
1625.24 147
1625.33 148
1625.42 144
1625.51 135
1625.61 122
1625.70 110
1625.79 101
1625.88 97
1625.98 98
1626.07 104
1626.16 112
1626.25 118
1626.35 122
1626.44 124
1626.53 124
1626.62 126
1626.72 130
1626.81 137
1626.90 145
1626.99 154
1627.09 160
1627.18 161
1627.27 159
1627.36 153
1627.46 147
1627.55 141
1627.64 138
1627.73 140
1627.82 146
1627.92 158
1628.01 173
1628.10 192
1628.19 212
1628.29 232
1628.38 251
1628.47 265
1628.56 275
1628.66 279
1628.75 276
1628.84 269
1628.93 258
1629.03 246
1629.12 234
1629.21 224
1629.30 218
1629.40 215
1629.49 215
1629.58 218
1629.67 224
1629.77 231
1629.86 238
1629.95 246
1630.04 252
1630.14 257
1630.23 260
1630.32 261
1630.42 259
1630.51 255
1630.60 248
1630.69 240
1630.79 229
1630.88 217
1630.97 206
1631.06 197
1631.16 192
1631.25 191
1631.34 193
1631.43 197
1631.53 201
1631.62 204
1631.71 205
1631.80 204
1631.90 204
1631.99 204
1632.08 205
1632.17 206
1632.27 205
1632.36 200
1632.45 188
1632.54 171
1632.64 149
1632.73 125
1632.82 103
1632.91 87
1633.01 77
1633.10 73
1633.19 74
1633.29 79
1633.38 84
1633.47 87
1633.56 89
1633.66 89
1633.75 89
1633.84 89
1633.93 91
1634.03 93
1634.12 94
1634.21 94
1634.30 89
1634.40 79
1634.49 64
1634.58 45
1634.67 24
1634.77 4
1634.86 0
1634.95 0
1635.05 0
1635.14 0
1635.23 0
1635.32 0
1635.42 0
1635.51 0
1635.60 5
1635.69 12
1635.79 19
1635.88 27
1635.97 35
1636.07 43
1636.16 50
1636.25 55
1636.34 61
1636.44 68
1636.53 76
1636.62 87
1636.71 99
1636.81 111
1636.90 120
1636.99 123
1637.08 121
1637.18 112
1637.27 99
1637.36 83
1637.46 67
1637.55 52
1637.64 38
1637.73 27
1637.83 17
1637.92 8
1638.01 2
1638.11 1
1638.20 6
1638.29 21
1638.38 43
1638.48 72
1638.57 104
1638.66 134
1638.75 158
1638.85 173
1638.94 177
1639.03 172
1639.13 159
1639.22 141
1639.31 121
1639.40 104
1639.50 89
1639.59 78
1639.68 70
1639.78 67
1639.87 66
1639.96 69
1640.05 75
1640.15 82
1640.24 89
1640.33 95
1640.42 98
1640.52 96
1640.61 90
1640.70 80
1640.80 68
1640.89 56
1640.98 46
1641.07 41
1641.17 42
1641.26 49
1641.35 60
1641.45 75
1641.54 90
1641.63 103
1641.72 113
1641.82 120
1641.91 122
1642.00 122
1642.10 120
1642.19 117
1642.28 114
1642.37 111
1642.47 109
1642.56 107
1642.65 108
1642.75 111
1642.84 117
1642.93 126
1643.03 137
1643.12 149
1643.21 162
1643.30 173
1643.40 182
1643.49 188
1643.58 191
1643.68 190
1643.77 186
1643.86 178
1643.95 168
1644.05 155
1644.14 140
1644.23 123
1644.33 106
1644.42 89
1644.51 74
1644.60 63
1644.70 56
1644.79 55
1644.88 60
1644.98 69
1645.07 82
1645.16 97
1645.26 111
1645.35 124
1645.44 135
1645.53 145
1645.63 155
1645.72 165
1645.81 176
1645.91 188
1646.00 199
1646.09 209
1646.19 215
1646.28 216
1646.37 211
1646.46 200
1646.56 185
1646.65 168
1646.74 150
1646.84 134
1646.93 121
1647.02 111
1647.12 105
1647.21 101
1647.30 98
1647.39 97
1647.49 95
1647.58 93
1647.67 91
1647.77 89
1647.86 85
1647.95 79
1648.05 71
1648.14 60
1648.23 47
1648.32 33
1648.42 18
1648.51 5
1648.60 0
1648.70 0
1648.79 0
1648.88 0
1648.98 0
1649.07 0
1649.16 0
1649.26 0
1649.35 0
1649.44 14
1649.53 36
1649.63 60
1649.72 82
1649.81 102
1649.91 116
1650.00 125
1650.09 130
1650.19 135
1650.28 140
1650.37 150
1650.47 164
1650.56 182
1650.65 201
1650.74 217
1650.84 228
1650.93 230
1651.02 223
1651.12 208
1651.21 187
1651.30 164
1651.40 144
1651.49 130
1651.58 122
1651.68 120
1651.77 123
1651.86 126
1651.96 128
1652.05 128
1652.14 124
1652.24 118
1652.33 109
1652.42 101
1652.51 94
1652.61 87
1652.70 83
1652.79 80
1652.89 79
1652.98 80
1653.07 83
1653.17 85
1653.26 88
1653.35 90
1653.45 91
1653.54 91
1653.63 92
1653.73 94
1653.82 98
1653.91 104
1654.01 110
1654.10 117
1654.19 123
1654.29 127
1654.38 128
1654.47 125
1654.56 120
1654.66 112
1654.75 100
1654.84 86
1654.94 71
1655.03 54
1655.12 37
1655.22 22
1655.31 10
1655.40 3
1655.50 0
1655.59 1
1655.68 4
1655.78 6
1655.87 7
1655.96 4
1656.06 0
1656.15 0
1656.24 0
1656.34 0
1656.43 0
1656.52 0
1656.62 10
1656.71 23
1656.80 36
1656.90 48
1656.99 56
1657.08 61
1657.18 62
1657.27 61
1657.36 58
1657.46 58
1657.55 59
1657.64 65
1657.74 74
1657.83 84
1657.92 95
1658.02 105
1658.11 112
1658.20 117
1658.30 123
1658.39 131
1658.48 145
1658.58 164
1658.67 189
1658.76 215
1658.86 239
1658.95 258
1659.04 269
1659.14 270
1659.23 262
1659.32 249
1659.42 232
1659.51 214
1659.60 197
1659.70 180
1659.79 162
1659.88 143
1659.98 120
1660.07 94
1660.16 65
1660.26 35
1660.35 8
1660.44 0
1660.54 0
1660.63 0
1660.72 0
1660.82 0
1660.91 9
1661.00 25
1661.10 36
1661.19 41
1661.28 39
1661.38 32
1661.47 25
1661.56 20
1661.66 21
1661.75 27
1661.84 38
1661.94 51
1662.03 64
1662.12 74
1662.22 80
1662.31 85
1662.40 88
1662.50 92
1662.59 99
1662.69 109
1662.78 122
1662.87 138
1662.97 154
1663.06 170
1663.15 184
1663.25 194
1663.34 199
1663.43 201
1663.53 199
1663.62 194
1663.71 186
1663.81 175
1663.90 160
1663.99 142
1664.09 119
1664.18 93
1664.27 65
1664.37 38
1664.46 15
1664.55 0
1664.65 0
1664.74 0
1664.84 0
1664.93 14
1665.02 31
1665.12 48
1665.21 64
1665.30 75
1665.40 82
1665.49 84
1665.58 81
1665.68 74
1665.77 64
1665.86 52
1665.96 41
1666.05 32
1666.14 25
1666.24 22
1666.33 22
1666.43 25
1666.52 33
1666.61 45
1666.71 60
1666.80 78
1666.89 99
1666.99 120
1667.08 139
1667.17 155
1667.27 164
1667.36 167
1667.45 164
1667.55 156
1667.64 145
1667.74 134
1667.83 124
1667.92 116
1668.02 109
1668.11 103
1668.20 97
1668.30 93
1668.39 90
1668.48 90
1668.58 95
1668.67 105
1668.77 121
1668.86 144
1668.95 170
1669.05 198
1669.14 225
1669.23 249
1669.33 267
1669.42 280
1669.51 288
1669.61 291
1669.70 293
1669.80 295
1669.89 297
1669.98 300
1670.08 303
1670.17 304
1670.26 301
1670.36 294
1670.45 280
1670.54 260
1670.64 235
1670.73 205
1670.83 174
1670.92 145
1671.01 120
1671.11 102
1671.20 92
1671.29 89
1671.39 92
1671.48 98
1671.58 105
1671.67 112
1671.76 118
1671.86 124
1671.95 131
1672.04 141
1672.14 153
1672.23 167
1672.32 182
1672.42 196
1672.51 208
1672.61 216
1672.70 222
1672.79 225
1672.89 227
1672.98 230
1673.07 233
1673.17 239
1673.26 245
1673.36 250
1673.45 251
1673.54 248
1673.64 239
1673.73 223
1673.82 202
1673.92 177
1674.01 148
1674.11 117
1674.20 85
1674.29 54
1674.39 24
1674.48 0
1674.58 0
1674.67 0
1674.76 0
1674.86 0
1674.95 0
1675.04 0
1675.14 0
1675.23 0
1675.33 8
1675.42 31
1675.51 59
1675.61 90
1675.70 122
1675.79 155
1675.89 183
1675.98 205
1676.08 218
1676.17 223
1676.26 221
1676.36 215
1676.45 206
1676.55 198
1676.64 192
1676.73 187
1676.83 182
1676.92 174
1677.01 162
1677.11 148
1677.20 132
1677.30 118
1677.39 106
1677.48 101
1677.58 101
1677.67 105
1677.77 110
1677.86 112
1677.95 110
1678.05 104
1678.14 92
1678.23 78
1678.33 61
1678.42 44
1678.52 27
1678.61 10
1678.70 0
1678.80 0
1678.89 0
1678.99 0
1679.08 0
1679.17 0
1679.27 0
1679.36 0
1679.46 10
1679.55 37
1679.64 65
1679.74 91
1679.83 114
1679.93 135
1680.02 152
1680.11 165
1680.21 175
1680.30 181
1680.39 183
1680.49 181
1680.58 176
1680.68 169
1680.77 162
1680.86 157
1680.96 156
1681.05 159
1681.15 166
1681.24 177
1681.33 192
1681.43 207
1681.52 223
1681.62 237
1681.71 248
1681.80 254
1681.90 255
1681.99 253
1682.09 246
1682.18 236
1682.27 225
1682.37 213
1682.46 201
1682.56 191
1682.65 184
1682.74 181
1682.84 182
1682.93 190
1683.03 202
1683.12 218
1683.21 234
1683.31 247
1683.40 253
1683.50 252
1683.59 242
1683.68 225
1683.78 204
1683.87 183
1683.97 164
1684.06 150
1684.16 140
1684.25 134
1684.34 129
1684.44 124
1684.53 118
1684.63 110
1684.72 102
1684.81 96
1684.91 94
1685.00 96
1685.10 103
1685.19 114
1685.28 126
1685.38 138
1685.47 148
1685.57 155
1685.66 158
1685.75 157
1685.85 152
1685.94 142
1686.04 127
1686.13 108
1686.22 85
1686.32 62
1686.41 41
1686.51 25
1686.60 16
1686.70 15
1686.79 22
1686.88 34
1686.98 48
1687.07 63
1687.17 74
1687.26 84
1687.35 91
1687.45 98
1687.54 107
1687.64 117
1687.73 129
1687.83 140
1687.92 149
1688.01 155
1688.11 155
1688.20 150
1688.30 142
1688.39 134
1688.48 128
1688.58 126
1688.67 129
1688.77 136
1688.86 146
1688.96 158
1689.05 172
1689.14 186
1689.24 200
1689.33 212
1689.43 222
1689.52 226
1689.61 225
1689.71 216
1689.80 200
1689.90 179
1689.99 157
1690.09 136
1690.18 119
1690.27 107
1690.37 100
1690.46 97
1690.56 96
1690.65 95
1690.75 95
1690.84 96
1690.93 99
1691.03 106
1691.12 119
1691.22 139
1691.31 165
1691.41 197
1691.50 232
1691.59 267
1691.69 299
1691.78 327
1691.88 349
1691.97 365
1692.06 375
1692.16 379
1692.25 376
1692.35 368
1692.44 355
1692.54 335
1692.63 310
1692.72 280
1692.82 248
1692.91 216
1693.01 187
1693.10 166
1693.20 152
1693.29 147
1693.39 149
1693.48 155
1693.57 160
1693.67 161
1693.76 155
1693.86 143
1693.95 128
1694.05 115
1694.14 107
1694.23 111
1694.33 127
1694.42 154
1694.52 188
1694.61 223
1694.71 254
1694.80 275
1694.89 285
1694.99 283
1695.08 270
1695.18 251
1695.27 230
1695.37 210
1695.46 193
1695.55 181
1695.65 174
1695.74 170
1695.84 169
1695.93 169
1696.03 169
1696.12 170
1696.22 170
1696.31 170
1696.40 170
1696.50 169
1696.59 163
1696.69 154
1696.78 140
1696.88 122
1696.97 99
1697.07 75
1697.16 51
1697.25 28
1697.35 9
1697.44 0
1697.54 0
1697.63 0
1697.73 0
1697.82 0
1697.92 0
1698.01 0
1698.10 0
1698.20 0
1698.29 15
1698.39 32
1698.48 47
1698.58 60
1698.67 69
1698.77 75
1698.86 79
1698.95 82
1699.05 88
1699.14 97
1699.24 110
1699.33 129
1699.43 151
1699.52 174
1699.62 196
1699.71 216
1699.80 231
1699.90 242
1699.99 247
1700.09 245
1700.18 238
1700.28 224
1700.37 207
1700.47 189
1700.56 173
1700.65 161
1700.75 156
1700.84 157
1700.94 162
1701.03 169
1701.13 173
1701.22 174
1701.32 170
1701.41 164
1701.51 158
1701.60 155
1701.69 158
1701.79 166
1701.88 180
1701.98 195
1702.07 209
1702.17 218
1702.26 221
1702.36 217
1702.45 207
1702.55 193
1702.64 177
1702.73 161
1702.83 144
1702.92 129
1703.02 113
1703.11 95
1703.21 75
1703.30 54
1703.40 34
1703.49 17
1703.59 4
1703.68 0
1703.78 0
1703.87 8
1703.96 22
1704.06 40
1704.15 59
1704.25 78
1704.34 94
1704.44 106
1704.53 113
1704.63 116
1704.72 115
1704.82 111
1704.91 105
1705.01 98
1705.10 90
1705.19 82
1705.29 76
1705.38 71
1705.48 69
1705.57 68
1705.67 68
1705.76 68
1705.86 66
1705.95 61
1706.05 52
1706.14 40
1706.24 25
1706.33 9
1706.43 0
1706.52 0
1706.61 0
1706.71 0
1706.80 0
1706.90 0
1706.99 0
1707.09 0
1707.18 4
1707.28 24
1707.37 46
1707.47 67
1707.56 84
1707.66 97
1707.75 104
1707.85 106
1707.94 104
1708.03 99
1708.13 92
1708.22 87
1708.32 85
1708.41 88
1708.51 97
1708.60 110
1708.70 128
1708.79 148
1708.89 166
1708.98 180
1709.08 187
1709.17 188
1709.27 183
1709.36 177
1709.46 171
1709.55 169
1709.65 172
1709.74 181
1709.84 195
1709.93 210
1710.02 225
1710.12 238
1710.21 247
1710.31 253
1710.40 254
1710.50 252
1710.59 246
1710.69 238
1710.78 228
1710.88 215
1710.97 200
1711.07 183
1711.16 166
1711.26 149
1711.35 132
1711.45 117
1711.54 103
1711.64 89
1711.73 75
1711.83 62
1711.92 49
1712.02 36
1712.11 26
1712.21 20
1712.30 16
1712.39 16
1712.49 18
1712.58 22
1712.68 26
1712.77 31
1712.87 38
1712.96 49
1713.06 63
1713.15 80
1713.25 99
1713.34 118
1713.44 135
1713.53 146
1713.63 153
1713.72 154
1713.82 153
1713.91 152
1714.01 153
1714.10 158
1714.20 165
1714.29 174
1714.39 182
1714.48 187
1714.58 189
1714.67 187
1714.77 184
1714.86 181
1714.96 182
1715.05 185
1715.15 192
1715.24 199
1715.34 203
1715.43 202
1715.53 193
1715.62 177
1715.72 155
1715.81 130
1715.91 105
1716.00 84
1716.10 70
1716.19 65
1716.29 69
1716.38 80
1716.48 94
1716.57 108
1716.67 118
1716.76 122
1716.86 119
1716.95 111
1717.05 100
1717.14 88
1717.24 78
1717.33 70
1717.43 64
1717.52 59
1717.62 55
1717.71 53
1717.80 52
1717.90 54
1717.99 56
1718.09 58
1718.18 58
1718.28 54
1718.37 47
1718.47 36
1718.56 25
1718.66 17
1718.76 15
1718.85 19
1718.95 29
1719.04 43
1719.14 58
1719.23 70
1719.33 78
1719.42 82
1719.52 84
1719.61 84
1719.71 85
1719.80 87
1719.90 90
1719.99 92
1720.09 90
1720.18 83
1720.28 70
1720.37 52
1720.47 30
1720.56 6
1720.66 0
1720.75 0
1720.85 0
1720.94 0
1721.04 0
1721.13 0
1721.23 0
1721.32 0
1721.42 21
1721.51 45
1721.61 65
1721.70 79
1721.80 87
1721.89 90
1721.99 90
1722.08 89
1722.18 89
1722.27 92
1722.37 96
1722.46 100
1722.56 102
1722.65 102
1722.75 99
1722.84 92
1722.94 85
1723.03 79
1723.13 76
1723.22 76
1723.32 80
1723.41 86
1723.51 92
1723.60 96
1723.70 98
1723.79 97
1723.89 96
1723.98 94
1724.08 92
1724.18 89
1724.27 87
1724.37 84
1724.46 80
1724.56 77
1724.65 75
1724.75 76
1724.84 79
1724.94 82
1725.03 82
1725.13 78
1725.22 70
1725.32 58
1725.41 45
1725.51 35
1725.60 31
1725.70 35
1725.79 45
1725.89 61
1725.98 79
1726.08 98
1726.17 116
1726.27 131
1726.36 144
1726.46 153
1726.56 157
1726.65 158
1726.75 153
1726.84 145
1726.94 134
1727.03 122
1727.13 112
1727.22 104
1727.32 102
1727.41 105
1727.51 112
1727.60 122
1727.70 134
1727.79 144
1727.89 149
1727.98 148
1728.08 141
1728.17 130
1728.27 119
1728.37 112
1728.46 112
1728.56 122
1728.65 141
1728.75 165
1728.84 190
1728.94 211
1729.03 225
1729.13 230
1729.22 226
1729.32 217
1729.41 205
1729.51 192
1729.60 179
1729.70 167
1729.79 157
1729.89 148
1729.99 140
1730.08 133
1730.18 127
1730.27 124
1730.37 123
1730.46 125
1730.56 130
1730.65 138
1730.75 146
1730.84 154
1730.94 160
1731.03 163
1731.13 161
1731.22 155
1731.32 146
1731.42 135
1731.51 123
1731.61 113
1731.70 104
1731.80 97
1731.89 93
1731.99 90
1732.08 88
1732.18 85
1732.27 81
1732.37 76
1732.46 68
1732.56 58
1732.66 48
1732.75 41
1732.85 38
1732.94 41
1733.04 50
1733.13 64
1733.23 80
1733.32 94
1733.42 103
1733.51 105
1733.61 100
1733.70 92
1733.80 83
1733.90 76
1733.99 73
1734.09 73
1734.18 74
1734.28 76
1734.37 75
1734.47 72
1734.56 68
1734.66 63
1734.75 57
1734.85 50
1734.95 41
1735.04 30
1735.14 16
1735.23 0
1735.33 0
1735.42 0
1735.52 0
1735.61 0
1735.71 0
1735.80 0
1735.90 0
1736.00 6
1736.09 23
1736.19 38
1736.28 50
1736.38 60
1736.47 66
1736.57 69
1736.66 67
1736.76 63
1736.86 56
1736.95 50
1737.05 45
1737.14 45
1737.24 48
1737.33 56
1737.43 64
1737.52 72
1737.62 77
1737.72 79
1737.81 78
1737.91 76
1738.00 75
1738.10 76
1738.19 79
1738.29 84
1738.38 88
1738.48 90
1738.58 88
1738.67 81
1738.77 70
1738.86 56
1738.96 42
1739.05 31
1739.15 26
1739.24 26
1739.34 33
1739.44 44
1739.53 56
1739.63 65
1739.72 70
1739.82 67
1739.91 59
1740.01 48
1740.10 36
1740.20 28
1740.30 24
1740.39 30
1740.49 44
1740.58 65
1740.68 94
1740.77 127
1740.87 162
1740.97 197
1741.06 226
1741.16 246
1741.25 257
1741.35 258
1741.44 250
1741.54 238
1741.63 225
1741.73 215
1741.83 209
1741.92 207
1742.02 205
1742.11 203
1742.21 198
1742.30 191
1742.40 184
1742.50 179
1742.59 178
1742.69 181
1742.78 186
1742.88 192
1742.97 195
1743.07 194
1743.17 190
1743.26 184
1743.36 180
1743.45 180
1743.55 185
1743.64 196
1743.74 210
1743.84 226
1743.93 240
1744.03 249
1744.12 250
1744.22 245
1744.31 233
1744.41 217
1744.51 199
1744.60 181
1744.70 168
1744.79 159
1744.89 155
1744.98 154
1745.08 154
1745.18 153
1745.27 146
1745.37 134
1745.46 116
1745.56 94
1745.65 71
1745.75 51
1745.85 36
1745.94 30
1746.04 33
1746.13 45
1746.23 64
1746.32 87
1746.42 114
1746.52 141
1746.61 166
1746.71 189
1746.80 209
1746.90 225
1746.99 237
1747.09 246
1747.19 251
1747.28 253
1747.38 253
1747.47 249
1747.57 242
1747.67 232
1747.76 218
1747.86 202
1747.95 184
1748.05 165
1748.14 145
1748.24 126
1748.34 106
1748.43 86
1748.53 67
1748.62 50
1748.72 35
1748.82 25
1748.91 20
1749.01 20
1749.10 25
1749.20 33
1749.29 43
1749.39 52
1749.49 60
1749.58 64
1749.68 64
1749.77 60
1749.87 53
1749.97 44
1750.06 34
1750.16 25
1750.25 19
1750.35 15
1750.45 15
1750.54 19
1750.64 27
1750.73 37
1750.83 49
1750.92 64
1751.02 79
1751.12 94
1751.21 108
1751.31 120
1751.40 127
1751.50 130
1751.60 126
1751.69 120
1751.79 110
1751.88 99
1751.98 88
1752.08 77
1752.17 66
1752.27 55
1752.36 41
1752.46 25
1752.56 7
1752.65 0
1752.75 0
1752.84 0
1752.94 0
1753.03 0
1753.13 0
1753.23 0
1753.32 0
1753.42 20
1753.51 45
1753.61 67
1753.71 84
1753.80 97
1753.90 104
1753.99 107
1754.09 105
1754.19 100
1754.28 91
1754.38 78
1754.47 61
1754.57 42
1754.67 25
1754.76 11
1754.86 5
1754.95 7
1755.05 19
1755.15 37
1755.24 60
1755.34 83
1755.43 103
1755.53 118
1755.63 126
1755.72 128
1755.82 125
1755.91 118
1756.01 110
1756.11 102
1756.20 94
1756.30 88
1756.40 83
1756.49 79
1756.59 77
1756.68 77
1756.78 78
1756.88 81
1756.97 86
1757.07 91
1757.16 97
1757.26 102
1757.36 106
1757.45 108
1757.55 112
1757.64 117
1757.74 127
1757.84 142
1757.93 163
1758.03 188
1758.12 214
1758.22 237
1758.32 255
1758.41 266
1758.51 268
1758.60 265
1758.70 257
1758.80 246
1758.89 236
1758.99 227
1759.09 221
1759.18 218
1759.28 217
1759.37 218
1759.47 220
1759.57 220
1759.66 216
1759.76 209
1759.85 197
1759.95 182
1760.05 167
1760.14 155
1760.24 148
1760.34 149
1760.43 155
1760.53 166
1760.62 176
1760.72 184
1760.82 187
1760.91 185
1761.01 180
1761.10 173
1761.20 168
1761.30 166
1761.39 166
1761.49 167
1761.59 167
1761.68 165
1761.78 159
1761.87 148
1761.97 133
1762.07 116
1762.16 98
1762.26 80
1762.36 64
1762.45 51
1762.55 42
1762.64 38
1762.74 39
1762.84 45
1762.93 54
1763.03 66
1763.13 78
1763.22 89
1763.32 98
1763.41 106
1763.51 114
1763.61 123
1763.70 135
1763.80 151
1763.90 169
1763.99 186
1764.09 201
1764.18 211
1764.28 214
1764.38 211
1764.47 202
1764.57 191
1764.67 179
1764.76 168
1764.86 159
1764.95 153
1765.05 151
1765.15 152
1765.24 154
1765.34 158
1765.44 160
1765.53 161
1765.63 159
1765.72 153
1765.82 144
1765.92 134
1766.01 122
1766.11 112
1766.21 104
1766.30 99
1766.40 97
1766.49 100
1766.59 106
1766.69 115
1766.78 129
1766.88 146
1766.98 166
1767.07 189
1767.17 212
1767.27 235
1767.36 255
1767.46 270
1767.55 278
1767.65 280
1767.75 275
1767.84 264
1767.94 247
1768.04 228
1768.13 208
1768.23 190
1768.33 174
1768.42 163
1768.52 155
1768.61 151
1768.71 150
1768.81 152
1768.90 156
1769.00 166
1769.10 179
1769.19 197
1769.29 217
1769.39 239
1769.48 257
1769.58 270
1769.68 275
1769.77 273
1769.87 266
1769.96 256
1770.06 242
1770.16 227
1770.25 209
1770.35 188
1770.45 162
1770.54 133
1770.64 101
1770.74 71
1770.83 46
1770.93 29
1771.03 23
1771.12 28
1771.22 42
1771.31 63
1771.41 88
1771.51 112
1771.60 133
1771.70 146
1771.80 151
1771.89 148
1771.99 137
1772.09 122
1772.18 107
1772.28 94
1772.38 86
1772.47 86
1772.57 90
1772.67 98
1772.76 105
1772.86 109
1772.95 107
1773.05 100
1773.15 89
1773.24 78
1773.34 70
1773.44 65
1773.53 64
1773.63 67
1773.73 72
1773.82 78
1773.92 83
1774.02 86
1774.11 87
1774.21 87
1774.31 83
1774.40 78
1774.50 72
1774.60 64
1774.69 57
1774.79 52
1774.89 49
1774.98 49
1775.08 53
1775.17 60
1775.27 72
1775.37 87
1775.46 106
1775.56 125
1775.66 144
1775.75 158
1775.85 167
1775.95 168
1776.04 163
1776.14 154
1776.24 144
1776.33 136
1776.43 132
1776.53 133
1776.62 136
1776.72 139
1776.82 141
1776.91 139
1777.01 132
1777.11 123
1777.20 112
1777.30 101
1777.40 88
1777.49 75
1777.59 61
1777.69 46
1777.78 31
1777.88 15
1777.98 0
1778.07 0
1778.17 0
1778.27 0
1778.36 0
1778.46 0
1778.56 0
1778.65 0
1778.75 0
1778.85 6
1778.94 17
1779.04 30
1779.14 45
1779.23 63
1779.33 82
1779.43 103
1779.52 126
1779.62 148
1779.72 167
1779.81 184
1779.91 197
1780.01 205
1780.10 209
1780.20 210
1780.30 207
1780.39 201
1780.49 193
1780.59 183
1780.68 174
1780.78 167
1780.88 164
1780.97 165
1781.07 171
1781.17 180
1781.26 192
1781.36 204
1781.46 215
1781.55 223
1781.65 228
1781.75 231
1781.84 230
1781.94 225
1782.04 217
1782.13 206
1782.23 191
1782.33 173
1782.42 153
1782.52 132
1782.62 110
1782.71 91
1782.81 74
1782.91 62
1783.01 55
1783.10 53
1783.20 57
1783.30 63
1783.39 71
1783.49 78
1783.59 82
1783.68 83
1783.78 79
1783.88 72
1783.97 62
1784.07 50
1784.17 37
1784.26 23
1784.36 9
1784.46 0
1784.55 0
1784.65 0
1784.75 0
1784.84 0
1784.94 0
1785.04 0
1785.13 0
1785.23 9
1785.33 40
1785.43 74
1785.52 110
1785.62 143
1785.72 171
1785.81 192
1785.91 207
1786.01 216
1786.10 221
1786.20 226
1786.30 231
1786.39 239
1786.49 250
1786.59 261
1786.68 271
1786.78 279
1786.88 282
1786.98 279
1787.07 271
1787.17 257
1787.27 238
1787.36 213
1787.46 184
1787.56 151
1787.65 116
1787.75 82
1787.85 53
1787.94 32
1788.04 20
1788.14 18
1788.23 25
1788.33 38
1788.43 56
1788.53 75
1788.62 96
1788.72 118
1788.82 141
1788.91 164
1789.01 187
1789.11 209
1789.20 228
1789.30 242
1789.40 251
1789.49 256
1789.59 255
1789.69 252
1789.79 247
1789.88 241
1789.98 236
1790.08 233
1790.17 232
1790.27 235
1790.37 240
1790.46 250
1790.56 261
1790.66 275
1790.76 290
1790.85 303
1790.95 313
1791.05 320
1791.14 321
1791.24 318
1791.34 311
1791.43 300
1791.53 286
1791.63 271
1791.73 256
1791.82 241
1791.92 228
1792.02 215
1792.11 203
1792.21 191
1792.31 178
1792.40 162
1792.50 145
1792.60 126
1792.70 108
1792.79 93
1792.89 83
1792.99 80
1793.08 82
1793.18 91
1793.28 102
1793.38 115
1793.47 126
1793.57 133
1793.67 134
1793.76 130
1793.86 121
1793.96 108
1794.05 91
1794.15 73
1794.25 56
1794.35 43
1794.44 36
1794.54 35
1794.64 43
1794.73 58
1794.83 80
1794.93 105
1795.03 133
1795.12 160
1795.22 184
1795.32 202
1795.41 213
1795.51 219
1795.61 219
1795.71 216
1795.80 213
1795.90 214
1796.00 219
1796.09 230
1796.19 244
1796.29 260
1796.39 275
1796.48 285
1796.58 289
1796.68 286
1796.77 278
1796.87 266
1796.97 252
1797.07 238
1797.16 224
1797.26 212
1797.36 200
1797.45 189
1797.55 178
1797.65 167
1797.75 158
1797.84 150
1797.94 143
1798.04 136
1798.13 130
1798.23 123
1798.33 116
1798.43 108
1798.52 100
1798.62 94
1798.72 90
1798.81 90
1798.91 93
1799.01 98
1799.11 105
1799.20 113
1799.30 122
1799.40 131
1799.49 139
1799.59 147
1799.69 154
1799.79 160
1799.88 164
1799.98 167
1800.08 169
1800.18 173
1800.27 178
1800.37 184
1800.47 187
1800.56 188
1800.66 184
1800.76 176
1800.86 165
1800.95 154
1801.05 147
1801.15 146
1801.25 151
1801.34 160
1801.44 170
1801.54 178
1801.63 182
1801.73 182
1801.83 182
1801.93 182
1802.02 185
1802.12 192
1802.22 200
1802.32 207
1802.41 210
1802.51 209
1802.61 201
1802.70 189
1802.80 175
1802.90 159
1803.00 142
1803.09 124
1803.19 104
1803.29 83
1803.39 63
1803.48 45
1803.58 33
1803.68 28
1803.78 32
1803.87 45
1803.97 66
1804.07 94
1804.16 127
1804.26 162
1804.36 196
1804.46 228
1804.55 253
1804.65 270
1804.75 278
1804.85 277
1804.94 268
1805.04 256
1805.14 244
1805.24 234
1805.33 230
1805.43 233
1805.53 240
1805.63 252
1805.72 263
1805.82 270
1805.92 271
1806.01 265
1806.11 252
1806.21 233
1806.31 213
1806.40 194
1806.50 180
1806.60 173
1806.70 171
1806.79 174
1806.89 178
1806.99 182
1807.09 182
1807.18 179
1807.28 174
1807.38 168
1807.48 163
1807.57 159
1807.67 157
1807.77 154
1807.87 149
1807.96 140
1808.06 125
1808.16 105
1808.26 81
1808.35 57
1808.45 35
1808.55 18
1808.65 7
1808.74 3
1808.84 7
1808.94 16
1809.04 29
1809.13 44
1809.23 58
1809.33 72
1809.43 83
1809.52 91
1809.62 95
1809.72 97
1809.82 97
1809.91 96
1810.01 94
1810.11 91
1810.21 86
1810.30 81
1810.40 75
1810.50 69
1810.60 63
1810.69 58
1810.79 54
1810.89 52
1810.99 49
1811.08 46
1811.18 43
1811.28 38
1811.38 30
1811.47 21
1811.57 10
1811.67 0
1811.77 0
1811.86 0
1811.96 0
1812.06 0
1812.16 0
1812.25 3
1812.35 18
1812.45 33
1812.55 46
1812.64 55
1812.74 58
1812.84 57
1812.94 52
1813.03 42
1813.13 30
1813.23 15
1813.33 0
1813.42 0
1813.52 0
1813.62 0
1813.72 0
1813.81 0
1813.91 0
1814.01 0
1814.11 7
1814.21 32
1814.30 57
1814.40 80
1814.50 97
1814.60 109
1814.69 115
1814.79 117
1814.89 116
1814.99 114
1815.08 111
1815.18 111
1815.28 111
1815.38 113
1815.47 116
1815.57 122
1815.67 130
1815.77 140
1815.87 152
1815.96 165
1816.06 177
1816.16 187
1816.26 194
1816.35 198
1816.45 199
1816.55 197
1816.65 194
1816.74 191
1816.84 188
1816.94 184
1817.04 179
1817.14 174
1817.23 168
1817.33 160
1817.43 151
1817.53 142
1817.62 135
1817.72 132
1817.82 131
1817.92 132
1818.01 134
1818.11 136
1818.21 134
1818.31 126
1818.41 114
1818.50 98
1818.60 81
1818.70 67
1818.80 57
1818.89 51
1818.99 52
1819.09 56
1819.19 61
1819.28 68
1819.38 74
1819.48 79
1819.58 85
1819.68 90
1819.77 96
1819.87 102
1819.97 107
1820.07 111
1820.16 115
1820.26 118
1820.36 123
1820.46 130
1820.56 138
1820.65 149
1820.75 162
1820.85 175
1820.95 188
1821.04 199
1821.14 207
1821.24 213
1821.34 218
1821.44 221
1821.53 223
1821.63 222
1821.73 220
1821.83 216
1821.93 209
1822.02 200
1822.12 190
1822.22 178
1822.32 168
1822.41 162
1822.51 159
1822.61 161
1822.71 167
1822.81 174
1822.90 180
1823.00 181
1823.10 174
1823.20 161
1823.30 141
1823.39 120
1823.49 101
1823.59 88
1823.69 83
1823.78 88
1823.88 100
1823.98 116
1824.08 133
1824.18 146
1824.27 154
1824.37 157
1824.47 152
1824.57 142
1824.67 129
1824.76 112
1824.86 93
1824.96 73
1825.06 53
1825.16 33
1825.25 15
1825.35 0
1825.45 0
1825.55 0
1825.64 0
1825.74 0
1825.84 0
1825.94 0
1826.04 0
1826.13 1
1826.23 8
1826.33 15
1826.43 22
1826.53 32
1826.62 46
1826.72 64
1826.82 87
1826.92 113
1827.02 139
1827.11 163
1827.21 181
1827.31 195
1827.41 204
1827.51 211
1827.60 217
1827.70 224
1827.80 231
1827.90 236
1828.00 237
1828.09 232
1828.19 219
1828.29 199
1828.39 173
1828.49 145
1828.58 117
1828.68 93
1828.78 75
1828.88 65
1828.98 61
1829.07 64
1829.17 73
1829.27 85
1829.37 98
1829.47 111
1829.56 122
1829.66 130
1829.76 137
1829.86 142
1829.96 146
1830.05 151
1830.15 157
1830.25 165
1830.35 174
1830.45 182
1830.54 188
1830.64 191
1830.74 188
1830.84 179
1830.94 165
1831.03 146
1831.13 124
1831.23 103
1831.33 85
1831.43 72
1831.52 66
1831.62 66
1831.72 70
1831.82 76
1831.92 80
1832.02 80
1832.11 74
1832.21 62
1832.31 46
1832.41 26
1832.51 7
1832.60 0
1832.70 0
1832.80 0
1832.90 0
1833.00 7
1833.09 34
1833.19 68
1833.29 105
1833.39 143
1833.49 178
1833.59 209
1833.68 234
1833.78 252
1833.88 265
1833.98 273
1834.08 275
1834.17 271
1834.27 261
1834.37 243
1834.47 217
1834.57 186
1834.66 150
1834.76 113
1834.86 79
1834.96 51
1835.06 31
1835.16 21
1835.25 19
1835.35 26
1835.45 40
1835.55 60
1835.65 82
1835.74 105
1835.84 126
1835.94 143
1836.04 155
1836.14 161
1836.24 162
1836.33 158
1836.43 151
1836.53 142
1836.63 130
1836.73 116
1836.83 97
1836.92 75
1837.02 49
1837.12 22
1837.22 0
1837.32 0
1837.41 0
1837.51 0
1837.61 0
1837.71 0
1837.81 0
1837.91 0
1838.00 0
1838.10 21
1838.20 43
1838.30 64
1838.40 83
1838.50 96
1838.59 105
1838.69 109
1838.79 107
1838.89 103
1838.99 97
1839.09 91
1839.18 84
1839.28 76
1839.38 67
1839.48 58
1839.58 49
1839.67 39
1839.77 30
1839.87 24
1839.97 21
1840.07 23
1840.17 30
1840.26 43
1840.36 60
1840.46 81
1840.56 103
1840.66 123
1840.76 139
1840.85 147
1840.95 148
1841.05 141
1841.15 130
1841.25 116
1841.35 103
1841.44 93
1841.54 87
1841.64 85
1841.74 87
1841.84 93
1841.94 101
1842.03 110
1842.13 121
1842.23 134
1842.33 147
1842.43 161
1842.53 176
1842.63 191
1842.72 204
1842.82 215
1842.92 222
1843.02 227
1843.12 229
1843.22 231
1843.31 232
1843.41 234
1843.51 236
1843.61 239
1843.71 240
1843.81 241
1843.90 242
1844.00 243
1844.10 245
1844.20 250
1844.30 256
1844.40 262
1844.49 267
1844.59 270
1844.69 267
1844.79 260
1844.89 247
1844.99 230
1845.09 211
1845.18 192
1845.28 176
1845.38 166
1845.48 164
1845.58 169
1845.68 182
1845.77 198
1845.87 214
1845.97 226
1846.07 230
1846.17 225
1846.27 211
1846.37 192
1846.46 170
1846.56 151
1846.66 137
1846.76 129
1846.86 125
1846.96 123
1847.05 118
1847.15 107
1847.25 88
1847.35 62
1847.45 31
1847.55 0
1847.65 0
1847.74 0
1847.84 0
1847.94 0
1848.04 0
1848.14 0
1848.24 0
1848.34 0
1848.43 20
1848.53 42
1848.63 65
1848.73 89
1848.83 113
1848.93 137
1849.03 159
1849.12 176
1849.22 187
1849.32 192
1849.42 188
1849.52 177
1849.62 160
1849.72 140
1849.81 118
1849.91 98
1850.01 79
1850.11 62
1850.21 48
1850.31 37
1850.41 28
1850.50 23
1850.60 21
1850.70 25
1850.80 34
1850.90 47
1851.00 62
1851.10 75
1851.19 84
1851.29 85
1851.39 78
1851.49 63
1851.59 42
1851.69 20
1851.79 2
1851.88 0
1851.98 0
1852.08 0
1852.18 14
1852.28 36
1852.38 58
1852.48 76
1852.57 87
1852.67 91
1852.77 86
1852.87 75
1852.97 59
1853.07 42
1853.17 24
1853.27 10
1853.36 1
1853.46 0
1853.56 0
1853.66 8
1853.76 20
1853.86 34
1853.96 47
1854.05 60
1854.15 71
1854.25 81
1854.35 90
1854.45 100
1854.55 108
1854.65 116
1854.75 121
1854.84 123
1854.94 123
1855.04 121
1855.14 120
1855.24 123
1855.34 128
1855.44 138
1855.54 150
1855.63 162
1855.73 171
1855.83 177
1855.93 178
1856.03 178
1856.13 178
1856.23 180
1856.33 183
1856.42 189
1856.52 195
1856.62 198
1856.72 197
1856.82 192
1856.92 182
1857.02 171
1857.12 161
1857.21 155
1857.31 153
1857.41 157
1857.51 165
1857.61 174
1857.71 183
1857.81 189
1857.91 189
1858.00 186
1858.10 178
1858.20 168
1858.30 160
1858.40 157
1858.50 160
1858.60 171
1858.70 188
1858.79 207
1858.89 224
1858.99 236
1859.09 239
1859.19 235
1859.29 224
1859.39 211
1859.49 198
1859.59 188
1859.68 181
1859.78 176
1859.88 170
1859.98 164
1860.08 156
1860.18 146
1860.28 138
1860.38 131
1860.47 128
1860.57 128
1860.67 130
1860.77 134
1860.87 137
1860.97 139
1861.07 140
1861.17 140
1861.27 141
1861.36 142
1861.46 145
1861.56 150
1861.66 156
1861.76 164
1861.86 172
1861.96 179
1862.06 184
1862.16 186
1862.25 186
1862.35 183
1862.45 179
1862.55 177
1862.65 178
1862.75 184
1862.85 195
1862.95 207
1863.05 219
1863.14 227
1863.24 229
1863.34 223
1863.44 209
1863.54 190
1863.64 168
1863.74 146
1863.84 128
1863.94 113
1864.04 104
1864.13 99
1864.23 99
1864.33 102
1864.43 107
1864.53 112
1864.63 115
1864.73 116
1864.83 112
1864.93 104
1865.02 92
1865.12 79
1865.22 68
1865.32 61
1865.42 62
1865.52 71
1865.62 89
1865.72 114
1865.82 141
1865.92 168
1866.01 190
1866.11 204
1866.21 207
1866.31 199
1866.41 182
1866.51 157
1866.61 128
1866.71 99
1866.81 71
1866.91 46
1867.00 25
1867.10 6
1867.20 0
1867.30 0
1867.40 0
1867.50 0
1867.60 0
1867.70 16
1867.80 43
1867.90 74
1868.00 106
1868.09 136
1868.19 161
1868.29 181
1868.39 195
1868.49 202
1868.59 204
1868.69 201
1868.79 192
1868.89 182
1868.99 170
1869.09 159
1869.18 151
1869.28 147
1869.38 146
1869.48 148
1869.58 151
1869.68 153
1869.78 154
1869.88 156
1869.98 158
1870.08 165
1870.18 176
1870.27 191
1870.37 209
1870.47 228
1870.57 244
1870.67 254
1870.77 258
1870.87 256
1870.97 248
1871.07 238
1871.17 226
1871.27 214
1871.36 203
1871.46 193
1871.56 184
1871.66 179
1871.76 176
1871.86 178
1871.96 183
1872.06 190
1872.16 199
1872.26 206
1872.36 209
1872.46 208
1872.55 204
1872.65 197
1872.75 190
1872.85 184
1872.95 181
1873.05 179
1873.15 178
1873.25 176
1873.35 172
1873.45 164
1873.55 154
1873.65 143
1873.74 133
1873.84 125
1873.94 120
1874.04 119
1874.14 120
1874.24 122
1874.34 124
1874.44 126
1874.54 128
1874.64 132
1874.74 138
1874.84 146
1874.94 157
1875.03 167
1875.13 175
1875.23 179
1875.33 174
1875.43 160
1875.53 137
1875.63 106
1875.73 72
1875.83 40
1875.93 13
1876.03 0
1876.13 0
1876.23 0
1876.33 0
1876.42 7
1876.52 16
1876.62 22
1876.72 23
1876.82 20
1876.92 14
1877.02 5
1877.12 0
1877.22 0
1877.32 0
1877.42 0
1877.52 0
1877.62 0
1877.72 0
1877.81 0
1877.91 4
1878.01 14
1878.11 23
1878.21 30
1878.31 34
1878.41 38
1878.51 42
1878.61 47
1878.71 54
1878.81 62
1878.91 70
1879.01 80
1879.11 89
1879.21 97
1879.30 105
1879.40 113
1879.50 121
1879.60 128
1879.70 135
1879.80 141
1879.90 144
1880.00 144
1880.10 140
1880.20 132
1880.30 121
1880.40 107
1880.50 94
1880.60 82
1880.70 72
1880.80 66
1880.89 64
1880.99 64
1881.09 64
1881.19 64
1881.29 62
1881.39 58
1881.49 50
1881.59 40
1881.69 28
1881.79 15
1881.89 2
1881.99 0
1882.09 0
1882.19 0
1882.29 0
1882.39 0
1882.49 0
1882.58 6
1882.68 24
1882.78 43
1882.88 63
1882.98 80
1883.08 95
1883.18 105
1883.28 111
1883.38 112
1883.48 110
1883.58 105
1883.68 97
1883.78 87
1883.88 75
1883.98 63
1884.08 54
1884.18 47
1884.28 44
1884.38 45
1884.47 50
1884.57 58
1884.67 68
1884.77 79
1884.87 92
1884.97 106
1885.07 121
1885.17 136
1885.27 149
1885.37 157
1885.47 159
1885.57 154
1885.67 142
1885.77 124
1885.87 105
1885.97 86
1886.07 71
1886.17 61
1886.27 54
1886.37 50
1886.46 46
1886.56 41
1886.66 34
1886.76 23
1886.86 10
1886.96 0
1887.06 0
1887.16 0
1887.26 0
1887.36 0
1887.46 0
1887.56 0
1887.66 10
1887.76 32
1887.86 58
1887.96 85
1888.06 111
1888.16 135
1888.26 156
1888.36 171
1888.46 180
1888.56 183
1888.66 182
1888.76 177
1888.85 169
1888.95 160
1889.05 149
1889.15 138
1889.25 126
1889.35 111
1889.45 93
1889.55 71
1889.65 46
1889.75 18
1889.85 0
1889.95 0
1890.05 0
1890.15 0
1890.25 0
1890.35 0
1890.45 0
1890.55 4
1890.65 30
1890.75 52
1890.85 65
1890.95 69
1891.05 66
1891.15 59
1891.25 50
1891.35 42
1891.45 39
1891.55 39
1891.64 40
1891.74 39
1891.84 36
1891.94 29
1892.04 18
1892.14 8
1892.24 0
1892.34 0
1892.44 0
1892.54 9
1892.64 24
1892.74 45
1892.84 67
1892.94 90
1893.04 112
1893.14 129
1893.24 140
1893.34 143
1893.44 137
1893.54 122
1893.64 101
1893.74 77
1893.84 52
1893.94 32
1894.04 16
1894.14 7
1894.24 2
1894.34 2
1894.44 4
1894.54 7
1894.64 12
1894.74 18
1894.84 24
1894.94 32
1895.04 40
1895.14 46
1895.23 50
1895.33 51
1895.43 49
1895.53 44
1895.63 38
1895.73 32
1895.83 28
1895.93 26
1896.03 25
1896.13 25
1896.23 24
1896.33 21
1896.43 15
1896.53 7
1896.63 0
1896.73 0
1896.83 0
1896.93 0
1897.03 0
1897.13 0
1897.23 0
1897.33 0
1897.43 2
1897.53 17
1897.63 32
1897.73 46
1897.83 57
1897.93 63
1898.03 67
1898.13 68
1898.23 68
1898.33 70
1898.43 73
1898.53 79
1898.63 85
1898.73 90
1898.83 93
1898.93 94
1899.03 92
1899.13 90
1899.23 88
1899.33 87
1899.43 87
1899.53 90
1899.63 94
1899.73 98
1899.83 102
1899.93 105
1900.03 107
1900.13 109
1900.23 112
1900.33 117
1900.43 122
1900.53 129
1900.63 138
1900.73 147
1900.83 157
1900.93 164
1901.03 170
1901.13 173
1901.23 171
1901.33 164
1901.43 150
1901.53 132
1901.63 109
1901.73 85
1901.83 61
1901.93 40
1902.03 27
1902.13 22
1902.23 27
1902.33 41
1902.43 63
1902.53 90
1902.63 118
1902.73 143
1902.83 162
1902.93 174
1903.03 177
1903.13 173
1903.23 165
1903.33 154
1903.43 144
1903.53 135
1903.63 129
1903.73 124
1903.83 119
1903.93 113
1904.03 103
1904.13 91
1904.23 74
1904.33 53
1904.43 29
1904.53 5
1904.63 0
1904.73 0
1904.83 0
1904.93 0
1905.03 0
1905.13 0
1905.23 0
1905.33 4
1905.43 25
1905.53 43
1905.63 54
1905.73 58
1905.83 57
1905.93 53
1906.03 49
1906.13 46
1906.23 46
1906.33 51
1906.43 58
1906.53 68
1906.63 77
1906.73 85
1906.83 90
1906.93 93
1907.03 92
1907.13 89
1907.23 85
1907.33 81
1907.43 80
1907.53 83
1907.63 91
1907.73 104
1907.83 120
1907.93 138
1908.03 153
1908.13 165
1908.23 171
1908.33 173
1908.43 173
1908.53 173
1908.63 177
1908.73 187
1908.83 200
1908.93 214
1909.03 225
1909.13 230
1909.23 223
1909.33 205
1909.43 176
1909.53 141
1909.63 104
1909.73 70
1909.83 42
1909.93 22
1910.03 11
1910.13 8
1910.23 11
1910.33 17
1910.43 24
1910.53 31
1910.63 36
1910.73 39
1910.83 38
1910.93 37
1911.03 35
1911.13 35
1911.23 39
1911.33 45
1911.43 53
1911.53 62
1911.63 67
1911.73 69
1911.83 66
1911.93 60
1912.03 56
1912.13 56
1912.23 64
1912.33 81
1912.43 105
1912.54 135
1912.64 167
1912.74 200
1912.84 230
1912.94 257
1913.04 280
1913.14 299
1913.24 314
1913.34 324
1913.44 327
1913.54 325
1913.64 318
1913.74 307
1913.84 292
1913.94 275
1914.04 256
1914.14 235
1914.24 213
1914.34 189
1914.44 164
1914.54 140
1914.64 115
1914.74 93
1914.84 74
1914.94 58
1915.04 46
1915.14 36
1915.24 28
1915.34 21
1915.44 14
1915.54 10
1915.64 10
1915.74 15
1915.84 27
1915.94 47
1916.04 74
1916.14 106
1916.25 141
1916.35 175
1916.45 207
1916.55 235
1916.65 256
1916.75 269
1916.85 273
1916.95 267
1917.05 252
1917.15 228
1917.25 198
1917.35 167
1917.45 137
1917.55 111
1917.65 91
1917.75 78
1917.85 71
1917.95 69
1918.05 70
1918.15 73
1918.25 76
1918.35 80
1918.45 84
1918.55 85
1918.65 85
1918.75 85
1918.85 84
1918.96 84
1919.06 89
1919.16 97
1919.26 109
1919.36 124
1919.46 139
1919.56 153
1919.66 162
1919.76 165
1919.86 161
1919.96 149
1920.06 131
1920.16 107
1920.26 80
1920.36 50
1920.46 20
1920.56 0
1920.66 0
1920.76 0
1920.86 0
1920.96 0
1921.06 0
1921.16 0
1921.26 0
1921.37 1
1921.47 42
1921.57 87
1921.67 133
1921.77 176
1921.87 211
1921.97 237
1922.07 252
1922.17 258
1922.27 257
1922.37 250
1922.47 239
1922.57 227
1922.67 215
1922.77 204
1922.87 195
1922.97 190
1923.07 188
1923.17 192
1923.27 200
1923.38 213
1923.48 227
1923.58 242
1923.68 257
1923.78 273
1923.88 287
1923.98 301
1924.08 314
1924.18 325
1924.28 333
1924.38 337
1924.48 336
1924.58 330
1924.68 321
1924.78 308
1924.88 294
1924.98 277
1925.08 258
1925.18 236
1925.29 213
1925.39 190
1925.49 168
1925.59 152
1925.69 144
1925.79 146
1925.89 158
1925.99 180
1926.09 208
1926.19 241
1926.29 275
1926.39 306
1926.49 331
1926.59 348
1926.69 354
1926.79 350
1926.89 337
1927.00 318
1927.10 297
1927.20 276
1927.30 258
1927.40 246
1927.50 238
1927.60 236
1927.70 237
1927.80 242
1927.90 249
1928.00 256
1928.10 262
1928.20 266
1928.30 265
1928.40 261
1928.50 253
1928.61 244
1928.71 234
1928.81 226
1928.91 219
1929.01 213
1929.11 207
1929.21 200
1929.31 191
1929.41 181
1929.51 172
1929.61 165
1929.71 160
1929.81 157
1929.91 155
1930.01 155
1930.12 153
1930.22 151
1930.32 146
1930.42 140
1930.52 132
1930.62 122
1930.72 111
1930.82 99
1930.92 89
1931.02 82
1931.12 80
1931.22 83
1931.32 92
1931.42 105
1931.53 120
1931.63 136
1931.73 151
1931.83 164
1931.93 176
1932.03 188
1932.13 199
1932.23 208
1932.33 215
1932.43 218
1932.53 218
1932.63 212
1932.73 203
1932.83 191
1932.94 177
1933.04 163
1933.14 149
1933.24 136
1933.34 123
1933.44 110
1933.54 97
1933.64 84
1933.74 71
1933.84 61
1933.94 52
1934.04 46
1934.14 41
1934.25 38
1934.35 35
1934.45 34
1934.55 34
1934.65 38
1934.75 45
1934.85 57
1934.95 72
1935.05 90
1935.15 107
1935.25 121
1935.35 130
1935.46 133
1935.56 130
1935.66 124
1935.76 118
1935.86 114
1935.96 114
1936.06 118
1936.16 126
1936.26 136
1936.36 145
1936.46 152
1936.56 155
1936.67 153
1936.77 148
1936.87 143
1936.97 138
1937.07 136
1937.17 139
1937.27 149
1937.37 165
1937.47 186
1937.57 208
1937.67 229
1937.78 245
1937.88 255
1937.98 258
1938.08 256
1938.18 248
1938.28 239
1938.38 228
1938.48 217
1938.58 205
1938.68 191
1938.78 175
1938.89 159
1938.99 141
1939.09 125
1939.19 110
1939.29 98
1939.39 87
1939.49 79
1939.59 72
1939.69 67
1939.79 63
1939.89 63
1940.00 66
1940.10 72
1940.20 79
1940.30 87
1940.40 94
1940.50 99
1940.60 102
1940.70 106
1940.80 110
1940.90 115
1941.00 121
1941.11 126
1941.21 127
1941.31 123
1941.41 113
1941.51 98
1941.61 81
1941.71 66
1941.81 55
1941.91 52
1942.01 56
1942.12 67
1942.22 83
1942.32 101
1942.42 117
1942.52 129
1942.62 138
1942.72 141
1942.82 140
1942.92 137
1943.02 130
1943.13 123
1943.23 115
1943.33 108
1943.43 102
1943.53 99
1943.63 99
1943.73 101
1943.83 106
1943.93 111
1944.04 115
1944.14 115
1944.24 109
1944.34 97
1944.44 80
1944.54 58
1944.64 35
1944.74 13
1944.84 0
1944.94 0
1945.05 0
1945.15 0
1945.25 0
1945.35 1
1945.45 16
1945.55 31
1945.65 43
1945.75 52
1945.85 55
1945.96 53
1946.06 46
1946.16 37
1946.26 26
1946.36 17
1946.46 9
1946.56 4
1946.66 1
1946.76 0
1946.87 0
1946.97 0
1947.07 0
1947.17 0
1947.27 0
1947.37 0
1947.47 0
1947.57 2
1947.67 5
1947.78 7
1947.88 8
1947.98 9
1948.08 11
1948.18 16
1948.28 26
1948.38 41
1948.48 60
1948.59 80
1948.69 100
1948.79 117
1948.89 129
1948.99 136
1949.09 137
1949.19 135
1949.29 131
1949.39 127
1949.50 124
1949.60 124
1949.70 127
1949.80 133
1949.90 142
1950.00 152
1950.10 162
1950.20 172
1950.31 179
1950.41 184
1950.51 186
1950.61 185
1950.71 184
1950.81 183
1950.91 183
1951.01 186
1951.12 190
1951.22 196
1951.32 202
1951.42 205
1951.52 205
1951.62 199
1951.72 188
1951.82 172
1951.93 152
1952.03 130
1952.13 109
1952.23 91
1952.33 76
1952.43 65
1952.53 56
1952.63 49
1952.74 40
1952.84 29
1952.94 12
1953.04 0
1953.14 0
1953.24 0
1953.34 0
1953.44 0
1953.55 0
1953.65 0
1953.75 0
1953.85 28
1953.95 57
1954.05 84
1954.15 106
1954.25 121
1954.36 133
1954.46 141
1954.56 147
1954.66 153
1954.76 159
1954.86 166
1954.96 174
1955.07 183
1955.17 194
1955.27 208
1955.37 224
1955.47 242
1955.57 261
1955.67 279
1955.77 294
1955.88 307
1955.98 314
1956.08 318
1956.18 318
1956.28 315
1956.38 307
1956.48 294
1956.59 275
1956.69 250
1956.79 220
1956.89 189
1956.99 160
1957.09 137
1957.19 124
1957.30 122
1957.40 128
1957.50 141
1957.60 154
1957.70 163
1957.80 164
1957.90 156
1958.01 140
1958.11 118
1958.21 96
1958.31 79
1958.41 69
1958.51 67
1958.61 73
1958.72 84
1958.82 96
1958.92 105
1959.02 110
1959.12 112
1959.22 113
1959.32 115
1959.43 118
1959.53 125
1959.63 133
1959.73 143
1959.83 151
1959.93 159
1960.03 164
1960.14 168
1960.24 171
1960.34 173
1960.44 173
1960.54 172
1960.64 168
1960.74 164
1960.85 158
1960.95 153
1961.05 148
1961.15 144
1961.25 139
1961.35 133
1961.45 124
1961.56 112
1961.66 98
1961.76 82
1961.86 67
1961.96 55
1962.06 45
1962.17 38
1962.27 33
1962.37 29
1962.47 23
1962.57 16
1962.67 7
1962.77 0
1962.88 0
1962.98 0
1963.08 0
1963.18 0
1963.28 0
1963.38 0
1963.49 0
1963.59 15
1963.69 38
1963.79 63
1963.89 87
1963.99 110
1964.09 127
1964.20 139
1964.30 143
1964.40 140
1964.50 130
1964.60 116
1964.70 100
1964.81 85
1964.91 72
1965.01 65
1965.11 63
1965.21 65
1965.31 71
1965.42 77
1965.52 82
1965.62 84
1965.72 82
1965.82 74
1965.92 61
1966.02 45
1966.13 27
1966.23 11
1966.33 0
1966.43 0
1966.53 0
1966.63 1
1966.74 11
1966.84 23
1966.94 33
1967.04 41
1967.14 47
1967.24 52
1967.35 55
1967.45 58
1967.55 60
1967.65 61
1967.75 61
1967.85 61
1967.96 60
1968.06 60
1968.16 61
1968.26 66
1968.36 72
1968.46 80
1968.57 86
1968.67 91
1968.77 93
1968.87 92
1968.97 88
1969.07 82
1969.18 74
1969.28 65
1969.38 57
1969.48 49
1969.58 41
1969.68 36
1969.79 34
1969.89 33
1969.99 34
1970.09 34
1970.19 33
1970.30 30
1970.40 24
1970.50 16
1970.60 11
1970.70 10
1970.80 17
1970.91 31
1971.01 54
1971.11 81
1971.21 110
1971.31 137
1971.41 156
1971.52 167
1971.62 166
1971.72 155
1971.82 136
1971.92 110
1972.03 81
1972.13 51
1972.23 24
1972.33 1
1972.43 0
1972.53 0
1972.64 0
1972.74 0
1972.84 0
1972.94 0
1973.04 0
1973.14 0
1973.25 4
1973.35 21
1973.45 41
1973.55 64
1973.65 89
1973.76 117
1973.86 144
1973.96 170
1974.06 195
1974.16 215
1974.26 231
1974.37 241
1974.47 244
1974.57 240
1974.67 230
1974.77 214
1974.88 195
1974.98 176
1975.08 159
1975.18 148
1975.28 143
1975.39 144
1975.49 149
1975.59 157
1975.69 165
1975.79 172
1975.89 176
1976.00 181
1976.10 186
1976.20 196
1976.30 211
1976.40 232
1976.51 257
1976.61 284
1976.71 308
1976.81 326
1976.91 338
1977.02 343
1977.12 343
1977.22 342
1977.32 343
1977.42 350
1977.52 364
1977.63 386
1977.73 412
1977.83 439
1977.93 463
1978.03 481
1978.14 491
1978.24 494
1978.34 494
1978.44 494
1978.54 497
1978.65 505
1978.75 519
1978.85 538
1978.95 558
1979.05 577
1979.16 591
1979.26 600
1979.36 605
1979.46 608
1979.56 610
1979.67 614
1979.77 621
1979.87 629
1979.97 634
1980.07 632
1980.18 622
1980.28 602
1980.38 574
1980.48 539
1980.58 503
1980.69 468
1980.79 438
1980.89 415
1980.99 398
1981.09 386
1981.20 377
1981.30 369
1981.40 360
1981.50 350
1981.60 337
1981.71 321
1981.81 302
1981.91 284
1982.01 267
1982.11 252
1982.22 242
1982.32 237
1982.42 237
1982.52 241
1982.62 245
1982.73 248
1982.83 248
1982.93 244
1983.03 238
1983.13 230
1983.24 220
1983.34 210
1983.44 201
1983.54 194
1983.64 187
1983.75 180
1983.85 172
1983.95 163
1984.05 151
1984.15 136
1984.26 117
1984.36 96
1984.46 72
1984.56 48
1984.67 25
1984.77 4
1984.87 0
1984.97 0
1985.07 0
1985.18 0
1985.28 0
1985.38 0
1985.48 0
1985.58 13
1985.69 28
1985.79 43
1985.89 54
1985.99 62
1986.10 65
1986.20 63
1986.30 57
1986.40 47
1986.50 33
1986.61 16
1986.71 0
1986.81 0
1986.91 0
1987.01 0
1987.12 0
1987.22 0
1987.32 0
1987.42 0
1987.53 11
1987.63 42
1987.73 72
1987.83 99
1987.93 118
1988.04 129
1988.14 131
1988.24 128
1988.34 121
1988.44 113
1988.55 106
1988.65 102
1988.75 100
1988.85 100
1988.96 99
1989.06 96
1989.16 92
1989.26 86
1989.36 81
1989.47 78
1989.57 77
1989.67 78
1989.77 80
1989.88 80
1989.98 78
1990.08 73
1990.18 65
1990.28 57
1990.39 51
1990.49 48
1990.59 47
1990.69 47
1990.80 46
1990.90 40
1991.00 29
1991.10 12
1991.21 0
1991.31 0
1991.41 0
1991.51 0
1991.61 0
1991.72 0
1991.82 0
1991.92 0
1992.02 15
1992.13 28
1992.23 38
1992.33 46
1992.43 55
1992.53 66
1992.64 81
1992.74 99
1992.84 121
1992.94 145
1993.05 169
1993.15 191
1993.25 212
1993.35 229
1993.46 242
1993.56 250
1993.66 253
1993.76 251
1993.87 244
1993.97 232
1994.07 215
1994.17 195
1994.27 174
1994.38 152
1994.48 132
1994.58 114
1994.68 97
1994.79 83
1994.89 70
1994.99 57
1995.09 43
1995.20 29
1995.30 16
1995.40 6
1995.50 0
1995.61 1
1995.71 8
1995.81 22
1995.91 41
1996.01 64
1996.12 87
1996.22 109
1996.32 130
1996.42 148
1996.53 164
1996.63 179
1996.73 193
1996.83 206
1996.94 218
1997.04 226
1997.14 231
1997.24 231
1997.35 226
1997.45 217
1997.55 207
1997.65 199
1997.76 193
1997.86 192
1997.96 194
1998.06 197
1998.17 199
1998.27 197
1998.37 189
1998.47 173
1998.58 154
1998.68 132
1998.78 112
1998.88 96
1998.99 86
1999.09 79
1999.19 73
1999.29 67
1999.40 58
1999.50 47
1999.60 36
1999.70 29
1999.81 28
1999.91 35
2000.01 49
2000.11 69
2000.21 89
2000.32 106
2000.42 117
2000.52 119
2000.63 114
2000.73 102
2000.83 85
2000.93 66
2001.04 48
2001.14 34
2001.24 25
2001.34 22
2001.45 25
2001.55 34
2001.65 47
2001.75 61
2001.86 75
2001.96 87
2002.06 95
2002.16 102
2002.27 106
2002.37 108
2002.47 110
2002.57 110
2002.68 110
2002.78 109
2002.88 106
2002.98 103
2003.09 98
2003.19 93
2003.29 86
2003.39 78
2003.50 69
2003.60 59
2003.70 48
2003.80 37
2003.91 26
2004.01 16
2004.11 6
2004.21 0
2004.32 0
2004.42 0
2004.52 0
2004.62 0
2004.73 0
2004.83 14
2004.93 35
2005.04 57
2005.14 75
2005.24 85
2005.34 83
2005.45 69
2005.55 44
2005.65 13
2005.75 0
2005.86 0
2005.96 0
2006.06 0
2006.16 0
2006.27 0
2006.37 0
2006.47 11
2006.58 26
2006.68 37
2006.78 43
2006.88 46
2006.99 49
2007.09 54
2007.19 61
2007.29 69
2007.40 78
2007.50 87
2007.60 94
2007.70 101
2007.81 110
2007.91 122
2008.01 138
2008.12 156
2008.22 177
2008.32 197
2008.42 216
2008.53 230
2008.63 239
2008.73 244
2008.83 244
2008.94 241
2009.04 236
2009.14 228
2009.25 218
2009.35 208
2009.45 198
2009.55 189
2009.66 180
2009.76 172
2009.86 164
2009.96 157
2010.07 150
2010.17 144
2010.27 139
2010.38 136
2010.48 136
2010.58 136
2010.68 137
2010.79 138
2010.89 138
2010.99 137
2011.09 137
2011.20 136
2011.30 135
2011.40 134
2011.51 132
2011.61 128
2011.71 124
2011.81 120
2011.92 117
2012.02 115
2012.12 115
2012.23 118
2012.33 122
2012.43 128
2012.53 133
2012.64 139
2012.74 143
2012.84 148
2012.95 151
2013.05 155
2013.15 157
2013.25 159
2013.36 158
2013.46 155
2013.56 149
2013.66 140
2013.77 129
2013.87 117
2013.97 105
2014.08 93
2014.18 82
2014.28 72
2014.38 64
2014.49 56
2014.59 50
2014.69 44
2014.80 42
2014.90 44
2015.00 50
2015.11 61
2015.21 77
2015.31 97
2015.41 118
2015.52 138
2015.62 155
2015.72 167
2015.83 176
2015.93 181
2016.03 185
2016.13 189
2016.24 194
2016.34 199
2016.44 202
2016.55 202
2016.65 196
2016.75 186
2016.85 171
2016.96 153
2017.06 135
2017.16 119
2017.27 106
2017.37 98
2017.47 94
2017.57 95
2017.68 100
2017.78 110
2017.88 122
2017.99 138
2018.09 155
2018.19 173
2018.30 191
2018.40 206
2018.50 219
2018.60 228
2018.71 232
2018.81 231
2018.91 226
2019.02 218
2019.12 210
2019.22 203
2019.33 199
2019.43 200
2019.53 204
2019.63 212
2019.74 220
2019.84 227
2019.94 231
2020.05 233
2020.15 230
2020.25 225
2020.36 217
2020.46 209
2020.56 200
2020.66 193
2020.77 187
2020.87 183
2020.97 179
2021.08 175
2021.18 168
2021.28 159
2021.39 145
2021.49 128
2021.59 109
2021.69 90
2021.80 74
2021.90 63
2022.00 59
2022.11 63
2022.21 72
2022.31 86
2022.42 101
2022.52 114
2022.62 121
2022.73 121
2022.83 115
2022.93 105
2023.03 96
2023.14 90
2023.24 91
2023.34 98
2023.45 113
2023.55 132
2023.65 153
2023.76 171
2023.86 186
2023.96 196
2024.07 200
2024.17 198
2024.27 191
2024.37 179
2024.48 165
2024.58 148
2024.68 131
2024.79 115
2024.89 102
2024.99 94
2025.10 92
2025.20 98
2025.30 111
2025.41 128
2025.51 149
2025.61 170
2025.72 190
2025.82 207
2025.92 221
2026.03 231
2026.13 238
2026.23 241
2026.33 238
2026.44 230
2026.54 216
2026.64 196
2026.75 171
2026.85 146
2026.95 122
2027.06 104
2027.16 93
2027.26 91
2027.37 97
2027.47 108
2027.57 122
2027.68 133
2027.78 140
2027.88 140
2027.99 133
2028.09 120
2028.19 101
2028.30 79
2028.40 56
2028.50 32
2028.60 9
2028.71 0
2028.81 0
2028.91 0
2029.02 0
2029.12 0
2029.22 0
2029.33 0
2029.43 0
2029.53 10
2029.64 43
2029.74 78
2029.84 110
2029.95 137
2030.05 155
2030.15 165
2030.26 167
2030.36 164
2030.46 157
2030.57 151
2030.67 148
2030.77 149
2030.88 153
2030.98 160
2031.08 167
2031.19 171
2031.29 172
2031.39 170
2031.50 167
2031.60 167
2031.70 172
2031.81 183
2031.91 201
2032.01 222
2032.12 244
2032.22 262
2032.32 275
2032.43 282
2032.53 282
2032.63 278
2032.74 272
2032.84 267
2032.94 263
2033.05 260
2033.15 258
2033.25 255
2033.36 251
2033.46 244
2033.56 235
2033.67 226
2033.77 217
2033.87 211
2033.98 208
2034.08 211
2034.18 219
2034.29 232
2034.39 248
2034.49 264
2034.60 279
2034.70 291
2034.80 298
2034.91 300
2035.01 300
2035.11 297
2035.22 296
2035.32 297
2035.42 301
2035.53 307
2035.63 315
2035.73 321
2035.84 323
2035.94 320
2036.04 311
2036.15 296
2036.25 278
2036.35 257
2036.46 236
2036.56 216
2036.66 199
2036.77 185
2036.87 176
2036.97 172
2037.08 172
2037.18 176
2037.29 181
2037.39 188
2037.49 194
2037.60 200
2037.70 204
2037.80 206
2037.91 208
2038.01 208
2038.11 208
2038.22 206
2038.32 203
2038.42 199
2038.53 195
2038.63 191
2038.73 189
2038.84 191
2038.94 197
2039.04 207
2039.15 220
2039.25 237
2039.35 254
2039.46 272
2039.56 287
2039.66 301
2039.77 313
2039.87 322
2039.98 328
2040.08 330
2040.18 328
2040.29 320
2040.39 307
2040.49 291
2040.60 274
2040.70 259
2040.80 248
2040.91 243
2041.01 242
2041.11 242
2041.22 240
2041.32 231
2041.42 215
2041.53 193
2041.63 167
2041.74 139
2041.84 114
2041.94 94
2042.05 81
2042.15 73
2042.25 71
2042.36 73
2042.46 77
2042.56 81
2042.67 83
2042.77 83
2042.87 79
2042.98 73
2043.08 63
2043.19 52
2043.29 38
2043.39 23
2043.50 7
2043.60 0
2043.70 0
2043.81 0
2043.91 0
2044.01 0
2044.12 0
2044.22 0
2044.33 0
2044.43 17
2044.53 41
2044.64 63
2044.74 81
2044.84 94
2044.95 103
2045.05 108
2045.15 110
2045.26 110
2045.36 109
2045.47 107
2045.57 106
2045.67 106
2045.78 110
2045.88 116
2045.98 127
2046.09 142
2046.19 162
2046.29 183
2046.40 205
2046.50 223
2046.61 236
2046.71 241
2046.81 236
2046.92 223
2047.02 203
2047.12 180
2047.23 158
2047.33 138
2047.44 123
2047.54 114
2047.64 109
2047.75 109
2047.85 111
2047.95 114
2048.06 119
2048.16 124
2048.26 129
2048.37 132
2048.47 135
2048.58 135
2048.68 134
2048.78 132
2048.89 128
2048.99 124
2049.09 121
2049.20 119
2049.30 117
2049.41 115
2049.51 113
2049.61 110
2049.72 107
2049.82 102
2049.92 95
2050.03 86
2050.13 75
2050.24 63
2050.34 51
2050.44 41
2050.55 34
2050.65 33
2050.76 38
2050.86 49
2050.96 63
2051.07 81
2051.17 101
2051.27 121
2051.38 142
2051.48 162
2051.59 181
2051.69 196
2051.79 206
2051.90 210
2052.00 205
2052.10 194
2052.21 176
2052.31 153
2052.42 129
2052.52 105
2052.62 85
2052.73 69
2052.83 59
2052.94 55
2053.04 56
2053.14 61
2053.25 68
2053.35 75
2053.45 82
2053.56 86
2053.66 88
2053.77 88
2053.87 88
2053.97 88
2054.08 92
2054.18 98
2054.29 108
2054.39 121
2054.49 134
2054.60 147
2054.70 159
2054.80 170
2054.91 179
2055.01 187
2055.12 194
2055.22 199
2055.32 203
2055.43 205
2055.53 208
2055.64 211
2055.74 216
2055.84 223
2055.95 229
2056.05 234
2056.16 236
2056.26 231
2056.36 220
2056.47 201
2056.57 176
2056.68 148
2056.78 117
2056.88 88
2056.99 61
2057.09 38
2057.19 19
2057.30 5
2057.40 0
2057.51 0
2057.61 0
2057.71 0
2057.82 6
2057.92 12
2058.03 16
2058.13 17
2058.23 13
2058.34 6
2058.44 0
2058.55 0
2058.65 0
2058.75 0
2058.86 0
2058.96 0
2059.07 4
2059.17 14
2059.27 23
2059.38 31
2059.48 40
2059.59 51
2059.69 65
2059.79 82
2059.90 99
2060.00 116
2060.11 128
2060.21 134
2060.31 134
2060.42 128
2060.52 119
2060.63 111
2060.73 105
2060.83 103
2060.94 104
2061.04 107
2061.15 111
2061.25 114
2061.35 114
2061.46 113
2061.56 110
2061.67 107
2061.77 106
2061.88 106
2061.98 107
2062.08 108
2062.19 106
2062.29 101
2062.40 92
2062.50 80
2062.60 65
2062.71 51
2062.81 40
2062.92 33
2063.02 33
2063.12 40
2063.23 53
2063.33 71
2063.44 90
2063.54 110
2063.64 128
2063.75 142
2063.85 150
2063.96 153
2064.06 151
2064.17 144
2064.27 135
2064.37 123
2064.48 111
2064.58 101
2064.69 92
2064.79 87
2064.89 85
2065.00 87
2065.10 94
2065.21 106
2065.31 120
2065.42 137
2065.52 155
2065.62 174
2065.73 192
2065.83 208
2065.94 223
2066.04 234
2066.14 242
2066.25 246
2066.35 244
2066.46 237
2066.56 226
2066.67 211
2066.77 194
2066.87 176
2066.98 156
2067.08 137
2067.19 117
2067.29 98
2067.39 79
2067.50 63
2067.60 49
2067.71 41
2067.81 38
2067.92 42
2068.02 51
2068.12 67
2068.23 87
2068.33 107
2068.44 125
2068.54 136
2068.65 140
2068.75 135
2068.85 123
2068.96 107
2069.06 89
2069.17 74
2069.27 61
2069.37 51
2069.48 42
2069.58 32
2069.69 21
2069.79 10
2069.90 0
2070.00 0
2070.10 0
2070.21 0
2070.31 6
2070.42 18
2070.52 31
2070.63 42
2070.73 49
2070.83 53
2070.94 54
2071.04 53
2071.15 52
2071.25 54
2071.36 62
2071.46 77
2071.56 100
2071.67 131
2071.77 167
2071.88 204
2071.98 239
2072.09 267
2072.19 286
2072.30 294
2072.40 292
2072.50 282
2072.61 267
2072.71 251
2072.82 236
2072.92 224
2073.03 216
2073.13 212
2073.23 212
2073.34 213
2073.44 215
2073.55 216
2073.65 214
2073.76 209
2073.86 199
2073.96 184
2074.07 167
2074.17 147
2074.28 128
2074.38 109
2074.49 94
2074.59 83
2074.70 76
2074.80 72
2074.90 70
2075.01 71
2075.11 73
2075.22 77
2075.32 81
2075.43 85
2075.53 89
2075.64 92
2075.74 93
2075.84 95
2075.95 95
2076.05 94
2076.16 93
2076.26 90
2076.37 84
2076.47 75
2076.57 65
2076.68 56
2076.78 50
2076.89 49
2076.99 55
2077.10 68
2077.20 85
2077.31 103
2077.41 118
2077.51 130
2077.62 136
2077.72 137
2077.83 134
2077.93 130
2078.04 124
2078.14 120
2078.25 116
2078.35 114
2078.46 113
2078.56 112
2078.66 112
2078.77 111
2078.87 107
2078.98 100
2079.08 91
2079.19 81
2079.29 72
2079.40 68
2079.50 69
2079.60 76
2079.71 87
2079.81 100
2079.92 113
2080.02 123
2080.13 131
2080.23 136
2080.34 139
2080.44 142
2080.55 144
2080.65 144
2080.75 140
2080.86 132
2080.96 120
2081.07 107
2081.17 95
2081.28 87
2081.38 85
2081.49 90
2081.59 98
2081.70 108
2081.80 117
2081.90 123
2082.01 128
2082.11 133
2082.22 139
2082.32 147
2082.43 157
2082.53 168
2082.64 176
2082.74 181
2082.85 181
2082.95 176
2083.06 169
2083.16 160
2083.26 151
2083.37 139
2083.47 124
2083.58 105
2083.68 82
2083.79 53
2083.89 22
2084.00 0
2084.10 0
2084.21 0
2084.31 0
2084.42 0
2084.52 0
2084.62 0
2084.73 0
2084.83 13
2084.94 26
2085.04 35
2085.15 42
2085.25 47
2085.36 53
2085.46 61
2085.57 70
2085.67 82
2085.78 93
2085.88 104
2085.98 113
2086.09 121
2086.19 127
2086.30 132
2086.40 137
2086.51 144
2086.61 152
2086.72 162
2086.82 173
2086.93 184
2087.03 194
2087.14 203
2087.24 210
2087.35 216
2087.45 218
2087.56 218
2087.66 215
2087.76 209
2087.87 199
2087.97 187
2088.08 172
2088.18 157
2088.29 144
2088.39 135
2088.50 130
2088.60 130
2088.71 135
2088.81 144
2088.92 153
2089.02 161
2089.13 163
2089.23 159
2089.34 149
2089.44 133
2089.55 115
2089.65 97
2089.75 84
2089.86 76
2089.96 76
2090.07 81
2090.17 89
2090.28 98
2090.38 103
2090.49 103
2090.59 97
2090.70 86
2090.80 71
2090.91 56
2091.01 43
2091.12 32
2091.22 24
2091.33 19
2091.43 13
2091.54 6
2091.64 0
2091.75 0
2091.85 0
2091.96 0
2092.06 0
2092.17 0
2092.27 0
2092.37 0
2092.48 15
2092.58 34
2092.69 54
2092.79 76
2092.90 99
2093.00 123
2093.11 146
2093.21 169
2093.32 188
2093.42 203
2093.53 212
2093.63 217
2093.74 218
2093.84 217
2093.95 216
2094.05 216
2094.16 219
2094.26 223
2094.37 226
2094.47 227
2094.58 224
2094.68 213
2094.79 195
2094.89 169
2095.00 139
2095.10 106
2095.21 76
2095.31 53
2095.42 42
2095.52 44
2095.63 59
2095.73 86
2095.84 120
2095.94 156
2096.05 189
2096.15 216
2096.26 235
2096.36 248
2096.47 255
2096.57 260
2096.68 265
2096.78 270
2096.89 275
2096.99 279
2097.10 281
2097.20 280
2097.31 278
2097.41 274
2097.51 269
2097.62 263
2097.72 256
2097.83 245
2097.93 231
2098.04 214
2098.14 194
2098.25 173
2098.35 155
2098.46 142
2098.56 135
2098.67 134
2098.77 140
2098.88 150
2098.98 162
2099.09 176
2099.19 189
2099.30 203
2099.40 214
2099.51 223
2099.61 229
2099.72 229
2099.82 224
2099.93 213
2100.03 196
2100.14 175
2100.24 151
2100.35 125
2100.45 100
2100.56 75
2100.66 53
2100.77 33
2100.88 16
2100.98 3
2101.09 0
2101.19 0
2101.30 0
2101.40 0
2101.51 0
2101.61 0
2101.72 0
2101.82 4
2101.93 14
2102.03 25
2102.14 35
2102.24 43
2102.35 49
2102.45 54
2102.56 58
2102.66 60
2102.77 61
2102.87 59
2102.98 55
2103.08 50
2103.19 43
2103.29 35
2103.40 29
2103.50 26
2103.61 25
2103.71 28
2103.82 32
2103.92 36
2104.03 39
2104.13 39
2104.24 35
2104.34 27
2104.45 16
2104.55 4
2104.66 0
2104.76 0
2104.87 0
2104.97 0
2105.08 0
2105.18 0
2105.29 0
2105.39 5
2105.50 7
2105.60 8
2105.71 10
2105.82 13
2105.92 19
2106.03 25
2106.13 32
2106.24 37
2106.34 39
2106.45 40
2106.55 41
2106.66 46
2106.76 55
2106.87 68
2106.97 82
2107.08 93
2107.18 96
2107.29 89
2107.39 70
2107.50 43
2107.60 12
2107.71 0
2107.81 0
2107.92 0
2108.02 0
2108.13 0
2108.23 0
2108.34 0
2108.45 0
2108.55 18
2108.66 35
2108.76 50
2108.87 62
2108.97 73
2109.08 82
2109.18 91
2109.29 99
2109.39 106
2109.50 113
2109.60 119
2109.71 122
2109.81 125
2109.92 125
2110.02 123
2110.13 118
2110.23 111
2110.34 101
2110.45 91
2110.55 82
2110.66 78
2110.76 79
2110.87 87
2110.97 102
2111.08 122
2111.18 144
2111.29 164
2111.39 179
2111.50 186
2111.60 183
2111.71 170
2111.81 150
2111.92 126
2112.02 103
2112.13 86
2112.24 77
2112.34 79
2112.45 89
2112.55 107
2112.66 125
2112.76 142
2112.87 151
2112.97 152
2113.08 144
2113.18 128
2113.29 109
2113.39 89
2113.50 72
2113.60 60
2113.71 56
2113.82 59
2113.92 68
2114.03 82
2114.13 98
2114.24 112
2114.34 121
2114.45 123
2114.55 116
2114.66 99
2114.76 74
2114.87 44
2114.97 13
2115.08 0
2115.19 0
2115.29 0
2115.40 0
2115.50 0
2115.61 0
2115.71 2
2115.82 18
2115.92 32
2116.03 45
2116.13 57
2116.24 68
2116.35 77
2116.45 83
2116.56 87
2116.66 86
2116.77 82
2116.87 77
2116.98 73
2117.08 70
2117.19 69
2117.29 68
2117.40 66
2117.51 61
2117.61 52
2117.72 39
2117.82 23
2117.93 6
2118.03 0
2118.14 0
2118.24 0
2118.35 0
2118.45 0
2118.56 0
2118.67 8
2118.77 22
2118.88 36
2118.98 48
2119.09 58
2119.19 66
2119.30 74
2119.40 82
2119.51 89
2119.62 95
2119.72 98
2119.83 96
2119.93 90
2120.04 78
2120.14 64
2120.25 50
2120.35 38
2120.46 31
2120.56 31
2120.67 36
2120.78 45
2120.88 54
2120.99 62
2121.09 66
2121.20 64
2121.30 57
2121.41 46
2121.51 32
2121.62 20
2121.73 9
2121.83 1
2121.94 0
2122.04 0
2122.15 0
2122.25 0
2122.36 0
2122.46 0
2122.57 0
2122.68 0
2122.78 0
2122.89 3
2122.99 15
2123.10 26
2123.20 37
2123.31 45
2123.42 50
2123.52 52
2123.63 52
2123.73 52
2123.84 55
2123.94 61
2124.05 70
2124.15 83
2124.26 99
2124.37 117
2124.47 135
2124.58 153
2124.68 168
2124.79 179
2124.89 184
2125.00 183
2125.11 175
2125.21 162
2125.32 147
2125.42 132
2125.53 122
2125.63 116
2125.74 116
2125.84 118
2125.95 120
2126.06 119
2126.16 112
2126.27 100
2126.37 84
2126.48 67
2126.58 53
2126.69 45
2126.80 44
2126.90 49
2127.01 58
2127.11 68
2127.22 76
2127.32 80
2127.43 80
2127.54 75
2127.64 67
2127.75 57
2127.85 47
2127.96 39
2128.06 33
2128.17 29
2128.28 27
2128.38 28
2128.49 31
2128.59 34
2128.70 38
2128.80 42
2128.91 46
2129.02 49
2129.12 48
2129.23 46
2129.33 40
2129.44 32
2129.54 23
2129.65 14
2129.76 7
2129.86 4
2129.97 5
2130.07 7
2130.18 8
2130.29 6
2130.39 2
2130.50 0
2130.60 0
2130.71 0
2130.81 0
2130.92 0
2131.03 0
2131.13 13
2131.24 30
2131.34 45
2131.45 56
2131.55 63
2131.66 65
2131.77 62
2131.87 56
2131.98 49
2132.08 44
2132.19 43
2132.30 49
2132.40 62
2132.51 83
2132.61 110
2132.72 137
2132.82 162
2132.93 180
2133.04 189
2133.14 189
2133.25 183
2133.35 172
2133.46 160
2133.57 150
2133.67 143
2133.78 139
2133.88 138
2133.99 140
2134.10 145
2134.20 151
2134.31 160
2134.41 170
2134.52 183
2134.62 196
2134.73 208
2134.84 220
2134.94 229
2135.05 236
2135.15 240
2135.26 240
2135.37 237
2135.47 230
2135.58 220
2135.68 206
2135.79 189
2135.90 172
2136.00 154
2136.11 139
2136.21 129
2136.32 124
2136.42 125
2136.53 132
2136.64 141
2136.74 150
2136.85 158
2136.95 163
2137.06 165
2137.17 163
2137.27 161
2137.38 158
2137.48 155
2137.59 151
2137.70 145
2137.80 136
2137.91 123
2138.01 106
2138.12 86
2138.23 66
2138.33 49
2138.44 37
2138.54 33
2138.65 36
2138.76 46
2138.86 60
2138.97 75
2139.07 88
2139.18 98
2139.29 105
2139.39 109
2139.50 112
2139.60 115
2139.71 120
2139.82 128
2139.92 139
2140.03 151
2140.13 165
2140.24 179
2140.35 192
2140.45 203
2140.56 211
2140.66 217
2140.77 219
2140.88 219
2140.98 217
2141.09 215
2141.19 212
2141.30 209
2141.41 205
2141.51 201
2141.62 197
2141.72 193
2141.83 191
2141.94 189
2142.04 191
2142.15 195
2142.26 201
2142.36 209
2142.47 221
2142.57 236
2142.68 253
2142.79 272
2142.89 293
2143.00 315
2143.10 334
2143.21 351
2143.32 362
2143.42 366
2143.53 364
2143.63 356
2143.74 343
2143.85 328
2143.95 312
2144.06 296
2144.16 280
2144.27 263
2144.38 244
2144.48 225
2144.59 204
2144.70 185
2144.80 168
2144.91 154
2145.01 145
2145.12 139
2145.23 136
2145.33 134
2145.44 131
2145.54 126
2145.65 118
2145.76 108
2145.86 95
2145.97 80
2146.08 63
2146.18 46
2146.29 30
2146.39 18
2146.50 10
2146.61 8
2146.71 12
2146.82 18
2146.93 26
2147.03 33
2147.14 37
2147.24 36
2147.35 32
2147.46 23
2147.56 12
2147.67 1
2147.77 0
2147.88 0
2147.99 0
2148.09 0
2148.20 0
2148.31 0
2148.41 5
2148.52 7
2148.62 7
2148.73 7
2148.84 6
2148.94 6
2149.05 8
2149.16 12
2149.26 15
2149.37 17
2149.47 18
2149.58 17
2149.69 17
2149.79 21
2149.90 29
2150.01 42
2150.11 61
2150.22 84
2150.32 110
2150.43 136
2150.54 160
2150.64 182
2150.75 201
2150.86 216
2150.96 228
2151.07 236
2151.17 238
2151.28 236
2151.39 229
2151.49 218
2151.60 205
2151.71 191
2151.81 176
2151.92 165
2152.03 156
2152.13 150
2152.24 146
2152.34 145
2152.45 146
2152.56 151
2152.66 158
2152.77 168
2152.88 180
2152.98 193
2153.09 205
2153.19 215
2153.30 222
2153.41 225
2153.51 227
2153.62 228
2153.73 232
2153.83 239
2153.94 251
2154.05 265
2154.15 281
2154.26 296
2154.36 308
2154.47 316
2154.58 321
2154.68 322
2154.79 322
2154.90 319
2155.00 315
2155.11 309
2155.22 300
2155.32 289
2155.43 274
2155.54 257
2155.64 237
2155.75 215
2155.85 192
2155.96 169
2156.07 149
2156.17 133
2156.28 122
2156.39 114
2156.49 110
2156.60 107
2156.71 103
2156.81 95
2156.92 84
2157.03 71
2157.13 57
2157.24 45
2157.34 37
2157.45 35
2157.56 37
2157.66 44
2157.77 53
2157.88 64
2157.98 77
2158.09 90
2158.20 104
2158.30 119
2158.41 134
2158.52 148
2158.62 160
2158.73 170
2158.83 177
2158.94 182
2159.05 184
2159.15 185
2159.26 184
2159.37 181
2159.47 176
2159.58 169
2159.69 161
2159.79 151
2159.90 141
2160.01 131
2160.11 122
2160.22 113
2160.33 105
2160.43 99
2160.54 94
2160.65 92
2160.75 90
2160.86 90
2160.97 90
2161.07 88
2161.18 85
2161.28 80
2161.39 74
2161.50 68
2161.60 62
2161.71 60
2161.82 61
2161.92 66
2162.03 75
2162.14 88
2162.24 105
2162.35 123
2162.46 142
2162.56 160
2162.67 174
2162.78 183
2162.88 185
2162.99 181
2163.10 171
2163.20 156
2163.31 137
2163.42 118
2163.52 100
2163.63 84
2163.74 72
2163.84 65
2163.95 63
2164.06 66
2164.16 70
2164.27 76
2164.38 80
2164.48 80
2164.59 76
2164.70 67
2164.80 53
2164.91 37
2165.02 21
2165.12 7
2165.23 0
2165.34 0
2165.44 0
2165.55 0
2165.66 11
2165.76 25
2165.87 40
2165.98 54
2166.08 66
2166.19 73
2166.30 76
2166.40 78
2166.51 79
2166.62 83
2166.72 90
2166.83 102
2166.94 116
2167.04 131
2167.15 145
2167.26 159
2167.36 174
2167.47 190
2167.58 209
2167.68 231
2167.79 254
2167.90 276
2168.00 294
2168.11 306
2168.22 309
2168.32 306
2168.43 298
2168.54 289
2168.64 280
2168.75 275
2168.86 272
2168.96 270
2169.07 269
2169.18 268
2169.28 266
2169.39 265
2169.50 265
2169.60 267
2169.71 268
2169.82 268
2169.92 264
2170.03 255
2170.14 240
2170.24 222
2170.35 203
2170.46 187
2170.56 176
2170.67 174
2170.78 178
2170.88 190
2170.99 205
2171.10 221
2171.21 235
2171.31 245
2171.42 249
2171.53 248
2171.63 241
2171.74 230
2171.85 216
2171.95 200
2172.06 183
2172.17 167
2172.27 151
2172.38 136
2172.49 121
2172.59 107
2172.70 92
2172.81 76
2172.91 57
2173.02 37
2173.13 16
2173.23 0
2173.34 0
2173.45 0
2173.56 0
2173.66 0
2173.77 0
2173.88 0
2173.98 6
2174.09 13
2174.20 17
2174.30 18
2174.41 17
2174.52 16
2174.62 14
2174.73 12
2174.84 9
2174.94 6
2175.05 2
2175.16 0
2175.26 0
2175.37 0
2175.48 5
2175.59 11
2175.69 15
2175.80 17
2175.91 14
2176.01 7
2176.12 0
2176.23 0
2176.33 0
2176.44 0
2176.55 0
2176.65 0
2176.76 6
2176.87 16
2176.98 23
2177.08 27
2177.19 29
2177.30 28
2177.40 27
2177.51 27
2177.62 26
2177.72 25
2177.83 22
2177.94 18
2178.04 14
2178.15 11
2178.26 11
2178.37 16
2178.47 28
2178.58 46
2178.69 68
2178.79 92
2178.90 116
2179.01 136
2179.11 149
2179.22 155
2179.33 152
2179.44 142
2179.54 124
2179.65 103
2179.76 82
2179.86 63
2179.97 49
2180.08 39
2180.18 34
2180.29 32
2180.40 32
2180.51 32
2180.61 32
2180.72 33
2180.83 33
2180.93 34
2181.04 35
2181.15 35
2181.25 34
2181.36 32
2181.47 28
2181.58 23
2181.68 18
2181.79 13
2181.90 10
2182.00 10
2182.11 12
2182.22 16
2182.33 21
2182.43 27
2182.54 31
2182.65 32
2182.75 31
2182.86 28
2182.97 25
2183.07 23
2183.18 22
2183.29 25
2183.40 32
2183.50 43
2183.61 58
2183.72 75
2183.82 95
2183.93 116
2184.04 138
2184.15 159
2184.25 178
2184.36 196
2184.47 210
2184.57 222
2184.68 232
2184.79 242
2184.90 253
2185.00 266
2185.11 282
2185.22 298
2185.32 315
2185.43 332
2185.54 347
2185.65 360
2185.75 371
2185.86 382
2185.97 391
2186.07 401
2186.18 410
2186.29 418
2186.40 424
2186.50 426
2186.61 423
2186.72 414
2186.82 401
2186.93 385
2187.04 370
2187.15 358
2187.25 350
2187.36 345
2187.47 343
2187.57 342
2187.68 340
2187.79 338
2187.90 334
2188.00 333
2188.11 333
2188.22 337
2188.33 341
2188.43 346
2188.54 348
2188.65 345
2188.75 338
2188.86 327
2188.97 315
2189.08 303
2189.18 293
2189.29 288
2189.40 285
2189.50 285
2189.61 283
2189.72 278
2189.83 265
2189.93 243
2190.04 213
2190.15 177
2190.26 138
2190.36 100
2190.47 65
2190.58 38
2190.68 18
2190.79 5
2190.90 0
2191.01 0
2191.11 0
2191.22 0
2191.33 0
2191.44 0
2191.54 0
2191.65 0
2191.76 4
2191.86 8
2191.97 9
2192.08 9
2192.19 8
2192.29 6
2192.40 5
2192.51 8
2192.62 16
2192.72 30
2192.83 48
2192.94 68
2193.04 86
2193.15 99
2193.26 106
2193.37 105
2193.47 97
2193.58 86
2193.69 74
2193.80 63
2193.90 55
2194.01 50
2194.12 47
2194.23 44
2194.33 40
2194.44 37
2194.55 34
2194.66 35
2194.76 41
2194.87 51
2194.98 65
2195.08 80
2195.19 95
2195.30 106
2195.41 113
2195.51 116
2195.62 119
2195.73 123
2195.84 132
2195.94 146
2196.05 165
2196.16 188
2196.27 211
2196.37 233
2196.48 249
2196.59 259
2196.70 261
2196.80 256
2196.91 244
2197.02 225
2197.13 202
2197.23 175
2197.34 146
2197.45 116
2197.55 85
2197.66 54
2197.77 23
2197.88 0
2197.98 0
2198.09 0
2198.20 0
2198.31 0
2198.41 0
2198.52 0
2198.63 0
2198.74 7
2198.84 41
2198.95 73
2199.06 101
2199.17 122
2199.27 137
2199.38 146
2199.49 151
2199.60 154
2199.70 156
2199.81 160
2199.92 165
2200.03 173
2200.13 183
2200.24 194
2200.35 204
2200.46 212
2200.56 217
2200.67 219
2200.78 218
2200.89 213
2200.99 206
2201.10 198
2201.21 187
2201.32 176
2201.42 163
2201.53 147
2201.64 130
2201.75 114
2201.85 101
2201.96 93
2202.07 92
2202.18 100
2202.28 117
2202.39 139
2202.50 163
2202.61 185
2202.71 202
2202.82 212
2202.93 217
2203.04 216
2203.15 212
2203.25 207
2203.36 203
2203.47 198
2203.58 190
2203.68 179
2203.79 163
2203.90 143
2204.01 119
2204.11 94
2204.22 72
2204.33 54
2204.44 41
2204.54 33
2204.65 27
2204.76 23
2204.87 20
2204.97 16
2205.08 14
2205.19 14
2205.30 17
2205.40 26
2205.51 38
2205.62 53
2205.73 67
2205.84 79
2205.94 87
2206.05 89
2206.16 86
2206.27 78
2206.37 67
2206.48 54
2206.59 39
2206.70 24
2206.80 10
2206.91 0
2207.02 0
2207.13 0
2207.23 0
2207.34 0
2207.45 0
2207.56 1
2207.67 8
2207.77 13
2207.88 14
2207.99 13
2208.10 10
2208.20 6
2208.31 2
2208.42 0
2208.53 0
2208.63 0
2208.74 2
2208.85 4
2208.96 5
2209.07 5
2209.17 3
2209.28 1
2209.39 1
2209.50 5
2209.60 15
2209.71 31
2209.82 54
2209.93 82
2210.04 114
2210.14 146
2210.25 176
2210.36 201
2210.47 219
2210.57 229
2210.68 230
2210.79 222
2210.90 206
2211.00 185
2211.11 161
2211.22 136
2211.33 111
2211.44 89
2211.54 71
2211.65 58
2211.76 50
2211.87 48
2211.97 52
2212.08 62
2212.19 77
2212.30 95
2212.41 115
2212.51 134
2212.62 151
2212.73 164
2212.84 173
2212.95 177
2213.05 178
2213.16 176
2213.27 173
2213.38 170
2213.48 168
2213.59 166
2213.70 165
2213.81 164
2213.92 163
2214.02 162
2214.13 161
2214.24 160
2214.35 160
2214.45 159
2214.56 158
2214.67 156
2214.78 152
2214.89 148
2214.99 142
2215.10 138
2215.21 135
2215.32 137
2215.43 143
2215.53 154
2215.64 169
2215.75 185
2215.86 202
2215.96 215
2216.07 222
2216.18 224
2216.29 219
2216.40 210
2216.50 197
2216.61 181
2216.72 164
2216.83 147
2216.94 130
2217.04 115
2217.15 100
2217.26 89
2217.37 81
2217.48 79
2217.58 83
2217.69 91
2217.80 101
2217.91 111
2218.02 119
2218.12 121
2218.23 116
2218.34 105
2218.45 88
2218.55 67
2218.66 44
2218.77 21
2218.88 0
2218.99 0
2219.09 0
2219.20 0
2219.31 0
2219.42 0
2219.53 0
2219.63 0
2219.74 0
2219.85 16
2219.96 35
2220.07 53
2220.17 67
2220.28 79
2220.39 87
2220.50 93
2220.61 96
2220.71 98
2220.82 99
2220.93 98
2221.04 95
2221.15 88
2221.25 78
2221.36 64
2221.47 49
2221.58 34
2221.69 23
2221.79 17
2221.90 17
2222.01 23
2222.12 34
2222.23 48
2222.33 63
2222.44 78
2222.55 94
2222.66 111
2222.77 132
2222.87 157
2222.98 184
2223.09 213
2223.20 240
2223.31 263
2223.42 281
2223.52 292
2223.63 297
2223.74 296
2223.85 291
2223.96 282
2224.06 269
2224.17 252
2224.28 231
2224.39 207
2224.50 181
2224.60 153
2224.71 126
2224.82 104
2224.93 87
2225.04 78
2225.14 76
2225.25 82
2225.36 93
2225.47 106
2225.58 119
2225.69 129
2225.79 134
2225.90 134
2226.01 130
2226.12 123
2226.23 116
2226.33 111
2226.44 109
2226.55 112
2226.66 116
2226.77 121
2226.87 124
2226.98 124
2227.09 121
2227.20 115
2227.31 109
2227.42 105
2227.52 104
2227.63 106
2227.74 110
2227.85 116
2227.96 121
2228.06 125
2228.17 128
2228.28 130
2228.39 132
2228.50 134
2228.61 138
2228.71 143
2228.82 147
2228.93 152
2229.04 156
2229.15 160
2229.25 165
2229.36 172
2229.47 181
2229.58 193
2229.69 203
2229.80 209
2229.90 209
2230.01 201
2230.12 185
2230.23 162
2230.34 136
2230.45 111
2230.55 89
2230.66 74
2230.77 63
2230.88 56
2230.99 50
2231.09 44
2231.20 35
2231.31 23
2231.42 7
2231.53 0
2231.64 0
2231.74 0
2231.85 0
2231.96 0
2232.07 0
2232.18 0
2232.29 0
2232.39 22
2232.50 46
2232.61 70
2232.72 91
2232.83 108
2232.94 118
2233.04 121
2233.15 115
2233.26 101
2233.37 81
2233.48 58
2233.59 37
2233.69 21
2233.80 14
2233.91 17
2234.02 27
2234.13 43
2234.23 59
2234.34 72
2234.45 80
2234.56 79
2234.67 72
2234.78 61
2234.89 49
2234.99 38
2235.10 32
2235.21 32
2235.32 37
2235.43 48
2235.54 61
2235.64 75
2235.75 89
2235.86 100
2235.97 108
2236.08 114
2236.19 119
2236.29 124
2236.40 131
2236.51 139
2236.62 149
2236.73 159
2236.84 169
2236.94 178
2237.05 183
2237.16 185
2237.27 184
2237.38 181
2237.49 175
2237.59 166
2237.70 157
2237.81 146
2237.92 135
2238.03 123
2238.14 110
2238.24 97
2238.35 84
2238.46 73
2238.57 65
2238.68 61
2238.79 63
2238.90 71
2239.00 84
2239.11 100
2239.22 118
2239.33 138
2239.44 157
2239.55 177
2239.65 195
2239.76 211
2239.87 224
2239.98 231
2240.09 230
2240.20 220
2240.31 201
2240.41 175
2240.52 146
2240.63 116
2240.74 88
2240.85 67
2240.96 52
2241.06 44
2241.17 42
2241.28 46
2241.39 52
2241.50 59
2241.61 64
2241.72 64
2241.82 58
2241.93 48
2242.04 33
2242.15 18
2242.26 6
2242.37 0
2242.48 0
2242.58 2
2242.69 8
2242.80 17
2242.91 25
2243.02 34
2243.13 43
2243.24 56
2243.34 72
2243.45 92
2243.56 114
2243.67 135
2243.78 152
2243.89 164
2244.00 170
2244.10 171
2244.21 167
2244.32 160
2244.43 151
2244.54 141
2244.65 131
2244.76 122
2244.86 114
2244.97 107
2245.08 104
2245.19 104
2245.30 108
2245.41 113
2245.52 120
2245.62 128
2245.73 137
2245.84 148
2245.95 159
2246.06 172
2246.17 185
2246.28 198
2246.38 209
2246.49 217
2246.60 222
2246.71 225
2246.82 225
2246.93 225
2247.04 226
2247.14 229
2247.25 236
2247.36 245
2247.47 256
2247.58 266
2247.69 275
2247.80 281
2247.91 282
2248.01 278
2248.12 269
2248.23 254
2248.34 235
2248.45 212
2248.56 186
2248.67 157
2248.77 126
2248.88 94
2248.99 63
2249.10 33
2249.21 7
2249.32 0
2249.43 0
2249.54 0
2249.64 0
2249.75 0
2249.86 0
2249.97 0
2250.08 0
2250.19 14
2250.30 34
2250.41 50
2250.51 60
2250.62 62
2250.73 56
2250.84 42
2250.95 24
2251.06 6
2251.17 0
2251.28 0
2251.38 0
2251.49 0
2251.60 0
2251.71 15
2251.82 29
2251.93 41
2252.04 51
2252.15 59
2252.25 65
2252.36 71
2252.47 79
2252.58 90
2252.69 105
2252.80 123
2252.91 144
2253.02 167
2253.12 191
2253.23 213
2253.34 232
2253.45 247
2253.56 259
2253.67 267
2253.78 275
2253.89 282
2253.99 291
2254.10 301
2254.21 311
2254.32 321
2254.43 329
2254.54 336
2254.65 341
2254.76 344
2254.86 345
2254.97 346
2255.08 346
2255.19 345
2255.30 342
2255.41 338
2255.52 331
2255.63 323
2255.74 313
2255.84 302
2255.95 291
2256.06 281
2256.17 273
2256.28 268
2256.39 266
2256.50 265
2256.61 264
2256.72 262
2256.82 257
2256.93 250
2257.04 240
2257.15 230
2257.26 219
2257.37 210
2257.48 204
2257.59 201
2257.70 201
2257.80 204
2257.91 210
2258.02 216
2258.13 222
2258.24 228
2258.35 233
2258.46 236
2258.57 239
2258.68 242
2258.78 245
2258.89 246
2259.00 246
2259.11 243
2259.22 238
2259.33 232
2259.44 228
2259.55 229
2259.66 238
2259.76 256
2259.87 282
2259.98 312
2260.09 342
2260.20 370
2260.31 393
2260.42 410
2260.53 421
2260.64 427
2260.75 431
2260.85 433
2260.96 433
2261.07 431
2261.18 426
2261.29 417
2261.40 404
2261.51 388
2261.62 368
2261.73 346
2261.84 324
2261.94 304
2262.05 287
2262.16 274
2262.27 266
2262.38 261
2262.49 259
2262.60 258
2262.71 256
2262.82 252
2262.93 247
2263.03 241
2263.14 235
2263.25 233
2263.36 232
2263.47 233
2263.58 235
2263.69 235
2263.80 233
2263.91 227
2264.02 216
2264.12 201
2264.23 183
2264.34 164
2264.45 147
2264.56 135
2264.67 129
2264.78 132
2264.89 141
2265.00 155
2265.11 171
2265.22 186
2265.32 198
2265.43 208
2265.54 216
2265.65 225
2265.76 234
2265.87 243
2265.98 252
2266.09 259
2266.20 265
2266.31 270
2266.42 278
2266.52 290
2266.63 307
2266.74 327
2266.85 347
2266.96 364
2267.07 372
2267.18 373
2267.29 365
2267.40 352
2267.51 336
2267.62 321
2267.72 309
2267.83 299
2267.94 292
2268.05 284
2268.16 275
2268.27 264
2268.38 250
2268.49 235
2268.60 218
2268.71 203
2268.82 188
2268.93 177
2269.03 167
2269.14 160
2269.25 155
2269.36 153
2269.47 153
2269.58 156
2269.69 159
2269.80 163
2269.91 165
2270.02 167
2270.13 167
2270.24 167
2270.34 167
2270.45 170
2270.56 176
2270.67 185
2270.78 196
2270.89 206
2271.00 216
2271.11 225
2271.22 232
2271.33 238
2271.44 244
2271.55 249
2271.66 253
2271.76 253
2271.87 249
2271.98 240
2272.09 228
2272.20 215
2272.31 204
2272.42 197
2272.53 195
2272.64 199
2272.75 205
2272.86 211
2272.97 215
2273.08 215
2273.19 210
2273.29 202
2273.40 192
2273.51 182
2273.62 174
2273.73 170
2273.84 169
2273.95 171
2274.06 175
2274.17 179
2274.28 181
2274.39 179
2274.50 174
2274.61 166
2274.72 156
2274.82 148
2274.93 140
2275.04 133
2275.15 127
2275.26 119
2275.37 108
2275.48 93
2275.59 72
2275.70 47
2275.81 22
2275.92 0
2276.03 0
2276.14 0
2276.25 0
2276.35 0
2276.46 0
2276.57 0
2276.68 0
2276.79 0
2276.90 12
2277.01 30
2277.12 50
2277.23 71
2277.34 93
2277.45 114
2277.56 133
2277.67 151
2277.78 166
2277.89 180
2278.00 193
2278.10 205
2278.21 213
2278.32 216
2278.43 214
2278.54 207
2278.65 195
2278.76 180
2278.87 164
2278.98 153
2279.09 148
2279.20 149
2279.31 157
2279.42 171
2279.53 187
2279.64 205
2279.75 220
2279.86 232
2279.96 241
2280.07 247
2280.18 249
2280.29 250
2280.40 249
2280.51 248
2280.62 247
2280.73 245
2280.84 244
2280.95 242
2281.06 239
2281.17 236
2281.28 231
2281.39 224
2281.50 216
2281.61 207
2281.72 196
2281.83 186
2281.93 177
2282.04 172
2282.15 173
2282.26 180
2282.37 194
2282.48 212
2282.59 234
2282.70 254
2282.81 271
2282.92 282
2283.03 285
2283.14 280
2283.25 270
2283.36 256
2283.47 239
2283.58 224
2283.69 211
2283.80 203
2283.91 200
2284.02 201
2284.13 205
2284.23 210
2284.34 214
2284.45 216
2284.56 214
2284.67 211
2284.78 207
2284.89 204
2285.00 204
2285.11 206
2285.22 208
2285.33 209
2285.44 206
2285.55 198
2285.66 184
2285.77 166
2285.88 145
2285.99 125
2286.10 108
2286.21 97
2286.32 91
2286.43 93
2286.54 99
2286.64 110
2286.75 121
2286.86 132
2286.97 141
2287.08 147
2287.19 147
2287.30 143
2287.41 135
2287.52 126
2287.63 117
2287.74 114
2287.85 118
2287.96 131
2288.07 154
2288.18 182
2288.29 211
2288.40 235
2288.51 249
2288.62 250
2288.73 238
2288.84 215
2288.95 187
2289.06 160
2289.17 137
2289.28 123
2289.39 119
2289.50 122
2289.60 132
2289.71 145
2289.82 158
2289.93 169
2290.04 178
2290.15 183
2290.26 184
2290.37 184
2290.48 182
2290.59 179
2290.70 175
2290.81 170
2290.92 164
2291.03 156
2291.14 145
2291.25 133
2291.36 119
2291.47 106
2291.58 94
2291.69 86
2291.80 81
2291.91 78
2292.02 77
2292.13 75
2292.24 71
2292.35 64
2292.46 55
2292.57 47
2292.68 42
2292.79 43
2292.90 51
2293.01 65
2293.12 84
2293.23 106
2293.33 127
2293.44 146
2293.55 159
2293.66 166
2293.77 167
2293.88 161
2293.99 150
2294.10 133
2294.21 113
2294.32 92
2294.43 74
2294.54 60
2294.65 52
2294.76 51
2294.87 55
2294.98 64
2295.09 75
2295.20 85
2295.31 93
2295.42 96
2295.53 91
2295.64 80
2295.75 62
2295.86 40
2295.97 17
2296.08 0
2296.19 0
2296.30 0
2296.41 0
2296.52 0
2296.63 0
2296.74 7
2296.85 20
2296.96 29
2297.07 32
2297.18 27
2297.29 16
2297.40 2
2297.51 0
2297.62 0
2297.73 0
2297.84 0
2297.95 0
2298.06 0
2298.17 21
2298.28 46
2298.39 69
2298.50 88
2298.61 100
2298.72 105
2298.83 102
2298.94 92
2299.05 76
2299.16 59
2299.27 42
2299.38 29
2299.49 20
2299.60 17
2299.71 19
2299.81 23
2299.92 29
2300.03 33
2300.14 33
2300.25 32
2300.36 27
2300.47 22
2300.58 16
2300.69 13
2300.80 14
2300.91 18
2301.02 25
2301.13 34
2301.24 44
2301.35 52
2301.46 58
2301.57 61
2301.68 60
2301.79 60
2301.90 61
2302.01 64
2302.12 70
2302.23 79
2302.34 89
2302.45 98
2302.56 103
2302.67 103
2302.78 99
2302.89 93
2303.00 84
2303.11 77
2303.22 71
2303.33 68
2303.44 68
2303.55 70
2303.66 74
2303.77 78
2303.88 82
2303.99 84
2304.10 83
2304.21 79
2304.32 71
2304.43 61
2304.54 50
2304.65 42
2304.76 38
2304.87 39
2304.98 45
2305.09 53
2305.20 63
2305.31 71
2305.42 78
2305.53 84
2305.64 91
2305.75 99
2305.86 112
2305.97 128
2306.08 147
2306.19 164
2306.30 178
2306.41 183
2306.52 178
2306.63 163
2306.74 140
2306.85 115
2306.96 91
2307.07 75
2307.18 69
2307.29 76
2307.40 94
2307.51 118
2307.62 144
2307.74 167
2307.85 182
2307.96 188
2308.07 184
2308.18 172
2308.29 157
2308.40 141
2308.51 130
2308.62 124
2308.73 124
2308.84 131
2308.95 140
2309.06 151
2309.17 159
2309.28 165
2309.39 167
2309.50 165
2309.61 161
2309.72 155
2309.83 148
2309.94 143
2310.05 139
2310.16 137
2310.27 138
2310.38 141
2310.49 147
2310.60 156
2310.71 166
2310.82 178
2310.93 190
2311.04 202
2311.15 212
2311.26 222
2311.37 231
2311.48 239
2311.59 245
2311.70 252
2311.81 259
2311.92 267
2312.03 273
2312.14 277
2312.25 278
2312.36 277
2312.47 272
2312.58 265
2312.69 257
2312.80 249
2312.91 243
2313.02 239
2313.13 237
2313.24 233
2313.35 229
2313.46 221
2313.57 209
2313.68 193
2313.79 175
2313.90 157
2314.01 139
2314.13 123
2314.24 109
2314.35 98
2314.46 91
2314.57 89
2314.68 92
2314.79 102
2314.90 118
2315.01 139
2315.12 163
2315.23 186
2315.34 205
2315.45 218
2315.56 225
2315.67 227
2315.78 226
2315.89 223
2316.00 219
2316.11 217
2316.22 217
2316.33 219
2316.44 224
2316.55 231
2316.66 241
2316.77 253
2316.88 268
2316.99 282
2317.10 294
2317.21 303
2317.32 307
2317.43 305
2317.54 297
2317.65 285
2317.76 272
2317.88 258
2317.99 245
2318.10 233
2318.21 222
2318.32 212
2318.43 201
2318.54 189
2318.65 179
2318.76 172
2318.87 170
2318.98 176
2319.09 189
2319.20 208
2319.31 229
2319.42 248
2319.53 262
2319.64 268
2319.75 265
2319.86 256
2319.97 241
2320.08 226
2320.19 213
2320.30 206
2320.41 206
2320.52 214
2320.63 228
2320.74 245
2320.86 261
2320.97 272
2321.08 275
2321.19 270
2321.30 257
2321.41 240
2321.52 223
2321.63 207
2321.74 197
2321.85 191
2321.96 191
2322.07 193
2322.18 194
2322.29 193
2322.40 189
2322.51 180
2322.62 169
2322.73 158
2322.84 150
2322.95 148
2323.06 153
2323.17 165
2323.28 181
2323.40 198
2323.51 212
2323.62 222
2323.73 224
2323.84 222
2323.95 214
2324.06 204
2324.17 193
2324.28 182
2324.39 170
2324.50 159
2324.61 149
2324.72 141
2324.83 137
2324.94 138
2325.05 145
2325.16 158
2325.27 176
2325.38 197
2325.49 216
2325.61 231
2325.72 240
2325.83 239
2325.94 229
2326.05 211
2326.16 185
2326.27 156
2326.38 126
2326.49 98
2326.60 74
2326.71 55
2326.82 42
2326.93 36
2327.04 36
2327.15 42
2327.26 52
2327.37 64
2327.48 75
2327.59 85
2327.71 92
2327.82 94
2327.93 92
2328.04 86
2328.15 79
2328.26 69
2328.37 59
2328.48 49
2328.59 41
2328.70 36
2328.81 35
2328.92 38
2329.03 45
2329.14 54
2329.25 62
2329.36 67
2329.47 66
2329.59 58
2329.70 44
2329.81 26
2329.92 7
2330.03 0
2330.14 0
2330.25 0
2330.36 0
2330.47 0
2330.58 0
2330.69 0
2330.80 0
2330.91 8
2331.02 20
2331.13 31
2331.25 39
2331.36 44
2331.47 43
2331.58 36
2331.69 24
2331.80 10
2331.91 0
2332.02 0
2332.13 0
2332.24 2
2332.35 20
2332.46 42
2332.57 62
2332.68 75
2332.79 78
2332.91 71
2333.02 55
2333.13 33
2333.24 11
2333.35 0
2333.46 0
2333.57 0
2333.68 0
2333.79 0
2333.90 0
2334.01 18
2334.12 37
2334.23 55
2334.34 71
2334.46 83
2334.57 91
2334.68 96
2334.79 98
2334.90 96
2335.01 93
2335.12 88
2335.23 82
2335.34 76
2335.45 71
2335.56 67
2335.67 65
2335.78 63
2335.89 61
2336.01 58
2336.12 54
2336.23 48
2336.34 40
2336.45 30
2336.56 20
2336.67 10
2336.78 0
2336.89 0
2337.00 0
2337.11 0
2337.22 0
2337.34 0
2337.45 2
2337.56 17
2337.67 36
2337.78 57
2337.89 78
2338.00 96
2338.11 110
2338.22 117
2338.33 116
2338.44 108
2338.55 94
2338.66 78
2338.78 63
2338.89 53
2339.00 50
2339.11 57
2339.22 71
2339.33 91
2339.44 112
2339.55 132
2339.66 145
2339.77 151
2339.88 147
2340.00 135
2340.11 115
2340.22 90
2340.33 62
2340.44 36
2340.55 13
2340.66 0
2340.77 0
2340.88 0
2340.99 0
2341.10 0
2341.21 0
2341.33 0
2341.44 0
2341.55 0
2341.66 2
2341.77 20
2341.88 41
2341.99 62
2342.10 80
2342.21 91
2342.32 93
2342.43 88
2342.55 77
2342.66 65
2342.77 59
2342.88 61
2342.99 74
2343.10 95
2343.21 123
2343.32 153
2343.43 179
2343.54 200
2343.65 213
2343.77 220
2343.88 222
2343.99 221
2344.10 218
2344.21 213
2344.32 204
2344.43 190
2344.54 170
2344.65 145
2344.76 117
2344.88 89
2344.99 65
2345.10 47
2345.21 34
2345.32 28
2345.43 26
2345.54 27
2345.65 28
2345.76 29
2345.87 29
2345.99 29
2346.10 26
2346.21 21
2346.32 13
2346.43 2
2346.54 0
2346.65 0
2346.76 0
2346.87 0
2346.98 0
2347.10 0
2347.21 0
2347.32 5
2347.43 19
2347.54 32
2347.65 43
2347.76 50
2347.87 52
2347.98 51
2348.10 46
2348.21 39
2348.32 31
2348.43 23
2348.54 16
2348.65 10
2348.76 4
2348.87 0
2348.98 0
2349.09 0
2349.21 0
2349.32 0
2349.43 0
2349.54 0
2349.65 0
2349.76 0
2349.87 4
2349.98 13
2350.09 23
2350.21 35
2350.32 48
2350.43 63
2350.54 79
2350.65 96
2350.76 111
2350.87 123
2350.98 130
2351.09 130
2351.21 124
2351.32 112
2351.43 97
2351.54 84
2351.65 75
2351.76 72
2351.87 75
2351.98 83
2352.09 93
2352.21 103
2352.32 114
2352.43 126
2352.54 139
2352.65 156
2352.76 175
2352.87 195
2352.98 214
2353.10 229
2353.21 240
2353.32 244
2353.43 243
2353.54 237
2353.65 226
2353.76 211
2353.87 193
2353.98 173
2354.10 152
2354.21 133
2354.32 117
2354.43 105
2354.54 97
2354.65 94
2354.76 95
2354.87 99
2354.99 105
2355.10 114
2355.21 126
2355.32 140
2355.43 156
2355.54 171
2355.65 183
2355.76 191
2355.88 191
2355.99 186
2356.10 174
2356.21 160
2356.32 143
2356.43 127
2356.54 114
2356.65 105
2356.77 102
2356.88 104
2356.99 112
2357.10 123
2357.21 136
2357.32 149
2357.43 160
2357.54 168
2357.66 172
2357.77 174
2357.88 174
2357.99 173
2358.10 172
2358.21 171
2358.32 170
2358.43 171
2358.55 172
2358.66 175
2358.77 179
2358.88 184
2358.99 189
2359.10 194
2359.21 197
2359.32 198
2359.44 197
2359.55 196
2359.66 196
2359.77 199
2359.88 203
2359.99 210
2360.10 216
2360.22 221
2360.33 222
2360.44 217
2360.55 207
2360.66 192
2360.77 173
2360.88 153
2361.00 134
2361.11 119
2361.22 109
2361.33 104
2361.44 106
2361.55 113
2361.66 123
2361.77 135
2361.89 145
2362.00 154
2362.11 159
2362.22 161
2362.33 160
2362.44 157
2362.55 152
2362.67 148
2362.78 145
2362.89 144
2363.00 144
2363.11 146
2363.22 148
2363.33 149
2363.45 148
2363.56 144
2363.67 136
2363.78 125
2363.89 112
2364.00 99
2364.11 86
2364.23 75
2364.34 66
2364.45 60
2364.56 58
2364.67 59
2364.78 63
2364.89 70
2365.01 78
2365.12 86
2365.23 92
2365.34 96
2365.45 94
2365.56 87
2365.67 76
2365.79 60
2365.90 43
2366.01 27
2366.12 12
2366.23 2
2366.34 0
2366.45 0
2366.57 0
2366.68 0
2366.79 0
2366.90 0
2367.01 0
2367.12 1
2367.24 2
2367.35 2
2367.46 3
2367.57 6
2367.68 11
2367.79 18
2367.90 27
2368.02 37
2368.13 46
2368.24 53
2368.35 56
2368.46 55
2368.57 48
2368.69 38
2368.80 26
2368.91 13
2369.02 1
2369.13 0
2369.24 0
2369.35 0
2369.47 12
2369.58 30
2369.69 51
2369.80 71
2369.91 88
2370.02 101
2370.14 109
2370.25 115
2370.36 118
2370.47 120
2370.58 121
2370.69 120
2370.80 115
2370.92 107
2371.03 94
2371.14 78
2371.25 62
2371.36 49
2371.47 39
2371.59 33
2371.70 31
2371.81 30
2371.92 27
2372.03 20
2372.14 8
2372.26 0
2372.37 0
2372.48 0
2372.59 0
2372.70 0
2372.81 2
2372.93 17
2373.04 28
2373.15 32
2373.26 29
2373.37 19
2373.48 6
2373.60 0
2373.71 0
2373.82 0
2373.93 0
2374.04 0
2374.15 0
2374.27 1
2374.38 9
2374.49 16
2374.60 23
2374.71 30
2374.82 40
2374.94 52
2375.05 65
2375.16 81
2375.27 96
2375.38 110
2375.49 120
2375.61 126
2375.72 129
2375.83 128
2375.94 125
2376.05 122
2376.16 118
2376.28 114
2376.39 111
2376.50 108
2376.61 102
2376.72 94
2376.83 83
2376.95 70
2377.06 57
2377.17 45
2377.28 36
2377.39 33
2377.50 36
2377.62 42
2377.73 52
2377.84 62
2377.95 70
2378.06 76
2378.18 77
2378.29 77
2378.40 75
2378.51 74
2378.62 76
2378.73 79
2378.85 85
2378.96 93
2379.07 102
2379.18 112
2379.29 122
2379.41 132
2379.52 142
2379.63 149
2379.74 153
2379.85 153
2379.96 150
2380.08 146
2380.19 143
2380.30 143
2380.41 145
2380.52 148
2380.63 149
2380.75 146
2380.86 136
2380.97 119
2381.08 97
2381.19 72
2381.31 49
2381.42 31
2381.53 20
2381.64 16
2381.75 18
2381.87 23
2381.98 31
2382.09 40
2382.20 50
2382.31 60
2382.42 71
2382.54 82
2382.65 93
2382.76 102
2382.87 108
2382.98 111
2383.10 109
2383.21 104
2383.32 97
2383.43 89
2383.54 82
2383.66 78
2383.77 77
2383.88 79
2383.99 85
2384.10 93
2384.21 103
2384.33 113
2384.44 121
2384.55 129
2384.66 133
2384.77 136
2384.89 137
2385.00 137
2385.11 136
2385.22 135
2385.33 135
2385.45 137
2385.56 140
2385.67 147
2385.78 157
2385.89 170
2386.01 186
2386.12 203
2386.23 220
2386.34 234
2386.45 245
2386.57 253
2386.68 256
2386.79 255
2386.90 251
2387.01 245
2387.13 236
2387.24 226
2387.35 216
2387.46 206
2387.57 197
2387.68 192
2387.80 189
2387.91 188
2388.02 189
2388.13 190
2388.24 189
2388.36 186
2388.47 179
2388.58 170
2388.69 160
2388.80 150
2388.92 143
2389.03 140
2389.14 142
2389.25 149
2389.36 159
2389.48 172
2389.59 183
2389.70 191
2389.81 193
2389.93 189
2390.04 177
2390.15 160
2390.26 139
2390.37 118
2390.49 98
2390.60 83
2390.71 74
2390.82 71
2390.93 74
2391.05 81
2391.16 90
2391.27 100
2391.38 110
2391.49 120
2391.61 130
2391.72 139
2391.83 147
2391.94 152
2392.05 153
2392.17 150
2392.28 142
2392.39 132
2392.50 122
2392.61 114
2392.73 110
2392.84 112
2392.95 120
2393.06 130
2393.18 140
2393.29 147
2393.40 147
2393.51 141
2393.62 129
2393.74 112
2393.85 94
2393.96 74
2394.07 56
2394.18 39
2394.30 23
2394.41 9
2394.52 0
2394.63 0
2394.75 0
2394.86 0
2394.97 0
2395.08 0
2395.19 0
2395.31 0
2395.42 3
2395.53 16
2395.64 30
2395.75 44
2395.87 55
2395.98 64
2396.09 70
2396.20 72
2396.32 70
2396.43 66
2396.54 57
2396.65 47
2396.76 34
2396.88 23
2396.99 13
2397.10 5
2397.21 0
2397.33 0
2397.44 0
2397.55 0
2397.66 0
2397.77 0
2397.89 0
2398.00 0
2398.11 0
2398.22 0
2398.34 14
2398.45 35
2398.56 58
2398.67 78
2398.78 93
2398.90 102
2399.01 106
2399.12 107
2399.23 107
2399.35 112
2399.46 123
2399.57 141
2399.68 164
2399.79 189
2399.91 213
2400.02 231
2400.13 241
2400.24 243
2400.36 236
2400.47 224
2400.58 208
2400.69 191
2400.81 175
2400.92 160
2401.03 148
2401.14 139
2401.25 133
2401.37 129
2401.48 127
2401.59 126
2401.70 126
2401.82 127
2401.93 128
2402.04 131
2402.15 135
2402.27 142
2402.38 151
2402.49 162
2402.60 173
2402.71 184
2402.83 191
2402.94 195
2403.05 194
2403.16 190
2403.28 184
2403.39 178
2403.50 172
2403.61 169
2403.73 167
2403.84 169
2403.95 173
2404.06 179
2404.18 185
2404.29 190
2404.40 195
2404.51 197
2404.62 197
2404.74 197
2404.85 196
2404.96 196
2405.07 196
2405.19 195
2405.30 191
2405.41 182
2405.52 166
2405.64 144
2405.75 118
2405.86 92
2405.97 69
2406.09 54
2406.20 47
2406.31 48
2406.42 53
2406.54 60
2406.65 65
2406.76 67
2406.87 65
2406.99 59
2407.10 52
2407.21 46
2407.32 41
2407.44 39
2407.55 38
2407.66 38
2407.77 38
2407.89 39
2408.00 40
2408.11 43
2408.22 51
2408.33 64
2408.45 81
2408.56 103
2408.67 125
2408.78 145
2408.90 159
2409.01 166
2409.12 166
2409.23 160
2409.35 148
2409.46 133
2409.57 116
2409.68 98
2409.80 79
2409.91 59
2410.02 37
2410.13 15
2410.25 0
2410.36 0
2410.47 0
2410.58 0
2410.70 0
2410.81 0
2410.92 0
2411.03 0
2411.15 0
2411.26 25
2411.37 52
2411.49 79
2411.60 104
2411.71 126
2411.82 144
2411.94 160
2412.05 174
2412.16 187
2412.27 201
2412.39 216
2412.50 232
2412.61 246
2412.72 257
2412.84 263
2412.95 262
2413.06 256
2413.17 242
2413.29 224
2413.40 202
2413.51 179
2413.62 155
2413.74 133
2413.85 114
2413.96 99
2414.07 89
2414.19 85
2414.30 86
2414.41 92
2414.52 101
2414.64 110
2414.75 118
2414.86 121
2414.98 120
2415.09 115
2415.20 105
2415.31 94
2415.43 84
2415.54 76
2415.65 72
2415.76 74
2415.88 79
2415.99 88
2416.10 98
2416.21 109
2416.33 118
2416.44 126
2416.55 132
2416.66 139
2416.78 146
2416.89 154
2417.00 164
2417.12 175
2417.23 185
2417.34 191
2417.45 192
2417.57 188
2417.68 178
2417.79 166
2417.90 153
2418.02 142
2418.13 134
2418.24 132
2418.36 135
2418.47 140
2418.58 146
2418.69 151
2418.81 152
2418.92 147
2419.03 136
2419.14 118
2419.26 96
2419.37 71
2419.48 45
2419.60 23
2419.71 4
2419.82 0
2419.93 0
2420.05 0
2420.16 0
2420.27 0
2420.38 0
2420.50 2
2420.61 6
2420.72 8
2420.84 9
2420.95 9
2421.06 9
2421.17 8
2421.29 8
2421.40 9
2421.51 13
2421.62 20
2421.74 29
2421.85 42
2421.96 56
2422.08 71
2422.19 86
2422.30 99
2422.41 109
2422.53 114
2422.64 116
2422.75 112
2422.87 105
2422.98 95
2423.09 84
2423.20 74
2423.32 64
2423.43 57
2423.54 52
2423.66 50
2423.77 50
2423.88 52
2423.99 55
2424.11 61
2424.22 67
2424.33 74
2424.44 80
2424.56 85
2424.67 89
2424.78 93
2424.90 97
2425.01 104
2425.12 113
2425.23 127
2425.35 142
2425.46 158
2425.57 170
2425.69 177
2425.80 176
2425.91 168
2426.03 153
2426.14 134
2426.25 115
2426.36 97
2426.48 84
2426.59 74
2426.70 68
2426.82 64
2426.93 59
2427.04 53
2427.15 45
2427.27 38
2427.38 33
2427.49 32
2427.61 35
2427.72 43
2427.83 54
2427.94 66
2428.06 76
2428.17 83
2428.28 89
2428.40 94
2428.51 102
2428.62 112
2428.73 126
2428.85 142
2428.96 157
2429.07 170
2429.19 179
2429.30 185
2429.41 189
2429.53 194
2429.64 200
2429.75 208
2429.86 216
2429.98 222
2430.09 222
2430.20 215
2430.32 201
2430.43 182
2430.54 159
2430.66 140
2430.77 126
2430.88 121
2430.99 123
2431.11 133
2431.22 146
2431.33 159
2431.45 169
2431.56 175
2431.67 178
2431.79 178
2431.90 178
2432.01 179
2432.12 181
2432.24 183
2432.35 185
2432.46 183
2432.58 176
2432.69 166
2432.80 154
2432.92 143
2433.03 135
2433.14 133
2433.25 136
2433.37 145
2433.48 156
2433.59 168
2433.71 179
2433.82 187
2433.93 190
2434.05 188
2434.16 182
2434.27 171
2434.39 157
2434.50 141
2434.61 126
2434.72 116
2434.84 111
2434.95 113
2435.06 121
2435.18 134
2435.29 148
2435.40 160
2435.52 168
2435.63 168
2435.74 161
2435.86 148
2435.97 129
2436.08 106
2436.20 83
2436.31 60
2436.42 42
2436.53 29
2436.65 25
2436.76 31
2436.87 47
2436.99 72
2437.10 101
2437.21 132
2437.33 158
2437.44 176
2437.55 183
2437.67 181
2437.78 171
2437.89 157
2438.01 142
2438.12 129
2438.23 119
2438.34 115
2438.46 113
2438.57 115
2438.68 119
2438.80 126
2438.91 135
2439.02 147
2439.14 161
2439.25 177
2439.36 193
2439.48 208
2439.59 220
2439.70 227
2439.82 229
2439.93 226
2440.04 219
2440.16 208
2440.27 196
2440.38 184
2440.50 174
2440.61 167
2440.72 164
2440.84 163
2440.95 165
2441.06 167
2441.17 168
2441.29 167
2441.40 164
2441.51 159
2441.63 153
2441.74 147
2441.85 142
2441.97 139
2442.08 138
2442.19 140
2442.31 146
2442.42 154
2442.53 163
2442.65 171
2442.76 177
2442.87 179
2442.99 176
2443.10 171
2443.21 165
2443.33 163
2443.44 166
2443.55 176
2443.67 192
2443.78 213
2443.89 237
2444.01 260
2444.12 279
2444.23 295
2444.35 307
2444.46 316
2444.57 323
2444.69 327
2444.80 329
2444.91 330
2445.03 329
2445.14 326
2445.25 321
2445.37 315
2445.48 309
2445.59 304
2445.71 299
2445.82 294
2445.93 289
2446.05 285
2446.16 282
2446.27 279
2446.39 277
2446.50 277
2446.61 281
2446.73 287
2446.84 297
2446.95 309
2447.07 325
2447.18 342
2447.29 360
2447.41 377
2447.52 391
2447.63 402
2447.75 408
2447.86 409
2447.97 402
2448.09 389
2448.20 370
2448.31 348
2448.43 324
2448.54 300
2448.65 279
2448.77 260
2448.88 246
2448.99 234
2449.11 224
2449.22 216
2449.33 208
2449.45 201
2449.56 195
2449.67 193
2449.79 193
2449.90 198
2450.02 206
2450.13 217
2450.24 228
2450.36 236
2450.47 241
2450.58 241
2450.70 236
2450.81 227
2450.92 215
2451.04 202
2451.15 189
2451.26 177
2451.38 166
2451.49 156
2451.60 148
2451.72 141
2451.83 135
2451.94 132
2452.06 132
2452.17 136
2452.28 145
2452.40 160
2452.51 178
2452.62 200
2452.74 222
2452.85 242
2452.97 259
2453.08 272
2453.19 281
2453.31 286
2453.42 288
2453.53 286
2453.65 282
2453.76 275
2453.87 265
2453.99 256
2454.10 245
2454.21 235
2454.33 224
2454.44 214
2454.55 205
2454.67 195
2454.78 185
2454.90 176
2455.01 169
2455.12 165
2455.24 162
2455.35 162
2455.46 162
2455.58 164
2455.69 167
2455.80 170
2455.92 174
2456.03 179
2456.14 184
2456.26 187
2456.37 187
2456.49 185
2456.60 179
2456.71 173
2456.83 167
2456.94 164
2457.05 162
2457.17 164
2457.28 166
2457.39 167
2457.51 166
2457.62 162
2457.73 156
2457.85 148
2457.96 140
2458.08 134
2458.19 130
2458.30 129
2458.42 132
2458.53 139
2458.64 147
2458.76 158
2458.87 169
2458.98 180
2459.10 190
2459.21 199
2459.33 206
2459.44 211
2459.55 216
2459.67 220
2459.78 221
2459.89 222
2460.01 221
2460.12 222
2460.24 224
2460.35 229
2460.46 236
2460.58 245
2460.69 256
2460.80 266
2460.92 273
2461.03 277
2461.14 277
2461.26 275
2461.37 272
2461.49 269
2461.60 265
2461.71 263
2461.83 261
2461.94 260
2462.05 259
2462.17 259
2462.28 260
2462.40 262
2462.51 262
2462.62 259
2462.74 253
2462.85 241
2462.96 225
2463.08 206
2463.19 186
2463.31 167
2463.42 152
2463.53 141
2463.65 135
2463.76 133
2463.87 134
2463.99 136
2464.10 139
2464.22 141
2464.33 141
2464.44 138
2464.56 133
2464.67 124
2464.78 111
2464.90 96
2465.01 78
2465.13 61
2465.24 44
2465.35 31
2465.47 21
2465.58 14
2465.69 8
2465.81 2
2465.92 0
2466.04 0
2466.15 0
2466.26 0
2466.38 0
2466.49 0
2466.61 0
2466.72 0
2466.83 21
2466.95 45
2467.06 68
2467.17 89
2467.29 106
2467.40 118
2467.52 125
2467.63 128
2467.74 128
2467.86 124
2467.97 118
2468.08 110
2468.20 103
2468.31 97
2468.43 91
2468.54 86
2468.65 82
2468.77 81
2468.88 82
2469.00 87
2469.11 97
2469.22 113
2469.34 133
2469.45 157
2469.57 180
2469.68 200
2469.79 214
2469.91 220
2470.02 220
2470.13 215
2470.25 208
2470.36 202
2470.48 199
2470.59 198
2470.70 199
2470.82 200
2470.93 199
2471.05 195
2471.16 189
2471.27 180
2471.39 171
2471.50 165
2471.62 163
2471.73 167
2471.84 178
2471.96 195
2472.07 215
2472.19 234
2472.30 247
2472.41 252
2472.53 247
2472.64 235
2472.76 219
2472.87 205
2472.98 195
2473.10 192
2473.21 195
2473.33 202
2473.44 209
2473.55 214
2473.67 212
2473.78 205
2473.90 193
2474.01 179
2474.12 162
2474.24 147
2474.35 132
2474.47 121
2474.58 112
2474.69 107
2474.81 105
2474.92 107
2475.04 112
2475.15 119
2475.26 127
2475.38 132
2475.49 133
2475.61 129
2475.72 120
2475.83 108
2475.95 95
2476.06 85
2476.18 79
2476.29 80
2476.40 89
2476.52 103
2476.63 122
2476.75 143
2476.86 165
2476.97 185
2477.09 203
2477.20 216
2477.32 224
2477.43 226
2477.54 220
2477.66 207
2477.77 191
2477.89 173
2478.00 157
2478.11 145
2478.23 139
2478.34 138
2478.46 141
2478.57 146
2478.68 149
2478.80 152
2478.91 152
2479.03 150
2479.14 147
2479.26 144
2479.37 141
2479.48 137
2479.60 133
2479.71 128
2479.83 122
2479.94 117
2480.05 113
2480.17 113
2480.28 115
2480.40 120
2480.51 129
2480.63 140
2480.74 153
2480.85 166
2480.97 177
2481.08 185
2481.20 190
2481.31 191
2481.42 188
2481.54 183
2481.65 176
2481.77 168
2481.88 160
2481.99 154
2482.11 150
2482.22 149
2482.34 151
2482.45 155
2482.57 160
2482.68 163
2482.79 162
2482.91 157
2483.02 147
2483.14 136
2483.25 125
2483.37 119
2483.48 117
2483.59 122
2483.71 131
2483.82 142
2483.94 150
2484.05 155
2484.16 157
2484.28 157
2484.39 157
2484.51 157
2484.62 160
2484.74 164
2484.85 168
2484.96 168
2485.08 163
2485.19 153
2485.31 138
2485.42 120
2485.54 102
2485.65 87
2485.76 77
2485.88 72
2485.99 72
2486.11 73
2486.22 74
2486.34 73
2486.45 69
2486.56 63
2486.68 57
2486.79 54
2486.91 54
2487.02 59
2487.14 68
2487.25 80
2487.36 93
2487.48 107
2487.59 121
2487.71 133
2487.82 144
2487.94 152
2488.05 155
2488.16 153
2488.28 147
2488.39 138
2488.51 127
2488.62 119
2488.74 114
2488.85 114
2488.96 118
2489.08 125
2489.19 132
2489.31 138
2489.42 140
2489.54 138
2489.65 132
2489.77 122
2489.88 110
2489.99 96
2490.11 83
2490.22 70
2490.34 59
2490.45 51
2490.57 46
2490.68 45
2490.79 45
2490.91 45
2491.02 43
2491.14 39
2491.25 31
2491.37 19
2491.48 7
2491.60 0
2491.71 0
2491.82 0
2491.94 0
2492.05 0
2492.17 0
2492.28 0
2492.40 0
2492.51 4
2492.62 10
2492.74 16
2492.85 22
2492.97 30
2493.08 39
2493.20 52
2493.31 66
2493.43 81
2493.54 93
2493.65 103
2493.77 108
2493.88 110
2494.00 107
2494.11 103
2494.23 98
2494.34 93
2494.46 88
2494.57 84
2494.68 80
2494.80 77
2494.91 75
2495.03 74
2495.14 74
2495.26 74
2495.37 71
2495.49 66
2495.60 57
2495.72 45
2495.83 34
2495.94 27
2496.06 27
2496.17 35
2496.29 51
2496.40 73
2496.52 97
2496.63 120
2496.75 139
2496.86 152
2496.97 161
2497.09 167
2497.20 172
2497.32 179
2497.43 186
2497.55 194
2497.66 200
2497.78 204
2497.89 202
2498.01 197
2498.12 189
2498.23 181
2498.35 175
2498.46 171
2498.58 171
2498.69 173
2498.81 174
2498.92 174
2499.04 168
2499.15 158
2499.27 143
2499.38 127
2499.49 111
2499.61 99
2499.72 92
2499.84 90
2499.95 93
2500.07 99
2500.18 105
2500.30 111
2500.41 117
2500.53 123
2500.64 130
2500.76 139
2500.87 148
2500.98 156
2501.10 160
2501.21 160
2501.33 154
2501.44 145
2501.56 135
2501.67 128
2501.79 126
2501.90 128
2502.02 133
2502.13 139
2502.25 141
2502.36 138
2502.47 127
2502.59 111
2502.70 92
2502.82 73
2502.93 57
2503.05 45
2503.16 38
2503.28 35
2503.39 36
2503.51 38
2503.62 40
2503.74 41
2503.85 42
2503.97 42
2504.08 41
2504.19 42
2504.31 42
2504.42 42
2504.54 41
2504.65 39
2504.77 34
2504.88 29
2505.00 23
2505.11 19
2505.23 17
2505.34 18
2505.46 21
2505.57 27
2505.69 35
2505.80 44
2505.92 54
2506.03 65
2506.14 75
2506.26 84
2506.37 92
2506.49 97
2506.60 100
2506.72 98
2506.83 94
2506.95 86
2507.06 75
2507.18 63
2507.29 49
2507.41 34
2507.52 19
2507.64 3
2507.75 0
2507.87 0
2507.98 0
2508.10 0
2508.21 0
2508.33 0
2508.44 0
2508.55 0
2508.67 22
2508.78 47
2508.90 70
2509.01 89
2509.13 103
2509.24 112
2509.36 118
2509.47 123
2509.59 128
2509.70 133
2509.82 138
2509.93 142
2510.05 144
2510.16 143
2510.28 139
2510.39 133
2510.51 126
2510.62 119
2510.74 114
2510.85 110
2510.97 106
2511.08 102
2511.20 97
2511.31 93
2511.43 90
2511.54 89
2511.65 91
2511.77 97
2511.88 104
2512.00 112
2512.11 118
2512.23 122
2512.34 125
2512.46 128
2512.57 132
2512.69 138
2512.80 146
2512.92 155
2513.03 161
2513.15 164
2513.26 161
2513.38 154
2513.49 143
2513.61 131
2513.72 120
2513.84 111
2513.95 106
2514.07 104
2514.18 106
2514.30 113
2514.41 122
2514.53 133
2514.64 144
2514.76 153
2514.87 160
2514.99 162
2515.10 159
2515.22 153
2515.33 143
2515.45 131
2515.56 119
2515.68 109
2515.79 103
2515.91 103
2516.02 109
2516.14 120
2516.25 135
2516.37 150
2516.48 162
2516.60 169
2516.71 169
2516.83 163
2516.94 152
2517.06 140
2517.17 128
2517.29 118
2517.40 110
2517.52 104
2517.63 98
2517.75 92
2517.86 84
2517.98 74
2518.09 61
2518.21 46
2518.32 31
2518.44 17
2518.55 6
2518.67 0
2518.78 0
2518.90 5
2519.01 14
2519.13 25
2519.24 34
2519.36 40
2519.47 42
2519.59 40
2519.70 34
2519.82 28
2519.93 22
2520.05 18
2520.16 15
2520.28 13
2520.39 11
2520.51 9
2520.62 6
2520.74 2
2520.85 0
2520.97 0
2521.08 0
2521.20 0
2521.31 0
2521.43 0
2521.54 0
2521.66 0
2521.77 1
2521.89 7
2522.00 14
2522.12 24
2522.23 36
2522.35 52
2522.46 71
2522.58 92
2522.69 113
2522.81 132
2522.92 143
2523.04 145
2523.15 134
2523.27 115
2523.38 89
2523.50 63
2523.61 45
2523.73 40
2523.84 51
2523.96 79
2524.07 117
2524.19 159
2524.30 198
2524.42 229
2524.54 248
2524.65 257
2524.77 257
2524.88 255
2525.00 252
2525.11 253
2525.23 257
2525.34 264
2525.46 271
2525.57 276
2525.69 277
2525.80 273
2525.92 263
2526.03 250
2526.15 234
2526.26 218
2526.38 203
2526.49 188
2526.61 175
2526.72 163
2526.84 154
2526.95 148
2527.07 142
2527.18 139
2527.30 138
2527.41 137
2527.53 135
2527.65 133
2527.76 132
2527.88 132
2527.99 136
2528.11 144
2528.22 154
2528.34 166
2528.45 177
2528.57 183
2528.68 185
2528.80 181
2528.91 173
2529.03 165
2529.14 157
2529.26 153
2529.37 151
2529.49 151
2529.60 152
2529.72 152
2529.83 150
2529.95 147
2530.07 141
2530.18 133
2530.30 124
2530.41 115
2530.53 105
2530.64 96
2530.76 88
2530.87 84
2530.99 83
2531.10 86
2531.22 90
2531.33 95
2531.45 96
2531.56 94
2531.68 86
2531.79 74
2531.91 60
2532.03 47
2532.14 36
2532.26 32
2532.37 34
2532.49 42
2532.60 54
2532.72 69
2532.83 82
2532.95 93
2533.06 99
2533.18 100
2533.29 97
2533.41 91
2533.52 83
2533.64 75
2533.76 68
2533.87 63
2533.99 59
2534.10 56
2534.22 53
2534.33 52
2534.45 51
2534.56 51
2534.68 53
2534.79 56
2534.91 60
2535.02 62
2535.14 61
2535.26 57
2535.37 48
2535.49 35
2535.60 19
2535.72 0
2535.83 0
2535.95 0
2536.06 0
2536.18 0
2536.29 0
2536.41 0
2536.53 0
2536.64 3
2536.76 31
2536.87 62
2536.99 95
2537.10 128
2537.22 161
2537.33 193
2537.45 222
2537.56 246
2537.68 265
2537.79 278
2537.91 286
2538.03 290
2538.14 291
2538.26 291
2538.37 290
2538.49 288
2538.60 285
2538.72 278
2538.83 268
2538.95 256
2539.07 242
2539.18 229
2539.30 220
2539.41 216
2539.53 216
2539.64 219
2539.76 222
2539.87 221
2539.99 214
2540.10 200
2540.22 181
2540.34 158
2540.45 135
2540.57 113
2540.68 95
2540.80 82
2540.91 75
2541.03 73
2541.14 77
2541.26 85
2541.38 97
2541.49 109
2541.61 117
2541.72 118
2541.84 111
2541.95 95
2542.07 73
2542.18 49
2542.30 29
2542.42 16
2542.53 11
2542.65 15
2542.76 24
2542.88 33
2542.99 40
2543.11 42
2543.22 39
2543.34 30
2543.46 19
2543.57 8
2543.69 0
2543.80 0
2543.92 0
2544.03 0
2544.15 0
2544.26 5
2544.38 23
2544.50 46
2544.61 71
2544.73 93
2544.84 109
2544.96 117
2545.07 115
2545.19 108
2545.30 98
2545.42 90
2545.54 89
2545.65 95
2545.77 107
2545.88 122
2546.00 135
2546.11 142
2546.23 141
2546.35 131
2546.46 114
2546.58 92
2546.69 69
2546.81 48
2546.92 31
2547.04 20
2547.16 15
2547.27 16
2547.39 20
2547.50 27
2547.62 33
2547.73 37
2547.85 36
2547.96 30
2548.08 19
2548.20 4
2548.31 0
2548.43 0
2548.54 0
2548.66 0
2548.77 0
2548.89 0
2549.01 0
2549.12 7
2549.24 27
2549.35 46
2549.47 63
2549.58 76
2549.70 86
2549.82 93
2549.93 98
2550.05 102
2550.16 103
2550.28 101
2550.39 97
2550.51 89
2550.63 79
2550.74 66
2550.86 52
2550.97 39
2551.09 29
2551.21 23
2551.32 21
2551.44 24
2551.55 32
2551.67 43
2551.78 55
2551.90 68
2552.02 78
2552.13 85
2552.25 89
2552.36 88
2552.48 86
2552.59 83
2552.71 83
2552.83 86
2552.94 94
2553.06 106
2553.17 121
2553.29 135
2553.40 146
2553.52 151
2553.64 148
2553.75 137
2553.87 120
2553.98 98
2554.10 73
2554.22 50
2554.33 28
2554.45 12
2554.56 1
2554.68 0
2554.79 0
2554.91 6
2555.03 16
2555.14 29
2555.26 41
2555.37 54
2555.49 66
2555.61 80
2555.72 94
2555.84 110
2555.95 126
2556.07 143
2556.19 158
2556.30 170
2556.42 179
2556.53 185
2556.65 188
2556.76 190
2556.88 191
2557.00 192
2557.11 194
2557.23 195
2557.34 198
2557.46 200
2557.58 203
2557.69 207
2557.81 211
2557.92 216
2558.04 221
2558.16 224
2558.27 224
2558.39 220
2558.50 213
2558.62 201
2558.73 186
2558.85 169
2558.97 151
2559.08 134
2559.20 120
2559.31 109
2559.43 101
2559.55 96
2559.66 93
2559.78 91
2559.89 89
2560.01 88
2560.13 87
2560.24 88
2560.36 89
2560.47 93
2560.59 99
2560.71 105
2560.82 112
2560.94 119
2561.05 126
2561.17 131
2561.29 136
2561.40 138
2561.52 139
2561.63 138
2561.75 136
2561.87 132
2561.98 127
2562.10 120
2562.21 111
2562.33 100
2562.45 88
2562.56 74
2562.68 59
2562.79 46
2562.91 34
2563.03 26
2563.14 21
2563.26 20
2563.37 23
2563.49 29
2563.61 36
2563.72 44
2563.84 51
2563.95 58
2564.07 64
2564.19 69
2564.30 75
2564.42 83
2564.53 96
2564.65 112
2564.77 131
2564.88 153
2565.00 175
2565.11 197
2565.23 217
2565.35 234
2565.46 248
2565.58 259
2565.70 266
2565.81 266
2565.93 261
2566.04 249
2566.16 232
2566.28 212
2566.39 192
2566.51 175
2566.62 162
2566.74 156
2566.86 153
2566.97 152
2567.09 149
2567.20 141
2567.32 126
2567.44 105
2567.55 80
2567.67 54
2567.79 31
2567.90 14
2568.02 5
2568.13 2
2568.25 4
2568.37 10
2568.48 15
2568.60 20
2568.71 22
2568.83 22
2568.95 19
2569.06 14
2569.18 8
2569.30 4
2569.41 3
2569.53 7
2569.64 16
2569.76 29
2569.88 45
2569.99 61
2570.11 74
2570.22 83
2570.34 88
2570.46 89
2570.57 88
2570.69 87
2570.81 86
2570.92 87
2571.04 90
2571.15 96
2571.27 103
2571.39 109
2571.50 113
2571.62 113
2571.74 108
2571.85 98
2571.97 85
2572.08 70
2572.20 58
2572.32 50
2572.43 48
2572.55 49
2572.67 53
2572.78 57
2572.90 60
2573.01 61
2573.13 61
2573.25 61
2573.36 64
2573.48 69
2573.60 78
2573.71 90
2573.83 103
2573.94 117
2574.06 128
2574.18 138
2574.29 142
2574.41 141
2574.53 133
2574.64 119
2574.76 101
2574.87 82
2574.99 64
2575.11 49
2575.22 40
2575.34 36
2575.46 37
2575.57 41
2575.69 44
2575.80 48
2575.92 52
2576.04 56
2576.15 62
2576.27 72
2576.39 84
2576.50 98
2576.62 112
2576.74 124
2576.85 133
2576.97 138
2577.08 141
2577.20 142
2577.32 143
2577.43 145
2577.55 146
2577.67 148
2577.78 148
2577.90 146
2578.02 144
2578.13 141
2578.25 138
2578.36 134
2578.48 128
2578.60 121
2578.71 111
2578.83 98
2578.95 84
2579.06 69
2579.18 56
2579.30 47
2579.41 40
2579.53 35
2579.64 32
2579.76 30
2579.88 26
2579.99 22
2580.11 17
2580.23 11
2580.34 6
2580.46 1
2580.58 0
2580.69 0
2580.81 0
2580.92 0
2581.04 0
2581.16 0
2581.27 0
2581.39 0
2581.51 12
2581.62 35
2581.74 63
2581.86 93
2581.97 123
2582.09 152
2582.21 176
2582.32 195
2582.44 207
2582.56 212
2582.67 211
2582.79 204
2582.90 191
2583.02 176
2583.14 160
2583.25 145
2583.37 133
2583.49 126
2583.60 123
2583.72 123
2583.84 124
2583.95 124
2584.07 119
2584.19 111
2584.30 98
2584.42 84
2584.54 70
2584.65 60
2584.77 56
2584.89 58
2585.00 65
2585.12 74
2585.23 82
2585.35 86
2585.47 85
2585.58 79
2585.70 68
2585.82 57
2585.93 46
2586.05 38
2586.17 34
2586.28 33
2586.40 36
2586.52 41
2586.63 49
2586.75 61
2586.87 76
2586.98 95
2587.10 117
2587.22 141
2587.33 165
2587.45 184
2587.57 197
2587.68 201
2587.80 197
2587.92 184
2588.03 166
2588.15 146
2588.27 126
2588.38 111
2588.50 102
2588.61 99
2588.73 102
2588.85 110
2588.96 120
2589.08 131
2589.20 141
2589.31 151
2589.43 160
2589.55 168
2589.66 177
2589.78 186
2589.90 194
2590.01 199
2590.13 198
2590.25 190
2590.36 175
2590.48 151
2590.60 122
2590.71 91
2590.83 60
2590.95 35
2591.06 17
2591.18 5
2591.30 0
2591.41 0
2591.53 0
2591.65 0
2591.76 0
2591.88 0
2592.00 0
2592.11 0
2592.23 0
2592.35 0
2592.46 1
2592.58 16
2592.70 35
2592.81 56
2592.93 77
2593.05 97
2593.16 115
2593.28 129
2593.40 141
2593.51 151
2593.63 159
2593.75 167
2593.86 174
2593.98 180
2594.10 184
2594.21 186
2594.33 185
2594.45 181
2594.57 176
2594.68 171
2594.80 168
2594.92 168
2595.03 170
2595.15 175
2595.27 179
2595.38 182
2595.50 181
2595.62 174
2595.73 163
2595.85 147
2595.97 131
2596.08 116
2596.20 106
2596.32 102
2596.43 105
2596.55 112
2596.67 123
2596.78 135
2596.90 148
2597.02 160
2597.13 171
2597.25 184
2597.37 196
2597.48 209
2597.60 218
2597.72 222
2597.83 219
2597.95 208
2598.07 190
2598.19 168
2598.30 144
2598.42 123
2598.54 107
2598.65 97
2598.77 93
2598.89 93
2599.00 95
2599.12 97
2599.24 98
2599.35 96
2599.47 92
2599.59 88
2599.70 84
2599.82 82
2599.94 83
2600.05 87
2600.17 93
2600.29 101
2600.41 109
2600.52 115
2600.64 119
2600.76 122
2600.87 123
2600.99 124
2601.11 124
2601.22 122
2601.34 117
2601.46 109
2601.57 95
2601.69 78
2601.81 58
2601.92 38
2602.04 19
2602.16 5
2602.28 0
2602.39 0
2602.51 1
2602.63 9
2602.74 19
2602.86 28
2602.98 33
2603.09 33
2603.21 28
2603.33 18
2603.44 6
2603.56 0
2603.68 0
2603.80 0
2603.91 0
2604.03 0
2604.15 0
2604.26 0
2604.38 1
2604.50 19
2604.61 37
2604.73 56
2604.85 72
2604.97 86
2605.08 96
2605.20 103
2605.32 105
2605.43 105
2605.55 103
2605.67 102
2605.78 101
2605.90 101
2606.02 103
2606.13 106
2606.25 107
2606.37 106
2606.49 102
2606.60 95
2606.72 86
2606.84 77
2606.95 70
2607.07 65
2607.19 62
2607.31 61
2607.42 61
2607.54 62
2607.66 64
2607.77 68
2607.89 75
2608.01 84
2608.12 93
2608.24 103
2608.36 109
2608.48 110
2608.59 107
2608.71 99
2608.83 89
2608.94 80
2609.06 74
2609.18 72
2609.29 76
2609.41 85
2609.53 95
2609.65 107
2609.76 116
2609.88 124
2610.00 130
2610.11 133
2610.23 135
2610.35 136
2610.47 138
2610.58 140
2610.70 143
2610.82 146
2610.93 149
2611.05 152
2611.17 152
2611.29 150
2611.40 144
2611.52 135
2611.64 125
2611.75 115
2611.87 106
2611.99 98
2612.11 94
2612.22 91
2612.34 90
2612.46 89
2612.57 88
2612.69 85
2612.81 81
2612.93 77
2613.04 74
2613.16 72
2613.28 72
2613.39 73
2613.51 74
2613.63 76
2613.75 77
2613.86 78
2613.98 78
2614.10 79
2614.21 81
2614.33 85
2614.45 89
2614.57 95
2614.68 99
2614.80 101
2614.92 100
2615.03 96
2615.15 87
2615.27 77
2615.39 66
2615.50 56
2615.62 48
2615.74 45
2615.85 47
2615.97 55
2616.09 70
2616.21 90
2616.32 116
2616.44 144
2616.56 173
2616.68 200
2616.79 221
2616.91 236
2617.03 244
2617.14 247
2617.26 245
2617.38 240
2617.50 234
2617.61 226
2617.73 216
2617.85 203
2617.96 188
2618.08 171
2618.20 154
2618.32 138
2618.43 126
2618.55 119
2618.67 116
2618.79 117
2618.90 120
2619.02 122
2619.14 122
2619.25 119
2619.37 114
2619.49 108
2619.61 101
2619.72 96
2619.84 93
2619.96 91
2620.08 90
2620.19 90
2620.31 90
2620.43 92
2620.55 94
2620.66 99
2620.78 104
2620.90 110
2621.01 115
2621.13 117
2621.25 116
2621.37 112
2621.48 106
2621.60 98
2621.72 90
2621.84 82
2621.95 76
2622.07 70
2622.19 65
2622.31 58
2622.42 51
2622.54 41
2622.66 30
2622.77 18
2622.89 6
2623.01 0
2623.13 0
2623.24 0
2623.36 0
2623.48 0
2623.60 0
2623.71 3
2623.83 6
2623.95 6
2624.07 4
2624.18 3
2624.30 2
2624.42 5
2624.54 12
2624.65 21
2624.77 31
2624.89 39
2625.01 42
2625.12 41
2625.24 35
2625.36 26
2625.48 15
2625.59 5
2625.71 0
2625.83 0
2625.94 0
2626.06 0
2626.18 0
2626.30 0
2626.41 0
2626.53 0
2626.65 0
2626.77 19
2626.88 42
2627.00 65
2627.12 86
2627.24 102
2627.35 113
2627.47 117
2627.59 115
2627.71 111
2627.82 105
2627.94 99
2628.06 95
2628.18 92
2628.29 90
2628.41 90
2628.53 92
2628.65 94
2628.76 98
2628.88 103
2629.00 110
2629.12 117
2629.23 123
2629.35 128
2629.47 129
2629.59 128
2629.70 125
2629.82 121
2629.94 117
2630.06 117
2630.17 120
2630.29 126
2630.41 133
2630.53 139
2630.64 141
2630.76 139
2630.88 132
2631.00 122
2631.11 111
2631.23 101
2631.35 95
2631.47 91
2631.58 90
2631.70 88
2631.82 86
2631.94 82
2632.06 76
2632.17 69
2632.29 61
2632.41 54
2632.53 50
2632.64 49
2632.76 49
2632.88 52
2633.00 57
2633.11 65
2633.23 76
2633.35 92
2633.47 112
2633.58 138
2633.70 168
2633.82 200
2633.94 231
2634.05 260
2634.17 284
2634.29 301
2634.41 311
2634.52 313
2634.64 308
2634.76 296
2634.88 280
2635.00 261
2635.11 242
2635.23 225
2635.35 209
2635.47 194
2635.58 180
2635.70 165
2635.82 148
2635.94 130
2636.05 111
2636.17 96
2636.29 86
2636.41 85
2636.53 93
2636.64 109
2636.76 131
2636.88 155
2637.00 176
2637.11 192
2637.23 199
2637.35 199
2637.47 194
2637.58 187
2637.70 181
2637.82 180
2637.94 184
2638.06 194
2638.17 207
2638.29 221
2638.41 233
2638.53 242
2638.64 247
2638.76 249
2638.88 249
2639.00 249
2639.11 250
2639.23 253
2639.35 258
2639.47 265
2639.59 272
2639.70 280
2639.82 286
2639.94 289
2640.06 288
2640.17 281
2640.29 268
2640.41 249
2640.53 227
2640.65 204
2640.76 181
2640.88 161
2641.00 145
2641.12 135
2641.23 131
2641.35 134
2641.47 141
2641.59 153
2641.71 168
2641.82 183
2641.94 198
2642.06 210
2642.18 219
2642.29 224
2642.41 226
2642.53 226
2642.65 224
2642.77 219
2642.88 213
2643.00 206
2643.12 196
2643.24 185
2643.35 172
2643.47 158
2643.59 143
2643.71 130
2643.83 117
2643.94 106
2644.06 97
2644.18 90
2644.30 86
2644.42 84
2644.53 86
2644.65 90
2644.77 96
2644.89 104
2645.00 113
2645.12 122
2645.24 127
2645.36 130
2645.48 128
2645.59 123
2645.71 115
2645.83 105
2645.95 95
2646.07 87
2646.18 82
2646.30 81
2646.42 84
2646.54 91
2646.65 101
2646.77 113
2646.89 123
2647.01 132
2647.13 138
2647.24 141
2647.36 143
2647.48 143
2647.60 143
2647.72 144
2647.83 145
2647.95 148
2648.07 151
2648.19 154
2648.31 158
2648.42 163
2648.54 168
2648.66 174
2648.78 181
2648.90 188
2649.01 195
2649.13 201
2649.25 204
2649.37 205
2649.49 203
2649.60 198
2649.72 191
2649.84 183
2649.96 175
2650.08 169
2650.19 165
2650.31 164
2650.43 165
2650.55 168
2650.67 171
2650.78 173
2650.90 173
2651.02 171
2651.14 168
2651.26 164
2651.37 160
2651.49 158
2651.61 156
2651.73 156
2651.85 157
2651.96 158
2652.08 160
2652.20 162
2652.32 164
2652.44 167
2652.55 170
2652.67 173
2652.79 177
2652.91 181
2653.03 184
2653.14 188
2653.26 192
2653.38 196
2653.50 198
2653.62 199
2653.73 197
2653.85 192
2653.97 184
2654.09 173
2654.21 159
2654.32 143
2654.44 125
2654.56 107
2654.68 89
2654.80 73
2654.91 59
2655.03 49
2655.15 44
2655.27 45
2655.39 50
2655.51 60
2655.62 72
2655.74 84
2655.86 93
2655.98 97
2656.10 96
2656.21 91
2656.33 83
2656.45 74
2656.57 67
2656.69 65
2656.80 67
2656.92 75
2657.04 85
2657.16 98
2657.28 110
2657.39 121
2657.51 131
2657.63 139
2657.75 146
2657.87 152
2657.99 156
2658.10 159
2658.22 158
2658.34 152
2658.46 143
2658.58 129
2658.69 112
2658.81 94
2658.93 77
2659.05 63
2659.17 56
2659.29 55
2659.40 62
2659.52 77
2659.64 97
2659.76 121
2659.88 146
2659.99 167
2660.11 181
2660.23 187
2660.35 183
2660.47 168
2660.59 146
2660.70 119
2660.82 91
2660.94 66
2661.06 47
2661.18 35
2661.30 30
2661.41 33
2661.53 40
2661.65 51
2661.77 62
2661.89 73
2662.00 83
2662.12 92
2662.24 100
2662.36 109
2662.48 118
2662.60 127
2662.71 135
2662.83 139
2662.95 138
2663.07 130
2663.19 114
2663.31 92
2663.42 67
2663.54 41
2663.66 18
2663.78 1
2663.90 0
2664.01 0
2664.13 0
2664.25 0
2664.37 0
2664.49 0
2664.61 0
2664.72 0
2664.84 0
2664.96 1
2665.08 10
2665.20 24
2665.32 41
2665.43 59
2665.55 77
2665.67 94
2665.79 110
2665.91 124
2666.03 134
2666.14 140
2666.26 142
2666.38 140
2666.50 136
2666.62 131
2666.74 129
2666.85 131
2666.97 138
2667.09 149
2667.21 162
2667.33 177
2667.45 190
2667.56 202
2667.68 211
2667.80 218
2667.92 222
2668.04 224
2668.16 221
2668.28 214
2668.39 203
2668.51 188
2668.63 171
2668.75 154
2668.87 140
2668.99 131
2669.10 126
2669.22 126
2669.34 129
2669.46 132
2669.58 134
2669.70 134
2669.81 132
2669.93 129
2670.05 127
2670.17 126
2670.29 128
2670.41 133
2670.52 140
2670.64 148
2670.76 158
2670.88 168
2671.00 181
2671.12 196
2671.24 211
2671.35 226
2671.47 238
2671.59 245
2671.71 246
2671.83 240
2671.95 229
2672.06 214
2672.18 197
2672.30 181
2672.42 167
2672.54 156
2672.66 148
2672.78 144
2672.89 141
2673.01 141
2673.13 142
2673.25 144
2673.37 146
2673.49 148
2673.60 150
2673.72 151
2673.84 151
2673.96 150
2674.08 146
2674.20 141
2674.32 134
2674.43 126
2674.55 120
2674.67 118
2674.79 122
2674.91 133
2675.03 149
2675.15 170
2675.26 193
2675.38 213
2675.50 229
2675.62 238
2675.74 241
2675.86 238
2675.98 231
2676.09 223
2676.21 215
2676.33 208
2676.45 203
2676.57 198
2676.69 194
2676.81 190
2676.92 186
2677.04 182
2677.16 178
2677.28 176
2677.40 176
2677.52 178
2677.64 182
2677.75 187
2677.87 193
2677.99 202
2678.11 212
2678.23 224
2678.35 235
2678.47 246
2678.58 253
2678.70 255
2678.82 249
2678.94 237
2679.06 219
2679.18 200
2679.30 183
2679.41 169
2679.53 159
2679.65 153
2679.77 148
2679.89 143
2680.01 137
2680.13 128
2680.25 118
2680.36 110
2680.48 105
2680.60 105
2680.72 110
2680.84 119
2680.96 131
2681.08 143
2681.19 156
2681.31 166
2681.43 174
2681.55 180
2681.67 184
2681.79 184
2681.91 181
2682.03 174
2682.14 164
2682.26 150
2682.38 135
2682.50 121
2682.62 110
2682.74 104
2682.86 104
2682.97 109
2683.09 119
2683.21 130
2683.33 139
2683.45 144
2683.57 143
2683.69 136
2683.81 124
2683.92 111
2684.04 100
2684.16 93
2684.28 92
2684.40 96
2684.52 102
2684.64 104
2684.76 101
2684.87 89
2684.99 71
2685.11 48
2685.23 23
2685.35 1
2685.47 0
2685.59 0
2685.71 0
2685.82 0
2685.94 0
2686.06 0
2686.18 0
2686.30 0
2686.42 4
2686.54 12
2686.66 21
2686.77 32
2686.89 47
2687.01 64
2687.13 83
2687.25 103
2687.37 120
2687.49 135
2687.61 146
2687.73 151
2687.84 151
2687.96 147
2688.08 138
2688.20 126
2688.32 111
2688.44 94
2688.56 75
2688.68 57
2688.79 40
2688.91 26
2689.03 16
2689.15 9
2689.27 5
2689.39 4
2689.51 5
2689.63 6
2689.75 7
2689.86 6
2689.98 4
2690.10 0
2690.22 0
2690.34 0
2690.46 0
2690.58 0
2690.70 0
2690.82 0
2690.93 0
2691.05 3
2691.17 8
2691.29 13
2691.41 19
2691.53 26
2691.65 35
2691.77 46
2691.89 57
2692.00 70
2692.12 83
2692.24 97
2692.36 111
2692.48 125
2692.60 138
2692.72 148
2692.84 154
2692.96 154
2693.07 149
2693.19 138
2693.31 124
2693.43 109
2693.55 96
2693.67 85
2693.79 78
2693.91 74
2694.03 73
2694.14 74
2694.26 78
2694.38 83
2694.50 91
2694.62 98
2694.74 104
2694.86 106
2694.98 101
2695.10 89
2695.22 71
2695.33 49
2695.45 26
2695.57 6
2695.69 0
2695.81 0
2695.93 0
2696.05 1
2696.17 18
2696.29 39
2696.41 61
2696.52 79
2696.64 90
2696.76 93
2696.88 87
2697.00 72
2697.12 51
2697.24 29
2697.36 9
2697.48 0
2697.60 0
2697.71 0
2697.83 0
2697.95 16
2698.07 35
2698.19 54
2698.31 72
2698.43 87
2698.55 98
2698.67 104
2698.79 105
2698.91 101
2699.02 95
2699.14 86
2699.26 78
2699.38 71
2699.50 68
2699.62 69
2699.74 72
2699.86 77
2699.98 81
2700.10 83
2700.22 81
2700.33 75
2700.45 65
2700.57 53
2700.69 41
2700.81 31
2700.93 22
2701.05 16
2701.17 12
2701.29 9
2701.41 5
2701.53 1
2701.64 0
2701.76 0
2701.88 0
2702.00 0
2702.12 0
2702.24 0
2702.36 0
2702.48 1
2702.60 10
2702.72 20
2702.84 29
2702.95 37
2703.07 43
2703.19 46
2703.31 47
2703.43 48
2703.55 50
2703.67 55
2703.79 64
2703.91 76
2704.03 90
2704.15 102
2704.27 111
2704.38 115
2704.50 114
2704.62 110
2704.74 105
2704.86 104
2704.98 108
2705.10 118
2705.22 132
2705.34 150
2705.46 166
2705.58 178
2705.70 184
2705.82 186
2705.93 183
2706.05 179
2706.17 174
2706.29 169
2706.41 166
2706.53 163
2706.65 160
2706.77 158
2706.89 155
2707.01 152
2707.13 150
2707.25 147
2707.37 144
2707.48 140
2707.60 135
2707.72 129
2707.84 122
2707.96 116
2708.08 110
2708.20 106
2708.32 102
2708.44 98
2708.56 93
2708.68 88
2708.80 80
2708.92 71
2709.03 62
2709.15 54
2709.27 50
2709.39 49
2709.51 55
2709.63 67
2709.75 83
2709.87 101
2709.99 118
2710.11 131
2710.23 140
2710.35 144
2710.47 145
2710.59 145
2710.71 146
2710.82 149
2710.94 153
2711.06 158
2711.18 163
2711.30 166
2711.42 167
2711.54 167
2711.66 166
2711.78 165
2711.90 164
2712.02 162
2712.14 159
2712.26 152
2712.38 142
2712.50 129
2712.61 114
2712.73 99
2712.85 87
2712.97 78
2713.09 73
2713.21 72
2713.33 73
2713.45 77
2713.57 81
2713.69 84
2713.81 85
2713.93 86
2714.05 85
2714.17 82
2714.29 77
2714.41 70
2714.52 62
2714.64 53
2714.76 45
2714.88 37
2715.00 31
2715.12 27
2715.24 23
2715.36 18
2715.48 13
2715.60 6
2715.72 0
2715.84 0
2715.96 0
2716.08 0
2716.20 0
2716.32 0
2716.44 0
2716.55 0
2716.67 3
2716.79 16
2716.91 31
2717.03 48
2717.15 65
2717.27 83
2717.39 99
2717.51 112
2717.63 122
2717.75 127
2717.87 128
2717.99 124
2718.11 116
2718.23 106
2718.35 95
2718.47 85
2718.59 77
2718.71 71
2718.82 65
2718.94 60
2719.06 53
2719.18 46
2719.30 39
2719.42 35
2719.54 33
2719.66 38
2719.78 48
2719.90 62
2720.02 80
2720.14 98
2720.26 114
2720.38 129
2720.50 142
2720.62 151
2720.74 158
2720.86 161
2720.98 159
2721.10 152
2721.22 140
2721.33 121
2721.45 98
2721.57 72
2721.69 44
2721.81 19
2721.93 0
2722.05 0
2722.17 0
2722.29 0
2722.41 0
2722.53 0
2722.65 0
2722.77 12
2722.89 25
2723.01 38
2723.13 50
2723.25 61
2723.37 70
2723.49 76
2723.61 77
2723.73 74
2723.85 65
2723.97 53
2724.09 39
2724.21 25
2724.32 14
2724.44 6
2724.56 1
2724.68 0
2724.80 0
2724.92 0
2725.04 0
2725.16 0
2725.28 0
2725.40 0
2725.52 0
2725.64 0
2725.76 0
2725.88 0
2726.00 1
2726.12 6
2726.24 13
2726.36 22
2726.48 32
2726.60 40
2726.72 45
2726.84 47
2726.96 45
2727.08 40
2727.20 33
2727.32 27
2727.44 22
2727.56 20
2727.68 22
2727.79 30
2727.91 42
2728.03 58
2728.15 76
2728.27 94
2728.39 109
2728.51 120
2728.63 126
2728.75 128
2728.87 126
2728.99 124
2729.11 123
2729.23 125
2729.35 130
2729.47 138
2729.59 147
2729.71 156
2729.83 163
2729.95 168
2730.07 171
2730.19 173
2730.31 174
2730.43 172
2730.55 169
2730.67 164
2730.79 156
2730.91 145
2731.03 132
2731.15 119
2731.27 105
2731.39 93
2731.51 84
2731.63 78
2731.75 76
2731.87 77
2731.99 80
2732.11 82
2732.23 82
2732.35 78
2732.46 69
2732.58 57
2732.70 42
2732.82 29
2732.94 20
2733.06 16
2733.18 20
2733.30 29
2733.42 41
2733.54 53
2733.66 61
2733.78 62
2733.90 57
2734.02 47
2734.14 34
2734.26 21
2734.38 10
2734.50 2
2734.62 0
2734.74 0
2734.86 0
2734.98 2
2735.10 4
2735.22 6
2735.34 6
2735.46 5
2735.58 5
2735.70 6
2735.82 10
2735.94 17
2736.06 27
2736.18 38
2736.30 49
2736.42 57
2736.54 63
2736.66 64
2736.78 61
2736.90 54
2737.02 46
2737.14 36
2737.26 26
2737.38 17
2737.50 8
2737.62 0
2737.74 0
2737.86 0
2737.98 0
2738.10 0
2738.22 0
2738.34 0
2738.46 0
2738.58 0
2738.70 10
2738.82 19
2738.94 26
2739.06 32
2739.18 34
2739.30 36
2739.42 36
2739.54 38
2739.66 40
2739.78 44
2739.90 47
2740.02 48
2740.14 46
2740.26 40
2740.38 30
2740.50 16
2740.62 3
2740.74 0
2740.86 0
2740.98 0
2741.10 0
2741.22 0
2741.34 0
2741.46 0
2741.58 0
2741.70 2
2741.82 13
2741.94 26
2742.06 41
2742.18 57
2742.30 72
2742.42 86
2742.54 97
2742.66 107
2742.78 116
2742.90 126
2743.02 137
2743.14 147
2743.26 157
2743.38 162
2743.50 163
2743.62 156
2743.74 144
2743.86 126
2743.98 106
2744.10 87
2744.22 72
2744.34 64
2744.46 62
2744.58 68
2744.70 79
2744.82 93
2744.94 107
2745.06 118
2745.18 122
2745.30 119
2745.42 110
2745.54 98
2745.66 84
2745.78 73
2745.90 67
2746.02 68
2746.14 74
2746.26 84
2746.38 95
2746.50 105
2746.62 113
2746.74 118
2746.86 119
2746.98 117
2747.10 115
2747.22 113
2747.34 112
2747.46 112
2747.58 114
2747.70 120
2747.82 127
2747.94 136
2748.06 144
2748.18 150
2748.30 153
2748.42 151
2748.54 144
2748.66 133
2748.78 121
2748.90 108
2749.02 99
2749.14 93
2749.26 92
2749.38 97
2749.50 105
2749.62 116
2749.74 128
2749.86 139
2749.98 149
2750.10 156
2750.22 161
2750.34 162
2750.46 160
2750.58 154
2750.70 144
2750.82 132
2750.94 118
2751.07 104
2751.19 91
2751.31 81
2751.43 74
2751.55 70
2751.67 69
2751.79 68
2751.91 67
2752.03 66
2752.15 63
2752.27 58
2752.39 53
2752.51 48
2752.63 43
2752.75 40
2752.87 39
2752.99 41
2753.11 44
2753.23 50
2753.35 57
2753.47 65
2753.59 71
2753.71 76
2753.83 79
2753.95 79
2754.07 78
2754.19 76
2754.31 75
2754.43 75
2754.55 76
2754.67 79
2754.79 83
2754.91 86
2755.03 88
2755.15 88
2755.27 85
2755.39 80
2755.51 71
2755.63 59
2755.76 46
2755.88 32
2756.00 19
2756.12 8
2756.24 1
2756.36 0
2756.48 0
2756.60 3
2756.72 6
2756.84 7
2756.96 5
2757.08 1
2757.20 0
2757.32 0
2757.44 0
2757.56 0
2757.68 0
2757.80 0
2757.92 7
2758.04 17
2758.16 27
2758.28 39
2758.40 50
2758.52 60
2758.64 67
2758.76 69
2758.88 67
2759.00 61
2759.12 54
2759.25 49
2759.37 47
2759.49 50
2759.61 57
2759.73 66
2759.85 75
2759.97 82
2760.09 84
2760.21 83
2760.33 79
2760.45 73
2760.57 66
2760.69 58
2760.81 48
2760.93 37
2761.05 24
2761.17 11
2761.29 0
2761.41 0
2761.53 0
2761.65 0
2761.77 11
2761.89 26
2762.01 43
2762.14 56
2762.26 65
2762.38 70
2762.50 71
2762.62 73
2762.74 76
2762.86 85
2762.98 99
2763.10 116
2763.22 134
2763.34 150
2763.46 162
2763.58 169
2763.70 170
2763.82 166
2763.94 158
2764.06 148
2764.18 137
2764.30 127
2764.42 118
2764.54 111
2764.67 108
2764.79 107
2764.91 110
2765.03 116
2765.15 124
2765.27 132
2765.39 141
2765.51 147
2765.63 151
2765.75 152
2765.87 149
2765.99 144
2766.11 135
2766.23 124
2766.35 110
2766.47 96
2766.59 83
2766.71 71
2766.83 62
2766.96 54
2767.08 48
2767.20 43
2767.32 38
2767.44 31
2767.56 23
2767.68 15
2767.80 8
2767.92 2
2768.04 0
2768.16 0
2768.28 0
2768.40 8
2768.52 21
2768.64 40
2768.76 62
2768.88 86
2769.00 107
2769.13 122
2769.25 129
2769.37 126
2769.49 115
2769.61 99
2769.73 80
2769.85 62
2769.97 47
2770.09 33
2770.21 20
2770.33 8
2770.45 0
2770.57 0
2770.69 0
2770.81 0
2770.93 0
2771.06 0
2771.18 0
2771.30 0
2771.42 9
2771.54 26
2771.66 39
2771.78 49
2771.90 56
2772.02 59
2772.14 61
2772.26 62
2772.38 64
2772.50 65
2772.62 66
2772.74 67
2772.87 67
2772.99 66
2773.11 63
2773.23 58
2773.35 51
2773.47 41
2773.59 29
2773.71 16
2773.83 1
2773.95 0
2774.07 0
2774.19 0
2774.31 0
2774.43 0
2774.55 0
2774.68 0
2774.80 0
2774.92 11
2775.04 22
2775.16 32
2775.28 41
2775.40 50
2775.52 58
2775.64 65
2775.76 71
2775.88 77
2776.00 81
2776.12 85
2776.25 86
2776.37 85
2776.49 81
2776.61 77
2776.73 71
2776.85 65
2776.97 61
2777.09 58
2777.21 57
2777.33 59
2777.45 62
2777.57 65
2777.69 68
2777.82 71
2777.94 73
2778.06 73
2778.18 70
2778.30 66
2778.42 61
2778.54 54
2778.66 47
2778.78 41
2778.90 38
2779.02 39
2779.14 44
2779.26 53
2779.39 65
2779.51 80
2779.63 94
2779.75 107
2779.87 117
2779.99 126
2780.11 132
2780.23 137
2780.35 142
2780.47 145
2780.59 148
2780.71 150
2780.84 151
2780.96 150
2781.08 148
2781.20 145
2781.32 139
2781.44 130
2781.56 117
2781.68 100
2781.80 79
2781.92 56
2782.04 33
2782.17 12
2782.29 0
2782.41 0
2782.53 0
2782.65 0
2782.77 0
2782.89 0
2783.01 7
2783.13 19
2783.25 32
2783.37 44
2783.50 53
2783.62 59
2783.74 62
2783.86 63
2783.98 63
2784.10 64
2784.22 66
2784.34 71
2784.46 77
2784.58 82
2784.70 87
2784.83 88
2784.95 85
2785.07 79
2785.19 69
2785.31 58
2785.43 45
2785.55 34
2785.67 24
2785.79 16
2785.91 10
2786.03 6
2786.16 3
2786.28 3
2786.40 3
2786.52 5
2786.64 8
2786.76 13
2786.88 20
2787.00 28
2787.12 37
2787.24 45
2787.37 50
2787.49 52
2787.61 49
2787.73 42
2787.85 33
2787.97 25
2788.09 18
2788.21 16
2788.33 18
2788.45 24
2788.58 34
2788.70 46
2788.82 59
2788.94 73
2789.06 85
2789.18 98
2789.30 109
2789.42 118
2789.54 124
2789.67 126
2789.79 124
2789.91 117
2790.03 108
2790.15 98
2790.27 90
2790.39 88
2790.51 91
2790.63 101
2790.75 114
2790.88 129
2791.00 142
2791.12 153
2791.24 160
2791.36 164
2791.48 166
2791.60 166
2791.72 164
2791.84 160
2791.97 153
2792.09 143
2792.21 131
2792.33 117
2792.45 104
2792.57 92
2792.69 83
2792.81 77
2792.93 73
2793.06 70
2793.18 67
2793.30 63
2793.42 57
2793.54 49
2793.66 41
2793.78 34
2793.90 29
2794.02 28
2794.15 29
2794.27 34
2794.39 40
2794.51 46
2794.63 50
2794.75 52
2794.87 50
2794.99 46
2795.11 40
2795.24 34
2795.36 29
2795.48 24
2795.60 20
2795.72 16
2795.84 11
2795.96 5
2796.08 0
2796.21 0
2796.33 0
2796.45 0
2796.57 0
2796.69 0
2796.81 0
2796.93 0
2797.05 11
2797.17 25
2797.30 39
2797.42 49
2797.54 56
2797.66 58
2797.78 56
2797.90 51
2798.02 46
2798.14 42
2798.27 42
2798.39 47
2798.51 55
2798.63 66
2798.75 77
2798.87 85
2798.99 90
2799.11 90
2799.24 87
2799.36 83
2799.48 80
2799.60 81
2799.72 86
2799.84 97
2799.96 112
2800.08 129
2800.21 147
2800.33 163
2800.45 178
2800.57 190
2800.69 200
2800.81 209
2800.93 217
2801.05 226
2801.18 234
2801.30 242
2801.42 248
2801.54 250
2801.66 247
2801.78 239
2801.90 226
2802.03 210
2802.15 192
2802.27 176
2802.39 163
2802.51 154
2802.63 150
2802.75 151
2802.87 157
2803.00 166
2803.12 178
2803.24 192
2803.36 206
2803.48 220
2803.60 233
2803.72 243
2803.85 251
2803.97 257
2804.09 259
2804.21 260
2804.33 259
2804.45 256
2804.57 252
2804.69 247
2804.82 240
2804.94 232
2805.06 221
2805.18 208
2805.30 193
2805.42 176
2805.54 159
2805.67 144
2805.79 134
2805.91 129
2806.03 129
2806.15 134
2806.27 140
2806.39 147
2806.52 150
2806.64 150
2806.76 144
2806.88 135
2807.00 125
2807.12 116
2807.24 110
2807.37 109
2807.49 113
2807.61 120
2807.73 128
2807.85 135
2807.97 137
2808.09 134
2808.22 126
2808.34 113
2808.46 99
2808.58 86
2808.70 76
2808.82 71
2808.94 71
2809.07 73
2809.19 77
2809.31 80
2809.43 79
2809.55 75
2809.67 68
2809.79 60
2809.92 54
2810.04 52
2810.16 56
2810.28 67
2810.40 83
2810.52 104
2810.65 124
2810.77 141
2810.89 153
2811.01 156
2811.13 151
2811.25 139
2811.37 120
2811.50 97
2811.62 73
2811.74 50
2811.86 28
2811.98 9
2812.10 0
2812.22 0
2812.35 0
2812.47 0
2812.59 0
2812.71 17
2812.83 38
2812.95 61
2813.08 83
2813.20 102
2813.32 117
2813.44 126
2813.56 129
2813.68 126
2813.81 118
2813.93 105
2814.05 91
2814.17 76
2814.29 64
2814.41 56
2814.53 53
2814.66 55
2814.78 60
2814.90 68
2815.02 76
2815.14 83
2815.26 87
2815.39 88
2815.51 87
2815.63 85
2815.75 82
2815.87 78
2815.99 74
2816.12 71
2816.24 69
2816.36 69
2816.48 70
2816.60 75
2816.72 84
2816.85 96
2816.97 113
2817.09 131
2817.21 151
2817.33 169
2817.45 183
2817.57 192
2817.70 194
2817.82 192
2817.94 185
2818.06 177
2818.18 169
2818.30 161
2818.43 154
2818.55 147
2818.67 139
2818.79 129
2818.91 117
2819.03 102
2819.16 86
2819.28 71
2819.40 56
2819.52 44
2819.64 32
2819.77 21
2819.89 11
2820.01 0
2820.13 0
2820.25 0
2820.37 0
2820.50 0
2820.62 0
2820.74 0
2820.86 0
2820.98 0
2821.10 13
2821.23 28
2821.35 44
2821.47 58
2821.59 69
2821.71 80
2821.83 90
2821.96 100
2822.08 111
2822.20 124
2822.32 137
2822.44 149
2822.56 160
2822.69 168
2822.81 173
2822.93 174
2823.05 173
2823.17 170
2823.30 165
2823.42 160
2823.54 152
2823.66 144
2823.78 135
2823.90 127
2824.03 122
2824.15 121
2824.27 125
2824.39 133
2824.51 143
2824.64 154
2824.76 162
2824.88 167
2825.00 168
2825.12 167
2825.24 164
2825.37 163
2825.49 164
2825.61 169
2825.73 177
2825.85 187
2825.98 196
2826.10 204
2826.22 210
2826.34 213
2826.46 213
2826.58 211
2826.71 209
2826.83 206
2826.95 204
2827.07 201
2827.19 197
2827.32 192
2827.44 186
2827.56 179
2827.68 172
2827.80 164
2827.92 158
2828.05 152
2828.17 147
2828.29 141
2828.41 135
2828.53 130
2828.66 126
2828.78 123
2828.90 121
2829.02 120
2829.14 119
2829.27 116
2829.39 111
2829.51 104
2829.63 94
2829.75 83
2829.87 74
2830.00 67
2830.12 65
2830.24 68
2830.36 77
2830.48 90
2830.61 107
2830.73 124
2830.85 139
2830.97 151
2831.09 158
2831.22 160
2831.34 156
2831.46 151
2831.58 145
2831.70 141
2831.83 141
2831.95 145
2832.07 152
2832.19 160
2832.31 167
2832.44 172
2832.56 174
2832.68 171
2832.80 165
2832.92 158
2833.05 151
2833.17 146
2833.29 143
2833.41 144
2833.53 149
2833.66 158
2833.78 170
2833.90 184
2834.02 198
2834.14 211
2834.27 221
2834.39 226
2834.51 226
2834.63 222
2834.75 213
2834.88 202
2835.00 191
2835.12 181
2835.24 174
2835.36 170
2835.49 168
2835.61 167
2835.73 163
2835.85 157
2835.97 148
2836.10 138
2836.22 129
2836.34 124
2836.46 123
2836.58 127
2836.71 133
2836.83 141
2836.95 148
2837.07 154
2837.19 158
2837.32 161
2837.44 164
2837.56 167
2837.68 169
2837.80 169
2837.93 165
2838.05 159
2838.17 149
2838.29 139
2838.42 130
2838.54 124
2838.66 120
2838.78 120
2838.90 121
2839.03 123
2839.15 125
2839.27 126
2839.39 128
2839.51 131
2839.64 134
2839.76 137
2839.88 139
2840.00 138
2840.13 135
2840.25 131
2840.37 128
2840.49 128
2840.61 134
2840.74 146
2840.86 162
2840.98 180
2841.10 197
2841.22 211
2841.35 220
2841.47 223
2841.59 221
2841.71 216
2841.84 209
2841.96 203
2842.08 198
2842.20 194
2842.32 193
2842.45 195
2842.57 199
2842.69 206
2842.81 213
2842.93 220
2843.06 224
2843.18 224
2843.30 219
2843.42 210
2843.55 197
2843.67 182
2843.79 166
2843.91 153
2844.03 142
2844.16 135
2844.28 132
2844.40 133
2844.52 137
2844.65 142
2844.77 147
2844.89 150
2845.01 151
2845.13 149
2845.26 143
2845.38 134
2845.50 124
2845.62 112
2845.75 98
2845.87 85
2845.99 72
2846.11 61
2846.24 53
2846.36 48
2846.48 47
2846.60 50
2846.72 56
2846.85 63
2846.97 71
2847.09 77
2847.21 82
2847.34 86
2847.46 90
2847.58 94
2847.70 100
2847.82 107
2847.95 114
2848.07 120
2848.19 124
2848.31 124
2848.44 120
2848.56 115
2848.68 109
2848.80 105
2848.93 104
2849.05 107
2849.17 114
2849.29 125
2849.41 138
2849.54 151
2849.66 165
2849.78 177
2849.90 187
2850.03 193
2850.15 192
2850.27 186
2850.39 174
2850.52 157
2850.64 139
2850.76 122
2850.88 110
2851.01 107
2851.13 114
2851.25 130
2851.37 152
2851.49 177
2851.62 201
2851.74 220
2851.86 231
2851.98 233
2852.11 227
2852.23 216
2852.35 203
2852.47 190
2852.60 180
2852.72 174
2852.84 169
2852.96 166
2853.09 161
2853.21 156
2853.33 148
2853.45 139
2853.58 128
2853.70 117
2853.82 105
2853.94 92
2854.07 78
2854.19 63
2854.31 49
2854.43 37
2854.56 29
2854.68 27
2854.80 28
2854.92 33
2855.05 38
2855.17 41
2855.29 40
2855.41 34
2855.53 24
2855.66 12
2855.78 1
2855.90 0
2856.02 0
2856.15 0
2856.27 0
2856.39 0
2856.51 0
2856.64 0
2856.76 0
2856.88 1
2857.00 3
2857.13 6
2857.25 13
2857.37 23
2857.49 37
2857.62 53
2857.74 70
2857.86 87
2857.98 100
2858.11 109
2858.23 111
2858.35 108
2858.47 99
2858.60 87
2858.72 75
2858.84 67
2858.96 62
2859.09 63
2859.21 69
2859.33 79
2859.46 90
2859.58 101
2859.70 111
2859.82 116
2859.95 119
2860.07 118
2860.19 115
2860.31 110
2860.44 107
2860.56 106
2860.68 108
2860.80 114
2860.93 123
2861.05 135
2861.17 148
2861.29 162
2861.42 174
2861.54 184
2861.66 189
2861.78 189
2861.91 183
2862.03 170
2862.15 153
2862.27 131
2862.40 108
2862.52 85
2862.64 65
2862.76 49
2862.89 40
2863.01 36
2863.13 38
2863.26 44
2863.38 53
2863.50 64
2863.62 75
2863.75 86
2863.87 94
2863.99 102
2864.11 110
2864.24 119
2864.36 130
2864.48 142
2864.60 157
2864.73 171
2864.85 183
2864.97 191
2865.10 193
2865.22 191
2865.34 184
2865.46 176
2865.59 166
2865.71 158
2865.83 151
2865.95 146
2866.08 142
2866.20 137
2866.32 132
2866.44 125
2866.57 117
2866.69 109
2866.81 101
2866.94 94
2867.06 89
2867.18 85
2867.30 84
2867.43 86
2867.55 91
2867.67 98
2867.79 108
2867.92 119
2868.04 131
2868.16 142
2868.29 152
2868.41 161
2868.53 168
2868.65 174
2868.78 180
2868.90 185
2869.02 191
2869.14 197
2869.27 205
2869.39 213
2869.51 222
2869.64 231
2869.76 238
2869.88 241
2870.00 240
2870.13 232
2870.25 221
2870.37 206
2870.50 192
2870.62 180
2870.74 172
2870.86 170
2870.99 170
2871.11 171
2871.23 172
2871.35 170
2871.48 165
2871.60 160
2871.72 155
2871.85 152
2871.97 153
2872.09 156
2872.21 162
2872.34 169
2872.46 174
2872.58 179
2872.71 182
2872.83 185
2872.95 188
2873.07 193
2873.20 199
2873.32 206
2873.44 211
2873.57 216
2873.69 217
2873.81 216
2873.93 213
2874.06 210
2874.18 208
2874.30 208
2874.43 211
2874.55 215
2874.67 221
2874.79 227
2874.92 232
2875.04 235
2875.16 235
2875.29 232
2875.41 225
2875.53 216
2875.65 205
2875.78 193
2875.90 183
2876.02 176
2876.15 173
2876.27 173
2876.39 176
2876.51 178
2876.64 177
2876.76 171
2876.88 159
2877.01 143
2877.13 123
2877.25 103
2877.38 84
2877.50 69
2877.62 57
2877.74 48
2877.87 42
2877.99 36
2878.11 32
2878.24 28
2878.36 24
2878.48 22
2878.60 22
2878.73 26
2878.85 33
2878.97 46
2879.10 64
2879.22 88
2879.34 115
2879.47 143
2879.59 171
2879.71 195
2879.83 212
2879.96 222
2880.08 225
2880.20 222
2880.33 215
2880.45 206
2880.57 199
2880.70 193
2880.82 190
2880.94 189
2881.06 189
2881.19 189
2881.31 188
2881.43 186
2881.56 182
2881.68 176
2881.80 170
2881.93 163
2882.05 157
2882.17 153
2882.29 151
2882.42 152
2882.54 156
2882.66 162
2882.79 170
2882.91 180
2883.03 190
2883.16 199
2883.28 207
2883.40 212
2883.53 215
2883.65 214
2883.77 211
2883.89 204
2884.02 194
2884.14 184
2884.26 173
2884.39 164
2884.51 156
2884.63 152
2884.76 150
2884.88 150
2885.00 151
2885.13 152
2885.25 151
2885.37 149
2885.49 145
2885.62 139
2885.74 131
2885.86 120
2885.99 107
2886.11 91
2886.23 73
2886.36 55
2886.48 36
2886.60 19
2886.73 5
2886.85 0
2886.97 0
2887.10 0
2887.22 0
2887.34 0
2887.46 0
2887.59 0
2887.71 0
2887.83 0
2887.96 12
2888.08 27
2888.20 42
2888.33 58
2888.45 74
2888.57 89
2888.70 102
2888.82 115
2888.94 126
2889.07 136
2889.19 144
2889.31 150
2889.44 154
2889.56 156
2889.68 156
2889.80 156
2889.93 155
2890.05 156
2890.17 156
2890.30 158
2890.42 158
2890.54 157
2890.67 153
2890.79 146
2890.91 135
2891.04 122
2891.16 108
2891.28 97
2891.41 89
2891.53 88
2891.65 91
2891.78 100
2891.90 112
2892.02 125
2892.15 136
2892.27 143
2892.39 147
2892.52 147
2892.64 145
2892.76 142
2892.89 141
2893.01 142
2893.13 147
2893.26 154
2893.38 163
2893.50 173
2893.63 183
2893.75 193
2893.87 202
2894.00 211
2894.12 219
2894.24 227
2894.37 237
2894.49 246
2894.61 256
2894.73 266
2894.86 275
2894.98 282
2895.10 286
2895.23 287
2895.35 284
2895.47 277
2895.60 266
2895.72 253
2895.84 239
2895.97 226
2896.09 213
2896.21 203
2896.34 195
2896.46 191
2896.58 190
2896.71 192
2896.83 196
2896.95 203
2897.08 210
2897.20 217
2897.32 224
2897.45 229
2897.57 232
2897.70 233
2897.82 233
2897.94 231
2898.07 228
2898.19 223
2898.31 217
2898.44 208
2898.56 197
2898.68 185
2898.81 171
2898.93 158
2899.05 145
2899.18 133
2899.30 123
2899.42 114
2899.55 106
2899.67 99
2899.79 91
2899.92 84
2900.04 79
2900.16 76
2900.29 75
2900.41 77
2900.53 81
2900.66 87
2900.78 94
2900.90 102
2901.03 112
2901.15 122
2901.27 133
2901.40 143
2901.52 152
2901.64 160
2901.77 166
2901.89 172
2902.01 178
2902.14 184
2902.26 190
2902.38 193
2902.51 193
2902.63 188
2902.76 177
2902.88 163
2903.00 148
2903.13 134
2903.25 124
2903.37 120
2903.50 121
2903.62 127
2903.74 135
2903.87 143
2903.99 150
2904.11 155
2904.24 159
2904.36 161
2904.48 163
2904.61 165
2904.73 166
2904.85 168
2904.98 168
2905.10 167
2905.23 164
2905.35 159
2905.47 152
2905.60 141
2905.72 127
2905.84 109
2905.97 88
2906.09 64
2906.21 40
2906.34 17
2906.46 0
2906.58 0
2906.71 0
2906.83 0
2906.95 0
2907.08 0
2907.20 0
2907.33 0
2907.45 0
2907.57 15
2907.70 34
2907.82 51
2907.94 64
2908.07 71
2908.19 72
2908.31 66
2908.44 56
2908.56 45
2908.69 32
2908.81 23
2908.93 18
2909.06 18
2909.18 24
2909.30 34
2909.43 47
2909.55 61
2909.67 72
2909.80 80
2909.92 84
2910.04 85
2910.17 87
2910.29 90
2910.42 97
2910.54 109
2910.66 123
2910.79 139
2910.91 155
2911.03 167
2911.16 177
2911.28 185
2911.40 193
2911.53 203
2911.65 216
2911.78 234
2911.90 257
2912.02 281
2912.15 305
2912.27 324
2912.39 337
2912.52 342
2912.64 339
2912.77 331
2912.89 320
2913.01 310
2913.14 304
2913.26 303
2913.38 305
2913.51 311
2913.63 318
2913.75 324
2913.88 327
2914.00 327
2914.13 323
2914.25 316
2914.37 307
2914.50 295
2914.62 282
2914.74 269
2914.87 257
2914.99 245
2915.12 235
2915.24 226
2915.36 218
2915.49 211
2915.61 202
2915.73 193
2915.86 184
2915.98 176
2916.11 170
2916.23 165
2916.35 164
2916.48 166
2916.60 173
2916.72 184
2916.85 197
2916.97 212
2917.10 227
2917.22 241
2917.34 251
2917.47 258
2917.59 258
2917.71 253
2917.84 241
2917.96 225
2918.09 206
2918.21 186
2918.33 168
2918.46 155
2918.58 149
2918.71 150
2918.83 157
2918.95 167
2919.08 176
2919.20 182
2919.32 182
2919.45 175
2919.57 163
2919.70 149
2919.82 135
2919.94 126
2920.07 121
2920.19 123
2920.32 130
2920.44 140
2920.56 151
2920.69 162
2920.81 170
2920.93 177
2921.06 181
2921.18 183
2921.31 183
2921.43 183
2921.55 182
2921.68 179
2921.80 175
2921.93 169
2922.05 160
2922.17 150
2922.30 139
2922.42 129
2922.54 121
2922.67 118
2922.79 120
2922.92 127
2923.04 136
2923.16 149
2923.29 161
2923.41 173
2923.54 183
2923.66 192
2923.78 198
2923.91 203
2924.03 205
2924.16 205
2924.28 202
2924.40 195
2924.53 184
2924.65 170
2924.78 155
2924.90 139
2925.02 124
2925.15 111
2925.27 102
2925.39 97
2925.52 95
2925.64 96
2925.77 96
2925.89 95
2926.01 92
2926.14 85
2926.26 76
2926.39 67
2926.51 59
2926.63 56
2926.76 59
2926.88 67
2927.01 80
2927.13 96
2927.25 110
2927.38 123
2927.50 132
2927.63 138
2927.75 140
2927.87 142
2928.00 142
2928.12 142
2928.25 142
2928.37 141
2928.49 138
2928.62 134
2928.74 126
2928.87 117
2928.99 104
2929.11 90
2929.24 75
2929.36 61
2929.49 48
2929.61 39
2929.73 34
2929.86 34
2929.98 37
2930.11 44
2930.23 51
2930.36 59
2930.48 66
2930.60 73
2930.73 78
2930.85 82
2930.98 85
2931.10 87
2931.22 89
2931.35 90
2931.47 90
2931.60 90
2931.72 89
2931.84 86
2931.97 83
2932.09 80
2932.22 77
2932.34 77
2932.46 78
2932.59 82
2932.71 87
2932.84 94
2932.96 100
2933.09 104
2933.21 107
2933.33 109
2933.46 110
2933.58 112
2933.71 115
2933.83 119
2933.95 125
2934.08 130
2934.20 133
2934.33 132
2934.45 124
2934.57 111
2934.70 93
2934.82 73
2934.95 51
2935.07 32
2935.20 18
2935.32 9
2935.44 7
2935.57 12
2935.69 22
2935.82 35
2935.94 50
2936.06 65
2936.19 77
2936.31 86
2936.44 93
2936.56 96
2936.69 99
2936.81 103
2936.93 108
2937.06 115
2937.18 124
2937.31 133
2937.43 144
2937.56 153
2937.68 161
2937.80 167
2937.93 170
2938.05 171
2938.18 169
2938.30 164
2938.42 159
2938.55 154
2938.67 151
2938.80 149
2938.92 148
2939.05 147
2939.17 144
2939.29 139
2939.42 132
2939.54 124
2939.67 116
2939.79 108
2939.92 103
2940.04 98
2940.16 94
2940.29 88
2940.41 79
2940.54 67
2940.66 52
2940.79 35
2940.91 18
2941.03 4
2941.16 0
2941.28 0
2941.41 0
2941.53 0
2941.66 3
2941.78 6
2941.90 7
2942.03 5
2942.15 0
2942.28 0
2942.40 0
2942.53 0
2942.65 3
2942.77 12
2942.90 23
2943.02 32
2943.15 36
2943.27 34
2943.40 27
2943.52 16
2943.64 3
2943.77 0
2943.89 0
2944.02 0
2944.14 0
2944.27 12
2944.39 29
2944.52 47
2944.64 62
2944.76 72
2944.89 77
2945.01 77
2945.14 74
2945.26 70
2945.39 68
2945.51 67
2945.63 69
2945.76 71
2945.88 72
2946.01 70
2946.13 66
2946.26 60
2946.38 53
2946.51 46
2946.63 40
2946.75 34
2946.88 30
2947.00 26
2947.13 24
2947.25 24
2947.38 26
2947.50 32
2947.62 42
2947.75 54
2947.87 66
2948.00 78
2948.12 87
2948.25 92
2948.37 92
2948.50 88
2948.62 81
2948.74 74
2948.87 69
2948.99 67
2949.12 68
2949.24 73
2949.37 81
2949.49 90
2949.62 99
2949.74 107
2949.86 113
2949.99 118
2950.11 120
2950.24 119
2950.36 117
2950.49 113
2950.61 110
2950.74 106
2950.86 102
2950.99 98
2951.11 93
2951.23 86
2951.36 77
2951.48 66
2951.61 52
2951.73 38
2951.86 23
2951.98 8
2952.11 0
2952.23 0
2952.35 0
2952.48 0
2952.60 0
2952.73 0
2952.85 0
2952.98 0
2953.10 0
2953.23 15
2953.35 33
2953.48 52
2953.60 71
2953.72 87
2953.85 99
2953.97 106
2954.10 107
2954.22 105
2954.35 101
2954.47 96
2954.60 93
2954.72 92
2954.85 92
2954.97 94
2955.10 96
2955.22 98
2955.34 99
2955.47 99
2955.59 100
2955.72 100
2955.84 100
2955.97 99
2956.09 98
2956.22 97
2956.34 96
2956.47 96
2956.59 97
2956.71 99
2956.84 103
2956.96 109
2957.09 115
2957.21 120
2957.34 124
2957.46 125
2957.59 121
2957.71 113
2957.84 101
2957.96 87
2958.09 70
2958.21 53
2958.34 38
2958.46 26
2958.58 18
2958.71 15
2958.83 19
2958.96 28
2959.08 43
2959.21 62
2959.33 82
2959.46 101
2959.58 116
2959.71 125
2959.83 126
2959.96 121
2960.08 110
2960.21 95
2960.33 78
2960.45 59
2960.58 40
2960.70 21
2960.83 1
2960.95 0
2961.08 0
2961.20 0
2961.33 0
2961.45 0
2961.58 0
2961.70 0
2961.83 2
2961.95 23
2962.08 41
2962.20 55
2962.33 64
2962.45 68
2962.57 68
2962.70 67
2962.82 65
2962.95 62
2963.07 60
2963.20 58
2963.32 54
2963.45 50
2963.57 45
2963.70 40
2963.82 36
2963.95 33
2964.07 33
2964.20 35
2964.32 37
2964.45 41
2964.57 42
2964.70 42
2964.82 39
2964.95 33
2965.07 24
2965.19 16
2965.32 8
2965.44 4
2965.57 5
2965.69 9
2965.82 17
2965.94 28
2966.07 39
2966.19 50
2966.32 59
2966.44 69
2966.57 79
2966.69 91
2966.82 107
2966.94 126
2967.07 147
2967.19 166
2967.32 182
2967.44 191
2967.57 191
2967.69 182
2967.82 165
2967.94 142
2968.07 116
2968.19 91
2968.32 69
2968.44 53
2968.57 43
2968.69 38
2968.81 38
2968.94 42
2969.06 48
2969.19 54
2969.31 59
2969.44 64
2969.56 69
2969.69 74
2969.81 78
2969.94 83
2970.06 87
2970.19 91
2970.31 96
2970.44 100
2970.56 105
2970.69 110
2970.81 116
2970.94 122
2971.06 127
2971.19 131
2971.31 133
2971.44 134
2971.56 133
2971.69 130
2971.81 127
2971.94 122
2972.06 115
2972.19 109
2972.31 102
2972.44 97
2972.56 95
2972.69 99
2972.81 107
2972.94 122
2973.06 140
2973.19 160
2973.31 179
2973.44 193
2973.56 201
2973.69 200
2973.81 189
2973.94 171
2974.06 148
2974.19 123
2974.31 101
2974.44 85
2974.56 76
2974.69 77
2974.81 84
2974.94 97
2975.06 110
2975.19 122
2975.31 132
2975.44 138
2975.56 140
2975.69 139
2975.81 135
2975.94 128
2976.06 119
2976.19 107
2976.31 93
2976.44 78
2976.56 63
2976.69 49
2976.81 35
2976.94 24
2977.06 13
2977.19 4
2977.31 0
2977.44 0
2977.56 0
2977.69 0
2977.81 0
2977.94 0
2978.06 0
2978.19 0
2978.31 1
2978.44 6
2978.56 11
2978.69 17
2978.81 24
2978.94 31
2979.06 38
2979.19 46
2979.31 55
2979.44 63
2979.56 69
2979.69 73
2979.81 74
2979.94 70
2980.06 63
2980.19 53
2980.31 43
2980.44 35
2980.56 32
2980.69 35
2980.81 44
2980.94 56
2981.06 71
2981.19 84
2981.32 92
2981.44 95
2981.57 93
2981.69 89
2981.82 83
2981.94 80
2982.07 79
2982.19 82
2982.32 88
2982.44 94
2982.57 98
2982.69 99
2982.82 96
2982.94 88
2983.07 78
2983.19 67
2983.32 55
2983.44 46
2983.57 40
2983.69 36
2983.82 36
2983.94 38
2984.07 42
2984.19 49
2984.32 57
2984.44 67
2984.57 79
2984.69 91
2984.82 104
2984.95 115
2985.07 125
2985.20 133
2985.32 138
2985.45 140
2985.57 141
2985.70 140
2985.82 138
2985.95 135
2986.07 132
2986.20 129
2986.32 126
2986.45 123
2986.57 119
2986.70 114
2986.82 109
2986.95 104
2987.07 100
2987.20 98
2987.32 97
2987.45 97
2987.58 97
2987.70 98
2987.83 98
2987.95 98
2988.08 98
2988.20 98
2988.33 99
2988.45 100
2988.58 100
2988.70 99
2988.83 97
2988.95 94
2989.08 92
2989.20 90
2989.33 91
2989.45 94
2989.58 97
2989.70 99
2989.83 98
2989.96 94
2990.08 88
2990.21 81
2990.33 75
2990.46 72
2990.58 71
2990.71 73
2990.83 75
2990.96 76
2991.08 77
2991.21 76
2991.33 76
2991.46 78
2991.58 81
2991.71 84
2991.84 88
2991.96 90
2992.09 90
2992.21 89
2992.34 87
2992.46 85
2992.59 85
2992.71 88
2992.84 93
2992.96 99
2993.09 106
2993.21 114
2993.34 121
2993.47 129
2993.59 138
2993.72 147
2993.84 155
2993.97 164
2994.09 172
2994.22 179
2994.34 185
2994.47 191
2994.59 195
2994.72 198
2994.84 198
2994.97 195
2995.10 189
2995.22 179
2995.35 166
2995.47 153
2995.60 143
2995.72 136
2995.85 136
2995.97 141
2996.10 149
2996.22 158
2996.35 165
2996.48 168
2996.60 166
2996.73 160
2996.85 151
2996.98 141
2997.10 131
2997.23 122
2997.35 115
2997.48 108
2997.60 102
2997.73 96
2997.86 90
2997.98 86
2998.11 83
2998.23 82
2998.36 83
2998.48 85
2998.61 90
2998.73 95
2998.86 103
2998.99 114
2999.11 125
2999.24 137
2999.36 148
2999.49 156
2999.61 161
2999.74 162
2999.86 160
2999.99 155
3000.11 149
3000.24 143
3000.37 138
3000.49 134
3000.62 132
3000.74 132
3000.87 135
3000.99 142
3001.12 151
3001.24 163
3001.37 176
3001.50 187
3001.62 196
3001.75 200
3001.87 202
3002.00 201
3002.12 198
3002.25 194
3002.37 190
3002.50 185
3002.63 179
3002.75 172
3002.88 164
3003.00 155
3003.13 146
3003.25 139
3003.38 132
3003.50 126
3003.63 121
3003.76 117
3003.88 115
3004.01 112
3004.13 110
3004.26 107
3004.38 103
3004.51 98
3004.64 91
3004.76 83
3004.89 75
3005.01 67
3005.14 61
3005.26 56
3005.39 53
3005.51 49
3005.64 44
3005.77 39
3005.89 31
3006.02 21
3006.14 11
3006.27 0
3006.39 0
3006.52 0
3006.65 0
3006.77 0
3006.90 0
3007.02 0
3007.15 0
3007.27 0
3007.40 12
3007.53 25
3007.65 38
3007.78 51
3007.90 62
3008.03 73
3008.15 85
3008.28 99
3008.41 116
3008.53 134
3008.66 152
3008.78 170
3008.91 184
3009.03 192
3009.16 195
3009.29 190
3009.41 181
3009.54 168
3009.66 154
3009.79 140
3009.91 129
3010.04 120
3010.17 114
3010.29 111
3010.42 110
3010.54 110
3010.67 109
3010.79 107
3010.92 105
3011.05 103
3011.17 103
3011.30 105
3011.42 110
3011.55 119
3011.67 130
3011.80 142
3011.93 153
3012.05 164
3012.18 172
3012.30 178
3012.43 182
3012.55 184
3012.68 183
3012.81 181
3012.93 179
3013.06 175
3013.18 172
3013.31 170
3013.44 168
3013.56 167
3013.69 166
3013.81 163
3013.94 161
3014.06 158
3014.19 155
3014.32 151
3014.44 147
3014.57 142
3014.69 136
3014.82 129
3014.95 122
3015.07 117
3015.20 114
3015.32 116
3015.45 121
3015.57 130
3015.70 140
3015.83 152
3015.95 162
3016.08 172
3016.20 183
3016.33 196
3016.46 211
3016.58 227
3016.71 243
3016.83 256
3016.96 264
3017.08 267
3017.21 263
3017.34 254
3017.46 244
3017.59 236
3017.71 230
3017.84 228
3017.97 229
3018.09 232
3018.22 234
3018.34 236
3018.47 235
3018.60 233
3018.72 229
3018.85 225
3018.97 221
3019.10 217
3019.23 213
3019.35 208
3019.48 204
3019.60 200
3019.73 195
3019.85 190
3019.98 185
3020.11 182
3020.23 179
3020.36 177
3020.48 175
3020.61 175
3020.74 174
3020.86 172
3020.99 169
3021.11 163
3021.24 154
3021.37 145
3021.49 135
3021.62 128
3021.74 122
3021.87 120
3022.00 121
3022.12 125
3022.25 129
3022.37 132
3022.50 134
3022.63 134
3022.75 131
3022.88 126
3023.00 118
3023.13 110
3023.26 102
3023.38 96
3023.51 93
3023.63 93
3023.76 97
3023.89 103
3024.01 112
3024.14 121
3024.26 132
3024.39 143
3024.52 154
3024.64 165
3024.77 174
3024.89 181
3025.02 185
3025.15 186
3025.27 183
3025.40 176
3025.52 168
3025.65 158
3025.78 147
3025.90 136
3026.03 127
3026.16 119
3026.28 112
3026.41 107
3026.53 102
3026.66 99
3026.79 97
3026.91 96
3027.04 95
3027.16 96
3027.29 97
3027.42 98
3027.54 100
3027.67 102
3027.79 102
3027.92 101
3028.05 99
3028.17 96
3028.30 93
3028.42 90
3028.55 87
3028.68 85
3028.80 84
3028.93 83
3029.06 83
3029.18 83
3029.31 85
3029.43 88
3029.56 94
3029.69 103
3029.81 115
3029.94 129
3030.06 143
3030.19 154
3030.32 160
3030.44 159
3030.57 150
3030.70 135
3030.82 116
3030.95 95
3031.07 74
3031.20 56
3031.33 41
3031.45 30
3031.58 20
3031.70 12
3031.83 4
3031.96 0
3032.08 0
3032.21 0
3032.34 0
3032.46 0
3032.59 0
3032.71 0
3032.84 0
3032.97 2
3033.09 20
3033.22 42
3033.35 65
3033.47 88
3033.60 109
3033.72 129
3033.85 147
3033.98 163
3034.10 177
3034.23 188
3034.36 196
3034.48 200
3034.61 199
3034.73 194
3034.86 188
3034.99 181
3035.11 176
3035.24 174
3035.37 175
3035.49 178
3035.62 181
3035.74 183
3035.87 181
3036.00 177
3036.12 172
3036.25 169
3036.38 171
3036.50 178
3036.63 191
3036.75 208
3036.88 223
3037.01 235
3037.13 240
3037.26 237
3037.39 227
3037.51 213
3037.64 197
3037.76 181
3037.89 167
3038.02 156
3038.14 145
3038.27 134
3038.40 122
3038.52 108
3038.65 92
3038.78 78
3038.90 64
3039.03 54
3039.15 48
3039.28 46
3039.41 47
3039.53 50
3039.66 53
3039.79 56
3039.91 57
3040.04 58
3040.17 60
3040.29 64
3040.42 71
3040.54 80
3040.67 91
3040.80 103
3040.92 114
3041.05 123
3041.18 132
3041.30 140
3041.43 149
3041.56 159
3041.68 172
3041.81 184
3041.93 196
3042.06 206
3042.19 210
3042.31 208
3042.44 200
3042.57 186
3042.69 169
3042.82 152
3042.95 135
3043.07 121
3043.20 111
3043.32 105
3043.45 102
3043.58 102
3043.70 104
3043.83 108
3043.96 113
3044.08 118
3044.21 123
3044.34 127
3044.46 128
3044.59 126
3044.72 121
3044.84 113
3044.97 103
3045.10 92
3045.22 82
3045.35 73
3045.47 67
3045.60 65
3045.73 65
3045.85 67
3045.98 71
3046.11 75
3046.23 79
3046.36 82
3046.49 83
3046.61 83
3046.74 80
3046.87 76
3046.99 73
3047.12 70
3047.25 69
3047.37 71
3047.50 75
3047.62 79
3047.75 82
3047.88 82
3048.00 76
3048.13 64
3048.26 48
3048.38 29
3048.51 10
3048.64 0
3048.76 0
3048.89 0
3049.02 0
3049.14 0
3049.27 0
3049.40 0
3049.52 0
3049.65 0
3049.78 13
3049.90 31
3050.03 50
3050.16 70
3050.28 90
3050.41 110
3050.54 130
3050.66 151
3050.79 173
3050.92 196
3051.04 216
3051.17 232
3051.30 240
3051.42 241
3051.55 234
3051.67 220
3051.80 203
3051.93 185
3052.05 170
3052.18 158
3052.31 149
3052.43 141
3052.56 134
3052.69 127
3052.81 119
3052.94 112
3053.07 105
3053.19 98
3053.32 92
3053.45 85
3053.57 76
3053.70 66
3053.83 55
3053.95 45
3054.08 37
3054.21 34
3054.33 35
3054.46 43
3054.59 53
3054.71 66
3054.84 78
3054.97 88
3055.09 94
3055.22 96
3055.35 92
3055.47 85
3055.60 75
3055.73 65
3055.85 56
3055.98 50
3056.11 47
3056.23 48
3056.36 52
3056.49 57
3056.61 61
3056.74 65
3056.87 66
3056.99 65
3057.12 61
3057.25 57
3057.37 53
3057.50 50
3057.63 49
3057.75 49
3057.88 52
3058.01 56
3058.13 61
3058.26 66
3058.39 70
3058.52 73
3058.64 73
3058.77 70
3058.90 66
3059.02 61
3059.15 57
3059.28 53
3059.40 49
3059.53 45
3059.66 40
3059.78 32
3059.91 24
3060.04 16
3060.16 11
3060.29 11
3060.42 16
3060.54 28
3060.67 43
3060.80 58
3060.92 71
3061.05 79
3061.18 81
3061.30 77
3061.43 69
3061.56 56
3061.68 41
3061.81 24
3061.94 6
3062.06 0
3062.19 0
3062.32 0
3062.45 0
3062.57 0
3062.70 0
3062.83 0
3062.95 0
3063.08 13
3063.21 24
3063.33 34
3063.46 42
3063.59 51
3063.71 63
3063.84 78
3063.97 94
3064.09 108
3064.22 119
3064.35 124
3064.47 122
3064.60 115
3064.73 106
3064.86 98
3064.98 92
3065.11 89
3065.24 90
3065.36 91
3065.49 91
3065.62 88
3065.74 84
3065.87 77
3066.00 70
3066.12 64
3066.25 61
3066.38 59
3066.51 58
3066.63 57
3066.76 54
3066.89 50
3067.01 43
3067.14 35
3067.27 27
3067.39 20
3067.52 16
3067.65 14
3067.77 15
3067.90 18
3068.03 22
3068.16 25
3068.28 27
3068.41 28
3068.54 27
3068.66 24
3068.79 21
3068.92 18
3069.04 14
3069.17 10
3069.30 5
3069.42 0
3069.55 0
3069.68 0
3069.81 0
3069.93 0
3070.06 0
3070.19 0
3070.31 0
3070.44 7
3070.57 15
3070.69 24
3070.82 34
3070.95 46
3071.08 58
3071.20 71
3071.33 83
3071.46 94
3071.58 102
3071.71 107
3071.84 110
3071.96 110
3072.09 108
3072.22 106
3072.35 102
3072.47 99
3072.60 95
3072.73 92
3072.85 88
3072.98 86
3073.11 84
3073.23 83
3073.36 81
3073.49 81
3073.62 80
3073.74 80
3073.87 81
3074.00 82
3074.12 83
3074.25 84
3074.38 85
3074.51 86
3074.63 85
3074.76 83
3074.89 82
3075.01 83
3075.14 85
3075.27 88
3075.40 91
3075.52 94
3075.65 94
3075.78 91
3075.90 84
3076.03 75
3076.16 64
3076.28 55
3076.41 46
3076.54 41
3076.67 38
3076.79 38
3076.92 40
3077.05 44
3077.17 50
3077.30 57
3077.43 64
3077.56 71
3077.68 76
3077.81 79
3077.94 79
3078.06 77
3078.19 73
3078.32 68
3078.45 63
3078.57 61
3078.70 61
3078.83 64
3078.95 70
3079.08 78
3079.21 87
3079.34 96
3079.46 102
3079.59 103
3079.72 99
3079.84 90
3079.97 76
3080.10 60
3080.23 46
3080.35 34
3080.48 28
3080.61 28
3080.74 33
3080.86 41
3080.99 51
3081.12 60
3081.24 67
3081.37 72
3081.50 75
3081.63 76
3081.75 77
3081.88 77
3082.01 76
3082.13 75
3082.26 72
3082.39 67
3082.52 60
3082.64 51
3082.77 43
3082.90 38
3083.03 36
3083.15 41
3083.28 51
3083.41 65
3083.53 80
3083.66 95
3083.79 106
3083.92 113
3084.04 115
3084.17 114
3084.30 110
3084.43 106
3084.55 102
3084.68 100
3084.81 99
3084.93 100
3085.06 101
3085.19 103
3085.32 104
3085.44 105
3085.57 106
3085.70 106
3085.83 104
3085.95 102
3086.08 97
3086.21 91
3086.33 83
3086.46 75
3086.59 67
3086.72 60
3086.84 55
3086.97 51
3087.10 48
3087.23 44
3087.35 38
3087.48 31
3087.61 22
3087.74 14
3087.86 6
3087.99 2
3088.12 2
3088.24 8
3088.37 19
3088.50 34
3088.63 52
3088.75 70
3088.88 86
3089.01 96
3089.14 101
3089.26 99
3089.39 90
3089.52 77
3089.65 61
3089.77 45
3089.90 30
3090.03 19
3090.16 12
3090.28 9
3090.41 9
3090.54 12
3090.67 14
3090.79 15
3090.92 13
3091.05 7
3091.17 0
3091.30 0
3091.43 0
3091.56 0
3091.68 0
3091.81 0
3091.94 0
3092.07 12
3092.19 32
3092.32 56
3092.45 80
3092.58 104
3092.70 127
3092.83 145
3092.96 158
3093.09 166
3093.21 168
3093.34 166
3093.47 161
3093.60 155
3093.72 151
3093.85 149
3093.98 149
3094.11 151
3094.23 153
3094.36 153
3094.49 150
3094.62 145
3094.74 136
3094.87 126
3095.00 115
3095.13 105
3095.25 97
3095.38 93
3095.51 92
3095.64 93
3095.76 96
3095.89 101
3096.02 107
3096.15 114
3096.27 122
3096.40 132
3096.53 144
3096.66 158
3096.78 171
3096.91 184
3097.04 194
3097.17 201
3097.29 205
3097.42 204
3097.55 199
3097.68 191
3097.80 179
3097.93 166
3098.06 153
3098.19 142
3098.31 135
3098.44 131
3098.57 131
3098.70 134
3098.82 137
3098.95 139
3099.08 138
3099.21 136
3099.33 130
3099.46 124
3099.59 118
3099.72 113
3099.85 110
3099.97 108
3100.10 106
3100.23 104
3100.36 102
3100.48 98
3100.61 92
3100.74 86
3100.87 81
3100.99 78
3101.12 76
3101.25 77
3101.38 81
3101.50 86
3101.63 92
3101.76 98
3101.89 104
3102.01 108
3102.14 111
3102.27 113
3102.40 113
3102.53 113
3102.65 114
3102.78 115
3102.91 117
3103.04 121
3103.16 125
3103.29 129
3103.42 132
3103.55 133
3103.67 132
3103.80 127
3103.93 121
3104.06 114
3104.18 108
3104.31 104
3104.44 104
3104.57 111
3104.70 123
3104.82 142
3104.95 163
3105.08 185
3105.21 203
3105.33 215
3105.46 220
3105.59 215
3105.72 204
3105.85 188
3105.97 169
3106.10 150
3106.23 133
3106.36 119
3106.48 108
3106.61 101
3106.74 97
3106.87 95
3106.99 94
3107.12 92
3107.25 90
3107.38 86
3107.51 81
3107.63 76
3107.76 73
3107.89 71
3108.02 71
3108.14 72
3108.27 72
3108.40 70
3108.53 64
3108.66 54
3108.78 41
3108.91 28
3109.04 14
3109.17 3
3109.29 0
3109.42 0
3109.55 0
3109.68 0
3109.81 0
3109.93 0
3110.06 0
3110.19 0
3110.32 0
3110.44 1
3110.57 5
3110.70 11
3110.83 19
3110.96 29
3111.08 41
3111.21 54
3111.34 66
3111.47 77
3111.60 84
3111.72 87
3111.85 84
3111.98 76
3112.11 65
3112.23 53
3112.36 44
3112.49 40
3112.62 43
3112.75 52
3112.87 67
3113.00 85
3113.13 102
3113.26 114
3113.39 121
3113.51 120
3113.64 112
3113.77 99
3113.90 83
3114.02 68
3114.15 54
3114.28 44
3114.41 38
3114.54 36
3114.66 36
3114.79 38
3114.92 40
3115.05 42
3115.18 42
3115.30 42
3115.43 41
3115.56 39
3115.69 36
3115.82 34
3115.94 33
3116.07 32
3116.20 31
3116.33 30
3116.45 29
3116.58 29
3116.71 30
3116.84 36
3116.97 46
3117.09 62
3117.22 84
3117.35 112
3117.48 142
3117.61 171
3117.73 195
3117.86 211
3117.99 217
3118.12 215
3118.25 206
3118.37 193
3118.50 180
3118.63 172
3118.76 169
3118.89 170
3119.01 174
3119.14 180
3119.27 184
3119.40 186
3119.53 185
3119.65 183
3119.78 180
3119.91 179
3120.04 179
3120.17 181
3120.29 184
3120.42 187
3120.55 189
3120.68 190
3120.81 189
3120.93 188
3121.06 186
3121.19 182
3121.32 179
3121.45 174
3121.57 167
3121.70 159
3121.83 149
3121.96 141
3122.09 135
3122.21 133
3122.34 135
3122.47 142
3122.60 151
3122.73 162
3122.86 171
3122.98 178
3123.11 179
3123.24 177
3123.37 172
3123.50 166
3123.62 159
3123.75 155
3123.88 152
3124.01 152
3124.14 152
3124.26 152
3124.39 150
3124.52 146
3124.65 141
3124.78 136
3124.90 132
3125.03 130
3125.16 131
3125.29 135
3125.42 138
3125.55 142
3125.67 144
3125.80 143
3125.93 140
3126.06 135
3126.19 128
3126.31 120
3126.44 111
3126.57 103
3126.70 97
3126.83 93
3126.95 93
3127.08 97
3127.21 104
3127.34 112
3127.47 119
3127.60 124
3127.72 127
3127.85 128
3127.98 126
3128.11 126
3128.24 127
3128.36 130
3128.49 136
3128.62 143
3128.75 150
3128.88 157
3129.01 161
3129.13 162
3129.26 160
3129.39 155
3129.52 150
3129.65 145
3129.77 143
3129.90 145
3130.03 150
3130.16 158
3130.29 166
3130.42 173
3130.54 175
3130.67 173
3130.80 167
3130.93 157
3131.06 146
3131.19 136
3131.31 126
3131.44 119
3131.57 112
3131.70 108
3131.83 104
3131.95 102
3132.08 103
3132.21 107
3132.34 115
3132.47 127
3132.60 140
3132.72 152
3132.85 163
3132.98 170
3133.11 172
3133.24 169
3133.37 161
3133.49 149
3133.62 133
3133.75 117
3133.88 100
3134.01 85
3134.14 74
3134.26 69
3134.39 69
3134.52 74
3134.65 83
3134.78 95
3134.91 107
3135.03 118
3135.16 124
3135.29 125
3135.42 119
3135.55 106
3135.68 87
3135.80 64
3135.93 39
3136.06 14
3136.19 0
3136.32 0
3136.45 0
3136.57 0
3136.70 0
3136.83 0
3136.96 0
3137.09 6
3137.22 17
3137.34 24
3137.47 27
3137.60 27
3137.73 26
3137.86 26
3137.99 29
3138.11 34
3138.24 41
3138.37 47
3138.50 51
3138.63 53
3138.76 51
3138.88 48
3139.01 43
3139.14 38
3139.27 33
3139.40 29
3139.53 25
3139.65 20
3139.78 15
3139.91 10
3140.04 6
3140.17 3
3140.30 1
3140.43 2
3140.55 7
3140.68 15
3140.81 26
3140.94 38
3141.07 52
3141.20 64
3141.32 73
3141.45 78
3141.58 78
3141.71 74
3141.84 67
3141.97 58
3142.09 50
3142.22 44
3142.35 40
3142.48 37
3142.61 34
3142.74 30
3142.87 24
3142.99 16
3143.12 8
3143.25 0
3143.38 0
3143.51 0
3143.64 0
3143.77 0
3143.89 0
3144.02 4
3144.15 13
3144.28 21
3144.41 28
3144.54 33
3144.66 37
3144.79 39
3144.92 39
3145.05 39
3145.18 38
3145.31 37
3145.44 36
3145.56 34
3145.69 30
3145.82 25
3145.95 18
3146.08 10
3146.21 1
3146.34 0
3146.46 0
3146.59 0
3146.72 0
3146.85 0
3146.98 0
3147.11 0
3147.24 0
3147.36 9
3147.49 21
3147.62 30
3147.75 36
3147.88 37
3148.01 34
3148.14 26
3148.26 17
3148.39 9
3148.52 3
3148.65 0
3148.78 2
3148.91 6
3149.04 13
3149.16 22
3149.29 32
3149.42 42
3149.55 53
3149.68 64
3149.81 73
3149.94 81
3150.06 87
3150.19 92
3150.32 95
3150.45 96
3150.58 97
3150.71 98
3150.84 99
3150.97 101
3151.09 105
3151.22 110
3151.35 118
3151.48 129
3151.61 141
3151.74 152
3151.87 161
3151.99 166
3152.12 166
3152.25 160
3152.38 151
3152.51 140
3152.64 130
3152.77 121
3152.89 115
3153.02 112
3153.15 111
3153.28 110
3153.41 110
3153.54 110
3153.67 111
3153.80 114
3153.92 120
3154.05 127
3154.18 137
3154.31 148
3154.44 159
3154.57 168
3154.70 173
3154.83 174
3154.95 170
3155.08 160
3155.21 146
3155.34 129
3155.47 110
3155.60 92
3155.73 74
3155.86 59
3155.98 46
3156.11 36
3156.24 27
3156.37 20
3156.50 13
3156.63 7
3156.76 2
3156.89 0
3157.01 0
3157.14 0
3157.27 0
3157.40 0
3157.53 0
3157.66 0
3157.79 0
3157.92 3
3158.04 11
3158.17 21
3158.30 30
3158.43 38
3158.56 46
3158.69 55
3158.82 66
3158.95 80
3159.07 95
3159.20 111
3159.33 125
3159.46 136
3159.59 141
3159.72 139
3159.85 128
3159.98 112
3160.11 91
3160.23 70
3160.36 51
3160.49 39
3160.62 34
3160.75 37
3160.88 46
3161.01 59
3161.14 75
3161.26 91
3161.39 105
3161.52 118
3161.65 129
3161.78 138
3161.91 143
3162.04 146
3162.17 144
3162.30 139
3162.42 131
3162.55 123
3162.68 116
3162.81 112
3162.94 111
3163.07 113
3163.20 116
3163.33 118
3163.46 117
3163.58 112
3163.71 104
3163.84 94
3163.97 82
3164.10 69
3164.23 55
3164.36 41
3164.49 26
3164.62 11
3164.74 0
3164.87 0
3165.00 0
3165.13 0
3165.26 0
3165.39 0
3165.52 0
3165.65 0
3165.78 9
3165.91 25
3166.03 43
3166.16 63
3166.29 83
3166.42 103
3166.55 121
3166.68 133
3166.81 139
3166.94 138
3167.07 130
3167.19 118
3167.32 103
3167.45 89
3167.58 77
3167.71 69
3167.84 67
3167.97 67
3168.10 71
3168.23 75
3168.36 78
3168.48 79
3168.61 77
3168.74 71
3168.87 64
3169.00 57
3169.13 51
3169.26 48
3169.39 50
3169.52 56
3169.65 65
3169.77 74
3169.90 81
3170.03 84
3170.16 83
3170.29 78
3170.42 70
3170.55 62
3170.68 54
3170.81 49
3170.94 47
3171.07 45
3171.19 44
3171.32 41
3171.45 35
3171.58 27
3171.71 18
3171.84 8
3171.97 0
3172.10 0
3172.23 0
3172.36 0
3172.49 0
3172.61 0
3172.74 0
3172.87 3
3173.00 5
3173.13 8
3173.26 13
3173.39 20
3173.52 29
3173.65 40
3173.78 52
3173.91 62
3174.03 70
3174.16 74
3174.29 76
3174.42 74
3174.55 71
3174.68 66
3174.81 59
3174.94 52
3175.07 44
3175.20 34
3175.33 25
3175.45 16
3175.58 7
3175.71 1
3175.84 0
3175.97 0
3176.10 0
3176.23 0
3176.36 0
3176.49 0
3176.62 0
3176.75 0
3176.88 0
3177.00 0
3177.13 4
3177.26 9
3177.39 15
3177.52 24
3177.65 33
3177.78 43
3177.91 52
3178.04 59
3178.17 63
3178.30 65
3178.43 66
3178.55 67
3178.68 70
3178.81 74
3178.94 81
3179.07 90
3179.20 97
3179.33 103
3179.46 105
3179.59 103
3179.72 99
3179.85 93
3179.98 88
3180.11 84
3180.23 83
3180.36 85
3180.49 89
3180.62 95
3180.75 101
3180.88 107
3181.01 112
3181.14 115
3181.27 115
3181.40 113
3181.53 110
3181.66 107
3181.79 107
3181.92 109
3182.04 114
3182.17 121
3182.30 128
3182.43 133
3182.56 134
3182.69 131
3182.82 124
3182.95 116
3183.08 108
3183.21 104
3183.34 105
3183.47 111
3183.60 122
3183.73 135
3183.85 148
3183.98 160
3184.11 171
3184.24 181
3184.37 189
3184.50 198
3184.63 208
3184.76 217
3184.89 225
3185.02 230
3185.15 230
3185.28 223
3185.41 210
3185.54 194
3185.67 175
3185.79 159
3185.92 147
3186.05 141
3186.18 142
3186.31 148
3186.44 159
3186.57 174
3186.70 191
3186.83 210
3186.96 230
3187.09 249
3187.22 266
3187.35 278
3187.48 284
3187.61 284
3187.74 279
3187.86 271
3187.99 263
3188.12 255
3188.25 250
3188.38 247
3188.51 244
3188.64 240
3188.77 235
3188.90 229
3189.03 223
3189.16 218
3189.29 214
3189.42 212
3189.55 211
3189.68 212
3189.81 211
3189.94 208
3190.06 203
3190.19 195
3190.32 185
3190.45 172
3190.58 156
3190.71 139
3190.84 120
3190.97 101
3191.10 84
3191.23 68
3191.36 57
3191.49 49
3191.62 45
3191.75 44
3191.88 44
3192.01 44
3192.14 43
3192.27 40
3192.39 35
3192.52 29
3192.65 22
3192.78 16
3192.91 11
3193.04 7
3193.17 4
3193.30 1
3193.43 0
3193.56 0
3193.69 0
3193.82 0
3193.95 0
3194.08 0
3194.21 0
3194.34 0
3194.47 9
3194.60 23
3194.73 40
3194.86 59
3194.99 80
3195.11 101
3195.24 122
3195.37 141
3195.50 157
3195.63 170
3195.76 177
3195.89 180
3196.02 179
3196.15 175
3196.28 171
3196.41 169
3196.54 172
3196.67 180
3196.80 195
3196.93 217
3197.06 243
3197.19 273
3197.32 303
3197.45 330
3197.58 351
3197.71 366
3197.84 371
3197.97 369
3198.09 359
3198.22 344
3198.35 324
3198.48 302
3198.61 278
3198.74 253
3198.87 228
3199.00 203
3199.13 179
3199.26 159
3199.39 143
3199.52 131
3199.65 121
3199.78 113
3199.91 104
3200.04 93
3200.17 80
3200.30 66
3200.43 51
3200.56 39
3200.69 31
3200.82 27
3200.95 28
3201.08 32
3201.21 37
3201.34 41
3201.47 43
3201.60 43
3201.72 42
3201.85 42
3201.98 46
3202.11 53
3202.24 63
3202.37 76
3202.50 88
3202.63 99
3202.76 106
3202.89 110
3203.02 112
3203.15 112
3203.28 113
3203.41 115
3203.54 118
3203.67 121
3203.80 122
3203.93 121
3204.06 115
3204.19 106
3204.32 96
3204.45 86
3204.58 79
3204.71 75
3204.84 75
3204.97 78
3205.10 84
3205.23 94
3205.36 106
3205.49 120
3205.62 135
3205.75 150
3205.88 161
3206.01 167
3206.14 167
3206.26 160
3206.39 148
3206.52 134
3206.65 122
3206.78 113
3206.91 110
3207.04 112
3207.17 119
3207.30 128
3207.43 136
3207.56 142
3207.69 142
3207.82 138
3207.95 130
3208.08 119
3208.21 109
3208.34 101
3208.47 98
3208.60 99
3208.73 105
3208.86 113
3208.99 122
3209.12 130
3209.25 137
3209.38 140
3209.51 142
3209.64 142
3209.77 141
3209.90 138
3210.03 133
3210.16 126
3210.29 118
3210.42 108
3210.55 96
3210.68 85
3210.81 75
3210.94 66
3211.07 58
3211.20 51
3211.33 46
3211.46 44
3211.59 45
3211.72 50
3211.85 60
3211.98 75
3212.11 91
3212.24 107
3212.37 121
3212.50 131
3212.63 136
3212.76 137
3212.89 137
3213.02 136
3213.15 136
3213.28 138
3213.41 139
3213.54 141
3213.67 140
3213.80 137
3213.93 129
3214.06 119
3214.19 107
3214.32 96
3214.45 86
3214.58 81
3214.71 82
3214.84 88
3214.97 99
3215.10 112
3215.23 124
3215.36 135
3215.49 142
3215.62 145
3215.74 144
3215.87 140
3216.00 134
3216.13 128
3216.26 120
3216.39 112
3216.52 104
3216.65 96
3216.78 88
3216.91 84
3217.04 82
3217.17 84
3217.30 89
3217.43 95
3217.56 102
3217.69 107
3217.82 109
3217.95 108
3218.08 103
3218.21 96
3218.34 88
3218.47 79
3218.60 72
3218.73 66
3218.86 62
3218.99 62
3219.12 64
3219.25 69
3219.38 76
3219.51 86
3219.64 97
3219.77 106
3219.91 113
3220.04 116
3220.17 116
3220.30 113
3220.43 109
3220.56 107
3220.69 109
3220.82 116
3220.95 127
3221.08 141
3221.21 156
3221.34 169
3221.47 178
3221.60 180
3221.73 177
3221.86 167
3221.99 154
3222.12 139
3222.25 124
3222.38 111
3222.51 100
3222.64 91
3222.77 84
3222.90 78
3223.03 73
3223.16 69
3223.29 66
3223.42 64
3223.55 62
3223.68 60
3223.81 59
3223.94 56
3224.07 53
3224.20 46
3224.33 38
3224.46 28
3224.59 18
3224.72 8
3224.85 2
3224.98 0
3225.11 1
3225.24 5
3225.37 11
3225.50 17
3225.63 22
3225.76 27
3225.89 31
3226.02 38
3226.15 48
3226.28 61
3226.41 77
3226.54 93
3226.67 107
3226.80 117
3226.93 120
3227.06 118
3227.19 112
3227.32 103
3227.45 96
3227.58 90
3227.71 87
3227.84 87
3227.97 87
3228.10 86
3228.23 83
3228.36 78
3228.49 71
3228.62 63
3228.75 57
3228.88 52
3229.01 51
3229.14 51
3229.27 53
3229.41 54
3229.54 52
3229.67 48
3229.80 40
3229.93 31
3230.06 21
3230.19 12
3230.32 5
3230.45 1
3230.58 0
3230.71 2
3230.84 6
3230.97 11
3231.10 16
3231.23 23
3231.36 29
3231.49 35
3231.62 41
3231.75 48
3231.88 55
3232.01 62
3232.14 69
3232.27 75
3232.40 81
3232.53 85
3232.66 88
3232.79 90
3232.92 90
3233.05 89
3233.18 86
3233.31 82
3233.44 76
3233.57 69
3233.70 63
3233.83 57
3233.96 54
3234.10 54
3234.23 58
3234.36 66
3234.49 76
3234.62 86
3234.75 95
3234.88 101
3235.01 103
3235.14 101
3235.27 97
3235.40 92
3235.53 88
3235.66 86
3235.79 85
3235.92 86
3236.05 85
3236.18 83
3236.31 77
3236.44 70
3236.57 61
3236.70 52
3236.83 44
3236.96 37
3237.09 29
3237.22 20
3237.35 9
3237.48 0
3237.62 0
3237.75 0
3237.88 0
3238.01 0
3238.14 0
3238.27 0
3238.40 0
3238.53 12
3238.66 29
3238.79 44
3238.92 56
3239.05 66
3239.18 75
3239.31 82
3239.44 89
3239.57 96
3239.70 104
3239.83 114
3239.96 125
3240.09 136
3240.22 146
3240.35 152
3240.48 155
3240.62 152
3240.75 145
3240.88 135
3241.01 125
3241.14 117
3241.27 112
3241.40 111
3241.53 115
3241.66 121
3241.79 128
3241.92 133
3242.05 136
3242.18 134
3242.31 128
3242.44 118
3242.57 105
3242.70 92
3242.83 80
3242.96 71
3243.09 65
3243.22 62
3243.36 61
3243.49 61
3243.62 62
3243.75 62
3243.88 61
3244.01 59
3244.14 58
3244.27 57
3244.40 59
3244.53 62
3244.66 67
3244.79 74
3244.92 83
3245.05 92
3245.18 101
3245.31 109
3245.44 118
3245.57 125
3245.70 133
3245.84 140
3245.97 145
3246.10 149
3246.23 152
3246.36 153
3246.49 152
3246.62 150
3246.75 147
3246.88 145
3247.01 145
3247.14 146
3247.27 147
3247.40 147
3247.53 144
3247.66 138
3247.79 129
3247.92 118
3248.06 108
3248.19 100
3248.32 96
3248.45 98
3248.58 104
3248.71 112
3248.84 119
3248.97 124
3249.10 126
3249.23 124
3249.36 119
3249.49 111
3249.62 102
3249.75 93
3249.88 82
3250.01 70
3250.15 58
3250.28 44
3250.41 31
3250.54 19
3250.67 11
3250.80 7
3250.93 9
3251.06 17
3251.19 31
3251.32 49
3251.45 68
3251.58 87
3251.71 102
3251.84 114
3251.98 120
3252.11 120
3252.24 116
3252.37 109
3252.50 101
3252.63 94
3252.76 88
3252.89 85
3253.02 86
3253.15 93
3253.28 104
3253.41 119
3253.54 138
3253.67 158
3253.80 178
3253.94 196
3254.07 208
3254.20 215
3254.33 215
3254.46 211
3254.59 203
3254.72 194
3254.85 185
3254.98 180
3255.11 177
3255.24 178
3255.37 182
3255.50 187
3255.64 191
3255.77 194
3255.90 194
3256.03 190
3256.16 182
3256.29 172
3256.42 161
3256.55 150
3256.68 141
3256.81 135
3256.94 131
3257.07 128
3257.20 125
3257.34 121
3257.47 113
3257.60 103
3257.73 92
3257.86 80
3257.99 69
3258.12 61
3258.25 56
3258.38 53
3258.51 52
3258.64 51
3258.77 49
3258.91 44
3259.04 38
3259.17 30
3259.30 23
3259.43 16
3259.56 10
3259.69 6
3259.82 2
3259.95 0
3260.08 0
3260.21 0
3260.34 0
3260.48 0
3260.61 0
3260.74 0
3260.87 0
3261.00 5
3261.13 13
3261.26 20
3261.39 25
3261.52 28
3261.65 28
3261.78 26
3261.91 23
3262.05 19
3262.18 14
3262.31 8
3262.44 2
3262.57 0
3262.70 0
3262.83 0
3262.96 0
3263.09 0
3263.22 0
3263.35 0
3263.49 0
3263.62 11
3263.75 25
3263.88 39
3264.01 51
3264.14 62
3264.27 71
3264.40 78
3264.53 85
3264.66 94
3264.80 104
3264.93 118
3265.06 136
3265.19 156
3265.32 177
3265.45 196
3265.58 210
3265.71 218
3265.84 217
3265.97 207
3266.10 190
3266.24 169
3266.37 145
3266.50 122
3266.63 103
3266.76 89
3266.89 82
3267.02 79
3267.15 81
3267.28 87
3267.41 93
3267.55 100
3267.68 106
3267.81 112
3267.94 116
3268.07 120
3268.20 124
3268.33 128
3268.46 133
3268.59 140
3268.72 149
3268.86 158
3268.99 169
3269.12 179
3269.25 189
3269.38 198
3269.51 205
3269.64 211
3269.77 213
3269.90 214
3270.04 210
3270.17 204
3270.30 195
3270.43 185
3270.56 175
3270.69 166
3270.82 159
3270.95 156
3271.08 156
3271.21 160
3271.35 166
3271.48 174
3271.61 183
3271.74 192
3271.87 200
3272.00 207
3272.13 212
3272.26 214
3272.39 215
3272.53 212
3272.66 206
3272.79 197
3272.92 187
3273.05 177
3273.18 166
3273.31 156
3273.44 147
3273.57 140
3273.71 134
3273.84 131
3273.97 129
3274.10 130
3274.23 135
3274.36 143
3274.49 154
3274.62 165
3274.75 175
3274.89 179
3275.02 176
3275.15 166
3275.28 151
3275.41 134
3275.54 119
3275.67 109
3275.80 105
3275.94 107
3276.07 115
3276.20 125
3276.33 135
3276.46 144
3276.59 152
3276.72 158
3276.85 161
3276.98 163
3277.12 162
3277.25 160
3277.38 155
3277.51 148
3277.64 140
3277.77 131
3277.90 122
3278.03 114
3278.17 108
3278.30 105
3278.43 104
3278.56 107
3278.69 113
3278.82 121
3278.95 128
3279.08 134
3279.22 137
3279.35 136
3279.48 131
3279.61 122
3279.74 109
3279.87 94
3280.00 77
3280.13 59
3280.27 41
3280.40 26
3280.53 16
3280.66 12
3280.79 13
3280.92 20
3281.05 32
3281.18 45
3281.32 56
3281.45 65
3281.58 68
3281.71 68
3281.84 63
3281.97 56
3282.10 49
3282.23 44
3282.37 42
3282.50 44
3282.63 49
3282.76 56
3282.89 64
3283.02 69
3283.15 72
3283.28 70
3283.42 66
3283.55 58
3283.68 50
3283.81 42
3283.94 36
3284.07 33
3284.20 32
3284.34 35
3284.47 40
3284.60 49
3284.73 61
3284.86 77
3284.99 95
3285.12 115
3285.25 135
3285.39 154
3285.52 169
3285.65 181
3285.78 190
3285.91 196
3286.04 200
3286.17 205
3286.31 210
3286.44 213
3286.57 215
3286.70 213
3286.83 207
3286.96 196
3287.09 180
3287.23 161
3287.36 139
3287.49 118
3287.62 96
3287.75 74
3287.88 54
3288.01 36
3288.15 21
3288.28 9
3288.41 2
3288.54 1
3288.67 6
3288.80 17
3288.93 32
3289.07 51
3289.20 71
3289.33 89
3289.46 104
3289.59 114
3289.72 121
3289.85 124
3289.99 125
3290.12 126
3290.25 127
3290.38 129
3290.51 132
3290.64 136
3290.77 140
3290.91 143
3291.04 144
3291.17 145
3291.30 145
3291.43 145
3291.56 143
3291.69 142
3291.83 140
3291.96 137
3292.09 133
3292.22 126
3292.35 116
3292.48 104
3292.61 90
3292.75 75
3292.88 63
3293.01 54
3293.14 51
3293.27 52
3293.40 58
3293.54 67
3293.67 78
3293.80 91
3293.93 105
3294.06 118
3294.19 130
3294.32 141
3294.46 150
3294.59 155
3294.72 155
3294.85 151
3294.98 142
3295.11 130
3295.25 116
3295.38 102
3295.51 89
3295.64 78
3295.77 70
3295.90 63
3296.03 57
3296.17 53
3296.30 49
3296.43 46
3296.56 44
3296.69 44
3296.82 46
3296.96 53
3297.09 64
3297.22 80
3297.35 100
3297.48 122
3297.61 143
3297.75 161
3297.88 174
3298.01 181
3298.14 181
3298.27 176
3298.40 170
3298.54 164
3298.67 160
3298.80 158
3298.93 159
3299.06 160
3299.19 161
3299.32 160
3299.46 157
3299.59 152
3299.72 145
3299.85 138
3299.98 130
3300.11 122
3300.25 113
3300.38 103
3300.51 91
3300.64 77
3300.77 62
3300.90 44
3301.04 26
3301.17 7
3301.30 0
3301.43 0
3301.56 0
3301.69 0
3301.83 0
3301.96 0
3302.09 0
3302.22 0
3302.35 11
3302.48 30
3302.62 46
3302.75 59
3302.88 70
3303.01 80
3303.14 87
3303.28 95
3303.41 102
3303.54 110
3303.67 116
3303.80 121
3303.93 124
3304.07 123
3304.20 119
3304.33 113
3304.46 104
3304.59 93
3304.72 81
3304.86 67
3304.99 54
3305.12 40
3305.25 28
3305.38 19
3305.51 14
3305.65 13
3305.78 16
3305.91 23
3306.04 30
3306.17 37
3306.31 43
3306.44 46
3306.57 47
3306.70 47
3306.83 48
3306.96 49
3307.10 51
3307.23 54
3307.36 57
3307.49 59
3307.62 57
3307.75 51
3307.89 41
3308.02 28
3308.15 12
3308.28 0
3308.41 0
3308.55 0
3308.68 0
3308.81 0
3308.94 0
3309.07 0
3309.20 5
3309.34 13
3309.47 17
3309.60 18
3309.73 16
3309.86 14
3310.00 11
3310.13 11
3310.26 14
3310.39 21
3310.52 29
3310.66 39
3310.79 48
3310.92 57
3311.05 62
3311.18 63
3311.31 59
3311.45 51
3311.58 40
3311.71 28
3311.84 15
3311.97 5
3312.11 0
3312.24 0
3312.37 1
3312.50 7
3312.63 13
3312.77 19
3312.90 22
3313.03 23
3313.16 19
3313.29 14
3313.42 8
3313.56 5
3313.69 5
3313.82 10
3313.95 19
3314.08 31
3314.22 44
3314.35 57
3314.48 67
3314.61 74
3314.74 79
3314.88 83
3315.01 87
3315.14 93
3315.27 100
3315.40 109
3315.54 117
3315.67 124
3315.80 129
3315.93 131
3316.06 131
3316.20 129
3316.33 127
3316.46 127
3316.59 129
3316.72 134
3316.86 140
3316.99 148
3317.12 157
3317.25 165
3317.38 170
3317.52 171
3317.65 168
3317.78 160
3317.91 149
3318.04 136
3318.18 122
3318.31 108
3318.44 97
3318.57 89
3318.70 84
3318.84 82
3318.97 81
3319.10 82
3319.23 83
3319.36 84
3319.50 83
3319.63 79
3319.76 72
3319.89 63
3320.02 53
3320.16 44
3320.29 38
3320.42 34
3320.55 33
3320.68 33
3320.82 32
3320.95 29
3321.08 24
3321.21 17
3321.34 13
3321.48 14
3321.61 22
3321.74 37
3321.87 58
3322.01 81
3322.14 102
3322.27 119
3322.40 129
3322.53 134
3322.67 134
3322.80 132
3322.93 130
3323.06 131
3323.19 134
3323.33 139
3323.46 146
3323.59 153
3323.72 160
3323.85 164
3323.99 164
3324.12 161
3324.25 154
3324.38 146
3324.52 135
3324.65 123
3324.78 111
3324.91 99
3325.04 87
3325.18 77
3325.31 67
3325.44 59
3325.57 54
3325.70 52
3325.84 51
3325.97 52
3326.10 54
3326.23 54
3326.37 52
3326.50 48
3326.63 42
3326.76 36
3326.89 31
3327.03 29
3327.16 29
3327.29 31
3327.42 36
3327.56 43
3327.69 50
3327.82 57
3327.95 64
3328.08 71
3328.22 77
3328.35 83
3328.48 89
3328.61 95
3328.75 102
3328.88 109
3329.01 118
3329.14 128
3329.27 137
3329.41 147
3329.54 154
3329.67 159
3329.80 160
3329.94 159
3330.07 155
3330.20 151
3330.33 146
3330.46 140
3330.60 133
3330.73 125
3330.86 113
3330.99 100
3331.13 83
3331.26 64
3331.39 44
3331.52 24
3331.65 5
3331.79 0
3331.92 0
3332.05 0
3332.18 0
3332.32 0
3332.45 0
3332.58 0
3332.71 0
3332.85 15
3332.98 27
3333.11 36
3333.24 43
3333.37 50
3333.51 58
3333.64 69
3333.77 83
3333.90 99
3334.04 114
3334.17 129
3334.30 140
3334.43 148
3334.57 153
3334.70 157
3334.83 158
3334.96 159
3335.09 156
3335.23 150
3335.36 141
3335.49 130
3335.62 117
3335.76 105
3335.89 96
3336.02 92
3336.15 92
3336.29 96
3336.42 102
3336.55 108
3336.68 111
3336.82 111
3336.95 108
3337.08 101
3337.21 92
3337.35 82
3337.48 74
3337.61 67
3337.74 64
3337.87 63
3338.01 66
3338.14 72
3338.27 78
3338.40 84
3338.54 89
3338.67 91
3338.80 89
3338.93 85
3339.07 80
3339.20 75
3339.33 72
3339.46 71
3339.60 73
3339.73 76
3339.86 79
3339.99 80
3340.13 78
3340.26 73
3340.39 65
3340.52 55
3340.66 46
3340.79 39
3340.92 37
3341.05 40
3341.19 48
3341.32 62
3341.45 79
3341.58 99
3341.72 119
3341.85 139
3341.98 156
3342.11 172
3342.25 185
3342.38 197
3342.51 207
3342.64 216
3342.78 224
3342.91 230
3343.04 236
3343.17 241
3343.31 246
3343.44 250
3343.57 252
3343.70 253
3343.84 251
3343.97 245
3344.10 236
3344.23 224
3344.37 211
3344.50 197
3344.63 183
3344.76 170
3344.90 158
3345.03 146
3345.16 137
3345.29 129
3345.43 126
3345.56 126
3345.69 131
3345.82 138
3345.96 144
3346.09 146
3346.22 142
3346.35 130
3346.49 111
3346.62 88
3346.75 64
3346.88 44
3347.02 31
3347.15 28
3347.28 34
3347.41 47
3347.55 64
3347.68 81
3347.81 95
3347.94 104
3348.08 107
3348.21 105
3348.34 99
3348.48 91
3348.61 83
3348.74 76
3348.87 70
3349.01 65
3349.14 61
3349.27 58
3349.40 55
3349.54 55
3349.67 57
3349.80 61
3349.93 67
3350.07 76
3350.20 86
3350.33 94
3350.46 100
3350.60 101
3350.73 98
3350.86 90
3351.00 79
3351.13 67
3351.26 55
3351.39 45
3351.53 39
3351.66 36
3351.79 37
3351.92 40
3352.06 45
3352.19 49
3352.32 50
3352.45 49
3352.59 44
3352.72 36
3352.85 25
3352.99 14
3353.12 5
3353.25 0
3353.38 0
3353.52 0
3353.65 0
3353.78 0
3353.91 0
3354.05 0
3354.18 0
3354.31 0
3354.45 0
3354.58 0
3354.71 7
3354.84 16
3354.98 27
3355.11 39
3355.24 52
3355.37 63
3355.51 73
3355.64 82
3355.77 89
3355.91 95
3356.04 100
3356.17 104
3356.30 108
3356.44 111
3356.57 114
3356.70 115
3356.84 115
3356.97 115
3357.10 113
3357.23 111
3357.37 108
3357.50 105
3357.63 101
3357.76 96
3357.90 92
3358.03 90
3358.16 89
3358.30 92
3358.43 96
3358.56 101
3358.69 104
3358.83 105
3358.96 101
3359.09 95
3359.23 87
3359.36 81
3359.49 78
3359.62 80
3359.76 87
3359.89 98
3360.02 108
3360.16 115
3360.29 117
3360.42 114
3360.55 106
3360.69 96
3360.82 84
3360.95 75
3361.09 68
3361.22 65
3361.35 66
3361.48 69
3361.62 74
3361.75 81
3361.88 89
3362.02 99
3362.15 111
3362.28 122
3362.41 133
3362.55 142
3362.68 148
3362.81 151
3362.95 151
3363.08 149
3363.21 145
3363.34 140
3363.48 133
3363.61 124
3363.74 114
3363.88 101
3364.01 86
3364.14 70
3364.27 53
3364.41 37
3364.54 23
3364.67 13
3364.81 8
3364.94 10
3365.07 17
3365.21 29
3365.34 44
3365.47 58
3365.60 69
3365.74 73
3365.87 71
3366.00 63
3366.14 51
3366.27 39
3366.40 29
3366.54 23
3366.67 19
3366.80 18
3366.93 17
3367.07 17
3367.20 15
3367.33 14
3367.47 12
3367.60 11
3367.73 13
3367.86 18
3368.00 26
3368.13 37
3368.26 51
3368.40 68
3368.53 85
3368.66 103
3368.80 119
3368.93 133
3369.06 144
3369.19 152
3369.33 155
3369.46 157
3369.59 157
3369.73 156
3369.86 156
3369.99 155
3370.13 154
3370.26 151
3370.39 146
3370.53 139
3370.66 131
3370.79 122
3370.92 114
3371.06 110
3371.19 109
3371.32 112
3371.46 118
3371.59 126
3371.72 134
3371.86 139
3371.99 140
3372.12 138
3372.26 132
3372.39 122
3372.52 111
3372.65 99
3372.79 88
3372.92 79
3373.05 73
3373.19 72
3373.32 74
3373.45 81
3373.59 92
3373.72 105
3373.85 118
3373.99 129
3374.12 135
3374.25 136
3374.38 132
3374.52 124
3374.65 111
3374.78 97
3374.92 81
3375.05 65
3375.18 49
3375.32 35
3375.45 23
3375.58 14
3375.72 10
3375.85 10
3375.98 13
3376.12 20
3376.25 27
3376.38 33
3376.52 37
3376.65 38
3376.78 37
3376.91 35
3377.05 33
3377.18 32
3377.31 32
3377.45 34
3377.58 38
3377.71 44
3377.85 52
3377.98 61
3378.11 69
3378.25 77
3378.38 83
3378.51 88
3378.65 92
3378.78 96
3378.91 101
3379.05 106
3379.18 111
3379.31 114
3379.45 113
3379.58 108
3379.71 97
3379.85 81
3379.98 63
3380.11 45
3380.24 28
3380.38 15
3380.51 7
3380.64 3
3380.78 2
3380.91 3
3381.04 5
3381.18 7
3381.31 7
3381.44 6
3381.58 2
3381.71 0
3381.84 0
3381.98 0
3382.11 0
3382.24 0
3382.38 0
3382.51 1
3382.64 3
3382.78 4
3382.91 3
3383.04 1
3383.18 0
3383.31 0
3383.44 2
3383.58 6
3383.71 11
3383.84 16
3383.98 20
3384.11 20
3384.24 18
3384.38 15
3384.51 11
3384.64 8
3384.78 7
3384.91 9
3385.04 12
3385.18 18
3385.31 23
3385.44 28
3385.58 30
3385.71 31
3385.84 28
3385.98 24
3386.11 20
3386.24 18
3386.38 18
3386.51 23
3386.64 31
3386.78 43
3386.91 55
3387.04 67
3387.18 76
3387.31 82
3387.44 83
3387.58 82
3387.71 79
3387.84 75
3387.98 73
3388.11 73
3388.24 76
3388.38 83
3388.51 94
3388.64 108
3388.78 123
3388.91 138
3389.04 151
3389.18 161
3389.31 166
3389.44 169
3389.58 168
3389.71 166
3389.85 163
3389.98 162
3390.11 160
3390.25 159
3390.38 157
3390.51 153
3390.65 145
3390.78 136
3390.91 125
3391.05 116
3391.18 109
3391.31 106
3391.45 108
3391.58 114
3391.71 123
3391.85 132
3391.98 139
3392.11 143
3392.25 142
3392.38 138
3392.51 131
3392.65 123
3392.78 117
3392.91 115
3393.05 116
3393.18 121
3393.32 126
3393.45 132
3393.58 134
3393.72 132
3393.85 126
3393.98 116
3394.12 104
3394.25 92
3394.38 82
3394.52 74
3394.65 69
3394.78 66
3394.92 66
3395.05 68
3395.18 71
3395.32 75
3395.45 80
3395.58 85
3395.72 90
3395.85 93
3395.99 96
3396.12 97
3396.25 96
3396.39 93
3396.52 89
3396.65 82
3396.79 75
3396.92 67
3397.05 60
3397.19 53
3397.32 48
3397.45 44
3397.59 41
3397.72 38
3397.86 34
3397.99 31
3398.12 29
3398.26 29
3398.39 30
3398.52 33
3398.66 38
3398.79 44
3398.92 50
3399.06 57
3399.19 64
3399.33 70
3399.46 77
3399.59 83
3399.73 88
3399.86 89
3399.99 87
3400.13 82
3400.26 74
3400.39 65
3400.53 55
3400.66 47
3400.80 41
3400.93 38
3401.06 36
3401.20 35
3401.33 35
3401.46 35
3401.60 34
3401.73 32
3401.86 28
3402.00 23
3402.13 16
3402.27 9
3402.40 3
3402.53 1
3402.67 4
3402.80 11
3402.93 22
3403.07 35
3403.20 46
3403.33 54
3403.47 58
3403.60 57
3403.74 53
3403.87 48
3404.00 45
3404.14 47
3404.27 53
3404.40 64
3404.54 78
3404.67 92
3404.81 105
3404.94 114
3405.07 118
3405.21 116
3405.34 108
3405.47 95
3405.61 79
3405.74 62
3405.88 45
3406.01 30
3406.14 17
3406.28 8
3406.41 0
3406.54 0
3406.68 0
3406.81 0
3406.95 0
3407.08 0
3407.21 0
3407.35 0
3407.48 0
3407.61 4
3407.75 10
3407.88 17
3408.02 22
3408.15 26
3408.28 30
3408.42 36
3408.55 44
3408.68 55
3408.82 69
3408.95 84
3409.09 100
3409.22 115
3409.35 128
3409.49 138
3409.62 145
3409.76 149
3409.89 149
3410.02 146
3410.16 139
3410.29 126
3410.42 109
3410.56 87
3410.69 63
3410.83 39
3410.96 18
3411.09 3
3411.23 0
3411.36 0
3411.50 0
3411.63 6
3411.76 14
3411.90 20
3412.03 22
3412.16 20
3412.30 13
3412.43 3
3412.57 0
3412.70 0
3412.83 0
3412.97 0
3413.10 0
3413.24 0
3413.37 8
3413.50 20
3413.64 30
3413.77 37
3413.90 41
3414.04 45
3414.17 48
3414.31 53
3414.44 58
3414.57 65
3414.71 72
3414.84 80
3414.98 87
3415.11 93
3415.24 99
3415.38 104
3415.51 107
3415.65 108
3415.78 107
3415.91 105
3416.05 100
3416.18 96
3416.32 91
3416.45 87
3416.58 83
3416.72 80
3416.85 79
3416.99 77
3417.12 77
3417.25 78
3417.39 79
3417.52 79
3417.66 79
3417.79 78
3417.92 76
3418.06 73
3418.19 72
3418.33 71
3418.46 70
3418.59 70
3418.73 68
3418.86 65
3419.00 59
3419.13 50
3419.26 41
3419.40 32
3419.53 24
3419.67 19
3419.80 17
3419.93 17
3420.07 20
3420.20 26
3420.34 34
3420.47 44
3420.60 54
3420.74 65
3420.87 75
3421.01 83
3421.14 90
3421.27 95
3421.41 99
3421.54 103
3421.68 106
3421.81 110
3421.94 113
3422.08 115
3422.21 115
3422.35 113
3422.48 109
3422.61 104
3422.75 101
3422.88 100
3423.02 101
3423.15 106
3423.28 111
3423.42 117
3423.55 122
3423.69 126
3423.82 129
3423.96 133
3424.09 138
3424.22 147
3424.36 158
3424.49 172
3424.63 186
3424.76 199
3424.89 208
3425.03 213
3425.16 212
3425.30 208
3425.43 201
3425.56 192
3425.70 183
3425.83 174
3425.97 166
3426.10 158
3426.24 150
3426.37 142
3426.50 134
3426.64 126
3426.77 119
3426.91 110
3427.04 102
3427.17 93
3427.31 84
3427.44 77
3427.58 73
3427.71 73
3427.85 78
3427.98 88
3428.11 101
3428.25 115
3428.38 128
3428.52 138
3428.65 146
3428.78 151
3428.92 155
3429.05 159
3429.19 162
3429.32 166
3429.46 166
3429.59 164
3429.72 157
3429.86 147
3429.99 133
3430.13 117
3430.26 102
3430.39 87
3430.53 74
3430.66 61
3430.80 50
3430.93 42
3431.07 36
3431.20 34
3431.33 37
3431.47 44
3431.60 54
3431.74 65
3431.87 75
3432.01 83
3432.14 88
3432.27 90
3432.41 89
3432.54 88
3432.68 86
3432.81 85
3432.95 85
3433.08 85
3433.21 86
3433.35 87
3433.48 88
3433.62 88
3433.75 87
3433.89 85
3434.02 82
3434.15 78
3434.29 75
3434.42 73
3434.56 75
3434.69 80
3434.83 89
3434.96 100
3435.09 112
3435.23 123
3435.36 131
3435.50 135
3435.63 133
3435.77 127
3435.90 117
3436.03 103
3436.17 87
3436.30 69
3436.44 52
3436.57 36
3436.71 22
3436.84 12
3436.98 6
3437.11 5
3437.24 8
3437.38 15
3437.51 24
3437.65 36
3437.78 49
3437.92 63
3438.05 78
3438.18 94
3438.32 110
3438.45 127
3438.59 143
3438.72 159
3438.86 174
3438.99 188
3439.13 200
3439.26 210
3439.39 218
3439.53 223
3439.66 227
3439.80 228
3439.93 227
3440.07 223
3440.20 217
3440.33 210
3440.47 199
3440.60 186
3440.74 172
3440.87 157
3441.01 143
3441.14 131
3441.28 122
3441.41 117
3441.54 115
3441.68 114
3441.81 113
3441.95 111
3442.08 105
3442.22 96
3442.35 87
3442.49 79
3442.62 76
3442.75 79
3442.89 89
3443.02 105
3443.16 125
3443.29 145
3443.43 162
3443.56 175
3443.70 180
3443.83 180
3443.96 175
3444.10 167
3444.23 157
3444.37 148
3444.50 140
3444.64 133
3444.77 127
3444.91 121
3445.04 114
3445.18 106
3445.31 98
3445.44 90
3445.58 83
3445.71 76
3445.85 70
3445.98 64
3446.12 58
3446.25 54
3446.39 49
3446.52 45
3446.66 42
3446.79 38
3446.92 33
3447.06 27
3447.19 19
3447.33 11
3447.46 2
3447.60 0
3447.73 0
3447.87 0
3448.00 0
3448.14 0
3448.27 0
3448.40 0
3448.54 0
3448.67 2
3448.81 9
3448.94 18
3449.08 27
3449.21 38
3449.35 49
3449.48 59
3449.62 68
3449.75 75
3449.89 81
3450.02 86
3450.15 90
3450.29 93
3450.42 96
3450.56 100
3450.69 105
3450.83 112
3450.96 120
3451.10 131
3451.23 142
3451.37 152
3451.50 160
3451.64 164
3451.77 163
3451.90 158
3452.04 151
3452.17 143
3452.31 137
3452.44 132
3452.58 129
3452.71 127
3452.85 126
3452.98 125
3453.12 121
3453.25 115
3453.39 107
3453.52 98
3453.66 86
3453.79 73
3453.92 59
3454.06 45
3454.19 30
3454.33 17
3454.46 7
3454.60 1
3454.73 0
3454.87 5
3455.00 14
3455.14 27
3455.27 43
3455.41 60
3455.54 77
3455.68 91
3455.81 104
3455.95 112
3456.08 118
3456.21 119
3456.35 119
3456.48 117
3456.62 115
3456.75 114
3456.89 113
3457.02 114
3457.16 114
3457.29 113
3457.43 110
3457.56 107
3457.70 102
3457.83 97
3457.97 92
3458.10 88
3458.24 85
3458.37 82
3458.51 80
3458.64 79
3458.77 79
3458.91 80
3459.04 81
3459.18 83
3459.31 85
3459.45 86
3459.58 87
3459.72 88
3459.85 87
3459.99 86
3460.12 83
3460.26 80
3460.39 75
3460.53 70
3460.66 67
3460.80 65
3460.93 67
3461.07 72
3461.20 80
3461.34 91
3461.47 101
3461.61 109
3461.74 114
3461.88 115
3462.01 111
3462.15 104
3462.28 95
3462.41 85
3462.55 75
3462.68 66
3462.82 58
3462.95 52
3463.09 47
3463.22 42
3463.36 37
3463.49 31
3463.63 26
3463.76 22
3463.90 19
3464.03 20
3464.17 23
3464.30 29
3464.44 37
3464.57 44
3464.71 51
3464.84 55
3464.98 58
3465.11 61
3465.25 64
3465.38 69
3465.52 76
3465.65 84
3465.79 92
3465.92 98
3466.06 103
3466.19 105
3466.33 106
3466.46 106
3466.60 106
3466.73 108
3466.87 110
3467.00 113
3467.14 115
3467.27 117
3467.41 117
3467.54 116
3467.68 115
3467.81 114
3467.95 113
3468.08 112
3468.22 111
3468.35 109
3468.49 105
3468.62 102
3468.76 98
3468.89 94
3469.03 91
3469.16 87
3469.30 82
3469.43 77
3469.57 71
3469.70 65
3469.84 60
3469.97 55
3470.11 53
3470.24 52
3470.38 53
3470.51 54
3470.65 55
3470.78 56
3470.92 56
3471.05 56
3471.19 57
3471.32 59
3471.46 63
3471.59 68
3471.73 75
3471.86 82
3472.00 90
3472.13 99
3472.27 109
3472.40 119
3472.54 128
3472.67 136
3472.81 141
3472.94 142
3473.08 139
3473.21 131
3473.35 120
3473.48 109
3473.62 97
3473.75 87
3473.89 76
3474.02 64
3474.16 51
3474.29 35
3474.43 17
3474.56 0
3474.70 0
3474.83 0
3474.97 0
3475.10 0
3475.24 0
3475.37 0
3475.51 4
3475.64 14
3475.78 20
3475.91 22
3476.05 22
3476.18 21
3476.32 22
3476.45 25
3476.59 30
3476.72 38
3476.86 47
3476.99 56
3477.13 65
3477.26 73
3477.40 79
3477.53 82
3477.67 84
3477.80 83
3477.94 79
3478.08 72
3478.21 64
3478.35 57
3478.48 51
3478.62 48
3478.75 49
3478.89 54
3479.02 62
3479.16 72
3479.29 81
3479.43 88
3479.56 92
3479.70 91
3479.83 86
3479.97 78
3480.10 68
3480.24 59
3480.37 51
3480.51 44
3480.64 38
3480.78 31
3480.91 22
3481.05 12
3481.18 1
3481.32 0
3481.45 0
3481.59 0
3481.73 0
3481.86 10
3482.00 26
3482.13 41
3482.27 51
3482.40 55
3482.54 51
3482.67 40
3482.81 25
3482.94 9
3483.08 0
3483.21 0
3483.35 0
3483.48 0
3483.62 0
3483.75 0
3483.89 14
3484.02 31
3484.16 46
3484.30 59
3484.43 69
3484.57 76
3484.70 79
3484.84 81
3484.97 80
3485.11 77
3485.24 73
3485.38 67
3485.51 60
3485.65 53
3485.78 45
3485.92 39
3486.05 35
3486.19 33
3486.32 32
3486.46 32
3486.60 33
3486.73 33
3486.87 34
3487.00 36
3487.14 39
3487.27 44
3487.41 51
3487.54 58
3487.68 65
3487.81 70
3487.95 71
3488.08 68
3488.22 61
3488.35 51
3488.49 40
3488.63 30
3488.76 23
3488.90 20
3489.03 22
3489.17 28
3489.30 37
3489.44 48
3489.57 59
3489.71 68
3489.84 74
3489.98 77
3490.11 77
3490.25 74
3490.39 68
3490.52 60
3490.66 50
3490.79 40
3490.93 29
3491.06 21
3491.20 15
3491.33 15
3491.47 20
3491.60 30
3491.74 46
3491.87 64
3492.01 82
3492.15 98
3492.28 110
3492.42 116
3492.55 118
3492.69 115
3492.82 109
3492.96 102
3493.09 96
3493.23 92
3493.36 90
3493.50 90
3493.64 93
3493.77 96
3493.91 99
3494.04 101
3494.18 102
3494.31 102
3494.45 100
3494.58 98
3494.72 94
3494.85 92
3494.99 90
3495.13 90
3495.26 91
3495.40 94
3495.53 98
3495.67 103
3495.80 106
3495.94 106
3496.07 103
3496.21 96
3496.34 85
3496.48 70
3496.62 53
3496.75 37
3496.89 24
3497.02 15
3497.16 12
3497.29 15
3497.43 23
3497.56 34
3497.70 46
3497.84 59
3497.97 70
3498.11 79
3498.24 86
3498.38 91
3498.51 92
3498.65 90
3498.78 85
3498.92 78
3499.06 67
3499.19 54
3499.33 40
3499.46 25
3499.60 10
3499.73 0
3499.87 0
3500.00 0
3500.14 0
3500.28 0
3500.41 0
3500.55 0
3500.68 0
3500.82 5
3500.95 22
3501.09 39
3501.22 54
3501.36 68
3501.50 80
3501.63 90
3501.77 98
3501.90 103
3502.04 105
3502.17 102
3502.31 96
3502.45 86
3502.58 75
3502.72 66
3502.85 60
3502.99 60
3503.12 64
3503.26 71
3503.39 81
3503.53 89
3503.67 96
3503.80 101
3503.94 105
3504.07 108
3504.21 111
3504.34 115
3504.48 119
3504.62 122
3504.75 125
3504.89 125
3505.02 123
3505.16 119
3505.29 115
3505.43 111
3505.57 108
3505.70 105
3505.84 102
3505.97 99
3506.11 94
3506.24 87
3506.38 78
3506.52 67
3506.65 57
3506.79 48
3506.92 42
3507.06 37
3507.19 36
3507.33 36
3507.47 38
3507.60 40
3507.74 43
3507.87 46
3508.01 49
3508.14 51
3508.28 52
3508.42 52
3508.55 52
3508.69 54
3508.82 57
3508.96 65
3509.09 76
3509.23 91
3509.37 105
3509.50 117
3509.64 124
3509.77 124
3509.91 118
3510.04 107
3510.18 95
3510.32 85
3510.45 79
3510.59 79
3510.72 83
3510.86 89
3511.00 96
3511.13 100
3511.27 100
3511.40 96
3511.54 87
3511.67 77
3511.81 66
3511.95 57
3512.08 51
3512.22 48
3512.35 49
3512.49 50
3512.62 52
3512.76 52
3512.90 50
3513.03 47
3513.17 43
3513.30 39
3513.44 38
3513.58 40
3513.71 45
3513.85 54
3513.98 64
3514.12 75
3514.26 84
3514.39 90
3514.53 92
3514.66 91
3514.80 87
3514.93 82
3515.07 78
3515.21 76
3515.34 77
3515.48 80
3515.61 82
3515.75 84
3515.89 82
3516.02 79
3516.16 73
3516.29 67
3516.43 63
3516.56 60
3516.70 58
3516.84 56
3516.97 52
3517.11 44
3517.24 34
3517.38 22
3517.52 11
3517.65 1
3517.79 0
3517.92 0
3518.06 0
3518.20 0
3518.33 0
3518.47 0
3518.60 0
3518.74 0
3518.88 0
3519.01 6
3519.15 16
3519.28 27
3519.42 38
3519.56 48
3519.69 57
3519.83 65
3519.96 73
3520.10 79
3520.24 85
3520.37 89
3520.51 90
3520.64 89
3520.78 86
3520.92 82
3521.05 78
3521.19 76
3521.32 75
3521.46 77
3521.60 80
3521.73 84
3521.87 88
3522.00 91
3522.14 93
3522.28 94
3522.41 95
3522.55 98
3522.68 102
3522.82 110
3522.96 121
3523.09 134
3523.23 146
3523.36 156
3523.50 161
3523.64 160
3523.77 155
3523.91 148
3524.04 140
3524.18 136
3524.32 135
3524.45 138
3524.59 143
3524.72 147
3524.86 149
3525.00 145
3525.13 137
3525.27 124
3525.40 108
3525.54 92
3525.68 77
3525.81 63
3525.95 51
3526.08 40
3526.22 30
3526.36 21
3526.49 14
3526.63 9
3526.76 7
3526.90 9
3527.04 14
3527.17 22
3527.31 32
3527.45 43
3527.58 53
3527.72 62
3527.85 68
3527.99 71
3528.13 70
3528.26 67
3528.40 61
3528.53 53
3528.67 44
3528.81 36
3528.94 28
3529.08 22
3529.22 17
3529.35 12
3529.49 7
3529.62 3
3529.76 0
3529.90 0
3530.03 0
3530.17 0
3530.30 0
3530.44 0
3530.58 0
3530.71 0
3530.85 0
3530.99 10
3531.12 22
3531.26 33
3531.39 42
3531.53 48
3531.67 51
3531.80 50
3531.94 48
3532.07 46
3532.21 45
3532.35 45
3532.48 47
3532.62 49
3532.76 50
3532.89 49
3533.03 46
3533.16 44
3533.30 42
3533.44 43
3533.57 47
3533.71 56
3533.85 67
3533.98 79
3534.12 89
3534.25 96
3534.39 98
3534.53 97
3534.66 93
3534.80 87
3534.94 82
3535.07 78
3535.21 74
3535.34 72
3535.48 70
3535.62 67
3535.75 63
3535.89 58
3536.03 51
3536.16 44
3536.30 37
3536.43 30
3536.57 24
3536.71 18
3536.84 13
3536.98 7
3537.12 2
3537.25 0
3537.39 0
3537.52 0
3537.66 0
3537.80 0
3537.93 8
3538.07 20
3538.21 31
3538.34 40
3538.48 46
3538.62 48
3538.75 45
3538.89 40
3539.02 35
3539.16 29
3539.30 25
3539.43 22
3539.57 21
3539.71 21
3539.84 21
3539.98 21
3540.12 20
3540.25 18
3540.39 15
3540.52 11
3540.66 5
3540.80 0
3540.93 0
3541.07 0
3541.21 0
3541.34 0
3541.48 0
3541.62 0
3541.75 0
3541.89 2
3542.02 8
3542.16 15
3542.30 22
3542.43 29
3542.57 36
3542.71 43
3542.84 48
3542.98 52
3543.12 52
3543.25 49
3543.39 44
3543.52 36
3543.66 26
3543.80 15
3543.93 5
3544.07 0
3544.21 0
3544.34 0
3544.48 0
3544.62 0
3544.75 0
3544.89 0
3545.03 3
3545.16 13
3545.30 24
3545.43 35
3545.57 47
3545.71 59
3545.84 70
3545.98 81
3546.12 91
3546.25 100
3546.39 107
3546.53 113
3546.66 116
3546.80 117
3546.94 116
3547.07 113
3547.21 109
3547.35 105
3547.48 98
3547.62 90
3547.75 80
3547.89 69
3548.03 57
3548.16 43
3548.30 28
3548.44 12
3548.57 0
3548.71 0
3548.85 0
3548.98 0
3549.12 0
3549.26 0
3549.39 0
3549.53 3
3549.67 23
3549.80 43
3549.94 60
3550.08 73
3550.21 80
3550.35 81
3550.49 77
3550.62 69
3550.76 59
3550.90 49
3551.03 38
3551.17 29
3551.30 22
3551.44 16
3551.58 13
3551.71 12
3551.85 13
3551.99 15
3552.12 16
3552.26 16
3552.40 15
3552.53 10
3552.67 4
3552.81 0
3552.94 0
3553.08 0
3553.22 0
3553.35 0
3553.49 0
3553.63 0
3553.76 1
3553.90 9
3554.04 18
3554.17 26
3554.31 34
3554.45 42
3554.58 50
3554.72 58
3554.86 65
3554.99 71
3555.13 75
3555.27 77
3555.40 75
3555.54 71
3555.68 65
3555.81 58
3555.95 49
3556.09 40
3556.22 31
3556.36 23
3556.50 16
3556.63 10
3556.77 5
3556.91 1
3557.04 0
3557.18 0
3557.32 0
3557.45 0
3557.59 0
3557.73 0
3557.86 0
3558.00 0
3558.14 3
3558.27 12
3558.41 23
3558.55 34
3558.68 46
3558.82 57
3558.96 67
3559.09 75
3559.23 82
3559.37 88
3559.50 92
3559.64 95
3559.78 99
3559.91 104
3560.05 111
3560.19 120
3560.32 130
3560.46 140
3560.60 148
3560.73 153
3560.87 154
3561.01 150
3561.14 142
3561.28 132
3561.42 120
3561.56 108
3561.69 97
3561.83 88
3561.97 79
3562.10 72
3562.24 65
3562.38 59
3562.51 53
3562.65 47
3562.79 41
3562.92 34
3563.06 26
3563.20 17
3563.33 7
3563.47 0
3563.61 0
3563.74 0
3563.88 0
3564.02 5
3564.15 19
3564.29 34
3564.43 48
3564.56 58
3564.70 62
3564.84 62
3564.98 58
3565.11 52
3565.25 47
3565.39 44
3565.52 45
3565.66 47
3565.80 49
3565.93 50
3566.07 47
3566.21 40
3566.34 30
3566.48 18
3566.62 5
3566.75 0
3566.89 0
3567.03 0
3567.16 0
3567.30 0
3567.44 0
3567.58 0
3567.71 0
3567.85 5
3567.99 12
3568.12 18
3568.26 21
3568.40 21
3568.53 18
3568.67 12
3568.81 4
3568.94 0
3569.08 0
3569.22 0
3569.36 0
3569.49 0
3569.63 0
3569.77 3
3569.90 11
3570.04 19
3570.18 27
3570.31 36
3570.45 46
3570.59 58
3570.72 72
3570.86 85
3571.00 97
3571.14 106
3571.27 110
3571.41 108
3571.55 102
3571.68 92
3571.82 80
3571.96 68
3572.09 57
3572.23 49
3572.37 43
3572.50 40
3572.64 37
3572.78 33
3572.92 28
3573.05 23
3573.19 19
3573.33 16
3573.46 16
3573.60 21
3573.74 29
3573.87 39
3574.01 48
3574.15 56
3574.29 60
3574.42 61
3574.56 59
3574.70 55
3574.83 53
3574.97 51
3575.11 51
3575.24 53
3575.38 55
3575.52 57
3575.66 58
3575.79 57
3575.93 55
3576.07 53
3576.20 50
3576.34 47
3576.48 44
3576.62 41
3576.75 38
3576.89 35
3577.03 31
3577.16 26
3577.30 21
3577.44 16
3577.57 12
3577.71 10
3577.85 10
3577.99 14
3578.12 19
3578.26 26
3578.40 32
3578.53 37
3578.67 38
3578.81 37
3578.95 34
3579.08 31
3579.22 28
3579.36 28
3579.49 29
3579.63 32
3579.77 35
3579.91 38
3580.04 39
3580.18 40
3580.32 38
3580.45 37
3580.59 34
3580.73 32
3580.87 29
3581.00 28
3581.14 27
3581.28 29
3581.41 33
3581.55 40
3581.69 49
3581.83 59
3581.96 68
3582.10 75
3582.24 80
3582.37 82
3582.51 84
3582.65 84
3582.79 84
3582.92 85
3583.06 84
3583.20 83
3583.33 80
3583.47 76
3583.61 71
3583.75 68
3583.88 65
3584.02 65
3584.16 68
3584.29 72
3584.43 77
3584.57 82
3584.71 85
3584.84 88
3584.98 89
3585.12 90
3585.26 91
3585.39 92
3585.53 94
3585.67 96
3585.80 98
3585.94 101
3586.08 105
3586.22 110
3586.35 118
3586.49 127
3586.63 138
3586.76 148
3586.90 156
3587.04 161
3587.18 161
3587.31 156
3587.45 146
3587.59 134
3587.73 121
3587.86 109
3588.00 98
3588.14 89
3588.27 83
3588.41 79
3588.55 76
3588.69 73
3588.82 70
3588.96 67
3589.10 62
3589.24 55
3589.37 44
3589.51 32
3589.65 17
3589.78 3
3589.92 0
3590.06 0
3590.20 0
3590.33 0
3590.47 0
3590.61 0
3590.75 0
3590.88 5
3591.02 8
3591.16 10
3591.30 12
3591.43 14
3591.57 18
3591.71 24
3591.84 32
3591.98 41
3592.12 51
3592.26 61
3592.39 69
3592.53 76
3592.67 81
3592.81 85
3592.94 86
3593.08 85
3593.22 83
3593.36 80
3593.49 77
3593.63 74
3593.77 72
3593.91 72
3594.04 74
3594.18 78
3594.32 84
3594.45 92
3594.59 100
3594.73 107
3594.87 112
3595.00 114
3595.14 112
3595.28 105
3595.42 95
3595.55 84
3595.69 73
3595.83 64
3595.97 58
3596.10 55
3596.24 55
3596.38 56
3596.52 57
3596.65 58
3596.79 60
3596.93 61
3597.07 63
3597.20 64
3597.34 64
3597.48 63
3597.62 60
3597.75 54
3597.89 47
3598.03 39
3598.17 32
3598.30 26
3598.44 21
3598.58 18
3598.72 15
3598.85 11
3598.99 7
3599.13 3
3599.27 0
3599.40 0
3599.54 0
3599.68 0
3599.82 5
3599.95 15
3600.09 27
3600.23 41
3600.37 54
3600.50 65
3600.64 75
3600.78 82
3600.92 89
3601.05 94
3601.19 100
3601.33 105
3601.47 109
3601.60 114
3601.74 118
3601.88 122
3602.02 127
3602.15 134
3602.29 142
3602.43 151
3602.57 160
3602.70 167
3602.84 172
3602.98 174
3603.12 173
3603.25 170
3603.39 164
3603.53 155
3603.67 145
3603.80 134
3603.94 124
3604.08 114
3604.22 107
3604.35 103
3604.49 102
3604.63 103
3604.77 105
3604.90 105
3605.04 103
3605.18 99
3605.32 92
3605.45 83
3605.59 72
3605.73 63
3605.87 55
3606.01 50
3606.14 48
3606.28 50
3606.42 54
3606.56 61
3606.69 69
3606.83 78
3606.97 87
3607.11 95
3607.24 102
3607.38 107
3607.52 109
3607.66 108
3607.79 104
3607.93 99
3608.07 93
3608.21 90
3608.35 88
3608.48 89
3608.62 91
3608.76 94
3608.90 96
3609.03 95
3609.17 91
3609.31 85
3609.45 78
3609.58 71
3609.72 66
3609.86 62
3610.00 59
3610.14 56
3610.27 52
3610.41 44
3610.55 34
3610.69 21
3610.82 8
3610.96 0
3611.10 0
3611.24 0
3611.37 0
3611.51 0
3611.65 0
3611.79 0
3611.93 5
3612.06 11
3612.20 14
3612.34 15
3612.48 13
3612.61 12
3612.75 10
3612.89 10
3613.03 10
3613.16 11
3613.30 10
3613.44 8
3613.58 4
3613.72 0
3613.85 0
3613.99 0
3614.13 0
3614.27 0
3614.40 0
3614.54 0
3614.68 1
3614.82 9
3614.96 17
3615.09 26
3615.23 35
3615.37 44
3615.51 51
3615.64 56
3615.78 57
3615.92 55
3616.06 51
3616.20 44
3616.33 36
3616.47 29
3616.61 24
3616.75 21
3616.89 19
3617.02 19
3617.16 18
3617.30 18
3617.44 16
3617.57 15
3617.71 14
3617.85 14
3617.99 14
3618.13 15
3618.26 15
3618.40 15
3618.54 12
3618.68 8
3618.82 1
3618.95 0
3619.09 0
3619.23 0
3619.37 0
3619.50 0
3619.64 0
3619.78 0
3619.92 14
3620.06 30
3620.19 46
3620.33 61
3620.47 72
3620.61 81
3620.75 86
3620.88 90
3621.02 94
3621.16 98
3621.30 102
3621.43 106
3621.57 109
3621.71 110
3621.85 109
3621.99 107
3622.12 103
3622.26 99
3622.40 96
3622.54 96
3622.68 99
3622.81 105
3622.95 112
3623.09 120
3623.23 128
3623.37 133
3623.50 135
3623.64 133
3623.78 127
3623.92 117
3624.06 104
3624.19 90
3624.33 77
3624.47 66
3624.61 60
3624.75 60
3624.88 66
3625.02 76
3625.16 89
3625.30 100
3625.44 108
3625.57 110
3625.71 108
3625.85 101
3625.99 93
3626.13 86
3626.26 82
3626.40 82
3626.54 84
3626.68 89
3626.82 94
3626.95 99
3627.09 103
3627.23 109
3627.37 116
3627.51 124
3627.64 134
3627.78 144
3627.92 153
3628.06 159
3628.20 160
3628.33 157
3628.47 148
3628.61 136
3628.75 122
3628.89 107
3629.02 94
3629.16 83
3629.30 75
3629.44 70
3629.58 67
3629.71 65
3629.85 64
3629.99 63
3630.13 60
3630.27 58
3630.40 57
3630.54 57
3630.68 59
3630.82 63
3630.96 68
3631.10 74
3631.23 78
3631.37 81
3631.51 82
3631.65 82
3631.79 82
3631.92 84
3632.06 86
3632.20 92
3632.34 98
3632.48 107
3632.61 114
3632.75 119
3632.89 121
3633.03 120
3633.17 115
3633.31 108
3633.44 99
3633.58 91
3633.72 83
3633.86 76
3634.00 69
3634.13 63
3634.27 56
3634.41 50
3634.55 45
3634.69 44
3634.82 46
3634.96 52
3635.10 64
3635.24 80
3635.38 97
3635.52 116
3635.65 133
3635.79 148
3635.93 159
3636.07 168
3636.21 173
3636.34 176
3636.48 177
3636.62 177
3636.76 175
3636.90 172
3637.04 167
3637.17 161
3637.31 153
3637.45 143
3637.59 130
3637.73 115
3637.86 98
3638.00 81
3638.14 66
3638.28 55
3638.42 50
3638.56 51
3638.69 56
3638.83 66
3638.97 75
3639.11 82
3639.25 84
3639.39 81
3639.52 73
3639.66 63
3639.80 53
3639.94 44
3640.08 38
3640.22 37
3640.35 39
3640.49 43
3640.63 48
3640.77 52
3640.91 56
3641.04 58
3641.18 60
3641.32 62
3641.46 65
3641.60 69
3641.74 74
3641.87 79
3642.01 82
3642.15 82
3642.29 78
3642.43 71
3642.57 62
3642.70 54
3642.84 48
3642.98 46
3643.12 48
3643.26 54
3643.40 61
3643.53 68
3643.67 73
3643.81 76
3643.95 76
3644.09 76
3644.23 77
3644.36 79
3644.50 85
3644.64 92
3644.78 100
3644.92 108
3645.06 113
3645.19 115
3645.33 114
3645.47 111
3645.61 105
3645.75 99
3645.89 93
3646.02 89
3646.16 87
3646.30 86
3646.44 85
3646.58 85
3646.72 83
3646.86 81
3646.99 76
3647.13 70
3647.27 64
3647.41 59
3647.55 55
3647.69 52
3647.82 52
3647.96 54
3648.10 58
3648.24 61
3648.38 65
3648.52 68
3648.65 69
3648.79 70
3648.93 71
3649.07 71
3649.21 72
3649.35 75
3649.49 78
3649.62 82
3649.76 85
3649.90 88
3650.04 88
3650.18 86
3650.32 82
3650.45 79
3650.59 76
3650.73 76
3650.87 77
3651.01 80
3651.15 84
3651.29 87
3651.42 89
3651.56 90
3651.70 90
3651.84 90
3651.98 90
3652.12 92
3652.25 93
3652.39 93
3652.53 92
3652.67 89
3652.81 84
3652.95 79
3653.09 75
3653.22 74
3653.36 75
3653.50 78
3653.64 83
3653.78 88
3653.92 91
3654.06 94
3654.19 97
3654.33 101
3654.47 106
3654.61 114
3654.75 122
3654.89 132
3655.02 140
3655.16 148
3655.30 154
3655.44 160
3655.58 164
3655.72 167
3655.86 168
3655.99 167
3656.13 162
3656.27 154
3656.41 144
3656.55 134
3656.69 124
3656.83 116
3656.96 111
3657.10 109
3657.24 109
3657.38 111
3657.52 113
3657.66 114
3657.80 115
3657.94 114
3658.07 111
3658.21 106
3658.35 98
3658.49 89
3658.63 78
3658.77 68
3658.91 59
3659.04 54
3659.18 51
3659.32 52
3659.46 54
3659.60 58
3659.74 61
3659.88 64
3660.01 66
3660.15 68
3660.29 70
3660.43 72
3660.57 74
3660.71 76
3660.85 78
3660.98 80
3661.12 83
3661.26 86
3661.40 89
3661.54 93
3661.68 96
3661.82 97
3661.96 96
3662.09 92
3662.23 85
3662.37 75
3662.51 64
3662.65 53
3662.79 43
3662.93 35
3663.07 30
3663.20 27
3663.34 27
3663.48 30
3663.62 33
3663.76 37
3663.90 40
3664.04 42
3664.17 40
3664.31 36
3664.45 28
3664.59 19
3664.73 8
3664.87 0
3665.01 0
3665.15 0
3665.28 0
3665.42 0
3665.56 0
3665.70 0
3665.84 0
3665.98 2
3666.12 12
3666.26 21
3666.39 27
3666.53 29
3666.67 26
3666.81 21
3666.95 15
3667.09 10
3667.23 7
3667.37 7
3667.51 9
3667.64 13
3667.78 19
3667.92 26
3668.06 35
3668.20 46
3668.34 58
3668.48 69
3668.62 79
3668.75 86
3668.89 88
3669.03 87
3669.17 82
3669.31 76
3669.45 70
3669.59 64
3669.73 58
3669.86 53
3670.00 46
3670.14 39
3670.28 32
3670.42 25
3670.56 20
3670.70 19
3670.84 20
3670.98 24
3671.11 28
3671.25 31
3671.39 33
3671.53 34
3671.67 34
3671.81 34
3671.95 34
3672.09 35
3672.23 36
3672.36 36
3672.50 36
3672.64 35
3672.78 34
3672.92 34
3673.06 34
3673.20 36
3673.34 39
3673.48 42
3673.61 45
3673.75 49
3673.89 54
3674.03 62
3674.17 71
3674.31 84
3674.45 99
3674.59 114
3674.73 127
3674.86 137
3675.00 143
3675.14 143
3675.28 138
3675.42 131
3675.56 123
3675.70 118
3675.84 116
3675.98 119
3676.11 126
3676.25 135
3676.39 145
3676.53 154
3676.67 159
3676.81 160
3676.95 156
3677.09 149
3677.23 140
3677.37 129
3677.50 119
3677.64 109
3677.78 101
3677.92 96
3678.06 93
3678.20 94
3678.34 97
3678.48 103
3678.62 110
3678.76 116
3678.89 120
3679.03 121
3679.17 118
3679.31 111
3679.45 101
3679.59 88
3679.73 74
3679.87 62
3680.01 51
3680.15 44
3680.28 40
3680.42 41
3680.56 44
3680.70 51
3680.84 61
3680.98 71
3681.12 83
3681.26 94
3681.40 105
3681.54 115
3681.67 123
3681.81 130
3681.95 134
3682.09 137
3682.23 136
3682.37 133
3682.51 125
3682.65 114
3682.79 99
3682.93 83
3683.07 67
3683.20 52
3683.34 40
3683.48 33
3683.62 32
3683.76 36
3683.90 46
3684.04 61
3684.18 77
3684.32 95
3684.46 110
3684.60 124
3684.73 134
3684.87 140
3685.01 143
3685.15 143
3685.29 141
3685.43 137
3685.57 132
3685.71 127
3685.85 122
3685.99 118
3686.13 116
3686.27 117
3686.40 119
3686.54 124
3686.68 130
3686.82 137
3686.96 143
3687.10 147
3687.24 150
3687.38 150
3687.52 149
3687.66 146
3687.80 143
3687.93 141
3688.07 138
3688.21 136
3688.35 133
3688.49 128
3688.63 120
3688.77 110
3688.91 99
3689.05 88
3689.19 79
3689.33 75
3689.47 76
3689.61 81
3689.74 88
3689.88 95
3690.02 99
3690.16 98
3690.30 92
3690.44 82
3690.58 69
3690.72 57
3690.86 47
3691.00 38
3691.14 29
3691.28 20
3691.42 11
3691.55 0
3691.69 0
3691.83 0
3691.97 0
3692.11 0
3692.25 0
3692.39 0
3692.53 0
3692.67 4
3692.81 17
3692.95 28
3693.09 38
3693.23 46
3693.36 52
3693.50 56
3693.64 59
3693.78 60
3693.92 60
3694.06 59
3694.20 57
3694.34 55
3694.48 52
3694.62 50
3694.76 48
3694.90 46
3695.04 44
3695.18 42
3695.31 41
3695.45 40
3695.59 39
3695.73 40
3695.87 41
3696.01 41
3696.15 40
3696.29 37
3696.43 32
3696.57 24
3696.71 16
3696.85 8
3696.99 0
3697.13 0
3697.27 0
3697.40 0
3697.54 0
3697.68 0
3697.82 1
3697.96 5
3698.10 10
3698.24 16
3698.38 20
3698.52 25
3698.66 28
3698.80 31
3698.94 35
3699.08 41
3699.22 49
3699.36 61
3699.50 76
3699.63 93
3699.77 109
3699.91 124
3700.05 136
3700.19 146
3700.33 152
3700.47 158
3700.61 163
3700.75 168
3700.89 174
3701.03 179
3701.17 183
3701.31 183
3701.45 180
3701.59 173
3701.73 164
3701.87 154
3702.00 143
3702.14 134
3702.28 127
3702.42 121
3702.56 118
3702.70 115
3702.84 111
3702.98 106
3703.12 100
3703.26 92
3703.40 81
3703.54 69
3703.68 56
3703.82 44
3703.96 33
3704.10 25
3704.24 21
3704.38 19
3704.51 19
3704.65 20
3704.79 21
3704.93 21
3705.07 21
3705.21 22
3705.35 24
3705.49 27
3705.63 31
3705.77 36
3705.91 41
3706.05 45
3706.19 48
3706.33 52
3706.47 55
3706.61 59
3706.75 61
3706.89 63
3707.03 63
3707.17 62
3707.31 59
3707.44 57
3707.58 54
3707.72 51
3707.86 47
3708.00 41
3708.14 32
3708.28 21
3708.42 9
3708.56 0
3708.70 0
3708.84 0
3708.98 0
3709.12 0
3709.26 0
3709.40 0
3709.54 4
3709.68 8
3709.82 11
3709.96 12
3710.10 13
3710.24 14
3710.38 17
3710.52 21
3710.65 25
3710.79 29
3710.93 30
3711.07 29
3711.21 25
3711.35 20
3711.49 15
3711.63 12
3711.77 11
3711.91 13
3712.05 17
3712.19 21
3712.33 25
3712.47 27
3712.61 26
3712.75 23
3712.89 18
3713.03 15
3713.17 13
3713.31 15
3713.45 21
3713.59 31
3713.73 45
3713.87 60
3714.01 74
3714.15 85
3714.29 92
3714.42 94
3714.56 91
3714.70 84
3714.84 74
3714.98 65
3715.12 57
3715.26 52
3715.40 48
3715.54 48
3715.68 48
3715.82 50
3715.96 53
3716.10 56
3716.24 58
3716.38 60
3716.52 60
3716.66 59
3716.80 54
3716.94 47
3717.08 38
3717.22 29
3717.36 21
3717.50 17
3717.64 18
3717.78 24
3717.92 35
3718.06 48
3718.20 62
3718.34 75
3718.48 87
3718.62 98
3718.76 106
3718.90 114
3719.04 122
3719.18 129
3719.31 135
3719.45 140
3719.59 142
3719.73 142
3719.87 140
3720.01 136
3720.15 130
3720.29 125
3720.43 119
3720.57 115
3720.71 111
3720.85 108
3720.99 105
3721.13 103
3721.27 102
3721.41 100
3721.55 99
3721.69 98
3721.83 98
3721.97 97
3722.11 96
3722.25 94
3722.39 93
3722.53 93
3722.67 93
3722.81 94
3722.95 94
3723.09 95
3723.23 93
3723.37 90
3723.51 85
3723.65 80
3723.79 75
3723.93 71
3724.07 68
3724.21 68
3724.35 68
3724.49 69
3724.63 69
3724.77 67
3724.91 63
3725.05 57
3725.19 50
3725.33 42
3725.47 35
3725.61 28
3725.75 22
3725.89 17
3726.03 15
3726.17 14
3726.31 16
3726.45 20
3726.59 24
3726.73 29
3726.87 34
3727.01 39
3727.15 43
3727.29 49
3727.43 55
3727.57 63
3727.71 73
3727.85 84
3727.99 96
3728.13 108
3728.27 118
3728.41 126
3728.55 132
3728.68 136
3728.82 138
3728.96 138
3729.10 138
3729.24 137
3729.38 136
3729.52 135
3729.66 134
3729.80 133
3729.94 131
3730.08 128
3730.22 123
3730.36 117
3730.50 110
3730.64 103
3730.78 98
3730.92 95
3731.06 95
3731.20 98
3731.34 105
3731.48 114
3731.62 126
3731.76 138
3731.90 150
3732.04 161
3732.18 170
3732.32 176
3732.46 180
3732.60 179
3732.74 175
3732.88 167
3733.02 158
3733.16 148
3733.30 138
3733.44 131
3733.58 128
3733.72 129
3733.86 134
3734.00 144
3734.14 157
3734.28 171
3734.42 186
3734.56 200
3734.70 210
3734.84 216
3734.98 218
3735.12 217
3735.26 212
3735.41 205
3735.55 197
3735.69 188
3735.83 180
3735.97 172
3736.11 164
3736.25 157
3736.39 151
3736.53 147
3736.67 144
3736.81 143
3736.95 141
3737.09 138
3737.23 132
3737.37 122
3737.51 108
3737.65 92
3737.79 75
3737.93 60
3738.07 50
3738.21 46
3738.35 47
3738.49 53
3738.63 61
3738.77 68
3738.91 71
3739.05 71
3739.19 66
3739.33 58
3739.47 50
3739.61 45
3739.75 44
3739.89 50
3740.03 62
3740.17 77
3740.31 92
3740.45 104
3740.59 111
3740.73 112
3740.87 107
3741.01 98
3741.15 87
3741.29 76
3741.43 66
3741.57 58
3741.71 50
3741.85 42
3741.99 34
3742.13 25
3742.27 17
3742.41 10
3742.55 5
3742.69 3
3742.83 2
3742.97 2
3743.11 0
3743.25 0
3743.39 0
3743.53 0
3743.67 0
3743.81 0
3743.95 0
3744.09 3
3744.23 15
3744.37 28
3744.51 38
3744.65 47
3744.80 52
3744.94 57
3745.08 60
3745.22 65
3745.36 72
3745.50 81
3745.64 91
3745.78 101
3745.92 110
3746.06 116
3746.20 119
3746.34 121
3746.48 121
3746.62 121
3746.76 122
3746.90 125
3747.04 129
3747.18 135
3747.32 140
3747.46 144
3747.60 146
3747.74 146
3747.88 143
3748.02 136
3748.16 127
3748.30 115
3748.44 102
3748.58 89
3748.72 76
3748.86 66
3749.00 59
3749.14 55
3749.28 53
3749.42 53
3749.56 54
3749.71 55
3749.85 55
3749.99 55
3750.13 54
3750.27 56
3750.41 59
3750.55 65
3750.69 72
3750.83 80
3750.97 87
3751.11 92
3751.25 94
3751.39 93
3751.53 88
3751.67 82
3751.81 75
3751.95 69
3752.09 64
3752.23 62
3752.37 62
3752.51 65
3752.65 69
3752.79 73
3752.93 74
3753.07 73
3753.21 69
3753.35 63
3753.50 57
3753.64 53
3753.78 53
3753.92 57
3754.06 65
3754.20 75
3754.34 87
3754.48 98
3754.62 108
3754.76 114
3754.90 117
3755.04 117
3755.18 114
3755.32 109
3755.46 101
3755.60 92
3755.74 82
3755.88 73
3756.02 64
3756.16 57
3756.30 51
3756.44 46
3756.58 41
3756.73 38
3756.87 34
3757.01 30
3757.15 27
3757.29 22
3757.43 17
3757.57 10
3757.71 1
3757.85 0
3757.99 0
3758.13 0
3758.27 0
3758.41 0
3758.55 0
3758.69 0
3758.83 7
3758.97 21
3759.11 35
3759.25 46
3759.39 56
3759.53 65
3759.68 71
3759.82 77
3759.96 81
3760.10 85
3760.24 87
3760.38 90
3760.52 92
3760.66 95
3760.80 100
3760.94 105
3761.08 111
3761.22 117
3761.36 123
3761.50 127
3761.64 129
3761.78 130
3761.92 129
3762.06 128
3762.21 126
3762.35 126
3762.49 128
3762.63 133
3762.77 140
3762.91 147
3763.05 154
3763.19 158
3763.33 158
3763.47 154
3763.61 146
3763.75 135
3763.89 123
3764.03 111
3764.17 100
3764.31 91
3764.45 83
3764.60 79
3764.74 77
3764.88 78
3765.02 81
3765.16 84
3765.30 87
3765.44 87
3765.58 83
3765.72 76
3765.86 66
3766.00 55
3766.14 43
3766.28 33
3766.42 23
3766.56 14
3766.70 6
3766.85 0
3766.99 0
3767.13 0
3767.27 0
3767.41 0
3767.55 0
3767.69 2
3767.83 9
3767.97 19
3768.11 29
3768.25 41
3768.39 53
3768.53 66
3768.67 78
3768.81 90
3768.96 100
3769.10 110
3769.24 119
3769.38 125
3769.52 129
3769.66 127
3769.80 118
3769.94 100
3770.08 76
3770.22 49
3770.36 23
3770.50 3
3770.64 0
3770.78 0
3770.93 0
3771.07 10
3771.21 22
3771.35 33
3771.49 40
3771.63 44
3771.77 48
3771.91 52
3772.05 60
3772.19 70
3772.33 80
3772.47 89
3772.61 95
3772.75 95
3772.90 89
3773.04 79
3773.18 67
3773.32 53
3773.46 42
3773.60 33
3773.74 28
3773.88 27
3774.02 31
3774.16 38
3774.30 49
3774.44 61
3774.59 73
3774.73 84
3774.87 92
3775.01 97
3775.15 99
3775.29 97
3775.43 93
3775.57 86
3775.71 77
3775.85 68
3775.99 58
3776.13 49
3776.27 42
3776.42 37
3776.56 35
3776.70 36
3776.84 40
3776.98 47
3777.12 55
3777.26 64
3777.40 71
3777.54 76
3777.68 78
3777.82 77
3777.97 72
3778.11 66
3778.25 59
3778.39 54
3778.53 51
3778.67 50
3778.81 50
3778.95 51
3779.09 50
3779.23 48
3779.37 45
3779.51 44
3779.66 45
3779.80 51
3779.94 60
3780.08 73
3780.22 87
3780.36 100
3780.50 109
3780.64 113
3780.78 111
3780.92 106
3781.06 99
3781.21 90
3781.35 82
3781.49 74
3781.63 67
3781.77 62
3781.91 56
3782.05 51
3782.19 47
3782.33 43
3782.47 39
3782.61 37
3782.76 38
3782.90 41
3783.04 48
3783.18 58
3783.32 71
3783.46 85
3783.60 97
3783.74 106
3783.88 108
3784.02 104
3784.17 93
3784.31 78
3784.45 62
3784.59 46
3784.73 34
3784.87 26
3785.01 23
3785.15 21
3785.29 20
3785.43 18
3785.58 14
3785.72 7
3785.86 0
3786.00 0
3786.14 0
3786.28 0
3786.42 0
3786.56 0
3786.70 0
3786.84 0
3786.99 4
3787.13 11
3787.27 16
3787.41 19
3787.55 18
3787.69 15
3787.83 11
3787.97 5
3788.11 0
3788.25 0
3788.40 0
3788.54 0
3788.68 0
3788.82 0
3788.96 0
3789.10 0
3789.24 0
3789.38 2
3789.52 6
3789.67 11
3789.81 16
3789.95 22
3790.09 28
3790.23 34
3790.37 39
3790.51 43
3790.65 46
3790.79 50
3790.94 54
3791.08 59
3791.22 64
3791.36 67
3791.50 69
3791.64 68
3791.78 63
3791.92 56
3792.06 47
3792.21 38
3792.35 32
3792.49 30
3792.63 33
3792.77 39
3792.91 49
3793.05 60
3793.19 71
3793.33 79
3793.48 83
3793.62 83
3793.76 79
3793.90 71
3794.04 59
3794.18 47
3794.32 34
3794.46 24
3794.60 18
3794.75 15
3794.89 17
3795.03 23
3795.17 30
3795.31 40
3795.45 49
3795.59 56
3795.73 62
3795.88 65
3796.02 66
3796.16 66
3796.30 63
3796.44 60
3796.58 55
3796.72 49
3796.86 43
3797.01 36
3797.15 30
3797.29 25
3797.43 21
3797.57 18
3797.71 15
3797.85 12
3797.99 8
3798.13 3
3798.28 0
3798.42 0
3798.56 0
3798.70 0
3798.84 0
3798.98 7
3799.12 18
3799.26 27
3799.41 34
3799.55 39
3799.69 40
3799.83 41
3799.97 41
3800.11 42
3800.25 44
3800.39 45
3800.54 46
3800.68 45
3800.82 42
3800.96 37
3801.10 32
3801.24 27
3801.38 23
3801.53 19
3801.67 17
3801.81 18
3801.95 19
3802.09 22
3802.23 25
3802.37 27
3802.51 27
3802.66 25
3802.80 20
3802.94 15
3803.08 11
3803.22 10
3803.36 13
3803.50 22
3803.64 35
3803.79 53
3803.93 73
3804.07 91
3804.21 106
3804.35 114
3804.49 115
3804.63 107
3804.78 93
3804.92 73
3805.06 51
3805.20 31
3805.34 15
3805.48 6
3805.62 3
3805.77 5
3805.91 12
3806.05 21
3806.19 30
3806.33 38
3806.47 44
3806.61 48
3806.76 49
3806.90 48
3807.04 44
3807.18 38
3807.32 30
3807.46 23
3807.60 16
3807.74 13
3807.89 13
3808.03 18
3808.17 26
3808.31 37
3808.45 48
3808.59 57
3808.73 63
3808.88 65
3809.02 62
3809.16 55
3809.30 45
3809.44 34
3809.58 25
3809.72 18
3809.87 13
3810.01 12
3810.15 14
3810.29 18
3810.43 22
3810.57 26
3810.72 29
3810.86 32
3811.00 33
3811.14 35
3811.28 36
3811.42 37
3811.56 37
3811.71 35
3811.85 30
3811.99 23
3812.13 14
3812.27 3
3812.41 0
3812.55 0
3812.70 0
3812.84 0
3812.98 0
3813.12 0
3813.26 3
3813.40 8
3813.55 11
3813.69 11
3813.83 9
3813.97 7
3814.11 5
3814.25 6
3814.39 9
3814.54 15
3814.68 23
3814.82 31
3814.96 39
3815.10 46
3815.24 51
3815.39 55
3815.53 58
3815.67 58
3815.81 58
3815.95 57
3816.09 55
3816.23 54
3816.38 54
3816.52 54
3816.66 55
3816.80 54
3816.94 51
3817.08 46
3817.23 37
3817.37 27
3817.51 16
3817.65 6
3817.79 0
3817.93 0
3818.08 0
3818.22 0
3818.36 0
3818.50 0
3818.64 4
3818.78 9
3818.92 13
3819.07 18
3819.21 24
3819.35 29
3819.49 36
3819.63 44
3819.77 53
3819.92 63
3820.06 71
3820.20 78
3820.34 82
3820.48 82
3820.62 78
3820.77 72
3820.91 63
3821.05 54
3821.19 45
3821.33 37
3821.47 32
3821.62 29
3821.76 28
3821.90 29
3822.04 30
3822.18 31
3822.32 30
3822.47 27
3822.61 21
3822.75 14
3822.89 6
3823.03 0
3823.17 0
3823.32 0
3823.46 0
3823.60 0
3823.74 0
3823.88 1
3824.02 1
3824.17 0
3824.31 0
3824.45 0
3824.59 1
3824.73 8
3824.88 17
3825.02 30
3825.16 44
3825.30 57
3825.44 69
3825.58 78
3825.73 84
3825.87 86
3826.01 86
3826.15 84
3826.29 81
3826.43 78
3826.58 77
3826.72 76
3826.86 78
3827.00 83
3827.14 89
3827.28 96
3827.43 105
3827.57 114
3827.71 122
3827.85 128
3827.99 130
3828.14 128
3828.28 121
3828.42 110
3828.56 96
3828.70 80
3828.84 63
3828.99 47
3829.13 32
3829.27 20
3829.41 9
3829.55 2
3829.70 0
3829.84 0
3829.98 1
3830.12 6
3830.26 14
3830.40 22
3830.55 32
3830.69 43
3830.83 54
3830.97 64
3831.11 72
3831.26 77
3831.40 78
3831.54 77
3831.68 75
3831.82 74
3831.97 75
3832.11 79
3832.25 85
3832.39 90
3832.53 94
3832.67 94
3832.82 90
3832.96 82
3833.10 70
3833.24 57
3833.38 44
3833.53 32
3833.67 21
3833.81 11
3833.95 3
3834.09 0
3834.24 0
3834.38 0
3834.52 0
3834.66 1
3834.80 7
3834.94 14
3835.09 21
3835.23 28
3835.37 34
3835.51 39
3835.65 43
3835.80 45
3835.94 46
3836.08 47
3836.22 46
3836.36 46
3836.51 46
3836.65 45
3836.79 45
3836.93 44
3837.07 43
3837.22 41
3837.36 39
3837.50 38
3837.64 37
3837.78 38
3837.93 40
3838.07 43
3838.21 45
3838.35 47
3838.49 48
3838.64 49
3838.78 50
3838.92 53
3839.06 58
3839.20 64
3839.35 70
3839.49 77
3839.63 82
3839.77 87
3839.91 91
3840.06 95
3840.20 99
3840.34 106
3840.48 113
3840.62 121
3840.77 128
3840.91 132
3841.05 134
3841.19 131
3841.33 125
3841.48 116
3841.62 106
3841.76 97
3841.90 91
3842.04 86
3842.19 84
3842.33 85
3842.47 85
3842.61 83
3842.75 79
3842.90 73
3843.04 64
3843.18 53
3843.32 43
3843.46 34
3843.61 26
3843.75 19
3843.89 13
3844.03 7
3844.17 1
3844.32 0
3844.46 0
3844.60 0
3844.74 0
3844.89 0
3845.03 0
3845.17 0
3845.31 0
3845.45 13
3845.60 28
3845.74 43
3845.88 57
3846.02 67
3846.16 73
3846.31 74
3846.45 72
3846.59 66
3846.73 57
3846.88 46
3847.02 34
3847.16 21
3847.30 7
3847.44 0
3847.59 0
3847.73 0
3847.87 0
3848.01 0
3848.15 0
3848.30 0
3848.44 1
3848.58 12
3848.72 21
3848.87 26
3849.01 27
3849.15 25
3849.29 22
3849.43 20
3849.58 21
3849.72 26
3849.86 34
3850.00 45
3850.14 57
3850.29 68
3850.43 77
3850.57 83
3850.71 86
3850.86 87
3851.00 86
3851.14 82
3851.28 77
3851.42 70
3851.57 62
3851.71 55
3851.85 48
3851.99 43
3852.14 39
3852.28 37
3852.42 36
3852.56 36
3852.70 35
3852.85 35
3852.99 35
3853.13 35
3853.27 35
3853.42 35
3853.56 35
3853.70 33
3853.84 31
3853.99 29
3854.13 27
3854.27 28
3854.41 30
3854.55 34
3854.70 39
3854.84 45
3854.98 50
3855.12 52
3855.27 51
3855.41 47
3855.55 42
3855.69 37
3855.83 34
3855.98 36
3856.12 45
3856.26 58
3856.40 76
3856.55 97
3856.69 117
3856.83 135
3856.97 149
3857.12 159
3857.26 164
3857.40 165
3857.54 162
3857.69 157
3857.83 150
3857.97 143
3858.11 134
3858.25 125
3858.40 115
3858.54 103
3858.68 90
3858.82 76
3858.97 63
3859.11 51
3859.25 42
3859.39 36
3859.54 33
3859.68 34
3859.82 38
3859.96 45
3860.11 54
3860.25 65
3860.39 75
3860.53 84
3860.67 90
3860.82 91
3860.96 88
3861.10 81
3861.24 71
3861.39 60
3861.53 49
3861.67 40
3861.81 33
3861.96 28
3862.10 26
3862.24 26
3862.38 28
3862.53 34
3862.67 42
3862.81 54
3862.95 67
3863.10 81
3863.24 93
3863.38 103
3863.52 108
3863.67 110
3863.81 110
3863.95 108
3864.09 105
3864.24 103
3864.38 101
3864.52 100
3864.66 97
3864.81 94
3864.95 91
3865.09 86
3865.23 82
3865.38 78
3865.52 74
3865.66 69
3865.80 64
3865.95 59
3866.09 54
3866.23 50
3866.37 50
3866.52 52
3866.66 58
3866.80 66
3866.94 74
3867.09 83
3867.23 91
3867.37 98
3867.51 107
3867.66 116
3867.80 126
3867.94 138
3868.08 151
3868.23 164
3868.37 175
3868.51 185
3868.65 190
3868.80 193
3868.94 191
3869.08 187
3869.22 181
3869.37 175
3869.51 170
3869.65 166
3869.79 162
3869.94 159
3870.08 156
3870.22 152
3870.36 148
3870.51 142
3870.65 137
3870.79 132
3870.93 127
3871.08 122
3871.22 117
3871.36 111
3871.50 104
3871.65 96
3871.79 89
3871.93 82
3872.07 77
3872.22 75
3872.36 75
3872.50 77
3872.65 81
3872.79 86
3872.93 91
3873.07 96
3873.22 101
3873.36 104
3873.50 106
3873.64 106
3873.79 107
3873.93 107
3874.07 108
3874.21 110
3874.36 113
3874.50 116
3874.64 118
3874.78 119
3874.93 118
3875.07 115
3875.21 111
3875.36 106
3875.50 102
3875.64 99
3875.78 98
3875.93 99
3876.07 102
3876.21 106
3876.35 111
3876.50 117
3876.64 123
3876.78 129
3876.92 135
3877.07 140
3877.21 143
3877.35 143
3877.50 139
3877.64 131
3877.78 120
3877.92 107
3878.07 94
3878.21 82
3878.35 73
3878.49 65
3878.64 61
3878.78 59
3878.92 59
3879.07 60
3879.21 63
3879.35 68
3879.49 73
3879.64 79
3879.78 85
3879.92 91
3880.06 95
3880.21 99
3880.35 100
3880.49 100
3880.64 97
3880.78 95
3880.92 92
3881.06 91
3881.21 91
3881.35 94
3881.49 97
3881.63 102
3881.78 105
3881.92 105
3882.06 101
3882.21 93
3882.35 82
3882.49 70
3882.63 58
3882.78 48
3882.92 41
3883.06 40
3883.21 42
3883.35 47
3883.49 53
3883.63 59
3883.78 63
3883.92 65
3884.06 66
3884.21 67
3884.35 68
3884.49 70
3884.63 73
3884.78 76
3884.92 78
3885.06 79
3885.21 77
3885.35 73
3885.49 67
3885.63 61
3885.78 56
3885.92 51
3886.06 50
3886.21 51
3886.35 56
3886.49 64
3886.63 73
3886.78 84
3886.92 94
3887.06 102
3887.21 107
3887.35 110
3887.49 112
3887.63 113
3887.78 113
3887.92 115
3888.06 117
3888.21 119
3888.35 119
3888.49 117
3888.63 111
3888.78 100
3888.92 87
3889.06 72
3889.21 56
3889.35 42
3889.49 31
3889.63 25
3889.78 26
3889.92 32
3890.06 46
3890.21 65
3890.35 87
3890.49 111
3890.64 133
3890.78 151
3890.92 164
3891.06 170
3891.21 171
3891.35 167
3891.49 159
3891.64 149
3891.78 138
3891.92 127
3892.06 118
3892.21 111
3892.35 106
3892.49 103
3892.64 102
3892.78 102
3892.92 103
3893.07 103
3893.21 104
3893.35 106
3893.49 110
3893.64 116
3893.78 125
3893.92 137
3894.07 148
3894.21 157
3894.35 162
3894.50 161
3894.64 155
3894.78 144
3894.92 132
3895.07 120
3895.21 109
3895.35 103
3895.50 99
3895.64 98
3895.78 97
3895.93 96
3896.07 93
3896.21 90
3896.36 84
3896.50 77
3896.64 68
3896.78 60
3896.93 51
3897.07 43
3897.21 35
3897.36 29
3897.50 24
3897.64 21
3897.79 20
3897.93 20
3898.07 21
3898.21 21
3898.36 22
3898.50 22
3898.64 22
3898.79 23
3898.93 23
3899.07 24
3899.22 23
3899.36 22
3899.50 19
3899.65 14
3899.79 6
3899.93 0
3900.08 0
3900.22 0
3900.36 0
3900.50 0
3900.65 0
3900.79 0
3900.93 0
3901.08 10
3901.22 24
3901.36 36
3901.51 46
3901.65 54
3901.79 61
3901.94 67
3902.08 74
3902.22 83
3902.37 94
3902.51 106
3902.65 119
3902.80 132
3902.94 143
3903.08 152
3903.22 159
3903.37 163
3903.51 165
3903.65 164
3903.80 161
3903.94 156
3904.08 148
3904.23 140
3904.37 130
3904.51 121
3904.66 112
3904.80 104
3904.94 96
3905.09 89
3905.23 81
3905.37 74
3905.52 67
3905.66 60
3905.80 52
3905.95 44
3906.09 35
3906.23 25
3906.38 16
3906.52 8
3906.66 1
3906.80 0
3906.95 0
3907.09 0
3907.23 0
3907.38 2
3907.52 8
3907.66 17
3907.81 28
3907.95 40
3908.09 53
3908.24 66
3908.38 79
3908.52 90
3908.67 100
3908.81 107
3908.95 110
3909.10 109
3909.24 105
3909.38 98
3909.53 88
3909.67 77
3909.81 66
3909.96 57
3910.10 51
3910.24 48
3910.39 48
3910.53 51
3910.67 54
3910.82 59
3910.96 63
3911.10 68
3911.25 71
3911.39 73
3911.53 75
3911.68 77
3911.82 79
3911.96 81
3912.11 82
3912.25 83
3912.39 85
3912.54 86
3912.68 87
3912.82 86
3912.97 83
3913.11 77
3913.25 68
3913.40 56
3913.54 41
3913.68 24
3913.83 7
3913.97 0
3914.11 0
3914.26 0
3914.40 0
3914.54 0
3914.69 0
3914.83 0
3914.97 0
3915.12 15
3915.26 38
3915.40 59
3915.55 75
3915.69 87
3915.83 93
3915.98 95
3916.12 94
3916.26 92
3916.41 90
3916.55 88
3916.69 86
3916.84 86
3916.98 88
3917.12 93
3917.27 100
3917.41 109
3917.56 119
3917.70 129
3917.84 136
3917.99 140
3918.13 141
3918.27 138
3918.42 134
3918.56 128
3918.70 122
3918.85 117
3918.99 112
3919.13 107
3919.28 102
3919.42 97
3919.56 92
3919.71 89
3919.85 85
3919.99 82
3920.14 79
3920.28 76
3920.42 72
3920.57 69
3920.71 67
3920.85 66
3921.00 67
3921.14 70
3921.29 74
3921.43 79
3921.57 84
3921.72 90
3921.86 95
3922.00 99
3922.15 102
3922.29 104
3922.43 104
3922.58 102
3922.72 99
3922.86 96
3923.01 95
3923.15 95
3923.29 96
3923.44 99
3923.58 101
3923.73 102
3923.87 99
3924.01 94
3924.16 88
3924.30 82
3924.44 76
3924.59 71
3924.73 65
3924.87 59
3925.02 51
3925.16 42
3925.30 33
3925.45 25
3925.59 21
3925.74 22
3925.88 28
3926.02 37
3926.17 49
3926.31 62
3926.45 73
3926.60 82
3926.74 88
3926.88 91
3927.03 90
3927.17 88
3927.32 85
3927.46 82
3927.60 81
3927.75 84
3927.89 89
3928.03 97
3928.18 105
3928.32 113
3928.46 119
3928.61 121
3928.75 117
3928.89 110
3929.04 99
3929.18 87
3929.33 75
3929.47 65
3929.61 59
3929.76 56
3929.90 57
3930.04 62
3930.19 69
3930.33 77
3930.48 87
3930.62 96
3930.76 105
3930.91 113
3931.05 121
3931.19 129
3931.34 138
3931.48 147
3931.62 158
3931.77 168
3931.91 177
3932.06 185
3932.20 189
3932.34 190
3932.49 188
3932.63 183
3932.77 178
3932.92 172
3933.06 166
3933.21 161
3933.35 156
3933.49 150
3933.64 142
3933.78 131
3933.92 119
3934.07 105
3934.21 91
3934.36 77
3934.50 65
3934.64 56
3934.79 48
3934.93 43
3935.07 41
3935.22 41
3935.36 44
3935.51 50
3935.65 56
3935.79 63
3935.94 70
3936.08 75
3936.22 78
3936.37 80
3936.51 80
3936.66 81
3936.80 80
3936.94 79
3937.09 77
3937.23 75
3937.37 71
3937.52 66
3937.66 61
3937.81 56
3937.95 51
3938.09 46
3938.24 41
3938.38 36
3938.53 31
3938.67 27
3938.81 24
3938.96 23
3939.10 25
3939.24 31
3939.39 38
3939.53 48
3939.68 59
3939.82 71
3939.96 83
3940.11 95
3940.25 107
3940.39 117
3940.54 126
3940.68 133
3940.83 136
3940.97 135
3941.11 131
3941.26 124
3941.40 116
3941.55 108
3941.69 99
3941.83 91
3941.98 84
3942.12 79
3942.27 76
3942.41 75
3942.55 76
3942.70 80
3942.84 85
3942.98 93
3943.13 101
3943.27 110
3943.42 120
3943.56 131
3943.70 142
3943.85 151
3943.99 156
3944.14 157
3944.28 153
3944.42 142
3944.57 126
3944.71 106
3944.86 86
3945.00 68
3945.14 53
3945.29 44
3945.43 39
3945.58 40
3945.72 43
3945.86 49
3946.01 55
3946.15 60
3946.30 64
3946.44 66
3946.58 66
3946.73 65
3946.87 62
3947.02 60
3947.16 60
3947.30 62
3947.45 65
3947.59 70
3947.74 75
3947.88 79
3948.02 82
3948.17 84
3948.31 84
3948.46 83
3948.60 80
3948.74 76
3948.89 72
3949.03 68
3949.18 64
3949.32 61
3949.46 59
3949.61 57
3949.75 56
3949.90 56
3950.04 57
3950.18 59
3950.33 62
3950.47 67
3950.62 72
3950.76 78
3950.90 82
3951.05 84
3951.19 83
3951.34 78
3951.48 71
3951.62 63
3951.77 53
3951.91 45
3952.06 38
3952.20 33
3952.34 32
3952.49 33
3952.63 37
3952.78 44
3952.92 51
3953.06 57
3953.21 61
3953.35 61
3953.50 59
3953.64 53
3953.78 46
3953.93 39
3954.07 32
3954.22 28
3954.36 25
3954.51 23
3954.65 22
3954.79 22
3954.94 21
3955.08 18
3955.23 14
3955.37 8
3955.51 0
3955.66 0
3955.80 0
3955.95 0
3956.09 0
3956.23 0
3956.38 0
3956.52 0
3956.67 10
3956.81 22
3956.96 31
3957.10 35
3957.24 34
3957.39 29
3957.53 22
3957.68 15
3957.82 9
3957.96 4
3958.11 1
3958.25 1
3958.40 2
3958.54 6
3958.69 12
3958.83 21
3958.97 32
3959.12 45
3959.26 58
3959.41 70
3959.55 81
3959.70 89
3959.84 93
3959.98 94
3960.13 93
3960.27 90
3960.42 86
3960.56 83
3960.70 80
3960.85 78
3960.99 76
3961.14 74
3961.28 71
3961.43 66
3961.57 61
3961.71 53
3961.86 45
3962.00 36
3962.15 28
3962.29 21
3962.44 16
3962.58 16
3962.72 19
3962.87 26
3963.01 36
3963.16 48
3963.30 59
3963.45 67
3963.59 71
3963.73 71
3963.88 68
3964.02 62
3964.17 55
3964.31 48
3964.46 43
3964.60 40
3964.74 38
3964.89 37
3965.03 37
3965.18 36
3965.32 36
3965.47 36
3965.61 37
3965.75 40
3965.90 44
3966.04 49
3966.19 54
3966.33 58
3966.48 61
3966.62 63
3966.76 63
3966.91 63
3967.05 62
3967.20 62
3967.34 61
3967.49 59
3967.63 56
3967.77 52
3967.92 47
3968.06 42
3968.21 38
3968.35 35
3968.50 34
3968.64 35
3968.79 38
3968.93 42
3969.07 47
3969.22 54
3969.36 61
3969.51 71
3969.65 82
3969.80 95
3969.94 107
3970.08 119
3970.23 129
3970.37 135
3970.52 137
3970.66 134
3970.81 126
3970.95 113
3971.10 98
3971.24 80
3971.38 61
3971.53 43
3971.67 28
3971.82 16
3971.96 8
3972.11 2
3972.25 0
3972.40 0
3972.54 0
3972.68 1
3972.83 5
3972.97 9
3973.12 15
3973.26 22
3973.41 29
3973.55 38
3973.70 45
3973.84 52
3973.98 58
3974.13 62
3974.27 66
3974.42 68
3974.56 69
3974.71 71
3974.85 72
3975.00 73
3975.14 75
3975.28 76
3975.43 77
3975.57 77
3975.72 76
3975.86 75
3976.01 73
3976.15 73
3976.30 72
3976.44 73
3976.59 75
3976.73 78
3976.87 82
3977.02 88
3977.16 95
3977.31 104
3977.45 115
3977.60 127
3977.74 139
3977.89 150
3978.03 158
3978.18 163
3978.32 163
3978.46 161
3978.61 156
3978.75 150
3978.90 145
3979.04 142
3979.19 141
3979.33 142
3979.48 145
3979.62 151
3979.77 158
3979.91 166
3980.05 172
3980.20 177
3980.34 179
3980.49 177
3980.63 172
3980.78 162
3980.92 148
3981.07 129
3981.21 107
3981.36 82
3981.50 56
3981.64 31
3981.79 10
3981.93 0
3982.08 0
3982.22 0
3982.37 0
3982.51 0
3982.66 7
3982.80 21
3982.95 34
3983.09 45
3983.24 53
3983.38 57
3983.53 57
3983.67 54
3983.81 49
3983.96 44
3984.10 41
3984.25 40
3984.39 42
3984.54 47
3984.68 53
3984.83 60
3984.97 65
3985.12 69
3985.26 70
3985.41 68
3985.55 63
3985.69 57
3985.84 48
3985.98 39
3986.13 29
3986.27 18
3986.42 9
3986.56 0
3986.71 0
3986.85 0
3987.00 0
3987.14 0
3987.29 0
3987.43 0
3987.58 0
3987.72 0
3987.87 6
3988.01 14
3988.15 22
3988.30 29
3988.44 34
3988.59 39
3988.73 42
3988.88 43
3989.02 43
3989.17 41
3989.31 37
3989.46 33
3989.60 29
3989.75 26
3989.89 24
3990.04 24
3990.18 25
3990.33 27
3990.47 29
3990.62 29
3990.76 28
3990.91 24
3991.05 19
3991.19 14
3991.34 10
3991.48 7
3991.63 6
3991.77 8
3991.92 12
3992.06 16
3992.21 20
3992.35 23
3992.50 26
3992.64 27
3992.79 29
3992.93 32
3993.08 37
3993.22 43
3993.37 51
3993.51 60
3993.66 71
3993.80 81
3993.95 90
3994.09 98
3994.24 102
3994.38 101
3994.53 95
3994.67 83
3994.82 68
3994.96 52
3995.10 37
3995.25 25
3995.39 18
3995.54 15
3995.68 17
3995.83 21
3995.97 26
3996.12 31
3996.26 36
3996.41 41
3996.55 46
3996.70 51
3996.84 54
3996.99 55
3997.13 53
3997.28 49
3997.42 42
3997.57 34
3997.71 27
3997.86 22
3998.00 22
3998.15 25
3998.29 32
3998.44 41
3998.58 49
3998.73 56
3998.87 60
3999.02 61
3999.16 58
3999.31 54
3999.45 48
3999.60 43
3999.74 38
3999.89 34
4000.03 33
4000.18 32
4000.32 33
4000.47 34
4000.61 35
4000.76 36
4000.90 36
4001.05 35
4001.19 33
4001.34 30
4001.48 24
4001.63 18
4001.77 10
4001.92 3
4002.06 0
4002.21 0
4002.35 0
4002.50 0
4002.64 6
4002.79 14
4002.93 23
4003.08 30
4003.22 37
4003.37 44
4003.51 49
4003.66 55
4003.80 60
4003.95 65
4004.09 68
4004.24 70
4004.38 70
4004.53 67
4004.67 62
4004.82 55
4004.96 47
4005.11 39
4005.25 31
4005.40 24
4005.54 19
4005.69 14
4005.83 10
4005.98 7
4006.12 4
4006.27 2
4006.41 2
4006.56 4
4006.70 8
4006.85 15
4006.99 23
4007.14 31
4007.28 40
4007.43 48
4007.57 54
4007.72 58
4007.86 60
4008.01 61
4008.15 59
4008.30 56
4008.44 51
4008.59 46
4008.73 40
4008.88 35
4009.02 31
4009.17 30
4009.31 33
4009.46 39
4009.60 49
4009.75 63
4009.89 80
4010.04 98
4010.18 116
4010.33 132
4010.47 145
4010.62 155
4010.76 161
4010.91 163
4011.05 161
4011.20 157
4011.34 151
4011.49 145
4011.63 140
4011.78 135
4011.93 130
4012.07 124
4012.22 116
4012.36 104
4012.51 89
4012.65 72
4012.80 53
4012.94 34
4013.09 17
4013.23 3
4013.38 0
4013.52 0
4013.67 0
4013.81 0
4013.96 0
4014.10 0
4014.25 0
4014.39 1
4014.54 4
4014.68 5
4014.83 6
4014.97 8
4015.12 11
4015.26 16
4015.41 25
4015.55 36
4015.70 50
4015.85 65
4015.99 79
4016.14 91
4016.28 98
4016.43 102
4016.57 101
4016.72 97
4016.86 93
4017.01 88
4017.15 85
4017.30 83
4017.44 82
4017.59 81
4017.73 79
4017.88 77
4018.02 74
4018.17 70
4018.31 65
4018.46 60
4018.60 54
4018.75 47
4018.90 39
4019.04 31
4019.19 24
4019.33 18
4019.48 15
4019.62 15
4019.77 17
4019.91 21
4020.06 27
4020.20 34
4020.35 41
4020.49 50
4020.64 59
4020.78 70
4020.93 82
4021.07 94
4021.22 106
4021.37 116
4021.51 124
4021.66 129
4021.80 130
4021.95 128
4022.09 123
4022.24 119
4022.38 115
4022.53 114
4022.67 117
4022.82 123
4022.96 133
4023.11 145
4023.26 159
4023.40 172
4023.55 184
4023.69 194
4023.84 203
4023.98 209
4024.13 213
4024.27 215
4024.42 214
4024.56 211
4024.71 206
4024.85 199
4025.00 192
4025.14 185
4025.29 179
4025.44 173
4025.58 168
4025.73 163
4025.87 158
4026.02 153
4026.16 148
4026.31 144
4026.45 139
4026.60 135
4026.74 129
4026.89 121
4027.04 111
4027.18 100
4027.33 88
4027.47 78
4027.62 71
4027.76 68
4027.91 70
4028.05 75
4028.20 82
4028.34 89
4028.49 96
4028.64 101
4028.78 103
4028.93 104
4029.07 102
4029.22 101
4029.36 99
4029.51 99
4029.65 99
4029.80 101
4029.94 104
4030.09 109
4030.24 113
4030.38 119
4030.53 126
4030.67 132
4030.82 140
4030.96 148
4031.11 156
4031.25 165
4031.40 173
4031.54 180
4031.69 186
4031.84 189
4031.98 189
4032.13 187
4032.27 182
4032.42 177
4032.56 172
4032.71 169
4032.85 169
4033.00 171
4033.15 175
4033.29 181
4033.44 186
4033.58 191
4033.73 193
4033.87 192
4034.02 188
4034.16 182
4034.31 176
4034.46 169
4034.60 164
4034.75 160
4034.89 157
4035.04 154
4035.18 151
4035.33 146
4035.47 139
4035.62 128
4035.77 115
4035.91 100
4036.06 83
4036.20 66
4036.35 49
4036.49 33
4036.64 18
4036.78 5
4036.93 0
4037.08 0
4037.22 0
4037.37 0
4037.51 0
4037.66 0
4037.80 0
4037.95 0
4038.10 0
4038.24 9
4038.39 21
4038.53 35
4038.68 49
4038.82 61
4038.97 69
4039.11 74
4039.26 75
4039.41 72
4039.55 68
4039.70 63
4039.84 61
4039.99 62
4040.13 66
4040.28 75
4040.43 86
4040.57 99
4040.72 112
4040.86 123
4041.01 130
4041.15 130
4041.30 125
4041.45 115
4041.59 100
4041.74 83
4041.88 66
4042.03 51
4042.17 40
4042.32 31
4042.47 25
4042.61 20
4042.76 15
4042.90 10
4043.05 4
4043.19 0
4043.34 0
4043.49 0
4043.63 0
4043.78 0
4043.92 0
4044.07 0
4044.21 0
4044.36 8
4044.51 16
4044.65 21
4044.80 22
4044.94 21
4045.09 19
4045.23 17
4045.38 16
4045.53 18
4045.67 24
4045.82 32
4045.96 43
4046.11 54
4046.25 64
4046.40 74
4046.55 82
4046.69 89
4046.84 94
4046.98 98
4047.13 101
4047.28 105
4047.42 109
4047.57 115
4047.71 121
4047.86 129
4048.00 135
4048.15 140
4048.30 140
4048.44 137
4048.59 130
4048.73 120
4048.88 109
4049.02 98
4049.17 88
4049.32 79
4049.46 72
4049.61 66
4049.75 60
4049.90 56
4050.05 54
4050.19 54
4050.34 55
4050.48 58
4050.63 63
4050.77 68
4050.92 74
4051.07 80
4051.21 86
4051.36 92
4051.50 98
4051.65 104
4051.80 108
4051.94 110
4052.09 109
4052.23 106
4052.38 102
4052.53 96
4052.67 90
4052.82 82
4052.96 74
4053.11 65
4053.25 55
4053.40 45
4053.55 35
4053.69 28
4053.84 23
4053.98 23
4054.13 26
4054.28 33
4054.42 42
4054.57 50
4054.71 56
4054.86 59
4055.01 56
4055.15 50
4055.30 41
4055.44 32
4055.59 24
4055.74 20
4055.88 19
4056.03 22
4056.17 27
4056.32 33
4056.47 37
4056.61 40
4056.76 41
4056.90 39
4057.05 36
4057.20 32
4057.34 28
4057.49 24
4057.63 21
4057.78 19
4057.93 20
4058.07 23
4058.22 27
4058.36 32
4058.51 36
4058.65 39
4058.80 39
4058.95 36
4059.09 30
4059.24 23
4059.38 16
4059.53 10
4059.68 6
4059.82 4
4059.97 7
4060.12 12
4060.26 20
4060.41 28
4060.55 35
4060.70 40
4060.85 40
4060.99 37
4061.14 30
4061.28 21
4061.43 11
4061.58 3
4061.72 0
4061.87 0
4062.01 0
4062.16 0
4062.31 2
4062.45 7
4062.60 9
4062.74 10
4062.89 8
4063.04 4
4063.18 0
4063.33 0
4063.47 0
4063.62 0
4063.77 0
4063.91 5
4064.06 15
4064.20 26
4064.35 36
4064.50 46
4064.64 53
4064.79 59
4064.94 63
4065.08 67
4065.23 70
4065.37 72
4065.52 71
4065.67 68
4065.81 61
4065.96 51
4066.10 39
4066.25 27
4066.40 17
4066.54 11
4066.69 9
4066.83 10
4066.98 14
4067.13 18
4067.27 21
4067.42 22
4067.57 21
4067.71 18
4067.86 13
4068.00 8
4068.15 4
4068.30 1
4068.44 0
4068.59 0
4068.74 0
4068.88 0
4069.03 0
4069.17 0
4069.32 0
4069.47 0
4069.61 3
4069.76 5
4069.90 6
4070.05 5
4070.20 4
4070.34 3
4070.49 4
4070.64 8
4070.78 14
4070.93 24
4071.07 35
4071.22 47
4071.37 57
4071.51 66
4071.66 72
4071.81 75
4071.95 76
4072.10 74
4072.24 71
4072.39 67
4072.54 62
4072.68 57
4072.83 55
4072.98 54
4073.12 55
4073.27 58
4073.41 63
4073.56 68
4073.71 72
4073.85 75
4074.00 78
4074.15 79
4074.29 79
4074.44 77
4074.58 74
4074.73 70
4074.88 66
4075.02 62
4075.17 58
4075.32 56
4075.46 56
4075.61 58
4075.75 62
4075.90 67
4076.05 72
4076.19 79
4076.34 87
4076.49 96
4076.63 105
4076.78 114
4076.93 121
4077.07 126
4077.22 127
4077.36 125
4077.51 119
4077.66 111
4077.80 103
4077.95 97
4078.10 92
4078.24 88
4078.39 85
4078.53 81
4078.68 75
4078.83 67
4078.97 57
4079.12 47
4079.27 37
4079.41 29
4079.56 24
4079.71 21
4079.85 20
4080.00 21
4080.14 25
4080.29 31
4080.44 39
4080.58 49
4080.73 60
4080.88 70
4081.02 77
4081.17 81
4081.32 80
4081.46 76
4081.61 69
4081.76 60
4081.90 52
4082.05 45
4082.19 39
4082.34 33
4082.49 28
4082.63 22
4082.78 15
4082.93 9
4083.07 4
4083.22 0
4083.37 0
4083.51 1
4083.66 5
4083.81 11
4083.95 18
4084.10 26
4084.24 33
4084.39 38
4084.54 41
4084.68 43
4084.83 43
4084.98 44
4085.12 45
4085.27 48
4085.42 53
4085.56 61
4085.71 69
4085.86 77
4086.00 83
4086.15 86
4086.30 86
4086.44 83
4086.59 78
4086.73 72
4086.88 66
4087.03 60
4087.17 56
4087.32 52
4087.47 50
4087.61 49
4087.76 48
4087.91 50
4088.05 53
4088.20 58
4088.35 64
4088.49 70
4088.64 76
4088.79 83
4088.93 88
4089.08 93
4089.23 97
4089.37 100
4089.52 102
4089.67 103
4089.81 100
4089.96 95
4090.11 87
4090.25 77
4090.40 66
4090.54 54
4090.69 42
4090.84 32
4090.98 24
4091.13 17
4091.28 13
4091.42 10
4091.57 9
4091.72 8
4091.86 9
4092.01 10
4092.16 11
4092.30 14
4092.45 17
4092.60 21
4092.74 25
4092.89 28
4093.04 31
4093.18 32
4093.33 31
4093.48 30
4093.62 27
4093.77 24
4093.92 21
4094.06 19
4094.21 18
4094.36 19
4094.50 22
4094.65 26
4094.80 32
4094.94 39
4095.09 47
4095.24 56
4095.38 65
4095.53 74
4095.68 83
4095.82 92
4095.97 100
4096.12 107
4096.26 113
4096.41 117
4096.56 119
4096.70 119
4096.85 116
4097.00 112
4097.14 105
4097.29 97
4097.44 89
4097.58 81
4097.73 74
4097.88 68
4098.02 64
4098.17 60
4098.32 57
4098.46 53
4098.61 48
4098.76 42
4098.90 35
4099.05 27
4099.20 20
4099.34 13
4099.49 6
4099.64 0
4099.78 0
4099.93 0
4100.08 0
4100.22 0
4100.37 0
4100.52 0
4100.66 0
4100.81 0
4100.96 15
4101.10 33
4101.25 52
4101.40 71
4101.54 89
4101.69 105
4101.84 118
4101.99 127
4102.13 134
4102.28 137
4102.43 137
4102.57 133
4102.72 126
4102.87 118
4103.01 109
4103.16 100
4103.31 93
4103.45 87
4103.60 83
4103.75 81
4103.89 80
4104.04 80
4104.19 80
4104.33 81
4104.48 82
4104.63 84
4104.77 87
4104.92 92
4105.07 98
4105.21 104
4105.36 109
4105.51 112
4105.66 110
4105.80 104
4105.95 94
4106.10 80
4106.24 64
4106.39 46
4106.54 27
4106.68 10
4106.83 0
4106.98 0
4107.12 0
4107.27 0
4107.42 0
4107.56 0
4107.71 0
4107.86 0
4108.01 0
4108.15 11
4108.30 22
4108.45 31
4108.59 38
4108.74 42
4108.89 43
4109.03 42
4109.18 40
4109.33 40
4109.47 42
4109.62 47
4109.77 56
4109.91 68
4110.06 81
4110.21 95
4110.36 108
4110.50 120
4110.65 130
4110.80 137
4110.94 141
4111.09 143
4111.24 144
4111.38 143
4111.53 142
4111.68 141
4111.83 140
4111.97 140
4112.12 140
4112.27 141
4112.41 143
4112.56 146
4112.71 151
4112.85 158
4113.00 166
4113.15 174
4113.29 180
4113.44 183
4113.59 184
4113.74 182
4113.88 179
4114.03 175
4114.18 170
4114.32 166
4114.47 161
4114.62 154
4114.76 146
4114.91 136
4115.06 126
4115.21 115
4115.35 106
4115.50 99
4115.65 94
4115.79 90
4115.94 88
4116.09 87
4116.23 88
4116.38 90
4116.53 95
4116.68 103
4116.82 113
4116.97 123
4117.12 133
4117.26 140
4117.41 143
4117.56 142
4117.71 136
4117.85 128
4118.00 117
4118.15 105
4118.29 94
4118.44 85
4118.59 77
4118.73 69
4118.88 64
4119.03 61
4119.18 60
4119.32 61
4119.47 65
4119.62 69
4119.76 74
4119.91 78
4120.06 82
4120.21 84
4120.35 87
4120.50 91
4120.65 97
4120.79 106
4120.94 115
4121.09 124
4121.24 130
4121.38 133
4121.53 131
4121.68 125
4121.82 117
4121.97 110
4122.12 105
4122.27 103
4122.41 105
4122.56 109
4122.71 114
4122.85 118
4123.00 122
4123.15 124
4123.30 126
4123.44 128
4123.59 130
4123.74 133
4123.88 135
4124.03 137
4124.18 137
4124.33 136
4124.47 132
4124.62 125
4124.77 115
4124.91 103
4125.06 88
4125.21 72
4125.36 56
4125.50 42
4125.65 31
4125.80 25
4125.94 23
4126.09 26
4126.24 32
4126.39 41
4126.53 50
4126.68 60
4126.83 70
4126.97 79
4127.12 88
4127.27 95
4127.42 102
4127.56 109
4127.71 114
4127.86 119
4128.01 124
4128.15 128
4128.30 130
4128.45 130
4128.59 128
4128.74 123
4128.89 116
4129.04 108
4129.18 101
4129.33 95
4129.48 91
4129.63 91
4129.77 91
4129.92 90
4130.07 87
4130.21 81
4130.36 72
4130.51 60
4130.66 48
4130.80 37
4130.95 29
4131.10 25
4131.25 24
4131.39 28
4131.54 33
4131.69 40
4131.83 48
4131.98 54
4132.13 60
4132.28 63
4132.42 65
4132.57 65
4132.72 65
4132.87 65
4133.01 66
4133.16 68
4133.31 71
4133.46 76
4133.60 81
4133.75 83
4133.90 82
4134.04 77
4134.19 67
4134.34 54
4134.49 39
4134.63 24
4134.78 13
4134.93 6
4135.08 4
4135.22 6
4135.37 11
4135.52 19
4135.67 28
4135.81 37
4135.96 46
4136.11 54
4136.26 62
4136.40 69
4136.55 74
4136.70 80
4136.84 84
4136.99 88
4137.14 92
4137.29 95
4137.43 95
4137.58 94
4137.73 90
4137.88 83
4138.02 75
4138.17 66
4138.32 57
4138.47 51
4138.61 47
4138.76 46
4138.91 46
4139.06 46
4139.20 45
4139.35 43
4139.50 40
4139.65 37
4139.79 36
4139.94 36
4140.09 39
4140.24 44
4140.38 49
4140.53 53
4140.68 55
4140.83 56
4140.97 55
4141.12 52
4141.27 49
4141.42 46
4141.56 42
4141.71 36
4141.86 29
4142.01 21
4142.15 13
4142.30 5
4142.45 0
4142.60 0
4142.74 0
4142.89 0
4143.04 0
4143.19 0
4143.33 1
4143.48 4
4143.63 5
4143.78 5
4143.92 4
4144.07 3
4144.22 3
4144.37 3
4144.51 5
4144.66 9
4144.81 12
4144.96 16
4145.10 21
4145.25 26
4145.40 32
4145.55 39
4145.69 46
4145.84 53
4145.99 60
4146.14 67
4146.28 72
4146.43 77
4146.58 82
4146.73 86
4146.87 88
4147.02 88
4147.17 85
4147.32 78
4147.46 68
4147.61 56
4147.76 44
4147.91 35
4148.05 29
4148.20 28
4148.35 32
4148.50 40
4148.64 51
4148.79 63
4148.94 76
4149.09 89
4149.24 100
4149.38 110
4149.53 117
4149.68 123
4149.83 129
4149.97 135
4150.12 143
4150.27 152
4150.42 160
4150.56 165
4150.71 165
4150.86 159
4151.01 145
4151.15 127
4151.30 107
4151.45 88
4151.60 74
4151.75 65
4151.89 62
4152.04 62
4152.19 64
4152.34 66
4152.48 66
4152.63 65
4152.78 63
4152.93 61
4153.07 60
4153.22 60
4153.37 60
4153.52 60
4153.66 60
4153.81 60
4153.96 60
4154.11 61
4154.26 63
4154.40 66
4154.55 71
4154.70 75
4154.85 77
4154.99 77
4155.14 75
4155.29 71
4155.44 66
4155.59 62
4155.73 59
4155.88 59
4156.03 61
4156.18 64
4156.32 67
4156.47 69
4156.62 69
4156.77 67
4156.91 63
4157.06 59
4157.21 54
4157.36 52
4157.51 51
4157.65 54
4157.80 58
4157.95 64
4158.10 69
4158.24 74
4158.39 78
4158.54 80
4158.69 81
4158.84 81
4158.98 83
4159.13 86
4159.28 90
4159.43 95
4159.57 102
4159.72 110
4159.87 118
4160.02 127
4160.17 136
4160.31 144
4160.46 149
4160.61 152
4160.76 152
4160.91 149
4161.05 143
4161.20 137
4161.35 130
4161.50 124
4161.64 119
4161.79 116
4161.94 114
4162.09 112
4162.24 110
4162.38 107
4162.53 102
4162.68 94
4162.83 83
4162.97 70
4163.12 56
4163.27 42
4163.42 29
4163.57 19
4163.71 13
4163.86 11
4164.01 11
4164.16 12
4164.31 12
4164.45 9
4164.60 4
4164.75 0
4164.90 0
4165.05 0
4165.19 0
4165.34 0
4165.49 0
4165.64 1
4165.78 17
4165.93 34
4166.08 50
4166.23 64
4166.38 73
4166.52 78
4166.67 79
4166.82 77
4166.97 74
4167.12 70
4167.26 66
4167.41 62
4167.56 59
4167.71 56
4167.86 52
4168.00 48
4168.15 43
4168.30 37
4168.45 31
4168.60 24
4168.74 18
4168.89 12
4169.04 6
4169.19 2
4169.34 0
4169.48 0
4169.63 0
4169.78 0
4169.93 0
4170.08 0
4170.22 0
4170.37 0
4170.52 0
4170.67 0
4170.82 0
4170.96 5
4171.11 13
4171.26 24
4171.41 35
4171.56 47
4171.70 57
4171.85 65
4172.00 70
4172.15 72
4172.30 70
4172.44 65
4172.59 56
4172.74 44
4172.89 32
4173.04 21
4173.18 11
4173.33 4
4173.48 0
4173.63 0
4173.78 0
4173.92 1
4174.07 5
4174.22 11
4174.37 17
4174.52 24
4174.66 31
4174.81 37
4174.96 41
4175.11 45
4175.26 47
4175.40 49
4175.55 48
4175.70 47
4175.85 43
4176.00 38
4176.15 31
4176.29 23
4176.44 15
4176.59 7
4176.74 2
4176.89 0
4177.03 0
4177.18 5
4177.33 14
4177.48 24
4177.63 34
4177.77 42
4177.92 45
4178.07 44
4178.22 38
4178.37 29
4178.51 19
4178.66 10
4178.81 4
4178.96 3
4179.11 6
4179.26 14
4179.40 24
4179.55 35
4179.70 46
4179.85 55
4180.00 62
4180.14 67
4180.29 69
4180.44 68
4180.59 66
4180.74 62
4180.89 56
4181.03 50
4181.18 43
4181.33 36
4181.48 29
4181.63 24
4181.77 21
4181.92 20
4182.07 21
4182.22 23
4182.37 24
4182.52 25
4182.66 23
4182.81 20
4182.96 16
4183.11 11
4183.26 6
4183.40 3
4183.55 2
4183.70 4
4183.85 7
4184.00 13
4184.15 20
4184.29 28
4184.44 36
4184.59 41
4184.74 43
4184.89 42
4185.04 38
4185.18 32
4185.33 25
4185.48 19
4185.63 16
4185.78 16
4185.93 19
4186.07 23
4186.22 28
4186.37 32
4186.52 33
4186.67 33
4186.81 30
4186.96 27
4187.11 25
4187.26 24
4187.41 24
4187.56 27
4187.70 33
4187.85 40
4188.00 49
4188.15 60
4188.30 71
4188.45 82
4188.59 92
4188.74 99
4188.89 103
4189.04 103
4189.19 99
4189.34 93
4189.48 87
4189.63 80
4189.78 76
4189.93 74
4190.08 73
4190.23 73
4190.37 72
4190.52 68
4190.67 62
4190.82 54
4190.97 46
4191.12 38
4191.26 33
4191.41 30
4191.56 31
4191.71 33
4191.86 36
4192.01 41
4192.15 46
4192.30 53
4192.45 59
4192.60 65
4192.75 70
4192.90 72
4193.04 69
4193.19 63
4193.34 53
4193.49 42
4193.64 32
4193.79 24
4193.94 22
4194.08 26
4194.23 36
4194.38 51
4194.53 69
4194.68 88
4194.83 107
4194.97 123
4195.12 136
4195.27 145
4195.42 150
4195.57 150
4195.72 145
4195.86 137
4196.01 126
4196.16 114
4196.31 102
4196.46 91
4196.61 82
4196.76 74
4196.90 67
4197.05 59
4197.20 50
4197.35 39
4197.50 27
4197.65 16
4197.79 8
4197.94 4
4198.09 4
4198.24 9
4198.39 18
4198.54 27
4198.69 36
4198.83 42
4198.98 46
4199.13 47
4199.28 46
4199.43 43
4199.58 39
4199.73 35
4199.87 30
4200.02 24
4200.17 18
4200.32 13
4200.47 9
4200.62 9
4200.76 13
4200.91 21
4201.06 32
4201.21 46
4201.36 59
4201.51 69
4201.66 76
4201.80 79
4201.95 77
4202.10 73
4202.25 68
4202.40 62
4202.55 55
4202.70 49
4202.84 42
4202.99 34
4203.14 25
4203.29 16
4203.44 6
4203.59 0
4203.74 0
4203.88 0
4204.03 0
4204.18 0
4204.33 0
4204.48 0
4204.63 0
4204.78 0
4204.92 6
4205.07 12
4205.22 17
4205.37 22
4205.52 24
4205.67 24
4205.82 21
4205.97 18
4206.11 14
4206.26 11
4206.41 11
4206.56 14
4206.71 19
4206.86 26
4207.01 32
4207.15 38
4207.30 40
4207.45 39
4207.60 34
4207.75 28
4207.90 22
4208.05 16
4208.19 12
4208.34 9
4208.49 9
4208.64 11
4208.79 15
4208.94 20
4209.09 27
4209.24 37
4209.38 48
4209.53 61
4209.68 74
4209.83 87
4209.98 99
4210.13 110
4210.28 118
4210.43 124
4210.57 127
4210.72 128
4210.87 126
4211.02 121
4211.17 114
4211.32 103
4211.47 91
4211.61 78
4211.76 65
4211.91 53
4212.06 43
4212.21 37
4212.36 36
4212.51 38
4212.66 44
4212.80 51
4212.95 58
4213.10 64
4213.25 67
4213.40 69
4213.55 69
4213.70 68
4213.85 66
4213.99 64
4214.14 61
4214.29 59
4214.44 56
4214.59 53
4214.74 51
4214.89 49
4215.04 48
4215.18 49
4215.33 51
4215.48 56
4215.63 61
4215.78 68
4215.93 76
4216.08 83
4216.23 89
4216.38 92
4216.52 94
4216.67 92
4216.82 89
4216.97 84
4217.12 80
4217.27 75
4217.42 72
4217.57 71
4217.71 70
4217.86 72
4218.01 74
4218.16 79
4218.31 84
4218.46 91
4218.61 99
4218.76 107
4218.91 116
4219.05 124
4219.20 132
4219.35 138
4219.50 145
4219.65 152
4219.80 159
4219.95 167
4220.10 177
4220.25 189
4220.39 201
4220.54 214
4220.69 228
4220.84 241
4220.99 253
4221.14 265
4221.29 276
4221.44 286
4221.59 295
4221.73 304
4221.88 310
4222.03 315
4222.18 318
4222.33 319
4222.48 319
4222.63 317
4222.78 314
4222.93 308
4223.07 301
4223.22 292
4223.37 282
4223.52 270
4223.67 258
4223.82 247
4223.97 236
4224.12 227
4224.27 220
4224.41 215
4224.56 211
4224.71 209
4224.86 207
4225.01 207
4225.16 206
4225.31 206
4225.46 204
4225.61 202
4225.76 199
4225.90 196
4226.05 191
4226.20 184
4226.35 176
4226.50 166
4226.65 154
4226.80 141
4226.95 127
4227.10 114
4227.25 103
4227.39 95
4227.54 90
4227.69 90
4227.84 93
4227.99 99
4228.14 107
4228.29 116
4228.44 126
4228.59 134
4228.74 140
4228.88 143
4229.03 143
4229.18 140
4229.33 136
4229.48 132
4229.63 128
4229.78 124
4229.93 122
4230.08 119
4230.23 117
4230.37 114
4230.52 109
4230.67 105
4230.82 99
4230.97 94
4231.12 88
4231.27 83
4231.42 77
4231.57 70
4231.72 63
4231.87 55
4232.01 48
4232.16 42
4232.31 39
4232.46 39
4232.61 42
4232.76 47
4232.91 51
4233.06 55
4233.21 56
4233.36 54
4233.51 51
4233.65 48
4233.80 46
4233.95 46
4234.10 49
4234.25 53
4234.40 58
4234.55 61
4234.70 64
4234.85 66
4235.00 67
4235.15 69
4235.29 71
4235.44 72
4235.59 71
4235.74 69
4235.89 65
4236.04 59
4236.19 54
4236.34 52
4236.49 53
4236.64 58
4236.79 66
4236.94 75
4237.08 84
4237.23 90
4237.38 93
4237.53 94
4237.68 92
4237.83 89
4237.98 86
4238.13 82
4238.28 78
4238.43 72
4238.58 66
4238.73 59
4238.87 52
4239.02 45
4239.17 39
4239.32 35
4239.47 32
4239.62 28
4239.77 25
4239.92 20
4240.07 14
4240.22 8
4240.37 2
4240.52 0
4240.67 0
4240.81 1
4240.96 7
4241.11 15
4241.26 26
4241.41 37
4241.56 50
4241.71 65
4241.86 80
4242.01 95
4242.16 110
4242.31 122
4242.46 131
4242.61 135
4242.76 134
4242.90 128
4243.05 120
4243.20 110
4243.35 100
4243.50 91
4243.65 84
4243.80 77
4243.95 70
4244.10 63
4244.25 56
4244.40 51
4244.55 47
4244.70 45
4244.85 47
4244.99 51
4245.14 56
4245.29 63
4245.44 69
4245.59 75
4245.74 79
4245.89 82
4246.04 82
4246.19 81
4246.34 76
4246.49 69
4246.64 61
4246.79 52
4246.94 43
4247.09 35
4247.23 28
4247.38 23
4247.53 18
4247.68 15
4247.83 12
4247.98 10
4248.13 8
4248.28 7
4248.43 7
4248.58 7
4248.73 5
4248.88 3
4249.03 0
4249.18 0
4249.33 0
4249.47 0
4249.62 0
4249.77 0
4249.92 0
4250.07 6
4250.22 14
4250.37 20
4250.52 23
4250.67 23
4250.82 21
4250.97 19
4251.12 16
4251.27 14
4251.42 12
4251.57 12
4251.72 12
4251.87 12
4252.01 13
4252.16 16
4252.31 21
4252.46 28
4252.61 37
4252.76 46
4252.91 55
4253.06 61
4253.21 63
4253.36 62
4253.51 55
4253.66 46
4253.81 36
4253.96 25
4254.11 16
4254.26 8
4254.41 1
4254.56 0
4254.71 0
4254.85 0
4255.00 0
4255.15 0
4255.30 0
4255.45 0
4255.60 0
4255.75 2
4255.90 16
4256.05 33
4256.20 51
4256.35 70
4256.50 86
4256.65 99
4256.80 107
4256.95 111
4257.10 112
4257.25 109
4257.40 105
4257.55 100
4257.70 94
4257.84 89
4257.99 84
4258.14 79
4258.29 72
4258.44 65
4258.59 57
4258.74 49
4258.89 40
4259.04 32
4259.19 27
4259.34 25
4259.49 27
4259.64 33
4259.79 43
4259.94 55
4260.09 70
4260.24 84
4260.39 97
4260.54 107
4260.69 114
4260.84 119
4260.99 122
4261.14 126
4261.28 131
4261.43 137
4261.58 144
4261.73 151
4261.88 156
4262.03 157
4262.18 155
4262.33 149
4262.48 141
4262.63 133
4262.78 125
4262.93 119
4263.08 115
4263.23 111
4263.38 107
4263.53 103
4263.68 100
4263.83 96
4263.98 94
4264.13 93
4264.28 95
4264.43 98
4264.58 103
4264.73 106
4264.88 108
4265.03 107
4265.18 102
4265.33 93
4265.47 83
4265.62 71
4265.77 61
4265.92 53
4266.07 47
4266.22 44
4266.37 44
4266.52 46
4266.67 49
4266.82 53
4266.97 58
4267.12 64
4267.27 69
4267.42 75
4267.57 80
4267.72 84
4267.87 88
4268.02 91
4268.17 95
4268.32 98
4268.47 100
4268.62 103
4268.77 104
4268.92 105
4269.07 104
4269.22 100
4269.37 95
4269.52 88
4269.67 79
4269.82 70
4269.97 62
4270.12 55
4270.27 50
4270.42 49
4270.56 50
4270.71 54
4270.86 61
4271.01 70
4271.16 82
4271.31 95
4271.46 107
4271.61 117
4271.76 124
4271.91 128
4272.06 128
4272.21 126
4272.36 122
4272.51 116
4272.66 110
4272.81 103
4272.96 96
4273.11 88
4273.26 82
4273.41 76
4273.56 71
4273.71 67
4273.86 65
4274.01 66
4274.16 67
4274.31 68
4274.46 69
4274.61 70
4274.76 69
4274.91 67
4275.06 64
4275.21 60
4275.36 56
4275.51 52
4275.66 50
4275.81 49
4275.96 50
4276.11 52
4276.26 55
4276.41 58
4276.56 61
4276.71 62
4276.86 62
4277.01 61
4277.16 59
4277.31 57
4277.46 54
4277.61 50
4277.76 46
4277.91 42
4278.06 38
4278.21 34
4278.36 31
4278.51 28
4278.66 25
4278.81 21
4278.96 16
4279.11 11
4279.26 5
4279.41 0
4279.56 0
4279.71 0
4279.86 0
4280.01 0
4280.15 0
4280.30 0
4280.45 0
4280.60 0
4280.75 3
4280.90 8
4281.05 15
4281.20 21
4281.35 27
4281.50 32
4281.65 34
4281.80 34
4281.95 31
4282.10 27
4282.25 22
4282.40 18
4282.55 16
4282.70 16
4282.85 18
4283.00 21
4283.15 25
4283.30 28
4283.45 31
4283.60 31
4283.75 29
4283.90 24
4284.05 19
4284.20 13
4284.35 8
4284.50 5
4284.65 4
4284.80 6
4284.95 7
4285.10 9
4285.25 9
4285.40 8
4285.55 6
4285.70 4
4285.85 4
4286.00 6
4286.15 10
4286.30 17
4286.45 25
4286.60 34
4286.75 42
4286.90 49
4287.05 55
4287.20 60
4287.35 64
4287.50 68
4287.65 71
4287.80 73
4287.95 72
4288.10 68
4288.25 60
4288.40 48
4288.56 32
4288.71 15
4288.86 0
4289.01 0
4289.16 0
4289.31 0
4289.46 0
4289.61 7
4289.76 22
4289.91 34
4290.06 42
4290.21 44
4290.36 41
4290.51 33
4290.66 22
4290.81 10
4290.96 0
4291.11 0
4291.26 0
4291.41 0
4291.56 0
4291.71 0
4291.86 0
4292.01 0
4292.16 2
4292.31 6
4292.46 10
4292.61 13
4292.76 16
4292.91 18
4293.06 19
4293.21 20
4293.36 21
4293.51 20
4293.66 19
4293.81 17
4293.96 13
4294.11 10
4294.26 6
4294.41 4
4294.56 4
4294.71 7
4294.86 12
4295.01 20
4295.16 30
4295.31 40
4295.46 50
4295.61 60
4295.76 67
4295.91 73
4296.06 77
4296.21 80
4296.36 83
4296.51 85
4296.66 87
4296.81 90
4296.96 93
4297.11 96
4297.26 99
4297.41 100
4297.56 101
4297.71 100
4297.86 98
4298.01 95
4298.17 91
4298.32 86
4298.47 81
4298.62 76
4298.77 71
4298.92 67
4299.07 65
4299.22 66
4299.37 69
4299.52 74
4299.67 81
4299.82 88
4299.97 95
4300.12 101
4300.27 107
4300.42 111
4300.57 114
4300.72 115
4300.87 114
4301.02 112
4301.17 107
4301.32 100
4301.47 91
4301.62 81
4301.77 71
4301.92 63
4302.07 55
4302.22 49
4302.37 44
4302.52 40
4302.67 36
4302.82 32
4302.97 27
4303.12 23
4303.27 20
4303.43 20
4303.58 23
4303.73 29
4303.88 39
4304.03 50
4304.18 60
4304.33 66
4304.48 67
4304.63 62
4304.78 52
4304.93 40
4305.08 26
4305.23 16
4305.38 10
4305.53 9
4305.68 13
4305.83 20
4305.98 28
4306.13 35
4306.28 40
4306.43 43
4306.58 44
4306.73 43
4306.88 42
4307.03 41
4307.18 40
4307.33 41
4307.49 43
4307.64 48
4307.79 53
4307.94 59
4308.09 63
4308.24 65
4308.39 64
4308.54 59
4308.69 51
4308.84 40
4308.99 27
4309.14 16
4309.29 6
4309.44 0
4309.59 0
4309.74 0
4309.89 0
4310.04 0
4310.19 0
4310.34 0
4310.49 0
4310.64 0
4310.79 0
4310.95 2
4311.10 6
4311.25 10
4311.40 15
4311.55 20
4311.70 24
4311.85 27
4312.00 29
4312.15 30
4312.30 30
4312.45 30
4312.60 28
4312.75 26
4312.90 23
4313.05 19
4313.20 14
4313.35 11
4313.50 8
4313.65 6
4313.80 7
4313.96 9
4314.11 13
4314.26 18
4314.41 24
4314.56 31
4314.71 37
4314.86 41
4315.01 40
4315.16 36
4315.31 29
4315.46 19
4315.61 8
4315.76 0
4315.91 0
4316.06 0
4316.21 0
4316.36 0
4316.51 5
4316.66 11
4316.82 16
4316.97 19
4317.12 21
4317.27 23
4317.42 23
4317.57 24
4317.72 24
4317.87 23
4318.02 22
4318.17 20
4318.32 18
4318.47 17
4318.62 17
4318.77 19
4318.92 23
4319.07 29
4319.22 36
4319.38 44
4319.53 51
4319.68 57
4319.83 61
4319.98 63
4320.13 63
4320.28 61
4320.43 57
4320.58 52
4320.73 46
4320.88 40
4321.03 36
4321.18 33
4321.33 33
4321.48 36
4321.63 40
4321.79 44
4321.94 47
4322.09 48
4322.24 48
4322.39 46
4322.54 45
4322.69 44
4322.84 46
4322.99 51
4323.14 58
4323.29 67
4323.44 76
4323.59 84
4323.74 89
4323.90 91
4324.05 90
4324.20 87
4324.35 81
4324.50 74
4324.65 68
4324.80 65
4324.95 63
4325.10 66
4325.25 71
4325.40 79
4325.55 88
4325.70 97
4325.85 105
4326.00 110
4326.16 113
4326.31 112
4326.46 109
4326.61 103
4326.76 95
4326.91 87
4327.06 79
4327.21 72
4327.36 66
4327.51 61
4327.66 57
4327.81 54
4327.96 51
4328.12 49
4328.27 47
4328.42 45
4328.57 43
4328.72 41
4328.87 38
4329.02 34
4329.17 29
4329.32 25
4329.47 20
4329.62 17
4329.77 15
4329.92 15
4330.08 16
4330.23 19
4330.38 23
4330.53 28
4330.68 33
4330.83 40
4330.98 48
4331.13 57
4331.28 66
4331.43 74
4331.58 81
4331.73 86
4331.89 88
4332.04 89
4332.19 88
4332.34 88
4332.49 89
4332.64 91
4332.79 95
4332.94 100
4333.09 106
4333.24 112
4333.39 118
4333.54 124
4333.70 129
4333.85 134
4334.00 138
4334.15 140
4334.30 141
4334.45 139
4334.60 135
4334.75 128
4334.90 120
4335.05 112
4335.20 105
4335.36 100
4335.51 98
4335.66 98
4335.81 100
4335.96 103
4336.11 107
4336.26 109
4336.41 111
4336.56 113
4336.71 113
4336.86 111
4337.02 108
4337.17 103
4337.32 97
4337.47 90
4337.62 82
4337.77 75
4337.92 68
4338.07 62
4338.22 57
4338.37 52
4338.52 47
4338.68 43
4338.83 40
4338.98 37
4339.13 35
4339.28 33
4339.43 31
4339.58 28
4339.73 22
4339.88 15
4340.03 5
4340.19 0
4340.34 0
4340.49 0
4340.64 0
4340.79 0
4340.94 0
4341.09 0
4341.24 0
4341.39 14
4341.54 29
4341.69 42
4341.85 53
4342.00 60
4342.15 65
4342.30 68
4342.45 73
4342.60 79
4342.75 88
4342.90 99
4343.05 112
4343.21 123
4343.36 133
4343.51 138
4343.66 140
4343.81 137
4343.96 131
4344.11 124
4344.26 117
4344.41 110
4344.56 106
4344.72 103
4344.87 103
4345.02 104
4345.17 106
4345.32 108
4345.47 110
4345.62 111
4345.77 110
4345.92 107
4346.08 101
4346.23 93
4346.38 82
4346.53 70
4346.68 58
4346.83 48
4346.98 41
4347.13 37
4347.28 37
4347.43 40
4347.59 44
4347.74 49
4347.89 53
4348.04 56
4348.19 60
4348.34 64
4348.49 71
4348.64 80
4348.79 92
4348.95 105
4349.10 118
4349.25 128
4349.40 135
4349.55 138
4349.70 135
4349.85 129
4350.00 121
4350.16 112
4350.31 102
4350.46 92
4350.61 83
4350.76 75
4350.91 66
4351.06 57
4351.21 49
4351.36 42
4351.52 37
4351.67 32
4351.82 29
4351.97 27
4352.12 25
4352.27 25
4352.42 26
4352.57 29
4352.73 34
4352.88 40
4353.03 48
4353.18 57
4353.33 66
4353.48 75
4353.63 81
4353.78 87
4353.93 91
4354.09 95
4354.24 99
4354.39 103
4354.54 108
4354.69 112
4354.84 115
4354.99 117
4355.14 118
4355.30 117
4355.45 116
4355.60 114
4355.75 113
4355.90 114
4356.05 117
4356.20 123
4356.35 132
4356.51 141
4356.66 151
4356.81 159
4356.96 164
4357.11 166
4357.26 164
4357.41 159
4357.56 151
4357.72 141
4357.87 130
4358.02 119
4358.17 109
4358.32 100
4358.47 91
4358.62 85
4358.77 79
4358.93 75
4359.08 72
4359.23 69
4359.38 66
4359.53 63
4359.68 59
4359.83 54
4359.99 50
4360.14 46
4360.29 45
4360.44 47
4360.59 54
4360.74 64
4360.89 76
4361.04 88
4361.20 98
4361.35 105
4361.50 107
4361.65 106
4361.80 102
4361.95 99
4362.10 96
4362.26 96
4362.41 98
4362.56 102
4362.71 107
4362.86 112
4363.01 115
4363.16 118
4363.31 121
4363.47 123
4363.62 126
4363.77 129
4363.92 131
4364.07 132
4364.22 131
4364.37 128
4364.53 124
4364.68 119
4364.83 116
4364.98 114
4365.13 117
4365.28 123
4365.43 133
4365.59 146
4365.74 159
4365.89 172
4366.04 182
4366.19 190
4366.34 195
4366.49 198
4366.65 199
4366.80 200
4366.95 199
4367.10 197
4367.25 192
4367.40 186
4367.55 177
4367.71 169
4367.86 161
4368.01 155
4368.16 153
4368.31 153
4368.46 156
4368.61 159
4368.77 160
4368.92 157
4369.07 150
4369.22 138
4369.37 123
4369.52 107
4369.68 92
4369.83 80
4369.98 73
4370.13 72
4370.28 76
4370.43 82
4370.58 89
4370.74 94
4370.89 96
4371.04 95
4371.19 92
4371.34 89
4371.49 86
4371.64 84
4371.80 84
4371.95 86
4372.10 88
4372.25 92
4372.40 95
4372.55 98
4372.71 101
4372.86 104
4373.01 106
4373.16 109
4373.31 110
4373.46 112
4373.61 115
4373.77 118
4373.92 120
4374.07 121
4374.22 119
4374.37 115
4374.52 107
4374.68 97
4374.83 87
4374.98 77
4375.13 71
4375.28 70
4375.43 75
4375.59 85
4375.74 99
4375.89 116
4376.04 132
4376.19 145
4376.34 153
4376.49 156
4376.65 154
4376.80 150
4376.95 146
4377.10 144
4377.25 145
4377.40 149
4377.56 156
4377.71 163
4377.86 168
4378.01 170
4378.16 169
4378.31 164
4378.47 158
4378.62 151
4378.77 147
4378.92 146
4379.07 147
4379.22 150
4379.38 151
4379.53 151
4379.68 146
4379.83 138
4379.98 126
4380.13 112
4380.29 98
4380.44 85
4380.59 74
4380.74 66
4380.89 62
4381.04 61
4381.20 63
4381.35 69
4381.50 76
4381.65 83
4381.80 89
4381.95 91
4382.11 89
4382.26 82
4382.41 70
4382.56 56
4382.71 40
4382.86 26
4383.02 13
4383.17 3
4383.32 0
4383.47 0
4383.62 0
4383.77 0
4383.93 0
4384.08 0
4384.23 0
4384.38 0
4384.53 0
4384.69 5
4384.84 12
4384.99 19
4385.14 26
4385.29 33
4385.44 42
4385.60 51
4385.75 62
4385.90 74
4386.05 86
4386.20 97
4386.35 107
4386.51 114
4386.66 118
4386.81 119
4386.96 116
4387.11 112
4387.27 107
4387.42 103
4387.57 101
4387.72 101
4387.87 104
4388.02 108
4388.18 113
4388.33 116
4388.48 116
4388.63 114
4388.78 109
4388.94 103
4389.09 96
4389.24 92
4389.39 92
4389.54 96
4389.69 105
4389.85 117
4390.00 132
4390.15 146
4390.30 158
4390.45 167
4390.61 171
4390.76 171
4390.91 169
4391.06 166
4391.21 162
4391.36 159
4391.52 156
4391.67 153
4391.82 149
4391.97 144
4392.12 137
4392.28 130
4392.43 123
4392.58 116
4392.73 108
4392.88 102
4393.04 96
4393.19 91
4393.34 87
4393.49 86
4393.64 87
4393.79 90
4393.95 94
4394.10 98
4394.25 101
4394.40 102
4394.55 99
4394.71 94
4394.86 87
4395.01 79
4395.16 73
4395.31 68
4395.47 66
4395.62 66
4395.77 69
4395.92 74
4396.07 80
4396.23 87
4396.38 93
4396.53 98
4396.68 103
4396.83 107
4396.99 110
4397.14 112
4397.29 113
4397.44 114
4397.59 112
4397.75 109
4397.90 103
4398.05 97
4398.20 90
4398.35 84
4398.51 80
4398.66 79
4398.81 81
4398.96 88
4399.11 96
4399.26 106
4399.42 116
4399.57 123
4399.72 126
4399.87 126
4400.03 123
4400.18 119
4400.33 113
4400.48 110
4400.63 108
4400.79 109
4400.94 112
4401.09 118
4401.24 124
4401.39 131
4401.55 137
4401.70 142
4401.85 143
4402.00 143
4402.15 139
4402.31 133
4402.46 126
4402.61 117
4402.76 110
4402.91 103
4403.07 98
4403.22 96
4403.37 97
4403.52 99
4403.67 104
4403.83 110
4403.98 116
4404.13 121
4404.28 125
4404.43 126
4404.59 126
4404.74 124
4404.89 121
4405.04 119
4405.19 118
4405.35 119
4405.50 122
4405.65 126
4405.80 132
4405.96 139
4406.11 146
4406.26 152
4406.41 156
4406.56 159
4406.72 161
4406.87 160
4407.02 159
4407.17 157
4407.32 155
4407.48 155
4407.63 156
4407.78 158
4407.93 162
4408.09 166
4408.24 169
4408.39 170
4408.54 168
4408.69 162
4408.85 153
4409.00 142
4409.15 129
4409.30 116
4409.45 106
4409.61 99
4409.76 96
4409.91 96
4410.06 101
4410.22 109
4410.37 120
4410.52 133
4410.67 146
4410.82 158
4410.98 168
4411.13 173
4411.28 175
4411.43 172
4411.59 167
4411.74 161
4411.89 154
4412.04 148
4412.19 143
4412.35 137
4412.50 131
4412.65 124
4412.80 115
4412.96 106
4413.11 97
4413.26 90
4413.41 87
4413.56 87
4413.72 91
4413.87 98
4414.02 105
4414.17 111
4414.33 116
4414.48 117
4414.63 115
4414.78 112
4414.93 110
4415.09 108
4415.24 109
4415.39 113
4415.54 117
4415.70 123
4415.85 127
4416.00 130
4416.15 130
4416.31 127
4416.46 122
4416.61 115
4416.76 107
4416.91 98
4417.07 89
4417.22 81
4417.37 72
4417.52 65
4417.68 57
4417.83 51
4417.98 45
4418.13 40
4418.29 38
4418.44 37
4418.59 37
4418.74 40
4418.89 44
4419.05 49
4419.20 55
4419.35 64
4419.50 73
4419.66 84
4419.81 94
4419.96 104
4420.11 113
4420.27 118
4420.42 120
4420.57 118
4420.72 111
4420.88 103
4421.03 93
4421.18 83
4421.33 76
4421.48 73
4421.64 75
4421.79 83
4421.94 95
4422.09 110
4422.25 125
4422.40 139
4422.55 147
4422.70 150
4422.86 148
4423.01 141
4423.16 131
4423.31 121
4423.47 111
4423.62 104
4423.77 99
4423.92 95
4424.08 93
4424.23 91
4424.38 89
4424.53 87
4424.69 86
4424.84 86
4424.99 89
4425.14 96
4425.30 105
4425.45 117
4425.60 128
4425.75 137
4425.90 142
4426.06 143
4426.21 140
4426.36 134
4426.51 127
4426.67 120
4426.82 114
4426.97 110
4427.12 106
4427.28 102
4427.43 97
4427.58 91
4427.73 85
4427.89 82
4428.04 81
4428.19 86
4428.34 96
4428.50 109
4428.65 125
4428.80 141
4428.95 154
4429.11 162
4429.26 164
4429.41 161
4429.56 153
4429.72 141
4429.87 128
4430.02 114
4430.17 101
4430.33 89
4430.48 79
4430.63 70
4430.79 62
4430.94 55
4431.09 49
4431.24 45
4431.40 43
4431.55 42
4431.70 43
4431.85 45
4432.01 49
4432.16 53
4432.31 59
4432.46 65
4432.62 72
4432.77 78
4432.92 81
4433.07 82
4433.23 79
4433.38 73
4433.53 65
4433.68 56
4433.84 48
4433.99 42
4434.14 41
4434.29 43
4434.45 49
4434.60 58
4434.75 69
4434.90 82
4435.06 95
4435.21 107
4435.36 119
4435.52 130
4435.67 138
4435.82 143
4435.97 144
4436.13 142
4436.28 137
4436.43 130
4436.58 120
4436.74 111
4436.89 101
4437.04 93
4437.19 85
4437.35 78
4437.50 71
4437.65 64
4437.80 57
4437.96 51
4438.11 44
4438.26 36
4438.42 27
4438.57 18
4438.72 9
4438.87 1
4439.03 0
4439.18 0
4439.33 0
4439.48 0
4439.64 0
4439.79 0
4439.94 0
4440.09 0
4440.25 6
4440.40 15
4440.55 25
4440.71 37
4440.86 49
4441.01 61
4441.16 74
4441.32 86
4441.47 98
4441.62 108
4441.77 117
4441.93 122
4442.08 125
4442.23 123
4442.39 117
4442.54 107
4442.69 94
4442.84 78
4443.00 62
4443.15 47
4443.30 34
4443.46 22
4443.61 13
4443.76 6
4443.91 0
4444.07 0
4444.22 0
4444.37 0
4444.52 6
4444.68 16
4444.83 28
4444.98 41
4445.14 54
4445.29 65
4445.44 73
4445.59 78
4445.75 80
4445.90 78
4446.05 73
4446.21 68
4446.36 62
4446.51 57
4446.66 53
4446.82 53
4446.97 55
4447.12 60
4447.27 65
4447.43 71
4447.58 76
4447.73 80
4447.89 82
4448.04 81
4448.19 79
4448.34 74
4448.50 69
4448.65 65
4448.80 62
4448.96 61
4449.11 65
4449.26 72
4449.41 80
4449.57 90
4449.72 99
4449.87 105
4450.03 107
4450.18 106
4450.33 101
4450.48 95
4450.64 86
4450.79 77
4450.94 67
4451.10 56
4451.25 45
4451.40 34
4451.56 25
4451.71 18
4451.86 14
4452.01 14
4452.17 19
4452.32 26
4452.47 36
4452.63 47
4452.78 58
4452.93 67
4453.08 75
4453.24 81
4453.39 86
4453.54 91
4453.70 95
4453.85 99
4454.00 103
4454.15 105
4454.31 107
4454.46 106
4454.61 104
4454.77 101
4454.92 98
4455.07 97
4455.23 97
4455.38 99
4455.53 102
4455.68 104
4455.84 104
4455.99 102
4456.14 96
4456.30 88
4456.45 78
4456.60 69
4456.76 62
4456.91 57
4457.06 55
4457.21 56
4457.37 59
4457.52 63
4457.67 67
4457.83 71
4457.98 75
4458.13 79
4458.29 82
4458.44 85
4458.59 87
4458.74 88
4458.90 88
4459.05 88
4459.20 88
4459.36 87
4459.51 86
4459.66 86
4459.82 85
4459.97 84
4460.12 82
4460.27 81
4460.43 79
4460.58 77
4460.73 74
4460.89 72
4461.04 69
4461.19 66
4461.35 63
4461.50 60
4461.65 58
4461.81 57
4461.96 57
4462.11 59
4462.26 60
4462.42 62
4462.57 62
4462.72 60
4462.88 57
4463.03 53
4463.18 49
4463.34 47
4463.49 47
4463.64 51
4463.80 57
4463.95 66
4464.10 74
4464.25 82
4464.41 87
4464.56 89
4464.71 87
4464.87 82
4465.02 76
4465.17 70
4465.33 65
4465.48 62
4465.63 62
4465.79 64
4465.94 68
4466.09 72
4466.25 76
4466.40 78
4466.55 79
4466.70 78
4466.86 75
4467.01 71
4467.16 67
4467.32 62
4467.47 56
4467.62 50
4467.78 44
4467.93 40
4468.08 38
4468.24 38
4468.39 41
4468.54 45
4468.70 50
4468.85 55
4469.00 59
4469.16 61
4469.31 63
4469.46 63
4469.62 61
4469.77 59
4469.92 57
4470.08 54
4470.23 50
4470.38 46
4470.53 43
4470.69 40
4470.84 39
4470.99 40
4471.15 43
4471.30 46
4471.45 49
4471.61 52
4471.76 54
4471.91 56
4472.07 57
4472.22 58
4472.37 60
4472.53 64
4472.68 67
4472.83 70
4472.99 72
4473.14 72
4473.29 71
4473.45 68
4473.60 64
4473.75 59
4473.91 54
4474.06 50
4474.21 45
4474.37 41
4474.52 37
4474.67 34
4474.83 32
4474.98 30
4475.13 30
4475.29 30
4475.44 29
4475.59 26
4475.75 23
4475.90 19
4476.05 15
4476.21 13
4476.36 13
4476.51 17
4476.67 23
4476.82 32
4476.97 42
4477.13 53
4477.28 62
4477.43 69
4477.59 71
4477.74 70
4477.89 65
4478.05 58
4478.20 52
4478.35 48
4478.51 47
4478.66 49
4478.81 52
4478.97 52
4479.12 49
4479.27 40
4479.43 25
4479.58 7
4479.73 0
4479.89 0
4480.04 0
4480.19 0
4480.35 0
4480.50 0
4480.65 0
4480.81 2
4480.96 14
4481.11 24
4481.27 32
4481.42 39
4481.57 44
4481.73 49
4481.88 53
4482.03 55
4482.19 56
4482.34 55
4482.49 53
4482.65 51
4482.80 49
4482.95 48
4483.11 48
4483.26 47
4483.41 47
4483.57 47
4483.72 44
4483.88 41
4484.03 37
4484.18 33
4484.34 29
4484.49 27
4484.64 28
4484.80 30
4484.95 35
4485.10 42
4485.26 48
4485.41 53
4485.56 56
4485.72 56
4485.87 54
4486.02 49
4486.18 42
4486.33 34
4486.48 25
4486.64 16
4486.79 8
4486.94 3
4487.10 0
4487.25 0
4487.41 0
4487.56 0
4487.71 0
4487.87 3
4488.02 8
4488.17 16
4488.33 24
4488.48 33
4488.63 42
4488.79 51
4488.94 58
4489.09 64
4489.25 68
4489.40 71
4489.55 74
4489.71 76
4489.86 77
4490.02 76
4490.17 72
4490.32 68
4490.48 62
4490.63 57
4490.78 52
4490.94 51
4491.09 54
4491.24 59
4491.40 67
4491.55 76
4491.70 83
4491.86 89
4492.01 91
4492.17 89
4492.32 83
4492.47 75
4492.63 65
4492.78 55
4492.93 45
4493.09 36
4493.24 29
4493.39 24
4493.55 21
4493.70 18
4493.86 16
4494.01 13
4494.16 9
4494.32 6
4494.47 4
4494.62 4
4494.78 7
4494.93 14
4495.08 22
4495.24 31
4495.39 39
4495.55 46
4495.70 49
4495.85 51
4496.01 50
4496.16 48
4496.31 45
4496.47 42
4496.62 41
4496.77 40
4496.93 42
4497.08 44
4497.24 47
4497.39 50
4497.54 53
4497.70 53
4497.85 51
4498.00 47
4498.16 42
4498.31 36
4498.47 30
4498.62 26
4498.77 23
4498.93 23
4499.08 24
4499.23 25
4499.39 25
4499.54 24
4499.69 19
4499.85 13
4500.00 5
4500.16 0
4500.31 0
4500.46 0
4500.62 0
4500.77 0
4500.92 0
4501.08 0
4501.23 5
4501.39 8
4501.54 9
4501.69 8
4501.85 6
4502.00 4
4502.15 4
4502.31 5
4502.46 9
4502.62 14
4502.77 20
4502.92 26
4503.08 31
4503.23 35
4503.38 37
4503.54 38
4503.69 38
4503.85 36
4504.00 34
4504.15 32
4504.31 29
4504.46 27
4504.62 26
4504.77 27
4504.92 29
4505.08 32
4505.23 35
4505.38 38
4505.54 40
4505.69 40
4505.85 39
4506.00 36
4506.15 33
4506.31 31
4506.46 31
4506.62 33
4506.77 38
4506.92 46
4507.08 56
4507.23 66
4507.38 74
4507.54 79
4507.69 80
4507.85 74
4508.00 64
4508.15 50
4508.31 34
4508.46 18
4508.62 5
4508.77 0
4508.92 0
4509.08 0
4509.23 0
4509.38 0
4509.54 4
4509.69 10
4509.85 13
4510.00 16
4510.15 16
4510.31 16
4510.46 15
4510.62 16
4510.77 18
4510.92 23
4511.08 31
4511.23 41
4511.39 53
4511.54 67
4511.69 80
4511.85 92
4512.00 102
4512.16 109
4512.31 112
4512.46 111
4512.62 107
4512.77 100
4512.92 92
4513.08 83
4513.23 73
4513.39 66
4513.54 60
4513.69 56
4513.85 53
4514.00 52
4514.16 51
4514.31 50
4514.46 50
4514.62 50
4514.77 50
4514.93 52
4515.08 55
4515.23 59
4515.39 63
4515.54 68
4515.70 74
4515.85 78
4516.00 83
4516.16 86
4516.31 88
4516.47 89
4516.62 90
4516.77 90
4516.93 89
4517.08 88
4517.24 87
4517.39 85
4517.54 83
4517.70 81
4517.85 78
4518.01 75
4518.16 70
4518.31 64
4518.47 56
4518.62 46
4518.78 35
4518.93 24
4519.08 14
4519.24 6
4519.39 0
4519.55 0
4519.70 0
4519.86 2
4520.01 7
4520.16 12
4520.32 17
4520.47 22
4520.63 27
4520.78 31
4520.93 36
4521.09 42
4521.24 49
4521.40 57
4521.55 65
4521.70 75
4521.86 84
4522.01 92
4522.17 101
4522.32 109
4522.47 117
4522.63 124
4522.78 130
4522.94 133
4523.09 133
4523.25 130
4523.40 123
4523.55 114
4523.71 103
4523.86 92
4524.02 81
4524.17 72
4524.32 65
4524.48 61
4524.63 58
4524.79 58
4524.94 58
4525.10 59
4525.25 58
4525.40 58
4525.56 56
4525.71 54
4525.87 51
4526.02 48
4526.17 44
4526.33 41
4526.48 36
4526.64 31
4526.79 25
4526.95 18
4527.10 10
4527.25 3
4527.41 0
4527.56 0
4527.72 0
4527.87 0
4528.02 0
4528.18 0
4528.33 1
4528.49 4
4528.64 6
4528.80 7
4528.95 7
4529.10 7
4529.26 8
4529.41 10
4529.57 14
4529.72 17
4529.88 20
4530.03 20
4530.18 19
4530.34 15
4530.49 11
4530.65 7
4530.80 5
4530.95 6
4531.11 10
4531.26 17
4531.42 26
4531.57 38
4531.73 51
4531.88 65
4532.03 78
4532.19 90
4532.34 101
4532.50 111
4532.65 121
4532.81 129
4532.96 137
4533.11 143
4533.27 147
4533.42 148
4533.58 146
4533.73 141
4533.89 134
4534.04 127
4534.19 120
4534.35 113
4534.50 107
4534.66 101
4534.81 94
4534.97 85
4535.12 75
4535.28 64
4535.43 53
4535.58 42
4535.74 34
4535.89 28
4536.05 24
4536.20 23
4536.36 23
4536.51 25
4536.66 28
4536.82 32
4536.97 36
4537.13 40
4537.28 45
4537.44 49
4537.59 53
4537.74 57
4537.90 61
4538.05 65
4538.21 71
4538.36 77
4538.52 85
4538.67 92
4538.83 100
4538.98 106
4539.13 111
4539.29 113
4539.44 113
4539.60 113
4539.75 110
4539.91 108
4540.06 104
4540.21 101
4540.37 96
4540.52 92
4540.68 88
4540.83 85
4540.99 85
4541.14 89
4541.30 97
4541.45 107
4541.60 119
4541.76 129
4541.91 133
4542.07 131
4542.22 121
4542.38 104
4542.53 84
4542.69 65
4542.84 49
4542.99 39
4543.15 36
4543.30 38
4543.46 44
4543.61 51
4543.77 58
4543.92 63
4544.08 66
4544.23 68
4544.39 70
4544.54 72
4544.69 75
4544.85 80
4545.00 86
4545.16 94
4545.31 102
4545.47 110
4545.62 114
4545.78 115
4545.93 110
4546.08 101
4546.24 87
4546.39 71
4546.55 55
4546.70 40
4546.86 28
4547.01 20
4547.17 17
4547.32 18
4547.48 22
4547.63 29
4547.78 37
4547.94 43
4548.09 47
4548.25 49
4548.40 48
4548.56 45
4548.71 41
4548.87 36
4549.02 31
4549.18 27
4549.33 22
4549.48 15
4549.64 7
4549.79 0
4549.95 0
4550.10 0
4550.26 0
4550.41 0
4550.57 0
4550.72 0
4550.88 0
4551.03 4
4551.19 13
4551.34 21
4551.49 27
4551.65 31
4551.80 33
4551.96 34
4552.11 35
4552.27 35
4552.42 36
4552.58 36
4552.73 35
4552.89 34
4553.04 31
4553.20 27
4553.35 22
4553.50 18
4553.66 16
4553.81 15
4553.97 16
4554.12 20
4554.28 24
4554.43 29
4554.59 34
4554.74 38
4554.90 41
4555.05 45
4555.21 49
4555.36 54
4555.51 61
4555.67 70
4555.82 82
4555.98 94
4556.13 106
4556.29 117
4556.44 125
4556.60 130
4556.75 132
4556.91 132
4557.06 131
4557.22 131
4557.37 133
4557.53 136
4557.68 140
4557.84 143
4557.99 143
4558.14 140
4558.30 133
4558.45 123
4558.61 112
4558.76 100
4558.92 90
4559.07 82
4559.23 76
4559.38 72
4559.54 70
4559.69 68
4559.85 68
4560.00 70
4560.16 73
4560.31 77
4560.47 81
4560.62 86
4560.78 91
4560.93 96
4561.08 100
4561.24 104
4561.39 108
4561.55 112
4561.70 114
4561.86 114
4562.01 112
4562.17 107
4562.32 101
4562.48 94
4562.63 87
4562.79 83
4562.94 81
4563.10 81
4563.25 84
4563.41 89
4563.56 95
4563.72 102
4563.87 109
4564.03 115
4564.18 119
4564.34 120
4564.49 117
4564.65 112
4564.80 104
4564.95 96
4565.11 88
4565.26 83
4565.42 80
4565.57 79
4565.73 80
4565.88 83
4566.04 85
4566.19 87
4566.35 88
4566.50 87
4566.66 85
4566.81 82
4566.97 77
4567.12 72
4567.28 67
4567.43 63
4567.59 60
4567.74 58
4567.90 58
4568.05 59
4568.21 62
4568.36 66
4568.52 69
4568.67 73
4568.83 76
4568.98 79
4569.14 80
4569.29 80
4569.45 79
4569.60 77
4569.76 74
4569.91 71
4570.07 67
4570.22 64
4570.38 62
4570.53 60
4570.69 59
4570.84 58
4571.00 58
4571.15 58
4571.31 57
4571.46 56
4571.62 55
4571.77 53
4571.93 52
4572.08 52
4572.23 52
4572.39 53
4572.54 54
4572.70 55
4572.85 56
4573.01 55
4573.16 52
4573.32 46
4573.47 38
4573.63 27
4573.78 15
4573.94 3
4574.09 0
4574.25 0
4574.40 0
4574.56 0
4574.71 0
4574.87 0
4575.02 7
4575.18 14
4575.33 20
4575.49 24
4575.64 28
4575.80 32
4575.95 35
4576.11 38
4576.26 41
4576.42 43
4576.57 43
4576.73 41
4576.88 36
4577.04 30
4577.19 24
4577.35 17
4577.51 13
4577.66 10
4577.82 10
4577.97 11
4578.13 15
4578.28 20
4578.44 24
4578.59 30
4578.75 34
4578.90 39
4579.06 43
4579.21 48
4579.37 51
4579.52 53
4579.68 54
4579.83 54
4579.99 54
4580.14 54
4580.30 57
4580.45 61
4580.61 69
4580.76 79
4580.92 90
4581.07 100
4581.23 107
4581.38 109
4581.54 105
4581.69 98
4581.85 87
4582.00 74
4582.16 61
4582.31 51
4582.47 43
4582.62 37
4582.78 33
4582.93 30
4583.09 26
4583.24 23
4583.40 19
4583.55 16
4583.71 15
4583.86 16
4584.02 19
4584.17 23
4584.33 27
4584.48 31
4584.64 34
4584.80 34
4584.95 33
4585.11 31
4585.26 27
4585.42 21
4585.57 14
4585.73 6
4585.88 0
4586.04 0
4586.19 0
4586.35 0
4586.50 0
4586.66 0
4586.81 0
4586.97 0
4587.12 5
4587.28 15
4587.43 24
4587.59 31
4587.74 37
4587.90 42
4588.05 45
4588.21 47
4588.36 49
4588.52 51
4588.68 52
4588.83 54
4588.99 56
4589.14 61
4589.30 66
4589.45 73
4589.61 81
4589.76 89
4589.92 97
4590.07 104
4590.23 111
4590.38 118
4590.54 125
4590.69 133
4590.85 140
4591.00 148
4591.16 154
4591.31 158
4591.47 159
4591.63 157
4591.78 152
4591.94 147
4592.09 141
4592.25 136
4592.40 133
4592.56 133
4592.71 134
4592.87 135
4593.02 136
4593.18 135
4593.33 132
4593.49 128
4593.64 122
4593.80 117
4593.95 112
4594.11 110
4594.27 109
4594.42 111
4594.58 114
4594.73 117
4594.89 119
4595.04 118
4595.20 115
4595.35 109
4595.51 102
4595.66 95
4595.82 90
4595.97 86
4596.13 83
4596.28 82
4596.44 81
4596.60 79
4596.75 78
4596.91 76
4597.06 75
4597.22 74
4597.37 76
4597.53 78
4597.68 79
4597.84 80
4597.99 79
4598.15 76
4598.30 70
4598.46 64
4598.62 59
4598.77 54
4598.93 53
4599.08 54
4599.24 58
4599.39 63
4599.55 68
4599.70 73
4599.86 75
4600.01 76
4600.17 74
4600.33 71
4600.48 67
4600.64 64
4600.79 60
4600.95 56
4601.10 52
4601.26 48
4601.41 44
4601.57 41
4601.72 38
4601.88 36
4602.04 37
4602.19 39
4602.35 44
4602.50 50
4602.66 57
4602.81 61
4602.97 63
4603.12 62
4603.28 55
4603.43 45
4603.59 32
4603.75 19
4603.90 6
4604.06 0
4604.21 0
4604.37 0
4604.52 0
4604.68 0
4604.83 0
4604.99 4
4605.14 8
4605.30 10
4605.46 10
4605.61 8
4605.77 5
4605.92 2
4606.08 0
4606.23 0
4606.39 0
4606.54 0
4606.70 0
4606.86 0
4607.01 2
4607.17 6
4607.32 12
4607.48 22
4607.63 32
4607.79 45
4607.94 57
4608.10 68
4608.26 77
4608.41 85
4608.57 89
4608.72 92
4608.88 93
4609.03 95
4609.19 96
4609.34 99
4609.50 102
4609.66 106
4609.81 109
4609.97 112
4610.12 113
4610.28 113
4610.43 111
4610.59 109
4610.75 105
4610.90 101
4611.06 95
4611.21 89
4611.37 82
4611.52 77
4611.68 74
4611.83 73
4611.99 76
4612.15 82
4612.30 89
4612.46 97
4612.61 103
4612.77 106
4612.92 106
4613.08 102
4613.24 96
4613.39 89
4613.55 81
4613.70 75
4613.86 72
4614.01 71
4614.17 72
4614.32 74
4614.48 76
4614.64 77
4614.79 77
4614.95 75
4615.10 73
4615.26 70
4615.41 68
4615.57 67
4615.73 67
4615.88 68
4616.04 68
4616.19 67
4616.35 66
4616.50 63
4616.66 60
4616.82 57
4616.97 54
4617.13 52
4617.28 51
4617.44 50
4617.59 49
4617.75 49
4617.91 49
4618.06 49
4618.22 49
4618.37 50
4618.53 51
4618.68 53
4618.84 55
4619.00 56
4619.15 57
4619.31 57
4619.46 57
4619.62 56
4619.77 54
4619.93 53
4620.09 52
4620.24 51
4620.40 52
4620.55 54
4620.71 57
4620.87 61
4621.02 64
4621.18 65
4621.33 65
4621.49 63
4621.64 60
4621.80 57
4621.96 55
4622.11 55
4622.27 57
4622.42 61
4622.58 65
4622.73 69
4622.89 70
4623.05 70
4623.20 69
4623.36 69
4623.51 69
4623.67 71
4623.83 73
4623.98 74
4624.14 72
4624.29 65
4624.45 55
4624.60 41
4624.76 26
4624.92 13
4625.07 4
4625.23 1
4625.38 2
4625.54 8
4625.70 15
4625.85 21
4626.01 23
4626.16 20
4626.32 13
4626.47 3
4626.63 0
4626.79 0
4626.94 0
4627.10 0
4627.25 0
4627.41 0
4627.57 1
4627.72 13
4627.88 24
4628.03 34
4628.19 42
4628.35 50
4628.50 58
4628.66 67
4628.81 75
4628.97 82
4629.13 87
4629.28 89
4629.44 86
4629.59 81
4629.75 75
4629.90 71
4630.06 68
4630.22 69
4630.37 74
4630.53 83
4630.68 93
4630.84 104
4631.00 116
4631.15 126
4631.31 135
4631.46 142
4631.62 147
4631.78 150
4631.93 149
4632.09 144
4632.24 136
4632.40 125
4632.56 113
4632.71 102
4632.87 92
4633.02 87
4633.18 84
4633.34 86
4633.49 92
4633.65 100
4633.80 109
4633.96 119
4634.12 126
4634.27 131
4634.43 132
4634.58 128
4634.74 120
4634.90 108
4635.05 96
4635.21 85
4635.36 76
4635.52 73
4635.68 73
4635.83 77
4635.99 83
4636.14 89
4636.30 93
4636.46 94
4636.61 92
4636.77 87
4636.92 83
4637.08 78
4637.24 75
4637.39 73
4637.55 74
4637.70 75
4637.86 78
4638.02 81
4638.17 85
4638.33 90
4638.49 96
4638.64 105
4638.80 114
4638.95 124
4639.11 135
4639.27 146
4639.42 155
4639.58 162
4639.73 167
4639.89 169
4640.05 169
4640.20 167
4640.36 163
4640.51 158
4640.67 153
4640.83 146
4640.98 140
4641.14 134
4641.29 129
4641.45 126
4641.61 125
4641.76 126
4641.92 131
4642.08 137
4642.23 143
4642.39 149
4642.54 154
4642.70 157
4642.86 158
4643.01 157
4643.17 154
4643.32 150
4643.48 145
4643.64 140
4643.79 134
4643.95 130
4644.11 127
4644.26 126
4644.42 129
4644.57 136
4644.73 144
4644.89 154
4645.04 165
4645.20 174
4645.35 180
4645.51 183
4645.67 183
4645.82 181
4645.98 177
4646.14 173
4646.29 171
4646.45 170
4646.60 172
4646.76 176
4646.92 183
4647.07 190
4647.23 198
4647.39 206
4647.54 213
4647.70 218
4647.85 224
4648.01 229
4648.17 234
4648.32 239
4648.48 243
4648.64 248
4648.79 252
4648.95 255
4649.10 256
4649.26 255
4649.42 253
4649.57 251
4649.73 247
4649.89 242
4650.04 237
4650.20 232
4650.35 227
4650.51 223
4650.67 219
4650.82 215
4650.98 213
4651.14 210
4651.29 207
4651.45 202
4651.60 196
4651.76 189
4651.92 181
4652.07 172
4652.23 164
4652.39 156
4652.54 149
4652.70 144
4652.86 140
4653.01 138
4653.17 137
4653.32 139
4653.48 141
4653.64 145
4653.79 149
4653.95 153
4654.11 157
4654.26 161
4654.42 164
4654.57 167
4654.73 169
4654.89 170
4655.04 170
4655.20 168
4655.36 166
4655.51 163
4655.67 161
4655.83 161
4655.98 162
4656.14 167
4656.29 172
4656.45 177
4656.61 180
4656.76 179
4656.92 175
4657.08 168
4657.23 159
4657.39 148
4657.55 139
4657.70 130
4657.86 124
4658.02 119
4658.17 116
4658.33 115
4658.48 116
4658.64 119
4658.80 122
4658.95 125
4659.11 128
4659.27 130
4659.42 130
4659.58 128
4659.74 124
4659.89 119
4660.05 114
4660.20 109
4660.36 104
4660.52 98
4660.67 92
4660.83 87
4660.99 82
4661.14 78
4661.30 74
4661.46 73
4661.61 73
4661.77 75
4661.93 78
4662.08 81
4662.24 85
4662.40 88
4662.55 90
4662.71 90
4662.86 87
4663.02 82
4663.18 76
4663.33 68
4663.49 61
4663.65 54
4663.80 48
4663.96 43
4664.12 39
4664.27 37
4664.43 37
4664.59 39
4664.74 41
4664.90 45
4665.06 47
4665.21 49
4665.37 48
4665.53 46
4665.68 43
4665.84 39
4666.00 35
4666.15 33
4666.31 34
4666.46 36
4666.62 40
4666.78 46
4666.93 51
4667.09 56
4667.25 60
4667.40 62
4667.56 63
4667.72 64
4667.87 63
4668.03 63
4668.19 62
4668.34 62
4668.50 62
4668.66 64
4668.81 67
4668.97 72
4669.13 80
4669.28 89
4669.44 99
4669.60 108
4669.75 114
4669.91 118
4670.07 117
4670.22 113
4670.38 107
4670.54 100
4670.69 93
4670.85 88
4671.01 84
4671.16 82
4671.32 81
4671.48 80
4671.63 79
4671.79 78
4671.95 77
4672.10 75
4672.26 73
4672.42 72
4672.57 71
4672.73 70
4672.89 69
4673.04 67
4673.20 65
4673.36 61
4673.51 56
4673.67 50
4673.83 43
4673.98 35
4674.14 27
4674.30 21
4674.45 17
4674.61 16
4674.77 18
4674.92 20
4675.08 24
4675.24 27
4675.39 29
4675.55 29
4675.71 28
4675.86 25
4676.02 23
4676.18 21
4676.33 19
4676.49 17
4676.65 16
4676.80 14
4676.96 11
4677.12 7
4677.27 2
4677.43 0
4677.59 0
4677.74 0
4677.90 0
4678.06 0
4678.21 0
4678.37 0
4678.53 5
4678.68 19
4678.84 33
4679.00 45
4679.15 53
4679.31 55
4679.47 52
4679.62 47
4679.78 40
4679.94 35
4680.09 34
4680.25 37
4680.41 44
4680.56 54
4680.72 64
4680.88 75
4681.03 83
4681.19 90
4681.35 96
4681.51 101
4681.66 105
4681.82 109
4681.98 112
4682.13 114
4682.29 115
4682.45 115
4682.60 115
4682.76 114
4682.92 113
4683.07 113
4683.23 114
4683.39 116
4683.54 120
4683.70 125
4683.86 129
4684.01 134
4684.17 137
4684.33 140
4684.48 142
4684.64 145
4684.80 149
4684.96 156
4685.11 165
4685.27 176
4685.43 187
4685.58 198
4685.74 207
4685.90 215
4686.05 219
4686.21 220
4686.37 218
4686.52 214
4686.68 208
4686.84 201
4686.99 192
4687.15 184
4687.31 175
4687.47 167
4687.62 159
4687.78 152
4687.94 146
4688.09 142
4688.25 138
4688.41 136
4688.56 134
4688.72 132
4688.88 129
4689.03 125
4689.19 122
4689.35 118
4689.51 114
4689.66 112
4689.82 110
4689.98 110
4690.13 110
4690.29 111
4690.45 113
4690.60 115
4690.76 119
4690.92 123
4691.07 128
4691.23 133
4691.39 137
4691.55 139
4691.70 140
4691.86 139
4692.02 137
4692.17 133
4692.33 128
4692.49 121
4692.64 114
4692.80 106
4692.96 98
4693.12 90
4693.27 84
4693.43 78
4693.59 74
4693.74 71
4693.90 68
4694.06 66
4694.21 65
4694.37 63
4694.53 62
4694.69 62
4694.84 64
4695.00 66
4695.16 69
4695.31 73
4695.47 78
4695.63 82
4695.78 87
4695.94 92
4696.10 97
4696.26 102
4696.41 107
4696.57 111
4696.73 113
4696.88 112
4697.04 109
4697.20 103
4697.36 95
4697.51 84
4697.67 74
4697.83 64
4697.98 55
4698.14 50
4698.30 46
4698.45 46
4698.61 47
4698.77 49
4698.93 53
4699.08 57
4699.24 62
4699.40 66
4699.55 70
4699.71 72
4699.87 70
4700.03 64
4700.18 54
4700.34 43
4700.50 31
4700.65 20
4700.81 13
4700.97 11
4701.13 12
4701.28 18
4701.44 26
4701.60 36
4701.75 46
4701.91 55
4702.07 64
4702.23 71
4702.38 75
4702.54 76
4702.70 74
4702.85 68
4703.01 61
4703.17 54
4703.33 48
4703.48 44
4703.64 43
4703.80 45
4703.95 49
4704.11 54
4704.27 58
4704.43 62
4704.58 65
4704.74 67
4704.90 69
4705.05 73
4705.21 76
4705.37 79
4705.53 81
4705.68 81
4705.84 80
4706.00 78
4706.15 76
4706.31 75
4706.47 76
4706.63 80
4706.78 86
4706.94 94
4707.10 104
4707.26 114
4707.41 124
4707.57 133
4707.73 139
4707.88 141
4708.04 139
4708.20 132
4708.36 122
4708.51 109
4708.67 95
4708.83 83
4708.98 74
4709.14 68
4709.30 67
4709.46 69
4709.61 72
4709.77 76
4709.93 78
4710.09 78
4710.24 75
4710.40 70
4710.56 63
4710.71 57
4710.87 50
4711.03 46
4711.19 42
4711.34 39
4711.50 36
4711.66 33
4711.82 31
4711.97 28
4712.13 25
4712.29 22
4712.45 18
4712.60 14
4712.76 9
4712.92 4
4713.07 0
4713.23 0
4713.39 0
4713.55 3
4713.70 8
4713.86 15
4714.02 23
4714.18 29
4714.33 35
4714.49 40
4714.65 43
4714.81 46
4714.96 48
4715.12 49
4715.28 48
4715.43 47
4715.59 43
4715.75 39
4715.91 35
4716.06 30
4716.22 26
4716.38 21
4716.54 16
4716.69 10
4716.85 2
4717.01 0
4717.17 0
4717.32 0
4717.48 0
4717.64 0
4717.80 0
4717.95 0
4718.11 1
4718.27 10
4718.43 19
4718.58 26
4718.74 31
4718.90 34
4719.05 36
4719.21 38
4719.37 40
4719.53 43
4719.68 46
4719.84 50
4720.00 54
4720.16 59
4720.31 64
4720.47 71
4720.63 78
4720.79 85
4720.94 93
4721.10 99
4721.26 103
4721.42 104
4721.57 103
4721.73 99
4721.89 94
4722.05 88
4722.20 82
4722.36 76
4722.52 70
4722.68 65
4722.83 60
4722.99 55
4723.15 51
4723.31 47
4723.46 44
4723.62 43
4723.78 44
4723.94 47
4724.09 50
4724.25 54
4724.41 56
4724.57 57
4724.72 57
4724.88 54
4725.04 50
4725.20 46
4725.35 42
4725.51 38
4725.67 36
4725.83 35
4725.98 35
4726.14 34
4726.30 33
4726.46 29
4726.61 24
4726.77 16
4726.93 7
4727.09 0
4727.24 0
4727.40 0
4727.56 0
4727.72 0
4727.87 0
4728.03 7
4728.19 15
4728.35 22
4728.51 27
4728.66 32
4728.82 35
4728.98 38
4729.14 41
4729.29 44
4729.45 48
4729.61 53
4729.77 59
4729.92 67
4730.08 75
4730.24 84
4730.40 92
4730.55 98
4730.71 101
4730.87 101
4731.03 98
4731.18 92
4731.34 85
4731.50 79
4731.66 74
4731.81 71
4731.97 72
4732.13 74
4732.29 78
4732.45 82
4732.60 85
4732.76 86
4732.92 85
4733.08 82
4733.23 78
4733.39 75
4733.55 74
4733.71 76
4733.86 80
4734.02 85
4734.18 91
4734.34 95
4734.50 95
4734.65 92
4734.81 85
4734.97 77
4735.13 67
4735.28 58
4735.44 51
4735.60 46
4735.76 45
4735.91 46
4736.07 48
4736.23 52
4736.39 55
4736.55 58
4736.70 58
4736.86 56
4737.02 51
4737.18 45
4737.33 38
4737.49 30
4737.65 21
4737.81 11
4737.96 0
4738.12 0
4738.28 0
4738.44 0
4738.60 0
4738.75 0
4738.91 0
4739.07 0
4739.23 3
4739.38 19
4739.54 36
4739.70 52
4739.86 66
4740.02 78
4740.17 89
4740.33 99
4740.49 107
4740.65 112
4740.80 114
4740.96 113
4741.12 108
4741.28 100
4741.44 90
4741.59 78
4741.75 67
4741.91 58
4742.07 50
4742.22 46
4742.38 43
4742.54 41
4742.70 40
4742.86 38
4743.01 34
4743.17 29
4743.33 23
4743.49 18
4743.65 14
4743.80 13
4743.96 14
4744.12 18
4744.28 25
4744.43 33
4744.59 42
4744.75 50
4744.91 57
4745.07 62
4745.22 67
4745.38 70
4745.54 71
4745.70 71
4745.86 69
4746.01 66
4746.17 62
4746.33 58
4746.49 54
4746.64 51
4746.80 50
4746.96 49
4747.12 50
4747.28 51
4747.43 52
4747.59 52
4747.75 51
4747.91 48
4748.07 44
4748.22 37
4748.38 30
4748.54 21
4748.70 12
4748.86 3
4749.01 0
4749.17 0
4749.33 0
4749.49 0
4749.64 0
4749.80 0
4749.96 0
4750.12 0
4750.28 4
4750.43 16
4750.59 30
4750.75 45
4750.91 59
4751.07 72
4751.22 83
4751.38 92
4751.54 98
4751.70 103
4751.86 106
4752.01 106
4752.17 105
4752.33 102
4752.49 97
4752.65 91
4752.80 83
4752.96 76
4753.12 68
4753.28 61
4753.44 55
4753.59 50
4753.75 44
4753.91 38
4754.07 31
4754.23 22
4754.38 12
4754.54 3
4754.70 0
4754.86 0
4755.02 0
4755.17 0
4755.33 7
4755.49 18
4755.65 30
4755.81 43
4755.96 54
4756.12 64
4756.28 74
4756.44 82
4756.60 89
4756.75 94
4756.91 97
4757.07 99
4757.23 98
4757.39 95
4757.54 91
4757.70 86
4757.86 82
4758.02 77
4758.18 73
4758.34 67
4758.49 60
4758.65 52
4758.81 43
4758.97 33
4759.13 22
4759.28 12
4759.44 3
4759.60 0
4759.76 0
4759.92 0
4760.07 0
4760.23 0
4760.39 0
4760.55 0
4760.71 0
4760.86 4
4761.02 10
4761.18 15
4761.34 19
4761.50 22
4761.66 25
4761.81 30
4761.97 37
4762.13 46
4762.29 55
4762.45 65
4762.60 74
4762.76 82
4762.92 88
4763.08 91
4763.24 94
4763.39 96
4763.55 97
4763.71 97
4763.87 97
4764.03 96
4764.19 95
4764.34 93
4764.50 91
4764.66 90
4764.82 89
4764.98 87
4765.13 85
4765.29 82
4765.45 79
4765.61 77
4765.77 75
4765.93 74
4766.08 75
4766.24 76
4766.40 77
4766.56 75
4766.72 71
4766.88 63
4767.03 54
4767.19 43
4767.35 34
4767.51 28
4767.67 26
4767.82 28
4767.98 34
4768.14 42
4768.30 50
4768.46 56
4768.62 59
4768.77 59
4768.93 55
4769.09 50
4769.25 44
4769.41 41
4769.57 40
4769.72 43
4769.88 49
4770.04 56
4770.20 62
4770.36 68
4770.51 70
4770.67 69
4770.83 66
4770.99 62
4771.15 58
4771.31 54
4771.46 51
4771.62 49
4771.78 48
4771.94 45
4772.10 41
4772.26 36
4772.41 29
4772.57 20
4772.73 11
4772.89 2
4773.05 0
4773.21 0
4773.36 0
4773.52 0
4773.68 0
4773.84 0
4774.00 0
4774.16 0
4774.31 3
4774.47 8
4774.63 14
4774.79 19
4774.95 24
4775.11 28
4775.26 33
4775.42 38
4775.58 44
4775.74 51
4775.90 59
4776.06 70
4776.21 81
4776.37 93
4776.53 106
4776.69 118
4776.85 127
4777.01 134
4777.17 137
4777.32 136
4777.48 131
4777.64 124
4777.80 114
4777.96 103
4778.12 91
4778.27 81
4778.43 71
4778.59 64
4778.75 58
4778.91 54
4779.07 52
4779.22 51
4779.38 52
4779.54 53
4779.70 56
4779.86 59
4780.02 63
4780.17 69
4780.33 78
4780.49 88
4780.65 99
4780.81 110
4780.97 121
4781.13 128
4781.28 132
4781.44 131
4781.60 126
4781.76 119
4781.92 112
4782.08 106
4782.23 103
4782.39 103
4782.55 105
4782.71 107
4782.87 109
4783.03 109
4783.19 106
4783.34 100
4783.50 92
4783.66 82
4783.82 71
4783.98 60
4784.14 49
4784.30 39
4784.45 30
4784.61 22
4784.77 16
4784.93 11
4785.09 9
4785.25 8
4785.40 7
4785.56 6
4785.72 5
4785.88 4
4786.04 2
4786.20 2
4786.36 1
4786.51 2
4786.67 4
4786.83 5
4786.99 8
4787.15 11
4787.31 14
4787.47 18
4787.62 23
4787.78 28
4787.94 32
4788.10 37
4788.26 40
4788.42 42
4788.58 44
4788.73 45
4788.89 46
4789.05 47
4789.21 47
4789.37 46
4789.53 44
4789.69 40
4789.84 35
4790.00 30
4790.16 24
4790.32 20
4790.48 17
4790.64 15
4790.80 15
4790.96 16
4791.11 17
4791.27 19
4791.43 20
4791.59 20
4791.75 20
4791.91 19
4792.07 17
4792.22 17
4792.38 18
4792.54 22
4792.70 28
4792.86 37
4793.02 48
4793.18 60
4793.33 72
4793.49 84
4793.65 94
4793.81 101
4793.97 105
4794.13 106
4794.29 103
4794.45 98
4794.60 90
4794.76 82
4794.92 73
4795.08 65
4795.24 59
4795.40 55
4795.56 54
4795.71 55
4795.87 59
4796.03 65
4796.19 72
4796.35 79
4796.51 84
4796.67 89
4796.83 92
4796.98 95
4797.14 98
4797.30 104
4797.46 112
4797.62 122
4797.78 133
4797.94 143
4798.10 148
4798.25 147
4798.41 141
4798.57 130
4798.73 116
4798.89 102
4799.05 90
4799.21 81
4799.37 77
4799.52 76
4799.68 78
4799.84 83
4800.00 87
4800.16 93
4800.32 98
4800.48 103
4800.64 108
4800.79 113
4800.95 118
4801.11 123
4801.27 127
4801.43 131
4801.59 133
4801.75 134
4801.91 133
4802.06 131
4802.22 127
4802.38 122
4802.54 116
4802.70 109
4802.86 102
4803.02 97
4803.18 92
4803.34 89
[truncated: 708,389 more chars]
