# Supplementary material for: Methylobacterium Species Promoting Rice and Barley Growth and Interaction Specificity Revealed with Whole-Cell Matrix-Assisted Laser Desorption / Ionization-Time-of-Flight Mass Spectrometry (MALDI-TOF/MS) Analysis
Source: PLoS One. 2015 Jun 8;10(6):e0129509. doi: 10.1371/journal.pone.0129509 (PMC4460032; doi:10.1371/journal.pone.0129509)
Supplement: S3 Data — (ZIP) [file pone.0129509.s003.zip › Supplementary data 3 (ms from barley)/4a.txt]

780.52 0
780.58 0
780.65 0
780.71 0
780.77 0
780.84 0
780.90 0
780.97 0
781.03 0
781.09 0
781.16 0
781.22 0
781.29 0
781.35 0
781.41 0
781.48 0
781.54 0
781.61 0
781.67 0
781.73 0
781.80 0
781.86 0
781.93 0
781.99 0
782.05 0
782.12 0
782.18 0
782.25 0
782.31 0
782.38 0
782.44 0
782.50 0
782.57 0
782.63 0
782.70 0
782.76 0
782.82 0
782.89 0
782.95 0
783.02 0
783.08 0
783.14 0
783.21 0
783.27 0
783.34 0
783.40 0
783.47 0
783.53 0
783.59 0
783.66 0
783.72 0
783.79 0
783.85 0
783.91 0
783.98 0
784.04 0
784.11 0
784.17 0
784.24 0
784.30 0
784.36 0
784.43 0
784.49 0
784.56 0
784.62 0
784.68 0
784.75 0
784.81 0
784.88 0
784.94 0
785.01 0
785.07 0
785.13 0
785.20 0
785.26 0
785.33 0
785.39 0
785.45 0
785.52 0
785.58 0
785.65 0
785.71 0
785.78 0
785.84 0
785.90 0
785.97 0
786.03 0
786.10 0
786.16 0
786.23 0
786.29 0
786.35 0
786.42 0
786.48 0
786.55 0
786.61 0
786.68 0
786.74 0
786.80 0
786.87 0
786.93 0
787.00 0
787.06 0
787.13 0
787.19 0
787.25 0
787.32 0
787.38 0
787.45 0
787.51 0
787.58 0
787.64 0
787.70 0
787.77 0
787.83 0
787.90 0
787.96 0
788.03 0
788.09 0
788.15 0
788.22 0
788.28 0
788.35 0
788.41 0
788.48 0
788.54 0
788.61 0
788.67 0
788.73 0
788.80 0
788.86 0
788.93 0
788.99 0
789.06 0
789.12 0
789.18 0
789.25 0
789.31 0
789.38 0
789.44 0
789.51 0
789.57 0
789.64 0
789.70 0
789.76 0
789.83 0
789.89 0
789.96 0
790.02 0
790.09 0
790.15 0
790.21 0
790.28 0
790.34 0
790.41 0
790.47 0
790.54 0
790.60 0
790.67 0
790.73 0
790.79 0
790.86 0
790.92 0
790.99 0
791.05 0
791.12 0
791.18 0
791.25 0
791.31 0
791.37 0
791.44 0
791.50 0
791.57 0
791.63 0
791.70 0
791.76 0
791.83 0
791.89 0
791.96 0
792.02 0
792.08 0
792.15 0
792.21 0
792.28 0
792.34 0
792.41 0
792.47 0
792.54 0
792.60 0
792.66 0
792.73 0
792.79 0
792.86 0
792.92 0
792.99 0
793.05 0
793.12 0
793.18 0
793.25 0
793.31 0
793.37 0
793.44 0
793.50 0
793.57 0
793.63 0
793.70 0
793.76 0
793.83 0
793.89 0
793.96 0
794.02 0
794.08 0
794.15 0
794.21 0
794.28 0
794.34 0
794.41 0
794.47 0
794.54 0
794.60 0
794.67 0
794.73 0
794.80 0
794.86 0
794.92 0
794.99 0
795.05 0
795.12 0
795.18 0
795.25 0
795.31 0
795.38 0
795.44 0
795.51 0
795.57 0
795.64 0
795.70 0
795.76 0
795.83 0
795.89 0
795.96 0
796.02 0
796.09 0
796.15 0
796.22 0
796.28 0
796.35 0
796.41 0
796.48 0
796.54 0
796.61 0
796.67 0
796.73 0
796.80 0
796.86 0
796.93 0
796.99 0
797.06 0
797.12 0
797.19 0
797.25 0
797.32 0
797.38 0
797.45 0
797.51 0
797.58 0
797.64 0
797.71 0
797.77 0
797.83 0
797.90 0
797.96 0
798.03 0
798.09 0
798.16 0
798.22 0
798.29 0
798.35 0
798.42 0
798.48 0
798.55 0
798.61 0
798.68 0
798.74 0
798.81 0
798.87 0
798.94 0
799.00 0
799.06 0
799.13 0
799.19 0
799.26 0
799.32 0
799.39 0
799.45 0
799.52 0
799.58 0
799.65 0
799.71 0
799.78 0
799.84 0
799.91 0
799.97 0
800.04 0
800.10 0
800.17 0
800.23 0
800.30 0
800.36 0
800.43 0
800.49 0
800.56 0
800.62 0
800.69 0
800.75 0
800.81 0
800.88 0
800.94 0
801.01 0
801.07 0
801.14 0
801.20 0
801.27 0
801.33 0
801.40 0
801.46 0
801.53 0
801.59 0
801.66 0
801.72 0
801.79 0
801.85 0
801.92 0
801.98 0
802.05 0
802.11 0
802.18 0
802.24 0
802.31 0
802.37 0
802.44 0
802.50 0
802.57 0
802.63 0
802.70 0
802.76 0
802.83 0
802.89 0
802.96 0
803.02 0
803.09 0
803.15 0
803.22 0
803.28 0
803.35 0
803.41 0
803.48 0
803.54 0
803.61 0
803.67 0
803.74 0
803.80 0
803.87 0
803.93 0
804.00 0
804.06 0
804.13 0
804.19 0
804.26 0
804.32 0
804.39 0
804.45 0
804.52 0
804.58 0
804.65 0
804.71 0
804.78 0
804.84 0
804.91 0
804.97 0
805.04 0
805.10 0
805.17 0
805.23 0
805.30 0
805.36 0
805.43 0
805.49 0
805.56 0
805.62 0
805.69 0
805.75 0
805.82 0
805.88 0
805.95 0
806.01 0
806.08 0
806.14 0
806.21 0
806.27 0
806.34 0
806.40 0
806.47 0
806.53 0
806.60 0
806.66 0
806.73 0
806.79 0
806.86 0
806.92 0
806.99 0
807.05 0
807.12 0
807.18 0
807.25 0
807.31 0
807.38 0
807.44 0
807.51 0
807.57 0
807.64 0
807.70 0
807.77 0
807.83 0
807.90 0
807.96 0
808.03 0
808.09 0
808.16 0
808.22 0
808.29 0
808.36 0
808.42 0
808.49 0
808.55 0
808.62 0
808.68 0
808.75 0
808.81 0
808.88 0
808.94 0
809.01 0
809.07 0
809.14 0
809.20 0
809.27 0
809.33 0
809.40 0
809.46 0
809.53 0
809.59 0
809.66 0
809.72 0
809.79 0
809.85 0
809.92 0
809.98 0
810.05 0
810.12 0
810.18 0
810.25 0
810.31 0
810.38 0
810.44 0
810.51 0
810.57 0
810.64 0
810.70 0
810.77 0
810.83 0
810.90 0
810.96 0
811.03 0
811.09 0
811.16 0
811.22 0
811.29 0
811.36 0
811.42 0
811.49 0
811.55 0
811.62 0
811.68 0
811.75 0
811.81 0
811.88 0
811.94 0
812.01 0
812.07 0
812.14 0
812.20 0
812.27 0
812.33 0
812.40 0
812.47 0
812.53 0
812.60 0
812.66 0
812.73 0
812.79 0
812.86 0
812.92 0
812.99 0
813.05 0
813.12 0
813.18 0
813.25 0
813.31 0
813.38 0
813.45 0
813.51 0
813.58 0
813.64 0
813.71 0
813.77 0
813.84 0
813.90 0
813.97 0
814.03 0
814.10 0
814.16 0
814.23 0
814.30 0
814.36 0
814.43 0
814.49 0
814.56 0
814.62 0
814.69 0
814.75 0
814.82 0
814.88 0
814.95 0
815.01 0
815.08 0
815.15 0
815.21 0
815.28 0
815.34 0
815.41 0
815.47 0
815.54 0
815.60 0
815.67 0
815.73 0
815.80 0
815.87 0
815.93 0
816.00 0
816.06 0
816.13 0
816.19 0
816.26 0
816.32 0
816.39 0
816.45 0
816.52 0
816.59 0
816.65 0
816.72 0
816.78 0
816.85 0
816.91 0
816.98 0
817.04 0
817.11 0
817.18 0
817.24 0
817.31 0
817.37 0
817.44 0
817.50 0
817.57 0
817.63 0
817.70 0
817.76 0
817.83 0
817.90 0
817.96 0
818.03 0
818.09 0
818.16 0
818.22 0
818.29 0
818.35 0
818.42 0
818.49 0
818.55 0
818.62 0
818.68 0
818.75 0
818.81 0
818.88 0
818.94 0
819.01 0
819.08 0
819.14 0
819.21 0
819.27 0
819.34 0
819.40 0
819.47 0
819.54 0
819.60 0
819.67 0
819.73 0
819.80 0
819.86 0
819.93 0
819.99 0
820.06 0
820.13 0
820.19 0
820.26 0
820.32 0
820.39 0
820.45 0
820.52 0
820.59 0
820.65 0
820.72 0
820.78 0
820.85 0
820.91 0
820.98 0
821.04 0
821.11 0
821.18 0
821.24 0
821.31 0
821.37 0
821.44 0
821.50 0
821.57 0
821.64 0
821.70 0
821.77 0
821.83 0
821.90 0
821.96 0
822.03 0
822.10 0
822.16 0
822.23 0
822.29 0
822.36 0
822.42 0
822.49 0
822.56 0
822.62 0
822.69 0
822.75 0
822.82 0
822.88 0
822.95 0
823.02 0
823.08 0
823.15 0
823.21 0
823.28 0
823.34 0
823.41 0
823.48 0
823.54 0
823.61 0
823.67 0
823.74 0
823.81 0
823.87 0
823.94 0
824.00 0
824.07 0
824.13 0
824.20 0
824.27 0
824.33 0
824.40 0
824.46 0
824.53 0
824.59 0
824.66 0
824.73 0
824.79 0
824.86 0
824.92 0
824.99 0
825.06 0
825.12 0
825.19 0
825.25 0
825.32 0
825.38 0
825.45 0
825.52 0
825.58 0
825.65 0
825.71 0
825.78 0
825.85 0
825.91 0
825.98 0
826.04 0
826.11 0
826.17 0
826.24 0
826.31 0
826.37 0
826.44 0
826.50 0
826.57 0
826.64 0
826.70 0
826.77 0
826.83 0
826.90 0
826.97 0
827.03 0
827.10 0
827.16 0
827.23 0
827.29 0
827.36 0
827.43 0
827.49 0
827.56 0
827.62 0
827.69 0
827.76 0
827.82 0
827.89 0
827.95 0
828.02 0
828.09 0
828.15 0
828.22 0
828.28 0
828.35 0
828.42 0
828.48 0
828.55 0
828.61 0
828.68 0
828.75 0
828.81 0
828.88 0
828.94 0
829.01 0
829.08 0
829.14 0
829.21 0
829.27 0
829.34 0
829.41 0
829.47 0
829.54 0
829.60 0
829.67 0
829.74 0
829.80 0
829.87 0
829.93 0
830.00 0
830.07 0
830.13 0
830.20 0
830.26 0
830.33 0
830.40 0
830.46 0
830.53 0
830.59 0
830.66 0
830.73 0
830.79 0
830.86 0
830.92 0
830.99 0
831.06 0
831.12 0
831.19 0
831.25 0
831.32 0
831.39 0
831.45 0
831.52 0
831.58 0
831.65 0
831.72 0
831.78 0
831.85 0
831.92 0
831.98 0
832.05 0
832.11 0
832.18 0
832.25 0
832.31 0
832.38 0
832.44 0
832.51 0
832.58 0
832.64 0
832.71 0
832.77 0
832.84 0
832.91 0
832.97 0
833.04 0
833.11 0
833.17 0
833.24 0
833.30 0
833.37 0
833.44 0
833.50 0
833.57 0
833.63 0
833.70 0
833.77 0
833.83 0
833.90 0
833.97 0
834.03 0
834.10 0
834.16 0
834.23 0
834.30 0
834.36 0
834.43 0
834.50 0
834.56 0
834.63 0
834.69 0
834.76 0
834.83 0
834.89 0
834.96 0
835.02 0
835.09 0
835.16 0
835.22 0
835.29 0
835.36 0
835.42 0
835.49 0
835.55 0
835.62 0
835.69 0
835.75 0
835.82 0
835.89 0
835.95 0
836.02 0
836.08 0
836.15 0
836.22 0
836.28 0
836.35 0
836.42 0
836.48 0
836.55 0
836.61 0
836.68 0
836.75 0
836.81 0
836.88 0
836.95 0
837.01 0
837.08 0
837.15 0
837.21 0
837.28 0
837.34 0
837.41 0
837.48 0
837.54 0
837.61 0
837.68 0
837.74 0
837.81 0
837.87 0
837.94 0
838.01 0
838.07 0
838.14 0
838.21 0
838.27 0
838.34 0
838.41 0
838.47 0
838.54 0
838.60 0
838.67 0
838.74 0
838.80 0
838.87 0
838.94 0
839.00 0
839.07 0
839.14 0
839.20 0
839.27 0
839.33 0
839.40 0
839.47 0
839.53 0
839.60 0
839.67 0
839.73 0
839.80 0
839.87 0
839.93 0
840.00 0
840.07 0
840.13 0
840.20 0
840.26 0
840.33 0
840.40 0
840.46 0
840.53 0
840.60 0
840.66 0
840.73 0
840.80 0
840.86 0
840.93 0
841.00 0
841.06 0
841.13 0
841.19 0
841.26 0
841.33 0
841.39 0
841.46 0
841.53 0
841.59 0
841.66 0
841.73 0
841.79 0
841.86 0
841.93 0
841.99 0
842.06 0
842.13 0
842.19 0
842.26 0
842.33 0
842.39 0
842.46 0
842.52 0
842.59 0
842.66 0
842.72 0
842.79 0
842.86 0
842.92 0
842.99 0
843.06 0
843.12 0
843.19 0
843.26 0
843.32 0
843.39 0
843.46 0
843.52 0
843.59 0
843.66 0
843.72 0
843.79 0
843.86 0
843.92 0
843.99 0
844.06 0
844.12 0
844.19 0
844.25 0
844.32 0
844.39 0
844.45 0
844.52 0
844.59 0
844.65 0
844.72 0
844.79 0
844.85 0
844.92 0
844.99 0
845.05 0
845.12 0
845.19 0
845.25 0
845.32 0
845.39 0
845.45 0
845.52 0
845.59 0
845.65 0
845.72 0
845.79 0
845.85 0
845.92 0
845.99 0
846.05 0
846.12 0
846.19 0
846.25 0
846.32 0
846.39 0
846.45 0
846.52 0
846.59 0
846.65 0
846.72 0
846.79 0
846.85 0
846.92 0
846.99 0
847.05 0
847.12 0
847.19 0
847.25 0
847.32 0
847.39 0
847.45 0
847.52 0
847.59 0
847.65 0
847.72 0
847.79 0
847.85 0
847.92 0
847.99 0
848.05 0
848.12 0
848.19 0
848.25 0
848.32 0
848.39 0
848.46 0
848.52 0
848.59 0
848.66 0
848.72 0
848.79 0
848.86 0
848.92 0
848.99 0
849.06 0
849.12 0
849.19 0
849.26 0
849.32 0
849.39 0
849.46 0
849.52 0
849.59 0
849.66 0
849.72 0
849.79 0
849.86 0
849.92 0
849.99 0
850.06 0
850.12 0
850.19 0
850.26 0
850.33 0
850.39 0
850.46 0
850.53 0
850.59 0
850.66 0
850.73 0
850.79 0
850.86 0
850.93 0
850.99 0
851.06 0
851.13 0
851.19 0
851.26 0
851.33 0
851.39 0
851.46 0
851.53 0
851.60 0
851.66 0
851.73 0
851.80 0
851.86 0
851.93 0
852.00 0
852.06 0
852.13 0
852.20 0
852.26 0
852.33 0
852.40 0
852.46 0
852.53 0
852.60 0
852.67 0
852.73 0
852.80 0
852.87 0
852.93 0
853.00 0
853.07 0
853.13 0
853.20 0
853.27 0
853.34 0
853.40 0
853.47 0
853.54 0
853.60 0
853.67 0
853.74 0
853.80 0
853.87 0
853.94 0
854.00 0
854.07 0
854.14 0
854.21 0
854.27 0
854.34 0
854.41 0
854.47 0
854.54 0
854.61 0
854.67 0
854.74 0
854.81 0
854.88 0
854.94 0
855.01 0
855.08 0
855.14 0
855.21 0
855.28 0
855.34 0
855.41 0
855.48 0
855.55 0
855.61 0
855.68 0
855.75 0
855.81 0
855.88 0
855.95 0
856.01 0
856.08 0
856.15 0
856.22 0
856.28 0
856.35 0
856.42 0
856.48 0
856.55 0
856.62 0
856.69 0
856.75 0
856.82 0
856.89 0
856.95 0
857.02 0
857.09 0
857.16 0
857.22 0
857.29 0
857.36 0
857.42 0
857.49 0
857.56 0
857.62 0
857.69 0
857.76 0
857.83 0
857.89 0
857.96 0
858.03 0
858.09 0
858.16 0
858.23 0
858.30 0
858.36 0
858.43 0
858.50 0
858.56 0
858.63 0
858.70 0
858.77 0
858.83 0
858.90 0
858.97 0
859.03 0
859.10 0
859.17 0
859.24 0
859.30 0
859.37 0
859.44 0
859.50 0
859.57 0
859.64 0
859.71 0
859.77 0
859.84 0
859.91 0
859.98 0
860.04 0
860.11 0
860.18 0
860.24 0
860.31 0
860.38 0
860.45 0
860.51 0
860.58 0
860.65 0
860.71 0
860.78 0
860.85 0
860.92 0
860.98 0
861.05 0
861.12 0
861.19 0
861.25 0
861.32 0
861.39 0
861.45 0
861.52 0
861.59 0
861.66 0
861.72 0
861.79 0
861.86 0
861.93 0
861.99 0
862.06 0
862.13 0
862.19 0
862.26 0
862.33 0
862.40 0
862.46 0
862.53 0
862.60 0
862.67 0
862.73 0
862.80 0
862.87 0
862.93 0
863.00 0
863.07 0
863.14 0
863.20 0
863.27 0
863.34 0
863.41 0
863.47 0
863.54 0
863.61 0
863.68 0
863.74 0
863.81 0
863.88 0
863.94 0
864.01 0
864.08 0
864.15 0
864.21 0
864.28 0
864.35 0
864.42 0
864.48 0
864.55 0
864.62 0
864.69 0
864.75 0
864.82 0
864.89 0
864.96 0
865.02 0
865.09 0
865.16 0
865.23 0
865.29 0
865.36 0
865.43 0
865.49 0
865.56 0
865.63 0
865.70 0
865.76 0
865.83 0
865.90 0
865.97 0
866.03 0
866.10 0
866.17 0
866.24 0
866.30 0
866.37 0
866.44 0
866.51 0
866.57 0
866.64 0
866.71 0
866.78 0
866.84 0
866.91 0
866.98 0
867.05 0
867.11 0
867.18 0
867.25 0
867.32 0
867.38 0
867.45 0
867.52 0
867.59 0
867.65 0
867.72 0
867.79 0
867.86 0
867.92 0
867.99 0
868.06 0
868.13 0
868.19 0
868.26 0
868.33 0
868.40 0
868.46 0
868.53 0
868.60 0
868.67 0
868.73 0
868.80 0
868.87 0
868.94 0
869.00 0
869.07 0
869.14 0
869.21 0
869.27 0
869.34 0
869.41 0
869.48 0
869.54 0
869.61 0
869.68 0
869.75 0
869.82 0
869.88 0
869.95 0
870.02 0
870.09 0
870.15 0
870.22 0
870.29 0
870.36 0
870.42 0
870.49 0
870.56 0
870.63 0
870.69 0
870.76 0
870.83 0
870.90 0
870.96 0
871.03 0
871.10 0
871.17 0
871.24 0
871.30 0
871.37 0
871.44 0
871.51 0
871.57 0
871.64 0
871.71 0
871.78 0
871.84 0
871.91 0
871.98 0
872.05 0
872.11 0
872.18 0
872.25 0
872.32 0
872.39 0
872.45 0
872.52 0
872.59 0
872.66 0
872.72 0
872.79 0
872.86 0
872.93 0
872.99 0
873.06 0
873.13 0
873.20 0
873.27 0
873.33 0
873.40 0
873.47 0
873.54 0
873.60 0
873.67 0
873.74 0
873.81 0
873.88 0
873.94 0
874.01 0
874.08 0
874.15 0
874.21 0
874.28 0
874.35 0
874.42 0
874.48 0
874.55 0
874.62 0
874.69 0
874.76 0
874.82 0
874.89 0
874.96 0
875.03 0
875.09 0
875.16 0
875.23 0
875.30 0
875.37 0
875.43 0
875.50 0
875.57 0
875.64 0
875.71 0
875.77 0
875.84 0
875.91 0
875.98 0
876.04 0
876.11 0
876.18 0
876.25 0
876.32 0
876.38 0
876.45 0
876.52 0
876.59 0
876.65 0
876.72 0
876.79 0
876.86 0
876.93 0
876.99 0
877.06 0
877.13 0
877.20 0
877.27 0
877.33 0
877.40 0
877.47 0
877.54 0
877.61 0
877.67 0
877.74 0
877.81 0
877.88 0
877.94 0
878.01 0
878.08 0
878.15 0
878.22 0
878.28 0
878.35 0
878.42 0
878.49 0
878.56 0
878.62 0
878.69 0
878.76 0
878.83 0
878.90 0
878.96 0
879.03 0
879.10 0
879.17 0
879.24 0
879.30 0
879.37 0
879.44 0
879.51 0
879.58 0
879.64 0
879.71 0
879.78 0
879.85 0
879.91 0
879.98 0
880.05 0
880.12 0
880.19 0
880.25 0
880.32 0
880.39 0
880.46 0
880.53 0
880.59 0
880.66 0
880.73 0
880.80 0
880.87 0
880.93 0
881.00 0
881.07 0
881.14 0
881.21 0
881.27 0
881.34 0
881.41 0
881.48 0
881.55 0
881.62 0
881.68 0
881.75 0
881.82 0
881.89 0
881.96 0
882.02 0
882.09 0
882.16 0
882.23 0
882.30 0
882.36 0
882.43 0
882.50 0
882.57 0
882.64 0
882.70 0
882.77 0
882.84 0
882.91 0
882.98 0
883.04 0
883.11 0
883.18 0
883.25 0
883.32 0
883.39 0
883.45 0
883.52 0
883.59 0
883.66 0
883.73 0
883.79 0
883.86 0
883.93 0
884.00 0
884.07 0
884.13 0
884.20 0
884.27 0
884.34 0
884.41 0
884.48 0
884.54 0
884.61 0
884.68 0
884.75 0
884.82 0
884.88 0
884.95 0
885.02 0
885.09 0
885.16 0
885.23 0
885.29 0
885.36 0
885.43 0
885.50 0
885.57 0
885.63 0
885.70 0
885.77 0
885.84 0
885.91 0
885.98 0
886.04 0
886.11 0
886.18 0
886.25 0
886.32 0
886.38 0
886.45 0
886.52 0
886.59 0
886.66 0
886.73 0
886.79 0
886.86 0
886.93 0
887.00 0
887.07 0
887.14 0
887.20 0
887.27 0
887.34 0
887.41 0
887.48 0
887.55 0
887.61 0
887.68 0
887.75 0
887.82 0
887.89 0
887.95 0
888.02 0
888.09 0
888.16 0
888.23 0
888.30 0
888.36 0
888.43 0
888.50 0
888.57 0
888.64 0
888.71 0
888.77 0
888.84 0
888.91 0
888.98 0
889.05 0
889.12 0
889.18 0
889.25 0
889.32 0
889.39 0
889.46 0
889.53 0
889.59 0
889.66 0
889.73 0
889.80 0
889.87 0
889.94 0
890.00 0
890.07 0
890.14 0
890.21 0
890.28 0
890.35 0
890.41 0
890.48 0
890.55 0
890.62 0
890.69 0
890.76 0
890.83 0
890.89 0
890.96 0
891.03 0
891.10 0
891.17 0
891.24 0
891.30 0
891.37 0
891.44 0
891.51 0
891.58 0
891.65 0
891.71 0
891.78 0
891.85 0
891.92 0
891.99 0
892.06 0
892.13 0
892.19 0
892.26 0
892.33 0
892.40 0
892.47 0
892.54 0
892.60 0
892.67 0
892.74 0
892.81 0
892.88 0
892.95 0
893.02 0
893.08 0
893.15 0
893.22 0
893.29 0
893.36 0
893.43 0
893.49 0
893.56 0
893.63 0
893.70 0
893.77 0
893.84 0
893.91 0
893.97 0
894.04 0
894.11 0
894.18 0
894.25 0
894.32 0
894.39 0
894.45 0
894.52 0
894.59 0
894.66 0
894.73 0
894.80 0
894.87 0
894.93 0
895.00 0
895.07 0
895.14 0
895.21 0
895.28 0
895.35 0
895.41 0
895.48 0
895.55 0
895.62 0
895.69 0
895.76 0
895.83 0
895.89 0
895.96 0
896.03 0
896.10 0
896.17 0
896.24 0
896.31 0
896.37 0
896.44 0
896.51 0
896.58 0
896.65 0
896.72 0
896.79 0
896.85 0
896.92 0
896.99 0
897.06 0
897.13 0
897.20 0
897.27 0
897.33 0
897.40 0
897.47 0
897.54 0
897.61 0
897.68 0
897.75 0
897.82 0
897.88 0
897.95 0
898.02 0
898.09 0
898.16 0
898.23 0
898.30 0
898.36 0
898.43 0
898.50 0
898.57 0
898.64 0
898.71 0
898.78 0
898.85 0
898.91 0
898.98 0
899.05 0
899.12 0
899.19 0
899.26 0
899.33 0
899.40 0
899.46 0
899.53 0
899.60 0
899.67 0
899.74 0
899.81 0
899.88 0
899.95 0
900.01 0
900.08 0
900.15 0
900.22 0
900.29 0
900.36 0
900.43 0
900.50 0
900.56 0
900.63 0
900.70 0
900.77 0
900.84 0
900.91 0
900.98 0
901.05 0
901.11 0
901.18 0
901.25 0
901.32 0
901.39 0
901.46 0
901.53 0
901.60 0
901.67 0
901.73 0
901.80 0
901.87 0
901.94 0
902.01 0
902.08 0
902.15 0
902.22 0
902.28 0
902.35 0
902.42 0
902.49 0
902.56 0
902.63 0
902.70 0
902.77 0
902.84 0
902.90 0
902.97 0
903.04 0
903.11 0
903.18 0
903.25 0
903.32 0
903.39 0
903.46 0
903.52 0
903.59 0
903.66 0
903.73 0
903.80 0
903.87 0
903.94 0
904.01 0
904.08 0
904.14 0
904.21 0
904.28 0
904.35 0
904.42 0
904.49 0
904.56 0
904.63 0
904.70 0
904.76 0
904.83 0
904.90 0
904.97 0
905.04 0
905.11 0
905.18 0
905.25 0
905.32 0
905.38 0
905.45 0
905.52 0
905.59 0
905.66 0
905.73 0
905.80 0
905.87 0
905.94 0
906.01 0
906.07 0
906.14 0
906.21 0
906.28 0
906.35 0
906.42 0
906.49 0
906.56 0
906.63 0
906.70 0
906.76 0
906.83 0
906.90 0
906.97 0
907.04 0
907.11 0
907.18 0
907.25 0
907.32 0
907.39 0
907.45 0
907.52 0
907.59 0
907.66 0
907.73 0
907.80 0
907.87 0
907.94 0
908.01 0
908.08 0
908.15 0
908.21 0
908.28 0
908.35 0
908.42 0
908.49 0
908.56 0
908.63 0
908.70 0
908.77 0
908.84 0
908.91 0
908.97 0
909.04 0
909.11 0
909.18 0
909.25 0
909.32 0
909.39 0
909.46 0
909.53 0
909.60 0
909.67 0
909.73 0
909.80 0
909.87 0
909.94 0
910.01 0
910.08 0
910.15 0
910.22 0
910.29 0
910.36 0
910.43 0
910.49 0
910.56 0
910.63 0
910.70 0
910.77 0
910.84 0
910.91 0
910.98 0
911.05 0
911.12 0
911.19 0
911.26 0
911.32 0
911.39 0
911.46 0
911.53 0
911.60 0
911.67 0
911.74 0
911.81 0
911.88 0
911.95 0
912.02 0
912.09 0
912.16 0
912.22 0
912.29 0
912.36 0
912.43 0
912.50 0
912.57 0
912.64 0
912.71 0
912.78 0
912.85 0
912.92 0
912.99 0
913.06 0
913.12 0
913.19 0
913.26 0
913.33 0
913.40 0
913.47 0
913.54 0
913.61 0
913.68 0
913.75 0
913.82 0
913.89 0
913.96 0
914.02 0
914.09 0
914.16 0
914.23 0
914.30 0
914.37 0
914.44 0
914.51 0
914.58 0
914.65 0
914.72 0
914.79 0
914.86 0
914.93 0
915.00 0
915.06 0
915.13 0
915.20 0
915.27 0
915.34 0
915.41 0
915.48 0
915.55 0
915.62 0
915.69 0
915.76 0
915.83 0
915.90 0
915.97 0
916.04 0
916.10 0
916.17 0
916.24 0
916.31 0
916.38 0
916.45 0
916.52 0
916.59 0
916.66 0
916.73 0
916.80 0
916.87 0
916.94 0
917.01 0
917.08 0
917.15 0
917.21 0
917.28 0
917.35 0
917.42 0
917.49 0
917.56 0
917.63 0
917.70 0
917.77 0
917.84 0
917.91 0
917.98 0
918.05 0
918.12 0
918.19 0
918.26 0
918.33 0
918.40 0
918.46 0
918.53 0
918.60 0
918.67 0
918.74 0
918.81 0
918.88 0
918.95 0
919.02 0
919.09 0
919.16 0
919.23 0
919.30 0
919.37 0
919.44 0
919.51 0
919.58 0
919.65 0
919.72 0
919.78 0
919.85 0
919.92 0
919.99 0
920.06 0
920.13 0
920.20 0
920.27 0
920.34 0
920.41 0
920.48 0
920.55 0
920.62 0
920.69 0
920.76 0
920.83 0
920.90 0
920.97 0
921.04 0
921.11 0
921.18 0
921.24 0
921.31 0
921.38 0
921.45 0
921.52 0
921.59 0
921.66 0
921.73 0
921.80 0
921.87 0
921.94 0
922.01 0
922.08 0
922.15 0
922.22 0
922.29 0
922.36 0
922.43 0
922.50 0
922.57 0
922.64 0
922.71 0
922.78 0
922.85 0
922.91 0
922.98 0
923.05 0
923.12 0
923.19 0
923.26 0
923.33 0
923.40 0
923.47 0
923.54 0
923.61 0
923.68 0
923.75 0
923.82 0
923.89 0
923.96 0
924.03 0
924.10 0
924.17 0
924.24 0
924.31 0
924.38 0
924.45 0
924.52 0
924.59 0
924.66 0
924.73 0
924.80 0
924.87 0
924.93 0
925.00 0
925.07 0
925.14 0
925.21 0
925.28 0
925.35 0
925.42 0
925.49 0
925.56 0
925.63 0
925.70 0
925.77 0
925.84 0
925.91 0
925.98 0
926.05 0
926.12 0
926.19 0
926.26 0
926.33 0
926.40 0
926.47 0
926.54 0
926.61 0
926.68 0
926.75 0
926.82 0
926.89 0
926.96 0
927.03 0
927.10 0
927.17 0
927.24 0
927.31 0
927.38 0
927.45 0
927.52 0
927.59 0
927.66 0
927.72 0
927.79 0
927.86 0
927.93 0
928.00 0
928.07 0
928.14 0
928.21 0
928.28 0
928.35 0
928.42 0
928.49 0
928.56 0
928.63 0
928.70 0
928.77 0
928.84 0
928.91 0
928.98 0
929.05 0
929.12 0
929.19 0
929.26 0
929.33 0
929.40 0
929.47 0
929.54 0
929.61 0
929.68 0
929.75 0
929.82 0
929.89 0
929.96 0
930.03 0
930.10 0
930.17 0
930.24 0
930.31 0
930.38 0
930.45 0
930.52 0
930.59 0
930.66 0
930.73 0
930.80 0
930.87 0
930.94 0
931.01 0
931.08 0
931.15 0
931.22 0
931.29 0
931.36 0
931.43 0
931.50 0
931.57 0
931.64 0
931.71 0
931.78 0
931.85 0
931.92 0
931.99 0
932.06 0
932.13 0
932.20 0
932.27 0
932.34 0
932.41 0
932.48 0
932.55 0
932.62 0
932.69 0
932.76 0
932.83 0
932.90 0
932.97 0
933.04 0
933.11 0
933.18 0
933.25 0
933.32 0
933.39 0
933.46 0
933.53 0
933.60 0
933.67 0
933.74 0
933.81 0
933.88 0
933.95 0
934.02 0
934.09 0
934.16 0
934.23 0
934.30 0
934.37 0
934.44 0
934.51 0
934.58 0
934.65 0
934.72 0
934.79 0
934.86 0
934.93 0
935.00 0
935.07 0
935.14 0
935.21 0
935.28 0
935.35 0
935.42 0
935.49 0
935.56 0
935.63 0
935.70 0
935.77 0
935.84 0
935.91 0
935.98 0
936.05 0
936.12 0
936.19 0
936.26 0
936.33 0
936.40 0
936.47 0
936.54 0
936.61 0
936.68 0
936.75 0
936.82 0
936.89 0
936.96 0
937.03 0
937.10 0
937.17 0
937.24 0
937.31 0
937.38 0
937.45 0
937.52 0
937.59 0
937.66 0
937.73 0
937.80 0
937.87 0
937.94 0
938.01 0
938.08 0
938.15 0
938.22 0
938.30 0
938.37 0
938.44 0
938.51 0
938.58 0
938.65 0
938.72 0
938.79 0
938.86 0
938.93 0
939.00 0
939.07 0
939.14 0
939.21 0
939.28 0
939.35 0
939.42 0
939.49 0
939.56 0
939.63 0
939.70 0
939.77 0
939.84 0
939.91 0
939.98 0
940.05 0
940.12 0
940.19 0
940.26 0
940.33 0
940.40 0
940.47 0
940.54 0
940.61 0
940.68 0
940.75 0
940.82 0
940.89 0
940.96 0
941.03 0
941.11 0
941.18 0
941.25 0
941.32 0
941.39 0
941.46 0
941.53 0
941.60 0
941.67 0
941.74 0
941.81 0
941.88 0
941.95 0
942.02 0
942.09 0
942.16 0
942.23 0
942.30 0
942.37 0
942.44 0
942.51 0
942.58 0
942.65 0
942.72 0
942.79 0
942.86 0
942.93 0
943.00 0
943.07 0
943.15 0
943.22 0
943.29 0
943.36 0
943.43 0
943.50 0
943.57 0
943.64 0
943.71 0
943.78 0
943.85 0
943.92 0
943.99 0
944.06 0
944.13 0
944.20 0
944.27 0
944.34 0
944.41 0
944.48 0
944.55 0
944.62 0
944.69 0
944.76 0
944.83 0
944.91 0
944.98 0
945.05 0
945.12 0
945.19 0
945.26 0
945.33 0
945.40 0
945.47 0
945.54 0
945.61 0
945.68 0
945.75 0
945.82 0
945.89 0
945.96 0
946.03 0
946.10 0
946.17 0
946.24 0
946.31 0
946.39 0
946.46 0
946.53 0
946.60 0
946.67 0
946.74 0
946.81 0
946.88 0
946.95 0
947.02 0
947.09 0
947.16 0
947.23 0
947.30 0
947.37 0
947.44 0
947.51 0
947.58 0
947.65 0
947.73 0
947.80 0
947.87 0
947.94 0
948.01 0
948.08 0
948.15 0
948.22 0
948.29 0
948.36 0
948.43 0
948.50 0
948.57 0
948.64 0
948.71 0
948.78 0
948.85 0
948.93 0
949.00 0
949.07 0
949.14 0
949.21 0
949.28 0
949.35 0
949.42 0
949.49 0
949.56 0
949.63 0
949.70 0
949.77 0
949.84 0
949.91 0
949.98 0
950.05 0
950.13 0
950.20 0
950.27 0
950.34 0
950.41 0
950.48 0
950.55 0
950.62 0
950.69 0
950.76 0
950.83 0
950.90 0
950.97 0
951.04 0
951.11 0
951.19 0
951.26 0
951.33 0
951.40 0
951.47 0
951.54 0
951.61 0
951.68 0
951.75 0
951.82 0
951.89 0
951.96 0
952.03 0
952.10 0
952.18 0
952.25 0
952.32 0
952.39 0
952.46 0
952.53 0
952.60 0
952.67 0
952.74 0
952.81 0
952.88 0
952.95 0
953.02 0
953.09 0
953.17 0
953.24 0
953.31 0
953.38 0
953.45 0
953.52 0
953.59 0
953.66 0
953.73 0
953.80 0
953.87 0
953.94 0
954.01 0
954.09 0
954.16 0
954.23 0
954.30 0
954.37 0
954.44 0
954.51 0
954.58 0
954.65 0
954.72 0
954.79 0
954.86 0
954.94 0
955.01 0
955.08 0
955.15 0
955.22 0
955.29 0
955.36 0
955.43 0
955.50 0
955.57 0
955.64 0
955.71 0
955.79 0
955.86 0
955.93 0
956.00 0
956.07 0
956.14 0
956.21 0
956.28 0
956.35 0
956.42 0
956.49 0
956.56 0
956.64 0
956.71 0
956.78 0
956.85 0
956.92 0
956.99 0
957.06 0
957.13 0
957.20 0
957.27 0
957.34 0
957.42 0
957.49 0
957.56 0
957.63 0
957.70 0
957.77 0
957.84 0
957.91 0
957.98 0
958.05 0
958.12 0
958.20 0
958.27 0
958.34 0
958.41 0
958.48 0
958.55 0
958.62 0
958.69 0
958.76 0
958.83 0
958.91 0
958.98 0
959.05 0
959.12 0
959.19 0
959.26 0
959.33 0
959.40 0
959.47 0
959.54 0
959.61 0
959.69 0
959.76 0
959.83 0
959.90 0
959.97 0
960.04 0
960.11 0
960.18 0
960.25 0
960.32 0
960.40 0
960.47 0
960.54 0
960.61 0
960.68 0
960.75 0
960.82 0
960.89 0
960.96 0
961.04 0
961.11 0
961.18 0
961.25 0
961.32 0
961.39 0
961.46 0
961.53 0
961.60 0
961.67 0
961.75 0
961.82 0
961.89 0
961.96 0
962.03 0
962.10 0
962.17 0
962.24 0
962.31 0
962.39 0
962.46 0
962.53 0
962.60 0
962.67 0
962.74 0
962.81 0
962.88 0
962.95 0
963.03 0
963.10 0
963.17 0
963.24 0
963.31 0
963.38 0
963.45 0
963.52 0
963.59 0
963.67 0
963.74 0
963.81 0
963.88 0
963.95 0
964.02 0
964.09 0
964.16 0
964.23 0
964.31 0
964.38 0
964.45 0
964.52 0
964.59 0
964.66 0
964.73 0
964.80 0
964.88 0
964.95 0
965.02 0
965.09 0
965.16 0
965.23 0
965.30 0
965.37 0
965.45 0
965.52 0
965.59 0
965.66 0
965.73 0
965.80 0
965.87 0
965.94 0
966.01 0
966.09 0
966.16 0
966.23 0
966.30 0
966.37 0
966.44 0
966.51 0
966.58 0
966.66 0
966.73 0
966.80 0
966.87 0
966.94 0
967.01 0
967.08 0
967.15 0
967.23 0
967.30 0
967.37 0
967.44 0
967.51 0
967.58 0
967.65 0
967.73 0
967.80 0
967.87 0
967.94 0
968.01 0
968.08 0
968.15 0
968.22 0
968.30 0
968.37 0
968.44 0
968.51 0
968.58 0
968.65 0
968.72 0
968.79 0
968.87 0
968.94 0
969.01 0
969.08 0
969.15 0
969.22 0
969.29 0
969.37 0
969.44 0
969.51 0
969.58 0
969.65 0
969.72 0
969.79 0
969.87 0
969.94 0
970.01 0
970.08 0
970.15 0
970.22 0
970.29 0
970.36 0
970.44 0
970.51 0
970.58 0
970.65 0
970.72 0
970.79 0
970.86 0
970.94 0
971.01 0
971.08 0
971.15 0
971.22 0
971.29 0
971.36 0
971.44 0
971.51 0
971.58 0
971.65 0
971.72 0
971.79 0
971.86 0
971.94 0
972.01 0
972.08 0
972.15 0
972.22 0
972.29 0
972.36 0
972.44 0
972.51 0
972.58 0
972.65 0
972.72 0
972.79 0
972.86 0
972.94 0
973.01 0
973.08 0
973.15 0
973.22 0
973.29 0
973.37 0
973.44 0
973.51 0
973.58 0
973.65 0
973.72 0
973.79 0
973.87 0
973.94 0
974.01 0
974.08 0
974.15 0
974.22 0
974.30 0
974.37 0
974.44 0
974.51 0
974.58 0
974.65 0
974.72 0
974.80 0
974.87 0
974.94 0
975.01 0
975.08 0
975.15 0
975.23 0
975.30 0
975.37 0
975.44 0
975.51 0
975.58 0
975.65 0
975.73 0
975.80 0
975.87 0
975.94 0
976.01 0
976.08 0
976.16 0
976.23 0
976.30 0
976.37 0
976.44 0
976.51 0
976.59 0
976.66 0
976.73 0
976.80 0
976.87 0
976.94 0
977.02 0
977.09 0
977.16 0
977.23 0
977.30 0
977.37 0
977.45 0
977.52 0
977.59 0
977.66 0
977.73 0
977.80 0
977.88 0
977.95 0
978.02 0
978.09 0
978.16 0
978.23 0
978.31 0
978.38 0
978.45 0
978.52 0
978.59 0
978.66 0
978.74 0
978.81 0
978.88 0
978.95 0
979.02 0
979.09 0
979.17 0
979.24 0
979.31 0
979.38 0
979.45 0
979.52 0
979.60 0
979.67 0
979.74 0
979.81 0
979.88 0
979.95 0
980.03 0
980.10 0
980.17 0
980.24 0
980.31 0
980.38 0
980.46 0
980.53 0
980.60 0
980.67 0
980.74 0
980.82 0
980.89 0
980.96 0
981.03 0
981.10 0
981.17 0
981.25 0
981.32 0
981.39 0
981.46 0
981.53 0
981.61 0
981.68 0
981.75 0
981.82 0
981.89 0
981.96 0
982.04 0
982.11 0
982.18 0
982.25 0
982.32 0
982.40 0
982.47 0
982.54 0
982.61 0
982.68 0
982.75 0
982.83 0
982.90 0
982.97 0
983.04 0
983.11 0
983.19 0
983.26 0
983.33 0
983.40 0
983.47 0
983.54 0
983.62 0
983.69 0
983.76 0
983.83 0
983.90 0
983.98 0
984.05 0
984.12 0
984.19 0
984.26 0
984.34 0
984.41 0
984.48 0
984.55 0
984.62 0
984.70 0
984.77 0
984.84 0
984.91 0
984.98 0
985.05 0
985.13 0
985.20 0
985.27 0
985.34 0
985.41 0
985.49 0
985.56 0
985.63 0
985.70 0
985.77 0
985.85 0
985.92 0
985.99 0
986.06 0
986.13 0
986.21 0
986.28 0
986.35 0
986.42 0
986.49 0
986.57 0
986.64 0
986.71 0
986.78 0
986.85 0
986.93 0
987.00 0
987.07 0
987.14 0
987.21 0
987.29 0
987.36 0
987.43 0
987.50 0
987.57 0
987.65 0
987.72 0
987.79 0
987.86 0
987.93 0
988.01 0
988.08 0
988.15 0
988.22 0
988.29 0
988.37 0
988.44 0
988.51 0
988.58 0
988.65 0
988.73 0
988.80 0
988.87 0
988.94 0
989.01 0
989.09 0
989.16 0
989.23 0
989.30 0
989.38 0
989.45 0
989.52 0
989.59 0
989.66 0
989.74 0
989.81 0
989.88 0
989.95 0
990.02 0
990.10 0
990.17 0
990.24 0
990.31 0
990.38 0
990.46 0
990.53 0
990.60 0
990.67 0
990.75 0
990.82 0
990.89 0
990.96 0
991.03 0
991.11 0
991.18 0
991.25 0
991.32 0
991.39 0
991.47 0
991.54 0
991.61 0
991.68 0
991.76 0
991.83 0
991.90 0
991.97 0
992.04 0
992.12 0
992.19 0
992.26 0
992.33 0
992.40 0
992.48 0
992.55 0
992.62 0
992.69 0
992.77 0
992.84 0
992.91 0
992.98 0
993.05 0
993.13 0
993.20 0
993.27 0
993.34 0
993.42 0
993.49 0
993.56 0
993.63 0
993.70 0
993.78 0
993.85 0
993.92 0
993.99 0
994.07 0
994.14 0
994.21 0
994.28 0
994.36 0
994.43 0
994.50 0
994.57 0
994.64 0
994.72 0
994.79 0
994.86 0
994.93 0
995.01 0
995.08 0
995.15 0
995.22 0
995.29 0
995.37 0
995.44 0
995.51 0
995.58 0
995.66 0
995.73 0
995.80 0
995.87 0
995.95 0
996.02 0
996.09 0
996.16 0
996.24 0
996.31 0
996.38 0
996.45 0
996.52 0
996.60 0
996.67 0
996.74 0
996.81 0
996.89 0
996.96 0
997.03 0
997.10 0
997.18 0
997.25 0
997.32 0
997.39 0
997.47 0
997.54 0
997.61 0
997.68 0
997.75 0
997.83 0
997.90 0
997.97 0
998.04 0
998.12 0
998.19 0
998.26 0
998.33 0
998.41 0
998.48 0
998.55 0
998.62 0
998.70 0
998.77 0
998.84 0
998.91 0
998.99 0
999.06 0
999.13 0
999.20 0
999.28 0
999.35 0
999.42 0
999.49 0
999.57 0
999.64 0
999.71 0
999.78 0
999.86 0
999.93 0
1000.00 0
1000.07 0
1000.14 0
1000.22 0
1000.29 0
1000.36 0
1000.43 0
1000.51 0
1000.58 0
1000.65 0
1000.72 0
1000.80 0
1000.87 0
1000.94 0
1001.01 0
1001.09 0
1001.16 0
1001.23 0
1001.30 0
1001.38 0
1001.45 0
1001.52 0
1001.59 0
1001.67 0
1001.74 0
1001.81 0
1001.89 0
1001.96 0
1002.03 0
1002.10 0
1002.18 0
1002.25 0
1002.32 0
1002.39 0
1002.47 0
1002.54 0
1002.61 0
1002.68 0
1002.76 0
1002.83 0
1002.90 0
1002.97 0
1003.05 0
1003.12 0
1003.19 0
1003.26 0
1003.34 0
1003.41 0
1003.48 0
1003.55 0
1003.63 0
1003.70 0
1003.77 0
1003.84 0
1003.92 0
1003.99 0
1004.06 0
1004.14 0
1004.21 0
1004.28 0
1004.35 0
1004.43 0
1004.50 0
1004.57 0
1004.64 0
1004.72 0
1004.79 0
1004.86 0
1004.93 0
1005.01 0
1005.08 0
1005.15 0
1005.22 0
1005.30 0
1005.37 0
1005.44 0
1005.52 0
1005.59 0
1005.66 0
1005.73 0
1005.81 0
1005.88 0
1005.95 0
1006.02 0
1006.10 0
1006.17 0
1006.24 0
1006.31 0
1006.39 0
1006.46 0
1006.53 0
1006.61 0
1006.68 0
1006.75 0
1006.82 0
1006.90 0
1006.97 0
1007.04 0
1007.11 0
1007.19 0
1007.26 0
1007.33 0
1007.41 0
1007.48 0
1007.55 0
1007.62 0
1007.70 0
1007.77 0
1007.84 0
1007.91 0
1007.99 0
1008.06 0
1008.13 0
1008.21 0
1008.28 0
1008.35 0
1008.42 0
1008.50 0
1008.57 0
1008.64 0
1008.72 0
1008.79 0
1008.86 0
1008.93 0
1009.01 0
1009.08 0
1009.15 0
1009.23 0
1009.30 0
1009.37 0
1009.44 0
1009.52 0
1009.59 0
1009.66 0
1009.73 0
1009.81 0
1009.88 0
1009.95 0
1010.03 0
1010.10 0
1010.17 0
1010.24 0
1010.32 0
1010.39 0
1010.46 0
1010.54 0
1010.61 0
1010.68 0
1010.75 0
1010.83 0
1010.90 0
1010.97 0
1011.05 0
1011.12 0
1011.19 0
1011.26 0
1011.34 0
1011.41 0
1011.48 0
1011.56 0
1011.63 0
1011.70 0
1011.77 0
1011.85 0
1011.92 0
1011.99 0
1012.07 0
1012.14 0
1012.21 0
1012.29 0
1012.36 0
1012.43 0
1012.50 0
1012.58 0
1012.65 0
1012.72 0
1012.80 0
1012.87 0
1012.94 0
1013.01 0
1013.09 0
1013.16 0
1013.23 0
1013.31 0
1013.38 0
1013.45 0
1013.53 0
1013.60 0
1013.67 0
1013.74 0
1013.82 0
1013.89 0
1013.96 0
1014.04 0
1014.11 0
1014.18 0
1014.25 0
1014.33 0
1014.40 0
1014.47 0
1014.55 0
1014.62 0
1014.69 0
1014.77 0
1014.84 0
1014.91 0
1014.98 0
1015.06 0
1015.13 0
1015.20 0
1015.28 0
1015.35 0
1015.42 0
1015.50 0
1015.57 0
1015.64 0
1015.72 0
1015.79 0
1015.86 0
1015.93 0
1016.01 0
1016.08 0
1016.15 0
1016.23 0
1016.30 0
1016.37 0
1016.45 0
1016.52 0
1016.59 0
1016.66 0
1016.74 0
1016.81 0
1016.88 0
1016.96 0
1017.03 0
1017.10 0
1017.18 0
1017.25 0
1017.32 0
1017.40 0
1017.47 0
1017.54 0
1017.61 0
1017.69 0
1017.76 0
1017.83 0
1017.91 0
1017.98 0
1018.05 0
1018.13 0
1018.20 0
1018.27 0
1018.35 0
1018.42 0
1018.49 0
1018.57 0
1018.64 0
1018.71 0
1018.79 0
1018.86 0
1018.93 0
1019.00 0
1019.08 0
1019.15 0
1019.22 0
1019.30 0
1019.37 0
1019.44 0
1019.52 0
1019.59 0
1019.66 0
1019.74 0
1019.81 0
1019.88 0
1019.96 0
1020.03 0
1020.10 0
1020.18 0
1020.25 0
1020.32 0
1020.39 0
1020.47 0
1020.54 0
1020.61 0
1020.69 0
1020.76 0
1020.83 0
1020.91 0
1020.98 0
1021.05 0
1021.13 0
1021.20 0
1021.27 0
1021.35 0
1021.42 0
1021.49 0
1021.57 0
1021.64 0
1021.71 0
1021.79 0
1021.86 0
1021.93 0
1022.01 0
1022.08 0
1022.15 0
1022.23 0
1022.30 0
1022.37 0
1022.45 0
1022.52 0
1022.59 0
1022.67 0
1022.74 0
1022.81 0
1022.89 0
1022.96 0
1023.03 0
1023.11 0
1023.18 0
1023.25 0
1023.33 0
1023.40 0
1023.47 0
1023.55 0
1023.62 0
1023.69 0
1023.77 0
1023.84 0
1023.91 0
1023.99 0
1024.06 0
1024.13 0
1024.21 0
1024.28 0
1024.35 0
1024.43 0
1024.50 0
1024.57 0
1024.65 0
1024.72 0
1024.79 0
1024.87 0
1024.94 0
1025.01 0
1025.09 0
1025.16 0
1025.23 0
1025.31 0
1025.38 0
1025.45 0
1025.53 0
1025.60 0
1025.67 0
1025.75 0
1025.82 0
1025.89 0
1025.97 0
1026.04 0
1026.11 0
1026.19 0
1026.26 0
1026.33 0
1026.41 0
1026.48 0
1026.55 0
1026.63 0
1026.70 0
1026.77 0
1026.85 0
1026.92 0
1026.99 0
1027.07 0
1027.14 0
1027.21 0
1027.29 0
1027.36 0
1027.43 0
1027.51 0
1027.58 0
1027.66 0
1027.73 0
1027.80 0
1027.88 0
1027.95 0
1028.02 0
1028.10 0
1028.17 0
1028.24 0
1028.32 0
1028.39 0
1028.46 0
1028.54 0
1028.61 0
1028.68 0
1028.76 0
1028.83 0
1028.90 0
1028.98 0
1029.05 0
1029.13 0
1029.20 0
1029.27 0
1029.35 0
1029.42 0
1029.49 0
1029.57 0
1029.64 0
1029.71 0
1029.79 0
1029.86 0
1029.93 0
1030.01 0
1030.08 0
1030.15 0
1030.23 0
1030.30 0
1030.38 0
1030.45 0
1030.52 0
1030.60 0
1030.67 0
1030.74 0
1030.82 0
1030.89 0
1030.96 0
1031.04 0
1031.11 0
1031.18 0
1031.26 0
1031.33 0
1031.41 0
1031.48 0
1031.55 0
1031.63 0
1031.70 0
1031.77 0
1031.85 0
1031.92 0
1031.99 0
1032.07 0
1032.14 0
1032.22 0
1032.29 0
1032.36 0
1032.44 0
1032.51 0
1032.58 0
1032.66 0
1032.73 0
1032.80 0
1032.88 0
1032.95 0
1033.03 0
1033.10 0
1033.17 0
1033.25 0
1033.32 0
1033.39 0
1033.47 0
1033.54 0
1033.61 0
1033.69 0
1033.76 0
1033.84 0
1033.91 0
1033.98 0
1034.06 0
1034.13 0
1034.20 0
1034.28 0
1034.35 0
1034.43 0
1034.50 0
1034.57 0
1034.65 0
1034.72 0
1034.79 0
1034.87 0
1034.94 0
1035.02 0
1035.09 0
1035.16 0
1035.24 0
1035.31 0
1035.38 0
1035.46 0
1035.53 0
1035.61 0
1035.68 0
1035.75 0
1035.83 0
1035.90 0
1035.97 0
1036.05 0
1036.12 0
1036.20 0
1036.27 0
1036.34 0
1036.42 0
1036.49 0
1036.56 0
1036.64 0
1036.71 0
1036.79 0
1036.86 0
1036.93 0
1037.01 0
1037.08 0
1037.15 0
1037.23 0
1037.30 0
1037.38 0
1037.45 0
1037.52 0
1037.60 0
1037.67 0
1037.74 0
1037.82 0
1037.89 0
1037.97 0
1038.04 0
1038.11 0
1038.19 0
1038.26 0
1038.34 0
1038.41 0
1038.48 0
1038.56 0
1038.63 0
1038.70 0
1038.78 0
1038.85 0
1038.93 0
1039.00 0
1039.07 0
1039.15 0
1039.22 0
1039.30 0
1039.37 0
1039.44 0
1039.52 0
1039.59 0
1039.67 0
1039.74 0
1039.81 0
1039.89 0
1039.96 0
1040.03 0
1040.11 0
1040.18 0
1040.26 0
1040.33 0
1040.40 0
1040.48 0
1040.55 0
1040.63 0
1040.70 0
1040.77 0
1040.85 0
1040.92 0
1041.00 0
1041.07 0
1041.14 0
1041.22 0
1041.29 0
1041.37 0
1041.44 0
1041.51 0
1041.59 0
1041.66 0
1041.74 0
1041.81 0
1041.88 0
1041.96 0
1042.03 0
1042.11 0
1042.18 0
1042.25 0
1042.33 0
1042.40 0
1042.48 0
1042.55 0
1042.62 0
1042.70 0
1042.77 0
1042.85 0
1042.92 0
1042.99 0
1043.07 0
1043.14 0
1043.22 0
1043.29 0
1043.36 0
1043.44 0
1043.51 0
1043.59 0
1043.66 0
1043.73 0
1043.81 0
1043.88 0
1043.96 0
1044.03 0
1044.10 0
1044.18 0
1044.25 0
1044.33 0
1044.40 0
1044.47 0
1044.55 0
1044.62 0
1044.70 0
1044.77 0
1044.84 0
1044.92 0
1044.99 0
1045.07 0
1045.14 0
1045.21 0
1045.29 0
1045.36 0
1045.44 0
1045.51 0
1045.59 0
1045.66 0
1045.73 0
1045.81 0
1045.88 0
1045.96 0
1046.03 0
1046.10 0
1046.18 0
1046.25 0
1046.33 0
1046.40 0
1046.47 0
1046.55 0
1046.62 0
1046.70 0
1046.77 0
1046.85 0
1046.92 0
1046.99 0
1047.07 0
1047.14 0
1047.22 0
1047.29 0
1047.36 0
1047.44 0
1047.51 0
1047.59 0
1047.66 0
1047.74 0
1047.81 0
1047.88 0
1047.96 0
1048.03 0
1048.11 0
1048.18 0
1048.25 0
1048.33 0
1048.40 0
1048.48 0
1048.55 0
1048.63 0
1048.70 0
1048.77 0
1048.85 0
1048.92 0
1049.00 0
1049.07 0
1049.15 0
1049.22 0
1049.29 0
1049.37 0
1049.44 0
1049.52 0
1049.59 0
1049.67 0
1049.74 0
1049.81 0
1049.89 0
1049.96 0
1050.04 0
1050.11 0
1050.18 0
1050.26 0
1050.33 0
1050.41 0
1050.48 0
1050.56 0
1050.63 0
1050.70 0
1050.78 0
1050.85 0
1050.93 0
1051.00 0
1051.08 0
1051.15 0
1051.23 0
1051.30 0
1051.37 0
1051.45 0
1051.52 0
1051.60 0
1051.67 0
1051.75 0
1051.82 0
1051.89 0
1051.97 0
1052.04 0
1052.12 0
1052.19 0
1052.27 0
1052.34 0
1052.41 0
1052.49 0
1052.56 0
1052.64 0
1052.71 0
1052.79 0
1052.86 0
1052.93 0
1053.01 0
1053.08 0
1053.16 0
1053.23 0
1053.31 0
1053.38 0
1053.46 0
1053.53 0
1053.60 0
1053.68 0
1053.75 0
1053.83 0
1053.90 0
1053.98 0
1054.05 0
1054.12 0
1054.20 0
1054.27 0
1054.35 0
1054.42 0
1054.50 0
1054.57 0
1054.65 0
1054.72 0
1054.79 0
1054.87 0
1054.94 0
1055.02 0
1055.09 0
1055.17 0
1055.24 0
1055.32 0
1055.39 0
1055.46 0
1055.54 0
1055.61 0
1055.69 0
1055.76 0
1055.84 0
1055.91 0
1055.99 0
1056.06 0
1056.13 0
1056.21 0
1056.28 0
1056.36 0
1056.43 0
1056.51 0
1056.58 0
1056.66 0
1056.73 0
1056.81 0
1056.88 0
1056.95 0
1057.03 0
1057.10 0
1057.18 0
1057.25 0
1057.33 0
1057.40 0
1057.48 0
1057.55 0
1057.62 0
1057.70 0
1057.77 0
1057.85 0
1057.92 0
1058.00 0
1058.07 0
1058.15 0
1058.22 0
1058.30 0
1058.37 0
1058.44 0
1058.52 0
1058.59 0
1058.67 0
1058.74 0
1058.82 0
1058.89 0
1058.97 0
1059.04 0
1059.12 0
1059.19 0
1059.27 0
1059.34 0
1059.41 0
1059.49 0
1059.56 0
1059.64 0
1059.71 0
1059.79 0
1059.86 0
1059.94 0
1060.01 0
1060.09 0
1060.16 0
1060.24 0
1060.31 0
1060.38 0
1060.46 0
1060.53 0
1060.61 0
1060.68 0
1060.76 0
1060.83 0
1060.91 0
1060.98 0
1061.06 0
1061.13 0
1061.21 0
1061.28 0
1061.35 0
1061.43 0
1061.50 0
1061.58 0
1061.65 0
1061.73 0
1061.80 0
1061.88 0
1061.95 0
1062.03 0
1062.10 0
1062.18 0
1062.25 0
1062.33 0
1062.40 0
1062.48 0
1062.55 0
1062.62 0
1062.70 0
1062.77 0
1062.85 0
1062.92 0
1063.00 0
1063.07 0
1063.15 0
1063.22 0
1063.30 0
1063.37 0
1063.45 0
1063.52 0
1063.60 0
1063.67 0
1063.75 0
1063.82 0
1063.89 0
1063.97 0
1064.04 0
1064.12 0
1064.19 0
1064.27 0
1064.34 0
1064.42 0
1064.49 0
1064.57 0
1064.64 0
1064.72 0
1064.79 0
1064.87 0
1064.94 0
1065.02 0
1065.09 0
1065.17 0
1065.24 0
1065.32 1
1065.39 1
1065.47 1
1065.54 1
1065.61 1
1065.69 0
1065.76 0
1065.84 0
1065.91 0
1065.99 0
1066.06 0
1066.14 0
1066.21 0
1066.29 0
1066.36 0
1066.44 0
1066.51 0
1066.59 0
1066.66 0
1066.74 0
1066.81 0
1066.89 0
1066.96 0
1067.04 0
1067.11 0
1067.19 0
1067.26 0
1067.34 0
1067.41 0
1067.49 0
1067.56 0
1067.64 0
1067.71 0
1067.79 0
1067.86 0
1067.94 0
1068.01 0
1068.09 0
1068.16 0
1068.23 0
1068.31 0
1068.38 0
1068.46 0
1068.53 0
1068.61 0
1068.68 0
1068.76 0
1068.83 0
1068.91 0
1068.98 0
1069.06 0
1069.13 0
1069.21 0
1069.28 0
1069.36 0
1069.43 0
1069.51 0
1069.58 0
1069.66 0
1069.73 0
1069.81 1
1069.88 1
1069.96 0
1070.03 0
1070.11 0
1070.18 0
1070.26 0
1070.33 0
1070.41 0
1070.48 0
1070.56 0
1070.63 0
1070.71 0
1070.78 0
1070.86 0
1070.93 0
1071.01 0
1071.08 0
1071.16 0
1071.23 0
1071.31 0
1071.38 0
1071.46 0
1071.53 0
1071.61 0
1071.68 0
1071.76 0
1071.83 0
1071.91 0
1071.98 0
1072.06 0
1072.13 0
1072.21 0
1072.28 0
1072.36 0
1072.43 0
1072.51 0
1072.58 0
1072.66 0
1072.73 0
1072.81 0
1072.88 0
1072.96 0
1073.03 0
1073.11 0
1073.18 0
1073.26 0
1073.33 0
1073.41 0
1073.48 0
1073.56 0
1073.63 0
1073.71 0
1073.78 0
1073.86 0
1073.94 0
1074.01 0
1074.09 0
1074.16 0
1074.24 0
1074.31 0
1074.39 0
1074.46 0
1074.54 0
1074.61 0
1074.69 0
1074.76 0
1074.84 0
1074.91 0
1074.99 0
1075.06 0
1075.14 0
1075.21 0
1075.29 0
1075.36 0
1075.44 0
1075.51 0
1075.59 0
1075.66 0
1075.74 1
1075.81 1
1075.89 1
1075.96 1
1076.04 0
1076.11 0
1076.19 0
1076.26 0
1076.34 0
1076.42 0
1076.49 0
1076.57 0
1076.64 0
1076.72 0
1076.79 0
1076.87 0
1076.94 0
1077.02 0
1077.09 0
1077.17 0
1077.24 0
1077.32 0
1077.39 0
1077.47 0
1077.54 0
1077.62 0
1077.69 0
1077.77 0
1077.84 0
1077.92 0
1077.99 0
1078.07 0
1078.15 0
1078.22 1
1078.30 1
1078.37 1
1078.45 1
1078.52 0
1078.60 0
1078.67 0
1078.75 0
1078.82 0
1078.90 0
1078.97 0
1079.05 0
1079.12 0
1079.20 0
1079.27 0
1079.35 0
1079.42 0
1079.50 0
1079.58 0
1079.65 0
1079.73 0
1079.80 0
1079.88 0
1079.95 0
1080.03 0
1080.10 0
1080.18 0
1080.25 0
1080.33 0
1080.40 0
1080.48 0
1080.55 0
1080.63 0
1080.71 0
1080.78 0
1080.86 0
1080.93 0
1081.01 0
1081.08 0
1081.16 0
1081.23 0
1081.31 0
1081.38 0
1081.46 0
1081.53 0
1081.61 0
1081.68 0
1081.76 1
1081.84 1
1081.91 1
1081.99 1
1082.06 2
1082.14 2
1082.21 2
1082.29 2
1082.36 2
1082.44 1
1082.51 1
1082.59 1
1082.66 1
1082.74 1
1082.82 1
1082.89 0
1082.97 0
1083.04 0
1083.12 0
1083.19 0
1083.27 0
1083.34 0
1083.42 0
1083.49 0
1083.57 0
1083.65 0
1083.72 0
1083.80 0
1083.87 0
1083.95 0
1084.02 0
1084.10 0
1084.17 0
1084.25 0
1084.32 0
1084.40 0
1084.48 0
1084.55 0
1084.63 0
1084.70 0
1084.78 0
1084.85 0
1084.93 0
1085.00 0
1085.08 0
1085.15 0
1085.23 0
1085.31 0
1085.38 0
1085.46 0
1085.53 0
1085.61 0
1085.68 0
1085.76 0
1085.83 0
1085.91 0
1085.99 0
1086.06 0
1086.14 0
1086.21 0
1086.29 0
1086.36 0
1086.44 0
1086.51 0
1086.59 0
1086.67 0
1086.74 0
1086.82 0
1086.89 0
1086.97 0
1087.04 0
1087.12 0
1087.19 0
1087.27 0
1087.35 0
1087.42 0
1087.50 0
1087.57 0
1087.65 0
1087.72 0
1087.80 0
1087.87 0
1087.95 0
1088.03 0
1088.10 0
1088.18 0
1088.25 0
1088.33 0
1088.40 0
1088.48 0
1088.55 0
1088.63 0
1088.71 0
1088.78 0
1088.86 0
1088.93 0
1089.01 0
1089.08 0
1089.16 0
1089.24 0
1089.31 0
1089.39 0
1089.46 0
1089.54 1
1089.61 1
1089.69 1
1089.76 1
1089.84 1
1089.92 1
1089.99 1
1090.07 1
1090.14 0
1090.22 0
1090.29 0
1090.37 0
1090.45 0
1090.52 0
1090.60 0
1090.67 0
1090.75 0
1090.82 0
1090.90 0
1090.98 0
1091.05 0
1091.13 0
1091.20 0
1091.28 0
1091.35 0
1091.43 0
1091.51 0
1091.58 0
1091.66 0
1091.73 0
1091.81 0
1091.88 0
1091.96 0
1092.04 0
1092.11 0
1092.19 0
1092.26 0
1092.34 0
1092.41 0
1092.49 0
1092.57 0
1092.64 0
1092.72 0
1092.79 0
1092.87 0
1092.94 1
1093.02 1
1093.10 1
1093.17 1
1093.25 1
1093.32 1
1093.40 1
1093.48 1
1093.55 1
1093.63 1
1093.70 1
1093.78 1
1093.85 1
1093.93 1
1094.01 1
1094.08 1
1094.16 1
1094.23 1
1094.31 2
1094.38 2
1094.46 2
1094.54 1
1094.61 1
1094.69 1
1094.76 1
1094.84 0
1094.92 0
1094.99 0
1095.07 0
1095.14 0
1095.22 0
1095.29 0
1095.37 0
1095.45 0
1095.52 0
1095.60 0
1095.67 0
1095.75 0
1095.83 0
1095.90 0
1095.98 0
1096.05 0
1096.13 0
1096.21 0
1096.28 0
1096.36 0
1096.43 0
1096.51 0
1096.58 0
1096.66 0
1096.74 0
1096.81 0
1096.89 1
1096.96 1
1097.04 1
1097.12 1
1097.19 0
1097.27 0
1097.34 0
1097.42 0
1097.50 0
1097.57 0
1097.65 0
1097.72 0
1097.80 0
1097.88 0
1097.95 0
1098.03 0
1098.10 0
1098.18 0
1098.25 0
1098.33 0
1098.41 0
1098.48 0
1098.56 0
1098.63 0
1098.71 0
1098.79 0
1098.86 0
1098.94 0
1099.01 0
1099.09 0
1099.17 0
1099.24 0
1099.32 0
1099.39 0
1099.47 0
1099.55 0
1099.62 0
1099.70 0
1099.77 0
1099.85 0
1099.93 0
1100.00 0
1100.08 0
1100.15 0
1100.23 0
1100.31 0
1100.38 0
1100.46 0
1100.53 0
1100.61 0
1100.69 0
1100.76 0
1100.84 0
1100.91 0
1100.99 0
1101.07 0
1101.14 1
1101.22 1
1101.29 1
1101.37 1
1101.45 1
1101.52 1
1101.60 1
1101.68 1
1101.75 1
1101.83 1
1101.90 1
1101.98 1
1102.06 2
1102.13 2
1102.21 2
1102.28 2
1102.36 2
1102.44 2
1102.51 2
1102.59 1
1102.66 1
1102.74 0
1102.82 0
1102.89 0
1102.97 0
1103.04 0
1103.12 0
1103.20 0
1103.27 0
1103.35 0
1103.43 0
1103.50 0
1103.58 0
1103.65 0
1103.73 0
1103.81 0
1103.88 1
1103.96 1
1104.03 1
1104.11 1
1104.19 1
1104.26 1
1104.34 1
1104.42 0
1104.49 0
1104.57 0
1104.64 0
1104.72 1
1104.80 1
1104.87 1
1104.95 2
1105.02 2
1105.10 2
1105.18 3
1105.25 3
1105.33 3
1105.41 3
1105.48 3
1105.56 3
1105.63 2
1105.71 2
1105.79 2
1105.86 2
1105.94 2
1106.02 2
1106.09 1
1106.17 1
1106.24 1
1106.32 1
1106.40 0
1106.47 0
1106.55 0
1106.63 0
1106.70 0
1106.78 0
1106.85 0
1106.93 0
1107.01 0
1107.08 0
1107.16 0
1107.24 0
1107.31 0
1107.39 0
1107.46 1
1107.54 1
1107.62 1
1107.69 1
1107.77 1
1107.85 1
1107.92 1
1108.00 1
1108.07 1
1108.15 1
1108.23 1
1108.30 1
1108.38 1
1108.46 1
1108.53 1
1108.61 0
1108.68 0
1108.76 0
1108.84 0
1108.91 0
1108.99 0
1109.07 1
1109.14 1
1109.22 1
1109.30 1
1109.37 0
1109.45 0
1109.52 0
1109.60 0
1109.68 0
1109.75 0
1109.83 0
1109.91 0
1109.98 0
1110.06 0
1110.14 0
1110.21 0
1110.29 0
1110.36 0
1110.44 0
1110.52 0
1110.59 0
1110.67 0
1110.75 0
1110.82 0
1110.90 0
1110.98 1
1111.05 1
1111.13 1
1111.20 2
1111.28 2
1111.36 2
1111.43 2
1111.51 2
1111.59 2
1111.66 3
1111.74 3
1111.82 3
1111.89 3
1111.97 3
1112.04 2
1112.12 2
1112.20 2
1112.27 2
1112.35 2
1112.43 2
1112.50 1
1112.58 1
1112.66 1
1112.73 1
1112.81 0
1112.89 0
1112.96 0
1113.04 0
1113.12 0
1113.19 0
1113.27 1
1113.34 1
1113.42 1
1113.50 1
1113.57 1
1113.65 1
1113.73 1
1113.80 1
1113.88 1
1113.96 2
1114.03 2
1114.11 2
1114.19 1
1114.26 1
1114.34 1
1114.42 1
1114.49 0
1114.57 0
1114.64 0
1114.72 0
1114.80 0
1114.87 0
1114.95 0
1115.03 1
1115.10 1
1115.18 1
1115.26 1
1115.33 1
1115.41 0
1115.49 0
1115.56 0
1115.64 0
1115.72 0
1115.79 0
1115.87 0
1115.95 0
1116.02 0
1116.10 1
1116.18 1
1116.25 1
1116.33 1
1116.41 1
1116.48 1
1116.56 1
1116.64 1
1116.71 1
1116.79 1
1116.86 1
1116.94 1
1117.02 1
1117.09 1
1117.17 1
1117.25 1
1117.32 1
1117.40 1
1117.48 1
1117.55 1
1117.63 1
1117.71 1
1117.78 0
1117.86 1
1117.94 1
1118.01 1
1118.09 1
1118.17 1
1118.24 1
1118.32 1
1118.40 1
1118.47 1
1118.55 2
1118.63 2
1118.70 2
1118.78 2
1118.86 2
1118.93 2
1119.01 3
1119.09 3
1119.16 3
1119.24 3
1119.32 3
1119.39 3
1119.47 2
1119.55 2
1119.62 1
1119.70 1
1119.78 1
1119.85 1
1119.93 1
1120.01 1
1120.08 1
1120.16 1
1120.24 1
1120.31 1
1120.39 1
1120.47 1
1120.54 1
1120.62 1
1120.70 1
1120.77 1
1120.85 1
1120.93 1
1121.00 1
1121.08 0
1121.16 0
1121.23 0
1121.31 0
1121.39 0
1121.47 0
1121.54 0
1121.62 0
1121.70 0
1121.77 0
1121.85 0
1121.93 0
1122.00 0
1122.08 0
1122.16 0
1122.23 0
1122.31 0
1122.39 0
1122.46 0
1122.54 0
1122.62 0
1122.69 0
1122.77 0
1122.85 0
1122.92 0
1123.00 0
1123.08 0
1123.15 1
1123.23 1
1123.31 1
1123.38 1
1123.46 1
1123.54 1
1123.62 1
1123.69 1
1123.77 1
1123.85 1
1123.92 1
1124.00 1
1124.08 0
1124.15 0
1124.23 0
1124.31 0
1124.38 0
1124.46 0
1124.54 0
1124.61 0
1124.69 0
1124.77 0
1124.84 0
1124.92 0
1125.00 0
1125.08 0
1125.15 0
1125.23 0
1125.31 1
1125.38 1
1125.46 1
1125.54 2
1125.61 2
1125.69 2
1125.77 2
1125.84 3
1125.92 3
1126.00 3
1126.07 3
1126.15 3
1126.23 3
1126.31 2
1126.38 2
1126.46 1
1126.54 1
1126.61 0
1126.69 0
1126.77 0
1126.84 0
1126.92 0
1127.00 1
1127.07 1
1127.15 1
1127.23 1
1127.31 1
1127.38 1
1127.46 1
1127.54 1
1127.61 2
1127.69 2
1127.77 2
1127.84 2
1127.92 2
1128.00 2
1128.08 2
1128.15 2
1128.23 2
1128.31 2
1128.38 1
1128.46 1
1128.54 1
1128.61 1
1128.69 1
1128.77 1
1128.85 2
1128.92 2
1129.00 2
1129.08 2
1129.15 2
1129.23 2
1129.31 2
1129.38 2
1129.46 2
1129.54 2
1129.62 2
1129.69 2
1129.77 2
1129.85 2
1129.92 2
1130.00 2
1130.08 1
1130.15 1
1130.23 1
1130.31 0
1130.39 0
1130.46 0
1130.54 0
1130.62 0
1130.69 0
1130.77 1
1130.85 1
1130.93 1
1131.00 2
1131.08 2
1131.16 2
1131.23 1
1131.31 1
1131.39 1
1131.46 0
1131.54 0
1131.62 0
1131.70 0
1131.77 0
1131.85 0
1131.93 1
1132.00 1
1132.08 2
1132.16 2
1132.24 2
1132.31 2
1132.39 2
1132.47 2
1132.54 2
1132.62 2
1132.70 2
1132.78 3
1132.85 3
1132.93 3
1133.01 3
1133.08 3
1133.16 3
1133.24 3
1133.32 2
1133.39 2
1133.47 1
1133.55 1
1133.62 0
1133.70 0
1133.78 0
1133.86 0
1133.93 0
1134.01 0
1134.09 0
1134.16 1
1134.24 1
1134.32 1
1134.40 2
1134.47 2
1134.55 2
1134.63 2
1134.70 2
1134.78 2
1134.86 2
1134.94 2
1135.01 2
1135.09 2
1135.17 2
1135.25 2
1135.32 2
1135.40 2
1135.48 3
1135.55 3
1135.63 3
1135.71 3
1135.79 3
1135.86 3
1135.94 3
1136.02 3
1136.09 3
1136.17 3
1136.25 3
1136.33 3
1136.40 3
1136.48 2
1136.56 2
1136.64 2
1136.71 2
1136.79 2
1136.87 2
1136.94 1
1137.02 1
1137.10 1
1137.18 1
1137.25 1
1137.33 1
1137.41 1
1137.49 1
1137.56 1
1137.64 1
1137.72 1
1137.79 1
1137.87 1
1137.95 2
1138.03 2
1138.10 2
1138.18 2
1138.26 2
1138.34 2
1138.41 2
1138.49 2
1138.57 2
1138.65 2
1138.72 2
1138.80 2
1138.88 1
1138.95 1
1139.03 1
1139.11 1
1139.19 1
1139.26 1
1139.34 0
1139.42 0
1139.50 0
1139.57 0
1139.65 0
1139.73 0
1139.81 0
1139.88 0
1139.96 0
1140.04 0
1140.12 1
1140.19 1
1140.27 1
1140.35 2
1140.42 2
1140.50 2
1140.58 2
1140.66 3
1140.73 2
1140.81 2
1140.89 2
1140.97 2
1141.04 1
1141.12 1
1141.20 1
1141.28 2
1141.35 2
1141.43 2
1141.51 2
1141.59 2
1141.66 2
1141.74 2
1141.82 2
1141.90 2
1141.97 2
1142.05 2
1142.13 2
1142.21 1
1142.28 1
1142.36 1
1142.44 1
1142.52 1
1142.59 1
1142.67 1
1142.75 1
1142.83 2
1142.90 2
1142.98 2
1143.06 2
1143.14 2
1143.21 2
1143.29 2
1143.37 1
1143.45 1
1143.52 1
1143.60 0
1143.68 0
1143.76 0
1143.83 0
1143.91 0
1143.99 1
1144.07 1
1144.14 1
1144.22 1
1144.30 1
1144.38 1
1144.45 1
1144.53 1
1144.61 1
1144.69 1
1144.76 1
1144.84 1
1144.92 1
1145.00 1
1145.07 1
1145.15 1
1145.23 1
1145.31 1
1145.38 1
1145.46 1
1145.54 1
1145.62 1
1145.69 1
1145.77 1
1145.85 1
1145.93 1
1146.00 1
1146.08 0
1146.16 0
1146.24 0
1146.31 0
1146.39 1
1146.47 1
1146.55 2
1146.62 2
1146.70 3
1146.78 3
1146.86 3
1146.94 3
1147.01 3
1147.09 2
1147.17 2
1147.25 2
1147.32 1
1147.40 1
1147.48 1
1147.56 1
1147.63 1
1147.71 1
1147.79 1
1147.87 1
1147.94 1
1148.02 1
1148.10 1
1148.18 1
1148.26 1
1148.33 1
1148.41 1
1148.49 1
1148.57 1
1148.64 1
1148.72 1
1148.80 1
1148.88 1
1148.95 2
1149.03 2
1149.11 3
1149.19 3
1149.26 3
1149.34 3
1149.42 3
1149.50 3
1149.58 2
1149.65 2
1149.73 1
1149.81 1
1149.89 1
1149.96 2
1150.04 2
1150.12 3
1150.20 4
1150.28 4
1150.35 4
1150.43 4
1150.51 4
1150.59 3
1150.66 3
1150.74 2
1150.82 1
1150.90 1
1150.97 1
1151.05 0
1151.13 0
1151.21 0
1151.29 0
1151.36 0
1151.44 0
1151.52 0
1151.60 0
1151.67 0
1151.75 0
1151.83 0
1151.91 0
1151.99 0
1152.06 0
1152.14 0
1152.22 0
1152.30 1
1152.37 1
1152.45 1
1152.53 1
1152.61 2
1152.69 2
1152.76 2
1152.84 3
1152.92 3
1153.00 2
1153.08 2
1153.15 2
1153.23 2
1153.31 1
1153.39 1
1153.46 1
1153.54 1
1153.62 1
1153.70 1
1153.78 1
1153.85 2
1153.93 2
1154.01 2
1154.09 2
1154.16 2
1154.24 2
1154.32 2
1154.40 2
1154.48 2
1154.55 2
1154.63 2
1154.71 2
1154.79 2
1154.87 1
1154.94 1
1155.02 1
1155.10 1
1155.18 1
1155.26 1
1155.33 1
1155.41 1
1155.49 1
1155.57 1
1155.64 1
1155.72 1
1155.80 1
1155.88 1
1155.96 1
1156.03 1
1156.11 1
1156.19 2
1156.27 2
1156.35 2
1156.42 2
1156.50 2
1156.58 2
1156.66 2
1156.74 2
1156.81 2
1156.89 2
1156.97 2
1157.05 2
1157.13 2
1157.20 2
1157.28 2
1157.36 1
1157.44 1
1157.52 1
1157.59 1
1157.67 2
1157.75 2
1157.83 1
1157.91 1
1157.98 1
1158.06 0
1158.14 0
1158.22 0
1158.30 0
1158.37 0
1158.45 1
1158.53 1
1158.61 2
1158.69 3
1158.76 3
1158.84 3
1158.92 3
1159.00 2
1159.08 2
1159.15 1
1159.23 1
1159.31 1
1159.39 2
1159.47 2
1159.54 2
1159.62 2
1159.70 2
1159.78 1
1159.86 1
1159.93 1
1160.01 0
1160.09 0
1160.17 0
1160.25 0
1160.32 0
1160.40 0
1160.48 0
1160.56 0
1160.64 1
1160.71 1
1160.79 2
1160.87 2
1160.95 3
1161.03 3
1161.10 3
1161.18 3
1161.26 3
1161.34 3
1161.42 2
1161.50 2
1161.57 1
1161.65 1
1161.73 1
1161.81 1
1161.89 1
1161.96 1
1162.04 2
1162.12 2
1162.20 3
1162.28 3
1162.35 3
1162.43 3
1162.51 2
1162.59 2
1162.67 1
1162.75 1
1162.82 1
1162.90 1
1162.98 1
1163.06 1
1163.14 1
1163.21 1
1163.29 1
1163.37 2
1163.45 2
1163.53 2
1163.61 3
1163.68 3
1163.76 3
1163.84 3
1163.92 2
1164.00 2
1164.07 2
1164.15 2
1164.23 2
1164.31 3
1164.39 3
1164.47 3
1164.54 3
1164.62 3
1164.70 3
1164.78 2
1164.86 2
1164.93 1
1165.01 1
1165.09 1
1165.17 1
1165.25 1
1165.33 1
1165.40 1
1165.48 2
1165.56 2
1165.64 2
1165.72 3
1165.80 3
1165.87 3
1165.95 3
1166.03 3
1166.11 3
1166.19 2
1166.26 2
1166.34 2
1166.42 2
1166.50 1
1166.58 1
1166.66 1
1166.73 1
1166.81 1
1166.89 1
1166.97 1
1167.05 1
1167.13 1
1167.20 2
1167.28 2
1167.36 3
1167.44 3
1167.52 3
1167.60 3
1167.67 3
1167.75 3
1167.83 3
1167.91 2
1167.99 2
1168.07 2
1168.14 1
1168.22 1
1168.30 1
1168.38 0
1168.46 0
1168.54 0
1168.61 0
1168.69 0
1168.77 0
1168.85 0
1168.93 1
1169.01 1
1169.08 1
1169.16 1
1169.24 1
1169.32 1
1169.40 1
1169.48 0
1169.55 0
1169.63 1
1169.71 1
1169.79 1
1169.87 2
1169.95 3
1170.02 3
1170.10 4
1170.18 4
1170.26 4
1170.34 3
1170.42 3
1170.49 3
1170.57 2
1170.65 2
1170.73 3
1170.81 3
1170.89 4
1170.97 5
1171.04 5
1171.12 5
1171.20 5
1171.28 4
1171.36 3
1171.44 2
1171.51 1
1171.59 1
1171.67 1
1171.75 1
1171.83 1
1171.91 2
1171.99 2
1172.06 3
1172.14 3
1172.22 3
1172.30 2
1172.38 2
1172.46 2
1172.53 2
1172.61 2
1172.69 2
1172.77 2
1172.85 2
1172.93 2
1173.01 2
1173.08 2
1173.16 2
1173.24 2
1173.32 1
1173.40 1
1173.48 1
1173.55 1
1173.63 1
1173.71 1
1173.79 1
1173.87 1
1173.95 1
1174.03 1
1174.10 0
1174.18 0
1174.26 0
1174.34 0
1174.42 0
1174.50 0
1174.58 1
1174.65 1
1174.73 2
1174.81 2
1174.89 2
1174.97 3
1175.05 3
1175.13 3
1175.20 2
1175.28 2
1175.36 2
1175.44 1
1175.52 1
1175.60 1
1175.68 1
1175.75 1
1175.83 2
1175.91 2
1175.99 2
1176.07 2
1176.15 2
1176.23 2
1176.30 2
1176.38 1
1176.46 1
1176.54 1
1176.62 1
1176.70 1
1176.78 1
1176.85 1
1176.93 1
1177.01 1
1177.09 1
1177.17 1
1177.25 1
1177.33 1
1177.41 0
1177.48 0
1177.56 0
1177.64 0
1177.72 0
1177.80 1
1177.88 1
1177.96 2
1178.03 2
1178.11 2
1178.19 2
1178.27 3
1178.35 3
1178.43 2
1178.51 2
1178.59 2
1178.66 2
1178.74 2
1178.82 2
1178.90 1
1178.98 1
1179.06 1
1179.14 2
1179.21 2
1179.29 3
1179.37 4
1179.45 4
1179.53 5
1179.61 5
1179.69 5
1179.77 4
1179.84 4
1179.92 3
1180.00 3
1180.08 3
1180.16 3
1180.24 3
1180.32 3
1180.40 3
1180.47 3
1180.55 3
1180.63 3
1180.71 2
1180.79 2
1180.87 2
1180.95 2
1181.03 1
1181.10 1
1181.18 1
1181.26 1
1181.34 0
1181.42 0
1181.50 0
1181.58 0
1181.66 0
1181.73 0
1181.81 0
1181.89 1
1181.97 1
1182.05 1
1182.13 1
1182.21 1
1182.29 1
1182.36 2
1182.44 2
1182.52 3
1182.60 3
1182.68 4
1182.76 4
1182.84 4
1182.92 4
1183.00 3
1183.07 2
1183.15 2
1183.23 1
1183.31 1
1183.39 1
1183.47 1
1183.55 1
1183.63 1
1183.70 1
1183.78 1
1183.86 1
1183.94 1
1184.02 1
1184.10 1
1184.18 2
1184.26 2
1184.34 3
1184.41 4
1184.49 4
1184.57 4
1184.65 4
1184.73 4
1184.81 3
1184.89 2
1184.97 2
1185.05 1
1185.12 1
1185.20 1
1185.28 2
1185.36 2
1185.44 2
1185.52 3
1185.60 3
1185.68 3
1185.76 3
1185.83 3
1185.91 3
1185.99 3
1186.07 4
1186.15 4
1186.23 4
1186.31 4
1186.39 4
1186.47 3
1186.55 3
1186.62 3
1186.70 3
1186.78 3
1186.86 3
1186.94 4
1187.02 4
1187.10 4
1187.18 5
1187.26 5
1187.33 4
1187.41 4
1187.49 3
1187.57 3
1187.65 2
1187.73 2
1187.81 1
1187.89 1
1187.97 1
1188.05 2
1188.12 2
1188.20 2
1188.28 2
1188.36 2
1188.44 2
1188.52 2
1188.60 2
1188.68 2
1188.76 2
1188.84 2
1188.91 2
1188.99 2
1189.07 2
1189.15 2
1189.23 3
1189.31 3
1189.39 3
1189.47 2
1189.55 2
1189.63 2
1189.70 3
1189.78 3
1189.86 4
1189.94 4
1190.02 5
1190.10 5
1190.18 5
1190.26 5
1190.34 5
1190.42 5
1190.50 5
1190.57 5
1190.65 5
1190.73 5
1190.81 4
1190.89 3
1190.97 3
1191.05 2
1191.13 1
1191.21 0
1191.29 0
1191.37 0
1191.44 1
1191.52 1
1191.60 2
1191.68 2
1191.76 2
1191.84 2
1191.92 2
1192.00 2
1192.08 2
1192.16 2
1192.24 3
1192.32 3
1192.39 3
1192.47 3
1192.55 3
1192.63 3
1192.71 3
1192.79 3
1192.87 3
1192.95 3
1193.03 3
1193.11 3
1193.19 3
1193.26 3
1193.34 4
1193.42 5
1193.50 6
1193.58 6
1193.66 6
1193.74 6
1193.82 5
1193.90 4
1193.98 4
1194.06 3
1194.14 3
1194.22 3
1194.29 3
1194.37 3
1194.45 4
1194.53 4
1194.61 5
1194.69 5
1194.77 5
1194.85 5
1194.93 4
1195.01 4
1195.09 3
1195.17 3
1195.24 2
1195.32 2
1195.40 2
1195.48 1
1195.56 1
1195.64 1
1195.72 1
1195.80 0
1195.88 0
1195.96 1
1196.04 1
1196.12 1
1196.20 1
1196.28 1
1196.35 1
1196.43 1
1196.51 0
1196.59 0
1196.67 0
1196.75 0
1196.83 0
1196.91 0
1196.99 0
1197.07 0
1197.15 0
1197.23 0
1197.31 1
1197.39 2
1197.46 2
1197.54 3
1197.62 3
1197.70 3
1197.78 3
1197.86 3
1197.94 2
1198.02 1
1198.10 1
1198.18 0
1198.26 0
1198.34 0
1198.42 0
1198.50 0
1198.58 0
1198.65 0
1198.73 0
1198.81 0
1198.89 0
1198.97 0
1199.05 0
1199.13 0
1199.21 1
1199.29 1
1199.37 1
1199.45 1
1199.53 2
1199.61 2
1199.69 2
1199.77 1
1199.84 1
1199.92 1
1200.00 0
1200.08 0
1200.16 0
1200.24 0
1200.32 0
1200.40 1
1200.48 2
1200.56 3
1200.64 4
1200.72 4
1200.80 5
1200.88 5
1200.96 5
1201.04 4
1201.12 4
1201.19 4
1201.27 4
1201.35 3
1201.43 3
1201.51 2
1201.59 2
1201.67 1
1201.75 1
1201.83 0
1201.91 0
1201.99 1
1202.07 1
1202.15 1
1202.23 2
1202.31 2
1202.39 3
1202.47 3
1202.55 4
1202.63 4
1202.70 4
1202.78 4
1202.86 3
1202.94 3
1203.02 2
1203.10 2
1203.18 2
1203.26 2
1203.34 2
1203.42 1
1203.50 1
1203.58 1
1203.66 2
1203.74 2
1203.82 2
1203.90 2
1203.98 3
1204.06 3
1204.14 3
1204.22 4
1204.29 4
1204.37 4
1204.45 4
1204.53 4
1204.61 4
1204.69 4
1204.77 3
1204.85 3
1204.93 3
1205.01 3
1205.09 2
1205.17 2
1205.25 3
1205.33 3
1205.41 3
1205.49 4
1205.57 4
1205.65 5
1205.73 5
1205.81 6
1205.89 6
1205.97 6
1206.05 6
1206.12 6
1206.20 7
1206.28 7
1206.36 8
1206.44 8
1206.52 9
1206.60 9
1206.68 9
1206.76 8
1206.84 7
1206.92 6
1207.00 5
1207.08 4
1207.16 4
1207.24 3
1207.32 2
1207.40 2
1207.48 2
1207.56 2
1207.64 2
1207.72 2
1207.80 3
1207.88 3
1207.96 3
1208.04 3
1208.12 4
1208.20 4
1208.27 4
1208.35 5
1208.43 6
1208.51 7
1208.59 8
1208.67 9
1208.75 11
1208.83 12
1208.91 12
1208.99 13
1209.07 12
1209.15 12
1209.23 11
1209.31 10
1209.39 9
1209.47 8
1209.55 8
1209.63 8
1209.71 8
1209.79 8
1209.87 9
1209.95 9
1210.03 9
1210.11 9
1210.19 10
1210.27 10
1210.35 10
1210.43 10
1210.51 10
1210.59 10
1210.67 11
1210.75 11
1210.83 11
1210.91 11
1210.98 11
1211.06 10
1211.14 9
1211.22 8
1211.30 6
1211.38 5
1211.46 5
1211.54 4
1211.62 4
1211.70 3
1211.78 3
1211.86 3
1211.94 3
1212.02 2
1212.10 2
1212.18 2
1212.26 2
1212.34 2
1212.42 3
1212.50 4
1212.58 5
1212.66 6
1212.74 7
1212.82 8
1212.90 9
1212.98 9
1213.06 8
1213.14 8
1213.22 7
1213.30 6
1213.38 6
1213.46 5
1213.54 5
1213.62 6
1213.70 6
1213.78 6
1213.86 6
1213.94 5
1214.02 5
1214.10 4
1214.18 4
1214.26 4
1214.34 3
1214.42 3
1214.50 3
1214.58 3
1214.66 3
1214.74 3
1214.82 3
1214.90 3
1214.98 2
1215.06 2
1215.14 2
1215.22 1
1215.30 1
1215.38 2
1215.46 2
1215.54 2
1215.62 3
1215.69 3
1215.77 3
1215.85 3
1215.93 3
1216.01 3
1216.09 3
1216.17 3
1216.25 3
1216.33 3
1216.41 3
1216.49 4
1216.57 4
1216.65 4
1216.73 4
1216.81 4
1216.89 4
1216.97 4
1217.05 4
1217.13 3
1217.21 3
1217.29 3
1217.37 3
1217.45 2
1217.53 2
1217.61 2
1217.69 2
1217.77 3
1217.85 4
1217.93 5
1218.01 6
1218.09 7
1218.17 8
1218.25 8
1218.33 8
1218.41 8
1218.49 8
1218.57 8
1218.65 8
1218.73 8
1218.81 8
1218.89 7
1218.97 7
1219.05 7
1219.13 7
1219.21 7
1219.29 7
1219.37 7
1219.45 7
1219.53 7
1219.61 8
1219.69 8
1219.77 7
1219.85 7
1219.93 6
1220.01 6
1220.09 6
1220.17 6
1220.25 6
1220.33 7
1220.41 8
1220.49 9
1220.57 10
1220.65 10
1220.73 10
1220.81 9
1220.89 8
1220.97 7
1221.05 6
1221.13 5
1221.21 5
1221.30 4
1221.38 4
1221.46 4
1221.54 4
1221.62 4
1221.70 5
1221.78 6
1221.86 7
1221.94 8
1222.02 9
1222.10 10
1222.18 10
1222.26 11
1222.34 11
1222.42 12
1222.50 12
1222.58 12
1222.66 12
1222.74 12
1222.82 11
1222.90 11
1222.98 11
1223.06 10
1223.14 10
1223.22 9
1223.30 8
1223.38 7
1223.46 6
1223.54 5
1223.62 4
1223.70 3
1223.78 3
1223.86 2
1223.94 2
1224.02 2
1224.10 2
1224.18 2
1224.26 3
1224.34 3
1224.42 4
1224.50 5
1224.58 5
1224.66 6
1224.74 6
1224.82 6
1224.90 7
1224.98 7
1225.06 6
1225.14 6
1225.22 6
1225.30 5
1225.38 5
1225.46 5
1225.54 4
1225.62 4
1225.70 5
1225.78 5
1225.86 6
1225.94 7
1226.03 7
1226.11 8
1226.19 8
1226.27 8
1226.35 7
1226.43 7
1226.51 6
1226.59 5
1226.67 5
1226.75 4
1226.83 4
1226.91 3
1226.99 3
1227.07 3
1227.15 3
1227.23 4
1227.31 4
1227.39 5
1227.47 5
1227.55 5
1227.63 5
1227.71 4
1227.79 4
1227.87 3
1227.95 2
1228.03 1
1228.11 1
1228.19 0
1228.27 0
1228.35 0
1228.43 0
1228.51 1
1228.59 1
1228.67 2
1228.76 2
1228.84 3
1228.92 3
1229.00 4
1229.08 5
1229.16 5
1229.24 6
1229.32 6
1229.40 7
1229.48 7
1229.56 7
1229.64 8
1229.72 8
1229.80 8
1229.88 8
1229.96 8
1230.04 8
1230.12 8
1230.20 8
1230.28 7
1230.36 6
1230.44 5
1230.52 4
1230.60 3
1230.68 3
1230.76 3
1230.84 3
1230.93 4
1231.01 5
1231.09 6
1231.17 7
1231.25 8
1231.33 9
1231.41 10
1231.49 11
1231.57 11
1231.65 10
1231.73 10
1231.81 9
1231.89 8
1231.97 7
1232.05 7
1232.13 6
1232.21 6
1232.29 6
1232.37 6
1232.45 6
1232.53 6
1232.61 6
1232.69 6
1232.78 6
1232.86 7
1232.94 8
1233.02 8
1233.10 9
1233.18 9
1233.26 9
1233.34 9
1233.42 8
1233.50 8
1233.58 8
1233.66 8
1233.74 9
1233.82 9
1233.90 9
1233.98 9
1234.06 10
1234.14 9
1234.22 9
1234.30 8
1234.39 7
1234.47 6
1234.55 5
1234.63 4
1234.71 4
1234.79 3
1234.87 4
1234.95 4
1235.03 4
1235.11 5
1235.19 5
1235.27 4
1235.35 4
1235.43 3
1235.51 2
1235.59 1
1235.67 1
1235.75 0
1235.83 0
1235.92 0
1236.00 0
1236.08 0
1236.16 0
1236.24 0
1236.32 0
1236.40 0
1236.48 0
1236.56 1
1236.64 1
1236.72 2
1236.80 3
1236.88 4
1236.96 4
1237.04 5
1237.12 6
1237.21 7
1237.29 7
1237.37 7
1237.45 7
1237.53 6
1237.61 5
1237.69 5
1237.77 4
1237.85 4
1237.93 4
1238.01 5
1238.09 6
1238.17 7
1238.25 8
1238.33 9
1238.41 10
1238.50 12
1238.58 13
1238.66 14
1238.74 14
1238.82 14
1238.90 13
1238.98 12
1239.06 10
1239.14 9
1239.22 7
1239.30 6
1239.38 5
1239.46 5
1239.54 4
1239.62 4
1239.71 4
1239.79 4
1239.87 4
1239.95 4
1240.03 4
1240.11 3
1240.19 3
1240.27 3
1240.35 3
1240.43 3
1240.51 2
1240.59 2
1240.67 2
1240.75 2
1240.84 2
1240.92 1
1241.00 1
1241.08 1
1241.16 1
1241.24 1
1241.32 2
1241.40 2
1241.48 2
1241.56 3
1241.64 3
1241.72 4
1241.80 4
1241.89 4
1241.97 4
1242.05 3
1242.13 3
1242.21 2
1242.29 2
1242.37 1
1242.45 1
1242.53 2
1242.61 2
1242.69 2
1242.77 3
1242.85 4
1242.94 5
1243.02 6
1243.10 7
1243.18 9
1243.26 9
1243.34 10
1243.42 10
1243.50 10
1243.58 9
1243.66 9
1243.74 8
1243.82 8
1243.91 7
1243.99 7
1244.07 7
1244.15 8
1244.23 7
1244.31 7
1244.39 7
1244.47 6
1244.55 5
1244.63 4
1244.71 4
1244.79 3
1244.88 3
1244.96 3
1245.04 3
1245.12 2
1245.20 2
1245.28 1
1245.36 1
1245.44 1
1245.52 1
1245.60 1
1245.68 1
1245.76 1
1245.85 1
1245.93 1
1246.01 1
1246.09 1
1246.17 1
1246.25 1
1246.33 1
1246.41 1
1246.49 1
1246.57 1
1246.65 1
1246.74 1
1246.82 1
1246.90 1
1246.98 1
1247.06 1
1247.14 1
1247.22 2
1247.30 2
1247.38 2
1247.46 2
1247.55 3
1247.63 3
1247.71 4
1247.79 5
1247.87 6
1247.95 6
1248.03 7
1248.11 8
1248.19 8
1248.27 8
1248.35 8
1248.44 8
1248.52 8
1248.60 8
1248.68 8
1248.76 8
1248.84 8
1248.92 8
1249.00 8
1249.08 9
1249.16 9
1249.25 8
1249.33 8
1249.41 7
1249.49 6
1249.57 5
1249.65 4
1249.73 3
1249.81 3
1249.89 3
1249.97 3
1250.06 4
1250.14 4
1250.22 5
1250.30 6
1250.38 6
1250.46 6
1250.54 6
1250.62 6
1250.70 6
1250.79 5
1250.87 5
1250.95 5
1251.03 5
1251.11 5
1251.19 4
1251.27 4
1251.35 3
1251.43 3
1251.51 3
1251.60 3
1251.68 4
1251.76 5
1251.84 7
1251.92 8
1252.00 8
1252.08 8
1252.16 8
1252.24 7
1252.33 5
1252.41 4
1252.49 2
1252.57 1
1252.65 0
1252.73 0
1252.81 0
1252.89 1
1252.97 1
1253.06 2
1253.14 2
1253.22 2
1253.30 2
1253.38 2
1253.46 3
1253.54 3
1253.62 3
1253.70 4
1253.79 4
1253.87 5
1253.95 5
1254.03 5
1254.11 6
1254.19 5
1254.27 5
1254.35 4
1254.44 3
1254.52 3
1254.60 3
1254.68 3
1254.76 4
1254.84 4
1254.92 5
1255.00 6
1255.08 6
1255.17 7
1255.25 7
1255.33 7
1255.41 7
1255.49 7
1255.57 7
1255.65 7
1255.73 6
1255.82 6
1255.90 6
1255.98 5
1256.06 4
1256.14 3
1256.22 2
1256.30 1
1256.38 0
1256.47 0
1256.55 0
1256.63 0
1256.71 0
1256.79 1
1256.87 2
1256.95 3
1257.03 4
1257.12 5
1257.20 5
1257.28 6
1257.36 6
1257.44 7
1257.52 7
1257.60 7
1257.68 7
1257.77 8
1257.85 8
1257.93 8
1258.01 7
1258.09 7
1258.17 6
1258.25 5
1258.33 4
1258.42 3
1258.50 2
1258.58 2
1258.66 1
1258.74 1
1258.82 1
1258.90 1
1258.99 2
1259.07 2
1259.15 2
1259.23 3
1259.31 3
1259.39 3
1259.47 4
1259.55 4
1259.64 4
1259.72 5
1259.80 5
1259.88 5
1259.96 5
1260.04 5
1260.12 5
1260.21 5
1260.29 5
1260.37 4
1260.45 4
1260.53 4
1260.61 4
1260.69 3
1260.77 3
1260.86 3
1260.94 2
1261.02 2
1261.10 2
1261.18 2
1261.26 3
1261.34 3
1261.43 2
1261.51 2
1261.59 2
1261.67 1
1261.75 1
1261.83 0
1261.91 0
1262.00 0
1262.08 0
1262.16 0
1262.24 1
1262.32 2
1262.40 3
1262.48 3
1262.57 4
1262.65 4
1262.73 4
1262.81 3
1262.89 3
1262.97 3
1263.05 3
1263.14 2
1263.22 2
1263.30 2
1263.38 2
1263.46 2
1263.54 2
1263.62 3
1263.71 4
1263.79 5
1263.87 6
1263.95 7
1264.03 7
1264.11 7
1264.20 7
1264.28 7
1264.36 6
1264.44 6
1264.52 5
1264.60 5
1264.68 4
1264.77 4
1264.85 4
1264.93 4
1265.01 5
1265.09 5
1265.17 6
1265.25 6
1265.34 6
1265.42 5
1265.50 4
1265.58 3
1265.66 2
1265.74 1
1265.83 0
1265.91 0
1265.99 0
1266.07 0
1266.15 0
1266.23 0
1266.31 0
1266.40 0
1266.48 1
1266.56 2
1266.64 4
1266.72 6
1266.80 7
1266.89 8
1266.97 9
1267.05 10
1267.13 11
1267.21 11
1267.29 11
1267.38 11
1267.46 11
1267.54 10
1267.62 10
1267.70 9
1267.78 9
1267.86 8
1267.95 8
1268.03 7
1268.11 6
1268.19 6
1268.27 5
1268.35 4
1268.44 4
1268.52 4
1268.60 4
1268.68 3
1268.76 3
1268.84 2
1268.93 2
1269.01 2
1269.09 2
1269.17 3
1269.25 3
1269.33 4
1269.42 5
1269.50 5
1269.58 5
1269.66 5
1269.74 4
1269.82 3
1269.91 3
1269.99 3
1270.07 3
1270.15 4
1270.23 4
1270.31 4
1270.40 4
1270.48 3
1270.56 3
1270.64 3
1270.72 3
1270.80 4
1270.89 5
1270.97 6
1271.05 7
1271.13 8
1271.21 8
1271.29 8
1271.38 7
1271.46 6
1271.54 5
1271.62 4
1271.70 3
1271.78 2
1271.87 1
1271.95 0
1272.03 0
1272.11 0
1272.19 0
1272.28 0
1272.36 0
1272.44 0
1272.52 2
1272.60 3
1272.68 4
1272.77 6
1272.85 7
1272.93 8
1273.01 9
1273.09 9
1273.17 10
1273.26 10
1273.34 11
1273.42 12
1273.50 13
1273.58 14
1273.67 15
1273.75 15
1273.83 15
1273.91 15
1273.99 14
1274.07 13
1274.16 13
1274.24 13
1274.32 13
1274.40 13
1274.48 14
1274.57 14
1274.65 14
1274.73 13
1274.81 12
1274.89 11
1274.97 10
1275.06 9
1275.14 9
1275.22 9
1275.30 9
1275.38 10
1275.47 9
1275.55 9
1275.63 8
1275.71 6
1275.79 5
1275.87 4
1275.96 3
1276.04 3
1276.12 3
1276.20 4
1276.28 4
1276.37 5
1276.45 5
1276.53 5
1276.61 5
1276.69 5
1276.78 5
1276.86 5
1276.94 4
1277.02 4
1277.10 5
1277.19 5
1277.27 6
1277.35 8
1277.43 9
1277.51 10
1277.59 10
1277.68 10
1277.76 10
1277.84 9
1277.92 9
1278.00 8
1278.09 8
1278.17 8
1278.25 8
1278.33 8
1278.41 8
1278.50 8
1278.58 7
1278.66 7
1278.74 6
1278.82 5
1278.91 5
1278.99 6
1279.07 7
1279.15 8
1279.23 9
1279.32 9
1279.40 10
1279.48 9
1279.56 9
1279.64 8
1279.73 6
1279.81 5
1279.89 4
1279.97 3
1280.05 3
1280.14 2
1280.22 3
1280.30 3
1280.38 4
1280.46 4
1280.55 5
1280.63 6
1280.71 6
1280.79 6
1280.87 7
1280.96 7
1281.04 8
1281.12 8
1281.20 8
1281.28 8
1281.37 7
1281.45 6
1281.53 4
1281.61 3
1281.69 2
1281.78 2
1281.86 2
1281.94 2
1282.02 3
1282.10 4
1282.19 5
1282.27 6
1282.35 7
1282.43 8
1282.51 8
1282.60 8
1282.68 7
1282.76 5
1282.84 4
1282.92 2
1283.01 1
1283.09 1
1283.17 2
1283.25 3
1283.34 5
1283.42 7
1283.50 9
1283.58 10
1283.66 11
1283.75 12
1283.83 11
1283.91 10
1283.99 9
1284.07 8
1284.16 8
1284.24 7
1284.32 8
1284.40 9
1284.49 10
1284.57 12
1284.65 14
1284.73 15
1284.81 16
1284.90 17
1284.98 16
1285.06 16
1285.14 14
1285.22 13
1285.31 11
1285.39 9
1285.47 8
1285.55 7
1285.64 6
1285.72 6
1285.80 6
1285.88 6
1285.96 6
1286.05 6
1286.13 6
1286.21 5
1286.29 5
1286.38 4
1286.46 4
1286.54 3
1286.62 3
1286.70 3
1286.79 3
1286.87 3
1286.95 4
1287.03 4
1287.11 5
1287.20 6
1287.28 6
1287.36 7
1287.44 7
1287.53 7
1287.61 7
1287.69 6
1287.77 6
1287.86 6
1287.94 5
1288.02 5
1288.10 4
1288.18 4
1288.27 5
1288.35 5
1288.43 6
1288.51 7
1288.60 8
1288.68 9
1288.76 9
1288.84 9
1288.92 9
1289.01 8
1289.09 7
1289.17 6
1289.25 5
1289.34 5
1289.42 5
1289.50 6
1289.58 7
1289.67 8
1289.75 10
1289.83 11
1289.91 11
1289.99 12
1290.08 11
1290.16 10
1290.24 9
1290.32 7
1290.41 6
1290.49 5
1290.57 4
1290.65 4
1290.74 5
1290.82 6
1290.90 7
1290.98 8
1291.06 8
1291.15 8
1291.23 8
1291.31 8
1291.39 7
1291.48 5
1291.56 4
1291.64 2
1291.72 1
1291.81 0
1291.89 0
1291.97 0
1292.05 0
1292.14 1
1292.22 3
1292.30 5
1292.38 7
1292.47 8
1292.55 10
1292.63 10
1292.71 11
1292.79 10
1292.88 10
1292.96 9
1293.04 8
1293.12 7
1293.21 7
1293.29 6
1293.37 7
1293.45 7
1293.54 8
1293.62 10
1293.70 12
1293.78 13
1293.87 16
1293.95 18
1294.03 20
1294.11 22
1294.20 24
1294.28 26
1294.36 27
1294.44 27
1294.53 27
1294.61 26
1294.69 25
1294.77 24
1294.86 22
1294.94 21
1295.02 20
1295.10 19
1295.19 17
1295.27 16
1295.35 15
1295.43 13
1295.52 11
1295.60 10
1295.68 9
1295.76 8
1295.85 7
1295.93 6
1296.01 6
1296.09 5
1296.18 4
1296.26 3
1296.34 1
1296.42 0
1296.51 0
1296.59 0
1296.67 0
1296.75 1
1296.84 3
1296.92 7
1297.00 10
1297.08 14
1297.17 17
1297.25 19
1297.33 20
1297.41 20
1297.50 19
1297.58 18
1297.66 16
1297.74 15
1297.83 14
1297.91 13
1297.99 13
1298.07 13
1298.16 13
1298.24 13
1298.32 13
1298.40 12
1298.49 11
1298.57 10
1298.65 9
1298.73 8
1298.82 7
1298.90 7
1298.98 7
1299.07 8
1299.15 9
1299.23 10
1299.31 10
1299.40 10
1299.48 9
1299.56 7
1299.64 6
1299.73 5
1299.81 4
1299.89 4
1299.97 5
1300.06 6
1300.14 8
1300.22 8
1300.30 9
1300.39 8
1300.47 7
1300.55 6
1300.64 4
1300.72 3
1300.80 2
1300.88 1
1300.97 1
1301.05 2
1301.13 2
1301.21 3
1301.30 3
1301.38 3
1301.46 3
1301.54 2
1301.63 2
1301.71 1
1301.79 1
1301.88 0
1301.96 0
1302.04 0
1302.12 0
1302.21 0
1302.29 0
1302.37 0
1302.45 1
1302.54 1
1302.62 0
1302.70 0
1302.79 0
1302.87 0
1302.95 0
1303.03 0
1303.12 0
1303.20 1
1303.28 2
1303.36 4
1303.45 5
1303.53 7
1303.61 8
1303.70 10
1303.78 10
1303.86 11
1303.94 11
1304.03 11
1304.11 11
1304.19 10
1304.27 10
1304.36 10
1304.44 10
1304.52 10
1304.61 11
1304.69 11
1304.77 11
1304.85 11
1304.94 11
1305.02 10
1305.10 10
1305.19 9
1305.27 8
1305.35 8
1305.43 8
1305.52 8
1305.60 8
1305.68 8
1305.76 9
1305.85 9
1305.93 10
1306.01 10
1306.10 10
1306.18 10
1306.26 9
1306.34 9
1306.43 9
1306.51 10
1306.59 10
1306.68 11
1306.76 12
1306.84 13
1306.92 13
1307.01 13
1307.09 12
1307.17 11
1307.26 10
1307.34 9
1307.42 8
1307.50 7
1307.59 7
1307.67 6
1307.75 5
1307.84 4
1307.92 3
1308.00 2
1308.08 1
1308.17 1
1308.25 2
1308.33 3
1308.42 4
1308.50 5
1308.58 6
1308.67 8
1308.75 9
1308.83 11
1308.91 12
1309.00 12
1309.08 12
1309.16 11
1309.25 10
1309.33 8
1309.41 6
1309.49 4
1309.58 2
1309.66 1
1309.74 1
1309.83 1
1309.91 1
1309.99 2
1310.07 2
1310.16 3
1310.24 2
1310.32 2
1310.41 1
1310.49 0
1310.57 0
1310.66 0
1310.74 0
1310.82 0
1310.90 0
1310.99 0
1311.07 0
1311.15 0
1311.24 0
1311.32 1
1311.40 1
1311.49 3
1311.57 4
1311.65 5
1311.73 7
1311.82 9
1311.90 11
1311.98 13
1312.07 14
1312.15 16
1312.23 16
1312.32 17
1312.40 16
1312.48 15
1312.56 13
1312.65 11
1312.73 10
1312.81 9
1312.90 8
1312.98 7
1313.06 6
1313.15 6
1313.23 5
1313.31 4
1313.40 4
1313.48 3
1313.56 3
1313.64 3
1313.73 3
1313.81 3
1313.89 3
1313.98 3
1314.06 3
1314.14 4
1314.23 5
1314.31 6
1314.39 7
1314.48 8
1314.56 8
1314.64 8
1314.72 7
1314.81 6
1314.89 5
1314.97 3
1315.06 2
1315.14 2
1315.22 2
1315.31 2
1315.39 2
1315.47 3
1315.56 3
1315.64 4
1315.72 4
1315.81 4
1315.89 4
1315.97 4
1316.05 4
1316.14 3
1316.22 2
1316.30 1
1316.39 0
1316.47 0
1316.55 0
1316.64 0
1316.72 1
1316.80 3
1316.89 4
1316.97 6
1317.05 8
1317.14 9
1317.22 10
1317.30 11
1317.39 11
1317.47 11
1317.55 11
1317.63 10
1317.72 9
1317.80 8
1317.88 7
1317.97 6
1318.05 5
1318.13 5
1318.22 5
1318.30 5
1318.38 6
1318.47 7
1318.55 8
1318.63 10
1318.72 12
1318.80 14
1318.88 16
1318.97 18
1319.05 19
1319.13 19
1319.22 19
1319.30 18
1319.38 17
1319.47 16
1319.55 14
1319.63 11
1319.72 9
1319.80 7
1319.88 5
1319.97 3
1320.05 1
1320.13 0
1320.21 0
1320.30 0
1320.38 0
1320.46 0
1320.55 0
1320.63 1
1320.71 1
1320.80 2
1320.88 2
1320.96 2
1321.05 2
1321.13 2
1321.21 2
1321.30 2
1321.38 2
1321.46 3
1321.55 4
1321.63 6
1321.71 9
1321.80 11
1321.88 13
1321.96 14
1322.05 15
1322.13 16
1322.21 17
1322.30 17
1322.38 18
1322.46 18
1322.55 19
1322.63 19
1322.71 19
1322.80 18
1322.88 17
1322.96 17
1323.05 16
1323.13 16
1323.21 17
1323.30 18
1323.38 19
1323.46 21
1323.55 23
1323.63 25
1323.71 27
1323.80 29
1323.88 30
1323.96 31
1324.05 32
1324.13 32
1324.22 33
1324.30 33
1324.38 33
1324.47 32
1324.55 31
1324.63 30
1324.72 28
1324.80 27
1324.88 26
1324.97 25
1325.05 24
1325.13 23
1325.22 22
1325.30 21
1325.38 20
1325.47 19
1325.55 18
1325.63 17
1325.72 16
1325.80 16
1325.88 15
1325.97 15
1326.05 14
1326.13 14
1326.22 14
1326.30 13
1326.38 13
1326.47 12
1326.55 11
1326.63 11
1326.72 11
1326.80 11
1326.89 12
1326.97 13
1327.05 15
1327.14 17
1327.22 18
1327.30 19
1327.39 20
1327.47 20
1327.55 19
1327.64 18
1327.72 17
1327.80 17
1327.89 16
1327.97 15
1328.05 15
1328.14 14
1328.22 14
1328.31 13
1328.39 13
1328.47 12
1328.56 12
1328.64 12
1328.72 12
1328.81 12
1328.89 12
1328.97 12
1329.06 12
1329.14 13
1329.22 14
1329.31 15
1329.39 16
1329.47 17
1329.56 18
1329.64 20
1329.73 21
1329.81 22
1329.89 22
1329.98 22
1330.06 22
1330.14 21
1330.23 20
1330.31 18
1330.39 16
1330.48 14
1330.56 11
1330.64 10
1330.73 8
1330.81 7
1330.90 7
1330.98 7
1331.06 7
1331.15 7
1331.23 7
1331.31 7
1331.40 7
1331.48 6
1331.56 6
1331.65 5
1331.73 4
1331.82 4
1331.90 4
1331.98 4
1332.07 4
1332.15 4
1332.23 4
1332.32 5
1332.40 5
1332.48 5
1332.57 5
1332.65 6
1332.74 6
1332.82 7
1332.90 8
1332.99 9
1333.07 11
1333.15 12
1333.24 13
1333.32 14
1333.41 13
1333.49 12
1333.57 11
1333.66 9
1333.74 8
1333.82 7
1333.91 6
1333.99 7
1334.07 8
1334.16 10
1334.24 12
1334.33 14
1334.41 16
1334.49 17
1334.58 17
1334.66 17
1334.74 16
1334.83 14
1334.91 12
1335.00 10
1335.08 9
1335.16 8
1335.25 7
1335.33 7
1335.41 8
1335.50 9
1335.58 11
1335.67 13
1335.75 14
1335.83 15
1335.92 15
1336.00 15
1336.08 15
1336.17 15
1336.25 14
1336.34 14
1336.42 14
1336.50 13
1336.59 13
1336.67 11
1336.76 10
1336.84 8
1336.92 7
1337.01 5
1337.09 5
1337.17 5
1337.26 6
1337.34 8
1337.43 10
1337.51 12
1337.59 15
1337.68 17
1337.76 20
1337.84 22
1337.93 23
1338.01 24
1338.10 24
1338.18 23
1338.26 21
1338.35 18
1338.43 16
1338.52 13
1338.60 12
1338.68 10
1338.77 10
1338.85 10
1338.93 10
1339.02 10
1339.10 10
1339.19 10
1339.27 10
1339.35 10
1339.44 10
1339.52 9
1339.61 9
1339.69 9
1339.77 8
1339.86 8
1339.94 7
1340.03 7
1340.11 6
1340.19 6
1340.28 6
1340.36 6
1340.44 7
1340.53 8
1340.61 9
1340.70 11
1340.78 12
1340.86 13
1340.95 14
1341.03 14
1341.12 14
1341.20 14
1341.28 13
1341.37 12
1341.45 11
1341.54 10
1341.62 10
1341.70 9
1341.79 10
1341.87 11
1341.96 11
1342.04 12
1342.12 12
1342.21 11
1342.29 10
1342.38 8
1342.46 6
1342.54 4
1342.63 2
1342.71 1
1342.80 0
1342.88 0
1342.96 0
1343.05 0
1343.13 0
1343.22 0
1343.30 1
1343.38 3
1343.47 4
1343.55 6
1343.64 7
1343.72 8
1343.80 9
1343.89 9
1343.97 10
1344.06 10
1344.14 10
1344.22 10
1344.31 11
1344.39 12
1344.48 12
1344.56 13
1344.64 14
1344.73 14
1344.81 13
1344.90 13
1344.98 11
1345.06 10
1345.15 9
1345.23 8
1345.32 7
1345.40 7
1345.48 8
1345.57 8
1345.65 9
1345.74 9
1345.82 10
1345.90 10
1345.99 11
1346.07 11
1346.16 11
1346.24 11
1346.32 10
1346.41 9
1346.49 8
1346.58 7
1346.66 6
1346.75 5
1346.83 6
1346.91 7
1347.00 9
1347.08 12
1347.17 15
1347.25 17
1347.33 19
1347.42 19
1347.50 20
1347.59 19
1347.67 19
1347.75 20
1347.84 20
1347.92 20
1348.01 21
1348.09 21
1348.18 21
1348.26 20
1348.34 19
1348.43 18
1348.51 18
1348.60 18
1348.68 17
1348.76 17
1348.85 17
1348.93 16
1349.02 16
1349.10 15
1349.19 15
1349.27 15
1349.35 15
1349.44 14
1349.52 13
1349.61 12
1349.69 10
1349.77 8
1349.86 5
1349.94 2
1350.03 0
1350.11 0
1350.20 0
1350.28 0
1350.36 0
1350.45 0
1350.53 0
1350.62 0
1350.70 2
1350.79 3
1350.87 4
1350.95 4
1351.04 4
1351.12 4
1351.21 4
1351.29 4
1351.38 5
1351.46 6
1351.54 7
1351.63 7
1351.71 7
1351.80 7
1351.88 7
1351.97 7
1352.05 7
1352.13 8
1352.22 8
1352.30 9
1352.39 11
1352.47 12
1352.56 13
1352.64 14
1352.72 15
1352.81 16
1352.89 16
1352.98 16
1353.06 15
1353.15 15
1353.23 15
1353.31 14
1353.40 14
1353.48 14
1353.57 14
1353.65 14
1353.74 15
1353.82 16
1353.90 17
1353.99 17
1354.07 17
1354.16 16
1354.24 15
1354.33 14
1354.41 13
1354.49 12
1354.58 12
1354.66 12
1354.75 12
1354.83 12
1354.92 11
1355.00 9
1355.08 6
1355.17 4
1355.25 2
1355.34 1
1355.42 1
1355.51 2
1355.59 5
1355.68 9
1355.76 12
1355.84 16
1355.93 18
1356.01 20
1356.10 21
1356.18 22
1356.27 22
1356.35 22
1356.44 23
1356.52 23
1356.60 23
1356.69 22
1356.77 22
1356.86 21
1356.94 20
1357.03 18
1357.11 17
1357.19 16
1357.28 15
1357.36 15
1357.45 15
1357.53 16
1357.62 17
1357.70 18
1357.79 20
1357.87 21
1357.95 22
1358.04 23
1358.12 23
1358.21 22
1358.29 21
1358.38 20
1358.46 19
1358.55 18
1358.63 18
1358.72 17
1358.80 17
1358.88 17
1358.97 16
1359.05 15
1359.14 14
1359.22 13
1359.31 13
1359.39 12
1359.48 12
1359.56 11
1359.64 11
1359.73 10
1359.81 9
1359.90 9
1359.98 8
1360.07 7
1360.15 6
1360.24 5
1360.32 4
1360.41 3
1360.49 1
1360.57 0
1360.66 0
1360.74 0
1360.83 0
1360.91 0
1361.00 0
1361.08 0
1361.17 0
1361.25 1
1361.34 3
1361.42 5
1361.50 7
1361.59 8
1361.67 9
1361.76 10
1361.84 10
1361.93 9
1362.01 8
1362.10 7
1362.18 6
1362.27 5
1362.35 5
1362.43 4
1362.52 5
1362.60 5
1362.69 6
1362.77 7
1362.86 8
1362.94 9
1363.03 9
1363.11 10
1363.20 10
1363.28 10
1363.37 9
1363.45 9
1363.53 9
1363.62 9
1363.70 9
1363.79 8
1363.87 8
1363.96 7
1364.04 6
1364.13 5
1364.21 4
1364.30 3
1364.38 4
1364.47 4
1364.55 6
1364.64 7
1364.72 8
1364.80 9
1364.89 9
1364.97 8
1365.06 7
1365.14 6
1365.23 5
1365.31 5
1365.40 4
1365.48 5
1365.57 6
1365.65 6
1365.74 7
1365.82 8
1365.91 8
1365.99 9
1366.08 8
1366.16 8
1366.24 7
1366.33 6
1366.41 5
1366.50 4
1366.58 3
1366.67 2
1366.75 2
1366.84 2
1366.92 2
1367.01 3
1367.09 5
1367.18 6
1367.26 7
1367.35 8
1367.43 9
1367.52 8
1367.60 7
1367.69 6
1367.77 4
1367.85 3
1367.94 3
1368.02 4
1368.11 6
1368.19 8
1368.28 10
1368.36 12
1368.45 13
1368.53 12
1368.62 11
1368.70 10
1368.79 8
1368.87 6
1368.96 4
1369.04 3
1369.13 2
1369.21 1
1369.30 1
1369.38 0
1369.47 0
1369.55 0
1369.64 0
1369.72 1
1369.80 2
1369.89 3
1369.97 5
1370.06 6
1370.14 7
1370.23 8
1370.31 9
1370.40 10
1370.48 10
1370.57 11
1370.65 12
1370.74 13
1370.82 15
1370.91 16
1370.99 18
1371.08 19
1371.16 20
1371.25 21
1371.33 21
1371.42 21
1371.50 20
1371.59 19
1371.67 18
1371.76 17
1371.84 16
1371.93 14
1372.01 12
1372.10 10
1372.18 8
1372.27 6
1372.35 4
1372.44 3
1372.52 2
1372.61 2
1372.69 2
1372.78 2
1372.86 3
1372.95 3
1373.03 4
1373.12 4
1373.20 4
1373.28 4
1373.37 3
1373.45 3
1373.54 3
1373.62 3
1373.71 4
1373.79 5
1373.88 6
1373.96 7
1374.05 8
1374.13 9
1374.22 10
1374.30 11
1374.39 11
1374.47 11
1374.56 11
1374.64 11
1374.73 11
1374.81 11
1374.90 11
1374.98 11
1375.07 11
1375.15 11
1375.24 11
1375.32 11
1375.41 10
1375.49 9
1375.58 8
1375.66 8
1375.75 7
1375.83 6
1375.92 5
1376.00 4
1376.09 2
1376.17 2
1376.26 1
1376.34 1
1376.43 2
1376.51 3
1376.60 4
1376.68 6
1376.77 7
1376.85 8
1376.94 9
1377.02 9
1377.11 8
1377.19 7
1377.28 6
1377.36 4
1377.45 3
1377.53 3
1377.62 3
1377.71 3
1377.79 5
1377.88 7
1377.96 9
1378.05 12
1378.13 16
1378.22 19
1378.30 22
1378.39 25
1378.47 26
1378.56 27
1378.64 26
1378.73 24
1378.81 21
1378.90 19
1378.98 17
1379.07 16
1379.15 15
1379.24 16
1379.32 16
1379.41 17
1379.49 17
1379.58 16
1379.66 16
1379.75 15
1379.83 16
1379.92 16
1380.00 18
1380.09 19
1380.17 20
1380.26 21
1380.34 22
1380.43 22
1380.51 21
1380.60 21
1380.68 20
1380.77 19
1380.85 19
1380.94 19
1381.02 19
1381.11 20
1381.20 20
1381.28 20
1381.37 20
1381.45 20
1381.54 19
1381.62 18
1381.71 17
1381.79 16
1381.88 15
1381.96 14
1382.05 13
1382.13 13
1382.22 13
1382.30 12
1382.39 12
1382.47 11
1382.56 9
1382.64 7
1382.73 6
1382.81 4
1382.90 2
1382.98 1
1383.07 1
1383.15 0
1383.24 1
1383.33 1
1383.41 3
1383.50 4
1383.58 6
1383.67 8
1383.75 10
1383.84 11
1383.92 12
1384.01 12
1384.09 12
1384.18 11
1384.26 9
1384.35 7
1384.43 5
1384.52 4
1384.60 2
1384.69 1
1384.77 1
1384.86 1
1384.95 1
1385.03 1
1385.12 2
1385.20 2
1385.29 3
1385.37 3
1385.46 2
1385.54 2
1385.63 1
1385.71 0
1385.80 0
1385.88 0
1385.97 0
1386.05 0
1386.14 0
1386.23 0
1386.31 0
1386.40 0
1386.48 0
1386.57 0
1386.65 1
1386.74 3
1386.82 5
1386.91 7
1386.99 9
1387.08 10
1387.16 12
1387.25 13
1387.33 14
1387.42 14
1387.51 15
1387.59 16
1387.68 16
1387.76 17
1387.85 17
1387.93 17
1388.02 16
1388.10 15
1388.19 15
1388.27 15
1388.36 16
1388.44 18
1388.53 20
1388.62 23
1388.70 24
1388.79 26
1388.87 26
1388.96 26
1389.04 24
1389.13 23
1389.21 21
1389.30 20
1389.38 19
1389.47 18
1389.56 17
1389.64 15
1389.73 14
1389.81 12
1389.90 10
1389.98 8
1390.07 6
1390.15 5
1390.24 4
1390.32 4
1390.41 5
1390.50 7
1390.58 10
1390.67 14
1390.75 17
1390.84 20
1390.92 22
1391.01 23
1391.09 23
1391.18 23
1391.26 22
1391.35 21
1391.44 20
1391.52 19
1391.61 19
1391.69 20
1391.78 22
1391.86 25
1391.95 27
1392.03 30
1392.12 31
1392.20 32
1392.29 32
1392.38 30
1392.46 28
1392.55 25
1392.63 23
1392.72 20
1392.80 19
1392.89 18
1392.97 17
1393.06 16
1393.15 15
1393.23 14
1393.32 13
1393.40 12
1393.49 10
1393.57 8
1393.66 6
1393.74 5
1393.83 4
1393.92 3
1394.00 3
1394.09 3
1394.17 3
1394.26 3
1394.34 3
1394.43 3
1394.51 3
1394.60 3
1394.69 2
1394.77 3
1394.86 3
1394.94 4
1395.03 5
1395.11 5
1395.20 6
1395.29 7
1395.37 8
1395.46 9
1395.54 10
1395.63 12
1395.71 13
1395.80 16
1395.88 18
1395.97 20
1396.06 22
1396.14 23
1396.23 24
1396.31 24
1396.40 24
1396.48 23
1396.57 23
1396.66 22
1396.74 22
1396.83 23
1396.91 24
1397.00 25
1397.08 26
1397.17 28
1397.26 29
1397.34 29
1397.43 29
1397.51 29
1397.60 29
1397.68 28
1397.77 27
1397.85 26
1397.94 25
1398.03 25
1398.11 24
1398.20 23
1398.28 22
1398.37 21
1398.45 20
1398.54 20
1398.63 19
1398.71 19
1398.80 18
1398.88 17
1398.97 17
1399.05 16
1399.14 15
1399.23 15
1399.31 15
1399.40 16
1399.48 17
1399.57 19
1399.65 21
1399.74 22
1399.83 23
1399.91 23
1400.00 23
1400.08 22
1400.17 21
1400.26 20
1400.34 19
1400.43 17
1400.51 16
1400.60 14
1400.68 13
1400.77 12
1400.86 12
1400.94 13
1401.03 14
1401.11 15
1401.20 15
1401.28 16
1401.37 15
1401.46 14
1401.54 13
1401.63 12
1401.71 12
1401.80 12
1401.89 12
1401.97 12
1402.06 13
1402.14 13
1402.23 13
1402.31 12
1402.40 12
1402.49 11
1402.57 11
1402.66 11
1402.74 10
1402.83 10
1402.92 9
1403.00 9
1403.09 9
1403.17 9
1403.26 11
1403.34 13
1403.43 15
1403.52 18
1403.60 20
1403.69 22
1403.77 22
1403.86 22
1403.95 21
1404.03 20
1404.12 19
1404.20 17
1404.29 16
1404.37 14
1404.46 13
1404.55 12
1404.63 11
1404.72 11
1404.80 12
1404.89 14
1404.98 17
1405.06 21
1405.15 25
1405.23 29
1405.32 33
1405.41 37
1405.49 40
1405.58 43
1405.66 44
1405.75 45
1405.84 44
1405.92 42
1406.01 39
1406.09 36
1406.18 32
1406.27 29
1406.35 26
1406.44 23
1406.52 20
1406.61 19
1406.69 17
1406.78 17
1406.87 17
1406.95 17
1407.04 18
1407.12 18
1407.21 18
1407.30 18
1407.38 17
1407.47 16
1407.55 15
1407.64 13
1407.73 12
1407.81 10
1407.90 10
1407.98 9
1408.07 9
1408.16 10
1408.24 11
1408.33 12
1408.41 13
1408.50 13
1408.59 13
1408.67 12
1408.76 11
1408.84 11
1408.93 11
1409.02 12
1409.10 14
1409.19 15
1409.27 16
1409.36 16
1409.45 16
1409.53 15
1409.62 15
1409.71 15
1409.79 15
1409.88 16
1409.96 17
1410.05 18
1410.14 19
1410.22 20
1410.31 20
1410.39 21
1410.48 22
1410.57 24
1410.65 27
1410.74 29
1410.82 31
1410.91 33
1411.00 35
1411.08 35
1411.17 35
1411.25 35
1411.34 35
1411.43 34
1411.51 33
1411.60 31
1411.69 29
1411.77 27
1411.86 25
1411.94 22
1412.03 20
1412.12 17
1412.20 16
1412.29 15
1412.37 15
1412.46 16
1412.55 17
1412.63 19
1412.72 21
1412.80 23
1412.89 25
1412.98 27
1413.06 28
1413.15 29
1413.24 28
1413.32 26
1413.41 23
1413.49 20
1413.58 17
1413.67 15
1413.75 14
1413.84 13
1413.92 14
1414.01 15
1414.10 16
1414.18 16
1414.27 16
1414.36 15
1414.44 14
1414.53 12
1414.61 10
1414.70 9
1414.79 8
1414.87 7
1414.96 6
1415.05 5
1415.13 5
1415.22 5
1415.30 6
1415.39 8
1415.48 10
1415.56 12
1415.65 15
1415.74 18
1415.82 20
1415.91 22
1415.99 23
1416.08 23
1416.17 23
1416.25 22
1416.34 21
1416.43 20
1416.51 18
1416.60 16
1416.68 13
1416.77 11
1416.86 8
1416.94 7
1417.03 6
1417.12 6
1417.20 6
1417.29 8
1417.37 10
1417.46 12
1417.55 14
1417.63 16
1417.72 17
1417.81 18
1417.89 19
1417.98 20
1418.06 22
1418.15 24
1418.24 25
1418.32 27
1418.41 28
1418.50 28
1418.58 27
1418.67 25
1418.76 23
1418.84 21
1418.93 18
1419.01 16
1419.10 15
1419.19 15
1419.27 15
1419.36 15
1419.45 16
1419.53 17
1419.62 17
1419.70 18
1419.79 17
1419.88 16
1419.96 15
1420.05 14
1420.14 12
1420.22 11
1420.31 10
1420.40 9
1420.48 8
1420.57 8
1420.66 8
1420.74 9
1420.83 9
1420.91 10
1421.00 11
1421.09 11
1421.17 11
1421.26 12
1421.35 12
1421.43 12
1421.52 12
1421.61 12
1421.69 12
1421.78 12
1421.86 12
1421.95 12
1422.04 12
1422.12 13
1422.21 13
1422.30 13
1422.38 12
1422.47 12
1422.56 11
1422.64 10
1422.73 9
1422.82 9
1422.90 10
1422.99 11
1423.07 12
1423.16 13
1423.25 14
1423.33 14
1423.42 13
1423.51 13
1423.59 13
1423.68 14
1423.77 15
1423.85 16
1423.94 17
1424.03 19
1424.11 19
1424.20 19
1424.29 18
1424.37 16
1424.46 14
1424.55 12
1424.63 10
1424.72 8
1424.80 7
1424.89 7
1424.98 8
1425.06 9
1425.15 12
1425.24 15
1425.32 18
1425.41 21
1425.50 23
1425.58 25
1425.67 27
1425.76 28
1425.84 29
1425.93 31
1426.02 33
1426.10 35
1426.19 36
1426.28 36
1426.36 36
1426.45 34
1426.54 32
1426.62 29
1426.71 27
1426.80 25
1426.88 23
1426.97 22
1427.05 22
1427.14 21
1427.23 20
1427.31 19
1427.40 18
1427.49 17
1427.57 17
1427.66 16
1427.75 16
1427.83 17
1427.92 18
1428.01 20
1428.09 21
1428.18 23
1428.27 25
1428.35 26
1428.44 27
1428.53 27
1428.61 27
1428.70 26
1428.79 25
1428.87 24
1428.96 23
1429.05 22
1429.13 22
1429.22 22
1429.31 24
1429.39 26
1429.48 28
1429.57 29
1429.65 30
1429.74 31
1429.83 30
1429.91 29
1430.00 27
1430.09 26
1430.17 25
1430.26 25
1430.35 24
1430.43 24
1430.52 24
1430.61 24
1430.69 23
1430.78 22
1430.87 20
1430.95 18
1431.04 16
1431.13 14
1431.21 13
1431.30 13
1431.39 13
1431.47 15
1431.56 17
1431.65 19
1431.73 23
1431.82 26
1431.91 29
1431.99 30
1432.08 31
1432.17 31
1432.25 31
1432.34 30
1432.43 30
1432.51 30
1432.60 33
1432.69 36
1432.77 40
1432.86 44
1432.95 47
1433.04 48
1433.12 47
1433.21 45
1433.30 41
1433.38 36
1433.47 31
1433.56 26
1433.64 22
1433.73 20
1433.82 19
1433.90 20
1433.99 22
1434.08 26
1434.16 30
1434.25 35
1434.34 39
1434.42 43
1434.51 46
1434.60 47
1434.68 46
1434.77 45
1434.86 43
1434.94 40
1435.03 39
1435.12 39
1435.21 40
1435.29 43
1435.38 48
1435.47 53
1435.55 58
1435.64 62
1435.73 64
1435.81 65
1435.90 65
1435.99 64
1436.07 63
1436.16 63
1436.25 63
1436.33 63
1436.42 62
1436.51 60
1436.59 56
1436.68 51
1436.77 45
1436.86 39
1436.94 34
1437.03 30
1437.12 27
1437.20 25
1437.29 24
1437.38 22
1437.46 21
1437.55 20
1437.64 19
1437.72 18
1437.81 17
1437.90 16
1437.98 15
1438.07 15
1438.16 14
1438.25 13
1438.33 13
1438.42 13
1438.51 13
1438.59 14
1438.68 15
1438.77 16
1438.85 16
1438.94 17
1439.03 17
1439.12 18
1439.20 19
1439.29 21
1439.38 22
1439.46 23
1439.55 24
1439.64 25
1439.72 25
1439.81 25
1439.90 25
1439.98 24
1440.07 23
1440.16 22
1440.25 22
1440.33 21
1440.42 20
1440.51 20
1440.59 20
1440.68 20
1440.77 21
1440.85 21
1440.94 22
1441.03 23
1441.12 25
1441.20 27
1441.29 29
1441.38 31
1441.46 33
1441.55 36
1441.64 38
1441.72 39
1441.81 40
1441.90 40
1441.99 39
1442.07 38
1442.16 37
1442.25 35
1442.33 34
1442.42 32
1442.51 31
1442.60 29
1442.68 29
1442.77 28
1442.86 27
1442.94 26
1443.03 26
1443.12 26
1443.20 26
1443.29 26
1443.38 27
1443.47 27
1443.55 27
1443.64 27
1443.73 27
1443.81 28
1443.90 28
1443.99 28
1444.08 28
1444.16 28
1444.25 27
1444.34 25
1444.42 23
1444.51 21
1444.60 19
1444.69 18
1444.77 16
1444.86 16
1444.95 15
1445.03 15
1445.12 14
1445.21 14
1445.29 13
1445.38 12
1445.47 12
1445.56 12
1445.64 13
1445.73 13
1445.82 15
1445.90 16
1445.99 17
1446.08 19
1446.17 20
1446.25 22
1446.34 23
1446.43 25
1446.52 26
1446.60 27
1446.69 28
1446.78 29
1446.86 30
1446.95 31
1447.04 31
1447.13 32
1447.21 32
1447.30 31
1447.39 30
1447.47 29
1447.56 28
1447.65 27
1447.74 26
1447.82 25
1447.91 24
1448.00 22
1448.08 20
1448.17 18
1448.26 15
1448.35 12
1448.43 9
1448.52 7
1448.61 5
1448.70 4
1448.78 3
1448.87 4
1448.96 5
1449.04 7
1449.13 10
1449.22 14
1449.31 18
1449.39 23
1449.48 28
1449.57 32
1449.65 34
1449.74 36
1449.83 36
1449.92 35
1450.00 33
1450.09 30
1450.18 27
1450.27 24
1450.35 22
1450.44 20
1450.53 20
1450.61 21
1450.70 23
1450.79 25
1450.88 27
1450.96 28
1451.05 29
1451.14 29
1451.23 28
1451.31 26
1451.40 25
1451.49 24
1451.58 23
1451.66 23
1451.75 23
1451.84 24
1451.92 26
1452.01 28
1452.10 29
1452.19 30
1452.27 31
1452.36 31
1452.45 29
1452.54 27
1452.62 25
1452.71 23
1452.80 21
1452.89 21
1452.97 21
1453.06 22
1453.15 23
1453.23 25
1453.32 26
1453.41 27
1453.50 28
1453.58 29
1453.67 30
1453.76 30
1453.85 31
1453.93 31
1454.02 31
1454.11 31
1454.20 30
1454.28 28
1454.37 27
1454.46 25
1454.55 23
1454.63 21
1454.72 19
1454.81 18
1454.90 18
1454.98 17
1455.07 17
1455.16 18
1455.25 18
1455.33 19
1455.42 21
1455.51 22
1455.59 25
1455.68 28
1455.77 30
1455.86 33
1455.94 36
1456.03 38
1456.12 39
1456.21 39
1456.29 40
1456.38 40
1456.47 39
1456.56 39
1456.64 39
1456.73 38
1456.82 36
1456.91 34
1456.99 32
1457.08 29
1457.17 27
1457.26 24
1457.34 22
1457.43 21
1457.52 19
1457.61 18
1457.69 18
1457.78 17
1457.87 16
1457.96 16
1458.04 16
1458.13 16
1458.22 17
1458.31 18
1458.39 19
1458.48 20
1458.57 21
1458.66 22
1458.74 22
1458.83 23
1458.92 23
1459.01 24
1459.09 25
1459.18 26
1459.27 27
1459.36 28
1459.44 29
1459.53 29
1459.62 29
1459.71 28
1459.80 27
1459.88 26
1459.97 25
1460.06 25
1460.15 24
1460.23 24
1460.32 24
1460.41 24
1460.50 24
1460.58 24
1460.67 25
1460.76 26
1460.85 27
1460.93 28
1461.02 30
1461.11 31
1461.20 31
1461.28 32
1461.37 32
1461.46 32
1461.55 32
1461.63 32
1461.72 33
1461.81 34
1461.90 35
1461.99 35
1462.07 35
1462.16 33
1462.25 32
1462.34 30
1462.42 27
1462.51 26
1462.60 24
1462.69 24
1462.77 24
1462.86 25
1462.95 26
1463.04 27
1463.12 29
1463.21 30
1463.30 31
1463.39 32
1463.48 33
1463.56 33
1463.65 34
1463.74 34
1463.83 33
1463.91 32
1464.00 30
1464.09 28
1464.18 25
1464.26 23
1464.35 22
1464.44 22
1464.53 22
1464.62 23
1464.70 24
1464.79 26
1464.88 27
1464.97 28
1465.05 30
1465.14 31
1465.23 32
1465.32 33
1465.41 33
1465.49 34
1465.58 34
1465.67 34
1465.76 34
1465.84 34
1465.93 34
1466.02 33
1466.11 32
1466.19 31
1466.28 30
1466.37 29
1466.46 28
1466.55 27
1466.63 27
1466.72 28
1466.81 29
1466.90 30
1466.98 32
1467.07 33
1467.16 33
1467.25 33
1467.34 33
1467.42 32
1467.51 32
1467.60 31
1467.69 31
1467.77 30
1467.86 30
1467.95 29
1468.04 28
1468.13 27
1468.21 25
1468.30 24
1468.39 23
1468.48 22
1468.57 22
1468.65 21
1468.74 20
1468.83 19
1468.92 17
1469.00 14
1469.09 11
1469.18 8
1469.27 5
1469.36 3
1469.44 2
1469.53 2
1469.62 2
1469.71 3
1469.80 3
1469.88 4
1469.97 4
1470.06 6
1470.15 7
1470.23 10
1470.32 13
1470.41 17
1470.50 20
1470.59 23
1470.67 24
1470.76 25
1470.85 24
1470.94 23
1471.03 21
1471.11 20
1471.20 20
1471.29 20
1471.38 21
1471.47 22
1471.55 23
1471.64 24
1471.73 24
1471.82 25
1471.90 25
1471.99 25
1472.08 25
1472.17 25
1472.26 24
1472.34 24
1472.43 23
1472.52 22
1472.61 21
1472.70 21
1472.78 20
1472.87 20
1472.96 20
1473.05 19
1473.14 18
1473.22 17
1473.31 16
1473.40 15
1473.49 14
1473.58 14
1473.66 14
1473.75 16
1473.84 18
1473.93 20
1474.02 22
1474.10 24
1474.19 25
1474.28 26
1474.37 26
1474.46 26
1474.54 26
1474.63 25
1474.72 25
1474.81 25
1474.90 24
1474.98 24
1475.07 23
1475.16 22
1475.25 21
1475.34 19
1475.42 17
1475.51 16
1475.60 15
1475.69 14
1475.78 13
1475.86 13
1475.95 13
1476.04 14
1476.13 14
1476.22 15
1476.30 15
1476.39 15
1476.48 14
1476.57 13
1476.66 11
1476.75 9
1476.83 7
1476.92 6
1477.01 5
1477.10 5
1477.19 6
1477.27 7
1477.36 9
1477.45 11
1477.54 13
1477.63 14
1477.71 14
1477.80 15
1477.89 14
1477.98 14
1478.07 14
1478.15 13
1478.24 13
1478.33 13
1478.42 14
1478.51 14
1478.60 15
1478.68 16
1478.77 17
1478.86 18
1478.95 19
1479.04 20
1479.12 20
1479.21 21
1479.30 22
1479.39 23
1479.48 23
1479.56 23
1479.65 23
1479.74 23
1479.83 23
1479.92 24
1480.01 24
1480.09 24
1480.18 24
1480.27 23
1480.36 23
1480.45 21
1480.53 19
1480.62 18
1480.71 16
1480.80 15
1480.89 14
1480.98 14
1481.06 14
1481.15 15
1481.24 15
1481.33 16
1481.42 16
1481.51 17
1481.59 19
1481.68 21
1481.77 24
1481.86 26
1481.95 29
1482.03 30
1482.12 31
1482.21 31
1482.30 30
1482.39 28
1482.48 25
1482.56 23
1482.65 20
1482.74 18
1482.83 17
1482.92 16
1483.01 16
1483.09 17
1483.18 18
1483.27 19
1483.36 20
1483.45 20
1483.53 20
1483.62 19
1483.71 18
1483.80 18
1483.89 16
1483.98 15
1484.06 14
1484.15 12
1484.24 10
1484.33 8
1484.42 6
1484.51 4
1484.59 2
1484.68 1
1484.77 1
1484.86 1
1484.95 1
1485.04 1
1485.12 1
1485.21 0
1485.30 0
1485.39 0
1485.48 0
1485.57 0
1485.65 0
1485.74 0
1485.83 2
1485.92 4
1486.01 6
1486.10 8
1486.18 9
1486.27 9
1486.36 9
1486.45 9
1486.54 8
1486.63 8
1486.71 8
1486.80 10
1486.89 12
1486.98 15
1487.07 17
1487.16 19
1487.24 21
1487.33 22
1487.42 22
1487.51 22
1487.60 22
1487.69 21
1487.78 20
1487.86 19
1487.95 17
1488.04 16
1488.13 14
1488.22 14
1488.31 14
1488.39 15
1488.48 17
1488.57 19
1488.66 21
1488.75 23
1488.84 23
1488.92 23
1489.01 22
1489.10 21
1489.19 21
1489.28 22
1489.37 22
1489.46 24
1489.54 25
1489.63 26
1489.72 27
1489.81 28
1489.90 28
1489.99 28
1490.07 29
1490.16 29
1490.25 29
1490.34 30
1490.43 30
1490.52 31
1490.61 31
1490.69 32
1490.78 33
1490.87 34
1490.96 35
1491.05 36
1491.14 36
1491.22 35
1491.31 34
1491.40 33
1491.49 32
1491.58 31
1491.67 30
1491.76 29
1491.84 27
1491.93 26
1492.02 24
1492.11 22
1492.20 21
1492.29 20
1492.38 20
1492.46 20
1492.55 21
1492.64 21
1492.73 22
1492.82 22
1492.91 22
1493.00 21
1493.08 20
1493.17 18
1493.26 16
1493.35 15
1493.44 14
1493.53 14
1493.62 14
1493.70 15
1493.79 16
1493.88 18
1493.97 20
1494.06 22
1494.15 24
1494.24 26
1494.32 27
1494.41 27
1494.50 27
1494.59 26
1494.68 25
1494.77 24
1494.86 24
1494.94 24
1495.03 25
1495.12 25
1495.21 26
1495.30 26
1495.39 27
1495.48 27
1495.56 26
1495.65 26
1495.74 24
1495.83 22
1495.92 20
1496.01 17
1496.10 15
1496.19 13
1496.27 11
1496.36 9
1496.45 8
1496.54 7
1496.63 6
1496.72 6
1496.81 6
1496.89 8
1496.98 9
1497.07 11
1497.16 13
1497.25 14
1497.34 15
1497.43 16
1497.52 17
1497.60 18
1497.69 19
1497.78 21
1497.87 23
1497.96 27
1498.05 30
1498.14 34
1498.23 37
1498.31 39
1498.40 41
1498.49 42
1498.58 41
1498.67 40
1498.76 38
1498.85 35
1498.94 32
1499.02 29
1499.11 26
1499.20 23
1499.29 21
1499.38 18
1499.47 17
1499.56 15
1499.65 14
1499.73 14
1499.82 15
1499.91 17
1500.00 20
1500.09 23
1500.18 26
1500.27 29
1500.36 31
1500.44 33
1500.53 34
1500.62 34
1500.71 33
1500.80 31
1500.89 29
1500.98 27
1501.07 25
1501.15 24
1501.24 23
1501.33 22
1501.42 21
1501.51 21
1501.60 21
1501.69 21
1501.78 21
1501.86 22
1501.95 22
1502.04 23
1502.13 24
1502.22 26
1502.31 27
1502.40 28
1502.49 29
1502.58 30
1502.66 29
1502.75 28
1502.84 25
1502.93 22
1503.02 19
1503.11 16
1503.20 14
1503.29 13
1503.38 13
1503.46 14
1503.55 16
1503.64 18
1503.73 20
1503.82 21
1503.91 22
1504.00 23
1504.09 24
1504.18 25
1504.26 27
1504.35 28
1504.44 28
1504.53 27
1504.62 26
1504.71 24
1504.80 22
1504.89 20
1504.98 19
1505.06 18
1505.15 17
1505.24 17
1505.33 17
1505.42 17
1505.51 17
1505.60 18
1505.69 19
1505.78 21
1505.86 22
1505.95 24
1506.04 26
1506.13 27
1506.22 29
1506.31 29
1506.40 29
1506.49 29
1506.58 29
1506.67 28
1506.75 28
1506.84 28
1506.93 29
1507.02 29
1507.11 30
1507.20 30
1507.29 30
1507.38 29
1507.47 29
1507.55 28
1507.64 28
1507.73 27
1507.82 26
1507.91 26
1508.00 25
1508.09 24
1508.18 23
1508.27 22
1508.36 21
1508.44 21
1508.53 20
1508.62 19
1508.71 17
1508.80 16
1508.89 15
1508.98 14
1509.07 13
1509.16 12
1509.25 11
1509.34 11
1509.42 10
1509.51 10
1509.60 10
1509.69 10
1509.78 10
1509.87 11
1509.96 12
1510.05 13
1510.14 15
1510.23 16
1510.31 16
1510.40 16
1510.49 16
1510.58 16
1510.67 15
1510.76 16
1510.85 17
1510.94 18
1511.03 20
1511.12 21
1511.21 22
1511.29 22
1511.38 22
1511.47 22
1511.56 21
1511.65 20
1511.74 20
1511.83 20
1511.92 20
1512.01 20
1512.10 20
1512.19 21
1512.28 23
1512.36 25
1512.45 27
1512.54 29
1512.63 31
1512.72 33
1512.81 35
1512.90 36
1512.99 36
1513.08 36
1513.17 35
1513.26 34
1513.34 32
1513.43 30
1513.52 28
1513.61 26
1513.70 24
1513.79 22
1513.88 21
1513.97 21
1514.06 21
1514.15 22
1514.24 22
1514.33 23
1514.41 23
1514.50 22
1514.59 22
1514.68 21
1514.77 21
1514.86 21
1514.95 21
1515.04 22
1515.13 23
1515.22 24
1515.31 24
1515.40 23
1515.49 21
1515.57 18
1515.66 15
1515.75 13
1515.84 11
1515.93 10
1516.02 11
1516.11 13
1516.20 15
1516.29 17
1516.38 19
1516.47 20
1516.56 20
1516.65 20
1516.73 18
1516.82 16
1516.91 14
1517.00 12
1517.09 10
1517.18 8
1517.27 7
1517.36 6
1517.45 6
1517.54 6
1517.63 6
1517.72 7
1517.81 7
1517.90 8
1517.98 10
1518.07 12
1518.16 14
1518.25 16
1518.34 18
1518.43 20
1518.52 21
1518.61 22
1518.70 22
1518.79 23
1518.88 23
1518.97 23
1519.06 24
1519.15 25
1519.24 27
1519.32 28
1519.41 29
1519.50 30
1519.59 30
1519.68 30
1519.77 30
1519.86 30
1519.95 30
1520.04 29
1520.13 29
1520.22 29
1520.31 29
1520.40 29
1520.49 29
1520.58 29
1520.66 29
1520.75 29
1520.84 28
1520.93 28
1521.02 27
1521.11 27
1521.20 27
1521.29 26
1521.38 26
1521.47 25
1521.56 24
1521.65 24
1521.74 23
1521.83 23
1521.92 23
1522.01 25
1522.10 26
1522.18 28
1522.27 30
1522.36 32
1522.45 33
1522.54 33
1522.63 34
1522.72 33
1522.81 33
1522.90 33
1522.99 33
1523.08 33
1523.17 32
1523.26 32
1523.35 30
1523.44 29
1523.53 27
1523.62 25
1523.71 24
1523.79 22
1523.88 21
1523.97 19
1524.06 19
1524.15 19
1524.24 19
1524.33 19
1524.42 19
1524.51 20
1524.60 20
1524.69 20
1524.78 19
1524.87 18
1524.96 17
1525.05 17
1525.14 16
1525.23 16
1525.32 17
1525.41 18
1525.50 19
1525.58 20
1525.67 21
1525.76 21
1525.85 21
1525.94 19
1526.03 17
1526.12 14
1526.21 11
1526.30 9
1526.39 7
1526.48 7
1526.57 7
1526.66 8
1526.75 10
1526.84 11
1526.93 12
1527.02 13
1527.11 13
1527.20 13
1527.29 13
1527.38 13
1527.47 13
1527.55 12
1527.64 12
1527.73 11
1527.82 10
1527.91 10
1528.00 11
1528.09 13
1528.18 16
1528.27 19
1528.36 22
1528.45 25
1528.54 28
1528.63 31
1528.72 33
1528.81 35
1528.90 36
1528.99 36
1529.08 36
1529.17 35
1529.26 33
1529.35 30
1529.44 27
1529.53 23
1529.62 20
1529.71 18
1529.80 16
1529.88 15
1529.97 15
1530.06 15
1530.15 16
1530.24 16
1530.33 16
1530.42 16
1530.51 16
1530.60 16
1530.69 16
1530.78 17
1530.87 17
1530.96 18
1531.05 19
1531.14 20
1531.23 22
1531.32 24
1531.41 26
1531.50 28
1531.59 30
1531.68 32
1531.77 32
1531.86 32
1531.95 31
1532.04 29
1532.13 27
1532.22 24
1532.31 22
1532.40 19
1532.49 17
1532.58 15
1532.67 13
1532.75 12
1532.84 12
1532.93 11
1533.02 11
1533.11 11
1533.20 10
1533.29 9
1533.38 8
1533.47 6
1533.56 5
1533.65 4
1533.74 3
1533.83 3
1533.92 4
1534.01 5
1534.10 7
1534.19 9
1534.28 11
1534.37 12
1534.46 14
1534.55 15
1534.64 17
1534.73 19
1534.82 20
1534.91 22
1535.00 24
1535.09 26
1535.18 27
1535.27 27
1535.36 25
1535.45 23
1535.54 20
1535.63 17
1535.72 12
1535.81 8
1535.90 5
1535.99 3
1536.08 2
1536.17 2
1536.26 4
1536.35 7
1536.44 11
1536.53 15
1536.62 19
1536.71 23
1536.80 27
1536.89 30
1536.98 31
1537.06 32
1537.15 31
1537.24 30
1537.33 27
1537.42 25
1537.51 22
1537.60 19
1537.69 17
1537.78 15
1537.87 14
1537.96 13
1538.05 12
1538.14 12
1538.23 12
1538.32 12
1538.41 12
1538.50 11
1538.59 10
1538.68 9
1538.77 9
1538.86 8
1538.95 9
1539.04 11
1539.13 14
1539.22 17
1539.31 21
1539.40 24
1539.49 26
1539.58 26
1539.67 26
1539.76 24
1539.85 22
1539.94 21
1540.03 20
1540.12 21
1540.21 23
1540.30 27
1540.39 30
1540.48 33
1540.57 35
1540.66 35
1540.75 35
1540.84 34
1540.93 33
1541.02 31
1541.11 30
1541.20 29
1541.29 28
1541.38 28
1541.47 29
1541.56 30
1541.65 31
1541.74 33
1541.83 34
1541.92 34
1542.01 34
1542.10 32
1542.19 29
1542.28 25
1542.37 21
1542.46 16
1542.55 12
1542.64 8
1542.73 5
1542.82 2
1542.91 1
1543.00 0
1543.09 0
1543.18 0
1543.27 1
1543.36 1
1543.45 2
1543.54 2
1543.63 2
1543.72 2
1543.81 2
1543.90 2
1543.99 2
1544.08 3
1544.17 5
1544.26 7
1544.35 9
1544.44 11
1544.53 12
1544.62 13
1544.71 14
1544.80 14
1544.89 15
1544.98 16
1545.07 16
1545.16 17
1545.25 18
1545.34 18
1545.43 18
1545.52 17
1545.61 15
1545.70 13
1545.79 11
1545.88 9
1545.97 6
1546.06 5
1546.15 3
1546.24 3
1546.33 4
1546.42 6
1546.51 8
1546.60 12
1546.69 16
1546.79 19
1546.88 22
1546.97 25
1547.06 26
1547.15 26
1547.24 26
1547.33 26
1547.42 25
1547.51 24
1547.60 22
1547.69 21
1547.78 20
1547.87 19
1547.96 18
1548.05 17
1548.14 16
1548.23 15
1548.32 13
1548.41 12
1548.50 10
1548.59 8
1548.68 5
1548.77 3
1548.86 1
1548.95 0
1549.04 0
1549.13 0
1549.22 0
1549.31 0
1549.40 0
1549.49 0
1549.58 0
1549.67 1
1549.76 1
1549.85 3
1549.94 4
1550.03 6
1550.12 8
1550.21 11
1550.30 13
1550.39 15
1550.48 16
1550.57 17
1550.66 16
1550.75 16
1550.84 16
1550.93 16
1551.02 16
1551.11 16
1551.21 16
1551.30 15
1551.39 14
1551.48 12
1551.57 9
1551.66 7
1551.75 4
1551.84 3
1551.93 3
1552.02 3
1552.11 5
1552.20 6
1552.29 8
1552.38 10
1552.47 12
1552.56 13
1552.65 15
1552.74 16
1552.83 18
1552.92 19
1553.01 20
1553.10 21
1553.19 22
1553.28 23
1553.37 25
1553.46 26
1553.55 27
1553.64 27
1553.73 27
1553.82 26
1553.91 25
1554.00 24
1554.10 22
1554.19 21
1554.28 19
1554.37 18
1554.46 17
1554.55 15
1554.64 13
1554.73 11
1554.82 9
1554.91 7
1555.00 6
1555.09 6
1555.18 5
1555.27 6
1555.36 7
1555.45 9
1555.54 12
1555.63 16
1555.72 19
1555.81 23
1555.90 27
1555.99 30
1556.08 31
1556.17 32
1556.26 32
1556.35 32
1556.45 31
1556.54 29
1556.63 28
1556.72 27
1556.81 27
1556.90 27
1556.99 27
1557.08 27
1557.17 27
1557.26 27
1557.35 26
1557.44 25
1557.53 24
1557.62 23
1557.71 21
1557.80 20
1557.89 19
1557.98 19
1558.07 20
1558.16 22
1558.25 24
1558.34 27
1558.44 30
1558.53 33
1558.62 35
1558.71 36
1558.80 37
1558.89 37
1558.98 37
1559.07 38
1559.16 39
1559.25 41
1559.34 44
1559.43 46
1559.52 47
1559.61 48
1559.70 47
1559.79 45
1559.88 42
1559.97 39
1560.06 35
1560.15 31
1560.25 27
1560.34 23
1560.43 20
1560.52 18
1560.61 16
1560.70 14
1560.79 14
1560.88 14
1560.97 15
1561.06 16
1561.15 18
1561.24 20
1561.33 22
1561.42 24
1561.51 26
1561.60 28
1561.69 29
1561.78 31
1561.88 33
1561.97 35
1562.06 36
1562.15 38
1562.24 38
1562.33 38
1562.42 38
1562.51 36
1562.60 35
1562.69 34
1562.78 33
1562.87 33
1562.96 33
1563.05 35
1563.14 36
1563.23 37
1563.33 38
1563.42 39
1563.51 39
1563.60 39
1563.69 39
1563.78 39
1563.87 38
1563.96 37
1564.05 35
1564.14 33
1564.23 30
1564.32 27
1564.41 23
1564.50 20
1564.59 17
1564.68 15
1564.78 14
1564.87 14
1564.96 15
1565.05 16
1565.14 18
1565.23 19
1565.32 21
1565.41 22
1565.50 23
1565.59 24
1565.68 26
1565.77 28
1565.86 30
1565.95 33
1566.04 36
1566.14 38
1566.23 40
1566.32 41
1566.41 42
1566.50 41
1566.59 41
1566.68 39
1566.77 38
1566.86 37
1566.95 36
1567.04 36
1567.13 35
1567.22 35
1567.32 35
1567.41 34
1567.50 33
1567.59 31
1567.68 30
1567.77 29
1567.86 28
1567.95 27
1568.04 27
1568.13 27
1568.22 27
1568.31 27
1568.40 26
1568.49 25
1568.59 23
1568.68 21
1568.77 20
1568.86 20
1568.95 20
1569.04 22
1569.13 24
1569.22 25
1569.31 26
1569.40 25
1569.49 24
1569.58 21
1569.68 18
1569.77 15
1569.86 12
1569.95 10
1570.04 9
1570.13 9
1570.22 9
1570.31 11
1570.40 12
1570.49 14
1570.58 17
1570.67 19
1570.76 21
1570.86 23
1570.95 24
1571.04 23
1571.13 22
1571.22 20
1571.31 18
1571.40 16
1571.49 15
1571.58 14
1571.67 15
1571.76 16
1571.86 17
1571.95 19
1572.04 19
1572.13 18
1572.22 17
1572.31 15
1572.40 12
1572.49 10
1572.58 9
1572.67 9
1572.76 10
1572.85 11
1572.95 12
1573.04 14
1573.13 14
1573.22 15
1573.31 15
1573.40 14
1573.49 14
1573.58 15
1573.67 16
1573.76 17
1573.86 18
1573.95 19
1574.04 19
1574.13 19
1574.22 18
1574.31 17
1574.40 17
1574.49 16
1574.58 16
1574.67 17
1574.76 20
1574.86 23
1574.95 26
1575.04 29
1575.13 32
1575.22 34
1575.31 35
1575.40 34
1575.49 33
1575.58 32
1575.67 30
1575.77 28
1575.86 26
1575.95 23
1576.04 21
1576.13 19
1576.22 17
1576.31 16
1576.40 15
1576.49 16
1576.58 18
1576.68 20
1576.77 24
1576.86 27
1576.95 31
1577.04 33
1577.13 36
1577.22 37
1577.31 37
1577.40 36
1577.49 34
1577.59 32
1577.68 30
1577.77 28
1577.86 26
1577.95 25
1578.04 24
1578.13 24
1578.22 24
1578.31 25
1578.40 26
1578.50 28
1578.59 29
1578.68 32
1578.77 34
1578.86 36
1578.95 37
1579.04 37
1579.13 37
1579.22 35
1579.32 33
1579.41 29
1579.50 26
1579.59 23
1579.68 20
1579.77 17
1579.86 16
1579.95 15
1580.04 15
1580.14 15
1580.23 16
1580.32 17
1580.41 18
1580.50 19
1580.59 21
1580.68 22
1580.77 23
1580.86 25
1580.96 26
1581.05 28
1581.14 30
1581.23 31
1581.32 32
1581.41 33
1581.50 33
1581.59 33
1581.68 33
1581.78 33
1581.87 35
1581.96 36
1582.05 38
1582.14 40
1582.23 40
1582.32 40
1582.41 40
1582.51 38
1582.60 36
1582.69 34
1582.78 31
1582.87 29
1582.96 28
1583.05 27
1583.14 28
1583.23 30
1583.33 33
1583.42 38
1583.51 42
1583.60 47
1583.69 50
1583.78 52
1583.87 53
1583.96 52
1584.06 50
1584.15 47
1584.24 46
1584.33 44
1584.42 44
1584.51 44
1584.60 45
1584.69 46
1584.79 47
1584.88 48
1584.97 48
1585.06 49
1585.15 49
1585.24 50
1585.33 51
1585.42 53
1585.52 56
1585.61 58
1585.70 60
1585.79 62
1585.88 63
1585.97 63
1586.06 63
1586.15 62
1586.25 60
1586.34 58
1586.43 56
1586.52 54
1586.61 52
1586.70 49
1586.79 47
1586.88 45
1586.98 42
1587.07 40
1587.16 37
1587.25 34
1587.34 31
1587.43 29
1587.52 28
1587.62 27
1587.71 27
1587.80 28
1587.89 30
1587.98 31
1588.07 32
1588.16 33
1588.25 32
1588.35 31
1588.44 30
1588.53 28
1588.62 26
1588.71 25
1588.80 23
1588.89 20
1588.99 18
1589.08 16
1589.17 14
1589.26 12
1589.35 11
1589.44 9
1589.53 8
1589.62 8
1589.72 9
1589.81 11
1589.90 14
1589.99 17
1590.08 20
1590.17 23
1590.26 25
1590.36 25
1590.45 25
1590.54 25
1590.63 24
1590.72 24
1590.81 24
1590.90 24
1591.00 24
1591.09 24
1591.18 24
1591.27 24
1591.36 24
1591.45 25
1591.54 26
1591.64 27
1591.73 29
1591.82 30
1591.91 30
1592.00 29
1592.09 28
1592.18 25
1592.28 22
1592.37 19
1592.46 17
1592.55 14
1592.64 13
1592.73 13
1592.82 13
1592.92 14
1593.01 16
1593.10 19
1593.19 21
1593.28 24
1593.37 26
1593.47 28
1593.56 29
1593.65 29
1593.74 29
1593.83 28
1593.92 27
1594.01 26
1594.11 24
1594.20 23
1594.29 23
1594.38 24
1594.47 25
1594.56 28
1594.65 30
1594.75 33
1594.84 34
1594.93 35
1595.02 35
1595.11 34
1595.20 32
1595.30 30
1595.39 28
1595.48 27
1595.57 27
1595.66 28
1595.75 29
1595.84 30
1595.94 31
1596.03 31
1596.12 29
1596.21 28
1596.30 25
1596.39 23
1596.49 21
1596.58 19
1596.67 19
1596.76 19
1596.85 20
1596.94 22
1597.04 23
1597.13 24
1597.22 24
1597.31 24
1597.40 22
1597.49 20
1597.59 17
1597.68 15
1597.77 12
1597.86 11
1597.95 10
1598.04 9
1598.13 10
1598.23 10
1598.32 11
1598.41 13
1598.50 13
1598.59 13
1598.68 13
1598.78 12
1598.87 10
1598.96 8
1599.05 6
1599.14 4
1599.23 3
1599.33 2
1599.42 1
1599.51 0
1599.60 0
1599.69 0
1599.78 0
1599.88 0
1599.97 0
1600.06 0
1600.15 0
1600.24 0
1600.33 2
1600.43 4
1600.52 7
1600.61 9
1600.70 11
1600.79 12
1600.88 13
1600.98 13
1601.07 13
1601.16 12
1601.25 12
1601.34 12
1601.44 12
1601.53 12
1601.62 13
1601.71 14
1601.80 15
1601.89 17
1601.99 17
1602.08 17
1602.17 17
1602.26 16
1602.35 14
1602.44 13
1602.54 11
1602.63 10
1602.72 10
1602.81 10
1602.90 11
1602.99 13
1603.09 15
1603.18 17
1603.27 18
1603.36 20
1603.45 20
1603.55 20
1603.64 19
1603.73 18
1603.82 17
1603.91 16
1604.00 15
1604.10 14
1604.19 14
1604.28 14
1604.37 14
1604.46 14
1604.56 14
1604.65 15
1604.74 15
1604.83 16
1604.92 17
1605.01 17
1605.11 17
1605.20 17
1605.29 17
1605.38 17
1605.47 17
1605.57 17
1605.66 17
1605.75 18
1605.84 19
1605.93 20
1606.02 21
1606.12 22
1606.21 22
1606.30 22
1606.39 22
1606.48 23
1606.58 23
1606.67 23
1606.76 23
1606.85 23
1606.94 22
1607.04 21
1607.13 20
1607.22 20
1607.31 19
1607.40 19
1607.49 19
1607.59 20
1607.68 20
1607.77 21
1607.86 22
1607.95 22
1608.05 22
1608.14 22
1608.23 22
1608.32 22
1608.41 22
1608.51 22
1608.60 23
1608.69 24
1608.78 26
1608.87 27
1608.97 29
1609.06 30
1609.15 31
1609.24 31
1609.33 31
1609.42 30
1609.52 30
1609.61 29
1609.70 29
1609.79 29
1609.88 29
1609.98 28
1610.07 27
1610.16 26
1610.25 24
1610.34 23
1610.44 22
1610.53 21
1610.62 22
1610.71 24
1610.80 27
1610.90 31
1610.99 35
1611.08 39
1611.17 42
1611.26 44
1611.36 44
1611.45 44
1611.54 43
1611.63 41
1611.72 39
1611.82 37
1611.91 35
1612.00 33
1612.09 32
1612.18 31
1612.28 31
1612.37 31
1612.46 32
1612.55 32
1612.64 32
1612.74 32
1612.83 31
1612.92 30
1613.01 27
1613.10 24
1613.20 21
1613.29 17
1613.38 13
1613.47 10
1613.57 8
1613.66 6
1613.75 5
1613.84 5
1613.93 6
1614.03 6
1614.12 6
1614.21 7
1614.30 7
1614.39 8
1614.49 9
1614.58 11
1614.67 13
1614.76 14
1614.85 16
1614.95 19
1615.04 21
1615.13 23
1615.22 25
1615.32 27
1615.41 27
1615.50 26
1615.59 25
1615.68 23
1615.78 21
1615.87 19
1615.96 17
1616.05 17
1616.14 17
1616.24 17
1616.33 18
1616.42 19
1616.51 20
1616.60 20
1616.70 22
1616.79 23
1616.88 25
1616.97 27
1617.07 29
1617.16 31
1617.25 32
1617.34 33
1617.43 33
1617.53 32
1617.62 30
1617.71 27
1617.80 25
1617.90 23
1617.99 22
1618.08 21
1618.17 22
1618.26 24
1618.36 27
1618.45 29
1618.54 31
1618.63 34
1618.73 36
1618.82 38
1618.91 40
1619.00 41
1619.09 43
1619.19 43
1619.28 44
1619.37 43
1619.46 42
1619.56 41
1619.65 40
1619.74 40
1619.83 40
1619.92 40
1620.02 40
1620.11 40
1620.20 40
1620.29 39
1620.39 38
1620.48 38
1620.57 37
1620.66 37
1620.75 36
1620.85 36
1620.94 36
1621.03 35
1621.12 34
1621.22 34
1621.31 35
1621.40 37
1621.49 39
1621.59 42
1621.68 45
1621.77 48
1621.86 50
1621.95 52
1622.05 53
1622.14 54
1622.23 55
1622.32 57
1622.42 59
1622.51 60
1622.60 61
1622.69 61
1622.79 61
1622.88 59
1622.97 58
1623.06 55
1623.15 53
1623.25 50
1623.34 47
1623.43 45
1623.52 42
1623.62 38
1623.71 35
1623.80 32
1623.89 29
1623.99 27
1624.08 25
1624.17 24
1624.26 24
1624.36 24
1624.45 25
1624.54 26
1624.63 26
1624.72 27
1624.82 27
1624.91 26
1625.00 26
1625.09 27
1625.19 27
1625.28 29
1625.37 30
1625.46 31
1625.56 32
1625.65 32
1625.74 31
1625.83 30
1625.93 29
1626.02 28
1626.11 27
1626.20 25
1626.30 24
1626.39 22
1626.48 21
1626.57 21
1626.67 21
1626.76 22
1626.85 23
1626.94 25
1627.04 27
1627.13 28
1627.22 28
1627.31 27
1627.41 25
1627.50 23
1627.59 21
1627.68 19
1627.78 19
1627.87 19
1627.96 21
1628.05 23
1628.14 25
1628.24 26
1628.33 28
1628.42 29
1628.51 31
1628.61 31
1628.70 32
1628.79 33
1628.88 34
1628.98 35
1629.07 35
1629.16 36
1629.25 37
1629.35 38
1629.44 39
1629.53 40
1629.62 40
1629.72 40
1629.81 40
1629.90 38
1630.00 36
1630.09 32
1630.18 27
1630.27 22
1630.37 17
1630.46 12
1630.55 9
1630.64 8
1630.74 9
1630.83 11
1630.92 14
1631.01 18
1631.11 21
1631.20 23
1631.29 23
1631.38 22
1631.48 20
1631.57 18
1631.66 15
1631.75 14
1631.85 13
1631.94 14
1632.03 15
1632.12 16
1632.22 18
1632.31 18
1632.40 18
1632.49 17
1632.59 15
1632.68 12
1632.77 10
1632.87 8
1632.96 7
1633.05 6
1633.14 6
1633.24 7
1633.33 9
1633.42 11
1633.51 13
1633.61 15
1633.70 18
1633.79 20
1633.88 22
1633.98 23
1634.07 23
1634.16 23
1634.25 22
1634.35 22
1634.44 21
1634.53 20
1634.63 19
1634.72 19
1634.81 18
1634.90 17
1635.00 16
1635.09 15
1635.18 15
1635.27 15
1635.37 16
1635.46 17
1635.55 18
1635.64 18
1635.74 19
1635.83 19
1635.92 20
1636.02 21
1636.11 23
1636.20 26
1636.29 29
1636.39 33
1636.48 35
1636.57 37
1636.66 37
1636.76 36
1636.85 34
1636.94 31
1637.04 27
1637.13 24
1637.22 22
1637.31 20
1637.41 20
1637.50 20
1637.59 22
1637.68 24
1637.78 25
1637.87 27
1637.96 28
1638.06 29
1638.15 29
1638.24 29
1638.33 28
1638.43 27
1638.52 26
1638.61 25
1638.71 23
1638.80 21
1638.89 19
1638.98 17
1639.08 16
1639.17 15
1639.26 14
1639.35 14
1639.45 16
1639.54 18
1639.63 21
1639.73 24
1639.82 27
1639.91 30
1640.00 33
1640.10 34
1640.19 34
1640.28 34
1640.38 33
1640.47 32
1640.56 32
1640.65 31
1640.75 32
1640.84 33
1640.93 35
1641.03 37
1641.12 40
1641.21 42
1641.30 44
1641.40 44
1641.49 44
1641.58 43
1641.68 41
1641.77 40
1641.86 39
1641.95 38
1642.05 38
1642.14 38
1642.23 39
1642.33 39
1642.42 39
1642.51 39
1642.60 39
1642.70 40
1642.79 41
1642.88 41
1642.98 42
1643.07 42
1643.16 42
1643.25 40
1643.35 39
1643.44 36
1643.53 34
1643.63 32
1643.72 30
1643.81 28
1643.91 26
1644.00 25
1644.09 24
1644.18 23
1644.28 23
1644.37 23
1644.46 25
1644.56 26
1644.65 29
1644.74 31
1644.83 32
1644.93 33
1645.02 33
1645.11 31
1645.21 29
1645.30 26
1645.39 23
1645.49 20
1645.58 18
1645.67 16
1645.76 15
1645.86 15
1645.95 16
1646.04 18
1646.14 19
1646.23 21
1646.32 23
1646.42 25
1646.51 25
1646.60 26
1646.69 25
1646.79 24
1646.88 24
1646.97 24
1647.07 26
1647.16 28
1647.25 32
1647.35 35
1647.44 38
1647.53 41
1647.62 42
1647.72 41
1647.81 40
1647.90 37
1648.00 34
1648.09 31
1648.18 28
1648.28 25
1648.37 23
1648.46 21
1648.55 20
1648.65 20
1648.74 20
1648.83 21
1648.93 23
1649.02 25
1649.11 27
1649.21 30
1649.30 32
1649.39 34
1649.49 35
1649.58 35
1649.67 35
1649.76 34
1649.86 34
1649.95 33
1650.04 32
1650.14 32
1650.23 32
1650.32 31
1650.42 31
1650.51 32
1650.60 33
1650.70 35
1650.79 37
1650.88 39
1650.98 42
1651.07 43
1651.16 44
1651.25 43
1651.35 41
1651.44 39
1651.53 36
1651.63 32
1651.72 29
1651.81 26
1651.91 23
1652.00 21
1652.09 21
1652.19 21
1652.28 22
1652.37 23
1652.47 25
1652.56 27
1652.65 29
1652.75 31
1652.84 33
1652.93 35
1653.02 37
1653.12 40
1653.21 43
1653.30 45
1653.40 47
1653.49 48
1653.58 48
1653.68 47
1653.77 46
1653.86 44
1653.96 43
1654.05 41
1654.14 39
1654.24 37
1654.33 35
1654.42 33
1654.52 32
1654.61 31
1654.70 30
1654.80 30
1654.89 30
1654.98 30
1655.08 30
1655.17 29
1655.26 28
1655.36 27
1655.45 25
1655.54 23
1655.64 21
1655.73 20
1655.82 20
1655.92 20
1656.01 22
1656.10 24
1656.19 26
1656.29 28
1656.38 29
1656.47 30
1656.57 28
1656.66 26
1656.75 23
1656.85 20
1656.94 17
1657.03 15
1657.13 14
1657.22 14
1657.31 14
1657.41 15
1657.50 16
1657.59 16
1657.69 16
1657.78 16
1657.87 16
1657.97 17
1658.06 19
1658.15 21
1658.25 24
1658.34 27
1658.43 29
1658.53 31
1658.62 33
1658.71 33
1658.81 34
1658.90 33
1658.99 33
1659.09 32
1659.18 31
1659.27 32
1659.37 33
1659.46 35
1659.55 39
1659.65 43
1659.74 47
1659.83 51
1659.93 53
1660.02 54
1660.11 53
1660.21 52
1660.30 49
1660.40 47
1660.49 44
1660.58 41
1660.68 39
1660.77 37
1660.86 37
1660.96 38
1661.05 41
1661.14 45
1661.24 50
1661.33 55
1661.42 58
1661.52 60
1661.61 60
1661.70 58
1661.80 55
1661.89 50
1661.98 46
1662.08 43
1662.17 40
1662.26 38
1662.36 37
1662.45 36
1662.54 35
1662.64 33
1662.73 32
1662.82 31
1662.92 31
1663.01 31
1663.10 31
1663.20 31
1663.29 32
1663.39 32
1663.48 32
1663.57 31
1663.67 31
1663.76 32
1663.85 32
1663.95 32
1664.04 32
1664.13 32
1664.23 32
1664.32 32
1664.41 33
1664.51 33
1664.60 34
1664.69 35
1664.79 35
1664.88 36
1664.97 37
1665.07 38
1665.16 39
1665.26 40
1665.35 41
1665.44 41
1665.54 42
1665.63 41
1665.72 41
1665.82 39
1665.91 37
1666.00 34
1666.10 32
1666.19 30
1666.28 28
1666.38 28
1666.47 28
1666.56 29
1666.66 30
1666.75 31
1666.85 31
1666.94 30
1667.03 30
1667.13 29
1667.22 29
1667.31 29
1667.41 29
1667.50 28
1667.59 28
1667.69 27
1667.78 26
1667.88 25
1667.97 25
1668.06 26
1668.16 28
1668.25 31
1668.34 33
1668.44 35
1668.53 36
1668.62 35
1668.72 34
1668.81 31
1668.90 29
1669.00 27
1669.09 26
1669.19 25
1669.28 26
1669.37 26
1669.47 27
1669.56 27
1669.65 28
1669.75 28
1669.84 28
1669.94 29
1670.03 30
1670.12 31
1670.22 33
1670.31 34
1670.40 34
1670.50 34
1670.59 33
1670.68 32
1670.78 30
1670.87 28
1670.97 26
1671.06 23
1671.15 22
1671.25 21
1671.34 21
1671.43 21
1671.53 22
1671.62 23
1671.72 24
1671.81 24
1671.90 23
1672.00 23
1672.09 22
1672.18 22
1672.28 22
1672.37 21
1672.46 21
1672.56 20
1672.65 19
1672.75 18
1672.84 17
1672.93 15
1673.03 14
1673.12 12
1673.21 11
1673.31 11
1673.40 11
1673.50 12
1673.59 15
1673.68 18
1673.78 22
1673.87 26
1673.97 30
1674.06 32
1674.15 33
1674.25 32
1674.34 29
1674.43 25
1674.53 20
1674.62 16
1674.72 12
1674.81 10
1674.90 10
1675.00 12
1675.09 16
1675.18 20
1675.28 25
1675.37 28
1675.47 29
1675.56 29
1675.65 28
1675.75 25
1675.84 23
1675.93 21
1676.03 20
1676.12 20
1676.22 20
1676.31 22
1676.40 23
1676.50 24
1676.59 25
1676.69 25
1676.78 25
1676.87 24
1676.97 23
1677.06 21
1677.15 20
1677.25 19
1677.34 19
1677.44 19
1677.53 18
1677.62 18
1677.72 17
1677.81 16
1677.91 14
1678.00 12
1678.09 10
1678.19 8
1678.28 6
1678.38 5
1678.47 4
1678.56 3
1678.66 2
1678.75 1
1678.85 0
1678.94 0
1679.03 0
1679.13 0
1679.22 0
1679.31 0
1679.41 0
1679.50 0
1679.60 1
1679.69 2
1679.78 2
1679.88 3
1679.97 4
1680.07 4
1680.16 5
1680.25 6
1680.35 7
1680.44 7
1680.54 8
1680.63 10
1680.72 11
1680.82 14
1680.91 17
1681.01 21
1681.10 24
1681.19 27
1681.29 30
1681.38 31
1681.48 32
1681.57 31
1681.66 31
1681.76 30
1681.85 29
1681.95 28
1682.04 28
1682.13 29
1682.23 30
1682.32 32
1682.42 35
1682.51 38
1682.60 42
1682.70 45
1682.79 49
1682.89 52
1682.98 55
1683.07 57
1683.17 58
1683.26 58
1683.36 57
1683.45 55
1683.54 52
1683.64 49
1683.73 46
1683.83 43
1683.92 40
1684.01 38
1684.11 37
1684.20 36
1684.30 36
1684.39 36
1684.48 36
1684.58 36
1684.67 34
1684.77 33
1684.86 31
1684.95 28
1685.05 26
1685.14 25
1685.24 25
1685.33 26
1685.43 27
1685.52 30
1685.61 32
1685.71 33
1685.80 34
1685.90 33
1685.99 32
1686.08 31
1686.18 31
1686.27 30
1686.37 31
1686.46 31
1686.55 32
1686.65 33
1686.74 33
1686.84 33
1686.93 34
1687.03 36
1687.12 38
1687.21 41
1687.31 45
1687.40 49
1687.50 53
1687.59 56
1687.68 58
1687.78 60
1687.87 60
1687.97 61
1688.06 61
1688.16 62
1688.25 63
1688.34 63
1688.44 64
1688.53 63
1688.63 61
1688.72 58
1688.81 54
1688.91 49
1689.00 44
1689.10 39
1689.19 36
1689.29 34
1689.38 34
1689.47 36
1689.57 38
1689.66 41
1689.76 44
1689.85 46
1689.95 46
1690.04 45
1690.13 44
1690.23 42
1690.32 40
1690.42 39
1690.51 39
1690.60 39
1690.70 40
1690.79 41
1690.89 41
1690.98 41
1691.08 41
1691.17 40
1691.26 40
1691.36 40
1691.45 42
1691.55 44
1691.64 48
1691.74 52
1691.83 56
1691.92 60
1692.02 63
1692.11 64
1692.21 64
1692.30 63
1692.40 60
1692.49 55
1692.58 50
1692.68 44
1692.77 39
1692.87 33
1692.96 28
1693.06 24
1693.15 20
1693.24 17
1693.34 14
1693.43 13
1693.53 11
1693.62 10
1693.72 9
1693.81 8
1693.90 7
1694.00 5
1694.09 4
1694.19 4
1694.28 3
1694.38 4
1694.47 5
1694.57 6
1694.66 9
1694.75 12
1694.85 17
1694.94 21
1695.04 27
1695.13 32
1695.23 38
1695.32 43
1695.41 48
1695.51 53
1695.60 58
1695.70 62
1695.79 65
1695.89 68
1695.98 70
1696.08 71
1696.17 71
1696.26 71
1696.36 70
1696.45 67
1696.55 64
1696.64 60
1696.74 55
1696.83 51
1696.92 48
1697.02 46
1697.11 44
1697.21 43
1697.30 43
1697.40 42
1697.49 41
1697.59 40
1697.68 38
1697.77 35
1697.87 33
1697.96 31
1698.06 29
1698.15 28
1698.25 28
1698.34 29
1698.44 30
1698.53 30
1698.62 31
1698.72 31
1698.81 31
1698.91 30
1699.00 30
1699.10 29
1699.19 29
1699.29 28
1699.38 28
1699.48 27
1699.57 27
1699.66 25
1699.76 24
1699.85 22
1699.95 20
1700.04 19
1700.14 17
1700.23 16
1700.33 16
1700.42 17
1700.51 20
1700.61 23
1700.70 28
1700.80 34
1700.89 39
1700.99 43
1701.08 46
1701.18 47
1701.27 47
1701.37 46
1701.46 45
1701.55 44
1701.65 44
1701.74 44
1701.84 44
1701.93 44
1702.03 43
1702.12 42
1702.22 40
1702.31 38
1702.41 37
1702.50 37
1702.59 37
1702.69 39
1702.78 40
1702.88 41
1702.97 42
1703.07 40
1703.16 38
1703.26 34
1703.35 29
1703.45 25
1703.54 21
1703.64 18
1703.73 17
1703.82 18
1703.92 19
1704.01 22
1704.11 25
1704.20 29
1704.30 32
1704.39 36
1704.49 38
1704.58 40
1704.68 40
1704.77 39
1704.87 37
1704.96 35
1705.05 32
1705.15 30
1705.24 29
1705.34 29
1705.43 32
1705.53 36
1705.62 41
1705.72 47
1705.81 52
1705.91 56
1706.00 59
1706.10 60
1706.19 61
1706.29 61
1706.38 61
1706.47 61
1706.57 61
1706.66 60
1706.76 59
1706.85 57
1706.95 55
1707.04 53
1707.14 51
1707.23 48
1707.33 46
1707.42 43
1707.52 40
1707.61 37
1707.71 34
1707.80 30
1707.90 27
1707.99 24
1708.08 23
1708.18 23
1708.27 25
1708.37 28
1708.46 31
1708.56 35
1708.65 37
1708.75 39
1708.84 40
1708.94 39
1709.03 37
1709.13 35
1709.22 32
1709.32 29
1709.41 25
1709.51 23
1709.60 20
1709.70 18
1709.79 17
1709.88 16
1709.98 17
1710.07 19
1710.17 22
1710.26 25
1710.36 29
1710.45 31
1710.55 33
1710.64 34
1710.74 33
1710.83 31
1710.93 29
1711.02 26
1711.12 24
1711.21 22
1711.31 22
1711.40 22
1711.50 22
1711.59 22
1711.69 23
1711.78 23
1711.88 23
1711.97 23
1712.07 22
1712.16 21
1712.26 20
1712.35 18
1712.44 16
1712.54 14
1712.63 13
1712.73 11
1712.82 10
1712.92 10
1713.01 9
1713.11 9
1713.20 9
1713.30 8
1713.39 8
1713.49 8
1713.58 9
1713.68 10
1713.77 12
1713.87 14
1713.96 18
1714.06 22
1714.15 26
1714.25 30
1714.34 33
1714.44 36
1714.53 37
1714.63 38
1714.72 37
1714.82 36
1714.91 35
1715.01 34
1715.10 33
1715.20 33
1715.29 35
1715.39 38
1715.48 42
1715.58 48
1715.67 53
1715.77 58
1715.86 62
1715.96 63
1716.05 63
1716.15 60
1716.24 55
1716.34 49
1716.43 41
1716.53 34
1716.62 27
1716.72 20
1716.81 15
1716.91 10
1717.00 7
1717.10 5
1717.19 5
1717.29 7
1717.38 9
1717.48 14
1717.57 19
1717.67 26
1717.76 32
1717.86 37
1717.95 41
1718.05 43
1718.14 43
1718.24 41
1718.33 38
1718.43 34
1718.52 29
1718.62 24
1718.71 20
1718.81 15
1718.90 11
1719.00 8
1719.09 6
1719.19 5
1719.28 5
1719.38 6
1719.47 7
1719.57 7
1719.66 8
1719.76 7
1719.85 6
1719.95 4
1720.04 3
1720.14 2
1720.23 2
1720.33 2
1720.42 2
1720.52 3
1720.61 4
1720.71 5
1720.80 7
1720.90 10
1720.99 13
1721.09 16
1721.18 19
1721.28 21
1721.37 22
1721.47 22
1721.56 21
1721.66 19
1721.75 17
1721.85 15
1721.94 13
1722.04 12
1722.13 12
1722.23 12
1722.32 13
1722.42 14
1722.51 16
1722.61 17
1722.70 18
1722.80 18
1722.89 18
1722.99 17
1723.08 16
1723.18 16
1723.27 15
1723.37 14
1723.46 13
1723.56 11
1723.66 9
1723.75 6
1723.85 4
1723.94 2
1724.04 1
1724.13 1
1724.23 2
1724.32 5
1724.42 7
1724.51 10
1724.61 13
1724.70 15
1724.80 18
1724.89 20
1724.99 21
1725.08 23
1725.18 24
1725.27 26
1725.37 27
1725.46 28
1725.56 30
1725.65 33
1725.75 35
1725.84 37
1725.94 40
1726.04 41
1726.13 41
1726.23 41
1726.32 39
1726.42 37
1726.51 35
1726.61 32
1726.70 30
1726.80 29
1726.89 28
1726.99 28
1727.08 28
1727.18 28
1727.27 27
1727.37 26
1727.46 24
1727.56 23
1727.65 23
1727.75 23
1727.84 25
1727.94 26
1728.04 28
1728.13 30
1728.23 31
1728.32 31
1728.42 30
1728.51 29
1728.61 28
1728.70 27
1728.80 25
1728.89 24
1728.99 23
1729.08 23
1729.18 24
1729.27 25
1729.37 27
1729.46 30
1729.56 33
1729.66 35
1729.75 36
1729.85 36
1729.94 34
1730.04 32
1730.13 29
1730.23 26
1730.32 24
1730.42 23
1730.51 23
1730.61 23
1730.70 22
1730.80 22
1730.90 21
1730.99 21
1731.09 20
1731.18 20
1731.28 21
1731.37 22
1731.47 24
1731.56 26
1731.66 27
1731.75 28
1731.85 29
1731.94 29
1732.04 29
1732.13 30
1732.23 31
1732.33 32
1732.42 33
1732.52 34
1732.61 34
1732.71 34
1732.80 33
1732.90 31
1732.99 29
1733.09 28
1733.18 27
1733.28 26
1733.38 26
1733.47 26
1733.57 26
1733.66 27
1733.76 27
1733.85 26
1733.95 26
1734.04 25
1734.14 23
1734.23 21
1734.33 19
1734.43 16
1734.52 14
1734.62 11
1734.71 9
1734.81 8
1734.90 7
1735.00 6
1735.09 6
1735.19 7
1735.28 9
1735.38 12
1735.48 16
1735.57 21
1735.67 26
1735.76 31
1735.86 36
1735.95 40
1736.05 43
1736.14 45
1736.24 46
1736.33 47
1736.43 48
1736.53 48
1736.62 47
1736.72 45
1736.81 43
1736.91 41
1737.00 38
1737.10 36
1737.19 34
1737.29 31
1737.39 29
1737.48 26
1737.58 23
1737.67 19
1737.77 15
1737.86 12
1737.96 10
1738.05 8
1738.15 8
1738.25 8
1738.34 9
1738.44 9
1738.53 10
1738.63 10
1738.72 10
1738.82 11
1738.91 11
1739.01 12
1739.11 13
1739.20 13
1739.30 13
1739.39 11
1739.49 8
1739.58 5
1739.68 1
1739.77 0
1739.87 0
1739.97 0
1740.06 0
1740.16 0
1740.25 0
1740.35 0
1740.44 0
1740.54 2
1740.64 4
1740.73 6
1740.83 7
1740.92 8
1741.02 9
1741.11 9
1741.21 10
1741.30 11
1741.40 13
1741.50 16
1741.59 19
1741.69 22
1741.78 25
1741.88 28
1741.97 32
1742.07 35
1742.17 37
1742.26 39
1742.36 40
1742.45 41
1742.55 42
1742.64 43
1742.74 45
1742.84 47
1742.93 49
1743.03 52
1743.12 56
1743.22 60
1743.31 63
1743.41 67
1743.51 69
1743.60 71
1743.70 71
1743.79 71
1743.89 71
1743.98 70
1744.08 69
1744.18 70
1744.27 70
1744.37 71
1744.46 71
1744.56 70
1744.65 69
1744.75 66
1744.85 63
1744.94 60
1745.04 57
1745.13 55
1745.23 55
1745.32 55
1745.42 56
1745.52 56
1745.61 56
1745.71 55
1745.80 54
1745.90 51
1745.99 47
1746.09 44
1746.19 41
1746.28 40
1746.38 40
1746.47 42
1746.57 45
1746.67 51
1746.76 57
1746.86 65
1746.95 74
1747.05 83
1747.14 92
1747.24 102
1747.34 112
1747.43 122
1747.53 133
1747.62 145
1747.72 157
1747.81 169
1747.91 183
1748.01 197
1748.10 212
1748.20 227
1748.29 242
1748.39 255
1748.49 267
1748.58 276
1748.68 283
1748.77 289
1748.87 293
1748.96 296
1749.06 300
1749.16 303
1749.25 307
1749.35 311
1749.44 313
1749.54 315
1749.64 314
1749.73 313
1749.83 309
1749.92 305
1750.02 300
1750.12 294
1750.21 288
1750.31 282
1750.40 276
1750.50 268
1750.59 260
1750.69 251
1750.79 241
1750.88 231
1750.98 221
1751.07 212
1751.17 204
1751.27 198
1751.36 192
1751.46 187
1751.55 182
1751.65 177
1751.75 170
1751.84 162
1751.94 154
1752.03 147
1752.13 141
1752.23 137
1752.32 134
1752.42 131
1752.51 129
1752.61 126
1752.71 121
1752.80 115
1752.90 107
1752.99 98
1753.09 89
1753.19 81
1753.28 73
1753.38 66
1753.47 59
1753.57 54
1753.66 48
1753.76 44
1753.86 40
1753.95 36
1754.05 33
1754.14 31
1754.24 30
1754.34 29
1754.43 28
1754.53 28
1754.62 28
1754.72 29
1754.82 30
1754.91 33
1755.01 35
1755.10 38
1755.20 41
1755.30 43
1755.39 45
1755.49 45
1755.59 44
1755.68 42
1755.78 39
1755.87 36
1755.97 33
1756.07 30
1756.16 27
1756.26 26
1756.35 24
1756.45 24
1756.55 24
1756.64 24
1756.74 25
1756.83 26
1756.93 27
1757.03 28
1757.12 29
1757.22 30
1757.31 32
1757.41 33
1757.51 35
1757.60 37
1757.70 39
1757.79 41
1757.89 43
1757.99 43
1758.08 43
1758.18 41
1758.28 40
1758.37 38
1758.47 37
1758.56 37
1758.66 37
1758.76 37
1758.85 37
1758.95 37
1759.04 36
1759.14 36
1759.24 36
1759.33 36
1759.43 37
1759.52 39
1759.62 42
1759.72 45
1759.81 48
1759.91 50
1760.01 50
1760.10 50
1760.20 49
1760.29 47
1760.39 45
1760.49 42
1760.58 39
1760.68 36
1760.77 34
1760.87 33
1760.97 32
1761.06 32
1761.16 32
1761.26 32
1761.35 32
1761.45 32
1761.54 30
1761.64 27
1761.74 24
1761.83 21
1761.93 18
1762.03 14
1762.12 11
1762.22 7
1762.31 4
1762.41 1
1762.51 0
1762.60 0
1762.70 0
1762.80 3
1762.89 8
1762.99 15
1763.08 23
1763.18 31
1763.28 37
1763.37 42
1763.47 45
1763.57 45
1763.66 45
1763.76 42
1763.85 39
1763.95 35
1764.05 31
1764.14 27
1764.24 24
1764.34 21
1764.43 19
1764.53 17
1764.62 16
1764.72 16
1764.82 17
1764.91 18
1765.01 19
1765.11 20
1765.20 21
1765.30 21
1765.39 21
1765.49 21
1765.59 22
1765.68 22
1765.78 24
1765.88 25
1765.97 27
1766.07 28
1766.17 28
1766.26 28
1766.36 27
1766.45 25
1766.55 24
1766.65 22
1766.74 22
1766.84 23
1766.94 24
1767.03 25
1767.13 27
1767.22 28
1767.32 28
1767.42 27
1767.51 26
1767.61 24
1767.71 22
1767.80 19
1767.90 17
1768.00 14
1768.09 12
1768.19 10
1768.28 9
1768.38 7
1768.48 7
1768.57 6
1768.67 5
1768.77 4
1768.86 3
1768.96 3
1769.06 5
1769.15 7
1769.25 10
1769.35 15
1769.44 19
1769.54 23
1769.63 26
1769.73 28
1769.83 30
1769.92 30
1770.02 29
1770.12 29
1770.21 28
1770.31 26
1770.41 25
1770.50 24
1770.60 23
1770.70 21
1770.79 21
1770.89 20
1770.98 20
1771.08 20
1771.18 20
1771.27 21
1771.37 22
1771.47 23
1771.56 24
1771.66 25
1771.76 25
1771.85 24
1771.95 23
1772.05 22
1772.14 21
1772.24 21
1772.34 20
1772.43 21
1772.53 22
1772.62 23
1772.72 23
1772.82 24
1772.91 24
1773.01 24
1773.11 22
1773.20 19
1773.30 16
1773.40 11
1773.49 7
1773.59 2
1773.69 0
1773.78 0
1773.88 0
1773.98 0
1774.07 0
1774.17 0
1774.27 0
1774.36 0
1774.46 3
1774.56 5
1774.65 6
1774.75 7
1774.85 7
1774.94 6
1775.04 5
1775.13 4
1775.23 3
1775.33 3
1775.42 3
1775.52 5
1775.62 7
1775.71 10
1775.81 14
1775.91 17
1776.00 20
1776.10 22
1776.20 23
1776.29 23
1776.39 22
1776.49 20
1776.58 19
1776.68 18
1776.78 17
1776.87 15
1776.97 14
1777.07 12
1777.16 11
1777.26 9
1777.36 8
1777.45 7
1777.55 7
1777.65 7
1777.74 8
1777.84 8
1777.94 9
1778.03 10
1778.13 11
1778.23 12
1778.32 14
1778.42 17
1778.52 19
1778.61 21
1778.71 22
1778.81 21
1778.90 19
1779.00 16
1779.10 12
1779.19 9
1779.29 7
1779.39 6
1779.48 7
1779.58 9
1779.68 11
1779.77 13
1779.87 14
1779.97 16
1780.06 17
1780.16 17
1780.26 18
1780.35 18
1780.45 18
1780.55 18
1780.64 18
1780.74 17
1780.84 18
1780.93 18
1781.03 19
1781.13 20
1781.22 21
1781.32 22
1781.42 23
1781.51 23
1781.61 23
1781.71 22
1781.80 21
1781.90 20
1782.00 18
1782.09 17
1782.19 15
1782.29 13
1782.39 12
1782.48 11
1782.58 10
1782.68 9
1782.77 9
1782.87 9
1782.97 8
1783.06 7
1783.16 5
1783.26 3
1783.35 0
1783.45 0
1783.55 0
1783.64 0
1783.74 0
1783.84 0
1783.93 0
1784.03 0
1784.13 1
1784.22 4
1784.32 6
1784.42 7
1784.51 7
1784.61 7
1784.71 8
1784.81 9
1784.90 10
1785.00 11
1785.10 12
1785.19 11
1785.29 10
1785.39 8
1785.48 5
1785.58 3
1785.68 0
1785.77 0
1785.87 0
1785.97 0
1786.06 0
1786.16 0
1786.26 0
1786.35 0
1786.45 0
1786.55 0
1786.65 1
1786.74 3
1786.84 5
1786.94 8
1787.03 10
1787.13 12
1787.23 11
1787.32 10
1787.42 7
1787.52 3
1787.61 0
1787.71 0
1787.81 0
1787.91 0
1788.00 0
1788.10 3
1788.20 9
1788.29 17
1788.39 25
1788.49 32
1788.58 38
1788.68 43
1788.78 46
1788.87 48
1788.97 48
1789.07 47
1789.17 45
1789.26 43
1789.36 40
1789.46 38
1789.55 36
1789.65 34
1789.75 32
1789.84 31
1789.94 30
1790.04 30
1790.13 30
1790.23 31
1790.33 31
1790.43 30
1790.52 29
1790.62 27
1790.72 23
1790.81 20
1790.91 17
1791.01 14
1791.10 12
1791.20 12
1791.30 13
1791.40 15
1791.49 17
1791.59 20
1791.69 22
1791.78 25
1791.88 27
1791.98 30
1792.07 32
1792.17 34
1792.27 35
1792.37 35
1792.46 33
1792.56 30
1792.66 25
1792.75 19
1792.85 13
1792.95 9
1793.05 6
1793.14 4
1793.24 5
1793.34 6
1793.43 8
1793.53 10
1793.63 11
1793.72 12
1793.82 11
1793.92 10
1794.02 8
1794.11 6
1794.21 4
1794.31 3
1794.40 2
1794.50 1
1794.60 1
1794.70 1
1794.79 1
1794.89 1
1794.99 2
1795.08 2
1795.18 2
1795.28 1
1795.38 1
1795.47 2
1795.57 2
1795.67 3
1795.76 5
1795.86 8
1795.96 12
1796.06 16
1796.15 20
1796.25 24
1796.35 27
1796.44 30
1796.54 32
1796.64 33
1796.74 35
1796.83 37
1796.93 40
1797.03 43
1797.12 46
1797.22 49
1797.32 50
1797.42 50
1797.51 50
1797.61 48
1797.71 47
1797.80 47
1797.90 47
1798.00 48
1798.10 50
1798.19 52
1798.29 54
1798.39 54
1798.48 54
1798.58 52
1798.68 50
1798.78 47
1798.87 45
1798.97 42
1799.07 40
1799.17 38
1799.26 36
1799.36 34
1799.46 33
1799.55 31
1799.65 30
1799.75 29
1799.85 29
1799.94 29
1800.04 29
1800.14 29
1800.23 28
1800.33 26
1800.43 23
1800.53 20
1800.62 16
1800.72 14
1800.82 12
1800.92 12
1801.01 12
1801.11 14
1801.21 17
1801.30 20
1801.40 24
1801.50 27
1801.60 31
1801.69 35
1801.79 38
1801.89 41
1801.99 44
1802.08 47
1802.18 49
1802.28 51
1802.38 53
1802.47 55
1802.57 58
1802.67 61
1802.76 65
1802.86 70
1802.96 76
1803.06 83
1803.15 91
1803.25 99
1803.35 106
1803.45 112
1803.54 117
1803.64 121
1803.74 125
1803.83 130
1803.93 136
1804.03 145
1804.13 154
1804.22 165
1804.32 176
1804.42 185
1804.52 192
1804.61 196
1804.71 196
1804.81 193
1804.91 188
1805.00 183
1805.10 178
1805.20 175
1805.30 174
1805.39 176
1805.49 179
1805.59 182
1805.69 185
1805.78 189
1805.88 191
1805.98 194
1806.07 196
1806.17 198
1806.27 200
1806.37 202
1806.46 203
1806.56 203
1806.66 201
1806.76 199
1806.85 196
1806.95 192
1807.05 187
1807.15 181
1807.24 176
1807.34 170
1807.44 164
1807.54 159
1807.63 153
1807.73 148
1807.83 143
1807.93 137
1808.02 131
1808.12 124
1808.22 116
1808.32 108
1808.41 99
1808.51 91
1808.61 82
1808.71 75
1808.80 69
1808.90 64
1809.00 60
1809.10 56
1809.19 52
1809.29 49
1809.39 44
1809.49 40
1809.58 35
1809.68 31
1809.78 27
1809.88 25
1809.97 23
1810.07 22
1810.17 21
1810.27 20
1810.36 19
1810.46 17
1810.56 15
1810.66 13
1810.75 12
1810.85 12
1810.95 12
1811.05 12
1811.14 13
1811.24 13
1811.34 12
1811.44 11
1811.53 9
1811.63 7
1811.73 4
1811.83 2
1811.92 0
1812.02 0
1812.12 1
1812.22 3
1812.31 6
1812.41 9
1812.51 12
1812.61 15
1812.70 16
1812.80 17
1812.90 16
1813.00 16
1813.09 14
1813.19 13
1813.29 12
1813.39 11
1813.49 10
1813.58 9
1813.68 9
1813.78 8
1813.88 7
1813.97 6
1814.07 4
1814.17 3
1814.27 2
1814.36 2
1814.46 2
1814.56 4
1814.66 7
1814.75 10
1814.85 14
1814.95 18
1815.05 21
1815.15 23
1815.24 24
1815.34 24
1815.44 23
1815.54 21
1815.63 19
1815.73 17
1815.83 15
1815.93 13
1816.02 12
1816.12 11
1816.22 11
1816.32 12
1816.41 14
1816.51 16
1816.61 19
1816.71 22
1816.81 25
1816.90 29
1817.00 32
1817.10 34
1817.20 36
1817.29 37
1817.39 36
1817.49 34
1817.59 31
1817.68 28
1817.78 24
1817.88 20
1817.98 17
1818.08 15
1818.17 15
1818.27 15
1818.37 17
1818.47 21
1818.56 25
1818.66 29
1818.76 33
1818.86 36
1818.96 38
1819.05 39
1819.15 39
1819.25 39
1819.35 37
1819.44 35
1819.54 33
1819.64 30
1819.74 27
1819.84 25
1819.93 22
1820.03 21
1820.13 19
1820.23 18
1820.32 17
1820.42 15
1820.52 14
1820.62 12
1820.72 11
1820.81 10
1820.91 10
1821.01 10
1821.11 10
1821.20 11
1821.30 13
1821.40 15
1821.50 17
1821.60 19
1821.69 21
1821.79 21
1821.89 22
1821.99 21
1822.09 21
1822.18 21
1822.28 22
1822.38 23
1822.48 25
1822.57 25
1822.67 25
1822.77 24
1822.87 22
1822.97 20
1823.06 19
1823.16 17
1823.26 16
1823.36 15
1823.46 15
1823.55 13
1823.65 12
1823.75 10
1823.85 9
1823.94 10
1824.04 11
1824.14 14
1824.24 18
1824.34 21
1824.43 24
1824.53 27
1824.63 28
1824.73 30
1824.83 31
1824.92 33
1825.02 35
1825.12 38
1825.22 40
1825.32 42
1825.41 42
1825.51 40
1825.61 37
1825.71 33
1825.80 30
1825.90 27
1826.00 26
1826.10 26
1826.20 28
1826.29 31
1826.39 34
1826.49 37
1826.59 39
1826.69 39
1826.78 39
1826.88 38
1826.98 36
1827.08 34
1827.18 32
1827.27 30
1827.37 28
1827.47 26
1827.57 25
1827.67 24
1827.76 24
1827.86 24
1827.96 26
1828.06 28
1828.16 32
1828.25 36
1828.35 40
1828.45 45
1828.55 49
1828.65 52
1828.74 53
1828.84 53
1828.94 51
1829.04 48
1829.14 44
1829.23 40
1829.33 36
1829.43 34
1829.53 33
1829.63 32
1829.72 32
1829.82 33
1829.92 32
1830.02 32
1830.12 31
1830.21 30
1830.31 29
1830.41 29
1830.51 28
1830.61 27
1830.71 25
1830.80 23
1830.90 20
1831.00 17
1831.10 14
1831.20 11
1831.29 10
1831.39 9
1831.49 8
1831.59 8
1831.69 8
1831.78 8
1831.88 7
1831.98 7
1832.08 7
1832.18 8
1832.27 9
1832.37 10
1832.47 12
1832.57 14
1832.67 15
1832.77 16
1832.86 15
1832.96 14
1833.06 12
1833.16 11
1833.26 10
1833.35 10
1833.45 10
1833.55 12
1833.65 14
1833.75 17
1833.84 20
1833.94 23
1834.04 25
1834.14 27
1834.24 28
1834.34 28
1834.43 28
1834.53 28
1834.63 28
1834.73 27
1834.83 27
1834.92 27
1835.02 27
1835.12 27
1835.22 27
1835.32 26
1835.42 24
1835.51 22
1835.61 19
1835.71 16
1835.81 13
1835.91 11
1836.00 9
1836.10 8
1836.20 9
1836.30 11
1836.40 13
1836.50 16
1836.59 19
1836.69 22
1836.79 26
1836.89 29
1836.99 33
1837.09 36
1837.18 40
1837.28 43
1837.38 46
1837.48 49
1837.58 51
1837.67 52
1837.77 52
1837.87 50
1837.97 48
1838.07 46
1838.17 43
1838.26 41
1838.36 39
1838.46 39
1838.56 39
1838.66 40
1838.76 41
1838.85 42
1838.95 42
1839.05 42
1839.15 42
1839.25 41
1839.35 41
1839.44 41
1839.54 41
1839.64 40
1839.74 40
1839.84 39
1839.94 38
1840.03 36
1840.13 36
1840.23 36
1840.33 38
1840.43 39
1840.53 41
1840.62 43
1840.72 44
1840.82 44
1840.92 43
1841.02 42
1841.12 41
1841.21 41
1841.31 40
1841.41 40
1841.51 39
1841.61 38
1841.71 36
1841.80 34
1841.90 33
1842.00 33
1842.10 34
1842.20 35
1842.30 36
1842.39 37
1842.49 38
1842.59 38
1842.69 37
1842.79 35
1842.89 34
1842.98 32
1843.08 29
1843.18 26
1843.28 23
1843.38 18
1843.48 14
1843.58 11
1843.67 8
1843.77 7
1843.87 7
1843.97 9
1844.07 11
1844.17 13
1844.26 16
1844.36 17
1844.46 19
1844.56 19
1844.66 20
1844.76 21
1844.85 23
1844.95 25
1845.05 27
1845.15 30
1845.25 33
1845.35 36
1845.45 37
1845.54 38
1845.64 38
1845.74 39
1845.84 39
1845.94 39
1846.04 39
1846.13 40
1846.23 39
1846.33 38
1846.43 36
1846.53 34
1846.63 32
1846.73 30
1846.82 30
1846.92 30
1847.02 32
1847.12 33
1847.22 35
1847.32 37
1847.42 38
1847.51 39
1847.61 39
1847.71 39
1847.81 39
1847.91 38
1848.01 38
1848.11 37
1848.20 37
1848.30 36
1848.40 35
1848.50 34
1848.60 33
1848.70 32
1848.79 31
1848.89 30
1848.99 29
1849.09 28
1849.19 27
1849.29 25
1849.39 24
1849.48 23
1849.58 22
1849.68 22
1849.78 21
1849.88 20
1849.98 19
1850.08 17
1850.17 16
1850.27 14
1850.37 12
1850.47 11
1850.57 10
1850.67 9
1850.77 7
1850.87 6
1850.96 6
1851.06 6
1851.16 6
1851.26 8
1851.36 12
1851.46 16
1851.56 21
1851.65 25
1851.75 30
1851.85 33
1851.95 36
1852.05 39
1852.15 41
1852.25 42
1852.34 43
1852.44 43
1852.54 43
1852.64 42
1852.74 42
1852.84 43
1852.94 44
1853.04 47
1853.13 50
1853.23 52
1853.33 53
1853.43 53
1853.53 50
1853.63 45
1853.73 39
1853.82 33
1853.92 28
1854.02 23
1854.12 20
1854.22 17
1854.32 16
1854.42 15
1854.52 15
1854.61 15
1854.71 16
1854.81 17
1854.91 18
1855.01 18
1855.11 18
1855.21 17
1855.31 14
1855.40 12
1855.50 10
1855.60 9
1855.70 9
1855.80 10
1855.90 13
1856.00 18
1856.10 22
1856.19 27
1856.29 30
1856.39 33
1856.49 35
1856.59 35
1856.69 35
1856.79 33
1856.89 31
1856.98 29
1857.08 27
1857.18 25
1857.28 24
1857.38 23
1857.48 23
1857.58 24
1857.68 25
1857.77 26
1857.87 27
1857.97 27
1858.07 27
1858.17 27
1858.27 26
1858.37 26
1858.47 25
1858.56 25
1858.66 26
1858.76 27
1858.86 29
1858.96 31
1859.06 33
1859.16 35
1859.26 36
1859.36 36
1859.45 35
1859.55 34
1859.65 33
1859.75 32
1859.85 31
1859.95 31
1860.05 32
1860.15 33
1860.25 34
1860.34 35
1860.44 35
1860.54 35
1860.64 34
1860.74 33
1860.84 32
1860.94 31
1861.04 30
1861.13 30
1861.23 31
1861.33 31
1861.43 33
1861.53 35
1861.63 37
1861.73 39
1861.83 41
1861.93 42
1862.02 42
1862.12 41
1862.22 39
1862.32 37
1862.42 35
1862.52 33
1862.62 31
1862.72 30
1862.82 29
1862.92 28
1863.01 27
1863.11 25
1863.21 23
1863.31 20
1863.41 18
1863.51 15
1863.61 12
1863.71 10
1863.81 9
1863.90 9
1864.00 10
1864.10 11
1864.20 12
1864.30 14
1864.40 15
1864.50 15
1864.60 16
1864.70 15
1864.80 15
1864.89 16
1864.99 17
1865.09 18
1865.19 20
1865.29 22
1865.39 24
1865.49 26
1865.59 27
1865.69 28
1865.79 29
1865.88 29
1865.98 28
1866.08 28
1866.18 27
1866.28 25
1866.38 24
1866.48 23
1866.58 22
1866.68 21
1866.78 20
1866.87 20
1866.97 20
1867.07 19
1867.17 18
1867.27 17
1867.37 14
1867.47 11
1867.57 7
1867.67 3
1867.77 0
1867.87 0
1867.96 0
1868.06 0
1868.16 0
1868.26 0
1868.36 0
1868.46 0
1868.56 0
1868.66 2
1868.76 5
1868.86 8
1868.95 11
1869.05 13
1869.15 15
1869.25 17
1869.35 19
1869.45 23
1869.55 27
1869.65 31
1869.75 35
1869.85 39
1869.95 43
1870.05 45
1870.14 46
1870.24 46
1870.34 46
1870.44 46
1870.54 45
1870.64 44
1870.74 42
1870.84 40
1870.94 38
1871.04 36
1871.14 34
1871.23 34
1871.33 35
1871.43 36
1871.53 36
1871.63 36
1871.73 34
1871.83 31
1871.93 26
1872.03 20
1872.13 13
1872.23 8
1872.33 3
1872.42 1
1872.52 1
1872.62 3
1872.72 7
1872.82 13
1872.92 19
1873.02 25
1873.12 30
1873.22 34
1873.32 37
1873.42 39
1873.52 39
1873.62 39
1873.71 37
1873.81 36
1873.91 33
1874.01 30
1874.11 28
1874.21 25
1874.31 23
1874.41 21
1874.51 21
1874.61 21
1874.71 21
1874.81 22
1874.91 22
1875.00 23
1875.10 23
1875.20 24
1875.30 25
1875.40 27
1875.50 29
1875.60 32
1875.70 34
1875.80 37
1875.90 38
1876.00 39
1876.10 39
1876.20 38
1876.29 37
1876.39 35
1876.49 33
1876.59 31
1876.69 29
1876.79 27
1876.89 26
1876.99 25
1877.09 24
1877.19 23
1877.29 21
1877.39 20
1877.49 19
1877.59 19
1877.69 20
1877.78 22
1877.88 25
1877.98 29
1878.08 32
1878.18 35
1878.28 37
1878.38 38
1878.48 39
1878.58 39
1878.68 39
1878.78 40
1878.88 42
1878.98 44
1879.08 47
1879.18 50
1879.27 52
1879.37 53
1879.47 53
1879.57 52
1879.67 50
1879.77 47
1879.87 44
1879.97 40
1880.07 37
1880.17 34
1880.27 30
1880.37 27
1880.47 23
1880.57 20
1880.67 16
1880.77 14
1880.86 13
1880.96 13
1881.06 14
1881.16 16
1881.26 18
1881.36 21
1881.46 22
1881.56 24
1881.66 24
1881.76 24
1881.86 23
1881.96 23
1882.06 22
1882.16 22
1882.26 22
1882.36 21
1882.46 21
1882.56 20
1882.65 19
1882.75 17
1882.85 16
1882.95 15
1883.05 14
1883.15 14
1883.25 14
1883.35 14
1883.45 15
1883.55 17
1883.65 18
1883.75 19
1883.85 20
1883.95 20
1884.05 18
1884.15 17
1884.25 15
1884.35 13
1884.45 12
1884.54 12
1884.64 14
1884.74 17
1884.84 20
1884.94 24
1885.04 27
1885.14 30
1885.24 30
1885.34 29
1885.44 27
1885.54 25
1885.64 24
1885.74 23
1885.84 24
1885.94 26
1886.04 28
1886.14 31
1886.24 33
1886.34 34
1886.44 34
1886.54 34
1886.63 33
1886.73 31
1886.83 30
1886.93 29
1887.03 28
1887.13 26
1887.23 25
1887.33 23
1887.43 20
1887.53 18
1887.63 17
1887.73 16
1887.83 16
1887.93 16
1888.03 18
1888.13 20
1888.23 22
1888.33 24
1888.43 24
1888.53 24
1888.63 23
1888.73 22
1888.83 21
1888.93 21
1889.02 22
1889.12 23
1889.22 25
1889.32 27
1889.42 29
1889.52 29
1889.62 29
1889.72 27
1889.82 24
1889.92 21
1890.02 17
1890.12 13
1890.22 10
1890.32 7
1890.42 6
1890.52 6
1890.62 7
1890.72 8
1890.82 9
1890.92 11
1891.02 12
1891.12 13
1891.22 14
1891.32 14
1891.42 14
1891.52 14
1891.62 14
1891.72 13
1891.82 13
1891.92 12
1892.01 12
1892.11 13
1892.21 14
1892.31 16
1892.41 18
1892.51 21
1892.61 24
1892.71 27
1892.81 29
1892.91 30
1893.01 29
1893.11 28
1893.21 26
1893.31 24
1893.41 23
1893.51 21
1893.61 20
1893.71 20
1893.81 20
1893.91 21
1894.01 22
1894.11 23
1894.21 24
1894.31 26
1894.41 28
1894.51 30
1894.61 31
1894.71 33
1894.81 34
1894.91 34
1895.01 35
1895.11 35
1895.21 35
1895.31 35
1895.41 35
1895.51 35
1895.61 35
1895.71 34
1895.81 33
1895.91 32
1896.00 31
1896.10 30
1896.20 29
1896.30 29
1896.40 28
1896.50 28
1896.60 28
1896.70 27
1896.80 25
1896.90 23
1897.00 20
1897.10 16
1897.20 12
1897.30 8
1897.40 4
1897.50 0
1897.60 0
1897.70 0
1897.80 0
1897.90 0
1898.00 0
1898.10 0
1898.20 3
1898.30 5
1898.40 8
1898.50 11
1898.60 14
1898.70 16
1898.80 17
1898.90 17
1899.00 17
1899.10 16
1899.20 14
1899.30 12
1899.40 11
1899.50 9
1899.60 8
1899.70 8
1899.80 9
1899.90 10
1900.00 12
1900.10 15
1900.20 19
1900.30 23
1900.40 27
1900.50 31
1900.60 34
1900.70 38
1900.80 40
1900.90 42
1901.00 43
1901.10 43
1901.20 41
1901.30 38
1901.40 35
1901.50 31
1901.60 28
1901.70 26
1901.80 24
1901.90 24
1902.00 23
1902.10 22
1902.20 21
1902.30 19
1902.40 17
1902.50 16
1902.60 16
1902.70 17
1902.80 20
1902.90 23
1903.00 26
1903.10 29
1903.20 30
1903.30 31
1903.40 29
1903.50 27
1903.60 25
1903.70 23
1903.80 22
1903.90 22
1904.00 23
1904.10 25
1904.20 27
1904.30 30
1904.40 32
1904.50 33
1904.60 34
1904.70 36
1904.80 37
1904.90 39
1905.00 41
1905.10 43
1905.20 45
1905.30 47
1905.40 48
1905.50 49
1905.60 49
1905.70 48
1905.80 47
1905.90 46
1906.00 45
1906.10 43
1906.20 42
1906.30 42
1906.40 42
1906.50 42
1906.60 43
1906.70 44
1906.80 45
1906.90 46
1907.00 46
1907.10 47
1907.20 48
1907.30 48
1907.40 48
1907.50 48
1907.60 47
1907.70 45
1907.80 43
1907.90 41
1908.00 38
1908.10 35
1908.20 32
1908.30 30
1908.40 26
1908.50 22
1908.60 18
1908.70 12
1908.80 6
1908.90 1
1909.00 0
1909.10 0
1909.20 0
1909.30 0
1909.40 0
1909.50 0
1909.60 0
1909.70 1
1909.80 4
1909.90 6
1910.00 8
1910.10 9
1910.20 9
1910.30 9
1910.40 9
1910.50 9
1910.60 8
1910.70 8
1910.81 8
1910.91 8
1911.01 9
1911.11 11
1911.21 13
1911.31 16
1911.41 19
1911.51 22
1911.61 25
1911.71 27
1911.81 28
1911.91 29
1912.01 28
1912.11 27
1912.21 25
1912.31 23
1912.41 21
1912.51 18
1912.61 15
1912.71 12
1912.81 10
1912.91 8
1913.01 8
1913.11 8
1913.21 10
1913.31 13
1913.41 17
1913.51 21
1913.61 25
1913.71 29
1913.81 32
1913.91 34
1914.01 36
1914.11 37
1914.21 38
1914.31 38
1914.41 38
1914.51 36
1914.61 35
1914.71 32
1914.82 29
1914.92 25
1915.02 22
1915.12 19
1915.22 18
1915.32 17
1915.42 18
1915.52 19
1915.62 22
1915.72 25
1915.82 29
1915.92 33
1916.02 37
1916.12 41
1916.22 45
1916.32 48
1916.42 51
1916.52 51
1916.62 51
1916.72 49
1916.82 47
1916.92 44
1917.02 41
1917.12 39
1917.22 37
1917.32 35
1917.42 33
1917.52 31
1917.62 29
1917.72 27
1917.83 26
1917.93 26
1918.03 28
1918.13 31
1918.23 35
1918.33 40
1918.43 44
1918.53 46
1918.63 48
1918.73 47
1918.83 45
1918.93 43
1919.03 39
1919.13 35
1919.23 31
1919.33 27
1919.43 23
1919.53 19
1919.63 16
1919.73 13
1919.83 11
1919.93 9
1920.03 9
1920.13 10
1920.24 12
1920.34 14
1920.44 17
1920.54 20
1920.64 24
1920.74 27
1920.84 30
1920.94 32
1921.04 34
1921.14 35
1921.24 36
1921.34 36
1921.44 37
1921.54 37
1921.64 37
1921.74 37
1921.84 36
1921.94 34
1922.04 31
1922.14 27
1922.24 23
1922.34 19
1922.45 16
1922.55 13
1922.65 13
1922.75 13
1922.85 15
1922.95 17
1923.05 20
1923.15 22
1923.25 23
1923.35 24
1923.45 24
1923.55 24
1923.65 25
1923.75 27
1923.85 31
1923.95 34
1924.05 38
1924.15 41
1924.25 42
1924.36 42
1924.46 41
1924.56 39
1924.66 37
1924.76 34
1924.86 32
1924.96 31
1925.06 31
1925.16 31
1925.26 31
1925.36 32
1925.46 33
1925.56 34
1925.66 35
1925.76 35
1925.86 35
1925.96 34
1926.07 34
1926.17 33
1926.27 31
1926.37 30
1926.47 29
1926.57 30
1926.67 31
1926.77 34
1926.87 39
1926.97 45
1927.07 51
1927.17 56
1927.27 61
1927.37 64
1927.47 66
1927.57 67
1927.68 68
1927.78 68
1927.88 68
1927.98 68
1928.08 69
1928.18 69
1928.28 69
1928.38 68
1928.48 67
1928.58 66
1928.68 64
1928.78 63
1928.88 61
1928.98 60
1929.08 60
1929.18 59
1929.29 59
1929.39 59
1929.49 58
1929.59 57
1929.69 55
1929.79 53
1929.89 50
1929.99 46
1930.09 43
1930.19 40
1930.29 37
1930.39 34
1930.49 32
1930.59 30
1930.70 29
1930.80 28
1930.90 28
1931.00 28
1931.10 29
1931.20 30
1931.30 30
1931.40 31
1931.50 31
1931.60 31
1931.70 31
1931.80 31
1931.90 31
1932.00 31
1932.11 32
1932.21 33
1932.31 35
1932.41 37
1932.51 39
1932.61 41
1932.71 43
1932.81 44
1932.91 45
1933.01 45
1933.11 45
1933.21 44
1933.31 44
1933.42 44
1933.52 44
1933.62 45
1933.72 47
1933.82 48
1933.92 50
1934.02 51
1934.12 52
1934.22 52
1934.32 52
1934.42 51
1934.52 50
1934.63 49
1934.73 48
1934.83 48
1934.93 47
1935.03 47
1935.13 46
1935.23 44
1935.33 41
1935.43 36
1935.53 30
1935.63 23
1935.73 16
1935.84 10
1935.94 6
1936.04 3
1936.14 3
1936.24 5
1936.34 8
1936.44 13
1936.54 18
1936.64 23
1936.74 26
1936.84 28
1936.94 28
1937.05 26
1937.15 23
1937.25 18
1937.35 13
1937.45 8
1937.55 2
1937.65 0
1937.75 0
1937.85 0
1937.95 0
1938.05 0
1938.16 0
1938.26 0
1938.36 0
1938.46 1
1938.56 4
1938.66 6
1938.76 8
1938.86 11
1938.96 14
1939.06 17
1939.16 20
1939.27 23
1939.37 23
1939.47 23
1939.57 21
1939.67 18
1939.77 15
1939.87 11
1939.97 8
1940.07 5
1940.17 3
1940.28 2
1940.38 1
1940.48 1
1940.58 0
1940.68 0
1940.78 0
1940.88 0
1940.98 0
1941.08 0
1941.18 0
1941.28 2
1941.39 4
1941.49 7
1941.59 10
1941.69 12
1941.79 14
1941.89 16
1941.99 19
1942.09 22
1942.19 26
1942.30 30
1942.40 35
1942.50 40
1942.60 45
1942.70 49
1942.80 52
1942.90 54
1943.00 56
1943.10 58
1943.20 59
1943.31 61
1943.41 63
1943.51 65
1943.61 67
1943.71 70
1943.81 72
1943.91 73
1944.01 75
1944.11 76
1944.21 76
1944.32 75
1944.42 73
1944.52 70
1944.62 66
1944.72 61
1944.82 56
1944.92 51
1945.02 47
1945.12 43
1945.23 40
1945.33 37
1945.43 33
1945.53 31
1945.63 29
1945.73 27
1945.83 27
1945.93 27
1946.03 27
1946.14 27
1946.24 27
1946.34 27
1946.44 27
1946.54 28
1946.64 30
1946.74 33
1946.84 37
1946.94 41
1947.05 45
1947.15 47
1947.25 49
1947.35 50
1947.45 52
1947.55 54
1947.65 57
1947.75 62
1947.86 66
1947.96 70
1948.06 73
1948.16 74
1948.26 72
1948.36 70
1948.46 65
1948.56 60
1948.66 55
1948.77 49
1948.87 44
1948.97 39
1949.07 35
1949.17 30
1949.27 26
1949.37 23
1949.47 20
1949.58 19
1949.68 19
1949.78 19
1949.88 21
1949.98 23
1950.08 24
1950.18 25
1950.28 25
1950.38 24
1950.49 22
1950.59 21
1950.69 20
1950.79 20
1950.89 22
1950.99 24
1951.09 26
1951.19 28
1951.30 29
1951.40 28
1951.50 27
1951.60 26
1951.70 25
1951.80 25
1951.90 27
1952.00 30
1952.11 34
1952.21 38
1952.31 43
1952.41 47
1952.51 51
1952.61 54
1952.71 57
1952.82 58
1952.92 58
1953.02 57
1953.12 54
1953.22 50
1953.32 46
1953.42 42
1953.52 39
1953.63 36
1953.73 35
1953.83 34
1953.93 33
1954.03 33
1954.13 33
1954.23 32
1954.33 31
1954.44 30
1954.54 29
1954.64 27
1954.74 26
1954.84 26
1954.94 27
1955.04 29
1955.15 32
1955.25 35
1955.35 40
1955.45 44
1955.55 47
1955.65 50
1955.75 52
1955.86 52
1955.96 51
1956.06 49
1956.16 46
1956.26 44
1956.36 42
1956.46 41
1956.56 41
1956.67 42
1956.77 43
1956.87 44
1956.97 44
1957.07 43
1957.17 41
1957.27 38
1957.38 34
1957.48 30
1957.58 27
1957.68 23
1957.78 21
1957.88 19
1957.98 19
1958.09 20
1958.19 23
1958.29 26
1958.39 29
1958.49 33
1958.59 38
1958.69 42
1958.80 45
1958.90 49
1959.00 51
1959.10 52
1959.20 53
1959.30 51
1959.40 49
1959.51 45
1959.61 40
1959.71 34
1959.81 29
1959.91 24
1960.01 20
1960.11 17
1960.22 15
1960.32 14
1960.42 14
1960.52 14
1960.62 14
1960.72 14
1960.83 12
1960.93 10
1961.03 8
1961.13 6
1961.23 3
1961.33 2
1961.43 0
1961.54 0
1961.64 0
1961.74 0
1961.84 0
1961.94 0
1962.04 0
1962.15 0
1962.25 0
1962.35 3
1962.45 6
1962.55 9
1962.65 12
1962.75 13
1962.86 14
1962.96 13
1963.06 11
1963.16 9
1963.26 6
1963.36 4
1963.47 3
1963.57 2
1963.67 4
1963.77 6
1963.87 10
1963.97 14
1964.07 18
1964.18 21
1964.28 23
1964.38 23
1964.48 22
1964.58 19
1964.68 16
1964.79 14
1964.89 11
1964.99 11
1965.09 12
1965.19 14
1965.29 19
1965.40 25
1965.50 32
1965.60 39
1965.70 45
1965.80 51
1965.90 56
1966.01 61
1966.11 64
1966.21 68
1966.31 70
1966.41 73
1966.51 74
1966.62 75
1966.72 76
1966.82 75
1966.92 74
1967.02 73
1967.12 72
1967.23 70
1967.33 68
1967.43 65
1967.53 62
1967.63 58
1967.73 53
1967.84 49
1967.94 45
1968.04 41
1968.14 39
1968.24 37
1968.34 36
1968.45 35
1968.55 35
1968.65 34
1968.75 33
1968.85 32
1968.95 30
1969.06 27
1969.16 25
1969.26 23
1969.36 21
1969.46 20
1969.56 21
1969.67 22
1969.77 24
1969.87 26
1969.97 28
1970.07 29
1970.17 30
1970.28 30
1970.38 29
1970.48 27
1970.58 26
1970.68 26
1970.78 26
1970.89 28
1970.99 30
1971.09 34
1971.19 37
1971.29 40
1971.40 43
1971.50 44
1971.60 43
1971.70 42
1971.80 39
1971.90 36
1972.01 33
1972.11 29
1972.21 26
1972.31 24
1972.41 23
1972.52 22
1972.62 22
1972.72 23
1972.82 24
1972.92 24
1973.02 23
1973.13 21
1973.23 19
1973.33 16
1973.43 15
1973.53 15
1973.64 16
1973.74 19
1973.84 23
1973.94 28
1974.04 33
1974.14 38
1974.25 42
1974.35 46
1974.45 49
1974.55 52
1974.65 55
1974.76 57
1974.86 58
1974.96 58
1975.06 57
1975.16 55
1975.26 52
1975.37 49
1975.47 46
1975.57 43
1975.67 39
1975.77 36
1975.88 33
1975.98 29
1976.08 26
1976.18 23
1976.28 19
1976.39 16
1976.49 13
1976.59 11
1976.69 9
1976.79 8
1976.90 9
1977.00 10
1977.10 14
1977.20 18
1977.30 24
1977.40 29
1977.51 34
1977.61 37
1977.71 39
1977.81 38
1977.91 37
1978.02 33
1978.12 29
1978.22 25
1978.32 21
1978.42 18
1978.53 15
1978.63 14
1978.73 14
1978.83 15
1978.93 17
1979.04 20
1979.14 23
1979.24 26
1979.34 28
1979.44 30
1979.55 32
1979.65 33
1979.75 34
1979.85 33
1979.95 32
1980.06 30
1980.16 27
1980.26 24
1980.36 20
1980.46 17
1980.57 14
1980.67 13
1980.77 13
1980.87 15
1980.97 18
1981.08 21
1981.18 25
1981.28 27
1981.38 29
1981.48 30
1981.59 30
1981.69 29
1981.79 28
1981.89 27
1981.99 26
1982.10 25
1982.20 24
1982.30 22
1982.40 20
1982.50 18
1982.61 16
1982.71 13
1982.81 11
1982.91 9
1983.01 7
1983.12 5
1983.22 4
1983.32 3
1983.42 3
1983.53 4
1983.63 6
1983.73 10
1983.83 15
1983.93 22
1984.04 28
1984.14 35
1984.24 39
1984.34 42
1984.44 43
1984.55 41
1984.65 37
1984.75 33
1984.85 28
1984.95 24
1985.06 21
1985.16 20
1985.26 19
1985.36 19
1985.47 20
1985.57 22
1985.67 23
1985.77 24
1985.87 26
1985.98 27
1986.08 28
1986.18 28
1986.28 29
1986.38 29
1986.49 29
1986.59 28
1986.69 27
1986.79 25
1986.90 23
1987.00 22
1987.10 20
1987.20 19
1987.30 17
1987.41 15
1987.51 14
1987.61 12
1987.71 10
1987.81 9
1987.92 10
1988.02 13
1988.12 17
1988.22 22
1988.33 27
1988.43 31
1988.53 34
1988.63 35
1988.73 34
1988.84 33
1988.94 30
1989.04 27
1989.14 24
1989.25 22
1989.35 21
1989.45 20
1989.55 20
1989.65 21
1989.76 23
1989.86 26
1989.96 30
1990.06 33
1990.17 36
1990.27 39
1990.37 41
1990.47 42
1990.58 42
1990.68 42
1990.78 41
1990.88 41
1990.98 41
1991.09 43
1991.19 45
1991.29 49
1991.39 52
1991.50 55
1991.60 58
1991.70 60
1991.80 61
1991.90 60
1992.01 59
1992.11 57
1992.21 54
1992.31 51
1992.42 48
1992.52 45
1992.62 42
1992.72 41
1992.83 41
1992.93 42
1993.03 44
1993.13 47
1993.24 50
1993.34 53
1993.44 55
1993.54 57
1993.64 59
1993.75 60
1993.85 61
1993.95 62
1994.05 62
1994.16 62
1994.26 62
1994.36 61
1994.46 59
1994.57 57
1994.67 54
1994.77 50
1994.87 46
1994.98 42
1995.08 38
1995.18 34
1995.28 31
1995.38 28
1995.49 25
1995.59 24
1995.69 23
1995.79 23
1995.90 24
1996.00 26
1996.10 29
1996.20 32
1996.31 35
1996.41 39
1996.51 42
1996.61 46
1996.72 50
1996.82 53
1996.92 56
1997.02 57
1997.13 56
1997.23 53
1997.33 48
1997.43 43
1997.54 37
1997.64 34
1997.74 32
1997.84 32
1997.95 34
1998.05 37
1998.15 39
1998.25 42
1998.36 43
1998.46 44
1998.56 44
1998.66 44
1998.76 45
1998.87 45
1998.97 45
1999.07 45
1999.17 44
1999.28 43
1999.38 41
1999.48 39
1999.58 37
1999.69 36
1999.79 35
1999.89 34
1999.99 34
2000.10 33
2000.20 32
2000.30 31
2000.40 29
2000.51 26
2000.61 23
2000.71 19
2000.82 16
2000.92 13
2001.02 10
2001.12 9
2001.23 8
2001.33 7
2001.43 7
2001.53 7
2001.64 7
2001.74 7
2001.84 7
2001.94 7
2002.05 6
2002.15 5
2002.25 5
2002.35 5
2002.46 6
2002.56 8
2002.66 11
2002.76 13
2002.87 16
2002.97 18
2003.07 19
2003.17 19
2003.28 18
2003.38 16
2003.48 13
2003.58 11
2003.69 9
2003.79 8
2003.89 7
2003.99 7
2004.10 7
2004.20 8
2004.30 9
2004.41 10
2004.51 11
2004.61 12
2004.71 14
2004.82 16
2004.92 19
2005.02 22
2005.12 25
2005.23 29
2005.33 32
2005.43 36
2005.53 39
2005.64 41
2005.74 44
2005.84 46
2005.94 47
2006.05 49
2006.15 50
2006.25 52
2006.36 53
2006.46 54
2006.56 55
2006.66 55
2006.77 54
2006.87 53
2006.97 51
2007.07 48
2007.18 45
2007.28 42
2007.38 39
2007.48 37
2007.59 34
2007.69 32
2007.79 31
2007.90 30
2008.00 29
2008.10 29
2008.20 29
2008.31 29
2008.41 30
2008.51 31
2008.61 33
2008.72 36
2008.82 39
2008.92 42
2009.03 45
2009.13 47
2009.23 48
2009.33 50
2009.44 51
2009.54 52
2009.64 54
2009.75 56
2009.85 59
2009.95 61
2010.05 64
2010.16 65
2010.26 65
2010.36 65
2010.46 63
2010.57 61
2010.67 59
2010.77 58
2010.88 57
2010.98 57
2011.08 58
2011.18 60
2011.29 61
2011.39 62
2011.49 63
2011.60 63
2011.70 62
2011.80 60
2011.90 58
2012.01 56
2012.11 53
2012.21 51
2012.31 49
2012.42 49
2012.52 49
2012.62 52
2012.73 56
2012.83 60
2012.93 65
2013.03 69
2013.14 72
2013.24 74
2013.34 74
2013.45 74
2013.55 74
2013.65 75
2013.75 77
2013.86 80
2013.96 83
2014.06 85
2014.17 86
2014.27 84
2014.37 80
2014.47 74
2014.58 66
2014.68 58
2014.78 50
2014.89 43
2014.99 37
2015.09 33
2015.19 30
2015.30 28
2015.40 27
2015.50 27
2015.61 28
2015.71 29
2015.81 30
2015.92 32
2016.02 33
2016.12 34
2016.22 34
2016.33 33
2016.43 32
2016.53 30
2016.64 28
2016.74 26
2016.84 24
2016.94 22
2017.05 20
2017.15 18
2017.25 16
2017.36 13
2017.46 10
2017.56 7
2017.67 4
2017.77 3
2017.87 2
2017.97 2
2018.08 3
2018.18 6
2018.28 9
2018.39 11
2018.49 13
2018.59 15
2018.69 15
2018.80 15
2018.90 14
2019.00 14
2019.11 14
2019.21 15
2019.31 18
2019.42 21
2019.52 25
2019.62 27
2019.72 29
2019.83 28
2019.93 27
2020.03 24
2020.14 21
2020.24 18
2020.34 15
2020.45 13
2020.55 10
2020.65 7
2020.76 4
2020.86 0
2020.96 0
2021.06 0
2021.17 0
2021.27 0
2021.37 0
2021.48 0
2021.58 0
2021.68 2
2021.79 5
2021.89 8
2021.99 10
2022.09 11
2022.20 13
2022.30 15
2022.40 17
2022.51 21
2022.61 27
2022.71 32
2022.82 38
2022.92 43
2023.02 48
2023.13 52
2023.23 55
2023.33 57
2023.44 59
2023.54 61
2023.64 61
2023.74 60
2023.85 59
2023.95 56
2024.05 52
2024.16 48
2024.26 44
2024.36 41
2024.47 38
2024.57 37
2024.67 36
2024.78 36
2024.88 37
2024.98 38
2025.09 39
2025.19 41
2025.29 43
2025.39 44
2025.50 46
2025.60 47
2025.70 47
2025.81 47
2025.91 47
2026.01 46
2026.12 46
2026.22 46
2026.32 47
2026.43 48
2026.53 49
2026.63 49
2026.74 49
2026.84 49
2026.94 49
2027.05 49
2027.15 49
2027.25 50
2027.36 52
2027.46 55
2027.56 59
2027.66 63
2027.77 67
2027.87 72
2027.97 75
2028.08 78
2028.18 80
2028.28 81
2028.39 82
2028.49 82
2028.59 82
2028.70 82
2028.80 81
2028.90 80
2029.01 78
2029.11 76
2029.21 73
2029.32 70
2029.42 68
2029.52 65
2029.63 63
2029.73 62
2029.83 61
2029.94 60
2030.04 60
2030.14 60
2030.25 60
2030.35 60
2030.45 59
2030.56 58
2030.66 55
2030.76 51
2030.87 46
2030.97 40
2031.07 34
2031.18 29
2031.28 26
2031.38 24
2031.49 23
2031.59 24
2031.69 26
2031.80 27
2031.90 28
2032.00 28
2032.11 26
2032.21 24
2032.31 22
2032.42 21
2032.52 21
2032.62 22
2032.73 24
2032.83 27
2032.93 30
2033.04 33
2033.14 35
2033.24 36
2033.35 35
2033.45 33
2033.55 30
2033.66 27
2033.76 25
2033.86 23
2033.97 23
2034.07 24
2034.17 26
2034.28 28
2034.38 32
2034.48 35
2034.59 39
2034.69 43
2034.79 47
2034.90 51
2035.00 55
2035.10 58
2035.21 61
2035.31 64
2035.41 65
2035.52 66
2035.62 66
2035.72 64
2035.83 62
2035.93 59
2036.03 56
2036.14 54
2036.24 51
2036.34 49
2036.45 47
2036.55 47
2036.65 47
2036.76 47
2036.86 48
2036.96 50
2037.07 51
2037.17 52
2037.28 52
2037.38 52
2037.48 50
2037.59 48
2037.69 45
2037.79 43
2037.90 41
2038.00 40
2038.10 39
2038.21 40
2038.31 41
2038.41 42
2038.52 44
2038.62 45
2038.72 46
2038.83 46
2038.93 46
2039.03 45
2039.14 43
2039.24 41
2039.34 38
2039.45 35
2039.55 32
2039.66 30
2039.76 28
2039.86 27
2039.97 27
2040.07 28
2040.17 30
2040.28 33
2040.38 37
2040.48 40
2040.59 44
2040.69 46
2040.79 47
2040.90 48
2041.00 48
2041.11 47
2041.21 46
2041.31 45
2041.42 44
2041.52 43
2041.62 42
2041.73 41
2041.83 40
2041.93 39
2042.04 38
2042.14 38
2042.24 38
2042.35 39
2042.45 39
2042.56 40
2042.66 39
2042.76 38
2042.87 37
2042.97 34
2043.07 32
2043.18 29
2043.28 27
2043.38 24
2043.49 21
2043.59 18
2043.69 16
2043.80 15
2043.90 15
2044.01 17
2044.11 19
2044.21 23
2044.32 26
2044.42 29
2044.52 31
2044.63 33
2044.73 33
2044.83 33
2044.94 33
2045.04 33
2045.15 34
2045.25 35
2045.35 36
2045.46 37
2045.56 39
2045.66 40
2045.77 42
2045.87 43
2045.98 43
2046.08 43
2046.18 42
2046.29 40
2046.39 38
2046.49 36
2046.60 33
2046.70 32
2046.80 31
2046.91 31
2047.01 32
2047.12 33
2047.22 34
2047.32 35
2047.43 37
2047.53 38
2047.63 39
2047.74 39
2047.84 39
2047.95 38
2048.05 36
2048.15 35
2048.26 33
2048.36 32
2048.46 32
2048.57 34
2048.67 37
2048.78 41
2048.88 45
2048.98 49
2049.09 52
2049.19 53
2049.29 53
2049.40 53
2049.50 52
2049.61 50
2049.71 49
2049.81 48
2049.92 46
2050.02 44
2050.12 41
2050.23 38
2050.33 35
2050.44 32
2050.54 30
2050.64 28
2050.75 28
2050.85 27
2050.95 28
2051.06 29
2051.16 30
2051.27 32
2051.37 34
2051.47 37
2051.58 40
2051.68 43
2051.79 46
2051.89 49
2051.99 51
2052.10 53
2052.20 54
2052.30 55
2052.41 55
2052.51 55
2052.62 55
2052.72 56
2052.82 56
2052.93 56
2053.03 55
2053.14 54
2053.24 53
2053.34 51
2053.45 49
2053.55 47
2053.65 45
2053.76 44
2053.86 43
2053.97 42
2054.07 40
2054.17 38
2054.28 36
2054.38 34
2054.49 31
2054.59 30
2054.69 29
2054.80 30
2054.90 31
2055.01 33
2055.11 34
2055.21 35
2055.32 34
2055.42 32
2055.52 30
2055.63 27
2055.73 25
2055.84 24
2055.94 24
2056.04 26
2056.15 30
2056.25 34
2056.36 38
2056.46 42
2056.56 46
2056.67 48
2056.77 48
2056.88 48
2056.98 47
2057.08 45
2057.19 45
2057.29 45
2057.40 48
2057.50 52
2057.60 57
2057.71 63
2057.81 67
2057.92 71
2058.02 72
2058.12 71
2058.23 68
2058.33 64
2058.44 60
2058.54 55
2058.64 51
2058.75 48
2058.85 46
2058.96 45
2059.06 45
2059.16 45
2059.27 46
2059.37 47
2059.48 47
2059.58 46
2059.68 45
2059.79 43
2059.89 40
2060.00 38
2060.10 36
2060.20 34
2060.31 33
2060.41 32
2060.52 31
2060.62 30
2060.72 29
2060.83 28
2060.93 27
2061.04 26
2061.14 27
2061.24 27
2061.35 28
2061.45 29
2061.56 30
2061.66 30
2061.76 30
2061.87 31
2061.97 31
2062.08 32
2062.18 34
2062.29 35
2062.39 35
2062.49 35
2062.60 33
2062.70 31
2062.81 28
2062.91 24
2063.01 22
2063.12 20
2063.22 21
2063.33 23
2063.43 26
2063.53 30
2063.64 35
2063.74 38
2063.85 40
2063.95 39
2064.06 37
2064.16 33
2064.26 29
2064.37 26
2064.47 23
2064.58 22
2064.68 22
2064.78 24
2064.89 26
2064.99 27
2065.10 29
2065.20 31
2065.31 32
2065.41 33
2065.51 34
2065.62 35
2065.72 36
2065.83 36
2065.93 37
2066.03 38
2066.14 39
2066.24 40
2066.35 41
2066.45 42
2066.56 43
2066.66 45
2066.76 46
2066.87 48
2066.97 49
2067.08 49
2067.18 48
2067.28 45
2067.39 42
2067.49 38
2067.60 33
2067.70 30
2067.81 27
2067.91 26
2068.01 26
2068.12 26
2068.22 27
2068.33 27
2068.43 27
2068.54 27
2068.64 26
2068.74 25
2068.85 25
2068.95 26
2069.06 27
2069.16 28
2069.27 30
2069.37 31
2069.47 31
2069.58 30
2069.68 29
2069.79 29
2069.89 28
2070.00 29
2070.10 30
2070.20 31
2070.31 31
2070.41 31
2070.52 31
2070.62 30
2070.73 30
2070.83 31
2070.93 33
2071.04 36
2071.14 41
2071.25 45
2071.35 49
2071.46 51
2071.56 51
2071.66 50
2071.77 47
2071.87 43
2071.98 40
2072.08 37
2072.19 36
2072.29 35
2072.39 36
2072.50 37
2072.60 38
2072.71 39
2072.81 40
2072.92 41
2073.02 41
2073.13 40
2073.23 39
2073.33 38
2073.44 35
2073.54 32
2073.65 29
2073.75 25
2073.86 21
2073.96 17
2074.06 12
2074.17 7
2074.27 3
2074.38 0
2074.48 0
2074.59 0
2074.69 0
2074.80 4
2074.90 10
2075.00 16
2075.11 23
2075.21 30
2075.32 35
2075.42 40
2075.53 43
2075.63 44
2075.74 44
2075.84 42
2075.94 38
2076.05 33
2076.15 27
2076.26 22
2076.36 18
2076.47 16
2076.57 15
2076.68 16
2076.78 18
2076.88 20
2076.99 22
2077.09 23
2077.20 24
2077.30 24
2077.41 23
2077.51 23
2077.62 24
2077.72 25
2077.82 28
2077.93 31
2078.03 35
2078.14 39
2078.24 42
2078.35 44
2078.45 45
2078.56 45
2078.66 43
2078.77 42
2078.87 41
2078.97 40
2079.08 40
2079.18 41
2079.29 42
2079.39 44
2079.50 44
2079.60 44
2079.71 43
2079.81 41
2079.91 39
2080.02 36
2080.12 34
2080.23 32
2080.33 31
2080.44 31
2080.54 32
2080.65 34
2080.75 37
2080.86 39
2080.96 42
2081.06 43
2081.17 42
2081.27 40
2081.38 37
2081.48 33
2081.59 29
2081.69 25
2081.80 22
2081.90 21
2082.01 20
2082.11 20
2082.22 21
2082.32 21
2082.42 22
2082.53 23
2082.63 23
2082.74 24
2082.84 24
2082.95 25
2083.05 25
2083.16 25
2083.26 25
2083.37 25
2083.47 25
2083.58 25
2083.68 25
2083.78 24
2083.89 24
2083.99 22
2084.10 20
2084.20 17
2084.31 15
2084.41 13
2084.52 12
2084.62 12
2084.73 13
2084.83 15
2084.94 17
2085.04 18
2085.14 18
2085.25 17
2085.35 16
2085.46 15
2085.56 14
2085.67 13
2085.77 13
2085.88 14
2085.98 15
2086.09 17
2086.19 18
2086.30 18
2086.40 18
2086.51 17
2086.61 15
2086.72 13
2086.82 11
2086.92 9
2087.03 8
2087.13 7
2087.24 7
2087.34 8
2087.45 10
2087.55 11
2087.66 11
2087.76 11
2087.87 10
2087.97 8
2088.08 6
2088.18 5
2088.29 4
2088.39 3
2088.50 3
2088.60 2
2088.71 2
2088.81 2
2088.91 1
2089.02 0
2089.12 0
2089.23 0
2089.33 0
2089.44 0
2089.54 0
2089.65 0
2089.75 0
2089.86 1
2089.96 3
2090.07 5
2090.17 8
2090.28 13
2090.38 17
2090.49 23
2090.59 28
2090.70 32
2090.80 35
2090.91 36
2091.01 35
2091.12 32
2091.22 29
2091.33 25
2091.43 21
2091.53 19
2091.64 19
2091.74 20
2091.85 24
2091.95 28
2092.06 34
2092.16 40
2092.27 45
2092.37 50
2092.48 55
2092.58 58
2092.69 60
2092.79 61
2092.90 61
2093.00 59
2093.11 57
2093.21 54
2093.32 51
2093.42 49
2093.53 46
2093.63 44
2093.74 42
2093.84 39
2093.95 35
2094.05 31
2094.16 26
2094.26 21
2094.37 16
2094.47 12
2094.58 10
2094.68 9
2094.79 8
2094.89 8
2095.00 7
2095.10 7
2095.21 6
2095.31 5
2095.42 5
2095.52 5
2095.63 5
2095.73 7
2095.83 9
2095.94 11
2096.04 13
2096.15 14
2096.25 15
2096.36 15
2096.46 14
2096.57 13
2096.67 12
2096.78 11
2096.88 9
2096.99 9
2097.09 10
2097.20 11
2097.30 14
2097.41 18
2097.51 21
2097.62 25
2097.72 27
2097.83 27
2097.93 27
2098.04 26
2098.14 25
2098.25 25
2098.35 25
2098.46 27
2098.56 29
2098.67 33
2098.77 36
2098.88 40
2098.98 43
2099.09 46
2099.19 48
2099.30 49
2099.40 50
2099.51 50
2099.61 50
2099.72 48
2099.82 45
2099.93 40
2100.03 35
2100.14 29
2100.24 23
2100.35 17
2100.45 13
2100.56 9
2100.66 7
2100.77 6
2100.87 6
2100.98 7
2101.09 8
2101.19 8
2101.30 8
2101.40 7
2101.51 5
2101.61 3
2101.72 1
2101.82 0
2101.93 0
2102.03 0
2102.14 0
2102.24 0
2102.35 0
2102.45 0
2102.56 2
2102.66 5
2102.77 6
2102.87 6
2102.98 5
2103.08 3
2103.19 1
2103.29 1
2103.40 2
2103.50 5
2103.61 10
2103.71 15
2103.82 20
2103.92 25
2104.03 28
2104.13 30
2104.24 31
2104.34 31
2104.45 30
2104.55 29
2104.66 28
2104.76 27
2104.87 26
2104.97 25
2105.08 25
2105.18 26
2105.29 27
2105.40 30
2105.50 33
2105.61 35
2105.71 37
2105.82 37
2105.92 35
2106.03 31
2106.13 25
2106.24 19
2106.34 13
2106.45 9
2106.55 6
2106.66 4
2106.76 3
2106.87 3
2106.97 4
2107.08 6
2107.18 8
2107.29 11
2107.39 14
2107.50 17
2107.60 20
2107.71 23
2107.81 25
2107.92 26
2108.03 28
2108.13 30
2108.24 32
2108.34 34
2108.45 35
2108.55 36
2108.66 37
2108.76 36
2108.87 34
2108.97 32
2109.08 30
2109.18 28
2109.29 26
2109.39 24
2109.50 23
2109.60 20
2109.71 18
2109.81 15
2109.92 12
2110.03 9
2110.13 7
2110.24 6
2110.34 6
2110.45 7
2110.55 8
2110.66 10
2110.76 13
2110.87 15
2110.97 17
2111.08 20
2111.18 23
2111.29 27
2111.39 32
2111.50 36
2111.61 40
2111.71 43
2111.82 45
2111.92 46
2112.03 45
2112.13 42
2112.24 39
2112.34 36
2112.45 32
2112.55 30
2112.66 28
2112.76 27
2112.87 26
2112.97 25
2113.08 25
2113.19 24
2113.29 23
2113.40 22
2113.50 21
2113.61 21
2113.71 21
2113.82 22
2113.92 23
2114.03 24
2114.13 26
2114.24 29
2114.34 32
2114.45 36
2114.56 39
2114.66 43
2114.77 45
2114.87 45
2114.98 44
2115.08 42
2115.19 39
2115.29 36
2115.40 32
2115.50 29
2115.61 27
2115.72 26
2115.82 26
2115.93 27
2116.03 29
2116.14 32
2116.24 34
2116.35 37
2116.45 38
2116.56 39
2116.66 38
2116.77 36
2116.88 34
2116.98 31
2117.09 28
2117.19 26
2117.30 24
2117.40 23
2117.51 24
2117.61 25
2117.72 27
2117.82 30
2117.93 34
2118.04 38
2118.14 43
2118.25 47
2118.35 52
2118.46 56
2118.56 59
2118.67 62
2118.77 64
2118.88 66
2118.98 69
2119.09 71
2119.20 74
2119.30 77
2119.41 80
2119.51 84
2119.62 86
2119.72 87
2119.83 86
2119.93 82
2120.04 77
2120.15 69
2120.25 61
2120.36 52
2120.46 44
2120.57 38
2120.67 33
2120.78 29
2120.88 26
2120.99 23
2121.10 21
2121.20 19
2121.31 16
2121.41 15
2121.52 13
2121.62 12
2121.73 12
2121.83 11
2121.94 10
2122.05 10
2122.15 10
2122.26 10
2122.36 10
2122.47 11
2122.57 12
2122.68 13
2122.79 14
2122.89 15
2123.00 15
2123.10 15
2123.21 13
2123.31 11
2123.42 9
2123.52 7
2123.63 5
2123.74 6
2123.84 7
2123.95 10
2124.05 13
2124.16 17
2124.26 21
2124.37 24
2124.48 26
2124.58 27
2124.69 27
2124.79 27
2124.90 26
2125.00 25
2125.11 24
2125.21 23
2125.32 22
2125.43 21
2125.53 20
2125.64 20
2125.74 19
2125.85 19
2125.95 18
2126.06 17
2126.17 16
2126.27 14
2126.38 13
2126.48 12
2126.59 11
2126.69 11
2126.80 11
2126.91 12
2127.01 14
2127.12 16
2127.22 17
2127.33 17
2127.43 17
2127.54 16
2127.65 13
2127.75 10
2127.86 7
2127.96 4
2128.07 2
2128.17 0
2128.28 0
2128.39 0
2128.49 0
2128.60 1
2128.70 1
2128.81 0
2128.91 0
2129.02 0
2129.13 0
2129.23 0
2129.34 0
2129.44 1
2129.55 5
2129.66 10
2129.76 15
2129.87 20
2129.97 23
2130.08 25
2130.18 26
2130.29 24
2130.40 22
2130.50 19
2130.61 16
2130.71 14
2130.82 14
2130.92 15
2131.03 18
2131.14 21
2131.24 25
2131.35 27
2131.45 28
2131.56 28
2131.67 25
2131.77 22
2131.88 18
2131.98 15
2132.09 12
2132.19 11
2132.30 10
2132.41 11
2132.51 12
2132.62 13
2132.72 14
2132.83 14
2132.94 14
2133.04 13
2133.15 13
2133.25 12
2133.36 12
2133.47 13
2133.57 15
2133.68 18
2133.78 21
2133.89 24
2133.99 26
2134.10 27
2134.21 26
2134.31 26
2134.42 26
2134.52 27
2134.63 30
2134.74 33
2134.84 38
2134.95 41
2135.05 44
2135.16 46
2135.27 46
2135.37 46
2135.48 45
2135.58 44
2135.69 44
2135.80 44
2135.90 43
2136.01 43
2136.11 42
2136.22 41
2136.32 40
2136.43 39
2136.54 38
2136.64 36
2136.75 35
2136.85 33
2136.96 31
2137.07 29
2137.17 27
2137.28 25
2137.38 23
2137.49 21
2137.60 19
2137.70 16
2137.81 14
2137.91 11
2138.02 9
2138.13 8
2138.23 7
2138.34 7
2138.44 7
2138.55 7
2138.66 6
2138.76 5
2138.87 4
2138.97 3
2139.08 1
2139.19 0
2139.29 0
2139.40 0
2139.50 0
2139.61 0
2139.72 0
2139.82 0
2139.93 0
2140.03 1
2140.14 3
2140.25 4
2140.35 5
2140.46 6
2140.56 6
2140.67 6
2140.78 7
2140.88 9
2140.99 12
2141.10 16
2141.20 21
2141.31 25
2141.41 27
2141.52 29
2141.63 28
2141.73 27
2141.84 26
2141.94 26
2142.05 27
2142.16 30
2142.26 32
2142.37 34
2142.47 35
2142.58 34
2142.69 30
2142.79 26
2142.90 21
2143.00 16
2143.11 13
2143.22 11
2143.32 11
2143.43 13
2143.54 15
2143.64 17
2143.75 19
2143.85 19
2143.96 19
2144.07 17
2144.17 15
2144.28 12
2144.38 10
2144.49 9
2144.60 9
2144.70 11
2144.81 14
2144.92 17
2145.02 21
2145.13 25
2145.23 27
2145.34 29
2145.45 28
2145.55 27
2145.66 24
2145.76 22
2145.87 20
2145.98 19
2146.08 20
2146.19 22
2146.30 26
2146.40 30
2146.51 34
2146.61 37
2146.72 39
2146.83 41
2146.93 41
2147.04 41
2147.15 40
2147.25 38
2147.36 37
2147.46 35
2147.57 33
2147.68 32
2147.78 31
2147.89 30
2147.99 31
2148.10 32
2148.21 35
2148.31 38
2148.42 41
2148.53 43
2148.63 44
2148.74 43
2148.84 40
2148.95 36
2149.06 30
2149.16 24
2149.27 19
2149.38 16
2149.48 15
2149.59 17
2149.69 21
2149.80 25
2149.91 29
2150.01 32
2150.12 35
2150.23 37
2150.33 39
2150.44 41
2150.55 43
2150.65 45
2150.76 47
2150.86 48
2150.97 49
2151.08 49
2151.18 49
2151.29 48
2151.40 47
2151.50 45
2151.61 43
2151.71 39
2151.82 35
2151.93 30
2152.03 24
2152.14 17
2152.25 11
2152.35 6
2152.46 2
2152.57 0
2152.67 0
2152.78 0
2152.88 0
2152.99 2
2153.10 4
2153.20 6
2153.31 7
2153.42 9
2153.52 10
2153.63 11
2153.74 12
2153.84 14
2153.95 17
2154.05 19
2154.16 23
2154.27 26
2154.37 29
2154.48 31
2154.59 32
2154.69 32
2154.80 30
2154.91 28
2155.01 24
2155.12 21
2155.22 18
2155.33 15
2155.44 13
2155.54 11
2155.65 11
2155.76 11
2155.86 12
2155.97 13
2156.08 15
2156.18 18
2156.29 20
2156.40 21
2156.50 22
2156.61 22
2156.72 21
2156.82 19
2156.93 18
2157.03 17
2157.14 16
2157.25 16
2157.35 17
2157.46 18
2157.57 19
2157.67 21
2157.78 23
2157.89 27
2157.99 31
2158.10 36
2158.21 41
2158.31 45
2158.42 48
2158.53 50
2158.63 49
2158.74 47
2158.84 43
2158.95 40
2159.06 38
2159.16 36
2159.27 36
2159.38 36
2159.48 36
2159.59 36
2159.70 36
2159.80 34
2159.91 32
2160.02 30
2160.12 28
2160.23 27
2160.34 26
2160.44 27
2160.55 28
2160.66 30
2160.76 33
2160.87 35
2160.98 37
2161.08 38
2161.19 38
2161.29 37
2161.40 35
2161.51 34
2161.61 33
2161.72 32
2161.83 31
2161.93 32
2162.04 32
2162.15 32
2162.25 32
2162.36 32
2162.47 31
2162.57 29
2162.68 27
2162.79 25
2162.89 24
2163.00 23
2163.11 23
2163.21 24
2163.32 27
2163.43 31
2163.53 34
2163.64 37
2163.75 38
2163.85 37
2163.96 35
2164.07 30
2164.17 25
2164.28 20
2164.39 17
2164.49 14
2164.60 13
2164.71 14
2164.81 15
2164.92 16
2165.03 18
2165.13 19
2165.24 20
2165.35 21
2165.45 22
2165.56 24
2165.67 25
2165.77 26
2165.88 26
2165.99 26
2166.09 26
2166.20 25
2166.31 24
2166.41 24
2166.52 24
2166.63 25
2166.73 26
2166.84 26
2166.95 26
2167.05 25
2167.16 24
2167.27 24
2167.37 24
2167.48 24
2167.59 25
2167.69 27
2167.80 28
2167.91 30
2168.01 31
2168.12 32
2168.23 32
2168.33 33
2168.44 33
2168.55 33
2168.65 34
2168.76 33
2168.87 33
2168.97 31
2169.08 29
2169.19 27
2169.29 24
2169.40 21
2169.51 19
2169.61 17
2169.72 15
2169.83 15
2169.94 15
2170.04 15
2170.15 15
2170.26 15
2170.36 14
2170.47 13
2170.58 12
2170.68 12
2170.79 11
2170.90 11
2171.00 12
2171.11 14
2171.22 16
2171.32 17
2171.43 19
2171.54 19
2171.64 18
2171.75 15
2171.86 11
2171.96 7
2172.07 3
2172.18 0
2172.28 0
2172.39 0
2172.50 0
2172.61 0
2172.71 0
2172.82 0
2172.93 0
2173.03 0
2173.14 1
2173.25 2
2173.35 3
2173.46 5
2173.57 7
2173.67 10
2173.78 14
2173.89 18
2173.99 22
2174.10 26
2174.21 29
2174.32 31
2174.42 31
2174.53 31
2174.64 31
2174.74 30
2174.85 29
2174.96 28
2175.06 27
2175.17 26
2175.28 26
2175.38 26
2175.49 26
2175.60 27
2175.71 27
2175.81 27
2175.92 27
2176.03 26
2176.13 24
2176.24 22
2176.35 20
2176.45 17
2176.56 16
2176.67 16
2176.77 17
2176.88 21
2176.99 25
2177.10 31
2177.20 37
2177.31 41
2177.42 45
2177.52 46
2177.63 46
2177.74 45
2177.84 43
2177.95 40
2178.06 38
2178.16 35
2178.27 32
2178.38 29
2178.49 25
2178.59 21
2178.70 17
2178.81 13
2178.91 10
2179.02 9
2179.13 10
2179.23 13
2179.34 17
2179.45 21
2179.56 26
2179.66 30
2179.77 32
2179.88 34
2179.98 33
2180.09 32
2180.20 30
2180.31 28
2180.41 26
2180.52 25
2180.63 25
2180.73 26
2180.84 27
2180.95 28
2181.05 29
2181.16 30
2181.27 30
2181.38 29
2181.48 28
2181.59 27
2181.70 26
2181.80 25
2181.91 24
2182.02 24
2182.12 24
2182.23 24
2182.34 24
2182.45 25
2182.55 27
2182.66 29
2182.77 31
2182.87 33
2182.98 35
2183.09 36
2183.20 36
2183.30 35
2183.41 34
2183.52 31
2183.62 29
2183.73 26
2183.84 23
2183.95 19
2184.05 15
2184.16 9
2184.27 4
2184.37 0
2184.48 0
2184.59 0
2184.70 0
2184.80 0
2184.91 0
2185.02 0
2185.12 0
2185.23 3
2185.34 10
2185.45 17
2185.55 24
2185.66 28
2185.77 30
2185.87 31
2185.98 29
2186.09 27
2186.20 24
2186.30 20
2186.41 18
2186.52 15
2186.62 14
2186.73 13
2186.84 13
2186.95 12
2187.05 12
2187.16 12
2187.27 12
2187.37 12
2187.48 14
2187.59 16
2187.70 20
2187.80 24
2187.91 27
2188.02 29
2188.13 29
2188.23 28
2188.34 25
2188.45 22
2188.55 19
2188.66 17
2188.77 17
2188.88 18
2188.98 19
2189.09 21
2189.20 23
2189.31 23
2189.41 21
2189.52 19
2189.63 15
2189.73 10
2189.84 5
2189.95 1
2190.06 0
2190.16 0
2190.27 0
2190.38 0
2190.48 0
2190.59 3
2190.70 8
2190.81 14
2190.91 20
2191.02 24
2191.13 27
2191.24 28
2191.34 28
2191.45 26
2191.56 23
2191.67 20
2191.77 16
2191.88 12
2191.99 9
2192.09 6
2192.20 3
2192.31 2
2192.42 2
2192.52 3
2192.63 5
2192.74 8
2192.85 13
2192.95 17
2193.06 22
2193.17 26
2193.28 29
2193.38 31
2193.49 32
2193.60 31
2193.70 30
2193.81 29
2193.92 28
2194.03 27
2194.13 27
2194.24 27
2194.35 28
2194.46 28
2194.56 28
2194.67 27
2194.78 26
2194.89 25
2194.99 24
2195.10 23
2195.21 23
2195.32 22
2195.42 21
2195.53 20
2195.64 20
2195.74 19
2195.85 18
2195.96 18
2196.07 18
2196.17 18
2196.28 17
2196.39 17
2196.50 16
2196.60 15
2196.71 14
2196.82 14
2196.93 13
2197.03 14
2197.14 15
2197.25 17
2197.36 20
2197.46 23
2197.57 26
2197.68 28
2197.79 31
2197.89 32
2198.00 33
2198.11 34
2198.22 34
2198.32 33
2198.43 32
2198.54 31
2198.65 30
2198.75 29
2198.86 27
2198.97 27
2199.08 27
2199.18 27
2199.29 28
2199.40 28
2199.51 28
2199.61 27
2199.72 25
2199.83 23
2199.94 21
2200.04 18
2200.15 16
2200.26 13
2200.37 11
2200.47 9
2200.58 6
2200.69 4
2200.80 1
2200.90 0
2201.01 0
2201.12 1
2201.23 3
2201.33 6
2201.44 10
2201.55 12
2201.66 14
2201.76 15
2201.87 14
2201.98 14
2202.09 14
2202.19 14
2202.30 15
2202.41 16
2202.52 17
2202.62 17
2202.73 16
2202.84 15
2202.95 13
2203.06 13
2203.16 13
2203.27 15
2203.38 19
2203.49 24
2203.59 29
2203.70 33
2203.81 36
2203.92 37
2204.02 36
2204.13 34
2204.24 32
2204.35 29
2204.45 27
2204.56 26
2204.67 25
2204.78 26
2204.88 26
2204.99 26
2205.10 25
2205.21 24
2205.31 22
2205.42 20
2205.53 19
2205.64 19
2205.75 20
2205.85 22
2205.96 24
2206.07 26
2206.18 27
2206.28 29
2206.39 30
2206.50 31
2206.61 32
2206.71 33
2206.82 34
2206.93 34
2207.04 34
2207.15 33
2207.25 32
2207.36 31
2207.47 30
2207.58 30
2207.68 30
2207.79 30
2207.90 31
2208.01 32
2208.11 33
2208.22 34
2208.33 35
2208.44 35
2208.55 36
2208.65 37
2208.76 37
2208.87 36
2208.98 36
2209.08 34
2209.19 32
2209.30 30
2209.41 29
2209.52 27
2209.62 26
2209.73 25
2209.84 25
2209.95 26
2210.05 26
2210.16 26
2210.27 25
2210.38 24
2210.48 22
2210.59 19
2210.70 17
2210.81 14
2210.92 13
2211.02 12
2211.13 12
2211.24 14
2211.35 15
2211.46 17
2211.56 18
2211.67 19
2211.78 19
2211.89 18
2211.99 17
2212.10 16
2212.21 15
2212.32 14
2212.43 13
2212.53 14
2212.64 14
2212.75 15
2212.86 17
2212.96 18
2213.07 21
2213.18 23
2213.29 26
2213.40 28
2213.50 31
2213.61 33
2213.72 34
2213.83 34
2213.94 33
2214.04 30
2214.15 27
2214.26 24
2214.37 20
2214.47 18
2214.58 17
2214.69 18
2214.80 20
2214.91 23
2215.01 28
2215.12 33
2215.23 37
2215.34 40
2215.45 42
2215.55 41
2215.66 39
2215.77 37
2215.88 34
2215.98 32
2216.09 31
2216.20 31
2216.31 32
2216.42 33
2216.52 34
2216.63 34
2216.74 35
2216.85 36
2216.96 37
2217.06 39
2217.17 41
2217.28 44
2217.39 46
2217.50 48
2217.60 48
2217.71 48
2217.82 47
2217.93 46
2218.04 46
2218.14 46
2218.25 47
2218.36 49
2218.47 52
2218.58 56
2218.68 60
2218.79 64
2218.90 67
2219.01 69
2219.12 70
2219.22 70
2219.33 70
2219.44 69
2219.55 68
2219.66 67
2219.76 67
2219.87 66
2219.98 66
2220.09 64
2220.20 62
2220.30 59
2220.41 55
2220.52 50
2220.63 45
2220.74 40
2220.84 36
2220.95 33
2221.06 31
2221.17 30
2221.28 31
2221.38 33
2221.49 36
2221.60 39
2221.71 41
2221.82 43
2221.92 44
2222.03 44
2222.14 43
2222.25 41
2222.36 39
2222.46 37
2222.57 35
2222.68 33
2222.79 31
2222.90 29
2223.00 26
2223.11 24
2223.22 22
2223.33 19
2223.44 16
2223.54 13
2223.65 10
2223.76 6
2223.87 3
2223.98 0
2224.09 0
2224.19 0
2224.30 0
2224.41 0
2224.52 0
2224.63 0
2224.73 0
2224.84 0
2224.95 5
2225.06 11
2225.17 16
2225.27 22
2225.38 27
2225.49 30
2225.60 32
2225.71 33
2225.82 34
2225.92 34
2226.03 34
2226.14 34
2226.25 36
2226.36 38
2226.46 41
2226.57 44
2226.68 47
2226.79 49
2226.90 50
2227.00 50
2227.11 49
2227.22 46
2227.33 42
2227.44 38
2227.55 34
2227.65 29
2227.76 25
2227.87 21
2227.98 19
2228.09 17
2228.19 17
2228.30 17
2228.41 18
2228.52 20
2228.63 21
2228.74 23
2228.84 24
2228.95 26
2229.06 28
2229.17 29
2229.28 31
2229.39 34
2229.49 36
2229.60 39
2229.71 42
2229.82 44
2229.93 47
2230.03 49
2230.14 51
2230.25 52
2230.36 52
2230.47 52
2230.58 50
2230.68 48
2230.79 45
2230.90 43
2231.01 43
2231.12 43
2231.23 45
2231.33 48
2231.44 51
2231.55 54
2231.66 56
2231.77 58
2231.88 59
2231.98 60
2232.09 61
2232.20 61
2232.31 62
2232.42 64
2232.53 66
2232.63 68
2232.74 70
2232.85 72
2232.96 74
2233.07 76
2233.17 76
2233.28 75
2233.39 73
2233.50 70
2233.61 67
2233.72 63
2233.82 60
2233.93 58
2234.04 58
2234.15 58
2234.26 58
2234.37 59
2234.48 59
2234.58 58
2234.69 56
2234.80 54
2234.91 51
2235.02 47
2235.13 44
2235.23 41
2235.34 39
2235.45 36
2235.56 33
2235.67 30
2235.78 27
2235.88 23
2235.99 20
2236.10 18
2236.21 16
2236.32 15
2236.43 15
2236.53 15
2236.64 16
2236.75 17
2236.86 20
2236.97 24
2237.08 29
2237.18 34
2237.29 40
2237.40 44
2237.51 48
2237.62 51
2237.73 53
2237.84 54
2237.94 54
2238.05 54
2238.16 54
2238.27 54
2238.38 54
2238.49 53
2238.59 52
2238.70 50
2238.81 49
2238.92 48
2239.03 47
2239.14 45
2239.25 44
2239.35 43
2239.46 42
2239.57 42
2239.68 42
2239.79 43
2239.90 44
2240.00 46
2240.11 48
2240.22 50
2240.33 51
2240.44 52
2240.55 51
2240.66 50
2240.76 48
2240.87 46
2240.98 43
2241.09 40
2241.20 37
2241.31 35
2241.42 33
2241.52 30
2241.63 28
2241.74 26
2241.85 23
2241.96 20
2242.07 18
2242.17 16
2242.28 15
2242.39 14
2242.50 15
2242.61 16
2242.72 17
2242.83 18
2242.93 19
2243.04 20
2243.15 21
2243.26 22
2243.37 24
2243.48 27
2243.59 31
2243.69 35
2243.80 39
2243.91 43
2244.02 46
2244.13 48
2244.24 49
2244.35 50
2244.45 50
2244.56 50
2244.67 49
2244.78 47
2244.89 45
2245.00 43
2245.11 40
2245.22 38
2245.32 35
2245.43 34
2245.54 32
2245.65 30
2245.76 29
2245.87 27
2245.98 25
2246.08 23
2246.19 21
2246.30 19
2246.41 20
2246.52 22
2246.63 27
2246.74 33
2246.84 39
2246.95 46
2247.06 51
2247.17 54
2247.28 55
2247.39 53
2247.50 51
2247.61 47
2247.71 44
2247.82 41
2247.93 39
2248.04 37
2248.15 35
2248.26 33
2248.37 31
2248.47 30
2248.58 29
2248.69 28
2248.80 29
2248.91 30
2249.02 32
2249.13 34
2249.24 37
2249.34 39
2249.45 40
2249.56 41
2249.67 41
2249.78 40
2249.89 38
2250.00 36
2250.11 33
2250.21 32
2250.32 31
2250.43 32
2250.54 35
2250.65 39
2250.76 45
2250.87 52
2250.98 59
2251.08 64
2251.19 68
2251.30 70
2251.41 69
2251.52 68
2251.63 66
2251.74 64
2251.85 64
2251.95 66
2252.06 70
2252.17 76
2252.28 82
2252.39 86
2252.50 89
2252.61 88
2252.72 84
2252.82 78
2252.93 69
2253.04 61
2253.15 53
2253.26 47
2253.37 44
2253.48 43
2253.59 43
2253.70 45
2253.80 48
2253.91 50
2254.02 51
2254.13 52
2254.24 51
2254.35 50
2254.46 47
2254.57 44
2254.67 41
2254.78 38
2254.89 36
2255.00 34
2255.11 34
2255.22 34
2255.33 35
2255.44 36
2255.55 37
2255.65 37
2255.76 38
2255.87 38
2255.98 38
2256.09 38
2256.20 39
2256.31 39
2256.42 39
2256.53 40
2256.63 40
2256.74 40
2256.85 39
2256.96 38
2257.07 37
2257.18 35
2257.29 34
2257.40 34
2257.51 34
2257.61 36
2257.72 39
2257.83 42
2257.94 45
2258.05 46
2258.16 46
2258.27 44
2258.38 40
2258.49 35
2258.59 30
2258.70 25
2258.81 21
2258.92 18
2259.03 16
2259.14 14
2259.25 12
2259.36 10
2259.47 8
2259.58 6
2259.68 3
2259.79 0
2259.90 0
2260.01 0
2260.12 0
2260.23 0
2260.34 0
2260.45 0
2260.56 0
2260.66 0
2260.77 2
2260.88 6
2260.99 9
2261.10 12
2261.21 15
2261.32 16
2261.43 16
2261.54 15
2261.65 13
2261.75 10
2261.86 8
2261.97 7
2262.08 7
2262.19 9
2262.30 12
2262.41 15
2262.52 19
2262.63 22
2262.74 25
2262.85 27
2262.95 29
2263.06 31
2263.17 33
2263.28 35
2263.39 37
2263.50 38
2263.61 39
2263.72 39
2263.83 39
2263.94 37
2264.04 35
2264.15 31
2264.26 27
2264.37 23
2264.48 19
2264.59 15
2264.70 12
2264.81 10
2264.92 9
2265.03 8
2265.14 7
2265.24 7
2265.35 7
2265.46 6
2265.57 4
2265.68 3
2265.79 1
2265.90 0
2266.01 0
2266.12 0
2266.23 0
2266.34 0
2266.44 0
2266.55 0
2266.66 0
2266.77 3
2266.88 7
2266.99 11
2267.10 15
2267.21 18
2267.32 20
2267.43 22
2267.54 23
2267.65 24
2267.75 25
2267.86 26
2267.97 27
2268.08 28
2268.19 29
2268.30 30
2268.41 31
2268.52 31
2268.63 31
2268.74 30
2268.85 30
2268.96 30
2269.06 30
2269.17 31
2269.28 31
2269.39 32
2269.50 32
2269.61 31
2269.72 29
2269.83 27
2269.94 24
2270.05 22
2270.16 21
2270.27 21
2270.38 22
2270.48 24
2270.59 26
2270.70 27
2270.81 27
2270.92 26
2271.03 25
2271.14 24
2271.25 23
2271.36 22
2271.47 22
2271.58 22
2271.69 22
2271.80 21
2271.90 21
2272.01 20
2272.12 19
2272.23 20
2272.34 21
2272.45 24
2272.56 29
2272.67 35
2272.78 41
2272.89 47
2273.00 50
2273.11 52
2273.22 52
2273.33 51
2273.43 48
2273.54 47
2273.65 45
2273.76 45
2273.87 45
2273.98 45
2274.09 43
2274.20 41
2274.31 37
2274.42 32
2274.53 28
2274.64 25
2274.75 23
2274.86 22
2274.96 23
2275.07 24
2275.18 26
2275.29 27
2275.40 29
2275.51 31
2275.62 33
2275.73 35
2275.84 37
2275.95 39
2276.06 41
2276.17 43
2276.28 45
2276.39 46
2276.50 48
2276.61 49
2276.71 51
2276.82 52
2276.93 54
2277.04 55
2277.15 54
2277.26 53
2277.37 51
2277.48 48
2277.59 44
2277.70 41
2277.81 38
2277.92 35
2278.03 34
2278.14 33
2278.25 33
2278.36 34
2278.46 35
2278.57 37
2278.68 40
2278.79 43
2278.90 47
2279.01 51
2279.12 55
2279.23 59
2279.34 62
2279.45 63
2279.56 64
2279.67 63
2279.78 62
2279.89 61
2280.00 59
2280.11 57
2280.22 55
2280.33 53
2280.43 51
2280.54 48
2280.65 45
2280.76 41
2280.87 37
2280.98 33
2281.09 29
2281.20 26
2281.31 22
2281.42 18
2281.53 15
2281.64 13
2281.75 11
2281.86 11
2281.97 12
2282.08 15
2282.19 19
2282.30 24
2282.41 30
2282.52 36
2282.62 42
2282.73 48
2282.84 53
2282.95 57
2283.06 61
2283.17 65
2283.28 68
2283.39 71
2283.50 73
2283.61 75
2283.72 77
2283.83 78
2283.94 80
2284.05 82
2284.16 84
2284.27 88
2284.38 93
2284.49 98
2284.60 103
2284.71 108
2284.82 111
2284.93 112
2285.03 112
2285.14 109
2285.25 106
2285.36 102
2285.47 97
2285.58 92
2285.69 88
2285.80 83
2285.91 78
2286.02 74
2286.13 70
2286.24 65
2286.35 61
2286.46 57
2286.57 53
2286.68 49
2286.79 45
2286.90 41
2287.01 37
2287.12 33
2287.23 30
2287.34 26
2287.45 25
2287.56 24
2287.67 26
2287.77 29
2287.88 34
2287.99 39
2288.10 44
2288.21 48
2288.32 51
2288.43 53
2288.54 55
2288.65 56
2288.76 58
2288.87 59
2288.98 62
2289.09 64
2289.20 67
2289.31 69
2289.42 70
2289.53 69
2289.64 68
2289.75 66
2289.86 62
2289.97 59
2290.08 55
2290.19 51
2290.30 48
2290.41 45
2290.52 42
2290.63 38
2290.74 34
2290.85 30
2290.96 27
2291.07 25
2291.18 25
2291.28 26
2291.39 28
2291.50 32
2291.61 36
2291.72 41
2291.83 46
2291.94 50
2292.05 53
2292.16 54
2292.27 54
2292.38 53
2292.49 51
2292.60 49
2292.71 47
2292.82 44
2292.93 42
2293.04 40
2293.15 37
2293.26 35
2293.37 32
2293.48 29
2293.59 26
2293.70 24
2293.81 22
2293.92 21
2294.03 20
2294.14 19
2294.25 19
2294.36 18
2294.47 18
2294.58 19
2294.69 20
2294.80 23
2294.91 26
2295.02 30
2295.13 34
2295.24 39
2295.35 44
2295.46 48
2295.57 52
2295.68 55
2295.79 57
2295.90 58
2296.01 57
2296.12 56
2296.23 54
2296.33 51
2296.44 47
2296.55 43
2296.66 38
2296.77 33
2296.88 28
2296.99 23
2297.10 18
2297.21 14
2297.32 11
2297.43 10
2297.54 11
2297.65 15
2297.76 19
2297.87 25
2297.98 30
2298.09 34
2298.20 38
2298.31 39
2298.42 40
2298.53 40
2298.64 39
2298.75 39
2298.86 40
2298.97 40
2299.08 41
2299.19 41
2299.30 39
2299.41 37
2299.52 33
2299.63 28
2299.74 23
2299.85 18
2299.96 14
2300.07 10
2300.18 7
2300.29 4
2300.40 1
2300.51 0
2300.62 0
2300.73 0
2300.84 0
2300.95 0
2301.06 0
2301.17 0
2301.28 0
2301.39 2
2301.50 5
2301.61 8
2301.72 11
2301.83 14
2301.94 15
2302.05 14
2302.16 12
2302.27 9
2302.38 5
2302.49 1
2302.60 0
2302.71 0
2302.82 0
2302.93 0
2303.04 0
2303.15 2
2303.26 4
2303.37 7
2303.48 9
2303.59 11
2303.70 15
2303.81 18
2303.92 22
2304.03 25
2304.14 28
2304.25 29
2304.36 30
2304.47 29
2304.58 29
2304.69 29
2304.80 29
2304.91 30
2305.02 32
2305.13 34
2305.24 36
2305.35 38
2305.46 40
2305.57 42
2305.68 44
2305.79 45
2305.90 46
2306.01 47
2306.12 47
2306.23 47
2306.34 47
2306.45 47
2306.56 48
2306.67 48
2306.78 49
2306.89 50
2307.00 51
2307.11 53
2307.22 55
2307.33 57
2307.44 60
2307.55 62
2307.66 63
2307.77 64
2307.88 63
2307.99 60
2308.10 57
2308.21 54
2308.32 51
2308.43 48
2308.54 47
2308.65 46
2308.76 46
2308.87 46
2308.98 45
2309.09 44
2309.20 42
2309.31 40
2309.43 38
2309.54 36
2309.65 35
2309.76 35
2309.87 36
2309.98 37
2310.09 38
2310.20 40
2310.31 41
2310.42 43
2310.53 44
2310.64 45
2310.75 46
2310.86 46
2310.97 47
2311.08 47
2311.19 48
2311.30 48
2311.41 49
2311.52 50
2311.63 51
2311.74 52
2311.85 52
2311.96 52
2312.07 52
2312.18 51
2312.29 51
2312.40 52
2312.51 53
2312.62 54
2312.73 56
2312.84 58
2312.95 59
2313.06 60
2313.17 61
2313.28 60
2313.39 58
2313.50 55
2313.61 51
2313.72 46
2313.83 40
2313.94 35
2314.05 30
2314.16 27
2314.27 25
2314.38 26
2314.50 28
2314.61 31
2314.72 35
2314.83 39
2314.94 42
2315.05 45
2315.16 46
2315.27 47
2315.38 46
2315.49 46
2315.60 44
2315.71 42
2315.82 41
2315.93 39
2316.04 37
2316.15 36
2316.26 35
2316.37 34
2316.48 34
2316.59 34
2316.70 34
2316.81 34
2316.92 34
2317.03 34
2317.14 35
2317.25 36
2317.36 38
2317.47 40
2317.58 42
2317.69 44
2317.80 47
2317.92 50
2318.03 54
2318.14 57
2318.25 60
2318.36 62
2318.47 63
2318.58 63
2318.69 62
2318.80 61
2318.91 59
2319.02 57
2319.13 55
2319.24 53
2319.35 50
2319.46 47
2319.57 45
2319.68 42
2319.79 40
2319.90 37
2320.01 36
2320.12 34
2320.23 32
2320.34 30
2320.45 30
2320.56 30
2320.67 32
2320.79 35
2320.90 39
2321.01 43
2321.12 47
2321.23 49
2321.34 51
2321.45 51
2321.56 50
2321.67 48
2321.78 47
2321.89 45
2322.00 43
2322.11 41
2322.22 39
2322.33 36
2322.44 34
2322.55 31
2322.66 29
2322.77 28
2322.88 27
2322.99 27
2323.10 27
2323.22 27
2323.33 27
2323.44 27
2323.55 27
2323.66 27
2323.77 27
2323.88 27
2323.99 27
2324.10 27
2324.21 26
2324.32 25
2324.43 24
2324.54 24
2324.65 25
2324.76 28
2324.87 31
2324.98 34
2325.09 36
2325.20 38
2325.32 37
2325.43 36
2325.54 35
2325.65 34
2325.76 34
2325.87 35
2325.98 36
2326.09 37
2326.20 39
2326.31 41
2326.42 42
2326.53 43
2326.64 43
2326.75 42
2326.86 41
2326.97 39
2327.08 37
2327.19 34
2327.31 32
2327.42 29
2327.53 28
2327.64 27
2327.75 27
2327.86 27
2327.97 27
2328.08 27
2328.19 28
2328.30 28
2328.41 28
2328.52 29
2328.63 30
2328.74 33
2328.85 36
2328.96 40
2329.07 44
2329.19 50
2329.30 56
2329.41 62
2329.52 68
2329.63 72
2329.74 75
2329.85 76
2329.96 75
2330.07 72
2330.18 67
2330.29 61
2330.40 56
2330.51 51
2330.62 47
2330.73 45
2330.85 44
2330.96 44
2331.07 46
2331.18 48
2331.29 50
2331.40 53
2331.51 57
2331.62 60
2331.73 63
2331.84 65
2331.95 66
2332.06 66
2332.17 65
2332.28 64
2332.39 63
2332.51 62
2332.62 63
2332.73 65
2332.84 68
2332.95 71
2333.06 75
2333.17 78
2333.28 81
2333.39 85
2333.50 89
2333.61 94
2333.72 99
2333.83 103
2333.95 105
2334.06 105
2334.17 102
2334.28 98
2334.39 93
2334.50 88
2334.61 84
2334.72 82
2334.83 82
2334.94 81
2335.05 80
2335.16 78
2335.27 74
2335.38 68
2335.50 62
2335.61 56
2335.72 49
2335.83 44
2335.94 40
2336.05 37
2336.16 36
2336.27 35
2336.38 37
2336.49 39
2336.60 43
2336.71 48
2336.83 52
2336.94 57
2337.05 60
2337.16 63
2337.27 65
2337.38 66
2337.49 66
2337.60 66
2337.71 66
2337.82 66
2337.93 66
2338.04 66
2338.16 66
2338.27 67
2338.38 68
2338.49 69
2338.60 70
2338.71 71
2338.82 70
2338.93 68
2339.04 65
2339.15 61
2339.26 57
2339.37 54
2339.49 52
2339.60 51
2339.71 51
2339.82 53
2339.93 55
2340.04 57
2340.15 58
2340.26 59
2340.37 58
2340.48 56
2340.59 54
2340.71 52
2340.82 51
2340.93 52
2341.04 53
2341.15 55
2341.26 58
2341.37 59
2341.48 59
2341.59 57
2341.70 55
2341.81 51
2341.93 49
2342.04 47
2342.15 47
2342.26 49
2342.37 51
2342.48 53
2342.59 54
2342.70 53
2342.81 51
2342.92 48
2343.03 45
2343.15 41
2343.26 38
2343.37 35
2343.48 34
2343.59 33
2343.70 33
2343.81 35
2343.92 38
2344.03 42
2344.14 46
2344.26 52
2344.37 58
2344.48 64
2344.59 69
2344.70 73
2344.81 76
2344.92 77
2345.03 77
2345.14 75
2345.25 72
2345.37 69
2345.48 66
2345.59 62
2345.70 58
2345.81 53
2345.92 48
2346.03 44
2346.14 41
2346.25 39
2346.36 39
2346.48 41
2346.59 44
2346.70 49
2346.81 53
2346.92 56
2347.03 58
2347.14 60
2347.25 61
2347.36 62
2347.48 62
2347.59 62
2347.70 62
2347.81 62
2347.92 63
2348.03 63
2348.14 64
2348.25 66
2348.36 67
2348.47 67
2348.59 65
2348.70 62
2348.81 58
2348.92 51
2349.03 45
2349.14 38
2349.25 33
2349.36 29
2349.47 26
2349.59 26
2349.70 27
2349.81 29
2349.92 31
2350.03 34
2350.14 36
2350.25 39
2350.36 41
2350.47 43
2350.59 45
2350.70 47
2350.81 49
2350.92 50
2351.03 52
2351.14 54
2351.25 57
2351.36 60
2351.48 63
2351.59 66
2351.70 69
2351.81 72
2351.92 74
2352.03 76
2352.14 77
2352.25 78
2352.36 77
2352.48 76
2352.59 74
2352.70 71
2352.81 69
2352.92 67
2353.03 66
2353.14 65
2353.25 66
2353.37 67
2353.48 68
2353.59 70
2353.70 70
2353.81 69
2353.92 66
2354.03 62
2354.14 58
2354.25 53
2354.37 48
2354.48 45
2354.59 42
2354.70 41
2354.81 40
2354.92 39
2355.03 38
2355.14 35
2355.26 31
2355.37 27
2355.48 23
2355.59 19
2355.70 16
2355.81 14
2355.92 13
2356.03 12
2356.15 11
2356.26 10
2356.37 9
2356.48 7
2356.59 5
2356.70 2
2356.81 0
2356.93 0
2357.04 0
2357.15 0
2357.26 0
2357.37 0
2357.48 0
2357.59 0
2357.70 5
2357.82 11
2357.93 17
2358.04 23
2358.15 29
2358.26 34
2358.37 40
2358.48 44
2358.59 48
2358.71 51
2358.82 52
2358.93 51
2359.04 48
2359.15 44
2359.26 39
2359.37 34
2359.49 30
2359.60 27
2359.71 24
2359.82 23
2359.93 22
2360.04 22
2360.15 22
2360.26 23
2360.38 23
2360.49 24
2360.60 26
2360.71 28
2360.82 31
2360.93 34
2361.04 37
2361.16 40
2361.27 43
2361.38 44
2361.49 44
2361.60 43
2361.71 41
2361.82 38
2361.94 36
2362.05 34
2362.16 33
2362.27 34
2362.38 38
2362.49 43
2362.60 49
2362.72 55
2362.83 61
2362.94 66
2363.05 68
2363.16 69
2363.27 68
2363.38 67
2363.50 65
2363.61 63
2363.72 62
2363.83 61
2363.94 60
2364.05 60
2364.16 61
2364.28 62
2364.39 64
2364.50 66
2364.61 68
2364.72 69
2364.83 70
2364.94 68
2365.06 66
2365.17 62
2365.28 56
2365.39 50
2365.50 44
2365.61 38
2365.72 32
2365.84 28
2365.95 25
2366.06 23
2366.17 22
2366.28 21
2366.39 21
2366.51 20
2366.62 19
2366.73 18
2366.84 17
2366.95 17
2367.06 18
2367.17 20
2367.29 23
2367.40 26
2367.51 30
2367.62 34
2367.73 36
2367.84 37
2367.96 37
2368.07 35
2368.18 33
2368.29 30
2368.40 27
2368.51 25
2368.62 25
2368.74 26
2368.85 29
2368.96 34
2369.07 39
2369.18 44
2369.29 50
2369.41 54
2369.52 58
2369.63 60
2369.74 61
2369.85 60
2369.96 59
2370.08 56
2370.19 53
2370.30 50
2370.41 47
2370.52 44
2370.63 42
2370.74 40
2370.86 39
2370.97 39
2371.08 39
2371.19 40
2371.30 41
2371.41 42
2371.53 44
2371.64 45
2371.75 47
2371.86 48
2371.97 47
2372.08 46
2372.20 43
2372.31 38
2372.42 33
2372.53 27
2372.64 23
2372.75 19
2372.87 18
2372.98 20
2373.09 23
2373.20 28
2373.31 33
2373.42 37
2373.54 40
2373.65 42
2373.76 41
2373.87 40
2373.98 38
2374.09 37
2374.21 35
2374.32 35
2374.43 35
2374.54 37
2374.65 40
2374.76 44
2374.88 49
2374.99 53
2375.10 58
2375.21 61
2375.32 63
2375.43 63
2375.55 61
2375.66 58
2375.77 54
2375.88 50
2375.99 47
2376.11 44
2376.22 41
2376.33 38
2376.44 35
2376.55 32
2376.66 29
2376.78 27
2376.89 26
2377.00 26
2377.11 28
2377.22 30
2377.33 33
2377.45 36
2377.56 38
2377.67 40
2377.78 41
2377.89 42
2378.01 44
2378.12 46
2378.23 48
2378.34 50
2378.45 51
2378.56 51
2378.68 50
2378.79 48
2378.90 46
2379.01 45
2379.12 44
2379.23 45
2379.35 48
2379.46 52
2379.57 56
2379.68 61
2379.79 64
2379.91 65
2380.02 65
2380.13 62
2380.24 58
2380.35 52
2380.46 47
2380.58 43
2380.69 39
2380.80 38
2380.91 38
2381.02 39
2381.14 42
2381.25 45
2381.36 48
2381.47 51
2381.58 55
2381.70 59
2381.81 64
2381.92 69
2382.03 74
2382.14 78
2382.25 81
2382.37 82
2382.48 82
2382.59 80
2382.70 77
2382.81 73
2382.93 71
2383.04 69
2383.15 67
2383.26 67
2383.37 66
2383.49 64
2383.60 61
2383.71 56
2383.82 50
2383.93 43
2384.05 36
2384.16 30
2384.27 25
2384.38 22
2384.49 20
2384.60 20
2384.72 21
2384.83 24
2384.94 26
2385.05 29
2385.16 32
2385.28 33
2385.39 33
2385.50 33
2385.61 31
2385.72 30
2385.84 30
2385.95 31
2386.06 33
2386.17 36
2386.28 39
2386.40 43
2386.51 46
2386.62 49
2386.73 50
2386.84 50
2386.96 50
2387.07 48
2387.18 46
2387.29 43
2387.40 40
2387.52 37
2387.63 35
2387.74 35
2387.85 36
2387.96 39
2388.08 45
2388.19 52
2388.30 60
2388.41 68
2388.52 75
2388.64 80
2388.75 82
2388.86 82
2388.97 80
2389.08 76
2389.20 72
2389.31 67
2389.42 63
2389.53 61
2389.64 59
2389.76 58
2389.87 57
2389.98 55
2390.09 54
2390.21 53
2390.32 53
2390.43 54
2390.54 58
2390.65 63
2390.77 68
2390.88 74
2390.99 79
2391.10 82
2391.21 83
2391.33 82
2391.44 79
2391.55 76
2391.66 72
2391.77 68
2391.89 66
2392.00 64
2392.11 63
2392.22 62
2392.33 60
2392.45 58
2392.56 54
2392.67 50
2392.78 45
2392.90 40
2393.01 36
2393.12 34
2393.23 34
2393.34 35
2393.46 38
2393.57 42
2393.68 47
2393.79 51
2393.90 55
2394.02 59
2394.13 61
2394.24 62
2394.35 61
2394.47 60
2394.58 57
2394.69 54
2394.80 52
2394.91 51
2395.03 50
2395.14 50
2395.25 52
2395.36 53
2395.48 56
2395.59 58
2395.70 60
2395.81 62
2395.92 65
2396.04 67
2396.15 70
2396.26 73
2396.37 76
2396.49 79
2396.60 83
2396.71 86
2396.82 91
2396.93 95
2397.05 100
2397.16 105
2397.27 110
2397.38 114
2397.50 117
2397.61 119
2397.72 120
2397.83 118
2397.94 115
2398.06 111
2398.17 105
2398.28 100
2398.39 95
2398.51 90
2398.62 88
2398.73 86
2398.84 86
2398.95 86
2399.07 86
2399.18 86
2399.29 86
2399.40 87
2399.52 87
2399.63 88
2399.74 90
2399.85 93
2399.97 96
2400.08 99
2400.19 101
2400.30 102
2400.41 103
2400.53 103
2400.64 102
2400.75 101
2400.86 98
2400.98 94
2401.09 89
2401.20 82
2401.31 76
2401.43 69
2401.54 64
2401.65 60
2401.76 58
2401.87 58
2401.99 59
2402.10 61
2402.21 64
2402.32 66
2402.44 68
2402.55 69
2402.66 69
2402.77 68
2402.89 68
2403.00 67
2403.11 66
2403.22 65
2403.34 65
2403.45 66
2403.56 67
2403.67 68
2403.78 69
2403.90 70
2404.01 70
2404.12 68
2404.23 66
2404.35 62
2404.46 58
2404.57 54
2404.68 49
2404.80 44
2404.91 39
2405.02 34
2405.13 29
2405.25 25
2405.36 22
2405.47 20
2405.58 19
2405.70 19
2405.81 21
2405.92 23
2406.03 26
2406.15 28
2406.26 29
2406.37 30
2406.48 30
2406.60 29
2406.71 27
2406.82 25
2406.93 23
2407.05 20
2407.16 18
2407.27 16
2407.38 14
2407.49 13
2407.61 13
2407.72 12
2407.83 12
2407.94 12
2408.06 12
2408.17 12
2408.28 12
2408.39 12
2408.51 11
2408.62 11
2408.73 11
2408.84 11
2408.96 12
2409.07 13
2409.18 15
2409.29 18
2409.41 22
2409.52 26
2409.63 30
2409.74 33
2409.86 36
2409.97 38
2410.08 38
2410.20 38
2410.31 38
2410.42 38
2410.53 38
2410.65 38
2410.76 39
2410.87 41
2410.98 43
2411.10 45
2411.21 47
2411.32 50
2411.43 53
2411.55 55
2411.66 58
2411.77 60
2411.88 61
2412.00 61
2412.11 60
2412.22 58
2412.33 56
2412.45 54
2412.56 52
2412.67 51
2412.78 51
2412.90 52
2413.01 53
2413.12 55
2413.23 57
2413.35 60
2413.46 63
2413.57 67
2413.69 70
2413.80 73
2413.91 74
2414.02 73
2414.14 70
2414.25 65
2414.36 58
2414.47 51
2414.59 45
2414.70 41
2414.81 40
2414.92 41
2415.04 45
2415.15 50
2415.26 55
2415.37 58
2415.49 59
2415.60 58
2415.71 53
2415.83 46
2415.94 39
2416.05 31
2416.16 24
2416.28 19
2416.39 17
2416.50 17
2416.61 20
2416.73 24
2416.84 28
2416.95 32
2417.06 35
2417.18 36
2417.29 36
2417.40 33
2417.52 31
2417.63 28
2417.74 26
2417.85 25
2417.97 24
2418.08 24
2418.19 24
2418.30 24
2418.42 24
2418.53 24
2418.64 24
2418.76 24
2418.87 23
2418.98 22
2419.09 22
2419.21 21
2419.32 20
2419.43 20
2419.54 20
2419.66 20
2419.77 21
2419.88 22
2420.00 24
2420.11 25
2420.22 28
2420.33 30
2420.45 34
2420.56 37
2420.67 41
2420.79 44
2420.90 47
2421.01 49
2421.12 51
2421.24 51
2421.35 50
2421.46 48
2421.57 46
2421.69 44
2421.80 43
2421.91 42
2422.03 43
2422.14 45
2422.25 47
2422.36 50
2422.48 53
2422.59 54
2422.70 54
2422.82 51
2422.93 47
2423.04 41
2423.15 35
2423.27 29
2423.38 25
2423.49 23
2423.61 24
2423.72 27
2423.83 31
2423.94 35
2424.06 38
2424.17 40
2424.28 40
2424.40 38
2424.51 35
2424.62 30
2424.73 25
2424.85 21
2424.96 17
2425.07 14
2425.19 11
2425.30 9
2425.41 8
2425.52 7
2425.64 7
2425.75 7
2425.86 9
2425.98 10
2426.09 13
2426.20 15
2426.31 16
2426.43 18
2426.54 19
2426.65 21
2426.77 24
2426.88 26
2426.99 29
2427.11 31
2427.22 34
2427.33 35
2427.44 35
2427.56 34
2427.67 32
2427.78 30
2427.90 27
2428.01 23
2428.12 20
2428.23 17
2428.35 14
2428.46 13
2428.57 13
2428.69 15
2428.80 17
2428.91 19
2429.03 22
2429.14 24
2429.25 26
2429.36 28
2429.48 30
2429.59 31
2429.70 32
2429.82 33
2429.93 34
2430.04 35
2430.16 35
2430.27 36
2430.38 38
2430.49 40
2430.61 44
2430.72 48
2430.83 53
2430.95 57
2431.06 61
2431.17 63
2431.29 64
2431.40 62
2431.51 60
2431.62 56
2431.74 51
2431.85 46
2431.96 41
2432.08 36
2432.19 31
2432.30 27
2432.42 24
2432.53 21
2432.64 19
2432.76 17
2432.87 16
2432.98 14
2433.09 12
2433.21 10
2433.32 9
2433.43 9
2433.55 12
2433.66 16
2433.77 23
2433.89 31
2434.00 38
2434.11 44
2434.23 48
2434.34 49
2434.45 48
2434.56 46
2434.68 43
2434.79 40
2434.90 38
2435.02 37
2435.13 35
2435.24 34
2435.36 32
2435.47 29
2435.58 27
2435.70 24
2435.81 23
2435.92 21
2436.04 21
2436.15 21
2436.26 21
2436.37 21
2436.49 20
2436.60 19
2436.71 18
2436.83 16
2436.94 15
2437.05 15
2437.17 15
2437.28 15
2437.39 15
2437.51 16
2437.62 15
2437.73 15
2437.85 14
2437.96 11
2438.07 8
2438.19 5
2438.30 1
2438.41 0
2438.52 0
2438.64 0
2438.75 0
2438.86 0
2438.98 0
2439.09 0
2439.20 0
2439.32 3
2439.43 9
2439.54 17
2439.66 25
2439.77 34
2439.88 43
2440.00 50
2440.11 56
2440.22 60
2440.34 61
2440.45 61
2440.56 59
2440.68 56
2440.79 53
2440.90 50
2441.02 47
2441.13 46
2441.24 46
2441.36 48
2441.47 50
2441.58 54
2441.70 58
2441.81 61
2441.92 64
2442.04 64
2442.15 62
2442.26 60
2442.38 56
2442.49 54
2442.60 52
2442.72 53
2442.83 55
2442.94 57
2443.05 60
2443.17 63
2443.28 65
2443.39 66
2443.51 67
2443.62 68
2443.73 70
2443.85 71
2443.96 73
2444.07 74
2444.19 76
2444.30 77
2444.41 77
2444.53 77
2444.64 75
2444.75 74
2444.87 71
2444.98 69
2445.09 67
2445.21 67
2445.32 67
2445.43 68
2445.55 70
2445.66 72
2445.77 74
2445.89 76
2446.00 78
2446.12 80
2446.23 82
2446.34 83
2446.46 84
2446.57 84
2446.68 84
2446.80 83
2446.91 83
2447.02 83
2447.14 84
2447.25 87
2447.36 91
2447.48 96
2447.59 102
2447.70 106
2447.82 110
2447.93 113
2448.04 114
2448.16 115
2448.27 116
2448.38 117
2448.50 120
2448.61 123
2448.72 127
2448.84 131
2448.95 135
2449.06 137
2449.18 137
2449.29 137
2449.40 135
2449.52 134
2449.63 132
2449.74 131
2449.86 130
2449.97 129
2450.08 127
2450.20 123
2450.31 118
2450.43 111
2450.54 104
2450.65 96
2450.77 90
2450.88 85
2450.99 82
2451.11 82
2451.22 83
2451.33 85
2451.45 87
2451.56 89
2451.67 89
2451.79 87
2451.90 85
2452.01 81
2452.13 78
2452.24 75
2452.35 74
2452.47 74
2452.58 74
2452.70 75
2452.81 75
2452.92 74
2453.04 71
2453.15 66
2453.26 60
2453.38 53
2453.49 47
2453.60 41
2453.72 36
2453.83 33
2453.94 30
2454.06 28
2454.17 27
2454.28 27
2454.40 26
2454.51 25
2454.63 24
2454.74 23
2454.85 22
2454.97 21
2455.08 20
2455.19 19
2455.31 18
2455.42 18
2455.53 18
2455.65 19
2455.76 19
2455.87 19
2455.99 19
2456.10 19
2456.22 19
2456.33 19
2456.44 19
2456.56 21
2456.67 23
2456.78 25
2456.90 26
2457.01 26
2457.12 25
2457.24 23
2457.35 20
2457.47 17
2457.58 14
2457.69 13
2457.81 11
2457.92 11
2458.03 10
2458.15 8
2458.26 6
2458.37 4
2458.49 2
2458.60 0
2458.72 0
2458.83 0
2458.94 0
2459.06 1
2459.17 2
2459.28 3
2459.40 3
2459.51 4
2459.63 6
2459.74 9
2459.85 12
2459.97 17
2460.08 21
2460.19 24
2460.31 25
2460.42 25
2460.53 23
2460.65 19
2460.76 15
2460.88 11
2460.99 7
2461.10 3
2461.22 0
2461.33 0
2461.44 0
2461.56 0
2461.67 0
2461.79 0
2461.90 0
2462.01 0
2462.13 0
2462.24 6
2462.35 12
2462.47 17
2462.58 21
2462.70 25
2462.81 27
2462.92 30
2463.04 32
2463.15 35
2463.26 38
2463.38 40
2463.49 42
2463.61 43
2463.72 43
2463.83 42
2463.95 41
2464.06 41
2464.17 40
2464.29 41
2464.40 42
2464.52 44
2464.63 46
2464.74 48
2464.86 49
2464.97 50
2465.09 50
2465.20 48
2465.31 45
2465.43 40
2465.54 35
2465.65 30
2465.77 26
2465.88 23
2466.00 21
2466.11 22
2466.22 23
2466.34 25
2466.45 28
2466.56 29
2466.68 30
2466.79 30
2466.91 29
2467.02 28
2467.13 26
2467.25 24
2467.36 23
2467.48 23
2467.59 23
2467.70 23
2467.82 24
2467.93 25
2468.05 27
2468.16 28
2468.27 29
2468.39 30
2468.50 30
2468.61 29
2468.73 27
2468.84 25
2468.96 22
2469.07 20
2469.18 18
2469.30 18
2469.41 18
2469.53 20
2469.64 23
2469.75 27
2469.87 31
2469.98 36
2470.10 40
2470.21 44
2470.32 47
2470.44 49
2470.55 49
2470.67 48
2470.78 46
2470.89 43
2471.01 40
2471.12 36
2471.23 32
2471.35 28
2471.46 26
2471.58 24
2471.69 23
2471.80 24
2471.92 25
2472.03 26
2472.15 28
2472.26 29
2472.37 29
2472.49 29
2472.60 28
2472.72 27
2472.83 26
2472.94 26
2473.06 26
2473.17 27
2473.29 28
2473.40 29
2473.51 30
2473.63 30
2473.74 31
2473.86 31
2473.97 31
2474.08 31
2474.20 31
2474.31 30
2474.43 29
2474.54 27
2474.65 24
2474.77 20
2474.88 15
2475.00 10
2475.11 5
2475.22 1
2475.34 0
2475.45 0
2475.57 0
2475.68 0
2475.80 0
2475.91 0
2476.02 0
2476.14 1
2476.25 3
2476.37 5
2476.48 8
2476.59 12
2476.71 15
2476.82 18
2476.94 20
2477.05 22
2477.16 22
2477.28 21
2477.39 20
2477.51 19
2477.62 18
2477.73 17
2477.85 17
2477.96 17
2478.08 18
2478.19 18
2478.31 18
2478.42 18
2478.53 17
2478.65 16
2478.76 15
2478.88 14
2478.99 14
2479.10 14
2479.22 14
2479.33 14
2479.45 14
2479.56 13
2479.67 11
2479.79 9
2479.90 7
2480.02 6
2480.13 7
2480.25 10
2480.36 14
2480.47 19
2480.59 24
2480.70 29
2480.82 31
2480.93 31
2481.04 29
2481.16 25
2481.27 20
2481.39 17
2481.50 15
2481.62 15
2481.73 18
2481.84 23
2481.96 29
2482.07 35
2482.19 39
2482.30 42
2482.42 42
2482.53 39
2482.64 35
2482.76 30
2482.87 25
2482.99 21
2483.10 19
2483.21 19
2483.33 21
2483.44 23
2483.56 25
2483.67 25
2483.79 24
2483.90 21
2484.01 16
2484.13 11
2484.24 5
2484.36 1
2484.47 0
2484.59 0
2484.70 3
2484.81 9
2484.93 16
2485.04 23
2485.16 30
2485.27 36
2485.39 39
2485.50 41
2485.61 41
2485.73 40
2485.84 38
2485.96 35
2486.07 32
2486.19 28
2486.30 24
2486.41 20
2486.53 15
2486.64 10
2486.76 6
2486.87 1
2486.99 0
2487.10 0
2487.21 0
2487.33 0
2487.44 0
2487.56 0
2487.67 0
2487.79 0
2487.90 1
2488.01 5
2488.13 9
2488.24 14
2488.36 20
2488.47 26
2488.59 31
2488.70 36
2488.82 39
2488.93 40
2489.04 40
2489.16 38
2489.27 36
2489.39 33
2489.50 31
2489.62 29
2489.73 27
2489.84 27
2489.96 28
2490.07 29
2490.19 32
2490.30 35
2490.42 38
2490.53 42
2490.65 46
2490.76 49
2490.87 53
2490.99 55
2491.10 57
2491.22 58
2491.33 58
2491.45 57
2491.56 56
2491.67 55
2491.79 54
2491.90 54
2492.02 54
2492.13 55
2492.25 56
2492.36 56
2492.48 57
2492.59 57
2492.70 58
2492.82 58
2492.93 58
2493.05 59
2493.16 58
2493.28 58
2493.39 57
2493.51 55
2493.62 54
2493.74 54
2493.85 54
2493.96 56
2494.08 57
2494.19 60
2494.31 62
2494.42 64
2494.54 65
2494.65 65
2494.77 64
2494.88 63
2494.99 61
2495.11 59
2495.22 57
2495.34 54
2495.45 51
2495.57 48
2495.68 46
2495.80 43
2495.91 41
2496.02 40
2496.14 39
2496.25 40
2496.37 41
2496.48 43
2496.60 45
2496.71 48
2496.83 51
2496.94 54
2497.06 58
2497.17 61
2497.28 65
2497.40 67
2497.51 68
2497.63 68
2497.74 65
2497.86 61
2497.97 55
2498.09 49
2498.20 43
2498.32 38
2498.43 36
2498.55 34
2498.66 34
2498.77 35
2498.89 35
2499.00 35
2499.12 34
2499.23 34
2499.35 34
2499.46 34
2499.58 35
2499.69 38
2499.81 40
2499.92 42
2500.03 43
2500.15 43
2500.26 42
2500.38 41
2500.49 41
2500.61 42
2500.72 43
2500.84 46
2500.95 49
2501.07 52
2501.18 55
2501.30 57
2501.41 58
2501.53 57
2501.64 54
2501.75 50
2501.87 46
2501.98 40
2502.10 35
2502.21 30
2502.33 27
2502.44 23
2502.56 21
2502.67 18
2502.79 14
2502.90 11
2503.02 6
2503.13 3
2503.25 0
2503.36 0
2503.47 0
2503.59 0
2503.70 0
2503.82 0
2503.93 1
2504.05 3
2504.16 6
2504.28 10
2504.39 14
2504.51 19
2504.62 23
2504.74 26
2504.85 27
2504.97 27
2505.08 26
2505.20 24
2505.31 21
2505.42 18
2505.54 15
2505.65 13
2505.77 10
2505.88 9
2506.00 9
2506.11 10
2506.23 12
2506.34 15
2506.46 18
2506.57 21
2506.69 24
2506.80 24
2506.92 24
2507.03 22
2507.15 19
2507.26 15
2507.38 11
2507.49 7
2507.61 3
2507.72 0
2507.84 0
2507.95 0
2508.06 0
2508.18 0
2508.29 0
2508.41 2
2508.52 4
2508.64 5
2508.75 5
2508.87 5
2508.98 4
2509.10 3
2509.21 2
2509.33 1
2509.44 1
2509.56 1
2509.67 2
2509.79 3
2509.90 6
2510.02 9
2510.13 12
2510.25 15
2510.36 18
2510.48 20
2510.59 22
2510.71 24
2510.82 26
2510.94 27
2511.05 28
2511.17 30
2511.28 31
2511.40 31
2511.51 32
2511.62 32
2511.74 31
2511.85 30
2511.97 29
2512.08 27
2512.20 26
2512.31 24
2512.43 22
2512.54 19
2512.66 17
2512.77 15
2512.89 13
2513.00 11
2513.12 10
2513.23 10
2513.35 10
2513.46 10
2513.58 11
2513.69 12
2513.81 12
2513.92 11
2514.04 11
2514.15 10
2514.27 10
2514.38 9
2514.50 8
2514.61 7
2514.73 5
2514.84 2
2514.96 0
2515.07 0
2515.19 0
2515.30 0
2515.42 0
2515.53 0
2515.65 0
2515.76 0
2515.88 0
2515.99 2
2516.11 4
2516.22 6
2516.34 10
2516.45 15
2516.57 20
2516.68 26
2516.80 32
2516.91 37
2517.03 42
2517.14 46
2517.26 49
2517.37 51
2517.49 54
2517.60 56
2517.72 57
2517.83 58
2517.95 58
2518.06 57
2518.18 55
2518.29 53
2518.41 49
2518.52 45
2518.64 41
2518.75 37
2518.87 34
2518.98 30
2519.10 28
2519.21 26
2519.33 25
2519.44 24
2519.56 24
2519.67 24
2519.79 24
2519.90 23
2520.02 22
2520.13 20
2520.25 20
2520.36 20
2520.48 20
2520.59 21
2520.71 23
2520.82 24
2520.94 24
2521.05 22
2521.17 20
2521.28 17
2521.40 14
2521.51 13
2521.63 13
2521.74 15
2521.86 18
2521.97 22
2522.09 24
2522.21 26
2522.32 27
2522.44 27
2522.55 26
2522.67 25
2522.78 23
2522.90 21
2523.01 18
2523.13 14
2523.24 9
2523.36 5
2523.47 2
2523.59 2
2523.70 3
2523.82 8
2523.93 14
2524.05 22
2524.16 31
2524.28 39
2524.39 46
2524.51 52
2524.62 57
2524.74 59
2524.85 60
2524.97 58
2525.08 55
2525.20 51
2525.31 46
2525.43 40
2525.54 34
2525.66 27
2525.78 20
2525.89 14
2526.01 9
2526.12 5
2526.24 2
2526.35 0
2526.47 0
2526.58 0
2526.70 2
2526.81 5
2526.93 10
2527.04 15
2527.16 21
2527.27 26
2527.39 30
2527.50 32
2527.62 32
2527.73 30
2527.85 28
2527.96 26
2528.08 24
2528.20 23
2528.31 23
2528.43 24
2528.54 25
2528.66 25
2528.77 25
2528.89 24
2529.00 22
2529.12 20
2529.23 18
2529.35 18
2529.46 18
2529.58 20
2529.69 22
2529.81 26
2529.92 30
2530.04 34
2530.15 38
2530.27 41
2530.39 43
2530.50 45
2530.62 45
2530.73 43
2530.85 41
2530.96 39
2531.08 36
2531.19 34
2531.31 33
2531.42 33
2531.54 34
2531.65 35
2531.77 36
2531.88 37
2532.00 36
2532.12 34
2532.23 31
2532.35 27
2532.46 24
2532.58 22
2532.69 20
2532.81 20
2532.92 20
2533.04 21
2533.15 23
2533.27 27
2533.38 31
2533.50 35
2533.62 40
2533.73 44
2533.85 47
2533.96 48
2534.08 47
2534.19 46
2534.31 43
2534.42 41
2534.54 39
2534.65 39
2534.77 40
2534.88 41
2535.00 42
2535.12 43
2535.23 43
2535.35 41
2535.46 39
2535.58 36
2535.69 33
2535.81 31
2535.92 29
2536.04 27
2536.15 27
2536.27 27
2536.39 27
2536.50 29
2536.62 31
2536.73 33
2536.85 37
2536.96 43
2537.08 49
2537.19 57
2537.31 68
2537.42 80
2537.54 94
2537.66 110
2537.77 127
2537.89 144
2538.00 160
2538.12 174
2538.23 185
2538.35 193
2538.46 197
2538.58 199
2538.69 199
2538.81 199
2538.93 197
2539.04 196
2539.16 195
2539.27 195
2539.39 198
2539.50 202
2539.62 210
2539.73 220
2539.85 232
2539.97 246
2540.08 261
2540.20 275
2540.31 288
2540.43 300
2540.54 312
2540.66 322
2540.77 333
2540.89 342
2541.01 350
2541.12 355
2541.24 359
2541.35 359
2541.47 357
2541.58 351
2541.70 343
2541.81 333
2541.93 322
2542.05 311
2542.16 300
2542.28 291
2542.39 284
2542.51 278
2542.62 274
2542.74 270
2542.85 265
2542.97 259
2543.09 250
2543.20 239
2543.32 227
2543.43 213
2543.55 200
2543.66 186
2543.78 173
2543.90 161
2544.01 148
2544.13 136
2544.24 123
2544.36 111
2544.47 98
2544.59 86
2544.70 77
2544.82 70
2544.94 65
2545.05 63
2545.17 63
2545.28 64
2545.40 64
2545.51 64
2545.63 63
2545.75 62
2545.86 60
2545.98 58
2546.09 57
2546.21 57
2546.32 57
2546.44 57
2546.55 56
2546.67 54
2546.79 51
2546.90 48
2547.02 44
2547.13 41
2547.25 37
2547.36 34
2547.48 31
2547.60 29
2547.71 28
2547.83 28
2547.94 30
2548.06 33
2548.17 37
2548.29 42
2548.41 47
2548.52 51
2548.64 54
2548.75 55
2548.87 54
2548.98 52
2549.10 50
2549.22 47
2549.33 45
2549.45 43
2549.56 43
2549.68 43
2549.80 44
2549.91 45
2550.03 47
2550.14 49
2550.26 51
2550.37 52
2550.49 54
2550.61 54
2550.72 52
2550.84 49
2550.95 44
2551.07 37
2551.18 29
2551.30 21
2551.42 13
2551.53 7
2551.65 3
2551.76 0
2551.88 0
2551.99 0
2552.11 0
2552.23 0
2552.34 0
2552.46 0
2552.57 0
2552.69 0
2552.81 0
2552.92 3
2553.04 8
2553.15 13
2553.27 18
2553.38 21
2553.50 23
2553.62 22
2553.73 18
2553.85 12
2553.96 6
2554.08 0
2554.20 0
2554.31 0
2554.43 0
2554.54 0
2554.66 6
2554.77 13
2554.89 19
2555.01 24
2555.12 28
2555.24 31
2555.35 33
2555.47 33
2555.59 34
2555.70 33
2555.82 32
2555.93 31
2556.05 29
2556.17 26
2556.28 23
2556.40 21
2556.51 18
2556.63 16
2556.74 15
2556.86 14
2556.98 14
2557.09 13
2557.21 13
2557.32 12
2557.44 12
2557.56 11
2557.67 11
2557.79 11
2557.90 11
2558.02 12
2558.14 14
2558.25 15
2558.37 16
2558.48 16
2558.60 15
2558.72 13
2558.83 10
2558.95 8
2559.06 5
2559.18 3
2559.30 2
2559.41 1
2559.53 2
2559.64 4
2559.76 7
2559.88 10
2559.99 14
2560.11 18
2560.22 21
2560.34 23
2560.46 24
2560.57 23
2560.69 22
2560.80 20
2560.92 19
2561.04 18
2561.15 19
2561.27 21
2561.38 23
2561.50 26
2561.62 29
2561.73 30
2561.85 30
2561.96 29
2562.08 28
2562.20 27
2562.31 26
2562.43 28
2562.54 32
2562.66 37
2562.78 42
2562.89 48
2563.01 52
2563.12 55
2563.24 56
2563.36 56
2563.47 55
2563.59 53
2563.70 49
2563.82 45
2563.94 41
2564.05 35
2564.17 29
2564.28 23
2564.40 18
2564.52 14
2564.63 12
2564.75 11
2564.87 11
2564.98 12
2565.10 14
2565.21 15
2565.33 16
2565.45 16
2565.56 17
2565.68 17
2565.79 18
2565.91 19
2566.03 20
2566.14 21
2566.26 23
2566.37 24
2566.49 25
2566.61 25
2566.72 24
2566.84 22
2566.96 19
2567.07 15
2567.19 11
2567.30 6
2567.42 2
2567.54 0
2567.65 0
2567.77 0
2567.88 0
2568.00 0
2568.12 0
2568.23 0
2568.35 1
2568.47 2
2568.58 2
2568.70 3
2568.81 3
2568.93 5
2569.05 8
2569.16 11
2569.28 16
2569.39 21
2569.51 26
2569.63 30
2569.74 33
2569.86 36
2569.98 38
2570.09 39
2570.21 41
2570.32 43
2570.44 45
2570.56 47
2570.67 48
2570.79 50
2570.91 51
2571.02 51
2571.14 52
2571.25 52
2571.37 53
2571.49 53
2571.60 54
2571.72 55
2571.84 55
2571.95 56
2572.07 57
2572.18 57
2572.30 56
2572.42 55
2572.53 52
2572.65 48
2572.77 43
2572.88 37
2573.00 31
2573.11 26
2573.23 22
2573.35 19
2573.46 16
2573.58 14
2573.70 12
2573.81 10
2573.93 8
2574.04 5
2574.16 3
2574.28 2
2574.39 2
2574.51 2
2574.63 4
2574.74 7
2574.86 11
2574.98 15
2575.09 18
2575.21 21
2575.32 24
2575.44 24
2575.56 23
2575.67 21
2575.79 18
2575.91 14
2576.02 11
2576.14 10
2576.26 11
2576.37 13
2576.49 18
2576.60 24
2576.72 31
2576.84 36
2576.95 41
2577.07 43
2577.19 44
2577.30 44
2577.42 44
2577.54 43
2577.65 43
2577.77 44
2577.88 46
2578.00 48
2578.12 51
2578.23 53
2578.35 56
2578.47 58
2578.58 59
2578.70 60
2578.82 59
2578.93 57
2579.05 55
2579.16 52
2579.28 48
2579.40 44
2579.51 40
2579.63 36
2579.75 32
2579.86 28
2579.98 24
2580.10 20
2580.21 16
2580.33 12
2580.45 10
2580.56 9
2580.68 10
2580.79 13
2580.91 19
2581.03 25
2581.14 32
2581.26 36
2581.38 39
2581.49 39
2581.61 37
2581.73 33
2581.84 29
2581.96 24
2582.08 21
2582.19 19
2582.31 19
2582.43 20
2582.54 22
2582.66 24
2582.78 26
2582.89 27
2583.01 29
2583.12 31
2583.24 33
2583.36 36
2583.47 40
2583.59 44
2583.71 49
2583.82 54
2583.94 58
2584.06 60
2584.17 61
2584.29 60
2584.41 58
2584.52 54
2584.64 49
2584.76 43
2584.87 36
2584.99 30
2585.11 23
2585.22 17
2585.34 11
2585.46 6
2585.57 2
2585.69 0
2585.80 0
2585.92 0
2586.04 0
2586.15 1
2586.27 3
2586.39 6
2586.50 9
2586.62 11
2586.74 12
2586.85 12
2586.97 10
2587.09 8
2587.20 5
2587.32 2
2587.44 0
2587.55 0
2587.67 0
2587.79 0
2587.90 0
2588.02 0
2588.14 1
2588.25 3
2588.37 4
2588.49 4
2588.60 3
2588.72 2
2588.84 0
2588.95 0
2589.07 0
2589.19 0
2589.30 0
2589.42 1
2589.54 2
2589.65 4
2589.77 6
2589.89 8
2590.00 12
2590.12 16
2590.24 21
2590.35 27
2590.47 32
2590.59 36
2590.70 39
2590.82 41
2590.94 42
2591.05 42
2591.17 41
2591.29 40
2591.40 39
2591.52 38
2591.64 39
2591.75 40
2591.87 44
2591.99 48
2592.10 55
2592.22 62
2592.34 69
2592.45 76
2592.57 81
2592.69 84
2592.80 86
2592.92 86
2593.04 84
2593.15 80
2593.27 77
2593.39 72
2593.50 68
2593.62 64
2593.74 59
2593.85 54
2593.97 49
2594.09 44
2594.20 39
2594.32 35
2594.44 31
2594.55 28
2594.67 26
2594.79 24
2594.91 22
2595.02 21
2595.14 20
2595.26 21
2595.37 23
2595.49 26
2595.61 30
2595.72 35
2595.84 40
2595.96 44
2596.07 46
2596.19 47
2596.31 47
2596.42 47
2596.54 48
2596.66 48
2596.77 49
2596.89 50
2597.01 50
2597.12 49
2597.24 48
2597.36 45
2597.47 42
2597.59 39
2597.71 37
2597.83 35
2597.94 34
2598.06 34
2598.18 36
2598.29 37
2598.41 40
2598.53 42
2598.64 44
2598.76 45
2598.88 45
2598.99 44
2599.11 41
2599.23 37
2599.34 32
2599.46 28
2599.58 24
2599.70 21
2599.81 19
2599.93 20
2600.05 23
2600.16 27
2600.28 33
2600.40 38
2600.51 43
2600.63 46
2600.75 48
2600.86 48
2600.98 47
2601.10 44
2601.21 40
2601.33 36
2601.45 31
2601.57 27
2601.68 24
2601.80 22
2601.92 21
2602.03 20
2602.15 20
2602.27 21
2602.38 22
2602.50 23
2602.62 24
2602.73 27
2602.85 30
2602.97 34
2603.09 38
2603.20 43
2603.32 47
2603.44 50
2603.55 51
2603.67 50
2603.79 48
2603.90 46
2604.02 44
2604.14 43
2604.26 42
2604.37 43
2604.49 45
2604.61 48
2604.72 51
2604.84 54
2604.96 58
2605.07 63
2605.19 69
2605.31 74
2605.43 81
2605.54 87
2605.66 92
2605.78 97
2605.89 101
2606.01 104
2606.13 107
2606.24 109
2606.36 110
2606.48 111
2606.60 111
2606.71 110
2606.83 107
2606.95 103
2607.06 98
2607.18 93
2607.30 88
2607.42 85
2607.53 86
2607.65 89
2607.77 96
2607.88 107
2608.00 119
2608.12 132
2608.23 144
2608.35 154
2608.47 160
2608.59 163
2608.70 163
2608.82 161
2608.94 159
2609.05 157
2609.17 158
2609.29 159
2609.41 163
2609.52 167
2609.64 172
2609.76 177
2609.87 181
2609.99 183
2610.11 183
2610.23 181
2610.34 177
2610.46 173
2610.58 169
2610.69 166
2610.81 166
2610.93 169
2611.05 175
2611.16 181
2611.28 187
2611.40 192
2611.51 195
2611.63 196
2611.75 195
2611.87 194
2611.98 193
2612.10 193
2612.22 193
2612.33 192
2612.45 191
2612.57 187
2612.69 182
2612.80 175
2612.92 167
2613.04 159
2613.15 150
2613.27 143
2613.39 136
2613.51 130
2613.62 125
2613.74 120
2613.86 115
2613.97 110
2614.09 106
2614.21 103
2614.33 100
2614.44 99
2614.56 100
2614.68 103
2614.79 106
2614.91 109
2615.03 111
2615.15 111
2615.26 109
2615.38 106
2615.50 100
2615.62 94
2615.73 87
2615.85 80
2615.97 75
2616.08 70
2616.20 66
2616.32 63
2616.44 61
2616.55 59
2616.67 57
2616.79 55
2616.91 53
2617.02 52
2617.14 51
2617.26 50
2617.37 49
2617.49 47
2617.61 45
2617.73 42
2617.84 39
2617.96 37
2618.08 37
2618.20 38
2618.31 41
2618.43 46
2618.55 52
2618.66 58
2618.78 62
2618.90 65
2619.02 65
2619.13 62
2619.25 59
2619.37 55
2619.49 51
2619.60 48
2619.72 46
2619.84 45
2619.95 45
2620.07 44
2620.19 43
2620.31 41
2620.42 40
2620.54 40
2620.66 41
2620.78 42
2620.89 45
2621.01 49
2621.13 53
2621.25 57
2621.36 62
2621.48 68
2621.60 73
2621.72 78
2621.83 84
2621.95 88
2622.07 92
2622.18 94
2622.30 94
2622.42 92
2622.54 88
2622.65 83
2622.77 77
2622.89 71
2623.01 65
2623.12 60
2623.24 56
2623.36 53
2623.48 50
2623.59 48
2623.71 46
2623.83 45
2623.95 44
2624.06 45
2624.18 46
2624.30 47
2624.42 48
2624.53 50
2624.65 51
2624.77 53
2624.89 56
2625.00 59
2625.12 64
2625.24 68
2625.36 71
2625.47 73
2625.59 74
2625.71 72
2625.83 69
2625.94 65
2626.06 61
2626.18 58
2626.29 55
2626.41 54
2626.53 53
2626.65 52
2626.76 51
2626.88 50
2627.00 49
2627.12 47
2627.23 45
2627.35 43
2627.47 42
2627.59 41
2627.70 41
2627.82 41
2627.94 40
2628.06 39
2628.17 38
2628.29 37
2628.41 37
2628.53 37
2628.65 39
2628.76 41
2628.88 44
2629.00 47
2629.12 49
2629.23 50
2629.35 50
2629.47 49
2629.59 48
2629.70 46
2629.82 43
2629.94 41
2630.06 38
2630.17 35
2630.29 33
2630.41 31
2630.53 29
2630.64 28
2630.76 26
2630.88 25
2631.00 24
2631.11 23
2631.23 23
2631.35 23
2631.47 23
2631.58 24
2631.70 25
2631.82 26
2631.94 26
2632.05 25
2632.17 24
2632.29 23
2632.41 21
2632.52 21
2632.64 20
2632.76 20
2632.88 20
2633.00 20
2633.11 20
2633.23 19
2633.35 19
2633.47 18
2633.58 18
2633.70 18
2633.82 18
2633.94 19
2634.05 20
2634.17 22
2634.29 23
2634.41 25
2634.52 26
2634.64 26
2634.76 25
2634.88 22
2635.00 19
2635.11 16
2635.23 14
2635.35 13
2635.47 13
2635.58 15
2635.70 18
2635.82 22
2635.94 27
2636.05 31
2636.17 36
2636.29 41
2636.41 45
2636.53 49
2636.64 53
2636.76 55
2636.88 58
2637.00 59
2637.11 59
2637.23 59
2637.35 57
2637.47 55
2637.58 53
2637.70 51
2637.82 50
2637.94 48
2638.06 47
2638.17 47
2638.29 47
2638.41 47
2638.53 48
2638.64 49
2638.76 51
2638.88 53
2639.00 56
2639.12 60
2639.23 63
2639.35 67
2639.47 70
2639.59 72
2639.70 74
2639.82 75
2639.94 76
2640.06 76
2640.18 76
2640.29 76
2640.41 76
2640.53 74
2640.65 73
2640.76 70
2640.88 68
2641.00 65
2641.12 62
2641.24 60
2641.35 59
2641.47 59
2641.59 60
2641.71 60
2641.82 61
2641.94 61
2642.06 61
2642.18 60
2642.30 58
2642.41 55
2642.53 51
2642.65 46
2642.77 41
2642.89 37
2643.00 33
2643.12 30
2643.24 29
2643.36 28
2643.47 29
2643.59 31
2643.71 33
2643.83 35
2643.95 38
2644.06 39
2644.18 40
2644.30 39
2644.42 37
2644.54 33
2644.65 28
2644.77 22
2644.89 15
2645.01 9
2645.13 4
2645.24 1
2645.36 0
2645.48 0
2645.60 1
2645.71 3
2645.83 6
2645.95 8
2646.07 7
2646.19 5
2646.30 2
2646.42 0
2646.54 0
2646.66 0
2646.78 0
2646.89 0
2647.01 3
2647.13 12
2647.25 21
2647.37 29
2647.48 36
2647.60 41
2647.72 43
2647.84 44
2647.96 44
2648.07 44
2648.19 45
2648.31 45
2648.43 44
2648.55 43
2648.66 41
2648.78 38
2648.90 34
2649.02 30
2649.14 27
2649.25 24
2649.37 22
2649.49 21
2649.61 21
2649.73 21
2649.84 22
2649.96 23
2650.08 24
2650.20 26
2650.32 27
2650.43 29
2650.55 32
2650.67 34
2650.79 36
2650.91 36
2651.02 36
2651.14 35
2651.26 34
2651.38 32
2651.50 31
2651.61 29
2651.73 28
2651.85 27
2651.97 25
2652.09 24
2652.20 22
2652.32 20
2652.44 18
2652.56 17
2652.68 16
2652.79 15
2652.91 14
2653.03 15
2653.15 16
2653.27 19
2653.38 23
2653.50 29
2653.62 36
2653.74 43
2653.86 50
2653.97 55
2654.09 58
2654.21 59
2654.33 59
2654.45 57
2654.57 55
2654.68 54
2654.80 53
2654.92 53
2655.04 54
2655.16 55
2655.27 57
2655.39 59
2655.51 60
2655.63 59
2655.75 58
2655.86 57
2655.98 55
2656.10 55
2656.22 55
2656.34 57
2656.46 58
2656.57 60
2656.69 60
2656.81 58
2656.93 55
2657.05 50
2657.16 44
2657.28 39
2657.40 33
2657.52 29
2657.64 25
2657.76 23
2657.87 22
2657.99 22
2658.11 23
2658.23 24
2658.35 27
2658.46 29
2658.58 31
2658.70 32
2658.82 33
2658.94 32
2659.06 31
2659.17 30
2659.29 29
2659.41 27
2659.53 26
2659.65 25
2659.76 25
2659.88 25
2660.00 25
2660.12 25
2660.24 26
2660.36 28
2660.47 31
2660.59 34
2660.71 38
2660.83 43
2660.95 47
2661.07 51
2661.18 55
2661.30 58
2661.42 60
2661.54 61
2661.66 62
2661.77 61
2661.89 60
2662.01 56
2662.13 52
2662.25 47
2662.37 42
2662.48 37
2662.60 33
2662.72 30
2662.84 29
2662.96 28
2663.08 27
2663.19 26
2663.31 25
2663.43 24
2663.55 23
2663.67 23
2663.79 23
2663.90 24
2664.02 25
2664.14 25
2664.26 25
2664.38 23
2664.50 21
2664.61 19
2664.73 18
2664.85 17
2664.97 17
2665.09 18
2665.21 18
2665.32 18
2665.44 18
2665.56 17
2665.68 16
2665.80 16
2665.92 17
2666.03 20
2666.15 24
2666.27 29
2666.39 34
2666.51 40
2666.63 46
2666.74 51
2666.86 56
2666.98 60
2667.10 63
2667.22 66
2667.34 67
2667.45 66
2667.57 64
2667.69 60
2667.81 55
2667.93 49
2668.05 44
2668.17 39
2668.28 37
2668.40 36
2668.52 36
2668.64 38
2668.76 39
2668.88 39
2668.99 39
2669.11 37
2669.23 35
2669.35 32
2669.47 29
2669.59 26
2669.70 25
2669.82 24
2669.94 25
2670.06 26
2670.18 29
2670.30 32
2670.42 35
2670.53 37
2670.65 40
2670.77 41
2670.89 43
2671.01 44
2671.13 44
2671.24 45
2671.36 45
2671.48 46
2671.60 46
2671.72 47
2671.84 49
2671.96 50
2672.07 52
2672.19 54
2672.31 55
2672.43 55
2672.55 54
2672.67 53
2672.79 49
2672.90 44
2673.02 38
2673.14 31
2673.26 24
2673.38 17
2673.50 12
2673.62 9
2673.73 7
2673.85 7
2673.97 8
2674.09 10
2674.21 11
2674.33 13
2674.44 15
2674.56 19
2674.68 23
2674.80 29
2674.92 36
2675.04 43
2675.16 48
2675.27 51
2675.39 51
2675.51 49
2675.63 44
2675.75 39
2675.87 33
2675.99 28
2676.10 23
2676.22 21
2676.34 21
2676.46 23
2676.58 26
2676.70 31
2676.82 37
2676.93 43
2677.05 49
2677.17 55
2677.29 60
2677.41 64
2677.53 67
2677.65 69
2677.77 70
2677.88 70
2678.00 69
2678.12 69
2678.24 69
2678.36 70
2678.48 72
2678.60 76
2678.71 80
2678.83 84
2678.95 88
2679.07 91
2679.19 93
2679.31 94
2679.43 94
2679.54 92
2679.66 90
2679.78 88
2679.90 85
2680.02 83
2680.14 82
2680.26 80
2680.38 79
2680.49 79
2680.61 78
2680.73 78
2680.85 78
2680.97 78
2681.09 77
2681.21 75
2681.33 71
2681.44 65
2681.56 57
2681.68 48
2681.80 39
2681.92 31
2682.04 26
2682.16 25
2682.27 27
2682.39 31
2682.51 36
2682.63 41
2682.75 45
2682.87 47
2682.99 47
2683.11 47
2683.22 46
2683.34 46
2683.46 46
2683.58 47
2683.70 47
2683.82 46
2683.94 46
2684.06 46
2684.17 47
2684.29 49
2684.41 53
2684.53 59
2684.65 65
2684.77 70
2684.89 75
2685.01 78
2685.13 81
2685.24 82
2685.36 83
2685.48 84
2685.60 86
2685.72 89
2685.84 91
2685.96 94
2686.08 97
2686.19 101
2686.31 104
2686.43 108
2686.55 112
2686.67 116
2686.79 118
2686.91 119
2687.03 119
2687.14 119
2687.26 120
2687.38 122
2687.50 126
2687.62 133
2687.74 142
2687.86 153
2687.98 165
2688.10 176
2688.21 186
2688.33 193
2688.45 198
2688.57 200
2688.69 199
2688.81 198
2688.93 195
2689.05 191
2689.17 187
2689.28 182
2689.40 176
2689.52 170
2689.64 164
2689.76 159
2689.88 155
2690.00 151
2690.12 148
2690.24 146
2690.35 143
2690.47 140
2690.59 137
2690.71 134
2690.83 132
2690.95 132
2691.07 135
2691.19 139
2691.31 144
2691.42 150
2691.54 154
2691.66 157
2691.78 157
2691.90 154
2692.02 150
2692.14 146
2692.26 141
2692.38 138
2692.49 137
2692.61 140
2692.73 145
2692.85 151
2692.97 159
2693.09 167
2693.21 174
2693.33 179
2693.45 184
2693.57 188
2693.68 194
2693.80 201
2693.92 211
2694.04 223
2694.16 238
2694.28 252
2694.40 265
2694.52 277
2694.64 286
2694.76 294
2694.87 299
2694.99 304
2695.11 310
2695.23 317
2695.35 325
2695.47 334
2695.59 345
2695.71 356
2695.83 367
2695.95 377
2696.06 385
2696.18 391
2696.30 393
2696.42 394
2696.54 391
2696.66 387
2696.78 382
2696.90 376
2697.02 369
2697.14 361
2697.26 351
2697.37 341
2697.49 328
2697.61 315
2697.73 300
2697.85 286
2697.97 273
2698.09 261
2698.21 251
2698.33 242
2698.45 234
2698.56 227
2698.68 220
2698.80 213
2698.92 206
2699.04 199
2699.16 193
2699.28 186
2699.40 180
2699.52 173
2699.64 167
2699.76 161
2699.87 156
2699.99 152
2700.11 150
2700.23 147
2700.35 144
2700.47 139
2700.59 132
2700.71 122
2700.83 110
2700.95 96
2701.07 83
2701.19 71
2701.30 61
2701.42 53
2701.54 47
2701.66 43
2701.78 41
2701.90 39
2702.02 37
2702.14 35
2702.26 33
2702.38 31
2702.50 29
2702.62 27
2702.73 26
2702.85 26
2702.97 26
2703.09 27
2703.21 28
2703.33 30
2703.45 31
2703.57 33
2703.69 34
2703.81 35
2703.93 36
2704.05 36
2704.16 37
2704.28 37
2704.40 36
2704.52 36
2704.64 36
2704.76 35
2704.88 34
2705.00 33
2705.12 32
2705.24 30
2705.36 28
2705.48 25
2705.60 22
2705.71 19
2705.83 16
2705.95 13
2706.07 11
2706.19 8
2706.31 6
2706.43 4
2706.55 2
2706.67 1
2706.79 0
2706.91 0
2707.03 0
2707.15 0
2707.27 0
2707.38 0
2707.50 0
2707.62 0
2707.74 0
2707.86 3
2707.98 5
2708.10 6
2708.22 7
2708.34 8
2708.46 8
2708.58 8
2708.70 7
2708.82 7
2708.94 8
2709.05 9
2709.17 10
2709.29 12
2709.41 12
2709.53 13
2709.65 12
2709.77 11
2709.89 10
2710.01 9
2710.13 10
2710.25 11
2710.37 14
2710.49 18
2710.61 23
2710.73 28
2710.84 32
2710.96 35
2711.08 36
2711.20 36
2711.32 34
2711.44 33
2711.56 31
2711.68 30
2711.80 30
2711.92 30
2712.04 29
2712.16 28
2712.28 27
2712.40 25
2712.52 22
2712.64 21
2712.75 19
2712.87 19
2712.99 21
2713.11 23
2713.23 26
2713.35 30
2713.47 32
2713.59 34
2713.71 35
2713.83 34
2713.95 33
2714.07 32
2714.19 30
2714.31 29
2714.43 29
2714.55 29
2714.67 29
2714.78 29
2714.90 29
2715.02 29
2715.14 29
2715.26 29
2715.38 30
2715.50 30
2715.62 30
2715.74 30
2715.86 29
2715.98 28
2716.10 26
2716.22 26
2716.34 27
2716.46 29
2716.58 32
2716.70 35
2716.82 38
2716.94 39
2717.05 38
2717.17 36
2717.29 34
2717.41 31
2717.53 31
2717.65 32
2717.77 35
2717.89 40
2718.01 46
2718.13 53
2718.25 59
2718.37 65
2718.49 69
2718.61 73
2718.73 77
2718.85 80
2718.97 84
2719.09 88
2719.21 93
2719.33 98
2719.44 104
2719.56 109
2719.68 114
2719.80 119
2719.92 124
2720.04 131
2720.16 139
2720.28 149
2720.40 161
2720.52 174
2720.64 189
2720.76 203
2720.88 215
2721.00 224
2721.12 230
2721.24 233
2721.36 232
2721.48 230
2721.60 227
2721.72 223
2721.84 218
2721.96 213
2722.08 208
2722.20 203
2722.31 197
2722.43 191
2722.55 184
2722.67 178
2722.79 172
2722.91 166
2723.03 160
2723.15 153
2723.27 145
2723.39 136
2723.51 125
2723.63 114
2723.75 102
2723.87 90
2723.99 80
2724.11 71
2724.23 64
2724.35 60
2724.47 58
2724.59 59
2724.71 62
2724.83 66
2724.95 70
2725.07 74
2725.19 76
2725.31 76
2725.43 75
2725.55 71
2725.66 66
2725.78 60
2725.90 54
2726.02 48
2726.14 43
2726.26 39
2726.38 35
2726.50 33
2726.62 31
2726.74 29
2726.86 27
2726.98 24
2727.10 22
2727.22 19
2727.34 16
2727.46 13
2727.58 10
2727.70 9
2727.82 8
2727.94 9
2728.06 10
2728.18 13
2728.30 17
2728.42 21
2728.54 25
2728.66 28
2728.78 31
2728.90 33
2729.02 35
2729.14 37
2729.26 38
2729.38 39
2729.50 41
2729.62 42
2729.74 43
2729.86 43
2729.98 43
2730.09 43
2730.21 42
2730.33 40
2730.45 39
2730.57 37
2730.69 36
2730.81 34
2730.93 34
2731.05 34
2731.17 35
2731.29 36
2731.41 38
2731.53 39
2731.65 39
2731.77 37
2731.89 34
2732.01 29
2732.13 23
2732.25 17
2732.37 12
2732.49 8
2732.61 7
2732.73 8
2732.85 10
2732.97 14
2733.09 18
2733.21 21
2733.33 24
2733.45 25
2733.57 26
2733.69 26
2733.81 25
2733.93 24
2734.05 22
2734.17 20
2734.29 18
2734.41 15
2734.53 13
2734.65 11
2734.77 9
2734.89 8
2735.01 9
2735.13 10
2735.25 12
2735.37 15
2735.49 17
2735.61 19
2735.73 20
2735.85 19
2735.97 18
2736.09 17
2736.21 15
2736.33 15
2736.45 14
2736.57 15
2736.69 16
2736.81 18
2736.93 21
2737.05 25
2737.17 29
2737.29 33
2737.41 36
2737.53 39
2737.65 41
2737.77 41
2737.89 41
2738.01 41
2738.13 40
2738.25 40
2738.37 40
2738.49 40
2738.61 41
2738.73 42
2738.85 43
2738.97 44
2739.09 46
2739.21 47
2739.33 48
2739.45 50
2739.57 51
2739.69 52
2739.81 52
2739.93 51
2740.05 50
2740.17 48
2740.29 47
2740.41 45
2740.53 45
2740.65 44
2740.77 43
2740.89 42
2741.01 39
2741.13 36
2741.25 32
2741.37 28
2741.49 26
2741.61 25
2741.73 27
2741.85 31
2741.97 36
2742.09 42
2742.21 48
2742.33 53
2742.45 56
2742.57 58
2742.69 58
2742.81 58
2742.93 57
2743.05 57
2743.17 58
2743.29 59
2743.41 59
2743.53 59
2743.65 56
2743.77 53
2743.89 47
2744.01 41
2744.13 34
2744.25 27
2744.37 20
2744.49 15
2744.61 10
2744.73 7
2744.85 5
2744.97 4
2745.09 5
2745.21 7
2745.33 10
2745.45 13
2745.57 16
2745.69 19
2745.81 21
2745.93 22
2746.05 22
2746.17 21
2746.29 19
2746.41 19
2746.53 19
2746.65 22
2746.77 25
2746.89 31
2747.01 36
2747.13 42
2747.25 47
2747.37 51
2747.49 54
2747.61 57
2747.73 60
2747.85 63
2747.97 65
2748.09 66
2748.21 65
2748.33 62
2748.45 57
2748.57 51
2748.69 43
2748.81 37
2748.93 31
2749.05 27
2749.17 25
2749.29 24
2749.41 25
2749.53 27
2749.65 29
2749.77 32
2749.89 35
2750.01 37
2750.13 38
2750.25 39
2750.37 38
2750.50 36
2750.62 34
2750.74 30
2750.86 26
2750.98 22
2751.10 18
2751.22 15
2751.34 12
2751.46 10
2751.58 10
2751.70 9
2751.82 9
2751.94 8
2752.06 7
2752.18 6
2752.30 5
2752.42 4
2752.54 4
2752.66 4
2752.78 6
2752.90 7
2753.02 9
2753.14 12
2753.26 14
2753.38 17
2753.50 19
2753.62 21
2753.74 24
2753.86 27
2753.98 31
2754.10 36
2754.22 41
2754.34 48
2754.46 53
2754.58 57
2754.70 60
2754.83 59
2754.95 57
2755.07 52
2755.19 47
2755.31 41
2755.43 34
2755.55 29
2755.67 24
2755.79 21
2755.91 19
2756.03 21
2756.15 25
2756.27 30
2756.39 37
2756.51 43
2756.63 49
2756.75 52
2756.87 53
2756.99 53
2757.11 51
2757.23 49
2757.35 47
2757.47 45
2757.59 44
2757.71 44
2757.83 44
2757.95 45
2758.07 45
2758.20 45
2758.32 45
2758.44 45
2758.56 45
2758.68 44
2758.80 44
2758.92 42
2759.04 40
2759.16 37
2759.28 33
2759.40 29
2759.52 25
2759.64 22
2759.76 20
2759.88 19
2760.00 19
2760.12 19
2760.24 18
2760.36 17
2760.48 17
2760.60 16
2760.72 16
2760.84 16
2760.96 18
2761.09 20
2761.21 23
2761.33 26
2761.45 30
2761.57 33
2761.69 37
2761.81 39
2761.93 41
2762.05 40
2762.17 39
2762.29 36
2762.41 33
2762.53 30
2762.65 28
2762.77 27
2762.89 26
2763.01 25
2763.13 25
2763.25 23
2763.37 22
2763.49 19
2763.62 16
2763.74 14
2763.86 12
2763.98 13
2764.10 14
2764.22 18
2764.34 23
2764.46 29
2764.58 35
2764.70 40
2764.82 43
2764.94 45
2765.06 45
2765.18 43
2765.30 40
2765.42 37
2765.54 35
2765.66 35
2765.79 35
2765.91 36
2766.03 38
2766.15 41
2766.27 44
2766.39 47
2766.51 50
2766.63 52
2766.75 54
2766.87 55
2766.99 56
2767.11 57
2767.23 58
2767.35 61
2767.47 64
2767.59 69
2767.71 75
2767.84 81
2767.96 86
2768.08 90
2768.20 92
2768.32 92
2768.44 90
2768.56 88
2768.68 87
2768.80 85
2768.92 85
2769.04 86
2769.16 87
2769.28 89
2769.40 90
2769.52 89
2769.64 87
2769.77 83
2769.89 78
2770.01 73
2770.13 68
2770.25 63
2770.37 58
2770.49 54
2770.61 51
2770.73 49
2770.85 48
2770.97 49
2771.09 52
2771.21 55
2771.33 59
2771.45 63
2771.58 66
2771.70 67
2771.82 66
2771.94 63
2772.06 59
2772.18 56
2772.30 53
2772.42 51
2772.54 50
2772.66 50
2772.78 51
2772.90 51
2773.02 50
2773.14 49
2773.26 48
2773.39 46
2773.51 45
2773.63 44
2773.75 44
2773.87 45
2773.99 46
2774.11 48
2774.23 48
2774.35 48
2774.47 46
2774.59 41
2774.71 35
2774.83 27
2774.96 18
2775.08 11
2775.20 5
2775.32 2
2775.44 2
2775.56 4
2775.68 8
2775.80 13
2775.92 18
2776.04 22
2776.16 24
2776.28 26
2776.40 27
2776.53 28
2776.65 29
2776.77 30
2776.89 30
2777.01 30
2777.13 29
2777.25 27
2777.37 23
2777.49 17
2777.61 11
2777.73 5
2777.85 0
2777.98 0
2778.10 0
2778.22 0
2778.34 0
2778.46 0
2778.58 0
2778.70 0
2778.82 0
2778.94 3
2779.06 7
2779.18 11
2779.30 16
2779.43 21
2779.55 25
2779.67 28
2779.79 30
2779.91 31
2780.03 31
2780.15 31
2780.27 30
2780.39 29
2780.51 28
2780.63 27
2780.75 27
2780.88 26
2781.00 26
2781.12 26
2781.24 25
2781.36 24
2781.48 22
2781.60 21
2781.72 21
2781.84 21
2781.96 22
2782.08 23
2782.21 24
2782.33 26
2782.45 27
2782.57 29
2782.69 31
2782.81 32
2782.93 32
2783.05 32
2783.17 31
2783.29 29
2783.41 27
2783.54 25
2783.66 24
2783.78 24
2783.90 25
2784.02 25
2784.14 26
2784.26 26
2784.38 24
2784.50 22
2784.62 20
2784.75 18
2784.87 16
2784.99 15
2785.11 15
2785.23 15
2785.35 16
2785.47 16
2785.59 15
2785.71 13
2785.83 10
2785.96 7
2786.08 3
2786.20 0
2786.32 0
2786.44 0
2786.56 0
2786.68 0
2786.80 0
2786.92 3
2787.04 6
2787.17 10
2787.29 13
2787.41 15
2787.53 16
2787.65 16
2787.77 14
2787.89 12
2788.01 9
2788.13 5
2788.25 2
2788.38 0
2788.50 0
2788.62 0
2788.74 0
2788.86 0
2788.98 0
2789.10 0
2789.22 0
2789.34 1
2789.47 4
2789.59 6
2789.71 7
2789.83 7
2789.95 7
2790.07 6
2790.19 6
2790.31 6
2790.43 8
2790.56 9
2790.68 12
2790.80 15
2790.92 18
2791.04 22
2791.16 26
2791.28 31
2791.40 35
2791.52 39
2791.65 43
2791.77 45
2791.89 47
2792.01 47
2792.13 47
2792.25 45
2792.37 44
2792.49 41
2792.61 39
2792.74 36
2792.86 33
2792.98 30
2793.10 28
2793.22 27
2793.34 27
2793.46 28
2793.58 29
2793.70 29
2793.83 29
2793.95 28
2794.07 26
2794.19 23
2794.31 22
2794.43 21
2794.55 21
2794.67 23
2794.80 24
2794.92 26
2795.04 27
2795.16 26
2795.28 24
2795.40 22
2795.52 19
2795.64 16
2795.76 14
2795.89 12
2796.01 12
2796.13 12
2796.25 14
2796.37 17
2796.49 21
2796.61 25
2796.73 30
2796.86 35
2796.98 40
2797.10 44
2797.22 48
2797.34 51
2797.46 54
2797.58 57
2797.70 59
2797.83 61
2797.95 61
2798.07 61
2798.19 60
2798.31 58
2798.43 56
2798.55 54
2798.67 53
2798.80 54
2798.92 55
2799.04 58
2799.16 61
2799.28 63
2799.40 65
2799.52 65
2799.64 63
2799.77 60
2799.89 56
2800.01 53
2800.13 50
2800.25 48
2800.37 47
2800.49 48
2800.62 50
2800.74 52
2800.86 55
2800.98 57
2801.10 60
2801.22 63
2801.34 66
2801.46 69
2801.59 71
2801.71 73
2801.83 74
2801.95 74
2802.07 72
2802.19 69
2802.31 66
2802.44 61
2802.56 56
2802.68 51
2802.80 46
2802.92 41
2803.04 38
2803.16 35
2803.28 33
2803.41 33
2803.53 33
2803.65 35
2803.77 37
2803.89 39
2804.01 40
2804.13 40
2804.26 39
2804.38 37
2804.50 35
2804.62 33
2804.74 33
2804.86 35
2804.98 39
2805.11 44
2805.23 48
2805.35 52
2805.47 54
2805.59 54
2805.71 51
2805.83 47
2805.96 42
2806.08 38
2806.20 34
2806.32 32
2806.44 31
2806.56 31
2806.68 32
2806.81 33
2806.93 35
2807.05 36
2807.17 37
2807.29 38
2807.41 39
2807.53 39
2807.66 39
2807.78 39
2807.90 39
2808.02 38
2808.14 37
2808.26 36
2808.39 35
2808.51 35
2808.63 34
2808.75 34
2808.87 34
2808.99 33
2809.11 33
2809.24 32
2809.36 32
2809.48 32
2809.60 34
2809.72 36
2809.84 39
2809.96 42
2810.09 46
2810.21 49
2810.33 51
2810.45 52
2810.57 52
2810.69 50
2810.82 48
2810.94 45
2811.06 43
2811.18 41
2811.30 41
2811.42 42
2811.54 43
2811.67 46
2811.79 49
2811.91 51
2812.03 52
2812.15 52
2812.27 51
2812.40 49
2812.52 45
2812.64 41
2812.76 37
2812.88 34
2813.00 33
2813.12 33
2813.25 35
2813.37 37
2813.49 40
2813.61 43
2813.73 45
2813.85 45
2813.98 44
2814.10 43
2814.22 41
2814.34 39
2814.46 39
2814.58 39
2814.71 41
2814.83 44
2814.95 47
2815.07 52
2815.19 56
2815.31 61
2815.44 65
2815.56 68
2815.68 70
2815.80 69
2815.92 68
2816.04 64
2816.17 60
2816.29 56
2816.41 53
2816.53 50
2816.65 48
2816.77 48
2816.90 47
2817.02 46
2817.14 45
2817.26 41
2817.38 37
2817.50 31
2817.63 25
2817.75 20
2817.87 15
2817.99 12
2818.11 11
2818.23 11
2818.36 13
2818.48 16
2818.60 19
2818.72 21
2818.84 24
2818.96 25
2819.09 26
2819.21 25
2819.33 24
2819.45 22
2819.57 21
2819.69 20
2819.82 19
2819.94 19
2820.06 20
2820.18 20
2820.30 20
2820.42 18
2820.55 16
2820.67 14
2820.79 11
2820.91 10
2821.03 10
2821.16 11
2821.28 14
2821.40 18
2821.52 23
2821.64 27
2821.76 30
2821.89 32
2822.01 33
2822.13 32
2822.25 30
2822.37 28
2822.50 25
2822.62 22
2822.74 21
2822.86 21
2822.98 22
2823.10 24
2823.23 27
2823.35 31
2823.47 33
2823.59 34
2823.71 34
2823.83 32
2823.96 29
2824.08 25
2824.20 21
2824.32 17
2824.44 14
2824.57 12
2824.69 12
2824.81 14
2824.93 16
2825.05 19
2825.18 22
2825.30 25
2825.42 28
2825.54 30
2825.66 33
2825.78 36
2825.91 39
2826.03 42
2826.15 45
2826.27 48
2826.39 50
2826.52 52
2826.64 53
2826.76 53
2826.88 54
2827.00 54
2827.12 54
2827.25 54
2827.37 54
2827.49 53
2827.61 50
2827.73 46
2827.86 41
2827.98 34
2828.10 26
2828.22 17
2828.34 9
2828.47 2
2828.59 0
2828.71 0
2828.83 0
2828.95 0
2829.08 0
2829.20 0
2829.32 0
2829.44 0
2829.56 1
2829.69 7
2829.81 13
2829.93 19
2830.05 24
2830.17 27
2830.30 29
2830.42 29
2830.54 28
2830.66 26
2830.78 24
2830.90 23
2831.03 23
2831.15 24
2831.27 25
2831.39 26
2831.51 28
2831.64 28
2831.76 28
2831.88 28
2832.00 28
2832.12 27
2832.25 27
2832.37 27
2832.49 28
2832.61 28
2832.73 29
2832.86 31
2832.98 33
2833.10 35
2833.22 38
2833.34 40
2833.47 42
2833.59 42
2833.71 41
2833.83 39
2833.95 36
2834.08 31
2834.20 26
2834.32 20
2834.44 15
2834.57 11
2834.69 8
2834.81 7
2834.93 7
2835.05 9
2835.18 11
2835.30 13
2835.42 15
2835.54 17
2835.66 18
2835.79 19
2835.91 19
2836.03 19
2836.15 18
2836.27 17
2836.40 15
2836.52 12
2836.64 9
2836.76 6
2836.88 4
2837.01 4
2837.13 6
2837.25 8
2837.37 12
2837.50 17
2837.62 23
2837.74 28
2837.86 34
2837.98 39
2838.11 44
2838.23 47
2838.35 49
2838.47 49
2838.59 47
2838.72 42
2838.84 36
2838.96 30
2839.08 24
2839.21 20
2839.33 17
2839.45 16
2839.57 16
2839.69 17
2839.82 18
2839.94 18
2840.06 19
2840.18 20
2840.30 21
2840.43 23
2840.55 27
2840.67 31
2840.79 36
2840.92 41
2841.04 47
2841.16 51
2841.28 54
2841.40 56
2841.53 58
2841.65 58
2841.77 57
2841.89 55
2842.02 54
2842.14 53
2842.26 52
2842.38 51
2842.50 51
2842.63 51
2842.75 51
2842.87 50
2842.99 49
2843.12 47
2843.24 44
2843.36 41
2843.48 38
2843.60 36
2843.73 35
2843.85 36
2843.97 39
2844.09 43
2844.22 48
2844.34 53
2844.46 57
2844.58 61
2844.70 65
2844.83 68
2844.95 71
2845.07 74
2845.19 77
2845.32 79
2845.44 80
2845.56 80
2845.68 78
2845.80 74
2845.93 68
2846.05 62
2846.17 55
2846.29 48
2846.42 42
2846.54 36
2846.66 32
2846.78 30
2846.91 30
2847.03 31
2847.15 33
2847.27 36
2847.40 38
2847.52 39
2847.64 39
2847.76 38
2847.88 37
2848.01 36
2848.13 36
2848.25 36
2848.37 37
2848.50 39
2848.62 41
2848.74 42
2848.86 43
2848.99 44
2849.11 44
2849.23 42
2849.35 40
2849.47 38
2849.60 34
2849.72 31
2849.84 29
2849.96 28
2850.09 28
2850.21 30
2850.33 33
2850.45 36
2850.58 39
2850.70 41
2850.82 41
2850.94 39
2851.07 37
2851.19 34
2851.31 31
2851.43 29
2851.56 26
2851.68 23
2851.80 20
2851.92 18
2852.05 15
2852.17 12
2852.29 10
2852.41 9
2852.54 9
2852.66 10
2852.78 12
2852.90 14
2853.02 17
2853.15 19
2853.27 22
2853.39 24
2853.51 27
2853.64 29
2853.76 32
2853.88 34
2854.00 36
2854.13 38
2854.25 38
2854.37 38
2854.49 37
2854.62 35
2854.74 34
2854.86 32
2854.98 29
2855.11 27
2855.23 25
2855.35 23
2855.47 22
2855.60 21
2855.72 20
2855.84 20
2855.96 20
2856.09 20
2856.21 19
2856.33 19
2856.45 17
2856.58 16
2856.70 14
2856.82 12
2856.94 10
2857.07 9
2857.19 9
2857.31 9
2857.43 10
2857.56 12
2857.68 14
2857.80 16
2857.92 17
2858.05 18
2858.17 18
2858.29 18
2858.42 17
2858.54 15
2858.66 13
2858.78 12
2858.91 11
2859.03 10
2859.15 10
2859.27 10
2859.40 10
2859.52 11
2859.64 12
2859.76 15
2859.89 19
2860.01 25
2860.13 31
2860.25 38
2860.38 44
2860.50 50
2860.62 55
2860.74 59
2860.87 62
2860.99 64
2861.11 66
2861.23 66
2861.36 66
2861.48 64
2861.60 62
2861.73 59
2861.85 56
2861.97 53
2862.09 51
2862.22 49
2862.34 48
2862.46 47
2862.58 45
2862.71 42
2862.83 38
2862.95 33
2863.07 28
2863.20 23
2863.32 18
2863.44 15
2863.57 14
2863.69 13
2863.81 13
2863.93 12
2864.06 12
2864.18 10
2864.30 9
2864.42 7
2864.55 5
2864.67 4
2864.79 3
2864.91 3
2865.04 4
2865.16 4
2865.28 3
2865.41 2
2865.53 0
2865.65 0
2865.77 0
2865.90 0
2866.02 0
2866.14 0
2866.26 1
2866.39 8
2866.51 16
2866.63 23
2866.76 29
2866.88 33
2867.00 36
2867.12 37
2867.25 37
2867.37 36
2867.49 35
2867.61 35
2867.74 35
2867.86 36
2867.98 38
2868.11 41
2868.23 44
2868.35 47
2868.47 51
2868.60 55
2868.72 60
2868.84 65
2868.97 71
2869.09 77
2869.21 84
2869.33 91
2869.46 97
2869.58 102
2869.70 105
2869.82 106
2869.95 106
2870.07 104
2870.19 102
2870.32 100
2870.44 99
2870.56 98
2870.68 100
2870.81 102
2870.93 105
2871.05 108
2871.18 110
2871.30 112
2871.42 112
2871.54 111
2871.67 110
2871.79 108
2871.91 107
2872.04 106
2872.16 105
2872.28 104
2872.40 103
2872.53 103
2872.65 102
2872.77 103
2872.90 105
2873.02 110
2873.14 116
2873.26 125
2873.39 135
2873.51 145
2873.63 154
2873.76 161
2873.88 165
2874.00 166
2874.12 165
2874.25 162
2874.37 158
2874.49 153
2874.62 149
2874.74 146
2874.86 144
2874.99 142
2875.11 140
2875.23 138
2875.35 135
2875.48 131
2875.60 126
2875.72 121
2875.85 115
2875.97 108
2876.09 101
2876.21 93
2876.34 85
2876.46 76
2876.58 68
2876.71 61
2876.83 55
2876.95 51
2877.08 48
2877.20 48
2877.32 48
2877.44 49
2877.57 50
2877.69 50
2877.81 49
2877.94 48
2878.06 46
2878.18 44
2878.30 43
2878.43 42
2878.55 42
2878.67 42
2878.80 43
2878.92 45
2879.04 47
2879.17 50
2879.29 54
2879.41 57
2879.53 61
2879.66 64
2879.78 67
2879.90 69
2880.03 69
2880.15 67
2880.27 65
2880.40 62
2880.52 59
2880.64 56
2880.77 55
2880.89 54
2881.01 55
2881.13 55
2881.26 55
2881.38 54
2881.50 52
2881.63 50
2881.75 47
2881.87 43
2882.00 40
2882.12 37
2882.24 33
2882.36 30
2882.49 26
2882.61 22
2882.73 19
2882.86 16
2882.98 14
2883.10 13
2883.23 12
2883.35 12
2883.47 11
2883.60 11
2883.72 10
2883.84 9
2883.97 7
2884.09 5
2884.21 4
2884.33 2
2884.46 0
2884.58 0
2884.70 0
2884.83 0
2884.95 0
2885.07 0
2885.20 0
2885.32 0
2885.44 0
2885.57 5
2885.69 12
2885.81 19
2885.94 27
2886.06 34
2886.18 41
2886.30 45
2886.43 48
2886.55 49
2886.67 49
2886.80 48
2886.92 47
2887.04 45
2887.17 44
2887.29 43
2887.41 43
2887.54 42
2887.66 41
2887.78 39
2887.91 37
2888.03 34
2888.15 30
2888.28 26
2888.40 22
2888.52 18
2888.65 15
2888.77 13
2888.89 13
2889.01 14
2889.14 15
2889.26 17
2889.38 17
2889.51 17
2889.63 15
2889.75 11
2889.88 6
2890.00 1
2890.12 0
2890.25 0
2890.37 0
2890.49 0
2890.62 0
2890.74 0
2890.86 6
2890.99 12
2891.11 19
2891.23 24
2891.36 28
2891.48 31
2891.60 32
2891.73 32
2891.85 31
2891.97 30
2892.10 29
2892.22 28
2892.34 28
2892.47 28
2892.59 28
2892.71 28
2892.84 29
2892.96 29
2893.08 31
2893.21 33
2893.33 37
2893.45 41
2893.58 46
2893.70 51
2893.82 55
2893.95 57
2894.07 57
2894.19 55
2894.32 52
2894.44 48
2894.56 44
2894.69 40
2894.81 37
2894.93 35
2895.06 34
2895.18 34
2895.30 34
2895.43 35
2895.55 36
2895.67 37
2895.80 38
2895.92 39
2896.04 39
2896.17 39
2896.29 38
2896.41 37
2896.54 34
2896.66 32
2896.78 29
2896.91 26
2897.03 24
2897.15 22
2897.28 20
2897.40 20
2897.52 20
2897.65 22
2897.77 24
2897.89 27
2898.02 30
2898.14 33
2898.26 34
2898.39 35
2898.51 34
2898.63 33
2898.76 33
2898.88 34
2899.00 36
2899.13 40
2899.25 45
2899.37 49
2899.50 52
2899.62 52
2899.74 50
2899.87 45
2899.99 41
2900.12 37
2900.24 34
2900.36 34
2900.49 35
2900.61 37
2900.73 38
2900.86 38
2900.98 35
2901.10 32
2901.23 28
2901.35 24
2901.47 20
2901.60 18
2901.72 16
2901.84 16
2901.97 16
2902.09 16
2902.21 18
2902.34 20
2902.46 23
2902.58 28
2902.71 33
2902.83 38
2902.96 43
2903.08 47
2903.20 49
2903.33 51
2903.45 51
2903.57 51
2903.70 52
2903.82 52
2903.94 53
2904.07 52
2904.19 52
2904.31 50
2904.44 49
2904.56 48
2904.68 48
2904.81 48
2904.93 49
2905.06 52
2905.18 54
2905.30 56
2905.43 59
2905.55 61
2905.67 63
2905.80 66
2905.92 68
2906.04 70
2906.17 71
2906.29 72
2906.41 72
2906.54 70
2906.66 68
2906.79 66
2906.91 65
2907.03 64
2907.16 63
2907.28 64
2907.40 64
2907.53 65
2907.65 65
2907.77 65
2907.90 65
2908.02 64
2908.15 62
2908.27 61
2908.39 60
2908.52 59
2908.64 59
2908.76 59
2908.89 59
2909.01 61
2909.13 62
2909.26 65
2909.38 68
2909.51 71
2909.63 76
2909.75 80
2909.88 83
2910.00 86
2910.12 86
2910.25 84
2910.37 80
2910.49 74
2910.62 68
2910.74 62
2910.87 57
2910.99 53
2911.11 52
2911.24 52
2911.36 53
2911.48 56
2911.61 58
2911.73 61
2911.86 63
2911.98 64
2912.10 64
2912.23 63
2912.35 60
2912.47 56
2912.60 51
2912.72 46
2912.85 40
2912.97 35
2913.09 30
2913.22 25
2913.34 22
2913.46 19
2913.59 17
2913.71 15
2913.83 15
2913.96 14
2914.08 14
2914.21 14
2914.33 15
2914.45 16
2914.58 17
2914.70 18
2914.82 19
2914.95 20
2915.07 20
2915.20 19
2915.32 17
2915.44 15
2915.57 13
2915.69 10
2915.82 9
2915.94 9
2916.06 10
2916.19 13
2916.31 18
2916.43 23
2916.56 28
2916.68 33
2916.81 37
2916.93 40
2917.05 42
2917.18 42
2917.30 42
2917.42 41
2917.55 39
2917.67 36
2917.80 32
2917.92 28
2918.04 23
2918.17 19
2918.29 15
2918.42 13
2918.54 13
2918.66 15
2918.79 19
2918.91 24
2919.03 31
2919.16 39
2919.28 46
2919.41 51
2919.53 56
2919.65 59
2919.78 61
2919.90 62
2920.03 63
2920.15 64
2920.27 67
2920.40 70
2920.52 74
2920.64 78
2920.77 83
2920.89 86
2921.02 88
2921.14 89
2921.26 89
2921.39 89
2921.51 89
2921.64 89
2921.76 89
2921.88 90
2922.01 91
2922.13 91
2922.26 89
2922.38 87
2922.50 83
2922.63 79
2922.75 75
2922.88 72
2923.00 70
2923.12 70
2923.25 70
2923.37 71
2923.50 72
2923.62 73
2923.74 74
2923.87 75
2923.99 75
2924.11 76
2924.24 76
2924.36 76
2924.49 75
2924.61 74
2924.73 73
2924.86 71
2924.98 69
2925.11 66
2925.23 64
2925.35 60
2925.48 56
2925.60 51
2925.73 46
2925.85 41
2925.97 37
2926.10 33
2926.22 32
2926.35 32
2926.47 34
2926.59 37
2926.72 41
2926.84 45
2926.97 48
2927.09 50
2927.21 50
2927.34 50
2927.46 49
2927.59 49
2927.71 48
2927.84 49
2927.96 49
2928.08 50
2928.21 52
2928.33 53
2928.46 53
2928.58 53
2928.70 52
2928.83 50
2928.95 49
2929.08 47
2929.20 46
2929.32 46
2929.45 45
2929.57 46
2929.70 46
2929.82 47
2929.94 47
2930.07 49
2930.19 51
2930.32 56
2930.44 62
2930.56 70
2930.69 79
2930.81 88
2930.94 95
2931.06 98
2931.19 99
2931.31 96
2931.43 91
2931.56 85
2931.68 80
2931.81 77
2931.93 76
2932.05 77
2932.18 79
2932.30 81
2932.43 83
2932.55 84
2932.67 84
2932.80 83
2932.92 82
2933.05 81
2933.17 81
2933.30 81
2933.42 81
2933.54 81
2933.67 79
2933.79 77
2933.92 73
2934.04 69
2934.16 64
2934.29 60
2934.41 56
2934.54 54
2934.66 53
2934.79 55
2934.91 59
2935.03 65
2935.16 72
2935.28 80
2935.41 87
2935.53 94
2935.66 99
2935.78 103
2935.90 107
2936.03 110
2936.15 114
2936.28 118
2936.40 123
2936.52 128
2936.65 133
2936.77 137
2936.90 141
2937.02 143
2937.15 145
2937.27 146
2937.39 146
2937.52 146
2937.64 144
2937.77 141
2937.89 138
2938.02 133
2938.14 129
2938.26 126
2938.39 124
2938.51 123
2938.64 123
2938.76 123
2938.89 123
2939.01 123
2939.13 122
2939.26 122
2939.38 122
2939.51 123
2939.63 125
2939.76 128
2939.88 130
2940.00 132
2940.13 132
2940.25 133
2940.38 132
2940.50 132
2940.63 131
2940.75 130
2940.87 128
2941.00 125
2941.12 120
2941.25 114
2941.37 107
2941.50 100
2941.62 93
2941.74 88
2941.87 83
2941.99 80
2942.12 78
2942.24 76
2942.37 74
2942.49 72
2942.61 69
2942.74 65
2942.86 60
2942.99 55
2943.11 49
2943.24 44
2943.36 39
2943.49 34
2943.61 30
2943.73 27
2943.86 25
2943.98 24
2944.11 24
2944.23 24
2944.36 25
2944.48 26
2944.60 27
2944.73 28
2944.85 29
2944.98 30
2945.10 32
2945.23 33
2945.35 34
2945.48 33
2945.60 32
2945.72 29
2945.85 25
2945.97 22
2946.10 19
2946.22 17
2946.35 16
2946.47 16
2946.60 18
2946.72 19
2946.84 21
2946.97 23
2947.09 25
2947.22 27
2947.34 29
2947.47 32
2947.59 35
2947.72 38
2947.84 39
2947.96 38
2948.09 35
2948.21 31
2948.34 26
2948.46 21
2948.59 16
2948.71 13
2948.84 10
2948.96 10
2949.09 10
2949.21 12
2949.33 15
2949.46 17
2949.58 20
2949.71 21
2949.83 22
2949.96 22
2950.08 20
2950.21 18
2950.33 15
2950.45 12
2950.58 10
2950.70 8
2950.83 7
2950.95 8
2951.08 9
2951.20 12
2951.33 16
2951.45 20
2951.58 23
2951.70 26
2951.82 28
2951.95 28
2952.07 27
2952.20 25
2952.32 23
2952.45 23
2952.57 25
2952.70 29
2952.82 35
2952.95 41
2953.07 46
2953.19 50
2953.32 52
2953.44 52
2953.57 51
2953.69 50
2953.82 50
2953.94 52
2954.07 55
2954.19 59
2954.32 64
2954.44 68
2954.57 70
2954.69 71
2954.81 69
2954.94 66
2955.06 63
2955.19 58
2955.31 54
2955.44 49
2955.56 45
2955.69 41
2955.81 38
2955.94 36
2956.06 35
2956.19 35
2956.31 36
2956.43 37
2956.56 37
2956.68 38
2956.81 38
2956.93 37
2957.06 37
2957.18 37
2957.31 37
2957.43 37
2957.56 38
2957.68 39
2957.81 40
2957.93 40
2958.06 39
2958.18 37
2958.30 35
2958.43 33
2958.55 32
2958.68 32
2958.80 33
2958.93 36
2959.05 39
2959.18 42
2959.30 45
2959.43 47
2959.55 48
2959.68 49
2959.80 50
2959.93 51
2960.05 52
2960.18 54
2960.30 56
2960.42 57
2960.55 58
2960.67 58
2960.80 57
2960.92 55
2961.05 52
2961.17 48
2961.30 44
2961.42 40
2961.55 35
2961.67 31
2961.80 27
2961.92 23
2962.05 20
2962.17 18
2962.30 17
2962.42 16
2962.55 16
2962.67 17
2962.80 17
2962.92 18
2963.04 18
2963.17 19
2963.29 19
2963.42 18
2963.54 18
2963.67 18
2963.79 18
2963.92 20
2964.04 22
2964.17 26
2964.29 30
2964.42 34
2964.54 39
2964.67 45
2964.79 51
2964.92 57
2965.04 62
2965.17 66
2965.29 69
2965.42 70
2965.54 70
2965.67 69
2965.79 68
2965.92 66
2966.04 66
2966.17 66
2966.29 67
2966.42 68
2966.54 69
2966.66 69
2966.79 68
2966.91 66
2967.04 63
2967.16 61
2967.29 59
2967.41 59
2967.54 59
2967.66 60
2967.79 61
2967.91 61
2968.04 60
2968.16 56
2968.29 51
2968.41 45
2968.54 39
2968.66 33
2968.79 29
2968.91 26
2969.04 25
2969.16 24
2969.29 23
2969.41 21
2969.54 19
2969.66 16
2969.79 14
2969.91 12
2970.04 13
2970.16 16
2970.29 21
2970.41 28
2970.54 35
2970.66 43
2970.79 50
2970.91 55
2971.04 58
2971.16 59
2971.29 57
2971.41 52
2971.54 46
2971.66 38
2971.79 29
2971.91 21
2972.04 12
2972.16 5
2972.29 0
2972.41 0
2972.54 0
2972.66 0
2972.79 0
2972.91 0
2973.04 0
2973.16 0
2973.29 0
2973.41 4
2973.54 8
2973.66 12
2973.79 14
2973.91 14
2974.04 15
2974.16 15
2974.29 15
2974.41 16
2974.54 17
2974.66 19
2974.79 21
2974.91 22
2975.04 22
2975.16 21
2975.29 19
2975.41 17
2975.54 16
2975.66 14
2975.79 14
2975.91 14
2976.04 16
2976.16 18
2976.29 21
2976.41 23
2976.54 25
2976.66 26
2976.79 27
2976.91 27
2977.04 27
2977.16 27
2977.29 27
2977.41 28
2977.54 29
2977.66 31
2977.79 32
2977.91 33
2978.04 33
2978.16 32
2978.29 31
2978.41 29
2978.54 28
2978.66 27
2978.79 27
2978.91 27
2979.04 27
2979.16 28
2979.29 28
2979.41 29
2979.54 29
2979.66 29
2979.79 28
2979.92 27
2980.04 26
2980.17 24
2980.29 21
2980.42 19
2980.54 16
2980.67 15
2980.79 14
2980.92 14
2981.04 14
2981.17 16
2981.29 17
2981.42 19
2981.54 20
2981.67 22
2981.79 23
2981.92 24
2982.04 25
2982.17 26
2982.29 26
2982.42 27
2982.54 28
2982.67 30
2982.79 33
2982.92 36
2983.04 39
2983.17 43
2983.30 46
2983.42 48
2983.55 49
2983.67 49
2983.80 47
2983.92 43
2984.05 38
2984.17 32
2984.30 26
2984.42 21
2984.55 17
2984.67 15
2984.80 15
2984.92 16
2985.05 18
2985.17 20
2985.30 21
2985.42 22
2985.55 23
2985.67 22
2985.80 22
2985.93 21
2986.05 20
2986.18 20
2986.30 20
2986.43 21
2986.55 23
2986.68 25
2986.80 29
2986.93 32
2987.05 37
2987.18 41
2987.30 44
2987.43 46
2987.55 47
2987.68 47
2987.80 46
2987.93 44
2988.06 42
2988.18 40
2988.31 38
2988.43 36
2988.56 35
2988.68 33
2988.81 30
2988.93 28
2989.06 27
2989.18 25
2989.31 24
2989.43 22
2989.56 21
2989.68 19
2989.81 16
2989.94 14
2990.06 11
2990.19 9
2990.31 7
2990.44 8
2990.56 10
2990.69 14
2990.81 20
2990.94 27
2991.06 33
2991.19 39
2991.31 43
2991.44 45
2991.56 45
2991.69 43
2991.82 40
2991.94 37
2992.07 34
2992.19 32
2992.32 31
2992.44 31
2992.57 31
2992.69 31
2992.82 31
2992.94 30
2993.07 29
2993.20 27
2993.32 26
2993.45 25
2993.57 25
2993.70 26
2993.82 29
2993.95 33
2994.07 37
2994.20 42
2994.32 46
2994.45 49
2994.57 52
2994.70 54
2994.83 56
2994.95 57
2995.08 59
2995.20 60
2995.33 62
2995.45 64
2995.58 66
2995.70 68
2995.83 70
2995.96 70
2996.08 68
2996.21 65
2996.33 60
2996.46 55
2996.58 51
2996.71 48
2996.83 46
2996.96 46
2997.08 48
2997.21 50
2997.34 52
2997.46 53
2997.59 54
2997.71 54
2997.84 54
2997.96 53
2998.09 52
2998.21 51
2998.34 49
2998.47 47
2998.59 44
2998.72 42
2998.84 39
2998.97 37
2999.09 35
2999.22 34
2999.34 34
2999.47 36
2999.60 40
2999.72 44
2999.85 50
2999.97 56
3000.10 62
3000.22 67
3000.35 72
3000.47 76
3000.60 80
3000.73 82
3000.85 83
3000.98 83
3001.10 82
3001.23 79
3001.35 75
3001.48 71
3001.60 66
3001.73 63
3001.86 60
3001.98 58
3002.11 57
3002.23 56
3002.36 56
3002.48 57
3002.61 57
3002.73 57
3002.86 58
3002.99 58
3003.11 58
3003.24 57
3003.36 56
3003.49 54
3003.61 53
3003.74 51
3003.87 49
3003.99 47
3004.12 46
3004.24 45
3004.37 43
3004.49 43
3004.62 42
3004.75 41
3004.87 39
3005.00 37
3005.12 35
3005.25 33
3005.37 30
3005.50 28
3005.62 26
3005.75 25
3005.88 25
3006.00 26
3006.13 27
3006.25 28
3006.38 30
3006.50 31
3006.63 31
3006.76 30
3006.88 28
3007.01 25
3007.13 21
3007.26 17
3007.38 13
3007.51 9
3007.64 7
3007.76 6
3007.89 6
3008.01 7
3008.14 9
3008.26 12
3008.39 15
3008.52 17
3008.64 20
3008.77 23
3008.89 25
3009.02 27
3009.14 28
3009.27 30
3009.40 31
3009.52 32
3009.65 33
3009.77 34
3009.90 35
3010.03 34
3010.15 33
3010.28 31
3010.40 28
3010.53 26
3010.65 25
3010.78 26
3010.91 28
3011.03 32
3011.16 38
3011.28 45
3011.41 52
3011.53 58
3011.66 63
3011.79 65
3011.91 65
3012.04 62
3012.16 57
3012.29 52
3012.42 48
3012.54 45
3012.67 46
3012.79 48
3012.92 53
3013.04 58
3013.17 62
3013.30 65
3013.42 64
3013.55 61
3013.67 56
3013.80 49
3013.93 42
3014.05 37
3014.18 33
3014.30 30
3014.43 29
3014.55 29
3014.68 30
3014.81 31
3014.93 33
3015.06 34
3015.18 35
3015.31 37
3015.44 39
3015.56 41
3015.69 43
3015.81 45
3015.94 47
3016.07 49
3016.19 50
3016.32 52
3016.44 55
3016.57 58
3016.70 62
3016.82 66
3016.95 69
3017.07 71
3017.20 70
3017.32 67
3017.45 63
3017.58 57
3017.70 51
3017.83 46
3017.95 42
3018.08 39
3018.21 37
3018.33 35
3018.46 33
3018.58 31
3018.71 27
3018.84 24
3018.96 21
3019.09 18
3019.21 17
3019.34 18
3019.47 21
3019.59 26
3019.72 31
3019.84 36
3019.97 41
3020.10 44
3020.22 46
3020.35 46
3020.47 46
3020.60 45
3020.73 45
3020.85 46
3020.98 47
3021.10 48
3021.23 50
3021.36 50
3021.48 50
3021.61 49
3021.73 47
3021.86 45
3021.99 43
3022.11 40
3022.24 38
3022.36 37
3022.49 36
3022.62 36
3022.74 36
3022.87 36
3022.99 37
3023.12 37
3023.25 37
3023.37 37
3023.50 37
3023.62 38
3023.75 38
3023.88 39
3024.00 40
3024.13 42
3024.25 43
3024.38 45
3024.51 47
3024.63 48
3024.76 50
3024.88 51
3025.01 52
3025.14 52
3025.26 51
3025.39 48
3025.52 44
3025.64 39
3025.77 32
3025.89 26
3026.02 21
3026.15 18
3026.27 15
3026.40 15
3026.52 15
3026.65 16
3026.78 17
3026.90 16
3027.03 14
3027.15 12
3027.28 9
3027.41 7
3027.53 5
3027.66 4
3027.79 5
3027.91 7
3028.04 10
3028.16 13
3028.29 16
3028.42 18
3028.54 18
3028.67 18
3028.79 17
3028.92 16
3029.05 15
3029.17 15
3029.30 16
3029.43 16
3029.55 16
3029.68 16
3029.80 15
3029.93 14
3030.06 14
3030.18 13
3030.31 14
3030.44 16
3030.56 19
3030.69 23
3030.81 26
3030.94 29
3031.07 31
3031.19 32
3031.32 32
3031.44 31
3031.57 30
3031.70 28
3031.82 27
3031.95 25
3032.08 21
3032.20 18
3032.33 13
3032.45 9
3032.58 6
3032.71 3
3032.83 3
3032.96 4
3033.09 7
3033.21 10
3033.34 13
3033.46 15
3033.59 16
3033.72 15
3033.84 14
3033.97 11
3034.10 8
3034.22 5
3034.35 3
3034.48 2
3034.60 2
3034.73 4
3034.85 6
3034.98 10
3035.11 13
3035.23 15
3035.36 16
3035.49 16
3035.61 15
3035.74 13
3035.86 11
3035.99 8
3036.12 6
3036.24 4
3036.37 3
3036.50 2
3036.62 2
3036.75 4
3036.87 6
3037.00 10
3037.13 14
3037.25 19
3037.38 24
3037.51 27
3037.63 30
3037.76 31
3037.89 32
3038.01 32
3038.14 31
3038.26 32
3038.39 33
3038.52 36
3038.64 41
3038.77 46
3038.90 52
3039.02 58
3039.15 63
3039.28 66
3039.40 67
3039.53 65
3039.65 61
3039.78 56
3039.91 50
3040.03 44
3040.16 38
3040.29 32
3040.41 27
3040.54 23
3040.67 20
3040.79 16
3040.92 13
3041.05 9
3041.17 5
3041.30 1
3041.42 0
3041.55 0
3041.68 0
3041.80 0
3041.93 0
3042.06 0
3042.18 0
3042.31 1
3042.44 3
3042.56 3
3042.69 3
3042.82 4
3042.94 5
3043.07 6
3043.19 8
3043.32 11
3043.45 15
3043.57 18
3043.70 21
3043.83 23
3043.95 24
3044.08 24
3044.21 23
3044.33 22
3044.46 20
3044.59 20
3044.71 20
3044.84 20
3044.97 21
3045.09 21
3045.22 21
3045.35 19
3045.47 17
3045.60 14
3045.72 11
3045.85 8
3045.98 5
3046.10 4
3046.23 3
3046.36 3
3046.48 4
3046.61 5
3046.74 6
3046.86 8
3046.99 10
3047.12 12
3047.24 14
3047.37 16
3047.50 18
3047.62 20
3047.75 21
3047.88 22
3048.00 22
3048.13 23
3048.26 24
3048.38 26
3048.51 28
3048.64 30
3048.76 33
3048.89 34
3049.02 35
3049.14 35
3049.27 34
3049.39 33
3049.52 33
3049.65 33
3049.77 34
3049.90 37
3050.03 40
3050.15 44
3050.28 48
3050.41 52
3050.53 56
3050.66 59
3050.79 62
3050.91 65
3051.04 65
3051.17 65
3051.29 62
3051.42 57
3051.55 50
3051.67 42
3051.80 33
3051.93 25
3052.05 18
3052.18 15
3052.31 14
3052.43 17
3052.56 22
3052.69 28
3052.81 35
3052.94 41
3053.07 45
3053.19 47
3053.32 47
3053.45 46
3053.57 44
3053.70 41
3053.83 39
3053.95 37
3054.08 36
3054.21 36
3054.33 37
3054.46 38
3054.59 39
3054.71 40
3054.84 42
3054.97 44
3055.09 45
3055.22 47
3055.35 48
3055.47 48
3055.60 47
3055.73 45
3055.85 42
3055.98 38
3056.11 33
3056.23 27
3056.36 20
3056.49 15
3056.62 10
3056.74 7
3056.87 6
3057.00 7
3057.12 9
3057.25 13
3057.38 17
3057.50 20
3057.63 24
3057.76 27
3057.88 30
3058.01 33
3058.14 36
3058.26 39
3058.39 42
3058.52 44
3058.64 46
3058.77 47
3058.90 47
3059.02 46
3059.15 45
3059.28 44
3059.40 44
3059.53 45
3059.66 47
3059.78 50
3059.91 55
3060.04 59
3060.16 64
3060.29 69
3060.42 73
3060.55 77
3060.67 79
3060.80 80
3060.93 80
3061.05 79
3061.18 76
3061.31 72
3061.43 68
3061.56 64
3061.69 61
3061.81 59
3061.94 58
3062.07 58
3062.19 58
3062.32 57
3062.45 55
3062.57 50
3062.70 43
3062.83 36
3062.96 28
3063.08 20
3063.21 15
3063.34 12
3063.46 10
3063.59 10
3063.72 11
3063.84 12
3063.97 12
3064.10 11
3064.22 10
3064.35 10
3064.48 9
3064.61 11
3064.73 13
3064.86 17
3064.99 21
3065.11 26
3065.24 30
3065.37 34
3065.49 38
3065.62 40
3065.75 42
3065.87 44
3066.00 44
3066.13 44
3066.26 42
3066.38 40
3066.51 37
3066.64 35
3066.76 33
3066.89 32
3067.02 32
3067.14 33
3067.27 35
3067.40 38
3067.52 41
3067.65 44
3067.78 46
3067.91 48
3068.03 50
3068.16 52
3068.29 54
3068.41 56
3068.54 59
3068.67 62
3068.79 66
3068.92 69
3069.05 73
3069.18 76
3069.30 78
3069.43 80
3069.56 81
3069.68 81
3069.81 80
3069.94 79
3070.06 77
3070.19 76
3070.32 74
3070.45 73
3070.57 72
3070.70 71
3070.83 70
3070.95 68
3071.08 67
3071.21 67
3071.34 66
3071.46 66
3071.59 66
3071.72 65
3071.84 63
3071.97 60
3072.10 56
3072.22 51
3072.35 45
3072.48 40
3072.61 36
3072.73 32
3072.86 29
3072.99 28
3073.11 28
3073.24 28
3073.37 30
3073.50 32
3073.62 34
3073.75 35
3073.88 36
3074.00 36
3074.13 35
3074.26 32
3074.39 29
3074.51 25
3074.64 21
3074.77 17
3074.89 15
3075.02 14
3075.15 16
3075.27 20
3075.40 26
3075.53 33
3075.66 42
3075.78 50
3075.91 57
3076.04 61
3076.16 64
3076.29 64
3076.42 62
3076.55 59
3076.67 54
3076.80 49
3076.93 45
3077.06 41
3077.18 40
3077.31 40
3077.44 42
3077.56 44
3077.69 48
3077.82 51
3077.95 54
3078.07 56
3078.20 57
3078.33 58
3078.45 58
3078.58 57
3078.71 57
3078.84 56
3078.96 56
3079.09 56
3079.22 57
3079.34 59
3079.47 61
3079.60 64
3079.73 68
3079.85 72
3079.98 75
3080.11 78
3080.24 78
3080.36 77
3080.49 73
3080.62 67
3080.74 59
3080.87 51
3081.00 43
3081.13 35
3081.25 30
3081.38 26
3081.51 24
3081.63 23
3081.76 24
3081.89 25
3082.02 27
3082.14 29
3082.27 31
3082.40 33
3082.53 34
3082.65 36
3082.78 38
3082.91 40
3083.03 42
3083.16 43
3083.29 44
3083.42 44
3083.54 44
3083.67 45
3083.80 45
3083.93 46
3084.05 49
3084.18 51
3084.31 54
3084.44 57
3084.56 57
3084.69 56
3084.82 52
3084.94 45
3085.07 37
3085.20 28
3085.33 19
3085.45 12
3085.58 8
3085.71 6
3085.84 6
3085.96 9
3086.09 13
3086.22 18
3086.35 23
3086.47 28
3086.60 32
3086.73 36
3086.85 39
3086.98 41
3087.11 43
3087.24 45
3087.36 47
3087.49 48
3087.62 50
3087.75 51
3087.87 52
3088.00 53
3088.13 54
3088.26 54
3088.38 55
3088.51 55
3088.64 56
3088.77 56
3088.89 56
3089.02 54
3089.15 52
3089.28 49
3089.40 45
3089.53 41
3089.66 36
3089.79 31
3089.91 26
3090.04 22
3090.17 19
3090.29 16
3090.42 15
3090.55 15
3090.68 16
3090.80 18
3090.93 21
3091.06 25
3091.19 28
3091.31 30
3091.44 31
3091.57 32
3091.70 30
3091.82 29
3091.95 26
3092.08 24
3092.21 22
3092.33 21
3092.46 20
3092.59 20
3092.72 21
3092.84 23
3092.97 26
3093.10 29
3093.23 34
3093.35 38
3093.48 41
3093.61 43
3093.74 43
3093.86 41
3093.99 37
3094.12 33
3094.25 29
3094.37 25
3094.50 23
3094.63 23
3094.76 24
3094.88 27
3095.01 31
3095.14 36
3095.27 41
3095.39 47
3095.52 52
3095.65 55
3095.78 58
3095.90 59
3096.03 59
3096.16 57
3096.29 56
3096.41 55
3096.54 55
3096.67 57
3096.80 60
3096.93 63
3097.05 68
3097.18 71
3097.31 74
3097.44 76
3097.56 76
3097.69 75
3097.82 73
3097.95 70
3098.07 66
3098.20 62
3098.33 58
3098.46 54
3098.58 50
3098.71 46
3098.84 42
3098.97 39
3099.09 35
3099.22 32
3099.35 29
3099.48 26
3099.61 24
3099.73 21
3099.86 19
3099.99 16
3100.12 13
3100.24 9
3100.37 6
3100.50 3
3100.63 0
3100.75 0
3100.88 0
3101.01 0
3101.14 0
3101.26 0
3101.39 0
3101.52 3
3101.65 7
3101.78 12
3101.90 18
3102.03 25
3102.16 30
3102.29 34
3102.41 36
3102.54 36
3102.67 34
3102.80 31
3102.92 27
3103.05 23
3103.18 19
3103.31 14
3103.44 10
3103.56 5
3103.69 0
3103.82 0
3103.95 0
3104.07 0
3104.20 0
3104.33 0
3104.46 0
3104.58 0
3104.71 3
3104.84 11
3104.97 18
3105.10 25
3105.22 30
3105.35 33
3105.48 35
3105.61 37
3105.73 38
3105.86 40
3105.99 42
3106.12 46
3106.25 51
3106.37 57
3106.50 64
3106.63 71
3106.76 76
3106.88 81
3107.01 83
3107.14 83
3107.27 82
3107.40 80
3107.52 78
3107.65 75
3107.78 73
3107.91 71
3108.03 69
3108.16 67
3108.29 65
3108.42 64
3108.55 62
3108.67 60
3108.80 58
3108.93 56
3109.06 53
3109.18 51
3109.31 48
3109.44 47
3109.57 46
3109.70 45
3109.82 45
3109.95 45
3110.08 45
3110.21 44
3110.34 43
3110.46 41
3110.59 39
3110.72 36
3110.85 32
3110.97 27
3111.10 23
3111.23 18
3111.36 13
3111.49 10
3111.61 8
3111.74 7
3111.87 9
3112.00 12
3112.13 15
3112.25 19
3112.38 23
3112.51 26
3112.64 30
3112.77 33
3112.89 35
3113.02 37
3113.15 38
3113.28 38
3113.40 37
3113.53 35
3113.66 33
3113.79 31
3113.92 30
3114.04 30
3114.17 31
3114.30 33
3114.43 36
3114.56 40
3114.68 43
3114.81 47
3114.94 50
3115.07 53
3115.20 55
3115.32 55
3115.45 55
3115.58 54
3115.71 54
3115.84 53
3115.96 53
3116.09 53
3116.22 53
3116.35 54
3116.48 55
3116.60 55
3116.73 56
3116.86 58
3116.99 61
3117.12 65
3117.24 70
3117.37 76
3117.50 82
3117.63 86
3117.76 89
3117.88 90
3118.01 89
3118.14 88
3118.27 85
3118.40 82
3118.52 80
3118.65 77
3118.78 75
3118.91 72
3119.04 70
3119.16 68
3119.29 66
3119.42 64
3119.55 63
3119.68 63
3119.80 63
3119.93 64
3120.06 65
3120.19 67
3120.32 70
3120.44 73
3120.57 75
3120.70 78
3120.83 79
3120.96 79
3121.08 78
3121.21 77
3121.34 76
3121.47 75
3121.60 75
3121.72 77
3121.85 79
3121.98 82
3122.11 85
3122.24 87
3122.37 88
3122.49 88
3122.62 86
3122.75 85
3122.88 83
3123.01 81
3123.13 79
3123.26 78
3123.39 77
3123.52 75
3123.65 74
3123.77 73
3123.90 72
3124.03 70
3124.16 70
3124.29 69
3124.42 69
3124.54 70
3124.67 72
3124.80 75
3124.93 78
3125.06 80
3125.18 82
3125.31 82
3125.44 81
3125.57 79
3125.70 76
3125.83 73
3125.95 72
3126.08 72
3126.21 74
3126.34 77
3126.47 80
3126.59 83
3126.72 84
3126.85 83
3126.98 82
3127.11 81
3127.24 81
3127.36 81
3127.49 83
3127.62 86
3127.75 89
3127.88 91
3128.00 93
3128.13 94
3128.26 93
3128.39 93
3128.52 91
3128.65 90
3128.77 87
3128.90 85
3129.03 82
3129.16 79
3129.29 76
3129.42 74
3129.54 72
3129.67 71
3129.80 71
3129.93 71
3130.06 70
3130.18 69
3130.31 67
3130.44 65
3130.57 63
3130.70 62
3130.83 60
3130.95 59
3131.08 59
3131.21 58
3131.34 57
3131.47 56
3131.60 55
3131.72 54
3131.85 53
3131.98 53
3132.11 53
3132.24 53
3132.37 54
3132.49 54
3132.62 56
3132.75 58
3132.88 60
3133.01 61
3133.14 62
3133.26 61
3133.39 59
3133.52 54
3133.65 48
3133.78 40
3133.91 33
3134.03 27
3134.16 22
3134.29 20
3134.42 20
3134.55 22
3134.68 26
3134.80 30
3134.93 34
3135.06 38
3135.19 41
3135.32 43
3135.45 45
3135.57 48
3135.70 51
3135.83 54
3135.96 58
3136.09 62
3136.22 66
3136.34 69
3136.47 70
3136.60 71
3136.73 71
3136.86 71
3136.99 72
3137.11 74
3137.24 77
3137.37 80
3137.50 85
3137.63 89
3137.76 92
3137.89 95
3138.01 98
3138.14 99
3138.27 100
3138.40 101
3138.53 100
3138.66 98
3138.78 95
3138.91 90
3139.04 85
3139.17 80
3139.30 77
3139.43 75
3139.55 76
3139.68 79
3139.81 83
3139.94 88
3140.07 93
3140.20 96
3140.33 97
3140.45 97
3140.58 95
3140.71 91
3140.84 85
3140.97 79
3141.10 74
3141.22 69
3141.35 67
3141.48 67
3141.61 68
3141.74 70
3141.87 72
3142.00 72
3142.12 70
3142.25 65
3142.38 59
3142.51 52
3142.64 44
3142.77 38
3142.90 34
3143.02 32
3143.15 32
3143.28 34
3143.41 37
3143.54 40
3143.67 42
3143.80 44
3143.92 44
3144.05 42
3144.18 41
3144.31 39
3144.44 40
3144.57 41
3144.69 44
3144.82 47
3144.95 50
3145.08 52
3145.21 52
3145.34 50
3145.47 48
3145.59 46
3145.72 44
3145.85 45
3145.98 48
3146.11 51
3146.24 56
3146.37 60
3146.50 63
3146.62 65
3146.75 65
3146.88 65
3147.01 64
3147.14 63
3147.27 63
3147.40 62
3147.52 63
3147.65 64
3147.78 65
3147.91 67
3148.04 69
3148.17 70
3148.30 72
3148.42 74
3148.55 75
3148.68 76
3148.81 77
3148.94 78
3149.07 78
3149.20 79
3149.32 80
3149.45 81
3149.58 82
3149.71 83
3149.84 82
3149.97 80
3150.10 77
3150.23 72
3150.35 68
3150.48 65
3150.61 63
3150.74 63
3150.87 65
3151.00 68
3151.13 71
3151.25 75
3151.38 77
3151.51 79
3151.64 80
3151.77 80
3151.90 81
3152.03 82
3152.16 85
3152.28 89
3152.41 93
3152.54 98
3152.67 102
3152.80 103
3152.93 103
3153.06 99
3153.19 93
3153.31 86
3153.44 77
3153.57 69
3153.70 62
3153.83 57
3153.96 54
3154.09 53
3154.22 53
3154.34 54
3154.47 54
3154.60 54
3154.73 51
3154.86 47
3154.99 43
3155.12 38
3155.25 35
3155.37 33
3155.50 34
3155.63 36
3155.76 40
3155.89 45
3156.02 49
3156.15 52
3156.28 54
3156.40 55
3156.53 55
3156.66 55
3156.79 56
3156.92 57
3157.05 58
3157.18 60
3157.31 63
3157.44 65
3157.56 67
3157.69 68
3157.82 70
3157.95 72
3158.08 74
3158.21 78
3158.34 82
3158.47 86
3158.59 90
3158.72 93
3158.85 95
3158.98 95
3159.11 96
3159.24 96
3159.37 98
3159.50 101
3159.63 105
3159.75 110
3159.88 117
3160.01 124
3160.14 131
3160.27 137
3160.40 142
3160.53 146
3160.66 148
3160.79 150
3160.91 150
3161.04 149
3161.17 148
3161.30 146
3161.43 145
3161.56 144
3161.69 145
3161.82 148
3161.95 153
3162.07 162
3162.20 172
3162.33 185
3162.46 198
3162.59 211
3162.72 224
3162.85 237
3162.98 249
3163.11 261
3163.23 272
3163.36 284
3163.49 295
3163.62 305
3163.75 313
3163.88 320
3164.01 325
3164.14 329
3164.27 332
3164.40 335
3164.52 339
3164.65 342
3164.78 344
3164.91 345
3165.04 344
3165.17 342
3165.30 337
3165.43 332
3165.56 328
3165.69 325
3165.81 325
3165.94 327
3166.07 331
3166.20 336
3166.33 340
3166.46 342
3166.59 341
3166.72 337
3166.85 329
3166.98 318
3167.10 306
3167.23 293
3167.36 281
3167.49 270
3167.62 260
3167.75 251
3167.88 242
3168.01 234
3168.14 227
3168.27 221
3168.39 217
3168.52 213
3168.65 209
3168.78 204
3168.91 198
3169.04 190
3169.17 181
3169.30 172
3169.43 163
3169.56 156
3169.68 151
3169.81 150
3169.94 150
3170.07 152
3170.20 154
3170.33 155
3170.46 155
3170.59 153
3170.72 150
3170.85 147
3170.98 143
3171.10 140
3171.23 137
3171.36 133
3171.49 130
3171.62 125
3171.75 121
3171.88 116
3172.01 111
3172.14 107
3172.27 103
3172.40 101
3172.53 100
3172.65 101
3172.78 102
3172.91 105
3173.04 107
3173.17 110
3173.30 112
3173.43 113
3173.56 112
3173.69 110
3173.82 106
3173.95 102
3174.07 97
3174.20 93
3174.33 90
3174.46 87
3174.59 85
3174.72 84
3174.85 84
3174.98 85
3175.11 87
3175.24 90
3175.37 93
3175.50 96
3175.62 97
3175.75 96
3175.88 94
3176.01 89
3176.14 85
3176.27 81
3176.40 78
3176.53 79
3176.66 81
3176.79 86
3176.92 91
3177.05 95
3177.18 99
3177.30 100
3177.43 99
3177.56 97
3177.69 94
3177.82 90
3177.95 86
3178.08 83
3178.21 81
3178.34 79
3178.47 79
3178.60 80
3178.73 81
3178.86 82
3178.98 81
3179.11 80
3179.24 77
3179.37 72
3179.50 67
3179.63 60
3179.76 54
3179.89 47
3180.02 41
3180.15 36
3180.28 32
3180.41 29
3180.54 27
3180.67 27
3180.79 30
3180.92 34
3181.05 41
3181.18 49
3181.31 59
3181.44 70
3181.57 79
3181.70 87
3181.83 93
3181.96 97
3182.09 99
3182.22 99
3182.35 99
3182.48 100
3182.61 101
3182.73 103
3182.86 106
3182.99 109
3183.12 111
3183.25 113
3183.38 113
3183.51 112
3183.64 109
3183.77 105
3183.90 100
3184.03 94
3184.16 88
3184.29 82
3184.42 77
3184.55 72
3184.67 68
3184.80 66
3184.93 64
3185.06 62
3185.19 60
3185.32 58
3185.45 55
3185.58 52
3185.71 50
3185.84 49
3185.97 48
3186.10 48
3186.23 49
3186.36 49
3186.49 48
3186.62 45
3186.75 40
3186.87 35
3187.00 30
3187.13 26
3187.26 23
3187.39 22
3187.52 23
3187.65 26
3187.78 29
3187.91 32
3188.04 35
3188.17 37
3188.30 39
3188.43 40
3188.56 40
3188.69 40
3188.82 41
3188.95 41
3189.07 42
3189.20 43
3189.33 45
3189.46 45
3189.59 46
3189.72 45
3189.85 45
3189.98 44
3190.11 44
3190.24 45
3190.37 47
3190.50 49
3190.63 51
3190.76 52
3190.89 52
3191.02 51
3191.15 49
3191.28 46
3191.41 44
3191.54 41
3191.66 39
3191.79 39
3191.92 39
3192.05 41
3192.18 44
3192.31 48
3192.44 53
3192.57 58
3192.70 63
3192.83 67
3192.96 71
3193.09 73
3193.22 75
3193.35 77
3193.48 78
3193.61 78
3193.74 79
3193.87 79
3194.00 78
3194.13 78
3194.26 77
3194.39 76
3194.51 76
3194.64 77
3194.77 79
3194.90 81
3195.03 83
3195.16 84
3195.29 84
3195.42 82
3195.55 79
3195.68 75
3195.81 71
3195.94 68
3196.07 67
3196.20 68
3196.33 70
3196.46 72
3196.59 75
3196.72 75
3196.85 75
3196.98 72
3197.11 69
3197.24 65
3197.37 61
3197.50 58
3197.63 56
3197.75 57
3197.88 59
3198.01 61
3198.14 64
3198.27 66
3198.40 67
3198.53 67
3198.66 65
3198.79 63
3198.92 61
3199.05 60
3199.18 60
3199.31 61
3199.44 63
3199.57 66
3199.70 69
3199.83 71
3199.96 74
3200.09 76
3200.22 78
3200.35 79
3200.48 80
3200.61 79
3200.74 77
3200.87 75
3201.00 72
3201.13 69
3201.26 67
3201.39 67
3201.52 67
3201.65 69
3201.78 72
3201.90 75
3202.03 77
3202.16 78
3202.29 79
3202.42 77
3202.55 74
3202.68 70
3202.81 65
3202.94 58
3203.07 52
3203.20 47
3203.33 43
3203.46 41
3203.59 39
3203.72 39
3203.85 39
3203.98 39
3204.11 39
3204.24 38
3204.37 37
3204.50 37
3204.63 38
3204.76 39
3204.89 42
3205.02 46
3205.15 49
3205.28 53
3205.41 55
3205.54 57
3205.67 59
3205.80 60
3205.93 62
3206.06 64
3206.19 66
3206.32 68
3206.45 69
3206.58 70
3206.71 69
3206.84 68
3206.97 67
3207.10 65
3207.23 63
3207.36 60
3207.49 58
3207.62 55
3207.75 52
3207.87 49
3208.00 45
3208.13 42
3208.26 38
3208.39 34
3208.52 31
3208.65 27
3208.78 23
3208.91 19
3209.04 16
3209.17 14
3209.30 13
3209.43 13
3209.56 14
3209.69 16
3209.82 18
3209.95 20
3210.08 21
3210.21 21
3210.34 21
3210.47 22
3210.60 23
3210.73 24
3210.86 27
3210.99 30
3211.12 33
3211.25 36
3211.38 38
3211.51 40
3211.64 41
3211.77 41
3211.90 40
3212.03 37
3212.16 33
3212.29 29
3212.42 24
3212.55 19
3212.68 17
3212.81 17
3212.94 19
3213.07 23
3213.20 28
3213.33 34
3213.46 38
3213.59 40
3213.72 41
3213.85 40
3213.98 39
3214.11 37
3214.24 37
3214.37 37
3214.50 39
3214.63 41
3214.76 43
3214.89 45
3215.02 47
3215.15 47
3215.28 47
3215.41 47
3215.54 46
3215.67 45
3215.80 45
3215.93 46
3216.06 48
3216.19 50
3216.32 54
3216.45 58
3216.58 62
3216.71 67
3216.84 72
3216.97 76
3217.10 80
3217.23 82
3217.36 84
3217.49 83
3217.62 81
3217.75 77
3217.88 71
3218.01 65
3218.14 57
3218.27 50
3218.40 43
3218.53 37
3218.66 32
3218.79 27
3218.92 24
3219.05 21
3219.18 18
3219.31 16
3219.44 14
3219.57 13
3219.70 12
3219.83 12
3219.96 12
3220.09 13
3220.22 15
3220.35 18
3220.48 20
3220.61 23
3220.74 26
3220.87 28
3221.00 29
3221.13 30
3221.26 30
3221.39 29
3221.52 28
3221.65 27
3221.78 26
3221.91 25
3222.04 24
3222.17 25
3222.30 25
3222.43 25
3222.56 24
3222.69 22
3222.82 20
3222.95 17
3223.08 13
3223.21 9
3223.35 6
3223.48 3
3223.61 0
3223.74 0
3223.87 0
3224.00 0
3224.13 0
3224.26 0
3224.39 0
3224.52 0
3224.65 0
3224.78 0
3224.91 4
3225.04 9
3225.17 16
3225.30 23
3225.43 30
3225.56 37
3225.69 44
3225.82 50
3225.95 54
3226.08 58
3226.21 61
3226.34 63
3226.47 64
3226.60 64
3226.73 63
3226.86 62
3226.99 60
3227.12 57
3227.25 54
3227.38 51
3227.51 48
3227.64 45
3227.77 42
3227.90 39
3228.03 36
3228.16 33
3228.29 30
3228.42 27
3228.55 25
3228.68 22
3228.81 19
3228.94 16
3229.07 14
3229.20 11
3229.34 9
3229.47 7
3229.60 6
3229.73 6
3229.86 8
3229.99 11
3230.12 15
3230.25 20
3230.38 25
3230.51 29
3230.64 33
3230.77 35
3230.90 35
3231.03 34
3231.16 32
3231.29 29
3231.42 27
3231.55 26
3231.68 25
3231.81 25
3231.94 26
3232.07 28
3232.20 29
3232.33 29
3232.46 30
3232.59 29
3232.72 29
3232.85 30
3232.98 30
3233.11 31
3233.24 33
3233.38 35
3233.51 37
3233.64 39
3233.77 40
3233.90 41
3234.03 42
3234.16 41
3234.29 41
3234.42 40
3234.55 39
3234.68 37
3234.81 34
3234.94 30
3235.07 25
3235.20 20
3235.33 14
3235.46 10
3235.59 5
3235.72 2
3235.85 0
3235.98 0
3236.11 0
3236.24 0
3236.37 0
3236.50 0
3236.63 0
3236.77 0
3236.90 0
3237.03 0
3237.16 0
3237.29 2
3237.42 5
3237.55 10
3237.68 14
3237.81 17
3237.94 19
3238.07 19
3238.20 17
3238.33 12
3238.46 7
3238.59 1
3238.72 0
3238.85 0
3238.98 0
3239.11 0
3239.24 0
3239.37 1
3239.50 8
3239.64 14
3239.77 20
3239.90 25
3240.03 29
3240.16 30
3240.29 31
3240.42 31
3240.55 32
3240.68 34
3240.81 36
3240.94 38
3241.07 41
3241.20 43
3241.33 43
3241.46 41
3241.59 39
3241.72 35
3241.85 32
3241.98 28
3242.12 26
3242.25 25
3242.38 25
3242.51 25
3242.64 27
3242.77 28
3242.90 28
3243.03 28
3243.16 26
3243.29 22
3243.42 18
3243.55 12
3243.68 7
3243.81 3
3243.94 1
3244.07 1
3244.20 3
3244.33 7
3244.47 12
3244.60 17
3244.73 21
3244.86 25
3244.99 28
3245.12 29
3245.25 30
3245.38 30
3245.51 29
3245.64 29
3245.77 28
3245.90 28
3246.03 28
3246.16 28
3246.29 29
3246.42 30
3246.55 31
3246.69 32
3246.82 34
3246.95 36
3247.08 39
3247.21 43
3247.34 48
3247.47 53
3247.60 58
3247.73 63
3247.86 67
3247.99 70
3248.12 72
3248.25 73
3248.38 74
3248.51 74
3248.65 74
3248.78 74
3248.91 75
3249.04 76
3249.17 79
3249.30 82
3249.43 87
3249.56 93
3249.69 100
3249.82 107
3249.95 113
3250.08 120
3250.21 126
3250.34 131
3250.47 134
3250.61 136
3250.74 136
3250.87 136
3251.00 134
3251.13 131
3251.26 129
3251.39 127
3251.52 125
3251.65 125
3251.78 126
3251.91 128
3252.04 131
3252.17 134
3252.31 137
3252.44 140
3252.57 143
3252.70 144
3252.83 144
3252.96 144
3253.09 141
3253.22 138
3253.35 134
3253.48 130
3253.61 125
3253.74 119
3253.87 114
3254.00 110
3254.14 106
3254.27 103
3254.40 101
3254.53 99
3254.66 98
3254.79 96
3254.92 95
3255.05 94
3255.18 93
3255.31 94
3255.44 96
3255.57 100
3255.71 105
3255.84 111
3255.97 117
3256.10 122
3256.23 126
3256.36 127
3256.49 126
3256.62 123
3256.75 119
3256.88 115
3257.01 110
3257.14 105
3257.28 99
3257.41 93
3257.54 86
3257.67 78
3257.80 72
3257.93 66
3258.06 62
3258.19 60
3258.32 60
3258.45 61
3258.58 63
3258.71 65
3258.85 66
3258.98 66
3259.11 67
3259.24 67
3259.37 67
3259.50 67
3259.63 67
3259.76 66
3259.89 65
3260.02 63
3260.15 60
3260.29 56
3260.42 53
3260.55 51
3260.68 49
3260.81 48
3260.94 49
3261.07 50
3261.20 52
3261.33 53
3261.46 53
3261.59 52
3261.73 49
3261.86 45
3261.99 41
3262.12 37
3262.25 33
3262.38 31
3262.51 29
3262.64 29
3262.77 31
3262.90 33
3263.03 36
3263.17 39
3263.30 42
3263.43 44
3263.56 46
3263.69 46
3263.82 47
3263.95 47
3264.08 48
3264.21 50
3264.34 52
3264.48 55
3264.61 58
3264.74 62
3264.87 65
3265.00 70
3265.13 76
3265.26 84
3265.39 94
3265.52 106
3265.65 118
3265.79 130
3265.92 140
3266.05 147
3266.18 152
3266.31 154
3266.44 154
3266.57 155
3266.70 156
3266.83 160
3266.96 167
3267.10 176
3267.23 187
3267.36 199
3267.49 212
3267.62 224
3267.75 235
3267.88 245
3268.01 253
3268.14 261
3268.28 268
3268.41 275
3268.54 281
3268.67 286
3268.80 290
3268.93 292
3269.06 292
3269.19 291
3269.32 289
3269.45 287
3269.59 284
3269.72 281
3269.85 277
3269.98 273
3270.11 269
3270.24 266
3270.37 263
3270.50 262
3270.63 263
3270.77 265
3270.90 270
3271.03 275
3271.16 280
3271.29 284
3271.42 285
3271.55 285
3271.68 281
3271.81 275
3271.95 266
3272.08 254
3272.21 240
3272.34 226
3272.47 211
3272.60 197
3272.73 184
3272.86 173
3273.00 163
3273.13 153
3273.26 144
3273.39 135
3273.52 126
3273.65 118
3273.78 110
3273.91 103
3274.04 98
3274.18 95
3274.31 93
3274.44 93
3274.57 92
3274.70 93
3274.83 93
3274.96 94
3275.09 94
3275.23 94
3275.36 92
3275.49 90
3275.62 85
3275.75 79
3275.88 71
3276.01 63
3276.14 56
3276.27 50
3276.41 46
3276.54 45
3276.67 46
3276.80 48
3276.93 50
3277.06 54
3277.19 56
3277.32 59
3277.46 60
3277.59 61
3277.72 61
3277.85 61
3277.98 60
3278.11 58
3278.24 57
3278.37 55
3278.51 53
3278.64 51
3278.77 49
3278.90 47
3279.03 44
3279.16 41
3279.29 38
3279.43 35
3279.56 32
3279.69 30
3279.82 28
3279.95 28
3280.08 28
3280.21 30
3280.34 31
3280.48 33
3280.61 35
3280.74 36
3280.87 36
3281.00 35
3281.13 33
3281.26 31
3281.39 28
3281.53 26
3281.66 24
3281.79 24
3281.92 24
3282.05 25
3282.18 27
3282.31 30
3282.45 34
3282.58 38
3282.71 42
3282.84 46
3282.97 50
3283.10 53
3283.23 56
3283.36 59
3283.50 61
3283.63 63
3283.76 65
3283.89 65
3284.02 65
3284.15 64
3284.28 61
3284.42 57
3284.55 53
3284.68 48
3284.81 44
3284.94 40
3285.07 36
3285.20 33
3285.34 31
3285.47 30
3285.60 29
3285.73 28
3285.86 27
3285.99 25
3286.12 23
3286.26 21
3286.39 20
3286.52 20
3286.65 21
3286.78 24
3286.91 28
3287.04 32
3287.18 36
3287.31 40
3287.44 42
3287.57 43
3287.70 44
3287.83 43
3287.96 42
3288.10 41
3288.23 39
3288.36 38
3288.49 38
3288.62 38
3288.75 40
3288.88 42
3289.02 45
3289.15 48
3289.28 50
3289.41 51
3289.54 51
3289.67 50
3289.80 47
3289.94 44
3290.07 41
3290.20 37
3290.33 34
3290.46 32
3290.59 31
3290.73 33
3290.86 36
3290.99 41
3291.12 47
3291.25 52
3291.38 57
3291.51 60
3291.65 63
3291.78 64
3291.91 66
3292.04 68
3292.17 70
3292.30 71
3292.44 72
3292.57 70
3292.70 67
3292.83 62
3292.96 54
3293.09 44
3293.22 34
3293.36 24
3293.49 15
3293.62 7
3293.75 0
3293.88 0
3294.01 0
3294.15 0
3294.28 0
3294.41 0
3294.54 0
3294.67 0
3294.80 0
3294.94 0
3295.07 4
3295.20 10
3295.33 17
3295.46 24
3295.59 30
3295.72 35
3295.86 39
3295.99 41
3296.12 42
3296.25 44
3296.38 45
3296.51 48
3296.65 51
3296.78 55
3296.91 59
3297.04 64
3297.17 68
3297.30 72
3297.44 75
3297.57 77
3297.70 78
3297.83 80
3297.96 81
3298.09 84
3298.23 87
3298.36 92
3298.49 97
3298.62 102
3298.75 108
3298.88 112
3299.02 116
3299.15 119
3299.28 121
3299.41 124
3299.54 125
3299.67 126
3299.81 127
3299.94 126
3300.07 125
3300.20 124
3300.33 124
3300.46 126
3300.60 128
3300.73 133
3300.86 139
3300.99 145
3301.12 150
3301.25 154
3301.39 156
3301.52 156
3301.65 153
3301.78 147
3301.91 140
3302.05 131
3302.18 121
3302.31 113
3302.44 106
3302.57 101
3302.70 98
3302.84 96
3302.97 94
3303.10 92
3303.23 90
3303.36 88
3303.49 86
3303.63 85
3303.76 85
3303.89 86
3304.02 87
3304.15 88
3304.29 89
3304.42 89
3304.55 88
3304.68 86
3304.81 85
3304.94 85
3305.08 85
3305.21 85
3305.34 84
3305.47 83
3305.60 81
3305.73 78
3305.87 74
3306.00 70
3306.13 67
3306.26 64
3306.39 62
3306.53 61
3306.66 61
3306.79 61
3306.92 61
3307.05 61
3307.19 59
3307.32 57
3307.45 55
3307.58 52
3307.71 50
3307.84 50
3307.98 51
3308.11 54
3308.24 57
3308.37 59
3308.50 61
3308.64 60
3308.77 58
3308.90 55
3309.03 52
3309.16 50
3309.29 49
3309.43 50
3309.56 53
3309.69 57
3309.82 61
3309.95 66
3310.09 69
3310.22 70
3310.35 68
3310.48 65
3310.61 60
3310.75 54
3310.88 49
3311.01 45
3311.14 43
3311.27 43
3311.41 44
3311.54 46
3311.67 48
3311.80 49
3311.93 48
3312.06 45
3312.20 40
3312.33 35
3312.46 29
3312.59 24
3312.72 20
3312.86 17
3312.99 16
3313.12 16
3313.25 16
3313.38 17
3313.52 17
3313.65 16
3313.78 16
3313.91 15
3314.04 13
3314.18 12
3314.31 11
3314.44 9
3314.57 8
3314.70 6
3314.84 4
3314.97 2
3315.10 2
3315.23 2
3315.36 5
3315.50 8
3315.63 11
3315.76 16
3315.89 19
3316.02 23
3316.16 25
3316.29 26
3316.42 26
3316.55 25
3316.68 24
3316.82 21
3316.95 18
3317.08 16
3317.21 13
3317.34 12
3317.48 11
3317.61 12
3317.74 15
3317.87 19
3318.00 22
3318.14 26
3318.27 29
3318.40 31
3318.53 31
3318.67 29
3318.80 27
3318.93 24
3319.06 20
3319.19 17
3319.33 14
3319.46 12
3319.59 11
3319.72 12
3319.85 13
3319.99 15
3320.12 16
3320.25 18
3320.38 19
3320.51 18
3320.65 17
3320.78 16
3320.91 14
3321.04 12
3321.18 11
3321.31 10
3321.44 10
3321.57 9
3321.70 10
3321.84 11
3321.97 12
3322.10 15
3322.23 17
3322.36 20
3322.50 22
3322.63 24
3322.76 23
3322.89 21
3323.02 18
3323.16 15
3323.29 12
3323.42 10
3323.55 10
3323.69 10
3323.82 12
3323.95 13
3324.08 14
3324.21 14
3324.35 14
3324.48 14
3324.61 14
3324.74 14
3324.88 14
3325.01 14
3325.14 15
3325.27 15
3325.40 17
3325.54 19
3325.67 22
3325.80 27
3325.93 33
3326.07 40
3326.20 46
3326.33 50
3326.46 53
3326.59 54
3326.73 52
3326.86 49
3326.99 46
3327.12 43
3327.26 40
3327.39 39
3327.52 38
3327.65 37
3327.78 36
3327.92 34
3328.05 33
3328.18 32
3328.31 31
3328.45 30
3328.58 30
3328.71 30
3328.84 30
3328.97 31
3329.11 31
3329.24 32
3329.37 33
3329.50 35
3329.64 39
3329.77 42
3329.90 46
3330.03 48
3330.17 49
3330.30 49
3330.43 48
3330.56 46
3330.69 44
3330.83 42
3330.96 41
3331.09 39
3331.22 37
3331.36 35
3331.49 31
3331.62 26
3331.75 22
3331.89 17
3332.02 14
3332.15 12
3332.28 11
3332.41 11
3332.55 11
3332.68 12
3332.81 12
3332.94 11
3333.08 10
3333.21 8
3333.34 7
3333.47 6
3333.61 6
3333.74 7
3333.87 8
3334.00 10
3334.14 12
3334.27 14
3334.40 16
3334.53 17
3334.66 16
3334.80 15
3334.93 13
3335.06 10
3335.19 8
3335.33 6
3335.46 6
3335.59 7
3335.72 9
3335.86 12
3335.99 15
3336.12 18
3336.25 20
3336.39 21
3336.52 21
3336.65 19
3336.78 16
3336.92 13
3337.05 9
3337.18 6
3337.31 5
3337.45 7
3337.58 11
3337.71 16
3337.84 24
3337.98 31
3338.11 38
3338.24 44
3338.37 50
3338.51 54
3338.64 57
3338.77 60
3338.90 61
3339.04 62
3339.17 60
3339.30 58
3339.43 53
3339.57 47
3339.70 41
3339.83 35
3339.96 29
3340.10 24
3340.23 20
3340.36 16
3340.49 13
3340.63 9
3340.76 5
3340.89 0
3341.02 0
3341.16 0
3341.29 0
3341.42 0
3341.55 0
3341.69 0
3341.82 0
3341.95 3
3342.08 10
3342.22 15
3342.35 17
3342.48 17
3342.61 15
3342.75 12
3342.88 9
3343.01 7
3343.14 6
3343.28 6
3343.41 9
3343.54 12
3343.67 16
3343.81 20
3343.94 23
3344.07 24
3344.20 23
3344.34 19
3344.47 12
3344.60 4
3344.73 0
3344.87 0
3345.00 0
3345.13 0
3345.26 0
3345.40 0
3345.53 0
3345.66 0
3345.79 7
3345.93 12
3346.06 16
3346.19 19
3346.33 20
3346.46 20
3346.59 20
3346.72 20
3346.86 20
3346.99 21
3347.12 22
3347.25 24
3347.39 25
3347.52 27
3347.65 29
3347.78 30
3347.92 29
3348.05 28
3348.18 26
3348.31 23
3348.45 19
3348.58 15
3348.71 12
3348.85 9
3348.98 6
3349.11 5
3349.24 4
3349.38 4
3349.51 5
3349.64 7
3349.77 10
3349.91 13
3350.04 17
3350.17 22
3350.31 26
3350.44 30
3350.57 33
3350.70 35
3350.84 37
3350.97 39
3351.10 40
3351.23 42
3351.37 44
3351.50 47
3351.63 50
3351.76 53
3351.90 56
3352.03 58
3352.16 61
3352.30 63
3352.43 64
3352.56 66
3352.69 68
3352.83 69
3352.96 69
3353.09 67
3353.23 65
3353.36 62
3353.49 59
3353.62 55
3353.76 52
3353.89 49
3354.02 47
3354.15 44
3354.29 41
3354.42 38
3354.55 33
3354.69 28
3354.82 22
3354.95 17
3355.08 13
3355.22 10
3355.35 10
3355.48 11
3355.62 13
3355.75 18
3355.88 23
3356.01 29
3356.15 36
3356.28 43
3356.41 50
3356.54 55
3356.68 60
3356.81 63
3356.94 64
3357.08 64
3357.21 62
3357.34 59
3357.47 55
3357.61 52
3357.74 47
3357.87 43
3358.01 39
3358.14 34
3358.27 30
3358.40 26
3358.54 22
3358.67 20
3358.80 17
3358.94 16
3359.07 15
3359.20 14
3359.33 13
3359.47 12
3359.60 11
3359.73 9
3359.87 7
3360.00 5
3360.13 4
3360.26 4
3360.40 5
3360.53 7
3360.66 9
3360.80 12
3360.93 14
3361.06 16
3361.20 17
3361.33 16
3361.46 15
3361.59 13
3361.73 11
3361.86 9
3361.99 10
3362.13 11
3362.26 14
3362.39 17
3362.52 20
3362.66 20
3362.79 17
3362.92 11
3363.06 4
3363.19 0
3363.32 0
3363.46 0
3363.59 0
3363.72 0
3363.85 0
3363.99 0
3364.12 6
3364.25 10
3364.39 12
3364.52 12
3364.65 9
3364.78 6
3364.92 3
3365.05 0
3365.18 0
3365.32 0
3365.45 0
3365.58 3
3365.72 6
3365.85 9
3365.98 12
3366.11 14
3366.25 16
3366.38 17
3366.51 19
3366.65 20
3366.78 23
3366.91 27
3367.05 32
3367.18 38
3367.31 45
3367.45 51
3367.58 56
3367.71 61
3367.84 66
3367.98 70
3368.11 74
3368.24 79
3368.38 83
3368.51 87
3368.64 89
3368.78 89
3368.91 88
3369.04 85
3369.17 82
3369.31 79
3369.44 78
3369.57 77
3369.71 76
3369.84 76
3369.97 75
3370.11 73
3370.24 71
3370.37 69
3370.51 68
3370.64 67
3370.77 67
3370.91 68
3371.04 69
3371.17 69
3371.30 68
3371.44 66
3371.57 63
3371.70 58
3371.84 54
3371.97 49
3372.10 44
3372.24 40
3372.37 36
3372.50 33
3372.64 32
3372.77 33
3372.90 36
3373.04 41
3373.17 49
3373.30 57
3373.43 64
3373.57 70
3373.70 73
3373.83 73
3373.97 70
3374.10 64
3374.23 58
3374.37 52
3374.50 46
3374.63 43
3374.77 40
3374.90 40
3375.03 40
3375.17 42
3375.30 45
3375.43 48
3375.57 51
3375.70 53
3375.83 54
3375.97 53
3376.10 51
3376.23 46
3376.36 40
3376.50 34
3376.63 27
3376.76 22
3376.90 19
3377.03 18
3377.16 20
3377.30 23
3377.43 28
3377.56 33
3377.70 38
3377.83 42
3377.96 45
3378.10 46
3378.23 46
3378.36 44
3378.50 41
3378.63 37
3378.76 34
3378.90 31
3379.03 30
3379.16 30
3379.30 31
3379.43 34
3379.56 39
3379.70 43
3379.83 48
3379.96 52
3380.10 55
3380.23 56
3380.36 57
3380.50 55
3380.63 52
3380.76 48
3380.90 44
3381.03 41
3381.16 39
3381.30 39
3381.43 40
3381.56 43
3381.70 47
3381.83 52
3381.96 58
3382.10 62
3382.23 66
3382.36 69
3382.50 71
3382.63 71
3382.76 71
3382.90 71
3383.03 70
3383.16 71
3383.30 73
3383.43 76
3383.56 81
3383.70 87
3383.83 94
3383.96 101
3384.10 107
3384.23 111
3384.36 113
3384.50 112
3384.63 109
3384.76 103
3384.90 96
3385.03 88
3385.16 81
3385.30 74
3385.43 69
3385.56 66
3385.70 63
3385.83 62
3385.96 61
3386.10 60
3386.23 59
3386.36 57
3386.50 55
3386.63 53
3386.76 50
3386.90 47
3387.03 43
3387.16 39
3387.30 35
3387.43 30
3387.56 25
3387.70 22
3387.83 19
3387.96 17
3388.10 16
3388.23 17
3388.36 17
3388.50 19
3388.63 21
3388.76 22
3388.90 24
3389.03 25
3389.17 26
3389.30 26
3389.43 26
3389.57 26
3389.70 27
3389.83 27
3389.97 27
3390.10 28
3390.23 30
3390.37 32
3390.50 34
3390.63 37
3390.77 39
3390.90 41
3391.03 41
3391.17 41
3391.30 39
3391.43 36
3391.57 33
3391.70 30
3391.84 27
3391.97 26
3392.10 25
3392.24 26
3392.37 27
3392.50 30
3392.64 32
3392.77 36
3392.90 39
3393.04 41
3393.17 43
3393.30 44
3393.44 44
3393.57 44
3393.70 44
3393.84 44
3393.97 45
3394.11 46
3394.24 47
3394.37 46
3394.51 45
3394.64 42
3394.77 38
3394.91 33
3395.04 29
3395.17 27
3395.31 26
3395.44 27
3395.57 30
3395.71 34
3395.84 38
3395.98 40
3396.11 40
3396.24 39
3396.38 36
3396.51 33
3396.64 31
3396.78 30
3396.91 32
3397.04 36
3397.18 42
3397.31 50
3397.45 57
3397.58 63
3397.71 68
3397.85 70
3397.98 71
3398.11 70
3398.25 69
3398.38 67
3398.51 66
3398.65 64
3398.78 61
3398.92 59
3399.05 56
3399.18 53
3399.32 52
3399.45 53
3399.58 56
3399.72 61
3399.85 68
3399.98 75
3400.12 83
3400.25 88
3400.39 91
3400.52 90
3400.65 86
3400.79 80
3400.92 72
3401.05 64
3401.19 58
3401.32 53
3401.46 52
3401.59 52
3401.72 55
3401.86 58
3401.99 61
3402.12 64
3402.26 65
3402.39 65
3402.53 66
3402.66 66
3402.79 67
3402.93 68
3403.06 71
3403.19 74
3403.33 78
3403.46 83
3403.60 88
3403.73 94
3403.86 99
3404.00 104
3404.13 108
3404.26 112
3404.40 115
3404.53 117
3404.67 118
3404.80 118
3404.93 118
3405.07 116
3405.20 113
3405.33 110
3405.47 106
3405.60 102
3405.74 99
3405.87 97
3406.00 97
3406.14 100
3406.27 104
3406.40 109
3406.54 113
3406.67 117
3406.81 119
3406.94 118
3407.07 116
3407.21 111
3407.34 105
3407.47 99
3407.61 93
3407.74 88
3407.88 85
3408.01 83
3408.14 82
3408.28 82
3408.41 83
3408.55 83
3408.68 82
3408.81 80
3408.95 78
3409.08 74
3409.21 70
3409.35 68
3409.48 67
3409.62 68
3409.75 70
3409.88 74
3410.02 78
3410.15 81
3410.29 82
3410.42 82
3410.55 81
3410.69 78
3410.82 74
3410.96 70
3411.09 66
3411.22 63
3411.36 60
3411.49 57
3411.62 54
3411.76 52
3411.89 49
3412.03 46
3412.16 43
3412.29 39
3412.43 35
3412.56 30
3412.70 26
3412.83 22
3412.96 18
3413.10 16
3413.23 15
3413.37 16
3413.50 19
3413.63 24
3413.77 31
3413.90 38
3414.04 45
3414.17 52
3414.30 58
3414.44 62
3414.57 65
3414.71 68
3414.84 69
3414.97 70
3415.11 70
3415.24 69
3415.38 68
3415.51 66
3415.64 63
3415.78 59
3415.91 55
3416.05 50
3416.18 44
3416.31 38
3416.45 32
3416.58 27
3416.72 23
3416.85 20
3416.98 19
3417.12 20
3417.25 22
3417.39 27
3417.52 33
3417.65 40
3417.79 47
3417.92 53
3418.06 57
3418.19 60
3418.32 60
3418.46 59
3418.59 57
3418.73 55
3418.86 54
3418.99 55
3419.13 57
3419.26 60
3419.40 65
3419.53 70
3419.66 74
3419.80 77
3419.93 78
3420.07 76
3420.20 73
3420.33 67
3420.47 59
3420.60 50
3420.74 42
3420.87 34
3421.00 27
3421.14 22
3421.27 18
3421.41 16
3421.54 15
3421.68 16
3421.81 18
3421.94 21
3422.08 25
3422.21 30
3422.35 34
3422.48 37
3422.61 39
3422.75 38
3422.88 37
3423.02 35
3423.15 33
3423.28 32
3423.42 31
3423.55 32
3423.69 34
3423.82 36
3423.96 38
3424.09 41
3424.22 45
3424.36 48
3424.49 53
3424.63 57
3424.76 62
3424.89 66
3425.03 68
3425.16 69
3425.30 69
3425.43 67
3425.57 65
3425.70 63
3425.83 62
3425.97 61
3426.10 60
3426.24 59
3426.37 58
3426.50 56
3426.64 54
3426.77 51
3426.91 48
3427.04 46
3427.18 45
3427.31 46
3427.44 49
3427.58 52
3427.71 57
3427.85 62
3427.98 67
3428.12 71
3428.25 73
3428.38 73
3428.52 71
3428.65 69
3428.79 66
3428.92 64
3429.06 62
3429.19 62
3429.32 63
3429.46 63
3429.59 63
3429.73 63
3429.86 62
3430.00 62
3430.13 64
3430.26 67
3430.40 72
3430.53 79
3430.67 85
3430.80 91
3430.94 95
3431.07 98
3431.20 101
3431.34 104
3431.47 107
3431.61 112
3431.74 117
3431.88 122
3432.01 127
3432.14 130
3432.28 132
3432.41 134
3432.55 136
3432.68 139
3432.82 142
3432.95 147
3433.08 152
3433.22 156
3433.35 160
3433.49 163
3433.62 165
3433.76 166
3433.89 166
3434.02 165
3434.16 164
3434.29 163
3434.43 161
3434.56 159
3434.70 156
3434.83 152
3434.96 146
3435.10 140
3435.23 133
3435.37 126
3435.50 119
3435.64 113
3435.77 110
3435.91 108
3436.04 108
3436.17 108
3436.31 107
3436.44 106
3436.58 104
3436.71 101
3436.85 97
3436.98 93
3437.12 90
3437.25 88
3437.38 87
3437.52 86
3437.65 87
3437.79 87
3437.92 88
3438.06 87
3438.19 86
3438.32 83
3438.46 80
3438.59 77
3438.73 75
3438.86 73
3439.00 73
3439.13 74
3439.27 76
3439.40 78
3439.53 80
3439.67 82
3439.80 83
3439.94 84
3440.07 84
3440.21 84
3440.34 84
3440.48 83
3440.61 83
3440.75 82
3440.88 82
3441.01 82
3441.15 83
3441.28 84
3441.42 85
3441.55 86
3441.69 87
3441.82 88
3441.96 89
3442.09 90
3442.22 91
3442.36 92
3442.49 93
3442.63 93
3442.76 93
3442.90 90
3443.03 87
3443.17 83
3443.30 78
3443.44 73
3443.57 68
3443.70 64
3443.84 60
3443.97 58
3444.11 55
3444.24 53
3444.38 51
3444.51 49
3444.65 47
3444.78 46
3444.92 45
3445.05 44
3445.18 45
3445.32 46
3445.45 48
3445.59 50
3445.72 51
3445.86 52
3445.99 52
3446.13 51
3446.26 51
3446.40 50
3446.53 51
3446.66 53
3446.80 56
3446.93 59
3447.07 61
3447.20 63
3447.34 64
3447.47 64
3447.61 64
3447.74 63
3447.88 63
3448.01 62
3448.15 60
3448.28 58
3448.41 56
3448.55 54
3448.68 53
3448.82 52
3448.95 53
3449.09 54
3449.22 56
3449.36 57
3449.49 58
3449.63 58
3449.76 57
3449.90 55
3450.03 52
3450.17 48
3450.30 46
3450.43 43
3450.57 41
3450.70 40
3450.84 40
3450.97 40
3451.11 40
3451.24 41
3451.38 43
3451.51 45
3451.65 49
3451.78 53
3451.92 57
3452.05 61
3452.19 64
3452.32 67
3452.45 68
3452.59 68
3452.72 67
3452.86 66
3452.99 65
3453.13 63
3453.26 61
3453.40 58
3453.53 54
3453.67 50
3453.80 45
3453.94 39
3454.07 33
3454.21 27
3454.34 22
3454.48 18
3454.61 15
3454.75 13
3454.88 11
3455.01 8
3455.15 5
3455.28 1
3455.42 0
3455.55 0
3455.69 0
3455.82 0
3455.96 0
3456.09 0
3456.23 0
3456.36 0
3456.50 4
3456.63 9
3456.77 13
3456.90 17
3457.04 21
3457.17 25
3457.31 30
3457.44 34
3457.58 39
3457.71 45
3457.85 50
3457.98 54
3458.11 58
3458.25 62
3458.38 64
3458.52 66
3458.65 67
3458.79 66
3458.92 65
3459.06 63
3459.19 61
3459.33 57
3459.46 54
3459.60 50
3459.73 47
3459.87 45
3460.00 44
3460.14 45
3460.27 48
3460.41 53
3460.54 59
3460.68 67
3460.81 74
3460.95 82
3461.08 88
3461.22 92
3461.35 94
3461.49 93
3461.62 90
3461.76 85
3461.89 79
3462.03 72
3462.16 66
3462.30 60
3462.43 54
3462.57 49
3462.70 45
3462.84 40
3462.97 37
3463.10 34
3463.24 33
3463.37 34
3463.51 36
3463.64 39
3463.78 43
3463.91 47
3464.05 52
3464.18 55
3464.32 58
3464.45 59
3464.59 60
3464.72 59
3464.86 59
3464.99 58
3465.13 58
3465.26 58
3465.40 59
3465.53 61
3465.67 63
3465.80 65
3465.94 66
3466.07 66
3466.21 66
3466.34 63
3466.48 60
3466.61 57
3466.75 54
3466.88 51
3467.02 50
3467.15 50
3467.29 52
3467.42 56
3467.56 62
3467.69 68
3467.83 74
3467.96 79
3468.10 82
3468.23 83
3468.37 82
3468.50 78
3468.64 73
3468.77 67
3468.91 61
3469.04 54
3469.18 49
3469.31 44
3469.45 41
3469.58 40
3469.72 40
3469.85 42
3469.99 45
3470.12 49
3470.26 53
3470.39 56
3470.53 59
3470.66 61
3470.80 62
3470.93 63
3471.07 64
3471.20 64
3471.34 64
3471.47 63
3471.61 62
3471.74 60
3471.88 58
3472.02 56
3472.15 53
3472.29 50
3472.42 46
3472.56 42
3472.69 36
3472.83 30
3472.96 24
3473.10 20
3473.23 17
3473.37 17
3473.50 17
3473.64 20
3473.77 22
3473.91 26
3474.04 29
3474.18 33
3474.31 37
3474.45 42
3474.58 47
3474.72 53
3474.85 59
3474.99 65
3475.12 69
3475.26 72
3475.39 73
3475.53 72
3475.66 70
3475.80 68
3475.93 65
3476.07 61
3476.20 58
3476.34 55
3476.47 51
3476.61 48
3476.74 44
3476.88 41
3477.02 37
3477.15 35
3477.29 32
3477.42 30
3477.56 29
3477.69 28
3477.83 29
3477.96 31
3478.10 34
3478.23 37
3478.37 42
3478.50 46
3478.64 50
3478.77 53
3478.91 55
3479.04 56
3479.18 56
3479.31 55
3479.45 53
3479.58 50
3479.72 46
3479.85 41
3479.99 36
3480.13 31
3480.26 25
3480.40 20
3480.53 16
3480.67 14
3480.80 13
3480.94 13
3481.07 15
3481.21 17
3481.34 19
3481.48 22
3481.61 25
3481.75 27
3481.88 29
3482.02 30
3482.15 30
3482.29 28
3482.42 26
3482.56 23
3482.70 19
3482.83 14
3482.97 9
3483.10 4
3483.24 0
3483.37 0
3483.51 0
3483.64 0
3483.78 0
3483.91 0
3484.05 0
3484.18 0
3484.32 2
3484.45 9
3484.59 15
3484.73 21
3484.86 25
3485.00 29
3485.13 31
3485.27 33
3485.40 35
3485.54 37
3485.67 38
3485.81 39
3485.94 40
3486.08 41
3486.21 41
3486.35 42
3486.48 44
3486.62 47
3486.76 50
3486.89 53
3487.03 55
3487.16 56
3487.30 57
3487.43 57
3487.57 57
3487.70 57
3487.84 56
3487.97 56
3488.11 56
3488.24 55
3488.38 54
3488.52 52
3488.65 51
3488.79 49
3488.92 48
3489.06 47
3489.19 46
3489.33 45
3489.46 44
3489.60 43
3489.73 42
3489.87 40
3490.01 37
3490.14 34
3490.28 30
3490.41 27
3490.55 24
3490.68 21
3490.82 20
3490.95 20
3491.09 20
3491.22 20
3491.36 20
3491.50 19
3491.63 16
3491.77 12
3491.90 8
3492.04 4
3492.17 1
3492.31 0
3492.44 0
3492.58 0
3492.71 0
3492.85 0
3492.99 0
3493.12 0
3493.26 3
3493.39 7
3493.53 12
3493.66 19
3493.80 26
3493.93 34
3494.07 41
3494.21 46
3494.34 50
3494.48 52
3494.61 54
3494.75 54
3494.88 55
3495.02 55
3495.15 55
3495.29 53
3495.42 51
3495.56 47
3495.70 42
3495.83 35
3495.97 29
3496.10 22
3496.24 17
3496.37 14
3496.51 12
3496.64 14
3496.78 17
3496.92 22
3497.05 27
3497.19 33
3497.32 37
3497.46 40
3497.59 41
3497.73 41
3497.87 40
3498.00 39
3498.14 39
3498.27 39
3498.41 40
3498.54 42
3498.68 44
3498.81 46
3498.95 47
3499.09 47
3499.22 46
3499.36 44
3499.49 41
3499.63 38
3499.76 35
3499.90 33
3500.03 33
3500.17 34
3500.31 37
3500.44 41
3500.58 45
3500.71 48
3500.85 51
3500.98 52
3501.12 52
3501.26 51
3501.39 50
3501.53 49
3501.66 48
3501.80 47
3501.93 45
3502.07 43
3502.21 42
3502.34 41
3502.48 41
3502.61 41
3502.75 42
3502.88 43
3503.02 44
3503.16 44
3503.29 44
3503.43 44
3503.56 45
3503.70 48
3503.83 51
3503.97 55
3504.11 59
3504.24 63
3504.38 65
3504.51 67
3504.65 68
3504.78 68
3504.92 69
3505.06 69
3505.19 70
3505.33 71
3505.46 71
3505.60 70
3505.73 67
3505.87 62
3506.01 56
3506.14 50
3506.28 44
3506.41 40
3506.55 37
3506.68 37
3506.82 37
3506.96 38
3507.09 38
3507.23 38
3507.36 36
3507.50 33
3507.63 31
3507.77 30
3507.91 31
3508.04 34
3508.18 38
3508.31 45
3508.45 51
3508.59 57
3508.72 62
3508.86 66
3508.99 67
3509.13 68
3509.26 67
3509.40 66
3509.54 65
3509.67 65
3509.81 67
3509.94 70
3510.08 74
3510.21 79
3510.35 83
3510.49 85
3510.62 85
3510.76 83
3510.89 78
3511.03 72
3511.17 66
3511.30 60
3511.44 55
3511.57 53
3511.71 52
3511.85 53
3511.98 56
3512.12 61
3512.25 66
3512.39 73
3512.52 79
3512.66 86
3512.80 92
3512.93 97
3513.07 101
3513.20 103
3513.34 104
3513.48 102
3513.61 100
3513.75 96
3513.88 93
3514.02 89
3514.16 86
3514.29 85
3514.43 85
3514.56 86
3514.70 88
3514.83 91
3514.97 96
3515.11 102
3515.24 109
3515.38 116
3515.51 124
3515.65 132
3515.79 140
3515.92 148
3516.06 155
3516.19 162
3516.33 168
3516.47 172
3516.60 176
3516.74 178
3516.87 179
3517.01 180
3517.15 181
3517.28 182
3517.42 183
3517.55 186
3517.69 190
3517.83 194
3517.96 197
3518.10 200
3518.23 202
3518.37 202
3518.51 200
3518.64 196
3518.78 191
3518.91 184
3519.05 176
3519.19 168
3519.32 159
3519.46 152
3519.59 145
3519.73 138
3519.87 133
3520.00 129
3520.14 125
3520.27 122
3520.41 119
3520.55 117
3520.68 116
3520.82 116
3520.95 116
3521.09 116
3521.23 116
3521.36 115
3521.50 114
3521.63 112
3521.77 110
3521.91 109
3522.04 109
3522.18 110
3522.31 114
3522.45 121
3522.59 129
3522.72 138
3522.86 147
3522.99 154
3523.13 160
3523.27 163
3523.40 163
3523.54 161
3523.68 158
3523.81 155
3523.95 152
3524.08 149
3524.22 146
3524.36 144
3524.49 141
3524.63 138
3524.76 135
3524.90 131
3525.04 127
3525.17 124
3525.31 120
3525.44 117
3525.58 113
3525.72 109
3525.85 104
3525.99 98
3526.13 91
3526.26 84
3526.40 77
3526.53 70
3526.67 65
3526.81 61
3526.94 58
3527.08 57
3527.21 56
3527.35 56
3527.49 57
3527.62 58
3527.76 60
3527.90 61
3528.03 63
3528.17 65
3528.30 66
3528.44 67
3528.58 67
3528.71 67
3528.85 68
3528.98 68
3529.12 70
3529.26 71
3529.39 73
3529.53 74
3529.67 76
3529.80 77
3529.94 77
3530.07 78
3530.21 78
3530.35 79
3530.48 78
3530.62 77
3530.76 76
3530.89 73
3531.03 71
3531.16 68
3531.30 65
3531.44 62
3531.57 61
3531.71 60
3531.85 61
3531.98 63
3532.12 65
3532.25 69
3532.39 72
3532.53 75
3532.66 78
3532.80 79
3532.94 80
3533.07 79
3533.21 79
3533.34 77
3533.48 76
3533.62 76
3533.75 76
3533.89 76
3534.03 77
3534.16 79
3534.30 79
3534.43 78
3534.57 75
3534.71 70
3534.84 63
3534.98 56
3535.12 48
3535.25 42
3535.39 39
3535.53 38
3535.66 39
3535.80 43
3535.93 48
3536.07 54
3536.21 59
3536.34 61
3536.48 62
3536.62 61
3536.75 58
3536.89 55
3537.02 53
3537.16 52
3537.30 53
3537.43 55
3537.57 57
3537.71 58
3537.84 56
3537.98 52
3538.12 44
3538.25 35
3538.39 25
3538.52 16
3538.66 8
3538.80 3
3538.93 0
3539.07 0
3539.21 0
3539.34 0
3539.48 0
3539.62 1
3539.75 2
3539.89 3
3540.03 4
3540.16 4
3540.30 3
3540.43 2
3540.57 1
3540.71 0
3540.84 0
3540.98 0
3541.12 0
3541.25 0
3541.39 0
3541.53 0
3541.66 0
3541.80 2
3541.94 6
3542.07 10
3542.21 15
3542.34 21
3542.48 27
3542.62 34
3542.75 40
3542.89 46
3543.03 51
3543.16 54
3543.30 56
3543.44 56
3543.57 55
3543.71 53
3543.85 50
3543.98 46
3544.12 43
3544.25 38
3544.39 34
3544.53 30
3544.66 26
3544.80 22
3544.94 19
3545.07 18
3545.21 19
3545.35 20
3545.48 23
3545.62 26
3545.76 28
3545.89 29
3546.03 30
3546.17 28
3546.30 26
3546.44 23
3546.58 20
3546.71 18
3546.85 16
3546.99 15
3547.12 15
3547.26 15
3547.39 16
3547.53 18
3547.67 20
3547.80 22
3547.94 24
3548.08 26
3548.21 27
3548.35 29
3548.49 31
3548.62 33
3548.76 34
3548.90 36
3549.03 36
3549.17 36
3549.31 34
3549.44 31
3549.58 27
3549.72 24
3549.85 20
3549.99 17
3550.13 14
3550.26 12
3550.40 11
3550.54 10
3550.67 10
3550.81 9
3550.95 8
3551.08 6
3551.22 5
3551.36 3
3551.49 2
3551.63 1
3551.77 0
3551.90 1
3552.04 2
3552.18 3
3552.31 6
3552.45 8
3552.59 10
3552.72 12
3552.86 12
3553.00 12
3553.13 11
3553.27 9
3553.41 6
3553.54 2
3553.68 0
3553.82 0
3553.95 0
3554.09 0
3554.23 0
3554.36 0
3554.50 0
3554.64 0
3554.77 4
3554.91 11
3555.05 19
3555.18 26
3555.32 34
3555.46 40
3555.59 45
3555.73 48
3555.87 50
3556.00 50
3556.14 49
3556.28 47
3556.41 44
3556.55 41
3556.69 38
3556.82 36
3556.96 35
3557.10 35
3557.23 37
3557.37 40
3557.51 44
3557.64 49
3557.78 54
3557.92 59
3558.05 63
3558.19 64
3558.33 63
3558.46 59
3558.60 54
3558.74 47
3558.87 40
3559.01 33
3559.15 27
3559.28 23
3559.42 19
3559.56 16
3559.70 14
3559.83 12
3559.97 10
3560.11 10
3560.24 12
3560.38 16
3560.52 23
3560.65 32
3560.79 43
3560.93 54
3561.06 65
3561.20 73
3561.34 79
3561.47 81
3561.61 80
3561.75 77
3561.88 71
3562.02 64
3562.16 56
3562.29 49
3562.43 42
3562.57 36
3562.70 31
3562.84 27
3562.98 23
3563.12 21
3563.25 19
3563.39 19
3563.53 20
3563.66 21
3563.80 23
3563.94 25
3564.07 26
3564.21 26
3564.35 24
3564.48 21
3564.62 17
3564.76 12
3564.89 7
3565.03 3
3565.17 0
3565.31 0
3565.44 0
3565.58 0
3565.72 0
3565.85 0
3565.99 0
3566.13 2
3566.26 5
3566.40 9
3566.54 14
3566.67 19
3566.81 24
3566.95 29
3567.09 33
3567.22 36
3567.36 37
3567.50 37
3567.63 36
3567.77 34
3567.91 31
3568.04 29
3568.18 26
3568.32 23
3568.45 21
3568.59 18
3568.73 16
3568.87 14
3569.00 14
3569.14 14
3569.28 14
3569.41 13
3569.55 12
3569.69 10
3569.82 7
3569.96 4
3570.10 1
3570.24 0
3570.37 0
3570.51 0
3570.65 0
3570.78 3
3570.92 8
3571.06 12
3571.19 16
3571.33 18
3571.47 19
3571.61 19
3571.74 17
3571.88 14
3572.02 10
3572.15 7
3572.29 4
3572.43 1
3572.56 0
3572.70 0
3572.84 0
3572.98 0
3573.11 0
3573.25 1
3573.39 1
3573.52 1
3573.66 1
3573.80 0
3573.94 0
3574.07 0
3574.21 0
3574.35 0
3574.48 2
3574.62 5
3574.76 9
3574.89 14
3575.03 18
3575.17 23
3575.31 27
3575.44 30
3575.58 32
3575.72 34
3575.85 35
3575.99 35
3576.13 35
3576.27 33
3576.40 31
3576.54 28
3576.68 24
3576.81 18
3576.95 12
3577.09 5
3577.23 0
3577.36 0
3577.50 0
3577.64 0
3577.77 0
3577.91 0
3578.05 0
3578.19 1
3578.32 10
3578.46 19
3578.60 29
3578.73 37
3578.87 43
3579.01 46
3579.15 48
3579.28 47
3579.42 44
3579.56 40
3579.69 36
3579.83 31
3579.97 26
3580.11 22
3580.24 18
3580.38 16
3580.52 14
3580.65 12
3580.79 12
3580.93 14
3581.07 16
3581.20 20
3581.34 25
3581.48 31
3581.61 37
3581.75 42
3581.89 45
3582.03 47
3582.16 45
3582.30 42
3582.44 36
3582.58 30
3582.71 23
3582.85 18
3582.99 14
3583.12 12
3583.26 12
3583.40 14
3583.54 16
3583.67 20
3583.81 24
3583.95 29
3584.08 35
3584.22 41
3584.36 47
3584.50 54
3584.63 61
3584.77 67
3584.91 74
3585.05 81
3585.18 88
3585.32 94
3585.46 101
3585.59 107
3585.73 111
3585.87 114
3586.01 116
3586.14 118
3586.28 118
3586.42 119
3586.56 120
3586.69 120
3586.83 121
3586.97 120
3587.10 118
3587.24 114
3587.38 109
3587.52 102
3587.65 94
3587.79 87
3587.93 81
3588.07 77
3588.20 76
3588.34 78
3588.48 81
3588.62 85
3588.75 90
3588.89 93
3589.03 95
3589.16 95
3589.30 93
3589.44 90
3589.58 85
3589.71 80
3589.85 75
3589.99 71
3590.13 69
3590.26 69
3590.40 70
3590.54 73
3590.68 75
3590.81 76
3590.95 75
3591.09 72
3591.23 67
3591.36 60
3591.50 53
3591.64 46
3591.78 40
3591.91 34
3592.05 29
3592.19 24
3592.32 18
3592.46 12
3592.60 7
3592.74 1
3592.87 0
3593.01 0
3593.15 0
3593.29 0
3593.42 0
3593.56 0
3593.70 0
3593.84 4
3593.97 9
3594.11 14
3594.25 21
3594.39 27
3594.52 34
3594.66 39
3594.80 44
3594.94 47
3595.07 48
3595.21 48
3595.35 46
3595.49 44
3595.62 42
3595.76 39
3595.90 36
3596.04 33
3596.17 31
3596.31 29
3596.45 27
3596.59 26
3596.72 26
3596.86 26
3597.00 25
3597.14 25
3597.27 25
3597.41 25
3597.55 27
3597.69 30
3597.82 35
3597.96 41
3598.10 49
3598.24 57
3598.37 66
3598.51 74
3598.65 82
3598.79 88
3598.92 94
3599.06 99
3599.20 105
3599.34 110
3599.47 115
3599.61 120
3599.75 124
3599.89 127
3600.02 130
3600.16 132
3600.30 136
3600.44 140
3600.57 145
3600.71 150
3600.85 156
3600.99 160
3601.12 161
3601.26 159
3601.40 154
3601.54 146
3601.67 137
3601.81 129
3601.95 122
3602.09 118
3602.23 117
3602.36 118
3602.50 121
3602.64 125
3602.78 128
3602.91 130
3603.05 131
3603.19 130
3603.33 129
3603.46 128
3603.60 127
3603.74 127
3603.88 126
3604.01 126
3604.15 126
3604.29 124
3604.43 121
3604.56 116
3604.70 111
3604.84 104
3604.98 97
3605.12 90
3605.25 85
3605.39 82
3605.53 82
3605.67 82
3605.80 84
3605.94 86
3606.08 88
3606.22 89
3606.35 89
3606.49 88
3606.63 86
3606.77 85
3606.91 83
3607.04 80
3607.18 77
3607.32 72
3607.46 68
3607.59 62
3607.73 57
3607.87 53
3608.01 48
3608.14 45
3608.28 42
3608.42 40
3608.56 38
3608.70 36
3608.83 35
3608.97 33
3609.11 32
3609.25 31
3609.38 29
3609.52 28
3609.66 26
3609.80 23
3609.93 20
3610.07 16
3610.21 11
3610.35 7
3610.49 3
3610.62 0
3610.76 0
3610.90 0
3611.04 0
3611.17 0
3611.31 0
3611.45 0
3611.59 0
3611.73 0
3611.86 3
3612.00 8
3612.14 14
3612.28 21
3612.41 27
3612.55 34
3612.69 39
3612.83 43
3612.97 47
3613.10 49
3613.24 50
3613.38 51
3613.52 50
3613.66 49
3613.79 46
3613.93 42
3614.07 37
3614.21 32
3614.34 25
3614.48 19
3614.62 13
3614.76 7
3614.90 3
3615.03 0
3615.17 0
3615.31 0
3615.45 0
3615.58 0
3615.72 0
3615.86 1
3616.00 4
3616.14 7
3616.27 11
3616.41 15
3616.55 19
3616.69 22
3616.83 24
3616.96 25
3617.10 26
3617.24 25
3617.38 24
3617.52 23
3617.65 22
3617.79 21
3617.93 20
3618.07 19
3618.20 19
3618.34 18
3618.48 18
3618.62 18
3618.76 20
3618.89 22
3619.03 24
3619.17 26
3619.31 26
3619.45 25
3619.58 22
3619.72 18
3619.86 14
3620.00 11
3620.14 11
3620.27 13
3620.41 18
3620.55 24
3620.69 31
3620.83 36
3620.96 38
3621.10 37
3621.24 33
3621.38 27
3621.52 21
3621.65 16
3621.79 12
3621.93 10
3622.07 10
3622.21 11
3622.34 12
3622.48 13
3622.62 13
3622.76 13
3622.89 12
3623.03 11
3623.17 10
3623.31 9
3623.45 8
3623.58 6
3623.72 5
3623.86 3
3624.00 2
3624.14 0
3624.28 0
3624.41 0
3624.55 0
3624.69 0
3624.83 0
3624.97 0
3625.10 0
3625.24 0
3625.38 0
3625.52 3
3625.66 6
3625.79 10
3625.93 13
3626.07 15
3626.21 16
3626.35 16
3626.48 15
3626.62 13
3626.76 11
3626.90 10
3627.04 9
3627.17 8
3627.31 9
3627.45 9
3627.59 8
3627.73 7
3627.86 5
3628.00 2
3628.14 0
3628.28 0
3628.42 0
3628.56 2
3628.69 7
3628.83 13
3628.97 20
3629.11 26
3629.25 31
3629.38 36
3629.52 41
3629.66 45
3629.80 48
3629.94 52
3630.07 55
3630.21 58
3630.35 60
3630.49 62
3630.63 63
3630.77 65
3630.90 67
3631.04 69
3631.18 73
3631.32 77
3631.46 81
3631.59 83
3631.73 84
3631.87 82
3632.01 78
3632.15 72
3632.28 65
3632.42 58
3632.56 50
3632.70 43
3632.84 38
3632.98 34
3633.11 32
3633.25 32
3633.39 33
3633.53 36
3633.67 40
3633.80 43
3633.94 45
3634.08 46
3634.22 45
3634.36 42
3634.50 38
3634.63 33
3634.77 28
3634.91 24
3635.05 20
3635.19 17
3635.33 15
3635.46 13
3635.60 11
3635.74 9
3635.88 6
3636.02 2
3636.15 0
3636.29 0
3636.43 0
3636.57 0
3636.71 0
3636.85 0
3636.98 0
3637.12 0
3637.26 4
3637.40 11
3637.54 18
3637.68 25
3637.81 30
3637.95 34
3638.09 37
3638.23 39
3638.37 40
3638.51 41
3638.64 44
3638.78 46
3638.92 50
3639.06 53
3639.20 56
3639.34 57
3639.47 56
3639.61 53
3639.75 49
3639.89 44
3640.03 38
3640.17 34
3640.30 30
3640.44 28
3640.58 26
3640.72 24
3640.86 22
3641.00 18
3641.13 13
3641.27 7
3641.41 3
3641.55 0
3641.69 0
3641.83 2
3641.96 8
3642.10 16
3642.24 24
3642.38 33
3642.52 42
3642.66 49
3642.79 54
3642.93 58
3643.07 61
3643.21 64
3643.35 66
3643.49 69
3643.62 72
3643.76 75
3643.90 77
3644.04 78
3644.18 76
3644.32 73
3644.45 68
3644.59 63
3644.73 57
3644.87 53
3645.01 49
3645.15 48
3645.28 47
3645.42 48
3645.56 48
3645.70 49
3645.84 50
3645.98 51
3646.12 53
3646.25 56
3646.39 59
3646.53 63
3646.67 66
3646.81 69
3646.95 69
3647.08 68
3647.22 66
3647.36 61
3647.50 56
3647.64 50
3647.78 45
3647.92 40
3648.05 35
3648.19 32
3648.33 30
3648.47 30
3648.61 30
3648.75 32
3648.88 34
3649.02 36
3649.16 38
3649.30 39
3649.44 40
3649.58 40
3649.72 39
3649.85 37
3649.99 35
3650.13 33
3650.27 31
3650.41 30
3650.55 30
3650.69 31
3650.82 33
3650.96 35
3651.10 37
3651.24 38
3651.38 39
3651.52 38
3651.66 37
3651.79 36
3651.93 34
3652.07 33
3652.21 31
3652.35 29
3652.49 27
3652.62 26
3652.76 25
3652.90 26
3653.04 28
3653.18 32
3653.32 37
3653.46 42
3653.59 47
3653.73 52
3653.87 56
3654.01 59
3654.15 60
3654.29 61
3654.43 62
3654.57 62
3654.70 62
3654.84 63
3654.98 63
3655.12 65
3655.26 67
3655.40 70
3655.54 73
3655.67 76
3655.81 78
3655.95 79
3656.09 78
3656.23 75
3656.37 73
3656.51 70
3656.64 69
3656.78 68
3656.92 70
3657.06 71
3657.20 74
3657.34 76
3657.48 77
3657.61 79
3657.75 80
3657.89 83
3658.03 85
3658.17 89
3658.31 92
3658.45 96
3658.59 98
3658.72 99
3658.86 99
3659.00 98
3659.14 96
3659.28 94
3659.42 93
3659.56 92
3659.70 92
3659.83 93
3659.97 95
3660.11 97
3660.25 99
3660.39 101
3660.53 104
3660.67 106
3660.80 109
3660.94 111
3661.08 113
3661.22 114
3661.36 114
3661.50 113
3661.64 111
3661.78 108
3661.91 105
3662.05 102
3662.19 99
3662.33 96
3662.47 94
3662.61 93
3662.75 91
3662.89 90
3663.02 89
3663.16 89
3663.30 88
3663.44 87
3663.58 86
3663.72 85
3663.86 84
3664.00 82
3664.13 80
3664.27 79
3664.41 78
3664.55 77
3664.69 77
3664.83 77
3664.97 77
3665.11 78
3665.24 79
3665.38 78
3665.52 77
3665.66 74
3665.80 69
3665.94 62
3666.08 54
3666.22 44
3666.36 35
3666.49 25
3666.63 16
3666.77 9
3666.91 3
3667.05 0
3667.19 0
3667.33 0
3667.47 0
3667.60 0
3667.74 0
3667.88 0
3668.02 0
3668.16 3
3668.30 5
3668.44 7
3668.58 7
3668.72 6
3668.85 5
3668.99 3
3669.13 1
3669.27 1
3669.41 2
3669.55 3
3669.69 5
3669.83 8
3669.97 9
3670.10 10
3670.24 10
3670.38 9
3670.52 7
3670.66 5
3670.80 3
3670.94 1
3671.08 0
3671.22 0
3671.35 0
3671.49 1
3671.63 3
3671.77 6
3671.91 8
3672.05 11
3672.19 14
3672.33 16
3672.47 17
3672.61 19
3672.74 21
3672.88 23
3673.02 26
3673.16 28
3673.30 30
3673.44 32
3673.58 33
3673.72 33
3673.86 32
3673.99 31
3674.13 29
3674.27 28
3674.41 26
3674.55 25
3674.69 25
3674.83 24
3674.97 24
3675.11 25
3675.25 25
3675.38 26
3675.52 27
3675.66 28
3675.80 29
3675.94 29
3676.08 29
3676.22 29
3676.36 28
3676.50 27
3676.64 26
3676.77 25
3676.91 24
3677.05 23
3677.19 21
3677.33 18
3677.47 15
3677.61 11
3677.75 8
3677.89 7
3678.03 8
3678.16 12
3678.30 19
3678.44 26
3678.58 33
3678.72 40
3678.86 44
3679.00 46
3679.14 46
3679.28 45
3679.42 43
3679.56 42
3679.69 41
3679.83 41
3679.97 42
3680.11 42
3680.25 44
3680.39 45
3680.53 47
3680.67 49
3680.81 51
3680.95 54
3681.09 58
3681.22 61
3681.36 65
3681.50 68
3681.64 70
3681.78 72
3681.92 73
3682.06 73
3682.20 72
3682.34 70
3682.48 67
3682.62 62
3682.75 57
3682.89 51
3683.03 44
3683.17 39
3683.31 34
3683.45 30
3683.59 27
3683.73 25
3683.87 25
3684.01 26
3684.15 27
3684.29 29
3684.42 30
3684.56 32
3684.70 32
3684.84 32
3684.98 30
3685.12 28
3685.26 26
3685.40 25
3685.54 24
3685.68 24
3685.82 27
3685.96 30
3686.09 34
3686.23 38
3686.37 42
3686.51 44
3686.65 45
3686.79 43
3686.93 41
3687.07 38
3687.21 35
3687.35 34
3687.49 33
3687.63 34
3687.77 34
3687.90 35
3688.04 34
3688.18 33
3688.32 31
3688.46 30
3688.60 29
3688.74 29
3688.88 32
3689.02 36
3689.16 41
3689.30 47
3689.44 51
3689.58 55
3689.71 56
3689.85 56
3689.99 54
3690.13 52
3690.27 49
3690.41 47
3690.55 44
3690.69 41
3690.83 38
3690.97 34
3691.11 30
3691.25 25
3691.39 21
3691.53 16
3691.66 12
3691.80 10
3691.94 8
3692.08 6
3692.22 5
3692.36 5
3692.50 4
3692.64 2
3692.78 0
3692.92 0
3693.06 0
3693.20 0
3693.34 0
3693.48 0
3693.62 0
3693.75 0
3693.89 2
3694.03 5
3694.17 8
3694.31 12
3694.45 16
3694.59 21
3694.73 25
3694.87 28
3695.01 30
3695.15 30
3695.29 28
3695.43 25
3695.57 21
3695.71 17
3695.84 14
3695.98 12
3696.12 11
3696.26 10
3696.40 10
3696.54 9
3696.68 9
3696.82 10
3696.96 11
3697.10 14
3697.24 17
3697.38 21
3697.52 26
3697.66 30
3697.80 34
3697.94 37
3698.08 40
3698.21 42
3698.35 43
3698.49 42
3698.63 40
3698.77 36
3698.91 32
3699.05 27
3699.19 24
3699.33 23
3699.47 24
3699.61 27
3699.75 32
3699.89 38
3700.03 44
3700.17 49
3700.31 52
3700.45 55
3700.59 57
3700.72 57
3700.86 58
3701.00 60
3701.14 62
3701.28 65
3701.42 69
3701.56 73
3701.70 78
3701.84 83
3701.98 88
3702.12 93
3702.26 97
3702.40 99
3702.54 100
3702.68 99
3702.82 96
3702.96 90
3703.10 84
3703.24 77
3703.38 70
3703.51 64
3703.65 59
3703.79 55
3703.93 52
3704.07 50
3704.21 49
3704.35 47
3704.49 45
3704.63 43
3704.77 41
3704.91 40
3705.05 40
3705.19 41
3705.33 43
3705.47 44
3705.61 46
3705.75 47
3705.89 47
3706.03 47
3706.17 45
3706.31 44
3706.45 42
3706.58 40
3706.72 39
3706.86 37
3707.00 36
3707.14 33
3707.28 31
3707.42 28
3707.56 25
3707.70 24
3707.84 24
3707.98 25
3708.12 27
3708.26 30
3708.40 31
3708.54 31
3708.68 30
3708.82 28
3708.96 26
3709.10 24
3709.24 23
3709.38 25
3709.52 29
3709.66 35
3709.80 43
3709.94 53
3710.08 63
3710.21 72
3710.35 80
3710.49 86
3710.63 89
3710.77 88
3710.91 84
3711.05 78
3711.19 69
3711.33 59
3711.47 49
3711.61 38
3711.75 28
3711.89 19
3712.03 12
3712.17 5
3712.31 0
3712.45 0
3712.59 0
3712.73 0
3712.87 0
3713.01 0
3713.15 1
3713.29 4
3713.43 8
3713.57 11
3713.71 15
3713.85 19
3713.99 22
3714.13 25
3714.27 26
3714.41 27
3714.55 27
3714.69 27
3714.82 28
3714.96 30
3715.10 33
3715.24 39
3715.38 46
3715.52 52
3715.66 58
3715.80 61
3715.94 62
3716.08 60
3716.22 55
3716.36 48
3716.50 40
3716.64 33
3716.78 26
3716.92 21
3717.06 18
3717.20 16
3717.34 16
3717.48 16
3717.62 16
3717.76 16
3717.90 15
3718.04 13
3718.18 10
3718.32 6
3718.46 2
3718.60 0
3718.74 0
3718.88 0
3719.02 0
3719.16 0
3719.30 0
3719.44 0
3719.58 0
3719.72 2
3719.86 7
3720.00 12
3720.14 16
3720.28 19
3720.42 21
3720.56 22
3720.70 21
3720.84 20
3720.98 17
3721.12 15
3721.26 12
3721.40 9
3721.54 7
3721.68 5
3721.81 4
3721.95 4
3722.09 6
3722.23 8
3722.37 12
3722.51 16
3722.65 20
3722.79 23
3722.93 26
3723.07 29
3723.21 31
3723.35 33
3723.49 36
3723.63 38
3723.77 40
3723.91 41
3724.05 42
3724.19 41
3724.33 40
3724.47 38
3724.61 37
3724.75 36
3724.89 36
3725.03 37
3725.17 38
3725.31 41
3725.45 44
3725.59 47
3725.73 49
3725.87 52
3726.01 54
3726.15 57
3726.29 58
3726.43 59
3726.57 59
3726.71 58
3726.85 56
3726.99 53
3727.13 51
3727.27 50
3727.41 50
3727.55 51
3727.69 54
3727.83 58
3727.97 61
3728.11 64
3728.25 66
3728.39 66
3728.53 65
3728.67 63
3728.81 61
3728.95 58
3729.09 56
3729.23 54
3729.37 53
3729.51 53
3729.65 54
3729.79 54
3729.93 55
3730.07 56
3730.21 56
3730.35 57
3730.49 57
3730.63 57
3730.77 58
3730.91 59
3731.05 60
3731.19 61
3731.33 62
3731.47 61
3731.61 60
3731.75 59
3731.89 56
3732.03 53
3732.17 50
3732.31 48
3732.45 46
3732.59 46
3732.73 45
3732.87 45
3733.01 45
3733.15 44
3733.29 43
3733.43 41
3733.57 39
3733.71 38
3733.85 37
3733.99 37
3734.13 39
3734.27 42
3734.41 46
3734.55 50
3734.69 53
3734.83 56
3734.97 58
3735.11 58
3735.25 57
3735.39 56
3735.53 54
3735.67 52
3735.82 51
3735.96 51
3736.10 53
3736.24 57
3736.38 63
3736.52 70
3736.66 79
3736.80 87
3736.94 95
3737.08 102
3737.22 108
3737.36 113
3737.50 119
3737.64 127
3737.78 136
3737.92 148
3738.06 162
3738.20 178
3738.34 195
3738.48 212
3738.62 228
3738.76 243
3738.90 257
3739.04 270
3739.18 281
3739.32 292
3739.46 302
3739.60 311
3739.74 321
3739.88 331
3740.02 341
3740.16 350
3740.30 359
3740.44 366
3740.58 370
3740.72 371
3740.86 369
3741.00 364
3741.14 356
3741.28 347
3741.42 338
3741.56 328
3741.70 319
3741.84 312
3741.98 305
3742.12 299
3742.26 294
3742.40 288
3742.54 283
3742.68 277
3742.82 272
3742.97 269
3743.11 267
3743.25 266
3743.39 266
3743.53 267
3743.67 266
3743.81 264
3743.95 259
3744.09 252
3744.23 244
3744.37 234
3744.51 223
3744.65 211
3744.79 199
3744.93 188
3745.07 176
3745.21 164
3745.35 154
3745.49 144
3745.63 135
3745.77 127
3745.91 121
3746.05 115
3746.19 111
3746.33 106
3746.47 103
3746.61 100
3746.75 98
3746.89 96
3747.03 95
3747.17 93
3747.31 91
3747.46 89
3747.60 85
3747.74 81
3747.88 77
3748.02 73
3748.16 69
3748.30 66
3748.44 66
3748.58 67
3748.72 69
3748.86 73
3749.00 77
3749.14 80
3749.28 82
3749.42 82
3749.56 82
3749.70 81
3749.84 81
3749.98 80
3750.12 80
3750.26 80
3750.40 81
3750.54 80
3750.68 80
3750.82 78
3750.96 77
3751.11 75
3751.25 74
3751.39 73
3751.53 72
3751.67 71
3751.81 71
3751.95 70
3752.09 69
3752.23 69
3752.37 68
3752.51 67
3752.65 67
3752.79 66
3752.93 66
3753.07 65
3753.21 64
3753.35 63
3753.49 63
3753.63 62
3753.77 60
3753.91 59
3754.05 57
3754.19 55
3754.34 53
3754.48 50
3754.62 47
3754.76 45
3754.90 42
3755.04 41
3755.18 40
3755.32 41
3755.46 44
3755.60 48
3755.74 54
3755.88 61
3756.02 70
3756.16 78
3756.30 86
3756.44 93
3756.58 98
3756.72 102
3756.86 104
3757.00 105
3757.15 105
3757.29 105
3757.43 103
3757.57 101
3757.71 98
3757.85 95
3757.99 90
3758.13 86
3758.27 82
3758.41 79
3758.55 78
3758.69 78
3758.83 79
3758.97 81
3759.11 82
3759.25 83
3759.39 83
3759.53 82
3759.68 81
3759.82 81
3759.96 82
3760.10 83
3760.24 85
3760.38 86
3760.52 87
3760.66 87
3760.80 85
3760.94 82
3761.08 78
3761.22 73
3761.36 69
3761.50 66
3761.64 64
3761.78 64
3761.93 66
3762.07 68
3762.21 71
3762.35 75
3762.49 78
3762.63 81
3762.77 83
3762.91 85
3763.05 87
3763.19 89
3763.33 91
3763.47 92
3763.61 94
3763.75 96
3763.89 98
3764.03 101
3764.18 106
3764.32 111
3764.46 116
3764.60 121
3764.74 124
3764.88 124
3765.02 122
3765.16 117
3765.30 111
3765.44 102
3765.58 93
3765.72 83
3765.86 74
3766.00 65
3766.14 57
3766.29 49
3766.43 43
3766.57 37
3766.71 33
3766.85 31
3766.99 29
3767.13 28
3767.27 28
3767.41 30
3767.55 32
3767.69 35
3767.83 39
3767.97 43
3768.11 46
3768.26 49
3768.40 50
3768.54 50
3768.68 49
3768.82 46
3768.96 43
3769.10 41
3769.24 39
3769.38 37
3769.52 38
3769.66 39
3769.80 41
3769.94 44
3770.09 47
3770.23 50
3770.37 51
3770.51 52
3770.65 52
3770.79 51
3770.93 50
3771.07 48
3771.21 47
3771.35 45
3771.49 44
3771.63 44
3771.78 43
3771.92 42
3772.06 42
3772.20 42
3772.34 44
3772.48 47
3772.62 52
3772.76 58
3772.90 64
3773.04 70
3773.18 73
3773.32 74
3773.46 73
3773.61 69
3773.75 63
3773.89 57
3774.03 51
3774.17 45
3774.31 40
3774.45 36
3774.59 33
3774.73 30
3774.87 28
3775.01 26
3775.16 26
3775.30 25
3775.44 26
3775.58 27
3775.72 28
3775.86 29
3776.00 31
3776.14 31
3776.28 32
3776.42 31
3776.56 30
3776.70 28
3776.85 25
3776.99 20
3777.13 16
3777.27 11
3777.41 7
3777.55 4
3777.69 3
3777.83 5
3777.97 9
3778.11 14
3778.25 19
3778.40 24
3778.54 27
3778.68 28
3778.82 27
3778.96 25
3779.10 23
3779.24 21
3779.38 20
3779.52 21
3779.66 23
3779.81 25
3779.95 26
3780.09 26
3780.23 26
3780.37 25
3780.51 24
3780.65 23
3780.79 23
3780.93 23
3781.07 24
3781.21 25
3781.36 25
3781.50 24
3781.64 23
3781.78 21
3781.92 19
3782.06 19
3782.20 20
3782.34 22
3782.48 24
3782.62 26
3782.77 26
3782.91 23
3783.05 18
3783.19 12
3783.33 5
3783.47 0
3783.61 0
3783.75 0
3783.89 0
3784.04 0
3784.18 0
3784.32 0
3784.46 0
3784.60 0
3784.74 2
3784.88 4
3785.02 7
3785.16 9
3785.30 12
3785.45 14
3785.59 16
3785.73 17
3785.87 17
3786.01 16
3786.15 15
3786.29 14
3786.43 12
3786.57 10
3786.72 8
3786.86 5
3787.00 1
3787.14 0
3787.28 0
3787.42 0
3787.56 0
3787.70 0
3787.84 0
3787.99 0
3788.13 2
3788.27 6
3788.41 8
3788.55 11
3788.69 14
3788.83 18
3788.97 22
3789.11 27
3789.26 32
3789.40 38
3789.54 44
3789.68 50
3789.82 56
3789.96 62
3790.10 67
3790.24 72
3790.38 75
3790.53 76
3790.67 75
3790.81 72
3790.95 66
3791.09 60
3791.23 53
3791.37 46
3791.51 41
3791.65 37
3791.80 35
3791.94 34
3792.08 33
3792.22 33
3792.36 33
3792.50 32
3792.64 32
3792.78 31
3792.93 30
3793.07 28
3793.21 24
3793.35 20
3793.49 16
3793.63 13
3793.77 12
3793.91 12
3794.06 15
3794.20 18
3794.34 22
3794.48 26
3794.62 29
3794.76 32
3794.90 33
3795.04 34
3795.18 35
3795.33 36
3795.47 36
3795.61 35
3795.75 35
3795.89 35
3796.03 34
3796.17 34
3796.31 33
3796.46 32
3796.60 31
3796.74 29
3796.88 26
3797.02 22
3797.16 19
3797.30 16
3797.45 13
3797.59 11
3797.73 10
3797.87 9
3798.01 9
3798.15 9
3798.29 9
3798.43 9
3798.58 9
3798.72 10
3798.86 11
3799.00 12
3799.14 14
3799.28 15
3799.42 17
3799.56 19
3799.71 22
3799.85 25
3799.99 29
3800.13 33
3800.27 38
3800.41 42
3800.55 47
3800.70 50
3800.84 53
3800.98 55
3801.12 55
3801.26 54
3801.40 52
3801.54 49
3801.68 45
3801.83 42
3801.97 38
3802.11 35
3802.25 32
3802.39 31
3802.53 30
3802.67 29
3802.82 28
3802.96 26
3803.10 22
3803.24 18
3803.38 13
3803.52 8
3803.66 5
3803.81 4
3803.95 5
3804.09 8
3804.23 13
3804.37 18
3804.51 23
3804.65 27
3804.80 30
3804.94 31
3805.08 31
3805.22 30
3805.36 29
3805.50 27
3805.64 24
3805.79 21
3805.93 18
3806.07 15
3806.21 12
3806.35 9
3806.49 6
3806.63 4
3806.78 3
3806.92 2
3807.06 1
3807.20 2
3807.34 4
3807.48 6
3807.62 10
3807.77 15
3807.91 20
3808.05 26
3808.19 31
3808.33 36
3808.47 42
3808.61 48
3808.76 55
3808.90 62
3809.04 70
3809.18 77
3809.32 83
3809.46 89
3809.61 93
3809.75 96
3809.89 98
3810.03 100
3810.17 103
3810.31 107
3810.45 112
3810.60 119
3810.74 127
3810.88 135
3811.02 143
3811.16 150
3811.30 155
3811.45 157
3811.59 156
3811.73 153
3811.87 148
3812.01 142
3812.15 136
3812.29 129
3812.44 123
3812.58 119
3812.72 117
3812.86 116
3813.00 117
3813.14 120
3813.29 124
3813.43 128
3813.57 132
3813.71 137
3813.85 142
3813.99 148
3814.14 154
3814.28 160
3814.42 165
3814.56 168
3814.70 168
3814.84 165
3814.98 158
3815.13 149
3815.27 138
3815.41 127
3815.55 117
3815.69 108
3815.83 101
3815.98 95
3816.12 90
3816.26 86
3816.40 83
3816.54 81
3816.68 80
3816.83 80
3816.97 82
3817.11 85
3817.25 88
3817.39 90
3817.53 92
3817.68 93
3817.82 93
3817.96 93
3818.10 93
3818.24 92
3818.38 92
3818.53 92
3818.67 92
3818.81 91
3818.95 89
3819.09 86
3819.23 83
3819.38 79
3819.52 76
3819.66 72
3819.80 69
3819.94 65
3820.08 62
3820.23 58
3820.37 55
3820.51 51
3820.65 48
3820.79 45
3820.93 43
3821.08 41
3821.22 40
3821.36 40
3821.50 39
3821.64 38
3821.78 36
3821.93 34
3822.07 31
3822.21 27
3822.35 23
3822.49 19
3822.64 15
3822.78 12
3822.92 10
3823.06 10
3823.20 11
3823.34 14
3823.49 18
3823.63 22
3823.77 25
3823.91 27
3824.05 28
3824.19 28
3824.34 27
3824.48 25
3824.62 22
3824.76 19
3824.90 16
3825.05 12
3825.19 8
3825.33 5
3825.47 1
3825.61 0
3825.75 0
3825.90 0
3826.04 0
3826.18 0
3826.32 0
3826.46 0
3826.61 0
3826.75 2
3826.89 4
3827.03 6
3827.17 7
3827.31 7
3827.46 6
3827.60 4
3827.74 2
3827.88 0
3828.02 0
3828.17 0
3828.31 0
3828.45 1
3828.59 4
3828.73 8
3828.88 12
3829.02 17
3829.16 21
3829.30 24
3829.44 27
3829.58 28
3829.73 29
3829.87 29
3830.01 28
3830.15 28
3830.29 29
3830.44 30
3830.58 32
3830.72 35
3830.86 38
3831.00 41
3831.15 43
3831.29 44
3831.43 44
3831.57 44
3831.71 44
3831.85 43
3832.00 43
3832.14 43
3832.28 44
3832.42 44
3832.56 44
3832.71 45
3832.85 45
3832.99 46
3833.13 48
3833.27 50
3833.42 54
3833.56 59
3833.70 64
3833.84 68
3833.98 71
3834.13 72
3834.27 71
3834.41 67
3834.55 62
3834.69 56
3834.84 51
3834.98 47
3835.12 45
3835.26 45
3835.40 46
3835.55 49
3835.69 51
3835.83 53
3835.97 53
3836.11 53
3836.26 52
3836.40 52
3836.54 52
3836.68 53
3836.82 54
3836.97 55
3837.11 55
3837.25 54
3837.39 52
3837.53 50
3837.68 47
3837.82 44
3837.96 41
3838.10 39
3838.24 38
3838.39 37
3838.53 36
3838.67 33
3838.81 29
3838.95 23
3839.10 16
3839.24 8
3839.38 1
3839.52 0
3839.66 0
3839.81 0
3839.95 0
3840.09 0
3840.23 0
3840.38 3
3840.52 6
3840.66 7
3840.80 7
3840.94 5
3841.09 4
3841.23 2
3841.37 2
3841.51 1
3841.65 2
3841.80 2
3841.94 3
3842.08 4
3842.22 5
3842.36 5
3842.51 6
3842.65 6
3842.79 7
3842.93 9
3843.08 12
3843.22 16
3843.36 21
3843.50 27
3843.64 32
3843.79 36
3843.93 39
3844.07 40
3844.21 40
3844.35 38
3844.50 35
3844.64 32
3844.78 28
3844.92 25
3845.07 22
3845.21 20
3845.35 19
3845.49 19
3845.63 20
3845.78 23
3845.92 25
3846.06 29
3846.20 32
3846.34 35
3846.49 38
3846.63 41
3846.77 44
3846.91 46
3847.06 48
3847.20 49
3847.34 51
3847.48 52
3847.62 54
3847.77 55
3847.91 57
3848.05 59
3848.19 62
3848.34 64
3848.48 67
3848.62 68
3848.76 69
3848.90 69
3849.05 67
3849.19 66
3849.33 65
3849.47 64
3849.62 65
3849.76 68
3849.90 72
3850.04 76
3850.18 81
3850.33 85
3850.47 88
3850.61 88
3850.75 87
3850.90 84
3851.04 81
3851.18 78
3851.32 77
3851.47 76
3851.61 76
3851.75 76
3851.89 75
3852.03 74
3852.18 72
3852.32 69
3852.46 68
3852.60 67
3852.75 67
3852.89 68
3853.03 69
3853.17 70
3853.32 69
3853.46 66
3853.60 63
3853.74 58
3853.88 53
3854.03 49
3854.17 45
3854.31 43
3854.45 43
3854.60 44
3854.74 46
3854.88 48
3855.02 49
3855.17 48
3855.31 46
3855.45 42
3855.59 38
3855.74 33
3855.88 29
3856.02 26
3856.16 25
3856.30 25
3856.45 26
3856.59 27
3856.73 28
3856.87 29
3857.02 30
3857.16 32
3857.30 34
3857.44 36
3857.59 36
3857.73 36
3857.87 33
3858.01 29
3858.16 23
3858.30 17
3858.44 11
3858.58 6
3858.73 3
3858.87 3
3859.01 5
3859.15 9
3859.30 14
3859.44 19
3859.58 25
3859.72 29
3859.86 33
3860.01 35
3860.15 36
3860.29 37
3860.43 37
3860.58 37
3860.72 36
3860.86 34
3861.00 32
3861.15 29
3861.29 25
3861.43 20
3861.57 16
3861.72 12
3861.86 8
3862.00 5
3862.14 3
3862.29 3
3862.43 4
3862.57 6
3862.71 9
3862.86 14
3863.00 19
3863.14 25
3863.28 30
3863.43 34
3863.57 36
3863.71 36
3863.85 34
3864.00 32
3864.14 29
3864.28 27
3864.42 26
3864.57 27
3864.71 29
3864.85 31
3864.99 32
3865.14 31
3865.28 29
3865.42 26
3865.56 21
3865.71 17
3865.85 13
3865.99 11
3866.13 9
3866.28 10
3866.42 11
3866.56 13
3866.71 16
3866.85 20
3866.99 26
3867.13 32
3867.28 40
3867.42 49
3867.56 58
3867.70 66
3867.85 73
3867.99 78
3868.13 80
3868.27 81
3868.42 81
3868.56 80
3868.70 78
3868.84 76
3868.99 74
3869.13 74
3869.27 74
3869.41 74
3869.56 76
3869.70 77
3869.84 80
3869.98 82
3870.13 83
3870.27 83
3870.41 82
3870.56 81
3870.70 79
3870.84 78
3870.98 77
3871.13 77
3871.27 76
3871.41 76
3871.55 74
3871.70 73
3871.84 70
3871.98 68
3872.12 65
3872.27 62
3872.41 59
3872.55 56
3872.70 53
3872.84 51
3872.98 48
3873.12 47
3873.27 47
3873.41 48
3873.55 51
3873.69 55
3873.84 59
3873.98 64
3874.12 69
3874.26 73
3874.41 78
3874.55 82
3874.69 86
3874.84 89
3874.98 91
3875.12 92
3875.26 91
3875.41 88
3875.55 85
3875.69 80
3875.83 75
3875.98 71
3876.12 67
3876.26 64
3876.41 62
3876.55 62
3876.69 62
3876.83 62
3876.98 63
3877.12 65
3877.26 68
3877.41 72
3877.55 77
3877.69 82
3877.83 87
3877.98 91
3878.12 93
3878.26 92
3878.40 90
3878.55 84
3878.69 78
3878.83 71
3878.98 64
3879.12 60
3879.26 57
3879.40 56
3879.55 58
3879.69 61
3879.83 64
3879.98 68
3880.12 71
3880.26 74
3880.40 77
3880.55 78
3880.69 78
3880.83 76
3880.98 73
3881.12 68
3881.26 61
3881.40 55
3881.55 48
3881.69 42
3881.83 37
3881.97 34
3882.12 32
3882.26 31
3882.40 30
3882.55 30
3882.69 30
3882.83 32
3882.97 35
3883.12 39
3883.26 45
3883.40 52
3883.55 60
3883.69 65
3883.83 69
3883.98 71
3884.12 71
3884.26 69
3884.40 68
3884.55 67
3884.69 69
3884.83 72
3884.98 78
3885.12 84
3885.26 91
3885.40 98
3885.55 104
3885.69 109
3885.83 112
3885.98 114
3886.12 114
3886.26 114
3886.40 112
3886.55 110
3886.69 109
3886.83 108
3886.98 108
3887.12 109
3887.26 111
3887.41 113
3887.55 114
3887.69 114
3887.83 113
3887.98 111
3888.12 107
3888.26 104
3888.41 101
3888.55 98
3888.69 96
3888.83 94
3888.98 93
3889.12 91
3889.26 88
3889.41 84
3889.55 79
3889.69 75
3889.84 70
3889.98 67
3890.12 65
3890.26 65
3890.41 65
3890.55 67
3890.69 70
3890.84 73
3890.98 76
3891.12 80
3891.27 83
3891.41 86
3891.55 87
3891.69 86
3891.84 82
3891.98 77
3892.12 70
3892.27 62
3892.41 54
3892.55 47
3892.70 41
3892.84 36
3892.98 33
3893.13 32
3893.27 31
3893.41 31
3893.55 32
3893.70 33
3893.84 33
3893.98 34
3894.13 34
3894.27 34
3894.41 33
3894.56 31
3894.70 28
3894.84 24
3894.99 19
3895.13 13
3895.27 6
3895.41 0
3895.56 0
3895.70 0
3895.84 0
3895.99 0
3896.13 0
3896.27 0
3896.42 0
3896.56 2
3896.70 6
3896.85 10
3896.99 13
3897.13 16
3897.27 18
3897.42 20
3897.56 22
3897.70 26
3897.85 30
3897.99 34
3898.13 38
3898.28 42
3898.42 46
3898.56 50
3898.71 54
3898.85 58
3898.99 62
3899.14 66
3899.28 69
3899.42 71
3899.57 72
3899.71 72
3899.85 72
3899.99 72
3900.14 73
3900.28 74
3900.42 75
3900.57 76
3900.71 74
3900.85 72
3901.00 68
3901.14 63
3901.28 59
3901.43 55
3901.57 53
3901.71 53
3901.86 55
3902.00 58
3902.14 62
3902.29 67
3902.43 71
3902.57 74
3902.72 76
3902.86 77
3903.00 76
3903.15 73
3903.29 69
3903.43 64
3903.58 59
3903.72 53
3903.86 47
3904.00 41
3904.15 36
3904.29 31
3904.43 26
3904.58 22
3904.72 19
3904.86 18
3905.01 18
3905.15 20
3905.29 25
3905.44 30
3905.58 35
3905.72 39
3905.87 42
3906.01 43
3906.15 43
3906.30 41
3906.44 39
3906.58 38
3906.73 37
3906.87 36
3907.01 36
3907.16 35
3907.30 34
3907.44 32
3907.59 30
3907.73 28
3907.87 25
3908.02 23
3908.16 21
3908.30 19
3908.45 19
3908.59 19
3908.73 21
3908.88 26
3909.02 32
3909.16 39
3909.31 47
3909.45 54
3909.59 59
3909.74 61
3909.88 61
3910.02 58
3910.17 53
3910.31 48
3910.45 43
3910.60 39
3910.74 36
3910.88 34
3911.03 33
3911.17 33
3911.31 33
3911.46 33
3911.60 33
3911.74 33
3911.89 31
3912.03 30
3912.17 28
3912.32 26
3912.46 25
3912.60 24
3912.75 24
3912.89 24
3913.04 24
3913.18 25
3913.32 24
3913.47 24
3913.61 24
3913.75 24
3913.90 24
3914.04 24
3914.18 25
3914.33 25
3914.47 25
3914.61 24
3914.76 23
3914.90 22
3915.04 22
3915.19 21
3915.33 21
3915.47 22
3915.62 24
3915.76 27
3915.90 31
3916.05 36
3916.19 42
3916.33 46
3916.48 50
3916.62 51
3916.76 51
3916.91 50
3917.05 47
3917.20 45
3917.34 44
3917.48 44
3917.63 46
3917.77 48
3917.91 51
3918.06 53
3918.20 55
3918.34 57
3918.49 58
3918.63 58
3918.77 57
3918.92 56
3919.06 55
3919.20 53
3919.35 49
3919.49 45
3919.64 40
3919.78 34
3919.92 28
3920.07 23
3920.21 20
3920.35 19
3920.50 20
3920.64 22
3920.78 26
3920.93 31
3921.07 35
3921.21 38
3921.36 39
3921.50 39
3921.65 39
3921.79 38
3921.93 37
3922.08 36
3922.22 36
3922.36 37
3922.51 38
3922.65 41
3922.79 43
3922.94 47
3923.08 51
3923.22 56
3923.37 60
3923.51 63
3923.66 65
3923.80 64
3923.94 61
3924.09 57
3924.23 51
3924.37 45
3924.52 39
3924.66 35
3924.80 31
3924.95 29
3925.09 27
3925.24 26
3925.38 25
3925.52 24
3925.67 23
3925.81 23
3925.95 23
3926.10 24
3926.24 25
3926.38 27
3926.53 30
3926.67 32
3926.82 35
3926.96 38
3927.10 40
3927.25 42
3927.39 42
3927.53 41
3927.68 40
3927.82 39
3927.97 38
3928.11 39
3928.25 41
3928.40 44
3928.54 47
3928.68 50
3928.83 51
3928.97 50
3929.11 48
3929.26 43
3929.40 38
3929.55 32
3929.69 27
3929.83 24
3929.98 21
3930.12 20
3930.26 20
3930.41 20
3930.55 20
3930.70 21
3930.84 23
3930.98 25
3931.13 27
3931.27 29
3931.41 30
3931.56 30
3931.70 30
3931.85 28
3931.99 25
3932.13 23
3932.28 21
3932.42 20
3932.56 20
3932.71 20
3932.85 21
3933.00 21
3933.14 21
3933.28 21
3933.43 20
3933.57 20
3933.71 19
3933.86 19
3934.00 19
3934.15 19
3934.29 20
3934.43 23
3934.58 26
3934.72 31
3934.87 38
3935.01 45
3935.15 53
3935.30 61
3935.44 68
3935.58 74
3935.73 79
3935.87 81
3936.02 82
3936.16 80
3936.30 76
3936.45 71
3936.59 65
3936.74 57
3936.88 50
3937.02 43
3937.17 37
3937.31 32
3937.45 29
3937.60 28
3937.74 29
3937.89 31
3938.03 35
3938.17 39
3938.32 42
3938.46 44
3938.61 44
3938.75 42
3938.89 40
3939.04 37
3939.18 34
3939.33 32
3939.47 30
3939.61 30
3939.76 29
3939.90 29
3940.04 29
3940.19 30
3940.33 30
3940.48 32
3940.62 34
3940.76 37
3940.91 40
3941.05 43
3941.20 45
3941.34 47
3941.48 47
3941.63 46
3941.77 45
3941.92 45
3942.06 44
3942.20 45
3942.35 46
3942.49 47
3942.64 48
3942.78 49
3942.92 49
3943.07 49
3943.21 49
3943.36 50
3943.50 51
3943.64 52
3943.79 53
3943.93 54
3944.08 54
3944.22 54
3944.36 54
3944.51 54
3944.65 54
3944.80 56
3944.94 59
3945.08 62
3945.23 67
3945.37 71
3945.52 74
3945.66 76
3945.80 75
3945.95 73
3946.09 69
3946.24 64
3946.38 60
3946.52 56
3946.67 54
3946.81 54
3946.96 55
3947.10 56
3947.24 58
3947.39 60
3947.53 61
3947.68 62
3947.82 61
3947.96 59
3948.11 56
3948.25 52
3948.40 47
3948.54 41
3948.68 36
3948.83 31
3948.97 28
3949.12 26
3949.26 26
3949.40 27
3949.55 29
3949.69 32
3949.84 35
3949.98 37
3950.13 39
3950.27 39
3950.41 37
3950.56 33
3950.70 29
3950.85 25
3950.99 21
3951.13 20
3951.28 21
3951.42 24
3951.57 31
3951.71 38
3951.85 46
3952.00 52
3952.14 57
3952.29 59
3952.43 59
3952.58 58
3952.72 57
3952.86 56
3953.01 56
3953.15 57
3953.30 59
3953.44 63
3953.58 66
3953.73 70
3953.87 75
3954.02 79
3954.16 83
3954.31 87
3954.45 89
3954.59 89
3954.74 88
3954.88 84
3955.03 78
3955.17 72
3955.31 67
3955.46 62
3955.60 60
3955.75 58
3955.89 57
3956.04 56
3956.18 55
3956.32 53
3956.47 49
3956.61 46
3956.76 43
3956.90 40
3957.04 39
3957.19 40
3957.33 42
3957.48 45
3957.62 48
3957.77 51
3957.91 53
3958.05 55
3958.20 57
3958.34 59
3958.49 61
3958.63 64
3958.78 66
3958.92 68
3959.06 69
3959.21 69
3959.35 68
3959.50 65
3959.64 61
3959.79 56
3959.93 51
3960.07 46
3960.22 43
3960.36 42
3960.51 43
3960.65 46
3960.80 51
3960.94 57
3961.08 64
3961.23 69
3961.37 73
3961.52 76
3961.66 77
3961.81 76
3961.95 74
3962.09 71
3962.24 68
3962.38 65
3962.53 62
3962.67 61
3962.82 61
3962.96 62
3963.10 64
3963.25 67
3963.39 70
3963.54 72
3963.68 74
3963.83 73
3963.97 72
3964.12 71
3964.26 69
3964.40 67
3964.55 65
3964.69 62
3964.84 58
3964.98 53
3965.13 48
3965.27 44
3965.41 40
3965.56 38
3965.70 37
3965.85 38
3965.99 40
3966.14 42
3966.28 44
3966.43 45
3966.57 45
3966.71 45
3966.86 45
3967.00 45
3967.15 45
3967.29 46
3967.44 47
3967.58 49
3967.72 52
3967.87 54
3968.01 56
3968.16 58
3968.30 59
3968.45 58
3968.59 57
3968.74 54
3968.88 50
3969.02 45
3969.17 40
3969.31 35
3969.46 31
3969.60 28
3969.75 27
3969.89 28
3970.04 31
3970.18 34
3970.32 38
3970.47 41
3970.61 43
3970.76 44
3970.90 45
3971.05 44
3971.19 43
3971.34 43
3971.48 43
3971.63 44
3971.77 46
3971.91 48
3972.06 50
3972.20 52
3972.35 53
3972.49 54
3972.64 55
3972.78 55
3972.93 54
3973.07 53
3973.21 51
3973.36 47
3973.50 43
3973.65 38
3973.79 34
3973.94 30
3974.08 28
3974.23 27
3974.37 28
3974.52 29
3974.66 31
3974.80 32
3974.95 33
3975.09 34
3975.24 34
3975.38 34
3975.53 34
3975.67 34
3975.82 33
3975.96 33
3976.11 32
3976.25 31
3976.39 30
3976.54 31
3976.68 32
3976.83 34
3976.97 37
3977.12 40
3977.26 42
3977.41 43
3977.55 44
3977.70 44
3977.84 43
3977.99 43
3978.13 43
3978.27 44
3978.42 45
3978.56 47
3978.71 48
3978.85 50
3979.00 51
3979.14 53
3979.29 54
3979.43 55
3979.58 56
3979.72 57
3979.87 58
3980.01 59
3980.15 59
3980.30 58
3980.44 56
3980.59 53
3980.73 51
3980.88 48
3981.02 45
3981.17 42
3981.31 40
3981.46 39
3981.60 38
3981.75 37
3981.89 36
3982.04 35
3982.18 33
3982.32 31
3982.47 28
3982.61 25
3982.76 21
3982.90 17
3983.05 13
3983.19 9
3983.34 4
3983.48 0
3983.63 0
3983.77 0
3983.92 0
3984.06 0
3984.21 0
3984.35 0
3984.50 0
3984.64 1
3984.78 4
3984.93 6
3985.07 7
3985.22 8
3985.36 7
3985.51 7
3985.65 7
3985.80 8
3985.94 9
3986.09 10
3986.23 12
3986.38 13
3986.52 14
3986.67 14
3986.81 15
3986.96 17
3987.10 20
3987.25 23
3987.39 27
3987.53 30
3987.68 33
3987.82 34
3987.97 34
3988.11 33
3988.26 32
3988.40 30
3988.55 29
3988.69 27
3988.84 25
3988.98 22
3989.13 18
3989.27 14
3989.42 9
3989.56 5
3989.71 2
3989.85 0
3990.00 0
3990.14 0
3990.29 0
3990.43 0
3990.58 0
3990.72 1
3990.87 2
3991.01 4
3991.16 7
3991.30 11
3991.44 15
3991.59 21
3991.73 26
3991.88 31
3992.02 36
3992.17 39
3992.31 42
3992.46 43
3992.60 43
3992.75 40
3992.89 37
3993.04 32
3993.18 26
3993.33 21
3993.47 17
3993.62 15
3993.76 14
3993.91 16
3994.05 20
3994.20 25
3994.34 29
3994.49 33
3994.63 35
3994.78 36
3994.92 36
3995.07 34
3995.21 31
3995.36 28
3995.50 24
3995.65 21
3995.79 19
3995.94 16
3996.08 14
3996.23 12
3996.37 9
3996.52 6
3996.66 3
3996.81 1
3996.95 0
3997.10 0
3997.24 1
3997.39 4
3997.53 8
3997.68 13
3997.82 18
3997.97 23
3998.11 26
3998.26 29
3998.40 31
3998.55 33
3998.69 34
3998.84 35
3998.98 36
3999.13 37
3999.27 39
3999.42 40
3999.56 42
3999.71 44
3999.85 46
4000.00 48
4000.14 49
4000.29 49
4000.43 49
4000.58 48
4000.72 46
4000.87 44
4001.01 42
4001.16 42
4001.30 42
4001.45 43
4001.59 44
4001.74 46
4001.88 49
4002.03 51
4002.17 53
4002.32 54
4002.46 56
4002.61 57
4002.75 59
4002.90 62
4003.04 65
4003.19 69
4003.33 73
4003.48 77
4003.62 82
4003.77 88
4003.91 94
4004.06 100
4004.20 105
4004.35 108
4004.49 110
4004.64 109
4004.78 107
4004.93 103
4005.07 100
4005.22 96
4005.36 93
4005.51 90
4005.65 86
4005.80 82
4005.94 77
4006.09 71
4006.23 66
4006.38 62
4006.52 60
4006.67 60
4006.81 63
4006.96 67
4007.10 72
4007.25 76
4007.39 80
4007.54 83
4007.68 84
4007.83 84
4007.98 84
4008.12 83
4008.27 83
4008.41 83
4008.56 83
4008.70 82
4008.85 82
4008.99 81
4009.14 79
4009.28 77
4009.43 74
4009.57 71
4009.72 68
4009.86 64
4010.01 61
4010.15 59
4010.30 58
4010.44 57
4010.59 58
4010.73 61
4010.88 64
4011.02 68
4011.17 72
4011.31 75
4011.46 77
4011.60 77
4011.75 76
4011.90 73
4012.04 69
4012.19 65
4012.33 61
4012.48 58
4012.62 53
4012.77 49
4012.91 43
4013.06 38
4013.20 32
4013.35 28
4013.49 26
4013.64 26
4013.78 29
4013.93 34
4014.07 39
4014.22 45
4014.36 50
4014.51 53
4014.65 54
4014.80 53
4014.95 50
4015.09 47
4015.24 44
4015.38 41
4015.53 40
4015.67 41
4015.82 42
4015.96 44
4016.11 46
4016.25 47
4016.40 47
4016.54 46
4016.69 43
4016.83 39
4016.98 35
4017.12 30
4017.27 26
4017.42 23
4017.56 20
4017.71 18
4017.85 18
4018.00 18
4018.14 20
4018.29 23
4018.43 26
4018.58 31
4018.72 35
4018.87 40
4019.01 44
4019.16 47
4019.30 48
4019.45 49
4019.60 48
4019.74 47
4019.89 46
4020.03 44
4020.18 43
4020.32 41
4020.47 39
4020.61 37
4020.76 35
4020.90 33
4021.05 32
4021.19 33
4021.34 35
4021.49 38
4021.63 42
4021.78 46
4021.92 50
4022.07 54
4022.21 56
4022.36 58
4022.50 58
4022.65 59
4022.79 58
4022.94 57
4023.09 55
4023.23 51
4023.38 48
4023.52 44
4023.67 42
4023.81 40
4023.96 41
4024.10 44
4024.25 50
4024.39 56
4024.54 64
4024.68 70
4024.83 76
4024.98 80
4025.12 83
4025.27 84
4025.41 84
4025.56 83
4025.70 83
4025.85 83
4025.99 84
4026.14 86
4026.29 87
4026.43 88
4026.58 88
4026.72 88
4026.87 87
4027.01 85
4027.16 83
4027.30 81
4027.45 79
4027.59 77
4027.74 75
4027.89 74
4028.03 72
4028.18 70
4028.32 68
4028.47 66
4028.61 65
4028.76 63
4028.90 61
4029.05 58
4029.20 55
4029.34 52
4029.49 49
4029.63 47
4029.78 46
4029.92 47
4030.07 49
4030.21 52
4030.36 56
4030.51 59
4030.65 62
4030.80 64
4030.94 66
4031.09 67
4031.23 69
4031.38 71
4031.52 72
4031.67 74
4031.82 74
4031.96 73
4032.11 72
4032.25 69
4032.40 66
4032.54 63
4032.69 60
4032.83 58
4032.98 56
4033.13 55
4033.27 54
4033.42 54
4033.56 54
4033.71 53
4033.85 53
4034.00 51
4034.14 50
4034.29 49
4034.44 47
4034.58 46
4034.73 45
4034.87 45
4035.02 46
4035.16 49
4035.31 53
4035.46 57
4035.60 62
4035.75 67
4035.89 71
4036.04 73
4036.18 74
4036.33 73
4036.48 71
4036.62 69
4036.77 66
4036.91 63
4037.06 61
4037.20 60
4037.35 59
4037.49 61
4037.64 64
4037.79 68
4037.93 75
4038.08 82
4038.22 90
4038.37 96
4038.51 101
4038.66 103
4038.81 103
4038.95 100
4039.10 95
4039.24 89
4039.39 83
4039.53 77
4039.68 73
4039.83 70
4039.97 68
4040.12 68
4040.26 69
4040.41 70
4040.55 73
4040.70 74
4040.85 75
4040.99 74
4041.14 71
4041.28 67
4041.43 63
4041.58 58
4041.72 53
4041.87 49
4042.01 46
4042.16 43
4042.30 40
4042.45 38
4042.60 35
4042.74 33
4042.89 32
4043.03 32
4043.18 32
4043.32 33
4043.47 35
4043.62 36
4043.76 36
4043.91 37
4044.05 36
4044.20 36
4044.35 35
4044.49 33
4044.64 32
4044.78 30
4044.93 29
4045.07 28
4045.22 29
4045.37 30
4045.51 31
4045.66 33
4045.80 34
4045.95 35
4046.09 34
4046.24 32
4046.39 29
4046.53 25
4046.68 21
4046.82 18
4046.97 14
4047.12 11
4047.26 9
4047.41 7
4047.55 6
4047.70 6
4047.85 6
4047.99 7
4048.14 8
4048.28 9
4048.43 10
4048.57 10
4048.72 11
4048.87 12
4049.01 14
4049.16 16
4049.30 20
4049.45 23
4049.60 27
4049.74 31
4049.89 32
4050.03 33
4050.18 31
4050.33 27
4050.47 22
4050.62 16
4050.76 9
4050.91 2
4051.06 0
4051.20 0
4051.35 0
4051.49 0
4051.64 0
4051.78 0
4051.93 0
4052.08 0
4052.22 3
4052.37 7
4052.51 11
4052.66 16
4052.81 21
4052.95 26
4053.10 31
4053.24 35
4053.39 39
4053.54 41
4053.68 41
4053.83 40
4053.97 37
4054.12 35
4054.27 34
4054.41 33
4054.56 34
4054.70 36
4054.85 39
4055.00 43
4055.14 47
4055.29 50
4055.43 53
4055.58 56
4055.73 59
4055.87 62
4056.02 64
4056.16 66
4056.31 67
4056.46 68
4056.60 67
4056.75 66
4056.89 64
4057.04 61
4057.19 58
4057.33 54
4057.48 51
4057.62 49
4057.77 49
4057.92 49
4058.06 49
4058.21 50
4058.35 50
4058.50 49
4058.65 48
4058.79 46
4058.94 44
4059.09 42
4059.23 41
4059.38 42
4059.52 43
4059.67 44
4059.82 45
4059.96 46
4060.11 46
4060.25 45
4060.40 44
4060.55 43
4060.69 42
4060.84 42
4060.98 43
4061.13 45
4061.28 47
4061.42 49
4061.57 52
4061.71 54
4061.86 56
4062.01 57
4062.15 57
4062.30 57
4062.45 56
4062.59 55
4062.74 55
4062.88 55
4063.03 57
4063.18 59
4063.32 62
4063.47 64
4063.61 65
4063.76 64
4063.91 61
4064.05 57
4064.20 51
4064.35 45
4064.49 40
4064.64 37
4064.78 36
4064.93 37
4065.08 39
4065.22 41
4065.37 42
4065.52 41
4065.66 39
4065.81 36
4065.95 32
4066.10 28
4066.25 25
4066.39 22
4066.54 20
4066.68 18
4066.83 16
4066.98 14
4067.12 12
4067.27 10
4067.42 8
4067.56 7
4067.71 7
4067.85 7
4068.00 9
4068.15 13
4068.29 17
4068.44 23
4068.59 30
4068.73 36
4068.88 41
4069.02 44
4069.17 45
4069.32 44
4069.46 42
4069.61 40
4069.76 38
4069.90 39
4070.05 41
4070.19 46
4070.34 51
4070.49 57
4070.63 61
4070.78 64
4070.93 64
4071.07 64
4071.22 61
4071.36 59
4071.51 56
4071.66 54
4071.80 53
4071.95 52
4072.10 52
4072.24 53
4072.39 54
4072.54 55
4072.68 56
4072.83 57
4072.97 56
4073.12 54
4073.27 50
4073.41 46
4073.56 41
4073.71 37
4073.85 32
4074.00 28
4074.14 26
4074.29 24
4074.44 24
4074.58 27
4074.73 31
4074.88 36
4075.02 43
4075.17 49
4075.32 56
4075.46 61
4075.61 64
4075.75 65
4075.90 63
4076.05 60
4076.19 56
4076.34 52
4076.49 48
4076.63 46
4076.78 45
4076.93 45
4077.07 47
4077.22 48
4077.37 49
4077.51 48
4077.66 46
4077.80 43
4077.95 39
4078.10 35
4078.24 31
4078.39 29
4078.54 27
4078.68 27
4078.83 27
4078.98 29
4079.12 31
4079.27 33
4079.41 35
4079.56 37
4079.71 39
4079.85 41
4080.00 44
4080.15 47
4080.29 49
4080.44 52
4080.59 53
4080.73 54
4080.88 54
4081.03 53
4081.17 52
4081.32 50
4081.47 48
4081.61 45
4081.76 42
4081.90 37
4082.05 31
4082.20 26
4082.34 21
4082.49 18
4082.64 17
4082.78 20
4082.93 25
4083.08 32
4083.22 39
4083.37 45
4083.52 50
4083.66 53
4083.81 54
4083.96 54
4084.10 53
4084.25 52
4084.40 52
4084.54 53
4084.69 54
4084.84 55
4084.98 55
4085.13 54
4085.27 52
4085.42 50
4085.57 47
4085.71 44
4085.86 41
4086.01 39
4086.15 37
4086.30 36
4086.45 36
4086.59 36
4086.74 37
4086.89 39
4087.03 42
4087.18 44
4087.33 47
4087.47 50
4087.62 52
4087.77 53
4087.91 53
4088.06 52
4088.21 51
4088.35 51
4088.50 51
4088.65 52
4088.79 53
4088.94 54
4089.09 54
4089.23 53
4089.38 51
4089.53 48
4089.67 44
4089.82 41
4089.97 38
4090.11 37
4090.26 38
4090.41 41
4090.55 46
4090.70 51
4090.85 57
4090.99 62
4091.14 66
4091.29 68
4091.43 70
4091.58 70
4091.73 69
4091.87 68
4092.02 68
4092.17 67
4092.31 67
4092.46 68
4092.61 69
4092.75 70
4092.90 73
4093.05 76
4093.19 80
4093.34 85
4093.49 89
4093.63 93
4093.78 96
4093.93 97
4094.07 97
4094.22 96
4094.37 93
4094.51 90
4094.66 87
4094.81 83
4094.95 78
4095.10 74
4095.25 69
4095.39 65
4095.54 61
4095.69 57
4095.83 54
4095.98 52
4096.13 50
4096.27 49
4096.42 48
4096.57 47
4096.71 47
4096.86 46
4097.01 45
4097.15 44
4097.30 44
4097.45 44
4097.59 44
4097.74 45
4097.89 46
4098.03 46
4098.18 46
4098.33 46
4098.47 46
4098.62 47
4098.77 48
4098.91 50
4099.06 53
4099.21 56
4099.36 58
4099.50 60
4099.65 61
4099.80 61
4099.94 61
4100.09 60
4100.24 58
4100.38 56
4100.53 53
4100.68 50
4100.82 47
4100.97 44
4101.12 41
4101.26 38
4101.41 37
4101.56 37
4101.70 39
4101.85 42
4102.00 47
4102.14 52
4102.29 59
4102.44 65
4102.59 72
4102.73 79
4102.88 85
4103.03 91
4103.17 96
4103.32 100
4103.47 102
4103.61 103
4103.76 101
4103.91 97
4104.05 92
4104.20 85
4104.35 79
4104.49 72
4104.64 67
4104.79 62
4104.94 59
4105.08 55
4105.23 52
4105.38 49
4105.52 44
4105.67 39
4105.82 34
4105.96 29
4106.11 24
4106.26 20
4106.40 17
4106.55 14
4106.70 12
4106.85 11
4106.99 9
4107.14 9
4107.29 8
4107.43 9
4107.58 9
4107.73 9
4107.87 10
4108.02 9
4108.17 8
4108.31 7
4108.46 6
4108.61 6
4108.76 6
4108.90 7
4109.05 9
4109.20 11
4109.34 14
4109.49 16
4109.64 17
4109.78 17
4109.93 17
4110.08 16
4110.23 15
4110.37 14
4110.52 14
4110.67 15
4110.81 17
4110.96 20
4111.11 22
4111.25 24
4111.40 26
4111.55 26
4111.70 25
4111.84 24
4111.99 23
4112.14 22
4112.28 21
4112.43 21
4112.58 20
4112.72 20
4112.87 19
4113.02 19
4113.17 18
4113.31 18
4113.46 18
4113.61 19
4113.75 19
4113.90 19
4114.05 18
4114.20 16
4114.34 13
4114.49 9
4114.64 5
4114.78 1
4114.93 0
4115.08 0
4115.22 0
4115.37 0
4115.52 0
4115.67 0
4115.81 4
4115.96 8
4116.11 14
4116.25 18
4116.40 23
4116.55 26
4116.70 28
4116.84 28
4116.99 28
4117.14 27
4117.28 26
4117.43 26
4117.58 26
4117.73 27
4117.87 27
4118.02 27
4118.17 26
4118.31 25
4118.46 24
4118.61 24
4118.76 25
4118.90 27
4119.05 30
4119.20 35
4119.34 40
4119.49 45
4119.64 49
4119.79 52
4119.93 53
4120.08 53
4120.23 51
4120.37 48
4120.52 43
4120.67 37
4120.82 31
4120.96 24
4121.11 18
4121.26 11
4121.40 5
4121.55 0
4121.70 0
4121.85 0
4121.99 0
4122.14 0
4122.29 2
4122.43 7
4122.58 12
4122.73 17
4122.88 22
4123.02 26
4123.17 28
4123.32 28
4123.47 27
4123.61 24
4123.76 20
4123.91 16
4124.05 14
4124.20 13
4124.35 12
4124.50 12
4124.64 12
4124.79 10
4124.94 8
4125.09 4
4125.23 0
4125.38 0
4125.53 0
4125.67 0
4125.82 0
4125.97 0
4126.12 0
4126.26 0
4126.41 1
4126.56 2
4126.71 3
4126.85 4
4127.00 5
4127.15 8
4127.29 11
4127.44 16
4127.59 21
4127.74 26
4127.88 31
4128.03 35
4128.18 39
4128.33 42
4128.47 46
4128.62 51
4128.77 55
4128.91 60
4129.06 63
4129.21 66
4129.36 66
4129.50 64
4129.65 60
4129.80 55
4129.95 49
4130.09 43
4130.24 38
4130.39 34
4130.54 31
4130.68 29
4130.83 29
4130.98 28
4131.12 28
4131.27 28
4131.42 27
4131.57 25
4131.71 23
4131.86 21
4132.01 19
4132.16 18
4132.30 18
4132.45 18
4132.60 19
4132.75 19
4132.89 19
4133.04 19
4133.19 17
4133.34 15
4133.48 13
4133.63 11
4133.78 10
4133.93 9
4134.07 8
4134.22 8
4134.37 7
4134.52 7
4134.66 8
4134.81 10
4134.96 13
4135.10 17
4135.25 21
4135.40 25
4135.55 27
4135.69 28
4135.84 28
4135.99 27
4136.14 26
4136.28 25
4136.43 25
4136.58 25
4136.73 25
4136.87 24
4137.02 22
4137.17 20
4137.32 17
4137.46 14
4137.61 11
4137.76 9
4137.91 7
4138.05 6
4138.20 6
4138.35 6
4138.50 7
4138.64 8
4138.79 9
4138.94 12
4139.09 15
4139.23 18
4139.38 21
4139.53 23
4139.68 24
4139.82 23
4139.97 21
4140.12 18
4140.27 14
4140.41 10
4140.56 6
4140.71 3
4140.86 1
4141.00 0
4141.15 0
4141.30 0
4141.45 0
4141.59 1
4141.74 4
4141.89 8
4142.04 12
4142.18 17
4142.33 22
4142.48 26
4142.63 29
4142.78 30
4142.92 30
4143.07 30
4143.22 31
4143.37 33
4143.51 37
4143.66 41
4143.81 46
4143.96 49
4144.10 51
4144.25 51
4144.40 50
4144.55 47
4144.69 44
4144.84 42
4144.99 41
4145.14 42
4145.28 46
4145.43 52
4145.58 59
4145.73 69
4145.87 79
4146.02 90
4146.17 101
4146.32 111
4146.47 118
4146.61 123
4146.76 123
4146.91 121
4147.06 115
4147.20 106
4147.35 97
4147.50 88
4147.65 81
4147.79 77
4147.94 76
4148.09 79
4148.24 83
4148.38 89
4148.53 93
4148.68 96
4148.83 97
4148.98 96
4149.12 93
4149.27 89
4149.42 86
4149.57 83
4149.71 82
4149.86 83
4150.01 87
4150.16 92
4150.30 98
4150.45 106
4150.60 115
4150.75 123
4150.90 130
4151.04 136
4151.19 138
4151.34 138
4151.49 135
4151.63 130
4151.78 123
4151.93 115
4152.08 106
4152.23 97
4152.37 89
4152.52 82
4152.67 75
4152.82 69
4152.96 65
4153.11 61
4153.26 59
4153.41 58
4153.55 57
4153.70 58
4153.85 59
4154.00 61
4154.15 63
4154.29 64
4154.44 66
4154.59 68
4154.74 70
4154.88 72
4155.03 73
4155.18 75
4155.33 77
4155.48 79
4155.62 82
4155.77 85
4155.92 89
4156.07 92
4156.22 94
4156.36 95
4156.51 94
4156.66 91
4156.81 87
4156.95 83
4157.10 78
4157.25 74
4157.40 70
4157.55 67
4157.69 65
4157.84 62
4157.99 60
4158.14 58
4158.28 56
4158.43 53
4158.58 51
4158.73 48
4158.88 46
4159.02 44
4159.17 41
4159.32 38
4159.47 35
4159.62 31
4159.76 27
4159.91 23
4160.06 19
4160.21 15
4160.35 11
4160.50 7
4160.65 4
4160.80 3
4160.95 3
4161.09 5
4161.24 9
4161.39 15
4161.54 21
4161.69 28
4161.83 33
4161.98 36
4162.13 37
4162.28 36
4162.43 33
4162.57 30
4162.72 27
4162.87 25
4163.02 23
4163.17 22
4163.31 21
4163.46 19
4163.61 17
4163.76 15
4163.91 12
4164.05 9
4164.20 7
4164.35 6
4164.50 5
4164.64 5
4164.79 6
4164.94 6
4165.09 7
4165.24 8
4165.38 8
4165.53 8
4165.68 8
4165.83 8
4165.98 8
4166.12 8
4166.27 7
4166.42 6
4166.57 5
4166.72 4
4166.86 5
4167.01 5
4167.16 7
4167.31 9
4167.46 12
4167.60 14
4167.75 16
4167.90 18
4168.05 19
4168.20 19
4168.34 19
4168.49 19
4168.64 19
4168.79 20
4168.94 22
4169.08 26
4169.23 32
4169.38 38
4169.53 45
4169.68 51
4169.83 55
4169.97 57
4170.12 56
4170.27 53
4170.42 50
4170.57 47
4170.71 44
4170.86 42
4171.01 40
4171.16 38
4171.31 34
4171.45 30
4171.60 24
4171.75 19
4171.90 15
4172.05 12
4172.19 12
4172.34 13
4172.49 15
4172.64 18
4172.79 20
4172.93 22
4173.08 21
4173.23 19
4173.38 16
4173.53 10
4173.68 4
4173.82 0
4173.97 0
4174.12 0
4174.27 0
4174.42 0
4174.56 0
4174.71 0
4174.86 0
4175.01 6
4175.16 17
4175.30 29
4175.45 40
4175.60 51
4175.75 60
4175.90 67
4176.05 71
4176.19 73
4176.34 73
4176.49 72
4176.64 71
4176.79 71
4176.93 71
4177.08 73
4177.23 75
4177.38 78
4177.53 80
4177.68 82
4177.82 83
4177.97 82
4178.12 80
4178.27 78
4178.42 75
4178.56 73
4178.71 73
4178.86 73
4179.01 75
4179.16 77
4179.31 80
4179.45 82
4179.60 83
4179.75 84
4179.90 85
4180.05 87
4180.20 91
4180.34 95
4180.49 101
4180.64 106
4180.79 111
4180.94 114
4181.08 115
4181.23 115
4181.38 113
4181.53 111
4181.68 109
4181.83 108
4181.97 109
4182.12 112
4182.27 117
4182.42 123
4182.57 131
4182.72 139
4182.86 146
4183.01 151
4183.16 152
4183.31 149
4183.46 143
4183.61 135
4183.75 127
4183.90 121
4184.05 118
4184.20 119
4184.35 123
4184.50 129
4184.64 134
4184.79 137
4184.94 138
4185.09 136
4185.24 131
4185.39 125
4185.53 119
4185.68 114
4185.83 110
4185.98 106
4186.13 102
4186.28 98
4186.42 95
4186.57 92
4186.72 90
4186.87 89
4187.02 89
4187.17 90
4187.31 92
4187.46 93
4187.61 95
4187.76 95
4187.91 95
4188.06 95
4188.20 94
4188.35 94
4188.50 94
4188.65 96
4188.80 99
4188.95 104
4189.09 112
4189.24 122
4189.39 133
4189.54 144
4189.69 155
4189.84 164
4189.99 170
4190.13 173
4190.28 174
4190.43 173
4190.58 170
4190.73 168
4190.88 168
4191.02 168
4191.17 170
4191.32 173
4191.47 176
4191.62 180
4191.77 183
4191.91 185
4192.06 187
4192.21 188
4192.36 187
4192.51 186
4192.66 183
4192.81 179
4192.95 175
4193.10 169
4193.25 162
4193.40 154
4193.55 145
4193.70 136
4193.84 127
4193.99 120
4194.14 114
4194.29 110
4194.44 108
4194.59 107
4194.74 107
4194.88 107
4195.03 105
4195.18 103
4195.33 100
4195.48 97
4195.63 93
4195.78 91
4195.92 89
4196.07 87
4196.22 86
4196.37 85
4196.52 83
4196.67 80
4196.81 77
4196.96 73
4197.11 68
4197.26 62
4197.41 57
4197.56 53
4197.71 50
4197.85 48
4198.00 48
4198.15 48
4198.30 48
4198.45 49
4198.60 49
4198.75 49
4198.89 49
4199.04 50
4199.19 53
4199.34 56
4199.49 61
4199.64 67
4199.79 72
4199.93 76
4200.08 80
4200.23 81
4200.38 81
4200.53 80
4200.68 78
4200.83 74
4200.97 70
4201.12 65
4201.27 60
4201.42 55
4201.57 51
4201.72 48
4201.87 48
4202.02 49
4202.16 52
4202.31 56
4202.46 60
4202.61 63
4202.76 66
4202.91 66
4203.06 65
4203.20 63
4203.35 59
4203.50 54
4203.65 50
4203.80 46
4203.95 43
4204.10 42
4204.24 43
4204.39 46
4204.54 50
4204.69 55
4204.84 61
4204.99 66
4205.14 70
4205.29 74
4205.43 77
4205.58 81
4205.73 84
4205.88 87
4206.03 89
4206.18 91
4206.33 92
4206.48 92
4206.62 91
4206.77 90
4206.92 89
4207.07 88
4207.22 86
4207.37 83
4207.52 78
4207.66 72
4207.81 64
4207.96 56
4208.11 47
4208.26 41
4208.41 37
4208.56 36
4208.71 39
4208.85 44
4209.00 52
4209.15 61
4209.30 70
4209.45 76
4209.60 81
4209.75 82
4209.90 81
4210.04 78
4210.19 75
4210.34 73
4210.49 73
4210.64 74
4210.79 78
4210.94 84
4211.09 90
4211.24 95
4211.38 99
4211.53 101
4211.68 101
4211.83 99
4211.98 97
4212.13 94
4212.28 91
4212.43 90
4212.57 89
4212.72 90
4212.87 91
4213.02 92
4213.17 93
4213.32 93
4213.47 92
4213.62 91
4213.76 88
4213.91 85
4214.06 81
4214.21 77
4214.36 73
4214.51 69
4214.66 65
4214.81 61
4214.96 58
4215.10 55
4215.25 53
4215.40 53
4215.55 53
4215.70 54
4215.85 56
4216.00 57
4216.15 57
4216.30 57
4216.44 56
4216.59 54
4216.74 52
4216.89 50
4217.04 50
4217.19 51
4217.34 53
4217.49 58
4217.64 63
4217.78 69
4217.93 74
4218.08 79
4218.23 83
4218.38 85
4218.53 86
4218.68 86
4218.83 85
4218.98 84
4219.12 82
4219.27 79
4219.42 77
4219.57 74
4219.72 71
4219.87 66
4220.02 61
4220.17 55
4220.32 50
4220.47 45
4220.61 42
4220.76 40
4220.91 41
4221.06 43
4221.21 47
4221.36 51
4221.51 56
4221.66 62
4221.81 66
4221.95 70
4222.10 73
4222.25 75
4222.40 75
4222.55 75
4222.70 75
4222.85 75
4223.00 76
4223.15 78
4223.30 80
4223.44 83
4223.59 86
4223.74 89
4223.89 91
4224.04 94
4224.19 97
4224.34 102
4224.49 107
4224.64 113
4224.79 119
4224.93 125
4225.08 131
4225.23 135
4225.38 138
4225.53 139
4225.68 139
4225.83 136
4225.98 133
4226.13 128
4226.28 122
4226.43 116
4226.57 109
4226.72 103
4226.87 97
4227.02 91
4227.17 86
4227.32 82
4227.47 80
4227.62 79
4227.77 79
4227.92 81
4228.07 82
4228.21 82
4228.36 81
4228.51 79
4228.66 75
4228.81 70
4228.96 64
4229.11 59
4229.26 54
4229.41 51
4229.56 49
4229.71 48
4229.85 49
4230.00 50
4230.15 53
4230.30 55
4230.45 58
4230.60 61
4230.75 63
4230.90 64
4231.05 64
4231.20 64
4231.35 63
4231.49 62
4231.64 63
4231.79 65
4231.94 68
4232.09 72
4232.24 76
4232.39 80
4232.54 83
4232.69 85
4232.84 86
4232.99 86
4233.14 85
4233.28 83
4233.43 81
4233.58 77
4233.73 73
4233.88 68
4234.03 62
4234.18 56
4234.33 49
4234.48 44
4234.63 39
4234.78 35
4234.93 33
4235.07 33
4235.22 34
4235.37 35
4235.52 37
4235.67 39
4235.82 41
4235.97 42
4236.12 42
4236.27 42
4236.42 41
4236.57 39
4236.72 38
4236.87 37
4237.01 36
4237.16 35
4237.31 33
4237.46 30
4237.61 26
4237.76 22
4237.91 17
4238.06 12
4238.21 8
4238.36 6
4238.51 5
4238.66 7
4238.81 10
4238.96 16
4239.10 23
4239.25 30
4239.40 37
4239.55 43
4239.70 48
4239.85 50
4240.00 52
4240.15 52
4240.30 51
4240.45 51
4240.60 51
4240.75 51
4240.90 52
4241.05 52
4241.19 52
4241.34 51
4241.49 49
4241.64 48
4241.79 46
4241.94 46
4242.09 47
4242.24 48
4242.39 50
4242.54 51
4242.69 52
4242.84 53
4242.99 55
4243.14 58
4243.29 63
4243.43 68
4243.58 74
4243.73 78
4243.88 81
4244.03 82
4244.18 80
4244.33 76
4244.48 71
4244.63 66
4244.78 61
4244.93 57
4245.08 54
4245.23 52
4245.38 51
4245.53 51
4245.68 51
4245.82 51
4245.97 52
4246.12 53
4246.27 53
4246.42 53
4246.57 52
4246.72 50
4246.87 48
4247.02 46
4247.17 43
4247.32 41
4247.47 39
4247.62 37
4247.77 34
4247.92 30
4248.07 26
4248.22 23
4248.37 20
4248.51 18
4248.66 18
4248.81 20
4248.96 23
4249.11 27
4249.26 30
4249.41 32
4249.56 33
4249.71 31
4249.86 28
4250.01 24
4250.16 21
4250.31 19
4250.46 19
4250.61 21
4250.76 24
4250.91 28
4251.06 31
4251.21 35
4251.35 38
4251.50 40
4251.65 42
4251.80 43
4251.95 45
4252.10 47
4252.25 50
4252.40 53
4252.55 56
4252.70 59
4252.85 62
4253.00 63
4253.15 63
4253.30 61
4253.45 58
4253.60 53
4253.75 49
4253.90 44
4254.05 40
4254.20 37
4254.35 35
4254.49 34
4254.64 32
4254.79 31
4254.94 30
4255.09 29
4255.24 27
4255.39 26
4255.54 24
4255.69 23
4255.84 21
4255.99 19
4256.14 18
4256.29 17
4256.44 18
4256.59 19
4256.74 21
4256.89 23
4257.04 25
4257.19 27
4257.34 29
4257.49 32
4257.64 36
4257.79 41
4257.93 45
4258.08 49
4258.23 52
4258.38 52
4258.53 51
4258.68 48
4258.83 44
4258.98 40
4259.13 39
4259.28 40
4259.43 44
4259.58 50
4259.73 58
4259.88 66
4260.03 73
4260.18 79
4260.33 82
4260.48 84
4260.63 84
4260.78 82
4260.93 79
4261.08 76
4261.23 71
4261.38 67
4261.53 63
4261.68 59
4261.83 55
4261.98 54
4262.13 53
4262.27 55
4262.42 58
4262.57 61
4262.72 65
4262.87 68
4263.02 71
4263.17 72
4263.32 74
4263.47 75
4263.62 77
4263.77 80
4263.92 84
4264.07 88
4264.22 91
4264.37 94
4264.52 94
4264.67 93
4264.82 90
4264.97 85
4265.12 79
4265.27 72
4265.42 65
4265.57 58
4265.72 51
4265.87 44
4266.02 37
4266.17 30
4266.32 24
4266.47 19
4266.62 16
4266.77 13
4266.92 11
4267.07 10
4267.22 9
4267.37 8
4267.52 7
4267.67 5
4267.82 4
4267.96 2
4268.11 1
4268.26 0
4268.41 0
4268.56 1
4268.71 3
4268.86 6
4269.01 10
4269.16 14
4269.31 17
4269.46 21
4269.61 24
4269.76 27
4269.91 30
4270.06 33
4270.21 37
4270.36 42
4270.51 46
4270.66 50
4270.81 54
4270.96 58
4271.11 61
4271.26 63
4271.41 65
4271.56 66
4271.71 66
4271.86 66
4272.01 65
4272.16 64
4272.31 63
4272.46 60
4272.61 56
4272.76 51
4272.91 45
4273.06 38
4273.21 31
4273.36 24
4273.51 19
4273.66 14
4273.81 11
4273.96 8
4274.11 6
4274.26 3
4274.41 0
4274.56 0
4274.71 0
4274.86 0
4275.01 0
4275.16 0
4275.31 0
4275.46 0
4275.61 2
4275.76 9
4275.91 15
4276.06 21
4276.21 25
4276.36 28
4276.51 28
4276.66 27
4276.81 25
4276.96 22
4277.11 20
4277.26 20
4277.41 21
4277.56 24
4277.71 28
4277.86 33
4278.01 36
4278.16 38
4278.31 38
4278.46 36
4278.61 35
4278.76 34
4278.91 35
4279.06 39
4279.21 44
4279.36 50
4279.51 57
4279.66 62
4279.81 64
4279.96 64
4280.11 61
4280.26 56
4280.41 49
4280.56 43
4280.71 37
4280.86 33
4281.01 32
4281.16 33
4281.31 35
4281.46 39
4281.61 44
4281.76 49
4281.91 53
4282.06 58
4282.21 62
4282.36 66
4282.51 70
4282.66 73
4282.81 77
4282.96 80
4283.11 81
4283.26 82
4283.41 81
4283.56 80
4283.71 79
4283.86 78
4284.01 78
4284.16 77
4284.31 77
4284.46 75
4284.61 73
4284.76 71
4284.91 67
4285.06 64
4285.21 62
4285.36 61
4285.51 61
4285.66 62
4285.81 63
4285.96 65
4286.11 66
4286.26 67
4286.41 68
4286.56 68
4286.71 67
4286.86 66
4287.01 64
4287.16 61
4287.31 58
4287.46 54
4287.61 51
4287.76 47
4287.91 43
4288.06 39
4288.21 36
4288.36 33
4288.51 30
4288.66 28
4288.81 26
4288.96 25
4289.11 25
4289.26 24
4289.41 25
4289.56 26
4289.71 28
4289.86 31
4290.01 33
4290.16 36
4290.31 37
4290.46 37
4290.61 36
4290.76 33
4290.91 29
4291.06 23
4291.21 18
4291.36 13
4291.51 8
4291.66 5
4291.81 4
4291.96 3
4292.12 5
4292.27 7
4292.42 9
4292.57 11
4292.72 13
4292.87 13
4293.02 12
4293.17 10
4293.32 7
4293.47 3
4293.62 0
4293.77 0
4293.92 0
4294.07 0
4294.22 0
4294.37 0
4294.52 0
4294.67 0
4294.82 1
4294.97 6
4295.12 11
4295.27 16
4295.42 20
4295.57 23
4295.72 24
4295.87 24
4296.02 22
4296.17 20
4296.32 19
4296.47 19
4296.62 20
4296.77 22
4296.92 25
4297.07 29
4297.22 32
4297.37 34
4297.52 35
4297.67 35
4297.83 34
4297.98 33
4298.13 33
4298.28 34
4298.43 36
4298.58 38
4298.73 40
4298.88 42
4299.03 42
4299.18 40
4299.33 36
4299.48 30
4299.63 24
4299.78 16
4299.93 10
4300.08 4
4300.23 0
4300.38 0
4300.53 0
4300.68 0
4300.83 0
4300.98 0
4301.13 0
4301.28 5
4301.43 10
4301.58 16
4301.73 22
4301.88 27
4302.03 32
4302.19 34
4302.34 35
4302.49 34
4302.64 31
4302.79 27
4302.94 22
4303.09 18
4303.24 13
4303.39 10
4303.54 7
4303.69 4
4303.84 3
4303.99 1
4304.14 0
4304.29 0
4304.44 0
4304.59 0
4304.74 3
4304.89 6
4305.04 8
4305.19 9
4305.34 9
4305.49 7
4305.64 4
4305.80 0
4305.95 0
4306.10 0
4306.25 0
4306.40 0
4306.55 0
4306.70 0
4306.85 1
4307.00 4
4307.15 6
4307.30 6
4307.45 6
4307.60 5
4307.75 3
4307.90 3
4308.05 5
4308.20 8
4308.35 14
4308.50 21
4308.65 30
4308.80 38
4308.96 45
4309.11 49
4309.26 51
4309.41 50
4309.56 46
4309.71 39
4309.86 31
4310.01 23
4310.16 16
4310.31 12
4310.46 10
4310.61 11
4310.76 15
4310.91 19
4311.06 24
4311.21 28
4311.36 31
4311.51 31
4311.67 29
4311.82 26
4311.97 23
4312.12 19
4312.27 16
4312.42 15
4312.57 15
4312.72 16
4312.87 18
4313.02 20
4313.17 22
4313.32 24
4313.47 24
4313.62 23
4313.77 21
4313.92 19
4314.07 18
4314.22 17
4314.38 17
4314.53 18
4314.68 20
4314.83 22
4314.98 23
4315.13 24
4315.28 25
4315.43 25
4315.58 27
4315.73 29
4315.88 32
4316.03 36
4316.18 41
4316.33 46
4316.48 51
4316.63 56
4316.79 62
4316.94 67
4317.09 72
4317.24 77
4317.39 80
4317.54 83
4317.69 83
4317.84 82
4317.99 78
4318.14 73
4318.29 67
4318.44 62
4318.59 57
4318.74 53
4318.89 50
4319.05 46
4319.20 43
4319.35 40
4319.50 36
4319.65 31
4319.80 27
4319.95 22
4320.10 18
4320.25 15
4320.40 12
4320.55 10
4320.70 8
4320.85 8
4321.00 9
4321.16 10
4321.31 13
4321.46 16
4321.61 20
4321.76 23
4321.91 26
4322.06 28
4322.21 28
4322.36 25
4322.51 21
4322.66 15
4322.81 8
4322.96 2
4323.11 0
4323.27 0
4323.42 0
4323.57 1
4323.72 7
4323.87 13
4324.02 19
4324.17 24
4324.32 27
4324.47 28
4324.62 28
4324.77 27
4324.92 27
4325.07 26
4325.23 26
4325.38 27
4325.53 30
4325.68 33
4325.83 36
4325.98 39
4326.13 41
4326.28 42
4326.43 41
4326.58 38
4326.73 34
4326.88 30
4327.04 27
4327.19 24
4327.34 23
4327.49 23
4327.64 25
4327.79 26
4327.94 27
4328.09 27
4328.24 27
4328.39 25
4328.54 23
4328.69 21
4328.85 19
4329.00 17
4329.15 17
4329.30 17
4329.45 19
4329.60 22
4329.75 26
4329.90 31
4330.05 36
4330.20 42
4330.35 45
4330.50 48
4330.66 48
4330.81 47
4330.96 45
4331.11 42
4331.26 40
4331.41 39
4331.56 38
4331.71 37
4331.86 36
4332.01 34
4332.16 31
4332.32 28
4332.47 26
4332.62 24
4332.77 23
4332.92 23
4333.07 25
4333.22 27
4333.37 29
4333.52 31
4333.67 33
4333.82 35
4333.98 36
4334.13 37
4334.28 38
4334.43 38
4334.58 39
4334.73 39
4334.88 39
4335.03 39
4335.18 38
4335.33 37
4335.49 36
4335.64 36
4335.79 36
4335.94 37
4336.09 40
4336.24 43
4336.39 46
4336.54 50
4336.69 54
4336.84 58
4337.00 61
4337.15 63
4337.30 65
4337.45 66
4337.60 66
4337.75 64
4337.90 61
4338.05 55
4338.20 48
4338.35 41
4338.51 33
4338.66 25
4338.81 19
4338.96 15
4339.11 13
4339.26 13
4339.41 13
4339.56 15
4339.71 16
4339.86 18
4340.02 20
4340.17 22
4340.32 23
4340.47 25
4340.62 26
4340.77 28
4340.92 29
4341.07 29
4341.22 29
4341.38 29
4341.53 28
4341.68 28
4341.83 28
4341.98 29
4342.13 29
4342.28 30
4342.43 30
4342.58 29
4342.74 27
4342.89 24
4343.04 22
4343.19 20
4343.34 18
4343.49 18
4343.64 17
4343.79 17
4343.94 17
4344.10 16
4344.25 15
4344.40 13
4344.55 11
4344.70 9
4344.85 7
4345.00 6
4345.15 4
4345.30 4
4345.46 4
4345.61 5
4345.76 7
4345.91 10
4346.06 13
4346.21 16
4346.36 20
4346.51 23
4346.66 25
4346.82 27
4346.97 28
4347.12 28
4347.27 28
4347.42 27
4347.57 26
4347.72 25
4347.87 23
4348.03 21
4348.18 18
4348.33 15
4348.48 10
4348.63 5
4348.78 0
4348.93 0
4349.08 0
4349.23 0
4349.39 0
4349.54 0
4349.69 0
4349.84 0
4349.99 1
4350.14 7
4350.29 13
4350.44 18
4350.60 22
4350.75 25
4350.90 27
4351.05 28
4351.20 29
4351.35 30
4351.50 32
4351.65 33
4351.81 34
4351.96 36
4352.11 37
4352.26 38
4352.41 39
4352.56 39
4352.71 40
4352.86 41
4353.02 43
4353.17 46
4353.32 49
4353.47 53
4353.62 56
4353.77 59
4353.92 63
4354.07 65
4354.23 68
4354.38 72
4354.53 76
4354.68 81
4354.83 86
4354.98 91
4355.13 96
4355.29 100
4355.44 101
4355.59 101
4355.74 97
4355.89 91
4356.04 83
4356.19 74
4356.34 65
4356.50 56
4356.65 48
4356.80 41
4356.95 35
4357.10 31
4357.25 28
4357.40 26
4357.56 24
4357.71 23
4357.86 22
4358.01 22
4358.16 23
4358.31 24
4358.46 25
4358.61 26
4358.77 26
4358.92 26
4359.07 24
4359.22 22
4359.37 20
4359.52 18
4359.67 17
4359.83 16
4359.98 17
4360.13 18
4360.28 20
4360.43 22
4360.58 27
4360.73 32
4360.89 38
4361.04 44
4361.19 50
4361.34 53
4361.49 54
4361.64 53
4361.79 50
4361.95 46
4362.10 42
4362.25 40
4362.40 38
4362.55 38
4362.70 39
4362.85 38
4363.01 38
4363.16 35
4363.31 32
4363.46 28
4363.61 24
4363.76 21
4363.91 17
4364.07 15
4364.22 14
4364.37 14
4364.52 14
4364.67 15
4364.82 16
4364.97 18
4365.13 20
4365.28 22
4365.43 25
4365.58 28
4365.73 31
4365.88 33
4366.04 35
4366.19 36
4366.34 36
4366.49 34
4366.64 32
4366.79 29
4366.94 27
4367.10 24
4367.25 22
4367.40 21
4367.55 21
4367.70 20
4367.85 20
4368.00 20
4368.16 19
4368.31 18
4368.46 17
4368.61 17
4368.76 18
4368.91 20
4369.07 23
4369.22 27
4369.37 33
4369.52 40
4369.67 48
4369.82 56
4369.98 63
4370.13 69
4370.28 74
4370.43 77
4370.58 79
4370.73 79
4370.88 78
4371.04 76
4371.19 75
4371.34 73
4371.49 70
4371.64 67
4371.79 63
4371.95 57
4372.10 50
4372.25 43
4372.40 35
4372.55 28
4372.70 22
4372.86 19
4373.01 18
4373.16 20
4373.31 23
4373.46 29
4373.61 35
4373.77 40
4373.92 46
4374.07 51
4374.22 56
4374.37 61
4374.52 67
4374.68 73
4374.83 79
4374.98 85
4375.13 89
4375.28 90
4375.43 89
4375.59 85
4375.74 80
4375.89 73
4376.04 66
4376.19 60
4376.34 55
4376.50 50
4376.65 46
4376.80 42
4376.95 38
4377.10 35
4377.25 33
4377.41 32
4377.56 33
4377.71 35
4377.86 39
4378.01 44
4378.16 48
4378.32 52
4378.47 55
4378.62 57
4378.77 59
4378.92 61
4379.07 64
4379.23 66
4379.38 67
4379.53 67
4379.68 65
4379.83 61
4379.98 56
4380.14 50
4380.29 45
4380.44 41
4380.59 38
4380.74 36
4380.90 35
4381.05 35
4381.20 35
4381.35 36
4381.50 36
4381.65 35
4381.81 34
4381.96 33
4382.11 32
4382.26 31
4382.41 31
4382.56 31
4382.72 32
4382.87 34
4383.02 36
4383.17 38
4383.32 41
4383.48 44
4383.63 46
4383.78 48
4383.93 49
4384.08 50
4384.23 51
4384.39 52
4384.54 53
4384.69 55
4384.84 56
4384.99 57
4385.15 59
4385.30 61
4385.45 64
4385.60 68
4385.75 73
4385.90 78
4386.06 85
4386.21 92
4386.36 99
4386.51 105
4386.66 110
4386.82 113
4386.97 115
4387.12 114
4387.27 112
4387.42 108
4387.58 102
4387.73 95
4387.88 87
4388.03 80
4388.18 72
4388.33 64
4388.49 58
4388.64 52
4388.79 46
4388.94 42
4389.09 38
4389.25 35
4389.40 33
4389.55 33
4389.70 34
4389.85 37
4390.01 40
4390.16 44
4390.31 48
4390.46 51
4390.61 53
4390.77 54
4390.92 54
4391.07 54
4391.22 53
4391.37 51
4391.52 50
4391.68 48
4391.83 45
4391.98 41
4392.13 37
4392.28 33
4392.44 29
4392.59 28
4392.74 28
4392.89 31
4393.04 34
4393.20 39
4393.35 42
4393.50 45
4393.65 45
4393.80 44
4393.96 42
4394.11 39
4394.26 36
4394.41 34
4394.56 32
4394.72 31
4394.87 30
4395.02 30
4395.17 31
4395.32 32
4395.48 35
4395.63 40
4395.78 48
4395.93 57
4396.08 69
4396.24 82
4396.39 94
4396.54 106
4396.69 117
4396.84 126
4397.00 135
4397.15 144
4397.30 155
4397.45 166
4397.60 178
4397.76 192
4397.91 206
4398.06 219
4398.21 233
4398.36 245
4398.52 256
4398.67 266
4398.82 275
4398.97 283
4399.13 290
4399.28 298
4399.43 306
4399.58 315
4399.73 324
4399.89 333
4400.04 341
4400.19 347
4400.34 352
4400.49 353
4400.65 352
4400.80 348
4400.95 342
4401.10 336
4401.25 330
4401.41 325
4401.56 322
4401.71 320
4401.86 319
4402.02 319
4402.17 319
4402.32 320
4402.47 319
4402.62 318
4402.78 316
4402.93 313
4403.08 309
4403.23 305
4403.38 301
4403.54 297
4403.69 292
4403.84 286
4403.99 279
4404.15 270
4404.30 258
4404.45 245
4404.60 231
4404.75 216
4404.91 202
4405.06 190
4405.21 179
4405.36 170
4405.51 162
4405.67 156
4405.82 151
4405.97 148
4406.12 145
4406.28 142
4406.43 139
4406.58 136
4406.73 132
4406.88 128
4407.04 125
4407.19 122
4407.34 120
4407.49 118
4407.65 116
4407.80 113
4407.95 108
4408.10 101
4408.25 93
4408.41 85
4408.56 78
4408.71 72
4408.86 70
4409.02 70
4409.17 71
4409.32 73
4409.47 73
4409.62 72
4409.78 69
4409.93 65
4410.08 60
4410.23 57
4410.39 54
4410.54 53
4410.69 52
4410.84 50
4411.00 47
4411.15 43
4411.30 37
4411.45 30
4411.60 23
4411.76 17
4411.91 12
4412.06 9
4412.21 7
4412.37 8
4412.52 9
4412.67 11
4412.82 12
4412.97 14
4413.13 15
4413.28 15
4413.43 15
4413.58 14
4413.74 13
4413.89 12
4414.04 11
4414.19 11
4414.35 11
4414.50 12
4414.65 12
4414.80 13
4414.96 13
4415.11 13
4415.26 13
4415.41 12
4415.56 12
4415.72 13
4415.87 14
4416.02 17
4416.17 20
4416.33 25
4416.48 30
4416.63 35
4416.78 41
4416.94 45
4417.09 48
4417.24 50
4417.39 50
4417.55 50
4417.70 50
4417.85 50
4418.00 51
4418.16 52
4418.31 54
4418.46 55
4418.61 55
4418.76 54
4418.92 53
4419.07 53
4419.22 54
4419.37 57
4419.53 61
4419.68 68
4419.83 76
4419.98 83
4420.14 90
4420.29 96
4420.44 100
4420.59 102
4420.75 103
4420.90 104
4421.05 104
4421.20 104
4421.36 106
4421.51 108
4421.66 112
4421.81 117
4421.97 124
4422.12 132
4422.27 143
4422.42 154
4422.58 167
4422.73 179
4422.88 191
4423.03 201
4423.19 209
4423.34 216
4423.49 221
4423.64 225
4423.80 229
4423.95 232
4424.10 235
4424.25 237
4424.41 238
4424.56 237
4424.71 235
4424.86 232
4425.02 229
4425.17 226
4425.32 224
4425.47 222
4425.63 221
4425.78 219
4425.93 216
4426.08 210
4426.24 203
4426.39 195
4426.54 187
4426.69 178
4426.85 171
4427.00 165
4427.15 161
4427.30 158
4427.46 156
4427.61 154
4427.76 153
4427.91 153
4428.07 153
4428.22 154
4428.37 155
4428.52 155
4428.68 153
4428.83 149
4428.98 143
4429.14 134
4429.29 124
4429.44 112
4429.59 99
4429.75 87
4429.90 74
4430.05 63
4430.20 51
4430.36 41
4430.51 33
4430.66 26
4430.81 22
4430.97 20
4431.12 21
4431.27 25
4431.42 29
4431.58 34
4431.73 38
4431.88 40
4432.03 40
4432.19 37
4432.34 33
4432.49 28
4432.65 22
4432.80 17
4432.95 14
4433.10 12
4433.26 11
4433.41 12
4433.56 14
4433.71 15
4433.87 17
4434.02 18
4434.17 18
4434.32 18
4434.48 18
4434.63 18
4434.78 19
4434.94 19
4435.09 19
4435.24 19
4435.39 18
4435.55 16
4435.70 14
4435.85 12
4436.00 9
4436.16 7
4436.31 6
4436.46 5
4436.62 3
4436.77 2
4436.92 1
4437.07 0
4437.23 0
4437.38 0
4437.53 0
4437.68 0
4437.84 0
4437.99 0
4438.14 0
4438.30 2
4438.45 3
4438.60 4
4438.75 5
4438.91 5
4439.06 7
4439.21 9
4439.36 12
4439.52 15
4439.67 20
4439.82 24
4439.98 28
4440.13 32
4440.28 36
4440.43 39
4440.59 42
4440.74 45
4440.89 48
4441.05 51
4441.20 53
4441.35 56
4441.50 58
4441.66 60
4441.81 61
4441.96 62
4442.12 61
4442.27 59
4442.42 57
4442.57 55
4442.73 52
4442.88 50
4443.03 49
4443.18 48
4443.34 47
4443.49 46
4443.64 44
4443.80 42
4443.95 39
4444.10 37
4444.25 34
4444.41 33
4444.56 33
4444.71 33
4444.87 35
4445.02 37
4445.17 38
4445.32 39
4445.48 40
4445.63 40
4445.78 40
4445.94 41
4446.09 41
4446.24 42
4446.40 44
4446.55 46
4446.70 49
4446.85 51
4447.01 54
4447.16 58
4447.31 61
4447.47 65
4447.62 68
4447.77 69
4447.92 69
4448.08 67
4448.23 64
4448.38 61
4448.54 58
4448.69 57
4448.84 59
4448.99 62
4449.15 65
4449.30 69
4449.45 71
4449.61 72
4449.76 71
4449.91 69
4450.07 67
4450.22 65
4450.37 64
4450.52 65
4450.68 67
4450.83 68
4450.98 69
4451.14 70
4451.29 69
4451.44 67
4451.59 64
4451.75 61
4451.90 57
4452.05 53
4452.21 48
4452.36 42
4452.51 37
4452.67 31
4452.82 27
4452.97 23
4453.12 21
4453.28 20
4453.43 20
4453.58 20
4453.74 20
4453.89 21
4454.04 23
4454.20 26
4454.35 29
4454.50 34
4454.65 39
4454.81 43
4454.96 47
4455.11 50
4455.27 51
4455.42 50
4455.57 47
4455.73 44
4455.88 39
4456.03 35
4456.19 30
4456.34 26
4456.49 24
4456.64 23
4456.80 23
4456.95 24
4457.10 26
4457.26 29
4457.41 31
4457.56 33
4457.72 34
4457.87 34
4458.02 33
4458.18 32
4458.33 29
4458.48 27
4458.63 26
4458.79 25
4458.94 25
4459.09 27
4459.25 28
4459.40 30
4459.55 31
4459.71 32
4459.86 33
4460.01 34
4460.17 35
4460.32 37
4460.47 40
4460.63 42
4460.78 44
4460.93 46
4461.08 46
4461.24 45
4461.39 43
4461.54 40
4461.70 36
4461.85 31
4462.00 27
4462.16 22
4462.31 17
4462.46 12
4462.62 8
4462.77 4
4462.92 2
4463.08 0
4463.23 0
4463.38 0
4463.54 0
4463.69 0
4463.84 0
4463.99 0
4464.15 0
4464.30 0
4464.45 0
4464.61 0
4464.76 2
4464.91 5
4465.07 9
4465.22 12
4465.37 15
4465.53 17
4465.68 19
4465.83 19
4465.99 19
4466.14 20
4466.29 21
4466.45 24
4466.60 27
4466.75 30
4466.91 32
4467.06 33
4467.21 32
4467.37 30
4467.52 26
4467.67 23
4467.83 20
4467.98 17
4468.13 16
4468.29 15
4468.44 14
4468.59 13
4468.75 12
4468.90 10
4469.05 10
4469.20 10
4469.36 12
4469.51 15
4469.66 20
4469.82 27
4469.97 34
4470.12 40
4470.28 45
4470.43 47
4470.58 47
4470.74 45
4470.89 42
4471.04 38
4471.20 35
4471.35 34
4471.50 35
4471.66 37
4471.81 41
4471.96 46
4472.12 50
4472.27 54
4472.42 56
4472.58 57
4472.73 56
4472.88 54
4473.04 51
4473.19 47
4473.34 45
4473.50 43
4473.65 42
4473.80 42
4473.96 43
4474.11 45
4474.26 47
4474.42 48
4474.57 50
4474.72 50
4474.88 51
4475.03 52
4475.19 53
4475.34 55
4475.49 57
4475.65 60
4475.80 64
4475.95 68
4476.11 71
4476.26 74
4476.41 77
4476.57 78
4476.72 79
4476.87 78
4477.03 76
4477.18 73
4477.33 70
4477.49 69
4477.64 69
4477.79 71
4477.95 75
4478.10 81
4478.25 88
4478.41 94
4478.56 99
4478.71 103
4478.87 104
4479.02 102
4479.17 100
4479.33 95
4479.48 90
4479.63 84
4479.79 78
4479.94 71
4480.09 65
4480.25 58
4480.40 52
4480.56 46
4480.71 41
4480.86 36
4481.02 31
4481.17 26
4481.32 21
4481.48 17
4481.63 14
4481.78 12
4481.94 12
4482.09 15
4482.24 19
4482.40 24
4482.55 29
4482.70 34
4482.86 38
4483.01 40
4483.16 41
4483.32 40
4483.47 37
4483.63 33
4483.78 28
4483.93 23
4484.09 18
4484.24 13
4484.39 10
4484.55 9
4484.70 10
4484.85 12
4485.01 17
4485.16 23
4485.31 30
4485.47 38
4485.62 46
4485.77 53
4485.93 60
4486.08 66
4486.24 70
4486.39 74
4486.54 78
4486.70 80
4486.85 82
4487.00 83
4487.16 84
4487.31 82
4487.46 80
4487.62 76
4487.77 72
4487.93 67
4488.08 61
4488.23 56
4488.39 52
4488.54 48
4488.69 45
4488.85 43
4489.00 41
4489.15 39
4489.31 37
4489.46 37
4489.61 37
4489.77 39
4489.92 43
4490.08 48
4490.23 53
4490.38 58
4490.54 62
4490.69 65
4490.84 67
4491.00 69
4491.15 70
4491.31 72
4491.46 73
4491.61 74
4491.77 75
4491.92 74
4492.07 73
4492.23 69
4492.38 65
4492.53 60
4492.69 55
4492.84 51
4493.00 48
4493.15 45
4493.30 42
4493.46 40
4493.61 38
4493.76 35
4493.92 32
4494.07 30
4494.23 29
4494.38 29
4494.53 30
4494.69 33
4494.84 37
4494.99 42
4495.15 47
4495.30 53
4495.45 59
4495.61 64
4495.76 68
4495.92 72
4496.07 74
4496.22 75
4496.38 74
4496.53 72
4496.68 69
4496.84 66
4496.99 62
4497.15 57
4497.30 54
4497.45 50
4497.61 47
4497.76 43
4497.91 39
4498.07 35
4498.22 31
4498.38 25
4498.53 20
4498.68 15
4498.84 10
4498.99 8
4499.15 7
4499.30 8
4499.45 13
4499.61 20
4499.76 28
4499.91 38
4500.07 47
4500.22 55
4500.38 60
4500.53 64
4500.68 65
4500.84 65
4500.99 66
4501.14 66
4501.30 65
4501.45 65
4501.61 63
4501.76 60
4501.91 56
4502.07 51
4502.22 45
4502.38 40
4502.53 36
4502.68 34
4502.84 32
4502.99 30
4503.14 29
4503.30 28
4503.45 27
4503.61 27
4503.76 26
4503.91 25
4504.07 25
4504.22 24
4504.38 24
4504.53 23
4504.68 24
4504.84 24
4504.99 25
4505.15 26
4505.30 28
4505.45 28
4505.61 28
4505.76 26
4505.91 23
4506.07 20
4506.22 16
4506.38 13
4506.53 10
4506.68 8
4506.84 6
4506.99 6
4507.15 6
4507.30 6
4507.45 6
4507.61 6
4507.76 6
4507.92 5
4508.07 4
4508.22 3
4508.38 1
4508.53 0
4508.69 0
4508.84 0
4508.99 0
4509.15 0
4509.30 0
4509.46 0
4509.61 1
4509.76 6
4509.92 12
4510.07 18
4510.23 24
4510.38 30
4510.53 35
4510.69 40
4510.84 44
4511.00 48
4511.15 51
4511.30 55
4511.46 57
4511.61 59
4511.77 59
4511.92 57
4512.07 53
4512.23 47
4512.38 40
4512.54 33
4512.69 27
4512.84 22
4513.00 20
4513.15 21
4513.31 24
4513.46 29
4513.61 35
4513.77 41
4513.92 46
4514.08 49
4514.23 51
4514.38 50
4514.54 49
4514.69 47
4514.85 44
4515.00 43
4515.15 42
4515.31 42
4515.46 43
4515.62 44
4515.77 45
4515.92 46
4516.08 47
4516.23 47
4516.39 46
4516.54 44
4516.70 42
4516.85 40
4517.00 37
4517.16 34
4517.31 32
4517.47 31
4517.62 32
4517.77 34
4517.93 38
4518.08 43
4518.24 48
4518.39 53
4518.54 57
4518.70 60
4518.85 61
4519.01 59
4519.16 55
4519.32 51
4519.47 45
4519.62 40
4519.78 35
4519.93 33
4520.09 32
4520.24 33
4520.39 36
4520.55 40
4520.70 44
4520.86 46
4521.01 47
4521.17 46
4521.32 44
4521.47 42
4521.63 39
4521.78 37
4521.94 36
4522.09 37
4522.24 38
4522.40 40
4522.55 43
4522.71 45
4522.86 48
4523.02 50
4523.17 52
4523.32 54
4523.48 55
4523.63 55
4523.79 55
4523.94 55
4524.09 54
4524.25 52
4524.40 51
4524.56 49
4524.71 48
4524.87 46
4525.02 45
4525.17 43
4525.33 41
4525.48 40
4525.64 39
4525.79 39
4525.95 39
4526.10 39
4526.25 40
4526.41 42
4526.56 44
4526.72 46
4526.87 49
4527.03 52
4527.18 54
4527.33 56
4527.49 56
4527.64 54
4527.80 50
4527.95 43
4528.11 36
4528.26 28
4528.41 21
4528.57 16
4528.72 13
4528.88 11
4529.03 12
4529.19 12
4529.34 13
4529.49 13
4529.65 12
4529.80 11
4529.96 10
4530.11 9
4530.27 10
4530.42 12
4530.57 16
4530.73 21
4530.88 27
4531.04 32
4531.19 37
4531.35 40
4531.50 42
4531.65 42
4531.81 42
4531.96 40
4532.12 39
4532.27 38
4532.43 36
4532.58 35
4532.74 34
4532.89 32
4533.04 31
4533.20 30
4533.35 29
4533.51 28
4533.66 28
4533.82 28
4533.97 28
4534.12 28
4534.28 28
4534.43 27
4534.59 27
4534.74 26
4534.90 25
4535.05 24
4535.21 24
4535.36 23
4535.51 21
4535.67 19
4535.82 18
4535.98 16
4536.13 15
4536.29 15
4536.44 16
4536.60 18
4536.75 21
4536.90 25
4537.06 30
4537.21 35
4537.37 40
4537.52 44
4537.68 48
4537.83 51
4537.99 54
4538.14 55
4538.29 55
4538.45 52
4538.60 48
4538.76 42
4538.91 35
4539.07 27
4539.22 19
4539.38 12
4539.53 7
4539.68 4
4539.84 4
4539.99 5
4540.15 9
4540.30 13
4540.46 17
4540.61 21
4540.77 24
4540.92 25
4541.08 25
4541.23 24
4541.38 23
4541.54 21
4541.69 20
4541.85 19
4542.00 19
4542.16 21
4542.31 25
4542.47 30
4542.62 37
4542.77 46
4542.93 54
4543.08 63
4543.24 70
4543.39 75
4543.55 77
4543.70 77
4543.86 76
4544.01 74
4544.17 71
4544.32 69
4544.48 68
4544.63 68
4544.78 68
4544.94 69
4545.09 69
4545.25 69
4545.40 68
4545.56 66
4545.71 65
4545.87 64
4546.02 62
4546.18 61
4546.33 60
4546.48 59
4546.64 58
4546.79 57
4546.95 56
4547.10 54
4547.26 53
4547.41 51
4547.57 50
4547.72 49
4547.88 48
4548.03 49
4548.19 51
4548.34 53
4548.49 55
4548.65 56
4548.80 56
4548.96 55
4549.11 53
4549.27 51
4549.42 49
4549.58 49
4549.73 52
4549.89 58
4550.04 66
4550.20 76
4550.35 86
4550.51 96
4550.66 105
4550.81 110
4550.97 111
4551.12 109
4551.28 103
4551.43 95
4551.59 86
4551.74 76
4551.90 67
4552.05 59
4552.21 52
4552.36 48
4552.52 46
4552.67 47
4552.83 51
4552.98 56
4553.14 63
4553.29 70
4553.44 77
4553.60 81
4553.75 82
4553.91 81
4554.06 78
4554.22 74
4554.37 70
4554.53 67
4554.68 66
4554.84 66
4554.99 68
4555.15 70
4555.30 73
4555.46 76
4555.61 79
4555.77 83
4555.92 88
4556.08 93
4556.23 99
4556.38 105
4556.54 111
4556.69 116
4556.85 120
4557.00 123
4557.16 125
4557.31 127
4557.47 128
4557.62 129
4557.78 130
4557.93 129
4558.09 128
4558.24 126
4558.40 124
4558.55 123
4558.71 123
4558.86 126
4559.02 132
4559.17 141
4559.33 151
4559.48 162
4559.64 171
4559.79 178
4559.95 182
4560.10 182
4560.25 178
4560.41 171
4560.56 162
4560.72 153
4560.87 144
4561.03 135
4561.18 127
4561.34 120
4561.49 114
4561.65 110
4561.80 106
4561.96 104
4562.11 103
4562.27 103
4562.42 105
4562.58 106
4562.73 108
4562.89 110
4563.04 111
4563.20 112
4563.35 114
4563.51 116
4563.66 119
4563.82 122
4563.97 125
4564.13 125
4564.28 124
4564.44 120
4564.59 114
4564.75 107
4564.90 101
4565.06 95
4565.21 91
4565.37 89
4565.52 88
4565.68 88
4565.83 87
4565.99 85
4566.14 82
4566.30 78
4566.45 74
4566.61 70
4566.76 67
4566.92 65
4567.07 65
4567.23 67
4567.38 71
4567.54 76
4567.69 81
4567.85 86
4568.00 88
4568.16 89
4568.31 89
4568.46 88
4568.62 88
4568.77 90
4568.93 96
4569.08 105
4569.24 117
4569.39 130
4569.55 145
4569.70 158
4569.86 170
4570.01 179
4570.17 186
4570.32 190
4570.48 193
4570.63 195
4570.79 197
4570.94 197
4571.10 197
4571.25 196
4571.41 194
4571.57 191
4571.72 188
4571.88 184
4572.03 182
4572.19 180
4572.34 179
4572.50 179
4572.65 178
4572.81 176
4572.96 172
4573.12 166
4573.27 158
4573.43 149
4573.58 139
4573.74 129
4573.89 120
4574.05 111
4574.20 104
4574.36 98
4574.51 92
4574.67 88
4574.82 84
4574.98 81
4575.13 76
4575.29 72
4575.44 67
4575.60 62
4575.75 57
4575.91 53
4576.06 50
4576.22 47
4576.37 45
4576.53 43
4576.68 40
4576.84 38
4576.99 35
4577.15 32
4577.30 30
4577.46 28
4577.61 26
4577.77 24
4577.92 22
4578.08 18
4578.23 14
4578.39 10
4578.54 6
4578.70 2
4578.85 0
4579.01 0
4579.16 1
4579.32 4
4579.48 9
4579.63 15
4579.79 22
4579.94 27
4580.10 31
4580.25 33
4580.41 34
4580.56 33
4580.72 32
4580.87 31
4581.03 30
4581.18 28
4581.34 26
4581.49 23
4581.65 19
4581.80 14
4581.96 9
4582.11 5
4582.27 0
4582.42 0
4582.58 0
4582.73 0
4582.89 0
4583.04 0
4583.20 0
4583.35 0
4583.51 0
4583.67 0
4583.82 3
4583.98 7
4584.13 10
4584.29 14
4584.44 18
4584.60 22
4584.75 24
4584.91 25
4585.06 25
4585.22 23
4585.37 20
4585.53 16
4585.68 11
4585.84 6
4585.99 2
4586.15 0
4586.30 0
4586.46 0
4586.62 1
4586.77 3
4586.93 5
4587.08 6
4587.24 6
4587.39 6
4587.55 5
4587.70 5
4587.86 6
4588.01 7
4588.17 10
4588.32 12
4588.48 15
4588.63 17
4588.79 18
4588.94 18
4589.10 17
4589.26 15
4589.41 13
4589.57 11
4589.72 9
4589.88 8
4590.03 9
4590.19 11
4590.34 15
4590.50 19
4590.65 24
4590.81 29
4590.96 34
4591.12 38
4591.28 40
4591.43 42
4591.59 43
4591.74 44
4591.90 44
4592.05 45
4592.21 46
4592.36 47
4592.52 49
4592.67 50
4592.83 50
4592.98 50
4593.14 48
4593.30 46
4593.45 45
4593.61 44
4593.76 43
4593.92 43
4594.07 43
4594.23 42
4594.38 40
4594.54 36
4594.69 30
4594.85 24
4595.00 18
4595.16 13
4595.32 10
4595.47 9
4595.63 10
4595.78 14
4595.94 18
4596.09 22
4596.25 26
4596.40 28
4596.56 29
4596.71 28
4596.87 27
4597.03 25
4597.18 24
4597.34 24
4597.49 27
4597.65 31
4597.80 37
4597.96 43
4598.11 48
4598.27 53
4598.42 55
4598.58 54
4598.74 52
4598.89 49
4599.05 45
4599.20 42
4599.36 41
4599.51 41
4599.67 43
4599.82 46
4599.98 49
4600.14 51
4600.29 51
4600.45 49
4600.60 46
4600.76 41
4600.91 35
4601.07 30
4601.22 26
4601.38 23
4601.53 22
4601.69 23
4601.85 26
4602.00 29
4602.16 33
4602.31 38
4602.47 42
4602.62 46
4602.78 50
4602.93 53
4603.09 56
4603.25 58
4603.40 60
4603.56 61
4603.71 60
4603.87 58
4604.02 56
4604.18 52
4604.33 48
4604.49 45
4604.65 43
4604.80 43
4604.96 45
4605.11 49
4605.27 55
4605.42 62
4605.58 69
4605.74 74
4605.89 78
4606.05 81
4606.20 82
4606.36 83
4606.51 83
4606.67 85
4606.82 87
4606.98 91
4607.14 95
4607.29 99
4607.45 101
4607.60 102
4607.76 102
4607.91 100
4608.07 97
4608.23 95
4608.38 92
4608.54 91
4608.69 90
4608.85 90
4609.00 89
4609.16 89
4609.32 87
4609.47 85
4609.63 82
4609.78 78
4609.94 75
4610.09 72
4610.25 70
4610.40 69
4610.56 69
4610.72 69
4610.87 70
4611.03 71
4611.18 71
4611.34 72
4611.49 73
4611.65 74
4611.81 74
4611.96 74
4612.12 73
4612.27 71
4612.43 68
4612.58 65
4612.74 62
4612.90 58
4613.05 55
4613.21 53
4613.36 52
4613.52 51
4613.67 52
4613.83 53
4613.99 55
4614.14 56
4614.30 56
4614.45 56
4614.61 55
4614.77 54
4614.92 53
4615.08 53
4615.23 54
4615.39 57
4615.54 61
4615.70 65
4615.86 70
4616.01 73
4616.17 76
4616.32 78
4616.48 79
4616.63 79
4616.79 78
4616.95 76
4617.10 74
4617.26 71
4617.41 69
4617.57 66
4617.73 64
4617.88 63
4618.04 62
4618.19 63
4618.35 63
4618.50 64
4618.66 64
4618.82 65
4618.97 66
4619.13 68
4619.28 70
4619.44 74
4619.59 79
4619.75 83
4619.91 88
4620.06 90
4620.22 92
4620.37 90
4620.53 87
4620.69 83
4620.84 78
4621.00 73
4621.15 69
4621.31 67
4621.47 66
4621.62 66
4621.78 68
4621.93 71
4622.09 73
4622.24 74
4622.40 74
4622.56 73
4622.71 71
4622.87 69
4623.02 67
4623.18 65
4623.34 64
4623.49 62
4623.65 60
4623.80 56
4623.96 51
4624.12 46
4624.27 41
4624.43 37
4624.58 35
4624.74 36
4624.90 38
4625.05 42
4625.21 46
4625.36 49
4625.52 51
4625.67 50
4625.83 49
4625.99 47
4626.14 45
4626.30 45
4626.45 45
4626.61 48
4626.77 51
4626.92 56
4627.08 61
4627.23 66
4627.39 72
4627.55 76
4627.70 81
4627.86 84
4628.01 87
4628.17 89
4628.33 89
4628.48 87
4628.64 85
4628.79 82
4628.95 79
4629.11 77
4629.26 76
4629.42 78
4629.57 81
4629.73 85
4629.89 91
4630.04 98
4630.20 104
4630.35 110
4630.51 114
4630.67 117
4630.82 119
4630.98 120
4631.13 119
4631.29 118
4631.45 115
4631.60 112
4631.76 108
4631.91 104
4632.07 98
4632.23 93
4632.38 88
4632.54 84
4632.70 80
4632.85 78
4633.01 77
4633.16 77
4633.32 79
4633.48 81
4633.63 85
4633.79 89
4633.94 93
4634.10 96
4634.26 98
4634.41 100
4634.57 100
4634.72 100
4634.88 99
4635.04 98
4635.19 96
4635.35 94
4635.50 91
4635.66 87
4635.82 81
4635.97 75
4636.13 68
4636.29 61
4636.44 54
4636.60 49
4636.75 46
4636.91 43
4637.07 41
4637.22 38
4637.38 36
4637.53 33
4637.69 31
4637.85 29
4638.00 29
4638.16 30
4638.32 32
4638.47 35
4638.63 39
4638.78 42
4638.94 44
4639.10 44
4639.25 43
4639.41 42
4639.56 40
4639.72 38
4639.88 38
4640.03 39
4640.19 41
4640.35 43
4640.50 44
4640.66 45
4640.81 45
4640.97 44
4641.13 44
4641.28 44
4641.44 44
4641.60 47
4641.75 50
4641.91 55
4642.06 59
4642.22 63
4642.38 65
4642.53 65
4642.69 64
4642.84 62
4643.00 60
4643.16 59
4643.31 59
4643.47 60
4643.63 64
4643.78 68
4643.94 73
4644.09 78
4644.25 81
4644.41 82
4644.56 81
4644.72 79
4644.88 75
4645.03 72
4645.19 69
4645.34 67
4645.50 66
4645.66 66
4645.81 67
4645.97 68
4646.13 68
4646.28 67
4646.44 65
4646.60 63
4646.75 60
4646.91 58
4647.06 57
4647.22 57
4647.38 58
4647.53 59
4647.69 62
4647.85 65
4648.00 69
4648.16 73
4648.31 77
4648.47 79
4648.63 79
4648.78 77
4648.94 72
4649.10 65
4649.25 58
4649.41 51
4649.57 45
4649.72 41
4649.88 40
4650.03 42
4650.19 45
4650.35 50
4650.50 55
4650.66 59
4650.82 63
4650.97 65
4651.13 67
4651.29 68
4651.44 68
4651.60 67
4651.75 65
4651.91 63
4652.07 60
4652.22 58
4652.38 55
4652.54 52
4652.69 50
4652.85 49
4653.01 48
4653.16 47
4653.32 48
4653.47 49
4653.63 50
4653.79 52
4653.94 53
4654.10 53
4654.26 52
4654.41 50
4654.57 48
4654.73 47
4654.88 46
4655.04 47
4655.20 50
4655.35 54
4655.51 59
4655.66 65
4655.82 71
4655.98 77
4656.13 83
4656.29 89
4656.45 94
4656.60 98
4656.76 101
4656.92 102
4657.07 101
4657.23 98
4657.39 94
4657.54 90
4657.70 84
4657.86 79
4658.01 74
4658.17 70
4658.33 65
4658.48 61
4658.64 56
4658.79 51
4658.95 47
4659.11 42
4659.26 38
4659.42 34
4659.58 32
4659.73 30
4659.89 31
4660.05 32
4660.20 34
4660.36 36
4660.52 38
4660.67 39
4660.83 40
4660.99 40
4661.14 39
4661.30 38
4661.46 36
4661.61 33
4661.77 30
4661.93 26
4662.08 22
4662.24 17
4662.39 13
4662.55 8
4662.71 4
4662.86 0
4663.02 0
4663.18 0
4663.33 0
4663.49 0
4663.65 0
4663.80 0
4663.96 0
4664.12 0
4664.27 4
4664.43 9
4664.59 12
4664.74 15
4664.90 16
4665.06 17
4665.21 18
4665.37 18
4665.53 19
4665.68 20
4665.84 22
4666.00 25
4666.15 29
4666.31 34
4666.47 39
4666.62 44
4666.78 49
4666.94 53
4667.09 56
4667.25 59
4667.41 62
4667.56 64
4667.72 66
4667.88 66
4668.03 64
4668.19 61
4668.35 56
4668.50 50
4668.66 44
4668.82 39
4668.97 35
4669.13 32
4669.29 31
4669.44 32
4669.60 32
4669.76 33
4669.91 34
4670.07 35
4670.23 36
4670.38 36
4670.54 36
4670.70 35
4670.85 34
4671.01 32
4671.17 30
4671.32 29
4671.48 29
4671.64 30
4671.79 32
4671.95 35
4672.11 39
4672.26 43
4672.42 47
4672.58 51
4672.73 54
4672.89 57
4673.05 60
4673.20 63
4673.36 66
4673.52 68
4673.67 70
4673.83 72
4673.99 74
4674.14 75
4674.30 75
4674.46 76
4674.61 76
4674.77 76
4674.93 76
4675.09 75
4675.24 74
4675.40 72
4675.56 69
4675.71 65
4675.87 60
4676.03 55
4676.18 49
4676.34 43
4676.50 38
4676.65 33
4676.81 29
4676.97 26
4677.12 23
4677.28 21
4677.44 20
4677.59 19
4677.75 18
4677.91 17
4678.06 18
4678.22 19
4678.38 22
4678.53 26
4678.69 32
4678.85 39
4679.01 46
4679.16 53
4679.32 58
4679.48 62
4679.63 64
4679.79 65
4679.95 64
4680.10 62
4680.26 60
4680.42 59
4680.57 60
4680.73 61
4680.89 64
4681.04 67
4681.20 71
4681.36 75
4681.52 78
4681.67 80
4681.83 81
4681.99 79
4682.14 76
4682.30 71
4682.46 66
4682.61 59
4682.77 52
4682.93 45
4683.08 39
4683.24 34
4683.40 29
4683.55 27
4683.71 26
4683.87 26
4684.03 28
4684.18 31
4684.34 35
4684.50 39
4684.65 42
4684.81 44
4684.97 45
4685.12 44
4685.28 41
4685.44 38
4685.60 35
4685.75 32
4685.91 30
4686.07 29
4686.22 30
4686.38 33
4686.54 37
4686.69 42
4686.85 48
4687.01 53
4687.16 58
4687.32 62
4687.48 64
4687.64 66
4687.79 66
4687.95 65
4688.11 63
4688.26 60
4688.42 58
4688.58 55
4688.73 53
4688.89 52
4689.05 51
4689.21 51
4689.36 53
4689.52 54
4689.68 56
4689.83 57
4689.99 57
4690.15 55
4690.30 51
4690.46 46
4690.62 40
4690.78 34
4690.93 29
4691.09 25
4691.25 22
4691.40 21
4691.56 20
4691.72 21
4691.88 21
4692.03 21
4692.19 21
4692.35 20
4692.50 19
4692.66 17
4692.82 15
4692.97 13
4693.13 11
4693.29 10
4693.45 9
4693.60 10
4693.76 11
4693.92 13
4694.07 16
4694.23 20
4694.39 24
4694.55 27
4694.70 29
4694.86 30
4695.02 30
4695.17 30
4695.33 29
4695.49 29
4695.65 29
4695.80 28
4695.96 27
4696.12 25
4696.27 23
4696.43 21
4696.59 19
4696.75 19
4696.90 19
4697.06 20
4697.22 21
4697.37 23
4697.53 23
4697.69 22
4697.85 21
4698.00 19
4698.16 16
4698.32 13
4698.47 10
4698.63 7
4698.79 3
4698.95 0
4699.10 0
4699.26 0
4699.42 0
4699.57 3
4699.73 10
4699.89 18
4700.05 28
4700.20 36
4700.36 42
4700.52 45
4700.67 46
4700.83 45
4700.99 43
4701.15 42
4701.30 40
4701.46 39
4701.62 39
4701.78 39
4701.93 38
4702.09 36
4702.25 33
4702.40 29
4702.56 25
4702.72 22
4702.88 19
4703.03 18
4703.19 17
4703.35 18
4703.50 19
4703.66 20
4703.82 20
4703.98 19
4704.13 17
4704.29 15
4704.45 13
4704.61 12
4704.76 13
4704.92 16
4705.08 20
4705.23 26
4705.39 31
4705.55 36
4705.71 41
4705.86 45
4706.02 49
4706.18 52
4706.34 55
4706.49 57
4706.65 59
4706.81 60
4706.97 59
4707.12 58
4707.28 56
4707.44 53
4707.59 51
4707.75 48
4707.91 47
4708.07 47
4708.22 48
4708.38 50
4708.54 52
4708.70 54
4708.85 54
4709.01 53
4709.17 51
4709.33 46
4709.48 41
4709.64 34
4709.80 27
4709.95 19
4710.11 12
4710.27 5
4710.43 0
4710.58 0
4710.74 0
4710.90 0
4711.06 0
4711.21 0
4711.37 0
4711.53 0
4711.69 3
4711.84 8
4712.00 12
4712.16 15
4712.32 16
4712.47 16
4712.63 15
4712.79 15
4712.94 15
4713.10 17
4713.26 20
4713.42 23
4713.57 27
4713.73 31
4713.89 34
4714.05 38
4714.20 42
4714.36 46
4714.52 51
4714.68 56
4714.83 62
4714.99 67
4715.15 70
4715.31 71
4715.46 70
4715.62 68
4715.78 65
4715.94 63
4716.09 61
4716.25 60
4716.41 60
4716.57 60
4716.72 60
4716.88 59
4717.04 56
4717.20 52
4717.35 46
4717.51 40
4717.67 34
4717.83 28
4717.98 22
4718.14 18
4718.30 14
4718.46 11
4718.61 10
4718.77 10
4718.93 12
4719.09 15
4719.24 19
4719.40 23
4719.56 26
4719.72 27
4719.87 26
4720.03 23
4720.19 19
4720.35 15
4720.50 13
4720.66 11
4720.82 11
4720.98 11
4721.13 13
4721.29 14
4721.45 16
4721.61 17
4721.76 18
4721.92 18
4722.08 18
4722.24 18
4722.39 17
4722.55 17
4722.71 16
4722.87 17
4723.02 18
4723.18 20
4723.34 23
4723.50 26
4723.65 30
4723.81 33
4723.97 36
4724.13 37
4724.29 38
4724.44 39
4724.60 39
4724.76 37
4724.92 35
4725.07 32
4725.23 28
4725.39 24
4725.55 20
4725.70 17
4725.86 15
4726.02 15
4726.18 16
4726.33 17
4726.49 19
4726.65 19
4726.81 19
4726.96 18
4727.12 17
4727.28 15
4727.44 14
4727.60 13
4727.75 14
4727.91 16
4728.07 19
4728.23 22
4728.38 24
4728.54 26
4728.70 26
4728.86 26
4729.01 24
4729.17 23
4729.33 21
4729.49 20
4729.65 19
4729.80 19
4729.96 19
4730.12 19
4730.28 19
4730.43 19
4730.59 18
4730.75 16
4730.91 15
4731.06 13
4731.22 12
4731.38 10
4731.54 8
4731.70 6
4731.85 4
4732.01 2
4732.17 0
4732.33 0
4732.48 0
4732.64 0
4732.80 0
4732.96 0
4733.12 0
4733.27 0
4733.43 0
4733.59 5
4733.75 11
4733.90 17
4734.06 22
4734.22 28
4734.38 33
4734.53 38
4734.69 41
4734.85 44
4735.01 46
4735.17 46
4735.32 46
4735.48 45
4735.64 44
4735.80 42
4735.96 41
4736.11 41
4736.27 42
4736.43 42
4736.59 43
4736.74 43
4736.90 43
4737.06 42
4737.22 41
4737.38 41
4737.53 41
4737.69 43
4737.85 45
4738.01 50
4738.16 55
4738.32 61
4738.48 66
4738.64 70
4738.80 73
4738.95 75
4739.11 74
4739.27 73
4739.43 70
4739.59 67
4739.74 64
4739.90 61
4740.06 58
4740.22 56
4740.37 53
4740.53 50
4740.69 47
4740.85 44
4741.01 41
4741.16 39
4741.32 36
4741.48 33
4741.64 30
4741.80 26
4741.95 21
4742.11 17
4742.27 12
4742.43 6
4742.58 1
4742.74 0
4742.90 0
4743.06 0
4743.22 0
4743.37 0
4743.53 0
4743.69 0
4743.85 0
4744.01 5
4744.16 10
4744.32 14
4744.48 17
4744.64 19
4744.80 20
4744.95 22
4745.11 24
4745.27 26
4745.43 30
4745.59 34
4745.74 38
4745.90 42
4746.06 46
4746.22 48
4746.38 49
4746.53 49
4746.69 49
4746.85 47
4747.01 46
4747.17 45
4747.32 44
4747.48 44
4747.64 44
4747.80 44
4747.96 43
4748.11 41
4748.27 38
4748.43 35
4748.59 31
4748.75 29
4748.90 27
4749.06 26
4749.22 27
4749.38 29
4749.54 33
4749.69 37
4749.85 41
4750.01 44
4750.17 46
4750.33 47
4750.48 48
4750.64 48
4750.80 47
4750.96 46
4751.12 45
4751.27 44
4751.43 42
4751.59 40
4751.75 39
4751.91 38
4752.06 38
4752.22 38
4752.38 39
4752.54 40
4752.70 41
4752.85 41
4753.01 40
4753.17 39
4753.33 36
4753.49 32
4753.64 29
4753.80 25
4753.96 22
4754.12 21
4754.28 21
4754.44 23
4754.59 26
4754.75 29
4754.91 31
4755.07 32
4755.23 32
4755.38 30
4755.54 28
4755.70 27
4755.86 26
4756.02 26
4756.17 27
4756.33 28
4756.49 28
4756.65 29
4756.81 29
4756.97 29
4757.12 29
4757.28 28
4757.44 26
4757.60 23
4757.76 19
4757.91 14
4758.07 10
4758.23 6
4758.39 4
4758.55 4
4758.70 5
4758.86 6
4759.02 8
4759.18 8
4759.34 7
4759.50 6
4759.65 5
4759.81 5
4759.97 8
4760.13 13
4760.29 21
4760.44 29
4760.60 38
4760.76 46
4760.92 51
4761.08 54
4761.24 55
4761.39 54
4761.55 51
4761.71 48
4761.87 44
4762.03 40
4762.19 37
4762.34 33
4762.50 31
4762.66 29
4762.82 27
4762.98 27
4763.13 27
4763.29 27
4763.45 28
4763.61 29
4763.77 28
4763.93 27
4764.08 26
4764.24 23
4764.40 21
4764.56 18
4764.72 17
4764.88 16
4765.03 17
4765.19 18
4765.35 19
4765.51 21
4765.67 23
4765.83 24
4765.98 26
4766.14 28
4766.30 30
4766.46 33
4766.62 35
4766.78 38
4766.93 41
4767.09 43
4767.25 45
4767.41 46
4767.57 47
4767.73 47
4767.88 47
4768.04 46
4768.20 45
4768.36 44
4768.52 43
4768.68 42
4768.83 41
4768.99 40
4769.15 40
4769.31 41
4769.47 43
4769.63 47
4769.78 52
4769.94 58
4770.10 65
4770.26 70
4770.42 74
4770.58 76
4770.73 75
4770.89 71
4771.05 65
4771.21 58
4771.37 51
4771.53 45
4771.68 41
4771.84 38
4772.00 37
4772.16 36
4772.32 35
4772.48 32
4772.63 29
4772.79 25
4772.95 21
4773.11 19
4773.27 19
4773.43 21
4773.58 25
4773.74 31
4773.90 39
4774.06 46
4774.22 54
4774.38 60
4774.54 66
4774.69 71
4774.85 75
4775.01 79
4775.17 82
4775.33 85
4775.49 88
4775.64 90
4775.80 91
4775.96 90
4776.12 89
4776.28 85
4776.44 81
4776.60 77
4776.75 73
4776.91 70
4777.07 68
4777.23 68
4777.39 69
4777.55 72
4777.70 76
4777.86 81
4778.02 85
4778.18 90
4778.34 93
4778.50 94
4778.66 95
4778.81 94
4778.97 92
4779.13 91
4779.29 90
4779.45 92
4779.61 94
4779.77 97
4779.92 101
4780.08 105
4780.24 108
4780.40 110
4780.56 112
4780.72 114
4780.88 115
4781.03 116
4781.19 116
4781.35 115
4781.51 114
4781.67 112
4781.83 110
4781.98 109
4782.14 110
4782.30 111
4782.46 113
4782.62 115
4782.78 117
4782.94 119
4783.09 121
4783.25 122
4783.41 124
4783.57 126
4783.73 128
4783.89 129
4784.05 129
4784.21 128
4784.36 125
4784.52 121
4784.68 116
4784.84 111
4785.00 106
4785.16 104
4785.32 104
4785.47 106
4785.63 110
4785.79 114
4785.95 118
4786.11 121
4786.27 121
4786.43 119
4786.58 116
4786.74 113
4786.90 110
4787.06 109
4787.22 109
4787.38 109
4787.54 108
4787.69 106
4787.85 102
4788.01 96
4788.17 89
4788.33 83
4788.49 77
4788.65 72
4788.81 69
4788.96 68
4789.12 67
4789.28 68
4789.44 69
4789.60 71
4789.76 73
4789.92 75
4790.08 78
4790.23 82
4790.39 86
4790.55 90
4790.71 94
4790.87 97
4791.03 99
4791.19 99
4791.34 97
4791.50 92
4791.66 86
4791.82 79
4791.98 72
4792.14 65
4792.30 58
4792.46 52
4792.61 47
4792.77 43
4792.93 40
4793.09 38
4793.25 37
4793.41 37
4793.57 37
4793.73 38
4793.88 38
4794.04 38
4794.20 38
4794.36 39
4794.52 40
4794.68 41
4794.84 44
4795.00 47
4795.15 51
4795.31 55
4795.47 58
4795.63 61
4795.79 63
4795.95 64
4796.11 63
4796.27 63
4796.42 63
4796.58 63
4796.74 64
4796.90 66
4797.06 67
4797.22 67
4797.38 66
4797.54 62
4797.70 56
4797.85 49
4798.01 42
4798.17 36
4798.33 31
4798.49 27
4798.65 26
4798.81 25
4798.97 24
4799.12 22
4799.28 20
4799.44 17
4799.60 15
4799.76 13
4799.92 12
4800.08 12
4800.24 13
4800.40 14
4800.55 14
4800.71 14
4800.87 13
4801.03 11
4801.19 9
4801.35 7
4801.51 5
4801.67 5
4801.83 5
4801.98 7
4802.14 9
4802.30 13
4802.46 17
4802.62 22
4802.78 26
4802.94 29
4803.10 31
4803.26 31
4803.41 30
4803.57 28
4803.73 26
4803.89 24
4804.05 22
4804.21 20
4804.37 18
4804.53 17
4804.69 16
4804.85 15
4805.00 15
4805.16 16
4805.32 17
4805.48 18
4805.64 20
4805.80 23
4805.96 26
4806.12 29
4806.28 31
4806.43 33
4806.59 35
4806.75 36
4806.91 36
4807.07 36
4807.23 35
4807.39 33
4807.55 30
4807.71 27
4807.87 23
4808.02 21
4808.18 19
4808.34 19
4808.50 21
4808.66 23
4808.82 26
4808.98 28
4809.14 30
4809.30 32
4809.46 32
4809.61 32
4809.77 32
4809.93 32
4810.09 31
4810.25 30
4810.41 29
4810.57 27
4810.73 26
4810.89 25
4811.05 25
4811.20 24
4811.36 23
4811.52 22
4811.68 20
4811.84 19
4812.00 17
4812.16 15
4812.32 15
4812.48 14
4812.64 15
4812.80 15
4812.95 15
4813.11 15
4813.27 15
4813.43 16
4813.59 17
4813.75 19
4813.91 21
4814.07 23
4814.23 25
4814.39 26
4814.55 26
4814.70 26
4814.86 26
4815.02 28
4815.18 30
4815.34 33
4815.50 37
4815.66 41
4815.82 45
4815.98 47
4816.14 48
4816.30 49
4816.45 48
4816.61 47
4816.77 46
4816.93 45
4817.09 45
4817.25 44
4817.41 44
4817.57 44
4817.73 44
4817.89 43
4818.05 43
4818.21 43
4818.36 42
4818.52 42
4818.68 43
4818.84 43
4819.00 43
4819.16 42
4819.32 40
4819.48 38
4819.64 35
4819.80 32
4819.96 29
4820.12 25
4820.27 23
4820.43 22
4820.59 22
4820.75 24
4820.91 27
4821.07 30
4821.23 34
4821.39 37
4821.55 40
4821.71 41
4821.87 41
4822.03 39
4822.19 36
4822.34 31
4822.50 26
4822.66 20
4822.82 14
4822.98 8
4823.14 3
4823.30 0
4823.46 0
4823.62 0
4823.78 0
4823.94 0
4824.10 0
4824.26 0
4824.41 0
4824.57 0
4824.73 2
4824.89 6
4825.05 10
4825.21 15
4825.37 20
4825.53 25
4825.69 29
4825.85 35
4826.01 40
4826.17 44
4826.33 49
4826.49 52
4826.64 55
4826.80 56
4826.96 56
4827.12 55
4827.28 54
4827.44 53
4827.60 54
4827.76 56
4827.92 59
4828.08 62
4828.24 67
4828.40 71
4828.56 74
4828.72 75
4828.88 76
4829.03 74
4829.19 72
4829.35 69
4829.51 65
4829.67 62
4829.83 59
4829.99 58
4830.15 57
4830.31 56
4830.47 56
4830.63 56
4830.79 56
4830.95 55
4831.11 55
4831.27 53
4831.42 51
4831.58 49
4831.74 46
4831.90 42
4832.06 38
4832.22 34
4832.38 30
4832.54 26
4832.70 22
4832.86 18
4833.02 14
4833.18 10
4833.34 7
4833.50 4
4833.66 2
4833.82 3
4833.98 5
4834.13 8
4834.29 13
4834.45 18
4834.61 22
4834.77 26
4834.93 29
4835.09 31
4835.25 33
4835.41 34
4835.57 35
4835.73 36
4835.89 38
4836.05 40
4836.21 43
4836.37 46
4836.53 49
4836.69 52
4836.85 54
4837.00 55
4837.16 54
4837.32 51
4837.48 47
4837.64 43
4837.80 39
4837.96 35
4838.12 32
4838.28 31
4838.44 32
4838.60 33
4838.76 35
4838.92 37
4839.08 38
4839.24 38
4839.40 36
4839.56 33
4839.72 29
4839.88 24
4840.04 19
4840.19 14
4840.35 11
4840.51 9
4840.67 8
4840.83 8
4840.99 8
4841.15 8
4841.31 6
4841.47 5
4841.63 3
4841.79 2
4841.95 3
4842.11 6
4842.27 10
4842.43 14
4842.59 19
4842.75 21
4842.91 23
4843.07 23
4843.23 22
4843.39 20
4843.55 18
4843.70 16
4843.86 15
4844.02 15
4844.18 16
4844.34 18
4844.50 21
4844.66 25
4844.82 29
4844.98 34
4845.14 38
4845.30 42
4845.46 43
4845.62 43
4845.78 41
4845.94 39
4846.10 37
4846.26 37
4846.42 38
4846.58 40
4846.74 45
4846.90 50
4847.06 55
4847.22 60
4847.38 63
4847.54 64
4847.70 64
4847.85 62
4848.01 60
4848.17 57
4848.33 55
4848.49 54
4848.65 53
4848.81 53
4848.97 54
4849.13 55
4849.29 54
4849.45 53
4849.61 51
4849.77 48
4849.93 46
4850.09 44
4850.25 43
4850.41 42
4850.57 43
4850.73 45
4850.89 47
4851.05 50
4851.21 54
4851.37 59
4851.53 64
4851.69 70
4851.85 74
4852.01 78
4852.17 79
4852.33 77
4852.49 73
4852.65 67
4852.81 60
4852.97 53
4853.12 46
4853.28 40
4853.44 34
4853.60 29
4853.76 25
4853.92 21
4854.08 17
4854.24 13
4854.40 11
4854.56 8
4854.72 5
4854.88 3
4855.04 0
4855.20 0
4855.36 0
4855.52 0
4855.68 0
4855.84 0
4856.00 0
4856.16 0
4856.32 3
4856.48 11
4856.64 19
4856.80 28
4856.96 37
4857.12 44
4857.28 48
4857.44 52
4857.60 54
4857.76 56
4857.92 60
4858.08 66
4858.24 74
4858.40 83
4858.56 94
4858.72 103
4858.88 110
4859.04 115
4859.20 116
4859.36 114
4859.52 109
4859.68 104
4859.84 98
4860.00 93
4860.16 88
4860.32 83
4860.48 80
4860.64 77
4860.80 75
4860.96 74
4861.11 74
4861.27 75
4861.43 77
4861.59 80
4861.75 83
4861.91 86
4862.07 89
4862.23 90
4862.39 89
4862.55 87
4862.71 84
4862.87 78
4863.03 71
4863.19 63
4863.35 55
4863.51 46
4863.67 39
4863.83 32
4863.99 27
4864.15 24
4864.31 24
4864.47 26
4864.63 32
4864.79 39
4864.95 48
4865.11 56
4865.27 62
4865.43 67
4865.59 69
4865.75 68
4865.91 66
4866.07 62
4866.23 59
4866.39 54
4866.55 50
4866.71 45
4866.87 41
4867.03 36
4867.19 31
4867.35 27
4867.51 23
4867.67 19
4867.83 16
4867.99 14
4868.15 14
4868.31 15
4868.47 18
4868.63 23
4868.79 30
4868.95 37
4869.11 43
4869.27 49
4869.43 55
4869.59 61
4869.75 67
4869.91 74
4870.07 82
4870.23 90
4870.39 97
4870.55 103
4870.71 106
4870.87 108
4871.03 110
4871.19 114
4871.35 120
4871.51 129
4871.67 140
4871.83 153
4871.99 165
4872.15 176
4872.31 184
4872.47 188
4872.63 190
4872.79 189
4872.95 188
4873.11 185
4873.27 183
4873.43 180
4873.59 178
4873.75 176
4873.91 175
4874.07 174
4874.23 175
4874.39 177
4874.55 182
4874.71 187
4874.87 194
4875.03 202
4875.19 209
4875.35 215
4875.51 220
4875.67 223
4875.83 223
4875.99 221
4876.15 218
4876.31 213
4876.47 206
4876.63 200
4876.79 193
4876.95 186
4877.12 179
4877.28 172
4877.44 164
4877.60 156
4877.76 148
4877.92 140
4878.08 131
4878.24 124
4878.40 117
4878.56 111
4878.72 106
4878.88 104
4879.04 103
4879.20 102
4879.36 102
4879.52 102
4879.68 102
4879.84 101
4880.00 99
4880.16 97
4880.32 95
4880.48 92
4880.64 88
4880.80 84
4880.96 79
4881.12 74
4881.28 68
4881.44 62
4881.60 57
4881.76 54
4881.92 51
4882.08 51
4882.24 53
4882.40 56
4882.56 61
4882.72 66
4882.88 71
4883.04 75
4883.20 77
4883.36 79
4883.52 79
4883.68 77
4883.84 74
4884.00 70
4884.16 65
4884.32 61
4884.48 57
4884.64 55
4884.80 55
4884.96 56
4885.12 60
4885.29 65
4885.45 71
4885.61 76
4885.77 81
4885.93 85
4886.09 88
4886.25 91
4886.41 94
4886.57 98
4886.73 101
4886.89 105
4887.05 109
4887.21 112
4887.37 115
4887.53 117
4887.69 119
4887.85 122
4888.01 125
4888.17 129
4888.33 134
4888.49 138
4888.65 141
4888.81 141
4888.97 139
4889.13 135
4889.29 130
4889.45 124
4889.61 120
4889.77 116
4889.93 115
4890.09 116
4890.25 119
4890.42 123
4890.58 129
4890.74 135
4890.90 141
4891.06 146
4891.22 151
4891.38 154
4891.54 156
4891.70 157
4891.86 158
4892.02 160
4892.18 164
4892.34 170
4892.50 177
4892.66 185
4892.82 193
4892.98 200
4893.14 204
4893.30 207
4893.46 208
4893.62 210
4893.78 211
4893.94 212
4894.10 214
4894.26 216
4894.42 217
4894.59 218
4894.75 217
4894.91 215
4895.07 213
4895.23 208
4895.39 203
4895.55 197
4895.71 189
4895.87 181
4896.03 173
4896.19 164
4896.35 157
4896.51 150
4896.67 145
4896.83 140
4896.99 136
4897.15 132
4897.31 128
4897.47 123
4897.63 117
4897.79 111
4897.95 107
4898.11 104
4898.28 104
4898.44 105
4898.60 108
4898.76 112
4898.92 116
4899.08 119
4899.24 120
4899.40 119
4899.56 116
4899.72 113
4899.88 109
4900.04 105
4900.20 102
4900.36 99
4900.52 97
4900.68 97
4900.84 97
4901.00 98
4901.16 100
4901.32 102
4901.49 104
4901.65 106
4901.81 106
4901.97 106
4902.13 106
4902.29 104
4902.45 101
4902.61 97
4902.77 92
4902.93 87
4903.09 81
4903.25 76
4903.41 72
4903.57 68
4903.73 66
4903.89 64
4904.05 63
4904.21 63
4904.38 63
4904.54 63
4904.70 63
4904.86 63
4905.02 63
4905.18 63
4905.34 62
4905.50 62
4905.66 61
4905.82 61
4905.98 61
4906.14 61
4906.30 61
4906.46 60
4906.62 59
4906.78 58
4906.95 58
4907.11 57
4907.27 57
4907.43 57
4907.59 58
4907.75 58
4907.91 59
4908.07 60
4908.23 60
4908.39 60
4908.55 59
4908.71 59
4908.87 59
4909.03 58
4909.19 57
4909.35 56
4909.52 55
4909.68 53
4909.84 52
4910.00 50
4910.16 48
4910.32 46
4910.48 44
4910.64 41
4910.80 38
4910.96 35
4911.12 33
4911.28 31
4911.44 30
4911.60 30
4911.76 31
4911.93 32
4912.09 33
4912.25 34
4912.41 36
4912.57 38
4912.73 42
4912.89 46
4913.05 52
4913.21 57
4913.37 61
4913.53 65
4913.69 66
4913.85 66
4914.02 64
4914.18 62
4914.34 59
4914.50 56
4914.66 53
4914.82 51
4914.98 49
4915.14 48
4915.30 46
4915.46 44
4915.62 42
4915.78 41
4915.94 40
4916.10 40
4916.27 41
4916.43 42
4916.59 43
4916.75 44
4916.91 44
4917.07 45
4917.23 45
4917.39 45
4917.55 44
4917.71 43
4917.87 42
4918.03 40
4918.20 36
4918.36 33
4918.52 29
4918.68 26
4918.84 24
4919.00 23
4919.16 23
4919.32 24
4919.48 26
4919.64 29
4919.80 31
4919.96 33
4920.12 35
4920.29 35
4920.45 35
4920.61 35
4920.77 34
4920.93 34
4921.09 34
4921.25 34
4921.41 35
4921.57 36
4921.73 36
4921.89 35
4922.06 34
4922.22 31
4922.38 28
4922.54 24
4922.70 20
4922.86 15
4923.02 11
4923.18 6
4923.34 1
4923.50 0
4923.66 0
4923.82 0
4923.99 0
4924.15 0
4924.31 0
4924.47 0
4924.63 0
4924.79 4
4924.95 9
4925.11 16
4925.27 22
4925.43 28
4925.59 33
4925.76 37
4925.92 39
4926.08 38
4926.24 36
4926.40 32
4926.56 26
4926.72 20
4926.88 15
4927.04 10
4927.20 6
4927.37 4
4927.53 3
4927.69 3
4927.85 3
4928.01 5
4928.17 7
4928.33 10
4928.49 15
4928.65 21
4928.81 28
4928.97 35
4929.14 43
4929.30 49
4929.46 54
4929.62 57
4929.78 58
4929.94 57
4930.10 55
4930.26 51
4930.42 47
4930.58 41
4930.75 36
4930.91 31
4931.07 27
4931.23 25
4931.39 26
4931.55 28
4931.71 33
4931.87 38
4932.03 45
4932.20 51
4932.36 56
4932.52 62
4932.68 66
4932.84 70
4933.00 73
4933.16 75
4933.32 77
4933.48 77
4933.64 77
4933.81 76
4933.97 75
4934.13 74
4934.29 73
4934.45 71
4934.61 69
4934.77 67
4934.93 65
4935.09 62
4935.26 60
4935.42 57
4935.58 54
4935.74 50
4935.90 46
4936.06 42
4936.22 38
4936.38 33
4936.54 30
4936.71 28
4936.87 26
4937.03 27
4937.19 28
4937.35 30
4937.51 32
4937.67 33
4937.83 34
4937.99 33
4938.16 31
4938.32 28
4938.48 26
4938.64 25
4938.80 25
4938.96 28
4939.12 32
4939.28 38
4939.44 44
4939.61 50
4939.77 55
4939.93 58
4940.09 60
4940.25 60
4940.41 58
4940.57 56
4940.73 53
4940.89 50
4941.06 47
4941.22 44
4941.38 42
4941.54 39
4941.70 38
4941.86 37
4942.02 38
4942.18 41
4942.35 46
4942.51 53
4942.67 61
4942.83 71
4942.99 81
4943.15 92
4943.31 101
4943.47 109
4943.64 114
4943.80 115
4943.96 113
4944.12 109
4944.28 104
4944.44 99
4944.60 95
4944.76 92
4944.93 90
4945.09 89
4945.25 89
4945.41 89
4945.57 88
4945.73 87
4945.89 87
4946.05 86
4946.22 86
4946.38 87
4946.54 87
4946.70 87
4946.86 86
4947.02 85
4947.18 84
4947.34 82
4947.51 79
4947.67 77
4947.83 75
4947.99 74
4948.15 73
4948.31 73
4948.47 73
4948.63 74
4948.80 74
4948.96 72
4949.12 69
4949.28 63
4949.44 55
4949.60 45
4949.76 34
4949.92 23
4950.09 14
4950.25 7
4950.41 2
4950.57 0
4950.73 0
4950.89 0
4951.05 0
4951.22 0
4951.38 0
4951.54 0
4951.70 0
4951.86 0
4952.02 0
4952.18 1
4952.35 4
4952.51 7
4952.67 11
4952.83 15
4952.99 18
4953.15 22
4953.31 26
4953.47 30
4953.64 34
4953.80 37
4953.96 39
4954.12 39
4954.28 39
4954.44 36
4954.60 33
4954.77 28
4954.93 23
4955.09 18
4955.25 14
4955.41 10
4955.57 7
4955.73 5
4955.90 5
4956.06 6
4956.22 8
4956.38 11
4956.54 14
4956.70 17
4956.86 18
4957.03 18
4957.19 16
4957.35 14
4957.51 12
4957.67 10
4957.83 8
4957.99 8
4958.16 10
4958.32 13
4958.48 17
4958.64 22
4958.80 26
4958.96 29
4959.12 31
4959.29 31
4959.45 29
4959.61 26
4959.77 23
4959.93 21
4960.09 19
4960.26 18
4960.42 18
4960.58 19
4960.74 21
4960.90 23
4961.06 25
4961.22 27
4961.39 28
4961.55 30
4961.71 30
4961.87 31
4962.03 31
4962.19 31
4962.35 33
4962.52 36
4962.68 41
4962.84 46
4963.00 52
4963.16 58
4963.32 62
4963.49 65
4963.65 66
4963.81 67
4963.97 69
4964.13 71
4964.29 74
4964.45 79
4964.62 85
4964.78 91
4964.94 97
4965.10 102
4965.26 104
4965.42 103
4965.59 101
4965.75 96
4965.91 90
4966.07 84
4966.23 79
4966.39 74
4966.56 69
4966.72 66
4966.88 63
4967.04 60
4967.20 57
4967.36 55
4967.52 54
4967.69 53
4967.85 52
4968.01 51
4968.17 50
4968.33 48
4968.49 45
4968.66 43
4968.82 40
4968.98 37
4969.14 35
4969.30 34
4969.46 34
4969.63 35
4969.79 35
4969.95 36
4970.11 36
4970.27 36
4970.43 36
4970.60 36
4970.76 36
4970.92 37
4971.08 38
4971.24 39
4971.40 40
4971.57 41
4971.73 40
4971.89 40
4972.05 39
4972.21 39
4972.37 40
4972.54 43
4972.70 47
4972.86 53
4973.02 59
4973.18 66
4973.34 72
4973.51 77
4973.67 80
4973.83 81
4973.99 81
4974.15 78
4974.31 75
4974.48 70
4974.64 64
4974.80 58
4974.96 51
4975.12 44
4975.29 37
4975.45 30
4975.61 23
4975.77 16
4975.93 10
4976.09 4
4976.26 0
4976.42 0
4976.58 0
4976.74 0
4976.90 0
4977.06 0
4977.23 0
4977.39 0
4977.55 0
4977.71 4
4977.87 9
4978.04 14
4978.20 18
4978.36 22
4978.52 25
4978.68 27
4978.84 29
4979.01 31
4979.17 33
4979.33 35
4979.49 38
4979.65 41
4979.81 44
4979.98 48
4980.14 52
4980.30 55
4980.46 58
4980.62 60
4980.79 61
4980.95 61
4981.11 60
4981.27 59
4981.43 57
4981.60 55
4981.76 53
4981.92 51
4982.08 48
4982.24 45
4982.40 42
4982.57 39
4982.73 36
4982.89 34
4983.05 33
4983.21 33
4983.38 33
4983.54 33
4983.70 34
4983.86 35
4984.02 37
4984.18 40
4984.35 45
4984.51 49
4984.67 54
4984.83 58
4984.99 61
4985.16 63
4985.32 64
4985.48 64
4985.64 64
4985.80 64
4985.97 63
4986.13 61
4986.29 59
4986.45 57
4986.61 56
4986.78 57
4986.94 59
4987.10 63
4987.26 68
4987.42 74
4987.58 79
4987.75 82
4987.91 83
4988.07 82
4988.23 81
4988.39 80
4988.56 80
4988.72 81
4988.88 83
4989.04 86
4989.20 90
4989.37 93
4989.53 95
4989.69 96
4989.85 96
4990.01 94
4990.18 91
4990.34 89
4990.50 88
4990.66 89
4990.82 91
4990.99 95
4991.15 100
4991.31 105
4991.47 109
4991.63 113
4991.80 115
4991.96 117
4992.12 118
4992.28 120
4992.44 122
4992.61 123
4992.77 124
4992.93 124
4993.09 123
4993.25 121
4993.42 120
4993.58 120
4993.74 120
4993.90 123
4994.06 125
4994.23 127
4994.39 128
4994.55 126
4994.71 124
4994.87 119
4995.04 114
4995.20 109
4995.36 105
4995.52 101
4995.69 98
4995.85 95
4996.01 92
4996.17 89
4996.33 85
4996.50 81
4996.66 76
4996.82 72
4996.98 68
4997.14 66
4997.31 66
4997.47 69
4997.63 74
4997.79 82
4997.95 93
4998.12 105
4998.28 117
4998.44 130
4998.60 143
4998.76 154
4998.93 163
4999.09 171
4999.25 176
4999.41 180
4999.58 182
4999.74 182
4999.90 179
5000.06 175
5000.22 169
5000.39 162
5000.55 155
5000.71 148
5000.87 142
5001.03 137
5001.20 133
5001.36 130
5001.52 128
5001.68 127
5001.85 126
5002.01 127
5002.17 129
5002.33 133
5002.49 140
5002.66 151
5002.82 164
5002.98 179
5003.14 197
5003.31 216
5003.47 235
5003.63 254
5003.79 272
5003.95 288
5004.12 301
5004.28 313
5004.44 322
5004.60 330
5004.77 339
5004.93 350
5005.09 363
5005.25 381
5005.41 404
5005.58 431
5005.74 461
5005.90 493
5006.06 525
5006.23 556
5006.39 587
5006.55 616
5006.71 644
5006.87 671
5007.04 698
5007.20 724
5007.36 749
5007.52 773
5007.69 795
5007.85 813
5008.01 827
5008.17 836
5008.33 840
5008.50 840
5008.66 836
5008.82 829
5008.98 822
5009.15 816
5009.31 812
5009.47 810
5009.63 808
5009.80 806
5009.96 801
5010.12 792
5010.28 777
5010.44 757
5010.61 732
5010.77 702
5010.93 669
5011.09 634
5011.26 599
5011.42 564
5011.58 531
5011.74 501
5011.91 474
5012.07 451
5012.23 432
5012.39 416
5012.55 403
5012.72 391
5012.88 380
5013.04 367
5013.20 354
5013.37 338
5013.53 321
5013.69 302
5013.85 283
[truncated: 723,521 more chars]
