# Supplementary material for: Methylobacterium Species Promoting Rice and Barley Growth and Interaction Specificity Revealed with Whole-Cell Matrix-Assisted Laser Desorption / Ionization-Time-of-Flight Mass Spectrometry (MALDI-TOF/MS) Analysis
Source: PLoS One. 2015 Jun 8;10(6):e0129509. doi: 10.1371/journal.pone.0129509 (PMC4460032; doi:10.1371/journal.pone.0129509)
Supplement: S3 Data — (ZIP) [file pone.0129509.s003.zip › Supplementary data 3 (ms from barley)/4b.txt]

780.52 0
780.58 0
780.65 0
780.71 0
780.77 0
780.84 0
780.90 0
780.97 0
781.03 0
781.09 0
781.16 0
781.22 0
781.29 0
781.35 0
781.41 0
781.48 0
781.54 0
781.61 0
781.67 0
781.73 0
781.80 0
781.86 0
781.93 0
781.99 0
782.05 0
782.12 0
782.18 0
782.25 0
782.31 0
782.38 0
782.44 0
782.50 0
782.57 0
782.63 0
782.70 0
782.76 0
782.82 0
782.89 0
782.95 0
783.02 0
783.08 0
783.14 0
783.21 0
783.27 0
783.34 0
783.40 0
783.47 0
783.53 0
783.59 0
783.66 0
783.72 0
783.79 0
783.85 0
783.91 0
783.98 0
784.04 0
784.11 0
784.17 0
784.24 0
784.30 0
784.36 0
784.43 0
784.49 0
784.56 0
784.62 0
784.68 0
784.75 0
784.81 0
784.88 0
784.94 0
785.01 0
785.07 0
785.13 0
785.20 0
785.26 0
785.33 0
785.39 0
785.45 0
785.52 0
785.58 0
785.65 0
785.71 0
785.78 0
785.84 0
785.90 0
785.97 0
786.03 0
786.10 0
786.16 0
786.23 0
786.29 0
786.35 0
786.42 0
786.48 0
786.55 0
786.61 0
786.68 0
786.74 0
786.80 0
786.87 0
786.93 0
787.00 0
787.06 0
787.13 0
787.19 0
787.25 0
787.32 0
787.38 0
787.45 0
787.51 0
787.58 0
787.64 0
787.70 0
787.77 0
787.83 0
787.90 0
787.96 0
788.03 0
788.09 0
788.15 0
788.22 0
788.28 0
788.35 0
788.41 0
788.48 0
788.54 0
788.61 0
788.67 0
788.73 0
788.80 0
788.86 0
788.93 0
788.99 0
789.06 0
789.12 0
789.18 0
789.25 0
789.31 0
789.38 0
789.44 0
789.51 0
789.57 0
789.64 0
789.70 0
789.76 0
789.83 0
789.89 0
789.96 0
790.02 0
790.09 0
790.15 0
790.21 0
790.28 0
790.34 0
790.41 0
790.47 0
790.54 0
790.60 0
790.67 0
790.73 0
790.79 0
790.86 0
790.92 0
790.99 0
791.05 0
791.12 0
791.18 0
791.25 0
791.31 0
791.37 0
791.44 0
791.50 0
791.57 0
791.63 0
791.70 0
791.76 0
791.83 0
791.89 0
791.96 0
792.02 0
792.08 0
792.15 0
792.21 0
792.28 0
792.34 0
792.41 0
792.47 0
792.54 0
792.60 0
792.66 0
792.73 0
792.79 0
792.86 0
792.92 0
792.99 0
793.05 0
793.12 0
793.18 0
793.25 0
793.31 0
793.37 0
793.44 0
793.50 0
793.57 0
793.63 0
793.70 0
793.76 0
793.83 0
793.89 0
793.96 0
794.02 0
794.08 0
794.15 0
794.21 0
794.28 0
794.34 0
794.41 0
794.47 0
794.54 0
794.60 0
794.67 0
794.73 0
794.80 0
794.86 0
794.92 0
794.99 0
795.05 0
795.12 0
795.18 0
795.25 0
795.31 0
795.38 0
795.44 0
795.51 0
795.57 0
795.64 0
795.70 0
795.76 0
795.83 0
795.89 0
795.96 0
796.02 0
796.09 0
796.15 0
796.22 0
796.28 0
796.35 0
796.41 0
796.48 0
796.54 0
796.61 0
796.67 0
796.73 0
796.80 0
796.86 0
796.93 0
796.99 0
797.06 0
797.12 0
797.19 0
797.25 0
797.32 0
797.38 0
797.45 0
797.51 0
797.58 0
797.64 0
797.71 0
797.77 0
797.83 0
797.90 0
797.96 0
798.03 0
798.09 0
798.16 0
798.22 0
798.29 0
798.35 0
798.42 0
798.48 0
798.55 0
798.61 0
798.68 0
798.74 0
798.81 0
798.87 0
798.94 0
799.00 0
799.06 0
799.13 0
799.19 0
799.26 0
799.32 0
799.39 0
799.45 0
799.52 0
799.58 0
799.65 0
799.71 0
799.78 0
799.84 0
799.91 0
799.97 0
800.04 0
800.10 0
800.17 0
800.23 0
800.30 0
800.36 0
800.43 0
800.49 0
800.56 0
800.62 0
800.69 0
800.75 0
800.81 0
800.88 0
800.94 0
801.01 0
801.07 0
801.14 0
801.20 0
801.27 0
801.33 0
801.40 0
801.46 0
801.53 0
801.59 0
801.66 0
801.72 0
801.79 0
801.85 0
801.92 0
801.98 0
802.05 0
802.11 0
802.18 0
802.24 0
802.31 0
802.37 0
802.44 0
802.50 0
802.57 0
802.63 0
802.70 0
802.76 0
802.83 0
802.89 0
802.96 0
803.02 0
803.09 0
803.15 0
803.22 0
803.28 0
803.35 0
803.41 0
803.48 0
803.54 0
803.61 0
803.67 0
803.74 0
803.80 0
803.87 0
803.93 0
804.00 0
804.06 0
804.13 0
804.19 0
804.26 0
804.32 0
804.39 0
804.45 0
804.52 0
804.58 0
804.65 0
804.71 0
804.78 0
804.84 0
804.91 0
804.97 0
805.04 0
805.10 0
805.17 0
805.23 0
805.30 0
805.36 0
805.43 0
805.49 0
805.56 0
805.62 0
805.69 0
805.75 0
805.82 0
805.88 0
805.95 0
806.01 0
806.08 0
806.14 0
806.21 0
806.27 0
806.34 0
806.40 0
806.47 0
806.53 0
806.60 0
806.66 0
806.73 0
806.79 0
806.86 0
806.92 0
806.99 0
807.05 0
807.12 0
807.18 0
807.25 0
807.31 0
807.38 0
807.44 0
807.51 0
807.57 0
807.64 0
807.70 0
807.77 0
807.83 0
807.90 0
807.96 0
808.03 0
808.09 0
808.16 0
808.22 0
808.29 0
808.36 0
808.42 0
808.49 0
808.55 0
808.62 0
808.68 0
808.75 0
808.81 0
808.88 0
808.94 0
809.01 0
809.07 0
809.14 0
809.20 0
809.27 0
809.33 0
809.40 0
809.46 0
809.53 0
809.59 0
809.66 0
809.72 0
809.79 0
809.85 0
809.92 0
809.98 0
810.05 0
810.12 0
810.18 0
810.25 0
810.31 0
810.38 0
810.44 0
810.51 0
810.57 0
810.64 0
810.70 0
810.77 0
810.83 0
810.90 0
810.96 0
811.03 0
811.09 0
811.16 0
811.22 0
811.29 0
811.36 0
811.42 0
811.49 0
811.55 0
811.62 0
811.68 0
811.75 0
811.81 0
811.88 0
811.94 0
812.01 0
812.07 0
812.14 0
812.20 0
812.27 0
812.33 0
812.40 0
812.47 0
812.53 0
812.60 0
812.66 0
812.73 0
812.79 0
812.86 0
812.92 0
812.99 0
813.05 0
813.12 0
813.18 0
813.25 0
813.31 0
813.38 0
813.45 0
813.51 0
813.58 0
813.64 0
813.71 0
813.77 0
813.84 0
813.90 0
813.97 0
814.03 0
814.10 0
814.16 0
814.23 0
814.30 0
814.36 0
814.43 0
814.49 0
814.56 0
814.62 0
814.69 0
814.75 0
814.82 0
814.88 0
814.95 0
815.01 0
815.08 0
815.15 0
815.21 0
815.28 0
815.34 0
815.41 0
815.47 0
815.54 0
815.60 0
815.67 0
815.73 0
815.80 0
815.87 0
815.93 0
816.00 0
816.06 0
816.13 0
816.19 0
816.26 0
816.32 0
816.39 0
816.45 0
816.52 0
816.59 0
816.65 0
816.72 0
816.78 0
816.85 0
816.91 0
816.98 0
817.04 0
817.11 0
817.18 0
817.24 0
817.31 0
817.37 0
817.44 0
817.50 0
817.57 0
817.63 0
817.70 0
817.76 0
817.83 0
817.90 0
817.96 0
818.03 0
818.09 0
818.16 0
818.22 0
818.29 0
818.35 0
818.42 0
818.49 0
818.55 0
818.62 0
818.68 0
818.75 0
818.81 0
818.88 0
818.94 0
819.01 0
819.08 0
819.14 0
819.21 0
819.27 0
819.34 0
819.40 0
819.47 0
819.54 0
819.60 0
819.67 0
819.73 0
819.80 0
819.86 0
819.93 0
819.99 0
820.06 0
820.13 0
820.19 0
820.26 0
820.32 0
820.39 0
820.45 0
820.52 0
820.59 0
820.65 0
820.72 0
820.78 0
820.85 0
820.91 0
820.98 0
821.04 0
821.11 0
821.18 0
821.24 0
821.31 0
821.37 0
821.44 0
821.50 0
821.57 0
821.64 0
821.70 0
821.77 0
821.83 0
821.90 0
821.96 0
822.03 0
822.10 0
822.16 0
822.23 0
822.29 0
822.36 0
822.42 0
822.49 0
822.56 0
822.62 0
822.69 0
822.75 0
822.82 0
822.88 0
822.95 0
823.02 0
823.08 0
823.15 0
823.21 0
823.28 0
823.34 0
823.41 0
823.48 0
823.54 0
823.61 0
823.67 0
823.74 0
823.81 0
823.87 0
823.94 0
824.00 0
824.07 0
824.13 0
824.20 0
824.27 0
824.33 0
824.40 0
824.46 0
824.53 0
824.59 0
824.66 0
824.73 0
824.79 0
824.86 0
824.92 0
824.99 0
825.06 0
825.12 0
825.19 0
825.25 0
825.32 0
825.38 0
825.45 0
825.52 0
825.58 0
825.65 0
825.71 0
825.78 0
825.85 0
825.91 0
825.98 0
826.04 0
826.11 0
826.17 0
826.24 0
826.31 0
826.37 0
826.44 0
826.50 0
826.57 0
826.64 0
826.70 0
826.77 0
826.83 0
826.90 0
826.97 0
827.03 0
827.10 0
827.16 0
827.23 0
827.29 0
827.36 0
827.43 0
827.49 0
827.56 0
827.62 0
827.69 0
827.76 0
827.82 0
827.89 0
827.95 0
828.02 0
828.09 0
828.15 0
828.22 0
828.28 0
828.35 0
828.42 0
828.48 0
828.55 0
828.61 0
828.68 0
828.75 0
828.81 0
828.88 0
828.94 0
829.01 0
829.08 0
829.14 0
829.21 0
829.27 0
829.34 0
829.41 0
829.47 0
829.54 0
829.60 0
829.67 0
829.74 0
829.80 0
829.87 0
829.93 0
830.00 0
830.07 0
830.13 0
830.20 0
830.26 0
830.33 0
830.40 0
830.46 0
830.53 0
830.59 0
830.66 0
830.73 0
830.79 0
830.86 0
830.92 0
830.99 0
831.06 0
831.12 0
831.19 0
831.25 0
831.32 0
831.39 0
831.45 0
831.52 0
831.58 0
831.65 0
831.72 0
831.78 0
831.85 0
831.92 0
831.98 0
832.05 0
832.11 0
832.18 0
832.25 0
832.31 0
832.38 0
832.44 0
832.51 0
832.58 0
832.64 0
832.71 0
832.77 0
832.84 0
832.91 0
832.97 0
833.04 0
833.11 0
833.17 0
833.24 0
833.30 0
833.37 0
833.44 0
833.50 0
833.57 0
833.63 0
833.70 0
833.77 0
833.83 0
833.90 0
833.97 0
834.03 0
834.10 0
834.16 0
834.23 0
834.30 0
834.36 0
834.43 0
834.50 0
834.56 0
834.63 0
834.69 0
834.76 0
834.83 0
834.89 0
834.96 0
835.02 0
835.09 0
835.16 0
835.22 0
835.29 0
835.36 0
835.42 0
835.49 0
835.55 0
835.62 0
835.69 0
835.75 0
835.82 0
835.89 0
835.95 0
836.02 0
836.08 0
836.15 0
836.22 0
836.28 0
836.35 0
836.42 0
836.48 0
836.55 0
836.61 0
836.68 0
836.75 0
836.81 0
836.88 0
836.95 0
837.01 0
837.08 0
837.15 0
837.21 0
837.28 0
837.34 0
837.41 0
837.48 0
837.54 0
837.61 0
837.68 0
837.74 0
837.81 0
837.87 0
837.94 0
838.01 0
838.07 0
838.14 0
838.21 0
838.27 0
838.34 0
838.41 0
838.47 0
838.54 0
838.60 0
838.67 0
838.74 0
838.80 0
838.87 0
838.94 0
839.00 0
839.07 0
839.14 0
839.20 0
839.27 0
839.33 0
839.40 0
839.47 0
839.53 0
839.60 0
839.67 0
839.73 0
839.80 0
839.87 0
839.93 0
840.00 0
840.07 0
840.13 0
840.20 0
840.26 0
840.33 0
840.40 0
840.46 0
840.53 0
840.60 0
840.66 0
840.73 0
840.80 0
840.86 0
840.93 0
841.00 0
841.06 0
841.13 0
841.19 0
841.26 0
841.33 0
841.39 0
841.46 0
841.53 0
841.59 0
841.66 0
841.73 0
841.79 0
841.86 0
841.93 0
841.99 0
842.06 0
842.13 0
842.19 0
842.26 0
842.33 0
842.39 0
842.46 0
842.52 0
842.59 0
842.66 0
842.72 0
842.79 0
842.86 0
842.92 0
842.99 0
843.06 0
843.12 0
843.19 0
843.26 0
843.32 0
843.39 0
843.46 0
843.52 0
843.59 0
843.66 0
843.72 0
843.79 0
843.86 0
843.92 0
843.99 0
844.06 0
844.12 0
844.19 0
844.25 0
844.32 0
844.39 0
844.45 0
844.52 0
844.59 0
844.65 0
844.72 0
844.79 0
844.85 0
844.92 0
844.99 0
845.05 0
845.12 0
845.19 0
845.25 0
845.32 0
845.39 0
845.45 0
845.52 0
845.59 0
845.65 0
845.72 0
845.79 0
845.85 0
845.92 0
845.99 0
846.05 0
846.12 0
846.19 0
846.25 0
846.32 0
846.39 0
846.45 0
846.52 0
846.59 0
846.65 0
846.72 0
846.79 0
846.85 0
846.92 0
846.99 0
847.05 0
847.12 0
847.19 0
847.25 0
847.32 0
847.39 0
847.45 0
847.52 0
847.59 0
847.65 0
847.72 0
847.79 0
847.85 0
847.92 0
847.99 0
848.05 0
848.12 0
848.19 0
848.25 0
848.32 0
848.39 0
848.46 0
848.52 0
848.59 0
848.66 0
848.72 0
848.79 0
848.86 0
848.92 0
848.99 0
849.06 0
849.12 0
849.19 0
849.26 0
849.32 0
849.39 0
849.46 0
849.52 0
849.59 0
849.66 0
849.72 0
849.79 0
849.86 0
849.92 0
849.99 0
850.06 0
850.12 0
850.19 0
850.26 0
850.33 0
850.39 0
850.46 0
850.53 0
850.59 0
850.66 0
850.73 0
850.79 0
850.86 0
850.93 0
850.99 0
851.06 0
851.13 0
851.19 0
851.26 0
851.33 0
851.39 0
851.46 0
851.53 0
851.60 0
851.66 0
851.73 0
851.80 0
851.86 0
851.93 0
852.00 0
852.06 0
852.13 0
852.20 0
852.26 0
852.33 0
852.40 0
852.46 0
852.53 0
852.60 0
852.67 0
852.73 0
852.80 0
852.87 0
852.93 0
853.00 0
853.07 0
853.13 0
853.20 0
853.27 0
853.34 0
853.40 0
853.47 0
853.54 0
853.60 0
853.67 0
853.74 0
853.80 0
853.87 0
853.94 0
854.00 0
854.07 0
854.14 0
854.21 0
854.27 0
854.34 0
854.41 0
854.47 0
854.54 0
854.61 0
854.67 0
854.74 0
854.81 0
854.88 0
854.94 0
855.01 0
855.08 0
855.14 0
855.21 0
855.28 0
855.34 0
855.41 0
855.48 0
855.55 0
855.61 0
855.68 0
855.75 0
855.81 0
855.88 0
855.95 0
856.01 0
856.08 0
856.15 0
856.22 0
856.28 0
856.35 0
856.42 0
856.48 0
856.55 0
856.62 0
856.69 0
856.75 0
856.82 0
856.89 0
856.95 0
857.02 0
857.09 0
857.16 0
857.22 0
857.29 0
857.36 0
857.42 0
857.49 0
857.56 0
857.62 0
857.69 0
857.76 0
857.83 0
857.89 0
857.96 0
858.03 0
858.09 0
858.16 0
858.23 0
858.30 0
858.36 0
858.43 0
858.50 0
858.56 0
858.63 0
858.70 0
858.77 0
858.83 0
858.90 0
858.97 0
859.03 0
859.10 0
859.17 0
859.24 0
859.30 0
859.37 0
859.44 0
859.50 0
859.57 0
859.64 0
859.71 0
859.77 0
859.84 0
859.91 0
859.98 0
860.04 0
860.11 0
860.18 0
860.24 0
860.31 0
860.38 0
860.45 0
860.51 0
860.58 0
860.65 0
860.71 0
860.78 0
860.85 0
860.92 0
860.98 0
861.05 0
861.12 0
861.19 0
861.25 0
861.32 0
861.39 0
861.45 0
861.52 0
861.59 0
861.66 0
861.72 0
861.79 0
861.86 0
861.93 0
861.99 0
862.06 0
862.13 0
862.19 0
862.26 0
862.33 0
862.40 0
862.46 0
862.53 0
862.60 0
862.67 0
862.73 0
862.80 0
862.87 0
862.93 0
863.00 0
863.07 0
863.14 0
863.20 0
863.27 0
863.34 0
863.41 0
863.47 0
863.54 0
863.61 0
863.68 0
863.74 0
863.81 0
863.88 0
863.94 0
864.01 0
864.08 0
864.15 0
864.21 0
864.28 0
864.35 0
864.42 0
864.48 0
864.55 0
864.62 0
864.69 0
864.75 0
864.82 0
864.89 0
864.96 0
865.02 0
865.09 0
865.16 0
865.23 0
865.29 0
865.36 0
865.43 0
865.49 0
865.56 0
865.63 0
865.70 0
865.76 0
865.83 0
865.90 0
865.97 0
866.03 0
866.10 0
866.17 0
866.24 0
866.30 0
866.37 0
866.44 0
866.51 0
866.57 0
866.64 0
866.71 0
866.78 0
866.84 0
866.91 0
866.98 0
867.05 0
867.11 0
867.18 0
867.25 0
867.32 0
867.38 0
867.45 0
867.52 0
867.59 0
867.65 0
867.72 0
867.79 0
867.86 0
867.92 0
867.99 0
868.06 0
868.13 0
868.19 0
868.26 0
868.33 0
868.40 0
868.46 0
868.53 0
868.60 0
868.67 0
868.73 0
868.80 0
868.87 0
868.94 0
869.00 0
869.07 0
869.14 0
869.21 0
869.27 0
869.34 0
869.41 0
869.48 0
869.54 0
869.61 0
869.68 0
869.75 0
869.82 0
869.88 0
869.95 0
870.02 0
870.09 0
870.15 0
870.22 0
870.29 0
870.36 0
870.42 0
870.49 0
870.56 0
870.63 0
870.69 0
870.76 0
870.83 0
870.90 0
870.96 0
871.03 0
871.10 0
871.17 0
871.24 0
871.30 0
871.37 0
871.44 0
871.51 0
871.57 0
871.64 0
871.71 0
871.78 0
871.84 0
871.91 0
871.98 0
872.05 0
872.11 0
872.18 0
872.25 0
872.32 0
872.39 0
872.45 0
872.52 0
872.59 0
872.66 0
872.72 0
872.79 0
872.86 0
872.93 0
872.99 0
873.06 0
873.13 0
873.20 0
873.27 0
873.33 0
873.40 0
873.47 0
873.54 0
873.60 0
873.67 0
873.74 0
873.81 0
873.88 0
873.94 0
874.01 0
874.08 0
874.15 0
874.21 0
874.28 0
874.35 0
874.42 0
874.48 0
874.55 0
874.62 0
874.69 0
874.76 0
874.82 0
874.89 0
874.96 0
875.03 0
875.09 0
875.16 0
875.23 0
875.30 0
875.37 0
875.43 0
875.50 0
875.57 0
875.64 0
875.71 0
875.77 0
875.84 0
875.91 0
875.98 0
876.04 0
876.11 0
876.18 0
876.25 0
876.32 0
876.38 0
876.45 0
876.52 0
876.59 0
876.65 0
876.72 0
876.79 0
876.86 0
876.93 0
876.99 0
877.06 0
877.13 0
877.20 0
877.27 0
877.33 0
877.40 0
877.47 0
877.54 0
877.61 0
877.67 0
877.74 0
877.81 0
877.88 0
877.94 0
878.01 0
878.08 0
878.15 0
878.22 0
878.28 0
878.35 0
878.42 0
878.49 0
878.56 0
878.62 0
878.69 0
878.76 0
878.83 0
878.90 0
878.96 0
879.03 0
879.10 0
879.17 0
879.24 0
879.30 0
879.37 0
879.44 0
879.51 0
879.58 0
879.64 0
879.71 0
879.78 0
879.85 0
879.91 0
879.98 0
880.05 0
880.12 0
880.19 0
880.25 0
880.32 0
880.39 0
880.46 0
880.53 0
880.59 0
880.66 0
880.73 0
880.80 0
880.87 0
880.93 0
881.00 0
881.07 0
881.14 0
881.21 0
881.27 0
881.34 0
881.41 0
881.48 0
881.55 0
881.62 0
881.68 0
881.75 0
881.82 0
881.89 0
881.96 0
882.02 0
882.09 0
882.16 0
882.23 0
882.30 0
882.36 0
882.43 0
882.50 0
882.57 0
882.64 0
882.70 0
882.77 0
882.84 0
882.91 0
882.98 0
883.04 0
883.11 0
883.18 0
883.25 0
883.32 0
883.39 0
883.45 0
883.52 0
883.59 0
883.66 0
883.73 0
883.79 0
883.86 0
883.93 0
884.00 0
884.07 0
884.13 0
884.20 0
884.27 0
884.34 0
884.41 0
884.48 0
884.54 0
884.61 0
884.68 0
884.75 0
884.82 0
884.88 0
884.95 0
885.02 0
885.09 0
885.16 0
885.23 0
885.29 0
885.36 0
885.43 0
885.50 0
885.57 0
885.63 0
885.70 0
885.77 0
885.84 0
885.91 0
885.98 0
886.04 0
886.11 0
886.18 0
886.25 0
886.32 0
886.38 0
886.45 0
886.52 0
886.59 0
886.66 0
886.73 0
886.79 0
886.86 0
886.93 0
887.00 0
887.07 0
887.14 0
887.20 0
887.27 0
887.34 0
887.41 0
887.48 0
887.55 0
887.61 0
887.68 0
887.75 0
887.82 0
887.89 0
887.95 0
888.02 0
888.09 0
888.16 0
888.23 0
888.30 0
888.36 0
888.43 0
888.50 0
888.57 0
888.64 0
888.71 0
888.77 0
888.84 0
888.91 0
888.98 0
889.05 0
889.12 0
889.18 0
889.25 0
889.32 0
889.39 0
889.46 0
889.53 0
889.59 0
889.66 0
889.73 0
889.80 0
889.87 0
889.94 0
890.00 0
890.07 0
890.14 0
890.21 0
890.28 0
890.35 0
890.41 0
890.48 0
890.55 0
890.62 0
890.69 0
890.76 0
890.83 0
890.89 0
890.96 0
891.03 0
891.10 0
891.17 0
891.24 0
891.30 0
891.37 0
891.44 0
891.51 0
891.58 0
891.65 0
891.71 0
891.78 0
891.85 0
891.92 0
891.99 0
892.06 0
892.13 0
892.19 0
892.26 0
892.33 0
892.40 0
892.47 0
892.54 0
892.60 0
892.67 0
892.74 0
892.81 0
892.88 0
892.95 0
893.02 0
893.08 0
893.15 0
893.22 0
893.29 0
893.36 0
893.43 0
893.49 0
893.56 0
893.63 0
893.70 0
893.77 0
893.84 0
893.91 0
893.97 0
894.04 0
894.11 0
894.18 0
894.25 0
894.32 0
894.39 0
894.45 0
894.52 0
894.59 0
894.66 0
894.73 0
894.80 0
894.87 0
894.93 0
895.00 0
895.07 0
895.14 0
895.21 0
895.28 0
895.35 0
895.41 0
895.48 0
895.55 0
895.62 0
895.69 0
895.76 0
895.83 0
895.89 0
895.96 0
896.03 0
896.10 0
896.17 0
896.24 0
896.31 0
896.37 0
896.44 0
896.51 0
896.58 0
896.65 0
896.72 0
896.79 0
896.85 0
896.92 0
896.99 0
897.06 0
897.13 0
897.20 0
897.27 0
897.33 0
897.40 0
897.47 0
897.54 0
897.61 0
897.68 0
897.75 0
897.82 0
897.88 0
897.95 0
898.02 0
898.09 0
898.16 0
898.23 0
898.30 0
898.36 0
898.43 0
898.50 0
898.57 0
898.64 0
898.71 0
898.78 0
898.85 0
898.91 0
898.98 0
899.05 0
899.12 0
899.19 0
899.26 0
899.33 0
899.40 0
899.46 0
899.53 0
899.60 0
899.67 0
899.74 0
899.81 0
899.88 0
899.95 0
900.01 0
900.08 0
900.15 0
900.22 0
900.29 0
900.36 0
900.43 0
900.50 0
900.56 0
900.63 0
900.70 0
900.77 0
900.84 0
900.91 0
900.98 0
901.05 0
901.11 0
901.18 0
901.25 0
901.32 0
901.39 0
901.46 0
901.53 0
901.60 0
901.67 0
901.73 0
901.80 0
901.87 0
901.94 0
902.01 0
902.08 0
902.15 0
902.22 0
902.28 0
902.35 0
902.42 0
902.49 0
902.56 0
902.63 0
902.70 0
902.77 0
902.84 0
902.90 0
902.97 0
903.04 0
903.11 0
903.18 0
903.25 0
903.32 0
903.39 0
903.46 0
903.52 0
903.59 0
903.66 0
903.73 0
903.80 0
903.87 0
903.94 0
904.01 0
904.08 0
904.14 0
904.21 0
904.28 0
904.35 0
904.42 0
904.49 0
904.56 0
904.63 0
904.70 0
904.76 0
904.83 0
904.90 0
904.97 0
905.04 0
905.11 0
905.18 0
905.25 0
905.32 0
905.38 0
905.45 0
905.52 0
905.59 0
905.66 0
905.73 0
905.80 0
905.87 0
905.94 0
906.01 0
906.07 0
906.14 0
906.21 0
906.28 0
906.35 0
906.42 0
906.49 0
906.56 0
906.63 0
906.70 0
906.76 0
906.83 0
906.90 0
906.97 0
907.04 0
907.11 0
907.18 0
907.25 0
907.32 0
907.39 0
907.45 0
907.52 0
907.59 0
907.66 0
907.73 0
907.80 0
907.87 0
907.94 0
908.01 0
908.08 0
908.15 0
908.21 0
908.28 0
908.35 0
908.42 0
908.49 0
908.56 0
908.63 0
908.70 0
908.77 0
908.84 0
908.91 0
908.97 0
909.04 0
909.11 0
909.18 0
909.25 0
909.32 0
909.39 0
909.46 0
909.53 0
909.60 0
909.67 0
909.73 0
909.80 0
909.87 0
909.94 0
910.01 0
910.08 0
910.15 0
910.22 0
910.29 0
910.36 0
910.43 0
910.49 0
910.56 0
910.63 0
910.70 0
910.77 0
910.84 0
910.91 0
910.98 0
911.05 0
911.12 0
911.19 0
911.26 0
911.32 0
911.39 0
911.46 0
911.53 0
911.60 0
911.67 0
911.74 0
911.81 0
911.88 0
911.95 0
912.02 0
912.09 0
912.16 0
912.22 0
912.29 0
912.36 0
912.43 0
912.50 0
912.57 0
912.64 0
912.71 0
912.78 0
912.85 0
912.92 0
912.99 0
913.06 0
913.12 0
913.19 0
913.26 0
913.33 0
913.40 0
913.47 0
913.54 0
913.61 0
913.68 0
913.75 0
913.82 0
913.89 0
913.96 0
914.02 0
914.09 0
914.16 0
914.23 0
914.30 0
914.37 0
914.44 0
914.51 0
914.58 0
914.65 0
914.72 0
914.79 0
914.86 0
914.93 0
915.00 0
915.06 0
915.13 0
915.20 0
915.27 0
915.34 0
915.41 0
915.48 0
915.55 0
915.62 0
915.69 0
915.76 0
915.83 0
915.90 0
915.97 0
916.04 0
916.10 0
916.17 0
916.24 0
916.31 0
916.38 0
916.45 0
916.52 0
916.59 0
916.66 0
916.73 0
916.80 0
916.87 0
916.94 0
917.01 0
917.08 0
917.15 0
917.21 0
917.28 0
917.35 0
917.42 0
917.49 0
917.56 0
917.63 0
917.70 0
917.77 0
917.84 0
917.91 0
917.98 0
918.05 0
918.12 0
918.19 0
918.26 0
918.33 0
918.40 0
918.46 0
918.53 0
918.60 0
918.67 0
918.74 0
918.81 0
918.88 0
918.95 0
919.02 0
919.09 0
919.16 0
919.23 0
919.30 0
919.37 0
919.44 0
919.51 0
919.58 0
919.65 0
919.72 0
919.78 0
919.85 0
919.92 0
919.99 0
920.06 0
920.13 0
920.20 0
920.27 0
920.34 0
920.41 0
920.48 0
920.55 0
920.62 0
920.69 0
920.76 0
920.83 0
920.90 0
920.97 0
921.04 0
921.11 0
921.18 0
921.24 0
921.31 0
921.38 0
921.45 0
921.52 0
921.59 0
921.66 0
921.73 0
921.80 0
921.87 0
921.94 0
922.01 0
922.08 0
922.15 0
922.22 0
922.29 0
922.36 0
922.43 0
922.50 0
922.57 0
922.64 0
922.71 0
922.78 0
922.85 0
922.91 0
922.98 0
923.05 0
923.12 0
923.19 0
923.26 0
923.33 0
923.40 0
923.47 0
923.54 0
923.61 0
923.68 0
923.75 0
923.82 0
923.89 0
923.96 0
924.03 0
924.10 0
924.17 0
924.24 0
924.31 0
924.38 0
924.45 0
924.52 0
924.59 0
924.66 0
924.73 0
924.80 0
924.87 0
924.93 0
925.00 0
925.07 0
925.14 0
925.21 0
925.28 0
925.35 0
925.42 0
925.49 0
925.56 0
925.63 0
925.70 0
925.77 0
925.84 0
925.91 0
925.98 0
926.05 0
926.12 0
926.19 0
926.26 0
926.33 0
926.40 0
926.47 0
926.54 0
926.61 0
926.68 0
926.75 0
926.82 0
926.89 0
926.96 0
927.03 0
927.10 0
927.17 0
927.24 0
927.31 0
927.38 0
927.45 0
927.52 0
927.59 0
927.66 0
927.72 0
927.79 0
927.86 0
927.93 0
928.00 0
928.07 0
928.14 0
928.21 0
928.28 0
928.35 0
928.42 0
928.49 0
928.56 0
928.63 0
928.70 0
928.77 0
928.84 0
928.91 0
928.98 0
929.05 0
929.12 0
929.19 0
929.26 0
929.33 0
929.40 0
929.47 0
929.54 0
929.61 0
929.68 0
929.75 0
929.82 0
929.89 0
929.96 0
930.03 0
930.10 0
930.17 0
930.24 0
930.31 0
930.38 0
930.45 0
930.52 0
930.59 0
930.66 0
930.73 0
930.80 0
930.87 0
930.94 0
931.01 0
931.08 0
931.15 0
931.22 0
931.29 0
931.36 0
931.43 0
931.50 0
931.57 0
931.64 0
931.71 0
931.78 0
931.85 0
931.92 0
931.99 0
932.06 0
932.13 0
932.20 0
932.27 0
932.34 0
932.41 0
932.48 0
932.55 0
932.62 0
932.69 0
932.76 0
932.83 0
932.90 0
932.97 0
933.04 0
933.11 0
933.18 0
933.25 0
933.32 0
933.39 0
933.46 0
933.53 0
933.60 0
933.67 0
933.74 0
933.81 0
933.88 0
933.95 0
934.02 0
934.09 0
934.16 0
934.23 0
934.30 0
934.37 0
934.44 0
934.51 0
934.58 0
934.65 0
934.72 0
934.79 0
934.86 0
934.93 0
935.00 0
935.07 0
935.14 0
935.21 0
935.28 0
935.35 0
935.42 0
935.49 0
935.56 0
935.63 0
935.70 0
935.77 0
935.84 0
935.91 0
935.98 0
936.05 0
936.12 0
936.19 0
936.26 0
936.33 0
936.40 0
936.47 0
936.54 0
936.61 0
936.68 0
936.75 0
936.82 0
936.89 0
936.96 0
937.03 0
937.10 0
937.17 0
937.24 0
937.31 0
937.38 0
937.45 0
937.52 0
937.59 0
937.66 0
937.73 0
937.80 0
937.87 0
937.94 0
938.01 0
938.08 0
938.15 0
938.22 0
938.30 0
938.37 0
938.44 0
938.51 0
938.58 0
938.65 0
938.72 0
938.79 0
938.86 0
938.93 0
939.00 0
939.07 0
939.14 0
939.21 0
939.28 0
939.35 0
939.42 0
939.49 0
939.56 0
939.63 0
939.70 0
939.77 0
939.84 0
939.91 0
939.98 0
940.05 0
940.12 0
940.19 0
940.26 0
940.33 0
940.40 0
940.47 0
940.54 0
940.61 0
940.68 0
940.75 0
940.82 0
940.89 0
940.96 0
941.03 0
941.11 0
941.18 0
941.25 0
941.32 0
941.39 0
941.46 0
941.53 0
941.60 0
941.67 0
941.74 0
941.81 0
941.88 0
941.95 0
942.02 0
942.09 0
942.16 0
942.23 0
942.30 0
942.37 0
942.44 0
942.51 0
942.58 0
942.65 0
942.72 0
942.79 0
942.86 0
942.93 0
943.00 0
943.07 0
943.15 0
943.22 0
943.29 0
943.36 0
943.43 0
943.50 0
943.57 0
943.64 0
943.71 0
943.78 0
943.85 0
943.92 0
943.99 0
944.06 0
944.13 0
944.20 0
944.27 0
944.34 0
944.41 0
944.48 0
944.55 0
944.62 0
944.69 0
944.76 0
944.83 0
944.91 0
944.98 0
945.05 0
945.12 0
945.19 0
945.26 0
945.33 0
945.40 0
945.47 0
945.54 0
945.61 0
945.68 0
945.75 0
945.82 0
945.89 0
945.96 0
946.03 0
946.10 0
946.17 0
946.24 0
946.31 0
946.39 0
946.46 0
946.53 0
946.60 0
946.67 0
946.74 0
946.81 0
946.88 0
946.95 0
947.02 0
947.09 0
947.16 0
947.23 0
947.30 0
947.37 0
947.44 0
947.51 0
947.58 0
947.65 0
947.73 0
947.80 0
947.87 0
947.94 0
948.01 0
948.08 0
948.15 0
948.22 0
948.29 0
948.36 0
948.43 0
948.50 0
948.57 0
948.64 0
948.71 0
948.78 0
948.85 0
948.93 0
949.00 0
949.07 0
949.14 0
949.21 0
949.28 0
949.35 0
949.42 0
949.49 0
949.56 0
949.63 0
949.70 0
949.77 0
949.84 0
949.91 0
949.98 0
950.05 0
950.13 0
950.20 0
950.27 0
950.34 0
950.41 0
950.48 0
950.55 0
950.62 0
950.69 0
950.76 0
950.83 0
950.90 0
950.97 0
951.04 0
951.11 0
951.19 0
951.26 0
951.33 0
951.40 0
951.47 0
951.54 0
951.61 0
951.68 0
951.75 0
951.82 0
951.89 0
951.96 0
952.03 0
952.10 0
952.18 0
952.25 0
952.32 0
952.39 0
952.46 0
952.53 0
952.60 0
952.67 0
952.74 0
952.81 0
952.88 0
952.95 0
953.02 0
953.09 0
953.17 0
953.24 0
953.31 0
953.38 0
953.45 0
953.52 0
953.59 0
953.66 0
953.73 0
953.80 0
953.87 0
953.94 0
954.01 0
954.09 0
954.16 0
954.23 0
954.30 0
954.37 0
954.44 0
954.51 0
954.58 0
954.65 0
954.72 0
954.79 0
954.86 0
954.94 0
955.01 0
955.08 0
955.15 0
955.22 0
955.29 0
955.36 0
955.43 0
955.50 0
955.57 0
955.64 0
955.71 0
955.79 0
955.86 0
955.93 0
956.00 0
956.07 0
956.14 0
956.21 0
956.28 0
956.35 0
956.42 0
956.49 0
956.56 0
956.64 0
956.71 0
956.78 0
956.85 0
956.92 0
956.99 0
957.06 0
957.13 0
957.20 0
957.27 0
957.34 0
957.42 0
957.49 0
957.56 0
957.63 0
957.70 0
957.77 0
957.84 0
957.91 0
957.98 0
958.05 0
958.12 0
958.20 0
958.27 0
958.34 0
958.41 0
958.48 0
958.55 0
958.62 0
958.69 0
958.76 0
958.83 0
958.91 0
958.98 0
959.05 0
959.12 0
959.19 0
959.26 0
959.33 0
959.40 0
959.47 0
959.54 0
959.61 0
959.69 0
959.76 0
959.83 0
959.90 0
959.97 0
960.04 0
960.11 0
960.18 0
960.25 0
960.32 0
960.40 0
960.47 0
960.54 0
960.61 0
960.68 0
960.75 0
960.82 0
960.89 0
960.96 0
961.04 0
961.11 0
961.18 0
961.25 0
961.32 0
961.39 0
961.46 0
961.53 0
961.60 0
961.67 0
961.75 0
961.82 0
961.89 0
961.96 0
962.03 0
962.10 0
962.17 0
962.24 0
962.31 0
962.39 0
962.46 0
962.53 0
962.60 0
962.67 0
962.74 0
962.81 0
962.88 0
962.95 0
963.03 0
963.10 0
963.17 0
963.24 0
963.31 0
963.38 0
963.45 0
963.52 0
963.59 0
963.67 0
963.74 0
963.81 0
963.88 0
963.95 0
964.02 0
964.09 0
964.16 0
964.23 0
964.31 0
964.38 0
964.45 0
964.52 0
964.59 0
964.66 0
964.73 0
964.80 0
964.88 0
964.95 0
965.02 0
965.09 0
965.16 0
965.23 0
965.30 0
965.37 0
965.45 0
965.52 0
965.59 0
965.66 0
965.73 0
965.80 0
965.87 0
965.94 0
966.01 0
966.09 0
966.16 0
966.23 0
966.30 0
966.37 0
966.44 0
966.51 0
966.58 0
966.66 0
966.73 0
966.80 0
966.87 0
966.94 0
967.01 0
967.08 0
967.15 0
967.23 0
967.30 0
967.37 0
967.44 0
967.51 0
967.58 0
967.65 0
967.73 0
967.80 0
967.87 0
967.94 0
968.01 0
968.08 0
968.15 0
968.22 0
968.30 0
968.37 0
968.44 0
968.51 0
968.58 0
968.65 0
968.72 0
968.79 0
968.87 0
968.94 0
969.01 0
969.08 0
969.15 0
969.22 0
969.29 0
969.37 0
969.44 0
969.51 0
969.58 0
969.65 0
969.72 0
969.79 0
969.87 0
969.94 0
970.01 0
970.08 0
970.15 0
970.22 0
970.29 0
970.36 0
970.44 0
970.51 0
970.58 0
970.65 0
970.72 0
970.79 0
970.86 0
970.94 0
971.01 0
971.08 0
971.15 0
971.22 0
971.29 0
971.36 0
971.44 0
971.51 0
971.58 0
971.65 0
971.72 0
971.79 0
971.86 0
971.94 0
972.01 0
972.08 0
972.15 0
972.22 0
972.29 0
972.36 0
972.44 0
972.51 0
972.58 0
972.65 0
972.72 0
972.79 0
972.86 0
972.94 0
973.01 0
973.08 0
973.15 0
973.22 0
973.29 0
973.37 0
973.44 0
973.51 0
973.58 0
973.65 0
973.72 0
973.79 0
973.87 0
973.94 0
974.01 0
974.08 0
974.15 0
974.22 0
974.30 0
974.37 0
974.44 0
974.51 0
974.58 0
974.65 0
974.72 0
974.80 0
974.87 0
974.94 0
975.01 0
975.08 0
975.15 0
975.23 0
975.30 0
975.37 0
975.44 0
975.51 0
975.58 0
975.65 0
975.73 0
975.80 0
975.87 0
975.94 0
976.01 0
976.08 0
976.16 0
976.23 0
976.30 0
976.37 0
976.44 0
976.51 0
976.59 0
976.66 0
976.73 0
976.80 0
976.87 0
976.94 0
977.02 0
977.09 0
977.16 0
977.23 0
977.30 0
977.37 0
977.45 0
977.52 0
977.59 0
977.66 0
977.73 0
977.80 0
977.88 0
977.95 0
978.02 0
978.09 0
978.16 0
978.23 0
978.31 0
978.38 0
978.45 0
978.52 0
978.59 0
978.66 0
978.74 0
978.81 0
978.88 0
978.95 0
979.02 0
979.09 0
979.17 0
979.24 0
979.31 0
979.38 0
979.45 0
979.52 0
979.60 0
979.67 0
979.74 0
979.81 0
979.88 0
979.95 0
980.03 0
980.10 0
980.17 0
980.24 0
980.31 0
980.38 0
980.46 0
980.53 0
980.60 0
980.67 0
980.74 0
980.82 0
980.89 0
980.96 0
981.03 0
981.10 0
981.17 0
981.25 0
981.32 0
981.39 0
981.46 0
981.53 0
981.61 0
981.68 0
981.75 0
981.82 0
981.89 0
981.96 0
982.04 0
982.11 0
982.18 0
982.25 0
982.32 0
982.40 0
982.47 0
982.54 0
982.61 0
982.68 0
982.75 0
982.83 0
982.90 0
982.97 0
983.04 0
983.11 0
983.19 0
983.26 0
983.33 0
983.40 0
983.47 0
983.54 0
983.62 0
983.69 0
983.76 0
983.83 0
983.90 0
983.98 0
984.05 0
984.12 0
984.19 0
984.26 0
984.34 0
984.41 0
984.48 0
984.55 0
984.62 0
984.70 0
984.77 0
984.84 0
984.91 0
984.98 0
985.05 0
985.13 0
985.20 0
985.27 0
985.34 0
985.41 0
985.49 0
985.56 0
985.63 0
985.70 0
985.77 0
985.85 0
985.92 0
985.99 0
986.06 0
986.13 0
986.21 0
986.28 0
986.35 0
986.42 0
986.49 0
986.57 0
986.64 0
986.71 0
986.78 0
986.85 0
986.93 0
987.00 0
987.07 0
987.14 0
987.21 0
987.29 0
987.36 0
987.43 0
987.50 0
987.57 0
987.65 0
987.72 0
987.79 0
987.86 0
987.93 0
988.01 0
988.08 0
988.15 0
988.22 0
988.29 0
988.37 0
988.44 0
988.51 0
988.58 0
988.65 0
988.73 0
988.80 0
988.87 0
988.94 0
989.01 0
989.09 0
989.16 0
989.23 0
989.30 0
989.38 0
989.45 0
989.52 0
989.59 0
989.66 0
989.74 0
989.81 0
989.88 0
989.95 0
990.02 0
990.10 0
990.17 0
990.24 0
990.31 0
990.38 0
990.46 0
990.53 0
990.60 0
990.67 0
990.75 0
990.82 0
990.89 0
990.96 0
991.03 0
991.11 0
991.18 0
991.25 0
991.32 0
991.39 0
991.47 0
991.54 0
991.61 0
991.68 0
991.76 0
991.83 0
991.90 0
991.97 0
992.04 0
992.12 0
992.19 0
992.26 0
992.33 0
992.40 0
992.48 0
992.55 0
992.62 0
992.69 0
992.77 0
992.84 0
992.91 0
992.98 0
993.05 0
993.13 0
993.20 0
993.27 0
993.34 0
993.42 0
993.49 0
993.56 0
993.63 0
993.70 0
993.78 0
993.85 0
993.92 0
993.99 0
994.07 0
994.14 0
994.21 0
994.28 0
994.36 0
994.43 0
994.50 0
994.57 0
994.64 0
994.72 0
994.79 0
994.86 0
994.93 0
995.01 0
995.08 0
995.15 0
995.22 0
995.29 0
995.37 0
995.44 0
995.51 0
995.58 0
995.66 0
995.73 0
995.80 0
995.87 0
995.95 0
996.02 0
996.09 0
996.16 0
996.24 0
996.31 0
996.38 0
996.45 0
996.52 0
996.60 0
996.67 0
996.74 0
996.81 0
996.89 0
996.96 0
997.03 0
997.10 0
997.18 0
997.25 0
997.32 0
997.39 0
997.47 0
997.54 0
997.61 0
997.68 0
997.75 0
997.83 0
997.90 0
997.97 0
998.04 0
998.12 0
998.19 0
998.26 0
998.33 0
998.41 0
998.48 0
998.55 0
998.62 0
998.70 0
998.77 0
998.84 0
998.91 0
998.99 0
999.06 0
999.13 0
999.20 0
999.28 0
999.35 0
999.42 0
999.49 0
999.57 0
999.64 0
999.71 0
999.78 0
999.86 0
999.93 0
1000.00 0
1000.07 0
1000.14 0
1000.22 0
1000.29 0
1000.36 0
1000.43 0
1000.51 0
1000.58 0
1000.65 0
1000.72 0
1000.80 0
1000.87 0
1000.94 0
1001.01 0
1001.09 0
1001.16 0
1001.23 0
1001.30 0
1001.38 0
1001.45 0
1001.52 0
1001.59 0
1001.67 0
1001.74 0
1001.81 0
1001.89 0
1001.96 0
1002.03 0
1002.10 0
1002.18 0
1002.25 0
1002.32 0
1002.39 0
1002.47 0
1002.54 0
1002.61 0
1002.68 0
1002.76 0
1002.83 0
1002.90 0
1002.97 0
1003.05 0
1003.12 0
1003.19 0
1003.26 0
1003.34 0
1003.41 0
1003.48 0
1003.55 0
1003.63 0
1003.70 0
1003.77 0
1003.84 0
1003.92 0
1003.99 0
1004.06 0
1004.14 0
1004.21 0
1004.28 0
1004.35 0
1004.43 0
1004.50 0
1004.57 0
1004.64 0
1004.72 0
1004.79 0
1004.86 0
1004.93 0
1005.01 0
1005.08 0
1005.15 0
1005.22 0
1005.30 0
1005.37 0
1005.44 0
1005.52 0
1005.59 0
1005.66 0
1005.73 0
1005.81 0
1005.88 0
1005.95 0
1006.02 0
1006.10 0
1006.17 0
1006.24 0
1006.31 0
1006.39 0
1006.46 0
1006.53 0
1006.61 0
1006.68 0
1006.75 0
1006.82 0
1006.90 0
1006.97 0
1007.04 0
1007.11 0
1007.19 0
1007.26 0
1007.33 0
1007.41 0
1007.48 0
1007.55 0
1007.62 0
1007.70 0
1007.77 0
1007.84 0
1007.91 0
1007.99 0
1008.06 0
1008.13 0
1008.21 0
1008.28 0
1008.35 0
1008.42 0
1008.50 0
1008.57 0
1008.64 0
1008.72 0
1008.79 0
1008.86 0
1008.93 0
1009.01 0
1009.08 0
1009.15 0
1009.23 0
1009.30 0
1009.37 0
1009.44 0
1009.52 0
1009.59 0
1009.66 0
1009.73 0
1009.81 0
1009.88 0
1009.95 0
1010.03 0
1010.10 0
1010.17 0
1010.24 0
1010.32 0
1010.39 0
1010.46 0
1010.54 0
1010.61 0
1010.68 0
1010.75 0
1010.83 0
1010.90 0
1010.97 0
1011.05 0
1011.12 0
1011.19 0
1011.26 0
1011.34 0
1011.41 0
1011.48 0
1011.56 0
1011.63 0
1011.70 0
1011.77 0
1011.85 0
1011.92 0
1011.99 0
1012.07 0
1012.14 0
1012.21 0
1012.29 0
1012.36 0
1012.43 0
1012.50 0
1012.58 0
1012.65 0
1012.72 0
1012.80 0
1012.87 0
1012.94 0
1013.01 0
1013.09 0
1013.16 0
1013.23 0
1013.31 0
1013.38 0
1013.45 0
1013.53 0
1013.60 0
1013.67 0
1013.74 0
1013.82 0
1013.89 0
1013.96 0
1014.04 0
1014.11 0
1014.18 0
1014.25 0
1014.33 0
1014.40 0
1014.47 0
1014.55 0
1014.62 0
1014.69 0
1014.77 0
1014.84 0
1014.91 0
1014.98 0
1015.06 0
1015.13 0
1015.20 0
1015.28 0
1015.35 0
1015.42 0
1015.50 0
1015.57 0
1015.64 0
1015.72 0
1015.79 0
1015.86 0
1015.93 0
1016.01 0
1016.08 0
1016.15 0
1016.23 0
1016.30 0
1016.37 0
1016.45 0
1016.52 0
1016.59 0
1016.66 0
1016.74 0
1016.81 0
1016.88 0
1016.96 0
1017.03 0
1017.10 0
1017.18 0
1017.25 0
1017.32 0
1017.40 0
1017.47 0
1017.54 0
1017.61 0
1017.69 0
1017.76 0
1017.83 0
1017.91 0
1017.98 0
1018.05 0
1018.13 0
1018.20 0
1018.27 0
1018.35 0
1018.42 0
1018.49 0
1018.57 0
1018.64 0
1018.71 0
1018.79 0
1018.86 0
1018.93 0
1019.00 0
1019.08 0
1019.15 0
1019.22 0
1019.30 0
1019.37 0
1019.44 0
1019.52 0
1019.59 0
1019.66 0
1019.74 0
1019.81 0
1019.88 0
1019.96 0
1020.03 0
1020.10 0
1020.18 0
1020.25 0
1020.32 0
1020.39 0
1020.47 0
1020.54 0
1020.61 1
1020.69 1
1020.76 1
1020.83 1
1020.91 1
1020.98 1
1021.05 1
1021.13 1
1021.20 1
1021.27 1
1021.35 1
1021.42 1
1021.49 1
1021.57 0
1021.64 0
1021.71 0
1021.79 0
1021.86 0
1021.93 0
1022.01 0
1022.08 0
1022.15 0
1022.23 0
1022.30 0
1022.37 0
1022.45 0
1022.52 0
1022.59 0
1022.67 0
1022.74 0
1022.81 0
1022.89 0
1022.96 0
1023.03 1
1023.11 1
1023.18 1
1023.25 1
1023.33 1
1023.40 0
1023.47 0
1023.55 0
1023.62 0
1023.69 0
1023.77 0
1023.84 0
1023.91 0
1023.99 0
1024.06 0
1024.13 0
1024.21 0
1024.28 0
1024.35 0
1024.43 0
1024.50 0
1024.57 0
1024.65 0
1024.72 0
1024.79 0
1024.87 0
1024.94 0
1025.01 0
1025.09 0
1025.16 0
1025.23 0
1025.31 0
1025.38 0
1025.45 0
1025.53 0
1025.60 0
1025.67 0
1025.75 0
1025.82 0
1025.89 0
1025.97 0
1026.04 0
1026.11 0
1026.19 0
1026.26 0
1026.33 0
1026.41 0
1026.48 0
1026.55 0
1026.63 0
1026.70 0
1026.77 0
1026.85 0
1026.92 0
1026.99 0
1027.07 0
1027.14 0
1027.21 0
1027.29 0
1027.36 0
1027.43 0
1027.51 0
1027.58 0
1027.66 0
1027.73 0
1027.80 0
1027.88 0
1027.95 0
1028.02 0
1028.10 0
1028.17 0
1028.24 0
1028.32 0
1028.39 0
1028.46 0
1028.54 0
1028.61 0
1028.68 0
1028.76 0
1028.83 0
1028.90 0
1028.98 0
1029.05 0
1029.13 0
1029.20 0
1029.27 0
1029.35 0
1029.42 0
1029.49 0
1029.57 0
1029.64 0
1029.71 0
1029.79 0
1029.86 0
1029.93 0
1030.01 0
1030.08 0
1030.15 0
1030.23 0
1030.30 0
1030.38 0
1030.45 0
1030.52 0
1030.60 0
1030.67 0
1030.74 0
1030.82 0
1030.89 0
1030.96 0
1031.04 0
1031.11 0
1031.18 0
1031.26 0
1031.33 0
1031.41 0
1031.48 0
1031.55 0
1031.63 0
1031.70 0
1031.77 1
1031.85 1
1031.92 1
1031.99 1
1032.07 1
1032.14 1
1032.22 0
1032.29 0
1032.36 0
1032.44 0
1032.51 0
1032.58 0
1032.66 0
1032.73 0
1032.80 0
1032.88 0
1032.95 0
1033.03 0
1033.10 0
1033.17 0
1033.25 0
1033.32 0
1033.39 0
1033.47 1
1033.54 1
1033.61 1
1033.69 1
1033.76 1
1033.84 1
1033.91 1
1033.98 1
1034.06 1
1034.13 1
1034.20 2
1034.28 2
1034.35 2
1034.43 2
1034.50 1
1034.57 1
1034.65 1
1034.72 1
1034.79 1
1034.87 1
1034.94 0
1035.02 0
1035.09 0
1035.16 0
1035.24 0
1035.31 0
1035.38 0
1035.46 0
1035.53 0
1035.61 0
1035.68 0
1035.75 1
1035.83 1
1035.90 2
1035.97 2
1036.05 2
1036.12 3
1036.20 2
1036.27 2
1036.34 2
1036.42 1
1036.49 1
1036.56 0
1036.64 0
1036.71 0
1036.79 0
1036.86 0
1036.93 1
1037.01 1
1037.08 1
1037.15 1
1037.23 1
1037.30 1
1037.38 1
1037.45 1
1037.52 1
1037.60 0
1037.67 0
1037.74 0
1037.82 0
1037.89 0
1037.97 0
1038.04 0
1038.11 0
1038.19 0
1038.26 1
1038.34 1
1038.41 1
1038.48 1
1038.56 1
1038.63 1
1038.70 1
1038.78 1
1038.85 1
1038.93 1
1039.00 1
1039.07 1
1039.15 0
1039.22 0
1039.30 0
1039.37 0
1039.44 0
1039.52 0
1039.59 0
1039.67 0
1039.74 1
1039.81 1
1039.89 1
1039.96 1
1040.03 1
1040.11 1
1040.18 2
1040.26 2
1040.33 2
1040.40 2
1040.48 2
1040.55 2
1040.63 2
1040.70 2
1040.77 1
1040.85 1
1040.92 1
1041.00 1
1041.07 1
1041.14 1
1041.22 1
1041.29 1
1041.37 1
1041.44 1
1041.51 1
1041.59 0
1041.66 0
1041.74 0
1041.81 0
1041.88 0
1041.96 0
1042.03 0
1042.11 0
1042.18 0
1042.25 0
1042.33 0
1042.40 0
1042.48 1
1042.55 0
1042.62 0
1042.70 0
1042.77 0
1042.85 0
1042.92 0
1042.99 0
1043.07 0
1043.14 0
1043.22 0
1043.29 1
1043.36 1
1043.44 1
1043.51 1
1043.59 1
1043.66 1
1043.73 1
1043.81 1
1043.88 1
1043.96 1
1044.03 1
1044.10 1
1044.18 1
1044.25 1
1044.33 1
1044.40 1
1044.47 1
1044.55 1
1044.62 1
1044.70 1
1044.77 1
1044.84 1
1044.92 1
1044.99 1
1045.07 1
1045.14 1
1045.21 1
1045.29 1
1045.36 1
1045.44 1
1045.51 1
1045.59 1
1045.66 1
1045.73 1
1045.81 1
1045.88 0
1045.96 0
1046.03 0
1046.10 0
1046.18 0
1046.25 0
1046.33 0
1046.40 0
1046.47 0
1046.55 0
1046.62 0
1046.70 0
1046.77 0
1046.85 0
1046.92 0
1046.99 0
1047.07 1
1047.14 1
1047.22 1
1047.29 1
1047.36 1
1047.44 1
1047.51 2
1047.59 2
1047.66 2
1047.74 2
1047.81 1
1047.88 1
1047.96 1
1048.03 1
1048.11 1
1048.18 1
1048.25 1
1048.33 1
1048.40 1
1048.48 1
1048.55 1
1048.63 1
1048.70 1
1048.77 1
1048.85 1
1048.92 1
1049.00 1
1049.07 1
1049.15 0
1049.22 0
1049.29 0
1049.37 0
1049.44 0
1049.52 0
1049.59 0
1049.67 0
1049.74 0
1049.81 0
1049.89 0
1049.96 1
1050.04 1
1050.11 1
1050.18 0
1050.26 0
1050.33 0
1050.41 0
1050.48 0
1050.56 0
1050.63 0
1050.70 0
1050.78 0
1050.85 1
1050.93 1
1051.00 1
1051.08 1
1051.15 2
1051.23 1
1051.30 1
1051.37 1
1051.45 1
1051.52 0
1051.60 0
1051.67 0
1051.75 0
1051.82 0
1051.89 0
1051.97 0
1052.04 0
1052.12 0
1052.19 0
1052.27 1
1052.34 1
1052.41 1
1052.49 2
1052.56 2
1052.64 1
1052.71 1
1052.79 1
1052.86 1
1052.93 0
1053.01 0
1053.08 0
1053.16 0
1053.23 0
1053.31 0
1053.38 1
1053.46 1
1053.53 1
1053.60 1
1053.68 0
1053.75 0
1053.83 0
1053.90 0
1053.98 0
1054.05 0
1054.12 0
1054.20 0
1054.27 0
1054.35 0
1054.42 0
1054.50 0
1054.57 1
1054.65 1
1054.72 1
1054.79 1
1054.87 1
1054.94 1
1055.02 2
1055.09 2
1055.17 2
1055.24 2
1055.32 2
1055.39 2
1055.46 2
1055.54 2
1055.61 2
1055.69 2
1055.76 2
1055.84 1
1055.91 1
1055.99 1
1056.06 1
1056.13 1
1056.21 1
1056.28 1
1056.36 1
1056.43 2
1056.51 2
1056.58 2
1056.66 2
1056.73 2
1056.81 1
1056.88 1
1056.95 1
1057.03 0
1057.10 0
1057.18 0
1057.25 0
1057.33 0
1057.40 0
1057.48 0
1057.55 0
1057.62 0
1057.70 0
1057.77 0
1057.85 0
1057.92 0
1058.00 0
1058.07 0
1058.15 0
1058.22 0
1058.30 0
1058.37 0
1058.44 1
1058.52 1
1058.59 1
1058.67 1
1058.74 1
1058.82 1
1058.89 1
1058.97 1
1059.04 0
1059.12 0
1059.19 0
1059.27 0
1059.34 0
1059.41 0
1059.49 0
1059.56 0
1059.64 1
1059.71 1
1059.79 1
1059.86 1
1059.94 1
1060.01 1
1060.09 1
1060.16 1
1060.24 0
1060.31 0
1060.38 0
1060.46 0
1060.53 0
1060.61 0
1060.68 1
1060.76 1
1060.83 1
1060.91 1
1060.98 1
1061.06 1
1061.13 1
1061.21 1
1061.28 1
1061.35 1
1061.43 1
1061.50 1
1061.58 1
1061.65 0
1061.73 0
1061.80 0
1061.88 1
1061.95 1
1062.03 1
1062.10 2
1062.18 2
1062.25 2
1062.33 2
1062.40 2
1062.48 2
1062.55 1
1062.62 1
1062.70 0
1062.77 0
1062.85 0
1062.92 0
1063.00 0
1063.07 0
1063.15 1
1063.22 1
1063.30 1
1063.37 1
1063.45 1
1063.52 1
1063.60 1
1063.67 1
1063.75 1
1063.82 1
1063.89 1
1063.97 1
1064.04 1
1064.12 1
1064.19 1
1064.27 1
1064.34 1
1064.42 1
1064.49 1
1064.57 0
1064.64 0
1064.72 0
1064.79 0
1064.87 0
1064.94 0
1065.02 0
1065.09 1
1065.17 1
1065.24 2
1065.32 2
1065.39 3
1065.47 3
1065.54 3
1065.61 4
1065.69 4
1065.76 4
1065.84 4
1065.91 4
1065.99 3
1066.06 3
1066.14 3
1066.21 3
1066.29 3
1066.36 3
1066.44 3
1066.51 3
1066.59 3
1066.66 3
1066.74 3
1066.81 3
1066.89 3
1066.96 3
1067.04 3
1067.11 2
1067.19 2
1067.26 2
1067.34 1
1067.41 1
1067.49 1
1067.56 1
1067.64 1
1067.71 1
1067.79 1
1067.86 2
1067.94 2
1068.01 2
1068.09 3
1068.16 3
1068.23 3
1068.31 3
1068.38 3
1068.46 3
1068.53 3
1068.61 3
1068.68 3
1068.76 3
1068.83 3
1068.91 3
1068.98 3
1069.06 3
1069.13 2
1069.21 2
1069.28 2
1069.36 2
1069.43 2
1069.51 1
1069.58 1
1069.66 1
1069.73 1
1069.81 1
1069.88 1
1069.96 1
1070.03 1
1070.11 1
1070.18 1
1070.26 1
1070.33 1
1070.41 0
1070.48 0
1070.56 0
1070.63 0
1070.71 0
1070.78 0
1070.86 1
1070.93 1
1071.01 2
1071.08 2
1071.16 2
1071.23 2
1071.31 2
1071.38 2
1071.46 2
1071.53 2
1071.61 2
1071.68 2
1071.76 3
1071.83 2
1071.91 2
1071.98 2
1072.06 2
1072.13 1
1072.21 1
1072.28 1
1072.36 1
1072.43 1
1072.51 2
1072.58 2
1072.66 2
1072.73 2
1072.81 3
1072.88 3
1072.96 3
1073.03 3
1073.11 2
1073.18 2
1073.26 2
1073.33 1
1073.41 1
1073.48 1
1073.56 1
1073.63 1
1073.71 1
1073.78 1
1073.86 2
1073.94 2
1074.01 2
1074.09 1
1074.16 1
1074.24 1
1074.31 1
1074.39 2
1074.46 2
1074.54 2
1074.61 3
1074.69 3
1074.76 3
1074.84 4
1074.91 4
1074.99 4
1075.06 4
1075.14 4
1075.21 4
1075.29 4
1075.36 4
1075.44 4
1075.51 5
1075.59 5
1075.66 5
1075.74 5
1075.81 4
1075.89 4
1075.96 3
1076.04 3
1076.11 3
1076.19 2
1076.26 2
1076.34 2
1076.42 2
1076.49 2
1076.57 2
1076.64 2
1076.72 2
1076.79 1
1076.87 1
1076.94 1
1077.02 1
1077.09 1
1077.17 1
1077.24 1
1077.32 2
1077.39 2
1077.47 2
1077.54 2
1077.62 2
1077.69 2
1077.77 2
1077.84 2
1077.92 2
1077.99 2
1078.07 2
1078.15 2
1078.22 3
1078.30 3
1078.37 3
1078.45 3
1078.52 3
1078.60 3
1078.67 2
1078.75 2
1078.82 2
1078.90 2
1078.97 2
1079.05 2
1079.12 2
1079.20 2
1079.27 2
1079.35 3
1079.42 3
1079.50 3
1079.58 3
1079.65 3
1079.73 3
1079.80 3
1079.88 4
1079.95 4
1080.03 5
1080.10 5
1080.18 5
1080.25 5
1080.33 5
1080.40 4
1080.48 3
1080.55 3
1080.63 2
1080.71 2
1080.78 1
1080.86 1
1080.93 1
1081.01 1
1081.08 1
1081.16 1
1081.23 1
1081.31 1
1081.38 1
1081.46 1
1081.53 1
1081.61 1
1081.68 1
1081.76 1
1081.84 1
1081.91 1
1081.99 1
1082.06 2
1082.14 2
1082.21 2
1082.29 2
1082.36 2
1082.44 2
1082.51 2
1082.59 2
1082.66 2
1082.74 2
1082.82 2
1082.89 2
1082.97 2
1083.04 3
1083.12 3
1083.19 3
1083.27 3
1083.34 3
1083.42 3
1083.49 3
1083.57 3
1083.65 3
1083.72 3
1083.80 3
1083.87 3
1083.95 4
1084.02 5
1084.10 5
1084.17 6
1084.25 6
1084.32 6
1084.40 6
1084.48 5
1084.55 5
1084.63 4
1084.70 3
1084.78 3
1084.85 2
1084.93 2
1085.00 2
1085.08 1
1085.15 1
1085.23 1
1085.31 1
1085.38 1
1085.46 1
1085.53 0
1085.61 0
1085.68 0
1085.76 0
1085.83 0
1085.91 0
1085.99 1
1086.06 1
1086.14 1
1086.21 2
1086.29 2
1086.36 2
1086.44 3
1086.51 3
1086.59 3
1086.67 3
1086.74 3
1086.82 3
1086.89 3
1086.97 3
1087.04 3
1087.12 3
1087.19 4
1087.27 4
1087.35 4
1087.42 4
1087.50 5
1087.57 5
1087.65 5
1087.72 5
1087.80 5
1087.87 5
1087.95 5
1088.03 5
1088.10 4
1088.18 4
1088.25 3
1088.33 2
1088.40 1
1088.48 1
1088.55 0
1088.63 0
1088.71 0
1088.78 0
1088.86 0
1088.93 0
1089.01 0
1089.08 0
1089.16 1
1089.24 1
1089.31 2
1089.39 2
1089.46 3
1089.54 3
1089.61 3
1089.69 3
1089.76 3
1089.84 3
1089.92 3
1089.99 3
1090.07 2
1090.14 2
1090.22 2
1090.29 3
1090.37 3
1090.45 4
1090.52 4
1090.60 5
1090.67 5
1090.75 5
1090.82 5
1090.90 5
1090.98 4
1091.05 4
1091.13 4
1091.20 4
1091.28 4
1091.35 4
1091.43 5
1091.51 6
1091.58 6
1091.66 6
1091.73 6
1091.81 5
1091.88 4
1091.96 4
1092.04 3
1092.11 3
1092.19 2
1092.26 2
1092.34 2
1092.41 2
1092.49 1
1092.57 1
1092.64 1
1092.72 1
1092.79 1
1092.87 1
1092.94 0
1093.02 0
1093.10 0
1093.17 0
1093.25 0
1093.32 0
1093.40 0
1093.48 1
1093.55 1
1093.63 2
1093.70 3
1093.78 3
1093.85 3
1093.93 3
1094.01 3
1094.08 3
1094.16 3
1094.23 3
1094.31 2
1094.38 2
1094.46 2
1094.54 2
1094.61 2
1094.69 3
1094.76 3
1094.84 4
1094.92 5
1094.99 5
1095.07 6
1095.14 6
1095.22 7
1095.29 7
1095.37 6
1095.45 6
1095.52 6
1095.60 6
1095.67 6
1095.75 6
1095.83 6
1095.90 6
1095.98 7
1096.05 7
1096.13 8
1096.21 8
1096.28 8
1096.36 8
1096.43 8
1096.51 8
1096.58 8
1096.66 8
1096.74 8
1096.81 8
1096.89 8
1096.96 8
1097.04 7
1097.12 7
1097.19 6
1097.27 6
1097.34 5
1097.42 5
1097.50 4
1097.57 4
1097.65 3
1097.72 2
1097.80 2
1097.88 2
1097.95 1
1098.03 1
1098.10 1
1098.18 1
1098.25 1
1098.33 1
1098.41 1
1098.48 1
1098.56 1
1098.63 1
1098.71 1
1098.79 1
1098.86 1
1098.94 1
1099.01 1
1099.09 1
1099.17 1
1099.24 2
1099.32 2
1099.39 2
1099.47 3
1099.55 3
1099.62 4
1099.70 4
1099.77 5
1099.85 5
1099.93 5
1100.00 5
1100.08 4
1100.15 4
1100.23 4
1100.31 4
1100.38 4
1100.46 4
1100.53 4
1100.61 4
1100.69 4
1100.76 4
1100.84 4
1100.91 4
1100.99 4
1101.07 5
1101.14 5
1101.22 5
1101.29 6
1101.37 7
1101.45 7
1101.52 8
1101.60 8
1101.68 8
1101.75 8
1101.83 7
1101.90 7
1101.98 6
1102.06 5
1102.13 4
1102.21 3
1102.28 2
1102.36 2
1102.44 1
1102.51 1
1102.59 1
1102.66 1
1102.74 1
1102.82 0
1102.89 0
1102.97 0
1103.04 0
1103.12 0
1103.20 0
1103.27 0
1103.35 0
1103.43 0
1103.50 0
1103.58 1
1103.65 2
1103.73 3
1103.81 3
1103.88 4
1103.96 4
1104.03 3
1104.11 3
1104.19 3
1104.26 3
1104.34 3
1104.42 3
1104.49 4
1104.57 5
1104.64 5
1104.72 6
1104.80 7
1104.87 7
1104.95 7
1105.02 6
1105.10 5
1105.18 4
1105.25 3
1105.33 2
1105.41 2
1105.48 1
1105.56 1
1105.63 1
1105.71 1
1105.79 1
1105.86 1
1105.94 1
1106.02 1
1106.09 1
1106.17 1
1106.24 1
1106.32 1
1106.40 1
1106.47 1
1106.55 1
1106.63 1
1106.70 1
1106.78 1
1106.85 1
1106.93 2
1107.01 2
1107.08 2
1107.16 2
1107.24 2
1107.31 2
1107.39 2
1107.46 3
1107.54 3
1107.62 4
1107.69 4
1107.77 4
1107.85 5
1107.92 5
1108.00 5
1108.07 6
1108.15 6
1108.23 7
1108.30 8
1108.38 9
1108.46 10
1108.53 10
1108.61 11
1108.68 11
1108.76 10
1108.84 9
1108.91 8
1108.99 7
1109.07 6
1109.14 5
1109.22 4
1109.30 4
1109.37 3
1109.45 3
1109.52 3
1109.60 3
1109.68 3
1109.75 3
1109.83 3
1109.91 3
1109.98 3
1110.06 3
1110.14 3
1110.21 3
1110.29 4
1110.36 4
1110.44 4
1110.52 5
1110.59 5
1110.67 6
1110.75 6
1110.82 6
1110.90 6
1110.98 6
1111.05 5
1111.13 5
1111.20 5
1111.28 5
1111.36 5
1111.43 6
1111.51 6
1111.59 6
1111.66 6
1111.74 6
1111.82 5
1111.89 5
1111.97 4
1112.04 4
1112.12 4
1112.20 4
1112.27 4
1112.35 4
1112.43 4
1112.50 4
1112.58 5
1112.66 5
1112.73 6
1112.81 7
1112.89 8
1112.96 9
1113.04 10
1113.12 10
1113.19 10
1113.27 10
1113.34 11
1113.42 11
1113.50 12
1113.57 14
1113.65 15
1113.73 16
1113.80 17
1113.88 17
1113.96 17
1114.03 16
1114.11 15
1114.19 14
1114.26 13
1114.34 12
1114.42 11
1114.49 11
1114.57 11
1114.64 11
1114.72 11
1114.80 11
1114.87 11
1114.95 10
1115.03 10
1115.10 9
1115.18 8
1115.26 8
1115.33 7
1115.41 6
1115.49 6
1115.56 6
1115.64 6
1115.72 6
1115.79 7
1115.87 8
1115.95 9
1116.02 9
1116.10 10
1116.18 10
1116.25 9
1116.33 8
1116.41 7
1116.48 6
1116.56 5
1116.64 4
1116.71 3
1116.79 3
1116.86 3
1116.94 3
1117.02 3
1117.09 4
1117.17 4
1117.25 5
1117.32 5
1117.40 6
1117.48 6
1117.55 7
1117.63 7
1117.71 7
1117.78 7
1117.86 7
1117.94 7
1118.01 7
1118.09 7
1118.17 6
1118.24 6
1118.32 7
1118.40 7
1118.47 7
1118.55 7
1118.63 7
1118.70 7
1118.78 6
1118.86 6
1118.93 5
1119.01 5
1119.09 4
1119.16 4
1119.24 4
1119.32 4
1119.39 3
1119.47 3
1119.55 3
1119.62 3
1119.70 4
1119.78 4
1119.85 5
1119.93 5
1120.01 6
1120.08 6
1120.16 6
1120.24 7
1120.31 7
1120.39 7
1120.47 8
1120.54 8
1120.62 9
1120.70 9
1120.77 10
1120.85 10
1120.93 10
1121.00 9
1121.08 9
1121.16 8
1121.23 7
1121.31 6
1121.39 5
1121.47 5
1121.54 5
1121.62 5
1121.70 5
1121.77 5
1121.85 5
1121.93 4
1122.00 3
1122.08 2
1122.16 1
1122.23 0
1122.31 0
1122.39 0
1122.46 1
1122.54 2
1122.62 4
1122.69 5
1122.77 6
1122.85 7
1122.92 7
1123.00 8
1123.08 8
1123.15 7
1123.23 7
1123.31 7
1123.38 7
1123.46 7
1123.54 7
1123.62 6
1123.69 6
1123.77 6
1123.85 7
1123.92 7
1124.00 7
1124.08 7
1124.15 7
1124.23 7
1124.31 6
1124.38 5
1124.46 4
1124.54 4
1124.61 3
1124.69 3
1124.77 3
1124.84 3
1124.92 3
1125.00 3
1125.08 3
1125.15 3
1125.23 3
1125.31 3
1125.38 2
1125.46 2
1125.54 2
1125.61 2
1125.69 2
1125.77 2
1125.84 2
1125.92 2
1126.00 2
1126.07 2
1126.15 3
1126.23 3
1126.31 4
1126.38 4
1126.46 5
1126.54 6
1126.61 7
1126.69 8
1126.77 9
1126.84 9
1126.92 10
1127.00 10
1127.07 10
1127.15 10
1127.23 10
1127.31 10
1127.38 9
1127.46 7
1127.54 6
1127.61 5
1127.69 4
1127.77 3
1127.84 3
1127.92 4
1128.00 5
1128.08 6
1128.15 6
1128.23 7
1128.31 8
1128.38 9
1128.46 9
1128.54 11
1128.61 12
1128.69 14
1128.77 16
1128.85 17
1128.92 17
1129.00 17
1129.08 16
1129.15 15
1129.23 13
1129.31 11
1129.38 10
1129.46 9
1129.54 8
1129.62 8
1129.69 9
1129.77 9
1129.85 10
1129.92 11
1130.00 11
1130.08 12
1130.15 11
1130.23 11
1130.31 10
1130.39 9
1130.46 8
1130.54 8
1130.62 7
1130.69 7
1130.77 7
1130.85 8
1130.93 9
1131.00 10
1131.08 10
1131.16 11
1131.23 11
1131.31 10
1131.39 9
1131.46 8
1131.54 7
1131.62 6
1131.70 5
1131.77 5
1131.85 5
1131.93 6
1132.00 7
1132.08 8
1132.16 9
1132.24 9
1132.31 9
1132.39 9
1132.47 9
1132.54 8
1132.62 8
1132.70 7
1132.78 7
1132.85 6
1132.93 6
1133.01 5
1133.08 5
1133.16 4
1133.24 4
1133.32 3
1133.39 2
1133.47 2
1133.55 2
1133.62 2
1133.70 2
1133.78 2
1133.86 3
1133.93 3
1134.01 4
1134.09 4
1134.16 5
1134.24 5
1134.32 5
1134.40 5
1134.47 5
1134.55 5
1134.63 5
1134.70 5
1134.78 5
1134.86 5
1134.94 6
1135.01 6
1135.09 6
1135.17 6
1135.25 7
1135.32 8
1135.40 9
1135.48 10
1135.55 11
1135.63 13
1135.71 13
1135.79 14
1135.86 14
1135.94 14
1136.02 14
1136.09 14
1136.17 15
1136.25 15
1136.33 15
1136.40 16
1136.48 16
1136.56 16
1136.64 16
1136.71 15
1136.79 15
1136.87 15
1136.94 14
1137.02 14
1137.10 13
1137.18 12
1137.25 11
1137.33 10
1137.41 9
1137.49 8
1137.56 7
1137.64 6
1137.72 6
1137.79 6
1137.87 7
1137.95 8
1138.03 9
1138.10 10
1138.18 11
1138.26 12
1138.34 13
1138.41 13
1138.49 12
1138.57 11
1138.65 9
1138.72 8
1138.80 7
1138.88 5
1138.95 5
1139.03 4
1139.11 4
1139.19 4
1139.26 5
1139.34 5
1139.42 6
1139.50 7
1139.57 8
1139.65 9
1139.73 11
1139.81 11
1139.88 12
1139.96 12
1140.04 12
1140.12 12
1140.19 11
1140.27 10
1140.35 9
1140.42 8
1140.50 7
1140.58 7
1140.66 7
1140.73 6
1140.81 6
1140.89 6
1140.97 6
1141.04 6
1141.12 6
1141.20 6
1141.28 6
1141.35 6
1141.43 6
1141.51 6
1141.59 6
1141.66 6
1141.74 7
1141.82 8
1141.90 8
1141.97 9
1142.05 9
1142.13 9
1142.21 8
1142.28 7
1142.36 6
1142.44 5
1142.52 4
1142.59 3
1142.67 3
1142.75 3
1142.83 4
1142.90 4
1142.98 5
1143.06 5
1143.14 5
1143.21 5
1143.29 5
1143.37 5
1143.45 5
1143.52 5
1143.60 4
1143.68 4
1143.76 5
1143.83 5
1143.91 6
1143.99 7
1144.07 8
1144.14 9
1144.22 11
1144.30 12
1144.38 13
1144.45 13
1144.53 12
1144.61 11
1144.69 10
1144.76 8
1144.84 6
1144.92 4
1145.00 3
1145.07 1
1145.15 1
1145.23 1
1145.31 1
1145.38 2
1145.46 4
1145.54 6
1145.62 7
1145.69 9
1145.77 10
1145.85 11
1145.93 11
1146.00 11
1146.08 11
1146.16 10
1146.24 10
1146.31 11
1146.39 11
1146.47 12
1146.55 12
1146.62 12
1146.70 12
1146.78 11
1146.86 11
1146.94 10
1147.01 9
1147.09 9
1147.17 9
1147.25 9
1147.32 9
1147.40 9
1147.48 9
1147.56 10
1147.63 10
1147.71 10
1147.79 10
1147.87 10
1147.94 10
1148.02 10
1148.10 10
1148.18 9
1148.26 9
1148.33 9
1148.41 8
1148.49 7
1148.57 6
1148.64 5
1148.72 4
1148.80 3
1148.88 2
1148.95 1
1149.03 1
1149.11 0
1149.19 0
1149.26 0
1149.34 0
1149.42 0
1149.50 0
1149.58 0
1149.65 0
1149.73 0
1149.81 0
1149.89 1
1149.96 1
1150.04 2
1150.12 4
1150.20 5
1150.28 7
1150.35 8
1150.43 9
1150.51 10
1150.59 11
1150.66 11
1150.74 10
1150.82 9
1150.90 8
1150.97 7
1151.05 6
1151.13 5
1151.21 4
1151.29 3
1151.36 2
1151.44 2
1151.52 1
1151.60 2
1151.67 2
1151.75 3
1151.83 4
1151.91 5
1151.99 7
1152.06 8
1152.14 9
1152.22 10
1152.30 11
1152.37 11
1152.45 10
1152.53 10
1152.61 10
1152.69 10
1152.76 11
1152.84 11
1152.92 12
1153.00 13
1153.08 13
1153.15 13
1153.23 13
1153.31 12
1153.39 11
1153.46 9
1153.54 8
1153.62 7
1153.70 6
1153.78 4
1153.85 3
1153.93 2
1154.01 1
1154.09 0
1154.16 0
1154.24 0
1154.32 0
1154.40 0
1154.48 0
1154.55 1
1154.63 1
1154.71 2
1154.79 2
1154.87 3
1154.94 4
1155.02 5
1155.10 6
1155.18 7
1155.26 8
1155.33 9
1155.41 9
1155.49 8
1155.57 7
1155.64 6
1155.72 4
1155.80 3
1155.88 2
1155.96 1
1156.03 0
1156.11 0
1156.19 0
1156.27 0
1156.35 0
1156.42 1
1156.50 1
1156.58 2
1156.66 2
1156.74 2
1156.81 1
1156.89 0
1156.97 0
1157.05 0
1157.13 0
1157.20 0
1157.28 0
1157.36 0
1157.44 1
1157.52 3
1157.59 6
1157.67 10
1157.75 13
1157.83 16
1157.91 19
1157.98 21
1158.06 22
1158.14 21
1158.22 20
1158.30 18
1158.37 16
1158.45 14
1158.53 13
1158.61 12
1158.69 11
1158.76 11
1158.84 10
1158.92 8
1159.00 6
1159.08 4
1159.15 2
1159.23 1
1159.31 0
1159.39 0
1159.47 0
1159.54 0
1159.62 0
1159.70 1
1159.78 2
1159.86 2
1159.93 2
1160.01 2
1160.09 3
1160.17 3
1160.25 3
1160.32 4
1160.40 5
1160.48 5
1160.56 6
1160.64 6
1160.71 6
1160.79 6
1160.87 6
1160.95 6
1161.03 6
1161.10 6
1161.18 7
1161.26 8
1161.34 9
1161.42 10
1161.50 10
1161.57 11
1161.65 12
1161.73 13
1161.81 14
1161.89 15
1161.96 16
1162.04 17
1162.12 17
1162.20 17
1162.28 17
1162.35 16
1162.43 16
1162.51 14
1162.59 13
1162.67 12
1162.75 11
1162.82 10
1162.90 9
1162.98 9
1163.06 8
1163.14 8
1163.21 7
1163.29 7
1163.37 7
1163.45 7
1163.53 7
1163.61 8
1163.68 9
1163.76 10
1163.84 11
1163.92 12
1164.00 12
1164.07 12
1164.15 12
1164.23 11
1164.31 10
1164.39 9
1164.47 9
1164.54 9
1164.62 10
1164.70 11
1164.78 12
1164.86 13
1164.93 14
1165.01 15
1165.09 15
1165.17 15
1165.25 14
1165.33 13
1165.40 11
1165.48 10
1165.56 8
1165.64 7
1165.72 6
1165.80 6
1165.87 6
1165.95 6
1166.03 6
1166.11 7
1166.19 8
1166.26 8
1166.34 9
1166.42 9
1166.50 10
1166.58 10
1166.66 10
1166.73 10
1166.81 10
1166.89 9
1166.97 8
1167.05 7
1167.13 6
1167.20 5
1167.28 4
1167.36 3
1167.44 3
1167.52 2
1167.60 2
1167.67 2
1167.75 3
1167.83 3
1167.91 3
1167.99 3
1168.07 4
1168.14 4
1168.22 5
1168.30 5
1168.38 6
1168.46 6
1168.54 7
1168.61 7
1168.69 6
1168.77 6
1168.85 5
1168.93 4
1169.01 3
1169.08 3
1169.16 3
1169.24 4
1169.32 4
1169.40 5
1169.48 7
1169.55 8
1169.63 8
1169.71 9
1169.79 9
1169.87 9
1169.95 9
1170.02 9
1170.10 9
1170.18 10
1170.26 11
1170.34 12
1170.42 13
1170.49 14
1170.57 14
1170.65 14
1170.73 14
1170.81 13
1170.89 13
1170.97 12
1171.04 11
1171.12 11
1171.20 11
1171.28 11
1171.36 11
1171.44 12
1171.51 12
1171.59 12
1171.67 12
1171.75 11
1171.83 11
1171.91 11
1171.99 12
1172.06 12
1172.14 13
1172.22 14
1172.30 15
1172.38 15
1172.46 14
1172.53 14
1172.61 13
1172.69 12
1172.77 12
1172.85 11
1172.93 11
1173.01 10
1173.08 10
1173.16 9
1173.24 8
1173.32 8
1173.40 8
1173.48 8
1173.55 10
1173.63 12
1173.71 14
1173.79 17
1173.87 19
1173.95 21
1174.03 22
1174.10 22
1174.18 21
1174.26 20
1174.34 18
1174.42 17
1174.50 15
1174.58 14
1174.65 13
1174.73 12
1174.81 11
1174.89 11
1174.97 11
1175.05 11
1175.13 12
1175.20 13
1175.28 13
1175.36 14
1175.44 15
1175.52 15
1175.60 16
1175.68 16
1175.75 16
1175.83 16
1175.91 17
1175.99 17
1176.07 16
1176.15 16
1176.23 15
1176.30 14
1176.38 13
1176.46 12
1176.54 11
1176.62 10
1176.70 10
1176.78 10
1176.85 11
1176.93 11
1177.01 11
1177.09 11
1177.17 11
1177.25 10
1177.33 9
1177.41 8
1177.48 6
1177.56 5
1177.64 4
1177.72 3
1177.80 2
1177.88 1
1177.96 0
1178.03 0
1178.11 0
1178.19 0
1178.27 0
1178.35 0
1178.43 0
1178.51 1
1178.59 3
1178.66 5
1178.74 7
1178.82 9
1178.90 9
1178.98 10
1179.06 10
1179.14 9
1179.21 9
1179.29 9
1179.37 9
1179.45 9
1179.53 9
1179.61 9
1179.69 8
1179.77 7
1179.84 6
1179.92 5
1180.00 4
1180.08 3
1180.16 3
1180.24 3
1180.32 4
1180.40 6
1180.47 7
1180.55 8
1180.63 9
1180.71 10
1180.79 10
1180.87 10
1180.95 11
1181.03 11
1181.10 12
1181.18 12
1181.26 13
1181.34 13
1181.42 13
1181.50 12
1181.58 12
1181.66 11
1181.73 10
1181.81 10
1181.89 10
1181.97 10
1182.05 10
1182.13 10
1182.21 10
1182.29 10
1182.36 9
1182.44 8
1182.52 6
1182.60 5
1182.68 3
1182.76 3
1182.84 3
1182.92 3
1183.00 3
1183.07 4
1183.15 5
1183.23 5
1183.31 5
1183.39 5
1183.47 5
1183.55 5
1183.63 4
1183.70 4
1183.78 4
1183.86 3
1183.94 3
1184.02 3
1184.10 2
1184.18 2
1184.26 1
1184.34 0
1184.41 0
1184.49 0
1184.57 0
1184.65 0
1184.73 0
1184.81 0
1184.89 0
1184.97 2
1185.05 4
1185.12 7
1185.20 9
1185.28 11
1185.36 13
1185.44 13
1185.52 13
1185.60 13
1185.68 11
1185.76 10
1185.83 9
1185.91 8
1185.99 8
1186.07 8
1186.15 8
1186.23 8
1186.31 8
1186.39 9
1186.47 9
1186.55 9
1186.62 9
1186.70 10
1186.78 11
1186.86 12
1186.94 13
1187.02 14
1187.10 16
1187.18 16
1187.26 17
1187.33 17
1187.41 17
1187.49 17
1187.57 16
1187.65 15
1187.73 13
1187.81 11
1187.89 9
1187.97 7
1188.05 6
1188.12 6
1188.20 7
1188.28 9
1188.36 12
1188.44 14
1188.52 16
1188.60 17
1188.68 17
1188.76 16
1188.84 15
1188.91 15
1188.99 15
1189.07 15
1189.15 16
1189.23 17
1189.31 17
1189.39 17
1189.47 17
1189.55 16
1189.63 15
1189.70 14
1189.78 13
1189.86 13
1189.94 13
1190.02 14
1190.10 15
1190.18 16
1190.26 17
1190.34 17
1190.42 17
1190.50 17
1190.57 17
1190.65 18
1190.73 18
1190.81 18
1190.89 19
1190.97 19
1191.05 19
1191.13 18
1191.21 17
1191.29 16
1191.37 14
1191.44 12
1191.52 10
1191.60 8
1191.68 7
1191.76 6
1191.84 5
1191.92 5
1192.00 5
1192.08 6
1192.16 6
1192.24 7
1192.32 7
1192.39 7
1192.47 7
1192.55 6
1192.63 5
1192.71 3
1192.79 2
1192.87 2
1192.95 1
1193.03 2
1193.11 3
1193.19 4
1193.26 5
1193.34 7
1193.42 8
1193.50 9
1193.58 10
1193.66 10
1193.74 10
1193.82 9
1193.90 9
1193.98 8
1194.06 8
1194.14 7
1194.22 7
1194.29 7
1194.37 7
1194.45 7
1194.53 6
1194.61 6
1194.69 5
1194.77 5
1194.85 5
1194.93 5
1195.01 6
1195.09 6
1195.17 7
1195.24 8
1195.32 9
1195.40 9
1195.48 10
1195.56 10
1195.64 11
1195.72 12
1195.80 14
1195.88 16
1195.96 18
1196.04 19
1196.12 20
1196.20 21
1196.28 20
1196.35 20
1196.43 18
1196.51 18
1196.59 17
1196.67 18
1196.75 20
1196.83 22
1196.91 24
1196.99 26
1197.07 28
1197.15 28
1197.23 28
1197.31 26
1197.39 24
1197.46 22
1197.54 20
1197.62 19
1197.70 17
1197.78 16
1197.86 15
1197.94 15
1198.02 14
1198.10 14
1198.18 15
1198.26 15
1198.34 16
1198.42 16
1198.50 16
1198.58 16
1198.65 16
1198.73 15
1198.81 14
1198.89 13
1198.97 12
1199.05 10
1199.13 9
1199.21 9
1199.29 8
1199.37 8
1199.45 7
1199.53 7
1199.61 6
1199.69 6
1199.77 5
1199.84 5
1199.92 5
1200.00 5
1200.08 7
1200.16 8
1200.24 10
1200.32 13
1200.40 15
1200.48 17
1200.56 18
1200.64 18
1200.72 18
1200.80 17
1200.88 16
1200.96 16
1201.04 16
1201.12 17
1201.19 18
1201.27 19
1201.35 20
1201.43 20
1201.51 19
1201.59 17
1201.67 16
1201.75 14
1201.83 12
1201.91 10
1201.99 9
1202.07 9
1202.15 9
1202.23 9
1202.31 10
1202.39 11
1202.47 12
1202.55 14
1202.63 15
1202.70 17
1202.78 18
1202.86 18
1202.94 19
1203.02 18
1203.10 18
1203.18 17
1203.26 16
1203.34 15
1203.42 14
1203.50 12
1203.58 11
1203.66 9
1203.74 7
1203.82 6
1203.90 6
1203.98 7
1204.06 10
1204.14 13
1204.22 17
1204.29 20
1204.37 23
1204.45 24
1204.53 24
1204.61 23
1204.69 22
1204.77 21
1204.85 20
1204.93 20
1205.01 21
1205.09 22
1205.17 24
1205.25 25
1205.33 25
1205.41 24
1205.49 23
1205.57 22
1205.65 21
1205.73 20
1205.81 21
1205.89 22
1205.97 24
1206.05 26
1206.12 28
1206.20 29
1206.28 29
1206.36 28
1206.44 27
1206.52 25
1206.60 23
1206.68 22
1206.76 21
1206.84 21
1206.92 22
1207.00 23
1207.08 24
1207.16 26
1207.24 26
1207.32 26
1207.40 26
1207.48 25
1207.56 24
1207.64 23
1207.72 23
1207.80 24
1207.88 26
1207.96 29
1208.04 33
1208.12 37
1208.20 40
1208.27 42
1208.35 43
1208.43 43
1208.51 43
1208.59 43
1208.67 42
1208.75 42
1208.83 42
1208.91 41
1208.99 39
1209.07 37
1209.15 34
1209.23 31
1209.31 28
1209.39 26
1209.47 24
1209.55 22
1209.63 20
1209.71 19
1209.79 18
1209.87 16
1209.95 15
1210.03 14
1210.11 14
1210.19 15
1210.27 16
1210.35 19
1210.43 22
1210.51 25
1210.59 29
1210.67 32
1210.75 35
1210.83 38
1210.91 40
1210.98 41
1211.06 42
1211.14 43
1211.22 43
1211.30 42
1211.38 41
1211.46 40
1211.54 39
1211.62 37
1211.70 36
1211.78 35
1211.86 35
1211.94 34
1212.02 34
1212.10 33
1212.18 33
1212.26 32
1212.34 31
1212.42 30
1212.50 30
1212.58 29
1212.66 30
1212.74 31
1212.82 32
1212.90 34
1212.98 36
1213.06 37
1213.14 37
1213.22 37
1213.30 36
1213.38 35
1213.46 34
1213.54 33
1213.62 32
1213.70 32
1213.78 31
1213.86 31
1213.94 31
1214.02 29
1214.10 27
1214.18 25
1214.26 21
1214.34 18
1214.42 14
1214.50 11
1214.58 9
1214.66 8
1214.74 8
1214.82 8
1214.90 8
1214.98 8
1215.06 8
1215.14 9
1215.22 9
1215.30 10
1215.38 11
1215.46 12
1215.54 13
1215.62 15
1215.69 16
1215.77 17
1215.85 19
1215.93 20
1216.01 22
1216.09 24
1216.17 26
1216.25 28
1216.33 29
1216.41 30
1216.49 30
1216.57 29
1216.65 28
1216.73 26
1216.81 25
1216.89 23
1216.97 21
1217.05 19
1217.13 17
1217.21 15
1217.29 13
1217.37 12
1217.45 11
1217.53 11
1217.61 11
1217.69 12
1217.77 13
1217.85 14
1217.93 14
1218.01 14
1218.09 14
1218.17 13
1218.25 12
1218.33 12
1218.41 12
1218.49 13
1218.57 13
1218.65 14
1218.73 14
1218.81 14
1218.89 13
1218.97 11
1219.05 9
1219.13 8
1219.21 6
1219.29 5
1219.37 3
1219.45 2
1219.53 1
1219.61 0
1219.69 0
1219.77 0
1219.85 0
1219.93 0
1220.01 0
1220.09 0
1220.17 0
1220.25 1
1220.33 3
1220.41 5
1220.49 6
1220.57 7
1220.65 8
1220.73 7
1220.81 7
1220.89 6
1220.97 5
1221.05 4
1221.13 4
1221.21 5
1221.30 6
1221.38 8
1221.46 10
1221.54 12
1221.62 14
1221.70 15
1221.78 17
1221.86 18
1221.94 19
1222.02 20
1222.10 21
1222.18 22
1222.26 23
1222.34 23
1222.42 23
1222.50 22
1222.58 20
1222.66 18
1222.74 17
1222.82 15
1222.90 14
1222.98 13
1223.06 13
1223.14 13
1223.22 13
1223.30 13
1223.38 14
1223.46 14
1223.54 15
1223.62 16
1223.70 17
1223.78 17
1223.86 18
1223.94 18
1224.02 17
1224.10 16
1224.18 14
1224.26 12
1224.34 10
1224.42 9
1224.50 8
1224.58 8
1224.66 9
1224.74 11
1224.82 13
1224.90 15
1224.98 17
1225.06 19
1225.14 20
1225.22 20
1225.30 19
1225.38 18
1225.46 16
1225.54 15
1225.62 14
1225.70 13
1225.78 14
1225.86 16
1225.94 19
1226.03 22
1226.11 25
1226.19 27
1226.27 29
1226.35 30
1226.43 30
1226.51 30
1226.59 30
1226.67 29
1226.75 28
1226.83 27
1226.91 26
1226.99 24
1227.07 22
1227.15 20
1227.23 17
1227.31 15
1227.39 14
1227.47 12
1227.55 12
1227.63 11
1227.71 11
1227.79 10
1227.87 10
1227.95 10
1228.03 10
1228.11 10
1228.19 10
1228.27 10
1228.35 10
1228.43 11
1228.51 11
1228.59 12
1228.67 14
1228.76 15
1228.84 17
1228.92 19
1229.00 20
1229.08 21
1229.16 21
1229.24 22
1229.32 22
1229.40 21
1229.48 21
1229.56 20
1229.64 19
1229.72 18
1229.80 17
1229.88 15
1229.96 12
1230.04 10
1230.12 8
1230.20 5
1230.28 3
1230.36 1
1230.44 0
1230.52 0
1230.60 0
1230.68 0
1230.76 0
1230.84 0
1230.93 4
1231.01 9
1231.09 14
1231.17 19
1231.25 23
1231.33 25
1231.41 27
1231.49 27
1231.57 26
1231.65 25
1231.73 24
1231.81 23
1231.89 22
1231.97 22
1232.05 21
1232.13 20
1232.21 20
1232.29 18
1232.37 17
1232.45 15
1232.53 13
1232.61 10
1232.69 7
1232.78 4
1232.86 2
1232.94 1
1233.02 0
1233.10 0
1233.18 1
1233.26 3
1233.34 5
1233.42 8
1233.50 11
1233.58 13
1233.66 14
1233.74 14
1233.82 13
1233.90 12
1233.98 11
1234.06 10
1234.14 10
1234.22 12
1234.30 15
1234.39 18
1234.47 21
1234.55 23
1234.63 25
1234.71 26
1234.79 26
1234.87 26
1234.95 25
1235.03 25
1235.11 25
1235.19 25
1235.27 25
1235.35 24
1235.43 23
1235.51 22
1235.59 21
1235.67 20
1235.75 20
1235.83 20
1235.92 20
1236.00 20
1236.08 19
1236.16 18
1236.24 17
1236.32 15
1236.40 12
1236.48 10
1236.56 8
1236.64 6
1236.72 5
1236.80 4
1236.88 5
1236.96 6
1237.04 8
1237.12 10
1237.21 13
1237.29 15
1237.37 16
1237.45 17
1237.53 17
1237.61 16
1237.69 14
1237.77 13
1237.85 12
1237.93 11
1238.01 11
1238.09 11
1238.17 13
1238.25 14
1238.33 16
1238.41 18
1238.50 19
1238.58 20
1238.66 22
1238.74 22
1238.82 23
1238.90 23
1238.98 22
1239.06 22
1239.14 21
1239.22 20
1239.30 19
1239.38 19
1239.46 19
1239.54 19
1239.62 18
1239.71 18
1239.79 17
1239.87 15
1239.95 13
1240.03 11
1240.11 9
1240.19 7
1240.27 7
1240.35 7
1240.43 8
1240.51 9
1240.59 11
1240.67 12
1240.75 13
1240.84 13
1240.92 12
1241.00 11
1241.08 10
1241.16 9
1241.24 8
1241.32 9
1241.40 10
1241.48 11
1241.56 13
1241.64 15
1241.72 17
1241.80 18
1241.89 20
1241.97 21
1242.05 22
1242.13 22
1242.21 22
1242.29 21
1242.37 20
1242.45 18
1242.53 16
1242.61 14
1242.69 13
1242.77 11
1242.85 9
1242.94 7
1243.02 6
1243.10 4
1243.18 3
1243.26 2
1243.34 2
1243.42 2
1243.50 3
1243.58 5
1243.66 8
1243.74 11
1243.82 14
1243.91 18
1243.99 20
1244.07 22
1244.15 23
1244.23 22
1244.31 21
1244.39 20
1244.47 19
1244.55 18
1244.63 18
1244.71 20
1244.79 22
1244.88 24
1244.96 26
1245.04 28
1245.12 30
1245.20 31
1245.28 31
1245.36 31
1245.44 30
1245.52 31
1245.60 31
1245.68 32
1245.76 33
1245.85 33
1245.93 33
1246.01 32
1246.09 30
1246.17 28
1246.25 26
1246.33 24
1246.41 24
1246.49 24
1246.57 24
1246.65 26
1246.74 27
1246.82 28
1246.90 28
1246.98 28
1247.06 28
1247.14 28
1247.22 28
1247.30 28
1247.38 28
1247.46 28
1247.55 27
1247.63 26
1247.71 26
1247.79 25
1247.87 25
1247.95 25
1248.03 26
1248.11 25
1248.19 25
1248.27 23
1248.35 21
1248.44 19
1248.52 18
1248.60 17
1248.68 17
1248.76 18
1248.84 20
1248.92 22
1249.00 24
1249.08 25
1249.16 25
1249.25 25
1249.33 24
1249.41 24
1249.49 24
1249.57 25
1249.65 26
1249.73 29
1249.81 31
1249.89 34
1249.97 35
1250.06 36
1250.14 36
1250.22 35
1250.30 34
1250.38 32
1250.46 31
1250.54 29
1250.62 27
1250.70 25
1250.79 23
1250.87 22
1250.95 20
1251.03 20
1251.11 20
1251.19 21
1251.27 22
1251.35 23
1251.43 24
1251.51 23
1251.60 22
1251.68 20
1251.76 18
1251.84 16
1251.92 13
1252.00 10
1252.08 8
1252.16 6
1252.24 3
1252.33 2
1252.41 1
1252.49 0
1252.57 1
1252.65 3
1252.73 5
1252.81 8
1252.89 10
1252.97 13
1253.06 15
1253.14 15
1253.22 15
1253.30 15
1253.38 14
1253.46 12
1253.54 10
1253.62 8
1253.70 5
1253.79 3
1253.87 1
1253.95 0
1254.03 0
1254.11 0
1254.19 0
1254.27 0
1254.35 0
1254.44 0
1254.52 1
1254.60 2
1254.68 3
1254.76 4
1254.84 4
1254.92 4
1255.00 3
1255.08 3
1255.17 3
1255.25 3
1255.33 2
1255.41 2
1255.49 1
1255.57 1
1255.65 1
1255.73 2
1255.82 4
1255.90 6
1255.98 10
1256.06 13
1256.14 17
1256.22 20
1256.30 21
1256.38 22
1256.47 21
1256.55 19
1256.63 17
1256.71 15
1256.79 14
1256.87 14
1256.95 16
1257.03 19
1257.12 22
1257.20 25
1257.28 27
1257.36 27
1257.44 26
1257.52 24
1257.60 21
1257.68 17
1257.77 14
1257.85 11
1257.93 9
1258.01 8
1258.09 7
1258.17 7
1258.25 6
1258.33 6
1258.42 5
1258.50 5
1258.58 5
1258.66 5
1258.74 5
1258.82 5
1258.90 5
1258.99 5
1259.07 6
1259.15 6
1259.23 6
1259.31 6
1259.39 6
1259.47 7
1259.55 8
1259.64 10
1259.72 11
1259.80 14
1259.88 16
1259.96 18
1260.04 21
1260.12 23
1260.21 25
1260.29 27
1260.37 29
1260.45 30
1260.53 30
1260.61 30
1260.69 29
1260.77 27
1260.86 25
1260.94 23
1261.02 22
1261.10 21
1261.18 21
1261.26 21
1261.34 21
1261.43 22
1261.51 23
1261.59 24
1261.67 25
1261.75 26
1261.83 26
1261.91 25
1262.00 25
1262.08 23
1262.16 22
1262.24 21
1262.32 20
1262.40 20
1262.48 19
1262.57 18
1262.65 16
1262.73 14
1262.81 11
1262.89 7
1262.97 3
1263.05 0
1263.14 0
1263.22 0
1263.30 0
1263.38 0
1263.46 0
1263.54 0
1263.62 0
1263.71 1
1263.79 4
1263.87 7
1263.95 10
1264.03 12
1264.11 14
1264.20 14
1264.28 14
1264.36 13
1264.44 12
1264.52 10
1264.60 9
1264.68 8
1264.77 9
1264.85 10
1264.93 12
1265.01 14
1265.09 16
1265.17 18
1265.25 20
1265.34 21
1265.42 22
1265.50 22
1265.58 23
1265.66 23
1265.74 23
1265.83 23
1265.91 24
1265.99 24
1266.07 24
1266.15 24
1266.23 24
1266.31 24
1266.40 22
1266.48 20
1266.56 18
1266.64 14
1266.72 12
1266.80 9
1266.89 8
1266.97 7
1267.05 8
1267.13 9
1267.21 11
1267.29 13
1267.38 14
1267.46 14
1267.54 14
1267.62 14
1267.70 13
1267.78 12
1267.86 11
1267.95 9
1268.03 7
1268.11 5
1268.19 3
1268.27 2
1268.35 1
1268.44 0
1268.52 1
1268.60 3
1268.68 5
1268.76 7
1268.84 9
1268.93 11
1269.01 12
1269.09 13
1269.17 15
1269.25 17
1269.33 19
1269.42 22
1269.50 25
1269.58 28
1269.66 30
1269.74 32
1269.82 33
1269.91 33
1269.99 32
1270.07 31
1270.15 30
1270.23 30
1270.31 29
1270.40 29
1270.48 29
1270.56 29
1270.64 28
1270.72 26
1270.80 23
1270.89 21
1270.97 19
1271.05 18
1271.13 18
1271.21 19
1271.29 21
1271.38 24
1271.46 26
1271.54 27
1271.62 27
1271.70 27
1271.78 25
1271.87 24
1271.95 21
1272.03 19
1272.11 17
1272.19 15
1272.28 13
1272.36 10
1272.44 8
1272.52 6
1272.60 5
1272.68 4
1272.77 3
1272.85 3
1272.93 4
1273.01 5
1273.09 8
1273.17 10
1273.26 13
1273.34 16
1273.42 18
1273.50 19
1273.58 19
1273.67 19
1273.75 18
1273.83 18
1273.91 18
1273.99 19
1274.07 20
1274.16 22
1274.24 25
1274.32 27
1274.40 30
1274.48 32
1274.57 34
1274.65 35
1274.73 35
1274.81 35
1274.89 34
1274.97 35
1275.06 35
1275.14 37
1275.22 38
1275.30 39
1275.38 40
1275.47 39
1275.55 37
1275.63 35
1275.71 33
1275.79 31
1275.87 30
1275.96 30
1276.04 30
1276.12 30
1276.20 30
1276.28 29
1276.37 27
1276.45 25
1276.53 23
1276.61 21
1276.69 20
1276.78 20
1276.86 20
1276.94 21
1277.02 22
1277.10 23
1277.19 24
1277.27 25
1277.35 26
1277.43 26
1277.51 26
1277.59 25
1277.68 23
1277.76 22
1277.84 20
1277.92 19
1278.00 18
1278.09 16
1278.17 15
1278.25 13
1278.33 12
1278.41 11
1278.50 10
1278.58 10
1278.66 10
1278.74 11
1278.82 12
1278.91 13
1278.99 13
1279.07 14
1279.15 14
1279.23 14
1279.32 15
1279.40 17
1279.48 19
1279.56 21
1279.64 24
1279.73 26
1279.81 28
1279.89 30
1279.97 31
1280.05 31
1280.14 30
1280.22 28
1280.30 24
1280.38 21
1280.46 16
1280.55 12
1280.63 9
1280.71 7
1280.79 7
1280.87 8
1280.96 10
1281.04 13
1281.12 17
1281.20 20
1281.28 23
1281.37 26
1281.45 29
1281.53 31
1281.61 34
1281.69 36
1281.78 37
1281.86 38
1281.94 38
1282.02 37
1282.10 35
1282.19 32
1282.27 29
1282.35 25
1282.43 22
1282.51 19
1282.60 17
1282.68 15
1282.76 13
1282.84 13
1282.92 13
1283.01 15
1283.09 17
1283.17 20
1283.25 23
1283.34 27
1283.42 30
1283.50 32
1283.58 34
1283.66 36
1283.75 37
1283.83 38
1283.91 38
1283.99 38
1284.07 38
1284.16 37
1284.24 36
1284.32 34
1284.40 33
1284.49 32
1284.57 30
1284.65 29
1284.73 28
1284.81 27
1284.90 26
1284.98 25
1285.06 23
1285.14 22
1285.22 22
1285.31 21
1285.39 22
1285.47 22
1285.55 23
1285.64 24
1285.72 25
1285.80 26
1285.88 26
1285.96 26
1286.05 25
1286.13 24
1286.21 23
1286.29 22
1286.38 20
1286.46 18
1286.54 16
1286.62 14
1286.70 13
1286.79 12
1286.87 12
1286.95 13
1287.03 15
1287.11 18
1287.20 22
1287.28 26
1287.36 29
1287.44 32
1287.53 33
1287.61 33
1287.69 32
1287.77 29
1287.86 24
1287.94 19
1288.02 14
1288.10 9
1288.18 5
1288.27 1
1288.35 0
1288.43 0
1288.51 0
1288.60 0
1288.68 0
1288.76 0
1288.84 1
1288.92 3
1289.01 6
1289.09 9
1289.17 12
1289.25 14
1289.34 15
1289.42 14
1289.50 12
1289.58 9
1289.67 6
1289.75 2
1289.83 0
1289.91 0
1289.99 0
1290.08 0
1290.16 0
1290.24 0
1290.32 0
1290.41 0
1290.49 0
1290.57 0
1290.65 2
1290.74 6
1290.82 11
1290.90 17
1290.98 23
1291.06 28
1291.15 32
1291.23 34
1291.31 35
1291.39 34
1291.48 32
1291.56 30
1291.64 27
1291.72 25
1291.81 22
1291.89 20
1291.97 18
1292.05 16
1292.14 14
1292.22 13
1292.30 13
1292.38 13
1292.47 14
1292.55 16
1292.63 19
1292.71 21
1292.79 24
1292.88 25
1292.96 27
1293.04 28
1293.12 29
1293.21 30
1293.29 31
1293.37 33
1293.45 34
1293.54 35
1293.62 36
1293.70 36
1293.78 36
1293.87 35
1293.95 34
1294.03 33
1294.11 32
1294.20 31
1294.28 30
1294.36 29
1294.44 28
1294.53 27
1294.61 27
1294.69 28
1294.77 30
1294.86 31
1294.94 33
1295.02 34
1295.10 34
1295.19 33
1295.27 31
1295.35 28
1295.43 26
1295.52 23
1295.60 21
1295.68 19
1295.76 17
1295.85 15
1295.93 13
1296.01 11
1296.09 9
1296.18 6
1296.26 4
1296.34 1
1296.42 0
1296.51 0
1296.59 0
1296.67 0
1296.75 0
1296.84 2
1296.92 6
1297.00 11
1297.08 16
1297.17 21
1297.25 26
1297.33 32
1297.41 37
1297.50 42
1297.58 46
1297.66 50
1297.74 52
1297.83 52
1297.91 52
1297.99 50
1298.07 47
1298.16 44
1298.24 42
1298.32 40
1298.40 38
1298.49 37
1298.57 35
1298.65 34
1298.73 32
1298.82 31
1298.90 29
1298.98 27
1299.07 25
1299.15 22
1299.23 19
1299.31 16
1299.40 14
1299.48 11
1299.56 10
1299.64 9
1299.73 9
1299.81 11
1299.89 14
1299.97 17
1300.06 21
1300.14 25
1300.22 29
1300.30 33
1300.39 37
1300.47 40
1300.55 44
1300.64 47
1300.72 49
1300.80 52
1300.88 53
1300.97 53
1301.05 52
1301.13 50
1301.21 48
1301.30 45
1301.38 43
1301.46 42
1301.54 42
1301.63 42
1301.71 43
1301.79 44
1301.88 44
1301.96 44
1302.04 42
1302.12 40
1302.21 37
1302.29 35
1302.37 33
1302.45 32
1302.54 31
1302.62 31
1302.70 30
1302.79 30
1302.87 28
1302.95 25
1303.03 22
1303.12 17
1303.20 13
1303.28 8
1303.36 4
1303.45 0
1303.53 0
1303.61 0
1303.70 0
1303.78 0
1303.86 0
1303.94 0
1304.03 0
1304.11 2
1304.19 4
1304.27 7
1304.36 9
1304.44 12
1304.52 15
1304.61 18
1304.69 21
1304.77 25
1304.85 28
1304.94 30
1305.02 31
1305.10 32
1305.19 31
1305.27 30
1305.35 28
1305.43 26
1305.52 25
1305.60 25
1305.68 27
1305.76 29
1305.85 32
1305.93 34
1306.01 37
1306.10 39
1306.18 39
1306.26 39
1306.34 37
1306.43 34
1306.51 31
1306.59 27
1306.68 25
1306.76 23
1306.84 22
1306.92 23
1307.01 25
1307.09 27
1307.17 29
1307.26 30
1307.34 31
1307.42 31
1307.50 30
1307.59 29
1307.67 28
1307.75 27
1307.84 26
1307.92 25
1308.00 25
1308.08 24
1308.17 24
1308.25 24
1308.33 24
1308.42 24
1308.50 24
1308.58 25
1308.67 26
1308.75 27
1308.83 28
1308.91 28
1309.00 28
1309.08 27
1309.16 25
1309.25 22
1309.33 19
1309.41 16
1309.49 13
1309.58 11
1309.66 10
1309.74 9
1309.83 10
1309.91 11
1309.99 12
1310.07 13
1310.16 14
1310.24 14
1310.32 13
1310.41 11
1310.49 9
1310.57 7
1310.66 5
1310.74 2
1310.82 1
1310.90 0
1310.99 0
1311.07 0
1311.15 0
1311.24 0
1311.32 0
1311.40 0
1311.49 0
1311.57 0
1311.65 2
1311.73 4
1311.82 5
1311.90 7
1311.98 7
1312.07 7
1312.15 6
1312.23 5
1312.32 3
1312.40 2
1312.48 0
1312.56 0
1312.65 0
1312.73 0
1312.81 1
1312.90 4
1312.98 7
1313.06 11
1313.15 15
1313.23 19
1313.31 22
1313.40 25
1313.48 26
1313.56 27
1313.64 26
1313.73 24
1313.81 21
1313.89 16
1313.98 11
1314.06 6
1314.14 2
1314.23 0
1314.31 0
1314.39 1
1314.48 4
1314.56 9
1314.64 14
1314.72 18
1314.81 22
1314.89 24
1314.97 25
1315.06 24
1315.14 23
1315.22 21
1315.31 20
1315.39 18
1315.47 16
1315.56 15
1315.64 14
1315.72 13
1315.81 12
1315.89 11
1315.97 9
1316.05 8
1316.14 8
1316.22 7
1316.30 7
1316.39 7
1316.47 8
1316.55 8
1316.64 8
1316.72 8
1316.80 8
1316.89 9
1316.97 10
1317.05 11
1317.14 13
1317.22 14
1317.30 14
1317.39 14
1317.47 13
1317.55 12
1317.63 12
1317.72 12
1317.80 13
1317.88 14
1317.97 16
1318.05 17
1318.13 18
1318.22 19
1318.30 20
1318.38 22
1318.47 23
1318.55 25
1318.63 27
1318.72 28
1318.80 29
1318.88 29
1318.97 29
1319.05 29
1319.13 29
1319.22 30
1319.30 32
1319.38 33
1319.47 35
1319.55 35
1319.63 35
1319.72 33
1319.80 30
1319.88 27
1319.97 24
1320.05 21
1320.13 19
1320.21 19
1320.30 21
1320.38 24
1320.46 28
1320.55 33
1320.63 37
1320.71 41
1320.80 44
1320.88 46
1320.96 48
1321.05 49
1321.13 50
1321.21 52
1321.30 53
1321.38 54
1321.46 55
1321.55 56
1321.63 55
1321.71 54
1321.80 53
1321.88 50
1321.96 47
1322.05 44
1322.13 41
1322.21 39
1322.30 37
1322.38 36
1322.46 36
1322.55 37
1322.63 38
1322.71 39
1322.80 40
1322.88 42
1322.96 43
1323.05 44
1323.13 44
1323.21 45
1323.30 45
1323.38 45
1323.46 44
1323.55 42
1323.63 39
1323.71 36
1323.80 33
1323.88 29
1323.96 26
1324.05 23
1324.13 21
1324.22 20
1324.30 19
1324.38 18
1324.47 17
1324.55 15
1324.63 13
1324.72 11
1324.80 9
1324.88 7
1324.97 5
1325.05 3
1325.13 2
1325.22 2
1325.30 4
1325.38 5
1325.47 8
1325.55 10
1325.63 13
1325.72 15
1325.80 17
1325.88 19
1325.97 21
1326.05 22
1326.13 24
1326.22 25
1326.30 26
1326.38 26
1326.47 25
1326.55 24
1326.63 23
1326.72 23
1326.80 22
1326.89 23
1326.97 24
1327.05 25
1327.14 27
1327.22 29
1327.30 31
1327.39 33
1327.47 34
1327.55 35
1327.64 36
1327.72 36
1327.80 36
1327.89 35
1327.97 34
1328.05 33
1328.14 30
1328.22 27
1328.31 23
1328.39 20
1328.47 16
1328.56 13
1328.64 10
1328.72 9
1328.81 9
1328.89 10
1328.97 12
1329.06 15
1329.14 19
1329.22 23
1329.31 27
1329.39 31
1329.47 35
1329.56 37
1329.64 39
1329.73 40
1329.81 41
1329.89 41
1329.98 40
1330.06 38
1330.14 36
1330.23 34
1330.31 32
1330.39 30
1330.48 29
1330.56 29
1330.64 29
1330.73 28
1330.81 27
1330.90 26
1330.98 24
1331.06 21
1331.15 19
1331.23 18
1331.31 19
1331.40 21
1331.48 23
1331.56 26
1331.65 29
1331.73 31
1331.82 31
1331.90 31
1331.98 31
1332.07 31
1332.15 32
1332.23 34
1332.32 37
1332.40 41
1332.48 46
1332.57 50
1332.65 53
1332.74 56
1332.82 57
1332.90 57
1332.99 56
1333.07 54
1333.15 51
1333.24 48
1333.32 44
1333.41 40
1333.49 36
1333.57 32
1333.66 30
1333.74 27
1333.82 26
1333.91 25
1333.99 24
1334.07 23
1334.16 22
1334.24 21
1334.33 21
1334.41 21
1334.49 21
1334.58 23
1334.66 25
1334.74 28
1334.83 31
1334.91 34
1335.00 37
1335.08 40
1335.16 42
1335.25 44
1335.33 46
1335.41 47
1335.50 47
1335.58 47
1335.67 47
1335.75 46
1335.83 44
1335.92 42
1336.00 39
1336.08 37
1336.17 34
1336.25 31
1336.34 28
1336.42 24
1336.50 21
1336.59 17
1336.67 13
1336.76 10
1336.84 7
1336.92 6
1337.01 5
1337.09 5
1337.17 6
1337.26 8
1337.34 11
1337.43 13
1337.51 16
1337.59 18
1337.68 20
1337.76 22
1337.84 24
1337.93 25
1338.01 26
1338.10 26
1338.18 27
1338.26 28
1338.35 29
1338.43 30
1338.52 33
1338.60 36
1338.68 39
1338.77 43
1338.85 46
1338.93 48
1339.02 50
1339.10 50
1339.19 50
1339.27 49
1339.35 49
1339.44 49
1339.52 49
1339.61 49
1339.69 49
1339.77 48
1339.86 46
1339.94 44
1340.03 41
1340.11 38
1340.19 35
1340.28 32
1340.36 30
1340.44 28
1340.53 27
1340.61 27
1340.70 28
1340.78 30
1340.86 34
1340.95 37
1341.03 41
1341.12 43
1341.20 44
1341.28 43
1341.37 41
1341.45 38
1341.54 34
1341.62 31
1341.70 29
1341.79 28
1341.87 28
1341.96 30
1342.04 32
1342.12 34
1342.21 35
1342.29 34
1342.38 33
1342.46 30
1342.54 27
1342.63 23
1342.71 20
1342.80 18
1342.88 17
1342.96 17
1343.05 18
1343.13 19
1343.22 21
1343.30 22
1343.38 24
1343.47 25
1343.55 26
1343.64 27
1343.72 27
1343.80 28
1343.89 28
1343.97 28
1344.06 27
1344.14 26
1344.22 24
1344.31 21
1344.39 19
1344.48 17
1344.56 16
1344.64 16
1344.73 17
1344.81 19
1344.90 20
1344.98 22
1345.06 23
1345.15 24
1345.23 26
1345.32 28
1345.40 30
1345.48 33
1345.57 35
1345.65 38
1345.74 40
1345.82 42
1345.90 42
1345.99 42
1346.07 42
1346.16 40
1346.24 38
1346.32 35
1346.41 32
1346.49 29
1346.58 26
1346.66 24
1346.75 23
1346.83 22
1346.91 22
1347.00 23
1347.08 24
1347.17 26
1347.25 27
1347.33 28
1347.42 28
1347.50 28
1347.59 28
1347.67 28
1347.75 29
1347.84 30
1347.92 31
1348.01 32
1348.09 34
1348.18 35
1348.26 36
1348.34 37
1348.43 37
1348.51 37
1348.60 38
1348.68 38
1348.76 37
1348.85 36
1348.93 34
1349.02 32
1349.10 29
1349.19 26
1349.27 23
1349.35 21
1349.44 20
1349.52 20
1349.61 20
1349.69 21
1349.77 22
1349.86 22
1349.94 23
1350.03 23
1350.11 24
1350.20 25
1350.28 27
1350.36 30
1350.45 33
1350.53 36
1350.62 39
1350.70 42
1350.79 43
1350.87 43
1350.95 43
1351.04 41
1351.12 39
1351.21 36
1351.29 33
1351.38 30
1351.46 28
1351.54 27
1351.63 27
1351.71 29
1351.80 31
1351.88 32
1351.97 34
1352.05 34
1352.13 34
1352.22 32
1352.30 31
1352.39 29
1352.47 27
1352.56 26
1352.64 24
1352.72 22
1352.81 21
1352.89 20
1352.98 19
1353.06 18
1353.15 17
1353.23 17
1353.31 17
1353.40 17
1353.48 18
1353.57 19
1353.65 20
1353.74 22
1353.82 24
1353.90 25
1353.99 26
1354.07 25
1354.16 24
1354.24 23
1354.33 22
1354.41 21
1354.49 21
1354.58 22
1354.66 23
1354.75 24
1354.83 24
1354.92 24
1355.00 23
1355.08 21
1355.17 18
1355.25 15
1355.34 12
1355.42 11
1355.51 10
1355.59 11
1355.68 13
1355.76 14
1355.84 16
1355.93 17
1356.01 18
1356.10 18
1356.18 18
1356.27 17
1356.35 17
1356.44 17
1356.52 16
1356.60 16
1356.69 15
1356.77 15
1356.86 15
1356.94 14
1357.03 14
1357.11 13
1357.19 13
1357.28 12
1357.36 11
1357.45 10
1357.53 10
1357.62 10
1357.70 11
1357.79 13
1357.87 15
1357.95 17
1358.04 19
1358.12 20
1358.21 21
1358.29 21
1358.38 21
1358.46 21
1358.55 21
1358.63 21
1358.72 22
1358.80 22
1358.88 23
1358.97 24
1359.05 24
1359.14 24
1359.22 24
1359.31 25
1359.39 26
1359.48 28
1359.56 31
1359.64 34
1359.73 37
1359.81 38
1359.90 38
1359.98 36
1360.07 33
1360.15 29
1360.24 26
1360.32 22
1360.41 20
1360.49 18
1360.57 16
1360.66 15
1360.74 14
1360.83 12
1360.91 11
1361.00 10
1361.08 10
1361.17 11
1361.25 12
1361.34 15
1361.42 18
1361.50 21
1361.59 24
1361.67 26
1361.76 27
1361.84 28
1361.93 28
1362.01 28
1362.10 29
1362.18 29
1362.27 30
1362.35 31
1362.43 32
1362.52 32
1362.60 32
1362.69 31
1362.77 30
1362.86 29
1362.94 28
1363.03 26
1363.11 23
1363.20 20
1363.28 15
1363.37 9
1363.45 3
1363.53 0
1363.62 0
1363.70 0
1363.79 0
1363.87 0
1363.96 0
1364.04 0
1364.13 2
1364.21 5
1364.30 7
1364.38 8
1364.47 8
1364.55 7
1364.64 7
1364.72 7
1364.80 8
1364.89 9
1364.97 11
1365.06 14
1365.14 16
1365.23 18
1365.31 19
1365.40 20
1365.48 22
1365.57 24
1365.65 26
1365.74 29
1365.82 32
1365.91 35
1365.99 37
1366.08 38
1366.16 38
1366.24 38
1366.33 37
1366.41 35
1366.50 34
1366.58 33
1366.67 31
1366.75 29
1366.84 27
1366.92 26
1367.01 25
1367.09 26
1367.18 28
1367.26 30
1367.35 34
1367.43 37
1367.52 40
1367.60 41
1367.69 42
1367.77 42
1367.85 40
1367.94 39
1368.02 37
1368.11 35
1368.19 33
1368.28 31
1368.36 29
1368.45 27
1368.53 25
1368.62 23
1368.70 21
1368.79 20
1368.87 20
1368.96 21
1369.04 22
1369.13 25
1369.21 28
1369.30 32
1369.38 36
1369.47 41
1369.55 45
1369.64 50
1369.72 53
1369.80 55
1369.89 55
1369.97 55
1370.06 53
1370.14 50
1370.23 47
1370.31 43
1370.40 40
1370.48 37
1370.57 34
1370.65 32
1370.74 29
1370.82 27
1370.91 26
1370.99 25
1371.08 24
1371.16 24
1371.25 23
1371.33 21
1371.42 19
1371.50 16
1371.59 13
1371.67 10
1371.76 8
1371.84 7
1371.93 7
1372.01 8
1372.10 9
1372.18 9
1372.27 8
1372.35 7
1372.44 5
1372.52 3
1372.61 1
1372.69 0
1372.78 0
1372.86 0
1372.95 0
1373.03 0
1373.12 1
1373.20 3
1373.28 5
1373.37 7
1373.45 9
1373.54 10
1373.62 11
1373.71 11
1373.79 10
1373.88 9
1373.96 7
1374.05 5
1374.13 4
1374.22 3
1374.30 3
1374.39 5
1374.47 8
1374.56 11
1374.64 15
1374.73 18
1374.81 21
1374.90 22
1374.98 22
1375.07 21
1375.15 20
1375.24 20
1375.32 22
1375.41 25
1375.49 30
1375.58 34
1375.66 39
1375.75 42
1375.83 43
1375.92 41
1376.00 39
1376.09 35
1376.17 32
1376.26 29
1376.34 27
1376.43 27
1376.51 28
1376.60 29
1376.68 30
1376.77 31
1376.85 31
1376.94 31
1377.02 32
1377.11 32
1377.19 33
1377.28 33
1377.36 33
1377.45 32
1377.53 32
1377.62 31
1377.71 31
1377.79 31
1377.88 32
1377.96 33
1378.05 34
1378.13 35
1378.22 35
1378.30 35
1378.39 35
1378.47 35
1378.56 36
1378.64 37
1378.73 39
1378.81 42
1378.90 45
1378.98 48
1379.07 51
1379.15 54
1379.24 56
1379.32 58
1379.41 60
1379.49 62
1379.58 64
1379.66 65
1379.75 66
1379.83 66
1379.92 65
1380.00 63
1380.09 60
1380.17 56
1380.26 51
1380.34 48
1380.43 45
1380.51 43
1380.60 41
1380.68 41
1380.77 41
1380.85 41
1380.94 41
1381.02 40
1381.11 39
1381.20 38
1381.28 37
1381.37 37
1381.45 36
1381.54 36
1381.62 36
1381.71 36
1381.79 37
1381.88 39
1381.96 42
1382.05 46
1382.13 50
1382.22 53
1382.30 56
1382.39 57
1382.47 58
1382.56 58
1382.64 57
1382.73 56
1382.81 56
1382.90 56
1382.98 56
1383.07 55
1383.15 55
1383.24 54
1383.33 52
1383.41 50
1383.50 47
1383.58 45
1383.67 43
1383.75 42
1383.84 40
1383.92 39
1384.01 38
1384.09 37
1384.18 37
1384.26 36
1384.35 35
1384.43 34
1384.52 33
1384.60 32
1384.69 30
1384.77 28
1384.86 26
1384.95 24
1385.03 23
1385.12 22
1385.20 22
1385.29 23
1385.37 25
1385.46 27
1385.54 28
1385.63 29
1385.71 29
1385.80 28
1385.88 27
1385.97 25
1386.05 24
1386.14 22
1386.23 21
1386.31 19
1386.40 18
1386.48 16
1386.57 13
1386.65 11
1386.74 8
1386.82 5
1386.91 3
1386.99 1
1387.08 0
1387.16 0
1387.25 0
1387.33 0
1387.42 0
1387.51 0
1387.59 0
1387.68 0
1387.76 0
1387.85 2
1387.93 4
1388.02 7
1388.10 9
1388.19 10
1388.27 11
1388.36 11
1388.44 10
1388.53 9
1388.62 9
1388.70 9
1388.79 10
1388.87 12
1388.96 15
1389.04 19
1389.13 23
1389.21 28
1389.30 33
1389.38 37
1389.47 40
1389.56 42
1389.64 43
1389.73 42
1389.81 40
1389.90 36
1389.98 32
1390.07 28
1390.15 24
1390.24 20
1390.32 17
1390.41 15
1390.50 14
1390.58 14
1390.67 14
1390.75 15
1390.84 17
1390.92 20
1391.01 25
1391.09 30
1391.18 36
1391.26 42
1391.35 48
1391.44 54
1391.52 58
1391.61 62
1391.69 64
1391.78 65
1391.86 65
1391.95 65
1392.03 63
1392.12 60
1392.20 58
1392.29 55
1392.38 53
1392.46 52
1392.55 52
1392.63 52
1392.72 53
1392.80 52
1392.89 51
1392.97 48
1393.06 45
1393.15 41
1393.23 37
1393.32 34
1393.40 31
1393.49 30
1393.57 29
1393.66 29
1393.74 29
1393.83 30
1393.92 32
1394.00 34
1394.09 36
1394.17 39
1394.26 43
1394.34 45
1394.43 48
1394.51 49
1394.60 50
1394.69 49
1394.77 48
1394.86 46
1394.94 45
1395.03 43
1395.11 42
1395.20 41
1395.29 42
1395.37 43
1395.46 44
1395.54 46
1395.63 47
1395.71 48
1395.80 47
1395.88 46
1395.97 45
1396.06 43
1396.14 42
1396.23 42
1396.31 43
1396.40 44
1396.48 45
1396.57 46
1396.66 46
1396.74 46
1396.83 46
1396.91 46
1397.00 46
1397.08 46
1397.17 47
1397.26 46
1397.34 45
1397.43 43
1397.51 40
1397.60 36
1397.68 33
1397.77 30
1397.85 29
1397.94 28
1398.03 29
1398.11 31
1398.20 33
1398.28 35
1398.37 37
1398.45 39
1398.54 42
1398.63 45
1398.71 48
1398.80 52
1398.88 55
1398.97 58
1399.05 60
1399.14 62
1399.23 63
1399.31 65
1399.40 68
1399.48 70
1399.57 73
1399.65 75
1399.74 77
1399.83 77
1399.91 75
1400.00 71
1400.08 65
1400.17 59
1400.26 53
1400.34 48
1400.43 43
1400.51 40
1400.60 37
1400.68 35
1400.77 32
1400.86 30
1400.94 27
1401.03 23
1401.11 20
1401.20 17
1401.28 14
1401.37 12
1401.46 11
1401.54 10
1401.63 9
1401.71 9
1401.80 8
1401.89 7
1401.97 6
1402.06 5
1402.14 4
1402.23 5
1402.31 5
1402.40 6
1402.49 6
1402.57 6
1402.66 5
1402.74 3
1402.83 1
1402.92 0
1403.00 0
1403.09 0
1403.17 0
1403.26 0
1403.34 0
1403.43 0
1403.52 1
1403.60 5
1403.69 10
1403.77 15
1403.86 20
1403.95 25
1404.03 29
1404.12 31
1404.20 33
1404.29 32
1404.37 32
1404.46 31
1404.55 30
1404.63 31
1404.72 34
1404.80 38
1404.89 44
1404.98 49
1405.06 54
1405.15 58
1405.23 58
1405.32 57
1405.41 53
1405.49 49
1405.58 45
1405.66 43
1405.75 43
1405.84 45
1405.92 49
1406.01 53
1406.09 58
1406.18 62
1406.27 65
1406.35 67
1406.44 68
1406.52 68
1406.61 67
1406.69 65
1406.78 63
1406.87 61
1406.95 59
1407.04 58
1407.12 58
1407.21 60
1407.30 62
1407.38 64
1407.47 65
1407.55 65
1407.64 63
1407.73 59
1407.81 54
1407.90 48
1407.98 42
1408.07 38
1408.16 36
1408.24 36
1408.33 38
1408.41 41
1408.50 44
1408.59 47
1408.67 49
1408.76 50
1408.84 51
1408.93 51
1409.02 52
1409.10 52
1409.19 53
1409.27 53
1409.36 53
1409.45 53
1409.53 52
1409.62 50
1409.71 48
1409.79 46
1409.88 44
1409.96 42
1410.05 41
1410.14 41
1410.22 41
1410.31 42
1410.39 44
1410.48 46
1410.57 49
1410.65 50
1410.74 51
1410.82 51
1410.91 50
1411.00 48
1411.08 46
1411.17 43
1411.25 41
1411.34 40
1411.43 38
1411.51 37
1411.60 34
1411.69 31
1411.77 27
1411.86 22
1411.94 17
1412.03 12
1412.12 9
1412.20 9
1412.29 11
1412.37 15
1412.46 20
1412.55 26
1412.63 32
1412.72 38
1412.80 42
1412.89 46
1412.98 50
1413.06 53
1413.15 56
1413.24 59
1413.32 62
1413.41 64
1413.49 66
1413.58 66
1413.67 66
1413.75 63
1413.84 60
1413.92 55
1414.01 50
1414.10 44
1414.18 39
1414.27 34
1414.36 29
1414.44 26
1414.53 25
1414.61 26
1414.70 28
1414.79 32
1414.87 37
1414.96 42
1415.05 48
1415.13 54
1415.22 59
1415.30 65
1415.39 70
1415.48 76
1415.56 80
1415.65 83
1415.74 84
1415.82 82
1415.91 77
1415.99 71
1416.08 64
1416.17 58
1416.25 52
1416.34 48
1416.43 46
1416.51 45
1416.60 45
1416.68 45
1416.77 44
1416.86 42
1416.94 41
1417.03 39
1417.12 39
1417.20 40
1417.29 42
1417.37 45
1417.46 48
1417.55 51
1417.63 52
1417.72 52
1417.81 50
1417.89 46
1417.98 42
1418.06 38
1418.15 34
1418.24 30
1418.32 27
1418.41 25
1418.50 24
1418.58 24
1418.67 25
1418.76 26
1418.84 28
1418.93 29
1419.01 29
1419.10 29
1419.19 27
1419.27 26
1419.36 24
1419.45 23
1419.53 22
1419.62 21
1419.70 21
1419.79 22
1419.88 22
1419.96 23
1420.05 25
1420.14 27
1420.22 31
1420.31 37
1420.40 43
1420.48 49
1420.57 54
1420.66 57
1420.74 57
1420.83 54
1420.91 49
1421.00 42
1421.09 34
1421.17 27
1421.26 21
1421.35 18
1421.43 17
1421.52 17
1421.61 20
1421.69 23
1421.78 26
1421.86 29
1421.95 31
1422.04 32
1422.12 33
1422.21 34
1422.30 35
1422.38 35
1422.47 36
1422.56 37
1422.64 38
1422.73 40
1422.82 42
1422.90 44
1422.99 46
1423.07 48
1423.16 50
1423.25 53
1423.33 55
1423.42 58
1423.51 61
1423.59 62
1423.68 63
1423.77 62
1423.85 59
1423.94 54
1424.03 49
1424.11 43
1424.20 37
1424.29 33
1424.37 31
1424.46 31
1424.55 32
1424.63 34
1424.72 36
1424.80 37
1424.89 37
1424.98 35
1425.06 32
1425.15 28
1425.24 24
1425.32 21
1425.41 18
1425.50 17
1425.58 17
1425.67 18
1425.76 19
1425.84 21
1425.93 22
1426.02 23
1426.10 23
1426.19 22
1426.28 21
1426.36 20
1426.45 18
1426.54 17
1426.62 17
1426.71 16
1426.80 16
1426.88 16
1426.97 16
1427.05 16
1427.14 16
1427.23 17
1427.31 18
1427.40 20
1427.49 23
1427.57 26
1427.66 29
1427.75 31
1427.83 33
1427.92 33
1428.01 34
1428.09 35
1428.18 36
1428.27 39
1428.35 42
1428.44 46
1428.53 49
1428.61 51
1428.70 51
1428.79 50
1428.87 46
1428.96 42
1429.05 38
1429.13 34
1429.22 31
1429.31 29
1429.39 28
1429.48 29
1429.57 31
1429.65 35
1429.74 39
1429.83 45
1429.91 51
1430.00 57
1430.09 63
1430.17 67
1430.26 71
1430.35 73
1430.43 75
1430.52 75
1430.61 74
1430.69 72
1430.78 69
1430.87 66
1430.95 62
1431.04 58
1431.13 55
1431.21 53
1431.30 51
1431.39 49
1431.47 48
1431.56 48
1431.65 48
1431.73 48
1431.82 49
1431.91 50
1431.99 50
1432.08 51
1432.17 52
1432.25 53
1432.34 54
1432.43 55
1432.51 56
1432.60 56
1432.69 57
1432.77 56
1432.86 55
1432.95 54
1433.04 52
1433.12 51
1433.21 51
1433.30 51
1433.38 51
1433.47 51
1433.56 51
1433.64 50
1433.73 49
1433.82 49
1433.90 49
1433.99 50
1434.08 51
1434.16 52
1434.25 52
1434.34 50
1434.42 46
1434.51 41
1434.60 36
1434.68 30
1434.77 26
1434.86 23
1434.94 22
1435.03 21
1435.12 22
1435.21 23
1435.29 24
1435.38 25
1435.47 26
1435.55 28
1435.64 29
1435.73 31
1435.81 33
1435.90 35
1435.99 38
1436.07 41
1436.16 46
1436.25 50
1436.33 54
1436.42 58
1436.51 60
1436.59 63
1436.68 64
1436.77 66
1436.86 67
1436.94 69
1437.03 70
1437.12 71
1437.20 70
1437.29 67
1437.38 62
1437.46 56
1437.55 49
1437.64 42
1437.72 37
1437.81 34
1437.90 32
1437.98 32
1438.07 34
1438.16 36
1438.25 38
1438.33 40
1438.42 41
1438.51 42
1438.59 42
1438.68 41
1438.77 39
1438.85 38
1438.94 36
1439.03 34
1439.12 32
1439.20 30
1439.29 27
1439.38 25
1439.46 23
1439.55 22
1439.64 22
1439.72 22
1439.81 24
1439.90 26
1439.98 28
1440.07 31
1440.16 34
1440.25 36
1440.33 39
1440.42 42
1440.51 45
1440.59 48
1440.68 52
1440.77 55
1440.85 57
1440.94 59
1441.03 61
1441.12 62
1441.20 63
1441.29 65
1441.38 66
1441.46 68
1441.55 69
1441.64 70
1441.72 68
1441.81 65
1441.90 60
1441.99 53
1442.07 46
1442.16 39
1442.25 33
1442.33 28
1442.42 26
1442.51 25
1442.60 25
1442.68 25
1442.77 25
1442.86 24
1442.94 23
1443.03 22
1443.12 21
1443.20 20
1443.29 19
1443.38 19
1443.47 21
1443.55 23
1443.64 26
1443.73 29
1443.81 33
1443.90 35
1443.99 37
1444.08 37
1444.16 35
1444.25 32
1444.34 29
1444.42 26
1444.51 22
1444.60 20
1444.69 17
1444.77 16
1444.86 15
1444.95 16
1445.03 17
1445.12 20
1445.21 25
1445.29 31
1445.38 37
1445.47 43
1445.56 47
1445.64 49
1445.73 49
1445.82 45
1445.90 39
1445.99 32
1446.08 25
1446.17 18
1446.25 14
1446.34 13
1446.43 15
1446.52 18
1446.60 22
1446.69 27
1446.78 30
1446.86 32
1446.95 32
1447.04 31
1447.13 29
1447.21 26
1447.30 23
1447.39 21
1447.47 19
1447.56 16
1447.65 15
1447.74 13
1447.82 12
1447.91 12
1448.00 13
1448.08 15
1448.17 17
1448.26 20
1448.35 22
1448.43 24
1448.52 24
1448.61 24
1448.70 22
1448.78 18
1448.87 14
1448.96 10
1449.04 6
1449.13 3
1449.22 3
1449.31 4
1449.39 7
1449.48 11
1449.57 15
1449.65 18
1449.74 20
1449.83 21
1449.92 21
1450.00 23
1450.09 25
1450.18 29
1450.27 36
1450.35 43
1450.44 51
1450.53 58
1450.61 64
1450.70 68
1450.79 69
1450.88 69
1450.96 66
1451.05 63
1451.14 59
1451.23 55
1451.31 51
1451.40 48
1451.49 45
1451.58 43
1451.66 41
1451.75 39
1451.84 37
1451.92 35
1452.01 33
1452.10 31
1452.19 29
1452.27 26
1452.36 24
1452.45 22
1452.54 20
1452.62 19
1452.71 20
1452.80 22
1452.89 24
1452.97 28
1453.06 32
1453.15 36
1453.23 41
1453.32 46
1453.41 51
1453.50 55
1453.58 58
1453.67 59
1453.76 60
1453.85 59
1453.93 56
1454.02 53
1454.11 50
1454.20 46
1454.28 42
1454.37 38
1454.46 35
1454.55 33
1454.63 31
1454.72 31
1454.81 31
1454.90 33
1454.98 35
1455.07 38
1455.16 42
1455.25 45
1455.33 48
1455.42 50
1455.51 52
1455.59 53
1455.68 54
1455.77 54
1455.86 54
1455.94 53
1456.03 52
1456.12 51
1456.21 48
1456.29 46
1456.38 42
1456.47 38
1456.56 33
1456.64 28
1456.73 21
1456.82 13
1456.91 6
1456.99 0
1457.08 0
1457.17 0
1457.26 0
1457.34 0
1457.43 0
1457.52 0
1457.61 0
1457.69 0
1457.78 6
1457.87 16
1457.96 26
1458.04 36
1458.13 45
1458.22 52
1458.31 57
1458.39 59
1458.48 59
1458.57 58
1458.66 55
1458.74 52
1458.83 49
1458.92 46
1459.01 43
1459.09 42
1459.18 41
1459.27 42
1459.36 44
1459.44 46
1459.53 48
1459.62 49
1459.71 49
1459.80 46
1459.88 42
1459.97 36
1460.06 30
1460.15 24
1460.23 19
1460.32 14
1460.41 11
1460.50 8
1460.58 6
1460.67 4
1460.76 3
1460.85 1
1460.93 0
1461.02 0
1461.11 0
1461.20 1
1461.28 4
1461.37 7
1461.46 10
1461.55 13
1461.63 16
1461.72 17
1461.81 17
1461.90 17
1461.99 17
1462.07 18
1462.16 20
1462.25 22
1462.34 24
1462.42 27
1462.51 29
1462.60 29
1462.69 28
1462.77 26
1462.86 22
1462.95 19
1463.04 15
1463.12 12
1463.21 10
1463.30 11
1463.39 13
1463.48 16
1463.56 20
1463.65 26
1463.74 32
1463.83 38
1463.91 43
1464.00 48
1464.09 51
1464.18 53
1464.26 54
1464.35 53
1464.44 51
1464.53 49
1464.62 46
1464.70 44
1464.79 43
1464.88 42
1464.97 43
1465.05 44
1465.14 45
1465.23 46
1465.32 46
1465.41 46
1465.49 43
1465.58 40
1465.67 37
1465.76 34
1465.84 31
1465.93 29
1466.02 28
1466.11 27
1466.19 27
1466.28 26
1466.37 25
1466.46 22
1466.55 20
1466.63 18
1466.72 16
1466.81 15
1466.90 15
1466.98 17
1467.07 19
1467.16 22
1467.25 26
1467.34 28
1467.42 30
1467.51 31
1467.60 32
1467.69 31
1467.77 30
1467.86 29
1467.95 28
1468.04 28
1468.13 27
1468.21 26
1468.30 24
1468.39 22
1468.48 19
1468.57 16
1468.65 13
1468.74 11
1468.83 10
1468.92 10
1469.00 11
1469.09 13
1469.18 15
1469.27 16
1469.36 16
1469.44 16
1469.53 16
1469.62 15
1469.71 15
1469.80 16
1469.88 17
1469.97 18
1470.06 19
1470.15 20
1470.23 21
1470.32 21
1470.41 22
1470.50 22
1470.59 23
1470.67 25
1470.76 27
1470.85 29
1470.94 31
1471.03 34
1471.11 35
1471.20 36
1471.29 37
1471.38 37
1471.47 36
1471.55 36
1471.64 36
1471.73 35
1471.82 36
1471.90 36
1471.99 37
1472.08 38
1472.17 39
1472.26 40
1472.34 41
1472.43 40
1472.52 38
1472.61 35
1472.70 31
1472.78 26
1472.87 21
1472.96 16
1473.05 12
1473.14 8
1473.22 5
1473.31 3
1473.40 2
1473.49 1
1473.58 0
1473.66 0
1473.75 0
1473.84 1
1473.93 2
1474.02 4
1474.10 7
1474.19 11
1474.28 16
1474.37 20
1474.46 24
1474.54 27
1474.63 28
1474.72 27
1474.81 25
1474.90 21
1474.98 16
1475.07 11
1475.16 5
1475.25 0
1475.34 0
1475.42 0
1475.51 0
1475.60 0
1475.69 0
1475.78 0
1475.86 0
1475.95 0
1476.04 5
1476.13 9
1476.22 13
1476.30 16
1476.39 18
1476.48 20
1476.57 22
1476.66 25
1476.75 28
1476.83 31
1476.92 35
1477.01 39
1477.10 44
1477.19 49
1477.27 54
1477.36 58
1477.45 61
1477.54 65
1477.63 67
1477.71 69
1477.80 70
1477.89 71
1477.98 71
1478.07 70
1478.15 68
1478.24 65
1478.33 61
1478.42 56
1478.51 51
1478.60 47
1478.68 45
1478.77 43
1478.86 43
1478.95 43
1479.04 44
1479.12 45
1479.21 46
1479.30 47
1479.39 47
1479.48 48
1479.56 48
1479.65 49
1479.74 50
1479.83 51
1479.92 53
1480.01 55
1480.09 58
1480.18 61
1480.27 63
1480.36 64
1480.45 64
1480.53 62
1480.62 60
1480.71 58
1480.80 56
1480.89 56
1480.98 58
1481.06 60
1481.15 62
1481.24 63
1481.33 62
1481.42 59
1481.51 53
1481.59 45
1481.68 36
1481.77 29
1481.86 23
1481.95 21
1482.03 21
1482.12 25
1482.21 31
1482.30 37
1482.39 45
1482.48 51
1482.56 57
1482.65 62
1482.74 65
1482.83 68
1482.92 70
1483.01 71
1483.09 71
1483.18 70
1483.27 67
1483.36 64
1483.45 61
1483.53 57
1483.62 55
1483.71 54
1483.80 54
1483.89 55
1483.98 56
1484.06 57
1484.15 56
1484.24 55
1484.33 54
1484.42 52
1484.51 50
1484.59 48
1484.68 47
1484.77 46
1484.86 45
1484.95 45
1485.04 46
1485.12 47
1485.21 48
1485.30 49
1485.39 51
1485.48 51
1485.57 51
1485.65 51
1485.74 50
1485.83 49
1485.92 49
1486.01 49
1486.10 49
1486.18 48
1486.27 46
1486.36 43
1486.45 38
1486.54 31
1486.63 25
1486.71 21
1486.80 19
1486.89 19
1486.98 22
1487.07 28
1487.16 33
1487.24 39
1487.33 42
1487.42 44
1487.51 44
1487.60 42
1487.69 39
1487.78 36
1487.86 34
1487.95 32
1488.04 31
1488.13 30
1488.22 30
1488.31 30
1488.39 30
1488.48 29
1488.57 29
1488.66 29
1488.75 29
1488.84 30
1488.92 31
1489.01 31
1489.10 32
1489.19 32
1489.28 32
1489.37 31
1489.46 30
1489.54 30
1489.63 29
1489.72 30
1489.81 31
1489.90 33
1489.99 35
1490.07 37
1490.16 39
1490.25 40
1490.34 39
1490.43 37
1490.52 33
1490.61 28
1490.69 23
1490.78 17
1490.87 13
1490.96 10
1491.05 9
1491.14 10
1491.22 14
1491.31 18
1491.40 23
1491.49 27
1491.58 30
1491.67 31
1491.76 30
1491.84 28
1491.93 25
1492.02 22
1492.11 21
1492.20 20
1492.29 20
1492.38 20
1492.46 22
1492.55 24
1492.64 27
1492.73 31
1492.82 35
1492.91 40
1493.00 46
1493.08 51
1493.17 55
1493.26 59
1493.35 61
1493.44 62
1493.53 63
1493.62 63
1493.70 63
1493.79 64
1493.88 66
1493.97 69
1494.06 71
1494.15 74
1494.24 76
1494.32 76
1494.41 75
1494.50 74
1494.59 71
1494.68 69
1494.77 66
1494.86 64
1494.94 62
1495.03 59
1495.12 56
1495.21 52
1495.30 47
1495.39 43
1495.48 40
1495.56 37
1495.65 36
1495.74 35
1495.83 34
1495.92 34
1496.01 32
1496.10 30
1496.19 27
1496.27 24
1496.36 22
1496.45 21
1496.54 21
1496.63 22
1496.72 23
1496.81 25
1496.89 27
1496.98 28
1497.07 29
1497.16 28
1497.25 27
1497.34 25
1497.43 23
1497.52 22
1497.60 21
1497.69 22
1497.78 24
1497.87 27
1497.96 30
1498.05 34
1498.14 38
1498.23 42
1498.31 45
1498.40 49
1498.49 53
1498.58 57
1498.67 59
1498.76 61
1498.85 61
1498.94 59
1499.02 55
1499.11 50
1499.20 45
1499.29 40
1499.38 36
1499.47 32
1499.56 29
1499.65 27
1499.73 25
1499.82 25
1499.91 25
1500.00 26
1500.09 27
1500.18 29
1500.27 31
1500.36 32
1500.44 33
1500.53 33
1500.62 32
1500.71 31
1500.80 30
1500.89 29
1500.98 29
1501.07 29
1501.15 31
1501.24 33
1501.33 36
1501.42 39
1501.51 40
1501.60 40
1501.69 38
1501.78 35
1501.86 31
1501.95 26
1502.04 21
1502.13 18
1502.22 16
1502.31 15
1502.40 15
1502.49 17
1502.58 19
1502.66 21
1502.75 23
1502.84 24
1502.93 25
1503.02 26
1503.11 26
1503.20 26
1503.29 26
1503.38 26
1503.46 27
1503.55 29
1503.64 30
1503.73 32
1503.82 32
1503.91 32
1504.00 30
1504.09 27
1504.18 23
1504.26 18
1504.35 13
1504.44 8
1504.53 4
1504.62 1
1504.71 0
1504.80 0
1504.89 0
1504.98 4
1505.06 10
1505.15 16
1505.24 22
1505.33 27
1505.42 30
1505.51 33
1505.60 35
1505.69 36
1505.78 37
1505.86 39
1505.95 40
1506.04 42
1506.13 44
1506.22 45
1506.31 47
1506.40 49
1506.49 51
1506.58 54
1506.67 56
1506.75 58
1506.84 58
1506.93 58
1507.02 58
1507.11 56
1507.20 55
1507.29 54
1507.38 54
1507.47 54
1507.55 54
1507.64 54
1507.73 54
1507.82 52
1507.91 49
1508.00 45
1508.09 40
1508.18 36
1508.27 32
1508.36 29
1508.44 29
1508.53 30
1508.62 33
1508.71 37
1508.80 41
1508.89 45
1508.98 47
1509.07 48
1509.16 49
1509.25 48
1509.34 47
1509.42 46
1509.51 45
1509.60 44
1509.69 43
1509.78 42
1509.87 41
1509.96 39
1510.05 38
1510.14 37
1510.23 36
1510.31 35
1510.40 33
1510.49 32
1510.58 30
1510.67 29
1510.76 28
1510.85 27
1510.94 26
1511.03 25
1511.12 24
1511.21 23
1511.29 23
1511.38 23
1511.47 24
1511.56 25
1511.65 27
1511.74 29
1511.83 30
1511.92 30
1512.01 29
1512.10 27
1512.19 26
1512.28 24
1512.36 23
1512.45 23
1512.54 24
1512.63 24
1512.72 25
1512.81 24
1512.90 22
1512.99 18
1513.08 14
1513.17 9
1513.26 4
1513.34 1
1513.43 0
1513.52 0
1513.61 2
1513.70 7
1513.79 13
1513.88 20
1513.97 27
1514.06 34
1514.15 40
1514.24 45
1514.33 49
1514.41 52
1514.50 54
1514.59 55
1514.68 55
1514.77 54
1514.86 52
1514.95 50
1515.04 48
1515.13 45
1515.22 42
1515.31 39
1515.40 36
1515.49 34
1515.57 32
1515.66 30
1515.75 28
1515.84 27
1515.93 25
1516.02 23
1516.11 21
1516.20 19
1516.29 18
1516.38 18
1516.47 19
1516.56 21
1516.65 23
1516.73 25
1516.82 26
1516.91 27
1517.00 27
1517.09 27
1517.18 26
1517.27 26
1517.36 26
1517.45 26
1517.54 26
1517.63 27
1517.72 27
1517.81 26
1517.90 25
1517.98 22
1518.07 18
1518.16 14
1518.25 9
1518.34 6
1518.43 4
1518.52 3
1518.61 4
1518.70 6
1518.79 7
1518.88 8
1518.97 6
1519.06 4
1519.15 0
1519.24 0
1519.32 0
1519.41 0
1519.50 0
1519.59 0
1519.68 0
1519.77 4
1519.86 12
1519.95 19
1520.04 25
1520.13 31
1520.22 35
1520.31 38
1520.40 40
1520.49 41
1520.58 41
1520.66 41
1520.75 39
1520.84 36
1520.93 33
1521.02 29
1521.11 26
1521.20 24
1521.29 23
1521.38 23
1521.47 24
1521.56 26
1521.65 27
1521.74 28
1521.83 27
1521.92 27
1522.01 27
1522.10 27
1522.18 29
1522.27 32
1522.36 35
1522.45 38
1522.54 41
1522.63 43
1522.72 45
1522.81 46
1522.90 46
1522.99 46
1523.08 45
1523.17 44
1523.26 43
1523.35 41
1523.44 38
1523.53 35
1523.62 32
1523.71 28
1523.79 24
1523.88 19
1523.97 14
1524.06 10
1524.15 7
1524.24 4
1524.33 3
1524.42 3
1524.51 4
1524.60 5
1524.69 6
1524.78 7
1524.87 6
1524.96 4
1525.05 1
1525.14 0
1525.23 0
1525.32 0
1525.41 0
1525.50 0
1525.58 2
1525.67 8
1525.76 14
1525.85 19
1525.94 24
1526.03 28
1526.12 31
1526.21 34
1526.30 36
1526.39 38
1526.48 38
1526.57 37
1526.66 36
1526.75 35
1526.84 34
1526.93 33
1527.02 33
1527.11 32
1527.20 31
1527.29 29
1527.38 25
1527.47 20
1527.55 15
1527.64 10
1527.73 5
1527.82 2
1527.91 0
1528.00 0
1528.09 0
1528.18 0
1528.27 0
1528.36 0
1528.45 0
1528.54 0
1528.63 0
1528.72 2
1528.81 7
1528.90 12
1528.99 16
1529.08 19
1529.17 22
1529.26 23
1529.35 23
1529.44 23
1529.53 23
1529.62 22
1529.71 22
1529.80 21
1529.88 20
1529.97 19
1530.06 18
1530.15 17
1530.24 17
1530.33 18
1530.42 21
1530.51 24
1530.60 29
1530.69 34
1530.78 38
1530.87 41
1530.96 42
1531.05 42
1531.14 40
1531.23 39
1531.32 38
1531.41 38
1531.50 40
1531.59 42
1531.68 45
1531.77 47
1531.86 50
1531.95 51
1532.04 51
1532.13 49
1532.22 47
1532.31 45
1532.40 42
1532.49 41
1532.58 40
1532.67 39
1532.75 40
1532.84 40
1532.93 40
1533.02 40
1533.11 38
1533.20 35
1533.29 32
1533.38 27
1533.47 23
1533.56 17
1533.65 12
1533.74 7
1533.83 3
1533.92 0
1534.01 0
1534.10 1
1534.19 4
1534.28 7
1534.37 11
1534.46 14
1534.55 17
1534.64 17
1534.73 17
1534.82 17
1534.91 17
1535.00 16
1535.09 17
1535.18 17
1535.27 17
1535.36 16
1535.45 15
1535.54 14
1535.63 12
1535.72 11
1535.81 11
1535.90 11
1535.99 11
1536.08 11
1536.17 10
1536.26 9
1536.35 7
1536.44 5
1536.53 3
1536.62 1
1536.71 0
1536.80 0
1536.89 0
1536.98 0
1537.06 0
1537.15 0
1537.24 0
1537.33 0
1537.42 2
1537.51 4
1537.60 6
1537.69 7
1537.78 9
1537.87 11
1537.96 13
1538.05 17
1538.14 21
1538.23 27
1538.32 33
1538.41 38
1538.50 44
1538.59 48
1538.68 53
1538.77 56
1538.86 59
1538.95 61
1539.04 63
1539.13 64
1539.22 65
1539.31 64
1539.40 63
1539.49 60
1539.58 57
1539.67 53
1539.76 50
1539.85 47
1539.94 45
1540.03 43
1540.12 42
1540.21 40
1540.30 39
1540.39 38
1540.48 37
1540.57 36
1540.66 36
1540.75 36
1540.84 37
1540.93 37
1541.02 37
1541.11 36
1541.20 35
1541.29 34
1541.38 33
1541.47 32
1541.56 31
1541.65 31
1541.74 32
1541.83 33
1541.92 33
1542.01 33
1542.10 32
1542.19 30
1542.28 27
1542.37 24
1542.46 20
1542.55 17
1542.64 15
1542.73 15
1542.82 16
1542.91 20
1543.00 24
1543.09 30
1543.18 36
1543.27 41
1543.36 46
1543.45 49
1543.54 53
1543.63 56
1543.72 59
1543.81 62
1543.90 66
1543.99 69
1544.08 73
1544.17 75
1544.26 75
1544.35 75
1544.44 74
1544.53 73
1544.62 72
1544.71 71
1544.80 69
1544.89 67
1544.98 64
1545.07 58
1545.16 52
1545.25 45
1545.34 37
1545.43 30
1545.52 24
1545.61 20
1545.70 17
1545.79 16
1545.88 16
1545.97 17
1546.06 19
1546.15 22
1546.24 25
1546.33 29
1546.42 33
1546.51 37
1546.60 40
1546.69 43
1546.79 44
1546.88 45
1546.97 43
1547.06 41
1547.15 38
1547.24 35
1547.33 33
1547.42 32
1547.51 32
1547.60 34
1547.69 38
1547.78 43
1547.87 49
1547.96 55
1548.05 61
1548.14 67
1548.23 71
1548.32 74
1548.41 76
1548.50 77
1548.59 76
1548.68 75
1548.77 73
1548.86 71
1548.95 69
1549.04 67
1549.13 64
1549.22 61
1549.31 58
1549.40 54
1549.49 51
1549.58 47
1549.67 44
1549.76 43
1549.85 42
1549.94 43
1550.03 43
1550.12 44
1550.21 45
1550.30 44
1550.39 44
1550.48 43
1550.57 43
1550.66 44
1550.75 46
1550.84 48
1550.93 50
1551.02 51
1551.11 51
1551.21 50
1551.30 50
1551.39 50
1551.48 52
1551.57 55
1551.66 58
1551.75 61
1551.84 63
1551.93 62
1552.02 59
1552.11 54
1552.20 48
1552.29 42
1552.38 36
1552.47 32
1552.56 29
1552.65 28
1552.74 28
1552.83 28
1552.92 27
1553.01 27
1553.10 26
1553.19 26
1553.28 26
1553.37 28
1553.46 30
1553.55 33
1553.64 36
1553.73 38
1553.82 39
1553.91 40
1554.00 40
1554.10 39
1554.19 40
1554.28 40
1554.37 40
1554.46 41
1554.55 40
1554.64 39
1554.73 37
1554.82 34
1554.91 32
1555.00 30
1555.09 29
1555.18 29
1555.27 30
1555.36 31
1555.45 33
1555.54 34
1555.63 34
1555.72 33
1555.81 31
1555.90 28
1555.99 26
1556.08 23
1556.17 21
1556.26 19
1556.35 17
1556.45 16
1556.54 15
1556.63 14
1556.72 14
1556.81 15
1556.90 17
1556.99 21
1557.08 25
1557.17 30
1557.26 36
1557.35 41
1557.44 46
1557.53 51
1557.62 55
1557.71 59
1557.80 62
1557.89 66
1557.98 69
1558.07 72
1558.16 74
1558.25 76
1558.34 78
1558.44 79
1558.53 81
1558.62 83
1558.71 87
1558.80 92
1558.89 98
1558.98 106
1559.07 114
1559.16 121
1559.25 126
1559.34 127
1559.43 125
1559.52 120
1559.61 113
1559.70 104
1559.79 95
1559.88 88
1559.97 81
1560.06 76
1560.15 72
1560.25 67
1560.34 63
1560.43 58
1560.52 52
1560.61 47
1560.70 43
1560.79 39
1560.88 37
1560.97 35
1561.06 34
1561.15 32
1561.24 30
1561.33 27
1561.42 25
1561.51 22
1561.60 19
1561.69 17
1561.78 16
1561.88 16
1561.97 16
1562.06 17
1562.15 18
1562.24 19
1562.33 21
1562.42 22
1562.51 24
1562.60 25
1562.69 26
1562.78 27
1562.87 28
1562.96 29
1563.05 31
1563.14 34
1563.23 38
1563.33 44
1563.42 51
1563.51 59
1563.60 67
1563.69 73
1563.78 79
1563.87 82
1563.96 84
1564.05 83
1564.14 81
1564.23 78
1564.32 73
1564.41 66
1564.50 60
1564.59 53
1564.68 48
1564.78 44
1564.87 42
1564.96 43
1565.05 45
1565.14 48
1565.23 52
1565.32 55
1565.41 58
1565.50 59
1565.59 59
1565.68 59
1565.77 58
1565.86 58
1565.95 58
1566.04 58
1566.14 58
1566.23 57
1566.32 56
1566.41 55
1566.50 53
1566.59 53
1566.68 53
1566.77 55
1566.86 58
1566.95 62
1567.04 67
1567.13 73
1567.22 78
1567.32 82
1567.41 84
1567.50 86
1567.59 86
1567.68 85
1567.77 84
1567.86 83
1567.95 82
1568.04 81
1568.13 81
1568.22 80
1568.31 79
1568.40 79
1568.49 77
1568.59 75
1568.68 72
1568.77 67
1568.86 62
1568.95 55
1569.04 48
1569.13 41
1569.22 36
1569.31 34
1569.40 35
1569.49 40
1569.58 47
1569.68 57
1569.77 69
1569.86 80
1569.95 91
1570.04 100
1570.13 106
1570.22 110
1570.31 110
1570.40 108
1570.49 104
1570.58 98
1570.67 91
1570.76 84
1570.86 77
1570.95 71
1571.04 66
1571.13 61
1571.22 57
1571.31 53
1571.40 51
1571.49 50
1571.58 50
1571.67 51
1571.76 54
1571.86 58
1571.95 62
1572.04 68
1572.13 73
1572.22 78
1572.31 81
1572.40 83
1572.49 81
1572.58 77
1572.67 71
1572.76 62
1572.85 53
1572.95 46
1573.04 40
1573.13 37
1573.22 37
1573.31 38
1573.40 40
1573.49 41
1573.58 41
1573.67 40
1573.76 37
1573.86 35
1573.95 33
1574.04 32
1574.13 33
1574.22 35
1574.31 38
1574.40 41
1574.49 43
1574.58 44
1574.67 44
1574.76 43
1574.86 40
1574.95 37
1575.04 33
1575.13 29
1575.22 25
1575.31 22
1575.40 21
1575.49 21
1575.58 23
1575.67 26
1575.77 29
1575.86 33
1575.95 37
1576.04 41
1576.13 43
1576.22 45
1576.31 47
1576.40 49
1576.49 50
1576.58 52
1576.68 53
1576.77 55
1576.86 55
1576.95 55
1577.04 52
1577.13 49
1577.22 44
1577.31 37
1577.40 31
1577.49 25
1577.59 20
1577.68 17
1577.77 16
1577.86 17
1577.95 18
1578.04 20
1578.13 23
1578.22 25
1578.31 27
1578.40 29
1578.50 32
1578.59 35
1578.68 38
1578.77 40
1578.86 42
1578.95 42
1579.04 41
1579.13 38
1579.22 34
1579.32 30
1579.41 27
1579.50 26
1579.59 27
1579.68 32
1579.77 39
1579.86 47
1579.95 56
1580.04 64
1580.14 69
1580.23 72
1580.32 74
1580.41 73
1580.50 73
1580.59 74
1580.68 75
1580.77 78
1580.86 81
1580.96 85
1581.05 88
1581.14 90
1581.23 92
1581.32 93
1581.41 95
1581.50 98
1581.59 102
1581.68 106
1581.78 111
1581.87 116
1581.96 119
1582.05 122
1582.14 123
1582.23 123
1582.32 122
1582.41 120
1582.51 118
1582.60 114
1582.69 111
1582.78 106
1582.87 102
1582.96 98
1583.05 94
1583.14 90
1583.23 86
1583.33 82
1583.42 76
1583.51 69
1583.60 61
1583.69 52
1583.78 42
1583.87 34
1583.96 26
1584.06 21
1584.15 17
1584.24 15
1584.33 14
1584.42 14
1584.51 14
1584.60 14
1584.69 13
1584.79 12
1584.88 12
1584.97 11
1585.06 13
1585.15 16
1585.24 22
1585.33 28
1585.42 36
1585.52 43
1585.61 49
1585.70 54
1585.79 58
1585.88 61
1585.97 62
1586.06 64
1586.15 65
1586.25 66
1586.34 66
1586.43 66
1586.52 64
1586.61 60
1586.70 56
1586.79 50
1586.88 45
1586.98 40
1587.07 38
1587.16 37
1587.25 39
1587.34 42
1587.43 46
1587.52 49
1587.62 52
1587.71 54
1587.80 55
1587.89 56
1587.98 56
1588.07 56
1588.16 55
1588.25 55
1588.35 53
1588.44 51
1588.53 50
1588.62 48
1588.71 48
1588.80 48
1588.89 47
1588.99 46
1589.08 44
1589.17 39
1589.26 34
1589.35 29
1589.44 25
1589.53 22
1589.62 21
1589.72 21
1589.81 24
1589.90 26
1589.99 29
1590.08 30
1590.17 31
1590.26 31
1590.36 29
1590.45 27
1590.54 25
1590.63 22
1590.72 20
1590.81 17
1590.90 15
1591.00 13
1591.09 10
1591.18 8
1591.27 5
1591.36 2
1591.45 0
1591.54 0
1591.64 0
1591.73 0
1591.82 0
1591.91 0
1592.00 0
1592.09 0
1592.18 0
1592.28 4
1592.37 8
1592.46 14
1592.55 19
1592.64 24
1592.73 29
1592.82 32
1592.92 34
1593.01 35
1593.10 35
1593.19 35
1593.28 34
1593.37 33
1593.47 31
1593.56 28
1593.65 24
1593.74 20
1593.83 15
1593.92 10
1594.01 7
1594.11 5
1594.20 5
1594.29 6
1594.38 8
1594.47 9
1594.56 9
1594.65 8
1594.75 5
1594.84 2
1594.93 0
1595.02 0
1595.11 0
1595.20 0
1595.30 0
1595.39 0
1595.48 0
1595.57 0
1595.66 0
1595.75 4
1595.84 9
1595.94 15
1596.03 21
1596.12 26
1596.21 30
1596.30 32
1596.39 33
1596.49 32
1596.58 30
1596.67 28
1596.76 26
1596.85 24
1596.94 23
1597.04 22
1597.13 22
1597.22 21
1597.31 21
1597.40 22
1597.49 24
1597.59 27
1597.68 29
1597.77 31
1597.86 32
1597.95 30
1598.04 27
1598.13 23
1598.23 17
1598.32 11
1598.41 6
1598.50 1
1598.59 0
1598.68 0
1598.78 0
1598.87 0
1598.96 4
1599.05 11
1599.14 19
1599.23 26
1599.33 32
1599.42 36
1599.51 38
1599.60 37
1599.69 34
1599.78 32
1599.88 30
1599.97 29
1600.06 30
1600.15 32
1600.24 34
1600.33 36
1600.43 38
1600.52 40
1600.61 40
1600.70 41
1600.79 42
1600.88 43
1600.98 44
1601.07 45
1601.16 45
1601.25 45
1601.34 45
1601.44 44
1601.53 44
1601.62 44
1601.71 45
1601.80 45
1601.89 44
1601.99 42
1602.08 40
1602.17 38
1602.26 36
1602.35 35
1602.44 36
1602.54 38
1602.63 41
1602.72 45
1602.81 49
1602.90 52
1602.99 55
1603.09 58
1603.18 59
1603.27 61
1603.36 62
1603.45 62
1603.55 62
1603.64 61
1603.73 59
1603.82 57
1603.91 54
1604.00 51
1604.10 49
1604.19 46
1604.28 43
1604.37 40
1604.46 36
1604.56 32
1604.65 27
1604.74 21
1604.83 16
1604.92 12
1605.01 10
1605.11 10
1605.20 11
1605.29 15
1605.38 19
1605.47 24
1605.57 29
1605.66 33
1605.75 36
1605.84 38
1605.93 38
1606.02 38
1606.12 37
1606.21 35
1606.30 31
1606.39 26
1606.48 19
1606.58 13
1606.67 6
1606.76 1
1606.85 0
1606.94 0
1607.04 0
1607.13 0
1607.22 1
1607.31 3
1607.40 5
1607.49 6
1607.59 7
1607.68 8
1607.77 8
1607.86 9
1607.95 8
1608.05 8
1608.14 6
1608.23 5
1608.32 5
1608.41 5
1608.51 7
1608.60 9
1608.69 12
1608.78 16
1608.87 20
1608.97 25
1609.06 29
1609.15 33
1609.24 38
1609.33 42
1609.42 46
1609.52 49
1609.61 52
1609.70 53
1609.79 55
1609.88 55
1609.98 55
1610.07 55
1610.16 54
1610.25 53
1610.34 52
1610.44 52
1610.53 52
1610.62 53
1610.71 56
1610.80 60
1610.90 65
1610.99 69
1611.08 71
1611.17 71
1611.26 69
1611.36 66
1611.45 61
1611.54 56
1611.63 51
1611.72 47
1611.82 43
1611.91 40
1612.00 36
1612.09 32
1612.18 28
1612.28 25
1612.37 24
1612.46 24
1612.55 27
1612.64 31
1612.74 36
1612.83 41
1612.92 45
1613.01 48
1613.10 49
1613.20 50
1613.29 51
1613.38 52
1613.47 53
1613.57 55
1613.66 56
1613.75 57
1613.84 57
1613.93 56
1614.03 55
1614.12 54
1614.21 52
1614.30 51
1614.39 51
1614.49 51
1614.58 52
1614.67 55
1614.76 58
1614.85 63
1614.95 67
1615.04 70
1615.13 73
1615.22 73
1615.32 72
1615.41 68
1615.50 63
1615.59 58
1615.68 52
1615.78 46
1615.87 41
1615.96 36
1616.05 32
1616.14 28
1616.24 25
1616.33 23
1616.42 22
1616.51 23
1616.60 27
1616.70 32
1616.79 38
1616.88 44
1616.97 49
1617.07 52
1617.16 52
1617.25 49
1617.34 44
1617.43 39
1617.53 33
1617.62 29
1617.71 26
1617.80 25
1617.90 26
1617.99 27
1618.08 28
1618.17 30
1618.26 31
1618.36 31
1618.45 32
1618.54 32
1618.63 31
1618.73 30
1618.82 28
1618.91 24
1619.00 21
1619.09 16
1619.19 12
1619.28 8
1619.37 4
1619.46 2
1619.56 0
1619.65 0
1619.74 0
1619.83 0
1619.92 0
1620.02 1
1620.11 4
1620.20 6
1620.29 9
1620.39 13
1620.48 18
1620.57 23
1620.66 28
1620.75 34
1620.85 39
1620.94 44
1621.03 48
1621.12 49
1621.22 49
1621.31 46
1621.40 42
1621.49 36
1621.59 29
1621.68 23
1621.77 17
1621.86 11
1621.95 8
1622.05 5
1622.14 4
1622.23 4
1622.32 4
1622.42 5
1622.51 5
1622.60 5
1622.69 5
1622.79 5
1622.88 7
1622.97 9
1623.06 12
1623.15 15
1623.25 18
1623.34 20
1623.43 22
1623.52 23
1623.62 24
1623.71 24
1623.80 22
1623.89 20
1623.99 15
1624.08 10
1624.17 4
1624.26 0
1624.36 0
1624.45 0
1624.54 0
1624.63 0
1624.72 0
1624.82 4
1624.91 11
1625.00 19
1625.09 26
1625.19 31
1625.28 35
1625.37 37
1625.46 37
1625.56 37
1625.65 36
1625.74 36
1625.83 36
1625.93 36
1626.02 36
1626.11 36
1626.20 35
1626.30 32
1626.39 28
1626.48 23
1626.57 18
1626.67 14
1626.76 12
1626.85 11
1626.94 13
1627.04 15
1627.13 19
1627.22 24
1627.31 28
1627.41 33
1627.50 38
1627.59 42
1627.68 46
1627.78 49
1627.87 50
1627.96 50
1628.05 46
1628.14 40
1628.24 32
1628.33 23
1628.42 14
1628.51 6
1628.61 0
1628.70 0
1628.79 0
1628.88 0
1628.98 0
1629.07 0
1629.16 0
1629.25 0
1629.35 0
1629.44 1
1629.53 7
1629.62 14
1629.72 20
1629.81 26
1629.90 30
1630.00 33
1630.09 35
1630.18 37
1630.27 39
1630.37 41
1630.46 43
1630.55 44
1630.64 45
1630.74 44
1630.83 42
1630.92 38
1631.01 33
1631.11 27
1631.20 21
1631.29 15
1631.38 10
1631.48 6
1631.57 3
1631.66 0
1631.75 0
1631.85 0
1631.94 0
1632.03 3
1632.12 7
1632.22 12
1632.31 16
1632.40 19
1632.49 20
1632.59 19
1632.68 17
1632.77 14
1632.87 12
1632.96 10
1633.05 9
1633.14 9
1633.24 10
1633.33 11
1633.42 13
1633.51 14
1633.61 16
1633.70 18
1633.79 20
1633.88 22
1633.98 23
1634.07 24
1634.16 23
1634.25 22
1634.35 21
1634.44 21
1634.53 22
1634.63 24
1634.72 28
1634.81 33
1634.90 38
1635.00 43
1635.09 47
1635.18 50
1635.27 52
1635.37 54
1635.46 56
1635.55 59
1635.64 62
1635.74 65
1635.83 68
1635.92 70
1636.02 72
1636.11 73
1636.20 74
1636.29 76
1636.39 77
1636.48 79
1636.57 79
1636.66 79
1636.76 77
1636.85 73
1636.94 68
1637.04 64
1637.13 60
1637.22 57
1637.31 56
1637.41 56
1637.50 57
1637.59 57
1637.68 57
1637.78 56
1637.87 55
1637.96 53
1638.06 52
1638.15 51
1638.24 52
1638.33 55
1638.43 59
1638.52 64
1638.61 70
1638.71 74
1638.80 78
1638.89 79
1638.98 79
1639.08 76
1639.17 71
1639.26 65
1639.35 59
1639.45 53
1639.54 48
1639.63 43
1639.73 40
1639.82 37
1639.91 34
1640.00 32
1640.10 31
1640.19 30
1640.28 30
1640.38 31
1640.47 31
1640.56 31
1640.65 29
1640.75 26
1640.84 21
1640.93 16
1641.03 11
1641.12 7
1641.21 5
1641.30 5
1641.40 6
1641.49 9
1641.58 12
1641.68 15
1641.77 18
1641.86 22
1641.95 25
1642.05 29
1642.14 33
1642.23 37
1642.33 40
1642.42 43
1642.51 45
1642.60 46
1642.70 45
1642.79 44
1642.88 41
1642.98 39
1643.07 35
1643.16 32
1643.25 29
1643.35 25
1643.44 22
1643.53 19
1643.63 17
1643.72 15
1643.81 14
1643.91 14
1644.00 14
1644.09 15
1644.18 16
1644.28 17
1644.37 20
1644.46 24
1644.56 29
1644.65 35
1644.74 41
1644.83 46
1644.93 49
1645.02 51
1645.11 52
1645.21 52
1645.30 53
1645.39 53
1645.49 54
1645.58 56
1645.67 58
1645.76 60
1645.86 62
1645.95 65
1646.04 68
1646.14 71
1646.23 74
1646.32 76
1646.42 78
1646.51 79
1646.60 78
1646.69 75
1646.79 71
1646.88 64
1646.97 57
1647.07 48
1647.16 40
1647.25 32
1647.35 25
1647.44 19
1647.53 14
1647.62 9
1647.72 5
1647.81 2
1647.90 0
1648.00 0
1648.09 0
1648.18 2
1648.28 6
1648.37 10
1648.46 15
1648.55 20
1648.65 23
1648.74 25
1648.83 25
1648.93 23
1649.02 19
1649.11 14
1649.21 9
1649.30 4
1649.39 0
1649.49 0
1649.58 0
1649.67 0
1649.76 0
1649.86 0
1649.95 0
1650.04 0
1650.14 0
1650.23 0
1650.32 1
1650.42 4
1650.51 9
1650.60 14
1650.70 18
1650.79 22
1650.88 25
1650.98 26
1651.07 26
1651.16 24
1651.25 21
1651.35 18
1651.44 16
1651.53 13
1651.63 11
1651.72 10
1651.81 10
1651.91 12
1652.00 13
1652.09 16
1652.19 18
1652.28 19
1652.37 20
1652.47 20
1652.56 20
1652.65 20
1652.75 22
1652.84 25
1652.93 29
1653.02 35
1653.12 41
1653.21 48
1653.30 54
1653.40 58
1653.49 60
1653.58 61
1653.68 61
1653.77 59
1653.86 56
1653.96 53
1654.05 51
1654.14 48
1654.24 47
1654.33 46
1654.42 46
1654.52 46
1654.61 45
1654.70 44
1654.80 42
1654.89 40
1654.98 38
1655.08 36
1655.17 34
1655.26 33
1655.36 32
1655.45 30
1655.54 27
1655.64 24
1655.73 19
1655.82 16
1655.92 13
1656.01 13
1656.10 15
1656.19 19
1656.29 24
1656.38 28
1656.47 31
1656.57 33
1656.66 32
1656.75 30
1656.85 27
1656.94 24
1657.03 20
1657.13 16
1657.22 13
1657.31 10
1657.41 8
1657.50 7
1657.59 7
1657.69 9
1657.78 11
1657.87 14
1657.97 17
1658.06 20
1658.15 23
1658.25 25
1658.34 26
1658.43 28
1658.53 30
1658.62 33
1658.71 36
1658.81 38
1658.90 41
1658.99 42
1659.09 43
1659.18 42
1659.27 40
1659.37 38
1659.46 35
1659.55 31
1659.65 27
1659.74 23
1659.83 21
1659.93 19
1660.02 18
1660.11 18
1660.21 20
1660.30 22
1660.40 26
1660.49 29
1660.58 33
1660.68 37
1660.77 42
1660.86 46
1660.96 49
1661.05 52
1661.14 53
1661.24 53
1661.33 51
1661.42 49
1661.52 47
1661.61 46
1661.70 45
1661.80 45
1661.89 44
1661.98 43
1662.08 42
1662.17 41
1662.26 39
1662.36 38
1662.45 39
1662.54 43
1662.64 49
1662.73 57
1662.82 65
1662.92 73
1663.01 80
1663.10 84
1663.20 85
1663.29 84
1663.39 81
1663.48 77
1663.57 72
1663.67 67
1663.76 62
1663.85 56
1663.95 51
1664.04 45
1664.13 40
1664.23 35
1664.32 31
1664.41 28
1664.51 26
1664.60 26
1664.69 28
1664.79 31
1664.88 36
1664.97 40
1665.07 45
1665.16 50
1665.26 55
1665.35 58
1665.44 61
1665.54 64
1665.63 67
1665.72 69
1665.82 71
1665.91 73
1666.00 75
1666.10 75
1666.19 74
1666.28 72
1666.38 68
1666.47 64
1666.56 59
1666.66 53
1666.75 47
1666.85 41
1666.94 34
1667.03 27
1667.13 19
1667.22 12
1667.31 5
1667.41 0
1667.50 0
1667.59 0
1667.69 0
1667.78 0
1667.88 0
1667.97 0
1668.06 0
1668.16 0
1668.25 2
1668.34 5
1668.44 8
1668.53 11
1668.62 15
1668.72 20
1668.81 24
1668.90 28
1669.00 31
1669.09 31
1669.19 30
1669.28 27
1669.37 22
1669.47 17
1669.56 13
1669.65 9
1669.75 6
1669.84 4
1669.94 3
1670.03 3
1670.12 4
1670.22 6
1670.31 9
1670.40 13
1670.50 16
1670.59 19
1670.68 23
1670.78 25
1670.87 27
1670.97 30
1671.06 32
1671.15 34
1671.25 36
1671.34 38
1671.43 39
1671.53 41
1671.62 41
1671.72 42
1671.81 42
1671.90 41
1672.00 41
1672.09 39
1672.18 37
1672.28 35
1672.37 33
1672.46 30
1672.56 28
1672.65 26
1672.75 26
1672.84 26
1672.93 28
1673.03 30
1673.12 33
1673.21 38
1673.31 42
1673.40 47
1673.50 52
1673.59 56
1673.68 61
1673.78 65
1673.87 67
1673.97 69
1674.06 69
1674.15 68
1674.25 66
1674.34 64
1674.43 62
1674.53 60
1674.62 59
1674.72 58
1674.81 56
1674.90 54
1675.00 51
1675.09 49
1675.18 49
1675.28 49
1675.37 51
1675.47 54
1675.56 56
1675.65 58
1675.75 57
1675.84 54
1675.93 51
1676.03 47
1676.12 43
1676.22 41
1676.31 41
1676.40 42
1676.50 43
1676.59 46
1676.69 48
1676.78 49
1676.87 51
1676.97 52
1677.06 52
1677.15 53
1677.25 53
1677.34 53
1677.44 52
1677.53 50
1677.62 48
1677.72 46
1677.81 44
1677.91 42
1678.00 40
1678.09 39
1678.19 38
1678.28 37
1678.38 36
1678.47 35
1678.56 34
1678.66 32
1678.75 30
1678.85 27
1678.94 23
1679.03 20
1679.13 16
1679.22 14
1679.31 12
1679.41 10
1679.50 10
1679.60 11
1679.69 12
1679.78 14
1679.88 16
1679.97 18
1680.07 21
1680.16 24
1680.25 27
1680.35 30
1680.44 33
1680.54 36
1680.63 39
1680.72 42
1680.82 43
1680.91 44
1681.01 44
1681.10 44
1681.19 43
1681.29 44
1681.38 45
1681.48 48
1681.57 51
1681.66 56
1681.76 60
1681.85 65
1681.95 69
1682.04 72
1682.13 74
1682.23 74
1682.32 74
1682.42 73
1682.51 71
1682.60 69
1682.70 66
1682.79 64
1682.89 62
1682.98 60
1683.07 58
1683.17 56
1683.26 55
1683.36 54
1683.45 54
1683.54 56
1683.64 59
1683.73 64
1683.83 68
1683.92 72
1684.01 76
1684.11 77
1684.20 77
1684.30 75
1684.39 71
1684.48 67
1684.58 64
1684.67 61
1684.77 61
1684.86 62
1684.95 67
1685.05 72
1685.14 79
1685.24 86
1685.33 91
1685.43 95
1685.52 97
1685.61 97
1685.71 94
1685.80 90
1685.90 85
1685.99 78
1686.08 72
1686.18 66
1686.27 61
1686.37 58
1686.46 55
1686.55 54
1686.65 54
1686.74 54
1686.84 55
1686.93 55
1687.03 56
1687.12 58
1687.21 60
1687.31 61
1687.40 63
1687.50 63
1687.59 63
1687.68 63
1687.78 63
1687.87 63
1687.97 64
1688.06 67
1688.16 71
1688.25 76
1688.34 81
1688.44 86
1688.53 89
1688.63 92
1688.72 94
1688.81 96
1688.91 98
1689.00 100
1689.10 102
1689.19 104
1689.29 104
1689.38 104
1689.47 103
1689.57 102
1689.66 100
1689.76 98
1689.85 95
1689.95 92
1690.04 89
1690.13 86
1690.23 83
1690.32 81
1690.42 80
1690.51 80
1690.60 80
1690.70 80
1690.79 79
1690.89 77
1690.98 74
1691.08 71
1691.17 68
1691.26 66
1691.36 65
1691.45 64
1691.55 64
1691.64 64
1691.74 62
1691.83 59
1691.92 55
1692.02 49
1692.11 43
1692.21 37
1692.30 32
1692.40 28
1692.49 26
1692.58 27
1692.68 29
1692.77 34
1692.87 39
1692.96 46
1693.06 52
1693.15 58
1693.24 62
1693.34 65
1693.43 67
1693.53 68
1693.62 69
1693.72 71
1693.81 73
1693.90 75
1694.00 77
1694.09 78
1694.19 79
1694.28 79
1694.38 79
1694.47 78
1694.57 78
1694.66 77
1694.75 76
1694.85 75
1694.94 72
1695.04 69
1695.13 65
1695.23 61
1695.32 57
1695.41 55
1695.51 54
1695.60 54
1695.70 55
1695.79 54
1695.89 53
1695.98 51
1696.08 48
1696.17 45
1696.26 43
1696.36 43
1696.45 43
1696.55 44
1696.64 46
1696.74 47
1696.83 48
1696.92 49
1697.02 50
1697.11 50
1697.21 51
1697.30 53
1697.40 54
1697.49 55
1697.59 55
1697.68 54
1697.77 53
1697.87 51
1697.96 50
1698.06 49
1698.15 50
1698.25 51
1698.34 53
1698.44 55
1698.53 58
1698.62 60
1698.72 62
1698.81 63
1698.91 63
1699.00 61
1699.10 59
1699.19 55
1699.29 50
1699.38 44
1699.48 38
1699.57 33
1699.66 30
1699.76 28
1699.85 30
1699.95 33
1700.04 37
1700.14 41
1700.23 43
1700.33 44
1700.42 43
1700.51 40
1700.61 35
1700.70 31
1700.80 28
1700.89 26
1700.99 26
1701.08 27
1701.18 29
1701.27 32
1701.37 34
1701.46 35
1701.55 35
1701.65 35
1701.74 35
1701.84 35
1701.93 36
1702.03 38
1702.12 41
1702.22 44
1702.31 47
1702.41 50
1702.50 51
1702.59 53
1702.69 54
1702.78 55
1702.88 56
1702.97 55
1703.07 53
1703.16 50
1703.26 46
1703.35 41
1703.45 36
1703.54 32
1703.64 30
1703.73 29
1703.82 28
1703.92 28
1704.01 29
1704.11 29
1704.20 29
1704.30 30
1704.39 32
1704.49 36
1704.58 41
1704.68 47
1704.77 54
1704.87 60
1704.96 65
1705.05 69
1705.15 72
1705.24 74
1705.34 76
1705.43 77
1705.53 77
1705.62 77
1705.72 76
1705.81 74
1705.91 72
1706.00 69
1706.10 66
1706.19 63
1706.29 60
1706.38 59
1706.47 60
1706.57 62
1706.66 65
1706.76 69
1706.85 74
1706.95 78
1707.04 82
1707.14 85
1707.23 87
1707.33 89
1707.42 90
1707.52 90
1707.61 90
1707.71 88
1707.80 86
1707.90 83
1707.99 78
1708.08 73
1708.18 67
1708.27 61
1708.37 54
1708.46 46
1708.56 38
1708.65 30
1708.75 24
1708.84 20
1708.94 19
1709.03 21
1709.13 25
1709.22 31
1709.32 37
1709.41 43
1709.51 49
1709.60 55
1709.70 59
1709.79 62
1709.88 65
1709.98 66
1710.07 66
1710.17 65
1710.26 64
1710.36 63
1710.45 63
1710.55 64
1710.64 67
1710.74 70
1710.83 74
1710.93 78
1711.02 81
1711.12 83
1711.21 83
1711.31 82
1711.40 79
1711.50 76
1711.59 72
1711.69 67
1711.78 64
1711.88 61
1711.97 61
1712.07 61
1712.16 63
1712.26 66
1712.35 69
1712.44 71
1712.54 73
1712.63 74
1712.73 75
1712.82 76
1712.92 77
1713.01 80
1713.11 83
1713.20 86
1713.30 89
1713.39 90
1713.49 91
1713.58 90
1713.68 88
1713.77 85
1713.87 82
1713.96 79
1714.06 76
1714.15 74
1714.25 72
1714.34 70
1714.44 67
1714.53 63
1714.63 59
1714.72 55
1714.82 50
1714.91 45
1715.01 41
1715.10 38
1715.20 36
1715.29 35
1715.39 35
1715.48 37
1715.58 38
1715.67 40
1715.77 41
1715.86 42
1715.96 43
1716.05 43
1716.15 42
1716.24 42
1716.34 42
1716.43 42
1716.53 43
1716.62 45
1716.72 46
1716.81 49
1716.91 51
1717.00 53
1717.10 55
1717.19 58
1717.29 61
1717.38 65
1717.48 70
1717.57 75
1717.67 81
1717.76 86
1717.86 90
1717.95 91
1718.05 91
1718.14 89
1718.24 86
1718.33 81
1718.43 76
1718.52 70
1718.62 65
1718.71 61
1718.81 57
1718.90 54
1719.00 52
1719.09 52
1719.19 54
1719.28 56
1719.38 59
1719.47 61
1719.57 63
1719.66 63
1719.76 62
1719.85 59
1719.95 56
1720.04 52
1720.14 50
1720.23 49
1720.33 48
1720.42 49
1720.52 51
1720.61 53
1720.71 55
1720.80 57
1720.90 58
1720.99 59
1721.09 60
1721.18 59
1721.28 57
1721.37 54
1721.47 50
1721.56 45
1721.66 40
1721.75 34
1721.85 28
1721.94 22
1722.04 17
1722.13 12
1722.23 9
1722.32 7
1722.42 6
1722.51 6
1722.61 8
1722.70 10
1722.80 12
1722.89 16
1722.99 22
1723.08 28
1723.18 36
1723.27 45
1723.37 54
1723.46 63
1723.56 71
1723.66 77
1723.75 80
1723.85 82
1723.94 82
1724.04 80
1724.13 77
1724.23 74
1724.32 72
1724.42 70
1724.51 68
1724.61 67
1724.70 64
1724.80 60
1724.89 55
1724.99 47
1725.08 38
1725.18 28
1725.27 19
1725.37 12
1725.46 6
1725.56 3
1725.65 1
1725.75 1
1725.84 2
1725.94 3
1726.04 3
1726.13 2
1726.23 0
1726.32 0
1726.42 0
1726.51 0
1726.61 0
1726.70 0
1726.80 1
1726.89 7
1726.99 13
1727.08 20
1727.18 26
1727.27 30
1727.37 31
1727.46 30
1727.56 26
1727.65 21
1727.75 15
1727.84 10
1727.94 6
1728.04 3
1728.13 2
1728.23 1
1728.32 1
1728.42 2
1728.51 2
1728.61 3
1728.70 5
1728.80 8
1728.89 12
1728.99 17
1729.08 24
1729.18 31
1729.27 38
1729.37 45
1729.46 51
1729.56 55
1729.66 59
1729.75 62
1729.85 65
1729.94 69
1730.04 74
1730.13 80
1730.23 86
1730.32 92
1730.42 97
1730.51 101
1730.61 103
1730.70 103
1730.80 101
1730.90 99
1730.99 97
1731.09 94
1731.18 91
1731.28 88
1731.37 85
1731.47 82
1731.56 80
1731.66 78
1731.75 76
1731.85 75
1731.94 75
1732.04 73
1732.13 71
1732.23 67
1732.33 60
1732.42 53
1732.52 44
1732.61 35
1732.71 26
1732.80 18
1732.90 13
1732.99 8
1733.09 6
1733.18 5
1733.28 5
1733.38 6
1733.47 8
1733.57 10
1733.66 12
1733.76 13
1733.85 14
1733.95 14
1734.04 14
1734.14 14
1734.23 15
1734.33 17
1734.43 20
1734.52 24
1734.62 29
1734.71 33
1734.81 36
1734.90 37
1735.00 37
1735.09 34
1735.19 30
1735.28 24
1735.38 18
1735.48 12
1735.57 7
1735.67 2
1735.76 0
1735.86 0
1735.95 0
1736.05 0
1736.14 0
1736.24 0
1736.33 0
1736.43 0
1736.53 0
1736.62 5
1736.72 13
1736.81 20
1736.91 27
1737.00 32
1737.10 35
1737.19 37
1737.29 36
1737.39 35
1737.48 32
1737.58 30
1737.67 28
1737.77 27
1737.86 26
1737.96 27
1738.05 28
1738.15 30
1738.25 32
1738.34 33
1738.44 35
1738.53 36
1738.63 36
1738.72 37
1738.82 37
1738.91 38
1739.01 40
1739.11 43
1739.20 46
1739.30 49
1739.39 52
1739.49 53
1739.58 53
1739.68 51
1739.77 48
1739.87 46
1739.97 44
1740.06 44
1740.16 47
1740.25 51
1740.35 57
1740.44 62
1740.54 65
1740.64 67
1740.73 66
1740.83 64
1740.92 61
1741.02 58
1741.11 56
1741.21 55
1741.30 56
1741.40 57
1741.50 59
1741.59 61
1741.69 63
1741.78 65
1741.88 66
1741.97 67
1742.07 67
1742.17 67
1742.26 67
1742.36 66
1742.45 67
1742.55 69
1742.64 72
1742.74 75
1742.84 79
1742.93 83
1743.03 85
1743.12 87
1743.22 88
1743.31 88
1743.41 89
1743.51 91
1743.60 93
1743.70 96
1743.79 98
1743.89 100
1743.98 100
1744.08 98
1744.18 94
1744.27 90
1744.37 85
1744.46 81
1744.56 78
1744.65 77
1744.75 76
1744.85 77
1744.94 77
1745.04 76
1745.13 74
1745.23 71
1745.32 66
1745.42 61
1745.52 54
1745.61 48
1745.71 43
1745.80 38
1745.90 36
1745.99 36
1746.09 39
1746.19 43
1746.28 49
1746.38 57
1746.47 64
1746.57 72
1746.67 78
1746.76 82
1746.86 85
1746.95 86
1747.05 87
1747.14 87
1747.24 87
1747.34 86
1747.43 86
1747.53 85
1747.62 82
1747.72 79
1747.81 74
1747.91 68
1748.01 62
1748.10 57
1748.20 53
1748.29 51
1748.39 52
1748.49 55
1748.58 61
1748.68 70
1748.77 80
1748.87 92
1748.96 103
1749.06 114
1749.16 123
1749.25 131
1749.35 137
1749.44 142
1749.54 146
1749.64 150
1749.73 153
1749.83 156
1749.92 157
1750.02 155
1750.12 152
1750.21 145
1750.31 137
1750.40 128
1750.50 119
1750.59 110
1750.69 103
1750.79 98
1750.88 94
1750.98 92
1751.07 91
1751.17 92
1751.27 93
1751.36 96
1751.46 99
1751.55 103
1751.65 108
1751.75 114
1751.84 120
1751.94 126
1752.03 131
1752.13 136
1752.23 139
1752.32 139
1752.42 137
1752.51 132
1752.61 125
1752.71 116
1752.80 106
1752.90 96
1752.99 86
1753.09 76
1753.19 67
1753.28 59
1753.38 51
1753.47 45
1753.57 41
1753.66 37
1753.76 35
1753.86 33
1753.95 31
1754.05 29
1754.14 25
1754.24 20
1754.34 15
1754.43 10
1754.53 6
1754.62 2
1754.72 0
1754.82 0
1754.91 0
1755.01 0
1755.10 0
1755.20 0
1755.30 0
1755.39 0
1755.49 0
1755.59 3
1755.68 7
1755.78 10
1755.87 13
1755.97 16
1756.07 19
1756.16 24
1756.26 30
1756.35 37
1756.45 46
1756.55 56
1756.64 66
1756.74 75
1756.83 82
1756.93 87
1757.03 89
1757.12 88
1757.22 85
1757.31 81
1757.41 77
1757.51 73
1757.60 71
1757.70 71
1757.79 74
1757.89 78
1757.99 84
1758.08 90
1758.18 95
1758.28 99
1758.37 102
1758.47 102
1758.56 100
1758.66 97
1758.76 93
1758.85 89
1758.95 86
1759.04 84
1759.14 83
1759.24 85
1759.33 88
1759.43 93
1759.52 100
1759.62 106
1759.72 111
1759.81 115
1759.91 116
1760.01 114
1760.10 109
1760.20 102
1760.29 94
1760.39 86
1760.49 81
1760.58 78
1760.68 78
1760.77 79
1760.87 81
1760.97 81
1761.06 80
1761.16 76
1761.26 71
1761.35 66
1761.45 62
1761.54 60
1761.64 59
1761.74 62
1761.83 65
1761.93 70
1762.03 74
1762.12 78
1762.22 80
1762.31 80
1762.41 79
1762.51 77
1762.60 74
1762.70 71
1762.80 69
1762.89 69
1762.99 70
1763.08 73
1763.18 78
1763.28 82
1763.37 87
1763.47 90
1763.57 92
1763.66 93
1763.76 91
1763.85 88
1763.95 84
1764.05 79
1764.14 74
1764.24 71
1764.34 69
1764.43 69
1764.53 70
1764.62 74
1764.72 78
1764.82 83
1764.91 87
1765.01 91
1765.11 93
1765.20 93
1765.30 92
1765.39 88
1765.49 83
1765.59 77
1765.68 70
1765.78 64
1765.88 58
1765.97 54
1766.07 51
1766.17 51
1766.26 52
1766.36 55
1766.45 59
1766.55 63
1766.65 67
1766.74 69
1766.84 70
1766.94 70
1767.03 69
1767.13 68
1767.22 68
1767.32 69
1767.42 69
1767.51 69
1767.61 68
1767.71 67
1767.80 64
1767.90 61
1768.00 60
1768.09 59
1768.19 60
1768.28 62
1768.38 65
1768.48 67
1768.57 68
1768.67 67
1768.77 64
1768.86 61
1768.96 59
1769.06 57
1769.15 56
1769.25 56
1769.35 58
1769.44 60
1769.54 62
1769.63 63
1769.73 62
1769.83 61
1769.92 57
1770.02 53
1770.12 48
1770.21 44
1770.31 41
1770.41 39
1770.50 38
1770.60 39
1770.70 41
1770.79 43
1770.89 45
1770.98 46
1771.08 47
1771.18 46
1771.27 43
1771.37 40
1771.47 36
1771.56 32
1771.66 28
1771.76 24
1771.85 21
1771.95 19
1772.05 17
1772.14 16
1772.24 15
1772.34 15
1772.43 16
1772.53 18
1772.62 21
1772.72 25
1772.82 30
1772.91 34
1773.01 37
1773.11 39
1773.20 38
1773.30 35
1773.40 32
1773.49 29
1773.59 27
1773.69 26
1773.78 27
1773.88 29
1773.98 31
1774.07 33
1774.17 34
1774.27 35
1774.36 36
1774.46 37
1774.56 39
1774.65 42
1774.75 44
1774.85 44
1774.94 43
1775.04 40
1775.13 34
1775.23 27
1775.33 20
1775.42 14
1775.52 10
1775.62 8
1775.71 7
1775.81 8
1775.91 9
1776.00 11
1776.10 13
1776.20 15
1776.29 18
1776.39 22
1776.49 27
1776.58 32
1776.68 36
1776.78 39
1776.87 40
1776.97 39
1777.07 38
1777.16 36
1777.26 34
1777.36 33
1777.45 31
1777.55 30
1777.65 27
1777.74 24
1777.84 19
1777.94 16
1778.03 13
1778.13 11
1778.23 11
1778.32 12
1778.42 13
1778.52 13
1778.61 11
1778.71 9
1778.81 7
1778.90 5
1779.00 3
1779.10 2
1779.19 2
1779.29 3
1779.39 3
1779.48 3
1779.58 2
1779.68 0
1779.77 0
1779.87 0
1779.97 0
1780.06 0
1780.16 0
1780.26 1
1780.35 7
1780.45 15
1780.55 22
1780.64 29
1780.74 35
1780.84 40
1780.93 44
1781.03 48
1781.13 52
1781.22 54
1781.32 56
1781.42 57
1781.51 57
1781.61 56
1781.71 53
1781.80 49
1781.90 44
1782.00 38
1782.09 32
1782.19 26
1782.29 20
1782.39 14
1782.48 9
1782.58 5
1782.68 2
1782.77 1
1782.87 1
1782.97 3
1783.06 5
1783.16 8
1783.26 10
1783.35 13
1783.45 16
1783.55 20
1783.64 25
1783.74 30
1783.84 35
1783.93 39
1784.03 43
1784.13 46
1784.22 48
1784.32 50
1784.42 51
1784.51 52
1784.61 54
1784.71 54
1784.81 54
1784.90 52
1785.00 49
1785.10 43
1785.19 36
1785.29 27
1785.39 20
1785.48 14
1785.58 10
1785.68 8
1785.77 9
1785.87 12
1785.97 16
1786.06 20
1786.16 24
1786.26 27
1786.35 30
1786.45 32
1786.55 33
1786.65 34
1786.74 34
1786.84 34
1786.94 33
1787.03 33
1787.13 31
1787.23 29
1787.32 26
1787.42 21
1787.52 15
1787.61 9
1787.71 3
1787.81 0
1787.91 0
1788.00 0
1788.10 0
1788.20 0
1788.29 0
1788.39 6
1788.49 14
1788.58 21
1788.68 30
1788.78 37
1788.87 44
1788.97 49
1789.07 53
1789.17 54
1789.26 54
1789.36 52
1789.46 49
1789.55 46
1789.65 44
1789.75 42
1789.84 42
1789.94 45
1790.04 49
1790.13 54
1790.23 61
1790.33 68
1790.43 74
1790.52 79
1790.62 82
1790.72 83
1790.81 83
1790.91 82
1791.01 81
1791.10 79
1791.20 78
1791.30 76
1791.40 73
1791.49 70
1791.59 67
1791.69 63
1791.78 61
1791.88 60
1791.98 61
1792.07 64
1792.17 68
1792.27 73
1792.37 78
1792.46 81
1792.56 82
1792.66 82
1792.75 78
1792.85 74
1792.95 68
1793.05 61
1793.14 55
1793.24 49
1793.34 45
1793.43 42
1793.53 41
1793.63 40
1793.72 40
1793.82 40
1793.92 40
1794.02 38
1794.11 34
1794.21 30
1794.31 25
1794.40 21
1794.50 19
1794.60 18
1794.70 19
1794.79 22
1794.89 25
1794.99 29
1795.08 32
1795.18 34
1795.28 36
1795.38 40
1795.47 44
1795.57 50
1795.67 57
1795.76 65
1795.86 71
1795.96 76
1796.06 78
1796.15 77
1796.25 75
1796.35 72
1796.44 69
1796.54 67
1796.64 67
1796.74 68
1796.83 70
1796.93 73
1797.03 75
1797.12 77
1797.22 78
1797.32 78
1797.42 77
1797.51 75
1797.61 72
1797.71 70
1797.80 70
1797.90 71
1798.00 74
1798.10 79
1798.19 85
1798.29 92
1798.39 98
1798.48 103
1798.58 107
1798.68 110
1798.78 111
1798.87 110
1798.97 108
1799.07 104
1799.17 100
1799.26 95
1799.36 91
1799.46 87
1799.55 85
1799.65 84
1799.75 85
1799.85 86
1799.94 89
1800.04 91
1800.14 92
1800.23 92
1800.33 91
1800.43 88
1800.53 82
1800.62 75
1800.72 67
1800.82 57
1800.92 47
1801.01 37
1801.11 26
1801.21 17
1801.30 9
1801.40 3
1801.50 0
1801.60 0
1801.69 0
1801.79 5
1801.89 11
1801.99 19
1802.08 27
1802.18 35
1802.28 42
1802.38 46
1802.47 49
1802.57 50
1802.67 51
1802.76 51
1802.86 52
1802.96 53
1803.06 55
1803.15 57
1803.25 58
1803.35 59
1803.45 58
1803.54 56
1803.64 52
1803.74 48
1803.83 44
1803.93 42
1804.03 42
1804.13 45
1804.22 51
1804.32 59
1804.42 67
1804.52 75
1804.61 81
1804.71 86
1804.81 88
1804.91 89
1805.00 89
1805.10 90
1805.20 90
1805.30 91
1805.39 91
1805.49 90
1805.59 89
1805.69 86
1805.78 84
1805.88 80
1805.98 77
1806.07 74
1806.17 72
1806.27 70
1806.37 69
1806.46 69
1806.56 70
1806.66 71
1806.76 72
1806.85 72
1806.95 72
1807.05 70
1807.15 67
1807.24 63
1807.34 57
1807.44 52
1807.54 47
1807.63 45
1807.73 44
1807.83 46
1807.93 49
1808.02 54
1808.12 59
1808.22 64
1808.32 67
1808.41 68
1808.51 66
1808.61 63
1808.71 59
1808.80 54
1808.90 49
1809.00 46
1809.10 44
1809.19 45
1809.29 48
1809.39 52
1809.49 57
1809.58 60
1809.68 61
1809.78 59
1809.88 55
1809.97 49
1810.07 42
1810.17 33
1810.27 24
1810.36 15
1810.46 8
1810.56 2
1810.66 0
1810.75 0
1810.85 0
1810.95 5
1811.05 11
1811.14 18
1811.24 26
1811.34 34
1811.44 42
1811.53 49
1811.63 55
1811.73 61
1811.83 67
1811.92 72
1812.02 75
1812.12 77
1812.22 77
1812.31 74
1812.41 70
1812.51 64
1812.61 59
1812.70 54
1812.80 50
1812.90 49
1813.00 50
1813.09 52
1813.19 56
1813.29 59
1813.39 62
1813.49 64
1813.58 64
1813.68 63
1813.78 61
1813.88 59
1813.97 56
1814.07 53
1814.17 49
1814.27 44
1814.36 40
1814.46 37
1814.56 36
1814.66 37
1814.75 40
1814.85 46
1814.95 51
1815.05 56
1815.15 60
1815.24 61
1815.34 62
1815.44 61
1815.54 61
1815.63 62
1815.73 63
1815.83 66
1815.93 68
1816.02 70
1816.12 71
1816.22 70
1816.32 69
1816.41 66
1816.51 63
1816.61 61
1816.71 59
1816.81 57
1816.90 56
1817.00 55
1817.10 54
1817.20 52
1817.29 50
1817.39 47
1817.49 44
1817.59 39
1817.68 34
1817.78 28
1817.88 20
1817.98 13
1818.08 5
1818.17 0
1818.27 0
1818.37 0
1818.47 0
1818.56 0
1818.66 0
1818.76 0
1818.86 0
1818.96 2
1819.05 7
1819.15 11
1819.25 16
1819.35 22
1819.44 28
1819.54 35
1819.64 44
1819.74 53
1819.84 61
1819.93 69
1820.03 75
1820.13 79
1820.23 81
1820.32 84
1820.42 87
1820.52 90
1820.62 95
1820.72 101
1820.81 106
1820.91 111
1821.01 114
1821.11 114
1821.20 113
1821.30 109
1821.40 105
1821.50 99
1821.60 93
1821.69 88
1821.79 83
1821.89 79
1821.99 76
1822.09 75
1822.18 76
1822.28 78
1822.38 82
1822.48 85
1822.57 89
1822.67 91
1822.77 93
1822.87 93
1822.97 91
1823.06 90
1823.16 88
1823.26 87
1823.36 87
1823.46 87
1823.55 88
1823.65 90
1823.75 92
1823.85 93
1823.94 94
1824.04 94
1824.14 93
1824.24 91
1824.34 88
1824.43 86
1824.53 83
1824.63 80
1824.73 76
1824.83 72
1824.92 67
1825.02 61
1825.12 54
1825.22 48
1825.32 43
1825.41 40
1825.51 40
1825.61 43
1825.71 48
1825.80 56
1825.90 63
1826.00 70
1826.10 75
1826.20 78
1826.29 79
1826.39 78
1826.49 77
1826.59 75
1826.69 72
1826.78 69
1826.88 66
1826.98 63
1827.08 60
1827.18 57
1827.27 55
1827.37 55
1827.47 57
1827.57 61
1827.67 66
1827.76 71
1827.86 74
1827.96 76
1828.06 75
1828.16 72
1828.25 66
1828.35 59
1828.45 52
1828.55 46
1828.65 40
1828.74 35
1828.84 32
1828.94 29
1829.04 28
1829.14 28
1829.23 29
1829.33 30
1829.43 32
1829.53 35
1829.63 38
1829.72 40
1829.82 43
1829.92 46
1830.02 50
1830.12 55
1830.21 60
1830.31 64
1830.41 68
1830.51 70
1830.61 70
1830.71 68
1830.80 65
1830.90 61
1831.00 57
1831.10 55
1831.20 53
1831.29 53
1831.39 53
1831.49 52
1831.59 52
1831.69 50
1831.78 48
1831.88 46
1831.98 44
1832.08 43
1832.18 43
1832.27 44
1832.37 45
1832.47 47
1832.57 50
1832.67 51
1832.77 53
1832.86 55
1832.96 56
1833.06 58
1833.16 60
1833.26 61
1833.35 62
1833.45 61
1833.55 60
1833.65 57
1833.75 53
1833.84 48
1833.94 44
1834.04 40
1834.14 35
1834.24 30
1834.34 25
1834.43 18
1834.53 11
1834.63 4
1834.73 0
1834.83 0
1834.92 0
1835.02 0
1835.12 0
1835.22 0
1835.32 0
1835.42 0
1835.51 1
1835.61 9
1835.71 17
1835.81 25
1835.91 32
1836.00 37
1836.10 40
1836.20 41
1836.30 40
1836.40 37
1836.50 34
1836.59 30
1836.69 27
1836.79 25
1836.89 24
1836.99 24
1837.09 27
1837.18 33
1837.28 40
1837.38 48
1837.48 56
1837.58 63
1837.67 67
1837.77 70
1837.87 70
1837.97 70
1838.07 69
1838.17 69
1838.26 69
1838.36 69
1838.46 68
1838.56 65
1838.66 60
1838.76 54
1838.85 47
1838.95 43
1839.05 42
1839.15 45
1839.25 51
1839.35 59
1839.44 67
1839.54 74
1839.64 76
1839.74 75
1839.84 70
1839.94 62
1840.03 53
1840.13 44
1840.23 38
1840.33 34
1840.43 34
1840.53 37
1840.62 42
1840.72 47
1840.82 53
1840.92 57
1841.02 60
1841.12 62
1841.21 63
1841.31 64
1841.41 63
1841.51 63
1841.61 62
1841.71 60
1841.80 57
1841.90 55
1842.00 52
1842.10 50
1842.20 48
1842.30 46
1842.39 45
1842.49 42
1842.59 37
1842.69 31
1842.79 23
1842.89 14
1842.98 5
1843.08 0
1843.18 0
1843.28 0
1843.38 0
1843.48 2
1843.58 9
1843.67 17
1843.77 24
1843.87 28
1843.97 30
1844.07 31
1844.17 32
1844.26 33
1844.36 35
1844.46 38
1844.56 42
1844.66 46
1844.76 49
1844.85 51
1844.95 51
1845.05 50
1845.15 47
1845.25 43
1845.35 39
1845.45 34
1845.54 29
1845.64 22
1845.74 16
1845.84 10
1845.94 5
1846.04 2
1846.13 0
1846.23 0
1846.33 2
1846.43 4
1846.53 7
1846.63 11
1846.73 15
1846.82 19
1846.92 24
1847.02 30
1847.12 35
1847.22 40
1847.32 44
1847.42 48
1847.51 51
1847.61 52
1847.71 53
1847.81 53
1847.91 53
1848.01 52
1848.11 52
1848.20 53
1848.30 53
1848.40 54
1848.50 55
1848.60 56
1848.70 56
1848.79 57
1848.89 57
1848.99 58
1849.09 59
1849.19 60
1849.29 60
1849.39 59
1849.48 56
1849.58 51
1849.68 46
1849.78 40
1849.88 36
1849.98 33
1850.08 32
1850.17 32
1850.27 32
1850.37 30
1850.47 28
1850.57 24
1850.67 19
1850.77 15
1850.87 13
1850.96 13
1851.06 16
1851.16 23
1851.26 33
1851.36 44
1851.46 55
1851.56 64
1851.65 71
1851.75 74
1851.85 73
1851.95 68
1852.05 61
1852.15 53
1852.25 46
1852.34 40
1852.44 36
1852.54 35
1852.64 34
1852.74 34
1852.84 34
1852.94 34
1853.04 32
1853.13 28
1853.23 25
1853.33 21
1853.43 17
1853.53 14
1853.63 13
1853.73 13
1853.82 14
1853.92 16
1854.02 17
1854.12 18
1854.22 18
1854.32 17
1854.42 16
1854.52 15
1854.61 17
1854.71 21
1854.81 27
1854.91 36
1855.01 45
1855.11 54
1855.21 61
1855.31 67
1855.40 69
1855.50 69
1855.60 66
1855.70 62
1855.80 56
1855.90 50
1856.00 44
1856.10 40
1856.19 38
1856.29 40
1856.39 44
1856.49 52
1856.59 60
1856.69 67
1856.79 73
1856.89 76
1856.98 77
1857.08 75
1857.18 73
1857.28 71
1857.38 69
1857.48 66
1857.58 63
1857.68 59
1857.77 54
1857.87 48
1857.97 41
1858.07 35
1858.17 30
1858.27 26
1858.37 23
1858.47 21
1858.56 20
1858.66 18
1858.76 16
1858.86 14
1858.96 12
1859.06 11
1859.16 11
1859.26 14
1859.36 18
1859.45 24
1859.55 30
1859.65 36
1859.75 41
1859.85 43
1859.95 43
1860.05 41
1860.15 38
1860.25 34
1860.34 29
1860.44 24
1860.54 19
1860.64 15
1860.74 10
1860.84 6
1860.94 2
1861.04 0
1861.13 0
1861.23 0
1861.33 0
1861.43 1
1861.53 3
1861.63 6
1861.73 8
1861.83 9
1861.93 9
1862.02 8
1862.12 6
1862.22 4
1862.32 1
1862.42 0
1862.52 0
1862.62 0
1862.72 0
1862.82 0
1862.92 0
1863.01 0
1863.11 0
1863.21 4
1863.31 9
1863.41 14
1863.51 19
1863.61 23
1863.71 27
1863.81 29
1863.90 31
1864.00 32
1864.10 33
1864.20 34
1864.30 35
1864.40 38
1864.50 41
1864.60 45
1864.70 49
1864.80 54
1864.89 58
1864.99 62
1865.09 64
1865.19 65
1865.29 65
1865.39 64
1865.49 62
1865.59 60
1865.69 57
1865.79 54
1865.88 50
1865.98 46
1866.08 43
1866.18 42
1866.28 42
1866.38 43
1866.48 46
1866.58 49
1866.68 52
1866.78 54
1866.87 55
1866.97 55
1867.07 53
1867.17 49
1867.27 44
1867.37 38
1867.47 32
1867.57 25
1867.67 19
1867.77 14
1867.87 10
1867.96 8
1868.06 7
1868.16 7
1868.26 8
1868.36 9
1868.46 11
1868.56 13
1868.66 15
1868.76 16
1868.86 18
1868.95 19
1869.05 19
1869.15 18
1869.25 18
1869.35 17
1869.45 17
1869.55 17
1869.65 17
1869.75 18
1869.85 18
1869.95 18
1870.05 17
1870.14 15
1870.24 11
1870.34 8
1870.44 4
1870.54 0
1870.64 0
1870.74 0
1870.84 0
1870.94 0
1871.04 0
1871.14 0
1871.23 0
1871.33 1
1871.43 5
1871.53 10
1871.63 14
1871.73 17
1871.83 20
1871.93 24
1872.03 27
1872.13 31
1872.23 35
1872.33 39
1872.42 42
1872.52 45
1872.62 47
1872.72 49
1872.82 50
1872.92 51
1873.02 53
1873.12 54
1873.22 55
1873.32 55
1873.42 54
1873.52 53
1873.62 51
1873.71 48
1873.81 45
1873.91 42
1874.01 38
1874.11 35
1874.21 32
1874.31 30
1874.41 28
1874.51 28
1874.61 28
1874.71 29
1874.81 31
1874.91 34
1875.00 37
1875.10 40
1875.20 43
1875.30 45
1875.40 47
1875.50 48
1875.60 49
1875.70 51
1875.80 55
1875.90 60
1876.00 68
1876.10 78
1876.20 88
1876.29 100
1876.39 110
1876.49 120
1876.59 127
1876.69 131
1876.79 133
1876.89 132
1876.99 129
1877.09 125
1877.19 120
1877.29 115
1877.39 110
1877.49 105
1877.59 100
1877.69 95
1877.78 91
1877.88 88
1877.98 85
1878.08 83
1878.18 81
1878.28 80
1878.38 80
1878.48 79
1878.58 78
1878.68 76
1878.78 73
1878.88 68
1878.98 62
1879.08 55
1879.18 47
1879.27 41
1879.37 37
1879.47 34
1879.57 34
1879.67 34
1879.77 36
1879.87 37
1879.97 37
1880.07 35
1880.17 33
1880.27 29
1880.37 25
1880.47 21
1880.57 18
1880.67 16
1880.77 15
1880.86 14
1880.96 15
1881.06 16
1881.16 18
1881.26 19
1881.36 21
1881.46 23
1881.56 24
1881.66 26
1881.76 28
1881.86 31
1881.96 34
1882.06 38
1882.16 40
1882.26 41
1882.36 41
1882.46 40
1882.56 38
1882.65 37
1882.75 36
1882.85 38
1882.95 42
1883.05 48
1883.15 55
1883.25 63
1883.35 70
1883.45 77
1883.55 81
1883.65 83
1883.75 83
1883.85 81
1883.95 79
1884.05 75
1884.15 73
1884.25 71
1884.35 70
1884.45 70
1884.54 70
1884.64 71
1884.74 70
1884.84 68
1884.94 65
1885.04 61
1885.14 56
1885.24 53
1885.34 50
1885.44 50
1885.54 51
1885.64 53
1885.74 55
1885.84 56
1885.94 55
1886.04 53
1886.14 48
1886.24 43
1886.34 37
1886.44 33
1886.54 30
1886.63 29
1886.73 31
1886.83 35
1886.93 42
1887.03 49
1887.13 57
1887.23 64
1887.33 69
1887.43 72
1887.53 72
1887.63 70
1887.73 65
1887.83 58
1887.93 50
1888.03 41
1888.13 33
1888.23 26
1888.33 20
1888.43 15
1888.53 11
1888.63 8
1888.73 5
1888.83 3
1888.93 1
1889.02 1
1889.12 2
1889.22 5
1889.32 9
1889.42 15
1889.52 21
1889.62 27
1889.72 31
1889.82 34
1889.92 35
1890.02 35
1890.12 34
1890.22 33
1890.32 33
1890.42 34
1890.52 36
1890.62 39
1890.72 43
1890.82 46
1890.92 48
1891.02 50
1891.12 50
1891.22 50
1891.32 49
1891.42 47
1891.52 45
1891.62 42
1891.72 39
1891.82 36
1891.92 33
1892.01 32
1892.11 33
1892.21 36
1892.31 40
1892.41 45
1892.51 49
1892.61 52
1892.71 52
1892.81 49
1892.91 45
1893.01 40
1893.11 35
1893.21 31
1893.31 29
1893.41 29
1893.51 31
1893.61 33
1893.71 35
1893.81 37
1893.91 38
1894.01 38
1894.11 36
1894.21 34
1894.31 31
1894.41 27
1894.51 24
1894.61 21
1894.71 18
1894.81 15
1894.91 13
1895.01 12
1895.11 12
1895.21 14
1895.31 18
1895.41 23
1895.51 29
1895.61 36
1895.71 42
1895.81 47
1895.91 51
1896.00 54
1896.10 56
1896.20 57
1896.30 57
1896.40 57
1896.50 55
1896.60 52
1896.70 49
1896.80 46
1896.90 43
1897.00 42
1897.10 42
1897.20 44
1897.30 47
1897.40 51
1897.50 55
1897.60 60
1897.70 64
1897.80 68
1897.90 70
1898.00 72
1898.10 72
1898.20 72
1898.30 71
1898.40 70
1898.50 69
1898.60 70
1898.70 72
1898.80 74
1898.90 76
1899.00 77
1899.10 76
1899.20 73
1899.30 68
1899.40 62
1899.50 56
1899.60 49
1899.70 45
1899.80 43
1899.90 43
1900.00 45
1900.10 49
1900.20 53
1900.30 56
1900.40 56
1900.50 54
1900.60 49
1900.70 42
1900.80 34
1900.90 27
1901.00 23
1901.10 21
1901.20 23
1901.30 27
1901.40 33
1901.50 39
1901.60 45
1901.70 48
1901.80 48
1901.90 45
1902.00 40
1902.10 33
1902.20 25
1902.30 17
1902.40 11
1902.50 6
1902.60 4
1902.70 4
1902.80 6
1902.90 11
1903.00 17
1903.10 24
1903.20 31
1903.30 37
1903.40 43
1903.50 47
1903.60 50
1903.70 51
1903.80 52
1903.90 54
1904.00 57
1904.10 61
1904.20 66
1904.30 72
1904.40 77
1904.50 80
1904.60 80
1904.70 78
1904.80 73
1904.90 66
1905.00 58
1905.10 52
1905.20 47
1905.30 45
1905.40 44
1905.50 45
1905.60 46
1905.70 47
1905.80 48
1905.90 49
1906.00 49
1906.10 50
1906.20 51
1906.30 52
1906.40 53
1906.50 55
1906.60 57
1906.70 60
1906.80 63
1906.90 67
1907.00 71
1907.10 75
1907.20 77
1907.30 78
1907.40 78
1907.50 76
1907.60 73
1907.70 71
1907.80 71
1907.90 73
1908.00 76
1908.10 82
1908.20 87
1908.30 91
1908.40 94
1908.50 94
1908.60 93
1908.70 90
1908.80 87
1908.90 84
1909.00 80
1909.10 76
1909.20 71
1909.30 67
1909.40 63
1909.50 59
1909.60 56
1909.70 53
1909.80 50
1909.90 48
1910.00 45
1910.10 42
1910.20 38
1910.30 33
1910.40 29
1910.50 26
1910.60 24
1910.70 23
1910.81 23
1910.91 25
1911.01 28
1911.11 30
1911.21 32
1911.31 31
1911.41 29
1911.51 26
1911.61 22
1911.71 18
1911.81 16
1911.91 17
1912.01 20
1912.11 26
1912.21 33
1912.31 41
1912.41 48
1912.51 54
1912.61 59
1912.71 63
1912.81 67
1912.91 69
1913.01 70
1913.11 70
1913.21 68
1913.31 64
1913.41 58
1913.51 52
1913.61 45
1913.71 38
1913.81 32
1913.91 27
1914.01 24
1914.11 21
1914.21 19
1914.31 19
1914.41 19
1914.51 19
1914.61 20
1914.71 20
1914.82 21
1914.92 22
1915.02 23
1915.12 24
1915.22 26
1915.32 29
1915.42 35
1915.52 41
1915.62 47
1915.72 52
1915.82 56
1915.92 57
1916.02 55
1916.12 53
1916.22 49
1916.32 46
1916.42 45
1916.52 44
1916.62 45
1916.72 46
1916.82 48
1916.92 49
1917.02 50
1917.12 51
1917.22 52
1917.32 53
1917.42 54
1917.52 56
1917.62 58
1917.72 59
1917.83 60
1917.93 62
1918.03 63
1918.13 64
1918.23 66
1918.33 68
1918.43 70
1918.53 73
1918.63 76
1918.73 79
1918.83 82
1918.93 85
1919.03 87
1919.13 87
1919.23 87
1919.33 85
1919.43 83
1919.53 80
1919.63 77
1919.73 75
1919.83 74
1919.93 75
1920.03 77
1920.13 81
1920.24 87
1920.34 95
1920.44 102
1920.54 110
1920.64 116
1920.74 121
1920.84 123
1920.94 124
1921.04 123
1921.14 121
1921.24 118
1921.34 115
1921.44 112
1921.54 110
1921.64 108
1921.74 107
1921.84 106
1921.94 105
1922.04 105
1922.14 103
1922.24 101
1922.34 98
1922.45 94
1922.55 89
1922.65 83
1922.75 79
1922.85 76
1922.95 74
1923.05 73
1923.15 73
1923.25 74
1923.35 74
1923.45 74
1923.55 72
1923.65 69
1923.75 66
1923.85 62
1923.95 59
1924.05 55
1924.15 52
1924.25 50
1924.36 47
1924.46 45
1924.56 43
1924.66 42
1924.76 40
1924.86 39
1924.96 38
1925.06 38
1925.16 37
1925.26 38
1925.36 39
1925.46 42
1925.56 45
1925.66 50
1925.76 54
1925.86 57
1925.96 59
1926.07 60
1926.17 59
1926.27 56
1926.37 54
1926.47 52
1926.57 52
1926.67 54
1926.77 56
1926.87 60
1926.97 63
1927.07 66
1927.17 67
1927.27 67
1927.37 66
1927.47 64
1927.57 62
1927.68 60
1927.78 59
1927.88 57
1927.98 56
1928.08 53
1928.18 50
1928.28 45
1928.38 38
1928.48 30
1928.58 21
1928.68 13
1928.78 6
1928.88 0
1928.98 0
1929.08 0
1929.18 0
1929.29 0
1929.39 0
1929.49 0
1929.59 2
1929.69 3
1929.79 4
1929.89 4
1929.99 3
1930.09 2
1930.19 1
1930.29 1
1930.39 2
1930.49 6
1930.59 14
1930.70 24
1930.80 37
1930.90 50
1931.00 62
1931.10 73
1931.20 80
1931.30 85
1931.40 88
1931.50 90
1931.60 91
1931.70 93
1931.80 94
1931.90 95
1932.00 96
1932.11 97
1932.21 98
1932.31 98
1932.41 99
1932.51 100
1932.61 99
1932.71 98
1932.81 96
1932.91 94
1933.01 93
1933.11 93
1933.21 93
1933.31 96
1933.42 98
1933.52 101
1933.62 102
1933.72 103
1933.82 102
1933.92 100
1934.02 97
1934.12 93
1934.22 88
1934.32 82
1934.42 75
1934.52 66
1934.63 58
1934.73 51
1934.83 46
1934.93 43
1935.03 43
1935.13 44
1935.23 44
1935.33 44
1935.43 40
1935.53 35
1935.63 29
1935.73 23
1935.84 20
1935.94 19
1936.04 22
1936.14 27
1936.24 34
1936.34 41
1936.44 48
1936.54 52
1936.64 53
1936.74 52
1936.84 48
1936.94 42
1937.05 35
1937.15 28
1937.25 21
1937.35 15
1937.45 11
1937.55 9
1937.65 9
1937.75 11
1937.85 13
1937.95 16
1938.05 18
1938.16 19
1938.26 18
1938.36 18
1938.46 16
1938.56 14
1938.66 12
1938.76 11
1938.86 9
1938.96 7
1939.06 6
1939.16 5
1939.27 6
1939.37 9
1939.47 13
1939.57 18
1939.67 25
1939.77 31
1939.87 37
1939.97 41
1940.07 45
1940.17 46
1940.28 47
1940.38 47
1940.48 47
1940.58 45
1940.68 42
1940.78 39
1940.88 34
1940.98 28
1941.08 21
1941.18 14
1941.28 7
1941.39 0
1941.49 0
1941.59 0
1941.69 0
1941.79 0
1941.89 0
1941.99 0
1942.09 0
1942.19 1
1942.30 4
1942.40 8
1942.50 11
1942.60 15
1942.70 20
1942.80 25
1942.90 31
1943.00 37
1943.10 44
1943.20 49
1943.31 53
1943.41 57
1943.51 60
1943.61 62
1943.71 64
1943.81 66
1943.91 67
1944.01 68
1944.11 70
1944.21 71
1944.32 72
1944.42 72
1944.52 73
1944.62 73
1944.72 73
1944.82 72
1944.92 72
1945.02 71
1945.12 71
1945.23 72
1945.33 75
1945.43 79
1945.53 84
1945.63 88
1945.73 91
1945.83 92
1945.93 92
1946.03 90
1946.14 88
1946.24 88
1946.34 89
1946.44 93
1946.54 98
1946.64 103
1946.74 107
1946.84 107
1946.94 105
1947.05 98
1947.15 89
1947.25 80
1947.35 71
1947.45 64
1947.55 59
1947.65 57
1947.75 58
1947.86 60
1947.96 63
1948.06 66
1948.16 69
1948.26 71
1948.36 72
1948.46 72
1948.56 69
1948.66 66
1948.77 61
1948.87 56
1948.97 51
1949.07 46
1949.17 43
1949.27 40
1949.37 39
1949.47 37
1949.58 35
1949.68 33
1949.78 29
1949.88 24
1949.98 20
1950.08 16
1950.18 12
1950.28 10
1950.38 9
1950.49 8
1950.59 8
1950.69 9
1950.79 9
1950.89 10
1950.99 12
1951.09 14
1951.19 17
1951.30 19
1951.40 22
1951.50 25
1951.60 28
1951.70 32
1951.80 38
1951.90 44
1952.00 52
1952.11 59
1952.21 64
1952.31 68
1952.41 70
1952.51 70
1952.61 69
1952.71 65
1952.82 61
1952.92 56
1953.02 50
1953.12 45
1953.22 40
1953.32 37
1953.42 37
1953.52 40
1953.63 45
1953.73 52
1953.83 59
1953.93 64
1954.03 67
1954.13 67
1954.23 63
1954.33 57
1954.44 50
1954.54 43
1954.64 37
1954.74 32
1954.84 28
1954.94 25
1955.04 24
1955.15 23
1955.25 22
1955.35 23
1955.45 23
1955.55 23
1955.65 23
1955.75 23
1955.86 22
1955.96 20
1956.06 19
1956.16 18
1956.26 18
1956.36 19
1956.46 22
1956.56 25
1956.67 27
1956.77 30
1956.87 31
1956.97 32
1957.07 32
1957.17 32
1957.27 31
1957.38 31
1957.48 31
1957.58 30
1957.68 28
1957.78 25
1957.88 21
1957.98 15
1958.09 10
1958.19 6
1958.29 3
1958.39 3
1958.49 5
1958.59 9
1958.69 14
1958.80 19
1958.90 23
1959.00 26
1959.10 28
1959.20 28
1959.30 29
1959.40 30
1959.51 33
1959.61 37
1959.71 43
1959.81 50
1959.91 57
1960.01 64
1960.11 70
1960.22 75
1960.32 77
1960.42 77
1960.52 75
1960.62 72
1960.72 67
1960.83 62
1960.93 57
1961.03 53
1961.13 50
1961.23 47
1961.33 45
1961.43 43
1961.54 41
1961.64 38
1961.74 35
1961.84 30
1961.94 25
1962.04 21
1962.15 16
1962.25 13
1962.35 13
1962.45 14
1962.55 18
1962.65 22
1962.75 27
1962.86 31
1962.96 35
1963.06 38
1963.16 40
1963.26 42
1963.36 46
1963.47 51
1963.57 57
1963.67 62
1963.77 65
1963.87 65
1963.97 63
1964.07 58
1964.18 53
1964.28 49
1964.38 46
1964.48 45
1964.58 47
1964.68 50
1964.79 53
1964.89 56
1964.99 58
1965.09 60
1965.19 62
1965.29 63
1965.40 64
1965.50 65
1965.60 63
1965.70 60
1965.80 56
1965.90 51
1966.01 46
1966.11 43
1966.21 42
1966.31 43
1966.41 47
1966.51 51
1966.62 57
1966.72 62
1966.82 67
1966.92 72
1967.02 76
1967.12 80
1967.23 84
1967.33 87
1967.43 89
1967.53 91
1967.63 92
1967.73 93
1967.84 93
1967.94 93
1968.04 94
1968.14 94
1968.24 94
1968.34 95
1968.45 97
1968.55 98
1968.65 99
1968.75 98
1968.85 97
1968.95 94
1969.06 90
1969.16 86
1969.26 82
1969.36 79
1969.46 77
1969.56 75
1969.67 74
1969.77 72
1969.87 68
1969.97 63
1970.07 58
1970.17 53
1970.28 50
1970.38 49
1970.48 51
1970.58 55
1970.68 60
1970.78 64
1970.89 67
1970.99 69
1971.09 68
1971.19 66
1971.29 63
1971.40 59
1971.50 54
1971.60 49
1971.70 43
1971.80 37
1971.90 30
1972.01 24
1972.11 19
1972.21 14
1972.31 10
1972.41 6
1972.52 4
1972.62 2
1972.72 0
1972.82 0
1972.92 0
1973.02 0
1973.13 0
1973.23 0
1973.33 1
1973.43 2
1973.53 3
1973.64 3
1973.74 3
1973.84 2
1973.94 1
1974.04 0
1974.14 0
1974.25 0
1974.35 0
1974.45 0
1974.55 0
1974.65 3
1974.76 7
1974.86 12
1974.96 18
1975.06 23
1975.16 28
1975.26 33
1975.37 38
1975.47 43
1975.57 49
1975.67 57
1975.77 67
1975.88 78
1975.98 91
1976.08 102
1976.18 111
1976.28 116
1976.39 117
1976.49 114
1976.59 107
1976.69 98
1976.79 90
1976.90 82
1977.00 77
1977.10 73
1977.20 72
1977.30 72
1977.40 73
1977.51 73
1977.61 73
1977.71 74
1977.81 74
1977.91 75
1978.02 75
1978.12 74
1978.22 73
1978.32 70
1978.42 66
1978.53 61
1978.63 57
1978.73 54
1978.83 52
1978.93 52
1979.04 53
1979.14 55
1979.24 56
1979.34 56
1979.44 54
1979.55 50
1979.65 45
1979.75 38
1979.85 30
1979.95 24
1980.06 20
1980.16 18
1980.26 20
1980.36 25
1980.46 33
1980.57 43
1980.67 53
1980.77 62
1980.87 69
1980.97 73
1981.08 74
1981.18 73
1981.28 70
1981.38 67
1981.48 63
1981.59 60
1981.69 58
1981.79 56
1981.89 56
1981.99 58
1982.10 60
1982.20 63
1982.30 68
1982.40 72
1982.50 76
1982.61 80
1982.71 82
1982.81 83
1982.91 83
1983.01 82
1983.12 80
1983.22 79
1983.32 77
1983.42 75
1983.53 73
1983.63 70
1983.73 66
1983.83 62
1983.93 59
1984.04 56
1984.14 55
1984.24 57
1984.34 59
1984.44 61
1984.55 62
1984.65 60
1984.75 55
1984.85 49
1984.95 41
1985.06 34
1985.16 30
1985.26 30
1985.36 33
1985.47 39
1985.57 46
1985.67 51
1985.77 54
1985.87 54
1985.98 51
1986.08 46
1986.18 41
1986.28 36
1986.38 32
1986.49 30
1986.59 28
1986.69 25
1986.79 22
1986.90 18
1987.00 13
1987.10 8
1987.20 3
1987.30 0
1987.41 0
1987.51 0
1987.61 0
1987.71 0
1987.81 0
1987.92 0
1988.02 0
1988.12 0
1988.22 1
1988.33 5
1988.43 11
1988.53 17
1988.63 25
1988.73 32
1988.84 39
1988.94 45
1989.04 48
1989.14 49
1989.25 48
1989.35 45
1989.45 43
1989.55 41
1989.65 42
1989.76 45
1989.86 51
1989.96 57
1990.06 63
1990.17 67
1990.27 68
1990.37 67
1990.47 65
1990.58 62
1990.68 59
1990.78 59
1990.88 60
1990.98 64
1991.09 69
1991.19 74
1991.29 79
1991.39 83
1991.50 86
1991.60 87
1991.70 87
1991.80 86
1991.90 84
1992.01 81
1992.11 77
1992.21 73
1992.31 69
1992.42 66
1992.52 63
1992.62 61
1992.72 60
1992.83 60
1992.93 60
1993.03 58
1993.13 56
1993.24 53
1993.34 50
1993.44 45
1993.54 42
1993.64 40
1993.75 40
1993.85 42
1993.95 46
1994.05 51
1994.16 58
1994.26 64
1994.36 70
1994.46 74
1994.57 76
1994.67 76
1994.77 73
1994.87 69
1994.98 64
1995.08 58
1995.18 53
1995.28 49
1995.38 46
1995.49 46
1995.59 47
1995.69 50
1995.79 55
1995.90 61
1996.00 69
1996.10 79
1996.20 90
1996.31 101
1996.41 111
1996.51 119
1996.61 126
1996.72 130
1996.82 133
1996.92 133
1997.02 134
1997.13 133
1997.23 133
1997.33 133
1997.43 132
1997.54 131
1997.64 129
1997.74 127
1997.84 124
1997.95 121
1998.05 117
1998.15 113
1998.25 110
1998.36 107
1998.46 106
1998.56 106
1998.66 108
1998.76 112
1998.87 117
1998.97 123
1999.07 128
1999.17 132
1999.28 134
1999.38 134
1999.48 130
1999.58 124
1999.69 115
1999.79 105
1999.89 95
1999.99 84
2000.10 74
2000.20 66
2000.30 59
2000.40 54
2000.51 51
2000.61 49
2000.71 49
2000.82 50
2000.92 53
2001.02 56
2001.12 60
2001.23 64
2001.33 68
2001.43 71
2001.53 73
2001.64 74
2001.74 75
2001.84 74
2001.94 73
2002.05 71
2002.15 67
2002.25 63
2002.35 58
2002.46 54
2002.56 51
2002.66 48
2002.76 47
2002.87 47
2002.97 47
2003.07 47
2003.17 45
2003.28 43
2003.38 41
2003.48 39
2003.58 37
2003.69 36
2003.79 36
2003.89 37
2003.99 37
2004.10 36
2004.20 33
2004.30 29
2004.41 24
2004.51 20
2004.61 18
2004.71 19
2004.82 24
2004.92 33
2005.02 44
2005.12 57
2005.23 70
2005.33 81
2005.43 88
2005.53 93
2005.64 94
2005.74 94
2005.84 92
2005.94 89
2006.05 86
2006.15 83
2006.25 80
2006.36 78
2006.46 77
2006.56 76
2006.66 76
2006.77 76
2006.87 77
2006.97 76
2007.07 75
2007.18 74
2007.28 72
2007.38 70
2007.48 69
2007.59 67
2007.69 67
2007.79 66
2007.90 65
2008.00 64
2008.10 62
2008.20 59
2008.31 56
2008.41 53
2008.51 52
2008.61 53
2008.72 56
2008.82 61
2008.92 67
2009.03 72
2009.13 76
2009.23 77
2009.33 75
2009.44 69
2009.54 60
2009.64 49
2009.75 37
2009.85 27
2009.95 19
2010.05 16
2010.16 17
2010.26 22
2010.36 30
2010.46 40
2010.57 50
2010.67 58
2010.77 65
2010.88 68
2010.98 69
2011.08 69
2011.18 67
2011.29 64
2011.39 62
2011.49 60
2011.60 59
2011.70 59
2011.80 60
2011.90 61
2012.01 62
2012.11 62
2012.21 63
2012.31 63
2012.42 64
2012.52 64
2012.62 64
2012.73 64
2012.83 65
2012.93 64
2013.03 63
2013.14 62
2013.24 60
2013.34 60
2013.45 61
2013.55 66
2013.65 74
2013.75 86
2013.86 99
2013.96 112
2014.06 122
2014.17 127
2014.27 125
2014.37 118
2014.47 107
2014.58 92
2014.68 78
2014.78 65
2014.89 54
2014.99 47
2015.09 41
2015.19 38
2015.30 35
2015.40 32
2015.50 29
2015.61 26
2015.71 23
2015.81 20
2015.92 19
2016.02 18
2016.12 18
2016.22 19
2016.33 21
2016.43 22
2016.53 23
2016.64 23
2016.74 22
2016.84 20
2016.94 17
2017.05 15
2017.15 14
2017.25 15
2017.36 19
2017.46 24
2017.56 31
2017.67 37
2017.77 42
2017.87 44
2017.97 45
2018.08 44
2018.18 43
2018.28 42
2018.39 44
2018.49 48
2018.59 54
2018.69 61
2018.80 68
2018.90 73
2019.00 76
2019.11 77
2019.21 76
2019.31 73
2019.42 69
2019.52 65
2019.62 61
2019.72 58
2019.83 56
2019.93 54
2020.03 53
2020.14 52
2020.24 50
2020.34 49
2020.45 47
2020.55 45
2020.65 42
2020.76 39
2020.86 35
2020.96 31
2021.06 28
2021.17 25
2021.27 22
2021.37 21
2021.48 20
2021.58 20
2021.68 20
2021.79 22
2021.89 23
2021.99 25
2022.09 27
2022.20 27
2022.30 27
2022.40 26
2022.51 24
2022.61 21
2022.71 20
2022.82 19
2022.92 21
2023.02 25
2023.13 30
2023.23 37
2023.33 43
2023.44 48
2023.54 51
2023.64 52
2023.74 51
2023.85 49
2023.95 46
2024.05 44
2024.16 42
2024.26 41
2024.36 42
2024.47 43
2024.57 45
2024.67 48
2024.78 51
2024.88 55
2024.98 58
2025.09 61
2025.19 63
2025.29 64
2025.39 65
2025.50 66
2025.60 66
2025.70 65
2025.81 64
2025.91 61
2026.01 56
2026.12 52
2026.22 47
2026.32 44
2026.43 42
2026.53 43
2026.63 45
2026.74 48
2026.84 52
2026.94 56
2027.05 59
2027.15 61
2027.25 63
2027.36 63
2027.46 63
2027.56 61
2027.66 58
2027.77 54
2027.87 49
2027.97 44
2028.08 40
2028.18 38
2028.28 38
2028.39 40
2028.49 44
2028.59 49
2028.70 56
2028.80 62
2028.90 67
2029.01 72
2029.11 76
2029.21 78
2029.32 80
2029.42 81
2029.52 82
2029.63 82
2029.73 81
2029.83 80
2029.94 78
2030.04 74
2030.14 69
2030.25 63
2030.35 55
2030.45 46
2030.56 37
2030.66 28
2030.76 22
2030.87 17
2030.97 15
2031.07 14
2031.18 15
2031.28 16
2031.38 17
2031.49 18
2031.59 19
2031.69 19
2031.80 20
2031.90 22
2032.00 25
2032.11 29
2032.21 32
2032.31 33
2032.42 33
2032.52 32
2032.62 29
2032.73 25
2032.83 22
2032.93 19
2033.04 18
2033.14 17
2033.24 18
2033.35 18
2033.45 19
2033.55 19
2033.66 19
2033.76 18
2033.86 17
2033.97 16
2034.07 15
2034.17 14
2034.28 14
2034.38 13
2034.48 13
2034.59 13
2034.69 14
2034.79 15
2034.90 17
2035.00 21
2035.10 25
2035.21 30
2035.31 36
2035.41 43
2035.52 49
2035.62 55
2035.72 60
2035.83 64
2035.93 65
2036.03 64
2036.14 62
2036.24 59
2036.34 55
2036.45 51
2036.55 48
2036.65 44
2036.76 41
2036.86 36
2036.96 30
2037.07 24
2037.17 17
2037.28 11
2037.38 6
2037.48 3
2037.59 1
2037.69 0
2037.79 0
2037.90 0
2038.00 0
2038.10 1
2038.21 2
2038.31 5
2038.41 9
2038.52 14
2038.62 20
2038.72 26
2038.83 32
2038.93 36
2039.03 38
2039.14 40
2039.24 40
2039.34 39
2039.45 37
2039.55 35
2039.66 33
2039.76 32
2039.86 33
2039.97 36
2040.07 42
2040.17 48
2040.28 55
2040.38 62
2040.48 67
2040.59 70
2040.69 70
2040.79 66
2040.90 61
2041.00 54
2041.11 47
2041.21 40
2041.31 35
2041.42 31
2041.52 28
2041.62 27
2041.73 26
2041.83 25
2041.93 23
2042.04 20
2042.14 16
2042.24 11
2042.35 6
2042.45 1
2042.56 0
2042.66 0
2042.76 0
2042.87 0
2042.97 0
2043.07 0
2043.18 0
2043.28 0
2043.38 2
2043.49 9
2043.59 17
2043.69 25
2043.80 32
2043.90 38
2044.01 43
2044.11 46
2044.21 49
2044.32 51
2044.42 54
2044.52 57
2044.63 61
2044.73 65
2044.83 67
2044.94 69
2045.04 68
2045.15 67
2045.25 63
2045.35 60
2045.46 56
2045.56 53
2045.66 51
2045.77 49
2045.87 48
2045.98 47
2046.08 48
2046.18 50
2046.29 52
2046.39 56
2046.49 60
2046.60 64
2046.70 67
2046.80 69
2046.91 71
2047.01 71
2047.12 71
2047.22 71
2047.32 71
2047.43 70
2047.53 68
2047.63 64
2047.74 59
2047.84 54
2047.95 48
2048.05 44
2048.15 42
2048.26 44
2048.36 47
2048.46 52
2048.57 56
2048.67 58
2048.78 58
2048.88 55
2048.98 49
2049.09 42
2049.19 35
2049.29 28
2049.40 24
2049.50 21
2049.61 20
2049.71 20
2049.81 22
2049.92 24
2050.02 26
2050.12 28
2050.23 31
2050.33 34
2050.44 40
2050.54 46
2050.64 53
2050.75 59
2050.85 64
2050.95 68
2051.06 70
2051.16 70
2051.27 68
2051.37 65
2051.47 61
2051.58 57
2051.68 53
2051.79 50
2051.89 48
2051.99 48
2052.10 49
2052.20 51
2052.30 55
2052.41 58
2052.51 61
2052.62 64
2052.72 67
2052.82 71
2052.93 76
2053.03 80
2053.14 85
2053.24 89
2053.34 91
2053.45 90
2053.55 85
2053.65 78
2053.76 68
2053.86 57
2053.97 45
2054.07 33
2054.17 22
2054.28 12
2054.38 4
2054.49 0
2054.59 0
2054.69 0
2054.80 0
2054.90 0
2055.01 0
2055.11 0
2055.21 0
2055.32 0
2055.42 0
2055.52 3
2055.63 8
2055.73 16
2055.84 26
2055.94 35
2056.04 44
2056.15 51
2056.25 56
2056.36 59
2056.46 61
2056.56 61
2056.67 60
2056.77 58
2056.88 55
2056.98 52
2057.08 48
2057.19 43
2057.29 39
2057.40 35
2057.50 32
2057.60 30
2057.71 29
2057.81 29
2057.92 30
2058.02 31
2058.12 34
2058.23 37
2058.33 41
2058.44 46
2058.54 52
2058.64 56
2058.75 60
2058.85 61
2058.96 59
2059.06 55
2059.16 49
2059.27 41
2059.37 33
2059.48 25
2059.58 19
2059.68 14
2059.79 10
2059.89 7
2060.00 5
2060.10 4
2060.20 3
2060.31 3
2060.41 4
2060.52 4
2060.62 5
2060.72 5
2060.83 4
2060.93 4
2061.04 4
2061.14 5
2061.24 7
2061.35 11
2061.45 16
2061.56 21
2061.66 25
2061.76 28
2061.87 30
2061.97 32
2062.08 34
2062.18 37
2062.29 40
2062.39 44
2062.49 47
2062.60 50
2062.70 50
2062.81 48
2062.91 45
2063.01 40
2063.12 35
2063.22 32
2063.33 31
2063.43 32
2063.53 36
2063.64 41
2063.74 46
2063.85 50
2063.95 52
2064.06 52
2064.16 51
2064.26 49
2064.37 47
2064.47 46
2064.58 45
2064.68 45
2064.78 45
2064.89 44
2064.99 43
2065.10 42
2065.20 41
2065.31 39
2065.41 38
2065.51 38
2065.62 39
2065.72 40
2065.83 42
2065.93 45
2066.03 48
2066.14 51
2066.24 54
2066.35 57
2066.45 61
2066.56 63
2066.66 65
2066.76 65
2066.87 63
2066.97 59
2067.08 53
2067.18 46
2067.28 40
2067.39 34
2067.49 30
2067.60 28
2067.70 27
2067.81 27
2067.91 27
2068.01 27
2068.12 26
2068.22 26
2068.33 25
2068.43 23
2068.54 22
2068.64 20
2068.74 19
2068.85 18
2068.95 19
2069.06 21
2069.16 25
2069.27 30
2069.37 35
2069.47 40
2069.58 44
2069.68 47
2069.79 48
2069.89 49
2070.00 50
2070.10 51
2070.20 54
2070.31 58
2070.41 63
2070.52 70
2070.62 76
2070.73 82
2070.83 86
2070.93 89
2071.04 89
2071.14 87
2071.25 84
2071.35 81
2071.46 78
2071.56 77
2071.66 77
2071.77 79
2071.87 82
2071.98 84
2072.08 86
2072.19 88
2072.29 88
2072.39 87
2072.50 85
2072.60 83
2072.71 81
2072.81 79
2072.92 78
2073.02 78
2073.13 80
2073.23 81
2073.33 84
2073.44 85
2073.54 87
2073.65 89
2073.75 91
2073.86 94
2073.96 96
2074.06 99
2074.17 101
2074.27 101
2074.38 98
2074.48 92
2074.59 84
2074.69 74
2074.80 65
2074.90 57
2075.00 51
2075.11 49
2075.21 50
2075.32 52
2075.42 56
2075.53 59
2075.63 62
2075.74 66
2075.84 69
2075.94 72
2076.05 74
2076.15 76
2076.26 77
2076.36 77
2076.47 75
2076.57 72
2076.68 69
2076.78 65
2076.88 62
2076.99 59
2077.09 56
2077.20 53
2077.30 50
2077.41 47
2077.51 43
2077.62 38
2077.72 34
2077.82 29
2077.93 24
2078.03 20
2078.14 18
2078.24 17
2078.35 18
2078.45 21
2078.56 24
2078.66 27
2078.77 28
2078.87 28
2078.97 25
2079.08 21
2079.18 15
2079.29 7
2079.39 0
2079.50 0
2079.60 0
2079.71 0
2079.81 0
2079.91 0
2080.02 0
2080.12 0
2080.23 0
2080.33 8
2080.44 16
2080.54 24
2080.65 29
2080.75 32
2080.86 31
2080.96 29
2081.06 26
2081.17 23
2081.27 22
2081.38 24
2081.48 26
2081.59 31
2081.69 35
2081.80 39
2081.90 41
2082.01 41
2082.11 40
2082.22 37
2082.32 34
2082.42 30
2082.53 26
2082.63 23
2082.74 19
2082.84 16
2082.95 13
2083.05 11
2083.16 8
2083.26 7
2083.37 5
2083.47 3
2083.58 2
2083.68 0
2083.78 0
2083.89 0
2083.99 0
2084.10 0
2084.20 0
2084.31 1
2084.41 3
2084.52 4
2084.62 5
2084.73 5
2084.83 5
2084.94 5
2085.04 5
2085.14 5
2085.25 6
2085.35 8
2085.46 10
2085.56 12
2085.67 13
2085.77 13
2085.88 10
2085.98 5
2086.09 0
2086.19 0
2086.30 0
2086.40 0
2086.51 0
2086.61 0
2086.72 0
2086.82 1
2086.92 7
2087.03 13
2087.13 19
2087.24 24
2087.34 29
2087.45 34
2087.55 39
2087.66 44
2087.76 51
2087.87 58
2087.97 66
2088.08 75
2088.18 84
2088.29 94
2088.39 102
2088.50 108
2088.60 113
2088.71 114
2088.81 112
2088.91 106
2089.02 99
2089.12 90
2089.23 80
2089.33 71
2089.44 64
2089.54 57
2089.65 53
2089.75 49
2089.86 46
2089.96 43
2090.07 41
2090.17 39
2090.28 37
2090.38 35
2090.49 33
2090.59 31
2090.70 29
2090.80 28
2090.91 26
2091.01 23
2091.12 21
2091.22 18
2091.33 16
2091.43 14
2091.53 13
2091.64 13
2091.74 14
2091.85 17
2091.95 20
2092.06 25
2092.16 30
2092.27 36
2092.37 41
2092.48 46
2092.58 51
2092.69 54
2092.79 56
2092.90 56
2093.00 54
2093.11 51
2093.21 45
2093.32 39
2093.42 31
2093.53 22
2093.63 14
2093.74 8
2093.84 4
2093.95 4
2094.05 6
2094.16 11
2094.26 17
2094.37 24
2094.47 30
2094.58 35
2094.68 37
2094.79 38
2094.89 37
2095.00 35
2095.10 32
2095.21 29
2095.31 26
2095.42 24
2095.52 22
2095.63 21
2095.73 21
2095.83 20
2095.94 18
2096.04 16
2096.15 13
2096.25 10
2096.36 5
2096.46 1
2096.57 0
2096.67 0
2096.78 0
2096.88 0
2096.99 0
2097.09 0
2097.20 0
2097.30 5
2097.41 11
2097.51 16
2097.62 19
2097.72 20
2097.83 18
2097.93 14
2098.04 8
2098.14 1
2098.25 0
2098.35 0
2098.46 0
2098.56 0
2098.67 0
2098.77 0
2098.88 0
2098.98 0
2099.09 4
2099.19 8
2099.30 12
2099.40 17
2099.51 21
2099.61 25
2099.72 28
2099.82 31
2099.93 33
2100.03 33
2100.14 31
2100.24 28
2100.35 25
2100.45 23
2100.56 23
2100.66 26
2100.77 31
2100.87 38
2100.98 45
2101.09 52
2101.19 58
2101.30 62
2101.40 63
2101.51 63
2101.61 60
2101.72 57
2101.82 54
2101.93 51
2102.03 49
2102.14 48
2102.24 48
2102.35 49
2102.45 50
2102.56 51
2102.66 52
2102.77 53
2102.87 54
2102.98 54
2103.08 55
2103.19 56
2103.29 58
2103.40 62
2103.50 67
2103.61 74
2103.71 81
2103.82 88
2103.92 95
2104.03 100
2104.13 101
2104.24 100
2104.34 95
2104.45 88
2104.55 80
2104.66 71
2104.76 64
2104.87 59
2104.97 57
2105.08 56
2105.18 57
2105.29 58
2105.40 60
2105.50 61
2105.61 63
2105.71 64
2105.82 65
2105.92 66
2106.03 68
2106.13 70
2106.24 72
2106.34 76
2106.45 81
2106.55 87
2106.66 94
2106.76 101
2106.87 107
2106.97 111
2107.08 113
2107.18 110
2107.29 105
2107.39 96
2107.50 85
2107.60 73
2107.71 60
2107.81 47
2107.92 36
2108.03 28
2108.13 21
2108.24 18
2108.34 17
2108.45 17
2108.55 18
2108.66 20
2108.76 22
2108.87 23
2108.97 26
2109.08 29
2109.18 32
2109.29 36
2109.39 39
2109.50 42
2109.60 43
2109.71 43
2109.81 40
2109.92 37
2110.03 32
2110.13 27
2110.24 24
2110.34 23
2110.45 24
2110.55 28
2110.66 36
2110.76 46
2110.87 59
2110.97 73
2111.08 89
2111.18 104
2111.29 119
2111.39 133
2111.50 145
2111.61 154
2111.71 161
2111.82 164
2111.92 163
2112.03 159
2112.13 152
2112.24 143
2112.34 134
2112.45 124
2112.55 115
2112.66 106
2112.76 98
2112.87 91
2112.97 85
2113.08 79
2113.19 73
2113.29 68
2113.40 62
2113.50 55
2113.61 47
2113.71 39
2113.82 30
2113.92 23
2114.03 17
2114.13 14
2114.24 15
2114.34 18
2114.45 24
2114.56 31
2114.66 38
2114.77 44
2114.87 49
2114.98 52
2115.08 54
2115.19 56
2115.29 56
2115.40 55
2115.50 53
2115.61 50
2115.72 46
2115.82 41
2115.93 35
2116.03 30
2116.14 26
2116.24 24
2116.35 25
2116.45 28
2116.56 33
2116.66 40
2116.77 46
2116.88 52
2116.98 55
2117.09 56
2117.19 55
2117.30 52
2117.40 49
2117.51 47
2117.61 45
2117.72 44
2117.82 45
2117.93 47
2118.04 51
2118.14 57
2118.25 63
2118.35 69
2118.46 74
2118.56 78
2118.67 81
2118.77 83
2118.88 83
2118.98 84
2119.09 84
2119.20 83
2119.30 81
2119.41 77
2119.51 72
2119.62 66
2119.72 60
2119.83 55
2119.93 53
2120.04 53
2120.15 55
2120.25 57
2120.36 59
2120.46 60
2120.57 59
2120.67 57
2120.78 54
2120.88 51
2120.99 48
2121.10 46
2121.20 45
2121.31 45
2121.41 45
2121.52 47
2121.62 51
2121.73 57
2121.83 65
2121.94 73
2122.05 81
2122.15 86
2122.26 88
2122.36 86
2122.47 81
2122.57 73
2122.68 64
2122.79 55
2122.89 47
2123.00 41
2123.10 38
2123.21 37
2123.31 37
2123.42 39
2123.52 41
2123.63 43
2123.74 44
2123.84 44
2123.95 42
2124.05 39
2124.16 34
2124.26 27
2124.37 21
2124.48 14
2124.58 9
2124.69 5
2124.79 4
2124.90 5
2125.00 9
2125.11 14
2125.21 22
2125.32 30
2125.43 38
2125.53 46
2125.64 52
2125.74 56
2125.85 58
2125.95 58
2126.06 58
2126.17 57
2126.27 56
2126.38 55
2126.48 55
2126.59 54
2126.69 53
2126.80 50
2126.91 47
2127.01 43
2127.12 40
2127.22 36
2127.33 33
2127.43 31
2127.54 30
2127.65 31
2127.75 32
2127.86 33
2127.96 35
2128.07 36
2128.17 37
2128.28 36
2128.39 34
2128.49 32
2128.60 29
2128.70 28
2128.81 28
2128.91 29
2129.02 32
2129.13 35
2129.23 37
2129.34 37
2129.44 37
2129.55 36
2129.66 36
2129.76 36
2129.87 38
2129.97 41
2130.08 43
2130.18 44
2130.29 44
2130.40 42
2130.50 39
2130.61 36
2130.71 34
2130.82 33
2130.92 34
2131.03 37
2131.14 41
2131.24 46
2131.35 51
2131.45 55
2131.56 60
2131.67 63
2131.77 65
2131.88 65
2131.98 63
2132.09 59
2132.19 54
2132.30 48
2132.41 41
2132.51 36
2132.62 32
2132.72 31
2132.83 33
2132.94 37
2133.04 42
2133.15 47
2133.25 51
2133.36 53
2133.47 53
2133.57 50
2133.68 46
2133.78 41
2133.89 36
2133.99 31
2134.10 27
2134.21 25
2134.31 25
2134.42 27
2134.52 30
2134.63 33
2134.74 36
2134.84 37
2134.95 36
2135.05 34
2135.16 30
2135.27 25
2135.37 20
2135.48 16
2135.58 15
2135.69 17
2135.80 22
2135.90 29
2136.01 39
2136.11 50
2136.22 59
2136.32 67
2136.43 73
2136.54 75
2136.64 76
2136.75 75
2136.85 73
2136.96 71
2137.07 68
2137.17 65
2137.28 61
2137.38 57
2137.49 52
2137.60 49
2137.70 46
2137.81 44
2137.91 43
2138.02 44
2138.13 44
2138.23 43
2138.34 41
2138.44 38
2138.55 32
2138.66 26
2138.76 20
2138.87 14
2138.97 10
2139.08 9
2139.19 9
2139.29 10
2139.40 13
2139.50 16
2139.61 20
2139.72 23
2139.82 25
2139.93 25
2140.03 25
2140.14 22
2140.25 17
2140.35 11
2140.46 4
2140.56 0
2140.67 0
2140.78 0
2140.88 0
2140.99 0
2141.10 0
2141.20 0
2141.31 3
2141.41 6
2141.52 7
2141.63 7
2141.73 7
2141.84 7
2141.94 7
2142.05 10
2142.16 14
2142.26 20
2142.37 26
2142.47 32
2142.58 36
2142.69 39
2142.79 40
2142.90 39
2143.00 39
2143.11 39
2143.22 41
2143.32 44
2143.43 48
2143.54 51
2143.64 53
2143.75 54
2143.85 51
2143.96 48
2144.07 43
2144.17 39
2144.28 35
2144.38 34
2144.49 34
2144.60 34
2144.70 34
2144.81 34
2144.92 33
2145.02 33
2145.13 33
2145.23 35
2145.34 39
2145.45 44
2145.55 51
2145.66 59
2145.76 66
2145.87 73
2145.98 80
2146.08 86
2146.19 92
2146.30 98
2146.40 103
2146.51 107
2146.61 111
2146.72 113
2146.83 114
2146.93 115
2147.04 116
2147.15 118
2147.25 121
2147.36 125
2147.46 128
2147.57 131
2147.68 133
2147.78 133
2147.89 130
2147.99 126
2148.10 120
2148.21 112
2148.31 104
2148.42 95
2148.53 86
2148.63 76
2148.74 66
2148.84 55
2148.95 44
2149.06 32
2149.16 22
2149.27 12
2149.38 5
2149.48 0
2149.59 0
2149.69 0
2149.80 0
2149.91 0
2150.01 0
2150.12 0
2150.23 0
2150.33 0
2150.44 0
2150.55 0
2150.65 1
2150.76 5
2150.86 10
2150.97 16
2151.08 21
2151.18 27
2151.29 32
2151.40 37
2151.50 43
2151.61 47
2151.71 51
2151.82 54
2151.93 56
2152.03 56
2152.14 55
2152.25 52
2152.35 48
2152.46 42
2152.57 36
2152.67 30
2152.78 23
2152.88 19
2152.99 16
2153.10 17
2153.20 20
2153.31 25
2153.42 32
2153.52 38
2153.63 44
2153.74 47
2153.84 49
2153.95 51
2154.05 54
2154.16 58
2154.27 65
2154.37 74
2154.48 84
2154.59 94
2154.69 103
2154.80 108
2154.91 109
2155.01 105
2155.12 99
2155.22 90
2155.33 81
2155.44 71
2155.54 63
2155.65 55
2155.76 50
2155.86 45
2155.97 42
2156.08 40
2156.18 39
2156.29 40
2156.40 42
2156.50 44
2156.61 46
2156.72 48
2156.82 49
2156.93 50
2157.03 50
2157.14 49
2157.25 50
2157.35 51
2157.46 54
2157.57 59
2157.67 65
2157.78 72
2157.89 80
2157.99 89
2158.10 98
2158.21 105
2158.31 111
2158.42 115
2158.53 118
2158.63 118
2158.74 117
2158.84 115
2158.95 112
2159.06 109
2159.16 106
2159.27 102
2159.38 97
2159.48 92
2159.59 87
2159.70 82
2159.80 78
2159.91 76
2160.02 76
2160.12 78
2160.23 83
2160.34 88
2160.44 93
2160.55 98
2160.66 101
2160.76 102
2160.87 100
2160.98 97
2161.08 93
2161.19 88
2161.29 84
2161.40 81
2161.51 79
2161.61 79
2161.72 80
2161.83 82
2161.93 85
2162.04 88
2162.15 90
2162.25 92
2162.36 93
2162.47 93
2162.57 93
2162.68 93
2162.79 92
2162.89 91
2163.00 90
2163.11 88
2163.21 85
2163.32 83
2163.43 82
2163.53 82
2163.64 83
2163.75 86
2163.85 91
2163.96 95
2164.07 99
2164.17 102
2164.28 104
2164.39 104
2164.49 101
2164.60 98
2164.71 93
2164.81 87
2164.92 80
2165.03 72
2165.13 64
2165.24 56
2165.35 48
2165.45 41
2165.56 35
2165.67 31
2165.77 27
2165.88 25
2165.99 23
2166.09 22
2166.20 20
2166.31 18
2166.41 17
2166.52 17
2166.63 19
2166.73 22
2166.84 26
2166.95 31
2167.05 35
2167.16 39
2167.27 41
2167.37 41
2167.48 39
2167.59 35
2167.69 32
2167.80 28
2167.91 25
2168.01 23
2168.12 22
2168.23 22
2168.33 23
2168.44 23
2168.55 21
2168.65 18
2168.76 13
2168.87 7
2168.97 0
2169.08 0
2169.19 0
2169.29 0
2169.40 0
2169.51 0
2169.61 0
2169.72 0
2169.83 1
2169.94 11
2170.04 20
2170.15 30
2170.26 39
2170.36 45
2170.47 50
2170.58 53
2170.68 54
2170.79 55
2170.90 55
2171.00 55
2171.11 55
2171.22 54
2171.32 53
2171.43 50
2171.54 47
2171.64 42
2171.75 38
2171.86 36
2171.96 36
2172.07 38
2172.18 43
2172.28 50
2172.39 58
2172.50 66
2172.61 74
2172.71 81
2172.82 85
2172.93 88
2173.03 88
2173.14 86
2173.25 81
2173.35 75
2173.46 67
2173.57 60
2173.67 54
2173.78 49
2173.89 45
2173.99 43
2174.10 42
2174.21 44
2174.32 48
2174.42 53
2174.53 59
2174.64 65
2174.74 70
2174.85 72
2174.96 71
2175.06 68
2175.17 64
2175.28 61
2175.38 59
2175.49 60
2175.60 65
2175.71 71
2175.81 79
2175.92 85
2176.03 90
2176.13 93
2176.24 93
2176.35 90
2176.45 86
2176.56 80
2176.67 75
2176.77 71
2176.88 68
2176.99 67
2177.10 68
2177.20 70
2177.31 74
2177.42 78
2177.52 82
2177.63 86
2177.74 89
2177.84 92
2177.95 94
2178.06 96
2178.16 97
2178.27 98
2178.38 98
2178.49 97
2178.59 95
2178.70 93
2178.81 90
2178.91 88
2179.02 87
2179.13 86
2179.23 85
2179.34 84
2179.45 83
2179.56 81
2179.66 77
2179.77 72
2179.88 67
2179.98 61
2180.09 56
2180.20 53
2180.31 52
2180.41 54
2180.52 57
2180.63 61
2180.73 66
2180.84 70
2180.95 72
2181.05 72
2181.16 72
2181.27 71
2181.38 69
2181.48 67
2181.59 65
2181.70 63
2181.80 60
2181.91 55
2182.02 51
2182.12 46
2182.23 43
2182.34 41
2182.45 42
2182.55 45
2182.66 50
2182.77 56
2182.87 61
2182.98 65
2183.09 67
2183.20 66
2183.30 63
2183.41 59
2183.52 55
2183.62 52
2183.73 50
2183.84 49
2183.95 50
2184.05 52
2184.16 53
2184.27 54
2184.37 52
2184.48 48
2184.59 42
2184.70 34
2184.80 25
2184.91 16
2185.02 7
2185.12 0
2185.23 0
2185.34 0
2185.45 0
2185.55 0
2185.66 0
2185.77 0
2185.87 0
2185.98 0
2186.09 5
2186.20 11
2186.30 19
2186.41 28
2186.52 38
2186.62 50
2186.73 61
2186.84 72
2186.95 81
2187.05 87
2187.16 91
2187.27 92
2187.37 91
2187.48 88
2187.59 86
2187.70 83
2187.80 82
2187.91 81
2188.02 82
2188.13 85
2188.23 88
2188.34 92
2188.45 95
2188.55 96
2188.66 97
2188.77 97
2188.88 97
2188.98 98
2189.09 100
2189.20 104
2189.31 109
2189.41 114
2189.52 118
2189.63 120
2189.73 120
2189.84 118
2189.95 115
2190.06 111
2190.16 107
2190.27 104
2190.38 101
2190.48 99
2190.59 97
2190.70 95
2190.81 92
2190.91 90
2191.02 88
2191.13 87
2191.24 88
2191.34 89
2191.45 91
2191.56 91
2191.67 89
2191.77 85
2191.88 78
2191.99 70
2192.09 59
2192.20 49
2192.31 40
2192.42 32
2192.52 27
2192.63 23
2192.74 22
2192.85 22
2192.95 24
2193.06 27
2193.17 33
2193.28 39
2193.38 48
2193.49 56
2193.60 65
2193.70 72
2193.81 76
2193.92 78
2194.03 78
2194.13 75
2194.24 70
2194.35 64
2194.46 57
2194.56 51
2194.67 44
2194.78 39
2194.89 34
2194.99 30
2195.10 28
2195.21 28
2195.32 30
2195.42 35
2195.53 41
2195.64 48
2195.74 56
2195.85 62
2195.96 68
2196.07 71
2196.17 73
2196.28 73
2196.39 71
2196.50 68
2196.60 64
2196.71 60
2196.82 55
2196.93 51
2197.03 48
2197.14 47
2197.25 48
2197.36 51
2197.46 55
2197.57 61
2197.68 67
2197.79 72
2197.89 75
2198.00 76
2198.11 75
2198.22 72
2198.32 68
2198.43 62
2198.54 56
2198.65 50
2198.75 45
2198.86 41
2198.97 38
2199.08 36
2199.18 36
2199.29 37
2199.40 39
2199.51 42
2199.61 44
2199.72 45
2199.83 44
2199.94 42
2200.04 40
2200.15 36
2200.26 32
2200.37 28
2200.47 25
2200.58 21
2200.69 17
2200.80 13
2200.90 9
2201.01 4
2201.12 1
2201.23 0
2201.33 0
2201.44 1
2201.55 6
2201.66 11
2201.76 16
2201.87 21
2201.98 25
2202.09 27
2202.19 27
2202.30 28
2202.41 27
2202.52 27
2202.62 27
2202.73 27
2202.84 27
2202.95 27
2203.06 28
2203.16 30
2203.27 33
2203.38 38
2203.49 44
2203.59 52
2203.70 59
2203.81 66
2203.92 71
2204.02 74
2204.13 75
2204.24 73
2204.35 70
2204.45 65
2204.56 60
2204.67 55
2204.78 50
2204.88 46
2204.99 42
2205.10 40
2205.21 38
2205.31 36
2205.42 34
2205.53 33
2205.64 32
2205.75 32
2205.85 31
2205.96 30
2206.07 30
2206.18 30
2206.28 30
2206.39 30
2206.50 30
2206.61 31
2206.71 32
2206.82 35
2206.93 38
2207.04 42
2207.15 46
2207.25 48
2207.36 50
2207.47 51
2207.58 50
2207.68 49
2207.79 48
2207.90 48
2208.01 49
2208.11 51
2208.22 53
2208.33 55
2208.44 56
2208.55 56
2208.65 56
2208.76 55
2208.87 54
2208.98 53
2209.08 52
2209.19 51
2209.30 51
2209.41 50
2209.52 49
2209.62 49
2209.73 50
2209.84 52
2209.95 55
2210.05 60
2210.16 66
2210.27 73
2210.38 80
2210.48 86
2210.59 91
2210.70 93
2210.81 92
2210.92 90
2211.02 87
2211.13 84
2211.24 81
2211.35 79
2211.46 78
2211.56 76
2211.67 75
2211.78 72
2211.89 69
2211.99 66
2212.10 64
2212.21 62
2212.32 61
2212.43 60
2212.53 60
2212.64 59
2212.75 58
2212.86 55
2212.96 51
2213.07 47
2213.18 43
2213.29 39
2213.40 35
2213.50 31
2213.61 27
2213.72 22
2213.83 17
2213.94 12
2214.04 10
2214.15 10
2214.26 13
2214.37 19
2214.47 28
2214.58 37
2214.69 46
2214.80 54
2214.91 59
2215.01 62
2215.12 63
2215.23 63
2215.34 62
2215.45 61
2215.55 59
2215.66 57
2215.77 54
2215.88 50
2215.98 46
2216.09 42
2216.20 38
2216.31 35
2216.42 33
2216.52 33
2216.63 34
2216.74 36
2216.85 38
2216.96 39
2217.06 39
2217.17 37
2217.28 34
2217.39 29
2217.50 24
2217.60 19
2217.71 16
2217.82 13
2217.93 12
2218.04 12
2218.14 12
2218.25 12
2218.36 11
2218.47 10
2218.58 9
2218.68 9
2218.79 11
2218.90 14
2219.01 20
2219.12 27
2219.22 36
2219.33 46
2219.44 57
2219.55 67
2219.66 78
2219.76 89
2219.87 98
2219.98 106
2220.09 111
2220.20 113
2220.30 112
2220.41 107
2220.52 99
2220.63 88
2220.74 76
2220.84 64
2220.95 53
2221.06 45
2221.17 40
2221.28 40
2221.38 43
2221.49 49
2221.60 57
2221.71 65
2221.82 72
2221.92 77
2222.03 79
2222.14 80
2222.25 78
2222.36 76
2222.46 72
2222.57 67
2222.68 61
2222.79 54
2222.90 46
2223.00 38
2223.11 30
2223.22 23
2223.33 18
2223.44 15
2223.54 14
2223.65 15
2223.76 16
2223.87 18
2223.98 18
2224.09 17
2224.19 14
2224.30 9
2224.41 3
2224.52 0
2224.63 0
2224.73 0
2224.84 0
2224.95 0
2225.06 0
2225.17 0
2225.27 6
2225.38 12
2225.49 16
2225.60 17
2225.71 14
2225.82 9
2225.92 3
2226.03 0
2226.14 0
2226.25 0
2226.36 0
2226.46 2
2226.57 8
2226.68 15
2226.79 20
2226.90 24
2227.00 28
2227.11 30
2227.22 33
2227.33 36
2227.44 39
2227.55 42
2227.65 43
2227.76 43
2227.87 41
2227.98 38
2228.09 34
2228.19 30
2228.30 27
2228.41 25
2228.52 25
2228.63 25
2228.74 25
2228.84 25
2228.95 24
2229.06 23
2229.17 21
2229.28 19
2229.39 18
2229.49 16
2229.60 16
2229.71 17
2229.82 18
2229.93 19
2230.03 21
2230.14 24
2230.25 27
2230.36 31
2230.47 36
2230.58 41
2230.68 46
2230.79 51
2230.90 54
2231.01 57
2231.12 58
2231.23 60
2231.33 62
2231.44 65
2231.55 68
2231.66 72
2231.77 75
2231.88 77
2231.98 79
2232.09 80
2232.20 81
2232.31 80
2232.42 79
2232.53 76
2232.63 72
2232.74 67
2232.85 61
2232.96 55
2233.07 49
2233.17 45
2233.28 43
2233.39 42
2233.50 44
2233.61 47
2233.72 51
2233.82 55
2233.93 58
2234.04 60
2234.15 60
2234.26 60
2234.37 58
2234.48 56
2234.58 54
2234.69 52
2234.80 50
2234.91 48
2235.02 47
2235.13 46
2235.23 46
2235.34 46
2235.45 47
2235.56 50
2235.67 54
2235.78 59
2235.88 64
2235.99 69
2236.10 73
2236.21 75
2236.32 75
2236.43 73
2236.53 68
2236.64 63
2236.75 57
2236.86 50
2236.97 45
2237.08 41
2237.18 38
2237.29 35
2237.40 34
2237.51 34
2237.62 34
2237.73 34
2237.84 35
2237.94 36
2238.05 37
2238.16 38
2238.27 38
2238.38 37
2238.49 33
2238.59 29
2238.70 23
2238.81 16
2238.92 11
2239.03 6
2239.14 3
2239.25 1
2239.35 0
2239.46 0
2239.57 0
2239.68 0
2239.79 0
2239.90 0
2240.00 0
2240.11 0
2240.22 0
2240.33 0
2240.44 5
2240.55 12
2240.66 21
2240.76 31
2240.87 43
2240.98 53
2241.09 62
2241.20 67
2241.31 70
2241.42 69
2241.52 66
2241.63 62
2241.74 57
2241.85 53
2241.96 49
2242.07 47
2242.17 45
2242.28 45
2242.39 46
2242.50 47
2242.61 48
2242.72 50
2242.83 53
2242.93 57
2243.04 61
2243.15 66
2243.26 72
2243.37 77
2243.48 82
2243.59 86
2243.69 89
2243.80 91
2243.91 91
2244.02 92
2244.13 92
2244.24 92
2244.35 92
2244.45 91
2244.56 90
2244.67 87
2244.78 84
2244.89 80
2245.00 77
2245.11 77
2245.22 78
2245.32 81
2245.43 87
2245.54 92
2245.65 98
2245.76 103
2245.87 107
2245.98 110
2246.08 112
2246.19 114
2246.30 116
2246.41 118
2246.52 119
2246.63 119
2246.74 117
2246.84 113
2246.95 107
2247.06 100
2247.17 91
2247.28 82
2247.39 73
2247.50 64
2247.61 56
2247.71 49
2247.82 43
2247.93 39
2248.04 37
2248.15 37
2248.26 37
2248.37 37
2248.47 37
2248.58 36
2248.69 34
2248.80 33
2248.91 31
2249.02 31
2249.13 31
2249.24 33
2249.34 36
2249.45 39
2249.56 43
2249.67 47
2249.78 52
2249.89 57
2250.00 62
2250.11 67
2250.21 71
2250.32 74
2250.43 75
2250.54 73
2250.65 70
2250.76 65
2250.87 61
2250.98 58
2251.08 57
2251.19 57
2251.30 58
2251.41 60
2251.52 60
2251.63 58
2251.74 55
2251.85 51
2251.95 48
2252.06 45
2252.17 44
2252.28 44
2252.39 46
2252.50 47
2252.61 48
2252.72 49
2252.82 48
2252.93 48
2253.04 47
2253.15 46
2253.26 45
2253.37 45
2253.48 44
2253.59 43
2253.70 42
2253.80 42
2253.91 42
2254.02 42
2254.13 43
2254.24 44
2254.35 45
2254.46 45
2254.57 45
2254.67 45
2254.78 46
2254.89 46
2255.00 48
2255.11 49
2255.22 50
2255.33 50
2255.44 49
2255.55 45
2255.65 40
2255.76 34
2255.87 28
2255.98 21
2256.09 16
2256.20 10
2256.31 6
2256.42 2
2256.53 0
2256.63 0
2256.74 0
2256.85 0
2256.96 0
2257.07 0
2257.18 0
2257.29 0
2257.40 0
2257.51 7
2257.61 15
2257.72 25
2257.83 35
2257.94 45
2258.05 54
2258.16 60
2258.27 64
2258.38 65
2258.49 64
2258.59 61
2258.70 57
2258.81 54
2258.92 52
2259.03 50
2259.14 49
2259.25 48
2259.36 47
2259.47 46
2259.58 46
2259.68 45
2259.79 44
2259.90 44
2260.01 44
2260.12 44
2260.23 43
2260.34 43
2260.45 42
2260.56 42
2260.66 42
2260.77 44
2260.88 47
2260.99 52
2261.10 57
2261.21 63
2261.32 68
2261.43 71
2261.54 73
2261.65 73
2261.75 72
2261.86 70
2261.97 69
2262.08 68
2262.19 70
2262.30 73
2262.41 78
2262.52 82
2262.63 86
2262.74 89
2262.85 89
2262.95 88
2263.06 84
2263.17 80
2263.28 76
2263.39 71
2263.50 67
2263.61 64
2263.72 60
2263.83 55
2263.94 51
2264.04 46
2264.15 41
2264.26 37
2264.37 36
2264.48 36
2264.59 40
2264.70 46
2264.81 54
2264.92 63
2265.03 70
2265.14 76
2265.24 80
2265.35 81
2265.46 80
2265.57 76
2265.68 71
2265.79 66
2265.90 62
2266.01 58
2266.12 55
2266.23 55
2266.34 55
2266.44 58
2266.55 61
2266.66 65
2266.77 70
2266.88 75
2266.99 79
2267.10 82
2267.21 83
2267.32 83
2267.43 81
2267.54 77
2267.65 73
2267.75 69
2267.86 65
2267.97 62
2268.08 61
2268.19 62
2268.30 64
2268.41 67
2268.52 69
2268.63 70
2268.74 69
2268.85 66
2268.96 63
2269.06 60
2269.17 60
2269.28 61
2269.39 66
2269.50 72
2269.61 79
2269.72 85
2269.83 88
2269.94 88
2270.05 84
2270.16 78
2270.27 71
2270.38 64
2270.48 58
2270.59 55
2270.70 55
2270.81 58
2270.92 64
2271.03 72
2271.14 81
2271.25 91
2271.36 99
2271.47 105
2271.58 108
2271.69 109
2271.80 107
2271.90 103
2272.01 98
2272.12 94
2272.23 93
2272.34 93
2272.45 97
2272.56 104
2272.67 112
2272.78 120
2272.89 129
2273.00 136
2273.11 141
2273.22 145
2273.33 147
2273.43 148
2273.54 149
2273.65 151
2273.76 152
2273.87 154
2273.98 156
2274.09 157
2274.20 158
2274.31 157
2274.42 155
2274.53 152
2274.64 148
2274.75 145
2274.86 142
2274.96 141
2275.07 141
2275.18 141
2275.29 140
2275.40 138
2275.51 134
2275.62 128
2275.73 119
2275.84 110
2275.95 101
2276.06 92
2276.17 86
2276.28 81
2276.39 80
2276.50 81
2276.61 84
2276.71 88
2276.82 93
2276.93 97
2277.04 100
2277.15 101
2277.26 102
2277.37 102
2277.48 102
2277.59 103
2277.70 103
2277.81 103
2277.92 103
2278.03 101
2278.14 98
2278.25 95
2278.36 90
2278.46 86
2278.57 82
2278.68 79
2278.79 76
2278.90 74
2279.01 74
2279.12 76
2279.23 79
2279.34 82
2279.45 86
2279.56 90
2279.67 92
2279.78 92
2279.89 89
2280.00 85
2280.11 80
2280.22 75
2280.33 72
2280.43 71
2280.54 73
2280.65 77
2280.76 83
2280.87 89
2280.98 94
2281.09 97
2281.20 98
2281.31 96
2281.42 92
2281.53 88
2281.64 83
2281.75 79
2281.86 75
2281.97 72
2282.08 68
2282.19 65
2282.30 63
2282.41 61
2282.52 60
2282.62 60
2282.73 61
2282.84 63
2282.95 65
2283.06 65
2283.17 64
2283.28 62
2283.39 59
2283.50 56
2283.61 53
2283.72 51
2283.83 50
2283.94 50
2284.05 50
2284.16 50
2284.27 48
2284.38 46
2284.49 43
2284.60 39
2284.71 34
2284.82 30
2284.93 27
2285.03 25
2285.14 25
2285.25 26
2285.36 28
2285.47 30
2285.58 30
2285.69 30
2285.80 29
2285.91 27
2286.02 26
2286.13 27
2286.24 30
2286.35 35
2286.46 43
2286.57 51
2286.68 60
2286.79 67
2286.90 74
2287.01 79
2287.12 83
2287.23 87
2287.34 91
2287.45 94
2287.56 96
2287.67 98
2287.77 98
2287.88 96
2287.99 92
2288.10 87
2288.21 82
2288.32 77
2288.43 74
2288.54 74
2288.65 76
2288.76 82
2288.87 89
2288.98 96
2289.09 102
2289.20 104
2289.31 102
2289.42 96
2289.53 86
2289.64 74
2289.75 61
2289.86 49
2289.97 40
2290.08 34
2290.19 32
2290.30 32
2290.41 35
2290.52 40
2290.63 45
2290.74 51
2290.85 56
2290.96 61
2291.07 66
2291.18 69
2291.28 71
2291.39 72
2291.50 71
2291.61 71
2291.72 71
2291.83 72
2291.94 74
2292.05 78
2292.16 83
2292.27 89
2292.38 95
2292.49 101
2292.60 106
2292.71 110
2292.82 111
2292.93 109
2293.04 104
2293.15 97
2293.26 89
2293.37 79
2293.48 69
2293.59 59
2293.70 51
2293.81 45
2293.92 41
2294.03 39
2294.14 39
2294.25 41
2294.36 44
2294.47 49
2294.58 54
2294.69 60
2294.80 67
2294.91 74
2295.02 80
2295.13 87
2295.24 94
2295.35 99
2295.46 103
2295.57 105
2295.68 105
2295.79 104
2295.90 102
2296.01 101
2296.12 100
2296.23 101
2296.33 103
2296.44 106
2296.55 108
2296.66 110
2296.77 110
2296.88 108
2296.99 106
2297.10 103
2297.21 99
2297.32 96
2297.43 94
2297.54 93
2297.65 92
2297.76 91
2297.87 90
2297.98 88
2298.09 84
2298.20 80
2298.31 74
2298.42 68
2298.53 63
2298.64 58
2298.75 55
2298.86 54
2298.97 54
2299.08 54
2299.19 55
2299.30 56
2299.41 56
2299.52 55
2299.63 53
2299.74 51
2299.85 48
2299.96 44
2300.07 39
2300.18 34
2300.29 28
2300.40 23
2300.51 19
2300.62 18
2300.73 21
2300.84 26
2300.95 34
2301.06 44
2301.17 53
2301.28 61
2301.39 65
2301.50 67
2301.61 65
2301.72 62
2301.83 58
2301.94 54
2302.05 53
2302.16 54
2302.27 57
2302.38 63
2302.49 68
2302.60 73
2302.71 75
2302.82 74
2302.93 69
2303.04 61
2303.15 52
2303.26 42
2303.37 32
2303.48 25
2303.59 19
2303.70 17
2303.81 18
2303.92 23
2304.03 30
2304.14 40
2304.25 51
2304.36 63
2304.47 75
2304.58 84
2304.69 91
2304.80 94
2304.91 93
2305.02 89
2305.13 83
2305.24 76
2305.35 69
2305.46 63
2305.57 61
2305.68 60
2305.79 62
2305.90 65
2306.01 68
2306.12 70
2306.23 71
2306.34 70
2306.45 68
2306.56 66
2306.67 64
2306.78 62
2306.89 61
2307.00 61
2307.11 61
2307.22 62
2307.33 63
2307.44 64
2307.55 65
2307.66 65
2307.77 64
2307.88 63
2307.99 61
2308.10 59
2308.21 59
2308.32 59
2308.43 60
2308.54 63
2308.65 65
2308.76 67
2308.87 69
2308.98 69
2309.09 68
2309.20 68
2309.31 69
2309.43 72
2309.54 77
2309.65 84
2309.76 92
2309.87 100
2309.98 106
2310.09 109
2310.20 108
2310.31 103
2310.42 95
2310.53 85
2310.64 74
2310.75 64
2310.86 56
2310.97 51
2311.08 48
2311.19 47
2311.30 47
2311.41 46
2311.52 45
2311.63 43
2311.74 39
2311.85 35
2311.96 30
2312.07 25
2312.18 20
2312.29 16
2312.40 12
2312.51 8
2312.62 6
2312.73 4
2312.84 4
2312.95 5
2313.06 8
2313.17 13
2313.28 19
2313.39 25
2313.50 29
2313.61 33
2313.72 34
2313.83 34
2313.94 32
2314.05 30
2314.16 27
2314.27 24
2314.38 21
2314.50 18
2314.61 16
2314.72 14
2314.83 13
2314.94 13
2315.05 14
2315.16 16
2315.27 17
2315.38 17
2315.49 15
2315.60 12
2315.71 7
2315.82 2
2315.93 0
2316.04 0
2316.15 0
2316.26 0
2316.37 0
2316.48 0
2316.59 0
2316.70 1
2316.81 11
2316.92 23
2317.03 34
2317.14 44
2317.25 52
2317.36 58
2317.47 62
2317.58 66
2317.69 70
2317.80 75
2317.92 81
2318.03 89
2318.14 98
2318.25 106
2318.36 113
2318.47 118
2318.58 121
2318.69 121
2318.80 119
2318.91 114
2319.02 107
2319.13 99
2319.24 89
2319.35 79
2319.46 69
2319.57 59
2319.68 51
2319.79 44
2319.90 39
2320.01 36
2320.12 35
2320.23 36
2320.34 39
2320.45 43
2320.56 49
2320.67 55
2320.79 60
2320.90 64
2321.01 64
2321.12 62
2321.23 57
2321.34 50
2321.45 42
2321.56 36
2321.67 32
2321.78 32
2321.89 35
2322.00 40
2322.11 46
2322.22 51
2322.33 55
2322.44 57
2322.55 57
2322.66 56
2322.77 55
2322.88 55
2322.99 56
2323.10 58
2323.22 60
2323.33 62
2323.44 64
2323.55 65
2323.66 65
2323.77 64
2323.88 62
2323.99 60
2324.10 58
2324.21 57
2324.32 57
2324.43 59
2324.54 63
2324.65 68
2324.76 74
2324.87 78
2324.98 81
2325.09 81
2325.20 78
2325.32 73
2325.43 66
2325.54 58
2325.65 51
2325.76 45
2325.87 42
2325.98 40
2326.09 41
2326.20 42
2326.31 44
2326.42 45
2326.53 44
2326.64 42
2326.75 37
2326.86 31
2326.97 25
2327.08 19
2327.19 15
2327.31 11
2327.42 10
2327.53 10
2327.64 11
2327.75 14
2327.86 18
2327.97 22
2328.08 27
2328.19 34
2328.30 42
2328.41 52
2328.52 63
2328.63 77
2328.74 91
2328.85 105
2328.96 118
2329.07 129
2329.19 137
2329.30 140
2329.41 140
2329.52 137
2329.63 131
2329.74 125
2329.85 118
2329.96 113
2330.07 109
2330.18 107
2330.29 106
2330.40 106
2330.51 105
2330.62 104
2330.73 102
2330.85 98
2330.96 93
2331.07 87
2331.18 81
2331.29 75
2331.40 69
2331.51 65
2331.62 64
2331.73 64
2331.84 65
2331.95 67
2332.06 68
2332.17 67
2332.28 64
2332.39 58
2332.51 52
2332.62 45
2332.73 39
2332.84 36
2332.95 37
2333.06 41
2333.17 48
2333.28 57
2333.39 67
2333.50 76
2333.61 82
2333.72 85
2333.83 84
2333.95 82
2334.06 77
2334.17 72
2334.28 67
2334.39 62
2334.50 57
2334.61 53
2334.72 50
2334.83 48
2334.94 47
2335.05 47
2335.16 50
2335.27 53
2335.38 57
2335.50 60
2335.61 62
2335.72 61
2335.83 59
2335.94 56
2336.05 54
2336.16 52
2336.27 53
2336.38 56
2336.49 61
2336.60 66
2336.71 71
2336.83 74
2336.94 75
2337.05 72
2337.16 67
2337.27 60
2337.38 50
2337.49 41
2337.60 32
2337.71 25
2337.82 21
2337.93 20
2338.04 23
2338.16 28
2338.27 35
2338.38 43
2338.49 50
2338.60 57
2338.71 63
2338.82 67
2338.93 70
2339.04 71
2339.15 72
2339.26 71
2339.37 70
2339.49 68
2339.60 66
2339.71 64
2339.82 62
2339.93 60
2340.04 59
2340.15 58
2340.26 57
2340.37 57
2340.48 57
2340.59 57
2340.71 56
2340.82 55
2340.93 54
2341.04 51
2341.15 48
2341.26 45
2341.37 44
2341.48 44
2341.59 45
2341.70 48
2341.81 51
2341.93 54
2342.04 56
2342.15 57
2342.26 57
2342.37 58
2342.48 59
2342.59 61
2342.70 64
2342.81 65
2342.92 66
2343.03 66
2343.15 65
2343.26 62
2343.37 60
2343.48 58
2343.59 57
2343.70 57
2343.81 57
2343.92 57
2344.03 57
2344.14 56
2344.26 55
2344.37 54
2344.48 52
2344.59 52
2344.70 53
2344.81 56
2344.92 61
2345.03 68
2345.14 74
2345.25 79
2345.37 82
2345.48 82
2345.59 79
2345.70 74
2345.81 67
2345.92 61
2346.03 56
2346.14 52
2346.25 51
2346.36 52
2346.48 53
2346.59 54
2346.70 54
2346.81 53
2346.92 51
2347.03 50
2347.14 48
2347.25 49
2347.36 52
2347.48 57
2347.59 63
2347.70 69
2347.81 74
2347.92 77
2348.03 78
2348.14 76
2348.25 73
2348.36 67
2348.47 62
2348.59 57
2348.70 52
2348.81 49
2348.92 48
2349.03 48
2349.14 50
2349.25 52
2349.36 53
2349.47 55
2349.59 55
2349.70 56
2349.81 56
2349.92 57
2350.03 58
2350.14 60
2350.25 62
2350.36 64
2350.47 65
2350.59 66
2350.70 67
2350.81 67
2350.92 67
2351.03 68
2351.14 67
2351.25 67
2351.36 65
2351.48 63
2351.59 61
2351.70 60
2351.81 60
2351.92 63
2352.03 68
2352.14 73
2352.25 77
2352.36 81
2352.48 82
2352.59 81
2352.70 80
2352.81 77
2352.92 76
2353.03 75
2353.14 76
2353.25 77
2353.37 78
2353.48 80
2353.59 82
2353.70 83
2353.81 83
2353.92 83
2354.03 81
2354.14 78
2354.25 75
2354.37 70
2354.48 65
2354.59 59
2354.70 55
2354.81 52
2354.92 51
2355.03 51
2355.14 51
2355.26 50
2355.37 48
2355.48 45
2355.59 39
2355.70 33
2355.81 26
2355.92 20
2356.03 17
2356.15 15
2356.26 16
2356.37 20
2356.48 24
2356.59 29
2356.70 34
2356.81 39
2356.93 42
2357.04 44
2357.15 44
2357.26 43
2357.37 41
2357.48 38
2357.59 34
2357.70 31
2357.82 28
2357.93 26
2358.04 24
2358.15 22
2358.26 20
2358.37 18
2358.48 14
2358.59 11
2358.71 7
2358.82 4
2358.93 2
2359.04 1
2359.15 1
2359.26 2
2359.37 4
2359.49 5
2359.60 6
2359.71 6
2359.82 6
2359.93 7
2360.04 7
2360.15 9
2360.26 12
2360.38 15
2360.49 20
2360.60 25
2360.71 29
2360.82 33
2360.93 36
2361.04 36
2361.16 36
2361.27 34
2361.38 32
2361.49 31
2361.60 31
2361.71 32
2361.82 35
2361.94 39
2362.05 42
2362.16 45
2362.27 47
2362.38 49
2362.49 50
2362.60 51
2362.72 52
2362.83 53
2362.94 53
2363.05 52
2363.16 50
2363.27 47
2363.38 42
2363.50 38
2363.61 33
2363.72 29
2363.83 27
2363.94 27
2364.05 28
2364.16 29
2364.28 31
2364.39 33
2364.50 33
2364.61 31
2364.72 29
2364.83 25
2364.94 21
2365.06 18
2365.17 16
2365.28 16
2365.39 17
2365.50 19
2365.61 21
2365.72 22
2365.84 22
2365.95 20
2366.06 17
2366.17 13
2366.28 11
2366.39 9
2366.51 9
2366.62 9
2366.73 10
2366.84 9
2366.95 6
2367.06 1
2367.17 0
2367.29 0
2367.40 0
2367.51 0
2367.62 0
2367.73 0
2367.84 0
2367.96 9
2368.07 17
2368.18 26
2368.29 34
2368.40 41
2368.51 48
2368.62 55
2368.74 61
2368.85 65
2368.96 67
2369.07 67
2369.18 65
2369.29 63
2369.41 60
2369.52 58
2369.63 57
2369.74 58
2369.85 60
2369.96 61
2370.08 63
2370.19 63
2370.30 64
2370.41 64
2370.52 64
2370.63 65
2370.74 67
2370.86 69
2370.97 72
2371.08 75
2371.19 77
2371.30 78
2371.41 78
2371.53 76
2371.64 74
2371.75 71
2371.86 70
2371.97 69
2372.08 69
2372.20 71
2372.31 72
2372.42 73
2372.53 73
2372.64 72
2372.75 69
2372.87 66
2372.98 63
2373.09 61
2373.20 58
2373.31 55
2373.42 52
2373.54 47
2373.65 41
2373.76 35
2373.87 28
2373.98 23
2374.09 20
2374.21 19
2374.32 22
2374.43 28
2374.54 37
2374.65 46
2374.76 54
2374.88 60
2374.99 62
2375.10 60
2375.21 56
2375.32 50
2375.43 44
2375.55 40
2375.66 38
2375.77 40
2375.88 43
2375.99 48
2376.11 53
2376.22 58
2376.33 61
2376.44 63
2376.55 64
2376.66 65
2376.78 65
2376.89 65
2377.00 65
2377.11 65
2377.22 66
2377.33 67
2377.45 67
2377.56 66
2377.67 64
2377.78 60
2377.89 55
2378.01 49
2378.12 42
2378.23 34
2378.34 26
2378.45 19
2378.56 13
2378.68 7
2378.79 2
2378.90 0
2379.01 0
2379.12 0
2379.23 3
2379.35 10
2379.46 18
2379.57 27
2379.68 36
2379.79 43
2379.91 49
2380.02 52
2380.13 53
2380.24 54
2380.35 54
2380.46 55
2380.58 56
2380.69 58
2380.80 61
2380.91 63
2381.02 66
2381.14 67
2381.25 68
2381.36 68
2381.47 68
2381.58 67
2381.70 66
2381.81 65
2381.92 65
2382.03 65
2382.14 66
2382.25 67
2382.37 68
2382.48 69
2382.59 71
2382.70 72
2382.81 73
2382.93 74
2383.04 75
2383.15 76
2383.26 77
2383.37 78
2383.49 80
2383.60 83
2383.71 85
2383.82 87
2383.93 88
2384.05 88
2384.16 87
2384.27 84
2384.38 81
2384.49 77
2384.60 72
2384.72 65
2384.83 58
2384.94 49
2385.05 39
2385.16 29
2385.28 19
2385.39 12
2385.50 7
2385.61 5
2385.72 6
2385.84 8
2385.95 11
2386.06 14
2386.17 16
2386.28 17
2386.40 17
2386.51 17
2386.62 18
2386.73 19
2386.84 20
2386.96 23
2387.07 26
2387.18 31
2387.29 37
2387.40 46
2387.52 56
2387.63 68
2387.74 81
2387.85 93
2387.96 105
2388.08 115
2388.19 124
2388.30 132
2388.41 140
2388.52 148
2388.64 157
2388.75 166
2388.86 173
2388.97 180
2389.08 184
2389.20 187
2389.31 187
2389.42 187
2389.53 186
2389.64 184
2389.76 180
2389.87 174
2389.98 166
2390.09 156
2390.21 143
2390.32 131
2390.43 119
2390.54 111
2390.65 106
2390.77 105
2390.88 106
2390.99 110
2391.10 113
2391.21 115
2391.33 116
2391.44 117
2391.55 116
2391.66 116
2391.77 116
2391.89 115
2392.00 115
2392.11 113
2392.22 110
2392.33 106
2392.45 100
2392.56 92
2392.67 84
2392.78 76
2392.90 70
2393.01 64
2393.12 62
2393.23 61
2393.34 63
2393.46 66
2393.57 70
2393.68 73
2393.79 75
2393.90 74
2394.02 73
2394.13 70
2394.24 66
2394.35 63
2394.47 62
2394.58 62
2394.69 63
2394.80 66
2394.91 69
2395.03 73
2395.14 75
2395.25 77
2395.36 77
2395.48 75
2395.59 72
2395.70 67
2395.81 62
2395.92 56
2396.04 50
2396.15 45
2396.26 41
2396.37 39
2396.49 38
2396.60 38
2396.71 40
2396.82 44
2396.93 48
2397.05 54
2397.16 61
2397.27 68
2397.38 75
2397.50 81
2397.61 87
2397.72 92
2397.83 97
2397.94 100
2398.06 103
2398.17 104
2398.28 103
2398.39 102
2398.51 100
2398.62 98
2398.73 97
2398.84 97
2398.95 97
2399.07 98
2399.18 99
2399.29 100
2399.40 100
2399.52 99
2399.63 97
2399.74 94
2399.85 90
2399.97 86
2400.08 81
2400.19 75
2400.30 69
2400.41 65
2400.53 62
2400.64 60
2400.75 61
2400.86 63
2400.98 65
2401.09 67
2401.20 69
2401.31 69
2401.43 68
2401.54 67
2401.65 64
2401.76 62
2401.87 60
2401.99 58
2402.10 57
2402.21 57
2402.32 56
2402.44 56
2402.55 55
2402.66 53
2402.77 51
2402.89 47
2403.00 43
2403.11 38
2403.22 33
2403.34 29
2403.45 27
2403.56 27
2403.67 29
2403.78 33
2403.90 38
2404.01 43
2404.12 48
2404.23 53
2404.35 57
2404.46 60
2404.57 62
2404.68 63
2404.80 63
2404.91 63
2405.02 62
2405.13 62
2405.25 61
2405.36 61
2405.47 62
2405.58 63
2405.70 64
2405.81 65
2405.92 65
2406.03 66
2406.15 66
2406.26 65
2406.37 64
2406.48 62
2406.60 59
2406.71 55
2406.82 50
2406.93 43
2407.05 36
2407.16 29
2407.27 24
2407.38 21
2407.49 21
2407.61 25
2407.72 32
2407.83 42
2407.94 52
2408.06 62
2408.17 70
2408.28 78
2408.39 83
2408.51 87
2408.62 89
2408.73 90
2408.84 89
2408.96 86
2409.07 83
2409.18 79
2409.29 75
2409.41 74
2409.52 74
2409.63 75
2409.74 77
2409.86 78
2409.97 77
2410.08 74
2410.20 70
2410.31 65
2410.42 59
2410.53 54
2410.65 50
2410.76 46
2410.87 43
2410.98 40
2411.10 38
2411.21 36
2411.32 34
2411.43 33
2411.55 32
2411.66 33
2411.77 35
2411.88 38
2412.00 42
2412.11 46
2412.22 51
2412.33 56
2412.45 59
2412.56 60
2412.67 60
2412.78 59
2412.90 57
2413.01 55
2413.12 54
2413.23 53
2413.35 53
2413.46 53
2413.57 53
2413.69 52
2413.80 50
2413.91 48
2414.02 45
2414.14 43
2414.25 42
2414.36 42
2414.47 43
2414.59 45
2414.70 48
2414.81 51
2414.92 53
2415.04 55
2415.15 57
2415.26 59
2415.37 61
2415.49 63
2415.60 66
2415.71 67
2415.83 68
2415.94 66
2416.05 63
2416.16 57
2416.28 50
2416.39 42
2416.50 35
2416.61 31
2416.73 28
2416.84 29
2416.95 32
2417.06 36
2417.18 40
2417.29 43
2417.40 44
2417.52 44
2417.63 43
2417.74 41
2417.85 40
2417.97 39
2418.08 40
2418.19 41
2418.30 42
2418.42 43
2418.53 43
2418.64 43
2418.76 43
2418.87 42
2418.98 42
2419.09 42
2419.21 42
2419.32 42
2419.43 41
2419.54 40
2419.66 38
2419.77 37
2419.88 35
2420.00 34
2420.11 34
2420.22 34
2420.33 34
2420.45 35
2420.56 34
2420.67 32
2420.79 28
2420.90 23
2421.01 15
2421.12 7
2421.24 0
2421.35 0
2421.46 0
2421.57 0
2421.69 0
2421.80 0
2421.91 0
2422.03 0
2422.14 5
2422.25 10
2422.36 14
2422.48 16
2422.59 17
2422.70 15
2422.82 13
2422.93 13
2423.04 14
2423.15 19
2423.27 26
2423.38 36
2423.49 47
2423.61 59
2423.72 70
2423.83 78
2423.94 85
2424.06 91
2424.17 94
2424.28 97
2424.40 99
2424.51 100
2424.62 100
2424.73 98
2424.85 93
2424.96 86
2425.07 76
2425.19 65
2425.30 54
2425.41 44
2425.52 37
2425.64 34
2425.75 34
2425.86 36
2425.98 40
2426.09 44
2426.20 46
2426.31 48
2426.43 49
2426.54 49
2426.65 49
2426.77 50
2426.88 52
2426.99 54
2427.11 57
2427.22 60
2427.33 63
2427.44 66
2427.56 68
2427.67 71
2427.78 72
2427.90 73
2428.01 72
2428.12 69
2428.23 66
2428.35 61
2428.46 56
2428.57 51
2428.69 48
2428.80 46
2428.91 46
2429.03 48
2429.14 51
2429.25 56
2429.36 61
2429.48 65
2429.59 68
2429.70 70
2429.82 69
2429.93 66
2430.04 62
2430.16 58
2430.27 55
2430.38 53
2430.49 52
2430.61 52
2430.72 52
2430.83 52
2430.95 51
2431.06 51
2431.17 50
2431.29 49
2431.40 49
2431.51 48
2431.62 48
2431.74 47
2431.85 46
2431.96 46
2432.08 46
2432.19 47
2432.30 50
2432.42 54
2432.53 60
2432.64 66
2432.76 73
2432.87 79
2432.98 83
2433.09 86
2433.21 85
2433.32 82
2433.43 76
2433.55 68
2433.66 60
2433.77 51
2433.89 42
2434.00 34
2434.11 27
2434.23 22
2434.34 19
2434.45 19
2434.56 21
2434.68 25
2434.79 30
2434.90 36
2435.02 40
2435.13 43
2435.24 43
2435.36 43
2435.47 41
2435.58 39
2435.70 38
2435.81 37
2435.92 36
2436.04 35
2436.15 32
2436.26 29
2436.37 24
2436.49 18
2436.60 11
2436.71 5
2436.83 1
2436.94 0
2437.05 0
2437.17 0
2437.28 2
2437.39 6
2437.51 11
2437.62 15
2437.73 19
2437.85 20
2437.96 21
2438.07 21
2438.19 22
2438.30 24
2438.41 30
2438.52 39
2438.64 51
2438.75 63
2438.86 73
2438.98 81
2439.09 85
2439.20 85
2439.32 81
2439.43 75
2439.54 69
2439.66 62
2439.77 58
2439.88 55
2440.00 54
2440.11 55
2440.22 56
2440.34 57
2440.45 57
2440.56 58
2440.68 58
2440.79 56
2440.90 54
2441.02 52
2441.13 48
2441.24 45
2441.36 42
2441.47 40
2441.58 39
2441.70 39
2441.81 40
2441.92 42
2442.04 42
2442.15 41
2442.26 39
2442.38 34
2442.49 28
2442.60 20
2442.72 13
2442.83 6
2442.94 0
2443.05 0
2443.17 0
2443.28 0
2443.39 0
2443.51 0
2443.62 0
2443.73 0
2443.85 0
2443.96 0
2444.07 3
2444.19 6
2444.30 10
2444.41 15
2444.53 20
2444.64 24
2444.75 27
2444.87 29
2444.98 30
2445.09 31
2445.21 33
2445.32 36
2445.43 42
2445.55 48
2445.66 57
2445.77 65
2445.89 74
2446.00 81
2446.12 87
2446.23 91
2446.34 93
2446.46 93
2446.57 90
2446.68 85
2446.80 79
2446.91 71
2447.02 63
2447.14 55
2447.25 47
2447.36 42
2447.48 38
2447.59 37
2447.70 39
2447.82 42
2447.93 47
2448.04 53
2448.16 60
2448.27 66
2448.38 71
2448.50 74
2448.61 75
2448.72 74
2448.84 70
2448.95 65
2449.06 59
2449.18 54
2449.29 49
2449.40 45
2449.52 43
2449.63 44
2449.74 48
2449.86 53
2449.97 59
2450.08 65
2450.20 69
2450.31 72
2450.43 73
2450.54 71
2450.65 69
2450.77 66
2450.88 64
2450.99 63
2451.11 64
2451.22 67
2451.33 70
2451.45 74
2451.56 79
2451.67 83
2451.79 87
2451.90 90
2452.01 93
2452.13 96
2452.24 99
2452.35 102
2452.47 104
2452.58 105
2452.70 105
2452.81 103
2452.92 99
2453.04 93
2453.15 86
2453.26 77
2453.38 68
2453.49 58
2453.60 48
2453.72 39
2453.83 29
2453.94 20
2454.06 13
2454.17 7
2454.28 3
2454.40 2
2454.51 3
2454.63 8
2454.74 15
2454.85 22
2454.97 30
2455.08 37
2455.19 42
2455.31 45
2455.42 45
2455.53 43
2455.65 38
2455.76 33
2455.87 26
2455.99 19
2456.10 13
2456.22 7
2456.33 3
2456.44 1
2456.56 0
2456.67 2
2456.78 4
2456.90 8
2457.01 11
2457.12 14
2457.24 16
2457.35 17
2457.47 18
2457.58 19
2457.69 19
2457.81 21
2457.92 23
2458.03 26
2458.15 30
2458.26 33
2458.37 35
2458.49 36
2458.60 34
2458.72 31
2458.83 26
2458.94 22
2459.06 19
2459.17 18
2459.28 19
2459.40 23
2459.51 28
2459.63 34
2459.74 40
2459.85 44
2459.97 47
2460.08 48
2460.19 47
2460.31 46
2460.42 44
2460.53 43
2460.65 42
2460.76 41
2460.88 40
2460.99 39
2461.10 38
2461.22 36
2461.33 35
2461.44 34
2461.56 34
2461.67 35
2461.79 37
2461.90 40
2462.01 43
2462.13 45
2462.24 47
2462.35 49
2462.47 50
2462.58 52
2462.70 55
2462.81 58
2462.92 60
2463.04 62
2463.15 62
2463.26 59
2463.38 55
2463.49 49
2463.61 42
2463.72 35
2463.83 30
2463.95 26
2464.06 23
2464.17 23
2464.29 25
2464.40 28
2464.52 32
2464.63 37
2464.74 41
2464.86 45
2464.97 49
2465.09 52
2465.20 54
2465.31 55
2465.43 56
2465.54 57
2465.65 57
2465.77 56
2465.88 55
2466.00 53
2466.11 52
2466.22 50
2466.34 49
2466.45 49
2466.56 49
2466.68 49
2466.79 50
2466.91 51
2467.02 51
2467.13 52
2467.25 53
2467.36 55
2467.48 58
2467.59 61
2467.70 66
2467.82 70
2467.93 74
2468.05 76
2468.16 77
2468.27 75
2468.39 72
2468.50 68
2468.61 63
2468.73 58
2468.84 55
2468.96 53
2469.07 52
2469.18 54
2469.30 57
2469.41 61
2469.53 64
2469.64 67
2469.75 68
2469.87 68
2469.98 66
2470.10 63
2470.21 60
2470.32 58
2470.44 58
2470.55 58
2470.67 60
2470.78 63
2470.89 67
2471.01 71
2471.12 76
2471.23 80
2471.35 84
2471.46 87
2471.58 88
2471.69 88
2471.80 86
2471.92 82
2472.03 78
2472.15 72
2472.26 65
2472.37 59
2472.49 53
2472.60 48
2472.72 44
2472.83 42
2472.94 42
2473.06 43
2473.17 44
2473.29 46
2473.40 48
2473.51 48
2473.63 48
2473.74 47
2473.86 46
2473.97 44
2474.08 41
2474.20 38
2474.31 34
2474.43 31
2474.54 27
2474.65 22
2474.77 18
2474.88 13
2475.00 7
2475.11 2
2475.22 0
2475.34 0
2475.45 0
2475.57 0
2475.68 0
2475.80 0
2475.91 0
2476.02 0
2476.14 5
2476.25 13
2476.37 20
2476.48 25
2476.59 29
2476.71 30
2476.82 28
2476.94 25
2477.05 21
2477.16 18
2477.28 15
2477.39 15
2477.51 16
2477.62 19
2477.73 23
2477.85 27
2477.96 31
2478.08 35
2478.19 38
2478.31 42
2478.42 45
2478.53 49
2478.65 53
2478.76 56
2478.88 58
2478.99 58
2479.10 57
2479.22 54
2479.33 49
2479.45 43
2479.56 38
2479.67 32
2479.79 28
2479.90 24
2480.02 21
2480.13 19
2480.25 18
2480.36 19
2480.47 22
2480.59 26
2480.70 31
2480.82 36
2480.93 39
2481.04 41
2481.16 41
2481.27 40
2481.39 39
2481.50 38
2481.62 39
2481.73 40
2481.84 43
2481.96 45
2482.07 46
2482.19 47
2482.30 46
2482.42 46
2482.53 46
2482.64 47
2482.76 49
2482.87 52
2482.99 55
2483.10 57
2483.21 59
2483.33 59
2483.44 57
2483.56 56
2483.67 53
2483.79 51
2483.90 49
2484.01 47
2484.13 45
2484.24 42
2484.36 39
2484.47 36
2484.59 33
2484.70 31
2484.81 29
2484.93 28
2485.04 28
2485.16 28
2485.27 29
2485.39 30
2485.50 32
2485.61 34
2485.73 35
2485.84 36
2485.96 36
2486.07 35
2486.19 33
2486.30 30
2486.41 27
2486.53 25
2486.64 23
2486.76 22
2486.87 23
2486.99 24
2487.10 26
2487.21 29
2487.33 32
2487.44 36
2487.56 39
2487.67 41
2487.79 42
2487.90 42
2488.01 40
2488.13 38
2488.24 36
2488.36 37
2488.47 39
2488.59 43
2488.70 50
2488.82 57
2488.93 65
2489.04 72
2489.16 79
2489.27 84
2489.39 87
2489.50 89
2489.62 89
2489.73 87
2489.84 86
2489.96 84
2490.07 83
2490.19 83
2490.30 84
2490.42 84
2490.53 84
2490.65 83
2490.76 80
2490.87 75
2490.99 68
2491.10 59
2491.22 50
2491.33 40
2491.45 31
2491.56 23
2491.67 17
2491.79 13
2491.90 11
2492.02 10
2492.13 11
2492.25 13
2492.36 15
2492.48 17
2492.59 17
2492.70 17
2492.82 16
2492.93 16
2493.05 16
2493.16 17
2493.28 20
2493.39 25
2493.51 31
2493.62 37
2493.74 43
2493.85 49
2493.96 54
2494.08 58
2494.19 61
2494.31 63
2494.42 64
2494.54 64
2494.65 64
2494.77 65
2494.88 67
2494.99 70
2495.11 74
2495.22 78
2495.34 81
2495.45 83
2495.57 85
2495.68 87
2495.80 89
2495.91 92
2496.02 96
2496.14 102
2496.25 110
2496.37 117
2496.48 125
2496.60 131
2496.71 136
2496.83 138
2496.94 138
2497.06 136
2497.17 133
2497.28 129
2497.40 124
2497.51 119
2497.63 115
2497.74 111
2497.86 106
2497.97 101
2498.09 95
2498.20 89
2498.32 83
2498.43 76
2498.55 68
2498.66 61
2498.77 52
2498.89 42
2499.00 32
2499.12 22
2499.23 12
2499.35 4
2499.46 0
2499.58 0
2499.69 0
2499.81 0
2499.92 0
2500.03 0
2500.15 0
2500.26 0
2500.38 0
2500.49 1
2500.61 2
2500.72 4
2500.84 6
2500.95 8
2501.07 10
2501.18 10
2501.30 10
2501.41 8
2501.53 7
2501.64 7
2501.75 9
2501.87 14
2501.98 22
2502.10 31
2502.21 42
2502.33 53
2502.44 62
2502.56 69
2502.67 74
2502.79 77
2502.90 78
2503.02 79
2503.13 79
2503.25 80
2503.36 81
2503.47 81
2503.59 81
2503.70 80
2503.82 78
2503.93 75
2504.05 71
2504.16 68
2504.28 64
2504.39 61
2504.51 58
2504.62 57
2504.74 56
2504.85 55
2504.97 54
2505.08 54
2505.20 53
2505.31 52
2505.42 50
2505.54 49
2505.65 48
2505.77 47
2505.88 45
2506.00 42
2506.11 39
2506.23 36
2506.34 35
2506.46 35
2506.57 37
2506.69 42
2506.80 48
2506.92 55
2507.03 61
2507.15 65
2507.26 66
2507.38 65
2507.49 63
2507.61 59
2507.72 55
2507.84 52
2507.95 49
2508.06 46
2508.18 45
2508.29 44
2508.41 43
2508.52 41
2508.64 39
2508.75 36
2508.87 32
2508.98 29
2509.10 26
2509.21 26
2509.33 27
2509.44 30
2509.56 34
2509.67 38
2509.79 41
2509.90 44
2510.02 46
2510.13 48
2510.25 50
2510.36 52
2510.48 55
2510.59 57
2510.71 59
2510.82 61
2510.94 63
2511.05 65
2511.17 66
2511.28 66
2511.40 65
2511.51 62
2511.62 57
2511.74 51
2511.85 45
2511.97 40
2512.08 37
2512.20 35
2512.31 36
2512.43 38
2512.54 40
2512.66 41
2512.77 41
2512.89 40
2513.00 39
2513.12 38
2513.23 38
2513.35 40
2513.46 43
2513.58 48
2513.69 54
2513.81 61
2513.92 68
2514.04 75
2514.15 81
2514.27 86
2514.38 90
2514.50 92
2514.61 92
2514.73 90
2514.84 87
2514.96 84
2515.07 80
2515.19 76
2515.30 72
2515.42 69
2515.53 66
2515.65 63
2515.76 61
2515.88 59
2515.99 59
2516.11 59
2516.22 60
2516.34 61
2516.45 62
2516.57 63
2516.68 64
2516.80 63
2516.91 62
2517.03 59
2517.14 55
2517.26 51
2517.37 46
2517.49 42
2517.60 40
2517.72 40
2517.83 42
2517.95 45
2518.06 50
2518.18 55
2518.29 60
2518.41 62
2518.52 63
2518.64 62
2518.75 58
2518.87 52
2518.98 45
2519.10 37
2519.21 29
2519.33 21
2519.44 15
2519.56 9
2519.67 5
2519.79 1
2519.90 0
2520.02 0
2520.13 0
2520.25 0
2520.36 0
2520.48 0
2520.59 0
2520.71 0
2520.82 2
2520.94 7
2521.05 13
2521.17 19
2521.28 25
2521.40 33
2521.51 40
2521.63 48
2521.74 55
2521.86 60
2521.97 64
2522.09 67
2522.21 68
2522.32 69
2522.44 69
2522.55 68
2522.67 67
2522.78 64
2522.90 60
2523.01 54
2523.13 46
2523.24 38
2523.36 30
2523.47 24
2523.59 22
2523.70 24
2523.82 30
2523.93 40
2524.05 51
2524.16 61
2524.28 69
2524.39 74
2524.51 74
2524.62 71
2524.74 67
2524.85 61
2524.97 55
2525.08 50
2525.20 46
2525.31 43
2525.43 40
2525.54 39
2525.66 39
2525.78 40
2525.89 43
2526.01 47
2526.12 54
2526.24 61
2526.35 70
2526.47 78
2526.58 85
2526.70 91
2526.81 95
2526.93 99
2527.04 102
2527.16 105
2527.27 110
2527.39 115
2527.50 120
2527.62 124
2527.73 126
2527.85 126
2527.96 123
2528.08 118
2528.20 112
2528.31 105
2528.43 98
2528.54 94
2528.66 91
2528.77 90
2528.89 92
2529.00 95
2529.12 100
2529.23 105
2529.35 111
2529.46 116
2529.58 121
2529.69 126
2529.81 130
2529.92 135
2530.04 139
2530.15 143
2530.27 147
2530.39 150
2530.50 153
2530.62 157
2530.73 160
2530.85 164
2530.96 168
2531.08 171
2531.19 172
2531.31 170
2531.42 165
2531.54 157
2531.65 146
2531.77 135
2531.88 124
2532.00 115
2532.12 109
2532.23 105
2532.35 104
2532.46 104
2532.58 105
2532.69 105
2532.81 107
2532.92 108
2533.04 110
2533.15 113
2533.27 117
2533.38 120
2533.50 124
2533.62 127
2533.73 130
2533.85 132
2533.96 135
2534.08 139
2534.19 143
2534.31 148
2534.42 152
2534.54 155
2534.65 156
2534.77 155
2534.88 150
2535.00 144
2535.12 136
2535.23 128
2535.35 121
2535.46 115
2535.58 109
2535.69 104
2535.81 98
2535.92 92
2536.04 85
2536.15 78
2536.27 72
2536.39 67
2536.50 64
2536.62 62
2536.73 62
2536.85 63
2536.96 64
2537.08 66
2537.19 69
2537.31 74
2537.42 80
2537.54 88
2537.66 97
2537.77 106
2537.89 115
2538.00 122
2538.12 129
2538.23 136
2538.35 143
2538.46 151
2538.58 161
2538.69 171
2538.81 181
2538.93 190
2539.04 199
2539.16 207
2539.27 215
2539.39 224
2539.50 233
2539.62 245
2539.73 259
2539.85 274
2539.97 289
2540.08 305
2540.20 321
2540.31 336
2540.43 350
2540.54 364
2540.66 377
2540.77 390
2540.89 401
2541.01 411
2541.12 418
2541.24 421
2541.35 421
2541.47 418
2541.58 414
2541.70 409
2541.81 406
2541.93 404
2542.05 404
2542.16 406
2542.28 407
2542.39 407
2542.51 403
2542.62 397
2542.74 389
2542.85 378
2542.97 367
2543.09 356
2543.20 345
2543.32 335
2543.43 325
2543.55 317
2543.66 309
2543.78 303
2543.90 298
2544.01 293
2544.13 289
2544.24 284
2544.36 279
2544.47 272
2544.59 265
2544.70 257
2544.82 250
2544.94 244
2545.05 239
2545.17 235
2545.28 232
2545.40 228
2545.51 224
2545.63 217
2545.75 208
2545.86 197
2545.98 183
2546.09 169
2546.21 154
2546.32 142
2546.44 132
2546.55 126
2546.67 124
2546.79 126
2546.90 129
2547.02 132
2547.13 134
2547.25 135
2547.36 134
2547.48 130
2547.60 126
2547.71 121
2547.83 117
2547.94 113
2548.06 108
2548.17 103
2548.29 98
2548.41 92
2548.52 86
2548.64 81
2548.75 75
2548.87 69
2548.98 64
2549.10 59
2549.22 55
2549.33 52
2549.45 51
2549.56 54
2549.68 60
2549.80 70
2549.91 82
2550.03 95
2550.14 107
2550.26 117
2550.37 123
2550.49 126
2550.61 124
2550.72 118
2550.84 109
2550.95 98
2551.07 86
2551.18 73
2551.30 62
2551.42 52
2551.53 46
2551.65 43
2551.76 43
2551.88 44
2551.99 46
2552.11 48
2552.23 48
2552.34 47
2552.46 45
2552.57 42
2552.69 40
2552.81 39
2552.92 39
2553.04 40
2553.15 41
2553.27 42
2553.38 44
2553.50 45
2553.62 47
2553.73 49
2553.85 52
2553.96 55
2554.08 58
2554.20 60
2554.31 62
2554.43 63
2554.54 62
2554.66 61
2554.77 59
2554.89 55
2555.01 51
2555.12 46
2555.24 42
2555.35 39
2555.47 37
2555.59 37
2555.70 39
2555.82 44
2555.93 49
2556.05 55
2556.17 59
2556.28 62
2556.40 62
2556.51 59
2556.63 55
2556.74 49
2556.86 42
2556.98 37
2557.09 32
2557.21 28
2557.32 25
2557.44 24
2557.56 24
2557.67 25
2557.79 26
2557.90 29
2558.02 32
2558.14 35
2558.25 38
2558.37 40
2558.48 42
2558.60 43
2558.72 45
2558.83 47
2558.95 50
2559.06 54
2559.18 57
2559.30 60
2559.41 62
2559.53 63
2559.64 61
2559.76 58
2559.88 53
2559.99 48
2560.11 42
2560.22 37
2560.34 33
2560.46 32
2560.57 32
2560.69 34
2560.80 36
2560.92 40
2561.04 43
2561.15 45
2561.27 46
2561.38 47
2561.50 47
2561.62 48
2561.73 50
2561.85 52
2561.96 54
2562.08 55
2562.20 55
2562.31 53
2562.43 51
2562.54 49
2562.66 47
2562.78 46
2562.89 46
2563.01 45
2563.12 45
2563.24 45
2563.36 45
2563.47 46
2563.59 48
2563.70 51
2563.82 56
2563.94 61
2564.05 66
2564.17 70
2564.28 72
2564.40 73
2564.52 73
2564.63 72
2564.75 72
2564.87 74
2564.98 76
2565.10 80
2565.21 83
2565.33 85
2565.45 86
2565.56 86
2565.68 86
2565.79 85
2565.91 84
2566.03 84
2566.14 85
2566.26 88
2566.37 91
2566.49 95
2566.61 100
2566.72 104
2566.84 107
2566.96 109
2567.07 109
2567.19 108
2567.30 106
2567.42 103
2567.54 98
2567.65 91
2567.77 83
2567.88 73
2568.00 62
2568.12 52
2568.23 42
2568.35 34
2568.47 28
2568.58 26
2568.70 26
2568.81 28
2568.93 33
2569.05 39
2569.16 47
2569.28 55
2569.39 62
2569.51 69
2569.63 72
2569.74 73
2569.86 69
2569.98 61
2570.09 50
2570.21 36
2570.32 23
2570.44 10
2570.56 0
2570.67 0
2570.79 0
2570.91 0
2571.02 0
2571.14 0
2571.25 0
2571.37 1
2571.49 8
2571.60 15
2571.72 21
2571.84 26
2571.95 30
2572.07 32
2572.18 33
2572.30 34
2572.42 35
2572.53 36
2572.65 38
2572.77 39
2572.88 40
2573.00 40
2573.11 40
2573.23 38
2573.35 35
2573.46 32
2573.58 29
2573.70 27
2573.81 26
2573.93 27
2574.04 30
2574.16 35
2574.28 39
2574.39 44
2574.51 48
2574.63 51
2574.74 52
2574.86 52
2574.98 52
2575.09 50
2575.21 47
2575.32 44
2575.44 39
2575.56 34
2575.67 28
2575.79 22
2575.91 15
2576.02 8
2576.14 1
2576.26 0
2576.37 0
2576.49 0
2576.60 0
2576.72 0
2576.84 0
2576.95 0
2577.07 2
2577.19 6
2577.30 8
2577.42 10
2577.54 11
2577.65 11
2577.77 13
2577.88 16
2578.00 20
2578.12 26
2578.23 32
2578.35 38
2578.47 43
2578.58 46
2578.70 47
2578.82 47
2578.93 46
2579.05 44
2579.16 44
2579.28 44
2579.40 46
2579.51 48
2579.63 50
2579.75 52
2579.86 52
2579.98 51
2580.10 48
2580.21 43
2580.33 38
2580.45 33
2580.56 28
2580.68 26
2580.79 27
2580.91 29
2581.03 32
2581.14 35
2581.26 36
2581.38 35
2581.49 33
2581.61 30
2581.73 28
2581.84 26
2581.96 25
2582.08 25
2582.19 24
2582.31 22
2582.43 19
2582.54 16
2582.66 13
2582.78 11
2582.89 12
2583.01 15
2583.12 19
2583.24 26
2583.36 33
2583.47 40
2583.59 48
2583.71 55
2583.82 61
2583.94 65
2584.06 65
2584.17 63
2584.29 57
2584.41 48
2584.52 37
2584.64 26
2584.76 16
2584.87 9
2584.99 5
2585.11 4
2585.22 6
2585.34 10
2585.46 14
2585.57 18
2585.69 21
2585.80 24
2585.92 25
2586.04 25
2586.15 26
2586.27 26
2586.39 27
2586.50 29
2586.62 31
2586.74 33
2586.85 36
2586.97 38
2587.09 40
2587.20 42
2587.32 43
2587.44 43
2587.55 44
2587.67 44
2587.79 45
2587.90 46
2588.02 47
2588.14 47
2588.25 48
2588.37 48
2588.49 48
2588.60 49
2588.72 49
2588.84 50
2588.95 51
2589.07 51
2589.19 51
2589.30 50
2589.42 47
2589.54 43
2589.65 38
2589.77 33
2589.89 29
2590.00 26
2590.12 25
2590.24 27
2590.35 31
2590.47 36
2590.59 42
2590.70 47
2590.82 51
2590.94 53
2591.05 53
2591.17 51
2591.29 49
2591.40 46
2591.52 42
2591.64 39
2591.75 36
2591.87 33
2591.99 30
2592.10 27
2592.22 25
2592.34 25
2592.45 25
2592.57 28
2592.69 33
2592.80 39
2592.92 46
2593.04 52
2593.15 57
2593.27 59
2593.39 59
2593.50 58
2593.62 58
2593.74 59
2593.85 63
2593.97 71
2594.09 81
2594.20 91
2594.32 101
2594.44 109
2594.55 112
2594.67 112
2594.79 107
2594.91 100
2595.02 90
2595.14 80
2595.26 70
2595.37 60
2595.49 51
2595.61 41
2595.72 30
2595.84 19
2595.96 9
2596.07 0
2596.19 0
2596.31 0
2596.42 0
2596.54 0
2596.66 0
2596.77 0
2596.89 0
2597.01 3
2597.12 11
2597.24 18
2597.36 24
2597.47 27
2597.59 28
2597.71 27
2597.83 26
2597.94 25
2598.06 25
2598.18 27
2598.29 32
2598.41 38
2598.53 47
2598.64 56
2598.76 64
2598.88 71
2598.99 75
2599.11 75
2599.23 72
2599.34 66
2599.46 58
2599.58 49
2599.70 41
2599.81 35
2599.93 32
2600.05 31
2600.16 33
2600.28 37
2600.40 44
2600.51 52
2600.63 62
2600.75 73
2600.86 84
2600.98 94
2601.10 103
2601.21 110
2601.33 114
2601.45 115
2601.57 113
2601.68 109
2601.80 103
2601.92 96
2602.03 89
2602.15 82
2602.27 77
2602.38 74
2602.50 74
2602.62 76
2602.73 79
2602.85 83
2602.97 87
2603.09 90
2603.20 93
2603.32 94
2603.44 96
2603.55 98
2603.67 100
2603.79 103
2603.90 104
2604.02 105
2604.14 104
2604.26 100
2604.37 94
2604.49 87
2604.61 79
2604.72 70
2604.84 61
2604.96 53
2605.07 44
2605.19 36
2605.31 28
2605.43 21
2605.54 16
2605.66 14
2605.78 15
2605.89 20
2606.01 27
2606.13 37
2606.24 47
2606.36 57
2606.48 65
2606.60 70
2606.71 72
2606.83 72
2606.95 71
2607.06 70
2607.18 69
2607.30 70
2607.42 72
2607.53 76
2607.65 81
2607.77 88
2607.88 96
2608.00 106
2608.12 119
2608.23 132
2608.35 145
2608.47 158
2608.59 169
2608.70 178
2608.82 187
2608.94 196
2609.05 205
2609.17 217
2609.29 229
2609.41 243
2609.52 257
2609.64 269
2609.76 280
2609.87 288
2609.99 294
2610.11 298
2610.23 301
2610.34 304
2610.46 305
2610.58 306
2610.69 306
2610.81 304
2610.93 302
2611.05 299
2611.16 297
2611.28 294
2611.40 292
2611.51 291
2611.63 289
2611.75 286
2611.87 282
2611.98 278
2612.10 274
2612.22 271
2612.33 269
2612.45 268
2612.57 266
2612.69 264
2612.80 260
2612.92 253
2613.04 244
2613.15 233
2613.27 224
2613.39 216
2613.51 212
2613.62 212
2613.74 216
2613.86 221
2613.97 225
2614.09 229
2614.21 229
2614.33 227
2614.44 223
2614.56 217
2614.68 212
2614.79 207
2614.91 203
2615.03 198
2615.15 192
2615.26 183
2615.38 171
2615.50 156
2615.62 138
2615.73 119
2615.85 101
2615.97 86
2616.08 74
2616.20 67
2616.32 64
2616.44 65
2616.55 68
2616.67 72
2616.79 74
2616.91 75
2617.02 74
2617.14 71
2617.26 68
2617.37 64
2617.49 61
2617.61 59
2617.73 59
2617.84 60
2617.96 61
2618.08 62
2618.20 62
2618.31 60
2618.43 56
2618.55 52
2618.66 48
2618.78 44
2618.90 42
2619.02 42
2619.13 45
2619.25 48
2619.37 52
2619.49 55
2619.60 58
2619.72 60
2619.84 61
2619.95 62
2620.07 63
2620.19 64
2620.31 64
2620.42 64
2620.54 62
2620.66 59
2620.78 55
2620.89 51
2621.01 47
2621.13 45
2621.25 45
2621.36 47
2621.48 52
2621.60 59
2621.72 67
2621.83 76
2621.95 84
2622.07 90
2622.18 94
2622.30 96
2622.42 95
2622.54 91
2622.65 85
2622.77 78
2622.89 71
2623.01 66
2623.12 63
2623.24 62
2623.36 63
2623.48 65
2623.59 66
2623.71 65
2623.83 61
2623.95 56
2624.06 48
2624.18 41
2624.30 34
2624.42 30
2624.53 28
2624.65 29
2624.77 32
2624.89 35
2625.00 37
2625.12 39
2625.24 39
2625.36 38
2625.47 35
2625.59 32
2625.71 29
2625.83 26
2625.94 25
2626.06 24
2626.18 24
2626.29 25
2626.41 26
2626.53 26
2626.65 27
2626.76 27
2626.88 26
2627.00 25
2627.12 25
2627.23 24
2627.35 24
2627.47 24
2627.59 23
2627.70 23
2627.82 23
2627.94 23
2628.06 24
2628.17 26
2628.29 27
2628.41 28
2628.53 29
2628.65 30
2628.76 32
2628.88 34
2629.00 38
2629.12 43
2629.23 49
2629.35 54
2629.47 59
2629.59 60
2629.70 60
2629.82 56
2629.94 50
2630.06 43
2630.17 36
2630.29 29
2630.41 23
2630.53 19
2630.64 17
2630.76 16
2630.88 17
2631.00 20
2631.11 23
2631.23 25
2631.35 28
2631.47 30
2631.58 30
2631.70 30
2631.82 29
2631.94 27
2632.05 24
2632.17 22
2632.29 19
2632.41 17
2632.52 16
2632.64 17
2632.76 19
2632.88 22
2633.00 27
2633.11 32
2633.23 36
2633.35 39
2633.47 41
2633.58 39
2633.70 35
2633.82 29
2633.94 23
2634.05 18
2634.17 15
2634.29 13
2634.41 14
2634.52 15
2634.64 17
2634.76 19
2634.88 20
2635.00 21
2635.11 23
2635.23 25
2635.35 28
2635.47 33
2635.58 39
2635.70 46
2635.82 52
2635.94 58
2636.05 63
2636.17 66
2636.29 68
2636.41 67
2636.53 65
2636.64 62
2636.76 59
2636.88 56
2637.00 54
2637.11 53
2637.23 53
2637.35 54
2637.47 55
2637.58 54
2637.70 53
2637.82 49
2637.94 45
2638.06 41
2638.17 36
2638.29 33
2638.41 31
2638.53 31
2638.64 32
2638.76 33
2638.88 35
2639.00 36
2639.12 35
2639.23 33
2639.35 30
2639.47 25
2639.59 19
2639.70 14
2639.82 10
2639.94 8
2640.06 7
2640.18 9
2640.29 12
2640.41 15
2640.53 18
2640.65 20
2640.76 20
2640.88 19
2641.00 17
2641.12 15
2641.24 15
2641.35 16
2641.47 19
2641.59 23
2641.71 27
2641.82 30
2641.94 31
2642.06 29
2642.18 26
2642.30 21
2642.41 16
2642.53 11
2642.65 6
2642.77 2
2642.89 0
2643.00 0
2643.12 0
2643.24 0
2643.36 0
2643.47 0
2643.59 0
2643.71 0
2643.83 5
2643.95 8
2644.06 11
2644.18 11
2644.30 10
2644.42 8
2644.54 6
2644.65 4
2644.77 2
2644.89 1
2645.01 0
2645.13 1
2645.24 3
2645.36 5
2645.48 7
2645.60 8
2645.71 8
2645.83 7
2645.95 5
2646.07 3
2646.19 0
2646.30 0
2646.42 0
2646.54 0
2646.66 0
2646.78 1
2646.89 2
2647.01 3
2647.13 4
2647.25 6
2647.37 9
2647.48 14
2647.60 21
2647.72 27
2647.84 33
2647.96 38
2648.07 41
2648.19 42
2648.31 42
2648.43 42
2648.55 42
2648.66 43
2648.78 46
2648.90 50
2649.02 55
2649.14 60
2649.25 64
2649.37 68
2649.49 71
2649.61 73
2649.73 76
2649.84 79
2649.96 82
2650.08 86
2650.20 90
2650.32 92
2650.43 92
2650.55 89
2650.67 84
2650.79 75
2650.91 65
2651.02 54
2651.14 44
2651.26 36
2651.38 31
2651.50 28
2651.61 28
2651.73 30
2651.85 33
2651.97 36
2652.09 38
2652.20 39
2652.32 38
2652.44 35
2652.56 32
2652.68 28
2652.79 24
2652.91 20
2653.03 16
2653.15 13
2653.27 9
2653.38 4
2653.50 0
2653.62 0
2653.74 0
2653.86 0
2653.97 0
2654.09 0
2654.21 0
2654.33 0
2654.45 1
2654.57 6
2654.68 11
2654.80 17
2654.92 22
2655.04 28
2655.16 34
2655.27 40
2655.39 45
2655.51 49
2655.63 50
2655.75 48
2655.86 44
2655.98 37
2656.10 30
2656.22 23
2656.34 17
2656.46 13
2656.57 12
2656.69 12
2656.81 14
2656.93 17
2657.05 20
2657.16 23
2657.28 24
2657.40 24
2657.52 23
2657.64 21
2657.76 18
2657.87 15
2657.99 14
2658.11 14
2658.23 16
2658.35 20
2658.46 25
2658.58 32
2658.70 38
2658.82 43
2658.94 46
2659.06 47
2659.17 46
2659.29 43
2659.41 40
2659.53 36
2659.65 32
2659.76 29
2659.88 27
2660.00 26
2660.12 25
2660.24 26
2660.36 28
2660.47 31
2660.59 35
2660.71 39
2660.83 44
2660.95 47
2661.07 50
2661.18 51
2661.30 49
2661.42 45
2661.54 37
2661.66 28
2661.77 19
2661.89 10
2662.01 5
2662.13 2
2662.25 4
2662.37 9
2662.48 15
2662.60 20
2662.72 24
2662.84 24
2662.96 22
2663.08 19
2663.19 16
2663.31 14
2663.43 15
2663.55 18
2663.67 23
2663.79 29
2663.90 35
2664.02 41
2664.14 46
2664.26 50
2664.38 53
2664.50 56
2664.61 60
2664.73 63
2664.85 66
2664.97 70
2665.09 75
2665.21 80
2665.32 87
2665.44 94
2665.56 102
2665.68 110
2665.80 117
2665.92 121
2666.03 121
2666.15 119
2666.27 113
2666.39 105
2666.51 97
2666.63 89
2666.74 83
2666.86 79
2666.98 77
2667.10 76
2667.22 74
2667.34 71
2667.45 67
2667.57 62
2667.69 56
2667.81 51
2667.93 47
2668.05 46
2668.17 47
2668.28 49
2668.40 52
2668.52 56
2668.64 58
2668.76 60
2668.88 60
2668.99 59
2669.11 57
2669.23 55
2669.35 52
2669.47 48
2669.59 44
2669.70 40
2669.82 37
2669.94 34
2670.06 33
2670.18 33
2670.30 35
2670.42 37
2670.53 40
2670.65 43
2670.77 45
2670.89 47
2671.01 48
2671.13 50
2671.24 52
2671.36 54
2671.48 56
2671.60 58
2671.72 60
2671.84 60
2671.96 60
2672.07 59
2672.19 58
2672.31 56
2672.43 54
2672.55 51
2672.67 49
2672.79 46
2672.90 44
2673.02 44
2673.14 46
2673.26 50
2673.38 56
2673.50 63
2673.62 69
2673.73 74
2673.85 77
2673.97 78
2674.09 76
2674.21 73
2674.33 68
2674.44 61
2674.56 54
2674.68 46
2674.80 38
2674.92 32
2675.04 27
2675.16 23
2675.27 21
2675.39 20
2675.51 20
2675.63 20
2675.75 21
2675.87 22
2675.99 23
2676.10 26
2676.22 29
2676.34 33
2676.46 38
2676.58 44
2676.70 49
2676.82 53
2676.93 57
2677.05 59
2677.17 59
2677.29 58
2677.41 56
2677.53 54
2677.65 54
2677.77 56
2677.88 60
2678.00 67
2678.12 75
2678.24 83
2678.36 89
2678.48 92
2678.60 92
2678.71 88
2678.83 82
2678.95 75
2679.07 69
2679.19 64
2679.31 61
2679.43 61
2679.54 62
2679.66 64
2679.78 65
2679.90 66
2680.02 65
2680.14 64
2680.26 62
2680.38 60
2680.49 59
2680.61 58
2680.73 58
2680.85 59
2680.97 60
2681.09 61
2681.21 61
2681.33 61
2681.44 60
2681.56 58
2681.68 56
2681.80 54
2681.92 52
2682.04 49
2682.16 48
2682.27 47
2682.39 47
2682.51 48
2682.63 50
2682.75 53
2682.87 57
2682.99 63
2683.11 69
2683.22 75
2683.34 80
2683.46 84
2683.58 85
2683.70 85
2683.82 83
2683.94 79
2684.06 76
2684.17 73
2684.29 71
2684.41 71
2684.53 72
2684.65 74
2684.77 75
2684.89 75
2685.01 75
2685.13 73
2685.24 71
2685.36 69
2685.48 66
2685.60 63
2685.72 60
2685.84 56
2685.96 51
2686.08 47
2686.19 43
2686.31 40
2686.43 40
2686.55 41
2686.67 45
2686.79 51
2686.91 58
2687.03 65
2687.14 71
2687.26 76
2687.38 79
2687.50 80
2687.62 80
2687.74 79
2687.86 78
2687.98 77
2688.10 75
2688.21 74
2688.33 72
2688.45 72
2688.57 73
2688.69 76
2688.81 81
2688.93 89
2689.05 97
2689.17 105
2689.28 112
2689.40 117
2689.52 120
2689.64 121
2689.76 120
2689.88 120
2690.00 120
2690.12 122
2690.24 127
2690.35 133
2690.47 140
2690.59 148
2690.71 154
2690.83 157
2690.95 157
2691.07 153
2691.19 147
2691.31 140
2691.42 133
2691.54 127
2691.66 124
2691.78 122
2691.90 123
2692.02 125
2692.14 129
2692.26 133
2692.38 138
2692.49 144
2692.61 151
2692.73 157
2692.85 163
2692.97 169
2693.09 174
2693.21 179
2693.33 186
2693.45 195
2693.57 207
2693.68 223
2693.80 241
2693.92 261
2694.04 281
2694.16 301
2694.28 320
2694.40 338
2694.52 358
2694.64 380
2694.76 405
2694.87 434
2694.99 468
2695.11 505
2695.23 544
2695.35 584
2695.47 622
2695.59 658
2695.71 690
2695.83 717
2695.95 736
2696.06 748
2696.18 751
2696.30 747
2696.42 736
2696.54 720
2696.66 701
2696.78 682
2696.90 664
2697.02 648
2697.14 634
2697.26 621
2697.37 610
2697.49 598
2697.61 586
2697.73 574
2697.85 562
2697.97 553
2698.09 545
2698.21 539
2698.33 536
2698.45 532
2698.56 526
2698.68 518
2698.80 506
2698.92 488
2699.04 467
2699.16 443
2699.28 417
2699.40 392
2699.52 368
2699.64 348
2699.76 332
2699.87 321
2699.99 314
2700.11 311
2700.23 309
2700.35 308
2700.47 306
2700.59 302
2700.71 297
2700.83 289
2700.95 281
2701.07 272
2701.19 263
2701.30 255
2701.42 247
2701.54 239
2701.66 231
2701.78 224
2701.90 218
2702.02 211
2702.14 206
2702.26 199
2702.38 193
2702.50 186
2702.62 179
2702.73 172
2702.85 166
2702.97 161
2703.09 157
2703.21 154
2703.33 151
2703.45 148
2703.57 144
2703.69 139
2703.81 134
2703.93 129
2704.05 125
2704.16 122
2704.28 120
2704.40 119
2704.52 116
2704.64 112
2704.76 106
2704.88 99
2705.00 91
2705.12 82
2705.24 74
2705.36 67
2705.48 61
2705.60 57
2705.71 53
2705.83 51
2705.95 50
2706.07 50
2706.19 52
2706.31 54
2706.43 57
2706.55 59
2706.67 60
2706.79 61
2706.91 60
2707.03 60
2707.15 59
2707.27 57
2707.38 54
2707.50 50
2707.62 44
2707.74 37
2707.86 28
2707.98 19
2708.10 10
2708.22 2
2708.34 0
2708.46 0
2708.58 0
2708.70 0
2708.82 0
2708.94 0
2709.05 0
2709.17 3
2709.29 9
2709.41 16
2709.53 22
2709.65 28
2709.77 32
2709.89 34
2710.01 34
2710.13 30
2710.25 24
2710.37 17
2710.49 9
2710.61 3
2710.73 0
2710.84 0
2710.96 0
2711.08 0
2711.20 0
2711.32 0
2711.44 0
2711.56 0
2711.68 0
2711.80 1
2711.92 5
2712.04 9
2712.16 12
2712.28 12
2712.40 10
2712.52 5
2712.64 0
2712.75 0
2712.87 0
2712.99 0
2713.11 0
2713.23 4
2713.35 12
2713.47 22
2713.59 31
2713.71 38
2713.83 43
2713.95 45
2714.07 45
2714.19 43
2714.31 40
2714.43 36
2714.55 33
2714.67 30
2714.78 28
2714.90 26
2715.02 25
2715.14 23
2715.26 22
2715.38 22
2715.50 22
2715.62 22
2715.74 24
2715.86 26
2715.98 30
2716.10 35
2716.22 40
2716.34 46
2716.46 53
2716.58 60
2716.70 66
2716.82 71
2716.94 75
2717.05 77
2717.17 79
2717.29 79
2717.41 80
2717.53 82
2717.65 86
2717.77 90
2717.89 94
2718.01 99
2718.13 102
2718.25 105
2718.37 107
2718.49 109
2718.61 111
2718.73 112
2718.85 115
2718.97 117
2719.09 121
2719.21 126
2719.33 132
2719.44 138
2719.56 145
2719.68 150
2719.80 154
2719.92 154
2720.04 151
2720.16 144
2720.28 136
2720.40 128
2720.52 121
2720.64 119
2720.76 120
2720.88 125
2721.00 131
2721.12 136
2721.24 139
2721.36 139
2721.48 135
2721.60 129
2721.72 123
2721.84 119
2721.96 118
2722.08 120
2722.20 124
2722.31 129
2722.43 132
2722.55 132
2722.67 128
2722.79 119
2722.91 108
2723.03 95
2723.15 82
2723.27 71
2723.39 63
2723.51 59
2723.63 60
2723.75 64
2723.87 70
2723.99 78
2724.11 87
2724.23 95
2724.35 102
2724.47 108
2724.59 112
2724.71 115
2724.83 117
2724.95 117
2725.07 116
2725.19 113
2725.31 109
2725.43 104
2725.55 100
2725.66 98
2725.78 97
2725.90 99
2726.02 102
2726.14 107
2726.26 113
2726.38 117
2726.50 118
2726.62 116
2726.74 109
2726.86 100
2726.98 88
2727.10 75
2727.22 64
2727.34 55
2727.46 49
2727.58 47
2727.70 48
2727.82 51
2727.94 56
2728.06 60
2728.18 64
2728.30 66
2728.42 66
2728.54 63
2728.66 59
2728.78 55
2728.90 50
2729.02 47
2729.14 45
2729.26 45
2729.38 46
2729.50 46
2729.62 46
2729.74 45
2729.86 44
2729.98 43
2730.09 43
2730.21 44
2730.33 47
2730.45 51
2730.57 54
2730.69 56
2730.81 57
2730.93 56
2731.05 53
2731.17 48
2731.29 42
2731.41 35
2731.53 26
2731.65 16
2731.77 7
2731.89 0
2732.01 0
2732.13 0
2732.25 0
2732.37 0
2732.49 0
2732.61 0
2732.73 0
2732.85 3
2732.97 7
2733.09 10
2733.21 13
2733.33 16
2733.45 19
2733.57 22
2733.69 26
2733.81 29
2733.93 32
2734.05 35
2734.17 37
2734.29 40
2734.41 42
2734.53 44
2734.65 46
2734.77 48
2734.89 50
2735.01 51
2735.13 54
2735.25 56
2735.37 59
2735.49 62
2735.61 65
2735.73 68
2735.85 69
2735.97 69
2736.09 66
2736.21 62
2736.33 56
2736.45 50
2736.57 45
2736.69 39
2736.81 35
2736.93 30
2737.05 26
2737.17 21
2737.29 16
2737.41 11
2737.53 6
2737.65 2
2737.77 0
2737.89 0
2738.01 1
2738.13 5
2738.25 10
2738.37 15
2738.49 20
2738.61 24
2738.73 26
2738.85 27
2738.97 25
2739.09 22
2739.21 19
2739.33 16
2739.45 14
2739.57 14
2739.69 16
2739.81 19
2739.93 24
2740.05 29
2740.17 35
2740.29 40
2740.41 46
2740.53 53
2740.65 59
2740.77 65
2740.89 70
2741.01 73
2741.13 74
2741.25 73
2741.37 71
2741.49 68
2741.61 64
2741.73 62
2741.85 61
2741.97 63
2742.09 66
2742.21 72
2742.33 78
2742.45 86
2742.57 94
2742.69 102
2742.81 108
2742.93 114
2743.05 119
2743.17 122
2743.29 125
2743.41 126
2743.53 126
2743.65 125
2743.77 122
2743.89 119
2744.01 115
2744.13 112
2744.25 110
2744.37 109
2744.49 110
2744.61 110
2744.73 109
2744.85 106
2744.97 101
2745.09 94
2745.21 87
2745.33 79
2745.45 72
2745.57 67
2745.69 63
2745.81 60
2745.93 58
2746.05 55
2746.17 53
2746.29 51
2746.41 49
2746.53 47
2746.65 46
2746.77 47
2746.89 49
2747.01 52
2747.13 56
2747.25 61
2747.37 64
2747.49 67
2747.61 67
2747.73 66
2747.85 63
2747.97 60
2748.09 56
2748.21 54
2748.33 53
2748.45 53
2748.57 54
2748.69 54
2748.81 55
2748.93 54
2749.05 52
2749.17 50
2749.29 49
2749.41 48
2749.53 48
2749.65 51
2749.77 55
2749.89 60
2750.01 65
2750.13 70
2750.25 74
2750.37 76
2750.50 77
2750.62 77
2750.74 76
2750.86 75
2750.98 76
2751.10 78
2751.22 80
2751.34 83
2751.46 85
2751.58 86
2751.70 85
2751.82 84
2751.94 83
2752.06 83
2752.18 85
2752.30 89
2752.42 95
2752.54 100
2752.66 104
2752.78 107
2752.90 108
2753.02 107
2753.14 105
2753.26 103
2753.38 100
2753.50 98
2753.62 95
2753.74 92
2753.86 89
2753.98 86
2754.10 83
2754.22 80
2754.34 79
2754.46 78
2754.58 79
2754.70 81
2754.83 83
2754.95 83
2755.07 83
2755.19 82
2755.31 79
2755.43 77
2755.55 74
2755.67 73
2755.79 72
2755.91 72
2756.03 71
2756.15 70
2756.27 67
2756.39 64
2756.51 61
2756.63 58
2756.75 55
2756.87 53
2756.99 52
2757.11 49
2757.23 46
2757.35 41
2757.47 35
2757.59 28
2757.71 21
2757.83 15
2757.95 10
2758.07 6
2758.20 3
2758.32 1
2758.44 0
2758.56 0
2758.68 0
2758.80 0
2758.92 0
2759.04 0
2759.16 0
2759.28 0
2759.40 5
2759.52 12
2759.64 19
2759.76 26
2759.88 31
2760.00 36
2760.12 39
2760.24 42
2760.36 44
2760.48 44
2760.60 43
2760.72 40
2760.84 36
2760.96 31
2761.09 26
2761.21 21
2761.33 18
2761.45 18
2761.57 19
2761.69 23
2761.81 29
2761.93 36
2762.05 43
2762.17 50
2762.29 56
2762.41 60
2762.53 62
2762.65 61
2762.77 58
2762.89 53
2763.01 47
2763.13 42
2763.25 38
2763.37 36
2763.49 37
2763.62 41
2763.74 46
2763.86 52
2763.98 57
2764.10 60
2764.22 61
2764.34 60
2764.46 57
2764.58 53
2764.70 51
2764.82 50
2764.94 51
2765.06 53
2765.18 57
2765.30 60
2765.42 63
2765.54 65
2765.66 66
2765.79 66
2765.91 68
2766.03 70
2766.15 73
2766.27 79
2766.39 85
2766.51 92
2766.63 101
2766.75 109
2766.87 117
2766.99 124
2767.11 128
2767.23 129
2767.35 128
2767.47 124
2767.59 120
2767.71 115
2767.84 113
2767.96 114
2768.08 119
2768.20 128
2768.32 139
2768.44 151
2768.56 164
2768.68 175
2768.80 184
2768.92 190
2769.04 193
2769.16 191
2769.28 185
2769.40 175
2769.52 162
2769.64 149
2769.77 136
2769.89 126
2770.01 119
2770.13 117
2770.25 117
2770.37 118
2770.49 120
2770.61 120
2770.73 118
2770.85 115
2770.97 111
2771.09 107
2771.21 104
2771.33 100
2771.45 97
2771.58 93
2771.70 88
2771.82 81
2771.94 74
2772.06 67
2772.18 61
2772.30 56
2772.42 53
2772.54 51
2772.66 50
2772.78 48
2772.90 46
2773.02 43
2773.14 40
2773.26 36
2773.39 32
2773.51 28
2773.63 25
2773.75 24
2773.87 23
2773.99 23
2774.11 24
2774.23 25
2774.35 27
2774.47 29
2774.59 32
2774.71 35
2774.83 38
2774.96 42
2775.08 46
2775.20 49
2775.32 51
2775.44 53
2775.56 53
2775.68 53
2775.80 52
2775.92 51
2776.04 49
2776.16 49
2776.28 49
2776.40 50
2776.53 52
2776.65 56
2776.77 60
2776.89 64
2777.01 67
2777.13 68
2777.25 67
2777.37 65
2777.49 60
2777.61 55
2777.73 48
2777.85 42
2777.98 36
2778.10 30
2778.22 24
2778.34 19
2778.46 15
2778.58 11
2778.70 8
2778.82 6
2778.94 4
2779.06 3
2779.18 3
2779.30 3
2779.43 3
2779.55 3
2779.67 2
2779.79 1
2779.91 1
2780.03 1
2780.15 3
2780.27 5
2780.39 8
2780.51 10
2780.63 12
2780.75 11
2780.88 9
2781.00 6
2781.12 3
2781.24 2
2781.36 2
2781.48 5
2781.60 9
2781.72 15
2781.84 21
2781.96 26
2782.08 31
2782.21 34
2782.33 36
2782.45 37
2782.57 37
2782.69 36
2782.81 34
2782.93 31
2783.05 28
2783.17 25
2783.29 23
2783.41 22
2783.54 22
2783.66 23
2783.78 24
2783.90 25
2784.02 25
2784.14 23
2784.26 21
2784.38 17
2784.50 14
2784.62 11
2784.75 9
2784.87 8
2784.99 8
2785.11 10
2785.23 12
2785.35 15
2785.47 17
2785.59 20
2785.71 22
2785.83 23
2785.96 24
2786.08 23
2786.20 23
2786.32 21
2786.44 20
2786.56 18
2786.68 16
2786.80 14
2786.92 11
2787.04 8
2787.17 6
2787.29 3
2787.41 0
2787.53 0
2787.65 0
2787.77 0
2787.89 0
2788.01 1
2788.13 3
2788.25 4
2788.38 5
2788.50 5
2788.62 3
2788.74 1
2788.86 0
2788.98 0
2789.10 0
2789.22 0
2789.34 0
2789.47 0
2789.59 0
2789.71 0
2789.83 2
2789.95 4
2790.07 6
2790.19 7
2790.31 9
2790.43 10
2790.56 11
2790.68 12
2790.80 14
2790.92 15
2791.04 18
2791.16 20
2791.28 22
2791.40 25
2791.52 27
2791.65 30
2791.77 32
2791.89 35
2792.01 39
2792.13 42
2792.25 45
2792.37 47
2792.49 48
2792.61 49
2792.74 49
2792.86 49
2792.98 50
2793.10 50
2793.22 51
2793.34 52
2793.46 53
2793.58 54
2793.70 54
2793.83 55
2793.95 55
2794.07 55
2794.19 56
2794.31 57
2794.43 58
2794.55 59
2794.67 60
2794.80 61
2794.92 61
2795.04 62
2795.16 62
2795.28 63
2795.40 64
2795.52 64
2795.64 64
2795.76 63
2795.89 62
2796.01 60
2796.13 59
2796.25 59
2796.37 60
2796.49 63
2796.61 67
2796.73 70
2796.86 72
2796.98 71
2797.10 68
2797.22 62
2797.34 56
2797.46 50
2797.58 46
2797.70 44
2797.83 44
2797.95 46
2798.07 49
2798.19 51
2798.31 53
2798.43 53
2798.55 52
2798.67 49
2798.80 46
2798.92 42
2799.04 39
2799.16 36
2799.28 35
2799.40 35
2799.52 37
2799.64 40
2799.77 45
2799.89 50
2800.01 53
2800.13 55
2800.25 54
2800.37 50
2800.49 44
2800.62 39
2800.74 36
2800.86 36
2800.98 40
2801.10 47
2801.22 55
2801.34 63
2801.46 69
2801.59 71
2801.71 68
2801.83 63
2801.95 55
2802.07 46
2802.19 38
2802.31 31
2802.44 26
2802.56 23
2802.68 21
2802.80 21
2802.92 22
2803.04 25
2803.16 30
2803.28 36
2803.41 43
2803.53 50
2803.65 55
2803.77 58
2803.89 58
2804.01 55
2804.13 51
2804.26 47
2804.38 44
2804.50 43
2804.62 44
2804.74 46
2804.86 48
2804.98 50
2805.11 50
2805.23 48
2805.35 46
2805.47 45
2805.59 45
2805.71 48
2805.83 52
2805.96 58
2806.08 64
2806.20 69
2806.32 71
2806.44 70
2806.56 66
2806.68 60
2806.81 53
2806.93 44
2807.05 37
2807.17 30
2807.29 24
2807.41 19
2807.53 15
2807.66 12
2807.78 10
2807.90 9
2808.02 8
2808.14 7
2808.26 8
2808.39 9
2808.51 12
2808.63 17
2808.75 23
2808.87 31
2808.99 39
2809.11 46
2809.24 52
2809.36 55
2809.48 56
2809.60 55
2809.72 52
2809.84 50
2809.96 48
2810.09 48
2810.21 50
2810.33 53
2810.45 58
2810.57 63
2810.69 69
2810.82 74
2810.94 79
2811.06 82
2811.18 83
2811.30 82
2811.42 80
2811.54 75
2811.67 70
2811.79 63
2811.91 55
2812.03 46
2812.15 38
2812.27 30
2812.40 23
2812.52 19
2812.64 16
2812.76 15
2812.88 16
2813.00 17
2813.12 19
2813.25 21
2813.37 22
2813.49 23
2813.61 24
2813.73 26
2813.85 28
2813.98 31
2814.10 34
2814.22 37
2814.34 38
2814.46 37
2814.58 35
2814.71 29
2814.83 23
2814.95 15
2815.07 7
2815.19 1
2815.31 0
2815.44 0
2815.56 0
2815.68 0
2815.80 0
2815.92 1
2816.04 4
2816.17 6
2816.29 8
2816.41 9
2816.53 10
2816.65 11
2816.77 14
2816.90 19
2817.02 26
2817.14 33
2817.26 41
2817.38 49
2817.50 54
2817.63 57
2817.75 58
2817.87 56
2817.99 52
2818.11 47
2818.23 43
2818.36 39
2818.48 35
2818.60 33
2818.72 32
2818.84 31
2818.96 31
2819.09 31
2819.21 31
2819.33 31
2819.45 32
2819.57 32
2819.69 33
2819.82 33
2819.94 34
2820.06 36
2820.18 37
2820.30 39
2820.42 40
2820.55 42
2820.67 43
2820.79 46
2820.91 49
2821.03 54
2821.16 61
2821.28 69
2821.40 77
2821.52 85
2821.64 91
2821.76 94
2821.89 93
2822.01 90
2822.13 84
2822.25 76
2822.37 67
2822.50 57
2822.62 48
2822.74 40
2822.86 35
2822.98 31
2823.10 29
2823.23 29
2823.35 29
2823.47 29
2823.59 27
2823.71 23
2823.83 18
2823.96 12
2824.08 5
2824.20 0
2824.32 0
2824.44 0
2824.57 0
2824.69 0
2824.81 0
2824.93 0
2825.05 0
2825.18 1
2825.30 4
2825.42 8
2825.54 13
2825.66 18
2825.78 25
2825.91 33
2826.03 42
2826.15 52
2826.27 60
2826.39 68
2826.52 73
2826.64 77
2826.76 78
2826.88 76
2827.00 73
2827.12 69
2827.25 63
2827.37 57
2827.49 51
2827.61 46
2827.73 41
2827.86 37
2827.98 33
2828.10 29
2828.22 26
2828.34 23
2828.47 20
2828.59 18
2828.71 18
2828.83 19
2828.95 21
2829.08 23
2829.20 23
2829.32 21
2829.44 18
2829.56 13
2829.69 9
2829.81 6
2829.93 6
2830.05 8
2830.17 13
2830.30 18
2830.42 23
2830.54 28
2830.66 31
2830.78 33
2830.90 34
2831.03 35
2831.15 36
2831.27 38
2831.39 39
2831.51 40
2831.64 42
2831.76 45
2831.88 48
2832.00 53
2832.12 59
2832.25 65
2832.37 71
2832.49 75
2832.61 78
2832.73 80
2832.86 80
2832.98 80
2833.10 79
2833.22 79
2833.34 78
2833.47 77
2833.59 76
2833.71 75
2833.83 74
2833.95 73
2834.08 73
2834.20 75
2834.32 77
2834.44 81
2834.57 86
2834.69 90
2834.81 95
2834.93 99
2835.05 101
2835.18 101
2835.30 100
2835.42 98
2835.54 97
2835.66 97
2835.79 98
2835.91 102
2836.03 108
2836.15 113
2836.27 117
2836.40 119
2836.52 117
2836.64 112
2836.76 104
2836.88 95
2837.01 84
2837.13 73
2837.25 62
2837.37 51
2837.50 41
2837.62 32
2837.74 25
2837.86 20
2837.98 19
2838.11 20
2838.23 23
2838.35 26
2838.47 28
2838.59 28
2838.72 26
2838.84 22
2838.96 17
2839.08 12
2839.21 8
2839.33 4
2839.45 3
2839.57 3
2839.69 5
2839.82 8
2839.94 13
2840.06 17
2840.18 21
2840.30 24
2840.43 26
2840.55 28
2840.67 30
2840.79 32
2840.92 34
2841.04 36
2841.16 38
2841.28 40
2841.40 41
2841.53 41
2841.65 41
2841.77 39
2841.89 38
2842.02 35
2842.14 33
2842.26 32
2842.38 30
2842.50 30
2842.63 30
2842.75 32
2842.87 36
2842.99 41
2843.12 47
2843.24 54
2843.36 61
2843.48 67
2843.60 73
2843.73 79
2843.85 84
2843.97 89
2844.09 94
2844.22 99
2844.34 104
2844.46 108
2844.58 111
2844.70 113
2844.83 114
2844.95 112
2845.07 109
2845.19 104
2845.32 98
2845.44 93
2845.56 87
2845.68 82
2845.80 77
2845.93 72
2846.05 67
2846.17 61
2846.29 54
2846.42 47
2846.54 40
2846.66 34
2846.78 30
2846.91 27
2847.03 26
2847.15 25
2847.27 23
2847.40 21
2847.52 17
2847.64 12
2847.76 8
2847.88 5
2848.01 4
2848.13 6
2848.25 12
2848.37 18
2848.50 26
2848.62 31
2848.74 34
2848.86 35
2848.99 33
2849.11 30
2849.23 27
2849.35 25
2849.47 26
2849.60 29
2849.72 35
2849.84 43
2849.96 51
2850.09 61
2850.21 70
2850.33 80
2850.45 89
2850.58 96
2850.70 102
2850.82 105
2850.94 106
2851.07 103
2851.19 98
2851.31 92
2851.43 85
2851.56 78
2851.68 73
2851.80 70
2851.92 68
2852.05 66
2852.17 65
2852.29 62
2852.41 59
2852.54 55
2852.66 52
2852.78 48
2852.90 47
2853.02 47
2853.15 50
2853.27 54
2853.39 59
2853.51 65
2853.64 71
2853.76 76
2853.88 79
2854.00 80
2854.13 79
2854.25 76
2854.37 72
2854.49 66
2854.62 61
2854.74 57
2854.86 55
2854.98 54
2855.11 54
2855.23 53
2855.35 52
2855.47 50
2855.60 45
2855.72 40
2855.84 34
2855.96 29
2856.09 25
2856.21 21
2856.33 18
2856.45 15
2856.58 12
2856.70 9
2856.82 5
2856.94 1
2857.07 0
2857.19 0
2857.31 0
2857.43 0
2857.56 0
2857.68 0
2857.80 0
2857.92 0
2858.05 0
2858.17 0
2858.29 3
2858.42 8
2858.54 14
2858.66 21
2858.78 28
2858.91 35
2859.03 42
2859.15 47
2859.27 52
2859.40 57
2859.52 62
2859.64 67
2859.76 73
2859.89 80
2860.01 87
2860.13 95
2860.25 102
2860.38 108
2860.50 113
2860.62 116
2860.74 119
2860.87 120
2860.99 120
2861.11 121
2861.23 123
2861.36 125
2861.48 129
2861.60 132
2861.73 135
2861.85 137
2861.97 137
2862.09 135
2862.22 131
2862.34 126
2862.46 120
2862.58 114
2862.71 111
2862.83 110
2862.95 112
2863.07 116
2863.20 123
2863.32 129
2863.44 135
2863.57 139
2863.69 141
2863.81 141
2863.93 140
2864.06 136
2864.18 131
2864.30 125
2864.42 119
2864.55 111
2864.67 104
2864.79 97
2864.91 92
2865.04 88
2865.16 87
2865.28 87
2865.41 89
2865.53 92
2865.65 93
2865.77 94
2865.90 93
2866.02 91
2866.14 87
2866.26 84
2866.39 80
2866.51 77
2866.63 74
2866.76 70
2866.88 65
2867.00 60
2867.12 55
2867.25 51
2867.37 48
2867.49 48
2867.61 50
2867.74 55
2867.86 60
2867.98 66
2868.11 69
2868.23 71
2868.35 70
2868.47 66
2868.60 60
2868.72 54
2868.84 48
2868.97 44
2869.09 41
2869.21 40
2869.33 40
2869.46 42
2869.58 44
2869.70 45
2869.82 47
2869.95 49
2870.07 50
2870.19 51
2870.32 52
2870.44 52
2870.56 52
2870.68 51
2870.81 50
2870.93 50
2871.05 50
2871.18 52
2871.30 55
2871.42 59
2871.54 63
2871.67 67
2871.79 71
2871.91 73
2872.04 75
2872.16 76
2872.28 77
2872.40 78
2872.53 79
2872.65 80
2872.77 80
2872.90 79
2873.02 77
2873.14 74
2873.26 70
2873.39 66
2873.51 62
2873.63 58
2873.76 55
2873.88 53
2874.00 52
2874.12 52
2874.25 53
2874.37 57
2874.49 61
2874.62 67
2874.74 73
2874.86 78
2874.99 83
2875.11 88
2875.23 91
2875.35 93
2875.48 95
2875.60 95
2875.72 95
2875.85 94
2875.97 91
2876.09 88
2876.21 85
2876.34 81
2876.46 78
2876.58 76
2876.71 74
2876.83 73
2876.95 72
2877.08 70
2877.20 68
2877.32 67
2877.44 66
2877.57 67
2877.69 70
2877.81 75
2877.94 81
2878.06 87
2878.18 93
2878.30 96
2878.43 96
2878.55 93
2878.67 88
2878.80 81
2878.92 73
2879.04 65
2879.17 58
2879.29 53
2879.41 49
2879.53 47
2879.66 46
2879.78 45
2879.90 44
2880.03 43
2880.15 42
2880.27 41
2880.40 40
2880.52 41
2880.64 44
2880.77 48
2880.89 53
2881.01 59
2881.13 63
2881.26 66
2881.38 67
2881.50 65
2881.63 63
2881.75 61
2881.87 59
2882.00 58
2882.12 57
2882.24 56
2882.36 54
2882.49 51
2882.61 48
2882.73 45
2882.86 41
2882.98 38
2883.10 36
2883.23 34
2883.35 34
2883.47 35
2883.60 37
2883.72 40
2883.84 45
2883.97 49
2884.09 54
2884.21 57
2884.33 59
2884.46 60
2884.58 60
2884.70 60
2884.83 62
2884.95 64
2885.07 68
2885.20 73
2885.32 78
2885.44 81
2885.57 81
2885.69 79
2885.81 74
2885.94 66
2886.06 58
2886.18 49
2886.30 41
2886.43 33
2886.55 28
2886.67 24
2886.80 22
2886.92 21
2887.04 22
2887.17 23
2887.29 25
2887.41 27
2887.54 29
2887.66 32
2887.78 36
2887.91 41
2888.03 48
2888.15 54
2888.28 60
2888.40 64
2888.52 65
2888.65 63
2888.77 59
2888.89 52
2889.01 47
2889.14 42
2889.26 41
2889.38 42
2889.51 47
2889.63 53
2889.75 60
2889.88 66
2890.00 71
2890.12 75
2890.25 79
2890.37 82
2890.49 87
2890.62 93
2890.74 100
2890.86 109
2890.99 117
2891.11 124
2891.23 129
2891.36 130
2891.48 129
2891.60 124
2891.73 117
2891.85 109
2891.97 101
2892.10 95
2892.22 91
2892.34 89
2892.47 89
2892.59 89
2892.71 89
2892.84 87
2892.96 84
2893.08 79
2893.21 74
2893.33 68
2893.45 63
2893.58 59
2893.70 56
2893.82 54
2893.95 54
2894.07 53
2894.19 53
2894.32 52
2894.44 51
2894.56 49
2894.69 47
2894.81 44
2894.93 42
2895.06 39
2895.18 38
2895.30 38
2895.43 39
2895.55 43
2895.67 49
2895.80 57
2895.92 66
2896.04 75
2896.17 83
2896.29 90
2896.41 95
2896.54 97
2896.66 97
2896.78 95
2896.91 92
2897.03 90
2897.15 89
2897.28 91
2897.40 95
2897.52 101
2897.65 108
2897.77 115
2897.89 120
2898.02 122
2898.14 122
2898.26 120
2898.39 116
2898.51 111
2898.63 105
2898.76 100
2898.88 94
2899.00 88
2899.13 83
2899.25 79
2899.37 77
2899.50 78
2899.62 81
2899.74 86
2899.87 92
2899.99 98
2900.12 103
2900.24 107
2900.36 110
2900.49 112
2900.61 113
2900.73 112
2900.86 111
2900.98 109
2901.10 106
2901.23 102
2901.35 98
2901.47 94
2901.60 90
2901.72 87
2901.84 84
2901.97 81
2902.09 78
2902.21 73
2902.34 67
2902.46 61
2902.58 53
2902.71 47
2902.83 41
2902.96 38
2903.08 36
2903.20 36
2903.33 35
2903.45 34
2903.57 33
2903.70 30
2903.82 27
2903.94 24
2904.07 24
2904.19 24
2904.31 26
2904.44 29
2904.56 31
2904.68 32
2904.81 31
2904.93 28
2905.06 24
2905.18 20
2905.30 17
2905.43 16
2905.55 16
2905.67 19
2905.80 22
2905.92 26
2906.04 30
2906.17 33
2906.29 36
2906.41 38
2906.54 40
2906.66 43
2906.79 46
2906.91 50
2907.03 54
2907.16 57
2907.28 58
2907.40 58
2907.53 56
2907.65 54
2907.77 53
2907.90 54
2908.02 56
2908.15 61
2908.27 67
2908.39 73
2908.52 77
2908.64 81
2908.76 82
2908.89 81
2909.01 79
2909.13 77
2909.26 73
2909.38 70
2909.51 65
2909.63 60
2909.75 55
2909.88 48
2910.00 41
2910.12 33
2910.25 26
2910.37 20
2910.49 15
2910.62 12
2910.74 11
2910.87 13
2910.99 17
2911.11 23
2911.24 28
2911.36 34
2911.48 39
2911.61 44
2911.73 48
2911.86 53
2911.98 57
2912.10 62
2912.23 66
2912.35 70
2912.47 72
2912.60 74
2912.72 74
2912.85 73
2912.97 71
2913.09 69
2913.22 65
2913.34 61
2913.46 55
2913.59 49
2913.71 42
2913.83 34
2913.96 27
2914.08 21
2914.21 17
2914.33 15
2914.45 16
2914.58 17
2914.70 20
2914.82 22
2914.95 24
2915.07 24
2915.20 22
2915.32 19
2915.44 15
2915.57 10
2915.69 7
2915.82 4
2915.94 3
2916.06 3
2916.19 5
2916.31 7
2916.43 11
2916.56 14
2916.68 18
2916.81 22
2916.93 26
2917.05 30
2917.18 33
2917.30 34
2917.42 35
2917.55 34
2917.67 32
2917.80 30
2917.92 29
2918.04 28
2918.17 29
2918.29 30
2918.42 33
2918.54 36
2918.66 38
2918.79 40
2918.91 42
2919.03 44
2919.16 46
2919.28 49
2919.41 53
2919.53 57
2919.65 61
2919.78 66
2919.90 71
2920.03 76
2920.15 81
2920.27 88
2920.40 96
2920.52 105
2920.64 113
2920.77 121
2920.89 128
2921.02 133
2921.14 137
2921.26 139
2921.39 141
2921.51 142
2921.64 143
2921.76 144
2921.88 144
2922.01 144
2922.13 145
2922.26 147
2922.38 152
2922.50 160
2922.63 171
2922.75 182
2922.88 192
2923.00 200
2923.12 204
2923.25 203
2923.37 200
2923.50 193
2923.62 186
2923.74 179
2923.87 173
2923.99 168
2924.11 164
2924.24 161
2924.36 158
2924.49 155
2924.61 151
2924.73 147
2924.86 142
2924.98 136
2925.11 129
2925.23 122
2925.35 115
2925.48 108
2925.60 102
2925.73 98
2925.85 95
2925.97 95
2926.10 96
2926.22 98
2926.35 100
2926.47 103
2926.59 104
2926.72 105
2926.84 105
2926.97 104
2927.09 104
2927.21 104
2927.34 104
2927.46 105
2927.59 106
2927.71 106
2927.84 105
2927.96 103
2928.08 100
2928.21 98
2928.33 97
2928.46 98
2928.58 101
2928.70 106
2928.83 112
2928.95 118
2929.08 124
2929.20 129
2929.32 133
2929.45 137
2929.57 140
2929.70 144
2929.82 147
2929.94 149
2930.07 149
2930.19 148
2930.32 144
2930.44 138
2930.56 131
2930.69 124
2930.81 119
2930.94 116
2931.06 115
2931.19 118
2931.31 122
2931.43 128
2931.56 132
2931.68 134
2931.81 132
2931.93 127
2932.05 118
2932.18 105
2932.30 91
2932.43 76
2932.55 61
2932.67 47
2932.80 35
2932.92 26
2933.05 20
2933.17 18
2933.30 18
2933.42 20
2933.54 23
2933.67 27
2933.79 29
2933.92 30
2934.04 30
2934.16 28
2934.29 26
2934.41 23
2934.54 21
2934.66 18
2934.79 17
2934.91 15
2935.03 14
2935.16 14
2935.28 14
2935.41 16
2935.53 19
2935.66 22
2935.78 24
2935.90 25
2936.03 23
2936.15 18
2936.28 11
2936.40 4
2936.52 0
2936.65 0
2936.77 0
2936.90 0
2937.02 0
2937.15 0
2937.27 0
2937.39 0
2937.52 1
2937.64 6
2937.77 14
2937.89 23
2938.02 33
2938.14 44
2938.26 54
2938.39 65
2938.51 74
2938.64 82
2938.76 89
2938.89 94
2939.01 99
2939.13 103
2939.26 107
2939.38 111
2939.51 114
2939.63 116
2939.76 118
2939.88 118
2940.00 118
2940.13 116
2940.25 113
2940.38 108
2940.50 103
2940.63 96
2940.75 89
2940.87 81
2941.00 74
2941.12 67
2941.25 60
2941.37 54
2941.50 47
2941.62 41
2941.74 34
2941.87 28
2941.99 21
2942.12 16
2942.24 11
2942.37 8
2942.49 6
2942.61 5
2942.74 4
2942.86 4
2942.99 5
2943.11 5
2943.24 6
2943.36 7
2943.49 9
2943.61 12
2943.73 15
2943.86 19
2943.98 23
2944.11 27
2944.23 30
2944.36 33
2944.48 36
2944.60 40
2944.73 44
2944.85 49
2944.98 54
2945.10 58
2945.23 62
2945.35 64
2945.48 63
2945.60 61
2945.72 58
2945.85 53
2945.97 49
2946.10 44
2946.22 41
2946.35 39
2946.47 38
2946.60 40
2946.72 43
2946.84 48
2946.97 53
2947.09 58
2947.22 62
2947.34 65
2947.47 67
2947.59 66
2947.72 64
2947.84 61
2947.96 57
2948.09 53
2948.21 50
2948.34 49
2948.46 50
2948.59 53
2948.71 59
2948.84 66
2948.96 73
2949.09 80
2949.21 84
2949.33 85
2949.46 84
2949.58 79
2949.71 73
2949.83 65
2949.96 56
2950.08 48
2950.21 40
2950.33 34
2950.45 28
2950.58 24
2950.70 21
2950.83 20
2950.95 21
2951.08 24
2951.20 27
2951.33 30
2951.45 32
2951.58 32
2951.70 31
2951.82 29
2951.95 27
2952.07 27
2952.20 30
2952.32 35
2952.45 42
2952.57 51
2952.70 58
2952.82 63
2952.95 63
2953.07 59
2953.19 52
2953.32 42
2953.44 32
2953.57 22
2953.69 14
2953.82 9
2953.94 6
2954.07 5
2954.19 4
2954.32 3
2954.44 2
2954.57 1
2954.69 0
2954.81 2
2954.94 5
2955.06 10
2955.19 16
2955.31 22
2955.44 28
2955.56 32
2955.69 34
2955.81 37
2955.94 40
2956.06 44
2956.19 51
2956.31 59
2956.43 69
2956.56 78
2956.68 86
2956.81 92
2956.93 96
2957.06 96
2957.18 94
2957.31 91
2957.43 87
2957.56 83
2957.68 79
2957.81 75
2957.93 72
2958.06 69
2958.18 66
2958.30 63
2958.43 62
2958.55 61
2958.68 61
2958.80 62
2958.93 63
2959.05 63
2959.18 63
2959.30 60
2959.43 56
2959.55 50
2959.68 42
2959.80 35
2959.93 29
2960.05 25
2960.18 23
2960.30 24
2960.42 27
2960.55 32
2960.67 36
2960.80 40
2960.92 42
2961.05 44
2961.17 44
2961.30 45
2961.42 47
2961.55 50
2961.67 55
2961.80 60
2961.92 66
2962.05 71
2962.17 74
2962.30 74
2962.42 70
2962.55 64
2962.67 56
2962.80 48
2962.92 40
2963.04 35
2963.17 31
2963.29 28
2963.42 26
2963.54 23
2963.67 19
2963.79 15
2963.92 10
2964.04 6
2964.17 3
2964.29 1
2964.42 0
2964.54 0
2964.67 0
2964.79 0
2964.92 0
2965.04 0
2965.17 0
2965.29 0
2965.42 0
2965.54 6
2965.67 10
2965.79 14
2965.92 15
2966.04 14
2966.17 12
2966.29 9
2966.42 5
2966.54 3
2966.66 1
2966.79 2
2966.91 3
2967.04 6
2967.16 11
2967.29 16
2967.41 24
2967.54 33
2967.66 45
2967.79 57
2967.91 70
2968.04 82
2968.16 91
2968.29 96
2968.41 98
2968.54 95
2968.66 89
2968.79 82
2968.91 75
2969.04 69
2969.16 64
2969.29 61
2969.41 60
2969.54 60
2969.66 61
2969.79 63
2969.91 65
2970.04 67
2970.16 69
2970.29 69
2970.41 68
2970.54 66
2970.66 62
2970.79 57
2970.91 53
2971.04 50
2971.16 47
2971.29 44
2971.41 42
2971.54 40
2971.66 38
2971.79 37
2971.91 39
2972.04 42
2972.16 48
2972.29 55
2972.41 64
2972.54 71
2972.66 77
2972.79 80
2972.91 80
2973.04 78
2973.16 74
2973.29 69
2973.41 65
2973.54 62
2973.66 60
2973.79 60
2973.91 61
2974.04 63
2974.16 66
2974.29 70
2974.41 73
2974.54 77
2974.66 80
2974.79 83
2974.91 85
2975.04 86
2975.16 86
2975.29 86
2975.41 85
2975.54 85
2975.66 84
2975.79 85
2975.91 85
2976.04 86
2976.16 87
2976.29 87
2976.41 87
2976.54 85
2976.66 83
2976.79 80
2976.91 76
2977.04 72
2977.16 67
2977.29 62
2977.41 57
2977.54 51
2977.66 44
2977.79 36
2977.91 27
2978.04 19
2978.16 11
2978.29 6
2978.41 3
2978.54 3
2978.66 7
2978.79 13
2978.91 22
2979.04 31
2979.16 41
2979.29 51
2979.41 60
2979.54 68
2979.66 74
2979.79 79
2979.92 83
2980.04 86
2980.17 88
2980.29 89
2980.42 91
2980.54 91
2980.67 90
2980.79 88
2980.92 83
2981.04 77
2981.17 69
2981.29 61
2981.42 55
2981.54 50
2981.67 47
2981.79 47
2981.92 49
2982.04 52
2982.17 56
2982.29 60
2982.42 64
2982.54 67
2982.67 70
2982.79 72
2982.92 73
2983.04 73
2983.17 73
2983.30 73
2983.42 72
2983.55 72
2983.67 73
2983.80 75
2983.92 76
2984.05 78
2984.17 78
2984.30 77
2984.42 74
2984.55 69
2984.67 64
2984.80 57
2984.92 51
2985.05 46
2985.17 41
2985.30 36
2985.42 32
2985.55 27
2985.67 22
2985.80 17
2985.93 12
2986.05 9
2986.18 6
2986.30 5
2986.43 5
2986.55 5
2986.68 6
2986.80 8
2986.93 11
2987.05 15
2987.18 20
2987.30 25
2987.43 30
2987.55 34
2987.68 36
2987.80 37
2987.93 37
2988.06 35
2988.18 33
2988.31 30
2988.43 28
2988.56 25
2988.68 22
2988.81 19
2988.93 14
2989.06 9
2989.18 5
2989.31 0
2989.43 0
2989.56 0
2989.68 0
2989.81 0
2989.94 2
2990.06 5
2990.19 6
2990.31 5
2990.44 3
2990.56 0
2990.69 0
2990.81 0
2990.94 0
2991.06 0
2991.19 0
2991.31 4
2991.44 7
2991.56 10
2991.69 12
2991.82 15
2991.94 19
2992.07 25
2992.19 33
2992.32 45
2992.44 58
2992.57 72
2992.69 84
2992.82 94
2992.94 102
2993.07 106
2993.20 107
2993.32 106
2993.45 104
2993.57 101
2993.70 97
2993.82 93
2993.95 89
2994.07 86
2994.20 84
2994.32 84
2994.45 84
2994.57 86
2994.70 87
2994.83 87
2994.95 86
2995.08 84
2995.20 82
2995.33 80
2995.45 79
2995.58 81
2995.70 86
2995.83 93
2995.96 100
2996.08 108
2996.21 115
2996.33 120
2996.46 124
2996.58 127
2996.71 129
2996.83 130
2996.96 132
2997.08 134
2997.21 136
2997.34 138
2997.46 138
2997.59 137
2997.71 134
2997.84 128
2997.96 119
2998.09 108
2998.21 93
2998.34 78
2998.47 61
2998.59 47
2998.72 35
2998.84 27
2998.97 23
2999.09 23
2999.22 26
2999.34 30
2999.47 35
2999.60 39
2999.72 42
2999.85 44
2999.97 46
3000.10 46
3000.22 47
3000.35 47
3000.47 46
3000.60 45
3000.73 43
3000.85 40
3000.98 36
3001.10 31
3001.23 27
3001.35 22
3001.48 19
3001.60 16
3001.73 15
3001.86 15
3001.98 16
3002.11 18
3002.23 21
3002.36 24
3002.48 29
3002.61 33
3002.73 38
3002.86 43
3002.99 47
3003.11 50
3003.24 53
3003.36 55
3003.49 56
3003.61 55
3003.74 53
3003.87 51
3003.99 47
3004.12 44
3004.24 41
3004.37 40
3004.49 39
3004.62 39
3004.75 40
3004.87 40
3005.00 39
3005.12 38
3005.25 34
3005.37 30
3005.50 26
3005.62 21
3005.75 17
3005.88 14
3006.00 11
3006.13 10
3006.25 9
3006.38 10
3006.50 12
3006.63 15
3006.76 20
3006.88 27
3007.01 34
3007.13 41
3007.26 47
3007.38 52
3007.51 54
3007.64 55
3007.76 54
3007.89 51
3008.01 48
3008.14 46
3008.26 43
3008.39 42
3008.52 41
3008.64 40
3008.77 39
3008.89 37
3009.02 35
3009.14 32
3009.27 29
3009.40 27
3009.52 26
3009.65 26
3009.77 28
3009.90 31
3010.03 35
3010.15 40
3010.28 43
3010.40 47
3010.53 49
3010.65 50
3010.78 50
3010.91 51
3011.03 52
3011.16 54
3011.28 57
3011.41 60
3011.53 62
3011.66 64
3011.79 64
3011.91 62
3012.04 59
3012.16 55
3012.29 50
3012.42 45
3012.54 41
3012.67 38
3012.79 37
3012.92 36
3013.04 36
3013.17 36
3013.30 37
3013.42 37
3013.55 38
3013.67 38
3013.80 38
3013.93 37
3014.05 36
3014.18 34
3014.30 32
3014.43 29
3014.55 26
3014.68 23
3014.81 20
3014.93 18
3015.06 17
3015.18 16
3015.31 17
3015.44 19
3015.56 21
3015.69 22
3015.81 24
3015.94 24
3016.07 23
3016.19 20
3016.32 16
3016.44 12
3016.57 8
3016.70 6
3016.82 6
3016.95 9
3017.07 13
3017.20 19
3017.32 24
3017.45 29
3017.58 32
3017.70 34
3017.83 35
3017.95 35
3018.08 35
3018.21 36
3018.33 39
3018.46 42
3018.58 47
3018.71 51
3018.84 55
3018.96 57
3019.09 59
3019.21 60
3019.34 62
3019.47 63
3019.59 65
3019.72 68
3019.84 70
3019.97 73
3020.10 75
3020.22 78
3020.35 82
3020.47 86
3020.60 90
3020.73 94
3020.85 97
3020.98 99
3021.10 99
3021.23 99
3021.36 98
3021.48 96
3021.61 93
3021.73 88
3021.86 82
3021.99 73
3022.11 62
3022.24 50
3022.36 38
3022.49 28
3022.62 21
3022.74 18
3022.87 19
3022.99 23
3023.12 30
3023.25 37
3023.37 43
3023.50 48
3023.62 51
3023.75 53
3023.88 55
3024.00 57
3024.13 60
3024.25 64
3024.38 68
3024.51 71
3024.63 74
3024.76 76
3024.88 77
3025.01 78
3025.14 78
3025.26 79
3025.39 80
3025.52 80
3025.64 80
3025.77 77
3025.89 74
3026.02 69
3026.15 63
3026.27 56
3026.40 50
3026.52 44
3026.65 40
3026.78 36
3026.90 34
3027.03 33
3027.15 33
3027.28 34
3027.41 34
3027.53 35
3027.66 35
3027.79 36
3027.91 38
3028.04 42
3028.16 46
3028.29 52
3028.42 58
3028.54 63
3028.67 66
3028.79 67
3028.92 64
3029.05 60
3029.17 53
3029.30 47
3029.43 41
3029.55 36
3029.68 33
3029.80 33
3029.93 34
3030.06 37
3030.18 40
3030.31 45
3030.44 49
3030.56 53
3030.69 58
3030.81 61
3030.94 63
3031.07 64
3031.19 62
3031.32 59
3031.44 53
3031.57 46
3031.70 40
3031.82 35
3031.95 33
3032.08 35
3032.20 40
3032.33 48
3032.45 58
3032.58 67
3032.71 74
3032.83 79
3032.96 81
3033.09 80
3033.21 79
3033.34 76
3033.46 74
3033.59 71
3033.72 68
3033.84 65
3033.97 61
3034.10 56
3034.22 50
3034.35 45
3034.48 41
3034.60 39
3034.73 39
3034.85 42
3034.98 47
3035.11 52
3035.23 57
3035.36 60
3035.49 60
3035.61 57
3035.74 51
3035.86 44
3035.99 36
3036.12 29
3036.24 24
3036.37 21
3036.50 21
3036.62 23
3036.75 28
3036.87 33
3037.00 40
3037.13 46
3037.25 52
3037.38 56
3037.51 59
3037.63 60
3037.76 60
3037.89 58
3038.01 54
3038.14 50
3038.26 45
3038.39 39
3038.52 32
3038.64 25
3038.77 18
3038.90 13
3039.02 9
3039.15 7
3039.28 7
3039.40 11
3039.53 17
3039.65 24
3039.78 33
3039.91 41
3040.03 49
3040.16 56
3040.29 62
3040.41 67
3040.54 71
3040.67 74
3040.79 76
3040.92 77
3041.05 77
3041.17 77
3041.30 76
3041.42 76
3041.55 76
3041.68 76
3041.80 77
3041.93 78
3042.06 80
3042.18 82
3042.31 85
3042.44 88
3042.56 91
3042.69 92
3042.82 91
3042.94 88
3043.07 82
3043.19 75
3043.32 67
3043.45 59
3043.57 52
3043.70 44
3043.83 37
3043.95 30
3044.08 22
3044.21 14
3044.33 6
3044.46 0
3044.59 0
3044.71 0
3044.84 0
3044.97 0
3045.09 0
3045.22 0
3045.35 0
3045.47 0
3045.60 8
3045.72 15
3045.85 22
3045.98 27
3046.10 31
3046.23 33
3046.36 33
3046.48 33
3046.61 32
3046.74 32
3046.86 32
3046.99 33
3047.12 33
3047.24 33
3047.37 32
3047.50 30
3047.62 27
3047.75 23
3047.88 18
3048.00 13
3048.13 9
3048.26 7
3048.38 7
3048.51 9
3048.64 13
3048.76 19
3048.89 28
3049.02 37
3049.14 47
3049.27 58
3049.39 70
3049.52 81
3049.65 92
3049.77 102
3049.90 111
3050.03 118
3050.15 124
3050.28 128
3050.41 130
3050.53 131
3050.66 131
3050.79 130
3050.91 128
3051.04 124
3051.17 119
3051.29 113
3051.42 106
3051.55 99
3051.67 92
3051.80 86
3051.93 81
3052.05 78
3052.18 77
3052.31 78
3052.43 80
3052.56 84
3052.69 88
3052.81 90
3052.94 92
3053.07 91
3053.19 88
3053.32 84
3053.45 80
3053.57 77
3053.70 76
3053.83 78
3053.95 84
3054.08 92
3054.21 103
3054.33 114
3054.46 124
3054.59 131
3054.71 134
3054.84 131
3054.97 123
3055.09 112
3055.22 99
3055.35 86
3055.47 75
3055.60 66
3055.73 61
3055.85 57
3055.98 53
3056.11 50
3056.23 47
3056.36 43
3056.49 40
3056.62 39
3056.74 39
3056.87 40
3057.00 43
3057.12 47
3057.25 51
3057.38 55
3057.50 58
3057.63 60
3057.76 62
3057.88 63
3058.01 65
3058.14 67
3058.26 69
3058.39 72
3058.52 76
3058.64 79
3058.77 81
3058.90 81
3059.02 78
3059.15 73
3059.28 65
3059.40 56
3059.53 47
3059.66 39
3059.78 33
3059.91 29
3060.04 28
3060.16 28
3060.29 27
3060.42 26
3060.55 24
3060.67 21
3060.80 18
3060.93 16
3061.05 16
3061.18 18
3061.31 22
3061.43 26
3061.56 32
3061.69 36
3061.81 39
3061.94 40
3062.07 39
3062.19 39
3062.32 38
3062.45 37
3062.57 38
3062.70 39
3062.83 40
3062.96 40
3063.08 39
3063.21 36
3063.34 32
3063.46 28
3063.59 24
3063.72 22
3063.84 20
3063.97 20
3064.10 20
3064.22 20
3064.35 18
3064.48 14
3064.61 10
3064.73 6
3064.86 2
3064.99 0
3065.11 0
3065.24 0
3065.37 0
3065.49 0
3065.62 0
3065.75 0
3065.87 0
3066.00 0
3066.13 0
3066.26 5
3066.38 9
3066.51 12
3066.64 14
3066.76 12
3066.89 9
3067.02 5
3067.14 1
3067.27 0
3067.40 0
3067.52 1
3067.65 6
3067.78 12
3067.91 18
3068.03 23
3068.16 27
3068.29 29
3068.41 28
3068.54 25
3068.67 20
3068.79 14
3068.92 6
3069.05 0
3069.18 0
3069.30 0
3069.43 0
3069.56 0
3069.68 0
3069.81 0
3069.94 8
3070.06 15
3070.19 24
3070.32 31
3070.45 37
3070.57 40
3070.70 41
3070.83 39
3070.95 35
3071.08 29
3071.21 23
3071.34 16
3071.46 11
3071.59 6
3071.72 3
3071.84 1
3071.97 0
3072.10 0
3072.22 2
3072.35 5
3072.48 10
3072.61 16
3072.73 23
3072.86 31
3072.99 39
3073.11 46
3073.24 52
3073.37 55
3073.50 57
3073.62 56
3073.75 54
3073.88 52
3074.00 49
3074.13 47
3074.26 46
3074.39 45
3074.51 46
3074.64 46
3074.77 46
3074.89 47
3075.02 47
3075.15 47
3075.27 47
3075.40 46
3075.53 46
3075.66 46
3075.78 48
3075.91 50
3076.04 54
3076.16 59
3076.29 65
3076.42 69
3076.55 73
3076.67 75
3076.80 75
3076.93 75
3077.06 74
3077.18 74
3077.31 73
3077.44 73
3077.56 73
3077.69 73
3077.82 72
3077.95 69
3078.07 65
3078.20 59
3078.33 52
3078.45 45
3078.58 37
3078.71 30
3078.84 24
3078.96 21
3079.09 21
3079.22 21
3079.34 24
3079.47 27
3079.60 31
3079.73 34
3079.85 38
3079.98 40
3080.11 42
3080.24 44
3080.36 46
3080.49 48
3080.62 51
3080.74 53
3080.87 56
3081.00 57
3081.13 57
3081.25 56
3081.38 53
3081.51 48
3081.63 43
3081.76 38
3081.89 33
3082.02 28
3082.14 24
3082.27 20
3082.40 16
3082.53 12
3082.65 9
3082.78 7
3082.91 7
3083.03 8
3083.16 11
3083.29 15
3083.42 20
3083.54 26
3083.67 32
3083.80 38
3083.93 45
3084.05 50
3084.18 55
3084.31 57
3084.44 56
3084.56 52
3084.69 46
3084.82 39
3084.94 33
3085.07 27
3085.20 24
3085.33 23
3085.45 23
3085.58 24
3085.71 25
3085.84 24
3085.96 22
3086.09 19
3086.22 17
3086.35 15
3086.47 14
3086.60 15
3086.73 17
3086.85 20
3086.98 24
3087.11 28
3087.24 33
3087.36 38
3087.49 43
3087.62 47
3087.75 50
3087.87 51
3088.00 51
3088.13 50
3088.26 46
3088.38 41
3088.51 35
3088.64 29
3088.77 22
3088.89 16
3089.02 10
3089.15 4
3089.28 0
3089.40 0
3089.53 0
3089.66 0
3089.79 0
3089.91 0
3090.04 0
3090.17 0
3090.29 2
3090.42 4
3090.55 6
3090.68 7
3090.80 8
3090.93 10
3091.06 12
3091.19 15
3091.31 16
3091.44 17
3091.57 16
3091.70 14
3091.82 11
3091.95 7
3092.08 5
3092.21 4
3092.33 5
3092.46 8
3092.59 12
3092.72 16
3092.84 20
3092.97 23
3093.10 25
3093.23 25
3093.35 22
3093.48 18
3093.61 13
3093.74 6
3093.86 1
3093.99 0
3094.12 0
3094.25 0
3094.37 0
3094.50 0
3094.63 6
3094.76 11
3094.88 18
3095.01 25
3095.14 32
3095.27 40
3095.39 49
3095.52 56
3095.65 62
3095.78 66
3095.90 66
3096.03 64
3096.16 60
3096.29 56
3096.41 51
3096.54 47
3096.67 45
3096.80 45
3096.93 46
3097.05 47
3097.18 50
3097.31 52
3097.44 54
3097.56 55
3097.69 55
3097.82 53
3097.95 51
3098.07 48
3098.20 45
3098.33 42
3098.46 40
3098.58 37
3098.71 34
3098.84 30
3098.97 25
3099.09 19
3099.22 14
3099.35 9
3099.48 7
3099.61 8
3099.73 13
3099.86 19
3099.99 28
3100.12 36
3100.24 41
3100.37 44
3100.50 44
3100.63 42
3100.75 39
3100.88 37
3101.01 37
3101.14 39
3101.26 44
3101.39 51
3101.52 58
3101.65 64
3101.78 69
3101.90 73
3102.03 75
3102.16 77
3102.29 79
3102.41 79
3102.54 79
3102.67 77
3102.80 74
3102.92 68
3103.05 61
3103.18 54
3103.31 47
3103.44 42
3103.56 39
3103.69 37
3103.82 36
3103.95 35
3104.07 36
3104.20 36
3104.33 38
3104.46 41
3104.58 45
3104.71 48
3104.84 52
3104.97 53
3105.10 53
3105.22 52
3105.35 49
3105.48 45
3105.61 41
3105.73 38
3105.86 36
3105.99 34
3106.12 33
3106.25 32
3106.37 31
3106.50 29
3106.63 26
3106.76 22
3106.88 17
3107.01 13
3107.14 10
3107.27 10
3107.40 12
3107.52 16
3107.65 22
3107.78 28
3107.91 34
3108.03 38
3108.16 40
3108.29 39
3108.42 38
3108.55 36
3108.67 34
3108.80 32
3108.93 31
3109.06 31
3109.18 31
3109.31 32
3109.44 32
3109.57 34
3109.70 35
3109.82 36
3109.95 37
3110.08 37
3110.21 35
3110.34 32
3110.46 28
3110.59 23
3110.72 19
3110.85 17
3110.97 15
3111.10 16
3111.23 18
3111.36 21
3111.49 25
3111.61 29
3111.74 35
3111.87 40
3112.00 45
3112.13 49
3112.25 52
3112.38 54
3112.51 53
3112.64 51
3112.77 46
3112.89 41
3113.02 36
3113.15 31
3113.28 27
3113.40 24
3113.53 23
3113.66 23
3113.79 24
3113.92 26
3114.04 27
3114.17 28
3114.30 28
3114.43 27
3114.56 26
3114.68 25
3114.81 25
3114.94 26
3115.07 27
3115.20 28
3115.32 28
3115.45 26
3115.58 23
3115.71 20
3115.84 16
3115.96 13
3116.09 11
3116.22 9
3116.35 8
3116.48 6
3116.60 5
3116.73 3
3116.86 2
3116.99 2
3117.12 3
3117.24 6
3117.37 10
3117.50 15
3117.63 21
3117.76 28
3117.88 34
3118.01 39
3118.14 43
3118.27 47
3118.40 49
3118.52 51
3118.65 52
3118.78 53
3118.91 53
3119.04 54
3119.16 56
3119.29 58
3119.42 61
3119.55 64
3119.68 68
3119.80 71
3119.93 72
3120.06 72
3120.19 68
3120.32 63
3120.44 57
3120.57 51
3120.70 48
3120.83 47
3120.96 48
3121.08 52
3121.21 56
3121.34 60
3121.47 63
3121.60 65
3121.72 67
3121.85 68
3121.98 69
3122.11 70
3122.24 71
3122.37 71
3122.49 70
3122.62 67
3122.75 63
3122.88 58
3123.01 53
3123.13 50
3123.26 48
3123.39 49
3123.52 51
3123.65 54
3123.77 58
3123.90 61
3124.03 63
3124.16 63
3124.29 61
3124.42 58
3124.54 53
3124.67 48
3124.80 41
3124.93 33
3125.06 24
3125.18 15
3125.31 6
3125.44 0
3125.57 0
3125.70 0
3125.83 0
3125.95 0
3126.08 0
3126.21 1
3126.34 8
3126.47 15
3126.59 21
3126.72 25
3126.85 27
3126.98 27
3127.11 26
3127.24 25
3127.36 24
3127.49 23
3127.62 22
3127.75 22
3127.88 22
3128.00 24
3128.13 26
3128.26 29
3128.39 32
3128.52 34
3128.65 36
3128.77 36
3128.90 33
3129.03 29
3129.16 24
3129.29 20
3129.42 17
3129.54 16
3129.67 16
3129.80 19
3129.93 22
3130.06 24
3130.18 26
3130.31 26
3130.44 24
3130.57 20
3130.70 16
3130.83 11
3130.95 7
3131.08 2
3131.21 0
3131.34 0
3131.47 0
3131.60 0
3131.72 0
3131.85 0
3131.98 0
3132.11 0
3132.24 1
3132.37 4
3132.49 6
3132.62 8
3132.75 9
3132.88 8
3133.01 6
3133.14 4
3133.26 2
3133.39 0
3133.52 0
3133.65 0
3133.78 0
3133.91 1
3134.03 3
3134.16 4
3134.29 6
3134.42 8
3134.55 10
3134.68 13
3134.80 16
3134.93 19
3135.06 21
3135.19 24
3135.32 27
3135.45 30
3135.57 34
3135.70 38
3135.83 43
3135.96 50
3136.09 57
3136.22 64
3136.34 71
3136.47 77
3136.60 80
3136.73 80
3136.86 78
3136.99 74
3137.11 68
3137.24 63
3137.37 60
3137.50 58
3137.63 57
3137.76 57
3137.89 55
3138.01 53
3138.14 49
3138.27 45
3138.40 41
3138.53 39
3138.66 37
3138.78 37
3138.91 37
3139.04 37
3139.17 36
3139.30 33
3139.43 28
3139.55 22
3139.68 14
3139.81 8
3139.94 2
3140.07 0
3140.20 0
3140.33 0
3140.45 2
3140.58 9
3140.71 16
3140.84 23
3140.97 28
3141.10 31
3141.22 32
3141.35 29
3141.48 24
3141.61 19
3141.74 14
3141.87 11
3142.00 10
3142.12 10
3142.25 12
3142.38 14
3142.51 17
3142.64 19
3142.77 21
3142.90 24
3143.02 26
3143.15 28
3143.28 29
3143.41 30
3143.54 30
3143.67 31
3143.80 31
3143.92 32
3144.05 34
3144.18 37
3144.31 40
3144.44 43
3144.57 45
3144.69 45
3144.82 44
3144.95 43
3145.08 44
3145.21 47
3145.34 53
3145.47 62
3145.59 72
3145.72 82
3145.85 89
3145.98 92
3146.11 92
3146.24 88
3146.37 83
3146.50 79
3146.62 78
3146.75 82
3146.88 88
3147.01 97
3147.14 105
3147.27 112
3147.40 115
3147.52 115
3147.65 112
3147.78 107
3147.91 101
3148.04 96
3148.17 90
3148.30 84
3148.42 78
3148.55 72
3148.68 66
3148.81 60
3148.94 54
3149.07 48
3149.20 43
3149.32 39
3149.45 35
3149.58 33
3149.71 31
3149.84 30
3149.97 29
3150.10 29
3150.23 29
3150.35 28
3150.48 26
3150.61 23
3150.74 19
3150.87 15
3151.00 11
3151.13 9
3151.25 8
3151.38 10
3151.51 14
3151.64 20
3151.77 29
3151.90 39
3152.03 51
3152.16 63
3152.28 76
3152.41 88
3152.54 97
3152.67 104
3152.80 106
3152.93 105
3153.06 102
3153.19 97
3153.31 92
3153.44 88
3153.57 87
3153.70 88
3153.83 91
3153.96 95
3154.09 100
3154.22 103
3154.34 105
3154.47 106
3154.60 105
3154.73 103
3154.86 100
3154.99 97
3155.12 95
3155.25 93
3155.37 92
3155.50 92
3155.63 94
3155.76 96
3155.89 98
3156.02 98
3156.15 97
3156.28 94
3156.40 90
3156.53 87
3156.66 85
3156.79 86
3156.92 90
3157.05 97
3157.18 106
3157.31 113
3157.44 119
3157.56 120
3157.69 118
3157.82 113
3157.95 105
3158.08 97
3158.21 88
3158.34 81
3158.47 75
3158.59 72
3158.72 70
3158.85 70
3158.98 71
3159.11 72
3159.24 73
3159.37 73
3159.50 71
3159.63 67
3159.75 62
3159.88 56
3160.01 50
3160.14 44
3160.27 40
3160.40 38
3160.53 37
3160.66 38
3160.79 40
3160.91 43
3161.04 46
3161.17 49
3161.30 53
3161.43 58
3161.56 64
3161.69 72
3161.82 82
3161.95 94
3162.07 108
3162.20 122
3162.33 135
3162.46 148
3162.59 161
3162.72 173
3162.85 187
3162.98 203
3163.11 223
3163.23 244
3163.36 267
3163.49 290
3163.62 310
3163.75 328
3163.88 343
3164.01 356
3164.14 369
3164.27 384
3164.40 401
3164.52 421
3164.65 443
3164.78 466
3164.91 490
3165.04 512
3165.17 533
3165.30 552
3165.43 571
3165.56 589
3165.69 607
3165.81 625
3165.94 644
3166.07 663
3166.20 680
3166.33 694
3166.46 703
3166.59 706
3166.72 703
3166.85 692
3166.98 677
3167.10 657
3167.23 636
3167.36 614
3167.49 593
3167.62 573
3167.75 556
3167.88 539
3168.01 524
3168.14 509
3168.27 494
3168.39 480
3168.52 466
3168.65 452
3168.78 440
3168.91 428
3169.04 416
3169.17 405
3169.30 394
3169.43 382
3169.56 372
3169.68 362
3169.81 353
3169.94 344
3170.07 336
3170.20 328
3170.33 319
3170.46 309
3170.59 296
3170.72 283
3170.85 268
3170.98 253
3171.10 237
3171.23 222
3171.36 207
3171.49 194
3171.62 183
3171.75 174
3171.88 168
3172.01 164
3172.14 163
3172.27 163
3172.40 164
3172.53 166
3172.65 167
3172.78 168
3172.91 167
3173.04 166
3173.17 164
3173.30 162
3173.43 160
3173.56 159
3173.69 159
3173.82 160
3173.95 161
3174.07 163
3174.20 164
3174.33 164
3174.46 163
3174.59 161
3174.72 157
3174.85 153
3174.98 149
3175.11 145
3175.24 141
3175.37 138
3175.50 136
3175.62 134
3175.75 132
3175.88 132
3176.01 132
3176.14 132
3176.27 134
3176.40 136
3176.53 139
3176.66 141
3176.79 142
3176.92 140
3177.05 136
3177.18 128
3177.30 118
3177.43 105
3177.56 90
3177.69 75
3177.82 61
3177.95 50
3178.08 43
3178.21 41
3178.34 44
3178.47 51
3178.60 61
3178.73 71
3178.86 82
3178.98 90
3179.11 96
3179.24 99
3179.37 99
3179.50 97
3179.63 94
3179.76 90
3179.89 86
3180.02 82
3180.15 77
3180.28 73
3180.41 69
3180.54 66
3180.67 64
3180.79 64
3180.92 66
3181.05 70
3181.18 76
3181.31 83
3181.44 89
3181.57 96
3181.70 100
3181.83 102
3181.96 100
3182.09 96
3182.22 89
3182.35 81
3182.48 72
3182.61 63
3182.73 56
3182.86 53
3182.99 53
3183.12 58
3183.25 65
3183.38 76
3183.51 88
3183.64 99
3183.77 108
3183.90 114
3184.03 116
3184.16 115
3184.29 112
3184.42 109
3184.55 106
3184.67 105
3184.80 106
3184.93 109
3185.06 112
3185.19 114
3185.32 116
3185.45 116
3185.58 115
3185.71 114
3185.84 112
3185.97 109
3186.10 105
3186.23 101
3186.36 97
3186.49 91
3186.62 85
3186.75 80
3186.87 74
3187.00 69
3187.13 65
3187.26 62
3187.39 61
3187.52 60
3187.65 60
3187.78 61
3187.91 62
3188.04 62
3188.17 61
3188.30 59
3188.43 56
3188.56 52
3188.69 49
3188.82 45
3188.95 44
3189.07 43
3189.20 44
3189.33 45
3189.46 47
3189.59 49
3189.72 52
3189.85 55
3189.98 59
3190.11 63
3190.24 67
3190.37 71
3190.50 74
3190.63 77
3190.76 79
3190.89 80
3191.02 81
3191.15 81
3191.28 81
3191.41 81
3191.54 80
3191.66 80
3191.79 79
3191.92 78
3192.05 78
3192.18 77
3192.31 76
3192.44 75
3192.57 73
3192.70 72
3192.83 71
3192.96 70
3193.09 71
3193.22 72
3193.35 75
3193.48 78
3193.61 80
3193.74 83
3193.87 84
3194.00 84
3194.13 84
3194.26 82
3194.39 78
3194.51 73
3194.64 68
3194.77 63
3194.90 58
3195.03 56
3195.16 55
3195.29 57
3195.42 60
3195.55 64
3195.68 66
3195.81 67
3195.94 64
3196.07 60
3196.20 54
3196.33 47
3196.46 40
3196.59 34
3196.72 29
3196.85 24
3196.98 21
3197.11 18
3197.24 16
3197.37 15
3197.50 16
3197.63 17
3197.75 19
3197.88 22
3198.01 25
3198.14 29
3198.27 32
3198.40 36
3198.53 40
3198.66 42
3198.79 44
3198.92 45
3199.05 43
3199.18 40
3199.31 36
3199.44 31
3199.57 28
3199.70 26
3199.83 25
3199.96 26
3200.09 27
3200.22 27
3200.35 27
3200.48 27
3200.61 25
3200.74 22
3200.87 19
3201.00 15
3201.13 10
3201.26 5
3201.39 0
3201.52 0
3201.65 0
3201.78 0
3201.90 0
3202.03 0
3202.16 0
3202.29 0
3202.42 1
3202.55 3
3202.68 4
3202.81 6
3202.94 8
3203.07 12
3203.20 16
3203.33 22
3203.46 28
3203.59 35
3203.72 41
3203.85 45
3203.98 48
3204.11 49
3204.24 49
3204.37 46
3204.50 44
3204.63 40
3204.76 37
3204.89 35
3205.02 34
3205.15 34
3205.28 35
3205.41 36
3205.54 37
3205.67 39
3205.80 39
3205.93 38
3206.06 36
3206.19 33
3206.32 29
3206.45 25
3206.58 20
3206.71 16
3206.84 11
3206.97 8
3207.10 5
3207.23 3
3207.36 3
3207.49 5
3207.62 8
3207.75 12
3207.87 18
3208.00 23
3208.13 28
3208.26 32
3208.39 35
3208.52 37
3208.65 38
3208.78 38
3208.91 37
3209.04 36
3209.17 33
3209.30 31
3209.43 27
3209.56 23
3209.69 17
3209.82 11
3209.95 5
3210.08 0
3210.21 0
3210.34 0
3210.47 0
3210.60 3
3210.73 10
3210.86 16
3210.99 21
3211.12 22
3211.25 21
3211.38 18
3211.51 12
3211.64 7
3211.77 3
3211.90 0
3212.03 0
3212.16 1
3212.29 5
3212.42 11
3212.55 17
3212.68 24
3212.81 31
3212.94 35
3213.07 38
3213.20 38
3213.33 37
3213.46 33
3213.59 30
3213.72 28
3213.85 29
3213.98 33
3214.11 41
3214.24 50
3214.37 60
3214.50 70
3214.63 77
3214.76 82
3214.89 84
3215.02 83
3215.15 79
3215.28 73
3215.41 67
3215.54 61
3215.67 57
3215.80 54
3215.93 53
3216.06 55
3216.19 59
3216.32 64
3216.45 68
3216.58 71
3216.71 72
3216.84 71
3216.97 67
3217.10 63
3217.23 57
3217.36 52
3217.49 48
3217.62 44
3217.75 41
3217.88 38
3218.01 35
3218.14 33
3218.27 31
3218.40 30
3218.53 29
3218.66 28
3218.79 27
3218.92 26
3219.05 25
3219.18 24
3219.31 23
3219.44 23
3219.57 24
3219.70 27
3219.83 30
3219.96 35
3220.09 39
3220.22 44
3220.35 47
3220.48 50
3220.61 50
3220.74 49
3220.87 46
3221.00 41
3221.13 35
3221.26 29
3221.39 23
3221.52 19
3221.65 16
3221.78 17
3221.91 19
3222.04 21
3222.17 23
3222.30 24
3222.43 24
3222.56 21
3222.69 18
3222.82 15
3222.95 13
3223.08 12
3223.21 14
3223.35 18
3223.48 23
3223.61 29
3223.74 35
3223.87 40
3224.00 43
3224.13 44
3224.26 44
3224.39 42
3224.52 41
3224.65 40
3224.78 41
3224.91 44
3225.04 49
3225.17 54
3225.30 59
3225.43 63
3225.56 64
3225.69 63
3225.82 60
3225.95 56
3226.08 51
3226.21 46
3226.34 42
3226.47 41
3226.60 40
3226.73 42
3226.86 44
3226.99 47
3227.12 51
3227.25 54
3227.38 58
3227.51 61
3227.64 62
3227.77 63
3227.90 62
3228.03 60
3228.16 56
3228.29 51
3228.42 45
3228.55 39
3228.68 33
3228.81 28
3228.94 23
3229.07 19
3229.20 17
3229.34 16
3229.47 16
3229.60 19
3229.73 23
3229.86 28
3229.99 33
3230.12 38
3230.25 41
3230.38 43
3230.51 43
3230.64 42
3230.77 40
3230.90 38
3231.03 35
3231.16 33
3231.29 31
3231.42 30
3231.55 29
3231.68 27
3231.81 26
3231.94 24
3232.07 22
3232.20 20
3232.33 18
3232.46 16
3232.59 15
3232.72 13
3232.85 10
3232.98 7
3233.11 4
3233.24 0
3233.38 0
3233.51 0
3233.64 0
3233.77 0
3233.90 0
3234.03 0
3234.16 0
3234.29 0
3234.42 0
3234.55 0
3234.68 2
3234.81 5
3234.94 10
3235.07 16
3235.20 25
3235.33 33
3235.46 41
3235.59 48
3235.72 52
3235.85 54
3235.98 53
3236.11 52
3236.24 49
3236.37 47
3236.50 46
3236.63 47
3236.77 47
3236.90 48
3237.03 48
3237.16 46
3237.29 42
3237.42 36
3237.55 29
3237.68 22
3237.81 14
3237.94 8
3238.07 4
3238.20 2
3238.33 2
3238.46 5
3238.59 11
3238.72 19
3238.85 29
3238.98 38
3239.11 47
3239.24 54
3239.37 58
3239.50 60
3239.64 60
3239.77 58
3239.90 55
3240.03 52
3240.16 49
3240.29 46
3240.42 43
3240.55 40
3240.68 37
3240.81 35
3240.94 35
3241.07 36
3241.20 38
3241.33 43
3241.46 50
3241.59 58
3241.72 66
3241.85 74
3241.98 80
3242.12 85
3242.25 87
3242.38 87
3242.51 85
3242.64 81
3242.77 77
3242.90 72
3243.03 68
3243.16 65
3243.29 62
3243.42 60
3243.55 56
3243.68 53
3243.81 48
3243.94 43
3244.07 38
3244.20 33
3244.33 29
3244.47 28
3244.60 28
3244.73 31
3244.86 36
3244.99 43
3245.12 51
3245.25 60
3245.38 68
3245.51 75
3245.64 80
3245.77 84
3245.90 85
3246.03 86
3246.16 85
3246.29 84
3246.42 83
3246.55 83
3246.69 83
3246.82 83
3246.95 84
3247.08 85
3247.21 85
3247.34 85
3247.47 85
3247.60 84
3247.73 82
3247.86 79
3247.99 77
3248.12 75
3248.25 75
3248.38 78
3248.51 82
3248.65 89
3248.78 97
3248.91 107
3249.04 118
3249.17 129
3249.30 141
3249.43 154
3249.56 167
3249.69 180
3249.82 194
3249.95 206
3250.08 218
3250.21 228
3250.34 237
3250.47 245
3250.61 251
3250.74 256
3250.87 261
3251.00 266
3251.13 270
3251.26 275
3251.39 280
3251.52 286
3251.65 292
3251.78 297
3251.91 300
3252.04 302
3252.17 302
3252.31 299
3252.44 296
3252.57 293
3252.70 290
3252.83 288
3252.96 287
3253.09 286
3253.22 285
3253.35 282
3253.48 277
3253.61 270
3253.74 262
3253.87 253
3254.00 244
3254.14 237
3254.27 232
3254.40 228
3254.53 226
3254.66 224
3254.79 221
3254.92 217
3255.05 210
3255.18 201
3255.31 192
3255.44 184
3255.57 177
3255.71 172
3255.84 169
3255.97 166
3256.10 162
3256.23 158
3256.36 151
3256.49 143
3256.62 135
3256.75 126
3256.88 117
3257.01 110
3257.14 105
3257.28 100
3257.41 97
3257.54 94
3257.67 92
3257.80 91
3257.93 90
3258.06 91
3258.19 94
3258.32 98
3258.45 104
3258.58 110
3258.71 115
3258.85 120
3258.98 122
3259.11 122
3259.24 118
3259.37 112
3259.50 103
3259.63 92
3259.76 80
3259.89 69
3260.02 60
3260.15 54
3260.29 52
3260.42 53
3260.55 55
3260.68 57
3260.81 57
3260.94 53
3261.07 47
3261.20 38
3261.33 28
3261.46 20
3261.59 16
3261.73 14
3261.86 16
3261.99 20
3262.12 24
3262.25 26
3262.38 27
3262.51 27
3262.64 25
3262.77 23
3262.90 22
3263.03 23
3263.17 25
3263.30 28
3263.43 32
3263.56 37
3263.69 44
3263.82 51
3263.95 58
3264.08 66
3264.21 73
3264.34 78
3264.48 81
3264.61 83
3264.74 83
3264.87 83
3265.00 85
3265.13 87
3265.26 92
3265.39 98
3265.52 106
3265.65 115
3265.79 124
3265.92 135
3266.05 148
3266.18 163
3266.31 181
3266.44 199
3266.57 218
3266.70 235
3266.83 250
3266.96 263
3267.10 272
3267.23 277
3267.36 278
3267.49 277
3267.62 274
3267.75 270
3267.88 267
3268.01 264
3268.14 264
3268.28 266
3268.41 269
3268.54 272
3268.67 277
3268.80 281
3268.93 285
3269.06 290
3269.19 295
3269.32 300
3269.45 306
3269.59 312
3269.72 317
3269.85 321
3269.98 324
3270.11 326
3270.24 327
3270.37 328
3270.50 327
3270.63 326
3270.77 323
3270.90 319
3271.03 314
3271.16 309
3271.29 304
3271.42 300
3271.55 297
3271.68 297
3271.81 298
3271.95 301
3272.08 306
3272.21 309
3272.34 312
3272.47 312
3272.60 308
3272.73 301
3272.86 289
3273.00 274
3273.13 258
3273.26 240
3273.39 224
3273.52 210
3273.65 199
3273.78 191
3273.91 186
3274.04 183
3274.18 182
3274.31 180
3274.44 179
3274.57 178
3274.70 176
3274.83 173
3274.96 168
3275.09 163
3275.23 157
3275.36 151
3275.49 144
3275.62 138
3275.75 133
3275.88 128
3276.01 123
3276.14 117
3276.27 111
3276.41 103
3276.54 94
3276.67 84
3276.80 75
3276.93 67
3277.06 60
3277.19 55
3277.32 50
3277.46 45
3277.59 40
3277.72 36
3277.85 33
3277.98 30
3278.11 30
3278.24 31
3278.37 35
3278.51 41
3278.64 48
3278.77 55
3278.90 62
3279.03 68
3279.16 75
3279.29 81
3279.43 86
3279.56 91
3279.69 95
3279.82 97
3279.95 95
3280.08 91
3280.21 84
3280.34 76
3280.48 66
3280.61 59
3280.74 53
3280.87 51
3281.00 50
3281.13 52
3281.26 54
3281.39 56
3281.53 57
3281.66 57
3281.79 58
3281.92 58
3282.05 60
3282.18 62
3282.31 63
3282.45 65
3282.58 65
3282.71 63
3282.84 60
3282.97 56
3283.10 52
3283.23 48
3283.36 46
3283.50 44
3283.63 44
3283.76 45
3283.89 47
3284.02 50
3284.15 53
3284.28 55
3284.42 57
3284.55 58
3284.68 57
3284.81 57
3284.94 56
3285.07 57
3285.20 59
3285.34 62
3285.47 68
3285.60 75
3285.73 82
3285.86 88
3285.99 93
3286.12 95
3286.26 95
3286.39 93
3286.52 89
3286.65 85
3286.78 81
3286.91 77
3287.04 75
3287.18 73
3287.31 71
3287.44 71
3287.57 71
3287.70 72
3287.83 72
3287.96 73
3288.10 73
3288.23 73
3288.36 72
3288.49 72
3288.62 72
3288.75 73
3288.88 76
3289.02 80
3289.15 86
3289.28 92
3289.41 98
3289.54 103
3289.67 107
3289.80 110
3289.94 111
3290.07 112
3290.20 112
3290.33 113
3290.46 114
3290.59 116
3290.73 117
3290.86 116
3290.99 113
3291.12 107
3291.25 99
3291.38 87
3291.51 74
3291.65 60
3291.78 46
3291.91 34
3292.04 23
3292.17 14
3292.30 6
3292.44 0
3292.57 0
3292.70 0
3292.83 0
3292.96 0
3293.09 0
3293.22 0
3293.36 0
3293.49 0
3293.62 5
3293.75 11
3293.88 16
3294.01 21
3294.15 25
3294.28 28
3294.41 30
3294.54 33
3294.67 35
3294.80 38
3294.94 40
3295.07 42
3295.20 42
3295.33 41
3295.46 38
3295.59 34
3295.72 29
3295.86 24
3295.99 20
3296.12 18
3296.25 18
3296.38 20
3296.51 24
3296.65 28
3296.78 33
3296.91 36
3297.04 39
3297.17 41
3297.30 42
3297.44 42
3297.57 42
3297.70 42
3297.83 42
3297.96 43
3298.09 44
3298.23 47
3298.36 50
3298.49 54
3298.62 59
3298.75 63
3298.88 66
3299.02 68
3299.15 68
3299.28 66
3299.41 65
3299.54 63
3299.67 63
3299.81 65
3299.94 68
3300.07 72
3300.20 76
3300.33 81
3300.46 85
3300.60 90
3300.73 94
3300.86 98
3300.99 102
3301.12 106
3301.25 109
3301.39 110
3301.52 109
3301.65 105
3301.78 98
3301.91 91
3302.05 83
3302.18 77
3302.31 72
3302.44 69
3302.57 68
3302.70 69
3302.84 70
3302.97 71
3303.10 72
3303.23 73
3303.36 74
3303.49 75
3303.63 77
3303.76 79
3303.89 81
3304.02 83
3304.15 84
3304.29 85
3304.42 85
3304.55 86
3304.68 87
3304.81 88
3304.94 89
3305.08 90
3305.21 90
3305.34 88
3305.47 86
3305.60 84
3305.73 82
3305.87 83
3306.00 85
3306.13 90
3306.26 98
3306.39 107
3306.53 116
3306.66 123
3306.79 128
3306.92 130
3307.05 128
3307.19 124
3307.32 118
3307.45 110
3307.58 102
3307.71 93
3307.84 84
3307.98 74
3308.11 65
3308.24 56
3308.37 49
3308.50 44
3308.64 41
3308.77 41
3308.90 42
3309.03 43
3309.16 44
3309.29 43
3309.43 41
3309.56 38
3309.69 35
3309.82 33
3309.95 33
3310.09 35
3310.22 39
3310.35 44
3310.48 51
3310.61 57
3310.75 62
3310.88 67
3311.01 70
3311.14 73
3311.27 76
3311.41 80
3311.54 85
3311.67 90
3311.80 96
3311.93 101
3312.06 104
3312.20 106
3312.33 106
3312.46 105
3312.59 104
3312.72 103
3312.86 103
3312.99 104
3313.12 104
3313.25 102
3313.38 100
3313.52 96
3313.65 91
3313.78 86
3313.91 81
3314.04 78
3314.18 77
3314.31 77
3314.44 78
3314.57 80
3314.70 81
3314.84 81
3314.97 79
3315.10 75
3315.23 68
3315.36 58
3315.50 48
3315.63 37
3315.76 26
3315.89 18
3316.02 12
3316.16 9
3316.29 7
3316.42 6
3316.55 5
3316.68 4
3316.82 2
3316.95 0
3317.08 0
3317.21 0
3317.34 0
3317.48 0
3317.61 0
3317.74 0
3317.87 4
3318.00 12
3318.14 21
3318.27 29
3318.40 34
3318.53 38
3318.67 39
3318.80 38
3318.93 38
3319.06 38
3319.19 40
3319.33 44
3319.46 50
3319.59 57
3319.72 64
3319.85 70
3319.99 73
3320.12 75
3320.25 73
3320.38 70
3320.51 65
3320.65 60
3320.78 56
3320.91 54
3321.04 53
3321.18 55
3321.31 59
3321.44 64
3321.57 70
3321.70 74
3321.84 78
3321.97 80
3322.10 81
3322.23 80
3322.36 77
3322.50 74
3322.63 70
3322.76 65
3322.89 60
3323.02 55
3323.16 52
3323.29 49
3323.42 47
3323.55 47
3323.69 47
3323.82 46
3323.95 45
3324.08 43
3324.21 40
3324.35 37
3324.48 36
3324.61 35
3324.74 37
3324.88 39
3325.01 42
3325.14 43
3325.27 43
3325.40 40
3325.54 37
3325.67 34
3325.80 31
3325.93 31
3326.07 32
3326.20 36
3326.33 41
3326.46 46
3326.59 51
3326.73 55
3326.86 59
3326.99 61
3327.12 64
3327.26 67
3327.39 71
3327.52 77
3327.65 84
3327.78 91
3327.92 99
3328.05 106
3328.18 113
3328.31 119
3328.45 123
3328.58 127
3328.71 131
3328.84 135
3328.97 138
3329.11 141
3329.24 142
3329.37 141
3329.50 137
3329.64 130
3329.77 120
3329.90 109
3330.03 98
3330.17 88
3330.30 79
3330.43 73
3330.56 69
3330.69 66
3330.83 65
3330.96 63
3331.09 60
3331.22 57
3331.36 54
3331.49 52
3331.62 50
3331.75 50
3331.89 51
3332.02 53
3332.15 56
3332.28 58
3332.41 61
3332.55 63
3332.68 65
3332.81 66
3332.94 68
3333.08 69
3333.21 71
3333.34 72
3333.47 73
3333.61 74
3333.74 74
3333.87 72
3334.00 68
3334.14 64
3334.27 58
3334.40 53
3334.53 48
3334.66 45
3334.80 43
3334.93 42
3335.06 43
3335.19 44
3335.33 46
3335.46 49
3335.59 52
3335.72 55
3335.86 57
3335.99 60
3336.12 61
3336.25 62
3336.39 62
3336.52 61
3336.65 59
3336.78 57
3336.92 54
3337.05 49
3337.18 44
3337.31 38
3337.45 32
3337.58 26
3337.71 22
3337.84 20
3337.98 21
3338.11 24
3338.24 29
3338.37 33
3338.51 37
3338.64 40
3338.77 42
3338.90 42
3339.04 42
3339.17 40
3339.30 39
3339.43 36
3339.57 34
3339.70 32
3339.83 30
3339.96 30
3340.10 31
3340.23 34
3340.36 38
3340.49 43
3340.63 49
3340.76 54
3340.89 59
3341.02 64
3341.16 69
3341.29 73
3341.42 77
3341.55 81
3341.69 85
3341.82 89
3341.95 92
3342.08 95
3342.22 98
3342.35 101
3342.48 104
3342.61 108
3342.75 112
3342.88 116
3343.01 119
3343.14 120
3343.28 119
3343.41 116
3343.54 110
3343.67 102
3343.81 93
3343.94 83
3344.07 73
3344.20 63
3344.34 53
3344.47 44
3344.60 36
3344.73 28
3344.87 20
3345.00 14
3345.13 8
3345.26 4
3345.40 2
3345.53 2
3345.66 4
3345.79 8
3345.93 14
3346.06 20
3346.19 26
3346.33 31
3346.46 34
3346.59 36
3346.72 37
3346.86 39
3346.99 41
3347.12 42
3347.25 44
3347.39 45
3347.52 45
3347.65 44
3347.78 41
3347.92 38
3348.05 35
3348.18 32
3348.31 28
3348.45 25
3348.58 22
3348.71 17
3348.85 12
3348.98 7
3349.11 1
3349.24 0
3349.38 0
3349.51 0
3349.64 0
3349.77 0
3349.91 0
3350.04 0
3350.17 1
3350.31 4
3350.44 6
3350.57 8
3350.70 10
3350.84 12
3350.97 15
3351.10 19
3351.23 23
3351.37 27
3351.50 30
3351.63 33
3351.76 35
3351.90 36
3352.03 37
3352.16 38
3352.30 41
3352.43 44
3352.56 47
3352.69 51
3352.83 55
3352.96 58
3353.09 60
3353.23 60
3353.36 58
3353.49 55
3353.62 50
3353.76 46
3353.89 41
3354.02 38
3354.15 36
3354.29 35
3354.42 34
3354.55 34
3354.69 35
3354.82 36
3354.95 39
3355.08 43
3355.22 48
3355.35 55
3355.48 61
3355.62 68
3355.75 72
3355.88 76
3356.01 77
3356.15 77
3356.28 75
3356.41 71
3356.54 67
3356.68 61
3356.81 54
3356.94 47
3357.08 38
3357.21 30
3357.34 22
3357.47 15
3357.61 11
3357.74 9
3357.87 10
3358.01 14
3358.14 21
3358.27 29
3358.40 37
3358.54 45
3358.67 50
3358.80 53
3358.94 54
3359.07 53
3359.20 50
3359.33 46
3359.47 43
3359.60 39
3359.73 37
3359.87 34
3360.00 33
3360.13 32
3360.26 33
3360.40 35
3360.53 39
3360.66 43
3360.80 47
3360.93 51
3361.06 52
3361.20 52
3361.33 49
3361.46 44
3361.59 38
3361.73 31
3361.86 24
3361.99 18
3362.13 13
3362.26 11
3362.39 11
3362.52 14
3362.66 19
3362.79 25
3362.92 32
3363.06 38
3363.19 42
3363.32 46
3363.46 48
3363.59 49
3363.72 51
3363.85 54
3363.99 57
3364.12 60
3364.25 63
3364.39 65
3364.52 67
3364.65 67
3364.78 67
3364.92 68
3365.05 68
3365.18 69
3365.32 72
3365.45 74
3365.58 77
3365.72 81
3365.85 84
3365.98 87
3366.11 89
3366.25 90
3366.38 91
3366.51 90
3366.65 89
3366.78 87
3366.91 84
3367.05 81
3367.18 77
3367.31 73
3367.45 67
3367.58 60
3367.71 52
3367.84 44
3367.98 37
3368.11 32
3368.24 29
3368.38 30
3368.51 33
3368.64 37
3368.78 42
3368.91 46
3369.04 48
3369.17 48
3369.31 47
3369.44 44
3369.57 41
3369.71 40
3369.84 40
3369.97 43
3370.11 48
3370.24 54
3370.37 61
3370.51 68
3370.64 74
3370.77 80
3370.91 84
3371.04 87
3371.17 89
3371.30 90
3371.44 90
3371.57 89
3371.70 88
3371.84 88
3371.97 89
3372.10 91
3372.24 93
3372.37 97
3372.50 100
3372.64 103
3372.77 105
3372.90 105
3373.04 105
3373.17 104
3373.30 103
3373.43 101
3373.57 99
3373.70 98
3373.83 97
3373.97 96
3374.10 96
3374.23 96
3374.37 97
3374.50 97
3374.63 97
3374.77 97
3374.90 97
3375.03 98
3375.17 99
3375.30 100
3375.43 103
3375.57 104
3375.70 106
3375.83 106
3375.97 105
3376.10 104
3376.23 102
3376.36 100
3376.50 98
3376.63 97
3376.76 97
3376.90 97
3377.03 100
3377.16 103
3377.30 107
3377.43 113
3377.56 117
3377.70 121
3377.83 123
3377.96 124
3378.10 122
3378.23 119
3378.36 115
3378.50 109
3378.63 103
3378.76 96
3378.90 88
3379.03 80
3379.16 72
3379.30 66
3379.43 61
3379.56 58
3379.70 58
3379.83 59
3379.96 60
3380.10 62
3380.23 62
3380.36 60
3380.50 55
3380.63 49
3380.76 41
3380.90 34
3381.03 29
3381.16 26
3381.30 27
3381.43 31
3381.56 38
3381.70 45
3381.83 53
3381.96 58
3382.10 61
3382.23 61
3382.36 60
3382.50 57
3382.63 53
3382.76 51
3382.90 50
3383.03 50
3383.16 53
3383.30 57
3383.43 63
3383.56 70
3383.70 77
3383.83 84
3383.96 89
3384.10 93
3384.23 95
3384.36 96
3384.50 97
3384.63 97
3384.76 98
3384.90 99
3385.03 101
3385.16 104
3385.30 108
3385.43 111
3385.56 113
3385.70 113
3385.83 111
3385.96 107
3386.10 102
3386.23 96
3386.36 92
3386.50 88
3386.63 87
3386.76 88
3386.90 91
3387.03 94
3387.16 98
3387.30 102
3387.43 106
3387.56 110
3387.70 114
3387.83 117
3387.96 120
3388.10 122
3388.23 122
3388.36 120
3388.50 116
3388.63 112
3388.76 106
3388.90 99
3389.03 91
3389.17 83
3389.30 74
3389.43 65
3389.57 56
3389.70 48
3389.83 41
3389.97 36
3390.10 33
3390.23 32
3390.37 33
3390.50 35
3390.63 38
3390.77 40
3390.90 43
3391.03 46
3391.17 48
3391.30 51
3391.43 53
3391.57 55
3391.70 55
3391.84 55
3391.97 53
3392.10 51
3392.24 48
3392.37 46
3392.50 44
3392.64 43
3392.77 44
3392.90 46
3393.04 48
3393.17 52
3393.30 57
3393.44 62
3393.57 68
3393.70 73
3393.84 76
3393.97 78
3394.11 77
3394.24 72
3394.37 65
3394.51 57
3394.64 49
3394.77 43
3394.91 38
3395.04 34
3395.17 32
3395.31 31
3395.44 29
3395.57 28
3395.71 28
3395.84 28
3395.98 30
3396.11 34
3396.24 39
3396.38 45
3396.51 50
3396.64 55
3396.78 60
3396.91 64
3397.04 68
3397.18 72
3397.31 76
3397.45 81
3397.58 85
3397.71 89
3397.85 91
3397.98 92
3398.11 91
3398.25 89
3398.38 86
3398.51 81
3398.65 75
3398.78 69
3398.92 62
3399.05 55
3399.18 49
3399.32 43
3399.45 40
3399.58 38
3399.72 37
3399.85 38
3399.98 40
3400.12 41
3400.25 42
3400.39 42
3400.52 44
3400.65 46
3400.79 51
3400.92 57
3401.05 65
3401.19 73
3401.32 79
3401.46 85
3401.59 87
3401.72 88
3401.86 88
3401.99 87
3402.12 86
3402.26 85
3402.39 84
3402.53 83
3402.66 81
3402.79 77
3402.93 71
3403.06 64
3403.19 57
3403.33 52
3403.46 49
3403.60 51
3403.73 57
3403.86 67
3404.00 81
3404.13 96
3404.26 111
3404.40 125
3404.53 138
3404.67 149
3404.80 159
3404.93 170
3405.07 184
3405.20 200
3405.33 219
3405.47 240
3405.60 262
3405.74 283
3405.87 300
3406.00 313
3406.14 320
3406.27 320
3406.40 316
3406.54 309
3406.67 299
3406.81 289
3406.94 280
3407.07 272
3407.21 266
3407.34 262
3407.47 261
3407.61 261
3407.74 264
3407.88 268
3408.01 272
3408.14 276
3408.28 280
3408.41 281
3408.55 281
3408.68 279
3408.81 275
3408.95 268
3409.08 259
3409.21 247
3409.35 234
3409.48 221
3409.62 208
3409.75 196
3409.88 186
3410.02 178
3410.15 172
3410.29 166
3410.42 159
3410.55 152
3410.69 143
3410.82 133
3410.96 123
3411.09 113
3411.22 104
3411.36 96
3411.49 90
3411.62 85
3411.76 82
3411.89 80
3412.03 80
3412.16 80
3412.29 82
3412.43 84
3412.56 87
3412.70 90
3412.83 92
3412.96 94
3413.10 94
3413.23 93
3413.37 90
3413.50 87
3413.63 83
3413.77 80
3413.90 77
3414.04 76
3414.17 76
3414.30 78
3414.44 80
3414.57 82
3414.71 83
3414.84 84
3414.97 85
3415.11 84
3415.24 84
3415.38 83
3415.51 82
3415.64 82
3415.78 83
3415.91 84
3416.05 84
3416.18 85
3416.31 85
3416.45 84
3416.58 84
3416.72 84
3416.85 84
3416.98 84
3417.12 84
3417.25 83
3417.39 81
3417.52 78
3417.65 75
3417.79 72
3417.92 70
3418.06 68
3418.19 69
3418.32 70
3418.46 71
3418.59 73
3418.73 73
3418.86 71
3418.99 68
3419.13 62
3419.26 55
3419.40 46
3419.53 36
3419.66 26
3419.80 16
3419.93 9
3420.07 3
3420.20 0
3420.33 0
3420.47 3
3420.60 7
3420.74 12
3420.87 17
3421.00 22
3421.14 24
3421.27 26
3421.41 25
3421.54 25
3421.68 23
3421.81 23
3421.94 23
3422.08 24
3422.21 26
3422.35 28
3422.48 29
3422.61 29
3422.75 29
3422.88 27
3423.02 25
3423.15 23
3423.28 20
3423.42 16
3423.55 12
3423.69 8
3423.82 3
3423.96 0
3424.09 0
3424.22 0
3424.36 0
3424.49 0
3424.63 0
3424.76 0
3424.89 1
3425.03 3
3425.16 5
3425.30 6
3425.43 6
3425.57 7
3425.70 8
3425.83 10
3425.97 14
3426.10 20
3426.24 26
3426.37 33
3426.50 40
3426.64 46
3426.77 49
3426.91 49
3427.04 46
3427.18 41
3427.31 34
3427.44 25
3427.58 18
3427.71 12
3427.85 9
3427.98 9
3428.12 12
3428.25 18
3428.38 25
3428.52 31
3428.65 36
3428.79 39
3428.92 39
3429.06 38
3429.19 34
3429.32 31
3429.46 27
3429.59 25
3429.73 24
3429.86 25
3430.00 27
3430.13 31
3430.26 36
3430.40 43
3430.53 51
3430.67 59
3430.80 66
3430.94 71
3431.07 76
3431.20 78
3431.34 79
3431.47 79
3431.61 80
3431.74 80
3431.88 80
3432.01 80
3432.14 79
3432.28 78
3432.41 76
3432.55 75
3432.68 75
3432.82 77
3432.95 81
3433.08 87
3433.22 95
3433.35 103
3433.49 110
3433.62 114
3433.76 116
3433.89 115
3434.02 112
3434.16 109
3434.29 106
3434.43 103
3434.56 103
3434.70 104
3434.83 108
3434.96 113
3435.10 120
3435.23 128
3435.37 137
3435.50 146
3435.64 156
3435.77 164
3435.91 171
3436.04 176
3436.17 179
3436.31 182
3436.44 183
3436.58 185
3436.71 186
3436.85 188
3436.98 190
3437.12 192
3437.25 194
3437.38 196
3437.52 198
3437.65 200
3437.79 201
3437.92 201
3438.06 199
3438.19 194
3438.32 187
3438.46 179
3438.59 169
3438.73 160
3438.86 151
3439.00 143
3439.13 136
3439.27 130
3439.40 123
3439.53 117
3439.67 111
3439.80 106
3439.94 102
3440.07 103
3440.21 106
3440.34 114
3440.48 124
3440.61 135
3440.75 147
3440.88 157
3441.01 165
3441.15 170
3441.28 173
3441.42 174
3441.55 176
3441.69 177
3441.82 180
3441.96 185
3442.09 190
3442.22 196
3442.36 202
3442.49 206
3442.63 208
3442.76 206
3442.90 202
3443.03 195
3443.17 187
3443.30 179
3443.44 172
3443.57 166
3443.70 163
3443.84 160
3443.97 159
3444.11 158
3444.24 157
3444.38 156
3444.51 156
3444.65 157
3444.78 158
3444.92 158
3445.05 157
3445.18 152
3445.32 145
3445.45 135
3445.59 123
3445.72 110
3445.86 97
3445.99 87
3446.13 79
3446.26 73
3446.40 70
3446.53 67
3446.66 65
3446.80 63
3446.93 60
3447.07 57
3447.20 53
3447.34 50
3447.47 46
3447.61 44
3447.74 41
3447.88 40
3448.01 40
3448.15 41
3448.28 43
3448.41 46
3448.55 49
3448.68 53
3448.82 55
3448.95 56
3449.09 55
3449.22 52
3449.36 47
3449.49 40
3449.63 33
3449.76 25
3449.90 18
3450.03 13
3450.17 10
3450.30 10
3450.43 13
3450.57 17
3450.70 21
3450.84 25
3450.97 28
3451.11 30
3451.24 31
3451.38 32
3451.51 33
3451.65 34
3451.78 35
3451.92 36
3452.05 36
3452.19 36
3452.32 34
3452.45 32
3452.59 31
3452.72 31
3452.86 34
3452.99 39
3453.13 47
3453.26 55
3453.40 64
3453.53 71
3453.67 77
3453.80 80
3453.94 81
3454.07 80
3454.21 78
3454.34 75
3454.48 71
3454.61 67
3454.75 61
3454.88 55
3455.01 48
3455.15 40
3455.28 33
3455.42 26
3455.55 20
3455.69 15
3455.82 12
3455.96 10
3456.09 9
3456.23 9
3456.36 11
3456.50 14
3456.63 17
3456.77 20
3456.90 23
3457.04 27
3457.17 30
3457.31 33
3457.44 37
3457.58 40
3457.71 43
3457.85 47
3457.98 50
3458.11 53
3458.25 56
3458.38 58
3458.52 59
3458.65 59
3458.79 57
3458.92 54
3459.06 49
3459.19 43
3459.33 36
3459.46 30
3459.60 24
3459.73 20
3459.87 17
3460.00 18
3460.14 20
3460.27 24
3460.41 28
3460.54 32
3460.68 36
3460.81 39
3460.95 41
3461.08 42
3461.22 43
3461.35 44
3461.49 45
3461.62 46
3461.76 46
3461.89 46
3462.03 46
3462.16 47
3462.30 49
3462.43 52
3462.57 56
3462.70 59
3462.84 62
3462.97 64
3463.10 64
3463.24 62
3463.37 59
3463.51 56
3463.64 53
3463.78 50
3463.91 50
3464.05 50
3464.18 52
3464.32 54
3464.45 56
3464.59 57
3464.72 57
3464.86 55
3464.99 52
3465.13 47
3465.26 42
3465.40 37
3465.53 32
3465.67 28
3465.80 25
3465.94 23
3466.07 21
3466.21 18
3466.34 16
3466.48 14
3466.61 13
3466.75 13
3466.88 16
3467.02 20
3467.15 24
3467.29 29
3467.42 33
3467.56 34
3467.69 32
3467.83 27
3467.96 19
3468.10 10
3468.23 1
3468.37 0
3468.50 0
3468.64 0
3468.77 0
3468.91 0
3469.04 0
3469.18 0
3469.31 1
3469.45 7
3469.58 12
3469.72 15
3469.85 18
3469.99 19
3470.12 20
3470.26 19
3470.39 17
3470.53 14
3470.66 12
3470.80 11
3470.93 10
3471.07 11
3471.20 13
3471.34 15
3471.47 19
3471.61 22
3471.74 25
3471.88 26
3472.02 27
3472.15 27
3472.29 26
3472.42 24
3472.56 21
3472.69 18
3472.83 16
3472.96 13
3473.10 10
3473.23 8
3473.37 6
3473.50 5
3473.64 3
3473.77 2
3473.91 0
3474.04 0
3474.18 0
3474.31 0
3474.45 1
3474.58 4
3474.72 7
3474.85 11
3474.99 14
3475.12 18
3475.26 20
3475.39 23
3475.53 26
3475.66 28
3475.80 31
3475.93 32
3476.07 33
3476.20 32
3476.34 30
3476.47 28
3476.61 26
3476.74 24
3476.88 24
3477.02 26
3477.15 28
3477.29 30
3477.42 31
3477.56 31
3477.69 30
3477.83 28
3477.96 25
3478.10 23
3478.23 21
3478.37 20
3478.50 19
3478.64 19
3478.77 19
3478.91 20
3479.04 21
3479.18 22
3479.31 23
3479.45 23
3479.58 23
3479.72 21
3479.85 19
3479.99 17
3480.13 14
3480.26 13
3480.40 11
3480.53 11
3480.67 11
3480.80 11
3480.94 12
3481.07 12
3481.21 13
3481.34 15
3481.48 16
3481.61 18
3481.75 19
3481.88 21
3482.02 23
3482.15 25
3482.29 27
3482.42 28
3482.56 30
3482.70 31
3482.83 31
3482.97 30
3483.10 28
3483.24 26
3483.37 25
3483.51 24
3483.64 23
3483.78 23
3483.91 22
3484.05 22
3484.18 21
3484.32 20
3484.45 19
3484.59 18
3484.73 18
3484.86 17
3485.00 17
3485.13 17
3485.27 16
3485.40 16
3485.54 15
3485.67 15
3485.81 15
3485.94 16
3486.08 17
3486.21 19
3486.35 21
3486.48 22
3486.62 23
3486.76 23
3486.89 22
3487.03 20
3487.16 17
3487.30 13
3487.43 10
3487.57 8
3487.70 7
3487.84 9
3487.97 11
3488.11 15
3488.24 19
3488.38 22
3488.52 24
3488.65 24
3488.79 23
3488.92 22
3489.06 22
3489.19 22
3489.33 23
3489.46 25
3489.60 27
3489.73 29
3489.87 31
3490.01 33
3490.14 35
3490.28 39
3490.41 43
3490.55 49
3490.68 56
3490.82 62
3490.95 68
3491.09 71
3491.22 72
3491.36 70
3491.50 65
3491.63 58
3491.77 50
3491.90 41
3492.04 33
3492.17 26
3492.31 21
3492.44 18
3492.58 16
3492.71 16
3492.85 16
3492.99 17
3493.12 18
3493.26 18
3493.39 19
3493.53 19
3493.66 18
3493.80 17
3493.93 15
3494.07 12
3494.21 9
3494.34 7
3494.48 7
3494.61 7
3494.75 9
3494.88 11
3495.02 13
3495.15 14
3495.29 13
3495.42 10
3495.56 5
3495.70 0
3495.83 0
3495.97 0
3496.10 0
3496.24 2
3496.37 11
3496.51 21
3496.64 32
3496.78 41
3496.92 47
3497.05 50
3497.19 51
3497.32 49
3497.46 47
3497.59 44
3497.73 41
3497.87 38
3498.00 35
3498.14 33
3498.27 31
3498.41 29
3498.54 29
3498.68 29
3498.81 30
3498.95 32
3499.09 35
3499.22 38
3499.36 40
3499.49 42
3499.63 44
3499.76 44
3499.90 44
3500.03 43
3500.17 44
3500.31 47
3500.44 51
3500.58 56
3500.71 62
3500.85 67
3500.98 71
3501.12 72
3501.26 71
3501.39 68
3501.53 65
3501.66 61
3501.80 58
3501.93 56
3502.07 54
3502.21 53
3502.34 51
3502.48 50
3502.61 49
3502.75 48
3502.88 49
3503.02 51
3503.16 55
3503.29 60
3503.43 66
3503.56 70
3503.70 71
3503.83 70
3503.97 66
3504.11 58
3504.24 49
3504.38 40
3504.51 32
3504.65 26
3504.78 23
3504.92 23
3505.06 26
3505.19 31
3505.33 36
3505.46 40
3505.60 41
3505.73 40
3505.87 35
3506.01 28
3506.14 21
3506.28 13
3506.41 7
3506.55 4
3506.68 3
3506.82 4
3506.96 5
3507.09 5
3507.23 4
3507.36 2
3507.50 0
3507.63 0
3507.77 0
3507.91 0
3508.04 0
3508.18 0
3508.31 6
3508.45 17
3508.59 28
3508.72 39
3508.86 48
3508.99 55
3509.13 59
3509.26 60
3509.40 60
3509.54 60
3509.67 60
3509.81 61
3509.94 64
3510.08 67
3510.21 72
3510.35 77
3510.49 82
3510.62 87
3510.76 90
3510.89 92
3511.03 93
3511.17 93
3511.30 92
3511.44 92
3511.57 93
3511.71 97
3511.85 103
3511.98 112
3512.12 122
3512.25 132
3512.39 141
3512.52 148
3512.66 152
3512.80 154
3512.93 153
3513.07 151
3513.20 147
3513.34 143
3513.48 139
3513.61 132
3513.75 125
3513.88 117
3514.02 109
3514.16 100
3514.29 93
3514.43 88
3514.56 84
3514.70 81
3514.83 80
3514.97 79
3515.11 78
3515.24 78
3515.38 77
3515.51 76
3515.65 77
3515.79 78
3515.92 80
3516.06 85
3516.19 91
3516.33 98
3516.47 106
3516.60 114
3516.74 120
3516.87 124
3517.01 126
3517.15 126
3517.28 126
3517.42 126
3517.55 128
3517.69 131
3517.83 136
3517.96 141
3518.10 146
3518.23 150
3518.37 151
3518.51 149
3518.64 145
3518.78 138
3518.91 130
3519.05 122
3519.19 115
3519.32 109
3519.46 105
3519.59 102
3519.73 100
3519.87 99
3520.00 97
3520.14 93
3520.27 89
3520.41 83
3520.55 76
3520.68 68
3520.82 61
3520.95 54
3521.09 48
3521.23 44
3521.36 42
3521.50 43
3521.63 47
3521.77 53
3521.91 62
3522.04 71
3522.18 79
3522.31 85
3522.45 89
3522.59 90
3522.72 89
3522.86 87
3522.99 87
3523.13 88
3523.27 93
3523.40 100
3523.54 109
3523.68 120
3523.81 132
3523.95 143
3524.08 153
3524.22 161
3524.36 167
3524.49 169
3524.63 168
3524.76 164
3524.90 156
3525.04 145
3525.17 133
3525.31 120
3525.44 108
3525.58 98
3525.72 91
3525.85 85
3525.99 82
3526.13 80
3526.26 79
3526.40 79
3526.53 80
3526.67 82
3526.81 84
3526.94 85
3527.08 86
3527.21 85
3527.35 83
3527.49 81
3527.62 79
3527.76 79
3527.90 80
3528.03 83
3528.17 87
3528.30 90
3528.44 90
3528.58 87
3528.71 80
3528.85 69
3528.98 55
3529.12 40
3529.26 25
3529.39 14
3529.53 7
3529.67 6
3529.80 10
3529.94 17
3530.07 27
3530.21 37
3530.35 45
3530.48 51
3530.62 56
3530.76 58
3530.89 60
3531.03 62
3531.16 64
3531.30 68
3531.44 71
3531.57 75
3531.71 79
3531.85 84
3531.98 91
3532.12 99
3532.25 107
3532.39 117
3532.53 125
3532.66 131
3532.80 135
3532.94 136
3533.07 135
3533.21 134
3533.34 133
3533.48 132
3533.62 131
3533.75 131
3533.89 132
3534.03 131
3534.16 130
3534.30 128
3534.43 124
3534.57 118
3534.71 111
3534.84 102
3534.98 94
3535.12 85
3535.25 79
3535.39 74
3535.53 71
3535.66 70
3535.80 71
3535.93 73
3536.07 76
3536.21 80
3536.34 83
3536.48 86
3536.62 88
3536.75 89
3536.89 88
3537.02 86
3537.16 82
3537.30 77
3537.43 70
3537.57 64
3537.71 58
3537.84 54
3537.98 51
3538.12 50
3538.25 50
3538.39 52
3538.52 54
3538.66 57
3538.80 60
3538.93 63
3539.07 64
3539.21 64
3539.34 63
3539.48 59
3539.62 55
3539.75 50
3539.89 47
3540.03 44
3540.16 43
3540.30 43
3540.43 43
3540.57 43
3540.71 42
3540.84 40
3540.98 37
3541.12 33
3541.25 30
3541.39 27
3541.53 26
3541.66 25
3541.80 25
3541.94 24
3542.07 24
3542.21 24
3542.34 24
3542.48 23
3542.62 21
3542.75 18
3542.89 15
3543.03 11
3543.16 6
3543.30 2
3543.44 0
3543.57 0
3543.71 0
3543.85 0
3543.98 4
3544.12 8
3544.25 13
3544.39 18
3544.53 23
3544.66 27
3544.80 30
3544.94 32
3545.07 34
3545.21 35
3545.35 37
3545.48 38
3545.62 40
3545.76 42
3545.89 45
3546.03 47
3546.17 50
3546.30 53
3546.44 57
3546.58 60
3546.71 64
3546.85 68
3546.99 71
3547.12 73
3547.26 74
3547.39 74
3547.53 73
3547.67 71
3547.80 68
3547.94 65
3548.08 62
3548.21 57
3548.35 52
3548.49 45
3548.62 38
3548.76 30
3548.90 22
3549.03 15
3549.17 9
3549.31 5
3549.44 2
3549.58 0
3549.72 0
3549.85 0
3549.99 0
3550.13 0
3550.26 0
3550.40 0
3550.54 0
3550.67 0
3550.81 3
3550.95 9
3551.08 15
3551.22 21
3551.36 25
3551.49 26
3551.63 27
3551.77 26
3551.90 24
3552.04 23
3552.18 22
3552.31 21
3552.45 19
3552.59 16
3552.72 13
3552.86 8
3553.00 4
3553.13 0
3553.27 0
3553.41 0
3553.54 0
3553.68 5
3553.82 11
3553.95 18
3554.09 26
3554.23 33
3554.36 39
3554.50 44
3554.64 47
3554.77 48
3554.91 46
3555.05 43
3555.18 39
3555.32 34
3555.46 30
3555.59 26
3555.73 24
3555.87 24
3556.00 25
3556.14 29
3556.28 33
3556.41 38
3556.55 42
3556.69 44
3556.82 45
3556.96 44
3557.10 41
3557.23 38
3557.37 35
3557.51 32
3557.64 30
3557.78 30
3557.92 31
3558.05 32
3558.19 33
3558.33 34
3558.46 35
3558.60 35
3558.74 35
3558.87 35
3559.01 34
3559.15 33
3559.28 31
3559.42 27
3559.56 24
3559.70 20
3559.83 17
3559.97 16
3560.11 17
3560.24 20
3560.38 24
3560.52 27
3560.65 30
3560.79 33
3560.93 34
3561.06 36
3561.20 38
3561.34 41
3561.47 46
3561.61 51
3561.75 56
3561.88 60
3562.02 61
3562.16 61
3562.29 59
3562.43 56
3562.57 52
3562.70 50
3562.84 49
3562.98 50
3563.12 52
3563.25 56
3563.39 61
3563.53 65
3563.66 67
3563.80 68
3563.94 67
3564.07 64
3564.21 61
3564.35 58
3564.48 55
3564.62 54
3564.76 54
3564.89 57
3565.03 62
3565.17 68
3565.31 75
3565.44 82
3565.58 88
3565.72 92
3565.85 93
3565.99 92
3566.13 89
3566.26 83
3566.40 77
3566.54 71
3566.67 67
3566.81 65
3566.95 66
3567.09 69
3567.22 74
3567.36 80
3567.50 86
3567.63 90
3567.77 92
3567.91 92
3568.04 90
3568.18 87
3568.32 83
3568.45 81
3568.59 79
3568.73 79
3568.87 81
3569.00 83
3569.14 86
3569.28 88
3569.41 90
3569.55 91
3569.69 91
3569.82 91
3569.96 90
3570.10 90
3570.24 91
3570.37 93
3570.51 95
3570.65 99
3570.78 102
3570.92 105
3571.06 106
3571.19 106
3571.33 104
3571.47 100
3571.61 94
3571.74 87
3571.88 79
3572.02 72
3572.15 65
3572.29 60
3572.43 56
3572.56 53
3572.70 52
3572.84 52
3572.98 52
3573.11 51
3573.25 49
3573.39 45
3573.52 40
3573.66 33
3573.80 27
3573.94 21
3574.07 17
3574.21 14
3574.35 13
3574.48 13
3574.62 13
3574.76 14
3574.89 15
3575.03 16
3575.17 17
3575.31 19
3575.44 22
3575.58 25
3575.72 29
3575.85 32
3575.99 35
3576.13 37
3576.27 38
3576.40 39
3576.54 40
3576.68 40
3576.81 40
3576.95 40
3577.09 39
3577.23 38
3577.36 35
3577.50 32
3577.64 27
3577.77 22
3577.91 17
3578.05 12
3578.19 7
3578.32 2
3578.46 0
3578.60 0
3578.73 0
3578.87 0
3579.01 0
3579.15 0
3579.28 0
3579.42 0
3579.56 2
3579.69 5
3579.83 8
3579.97 10
3580.11 12
3580.24 13
3580.38 15
3580.52 16
3580.65 18
3580.79 20
3580.93 22
3581.07 24
3581.20 26
3581.34 29
3581.48 31
3581.61 35
3581.75 39
3581.89 44
3582.03 50
3582.16 57
3582.30 65
3582.44 73
3582.58 80
3582.71 87
3582.85 93
3582.99 97
3583.12 100
3583.26 102
3583.40 103
3583.54 105
3583.67 107
3583.81 109
3583.95 113
3584.08 116
3584.22 119
3584.36 122
3584.50 125
3584.63 127
3584.77 130
3584.91 134
3585.05 140
3585.18 148
3585.32 158
3585.46 169
3585.59 180
3585.73 190
3585.87 199
3586.01 205
3586.14 209
3586.28 210
3586.42 209
3586.56 206
3586.69 203
3586.83 200
3586.97 197
3587.10 194
3587.24 190
3587.38 185
3587.52 179
3587.65 172
3587.79 165
3587.93 159
3588.07 154
3588.20 151
3588.34 150
3588.48 151
3588.62 153
3588.75 155
3588.89 155
3589.03 152
3589.16 148
3589.30 142
3589.44 136
3589.58 130
3589.71 125
3589.85 122
3589.99 121
3590.13 122
3590.26 123
3590.40 125
3590.54 128
3590.68 130
3590.81 132
3590.95 132
3591.09 131
3591.23 129
3591.36 124
3591.50 118
3591.64 111
3591.78 105
3591.91 98
3592.05 93
3592.19 89
3592.32 86
3592.46 83
3592.60 81
3592.74 78
3592.87 74
3593.01 70
3593.15 67
3593.29 65
3593.42 64
3593.56 63
3593.70 63
3593.84 63
3593.97 61
3594.11 57
3594.25 53
3594.39 48
3594.52 44
3594.66 40
3594.80 38
3594.94 37
3595.07 37
3595.21 38
3595.35 40
3595.49 42
3595.62 46
3595.76 49
3595.90 53
3596.04 55
3596.17 56
3596.31 56
3596.45 53
3596.59 49
3596.72 45
3596.86 40
3597.00 35
3597.14 30
3597.27 26
3597.41 21
3597.55 17
3597.69 12
3597.82 7
3597.96 4
3598.10 4
3598.24 6
3598.37 11
3598.51 19
3598.65 28
3598.79 39
3598.92 48
3599.06 56
3599.20 62
3599.34 64
3599.47 65
3599.61 63
3599.75 60
3599.89 57
3600.02 56
3600.16 57
3600.30 61
3600.44 68
3600.57 77
3600.71 88
3600.85 97
3600.99 104
3601.12 107
3601.26 106
3601.40 101
3601.54 93
3601.67 85
3601.81 77
3601.95 71
3602.09 67
3602.23 66
3602.36 67
3602.50 68
3602.64 70
3602.78 72
3602.91 74
3603.05 76
3603.19 79
3603.33 82
3603.46 86
3603.60 90
3603.74 95
3603.88 100
3604.01 105
3604.15 109
3604.29 114
3604.43 118
3604.56 122
3604.70 126
3604.84 128
3604.98 128
3605.12 127
3605.25 123
3605.39 118
3605.53 111
3605.67 103
3605.80 94
3605.94 85
3606.08 74
3606.22 63
3606.35 52
3606.49 42
3606.63 35
3606.77 30
3606.91 30
3607.04 33
3607.18 40
3607.32 50
3607.46 60
3607.59 70
3607.73 79
3607.87 87
3608.01 94
3608.14 100
3608.28 105
3608.42 109
3608.56 113
3608.70 116
3608.83 118
3608.97 118
3609.11 117
3609.25 115
3609.38 111
3609.52 108
3609.66 104
3609.80 101
3609.93 97
3610.07 92
3610.21 87
3610.35 81
3610.49 75
3610.62 69
3610.76 65
3610.90 61
3611.04 60
3611.17 60
3611.31 62
3611.45 65
3611.59 68
3611.73 73
3611.86 78
3612.00 83
3612.14 87
3612.28 90
3612.41 92
3612.55 91
3612.69 89
3612.83 84
3612.97 79
3613.10 72
3613.24 66
3613.38 60
3613.52 54
3613.66 50
3613.79 46
3613.93 42
3614.07 39
3614.21 35
3614.34 32
3614.48 29
3614.62 28
3614.76 29
3614.90 32
3615.03 38
3615.17 45
3615.31 54
3615.45 63
3615.58 71
3615.72 77
3615.86 82
3616.00 84
3616.14 84
3616.27 83
3616.41 80
3616.55 76
3616.69 73
3616.83 69
3616.96 65
3617.10 61
3617.24 58
3617.38 54
3617.52 50
3617.65 47
3617.79 46
3617.93 46
3618.07 49
3618.20 55
3618.34 63
3618.48 74
3618.62 85
3618.76 95
3618.89 103
3619.03 108
3619.17 109
3619.31 107
3619.45 104
3619.58 99
3619.72 94
3619.86 89
3620.00 84
3620.14 79
3620.27 73
3620.41 67
3620.55 59
3620.69 51
3620.83 43
3620.96 36
3621.10 31
3621.24 28
3621.38 28
3621.52 30
3621.65 33
3621.79 37
3621.93 40
3622.07 44
3622.21 48
3622.34 52
3622.48 56
3622.62 61
3622.76 67
3622.89 73
3623.03 78
3623.17 81
3623.31 80
3623.45 75
3623.58 67
3623.72 57
3623.86 45
3624.00 33
3624.14 23
3624.28 16
3624.41 12
3624.55 12
3624.69 14
3624.83 17
3624.97 21
3625.10 25
3625.24 27
3625.38 29
3625.52 30
3625.66 30
3625.79 30
3625.93 28
3626.07 26
3626.21 23
3626.35 20
3626.48 17
3626.62 15
3626.76 14
3626.90 13
3627.04 13
3627.17 14
3627.31 14
3627.45 14
3627.59 13
3627.73 11
3627.86 8
3628.00 5
3628.14 2
3628.28 0
3628.42 0
3628.56 0
3628.69 0
3628.83 0
3628.97 0
3629.11 0
3629.25 0
3629.38 0
3629.52 6
3629.66 13
3629.80 20
3629.94 28
3630.07 36
3630.21 43
3630.35 50
3630.49 56
3630.63 62
3630.77 67
3630.90 70
3631.04 73
3631.18 74
3631.32 74
3631.46 72
3631.59 70
3631.73 66
3631.87 62
3632.01 57
3632.15 52
3632.28 49
3632.42 46
3632.56 45
3632.70 46
3632.84 48
3632.98 52
3633.11 55
3633.25 59
3633.39 62
3633.53 64
3633.67 65
3633.80 65
3633.94 65
3634.08 65
3634.22 67
3634.36 69
3634.50 73
3634.63 79
3634.77 86
3634.91 93
3635.05 101
3635.19 107
3635.33 112
3635.46 115
3635.60 117
3635.74 118
3635.88 118
3636.02 118
3636.15 118
3636.29 118
3636.43 117
3636.57 116
3636.71 114
3636.85 112
3636.98 110
3637.12 108
3637.26 106
3637.40 103
3637.54 100
3637.68 96
3637.81 91
3637.95 85
3638.09 80
3638.23 75
3638.37 71
3638.51 67
3638.64 64
3638.78 60
3638.92 57
3639.06 53
3639.20 49
3639.34 45
3639.47 43
3639.61 42
3639.75 42
3639.89 42
3640.03 43
3640.17 43
3640.30 43
3640.44 43
3640.58 43
3640.72 44
3640.86 45
3641.00 47
3641.13 50
3641.27 52
3641.41 53
3641.55 54
3641.69 54
3641.83 52
3641.96 50
3642.10 46
3642.24 42
3642.38 37
3642.52 33
3642.66 29
3642.79 26
3642.93 25
3643.07 24
3643.21 24
3643.35 24
3643.49 24
3643.62 22
3643.76 20
3643.90 18
3644.04 15
3644.18 13
3644.32 13
3644.45 15
3644.59 18
3644.73 22
3644.87 27
3645.01 32
3645.15 36
3645.28 39
3645.42 42
3645.56 43
3645.70 44
3645.84 45
3645.98 45
3646.12 45
3646.25 46
3646.39 47
3646.53 48
3646.67 49
3646.81 51
3646.95 53
3647.08 55
3647.22 57
3647.36 59
3647.50 61
3647.64 64
3647.78 66
3647.92 70
3648.05 74
3648.19 78
3648.33 83
3648.47 88
3648.61 93
3648.75 98
3648.88 102
3649.02 106
3649.16 109
3649.30 111
3649.44 112
3649.58 112
3649.72 111
3649.85 109
3649.99 106
3650.13 102
3650.27 99
3650.41 95
3650.55 90
3650.69 86
3650.82 81
3650.96 77
3651.10 74
3651.24 72
3651.38 73
3651.52 75
3651.66 79
3651.79 83
3651.93 86
3652.07 87
3652.21 86
3652.35 81
3652.49 74
3652.62 66
3652.76 58
3652.90 51
3653.04 45
3653.18 43
3653.32 41
3653.46 41
3653.59 40
3653.73 39
3653.87 36
3654.01 32
3654.15 27
3654.29 24
3654.43 22
3654.57 22
3654.70 24
3654.84 27
3654.98 32
3655.12 36
3655.26 40
3655.40 42
3655.54 44
3655.67 44
3655.81 44
3655.95 44
3656.09 43
3656.23 42
3656.37 41
3656.51 40
3656.64 39
3656.78 38
3656.92 37
3657.06 36
3657.20 36
3657.34 35
3657.48 35
3657.61 34
3657.75 34
3657.89 35
3658.03 36
3658.17 38
3658.31 40
3658.45 42
3658.59 42
3658.72 42
3658.86 41
3659.00 41
3659.14 42
3659.28 44
3659.42 49
3659.56 54
3659.70 60
3659.83 66
3659.97 71
3660.11 76
3660.25 80
3660.39 83
3660.53 86
3660.67 88
3660.80 90
3660.94 91
3661.08 93
3661.22 95
3661.36 98
3661.50 103
3661.64 107
3661.78 113
3661.91 118
3662.05 122
3662.19 125
3662.33 127
3662.47 127
3662.61 125
3662.75 122
3662.89 117
3663.02 111
3663.16 104
3663.30 96
3663.44 89
3663.58 83
3663.72 77
3663.86 73
3664.00 69
3664.13 66
3664.27 63
3664.41 59
3664.55 55
3664.69 51
3664.83 47
3664.97 45
3665.11 43
3665.24 44
3665.38 46
3665.52 49
3665.66 53
3665.80 56
3665.94 59
3666.08 61
3666.22 61
3666.36 59
3666.49 55
3666.63 50
3666.77 44
3666.91 38
3667.05 33
3667.19 29
3667.33 26
3667.47 24
3667.60 23
3667.74 21
3667.88 19
3668.02 15
3668.16 10
3668.30 5
3668.44 1
3668.58 0
3668.72 0
3668.85 0
3668.99 0
3669.13 0
3669.27 0
3669.41 0
3669.55 0
3669.69 0
3669.83 2
3669.97 7
3670.10 12
3670.24 17
3670.38 23
3670.52 27
3670.66 30
3670.80 32
3670.94 33
3671.08 33
3671.22 32
3671.35 31
3671.49 30
3671.63 28
3671.77 26
3671.91 23
3672.05 20
3672.19 18
3672.33 15
3672.47 13
3672.61 12
3672.74 10
3672.88 10
3673.02 11
3673.16 12
3673.30 14
3673.44 16
3673.58 19
3673.72 21
3673.86 22
3673.99 22
3674.13 21
3674.27 21
3674.41 20
3674.55 20
3674.69 21
3674.83 22
3674.97 25
3675.11 28
3675.25 31
3675.38 33
3675.52 35
3675.66 36
3675.80 36
3675.94 34
3676.08 31
3676.22 28
3676.36 24
3676.50 20
3676.64 16
3676.77 12
3676.91 8
3677.05 5
3677.19 2
3677.33 1
3677.47 1
3677.61 4
3677.75 8
3677.89 14
3678.03 21
3678.16 27
3678.30 33
3678.44 38
3678.58 41
3678.72 44
3678.86 45
3679.00 45
3679.14 43
3679.28 40
3679.42 36
3679.56 32
3679.69 27
3679.83 23
3679.97 21
3680.11 20
3680.25 21
3680.39 22
3680.53 22
3680.67 22
3680.81 22
3680.95 22
3681.09 23
3681.22 25
3681.36 29
3681.50 35
3681.64 41
3681.78 46
3681.92 50
3682.06 52
3682.20 52
3682.34 51
3682.48 49
3682.62 47
3682.75 46
3682.89 45
3683.03 44
3683.17 44
3683.31 42
3683.45 41
3683.59 40
3683.73 39
3683.87 39
3684.01 41
3684.15 45
3684.29 50
3684.42 56
3684.56 62
3684.70 68
3684.84 74
3684.98 77
3685.12 80
3685.26 80
3685.40 80
3685.54 79
3685.68 77
3685.82 75
3685.96 72
3686.09 69
3686.23 66
3686.37 63
3686.51 60
3686.65 58
3686.79 57
3686.93 57
3687.07 56
3687.21 54
3687.35 50
3687.49 45
3687.63 38
3687.77 30
3687.90 23
3688.04 16
3688.18 12
3688.32 9
3688.46 8
3688.60 8
3688.74 8
3688.88 7
3689.02 4
3689.16 1
3689.30 0
3689.44 0
3689.58 0
3689.71 0
3689.85 0
3689.99 0
3690.13 0
3690.27 3
3690.41 9
3690.55 15
3690.69 20
3690.83 25
3690.97 29
3691.11 33
3691.25 36
3691.39 38
3691.53 39
3691.66 38
3691.80 36
3691.94 33
3692.08 29
3692.22 26
3692.36 24
3692.50 24
3692.64 26
3692.78 30
3692.92 35
3693.06 41
3693.20 47
3693.34 52
3693.48 56
3693.62 59
3693.75 62
3693.89 64
3694.03 66
3694.17 67
3694.31 67
3694.45 66
3694.59 63
3694.73 60
3694.87 56
3695.01 53
3695.15 49
3695.29 46
3695.43 43
3695.57 41
3695.71 39
3695.84 37
3695.98 35
3696.12 33
3696.26 32
3696.40 30
3696.54 30
3696.68 30
3696.82 31
3696.96 34
3697.10 38
3697.24 43
3697.38 49
3697.52 55
3697.66 61
3697.80 65
3697.94 68
3698.08 70
3698.21 70
3698.35 70
3698.49 69
3698.63 67
3698.77 65
3698.91 60
3699.05 54
3699.19 46
3699.33 38
3699.47 30
3699.61 23
3699.75 20
3699.89 19
3700.03 21
3700.17 24
3700.31 28
3700.45 32
3700.59 36
3700.72 41
3700.86 45
3701.00 51
3701.14 57
3701.28 63
3701.42 70
3701.56 75
3701.70 81
3701.84 86
3701.98 93
3702.12 101
3702.26 110
3702.40 120
3702.54 131
3702.68 140
3702.82 148
3702.96 154
3703.10 157
3703.24 158
3703.38 159
3703.51 160
3703.65 161
3703.79 164
3703.93 166
3704.07 169
3704.21 171
3704.35 170
3704.49 167
3704.63 161
3704.77 154
3704.91 146
3705.05 139
3705.19 135
3705.33 134
3705.47 136
3705.61 139
3705.75 142
3705.89 144
3706.03 142
3706.17 137
3706.31 129
3706.45 120
3706.58 111
3706.72 103
3706.86 95
3707.00 88
3707.14 82
3707.28 75
3707.42 69
3707.56 62
3707.70 56
3707.84 51
3707.98 48
3708.12 47
3708.26 46
3708.40 47
3708.54 48
3708.68 49
3708.82 50
3708.96 51
3709.10 52
3709.24 54
3709.38 57
3709.52 60
3709.66 62
3709.80 63
3709.94 62
3710.08 60
3710.21 57
3710.35 54
3710.49 53
3710.63 54
3710.77 58
3710.91 63
3711.05 68
3711.19 74
3711.33 78
3711.47 82
3711.61 84
3711.75 86
3711.89 87
3712.03 88
3712.17 89
3712.31 89
3712.45 88
3712.59 85
3712.73 82
3712.87 79
3713.01 78
3713.15 78
3713.29 79
3713.43 82
3713.57 84
3713.71 86
3713.85 86
3713.99 84
3714.13 81
3714.27 76
3714.41 71
3714.55 67
3714.69 65
3714.82 64
3714.96 65
3715.10 67
3715.24 69
3715.38 71
3715.52 72
3715.66 71
3715.80 70
3715.94 67
3716.08 63
3716.22 59
3716.36 55
3716.50 52
3716.64 50
3716.78 48
3716.92 45
3717.06 42
3717.20 38
3717.34 33
3717.48 27
3717.62 21
3717.76 16
3717.90 13
3718.04 13
3718.18 16
3718.32 22
3718.46 31
3718.60 42
3718.74 54
3718.88 66
3719.02 78
3719.16 89
3719.30 98
3719.44 105
3719.58 109
3719.72 110
3719.86 108
3720.00 103
3720.14 96
3720.28 88
3720.42 78
3720.56 69
3720.70 62
3720.84 56
3720.98 52
3721.12 52
3721.26 53
3721.40 57
3721.54 62
3721.68 66
3721.81 69
3721.95 69
3722.09 66
3722.23 62
3722.37 56
3722.51 51
3722.65 46
3722.79 42
3722.93 40
3723.07 39
3723.21 39
3723.35 38
3723.49 37
3723.63 36
3723.77 35
3723.91 35
3724.05 37
3724.19 41
3724.33 48
3724.47 57
3724.61 67
3724.75 77
3724.89 84
3725.03 88
3725.17 88
3725.31 84
3725.45 77
3725.59 68
3725.73 58
3725.87 50
3726.01 44
3726.15 41
3726.29 40
3726.43 41
3726.57 43
3726.71 46
3726.85 48
3726.99 49
3727.13 50
3727.27 51
3727.41 51
3727.55 51
3727.69 52
3727.83 53
3727.97 55
3728.11 57
3728.25 61
3728.39 65
3728.53 69
3728.67 73
3728.81 76
3728.95 77
3729.09 77
3729.23 75
3729.37 73
3729.51 71
3729.65 69
3729.79 68
3729.93 69
3730.07 70
3730.21 72
3730.35 74
3730.49 75
3730.63 76
3730.77 76
3730.91 73
3731.05 69
3731.19 64
3731.33 59
3731.47 53
3731.61 49
3731.75 47
3731.89 45
3732.03 45
3732.17 43
3732.31 41
3732.45 37
3732.59 31
3732.73 25
3732.87 17
3733.01 10
3733.15 4
3733.29 0
3733.43 0
3733.57 0
3733.71 0
3733.85 0
3733.99 0
3734.13 0
3734.27 0
3734.41 1
3734.55 8
3734.69 16
3734.83 23
3734.97 29
3735.11 34
3735.25 38
3735.39 40
3735.53 41
3735.67 40
3735.82 40
3735.96 39
3736.10 40
3736.24 43
3736.38 48
3736.52 55
3736.66 63
3736.80 71
3736.94 77
3737.08 82
3737.22 84
3737.36 83
3737.50 79
3737.64 74
3737.78 67
3737.92 60
3738.06 53
3738.20 48
3738.34 45
3738.48 45
3738.62 47
3738.76 51
3738.90 55
3739.04 60
3739.18 65
3739.32 68
3739.46 69
3739.60 70
3739.74 71
3739.88 71
3740.02 70
3740.16 69
3740.30 66
3740.44 63
3740.58 60
3740.72 57
3740.86 55
3741.00 54
3741.14 56
3741.28 58
3741.42 61
3741.56 64
3741.70 67
3741.84 69
3741.98 72
3742.12 76
3742.26 80
3742.40 85
3742.54 90
3742.68 96
3742.82 102
3742.97 106
3743.11 110
3743.25 112
3743.39 112
3743.53 112
3743.67 110
3743.81 109
3743.95 109
3744.09 109
3744.23 110
3744.37 112
3744.51 113
3744.65 113
3744.79 112
3744.93 109
3745.07 104
3745.21 97
3745.35 89
3745.49 80
3745.63 72
3745.77 66
3745.91 62
3746.05 59
3746.19 58
3746.33 60
3746.47 62
3746.61 65
3746.75 69
3746.89 73
3747.03 75
3747.17 77
3747.31 77
3747.46 75
3747.60 72
3747.74 68
3747.88 63
3748.02 59
3748.16 55
3748.30 52
3748.44 49
3748.58 47
3748.72 45
3748.86 42
3749.00 37
3749.14 30
3749.28 22
3749.42 14
3749.56 6
3749.70 0
3749.84 0
3749.98 0
3750.12 0
3750.26 5
3750.40 13
3750.54 21
3750.68 28
3750.82 35
3750.96 41
3751.11 44
3751.25 46
3751.39 46
3751.53 44
3751.67 40
3751.81 33
3751.95 24
3752.09 14
3752.23 4
3752.37 0
3752.51 0
3752.65 0
3752.79 0
3752.93 0
3753.07 0
3753.21 0
3753.35 3
3753.49 11
3753.63 19
3753.77 26
3753.91 33
3754.05 39
3754.19 47
3754.34 54
3754.48 62
3754.62 69
3754.76 75
3754.90 79
3755.04 80
3755.18 79
3755.32 75
3755.46 69
3755.60 62
3755.74 55
3755.88 48
3756.02 43
3756.16 38
3756.30 35
3756.44 34
3756.58 35
3756.72 36
3756.86 38
3757.00 39
3757.15 40
3757.29 39
3757.43 37
3757.57 33
3757.71 29
3757.85 24
3757.99 20
3758.13 17
3758.27 15
3758.41 15
3758.55 17
3758.69 21
3758.83 26
3758.97 32
3759.11 38
3759.25 43
3759.39 49
3759.53 53
3759.68 57
3759.82 59
3759.96 61
3760.10 62
3760.24 62
3760.38 60
3760.52 58
3760.66 55
3760.80 51
3760.94 47
3761.08 43
3761.22 41
3761.36 40
3761.50 41
3761.64 45
3761.78 50
3761.93 56
3762.07 62
3762.21 67
3762.35 70
3762.49 71
3762.63 71
3762.77 70
3762.91 69
3763.05 68
3763.19 67
3763.33 65
3763.47 64
3763.61 62
3763.75 59
3763.89 56
3764.03 53
3764.18 51
3764.32 49
3764.46 47
3764.60 44
3764.74 40
3764.88 36
3765.02 31
3765.16 26
3765.30 21
3765.44 17
3765.58 14
3765.72 11
3765.86 10
3766.00 9
3766.14 10
3766.29 12
3766.43 15
3766.57 19
3766.71 23
3766.85 26
3766.99 29
3767.13 31
3767.27 31
3767.41 30
3767.55 27
3767.69 24
3767.83 20
3767.97 15
3768.11 11
3768.26 7
3768.40 5
3768.54 5
3768.68 8
3768.82 11
3768.96 16
3769.10 22
3769.24 26
3769.38 29
3769.52 30
3769.66 31
3769.80 31
3769.94 32
3770.09 34
3770.23 36
3770.37 40
3770.51 44
3770.65 48
3770.79 51
3770.93 53
3771.07 55
3771.21 55
3771.35 55
3771.49 54
3771.63 52
3771.78 50
3771.92 48
3772.06 46
3772.20 45
3772.34 43
3772.48 42
3772.62 41
3772.76 41
3772.90 40
3773.04 40
3773.18 41
3773.32 41
3773.46 41
3773.61 41
3773.75 40
3773.89 38
3774.03 35
3774.17 31
3774.31 26
3774.45 23
3774.59 20
3774.73 18
3774.87 19
3775.01 21
3775.16 24
3775.30 28
3775.44 32
3775.58 34
3775.72 35
3775.86 33
3776.00 30
3776.14 26
3776.28 22
3776.42 20
3776.56 20
3776.70 22
3776.85 25
3776.99 30
3777.13 36
3777.27 41
3777.41 46
3777.55 50
3777.69 54
3777.83 56
3777.97 57
3778.11 56
3778.25 54
3778.40 50
3778.54 45
3778.68 37
3778.82 29
3778.96 21
3779.10 12
3779.24 3
3779.38 0
3779.52 0
3779.66 0
3779.81 0
3779.95 0
3780.09 0
3780.23 0
3780.37 0
3780.51 6
3780.65 17
3780.79 27
3780.93 34
3781.07 39
3781.21 41
3781.36 40
3781.50 37
3781.64 33
3781.78 29
3781.92 26
3782.06 25
3782.20 26
3782.34 29
3782.48 33
3782.62 39
3782.77 45
3782.91 50
3783.05 55
3783.19 58
3783.33 59
3783.47 59
3783.61 58
3783.75 57
3783.89 54
3784.04 53
3784.18 51
3784.32 50
3784.46 49
3784.60 50
3784.74 50
3784.88 52
3785.02 53
3785.16 53
3785.30 53
3785.45 53
3785.59 51
3785.73 49
3785.87 45
3786.01 42
3786.15 39
3786.29 38
3786.43 38
3786.57 41
3786.72 45
3786.86 50
3787.00 54
3787.14 58
3787.28 58
3787.42 56
3787.56 52
3787.70 47
3787.84 42
3787.99 38
3788.13 37
3788.27 38
3788.41 42
3788.55 46
3788.69 51
3788.83 54
3788.97 56
3789.11 57
3789.26 56
3789.40 54
3789.54 52
3789.68 50
3789.82 49
3789.96 49
3790.10 48
3790.24 48
3790.38 47
3790.53 45
3790.67 43
3790.81 42
3790.95 41
3791.09 41
3791.23 42
3791.37 44
3791.51 46
3791.65 47
3791.80 47
3791.94 47
3792.08 45
3792.22 42
3792.36 39
3792.50 35
3792.64 32
3792.78 29
3792.93 27
3793.07 27
3793.21 30
3793.35 35
3793.49 41
3793.63 49
3793.77 55
3793.91 61
3794.06 64
3794.20 66
3794.34 67
3794.48 68
3794.62 69
3794.76 72
3794.90 76
3795.04 81
3795.18 86
3795.33 89
3795.47 90
3795.61 88
3795.75 83
3795.89 75
3796.03 66
3796.17 55
3796.31 46
3796.46 38
3796.60 32
3796.74 30
3796.88 30
3797.02 32
3797.16 36
3797.30 39
3797.45 43
3797.59 46
3797.73 48
3797.87 49
3798.01 50
3798.15 50
3798.29 50
3798.43 49
3798.58 47
3798.72 45
3798.86 43
3799.00 39
3799.14 36
3799.28 31
3799.42 28
3799.56 25
3799.71 23
3799.85 24
3799.99 26
3800.13 30
3800.27 34
3800.41 37
3800.55 38
3800.70 37
3800.84 35
3800.98 34
3801.12 33
3801.26 35
3801.40 40
3801.54 48
3801.68 58
3801.83 68
3801.97 76
3802.11 82
3802.25 83
3802.39 80
3802.53 74
3802.67 67
3802.82 60
3802.96 54
3803.10 51
3803.24 50
3803.38 52
3803.52 55
3803.66 59
3803.81 63
3803.95 67
3804.09 71
3804.23 73
3804.37 75
3804.51 75
3804.65 74
3804.80 74
3804.94 73
3805.08 73
3805.22 74
3805.36 76
3805.50 78
3805.64 79
3805.79 78
3805.93 76
3806.07 72
3806.21 66
3806.35 60
3806.49 56
3806.63 53
3806.78 53
3806.92 55
3807.06 60
3807.20 65
3807.34 69
3807.48 73
3807.62 75
3807.77 74
3807.91 73
3808.05 70
3808.19 66
3808.33 64
3808.47 62
3808.61 61
3808.76 62
3808.90 64
3809.04 66
3809.18 68
3809.32 70
3809.46 73
3809.61 75
3809.75 78
3809.89 80
3810.03 83
3810.17 87
3810.31 93
3810.45 100
3810.60 110
3810.74 122
3810.88 136
3811.02 152
3811.16 170
3811.30 189
3811.45 210
3811.59 231
3811.73 252
3811.87 272
3812.01 290
3812.15 305
3812.29 317
3812.44 327
3812.58 336
3812.72 344
3812.86 356
3813.00 370
3813.14 388
3813.29 410
3813.43 434
3813.57 459
3813.71 484
3813.85 506
3813.99 526
3814.14 543
3814.28 555
3814.42 564
3814.56 569
3814.70 570
3814.84 568
3814.98 564
3815.13 558
3815.27 552
3815.41 545
3815.55 538
3815.69 529
3815.83 519
3815.98 507
3816.12 492
3816.26 473
3816.40 452
3816.54 428
3816.68 401
3816.83 374
3816.97 346
3817.11 320
3817.25 297
3817.39 279
3817.53 264
3817.68 254
3817.82 248
3817.96 243
3818.10 238
3818.24 232
3818.38 224
3818.53 214
3818.67 202
3818.81 189
3818.95 176
3819.09 164
3819.23 154
3819.38 147
3819.52 143
3819.66 142
3819.80 144
3819.94 146
3820.08 148
3820.23 150
3820.37 149
3820.51 146
3820.65 141
3820.79 136
3820.93 130
3821.08 126
3821.22 123
3821.36 123
3821.50 124
3821.64 126
3821.78 130
3821.93 134
3822.07 138
3822.21 140
3822.35 141
3822.49 139
3822.64 135
3822.78 128
3822.92 120
3823.06 112
3823.20 104
3823.34 97
3823.49 91
3823.63 88
3823.77 87
3823.91 86
3824.05 87
3824.19 89
3824.34 91
3824.48 92
3824.62 93
3824.76 93
3824.90 93
3825.05 93
3825.19 93
3825.33 92
3825.47 92
3825.61 90
3825.75 88
3825.90 84
3826.04 78
3826.18 71
3826.32 64
3826.46 57
3826.61 51
3826.75 47
3826.89 47
3827.03 48
3827.17 52
3827.31 58
3827.46 65
3827.60 73
3827.74 81
3827.88 88
3828.02 94
3828.17 98
3828.31 99
3828.45 99
3828.59 96
3828.73 91
3828.88 86
3829.02 81
3829.16 77
3829.30 73
3829.44 70
3829.58 68
3829.73 66
3829.87 64
3830.01 62
3830.15 60
3830.29 60
3830.44 61
3830.58 65
3830.72 70
3830.86 75
3831.00 80
3831.15 83
3831.29 85
3831.43 85
3831.57 83
3831.71 81
3831.85 78
3832.00 76
3832.14 74
3832.28 73
3832.42 73
3832.56 74
3832.71 75
3832.85 76
3832.99 77
3833.13 78
3833.27 78
3833.42 77
3833.56 74
3833.70 71
3833.84 66
3833.98 61
3834.13 56
3834.27 52
3834.41 49
3834.55 46
3834.69 44
3834.84 43
3834.98 40
3835.12 38
3835.26 35
3835.40 32
3835.55 30
3835.69 29
3835.83 28
3835.97 27
3836.11 26
3836.26 26
3836.40 25
3836.54 26
3836.68 27
3836.82 30
3836.97 35
3837.11 41
3837.25 47
3837.39 52
3837.53 55
3837.68 56
3837.82 54
3837.96 51
3838.10 45
3838.24 40
3838.39 35
3838.53 31
3838.67 28
3838.81 27
3838.95 26
3839.10 26
3839.24 27
3839.38 28
3839.52 29
3839.66 31
3839.81 34
3839.95 37
3840.09 42
3840.23 47
3840.38 52
3840.52 57
3840.66 62
3840.80 67
3840.94 72
3841.09 78
3841.23 83
3841.37 88
3841.51 92
3841.65 94
3841.80 95
3841.94 93
3842.08 89
3842.22 85
3842.36 81
3842.51 77
3842.65 75
3842.79 74
3842.93 75
3843.08 77
3843.22 80
3843.36 85
3843.50 90
3843.64 96
3843.79 100
3843.93 103
3844.07 104
3844.21 103
3844.35 101
3844.50 97
3844.64 93
3844.78 88
3844.92 84
3845.07 81
3845.21 79
3845.35 78
3845.49 77
3845.63 77
3845.78 77
3845.92 78
3846.06 80
3846.20 83
3846.34 87
3846.49 93
3846.63 100
3846.77 106
3846.91 112
3847.06 117
3847.20 119
3847.34 120
3847.48 119
3847.62 118
3847.77 117
3847.91 117
3848.05 118
3848.19 120
3848.34 123
3848.48 126
3848.62 128
3848.76 130
3848.90 131
3849.05 131
3849.19 131
3849.33 130
3849.47 129
3849.62 128
3849.76 127
3849.90 126
3850.04 125
3850.18 124
3850.33 123
3850.47 121
3850.61 119
3850.75 117
3850.90 114
3851.04 112
3851.18 111
3851.32 110
3851.47 110
3851.61 111
3851.75 113
3851.89 115
3852.03 117
3852.18 118
3852.32 119
3852.46 119
3852.60 120
3852.75 119
3852.89 118
3853.03 117
3853.17 114
3853.32 111
3853.46 108
3853.60 106
3853.74 104
3853.88 103
3854.03 104
3854.17 106
3854.31 108
3854.45 109
3854.60 108
3854.74 106
3854.88 103
3855.02 99
3855.17 95
3855.31 92
3855.45 91
3855.59 91
3855.74 91
3855.88 91
3856.02 90
3856.16 87
3856.30 82
3856.45 75
3856.59 66
3856.73 55
3856.87 44
3857.02 32
3857.16 21
3857.30 11
3857.44 2
3857.59 0
3857.73 0
3857.87 0
3858.01 0
3858.16 0
3858.30 0
3858.44 0
3858.58 0
3858.73 2
3858.87 8
3859.01 14
3859.15 19
3859.30 24
3859.44 29
3859.58 34
3859.72 39
3859.86 45
3860.01 51
3860.15 57
3860.29 62
3860.43 66
3860.58 68
3860.72 68
3860.86 66
3861.00 62
3861.15 56
3861.29 49
3861.43 41
3861.57 35
3861.72 30
3861.86 28
3862.00 29
3862.14 33
3862.29 40
3862.43 47
3862.57 55
3862.71 61
3862.86 66
3863.00 68
3863.14 69
3863.28 68
3863.43 68
3863.57 69
3863.71 71
3863.85 75
3864.00 80
3864.14 86
3864.28 92
3864.42 97
3864.57 101
3864.71 104
3864.85 105
3864.99 105
3865.14 103
3865.28 101
3865.42 97
3865.56 94
3865.71 90
3865.85 85
3865.99 81
3866.13 75
3866.28 70
3866.42 63
3866.56 56
3866.71 49
3866.85 42
3866.99 36
3867.13 31
3867.28 27
3867.42 24
3867.56 23
3867.70 23
3867.85 23
3867.99 23
3868.13 22
3868.27 21
3868.42 19
3868.56 17
3868.70 15
3868.84 13
3868.99 14
3869.13 16
3869.27 21
3869.41 28
3869.56 36
3869.70 46
3869.84 55
3869.98 65
3870.13 73
3870.27 81
3870.41 86
3870.56 90
3870.70 92
3870.84 91
3870.98 88
3871.13 85
3871.27 81
3871.41 78
3871.55 75
3871.70 74
3871.84 73
3871.98 73
3872.12 73
3872.27 72
3872.41 72
3872.55 71
3872.70 71
3872.84 71
3872.98 71
3873.12 72
3873.27 72
3873.41 71
3873.55 70
3873.69 69
3873.84 68
3873.98 67
3874.12 64
3874.26 62
3874.41 58
3874.55 53
3874.69 48
3874.84 42
3874.98 36
3875.12 29
3875.26 22
3875.41 16
3875.55 10
3875.69 5
3875.83 2
3875.98 1
3876.12 1
3876.26 3
3876.41 6
3876.55 9
3876.69 13
3876.83 16
3876.98 19
3877.12 21
3877.26 22
3877.41 23
3877.55 24
3877.69 25
3877.83 27
3877.98 30
3878.12 35
3878.26 42
3878.40 50
3878.55 58
3878.69 65
3878.83 71
3878.98 75
3879.12 77
3879.26 76
3879.40 74
3879.55 72
3879.69 69
3879.83 66
3879.98 64
3880.12 62
3880.26 61
3880.40 58
3880.55 55
3880.69 50
3880.83 44
3880.98 36
3881.12 28
3881.26 21
3881.40 15
3881.55 12
3881.69 12
3881.83 15
3881.97 21
3882.12 29
3882.26 37
3882.40 45
3882.55 52
3882.69 57
3882.83 60
3882.97 61
3883.12 60
3883.26 56
3883.40 51
3883.55 45
3883.69 38
3883.83 31
3883.98 26
3884.12 21
3884.26 17
3884.40 14
3884.55 12
3884.69 10
3884.83 9
3884.98 9
3885.12 11
3885.26 14
3885.40 20
3885.55 27
3885.69 35
3885.83 43
3885.98 51
3886.12 57
3886.26 62
3886.40 66
3886.55 68
3886.69 69
3886.83 70
3886.98 70
3887.12 71
3887.26 71
3887.41 72
3887.55 72
3887.69 71
3887.83 70
3887.98 69
3888.12 67
3888.26 66
3888.41 65
3888.55 66
3888.69 68
3888.83 70
3888.98 72
3889.12 74
3889.26 75
3889.41 75
3889.55 75
3889.69 76
3889.84 77
3889.98 79
3890.12 81
3890.26 83
3890.41 84
3890.55 82
3890.69 80
3890.84 77
3890.98 74
3891.12 72
3891.27 73
3891.41 75
3891.55 78
3891.69 82
3891.84 86
3891.98 89
3892.12 91
3892.27 91
3892.41 90
3892.55 87
3892.70 84
3892.84 80
3892.98 75
3893.13 71
3893.27 66
3893.41 62
3893.55 58
3893.70 54
3893.84 49
3893.98 43
3894.13 37
3894.27 30
3894.41 24
3894.56 19
3894.70 16
3894.84 16
3894.99 19
3895.13 23
3895.27 28
3895.41 33
3895.56 36
3895.70 38
3895.84 39
3895.99 39
3896.13 38
3896.27 38
3896.42 39
3896.56 40
3896.70 42
3896.85 42
3896.99 42
3897.13 41
3897.27 40
3897.42 40
3897.56 40
3897.70 42
3897.85 44
3897.99 47
3898.13 50
3898.28 51
3898.42 52
3898.56 50
3898.71 48
3898.85 45
3898.99 42
3899.14 40
3899.28 40
3899.42 42
3899.57 45
3899.71 50
3899.85 56
3899.99 61
3900.14 66
3900.28 69
3900.42 70
3900.57 70
3900.71 69
3900.85 66
3901.00 63
3901.14 60
3901.28 56
3901.43 51
3901.57 47
3901.71 44
3901.86 41
3902.00 40
3902.14 41
3902.29 43
3902.43 47
3902.57 52
3902.72 57
3902.86 62
3903.00 67
3903.15 72
3903.29 78
3903.43 84
3903.58 91
3903.72 98
3903.86 103
3904.00 106
3904.15 105
3904.29 102
3904.43 96
3904.58 88
3904.72 78
3904.86 69
3905.01 60
3905.15 53
3905.29 46
3905.44 41
3905.58 38
3905.72 35
3905.87 34
3906.01 34
3906.15 36
3906.30 38
3906.44 42
3906.58 46
3906.73 51
3906.87 56
3907.01 59
3907.16 62
3907.30 62
3907.44 60
3907.59 56
3907.73 51
3907.87 45
3908.02 40
3908.16 36
3908.30 35
3908.45 35
3908.59 36
3908.73 39
3908.88 40
3909.02 41
3909.16 41
3909.31 38
3909.45 35
3909.59 30
3909.74 25
3909.88 20
3910.02 16
3910.17 13
3910.31 12
3910.45 13
3910.60 16
3910.74 20
3910.88 24
3911.03 28
3911.17 33
3911.31 38
3911.46 44
3911.60 50
3911.74 56
3911.89 62
3912.03 68
3912.17 72
3912.32 76
3912.46 78
3912.60 80
3912.75 81
3912.89 80
3913.04 78
3913.18 73
3913.32 65
3913.47 55
3913.61 43
3913.75 31
3913.90 20
3914.04 11
3914.18 5
3914.33 3
3914.47 4
3914.61 8
3914.76 15
3914.90 23
3915.04 31
3915.19 38
3915.33 43
3915.47 46
3915.62 47
3915.76 46
3915.90 43
3916.05 40
3916.19 38
3916.33 37
3916.48 37
3916.62 38
3916.76 40
3916.91 40
3917.05 40
3917.20 38
3917.34 36
3917.48 33
3917.63 30
3917.77 28
3917.91 28
3918.06 29
3918.20 32
3918.34 37
3918.49 43
3918.63 51
3918.77 58
3918.92 66
3919.06 72
3919.20 77
3919.35 80
3919.49 81
3919.64 79
3919.78 76
3919.92 70
3920.07 63
3920.21 55
3920.35 46
3920.50 37
3920.64 29
3920.78 22
3920.93 18
3921.07 16
3921.21 18
3921.36 23
3921.50 31
3921.65 39
3921.79 48
3921.93 55
3922.08 59
3922.22 59
3922.36 57
3922.51 53
3922.65 47
3922.79 42
3922.94 39
3923.08 38
3923.22 40
3923.37 42
3923.51 45
3923.66 47
3923.80 48
3923.94 46
3924.09 44
3924.23 41
3924.37 39
3924.52 38
3924.66 39
3924.80 42
3924.95 45
3925.09 49
3925.24 52
3925.38 55
3925.52 56
3925.67 56
3925.81 54
3925.95 51
3926.10 48
3926.24 44
3926.38 40
3926.53 36
3926.67 31
3926.82 27
3926.96 23
3927.10 21
3927.25 20
3927.39 20
3927.53 22
3927.68 25
3927.82 29
3927.97 32
3928.11 33
3928.25 34
3928.40 33
3928.54 31
3928.68 29
3928.83 28
3928.97 28
3929.11 30
3929.26 34
3929.40 38
3929.55 42
3929.69 45
3929.83 46
3929.98 44
3930.12 38
3930.26 30
3930.41 19
3930.55 9
3930.70 0
3930.84 0
3930.98 0
3931.13 0
3931.27 0
3931.41 0
3931.56 0
3931.70 0
3931.85 0
3931.99 0
3932.13 2
3932.28 6
3932.42 12
3932.56 19
3932.71 26
3932.85 33
3933.00 37
3933.14 40
3933.28 42
3933.43 44
3933.57 45
3933.71 46
3933.86 48
3934.00 50
3934.15 52
3934.29 53
3934.43 52
3934.58 50
3934.72 47
3934.87 43
3935.01 38
3935.15 33
3935.30 29
3935.44 25
3935.58 21
3935.73 17
3935.87 14
3936.02 11
3936.16 9
3936.30 7
3936.45 7
3936.59 7
3936.74 9
3936.88 12
3937.02 15
3937.17 17
3937.31 19
3937.45 20
3937.60 21
3937.74 21
3937.89 22
3938.03 24
3938.17 25
3938.32 27
3938.46 29
3938.61 30
3938.75 30
3938.89 31
3939.04 31
3939.18 33
3939.33 36
3939.47 41
3939.61 47
3939.76 52
3939.90 57
3940.04 59
3940.19 60
3940.33 59
3940.48 57
3940.62 55
3940.76 53
3940.91 53
3941.05 53
3941.20 53
3941.34 53
3941.48 52
3941.63 49
3941.77 44
3941.92 39
3942.06 33
3942.20 26
3942.35 20
3942.49 13
3942.64 6
3942.78 0
3942.92 0
3943.07 0
3943.21 0
3943.36 0
3943.50 0
3943.64 0
3943.79 0
3943.93 2
3944.08 7
3944.22 11
3944.36 14
3944.51 14
3944.65 13
3944.80 12
3944.94 13
3945.08 14
3945.23 16
3945.37 20
3945.52 23
3945.66 25
3945.80 25
3945.95 24
3946.09 22
3946.24 21
3946.38 20
3946.52 21
3946.67 23
3946.81 27
3946.96 31
3947.10 35
3947.24 38
3947.39 40
3947.53 41
3947.68 40
3947.82 40
3947.96 39
3948.11 40
3948.25 40
3948.40 42
3948.54 42
3948.68 43
3948.83 41
3948.97 39
3949.12 36
3949.26 32
3949.40 27
3949.55 23
3949.69 20
3949.84 18
3949.98 16
3950.13 15
3950.27 15
3950.41 16
3950.56 17
3950.70 18
3950.85 20
3950.99 22
3951.13 25
3951.28 27
3951.42 29
3951.57 30
3951.71 31
3951.85 30
3952.00 29
3952.14 27
3952.29 25
3952.43 24
3952.58 24
3952.72 24
3952.86 24
3953.01 25
3953.15 25
3953.30 26
3953.44 26
3953.58 25
3953.73 25
3953.87 23
3954.02 22
3954.16 21
3954.31 20
3954.45 20
3954.59 21
3954.74 22
3954.88 25
3955.03 28
3955.17 32
3955.31 36
3955.46 39
3955.60 42
3955.75 44
3955.89 45
3956.04 45
3956.18 45
3956.32 45
3956.47 46
3956.61 46
3956.76 47
3956.90 47
3957.04 46
3957.19 43
3957.33 38
3957.48 32
3957.62 25
3957.77 18
3957.91 12
3958.05 7
3958.20 5
3958.34 5
3958.49 6
3958.63 9
3958.78 14
3958.92 19
3959.06 26
3959.21 34
3959.35 43
3959.50 52
3959.64 62
3959.79 71
3959.93 78
3960.07 84
3960.22 87
3960.36 87
3960.51 84
3960.65 77
3960.80 67
3960.94 55
3961.08 42
3961.23 30
3961.37 19
3961.52 11
3961.66 5
3961.81 2
3961.95 2
3962.09 3
3962.24 6
3962.38 10
3962.53 16
3962.67 23
3962.82 30
3962.96 36
3963.10 40
3963.25 43
3963.39 44
3963.54 43
3963.68 42
3963.83 41
3963.97 40
3964.12 41
3964.26 43
3964.40 44
3964.55 46
3964.69 46
3964.84 46
3964.98 45
3965.13 44
3965.27 43
3965.41 43
3965.56 43
3965.70 44
3965.85 45
3965.99 46
3966.14 46
3966.28 44
3966.43 42
3966.57 40
3966.71 36
3966.86 32
3967.00 27
3967.15 21
3967.29 15
3967.44 9
3967.58 4
3967.72 0
3967.87 0
3968.01 0
3968.16 0
3968.30 2
3968.45 6
3968.59 9
3968.74 12
3968.88 12
3969.02 10
3969.17 6
3969.31 0
3969.46 0
3969.60 0
3969.75 0
3969.89 0
3970.04 0
3970.18 0
3970.32 6
3970.47 15
3970.61 23
3970.76 29
3970.90 34
3971.05 36
3971.19 36
3971.34 34
3971.48 31
3971.63 27
3971.77 24
3971.91 20
3972.06 16
3972.20 12
3972.35 8
3972.49 4
3972.64 0
3972.78 0
3972.93 0
3973.07 0
3973.21 2
3973.36 9
3973.50 18
3973.65 27
3973.79 36
3973.94 42
3974.08 45
3974.23 44
3974.37 41
3974.52 34
3974.66 27
3974.80 19
3974.95 13
3975.09 10
3975.24 11
3975.38 16
3975.53 24
3975.67 34
3975.82 46
3975.96 56
3976.11 65
3976.25 70
3976.39 72
3976.54 70
3976.68 66
3976.83 59
3976.97 51
3977.12 43
3977.26 35
3977.41 30
3977.55 29
3977.70 31
3977.84 37
3977.99 47
3978.13 58
3978.27 68
3978.42 76
3978.56 81
3978.71 82
3978.85 80
3979.00 76
3979.14 70
3979.29 65
3979.43 60
3979.58 56
3979.72 52
3979.87 49
3980.01 46
3980.15 44
3980.30 41
3980.44 37
3980.59 33
3980.73 28
3980.88 24
3981.02 18
3981.17 14
3981.31 10
3981.46 8
3981.60 8
3981.75 11
3981.89 16
3982.04 22
3982.18 29
3982.32 36
3982.47 41
3982.61 46
3982.76 48
3982.90 50
3983.05 50
3983.19 48
3983.34 45
3983.48 41
3983.63 36
3983.77 31
3983.92 26
3984.06 22
3984.21 19
3984.35 17
3984.50 16
3984.64 15
3984.78 13
3984.93 9
3985.07 4
3985.22 0
3985.36 0
3985.51 0
3985.65 0
3985.80 0
3985.94 0
3986.09 0
3986.23 1
3986.38 9
3986.52 17
3986.67 26
3986.81 34
3986.96 41
3987.10 48
3987.25 53
3987.39 57
3987.53 60
3987.68 61
3987.82 60
3987.97 59
3988.11 57
3988.26 54
3988.40 52
3988.55 51
3988.69 51
3988.84 52
3988.98 53
3989.13 55
3989.27 56
3989.42 57
3989.56 57
3989.71 56
3989.85 53
3990.00 50
3990.14 48
3990.29 46
3990.43 46
3990.58 46
3990.72 49
3990.87 51
3991.01 54
3991.16 57
3991.30 58
3991.44 57
3991.59 54
3991.73 50
3991.88 45
3992.02 40
3992.17 36
3992.31 33
3992.46 33
3992.60 35
3992.75 39
3992.89 43
3993.04 47
3993.18 51
3993.33 55
3993.47 58
3993.62 61
3993.76 64
3993.91 67
3994.05 69
3994.20 68
3994.34 65
3994.49 59
3994.63 51
3994.78 41
3994.92 32
3995.07 23
3995.21 17
3995.36 14
3995.50 13
3995.65 14
3995.79 17
3995.94 22
3996.08 27
3996.23 32
3996.37 37
3996.52 42
3996.66 44
3996.81 45
3996.95 44
3997.10 41
3997.24 36
3997.39 29
3997.53 22
3997.68 14
3997.82 7
3997.97 1
3998.11 0
3998.26 0
3998.40 0
3998.55 0
3998.69 0
3998.84 0
3998.98 0
3999.13 1
3999.27 5
3999.42 9
3999.56 11
3999.71 11
3999.85 9
4000.00 6
4000.14 2
4000.29 0
4000.43 0
4000.58 0
4000.72 2
4000.87 8
4001.01 16
4001.16 24
4001.30 31
4001.45 36
4001.59 39
4001.74 41
4001.88 42
4002.03 42
4002.17 43
4002.32 44
4002.46 45
4002.61 46
4002.75 46
4002.90 46
4003.04 45
4003.19 45
4003.33 45
4003.48 46
4003.62 48
4003.77 52
4003.91 57
4004.06 63
4004.20 71
4004.35 79
4004.49 88
4004.64 95
4004.78 101
4004.93 106
4005.07 108
4005.22 109
4005.36 108
4005.51 107
4005.65 106
4005.80 105
4005.94 104
4006.09 104
4006.23 104
4006.38 105
4006.52 105
4006.67 105
4006.81 104
4006.96 103
4007.10 102
4007.25 101
4007.39 102
4007.54 104
4007.68 107
4007.83 110
4007.98 114
4008.12 117
4008.27 119
4008.41 120
4008.56 119
4008.70 118
4008.85 116
4008.99 114
4009.14 111
4009.28 109
4009.43 107
4009.57 105
4009.72 103
4009.86 101
4010.01 99
4010.15 98
4010.30 98
4010.44 99
4010.59 101
4010.73 104
4010.88 109
4011.02 116
4011.17 123
4011.31 130
4011.46 135
4011.60 138
4011.75 139
4011.90 137
4012.04 134
4012.19 129
4012.33 124
4012.48 119
4012.62 115
4012.77 113
4012.91 112
4013.06 110
4013.20 108
4013.35 106
4013.49 102
4013.64 97
4013.78 92
4013.93 87
4014.07 83
4014.22 80
4014.36 77
4014.51 75
4014.65 73
4014.80 72
4014.95 70
4015.09 69
4015.24 68
4015.38 67
4015.53 66
4015.67 66
4015.82 67
4015.96 70
4016.11 76
4016.25 82
4016.40 90
4016.54 97
4016.69 104
4016.83 108
4016.98 110
4017.12 110
4017.27 108
4017.42 105
4017.56 101
4017.71 98
4017.85 94
4018.00 91
4018.14 88
4018.29 85
4018.43 82
4018.58 79
4018.72 76
4018.87 73
4019.01 70
4019.16 66
4019.30 62
4019.45 58
4019.60 54
4019.74 51
4019.89 48
4020.03 47
4020.18 47
4020.32 49
4020.47 51
4020.61 55
4020.76 58
4020.90 62
4021.05 64
4021.19 66
4021.34 66
4021.49 66
4021.63 65
4021.78 64
4021.92 64
4022.07 64
4022.21 65
4022.36 65
4022.50 65
4022.65 65
4022.79 64
4022.94 62
4023.09 61
4023.23 61
4023.38 61
4023.52 63
4023.67 66
4023.81 69
4023.96 73
4024.10 76
4024.25 78
4024.39 80
4024.54 81
4024.68 80
4024.83 79
4024.98 77
4025.12 74
4025.27 70
4025.41 66
4025.56 61
4025.70 57
4025.85 54
4025.99 51
4026.14 50
4026.29 50
4026.43 52
4026.58 56
4026.72 60
4026.87 65
4027.01 70
4027.16 75
4027.30 79
4027.45 82
4027.59 85
4027.74 87
4027.89 88
4028.03 90
4028.18 91
4028.32 93
4028.47 94
4028.61 94
4028.76 94
4028.90 94
4029.05 92
4029.20 91
4029.34 90
4029.49 88
4029.63 86
4029.78 84
4029.92 81
4030.07 78
4030.21 72
4030.36 66
4030.51 58
4030.65 49
4030.80 41
4030.94 34
4031.09 30
4031.23 28
4031.38 28
4031.52 29
4031.67 31
4031.82 31
4031.96 30
4032.11 27
4032.25 23
4032.40 17
4032.54 11
4032.69 5
4032.83 0
4032.98 0
4033.13 0
4033.27 0
4033.42 0
4033.56 0
4033.71 0
4033.85 0
4034.00 1
4034.14 9
4034.29 18
4034.44 27
4034.58 35
4034.73 41
4034.87 47
4035.02 51
4035.16 55
4035.31 58
4035.46 60
4035.60 61
4035.75 61
4035.89 61
4036.04 61
4036.18 61
4036.33 61
4036.48 61
4036.62 61
4036.77 62
4036.91 64
4037.06 68
4037.20 74
4037.35 82
4037.49 92
4037.64 102
4037.79 113
4037.93 121
4038.08 127
4038.22 128
4038.37 126
4038.51 121
4038.66 115
4038.81 108
4038.95 103
4039.10 99
4039.24 98
4039.39 98
4039.53 99
4039.68 100
4039.83 100
4039.97 99
4040.12 96
4040.26 93
4040.41 90
4040.55 87
4040.70 85
4040.85 84
4040.99 83
4041.14 83
4041.28 83
4041.43 83
4041.58 84
4041.72 83
4041.87 82
4042.01 79
4042.16 74
4042.30 68
4042.45 61
4042.60 53
4042.74 46
4042.89 39
4043.03 33
4043.18 28
4043.32 24
4043.47 21
4043.62 18
4043.76 17
4043.91 17
4044.05 18
4044.20 21
4044.35 24
4044.49 29
4044.64 34
4044.78 40
4044.93 45
4045.07 49
4045.22 53
4045.37 55
4045.51 56
4045.66 56
4045.80 54
4045.95 50
4046.09 46
4046.24 41
4046.39 36
4046.53 32
4046.68 30
4046.82 29
4046.97 30
4047.12 32
4047.26 34
4047.41 35
4047.55 36
4047.70 36
4047.85 34
4047.99 33
4048.14 31
4048.28 30
4048.43 30
4048.57 31
4048.72 34
4048.87 38
4049.01 43
4049.16 49
4049.30 54
4049.45 60
4049.60 64
4049.74 67
4049.89 67
4050.03 67
4050.18 64
4050.33 60
4050.47 55
4050.62 48
4050.76 41
4050.91 34
4051.06 27
4051.20 22
4051.35 18
4051.49 17
4051.64 19
4051.78 22
4051.93 26
4052.08 30
4052.22 32
4052.37 32
4052.51 30
4052.66 27
4052.81 23
4052.95 20
4053.10 18
4053.24 17
4053.39 17
4053.54 17
4053.68 17
4053.83 16
4053.97 14
4054.12 10
4054.27 7
4054.41 5
4054.56 5
4054.70 6
4054.85 11
4055.00 17
4055.14 25
4055.29 33
4055.43 41
4055.58 48
4055.73 53
4055.87 56
4056.02 57
4056.16 57
4056.31 57
4056.46 56
4056.60 56
4056.75 57
4056.89 58
4057.04 61
4057.19 64
4057.33 67
4057.48 70
4057.62 72
4057.77 75
4057.92 77
4058.06 79
4058.21 79
4058.35 78
4058.50 75
4058.65 71
4058.79 66
4058.94 61
4059.09 58
4059.23 56
4059.38 57
4059.52 60
4059.67 64
4059.82 67
4059.96 69
4060.11 68
4060.25 66
4060.40 61
4060.55 55
4060.69 49
4060.84 43
4060.98 38
4061.13 33
4061.28 29
4061.42 25
4061.57 22
4061.71 19
4061.86 18
4062.01 18
4062.15 19
4062.30 21
4062.45 24
4062.59 27
4062.74 29
4062.88 31
4063.03 30
4063.18 29
4063.32 26
4063.47 23
4063.61 20
4063.76 18
4063.91 16
4064.05 16
4064.20 16
4064.35 16
4064.49 17
4064.64 16
4064.78 16
4064.93 15
4065.08 15
4065.22 14
4065.37 14
4065.52 13
4065.66 12
4065.81 10
4065.95 8
4066.10 6
4066.25 5
4066.39 3
4066.54 2
4066.68 1
4066.83 0
4066.98 0
4067.12 0
4067.27 0
4067.42 0
4067.56 0
4067.71 0
4067.85 0
4068.00 5
4068.15 13
4068.29 23
4068.44 32
4068.59 41
4068.73 48
4068.88 54
4069.02 57
4069.17 59
4069.32 59
4069.46 57
4069.61 53
4069.76 48
4069.90 41
4070.05 34
4070.19 28
4070.34 22
4070.49 19
4070.63 19
4070.78 23
4070.93 30
4071.07 39
4071.22 48
4071.36 57
4071.51 64
4071.66 68
4071.80 68
4071.95 66
4072.10 63
4072.24 58
4072.39 54
4072.54 51
4072.68 50
4072.83 51
4072.97 54
4073.12 59
4073.27 64
4073.41 70
4073.56 74
4073.71 77
4073.85 77
4074.00 74
4074.14 69
4074.29 61
4074.44 53
4074.58 45
4074.73 38
4074.88 34
4075.02 33
4075.17 35
4075.32 39
4075.46 45
4075.61 52
4075.75 59
4075.90 65
4076.05 71
4076.19 77
4076.34 83
4076.49 90
4076.63 97
4076.78 104
4076.93 109
4077.07 113
4077.22 114
4077.37 112
4077.51 108
4077.66 103
4077.80 97
4077.95 91
4078.10 85
4078.24 79
4078.39 74
4078.54 68
4078.68 63
4078.83 58
4078.98 54
4079.12 51
4079.27 51
4079.41 52
4079.56 55
4079.71 60
4079.85 66
4080.00 70
4080.15 74
4080.29 76
4080.44 76
4080.59 74
4080.73 70
4080.88 65
4081.03 59
4081.17 52
4081.32 43
4081.47 34
4081.61 23
4081.76 13
4081.90 3
4082.05 0
4082.20 0
4082.34 0
4082.49 0
4082.64 0
4082.78 6
4082.93 17
4083.08 27
4083.22 37
4083.37 45
4083.52 50
4083.66 52
4083.81 52
4083.96 48
4084.10 42
4084.25 34
4084.40 25
4084.54 18
4084.69 12
4084.84 10
4084.98 11
4085.13 14
4085.27 20
4085.42 27
4085.57 33
4085.71 39
4085.86 43
4086.01 45
4086.15 45
4086.30 45
4086.45 44
4086.59 43
4086.74 43
4086.89 44
4087.03 46
4087.18 48
4087.33 51
4087.47 54
4087.62 57
4087.77 58
4087.91 57
4088.06 55
4088.21 50
4088.35 45
4088.50 39
4088.65 34
4088.79 31
4088.94 31
4089.09 34
4089.23 41
4089.38 50
4089.53 61
4089.67 71
4089.82 80
4089.97 87
4090.11 92
4090.26 93
4090.41 92
4090.55 90
4090.70 86
4090.85 82
4090.99 78
4091.14 75
4091.29 73
4091.43 71
4091.58 70
4091.73 70
4091.87 69
4092.02 69
4092.17 68
4092.31 67
4092.46 67
4092.61 67
4092.75 68
4092.90 68
4093.05 68
4093.19 68
4093.34 68
4093.49 68
4093.63 69
4093.78 71
4093.93 77
4094.07 84
4094.22 94
4094.37 104
4094.51 114
4094.66 123
4094.81 130
4094.95 135
4095.10 138
4095.25 140
4095.39 140
4095.54 140
4095.69 138
4095.83 136
4095.98 131
4096.13 125
4096.27 118
4096.42 109
4096.57 100
4096.71 91
4096.86 83
4097.01 77
4097.15 72
4097.30 68
4097.45 66
4097.59 63
4097.74 61
4097.89 60
4098.03 59
4098.18 58
4098.33 58
4098.47 59
4098.62 59
4098.77 59
4098.91 59
4099.06 59
4099.21 60
4099.36 61
4099.50 63
4099.65 65
4099.80 68
4099.94 71
4100.09 73
4100.24 75
4100.38 77
4100.53 78
4100.68 79
4100.82 80
4100.97 81
4101.12 83
4101.26 83
4101.41 84
4101.56 84
4101.70 85
4101.85 85
4102.00 85
4102.14 86
4102.29 88
4102.44 90
4102.59 92
4102.73 95
4102.88 97
4103.03 99
4103.17 100
4103.32 98
4103.47 95
4103.61 88
4103.76 80
4103.91 71
4104.05 63
4104.20 55
4104.35 51
4104.49 49
4104.64 50
4104.79 53
4104.94 57
4105.08 61
4105.23 64
4105.38 66
4105.52 67
4105.67 68
4105.82 68
4105.96 68
4106.11 69
4106.26 69
4106.40 70
4106.55 70
4106.70 71
4106.85 71
4106.99 72
4107.14 71
4107.29 70
4107.43 67
4107.58 63
4107.73 59
4107.87 54
4108.02 50
4108.17 47
4108.31 46
4108.46 45
4108.61 46
4108.76 46
4108.90 46
4109.05 44
4109.20 40
4109.34 37
4109.49 33
4109.64 30
4109.78 29
4109.93 28
4110.08 29
4110.23 30
4110.37 31
4110.52 30
4110.67 28
4110.81 24
4110.96 20
4111.11 15
4111.25 10
4111.40 5
4111.55 1
4111.70 0
4111.84 0
4111.99 0
4112.14 0
4112.28 0
4112.43 1
4112.58 4
4112.72 8
4112.87 13
4113.02 17
4113.17 22
4113.31 25
4113.46 28
4113.61 29
4113.75 29
4113.90 27
4114.05 23
4114.20 19
4114.34 14
4114.49 9
4114.64 4
4114.78 0
4114.93 0
4115.08 0
4115.22 0
4115.37 0
4115.52 0
4115.67 0
4115.81 0
4115.96 1
4116.11 4
4116.25 6
4116.40 7
4116.55 7
4116.70 6
4116.84 4
4116.99 2
4117.14 0
4117.28 0
4117.43 0
4117.58 0
4117.73 3
4117.87 9
4118.02 16
4118.17 23
4118.31 29
4118.46 35
4118.61 40
4118.76 43
4118.90 45
4119.05 45
4119.20 44
4119.34 43
4119.49 40
4119.64 37
4119.79 34
4119.93 31
4120.08 28
4120.23 25
4120.37 23
4120.52 20
4120.67 16
4120.82 13
4120.96 9
4121.11 6
4121.26 5
4121.40 4
4121.55 6
4121.70 9
4121.85 14
4121.99 20
4122.14 25
4122.29 30
4122.43 33
4122.58 34
4122.73 33
4122.88 32
4123.02 30
4123.17 29
4123.32 29
4123.47 32
4123.61 38
4123.76 45
4123.91 54
4124.05 63
4124.20 71
4124.35 76
4124.50 78
4124.64 77
4124.79 73
4124.94 68
4125.09 62
4125.23 57
4125.38 55
4125.53 55
4125.67 59
4125.82 65
4125.97 73
4126.12 81
4126.26 89
4126.41 94
4126.56 97
4126.71 97
4126.85 95
4127.00 90
4127.15 85
4127.29 80
4127.44 75
4127.59 72
4127.74 70
4127.88 70
4128.03 71
4128.18 73
4128.33 75
4128.47 76
4128.62 77
4128.77 76
4128.91 74
4129.06 72
4129.21 69
4129.36 65
4129.50 62
4129.65 60
4129.80 58
4129.95 58
4130.09 60
4130.24 62
4130.39 67
4130.54 72
4130.68 78
4130.83 84
4130.98 88
4131.12 91
4131.27 90
4131.42 88
4131.57 84
4131.71 78
4131.86 71
4132.01 65
4132.16 59
4132.30 53
4132.45 49
4132.60 46
4132.75 43
4132.89 40
4133.04 39
4133.19 37
4133.34 36
4133.48 35
4133.63 34
4133.78 35
4133.93 36
4134.07 39
4134.22 43
4134.37 47
4134.52 53
4134.66 58
4134.81 62
4134.96 65
4135.10 66
4135.25 65
4135.40 63
4135.55 60
4135.69 57
4135.84 55
4135.99 54
4136.14 53
4136.28 53
4136.43 52
4136.58 51
4136.73 50
4136.87 47
4137.02 46
4137.17 46
4137.32 48
4137.46 53
4137.61 59
4137.76 65
4137.91 71
4138.05 74
4138.20 75
4138.35 72
4138.50 66
4138.64 60
4138.79 53
4138.94 48
4139.09 45
4139.23 44
4139.38 45
4139.53 47
4139.68 50
4139.82 52
4139.97 54
4140.12 56
4140.27 57
4140.41 57
4140.56 57
4140.71 57
4140.86 57
4141.00 58
4141.15 58
4141.30 60
4141.45 62
4141.59 65
4141.74 67
4141.89 69
4142.04 69
4142.18 67
4142.33 64
4142.48 59
4142.63 53
4142.78 46
4142.92 39
4143.07 33
4143.22 27
4143.37 23
4143.51 19
4143.66 16
4143.81 15
4143.96 15
4144.10 16
4144.25 19
4144.40 22
4144.55 25
4144.69 29
4144.84 33
4144.99 37
4145.14 41
4145.28 45
4145.43 50
4145.58 55
4145.73 60
4145.87 64
4146.02 68
4146.17 71
4146.32 72
4146.47 73
4146.61 72
4146.76 71
4146.91 70
4147.06 69
4147.20 68
4147.35 68
4147.50 66
4147.65 64
4147.79 60
4147.94 55
4148.09 49
4148.24 42
4148.38 35
4148.53 28
4148.68 20
4148.83 13
4148.98 7
4149.12 0
4149.27 0
4149.42 0
4149.57 0
4149.71 0
4149.86 0
4150.01 0
4150.16 0
4150.30 1
4150.45 6
4150.60 10
4150.75 13
4150.90 16
4151.04 19
4151.19 23
4151.34 28
4151.49 33
4151.63 38
4151.78 42
4151.93 44
4152.08 45
4152.23 44
4152.37 43
4152.52 42
4152.67 40
4152.82 39
4152.96 38
4153.11 38
4153.26 39
4153.41 40
4153.55 42
4153.70 44
4153.85 48
4154.00 51
4154.15 54
4154.29 56
4154.44 58
4154.59 60
4154.74 62
4154.88 64
4155.03 66
4155.18 69
4155.33 71
4155.48 72
4155.62 71
4155.77 70
4155.92 68
4156.07 66
4156.22 65
4156.36 66
4156.51 69
4156.66 72
4156.81 75
4156.95 77
4157.10 77
4157.25 75
4157.40 73
4157.55 71
4157.69 70
4157.84 70
4157.99 71
4158.14 73
4158.28 76
4158.43 78
4158.58 80
4158.73 82
4158.88 83
4159.02 84
4159.17 84
4159.32 81
4159.47 77
4159.62 70
4159.76 63
4159.91 54
4160.06 47
4160.21 41
4160.35 39
4160.50 39
4160.65 41
4160.80 45
4160.95 47
4161.09 48
4161.24 46
4161.39 42
4161.54 35
4161.69 27
4161.83 19
4161.98 13
4162.13 10
4162.28 10
4162.43 12
4162.57 17
4162.72 22
4162.87 27
4163.02 31
4163.17 33
4163.31 33
4163.46 33
4163.61 32
4163.76 31
4163.91 30
4164.05 29
4164.20 27
4164.35 26
4164.50 25
4164.64 24
4164.79 24
4164.94 25
4165.09 27
4165.24 30
4165.38 33
4165.53 36
4165.68 39
4165.83 42
4165.98 44
4166.12 44
4166.27 44
4166.42 43
4166.57 41
4166.72 38
4166.86 34
4167.01 29
4167.16 22
4167.31 16
4167.46 10
4167.60 4
4167.75 1
4167.90 0
4168.05 1
4168.20 4
4168.34 10
4168.49 17
4168.64 25
4168.79 32
4168.94 39
4169.08 44
4169.23 48
4169.38 50
4169.53 52
4169.68 52
4169.83 52
4169.97 51
4170.12 51
4170.27 51
4170.42 51
4170.57 50
4170.71 50
4170.86 49
4171.01 48
4171.16 47
4171.31 47
4171.45 48
4171.60 49
4171.75 51
4171.90 54
4172.05 56
4172.19 58
4172.34 60
4172.49 60
4172.64 59
4172.79 57
4172.93 54
4173.08 51
4173.23 48
4173.38 45
4173.53 43
4173.68 42
4173.82 41
4173.97 39
4174.12 38
4174.27 36
4174.42 34
4174.56 33
4174.71 33
4174.86 33
4175.01 34
4175.16 35
4175.30 36
4175.45 37
4175.60 37
4175.75 36
4175.90 36
4176.05 36
4176.19 36
4176.34 38
4176.49 40
4176.64 42
4176.79 44
4176.93 44
4177.08 43
4177.23 41
4177.38 36
4177.53 31
4177.68 25
4177.82 20
4177.97 17
4178.12 15
4178.27 13
4178.42 13
4178.56 12
4178.71 11
4178.86 9
4179.01 6
4179.16 3
4179.31 0
4179.45 0
4179.60 0
4179.75 0
4179.90 0
4180.05 0
4180.20 0
4180.34 0
4180.49 0
4180.64 0
4180.79 4
4180.94 11
4181.08 20
4181.23 30
4181.38 39
4181.53 47
4181.68 53
4181.83 55
4181.97 55
4182.12 52
4182.27 47
4182.42 41
4182.57 35
4182.72 28
4182.86 23
4183.01 19
4183.16 17
4183.31 17
4183.46 18
4183.61 20
4183.75 23
4183.90 27
4184.05 30
4184.20 33
4184.35 36
4184.50 38
4184.64 40
4184.79 41
4184.94 42
4185.09 43
4185.24 43
4185.39 43
4185.53 42
4185.68 41
4185.83 39
4185.98 37
4186.13 35
4186.28 31
4186.42 27
4186.57 23
4186.72 19
4186.87 14
4187.02 10
4187.17 7
4187.31 4
4187.46 2
4187.61 0
4187.76 0
4187.91 0
4188.06 0
4188.20 0
4188.35 0
4188.50 0
4188.65 5
4188.80 11
4188.95 18
4189.09 26
4189.24 32
4189.39 36
4189.54 38
4189.69 37
4189.84 34
4189.99 30
4190.13 26
4190.28 21
4190.43 17
4190.58 12
4190.73 9
4190.88 5
4191.02 2
4191.17 0
4191.32 0
4191.47 0
4191.62 1
4191.77 5
4191.91 10
4192.06 16
4192.21 21
4192.36 26
4192.51 31
4192.66 35
4192.81 39
4192.95 44
4193.10 50
4193.25 56
4193.40 62
4193.55 68
4193.70 72
4193.84 76
4193.99 78
4194.14 80
4194.29 80
4194.44 80
4194.59 77
4194.74 72
4194.88 65
4195.03 56
4195.18 47
4195.33 38
4195.48 31
4195.63 28
4195.78 27
4195.92 29
4196.07 33
4196.22 36
4196.37 39
4196.52 41
4196.67 41
4196.81 40
4196.96 40
4197.11 39
4197.26 40
4197.41 41
4197.56 42
4197.71 43
4197.85 44
4198.00 44
4198.15 43
4198.30 42
4198.45 42
4198.60 41
4198.75 42
4198.89 42
4199.04 44
4199.19 45
4199.34 47
4199.49 49
4199.64 50
4199.79 50
4199.93 50
4200.08 50
4200.23 49
4200.38 47
4200.53 45
4200.68 43
4200.83 42
4200.97 41
4201.12 41
4201.27 41
4201.42 43
4201.57 44
4201.72 45
4201.87 45
4202.02 46
4202.16 45
4202.31 45
4202.46 44
4202.61 44
4202.76 44
4202.91 45
4203.06 47
4203.20 51
4203.35 55
4203.50 60
4203.65 66
4203.80 70
4203.95 74
4204.10 76
4204.24 76
4204.39 74
4204.54 71
4204.69 67
4204.84 63
4204.99 60
4205.14 58
4205.29 58
4205.43 59
4205.58 61
4205.73 62
4205.88 64
4206.03 64
4206.18 64
4206.33 64
4206.48 64
4206.62 65
4206.77 67
4206.92 71
4207.07 76
4207.22 82
4207.37 90
4207.52 97
4207.66 105
4207.81 112
4207.96 118
4208.11 123
4208.26 126
4208.41 128
4208.56 129
4208.71 127
4208.85 124
4209.00 119
4209.15 111
4209.30 102
4209.45 92
4209.60 82
4209.75 73
4209.90 66
4210.04 61
4210.19 59
4210.34 59
4210.49 61
4210.64 65
4210.79 71
4210.94 78
4211.09 86
4211.24 94
4211.38 102
4211.53 108
4211.68 113
4211.83 116
4211.98 118
4212.13 119
4212.28 119
4212.43 118
4212.57 116
4212.72 112
4212.87 107
4213.02 102
4213.17 97
4213.32 93
4213.47 92
4213.62 93
4213.76 97
4213.91 102
4214.06 108
4214.21 114
4214.36 119
4214.51 123
4214.66 124
4214.81 123
4214.96 120
4215.10 115
4215.25 108
4215.40 100
4215.55 91
4215.70 83
4215.85 76
4216.00 71
4216.15 65
4216.30 60
4216.44 55
4216.59 49
4216.74 43
4216.89 37
4217.04 32
4217.19 29
4217.34 28
4217.49 29
4217.64 31
4217.78 34
4217.93 36
4218.08 36
4218.23 35
4218.38 31
4218.53 25
4218.68 19
4218.83 13
4218.98 8
4219.12 5
4219.27 5
4219.42 7
4219.57 10
4219.72 14
4219.87 16
4220.02 17
4220.17 16
4220.32 14
4220.47 13
4220.61 13
4220.76 16
4220.91 21
4221.06 29
4221.21 38
4221.36 47
4221.51 55
4221.66 61
4221.81 65
4221.95 67
4222.10 69
4222.25 70
4222.40 73
4222.55 75
4222.70 78
4222.85 81
4223.00 84
4223.15 87
4223.30 90
4223.44 92
4223.59 93
4223.74 93
4223.89 91
4224.04 86
4224.19 79
4224.34 69
4224.49 59
4224.64 49
4224.79 41
4224.93 36
4225.08 33
4225.23 33
4225.38 35
4225.53 38
4225.68 40
4225.83 42
4225.98 43
4226.13 42
4226.28 41
4226.43 39
4226.57 37
4226.72 34
4226.87 30
4227.02 27
4227.17 24
4227.32 22
4227.47 21
4227.62 21
4227.77 21
4227.92 22
4228.07 23
4228.21 24
4228.36 25
4228.51 25
4228.66 25
4228.81 24
4228.96 22
4229.11 19
4229.26 15
4229.41 12
4229.56 8
4229.71 6
4229.85 4
4230.00 4
4230.15 3
4230.30 2
4230.45 1
4230.60 0
4230.75 0
4230.90 0
4231.05 0
4231.20 0
4231.35 0
4231.49 0
4231.64 2
4231.79 7
4231.94 12
4232.09 18
4232.24 24
4232.39 32
4232.54 41
4232.69 50
4232.84 59
4232.99 66
4233.14 72
4233.28 75
4233.43 76
4233.58 75
4233.73 72
4233.88 67
4234.03 61
4234.18 54
4234.33 47
4234.48 40
4234.63 33
4234.78 26
4234.93 20
4235.07 14
4235.22 9
4235.37 4
4235.52 0
4235.67 0
4235.82 0
4235.97 0
4236.12 0
4236.27 1
4236.42 6
4236.57 11
4236.72 16
4236.87 20
4237.01 23
4237.16 25
4237.31 26
4237.46 26
4237.61 25
4237.76 25
4237.91 25
4238.06 24
4238.21 24
4238.36 23
4238.51 22
4238.66 20
4238.81 19
4238.96 17
4239.10 16
4239.25 15
4239.40 14
4239.55 15
4239.70 16
4239.85 17
4240.00 20
4240.15 23
4240.30 26
4240.45 29
4240.60 32
4240.75 33
4240.90 33
4241.05 32
4241.19 29
4241.34 27
4241.49 24
4241.64 21
4241.79 18
4241.94 16
4242.09 13
4242.24 10
4242.39 8
4242.54 7
4242.69 9
4242.84 14
4242.99 20
4243.14 27
4243.29 34
4243.43 39
4243.58 41
4243.73 40
4243.88 39
4244.03 37
4244.18 36
4244.33 37
4244.48 40
4244.63 44
4244.78 49
4244.93 53
4245.08 56
4245.23 57
4245.38 57
4245.53 55
4245.68 53
4245.82 50
4245.97 47
4246.12 45
4246.27 45
4246.42 47
4246.57 52
4246.72 59
4246.87 69
4247.02 79
4247.17 89
4247.32 97
4247.47 102
4247.62 105
4247.77 104
4247.92 100
4248.07 93
4248.22 84
4248.37 74
4248.51 64
4248.66 54
4248.81 46
4248.96 39
4249.11 34
4249.26 31
4249.41 29
4249.56 27
4249.71 26
4249.86 25
4250.01 24
4250.16 22
4250.31 21
4250.46 21
4250.61 21
4250.76 22
4250.91 24
4251.06 28
4251.21 32
4251.35 37
4251.50 41
4251.65 43
4251.80 44
4251.95 44
4252.10 41
4252.25 37
4252.40 33
4252.55 28
4252.70 24
4252.85 20
4253.00 18
4253.15 16
4253.30 15
4253.45 15
4253.60 16
4253.75 18
4253.90 22
4254.05 26
4254.20 32
4254.35 37
4254.49 42
4254.64 44
4254.79 44
4254.94 40
4255.09 33
4255.24 25
4255.39 15
4255.54 6
4255.69 0
4255.84 0
4255.99 0
4256.14 0
4256.29 0
4256.44 0
4256.59 0
4256.74 0
4256.89 1
4257.04 6
4257.19 12
4257.34 17
4257.49 22
4257.64 26
4257.79 29
4257.93 32
4258.08 35
4258.23 38
4258.38 41
4258.53 43
4258.68 45
4258.83 46
4258.98 46
4259.13 46
4259.28 46
4259.43 46
4259.58 45
4259.73 44
4259.88 43
4260.03 42
4260.18 40
4260.33 39
4260.48 39
4260.63 38
4260.78 37
4260.93 37
4261.08 37
4261.23 37
4261.38 38
4261.53 39
4261.68 41
4261.83 43
4261.98 46
4262.13 49
4262.27 51
4262.42 53
4262.57 54
4262.72 55
4262.87 55
4263.02 55
4263.17 55
4263.32 55
4263.47 55
4263.62 55
4263.77 56
4263.92 57
4264.07 59
4264.22 62
4264.37 67
4264.52 72
4264.67 79
4264.82 87
4264.97 94
4265.12 100
4265.27 105
4265.42 108
4265.57 110
4265.72 110
4265.87 109
4266.02 107
4266.17 105
4266.32 102
4266.47 99
4266.62 95
4266.77 91
4266.92 86
4267.07 80
4267.22 74
4267.37 69
4267.52 65
4267.67 61
4267.82 58
4267.96 54
4268.11 49
4268.26 44
4268.41 40
4268.56 37
4268.71 35
4268.86 37
4269.01 41
4269.16 48
4269.31 56
4269.46 64
4269.61 70
4269.76 75
4269.91 76
4270.06 75
4270.21 71
4270.36 65
4270.51 58
4270.66 51
4270.81 43
4270.96 36
4271.11 30
4271.26 25
4271.41 21
4271.56 18
4271.71 17
4271.86 18
4272.01 19
4272.16 22
4272.31 26
4272.46 30
4272.61 33
4272.76 36
4272.91 36
4273.06 36
4273.21 34
4273.36 31
4273.51 29
4273.66 28
4273.81 30
4273.96 33
4274.11 38
4274.26 43
4274.41 48
4274.56 52
4274.71 53
4274.86 51
4275.01 47
4275.16 40
4275.31 32
4275.46 24
4275.61 16
4275.76 11
4275.91 8
4276.06 7
4276.21 7
4276.36 8
4276.51 9
4276.66 10
4276.81 11
4276.96 11
4277.11 12
4277.26 15
4277.41 19
4277.56 25
4277.71 32
4277.86 39
4278.01 45
4278.16 50
4278.31 54
4278.46 57
4278.61 60
4278.76 66
4278.91 74
4279.06 84
4279.21 96
4279.36 109
4279.51 119
4279.66 128
4279.81 133
4279.96 136
4280.11 136
4280.26 135
4280.41 132
4280.56 128
4280.71 124
4280.86 118
4281.01 110
4281.16 103
4281.31 95
4281.46 88
4281.61 83
4281.76 81
4281.91 81
4282.06 83
4282.21 85
4282.36 87
4282.51 88
4282.66 88
4282.81 87
4282.96 87
4283.11 86
4283.26 88
4283.41 91
4283.56 95
4283.71 100
4283.86 105
4284.01 110
4284.16 113
4284.31 114
4284.46 114
4284.61 111
4284.76 108
4284.91 104
4285.06 100
4285.21 97
4285.36 95
4285.51 93
4285.66 92
4285.81 91
4285.96 90
4286.11 87
4286.26 85
4286.41 81
4286.56 78
4286.71 74
4286.86 70
4287.01 68
4287.16 67
4287.31 67
4287.46 69
4287.61 71
4287.76 73
4287.91 74
4288.06 74
4288.21 72
4288.36 68
4288.51 63
4288.66 58
4288.81 53
4288.96 50
4289.11 48
4289.26 48
4289.41 49
4289.56 52
4289.71 55
4289.86 59
4290.01 62
4290.16 64
4290.31 65
4290.46 64
4290.61 62
4290.76 59
4290.91 55
4291.06 51
4291.21 48
4291.36 46
4291.51 46
4291.66 47
4291.81 48
4291.96 50
4292.12 52
4292.27 52
4292.42 51
4292.57 48
4292.72 44
4292.87 39
4293.02 35
4293.17 32
4293.32 30
4293.47 29
4293.62 30
4293.77 31
4293.92 33
4294.07 36
4294.22 38
4294.37 40
4294.52 42
4294.67 42
4294.82 43
4294.97 41
4295.12 39
4295.27 36
4295.42 33
4295.57 29
4295.72 25
4295.87 21
4296.02 17
4296.17 12
4296.32 7
4296.47 3
4296.62 0
4296.77 0
4296.92 0
4297.07 0
4297.22 0
4297.37 0
4297.52 0
4297.67 0
4297.83 0
4297.98 5
4298.13 11
4298.28 17
4298.43 22
4298.58 27
4298.73 31
4298.88 33
4299.03 36
4299.18 38
4299.33 41
4299.48 46
4299.63 52
4299.78 58
4299.93 65
4300.08 70
4300.23 74
4300.38 77
4300.53 78
4300.68 78
4300.83 78
4300.98 77
4301.13 75
4301.28 73
4301.43 71
4301.58 69
4301.73 67
4301.88 66
4302.03 66
4302.19 67
4302.34 68
4302.49 70
4302.64 72
4302.79 73
4302.94 74
4303.09 74
4303.24 73
4303.39 70
4303.54 67
4303.69 62
4303.84 57
4303.99 52
4304.14 48
4304.29 46
4304.44 47
4304.59 51
4304.74 59
4304.89 68
4305.04 78
4305.19 87
4305.34 95
4305.49 99
4305.64 101
4305.80 101
4305.95 99
4306.10 96
4306.25 92
4306.40 88
4306.55 84
4306.70 78
4306.85 71
4307.00 64
4307.15 57
4307.30 51
4307.45 46
4307.60 44
4307.75 43
4307.90 45
4308.05 48
4308.20 51
4308.35 54
4308.50 56
4308.65 56
4308.80 55
4308.96 54
4309.11 52
4309.26 51
4309.41 51
4309.56 52
4309.71 55
4309.86 58
4310.01 62
4310.16 65
4310.31 67
4310.46 68
4310.61 67
4310.76 65
4310.91 61
4311.06 57
4311.21 51
4311.36 45
4311.51 39
4311.67 32
4311.82 26
4311.97 21
4312.12 18
4312.27 17
4312.42 19
4312.57 25
4312.72 33
4312.87 43
4313.02 54
4313.17 64
4313.32 73
4313.47 80
4313.62 85
4313.77 89
4313.92 91
4314.07 94
4314.22 97
4314.38 100
4314.53 103
4314.68 105
4314.83 105
4314.98 103
4315.13 99
4315.28 94
4315.43 89
4315.58 85
4315.73 81
4315.88 79
4316.03 77
4316.18 75
4316.33 74
4316.48 72
4316.63 70
4316.79 68
4316.94 68
4317.09 68
4317.24 69
4317.39 70
4317.54 71
4317.69 71
4317.84 71
4317.99 69
4318.14 67
4318.29 65
4318.44 62
4318.59 60
4318.74 58
4318.89 56
4319.05 55
4319.20 53
4319.35 50
4319.50 48
4319.65 45
4319.80 42
4319.95 40
4320.10 38
4320.25 37
4320.40 37
4320.55 37
4320.70 37
4320.85 35
4321.00 33
4321.16 31
4321.31 28
4321.46 27
4321.61 28
4321.76 30
4321.91 34
4322.06 39
4322.21 45
4322.36 50
4322.51 54
4322.66 57
4322.81 59
4322.96 59
4323.11 59
4323.27 58
4323.42 57
4323.57 56
4323.72 54
4323.87 51
4324.02 49
4324.17 46
4324.32 44
4324.47 41
4324.62 39
4324.77 37
4324.92 35
4325.07 33
4325.23 31
4325.38 29
4325.53 27
4325.68 25
4325.83 23
4325.98 21
4326.13 20
4326.28 19
4326.43 19
4326.58 18
4326.73 18
4326.88 18
4327.04 18
4327.19 18
4327.34 17
4327.49 17
4327.64 18
4327.79 19
4327.94 22
4328.09 24
4328.24 27
4328.39 29
4328.54 31
4328.69 32
4328.85 32
4329.00 32
4329.15 32
4329.30 33
4329.45 34
4329.60 36
4329.75 39
4329.90 43
4330.05 49
4330.20 56
4330.35 63
4330.50 71
4330.66 78
4330.81 83
4330.96 86
4331.11 87
4331.26 87
4331.41 86
4331.56 85
4331.71 85
4331.86 85
4332.01 85
4332.16 85
4332.32 84
4332.47 81
4332.62 77
4332.77 73
4332.92 68
4333.07 65
4333.22 64
4333.37 64
4333.52 65
4333.67 67
4333.82 68
4333.98 69
4334.13 69
4334.28 70
4334.43 71
4334.58 73
4334.73 76
4334.88 81
4335.03 86
4335.18 90
4335.33 94
4335.49 96
4335.64 97
4335.79 97
4335.94 97
4336.09 96
4336.24 95
4336.39 94
4336.54 92
4336.69 89
4336.84 85
4337.00 81
4337.15 78
4337.30 74
4337.45 71
4337.60 69
4337.75 66
4337.90 64
4338.05 61
4338.20 58
4338.35 56
4338.51 55
4338.66 56
4338.81 59
4338.96 63
4339.11 68
4339.26 74
4339.41 79
4339.56 83
4339.71 85
4339.86 86
4340.02 84
4340.17 81
4340.32 77
4340.47 72
4340.62 66
4340.77 60
4340.92 54
4341.07 48
4341.22 42
4341.38 37
4341.53 31
4341.68 26
4341.83 22
4341.98 18
4342.13 16
4342.28 14
4342.43 14
4342.58 14
4342.74 14
4342.89 14
4343.04 14
4343.19 14
4343.34 15
4343.49 15
4343.64 16
4343.79 17
4343.94 18
4344.10 17
4344.25 17
4344.40 16
4344.55 14
4344.70 13
4344.85 13
4345.00 13
4345.15 13
4345.30 13
4345.46 13
4345.61 13
4345.76 12
4345.91 12
4346.06 14
4346.21 17
4346.36 21
4346.51 27
4346.66 33
4346.82 39
4346.97 42
4347.12 43
4347.27 41
4347.42 36
4347.57 29
4347.72 21
4347.87 13
4348.03 6
4348.18 1
4348.33 0
4348.48 0
4348.63 0
4348.78 0
4348.93 1
4349.08 3
4349.23 5
4349.39 6
4349.54 6
4349.69 5
4349.84 3
4349.99 0
4350.14 0
4350.29 0
4350.44 0
4350.60 0
4350.75 0
4350.90 0
4351.05 1
4351.20 5
4351.35 7
4351.50 10
4351.65 12
4351.81 13
4351.96 15
4352.11 17
4352.26 20
4352.41 24
4352.56 29
4352.71 35
4352.86 41
4353.02 45
4353.17 47
4353.32 47
4353.47 44
4353.62 39
4353.77 34
4353.92 28
4354.07 24
4354.23 21
4354.38 19
4354.53 19
4354.68 20
4354.83 20
4354.98 20
4355.13 18
4355.29 17
4355.44 15
4355.59 13
4355.74 12
4355.89 11
4356.04 10
4356.19 8
4356.34 6
4356.50 3
4356.65 0
4356.80 0
4356.95 0
4357.10 0
4357.25 0
4357.40 0
4357.56 0
4357.71 0
4357.86 6
4358.01 16
4358.16 26
4358.31 37
4358.46 46
4358.61 54
4358.77 58
4358.92 60
4359.07 58
4359.22 55
4359.37 51
4359.52 46
4359.67 43
4359.83 42
4359.98 42
4360.13 44
4360.28 47
4360.43 50
4360.58 54
4360.73 58
4360.89 63
4361.04 67
4361.19 73
4361.34 79
4361.49 84
4361.64 90
4361.79 94
4361.95 98
4362.10 100
4362.25 102
4362.40 102
4362.55 101
4362.70 99
4362.85 96
4363.01 92
4363.16 88
4363.31 84
4363.46 79
4363.61 74
4363.76 69
4363.91 65
4364.07 61
4364.22 58
4364.37 56
4364.52 55
4364.67 53
4364.82 51
4364.97 47
4365.13 43
4365.28 38
4365.43 33
4365.58 28
4365.73 24
4365.88 21
4366.04 20
4366.19 20
4366.34 21
4366.49 23
4366.64 27
4366.79 33
4366.94 39
4367.10 47
4367.25 56
4367.40 64
4367.55 71
4367.70 76
4367.85 79
4368.00 81
4368.16 81
4368.31 81
4368.46 81
4368.61 81
4368.76 81
4368.91 82
4369.07 84
4369.22 86
4369.37 89
4369.52 92
4369.67 95
4369.82 98
4369.98 99
4370.13 98
4370.28 95
4370.43 90
4370.58 84
4370.73 78
4370.88 72
4371.04 68
4371.19 64
4371.34 61
4371.49 58
4371.64 53
4371.79 47
4371.95 41
4372.10 34
4372.25 27
4372.40 22
4372.55 18
4372.70 17
4372.86 16
4373.01 15
4373.16 14
4373.31 12
4373.46 9
4373.61 6
4373.77 5
4373.92 5
4374.07 8
4374.22 15
4374.37 24
4374.52 33
4374.68 43
4374.83 52
4374.98 59
4375.13 64
4375.28 67
4375.43 70
4375.59 72
4375.74 72
4375.89 72
4376.04 70
4376.19 66
4376.34 60
4376.50 54
4376.65 48
4376.80 43
4376.95 39
4377.10 39
4377.25 40
4377.41 43
4377.56 47
4377.71 51
4377.86 55
4378.01 58
4378.16 61
4378.32 64
4378.47 67
4378.62 69
4378.77 72
4378.92 75
4379.07 77
4379.23 79
4379.38 81
4379.53 82
4379.68 83
4379.83 82
4379.98 80
4380.14 77
4380.29 73
4380.44 67
4380.59 61
4380.74 54
4380.90 48
4381.05 43
4381.20 39
4381.35 36
4381.50 34
4381.65 33
4381.81 31
4381.96 29
4382.11 28
4382.26 27
4382.41 27
4382.56 28
4382.72 32
4382.87 36
4383.02 42
4383.17 46
4383.32 50
4383.48 53
4383.63 55
4383.78 58
4383.93 61
4384.08 65
4384.23 70
4384.39 76
4384.54 81
4384.69 84
4384.84 85
4384.99 84
4385.15 80
4385.30 75
4385.45 68
4385.60 60
4385.75 51
4385.90 42
4386.06 33
4386.21 25
4386.36 19
4386.51 14
4386.66 13
4386.82 14
4386.97 18
4387.12 23
4387.27 28
4387.42 32
4387.58 36
4387.73 38
4387.88 39
4388.03 38
4388.18 36
4388.33 34
4388.49 33
4388.64 32
4388.79 33
4388.94 34
4389.09 36
4389.25 38
4389.40 41
4389.55 44
4389.70 48
4389.85 53
4390.01 59
4390.16 66
4390.31 73
4390.46 79
4390.61 82
4390.77 82
4390.92 78
4391.07 72
4391.22 65
4391.37 56
4391.52 49
4391.68 43
4391.83 39
4391.98 37
4392.13 36
4392.28 35
4392.44 34
4392.59 33
4392.74 31
4392.89 29
4393.04 26
4393.20 24
4393.35 22
4393.50 21
4393.65 21
4393.80 21
4393.96 21
4394.11 21
4394.26 21
4394.41 20
4394.56 19
4394.72 19
4394.87 20
4395.02 23
4395.17 26
4395.32 31
4395.48 36
4395.63 39
4395.78 42
4395.93 44
4396.08 44
4396.24 44
4396.39 44
4396.54 43
4396.69 42
4396.84 41
4397.00 40
4397.15 38
4397.30 37
4397.45 36
4397.60 35
4397.76 34
4397.91 34
4398.06 33
4398.21 34
4398.36 34
4398.52 35
4398.67 37
4398.82 39
4398.97 42
4399.13 45
4399.28 49
4399.43 53
4399.58 57
4399.73 62
4399.89 68
4400.04 72
4400.19 76
4400.34 78
4400.49 79
4400.65 80
4400.80 81
4400.95 84
4401.10 89
4401.25 96
4401.41 104
4401.56 112
4401.71 118
4401.86 122
4402.02 124
4402.17 124
4402.32 121
4402.47 118
4402.62 114
4402.78 111
4402.93 108
4403.08 106
4403.23 104
4403.38 101
4403.54 98
4403.69 93
4403.84 87
4403.99 80
4404.15 74
4404.30 70
4404.45 67
4404.60 66
4404.75 67
4404.91 68
4405.06 69
4405.21 71
4405.36 72
4405.51 72
4405.67 72
4405.82 70
4405.97 68
4406.12 65
4406.28 60
4406.43 56
4406.58 51
4406.73 47
4406.88 44
4407.04 42
4407.19 41
4407.34 40
4407.49 39
4407.65 36
4407.80 31
4407.95 25
4408.10 19
4408.25 13
4408.41 8
4408.56 3
4408.71 0
4408.86 0
4409.02 0
4409.17 0
4409.32 0
4409.47 0
4409.62 0
4409.78 0
4409.93 0
4410.08 0
4410.23 2
4410.39 7
4410.54 13
4410.69 20
4410.84 28
4411.00 35
4411.15 40
4411.30 43
4411.45 44
4411.60 44
4411.76 42
4411.91 41
4412.06 40
4412.21 39
4412.37 39
4412.52 40
4412.67 42
4412.82 45
4412.97 48
4413.13 52
4413.28 56
4413.43 58
4413.58 59
4413.74 58
4413.89 56
4414.04 50
4414.19 43
4414.35 34
4414.50 25
4414.65 17
4414.80 11
4414.96 7
4415.11 6
4415.26 8
4415.41 12
4415.56 17
4415.72 22
4415.87 28
4416.02 35
4416.17 42
4416.33 48
4416.48 55
4416.63 60
4416.78 63
4416.94 63
4417.09 61
4417.24 56
4417.39 51
4417.55 45
4417.70 40
4417.85 38
4418.00 38
4418.16 39
4418.31 43
4418.46 47
4418.61 52
4418.76 57
4418.92 62
4419.07 67
4419.22 72
4419.37 77
4419.53 83
4419.68 89
4419.83 96
4419.98 103
4420.14 110
4420.29 118
4420.44 126
4420.59 133
4420.75 141
4420.90 149
4421.05 157
4421.20 164
4421.36 170
4421.51 175
4421.66 179
4421.81 182
4421.97 185
4422.12 187
4422.27 190
4422.42 194
4422.58 200
4422.73 207
4422.88 217
4423.03 230
4423.19 244
4423.34 260
4423.49 278
4423.64 297
4423.80 316
4423.95 335
4424.10 353
4424.25 369
4424.41 382
4424.56 393
4424.71 401
4424.86 406
4425.02 410
4425.17 411
4425.32 411
4425.47 409
4425.63 407
4425.78 403
4425.93 399
4426.08 394
4426.24 390
4426.39 387
4426.54 385
4426.69 384
4426.85 383
4427.00 381
4427.15 376
4427.30 369
4427.46 360
4427.61 350
4427.76 340
4427.91 331
4428.07 324
4428.22 318
4428.37 313
4428.52 308
4428.68 303
4428.83 298
4428.98 294
4429.14 290
4429.29 289
4429.44 288
4429.59 289
4429.75 290
4429.90 290
4430.05 286
4430.20 279
4430.36 269
4430.51 255
4430.66 240
4430.81 223
4430.97 207
4431.12 191
4431.27 176
4431.42 163
4431.58 150
4431.73 140
4431.88 131
4432.03 124
4432.19 119
4432.34 115
4432.49 112
4432.65 110
4432.80 109
4432.95 107
4433.10 104
4433.26 102
4433.41 100
4433.56 98
4433.71 98
4433.87 99
4434.02 102
4434.17 105
4434.32 110
4434.48 113
4434.63 115
4434.78 114
4434.94 111
4435.09 106
4435.24 100
4435.39 94
4435.55 88
4435.70 84
4435.85 83
4436.00 83
4436.16 86
4436.31 91
4436.46 96
4436.62 101
4436.77 105
4436.92 108
4437.07 109
4437.23 106
4437.38 102
4437.53 95
4437.68 86
4437.84 77
4437.99 68
4438.14 58
4438.30 50
4438.45 44
4438.60 38
4438.75 34
4438.91 31
4439.06 29
4439.21 28
4439.36 28
4439.52 27
4439.67 25
4439.82 23
4439.98 21
4440.13 18
4440.28 15
4440.43 14
4440.59 13
4440.74 14
4440.89 17
4441.05 21
4441.20 25
4441.35 30
4441.50 35
4441.66 40
4441.81 43
4441.96 45
4442.12 46
4442.27 47
4442.42 47
4442.57 48
4442.73 49
4442.88 52
4443.03 56
4443.18 62
4443.34 70
4443.49 78
4443.64 86
4443.80 93
4443.95 98
4444.10 99
4444.25 98
4444.41 95
4444.56 91
4444.71 85
4444.87 80
4445.02 75
4445.17 71
4445.32 67
4445.48 63
4445.63 58
4445.78 53
4445.94 48
4446.09 42
4446.24 37
4446.40 33
4446.55 30
4446.70 29
4446.85 28
4447.01 30
4447.16 33
4447.31 39
4447.47 45
4447.62 53
4447.77 61
4447.92 69
4448.08 75
4448.23 81
4448.38 85
4448.54 89
4448.69 92
4448.84 95
4448.99 97
4449.15 99
4449.30 99
4449.45 98
4449.61 94
4449.76 88
4449.91 81
4450.07 73
4450.22 67
4450.37 62
4450.52 59
4450.68 58
4450.83 60
4450.98 63
4451.14 67
4451.29 72
4451.44 77
4451.59 81
4451.75 85
4451.90 89
4452.05 92
4452.21 94
4452.36 97
4452.51 100
4452.67 102
4452.82 104
4452.97 105
4453.12 104
4453.28 101
4453.43 96
4453.58 88
4453.74 78
4453.89 68
4454.04 57
4454.20 47
4454.35 37
4454.50 28
4454.65 20
4454.81 12
4454.96 6
4455.11 0
4455.27 0
4455.42 0
4455.57 0
4455.73 0
4455.88 0
4456.03 0
4456.19 0
4456.34 2
4456.49 3
4456.64 4
4456.80 5
4456.95 5
4457.10 5
4457.26 6
4457.41 7
4457.56 8
4457.72 11
4457.87 15
4458.02 21
4458.18 28
4458.33 37
4458.48 47
4458.63 57
4458.79 67
4458.94 74
4459.09 80
4459.25 84
4459.40 87
4459.55 87
4459.71 87
4459.86 85
4460.01 83
4460.17 81
4460.32 77
4460.47 74
4460.63 70
4460.78 68
4460.93 66
4461.08 65
4461.24 65
4461.39 66
4461.54 67
4461.70 68
4461.85 69
4462.00 69
4462.16 69
4462.31 69
4462.46 69
4462.62 68
4462.77 68
4462.92 67
4463.08 64
4463.23 60
4463.38 54
4463.54 47
4463.69 39
4463.84 31
4463.99 25
4464.15 19
4464.30 16
4464.45 14
4464.61 14
4464.76 15
4464.91 17
4465.07 19
4465.22 22
4465.37 25
4465.53 29
4465.68 33
4465.83 37
4465.99 40
4466.14 43
4466.29 43
4466.45 43
4466.60 42
4466.75 41
4466.91 42
4467.06 45
4467.21 51
4467.37 58
4467.52 66
4467.67 74
4467.83 79
4467.98 83
4468.13 84
4468.29 84
4468.44 83
4468.59 82
4468.75 81
4468.90 80
4469.05 79
4469.20 77
4469.36 75
4469.51 72
4469.66 69
4469.82 66
4469.97 64
4470.12 63
4470.28 64
4470.43 66
4470.58 68
4470.74 70
4470.89 71
4471.04 72
4471.20 70
4471.35 68
4471.50 64
4471.66 60
4471.81 56
4471.96 52
4472.12 50
4472.27 49
4472.42 49
4472.58 50
4472.73 51
4472.88 51
4473.04 51
4473.19 49
4473.34 46
4473.50 41
4473.65 36
4473.80 32
4473.96 29
4474.11 28
4474.26 29
4474.42 33
4474.57 38
4474.72 45
4474.88 51
4475.03 56
4475.19 60
4475.34 63
4475.49 64
4475.65 64
4475.80 64
4475.95 62
4476.11 60
4476.26 59
4476.41 58
4476.57 58
4476.72 59
4476.87 61
4477.03 63
4477.18 65
4477.33 66
4477.49 66
4477.64 66
4477.79 65
4477.95 64
4478.10 63
4478.25 64
4478.41 64
4478.56 65
4478.71 66
4478.87 65
4479.02 63
4479.17 60
4479.33 57
4479.48 53
4479.63 50
4479.79 46
4479.94 43
4480.09 39
4480.25 36
4480.40 33
4480.56 31
4480.71 30
4480.86 31
4481.02 33
4481.17 37
4481.32 42
4481.48 48
4481.63 53
4481.78 59
4481.94 63
4482.09 67
4482.24 71
4482.40 74
4482.55 77
4482.70 79
4482.86 81
4483.01 80
4483.16 79
4483.32 77
4483.47 74
4483.63 71
4483.78 69
4483.93 67
4484.09 66
4484.24 65
4484.39 64
4484.55 64
4484.70 63
4484.85 62
4485.01 60
4485.16 58
4485.31 55
4485.47 51
4485.62 45
4485.77 38
4485.93 30
4486.08 23
4486.24 18
4486.39 14
4486.54 13
4486.70 13
4486.85 16
4487.00 19
4487.16 22
4487.31 24
4487.46 25
4487.62 24
4487.77 22
4487.93 18
4488.08 15
4488.23 11
4488.39 9
4488.54 9
4488.69 12
4488.85 18
4489.00 25
4489.15 34
4489.31 43
4489.46 51
4489.61 58
4489.77 62
4489.92 63
4490.08 63
4490.23 60
4490.38 56
4490.54 50
4490.69 43
4490.84 36
4491.00 29
4491.15 24
4491.31 20
4491.46 19
4491.61 21
4491.77 26
4491.92 33
4492.07 43
4492.23 54
4492.38 64
4492.53 73
4492.69 80
4492.84 84
4493.00 86
4493.15 87
4493.30 85
4493.46 82
4493.61 79
4493.76 75
4493.92 72
4494.07 68
4494.23 66
4494.38 64
4494.53 63
4494.69 63
4494.84 64
4494.99 65
4495.15 66
4495.30 67
4495.45 67
4495.61 65
4495.76 63
4495.92 59
4496.07 55
4496.22 51
4496.38 47
4496.53 43
4496.68 39
4496.84 36
4496.99 34
4497.15 33
4497.30 32
4497.45 33
4497.61 36
4497.76 40
4497.91 45
4498.07 51
4498.22 57
4498.38 62
4498.53 65
4498.68 67
4498.84 67
4498.99 66
4499.15 64
4499.30 63
4499.45 62
4499.61 63
4499.76 65
4499.91 67
4500.07 69
4500.22 69
4500.38 69
4500.53 67
4500.68 64
4500.84 61
4500.99 58
4501.14 55
4501.30 53
4501.45 51
4501.61 49
4501.76 46
4501.91 43
4502.07 38
4502.22 33
4502.38 27
4502.53 22
4502.68 18
4502.84 14
4502.99 11
4503.14 9
4503.30 8
4503.45 8
4503.61 9
4503.76 12
4503.91 16
4504.07 20
4504.22 23
4504.38 26
4504.53 27
4504.68 27
4504.84 26
4504.99 26
4505.15 27
4505.30 28
4505.45 31
4505.61 34
4505.76 38
4505.91 41
4506.07 44
4506.22 47
4506.38 49
4506.53 50
4506.68 51
4506.84 51
4506.99 50
4507.15 49
4507.30 48
4507.45 48
4507.61 48
4507.76 48
4507.92 50
4508.07 53
4508.22 56
4508.38 59
4508.53 60
4508.69 60
4508.84 57
4508.99 52
4509.15 45
4509.30 38
4509.46 32
4509.61 27
4509.76 24
4509.92 22
4510.07 21
4510.23 20
4510.38 19
4510.53 17
4510.69 15
4510.84 13
4511.00 11
4511.15 11
4511.30 12
4511.46 15
4511.61 19
4511.77 24
4511.92 29
4512.07 33
4512.23 35
4512.38 35
4512.54 34
4512.69 32
4512.84 30
4513.00 28
4513.15 28
4513.31 29
4513.46 32
4513.61 35
4513.77 38
4513.92 41
4514.08 42
4514.23 43
4514.38 43
4514.54 43
4514.69 44
4514.85 45
4515.00 46
4515.15 46
4515.31 45
4515.46 43
4515.62 40
4515.77 35
4515.92 30
4516.08 26
4516.23 24
4516.39 24
4516.54 26
4516.70 30
4516.85 37
4517.00 44
4517.16 51
4517.31 57
4517.47 61
4517.62 63
4517.77 63
4517.93 62
4518.08 60
4518.24 58
4518.39 56
4518.54 56
4518.70 57
4518.85 58
4519.01 61
4519.16 64
4519.32 67
4519.47 71
4519.62 74
4519.78 76
4519.93 79
4520.09 81
4520.24 83
4520.39 86
4520.55 89
4520.70 94
4520.86 99
4521.01 104
4521.17 107
4521.32 109
4521.47 109
4521.63 105
4521.78 100
4521.94 93
4522.09 84
4522.24 75
4522.40 67
4522.55 60
4522.71 54
4522.86 48
4523.02 44
4523.17 39
4523.32 35
4523.48 31
4523.63 27
4523.79 24
4523.94 21
4524.09 20
4524.25 21
4524.40 23
4524.56 28
4524.71 35
4524.87 44
4525.02 54
4525.17 63
4525.33 71
4525.48 76
4525.64 78
4525.79 77
4525.95 73
4526.10 67
4526.25 60
4526.41 54
4526.56 48
4526.72 44
4526.87 41
4527.03 40
4527.18 40
4527.33 39
4527.49 39
4527.64 38
4527.80 38
4527.95 37
4528.11 38
4528.26 39
4528.41 40
4528.57 42
4528.72 44
4528.88 46
4529.03 48
4529.19 49
4529.34 50
4529.49 51
4529.65 50
4529.80 48
4529.96 46
4530.11 43
4530.27 40
4530.42 38
4530.57 37
4530.73 36
4530.88 35
4531.04 34
4531.19 31
4531.35 28
4531.50 25
4531.65 23
4531.81 22
4531.96 23
4532.12 26
4532.27 30
4532.43 35
4532.58 39
4532.74 44
4532.89 48
4533.04 51
4533.20 54
4533.35 55
4533.51 56
4533.66 56
4533.82 54
4533.97 51
4534.12 48
4534.28 44
4534.43 39
4534.59 34
4534.74 28
4534.90 23
4535.05 17
4535.21 12
4535.36 7
4535.51 2
4535.67 0
4535.82 0
4535.98 0
4536.13 0
4536.29 0
4536.44 0
4536.60 0
4536.75 2
4536.90 6
4537.06 10
4537.21 11
4537.37 11
4537.52 8
4537.68 3
4537.83 0
4537.99 0
4538.14 0
4538.29 0
4538.45 0
4538.60 0
4538.76 0
4538.91 0
4539.07 2
4539.22 5
4539.38 7
4539.53 9
4539.68 12
4539.84 15
4539.99 19
4540.15 23
4540.30 27
4540.46 30
4540.61 33
4540.77 35
4540.92 36
4541.08 37
4541.23 39
4541.38 40
4541.54 42
4541.69 43
4541.85 44
4542.00 43
4542.16 41
4542.31 39
4542.47 36
4542.62 34
4542.77 34
4542.93 37
4543.08 42
4543.24 49
4543.39 57
4543.55 64
4543.70 70
4543.86 72
4544.01 72
4544.17 70
4544.32 67
4544.48 63
4544.63 60
4544.78 58
4544.94 57
4545.09 56
4545.25 56
4545.40 56
4545.56 55
4545.71 55
4545.87 55
4546.02 56
4546.18 58
4546.33 60
4546.48 62
4546.64 63
4546.79 65
4546.95 65
4547.10 66
4547.26 66
4547.41 67
4547.57 69
4547.72 71
4547.88 73
4548.03 75
4548.19 76
4548.34 75
4548.49 73
4548.65 69
4548.80 63
4548.96 58
4549.11 54
4549.27 51
4549.42 49
4549.58 49
4549.73 51
4549.89 52
4550.04 54
4550.20 56
4550.35 58
4550.51 60
4550.66 61
4550.81 61
4550.97 61
4551.12 60
4551.28 58
4551.43 55
4551.59 52
4551.74 49
4551.90 45
4552.05 41
4552.21 38
4552.36 34
4552.52 30
4552.67 27
4552.83 25
4552.98 25
4553.14 26
4553.29 28
4553.44 32
4553.60 36
4553.75 39
4553.91 43
4554.06 45
4554.22 46
4554.37 46
4554.53 45
4554.68 42
4554.84 38
4554.99 33
4555.15 27
4555.30 21
4555.46 16
4555.61 12
4555.77 11
4555.92 13
4556.08 17
4556.23 23
4556.38 30
4556.54 38
4556.69 45
4556.85 50
4557.00 54
4557.16 55
4557.31 54
4557.47 52
4557.62 48
4557.78 43
4557.93 38
4558.09 35
4558.24 34
4558.40 35
4558.55 38
4558.71 43
4558.86 50
4559.02 57
4559.17 63
4559.33 68
4559.48 70
4559.64 71
4559.79 71
4559.95 70
4560.10 69
4560.25 69
4560.41 71
4560.56 75
4560.72 81
4560.87 89
4561.03 97
4561.18 104
4561.34 108
4561.49 111
4561.65 110
4561.80 108
4561.96 105
4562.11 103
4562.27 102
4562.42 102
4562.58 105
4562.73 109
4562.89 115
4563.04 121
4563.20 127
4563.35 133
4563.51 138
4563.66 143
4563.82 147
4563.97 150
4564.13 151
4564.28 151
4564.44 150
4564.59 148
4564.75 145
4564.90 142
4565.06 139
4565.21 136
4565.37 133
4565.52 131
4565.68 129
4565.83 127
4565.99 126
4566.14 125
4566.30 125
4566.45 125
4566.61 126
4566.76 128
4566.92 131
4567.07 135
4567.23 139
4567.38 143
4567.54 147
4567.69 150
4567.85 152
4568.00 152
4568.16 153
4568.31 153
4568.46 154
4568.62 154
4568.77 153
4568.93 151
4569.08 147
4569.24 139
4569.39 128
4569.55 115
4569.70 100
4569.86 84
4570.01 70
4570.17 59
4570.32 52
4570.48 48
4570.63 48
4570.79 50
4570.94 53
4571.10 57
4571.25 60
4571.41 62
4571.57 64
4571.72 64
4571.88 65
4572.03 65
4572.19 66
4572.34 68
4572.50 69
4572.65 71
4572.81 72
4572.96 72
4573.12 70
4573.27 67
4573.43 63
4573.58 58
4573.74 52
4573.89 47
4574.05 41
4574.20 37
4574.36 33
4574.51 29
4574.67 26
4574.82 24
4574.98 23
4575.13 22
4575.29 22
4575.44 23
4575.60 24
4575.75 25
4575.91 26
4576.06 26
4576.22 27
4576.37 27
4576.53 26
4576.68 25
4576.84 23
4576.99 21
4577.15 18
4577.30 15
4577.46 12
4577.61 9
4577.77 6
4577.92 3
4578.08 0
4578.23 0
4578.39 0
4578.54 0
4578.70 0
4578.85 0
4579.01 0
4579.16 0
4579.32 0
4579.48 0
4579.63 2
4579.79 5
4579.94 9
4580.10 14
4580.25 20
4580.41 27
4580.56 33
4580.72 39
4580.87 44
4581.03 47
4581.18 49
4581.34 50
4581.49 51
4581.65 53
4581.80 54
4581.96 56
4582.11 59
4582.27 61
4582.42 62
4582.58 64
4582.73 65
4582.89 67
4583.04 70
4583.20 73
4583.35 76
4583.51 80
4583.67 82
4583.82 85
4583.98 86
4584.13 87
4584.29 88
4584.44 89
4584.60 90
4584.75 91
4584.91 91
4585.06 91
4585.22 90
4585.37 88
4585.53 85
4585.68 82
4585.84 79
4585.99 77
4586.15 75
4586.30 74
4586.46 75
4586.62 77
4586.77 80
4586.93 83
4587.08 86
4587.24 87
4587.39 85
4587.55 81
4587.70 75
4587.86 67
4588.01 60
4588.17 54
4588.32 50
4588.48 50
4588.63 54
4588.79 60
4588.94 67
4589.10 76
4589.26 83
4589.41 88
4589.57 90
4589.72 89
4589.88 85
4590.03 79
4590.19 70
4590.34 61
4590.50 52
4590.65 45
4590.81 40
4590.96 37
4591.12 37
4591.28 40
4591.43 43
4591.59 47
4591.74 50
4591.90 52
4592.05 52
4592.21 52
4592.36 50
4592.52 49
4592.67 46
4592.83 43
4592.98 39
4593.14 35
4593.30 29
4593.45 23
4593.61 17
4593.76 11
4593.92 6
4594.07 3
4594.23 2
4594.38 1
4594.54 2
4594.69 2
4594.85 2
4595.00 1
4595.16 0
4595.32 0
4595.47 0
4595.63 0
4595.78 0
4595.94 0
4596.09 3
4596.25 10
4596.40 17
4596.56 22
4596.71 25
4596.87 25
4597.03 22
4597.18 16
4597.34 9
4597.49 2
4597.65 0
4597.80 0
4597.96 0
4598.11 0
4598.27 0
4598.42 0
4598.58 0
4598.74 6
4598.89 14
4599.05 22
4599.20 29
4599.36 34
4599.51 37
4599.67 38
4599.82 38
4599.98 35
4600.14 32
4600.29 29
4600.45 26
4600.60 23
4600.76 20
4600.91 18
4601.07 17
4601.22 19
4601.38 23
4601.53 30
4601.69 40
4601.85 51
4602.00 62
4602.16 72
4602.31 79
4602.47 82
4602.62 81
4602.78 77
4602.93 70
4603.09 62
4603.25 54
4603.40 47
4603.56 43
4603.71 41
4603.87 42
4604.02 44
4604.18 48
4604.33 51
4604.49 54
4604.65 56
4604.80 57
4604.96 57
4605.11 56
4605.27 55
4605.42 54
4605.58 53
4605.74 52
4605.89 52
4606.05 52
4606.20 52
4606.36 53
4606.51 53
4606.67 52
4606.82 50
4606.98 48
4607.14 45
4607.29 42
4607.45 40
4607.60 39
4607.76 39
4607.91 39
4608.07 38
4608.23 37
4608.38 34
4608.54 30
4608.69 24
4608.85 19
4609.00 13
4609.16 9
4609.32 6
4609.47 5
4609.63 4
4609.78 4
4609.94 4
4610.09 5
4610.25 5
4610.40 6
4610.56 7
4610.72 9
4610.87 10
4611.03 12
4611.18 14
4611.34 17
4611.49 20
4611.65 23
4611.81 25
4611.96 28
4612.12 30
4612.27 32
4612.43 34
4612.58 34
4612.74 35
4612.90 34
4613.05 33
4613.21 31
4613.36 28
4613.52 25
4613.67 23
4613.83 20
4613.99 19
4614.14 20
4614.30 22
4614.45 25
4614.61 29
4614.77 33
4614.92 38
4615.08 42
4615.23 45
4615.39 47
4615.54 49
4615.70 50
4615.86 50
4616.01 51
4616.17 53
4616.32 56
4616.48 60
4616.63 64
4616.79 68
4616.95 72
4617.10 75
4617.26 77
4617.41 78
4617.57 80
4617.73 81
4617.88 84
4618.04 86
4618.19 88
4618.35 89
4618.50 88
4618.66 85
4618.82 79
4618.97 71
4619.13 63
4619.28 55
4619.44 48
4619.59 42
4619.75 39
4619.91 37
4620.06 38
4620.22 39
4620.37 40
4620.53 42
4620.69 44
4620.84 44
4621.00 44
4621.15 44
4621.31 43
4621.47 41
4621.62 39
4621.78 37
4621.93 35
4622.09 33
4622.24 32
4622.40 30
4622.56 29
4622.71 29
4622.87 29
4623.02 28
4623.18 28
4623.34 27
4623.49 26
4623.65 24
4623.80 21
4623.96 18
4624.12 15
4624.27 12
4624.43 9
4624.58 6
4624.74 4
4624.90 2
4625.05 1
4625.21 1
4625.36 2
4625.52 3
4625.67 5
4625.83 9
4625.99 13
4626.14 19
4626.30 26
4626.45 33
4626.61 41
4626.77 48
4626.92 53
4627.08 56
4627.23 56
4627.39 54
4627.55 50
4627.70 46
4627.86 41
4628.01 37
4628.17 34
4628.33 32
4628.48 32
4628.64 31
4628.79 31
4628.95 31
4629.11 31
4629.26 29
4629.42 26
4629.57 22
4629.73 16
4629.89 9
4630.04 1
4630.20 0
4630.35 0
4630.51 0
4630.67 0
4630.82 0
4630.98 0
4631.13 0
4631.29 2
4631.45 7
4631.60 9
4631.76 11
4631.91 13
4632.07 15
4632.23 17
4632.38 19
4632.54 21
4632.70 23
4632.85 25
4633.01 28
4633.16 31
4633.32 34
4633.48 39
4633.63 45
4633.79 52
4633.94 58
4634.10 63
4634.26 66
4634.41 68
4634.57 67
4634.72 63
4634.88 59
4635.04 53
4635.19 47
4635.35 41
4635.50 35
4635.66 31
4635.82 27
4635.97 25
4636.13 22
4636.29 21
4636.44 19
4636.60 19
4636.75 19
4636.91 19
4637.07 20
4637.22 22
4637.38 24
4637.53 27
4637.69 29
4637.85 31
4638.00 33
4638.16 34
4638.32 35
4638.47 35
4638.63 35
4638.78 34
4638.94 33
4639.10 33
4639.25 33
4639.41 34
4639.56 35
4639.72 36
4639.88 36
4640.03 35
4640.19 33
4640.35 30
4640.50 27
4640.66 25
4640.81 24
4640.97 25
4641.13 27
4641.28 31
4641.44 35
4641.60 39
4641.75 42
4641.91 45
4642.06 46
4642.22 47
4642.38 47
4642.53 48
4642.69 49
4642.84 50
4643.00 52
4643.16 53
4643.31 55
4643.47 56
4643.63 57
4643.78 59
4643.94 61
4644.09 63
4644.25 66
4644.41 68
4644.56 70
4644.72 71
4644.88 72
4645.03 73
4645.19 74
4645.34 75
4645.50 76
4645.66 78
4645.81 80
4645.97 82
4646.13 85
4646.28 87
4646.44 89
4646.60 91
4646.75 92
4646.91 93
4647.06 92
4647.22 91
4647.38 88
4647.53 85
4647.69 81
4647.85 77
4648.00 74
4648.16 71
4648.31 69
4648.47 68
4648.63 68
4648.78 68
4648.94 69
4649.10 71
4649.25 73
4649.41 75
4649.57 77
4649.72 78
4649.88 79
4650.03 79
4650.19 78
4650.35 77
4650.50 75
4650.66 72
4650.82 68
4650.97 64
4651.13 59
4651.29 54
4651.44 49
4651.60 45
4651.75 41
4651.91 39
4652.07 39
4652.22 40
4652.38 43
4652.54 47
4652.69 50
4652.85 53
4653.01 54
4653.16 54
4653.32 52
4653.47 49
4653.63 46
4653.79 43
4653.94 43
4654.10 44
4654.26 48
4654.41 53
4654.57 59
4654.73 63
4654.88 66
4655.04 67
4655.20 65
4655.35 61
4655.51 56
4655.66 52
4655.82 50
4655.98 49
4656.13 51
4656.29 55
4656.45 60
4656.60 66
4656.76 71
4656.92 75
4657.07 78
4657.23 78
4657.39 77
4657.54 74
4657.70 69
4657.86 64
4658.01 58
4658.17 52
4658.33 46
4658.48 40
4658.64 34
4658.79 28
4658.95 23
4659.11 18
4659.26 14
4659.42 12
4659.58 10
4659.73 10
4659.89 11
4660.05 14
4660.20 18
4660.36 21
4660.52 25
4660.67 29
4660.83 32
4660.99 35
4661.14 38
4661.30 42
4661.46 48
4661.61 55
4661.77 62
4661.93 69
4662.08 75
4662.24 78
4662.39 79
4662.55 77
4662.71 72
4662.86 66
4663.02 59
4663.18 53
4663.33 48
4663.49 45
4663.65 43
4663.80 42
4663.96 43
4664.12 43
4664.27 44
4664.43 43
4664.59 42
4664.74 40
4664.90 38
4665.06 38
4665.21 38
4665.37 41
4665.53 45
4665.68 51
4665.84 59
4666.00 66
4666.15 73
4666.31 78
4666.47 82
4666.62 83
4666.78 83
4666.94 81
4667.09 79
4667.25 77
4667.41 75
4667.56 73
4667.72 72
4667.88 70
4668.03 68
4668.19 66
4668.35 64
4668.50 61
4668.66 59
4668.82 57
4668.97 55
4669.13 53
4669.29 51
4669.44 50
4669.60 48
4669.76 47
4669.91 47
4670.07 48
4670.23 51
4670.38 54
4670.54 57
4670.70 61
4670.85 63
4671.01 64
4671.17 64
4671.32 61
4671.48 58
4671.64 55
4671.79 52
4671.95 50
4672.11 49
4672.26 50
4672.42 52
4672.58 56
4672.73 59
4672.89 63
4673.05 66
4673.20 69
4673.36 72
4673.52 73
4673.67 73
4673.83 72
4673.99 69
4674.14 65
4674.30 60
4674.46 54
4674.61 49
4674.77 43
4674.93 36
4675.09 31
4675.24 26
4675.40 22
4675.56 20
4675.71 20
4675.87 23
4676.03 27
4676.18 32
4676.34 37
4676.50 41
4676.65 43
4676.81 42
4676.97 39
4677.12 34
4677.28 30
4677.44 26
4677.59 25
4677.75 26
4677.91 29
4678.06 34
4678.22 40
4678.38 46
4678.53 51
4678.69 55
4678.85 58
4679.01 61
4679.16 63
4679.32 65
4679.48 67
4679.63 68
4679.79 69
4679.95 69
4680.10 69
4680.26 68
4680.42 67
4680.57 66
4680.73 64
4680.89 62
4681.04 60
4681.20 57
4681.36 54
4681.52 51
4681.67 49
4681.83 46
4681.99 43
4682.14 39
4682.30 35
4682.46 31
4682.61 27
4682.77 24
4682.93 23
4683.08 25
4683.24 29
4683.40 35
4683.55 43
4683.71 51
4683.87 58
4684.03 63
4684.18 66
4684.34 67
4684.50 65
4684.65 63
4684.81 61
4684.97 61
4685.12 62
4685.28 65
4685.44 70
4685.60 76
4685.75 81
4685.91 86
4686.07 89
4686.22 90
4686.38 89
4686.54 88
4686.69 87
4686.85 87
4687.01 87
4687.16 88
4687.32 89
4687.48 91
4687.64 93
4687.79 94
4687.95 96
4688.11 97
4688.26 98
4688.42 99
4688.58 98
4688.73 97
4688.89 96
4689.05 93
4689.21 90
4689.36 86
4689.52 83
4689.68 79
4689.83 76
4689.99 74
4690.15 72
4690.30 71
4690.46 70
4690.62 70
4690.78 71
4690.93 73
4691.09 76
4691.25 79
4691.40 84
4691.56 90
4691.72 95
4691.88 100
4692.03 103
4692.19 104
4692.35 103
4692.50 99
4692.66 94
4692.82 88
4692.97 81
4693.13 74
4693.29 67
4693.45 61
4693.60 56
4693.76 52
4693.92 49
4694.07 47
4694.23 45
4694.39 42
4694.55 38
4694.70 32
4694.86 26
4695.02 18
4695.17 11
4695.33 5
4695.49 1
4695.65 0
4695.80 0
4695.96 0
4696.12 0
4696.27 0
4696.43 0
4696.59 0
4696.75 0
4696.90 0
4697.06 0
4697.22 3
4697.37 7
4697.53 11
4697.69 16
4697.85 21
4698.00 26
4698.16 30
4698.32 33
4698.47 35
4698.63 35
4698.79 34
4698.95 32
4699.10 31
4699.26 31
4699.42 33
4699.57 39
4699.73 46
4699.89 56
4700.05 66
4700.20 75
4700.36 82
4700.52 86
4700.67 87
4700.83 87
4700.99 84
4701.15 81
4701.30 77
4701.46 73
4701.62 70
4701.78 67
4701.93 64
4702.09 63
4702.25 62
4702.40 62
4702.56 62
4702.72 62
4702.88 62
4703.03 62
4703.19 62
4703.35 63
4703.50 64
4703.66 65
4703.82 66
4703.98 66
4704.13 64
4704.29 62
4704.45 59
4704.61 55
4704.76 52
4704.92 49
4705.08 47
4705.23 46
4705.39 45
4705.55 45
4705.71 45
4705.86 46
4706.02 48
4706.18 51
4706.34 54
4706.49 58
4706.65 62
4706.81 66
4706.97 70
4707.12 73
4707.28 75
4707.44 77
4707.59 78
4707.75 79
4707.91 78
4708.07 76
4708.22 75
4708.38 74
4708.54 75
4708.70 77
4708.85 81
4709.01 86
4709.17 92
4709.33 96
4709.48 100
4709.64 101
4709.80 101
4709.95 100
4710.11 98
4710.27 97
4710.43 97
4710.58 98
4710.74 99
4710.90 99
4711.06 98
4711.21 95
4711.37 91
4711.53 86
4711.69 81
4711.84 76
4712.00 74
4712.16 72
4712.32 72
4712.47 73
4712.63 74
4712.79 75
4712.94 76
4713.10 78
4713.26 81
4713.42 85
4713.57 90
4713.73 96
4713.89 103
4714.05 109
4714.20 115
4714.36 120
4714.52 123
4714.68 125
4714.83 125
4714.99 124
4715.15 123
4715.31 119
4715.46 115
4715.62 110
4715.78 104
4715.94 99
4716.09 94
4716.25 91
4716.41 89
4716.57 90
4716.72 93
4716.88 98
4717.04 105
4717.20 113
4717.35 120
4717.51 128
4717.67 133
4717.83 136
4717.98 135
4718.14 131
4718.30 125
4718.46 116
4718.61 106
4718.77 96
4718.93 88
4719.09 81
4719.24 77
4719.40 75
4719.56 74
4719.72 74
4719.87 74
4720.03 73
4720.19 71
4720.35 69
4720.50 66
4720.66 63
4720.82 61
4720.98 60
4721.13 59
4721.29 59
4721.45 60
4721.61 62
4721.76 65
4721.92 68
4722.08 71
4722.24 75
4722.39 79
4722.55 82
4722.71 83
4722.87 83
4723.02 81
4723.18 78
4723.34 73
4723.50 68
4723.65 63
4723.81 60
4723.97 58
4724.13 59
4724.29 61
4724.44 64
4724.60 68
4724.76 71
4724.92 73
4725.07 73
4725.23 71
4725.39 67
4725.55 62
4725.70 55
4725.86 46
4726.02 39
4726.18 32
4726.33 28
4726.49 26
4726.65 27
4726.81 30
4726.96 33
4727.12 36
4727.28 39
4727.44 39
4727.60 39
4727.75 38
4727.91 37
4728.07 36
4728.23 35
4728.38 35
4728.54 34
4728.70 32
4728.86 30
4729.01 27
4729.17 24
4729.33 21
4729.49 20
4729.65 20
4729.80 21
4729.96 24
4730.12 27
4730.28 31
4730.43 36
4730.59 40
4730.75 43
4730.91 45
4731.06 46
4731.22 46
4731.38 45
4731.54 43
4731.70 41
4731.85 39
4732.01 39
4732.17 39
4732.33 41
4732.48 44
4732.64 49
4732.80 54
4732.96 60
4733.12 67
4733.27 74
4733.43 80
4733.59 85
4733.75 89
4733.90 91
4734.06 91
4734.22 90
4734.38 87
4734.53 83
4734.69 79
4734.85 75
4735.01 71
4735.17 68
4735.32 66
4735.48 63
4735.64 60
4735.80 58
4735.96 56
4736.11 54
4736.27 54
4736.43 55
4736.59 55
4736.74 55
4736.90 54
4737.06 52
4737.22 48
4737.38 43
4737.53 38
4737.69 33
4737.85 29
4738.01 28
4738.16 28
4738.32 29
4738.48 32
4738.64 35
4738.80 38
4738.95 40
4739.11 41
4739.27 41
4739.43 40
4739.59 38
4739.74 36
4739.90 34
4740.06 34
4740.22 35
4740.37 37
4740.53 40
4740.69 42
4740.85 45
4741.01 47
4741.16 48
4741.32 50
4741.48 52
4741.64 54
4741.80 56
4741.95 59
4742.11 61
4742.27 63
4742.43 65
4742.58 66
4742.74 69
4742.90 72
4743.06 76
4743.22 82
4743.37 89
4743.53 96
4743.69 104
4743.85 112
4744.01 121
4744.16 130
4744.32 139
4744.48 148
4744.64 156
4744.80 163
4744.95 169
4745.11 172
4745.27 174
4745.43 174
4745.59 174
4745.74 174
4745.90 172
4746.06 170
4746.22 167
4746.38 161
4746.53 154
4746.69 144
4746.85 133
4747.01 122
4747.17 113
4747.32 106
4747.48 103
4747.64 103
4747.80 106
4747.96 110
4748.11 115
4748.27 118
4748.43 120
4748.59 121
4748.75 121
4748.90 120
4749.06 119
4749.22 118
4749.38 117
4749.54 116
4749.69 115
4749.85 113
4750.01 112
4750.17 111
4750.33 110
4750.48 110
4750.64 111
4750.80 112
4750.96 112
4751.12 111
4751.27 108
4751.43 104
4751.59 99
4751.75 94
4751.91 88
4752.06 84
4752.22 80
4752.38 78
4752.54 77
4752.70 77
4752.85 77
4753.01 78
4753.17 79
4753.33 79
4753.49 78
4753.64 76
4753.80 72
4753.96 68
4754.12 62
4754.28 57
4754.44 51
4754.59 46
4754.75 43
4754.91 41
4755.07 40
4755.23 40
4755.38 41
4755.54 43
4755.70 45
4755.86 48
4756.02 50
4756.17 54
4756.33 57
4756.49 60
4756.65 63
4756.81 66
4756.97 69
4757.12 72
4757.28 76
4757.44 81
4757.60 87
4757.76 93
4757.91 101
4758.07 108
4758.23 114
4758.39 119
4758.55 121
4758.70 121
4758.86 119
4759.02 116
4759.18 110
4759.34 104
4759.50 99
4759.65 94
4759.81 92
4759.97 91
4760.13 92
4760.29 95
4760.44 99
4760.60 102
4760.76 105
4760.92 105
4761.08 104
4761.24 102
4761.39 98
4761.55 95
4761.71 93
4761.87 92
4762.03 93
4762.19 97
4762.34 101
4762.50 105
4762.66 109
4762.82 111
4762.98 111
4763.13 111
4763.29 109
4763.45 107
4763.61 104
4763.77 102
4763.93 100
4764.08 96
4764.24 91
4764.40 85
4764.56 77
4764.72 68
4764.88 59
4765.03 52
4765.19 46
4765.35 43
4765.51 43
4765.67 44
4765.83 47
4765.98 52
4766.14 56
4766.30 61
4766.46 67
4766.62 72
4766.78 78
4766.93 82
4767.09 86
4767.25 89
4767.41 90
4767.57 90
4767.73 89
4767.88 89
4768.04 88
4768.20 88
4768.36 87
4768.52 85
4768.68 82
4768.83 76
4768.99 68
4769.15 59
4769.31 50
4769.47 44
4769.63 39
4769.78 37
4769.94 38
4770.10 40
4770.26 43
4770.42 46
4770.58 50
4770.73 55
4770.89 61
4771.05 68
4771.21 77
4771.37 87
4771.53 96
4771.68 105
4771.84 112
4772.00 116
4772.16 119
4772.32 121
4772.48 121
4772.63 120
4772.79 118
4772.95 117
4773.11 116
4773.27 115
4773.43 115
4773.58 116
4773.74 117
4773.90 116
4774.06 115
4774.22 112
4774.38 106
4774.54 99
4774.69 91
4774.85 83
4775.01 77
4775.17 71
4775.33 68
4775.49 66
4775.64 65
4775.80 66
4775.96 66
4776.12 66
4776.28 67
4776.44 68
4776.60 70
4776.75 73
4776.91 79
4777.07 85
4777.23 91
4777.39 97
4777.55 101
4777.70 104
4777.86 105
4778.02 105
4778.18 105
4778.34 104
4778.50 103
4778.66 101
4778.81 100
4778.97 99
4779.13 97
4779.29 97
4779.45 97
4779.61 98
4779.77 100
4779.92 103
4780.08 107
4780.24 112
4780.40 117
4780.56 121
4780.72 125
4780.88 128
4781.03 130
4781.19 131
4781.35 132
4781.51 131
4781.67 130
4781.83 129
4781.98 127
4782.14 125
4782.30 123
4782.46 119
4782.62 114
4782.78 107
4782.94 99
4783.09 91
4783.25 83
4783.41 75
4783.57 70
4783.73 67
4783.89 65
4784.05 66
4784.21 67
4784.36 69
4784.52 71
4784.68 73
4784.84 75
4785.00 77
4785.16 81
4785.32 85
4785.47 91
4785.63 97
4785.79 104
4785.95 112
4786.11 119
4786.27 125
4786.43 130
4786.58 134
4786.74 136
4786.90 137
4787.06 137
4787.22 135
4787.38 133
4787.54 131
4787.69 127
4787.85 123
4788.01 119
4788.17 114
4788.33 109
4788.49 103
4788.65 98
4788.81 93
4788.96 89
4789.12 86
4789.28 83
4789.44 81
4789.60 80
4789.76 81
4789.92 84
4790.08 88
4790.23 93
4790.39 97
4790.55 100
4790.71 100
4790.87 99
4791.03 95
4791.19 91
4791.34 88
4791.50 86
4791.66 87
4791.82 90
4791.98 93
4792.14 97
4792.30 99
4792.46 99
4792.61 98
4792.77 96
4792.93 94
4793.09 92
4793.25 91
4793.41 90
4793.57 91
4793.73 91
4793.88 90
4794.04 89
4794.20 88
4794.36 87
4794.52 86
4794.68 86
4794.84 88
4795.00 90
4795.15 92
4795.31 95
4795.47 97
4795.63 97
4795.79 96
4795.95 93
4796.11 89
4796.27 83
4796.42 76
4796.58 69
4796.74 63
4796.90 59
4797.06 57
4797.22 56
4797.38 57
4797.54 59
4797.70 59
4797.85 58
4798.01 55
4798.17 50
4798.33 44
4798.49 36
4798.65 29
4798.81 23
4798.97 20
4799.12 18
4799.28 18
4799.44 18
4799.60 19
4799.76 20
4799.92 20
4800.08 20
4800.24 21
4800.40 23
4800.55 27
4800.71 33
4800.87 40
4801.03 49
4801.19 58
4801.35 66
4801.51 74
4801.67 80
4801.83 84
4801.98 85
4802.14 84
4802.30 81
4802.46 76
4802.62 70
4802.78 63
4802.94 57
4803.10 51
4803.26 45
4803.41 39
4803.57 34
4803.73 30
4803.89 26
4804.05 25
4804.21 26
4804.37 28
4804.53 33
4804.69 38
4804.85 43
4805.00 48
4805.16 52
4805.32 54
4805.48 56
4805.64 55
4805.80 53
4805.96 50
4806.12 45
4806.28 40
4806.43 36
4806.59 32
4806.75 28
4806.91 26
4807.07 23
4807.23 20
4807.39 15
4807.55 10
4807.71 4
4807.87 0
4808.02 0
4808.18 0
4808.34 0
4808.50 0
4808.66 0
4808.82 0
4808.98 0
4809.14 0
4809.30 2
4809.46 6
4809.61 12
4809.77 18
4809.93 25
4810.09 31
4810.25 37
4810.41 41
4810.57 44
4810.73 43
4810.89 41
4811.05 37
4811.20 33
4811.36 27
4811.52 23
4811.68 19
4811.84 18
4812.00 18
4812.16 21
4812.32 26
4812.48 32
4812.64 38
4812.80 44
4812.95 48
4813.11 50
4813.27 50
4813.43 48
4813.59 43
4813.75 37
4813.91 30
4814.07 24
4814.23 19
4814.39 16
4814.55 16
4814.70 18
4814.86 22
4815.02 27
4815.18 31
4815.34 34
4815.50 34
4815.66 32
4815.82 28
4815.98 23
4816.14 18
4816.30 14
4816.45 11
4816.61 12
4816.77 14
4816.93 19
4817.09 25
4817.25 30
4817.41 34
4817.57 37
4817.73 38
4817.89 37
4818.05 35
4818.21 34
4818.36 33
4818.52 33
4818.68 32
4818.84 32
4819.00 31
4819.16 29
4819.32 26
4819.48 23
4819.64 20
4819.80 17
4819.96 15
4820.12 12
4820.27 11
4820.43 9
4820.59 8
4820.75 8
4820.91 7
4821.07 7
4821.23 8
4821.39 8
4821.55 9
4821.71 9
4821.87 11
4822.03 13
4822.19 17
4822.34 22
4822.50 28
4822.66 35
4822.82 42
4822.98 47
4823.14 51
4823.30 52
4823.46 50
4823.62 45
4823.78 40
4823.94 34
4824.10 28
4824.26 24
4824.41 22
4824.57 22
4824.73 23
4824.89 25
4825.05 28
4825.21 31
4825.37 36
4825.53 43
4825.69 51
4825.85 59
4826.01 68
4826.17 76
4826.33 82
4826.49 85
4826.64 87
4826.80 86
4826.96 84
4827.12 81
4827.28 79
4827.44 77
4827.60 76
4827.76 76
4827.92 78
4828.08 79
4828.24 81
4828.40 81
4828.56 80
4828.72 77
4828.88 72
4829.03 67
4829.19 61
4829.35 56
4829.51 52
4829.67 49
4829.83 47
4829.99 46
4830.15 44
4830.31 42
4830.47 39
4830.63 37
4830.79 35
4830.95 34
4831.11 35
4831.27 37
4831.42 40
4831.58 44
4831.74 46
4831.90 48
4832.06 48
4832.22 46
4832.38 43
4832.54 38
4832.70 31
4832.86 25
4833.02 18
4833.18 11
4833.34 5
4833.50 1
4833.66 0
4833.82 0
4833.98 0
4834.13 0
4834.29 0
4834.45 0
4834.61 0
4834.77 0
4834.93 1
4835.09 4
4835.25 7
4835.41 9
4835.57 11
4835.73 12
4835.89 12
4836.05 11
4836.21 10
4836.37 8
4836.53 6
4836.69 5
4836.85 5
4837.00 5
4837.16 6
4837.32 8
4837.48 11
4837.64 13
4837.80 15
4837.96 16
4838.12 16
4838.28 14
4838.44 11
4838.60 7
4838.76 3
4838.92 0
4839.08 0
4839.24 0
4839.40 0
4839.56 2
4839.72 7
4839.88 13
4840.04 19
4840.19 24
4840.35 27
4840.51 30
4840.67 32
4840.83 33
4840.99 33
4841.15 34
4841.31 35
4841.47 37
4841.63 38
4841.79 40
4841.95 41
4842.11 42
4842.27 43
4842.43 43
4842.59 43
4842.75 42
4842.91 41
4843.07 39
4843.23 37
4843.39 36
4843.55 34
4843.70 34
4843.86 35
4844.02 39
4844.18 45
4844.34 53
4844.50 62
4844.66 71
4844.82 79
4844.98 86
4845.14 90
4845.30 93
4845.46 94
4845.62 94
4845.78 94
4845.94 94
4846.10 94
4846.26 93
4846.42 92
4846.58 89
4846.74 85
4846.90 81
4847.06 76
4847.22 71
4847.38 68
4847.54 66
4847.70 66
4847.85 67
4848.01 68
4848.17 70
4848.33 71
4848.49 71
4848.65 70
4848.81 68
4848.97 65
4849.13 61
4849.29 57
4849.45 53
4849.61 50
4849.77 48
4849.93 47
4850.09 46
4850.25 46
4850.41 46
4850.57 45
4850.73 43
4850.89 42
4851.05 40
4851.21 39
4851.37 39
4851.53 39
4851.69 41
4851.85 42
4852.01 43
4852.17 44
4852.33 44
4852.49 44
4852.65 43
4852.81 43
4852.97 44
4853.12 44
4853.28 45
4853.44 45
4853.60 45
4853.76 43
4853.92 39
4854.08 35
4854.24 30
4854.40 25
4854.56 21
4854.72 17
4854.88 15
4855.04 13
4855.20 12
4855.36 11
4855.52 10
4855.68 9
4855.84 7
4856.00 5
4856.16 3
4856.32 0
4856.48 0
4856.64 0
4856.80 0
4856.96 0
4857.12 0
4857.28 0
4857.44 0
4857.60 6
4857.76 13
4857.92 20
4858.08 25
4858.24 29
4858.40 33
4858.56 35
4858.72 38
4858.88 42
4859.04 47
4859.20 53
4859.36 60
4859.52 66
4859.68 71
4859.84 74
4860.00 76
4860.16 77
4860.32 76
4860.48 75
4860.64 73
4860.80 71
4860.96 69
4861.11 68
4861.27 66
4861.43 64
4861.59 62
4861.75 60
4861.91 58
4862.07 55
4862.23 53
4862.39 52
4862.55 50
4862.71 49
4862.87 47
4863.03 44
4863.19 40
4863.35 35
4863.51 30
4863.67 24
4863.83 18
4863.99 13
4864.15 10
4864.31 8
4864.47 7
4864.63 7
4864.79 9
4864.95 10
4865.11 11
4865.27 12
4865.43 11
4865.59 10
4865.75 8
4865.91 6
4866.07 4
4866.23 4
4866.39 5
4866.55 9
4866.71 14
4866.87 20
4867.03 26
4867.19 31
4867.35 35
4867.51 38
4867.67 38
4867.83 37
4867.99 35
4868.15 33
4868.31 31
4868.47 29
4868.63 29
4868.79 29
4868.95 30
4869.11 32
4869.27 32
4869.43 33
4869.59 32
4869.75 32
4869.91 33
4870.07 34
4870.23 37
4870.39 41
4870.55 45
4870.71 49
4870.87 51
4871.03 53
4871.19 54
4871.35 54
4871.51 54
4871.67 54
4871.83 54
4871.99 54
4872.15 54
4872.31 53
4872.47 52
4872.63 51
4872.79 51
4872.95 53
4873.11 56
4873.27 61
4873.43 66
4873.59 73
4873.75 80
4873.91 88
4874.07 97
4874.23 105
4874.39 112
4874.55 119
4874.71 124
4874.87 127
4875.03 130
4875.19 131
4875.35 132
4875.51 132
4875.67 130
4875.83 128
4875.99 125
4876.15 120
4876.31 116
4876.47 111
4876.63 108
4876.79 105
4876.95 104
4877.12 104
4877.28 103
4877.44 102
4877.60 100
4877.76 96
4877.92 90
4878.08 82
4878.24 75
4878.40 68
4878.56 62
4878.72 57
4878.88 53
4879.04 51
4879.20 49
4879.36 47
4879.52 45
4879.68 44
4879.84 44
4880.00 45
4880.16 47
4880.32 49
4880.48 52
4880.64 55
4880.80 58
4880.96 60
4881.12 61
4881.28 63
4881.44 65
4881.60 69
4881.76 73
4881.92 78
4882.08 82
4882.24 85
4882.40 85
4882.56 82
4882.72 76
4882.88 67
4883.04 57
4883.20 48
4883.36 39
4883.52 32
4883.68 27
4883.84 23
4884.00 20
4884.16 17
4884.32 15
4884.48 14
4884.64 13
4884.80 15
4884.96 18
4885.12 23
4885.29 28
4885.45 32
4885.61 35
4885.77 36
4885.93 34
4886.09 29
4886.25 24
4886.41 18
4886.57 13
4886.73 11
4886.89 11
4887.05 14
4887.21 20
4887.37 27
4887.53 34
4887.69 39
4887.85 42
4888.01 43
4888.17 41
4888.33 37
4888.49 32
4888.65 27
4888.81 22
4888.97 18
4889.13 14
4889.29 11
4889.45 8
4889.61 6
4889.77 5
4889.93 7
4890.09 9
4890.25 13
4890.42 18
4890.58 23
4890.74 27
4890.90 31
4891.06 33
4891.22 34
4891.38 35
4891.54 36
4891.70 36
4891.86 35
4892.02 34
4892.18 33
4892.34 32
4892.50 32
4892.66 33
4892.82 37
4892.98 42
4893.14 48
4893.30 55
4893.46 62
4893.62 68
4893.78 73
4893.94 77
4894.10 80
4894.26 81
4894.42 80
4894.59 78
4894.75 75
4894.91 71
4895.07 67
4895.23 63
4895.39 61
4895.55 59
4895.71 59
4895.87 60
4896.03 63
4896.19 67
4896.35 71
4896.51 76
4896.67 80
4896.83 84
4896.99 86
4897.15 86
4897.31 83
4897.47 79
4897.63 73
4897.79 67
4897.95 60
4898.11 55
4898.28 51
4898.44 49
4898.60 50
4898.76 51
4898.92 54
4899.08 57
4899.24 59
4899.40 61
4899.56 61
4899.72 60
4899.88 59
4900.04 57
4900.20 56
4900.36 55
4900.52 55
4900.68 56
4900.84 57
4901.00 57
4901.16 57
4901.32 56
4901.49 54
4901.65 52
4901.81 50
4901.97 49
4902.13 48
4902.29 49
4902.45 51
4902.61 53
4902.77 55
4902.93 56
4903.09 56
4903.25 55
4903.41 54
4903.57 52
4903.73 50
4903.89 49
4904.05 48
4904.21 47
4904.38 47
4904.54 47
4904.70 46
4904.86 45
4905.02 44
4905.18 44
4905.34 44
4905.50 46
4905.66 48
4905.82 49
4905.98 50
4906.14 50
4906.30 49
4906.46 46
4906.62 43
4906.78 40
4906.95 38
4907.11 37
4907.27 37
4907.43 37
4907.59 38
4907.75 37
4907.91 35
4908.07 33
4908.23 30
4908.39 28
4908.55 27
4908.71 28
4908.87 30
4909.03 34
4909.19 38
4909.35 42
4909.52 45
4909.68 47
4909.84 48
4910.00 49
4910.16 49
4910.32 49
4910.48 48
4910.64 48
4910.80 48
4910.96 49
4911.12 50
4911.28 52
4911.44 54
4911.60 56
4911.76 58
4911.93 61
4912.09 64
4912.25 67
4912.41 72
4912.57 77
4912.73 82
4912.89 88
4913.05 92
4913.21 95
4913.37 96
4913.53 94
4913.69 91
4913.85 86
4914.02 81
4914.18 77
4914.34 73
4914.50 72
4914.66 72
4914.82 73
4914.98 75
4915.14 77
4915.30 78
4915.46 79
4915.62 79
4915.78 78
4915.94 75
4916.10 72
4916.27 69
4916.43 66
4916.59 64
4916.75 63
4916.91 64
4917.07 67
4917.23 70
4917.39 74
4917.55 77
4917.71 81
4917.87 83
4918.03 85
4918.20 87
4918.36 88
4918.52 90
4918.68 91
4918.84 93
4919.00 96
4919.16 99
4919.32 102
4919.48 105
4919.64 107
4919.80 107
4919.96 105
4920.12 102
4920.29 97
4920.45 91
4920.61 85
4920.77 80
4920.93 77
4921.09 76
4921.25 77
4921.41 79
4921.57 81
4921.73 84
4921.89 86
4922.06 87
4922.22 87
4922.38 86
4922.54 84
4922.70 81
4922.86 77
4923.02 73
4923.18 69
4923.34 64
4923.50 60
4923.66 56
4923.82 53
4923.99 52
4924.15 53
4924.31 57
4924.47 62
4924.63 69
4924.79 76
4924.95 82
4925.11 87
4925.27 88
4925.43 86
4925.59 81
4925.76 74
4925.92 66
4926.08 58
4926.24 52
4926.40 47
4926.56 43
4926.72 41
4926.88 38
4927.04 36
4927.20 33
4927.37 30
4927.53 28
4927.69 27
4927.85 29
4928.01 32
4928.17 37
4928.33 42
4928.49 47
4928.65 50
4928.81 52
4928.97 53
4929.14 53
4929.30 53
4929.46 55
4929.62 58
4929.78 63
4929.94 70
4930.10 78
4930.26 84
4930.42 88
4930.58 90
4930.75 90
4930.91 87
4931.07 83
4931.23 78
4931.39 73
4931.55 67
4931.71 60
4931.87 53
4932.03 45
4932.20 38
4932.36 31
4932.52 25
4932.68 21
4932.84 19
4933.00 19
4933.16 21
4933.32 23
4933.48 25
4933.64 27
4933.81 27
4933.97 26
4934.13 23
4934.29 20
4934.45 17
4934.61 14
4934.77 13
4934.93 12
4935.09 12
4935.26 12
4935.42 11
4935.58 10
4935.74 7
4935.90 4
4936.06 0
4936.22 0
4936.38 0
4936.54 0
4936.71 0
4936.87 0
4937.03 0
4937.19 2
4937.35 5
4937.51 7
4937.67 8
4937.83 6
4937.99 4
4938.16 1
4938.32 0
4938.48 0
4938.64 0
4938.80 0
4938.96 0
4939.12 0
4939.28 1
4939.44 5
4939.61 8
4939.77 10
4939.93 12
4940.09 12
4940.25 12
4940.41 13
4940.57 14
4940.73 17
4940.89 22
4941.06 30
4941.22 39
4941.38 49
4941.54 60
4941.70 70
4941.86 77
4942.02 82
4942.18 83
4942.35 82
4942.51 78
4942.67 72
4942.83 65
4942.99 59
4943.15 53
4943.31 49
4943.47 47
4943.64 46
4943.80 47
4943.96 48
4944.12 51
4944.28 55
4944.44 61
4944.60 66
4944.76 72
4944.93 78
4945.09 82
4945.25 85
4945.41 86
4945.57 86
4945.73 85
4945.89 84
4946.05 83
4946.22 82
4946.38 80
4946.54 78
4946.70 73
4946.86 68
4947.02 61
4947.18 54
4947.34 46
4947.51 40
4947.67 34
4947.83 30
4947.99 28
4948.15 26
4948.31 26
4948.47 27
4948.63 30
4948.80 34
4948.96 40
4949.12 47
4949.28 55
4949.44 63
4949.60 70
4949.76 75
4949.92 79
4950.09 81
4950.25 82
4950.41 82
4950.57 82
4950.73 81
4950.89 79
4951.05 76
4951.22 73
4951.38 69
4951.54 65
4951.70 63
4951.86 63
4952.02 66
4952.18 71
4952.35 77
4952.51 83
4952.67 87
4952.83 88
4952.99 86
4953.15 82
4953.31 75
4953.47 68
4953.64 62
4953.80 58
4953.96 56
4954.12 57
4954.28 59
4954.44 60
4954.60 61
4954.77 61
4954.93 58
4955.09 54
4955.25 49
4955.41 44
4955.57 38
4955.73 33
4955.90 28
4956.06 24
4956.22 22
4956.38 21
4956.54 22
4956.70 26
4956.86 31
4957.03 39
4957.19 47
4957.35 56
4957.51 64
4957.67 70
4957.83 75
4957.99 79
4958.16 81
4958.32 82
4958.48 81
4958.64 80
4958.80 78
4958.96 77
4959.12 75
4959.29 73
4959.45 70
4959.61 67
4959.77 63
4959.93 58
4960.09 52
4960.26 45
4960.42 38
4960.58 32
4960.74 25
4960.90 20
4961.06 14
4961.22 10
4961.39 6
4961.55 3
4961.71 1
4961.87 0
4962.03 0
4962.19 0
4962.35 0
4962.52 0
4962.68 0
4962.84 0
4963.00 0
4963.16 0
4963.32 1
4963.49 5
4963.65 9
4963.81 12
4963.97 14
4964.13 14
4964.29 13
4964.45 11
4964.62 10
4964.78 9
4964.94 9
4965.10 11
4965.26 13
4965.42 16
4965.59 19
4965.75 24
4965.91 29
4966.07 34
4966.23 40
4966.39 45
4966.56 49
4966.72 53
4966.88 55
4967.04 55
4967.20 55
4967.36 53
4967.52 51
4967.69 49
4967.85 47
4968.01 47
4968.17 47
4968.33 49
4968.49 53
4968.66 57
4968.82 61
4968.98 65
4969.14 68
4969.30 71
4969.46 73
4969.63 76
4969.79 78
4969.95 81
4970.11 84
4970.27 86
4970.43 86
4970.60 85
4970.76 81
4970.92 76
4971.08 70
4971.24 64
4971.40 60
4971.57 58
4971.73 59
4971.89 61
[truncated: 721,065 more chars]
