# Supplementary material for: Methylobacterium Species Promoting Rice and Barley Growth and Interaction Specificity Revealed with Whole-Cell Matrix-Assisted Laser Desorption / Ionization-Time-of-Flight Mass Spectrometry (MALDI-TOF/MS) Analysis
Source: PLoS One. 2015 Jun 8;10(6):e0129509. doi: 10.1371/journal.pone.0129509 (PMC4460032; doi:10.1371/journal.pone.0129509)
Supplement: S3 Data — (ZIP) [file pone.0129509.s003.zip › Supplementary data 3 (ms from barley)/4c.txt]

780.52 0
780.58 0
780.65 0
780.71 0
780.77 0
780.84 0
780.90 0
780.97 0
781.03 0
781.09 0
781.16 0
781.22 0
781.29 0
781.35 0
781.41 0
781.48 0
781.54 0
781.61 0
781.67 0
781.73 0
781.80 0
781.86 0
781.93 0
781.99 0
782.05 0
782.12 0
782.18 0
782.25 0
782.31 0
782.38 0
782.44 0
782.50 0
782.57 0
782.63 0
782.70 0
782.76 0
782.82 0
782.89 0
782.95 0
783.02 0
783.08 0
783.14 0
783.21 0
783.27 0
783.34 0
783.40 0
783.47 0
783.53 0
783.59 0
783.66 0
783.72 0
783.79 0
783.85 0
783.91 0
783.98 0
784.04 0
784.11 0
784.17 0
784.24 0
784.30 0
784.36 0
784.43 0
784.49 0
784.56 0
784.62 0
784.68 0
784.75 0
784.81 0
784.88 0
784.94 0
785.01 0
785.07 0
785.13 0
785.20 0
785.26 0
785.33 0
785.39 0
785.45 0
785.52 0
785.58 0
785.65 0
785.71 0
785.78 0
785.84 0
785.90 0
785.97 0
786.03 0
786.10 0
786.16 0
786.23 0
786.29 0
786.35 0
786.42 0
786.48 0
786.55 0
786.61 0
786.68 0
786.74 0
786.80 0
786.87 0
786.93 0
787.00 0
787.06 0
787.13 0
787.19 0
787.25 0
787.32 0
787.38 0
787.45 0
787.51 0
787.58 0
787.64 0
787.70 0
787.77 0
787.83 0
787.90 0
787.96 0
788.03 0
788.09 0
788.15 0
788.22 0
788.28 0
788.35 0
788.41 0
788.48 0
788.54 0
788.61 0
788.67 0
788.73 0
788.80 0
788.86 0
788.93 0
788.99 0
789.06 0
789.12 0
789.18 0
789.25 0
789.31 0
789.38 0
789.44 0
789.51 0
789.57 0
789.64 0
789.70 0
789.76 0
789.83 0
789.89 0
789.96 0
790.02 0
790.09 0
790.15 0
790.21 0
790.28 0
790.34 0
790.41 0
790.47 0
790.54 0
790.60 0
790.67 0
790.73 0
790.79 0
790.86 0
790.92 0
790.99 0
791.05 0
791.12 0
791.18 0
791.25 0
791.31 0
791.37 0
791.44 0
791.50 0
791.57 0
791.63 0
791.70 0
791.76 0
791.83 0
791.89 0
791.96 0
792.02 0
792.08 0
792.15 0
792.21 0
792.28 0
792.34 0
792.41 0
792.47 0
792.54 0
792.60 0
792.66 0
792.73 0
792.79 0
792.86 0
792.92 0
792.99 0
793.05 0
793.12 0
793.18 0
793.25 0
793.31 0
793.37 0
793.44 0
793.50 0
793.57 0
793.63 0
793.70 0
793.76 0
793.83 0
793.89 0
793.96 0
794.02 0
794.08 0
794.15 0
794.21 0
794.28 0
794.34 0
794.41 0
794.47 0
794.54 0
794.60 0
794.67 0
794.73 0
794.80 0
794.86 0
794.92 0
794.99 0
795.05 0
795.12 0
795.18 0
795.25 0
795.31 0
795.38 0
795.44 0
795.51 0
795.57 0
795.64 0
795.70 0
795.76 0
795.83 0
795.89 0
795.96 0
796.02 0
796.09 0
796.15 0
796.22 0
796.28 0
796.35 0
796.41 0
796.48 0
796.54 0
796.61 0
796.67 0
796.73 0
796.80 0
796.86 0
796.93 0
796.99 0
797.06 0
797.12 0
797.19 0
797.25 0
797.32 0
797.38 0
797.45 0
797.51 0
797.58 0
797.64 0
797.71 0
797.77 0
797.83 0
797.90 0
797.96 0
798.03 0
798.09 0
798.16 0
798.22 0
798.29 0
798.35 0
798.42 0
798.48 0
798.55 0
798.61 0
798.68 0
798.74 0
798.81 0
798.87 0
798.94 0
799.00 0
799.06 0
799.13 0
799.19 0
799.26 0
799.32 0
799.39 0
799.45 0
799.52 0
799.58 0
799.65 0
799.71 0
799.78 0
799.84 0
799.91 0
799.97 0
800.04 0
800.10 0
800.17 0
800.23 0
800.30 0
800.36 0
800.43 0
800.49 0
800.56 0
800.62 0
800.69 0
800.75 0
800.81 0
800.88 0
800.94 0
801.01 0
801.07 0
801.14 0
801.20 0
801.27 0
801.33 0
801.40 0
801.46 0
801.53 0
801.59 0
801.66 0
801.72 0
801.79 0
801.85 0
801.92 0
801.98 0
802.05 0
802.11 0
802.18 0
802.24 0
802.31 0
802.37 0
802.44 0
802.50 0
802.57 0
802.63 0
802.70 0
802.76 0
802.83 0
802.89 0
802.96 0
803.02 0
803.09 0
803.15 0
803.22 0
803.28 0
803.35 0
803.41 0
803.48 0
803.54 0
803.61 0
803.67 0
803.74 0
803.80 0
803.87 0
803.93 0
804.00 0
804.06 0
804.13 0
804.19 0
804.26 0
804.32 0
804.39 0
804.45 0
804.52 0
804.58 0
804.65 0
804.71 0
804.78 0
804.84 0
804.91 0
804.97 0
805.04 0
805.10 0
805.17 0
805.23 0
805.30 0
805.36 0
805.43 0
805.49 0
805.56 0
805.62 0
805.69 0
805.75 0
805.82 0
805.88 0
805.95 0
806.01 0
806.08 0
806.14 0
806.21 0
806.27 0
806.34 0
806.40 0
806.47 0
806.53 0
806.60 0
806.66 0
806.73 0
806.79 0
806.86 0
806.92 0
806.99 0
807.05 0
807.12 0
807.18 0
807.25 0
807.31 0
807.38 0
807.44 0
807.51 0
807.57 0
807.64 0
807.70 0
807.77 0
807.83 0
807.90 0
807.96 0
808.03 0
808.09 0
808.16 0
808.22 0
808.29 0
808.36 0
808.42 0
808.49 0
808.55 0
808.62 0
808.68 0
808.75 0
808.81 0
808.88 0
808.94 0
809.01 0
809.07 0
809.14 0
809.20 0
809.27 0
809.33 0
809.40 0
809.46 0
809.53 0
809.59 0
809.66 0
809.72 0
809.79 0
809.85 0
809.92 0
809.98 0
810.05 0
810.12 0
810.18 0
810.25 0
810.31 0
810.38 0
810.44 0
810.51 0
810.57 0
810.64 0
810.70 0
810.77 0
810.83 0
810.90 0
810.96 0
811.03 0
811.09 0
811.16 0
811.22 0
811.29 0
811.36 0
811.42 0
811.49 0
811.55 0
811.62 0
811.68 0
811.75 0
811.81 0
811.88 0
811.94 0
812.01 0
812.07 0
812.14 0
812.20 0
812.27 0
812.33 0
812.40 0
812.47 0
812.53 0
812.60 0
812.66 0
812.73 0
812.79 0
812.86 0
812.92 0
812.99 0
813.05 0
813.12 0
813.18 0
813.25 0
813.31 0
813.38 0
813.45 0
813.51 0
813.58 0
813.64 0
813.71 0
813.77 0
813.84 0
813.90 0
813.97 0
814.03 0
814.10 0
814.16 0
814.23 0
814.30 0
814.36 0
814.43 0
814.49 0
814.56 0
814.62 0
814.69 0
814.75 0
814.82 0
814.88 0
814.95 0
815.01 0
815.08 0
815.15 0
815.21 0
815.28 0
815.34 0
815.41 0
815.47 0
815.54 0
815.60 0
815.67 0
815.73 0
815.80 0
815.87 0
815.93 0
816.00 0
816.06 0
816.13 0
816.19 0
816.26 0
816.32 0
816.39 0
816.45 0
816.52 0
816.59 0
816.65 0
816.72 0
816.78 0
816.85 0
816.91 0
816.98 0
817.04 0
817.11 0
817.18 0
817.24 0
817.31 0
817.37 0
817.44 0
817.50 0
817.57 0
817.63 0
817.70 0
817.76 0
817.83 0
817.90 0
817.96 0
818.03 0
818.09 0
818.16 0
818.22 0
818.29 0
818.35 0
818.42 0
818.49 0
818.55 0
818.62 0
818.68 0
818.75 0
818.81 0
818.88 0
818.94 0
819.01 0
819.08 0
819.14 0
819.21 0
819.27 0
819.34 0
819.40 0
819.47 0
819.54 0
819.60 0
819.67 0
819.73 0
819.80 0
819.86 0
819.93 0
819.99 0
820.06 0
820.13 0
820.19 0
820.26 0
820.32 0
820.39 0
820.45 0
820.52 0
820.59 0
820.65 0
820.72 0
820.78 0
820.85 0
820.91 0
820.98 0
821.04 0
821.11 0
821.18 0
821.24 0
821.31 0
821.37 0
821.44 0
821.50 0
821.57 0
821.64 0
821.70 0
821.77 0
821.83 0
821.90 0
821.96 0
822.03 0
822.10 0
822.16 0
822.23 0
822.29 0
822.36 0
822.42 0
822.49 0
822.56 0
822.62 0
822.69 0
822.75 0
822.82 0
822.88 0
822.95 0
823.02 0
823.08 0
823.15 0
823.21 0
823.28 0
823.34 0
823.41 0
823.48 0
823.54 0
823.61 0
823.67 0
823.74 0
823.81 0
823.87 0
823.94 0
824.00 0
824.07 0
824.13 0
824.20 0
824.27 0
824.33 0
824.40 0
824.46 0
824.53 0
824.59 0
824.66 0
824.73 0
824.79 0
824.86 0
824.92 0
824.99 0
825.06 0
825.12 0
825.19 0
825.25 0
825.32 0
825.38 0
825.45 0
825.52 0
825.58 0
825.65 0
825.71 0
825.78 0
825.85 0
825.91 0
825.98 0
826.04 0
826.11 0
826.17 0
826.24 0
826.31 0
826.37 0
826.44 0
826.50 0
826.57 0
826.64 0
826.70 0
826.77 0
826.83 0
826.90 0
826.97 0
827.03 0
827.10 0
827.16 0
827.23 0
827.29 0
827.36 0
827.43 0
827.49 0
827.56 0
827.62 0
827.69 0
827.76 0
827.82 0
827.89 0
827.95 0
828.02 0
828.09 0
828.15 0
828.22 0
828.28 0
828.35 0
828.42 0
828.48 0
828.55 0
828.61 0
828.68 0
828.75 0
828.81 0
828.88 0
828.94 0
829.01 0
829.08 0
829.14 0
829.21 0
829.27 0
829.34 0
829.41 0
829.47 0
829.54 0
829.60 0
829.67 0
829.74 0
829.80 0
829.87 0
829.93 0
830.00 0
830.07 0
830.13 0
830.20 0
830.26 0
830.33 0
830.40 0
830.46 0
830.53 0
830.59 0
830.66 0
830.73 0
830.79 0
830.86 0
830.92 0
830.99 0
831.06 0
831.12 0
831.19 0
831.25 0
831.32 0
831.39 0
831.45 0
831.52 0
831.58 0
831.65 0
831.72 0
831.78 0
831.85 0
831.92 0
831.98 0
832.05 0
832.11 0
832.18 0
832.25 0
832.31 0
832.38 0
832.44 0
832.51 0
832.58 0
832.64 0
832.71 0
832.77 0
832.84 0
832.91 0
832.97 0
833.04 0
833.11 0
833.17 0
833.24 0
833.30 0
833.37 0
833.44 0
833.50 0
833.57 0
833.63 0
833.70 0
833.77 0
833.83 0
833.90 0
833.97 0
834.03 0
834.10 0
834.16 0
834.23 0
834.30 0
834.36 0
834.43 0
834.50 0
834.56 0
834.63 0
834.69 0
834.76 0
834.83 0
834.89 0
834.96 0
835.02 0
835.09 0
835.16 0
835.22 0
835.29 0
835.36 0
835.42 0
835.49 0
835.55 0
835.62 0
835.69 0
835.75 0
835.82 0
835.89 0
835.95 0
836.02 0
836.08 0
836.15 0
836.22 0
836.28 0
836.35 0
836.42 0
836.48 0
836.55 0
836.61 0
836.68 0
836.75 0
836.81 0
836.88 0
836.95 0
837.01 0
837.08 0
837.15 0
837.21 0
837.28 0
837.34 0
837.41 0
837.48 0
837.54 0
837.61 0
837.68 0
837.74 0
837.81 0
837.87 0
837.94 0
838.01 0
838.07 0
838.14 0
838.21 0
838.27 0
838.34 0
838.41 0
838.47 0
838.54 0
838.60 0
838.67 0
838.74 0
838.80 0
838.87 0
838.94 0
839.00 0
839.07 0
839.14 0
839.20 0
839.27 0
839.33 0
839.40 0
839.47 0
839.53 0
839.60 0
839.67 0
839.73 0
839.80 0
839.87 0
839.93 0
840.00 0
840.07 0
840.13 0
840.20 0
840.26 0
840.33 0
840.40 0
840.46 0
840.53 0
840.60 0
840.66 0
840.73 0
840.80 0
840.86 0
840.93 0
841.00 0
841.06 0
841.13 0
841.19 0
841.26 0
841.33 0
841.39 0
841.46 0
841.53 0
841.59 0
841.66 0
841.73 0
841.79 0
841.86 0
841.93 0
841.99 0
842.06 0
842.13 0
842.19 0
842.26 0
842.33 0
842.39 0
842.46 0
842.52 0
842.59 0
842.66 0
842.72 0
842.79 0
842.86 0
842.92 0
842.99 0
843.06 0
843.12 0
843.19 0
843.26 0
843.32 0
843.39 0
843.46 0
843.52 0
843.59 0
843.66 0
843.72 0
843.79 0
843.86 0
843.92 0
843.99 0
844.06 0
844.12 0
844.19 0
844.25 0
844.32 0
844.39 0
844.45 0
844.52 0
844.59 0
844.65 0
844.72 0
844.79 0
844.85 0
844.92 0
844.99 0
845.05 0
845.12 0
845.19 0
845.25 0
845.32 0
845.39 0
845.45 0
845.52 0
845.59 0
845.65 0
845.72 0
845.79 0
845.85 0
845.92 0
845.99 0
846.05 0
846.12 0
846.19 0
846.25 0
846.32 0
846.39 0
846.45 0
846.52 0
846.59 0
846.65 0
846.72 0
846.79 0
846.85 0
846.92 0
846.99 0
847.05 0
847.12 0
847.19 0
847.25 0
847.32 0
847.39 0
847.45 0
847.52 0
847.59 0
847.65 0
847.72 0
847.79 0
847.85 0
847.92 0
847.99 0
848.05 0
848.12 0
848.19 0
848.25 0
848.32 0
848.39 0
848.46 0
848.52 0
848.59 0
848.66 0
848.72 0
848.79 0
848.86 0
848.92 0
848.99 0
849.06 0
849.12 0
849.19 0
849.26 0
849.32 0
849.39 0
849.46 0
849.52 0
849.59 0
849.66 0
849.72 0
849.79 0
849.86 0
849.92 0
849.99 0
850.06 0
850.12 0
850.19 0
850.26 0
850.33 0
850.39 0
850.46 0
850.53 0
850.59 0
850.66 0
850.73 0
850.79 0
850.86 0
850.93 0
850.99 0
851.06 0
851.13 0
851.19 0
851.26 0
851.33 0
851.39 0
851.46 0
851.53 0
851.60 0
851.66 0
851.73 0
851.80 0
851.86 0
851.93 0
852.00 0
852.06 0
852.13 0
852.20 0
852.26 0
852.33 0
852.40 0
852.46 0
852.53 0
852.60 0
852.67 0
852.73 0
852.80 0
852.87 0
852.93 0
853.00 0
853.07 0
853.13 0
853.20 0
853.27 0
853.34 0
853.40 0
853.47 0
853.54 0
853.60 0
853.67 0
853.74 0
853.80 0
853.87 0
853.94 0
854.00 0
854.07 0
854.14 0
854.21 0
854.27 0
854.34 0
854.41 0
854.47 0
854.54 0
854.61 0
854.67 0
854.74 0
854.81 0
854.88 0
854.94 0
855.01 0
855.08 0
855.14 0
855.21 0
855.28 0
855.34 0
855.41 0
855.48 0
855.55 0
855.61 0
855.68 0
855.75 0
855.81 0
855.88 0
855.95 0
856.01 0
856.08 0
856.15 0
856.22 0
856.28 0
856.35 0
856.42 0
856.48 0
856.55 0
856.62 0
856.69 0
856.75 0
856.82 0
856.89 0
856.95 0
857.02 0
857.09 0
857.16 0
857.22 0
857.29 0
857.36 0
857.42 0
857.49 0
857.56 0
857.62 0
857.69 0
857.76 0
857.83 0
857.89 0
857.96 0
858.03 0
858.09 0
858.16 0
858.23 0
858.30 0
858.36 0
858.43 0
858.50 0
858.56 0
858.63 0
858.70 0
858.77 0
858.83 0
858.90 0
858.97 0
859.03 0
859.10 0
859.17 0
859.24 0
859.30 0
859.37 0
859.44 0
859.50 0
859.57 0
859.64 0
859.71 0
859.77 0
859.84 0
859.91 0
859.98 0
860.04 0
860.11 0
860.18 0
860.24 0
860.31 0
860.38 0
860.45 0
860.51 0
860.58 0
860.65 0
860.71 0
860.78 0
860.85 0
860.92 0
860.98 0
861.05 0
861.12 0
861.19 0
861.25 0
861.32 0
861.39 0
861.45 0
861.52 0
861.59 0
861.66 0
861.72 0
861.79 0
861.86 0
861.93 0
861.99 0
862.06 0
862.13 0
862.19 0
862.26 0
862.33 0
862.40 0
862.46 0
862.53 0
862.60 0
862.67 0
862.73 0
862.80 0
862.87 0
862.93 0
863.00 0
863.07 0
863.14 0
863.20 0
863.27 0
863.34 0
863.41 0
863.47 0
863.54 0
863.61 0
863.68 0
863.74 0
863.81 0
863.88 0
863.94 0
864.01 0
864.08 0
864.15 0
864.21 0
864.28 0
864.35 0
864.42 0
864.48 0
864.55 0
864.62 0
864.69 0
864.75 0
864.82 0
864.89 0
864.96 0
865.02 0
865.09 0
865.16 0
865.23 0
865.29 0
865.36 0
865.43 0
865.49 0
865.56 0
865.63 0
865.70 0
865.76 0
865.83 0
865.90 0
865.97 0
866.03 0
866.10 0
866.17 0
866.24 0
866.30 0
866.37 0
866.44 0
866.51 0
866.57 0
866.64 0
866.71 0
866.78 0
866.84 0
866.91 0
866.98 0
867.05 0
867.11 0
867.18 0
867.25 0
867.32 0
867.38 0
867.45 0
867.52 0
867.59 0
867.65 0
867.72 0
867.79 0
867.86 0
867.92 0
867.99 0
868.06 0
868.13 0
868.19 0
868.26 0
868.33 0
868.40 0
868.46 0
868.53 0
868.60 0
868.67 0
868.73 0
868.80 0
868.87 0
868.94 0
869.00 0
869.07 0
869.14 0
869.21 0
869.27 0
869.34 0
869.41 0
869.48 0
869.54 0
869.61 0
869.68 0
869.75 0
869.82 0
869.88 0
869.95 0
870.02 0
870.09 0
870.15 0
870.22 0
870.29 0
870.36 0
870.42 0
870.49 0
870.56 0
870.63 0
870.69 0
870.76 0
870.83 0
870.90 0
870.96 0
871.03 0
871.10 0
871.17 0
871.24 0
871.30 0
871.37 0
871.44 0
871.51 0
871.57 0
871.64 0
871.71 0
871.78 0
871.84 0
871.91 0
871.98 0
872.05 0
872.11 0
872.18 0
872.25 0
872.32 0
872.39 0
872.45 0
872.52 0
872.59 0
872.66 0
872.72 0
872.79 0
872.86 0
872.93 0
872.99 0
873.06 0
873.13 0
873.20 0
873.27 0
873.33 0
873.40 0
873.47 0
873.54 0
873.60 0
873.67 0
873.74 0
873.81 0
873.88 0
873.94 0
874.01 0
874.08 0
874.15 0
874.21 0
874.28 0
874.35 0
874.42 0
874.48 0
874.55 0
874.62 0
874.69 0
874.76 0
874.82 0
874.89 0
874.96 0
875.03 0
875.09 0
875.16 0
875.23 0
875.30 0
875.37 0
875.43 0
875.50 0
875.57 0
875.64 0
875.71 0
875.77 0
875.84 0
875.91 0
875.98 0
876.04 0
876.11 0
876.18 0
876.25 0
876.32 0
876.38 0
876.45 0
876.52 0
876.59 0
876.65 0
876.72 0
876.79 0
876.86 0
876.93 0
876.99 0
877.06 0
877.13 0
877.20 0
877.27 0
877.33 0
877.40 0
877.47 0
877.54 0
877.61 0
877.67 0
877.74 0
877.81 0
877.88 0
877.94 0
878.01 0
878.08 0
878.15 0
878.22 0
878.28 0
878.35 0
878.42 0
878.49 0
878.56 0
878.62 0
878.69 0
878.76 0
878.83 0
878.90 0
878.96 0
879.03 0
879.10 0
879.17 0
879.24 0
879.30 0
879.37 0
879.44 0
879.51 0
879.58 0
879.64 0
879.71 0
879.78 0
879.85 0
879.91 0
879.98 0
880.05 0
880.12 0
880.19 0
880.25 0
880.32 0
880.39 0
880.46 0
880.53 0
880.59 0
880.66 0
880.73 0
880.80 0
880.87 0
880.93 0
881.00 0
881.07 0
881.14 0
881.21 0
881.27 0
881.34 0
881.41 0
881.48 0
881.55 0
881.62 0
881.68 0
881.75 0
881.82 0
881.89 0
881.96 0
882.02 0
882.09 0
882.16 0
882.23 0
882.30 0
882.36 0
882.43 0
882.50 0
882.57 0
882.64 0
882.70 0
882.77 0
882.84 0
882.91 0
882.98 0
883.04 0
883.11 0
883.18 0
883.25 0
883.32 0
883.39 0
883.45 0
883.52 0
883.59 0
883.66 0
883.73 0
883.79 0
883.86 0
883.93 0
884.00 0
884.07 0
884.13 0
884.20 0
884.27 0
884.34 0
884.41 0
884.48 0
884.54 0
884.61 0
884.68 0
884.75 0
884.82 0
884.88 0
884.95 0
885.02 0
885.09 0
885.16 0
885.23 0
885.29 0
885.36 0
885.43 0
885.50 0
885.57 0
885.63 0
885.70 0
885.77 0
885.84 0
885.91 0
885.98 0
886.04 0
886.11 0
886.18 0
886.25 0
886.32 0
886.38 0
886.45 0
886.52 0
886.59 0
886.66 0
886.73 0
886.79 0
886.86 0
886.93 0
887.00 0
887.07 0
887.14 0
887.20 0
887.27 0
887.34 0
887.41 0
887.48 0
887.55 0
887.61 0
887.68 0
887.75 0
887.82 0
887.89 0
887.95 0
888.02 0
888.09 0
888.16 0
888.23 0
888.30 0
888.36 0
888.43 0
888.50 0
888.57 0
888.64 0
888.71 0
888.77 0
888.84 0
888.91 0
888.98 0
889.05 0
889.12 0
889.18 0
889.25 0
889.32 0
889.39 0
889.46 0
889.53 0
889.59 0
889.66 0
889.73 0
889.80 0
889.87 0
889.94 0
890.00 0
890.07 0
890.14 0
890.21 0
890.28 0
890.35 0
890.41 0
890.48 0
890.55 0
890.62 0
890.69 0
890.76 0
890.83 0
890.89 0
890.96 0
891.03 0
891.10 0
891.17 0
891.24 0
891.30 0
891.37 0
891.44 0
891.51 0
891.58 0
891.65 0
891.71 0
891.78 0
891.85 0
891.92 0
891.99 0
892.06 0
892.13 0
892.19 0
892.26 0
892.33 0
892.40 0
892.47 0
892.54 0
892.60 0
892.67 0
892.74 0
892.81 0
892.88 0
892.95 0
893.02 0
893.08 0
893.15 0
893.22 0
893.29 0
893.36 0
893.43 0
893.49 0
893.56 0
893.63 0
893.70 0
893.77 0
893.84 0
893.91 0
893.97 0
894.04 0
894.11 0
894.18 0
894.25 0
894.32 0
894.39 0
894.45 0
894.52 0
894.59 0
894.66 0
894.73 0
894.80 0
894.87 0
894.93 0
895.00 0
895.07 0
895.14 0
895.21 0
895.28 0
895.35 0
895.41 0
895.48 0
895.55 0
895.62 0
895.69 0
895.76 0
895.83 0
895.89 0
895.96 0
896.03 0
896.10 0
896.17 0
896.24 0
896.31 0
896.37 0
896.44 0
896.51 0
896.58 0
896.65 0
896.72 0
896.79 0
896.85 0
896.92 0
896.99 0
897.06 0
897.13 0
897.20 0
897.27 0
897.33 0
897.40 0
897.47 0
897.54 0
897.61 0
897.68 0
897.75 0
897.82 0
897.88 0
897.95 0
898.02 0
898.09 0
898.16 0
898.23 0
898.30 0
898.36 0
898.43 0
898.50 0
898.57 0
898.64 0
898.71 0
898.78 0
898.85 0
898.91 0
898.98 0
899.05 0
899.12 0
899.19 0
899.26 0
899.33 0
899.40 0
899.46 0
899.53 0
899.60 0
899.67 0
899.74 0
899.81 0
899.88 0
899.95 0
900.01 0
900.08 0
900.15 0
900.22 0
900.29 0
900.36 0
900.43 0
900.50 0
900.56 0
900.63 0
900.70 0
900.77 0
900.84 0
900.91 0
900.98 0
901.05 0
901.11 0
901.18 0
901.25 0
901.32 0
901.39 0
901.46 0
901.53 0
901.60 0
901.67 0
901.73 0
901.80 0
901.87 0
901.94 0
902.01 0
902.08 0
902.15 0
902.22 0
902.28 0
902.35 0
902.42 0
902.49 0
902.56 0
902.63 0
902.70 0
902.77 0
902.84 0
902.90 0
902.97 0
903.04 0
903.11 0
903.18 0
903.25 0
903.32 0
903.39 0
903.46 0
903.52 0
903.59 0
903.66 0
903.73 0
903.80 0
903.87 0
903.94 0
904.01 0
904.08 0
904.14 0
904.21 0
904.28 0
904.35 0
904.42 0
904.49 0
904.56 0
904.63 0
904.70 0
904.76 0
904.83 0
904.90 0
904.97 0
905.04 0
905.11 0
905.18 0
905.25 0
905.32 0
905.38 0
905.45 0
905.52 0
905.59 0
905.66 0
905.73 0
905.80 0
905.87 0
905.94 0
906.01 0
906.07 0
906.14 0
906.21 0
906.28 0
906.35 0
906.42 0
906.49 0
906.56 0
906.63 0
906.70 0
906.76 0
906.83 0
906.90 0
906.97 0
907.04 0
907.11 0
907.18 0
907.25 0
907.32 0
907.39 0
907.45 0
907.52 0
907.59 0
907.66 0
907.73 0
907.80 0
907.87 0
907.94 0
908.01 0
908.08 0
908.15 0
908.21 0
908.28 0
908.35 0
908.42 0
908.49 0
908.56 0
908.63 0
908.70 0
908.77 0
908.84 0
908.91 0
908.97 0
909.04 0
909.11 0
909.18 0
909.25 0
909.32 0
909.39 0
909.46 0
909.53 0
909.60 0
909.67 0
909.73 0
909.80 0
909.87 0
909.94 0
910.01 0
910.08 0
910.15 0
910.22 0
910.29 0
910.36 0
910.43 0
910.49 0
910.56 0
910.63 0
910.70 0
910.77 0
910.84 0
910.91 0
910.98 0
911.05 0
911.12 0
911.19 0
911.26 0
911.32 0
911.39 0
911.46 0
911.53 0
911.60 0
911.67 0
911.74 0
911.81 0
911.88 0
911.95 0
912.02 0
912.09 0
912.16 0
912.22 0
912.29 0
912.36 0
912.43 0
912.50 0
912.57 0
912.64 0
912.71 0
912.78 0
912.85 0
912.92 0
912.99 0
913.06 0
913.12 0
913.19 0
913.26 0
913.33 0
913.40 0
913.47 0
913.54 0
913.61 0
913.68 0
913.75 0
913.82 0
913.89 0
913.96 0
914.02 0
914.09 0
914.16 0
914.23 0
914.30 0
914.37 0
914.44 0
914.51 0
914.58 0
914.65 0
914.72 0
914.79 0
914.86 0
914.93 0
915.00 0
915.06 0
915.13 0
915.20 0
915.27 0
915.34 0
915.41 0
915.48 0
915.55 0
915.62 0
915.69 0
915.76 0
915.83 0
915.90 0
915.97 0
916.04 0
916.10 0
916.17 0
916.24 0
916.31 0
916.38 0
916.45 0
916.52 0
916.59 0
916.66 0
916.73 0
916.80 0
916.87 0
916.94 0
917.01 0
917.08 0
917.15 0
917.21 0
917.28 0
917.35 0
917.42 0
917.49 0
917.56 0
917.63 0
917.70 0
917.77 0
917.84 0
917.91 0
917.98 0
918.05 0
918.12 0
918.19 0
918.26 0
918.33 0
918.40 0
918.46 0
918.53 0
918.60 0
918.67 0
918.74 0
918.81 0
918.88 0
918.95 0
919.02 0
919.09 0
919.16 0
919.23 0
919.30 0
919.37 0
919.44 0
919.51 0
919.58 0
919.65 0
919.72 0
919.78 0
919.85 0
919.92 0
919.99 0
920.06 0
920.13 0
920.20 0
920.27 0
920.34 0
920.41 0
920.48 0
920.55 0
920.62 0
920.69 0
920.76 0
920.83 0
920.90 0
920.97 0
921.04 0
921.11 0
921.18 0
921.24 0
921.31 0
921.38 0
921.45 0
921.52 0
921.59 0
921.66 0
921.73 0
921.80 0
921.87 0
921.94 0
922.01 0
922.08 0
922.15 0
922.22 0
922.29 0
922.36 0
922.43 0
922.50 0
922.57 0
922.64 0
922.71 0
922.78 0
922.85 0
922.91 0
922.98 0
923.05 0
923.12 0
923.19 0
923.26 0
923.33 0
923.40 0
923.47 0
923.54 0
923.61 0
923.68 0
923.75 0
923.82 0
923.89 0
923.96 0
924.03 0
924.10 0
924.17 0
924.24 0
924.31 0
924.38 0
924.45 0
924.52 0
924.59 0
924.66 0
924.73 0
924.80 0
924.87 0
924.93 0
925.00 0
925.07 0
925.14 0
925.21 0
925.28 0
925.35 0
925.42 0
925.49 0
925.56 0
925.63 0
925.70 0
925.77 0
925.84 0
925.91 0
925.98 0
926.05 0
926.12 0
926.19 0
926.26 0
926.33 0
926.40 0
926.47 0
926.54 0
926.61 0
926.68 0
926.75 0
926.82 0
926.89 0
926.96 0
927.03 0
927.10 0
927.17 0
927.24 0
927.31 0
927.38 0
927.45 0
927.52 0
927.59 0
927.66 0
927.72 0
927.79 0
927.86 0
927.93 0
928.00 0
928.07 0
928.14 0
928.21 0
928.28 0
928.35 0
928.42 0
928.49 0
928.56 0
928.63 0
928.70 0
928.77 0
928.84 0
928.91 0
928.98 0
929.05 0
929.12 0
929.19 0
929.26 0
929.33 0
929.40 0
929.47 0
929.54 0
929.61 0
929.68 0
929.75 0
929.82 0
929.89 0
929.96 0
930.03 0
930.10 0
930.17 0
930.24 0
930.31 0
930.38 0
930.45 0
930.52 0
930.59 0
930.66 0
930.73 0
930.80 0
930.87 0
930.94 0
931.01 0
931.08 0
931.15 0
931.22 0
931.29 0
931.36 0
931.43 0
931.50 0
931.57 0
931.64 0
931.71 0
931.78 0
931.85 0
931.92 0
931.99 0
932.06 0
932.13 0
932.20 0
932.27 0
932.34 0
932.41 0
932.48 0
932.55 0
932.62 0
932.69 0
932.76 0
932.83 0
932.90 0
932.97 0
933.04 0
933.11 0
933.18 0
933.25 0
933.32 0
933.39 0
933.46 0
933.53 0
933.60 0
933.67 0
933.74 0
933.81 0
933.88 0
933.95 0
934.02 0
934.09 0
934.16 0
934.23 0
934.30 0
934.37 0
934.44 0
934.51 0
934.58 0
934.65 0
934.72 0
934.79 0
934.86 0
934.93 0
935.00 0
935.07 0
935.14 0
935.21 0
935.28 0
935.35 0
935.42 0
935.49 0
935.56 0
935.63 0
935.70 0
935.77 0
935.84 0
935.91 0
935.98 0
936.05 0
936.12 0
936.19 0
936.26 0
936.33 0
936.40 0
936.47 0
936.54 0
936.61 0
936.68 0
936.75 0
936.82 0
936.89 0
936.96 0
937.03 0
937.10 0
937.17 0
937.24 0
937.31 0
937.38 0
937.45 0
937.52 0
937.59 0
937.66 0
937.73 0
937.80 0
937.87 0
937.94 0
938.01 0
938.08 0
938.15 0
938.22 0
938.30 0
938.37 0
938.44 0
938.51 0
938.58 0
938.65 0
938.72 0
938.79 0
938.86 0
938.93 0
939.00 0
939.07 0
939.14 0
939.21 0
939.28 0
939.35 0
939.42 0
939.49 0
939.56 0
939.63 0
939.70 0
939.77 0
939.84 0
939.91 0
939.98 0
940.05 0
940.12 0
940.19 0
940.26 0
940.33 0
940.40 0
940.47 0
940.54 0
940.61 0
940.68 0
940.75 0
940.82 0
940.89 0
940.96 0
941.03 0
941.11 0
941.18 0
941.25 0
941.32 0
941.39 0
941.46 0
941.53 0
941.60 0
941.67 0
941.74 0
941.81 0
941.88 0
941.95 0
942.02 0
942.09 0
942.16 0
942.23 0
942.30 0
942.37 0
942.44 0
942.51 0
942.58 0
942.65 0
942.72 0
942.79 0
942.86 0
942.93 0
943.00 0
943.07 0
943.15 0
943.22 0
943.29 0
943.36 0
943.43 0
943.50 0
943.57 0
943.64 0
943.71 0
943.78 0
943.85 0
943.92 0
943.99 0
944.06 0
944.13 0
944.20 0
944.27 0
944.34 0
944.41 0
944.48 0
944.55 0
944.62 0
944.69 0
944.76 0
944.83 0
944.91 0
944.98 0
945.05 0
945.12 0
945.19 0
945.26 0
945.33 0
945.40 0
945.47 0
945.54 0
945.61 0
945.68 0
945.75 0
945.82 0
945.89 0
945.96 0
946.03 0
946.10 0
946.17 0
946.24 0
946.31 0
946.39 0
946.46 0
946.53 0
946.60 0
946.67 0
946.74 0
946.81 0
946.88 0
946.95 0
947.02 0
947.09 0
947.16 0
947.23 0
947.30 0
947.37 0
947.44 0
947.51 0
947.58 0
947.65 0
947.73 0
947.80 0
947.87 0
947.94 0
948.01 0
948.08 0
948.15 0
948.22 0
948.29 0
948.36 0
948.43 0
948.50 0
948.57 0
948.64 0
948.71 0
948.78 0
948.85 0
948.93 0
949.00 0
949.07 0
949.14 0
949.21 0
949.28 0
949.35 0
949.42 0
949.49 0
949.56 0
949.63 0
949.70 0
949.77 0
949.84 0
949.91 0
949.98 0
950.05 0
950.13 0
950.20 0
950.27 0
950.34 0
950.41 0
950.48 0
950.55 0
950.62 0
950.69 0
950.76 0
950.83 0
950.90 0
950.97 0
951.04 0
951.11 0
951.19 0
951.26 0
951.33 0
951.40 0
951.47 0
951.54 0
951.61 0
951.68 0
951.75 0
951.82 0
951.89 0
951.96 0
952.03 0
952.10 0
952.18 0
952.25 0
952.32 0
952.39 0
952.46 0
952.53 0
952.60 0
952.67 0
952.74 0
952.81 0
952.88 0
952.95 0
953.02 0
953.09 0
953.17 0
953.24 0
953.31 0
953.38 0
953.45 0
953.52 0
953.59 0
953.66 0
953.73 0
953.80 0
953.87 0
953.94 0
954.01 0
954.09 0
954.16 0
954.23 0
954.30 0
954.37 0
954.44 0
954.51 0
954.58 0
954.65 0
954.72 0
954.79 0
954.86 0
954.94 0
955.01 0
955.08 0
955.15 0
955.22 0
955.29 0
955.36 0
955.43 0
955.50 0
955.57 0
955.64 0
955.71 0
955.79 0
955.86 0
955.93 0
956.00 0
956.07 0
956.14 0
956.21 0
956.28 0
956.35 0
956.42 0
956.49 0
956.56 0
956.64 0
956.71 0
956.78 0
956.85 0
956.92 0
956.99 0
957.06 0
957.13 0
957.20 0
957.27 0
957.34 0
957.42 0
957.49 0
957.56 0
957.63 0
957.70 0
957.77 0
957.84 0
957.91 0
957.98 0
958.05 0
958.12 0
958.20 0
958.27 0
958.34 0
958.41 0
958.48 0
958.55 0
958.62 0
958.69 0
958.76 0
958.83 0
958.91 0
958.98 0
959.05 0
959.12 0
959.19 0
959.26 0
959.33 0
959.40 0
959.47 0
959.54 0
959.61 0
959.69 0
959.76 0
959.83 0
959.90 0
959.97 0
960.04 0
960.11 0
960.18 0
960.25 0
960.32 0
960.40 0
960.47 0
960.54 0
960.61 0
960.68 0
960.75 0
960.82 0
960.89 0
960.96 0
961.04 0
961.11 0
961.18 0
961.25 0
961.32 0
961.39 0
961.46 0
961.53 0
961.60 0
961.67 0
961.75 0
961.82 0
961.89 0
961.96 0
962.03 0
962.10 0
962.17 0
962.24 0
962.31 0
962.39 0
962.46 0
962.53 0
962.60 0
962.67 0
962.74 0
962.81 0
962.88 0
962.95 0
963.03 0
963.10 0
963.17 0
963.24 0
963.31 0
963.38 0
963.45 0
963.52 0
963.59 0
963.67 0
963.74 0
963.81 0
963.88 0
963.95 0
964.02 0
964.09 0
964.16 0
964.23 0
964.31 0
964.38 0
964.45 0
964.52 0
964.59 0
964.66 0
964.73 0
964.80 0
964.88 0
964.95 0
965.02 0
965.09 0
965.16 0
965.23 0
965.30 0
965.37 0
965.45 0
965.52 0
965.59 0
965.66 0
965.73 0
965.80 0
965.87 0
965.94 0
966.01 0
966.09 0
966.16 0
966.23 0
966.30 0
966.37 0
966.44 0
966.51 0
966.58 0
966.66 0
966.73 0
966.80 0
966.87 0
966.94 0
967.01 0
967.08 0
967.15 0
967.23 0
967.30 0
967.37 0
967.44 0
967.51 0
967.58 0
967.65 0
967.73 0
967.80 0
967.87 0
967.94 0
968.01 0
968.08 0
968.15 0
968.22 0
968.30 0
968.37 0
968.44 0
968.51 0
968.58 0
968.65 0
968.72 0
968.79 0
968.87 0
968.94 0
969.01 0
969.08 0
969.15 0
969.22 0
969.29 0
969.37 0
969.44 0
969.51 0
969.58 0
969.65 0
969.72 0
969.79 0
969.87 0
969.94 0
970.01 0
970.08 0
970.15 0
970.22 0
970.29 0
970.36 0
970.44 0
970.51 0
970.58 0
970.65 0
970.72 0
970.79 0
970.86 0
970.94 0
971.01 0
971.08 0
971.15 0
971.22 0
971.29 0
971.36 0
971.44 0
971.51 0
971.58 0
971.65 0
971.72 0
971.79 0
971.86 0
971.94 0
972.01 0
972.08 0
972.15 0
972.22 0
972.29 0
972.36 0
972.44 0
972.51 0
972.58 0
972.65 0
972.72 0
972.79 0
972.86 0
972.94 0
973.01 0
973.08 0
973.15 0
973.22 0
973.29 0
973.37 0
973.44 0
973.51 0
973.58 0
973.65 0
973.72 0
973.79 0
973.87 0
973.94 0
974.01 0
974.08 0
974.15 0
974.22 0
974.30 0
974.37 0
974.44 0
974.51 0
974.58 0
974.65 0
974.72 0
974.80 0
974.87 0
974.94 0
975.01 0
975.08 0
975.15 0
975.23 0
975.30 0
975.37 0
975.44 0
975.51 0
975.58 0
975.65 0
975.73 0
975.80 0
975.87 0
975.94 0
976.01 0
976.08 0
976.16 0
976.23 0
976.30 0
976.37 0
976.44 0
976.51 0
976.59 0
976.66 0
976.73 0
976.80 0
976.87 0
976.94 0
977.02 0
977.09 0
977.16 0
977.23 0
977.30 0
977.37 0
977.45 0
977.52 0
977.59 0
977.66 0
977.73 0
977.80 0
977.88 0
977.95 0
978.02 0
978.09 0
978.16 0
978.23 0
978.31 0
978.38 0
978.45 0
978.52 0
978.59 0
978.66 0
978.74 0
978.81 0
978.88 0
978.95 0
979.02 0
979.09 0
979.17 0
979.24 0
979.31 0
979.38 0
979.45 0
979.52 0
979.60 0
979.67 0
979.74 0
979.81 0
979.88 0
979.95 0
980.03 0
980.10 0
980.17 0
980.24 0
980.31 0
980.38 0
980.46 0
980.53 0
980.60 0
980.67 0
980.74 0
980.82 0
980.89 0
980.96 0
981.03 0
981.10 0
981.17 0
981.25 0
981.32 0
981.39 0
981.46 0
981.53 0
981.61 0
981.68 0
981.75 0
981.82 0
981.89 0
981.96 0
982.04 0
982.11 0
982.18 0
982.25 0
982.32 0
982.40 0
982.47 0
982.54 0
982.61 0
982.68 0
982.75 0
982.83 0
982.90 0
982.97 0
983.04 0
983.11 0
983.19 0
983.26 0
983.33 0
983.40 0
983.47 0
983.54 0
983.62 0
983.69 0
983.76 0
983.83 0
983.90 0
983.98 0
984.05 0
984.12 0
984.19 0
984.26 0
984.34 0
984.41 0
984.48 0
984.55 0
984.62 0
984.70 0
984.77 0
984.84 0
984.91 0
984.98 0
985.05 0
985.13 0
985.20 0
985.27 0
985.34 0
985.41 0
985.49 0
985.56 0
985.63 0
985.70 0
985.77 0
985.85 0
985.92 0
985.99 0
986.06 0
986.13 0
986.21 0
986.28 0
986.35 0
986.42 0
986.49 0
986.57 0
986.64 0
986.71 0
986.78 0
986.85 0
986.93 0
987.00 0
987.07 0
987.14 0
987.21 0
987.29 0
987.36 0
987.43 0
987.50 0
987.57 0
987.65 0
987.72 0
987.79 0
987.86 0
987.93 0
988.01 0
988.08 0
988.15 0
988.22 0
988.29 0
988.37 0
988.44 0
988.51 0
988.58 0
988.65 0
988.73 0
988.80 0
988.87 0
988.94 0
989.01 0
989.09 0
989.16 0
989.23 0
989.30 0
989.38 0
989.45 0
989.52 0
989.59 0
989.66 0
989.74 0
989.81 0
989.88 0
989.95 0
990.02 0
990.10 0
990.17 0
990.24 0
990.31 0
990.38 0
990.46 0
990.53 0
990.60 0
990.67 0
990.75 0
990.82 0
990.89 0
990.96 0
991.03 0
991.11 0
991.18 0
991.25 0
991.32 0
991.39 0
991.47 0
991.54 0
991.61 0
991.68 0
991.76 0
991.83 0
991.90 0
991.97 0
992.04 0
992.12 0
992.19 0
992.26 0
992.33 0
992.40 0
992.48 0
992.55 0
992.62 0
992.69 0
992.77 0
992.84 0
992.91 0
992.98 0
993.05 0
993.13 0
993.20 0
993.27 0
993.34 0
993.42 0
993.49 0
993.56 0
993.63 0
993.70 0
993.78 0
993.85 0
993.92 0
993.99 0
994.07 0
994.14 0
994.21 0
994.28 0
994.36 0
994.43 0
994.50 0
994.57 0
994.64 0
994.72 0
994.79 0
994.86 0
994.93 0
995.01 0
995.08 0
995.15 0
995.22 0
995.29 0
995.37 0
995.44 0
995.51 0
995.58 0
995.66 0
995.73 0
995.80 0
995.87 0
995.95 0
996.02 0
996.09 0
996.16 0
996.24 0
996.31 0
996.38 0
996.45 0
996.52 0
996.60 0
996.67 0
996.74 0
996.81 0
996.89 0
996.96 0
997.03 0
997.10 0
997.18 0
997.25 0
997.32 0
997.39 0
997.47 0
997.54 0
997.61 0
997.68 0
997.75 0
997.83 0
997.90 0
997.97 0
998.04 0
998.12 0
998.19 0
998.26 0
998.33 0
998.41 0
998.48 0
998.55 0
998.62 0
998.70 0
998.77 0
998.84 0
998.91 0
998.99 0
999.06 0
999.13 0
999.20 0
999.28 0
999.35 0
999.42 0
999.49 0
999.57 0
999.64 0
999.71 0
999.78 0
999.86 0
999.93 0
1000.00 0
1000.07 0
1000.14 0
1000.22 0
1000.29 0
1000.36 0
1000.43 0
1000.51 0
1000.58 0
1000.65 0
1000.72 0
1000.80 0
1000.87 0
1000.94 0
1001.01 0
1001.09 0
1001.16 0
1001.23 0
1001.30 0
1001.38 0
1001.45 0
1001.52 0
1001.59 0
1001.67 0
1001.74 0
1001.81 0
1001.89 0
1001.96 0
1002.03 0
1002.10 0
1002.18 0
1002.25 0
1002.32 0
1002.39 0
1002.47 0
1002.54 0
1002.61 0
1002.68 0
1002.76 0
1002.83 0
1002.90 0
1002.97 0
1003.05 0
1003.12 0
1003.19 0
1003.26 0
1003.34 0
1003.41 0
1003.48 0
1003.55 0
1003.63 0
1003.70 0
1003.77 0
1003.84 0
1003.92 0
1003.99 0
1004.06 0
1004.14 0
1004.21 0
1004.28 0
1004.35 0
1004.43 0
1004.50 0
1004.57 0
1004.64 0
1004.72 0
1004.79 0
1004.86 0
1004.93 0
1005.01 0
1005.08 0
1005.15 0
1005.22 0
1005.30 0
1005.37 0
1005.44 0
1005.52 0
1005.59 0
1005.66 0
1005.73 0
1005.81 0
1005.88 0
1005.95 0
1006.02 0
1006.10 0
1006.17 0
1006.24 0
1006.31 0
1006.39 0
1006.46 0
1006.53 0
1006.61 0
1006.68 0
1006.75 0
1006.82 0
1006.90 0
1006.97 0
1007.04 0
1007.11 0
1007.19 0
1007.26 0
1007.33 0
1007.41 0
1007.48 0
1007.55 0
1007.62 0
1007.70 0
1007.77 0
1007.84 0
1007.91 0
1007.99 0
1008.06 0
1008.13 0
1008.21 0
1008.28 0
1008.35 0
1008.42 0
1008.50 0
1008.57 0
1008.64 0
1008.72 0
1008.79 0
1008.86 0
1008.93 0
1009.01 0
1009.08 0
1009.15 0
1009.23 0
1009.30 0
1009.37 0
1009.44 0
1009.52 0
1009.59 0
1009.66 0
1009.73 0
1009.81 0
1009.88 0
1009.95 0
1010.03 0
1010.10 0
1010.17 0
1010.24 0
1010.32 0
1010.39 0
1010.46 0
1010.54 0
1010.61 0
1010.68 0
1010.75 0
1010.83 0
1010.90 0
1010.97 0
1011.05 0
1011.12 0
1011.19 0
1011.26 0
1011.34 0
1011.41 0
1011.48 0
1011.56 0
1011.63 0
1011.70 0
1011.77 0
1011.85 0
1011.92 0
1011.99 0
1012.07 0
1012.14 0
1012.21 0
1012.29 0
1012.36 0
1012.43 0
1012.50 0
1012.58 0
1012.65 0
1012.72 0
1012.80 0
1012.87 0
1012.94 0
1013.01 0
1013.09 0
1013.16 0
1013.23 0
1013.31 0
1013.38 0
1013.45 0
1013.53 0
1013.60 0
1013.67 0
1013.74 0
1013.82 0
1013.89 0
1013.96 0
1014.04 0
1014.11 0
1014.18 0
1014.25 0
1014.33 0
1014.40 0
1014.47 0
1014.55 0
1014.62 0
1014.69 0
1014.77 0
1014.84 0
1014.91 0
1014.98 0
1015.06 0
1015.13 0
1015.20 0
1015.28 0
1015.35 0
1015.42 0
1015.50 0
1015.57 0
1015.64 0
1015.72 0
1015.79 0
1015.86 0
1015.93 0
1016.01 0
1016.08 0
1016.15 0
1016.23 0
1016.30 0
1016.37 0
1016.45 0
1016.52 0
1016.59 0
1016.66 0
1016.74 0
1016.81 0
1016.88 0
1016.96 0
1017.03 0
1017.10 0
1017.18 0
1017.25 0
1017.32 0
1017.40 0
1017.47 0
1017.54 0
1017.61 0
1017.69 0
1017.76 0
1017.83 0
1017.91 0
1017.98 0
1018.05 0
1018.13 0
1018.20 0
1018.27 0
1018.35 0
1018.42 0
1018.49 0
1018.57 0
1018.64 0
1018.71 0
1018.79 0
1018.86 0
1018.93 0
1019.00 0
1019.08 0
1019.15 0
1019.22 0
1019.30 0
1019.37 0
1019.44 0
1019.52 0
1019.59 0
1019.66 0
1019.74 0
1019.81 0
1019.88 0
1019.96 0
1020.03 0
1020.10 0
1020.18 0
1020.25 0
1020.32 0
1020.39 0
1020.47 0
1020.54 0
1020.61 0
1020.69 0
1020.76 0
1020.83 0
1020.91 0
1020.98 0
1021.05 0
1021.13 0
1021.20 0
1021.27 0
1021.35 0
1021.42 0
1021.49 0
1021.57 0
1021.64 0
1021.71 0
1021.79 0
1021.86 0
1021.93 0
1022.01 0
1022.08 0
1022.15 0
1022.23 0
1022.30 0
1022.37 0
1022.45 0
1022.52 0
1022.59 0
1022.67 0
1022.74 0
1022.81 0
1022.89 0
1022.96 0
1023.03 0
1023.11 0
1023.18 0
1023.25 0
1023.33 0
1023.40 0
1023.47 0
1023.55 0
1023.62 0
1023.69 0
1023.77 0
1023.84 0
1023.91 0
1023.99 0
1024.06 0
1024.13 0
1024.21 0
1024.28 0
1024.35 0
1024.43 0
1024.50 0
1024.57 0
1024.65 0
1024.72 0
1024.79 0
1024.87 0
1024.94 0
1025.01 0
1025.09 0
1025.16 0
1025.23 0
1025.31 0
1025.38 0
1025.45 0
1025.53 0
1025.60 0
1025.67 0
1025.75 0
1025.82 0
1025.89 0
1025.97 0
1026.04 0
1026.11 0
1026.19 0
1026.26 0
1026.33 0
1026.41 0
1026.48 0
1026.55 0
1026.63 0
1026.70 0
1026.77 0
1026.85 0
1026.92 0
1026.99 0
1027.07 0
1027.14 0
1027.21 0
1027.29 0
1027.36 0
1027.43 0
1027.51 0
1027.58 0
1027.66 0
1027.73 0
1027.80 0
1027.88 0
1027.95 0
1028.02 0
1028.10 0
1028.17 0
1028.24 0
1028.32 0
1028.39 0
1028.46 0
1028.54 0
1028.61 0
1028.68 0
1028.76 0
1028.83 0
1028.90 0
1028.98 0
1029.05 0
1029.13 0
1029.20 0
1029.27 0
1029.35 0
1029.42 0
1029.49 0
1029.57 0
1029.64 0
1029.71 0
1029.79 0
1029.86 0
1029.93 0
1030.01 0
1030.08 0
1030.15 0
1030.23 0
1030.30 0
1030.38 0
1030.45 0
1030.52 0
1030.60 0
1030.67 0
1030.74 0
1030.82 0
1030.89 0
1030.96 0
1031.04 0
1031.11 0
1031.18 0
1031.26 0
1031.33 0
1031.41 0
1031.48 0
1031.55 0
1031.63 0
1031.70 0
1031.77 0
1031.85 0
1031.92 0
1031.99 0
1032.07 0
1032.14 0
1032.22 0
1032.29 0
1032.36 0
1032.44 0
1032.51 0
1032.58 0
1032.66 0
1032.73 0
1032.80 0
1032.88 0
1032.95 0
1033.03 0
1033.10 0
1033.17 0
1033.25 0
1033.32 0
1033.39 0
1033.47 0
1033.54 0
1033.61 0
1033.69 0
1033.76 0
1033.84 0
1033.91 0
1033.98 0
1034.06 0
1034.13 0
1034.20 0
1034.28 0
1034.35 0
1034.43 0
1034.50 0
1034.57 0
1034.65 0
1034.72 0
1034.79 0
1034.87 0
1034.94 0
1035.02 0
1035.09 0
1035.16 0
1035.24 0
1035.31 1
1035.38 1
1035.46 0
1035.53 0
1035.61 0
1035.68 0
1035.75 0
1035.83 0
1035.90 0
1035.97 0
1036.05 0
1036.12 0
1036.20 0
1036.27 0
1036.34 0
1036.42 0
1036.49 0
1036.56 0
1036.64 0
1036.71 0
1036.79 0
1036.86 0
1036.93 0
1037.01 0
1037.08 0
1037.15 0
1037.23 0
1037.30 0
1037.38 0
1037.45 0
1037.52 0
1037.60 0
1037.67 0
1037.74 0
1037.82 0
1037.89 0
1037.97 0
1038.04 0
1038.11 0
1038.19 0
1038.26 0
1038.34 0
1038.41 0
1038.48 0
1038.56 0
1038.63 0
1038.70 0
1038.78 0
1038.85 0
1038.93 0
1039.00 0
1039.07 0
1039.15 0
1039.22 0
1039.30 0
1039.37 0
1039.44 0
1039.52 0
1039.59 0
1039.67 0
1039.74 0
1039.81 0
1039.89 0
1039.96 0
1040.03 0
1040.11 0
1040.18 0
1040.26 0
1040.33 0
1040.40 0
1040.48 0
1040.55 0
1040.63 0
1040.70 0
1040.77 0
1040.85 0
1040.92 0
1041.00 0
1041.07 0
1041.14 0
1041.22 0
1041.29 0
1041.37 0
1041.44 0
1041.51 0
1041.59 0
1041.66 0
1041.74 0
1041.81 0
1041.88 0
1041.96 0
1042.03 0
1042.11 0
1042.18 0
1042.25 0
1042.33 0
1042.40 0
1042.48 0
1042.55 0
1042.62 0
1042.70 0
1042.77 0
1042.85 0
1042.92 0
1042.99 0
1043.07 0
1043.14 0
1043.22 0
1043.29 0
1043.36 0
1043.44 0
1043.51 0
1043.59 0
1043.66 0
1043.73 0
1043.81 0
1043.88 0
1043.96 0
1044.03 0
1044.10 0
1044.18 0
1044.25 0
1044.33 0
1044.40 0
1044.47 0
1044.55 0
1044.62 0
1044.70 0
1044.77 0
1044.84 0
1044.92 0
1044.99 0
1045.07 0
1045.14 0
1045.21 1
1045.29 1
1045.36 0
1045.44 0
1045.51 0
1045.59 0
1045.66 0
1045.73 0
1045.81 0
1045.88 0
1045.96 0
1046.03 0
1046.10 0
1046.18 0
1046.25 0
1046.33 1
1046.40 1
1046.47 1
1046.55 1
1046.62 1
1046.70 1
1046.77 0
1046.85 0
1046.92 0
1046.99 0
1047.07 0
1047.14 0
1047.22 0
1047.29 0
1047.36 0
1047.44 0
1047.51 0
1047.59 0
1047.66 1
1047.74 1
1047.81 0
1047.88 0
1047.96 0
1048.03 0
1048.11 0
1048.18 0
1048.25 0
1048.33 0
1048.40 0
1048.48 0
1048.55 0
1048.63 0
1048.70 0
1048.77 0
1048.85 0
1048.92 0
1049.00 0
1049.07 0
1049.15 0
1049.22 0
1049.29 0
1049.37 0
1049.44 0
1049.52 0
1049.59 0
1049.67 0
1049.74 0
1049.81 0
1049.89 0
1049.96 0
1050.04 0
1050.11 0
1050.18 0
1050.26 0
1050.33 0
1050.41 0
1050.48 0
1050.56 0
1050.63 0
1050.70 0
1050.78 0
1050.85 0
1050.93 0
1051.00 0
1051.08 0
1051.15 0
1051.23 0
1051.30 0
1051.37 0
1051.45 0
1051.52 0
1051.60 0
1051.67 0
1051.75 0
1051.82 0
1051.89 0
1051.97 1
1052.04 1
1052.12 1
1052.19 1
1052.27 1
1052.34 1
1052.41 1
1052.49 0
1052.56 0
1052.64 0
1052.71 0
1052.79 0
1052.86 0
1052.93 0
1053.01 0
1053.08 0
1053.16 0
1053.23 0
1053.31 0
1053.38 0
1053.46 0
1053.53 0
1053.60 0
1053.68 0
1053.75 0
1053.83 0
1053.90 0
1053.98 0
1054.05 0
1054.12 0
1054.20 0
1054.27 0
1054.35 0
1054.42 0
1054.50 0
1054.57 0
1054.65 0
1054.72 0
1054.79 0
1054.87 0
1054.94 0
1055.02 0
1055.09 0
1055.17 0
1055.24 0
1055.32 0
1055.39 0
1055.46 0
1055.54 0
1055.61 0
1055.69 0
1055.76 0
1055.84 0
1055.91 0
1055.99 0
1056.06 0
1056.13 0
1056.21 0
1056.28 0
1056.36 0
1056.43 0
1056.51 0
1056.58 0
1056.66 0
1056.73 0
1056.81 0
1056.88 0
1056.95 0
1057.03 0
1057.10 0
1057.18 0
1057.25 0
1057.33 0
1057.40 0
1057.48 0
1057.55 0
1057.62 0
1057.70 0
1057.77 0
1057.85 0
1057.92 0
1058.00 0
1058.07 0
1058.15 0
1058.22 0
1058.30 0
1058.37 0
1058.44 0
1058.52 0
1058.59 0
1058.67 0
1058.74 0
1058.82 0
1058.89 0
1058.97 0
1059.04 0
1059.12 0
1059.19 0
1059.27 0
1059.34 0
1059.41 0
1059.49 1
1059.56 1
1059.64 1
1059.71 0
1059.79 0
1059.86 0
1059.94 0
1060.01 0
1060.09 0
1060.16 0
1060.24 0
1060.31 0
1060.38 0
1060.46 0
1060.53 0
1060.61 0
1060.68 0
1060.76 0
1060.83 0
1060.91 0
1060.98 0
1061.06 0
1061.13 0
1061.21 0
1061.28 0
1061.35 0
1061.43 0
1061.50 0
1061.58 0
1061.65 0
1061.73 0
1061.80 0
1061.88 0
1061.95 0
1062.03 0
1062.10 0
1062.18 1
1062.25 1
1062.33 1
1062.40 1
1062.48 1
1062.55 1
1062.62 1
1062.70 1
1062.77 1
1062.85 1
1062.92 1
1063.00 1
1063.07 0
1063.15 0
1063.22 0
1063.30 0
1063.37 0
1063.45 0
1063.52 0
1063.60 0
1063.67 0
1063.75 0
1063.82 1
1063.89 1
1063.97 1
1064.04 1
1064.12 1
1064.19 1
1064.27 0
1064.34 0
1064.42 0
1064.49 0
1064.57 0
1064.64 0
1064.72 0
1064.79 0
1064.87 0
1064.94 0
1065.02 0
1065.09 0
1065.17 0
1065.24 0
1065.32 0
1065.39 0
1065.47 0
1065.54 0
1065.61 0
1065.69 0
1065.76 0
1065.84 0
1065.91 0
1065.99 0
1066.06 0
1066.14 0
1066.21 0
1066.29 0
1066.36 0
1066.44 0
1066.51 0
1066.59 0
1066.66 0
1066.74 0
1066.81 0
1066.89 0
1066.96 0
1067.04 0
1067.11 0
1067.19 0
1067.26 0
1067.34 0
1067.41 0
1067.49 0
1067.56 0
1067.64 0
1067.71 0
1067.79 0
1067.86 0
1067.94 0
1068.01 0
1068.09 0
1068.16 0
1068.23 0
1068.31 0
1068.38 0
1068.46 0
1068.53 1
1068.61 1
1068.68 1
1068.76 1
1068.83 1
1068.91 1
1068.98 1
1069.06 0
1069.13 0
1069.21 0
1069.28 0
1069.36 0
1069.43 0
1069.51 0
1069.58 0
1069.66 0
1069.73 0
1069.81 0
1069.88 0
1069.96 0
1070.03 0
1070.11 0
1070.18 0
1070.26 0
1070.33 0
1070.41 0
1070.48 0
1070.56 0
1070.63 0
1070.71 0
1070.78 1
1070.86 1
1070.93 1
1071.01 1
1071.08 1
1071.16 1
1071.23 1
1071.31 1
1071.38 1
1071.46 1
1071.53 1
1071.61 1
1071.68 1
1071.76 0
1071.83 0
1071.91 0
1071.98 0
1072.06 0
1072.13 0
1072.21 0
1072.28 0
1072.36 0
1072.43 0
1072.51 0
1072.58 0
1072.66 0
1072.73 0
1072.81 0
1072.88 0
1072.96 0
1073.03 0
1073.11 0
1073.18 0
1073.26 0
1073.33 0
1073.41 0
1073.48 0
1073.56 0
1073.63 0
1073.71 0
1073.78 0
1073.86 0
1073.94 0
1074.01 0
1074.09 0
1074.16 0
1074.24 0
1074.31 0
1074.39 0
1074.46 0
1074.54 0
1074.61 0
1074.69 0
1074.76 1
1074.84 1
1074.91 1
1074.99 1
1075.06 1
1075.14 1
1075.21 2
1075.29 2
1075.36 2
1075.44 1
1075.51 1
1075.59 1
1075.66 1
1075.74 0
1075.81 0
1075.89 0
1075.96 1
1076.04 1
1076.11 1
1076.19 1
1076.26 1
1076.34 1
1076.42 1
1076.49 1
1076.57 1
1076.64 1
1076.72 0
1076.79 0
1076.87 0
1076.94 0
1077.02 0
1077.09 1
1077.17 1
1077.24 1
1077.32 1
1077.39 1
1077.47 1
1077.54 1
1077.62 1
1077.69 1
1077.77 1
1077.84 1
1077.92 1
1077.99 1
1078.07 1
1078.15 0
1078.22 0
1078.30 0
1078.37 0
1078.45 0
1078.52 0
1078.60 0
1078.67 0
1078.75 0
1078.82 1
1078.90 1
1078.97 1
1079.05 1
1079.12 1
1079.20 1
1079.27 1
1079.35 1
1079.42 1
1079.50 0
1079.58 0
1079.65 0
1079.73 0
1079.80 0
1079.88 0
1079.95 1
1080.03 1
1080.10 1
1080.18 1
1080.25 1
1080.33 1
1080.40 2
1080.48 2
1080.55 2
1080.63 2
1080.71 2
1080.78 1
1080.86 1
1080.93 1
1081.01 1
1081.08 1
1081.16 2
1081.23 2
1081.31 2
1081.38 3
1081.46 3
1081.53 3
1081.61 2
1081.68 2
1081.76 1
1081.84 1
1081.91 1
1081.99 1
1082.06 1
1082.14 1
1082.21 1
1082.29 1
1082.36 1
1082.44 1
1082.51 1
1082.59 1
1082.66 1
1082.74 1
1082.82 1
1082.89 1
1082.97 1
1083.04 1
1083.12 1
1083.19 1
1083.27 1
1083.34 1
1083.42 1
1083.49 1
1083.57 1
1083.65 1
1083.72 1
1083.80 1
1083.87 1
1083.95 1
1084.02 1
1084.10 1
1084.17 2
1084.25 2
1084.32 2
1084.40 2
1084.48 2
1084.55 1
1084.63 1
1084.70 1
1084.78 1
1084.85 0
1084.93 0
1085.00 0
1085.08 1
1085.15 1
1085.23 1
1085.31 1
1085.38 1
1085.46 1
1085.53 1
1085.61 1
1085.68 1
1085.76 1
1085.83 1
1085.91 0
1085.99 0
1086.06 0
1086.14 0
1086.21 0
1086.29 0
1086.36 0
1086.44 0
1086.51 0
1086.59 0
1086.67 1
1086.74 1
1086.82 1
1086.89 1
1086.97 0
1087.04 0
1087.12 0
1087.19 0
1087.27 0
1087.35 1
1087.42 1
1087.50 1
1087.57 2
1087.65 2
1087.72 2
1087.80 1
1087.87 1
1087.95 1
1088.03 1
1088.10 1
1088.18 0
1088.25 0
1088.33 0
1088.40 0
1088.48 0
1088.55 0
1088.63 0
1088.71 0
1088.78 0
1088.86 1
1088.93 1
1089.01 1
1089.08 1
1089.16 1
1089.24 2
1089.31 2
1089.39 2
1089.46 2
1089.54 2
1089.61 2
1089.69 2
1089.76 2
1089.84 1
1089.92 1
1089.99 1
1090.07 1
1090.14 2
1090.22 2
1090.29 2
1090.37 2
1090.45 2
1090.52 2
1090.60 2
1090.67 2
1090.75 2
1090.82 1
1090.90 1
1090.98 2
1091.05 2
1091.13 2
1091.20 2
1091.28 3
1091.35 3
1091.43 3
1091.51 3
1091.58 3
1091.66 3
1091.73 3
1091.81 3
1091.88 2
1091.96 2
1092.04 2
1092.11 2
1092.19 1
1092.26 1
1092.34 1
1092.41 1
1092.49 1
1092.57 2
1092.64 2
1092.72 2
1092.79 1
1092.87 1
1092.94 1
1093.02 1
1093.10 1
1093.17 1
1093.25 2
1093.32 2
1093.40 2
1093.48 1
1093.55 1
1093.63 1
1093.70 1
1093.78 0
1093.85 0
1093.93 0
1094.01 0
1094.08 0
1094.16 1
1094.23 1
1094.31 1
1094.38 1
1094.46 1
1094.54 1
1094.61 1
1094.69 1
1094.76 0
1094.84 0
1094.92 0
1094.99 0
1095.07 0
1095.14 1
1095.22 1
1095.29 1
1095.37 1
1095.45 1
1095.52 1
1095.60 1
1095.67 1
1095.75 1
1095.83 1
1095.90 1
1095.98 1
1096.05 1
1096.13 1
1096.21 1
1096.28 0
1096.36 0
1096.43 0
1096.51 0
1096.58 0
1096.66 0
1096.74 1
1096.81 1
1096.89 1
1096.96 1
1097.04 1
1097.12 1
1097.19 0
1097.27 0
1097.34 0
1097.42 1
1097.50 1
1097.57 1
1097.65 2
1097.72 2
1097.80 2
1097.88 2
1097.95 3
1098.03 3
1098.10 3
1098.18 3
1098.25 3
1098.33 3
1098.41 3
1098.48 3
1098.56 2
1098.63 2
1098.71 1
1098.79 1
1098.86 1
1098.94 0
1099.01 0
1099.09 0
1099.17 0
1099.24 0
1099.32 0
1099.39 0
1099.47 1
1099.55 1
1099.62 1
1099.70 1
1099.77 2
1099.85 2
1099.93 3
1100.00 3
1100.08 4
1100.15 4
1100.23 4
1100.31 4
1100.38 4
1100.46 4
1100.53 4
1100.61 3
1100.69 3
1100.76 3
1100.84 3
1100.91 3
1100.99 3
1101.07 3
1101.14 2
1101.22 2
1101.29 1
1101.37 1
1101.45 1
1101.52 0
1101.60 0
1101.68 0
1101.75 0
1101.83 0
1101.90 0
1101.98 0
1102.06 0
1102.13 0
1102.21 0
1102.28 0
1102.36 0
1102.44 0
1102.51 0
1102.59 0
1102.66 0
1102.74 0
1102.82 0
1102.89 0
1102.97 0
1103.04 0
1103.12 0
1103.20 0
1103.27 0
1103.35 0
1103.43 1
1103.50 1
1103.58 1
1103.65 1
1103.73 1
1103.81 1
1103.88 0
1103.96 0
1104.03 0
1104.11 0
1104.19 0
1104.26 0
1104.34 1
1104.42 1
1104.49 1
1104.57 2
1104.64 2
1104.72 2
1104.80 2
1104.87 2
1104.95 2
1105.02 2
1105.10 1
1105.18 1
1105.25 1
1105.33 1
1105.41 2
1105.48 2
1105.56 2
1105.63 3
1105.71 3
1105.79 4
1105.86 4
1105.94 5
1106.02 5
1106.09 5
1106.17 5
1106.24 5
1106.32 5
1106.40 5
1106.47 4
1106.55 4
1106.63 4
1106.70 4
1106.78 3
1106.85 3
1106.93 3
1107.01 3
1107.08 2
1107.16 2
1107.24 2
1107.31 2
1107.39 2
1107.46 3
1107.54 3
1107.62 3
1107.69 3
1107.77 3
1107.85 3
1107.92 3
1108.00 3
1108.07 3
1108.15 3
1108.23 3
1108.30 3
1108.38 3
1108.46 3
1108.53 3
1108.61 3
1108.68 3
1108.76 3
1108.84 3
1108.91 3
1108.99 3
1109.07 3
1109.14 3
1109.22 3
1109.30 2
1109.37 2
1109.45 2
1109.52 2
1109.60 1
1109.68 1
1109.75 1
1109.83 1
1109.91 1
1109.98 1
1110.06 2
1110.14 2
1110.21 2
1110.29 2
1110.36 2
1110.44 2
1110.52 2
1110.59 2
1110.67 1
1110.75 1
1110.82 1
1110.90 1
1110.98 1
1111.05 1
1111.13 2
1111.20 2
1111.28 3
1111.36 3
1111.43 3
1111.51 3
1111.59 3
1111.66 2
1111.74 2
1111.82 1
1111.89 1
1111.97 1
1112.04 1
1112.12 1
1112.20 1
1112.27 1
1112.35 2
1112.43 2
1112.50 2
1112.58 2
1112.66 2
1112.73 2
1112.81 2
1112.89 1
1112.96 1
1113.04 1
1113.12 0
1113.19 0
1113.27 0
1113.34 0
1113.42 0
1113.50 0
1113.57 0
1113.65 0
1113.73 0
1113.80 0
1113.88 1
1113.96 1
1114.03 2
1114.11 2
1114.19 3
1114.26 4
1114.34 4
1114.42 5
1114.49 5
1114.57 5
1114.64 4
1114.72 4
1114.80 4
1114.87 3
1114.95 3
1115.03 3
1115.10 2
1115.18 2
1115.26 1
1115.33 1
1115.41 1
1115.49 1
1115.56 1
1115.64 2
1115.72 2
1115.79 3
1115.87 4
1115.95 4
1116.02 4
1116.10 4
1116.18 4
1116.25 4
1116.33 3
1116.41 3
1116.48 2
1116.56 2
1116.64 2
1116.71 2
1116.79 3
1116.86 3
1116.94 3
1117.02 3
1117.09 3
1117.17 3
1117.25 2
1117.32 2
1117.40 1
1117.48 1
1117.55 2
1117.63 2
1117.71 2
1117.78 3
1117.86 3
1117.94 4
1118.01 4
1118.09 4
1118.17 4
1118.24 4
1118.32 4
1118.40 4
1118.47 4
1118.55 5
1118.63 4
1118.70 4
1118.78 3
1118.86 2
1118.93 1
1119.01 1
1119.09 0
1119.16 0
1119.24 0
1119.32 1
1119.39 1
1119.47 2
1119.55 2
1119.62 2
1119.70 3
1119.78 3
1119.85 2
1119.93 2
1120.01 2
1120.08 2
1120.16 2
1120.24 2
1120.31 2
1120.39 1
1120.47 1
1120.54 1
1120.62 1
1120.70 2
1120.77 2
1120.85 2
1120.93 3
1121.00 4
1121.08 4
1121.16 5
1121.23 6
1121.31 6
1121.39 6
1121.47 6
1121.54 5
1121.62 4
1121.70 4
1121.77 3
1121.85 2
1121.93 2
1122.00 2
1122.08 1
1122.16 1
1122.23 2
1122.31 2
1122.39 2
1122.46 3
1122.54 3
1122.62 3
1122.69 3
1122.77 3
1122.85 2
1122.92 2
1123.00 2
1123.08 3
1123.15 4
1123.23 5
1123.31 6
1123.38 7
1123.46 7
1123.54 7
1123.62 6
1123.69 5
1123.77 4
1123.85 3
1123.92 2
1124.00 2
1124.08 2
1124.15 2
1124.23 2
1124.31 2
1124.38 2
1124.46 2
1124.54 2
1124.61 1
1124.69 1
1124.77 1
1124.84 1
1124.92 2
1125.00 2
1125.08 2
1125.15 2
1125.23 1
1125.31 1
1125.38 1
1125.46 1
1125.54 1
1125.61 1
1125.69 1
1125.77 1
1125.84 1
1125.92 1
1126.00 1
1126.07 1
1126.15 1
1126.23 1
1126.31 1
1126.38 1
1126.46 1
1126.54 1
1126.61 2
1126.69 2
1126.77 3
1126.84 3
1126.92 3
1127.00 3
1127.07 3
1127.15 3
1127.23 2
1127.31 2
1127.38 1
1127.46 1
1127.54 1
1127.61 1
1127.69 1
1127.77 1
1127.84 1
1127.92 1
1128.00 1
1128.08 1
1128.15 2
1128.23 3
1128.31 3
1128.38 4
1128.46 5
1128.54 6
1128.61 6
1128.69 7
1128.77 7
1128.85 6
1128.92 6
1129.00 5
1129.08 4
1129.15 3
1129.23 3
1129.31 2
1129.38 2
1129.46 2
1129.54 2
1129.62 2
1129.69 2
1129.77 2
1129.85 2
1129.92 2
1130.00 2
1130.08 2
1130.15 2
1130.23 2
1130.31 2
1130.39 3
1130.46 3
1130.54 4
1130.62 4
1130.69 4
1130.77 4
1130.85 3
1130.93 2
1131.00 2
1131.08 1
1131.16 1
1131.23 1
1131.31 1
1131.39 1
1131.46 1
1131.54 1
1131.62 1
1131.70 1
1131.77 1
1131.85 1
1131.93 1
1132.00 1
1132.08 1
1132.16 2
1132.24 2
1132.31 3
1132.39 3
1132.47 3
1132.54 3
1132.62 3
1132.70 2
1132.78 2
1132.85 1
1132.93 1
1133.01 1
1133.08 1
1133.16 1
1133.24 1
1133.32 1
1133.39 1
1133.47 1
1133.55 1
1133.62 0
1133.70 0
1133.78 0
1133.86 0
1133.93 1
1134.01 2
1134.09 2
1134.16 3
1134.24 3
1134.32 3
1134.40 3
1134.47 3
1134.55 2
1134.63 2
1134.70 2
1134.78 2
1134.86 3
1134.94 5
1135.01 6
1135.09 8
1135.17 9
1135.25 10
1135.32 10
1135.40 10
1135.48 10
1135.55 10
1135.63 10
1135.71 10
1135.79 10
1135.86 10
1135.94 9
1136.02 8
1136.09 8
1136.17 7
1136.25 6
1136.33 6
1136.40 5
1136.48 5
1136.56 5
1136.64 5
1136.71 6
1136.79 6
1136.87 6
1136.94 5
1137.02 5
1137.10 5
1137.18 5
1137.25 5
1137.33 5
1137.41 4
1137.49 4
1137.56 4
1137.64 3
1137.72 3
1137.79 3
1137.87 3
1137.95 3
1138.03 2
1138.10 2
1138.18 1
1138.26 1
1138.34 0
1138.41 0
1138.49 0
1138.57 0
1138.65 0
1138.72 0
1138.80 0
1138.88 0
1138.95 0
1139.03 0
1139.11 0
1139.19 1
1139.26 2
1139.34 2
1139.42 3
1139.50 3
1139.57 3
1139.65 2
1139.73 2
1139.81 1
1139.88 1
1139.96 1
1140.04 1
1140.12 1
1140.19 2
1140.27 2
1140.35 3
1140.42 4
1140.50 5
1140.58 6
1140.66 6
1140.73 6
1140.81 6
1140.89 6
1140.97 5
1141.04 4
1141.12 3
1141.20 3
1141.28 2
1141.35 1
1141.43 1
1141.51 0
1141.59 0
1141.66 0
1141.74 1
1141.82 1
1141.90 1
1141.97 2
1142.05 2
1142.13 3
1142.21 3
1142.28 3
1142.36 3
1142.44 4
1142.52 4
1142.59 4
1142.67 4
1142.75 4
1142.83 4
1142.90 4
1142.98 5
1143.06 6
1143.14 6
1143.21 7
1143.29 8
1143.37 8
1143.45 8
1143.52 7
1143.60 6
1143.68 5
1143.76 4
1143.83 2
1143.91 1
1143.99 1
1144.07 0
1144.14 0
1144.22 1
1144.30 1
1144.38 2
1144.45 2
1144.53 2
1144.61 2
1144.69 2
1144.76 2
1144.84 1
1144.92 1
1145.00 1
1145.07 1
1145.15 1
1145.23 1
1145.31 1
1145.38 2
1145.46 3
1145.54 3
1145.62 4
1145.69 4
1145.77 4
1145.85 4
1145.93 4
1146.00 3
1146.08 3
1146.16 2
1146.24 2
1146.31 1
1146.39 1
1146.47 1
1146.55 1
1146.62 2
1146.70 2
1146.78 3
1146.86 3
1146.94 4
1147.01 4
1147.09 4
1147.17 3
1147.25 3
1147.32 2
1147.40 2
1147.48 2
1147.56 1
1147.63 1
1147.71 1
1147.79 2
1147.87 2
1147.94 3
1148.02 3
1148.10 4
1148.18 4
1148.26 4
1148.33 4
1148.41 4
1148.49 3
1148.57 3
1148.64 3
1148.72 3
1148.80 3
1148.88 3
1148.95 4
1149.03 4
1149.11 5
1149.19 5
1149.26 6
1149.34 6
1149.42 6
1149.50 6
1149.58 6
1149.65 6
1149.73 7
1149.81 7
1149.89 8
1149.96 8
1150.04 9
1150.12 10
1150.20 10
1150.28 10
1150.35 10
1150.43 9
1150.51 9
1150.59 8
1150.66 7
1150.74 6
1150.82 6
1150.90 5
1150.97 6
1151.05 6
1151.13 7
1151.21 7
1151.29 8
1151.36 9
1151.44 9
1151.52 9
1151.60 9
1151.67 9
1151.75 8
1151.83 8
1151.91 8
1151.99 8
1152.06 8
1152.14 8
1152.22 8
1152.30 7
1152.37 7
1152.45 6
1152.53 5
1152.61 4
1152.69 4
1152.76 3
1152.84 3
1152.92 3
1153.00 4
1153.08 5
1153.15 7
1153.23 8
1153.31 9
1153.39 9
1153.46 9
1153.54 9
1153.62 8
1153.70 7
1153.78 7
1153.85 7
1153.93 7
1154.01 7
1154.09 8
1154.16 8
1154.24 9
1154.32 10
1154.40 10
1154.48 10
1154.55 10
1154.63 10
1154.71 10
1154.79 10
1154.87 9
1154.94 9
1155.02 8
1155.10 7
1155.18 6
1155.26 5
1155.33 4
1155.41 3
1155.49 2
1155.57 2
1155.64 1
1155.72 1
1155.80 1
1155.88 1
1155.96 1
1156.03 1
1156.11 2
1156.19 2
1156.27 3
1156.35 3
1156.42 3
1156.50 3
1156.58 3
1156.66 2
1156.74 2
1156.81 2
1156.89 1
1156.97 1
1157.05 1
1157.13 1
1157.20 1
1157.28 1
1157.36 1
1157.44 0
1157.52 0
1157.59 0
1157.67 0
1157.75 0
1157.83 0
1157.91 0
1157.98 0
1158.06 0
1158.14 0
1158.22 0
1158.30 0
1158.37 0
1158.45 0
1158.53 1
1158.61 1
1158.69 1
1158.76 1
1158.84 1
1158.92 1
1159.00 1
1159.08 1
1159.15 1
1159.23 2
1159.31 2
1159.39 2
1159.47 2
1159.54 2
1159.62 2
1159.70 2
1159.78 2
1159.86 2
1159.93 2
1160.01 3
1160.09 4
1160.17 5
1160.25 7
1160.32 8
1160.40 10
1160.48 11
1160.56 12
1160.64 12
1160.71 12
1160.79 11
1160.87 10
1160.95 9
1161.03 7
1161.10 6
1161.18 6
1161.26 5
1161.34 5
1161.42 4
1161.50 4
1161.57 3
1161.65 3
1161.73 2
1161.81 1
1161.89 1
1161.96 0
1162.04 0
1162.12 0
1162.20 0
1162.28 0
1162.35 0
1162.43 1
1162.51 1
1162.59 2
1162.67 2
1162.75 2
1162.82 2
1162.90 2
1162.98 2
1163.06 2
1163.14 2
1163.21 2
1163.29 2
1163.37 2
1163.45 3
1163.53 3
1163.61 4
1163.68 4
1163.76 4
1163.84 4
1163.92 5
1164.00 5
1164.07 5
1164.15 5
1164.23 5
1164.31 4
1164.39 4
1164.47 3
1164.54 2
1164.62 2
1164.70 1
1164.78 1
1164.86 1
1164.93 2
1165.01 2
1165.09 2
1165.17 3
1165.25 3
1165.33 3
1165.40 3
1165.48 2
1165.56 2
1165.64 2
1165.72 2
1165.80 2
1165.87 2
1165.95 3
1166.03 3
1166.11 4
1166.19 5
1166.26 5
1166.34 5
1166.42 5
1166.50 5
1166.58 4
1166.66 4
1166.73 3
1166.81 2
1166.89 2
1166.97 2
1167.05 2
1167.13 2
1167.20 2
1167.28 2
1167.36 1
1167.44 1
1167.52 1
1167.60 1
1167.67 1
1167.75 1
1167.83 1
1167.91 1
1167.99 2
1168.07 2
1168.14 3
1168.22 3
1168.30 4
1168.38 5
1168.46 5
1168.54 5
1168.61 5
1168.69 5
1168.77 5
1168.85 5
1168.93 6
1169.01 7
1169.08 8
1169.16 8
1169.24 9
1169.32 9
1169.40 10
1169.48 10
1169.55 10
1169.63 10
1169.71 10
1169.79 11
1169.87 11
1169.95 11
1170.02 12
1170.10 12
1170.18 12
1170.26 13
1170.34 13
1170.42 13
1170.49 13
1170.57 14
1170.65 14
1170.73 14
1170.81 14
1170.89 13
1170.97 13
1171.04 12
1171.12 10
1171.20 9
1171.28 8
1171.36 8
1171.44 8
1171.51 8
1171.59 9
1171.67 10
1171.75 10
1171.83 11
1171.91 10
1171.99 9
1172.06 8
1172.14 7
1172.22 5
1172.30 4
1172.38 4
1172.46 4
1172.53 4
1172.61 4
1172.69 5
1172.77 6
1172.85 6
1172.93 7
1173.01 8
1173.08 8
1173.16 9
1173.24 9
1173.32 9
1173.40 8
1173.48 7
1173.55 6
1173.63 5
1173.71 4
1173.79 4
1173.87 3
1173.95 3
1174.03 3
1174.10 3
1174.18 3
1174.26 3
1174.34 3
1174.42 4
1174.50 4
1174.58 4
1174.65 4
1174.73 4
1174.81 3
1174.89 2
1174.97 2
1175.05 1
1175.13 1
1175.20 1
1175.28 2
1175.36 2
1175.44 3
1175.52 4
1175.60 5
1175.68 5
1175.75 5
1175.83 5
1175.91 5
1175.99 5
1176.07 5
1176.15 5
1176.23 6
1176.30 6
1176.38 7
1176.46 8
1176.54 8
1176.62 9
1176.70 9
1176.78 9
1176.85 9
1176.93 8
1177.01 7
1177.09 6
1177.17 5
1177.25 5
1177.33 4
1177.41 5
1177.48 5
1177.56 6
1177.64 7
1177.72 7
1177.80 8
1177.88 8
1177.96 7
1178.03 7
1178.11 6
1178.19 6
1178.27 5
1178.35 5
1178.43 4
1178.51 4
1178.59 4
1178.66 4
1178.74 3
1178.82 3
1178.90 3
1178.98 2
1179.06 2
1179.14 2
1179.21 2
1179.29 2
1179.37 3
1179.45 3
1179.53 4
1179.61 4
1179.69 4
1179.77 4
1179.84 4
1179.92 3
1180.00 3
1180.08 3
1180.16 3
1180.24 3
1180.32 3
1180.40 3
1180.47 4
1180.55 4
1180.63 4
1180.71 5
1180.79 5
1180.87 6
1180.95 6
1181.03 7
1181.10 7
1181.18 8
1181.26 8
1181.34 8
1181.42 8
1181.50 8
1181.58 7
1181.66 6
1181.73 5
1181.81 5
1181.89 4
1181.97 4
1182.05 4
1182.13 4
1182.21 4
1182.29 4
1182.36 4
1182.44 3
1182.52 3
1182.60 3
1182.68 3
1182.76 3
1182.84 3
1182.92 4
1183.00 4
1183.07 5
1183.15 5
1183.23 6
1183.31 6
1183.39 6
1183.47 5
1183.55 5
1183.63 5
1183.70 5
1183.78 5
1183.86 5
1183.94 6
1184.02 7
1184.10 7
1184.18 8
1184.26 8
1184.34 8
1184.41 8
1184.49 8
1184.57 8
1184.65 8
1184.73 8
1184.81 7
1184.89 6
1184.97 5
1185.05 4
1185.12 2
1185.20 1
1185.28 1
1185.36 1
1185.44 1
1185.52 3
1185.60 4
1185.68 6
1185.76 7
1185.83 8
1185.91 9
1185.99 10
1186.07 10
1186.15 10
1186.23 9
1186.31 9
1186.39 8
1186.47 7
1186.55 5
1186.62 4
1186.70 3
1186.78 1
1186.86 0
1186.94 0
1187.02 0
1187.10 0
1187.18 0
1187.26 0
1187.33 0
1187.41 1
1187.49 2
1187.57 3
1187.65 5
1187.73 5
1187.81 6
1187.89 6
1187.97 6
1188.05 5
1188.12 5
1188.20 5
1188.28 5
1188.36 5
1188.44 5
1188.52 5
1188.60 5
1188.68 5
1188.76 5
1188.84 5
1188.91 5
1188.99 5
1189.07 6
1189.15 6
1189.23 7
1189.31 8
1189.39 10
1189.47 11
1189.55 13
1189.63 14
1189.70 14
1189.78 15
1189.86 15
1189.94 15
1190.02 14
1190.10 14
1190.18 14
1190.26 13
1190.34 13
1190.42 13
1190.50 12
1190.57 12
1190.65 11
1190.73 11
1190.81 11
1190.89 10
1190.97 10
1191.05 9
1191.13 8
1191.21 7
1191.29 6
1191.37 5
1191.44 5
1191.52 5
1191.60 5
1191.68 6
1191.76 7
1191.84 7
1191.92 8
1192.00 8
1192.08 8
1192.16 7
1192.24 7
1192.32 7
1192.39 6
1192.47 6
1192.55 5
1192.63 5
1192.71 5
1192.79 6
1192.87 6
1192.95 7
1193.03 8
1193.11 8
1193.19 9
1193.26 9
1193.34 9
1193.42 9
1193.50 9
1193.58 8
1193.66 7
1193.74 7
1193.82 6
1193.90 7
1193.98 7
1194.06 8
1194.14 8
1194.22 9
1194.29 10
1194.37 10
1194.45 10
1194.53 9
1194.61 9
1194.69 8
1194.77 8
1194.85 8
1194.93 7
1195.01 7
1195.09 8
1195.17 8
1195.24 8
1195.32 8
1195.40 9
1195.48 9
1195.56 10
1195.64 12
1195.72 13
1195.80 13
1195.88 14
1195.96 13
1196.04 13
1196.12 11
1196.20 10
1196.28 9
1196.35 8
1196.43 7
1196.51 7
1196.59 6
1196.67 6
1196.75 6
1196.83 7
1196.91 7
1196.99 7
1197.07 8
1197.15 8
1197.23 8
1197.31 7
1197.39 6
1197.46 5
1197.54 4
1197.62 4
1197.70 3
1197.78 3
1197.86 3
1197.94 3
1198.02 3
1198.10 3
1198.18 2
1198.26 1
1198.34 0
1198.42 0
1198.50 0
1198.58 0
1198.65 0
1198.73 1
1198.81 2
1198.89 3
1198.97 4
1199.05 5
1199.13 6
1199.21 5
1199.29 5
1199.37 3
1199.45 2
1199.53 0
1199.61 0
1199.69 0
1199.77 0
1199.84 0
1199.92 0
1200.00 0
1200.08 0
1200.16 0
1200.24 2
1200.32 4
1200.40 5
1200.48 7
1200.56 7
1200.64 7
1200.72 7
1200.80 7
1200.88 7
1200.96 8
1201.04 9
1201.12 10
1201.19 11
1201.27 12
1201.35 12
1201.43 12
1201.51 11
1201.59 10
1201.67 8
1201.75 7
1201.83 7
1201.91 7
1201.99 7
1202.07 8
1202.15 8
1202.23 9
1202.31 8
1202.39 8
1202.47 8
1202.55 7
1202.63 7
1202.70 7
1202.78 6
1202.86 6
1202.94 7
1203.02 7
1203.10 7
1203.18 8
1203.26 9
1203.34 9
1203.42 10
1203.50 10
1203.58 9
1203.66 9
1203.74 9
1203.82 9
1203.90 9
1203.98 8
1204.06 8
1204.14 8
1204.22 8
1204.29 7
1204.37 6
1204.45 6
1204.53 6
1204.61 5
1204.69 6
1204.77 6
1204.85 7
1204.93 8
1205.01 8
1205.09 9
1205.17 9
1205.25 8
1205.33 8
1205.41 7
1205.49 7
1205.57 7
1205.65 8
1205.73 8
1205.81 8
1205.89 8
1205.97 8
1206.05 7
1206.12 6
1206.20 6
1206.28 6
1206.36 6
1206.44 7
1206.52 8
1206.60 9
1206.68 10
1206.76 10
1206.84 9
1206.92 9
1207.00 8
1207.08 8
1207.16 8
1207.24 8
1207.32 9
1207.40 9
1207.48 8
1207.56 8
1207.64 7
1207.72 7
1207.80 7
1207.88 7
1207.96 7
1208.04 7
1208.12 8
1208.20 8
1208.27 8
1208.35 7
1208.43 7
1208.51 7
1208.59 7
1208.67 6
1208.75 5
1208.83 5
1208.91 4
1208.99 3
1209.07 2
1209.15 2
1209.23 2
1209.31 3
1209.39 3
1209.47 5
1209.55 7
1209.63 8
1209.71 10
1209.79 11
1209.87 12
1209.95 12
1210.03 11
1210.11 10
1210.19 9
1210.27 9
1210.35 9
1210.43 9
1210.51 10
1210.59 10
1210.67 10
1210.75 10
1210.83 10
1210.91 9
1210.98 9
1211.06 10
1211.14 11
1211.22 12
1211.30 14
1211.38 15
1211.46 16
1211.54 16
1211.62 15
1211.70 13
1211.78 12
1211.86 10
1211.94 8
1212.02 7
1212.10 6
1212.18 6
1212.26 6
1212.34 6
1212.42 6
1212.50 6
1212.58 6
1212.66 6
1212.74 7
1212.82 8
1212.90 9
1212.98 10
1213.06 11
1213.14 13
1213.22 14
1213.30 15
1213.38 16
1213.46 16
1213.54 16
1213.62 16
1213.70 15
1213.78 14
1213.86 12
1213.94 10
1214.02 9
1214.10 7
1214.18 5
1214.26 4
1214.34 3
1214.42 3
1214.50 2
1214.58 2
1214.66 3
1214.74 3
1214.82 4
1214.90 5
1214.98 6
1215.06 7
1215.14 7
1215.22 8
1215.30 7
1215.38 6
1215.46 5
1215.54 3
1215.62 3
1215.69 3
1215.77 3
1215.85 4
1215.93 6
1216.01 7
1216.09 7
1216.17 7
1216.25 7
1216.33 7
1216.41 6
1216.49 6
1216.57 6
1216.65 6
1216.73 7
1216.81 8
1216.89 9
1216.97 10
1217.05 11
1217.13 11
1217.21 11
1217.29 10
1217.37 9
1217.45 8
1217.53 7
1217.61 5
1217.69 4
1217.77 4
1217.85 4
1217.93 6
1218.01 7
1218.09 8
1218.17 9
1218.25 10
1218.33 10
1218.41 9
1218.49 8
1218.57 7
1218.65 6
1218.73 5
1218.81 5
1218.89 5
1218.97 6
1219.05 7
1219.13 8
1219.21 9
1219.29 10
1219.37 10
1219.45 10
1219.53 10
1219.61 9
1219.69 8
1219.77 7
1219.85 6
1219.93 6
1220.01 5
1220.09 4
1220.17 4
1220.25 3
1220.33 3
1220.41 4
1220.49 4
1220.57 5
1220.65 6
1220.73 7
1220.81 8
1220.89 9
1220.97 9
1221.05 9
1221.13 10
1221.21 10
1221.30 11
1221.38 11
1221.46 12
1221.54 12
1221.62 11
1221.70 10
1221.78 9
1221.86 8
1221.94 8
1222.02 8
1222.10 9
1222.18 10
1222.26 10
1222.34 11
1222.42 11
1222.50 10
1222.58 9
1222.66 8
1222.74 6
1222.82 5
1222.90 4
1222.98 3
1223.06 3
1223.14 2
1223.22 2
1223.30 1
1223.38 1
1223.46 1
1223.54 1
1223.62 1
1223.70 3
1223.78 4
1223.86 5
1223.94 6
1224.02 6
1224.10 6
1224.18 6
1224.26 6
1224.34 6
1224.42 7
1224.50 7
1224.58 8
1224.66 8
1224.74 8
1224.82 8
1224.90 8
1224.98 7
1225.06 7
1225.14 7
1225.22 7
1225.30 6
1225.38 6
1225.46 5
1225.54 5
1225.62 4
1225.70 3
1225.78 2
1225.86 2
1225.94 2
1226.03 2
1226.11 3
1226.19 4
1226.27 5
1226.35 6
1226.43 7
1226.51 8
1226.59 8
1226.67 8
1226.75 8
1226.83 7
1226.91 6
1226.99 5
1227.07 4
1227.15 3
1227.23 2
1227.31 1
1227.39 0
1227.47 0
1227.55 0
1227.63 0
1227.71 0
1227.79 0
1227.87 0
1227.95 0
1228.03 0
1228.11 0
1228.19 1
1228.27 2
1228.35 3
1228.43 4
1228.51 5
1228.59 6
1228.67 7
1228.76 8
1228.84 9
1228.92 10
1229.00 10
1229.08 10
1229.16 9
1229.24 9
1229.32 9
1229.40 10
1229.48 11
1229.56 12
1229.64 14
1229.72 16
1229.80 17
1229.88 19
1229.96 19
1230.04 19
1230.12 19
1230.20 18
1230.28 17
1230.36 15
1230.44 15
1230.52 14
1230.60 14
1230.68 14
1230.76 14
1230.84 15
1230.93 16
1231.01 16
1231.09 16
1231.17 16
1231.25 15
1231.33 13
1231.41 12
1231.49 10
1231.57 9
1231.65 8
1231.73 8
1231.81 9
1231.89 9
1231.97 10
1232.05 11
1232.13 11
1232.21 11
1232.29 11
1232.37 11
1232.45 11
1232.53 11
1232.61 11
1232.69 11
1232.78 11
1232.86 10
1232.94 9
1233.02 8
1233.10 7
1233.18 6
1233.26 5
1233.34 5
1233.42 6
1233.50 7
1233.58 8
1233.66 9
1233.74 11
1233.82 13
1233.90 15
1233.98 18
1234.06 20
1234.14 22
1234.22 23
1234.30 25
1234.39 25
1234.47 24
1234.55 23
1234.63 22
1234.71 20
1234.79 18
1234.87 16
1234.95 14
1235.03 13
1235.11 12
1235.19 12
1235.27 12
1235.35 11
1235.43 11
1235.51 10
1235.59 9
1235.67 8
1235.75 6
1235.83 5
1235.92 4
1236.00 3
1236.08 3
1236.16 3
1236.24 4
1236.32 5
1236.40 7
1236.48 9
1236.56 11
1236.64 13
1236.72 14
1236.80 16
1236.88 17
1236.96 17
1237.04 17
1237.12 17
1237.21 16
1237.29 15
1237.37 14
1237.45 12
1237.53 11
1237.61 10
1237.69 9
1237.77 9
1237.85 8
1237.93 8
1238.01 9
1238.09 10
1238.17 11
1238.25 12
1238.33 13
1238.41 14
1238.50 15
1238.58 15
1238.66 15
1238.74 14
1238.82 13
1238.90 11
1238.98 9
1239.06 7
1239.14 5
1239.22 4
1239.30 3
1239.38 2
1239.46 2
1239.54 3
1239.62 4
1239.71 6
1239.79 8
1239.87 10
1239.95 12
1240.03 13
1240.11 14
1240.19 14
1240.27 14
1240.35 14
1240.43 14
1240.51 13
1240.59 12
1240.67 11
1240.75 10
1240.84 9
1240.92 8
1241.00 7
1241.08 6
1241.16 6
1241.24 6
1241.32 6
1241.40 6
1241.48 6
1241.56 6
1241.64 5
1241.72 3
1241.80 2
1241.89 1
1241.97 0
1242.05 0
1242.13 0
1242.21 2
1242.29 4
1242.37 7
1242.45 9
1242.53 12
1242.61 13
1242.69 14
1242.77 13
1242.85 12
1242.94 11
1243.02 10
1243.10 9
1243.18 9
1243.26 9
1243.34 9
1243.42 10
1243.50 12
1243.58 14
1243.66 16
1243.74 18
1243.82 19
1243.91 20
1243.99 20
1244.07 20
1244.15 19
1244.23 18
1244.31 17
1244.39 16
1244.47 15
1244.55 15
1244.63 15
1244.71 15
1244.79 16
1244.88 16
1244.96 16
1245.04 15
1245.12 14
1245.20 13
1245.28 11
1245.36 9
1245.44 7
1245.52 6
1245.60 5
1245.68 5
1245.76 6
1245.85 7
1245.93 7
1246.01 8
1246.09 8
1246.17 7
1246.25 7
1246.33 7
1246.41 7
1246.49 7
1246.57 7
1246.65 7
1246.74 8
1246.82 9
1246.90 10
1246.98 13
1247.06 15
1247.14 18
1247.22 20
1247.30 22
1247.38 23
1247.46 23
1247.55 22
1247.63 21
1247.71 21
1247.79 20
1247.87 20
1247.95 21
1248.03 21
1248.11 22
1248.19 21
1248.27 20
1248.35 17
1248.44 15
1248.52 12
1248.60 9
1248.68 7
1248.76 7
1248.84 7
1248.92 9
1249.00 11
1249.08 14
1249.16 17
1249.25 20
1249.33 23
1249.41 24
1249.49 26
1249.57 26
1249.65 26
1249.73 25
1249.81 24
1249.89 22
1249.97 20
1250.06 18
1250.14 16
1250.22 15
1250.30 14
1250.38 14
1250.46 13
1250.54 12
1250.62 11
1250.70 10
1250.79 9
1250.87 8
1250.95 8
1251.03 7
1251.11 8
1251.19 8
1251.27 9
1251.35 9
1251.43 9
1251.51 9
1251.60 9
1251.68 9
1251.76 8
1251.84 7
1251.92 6
1252.00 6
1252.08 6
1252.16 6
1252.24 6
1252.33 7
1252.41 9
1252.49 10
1252.57 11
1252.65 12
1252.73 13
1252.81 14
1252.89 13
1252.97 13
1253.06 11
1253.14 9
1253.22 7
1253.30 4
1253.38 1
1253.46 0
1253.54 0
1253.62 0
1253.70 0
1253.79 2
1253.87 6
1253.95 11
1254.03 15
1254.11 19
1254.19 21
1254.27 22
1254.35 22
1254.44 20
1254.52 18
1254.60 16
1254.68 14
1254.76 12
1254.84 11
1254.92 11
1255.00 11
1255.08 11
1255.17 11
1255.25 12
1255.33 12
1255.41 12
1255.49 11
1255.57 10
1255.65 8
1255.73 7
1255.82 5
1255.90 4
1255.98 3
1256.06 3
1256.14 3
1256.22 3
1256.30 4
1256.38 5
1256.47 5
1256.55 6
1256.63 7
1256.71 8
1256.79 8
1256.87 8
1256.95 8
1257.03 8
1257.12 7
1257.20 6
1257.28 4
1257.36 3
1257.44 1
1257.52 0
1257.60 0
1257.68 0
1257.77 0
1257.85 2
1257.93 5
1258.01 7
1258.09 10
1258.17 12
1258.25 14
1258.33 16
1258.42 16
1258.50 16
1258.58 15
1258.66 14
1258.74 13
1258.82 12
1258.90 11
1258.99 12
1259.07 12
1259.15 14
1259.23 15
1259.31 17
1259.39 19
1259.47 20
1259.55 21
1259.64 21
1259.72 21
1259.80 19
1259.88 18
1259.96 15
1260.04 13
1260.12 11
1260.21 9
1260.29 7
1260.37 6
1260.45 5
1260.53 4
1260.61 3
1260.69 4
1260.77 4
1260.86 6
1260.94 8
1261.02 11
1261.10 13
1261.18 16
1261.26 18
1261.34 20
1261.43 21
1261.51 21
1261.59 20
1261.67 19
1261.75 19
1261.83 19
1261.91 19
1262.00 20
1262.08 22
1262.16 24
1262.24 25
1262.32 26
1262.40 26
1262.48 25
1262.57 23
1262.65 21
1262.73 20
1262.81 19
1262.89 20
1262.97 21
1263.05 22
1263.14 23
1263.22 23
1263.30 23
1263.38 22
1263.46 20
1263.54 18
1263.62 16
1263.71 14
1263.79 13
1263.87 12
1263.95 11
1264.03 11
1264.11 11
1264.20 12
1264.28 13
1264.36 15
1264.44 17
1264.52 19
1264.60 21
1264.68 22
1264.77 23
1264.85 24
1264.93 24
1265.01 23
1265.09 23
1265.17 22
1265.25 22
1265.34 22
1265.42 22
1265.50 22
1265.58 22
1265.66 21
1265.74 21
1265.83 20
1265.91 18
1265.99 17
1266.07 16
1266.15 15
1266.23 14
1266.31 13
1266.40 12
1266.48 12
1266.56 12
1266.64 12
1266.72 12
1266.80 11
1266.89 11
1266.97 10
1267.05 8
1267.13 7
1267.21 6
1267.29 5
1267.38 4
1267.46 3
1267.54 2
1267.62 2
1267.70 2
1267.78 1
1267.86 1
1267.95 0
1268.03 0
1268.11 0
1268.19 0
1268.27 0
1268.35 0
1268.44 0
1268.52 0
1268.60 0
1268.68 1
1268.76 2
1268.84 4
1268.93 6
1269.01 7
1269.09 8
1269.17 9
1269.25 10
1269.33 11
1269.42 11
1269.50 11
1269.58 10
1269.66 9
1269.74 8
1269.82 6
1269.91 5
1269.99 3
1270.07 3
1270.15 2
1270.23 3
1270.31 5
1270.40 7
1270.48 10
1270.56 13
1270.64 16
1270.72 19
1270.80 22
1270.89 23
1270.97 23
1271.05 23
1271.13 21
1271.21 19
1271.29 16
1271.38 14
1271.46 12
1271.54 11
1271.62 11
1271.70 12
1271.78 13
1271.87 14
1271.95 16
1272.03 16
1272.11 17
1272.19 16
1272.28 14
1272.36 12
1272.44 9
1272.52 7
1272.60 5
1272.68 4
1272.77 5
1272.85 6
1272.93 7
1273.01 10
1273.09 12
1273.17 15
1273.26 18
1273.34 20
1273.42 22
1273.50 23
1273.58 23
1273.67 22
1273.75 20
1273.83 17
1273.91 15
1273.99 13
1274.07 12
1274.16 12
1274.24 12
1274.32 13
1274.40 14
1274.48 15
1274.57 16
1274.65 16
1274.73 17
1274.81 17
1274.89 18
1274.97 19
1275.06 20
1275.14 20
1275.22 21
1275.30 21
1275.38 21
1275.47 21
1275.55 21
1275.63 21
1275.71 22
1275.79 22
1275.87 23
1275.96 23
1276.04 23
1276.12 22
1276.20 22
1276.28 21
1276.37 21
1276.45 20
1276.53 20
1276.61 19
1276.69 18
1276.78 17
1276.86 16
1276.94 15
1277.02 14
1277.10 13
1277.19 13
1277.27 14
1277.35 14
1277.43 15
1277.51 17
1277.59 18
1277.68 19
1277.76 19
1277.84 19
1277.92 17
1278.00 16
1278.09 13
1278.17 11
1278.25 9
1278.33 7
1278.41 5
1278.50 4
1278.58 4
1278.66 5
1278.74 6
1278.82 8
1278.91 10
1278.99 13
1279.07 16
1279.15 19
1279.23 21
1279.32 22
1279.40 22
1279.48 22
1279.56 21
1279.64 20
1279.73 19
1279.81 20
1279.89 20
1279.97 21
1280.05 23
1280.14 23
1280.22 24
1280.30 23
1280.38 22
1280.46 21
1280.55 19
1280.63 17
1280.71 14
1280.79 13
1280.87 11
1280.96 10
1281.04 9
1281.12 9
1281.20 10
1281.28 12
1281.37 14
1281.45 15
1281.53 17
1281.61 18
1281.69 19
1281.78 18
1281.86 17
1281.94 16
1282.02 14
1282.10 13
1282.19 13
1282.27 13
1282.35 15
1282.43 17
1282.51 19
1282.60 21
1282.68 23
1282.76 23
1282.84 22
1282.92 21
1283.01 19
1283.09 17
1283.17 16
1283.25 15
1283.34 14
1283.42 14
1283.50 14
1283.58 15
1283.66 16
1283.75 18
1283.83 19
1283.91 20
1283.99 21
1284.07 22
1284.16 23
1284.24 24
1284.32 24
1284.40 24
1284.49 24
1284.57 24
1284.65 23
1284.73 23
1284.81 23
1284.90 23
1284.98 24
1285.06 26
1285.14 27
1285.22 29
1285.31 30
1285.39 30
1285.47 29
1285.55 27
1285.64 25
1285.72 24
1285.80 22
1285.88 22
1285.96 23
1286.05 24
1286.13 25
1286.21 27
1286.29 27
1286.38 27
1286.46 26
1286.54 25
1286.62 24
1286.70 23
1286.79 23
1286.87 23
1286.95 24
1287.03 24
1287.11 25
1287.20 25
1287.28 25
1287.36 25
1287.44 24
1287.53 23
1287.61 21
1287.69 20
1287.77 18
1287.86 17
1287.94 16
1288.02 16
1288.10 17
1288.18 17
1288.27 18
1288.35 18
1288.43 17
1288.51 15
1288.60 13
1288.68 10
1288.76 7
1288.84 5
1288.92 3
1289.01 2
1289.09 2
1289.17 2
1289.25 3
1289.34 3
1289.42 4
1289.50 5
1289.58 6
1289.67 7
1289.75 8
1289.83 8
1289.91 8
1289.99 7
1290.08 7
1290.16 6
1290.24 5
1290.32 4
1290.41 4
1290.49 4
1290.57 5
1290.65 7
1290.74 9
1290.82 11
1290.90 14
1290.98 16
1291.06 18
1291.15 20
1291.23 23
1291.31 25
1291.39 27
1291.48 28
1291.56 28
1291.64 27
1291.72 24
1291.81 21
1291.89 17
1291.97 13
1292.05 10
1292.14 7
1292.22 5
1292.30 4
1292.38 5
1292.47 5
1292.55 7
1292.63 9
1292.71 10
1292.79 12
1292.88 13
1292.96 14
1293.04 14
1293.12 14
1293.21 14
1293.29 14
1293.37 14
1293.45 13
1293.54 13
1293.62 12
1293.70 11
1293.78 10
1293.87 8
1293.95 7
1294.03 6
1294.11 6
1294.20 6
1294.28 6
1294.36 6
1294.44 7
1294.53 8
1294.61 8
1294.69 8
1294.77 7
1294.86 7
1294.94 6
1295.02 6
1295.10 7
1295.19 8
1295.27 9
1295.35 10
1295.43 11
1295.52 11
1295.60 11
1295.68 11
1295.76 10
1295.85 11
1295.93 11
1296.01 13
1296.09 14
1296.18 15
1296.26 16
1296.34 15
1296.42 14
1296.51 13
1296.59 11
1296.67 10
1296.75 10
1296.84 10
1296.92 11
1297.00 12
1297.08 13
1297.17 14
1297.25 14
1297.33 14
1297.41 13
1297.50 13
1297.58 13
1297.66 14
1297.74 15
1297.83 17
1297.91 20
1297.99 23
1298.07 25
1298.16 27
1298.24 28
1298.32 29
1298.40 29
1298.49 29
1298.57 29
1298.65 30
1298.73 30
1298.82 31
1298.90 32
1298.98 33
1299.07 33
1299.15 33
1299.23 32
1299.31 31
1299.40 29
1299.48 26
1299.56 23
1299.64 21
1299.73 18
1299.81 16
1299.89 14
1299.97 12
1300.06 11
1300.14 9
1300.22 8
1300.30 7
1300.39 6
1300.47 5
1300.55 5
1300.64 6
1300.72 7
1300.80 9
1300.88 12
1300.97 16
1301.05 19
1301.13 22
1301.21 24
1301.30 25
1301.38 25
1301.46 25
1301.54 24
1301.63 23
1301.71 22
1301.79 21
1301.88 20
1301.96 19
1302.04 19
1302.12 19
1302.21 19
1302.29 18
1302.37 18
1302.45 18
1302.54 17
1302.62 16
1302.70 16
1302.79 15
1302.87 14
1302.95 13
1303.03 12
1303.12 12
1303.20 12
1303.28 13
1303.36 13
1303.45 14
1303.53 14
1303.61 14
1303.70 14
1303.78 14
1303.86 15
1303.94 15
1304.03 15
1304.11 15
1304.19 15
1304.27 14
1304.36 13
1304.44 11
1304.52 9
1304.61 7
1304.69 5
1304.77 4
1304.85 3
1304.94 2
1305.02 1
1305.10 1
1305.19 2
1305.27 3
1305.35 4
1305.43 6
1305.52 8
1305.60 9
1305.68 10
1305.76 11
1305.85 11
1305.93 12
1306.01 12
1306.10 13
1306.18 13
1306.26 13
1306.34 13
1306.43 13
1306.51 12
1306.59 11
1306.68 11
1306.76 11
1306.84 12
1306.92 13
1307.01 14
1307.09 16
1307.17 17
1307.26 18
1307.34 18
1307.42 16
1307.50 14
1307.59 11
1307.67 8
1307.75 4
1307.84 1
1307.92 0
1308.00 0
1308.08 0
1308.17 0
1308.25 0
1308.33 0
1308.42 0
1308.50 2
1308.58 2
1308.67 3
1308.75 3
1308.83 2
1308.91 2
1309.00 3
1309.08 3
1309.16 5
1309.25 6
1309.33 7
1309.41 8
1309.49 9
1309.58 11
1309.66 12
1309.74 13
1309.83 15
1309.91 17
1309.99 19
1310.07 20
1310.16 20
1310.24 19
1310.32 17
1310.41 14
1310.49 11
1310.57 8
1310.66 5
1310.74 2
1310.82 0
1310.90 0
1310.99 1
1311.07 4
1311.15 8
1311.24 13
1311.32 17
1311.40 22
1311.49 25
1311.57 27
1311.65 27
1311.73 26
1311.82 25
1311.90 23
1311.98 21
1312.07 20
1312.15 19
1312.23 19
1312.32 21
1312.40 22
1312.48 23
1312.56 25
1312.65 25
1312.73 24
1312.81 21
1312.90 18
1312.98 14
1313.06 10
1313.15 7
1313.23 4
1313.31 3
1313.40 3
1313.48 4
1313.56 5
1313.64 6
1313.73 7
1313.81 9
1313.89 11
1313.98 13
1314.06 15
1314.14 18
1314.23 21
1314.31 23
1314.39 24
1314.48 25
1314.56 25
1314.64 25
1314.72 24
1314.81 24
1314.89 23
1314.97 22
1315.06 21
1315.14 20
1315.22 19
1315.31 17
1315.39 16
1315.47 15
1315.56 15
1315.64 16
1315.72 17
1315.81 18
1315.89 19
1315.97 20
1316.05 21
1316.14 23
1316.22 25
1316.30 27
1316.39 29
1316.47 31
1316.55 33
1316.64 34
1316.72 34
1316.80 34
1316.89 32
1316.97 31
1317.05 29
1317.14 28
1317.22 26
1317.30 26
1317.39 25
1317.47 24
1317.55 23
1317.63 22
1317.72 21
1317.80 19
1317.88 18
1317.97 16
1318.05 16
1318.13 16
1318.22 17
1318.30 18
1318.38 20
1318.47 22
1318.55 24
1318.63 25
1318.72 25
1318.80 25
1318.88 25
1318.97 24
1319.05 23
1319.13 21
1319.22 20
1319.30 19
1319.38 18
1319.47 18
1319.55 18
1319.63 17
1319.72 17
1319.80 17
1319.88 17
1319.97 16
1320.05 15
1320.13 13
1320.21 11
1320.30 9
1320.38 7
1320.46 6
1320.55 6
1320.63 7
1320.71 9
1320.80 13
1320.88 17
1320.96 21
1321.05 25
1321.13 28
1321.21 31
1321.30 32
1321.38 32
1321.46 32
1321.55 32
1321.63 31
1321.71 32
1321.80 32
1321.88 32
1321.96 32
1322.05 32
1322.13 31
1322.21 29
1322.30 27
1322.38 25
1322.46 23
1322.55 22
1322.63 21
1322.71 21
1322.80 21
1322.88 21
1322.96 20
1323.05 20
1323.13 19
1323.21 18
1323.30 17
1323.38 16
1323.46 15
1323.55 14
1323.63 13
1323.71 13
1323.80 13
1323.88 15
1323.96 17
1324.05 19
1324.13 21
1324.22 22
1324.30 22
1324.38 21
1324.47 19
1324.55 17
1324.63 16
1324.72 14
1324.80 14
1324.88 15
1324.97 16
1325.05 18
1325.13 20
1325.22 22
1325.30 23
1325.38 23
1325.47 23
1325.55 21
1325.63 19
1325.72 17
1325.80 15
1325.88 13
1325.97 12
1326.05 11
1326.13 11
1326.22 11
1326.30 11
1326.38 12
1326.47 12
1326.55 13
1326.63 14
1326.72 15
1326.80 16
1326.89 17
1326.97 18
1327.05 18
1327.14 17
1327.22 17
1327.30 16
1327.39 15
1327.47 15
1327.55 15
1327.64 16
1327.72 16
1327.80 16
1327.89 16
1327.97 15
1328.05 13
1328.14 12
1328.22 11
1328.31 10
1328.39 10
1328.47 10
1328.56 11
1328.64 12
1328.72 12
1328.81 12
1328.89 12
1328.97 10
1329.06 8
1329.14 6
1329.22 4
1329.31 2
1329.39 1
1329.47 1
1329.56 3
1329.64 5
1329.73 8
1329.81 11
1329.89 13
1329.98 13
1330.06 12
1330.14 10
1330.23 7
1330.31 4
1330.39 2
1330.48 1
1330.56 1
1330.64 2
1330.73 4
1330.81 6
1330.90 8
1330.98 10
1331.06 11
1331.15 13
1331.23 14
1331.31 16
1331.40 17
1331.48 17
1331.56 17
1331.65 16
1331.73 15
1331.82 13
1331.90 12
1331.98 11
1332.07 11
1332.15 10
1332.23 10
1332.32 10
1332.40 10
1332.48 9
1332.57 8
1332.65 6
1332.74 5
1332.82 4
1332.90 2
1332.99 1
1333.07 0
1333.15 0
1333.24 0
1333.32 0
1333.41 0
1333.49 1
1333.57 3
1333.66 4
1333.74 5
1333.82 6
1333.91 7
1333.99 8
1334.07 10
1334.16 11
1334.24 12
1334.33 13
1334.41 13
1334.49 14
1334.58 14
1334.66 14
1334.74 13
1334.83 13
1334.91 13
1335.00 14
1335.08 14
1335.16 15
1335.25 17
1335.33 18
1335.41 20
1335.50 22
1335.58 24
1335.67 25
1335.75 26
1335.83 27
1335.92 26
1336.00 25
1336.08 22
1336.17 19
1336.25 16
1336.34 12
1336.42 9
1336.50 6
1336.59 4
1336.67 2
1336.76 0
1336.84 0
1336.92 0
1337.01 0
1337.09 0
1337.17 0
1337.26 0
1337.34 0
1337.43 0
1337.51 1
1337.59 2
1337.68 3
1337.76 4
1337.84 5
1337.93 6
1338.01 7
1338.10 7
1338.18 8
1338.26 10
1338.35 11
1338.43 11
1338.52 12
1338.60 13
1338.68 13
1338.77 13
1338.85 13
1338.93 13
1339.02 14
1339.10 15
1339.19 18
1339.27 20
1339.35 23
1339.44 24
1339.52 24
1339.61 23
1339.69 20
1339.77 17
1339.86 13
1339.94 10
1340.03 8
1340.11 7
1340.19 8
1340.28 9
1340.36 10
1340.44 11
1340.53 12
1340.61 13
1340.70 13
1340.78 13
1340.86 13
1340.95 14
1341.03 14
1341.12 15
1341.20 15
1341.28 15
1341.37 15
1341.45 15
1341.54 15
1341.62 14
1341.70 14
1341.79 14
1341.87 15
1341.96 17
1342.04 20
1342.12 23
1342.21 26
1342.29 28
1342.38 29
1342.46 29
1342.54 27
1342.63 25
1342.71 22
1342.80 19
1342.88 17
1342.96 16
1343.05 16
1343.13 17
1343.22 18
1343.30 19
1343.38 20
1343.47 21
1343.55 22
1343.64 22
1343.72 23
1343.80 24
1343.89 26
1343.97 27
1344.06 28
1344.14 29
1344.22 29
1344.31 28
1344.39 27
1344.48 26
1344.56 25
1344.64 24
1344.73 23
1344.81 22
1344.90 21
1344.98 19
1345.06 18
1345.15 17
1345.23 18
1345.32 19
1345.40 22
1345.48 26
1345.57 29
1345.65 32
1345.74 33
1345.82 33
1345.90 31
1345.99 29
1346.07 26
1346.16 23
1346.24 21
1346.32 19
1346.41 17
1346.49 16
1346.58 16
1346.66 15
1346.75 14
1346.83 13
1346.91 11
1347.00 10
1347.08 8
1347.17 6
1347.25 5
1347.33 5
1347.42 5
1347.50 7
1347.59 11
1347.67 15
1347.75 19
1347.84 25
1347.92 30
1348.01 35
1348.09 40
1348.18 43
1348.26 44
1348.34 44
1348.43 43
1348.51 40
1348.60 37
1348.68 33
1348.76 29
1348.85 26
1348.93 23
1349.02 20
1349.10 19
1349.19 18
1349.27 17
1349.35 18
1349.44 19
1349.52 20
1349.61 21
1349.69 21
1349.77 21
1349.86 21
1349.94 20
1350.03 19
1350.11 17
1350.20 16
1350.28 14
1350.36 12
1350.45 10
1350.53 8
1350.62 6
1350.70 3
1350.79 1
1350.87 0
1350.95 0
1351.04 0
1351.12 2
1351.21 6
1351.29 10
1351.38 15
1351.46 20
1351.54 26
1351.63 31
1351.71 36
1351.80 40
1351.88 42
1351.97 41
1352.05 39
1352.13 35
1352.22 30
1352.30 26
1352.39 21
1352.47 18
1352.56 17
1352.64 17
1352.72 18
1352.81 20
1352.89 23
1352.98 25
1353.06 28
1353.15 30
1353.23 31
1353.31 32
1353.40 33
1353.48 33
1353.57 34
1353.65 35
1353.74 36
1353.82 37
1353.90 37
1353.99 38
1354.07 38
1354.16 38
1354.24 38
1354.33 38
1354.41 37
1354.49 36
1354.58 35
1354.66 34
1354.75 32
1354.83 31
1354.92 29
1355.00 27
1355.08 25
1355.17 23
1355.25 22
1355.34 22
1355.42 21
1355.51 21
1355.59 20
1355.68 19
1355.76 19
1355.84 18
1355.93 18
1356.01 20
1356.10 22
1356.18 26
1356.27 30
1356.35 34
1356.44 37
1356.52 39
1356.60 38
1356.69 36
1356.77 32
1356.86 27
1356.94 22
1357.03 18
1357.11 15
1357.19 13
1357.28 12
1357.36 13
1357.45 13
1357.53 14
1357.62 14
1357.70 13
1357.79 12
1357.87 10
1357.95 7
1358.04 5
1358.12 4
1358.21 3
1358.29 4
1358.38 6
1358.46 8
1358.55 11
1358.63 14
1358.72 16
1358.80 17
1358.88 17
1358.97 17
1359.05 15
1359.14 13
1359.22 11
1359.31 10
1359.39 8
1359.48 7
1359.56 7
1359.64 7
1359.73 8
1359.81 8
1359.90 8
1359.98 9
1360.07 10
1360.15 11
1360.24 12
1360.32 14
1360.41 15
1360.49 16
1360.57 17
1360.66 18
1360.74 18
1360.83 17
1360.91 17
1361.00 16
1361.08 16
1361.17 15
1361.25 15
1361.34 16
1361.42 16
1361.50 16
1361.59 16
1361.67 15
1361.76 15
1361.84 14
1361.93 13
1362.01 13
1362.10 13
1362.18 14
1362.27 16
1362.35 17
1362.43 19
1362.52 20
1362.60 21
1362.69 22
1362.77 22
1362.86 23
1362.94 24
1363.03 26
1363.11 28
1363.20 30
1363.28 31
1363.37 33
1363.45 33
1363.53 33
1363.62 32
1363.70 30
1363.79 29
1363.87 29
1363.96 28
1364.04 28
1364.13 28
1364.21 28
1364.30 27
1364.38 26
1364.47 24
1364.55 22
1364.64 20
1364.72 19
1364.80 18
1364.89 19
1364.97 21
1365.06 23
1365.14 26
1365.23 29
1365.31 31
1365.40 32
1365.48 33
1365.57 32
1365.65 31
1365.74 29
1365.82 28
1365.91 27
1365.99 27
1366.08 28
1366.16 30
1366.24 32
1366.33 34
1366.41 35
1366.50 36
1366.58 36
1366.67 36
1366.75 36
1366.84 36
1366.92 37
1367.01 38
1367.09 39
1367.18 39
1367.26 39
1367.35 38
1367.43 36
1367.52 34
1367.60 32
1367.69 31
1367.77 29
1367.85 27
1367.94 25
1368.02 22
1368.11 18
1368.19 15
1368.28 11
1368.36 9
1368.45 8
1368.53 8
1368.62 11
1368.70 14
1368.79 18
1368.87 21
1368.96 24
1369.04 26
1369.13 27
1369.21 27
1369.30 26
1369.38 25
1369.47 23
1369.55 22
1369.64 19
1369.72 17
1369.80 13
1369.89 10
1369.97 7
1370.06 5
1370.14 3
1370.23 2
1370.31 1
1370.40 1
1370.48 1
1370.57 0
1370.65 0
1370.74 0
1370.82 0
1370.91 0
1370.99 0
1371.08 0
1371.16 0
1371.25 0
1371.33 2
1371.42 3
1371.50 4
1371.59 6
1371.67 7
1371.76 8
1371.84 9
1371.93 10
1372.01 11
1372.10 12
1372.18 12
1372.27 12
1372.35 12
1372.44 11
1372.52 10
1372.61 8
1372.69 6
1372.78 5
1372.86 3
1372.95 2
1373.03 2
1373.12 3
1373.20 4
1373.28 6
1373.37 8
1373.45 10
1373.54 11
1373.62 11
1373.71 10
1373.79 9
1373.88 7
1373.96 6
1374.05 6
1374.13 6
1374.22 6
1374.30 7
1374.39 8
1374.47 10
1374.56 11
1374.64 12
1374.73 13
1374.81 13
1374.90 13
1374.98 12
1375.07 12
1375.15 11
1375.24 11
1375.32 12
1375.41 13
1375.49 15
1375.58 17
1375.66 21
1375.75 26
1375.83 31
1375.92 36
1376.00 40
1376.09 43
1376.17 44
1376.26 43
1376.34 39
1376.43 34
1376.51 28
1376.60 22
1376.68 15
1376.77 10
1376.85 6
1376.94 3
1377.02 1
1377.11 0
1377.19 0
1377.28 1
1377.36 2
1377.45 4
1377.53 7
1377.62 10
1377.71 15
1377.79 19
1377.88 24
1377.96 27
1378.05 29
1378.13 29
1378.22 28
1378.30 26
1378.39 23
1378.47 21
1378.56 20
1378.64 19
1378.73 19
1378.81 19
1378.90 20
1378.98 20
1379.07 19
1379.15 18
1379.24 17
1379.32 16
1379.41 15
1379.49 14
1379.58 12
1379.66 10
1379.75 8
1379.83 5
1379.92 3
1380.00 2
1380.09 2
1380.17 4
1380.26 7
1380.34 12
1380.43 17
1380.51 23
1380.60 28
1380.68 32
1380.77 34
1380.85 35
1380.94 34
1381.02 32
1381.11 30
1381.20 27
1381.28 25
1381.37 22
1381.45 20
1381.54 17
1381.62 14
1381.71 11
1381.79 7
1381.88 3
1381.96 0
1382.05 0
1382.13 0
1382.22 0
1382.30 0
1382.39 3
1382.47 6
1382.56 10
1382.64 14
1382.73 18
1382.81 22
1382.90 25
1382.98 28
1383.07 30
1383.15 30
1383.24 29
1383.33 28
1383.41 25
1383.50 22
1383.58 19
1383.67 17
1383.75 15
1383.84 15
1383.92 16
1384.01 18
1384.09 20
1384.18 22
1384.26 24
1384.35 25
1384.43 25
1384.52 25
1384.60 24
1384.69 24
1384.77 23
1384.86 22
1384.95 21
1385.03 21
1385.12 20
1385.20 19
1385.29 18
1385.37 18
1385.46 18
1385.54 18
1385.63 19
1385.71 18
1385.80 17
1385.88 16
1385.97 14
1386.05 11
1386.14 10
1386.23 9
1386.31 9
1386.40 11
1386.48 13
1386.57 15
1386.65 17
1386.74 17
1386.82 16
1386.91 14
1386.99 13
1387.08 11
1387.16 11
1387.25 12
1387.33 14
1387.42 16
1387.51 18
1387.59 21
1387.68 23
1387.76 25
1387.85 26
1387.93 27
1388.02 27
1388.10 27
1388.19 25
1388.27 23
1388.36 20
1388.44 17
1388.53 14
1388.62 13
1388.70 12
1388.79 14
1388.87 16
1388.96 19
1389.04 23
1389.13 28
1389.21 33
1389.30 38
1389.38 42
1389.47 47
1389.56 50
1389.64 52
1389.73 54
1389.81 55
1389.90 55
1389.98 55
1390.07 54
1390.15 52
1390.24 50
1390.32 47
1390.41 44
1390.50 41
1390.58 37
1390.67 35
1390.75 32
1390.84 30
1390.92 28
1391.01 25
1391.09 23
1391.18 20
1391.26 18
1391.35 16
1391.44 14
1391.52 13
1391.61 12
1391.69 12
1391.78 11
1391.86 10
1391.95 9
1392.03 8
1392.12 7
1392.20 6
1392.29 5
1392.38 4
1392.46 3
1392.55 2
1392.63 1
1392.72 0
1392.80 0
1392.89 1
1392.97 3
1393.06 4
1393.15 6
1393.23 7
1393.32 8
1393.40 9
1393.49 10
1393.57 11
1393.66 13
1393.74 15
1393.83 16
1393.92 16
1394.00 15
1394.09 13
1394.17 9
1394.26 6
1394.34 3
1394.43 1
1394.51 1
1394.60 2
1394.69 4
1394.77 6
1394.86 9
1394.94 11
1395.03 12
1395.11 13
1395.20 12
1395.29 12
1395.37 11
1395.46 10
1395.54 9
1395.63 9
1395.71 10
1395.80 10
1395.88 11
1395.97 12
1396.06 13
1396.14 13
1396.23 12
1396.31 12
1396.40 12
1396.48 12
1396.57 13
1396.66 15
1396.74 17
1396.83 20
1396.91 22
1397.00 24
1397.08 24
1397.17 24
1397.26 22
1397.34 19
1397.43 15
1397.51 11
1397.60 8
1397.68 5
1397.77 3
1397.85 1
1397.94 0
1398.03 0
1398.11 0
1398.20 0
1398.28 0
1398.37 2
1398.45 4
1398.54 7
1398.63 11
1398.71 16
1398.80 22
1398.88 27
1398.97 32
1399.05 36
1399.14 39
1399.23 40
1399.31 39
1399.40 37
1399.48 35
1399.57 33
1399.65 31
1399.74 30
1399.83 30
1399.91 29
1400.00 28
1400.08 27
1400.17 25
1400.26 23
1400.34 21
1400.43 19
1400.51 19
1400.60 19
1400.68 19
1400.77 19
1400.86 19
1400.94 18
1401.03 18
1401.11 18
1401.20 18
1401.28 19
1401.37 20
1401.46 21
1401.54 22
1401.63 24
1401.71 25
1401.80 26
1401.89 27
1401.97 27
1402.06 27
1402.14 25
1402.23 24
1402.31 22
1402.40 21
1402.49 21
1402.57 21
1402.66 21
1402.74 21
1402.83 20
1402.92 18
1403.00 15
1403.09 12
1403.17 10
1403.26 8
1403.34 7
1403.43 7
1403.52 8
1403.60 9
1403.69 10
1403.77 11
1403.86 12
1403.95 12
1404.03 13
1404.12 13
1404.20 14
1404.29 15
1404.37 17
1404.46 18
1404.55 19
1404.63 20
1404.72 20
1404.80 19
1404.89 17
1404.98 14
1405.06 11
1405.15 8
1405.23 5
1405.32 3
1405.41 1
1405.49 0
1405.58 0
1405.66 0
1405.75 0
1405.84 0
1405.92 0
1406.01 0
1406.09 0
1406.18 0
1406.27 0
1406.35 3
1406.44 5
1406.52 7
1406.61 8
1406.69 9
1406.78 9
1406.87 8
1406.95 8
1407.04 7
1407.12 7
1407.21 8
1407.30 9
1407.38 11
1407.47 12
1407.55 13
1407.64 14
1407.73 14
1407.81 14
1407.90 14
1407.98 14
1408.07 14
1408.16 14
1408.24 15
1408.33 15
1408.41 16
1408.50 16
1408.59 17
1408.67 17
1408.76 17
1408.84 18
1408.93 19
1409.02 21
1409.10 23
1409.19 26
1409.27 29
1409.36 33
1409.45 36
1409.53 40
1409.62 42
1409.71 44
1409.79 45
1409.88 45
1409.96 45
1410.05 44
1410.14 42
1410.22 39
1410.31 36
1410.39 32
1410.48 29
1410.57 26
1410.65 24
1410.74 24
1410.82 24
1410.91 24
1411.00 24
1411.08 24
1411.17 24
1411.25 23
1411.34 22
1411.43 21
1411.51 21
1411.60 23
1411.69 25
1411.77 27
1411.86 30
1411.94 31
1412.03 32
1412.12 31
1412.20 28
1412.29 24
1412.37 19
1412.46 14
1412.55 9
1412.63 5
1412.72 2
1412.80 1
1412.89 2
1412.98 4
1413.06 7
1413.15 9
1413.24 10
1413.32 11
1413.41 10
1413.49 9
1413.58 7
1413.67 7
1413.75 8
1413.84 10
1413.92 13
1414.01 17
1414.10 21
1414.18 24
1414.27 25
1414.36 25
1414.44 24
1414.53 23
1414.61 20
1414.70 18
1414.79 17
1414.87 16
1414.96 16
1415.05 16
1415.13 16
1415.22 17
1415.30 16
1415.39 15
1415.48 14
1415.56 11
1415.65 9
1415.74 7
1415.82 5
1415.91 5
1415.99 6
1416.08 7
1416.17 10
1416.25 12
1416.34 14
1416.43 16
1416.51 18
1416.60 19
1416.68 21
1416.77 22
1416.86 23
1416.94 24
1417.03 24
1417.12 23
1417.20 21
1417.29 19
1417.37 15
1417.46 12
1417.55 9
1417.63 8
1417.72 7
1417.81 7
1417.89 8
1417.98 9
1418.06 10
1418.15 11
1418.24 12
1418.32 13
1418.41 15
1418.50 16
1418.58 18
1418.67 20
1418.76 20
1418.84 19
1418.93 16
1419.01 12
1419.10 7
1419.19 2
1419.27 0
1419.36 0
1419.45 0
1419.53 0
1419.62 0
1419.70 0
1419.79 0
1419.88 1
1419.96 3
1420.05 5
1420.14 6
1420.22 8
1420.31 9
1420.40 10
1420.48 11
1420.57 12
1420.66 13
1420.74 14
1420.83 15
1420.91 16
1421.00 17
1421.09 17
1421.17 17
1421.26 16
1421.35 15
1421.43 14
1421.52 12
1421.61 12
1421.69 13
1421.78 14
1421.86 16
1421.95 18
1422.04 20
1422.12 21
1422.21 22
1422.30 23
1422.38 23
1422.47 23
1422.56 23
1422.64 24
1422.73 24
1422.82 25
1422.90 26
1422.99 27
1423.07 29
1423.16 30
1423.25 32
1423.33 34
1423.42 36
1423.51 38
1423.59 40
1423.68 42
1423.77 43
1423.85 44
1423.94 44
1424.03 43
1424.11 42
1424.20 40
1424.29 39
1424.37 38
1424.46 37
1424.55 37
1424.63 38
1424.72 39
1424.80 41
1424.89 43
1424.98 45
1425.06 47
1425.15 48
1425.24 48
1425.32 47
1425.41 45
1425.50 42
1425.58 39
1425.67 36
1425.76 34
1425.84 33
1425.93 34
1426.02 35
1426.10 36
1426.19 37
1426.28 37
1426.36 38
1426.45 38
1426.54 38
1426.62 38
1426.71 38
1426.80 37
1426.88 36
1426.97 34
1427.05 32
1427.14 30
1427.23 29
1427.31 28
1427.40 28
1427.49 28
1427.57 29
1427.66 31
1427.75 34
1427.83 37
1427.92 40
1428.01 43
1428.09 46
1428.18 48
1428.27 49
1428.35 49
1428.44 48
1428.53 47
1428.61 46
1428.70 45
1428.79 44
1428.87 45
1428.96 45
1429.05 46
1429.13 48
1429.22 49
1429.31 50
1429.39 51
1429.48 51
1429.57 52
1429.65 52
1429.74 51
1429.83 50
1429.91 49
1430.00 47
1430.09 45
1430.17 43
1430.26 42
1430.35 40
1430.43 38
1430.52 37
1430.61 36
1430.69 35
1430.78 34
1430.87 33
1430.95 31
1431.04 29
1431.13 26
1431.21 22
1431.30 17
1431.39 12
1431.47 8
1431.56 4
1431.65 2
1431.73 0
1431.82 0
1431.91 0
1431.99 0
1432.08 0
1432.17 0
1432.25 0
1432.34 1
1432.43 3
1432.51 5
1432.60 7
1432.69 9
1432.77 11
1432.86 12
1432.95 12
1433.04 12
1433.12 11
1433.21 11
1433.30 11
1433.38 11
1433.47 11
1433.56 12
1433.64 14
1433.73 16
1433.82 18
1433.90 21
1433.99 25
1434.08 29
1434.16 33
1434.25 37
1434.34 41
1434.42 44
1434.51 45
1434.60 46
1434.68 46
1434.77 46
1434.86 45
1434.94 45
1435.03 45
1435.12 45
1435.21 44
1435.29 42
1435.38 39
1435.47 35
1435.55 30
1435.64 25
1435.73 21
1435.81 18
1435.90 17
1435.99 19
1436.07 21
1436.16 25
1436.25 28
1436.33 31
1436.42 33
1436.51 34
1436.59 34
1436.68 34
1436.77 33
1436.86 33
1436.94 32
1437.03 32
1437.12 32
1437.20 31
1437.29 29
1437.38 27
1437.46 23
1437.55 18
1437.64 13
1437.72 8
1437.81 4
1437.90 1
1437.98 0
1438.07 2
1438.16 5
1438.25 9
1438.33 15
1438.42 20
1438.51 25
1438.59 29
1438.68 32
1438.77 34
1438.85 35
1438.94 35
1439.03 34
1439.12 33
1439.20 31
1439.29 29
1439.38 27
1439.46 26
1439.55 25
1439.64 25
1439.72 26
1439.81 28
1439.90 31
1439.98 33
1440.07 35
1440.16 36
1440.25 36
1440.33 37
1440.42 38
1440.51 39
1440.59 41
1440.68 43
1440.77 44
1440.85 44
1440.94 42
1441.03 38
1441.12 33
1441.20 27
1441.29 22
1441.38 18
1441.46 15
1441.55 12
1441.64 11
1441.72 9
1441.81 8
1441.90 6
1441.99 4
1442.07 3
1442.16 4
1442.25 7
1442.33 13
1442.42 20
1442.51 29
1442.60 37
1442.68 44
1442.77 49
1442.86 51
1442.94 50
1443.03 48
1443.12 46
1443.20 43
1443.29 40
1443.38 37
1443.47 34
1443.55 32
1443.64 31
1443.73 30
1443.81 29
1443.90 28
1443.99 27
1444.08 26
1444.16 25
1444.25 23
1444.34 21
1444.42 18
1444.51 15
1444.60 12
1444.69 9
1444.77 6
1444.86 3
1444.95 2
1445.03 1
1445.12 1
1445.21 2
1445.29 3
1445.38 5
1445.47 6
1445.56 8
1445.64 10
1445.73 13
1445.82 17
1445.90 21
1445.99 26
1446.08 30
1446.17 34
1446.25 36
1446.34 36
1446.43 34
1446.52 32
1446.60 28
1446.69 25
1446.78 23
1446.86 23
1446.95 24
1447.04 26
1447.13 27
1447.21 28
1447.30 28
1447.39 27
1447.47 25
1447.56 23
1447.65 20
1447.74 19
1447.82 20
1447.91 21
1448.00 24
1448.08 28
1448.17 32
1448.26 36
1448.35 40
1448.43 43
1448.52 45
1448.61 47
1448.70 48
1448.78 48
1448.87 48
1448.96 48
1449.04 48
1449.13 49
1449.22 51
1449.31 53
1449.39 56
1449.48 59
1449.57 61
1449.65 62
1449.74 61
1449.83 59
1449.92 57
1450.00 55
1450.09 53
1450.18 52
1450.27 52
1450.35 52
1450.44 52
1450.53 52
1450.61 50
1450.70 47
1450.79 43
1450.88 39
1450.96 35
1451.05 31
1451.14 28
1451.23 25
1451.31 22
1451.40 18
1451.49 14
1451.58 10
1451.66 6
1451.75 2
1451.84 0
1451.92 0
1452.01 0
1452.10 0
1452.19 0
1452.27 0
1452.36 0
1452.45 0
1452.54 2
1452.62 6
1452.71 9
1452.80 12
1452.89 15
1452.97 18
1453.06 21
1453.15 25
1453.23 30
1453.32 35
1453.41 40
1453.50 44
1453.58 48
1453.67 51
1453.76 52
1453.85 52
1453.93 51
1454.02 49
1454.11 46
1454.20 43
1454.28 40
1454.37 37
1454.46 34
1454.55 31
1454.63 29
1454.72 26
1454.81 23
1454.90 21
1454.98 19
1455.07 18
1455.16 19
1455.25 20
1455.33 23
1455.42 26
1455.51 29
1455.59 32
1455.68 35
1455.77 37
1455.86 38
1455.94 39
1456.03 39
1456.12 39
1456.21 39
1456.29 37
1456.38 34
1456.47 31
1456.56 27
1456.64 24
1456.73 21
1456.82 19
1456.91 19
1456.99 21
1457.08 24
1457.17 27
1457.26 31
1457.34 35
1457.43 39
1457.52 41
1457.61 44
1457.69 45
1457.78 46
1457.87 46
1457.96 45
1458.04 43
1458.13 41
1458.22 38
1458.31 35
1458.39 33
1458.48 30
1458.57 29
1458.66 28
1458.74 28
1458.83 28
1458.92 28
1459.01 27
1459.09 25
1459.18 23
1459.27 20
1459.36 16
1459.44 12
1459.53 8
1459.62 3
1459.71 0
1459.80 0
1459.88 0
1459.97 0
1460.06 0
1460.15 0
1460.23 0
1460.32 0
1460.41 3
1460.50 5
1460.58 6
1460.67 6
1460.76 5
1460.85 5
1460.93 6
1461.02 7
1461.11 10
1461.20 13
1461.28 16
1461.37 19
1461.46 22
1461.55 23
1461.63 24
1461.72 24
1461.81 24
1461.90 24
1461.99 26
1462.07 28
1462.16 31
1462.25 34
1462.34 36
1462.42 38
1462.51 40
1462.60 40
1462.69 41
1462.77 41
1462.86 40
1462.95 38
1463.04 36
1463.12 32
1463.21 27
1463.30 20
1463.39 14
1463.48 7
1463.56 2
1463.65 0
1463.74 0
1463.83 0
1463.91 0
1464.00 0
1464.09 0
1464.18 0
1464.26 2
1464.35 4
1464.44 4
1464.53 4
1464.62 4
1464.70 3
1464.79 4
1464.88 5
1464.97 7
1465.05 9
1465.14 13
1465.23 16
1465.32 19
1465.41 22
1465.49 23
1465.58 24
1465.67 24
1465.76 24
1465.84 22
1465.93 20
1466.02 17
1466.11 15
1466.19 14
1466.28 13
1466.37 13
1466.46 14
1466.55 16
1466.63 17
1466.72 18
1466.81 18
1466.90 16
1466.98 14
1467.07 12
1467.16 10
1467.25 8
1467.34 9
1467.42 10
1467.51 13
1467.60 16
1467.69 20
1467.77 24
1467.86 26
1467.95 26
1468.04 25
1468.13 22
1468.21 18
1468.30 14
1468.39 10
1468.48 7
1468.57 5
1468.65 5
1468.74 5
1468.83 6
1468.92 8
1469.00 10
1469.09 12
1469.18 15
1469.27 18
1469.36 21
1469.44 24
1469.53 26
1469.62 27
1469.71 29
1469.80 29
1469.88 30
1469.97 30
1470.06 31
1470.15 30
1470.23 29
1470.32 27
1470.41 25
1470.50 24
1470.59 23
1470.67 23
1470.76 26
1470.85 29
1470.94 33
1471.03 37
1471.11 40
1471.20 42
1471.29 42
1471.38 41
1471.47 39
1471.55 37
1471.64 35
1471.73 33
1471.82 32
1471.90 31
1471.99 31
1472.08 30
1472.17 30
1472.26 31
1472.34 31
1472.43 32
1472.52 33
1472.61 35
1472.70 36
1472.78 37
1472.87 37
1472.96 36
1473.05 34
1473.14 31
1473.22 28
1473.31 24
1473.40 20
1473.49 16
1473.58 12
1473.66 10
1473.75 8
1473.84 8
1473.93 10
1474.02 14
1474.10 19
1474.19 25
1474.28 31
1474.37 36
1474.46 40
1474.54 41
1474.63 42
1474.72 42
1474.81 41
1474.90 42
1474.98 43
1475.07 44
1475.16 45
1475.25 46
1475.34 45
1475.42 42
1475.51 38
1475.60 33
1475.69 29
1475.78 25
1475.86 22
1475.95 21
1476.04 22
1476.13 25
1476.22 27
1476.30 30
1476.39 32
1476.48 32
1476.57 32
1476.66 31
1476.75 30
1476.83 31
1476.92 33
1477.01 38
1477.10 43
1477.19 50
1477.27 56
1477.36 61
1477.45 63
1477.54 64
1477.63 62
1477.71 59
1477.80 54
1477.89 48
1477.98 43
1478.07 37
1478.15 32
1478.24 29
1478.33 26
1478.42 25
1478.51 25
1478.60 25
1478.68 26
1478.77 26
1478.86 26
1478.95 25
1479.04 23
1479.12 20
1479.21 16
1479.30 12
1479.39 9
1479.48 7
1479.56 6
1479.65 7
1479.74 9
1479.83 13
1479.92 17
1480.01 21
1480.09 24
1480.18 27
1480.27 30
1480.36 32
1480.45 33
1480.53 33
1480.62 33
1480.71 33
1480.80 33
1480.89 32
1480.98 30
1481.06 29
1481.15 27
1481.24 25
1481.33 24
1481.42 23
1481.51 23
1481.59 24
1481.68 25
1481.77 27
1481.86 28
1481.95 30
1482.03 32
1482.12 34
1482.21 36
1482.30 38
1482.39 40
1482.48 41
1482.56 41
1482.65 42
1482.74 41
1482.83 41
1482.92 41
1483.01 41
1483.09 40
1483.18 39
1483.27 37
1483.36 35
1483.45 34
1483.53 34
1483.62 35
1483.71 37
1483.80 41
1483.89 44
1483.98 47
1484.06 49
1484.15 49
1484.24 47
1484.33 44
1484.42 41
1484.51 37
1484.59 34
1484.68 32
1484.77 29
1484.86 28
1484.95 26
1485.04 25
1485.12 24
1485.21 23
1485.30 22
1485.39 21
1485.48 21
1485.57 21
1485.65 21
1485.74 21
1485.83 22
1485.92 22
1486.01 22
1486.10 22
1486.18 20
1486.27 18
1486.36 14
1486.45 10
1486.54 5
1486.63 1
1486.71 0
1486.80 0
1486.89 0
1486.98 2
1487.07 7
1487.16 13
1487.24 18
1487.33 21
1487.42 24
1487.51 26
1487.60 27
1487.69 29
1487.78 31
1487.86 34
1487.95 37
1488.04 40
1488.13 43
1488.22 46
1488.31 48
1488.39 48
1488.48 48
1488.57 46
1488.66 44
1488.75 41
1488.84 37
1488.92 34
1489.01 31
1489.10 28
1489.19 25
1489.28 23
1489.37 22
1489.46 22
1489.54 23
1489.63 24
1489.72 26
1489.81 28
1489.90 30
1489.99 31
1490.07 32
1490.16 32
1490.25 32
1490.34 33
1490.43 33
1490.52 34
1490.61 34
1490.69 34
1490.78 33
1490.87 32
1490.96 30
1491.05 29
1491.14 27
1491.22 27
1491.31 29
1491.40 32
1491.49 36
1491.58 42
1491.67 47
1491.76 51
1491.84 53
1491.93 52
1492.02 49
1492.11 43
1492.20 36
1492.29 29
1492.38 22
1492.46 16
1492.55 12
1492.64 9
1492.73 8
1492.82 7
1492.91 6
1493.00 5
1493.08 5
1493.17 4
1493.26 3
1493.35 3
1493.44 4
1493.53 6
1493.62 10
1493.70 14
1493.79 19
1493.88 24
1493.97 28
1494.06 30
1494.15 32
1494.24 32
1494.32 30
1494.41 28
1494.50 25
1494.59 22
1494.68 20
1494.77 20
1494.86 20
1494.94 22
1495.03 24
1495.12 26
1495.21 29
1495.30 30
1495.39 31
1495.48 32
1495.56 32
1495.65 33
1495.74 34
1495.83 36
1495.92 38
1496.01 39
1496.10 40
1496.19 41
1496.27 40
1496.36 38
1496.45 36
1496.54 33
1496.63 30
1496.72 28
1496.81 26
1496.89 26
1496.98 27
1497.07 28
1497.16 31
1497.25 33
1497.34 36
1497.43 38
1497.52 40
1497.60 40
1497.69 40
1497.78 40
1497.87 40
1497.96 40
1498.05 42
1498.14 45
1498.23 47
1498.31 50
1498.40 51
1498.49 51
1498.58 50
1498.67 48
1498.76 45
1498.85 43
1498.94 41
1499.02 40
1499.11 38
1499.20 37
1499.29 36
1499.38 35
1499.47 35
1499.56 34
1499.65 34
1499.73 32
1499.82 30
1499.91 27
1500.00 23
1500.09 19
1500.18 15
1500.27 12
1500.36 11
1500.44 11
1500.53 12
1500.62 14
1500.71 16
1500.80 18
1500.89 19
1500.98 20
1501.07 20
1501.15 19
1501.24 18
1501.33 16
1501.42 15
1501.51 14
1501.60 14
1501.69 15
1501.78 16
1501.86 17
1501.95 18
1502.04 19
1502.13 19
1502.22 18
1502.31 17
1502.40 16
1502.49 14
1502.58 13
1502.66 14
1502.75 16
1502.84 19
1502.93 25
1503.02 32
1503.11 39
1503.20 47
1503.29 54
1503.38 60
1503.46 62
1503.55 62
1503.64 59
1503.73 54
1503.82 48
1503.91 42
1504.00 38
1504.09 36
1504.18 35
1504.26 35
1504.35 36
1504.44 37
1504.53 37
1504.62 36
1504.71 35
1504.80 33
1504.89 31
1504.98 29
1505.06 28
1505.15 27
1505.24 26
1505.33 25
1505.42 24
1505.51 24
1505.60 23
1505.69 24
1505.78 24
1505.86 23
1505.95 23
1506.04 22
1506.13 20
1506.22 19
1506.31 18
1506.40 19
1506.49 21
1506.58 24
1506.67 28
1506.75 31
1506.84 32
1506.93 32
1507.02 31
1507.11 28
1507.20 25
1507.29 22
1507.38 20
1507.47 19
1507.55 19
1507.64 21
1507.73 23
1507.82 25
1507.91 28
1508.00 29
1508.09 30
1508.18 30
1508.27 30
1508.36 29
1508.44 27
1508.53 25
1508.62 22
1508.71 19
1508.80 15
1508.89 12
1508.98 9
1509.07 6
1509.16 3
1509.25 1
1509.34 0
1509.42 0
1509.51 0
1509.60 0
1509.69 0
1509.78 0
1509.87 0
1509.96 0
1510.05 1
1510.14 4
1510.23 6
1510.31 9
1510.40 10
1510.49 10
1510.58 10
1510.67 10
1510.76 9
1510.85 8
1510.94 8
1511.03 9
1511.12 11
1511.21 13
1511.29 17
1511.38 20
1511.47 23
1511.56 24
1511.65 24
1511.74 23
1511.83 20
1511.92 17
1512.01 15
1512.10 12
1512.19 11
1512.28 11
1512.36 12
1512.45 14
1512.54 16
1512.63 19
1512.72 21
1512.81 23
1512.90 25
1512.99 25
1513.08 25
1513.17 25
1513.26 24
1513.34 24
1513.43 25
1513.52 25
1513.61 25
1513.70 24
1513.79 21
1513.88 18
1513.97 15
1514.06 12
1514.15 12
1514.24 13
1514.33 17
1514.41 23
1514.50 30
1514.59 38
1514.68 46
1514.77 53
1514.86 58
1514.95 62
1515.04 64
1515.13 65
1515.22 64
1515.31 62
1515.40 58
1515.49 51
1515.57 44
1515.66 36
1515.75 27
1515.84 20
1515.93 15
1516.02 12
1516.11 12
1516.20 14
1516.29 18
1516.38 23
1516.47 27
1516.56 31
1516.65 34
1516.73 36
1516.82 38
1516.91 39
1517.00 40
1517.09 40
1517.18 40
1517.27 39
1517.36 39
1517.45 38
1517.54 39
1517.63 39
1517.72 40
1517.81 40
1517.90 39
1517.98 38
1518.07 35
1518.16 31
1518.25 28
1518.34 26
1518.43 25
1518.52 24
1518.61 24
1518.70 25
1518.79 26
1518.88 26
1518.97 27
1519.06 28
1519.15 29
1519.24 30
1519.32 31
1519.41 30
1519.50 28
1519.59 24
1519.68 19
1519.77 15
1519.86 11
1519.95 8
1520.04 6
1520.13 7
1520.22 8
1520.31 11
1520.40 14
1520.49 17
1520.58 21
1520.66 25
1520.75 30
1520.84 34
1520.93 37
1521.02 39
1521.11 39
1521.20 37
1521.29 33
1521.38 28
1521.47 22
1521.56 15
1521.65 9
1521.74 4
1521.83 0
1521.92 0
1522.01 0
1522.10 0
1522.18 0
1522.27 1
1522.36 4
1522.45 6
1522.54 10
1522.63 13
1522.72 16
1522.81 20
1522.90 24
1522.99 30
1523.08 36
1523.17 43
1523.26 50
1523.35 56
1523.44 59
1523.53 60
1523.62 59
1523.71 55
1523.79 50
1523.88 45
1523.97 40
1524.06 37
1524.15 34
1524.24 33
1524.33 32
1524.42 31
1524.51 29
1524.60 28
1524.69 26
1524.78 23
1524.87 19
1524.96 15
1525.05 11
1525.14 6
1525.23 2
1525.32 0
1525.41 0
1525.50 0
1525.58 2
1525.67 6
1525.76 11
1525.85 16
1525.94 21
1526.03 25
1526.12 27
1526.21 27
1526.30 26
1526.39 25
1526.48 22
1526.57 20
1526.66 19
1526.75 17
1526.84 16
1526.93 15
1527.02 13
1527.11 12
1527.20 11
1527.29 11
1527.38 12
1527.47 13
1527.55 15
1527.64 18
1527.73 20
1527.82 21
1527.91 21
1528.00 20
1528.09 19
1528.18 18
1528.27 16
1528.36 14
1528.45 13
1528.54 11
1528.63 10
1528.72 9
1528.81 10
1528.90 11
1528.99 13
1529.08 16
1529.17 20
1529.26 23
1529.35 27
1529.44 29
1529.53 32
1529.62 33
1529.71 34
1529.80 34
1529.88 32
1529.97 30
1530.06 27
1530.15 24
1530.24 21
1530.33 19
1530.42 17
1530.51 16
1530.60 15
1530.69 15
1530.78 14
1530.87 13
1530.96 13
1531.05 12
1531.14 12
1531.23 13
1531.32 16
1531.41 18
1531.50 21
1531.59 24
1531.68 27
1531.77 29
1531.86 31
1531.95 32
1532.04 35
1532.13 37
1532.22 40
1532.31 43
1532.40 47
1532.49 49
1532.58 51
1532.67 51
1532.75 51
1532.84 49
1532.93 46
1533.02 42
1533.11 37
1533.20 32
1533.29 27
1533.38 22
1533.47 18
1533.56 14
1533.65 12
1533.74 10
1533.83 10
1533.92 12
1534.01 15
1534.10 20
1534.19 25
1534.28 30
1534.37 35
1534.46 38
1534.55 41
1534.64 42
1534.73 42
1534.82 42
1534.91 41
1535.00 40
1535.09 39
1535.18 39
1535.27 38
1535.36 39
1535.45 40
1535.54 42
1535.63 44
1535.72 47
1535.81 49
1535.90 50
1535.99 50
1536.08 49
1536.17 47
1536.26 45
1536.35 42
1536.44 39
1536.53 36
1536.62 32
1536.71 27
1536.80 22
1536.89 18
1536.98 14
1537.06 11
1537.15 11
1537.24 12
1537.33 15
1537.42 18
1537.51 22
1537.60 25
1537.69 28
1537.78 30
1537.87 31
1537.96 33
1538.05 34
1538.14 37
1538.23 40
1538.32 44
1538.41 48
1538.50 53
1538.59 57
1538.68 60
1538.77 61
1538.86 62
1538.95 61
1539.04 58
1539.13 56
1539.22 53
1539.31 49
1539.40 45
1539.49 41
1539.58 36
1539.67 32
1539.76 28
1539.85 25
1539.94 23
1540.03 22
1540.12 22
1540.21 23
1540.30 23
1540.39 22
1540.48 21
1540.57 20
1540.66 19
1540.75 19
1540.84 20
1540.93 23
1541.02 28
1541.11 34
1541.20 41
1541.29 48
1541.38 55
1541.47 59
1541.56 62
1541.65 61
1541.74 59
1541.83 54
1541.92 49
1542.01 43
1542.10 37
1542.19 32
1542.28 28
1542.37 25
1542.46 23
1542.55 22
1542.64 22
1542.73 24
1542.82 27
1542.91 31
1543.00 36
1543.09 40
1543.18 45
1543.27 47
1543.36 49
1543.45 49
1543.54 47
1543.63 46
1543.72 44
1543.81 44
1543.90 43
1543.99 44
1544.08 44
1544.17 45
1544.26 45
1544.35 46
1544.44 46
1544.53 45
1544.62 45
1544.71 44
1544.80 43
1544.89 42
1544.98 40
1545.07 39
1545.16 37
1545.25 35
1545.34 33
1545.43 31
1545.52 29
1545.61 27
1545.70 25
1545.79 24
1545.88 23
1545.97 22
1546.06 21
1546.15 20
1546.24 19
1546.33 17
1546.42 16
1546.51 14
1546.60 13
1546.69 12
1546.79 13
1546.88 14
1546.97 15
1547.06 17
1547.15 19
1547.24 21
1547.33 22
1547.42 23
1547.51 23
1547.60 23
1547.69 23
1547.78 24
1547.87 24
1547.96 23
1548.05 22
1548.14 20
1548.23 16
1548.32 12
1548.41 7
1548.50 1
1548.59 0
1548.68 0
1548.77 0
1548.86 0
1548.95 0
1549.04 0
1549.13 0
1549.22 0
1549.31 3
1549.40 8
1549.49 13
1549.58 18
1549.67 23
1549.76 26
1549.85 28
1549.94 29
1550.03 28
1550.12 25
1550.21 22
1550.30 19
1550.39 15
1550.48 11
1550.57 7
1550.66 4
1550.75 1
1550.84 0
1550.93 0
1551.02 0
1551.11 0
1551.21 3
1551.30 7
1551.39 12
1551.48 16
1551.57 19
1551.66 21
1551.75 21
1551.84 21
1551.93 19
1552.02 16
1552.11 14
1552.20 13
1552.29 11
1552.38 11
1552.47 10
1552.56 10
1552.65 9
1552.74 7
1552.83 4
1552.92 1
1553.01 0
1553.10 0
1553.19 0
1553.28 0
1553.37 1
1553.46 5
1553.55 10
1553.64 15
1553.73 19
1553.82 22
1553.91 25
1554.00 27
1554.10 29
1554.19 31
1554.28 34
1554.37 37
1554.46 40
1554.55 44
1554.64 47
1554.73 50
1554.82 53
1554.91 56
1555.00 60
1555.09 64
1555.18 69
1555.27 73
1555.36 76
1555.45 79
1555.54 79
1555.63 78
1555.72 75
1555.81 71
1555.90 68
1555.99 65
1556.08 64
1556.17 64
1556.26 67
1556.35 70
1556.45 74
1556.54 77
1556.63 79
1556.72 79
1556.81 77
1556.90 72
1556.99 65
1557.08 57
1557.17 49
1557.26 42
1557.35 36
1557.44 30
1557.53 25
1557.62 21
1557.71 16
1557.80 11
1557.89 5
1557.98 0
1558.07 0
1558.16 0
1558.25 0
1558.34 0
1558.44 2
1558.53 7
1558.62 11
1558.71 14
1558.80 16
1558.89 17
1558.98 18
1559.07 18
1559.16 19
1559.25 20
1559.34 22
1559.43 24
1559.52 27
1559.61 29
1559.70 31
1559.79 32
1559.88 32
1559.97 31
1560.06 29
1560.15 27
1560.25 25
1560.34 23
1560.43 21
1560.52 19
1560.61 18
1560.70 17
1560.79 16
1560.88 16
1560.97 16
1561.06 18
1561.15 21
1561.24 24
1561.33 28
1561.42 33
1561.51 36
1561.60 40
1561.69 42
1561.78 42
1561.88 41
1561.97 39
1562.06 34
1562.15 29
1562.24 23
1562.33 17
1562.42 12
1562.51 10
1562.60 10
1562.69 12
1562.78 18
1562.87 24
1562.96 32
1563.05 39
1563.14 44
1563.23 48
1563.33 50
1563.42 50
1563.51 49
1563.60 47
1563.69 44
1563.78 40
1563.87 37
1563.96 33
1564.05 29
1564.14 25
1564.23 23
1564.32 21
1564.41 22
1564.50 25
1564.59 30
1564.68 37
1564.78 44
1564.87 51
1564.96 57
1565.05 60
1565.14 61
1565.23 60
1565.32 57
1565.41 53
1565.50 48
1565.59 44
1565.68 40
1565.77 37
1565.86 36
1565.95 36
1566.04 37
1566.14 40
1566.23 42
1566.32 45
1566.41 47
1566.50 48
1566.59 47
1566.68 45
1566.77 43
1566.86 39
1566.95 34
1567.04 29
1567.13 24
1567.22 18
1567.32 12
1567.41 7
1567.50 3
1567.59 1
1567.68 1
1567.77 2
1567.86 5
1567.95 8
1568.04 11
1568.13 12
1568.22 13
1568.31 13
1568.40 11
1568.49 10
1568.59 10
1568.68 9
1568.77 10
1568.86 11
1568.95 13
1569.04 16
1569.13 21
1569.22 27
1569.31 35
1569.40 43
1569.49 51
1569.58 58
1569.68 63
1569.77 66
1569.86 65
1569.95 63
1570.04 58
1570.13 52
1570.22 45
1570.31 39
1570.40 34
1570.49 30
1570.58 29
1570.67 29
1570.76 31
1570.86 33
1570.95 35
1571.04 36
1571.13 36
1571.22 36
1571.31 34
1571.40 32
1571.49 30
1571.58 27
1571.67 24
1571.76 22
1571.86 19
1571.95 18
1572.04 18
1572.13 20
1572.22 24
1572.31 29
1572.40 36
1572.49 42
1572.58 47
1572.67 50
1572.76 50
1572.85 47
1572.95 41
1573.04 34
1573.13 28
1573.22 22
1573.31 18
1573.40 16
1573.49 14
1573.58 14
1573.67 14
1573.76 15
1573.86 15
1573.95 16
1574.04 17
1574.13 19
1574.22 22
1574.31 24
1574.40 25
1574.49 25
1574.58 24
1574.67 22
1574.76 20
1574.86 18
1574.95 16
1575.04 16
1575.13 17
1575.22 18
1575.31 20
1575.40 22
1575.49 23
1575.58 23
1575.67 22
1575.77 20
1575.86 18
1575.95 15
1576.04 13
1576.13 12
1576.22 12
1576.31 12
1576.40 14
1576.49 15
1576.58 17
1576.68 19
1576.77 21
1576.86 23
1576.95 24
1577.04 25
1577.13 26
1577.22 26
1577.31 26
1577.40 26
1577.49 26
1577.59 26
1577.68 28
1577.77 30
1577.86 34
1577.95 38
1578.04 41
1578.13 44
1578.22 45
1578.31 45
1578.40 42
1578.50 39
1578.59 35
1578.68 32
1578.77 28
1578.86 26
1578.95 24
1579.04 23
1579.13 22
1579.22 22
1579.32 23
1579.41 25
1579.50 27
1579.59 31
1579.68 36
1579.77 41
1579.86 47
1579.95 52
1580.04 56
1580.14 59
1580.23 59
1580.32 58
1580.41 55
1580.50 50
1580.59 45
1580.68 41
1580.77 37
1580.86 35
1580.96 35
1581.05 35
1581.14 36
1581.23 37
1581.32 38
1581.41 38
1581.50 37
1581.59 36
1581.68 35
1581.78 34
1581.87 34
1581.96 34
1582.05 34
1582.14 34
1582.23 34
1582.32 34
1582.41 34
1582.51 33
1582.60 32
1582.69 30
1582.78 28
1582.87 25
1582.96 21
1583.05 18
1583.14 16
1583.23 14
1583.33 14
1583.42 15
1583.51 18
1583.60 21
1583.69 24
1583.78 26
1583.87 27
1583.96 28
1584.06 27
1584.15 27
1584.24 26
1584.33 26
1584.42 26
1584.51 27
1584.60 28
1584.69 29
1584.79 32
1584.88 36
1584.97 41
1585.06 48
1585.15 56
1585.24 64
1585.33 70
1585.42 73
1585.52 73
1585.61 70
1585.70 66
1585.79 60
1585.88 54
1585.97 50
1586.06 47
1586.15 46
1586.25 47
1586.34 48
1586.43 48
1586.52 47
1586.61 45
1586.70 43
1586.79 39
1586.88 36
1586.98 34
1587.07 32
1587.16 30
1587.25 29
1587.34 28
1587.43 27
1587.52 26
1587.62 23
1587.71 21
1587.80 17
1587.89 14
1587.98 11
1588.07 9
1588.16 8
1588.25 8
1588.35 8
1588.44 9
1588.53 10
1588.62 11
1588.71 11
1588.80 10
1588.89 9
1588.99 8
1589.08 7
1589.17 6
1589.26 5
1589.35 5
1589.44 4
1589.53 4
1589.62 4
1589.72 4
1589.81 5
1589.90 6
1589.99 7
1590.08 8
1590.17 10
1590.26 11
1590.36 11
1590.45 11
1590.54 9
1590.63 7
1590.72 5
1590.81 2
1590.90 0
1591.00 0
1591.09 0
1591.18 0
1591.27 0
1591.36 0
1591.45 4
1591.54 11
1591.64 18
1591.73 26
1591.82 33
1591.91 38
1592.00 43
1592.09 47
1592.18 49
1592.28 51
1592.37 51
1592.46 50
1592.55 47
1592.64 42
1592.73 36
1592.82 30
1592.92 25
1593.01 20
1593.10 18
1593.19 17
1593.28 19
1593.37 21
1593.47 22
1593.56 24
1593.65 24
1593.74 24
1593.83 23
1593.92 22
1594.01 21
1594.11 20
1594.20 19
1594.29 17
1594.38 15
1594.47 12
1594.56 10
1594.65 9
1594.75 8
1594.84 8
1594.93 8
1595.02 9
1595.11 9
1595.20 10
1595.30 9
1595.39 9
1595.48 8
1595.57 6
1595.66 6
1595.75 5
1595.84 4
1595.94 5
1596.03 5
1596.12 6
1596.21 8
1596.30 9
1596.39 11
1596.49 13
1596.58 15
1596.67 17
1596.76 17
1596.85 17
1596.94 14
1597.04 10
1597.13 4
1597.22 0
1597.31 0
1597.40 0
1597.49 0
1597.59 0
1597.68 0
1597.77 6
1597.86 14
1597.95 21
1598.04 27
1598.13 31
1598.23 33
1598.32 34
1598.41 32
1598.50 31
1598.59 28
1598.68 25
1598.78 22
1598.87 17
1598.96 12
1599.05 7
1599.14 1
1599.23 0
1599.33 0
1599.42 0
1599.51 0
1599.60 0
1599.69 0
1599.78 0
1599.88 3
1599.97 5
1600.06 7
1600.15 8
1600.24 8
1600.33 8
1600.43 9
1600.52 10
1600.61 11
1600.70 14
1600.79 17
1600.88 19
1600.98 21
1601.07 22
1601.16 22
1601.25 21
1601.34 20
1601.44 17
1601.53 16
1601.62 15
1601.71 16
1601.80 18
1601.89 23
1601.99 28
1602.08 34
1602.17 39
1602.26 42
1602.35 43
1602.44 41
1602.54 37
1602.63 32
1602.72 27
1602.81 22
1602.90 20
1602.99 20
1603.09 22
1603.18 26
1603.27 31
1603.36 35
1603.45 40
1603.55 42
1603.64 44
1603.73 44
1603.82 44
1603.91 44
1604.00 42
1604.10 41
1604.19 38
1604.28 35
1604.37 31
1604.46 27
1604.56 23
1604.65 19
1604.74 16
1604.83 15
1604.92 15
1605.01 17
1605.11 21
1605.20 26
1605.29 33
1605.38 39
1605.47 44
1605.57 47
1605.66 48
1605.75 47
1605.84 44
1605.93 40
1606.02 35
1606.12 30
1606.21 26
1606.30 21
1606.39 17
1606.48 13
1606.58 10
1606.67 7
1606.76 5
1606.85 5
1606.94 5
1607.04 6
1607.13 7
1607.22 8
1607.31 8
1607.40 8
1607.49 7
1607.59 7
1607.68 7
1607.77 7
1607.86 9
1607.95 11
1608.05 13
1608.14 15
1608.23 16
1608.32 17
1608.41 16
1608.51 15
1608.60 13
1608.69 11
1608.78 9
1608.87 8
1608.97 8
1609.06 10
1609.15 14
1609.24 19
1609.33 25
1609.42 30
1609.52 35
1609.61 37
1609.70 37
1609.79 35
1609.88 31
1609.98 26
1610.07 21
1610.16 16
1610.25 13
1610.34 12
1610.44 11
1610.53 12
1610.62 12
1610.71 12
1610.80 11
1610.90 9
1610.99 7
1611.08 5
1611.17 4
1611.26 4
1611.36 4
1611.45 7
1611.54 10
1611.63 14
1611.72 18
1611.82 22
1611.91 25
1612.00 28
1612.09 29
1612.18 30
1612.28 30
1612.37 30
1612.46 31
1612.55 31
1612.64 33
1612.74 34
1612.83 37
1612.92 39
1613.01 40
1613.10 42
1613.20 43
1613.29 45
1613.38 46
1613.47 46
1613.57 47
1613.66 46
1613.75 46
1613.84 45
1613.93 43
1614.03 42
1614.12 41
1614.21 40
1614.30 40
1614.39 40
1614.49 40
1614.58 40
1614.67 40
1614.76 39
1614.85 37
1614.95 35
1615.04 32
1615.13 29
1615.22 27
1615.32 25
1615.41 24
1615.50 24
1615.59 25
1615.68 25
1615.78 26
1615.87 26
1615.96 27
1616.05 28
1616.14 30
1616.24 32
1616.33 35
1616.42 38
1616.51 41
1616.60 45
1616.70 48
1616.79 50
1616.88 52
1616.97 54
1617.07 56
1617.16 59
1617.25 63
1617.34 68
1617.43 73
1617.53 78
1617.62 81
1617.71 83
1617.80 82
1617.90 79
1617.99 74
1618.08 67
1618.17 60
1618.26 53
1618.36 47
1618.45 42
1618.54 38
1618.63 35
1618.73 34
1618.82 33
1618.91 33
1619.00 34
1619.09 36
1619.19 37
1619.28 39
1619.37 42
1619.46 44
1619.56 47
1619.65 49
1619.74 51
1619.83 52
1619.92 51
1620.02 50
1620.11 48
1620.20 45
1620.29 42
1620.39 39
1620.48 36
1620.57 35
1620.66 34
1620.75 35
1620.85 37
1620.94 40
1621.03 45
1621.12 50
1621.22 55
1621.31 59
1621.40 61
1621.49 62
1621.59 62
1621.68 60
1621.77 59
1621.86 57
1621.95 55
1622.05 53
1622.14 50
1622.23 48
1622.32 45
1622.42 42
1622.51 40
1622.60 38
1622.69 36
1622.79 34
1622.88 33
1622.97 32
1623.06 31
1623.15 30
1623.25 31
1623.34 33
1623.43 36
1623.52 40
1623.62 44
1623.71 47
1623.80 49
1623.89 50
1623.99 48
1624.08 45
1624.17 41
1624.26 36
1624.36 31
1624.45 26
1624.54 22
1624.63 18
1624.72 15
1624.82 13
1624.91 12
1625.00 11
1625.09 12
1625.19 12
1625.28 13
1625.37 13
1625.46 13
1625.56 13
1625.65 13
1625.74 14
1625.83 14
1625.93 15
1626.02 15
1626.11 15
1626.20 15
1626.30 13
1626.39 11
1626.48 10
1626.57 9
1626.67 9
1626.76 10
1626.85 12
1626.94 15
1627.04 18
1627.13 20
1627.22 22
1627.31 23
1627.41 23
1627.50 23
1627.59 23
1627.68 22
1627.78 21
1627.87 20
1627.96 21
1628.05 23
1628.14 26
1628.24 31
1628.33 37
1628.42 44
1628.51 50
1628.61 56
1628.70 61
1628.79 64
1628.88 66
1628.98 67
1629.07 68
1629.16 67
1629.25 65
1629.35 63
1629.44 61
1629.53 59
1629.62 57
1629.72 56
1629.81 55
1629.90 54
1630.00 54
1630.09 54
1630.18 53
1630.27 53
1630.37 52
1630.46 50
1630.55 49
1630.64 48
1630.74 47
1630.83 46
1630.92 45
1631.01 44
1631.11 42
1631.20 40
1631.29 37
1631.38 34
1631.48 30
1631.57 27
1631.66 25
1631.75 23
1631.85 22
1631.94 22
1632.03 23
1632.12 25
1632.22 28
1632.31 31
1632.40 34
1632.49 37
1632.59 39
1632.68 40
1632.77 40
1632.87 39
1632.96 39
1633.05 39
1633.14 41
1633.24 43
1633.33 46
1633.42 49
1633.51 52
1633.61 55
1633.70 55
1633.79 54
1633.88 51
1633.98 47
1634.07 42
1634.16 38
1634.25 34
1634.35 33
1634.44 34
1634.53 38
1634.63 44
1634.72 50
1634.81 56
1634.90 62
1635.00 66
1635.09 68
1635.18 69
1635.27 67
1635.37 64
1635.46 60
1635.55 55
1635.64 49
1635.74 42
1635.83 35
1635.92 27
1636.02 20
1636.11 13
1636.20 8
1636.29 4
1636.39 2
1636.48 0
1636.57 0
1636.66 0
1636.76 0
1636.85 1
1636.94 2
1637.04 4
1637.13 8
1637.22 12
1637.31 16
1637.41 21
1637.50 26
1637.59 29
1637.68 33
1637.78 36
1637.87 39
1637.96 41
1638.06 44
1638.15 46
1638.24 49
1638.33 51
1638.43 52
1638.52 52
1638.61 51
1638.71 49
1638.80 46
1638.89 43
1638.98 42
1639.08 42
1639.17 43
1639.26 45
1639.35 47
1639.45 48
1639.54 48
1639.63 46
1639.73 44
1639.82 41
1639.91 38
1640.00 37
1640.10 37
1640.19 38
1640.28 40
1640.38 42
1640.47 43
1640.56 44
1640.65 44
1640.75 44
1640.84 43
1640.93 43
1641.03 42
1641.12 42
1641.21 42
1641.30 41
1641.40 41
1641.49 42
1641.58 44
1641.68 46
1641.77 50
1641.86 55
1641.95 59
1642.05 62
1642.14 64
1642.23 65
1642.33 64
1642.42 64
1642.51 63
1642.60 62
1642.70 61
1642.79 60
1642.88 58
1642.98 55
1643.07 51
1643.16 46
1643.25 40
1643.35 34
1643.44 28
1643.53 23
1643.63 17
1643.72 11
1643.81 5
1643.91 0
1644.00 0
1644.09 0
1644.18 0
1644.28 0
1644.37 0
1644.46 0
1644.56 0
1644.65 1
1644.74 7
1644.83 12
1644.93 16
1645.02 18
1645.11 19
1645.21 19
1645.30 18
1645.39 19
1645.49 21
1645.58 24
1645.67 30
1645.76 36
1645.86 42
1645.95 47
1646.04 50
1646.14 51
1646.23 49
1646.32 45
1646.42 41
1646.51 36
1646.60 32
1646.69 29
1646.79 27
1646.88 27
1646.97 29
1647.07 33
1647.16 38
1647.25 43
1647.35 47
1647.44 51
1647.53 53
1647.62 53
1647.72 52
1647.81 50
1647.90 48
1648.00 46
1648.09 44
1648.18 43
1648.28 42
1648.37 41
1648.46 40
1648.55 39
1648.65 38
1648.74 35
1648.83 33
1648.93 31
1649.02 30
1649.11 29
1649.21 28
1649.30 28
1649.39 28
1649.49 27
1649.58 26
1649.67 25
1649.76 22
1649.86 20
1649.95 18
1650.04 16
1650.14 15
1650.23 13
1650.32 12
1650.42 12
1650.51 11
1650.60 10
1650.70 9
1650.79 7
1650.88 5
1650.98 2
1651.07 0
1651.16 0
1651.25 0
1651.35 0
1651.44 0
1651.53 0
1651.63 0
1651.72 0
1651.81 2
1651.91 7
1652.00 11
1652.09 15
1652.19 19
1652.28 22
1652.37 24
1652.47 24
1652.56 24
1652.65 23
1652.75 23
1652.84 24
1652.93 26
1653.02 29
1653.12 33
1653.21 39
1653.30 44
1653.40 49
1653.49 52
1653.58 54
1653.68 55
1653.77 55
1653.86 54
1653.96 52
1654.05 50
1654.14 47
1654.24 43
1654.33 40
1654.42 38
1654.52 37
1654.61 39
1654.70 41
1654.80 45
1654.89 48
1654.98 50
1655.08 50
1655.17 48
1655.26 43
1655.36 37
1655.45 32
1655.54 28
1655.64 26
1655.73 26
1655.82 29
1655.92 31
1656.01 34
1656.10 37
1656.19 38
1656.29 39
1656.38 39
1656.47 39
1656.57 40
1656.66 41
1656.75 43
1656.85 45
1656.94 48
1657.03 51
1657.13 53
1657.22 54
1657.31 54
1657.41 53
1657.50 52
1657.59 50
1657.69 49
1657.78 48
1657.87 49
1657.97 50
1658.06 51
1658.15 52
1658.25 54
1658.34 55
1658.43 55
1658.53 55
1658.62 54
1658.71 52
1658.81 49
1658.90 45
1658.99 39
1659.09 33
1659.18 27
1659.27 21
1659.37 17
1659.46 16
1659.55 17
1659.65 21
1659.74 27
1659.83 34
1659.93 41
1660.02 49
1660.11 55
1660.21 61
1660.30 65
1660.40 68
1660.49 69
1660.58 69
1660.68 68
1660.77 66
1660.86 63
1660.96 60
1661.05 56
1661.14 53
1661.24 49
1661.33 46
1661.42 43
1661.52 39
1661.61 36
1661.70 32
1661.80 28
1661.89 24
1661.98 20
1662.08 18
1662.17 16
1662.26 16
1662.36 17
1662.45 19
1662.54 21
1662.64 23
1662.73 24
1662.82 23
1662.92 22
1663.01 20
1663.10 19
1663.20 19
1663.29 21
1663.39 24
1663.48 28
1663.57 31
1663.67 33
1663.76 33
1663.85 30
1663.95 26
1664.04 20
1664.13 13
1664.23 8
1664.32 4
1664.41 2
1664.51 3
1664.60 4
1664.69 7
1664.79 10
1664.88 13
1664.97 15
1665.07 16
1665.16 17
1665.26 17
1665.35 16
1665.44 15
1665.54 14
1665.63 13
1665.72 12
1665.82 11
1665.91 11
1666.00 11
1666.10 12
1666.19 13
1666.28 14
1666.38 16
1666.47 19
1666.56 22
1666.66 26
1666.75 31
1666.85 35
1666.94 39
1667.03 42
1667.13 44
1667.22 44
1667.31 44
1667.41 43
1667.50 42
1667.59 43
1667.69 44
1667.78 46
1667.88 48
1667.97 50
1668.06 51
1668.16 51
1668.25 50
1668.34 47
1668.44 45
1668.53 42
1668.62 40
1668.72 38
1668.81 37
1668.90 36
1669.00 34
1669.09 32
1669.19 28
1669.28 23
1669.37 18
1669.47 14
1669.56 11
1669.65 9
1669.75 9
1669.84 11
1669.94 13
1670.03 17
1670.12 20
1670.22 23
1670.31 25
1670.40 26
1670.50 26
1670.59 24
1670.68 22
1670.78 20
1670.87 18
1670.97 16
1671.06 16
1671.15 17
1671.25 19
1671.34 22
1671.43 25
1671.53 27
1671.62 30
1671.72 32
1671.81 34
1671.90 35
1672.00 36
1672.09 37
1672.18 36
1672.28 36
1672.37 35
1672.46 33
1672.56 31
1672.65 30
1672.75 28
1672.84 26
1672.93 26
1673.03 26
1673.12 27
1673.21 28
1673.31 30
1673.40 31
1673.50 30
1673.59 28
1673.68 25
1673.78 20
1673.87 15
1673.97 10
1674.06 8
1674.15 8
1674.25 11
1674.34 17
1674.43 23
1674.53 30
1674.62 36
1674.72 40
1674.81 41
1674.90 40
1675.00 37
1675.09 34
1675.18 31
1675.28 28
1675.37 25
1675.47 23
1675.56 21
1675.65 18
1675.75 16
1675.84 15
1675.93 15
1676.03 16
1676.12 18
1676.22 22
1676.31 27
1676.40 30
1676.50 33
1676.59 34
1676.69 33
1676.78 31
1676.87 28
1676.97 25
1677.06 23
1677.15 21
1677.25 21
1677.34 21
1677.44 21
1677.53 20
1677.62 19
1677.72 19
1677.81 19
1677.91 20
1678.00 24
1678.09 29
1678.19 35
1678.28 42
1678.38 48
1678.47 52
1678.56 54
1678.66 54
1678.75 52
1678.85 49
1678.94 45
1679.03 42
1679.13 40
1679.22 39
1679.31 39
1679.41 39
1679.50 41
1679.60 42
1679.69 42
1679.78 42
1679.88 40
1679.97 36
1680.07 32
1680.16 28
1680.25 25
1680.35 22
1680.44 21
1680.54 22
1680.63 24
1680.72 26
1680.82 29
1680.91 31
1681.01 31
1681.10 31
1681.19 29
1681.29 26
1681.38 24
1681.48 23
1681.57 23
1681.66 24
1681.76 26
1681.85 27
1681.95 28
1682.04 28
1682.13 27
1682.23 25
1682.32 23
1682.42 20
1682.51 19
1682.60 19
1682.70 19
1682.79 21
1682.89 23
1682.98 26
1683.07 28
1683.17 32
1683.26 35
1683.36 38
1683.45 41
1683.54 43
1683.64 46
1683.73 48
1683.83 49
1683.92 49
1684.01 49
1684.11 49
1684.20 49
1684.30 48
1684.39 48
1684.48 49
1684.58 49
1684.67 50
1684.77 51
1684.86 51
1684.95 50
1685.05 49
1685.14 47
1685.24 45
1685.33 42
1685.43 40
1685.52 38
1685.61 37
1685.71 36
1685.80 36
1685.90 35
1685.99 35
1686.08 35
1686.18 35
1686.27 36
1686.37 37
1686.46 39
1686.55 40
1686.65 42
1686.74 43
1686.84 45
1686.93 47
1687.03 49
1687.12 51
1687.21 53
1687.31 55
1687.40 55
1687.50 55
1687.59 55
1687.68 54
1687.78 53
1687.87 53
1687.97 53
1688.06 54
1688.16 53
1688.25 52
1688.34 49
1688.44 45
1688.53 39
1688.63 33
1688.72 26
1688.81 20
1688.91 14
1689.00 8
1689.10 3
1689.19 0
1689.29 0
1689.38 0
1689.47 0
1689.57 0
1689.66 0
1689.76 0
1689.85 0
1689.95 0
1690.04 3
1690.13 5
1690.23 7
1690.32 10
1690.42 13
1690.51 17
1690.60 22
1690.70 27
1690.79 32
1690.89 36
1690.98 40
1691.08 42
1691.17 44
1691.26 44
1691.36 44
1691.45 44
1691.55 45
1691.64 47
1691.74 50
1691.83 52
1691.92 53
1692.02 54
1692.11 52
1692.21 50
1692.30 47
1692.40 44
1692.49 41
1692.58 39
1692.68 39
1692.77 38
1692.87 38
1692.96 38
1693.06 38
1693.15 37
1693.24 36
1693.34 35
1693.43 35
1693.53 35
1693.62 35
1693.72 35
1693.81 35
1693.90 35
1694.00 33
1694.09 30
1694.19 26
1694.28 21
1694.38 16
1694.47 12
1694.57 9
1694.66 9
1694.75 10
1694.85 14
1694.94 19
1695.04 26
1695.13 33
1695.23 39
1695.32 45
1695.41 49
1695.51 52
1695.60 53
1695.70 52
1695.79 50
1695.89 47
1695.98 43
1696.08 40
1696.17 37
1696.26 34
1696.36 31
1696.45 29
1696.55 27
1696.64 26
1696.74 26
1696.83 27
1696.92 29
1697.02 32
1697.11 36
1697.21 39
1697.30 42
1697.40 45
1697.49 47
1697.59 49
1697.68 50
1697.77 51
1697.87 52
1697.96 53
1698.06 54
1698.15 55
1698.25 56
1698.34 56
1698.44 55
1698.53 54
1698.62 53
1698.72 50
1698.81 48
1698.91 45
1699.00 43
1699.10 40
1699.19 38
1699.29 35
1699.38 32
1699.48 29
1699.57 25
1699.66 21
1699.76 17
1699.85 14
1699.95 12
1700.04 9
1700.14 8
1700.23 7
1700.33 6
1700.42 5
1700.51 6
1700.61 8
1700.70 12
1700.80 18
1700.89 25
1700.99 34
1701.08 42
1701.18 50
1701.27 56
1701.37 59
1701.46 60
1701.55 59
1701.65 56
1701.74 52
1701.84 49
1701.93 48
1702.03 48
1702.12 48
1702.22 49
1702.31 50
1702.41 50
1702.50 50
1702.59 48
1702.69 47
1702.78 46
1702.88 46
1702.97 45
1703.07 44
1703.16 42
1703.26 39
1703.35 35
1703.45 30
1703.54 24
1703.64 19
1703.73 13
1703.82 9
1703.92 6
1704.01 4
1704.11 4
1704.20 7
1704.30 12
1704.39 19
1704.49 26
1704.58 34
1704.68 41
1704.77 47
1704.87 50
1704.96 51
1705.05 50
1705.15 48
1705.24 45
1705.34 41
1705.43 37
1705.53 33
1705.62 30
1705.72 28
1705.81 26
1705.91 25
1706.00 24
1706.10 24
1706.19 23
1706.29 23
1706.38 22
1706.47 22
1706.57 23
1706.66 24
1706.76 26
1706.85 29
1706.95 34
1707.04 41
1707.14 50
1707.23 59
1707.33 69
1707.42 77
1707.52 84
1707.61 88
1707.71 89
1707.80 88
1707.90 86
1707.99 84
1708.08 82
1708.18 80
1708.27 79
1708.37 78
1708.46 75
1708.56 72
1708.65 67
1708.75 61
1708.84 55
1708.94 51
1709.03 47
1709.13 44
1709.22 42
1709.32 40
1709.41 37
1709.51 32
1709.60 26
1709.70 19
1709.79 13
1709.88 7
1709.98 4
1710.07 3
1710.17 5
1710.26 10
1710.36 15
1710.45 22
1710.55 29
1710.64 36
1710.74 41
1710.83 46
1710.93 49
1711.02 52
1711.12 55
1711.21 57
1711.31 59
1711.40 61
1711.50 62
1711.59 62
1711.69 60
1711.78 56
1711.88 52
1711.97 47
1712.07 43
1712.16 40
1712.26 38
1712.35 37
1712.44 37
1712.54 37
1712.63 37
1712.73 36
1712.82 34
1712.92 33
1713.01 32
1713.11 32
1713.20 33
1713.30 35
1713.39 38
1713.49 41
1713.58 44
1713.68 45
1713.77 45
1713.87 43
1713.96 39
1714.06 33
1714.15 27
1714.25 21
1714.34 17
1714.44 13
1714.53 11
1714.63 11
1714.72 12
1714.82 12
1714.91 13
1715.01 14
1715.10 13
1715.20 13
1715.29 13
1715.39 13
1715.48 13
1715.58 13
1715.67 12
1715.77 11
1715.86 9
1715.96 8
1716.05 8
1716.15 9
1716.24 11
1716.34 15
1716.43 19
1716.53 24
1716.62 27
1716.72 29
1716.81 30
1716.91 31
1717.00 31
1717.10 31
1717.19 33
1717.29 36
1717.38 40
1717.48 44
1717.57 48
1717.67 50
1717.76 49
1717.86 46
1717.95 42
1718.05 37
1718.14 32
1718.24 28
1718.33 25
1718.43 22
1718.52 21
1718.62 19
1718.71 17
1718.81 15
1718.90 14
1719.00 13
1719.09 15
1719.19 18
1719.28 23
1719.38 29
1719.47 35
1719.57 39
1719.66 43
1719.76 44
1719.85 44
1719.95 43
1720.04 41
1720.14 38
1720.23 35
1720.33 32
1720.42 29
1720.52 26
1720.61 22
1720.71 19
1720.80 15
1720.90 11
1720.99 7
1721.09 5
1721.18 3
1721.28 1
1721.37 1
1721.47 2
1721.56 4
1721.66 6
1721.75 9
1721.85 14
1721.94 18
1722.04 23
1722.13 27
1722.23 31
1722.32 32
1722.42 33
1722.51 32
1722.61 29
1722.70 26
1722.80 23
1722.89 20
1722.99 18
1723.08 17
1723.18 17
1723.27 18
1723.37 20
1723.46 21
1723.56 23
1723.66 24
1723.75 24
1723.85 24
1723.94 23
1724.04 22
1724.13 22
1724.23 23
1724.32 24
1724.42 25
1724.51 27
1724.61 29
1724.70 30
1724.80 31
1724.89 32
1724.99 34
1725.08 34
1725.18 35
1725.27 35
1725.37 35
1725.46 35
1725.56 34
1725.65 34
1725.75 34
1725.84 35
1725.94 37
1726.04 37
1726.13 37
1726.23 35
1726.32 32
1726.42 27
1726.51 21
1726.61 15
1726.70 9
1726.80 4
1726.89 0
1726.99 0
1727.08 0
1727.18 0
1727.27 0
1727.37 4
1727.46 10
1727.56 17
1727.65 24
1727.75 31
1727.84 36
1727.94 40
1728.04 41
1728.13 41
1728.23 39
1728.32 36
1728.42 34
1728.51 31
1728.61 29
1728.70 29
1728.80 29
1728.89 30
1728.99 32
1729.08 34
1729.18 36
1729.27 39
1729.37 41
1729.46 42
1729.56 41
1729.66 39
1729.75 34
1729.85 29
1729.94 23
1730.04 16
1730.13 11
1730.23 7
1730.32 4
1730.42 3
1730.51 3
1730.61 4
1730.70 5
1730.80 7
1730.90 9
1730.99 11
1731.09 13
1731.18 15
1731.28 16
1731.37 17
1731.47 17
1731.56 18
1731.66 18
1731.75 18
1731.85 18
1731.94 17
1732.04 15
1732.13 13
1732.23 11
1732.33 7
1732.42 4
1732.52 2
1732.61 0
1732.71 0
1732.80 0
1732.90 0
1732.99 0
1733.09 0
1733.18 0
1733.28 0
1733.38 0
1733.47 1
1733.57 2
1733.66 2
1733.76 3
1733.85 3
1733.95 4
1734.04 6
1734.14 10
1734.23 16
1734.33 24
1734.43 33
1734.52 42
1734.62 51
1734.71 59
1734.81 65
1734.90 69
1735.00 71
1735.09 71
1735.19 69
1735.28 66
1735.38 62
1735.48 58
1735.57 54
1735.67 50
1735.76 48
1735.86 45
1735.95 44
1736.05 43
1736.14 42
1736.24 40
1736.33 39
1736.43 38
1736.53 37
1736.62 35
1736.72 34
1736.81 32
1736.91 30
1737.00 28
1737.10 25
1737.19 23
1737.29 21
1737.39 21
1737.48 21
1737.58 22
1737.67 24
1737.77 26
1737.86 27
1737.96 28
1738.05 28
1738.15 27
1738.25 26
1738.34 25
1738.44 26
1738.53 27
1738.63 29
1738.72 33
1738.82 36
1738.91 39
1739.01 42
1739.11 42
1739.20 42
1739.30 42
1739.39 41
1739.49 42
1739.58 43
1739.68 46
1739.77 49
1739.87 52
1739.97 54
1740.06 54
1740.16 52
1740.25 47
1740.35 42
1740.44 35
1740.54 28
1740.64 22
1740.73 17
1740.83 14
1740.92 13
1741.02 14
1741.11 17
1741.21 20
1741.30 24
1741.40 27
1741.50 29
1741.59 30
1741.69 30
1741.78 28
1741.88 25
1741.97 23
1742.07 21
1742.17 20
1742.26 20
1742.36 23
1742.45 27
1742.55 32
1742.64 38
1742.74 45
1742.84 51
1742.93 56
1743.03 60
1743.12 63
1743.22 63
1743.31 62
1743.41 60
1743.51 57
1743.60 53
1743.70 51
1743.79 50
1743.89 50
1743.98 53
1744.08 56
1744.18 59
1744.27 62
1744.37 62
1744.46 61
1744.56 57
1744.65 51
1744.75 44
1744.85 37
1744.94 30
1745.04 23
1745.13 18
1745.23 15
1745.32 12
1745.42 10
1745.52 9
1745.61 9
1745.71 9
1745.80 9
1745.90 10
1745.99 11
1746.09 12
1746.19 15
1746.28 20
1746.38 25
1746.47 32
1746.57 38
1746.67 43
1746.76 46
1746.86 47
1746.95 46
1747.05 43
1747.14 40
1747.24 36
1747.34 34
1747.43 33
1747.53 33
1747.62 35
1747.72 37
1747.81 39
1747.91 41
1748.01 43
1748.10 43
1748.20 43
1748.29 42
1748.39 41
1748.49 38
1748.58 36
1748.68 33
1748.77 32
1748.87 32
1748.96 32
1749.06 33
1749.16 34
1749.25 35
1749.35 36
1749.44 36
1749.54 35
1749.64 36
1749.73 37
1749.83 40
1749.92 44
1750.02 48
1750.12 51
1750.21 53
1750.31 54
1750.40 53
1750.50 50
1750.59 48
1750.69 47
1750.79 48
1750.88 50
1750.98 53
1751.07 57
1751.17 62
1751.27 66
1751.36 69
1751.46 71
1751.55 73
1751.65 73
1751.75 72
1751.84 70
1751.94 67
1752.03 62
1752.13 55
1752.23 48
1752.32 41
1752.42 33
1752.51 27
1752.61 20
1752.71 16
1752.80 12
1752.90 9
1752.99 7
1753.09 6
1753.19 6
1753.28 6
1753.38 7
1753.47 7
1753.57 8
1753.66 9
1753.76 10
1753.86 13
1753.95 16
1754.05 19
1754.14 22
1754.24 25
1754.34 25
1754.43 25
1754.53 22
1754.62 19
1754.72 14
1754.82 10
1754.91 5
1755.01 1
1755.10 0
1755.20 0
1755.30 0
1755.39 0
1755.49 1
1755.59 5
1755.68 10
1755.78 14
1755.87 19
1755.97 23
1756.07 26
1756.16 29
1756.26 31
1756.35 34
1756.45 36
1756.55 39
1756.64 41
1756.74 43
1756.83 44
1756.93 44
1757.03 43
1757.12 42
1757.22 41
1757.31 40
1757.41 38
1757.51 37
1757.60 36
1757.70 34
1757.79 33
1757.89 32
1757.99 31
1758.08 30
1758.18 29
1758.28 29
1758.37 30
1758.47 31
1758.56 33
1758.66 36
1758.76 39
1758.85 41
1758.95 43
1759.04 43
1759.14 42
1759.24 39
1759.33 35
1759.43 30
1759.52 25
1759.62 19
1759.72 13
1759.81 8
1759.91 4
1760.01 1
1760.10 0
1760.20 0
1760.29 0
1760.39 0
1760.49 0
1760.58 0
1760.68 0
1760.77 0
1760.87 0
1760.97 0
1761.06 1
1761.16 2
1761.26 3
1761.35 5
1761.45 7
1761.54 10
1761.64 14
1761.74 18
1761.83 23
1761.93 27
1762.03 30
1762.12 32
1762.22 33
1762.31 33
1762.41 33
1762.51 31
1762.60 30
1762.70 29
1762.80 28
1762.89 27
1762.99 26
1763.08 25
1763.18 24
1763.28 24
1763.37 23
1763.47 23
1763.57 23
1763.66 24
1763.76 25
1763.85 27
1763.95 30
1764.05 34
1764.14 38
1764.24 42
1764.34 45
1764.43 48
1764.53 50
1764.62 52
1764.72 54
1764.82 55
1764.91 56
1765.01 55
1765.11 52
1765.20 48
1765.30 43
1765.39 38
1765.49 34
1765.59 31
1765.68 30
1765.78 31
1765.88 34
1765.97 37
1766.07 41
1766.17 44
1766.26 47
1766.36 50
1766.45 53
1766.55 57
1766.65 63
1766.74 70
1766.84 76
1766.94 82
1767.03 87
1767.13 89
1767.22 89
1767.32 86
1767.42 82
1767.51 77
1767.61 71
1767.71 66
1767.80 62
1767.90 58
1768.00 56
1768.09 54
1768.19 53
1768.28 52
1768.38 52
1768.48 52
1768.57 52
1768.67 52
1768.77 51
1768.86 49
1768.96 46
1769.06 43
1769.15 39
1769.25 35
1769.35 32
1769.44 30
1769.54 29
1769.63 28
1769.73 27
1769.83 26
1769.92 25
1770.02 24
1770.12 23
1770.21 23
1770.31 24
1770.41 25
1770.50 28
1770.60 31
1770.70 35
1770.79 37
1770.89 40
1770.98 41
1771.08 41
1771.18 40
1771.27 39
1771.37 36
1771.47 33
1771.56 30
1771.66 27
1771.76 24
1771.85 22
1771.95 21
1772.05 20
1772.14 21
1772.24 23
1772.34 24
1772.43 27
1772.53 29
1772.62 31
1772.72 33
1772.82 34
1772.91 35
1773.01 35
1773.11 35
1773.20 35
1773.30 33
1773.40 31
1773.49 29
1773.59 27
1773.69 26
1773.78 26
1773.88 28
1773.98 31
1774.07 35
1774.17 40
1774.27 44
1774.36 48
1774.46 51
1774.56 54
1774.65 57
1774.75 60
1774.85 63
1774.94 65
1775.04 67
1775.13 68
1775.23 67
1775.33 65
1775.42 62
1775.52 58
1775.62 53
1775.71 48
1775.81 43
1775.91 38
1776.00 33
1776.10 30
1776.20 27
1776.29 25
1776.39 23
1776.49 22
1776.58 22
1776.68 22
1776.78 22
1776.87 22
1776.97 23
1777.07 23
1777.16 22
1777.26 22
1777.36 21
1777.45 21
1777.55 22
1777.65 23
1777.74 25
1777.84 28
1777.94 32
1778.03 36
1778.13 40
1778.23 43
1778.32 45
1778.42 48
1778.52 49
1778.61 50
1778.71 49
1778.81 48
1778.90 47
1779.00 44
1779.10 42
1779.19 39
1779.29 37
1779.39 36
1779.48 36
1779.58 35
1779.68 35
1779.77 35
1779.87 35
1779.97 34
1780.06 34
1780.16 33
1780.26 32
1780.35 31
1780.45 31
1780.55 31
1780.64 31
1780.74 31
1780.84 31
1780.93 31
1781.03 31
1781.13 31
1781.22 31
1781.32 31
1781.42 31
1781.51 32
1781.61 33
1781.71 34
1781.80 35
1781.90 36
1782.00 37
1782.09 37
1782.19 37
1782.29 36
1782.39 35
1782.48 34
1782.58 35
1782.68 37
1782.77 40
1782.87 44
1782.97 49
1783.06 53
1783.16 55
1783.26 55
1783.35 53
1783.45 50
1783.55 45
1783.64 40
1783.74 34
1783.84 30
1783.93 25
1784.03 20
1784.13 15
1784.22 9
1784.32 4
1784.42 0
1784.51 0
1784.61 0
1784.71 0
1784.81 0
1784.90 0
1785.00 0
1785.10 0
1785.19 0
1785.29 0
1785.39 0
1785.48 1
1785.58 4
1785.68 9
1785.77 15
1785.87 21
1785.97 27
1786.06 32
1786.16 35
1786.26 38
1786.35 39
1786.45 39
1786.55 38
1786.65 36
1786.74 34
1786.84 33
1786.94 31
1787.03 30
1787.13 29
1787.23 28
1787.32 26
1787.42 25
1787.52 23
1787.61 22
1787.71 21
1787.81 22
1787.91 23
1788.00 24
1788.10 26
1788.20 26
1788.29 25
1788.39 23
1788.49 20
1788.58 17
1788.68 16
1788.78 16
1788.87 18
1788.97 22
1789.07 26
1789.17 31
1789.26 34
1789.36 36
1789.46 37
1789.55 37
1789.65 37
1789.75 39
1789.84 41
1789.94 43
1790.04 46
1790.13 49
1790.23 50
1790.33 48
1790.43 45
1790.52 41
1790.62 36
1790.72 31
1790.81 27
1790.91 24
1791.01 23
1791.10 22
1791.20 21
1791.30 20
1791.40 19
1791.49 18
1791.59 18
1791.69 18
1791.78 20
1791.88 22
1791.98 25
1792.07 27
1792.17 28
1792.27 28
1792.37 28
1792.46 28
1792.56 29
1792.66 31
1792.75 35
1792.85 40
1792.95 45
1793.05 51
1793.14 55
1793.24 58
1793.34 59
1793.43 58
1793.53 54
1793.63 50
1793.72 44
1793.82 39
1793.92 33
1794.02 28
1794.11 22
1794.21 16
1794.31 10
1794.40 5
1794.50 0
1794.60 0
1794.70 0
1794.79 0
1794.89 0
1794.99 5
1795.08 11
1795.18 18
1795.28 23
1795.38 26
1795.47 27
1795.57 26
1795.67 25
1795.76 24
1795.86 23
1795.96 24
1796.06 26
1796.15 29
1796.25 31
1796.35 32
1796.44 32
1796.54 30
1796.64 27
1796.74 22
1796.83 17
1796.93 12
1797.03 7
1797.12 4
1797.22 2
1797.32 1
1797.42 1
1797.51 2
1797.61 4
1797.71 5
1797.80 8
1797.90 12
1798.00 17
1798.10 23
1798.19 29
1798.29 36
1798.39 42
1798.48 45
1798.58 46
1798.68 44
1798.78 39
1798.87 33
1798.97 25
1799.07 17
1799.17 10
1799.26 4
1799.36 0
1799.46 0
1799.55 0
1799.65 0
1799.75 2
1799.85 9
1799.94 16
1800.04 25
1800.14 33
1800.23 40
1800.33 45
1800.43 48
1800.53 48
1800.62 46
1800.72 43
1800.82 40
1800.92 36
1801.01 32
1801.11 28
1801.21 25
1801.30 22
1801.40 19
1801.50 16
1801.60 13
1801.69 9
1801.79 6
1801.89 2
1801.99 0
1802.08 0
1802.18 0
1802.28 0
1802.38 0
1802.47 2
1802.57 7
1802.67 11
1802.76 16
1802.86 19
1802.96 23
1803.06 26
1803.15 29
1803.25 33
1803.35 37
1803.45 41
1803.54 46
1803.64 50
1803.74 53
1803.83 55
1803.93 54
1804.03 52
1804.13 48
1804.22 42
1804.32 35
1804.42 28
1804.52 22
1804.61 17
1804.71 13
1804.81 12
1804.91 13
1805.00 16
1805.10 19
1805.20 23
1805.30 26
1805.39 28
1805.49 30
1805.59 30
1805.69 29
1805.78 28
1805.88 25
1805.98 21
1806.07 17
1806.17 12
1806.27 8
1806.37 4
1806.46 2
1806.56 0
1806.66 0
1806.76 0
1806.85 0
1806.95 0
1807.05 0
1807.15 0
1807.24 0
1807.34 0
1807.44 0
1807.54 5
1807.63 10
1807.73 16
1807.83 22
1807.93 26
1808.02 29
1808.12 30
1808.22 31
1808.32 31
1808.41 32
1808.51 33
1808.61 36
1808.71 39
1808.80 42
1808.90 45
1809.00 46
1809.10 46
1809.19 45
1809.29 43
1809.39 42
1809.49 41
1809.58 43
1809.68 46
1809.78 50
1809.88 54
1809.97 57
1810.07 58
1810.17 57
1810.27 53
1810.36 47
1810.46 41
1810.56 34
1810.66 29
1810.75 25
1810.85 24
1810.95 25
1811.05 27
1811.14 31
1811.24 34
1811.34 37
1811.44 39
1811.53 40
1811.63 39
1811.73 37
1811.83 35
1811.92 34
1812.02 34
1812.12 35
1812.22 38
1812.31 42
1812.41 46
1812.51 49
1812.61 50
1812.70 49
1812.80 46
1812.90 42
1813.00 37
1813.09 32
1813.19 29
1813.29 27
1813.39 27
1813.49 29
1813.58 31
1813.68 33
1813.78 34
1813.88 35
1813.97 35
1814.07 34
1814.17 33
1814.27 33
1814.36 34
1814.46 35
1814.56 37
1814.66 39
1814.75 40
1814.85 42
1814.95 42
1815.05 43
1815.15 44
1815.24 45
1815.34 46
1815.44 49
1815.54 52
1815.63 55
1815.73 57
1815.83 58
1815.93 58
1816.02 56
1816.12 52
1816.22 46
1816.32 41
1816.41 36
1816.51 33
1816.61 31
1816.71 32
1816.81 34
1816.90 37
1817.00 40
1817.10 42
1817.20 43
1817.29 43
1817.39 43
1817.49 42
1817.59 40
1817.68 38
1817.78 36
1817.88 32
1817.98 28
1818.08 24
1818.17 21
1818.27 20
1818.37 21
1818.47 24
1818.56 30
1818.66 38
1818.76 47
1818.86 58
1818.96 68
1819.05 79
1819.15 88
1819.25 97
1819.35 105
1819.44 111
1819.54 115
1819.64 118
1819.74 119
1819.84 119
1819.93 118
1820.03 116
1820.13 114
1820.23 111
1820.32 109
1820.42 105
1820.52 101
1820.62 97
1820.72 93
1820.81 88
1820.91 84
1821.01 81
1821.11 79
1821.20 78
1821.30 76
1821.40 74
1821.50 71
1821.60 67
1821.69 63
1821.79 58
1821.89 53
1821.99 48
1822.09 44
1822.18 41
1822.28 40
1822.38 40
1822.48 41
1822.57 42
1822.67 45
1822.77 47
1822.87 48
1822.97 49
1823.06 48
1823.16 47
1823.26 44
1823.36 41
1823.46 38
1823.55 36
1823.65 35
1823.75 36
1823.85 38
1823.94 40
1824.04 44
1824.14 48
1824.24 51
1824.34 53
1824.43 54
1824.53 53
1824.63 51
1824.73 48
1824.83 46
1824.92 44
1825.02 42
1825.12 41
1825.22 41
1825.32 42
1825.41 42
1825.51 44
1825.61 46
1825.71 48
1825.80 50
1825.90 53
1826.00 55
1826.10 56
1826.20 56
1826.29 55
1826.39 54
1826.49 52
1826.59 50
1826.69 48
1826.78 46
1826.88 44
1826.98 42
1827.08 40
1827.18 38
1827.27 37
1827.37 37
1827.47 38
1827.57 40
1827.67 42
1827.76 43
1827.86 44
1827.96 44
1828.06 43
1828.16 40
1828.25 37
1828.35 34
1828.45 32
1828.55 30
1828.65 29
1828.74 28
1828.84 27
1828.94 26
1829.04 25
1829.14 23
1829.23 22
1829.33 20
1829.43 19
1829.53 17
1829.63 16
1829.72 14
1829.82 13
1829.92 12
1830.02 12
1830.12 13
1830.21 16
1830.31 20
1830.41 24
1830.51 30
1830.61 34
1830.71 38
1830.80 41
1830.90 43
1831.00 43
1831.10 44
1831.20 44
1831.29 46
1831.39 50
1831.49 55
1831.59 62
1831.69 68
1831.78 74
1831.88 77
1831.98 79
1832.08 77
1832.18 74
1832.27 68
1832.37 63
1832.47 57
1832.57 51
1832.67 47
1832.77 44
1832.86 41
1832.96 39
1833.06 37
1833.16 36
1833.26 34
1833.35 33
1833.45 32
1833.55 32
1833.65 32
1833.75 34
1833.84 38
1833.94 43
1834.04 50
1834.14 57
1834.24 65
1834.34 71
1834.43 76
1834.53 79
1834.63 81
1834.73 81
1834.83 81
1834.92 80
1835.02 80
1835.12 79
1835.22 77
1835.32 73
1835.42 68
1835.51 60
1835.61 52
1835.71 43
1835.81 35
1835.91 29
1836.00 25
1836.10 23
1836.20 23
1836.30 24
1836.40 25
1836.50 26
1836.59 27
1836.69 26
1836.79 25
1836.89 24
1836.99 23
1837.09 23
1837.18 24
1837.28 25
1837.38 28
1837.48 31
1837.58 33
1837.67 35
1837.77 36
1837.87 36
1837.97 37
1838.07 38
1838.17 39
1838.26 41
1838.36 44
1838.46 47
1838.56 50
1838.66 53
1838.76 54
1838.85 55
1838.95 55
1839.05 55
1839.15 54
1839.25 54
1839.35 54
1839.44 53
1839.54 52
1839.64 51
1839.74 49
1839.84 46
1839.94 42
1840.03 39
1840.13 37
1840.23 36
1840.33 37
1840.43 39
1840.53 42
1840.62 44
1840.72 47
1840.82 48
1840.92 47
1841.02 45
1841.12 42
1841.21 39
1841.31 35
1841.41 32
1841.51 29
1841.61 28
1841.71 27
1841.80 28
1841.90 30
1842.00 34
1842.10 38
1842.20 42
1842.30 46
1842.39 48
1842.49 49
1842.59 49
1842.69 47
1842.79 44
1842.89 40
1842.98 37
1843.08 35
1843.18 34
1843.28 34
1843.38 36
1843.48 38
1843.58 41
1843.67 44
1843.77 47
1843.87 49
1843.97 50
1844.07 50
1844.17 50
1844.26 50
1844.36 50
1844.46 51
1844.56 53
1844.66 55
1844.76 56
1844.85 57
1844.95 57
1845.05 57
1845.15 56
1845.25 55
1845.35 56
1845.45 58
1845.54 61
1845.64 64
1845.74 68
1845.84 70
1845.94 69
1846.04 66
1846.13 61
1846.23 56
1846.33 51
1846.43 47
1846.53 45
1846.63 46
1846.73 48
1846.82 50
1846.92 53
1847.02 55
1847.12 56
1847.22 56
1847.32 57
1847.42 59
1847.51 62
1847.61 65
1847.71 68
1847.81 70
1847.91 70
1848.01 68
1848.11 63
1848.20 56
1848.30 48
1848.40 42
1848.50 37
1848.60 34
1848.70 35
1848.79 38
1848.89 41
1848.99 45
1849.09 47
1849.19 47
1849.29 44
1849.39 40
1849.48 34
1849.58 29
1849.68 25
1849.78 24
1849.88 26
1849.98 30
1850.08 36
1850.17 43
1850.27 50
1850.37 56
1850.47 60
1850.57 63
1850.67 64
1850.77 65
1850.87 65
1850.96 64
1851.06 63
1851.16 60
1851.26 57
1851.36 54
1851.46 51
1851.56 50
1851.65 49
1851.75 50
1851.85 51
1851.95 52
1852.05 51
1852.15 48
1852.25 44
1852.34 37
1852.44 29
1852.54 20
1852.64 12
1852.74 5
1852.84 0
1852.94 0
1853.04 0
1853.13 0
1853.23 0
1853.33 0
1853.43 0
1853.53 0
1853.63 0
1853.73 0
1853.82 5
1853.92 12
1854.02 21
1854.12 30
1854.22 39
1854.32 46
1854.42 51
1854.52 53
1854.61 53
1854.71 50
1854.81 46
1854.91 41
1855.01 36
1855.11 30
1855.21 25
1855.31 21
1855.40 17
1855.50 15
1855.60 12
1855.70 10
1855.80 8
1855.90 7
1856.00 7
1856.10 7
1856.19 8
1856.29 10
1856.39 13
1856.49 16
1856.59 20
1856.69 23
1856.79 25
1856.89 26
1856.98 26
1857.08 23
1857.18 20
1857.28 15
1857.38 10
1857.48 4
1857.58 0
1857.68 0
1857.77 0
1857.87 0
1857.97 0
1858.07 0
1858.17 0
1858.27 1
1858.37 8
1858.47 14
1858.56 20
1858.66 25
1858.76 28
1858.86 29
1858.96 29
1859.06 29
1859.16 29
1859.26 31
1859.36 34
1859.45 37
1859.55 40
1859.65 43
1859.75 44
1859.85 43
1859.95 39
1860.05 34
1860.15 27
1860.25 19
1860.34 12
1860.44 6
1860.54 2
1860.64 2
1860.74 4
1860.84 9
1860.94 15
1861.04 22
1861.13 28
1861.23 33
1861.33 35
1861.43 36
1861.53 34
1861.63 32
1861.73 29
1861.83 27
1861.93 25
1862.02 24
1862.12 23
1862.22 23
1862.32 22
1862.42 22
1862.52 22
1862.62 21
1862.72 22
1862.82 23
1862.92 26
1863.01 31
1863.11 37
1863.21 43
1863.31 49
1863.41 53
1863.51 57
1863.61 58
1863.71 58
1863.81 56
1863.90 53
1864.00 50
1864.10 45
1864.20 41
1864.30 36
1864.40 33
1864.50 31
1864.60 31
1864.70 36
1864.80 42
1864.89 51
1864.99 61
1865.09 69
1865.19 76
1865.29 81
1865.39 84
1865.49 84
1865.59 84
1865.69 83
1865.79 82
1865.88 81
1865.98 81
1866.08 81
1866.18 82
1866.28 83
1866.38 85
1866.48 87
1866.58 89
1866.68 90
1866.78 88
1866.87 83
1866.97 75
1867.07 65
1867.17 54
1867.27 43
1867.37 33
1867.47 27
1867.57 24
1867.67 27
1867.77 33
1867.87 43
1867.96 55
1868.06 66
1868.16 75
1868.26 81
1868.36 84
1868.46 84
1868.56 81
1868.66 76
1868.76 70
1868.86 62
1868.95 54
1869.05 47
1869.15 40
1869.25 35
1869.35 32
1869.45 31
1869.55 32
1869.65 34
1869.75 36
1869.85 38
1869.95 40
1870.05 40
1870.14 39
1870.24 37
1870.34 36
1870.44 35
1870.54 36
1870.64 36
1870.74 37
1870.84 37
1870.94 37
1871.04 35
1871.14 31
1871.23 28
1871.33 24
1871.43 21
1871.53 20
1871.63 19
1871.73 19
1871.83 19
1871.93 19
1872.03 17
1872.13 16
1872.23 14
1872.33 13
1872.42 12
1872.52 13
1872.62 14
1872.72 15
1872.82 16
1872.92 16
1873.02 15
1873.12 14
1873.22 12
1873.32 9
1873.42 7
1873.52 4
1873.62 2
1873.71 0
1873.81 0
1873.91 0
1874.01 0
1874.11 0
1874.21 2
1874.31 6
1874.41 12
1874.51 19
1874.61 27
1874.71 36
1874.81 45
1874.91 53
1875.00 60
1875.10 67
1875.20 72
1875.30 76
1875.40 80
1875.50 83
1875.60 86
1875.70 88
1875.80 89
1875.90 89
1876.00 89
1876.10 87
1876.20 85
1876.29 82
1876.39 79
1876.49 74
1876.59 69
1876.69 63
1876.79 56
1876.89 50
1876.99 44
1877.09 39
1877.19 37
1877.29 38
1877.39 40
1877.49 45
1877.59 50
1877.69 55
1877.78 59
1877.88 63
1877.98 65
1878.08 67
1878.18 67
1878.28 67
1878.38 66
1878.48 66
1878.58 65
1878.68 65
1878.78 65
1878.88 64
1878.98 64
1879.08 63
1879.18 64
1879.27 65
1879.37 66
1879.47 69
1879.57 73
1879.67 76
1879.77 78
1879.87 79
1879.97 76
1880.07 72
1880.17 66
1880.27 58
1880.37 51
1880.47 46
1880.57 42
1880.67 41
1880.77 42
1880.86 44
1880.96 46
1881.06 49
1881.16 51
1881.26 52
1881.36 52
1881.46 51
1881.56 50
1881.66 47
1881.76 43
1881.86 39
1881.96 34
1882.06 30
1882.16 27
1882.26 26
1882.36 27
1882.46 31
1882.56 36
1882.65 42
1882.75 49
1882.85 55
1882.95 60
1883.05 64
1883.15 68
1883.25 69
1883.35 70
1883.45 70
1883.55 70
1883.65 70
1883.75 70
1883.85 70
1883.95 71
1884.05 71
1884.15 70
1884.25 67
1884.35 62
1884.45 56
1884.54 48
1884.64 40
1884.74 32
1884.84 26
1884.94 21
1885.04 18
1885.14 16
1885.24 15
1885.34 15
1885.44 13
1885.54 12
1885.64 9
1885.74 5
1885.84 0
1885.94 0
1886.04 0
1886.14 0
1886.24 0
1886.34 0
1886.44 0
1886.54 0
1886.63 2
1886.73 7
1886.83 11
1886.93 15
1887.03 17
1887.13 20
1887.23 23
1887.33 26
1887.43 31
1887.53 36
1887.63 41
1887.73 46
1887.83 51
1887.93 56
1888.03 59
1888.13 61
1888.23 62
1888.33 62
1888.43 60
1888.53 57
1888.63 52
1888.73 46
1888.83 41
1888.93 36
1889.02 33
1889.12 31
1889.22 31
1889.32 32
1889.42 34
1889.52 36
1889.62 39
1889.72 41
1889.82 44
1889.92 46
1890.02 47
1890.12 48
1890.22 48
1890.32 48
1890.42 47
1890.52 45
1890.62 43
1890.72 41
1890.82 39
1890.92 38
1891.02 38
1891.12 38
1891.22 38
1891.32 38
1891.42 38
1891.52 38
1891.62 38
1891.72 38
1891.82 39
1891.92 40
1892.01 41
1892.11 42
1892.21 43
1892.31 45
1892.41 46
1892.51 47
1892.61 48
1892.71 50
1892.81 52
1892.91 56
1893.01 59
1893.11 62
1893.21 66
1893.31 69
1893.41 72
1893.51 75
1893.61 78
1893.71 80
1893.81 82
1893.91 83
1894.01 82
1894.11 80
1894.21 77
1894.31 73
1894.41 69
1894.51 64
1894.61 59
1894.71 55
1894.81 51
1894.91 48
1895.01 44
1895.11 41
1895.21 39
1895.31 37
1895.41 35
1895.51 35
1895.61 35
1895.71 35
1895.81 36
1895.91 36
1896.00 36
1896.10 35
1896.20 34
1896.30 33
1896.40 33
1896.50 32
1896.60 33
1896.70 34
1896.80 37
1896.90 40
1897.00 45
1897.10 50
1897.20 55
1897.30 59
1897.40 62
1897.50 63
1897.60 61
1897.70 58
1897.80 53
1897.90 46
1898.00 41
1898.10 36
1898.20 33
1898.30 32
1898.40 33
1898.50 37
1898.60 42
1898.70 49
1898.80 56
1898.90 63
1899.00 69
1899.10 73
1899.20 75
1899.30 74
1899.40 71
1899.50 67
1899.60 63
1899.70 58
1899.80 55
1899.90 53
1900.00 51
1900.10 49
1900.20 47
1900.30 44
1900.40 41
1900.50 37
1900.60 33
1900.70 28
1900.80 23
1900.90 18
1901.00 14
1901.10 9
1901.20 5
1901.30 1
1901.40 0
1901.50 0
1901.60 0
1901.70 0
1901.80 0
1901.90 0
1902.00 0
1902.10 0
1902.20 4
1902.30 10
1902.40 16
1902.50 20
1902.60 23
1902.70 23
1902.80 22
1902.90 20
1903.00 17
1903.10 14
1903.20 11
1903.30 8
1903.40 6
1903.50 4
1903.60 2
1903.70 2
1903.80 2
1903.90 3
1904.00 6
1904.10 9
1904.20 12
1904.30 14
1904.40 15
1904.50 15
1904.60 13
1904.70 10
1904.80 6
1904.90 3
1905.00 0
1905.10 0
1905.20 0
1905.30 0
1905.40 0
1905.50 0
1905.60 3
1905.70 8
1905.80 14
1905.90 19
1906.00 22
1906.10 24
1906.20 23
1906.30 21
1906.40 20
1906.50 20
1906.60 24
1906.70 31
1906.80 40
1906.90 51
1907.00 62
1907.10 72
1907.20 79
1907.30 83
1907.40 84
1907.50 82
1907.60 79
1907.70 74
1907.80 70
1907.90 65
1908.00 62
1908.10 59
1908.20 56
1908.30 54
1908.40 51
1908.50 49
1908.60 47
1908.70 45
1908.80 43
1908.90 42
1909.00 41
1909.10 40
1909.20 39
1909.30 38
1909.40 36
1909.50 33
1909.60 31
1909.70 28
1909.80 25
1909.90 23
1910.00 21
1910.10 20
1910.20 20
1910.30 20
1910.40 22
1910.50 25
1910.60 29
1910.70 33
1910.81 37
1910.91 41
1911.01 43
1911.11 46
1911.21 48
1911.31 49
1911.41 50
1911.51 51
1911.61 50
1911.71 49
1911.81 47
1911.91 44
1912.01 40
1912.11 37
1912.21 35
1912.31 34
1912.41 35
1912.51 38
1912.61 42
1912.71 47
1912.81 52
1912.91 56
1913.01 58
1913.11 59
1913.21 58
1913.31 56
1913.41 54
1913.51 51
1913.61 49
1913.71 48
1913.81 48
1913.91 50
1914.01 53
1914.11 58
1914.21 65
1914.31 71
1914.41 78
1914.51 83
1914.61 87
1914.71 91
1914.82 93
1914.92 96
1915.02 100
1915.12 105
1915.22 110
1915.32 115
1915.42 119
1915.52 121
1915.62 122
1915.72 122
1915.82 121
1915.92 122
1916.02 124
1916.12 129
1916.22 136
1916.32 145
1916.42 153
1916.52 161
1916.62 166
1916.72 171
1916.82 174
1916.92 176
1917.02 179
1917.12 184
1917.22 188
1917.32 194
1917.42 198
1917.52 200
1917.62 200
1917.72 198
1917.83 193
1917.93 187
1918.03 182
1918.13 179
1918.23 179
1918.33 184
1918.43 191
1918.53 201
1918.63 212
1918.73 221
1918.83 227
1918.93 230
1919.03 228
1919.13 223
1919.23 215
1919.33 207
1919.43 200
1919.53 193
1919.63 189
1919.73 184
1919.83 179
1919.93 172
1920.03 163
1920.13 150
1920.24 135
1920.34 118
1920.44 102
1920.54 88
1920.64 77
1920.74 69
1920.84 64
1920.94 61
1921.04 62
1921.14 63
1921.24 66
1921.34 68
1921.44 70
1921.54 70
1921.64 69
1921.74 67
1921.84 64
1921.94 62
1922.04 61
1922.14 61
1922.24 62
1922.34 63
1922.45 63
1922.55 62
1922.65 61
1922.75 58
1922.85 56
1922.95 54
1923.05 55
1923.15 58
1923.25 64
1923.35 71
1923.45 79
1923.55 87
1923.65 94
1923.75 99
1923.85 102
1923.95 103
1924.05 102
1924.15 101
1924.25 99
1924.36 97
1924.46 94
1924.56 91
1924.66 87
1924.76 82
1924.86 76
1924.96 69
1925.06 63
1925.16 57
1925.26 53
1925.36 51
1925.46 51
1925.56 51
1925.66 52
1925.76 53
1925.86 54
1925.96 53
1926.07 53
1926.17 53
1926.27 54
1926.37 56
1926.47 58
1926.57 61
1926.67 63
1926.77 63
1926.87 62
1926.97 60
1927.07 57
1927.17 53
1927.27 49
1927.37 45
1927.47 41
1927.57 37
1927.68 33
1927.78 30
1927.88 26
1927.98 23
1928.08 19
1928.18 15
1928.28 11
1928.38 7
1928.48 3
1928.58 0
1928.68 0
1928.78 0
1928.88 0
1928.98 5
1929.08 11
1929.18 19
1929.29 28
1929.39 37
1929.49 46
1929.59 54
1929.69 60
1929.79 64
1929.89 66
1929.99 67
1930.09 66
1930.19 63
1930.29 60
1930.39 56
1930.49 52
1930.59 49
1930.70 47
1930.80 47
1930.90 48
1931.00 50
1931.10 55
1931.20 61
1931.30 68
1931.40 74
1931.50 80
1931.60 83
1931.70 83
1931.80 81
1931.90 75
1932.00 67
1932.11 59
1932.21 51
1932.31 45
1932.41 41
1932.51 39
1932.61 38
1932.71 37
1932.81 36
1932.91 34
1933.01 33
1933.11 31
1933.21 31
1933.31 32
1933.42 35
1933.52 40
1933.62 44
1933.72 48
1933.82 50
1933.92 51
1934.02 49
1934.12 46
1934.22 41
1934.32 37
1934.42 33
1934.52 30
1934.63 30
1934.73 31
1934.83 35
1934.93 42
1935.03 50
1935.13 59
1935.23 67
1935.33 73
1935.43 77
1935.53 78
1935.63 77
1935.73 73
1935.84 69
1935.94 64
1936.04 60
1936.14 57
1936.24 54
1936.34 51
1936.44 47
1936.54 43
1936.64 37
1936.74 29
1936.84 20
1936.94 10
1937.05 0
1937.15 0
1937.25 0
1937.35 0
1937.45 0
1937.55 0
1937.65 0
1937.75 0
1937.85 0
1937.95 9
1938.05 19
1938.16 28
1938.26 37
1938.36 45
1938.46 53
1938.56 58
1938.66 63
1938.76 66
1938.86 67
1938.96 66
1939.06 64
1939.16 60
1939.27 55
1939.37 50
1939.47 44
1939.57 39
1939.67 36
1939.77 35
1939.87 36
1939.97 38
1940.07 40
1940.17 42
1940.28 44
1940.38 44
1940.48 43
1940.58 40
1940.68 38
1940.78 34
1940.88 31
1940.98 27
1941.08 23
1941.18 19
1941.28 16
1941.39 12
1941.49 9
1941.59 6
1941.69 4
1941.79 4
1941.89 5
1941.99 8
1942.09 13
1942.19 20
1942.30 26
1942.40 31
1942.50 35
1942.60 37
1942.70 36
1942.80 34
1942.90 31
1943.00 28
1943.10 26
1943.20 24
1943.31 24
1943.41 23
1943.51 22
1943.61 21
1943.71 19
1943.81 17
1943.91 16
1944.01 15
1944.11 17
1944.21 19
1944.32 22
1944.42 24
1944.52 25
1944.62 25
1944.72 23
1944.82 21
1944.92 20
1945.02 20
1945.12 22
1945.23 25
1945.33 29
1945.43 32
1945.53 35
1945.63 37
1945.73 37
1945.83 36
1945.93 35
1946.03 34
1946.14 33
1946.24 33
1946.34 34
1946.44 36
1946.54 40
1946.64 45
1946.74 50
1946.84 55
1946.94 60
1947.05 64
1947.15 66
1947.25 66
1947.35 66
1947.45 64
1947.55 63
1947.65 62
1947.75 62
1947.86 62
1947.96 61
1948.06 59
1948.16 57
1948.26 54
1948.36 50
1948.46 47
1948.56 44
1948.66 42
1948.77 41
1948.87 41
1948.97 41
1949.07 40
1949.17 37
1949.27 33
1949.37 28
1949.47 22
1949.58 16
1949.68 11
1949.78 9
1949.88 9
1949.98 11
1950.08 15
1950.18 20
1950.28 25
1950.38 30
1950.49 34
1950.59 38
1950.69 42
1950.79 46
1950.89 50
1950.99 52
1951.09 53
1951.19 52
1951.30 49
1951.40 45
1951.50 42
1951.60 39
1951.70 39
1951.80 39
1951.90 41
1952.00 43
1952.11 43
1952.21 41
1952.31 37
1952.41 32
1952.51 28
1952.61 25
1952.71 25
1952.82 26
1952.92 30
1953.02 34
1953.12 39
1953.22 42
1953.32 44
1953.42 45
1953.52 45
1953.63 45
1953.73 44
1953.83 44
1953.93 44
1954.03 46
1954.13 49
1954.23 53
1954.33 58
1954.44 64
1954.54 71
1954.64 77
1954.74 83
1954.84 86
1954.94 87
1955.04 85
1955.15 80
1955.25 74
1955.35 66
1955.45 58
1955.55 51
1955.65 46
1955.75 43
1955.86 42
1955.96 44
1956.06 47
1956.16 51
1956.26 55
1956.36 57
1956.46 57
1956.56 55
1956.67 51
1956.77 46
1956.87 41
1956.97 37
1957.07 35
1957.17 36
1957.27 38
1957.38 43
1957.48 48
1957.58 53
1957.68 58
1957.78 60
1957.88 62
1957.98 63
1958.09 64
1958.19 65
1958.29 67
1958.39 67
1958.49 67
1958.59 66
1958.69 64
1958.80 60
1958.90 55
1959.00 48
1959.10 41
1959.20 33
1959.30 24
1959.40 17
1959.51 11
1959.61 8
1959.71 9
1959.81 13
1959.91 21
1960.01 31
1960.11 41
1960.22 51
1960.32 58
1960.42 62
1960.52 65
1960.62 65
1960.72 65
1960.83 65
1960.93 65
1961.03 65
1961.13 65
1961.23 63
1961.33 61
1961.43 57
1961.54 52
1961.64 47
1961.74 42
1961.84 38
1961.94 37
1962.04 38
1962.15 42
1962.25 48
1962.35 54
1962.45 61
1962.55 66
1962.65 69
1962.75 69
1962.86 67
1962.96 64
1963.06 61
1963.16 59
1963.26 58
1963.36 57
1963.47 58
1963.57 59
1963.67 59
1963.77 58
1963.87 56
1963.97 53
1964.07 50
1964.18 46
1964.28 44
1964.38 43
1964.48 44
1964.58 47
1964.68 50
1964.79 55
1964.89 59
1964.99 63
1965.09 67
1965.19 70
1965.29 74
1965.40 79
1965.50 84
1965.60 88
1965.70 92
1965.80 94
1965.90 94
1966.01 93
1966.11 90
1966.21 85
1966.31 80
1966.41 75
1966.51 71
1966.62 67
1966.72 64
1966.82 62
1966.92 60
1967.02 58
1967.12 55
1967.23 52
1967.33 48
1967.43 44
1967.53 40
1967.63 36
1967.73 31
1967.84 27
1967.94 23
1968.04 20
1968.14 18
1968.24 18
1968.34 19
1968.45 22
1968.55 26
1968.65 30
1968.75 34
1968.85 36
1968.95 37
1969.06 36
1969.16 36
1969.26 35
1969.36 36
1969.46 38
1969.56 40
1969.67 44
1969.77 47
1969.87 50
1969.97 51
1970.07 51
1970.17 50
1970.28 49
1970.38 47
1970.48 46
1970.58 45
1970.68 45
1970.78 45
1970.89 44
1970.99 43
1971.09 42
1971.19 40
1971.29 39
1971.40 39
1971.50 40
1971.60 44
1971.70 48
1971.80 53
1971.90 57
1972.01 61
1972.11 64
1972.21 66
1972.31 66
1972.41 66
1972.52 66
1972.62 65
1972.72 63
1972.82 61
1972.92 58
1973.02 54
1973.13 48
1973.23 42
1973.33 37
1973.43 33
1973.53 31
1973.64 31
1973.74 33
1973.84 36
1973.94 40
1974.04 44
1974.14 48
1974.25 50
1974.35 51
1974.45 51
1974.55 50
1974.65 49
1974.76 49
1974.86 49
1974.96 51
1975.06 53
1975.16 57
1975.26 61
1975.37 64
1975.47 68
1975.57 70
1975.67 71
1975.77 70
1975.88 68
1975.98 64
1976.08 60
1976.18 56
1976.28 53
1976.39 53
1976.49 54
1976.59 57
1976.69 61
1976.79 64
1976.90 66
1977.00 67
1977.10 65
1977.20 62
1977.30 58
1977.40 53
1977.51 48
1977.61 44
1977.71 40
1977.81 37
1977.91 36
1978.02 36
1978.12 38
1978.22 42
1978.32 46
1978.42 51
1978.53 54
1978.63 57
1978.73 58
1978.83 57
1978.93 55
1979.04 53
1979.14 52
1979.24 52
1979.34 53
1979.44 55
1979.55 57
1979.65 58
1979.75 57
1979.85 53
1979.95 47
1980.06 41
1980.16 35
1980.26 30
1980.36 26
1980.46 23
1980.57 21
1980.67 19
1980.77 17
1980.87 15
1980.97 13
1981.08 12
1981.18 13
1981.28 16
1981.38 20
1981.48 25
1981.59 29
1981.69 32
1981.79 32
1981.89 31
1981.99 28
1982.10 24
1982.20 21
1982.30 18
1982.40 16
1982.50 15
1982.61 15
1982.71 15
1982.81 14
1982.91 14
1983.01 13
1983.12 10
1983.22 7
1983.32 3
1983.42 0
1983.53 0
1983.63 0
1983.73 0
1983.83 0
1983.93 0
1984.04 0
1984.14 1
1984.24 10
1984.34 18
1984.44 25
1984.55 29
1984.65 31
1984.75 31
1984.85 29
1984.95 26
1985.06 23
1985.16 21
1985.26 20
1985.36 21
1985.47 23
1985.57 26
1985.67 30
1985.77 34
1985.87 38
1985.98 41
1986.08 41
1986.18 39
1986.28 34
1986.38 26
1986.49 18
1986.59 9
1986.69 1
1986.79 0
1986.90 0
1987.00 0
1987.10 0
1987.20 0
1987.30 0
1987.41 2
1987.51 7
1987.61 12
1987.71 17
1987.81 22
1987.92 27
1988.02 33
1988.12 38
1988.22 44
1988.33 49
1988.43 54
1988.53 58
1988.63 62
1988.73 67
1988.84 72
1988.94 76
1989.04 81
1989.14 84
1989.25 85
1989.35 85
1989.45 83
1989.55 81
1989.65 77
1989.76 73
1989.86 69
1989.96 65
1990.06 60
1990.17 54
1990.27 48
1990.37 41
1990.47 35
1990.58 30
1990.68 27
1990.78 25
1990.88 25
1990.98 27
1991.09 30
1991.19 33
1991.29 36
1991.39 38
1991.50 41
1991.60 43
1991.70 45
1991.80 48
1991.90 52
1992.01 57
1992.11 63
1992.21 69
1992.31 73
1992.42 76
1992.52 76
1992.62 74
1992.72 68
1992.83 61
1992.93 54
1993.03 47
1993.13 42
1993.24 38
1993.34 38
1993.44 39
1993.54 42
1993.64 45
1993.75 48
1993.85 51
1993.95 53
1994.05 54
1994.16 53
1994.26 51
1994.36 48
1994.46 45
1994.57 41
1994.67 37
1994.77 34
1994.87 32
1994.98 30
1995.08 30
1995.18 31
1995.28 33
1995.38 34
1995.49 35
1995.59 35
1995.69 34
1995.79 31
1995.90 28
1996.00 25
1996.10 21
1996.20 18
1996.31 15
1996.41 13
1996.51 10
1996.61 9
1996.72 8
1996.82 9
1996.92 12
1997.02 16
1997.13 21
1997.23 27
1997.33 31
1997.43 34
1997.54 35
1997.64 36
1997.74 35
1997.84 35
1997.95 35
1998.05 35
1998.15 35
1998.25 35
1998.36 33
1998.46 31
1998.56 28
1998.66 25
1998.76 21
1998.87 18
1998.97 15
1999.07 13
1999.17 13
1999.28 15
1999.38 18
1999.48 23
1999.58 29
1999.69 35
1999.79 40
1999.89 45
1999.99 49
2000.10 52
2000.20 54
2000.30 55
2000.40 56
2000.51 58
2000.61 59
2000.71 62
2000.82 65
2000.92 69
2001.02 74
2001.12 78
2001.23 81
2001.33 83
2001.43 83
2001.53 80
2001.64 76
2001.74 70
2001.84 63
2001.94 56
2002.05 49
2002.15 43
2002.25 38
2002.35 36
2002.46 36
2002.56 39
2002.66 44
2002.76 51
2002.87 58
2002.97 66
2003.07 72
2003.17 76
2003.28 80
2003.38 82
2003.48 85
2003.58 87
2003.69 91
2003.79 94
2003.89 96
2003.99 97
2004.10 97
2004.20 94
2004.30 89
2004.41 82
2004.51 75
2004.61 66
2004.71 57
2004.82 48
2004.92 39
2005.02 32
2005.12 26
2005.23 22
2005.33 20
2005.43 19
2005.53 19
2005.64 19
2005.74 19
2005.84 19
2005.94 19
2006.05 20
2006.15 21
2006.25 24
2006.36 27
2006.46 32
2006.56 37
2006.66 42
2006.77 46
2006.87 50
2006.97 53
2007.07 56
2007.18 57
2007.28 57
2007.38 57
2007.48 58
2007.59 59
2007.69 61
2007.79 64
2007.90 68
2008.00 73
2008.10 77
2008.20 80
2008.31 82
2008.41 82
2008.51 79
2008.61 75
2008.72 69
2008.82 62
2008.92 55
2009.03 48
2009.13 43
2009.23 39
2009.33 39
2009.44 40
2009.54 44
2009.64 49
2009.75 53
2009.85 56
2009.95 56
2010.05 54
2010.16 50
2010.26 46
2010.36 43
2010.46 42
2010.57 43
2010.67 47
2010.77 52
2010.88 58
2010.98 64
2011.08 68
2011.18 71
2011.29 72
2011.39 70
2011.49 68
2011.60 64
2011.70 59
2011.80 54
2011.90 49
2012.01 46
2012.11 43
2012.21 42
2012.31 43
2012.42 45
2012.52 47
2012.62 49
2012.73 49
2012.83 47
2012.93 44
2013.03 39
2013.14 34
2013.24 31
2013.34 29
2013.45 28
2013.55 29
2013.65 30
2013.75 31
2013.86 30
2013.96 28
2014.06 24
2014.17 19
2014.27 15
2014.37 12
2014.47 10
2014.58 10
2014.68 11
2014.78 13
2014.89 16
2014.99 19
2015.09 22
2015.19 24
2015.30 25
2015.40 25
2015.50 24
2015.61 21
2015.71 18
2015.81 15
2015.92 12
2016.02 11
2016.12 12
2016.22 15
2016.33 20
2016.43 27
2016.53 33
2016.64 39
2016.74 44
2016.84 46
2016.94 46
2017.05 45
2017.15 42
2017.25 40
2017.36 37
2017.46 35
2017.56 34
2017.67 35
2017.77 36
2017.87 38
2017.97 40
2018.08 42
2018.18 44
2018.28 45
2018.39 45
2018.49 45
2018.59 44
2018.69 42
2018.80 38
2018.90 34
2019.00 29
2019.11 24
2019.21 18
2019.31 14
2019.42 10
2019.52 9
2019.62 9
2019.72 11
2019.83 15
2019.93 18
2020.03 22
2020.14 25
2020.24 28
2020.34 29
2020.45 31
2020.55 32
2020.65 32
2020.76 32
2020.86 31
2020.96 29
2021.06 26
2021.17 21
2021.27 17
2021.37 13
2021.48 10
2021.58 8
2021.68 8
2021.79 8
2021.89 9
2021.99 9
2022.09 10
2022.20 10
2022.30 11
2022.40 13
2022.51 15
2022.61 17
2022.71 19
2022.82 20
2022.92 19
2023.02 16
2023.13 12
2023.23 7
2023.33 2
2023.44 0
2023.54 0
2023.64 0
2023.74 0
2023.85 0
2023.95 0
2024.05 0
2024.16 0
2024.26 0
2024.36 3
2024.47 7
2024.57 13
2024.67 21
2024.78 30
2024.88 40
2024.98 49
2025.09 58
2025.19 65
2025.29 69
2025.39 71
2025.50 70
2025.60 67
2025.70 62
2025.81 55
2025.91 49
2026.01 42
2026.12 36
2026.22 32
2026.32 30
2026.43 31
2026.53 33
2026.63 38
2026.74 43
2026.84 48
2026.94 51
2027.05 51
2027.15 49
2027.25 44
2027.36 37
2027.46 32
2027.56 28
2027.66 28
2027.77 32
2027.87 38
2027.97 47
2028.08 56
2028.18 64
2028.28 70
2028.39 73
2028.49 73
2028.59 72
2028.70 69
2028.80 65
2028.90 63
2029.01 61
2029.11 61
2029.21 62
2029.32 64
2029.42 66
2029.52 69
2029.63 71
2029.73 73
2029.83 73
2029.94 73
2030.04 71
2030.14 69
2030.25 65
2030.35 61
2030.45 56
2030.56 51
2030.66 46
2030.76 42
2030.87 39
2030.97 37
2031.07 37
2031.18 38
2031.28 40
2031.38 42
2031.49 45
2031.59 46
2031.69 47
2031.80 47
2031.90 46
2032.00 45
2032.11 43
2032.21 42
2032.31 42
2032.42 42
2032.52 42
2032.62 41
2032.73 40
2032.83 39
2032.93 36
2033.04 32
2033.14 28
2033.24 24
2033.35 20
2033.45 18
2033.55 18
2033.66 21
2033.76 26
2033.86 33
2033.97 41
2034.07 48
2034.17 54
2034.28 57
2034.38 58
2034.48 55
2034.59 51
2034.69 45
2034.79 38
2034.90 32
2035.00 25
2035.10 20
2035.21 16
2035.31 14
2035.41 14
2035.52 16
2035.62 20
2035.72 26
2035.83 33
2035.93 40
2036.03 46
2036.14 50
2036.24 52
2036.34 51
2036.45 49
2036.55 46
2036.65 45
2036.76 45
2036.86 48
2036.96 55
2037.07 63
2037.17 73
2037.28 82
2037.38 88
2037.48 92
2037.59 92
2037.69 89
2037.79 84
2037.90 78
2038.00 71
2038.10 64
2038.21 58
2038.31 54
2038.41 50
2038.52 47
2038.62 45
2038.72 44
2038.83 43
2038.93 41
2039.03 40
2039.14 37
2039.24 34
2039.34 31
2039.45 28
2039.55 26
2039.66 26
2039.76 29
2039.86 34
2039.97 43
2040.07 56
2040.17 71
2040.28 88
2040.38 105
2040.48 121
2040.59 135
2040.69 147
2040.79 156
2040.90 163
2041.00 169
2041.11 175
2041.21 180
2041.31 184
2041.42 188
2041.52 191
2041.62 192
2041.73 192
2041.83 191
2041.93 188
2042.04 185
2042.14 182
2042.24 178
2042.35 176
2042.45 173
2042.56 172
2042.66 170
2042.76 170
2042.87 169
2042.97 169
2043.07 169
2043.18 170
2043.28 171
2043.38 172
2043.49 172
2043.59 171
2043.69 169
2043.80 165
2043.90 159
2044.01 151
2044.11 143
2044.21 134
2044.32 124
2044.42 114
2044.52 103
2044.63 93
2044.73 83
2044.83 74
2044.94 66
2045.04 60
2045.15 56
2045.25 53
2045.35 52
2045.46 53
2045.56 55
2045.66 58
2045.77 62
2045.87 66
2045.98 71
2046.08 75
2046.18 78
2046.29 80
2046.39 81
2046.49 81
2046.60 81
2046.70 81
2046.80 82
2046.91 83
2047.01 85
2047.12 89
2047.22 93
2047.32 98
2047.43 103
2047.53 107
2047.63 112
2047.74 115
2047.84 117
2047.95 117
2048.05 115
2048.15 112
2048.26 106
2048.36 100
2048.46 93
2048.57 87
2048.67 81
2048.78 77
2048.88 74
2048.98 73
2049.09 72
2049.19 74
2049.29 76
2049.40 79
2049.50 82
2049.61 86
2049.71 88
2049.81 90
2049.92 91
2050.02 91
2050.12 90
2050.23 88
2050.33 86
2050.44 85
2050.54 85
2050.64 84
2050.75 85
2050.85 85
2050.95 84
2051.06 82
2051.16 78
2051.27 73
2051.37 68
2051.47 63
2051.58 59
2051.68 57
2051.79 57
2051.89 58
2051.99 60
2052.10 62
2052.20 64
2052.30 65
2052.41 65
2052.51 65
2052.62 64
2052.72 63
2052.82 62
2052.93 60
2053.03 58
2053.14 55
2053.24 52
2053.34 48
2053.45 44
2053.55 41
2053.65 39
2053.76 38
2053.86 38
2053.97 38
2054.07 38
2054.17 38
2054.28 37
2054.38 37
2054.49 37
2054.59 40
2054.69 45
2054.80 51
2054.90 58
2055.01 64
2055.11 67
2055.21 68
2055.32 65
2055.42 61
2055.52 57
2055.63 53
2055.73 51
2055.84 52
2055.94 54
2056.04 56
2056.15 59
2056.25 60
2056.36 59
2056.46 56
2056.56 52
2056.67 47
2056.77 42
2056.88 37
2056.98 34
2057.08 32
2057.19 30
2057.29 29
2057.40 29
2057.50 28
2057.60 27
2057.71 25
2057.81 24
2057.92 23
2058.02 23
2058.12 24
2058.23 26
2058.33 29
2058.44 32
2058.54 36
2058.64 41
2058.75 45
2058.85 49
2058.96 52
2059.06 55
2059.16 56
2059.27 56
2059.37 53
2059.48 50
2059.58 45
2059.68 39
2059.79 33
2059.89 27
2060.00 22
2060.10 17
2060.20 12
2060.31 7
2060.41 2
2060.52 0
2060.62 0
2060.72 0
2060.83 0
2060.93 0
2061.04 0
2061.14 0
2061.24 0
2061.35 3
2061.45 12
2061.56 22
2061.66 32
2061.76 41
2061.87 49
2061.97 56
2062.08 61
2062.18 65
2062.29 67
2062.39 70
2062.49 72
2062.60 73
2062.70 73
2062.81 72
2062.91 70
2063.01 68
2063.12 67
2063.22 68
2063.33 69
2063.43 72
2063.53 76
2063.64 78
2063.74 78
2063.85 76
2063.95 72
2064.06 66
2064.16 60
2064.26 54
2064.37 50
2064.47 47
2064.58 47
2064.68 49
2064.78 52
2064.89 57
2064.99 63
2065.10 70
2065.20 76
2065.31 82
2065.41 87
2065.51 89
2065.62 90
2065.72 88
2065.83 85
2065.93 83
2066.03 81
2066.14 81
2066.24 82
2066.35 85
2066.45 88
2066.56 91
2066.66 92
2066.76 92
2066.87 90
2066.97 86
2067.08 81
2067.18 76
2067.28 72
2067.39 69
2067.49 68
2067.60 69
2067.70 71
2067.81 75
2067.91 78
2068.01 81
2068.12 84
2068.22 84
2068.33 84
2068.43 83
2068.54 81
2068.64 78
2068.74 76
2068.85 74
2068.95 72
2069.06 71
2069.16 71
2069.27 70
2069.37 70
2069.47 70
2069.58 71
2069.68 72
2069.79 73
2069.89 74
2070.00 74
2070.10 74
2070.20 72
2070.31 70
2070.41 68
2070.52 66
2070.62 65
2070.73 64
2070.83 64
2070.93 63
2071.04 62
2071.14 59
2071.25 54
2071.35 47
2071.46 39
2071.56 32
2071.66 25
2071.77 20
2071.87 16
2071.98 14
2072.08 13
2072.19 13
2072.29 14
2072.39 18
2072.50 23
2072.60 31
2072.71 40
2072.81 49
2072.92 58
2073.02 65
2073.13 70
2073.23 74
2073.33 75
2073.44 76
2073.54 76
2073.65 75
2073.75 73
2073.86 69
2073.96 64
2074.06 58
2074.17 51
2074.27 43
2074.38 36
2074.48 29
2074.59 24
2074.69 20
2074.80 17
2074.90 16
2075.00 16
2075.11 16
2075.21 18
2075.32 19
2075.42 21
2075.53 23
2075.63 24
2075.74 26
2075.84 27
2075.94 27
2076.05 27
2076.15 26
2076.26 26
2076.36 25
2076.47 24
2076.57 23
2076.68 22
2076.78 22
2076.88 21
2076.99 19
2077.09 16
2077.20 13
2077.30 10
2077.41 7
2077.51 3
2077.62 1
2077.72 0
2077.82 0
2077.93 0
2078.03 0
2078.14 3
2078.24 9
2078.35 15
2078.45 21
2078.56 27
2078.66 32
2078.77 35
2078.87 37
2078.97 38
2079.08 40
2079.18 42
2079.29 45
2079.39 49
2079.50 52
2079.60 54
2079.71 54
2079.81 51
2079.91 48
2080.02 44
2080.12 40
2080.23 37
2080.33 37
2080.44 38
2080.54 41
2080.65 45
2080.75 49
2080.86 53
2080.96 56
2081.06 59
2081.17 61
2081.27 63
2081.38 63
2081.48 63
2081.59 62
2081.69 60
2081.80 57
2081.90 53
2082.01 50
2082.11 47
2082.22 46
2082.32 46
2082.42 49
2082.53 53
2082.63 57
2082.74 62
2082.84 64
2082.95 64
2083.05 62
2083.16 58
2083.26 52
2083.37 46
2083.47 41
2083.58 39
2083.68 38
2083.78 40
2083.89 44
2083.99 49
2084.10 55
2084.20 60
2084.31 64
2084.41 66
2084.52 66
2084.62 64
2084.73 60
2084.83 53
2084.94 46
2085.04 38
2085.14 29
2085.25 22
2085.35 15
2085.46 10
2085.56 7
2085.67 6
2085.77 6
2085.88 7
2085.98 10
2086.09 13
2086.19 16
2086.30 20
2086.40 22
2086.51 25
2086.61 26
2086.72 26
2086.82 26
2086.92 25
2087.03 23
2087.13 23
2087.24 23
2087.34 23
2087.45 25
2087.55 28
2087.66 32
2087.76 35
2087.87 37
2087.97 39
2088.08 38
2088.18 37
2088.29 35
2088.39 32
2088.50 30
2088.60 28
2088.71 26
2088.81 25
2088.91 24
2089.02 24
2089.12 24
2089.23 23
2089.33 21
2089.44 18
2089.54 14
2089.65 10
2089.75 7
2089.86 4
2089.96 2
2090.07 2
2090.17 2
2090.28 3
2090.38 3
2090.49 3
2090.59 1
2090.70 0
2090.80 0
2090.91 0
2091.01 0
2091.12 0
2091.22 0
2091.33 6
2091.43 14
2091.53 23
2091.64 32
2091.74 39
2091.85 45
2091.95 48
2092.06 50
2092.16 49
2092.27 46
2092.37 43
2092.48 38
2092.58 34
2092.69 31
2092.79 29
2092.90 30
2093.00 33
2093.11 37
2093.21 42
2093.32 46
2093.42 49
2093.53 51
2093.63 50
2093.74 47
2093.84 42
2093.95 37
2094.05 33
2094.16 29
2094.26 28
2094.37 27
2094.47 28
2094.58 30
2094.68 31
2094.79 33
2094.89 33
2095.00 34
2095.10 34
2095.21 36
2095.31 39
2095.42 43
2095.52 49
2095.63 55
2095.73 62
2095.83 67
2095.94 70
2096.04 71
2096.15 70
2096.25 66
2096.36 59
2096.46 50
2096.57 40
2096.67 30
2096.78 22
2096.88 15
2096.99 11
2097.09 10
2097.20 12
2097.30 15
2097.41 20
2097.51 25
2097.62 30
2097.72 35
2097.83 40
2097.93 43
2098.04 47
2098.14 48
2098.25 48
2098.35 46
2098.46 42
2098.56 35
2098.67 28
2098.77 20
2098.88 13
2098.98 7
2099.09 4
2099.19 1
2099.30 0
2099.40 0
2099.51 0
2099.61 0
2099.72 0
2099.82 0
2099.93 2
2100.03 4
2100.14 6
2100.24 8
2100.35 9
2100.45 10
2100.56 10
2100.66 10
2100.77 11
2100.87 12
2100.98 15
2101.09 18
2101.19 20
2101.30 21
2101.40 19
2101.51 16
2101.61 11
2101.72 6
2101.82 1
2101.93 0
2102.03 0
2102.14 1
2102.24 4
2102.35 7
2102.45 9
2102.56 11
2102.66 12
2102.77 14
2102.87 18
2102.98 23
2103.08 28
2103.19 33
2103.29 35
2103.40 35
2103.50 32
2103.61 26
2103.71 19
2103.82 13
2103.92 8
2104.03 7
2104.13 8
2104.24 11
2104.34 15
2104.45 18
2104.55 21
2104.66 22
2104.76 22
2104.87 22
2104.97 23
2105.08 24
2105.18 27
2105.29 32
2105.40 38
2105.50 44
2105.61 50
2105.71 54
2105.82 57
2105.92 57
2106.03 55
2106.13 51
2106.24 47
2106.34 43
2106.45 40
2106.55 38
2106.66 39
2106.76 41
2106.87 43
2106.97 46
2107.08 47
2107.18 47
2107.29 45
2107.39 42
2107.50 39
2107.60 35
2107.71 32
2107.81 31
2107.92 30
2108.03 30
2108.13 30
2108.24 30
2108.34 29
2108.45 27
2108.55 26
2108.66 24
2108.76 24
2108.87 25
2108.97 27
2109.08 30
2109.18 33
2109.29 35
2109.39 37
2109.50 37
2109.60 36
2109.71 34
2109.81 32
2109.92 30
2110.03 28
2110.13 27
2110.24 26
2110.34 26
2110.45 28
2110.55 31
2110.66 36
2110.76 43
2110.87 52
2110.97 61
2111.08 69
2111.18 77
2111.29 83
2111.39 86
2111.50 88
2111.61 86
2111.71 83
2111.82 78
2111.92 72
2112.03 64
2112.13 56
2112.24 49
2112.34 42
2112.45 37
2112.55 33
2112.66 31
2112.76 29
2112.87 28
2112.97 27
2113.08 26
2113.19 25
2113.29 24
2113.40 25
2113.50 27
2113.61 29
2113.71 33
2113.82 38
2113.92 43
2114.03 48
2114.13 52
2114.24 56
2114.34 61
2114.45 66
2114.56 71
2114.66 76
2114.77 80
2114.87 84
2114.98 85
2115.08 85
2115.19 82
2115.29 79
2115.40 74
2115.50 69
2115.61 64
2115.72 61
2115.82 58
2115.93 55
2116.03 54
2116.14 53
2116.24 52
2116.35 52
2116.45 53
2116.56 54
2116.66 55
2116.77 56
2116.88 56
2116.98 56
2117.09 56
2117.19 55
2117.30 54
2117.40 53
2117.51 51
2117.61 50
2117.72 48
2117.82 46
2117.93 45
2118.04 43
2118.14 42
2118.25 41
2118.35 40
2118.46 38
2118.56 37
2118.67 35
2118.77 33
2118.88 34
2118.98 36
2119.09 40
2119.20 46
2119.30 52
2119.41 58
2119.51 61
2119.62 62
2119.72 61
2119.83 58
2119.93 54
2120.04 49
2120.15 46
2120.25 43
2120.36 42
2120.46 41
2120.57 42
2120.67 44
2120.78 47
2120.88 50
2120.99 53
2121.10 55
2121.20 56
2121.31 55
2121.41 51
2121.52 47
2121.62 41
2121.73 35
2121.83 30
2121.94 27
2122.05 27
2122.15 28
2122.26 31
2122.36 33
2122.47 35
2122.57 36
2122.68 36
2122.79 35
2122.89 35
2123.00 37
2123.10 39
2123.21 44
2123.31 49
2123.42 54
2123.52 58
2123.63 59
2123.74 58
2123.84 55
2123.95 51
2124.05 47
2124.16 44
2124.26 42
2124.37 41
2124.48 42
2124.58 43
2124.69 44
2124.79 45
2124.90 45
2125.00 45
2125.11 45
2125.21 45
2125.32 46
2125.43 47
2125.53 49
2125.64 52
2125.74 54
2125.85 57
2125.95 59
2126.06 60
2126.17 60
2126.27 60
2126.38 60
2126.48 60
2126.59 59
2126.69 59
2126.80 59
2126.91 58
2127.01 56
2127.12 52
2127.22 48
2127.33 43
2127.43 37
2127.54 32
2127.65 28
2127.75 25
2127.86 24
2127.96 23
2128.07 22
2128.17 22
2128.28 21
2128.39 18
2128.49 15
2128.60 11
2128.70 6
2128.81 2
2128.91 0
2129.02 0
2129.13 0
2129.23 0
2129.34 0
2129.44 0
2129.55 0
2129.66 0
2129.76 2
2129.87 6
2129.97 10
2130.08 12
2130.18 13
2130.29 11
2130.40 7
2130.50 3
2130.61 0
2130.71 0
2130.82 0
2130.92 0
2131.03 0
2131.14 0
2131.24 5
2131.35 12
2131.45 19
2131.56 27
2131.67 35
2131.77 42
2131.88 48
2131.98 53
2132.09 57
2132.19 60
2132.30 63
2132.41 65
2132.51 67
2132.62 67
2132.72 66
2132.83 62
2132.94 57
2133.04 50
2133.15 42
2133.25 36
2133.36 30
2133.47 27
2133.57 27
2133.68 28
2133.78 29
2133.89 30
2133.99 30
2134.10 27
2134.21 22
2134.31 15
2134.42 7
2134.52 0
2134.63 0
2134.74 0
2134.84 0
2134.95 0
2135.05 0
2135.16 8
2135.27 16
2135.37 24
2135.48 29
2135.58 31
2135.69 30
2135.80 27
2135.90 22
2136.01 17
2136.11 12
2136.22 9
2136.32 8
2136.43 9
2136.54 13
2136.64 18
2136.75 24
2136.85 31
2136.96 38
2137.07 45
2137.17 51
2137.28 55
2137.38 59
2137.49 62
2137.60 64
2137.70 66
2137.81 68
2137.91 69
2138.02 69
2138.13 68
2138.23 64
2138.34 58
2138.44 50
2138.55 41
2138.66 32
2138.76 25
2138.87 19
2138.97 15
2139.08 12
2139.19 11
2139.29 10
2139.40 10
2139.50 11
2139.61 12
2139.72 14
2139.82 17
2139.93 20
2140.03 23
2140.14 25
2140.25 27
2140.35 28
2140.46 28
2140.56 28
2140.67 28
2140.78 28
2140.88 28
2140.99 28
2141.10 28
2141.20 29
2141.31 29
2141.41 29
2141.52 28
2141.63 28
2141.73 26
2141.84 25
2141.94 23
2142.05 22
2142.16 21
2142.26 22
2142.37 24
2142.47 29
2142.58 35
2142.69 42
2142.79 49
2142.90 56
2143.00 61
2143.11 66
2143.22 70
2143.32 72
2143.43 73
2143.54 74
2143.64 73
2143.75 72
2143.85 70
2143.96 68
2144.07 66
2144.17 64
2144.28 62
2144.38 59
2144.49 56
2144.60 54
2144.70 51
2144.81 48
2144.92 45
2145.02 44
2145.13 44
2145.23 47
2145.34 51
2145.45 58
2145.55 65
2145.66 72
2145.76 79
2145.87 83
2145.98 86
2146.08 88
2146.19 89
2146.30 89
2146.40 88
2146.51 87
2146.61 86
2146.72 82
2146.83 78
2146.93 71
2147.04 64
2147.15 56
2147.25 49
2147.36 44
2147.46 40
2147.57 38
2147.68 37
2147.78 36
2147.89 34
2147.99 31
2148.10 28
2148.21 25
2148.31 25
2148.42 26
2148.53 31
2148.63 38
2148.74 47
2148.84 56
2148.95 63
2149.06 69
2149.16 72
2149.27 71
2149.38 67
2149.48 61
2149.59 54
2149.69 47
2149.80 42
2149.91 39
2150.01 39
2150.12 41
2150.23 46
2150.33 51
2150.44 56
2150.55 59
2150.65 60
2150.76 58
2150.86 54
2150.97 48
2151.08 42
2151.18 36
2151.29 31
2151.40 26
2151.50 22
2151.61 18
2151.71 15
2151.82 13
2151.93 12
2152.03 13
2152.14 16
2152.25 22
2152.35 30
2152.46 38
2152.57 46
2152.67 51
2152.78 53
2152.88 53
2152.99 50
2153.10 45
2153.20 40
2153.31 35
2153.42 31
2153.52 29
2153.63 27
2153.74 26
2153.84 25
2153.95 24
2154.05 22
2154.16 19
2154.27 16
2154.37 13
2154.48 10
2154.59 7
2154.69 6
2154.80 5
2154.91 6
2155.01 8
2155.12 12
2155.22 15
2155.33 18
2155.44 21
2155.54 23
2155.65 25
2155.76 26
2155.86 26
2155.97 27
2156.08 28
2156.18 29
2156.29 31
2156.40 33
2156.50 35
2156.61 36
2156.72 36
2156.82 35
2156.93 34
2157.03 32
2157.14 29
2157.25 26
2157.35 22
2157.46 18
2157.57 14
2157.67 10
2157.78 8
2157.89 7
2157.99 8
2158.10 11
2158.21 15
2158.31 20
2158.42 24
2158.53 26
2158.63 27
2158.74 25
2158.84 21
2158.95 15
2159.06 9
2159.16 3
2159.27 0
2159.38 0
2159.48 0
2159.59 0
2159.70 0
2159.80 0
2159.91 0
2160.02 0
2160.12 0
2160.23 4
2160.34 10
2160.44 16
2160.55 22
2160.66 29
2160.76 35
2160.87 41
2160.98 47
2161.08 52
2161.19 57
2161.29 61
2161.40 63
2161.51 64
2161.61 63
2161.72 62
2161.83 61
2161.93 61
2162.04 61
2162.15 63
2162.25 64
2162.36 66
2162.47 67
2162.57 68
2162.68 69
2162.79 72
2162.89 76
2163.00 81
2163.11 86
2163.21 90
2163.32 93
2163.43 93
2163.53 92
2163.64 89
2163.75 86
2163.85 82
2163.96 79
2164.07 76
2164.17 74
2164.28 71
2164.39 68
2164.49 65
2164.60 63
2164.71 62
2164.81 62
2164.92 64
2165.03 66
2165.13 69
2165.24 71
2165.35 72
2165.45 72
2165.56 70
2165.67 68
2165.77 66
2165.88 64
2165.99 62
2166.09 61
2166.20 61
2166.31 61
2166.41 62
2166.52 62
2166.63 61
2166.73 59
2166.84 56
2166.95 52
2167.05 49
2167.16 45
2167.27 43
2167.37 42
2167.48 42
2167.59 43
2167.69 46
2167.80 49
2167.91 52
2168.01 55
2168.12 59
2168.23 62
2168.33 65
2168.44 66
2168.55 66
2168.65 66
2168.76 65
2168.87 64
2168.97 64
2169.08 65
2169.19 66
2169.29 66
2169.40 65
2169.51 62
2169.61 58
2169.72 54
2169.83 50
2169.94 49
2170.04 50
2170.15 54
2170.26 59
2170.36 64
2170.47 68
2170.58 70
2170.68 68
2170.79 65
2170.90 60
2171.00 54
2171.11 50
2171.22 46
2171.32 45
2171.43 45
2171.54 46
2171.64 48
2171.75 50
2171.86 52
2171.96 53
2172.07 54
2172.18 54
2172.28 56
2172.39 59
2172.50 63
2172.61 69
2172.71 76
2172.82 84
2172.93 90
2173.03 94
2173.14 95
2173.25 92
2173.35 87
2173.46 79
2173.57 71
2173.67 62
2173.78 54
2173.89 47
2173.99 41
2174.10 37
2174.21 35
2174.32 33
2174.42 33
2174.53 33
2174.64 34
2174.74 37
2174.85 39
2174.96 42
2175.06 45
2175.17 47
2175.28 49
2175.38 49
2175.49 48
2175.60 47
2175.71 46
2175.81 46
2175.92 46
2176.03 47
2176.13 48
2176.24 48
2176.35 47
2176.45 45
2176.56 42
2176.67 38
2176.77 35
2176.88 33
2176.99 33
2177.10 35
2177.20 40
2177.31 46
2177.42 52
2177.52 58
2177.63 62
2177.74 63
2177.84 62
2177.95 60
2178.06 56
2178.16 53
2178.27 50
2178.38 47
2178.49 45
2178.59 42
2178.70 40
2178.81 38
2178.91 36
2179.02 34
2179.13 33
2179.23 33
2179.34 34
2179.45 35
2179.56 37
2179.66 39
2179.77 42
2179.88 45
2179.98 47
2180.09 49
2180.20 51
2180.31 53
2180.41 54
2180.52 57
2180.63 60
2180.73 64
2180.84 70
2180.95 76
2181.05 82
2181.16 88
2181.27 92
2181.38 95
2181.48 95
2181.59 94
2181.70 92
2181.80 89
2181.91 85
2182.02 82
2182.12 78
2182.23 73
2182.34 68
2182.45 63
2182.55 57
2182.66 51
2182.77 46
2182.87 42
2182.98 40
2183.09 38
2183.20 39
2183.30 40
2183.41 41
2183.52 43
2183.62 44
2183.73 45
2183.84 46
2183.95 48
2184.05 49
2184.16 51
2184.27 53
2184.37 55
2184.48 56
2184.59 57
2184.70 58
2184.80 58
2184.91 59
2185.02 59
2185.12 59
2185.23 58
2185.34 58
2185.45 59
2185.55 61
2185.66 63
2185.77 67
2185.87 72
2185.98 77
2186.09 83
2186.20 90
2186.30 96
2186.41 102
2186.52 107
2186.62 111
2186.73 112
2186.84 110
2186.95 105
2187.05 97
2187.16 87
2187.27 77
2187.37 67
2187.48 60
2187.59 54
2187.70 51
2187.80 50
2187.91 50
2188.02 50
2188.13 49
2188.23 47
2188.34 44
2188.45 40
2188.55 36
2188.66 31
2188.77 27
2188.88 24
2188.98 21
2189.09 20
2189.20 19
2189.31 19
2189.41 20
2189.52 20
2189.63 21
2189.73 23
2189.84 26
2189.95 31
2190.06 38
2190.16 45
2190.27 52
2190.38 59
2190.48 64
2190.59 68
2190.70 71
2190.81 74
2190.91 77
2191.02 80
2191.13 85
2191.24 89
2191.34 93
2191.45 95
2191.56 96
2191.67 95
2191.77 93
2191.88 92
2191.99 93
2192.09 96
2192.20 100
2192.31 104
2192.42 108
2192.52 110
2192.63 109
2192.74 105
2192.85 100
2192.95 92
2193.06 84
2193.17 76
2193.28 69
2193.38 63
2193.49 58
2193.60 53
2193.70 48
2193.81 44
2193.92 41
2194.03 38
2194.13 36
2194.24 36
2194.35 37
2194.46 39
2194.56 41
2194.67 42
2194.78 43
2194.89 43
2194.99 43
2195.10 43
2195.21 45
2195.32 48
2195.42 53
2195.53 57
2195.64 62
2195.74 66
2195.85 70
2195.96 73
2196.07 76
2196.17 79
2196.28 82
2196.39 85
2196.50 86
2196.60 85
2196.71 83
2196.82 80
2196.93 76
2197.03 73
2197.14 72
2197.25 74
2197.36 78
2197.46 83
2197.57 89
2197.68 94
2197.79 98
2197.89 99
2198.00 97
2198.11 94
2198.22 89
2198.32 83
2198.43 77
2198.54 72
2198.65 67
2198.75 62
2198.86 59
2198.97 56
2199.08 54
2199.18 53
2199.29 52
2199.40 53
2199.51 55
2199.61 59
2199.72 63
2199.83 68
2199.94 73
2200.04 76
2200.15 76
2200.26 74
2200.37 70
2200.47 65
2200.58 58
2200.69 52
2200.80 47
2200.90 43
2201.01 40
2201.12 39
2201.23 38
2201.33 37
2201.44 35
2201.55 33
2201.66 29
2201.76 26
2201.87 22
2201.98 18
2202.09 15
2202.19 13
2202.30 12
2202.41 12
2202.52 13
2202.62 16
2202.73 18
2202.84 21
2202.95 24
2203.06 27
2203.16 30
2203.27 33
2203.38 38
2203.49 43
2203.59 48
2203.70 54
2203.81 58
2203.92 61
2204.02 63
2204.13 63
2204.24 63
2204.35 62
2204.45 61
2204.56 61
2204.67 61
2204.78 61
2204.88 61
2204.99 60
2205.10 57
2205.21 55
2205.31 52
2205.42 49
2205.53 46
2205.64 44
2205.75 43
2205.85 42
2205.96 42
2206.07 43
2206.18 44
2206.28 45
2206.39 46
2206.50 47
2206.61 48
2206.71 47
2206.82 46
2206.93 44
2207.04 41
2207.15 38
2207.25 37
2207.36 36
2207.47 37
2207.58 39
2207.68 42
2207.79 45
2207.90 48
2208.01 49
2208.11 50
2208.22 49
2208.33 48
2208.44 47
2208.55 47
2208.65 47
2208.76 48
2208.87 50
2208.98 52
2209.08 53
2209.19 54
2209.30 54
2209.41 54
2209.52 53
2209.62 53
2209.73 52
2209.84 52
2209.95 52
2210.05 52
2210.16 53
2210.27 54
2210.38 56
2210.48 59
2210.59 63
2210.70 67
2210.81 72
2210.92 76
2211.02 79
2211.13 80
2211.24 79
2211.35 76
2211.46 72
2211.56 67
2211.67 61
2211.78 56
2211.89 51
2211.99 47
2212.10 44
2212.21 41
2212.32 39
2212.43 38
2212.53 38
2212.64 37
2212.75 37
2212.86 35
2212.96 33
2213.07 31
2213.18 28
2213.29 25
2213.40 22
2213.50 21
2213.61 20
2213.72 21
2213.83 22
2213.94 24
2214.04 27
2214.15 32
2214.26 37
2214.37 41
2214.47 46
2214.58 50
2214.69 53
2214.80 54
2214.91 53
2215.01 51
2215.12 48
2215.23 44
2215.34 39
2215.45 33
2215.55 28
2215.66 22
2215.77 17
2215.88 13
2215.98 10
2216.09 8
2216.20 8
2216.31 10
2216.42 13
2216.52 17
2216.63 20
2216.74 23
2216.85 24
2216.96 22
2217.06 19
2217.17 13
2217.28 7
2217.39 0
2217.50 0
2217.60 0
2217.71 0
2217.82 0
2217.93 0
2218.04 0
2218.14 0
2218.25 0
2218.36 5
2218.47 12
2218.58 20
2218.68 28
2218.79 35
2218.90 42
2219.01 48
2219.12 52
2219.22 54
2219.33 55
2219.44 55
2219.55 52
2219.66 49
2219.76 44
2219.87 39
2219.98 34
2220.09 30
2220.20 25
2220.30 22
2220.41 19
2220.52 17
2220.63 15
2220.74 14
2220.84 13
2220.95 14
2221.06 16
2221.17 19
2221.28 23
2221.38 28
2221.49 32
2221.60 35
2221.71 38
2221.82 40
2221.92 41
2222.03 43
2222.14 47
2222.25 52
2222.36 59
2222.46 66
2222.57 73
2222.68 78
2222.79 82
2222.90 83
2223.00 83
2223.11 81
2223.22 80
2223.33 79
2223.44 78
2223.54 79
2223.65 81
2223.76 83
2223.87 87
2223.98 90
2224.09 93
2224.19 96
2224.30 99
2224.41 100
2224.52 101
2224.63 100
2224.73 98
2224.84 95
2224.95 92
2225.06 87
2225.17 82
2225.27 77
2225.38 72
2225.49 69
2225.60 67
2225.71 67
2225.82 68
2225.92 69
2226.03 72
2226.14 74
2226.25 77
2226.36 79
2226.46 80
2226.57 79
2226.68 76
2226.79 71
2226.90 65
2227.00 58
2227.11 52
2227.22 46
2227.33 43
2227.44 41
2227.55 41
2227.65 42
2227.76 44
2227.87 45
2227.98 46
2228.09 47
2228.19 48
2228.30 50
2228.41 53
2228.52 56
2228.63 59
2228.74 61
2228.84 61
2228.95 60
2229.06 57
2229.17 54
2229.28 49
2229.39 45
2229.49 42
2229.60 40
2229.71 39
2229.82 39
2229.93 40
2230.03 41
2230.14 42
2230.25 41
2230.36 40
2230.47 39
2230.58 38
2230.68 37
2230.79 36
2230.90 35
2231.01 35
2231.12 35
2231.23 34
2231.33 32
2231.44 29
2231.55 27
2231.66 25
2231.77 23
2231.88 23
2231.98 24
2232.09 26
2232.20 30
2232.31 34
2232.42 37
2232.53 41
2232.63 43
2232.74 44
2232.85 44
2232.96 44
2233.07 43
2233.17 43
2233.28 43
2233.39 45
2233.50 47
2233.61 51
2233.72 56
2233.82 60
2233.93 65
2234.04 68
2234.15 71
2234.26 72
2234.37 72
2234.48 71
2234.58 69
2234.69 67
2234.80 64
2234.91 60
2235.02 56
2235.13 51
2235.23 46
2235.34 41
2235.45 37
2235.56 32
2235.67 29
2235.78 27
2235.88 25
2235.99 25
2236.10 27
2236.21 30
2236.32 35
2236.43 41
2236.53 50
2236.64 60
2236.75 72
2236.86 83
2236.97 93
2237.08 102
2237.18 108
2237.29 112
2237.40 113
2237.51 111
2237.62 108
2237.73 105
2237.84 103
2237.94 102
2238.05 102
2238.16 105
2238.27 110
2238.38 116
2238.49 122
2238.59 128
2238.70 132
2238.81 133
2238.92 133
2239.03 130
2239.14 125
2239.25 120
2239.35 114
2239.46 110
2239.57 107
2239.68 105
2239.79 106
2239.90 110
2240.00 114
2240.11 121
2240.22 128
2240.33 135
2240.44 142
2240.55 148
2240.66 154
2240.76 159
2240.87 163
2240.98 165
2241.09 165
2241.20 163
2241.31 160
2241.42 156
2241.52 152
2241.63 149
2241.74 146
2241.85 145
2241.96 144
2242.07 143
2242.17 141
2242.28 138
2242.39 132
2242.50 125
2242.61 116
2242.72 108
2242.83 101
2242.93 98
2243.04 97
2243.15 100
2243.26 105
2243.37 111
2243.48 116
2243.59 118
2243.69 117
2243.80 114
2243.91 109
2244.02 103
2244.13 98
2244.24 96
2244.35 96
2244.45 99
2244.56 104
2244.67 110
2244.78 116
2244.89 120
2245.00 123
2245.11 124
2245.22 124
2245.32 123
2245.43 122
2245.54 121
2245.65 119
2245.76 117
2245.87 115
2245.98 111
2246.08 107
2246.19 102
2246.30 96
2246.41 90
2246.52 84
2246.63 78
2246.74 71
2246.84 64
2246.95 57
2247.06 51
2247.17 46
2247.28 43
2247.39 41
2247.50 40
2247.61 41
2247.71 43
2247.82 47
2247.93 51
2248.04 55
2248.15 59
2248.26 63
2248.37 65
2248.47 66
2248.58 65
2248.69 64
2248.80 61
2248.91 59
2249.02 57
2249.13 55
2249.24 53
2249.34 51
2249.45 48
2249.56 46
2249.67 44
2249.78 41
2249.89 39
2250.00 37
2250.11 35
2250.21 34
2250.32 33
2250.43 32
2250.54 31
2250.65 30
2250.76 28
2250.87 28
2250.98 27
2251.08 27
2251.19 29
2251.30 31
2251.41 35
2251.52 39
2251.63 42
2251.74 45
2251.85 45
2251.95 44
2252.06 42
2252.17 39
2252.28 37
2252.39 36
2252.50 37
2252.61 40
2252.72 44
2252.82 47
2252.93 50
2253.04 52
2253.15 53
2253.26 53
2253.37 54
2253.48 57
2253.59 61
2253.70 68
2253.80 75
2253.91 82
2254.02 88
2254.13 93
2254.24 95
2254.35 95
2254.46 93
2254.57 88
2254.67 81
2254.78 74
2254.89 66
2255.00 58
2255.11 51
2255.22 46
2255.33 43
2255.44 41
2255.55 40
2255.65 40
2255.76 42
2255.87 45
2255.98 49
2256.09 54
2256.20 59
2256.31 65
2256.42 70
2256.53 73
2256.63 74
2256.74 73
2256.85 70
2256.96 66
2257.07 61
2257.18 57
2257.29 54
2257.40 53
2257.51 54
2257.61 57
2257.72 61
2257.83 66
2257.94 70
2258.05 73
2258.16 75
2258.27 74
2258.38 73
2258.49 70
2258.59 66
2258.70 61
2258.81 55
2258.92 48
2259.03 40
2259.14 32
2259.25 26
2259.36 22
2259.47 21
2259.58 23
2259.68 26
2259.79 30
2259.90 33
2260.01 33
2260.12 30
2260.23 25
2260.34 19
2260.45 12
2260.56 8
2260.66 5
2260.77 4
2260.88 5
2260.99 5
2261.10 4
2261.21 3
2261.32 1
2261.43 0
2261.54 0
2261.65 0
2261.75 0
2261.86 0
2261.97 1
2262.08 2
2262.19 2
2262.30 2
2262.41 1
2262.52 0
2262.63 0
2262.74 0
2262.85 1
2262.95 3
2263.06 5
2263.17 7
2263.28 9
2263.39 11
2263.50 13
2263.61 17
2263.72 22
2263.83 28
2263.94 36
2264.04 44
2264.15 51
2264.26 57
2264.37 61
2264.48 63
2264.59 63
2264.70 62
2264.81 61
2264.92 61
2265.03 61
2265.14 63
2265.24 65
2265.35 67
2265.46 69
2265.57 70
2265.68 70
2265.79 68
2265.90 65
2266.01 60
2266.12 55
2266.23 50
2266.34 44
2266.44 39
2266.55 35
2266.66 33
2266.77 32
2266.88 32
2266.99 32
2267.10 32
2267.21 33
2267.32 33
2267.43 33
2267.54 34
2267.65 35
2267.75 37
2267.86 39
2267.97 40
2268.08 41
2268.19 42
2268.30 42
2268.41 43
2268.52 45
2268.63 48
2268.74 52
2268.85 57
2268.96 61
2269.06 63
2269.17 63
2269.28 59
2269.39 53
2269.50 46
2269.61 37
2269.72 30
2269.83 25
2269.94 22
2270.05 24
2270.16 30
2270.27 38
2270.38 48
2270.48 59
2270.59 68
2270.70 74
2270.81 78
2270.92 78
2271.03 77
2271.14 74
2271.25 71
2271.36 69
2271.47 69
2271.58 69
2271.69 70
2271.80 72
2271.90 74
2272.01 77
2272.12 80
2272.23 83
2272.34 86
2272.45 89
2272.56 91
2272.67 92
2272.78 92
2272.89 92
2273.00 92
2273.11 92
2273.22 94
2273.33 95
2273.43 98
2273.54 100
2273.65 102
2273.76 103
2273.87 104
2273.98 105
2274.09 105
2274.20 104
2274.31 102
2274.42 99
2274.53 95
2274.64 90
2274.75 85
2274.86 80
2274.96 76
2275.07 72
2275.18 68
2275.29 64
2275.40 61
2275.51 58
2275.62 56
2275.73 54
2275.84 54
2275.95 54
2276.06 54
2276.17 53
2276.28 51
2276.39 48
2276.50 43
2276.61 37
2276.71 31
2276.82 25
2276.93 20
2277.04 17
2277.15 15
2277.26 15
2277.37 14
2277.48 13
2277.59 10
2277.70 6
2277.81 2
2277.92 0
2278.03 0
2278.14 3
2278.25 10
2278.36 18
2278.46 27
2278.57 36
2278.68 42
2278.79 46
2278.90 48
2279.01 49
2279.12 50
2279.23 51
2279.34 53
2279.45 56
2279.56 56
2279.67 55
2279.78 50
2279.89 42
2280.00 33
2280.11 23
2280.22 13
2280.33 7
2280.43 4
2280.54 4
2280.65 6
2280.76 9
2280.87 13
2280.98 17
2281.09 20
2281.20 24
2281.31 28
2281.42 34
2281.53 41
2281.64 49
2281.75 56
2281.86 62
2281.97 67
2282.08 69
2282.19 70
2282.30 70
2282.41 70
2282.52 70
2282.62 71
2282.73 72
2282.84 74
2282.95 76
2283.06 76
2283.17 75
2283.28 71
2283.39 66
2283.50 58
2283.61 48
2283.72 39
2283.83 31
2283.94 25
2284.05 22
2284.16 20
2284.27 19
2284.38 18
2284.49 18
2284.60 16
2284.71 14
2284.82 12
2284.93 11
2285.03 12
2285.14 13
2285.25 15
2285.36 17
2285.47 17
2285.58 14
2285.69 10
2285.80 4
2285.91 0
2286.02 0
2286.13 0
2286.24 0
2286.35 3
2286.46 11
2286.57 19
2286.68 26
2286.79 32
2286.90 35
2287.01 37
2287.12 38
2287.23 39
2287.34 39
2287.45 39
2287.56 38
2287.67 37
2287.77 35
2287.88 32
2287.99 29
2288.10 25
2288.21 21
2288.32 17
2288.43 14
2288.54 10
2288.65 8
2288.76 5
2288.87 4
2288.98 2
2289.09 1
2289.20 0
2289.31 0
2289.42 0
2289.53 0
2289.64 0
2289.75 0
2289.86 0
2289.97 0
2290.08 5
2290.19 10
2290.30 14
2290.41 17
2290.52 19
2290.63 19
2290.74 19
2290.85 19
2290.96 20
2291.07 22
2291.18 26
2291.28 32
2291.39 40
2291.50 50
2291.61 60
2291.72 70
2291.83 78
2291.94 82
2292.05 83
2292.16 79
2292.27 72
2292.38 62
2292.49 52
2292.60 43
2292.71 35
2292.82 30
2292.93 28
2293.04 29
2293.15 32
2293.26 37
2293.37 43
2293.48 51
2293.59 59
2293.70 67
2293.81 75
2293.92 84
2294.03 92
2294.14 99
2294.25 107
2294.36 113
2294.47 117
2294.58 119
2294.69 118
2294.80 116
2294.91 111
2295.02 105
2295.13 99
2295.24 92
2295.35 85
2295.46 79
2295.57 72
2295.68 65
2295.79 58
2295.90 52
2296.01 48
2296.12 44
2296.23 42
2296.33 42
2296.44 44
2296.55 47
2296.66 51
2296.77 55
2296.88 59
2296.99 63
2297.10 65
2297.21 66
2297.32 65
2297.43 62
2297.54 59
2297.65 55
2297.76 51
2297.87 48
2297.98 44
2298.09 40
2298.20 37
2298.31 34
2298.42 31
2298.53 29
2298.64 27
2298.75 26
2298.86 25
2298.97 25
2299.08 26
2299.19 28
2299.30 31
2299.41 36
2299.52 41
2299.63 46
2299.74 51
2299.85 53
2299.96 54
2300.07 53
2300.18 50
2300.29 47
2300.40 42
2300.51 38
2300.62 35
2300.73 34
2300.84 34
2300.95 35
2301.06 37
2301.17 39
2301.28 41
2301.39 42
2301.50 41
2301.61 40
2301.72 38
2301.83 35
2301.94 33
2302.05 30
2302.16 29
2302.27 28
2302.38 29
2302.49 29
2302.60 30
2302.71 31
2302.82 32
2302.93 34
2303.04 35
2303.15 36
2303.26 38
2303.37 40
2303.48 42
2303.59 44
2303.70 47
2303.81 49
2303.92 50
2304.03 50
2304.14 48
2304.25 45
2304.36 41
2304.47 37
2304.58 34
2304.69 33
2304.80 34
2304.91 37
2305.02 41
2305.13 45
2305.24 49
2305.35 52
2305.46 53
2305.57 54
2305.68 55
2305.79 56
2305.90 59
2306.01 62
2306.12 65
2306.23 69
2306.34 73
2306.45 77
2306.56 79
2306.67 81
2306.78 82
2306.89 83
2307.00 83
2307.11 83
2307.22 85
2307.33 86
2307.44 89
2307.55 91
2307.66 93
2307.77 93
2307.88 92
2307.99 88
2308.10 83
2308.21 76
2308.32 70
2308.43 63
2308.54 59
2308.65 56
2308.76 56
2308.87 57
2308.98 59
2309.09 60
2309.20 60
2309.31 58
2309.43 53
2309.54 46
2309.65 39
2309.76 32
2309.87 26
2309.98 23
2310.09 22
2310.20 24
2310.31 27
2310.42 31
2310.53 36
2310.64 40
2310.75 44
2310.86 47
2310.97 49
2311.08 49
2311.19 48
2311.30 47
2311.41 45
2311.52 43
2311.63 43
2311.74 43
2311.85 46
2311.96 49
2312.07 53
2312.18 57
2312.29 60
2312.40 62
2312.51 61
2312.62 58
2312.73 54
2312.84 48
2312.95 42
2313.06 37
2313.17 32
2313.28 30
2313.39 29
2313.50 29
2313.61 30
2313.72 33
2313.83 36
2313.94 38
2314.05 40
2314.16 42
2314.27 42
2314.38 42
2314.50 43
2314.61 44
2314.72 45
2314.83 49
2314.94 53
2315.05 58
2315.16 62
2315.27 66
2315.38 67
2315.49 66
2315.60 63
2315.71 57
2315.82 50
2315.93 42
2316.04 34
2316.15 26
2316.26 18
2316.37 13
2316.48 9
2316.59 7
2316.70 6
2316.81 7
2316.92 7
2317.03 8
2317.14 8
2317.25 7
2317.36 7
2317.47 7
2317.58 8
2317.69 11
2317.80 14
2317.92 20
2318.03 26
2318.14 32
2318.25 38
2318.36 44
2318.47 48
2318.58 51
2318.69 53
2318.80 53
2318.91 52
2319.02 51
2319.13 49
2319.24 48
2319.35 48
2319.46 49
2319.57 51
2319.68 55
2319.79 59
2319.90 62
2320.01 64
2320.12 64
2320.23 60
2320.34 54
2320.45 46
2320.56 37
2320.67 27
2320.79 19
2320.90 13
2321.01 8
2321.12 4
2321.23 1
2321.34 0
2321.45 0
2321.56 0
2321.67 0
2321.78 2
2321.89 8
2322.00 18
2322.11 29
2322.22 41
2322.33 53
2322.44 63
2322.55 71
2322.66 76
2322.77 80
2322.88 82
2322.99 84
2323.10 83
2323.22 82
2323.33 80
2323.44 76
2323.55 72
2323.66 67
2323.77 62
2323.88 58
2323.99 55
2324.10 53
2324.21 51
2324.32 48
2324.43 45
2324.54 41
2324.65 35
2324.76 28
2324.87 22
2324.98 15
2325.09 10
2325.20 8
2325.32 8
2325.43 11
2325.54 18
2325.65 26
2325.76 36
2325.87 46
2325.98 55
2326.09 61
2326.20 64
2326.31 64
2326.42 61
2326.53 55
2326.64 49
2326.75 41
2326.86 34
2326.97 26
2327.08 19
2327.19 12
2327.31 6
2327.42 3
2327.53 1
2327.64 3
2327.75 8
2327.86 16
2327.97 26
2328.08 36
2328.19 46
2328.30 53
2328.41 57
2328.52 58
2328.63 58
2328.74 56
2328.85 54
2328.96 52
2329.07 52
2329.19 53
2329.30 54
2329.41 54
2329.52 55
2329.63 54
2329.74 52
2329.85 49
2329.96 45
2330.07 41
2330.18 36
2330.29 32
2330.40 28
2330.51 26
2330.62 24
2330.73 23
2330.85 23
2330.96 21
2331.07 19
2331.18 16
2331.29 11
2331.40 5
2331.51 0
2331.62 0
2331.73 0
2331.84 0
2331.95 0
2332.06 0
2332.17 0
2332.28 0
2332.39 1
2332.51 5
2332.62 8
2332.73 12
2332.84 14
2332.95 15
2333.06 14
2333.17 12
2333.28 10
2333.39 6
2333.50 3
2333.61 1
2333.72 0
2333.83 1
2333.95 3
2334.06 8
2334.17 14
2334.28 20
2334.39 27
2334.50 32
2334.61 37
2334.72 39
2334.83 40
2334.94 40
2335.05 38
2335.16 36
2335.27 35
2335.38 35
2335.50 36
2335.61 40
2335.72 46
2335.83 53
2335.94 61
2336.05 68
2336.16 74
2336.27 77
2336.38 78
2336.49 75
2336.60 70
2336.71 63
2336.83 54
2336.94 45
2337.05 36
2337.16 27
2337.27 19
2337.38 13
2337.49 8
2337.60 5
2337.71 4
2337.82 5
2337.93 8
2338.04 13
2338.16 19
2338.27 25
2338.38 32
2338.49 39
2338.60 45
2338.71 50
2338.82 53
2338.93 55
2339.04 55
2339.15 54
2339.26 52
2339.37 50
2339.49 47
2339.60 44
2339.71 42
2339.82 40
2339.93 40
2340.04 41
2340.15 43
2340.26 47
2340.37 53
2340.48 58
2340.59 64
2340.71 68
2340.82 72
2340.93 74
2341.04 75
2341.15 74
2341.26 73
2341.37 72
2341.48 69
2341.59 66
2341.70 61
2341.81 56
2341.93 50
2342.04 45
2342.15 42
2342.26 40
2342.37 41
2342.48 45
2342.59 49
2342.70 55
2342.81 60
2342.92 65
2343.03 68
2343.15 70
2343.26 70
2343.37 69
2343.48 67
2343.59 63
2343.70 59
2343.81 55
2343.92 50
2344.03 46
2344.14 43
2344.26 42
2344.37 43
2344.48 47
2344.59 54
2344.70 62
2344.81 71
2344.92 79
2345.03 84
2345.14 87
2345.25 86
2345.37 82
2345.48 77
2345.59 71
2345.70 64
2345.81 59
2345.92 57
2346.03 56
2346.14 58
2346.25 61
2346.36 64
2346.48 66
2346.59 66
2346.70 62
2346.81 56
2346.92 47
2347.03 37
2347.14 29
2347.25 23
2347.36 21
2347.48 22
2347.59 27
2347.70 34
2347.81 40
2347.92 46
2348.03 51
2348.14 53
2348.25 54
2348.36 55
2348.47 56
2348.59 59
2348.70 63
2348.81 69
2348.92 75
2349.03 80
2349.14 83
2349.25 83
2349.36 80
2349.47 74
2349.59 67
2349.70 60
2349.81 55
2349.92 51
2350.03 48
2350.14 48
2350.25 48
2350.36 47
2350.47 46
2350.59 43
2350.70 38
2350.81 33
2350.92 26
2351.03 19
2351.14 12
2351.25 5
2351.36 0
2351.48 0
2351.59 0
2351.70 0
2351.81 0
2351.92 0
2352.03 0
2352.14 0
2352.25 0
2352.36 3
2352.48 10
2352.59 18
2352.70 27
2352.81 34
2352.92 41
2353.03 46
2353.14 51
2353.25 54
2353.37 58
2353.48 61
2353.59 65
2353.70 69
2353.81 72
2353.92 74
2354.03 74
2354.14 73
2354.25 69
2354.37 63
2354.48 57
2354.59 49
2354.70 42
2354.81 36
2354.92 31
2355.03 28
2355.14 27
2355.26 28
2355.37 31
2355.48 35
2355.59 39
2355.70 44
2355.81 48
2355.92 51
2356.03 53
2356.15 54
2356.26 54
2356.37 55
2356.48 55
2356.59 54
2356.70 54
2356.81 53
2356.93 51
2357.04 48
2357.15 45
2357.26 42
2357.37 39
2357.48 39
2357.59 39
2357.70 41
2357.82 44
2357.93 46
2358.04 48
2358.15 49
2358.26 48
2358.37 47
2358.48 45
2358.59 43
2358.71 41
2358.82 41
2358.93 41
2359.04 42
2359.15 44
2359.26 47
2359.37 50
2359.49 52
2359.60 53
2359.71 53
2359.82 51
2359.93 49
2360.04 46
2360.15 43
2360.26 41
2360.38 40
2360.49 40
2360.60 42
2360.71 46
2360.82 51
2360.93 57
2361.04 63
2361.16 68
2361.27 70
2361.38 70
2361.49 67
2361.60 62
2361.71 55
2361.82 48
2361.94 42
2362.05 37
2362.16 34
2362.27 32
2362.38 31
2362.49 30
2362.60 31
2362.72 31
2362.83 32
2362.94 34
2363.05 35
2363.16 36
2363.27 36
2363.38 35
2363.50 33
2363.61 31
2363.72 30
2363.83 30
2363.94 32
2364.05 36
2364.16 41
2364.28 46
2364.39 50
2364.50 51
2364.61 51
2364.72 48
2364.83 44
2364.94 40
2365.06 37
2365.17 35
2365.28 35
2365.39 36
2365.50 38
2365.61 40
2365.72 42
2365.84 43
2365.95 43
2366.06 42
2366.17 41
2366.28 40
2366.39 39
2366.51 38
2366.62 37
2366.73 36
2366.84 35
2366.95 34
2367.06 33
2367.17 33
2367.29 33
2367.40 36
2367.51 40
2367.62 46
2367.73 54
2367.84 62
2367.96 71
2368.07 79
2368.18 86
2368.29 91
2368.40 94
2368.51 95
2368.62 94
2368.74 92
2368.85 88
2368.96 82
2369.07 75
2369.18 67
2369.29 60
2369.41 54
2369.52 49
2369.63 46
2369.74 44
2369.85 43
2369.96 42
2370.08 40
2370.19 36
2370.30 32
2370.41 26
2370.52 21
2370.63 17
2370.74 15
2370.86 15
2370.97 19
2371.08 26
2371.19 34
2371.30 43
2371.41 52
2371.53 59
2371.64 64
2371.75 67
2371.86 67
2371.97 65
2372.08 62
2372.20 58
2372.31 55
2372.42 52
2372.53 51
2372.64 51
2372.75 53
2372.87 55
2372.98 58
2373.09 62
2373.20 65
2373.31 67
2373.42 68
2373.54 67
2373.65 65
2373.76 60
2373.87 54
2373.98 47
2374.09 40
2374.21 34
2374.32 30
2374.43 28
2374.54 29
2374.65 31
2374.76 35
2374.88 40
2374.99 43
2375.10 45
2375.21 45
2375.32 43
2375.43 40
2375.55 38
2375.66 37
2375.77 38
2375.88 40
2375.99 43
2376.11 47
2376.22 50
2376.33 52
2376.44 52
2376.55 52
2376.66 51
2376.78 50
2376.89 50
2377.00 49
2377.11 48
2377.22 48
2377.33 47
2377.45 46
2377.56 46
2377.67 47
2377.78 49
2377.89 52
2378.01 56
2378.12 60
2378.23 62
2378.34 64
2378.45 63
2378.56 60
2378.68 55
2378.79 49
2378.90 43
2379.01 38
2379.12 35
2379.23 34
2379.35 36
2379.46 39
2379.57 42
2379.68 43
2379.79 43
2379.91 42
2380.02 39
2380.13 36
2380.24 34
2380.35 33
2380.46 34
2380.58 38
2380.69 42
2380.80 47
2380.91 52
2381.02 58
2381.14 64
2381.25 72
2381.36 81
2381.47 90
2381.58 98
2381.70 105
2381.81 109
2381.92 110
2382.03 107
2382.14 101
2382.25 94
2382.37 86
2382.48 79
2382.59 74
2382.70 70
2382.81 66
2382.93 63
2383.04 60
2383.15 57
2383.26 54
2383.37 51
2383.49 49
2383.60 47
2383.71 45
2383.82 43
2383.93 42
2384.05 40
2384.16 39
2384.27 40
2384.38 42
2384.49 45
2384.60 50
2384.72 55
2384.83 59
2384.94 62
2385.05 62
2385.16 60
2385.28 56
2385.39 49
2385.50 42
2385.61 35
2385.72 30
2385.84 26
2385.95 23
2386.06 22
2386.17 21
2386.28 21
2386.40 21
2386.51 21
2386.62 22
2386.73 23
2386.84 25
2386.96 28
2387.07 30
2387.18 32
2387.29 34
2387.40 37
2387.52 39
2387.63 42
2387.74 46
2387.85 50
2387.96 55
2388.08 58
2388.19 60
2388.30 61
2388.41 60
2388.52 59
2388.64 58
2388.75 57
2388.86 58
2388.97 59
2389.08 60
2389.20 60
2389.31 59
2389.42 57
2389.53 54
2389.64 52
2389.76 50
2389.87 50
2389.98 50
2390.09 52
2390.21 54
2390.32 56
2390.43 58
2390.54 58
2390.65 58
2390.77 58
2390.88 57
2390.99 55
2391.10 52
2391.21 48
2391.33 45
2391.44 41
2391.55 39
2391.66 38
2391.77 39
2391.89 42
2392.00 46
2392.11 50
2392.22 54
2392.33 58
2392.45 62
2392.56 66
2392.67 69
2392.78 73
2392.90 77
2393.01 80
2393.12 82
2393.23 82
2393.34 81
2393.46 79
2393.57 76
2393.68 75
2393.79 74
2393.90 74
2394.02 75
2394.13 77
2394.24 77
2394.35 77
2394.47 75
2394.58 72
2394.69 68
2394.80 64
2394.91 60
2395.03 57
2395.14 56
2395.25 55
2395.36 56
2395.48 57
2395.59 59
2395.70 61
2395.81 63
2395.92 64
2396.04 65
2396.15 64
2396.26 63
2396.37 61
2396.49 58
2396.60 55
2396.71 52
2396.82 49
2396.93 45
2397.05 41
2397.16 38
2397.27 34
2397.38 32
2397.50 30
2397.61 29
2397.72 30
2397.83 32
2397.94 36
2398.06 40
2398.17 45
2398.28 49
2398.39 52
2398.51 54
2398.62 53
2398.73 51
2398.84 46
2398.95 40
2399.07 34
2399.18 28
2399.29 24
2399.40 21
2399.52 20
2399.63 21
2399.74 22
2399.85 23
2399.97 24
2400.08 24
2400.19 25
2400.30 27
2400.41 28
2400.53 31
2400.64 34
2400.75 37
2400.86 39
2400.98 40
2401.09 41
2401.20 40
2401.31 39
2401.43 37
2401.54 36
2401.65 34
2401.76 33
2401.87 34
2401.99 35
2402.10 39
2402.21 43
2402.32 49
2402.44 55
2402.55 60
2402.66 64
2402.77 67
2402.89 67
2403.00 66
2403.11 64
2403.22 61
2403.34 57
2403.45 54
2403.56 50
2403.67 48
2403.78 45
2403.90 43
2404.01 41
2404.12 40
2404.23 38
2404.35 36
2404.46 33
2404.57 30
2404.68 25
2404.80 19
2404.91 12
2405.02 5
2405.13 0
2405.25 0
2405.36 0
2405.47 0
2405.58 0
2405.70 0
2405.81 0
2405.92 0
2406.03 1
2406.15 8
2406.26 16
2406.37 25
2406.48 36
2406.60 48
2406.71 60
2406.82 70
2406.93 77
2407.05 80
2407.16 80
2407.27 76
2407.38 69
2407.49 62
2407.61 55
2407.72 49
2407.83 46
2407.94 45
2408.06 45
2408.17 45
2408.28 46
2408.39 45
2408.51 43
2408.62 39
2408.73 35
2408.84 29
2408.96 24
2409.07 20
2409.18 16
2409.29 14
2409.41 13
2409.52 12
2409.63 12
2409.74 11
2409.86 10
2409.97 9
2410.08 8
2410.20 7
2410.31 6
2410.42 5
2410.53 5
2410.65 6
2410.76 8
2410.87 11
2410.98 15
2411.10 20
2411.21 25
2411.32 30
2411.43 34
2411.55 36
2411.66 36
2411.77 35
2411.88 33
2412.00 31
2412.11 28
2412.22 25
2412.33 22
2412.45 18
2412.56 14
2412.67 10
2412.78 7
2412.90 5
2413.01 6
2413.12 9
2413.23 13
2413.35 19
2413.46 24
2413.57 28
2413.69 31
2413.80 33
2413.91 33
2414.02 34
2414.14 34
2414.25 34
2414.36 34
2414.47 35
2414.59 36
2414.70 38
2414.81 40
2414.92 42
2415.04 45
2415.15 48
2415.26 51
2415.37 52
2415.49 52
2415.60 50
2415.71 47
2415.83 44
2415.94 40
2416.05 37
2416.16 35
2416.28 34
2416.39 34
2416.50 36
2416.61 40
2416.73 44
2416.84 47
2416.95 49
2417.06 49
2417.18 46
2417.29 40
2417.40 32
2417.52 22
2417.63 13
2417.74 5
2417.85 2
2417.97 3
2418.08 9
2418.19 18
2418.30 29
2418.42 39
2418.53 49
2418.64 55
2418.76 59
2418.87 60
2418.98 60
2419.09 60
2419.21 59
2419.32 60
2419.43 62
2419.54 64
2419.66 68
2419.77 71
2419.88 74
2420.00 76
2420.11 76
2420.22 75
2420.33 74
2420.45 73
2420.56 73
2420.67 74
2420.79 77
2420.90 82
2421.01 88
2421.12 95
2421.24 103
2421.35 111
2421.46 119
2421.57 125
2421.69 129
2421.80 131
2421.91 130
2422.03 126
2422.14 120
2422.25 113
2422.36 105
2422.48 98
2422.59 93
2422.70 88
2422.82 85
2422.93 82
2423.04 80
2423.15 78
2423.27 76
2423.38 75
2423.49 75
2423.61 76
2423.72 78
2423.83 80
2423.94 82
2424.06 84
2424.17 86
2424.28 87
2424.40 87
2424.51 87
2424.62 86
2424.73 84
2424.85 83
2424.96 82
2425.07 80
2425.19 78
2425.30 75
2425.41 71
2425.52 67
2425.64 61
2425.75 56
2425.86 53
2425.98 50
2426.09 49
2426.20 50
2426.31 50
2426.43 51
2426.54 51
2426.65 49
2426.77 47
2426.88 44
2426.99 40
2427.11 37
2427.22 33
2427.33 31
2427.44 28
2427.56 27
2427.67 27
2427.78 29
2427.90 33
2428.01 39
2428.12 45
2428.23 53
2428.35 60
2428.46 66
2428.57 71
2428.69 75
2428.80 78
2428.91 79
2429.03 79
2429.14 78
2429.25 77
2429.36 74
2429.48 71
2429.59 68
2429.70 65
2429.82 64
2429.93 65
2430.04 67
2430.16 70
2430.27 74
2430.38 78
2430.49 82
2430.61 86
2430.72 89
2430.83 93
2430.95 96
2431.06 99
2431.17 101
2431.29 102
2431.40 101
2431.51 99
2431.62 96
2431.74 94
2431.85 91
2431.96 89
2432.08 88
2432.19 86
2432.30 83
2432.42 81
2432.53 78
2432.64 75
2432.76 73
2432.87 73
2432.98 74
2433.09 76
2433.21 79
2433.32 82
2433.43 85
2433.55 87
2433.66 89
2433.77 88
2433.89 85
2434.00 81
2434.11 75
2434.23 69
2434.34 62
2434.45 56
2434.56 53
2434.68 52
2434.79 52
2434.90 55
2435.02 58
2435.13 61
2435.24 64
2435.36 66
2435.47 66
2435.58 65
2435.70 62
2435.81 58
2435.92 53
2436.04 48
2436.15 43
2436.26 39
2436.37 35
2436.49 31
2436.60 27
2436.71 23
2436.83 20
2436.94 16
2437.05 14
2437.17 13
2437.28 14
2437.39 16
2437.51 20
2437.62 24
2437.73 29
2437.85 33
2437.96 35
2438.07 37
2438.19 38
2438.30 38
2438.41 38
2438.52 38
2438.64 39
2438.75 39
2438.86 39
2438.98 38
2439.09 35
2439.20 32
2439.32 29
2439.43 26
2439.54 24
2439.66 25
2439.77 28
2439.88 34
2440.00 43
2440.11 51
2440.22 60
2440.34 66
2440.45 69
2440.56 70
2440.68 67
2440.79 62
2440.90 56
2441.02 48
2441.13 40
2441.24 33
2441.36 27
2441.47 22
2441.58 18
2441.70 15
2441.81 15
2441.92 16
2442.04 19
2442.15 24
2442.26 30
2442.38 35
2442.49 40
2442.60 44
2442.72 47
2442.83 49
2442.94 50
2443.05 52
2443.17 54
2443.28 56
2443.39 58
2443.51 60
2443.62 61
2443.73 62
2443.85 64
2443.96 66
2444.07 70
2444.19 74
2444.30 79
2444.41 85
2444.53 90
2444.64 94
2444.75 96
2444.87 96
2444.98 94
2445.09 90
2445.21 85
2445.32 78
2445.43 71
2445.55 63
2445.66 55
2445.77 48
2445.89 41
2446.00 36
2446.12 33
2446.23 31
2446.34 30
2446.46 29
2446.57 28
2446.68 26
2446.80 23
2446.91 20
2447.02 17
2447.14 15
2447.25 14
2447.36 15
2447.48 17
2447.59 21
2447.70 26
2447.82 31
2447.93 35
2448.04 38
2448.16 39
2448.27 39
2448.38 36
2448.50 32
2448.61 27
2448.72 21
2448.84 14
2448.95 7
2449.06 1
2449.18 0
2449.29 0
2449.40 0
2449.52 0
2449.63 0
2449.74 0
2449.86 0
2449.97 0
2450.08 6
2450.20 13
2450.31 20
2450.43 26
2450.54 32
2450.65 37
2450.77 41
2450.88 46
2450.99 51
2451.11 56
2451.22 61
2451.33 67
2451.45 72
2451.56 78
2451.67 82
2451.79 86
2451.90 88
2452.01 88
2452.13 87
2452.24 84
2452.35 79
2452.47 74
2452.58 68
2452.70 63
2452.81 59
2452.92 56
2453.04 55
2453.15 55
2453.26 56
2453.38 57
2453.49 59
2453.60 60
2453.72 60
2453.83 58
2453.94 55
2454.06 51
2454.17 46
2454.28 42
2454.40 39
2454.51 37
2454.63 39
2454.74 42
2454.85 46
2454.97 50
2455.08 53
2455.19 54
2455.31 53
2455.42 50
2455.53 46
2455.65 42
2455.76 39
2455.87 36
2455.99 34
2456.10 31
2456.22 27
2456.33 22
2456.44 17
2456.56 12
2456.67 10
2456.78 10
2456.90 14
2457.01 21
2457.12 30
2457.24 40
2457.35 50
2457.47 57
2457.58 61
2457.69 61
2457.81 58
2457.92 52
2458.03 44
2458.15 35
2458.26 26
2458.37 18
2458.49 12
2458.60 7
2458.72 4
2458.83 2
2458.94 1
2459.06 0
2459.17 0
2459.28 0
2459.40 0
2459.51 0
2459.63 2
2459.74 7
2459.85 14
2459.97 22
2460.08 30
2460.19 36
2460.31 40
2460.42 40
2460.53 38
2460.65 31
2460.76 23
2460.88 14
2460.99 6
2461.10 0
2461.22 0
2461.33 1
2461.44 7
2461.56 14
2461.67 22
2461.79 28
2461.90 32
2462.01 33
2462.13 33
2462.24 31
2462.35 30
2462.47 30
2462.58 30
2462.70 32
2462.81 34
2462.92 37
2463.04 39
2463.15 40
2463.26 41
2463.38 41
2463.49 40
2463.61 39
2463.72 38
2463.83 37
2463.95 34
2464.06 31
2464.17 26
2464.29 21
2464.40 16
2464.52 10
2464.63 5
2464.74 1
2464.86 0
2464.97 0
2465.09 0
2465.20 0
2465.31 0
2465.43 0
2465.54 0
2465.65 0
2465.77 1
2465.88 2
2466.00 3
2466.11 4
2466.22 5
2466.34 6
2466.45 8
2466.56 9
2466.68 10
2466.79 10
2466.91 9
2467.02 8
2467.13 8
2467.25 8
2467.36 11
2467.48 16
2467.59 24
2467.70 33
2467.82 42
2467.93 50
2468.05 55
2468.16 56
2468.27 53
2468.39 47
2468.50 39
2468.61 31
2468.73 25
2468.84 22
2468.96 22
2469.07 25
2469.18 30
2469.30 35
2469.41 40
2469.53 44
2469.64 46
2469.75 45
2469.87 43
2469.98 40
2470.10 37
2470.21 33
2470.32 30
2470.44 27
2470.55 26
2470.67 25
2470.78 26
2470.89 28
2471.01 32
2471.12 37
2471.23 43
2471.35 50
2471.46 58
2471.58 67
2471.69 74
2471.80 79
2471.92 82
2472.03 82
2472.15 77
2472.26 70
2472.37 60
2472.49 49
2472.60 39
2472.72 31
2472.83 24
2472.94 20
2473.06 17
2473.17 16
2473.29 15
2473.40 15
2473.51 16
2473.63 18
2473.74 20
2473.86 24
2473.97 28
2474.08 31
2474.20 34
2474.31 35
2474.43 35
2474.54 33
2474.65 30
2474.77 28
2474.88 25
2475.00 24
2475.11 24
2475.22 26
2475.34 28
2475.45 32
2475.57 37
2475.68 41
2475.80 45
2475.91 47
2476.02 46
2476.14 43
2476.25 38
2476.37 31
2476.48 24
2476.59 18
2476.71 13
2476.82 11
2476.94 10
2477.05 11
2477.16 13
2477.28 14
2477.39 15
2477.51 16
2477.62 15
2477.73 14
2477.85 13
2477.96 13
2478.08 14
2478.19 16
2478.31 18
2478.42 20
2478.53 22
2478.65 22
2478.76 22
2478.88 22
2478.99 21
2479.10 21
2479.22 22
2479.33 25
2479.45 29
2479.56 34
2479.67 40
2479.79 47
2479.90 53
2480.02 58
2480.13 62
2480.25 64
2480.36 64
2480.47 63
2480.59 60
2480.70 56
2480.82 54
2480.93 53
2481.04 54
2481.16 58
2481.27 64
2481.39 70
2481.50 75
2481.62 77
2481.73 76
2481.84 73
2481.96 67
2482.07 61
2482.19 56
2482.30 52
2482.42 49
2482.53 47
2482.64 46
2482.76 45
2482.87 45
2482.99 46
2483.10 47
2483.21 48
2483.33 50
2483.44 51
2483.56 50
2483.67 47
2483.79 41
2483.90 34
2484.01 25
2484.13 16
2484.24 9
2484.36 5
2484.47 3
2484.59 4
2484.70 8
2484.81 12
2484.93 18
2485.04 23
2485.16 28
2485.27 32
2485.39 34
2485.50 35
2485.61 33
2485.73 30
2485.84 26
2485.96 21
2486.07 16
2486.19 12
2486.30 9
2486.41 7
2486.53 6
2486.64 5
2486.76 4
2486.87 2
2486.99 0
2487.10 0
2487.21 0
2487.33 0
2487.44 0
2487.56 0
2487.67 0
2487.79 0
2487.90 3
2488.01 7
2488.13 12
2488.24 16
2488.36 20
2488.47 23
2488.59 24
2488.70 23
2488.82 20
2488.93 17
2489.04 13
2489.16 11
2489.27 10
2489.39 11
2489.50 14
2489.62 18
2489.73 22
2489.84 26
2489.96 28
2490.07 30
2490.19 30
2490.30 29
2490.42 29
2490.53 29
2490.65 31
2490.76 33
2490.87 37
2490.99 41
2491.10 45
2491.22 48
2491.33 51
2491.45 53
2491.56 54
2491.67 56
2491.79 56
2491.90 58
2492.02 59
2492.13 61
2492.25 63
2492.36 66
2492.48 68
2492.59 69
2492.70 70
2492.82 70
2492.93 69
2493.05 68
2493.16 67
2493.28 67
2493.39 69
2493.51 73
2493.62 77
2493.74 83
2493.85 89
2493.96 94
2494.08 99
2494.19 102
2494.31 105
2494.42 107
2494.54 109
2494.65 112
2494.77 114
2494.88 116
2494.99 117
2495.11 116
2495.22 112
2495.34 107
2495.45 101
2495.57 95
2495.68 91
2495.80 89
2495.91 90
2496.02 93
2496.14 97
2496.25 100
2496.37 102
2496.48 102
2496.60 100
2496.71 97
2496.83 92
2496.94 88
2497.06 85
2497.17 84
2497.28 84
2497.40 87
2497.51 91
2497.63 96
2497.74 101
2497.86 104
2497.97 104
2498.09 102
2498.20 98
2498.32 92
2498.43 85
2498.55 79
2498.66 74
2498.77 70
2498.89 67
2499.00 64
2499.12 61
2499.23 58
2499.35 54
2499.46 51
2499.58 48
2499.69 46
2499.81 45
2499.92 46
2500.03 47
2500.15 48
2500.26 51
2500.38 53
2500.49 56
2500.61 60
2500.72 64
2500.84 69
2500.95 74
2501.07 79
2501.18 84
2501.30 87
2501.41 88
2501.53 87
2501.64 84
2501.75 78
2501.87 71
2501.98 64
2502.10 57
2502.21 52
2502.33 48
2502.44 47
2502.56 49
2502.67 52
2502.79 57
2502.90 63
2503.02 69
2503.13 74
2503.25 77
2503.36 79
2503.47 78
2503.59 75
2503.70 71
2503.82 67
2503.93 64
2504.05 61
2504.16 60
2504.28 60
2504.39 61
2504.51 63
2504.62 66
2504.74 71
2504.85 75
2504.97 81
2505.08 86
2505.20 90
2505.31 93
2505.42 94
2505.54 93
2505.65 90
2505.77 85
2505.88 80
2506.00 76
2506.11 73
2506.23 71
2506.34 71
2506.46 72
2506.57 74
2506.69 77
2506.80 80
2506.92 82
2507.03 83
2507.15 82
2507.26 80
2507.38 75
2507.49 68
2507.61 59
2507.72 50
2507.84 42
2507.95 34
2508.06 29
2508.18 25
2508.29 23
2508.41 24
2508.52 25
2508.64 27
2508.75 30
2508.87 33
2508.98 36
2509.10 39
2509.21 41
2509.33 43
2509.44 44
2509.56 44
2509.67 43
2509.79 41
2509.90 39
2510.02 37
2510.13 35
2510.25 34
2510.36 33
2510.48 32
2510.59 32
2510.71 32
2510.82 33
2510.94 34
2511.05 37
2511.17 39
2511.28 42
2511.40 45
2511.51 47
2511.62 47
2511.74 46
2511.85 43
2511.97 38
2512.08 33
2512.20 28
2512.31 24
2512.43 22
2512.54 22
2512.66 23
2512.77 25
2512.89 26
2513.00 27
2513.12 28
2513.23 27
2513.35 27
2513.46 27
2513.58 27
2513.69 28
2513.81 29
2513.92 29
2514.04 29
2514.15 27
2514.27 26
2514.38 24
2514.50 24
2514.61 24
2514.73 25
2514.84 27
2514.96 29
2515.07 32
2515.19 35
2515.30 38
2515.42 42
2515.53 46
2515.65 50
2515.76 53
2515.88 56
2515.99 59
2516.11 60
2516.22 61
2516.34 63
2516.45 64
2516.57 67
2516.68 69
2516.80 72
2516.91 75
2517.03 77
2517.14 78
2517.26 78
2517.37 78
2517.49 77
2517.60 75
2517.72 73
2517.83 73
2517.95 73
2518.06 75
2518.18 78
2518.29 82
2518.41 85
2518.52 86
2518.64 85
2518.75 82
2518.87 76
2518.98 70
2519.10 64
2519.21 59
2519.33 56
2519.44 54
2519.56 54
2519.67 53
2519.79 53
2519.90 52
2520.02 51
2520.13 48
2520.25 45
2520.36 41
2520.48 37
2520.59 32
2520.71 28
2520.82 23
2520.94 20
2521.05 17
2521.17 16
2521.28 16
2521.40 18
2521.51 21
2521.63 24
2521.74 28
2521.86 31
2521.97 35
2522.09 37
2522.21 40
2522.32 43
2522.44 47
2522.55 52
2522.67 59
2522.78 68
2522.90 78
2523.01 88
2523.13 97
2523.24 103
2523.36 106
2523.47 105
2523.59 100
2523.70 91
2523.82 81
2523.93 70
2524.05 60
2524.16 50
2524.28 41
2524.39 35
2524.51 30
2524.62 26
2524.74 25
2524.85 25
2524.97 28
2525.08 33
2525.20 39
2525.31 46
2525.43 54
2525.54 62
2525.66 70
2525.78 76
2525.89 82
2526.01 85
2526.12 87
2526.24 88
2526.35 87
2526.47 84
2526.58 81
2526.70 76
2526.81 71
2526.93 66
2527.04 62
2527.16 59
2527.27 56
2527.39 55
2527.50 55
2527.62 55
2527.73 56
2527.85 58
2527.96 62
2528.08 67
2528.20 74
2528.31 81
2528.43 89
2528.54 96
2528.66 101
2528.77 104
2528.89 104
2529.00 102
2529.12 99
2529.23 94
2529.35 90
2529.46 85
2529.58 81
2529.69 76
2529.81 71
2529.92 65
2530.04 58
2530.15 51
2530.27 44
2530.39 39
2530.50 37
2530.62 38
2530.73 42
2530.85 49
2530.96 57
2531.08 64
2531.19 70
2531.31 73
2531.42 72
2531.54 68
2531.65 61
2531.77 52
2531.88 43
2532.00 35
2532.12 28
2532.23 24
2532.35 22
2532.46 23
2532.58 28
2532.69 37
2532.81 49
2532.92 62
2533.04 76
2533.15 89
2533.27 100
2533.38 107
2533.50 109
2533.62 108
2533.73 104
2533.85 99
2533.96 92
2534.08 86
2534.19 80
2534.31 76
2534.42 73
2534.54 71
2534.65 68
2534.77 66
2534.88 64
2535.00 60
2535.12 56
2535.23 51
2535.35 47
2535.46 44
2535.58 43
2535.69 46
2535.81 53
2535.92 64
2536.04 79
2536.15 94
2536.27 109
2536.39 121
2536.50 128
2536.62 130
2536.73 126
2536.85 118
2536.96 107
2537.08 95
2537.19 84
2537.31 74
2537.42 66
2537.54 59
2537.66 54
2537.77 50
2537.89 47
2538.00 44
2538.12 42
2538.23 40
2538.35 40
2538.46 41
2538.58 42
2538.69 44
2538.81 47
2538.93 50
2539.04 54
2539.16 57
2539.27 59
2539.39 60
2539.50 60
2539.62 58
2539.73 54
2539.85 49
2539.97 44
2540.08 40
2540.20 38
2540.31 38
2540.43 41
2540.54 46
2540.66 51
2540.77 57
2540.89 62
2541.01 64
2541.12 65
2541.24 64
2541.35 60
2541.47 55
2541.58 49
2541.70 43
2541.81 37
2541.93 31
2542.05 25
2542.16 20
2542.28 15
2542.39 11
2542.51 7
2542.62 4
2542.74 3
2542.85 3
2542.97 4
2543.09 6
2543.20 9
2543.32 13
2543.43 16
2543.55 20
2543.66 24
2543.78 27
2543.90 31
2544.01 34
2544.13 36
2544.24 37
2544.36 38
2544.47 38
2544.59 37
2544.70 35
2544.82 34
2544.94 34
2545.05 35
2545.17 39
2545.28 45
2545.40 53
2545.51 63
2545.63 74
2545.75 83
2545.86 92
2545.98 97
2546.09 100
2546.21 101
2546.32 99
2546.44 95
2546.55 90
2546.67 84
2546.79 77
2546.90 69
2547.02 62
2547.13 55
2547.25 49
2547.36 45
2547.48 41
2547.60 39
2547.71 38
2547.83 36
2547.94 35
2548.06 34
2548.17 33
2548.29 32
2548.41 30
2548.52 29
2548.64 27
2548.75 25
2548.87 23
2548.98 21
2549.10 18
2549.22 16
2549.33 13
2549.45 11
2549.56 8
2549.68 6
2549.80 4
2549.91 3
2550.03 1
2550.14 0
2550.26 0
2550.37 0
2550.49 0
2550.61 0
2550.72 0
2550.84 0
2550.95 0
2551.07 2
2551.18 11
2551.30 23
2551.42 36
2551.53 51
2551.65 63
2551.76 73
2551.88 78
2551.99 79
2552.11 76
2552.23 70
2552.34 63
2552.46 56
2552.57 50
2552.69 46
2552.81 43
2552.92 43
2553.04 44
2553.15 47
2553.27 52
2553.38 56
2553.50 61
2553.62 65
2553.73 68
2553.85 69
2553.96 69
2554.08 68
2554.20 67
2554.31 66
2554.43 64
2554.54 64
2554.66 63
2554.77 63
2554.89 62
2555.01 60
2555.12 57
2555.24 52
2555.35 46
2555.47 41
2555.59 36
2555.70 32
2555.82 31
2555.93 32
2556.05 35
2556.17 40
2556.28 45
2556.40 50
2556.51 53
2556.63 55
2556.74 56
2556.86 56
2556.98 54
2557.09 53
2557.21 50
2557.32 48
2557.44 46
2557.56 44
2557.67 42
2557.79 42
2557.90 43
2558.02 44
2558.14 46
2558.25 48
2558.37 49
2558.48 50
2558.60 50
2558.72 49
2558.83 49
2558.95 48
2559.06 47
2559.18 46
2559.30 45
2559.41 43
2559.53 42
2559.64 40
2559.76 39
2559.88 37
2559.99 35
2560.11 31
2560.22 28
2560.34 23
2560.46 19
2560.57 16
2560.69 13
2560.80 12
2560.92 13
2561.04 15
2561.15 18
2561.27 21
2561.38 25
2561.50 27
2561.62 29
2561.73 30
2561.85 31
2561.96 31
2562.08 31
2562.20 30
2562.31 28
2562.43 25
2562.54 20
2562.66 16
2562.78 12
2562.89 8
2563.01 7
2563.12 7
2563.24 8
2563.36 10
2563.47 11
2563.59 11
2563.70 11
2563.82 10
2563.94 9
2564.05 10
2564.17 14
2564.28 19
2564.40 27
2564.52 36
2564.63 44
2564.75 50
2564.87 53
2564.98 52
2565.10 50
2565.21 46
2565.33 43
2565.45 41
2565.56 41
2565.68 43
2565.79 46
2565.91 49
2566.03 52
2566.14 53
2566.26 55
2566.37 57
2566.49 61
2566.61 68
2566.72 76
2566.84 86
2566.96 97
2567.07 107
2567.19 115
2567.30 122
2567.42 127
2567.54 131
2567.65 135
2567.77 138
2567.88 143
2568.00 148
2568.12 153
2568.23 158
2568.35 162
2568.47 163
2568.58 161
2568.70 156
2568.81 147
2568.93 137
2569.05 126
2569.16 117
2569.28 110
2569.39 106
2569.51 103
2569.63 102
2569.74 101
2569.86 99
2569.98 96
2570.09 92
2570.21 87
2570.32 82
2570.44 77
2570.56 73
2570.67 70
2570.79 67
2570.91 65
2571.02 62
2571.14 60
2571.25 57
2571.37 54
2571.49 50
2571.60 46
2571.72 40
2571.84 34
2571.95 28
2572.07 23
2572.18 19
2572.30 16
2572.42 16
2572.53 18
2572.65 22
2572.77 27
2572.88 32
2573.00 37
2573.11 42
2573.23 46
2573.35 51
2573.46 55
2573.58 59
2573.70 64
2573.81 68
2573.93 71
2574.04 73
2574.16 73
2574.28 71
2574.39 67
2574.51 62
2574.63 56
2574.74 50
2574.86 45
2574.98 41
2575.09 39
2575.21 37
2575.32 36
2575.44 34
2575.56 32
2575.67 30
2575.79 27
2575.91 25
2576.02 24
2576.14 24
2576.26 26
2576.37 29
2576.49 32
2576.60 34
2576.72 34
2576.84 32
2576.95 28
2577.07 23
2577.19 18
2577.30 14
2577.42 11
2577.54 11
2577.65 13
2577.77 17
2577.88 21
2578.00 26
2578.12 30
2578.23 33
2578.35 35
2578.47 36
2578.58 35
2578.70 33
2578.82 30
2578.93 26
2579.05 21
2579.16 17
2579.28 13
2579.40 9
2579.51 6
2579.63 3
2579.75 1
2579.86 0
2579.98 0
2580.10 0
2580.21 0
2580.33 0
2580.45 0
2580.56 0
2580.68 0
2580.79 0
2580.91 2
2581.03 5
2581.14 8
2581.26 12
2581.38 15
2581.49 17
2581.61 19
2581.73 20
2581.84 21
2581.96 22
2582.08 23
2582.19 26
2582.31 29
2582.43 32
2582.54 36
2582.66 40
2582.78 43
2582.89 45
2583.01 45
2583.12 43
2583.24 39
2583.36 33
2583.47 26
2583.59 18
2583.71 12
2583.82 8
2583.94 6
2584.06 6
2584.17 7
2584.29 10
2584.41 12
2584.52 13
2584.64 13
2584.76 13
2584.87 12
2584.99 11
2585.11 10
2585.22 11
2585.34 12
2585.46 15
2585.57 18
2585.69 21
2585.80 24
2585.92 25
2586.04 25
2586.15 23
2586.27 20
2586.39 16
2586.50 12
2586.62 9
2586.74 6
2586.85 6
2586.97 7
2587.09 8
2587.20 10
2587.32 11
2587.44 12
2587.55 12
2587.67 11
2587.79 10
2587.90 8
2588.02 6
2588.14 4
2588.25 2
2588.37 1
2588.49 0
2588.60 0
2588.72 1
2588.84 2
2588.95 5
2589.07 7
2589.19 9
2589.30 11
2589.42 13
2589.54 15
2589.65 16
2589.77 17
2589.89 16
2590.00 14
2590.12 11
2590.24 8
2590.35 6
2590.47 6
2590.59 8
2590.70 12
2590.82 18
2590.94 23
2591.05 28
2591.17 30
2591.29 31
2591.40 29
2591.52 26
2591.64 22
2591.75 18
2591.87 14
2591.99 12
2592.10 10
2592.22 8
2592.34 8
2592.45 8
2592.57 9
2592.69 12
2592.80 15
2592.92 19
2593.04 24
2593.15 28
2593.27 32
2593.39 34
2593.50 34
2593.62 33
2593.74 30
2593.85 26
2593.97 22
2594.09 19
2594.20 16
2594.32 15
2594.44 16
2594.55 19
2594.67 23
2594.79 29
2594.91 35
2595.02 41
2595.14 48
2595.26 53
2595.37 59
2595.49 63
2595.61 66
2595.72 67
2595.84 66
2595.96 63
2596.07 57
2596.19 51
2596.31 43
2596.42 37
2596.54 34
2596.66 33
2596.77 35
2596.89 40
2597.01 47
2597.12 53
2597.24 59
2597.36 63
2597.47 65
2597.59 66
2597.71 67
2597.83 68
2597.94 69
2598.06 70
2598.18 71
2598.29 71
2598.41 69
2598.53 66
2598.64 61
2598.76 56
2598.88 51
2598.99 47
2599.11 44
2599.23 43
2599.34 43
2599.46 43
2599.58 43
2599.70 42
2599.81 40
2599.93 36
2600.05 32
2600.16 28
2600.28 24
2600.40 21
2600.51 19
2600.63 18
2600.75 17
2600.86 17
2600.98 17
2601.10 18
2601.21 17
2601.33 17
2601.45 15
2601.57 13
2601.68 11
2601.80 9
2601.92 8
2602.03 9
2602.15 13
2602.27 20
2602.38 28
2602.50 37
2602.62 45
2602.73 52
2602.85 56
2602.97 58
2603.09 58
2603.20 56
2603.32 55
2603.44 53
2603.55 51
2603.67 50
2603.79 48
2603.90 46
2604.02 44
2604.14 42
2604.26 40
2604.37 39
2604.49 37
2604.61 36
2604.72 33
2604.84 30
2604.96 27
2605.07 23
2605.19 21
2605.31 20
2605.43 21
2605.54 23
2605.66 26
2605.78 29
2605.89 30
2606.01 30
2606.13 28
2606.24 25
2606.36 21
2606.48 19
2606.60 18
2606.71 21
2606.83 26
2606.95 33
2607.06 42
2607.18 51
2607.30 60
2607.42 67
2607.53 71
2607.65 74
2607.77 75
2607.88 75
2608.00 75
2608.12 74
2608.23 73
2608.35 72
2608.47 72
2608.59 71
2608.70 70
2608.82 68
2608.94 65
2609.05 62
2609.17 58
2609.29 54
2609.41 51
2609.52 47
2609.64 44
2609.76 41
2609.87 37
2609.99 32
2610.11 26
2610.23 20
2610.34 15
2610.46 10
2610.58 6
2610.69 4
2610.81 3
2610.93 3
2611.05 3
2611.16 4
2611.28 6
2611.40 7
2611.51 9
2611.63 12
2611.75 15
2611.87 19
2611.98 22
2612.10 24
2612.22 25
2612.33 25
2612.45 24
2612.57 22
2612.69 20
2612.80 20
2612.92 20
2613.04 22
2613.15 26
2613.27 32
2613.39 39
2613.51 47
2613.62 55
2613.74 62
2613.86 67
2613.97 70
2614.09 72
2614.21 71
2614.33 70
2614.44 69
2614.56 67
2614.68 65
2614.79 63
2614.91 60
2615.03 56
2615.15 52
2615.26 47
2615.38 43
2615.50 39
2615.62 37
2615.73 36
2615.85 36
2615.97 36
2616.08 36
2616.20 36
2616.32 34
2616.44 31
2616.55 27
2616.67 23
2616.79 19
2616.91 16
2617.02 14
2617.14 14
2617.26 16
2617.37 19
2617.49 25
2617.61 32
2617.73 39
2617.84 46
2617.96 53
2618.08 59
2618.20 63
2618.31 66
2618.43 67
2618.55 67
2618.66 65
2618.78 61
2618.90 56
2619.02 52
2619.13 48
2619.25 45
2619.37 44
2619.49 45
2619.60 48
2619.72 51
2619.84 54
2619.95 57
2620.07 59
2620.19 62
2620.31 65
2620.42 68
2620.54 71
2620.66 74
2620.78 77
2620.89 78
2621.01 79
2621.13 78
2621.25 78
2621.36 78
2621.48 79
2621.60 83
2621.72 88
2621.83 94
2621.95 100
2622.07 104
2622.18 105
2622.30 102
2622.42 96
2622.54 87
2622.65 78
2622.77 68
2622.89 61
2623.01 55
2623.12 52
2623.24 50
2623.36 50
2623.48 52
2623.59 54
2623.71 57
2623.83 61
2623.95 64
2624.06 66
2624.18 67
2624.30 66
2624.42 63
2624.53 60
2624.65 57
2624.77 54
2624.89 51
2625.00 49
2625.12 46
2625.24 43
2625.36 38
2625.47 33
2625.59 27
2625.71 22
2625.83 17
2625.94 14
2626.06 12
2626.18 12
2626.29 11
2626.41 11
2626.53 11
2626.65 10
2626.76 9
2626.88 7
2627.00 7
2627.12 6
2627.23 6
2627.35 5
2627.47 4
2627.59 2
2627.70 0
2627.82 0
2627.94 0
2628.06 0
2628.17 0
2628.29 0
2628.41 0
2628.53 1
2628.65 5
2628.76 9
2628.88 11
2629.00 11
2629.12 11
2629.23 10
2629.35 10
2629.47 9
2629.59 9
2629.70 9
2629.82 9
2629.94 9
2630.06 9
2630.17 8
2630.29 8
2630.41 7
2630.53 6
2630.64 6
2630.76 5
2630.88 5
2631.00 4
2631.11 3
2631.23 3
2631.35 2
2631.47 1
2631.58 1
2631.70 2
2631.82 4
2631.94 7
2632.05 12
2632.17 17
2632.29 23
2632.41 29
2632.52 35
2632.64 40
2632.76 47
2632.88 54
2633.00 63
2633.11 74
2633.23 87
2633.35 101
2633.47 115
2633.58 128
2633.70 139
2633.82 148
2633.94 157
2634.05 164
2634.17 170
2634.29 177
2634.41 185
2634.52 192
2634.64 200
2634.76 209
2634.88 219
2635.00 229
2635.11 242
2635.23 257
2635.35 273
2635.47 289
2635.58 304
2635.70 317
2635.82 327
2635.94 334
2636.05 338
2636.17 340
2636.29 341
2636.41 341
2636.53 340
2636.64 337
2636.76 333
2636.88 328
2637.00 321
2637.11 312
2637.23 303
2637.35 294
2637.47 284
2637.58 275
2637.70 268
2637.82 262
2637.94 259
2638.06 258
2638.17 257
2638.29 257
2638.41 255
2638.53 251
2638.64 244
2638.76 235
2638.88 224
2639.00 211
2639.12 198
2639.23 185
2639.35 173
2639.47 160
2639.59 147
2639.70 135
2639.82 124
2639.94 114
2640.06 106
2640.18 99
2640.29 95
2640.41 92
2640.53 92
2640.65 93
2640.76 96
2640.88 99
2641.00 103
2641.12 107
2641.24 110
2641.35 111
2641.47 111
2641.59 109
2641.71 106
2641.82 101
2641.94 97
2642.06 93
2642.18 90
2642.30 88
2642.41 88
2642.53 88
2642.65 89
2642.77 90
2642.89 91
2643.00 90
2643.12 88
2643.24 85
2643.36 81
2643.47 76
2643.59 70
2643.71 64
2643.83 57
2643.95 51
2644.06 46
2644.18 43
2644.30 41
2644.42 41
2644.54 41
2644.65 43
2644.77 44
2644.89 43
2645.01 41
2645.13 38
2645.24 34
2645.36 30
2645.48 27
2645.60 26
2645.71 26
2645.83 28
2645.95 31
2646.07 33
2646.19 35
2646.30 36
2646.42 35
2646.54 33
2646.66 29
2646.78 25
2646.89 20
2647.01 14
2647.13 8
2647.25 2
2647.37 0
2647.48 0
2647.60 0
2647.72 0
2647.84 0
2647.96 5
2648.07 13
2648.19 23
2648.31 33
2648.43 42
2648.55 48
2648.66 52
2648.78 52
2648.90 50
2649.02 47
2649.14 42
2649.25 38
2649.37 36
2649.49 34
2649.61 34
2649.73 35
2649.84 36
2649.96 37
2650.08 38
2650.20 39
2650.32 40
2650.43 40
2650.55 40
2650.67 39
2650.79 38
2650.91 36
2651.02 33
2651.14 30
2651.26 28
2651.38 25
2651.50 23
2651.61 22
2651.73 20
2651.85 17
2651.97 15
2652.09 13
2652.20 11
2652.32 10
2652.44 10
2652.56 12
2652.68 14
2652.79 17
2652.91 20
2653.03 23
2653.15 24
2653.27 24
2653.38 22
2653.50 18
2653.62 12
2653.74 6
2653.86 0
2653.97 0
2654.09 0
2654.21 0
2654.33 1
2654.45 7
2654.57 14
2654.68 18
2654.80 21
2654.92 20
2655.04 17
2655.16 12
2655.27 7
2655.39 3
2655.51 2
2655.63 2
2655.75 6
2655.86 11
2655.98 19
2656.10 29
2656.22 41
2656.34 54
2656.46 67
2656.57 80
2656.69 91
2656.81 100
2656.93 106
2657.05 109
2657.16 108
2657.28 104
2657.40 98
2657.52 89
2657.64 79
2657.76 67
2657.87 56
2657.99 44
2658.11 35
2658.23 27
2658.35 23
2658.46 22
2658.58 25
2658.70 31
2658.82 39
2658.94 48
2659.06 57
2659.17 63
2659.29 67
2659.41 68
2659.53 65
2659.65 58
2659.76 49
2659.88 39
2660.00 28
2660.12 19
2660.24 11
2660.36 7
2660.47 5
2660.59 7
2660.71 10
2660.83 15
2660.95 20
2661.07 24
2661.18 28
2661.30 32
2661.42 34
2661.54 37
2661.66 39
2661.77 42
2661.89 44
2662.01 46
2662.13 47
2662.25 47
2662.37 48
2662.48 50
2662.60 52
2662.72 56
2662.84 61
2662.96 65
2663.08 69
2663.19 70
2663.31 70
2663.43 69
2663.55 68
2663.67 68
2663.79 68
2663.90 70
2664.02 73
2664.14 76
2664.26 77
2664.38 77
2664.50 74
2664.61 69
2664.73 62
2664.85 55
2664.97 48
2665.09 42
2665.21 37
2665.32 33
2665.44 30
2665.56 29
2665.68 30
2665.80 33
2665.92 38
2666.03 43
2666.15 49
2666.27 54
2666.39 58
2666.51 59
2666.63 58
2666.74 55
2666.86 51
2666.98 46
2667.10 40
2667.22 36
2667.34 32
2667.45 28
2667.57 25
2667.69 22
2667.81 18
2667.93 15
2668.05 12
2668.17 9
2668.28 7
2668.40 6
2668.52 5
2668.64 6
2668.76 7
2668.88 9
2668.99 10
2669.11 11
2669.23 10
2669.35 9
2669.47 6
2669.59 3
2669.70 0
2669.82 0
2669.94 0
2670.06 0
2670.18 0
2670.30 0
2670.42 0
2670.53 2
2670.65 8
2670.77 13
2670.89 17
2671.01 18
2671.13 17
2671.24 14
2671.36 10
2671.48 4
2671.60 0
2671.72 0
2671.84 0
2671.96 0
2672.07 0
2672.19 0
2672.31 0
2672.43 0
2672.55 2
2672.67 7
2672.79 12
2672.90 17
2673.02 22
2673.14 27
2673.26 31
2673.38 36
2673.50 40
2673.62 44
2673.73 48
2673.85 50
2673.97 51
2674.09 52
2674.21 51
2674.33 50
2674.44 48
2674.56 46
2674.68 44
2674.80 42
2674.92 41
2675.04 39
2675.16 38
2675.27 38
2675.39 39
2675.51 40
2675.63 43
2675.75 45
2675.87 48
2675.99 50
2676.10 51
2676.22 50
2676.34 49
2676.46 46
2676.58 43
2676.70 40
2676.82 38
2676.93 36
2677.05 36
2677.17 37
2677.29 39
2677.41 41
2677.53 43
2677.65 43
2677.77 42
2677.88 39
2678.00 35
2678.12 31
2678.24 27
2678.36 24
2678.48 23
2678.60 25
2678.71 28
2678.83 32
2678.95 36
2679.07 40
2679.19 42
2679.31 44
2679.43 45
2679.54 46
2679.66 47
2679.78 48
2679.90 49
2680.02 51
2680.14 53
2680.26 54
2680.38 54
2680.49 54
2680.61 53
2680.73 51
2680.85 49
2680.97 45
2681.09 41
2681.21 35
2681.33 29
2681.44 21
2681.56 14
2681.68 7
2681.80 0
2681.92 0
2682.04 0
2682.16 0
2682.27 0
2682.39 0
2682.51 3
2682.63 14
2682.75 26
2682.87 38
2682.99 49
2683.11 56
2683.22 61
2683.34 62
2683.46 62
2683.58 62
2683.70 62
2683.82 64
2683.94 68
2684.06 72
2684.17 75
2684.29 76
2684.41 74
2684.53 69
2684.65 63
2684.77 56
2684.89 50
2685.01 46
2685.13 45
2685.24 45
2685.36 45
2685.48 45
2685.60 43
2685.72 40
2685.84 37
2685.96 35
2686.08 35
2686.19 38
2686.31 42
2686.43 48
2686.55 54
2686.67 59
2686.79 62
2686.91 62
2687.03 60
2687.14 57
2687.26 52
2687.38 46
2687.50 40
2687.62 33
2687.74 27
2687.86 22
2687.98 18
2688.10 16
2688.21 17
2688.33 21
2688.45 27
2688.57 36
2688.69 46
2688.81 56
2688.93 65
2689.05 72
2689.17 78
2689.28 80
2689.40 80
2689.52 78
2689.64 74
2689.76 68
2689.88 62
2690.00 55
2690.12 48
2690.24 43
2690.35 38
2690.47 34
2690.59 32
2690.71 32
2690.83 32
2690.95 34
2691.07 35
2691.19 36
2691.31 35
2691.42 32
2691.54 27
2691.66 22
2691.78 17
2691.90 12
2692.02 9
2692.14 7
2692.26 5
2692.38 4
2692.49 2
2692.61 0
2692.73 0
2692.85 0
2692.97 0
2693.09 0
2693.21 0
2693.33 0
2693.45 0
2693.57 5
2693.68 10
2693.80 14
2693.92 19
2694.04 22
2694.16 26
2694.28 28
2694.40 31
2694.52 32
2694.64 32
2694.76 31
2694.87 29
2694.99 26
2695.11 24
2695.23 22
2695.35 21
2695.47 20
2695.59 21
2695.71 21
2695.83 21
2695.95 21
2696.06 21
2696.18 19
2696.30 16
2696.42 13
2696.54 9
2696.66 6
2696.78 2
2696.90 0
2697.02 0
2697.14 1
2697.26 4
2697.37 9
2697.49 16
2697.61 24
2697.73 31
2697.85 38
2697.97 43
2698.09 46
2698.21 48
2698.33 50
2698.45 51
2698.56 54
2698.68 58
2698.80 62
2698.92 67
2699.04 71
2699.16 73
2699.28 71
2699.40 66
2699.52 59
2699.64 52
2699.76 45
2699.87 41
2699.99 41
2700.11 44
2700.23 48
2700.35 54
2700.47 58
2700.59 59
2700.71 58
2700.83 56
2700.95 52
2701.07 48
2701.19 44
2701.30 41
2701.42 40
2701.54 38
2701.66 38
2701.78 38
2701.90 39
2702.02 41
2702.14 43
2702.26 47
2702.38 50
2702.50 53
2702.62 55
2702.73 56
2702.85 56
2702.97 56
2703.09 55
2703.21 56
2703.33 58
2703.45 61
2703.57 64
2703.69 68
2703.81 71
2703.93 72
2704.05 71
2704.16 70
2704.28 67
2704.40 65
2704.52 63
2704.64 61
2704.76 60
2704.88 58
2705.00 57
2705.12 56
2705.24 54
2705.36 53
2705.48 52
2705.60 52
2705.71 52
2705.83 51
2705.95 50
2706.07 48
2706.19 45
2706.31 41
2706.43 37
2706.55 33
2706.67 31
2706.79 32
2706.91 37
2707.03 46
2707.15 57
2707.27 70
2707.38 81
2707.50 90
2707.62 95
2707.74 94
2707.86 89
2707.98 81
2708.10 72
2708.22 64
2708.34 58
2708.46 55
2708.58 56
2708.70 60
2708.82 66
2708.94 73
2709.05 80
2709.17 86
2709.29 90
2709.41 92
2709.53 91
2709.65 89
2709.77 84
2709.89 78
2710.01 72
2710.13 65
2710.25 58
2710.37 51
2710.49 46
2710.61 41
2710.73 37
2710.84 35
2710.96 34
2711.08 34
2711.20 36
2711.32 37
2711.44 39
2711.56 39
2711.68 38
2711.80 36
2711.92 33
2712.04 31
2712.16 29
2712.28 29
2712.40 31
2712.52 34
2712.64 37
2712.75 40
2712.87 42
2712.99 44
2713.11 44
2713.23 44
2713.35 43
2713.47 42
2713.59 42
2713.71 40
2713.83 39
2713.95 36
2714.07 33
2714.19 31
2714.31 28
2714.43 26
2714.55 25
2714.67 24
2714.78 23
2714.90 23
2715.02 22
2715.14 21
2715.26 19
2715.38 17
2715.50 14
2715.62 11
2715.74 8
2715.86 6
2715.98 5
2716.10 6
2716.22 10
2716.34 15
2716.46 22
2716.58 28
2716.70 34
2716.82 38
2716.94 40
2717.05 41
2717.17 41
2717.29 39
2717.41 38
2717.53 37
2717.65 37
2717.77 37
2717.89 39
2718.01 41
2718.13 44
2718.25 48
2718.37 52
2718.49 56
2718.61 58
2718.73 59
2718.85 57
2718.97 54
2719.09 48
2719.21 41
2719.33 34
2719.44 29
2719.56 25
2719.68 24
2719.80 26
2719.92 30
2720.04 35
2720.16 42
2720.28 50
2720.40 57
2720.52 64
2720.64 70
2720.76 74
2720.88 76
2721.00 75
2721.12 71
2721.24 65
2721.36 58
2721.48 49
2721.60 42
2721.72 35
2721.84 30
2721.96 27
2722.08 25
2722.20 25
2722.31 26
2722.43 27
2722.55 29
2722.67 31
2722.79 33
2722.91 36
2723.03 39
2723.15 41
2723.27 42
2723.39 42
2723.51 40
2723.63 37
2723.75 32
2723.87 28
2723.99 24
2724.11 21
2724.23 21
2724.35 23
2724.47 28
2724.59 34
2724.71 41
2724.83 47
2724.95 53
2725.07 56
2725.19 57
2725.31 57
2725.43 55
2725.55 51
2725.66 46
2725.78 40
2725.90 33
2726.02 25
2726.14 18
2726.26 10
2726.38 4
2726.50 0
2726.62 0
2726.74 0
2726.86 0
2726.98 0
2727.10 1
2727.22 5
2727.34 9
2727.46 12
2727.58 14
2727.70 12
2727.82 9
2727.94 3
2728.06 0
2728.18 0
2728.30 0
2728.42 0
2728.54 0
2728.66 0
2728.78 0
2728.90 7
2729.02 16
2729.14 24
2729.26 29
2729.38 33
2729.50 34
2729.62 34
2729.74 32
2729.86 30
2729.98 29
2730.09 29
2730.21 31
2730.33 34
2730.45 37
2730.57 40
2730.69 42
2730.81 43
2730.93 42
2731.05 39
2731.17 36
2731.29 33
2731.41 29
2731.53 27
2731.65 24
2731.77 22
2731.89 20
2732.01 21
2732.13 22
2732.25 26
2732.37 33
2732.49 40
2732.61 47
2732.73 53
2732.85 57
2732.97 57
2733.09 53
2733.21 48
2733.33 40
2733.45 33
2733.57 26
2733.69 21
2733.81 19
2733.93 18
2734.05 19
2734.17 21
2734.29 22
2734.41 24
2734.53 25
2734.65 25
2734.77 24
2734.89 23
2735.01 23
2735.13 22
2735.25 22
2735.37 22
2735.49 22
2735.61 21
2735.73 21
2735.85 21
2735.97 21
2736.09 23
2736.21 26
2736.33 29
2736.45 32
2736.57 33
2736.69 33
2736.81 31
2736.93 28
2737.05 23
2737.17 18
2737.29 15
2737.41 12
2737.53 12
2737.65 14
2737.77 18
2737.89 24
2738.01 31
2738.13 39
2738.25 46
2738.37 52
2738.49 58
2738.61 63
2738.73 69
2738.85 75
2738.97 82
2739.09 90
2739.21 97
2739.33 103
2739.45 107
2739.57 109
2739.69 108
2739.81 105
2739.93 100
2740.05 95
2740.17 90
2740.29 86
2740.41 83
2740.53 82
2740.65 82
2740.77 83
2740.89 85
2741.01 86
2741.13 86
2741.25 84
2741.37 80
2741.49 75
2741.61 70
2741.73 66
2741.85 62
2741.97 60
2742.09 61
2742.21 64
2742.33 69
2742.45 75
2742.57 83
2742.69 91
2742.81 98
2742.93 104
2743.05 108
2743.17 108
2743.29 105
2743.41 98
2743.53 87
2743.65 75
2743.77 63
2743.89 51
2744.01 42
2744.13 35
2744.25 30
2744.37 27
2744.49 26
2744.61 24
2744.73 24
2744.85 23
2744.97 22
2745.09 21
2745.21 20
2745.33 19
2745.45 17
2745.57 15
2745.69 13
2745.81 11
2745.93 10
2746.05 8
2746.17 7
2746.29 6
2746.41 4
2746.53 2
2746.65 1
2746.77 1
2746.89 1
2747.01 4
2747.13 7
2747.25 12
2747.37 16
2747.49 21
2747.61 27
2747.73 31
2747.85 35
2747.97 38
2748.09 40
2748.21 40
2748.33 39
2748.45 37
2748.57 34
2748.69 32
2748.81 30
2748.93 29
2749.05 29
2749.17 29
2749.29 31
2749.41 32
2749.53 32
2749.65 31
2749.77 28
2749.89 23
2750.01 17
2750.13 10
2750.25 4
2750.37 0
2750.50 0
2750.62 0
2750.74 0
2750.86 2
2750.98 5
2751.10 8
2751.22 10
2751.34 10
2751.46 8
2751.58 5
2751.70 1
2751.82 0
2751.94 0
2752.06 0
2752.18 0
2752.30 0
2752.42 0
2752.54 0
2752.66 1
2752.78 6
2752.90 11
2753.02 16
2753.14 22
2753.26 29
2753.38 36
2753.50 42
2753.62 48
2753.74 52
2753.86 55
2753.98 56
2754.10 55
2754.22 54
2754.34 52
2754.46 51
2754.58 48
2754.70 46
2754.83 43
2754.95 40
2755.07 38
2755.19 36
2755.31 37
2755.43 40
2755.55 45
2755.67 51
2755.79 57
2755.91 61
2756.03 64
2756.15 66
2756.27 67
2756.39 68
2756.51 70
2756.63 75
2756.75 82
2756.87 90
2756.99 98
2757.11 104
2757.23 107
2757.35 107
2757.47 102
2757.59 95
2757.71 86
2757.83 77
2757.95 68
2758.07 61
2758.20 55
2758.32 50
2758.44 46
2758.56 44
2758.68 44
2758.80 45
2758.92 47
2759.04 50
2759.16 53
2759.28 56
2759.40 58
2759.52 58
2759.64 58
2759.76 58
2759.88 58
2760.00 58
2760.12 59
2760.24 61
2760.36 64
2760.48 67
2760.60 71
2760.72 75
2760.84 79
2760.96 81
2761.09 81
2761.21 80
2761.33 77
2761.45 73
2761.57 69
2761.69 66
2761.81 65
2761.93 67
2762.05 70
2762.17 75
2762.29 82
2762.41 89
2762.53 98
2762.65 106
2762.77 114
2762.89 122
2763.01 129
2763.13 135
2763.25 140
2763.37 142
2763.49 143
2763.62 142
2763.74 139
2763.86 137
2763.98 134
2764.10 131
2764.22 129
2764.34 128
2764.46 126
2764.58 125
2764.70 123
2764.82 122
2764.94 122
2765.06 121
2765.18 120
2765.30 118
2765.42 115
2765.54 110
2765.66 104
2765.79 97
2765.91 89
2766.03 82
2766.15 76
2766.27 72
2766.39 71
2766.51 72
2766.63 73
2766.75 73
2766.87 72
2766.99 69
2767.11 63
2767.23 57
2767.35 49
2767.47 42
2767.59 36
2767.71 31
2767.84 26
2767.96 23
2768.08 19
2768.20 16
2768.32 13
2768.44 11
2768.56 10
2768.68 11
2768.80 14
2768.92 19
2769.04 25
2769.16 30
2769.28 35
2769.40 39
2769.52 41
2769.64 42
2769.77 42
2769.89 42
2770.01 42
2770.13 41
2770.25 40
2770.37 40
2770.49 41
2770.61 44
2770.73 52
2770.85 64
2770.97 81
2771.09 101
2771.21 123
2771.33 144
2771.45 162
2771.58 177
2771.70 185
2771.82 188
2771.94 186
2772.06 180
2772.18 171
2772.30 161
2772.42 150
2772.54 139
2772.66 130
2772.78 121
2772.90 113
2773.02 106
2773.14 100
2773.26 95
2773.39 92
2773.51 89
2773.63 87
2773.75 86
2773.87 84
2773.99 83
2774.11 83
2774.23 83
2774.35 84
2774.47 86
2774.59 87
2774.71 88
2774.83 88
2774.96 85
2775.08 82
2775.20 76
2775.32 69
2775.44 61
2775.56 53
2775.68 45
2775.80 37
2775.92 29
2776.04 21
2776.16 14
2776.28 8
2776.40 3
2776.53 0
2776.65 0
2776.77 0
2776.89 2
2777.01 7
2777.13 15
2777.25 23
2777.37 31
2777.49 37
2777.61 42
2777.73 44
2777.85 44
2777.98 44
2778.10 42
2778.22 40
2778.34 38
2778.46 35
2778.58 32
2778.70 29
2778.82 26
2778.94 22
2779.06 20
2779.18 18
2779.30 18
2779.43 19
2779.55 21
2779.67 24
2779.79 28
2779.91 32
2780.03 37
2780.15 41
2780.27 45
2780.39 47
2780.51 48
2780.63 47
2780.75 44
2780.88 39
2781.00 32
2781.12 25
2781.24 18
2781.36 13
2781.48 10
2781.60 10
2781.72 12
2781.84 15
2781.96 19
2782.08 23
2782.21 26
2782.33 27
2782.45 26
2782.57 24
2782.69 21
2782.81 19
2782.93 16
2783.05 14
2783.17 12
2783.29 10
2783.41 8
2783.54 6
2783.66 5
2783.78 7
2783.90 11
2784.02 18
2784.14 28
2784.26 39
2784.38 50
2784.50 59
2784.62 63
2784.75 64
2784.87 61
2784.99 55
2785.11 48
2785.23 40
2785.35 34
2785.47 29
2785.59 26
2785.71 23
2785.83 22
2785.96 21
2786.08 21
2786.20 20
2786.32 21
2786.44 22
2786.56 24
2786.68 26
2786.80 28
2786.92 29
2787.04 30
2787.17 29
2787.29 28
2787.41 27
2787.53 25
2787.65 24
2787.77 23
2787.89 23
2788.01 23
2788.13 23
2788.25 23
2788.38 23
2788.50 23
2788.62 22
2788.74 21
2788.86 19
2788.98 17
2789.10 14
2789.22 10
2789.34 5
2789.47 0
2789.59 0
2789.71 0
2789.83 0
2789.95 0
2790.07 0
2790.19 0
2790.31 0
2790.43 1
2790.56 8
2790.68 14
2790.80 19
2790.92 20
2791.04 20
2791.16 17
2791.28 13
2791.40 8
2791.52 5
2791.65 2
2791.77 1
2791.89 0
2792.01 1
2792.13 1
2792.25 2
2792.37 3
2792.49 3
2792.61 3
2792.74 3
2792.86 3
2792.98 2
2793.10 2
2793.22 2
2793.34 2
2793.46 2
2793.58 3
2793.70 6
2793.83 10
2793.95 15
2794.07 21
2794.19 27
2794.31 33
2794.43 39
2794.55 43
2794.67 48
2794.80 52
2794.92 56
2795.04 60
2795.16 63
2795.28 66
2795.40 69
2795.52 69
2795.64 68
2795.76 65
2795.89 60
2796.01 53
2796.13 45
2796.25 36
2796.37 28
2796.49 22
2796.61 18
2796.73 17
2796.86 19
2796.98 24
2797.10 31
2797.22 38
2797.34 45
2797.46 51
2797.58 53
2797.70 53
2797.83 50
2797.95 45
2798.07 40
2798.19 35
2798.31 32
2798.43 30
2798.55 30
2798.67 31
2798.80 32
2798.92 33
2799.04 33
2799.16 31
2799.28 28
2799.40 24
2799.52 20
2799.64 16
2799.77 13
2799.89 12
2800.01 13
2800.13 15
2800.25 17
2800.37 19
2800.49 21
2800.62 23
2800.74 25
2800.86 26
2800.98 29
2801.10 32
2801.22 35
2801.34 39
2801.46 43
2801.59 47
2801.71 51
2801.83 54
2801.95 57
2802.07 59
2802.19 60
2802.31 61
2802.44 61
2802.56 60
2802.68 59
2802.80 58
2802.92 56
2803.04 54
2803.16 52
2803.28 48
2803.41 44
2803.53 38
2803.65 31
2803.77 22
2803.89 14
2804.01 5
2804.13 0
2804.26 0
2804.38 0
2804.50 0
2804.62 0
2804.74 0
2804.86 0
2804.98 0
2805.11 5
2805.23 11
2805.35 16
2805.47 20
2805.59 22
2805.71 25
2805.83 26
2805.96 28
2806.08 30
2806.20 31
2806.32 30
2806.44 28
2806.56 25
2806.68 20
2806.81 17
2806.93 14
2807.05 14
2807.17 15
2807.29 20
2807.41 25
2807.53 32
2807.66 38
2807.78 44
2807.90 48
2808.02 50
2808.14 51
2808.26 51
2808.39 52
2808.51 53
2808.63 55
2808.75 58
2808.87 62
2808.99 66
2809.11 68
2809.24 68
2809.36 67
2809.48 64
2809.60 59
2809.72 53
2809.84 48
2809.96 43
2810.09 39
2810.21 37
2810.33 37
2810.45 39
2810.57 44
2810.69 51
2810.82 60
2810.94 69
2811.06 78
2811.18 86
2811.30 92
2811.42 95
2811.54 96
2811.67 94
2811.79 89
2811.91 84
2812.03 77
2812.15 72
2812.27 68
2812.40 66
2812.52 66
2812.64 68
2812.76 72
2812.88 76
2813.00 81
2813.12 85
2813.25 88
2813.37 87
2813.49 84
2813.61 77
2813.73 68
2813.85 57
2813.98 46
2814.10 35
2814.22 26
2814.34 19
2814.46 14
2814.58 11
2814.71 10
2814.83 10
2814.95 11
2815.07 14
2815.19 17
2815.31 21
2815.44 24
2815.56 27
2815.68 29
2815.80 30
2815.92 31
2816.04 31
2816.17 31
2816.29 32
2816.41 33
2816.53 36
2816.65 38
2816.77 41
2816.90 44
2817.02 48
2817.14 52
2817.26 58
2817.38 64
2817.50 72
2817.63 79
2817.75 87
2817.87 93
2817.99 99
2818.11 105
2818.23 111
2818.36 118
2818.48 126
2818.60 134
2818.72 142
2818.84 149
2818.96 153
2819.09 154
2819.21 152
2819.33 147
2819.45 142
2819.57 138
2819.69 136
2819.82 139
2819.94 146
2820.06 156
2820.18 168
2820.30 180
2820.42 190
2820.55 196
2820.67 197
2820.79 192
2820.91 182
2821.03 171
2821.16 159
2821.28 148
2821.40 142
2821.52 139
2821.64 140
2821.76 142
2821.89 143
2822.01 143
2822.13 139
2822.25 131
2822.37 121
2822.50 111
2822.62 101
2822.74 93
2822.86 89
2822.98 88
2823.10 89
2823.23 92
2823.35 95
2823.47 97
2823.59 98
2823.71 97
2823.83 96
2823.96 92
2824.08 88
2824.20 84
2824.32 79
2824.44 76
2824.57 74
2824.69 73
2824.81 74
2824.93 75
2825.05 75
2825.18 75
2825.30 74
2825.42 72
2825.54 69
2825.66 66
2825.78 64
2825.91 62
2826.03 62
2826.15 62
2826.27 63
2826.39 64
2826.52 64
2826.64 63
2826.76 62
2826.88 61
2827.00 60
2827.12 60
2827.25 61
2827.37 64
2827.49 68
2827.61 72
2827.73 75
2827.86 76
2827.98 75
2828.10 72
2828.22 66
2828.34 58
2828.47 50
2828.59 41
2828.71 33
2828.83 27
2828.95 23
2829.08 21
2829.20 21
2829.32 24
2829.44 28
2829.56 33
2829.69 38
2829.81 42
2829.93 45
2830.05 47
2830.17 49
2830.30 51
2830.42 53
2830.54 56
2830.66 60
2830.78 63
2830.90 67
2831.03 70
2831.15 74
2831.27 77
2831.39 80
2831.51 82
2831.64 83
2831.76 83
2831.88 80
2832.00 75
2832.12 67
2832.25 57
2832.37 46
2832.49 35
2832.61 25
2832.73 17
2832.86 10
2832.98 6
2833.10 3
2833.22 2
2833.34 1
2833.47 0
2833.59 0
2833.71 0
2833.83 0
2833.95 0
2834.08 0
2834.20 1
2834.32 3
2834.44 6
2834.57 10
2834.69 15
2834.81 20
2834.93 25
2835.05 30
2835.18 35
2835.30 39
2835.42 41
2835.54 44
2835.66 46
2835.79 49
2835.91 52
2836.03 56
2836.15 60
2836.27 64
2836.40 69
2836.52 72
2836.64 74
2836.76 76
2836.88 76
2837.01 76
2837.13 75
2837.25 73
2837.37 72
2837.50 70
2837.62 67
2837.74 64
2837.86 61
2837.98 57
2838.11 53
2838.23 48
2838.35 44
2838.47 39
2838.59 33
2838.72 26
2838.84 18
2838.96 10
2839.08 2
2839.21 0
2839.33 0
2839.45 0
2839.57 0
2839.69 0
2839.82 0
2839.94 0
2840.06 0
2840.18 3
2840.30 9
2840.43 15
2840.55 21
2840.67 27
2840.79 35
2840.92 43
2841.04 52
2841.16 61
2841.28 69
2841.40 76
2841.53 81
2841.65 83
2841.77 82
2841.89 79
2842.02 74
2842.14 68
2842.26 63
2842.38 59
2842.50 55
2842.63 52
2842.75 49
2842.87 45
2842.99 42
2843.12 40
2843.24 39
2843.36 40
2843.48 43
2843.60 48
2843.73 55
2843.85 63
2843.97 71
2844.09 78
2844.22 85
2844.34 90
2844.46 93
2844.58 94
2844.70 93
2844.83 89
2844.95 84
2845.07 78
2845.19 73
2845.32 68
2845.44 66
2845.56 66
2845.68 67
2845.80 71
2845.93 76
2846.05 82
2846.17 88
2846.29 95
2846.42 100
2846.54 103
2846.66 103
2846.78 100
2846.91 94
2847.03 85
2847.15 75
2847.27 65
2847.40 55
2847.52 47
2847.64 40
2847.76 35
2847.88 32
2848.01 31
2848.13 32
2848.25 35
2848.37 39
2848.50 45
2848.62 51
2848.74 57
2848.86 62
2848.99 66
2849.11 69
2849.23 72
2849.35 75
2849.47 78
2849.60 81
2849.72 84
2849.84 86
2849.96 86
2850.09 84
2850.21 80
2850.33 74
2850.45 68
2850.58 61
2850.70 57
2850.82 54
2850.94 54
2851.07 55
2851.19 57
2851.31 59
2851.43 61
2851.56 62
2851.68 62
2851.80 61
2851.92 60
2852.05 59
2852.17 56
2852.29 53
2852.41 47
2852.54 40
2852.66 31
2852.78 21
2852.90 12
2853.02 5
2853.15 0
2853.27 0
2853.39 0
2853.51 5
2853.64 13
2853.76 21
2853.88 29
2854.00 36
2854.13 42
2854.25 46
2854.37 48
2854.49 50
2854.62 51
2854.74 51
2854.86 52
2854.98 52
2855.11 52
2855.23 52
2855.35 50
2855.47 47
2855.60 43
2855.72 37
2855.84 31
2855.96 26
2856.09 23
2856.21 23
2856.33 25
2856.45 31
2856.58 39
2856.70 47
2856.82 55
2856.94 60
2857.07 63
2857.19 63
2857.31 62
2857.43 60
2857.56 58
2857.68 59
2857.80 62
2857.92 68
2858.05 76
2858.17 83
2858.29 90
2858.42 95
2858.54 97
2858.66 95
2858.78 92
2858.91 86
2859.03 81
2859.15 76
2859.27 71
2859.40 68
2859.52 65
2859.64 63
2859.76 60
2859.89 57
2860.01 55
2860.13 53
2860.25 52
2860.38 53
2860.50 56
2860.62 59
2860.74 63
2860.87 66
2860.99 68
2861.11 69
2861.23 67
2861.36 64
2861.48 59
2861.60 54
2861.73 49
2861.85 44
2861.97 42
2862.09 40
2862.22 40
2862.34 40
2862.46 41
2862.58 42
2862.71 42
2862.83 40
2862.95 37
2863.07 32
2863.20 28
2863.32 25
2863.44 24
2863.57 26
2863.69 32
2863.81 41
2863.93 52
2864.06 62
2864.18 71
2864.30 77
2864.42 79
2864.55 76
2864.67 71
2864.79 64
2864.91 57
2865.04 52
2865.16 50
2865.28 50
2865.41 52
2865.53 55
2865.65 59
2865.77 61
2865.90 63
2866.02 64
2866.14 65
2866.26 66
2866.39 67
2866.51 69
2866.63 69
2866.76 68
2866.88 65
2867.00 60
2867.12 54
2867.25 48
2867.37 43
2867.49 42
2867.61 44
2867.74 49
2867.86 56
2867.98 64
2868.11 71
2868.23 77
2868.35 82
2868.47 84
2868.60 85
2868.72 85
2868.84 85
2868.97 84
2869.09 83
2869.21 82
2869.33 81
2869.46 80
2869.58 78
2869.70 75
2869.82 71
2869.95 65
2870.07 59
2870.19 53
2870.32 47
2870.44 43
2870.56 41
2870.68 42
2870.81 47
2870.93 54
2871.05 63
2871.18 73
2871.30 82
2871.42 90
2871.54 95
2871.67 99
2871.79 100
2871.91 100
2872.04 98
2872.16 94
2872.28 90
2872.40 86
2872.53 83
2872.65 81
2872.77 81
2872.90 85
2873.02 92
2873.14 102
2873.26 112
2873.39 122
2873.51 130
2873.63 134
2873.76 134
2873.88 131
2874.00 125
2874.12 116
2874.25 107
2874.37 98
2874.49 89
2874.62 80
2874.74 72
2874.86 64
2874.99 56
2875.11 49
2875.23 42
2875.35 36
2875.48 32
2875.60 30
2875.72 29
2875.85 29
2875.97 29
2876.09 29
2876.21 29
2876.34 28
2876.46 27
2876.58 25
2876.71 24
2876.83 22
2876.95 20
2877.08 19
2877.20 17
2877.32 15
2877.44 14
2877.57 13
2877.69 13
2877.81 14
2877.94 17
2878.06 20
2878.18 24
2878.30 28
2878.43 30
2878.55 32
2878.67 31
2878.80 29
2878.92 25
2879.04 21
2879.17 17
2879.29 14
2879.41 12
2879.53 11
2879.66 10
2879.78 10
2879.90 9
2880.03 7
2880.15 5
2880.27 2
2880.40 0
2880.52 0
2880.64 0
2880.77 0
2880.89 0
2881.01 0
2881.13 0
2881.26 0
2881.38 1
2881.50 7
2881.63 14
2881.75 22
2881.87 31
2882.00 38
2882.12 44
2882.24 48
2882.36 50
2882.49 51
2882.61 52
2882.73 52
2882.86 52
2882.98 53
2883.10 55
2883.23 56
2883.35 57
2883.47 58
2883.60 59
2883.72 60
2883.84 61
2883.97 62
2884.09 62
2884.21 60
2884.33 58
2884.46 55
2884.58 52
2884.70 50
2884.83 48
2884.95 47
2885.07 47
2885.20 47
2885.32 48
2885.44 49
2885.57 50
2885.69 50
2885.81 51
2885.94 50
2886.06 50
2886.18 48
2886.30 47
2886.43 45
2886.55 43
2886.67 43
2886.80 45
2886.92 49
2887.04 55
2887.17 63
2887.29 71
2887.41 78
2887.54 85
2887.66 88
2887.78 89
2887.91 88
2888.03 85
2888.15 80
2888.28 75
2888.40 70
2888.52 66
2888.65 63
2888.77 62
2888.89 62
2889.01 62
2889.14 64
2889.26 66
2889.38 69
2889.51 72
2889.63 77
2889.75 83
2889.88 90
2890.00 98
2890.12 106
2890.25 114
2890.37 120
2890.49 123
2890.62 124
2890.74 122
2890.86 118
2890.99 110
2891.11 101
2891.23 92
2891.36 82
2891.48 74
2891.60 67
2891.73 63
2891.85 61
2891.97 62
2892.10 64
2892.22 68
2892.34 73
2892.47 79
2892.59 84
2892.71 88
2892.84 91
2892.96 93
2893.08 93
2893.21 92
2893.33 88
2893.45 84
2893.58 78
2893.70 72
2893.82 66
2893.95 61
2894.07 57
2894.19 54
2894.32 53
2894.44 52
2894.56 52
2894.69 51
2894.81 50
2894.93 50
2895.06 49
2895.18 50
2895.30 52
2895.43 56
2895.55 61
2895.67 68
2895.80 74
2895.92 80
2896.04 84
2896.17 86
2896.29 85
2896.41 81
2896.54 76
2896.66 69
2896.78 61
2896.91 54
2897.03 48
2897.15 43
2897.28 40
2897.40 39
2897.52 40
2897.65 41
2897.77 44
2897.89 47
2898.02 52
2898.14 57
2898.26 63
2898.39 71
2898.51 79
2898.63 86
2898.76 93
2898.88 96
2899.00 97
2899.13 95
2899.25 90
2899.37 84
2899.50 78
2899.62 74
2899.74 72
2899.87 73
2899.99 75
2900.12 78
2900.24 82
2900.36 84
2900.49 85
2900.61 85
2900.73 82
2900.86 79
2900.98 74
2901.10 70
2901.23 66
2901.35 63
2901.47 61
2901.60 61
2901.72 61
2901.84 62
2901.97 62
2902.09 62
2902.21 60
2902.34 59
2902.46 56
2902.58 55
2902.71 54
2902.83 53
2902.96 54
2903.08 54
2903.20 54
2903.33 53
2903.45 52
2903.57 51
2903.70 49
2903.82 46
2903.94 44
2904.07 40
2904.19 37
2904.31 35
2904.44 33
2904.56 34
2904.68 37
2904.81 41
2904.93 47
2905.06 52
2905.18 57
2905.30 61
2905.43 64
2905.55 66
2905.67 67
2905.80 69
2905.92 71
2906.04 73
2906.17 75
2906.29 77
2906.41 78
2906.54 79
2906.66 78
2906.79 77
2906.91 74
2907.03 71
2907.16 67
2907.28 63
2907.40 58
2907.53 54
2907.65 50
2907.77 46
2907.90 42
2908.02 38
2908.15 34
2908.27 31
2908.39 27
2908.52 24
2908.64 21
2908.76 17
2908.89 13
2909.01 9
2909.13 5
2909.26 1
2909.38 0
2909.51 0
2909.63 3
2909.75 8
2909.88 17
2910.00 27
2910.12 37
2910.25 48
2910.37 57
2910.49 65
2910.62 71
2910.74 75
2910.87 76
2910.99 76
2911.11 74
2911.24 70
2911.36 66
2911.48 61
2911.61 57
2911.73 53
2911.86 49
2911.98 46
2912.10 43
2912.23 40
2912.35 38
2912.47 35
2912.60 34
2912.72 34
2912.85 35
2912.97 38
2913.09 42
2913.22 45
2913.34 47
2913.46 49
2913.59 50
2913.71 51
2913.83 52
2913.96 55
2914.08 58
2914.21 62
2914.33 66
2914.45 70
2914.58 72
2914.70 74
2914.82 76
2914.95 77
2915.07 79
2915.20 82
2915.32 86
2915.44 90
2915.57 93
2915.69 96
2915.82 97
2915.94 97
2916.06 96
2916.19 94
2916.31 90
2916.43 85
2916.56 79
2916.68 74
2916.81 68
2916.93 63
2917.05 59
2917.18 56
2917.30 55
2917.42 55
2917.55 56
2917.67 59
2917.80 64
2917.92 70
2918.04 79
2918.17 90
2918.29 103
2918.42 117
2918.54 130
2918.66 140
2918.79 147
2918.91 150
2919.03 147
2919.16 140
2919.28 130
2919.41 119
2919.53 108
2919.65 99
2919.78 93
2919.90 91
2920.03 92
2920.15 96
2920.27 102
2920.40 109
2920.52 114
2920.64 118
2920.77 119
2920.89 118
2921.02 115
2921.14 111
2921.26 106
2921.39 100
2921.51 95
2921.64 90
2921.76 86
2921.88 83
2922.01 82
2922.13 83
2922.26 85
2922.38 88
2922.50 91
2922.63 93
2922.75 95
2922.88 96
2923.00 97
2923.12 98
2923.25 100
2923.37 103
2923.50 107
2923.62 112
2923.74 119
2923.87 125
2923.99 130
2924.11 133
2924.24 134
2924.36 131
2924.49 126
2924.61 117
2924.73 107
2924.86 96
2924.98 85
2925.11 74
2925.23 64
2925.35 56
2925.48 50
2925.60 45
2925.73 43
2925.85 43
2925.97 45
2926.10 49
2926.22 54
2926.35 59
2926.47 63
2926.59 66
2926.72 66
2926.84 64
2926.97 60
2927.09 55
2927.21 49
2927.34 44
2927.46 40
2927.59 37
2927.71 34
2927.84 32
2927.96 28
2928.08 25
2928.21 21
2928.33 18
2928.46 15
2928.58 14
2928.70 14
2928.83 15
2928.95 16
2929.08 17
2929.20 18
2929.32 18
2929.45 19
2929.57 20
2929.70 22
2929.82 23
2929.94 24
2930.07 23
2930.19 22
2930.32 18
2930.44 12
2930.56 6
2930.69 0
2930.81 0
2930.94 0
2931.06 0
2931.19 0
2931.31 0
2931.43 0
2931.56 0
2931.68 0
2931.81 2
2931.93 8
2932.05 14
2932.18 21
2932.30 29
2932.43 37
2932.55 44
2932.67 50
2932.80 55
2932.92 58
2933.05 59
2933.17 59
2933.30 57
2933.42 56
2933.54 56
2933.67 58
2933.79 61
2933.92 65
2934.04 70
2934.16 75
2934.29 79
2934.41 83
2934.54 85
2934.66 87
2934.79 88
2934.91 88
2935.03 89
2935.16 89
2935.28 89
2935.41 88
2935.53 86
2935.66 83
2935.78 78
2935.90 71
2936.03 64
2936.15 57
2936.28 50
2936.40 44
2936.52 41
2936.65 41
2936.77 42
2936.90 45
2937.02 47
2937.15 49
2937.27 49
2937.39 48
2937.52 45
2937.64 43
2937.77 42
2937.89 43
2938.02 47
2938.14 54
2938.26 62
2938.39 70
2938.51 78
2938.64 84
2938.76 87
2938.89 88
2939.01 85
2939.13 81
2939.26 75
2939.38 68
2939.51 60
2939.63 52
2939.76 44
2939.88 37
2940.00 31
2940.13 27
2940.25 24
2940.38 21
2940.50 19
2940.63 17
2940.75 14
2940.87 9
2941.00 5
2941.12 0
2941.25 0
2941.37 0
2941.50 0
2941.62 0
2941.74 0
2941.87 0
2941.99 0
2942.12 0
2942.24 2
2942.37 7
2942.49 13
2942.61 21
2942.74 32
2942.86 44
2942.99 57
2943.11 68
2943.24 78
2943.36 84
2943.49 87
2943.61 87
2943.73 85
2943.86 81
2943.98 77
2944.11 73
2944.23 68
2944.36 64
2944.48 60
2944.60 57
2944.73 55
2944.85 55
2944.98 56
2945.10 58
2945.23 60
2945.35 60
2945.48 58
2945.60 53
2945.72 46
2945.85 38
2945.97 31
2946.10 25
2946.22 22
2946.35 24
2946.47 29
2946.60 37
2946.72 47
2946.84 57
2946.97 67
2947.09 76
2947.22 83
2947.34 90
2947.47 95
2947.59 99
2947.72 100
2947.84 100
2947.96 98
2948.09 94
2948.21 90
2948.34 87
2948.46 86
2948.59 86
2948.71 88
2948.84 91
2948.96 94
2949.09 96
2949.21 96
2949.33 95
2949.46 93
2949.58 90
2949.71 86
2949.83 82
2949.96 78
2950.08 73
2950.21 67
2950.33 60
2950.45 53
2950.58 45
2950.70 38
2950.83 32
2950.95 28
2951.08 26
2951.20 26
2951.33 27
2951.45 30
2951.58 34
2951.70 38
2951.82 41
2951.95 45
2952.07 50
2952.20 54
2952.32 59
2952.45 65
2952.57 72
2952.70 78
2952.82 84
2952.95 90
2953.07 94
2953.19 96
2953.32 96
2953.44 94
2953.57 90
2953.69 85
2953.82 79
2953.94 73
2954.07 68
2954.19 64
2954.32 60
2954.44 57
2954.57 53
2954.69 49
2954.81 45
2954.94 42
2955.06 39
2955.19 38
2955.31 38
2955.44 39
2955.56 41
2955.69 42
2955.81 42
2955.94 41
2956.06 38
2956.19 34
2956.31 29
2956.43 25
2956.56 23
2956.68 23
2956.81 25
2956.93 30
2957.06 36
2957.18 43
2957.31 50
2957.43 56
2957.56 59
2957.68 61
2957.81 61
2957.93 60
2958.06 59
2958.18 57
2958.30 56
2958.43 56
2958.55 57
2958.68 59
2958.80 61
2958.93 64
2959.05 66
2959.18 68
2959.30 70
2959.43 72
2959.55 74
2959.68 75
2959.80 77
2959.93 78
2960.05 80
2960.18 81
2960.30 83
2960.42 87
2960.55 91
2960.67 96
2960.80 102
2960.92 108
2961.05 113
2961.17 117
2961.30 119
2961.42 119
2961.55 116
2961.67 111
2961.80 104
2961.92 96
2962.05 88
2962.17 81
2962.30 74
2962.42 70
2962.55 66
2962.67 65
2962.80 65
2962.92 67
2963.04 70
2963.17 76
2963.29 83
2963.42 91
2963.54 99
2963.67 107
2963.79 114
2963.92 117
2964.04 118
2964.17 116
2964.29 110
2964.42 104
2964.54 96
2964.67 90
2964.79 85
2964.92 82
2965.04 82
2965.17 84
2965.29 88
2965.42 92
2965.54 95
2965.67 97
2965.79 97
2965.92 94
2966.04 89
2966.17 82
2966.29 74
2966.42 67
2966.54 60
2966.66 56
2966.79 54
2966.91 55
2967.04 59
2967.16 64
2967.29 70
2967.41 76
2967.54 81
2967.66 85
2967.79 88
2967.91 89
2968.04 89
2968.16 89
2968.29 89
2968.41 89
2968.54 90
2968.66 91
2968.79 93
2968.91 94
2969.04 95
2969.16 96
2969.29 96
2969.41 97
2969.54 98
2969.66 100
2969.79 102
2969.91 104
2970.04 107
2970.16 110
2970.29 113
2970.41 115
2970.54 116
2970.66 116
2970.79 114
2970.91 108
2971.04 100
2971.16 88
2971.29 76
2971.41 63
2971.54 52
2971.66 44
2971.79 39
2971.91 37
2972.04 38
2972.16 41
2972.29 45
2972.41 48
2972.54 50
2972.66 51
2972.79 49
2972.91 46
2973.04 42
2973.16 36
2973.29 31
2973.41 26
2973.54 21
2973.66 18
2973.79 15
2973.91 13
2974.04 11
2974.16 11
2974.29 12
2974.41 16
2974.54 21
2974.66 28
2974.79 37
2974.91 47
2975.04 58
2975.16 67
2975.29 75
2975.41 80
2975.54 82
2975.66 83
2975.79 82
2975.91 81
2976.04 80
2976.16 80
2976.29 81
2976.41 83
2976.54 85
2976.66 85
2976.79 85
2976.91 82
2977.04 79
2977.16 75
2977.29 71
2977.41 67
2977.54 64
2977.66 62
2977.79 61
2977.91 59
2978.04 58
2978.16 57
2978.29 57
2978.41 58
2978.54 61
2978.66 64
2978.79 69
2978.91 75
2979.04 81
2979.16 86
2979.29 90
2979.41 92
2979.54 93
2979.66 91
2979.79 88
2979.92 84
2980.04 79
2980.17 74
2980.29 70
2980.42 66
2980.54 63
2980.67 61
2980.79 60
2980.92 61
2981.04 62
2981.17 64
2981.29 67
2981.42 70
2981.54 73
2981.67 75
2981.79 76
2981.92 74
2982.04 70
2982.17 63
2982.29 54
2982.42 45
2982.54 37
2982.67 31
2982.79 31
2982.92 35
2983.04 43
2983.17 54
2983.30 66
2983.42 79
2983.55 91
2983.67 102
2983.80 111
2983.92 119
2984.05 124
2984.17 128
2984.30 129
2984.42 129
2984.55 126
2984.67 123
2984.80 119
2984.92 117
2985.05 116
2985.17 117
2985.30 121
2985.42 126
2985.55 130
2985.67 134
2985.80 136
2985.93 136
2986.05 134
2986.18 130
2986.30 125
2986.43 121
2986.55 116
2986.68 112
2986.80 107
2986.93 102
2987.05 96
2987.18 90
2987.30 83
2987.43 78
2987.55 73
2987.68 69
2987.80 65
2987.93 62
2988.06 58
2988.18 55
2988.31 51
2988.43 47
2988.56 44
2988.68 41
2988.81 41
2988.93 42
2989.06 45
2989.18 49
2989.31 55
2989.43 62
2989.56 69
2989.68 75
2989.81 80
2989.94 85
2990.06 90
2990.19 93
2990.31 95
2990.44 96
2990.56 96
2990.69 95
2990.81 93
2990.94 91
2991.06 88
2991.19 86
2991.31 84
2991.44 84
2991.56 84
2991.69 86
2991.82 89
2991.94 92
2992.07 96
2992.19 100
2992.32 103
2992.44 105
2992.57 105
2992.69 103
2992.82 100
2992.94 95
2993.07 89
2993.20 82
2993.32 74
2993.45 67
2993.57 60
2993.70 53
2993.82 49
2993.95 46
2994.07 45
2994.20 46
2994.32 49
2994.45 53
2994.57 57
2994.70 60
2994.83 62
2994.95 62
2995.08 60
2995.20 58
2995.33 54
2995.45 51
2995.58 47
2995.70 42
2995.83 35
2995.96 28
2996.08 20
2996.21 13
2996.33 6
2996.46 2
2996.58 3
2996.71 7
2996.83 16
2996.96 28
2997.08 43
2997.21 59
2997.34 75
2997.46 90
2997.59 104
2997.71 116
2997.84 126
2997.96 133
2998.09 138
2998.21 140
2998.34 140
2998.47 137
2998.59 132
2998.72 127
2998.84 120
2998.97 112
2999.09 103
2999.22 92
2999.34 81
2999.47 70
2999.60 59
2999.72 48
2999.85 38
2999.97 31
3000.10 27
3000.22 25
3000.35 26
3000.47 29
3000.60 34
3000.73 39
3000.85 45
3000.98 49
3001.10 53
3001.23 56
3001.35 58
3001.48 60
3001.60 62
3001.73 63
3001.86 64
3001.98 65
3002.11 65
3002.23 64
3002.36 64
3002.48 63
3002.61 63
3002.73 63
3002.86 64
3002.99 64
3003.11 65
3003.24 65
3003.36 64
3003.49 62
3003.61 58
3003.74 54
3003.87 48
3003.99 43
3004.12 37
3004.24 33
3004.37 29
3004.49 26
3004.62 23
3004.75 21
3004.87 19
3005.00 17
3005.12 14
3005.25 10
3005.37 5
3005.50 0
3005.62 0
3005.75 0
3005.88 0
3006.00 0
3006.13 0
3006.25 0
3006.38 0
3006.50 2
3006.63 8
3006.76 15
3006.88 20
3007.01 25
3007.13 29
3007.26 33
3007.38 36
3007.51 41
3007.64 45
3007.76 51
3007.89 56
3008.01 61
3008.14 65
3008.26 68
3008.39 69
3008.52 69
3008.64 68
3008.77 66
3008.89 64
3009.02 62
3009.14 62
3009.27 63
3009.40 64
3009.52 65
3009.65 65
3009.77 64
3009.90 60
3010.03 56
3010.15 52
3010.28 49
3010.40 48
3010.53 48
3010.65 51
3010.78 54
3010.91 57
3011.03 58
3011.16 58
3011.28 56
3011.41 54
3011.53 51
3011.66 50
3011.79 49
3011.91 50
3012.04 51
3012.16 52
3012.29 53
3012.42 53
3012.54 53
3012.67 51
3012.79 49
3012.92 46
3013.04 42
3013.17 38
3013.30 33
3013.42 29
3013.55 25
3013.67 22
3013.80 19
3013.93 17
3014.05 16
3014.18 16
3014.30 16
3014.43 19
3014.55 24
3014.68 30
3014.81 39
3014.93 48
3015.06 58
3015.18 67
3015.31 74
3015.44 80
3015.56 83
3015.69 86
3015.81 88
3015.94 90
3016.07 92
3016.19 93
3016.32 93
3016.44 91
3016.57 86
3016.70 80
3016.82 72
3016.95 65
3017.07 59
3017.20 55
3017.32 53
3017.45 54
3017.58 57
3017.70 62
3017.83 68
3017.95 76
3018.08 85
3018.21 94
3018.33 102
3018.46 108
3018.58 110
3018.71 109
3018.84 105
3018.96 99
3019.09 92
3019.21 87
3019.34 84
3019.47 83
3019.59 84
3019.72 85
3019.84 87
3019.97 87
3020.10 86
3020.22 84
3020.35 81
3020.47 78
3020.60 77
3020.73 76
3020.85 78
3020.98 80
3021.10 83
3021.23 85
3021.36 85
3021.48 84
3021.61 81
3021.73 76
3021.86 69
3021.99 60
3022.11 50
3022.24 40
3022.36 30
3022.49 21
3022.62 13
3022.74 8
3022.87 6
3022.99 8
3023.12 12
3023.25 19
3023.37 28
3023.50 37
3023.62 44
3023.75 50
3023.88 52
3024.00 52
3024.13 51
3024.25 50
3024.38 49
3024.51 51
3024.63 55
3024.76 63
3024.88 72
3025.01 81
3025.14 90
3025.26 97
3025.39 101
3025.52 103
3025.64 103
3025.77 101
3025.89 100
3026.02 98
3026.15 97
3026.27 96
3026.40 94
3026.52 92
3026.65 89
3026.78 86
3026.90 82
3027.03 78
3027.15 75
3027.28 73
3027.41 72
3027.53 71
3027.66 71
3027.79 70
3027.91 68
3028.04 65
3028.16 60
3028.29 55
3028.42 49
3028.54 44
3028.67 39
3028.79 37
3028.92 36
3029.05 37
3029.17 40
3029.30 43
3029.43 48
3029.55 53
3029.68 58
3029.80 62
3029.93 67
3030.06 70
3030.18 73
3030.31 74
3030.44 75
3030.56 74
3030.69 74
3030.81 73
3030.94 74
3031.07 75
3031.19 78
3031.32 81
3031.44 85
3031.57 87
3031.70 87
3031.82 85
3031.95 80
3032.08 72
3032.20 63
3032.33 51
3032.45 40
3032.58 31
3032.71 24
3032.83 22
3032.96 23
3033.09 29
3033.21 37
3033.34 46
3033.46 54
3033.59 59
3033.72 61
3033.84 60
3033.97 57
3034.10 52
3034.22 48
3034.35 44
3034.48 42
3034.60 41
3034.73 41
3034.85 41
3034.98 41
3035.11 41
3035.23 41
3035.36 42
3035.49 43
3035.61 46
3035.74 49
3035.86 53
3035.99 55
3036.12 55
3036.24 53
3036.37 50
3036.50 47
3036.62 44
3036.75 42
3036.87 42
3037.00 42
3037.13 43
3037.25 44
3037.38 45
3037.51 44
3037.63 42
3037.76 39
3037.89 35
3038.01 31
3038.14 27
3038.26 24
3038.39 22
3038.52 20
3038.64 18
3038.77 17
3038.90 16
3039.02 14
3039.15 12
3039.28 10
3039.40 9
3039.53 9
3039.65 11
3039.78 14
3039.91 17
3040.03 21
3040.16 26
3040.29 29
3040.41 32
3040.54 35
3040.67 37
3040.79 39
3040.92 41
3041.05 43
3041.17 46
3041.30 49
3041.42 52
3041.55 55
3041.68 58
3041.80 60
3041.93 61
3042.06 60
3042.18 57
3042.31 54
3042.44 49
3042.56 45
3042.69 41
3042.82 37
3042.94 33
3043.07 30
3043.19 28
3043.32 27
3043.45 27
3043.57 29
3043.70 31
3043.83 34
3043.95 36
3044.08 38
3044.21 38
3044.33 37
3044.46 35
3044.59 34
3044.71 34
3044.84 35
3044.97 39
3045.09 44
3045.22 49
3045.35 54
3045.47 57
3045.60 58
3045.72 57
3045.85 54
3045.98 49
3046.10 44
3046.23 39
3046.36 34
3046.48 29
3046.61 25
3046.74 21
3046.86 19
3046.99 18
3047.12 19
3047.24 23
3047.37 28
3047.50 34
3047.62 40
3047.75 46
3047.88 50
3048.00 53
3048.13 54
3048.26 54
3048.38 53
3048.51 52
3048.64 52
3048.76 51
3048.89 51
3049.02 50
3049.14 48
3049.27 46
3049.39 44
3049.52 41
3049.65 40
3049.77 38
3049.90 37
3050.03 35
3050.15 33
3050.28 29
3050.41 24
3050.53 18
3050.66 13
3050.79 8
3050.91 5
3051.04 3
3051.17 2
3051.29 1
3051.42 1
3051.55 3
3051.67 5
3051.80 9
3051.93 15
3052.05 23
3052.18 32
3052.31 40
3052.43 45
3052.56 48
3052.69 48
3052.81 46
3052.94 42
3053.07 39
3053.19 37
3053.32 38
3053.45 43
3053.57 50
3053.70 59
3053.83 69
3053.95 78
3054.08 86
3054.21 92
3054.33 95
3054.46 95
3054.59 93
3054.71 90
3054.84 86
3054.97 82
3055.09 80
3055.22 78
3055.35 76
3055.47 75
3055.60 74
3055.73 72
3055.85 70
3055.98 68
3056.11 66
3056.23 63
3056.36 60
3056.49 57
3056.62 53
3056.74 50
3056.87 48
3057.00 46
3057.12 45
3057.25 45
3057.38 44
3057.50 42
3057.63 39
3057.76 34
3057.88 27
3058.01 20
3058.14 12
3058.26 5
3058.39 0
3058.52 0
3058.64 0
3058.77 0
3058.90 0
3059.02 0
3059.15 0
3059.28 0
3059.40 0
3059.53 2
3059.66 9
3059.78 16
3059.91 24
3060.04 31
3060.16 36
3060.29 38
3060.42 36
3060.55 31
3060.67 23
3060.80 13
3060.93 4
3061.05 0
3061.18 0
3061.31 0
3061.43 0
3061.56 6
3061.69 16
3061.81 27
3061.94 37
3062.07 47
3062.19 55
3062.32 62
3062.45 66
3062.57 69
3062.70 70
3062.83 68
3062.96 64
3063.08 58
3063.21 50
3063.34 41
3063.46 31
3063.59 23
3063.72 16
3063.84 12
3063.97 10
3064.10 11
3064.22 13
3064.35 15
3064.48 18
3064.61 20
3064.73 20
3064.86 19
3064.99 17
3065.11 15
3065.24 12
3065.37 10
3065.49 8
3065.62 8
3065.75 11
3065.87 15
3066.00 20
3066.13 27
3066.26 35
3066.38 42
3066.51 48
3066.64 53
3066.76 58
3066.89 61
3067.02 63
3067.14 64
3067.27 65
3067.40 64
3067.52 62
3067.65 59
3067.78 57
3067.91 54
3068.03 50
3068.16 47
3068.29 44
3068.41 42
3068.54 41
3068.67 41
3068.79 43
3068.92 45
3069.05 49
3069.18 53
3069.30 56
3069.43 58
3069.56 58
3069.68 56
3069.81 52
3069.94 47
3070.06 41
3070.19 36
3070.32 32
3070.45 28
3070.57 25
3070.70 24
3070.83 23
3070.95 25
3071.08 27
3071.21 31
3071.34 35
3071.46 38
3071.59 40
3071.72 39
3071.84 37
3071.97 31
3072.10 24
3072.22 16
3072.35 7
3072.48 0
3072.61 0
3072.73 0
3072.86 0
3072.99 0
3073.11 0
3073.24 0
3073.37 2
3073.50 4
3073.62 5
3073.75 6
3073.88 6
3074.00 5
3074.13 5
3074.26 5
3074.39 5
3074.51 5
3074.64 4
3074.77 3
3074.89 2
3075.02 1
3075.15 1
3075.27 2
3075.40 3
3075.53 5
3075.66 7
3075.78 10
3075.91 13
3076.04 15
3076.16 18
3076.29 20
3076.42 23
3076.55 25
3076.67 26
3076.80 26
3076.93 24
3077.06 20
3077.18 16
3077.31 10
3077.44 5
3077.56 2
3077.69 1
3077.82 3
3077.95 6
3078.07 11
3078.20 16
3078.33 21
3078.45 24
3078.58 27
3078.71 30
3078.84 33
3078.96 37
3079.09 41
3079.22 46
3079.34 52
3079.47 57
3079.60 61
3079.73 64
3079.85 66
3079.98 67
3080.11 67
3080.24 65
3080.36 61
3080.49 56
3080.62 49
3080.74 41
3080.87 32
3081.00 23
3081.13 15
3081.25 9
3081.38 6
3081.51 5
3081.63 8
3081.76 14
3081.89 22
3082.02 32
3082.14 41
3082.27 50
3082.40 57
3082.53 63
3082.65 67
3082.78 69
3082.91 69
3083.03 69
3083.16 67
3083.29 64
3083.42 61
3083.54 58
3083.67 55
3083.80 54
3083.93 54
3084.05 55
3084.18 58
3084.31 62
3084.44 65
3084.56 67
3084.69 68
3084.82 66
3084.94 63
3085.07 59
3085.20 54
3085.33 49
3085.45 45
3085.58 42
3085.71 40
3085.84 38
3085.96 37
3086.09 35
3086.22 34
3086.35 32
3086.47 31
3086.60 31
3086.73 31
3086.85 33
3086.98 36
3087.11 38
3087.24 41
3087.36 42
3087.49 43
3087.62 43
3087.75 43
3087.87 42
3088.00 40
3088.13 39
3088.26 36
3088.38 33
3088.51 30
3088.64 27
3088.77 25
3088.89 26
3089.02 29
3089.15 34
3089.28 41
3089.40 48
3089.53 53
3089.66 56
3089.79 57
3089.91 55
3090.04 51
3090.17 47
3090.29 42
3090.42 39
3090.55 36
3090.68 34
3090.80 33
3090.93 34
3091.06 36
3091.19 39
3091.31 42
3091.44 44
3091.57 45
3091.70 45
3091.82 42
3091.95 38
3092.08 34
3092.21 30
3092.33 28
3092.46 28
3092.59 30
3092.72 34
3092.84 38
3092.97 42
3093.10 47
3093.23 50
3093.35 53
3093.48 56
3093.61 59
3093.74 63
3093.86 67
3093.99 72
3094.12 75
3094.25 78
3094.37 78
3094.50 76
3094.63 71
3094.76 64
3094.88 55
3095.01 46
3095.14 37
3095.27 29
3095.39 23
3095.52 18
3095.65 15
3095.78 14
3095.90 15
3096.03 19
3096.16 24
3096.29 30
3096.41 37
3096.54 43
3096.67 48
3096.80 49
3096.93 48
3097.05 45
3097.18 42
3097.31 40
3097.44 40
3097.56 43
3097.69 47
3097.82 52
3097.95 57
3098.07 60
3098.20 62
3098.33 64
3098.46 65
3098.58 67
3098.71 71
3098.84 75
3098.97 81
3099.09 86
3099.22 91
3099.35 94
3099.48 97
3099.61 97
3099.73 96
3099.86 94
3099.99 91
3100.12 87
3100.24 83
3100.37 80
3100.50 77
3100.63 76
3100.75 76
3100.88 76
3101.01 77
3101.14 77
3101.26 77
3101.39 75
3101.52 72
3101.65 68
3101.78 64
3101.90 59
3102.03 55
3102.16 52
3102.29 49
3102.41 45
3102.54 42
3102.67 38
3102.80 34
3102.92 31
3103.05 27
3103.18 25
3103.31 23
3103.44 23
3103.56 24
3103.69 27
3103.82 33
3103.95 42
3104.07 53
3104.20 66
3104.33 80
3104.46 93
3104.58 104
3104.71 110
3104.84 113
3104.97 111
3105.10 105
3105.22 96
3105.35 86
3105.48 75
3105.61 66
3105.73 58
3105.86 52
3105.99 48
3106.12 45
3106.25 44
3106.37 42
3106.50 41
3106.63 39
3106.76 38
3106.88 37
3107.01 36
3107.14 38
3107.27 40
3107.40 43
3107.52 45
3107.65 46
3107.78 46
3107.91 45
3108.03 43
3108.16 40
3108.29 38
3108.42 37
3108.55 37
3108.67 37
3108.80 38
3108.93 40
3109.06 43
3109.18 46
3109.31 49
3109.44 53
3109.57 55
3109.70 56
3109.82 56
3109.95 53
3110.08 49
3110.21 43
3110.34 38
3110.46 33
3110.59 29
3110.72 26
3110.85 23
3110.97 21
3111.10 18
3111.23 16
3111.36 15
3111.49 14
3111.61 13
3111.74 13
3111.87 13
3112.00 14
3112.13 16
3112.25 19
3112.38 25
3112.51 32
3112.64 43
3112.77 55
3112.89 67
3113.02 79
3113.15 87
3113.28 92
3113.40 93
3113.53 90
3113.66 85
3113.79 79
3113.92 73
3114.04 69
3114.17 68
3114.30 69
3114.43 72
3114.56 75
3114.68 78
3114.81 80
3114.94 80
3115.07 79
3115.20 78
3115.32 75
3115.45 73
3115.58 71
3115.71 70
3115.84 68
3115.96 66
3116.09 64
3116.22 62
3116.35 60
3116.48 58
3116.60 56
3116.73 55
3116.86 54
3116.99 54
3117.12 52
3117.24 50
3117.37 47
3117.50 45
3117.63 42
3117.76 40
3117.88 40
3118.01 41
3118.14 42
3118.27 44
3118.40 45
3118.52 44
3118.65 43
3118.78 42
3118.91 41
3119.04 42
3119.16 45
3119.29 50
3119.42 58
3119.55 67
3119.68 76
3119.80 85
3119.93 93
3120.06 98
3120.19 102
3120.32 104
3120.44 105
3120.57 104
3120.70 101
3120.83 96
3120.96 89
3121.08 80
3121.21 70
3121.34 59
3121.47 49
3121.60 41
3121.72 36
3121.85 32
3121.98 30
3122.11 29
3122.24 28
3122.37 26
3122.49 25
3122.62 24
3122.75 24
3122.88 25
3123.01 28
3123.13 31
3123.26 35
3123.39 39
3123.52 43
3123.65 45
3123.77 47
3123.90 46
3124.03 44
3124.16 41
3124.29 36
3124.42 31
3124.54 27
3124.67 24
3124.80 22
3124.93 22
3125.06 24
3125.18 26
3125.31 28
3125.44 30
3125.57 30
3125.70 31
3125.83 31
3125.95 31
3126.08 33
3126.21 35
3126.34 39
3126.47 43
3126.59 47
3126.72 52
3126.85 58
3126.98 65
3127.11 72
3127.24 79
3127.36 85
3127.49 89
3127.62 91
3127.75 92
3127.88 91
3128.00 89
3128.13 87
3128.26 84
3128.39 82
3128.52 79
3128.65 77
3128.77 76
3128.90 75
3129.03 77
3129.16 79
3129.29 82
3129.42 84
3129.54 84
3129.67 83
3129.80 79
3129.93 73
3130.06 67
3130.18 61
3130.31 57
3130.44 55
3130.57 54
3130.70 54
3130.83 55
3130.95 57
3131.08 60
3131.21 64
3131.34 69
3131.47 76
3131.60 83
3131.72 89
3131.85 92
3131.98 93
3132.11 90
3132.24 84
3132.37 75
3132.49 66
3132.62 55
3132.75 46
3132.88 37
3133.01 31
3133.14 26
3133.26 23
3133.39 21
3133.52 21
3133.65 20
3133.78 19
3133.91 18
3134.03 16
3134.16 13
3134.29 10
3134.42 7
3134.55 5
3134.68 3
3134.80 2
3134.93 2
3135.06 2
3135.19 2
3135.32 2
3135.45 1
3135.57 0
3135.70 0
3135.83 0
3135.96 0
3136.09 0
3136.22 0
3136.34 0
3136.47 0
3136.60 3
3136.73 8
3136.86 13
3136.99 20
3137.11 28
3137.24 36
3137.37 44
3137.50 51
3137.63 57
3137.76 62
3137.89 65
3138.01 67
3138.14 68
3138.27 69
3138.40 69
3138.53 70
3138.66 70
3138.78 71
3138.91 73
3139.04 76
3139.17 79
3139.30 84
3139.43 89
3139.55 94
3139.68 100
3139.81 104
3139.94 108
3140.07 111
3140.20 112
3140.33 113
3140.45 113
3140.58 113
3140.71 112
3140.84 110
3140.97 108
3141.10 107
3141.22 106
3141.35 107
3141.48 108
3141.61 110
3141.74 112
3141.87 112
3142.00 110
3142.12 106
3142.25 100
3142.38 93
3142.51 85
3142.64 78
3142.77 73
3142.90 70
3143.02 69
3143.15 70
3143.28 72
3143.41 74
3143.54 76
3143.67 78
3143.80 81
3143.92 83
3144.05 86
3144.18 88
3144.31 90
3144.44 90
3144.57 88
3144.69 84
3144.82 78
3144.95 71
3145.08 66
3145.21 64
3145.34 66
3145.47 71
3145.59 79
3145.72 88
3145.85 95
3145.98 98
3146.11 99
3146.24 97
3146.37 93
3146.50 89
3146.62 87
3146.75 86
3146.88 87
3147.01 90
3147.14 93
3147.27 95
3147.40 96
3147.52 96
3147.65 94
3147.78 91
3147.91 88
3148.04 86
3148.17 86
3148.30 86
3148.42 88
3148.55 91
3148.68 94
3148.81 96
3148.94 96
3149.07 94
3149.20 91
3149.32 85
3149.45 79
3149.58 73
3149.71 68
3149.84 64
3149.97 61
3150.10 60
3150.23 59
3150.35 59
3150.48 58
3150.61 56
3150.74 54
3150.87 51
3151.00 49
3151.13 46
3151.25 45
3151.38 44
3151.51 43
3151.64 43
3151.77 43
3151.90 44
3152.03 45
3152.16 47
3152.28 49
3152.41 52
3152.54 56
3152.67 59
3152.80 62
3152.93 65
3153.06 66
3153.19 67
3153.31 67
3153.44 67
3153.57 67
3153.70 66
3153.83 65
3153.96 65
3154.09 65
3154.22 65
3154.34 67
3154.47 69
3154.60 71
3154.73 72
3154.86 73
3154.99 72
3155.12 70
3155.25 67
3155.37 64
3155.50 62
3155.63 60
3155.76 58
3155.89 56
3156.02 54
3156.15 51
3156.28 48
3156.40 45
3156.53 43
3156.66 42
3156.79 44
3156.92 47
3157.05 50
3157.18 54
3157.31 58
3157.44 60
3157.56 61
3157.69 61
3157.82 60
3157.95 58
3158.08 55
3158.21 51
3158.34 46
3158.47 41
3158.59 36
3158.72 32
3158.85 28
3158.98 26
3159.11 24
3159.24 24
3159.37 25
3159.50 27
3159.63 30
3159.75 34
3159.88 39
3160.01 45
3160.14 51
3160.27 56
3160.40 61
3160.53 65
3160.66 67
3160.79 69
3160.91 69
3161.04 70
3161.17 70
3161.30 71
3161.43 72
3161.56 73
3161.69 74
3161.82 74
3161.95 72
3162.07 69
3162.20 66
3162.33 62
3162.46 58
3162.59 56
3162.72 54
3162.85 55
3162.98 56
3163.11 57
3163.23 57
3163.36 56
3163.49 55
3163.62 52
3163.75 49
3163.88 46
3164.01 43
3164.14 42
3164.27 41
3164.40 41
3164.52 43
3164.65 46
3164.78 49
3164.91 52
3165.04 55
3165.17 56
3165.30 57
3165.43 56
3165.56 54
3165.69 52
3165.81 50
3165.94 49
3166.07 48
3166.20 47
3166.33 47
3166.46 46
3166.59 45
3166.72 44
3166.85 44
3166.98 45
3167.10 48
3167.23 51
3167.36 55
3167.49 60
3167.62 65
3167.75 69
3167.88 73
3168.01 77
3168.14 81
3168.27 87
3168.39 93
3168.52 101
3168.65 108
3168.78 115
3168.91 120
3169.04 123
3169.17 123
3169.30 119
3169.43 114
3169.56 108
3169.68 101
3169.81 95
3169.94 91
3170.07 87
3170.20 83
3170.33 81
3170.46 79
3170.59 78
3170.72 78
3170.85 81
3170.98 86
3171.10 92
3171.23 98
3171.36 104
3171.49 107
3171.62 108
3171.75 106
3171.88 103
3172.01 98
3172.14 95
3172.27 92
3172.40 92
3172.53 94
3172.65 97
3172.78 100
3172.91 104
3173.04 105
3173.17 105
3173.30 102
3173.43 98
3173.56 93
3173.69 87
3173.82 81
3173.95 77
3174.07 73
3174.20 70
3174.33 67
3174.46 64
3174.59 61
3174.72 60
3174.85 59
3174.98 60
3175.11 62
3175.24 67
3175.37 74
3175.50 82
3175.62 91
3175.75 100
3175.88 107
3176.01 114
3176.14 118
3176.27 122
3176.40 125
3176.53 127
3176.66 130
3176.79 133
3176.92 138
3177.05 144
3177.18 150
3177.30 158
3177.43 165
3177.56 171
3177.69 176
3177.82 181
3177.95 184
3178.08 187
3178.21 189
3178.34 190
3178.47 190
3178.60 188
3178.73 183
3178.86 176
3178.98 165
3179.11 153
3179.24 138
3179.37 123
3179.50 109
3179.63 97
3179.76 87
3179.89 81
3180.02 77
3180.15 76
3180.28 78
3180.41 81
3180.54 85
3180.67 90
3180.79 94
3180.92 98
3181.05 101
3181.18 102
3181.31 102
3181.44 100
3181.57 97
3181.70 93
3181.83 89
3181.96 86
3182.09 84
3182.22 83
3182.35 83
3182.48 83
3182.61 82
3182.73 81
3182.86 79
3182.99 77
3183.12 76
3183.25 77
3183.38 80
3183.51 85
3183.64 91
3183.77 95
3183.90 98
3184.03 97
3184.16 92
3184.29 85
3184.42 76
3184.55 67
3184.67 60
3184.80 55
3184.93 53
3185.06 53
3185.19 53
3185.32 52
3185.45 51
3185.58 47
3185.71 43
3185.84 38
3185.97 35
3186.10 34
3186.23 36
3186.36 41
3186.49 47
3186.62 54
3186.75 60
3186.87 63
3187.00 64
3187.13 62
3187.26 58
3187.39 51
3187.52 44
3187.65 35
3187.78 24
3187.91 13
3188.04 3
3188.17 0
3188.30 0
3188.43 0
3188.56 2
3188.69 16
3188.82 36
3188.95 58
3189.07 79
3189.20 96
3189.33 109
3189.46 116
3189.59 118
3189.72 116
3189.85 113
3189.98 110
3190.11 108
3190.24 107
3190.37 108
3190.50 109
3190.63 110
3190.76 110
3190.89 109
3191.02 107
3191.15 104
3191.28 101
3191.41 97
3191.54 93
3191.66 89
3191.79 83
3191.92 77
3192.05 70
3192.18 64
3192.31 58
3192.44 54
3192.57 50
3192.70 48
3192.83 46
3192.96 43
3193.09 39
3193.22 35
3193.35 30
3193.48 25
3193.61 20
3193.74 17
3193.87 16
3194.00 17
3194.13 19
3194.26 22
3194.39 25
3194.51 27
3194.64 27
3194.77 26
3194.90 25
3195.03 24
3195.16 24
3195.29 26
3195.42 32
3195.55 39
3195.68 48
3195.81 57
3195.94 66
3196.07 72
3196.20 76
3196.33 78
3196.46 76
3196.59 73
3196.72 68
3196.85 61
3196.98 55
3197.11 48
3197.24 42
3197.37 38
3197.50 35
3197.63 33
3197.75 33
3197.88 32
3198.01 32
3198.14 32
3198.27 31
3198.40 30
3198.53 30
3198.66 29
3198.79 29
3198.92 30
3199.05 32
3199.18 36
3199.31 41
3199.44 49
3199.57 58
3199.70 69
3199.83 80
3199.96 90
3200.09 99
3200.22 104
3200.35 106
3200.48 104
3200.61 99
3200.74 92
3200.87 84
3201.00 75
3201.13 67
3201.26 58
3201.39 50
3201.52 43
3201.65 35
3201.78 28
3201.90 20
3202.03 14
3202.16 8
3202.29 4
3202.42 1
3202.55 0
3202.68 0
3202.81 2
3202.94 5
3203.07 8
3203.20 11
3203.33 13
3203.46 14
3203.59 14
3203.72 14
3203.85 13
3203.98 12
3204.11 12
3204.24 13
3204.37 14
3204.50 15
3204.63 17
3204.76 19
3204.89 21
3205.02 23
3205.15 25
3205.28 26
3205.41 27
3205.54 28
3205.67 27
3205.80 27
3205.93 27
3206.06 26
3206.19 26
3206.32 25
3206.45 24
3206.58 23
3206.71 21
3206.84 18
3206.97 16
3207.10 14
3207.23 13
3207.36 12
3207.49 12
3207.62 11
3207.75 10
3207.87 8
3208.00 4
3208.13 0
3208.26 0
3208.39 0
3208.52 0
3208.65 0
3208.78 0
3208.91 0
3209.04 0
3209.17 8
3209.30 15
3209.43 21
3209.56 27
3209.69 33
3209.82 40
3209.95 48
3210.08 57
3210.21 65
3210.34 73
3210.47 78
3210.60 80
3210.73 78
3210.86 72
3210.99 65
3211.12 58
3211.25 51
3211.38 46
3211.51 43
3211.64 42
3211.77 43
3211.90 46
3212.03 49
3212.16 53
3212.29 56
3212.42 59
3212.55 62
3212.68 64
3212.81 66
3212.94 68
3213.07 70
3213.20 72
3213.33 73
3213.46 74
3213.59 74
3213.72 74
3213.85 73
3213.98 71
3214.11 68
3214.24 63
3214.37 57
3214.50 50
3214.63 43
3214.76 35
3214.89 28
3215.02 23
3215.15 21
3215.28 21
3215.41 24
3215.54 28
3215.67 32
3215.80 36
3215.93 40
3216.06 43
3216.19 45
3216.32 47
3216.45 48
3216.58 48
3216.71 47
3216.84 42
3216.97 36
3217.10 27
3217.23 18
3217.36 10
3217.49 5
3217.62 2
3217.75 4
3217.88 8
3218.01 16
3218.14 24
3218.27 33
3218.40 40
3218.53 47
3218.66 51
3218.79 54
3218.92 56
3219.05 56
3219.18 56
3219.31 56
3219.44 56
3219.57 57
3219.70 57
3219.83 58
3219.96 57
3220.09 56
3220.22 54
3220.35 50
3220.48 47
3220.61 43
3220.74 39
3220.87 36
3221.00 34
3221.13 34
3221.26 36
3221.39 39
3221.52 44
3221.65 51
3221.78 58
3221.91 65
3222.04 71
3222.17 75
3222.30 78
3222.43 79
3222.56 78
3222.69 76
3222.82 73
3222.95 68
3223.08 63
3223.21 59
3223.35 55
3223.48 52
3223.61 51
3223.74 52
3223.87 55
3224.00 59
3224.13 64
3224.26 69
3224.39 74
3224.52 77
3224.65 79
3224.78 80
3224.91 79
3225.04 78
3225.17 75
3225.30 73
3225.43 70
3225.56 67
3225.69 65
3225.82 64
3225.95 65
3226.08 68
3226.21 73
3226.34 78
3226.47 84
3226.60 89
3226.73 93
3226.86 94
3226.99 94
3227.12 92
3227.25 90
3227.38 88
3227.51 85
3227.64 83
3227.77 79
3227.90 74
3228.03 68
3228.16 62
3228.29 56
3228.42 51
3228.55 47
3228.68 45
3228.81 44
3228.94 43
3229.07 42
3229.20 42
3229.34 41
3229.47 41
3229.60 42
3229.73 43
3229.86 45
3229.99 47
3230.12 48
3230.25 49
3230.38 47
3230.51 43
3230.64 38
3230.77 32
3230.90 25
3231.03 18
3231.16 11
3231.29 5
3231.42 0
3231.55 0
3231.68 0
3231.81 0
3231.94 0
3232.07 0
3232.20 0
3232.33 0
3232.46 0
3232.59 3
3232.72 8
3232.85 13
3232.98 18
3233.11 22
3233.24 25
3233.38 27
3233.51 28
3233.64 28
3233.77 29
3233.90 29
3234.03 29
3234.16 30
3234.29 30
3234.42 29
3234.55 28
3234.68 25
3234.81 22
3234.94 18
3235.07 15
3235.20 13
3235.33 12
3235.46 13
3235.59 15
3235.72 17
3235.85 18
3235.98 18
3236.11 17
3236.24 15
3236.37 13
3236.50 13
3236.63 14
3236.77 17
3236.90 23
3237.03 30
3237.16 36
3237.29 42
3237.42 46
3237.55 48
3237.68 49
3237.81 47
3237.94 45
3238.07 44
3238.20 44
3238.33 46
3238.46 50
3238.59 55
3238.72 60
3238.85 64
3238.98 67
3239.11 68
3239.24 65
3239.37 60
3239.50 53
3239.64 44
3239.77 35
3239.90 27
3240.03 20
3240.16 15
3240.29 13
3240.42 14
3240.55 16
3240.68 20
3240.81 25
3240.94 30
3241.07 35
3241.20 39
3241.33 43
3241.46 46
3241.59 48
3241.72 50
3241.85 50
3241.98 51
3242.12 51
3242.25 52
3242.38 53
3242.51 55
3242.64 56
3242.77 57
3242.90 56
3243.03 54
3243.16 49
3243.29 43
3243.42 35
3243.55 27
3243.68 19
3243.81 12
3243.94 7
3244.07 4
3244.20 3
3244.33 3
3244.47 6
3244.60 10
3244.73 16
3244.86 23
3244.99 29
3245.12 36
3245.25 41
3245.38 45
3245.51 49
3245.64 52
3245.77 54
3245.90 57
3246.03 60
3246.16 61
3246.29 62
3246.42 60
3246.55 56
3246.69 50
3246.82 42
3246.95 35
3247.08 27
3247.21 22
3247.34 18
3247.47 16
3247.60 15
3247.73 15
3247.86 16
3247.99 17
3248.12 19
3248.25 20
3248.38 23
3248.51 26
3248.65 30
3248.78 34
3248.91 38
3249.04 40
3249.17 41
3249.30 42
3249.43 41
3249.56 39
3249.69 38
3249.82 38
3249.95 39
3250.08 41
3250.21 44
3250.34 48
3250.47 52
3250.61 57
3250.74 61
3250.87 64
3251.00 65
3251.13 66
3251.26 64
3251.39 62
3251.52 59
3251.65 57
3251.78 55
3251.91 56
3252.04 57
3252.17 60
3252.31 63
3252.44 66
3252.57 68
3252.70 68
3252.83 66
3252.96 63
3253.09 59
3253.22 54
3253.35 49
3253.48 44
3253.61 40
3253.74 36
3253.87 34
3254.00 31
3254.14 30
3254.27 28
3254.40 27
3254.53 26
3254.66 24
3254.79 21
3254.92 17
3255.05 12
3255.18 7
3255.31 2
3255.44 0
3255.57 0
3255.71 0
3255.84 0
3255.97 0
3256.10 0
3256.23 0
3256.36 0
3256.49 3
3256.62 6
3256.75 7
3256.88 9
3257.01 10
3257.14 12
3257.28 17
3257.41 23
3257.54 31
3257.67 40
3257.80 49
3257.93 56
3258.06 60
3258.19 60
3258.32 57
3258.45 51
3258.58 46
3258.71 42
3258.85 40
3258.98 41
3259.11 46
3259.24 52
3259.37 59
3259.50 66
3259.63 71
3259.76 76
3259.89 80
3260.02 83
3260.15 85
3260.29 87
3260.42 89
3260.55 90
3260.68 89
3260.81 87
3260.94 83
3261.07 79
3261.20 73
3261.33 68
3261.46 63
3261.59 59
3261.73 57
3261.86 55
3261.99 54
3262.12 53
3262.25 53
3262.38 53
3262.51 52
3262.64 51
3262.77 49
3262.90 47
3263.03 44
3263.17 42
3263.30 41
3263.43 41
3263.56 42
3263.69 44
3263.82 47
3263.95 49
3264.08 50
3264.21 50
3264.34 50
3264.48 49
3264.61 48
3264.74 47
3264.87 47
3265.00 48
3265.13 48
3265.26 49
3265.39 50
3265.52 52
3265.65 53
3265.79 54
3265.92 55
3266.05 55
3266.18 55
3266.31 54
3266.44 53
3266.57 51
3266.70 48
3266.83 45
3266.96 42
3267.10 39
3267.23 36
3267.36 33
3267.49 30
3267.62 29
3267.75 29
3267.88 31
3268.01 36
3268.14 43
3268.28 51
3268.41 58
3268.54 64
3268.67 67
3268.80 68
3268.93 67
3269.06 64
3269.19 60
3269.32 56
3269.45 53
3269.59 51
3269.72 49
3269.85 48
3269.98 47
3270.11 46
3270.24 46
3270.37 47
3270.50 48
3270.63 49
3270.77 51
3270.90 52
3271.03 53
3271.16 53
3271.29 53
3271.42 52
3271.55 52
3271.68 50
3271.81 48
3271.95 45
3272.08 42
3272.21 40
3272.34 38
3272.47 38
3272.60 40
3272.73 44
3272.86 50
3273.00 57
3273.13 63
3273.26 67
3273.39 69
3273.52 69
3273.65 68
3273.78 66
3273.91 64
3274.04 63
3274.18 62
3274.31 61
3274.44 60
3274.57 58
3274.70 55
3274.83 51
3274.96 46
3275.09 42
3275.23 39
3275.36 37
3275.49 38
3275.62 40
3275.75 44
3275.88 49
3276.01 55
3276.14 61
3276.27 68
3276.41 74
3276.54 80
3276.67 84
3276.80 86
3276.93 85
3277.06 81
3277.19 74
3277.32 65
3277.46 55
3277.59 44
3277.72 34
3277.85 26
3277.98 21
3278.11 19
3278.24 21
3278.37 26
3278.51 34
3278.64 44
3278.77 54
3278.90 65
3279.03 74
3279.16 81
3279.29 86
3279.43 90
3279.56 92
3279.69 92
3279.82 92
3279.95 91
3280.08 91
3280.21 90
3280.34 90
3280.48 90
3280.61 89
3280.74 89
3280.87 89
3281.00 89
3281.13 89
3281.26 89
3281.39 89
3281.53 89
3281.66 89
3281.79 88
3281.92 87
3282.05 86
3282.18 85
3282.31 86
3282.45 86
3282.58 88
3282.71 89
3282.84 89
3282.97 88
3283.10 86
3283.23 82
3283.36 76
3283.50 70
3283.63 63
3283.76 57
3283.89 51
3284.02 47
3284.15 44
3284.28 43
3284.42 43
3284.55 45
3284.68 48
3284.81 52
3284.94 56
3285.07 59
3285.20 62
3285.34 64
3285.47 65
3285.60 65
3285.73 66
3285.86 67
3285.99 68
3286.12 71
3286.26 73
3286.39 76
3286.52 79
3286.65 81
3286.78 83
3286.91 85
3287.04 87
3287.18 90
3287.31 95
3287.44 103
3287.57 112
3287.70 121
3287.83 131
3287.96 139
3288.10 146
3288.23 150
3288.36 152
3288.49 153
3288.62 154
3288.75 155
3288.88 156
3289.02 157
3289.15 158
3289.28 157
3289.41 155
3289.54 151
3289.67 144
3289.80 135
3289.94 124
3290.07 112
3290.20 100
3290.33 89
3290.46 80
3290.59 73
3290.73 68
3290.86 64
3290.99 61
3291.12 58
3291.25 54
3291.38 50
3291.51 45
3291.65 40
3291.78 35
3291.91 33
3292.04 32
3292.17 33
3292.30 36
3292.44 38
3292.57 40
3292.70 40
3292.83 39
3292.96 36
3293.09 31
3293.22 28
3293.36 25
3293.49 24
3293.62 24
3293.75 26
3293.88 29
3294.01 32
3294.15 35
3294.28 38
3294.41 40
3294.54 42
3294.67 44
3294.80 47
3294.94 48
3295.07 50
3295.20 50
3295.33 50
3295.46 49
3295.59 46
3295.72 43
3295.86 40
3295.99 37
3296.12 34
3296.25 31
3296.38 29
3296.51 28
3296.65 27
3296.78 27
3296.91 27
3297.04 28
3297.17 31
3297.30 33
3297.44 37
3297.57 40
3297.70 42
3297.83 43
3297.96 43
3298.09 41
3298.23 37
3298.36 33
3298.49 28
3298.62 24
3298.75 20
3298.88 17
3299.02 15
3299.15 15
3299.28 15
3299.41 16
3299.54 19
3299.67 22
3299.81 27
3299.94 31
3300.07 35
3300.20 38
3300.33 39
3300.46 38
3300.60 35
3300.73 31
3300.86 26
3300.99 21
3301.12 17
3301.25 15
3301.39 14
3301.52 14
3301.65 17
3301.78 21
3301.91 26
3302.05 32
3302.18 38
3302.31 45
3302.44 53
3302.57 60
3302.70 68
3302.84 75
3302.97 82
3303.10 89
3303.23 95
3303.36 100
3303.49 104
3303.63 105
3303.76 104
3303.89 100
3304.02 94
3304.15 87
3304.29 78
3304.42 70
3304.55 62
3304.68 55
3304.81 49
3304.94 44
3305.08 40
3305.21 36
3305.34 34
3305.47 32
3305.60 31
3305.73 31
3305.87 32
3306.00 35
3306.13 39
3306.26 44
3306.39 48
3306.53 53
3306.66 56
3306.79 57
3306.92 55
3307.05 52
3307.19 49
3307.32 45
3307.45 42
3307.58 42
3307.71 44
3307.84 49
3307.98 54
3308.11 61
3308.24 66
3308.37 71
3308.50 75
3308.64 78
3308.77 80
3308.90 81
3309.03 80
3309.16 79
3309.29 76
3309.43 72
3309.56 68
3309.69 63
3309.82 59
3309.95 57
3310.09 57
3310.22 60
3310.35 65
3310.48 73
3310.61 81
3310.75 90
3310.88 98
3311.01 105
3311.14 110
3311.27 112
3311.41 112
3311.54 110
3311.67 104
3311.80 97
3311.93 88
3312.06 79
3312.20 70
3312.33 62
3312.46 57
3312.59 53
3312.72 52
3312.86 51
3312.99 51
3313.12 50
3313.25 48
3313.38 46
3313.52 43
3313.65 41
3313.78 41
3313.91 43
3314.04 49
3314.18 56
3314.31 65
3314.44 75
3314.57 85
3314.70 92
3314.84 97
3314.97 99
3315.10 98
3315.23 93
3315.36 86
3315.50 78
3315.63 69
3315.76 60
3315.89 52
3316.02 44
3316.16 37
3316.29 31
3316.42 25
3316.55 20
3316.68 17
3316.82 15
3316.95 14
3317.08 15
3317.21 16
3317.34 17
3317.48 16
3317.61 14
3317.74 10
3317.87 5
3318.00 0
3318.14 0
3318.27 0
3318.40 0
3318.53 0
3318.67 0
3318.80 0
3318.93 0
3319.06 1
3319.19 2
3319.33 4
3319.46 6
3319.59 7
3319.72 7
3319.85 7
3319.99 5
3320.12 4
3320.25 2
3320.38 0
3320.51 0
3320.65 0
3320.78 0
3320.91 0
3321.04 1
3321.18 4
3321.31 7
3321.44 12
3321.57 17
3321.70 24
3321.84 30
3321.97 36
3322.10 40
3322.23 42
3322.36 42
3322.50 40
3322.63 36
3322.76 31
3322.89 27
3323.02 22
3323.16 19
3323.29 16
3323.42 15
3323.55 15
3323.69 17
3323.82 21
3323.95 25
3324.08 30
3324.21 35
3324.35 39
3324.48 42
3324.61 43
3324.74 42
3324.88 41
3325.01 39
3325.14 38
3325.27 39
3325.40 40
3325.54 42
3325.67 44
3325.80 46
3325.93 46
3326.07 46
3326.20 43
3326.33 40
3326.46 35
3326.59 31
3326.73 28
3326.86 26
3326.99 26
3327.12 27
3327.26 30
3327.39 32
3327.52 33
3327.65 32
3327.78 30
3327.92 26
3328.05 22
3328.18 19
3328.31 17
3328.45 18
3328.58 22
3328.71 28
3328.84 36
3328.97 44
3329.11 51
3329.24 57
3329.37 60
3329.50 60
3329.64 57
3329.77 53
3329.90 47
3330.03 41
3330.17 34
3330.30 28
3330.43 22
3330.56 17
3330.69 14
3330.83 11
3330.96 9
3331.09 8
3331.22 8
3331.36 9
3331.49 11
3331.62 14
3331.75 18
3331.89 22
3332.02 27
3332.15 31
3332.28 34
3332.41 36
3332.55 37
3332.68 37
3332.81 36
3332.94 34
3333.08 32
3333.21 30
3333.34 29
3333.47 28
3333.61 28
3333.74 30
3333.87 32
3334.00 35
3334.14 38
3334.27 40
3334.40 42
3334.53 42
3334.66 41
3334.80 39
3334.93 38
3335.06 38
3335.19 39
3335.33 42
3335.46 47
3335.59 54
3335.72 60
3335.86 65
3335.99 68
3336.12 69
3336.25 67
3336.39 63
3336.52 57
3336.65 51
3336.78 46
3336.92 42
3337.05 40
3337.18 41
3337.31 44
3337.45 50
3337.58 57
3337.71 64
3337.84 70
3337.98 75
3338.11 77
3338.24 76
3338.37 72
3338.51 67
3338.64 60
3338.77 54
3338.90 48
3339.04 45
3339.17 44
3339.30 44
3339.43 47
3339.57 50
3339.70 54
3339.83 58
3339.96 62
3340.10 65
3340.23 68
3340.36 71
3340.49 74
3340.63 77
3340.76 79
3340.89 80
3341.02 80
3341.16 79
3341.29 79
3341.42 80
3341.55 83
3341.69 89
3341.82 97
3341.95 108
3342.08 119
3342.22 130
3342.35 138
3342.48 144
3342.61 146
3342.75 146
3342.88 145
3343.01 143
3343.14 141
3343.28 140
3343.41 138
3343.54 134
3343.67 129
3343.81 122
3343.94 112
3344.07 101
3344.20 91
3344.34 81
3344.47 73
3344.60 67
3344.73 62
3344.87 59
3345.00 56
3345.13 53
3345.26 51
3345.40 49
3345.53 50
3345.66 53
3345.79 57
3345.93 63
3346.06 69
3346.19 75
3346.33 78
3346.46 80
3346.59 81
3346.72 83
3346.86 85
3346.99 88
3347.12 92
3347.25 97
3347.39 100
3347.52 102
3347.65 102
3347.78 100
3347.92 97
3348.05 94
3348.18 92
3348.31 91
3348.45 91
3348.58 92
3348.71 92
3348.85 91
3348.98 88
3349.11 83
3349.24 78
3349.38 72
3349.51 66
3349.64 62
3349.77 59
3349.91 57
3350.04 56
3350.17 55
3350.31 55
3350.44 55
3350.57 56
3350.70 58
3350.84 59
3350.97 59
3351.10 58
3351.23 55
3351.37 51
3351.50 45
3351.63 39
3351.76 33
3351.90 30
3352.03 29
3352.16 31
3352.30 36
3352.43 43
3352.56 52
3352.69 61
3352.83 69
3352.96 77
3353.09 83
3353.23 87
3353.36 89
3353.49 88
3353.62 84
3353.76 80
3353.89 76
3354.02 74
3354.15 74
3354.29 77
3354.42 83
3354.55 92
3354.69 102
3354.82 113
3354.95 123
3355.08 134
3355.22 144
3355.35 152
3355.48 159
3355.62 164
3355.75 166
3355.88 164
3356.01 159
3356.15 152
3356.28 143
3356.41 135
3356.54 127
3356.68 120
3356.81 114
3356.94 109
3357.08 103
3357.21 96
3357.34 87
3357.47 77
3357.61 67
3357.74 57
3357.87 48
3358.01 41
3358.14 36
3358.27 32
3358.40 29
3358.54 27
3358.67 24
3358.80 21
3358.94 19
3359.07 16
3359.20 15
3359.33 14
3359.47 15
3359.60 17
3359.73 20
3359.87 24
3360.00 29
3360.13 34
3360.26 39
3360.40 42
3360.53 44
3360.66 44
3360.80 43
3360.93 41
3361.06 39
3361.20 37
3361.33 37
3361.46 37
3361.59 39
3361.73 40
3361.86 41
3361.99 42
3362.13 42
3362.26 41
3362.39 41
3362.52 40
3362.66 40
3362.79 40
3362.92 42
3363.06 43
3363.19 44
3363.32 44
3363.46 44
3363.59 43
3363.72 42
3363.85 41
3363.99 40
3364.12 40
3364.25 39
3364.39 39
3364.52 40
3364.65 42
3364.78 44
3364.92 48
3365.05 52
3365.18 56
3365.32 60
3365.45 63
3365.58 64
3365.72 65
3365.85 64
3365.98 63
3366.11 61
3366.25 59
3366.38 55
3366.51 51
3366.65 45
3366.78 40
3366.91 34
3367.05 30
3367.18 26
3367.31 24
3367.45 23
3367.58 22
3367.71 20
3367.84 18
3367.98 15
3368.11 11
3368.24 8
3368.38 5
3368.51 3
3368.64 2
3368.78 1
3368.91 1
3369.04 0
3369.17 0
3369.31 0
3369.44 0
3369.57 0
3369.71 1
3369.84 4
3369.97 8
3370.11 12
3370.24 17
3370.37 21
3370.51 26
3370.64 31
3370.77 37
3370.91 44
3371.04 51
3371.17 58
3371.30 65
3371.44 69
3371.57 69
3371.70 67
3371.84 62
3371.97 54
3372.10 45
3372.24 37
3372.37 29
3372.50 23
3372.64 20
3372.77 18
3372.90 17
3373.04 17
3373.17 16
3373.30 16
3373.43 15
3373.57 15
3373.70 14
3373.83 15
3373.97 16
3374.10 17
3374.23 18
3374.37 17
3374.50 14
3374.63 9
3374.77 3
3374.90 0
3375.03 0
3375.17 0
3375.30 0
3375.43 0
3375.57 0
3375.70 0
3375.83 1
3375.97 8
3376.10 14
3376.23 19
3376.36 22
3376.50 23
3376.63 22
3376.76 20
3376.90 17
3377.03 13
3377.16 9
3377.30 6
3377.43 4
3377.56 5
3377.70 7
3377.83 11
3377.96 14
3378.10 17
3378.23 19
3378.36 19
3378.50 18
3378.63 17
3378.76 17
3378.90 18
3379.03 20
3379.16 23
3379.30 26
3379.43 27
3379.56 26
3379.70 23
3379.83 18
3379.96 11
3380.10 3
3380.23 0
3380.36 0
3380.50 0
3380.63 0
3380.76 0
3380.90 0
3381.03 0
3381.16 1
3381.30 8
3381.43 14
3381.56 17
3381.70 19
3381.83 20
3381.96 20
3382.10 22
3382.23 26
3382.36 33
3382.50 41
3382.63 52
3382.76 62
3382.90 73
3383.03 82
3383.16 91
3383.30 97
3383.43 102
3383.56 106
3383.70 108
3383.83 109
3383.96 107
3384.10 103
3384.23 97
3384.36 90
3384.50 81
3384.63 71
3384.76 61
3384.90 52
3385.03 45
3385.16 39
3385.30 36
3385.43 34
3385.56 36
3385.70 39
3385.83 45
3385.96 52
3386.10 60
3386.23 68
3386.36 74
3386.50 80
3386.63 84
3386.76 86
3386.90 89
3387.03 91
3387.16 96
3387.30 101
3387.43 108
3387.56 116
3387.70 126
3387.83 135
3387.96 144
3388.10 152
3388.23 160
3388.36 166
3388.50 172
3388.63 176
3388.76 178
3388.90 179
3389.03 177
3389.17 175
3389.30 171
3389.43 167
3389.57 164
3389.70 162
3389.83 163
3389.97 166
3390.10 170
3390.23 175
3390.37 181
3390.50 186
3390.63 189
3390.77 191
3390.90 191
3391.03 188
3391.17 183
3391.30 175
3391.43 164
3391.57 150
3391.70 135
3391.84 119
3391.97 103
3392.10 89
3392.24 78
3392.37 70
3392.50 65
3392.64 64
3392.77 64
3392.90 64
3393.04 62
3393.17 59
3393.30 53
3393.44 46
3393.57 38
3393.70 31
3393.84 25
3393.97 20
3394.11 17
3394.24 15
3394.37 15
3394.51 15
3394.64 18
3394.77 21
3394.91 25
3395.04 29
3395.17 33
3395.31 36
3395.44 39
3395.57 42
3395.71 45
3395.84 50
3395.98 55
3396.11 61
3396.24 66
3396.38 68
3396.51 68
3396.64 66
3396.78 62
3396.91 58
3397.04 54
3397.18 53
3397.31 53
3397.45 55
3397.58 58
3397.71 62
3397.85 64
3397.98 66
3398.11 67
3398.25 67
3398.38 66
3398.51 66
3398.65 65
3398.78 64
3398.92 63
3399.05 61
3399.18 58
3399.32 54
3399.45 51
3399.58 48
3399.72 46
3399.85 45
3399.98 44
3400.12 43
3400.25 42
3400.39 40
3400.52 37
3400.65 34
3400.79 32
3400.92 32
3401.05 33
3401.19 36
3401.32 41
3401.46 47
3401.59 54
3401.72 60
3401.86 65
3401.99 68
3402.12 72
3402.26 75
3402.39 80
3402.53 86
3402.66 94
3402.79 104
3402.93 114
3403.06 124
3403.19 130
3403.33 133
3403.46 132
3403.60 127
3403.73 120
3403.86 113
3404.00 107
3404.13 104
3404.26 102
3404.40 102
3404.53 104
3404.67 106
3404.80 109
3404.93 113
3405.07 116
3405.20 120
3405.33 122
3405.47 124
3405.60 124
3405.74 122
3405.87 119
3406.00 114
3406.14 109
3406.27 102
3406.40 96
3406.54 88
3406.67 79
3406.81 70
3406.94 62
3407.07 54
3407.21 49
3407.34 48
3407.47 51
3407.61 57
3407.74 66
3407.88 76
3408.01 84
3408.14 90
3408.28 93
3408.41 93
3408.55 92
3408.68 90
3408.81 89
3408.95 88
3409.08 88
3409.21 88
3409.35 88
3409.48 86
3409.62 82
3409.75 77
3409.88 69
3410.02 61
3410.15 52
3410.29 44
3410.42 37
3410.55 33
3410.69 32
3410.82 33
3410.96 37
3411.09 41
3411.22 46
3411.36 49
3411.49 50
3411.62 49
3411.76 45
3411.89 40
3412.03 35
3412.16 31
3412.29 28
3412.43 27
3412.56 27
3412.70 28
3412.83 30
3412.96 31
3413.10 31
3413.23 29
3413.37 25
3413.50 20
3413.63 14
3413.77 7
3413.90 1
3414.04 0
3414.17 0
3414.30 0
3414.44 0
3414.57 1
3414.71 8
3414.84 14
3414.97 20
3415.11 25
3415.24 29
3415.38 32
3415.51 34
3415.64 35
3415.78 37
3415.91 40
3416.05 43
3416.18 46
3416.31 50
3416.45 54
3416.58 59
3416.72 62
3416.85 66
3416.98 68
3417.12 69
3417.25 70
3417.39 70
3417.52 69
3417.65 68
3417.79 68
3417.92 67
3418.06 67
3418.19 67
3418.32 66
3418.46 65
3418.59 63
3418.73 61
3418.86 59
3418.99 56
3419.13 55
3419.26 53
3419.40 53
3419.53 53
3419.66 53
3419.80 54
3419.93 55
3420.07 58
3420.20 61
3420.33 64
3420.47 66
3420.60 68
3420.74 68
3420.87 66
3421.00 62
3421.14 58
3421.27 53
3421.41 49
3421.54 45
3421.68 41
3421.81 37
3421.94 32
3422.08 27
3422.21 21
3422.35 15
3422.48 9
3422.61 4
3422.75 0
3422.88 0
3423.02 0
3423.15 0
3423.28 0
3423.42 0
3423.55 0
3423.69 0
3423.82 0
3423.96 2
3424.09 8
3424.22 14
3424.36 19
3424.49 24
3424.63 27
3424.76 29
3424.89 31
3425.03 31
3425.16 30
3425.30 30
3425.43 29
3425.57 28
3425.70 27
3425.83 27
3425.97 27
3426.10 27
3426.24 26
3426.37 26
3426.50 24
3426.64 22
3426.77 20
3426.91 18
3427.04 16
3427.18 15
3427.31 16
3427.44 18
3427.58 21
3427.71 23
3427.85 26
3427.98 27
3428.12 28
3428.25 27
3428.38 26
3428.52 24
3428.65 22
3428.79 22
3428.92 22
3429.06 24
3429.19 26
3429.32 29
3429.46 33
3429.59 36
3429.73 37
3429.86 37
3430.00 35
3430.13 32
3430.26 27
3430.40 22
3430.53 18
3430.67 15
3430.80 13
3430.94 13
3431.07 14
3431.20 16
3431.34 20
3431.47 24
3431.61 30
3431.74 35
3431.88 41
3432.01 46
3432.14 51
3432.28 55
3432.41 58
3432.55 59
3432.68 58
3432.82 56
3432.95 54
3433.08 51
3433.22 49
3433.35 48
3433.49 49
3433.62 51
3433.76 55
3433.89 59
3434.02 63
3434.16 65
3434.29 65
3434.43 63
3434.56 61
3434.70 58
3434.83 57
3434.96 59
3435.10 63
3435.23 69
3435.37 75
3435.50 81
3435.64 84
3435.77 85
3435.91 81
3436.04 75
3436.17 68
3436.31 62
3436.44 57
3436.58 56
3436.71 58
3436.85 64
3436.98 72
3437.12 81
3437.25 89
3437.38 94
3437.52 97
3437.65 96
3437.79 93
3437.92 86
3438.06 79
3438.19 71
3438.32 64
3438.46 57
3438.59 51
3438.73 46
3438.86 41
3439.00 36
3439.13 30
3439.27 25
3439.40 19
3439.53 14
3439.67 9
3439.80 6
3439.94 3
3440.07 1
3440.21 0
3440.34 1
3440.48 4
3440.61 9
3440.75 16
3440.88 25
3441.01 35
3441.15 43
3441.28 50
3441.42 53
3441.55 53
3441.69 50
3441.82 45
3441.96 39
3442.09 34
3442.22 30
3442.36 28
3442.49 28
3442.63 31
3442.76 36
3442.90 41
3443.03 48
3443.17 54
3443.30 59
3443.44 64
3443.57 68
3443.70 70
3443.84 72
3443.97 74
3444.11 75
3444.24 75
3444.38 75
3444.51 74
3444.65 72
3444.78 69
3444.92 65
3445.05 60
3445.18 56
3445.32 53
3445.45 51
3445.59 50
3445.72 50
3445.86 51
3445.99 52
3446.13 52
3446.26 51
3446.40 49
3446.53 46
3446.66 43
3446.80 38
3446.93 33
3447.07 27
3447.20 23
3447.34 20
3447.47 19
3447.61 21
3447.74 27
3447.88 34
3448.01 43
3448.15 51
3448.28 59
3448.41 64
3448.55 67
3448.68 68
3448.82 68
3448.95 67
3449.09 66
3449.22 65
3449.36 64
3449.49 64
3449.63 65
3449.76 66
3449.90 69
3450.03 72
3450.17 75
3450.30 77
3450.43 79
3450.57 80
3450.70 80
3450.84 80
3450.97 79
3451.11 77
3451.24 75
3451.38 72
3451.51 69
3451.65 65
3451.78 62
3451.92 60
3452.05 58
3452.19 58
3452.32 59
3452.45 63
3452.59 68
3452.72 76
3452.86 86
3452.99 97
3453.13 109
3453.26 119
3453.40 127
3453.53 132
3453.67 132
3453.80 128
3453.94 120
3454.07 109
3454.21 97
3454.34 85
3454.48 75
3454.61 66
3454.75 59
3454.88 53
3455.01 49
3455.15 47
3455.28 45
3455.42 44
3455.55 44
3455.69 45
3455.82 46
3455.96 47
3456.09 48
3456.23 49
3456.36 50
3456.50 52
3456.63 54
3456.77 56
3456.90 59
3457.04 62
3457.17 64
3457.31 64
3457.44 64
3457.58 63
3457.71 61
3457.85 59
3457.98 57
3458.11 56
3458.25 55
3458.38 55
3458.52 55
3458.65 56
3458.79 58
3458.92 59
3459.06 61
3459.19 63
3459.33 65
3459.46 66
3459.60 67
3459.73 67
3459.87 66
3460.00 64
3460.14 62
3460.27 60
3460.41 57
3460.54 55
3460.68 54
3460.81 52
3460.95 51
3461.08 49
3461.22 47
3461.35 45
3461.49 43
3461.62 40
3461.76 39
3461.89 39
3462.03 40
3462.16 42
3462.30 45
3462.43 49
3462.57 52
3462.70 54
3462.84 54
3462.97 52
3463.10 49
3463.24 43
3463.37 38
3463.51 31
3463.64 24
3463.78 17
3463.91 10
3464.05 3
3464.18 0
3464.32 0
3464.45 0
3464.59 0
3464.72 0
3464.86 0
3464.99 0
3465.13 0
3465.26 2
3465.40 7
3465.53 12
3465.67 19
3465.80 27
3465.94 36
3466.07 45
3466.21 54
3466.34 61
3466.48 65
3466.61 66
3466.75 64
3466.88 59
3467.02 53
3467.15 47
3467.29 42
3467.42 39
3467.56 38
3467.69 39
3467.83 41
3467.96 44
3468.10 48
3468.23 51
3468.37 56
3468.50 62
3468.64 69
3468.77 77
3468.91 85
3469.04 92
3469.18 97
3469.31 100
3469.45 100
3469.58 100
3469.72 98
3469.85 98
3469.99 98
3470.12 99
3470.26 100
3470.39 102
3470.53 103
3470.66 102
3470.80 101
3470.93 99
3471.07 96
3471.20 93
3471.34 90
3471.47 86
3471.61 81
3471.74 76
3471.88 71
3472.02 65
3472.15 61
3472.29 57
3472.42 55
3472.56 54
3472.69 54
3472.83 55
3472.96 55
3473.10 56
3473.23 55
3473.37 55
3473.50 54
3473.64 55
3473.77 58
3473.91 63
3474.04 69
3474.18 76
3474.31 83
3474.45 89
3474.58 92
3474.72 91
3474.85 87
3474.99 79
3475.12 69
3475.26 58
3475.39 46
3475.53 34
3475.66 24
3475.80 16
3475.93 8
3476.07 3
3476.20 0
3476.34 0
3476.47 0
3476.61 0
3476.74 0
3476.88 0
3477.02 6
3477.15 14
3477.29 24
3477.42 34
3477.56 45
3477.69 56
3477.83 66
3477.96 75
3478.10 83
3478.23 89
3478.37 92
3478.50 92
3478.64 89
3478.77 84
3478.91 76
3479.04 68
3479.18 60
3479.31 53
3479.45 48
3479.58 43
3479.72 40
3479.85 38
3479.99 35
3480.13 33
3480.26 30
3480.40 28
3480.53 26
3480.67 26
3480.80 27
3480.94 30
3481.07 35
3481.21 40
3481.34 44
3481.48 47
3481.61 48
3481.75 47
3481.88 44
3482.02 40
3482.15 36
3482.29 31
3482.42 26
3482.56 23
3482.70 21
3482.83 21
3482.97 23
3483.10 27
3483.24 32
3483.37 36
3483.51 39
3483.64 41
3483.78 42
3483.91 43
3484.05 46
3484.18 52
3484.32 59
3484.45 68
3484.59 77
3484.73 86
3484.86 93
3485.00 98
3485.13 100
3485.27 100
3485.40 100
3485.54 98
3485.67 95
3485.81 93
3485.94 91
3486.08 88
3486.21 87
3486.35 85
3486.48 85
3486.62 85
3486.76 85
3486.89 86
3487.03 88
3487.16 90
3487.30 91
3487.43 93
3487.57 94
3487.70 94
3487.84 93
3487.97 92
3488.11 91
3488.24 88
3488.38 86
3488.52 82
3488.65 79
3488.79 75
3488.92 71
3489.06 67
3489.19 64
3489.33 61
3489.46 60
3489.60 58
3489.73 58
3489.87 58
3490.01 57
3490.14 57
3490.28 58
3490.41 59
3490.55 60
3490.68 63
3490.82 66
3490.95 70
3491.09 73
3491.22 76
3491.36 78
3491.50 78
3491.63 76
3491.77 74
3491.90 70
3492.04 67
3492.17 64
3492.31 62
3492.44 62
3492.58 63
3492.71 65
3492.85 69
3492.99 74
3493.12 79
3493.26 83
3493.39 87
3493.53 89
3493.66 90
3493.80 88
3493.93 84
3494.07 78
3494.21 72
3494.34 65
3494.48 58
3494.61 53
3494.75 49
3494.88 46
3495.02 46
3495.15 48
3495.29 52
3495.42 56
3495.56 60
3495.70 63
3495.83 64
3495.97 64
3496.10 61
3496.24 56
3496.37 51
3496.51 45
3496.64 40
3496.78 36
3496.92 35
3497.05 35
3497.19 38
3497.32 42
3497.46 47
3497.59 51
3497.73 55
3497.87 58
3498.00 58
3498.14 57
3498.27 56
3498.41 56
3498.54 55
3498.68 56
3498.81 57
3498.95 59
3499.09 59
3499.22 59
3499.36 57
3499.49 55
3499.63 53
3499.76 50
3499.90 49
3500.03 48
3500.17 48
3500.31 49
3500.44 48
3500.58 47
3500.71 45
3500.85 42
3500.98 38
3501.12 34
3501.26 29
3501.39 25
3501.53 22
3501.66 18
3501.80 15
3501.93 11
3502.07 8
3502.21 5
3502.34 3
3502.48 2
3502.61 1
3502.75 1
3502.88 2
3503.02 3
3503.16 4
3503.29 5
3503.43 6
3503.56 7
3503.70 8
3503.83 9
3503.97 8
3504.11 7
3504.24 4
3504.38 2
3504.51 0
3504.65 0
3504.78 0
3504.92 0
3505.06 2
3505.19 7
3505.33 12
3505.46 17
3505.60 21
3505.73 24
3505.87 25
3506.01 24
3506.14 23
3506.28 21
3506.41 19
3506.55 17
3506.68 15
3506.82 13
3506.96 11
3507.09 8
3507.23 5
3507.36 1
3507.50 0
3507.63 0
3507.77 0
3507.91 0
3508.04 0
3508.18 0
3508.31 0
3508.45 2
3508.59 10
3508.72 18
3508.86 25
3508.99 32
3509.13 38
3509.26 44
3509.40 51
3509.54 60
3509.67 71
3509.81 81
3509.94 92
3510.08 100
3510.21 106
3510.35 110
3510.49 110
3510.62 109
3510.76 108
3510.89 107
3511.03 108
3511.17 110
3511.30 112
3511.44 115
3511.57 118
3511.71 120
3511.85 121
3511.98 122
3512.12 123
3512.25 125
3512.39 127
3512.52 129
3512.66 131
3512.80 132
3512.93 133
3513.07 132
3513.20 131
3513.34 129
3513.48 127
3513.61 126
3513.75 126
3513.88 129
3514.02 134
3514.16 141
3514.29 152
3514.43 163
3514.56 173
3514.70 182
3514.83 188
3514.97 191
3515.11 189
3515.24 186
3515.38 180
3515.51 173
3515.65 165
3515.79 158
3515.92 150
3516.06 143
3516.19 135
3516.33 128
3516.47 122
3516.60 117
3516.74 113
3516.87 111
3517.01 112
3517.15 115
3517.28 120
3517.42 126
3517.55 134
3517.69 142
3517.83 150
3517.96 156
3518.10 159
3518.23 160
3518.37 158
3518.51 153
3518.64 147
3518.78 140
3518.91 132
3519.05 124
3519.19 116
3519.32 108
3519.46 101
3519.59 93
3519.73 84
3519.87 76
3520.00 67
3520.14 59
3520.27 52
3520.41 47
3520.55 44
3520.68 45
3520.82 49
3520.95 56
3521.09 66
3521.23 78
3521.36 91
3521.50 103
3521.63 113
3521.77 121
3521.91 127
3522.04 130
3522.18 131
3522.31 130
3522.45 127
3522.59 122
3522.72 115
3522.86 107
3522.99 98
3523.13 88
3523.27 80
3523.40 74
3523.54 71
3523.68 71
3523.81 74
3523.95 80
3524.08 86
3524.22 93
3524.36 97
3524.49 100
3524.63 99
3524.76 96
3524.90 91
3525.04 86
3525.17 81
3525.31 77
3525.44 74
3525.58 71
3525.72 69
3525.85 67
3525.99 63
3526.13 59
3526.26 53
3526.40 47
3526.53 41
3526.67 36
3526.81 32
3526.94 30
3527.08 31
3527.21 34
3527.35 39
3527.49 46
3527.62 53
3527.76 61
3527.90 69
3528.03 75
3528.17 79
3528.30 81
3528.44 80
3528.58 78
3528.71 73
3528.85 68
3528.98 63
3529.12 60
3529.26 58
3529.39 58
3529.53 58
3529.67 60
3529.80 60
3529.94 60
3530.07 57
3530.21 53
3530.35 48
3530.48 43
3530.62 38
3530.76 34
3530.89 32
3531.03 32
3531.16 32
3531.30 34
3531.44 36
3531.57 39
3531.71 43
3531.85 46
3531.98 50
3532.12 54
3532.25 59
3532.39 62
3532.53 65
3532.66 67
3532.80 68
3532.94 68
3533.07 69
3533.21 70
3533.34 73
3533.48 77
3533.62 82
3533.75 89
3533.89 95
3534.03 100
3534.16 102
3534.30 103
3534.43 101
3534.57 97
3534.71 92
3534.84 87
3534.98 83
3535.12 81
3535.25 80
3535.39 82
3535.53 85
3535.66 89
3535.80 94
3535.93 99
3536.07 103
3536.21 109
3536.34 114
3536.48 119
3536.62 124
3536.75 130
3536.89 135
3537.02 140
3537.16 144
3537.30 146
3537.43 147
3537.57 147
3537.71 145
3537.84 143
3537.98 141
3538.12 138
3538.25 136
3538.39 133
3538.52 129
3538.66 123
3538.80 116
3538.93 109
3539.07 101
3539.21 93
3539.34 86
3539.48 80
3539.62 77
3539.75 74
3539.89 72
3540.03 71
3540.16 70
3540.30 70
3540.43 69
3540.57 68
3540.71 66
3540.84 63
3540.98 59
3541.12 54
3541.25 48
3541.39 42
3541.53 38
3541.66 36
3541.80 35
3541.94 35
3542.07 36
3542.21 36
3542.34 35
3542.48 33
3542.62 28
3542.75 23
3542.89 18
3543.03 13
3543.16 10
3543.30 9
3543.44 9
3543.57 9
3543.71 10
3543.85 9
3543.98 9
3544.12 7
3544.25 5
3544.39 4
3544.53 4
3544.66 5
3544.80 6
3544.94 8
3545.07 9
3545.21 9
3545.35 8
3545.48 5
3545.62 2
3545.76 0
3545.89 0
3546.03 0
3546.17 0
3546.30 0
3546.44 0
3546.58 0
3546.71 2
3546.85 11
3546.99 23
3547.12 37
3547.26 52
3547.39 67
3547.53 80
3547.67 90
3547.80 96
3547.94 100
3548.08 100
3548.21 99
3548.35 97
3548.49 95
3548.62 92
3548.76 89
3548.90 86
3549.03 82
3549.17 77
3549.31 72
3549.44 65
3549.58 59
3549.72 53
3549.85 48
3549.99 44
3550.13 42
3550.26 40
3550.40 39
3550.54 37
3550.67 34
3550.81 29
3550.95 24
3551.08 19
3551.22 15
3551.36 13
3551.49 14
3551.63 17
3551.77 22
3551.90 29
3552.04 36
3552.18 44
3552.31 50
3552.45 56
3552.59 61
3552.72 64
3552.86 66
3553.00 65
3553.13 63
3553.27 59
3553.41 53
3553.54 47
3553.68 42
3553.82 38
3553.95 35
3554.09 35
3554.23 36
3554.36 38
3554.50 41
3554.64 43
3554.77 43
3554.91 42
3555.05 39
3555.18 34
3555.32 29
3555.46 23
3555.59 18
3555.73 13
3555.87 10
3556.00 8
3556.14 6
3556.28 6
3556.41 6
3556.55 7
3556.69 8
3556.82 10
3556.96 13
3557.10 16
3557.23 20
3557.37 24
3557.51 27
3557.64 30
3557.78 30
3557.92 29
3558.05 26
3558.19 22
3558.33 17
3558.46 13
3558.60 10
3558.74 10
3558.87 12
3559.01 17
3559.15 24
3559.28 34
3559.42 44
3559.56 54
3559.70 64
3559.83 73
3559.97 80
3560.11 84
3560.24 87
3560.38 89
3560.52 89
3560.65 90
3560.79 91
3560.93 94
3561.06 97
3561.20 101
3561.34 105
3561.47 108
3561.61 110
3561.75 109
3561.88 105
3562.02 99
3562.16 92
3562.29 84
3562.43 76
3562.57 70
3562.70 64
3562.84 60
3562.98 58
3563.12 56
3563.25 54
3563.39 52
3563.53 51
3563.66 49
3563.80 49
3563.94 51
3564.07 54
3564.21 61
3564.35 70
3564.48 79
3564.62 89
3564.76 98
3564.89 104
3565.03 107
3565.17 105
3565.31 100
3565.44 91
3565.58 80
3565.72 67
3565.85 53
3565.99 41
3566.13 31
3566.26 25
3566.40 23
3566.54 25
3566.67 31
3566.81 38
3566.95 47
3567.09 55
3567.22 62
3567.36 68
3567.50 73
3567.63 78
3567.77 81
3567.91 84
3568.04 85
3568.18 84
3568.32 81
3568.45 76
3568.59 68
3568.73 60
3568.87 52
3569.00 45
3569.14 41
3569.28 39
3569.41 40
3569.55 42
3569.69 45
3569.82 47
3569.96 49
3570.10 48
3570.24 47
3570.37 43
3570.51 39
3570.65 35
3570.78 33
3570.92 33
3571.06 36
3571.19 41
3571.33 48
3571.47 56
3571.61 63
3571.74 68
3571.88 71
3572.02 72
3572.15 70
3572.29 67
3572.43 62
3572.56 57
3572.70 52
3572.84 47
3572.98 41
3573.11 37
3573.25 33
3573.39 29
3573.52 28
3573.66 29
3573.80 33
3573.94 39
3574.07 46
3574.21 54
3574.35 61
3574.48 66
3574.62 67
3574.76 65
3574.89 60
3575.03 53
3575.17 46
3575.31 39
3575.44 34
3575.58 30
3575.72 28
3575.85 27
3575.99 26
3576.13 25
3576.27 24
3576.40 23
3576.54 22
3576.68 20
3576.81 18
3576.95 15
3577.09 11
3577.23 7
3577.36 2
3577.50 0
3577.64 0
3577.77 0
3577.91 0
3578.05 0
3578.19 0
3578.32 0
3578.46 2
3578.60 5
3578.73 7
3578.87 7
3579.01 6
3579.15 3
3579.28 1
3579.42 0
3579.56 0
3579.69 2
3579.83 8
3579.97 16
3580.11 26
3580.24 34
3580.38 41
3580.52 45
3580.65 45
3580.79 44
3580.93 41
3581.07 37
3581.20 34
3581.34 32
3581.48 31
3581.61 31
3581.75 31
3581.89 31
3582.03 30
3582.16 28
3582.30 24
3582.44 19
3582.58 12
3582.71 6
3582.85 1
3582.99 0
3583.12 0
3583.26 0
3583.40 0
3583.54 5
3583.67 11
3583.81 17
3583.95 21
3584.08 22
3584.22 22
3584.36 18
3584.50 13
3584.63 8
3584.77 2
3584.91 0
3585.05 0
3585.18 0
3585.32 0
3585.46 0
3585.59 2
3585.73 6
3585.87 10
3586.01 14
3586.14 18
3586.28 22
3586.42 26
3586.56 30
3586.69 33
3586.83 36
3586.97 38
3587.10 38
3587.24 37
3587.38 36
3587.52 34
3587.65 33
3587.79 33
3587.93 35
3588.07 39
3588.20 43
3588.34 47
3588.48 50
3588.62 51
3588.75 50
3588.89 47
3589.03 42
3589.16 37
3589.30 33
3589.44 30
3589.58 30
3589.71 33
3589.85 38
3589.99 45
3590.13 51
3590.26 57
3590.40 61
3590.54 64
3590.68 65
3590.81 65
3590.95 64
3591.09 62
3591.23 59
3591.36 57
3591.50 55
3591.64 54
3591.78 54
3591.91 55
3592.05 58
3592.19 62
3592.32 66
3592.46 70
3592.60 73
3592.74 73
3592.87 71
3593.01 67
3593.15 61
3593.29 55
3593.42 49
3593.56 44
3593.70 40
3593.84 37
3593.97 36
3594.11 36
3594.25 37
3594.39 38
3594.52 41
3594.66 45
3594.80 48
3594.94 52
3595.07 55
3595.21 57
3595.35 59
3595.49 60
3595.62 61
3595.76 62
3595.90 62
3596.04 61
3596.17 59
3596.31 55
3596.45 49
3596.59 43
3596.72 35
3596.86 27
3597.00 20
3597.14 14
3597.27 10
3597.41 6
3597.55 4
3597.69 2
3597.82 1
3597.96 0
3598.10 0
3598.24 0
3598.37 1
3598.51 3
3598.65 8
3598.79 14
3598.92 23
3599.06 33
3599.20 44
3599.34 56
3599.47 66
3599.61 74
3599.75 78
3599.89 79
3600.02 76
3600.16 71
3600.30 64
3600.44 57
3600.57 50
3600.71 45
3600.85 41
3600.99 39
3601.12 38
3601.26 36
3601.40 36
3601.54 35
3601.67 34
3601.81 33
3601.95 34
3602.09 35
3602.23 37
3602.36 38
3602.50 40
3602.64 42
3602.78 42
3602.91 42
3603.05 41
3603.19 38
3603.33 35
3603.46 32
3603.60 28
3603.74 23
3603.88 19
3604.01 15
3604.15 11
3604.29 8
3604.43 5
3604.56 2
3604.70 0
3604.84 0
3604.98 0
3605.12 0
3605.25 0
3605.39 0
3605.53 0
3605.67 0
3605.80 6
3605.94 12
3606.08 16
3606.22 19
3606.35 20
3606.49 20
3606.63 19
3606.77 17
3606.91 16
3607.04 16
3607.18 15
3607.32 15
3607.46 14
3607.59 13
3607.73 11
3607.87 10
3608.01 8
3608.14 6
3608.28 4
3608.42 2
3608.56 0
3608.70 0
3608.83 0
3608.97 0
3609.11 0
3609.25 0
3609.38 0
3609.52 0
3609.66 2
3609.80 6
3609.93 10
3610.07 13
3610.21 16
3610.35 18
3610.49 19
3610.62 20
3610.76 19
3610.90 17
3611.04 14
3611.17 11
3611.31 8
3611.45 6
3611.59 5
3611.73 7
3611.86 12
3612.00 18
3612.14 26
3612.28 35
3612.41 43
3612.55 50
3612.69 56
3612.83 61
3612.97 64
3613.10 67
3613.24 68
3613.38 67
3613.52 64
3613.66 60
3613.79 55
3613.93 48
3614.07 41
3614.21 34
3614.34 28
3614.48 25
3614.62 25
3614.76 27
3614.90 32
3615.03 40
3615.17 48
3615.31 58
3615.45 67
3615.58 75
3615.72 81
3615.86 85
3616.00 87
3616.14 87
3616.27 86
3616.41 83
3616.55 80
3616.69 76
3616.83 74
3616.96 73
3617.10 74
3617.24 77
3617.38 81
3617.52 84
3617.65 87
3617.79 88
3617.93 86
3618.07 82
3618.20 76
3618.34 69
3618.48 61
3618.62 55
3618.76 49
3618.89 45
3619.03 41
3619.17 37
3619.31 34
3619.45 31
3619.58 30
3619.72 29
3619.86 30
3620.00 32
3620.14 35
3620.27 40
3620.41 44
3620.55 47
3620.69 49
3620.83 50
3620.96 51
3621.10 51
3621.24 50
3621.38 50
3621.52 50
3621.65 50
3621.79 50
3621.93 49
3622.07 47
3622.21 45
3622.34 42
3622.48 39
3622.62 36
3622.76 34
3622.89 32
3623.03 32
3623.17 32
3623.31 33
3623.45 35
3623.58 37
3623.72 38
3623.86 39
3624.00 39
3624.14 40
3624.28 41
3624.41 44
3624.55 49
3624.69 56
3624.83 65
3624.97 73
3625.10 81
3625.24 87
3625.38 91
3625.52 94
3625.66 97
3625.79 100
3625.93 104
3626.07 108
3626.21 112
3626.35 114
3626.48 115
3626.62 112
3626.76 108
3626.90 101
3627.04 92
3627.17 83
3627.31 74
3627.45 66
3627.59 60
3627.73 56
3627.86 55
3628.00 55
3628.14 57
3628.28 60
3628.42 64
3628.56 67
3628.69 71
3628.83 74
3628.97 76
3629.11 77
3629.25 76
3629.38 75
3629.52 73
3629.66 70
3629.80 67
3629.94 64
3630.07 62
3630.21 60
3630.35 58
3630.49 58
3630.63 58
3630.77 60
3630.90 63
3631.04 66
3631.18 70
3631.32 72
3631.46 72
3631.59 71
3631.73 68
3631.87 64
3632.01 58
3632.15 52
3632.28 46
3632.42 40
3632.56 34
3632.70 29
3632.84 23
3632.98 19
3633.11 16
3633.25 15
3633.39 16
3633.53 19
3633.67 23
3633.80 28
3633.94 34
3634.08 39
3634.22 43
3634.36 46
3634.50 48
3634.63 48
3634.77 49
3634.91 49
3635.05 50
3635.19 52
3635.33 54
3635.46 57
3635.60 59
3635.74 61
3635.88 62
3636.02 63
3636.15 64
3636.29 66
3636.43 69
3636.57 73
3636.71 76
3636.85 79
3636.98 81
3637.12 82
3637.26 83
3637.40 84
3637.54 87
3637.68 92
3637.81 99
3637.95 106
3638.09 114
3638.23 120
3638.37 124
3638.51 127
3638.64 127
3638.78 126
3638.92 125
3639.06 122
3639.20 120
3639.34 118
3639.47 116
3639.61 114
3639.75 112
3639.89 110
3640.03 107
3640.17 104
3640.30 100
3640.44 97
3640.58 94
3640.72 93
3640.86 94
3641.00 95
3641.13 98
3641.27 102
3641.41 106
3641.55 110
3641.69 114
3641.83 118
3641.96 122
3642.10 125
3642.24 127
3642.38 127
3642.52 125
3642.66 121
3642.79 114
3642.93 106
3643.07 98
3643.21 91
3643.35 84
3643.49 80
3643.62 76
3643.76 73
3643.90 69
3644.04 64
3644.18 59
3644.32 54
3644.45 49
3644.59 47
3644.73 46
3644.87 48
3645.01 51
3645.15 56
3645.28 63
3645.42 70
3645.56 77
3645.70 84
3645.84 91
3645.98 96
3646.12 99
3646.25 100
3646.39 99
3646.53 96
3646.67 92
3646.81 88
3646.95 84
3647.08 81
3647.22 78
3647.36 75
3647.50 72
3647.64 68
3647.78 65
3647.92 62
3648.05 59
3648.19 56
3648.33 54
3648.47 51
3648.61 47
3648.75 43
3648.88 38
3649.02 32
3649.16 26
3649.30 20
3649.44 16
3649.58 14
3649.72 13
3649.85 16
3649.99 21
3650.13 28
3650.27 36
3650.41 43
3650.55 49
3650.69 53
3650.82 54
3650.96 53
3651.10 52
3651.24 52
3651.38 53
3651.52 56
3651.66 61
3651.79 67
3651.93 73
3652.07 77
3652.21 79
3652.35 78
3652.49 76
3652.62 74
3652.76 71
3652.90 70
3653.04 70
3653.18 71
3653.32 72
3653.46 72
3653.59 70
3653.73 67
3653.87 63
3654.01 58
3654.15 54
3654.29 52
3654.43 51
3654.57 53
3654.70 57
3654.84 61
3654.98 66
3655.12 70
3655.26 73
3655.40 75
3655.54 76
3655.67 77
3655.81 79
3655.95 80
3656.09 82
3656.23 84
3656.37 85
3656.51 85
3656.64 83
3656.78 79
3656.92 74
3657.06 69
3657.20 64
3657.34 60
3657.48 57
3657.61 55
3657.75 54
3657.89 54
3658.03 55
3658.17 57
3658.31 59
3658.45 63
3658.59 67
3658.72 72
3658.86 76
3659.00 79
3659.14 82
3659.28 83
3659.42 84
3659.56 85
3659.70 85
3659.83 84
3659.97 82
3660.11 79
3660.25 75
3660.39 69
3660.53 62
3660.67 55
3660.80 47
3660.94 40
3661.08 34
3661.22 28
3661.36 23
3661.50 19
3661.64 16
3661.78 16
3661.91 19
3662.05 25
3662.19 33
3662.33 43
3662.47 52
3662.61 59
3662.75 64
3662.89 65
3663.02 64
3663.16 61
3663.30 57
3663.44 53
3663.58 50
3663.72 50
3663.86 51
3664.00 53
3664.13 55
3664.27 57
3664.41 57
3664.55 55
3664.69 51
3664.83 46
3664.97 41
3665.11 36
3665.24 33
3665.38 31
3665.52 30
3665.66 30
3665.80 30
3665.94 31
3666.08 32
3666.22 33
3666.36 36
3666.49 38
3666.63 40
3666.77 42
3666.91 42
3667.05 42
3667.19 41
3667.33 39
3667.47 38
3667.60 39
3667.74 41
3667.88 45
3668.02 51
3668.16 57
3668.30 63
3668.44 69
3668.58 75
3668.72 80
3668.85 83
3668.99 87
3669.13 89
3669.27 89
3669.41 89
3669.55 87
3669.69 84
3669.83 80
3669.97 74
3670.10 69
3670.24 63
3670.38 58
3670.52 53
3670.66 49
3670.80 46
3670.94 45
3671.08 45
3671.22 45
3671.35 47
3671.49 50
3671.63 52
3671.77 55
3671.91 58
3672.05 60
3672.19 62
3672.33 65
3672.47 67
3672.61 69
3672.74 70
3672.88 70
3673.02 68
3673.16 65
3673.30 62
3673.44 58
3673.58 55
3673.72 53
3673.86 51
3673.99 50
3674.13 49
3674.27 48
3674.41 47
3674.55 47
3674.69 48
3674.83 49
3674.97 51
3675.11 53
3675.25 54
3675.38 52
3675.52 49
3675.66 45
3675.80 39
3675.94 34
3676.08 29
3676.22 25
3676.36 21
3676.50 18
3676.64 15
3676.77 14
3676.91 13
3677.05 15
3677.19 18
3677.33 23
3677.47 30
3677.61 37
3677.75 43
3677.89 48
3678.03 51
3678.16 52
3678.30 51
3678.44 49
3678.58 46
3678.72 44
3678.86 42
3679.00 41
3679.14 40
3679.28 41
3679.42 41
3679.56 40
3679.69 39
3679.83 36
3679.97 33
3680.11 29
3680.25 26
3680.39 23
3680.53 21
3680.67 20
3680.81 20
3680.95 21
3681.09 22
3681.22 24
3681.36 25
3681.50 26
3681.64 26
3681.78 25
3681.92 23
3682.06 19
3682.20 14
3682.34 7
3682.48 0
3682.62 0
3682.75 0
3682.89 0
3683.03 0
3683.17 0
3683.31 0
3683.45 0
3683.59 0
3683.73 7
3683.87 16
3684.01 24
3684.15 32
3684.29 39
3684.42 44
3684.56 47
3684.70 47
3684.84 46
3684.98 43
3685.12 40
3685.26 37
3685.40 34
3685.54 32
3685.68 31
3685.82 31
3685.96 32
3686.09 32
3686.23 31
3686.37 31
3686.51 29
3686.65 27
3686.79 26
3686.93 24
3687.07 24
3687.21 24
3687.35 26
3687.49 28
3687.63 30
3687.77 33
3687.90 35
3688.04 37
3688.18 38
3688.32 39
3688.46 39
3688.60 40
3688.74 40
3688.88 40
3689.02 40
3689.16 41
3689.30 43
3689.44 46
3689.58 49
3689.71 54
3689.85 58
3689.99 62
3690.13 66
3690.27 69
3690.41 71
3690.55 73
3690.69 75
3690.83 77
3690.97 78
3691.11 79
3691.25 78
3691.39 77
3691.53 75
3691.66 72
3691.80 69
3691.94 65
3692.08 62
3692.22 58
3692.36 54
3692.50 50
3692.64 46
3692.78 41
3692.92 36
3693.06 30
3693.20 23
3693.34 16
3693.48 9
3693.62 2
3693.75 0
3693.89 0
3694.03 0
3694.17 0
3694.31 1
3694.45 8
3694.59 15
3694.73 22
3694.87 26
3695.01 28
3695.15 27
3695.29 23
3695.43 18
3695.57 12
3695.71 8
3695.84 5
3695.98 4
3696.12 7
3696.26 11
3696.40 17
3696.54 23
3696.68 29
3696.82 35
3696.96 40
3697.10 44
3697.24 48
3697.38 51
3697.52 53
3697.66 54
3697.80 54
3697.94 53
3698.08 51
3698.21 49
3698.35 49
3698.49 49
3698.63 52
3698.77 56
3698.91 60
3699.05 64
3699.19 66
3699.33 67
3699.47 67
3699.61 67
3699.75 66
3699.89 67
3700.03 68
3700.17 70
3700.31 73
3700.45 74
3700.59 74
3700.72 72
3700.86 68
3701.00 63
3701.14 57
3701.28 51
3701.42 46
3701.56 42
3701.70 38
3701.84 35
3701.98 33
3702.12 31
3702.26 28
3702.40 27
3702.54 26
3702.68 26
3702.82 27
3702.96 28
3703.10 29
3703.24 29
3703.38 28
3703.51 27
3703.65 28
3703.79 31
3703.93 37
3704.07 46
3704.21 58
3704.35 69
3704.49 79
3704.63 86
3704.77 89
3704.91 87
3705.05 83
3705.19 78
3705.33 73
3705.47 70
3705.61 67
3705.75 66
3705.89 66
3706.03 65
3706.17 63
3706.31 60
3706.45 57
3706.58 54
3706.72 52
3706.86 51
3707.00 51
3707.14 52
3707.28 54
3707.42 56
3707.56 58
3707.70 59
3707.84 60
3707.98 61
3708.12 61
3708.26 62
3708.40 63
3708.54 66
3708.68 68
3708.82 71
3708.96 74
3709.10 76
3709.24 77
3709.38 77
3709.52 76
3709.66 74
3709.80 73
3709.94 73
3710.08 74
3710.21 77
3710.35 80
3710.49 83
3710.63 85
3710.77 86
3710.91 85
3711.05 82
3711.19 79
3711.33 74
3711.47 69
3711.61 64
3711.75 58
3711.89 54
3712.03 50
3712.17 46
3712.31 43
3712.45 40
3712.59 36
3712.73 33
3712.87 28
3713.01 23
3713.15 17
3713.29 11
3713.43 6
3713.57 0
3713.71 0
3713.85 0
3713.99 0
3714.13 0
3714.27 0
3714.41 0
3714.55 0
3714.69 4
3714.82 12
3714.96 20
3715.10 28
3715.24 34
3715.38 38
3715.52 39
3715.66 38
3715.80 34
3715.94 28
3716.08 22
3716.22 16
3716.36 12
3716.50 10
3716.64 10
3716.78 12
3716.92 14
3717.06 17
3717.20 19
3717.34 20
3717.48 19
3717.62 16
3717.76 13
3717.90 9
3718.04 5
3718.18 2
3718.32 0
3718.46 0
3718.60 0
3718.74 0
3718.88 0
3719.02 1
3719.16 3
3719.30 5
3719.44 7
3719.58 9
3719.72 11
3719.86 12
3720.00 15
3720.14 17
3720.28 20
3720.42 23
3720.56 26
3720.70 27
3720.84 27
3720.98 25
3721.12 21
3721.26 15
3721.40 9
3721.54 3
3721.68 0
3721.81 0
3721.95 0
3722.09 0
3722.23 0
3722.37 0
3722.51 0
3722.65 0
3722.79 2
3722.93 6
3723.07 10
3723.21 13
3723.35 15
3723.49 17
3723.63 19
3723.77 20
3723.91 21
3724.05 23
3724.19 24
3724.33 26
3724.47 28
3724.61 30
3724.75 32
3724.89 36
3725.03 40
3725.17 45
3725.31 51
3725.45 56
3725.59 60
3725.73 62
3725.87 63
3726.01 61
3726.15 58
3726.29 55
3726.43 51
3726.57 47
3726.71 44
3726.85 41
3726.99 39
3727.13 37
3727.27 35
3727.41 33
3727.55 30
3727.69 27
3727.83 23
3727.97 20
3728.11 17
3728.25 15
3728.39 15
3728.53 17
3728.67 20
3728.81 24
3728.95 28
3729.09 31
3729.23 34
3729.37 35
3729.51 35
3729.65 34
3729.79 33
3729.93 34
3730.07 36
3730.21 40
3730.35 46
3730.49 54
3730.63 61
3730.77 68
3730.91 73
3731.05 76
3731.19 79
3731.33 80
3731.47 82
3731.61 84
3731.75 88
3731.89 93
3732.03 99
3732.17 105
3732.31 112
3732.45 118
3732.59 124
3732.73 128
3732.87 132
3733.01 135
3733.15 136
3733.29 136
3733.43 134
3733.57 130
3733.71 126
3733.85 122
3733.99 118
3734.13 115
3734.27 115
3734.41 116
3734.55 120
3734.69 128
3734.83 138
3734.97 150
3735.11 163
3735.25 175
3735.39 185
3735.53 191
3735.67 192
3735.82 189
3735.96 182
3736.10 172
3736.24 161
3736.38 151
3736.52 142
3736.66 136
3736.80 133
3736.94 131
3737.08 130
3737.22 129
3737.36 126
3737.50 122
3737.64 116
3737.78 109
3737.92 100
3738.06 92
3738.20 85
3738.34 79
3738.48 76
3738.62 74
3738.76 74
3738.90 76
3739.04 79
3739.18 82
3739.32 85
3739.46 88
3739.60 91
3739.74 94
3739.88 97
3740.02 100
3740.16 103
3740.30 105
3740.44 106
3740.58 106
3740.72 105
3740.86 102
3741.00 99
3741.14 95
3741.28 92
3741.42 89
3741.56 88
3741.70 88
3741.84 89
3741.98 91
3742.12 93
3742.26 94
3742.40 94
3742.54 91
3742.68 87
3742.82 81
3742.97 74
3743.11 68
3743.25 63
3743.39 60
3743.53 58
3743.67 58
3743.81 59
3743.95 60
3744.09 61
3744.23 61
3744.37 61
3744.51 60
3744.65 60
3744.79 60
3744.93 60
3745.07 60
3745.21 60
3745.35 58
3745.49 56
3745.63 52
3745.77 49
3745.91 45
3746.05 43
3746.19 41
3746.33 41
3746.47 40
3746.61 39
3746.75 37
3746.89 34
3747.03 29
3747.17 23
3747.31 17
3747.46 11
3747.60 6
3747.74 1
3747.88 0
3748.02 0
3748.16 0
3748.30 0
3748.44 0
3748.58 0
3748.72 0
3748.86 0
3749.00 2
3749.14 8
3749.28 14
3749.42 20
3749.56 26
3749.70 32
3749.84 37
3749.98 41
3750.12 44
3750.26 46
3750.40 47
3750.54 46
3750.68 45
3750.82 43
3750.96 41
3751.11 38
3751.25 36
3751.39 33
3751.53 31
3751.67 30
3751.81 28
3751.95 27
3752.09 25
3752.23 24
3752.37 23
3752.51 23
3752.65 23
3752.79 24
3752.93 25
3753.07 27
3753.21 28
3753.35 29
3753.49 28
3753.63 27
3753.77 25
3753.91 22
3754.05 19
3754.19 15
3754.34 12
3754.48 8
3754.62 4
3754.76 0
3754.90 0
3755.04 0
3755.18 0
3755.32 0
3755.46 0
3755.60 0
3755.74 0
3755.88 1
3756.02 7
3756.16 14
3756.30 20
3756.44 26
3756.58 31
3756.72 34
3756.86 34
3757.00 32
3757.15 30
3757.29 27
3757.43 25
3757.57 23
3757.71 22
3757.85 22
3757.99 20
3758.13 18
3758.27 14
3758.41 9
3758.55 4
3758.69 0
3758.83 0
3758.97 0
3759.11 0
3759.25 0
3759.39 0
3759.53 1
3759.68 4
3759.82 7
3759.96 10
3760.10 13
3760.24 16
3760.38 19
3760.52 24
3760.66 29
3760.80 36
3760.94 44
3761.08 52
3761.22 60
3761.36 67
3761.50 73
3761.64 76
3761.78 78
3761.93 77
3762.07 74
3762.21 69
3762.35 63
3762.49 57
3762.63 51
3762.77 45
3762.91 41
3763.05 37
3763.19 35
3763.33 33
3763.47 32
3763.61 32
3763.75 34
3763.89 38
3764.03 44
3764.18 49
3764.32 55
3764.46 58
3764.60 59
3764.74 57
3764.88 53
3765.02 47
3765.16 42
3765.30 38
3765.44 37
3765.58 38
3765.72 40
3765.86 43
3766.00 46
3766.14 46
3766.29 45
3766.43 43
3766.57 39
3766.71 35
3766.85 31
3766.99 29
3767.13 27
3767.27 27
3767.41 27
3767.55 27
3767.69 27
3767.83 26
3767.97 25
3768.11 24
3768.26 24
3768.40 26
3768.54 29
3768.68 32
3768.82 34
3768.96 34
3769.10 32
3769.24 28
3769.38 22
3769.52 16
3769.66 10
3769.80 6
3769.94 4
3770.09 5
3770.23 6
3770.37 8
3770.51 11
3770.65 15
3770.79 19
3770.93 24
3771.07 31
3771.21 37
3771.35 44
3771.49 50
3771.63 54
3771.78 56
3771.92 57
3772.06 55
3772.20 52
3772.34 48
3772.48 44
3772.62 41
3772.76 38
3772.90 36
3773.04 35
3773.18 35
3773.32 36
3773.46 38
3773.61 42
3773.75 46
3773.89 51
3774.03 55
3774.17 59
3774.31 63
3774.45 66
3774.59 69
3774.73 72
3774.87 75
3775.01 77
3775.16 79
3775.30 78
3775.44 74
3775.58 68
3775.72 59
3775.86 49
3776.00 39
3776.14 28
3776.28 19
3776.42 13
3776.56 10
3776.70 11
3776.85 15
3776.99 22
3777.13 31
3777.27 41
3777.41 51
3777.55 58
3777.69 63
3777.83 65
3777.97 65
3778.11 65
3778.25 63
3778.40 62
3778.54 61
3778.68 60
3778.82 60
3778.96 59
3779.10 58
3779.24 57
3779.38 56
3779.52 55
3779.66 54
3779.81 54
3779.95 53
3780.09 52
3780.23 51
3780.37 50
3780.51 50
3780.65 50
3780.79 50
3780.93 51
3781.07 52
3781.21 54
3781.36 56
3781.50 59
3781.64 62
3781.78 65
3781.92 70
3782.06 76
3782.20 83
3782.34 91
3782.48 101
3782.62 111
3782.77 121
3782.91 130
3783.05 137
3783.19 143
3783.33 147
3783.47 150
3783.61 153
3783.75 156
3783.89 162
3784.04 170
3784.18 180
3784.32 191
3784.46 203
3784.60 213
3784.74 223
3784.88 231
3785.02 238
3785.16 244
3785.30 250
3785.45 254
3785.59 258
3785.73 260
3785.87 259
3786.01 256
3786.15 252
3786.29 247
3786.43 244
3786.57 242
3786.72 242
3786.86 244
3787.00 247
3787.14 250
3787.28 254
3787.42 258
3787.56 263
3787.70 269
3787.84 275
3787.99 282
3788.13 287
3788.27 291
3788.41 292
3788.55 289
3788.69 282
3788.83 272
3788.97 260
3789.11 245
3789.26 230
3789.40 216
3789.54 203
3789.68 191
3789.82 182
3789.96 176
3790.10 172
3790.24 169
3790.38 167
3790.53 163
3790.67 158
3790.81 149
3790.95 138
3791.09 126
3791.23 114
3791.37 103
3791.51 95
3791.65 89
3791.80 86
3791.94 83
3792.08 81
3792.22 78
3792.36 75
3792.50 71
3792.64 68
3792.78 67
3792.93 66
3793.07 65
3793.21 64
3793.35 62
3793.49 59
3793.63 53
3793.77 47
3793.91 41
3794.06 37
3794.20 35
3794.34 36
3794.48 41
3794.62 47
3794.76 54
3794.90 61
3795.04 66
3795.18 69
3795.33 70
3795.47 68
3795.61 66
3795.75 62
3795.89 58
3796.03 54
3796.17 50
3796.31 48
3796.46 48
3796.60 51
3796.74 58
3796.88 68
3797.02 81
3797.16 96
3797.30 110
3797.45 123
3797.59 135
3797.73 144
3797.87 150
3798.01 155
3798.15 158
3798.29 160
3798.43 161
3798.58 161
3798.72 160
3798.86 157
3799.00 153
3799.14 148
3799.28 142
3799.42 135
3799.56 127
3799.71 118
3799.85 108
3799.99 98
3800.13 88
3800.27 80
3800.41 74
3800.55 71
3800.70 70
3800.84 72
3800.98 74
3801.12 75
3801.26 75
3801.40 73
3801.54 70
3801.68 65
3801.83 62
3801.97 60
3802.11 60
3802.25 61
3802.39 62
3802.53 63
3802.67 63
3802.82 61
3802.96 58
3803.10 54
3803.24 50
3803.38 45
3803.52 39
3803.66 33
3803.81 25
3803.95 17
3804.09 9
3804.23 0
3804.37 0
3804.51 0
3804.65 0
3804.80 0
3804.94 0
3805.08 0
3805.22 0
3805.36 0
3805.50 9
3805.64 20
3805.79 29
3805.93 36
3806.07 41
3806.21 42
3806.35 42
3806.49 39
3806.63 37
3806.78 36
3806.92 36
3807.06 37
3807.20 39
3807.34 40
3807.48 42
3807.62 41
3807.77 40
3807.91 38
3808.05 36
3808.19 33
3808.33 31
3808.47 29
3808.61 29
3808.76 29
3808.90 30
3809.04 33
3809.18 37
3809.32 43
3809.46 49
3809.61 57
3809.75 64
3809.89 69
3810.03 73
3810.17 75
3810.31 75
3810.45 73
3810.60 70
3810.74 67
3810.88 66
3811.02 66
3811.16 69
3811.30 72
3811.45 76
3811.59 78
3811.73 79
3811.87 77
3812.01 74
3812.15 69
3812.29 64
3812.44 60
3812.58 57
3812.72 57
3812.86 58
3813.00 60
3813.14 63
3813.29 64
3813.43 65
3813.57 66
3813.71 66
3813.85 66
3813.99 66
3814.14 66
3814.28 67
3814.42 68
3814.56 69
3814.70 69
3814.84 69
3814.98 68
3815.13 66
3815.27 64
3815.41 63
3815.55 63
3815.69 63
3815.83 65
3815.98 68
3816.12 72
3816.26 77
3816.40 82
3816.54 86
3816.68 89
3816.83 90
3816.97 90
3817.11 89
3817.25 87
3817.39 86
3817.53 85
3817.68 85
3817.82 86
3817.96 88
3818.10 89
3818.24 92
3818.38 94
3818.53 98
3818.67 103
3818.81 109
3818.95 115
3819.09 122
3819.23 127
3819.38 132
3819.52 134
3819.66 134
3819.80 132
3819.94 128
3820.08 123
3820.23 117
3820.37 112
3820.51 106
3820.65 101
3820.79 97
3820.93 93
3821.08 89
3821.22 86
3821.36 83
3821.50 80
3821.64 76
3821.78 71
3821.93 66
3822.07 60
3822.21 54
3822.35 49
3822.49 45
3822.64 44
3822.78 45
3822.92 47
3823.06 50
3823.20 53
3823.34 55
3823.49 57
3823.63 58
3823.77 58
3823.91 58
3824.05 57
3824.19 55
3824.34 53
3824.48 50
3824.62 48
3824.76 46
3824.90 45
3825.05 46
3825.19 49
3825.33 53
3825.47 58
3825.61 64
3825.75 70
3825.90 76
3826.04 82
3826.18 87
3826.32 90
3826.46 92
3826.61 91
3826.75 87
3826.89 81
3827.03 73
3827.17 64
3827.31 54
3827.46 46
3827.60 39
3827.74 35
3827.88 33
3828.02 33
3828.17 34
3828.31 36
3828.45 38
3828.59 39
3828.73 39
3828.88 40
3829.02 39
3829.16 39
3829.30 38
3829.44 37
3829.58 37
3829.73 35
3829.87 34
3830.01 31
3830.15 29
3830.29 27
3830.44 25
3830.58 24
3830.72 25
3830.86 28
3831.00 31
3831.15 36
3831.29 40
3831.43 43
3831.57 45
3831.71 45
3831.85 44
3832.00 43
3832.14 41
3832.28 40
3832.42 39
3832.56 37
3832.71 36
3832.85 34
3832.99 32
3833.13 31
3833.27 30
3833.42 31
3833.56 32
3833.70 35
3833.84 37
3833.98 39
3834.13 39
3834.27 39
3834.41 38
3834.55 37
3834.69 37
3834.84 40
3834.98 46
3835.12 55
3835.26 66
3835.40 79
3835.55 92
3835.69 104
3835.83 113
3835.97 120
3836.11 125
3836.26 127
3836.40 128
3836.54 129
3836.68 129
3836.82 130
3836.97 130
3837.11 130
3837.25 129
3837.39 127
3837.53 123
3837.68 119
3837.82 112
3837.96 105
3838.10 98
3838.24 91
3838.39 86
3838.53 82
3838.67 81
3838.81 83
3838.95 87
3839.10 94
3839.24 102
3839.38 110
3839.52 117
3839.66 123
3839.81 126
3839.95 126
3840.09 123
3840.23 118
3840.38 113
3840.52 108
3840.66 102
3840.80 98
3840.94 93
3841.09 90
3841.23 86
3841.37 82
3841.51 78
3841.65 75
3841.80 73
3841.94 70
3842.08 68
3842.22 66
3842.36 62
3842.51 58
3842.65 52
3842.79 44
3842.93 36
3843.08 27
3843.22 19
3843.36 11
3843.50 5
3843.64 1
3843.79 0
3843.93 0
3844.07 0
3844.21 0
3844.35 1
3844.50 5
3844.64 10
3844.78 15
3844.92 22
3845.07 29
3845.21 37
3845.35 45
3845.49 53
3845.63 60
3845.78 65
3845.92 69
3846.06 71
3846.20 72
3846.34 71
3846.49 70
3846.63 68
3846.77 67
3846.91 65
3847.06 64
3847.20 64
3847.34 63
3847.48 62
3847.62 61
3847.77 60
3847.91 58
3848.05 57
3848.19 56
3848.34 57
3848.48 58
3848.62 60
3848.76 63
3848.90 66
3849.05 69
3849.19 71
3849.33 71
3849.47 71
3849.62 70
3849.76 68
3849.90 66
3850.04 63
3850.18 60
3850.33 56
3850.47 52
3850.61 47
3850.75 42
3850.90 38
3851.04 35
3851.18 33
3851.32 34
3851.47 36
3851.61 40
3851.75 44
3851.89 48
3852.03 50
3852.18 50
3852.32 50
3852.46 48
3852.60 47
3852.75 47
3852.89 47
3853.03 48
3853.17 50
3853.32 50
3853.46 50
3853.60 48
3853.74 47
3853.88 45
3854.03 44
3854.17 45
3854.31 47
3854.45 51
3854.60 54
3854.74 55
3854.88 55
3855.02 54
3855.17 51
3855.31 47
3855.45 44
3855.59 42
3855.74 41
3855.88 41
3856.02 41
3856.16 40
3856.30 39
3856.45 36
3856.59 32
3856.73 27
3856.87 22
3857.02 18
3857.16 14
3857.30 10
3857.44 8
3857.59 8
3857.73 8
3857.87 8
3858.01 9
3858.16 9
3858.30 10
3858.44 9
3858.58 8
3858.73 7
3858.87 5
3859.01 2
3859.15 0
3859.30 0
3859.44 0
3859.58 0
3859.72 0
3859.86 0
3860.01 0
3860.15 0
3860.29 4
3860.43 11
3860.58 18
3860.72 24
3860.86 31
3861.00 37
3861.15 42
3861.29 46
3861.43 49
3861.57 51
3861.72 51
3861.86 50
3862.00 47
3862.14 45
3862.29 42
3862.43 41
3862.57 40
3862.71 41
3862.86 42
3863.00 43
3863.14 44
3863.28 42
3863.43 39
3863.57 35
3863.71 29
3863.85 24
3864.00 20
3864.14 17
3864.28 17
3864.42 19
3864.57 23
3864.71 28
3864.85 33
3864.99 38
3865.14 42
3865.28 44
3865.42 45
3865.56 44
3865.71 42
3865.85 40
3865.99 36
3866.13 31
3866.28 27
3866.42 22
3866.56 18
3866.71 15
3866.85 14
3866.99 15
3867.13 17
3867.28 19
3867.42 22
3867.56 24
3867.70 26
3867.85 26
3867.99 25
3868.13 23
3868.27 21
3868.42 19
3868.56 17
3868.70 14
3868.84 10
3868.99 6
3869.13 1
3869.27 0
3869.41 0
3869.56 0
3869.70 0
3869.84 0
3869.98 0
3870.13 4
3870.27 8
3870.41 13
3870.56 17
3870.70 20
3870.84 24
3870.98 28
3871.13 32
3871.27 37
3871.41 43
3871.55 47
3871.70 51
3871.84 53
3871.98 53
3872.12 53
3872.27 51
3872.41 50
3872.55 50
3872.70 49
3872.84 47
3872.98 45
3873.12 41
3873.27 36
3873.41 29
3873.55 21
3873.69 13
3873.84 6
3873.98 0
3874.12 0
3874.26 0
3874.41 0
3874.55 0
3874.69 0
3874.84 0
3874.98 0
3875.12 0
3875.26 3
3875.41 9
3875.55 16
3875.69 24
3875.83 32
3875.98 40
3876.12 48
3876.26 56
3876.41 61
3876.55 65
3876.69 67
3876.83 66
3876.98 64
3877.12 60
3877.26 55
3877.41 49
3877.55 44
3877.69 38
3877.83 33
3877.98 28
3878.12 23
3878.26 18
3878.40 14
3878.55 11
3878.69 11
3878.83 12
3878.98 16
3879.12 21
3879.26 27
3879.40 33
3879.55 37
3879.69 40
3879.83 40
3879.98 40
3880.12 40
3880.26 41
3880.40 44
3880.55 49
3880.69 55
3880.83 60
3880.98 63
3881.12 64
3881.26 62
3881.40 57
3881.55 50
3881.69 43
3881.83 36
3881.97 30
3882.12 25
3882.26 23
3882.40 21
3882.55 21
3882.69 22
3882.83 25
3882.97 28
3883.12 33
3883.26 39
3883.40 45
3883.55 50
3883.69 54
3883.83 56
3883.98 56
3884.12 53
3884.26 49
3884.40 43
3884.55 38
3884.69 34
3884.83 33
3884.98 33
3885.12 34
3885.26 37
3885.40 40
3885.55 42
3885.69 45
3885.83 47
3885.98 49
3886.12 50
3886.26 51
3886.40 50
3886.55 48
3886.69 44
3886.83 39
3886.98 32
3887.12 26
3887.26 21
3887.41 18
3887.55 17
3887.69 18
3887.83 20
3887.98 22
3888.12 23
3888.26 24
3888.41 25
3888.55 26
3888.69 28
3888.83 31
3888.98 34
3889.12 38
3889.26 41
3889.41 45
3889.55 48
3889.69 51
3889.84 54
3889.98 57
3890.12 61
3890.26 65
3890.41 69
3890.55 72
3890.69 74
3890.84 76
3890.98 76
3891.12 76
3891.27 74
3891.41 72
3891.55 68
3891.69 63
3891.84 55
3891.98 46
3892.12 35
3892.27 24
3892.41 14
3892.55 5
3892.70 0
3892.84 0
3892.98 0
3893.13 0
3893.27 0
3893.41 0
3893.55 0
3893.70 0
3893.84 0
3893.98 0
3894.13 0
3894.27 3
3894.41 8
3894.56 14
3894.70 20
3894.84 28
3894.99 35
3895.13 41
3895.27 47
3895.41 52
3895.56 56
3895.70 59
3895.84 61
3895.99 62
3896.13 61
3896.27 60
3896.42 56
3896.56 50
3896.70 43
3896.85 35
3896.99 26
3897.13 17
3897.27 11
3897.42 6
3897.56 5
3897.70 7
3897.85 10
3897.99 15
3898.13 20
3898.28 24
3898.42 27
3898.56 30
3898.71 33
3898.85 38
3898.99 44
3899.14 53
3899.28 62
3899.42 71
3899.57 79
3899.71 85
3899.85 88
3899.99 88
3900.14 85
3900.28 82
3900.42 78
3900.57 74
3900.71 70
3900.85 68
3901.00 65
3901.14 63
3901.28 61
3901.43 59
3901.57 57
3901.71 55
3901.86 54
3902.00 52
3902.14 51
3902.29 50
3902.43 49
3902.57 48
3902.72 47
3902.86 48
3903.00 50
3903.15 53
3903.29 56
3903.43 59
3903.58 62
3903.72 63
3903.86 63
3904.00 60
3904.15 56
3904.29 51
3904.43 46
3904.58 41
3904.72 37
3904.86 35
3905.01 34
3905.15 33
3905.29 33
3905.44 32
3905.58 30
3905.72 26
3905.87 22
3906.01 19
3906.15 16
3906.30 15
3906.44 15
3906.58 17
3906.73 19
3906.87 21
3907.01 23
3907.16 24
3907.30 25
3907.44 27
3907.59 30
3907.73 32
3907.87 33
3908.02 34
3908.16 33
3908.30 31
3908.45 28
3908.59 25
3908.73 23
3908.88 22
3909.02 23
3909.16 25
3909.31 27
3909.45 28
3909.59 29
3909.74 28
3909.88 26
3910.02 25
3910.17 24
3910.31 25
3910.45 28
3910.60 32
3910.74 38
3910.88 45
3911.03 51
3911.17 57
3911.31 62
3911.46 66
3911.60 68
3911.74 68
3911.89 67
3912.03 66
3912.17 64
3912.32 63
3912.46 63
3912.60 62
3912.75 62
3912.89 60
3913.04 57
3913.18 53
3913.32 47
3913.47 41
3913.61 36
3913.75 32
3913.90 30
3914.04 30
3914.18 31
3914.33 33
3914.47 34
3914.61 34
3914.76 32
3914.90 30
3915.04 27
3915.19 24
3915.33 23
3915.47 22
3915.62 22
3915.76 22
3915.90 22
3916.05 20
3916.19 18
3916.33 15
3916.48 11
3916.62 9
3916.76 7
3916.91 7
3917.05 9
3917.20 12
3917.34 16
3917.48 21
3917.63 26
3917.77 32
3917.91 37
3918.06 40
3918.20 42
3918.34 42
3918.49 39
3918.63 34
3918.77 27
3918.92 19
3919.06 11
3919.20 5
3919.35 0
3919.49 0
3919.64 0
3919.78 1
3919.92 5
3920.07 9
3920.21 14
3920.35 17
3920.50 20
3920.64 22
3920.78 22
3920.93 22
3921.07 21
3921.21 20
3921.36 18
3921.50 16
3921.65 15
3921.79 15
3921.93 15
3922.08 17
3922.22 19
3922.36 20
3922.51 20
3922.65 19
3922.79 16
3922.94 13
3923.08 8
3923.22 3
3923.37 0
3923.51 0
3923.66 0
3923.80 0
3923.94 0
3924.09 0
3924.23 0
3924.37 0
3924.52 0
3924.66 6
3924.80 13
3924.95 21
3925.09 30
3925.24 37
3925.38 44
3925.52 48
3925.67 50
3925.81 50
3925.95 48
3926.10 45
3926.24 41
3926.38 40
3926.53 39
3926.67 41
3926.82 44
3926.96 48
3927.10 53
3927.25 57
3927.39 61
3927.53 63
3927.68 65
3927.82 67
3927.97 69
3928.11 74
3928.25 80
3928.40 87
3928.54 96
3928.68 103
3928.83 109
3928.97 112
3929.11 112
3929.26 109
3929.40 105
3929.55 100
3929.69 96
3929.83 93
3929.98 91
3930.12 89
3930.26 87
3930.41 83
3930.55 78
3930.70 71
3930.84 65
3930.98 58
3931.13 53
3931.27 49
3931.41 46
3931.56 43
3931.70 41
3931.85 39
3931.99 37
3932.13 36
3932.28 36
3932.42 37
3932.56 40
3932.71 43
3932.85 46
3933.00 48
3933.14 48
3933.28 46
3933.43 43
3933.57 39
3933.71 34
3933.86 30
3934.00 26
3934.15 24
3934.29 24
3934.43 25
3934.58 28
3934.72 31
3934.87 35
3935.01 38
3935.15 40
3935.30 40
3935.44 40
3935.58 39
3935.73 39
3935.87 41
3936.02 45
3936.16 51
3936.30 58
3936.45 65
3936.59 71
3936.74 76
3936.88 78
3937.02 79
3937.17 78
3937.31 76
3937.45 74
3937.60 72
3937.74 71
3937.89 71
3938.03 73
3938.17 76
3938.32 79
3938.46 83
3938.61 86
3938.75 86
3938.89 84
3939.04 78
3939.18 69
3939.33 58
3939.47 48
3939.61 40
3939.76 35
3939.90 33
3940.04 35
3940.19 40
3940.33 44
3940.48 48
3940.62 50
3940.76 50
3940.91 49
3941.05 47
3941.20 46
3941.34 46
3941.48 48
3941.63 51
3941.77 54
3941.92 55
3942.06 54
3942.20 51
3942.35 46
3942.49 41
3942.64 36
3942.78 32
3942.92 32
3943.07 34
3943.21 38
3943.36 43
3943.50 48
3943.64 51
3943.79 53
3943.93 52
3944.08 50
3944.22 47
3944.36 43
3944.51 41
3944.65 39
3944.80 38
3944.94 39
3945.08 42
3945.23 47
3945.37 52
3945.52 59
3945.66 65
3945.80 69
3945.95 73
3946.09 73
3946.24 71
3946.38 68
3946.52 63
3946.67 59
3946.81 56
3946.96 55
3947.10 58
3947.24 63
3947.39 71
3947.53 79
3947.68 88
3947.82 95
3947.96 101
3948.11 105
3948.25 106
3948.40 107
3948.54 107
3948.68 108
3948.83 111
3948.97 116
3949.12 125
3949.26 136
3949.40 150
3949.55 164
3949.69 178
3949.84 190
3949.98 199
3950.13 205
3950.27 209
3950.41 209
3950.56 206
3950.70 200
3950.85 193
3950.99 185
3951.13 178
3951.28 172
3951.42 169
3951.57 170
3951.71 173
3951.85 177
3952.00 182
3952.14 187
3952.29 188
3952.43 187
3952.58 183
3952.72 177
3952.86 170
3953.01 162
3953.15 155
3953.30 148
3953.44 143
3953.58 138
3953.73 134
3953.87 130
3954.02 126
3954.16 123
3954.31 120
3954.45 119
3954.59 120
3954.74 121
3954.88 123
3955.03 124
3955.17 124
3955.31 124
3955.46 122
3955.60 119
3955.75 117
3955.89 115
3956.04 115
3956.18 114
3956.32 115
3956.47 115
3956.61 114
3956.76 111
3956.90 108
3957.04 103
3957.19 96
3957.33 89
3957.48 81
3957.62 74
3957.77 67
3957.91 60
3958.05 54
3958.20 47
3958.34 41
3958.49 34
3958.63 28
3958.78 22
3958.92 17
3959.06 15
3959.21 16
3959.35 19
3959.50 24
3959.64 31
3959.79 38
3959.93 44
3960.07 48
3960.22 51
3960.36 52
3960.51 52
3960.65 51
3960.80 50
3960.94 50
3961.08 50
3961.23 49
3961.37 47
3961.52 45
3961.66 41
3961.81 38
3961.95 34
3962.09 31
3962.24 28
3962.38 28
3962.53 28
3962.67 30
3962.82 33
3962.96 35
3963.10 37
3963.25 39
3963.39 39
3963.54 38
3963.68 37
3963.83 35
3963.97 32
3964.12 29
3964.26 24
3964.40 20
3964.55 15
3964.69 11
3964.84 7
3964.98 4
3965.13 2
3965.27 1
3965.41 2
3965.56 4
3965.70 7
3965.85 11
3965.99 17
3966.14 23
3966.28 29
3966.43 34
3966.57 38
3966.71 38
3966.86 37
3967.00 34
3967.15 29
3967.29 24
3967.44 18
3967.58 14
3967.72 10
3967.87 7
3968.01 5
3968.16 5
3968.30 6
3968.45 8
3968.59 11
3968.74 14
3968.88 18
3969.02 20
3969.17 22
3969.31 22
3969.46 21
3969.60 19
3969.75 16
3969.89 12
3970.04 9
3970.18 5
3970.32 2
3970.47 0
3970.61 0
3970.76 0
3970.90 0
3971.05 0
3971.19 0
3971.34 0
3971.48 0
3971.63 1
3971.77 3
3971.91 5
3972.06 8
3972.20 12
3972.35 17
3972.49 23
3972.64 29
3972.78 35
3972.93 40
3973.07 43
3973.21 44
3973.36 43
3973.50 39
3973.65 33
3973.79 26
3973.94 19
3974.08 14
3974.23 12
3974.37 13
3974.52 18
3974.66 27
3974.80 37
3974.95 47
3975.09 57
3975.24 64
3975.38 70
3975.53 72
3975.67 73
3975.82 73
3975.96 71
3976.11 69
3976.25 67
3976.39 63
3976.54 58
3976.68 52
3976.83 45
3976.97 38
3977.12 32
3977.26 28
3977.41 26
3977.55 26
3977.70 27
3977.84 29
3977.99 31
3978.13 31
3978.27 30
3978.42 27
3978.56 23
3978.71 18
3978.85 14
3979.00 11
3979.14 11
3979.29 12
3979.43 14
3979.58 16
3979.72 19
3979.87 23
3980.01 27
3980.15 32
3980.30 38
3980.44 45
3980.59 52
3980.73 57
3980.88 61
3981.02 62
3981.17 62
3981.31 59
3981.46 56
3981.60 54
3981.75 53
3981.89 54
3982.04 56
3982.18 60
3982.32 63
3982.47 67
3982.61 69
3982.76 70
3982.90 70
3983.05 69
3983.19 67
3983.34 65
3983.48 62
3983.63 59
3983.77 55
3983.92 49
3984.06 43
3984.21 35
3984.35 26
3984.50 18
3984.64 10
3984.78 4
3984.93 1
3985.07 2
3985.22 7
3985.36 16
3985.51 29
3985.65 43
3985.80 57
3985.94 68
3986.09 74
3986.23 75
3986.38 71
3986.52 63
3986.67 54
3986.81 45
3986.96 38
3987.10 34
3987.25 33
3987.39 35
3987.53 38
3987.68 41
3987.82 44
3987.97 44
3988.11 43
3988.26 41
3988.40 38
3988.55 35
3988.69 33
3988.84 31
3988.98 31
3989.13 32
3989.27 35
3989.42 40
3989.56 45
3989.71 50
3989.85 54
3990.00 55
3990.14 54
3990.29 50
3990.43 45
3990.58 39
3990.72 34
3990.87 30
3991.01 27
3991.16 26
3991.30 26
3991.44 25
3991.59 23
3991.73 22
3991.88 20
3992.02 19
3992.17 20
3992.31 22
3992.46 24
3992.60 27
3992.75 30
3992.89 31
3993.04 30
3993.18 28
3993.33 25
3993.47 21
3993.62 17
3993.76 13
3993.91 10
3994.05 7
3994.20 4
3994.34 1
3994.49 0
3994.63 0
3994.78 0
3994.92 0
3995.07 0
3995.21 0
3995.36 0
3995.50 0
3995.65 2
3995.79 5
3995.94 6
3996.08 7
3996.23 6
3996.37 5
3996.52 3
3996.66 2
3996.81 0
3996.95 0
3997.10 0
3997.24 0
3997.39 0
3997.53 1
3997.68 1
3997.82 1
3997.97 2
3998.11 2
3998.26 3
3998.40 4
3998.55 6
3998.69 8
3998.84 10
3998.98 13
3999.13 15
3999.27 17
3999.42 18
3999.56 19
3999.71 18
3999.85 18
4000.00 17
4000.14 16
4000.29 16
4000.43 16
4000.58 18
4000.72 20
4000.87 23
4001.01 26
4001.16 29
4001.30 30
4001.45 31
4001.59 31
4001.74 32
4001.88 34
4002.03 37
4002.17 42
4002.32 47
4002.46 53
4002.61 58
4002.75 63
4002.90 67
4003.04 71
4003.19 75
4003.33 80
4003.48 83
4003.62 86
4003.77 87
4003.91 85
4004.06 80
4004.20 74
4004.35 68
4004.49 63
4004.64 59
4004.78 56
4004.93 55
4005.07 55
4005.22 55
4005.36 54
4005.51 53
4005.65 53
4005.80 52
4005.94 53
4006.09 53
4006.23 54
4006.38 54
4006.52 55
4006.67 56
4006.81 57
4006.96 59
4007.10 61
4007.25 64
4007.39 66
4007.54 67
4007.68 67
4007.83 66
4007.98 63
4008.12 59
4008.27 55
4008.41 51
4008.56 48
4008.70 46
4008.85 46
4008.99 47
4009.14 49
4009.28 51
4009.43 52
4009.57 52
4009.72 51
4009.86 49
4010.01 46
4010.15 43
4010.30 39
4010.44 35
4010.59 32
4010.73 29
4010.88 26
4011.02 24
4011.17 22
4011.31 21
4011.46 20
4011.60 19
4011.75 17
4011.90 15
4012.04 12
4012.19 10
4012.33 7
4012.48 5
4012.62 4
4012.77 4
4012.91 5
4013.06 7
4013.20 10
4013.35 13
4013.49 15
4013.64 18
4013.78 20
4013.93 21
4014.07 23
4014.22 24
4014.36 27
4014.51 31
4014.65 37
4014.80 43
4014.95 50
4015.09 56
4015.24 59
4015.38 60
4015.53 56
4015.67 50
4015.82 41
4015.96 32
4016.11 23
4016.25 15
4016.40 9
4016.54 4
4016.69 2
4016.83 0
4016.98 0
4017.12 0
4017.27 0
4017.42 0
4017.56 0
4017.71 1
4017.85 4
4018.00 9
4018.14 14
4018.29 21
4018.43 26
4018.58 31
4018.72 33
4018.87 33
4019.01 31
4019.16 29
4019.30 25
4019.45 22
4019.60 20
4019.74 19
4019.89 18
4020.03 17
4020.18 15
4020.32 12
4020.47 9
4020.61 5
4020.76 2
4020.90 0
4021.05 0
4021.19 0
4021.34 0
4021.49 0
4021.63 0
4021.78 0
4021.92 0
4022.07 0
4022.21 0
4022.36 4
4022.50 8
4022.65 12
4022.79 15
4022.94 17
4023.09 18
4023.23 17
4023.38 15
4023.52 14
4023.67 13
4023.81 12
4023.96 12
4024.10 12
4024.25 13
4024.39 15
4024.54 17
4024.68 20
4024.83 23
4024.98 27
4025.12 30
4025.27 33
4025.41 35
4025.56 37
4025.70 38
4025.85 39
4025.99 39
4026.14 40
4026.29 41
4026.43 42
4026.58 43
4026.72 43
4026.87 43
4027.01 42
4027.16 40
4027.30 38
4027.45 35
4027.59 32
4027.74 30
4027.89 30
4028.03 31
4028.18 35
4028.32 40
4028.47 47
4028.61 54
4028.76 60
4028.90 65
4029.05 68
4029.20 68
4029.34 66
4029.49 62
4029.63 58
4029.78 54
4029.92 50
4030.07 48
4030.21 48
4030.36 48
4030.51 49
4030.65 48
4030.80 45
4030.94 41
4031.09 34
4031.23 27
4031.38 19
4031.52 14
4031.67 11
4031.82 12
4031.96 16
4032.11 24
4032.25 33
4032.40 44
4032.54 56
4032.69 66
4032.83 76
4032.98 83
4033.13 88
4033.27 90
4033.42 89
4033.56 85
4033.71 80
4033.85 73
4034.00 65
4034.14 57
4034.29 48
4034.44 40
4034.58 33
4034.73 27
4034.87 22
4035.02 18
4035.16 15
4035.31 13
4035.46 11
4035.60 11
4035.75 12
4035.89 15
4036.04 20
4036.18 27
4036.33 36
4036.48 46
4036.62 57
4036.77 66
4036.91 73
4037.06 77
4037.20 77
4037.35 74
4037.49 67
4037.64 60
4037.79 51
4037.93 44
4038.08 39
4038.22 36
4038.37 35
4038.51 36
4038.66 36
4038.81 37
4038.95 36
4039.10 34
4039.24 32
4039.39 29
4039.53 25
4039.68 21
4039.83 17
4039.97 14
4040.12 13
4040.26 12
4040.41 14
4040.55 17
4040.70 22
4040.85 28
4040.99 34
4041.14 39
4041.28 43
4041.43 45
4041.58 45
4041.72 44
4041.87 43
4042.01 41
4042.16 41
4042.30 41
4042.45 41
4042.60 41
4042.74 42
4042.89 42
4043.03 43
4043.18 43
4043.32 44
4043.47 46
4043.62 49
4043.76 53
4043.91 57
4044.05 62
4044.20 66
4044.35 70
4044.49 72
4044.64 73
4044.78 72
4044.93 70
4045.07 69
4045.22 67
4045.37 65
4045.51 64
4045.66 63
4045.80 61
4045.95 61
4046.09 60
4046.24 61
4046.39 64
4046.53 68
4046.68 74
4046.82 81
4046.97 89
4047.12 96
4047.26 103
4047.41 108
4047.55 111
4047.70 111
4047.85 110
4047.99 107
4048.14 102
4048.28 97
4048.43 92
4048.57 88
4048.72 84
4048.87 81
4049.01 79
4049.16 77
4049.30 76
4049.45 74
4049.60 71
4049.74 68
4049.89 63
4050.03 58
4050.18 53
4050.33 49
4050.47 46
4050.62 45
4050.76 46
4050.91 47
4051.06 49
4051.20 50
4051.35 48
4051.49 43
4051.64 36
4051.78 27
4051.93 17
4052.08 9
4052.22 3
4052.37 2
4052.51 4
4052.66 9
4052.81 16
4052.95 23
4053.10 28
4053.24 30
4053.39 30
4053.54 28
4053.68 25
4053.83 22
4053.97 20
4054.12 20
4054.27 21
4054.41 24
4054.56 29
4054.70 36
4054.85 43
4055.00 51
4055.14 57
4055.29 61
4055.43 61
4055.58 59
4055.73 54
4055.87 50
4056.02 46
4056.16 44
4056.31 46
4056.46 50
4056.60 55
4056.75 61
4056.89 66
4057.04 70
4057.19 73
4057.33 75
4057.48 76
4057.62 77
4057.77 77
4057.92 77
4058.06 76
4058.21 73
4058.35 68
4058.50 63
4058.65 56
4058.79 49
4058.94 42
4059.09 35
4059.23 29
4059.38 24
4059.52 21
4059.67 19
4059.82 18
4059.96 18
4060.11 20
4060.25 22
4060.40 24
4060.55 25
4060.69 24
4060.84 22
4060.98 18
4061.13 13
4061.28 7
4061.42 1
4061.57 0
4061.71 0
4061.86 0
4062.01 0
4062.15 0
4062.30 0
4062.45 0
4062.59 0
4062.74 2
4062.88 4
4063.03 7
4063.18 10
4063.32 14
4063.47 18
4063.61 23
4063.76 28
4063.91 32
4064.05 34
4064.20 34
4064.35 32
4064.49 28
4064.64 22
4064.78 17
4064.93 13
4065.08 10
4065.22 10
4065.37 12
4065.52 15
4065.66 19
4065.81 23
4065.95 26
4066.10 27
4066.25 27
4066.39 26
4066.54 26
4066.68 28
4066.83 32
4066.98 37
4067.12 45
4067.27 52
4067.42 60
4067.56 65
4067.71 69
4067.85 70
4068.00 68
4068.15 66
4068.29 63
4068.44 60
4068.59 59
4068.73 58
4068.88 59
4069.02 61
4069.17 63
4069.32 63
4069.46 63
4069.61 62
4069.76 61
4069.90 61
4070.05 61
4070.19 63
4070.34 65
4070.49 68
4070.63 69
4070.78 69
4070.93 68
4071.07 65
4071.22 60
4071.36 55
4071.51 48
4071.66 42
4071.80 37
4071.95 33
4072.10 32
4072.24 34
4072.39 40
4072.54 52
4072.68 67
4072.83 84
4072.97 103
4073.12 120
4073.27 136
4073.41 147
4073.56 155
4073.71 158
4073.85 157
4074.00 153
4074.14 147
4074.29 140
4074.44 131
4074.58 121
4074.73 111
4074.88 102
4075.02 93
4075.17 85
4075.32 78
4075.46 72
4075.61 67
4075.75 63
4075.90 60
4076.05 57
4076.19 56
4076.34 56
4076.49 57
4076.63 59
4076.78 61
4076.93 63
4077.07 62
4077.22 60
4077.37 55
4077.51 49
4077.66 43
4077.80 38
4077.95 34
4078.10 32
4078.24 30
4078.39 29
4078.54 28
4078.68 26
4078.83 24
4078.98 21
4079.12 19
4079.27 18
4079.41 18
4079.56 18
4079.71 18
4079.85 19
4080.00 19
4080.15 18
4080.29 18
4080.44 19
4080.59 21
4080.73 24
4080.88 28
4081.03 32
4081.17 35
4081.32 37
4081.47 38
4081.61 37
4081.76 35
4081.90 32
4082.05 29
4082.20 26
4082.34 22
4082.49 18
4082.64 13
4082.78 8
4082.93 2
4083.08 0
4083.22 0
4083.37 0
4083.52 0
4083.66 0
4083.81 0
4083.96 0
4084.10 0
4084.25 2
4084.40 7
4084.54 11
4084.69 14
4084.84 18
4084.98 21
4085.13 24
4085.27 28
4085.42 32
4085.57 36
4085.71 41
4085.86 43
4086.01 44
4086.15 40
4086.30 34
4086.45 25
4086.59 14
4086.74 4
4086.89 0
4087.03 0
4087.18 0
4087.33 0
4087.47 0
4087.62 2
4087.77 9
4087.91 18
4088.06 27
4088.21 36
4088.35 44
4088.50 51
4088.65 56
4088.79 59
4088.94 58
4089.09 56
4089.23 53
4089.38 50
4089.53 48
4089.67 48
4089.82 50
4089.97 51
4090.11 53
4090.26 53
4090.41 51
4090.55 48
4090.70 44
4090.85 40
4090.99 36
4091.14 31
4091.29 26
4091.43 21
4091.58 16
4091.73 12
4091.87 9
4092.02 10
4092.17 15
4092.31 24
4092.46 35
4092.61 47
4092.75 58
4092.90 68
4093.05 74
4093.19 78
4093.34 78
4093.49 76
4093.63 72
4093.78 67
4093.93 60
4094.07 54
4094.22 46
4094.37 40
4094.51 34
4094.66 29
4094.81 25
4094.95 24
4095.10 23
4095.25 23
4095.39 22
4095.54 22
4095.69 20
4095.83 18
4095.98 16
4096.13 13
4096.27 10
4096.42 8
4096.57 6
4096.71 5
4096.86 5
4097.01 5
4097.15 6
4097.30 6
4097.45 5
4097.59 4
4097.74 2
4097.89 0
4098.03 0
4098.18 0
4098.33 0
4098.47 0
4098.62 0
4098.77 0
4098.91 0
4099.06 4
4099.21 10
4099.36 17
4099.50 25
4099.65 33
4099.80 38
4099.94 41
4100.09 40
4100.24 36
4100.38 29
4100.53 21
4100.68 12
4100.82 5
4100.97 0
4101.12 0
4101.26 0
4101.41 0
4101.56 2
4101.70 8
4101.85 15
4102.00 23
4102.14 31
4102.29 39
4102.44 46
4102.59 52
4102.73 56
4102.88 58
4103.03 60
4103.17 60
4103.32 62
4103.47 63
4103.61 65
4103.76 65
4103.91 64
4104.05 61
4104.20 56
4104.35 49
4104.49 42
4104.64 37
4104.79 34
4104.94 35
4105.08 37
4105.23 41
4105.38 45
4105.52 49
4105.67 52
4105.82 54
4105.96 56
4106.11 58
4106.26 61
4106.40 66
4106.55 71
4106.70 76
4106.85 80
4106.99 84
4107.14 88
4107.29 92
4107.43 97
4107.58 103
4107.73 110
4107.87 119
4108.02 128
4108.17 137
4108.31 145
4108.46 151
4108.61 155
4108.76 157
4108.90 157
4109.05 154
4109.20 151
4109.34 146
4109.49 142
4109.64 138
4109.78 136
4109.93 134
4110.08 134
4110.23 136
4110.37 138
4110.52 142
4110.67 146
4110.81 152
4110.96 159
4111.11 167
4111.25 175
4111.40 184
4111.55 191
4111.70 197
4111.84 201
4111.99 201
4112.14 200
4112.28 196
4112.43 193
4112.58 190
4112.72 188
4112.87 187
4113.02 186
4113.17 185
4113.31 181
4113.46 174
4113.61 165
4113.75 154
4113.90 143
4114.05 133
4114.20 124
4114.34 117
4114.49 113
4114.64 112
4114.78 113
4114.93 116
4115.08 121
4115.22 127
4115.37 133
4115.52 138
4115.67 141
4115.81 141
4115.96 140
4116.11 137
4116.25 134
4116.40 130
4116.55 127
4116.70 125
4116.84 123
4116.99 121
4117.14 119
4117.28 116
4117.43 112
4117.58 108
4117.73 105
4117.87 103
4118.02 102
4118.17 103
4118.31 106
4118.46 110
4118.61 115
4118.76 118
4118.90 120
4119.05 120
4119.20 117
4119.34 112
4119.49 105
4119.64 99
4119.79 94
4119.93 91
4120.08 88
4120.23 86
4120.37 83
4120.52 80
4120.67 75
4120.82 70
4120.96 66
4121.11 62
4121.26 60
4121.40 60
4121.55 61
4121.70 62
4121.85 64
4121.99 66
4122.14 66
4122.29 66
4122.43 64
4122.58 60
4122.73 56
4122.88 51
4123.02 45
4123.17 40
4123.32 35
4123.47 31
4123.61 29
4123.76 27
4123.91 27
4124.05 28
4124.20 30
4124.35 32
4124.50 34
4124.64 36
4124.79 36
4124.94 34
4125.09 31
4125.23 25
4125.38 18
4125.53 9
4125.67 0
4125.82 0
4125.97 0
4126.12 0
4126.26 0
4126.41 0
4126.56 0
4126.71 0
4126.85 0
4127.00 8
4127.15 15
4127.29 21
4127.44 27
4127.59 32
4127.74 37
4127.88 41
4128.03 46
4128.18 50
4128.33 52
4128.47 53
4128.62 51
4128.77 47
4128.91 41
4129.06 34
4129.21 27
4129.36 23
4129.50 21
4129.65 23
4129.80 29
4129.95 37
4130.09 46
4130.24 55
4130.39 62
4130.54 66
4130.68 67
4130.83 65
4130.98 62
4131.12 57
4131.27 51
4131.42 45
4131.57 39
4131.71 33
4131.86 28
4132.01 24
4132.16 21
4132.30 19
4132.45 20
4132.60 22
4132.75 26
4132.89 30
4133.04 34
4133.19 36
4133.34 38
4133.48 39
4133.63 39
4133.78 40
4133.93 43
4134.07 47
4134.22 54
4134.37 61
4134.52 68
4134.66 73
4134.81 75
4134.96 74
4135.10 70
4135.25 63
4135.40 56
4135.55 49
4135.69 42
4135.84 36
4135.99 30
4136.14 24
4136.28 19
4136.43 13
4136.58 9
4136.73 5
4136.87 2
4137.02 0
4137.17 0
4137.32 0
4137.46 0
4137.61 0
4137.76 1
4137.91 8
4138.05 19
4138.20 33
4138.35 47
4138.50 61
4138.64 72
4138.79 80
4138.94 83
4139.09 83
4139.23 78
4139.38 71
4139.53 62
4139.68 53
4139.82 44
4139.97 37
4140.12 31
4140.27 27
4140.41 25
4140.56 24
4140.71 25
4140.86 27
4141.00 31
4141.15 36
4141.30 42
4141.45 48
4141.59 53
4141.74 56
4141.89 56
4142.04 55
4142.18 52
4142.33 49
4142.48 47
4142.63 46
4142.78 46
4142.92 48
4143.07 50
4143.22 51
4143.37 51
4143.51 49
4143.66 45
4143.81 39
4143.96 33
4144.10 27
4144.25 23
4144.40 21
4144.55 21
4144.69 23
4144.84 27
4144.99 32
4145.14 36
4145.28 39
4145.43 41
4145.58 41
4145.73 40
4145.87 39
4146.02 36
4146.17 33
4146.32 29
4146.47 25
4146.61 20
4146.76 15
4146.91 11
4147.06 8
4147.20 6
4147.35 7
4147.50 9
4147.65 12
4147.79 15
4147.94 18
4148.09 21
4148.24 24
4148.38 25
4148.53 26
4148.68 27
4148.83 26
4148.98 25
4149.12 22
4149.27 17
4149.42 12
4149.57 7
4149.71 2
4149.86 0
4150.01 0
4150.16 2
4150.30 9
4150.45 18
4150.60 29
4150.75 41
4150.90 53
4151.04 62
4151.19 67
4151.34 69
4151.49 67
4151.63 61
4151.78 53
4151.93 44
4152.08 35
4152.23 26
4152.37 20
4152.52 15
4152.67 12
4152.82 10
4152.96 10
4153.11 11
4153.26 12
4153.41 15
4153.55 18
4153.70 22
4153.85 25
4154.00 28
4154.15 30
4154.29 32
4154.44 34
4154.59 36
4154.74 38
4154.88 39
4155.03 40
4155.18 39
4155.33 37
4155.48 33
4155.62 26
4155.77 19
4155.92 10
4156.07 2
4156.22 0
4156.36 0
4156.51 0
4156.66 0
4156.81 0
4156.95 0
4157.10 0
4157.25 0
4157.40 5
4157.55 11
4157.69 15
4157.84 18
4157.99 20
4158.14 21
4158.28 21
4158.43 20
4158.58 17
4158.73 14
4158.88 11
4159.02 7
4159.17 3
4159.32 1
4159.47 0
4159.62 1
4159.76 5
4159.91 11
4160.06 18
4160.21 27
4160.35 35
4160.50 42
4160.65 46
4160.80 46
4160.95 44
4161.09 38
4161.24 31
4161.39 23
4161.54 15
4161.69 8
4161.83 3
4161.98 0
4162.13 0
4162.28 1
4162.43 4
4162.57 9
4162.72 14
4162.87 18
4163.02 22
4163.17 25
4163.31 26
4163.46 27
4163.61 27
4163.76 27
4163.91 28
4164.05 29
4164.20 30
4164.35 30
4164.50 30
4164.64 28
4164.79 26
4164.94 23
4165.09 22
4165.24 23
4165.38 28
4165.53 35
4165.68 44
4165.83 55
4165.98 65
4166.12 74
4166.27 79
4166.42 81
4166.57 80
4166.72 75
4166.86 69
4167.01 61
4167.16 54
4167.31 48
4167.46 43
4167.60 40
4167.75 39
4167.90 38
4168.05 37
4168.20 35
4168.34 31
4168.49 26
4168.64 20
4168.79 13
4168.94 7
4169.08 2
4169.23 0
4169.38 0
4169.53 0
4169.68 1
4169.83 3
4169.97 4
4170.12 3
4170.27 2
4170.42 0
4170.57 0
4170.71 0
4170.86 0
4171.01 0
4171.16 0
4171.31 2
4171.45 7
4171.60 12
4171.75 18
4171.90 25
4172.05 30
4172.19 35
4172.34 39
4172.49 41
4172.64 41
4172.79 40
4172.93 38
4173.08 36
4173.23 36
4173.38 37
4173.53 40
4173.68 44
4173.82 47
4173.97 50
4174.12 51
4174.27 50
4174.42 47
4174.56 43
4174.71 40
4174.86 37
4175.01 37
4175.16 38
4175.30 41
4175.45 43
4175.60 46
4175.75 47
4175.90 47
4176.05 46
4176.19 45
4176.34 44
4176.49 45
4176.64 47
4176.79 50
4176.93 53
4177.08 56
4177.23 58
4177.38 57
4177.53 55
4177.68 50
4177.82 44
4177.97 39
4178.12 34
4178.27 30
4178.42 29
4178.56 31
4178.71 34
4178.86 39
4179.01 44
4179.16 49
4179.31 54
4179.45 59
4179.60 63
4179.75 67
4179.90 70
4180.05 74
4180.20 77
4180.34 78
4180.49 79
4180.64 79
4180.79 78
4180.94 76
4181.08 73
4181.23 69
4181.38 63
4181.53 57
4181.68 51
4181.83 44
4181.97 38
4182.12 33
4182.27 29
4182.42 26
4182.57 23
4182.72 20
4182.86 17
4183.01 14
4183.16 12
4183.31 10
4183.46 11
4183.61 13
4183.75 18
4183.90 25
4184.05 32
4184.20 40
4184.35 47
4184.50 54
4184.64 61
4184.79 67
4184.94 71
4185.09 75
4185.24 76
4185.39 76
4185.53 74
4185.68 70
4185.83 65
4185.98 60
4186.13 54
4186.28 48
4186.42 42
4186.57 38
4186.72 35
4186.87 35
4187.02 36
4187.17 39
4187.31 43
4187.46 45
4187.61 46
4187.76 44
4187.91 41
4188.06 36
4188.20 31
4188.35 28
4188.50 28
4188.65 31
4188.80 36
4188.95 43
4189.09 49
4189.24 55
4189.39 59
4189.54 60
4189.69 60
4189.84 58
4189.99 56
4190.13 53
4190.28 51
4190.43 48
4190.58 44
4190.73 40
4190.88 37
4191.02 33
4191.17 29
4191.32 26
4191.47 25
4191.62 25
4191.77 26
4191.91 28
4192.06 29
4192.21 31
4192.36 31
4192.51 30
4192.66 29
4192.81 27
4192.95 26
4193.10 26
4193.25 26
4193.40 27
4193.55 26
4193.70 25
4193.84 22
4193.99 19
4194.14 14
4194.29 9
4194.44 5
4194.59 1
4194.74 0
4194.88 0
4195.03 0
4195.18 0
4195.33 0
4195.48 0
4195.63 0
4195.78 0
4195.92 0
4196.07 2
4196.22 8
4196.37 15
4196.52 23
4196.67 33
4196.81 43
4196.96 52
4197.11 59
4197.26 65
4197.41 69
4197.56 72
4197.71 73
4197.85 73
4198.00 73
4198.15 73
4198.30 71
4198.45 69
4198.60 66
4198.75 62
4198.89 59
4199.04 56
4199.19 53
4199.34 52
4199.49 52
4199.64 51
4199.79 50
4199.93 49
4200.08 47
4200.23 44
4200.38 43
4200.53 43
4200.68 46
4200.83 51
4200.97 58
4201.12 66
4201.27 75
4201.42 83
4201.57 91
4201.72 97
4201.87 101
4202.02 105
4202.16 109
4202.31 112
4202.46 117
4202.61 121
4202.76 126
4202.91 130
4203.06 134
4203.20 136
4203.35 139
4203.50 142
4203.65 146
4203.80 154
4203.95 164
4204.10 178
4204.24 194
4204.39 212
4204.54 230
4204.69 248
4204.84 265
4204.99 279
4205.14 293
4205.29 306
4205.43 318
4205.58 330
4205.73 341
4205.88 353
4206.03 362
4206.18 370
4206.33 374
4206.48 374
4206.62 372
4206.77 366
4206.92 360
4207.07 354
4207.22 348
4207.37 343
4207.52 339
4207.66 334
4207.81 326
4207.96 316
4208.11 303
4208.26 287
4208.41 269
4208.56 251
4208.71 233
4208.85 217
4209.00 203
4209.15 191
4209.30 180
4209.45 171
4209.60 161
4209.75 152
4209.90 143
4210.04 135
4210.19 128
4210.34 123
4210.49 121
4210.64 119
4210.79 119
4210.94 119
4211.09 118
4211.24 115
4211.38 111
4211.53 104
4211.68 95
4211.83 85
4211.98 75
4212.13 66
4212.28 59
4212.43 53
4212.57 50
4212.72 49
4212.87 49
4213.02 50
4213.17 51
4213.32 53
4213.47 55
4213.62 56
4213.76 57
4213.91 57
4214.06 55
4214.21 51
4214.36 46
4214.51 41
4214.66 36
4214.81 32
4214.96 29
4215.10 30
4215.25 32
4215.40 37
4215.55 43
4215.70 50
4215.85 57
4216.00 63
4216.15 68
4216.30 71
4216.44 73
4216.59 73
4216.74 72
4216.89 70
4217.04 68
4217.19 64
4217.34 60
4217.49 57
4217.64 53
4217.78 51
4217.93 50
4218.08 51
4218.23 54
4218.38 60
4218.53 67
4218.68 77
4218.83 86
4218.98 96
4219.12 104
4219.27 109
4219.42 111
4219.57 109
4219.72 103
4219.87 95
4220.02 84
4220.17 73
4220.32 63
4220.47 55
4220.61 49
4220.76 47
4220.91 48
4221.06 54
4221.21 63
4221.36 75
4221.51 90
4221.66 105
4221.81 121
4221.95 135
4222.10 146
4222.25 154
4222.40 160
4222.55 162
4222.70 163
4222.85 161
4223.00 158
4223.15 154
4223.30 150
4223.44 147
4223.59 143
4223.74 140
4223.89 135
4224.04 130
4224.19 123
4224.34 114
4224.49 103
4224.64 91
4224.79 78
4224.93 65
4225.08 52
4225.23 40
4225.38 29
4225.53 20
4225.68 13
4225.83 8
4225.98 5
4226.13 5
4226.28 7
4226.43 11
4226.57 17
4226.72 25
4226.87 34
4227.02 43
4227.17 52
4227.32 60
4227.47 67
4227.62 72
4227.77 75
4227.92 76
4228.07 75
4228.21 72
4228.36 69
4228.51 65
4228.66 63
4228.81 62
4228.96 62
4229.11 64
4229.26 66
4229.41 68
4229.56 68
4229.71 66
4229.85 63
4230.00 59
4230.15 55
4230.30 52
4230.45 52
4230.60 54
4230.75 58
4230.90 63
4231.05 68
4231.20 72
4231.35 74
4231.49 74
4231.64 74
4231.79 72
4231.94 71
4232.09 70
4232.24 69
4232.39 68
4232.54 66
4232.69 64
4232.84 61
4232.99 58
4233.14 56
4233.28 55
4233.43 55
4233.58 56
4233.73 58
4233.88 59
4234.03 60
4234.18 61
4234.33 60
4234.48 60
4234.63 61
4234.78 62
4234.93 63
4235.07 64
4235.22 66
4235.37 66
4235.52 66
4235.67 66
4235.82 66
4235.97 66
4236.12 67
4236.27 67
4236.42 68
4236.57 68
4236.72 68
4236.87 67
4237.01 66
4237.16 65
4237.31 65
4237.46 64
4237.61 64
4237.76 63
4237.91 63
4238.06 61
4238.21 60
4238.36 58
4238.51 56
4238.66 54
4238.81 53
4238.96 52
4239.10 52
4239.25 53
4239.40 55
4239.55 58
4239.70 61
4239.85 65
4240.00 69
4240.15 74
4240.30 78
4240.45 82
4240.60 86
4240.75 88
4240.90 90
4241.05 91
4241.19 91
4241.34 90
4241.49 89
4241.64 89
4241.79 89
4241.94 91
4242.09 94
4242.24 98
4242.39 101
4242.54 102
4242.69 100
4242.84 96
4242.99 91
4243.14 84
4243.29 78
4243.43 74
4243.58 71
4243.73 70
4243.88 71
4244.03 71
4244.18 70
4244.33 70
4244.48 69
4244.63 70
4244.78 71
4244.93 75
4245.08 82
4245.23 89
4245.38 96
4245.53 102
4245.68 105
4245.82 106
4245.97 103
4246.12 98
4246.27 91
4246.42 83
4246.57 75
4246.72 67
4246.87 61
4247.02 57
4247.17 54
4247.32 53
4247.47 53
4247.62 53
4247.77 53
4247.92 54
4248.07 53
4248.22 51
4248.37 48
4248.51 44
4248.66 40
4248.81 35
4248.96 30
4249.11 24
4249.26 20
4249.41 16
4249.56 14
4249.71 14
4249.86 16
4250.01 21
4250.16 28
4250.31 34
4250.46 40
4250.61 44
4250.76 45
4250.91 43
4251.06 38
4251.21 32
4251.35 24
4251.50 16
4251.65 10
4251.80 4
4251.95 0
4252.10 0
4252.25 0
4252.40 0
4252.55 0
4252.70 0
4252.85 0
4253.00 0
4253.15 0
4253.30 2
4253.45 8
4253.60 15
4253.75 22
4253.90 29
4254.05 35
4254.20 40
4254.35 44
4254.49 46
4254.64 47
4254.79 47
4254.94 47
4255.09 46
4255.24 46
4255.39 46
4255.54 48
4255.69 52
4255.84 58
4255.99 66
4256.14 76
4256.29 85
4256.44 93
4256.59 99
4256.74 100
4256.89 97
4257.04 91
4257.19 82
4257.34 72
4257.49 61
4257.64 51
4257.79 42
4257.93 36
4258.08 33
4258.23 32
4258.38 33
4258.53 36
4258.68 41
4258.83 48
4258.98 56
4259.13 66
4259.28 76
4259.43 87
4259.58 98
4259.73 108
4259.88 117
4260.03 125
4260.18 130
4260.33 133
4260.48 134
4260.63 133
4260.78 129
4260.93 123
4261.08 116
4261.23 108
4261.38 101
4261.53 96
4261.68 94
4261.83 96
4261.98 100
4262.13 107
4262.27 114
4262.42 121
4262.57 127
4262.72 131
4262.87 133
4263.02 135
4263.17 136
4263.32 137
4263.47 138
4263.62 139
4263.77 140
4263.92 140
4264.07 140
4264.22 139
4264.37 139
4264.52 138
4264.67 137
4264.82 136
4264.97 135
4265.12 132
4265.27 129
4265.42 124
4265.57 118
4265.72 111
4265.87 105
4266.02 99
4266.17 94
4266.32 90
4266.47 89
4266.62 89
4266.77 90
4266.92 92
4267.07 95
4267.22 97
4267.37 98
4267.52 98
4267.67 97
4267.82 95
4267.96 93
4268.11 91
4268.26 90
4268.41 90
4268.56 90
4268.71 91
4268.86 93
4269.01 94
4269.16 96
4269.31 96
4269.46 95
4269.61 92
4269.76 88
4269.91 83
4270.06 76
4270.21 70
4270.36 64
4270.51 60
4270.66 58
4270.81 58
4270.96 59
4271.11 63
4271.26 67
4271.41 72
4271.56 76
4271.71 80
4271.86 83
4272.01 84
4272.16 84
4272.31 83
4272.46 81
4272.61 80
4272.76 78
4272.91 78
4273.06 79
4273.21 83
4273.36 90
4273.51 99
4273.66 111
4273.81 124
4273.96 137
4274.11 150
4274.26 161
4274.41 169
4274.56 173
4274.71 174
4274.86 171
4275.01 167
4275.16 162
4275.31 159
4275.46 159
4275.61 163
4275.76 173
4275.91 187
4276.06 204
4276.21 222
4276.36 240
4276.51 258
4276.66 275
4276.81 293
4276.96 312
4277.11 334
4277.26 360
4277.41 390
4277.56 422
4277.71 455
4277.86 487
4278.01 517
4278.16 544
4278.31 568
4278.46 589
4278.61 608
4278.76 627
4278.91 647
4279.06 667
4279.21 688
4279.36 710
4279.51 732
4279.66 755
4279.81 777
4279.96 799
4280.11 820
4280.26 841
4280.41 861
4280.56 881
4280.71 900
4280.86 916
4281.01 928
4281.16 934
4281.31 932
4281.46 924
4281.61 909
4281.76 890
4281.91 868
4282.06 847
4282.21 827
4282.36 810
4282.51 794
4282.66 780
4282.81 765
4282.96 750
4283.11 733
4283.26 716
4283.41 698
4283.56 682
4283.71 666
4283.86 652
4284.01 638
4284.16 624
4284.31 608
4284.46 589
4284.61 567
4284.76 540
4284.91 511
4285.06 479
4285.21 445
4285.36 412
4285.51 380
4285.66 349
4285.81 321
4285.96 295
4286.11 273
4286.26 254
4286.41 238
4286.56 226
4286.71 218
4286.86 212
4287.01 210
4287.16 209
4287.31 210
4287.46 212
4287.61 215
4287.76 216
4287.91 215
4288.06 212
4288.21 206
4288.36 198
4288.51 188
4288.66 179
4288.81 171
4288.96 167
4289.11 166
4289.26 168
4289.41 173
4289.56 177
4289.71 180
4289.86 181
4290.01 179
4290.16 175
4290.31 172
4290.46 170
4290.61 169
4290.76 171
4290.91 175
4291.06 180
4291.21 185
4291.36 190
4291.51 194
4291.66 198
4291.81 202
4291.96 207
4292.12 211
4292.27 216
4292.42 221
4292.57 226
4292.72 230
4292.87 233
4293.02 235
4293.17 235
4293.32 235
4293.47 233
4293.62 232
4293.77 230
4293.92 230
4294.07 229
4294.22 230
4294.37 230
4294.52 231
4294.67 232
4294.82 232
4294.97 231
4295.12 228
4295.27 224
4295.42 217
4295.57 209
4295.72 198
4295.87 185
4296.02 173
4296.17 162
4296.32 152
4296.47 145
4296.62 139
4296.77 136
4296.92 133
4297.07 131
4297.22 130
4297.37 129
4297.52 128
4297.67 128
4297.83 128
4297.98 128
4298.13 128
4298.28 129
4298.43 130
4298.58 132
4298.73 135
4298.88 138
4299.03 142
4299.18 147
4299.33 153
4299.48 158
4299.63 163
4299.78 167
4299.93 169
4300.08 171
4300.23 172
4300.38 173
4300.53 174
4300.68 175
4300.83 177
4300.98 180
4301.13 185
4301.28 192
4301.43 200
4301.58 210
4301.73 220
4301.88 230
4302.03 238
4302.19 244
4302.34 248
4302.49 248
4302.64 246
4302.79 241
4302.94 234
4303.09 227
4303.24 220
4303.39 213
4303.54 208
4303.69 203
4303.84 198
4303.99 192
4304.14 186
4304.29 177
4304.44 167
4304.59 157
4304.74 147
4304.89 139
4305.04 133
4305.19 127
4305.34 122
4305.49 117
4305.64 110
4305.80 102
4305.95 94
4306.10 85
4306.25 79
4306.40 75
4306.55 74
4306.70 75
4306.85 79
4307.00 84
4307.15 90
4307.30 94
4307.45 96
4307.60 98
4307.75 98
4307.90 96
4308.05 94
4308.20 90
4308.35 85
4308.50 79
4308.65 73
4308.80 67
4308.96 62
4309.11 59
4309.26 60
4309.41 63
4309.56 69
4309.71 77
4309.86 85
4310.01 93
4310.16 99
4310.31 104
4310.46 108
4310.61 111
4310.76 113
4310.91 113
4311.06 112
4311.21 110
4311.36 105
4311.51 99
4311.67 92
4311.82 84
4311.97 78
4312.12 73
4312.27 70
4312.42 68
4312.57 69
4312.72 70
4312.87 71
4313.02 70
4313.17 69
4313.32 67
4313.47 65
4313.62 63
4313.77 63
4313.92 64
4314.07 68
4314.22 74
4314.38 82
4314.53 90
4314.68 97
4314.83 103
4314.98 107
4315.13 107
4315.28 105
4315.43 100
4315.58 94
4315.73 88
4315.88 84
4316.03 81
4316.18 81
4316.33 84
4316.48 88
4316.63 94
4316.79 100
4316.94 106
4317.09 111
4317.24 114
4317.39 116
4317.54 115
4317.69 112
4317.84 107
4317.99 101
4318.14 94
4318.29 86
4318.44 78
4318.59 71
4318.74 64
4318.89 58
4319.05 53
4319.20 48
4319.35 45
4319.50 43
4319.65 43
4319.80 44
4319.95 46
4320.10 48
4320.25 50
4320.40 50
4320.55 50
4320.70 49
4320.85 49
4321.00 50
4321.16 53
4321.31 57
4321.46 63
4321.61 68
4321.76 72
4321.91 74
4322.06 73
4322.21 69
4322.36 64
4322.51 58
4322.66 54
4322.81 51
4322.96 51
4323.11 53
4323.27 56
4323.42 60
4323.57 63
4323.72 64
4323.87 63
4324.02 61
4324.17 58
4324.32 55
4324.47 54
4324.62 53
4324.77 53
4324.92 54
4325.07 55
4325.23 56
4325.38 57
4325.53 57
4325.68 59
4325.83 61
4325.98 63
4326.13 65
4326.28 68
4326.43 70
4326.58 71
4326.73 73
4326.88 74
4327.04 76
4327.19 77
4327.34 79
4327.49 79
4327.64 78
4327.79 76
4327.94 71
4328.09 65
4328.24 57
4328.39 49
4328.54 41
4328.69 35
4328.85 30
4329.00 28
4329.15 29
4329.30 31
4329.45 34
4329.60 37
4329.75 40
4329.90 41
4330.05 40
4330.20 39
4330.35 37
4330.50 36
4330.66 34
4330.81 34
4330.96 33
4331.11 34
4331.26 35
4331.41 37
4331.56 40
4331.71 44
4331.86 48
4332.01 53
4332.16 58
4332.32 62
4332.47 66
4332.62 68
4332.77 70
4332.92 70
4333.07 71
4333.22 71
4333.37 69
4333.52 66
4333.67 62
4333.82 56
4333.98 50
4334.13 46
4334.28 42
4334.43 41
4334.58 42
4334.73 44
4334.88 46
4335.03 47
4335.18 47
4335.33 45
4335.49 43
4335.64 40
4335.79 39
4335.94 40
4336.09 43
4336.24 48
4336.39 55
4336.54 62
4336.69 69
4336.84 75
4337.00 78
4337.15 79
4337.30 77
4337.45 72
4337.60 65
4337.75 58
4337.90 50
4338.05 43
4338.20 38
4338.35 36
4338.51 35
4338.66 38
4338.81 42
4338.96 49
4339.11 57
4339.26 66
4339.41 75
4339.56 84
4339.71 93
4339.86 102
4340.02 109
4340.17 116
4340.32 122
4340.47 126
4340.62 128
4340.77 126
4340.92 122
4341.07 114
4341.22 105
4341.38 94
4341.53 85
4341.68 78
4341.83 74
4341.98 73
4342.13 74
4342.28 76
4342.43 78
4342.58 77
4342.74 74
4342.89 69
4343.04 63
4343.19 57
4343.34 52
4343.49 49
4343.64 50
4343.79 53
4343.94 59
4344.10 67
4344.25 75
4344.40 84
4344.55 93
4344.70 99
4344.85 102
4345.00 102
4345.15 98
4345.30 91
4345.46 81
4345.61 70
4345.76 59
4345.91 50
4346.06 44
4346.21 39
4346.36 36
4346.51 33
4346.66 30
4346.82 24
4346.97 17
4347.12 9
4347.27 1
4347.42 0
4347.57 0
4347.72 0
4347.87 0
4348.03 0
4348.18 0
4348.33 0
4348.48 0
4348.63 1
4348.78 3
4348.93 7
4349.08 11
4349.23 17
4349.39 24
4349.54 32
4349.69 40
4349.84 46
4349.99 52
4350.14 57
4350.29 60
4350.44 63
4350.60 65
4350.75 67
4350.90 68
4351.05 68
4351.20 69
4351.35 69
4351.50 69
4351.65 70
4351.81 70
4351.96 70
4352.11 69
4352.26 68
4352.41 66
4352.56 65
4352.71 65
4352.86 66
4353.02 69
4353.17 73
4353.32 77
4353.47 81
4353.62 84
4353.77 86
4353.92 86
4354.07 85
4354.23 83
4354.38 81
4354.53 80
4354.68 81
4354.83 83
4354.98 88
4355.13 93
4355.29 98
4355.44 102
4355.59 105
4355.74 104
4355.89 102
4356.04 98
4356.19 93
4356.34 90
4356.50 88
4356.65 90
4356.80 94
4356.95 101
4357.10 109
4357.25 118
4357.40 126
4357.56 134
4357.71 140
4357.86 146
4358.01 151
4358.16 155
4358.31 158
4358.46 161
4358.61 163
4358.77 163
4358.92 163
4359.07 162
4359.22 160
4359.37 159
4359.52 159
4359.67 161
4359.83 165
4359.98 171
4360.13 179
4360.28 187
4360.43 194
4360.58 199
4360.73 202
4360.89 202
4361.04 200
4361.19 197
4361.34 193
4361.49 190
4361.64 187
4361.79 186
4361.95 185
4362.10 186
4362.25 187
4362.40 189
4362.55 191
4362.70 192
4362.85 194
4363.01 196
4363.16 197
4363.31 196
4363.46 194
4363.61 190
4363.76 184
4363.91 176
4364.07 167
4364.22 156
4364.37 145
4364.52 133
4364.67 122
4364.82 111
4364.97 102
4365.13 93
4365.28 86
4365.43 81
4365.58 76
4365.73 72
4365.88 68
4366.04 64
4366.19 61
4366.34 57
4366.49 55
4366.64 52
4366.79 51
4366.94 49
4367.10 46
4367.25 41
4367.40 36
4367.55 30
4367.70 24
4367.85 19
4368.00 16
4368.16 16
4368.31 17
4368.46 20
4368.61 22
4368.76 25
4368.91 27
4369.07 28
4369.22 29
4369.37 31
4369.52 33
4369.67 37
4369.82 41
4369.98 46
4370.13 51
4370.28 56
4370.43 60
4370.58 64
4370.73 66
4370.88 67
4371.04 67
4371.19 66
4371.34 65
4371.49 64
4371.64 64
4371.79 64
4371.95 64
4372.10 64
4372.25 62
4372.40 60
4372.55 58
4372.70 56
4372.86 55
4373.01 54
4373.16 54
4373.31 54
4373.46 54
4373.61 52
4373.77 50
4373.92 47
4374.07 44
4374.22 42
4374.37 42
4374.52 45
4374.68 49
4374.83 54
4374.98 60
4375.13 66
4375.28 72
4375.43 75
4375.59 77
4375.74 78
4375.89 78
4376.04 77
4376.19 75
4376.34 74
4376.50 73
4376.65 72
4376.80 72
4376.95 73
4377.10 73
4377.25 74
4377.41 75
4377.56 75
4377.71 75
4377.86 75
4378.01 73
4378.16 70
4378.32 67
4378.47 62
4378.62 57
4378.77 52
4378.92 49
4379.07 48
4379.23 49
4379.38 51
4379.53 54
4379.68 56
4379.83 57
4379.98 57
4380.14 54
4380.29 50
4380.44 44
4380.59 39
4380.74 34
4380.90 30
4381.05 28
4381.20 27
4381.35 27
4381.50 28
4381.65 29
4381.81 30
4381.96 31
4382.11 32
4382.26 32
4382.41 32
4382.56 32
4382.72 32
4382.87 31
4383.02 28
4383.17 25
4383.32 21
4383.48 16
4383.63 12
4383.78 8
4383.93 6
4384.08 7
4384.23 9
4384.39 14
4384.54 19
4384.69 25
4384.84 31
4384.99 36
4385.15 40
4385.30 44
4385.45 47
4385.60 50
4385.75 53
4385.90 55
4386.06 58
4386.21 59
4386.36 60
4386.51 59
4386.66 57
4386.82 54
4386.97 51
4387.12 48
4387.27 45
4387.42 43
4387.58 39
4387.73 36
4387.88 31
4388.03 25
4388.18 19
4388.33 12
4388.49 5
4388.64 0
4388.79 0
4388.94 0
4389.09 0
4389.25 0
4389.40 0
4389.55 0
4389.70 0
4389.85 1
4390.01 12
4390.16 25
4390.31 36
4390.46 46
4390.61 53
4390.77 58
4390.92 60
4391.07 58
4391.22 53
4391.37 46
4391.52 37
4391.68 27
4391.83 18
4391.98 10
4392.13 5
4392.28 2
4392.44 3
4392.59 5
4392.74 8
4392.89 11
4393.04 15
4393.20 17
4393.35 19
4393.50 20
4393.65 20
4393.80 19
4393.96 17
4394.11 15
4394.26 14
4394.41 14
4394.56 17
4394.72 22
4394.87 29
4395.02 37
4395.17 45
4395.32 52
4395.48 55
4395.63 56
4395.78 53
4395.93 49
4396.08 44
4396.24 41
4396.39 39
4396.54 39
4396.69 41
4396.84 44
4397.00 48
4397.15 51
4397.30 54
4397.45 56
4397.60 57
4397.76 58
4397.91 59
4398.06 59
4398.21 60
4398.36 61
4398.52 61
4398.67 60
4398.82 58
4398.97 55
4399.13 52
4399.28 49
4399.43 46
4399.58 45
4399.73 45
4399.89 45
4400.04 45
4400.19 44
4400.34 42
4400.49 40
4400.65 39
4400.80 39
4400.95 40
4401.10 43
4401.25 48
4401.41 53
4401.56 57
4401.71 60
4401.86 62
4402.02 63
4402.17 65
4402.32 68
4402.47 72
4402.62 78
4402.78 84
4402.93 91
4403.08 97
4403.23 102
4403.38 108
4403.54 113
4403.69 120
4403.84 127
4403.99 135
4404.15 144
4404.30 151
4404.45 156
4404.60 160
4404.75 163
4404.91 164
4405.06 166
4405.21 169
4405.36 173
4405.51 177
4405.67 180
4405.82 181
4405.97 179
4406.12 175
4406.28 170
4406.43 163
4406.58 157
4406.73 152
4406.88 148
4407.04 145
4407.19 142
4407.34 139
4407.49 135
4407.65 131
4407.80 125
4407.95 117
4408.10 109
4408.25 100
4408.41 90
4408.56 81
4408.71 73
4408.86 65
4409.02 60
4409.17 58
4409.32 57
4409.47 59
4409.62 61
4409.78 65
4409.93 68
4410.08 70
4410.23 71
4410.39 70
4410.54 67
4410.69 65
4410.84 63
4411.00 63
4411.15 64
4411.30 67
4411.45 71
4411.60 75
4411.76 78
4411.91 79
4412.06 78
4412.21 75
4412.37 71
4412.52 65
4412.67 59
4412.82 52
4412.97 46
4413.13 39
4413.28 33
4413.43 29
4413.58 28
4413.74 29
4413.89 33
4414.04 39
4414.19 46
4414.35 53
4414.50 59
4414.65 64
4414.80 66
4414.96 68
4415.11 69
4415.26 71
4415.41 74
4415.56 79
4415.72 84
4415.87 89
4416.02 93
4416.17 96
4416.33 96
4416.48 95
4416.63 92
4416.78 89
4416.94 87
4417.09 87
4417.24 87
4417.39 87
4417.55 88
4417.70 88
4417.85 86
4418.00 82
4418.16 77
4418.31 71
4418.46 65
4418.61 59
4418.76 54
4418.92 51
4419.07 50
4419.22 50
4419.37 49
4419.53 48
4419.68 45
4419.83 39
4419.98 33
4420.14 25
4420.29 17
4420.44 12
4420.59 8
4420.75 8
4420.90 10
4421.05 13
4421.20 17
4421.36 20
4421.51 21
4421.66 20
4421.81 16
4421.97 12
4422.12 6
4422.27 1
4422.42 0
4422.58 0
4422.73 0
4422.88 4
4423.03 11
4423.19 18
4423.34 25
4423.49 30
4423.64 32
4423.80 30
4423.95 25
4424.10 19
4424.25 12
4424.41 7
4424.56 5
4424.71 6
4424.86 10
4425.02 16
4425.17 21
4425.32 25
4425.47 28
4425.63 29
4425.78 30
4425.93 32
4426.08 35
4426.24 39
4426.39 44
4426.54 49
4426.69 51
4426.85 50
4427.00 47
4427.15 42
4427.30 38
4427.46 36
4427.61 36
4427.76 39
4427.91 45
4428.07 51
4428.22 56
4428.37 58
4428.52 56
4428.68 51
4428.83 43
4428.98 33
4429.14 22
4429.29 12
4429.44 3
4429.59 0
4429.75 0
4429.90 0
4430.05 0
4430.20 0
4430.36 0
4430.51 0
4430.66 1
4430.81 6
4430.97 10
4431.12 12
4431.27 12
4431.42 10
4431.58 7
4431.73 5
4431.88 3
4432.03 5
4432.19 9
4432.34 15
4432.49 23
4432.65 30
4432.80 36
4432.95 41
4433.10 44
4433.26 46
4433.41 46
4433.56 47
4433.71 48
4433.87 48
4434.02 47
4434.17 45
4434.32 40
4434.48 34
4434.63 27
4434.78 19
4434.94 12
4435.09 6
4435.24 2
4435.39 1
4435.55 1
4435.70 4
4435.85 8
4436.00 14
4436.16 20
4436.31 26
4436.46 31
4436.62 35
4436.77 38
4436.92 40
4437.07 40
4437.23 39
4437.38 39
4437.53 40
4437.68 43
4437.84 47
4437.99 53
4438.14 59
4438.30 64
4438.45 68
4438.60 70
4438.75 70
4438.91 68
4439.06 66
4439.21 65
4439.36 65
4439.52 68
4439.67 73
4439.82 80
4439.98 87
4440.13 94
4440.28 99
4440.43 102
4440.59 103
4440.74 102
4440.89 99
4441.05 95
4441.20 91
4441.35 88
4441.50 84
4441.66 80
4441.81 77
4441.96 74
4442.12 71
4442.27 68
4442.42 66
4442.57 64
4442.73 63
4442.88 62
4443.03 61
4443.18 60
4443.34 59
4443.49 57
4443.64 54
4443.80 49
4443.95 44
4444.10 39
4444.25 34
4444.41 30
4444.56 27
4444.71 27
4444.87 28
4445.02 32
4445.17 36
4445.32 40
4445.48 43
4445.63 44
4445.78 44
4445.94 43
4446.09 41
4446.24 38
4446.40 37
4446.55 36
4446.70 37
4446.85 38
4447.01 39
4447.16 41
4447.31 42
4447.47 43
4447.62 44
4447.77 46
4447.92 48
4448.08 51
4448.23 54
4448.38 59
4448.54 63
4448.69 68
4448.84 71
4448.99 74
4449.15 76
4449.30 77
4449.45 78
4449.61 81
4449.76 85
4449.91 91
4450.07 97
4450.22 104
4450.37 109
4450.52 112
4450.68 111
4450.83 108
4450.98 101
4451.14 93
4451.29 83
4451.44 73
4451.59 63
4451.75 55
4451.90 50
4452.05 47
4452.21 47
4452.36 49
4452.51 51
4452.67 54
4452.82 56
4452.97 57
4453.12 57
4453.28 56
4453.43 56
4453.58 57
4453.74 57
4453.89 57
4454.04 55
4454.20 52
4454.35 46
4454.50 39
4454.65 30
4454.81 22
4454.96 14
4455.11 8
4455.27 4
4455.42 2
4455.57 2
4455.73 4
4455.88 7
4456.03 11
4456.19 15
4456.34 19
4456.49 24
4456.64 29
4456.80 35
4456.95 41
4457.10 48
4457.26 54
4457.41 59
4457.56 62
4457.72 64
4457.87 64
4458.02 63
4458.18 61
4458.33 59
4458.48 58
4458.63 56
4458.79 55
4458.94 54
4459.09 53
4459.25 52
4459.40 51
4459.55 50
4459.71 49
4459.86 48
4460.01 47
4460.17 47
4460.32 48
4460.47 51
4460.63 56
4460.78 64
4460.93 72
4461.08 81
4461.24 88
4461.39 94
4461.54 97
4461.70 97
4461.85 94
4462.00 88
4462.16 81
4462.31 74
4462.46 66
4462.62 59
4462.77 52
4462.92 46
4463.08 40
4463.23 35
4463.38 31
4463.54 28
4463.69 27
4463.84 27
4463.99 30
4464.15 33
4464.30 37
4464.45 41
4464.61 45
4464.76 48
4464.91 49
4465.07 49
4465.22 49
4465.37 48
4465.53 48
4465.68 47
4465.83 45
4465.99 42
4466.14 38
4466.29 31
4466.45 23
4466.60 13
4466.75 4
4466.91 0
4467.06 0
4467.21 0
4467.37 0
4467.52 0
4467.67 0
4467.83 0
4467.98 0
4468.13 3
4468.29 7
4468.44 11
4468.59 15
4468.75 18
4468.90 20
4469.05 21
4469.20 19
4469.36 16
4469.51 12
4469.66 8
4469.82 4
4469.97 2
4470.12 1
4470.28 1
4470.43 2
4470.58 3
4470.74 5
4470.89 7
4471.04 8
4471.20 9
4471.35 9
4471.50 10
4471.66 10
4471.81 10
4471.96 11
4472.12 12
4472.27 13
4472.42 14
4472.58 15
4472.73 16
4472.88 18
4473.04 21
4473.19 25
4473.34 32
4473.50 40
4473.65 50
4473.80 59
4473.96 67
4474.11 71
4474.26 73
4474.42 71
4474.57 67
4474.72 61
4474.88 55
4475.03 50
4475.19 46
4475.34 43
4475.49 39
4475.65 35
4475.80 30
4475.95 24
4476.11 20
4476.26 17
4476.41 17
4476.57 20
4476.72 26
4476.87 33
4477.03 40
4477.18 45
4477.33 48
4477.49 47
4477.64 44
4477.79 39
4477.95 32
4478.10 25
4478.25 19
4478.41 13
4478.56 10
4478.71 8
4478.87 9
4479.02 11
4479.17 14
4479.33 18
4479.48 21
4479.63 24
4479.79 25
4479.94 24
4480.09 22
4480.25 19
4480.40 15
4480.56 11
4480.71 7
4480.86 5
4481.02 5
4481.17 6
4481.32 9
4481.48 13
4481.63 20
4481.78 27
4481.94 36
4482.09 45
4482.24 54
4482.40 63
4482.55 71
4482.70 78
4482.86 84
4483.01 88
4483.16 91
4483.32 92
4483.47 93
4483.63 93
4483.78 94
4483.93 95
4484.09 97
4484.24 99
4484.39 102
4484.55 105
4484.70 109
4484.85 113
4485.01 116
4485.16 119
4485.31 122
4485.47 124
4485.62 125
4485.77 125
4485.93 124
4486.08 122
4486.24 122
4486.39 122
4486.54 124
4486.70 128
4486.85 134
4487.00 141
4487.16 147
4487.31 153
4487.46 155
4487.62 155
4487.77 150
4487.93 142
4488.08 132
4488.23 121
4488.39 111
4488.54 103
4488.69 97
4488.85 95
4489.00 96
4489.15 98
4489.31 99
4489.46 100
4489.61 99
4489.77 96
4489.92 93
4490.08 88
4490.23 84
4490.38 80
4490.54 76
4490.69 73
4490.84 69
4491.00 65
4491.15 60
4491.31 56
4491.46 52
4491.61 49
4491.77 48
4491.92 47
4492.07 47
4492.23 49
4492.38 51
4492.53 53
4492.69 54
4492.84 56
4493.00 57
4493.15 57
4493.30 57
4493.46 56
4493.61 54
4493.76 50
4493.92 46
4494.07 41
4494.23 36
4494.38 32
4494.53 28
4494.69 27
4494.84 26
4494.99 27
4495.15 28
4495.30 30
4495.45 31
4495.61 33
4495.76 34
4495.92 36
4496.07 38
4496.22 42
4496.38 46
4496.53 51
4496.68 57
4496.84 63
4496.99 68
4497.15 72
4497.30 74
4497.45 76
4497.61 76
4497.76 75
4497.91 75
4498.07 76
4498.22 79
4498.38 83
4498.53 88
4498.68 93
4498.84 100
4498.99 106
4499.15 111
4499.30 115
4499.45 116
4499.61 114
4499.76 111
4499.91 107
4500.07 104
4500.22 103
4500.38 106
4500.53 112
4500.68 121
4500.84 130
4500.99 139
4501.14 145
4501.30 147
4501.45 145
4501.61 141
4501.76 136
4501.91 130
4502.07 124
4502.22 119
4502.38 115
4502.53 111
4502.68 106
4502.84 101
4502.99 94
4503.14 86
4503.30 79
4503.45 71
4503.61 64
4503.76 58
4503.91 54
4504.07 51
4504.22 50
4504.38 50
4504.53 50
4504.68 52
4504.84 54
4504.99 57
4505.15 60
4505.30 64
4505.45 67
4505.61 69
4505.76 70
4505.91 70
4506.07 68
4506.22 64
4506.38 60
4506.53 55
4506.68 51
4506.84 48
4506.99 47
4507.15 47
4507.30 48
4507.45 51
4507.61 54
4507.76 58
4507.92 60
4508.07 62
4508.22 63
4508.38 63
4508.53 64
4508.69 65
4508.84 68
4508.99 73
4509.15 79
4509.30 86
4509.46 92
4509.61 98
4509.76 103
4509.92 107
4510.07 112
4510.23 117
4510.38 124
4510.53 133
4510.69 143
4510.84 154
4511.00 165
4511.15 174
4511.30 181
4511.46 187
4511.61 190
4511.77 192
4511.92 192
4512.07 192
4512.23 190
4512.38 185
4512.54 179
4512.69 171
4512.84 161
4513.00 150
4513.15 138
4513.31 128
4513.46 121
4513.61 118
4513.77 117
4513.92 119
4514.08 123
4514.23 126
4514.38 129
4514.54 129
4514.69 127
4514.85 124
4515.00 118
4515.15 112
4515.31 106
4515.46 101
4515.62 97
4515.77 95
4515.92 94
4516.08 94
4516.23 94
4516.39 92
4516.54 90
4516.70 86
4516.85 80
4517.00 75
4517.16 71
4517.31 67
4517.47 65
4517.62 63
4517.77 61
4517.93 58
4518.08 55
4518.24 51
4518.39 47
4518.54 44
4518.70 43
4518.85 43
4519.01 46
4519.16 49
4519.32 52
4519.47 54
4519.62 54
4519.78 53
4519.93 50
4520.09 45
4520.24 40
4520.39 35
4520.55 30
4520.70 25
4520.86 22
4521.01 21
4521.17 21
4521.32 22
4521.47 24
4521.63 27
4521.78 31
4521.94 34
4522.09 37
4522.24 39
4522.40 41
4522.55 43
4522.71 45
4522.86 48
4523.02 52
4523.17 57
4523.32 62
4523.48 68
4523.63 73
4523.79 77
4523.94 80
4524.09 80
4524.25 79
4524.40 77
4524.56 74
4524.71 71
4524.87 69
4525.02 68
4525.17 68
4525.33 67
4525.48 66
4525.64 64
4525.79 61
4525.95 58
4526.10 56
4526.25 56
4526.41 57
4526.56 59
4526.72 61
4526.87 62
4527.03 62
4527.18 60
4527.33 57
4527.49 53
4527.64 49
4527.80 46
4527.95 44
4528.11 44
4528.26 44
4528.41 46
4528.57 48
4528.72 51
4528.88 53
4529.03 55
4529.19 56
4529.34 56
4529.49 57
4529.65 57
4529.80 59
4529.96 62
4530.11 66
4530.27 70
4530.42 74
4530.57 76
4530.73 76
4530.88 74
4531.04 70
4531.19 64
4531.35 59
4531.50 53
4531.65 49
4531.81 46
4531.96 44
4532.12 43
4532.27 42
4532.43 41
4532.58 40
4532.74 40
4532.89 40
4533.04 41
4533.20 42
4533.35 43
4533.51 45
4533.66 45
4533.82 44
4533.97 41
4534.12 37
4534.28 31
4534.43 24
4534.59 16
4534.74 7
4534.90 0
4535.05 0
4535.21 0
4535.36 0
4535.51 0
4535.67 0
4535.82 0
4535.98 5
4536.13 10
4536.29 13
4536.44 13
4536.60 10
4536.75 7
4536.90 2
4537.06 0
4537.21 0
4537.37 0
4537.52 0
4537.68 3
4537.83 8
4537.99 13
4538.14 17
4538.29 20
4538.45 21
4538.60 21
4538.76 20
4538.91 19
4539.07 19
4539.22 19
4539.38 21
4539.53 23
4539.68 24
4539.84 25
4539.99 24
4540.15 22
4540.30 20
4540.46 20
4540.61 22
4540.77 27
4540.92 34
4541.08 43
4541.23 52
4541.38 60
4541.54 66
4541.69 70
4541.85 70
4542.00 69
4542.16 66
4542.31 63
4542.47 60
4542.62 58
4542.77 57
4542.93 58
4543.08 60
4543.24 62
4543.39 66
4543.55 69
4543.70 72
4543.86 75
4544.01 77
4544.17 78
4544.32 79
4544.48 80
4544.63 80
4544.78 79
4544.94 79
4545.09 77
4545.25 75
4545.40 73
4545.56 70
4545.71 67
4545.87 65
4546.02 62
4546.18 60
4546.33 58
4546.48 57
4546.64 55
4546.79 54
4546.95 53
4547.10 52
4547.26 52
4547.41 53
4547.57 54
4547.72 55
4547.88 56
4548.03 57
4548.19 58
4548.34 59
4548.49 59
4548.65 59
4548.80 60
4548.96 61
4549.11 62
4549.27 63
4549.42 63
4549.58 62
4549.73 60
4549.89 57
4550.04 52
4550.20 47
4550.35 42
4550.51 37
4550.66 33
4550.81 29
4550.97 26
4551.12 24
4551.28 22
4551.43 21
4551.59 19
4551.74 16
4551.90 14
4552.05 11
4552.21 9
4552.36 8
4552.52 9
4552.67 12
4552.83 17
4552.98 24
4553.14 31
4553.29 37
4553.44 41
4553.60 42
4553.75 41
4553.91 38
4554.06 34
4554.22 30
4554.37 26
4554.53 22
4554.68 18
4554.84 15
4554.99 13
4555.15 13
4555.30 16
4555.46 21
4555.61 29
4555.77 38
4555.92 47
4556.08 55
4556.23 60
4556.38 63
4556.54 64
4556.69 63
4556.85 61
4557.00 57
4557.16 53
4557.31 47
4557.47 40
4557.62 33
4557.78 26
4557.93 20
4558.09 17
4558.24 17
4558.40 20
4558.55 26
4558.71 32
4558.86 39
4559.02 44
4559.17 48
4559.33 50
4559.48 49
4559.64 48
4559.79 46
4559.95 44
4560.10 42
4560.25 42
4560.41 42
4560.56 44
4560.72 46
4560.87 48
4561.03 49
4561.18 48
4561.34 45
4561.49 39
4561.65 33
4561.80 25
4561.96 17
4562.11 9
4562.27 2
4562.42 0
4562.58 0
4562.73 0
4562.89 0
4563.04 0
4563.20 0
4563.35 0
4563.51 2
4563.66 5
4563.82 7
4563.97 8
4564.13 7
4564.28 7
4564.44 6
4564.59 7
4564.75 10
4564.90 16
4565.06 24
4565.21 34
4565.37 45
4565.52 57
4565.68 66
4565.83 74
4565.99 78
4566.14 81
4566.30 81
4566.45 80
4566.61 80
4566.76 80
4566.92 81
4567.07 83
4567.23 84
4567.38 84
4567.54 85
4567.69 85
4567.85 87
4568.00 90
4568.16 95
4568.31 102
4568.46 108
4568.62 114
4568.77 117
4568.93 117
4569.08 114
4569.24 107
4569.39 98
4569.55 89
4569.70 81
4569.86 75
4570.01 71
4570.17 69
4570.32 69
4570.48 70
4570.63 70
4570.79 70
4570.94 68
4571.10 65
4571.25 61
4571.41 56
4571.57 52
4571.72 49
4571.88 46
4572.03 45
4572.19 44
4572.34 42
4572.50 40
4572.65 37
4572.81 33
4572.96 28
4573.12 23
4573.27 18
4573.43 14
4573.58 12
4573.74 11
4573.89 12
4574.05 14
4574.20 17
4574.36 22
4574.51 27
4574.67 31
4574.82 36
4574.98 39
4575.13 41
4575.29 42
4575.44 41
4575.60 40
4575.75 38
4575.91 36
4576.06 36
4576.22 36
4576.37 38
4576.53 41
4576.68 44
4576.84 47
4576.99 49
4577.15 50
4577.30 50
4577.46 49
4577.61 47
4577.77 44
4577.92 41
4578.08 38
4578.23 36
4578.39 35
4578.54 36
4578.70 40
4578.85 48
4579.01 58
4579.16 70
4579.32 83
4579.48 94
4579.63 102
4579.79 108
4579.94 110
4580.10 109
4580.25 107
4580.41 103
4580.56 99
4580.72 94
4580.87 88
4581.03 82
4581.18 74
4581.34 66
4581.49 57
4581.65 48
4581.80 41
4581.96 36
4582.11 33
4582.27 33
4582.42 34
4582.58 35
4582.73 37
4582.89 39
4583.04 41
4583.20 42
4583.35 44
4583.51 45
4583.67 47
4583.82 48
4583.98 48
4584.13 47
4584.29 45
4584.44 42
4584.60 40
4584.75 39
4584.91 40
4585.06 45
4585.22 53
4585.37 64
4585.53 76
4585.68 88
4585.84 98
4585.99 105
4586.15 108
4586.30 109
4586.46 107
4586.62 105
4586.77 102
4586.93 99
4587.08 96
4587.24 94
4587.39 92
4587.55 89
4587.70 87
4587.86 85
4588.01 84
4588.17 85
4588.32 87
4588.48 90
4588.63 95
4588.79 100
4588.94 105
4589.10 108
4589.26 110
4589.41 108
4589.57 103
4589.72 97
4589.88 89
4590.03 82
4590.19 75
4590.34 71
4590.50 69
4590.65 68
4590.81 69
4590.96 70
4591.12 70
4591.28 69
4591.43 66
4591.59 62
4591.74 57
4591.90 53
4592.05 49
4592.21 47
4592.36 46
4592.52 45
4592.67 44
4592.83 42
4592.98 40
4593.14 37
4593.30 35
4593.45 33
4593.61 32
4593.76 31
4593.92 30
4594.07 29
4594.23 27
4594.38 26
4594.54 24
4594.69 23
4594.85 23
4595.00 23
4595.16 25
4595.32 26
4595.47 28
4595.63 30
4595.78 32
4595.94 33
4596.09 33
4596.25 32
4596.40 31
4596.56 29
4596.71 29
4596.87 29
4597.03 32
4597.18 36
4597.34 43
4597.49 50
4597.65 56
4597.80 62
4597.96 65
4598.11 66
4598.27 63
4598.42 59
4598.58 53
4598.74 46
4598.89 39
4599.05 33
4599.20 27
4599.36 21
4599.51 16
4599.67 12
4599.82 8
4599.98 6
4600.14 4
4600.29 4
4600.45 4
4600.60 5
4600.76 6
4600.91 8
4601.07 10
4601.22 11
4601.38 14
4601.53 16
4601.69 19
4601.85 22
4602.00 25
4602.16 28
4602.31 30
4602.47 31
4602.62 31
4602.78 31
4602.93 30
4603.09 29
4603.25 29
4603.40 30
4603.56 31
4603.71 33
4603.87 34
4604.02 34
4604.18 33
4604.33 33
4604.49 34
4604.65 36
4604.80 40
4604.96 44
4605.11 49
4605.27 53
4605.42 57
4605.58 58
4605.74 57
4605.89 55
4606.05 51
4606.20 46
4606.36 41
4606.51 37
4606.67 33
4606.82 30
4606.98 29
4607.14 28
4607.29 29
4607.45 29
4607.60 29
4607.76 30
4607.91 30
4608.07 30
4608.23 30
4608.38 30
4608.54 30
4608.69 30
4608.85 30
4609.00 29
4609.16 26
4609.32 22
4609.47 17
4609.63 11
4609.78 4
4609.94 0
4610.09 0
4610.25 0
4610.40 0
4610.56 0
4610.72 0
4610.87 0
4611.03 0
4611.18 1
4611.34 9
4611.49 17
4611.65 26
4611.81 34
4611.96 41
4612.12 47
4612.27 51
4612.43 54
4612.58 54
4612.74 53
4612.90 50
4613.05 46
4613.21 42
4613.36 38
4613.52 34
4613.67 31
4613.83 30
4613.99 31
4614.14 33
4614.30 37
4614.45 43
4614.61 50
4614.77 57
4614.92 65
4615.08 73
4615.23 79
4615.39 84
4615.54 87
4615.70 88
4615.86 87
4616.01 84
4616.17 80
4616.32 75
4616.48 70
4616.63 66
4616.79 62
4616.95 59
4617.10 58
4617.26 59
4617.41 62
4617.57 67
4617.73 73
4617.88 81
4618.04 88
4618.19 95
4618.35 101
4618.50 104
4618.66 105
4618.82 104
4618.97 101
4619.13 98
4619.28 95
4619.44 92
4619.59 90
4619.75 89
4619.91 90
4620.06 91
4620.22 93
4620.37 96
4620.53 98
4620.69 98
4620.84 98
4621.00 97
4621.15 95
4621.31 93
4621.47 92
4621.62 90
4621.78 90
4621.93 89
4622.09 88
4622.24 88
4622.40 86
4622.56 84
4622.71 82
4622.87 80
4623.02 79
4623.18 79
4623.34 79
4623.49 80
4623.65 82
4623.80 84
4623.96 87
4624.12 89
4624.27 91
4624.43 92
4624.58 95
4624.74 97
4624.90 100
4625.05 103
4625.21 106
4625.36 107
4625.52 107
4625.67 105
4625.83 101
4625.99 96
4626.14 90
4626.30 84
4626.45 77
4626.61 71
4626.77 66
4626.92 60
4627.08 56
4627.23 52
4627.39 50
4627.55 50
4627.70 53
4627.86 59
4628.01 67
4628.17 77
4628.33 87
4628.48 95
4628.64 103
4628.79 109
4628.95 113
4629.11 116
4629.26 120
4629.42 124
4629.57 129
4629.73 136
4629.89 144
4630.04 152
4630.20 160
4630.35 165
4630.51 167
4630.67 166
4630.82 161
4630.98 154
4631.13 145
4631.29 138
4631.45 133
4631.60 133
4631.76 138
4631.91 147
4632.07 159
4632.23 173
4632.38 185
4632.54 195
4632.70 201
4632.85 205
4633.01 206
4633.16 207
4633.32 208
4633.48 211
4633.63 215
4633.79 220
4633.94 225
4634.10 230
4634.26 233
4634.41 235
4634.57 234
4634.72 231
4634.88 226
4635.04 220
4635.19 213
4635.35 206
4635.50 200
4635.66 194
4635.82 189
4635.97 185
4636.13 182
4636.29 179
4636.44 176
4636.60 173
4636.75 171
4636.91 169
4637.07 168
4637.22 168
4637.38 170
4637.53 173
4637.69 177
4637.85 180
4638.00 183
4638.16 184
4638.32 182
4638.47 177
4638.63 170
4638.78 162
4638.94 153
4639.10 145
4639.25 138
4639.41 133
4639.56 130
4639.72 128
4639.88 127
4640.03 125
4640.19 124
4640.35 121
4640.50 119
4640.66 117
4640.81 117
4640.97 117
4641.13 118
4641.28 121
4641.44 124
4641.60 128
4641.75 132
4641.91 135
4642.06 137
4642.22 138
4642.38 137
4642.53 134
4642.69 130
4642.84 125
4643.00 121
4643.16 118
4643.31 116
4643.47 115
4643.63 115
4643.78 116
4643.94 115
4644.09 113
4644.25 110
4644.41 106
4644.56 100
4644.72 95
4644.88 90
4645.03 85
4645.19 81
4645.34 77
4645.50 75
4645.66 72
4645.81 71
4645.97 70
4646.13 69
4646.28 69
4646.44 68
4646.60 67
4646.75 66
4646.91 64
4647.06 61
4647.22 57
4647.38 51
4647.53 46
4647.69 40
4647.85 36
4648.00 34
4648.16 35
4648.31 39
4648.47 43
4648.63 46
4648.78 48
4648.94 48
4649.10 44
4649.25 39
4649.41 32
4649.57 26
4649.72 20
4649.88 17
4650.03 14
4650.19 13
4650.35 12
4650.50 11
4650.66 11
4650.82 12
4650.97 12
4651.13 13
4651.29 13
4651.44 13
4651.60 12
4651.75 11
4651.91 9
4652.07 7
4652.22 5
4652.38 2
4652.54 0
4652.69 0
4652.85 0
4653.01 0
4653.16 0
4653.32 2
4653.47 7
4653.63 14
4653.79 20
4653.94 25
4654.10 29
4654.26 30
4654.41 30
4654.57 30
4654.73 31
4654.88 32
4655.04 35
4655.20 38
4655.35 43
4655.51 48
4655.66 51
4655.82 54
4655.98 55
4656.13 53
4656.29 50
4656.45 46
4656.60 41
4656.76 37
4656.92 33
4657.07 31
4657.23 31
4657.39 30
4657.54 30
4657.70 29
4657.86 27
4658.01 24
4658.17 20
4658.33 16
4658.48 13
4658.64 11
4658.79 11
4658.95 11
4659.11 12
4659.26 11
4659.42 9
4659.58 5
4659.73 0
4659.89 0
4660.05 0
4660.20 0
4660.36 0
4660.52 0
4660.67 0
4660.83 3
4660.99 8
4661.14 11
4661.30 12
4661.46 10
4661.61 7
4661.77 3
4661.93 0
4662.08 0
4662.24 0
4662.39 0
4662.55 0
4662.71 1
4662.86 5
4663.02 10
4663.18 14
4663.33 18
4663.49 22
4663.65 25
4663.80 27
4663.96 27
4664.12 27
4664.27 27
4664.43 26
4664.59 25
4664.74 24
4664.90 23
4665.06 22
4665.21 20
4665.37 19
4665.53 18
4665.68 16
4665.84 16
4666.00 15
4666.15 15
4666.31 15
4666.47 14
4666.62 13
4666.78 12
4666.94 11
4667.09 10
4667.25 9
4667.41 8
4667.56 7
4667.72 6
4667.88 5
4668.03 5
4668.19 4
4668.35 4
4668.50 5
4668.66 7
4668.82 10
4668.97 15
4669.13 21
4669.29 28
4669.44 37
4669.60 44
4669.76 51
4669.91 56
4670.07 59
4670.23 59
4670.38 58
4670.54 56
4670.70 53
4670.85 51
4671.01 49
4671.17 47
4671.32 46
4671.48 44
4671.64 42
4671.79 39
4671.95 35
4672.11 30
4672.26 26
4672.42 22
4672.58 19
4672.73 17
4672.89 18
4673.05 19
4673.20 22
4673.36 26
4673.52 29
4673.67 31
4673.83 33
4673.99 32
4674.14 31
4674.30 28
4674.46 25
4674.61 21
4674.77 18
4674.93 16
4675.09 14
4675.24 13
4675.40 13
4675.56 12
4675.71 10
4675.87 8
4676.03 5
4676.18 2
4676.34 0
4676.50 0
4676.65 0
4676.81 0
4676.97 0
4677.12 0
4677.28 0
4677.44 0
4677.59 3
4677.75 8
4677.91 12
4678.06 16
4678.22 18
4678.38 19
4678.53 20
4678.69 21
4678.85 24
4679.01 27
4679.16 32
4679.32 37
4679.48 42
4679.63 46
4679.79 49
4679.95 51
4680.10 52
4680.26 53
4680.42 54
4680.57 56
4680.73 60
4680.89 66
4681.04 75
4681.20 84
4681.36 94
4681.52 102
4681.67 107
4681.83 109
4681.99 107
4682.14 104
4682.30 99
4682.46 94
4682.61 90
4682.77 86
4682.93 82
4683.08 77
4683.24 73
4683.40 67
4683.55 62
4683.71 56
4683.87 51
4684.03 48
4684.18 45
4684.34 43
4684.50 42
4684.65 42
4684.81 43
4684.97 43
4685.12 44
4685.28 45
4685.44 47
4685.60 48
4685.75 49
4685.91 51
4686.07 52
4686.22 54
4686.38 56
4686.54 58
4686.69 60
4686.85 62
4687.01 63
4687.16 62
4687.32 61
4687.48 57
4687.64 53
4687.79 47
4687.95 42
4688.11 36
4688.26 31
4688.42 27
4688.58 25
4688.73 24
4688.89 24
4689.05 26
4689.21 28
4689.36 29
4689.52 30
4689.68 31
4689.83 30
4689.99 29
4690.15 27
4690.30 24
4690.46 22
4690.62 19
4690.78 16
4690.93 14
4691.09 13
4691.25 12
4691.40 12
4691.56 13
4691.72 14
4691.88 15
4692.03 17
4692.19 19
4692.35 22
4692.50 25
4692.66 28
4692.82 32
4692.97 34
4693.13 36
4693.29 37
4693.45 37
4693.60 35
4693.76 33
4693.92 30
4694.07 27
4694.23 24
4694.39 21
4694.55 19
4694.70 17
4694.86 16
4695.02 15
4695.17 14
4695.33 14
4695.49 15
4695.65 16
4695.80 18
4695.96 19
4696.12 21
4696.27 23
4696.43 25
4696.59 26
4696.75 25
4696.90 24
4697.06 22
4697.22 19
4697.37 17
4697.53 15
4697.69 15
4697.85 16
4698.00 17
4698.16 20
4698.32 22
4698.47 22
4698.63 22
4698.79 20
4698.95 17
4699.10 13
4699.26 10
4699.42 9
4699.57 8
4699.73 9
4699.89 9
4700.05 9
4700.20 7
4700.36 3
4700.52 0
4700.67 0
4700.83 0
4700.99 0
4701.15 0
4701.30 0
4701.46 0
4701.62 4
4701.78 10
4701.93 14
4702.09 16
4702.25 16
4702.40 15
4702.56 11
4702.72 6
4702.88 0
4703.03 0
4703.19 0
4703.35 0
4703.50 0
4703.66 0
4703.82 0
4703.98 0
4704.13 1
4704.29 7
4704.45 14
4704.61 22
4704.76 29
4704.92 36
4705.08 41
4705.23 43
4705.39 42
4705.55 37
4705.71 29
4705.86 20
4706.02 10
4706.18 1
4706.34 0
4706.49 0
4706.65 0
4706.81 0
4706.97 6
4707.12 12
4707.28 17
4707.44 21
4707.59 24
4707.75 26
4707.91 29
4708.07 31
4708.22 35
4708.38 40
4708.54 46
4708.70 53
4708.85 60
4709.01 66
4709.17 70
4709.33 72
4709.48 70
4709.64 67
4709.80 62
4709.95 58
4710.11 55
4710.27 56
4710.43 60
4710.58 66
4710.74 73
4710.90 79
4711.06 82
4711.21 82
4711.37 80
4711.53 77
4711.69 74
4711.84 72
4712.00 73
4712.16 74
4712.32 77
4712.47 79
4712.63 80
4712.79 80
4712.94 78
4713.10 74
4713.26 70
4713.42 66
4713.57 61
4713.73 57
4713.89 52
4714.05 48
4714.20 44
4714.36 40
4714.52 37
4714.68 36
4714.83 36
4714.99 38
4715.15 41
4715.31 46
4715.46 51
4715.62 56
4715.78 60
4715.94 62
4716.09 64
4716.25 64
4716.41 64
4716.57 64
4716.72 65
4716.88 65
4717.04 66
4717.20 66
4717.35 67
4717.51 67
4717.67 67
4717.83 65
4717.98 62
4718.14 58
4718.30 50
4718.46 41
4718.61 30
4718.77 20
4718.93 10
4719.09 3
4719.24 0
4719.40 0
4719.56 1
4719.72 7
4719.87 13
4720.03 20
4720.19 25
4720.35 30
4720.50 34
4720.66 37
4720.82 40
4720.98 42
4721.13 43
4721.29 43
4721.45 43
4721.61 41
4721.76 39
4721.92 37
4722.08 34
4722.24 31
4722.39 28
4722.55 25
4722.71 22
4722.87 20
4723.02 18
4723.18 16
4723.34 14
4723.50 12
4723.65 10
4723.81 8
4723.97 6
4724.13 6
4724.29 7
4724.44 10
4724.60 15
4724.76 21
4724.92 27
4725.07 32
4725.23 35
4725.39 36
4725.55 34
4725.70 30
4725.86 24
4726.02 19
4726.18 15
4726.33 13
4726.49 14
4726.65 16
4726.81 20
4726.96 25
4727.12 29
4727.28 33
4727.44 35
4727.60 36
4727.75 36
4727.91 34
4728.07 31
4728.23 27
4728.38 22
4728.54 18
4728.70 14
4728.86 11
4729.01 10
4729.17 9
4729.33 10
4729.49 10
4729.65 10
4729.80 10
4729.96 10
4730.12 12
4730.28 15
4730.43 21
4730.59 28
4730.75 38
4730.91 48
4731.06 58
4731.22 66
4731.38 72
4731.54 76
4731.70 78
4731.85 78
4732.01 76
4732.17 74
4732.33 72
4732.48 70
4732.64 68
4732.80 64
4732.96 61
4733.12 57
4733.27 54
4733.43 53
4733.59 55
4733.75 58
4733.90 64
4734.06 70
4734.22 76
4734.38 78
4734.53 77
4734.69 71
4734.85 62
4735.01 51
4735.17 40
4735.32 30
4735.48 23
4735.64 20
4735.80 21
4735.96 25
4736.11 30
4736.27 37
4736.43 42
4736.59 47
4736.74 50
4736.90 52
4737.06 53
4737.22 53
4737.38 54
4737.53 56
4737.69 59
4737.85 62
4738.01 64
4738.16 66
4738.32 66
4738.48 65
4738.64 61
4738.80 55
4738.95 48
4739.11 41
4739.27 35
4739.43 30
4739.59 27
4739.74 25
4739.90 25
4740.06 25
4740.22 28
4740.37 31
4740.53 36
4740.69 42
4740.85 49
4741.01 56
4741.16 63
4741.32 69
4741.48 75
4741.64 79
4741.80 83
4741.95 86
4742.11 88
4742.27 90
4742.43 91
4742.58 90
4742.74 89
4742.90 86
4743.06 82
4743.22 77
4743.37 71
4743.53 66
4743.69 62
4743.85 60
4744.01 59
4744.16 59
4744.32 61
4744.48 62
4744.64 62
4744.80 62
4744.95 60
4745.11 57
4745.27 54
4745.43 49
4745.59 45
4745.74 41
4745.90 38
4746.06 37
4746.22 37
4746.38 39
4746.53 43
4746.69 48
4746.85 53
4747.01 57
4747.17 60
4747.32 61
4747.48 60
4747.64 57
4747.80 52
4747.96 45
4748.11 37
4748.27 29
4748.43 20
4748.59 12
4748.75 5
4748.90 0
4749.06 0
4749.22 0
4749.38 0
4749.54 0
4749.69 0
4749.85 0
4750.01 0
4750.17 0
4750.33 1
4750.48 3
4750.64 4
4750.80 5
4750.96 6
4751.12 7
4751.27 9
4751.43 10
4751.59 11
4751.75 12
4751.91 12
4752.06 12
4752.22 12
4752.38 12
4752.54 12
4752.70 13
4752.85 14
4753.01 15
4753.17 16
4753.33 15
4753.49 15
4753.64 13
4753.80 12
4753.96 12
4754.12 13
4754.28 15
4754.44 17
4754.59 21
4754.75 24
4754.91 27
4755.07 29
4755.23 31
4755.38 33
4755.54 35
4755.70 39
4755.86 45
4756.02 53
4756.17 63
4756.33 74
4756.49 86
4756.65 97
4756.81 106
4756.97 112
4757.12 114
4757.28 113
4757.44 110
4757.60 106
4757.76 101
4757.91 96
4758.07 92
4758.23 89
4758.39 86
4758.55 83
4758.70 80
4758.86 76
4759.02 71
4759.18 66
4759.34 62
4759.50 58
4759.65 55
4759.81 53
4759.97 51
4760.13 49
4760.29 47
4760.44 44
4760.60 41
4760.76 38
4760.92 36
4761.08 36
4761.24 37
4761.39 39
4761.55 42
4761.71 44
4761.87 46
4762.03 46
4762.19 45
4762.34 42
4762.50 39
4762.66 35
4762.82 32
4762.98 29
4763.13 28
4763.29 27
4763.45 27
4763.61 27
4763.77 27
4763.93 26
4764.08 26
4764.24 26
4764.40 28
4764.56 29
4764.72 31
4764.88 34
4765.03 35
4765.19 36
4765.35 36
4765.51 36
4765.67 35
4765.83 36
4765.98 39
4766.14 43
4766.30 50
4766.46 58
4766.62 67
4766.78 75
4766.93 83
4767.09 89
4767.25 93
4767.41 96
4767.57 96
4767.73 95
4767.88 93
4768.04 89
4768.20 83
4768.36 75
4768.52 67
4768.68 58
4768.83 51
4768.99 45
4769.15 42
4769.31 41
4769.47 42
4769.63 44
4769.78 47
4769.94 49
4770.10 50
4770.26 51
4770.42 52
4770.58 54
4770.73 56
4770.89 59
4771.05 62
4771.21 65
4771.37 66
4771.53 67
4771.68 67
4771.84 67
4772.00 67
4772.16 69
4772.32 71
4772.48 74
4772.63 77
4772.79 81
4772.95 85
4773.11 89
4773.27 93
4773.43 97
4773.58 101
4773.74 103
4773.90 104
4774.06 104
4774.22 102
4774.38 100
4774.54 98
4774.69 96
4774.85 96
4775.01 97
4775.17 98
4775.33 99
4775.49 99
4775.64 99
4775.80 99
4775.96 98
4776.12 97
4776.28 96
4776.44 95
4776.60 93
4776.75 90
4776.91 86
4777.07 81
4777.23 76
4777.39 70
4777.55 65
4777.70 61
4777.86 58
4778.02 56
4778.18 56
4778.34 57
4778.50 60
4778.66 63
4778.81 69
4778.97 75
4779.13 84
4779.29 93
4779.45 102
4779.61 111
4779.77 118
4779.92 123
4780.08 126
4780.24 127
4780.40 127
4780.56 126
4780.72 126
4780.88 126
4781.03 128
4781.19 131
4781.35 136
4781.51 142
4781.67 147
4781.83 152
4781.98 156
4782.14 157
4782.30 156
4782.46 153
4782.62 149
4782.78 145
4782.94 141
4783.09 137
4783.25 134
4783.41 132
4783.57 131
4783.73 130
4783.89 130
4784.05 130
4784.21 130
4784.36 129
4784.52 127
4784.68 124
4784.84 119
4785.00 112
4785.16 106
4785.32 99
4785.47 94
4785.63 90
4785.79 87
4785.95 85
4786.11 83
4786.27 81
4786.43 79
4786.58 76
4786.74 74
4786.90 71
4787.06 69
4787.22 66
4787.38 63
4787.54 59
4787.69 55
4787.85 52
4788.01 49
4788.17 47
4788.33 47
4788.49 48
4788.65 50
4788.81 51
4788.96 52
4789.12 52
4789.28 51
4789.44 49
4789.60 46
4789.76 44
4789.92 43
4790.08 43
4790.23 43
4790.39 44
4790.55 44
4790.71 44
4790.87 42
4791.03 41
4791.19 39
4791.34 38
4791.50 38
4791.66 39
4791.82 42
4791.98 44
4792.14 46
4792.30 46
4792.46 44
4792.61 39
4792.77 34
4792.93 28
4793.09 22
4793.25 17
4793.41 13
4793.57 11
4793.73 10
4793.88 10
4794.04 10
4794.20 10
4794.36 11
4794.52 12
4794.68 14
4794.84 18
4795.00 22
4795.15 26
4795.31 30
4795.47 33
4795.63 37
4795.79 40
4795.95 42
4796.11 45
4796.27 49
4796.42 52
4796.58 55
4796.74 57
4796.90 59
4797.06 60
4797.22 60
4797.38 60
4797.54 60
4797.70 59
4797.85 59
4798.01 58
4798.17 58
4798.33 57
4798.49 57
4798.65 56
4798.81 55
4798.97 53
4799.12 51
4799.28 48
4799.44 45
4799.60 42
4799.76 38
4799.92 34
4800.08 30
4800.24 26
4800.40 23
4800.55 21
4800.71 22
4800.87 26
4801.03 33
4801.19 42
4801.35 53
4801.51 65
4801.67 75
4801.83 82
4801.98 86
4802.14 86
4802.30 82
4802.46 74
4802.62 66
4802.78 56
4802.94 47
4803.10 39
4803.26 33
4803.41 29
4803.57 26
4803.73 24
4803.89 23
4804.05 21
4804.21 18
4804.37 14
4804.53 9
4804.69 5
4804.85 1
4805.00 0
4805.16 0
4805.32 1
4805.48 2
4805.64 4
4805.80 4
4805.96 4
4806.12 2
4806.28 0
4806.43 0
4806.59 0
4806.75 0
4806.91 0
4807.07 0
4807.23 0
4807.39 2
4807.55 4
4807.71 7
4807.87 10
4808.02 12
4808.18 15
4808.34 17
4808.50 19
4808.66 21
4808.82 23
4808.98 26
4809.14 29
4809.30 33
4809.46 38
4809.61 43
4809.77 49
4809.93 55
4810.09 60
4810.25 64
4810.41 68
4810.57 70
4810.73 71
4810.89 71
4811.05 71
4811.20 69
4811.36 68
4811.52 66
4811.68 63
4811.84 60
4812.00 55
4812.16 50
4812.32 44
4812.48 37
4812.64 31
4812.80 25
4812.95 20
4813.11 18
4813.27 19
4813.43 22
4813.59 28
4813.75 34
4813.91 42
4814.07 49
4814.23 55
4814.39 60
4814.55 65
4814.70 69
4814.86 72
4815.02 75
4815.18 78
4815.34 80
4815.50 80
4815.66 79
4815.82 75
4815.98 70
4816.14 64
4816.30 56
4816.45 49
4816.61 43
4816.77 37
4816.93 33
4817.09 30
4817.25 28
4817.41 27
4817.57 27
4817.73 28
4817.89 29
4818.05 30
4818.21 31
4818.36 32
4818.52 33
4818.68 33
4818.84 33
4819.00 33
4819.16 34
4819.32 35
4819.48 37
4819.64 40
4819.80 42
4819.96 42
4820.12 41
4820.27 38
4820.43 34
4820.59 30
4820.75 26
4820.91 23
4821.07 22
4821.23 24
4821.39 26
4821.55 30
4821.71 34
4821.87 37
4822.03 39
4822.19 40
4822.34 41
4822.50 42
4822.66 44
4822.82 48
4822.98 54
4823.14 61
4823.30 69
4823.46 76
4823.62 81
4823.78 84
4823.94 83
4824.10 80
4824.26 74
4824.41 66
4824.57 58
4824.73 51
4824.89 45
4825.05 41
4825.21 39
4825.37 38
4825.53 39
4825.69 40
4825.85 41
4826.01 41
4826.17 41
4826.33 40
4826.49 38
4826.64 36
4826.80 33
4826.96 30
4827.12 27
4827.28 24
4827.44 21
4827.60 18
4827.76 17
4827.92 15
4828.08 14
4828.24 13
4828.40 11
4828.56 10
4828.72 7
4828.88 4
4829.03 1
4829.19 0
4829.35 0
4829.51 0
4829.67 0
4829.83 0
4829.99 0
4830.15 0
4830.31 0
4830.47 1
4830.63 6
4830.79 11
4830.95 17
4831.11 22
4831.27 26
4831.42 29
4831.58 29
4831.74 28
4831.90 24
4832.06 20
4832.22 16
4832.38 13
4832.54 12
4832.70 12
4832.86 13
4833.02 16
4833.18 19
4833.34 22
4833.50 25
4833.66 27
4833.82 30
4833.98 33
4834.13 38
4834.29 43
4834.45 48
4834.61 53
4834.77 56
4834.93 58
4835.09 56
4835.25 53
4835.41 49
4835.57 44
4835.73 40
4835.89 36
4836.05 35
4836.21 35
4836.37 36
4836.53 39
4836.69 42
4836.85 45
4837.00 47
4837.16 47
4837.32 47
4837.48 45
4837.64 42
4837.80 40
4837.96 37
4838.12 36
4838.28 36
4838.44 37
4838.60 39
4838.76 41
4838.92 42
4839.08 43
4839.24 44
4839.40 44
4839.56 45
4839.72 47
4839.88 51
4840.04 57
4840.19 64
4840.35 73
4840.51 83
4840.67 92
4840.83 100
4840.99 106
4841.15 109
4841.31 111
4841.47 112
4841.63 112
4841.79 111
4841.95 110
4842.11 108
4842.27 106
4842.43 103
4842.59 99
4842.75 94
4842.91 89
4843.07 84
4843.23 79
4843.39 75
4843.55 73
4843.70 72
4843.86 72
4844.02 72
4844.18 73
4844.34 74
4844.50 75
4844.66 75
4844.82 75
4844.98 75
4845.14 74
4845.30 73
4845.46 70
4845.62 67
4845.78 63
4845.94 58
4846.10 53
4846.26 48
4846.42 42
4846.58 36
4846.74 31
4846.90 27
4847.06 24
4847.22 22
4847.38 20
4847.54 20
4847.70 20
4847.85 20
4848.01 19
4848.17 18
4848.33 16
4848.49 15
4848.65 13
4848.81 10
4848.97 8
4849.13 6
4849.29 4
4849.45 3
4849.61 3
4849.77 3
4849.93 3
4850.09 3
4850.25 3
4850.41 2
4850.57 1
4850.73 0
4850.89 0
4851.05 0
4851.21 0
4851.37 0
4851.53 0
4851.69 0
4851.85 3
4852.01 8
4852.17 13
4852.33 17
4852.49 21
4852.65 23
4852.81 23
4852.97 22
4853.12 20
4853.28 17
4853.44 15
4853.60 13
4853.76 12
4853.92 13
4854.08 15
4854.24 18
4854.40 21
4854.56 25
4854.72 29
4854.88 33
4855.04 37
4855.20 39
4855.36 40
4855.52 40
4855.68 40
4855.84 38
4856.00 36
4856.16 35
4856.32 33
4856.48 32
4856.64 31
4856.80 31
4856.96 31
4857.12 30
4857.28 29
4857.44 28
4857.60 26
4857.76 23
4857.92 19
4858.08 13
4858.24 7
4858.40 1
4858.56 0
4858.72 0
4858.88 0
4859.04 0
4859.20 0
4859.36 0
4859.52 4
4859.68 12
4859.84 19
4860.00 26
4860.16 31
4860.32 35
4860.48 36
4860.64 37
4860.80 37
4860.96 37
4861.11 37
4861.27 38
4861.43 39
4861.59 41
4861.75 43
4861.91 45
4862.07 47
4862.23 48
4862.39 49
4862.55 49
4862.71 49
4862.87 49
4863.03 48
4863.19 47
4863.35 46
4863.51 44
4863.67 42
4863.83 39
4863.99 35
4864.15 32
4864.31 30
4864.47 29
4864.63 29
4864.79 30
4864.95 31
4865.11 32
4865.27 32
4865.43 32
4865.59 31
4865.75 30
4865.91 29
4866.07 28
4866.23 27
4866.39 27
4866.55 29
4866.71 32
4866.87 38
4867.03 46
4867.19 57
4867.35 68
4867.51 78
4867.67 85
4867.83 89
4867.99 89
4868.15 86
4868.31 81
4868.47 75
4868.63 70
4868.79 66
4868.95 64
4869.11 62
4869.27 60
4869.43 58
4869.59 54
4869.75 51
4869.91 47
4870.07 45
4870.23 45
4870.39 48
4870.55 51
4870.71 56
4870.87 60
4871.03 63
4871.19 65
4871.35 65
4871.51 66
4871.67 67
4871.83 69
4871.99 72
4872.15 75
4872.31 77
4872.47 78
4872.63 76
4872.79 72
4872.95 65
4873.11 57
4873.27 49
4873.43 43
4873.59 39
4873.75 38
4873.91 39
4874.07 41
4874.23 42
4874.39 43
4874.55 41
4874.71 37
4874.87 31
4875.03 25
4875.19 19
4875.35 15
4875.51 13
4875.67 13
4875.83 15
4875.99 17
4876.15 19
4876.31 20
4876.47 21
4876.63 21
4876.79 21
4876.95 22
4877.12 24
4877.28 28
4877.44 33
4877.60 38
4877.76 42
4877.92 43
4878.08 41
4878.24 37
4878.40 30
4878.56 22
4878.72 16
4878.88 13
4879.04 12
4879.20 14
4879.36 18
4879.52 22
4879.68 25
4879.84 27
4880.00 28
4880.16 28
4880.32 27
4880.48 27
4880.64 27
4880.80 27
4880.96 29
4881.12 31
4881.28 34
4881.44 38
4881.60 43
4881.76 48
4881.92 55
4882.08 62
4882.24 70
4882.40 77
4882.56 83
4882.72 88
4882.88 91
4883.04 91
4883.20 89
4883.36 85
4883.52 81
4883.68 79
4883.84 79
4884.00 81
4884.16 86
4884.32 92
4884.48 96
4884.64 99
4884.80 98
4884.96 94
4885.12 89
4885.29 82
4885.45 75
4885.61 70
4885.77 67
4885.93 65
4886.09 64
4886.25 63
4886.41 63
4886.57 63
4886.73 63
4886.89 65
4887.05 67
4887.21 71
4887.37 76
4887.53 81
4887.69 86
4887.85 89
4888.01 91
4888.17 91
4888.33 90
4888.49 89
4888.65 87
4888.81 86
4888.97 87
4889.13 88
4889.29 90
4889.45 91
4889.61 91
4889.77 90
4889.93 87
4890.09 83
4890.25 78
4890.42 74
4890.58 70
4890.74 65
4890.90 61
4891.06 56
4891.22 50
4891.38 43
4891.54 36
4891.70 30
4891.86 25
4892.02 23
4892.18 22
4892.34 23
4892.50 24
4892.66 25
4892.82 26
4892.98 25
4893.14 24
4893.30 23
4893.46 21
4893.62 21
4893.78 22
4893.94 23
4894.10 25
4894.26 28
4894.42 30
4894.59 32
4894.75 33
4894.91 33
4895.07 30
4895.23 26
4895.39 21
4895.55 16
4895.71 12
4895.87 9
4896.03 9
4896.19 10
4896.35 11
4896.51 12
4896.67 10
4896.83 7
4896.99 1
4897.15 0
4897.31 0
4897.47 0
4897.63 0
4897.79 0
4897.95 0
4898.11 0
4898.28 2
4898.44 6
4898.60 10
4898.76 13
4898.92 17
4899.08 22
4899.24 28
4899.40 35
4899.56 44
4899.72 52
4899.88 60
4900.04 66
4900.20 72
4900.36 76
4900.52 79
4900.68 82
4900.84 84
4901.00 87
4901.16 90
4901.32 92
4901.49 93
4901.65 94
4901.81 94
4901.97 93
4902.13 92
4902.29 91
4902.45 91
4902.61 91
4902.77 90
4902.93 89
4903.09 88
4903.25 87
4903.41 86
4903.57 85
4903.73 84
4903.89 84
4904.05 84
4904.21 84
4904.38 84
4904.54 83
4904.70 81
4904.86 79
4905.02 77
4905.18 74
4905.34 71
4905.50 67
4905.66 62
4905.82 57
4905.98 51
4906.14 46
4906.30 43
4906.46 42
4906.62 42
4906.78 45
4906.95 48
4907.11 51
4907.27 52
4907.43 52
4907.59 50
4907.75 47
4907.91 44
4908.07 41
4908.23 38
4908.39 36
4908.55 33
4908.71 31
4908.87 30
4909.03 29
4909.19 28
4909.35 29
4909.52 31
4909.68 34
4909.84 36
4910.00 37
4910.16 36
4910.32 33
4910.48 28
4910.64 23
4910.80 17
4910.96 12
4911.12 7
4911.28 3
4911.44 0
4911.60 0
4911.76 0
4911.93 0
4912.09 0
4912.25 0
4912.41 0
4912.57 6
4912.73 13
4912.89 19
4913.05 25
4913.21 29
4913.37 31
4913.53 31
4913.69 29
4913.85 27
4914.02 23
4914.18 19
4914.34 15
4914.50 11
4914.66 7
4914.82 3
4914.98 0
4915.14 0
4915.30 0
4915.46 0
4915.62 1
4915.78 4
4915.94 7
4916.10 11
4916.27 14
4916.43 17
4916.59 19
4916.75 20
4916.91 20
4917.07 18
4917.23 15
4917.39 11
4917.55 6
4917.71 2
4917.87 0
4918.03 0
4918.20 0
4918.36 0
4918.52 0
4918.68 1
4918.84 4
4919.00 6
4919.16 6
4919.32 5
4919.48 4
4919.64 1
4919.80 0
4919.96 0
4920.12 0
4920.29 0
4920.45 0
4920.61 0
4920.77 0
4920.93 2
4921.09 4
4921.25 7
4921.41 9
4921.57 13
4921.73 17
4921.89 23
4922.06 30
4922.22 38
4922.38 44
4922.54 47
4922.70 48
4922.86 45
4923.02 39
4923.18 32
4923.34 23
4923.50 15
4923.66 8
4923.82 2
4923.99 0
4924.15 0
4924.31 0
4924.47 0
4924.63 0
4924.79 1
4924.95 3
4925.11 4
4925.27 4
4925.43 3
4925.59 1
4925.76 0
4925.92 0
4926.08 0
4926.24 2
4926.40 4
4926.56 7
4926.72 10
4926.88 12
4927.04 13
4927.20 13
4927.37 12
4927.53 11
4927.69 9
4927.85 6
4928.01 4
4928.17 2
4928.33 1
4928.49 1
4928.65 2
4928.81 5
4928.97 8
4929.14 12
4929.30 16
4929.46 18
4929.62 19
4929.78 19
4929.94 18
4930.10 17
4930.26 16
4930.42 16
4930.58 17
4930.75 20
4930.91 24
4931.07 29
4931.23 34
4931.39 37
4931.55 39
4931.71 38
4931.87 35
4932.03 31
4932.20 27
4932.36 25
4932.52 26
4932.68 29
4932.84 34
4933.00 40
4933.16 46
4933.32 50
4933.48 53
4933.64 53
4933.81 52
4933.97 51
4934.13 50
4934.29 50
4934.45 52
4934.61 55
4934.77 59
4934.93 64
4935.09 68
4935.26 70
4935.42 71
4935.58 71
4935.74 71
4935.90 70
4936.06 70
4936.22 71
4936.38 74
4936.54 79
4936.71 85
4936.87 91
4937.03 97
4937.19 102
4937.35 105
4937.51 105
4937.67 104
4937.83 100
4937.99 94
4938.16 88
4938.32 82
4938.48 75
4938.64 69
4938.80 64
4938.96 60
4939.12 57
4939.28 56
4939.44 56
4939.61 58
4939.77 61
4939.93 64
4940.09 67
4940.25 69
4940.41 70
4940.57 70
4940.73 68
4940.89 66
4941.06 64
4941.22 63
4941.38 63
4941.54 65
4941.70 68
4941.86 72
4942.02 77
4942.18 84
4942.35 90
4942.51 97
4942.67 104
4942.83 109
4942.99 112
4943.15 113
4943.31 112
4943.47 109
4943.64 103
4943.80 96
4943.96 88
4944.12 80
4944.28 73
4944.44 67
4944.60 63
4944.76 60
4944.93 59
4945.09 59
4945.25 58
4945.41 57
4945.57 55
4945.73 53
4945.89 51
4946.05 49
4946.22 49
4946.38 52
4946.54 57
4946.70 64
4946.86 71
4947.02 77
4947.18 82
4947.34 84
4947.51 84
4947.67 82
4947.83 79
4947.99 75
4948.15 73
4948.31 71
4948.47 71
4948.63 73
4948.80 75
4948.96 78
4949.12 79
4949.28 79
4949.44 77
4949.60 74
4949.76 69
4949.92 64
4950.09 59
4950.25 55
4950.41 53
4950.57 52
4950.73 53
4950.89 56
4951.05 59
4951.22 62
4951.38 64
4951.54 65
4951.70 65
4951.86 63
4952.02 60
4952.18 57
4952.35 54
4952.51 52
4952.67 51
4952.83 49
4952.99 49
4953.15 48
4953.31 49
4953.47 50
4953.64 52
4953.80 55
4953.96 59
4954.12 63
4954.28 67
4954.44 71
4954.60 73
4954.77 74
4954.93 73
4955.09 70
4955.25 63
4955.41 55
4955.57 43
4955.73 30
4955.90 17
4956.06 4
4956.22 0
4956.38 0
4956.54 0
4956.70 0
4956.86 0
4957.03 0
4957.19 0
4957.35 3
4957.51 11
4957.67 18
4957.83 21
4957.99 21
4958.16 19
4958.32 14
4958.48 9
4958.64 4
4958.80 1
4958.96 0
4959.12 1
4959.29 3
4959.45 7
4959.61 10
4959.77 14
4959.93 17
4960.09 19
4960.26 21
4960.42 23
4960.58 25
4960.74 28
4960.90 32
4961.06 37
4961.22 41
4961.39 44
4961.55 46
4961.71 46
4961.87 45
4962.03 42
4962.19 39
4962.35 37
4962.52 36
4962.68 36
4962.84 36
4963.00 36
4963.16 35
4963.32 32
4963.49 28
4963.65 23
4963.81 18
4963.97 13
4964.13 9
4964.29 8
4964.45 8
4964.62 11
4964.78 16
4964.94 21
4965.10 26
4965.26 30
4965.42 32
4965.59 33
4965.75 32
4965.91 30
4966.07 28
4966.23 25
4966.39 23
4966.56 22
4966.72 20
4966.88 19
4967.04 17
4967.20 16
4967.36 16
4967.52 16
4967.69 18
4967.85 21
4968.01 24
4968.17 28
4968.33 32
4968.49 37
4968.66 43
4968.82 49
4968.98 55
4969.14 61
4969.30 67
4969.46 71
4969.63 73
4969.79 74
4969.95 74
4970.11 73
4970.27 71
4970.43 69
4970.60 67
4970.76 65
4970.92 63
4971.08 62
4971.24 62
4971.40 65
4971.57 70
4971.73 77
4971.89 87
4972.05 98
4972.21 109
4972.37 117
4972.54 123
4972.70 127
4972.86 127
4973.02 125
4973.18 123
4973.34 120
4973.51 118
4973.67 117
4973.83 116
4973.99 115
4974.15 114
4974.31 112
4974.48 109
4974.64 106
4974.80 102
4974.96 98
4975.12 95
4975.29 92
4975.45 89
4975.61 87
4975.77 85
4975.93 84
4976.09 83
4976.26 83
4976.42 83
4976.58 85
4976.74 88
4976.90 93
4977.06 99
4977.23 105
4977.39 112
4977.55 119
4977.71 124
4977.87 128
4978.04 131
4978.20 133
4978.36 134
4978.52 135
4978.68 136
4978.84 138
4979.01 139
4979.17 141
4979.33 143
4979.49 145
4979.65 145
4979.81 145
4979.98 142
4980.14 137
4980.30 130
4980.46 121
4980.62 111
4980.79 101
4980.95 92
4981.11 84
4981.27 79
4981.43 74
4981.60 71
4981.76 69
4981.92 67
4982.08 66
4982.24 65
4982.40 65
4982.57 66
4982.73 68
4982.89 72
4983.05 78
4983.21 86
4983.38 95
4983.54 105
4983.70 115
4983.86 123
4984.02 130
4984.18 133
4984.35 134
4984.51 132
4984.67 129
4984.83 125
4984.99 122
4985.16 119
4985.32 118
4985.48 117
4985.64 116
4985.80 116
4985.97 115
4986.13 114
4986.29 115
4986.45 117
4986.61 122
4986.78 129
4986.94 137
4987.10 146
4987.26 153
4987.42 160
4987.58 165
4987.75 170
4987.91 176
4988.07 184
4988.23 196
4988.39 212
4988.56 232
4988.72 254
4988.88 279
4989.04 304
4989.20 328
4989.37 350
4989.53 370
4989.69 387
4989.85 402
4990.01 415
4990.18 428
4990.34 443
4990.50 459
4990.66 476
4990.82 495
4990.99 514
4991.15 532
4991.31 548
4991.47 562
4991.63 573
4991.80 583
4991.96 591
4992.12 597
4992.28 601
4992.44 602
4992.61 602
4992.77 599
4992.93 595
4993.09 590
4993.25 585
4993.42 581
4993.58 578
4993.74 574
4993.90 570
4994.06 565
4994.23 557
4994.39 546
4994.55 531
4994.71 512
4994.87 491
4995.04 469
4995.20 447
4995.36 427
4995.52 409
4995.69 394
4995.85 382
4996.01 371
4996.17 362
4996.33 354
4996.50 346
4996.66 338
[truncated: 723,275 more chars]
