# Supplementary material for: Methylobacterium Species Promoting Rice and Barley Growth and Interaction Specificity Revealed with Whole-Cell Matrix-Assisted Laser Desorption / Ionization-Time-of-Flight Mass Spectrometry (MALDI-TOF/MS) Analysis
Source: PLoS One. 2015 Jun 8;10(6):e0129509. doi: 10.1371/journal.pone.0129509 (PMC4460032; doi:10.1371/journal.pone.0129509)
Supplement: S3 Data — (ZIP) [file pone.0129509.s003.zip › Supplementary data 3 (ms from barley)/5a.txt]

780.52 0
780.58 0
780.65 0
780.71 0
780.77 0
780.84 0
780.90 0
780.97 0
781.03 0
781.09 0
781.16 0
781.22 0
781.29 0
781.35 0
781.41 0
781.48 0
781.54 0
781.61 0
781.67 0
781.73 0
781.80 0
781.86 0
781.93 0
781.99 0
782.05 0
782.12 0
782.18 0
782.25 0
782.31 0
782.38 0
782.44 0
782.50 0
782.57 0
782.63 0
782.70 0
782.76 0
782.82 0
782.89 0
782.95 0
783.02 0
783.08 0
783.14 0
783.21 0
783.27 0
783.34 0
783.40 0
783.47 0
783.53 0
783.59 0
783.66 0
783.72 0
783.79 0
783.85 0
783.91 0
783.98 0
784.04 0
784.11 0
784.17 0
784.24 0
784.30 0
784.36 0
784.43 0
784.49 0
784.56 0
784.62 0
784.68 0
784.75 0
784.81 0
784.88 0
784.94 0
785.01 0
785.07 0
785.13 0
785.20 0
785.26 0
785.33 0
785.39 0
785.45 0
785.52 0
785.58 0
785.65 0
785.71 0
785.78 0
785.84 0
785.90 0
785.97 0
786.03 0
786.10 0
786.16 0
786.23 0
786.29 0
786.35 0
786.42 0
786.48 0
786.55 0
786.61 0
786.68 0
786.74 0
786.80 0
786.87 0
786.93 0
787.00 0
787.06 0
787.13 0
787.19 0
787.25 0
787.32 0
787.38 0
787.45 0
787.51 0
787.58 0
787.64 0
787.70 0
787.77 0
787.83 0
787.90 0
787.96 0
788.03 0
788.09 0
788.15 0
788.22 0
788.28 0
788.35 0
788.41 0
788.48 0
788.54 0
788.61 0
788.67 0
788.73 0
788.80 0
788.86 0
788.93 0
788.99 0
789.06 0
789.12 0
789.18 0
789.25 0
789.31 0
789.38 0
789.44 0
789.51 0
789.57 0
789.64 0
789.70 0
789.76 0
789.83 0
789.89 0
789.96 0
790.02 0
790.09 0
790.15 0
790.21 0
790.28 0
790.34 0
790.41 0
790.47 0
790.54 0
790.60 0
790.67 0
790.73 0
790.79 0
790.86 0
790.92 0
790.99 0
791.05 0
791.12 0
791.18 0
791.25 0
791.31 0
791.37 0
791.44 0
791.50 0
791.57 0
791.63 0
791.70 0
791.76 0
791.83 0
791.89 0
791.96 0
792.02 0
792.08 0
792.15 0
792.21 0
792.28 0
792.34 0
792.41 0
792.47 0
792.54 0
792.60 0
792.66 0
792.73 0
792.79 0
792.86 0
792.92 0
792.99 0
793.05 0
793.12 0
793.18 0
793.25 0
793.31 0
793.37 0
793.44 0
793.50 0
793.57 0
793.63 0
793.70 0
793.76 0
793.83 0
793.89 0
793.96 0
794.02 0
794.08 0
794.15 0
794.21 0
794.28 0
794.34 0
794.41 0
794.47 0
794.54 0
794.60 0
794.67 0
794.73 0
794.80 0
794.86 0
794.92 0
794.99 0
795.05 0
795.12 0
795.18 0
795.25 0
795.31 0
795.38 0
795.44 0
795.51 0
795.57 0
795.64 0
795.70 0
795.76 0
795.83 0
795.89 0
795.96 0
796.02 0
796.09 0
796.15 0
796.22 0
796.28 0
796.35 0
796.41 0
796.48 0
796.54 0
796.61 0
796.67 0
796.73 0
796.80 0
796.86 0
796.93 0
796.99 0
797.06 0
797.12 0
797.19 0
797.25 0
797.32 0
797.38 0
797.45 0
797.51 0
797.58 0
797.64 0
797.71 0
797.77 0
797.83 0
797.90 0
797.96 0
798.03 0
798.09 0
798.16 0
798.22 0
798.29 0
798.35 0
798.42 0
798.48 0
798.55 0
798.61 0
798.68 0
798.74 0
798.81 0
798.87 0
798.94 0
799.00 0
799.06 0
799.13 0
799.19 0
799.26 0
799.32 0
799.39 0
799.45 0
799.52 0
799.58 0
799.65 0
799.71 0
799.78 0
799.84 0
799.91 0
799.97 0
800.04 0
800.10 0
800.17 0
800.23 0
800.30 0
800.36 0
800.43 0
800.49 0
800.56 0
800.62 0
800.69 0
800.75 0
800.81 0
800.88 0
800.94 0
801.01 0
801.07 0
801.14 0
801.20 0
801.27 0
801.33 0
801.40 0
801.46 0
801.53 0
801.59 0
801.66 0
801.72 0
801.79 0
801.85 0
801.92 0
801.98 0
802.05 0
802.11 0
802.18 0
802.24 0
802.31 0
802.37 0
802.44 0
802.50 0
802.57 0
802.63 0
802.70 0
802.76 0
802.83 0
802.89 0
802.96 0
803.02 0
803.09 0
803.15 0
803.22 0
803.28 0
803.35 0
803.41 0
803.48 0
803.54 0
803.61 0
803.67 0
803.74 0
803.80 0
803.87 0
803.93 0
804.00 0
804.06 0
804.13 0
804.19 0
804.26 0
804.32 0
804.39 0
804.45 0
804.52 0
804.58 0
804.65 0
804.71 0
804.78 0
804.84 0
804.91 0
804.97 0
805.04 0
805.10 0
805.17 0
805.23 0
805.30 0
805.36 0
805.43 0
805.49 0
805.56 0
805.62 0
805.69 0
805.75 0
805.82 0
805.88 0
805.95 0
806.01 0
806.08 0
806.14 0
806.21 0
806.27 0
806.34 0
806.40 0
806.47 0
806.53 0
806.60 0
806.66 0
806.73 0
806.79 0
806.86 0
806.92 0
806.99 0
807.05 0
807.12 0
807.18 0
807.25 0
807.31 0
807.38 0
807.44 0
807.51 0
807.57 0
807.64 0
807.70 0
807.77 0
807.83 0
807.90 0
807.96 0
808.03 0
808.09 0
808.16 0
808.22 0
808.29 0
808.36 0
808.42 0
808.49 0
808.55 0
808.62 0
808.68 0
808.75 0
808.81 0
808.88 0
808.94 0
809.01 0
809.07 0
809.14 0
809.20 0
809.27 0
809.33 0
809.40 0
809.46 0
809.53 0
809.59 0
809.66 0
809.72 0
809.79 0
809.85 0
809.92 0
809.98 0
810.05 0
810.12 0
810.18 0
810.25 0
810.31 0
810.38 0
810.44 0
810.51 0
810.57 0
810.64 0
810.70 0
810.77 0
810.83 0
810.90 0
810.96 0
811.03 0
811.09 0
811.16 0
811.22 0
811.29 0
811.36 0
811.42 0
811.49 0
811.55 0
811.62 0
811.68 0
811.75 0
811.81 0
811.88 0
811.94 0
812.01 0
812.07 0
812.14 0
812.20 0
812.27 0
812.33 0
812.40 0
812.47 0
812.53 0
812.60 0
812.66 0
812.73 0
812.79 0
812.86 0
812.92 0
812.99 0
813.05 0
813.12 0
813.18 0
813.25 0
813.31 0
813.38 0
813.45 0
813.51 0
813.58 0
813.64 0
813.71 0
813.77 0
813.84 0
813.90 0
813.97 0
814.03 0
814.10 0
814.16 0
814.23 0
814.30 0
814.36 0
814.43 0
814.49 0
814.56 0
814.62 0
814.69 0
814.75 0
814.82 0
814.88 0
814.95 0
815.01 0
815.08 0
815.15 0
815.21 0
815.28 0
815.34 0
815.41 0
815.47 0
815.54 0
815.60 0
815.67 0
815.73 0
815.80 0
815.87 0
815.93 0
816.00 0
816.06 0
816.13 0
816.19 0
816.26 0
816.32 0
816.39 0
816.45 0
816.52 0
816.59 0
816.65 0
816.72 0
816.78 0
816.85 0
816.91 0
816.98 0
817.04 0
817.11 0
817.18 0
817.24 0
817.31 0
817.37 0
817.44 0
817.50 0
817.57 0
817.63 0
817.70 0
817.76 0
817.83 0
817.90 0
817.96 0
818.03 0
818.09 0
818.16 0
818.22 0
818.29 0
818.35 0
818.42 0
818.49 0
818.55 0
818.62 0
818.68 0
818.75 0
818.81 0
818.88 0
818.94 0
819.01 0
819.08 0
819.14 0
819.21 0
819.27 0
819.34 0
819.40 0
819.47 0
819.54 0
819.60 0
819.67 0
819.73 0
819.80 0
819.86 0
819.93 0
819.99 0
820.06 0
820.13 0
820.19 0
820.26 0
820.32 0
820.39 0
820.45 0
820.52 0
820.59 0
820.65 0
820.72 0
820.78 0
820.85 0
820.91 0
820.98 0
821.04 0
821.11 0
821.18 0
821.24 0
821.31 0
821.37 0
821.44 0
821.50 0
821.57 0
821.64 0
821.70 0
821.77 0
821.83 0
821.90 0
821.96 0
822.03 0
822.10 0
822.16 0
822.23 0
822.29 0
822.36 0
822.42 0
822.49 0
822.56 0
822.62 0
822.69 0
822.75 0
822.82 0
822.88 0
822.95 0
823.02 0
823.08 0
823.15 0
823.21 0
823.28 0
823.34 0
823.41 0
823.48 0
823.54 0
823.61 0
823.67 0
823.74 0
823.81 0
823.87 0
823.94 0
824.00 0
824.07 0
824.13 0
824.20 0
824.27 0
824.33 0
824.40 0
824.46 0
824.53 0
824.59 0
824.66 0
824.73 0
824.79 0
824.86 0
824.92 0
824.99 0
825.06 0
825.12 0
825.19 0
825.25 0
825.32 0
825.38 0
825.45 0
825.52 0
825.58 0
825.65 0
825.71 0
825.78 0
825.85 0
825.91 0
825.98 0
826.04 0
826.11 0
826.17 0
826.24 0
826.31 0
826.37 0
826.44 0
826.50 0
826.57 0
826.64 0
826.70 0
826.77 0
826.83 0
826.90 0
826.97 0
827.03 0
827.10 0
827.16 0
827.23 0
827.29 0
827.36 0
827.43 0
827.49 0
827.56 0
827.62 0
827.69 0
827.76 0
827.82 0
827.89 0
827.95 0
828.02 0
828.09 0
828.15 0
828.22 0
828.28 0
828.35 0
828.42 0
828.48 0
828.55 0
828.61 0
828.68 0
828.75 0
828.81 0
828.88 0
828.94 0
829.01 0
829.08 0
829.14 0
829.21 0
829.27 0
829.34 0
829.41 0
829.47 0
829.54 0
829.60 0
829.67 0
829.74 0
829.80 0
829.87 0
829.93 0
830.00 0
830.07 0
830.13 0
830.20 0
830.26 0
830.33 0
830.40 0
830.46 0
830.53 0
830.59 0
830.66 0
830.73 0
830.79 0
830.86 0
830.92 0
830.99 0
831.06 0
831.12 0
831.19 0
831.25 0
831.32 0
831.39 0
831.45 0
831.52 0
831.58 0
831.65 0
831.72 0
831.78 0
831.85 0
831.92 0
831.98 0
832.05 0
832.11 0
832.18 0
832.25 0
832.31 0
832.38 0
832.44 0
832.51 0
832.58 0
832.64 0
832.71 0
832.77 0
832.84 0
832.91 0
832.97 0
833.04 0
833.11 0
833.17 0
833.24 0
833.30 0
833.37 0
833.44 0
833.50 0
833.57 0
833.63 0
833.70 0
833.77 0
833.83 0
833.90 0
833.97 0
834.03 0
834.10 0
834.16 0
834.23 0
834.30 0
834.36 0
834.43 0
834.50 0
834.56 0
834.63 0
834.69 0
834.76 0
834.83 0
834.89 0
834.96 0
835.02 0
835.09 0
835.16 0
835.22 0
835.29 0
835.36 0
835.42 0
835.49 0
835.55 0
835.62 0
835.69 0
835.75 0
835.82 0
835.89 0
835.95 0
836.02 0
836.08 0
836.15 0
836.22 0
836.28 0
836.35 0
836.42 0
836.48 0
836.55 0
836.61 0
836.68 0
836.75 0
836.81 0
836.88 0
836.95 0
837.01 0
837.08 0
837.15 0
837.21 0
837.28 0
837.34 0
837.41 0
837.48 0
837.54 0
837.61 0
837.68 0
837.74 0
837.81 0
837.87 0
837.94 0
838.01 0
838.07 0
838.14 0
838.21 0
838.27 0
838.34 0
838.41 0
838.47 0
838.54 0
838.60 0
838.67 0
838.74 0
838.80 0
838.87 0
838.94 0
839.00 0
839.07 0
839.14 0
839.20 0
839.27 0
839.33 0
839.40 0
839.47 0
839.53 0
839.60 0
839.67 0
839.73 0
839.80 0
839.87 0
839.93 0
840.00 0
840.07 0
840.13 0
840.20 0
840.26 0
840.33 0
840.40 0
840.46 0
840.53 0
840.60 0
840.66 0
840.73 0
840.80 0
840.86 0
840.93 0
841.00 0
841.06 0
841.13 0
841.19 0
841.26 0
841.33 0
841.39 0
841.46 0
841.53 0
841.59 0
841.66 0
841.73 0
841.79 0
841.86 0
841.93 0
841.99 0
842.06 0
842.13 0
842.19 0
842.26 0
842.33 0
842.39 0
842.46 0
842.52 0
842.59 0
842.66 0
842.72 0
842.79 0
842.86 0
842.92 0
842.99 0
843.06 0
843.12 0
843.19 0
843.26 0
843.32 0
843.39 0
843.46 0
843.52 0
843.59 0
843.66 0
843.72 0
843.79 0
843.86 0
843.92 0
843.99 0
844.06 0
844.12 0
844.19 0
844.25 0
844.32 0
844.39 0
844.45 0
844.52 0
844.59 0
844.65 0
844.72 0
844.79 0
844.85 0
844.92 0
844.99 0
845.05 0
845.12 0
845.19 0
845.25 0
845.32 0
845.39 0
845.45 0
845.52 0
845.59 0
845.65 0
845.72 0
845.79 0
845.85 0
845.92 0
845.99 0
846.05 0
846.12 0
846.19 0
846.25 0
846.32 0
846.39 0
846.45 0
846.52 0
846.59 0
846.65 0
846.72 0
846.79 0
846.85 0
846.92 0
846.99 0
847.05 0
847.12 0
847.19 0
847.25 0
847.32 0
847.39 0
847.45 0
847.52 0
847.59 0
847.65 0
847.72 0
847.79 0
847.85 0
847.92 0
847.99 0
848.05 0
848.12 0
848.19 0
848.25 0
848.32 0
848.39 0
848.46 0
848.52 0
848.59 0
848.66 0
848.72 0
848.79 0
848.86 0
848.92 0
848.99 0
849.06 0
849.12 0
849.19 0
849.26 0
849.32 0
849.39 0
849.46 0
849.52 0
849.59 0
849.66 0
849.72 0
849.79 0
849.86 0
849.92 0
849.99 0
850.06 0
850.12 0
850.19 0
850.26 0
850.33 0
850.39 0
850.46 0
850.53 0
850.59 0
850.66 0
850.73 0
850.79 0
850.86 0
850.93 0
850.99 0
851.06 0
851.13 0
851.19 0
851.26 0
851.33 0
851.39 0
851.46 0
851.53 0
851.60 0
851.66 0
851.73 0
851.80 0
851.86 0
851.93 0
852.00 0
852.06 0
852.13 0
852.20 0
852.26 0
852.33 0
852.40 0
852.46 0
852.53 0
852.60 0
852.67 0
852.73 0
852.80 0
852.87 0
852.93 0
853.00 0
853.07 0
853.13 0
853.20 0
853.27 0
853.34 0
853.40 0
853.47 0
853.54 0
853.60 0
853.67 0
853.74 0
853.80 0
853.87 0
853.94 0
854.00 0
854.07 0
854.14 0
854.21 0
854.27 0
854.34 0
854.41 0
854.47 0
854.54 0
854.61 0
854.67 0
854.74 0
854.81 0
854.88 0
854.94 0
855.01 0
855.08 0
855.14 0
855.21 0
855.28 0
855.34 0
855.41 0
855.48 0
855.55 0
855.61 0
855.68 0
855.75 0
855.81 0
855.88 0
855.95 0
856.01 0
856.08 0
856.15 0
856.22 0
856.28 0
856.35 0
856.42 0
856.48 0
856.55 0
856.62 0
856.69 0
856.75 0
856.82 0
856.89 0
856.95 0
857.02 0
857.09 0
857.16 0
857.22 0
857.29 0
857.36 0
857.42 0
857.49 0
857.56 0
857.62 0
857.69 0
857.76 0
857.83 0
857.89 0
857.96 0
858.03 0
858.09 0
858.16 0
858.23 0
858.30 0
858.36 0
858.43 0
858.50 0
858.56 0
858.63 0
858.70 0
858.77 0
858.83 0
858.90 0
858.97 0
859.03 0
859.10 0
859.17 0
859.24 0
859.30 0
859.37 0
859.44 0
859.50 0
859.57 0
859.64 0
859.71 0
859.77 0
859.84 0
859.91 0
859.98 0
860.04 0
860.11 0
860.18 0
860.24 0
860.31 0
860.38 0
860.45 0
860.51 0
860.58 0
860.65 0
860.71 0
860.78 0
860.85 0
860.92 0
860.98 0
861.05 0
861.12 0
861.19 0
861.25 0
861.32 0
861.39 0
861.45 0
861.52 0
861.59 0
861.66 0
861.72 0
861.79 0
861.86 0
861.93 0
861.99 0
862.06 0
862.13 0
862.19 0
862.26 0
862.33 0
862.40 0
862.46 0
862.53 0
862.60 0
862.67 0
862.73 0
862.80 0
862.87 0
862.93 0
863.00 0
863.07 0
863.14 0
863.20 0
863.27 0
863.34 0
863.41 0
863.47 0
863.54 0
863.61 0
863.68 0
863.74 0
863.81 0
863.88 0
863.94 0
864.01 0
864.08 0
864.15 0
864.21 0
864.28 0
864.35 0
864.42 0
864.48 0
864.55 0
864.62 0
864.69 0
864.75 0
864.82 0
864.89 0
864.96 0
865.02 0
865.09 0
865.16 0
865.23 0
865.29 0
865.36 0
865.43 0
865.49 0
865.56 0
865.63 0
865.70 0
865.76 0
865.83 0
865.90 0
865.97 0
866.03 0
866.10 0
866.17 0
866.24 0
866.30 0
866.37 0
866.44 0
866.51 0
866.57 0
866.64 0
866.71 0
866.78 0
866.84 0
866.91 0
866.98 0
867.05 0
867.11 0
867.18 0
867.25 0
867.32 0
867.38 0
867.45 0
867.52 0
867.59 0
867.65 0
867.72 0
867.79 0
867.86 0
867.92 0
867.99 0
868.06 0
868.13 0
868.19 0
868.26 0
868.33 0
868.40 0
868.46 0
868.53 0
868.60 0
868.67 0
868.73 0
868.80 0
868.87 0
868.94 0
869.00 0
869.07 0
869.14 0
869.21 0
869.27 0
869.34 0
869.41 0
869.48 0
869.54 0
869.61 0
869.68 0
869.75 0
869.82 0
869.88 0
869.95 0
870.02 0
870.09 0
870.15 0
870.22 0
870.29 0
870.36 0
870.42 0
870.49 0
870.56 0
870.63 0
870.69 0
870.76 0
870.83 0
870.90 0
870.96 0
871.03 0
871.10 0
871.17 0
871.24 0
871.30 0
871.37 0
871.44 0
871.51 0
871.57 0
871.64 0
871.71 0
871.78 0
871.84 0
871.91 0
871.98 0
872.05 0
872.11 0
872.18 0
872.25 0
872.32 0
872.39 0
872.45 0
872.52 0
872.59 0
872.66 0
872.72 0
872.79 0
872.86 0
872.93 0
872.99 0
873.06 0
873.13 0
873.20 0
873.27 0
873.33 0
873.40 0
873.47 0
873.54 0
873.60 0
873.67 0
873.74 0
873.81 0
873.88 0
873.94 0
874.01 0
874.08 0
874.15 0
874.21 0
874.28 0
874.35 0
874.42 0
874.48 0
874.55 0
874.62 0
874.69 0
874.76 0
874.82 0
874.89 0
874.96 0
875.03 0
875.09 0
875.16 0
875.23 0
875.30 0
875.37 0
875.43 0
875.50 0
875.57 0
875.64 0
875.71 0
875.77 0
875.84 0
875.91 0
875.98 0
876.04 0
876.11 0
876.18 0
876.25 0
876.32 0
876.38 0
876.45 0
876.52 0
876.59 0
876.65 0
876.72 0
876.79 0
876.86 0
876.93 0
876.99 0
877.06 0
877.13 0
877.20 0
877.27 0
877.33 0
877.40 0
877.47 0
877.54 0
877.61 0
877.67 0
877.74 0
877.81 0
877.88 0
877.94 0
878.01 0
878.08 0
878.15 0
878.22 0
878.28 0
878.35 0
878.42 0
878.49 0
878.56 0
878.62 0
878.69 0
878.76 0
878.83 0
878.90 0
878.96 0
879.03 0
879.10 0
879.17 0
879.24 0
879.30 0
879.37 0
879.44 0
879.51 0
879.58 0
879.64 0
879.71 0
879.78 0
879.85 0
879.91 0
879.98 0
880.05 0
880.12 0
880.19 0
880.25 0
880.32 0
880.39 0
880.46 0
880.53 0
880.59 0
880.66 0
880.73 0
880.80 0
880.87 0
880.93 0
881.00 0
881.07 0
881.14 0
881.21 0
881.27 0
881.34 0
881.41 0
881.48 0
881.55 0
881.62 0
881.68 0
881.75 0
881.82 0
881.89 0
881.96 0
882.02 0
882.09 0
882.16 0
882.23 0
882.30 0
882.36 0
882.43 0
882.50 0
882.57 0
882.64 0
882.70 0
882.77 0
882.84 0
882.91 0
882.98 0
883.04 0
883.11 0
883.18 0
883.25 0
883.32 0
883.39 0
883.45 0
883.52 0
883.59 0
883.66 0
883.73 0
883.79 0
883.86 0
883.93 0
884.00 0
884.07 0
884.13 0
884.20 0
884.27 0
884.34 0
884.41 0
884.48 0
884.54 0
884.61 0
884.68 0
884.75 0
884.82 0
884.88 0
884.95 0
885.02 0
885.09 0
885.16 0
885.23 0
885.29 0
885.36 0
885.43 0
885.50 0
885.57 0
885.63 0
885.70 0
885.77 0
885.84 0
885.91 0
885.98 0
886.04 0
886.11 0
886.18 0
886.25 0
886.32 0
886.38 0
886.45 0
886.52 0
886.59 0
886.66 0
886.73 0
886.79 0
886.86 0
886.93 0
887.00 0
887.07 0
887.14 0
887.20 0
887.27 0
887.34 0
887.41 0
887.48 0
887.55 0
887.61 0
887.68 0
887.75 0
887.82 0
887.89 0
887.95 0
888.02 0
888.09 0
888.16 0
888.23 0
888.30 0
888.36 0
888.43 0
888.50 0
888.57 0
888.64 0
888.71 0
888.77 0
888.84 0
888.91 0
888.98 0
889.05 0
889.12 0
889.18 0
889.25 0
889.32 0
889.39 0
889.46 0
889.53 0
889.59 0
889.66 0
889.73 0
889.80 0
889.87 0
889.94 0
890.00 0
890.07 0
890.14 0
890.21 0
890.28 0
890.35 0
890.41 0
890.48 0
890.55 0
890.62 0
890.69 0
890.76 0
890.83 0
890.89 0
890.96 0
891.03 0
891.10 0
891.17 0
891.24 0
891.30 0
891.37 0
891.44 0
891.51 0
891.58 0
891.65 0
891.71 0
891.78 0
891.85 0
891.92 0
891.99 0
892.06 0
892.13 0
892.19 0
892.26 0
892.33 0
892.40 0
892.47 0
892.54 0
892.60 0
892.67 0
892.74 0
892.81 0
892.88 0
892.95 0
893.02 0
893.08 0
893.15 0
893.22 0
893.29 0
893.36 0
893.43 0
893.49 0
893.56 0
893.63 0
893.70 0
893.77 0
893.84 0
893.91 0
893.97 0
894.04 0
894.11 0
894.18 0
894.25 0
894.32 0
894.39 0
894.45 0
894.52 0
894.59 0
894.66 0
894.73 0
894.80 0
894.87 0
894.93 0
895.00 0
895.07 0
895.14 0
895.21 0
895.28 0
895.35 0
895.41 0
895.48 0
895.55 0
895.62 0
895.69 0
895.76 0
895.83 0
895.89 0
895.96 0
896.03 0
896.10 0
896.17 0
896.24 0
896.31 0
896.37 0
896.44 0
896.51 0
896.58 0
896.65 0
896.72 0
896.79 0
896.85 0
896.92 0
896.99 0
897.06 0
897.13 0
897.20 0
897.27 0
897.33 0
897.40 0
897.47 0
897.54 0
897.61 0
897.68 0
897.75 0
897.82 0
897.88 0
897.95 0
898.02 0
898.09 0
898.16 0
898.23 0
898.30 0
898.36 0
898.43 0
898.50 0
898.57 0
898.64 0
898.71 0
898.78 0
898.85 0
898.91 0
898.98 0
899.05 0
899.12 0
899.19 0
899.26 0
899.33 0
899.40 0
899.46 0
899.53 0
899.60 0
899.67 0
899.74 0
899.81 0
899.88 0
899.95 0
900.01 0
900.08 0
900.15 0
900.22 0
900.29 0
900.36 0
900.43 0
900.50 0
900.56 0
900.63 0
900.70 0
900.77 0
900.84 0
900.91 0
900.98 0
901.05 0
901.11 0
901.18 0
901.25 0
901.32 0
901.39 0
901.46 0
901.53 0
901.60 0
901.67 0
901.73 0
901.80 0
901.87 0
901.94 0
902.01 0
902.08 0
902.15 0
902.22 0
902.28 0
902.35 0
902.42 0
902.49 0
902.56 0
902.63 0
902.70 0
902.77 0
902.84 0
902.90 0
902.97 0
903.04 0
903.11 0
903.18 0
903.25 0
903.32 0
903.39 0
903.46 0
903.52 0
903.59 0
903.66 0
903.73 0
903.80 0
903.87 0
903.94 0
904.01 0
904.08 0
904.14 0
904.21 0
904.28 0
904.35 0
904.42 0
904.49 0
904.56 0
904.63 0
904.70 0
904.76 0
904.83 0
904.90 0
904.97 0
905.04 0
905.11 0
905.18 0
905.25 0
905.32 0
905.38 0
905.45 0
905.52 0
905.59 0
905.66 0
905.73 0
905.80 0
905.87 0
905.94 0
906.01 0
906.07 0
906.14 0
906.21 0
906.28 0
906.35 0
906.42 0
906.49 0
906.56 0
906.63 0
906.70 0
906.76 0
906.83 0
906.90 0
906.97 0
907.04 0
907.11 0
907.18 0
907.25 0
907.32 0
907.39 0
907.45 0
907.52 0
907.59 0
907.66 0
907.73 0
907.80 0
907.87 0
907.94 0
908.01 0
908.08 0
908.15 0
908.21 0
908.28 0
908.35 0
908.42 0
908.49 0
908.56 0
908.63 0
908.70 0
908.77 0
908.84 0
908.91 0
908.97 0
909.04 0
909.11 0
909.18 0
909.25 0
909.32 0
909.39 0
909.46 0
909.53 0
909.60 0
909.67 0
909.73 0
909.80 0
909.87 0
909.94 0
910.01 0
910.08 0
910.15 0
910.22 0
910.29 0
910.36 0
910.43 0
910.49 0
910.56 0
910.63 0
910.70 0
910.77 0
910.84 0
910.91 0
910.98 0
911.05 0
911.12 0
911.19 0
911.26 0
911.32 0
911.39 0
911.46 0
911.53 0
911.60 0
911.67 0
911.74 0
911.81 0
911.88 0
911.95 0
912.02 0
912.09 0
912.16 0
912.22 0
912.29 0
912.36 0
912.43 0
912.50 0
912.57 0
912.64 0
912.71 0
912.78 0
912.85 0
912.92 0
912.99 0
913.06 0
913.12 0
913.19 0
913.26 0
913.33 0
913.40 0
913.47 0
913.54 0
913.61 0
913.68 0
913.75 0
913.82 0
913.89 0
913.96 0
914.02 0
914.09 0
914.16 0
914.23 0
914.30 0
914.37 0
914.44 0
914.51 0
914.58 0
914.65 0
914.72 0
914.79 0
914.86 0
914.93 0
915.00 0
915.06 0
915.13 0
915.20 0
915.27 0
915.34 0
915.41 0
915.48 0
915.55 0
915.62 0
915.69 0
915.76 0
915.83 0
915.90 0
915.97 0
916.04 0
916.10 0
916.17 0
916.24 0
916.31 0
916.38 0
916.45 0
916.52 0
916.59 0
916.66 0
916.73 0
916.80 0
916.87 0
916.94 0
917.01 0
917.08 0
917.15 0
917.21 0
917.28 0
917.35 0
917.42 0
917.49 0
917.56 0
917.63 0
917.70 0
917.77 0
917.84 0
917.91 0
917.98 0
918.05 0
918.12 0
918.19 0
918.26 0
918.33 0
918.40 0
918.46 0
918.53 0
918.60 0
918.67 0
918.74 0
918.81 0
918.88 0
918.95 0
919.02 0
919.09 0
919.16 0
919.23 0
919.30 0
919.37 0
919.44 0
919.51 0
919.58 0
919.65 0
919.72 0
919.78 0
919.85 0
919.92 0
919.99 0
920.06 0
920.13 0
920.20 0
920.27 0
920.34 0
920.41 0
920.48 0
920.55 0
920.62 0
920.69 0
920.76 0
920.83 0
920.90 0
920.97 0
921.04 0
921.11 0
921.18 0
921.24 0
921.31 0
921.38 0
921.45 0
921.52 0
921.59 0
921.66 0
921.73 0
921.80 0
921.87 0
921.94 0
922.01 0
922.08 0
922.15 0
922.22 0
922.29 0
922.36 0
922.43 0
922.50 0
922.57 0
922.64 0
922.71 0
922.78 0
922.85 0
922.91 0
922.98 0
923.05 0
923.12 0
923.19 0
923.26 0
923.33 0
923.40 0
923.47 0
923.54 0
923.61 0
923.68 0
923.75 0
923.82 0
923.89 0
923.96 0
924.03 0
924.10 0
924.17 0
924.24 0
924.31 0
924.38 0
924.45 0
924.52 0
924.59 0
924.66 0
924.73 0
924.80 0
924.87 0
924.93 0
925.00 0
925.07 0
925.14 0
925.21 0
925.28 0
925.35 0
925.42 0
925.49 0
925.56 0
925.63 0
925.70 0
925.77 0
925.84 0
925.91 0
925.98 0
926.05 0
926.12 0
926.19 0
926.26 0
926.33 0
926.40 0
926.47 0
926.54 0
926.61 0
926.68 0
926.75 0
926.82 0
926.89 0
926.96 0
927.03 0
927.10 0
927.17 0
927.24 0
927.31 0
927.38 0
927.45 0
927.52 0
927.59 0
927.66 0
927.72 0
927.79 0
927.86 0
927.93 0
928.00 0
928.07 0
928.14 0
928.21 0
928.28 0
928.35 0
928.42 0
928.49 0
928.56 0
928.63 0
928.70 0
928.77 0
928.84 0
928.91 0
928.98 0
929.05 0
929.12 0
929.19 0
929.26 0
929.33 0
929.40 0
929.47 0
929.54 0
929.61 0
929.68 0
929.75 0
929.82 0
929.89 0
929.96 0
930.03 0
930.10 0
930.17 0
930.24 0
930.31 0
930.38 0
930.45 0
930.52 0
930.59 0
930.66 0
930.73 0
930.80 0
930.87 0
930.94 0
931.01 0
931.08 0
931.15 0
931.22 0
931.29 0
931.36 0
931.43 0
931.50 0
931.57 0
931.64 0
931.71 0
931.78 0
931.85 0
931.92 0
931.99 0
932.06 0
932.13 0
932.20 0
932.27 0
932.34 0
932.41 0
932.48 0
932.55 0
932.62 0
932.69 0
932.76 0
932.83 0
932.90 0
932.97 0
933.04 0
933.11 0
933.18 0
933.25 0
933.32 0
933.39 0
933.46 0
933.53 0
933.60 0
933.67 0
933.74 0
933.81 0
933.88 0
933.95 0
934.02 0
934.09 0
934.16 0
934.23 0
934.30 0
934.37 0
934.44 0
934.51 0
934.58 0
934.65 0
934.72 0
934.79 0
934.86 0
934.93 0
935.00 0
935.07 0
935.14 0
935.21 0
935.28 0
935.35 0
935.42 0
935.49 0
935.56 0
935.63 0
935.70 0
935.77 0
935.84 0
935.91 0
935.98 0
936.05 0
936.12 0
936.19 0
936.26 0
936.33 0
936.40 0
936.47 0
936.54 0
936.61 0
936.68 0
936.75 0
936.82 0
936.89 0
936.96 0
937.03 0
937.10 0
937.17 0
937.24 0
937.31 0
937.38 0
937.45 0
937.52 0
937.59 0
937.66 0
937.73 0
937.80 0
937.87 0
937.94 0
938.01 0
938.08 0
938.15 0
938.22 0
938.30 0
938.37 0
938.44 0
938.51 0
938.58 0
938.65 0
938.72 0
938.79 0
938.86 0
938.93 0
939.00 0
939.07 0
939.14 0
939.21 0
939.28 0
939.35 0
939.42 0
939.49 0
939.56 0
939.63 0
939.70 0
939.77 0
939.84 0
939.91 0
939.98 0
940.05 0
940.12 0
940.19 0
940.26 0
940.33 0
940.40 0
940.47 0
940.54 0
940.61 0
940.68 0
940.75 0
940.82 0
940.89 0
940.96 0
941.03 0
941.11 0
941.18 0
941.25 0
941.32 0
941.39 0
941.46 0
941.53 0
941.60 0
941.67 0
941.74 0
941.81 0
941.88 0
941.95 0
942.02 0
942.09 0
942.16 0
942.23 0
942.30 0
942.37 0
942.44 0
942.51 0
942.58 0
942.65 0
942.72 0
942.79 0
942.86 0
942.93 0
943.00 0
943.07 0
943.15 0
943.22 0
943.29 0
943.36 0
943.43 0
943.50 0
943.57 0
943.64 0
943.71 0
943.78 0
943.85 0
943.92 0
943.99 0
944.06 0
944.13 0
944.20 0
944.27 0
944.34 0
944.41 0
944.48 0
944.55 0
944.62 0
944.69 0
944.76 0
944.83 0
944.91 0
944.98 0
945.05 0
945.12 0
945.19 0
945.26 0
945.33 0
945.40 0
945.47 0
945.54 0
945.61 0
945.68 0
945.75 0
945.82 0
945.89 0
945.96 0
946.03 0
946.10 0
946.17 0
946.24 0
946.31 0
946.39 0
946.46 0
946.53 0
946.60 0
946.67 0
946.74 0
946.81 0
946.88 0
946.95 0
947.02 0
947.09 0
947.16 0
947.23 0
947.30 0
947.37 0
947.44 0
947.51 0
947.58 0
947.65 0
947.73 0
947.80 0
947.87 0
947.94 0
948.01 0
948.08 0
948.15 0
948.22 0
948.29 0
948.36 0
948.43 0
948.50 0
948.57 0
948.64 0
948.71 0
948.78 0
948.85 0
948.93 0
949.00 0
949.07 0
949.14 0
949.21 0
949.28 0
949.35 0
949.42 0
949.49 0
949.56 0
949.63 0
949.70 0
949.77 0
949.84 0
949.91 0
949.98 0
950.05 0
950.13 0
950.20 0
950.27 0
950.34 0
950.41 0
950.48 0
950.55 0
950.62 0
950.69 0
950.76 0
950.83 0
950.90 0
950.97 0
951.04 0
951.11 0
951.19 0
951.26 0
951.33 0
951.40 0
951.47 0
951.54 0
951.61 0
951.68 0
951.75 0
951.82 0
951.89 0
951.96 0
952.03 0
952.10 0
952.18 0
952.25 0
952.32 0
952.39 0
952.46 0
952.53 0
952.60 0
952.67 0
952.74 0
952.81 0
952.88 0
952.95 0
953.02 0
953.09 0
953.17 0
953.24 0
953.31 0
953.38 0
953.45 0
953.52 0
953.59 0
953.66 0
953.73 0
953.80 0
953.87 0
953.94 0
954.01 0
954.09 0
954.16 0
954.23 0
954.30 0
954.37 0
954.44 0
954.51 0
954.58 0
954.65 0
954.72 0
954.79 0
954.86 0
954.94 0
955.01 0
955.08 0
955.15 0
955.22 0
955.29 0
955.36 0
955.43 0
955.50 0
955.57 0
955.64 0
955.71 0
955.79 0
955.86 0
955.93 0
956.00 0
956.07 0
956.14 0
956.21 0
956.28 0
956.35 0
956.42 0
956.49 0
956.56 0
956.64 0
956.71 0
956.78 0
956.85 0
956.92 0
956.99 0
957.06 0
957.13 0
957.20 0
957.27 0
957.34 0
957.42 0
957.49 0
957.56 0
957.63 0
957.70 0
957.77 0
957.84 0
957.91 0
957.98 0
958.05 0
958.12 0
958.20 0
958.27 0
958.34 0
958.41 0
958.48 0
958.55 0
958.62 0
958.69 0
958.76 0
958.83 0
958.91 0
958.98 0
959.05 0
959.12 0
959.19 0
959.26 0
959.33 0
959.40 0
959.47 0
959.54 0
959.61 0
959.69 0
959.76 0
959.83 0
959.90 0
959.97 0
960.04 0
960.11 0
960.18 0
960.25 0
960.32 0
960.40 0
960.47 0
960.54 0
960.61 0
960.68 0
960.75 0
960.82 0
960.89 0
960.96 0
961.04 0
961.11 0
961.18 0
961.25 0
961.32 0
961.39 0
961.46 0
961.53 0
961.60 0
961.67 0
961.75 0
961.82 0
961.89 0
961.96 0
962.03 0
962.10 0
962.17 0
962.24 0
962.31 0
962.39 0
962.46 0
962.53 0
962.60 0
962.67 0
962.74 0
962.81 0
962.88 0
962.95 0
963.03 0
963.10 0
963.17 0
963.24 0
963.31 0
963.38 0
963.45 0
963.52 0
963.59 0
963.67 0
963.74 0
963.81 0
963.88 0
963.95 0
964.02 0
964.09 0
964.16 0
964.23 0
964.31 0
964.38 0
964.45 0
964.52 0
964.59 0
964.66 0
964.73 0
964.80 0
964.88 0
964.95 0
965.02 0
965.09 0
965.16 0
965.23 0
965.30 0
965.37 0
965.45 0
965.52 0
965.59 0
965.66 0
965.73 0
965.80 0
965.87 0
965.94 0
966.01 0
966.09 0
966.16 0
966.23 0
966.30 0
966.37 0
966.44 0
966.51 0
966.58 0
966.66 0
966.73 0
966.80 0
966.87 0
966.94 0
967.01 0
967.08 0
967.15 0
967.23 0
967.30 0
967.37 0
967.44 0
967.51 0
967.58 0
967.65 0
967.73 0
967.80 0
967.87 0
967.94 0
968.01 0
968.08 0
968.15 0
968.22 0
968.30 0
968.37 0
968.44 0
968.51 0
968.58 0
968.65 0
968.72 0
968.79 0
968.87 0
968.94 0
969.01 0
969.08 0
969.15 0
969.22 0
969.29 0
969.37 0
969.44 0
969.51 0
969.58 0
969.65 0
969.72 0
969.79 0
969.87 0
969.94 0
970.01 0
970.08 0
970.15 0
970.22 0
970.29 0
970.36 0
970.44 0
970.51 0
970.58 0
970.65 0
970.72 0
970.79 0
970.86 0
970.94 0
971.01 0
971.08 0
971.15 0
971.22 0
971.29 0
971.36 0
971.44 0
971.51 0
971.58 0
971.65 0
971.72 0
971.79 0
971.86 0
971.94 0
972.01 0
972.08 0
972.15 0
972.22 0
972.29 0
972.36 0
972.44 0
972.51 0
972.58 0
972.65 0
972.72 0
972.79 0
972.86 0
972.94 0
973.01 0
973.08 0
973.15 0
973.22 0
973.29 0
973.37 0
973.44 0
973.51 0
973.58 0
973.65 0
973.72 0
973.79 0
973.87 0
973.94 0
974.01 0
974.08 0
974.15 0
974.22 0
974.30 0
974.37 0
974.44 0
974.51 0
974.58 0
974.65 0
974.72 0
974.80 0
974.87 0
974.94 0
975.01 0
975.08 0
975.15 0
975.23 0
975.30 0
975.37 0
975.44 0
975.51 0
975.58 0
975.65 0
975.73 0
975.80 0
975.87 0
975.94 0
976.01 0
976.08 0
976.16 0
976.23 0
976.30 0
976.37 0
976.44 0
976.51 0
976.59 0
976.66 0
976.73 0
976.80 0
976.87 0
976.94 0
977.02 0
977.09 0
977.16 0
977.23 0
977.30 0
977.37 0
977.45 0
977.52 0
977.59 0
977.66 0
977.73 0
977.80 0
977.88 0
977.95 0
978.02 0
978.09 0
978.16 0
978.23 0
978.31 0
978.38 0
978.45 0
978.52 0
978.59 0
978.66 0
978.74 0
978.81 0
978.88 0
978.95 0
979.02 0
979.09 0
979.17 0
979.24 0
979.31 0
979.38 0
979.45 0
979.52 0
979.60 0
979.67 0
979.74 0
979.81 0
979.88 0
979.95 0
980.03 0
980.10 0
980.17 0
980.24 0
980.31 0
980.38 0
980.46 0
980.53 0
980.60 0
980.67 0
980.74 0
980.82 0
980.89 0
980.96 0
981.03 0
981.10 0
981.17 0
981.25 0
981.32 0
981.39 0
981.46 0
981.53 0
981.61 0
981.68 0
981.75 0
981.82 0
981.89 0
981.96 0
982.04 0
982.11 0
982.18 0
982.25 0
982.32 0
982.40 0
982.47 0
982.54 0
982.61 0
982.68 0
982.75 0
982.83 0
982.90 0
982.97 0
983.04 0
983.11 0
983.19 0
983.26 0
983.33 0
983.40 0
983.47 0
983.54 0
983.62 0
983.69 0
983.76 0
983.83 0
983.90 0
983.98 0
984.05 0
984.12 0
984.19 0
984.26 0
984.34 0
984.41 0
984.48 0
984.55 0
984.62 0
984.70 0
984.77 0
984.84 0
984.91 0
984.98 0
985.05 0
985.13 0
985.20 0
985.27 0
985.34 0
985.41 0
985.49 0
985.56 0
985.63 0
985.70 0
985.77 0
985.85 0
985.92 0
985.99 0
986.06 0
986.13 0
986.21 0
986.28 0
986.35 0
986.42 0
986.49 0
986.57 0
986.64 0
986.71 0
986.78 0
986.85 0
986.93 0
987.00 0
987.07 0
987.14 0
987.21 0
987.29 0
987.36 0
987.43 0
987.50 0
987.57 0
987.65 0
987.72 0
987.79 0
987.86 0
987.93 0
988.01 0
988.08 0
988.15 0
988.22 0
988.29 0
988.37 0
988.44 0
988.51 0
988.58 0
988.65 0
988.73 0
988.80 0
988.87 0
988.94 0
989.01 0
989.09 0
989.16 0
989.23 0
989.30 0
989.38 0
989.45 0
989.52 0
989.59 0
989.66 0
989.74 0
989.81 0
989.88 0
989.95 0
990.02 0
990.10 0
990.17 0
990.24 0
990.31 0
990.38 0
990.46 0
990.53 0
990.60 0
990.67 0
990.75 0
990.82 0
990.89 0
990.96 0
991.03 0
991.11 0
991.18 0
991.25 0
991.32 0
991.39 0
991.47 0
991.54 0
991.61 0
991.68 0
991.76 0
991.83 0
991.90 0
991.97 0
992.04 0
992.12 0
992.19 0
992.26 0
992.33 0
992.40 0
992.48 0
992.55 0
992.62 0
992.69 0
992.77 0
992.84 0
992.91 0
992.98 0
993.05 0
993.13 0
993.20 0
993.27 0
993.34 0
993.42 0
993.49 0
993.56 0
993.63 0
993.70 0
993.78 0
993.85 0
993.92 0
993.99 0
994.07 0
994.14 0
994.21 0
994.28 0
994.36 0
994.43 0
994.50 0
994.57 0
994.64 0
994.72 0
994.79 0
994.86 0
994.93 0
995.01 0
995.08 0
995.15 0
995.22 0
995.29 0
995.37 0
995.44 0
995.51 0
995.58 0
995.66 0
995.73 0
995.80 0
995.87 0
995.95 0
996.02 0
996.09 0
996.16 0
996.24 0
996.31 0
996.38 0
996.45 0
996.52 0
996.60 0
996.67 0
996.74 0
996.81 0
996.89 0
996.96 0
997.03 0
997.10 0
997.18 0
997.25 0
997.32 0
997.39 0
997.47 0
997.54 0
997.61 0
997.68 0
997.75 0
997.83 0
997.90 0
997.97 0
998.04 0
998.12 0
998.19 0
998.26 0
998.33 0
998.41 0
998.48 0
998.55 0
998.62 0
998.70 0
998.77 0
998.84 0
998.91 0
998.99 0
999.06 0
999.13 0
999.20 0
999.28 0
999.35 0
999.42 0
999.49 0
999.57 0
999.64 0
999.71 0
999.78 0
999.86 0
999.93 0
1000.00 0
1000.07 0
1000.14 0
1000.22 0
1000.29 0
1000.36 0
1000.43 0
1000.51 0
1000.58 0
1000.65 0
1000.72 0
1000.80 0
1000.87 0
1000.94 0
1001.01 0
1001.09 0
1001.16 0
1001.23 0
1001.30 0
1001.38 0
1001.45 0
1001.52 0
1001.59 0
1001.67 0
1001.74 0
1001.81 0
1001.89 0
1001.96 0
1002.03 0
1002.10 0
1002.18 0
1002.25 0
1002.32 0
1002.39 0
1002.47 0
1002.54 0
1002.61 0
1002.68 0
1002.76 0
1002.83 0
1002.90 0
1002.97 0
1003.05 0
1003.12 0
1003.19 0
1003.26 0
1003.34 0
1003.41 0
1003.48 0
1003.55 0
1003.63 0
1003.70 0
1003.77 0
1003.84 0
1003.92 0
1003.99 0
1004.06 0
1004.14 0
1004.21 0
1004.28 0
1004.35 0
1004.43 0
1004.50 0
1004.57 0
1004.64 0
1004.72 0
1004.79 0
1004.86 0
1004.93 0
1005.01 0
1005.08 0
1005.15 0
1005.22 0
1005.30 0
1005.37 0
1005.44 0
1005.52 0
1005.59 0
1005.66 0
1005.73 0
1005.81 0
1005.88 0
1005.95 0
1006.02 0
1006.10 0
1006.17 0
1006.24 0
1006.31 0
1006.39 0
1006.46 0
1006.53 0
1006.61 0
1006.68 0
1006.75 0
1006.82 0
1006.90 0
1006.97 0
1007.04 0
1007.11 0
1007.19 0
1007.26 0
1007.33 0
1007.41 0
1007.48 0
1007.55 0
1007.62 0
1007.70 0
1007.77 0
1007.84 0
1007.91 0
1007.99 0
1008.06 0
1008.13 0
1008.21 0
1008.28 0
1008.35 0
1008.42 0
1008.50 0
1008.57 0
1008.64 0
1008.72 0
1008.79 0
1008.86 0
1008.93 0
1009.01 0
1009.08 0
1009.15 0
1009.23 0
1009.30 0
1009.37 0
1009.44 0
1009.52 0
1009.59 0
1009.66 0
1009.73 0
1009.81 0
1009.88 0
1009.95 0
1010.03 0
1010.10 0
1010.17 0
1010.24 0
1010.32 0
1010.39 0
1010.46 0
1010.54 0
1010.61 0
1010.68 0
1010.75 0
1010.83 0
1010.90 0
1010.97 0
1011.05 0
1011.12 0
1011.19 0
1011.26 0
1011.34 0
1011.41 0
1011.48 0
1011.56 0
1011.63 0
1011.70 0
1011.77 0
1011.85 0
1011.92 0
1011.99 0
1012.07 0
1012.14 0
1012.21 0
1012.29 0
1012.36 0
1012.43 0
1012.50 0
1012.58 0
1012.65 0
1012.72 0
1012.80 0
1012.87 0
1012.94 0
1013.01 0
1013.09 0
1013.16 0
1013.23 0
1013.31 0
1013.38 0
1013.45 0
1013.53 0
1013.60 0
1013.67 0
1013.74 0
1013.82 0
1013.89 0
1013.96 0
1014.04 0
1014.11 0
1014.18 0
1014.25 0
1014.33 0
1014.40 0
1014.47 0
1014.55 0
1014.62 0
1014.69 0
1014.77 0
1014.84 0
1014.91 0
1014.98 0
1015.06 0
1015.13 0
1015.20 0
1015.28 0
1015.35 0
1015.42 0
1015.50 0
1015.57 0
1015.64 0
1015.72 0
1015.79 0
1015.86 0
1015.93 0
1016.01 0
1016.08 0
1016.15 0
1016.23 0
1016.30 0
1016.37 0
1016.45 0
1016.52 0
1016.59 0
1016.66 0
1016.74 0
1016.81 0
1016.88 0
1016.96 0
1017.03 0
1017.10 0
1017.18 0
1017.25 0
1017.32 0
1017.40 0
1017.47 0
1017.54 0
1017.61 0
1017.69 0
1017.76 0
1017.83 0
1017.91 0
1017.98 0
1018.05 0
1018.13 0
1018.20 0
1018.27 0
1018.35 0
1018.42 0
1018.49 0
1018.57 0
1018.64 0
1018.71 0
1018.79 0
1018.86 0
1018.93 0
1019.00 0
1019.08 0
1019.15 0
1019.22 0
1019.30 0
1019.37 0
1019.44 0
1019.52 0
1019.59 0
1019.66 0
1019.74 0
1019.81 0
1019.88 0
1019.96 0
1020.03 0
1020.10 0
1020.18 0
1020.25 0
1020.32 0
1020.39 0
1020.47 0
1020.54 0
1020.61 0
1020.69 0
1020.76 0
1020.83 0
1020.91 0
1020.98 0
1021.05 0
1021.13 0
1021.20 0
1021.27 0
1021.35 0
1021.42 0
1021.49 1
1021.57 1
1021.64 1
1021.71 1
1021.79 1
1021.86 1
1021.93 1
1022.01 0
1022.08 0
1022.15 0
1022.23 0
1022.30 0
1022.37 0
1022.45 0
1022.52 0
1022.59 0
1022.67 0
1022.74 0
1022.81 0
1022.89 0
1022.96 0
1023.03 0
1023.11 0
1023.18 0
1023.25 0
1023.33 0
1023.40 0
1023.47 0
1023.55 0
1023.62 0
1023.69 0
1023.77 0
1023.84 0
1023.91 0
1023.99 0
1024.06 0
1024.13 0
1024.21 0
1024.28 0
1024.35 0
1024.43 0
1024.50 0
1024.57 0
1024.65 0
1024.72 0
1024.79 0
1024.87 0
1024.94 0
1025.01 0
1025.09 0
1025.16 0
1025.23 0
1025.31 0
1025.38 0
1025.45 0
1025.53 0
1025.60 0
1025.67 0
1025.75 0
1025.82 0
1025.89 0
1025.97 0
1026.04 0
1026.11 0
1026.19 0
1026.26 0
1026.33 0
1026.41 0
1026.48 0
1026.55 0
1026.63 0
1026.70 0
1026.77 0
1026.85 0
1026.92 0
1026.99 0
1027.07 0
1027.14 0
1027.21 0
1027.29 0
1027.36 0
1027.43 0
1027.51 0
1027.58 0
1027.66 0
1027.73 0
1027.80 0
1027.88 0
1027.95 0
1028.02 0
1028.10 0
1028.17 0
1028.24 0
1028.32 0
1028.39 0
1028.46 0
1028.54 0
1028.61 0
1028.68 0
1028.76 0
1028.83 0
1028.90 0
1028.98 0
1029.05 0
1029.13 0
1029.20 0
1029.27 0
1029.35 0
1029.42 0
1029.49 0
1029.57 0
1029.64 0
1029.71 0
1029.79 0
1029.86 0
1029.93 0
1030.01 0
1030.08 0
1030.15 0
1030.23 0
1030.30 0
1030.38 0
1030.45 0
1030.52 0
1030.60 0
1030.67 0
1030.74 0
1030.82 0
1030.89 0
1030.96 0
1031.04 0
1031.11 0
1031.18 0
1031.26 0
1031.33 0
1031.41 0
1031.48 0
1031.55 0
1031.63 0
1031.70 1
1031.77 1
1031.85 1
1031.92 1
1031.99 1
1032.07 1
1032.14 1
1032.22 1
1032.29 1
1032.36 1
1032.44 1
1032.51 1
1032.58 1
1032.66 1
1032.73 1
1032.80 1
1032.88 1
1032.95 1
1033.03 1
1033.10 1
1033.17 1
1033.25 1
1033.32 1
1033.39 1
1033.47 1
1033.54 1
1033.61 1
1033.69 1
1033.76 1
1033.84 1
1033.91 1
1033.98 1
1034.06 1
1034.13 1
1034.20 1
1034.28 1
1034.35 1
1034.43 1
1034.50 2
1034.57 2
1034.65 2
1034.72 1
1034.79 1
1034.87 1
1034.94 1
1035.02 1
1035.09 1
1035.16 1
1035.24 2
1035.31 2
1035.38 2
1035.46 1
1035.53 1
1035.61 1
1035.68 1
1035.75 1
1035.83 1
1035.90 1
1035.97 1
1036.05 1
1036.12 1
1036.20 1
1036.27 1
1036.34 1
1036.42 2
1036.49 2
1036.56 2
1036.64 2
1036.71 3
1036.79 3
1036.86 2
1036.93 2
1037.01 2
1037.08 2
1037.15 2
1037.23 1
1037.30 1
1037.38 1
1037.45 1
1037.52 1
1037.60 1
1037.67 1
1037.74 2
1037.82 2
1037.89 2
1037.97 2
1038.04 2
1038.11 2
1038.19 2
1038.26 2
1038.34 2
1038.41 1
1038.48 1
1038.56 1
1038.63 2
1038.70 2
1038.78 2
1038.85 2
1038.93 1
1039.00 1
1039.07 1
1039.15 1
1039.22 1
1039.30 1
1039.37 1
1039.44 1
1039.52 1
1039.59 1
1039.67 1
1039.74 0
1039.81 0
1039.89 1
1039.96 1
1040.03 1
1040.11 1
1040.18 1
1040.26 1
1040.33 1
1040.40 1
1040.48 1
1040.55 0
1040.63 0
1040.70 0
1040.77 0
1040.85 0
1040.92 0
1041.00 0
1041.07 0
1041.14 0
1041.22 0
1041.29 0
1041.37 0
1041.44 0
1041.51 0
1041.59 0
1041.66 0
1041.74 0
1041.81 1
1041.88 1
1041.96 1
1042.03 1
1042.11 1
1042.18 1
1042.25 1
1042.33 1
1042.40 1
1042.48 0
1042.55 0
1042.62 0
1042.70 0
1042.77 0
1042.85 0
1042.92 0
1042.99 0
1043.07 0
1043.14 0
1043.22 0
1043.29 0
1043.36 0
1043.44 0
1043.51 0
1043.59 0
1043.66 0
1043.73 0
1043.81 0
1043.88 0
1043.96 0
1044.03 0
1044.10 0
1044.18 0
1044.25 0
1044.33 0
1044.40 0
1044.47 0
1044.55 0
1044.62 0
1044.70 0
1044.77 0
1044.84 0
1044.92 0
1044.99 0
1045.07 0
1045.14 0
1045.21 1
1045.29 1
1045.36 1
1045.44 1
1045.51 1
1045.59 1
1045.66 1
1045.73 1
1045.81 1
1045.88 1
1045.96 1
1046.03 0
1046.10 0
1046.18 0
1046.25 0
1046.33 0
1046.40 0
1046.47 0
1046.55 0
1046.62 0
1046.70 0
1046.77 0
1046.85 0
1046.92 1
1046.99 1
1047.07 1
1047.14 1
1047.22 1
1047.29 1
1047.36 1
1047.44 1
1047.51 1
1047.59 1
1047.66 1
1047.74 1
1047.81 1
1047.88 1
1047.96 1
1048.03 1
1048.11 1
1048.18 1
1048.25 1
1048.33 0
1048.40 0
1048.48 0
1048.55 0
1048.63 0
1048.70 0
1048.77 0
1048.85 0
1048.92 0
1049.00 0
1049.07 0
1049.15 0
1049.22 0
1049.29 1
1049.37 1
1049.44 2
1049.52 2
1049.59 2
1049.67 2
1049.74 3
1049.81 3
1049.89 3
1049.96 2
1050.04 2
1050.11 2
1050.18 1
1050.26 1
1050.33 1
1050.41 1
1050.48 1
1050.56 1
1050.63 0
1050.70 0
1050.78 0
1050.85 0
1050.93 0
1051.00 0
1051.08 1
1051.15 1
1051.23 1
1051.30 1
1051.37 1
1051.45 1
1051.52 1
1051.60 1
1051.67 0
1051.75 0
1051.82 0
1051.89 1
1051.97 1
1052.04 1
1052.12 2
1052.19 2
1052.27 2
1052.34 2
1052.41 2
1052.49 2
1052.56 2
1052.64 2
1052.71 2
1052.79 2
1052.86 3
1052.93 3
1053.01 4
1053.08 5
1053.16 5
1053.23 5
1053.31 4
1053.38 3
1053.46 3
1053.53 2
1053.60 1
1053.68 1
1053.75 1
1053.83 1
1053.90 1
1053.98 1
1054.05 2
1054.12 2
1054.20 2
1054.27 2
1054.35 2
1054.42 2
1054.50 2
1054.57 2
1054.65 2
1054.72 2
1054.79 2
1054.87 3
1054.94 3
1055.02 3
1055.09 3
1055.17 3
1055.24 3
1055.32 3
1055.39 2
1055.46 2
1055.54 2
1055.61 1
1055.69 1
1055.76 1
1055.84 0
1055.91 0
1055.99 0
1056.06 0
1056.13 0
1056.21 0
1056.28 0
1056.36 0
1056.43 0
1056.51 0
1056.58 0
1056.66 1
1056.73 1
1056.81 1
1056.88 2
1056.95 2
1057.03 3
1057.10 3
1057.18 3
1057.25 3
1057.33 3
1057.40 3
1057.48 2
1057.55 2
1057.62 2
1057.70 2
1057.77 1
1057.85 1
1057.92 1
1058.00 1
1058.07 1
1058.15 1
1058.22 1
1058.30 1
1058.37 1
1058.44 1
1058.52 0
1058.59 0
1058.67 0
1058.74 0
1058.82 0
1058.89 0
1058.97 0
1059.04 0
1059.12 0
1059.19 0
1059.27 0
1059.34 1
1059.41 1
1059.49 1
1059.56 2
1059.64 2
1059.71 2
1059.79 2
1059.86 2
1059.94 2
1060.01 2
1060.09 1
1060.16 1
1060.24 0
1060.31 0
1060.38 0
1060.46 0
1060.53 0
1060.61 0
1060.68 0
1060.76 0
1060.83 0
1060.91 0
1060.98 1
1061.06 1
1061.13 1
1061.21 2
1061.28 2
1061.35 2
1061.43 2
1061.50 2
1061.58 2
1061.65 2
1061.73 2
1061.80 2
1061.88 2
1061.95 2
1062.03 2
1062.10 2
1062.18 1
1062.25 1
1062.33 1
1062.40 0
1062.48 0
1062.55 0
1062.62 0
1062.70 0
1062.77 0
1062.85 1
1062.92 1
1063.00 0
1063.07 0
1063.15 0
1063.22 0
1063.30 0
1063.37 1
1063.45 1
1063.52 2
1063.60 2
1063.67 3
1063.75 4
1063.82 4
1063.89 4
1063.97 4
1064.04 4
1064.12 4
1064.19 3
1064.27 3
1064.34 3
1064.42 3
1064.49 3
1064.57 3
1064.64 3
1064.72 3
1064.79 3
1064.87 3
1064.94 3
1065.02 3
1065.09 2
1065.17 2
1065.24 2
1065.32 2
1065.39 1
1065.47 1
1065.54 1
1065.61 1
1065.69 1
1065.76 1
1065.84 1
1065.91 1
1065.99 1
1066.06 1
1066.14 2
1066.21 2
1066.29 2
1066.36 2
1066.44 2
1066.51 2
1066.59 2
1066.66 2
1066.74 2
1066.81 2
1066.89 2
1066.96 2
1067.04 2
1067.11 1
1067.19 1
1067.26 1
1067.34 2
1067.41 2
1067.49 3
1067.56 3
1067.64 3
1067.71 3
1067.79 3
1067.86 2
1067.94 2
1068.01 2
1068.09 2
1068.16 2
1068.23 2
1068.31 2
1068.38 3
1068.46 3
1068.53 3
1068.61 3
1068.68 3
1068.76 2
1068.83 2
1068.91 2
1068.98 2
1069.06 2
1069.13 2
1069.21 2
1069.28 2
1069.36 2
1069.43 2
1069.51 2
1069.58 2
1069.66 3
1069.73 3
1069.81 3
1069.88 2
1069.96 2
1070.03 2
1070.11 2
1070.18 2
1070.26 2
1070.33 3
1070.41 3
1070.48 4
1070.56 4
1070.63 5
1070.71 5
1070.78 5
1070.86 4
1070.93 4
1071.01 4
1071.08 3
1071.16 2
1071.23 2
1071.31 2
1071.38 1
1071.46 1
1071.53 1
1071.61 1
1071.68 1
1071.76 1
1071.83 0
1071.91 0
1071.98 0
1072.06 0
1072.13 0
1072.21 0
1072.28 0
1072.36 0
1072.43 0
1072.51 0
1072.58 0
1072.66 1
1072.73 1
1072.81 1
1072.88 1
1072.96 1
1073.03 1
1073.11 1
1073.18 1
1073.26 2
1073.33 2
1073.41 2
1073.48 2
1073.56 2
1073.63 2
1073.71 1
1073.78 1
1073.86 1
1073.94 1
1074.01 2
1074.09 2
1074.16 3
1074.24 3
1074.31 3
1074.39 3
1074.46 2
1074.54 2
1074.61 1
1074.69 1
1074.76 1
1074.84 1
1074.91 1
1074.99 1
1075.06 1
1075.14 1
1075.21 1
1075.29 1
1075.36 1
1075.44 1
1075.51 1
1075.59 1
1075.66 1
1075.74 0
1075.81 0
1075.89 0
1075.96 0
1076.04 0
1076.11 0
1076.19 0
1076.26 0
1076.34 0
1076.42 1
1076.49 1
1076.57 1
1076.64 1
1076.72 1
1076.79 1
1076.87 1
1076.94 1
1077.02 1
1077.09 1
1077.17 1
1077.24 2
1077.32 2
1077.39 3
1077.47 3
1077.54 4
1077.62 5
1077.69 6
1077.77 6
1077.84 7
1077.92 8
1077.99 9
1078.07 9
1078.15 10
1078.22 10
1078.30 9
1078.37 8
1078.45 7
1078.52 7
1078.60 6
1078.67 5
1078.75 5
1078.82 5
1078.90 5
1078.97 4
1079.05 4
1079.12 4
1079.20 4
1079.27 4
1079.35 4
1079.42 4
1079.50 4
1079.58 3
1079.65 3
1079.73 2
1079.80 2
1079.88 2
1079.95 2
1080.03 2
1080.10 2
1080.18 2
1080.25 2
1080.33 2
1080.40 2
1080.48 1
1080.55 1
1080.63 1
1080.71 1
1080.78 1
1080.86 1
1080.93 1
1081.01 1
1081.08 2
1081.16 2
1081.23 2
1081.31 2
1081.38 2
1081.46 2
1081.53 2
1081.61 2
1081.68 2
1081.76 2
1081.84 2
1081.91 2
1081.99 2
1082.06 2
1082.14 2
1082.21 3
1082.29 3
1082.36 3
1082.44 4
1082.51 4
1082.59 3
1082.66 3
1082.74 2
1082.82 2
1082.89 2
1082.97 2
1083.04 2
1083.12 2
1083.19 2
1083.27 2
1083.34 2
1083.42 2
1083.49 1
1083.57 1
1083.65 1
1083.72 1
1083.80 1
1083.87 1
1083.95 1
1084.02 1
1084.10 1
1084.17 1
1084.25 1
1084.32 1
1084.40 1
1084.48 1
1084.55 1
1084.63 1
1084.70 1
1084.78 2
1084.85 2
1084.93 1
1085.00 1
1085.08 1
1085.15 1
1085.23 1
1085.31 1
1085.38 1
1085.46 1
1085.53 1
1085.61 1
1085.68 1
1085.76 1
1085.83 2
1085.91 2
1085.99 3
1086.06 4
1086.14 4
1086.21 4
1086.29 4
1086.36 4
1086.44 4
1086.51 4
1086.59 3
1086.67 3
1086.74 2
1086.82 2
1086.89 2
1086.97 2
1087.04 2
1087.12 2
1087.19 3
1087.27 4
1087.35 5
1087.42 5
1087.50 5
1087.57 5
1087.65 5
1087.72 4
1087.80 3
1087.87 2
1087.95 2
1088.03 1
1088.10 2
1088.18 2
1088.25 2
1088.33 3
1088.40 3
1088.48 3
1088.55 3
1088.63 3
1088.71 3
1088.78 3
1088.86 3
1088.93 4
1089.01 4
1089.08 5
1089.16 5
1089.24 6
1089.31 5
1089.39 5
1089.46 4
1089.54 3
1089.61 2
1089.69 2
1089.76 1
1089.84 1
1089.92 1
1089.99 1
1090.07 1
1090.14 1
1090.22 2
1090.29 3
1090.37 3
1090.45 4
1090.52 4
1090.60 4
1090.67 4
1090.75 4
1090.82 4
1090.90 3
1090.98 2
1091.05 2
1091.13 1
1091.20 1
1091.28 1
1091.35 1
1091.43 1
1091.51 2
1091.58 2
1091.66 3
1091.73 3
1091.81 3
1091.88 3
1091.96 2
1092.04 2
1092.11 1
1092.19 1
1092.26 1
1092.34 1
1092.41 2
1092.49 2
1092.57 3
1092.64 3
1092.72 4
1092.79 3
1092.87 3
1092.94 3
1093.02 2
1093.10 1
1093.17 1
1093.25 1
1093.32 1
1093.40 1
1093.48 2
1093.55 2
1093.63 2
1093.70 2
1093.78 2
1093.85 2
1093.93 2
1094.01 2
1094.08 2
1094.16 2
1094.23 2
1094.31 2
1094.38 2
1094.46 2
1094.54 2
1094.61 2
1094.69 2
1094.76 1
1094.84 1
1094.92 1
1094.99 1
1095.07 2
1095.14 3
1095.22 5
1095.29 6
1095.37 7
1095.45 8
1095.52 9
1095.60 9
1095.67 9
1095.75 10
1095.83 10
1095.90 11
1095.98 11
1096.05 12
1096.13 12
1096.21 13
1096.28 13
1096.36 12
1096.43 11
1096.51 10
1096.58 9
1096.66 8
1096.74 7
1096.81 6
1096.89 6
1096.96 5
1097.04 5
1097.12 4
1097.19 4
1097.27 3
1097.34 3
1097.42 3
1097.50 3
1097.57 4
1097.65 4
1097.72 5
1097.80 5
1097.88 6
1097.95 6
1098.03 6
1098.10 6
1098.18 6
1098.25 6
1098.33 6
1098.41 5
1098.48 5
1098.56 6
1098.63 6
1098.71 6
1098.79 6
1098.86 5
1098.94 4
1099.01 4
1099.09 3
1099.17 2
1099.24 2
1099.32 3
1099.39 3
1099.47 4
1099.55 5
1099.62 6
1099.70 7
1099.77 7
1099.85 8
1099.93 8
1100.00 8
1100.08 8
1100.15 8
1100.23 8
1100.31 7
1100.38 7
1100.46 6
1100.53 6
1100.61 5
1100.69 5
1100.76 5
1100.84 4
1100.91 4
1100.99 3
1101.07 3
1101.14 3
1101.22 3
1101.29 3
1101.37 4
1101.45 4
1101.52 5
1101.60 5
1101.68 5
1101.75 4
1101.83 4
1101.90 3
1101.98 2
1102.06 1
1102.13 1
1102.21 2
1102.28 3
1102.36 4
1102.44 5
1102.51 6
1102.59 6
1102.66 6
1102.74 5
1102.82 5
1102.89 4
1102.97 3
1103.04 3
1103.12 2
1103.20 2
1103.27 2
1103.35 2
1103.43 2
1103.50 2
1103.58 3
1103.65 3
1103.73 3
1103.81 4
1103.88 4
1103.96 4
1104.03 4
1104.11 4
1104.19 4
1104.26 3
1104.34 3
1104.42 3
1104.49 3
1104.57 4
1104.64 4
1104.72 5
1104.80 7
1104.87 8
1104.95 8
1105.02 9
1105.10 9
1105.18 9
1105.25 9
1105.33 9
1105.41 9
1105.48 8
1105.56 8
1105.63 9
1105.71 9
1105.79 9
1105.86 9
1105.94 9
1106.02 8
1106.09 8
1106.17 7
1106.24 6
1106.32 5
1106.40 4
1106.47 4
1106.55 4
1106.63 3
1106.70 3
1106.78 3
1106.85 3
1106.93 3
1107.01 3
1107.08 3
1107.16 3
1107.24 3
1107.31 4
1107.39 3
1107.46 3
1107.54 3
1107.62 3
1107.69 2
1107.77 2
1107.85 2
1107.92 3
1108.00 3
1108.07 3
1108.15 2
1108.23 2
1108.30 2
1108.38 2
1108.46 2
1108.53 2
1108.61 3
1108.68 3
1108.76 4
1108.84 5
1108.91 5
1108.99 6
1109.07 6
1109.14 6
1109.22 6
1109.30 5
1109.37 5
1109.45 4
1109.52 4
1109.60 4
1109.68 4
1109.75 4
1109.83 4
1109.91 4
1109.98 4
1110.06 5
1110.14 5
1110.21 6
1110.29 6
1110.36 7
1110.44 7
1110.52 7
1110.59 6
1110.67 5
1110.75 4
1110.82 3
1110.90 2
1110.98 1
1111.05 0
1111.13 0
1111.20 0
1111.28 1
1111.36 2
1111.43 3
1111.51 4
1111.59 4
1111.66 5
1111.74 5
1111.82 5
1111.89 4
1111.97 4
1112.04 4
1112.12 3
1112.20 3
1112.27 2
1112.35 2
1112.43 1
1112.50 0
1112.58 0
1112.66 0
1112.73 0
1112.81 0
1112.89 0
1112.96 0
1113.04 0
1113.12 0
1113.19 1
1113.27 3
1113.34 3
1113.42 4
1113.50 5
1113.57 5
1113.65 5
1113.73 5
1113.80 5
1113.88 5
1113.96 5
1114.03 5
1114.11 5
1114.19 6
1114.26 7
1114.34 8
1114.42 9
1114.49 9
1114.57 10
1114.64 10
1114.72 10
1114.80 10
1114.87 10
1114.95 10
1115.03 10
1115.10 10
1115.18 9
1115.26 8
1115.33 7
1115.41 6
1115.49 5
1115.56 4
1115.64 3
1115.72 2
1115.79 2
1115.87 1
1115.95 2
1116.02 2
1116.10 2
1116.18 3
1116.25 3
1116.33 3
1116.41 4
1116.48 4
1116.56 4
1116.64 4
1116.71 4
1116.79 3
1116.86 3
1116.94 2
1117.02 2
1117.09 2
1117.17 3
1117.25 4
1117.32 5
1117.40 6
1117.48 7
1117.55 7
1117.63 7
1117.71 7
1117.78 7
1117.86 7
1117.94 7
1118.01 6
1118.09 6
1118.17 6
1118.24 5
1118.32 5
1118.40 5
1118.47 6
1118.55 6
1118.63 7
1118.70 8
1118.78 8
1118.86 9
1118.93 9
1119.01 9
1119.09 9
1119.16 9
1119.24 9
1119.32 9
1119.39 10
1119.47 10
1119.55 10
1119.62 10
1119.70 9
1119.78 8
1119.85 8
1119.93 7
1120.01 5
1120.08 5
1120.16 4
1120.24 4
1120.31 4
1120.39 4
1120.47 5
1120.54 5
1120.62 6
1120.70 6
1120.77 7
1120.85 7
1120.93 7
1121.00 7
1121.08 6
1121.16 6
1121.23 7
1121.31 7
1121.39 8
1121.47 8
1121.54 9
1121.62 9
1121.70 9
1121.77 8
1121.85 7
1121.93 6
1122.00 5
1122.08 4
1122.16 3
1122.23 3
1122.31 3
1122.39 4
1122.46 5
1122.54 6
1122.62 7
1122.69 8
1122.77 9
1122.85 10
1122.92 10
1123.00 10
1123.08 10
1123.15 9
1123.23 9
1123.31 9
1123.38 9
1123.46 9
1123.54 9
1123.62 9
1123.69 9
1123.77 9
1123.85 8
1123.92 7
1124.00 7
1124.08 6
1124.15 5
1124.23 4
1124.31 3
1124.38 2
1124.46 1
1124.54 0
1124.61 0
1124.69 0
1124.77 0
1124.84 0
1124.92 0
1125.00 0
1125.08 0
1125.15 1
1125.23 2
1125.31 2
1125.38 3
1125.46 3
1125.54 3
1125.61 3
1125.69 4
1125.77 4
1125.84 3
1125.92 3
1126.00 3
1126.07 2
1126.15 2
1126.23 2
1126.31 2
1126.38 2
1126.46 2
1126.54 2
1126.61 2
1126.69 1
1126.77 1
1126.84 0
1126.92 0
1127.00 0
1127.07 0
1127.15 1
1127.23 1
1127.31 2
1127.38 2
1127.46 3
1127.54 3
1127.61 2
1127.69 2
1127.77 2
1127.84 1
1127.92 1
1128.00 0
1128.08 0
1128.15 0
1128.23 0
1128.31 0
1128.38 0
1128.46 0
1128.54 0
1128.61 0
1128.69 0
1128.77 0
1128.85 0
1128.92 0
1129.00 1
1129.08 1
1129.15 2
1129.23 2
1129.31 2
1129.38 2
1129.46 2
1129.54 2
1129.62 2
1129.69 2
1129.77 3
1129.85 3
1129.92 4
1130.00 4
1130.08 5
1130.15 5
1130.23 6
1130.31 6
1130.39 7
1130.46 8
1130.54 8
1130.62 9
1130.69 9
1130.77 8
1130.85 8
1130.93 7
1131.00 7
1131.08 7
1131.16 7
1131.23 8
1131.31 9
1131.39 10
1131.46 10
1131.54 10
1131.62 10
1131.70 10
1131.77 9
1131.85 9
1131.93 8
1132.00 8
1132.08 8
1132.16 8
1132.24 8
1132.31 8
1132.39 8
1132.47 8
1132.54 8
1132.62 8
1132.70 8
1132.78 9
1132.85 9
1132.93 9
1133.01 9
1133.08 9
1133.16 9
1133.24 9
1133.32 8
1133.39 8
1133.47 7
1133.55 7
1133.62 7
1133.70 7
1133.78 7
1133.86 7
1133.93 7
1134.01 7
1134.09 7
1134.16 7
1134.24 6
1134.32 6
1134.40 6
1134.47 6
1134.55 6
1134.63 6
1134.70 7
1134.78 7
1134.86 8
1134.94 9
1135.01 9
1135.09 10
1135.17 10
1135.25 10
1135.32 11
1135.40 11
1135.48 12
1135.55 12
1135.63 11
1135.71 10
1135.79 8
1135.86 7
1135.94 5
1136.02 3
1136.09 3
1136.17 2
1136.25 3
1136.33 4
1136.40 6
1136.48 7
1136.56 9
1136.64 10
1136.71 10
1136.79 10
1136.87 9
1136.94 7
1137.02 6
1137.10 5
1137.18 4
1137.25 3
1137.33 3
1137.41 3
1137.49 3
1137.56 3
1137.64 2
1137.72 2
1137.79 1
1137.87 1
1137.95 1
1138.03 1
1138.10 1
1138.18 2
1138.26 2
1138.34 3
1138.41 3
1138.49 3
1138.57 2
1138.65 2
1138.72 2
1138.80 2
1138.88 1
1138.95 1
1139.03 2
1139.11 2
1139.19 3
1139.26 3
1139.34 4
1139.42 4
1139.50 4
1139.57 4
1139.65 3
1139.73 2
1139.81 1
1139.88 1
1139.96 1
1140.04 3
1140.12 5
1140.19 8
1140.27 11
1140.35 14
1140.42 17
1140.50 18
1140.58 19
1140.66 18
1140.73 17
1140.81 16
1140.89 15
1140.97 15
1141.04 15
1141.12 14
1141.20 14
1141.28 13
1141.35 13
1141.43 12
1141.51 12
1141.59 12
1141.66 12
1141.74 12
1141.82 12
1141.90 11
1141.97 11
1142.05 10
1142.13 9
1142.21 8
1142.28 7
1142.36 6
1142.44 6
1142.52 5
1142.59 5
1142.67 5
1142.75 5
1142.83 5
1142.90 6
1142.98 7
1143.06 7
1143.14 8
1143.21 8
1143.29 8
1143.37 8
1143.45 7
1143.52 6
1143.60 5
1143.68 4
1143.76 3
1143.83 3
1143.91 3
1143.99 4
1144.07 5
1144.14 6
1144.22 6
1144.30 6
1144.38 5
1144.45 4
1144.53 2
1144.61 1
1144.69 0
1144.76 0
1144.84 0
1144.92 0
1145.00 0
1145.07 0
1145.15 0
1145.23 0
1145.31 0
1145.38 0
1145.46 0
1145.54 1
1145.62 1
1145.69 1
1145.77 1
1145.85 1
1145.93 0
1146.00 0
1146.08 1
1146.16 1
1146.24 2
1146.31 4
1146.39 4
1146.47 5
1146.55 5
1146.62 5
1146.70 5
1146.78 4
1146.86 4
1146.94 4
1147.01 4
1147.09 5
1147.17 5
1147.25 6
1147.32 6
1147.40 7
1147.48 8
1147.56 9
1147.63 10
1147.71 11
1147.79 12
1147.87 12
1147.94 13
1148.02 13
1148.10 13
1148.18 12
1148.26 10
1148.33 9
1148.41 7
1148.49 6
1148.57 5
1148.64 5
1148.72 6
1148.80 6
1148.88 7
1148.95 7
1149.03 8
1149.11 7
1149.19 7
1149.26 6
1149.34 5
1149.42 5
1149.50 4
1149.58 4
1149.65 4
1149.73 4
1149.81 4
1149.89 5
1149.96 6
1150.04 7
1150.12 8
1150.20 10
1150.28 11
1150.35 13
1150.43 14
1150.51 15
1150.59 16
1150.66 17
1150.74 17
1150.82 17
1150.90 16
1150.97 15
1151.05 15
1151.13 14
1151.21 13
1151.29 13
1151.36 13
1151.44 13
1151.52 12
1151.60 12
1151.67 12
1151.75 12
1151.83 12
1151.91 12
1151.99 12
1152.06 12
1152.14 12
1152.22 13
1152.30 14
1152.37 14
1152.45 15
1152.53 16
1152.61 17
1152.69 17
1152.76 16
1152.84 15
1152.92 14
1153.00 12
1153.08 11
1153.15 10
1153.23 10
1153.31 10
1153.39 11
1153.46 12
1153.54 14
1153.62 16
1153.70 17
1153.78 18
1153.85 18
1153.93 19
1154.01 18
1154.09 18
1154.16 16
1154.24 15
1154.32 13
1154.40 12
1154.48 10
1154.55 9
1154.63 8
1154.71 7
1154.79 7
1154.87 7
1154.94 8
1155.02 8
1155.10 9
1155.18 10
1155.26 10
1155.33 9
1155.41 8
1155.49 7
1155.57 6
1155.64 4
1155.72 3
1155.80 3
1155.88 3
1155.96 3
1156.03 5
1156.11 6
1156.19 8
1156.27 10
1156.35 11
1156.42 12
1156.50 12
1156.58 12
1156.66 11
1156.74 10
1156.81 9
1156.89 8
1156.97 7
1157.05 7
1157.13 7
1157.20 7
1157.28 6
1157.36 6
1157.44 6
1157.52 6
1157.59 6
1157.67 6
1157.75 6
1157.83 5
1157.91 4
1157.98 3
1158.06 2
1158.14 1
1158.22 0
1158.30 0
1158.37 1
1158.45 1
1158.53 2
1158.61 2
1158.69 2
1158.76 2
1158.84 2
1158.92 2
1159.00 3
1159.08 4
1159.15 6
1159.23 8
1159.31 11
1159.39 13
1159.47 15
1159.54 16
1159.62 17
1159.70 17
1159.78 16
1159.86 15
1159.93 13
1160.01 12
1160.09 10
1160.17 9
1160.25 8
1160.32 8
1160.40 9
1160.48 10
1160.56 11
1160.64 13
1160.71 14
1160.79 15
1160.87 15
1160.95 15
1161.03 14
1161.10 13
1161.18 12
1161.26 11
1161.34 10
1161.42 10
1161.50 10
1161.57 10
1161.65 10
1161.73 10
1161.81 11
1161.89 11
1161.96 11
1162.04 11
1162.12 10
1162.20 10
1162.28 9
1162.35 9
1162.43 9
1162.51 8
1162.59 8
1162.67 8
1162.75 8
1162.82 9
1162.90 9
1162.98 9
1163.06 10
1163.14 10
1163.21 11
1163.29 11
1163.37 11
1163.45 10
1163.53 10
1163.61 9
1163.68 9
1163.76 9
1163.84 9
1163.92 10
1164.00 11
1164.07 12
1164.15 13
1164.23 14
1164.31 15
1164.39 14
1164.47 14
1164.54 12
1164.62 10
1164.70 8
1164.78 6
1164.86 5
1164.93 5
1165.01 6
1165.09 8
1165.17 10
1165.25 13
1165.33 16
1165.40 18
1165.48 18
1165.56 18
1165.64 17
1165.72 15
1165.80 13
1165.87 12
1165.95 10
1166.03 10
1166.11 10
1166.19 10
1166.26 11
1166.34 12
1166.42 14
1166.50 15
1166.58 15
1166.66 15
1166.73 15
1166.81 15
1166.89 14
1166.97 13
1167.05 11
1167.13 10
1167.20 9
1167.28 9
1167.36 8
1167.44 8
1167.52 7
1167.60 7
1167.67 7
1167.75 7
1167.83 7
1167.91 7
1167.99 8
1168.07 9
1168.14 10
1168.22 11
1168.30 11
1168.38 11
1168.46 11
1168.54 10
1168.61 10
1168.69 9
1168.77 9
1168.85 9
1168.93 9
1169.01 8
1169.08 8
1169.16 7
1169.24 7
1169.32 6
1169.40 6
1169.48 6
1169.55 6
1169.63 7
1169.71 7
1169.79 8
1169.87 9
1169.95 9
1170.02 10
1170.10 10
1170.18 9
1170.26 9
1170.34 9
1170.42 10
1170.49 10
1170.57 11
1170.65 12
1170.73 13
1170.81 13
1170.89 13
1170.97 13
1171.04 12
1171.12 11
1171.20 9
1171.28 8
1171.36 6
1171.44 5
1171.51 4
1171.59 3
1171.67 2
1171.75 1
1171.83 1
1171.91 1
1171.99 1
1172.06 1
1172.14 1
1172.22 3
1172.30 5
1172.38 7
1172.46 10
1172.53 12
1172.61 14
1172.69 15
1172.77 15
1172.85 15
1172.93 13
1173.01 11
1173.08 9
1173.16 6
1173.24 4
1173.32 2
1173.40 1
1173.48 0
1173.55 0
1173.63 0
1173.71 0
1173.79 0
1173.87 0
1173.95 2
1174.03 4
1174.10 6
1174.18 8
1174.26 9
1174.34 10
1174.42 10
1174.50 11
1174.58 12
1174.65 12
1174.73 14
1174.81 15
1174.89 17
1174.97 18
1175.05 19
1175.13 20
1175.20 20
1175.28 20
1175.36 20
1175.44 20
1175.52 20
1175.60 20
1175.68 21
1175.75 21
1175.83 21
1175.91 21
1175.99 21
1176.07 20
1176.15 18
1176.23 17
1176.30 15
1176.38 13
1176.46 11
1176.54 10
1176.62 10
1176.70 10
1176.78 11
1176.85 11
1176.93 11
1177.01 11
1177.09 11
1177.17 11
1177.25 10
1177.33 10
1177.41 10
1177.48 10
1177.56 10
1177.64 10
1177.72 10
1177.80 9
1177.88 8
1177.96 7
1178.03 7
1178.11 6
1178.19 6
1178.27 7
1178.35 8
1178.43 9
1178.51 11
1178.59 12
1178.66 13
1178.74 13
1178.82 13
1178.90 12
1178.98 11
1179.06 10
1179.14 8
1179.21 7
1179.29 6
1179.37 6
1179.45 6
1179.53 6
1179.61 7
1179.69 8
1179.77 9
1179.84 10
1179.92 11
1180.00 12
1180.08 12
1180.16 12
1180.24 12
1180.32 12
1180.40 12
1180.47 12
1180.55 12
1180.63 12
1180.71 12
1180.79 11
1180.87 10
1180.95 9
1181.03 8
1181.10 7
1181.18 6
1181.26 5
1181.34 4
1181.42 4
1181.50 5
1181.58 6
1181.66 7
1181.73 8
1181.81 9
1181.89 10
1181.97 11
1182.05 11
1182.13 12
1182.21 12
1182.29 12
1182.36 13
1182.44 13
1182.52 13
1182.60 13
1182.68 12
1182.76 11
1182.84 10
1182.92 8
1183.00 7
1183.07 5
1183.15 3
1183.23 2
1183.31 2
1183.39 2
1183.47 3
1183.55 5
1183.63 6
1183.70 7
1183.78 8
1183.86 8
1183.94 7
1184.02 6
1184.10 5
1184.18 4
1184.26 3
1184.34 3
1184.41 2
1184.49 3
1184.57 3
1184.65 3
1184.73 4
1184.81 6
1184.89 8
1184.97 10
1185.05 13
1185.12 15
1185.20 18
1185.28 20
1185.36 21
1185.44 22
1185.52 22
1185.60 22
1185.68 21
1185.76 21
1185.83 21
1185.91 21
1185.99 21
1186.07 21
1186.15 20
1186.23 20
1186.31 19
1186.39 18
1186.47 18
1186.55 17
1186.62 18
1186.70 18
1186.78 19
1186.86 19
1186.94 19
1187.02 19
1187.10 19
1187.18 18
1187.26 17
1187.33 16
1187.41 15
1187.49 14
1187.57 13
1187.65 12
1187.73 12
1187.81 12
1187.89 12
1187.97 13
1188.05 13
1188.12 13
1188.20 12
1188.28 11
1188.36 10
1188.44 9
1188.52 9
1188.60 9
1188.68 9
1188.76 10
1188.84 10
1188.91 10
1188.99 9
1189.07 7
1189.15 4
1189.23 2
1189.31 0
1189.39 0
1189.47 0
1189.55 0
1189.63 0
1189.70 0
1189.78 0
1189.86 1
1189.94 2
1190.02 2
1190.10 2
1190.18 2
1190.26 2
1190.34 1
1190.42 1
1190.50 1
1190.57 1
1190.65 2
1190.73 3
1190.81 5
1190.89 8
1190.97 10
1191.05 12
1191.13 13
1191.21 13
1191.29 12
1191.37 10
1191.44 8
1191.52 6
1191.60 4
1191.68 2
1191.76 2
1191.84 2
1191.92 4
1192.00 6
1192.08 8
1192.16 10
1192.24 12
1192.32 13
1192.39 14
1192.47 14
1192.55 15
1192.63 14
1192.71 14
1192.79 14
1192.87 15
1192.95 15
1193.03 15
1193.11 15
1193.19 15
1193.26 15
1193.34 15
1193.42 15
1193.50 15
1193.58 15
1193.66 15
1193.74 16
1193.82 17
1193.90 19
1193.98 21
1194.06 23
1194.14 25
1194.22 26
1194.29 27
1194.37 27
1194.45 27
1194.53 26
1194.61 24
1194.69 23
1194.77 21
1194.85 19
1194.93 17
1195.01 15
1195.09 14
1195.17 12
1195.24 10
1195.32 9
1195.40 9
1195.48 9
1195.56 10
1195.64 11
1195.72 12
1195.80 14
1195.88 15
1195.96 17
1196.04 17
1196.12 17
1196.20 17
1196.28 17
1196.35 16
1196.43 15
1196.51 14
1196.59 14
1196.67 14
1196.75 14
1196.83 15
1196.91 15
1196.99 16
1197.07 16
1197.15 17
1197.23 17
1197.31 18
1197.39 20
1197.46 21
1197.54 23
1197.62 24
1197.70 25
1197.78 26
1197.86 25
1197.94 24
1198.02 21
1198.10 18
1198.18 15
1198.26 12
1198.34 9
1198.42 7
1198.50 5
1198.58 5
1198.65 6
1198.73 8
1198.81 9
1198.89 10
1198.97 12
1199.05 12
1199.13 13
1199.21 14
1199.29 16
1199.37 18
1199.45 21
1199.53 24
1199.61 27
1199.69 29
1199.77 31
1199.84 31
1199.92 31
1200.00 30
1200.08 28
1200.16 26
1200.24 24
1200.32 21
1200.40 19
1200.48 17
1200.56 16
1200.64 15
1200.72 15
1200.80 15
1200.88 16
1200.96 18
1201.04 21
1201.12 23
1201.19 27
1201.27 29
1201.35 32
1201.43 33
1201.51 34
1201.59 35
1201.67 35
1201.75 34
1201.83 33
1201.91 31
1201.99 28
1202.07 25
1202.15 21
1202.23 18
1202.31 16
1202.39 13
1202.47 11
1202.55 10
1202.63 8
1202.70 7
1202.78 6
1202.86 5
1202.94 5
1203.02 5
1203.10 5
1203.18 6
1203.26 7
1203.34 8
1203.42 10
1203.50 11
1203.58 12
1203.66 13
1203.74 14
1203.82 14
1203.90 14
1203.98 15
1204.06 15
1204.14 14
1204.22 14
1204.29 13
1204.37 12
1204.45 10
1204.53 8
1204.61 7
1204.69 6
1204.77 5
1204.85 5
1204.93 5
1205.01 5
1205.09 5
1205.17 5
1205.25 4
1205.33 4
1205.41 4
1205.49 4
1205.57 5
1205.65 5
1205.73 6
1205.81 7
1205.89 8
1205.97 9
1206.05 10
1206.12 10
1206.20 9
1206.28 9
1206.36 8
1206.44 8
1206.52 8
1206.60 8
1206.68 9
1206.76 10
1206.84 11
1206.92 11
1207.00 11
1207.08 11
1207.16 10
1207.24 10
1207.32 11
1207.40 12
1207.48 14
1207.56 17
1207.64 19
1207.72 20
1207.80 20
1207.88 18
1207.96 16
1208.04 12
1208.12 8
1208.20 3
1208.27 0
1208.35 0
1208.43 0
1208.51 0
1208.59 0
1208.67 0
1208.75 0
1208.83 0
1208.91 0
1208.99 3
1209.07 7
1209.15 10
1209.23 13
1209.31 16
1209.39 18
1209.47 20
1209.55 20
1209.63 19
1209.71 17
1209.79 15
1209.87 13
1209.95 11
1210.03 10
1210.11 10
1210.19 11
1210.27 13
1210.35 14
1210.43 16
1210.51 17
1210.59 18
1210.67 18
1210.75 18
1210.83 18
1210.91 18
1210.98 19
1211.06 19
1211.14 20
1211.22 20
1211.30 21
1211.38 21
1211.46 21
1211.54 20
1211.62 20
1211.70 19
1211.78 18
1211.86 17
1211.94 16
1212.02 15
1212.10 14
1212.18 14
1212.26 14
1212.34 15
1212.42 16
1212.50 18
1212.58 20
1212.66 21
1212.74 22
1212.82 23
1212.90 23
1212.98 23
1213.06 22
1213.14 21
1213.22 19
1213.30 18
1213.38 16
1213.46 14
1213.54 12
1213.62 12
1213.70 12
1213.78 14
1213.86 16
1213.94 18
1214.02 21
1214.10 22
1214.18 23
1214.26 23
1214.34 23
1214.42 22
1214.50 22
1214.58 21
1214.66 21
1214.74 21
1214.82 21
1214.90 20
1214.98 19
1215.06 17
1215.14 16
1215.22 14
1215.30 12
1215.38 10
1215.46 9
1215.54 9
1215.62 8
1215.69 7
1215.77 6
1215.85 5
1215.93 4
1216.01 3
1216.09 3
1216.17 3
1216.25 3
1216.33 4
1216.41 7
1216.49 9
1216.57 11
1216.65 13
1216.73 15
1216.81 15
1216.89 15
1216.97 14
1217.05 14
1217.13 14
1217.21 15
1217.29 16
1217.37 18
1217.45 20
1217.53 22
1217.61 23
1217.69 23
1217.77 23
1217.85 22
1217.93 20
1218.01 19
1218.09 17
1218.17 15
1218.25 13
1218.33 11
1218.41 9
1218.49 7
1218.57 7
1218.65 7
1218.73 8
1218.81 9
1218.89 10
1218.97 12
1219.05 13
1219.13 14
1219.21 15
1219.29 16
1219.37 17
1219.45 19
1219.53 21
1219.61 23
1219.69 24
1219.77 24
1219.85 25
1219.93 25
1220.01 26
1220.09 27
1220.17 29
1220.25 31
1220.33 33
1220.41 34
1220.49 35
1220.57 34
1220.65 33
1220.73 30
1220.81 27
1220.89 24
1220.97 22
1221.05 20
1221.13 18
1221.21 17
1221.30 17
1221.38 17
1221.46 17
1221.54 17
1221.62 17
1221.70 18
1221.78 18
1221.86 20
1221.94 21
1222.02 23
1222.10 25
1222.18 27
1222.26 29
1222.34 30
1222.42 30
1222.50 29
1222.58 28
1222.66 26
1222.74 24
1222.82 22
1222.90 20
1222.98 19
1223.06 18
1223.14 18
1223.22 17
1223.30 17
1223.38 18
1223.46 17
1223.54 17
1223.62 16
1223.70 15
1223.78 14
1223.86 13
1223.94 11
1224.02 10
1224.10 10
1224.18 10
1224.26 11
1224.34 12
1224.42 13
1224.50 15
1224.58 15
1224.66 16
1224.74 16
1224.82 16
1224.90 16
1224.98 16
1225.06 17
1225.14 17
1225.22 18
1225.30 19
1225.38 20
1225.46 21
1225.54 21
1225.62 22
1225.70 22
1225.78 22
1225.86 22
1225.94 21
1226.03 20
1226.11 19
1226.19 17
1226.27 16
1226.35 14
1226.43 13
1226.51 12
1226.59 11
1226.67 11
1226.75 11
1226.83 12
1226.91 14
1226.99 15
1227.07 15
1227.15 16
1227.23 16
1227.31 16
1227.39 15
1227.47 14
1227.55 13
1227.63 12
1227.71 10
1227.79 9
1227.87 7
1227.95 6
1228.03 5
1228.11 4
1228.19 4
1228.27 4
1228.35 4
1228.43 4
1228.51 5
1228.59 5
1228.67 5
1228.76 5
1228.84 5
1228.92 6
1229.00 6
1229.08 7
1229.16 8
1229.24 9
1229.32 10
1229.40 11
1229.48 11
1229.56 11
1229.64 11
1229.72 11
1229.80 10
1229.88 11
1229.96 12
1230.04 13
1230.12 16
1230.20 18
1230.28 20
1230.36 23
1230.44 25
1230.52 27
1230.60 29
1230.68 32
1230.76 34
1230.84 37
1230.93 40
1231.01 42
1231.09 42
1231.17 41
1231.25 39
1231.33 36
1231.41 33
1231.49 30
1231.57 28
1231.65 27
1231.73 26
1231.81 27
1231.89 28
1231.97 31
1232.05 33
1232.13 35
1232.21 38
1232.29 39
1232.37 40
1232.45 40
1232.53 39
1232.61 37
1232.69 35
1232.78 33
1232.86 31
1232.94 29
1233.02 27
1233.10 26
1233.18 26
1233.26 27
1233.34 28
1233.42 28
1233.50 28
1233.58 28
1233.66 26
1233.74 23
1233.82 19
1233.90 16
1233.98 14
1234.06 12
1234.14 12
1234.22 13
1234.30 14
1234.39 16
1234.47 18
1234.55 19
1234.63 20
1234.71 20
1234.79 19
1234.87 18
1234.95 16
1235.03 13
1235.11 11
1235.19 8
1235.27 5
1235.35 3
1235.43 1
1235.51 0
1235.59 0
1235.67 1
1235.75 3
1235.83 4
1235.92 6
1236.00 8
1236.08 9
1236.16 10
1236.24 10
1236.32 10
1236.40 10
1236.48 10
1236.56 10
1236.64 11
1236.72 12
1236.80 13
1236.88 14
1236.96 16
1237.04 17
1237.12 19
1237.21 20
1237.29 20
1237.37 20
1237.45 19
1237.53 17
1237.61 16
1237.69 16
1237.77 16
1237.85 17
1237.93 19
1238.01 21
1238.09 22
1238.17 23
1238.25 22
1238.33 20
1238.41 17
1238.50 14
1238.58 10
1238.66 7
1238.74 4
1238.82 3
1238.90 2
1238.98 2
1239.06 3
1239.14 5
1239.22 6
1239.30 8
1239.38 10
1239.46 11
1239.54 12
1239.62 12
1239.71 12
1239.79 13
1239.87 14
1239.95 15
1240.03 18
1240.11 21
1240.19 24
1240.27 27
1240.35 29
1240.43 29
1240.51 29
1240.59 28
1240.67 26
1240.75 25
1240.84 24
1240.92 24
1241.00 24
1241.08 25
1241.16 26
1241.24 26
1241.32 26
1241.40 26
1241.48 25
1241.56 23
1241.64 22
1241.72 20
1241.80 18
1241.89 16
1241.97 14
1242.05 12
1242.13 11
1242.21 10
1242.29 10
1242.37 10
1242.45 10
1242.53 10
1242.61 11
1242.69 11
1242.77 10
1242.85 10
1242.94 9
1243.02 8
1243.10 8
1243.18 7
1243.26 7
1243.34 7
1243.42 6
1243.50 5
1243.58 4
1243.66 2
1243.74 1
1243.82 0
1243.91 0
1243.99 0
1244.07 0
1244.15 0
1244.23 0
1244.31 0
1244.39 0
1244.47 0
1244.55 2
1244.63 6
1244.71 11
1244.79 16
1244.88 21
1244.96 26
1245.04 29
1245.12 32
1245.20 33
1245.28 33
1245.36 32
1245.44 30
1245.52 28
1245.60 26
1245.68 24
1245.76 22
1245.85 21
1245.93 20
1246.01 19
1246.09 18
1246.17 17
1246.25 16
1246.33 16
1246.41 15
1246.49 15
1246.57 16
1246.65 17
1246.74 19
1246.82 22
1246.90 25
1246.98 28
1247.06 31
1247.14 34
1247.22 36
1247.30 37
1247.38 36
1247.46 35
1247.55 33
1247.63 30
1247.71 27
1247.79 24
1247.87 21
1247.95 19
1248.03 18
1248.11 17
1248.19 17
1248.27 17
1248.35 18
1248.44 19
1248.52 19
1248.60 19
1248.68 18
1248.76 18
1248.84 18
1248.92 18
1249.00 18
1249.08 18
1249.16 19
1249.25 20
1249.33 20
1249.41 19
1249.49 18
1249.57 16
1249.65 14
1249.73 13
1249.81 12
1249.89 11
1249.97 11
1250.06 11
1250.14 10
1250.22 10
1250.30 9
1250.38 8
1250.46 7
1250.54 6
1250.62 5
1250.70 4
1250.79 4
1250.87 5
1250.95 7
1251.03 9
1251.11 11
1251.19 14
1251.27 16
1251.35 17
1251.43 18
1251.51 19
1251.60 18
1251.68 18
1251.76 18
1251.84 18
1251.92 18
1252.00 18
1252.08 17
1252.16 17
1252.24 15
1252.33 13
1252.41 11
1252.49 9
1252.57 6
1252.65 4
1252.73 3
1252.81 1
1252.89 0
1252.97 0
1253.06 0
1253.14 0
1253.22 0
1253.30 0
1253.38 0
1253.46 3
1253.54 7
1253.62 12
1253.70 16
1253.79 20
1253.87 23
1253.95 26
1254.03 27
1254.11 28
1254.19 28
1254.27 27
1254.35 26
1254.44 25
1254.52 23
1254.60 22
1254.68 21
1254.76 21
1254.84 22
1254.92 23
1255.00 25
1255.08 28
1255.17 30
1255.25 32
1255.33 33
1255.41 32
1255.49 30
1255.57 27
1255.65 24
1255.73 21
1255.82 18
1255.90 17
1255.98 16
1256.06 17
1256.14 19
1256.22 21
1256.30 23
1256.38 23
1256.47 23
1256.55 22
1256.63 21
1256.71 18
1256.79 16
1256.87 14
1256.95 12
1257.03 11
1257.12 11
1257.20 11
1257.28 12
1257.36 12
1257.44 13
1257.52 15
1257.60 16
1257.68 18
1257.77 20
1257.85 22
1257.93 24
1258.01 26
1258.09 27
1258.17 28
1258.25 28
1258.33 28
1258.42 27
1258.50 26
1258.58 25
1258.66 24
1258.74 23
1258.82 22
1258.90 20
1258.99 17
1259.07 15
1259.15 13
1259.23 10
1259.31 8
1259.39 6
1259.47 5
1259.55 4
1259.64 4
1259.72 4
1259.80 4
1259.88 4
1259.96 4
1260.04 3
1260.12 3
1260.21 2
1260.29 2
1260.37 2
1260.45 4
1260.53 6
1260.61 8
1260.69 12
1260.77 16
1260.86 19
1260.94 22
1261.02 25
1261.10 26
1261.18 27
1261.26 28
1261.34 29
1261.43 29
1261.51 30
1261.59 32
1261.67 34
1261.75 35
1261.83 37
1261.91 39
1262.00 40
1262.08 40
1262.16 41
1262.24 41
1262.32 41
1262.40 40
1262.48 39
1262.57 37
1262.65 35
1262.73 32
1262.81 28
1262.89 24
1262.97 20
1263.05 16
1263.14 12
1263.22 8
1263.30 5
1263.38 2
1263.46 0
1263.54 0
1263.62 0
1263.71 0
1263.79 0
1263.87 0
1263.95 0
1264.03 1
1264.11 2
1264.20 3
1264.28 5
1264.36 8
1264.44 11
1264.52 14
1264.60 17
1264.68 19
1264.77 20
1264.85 21
1264.93 21
1265.01 20
1265.09 19
1265.17 19
1265.25 17
1265.34 15
1265.42 13
1265.50 10
1265.58 7
1265.66 4
1265.74 1
1265.83 0
1265.91 1
1265.99 3
1266.07 6
1266.15 9
1266.23 13
1266.31 17
1266.40 20
1266.48 23
1266.56 24
1266.64 25
1266.72 26
1266.80 27
1266.89 27
1266.97 28
1267.05 28
1267.13 28
1267.21 27
1267.29 25
1267.38 23
1267.46 19
1267.54 15
1267.62 12
1267.70 9
1267.78 6
1267.86 5
1267.95 5
1268.03 7
1268.11 9
1268.19 11
1268.27 14
1268.35 17
1268.44 19
1268.52 20
1268.60 20
1268.68 20
1268.76 19
1268.84 18
1268.93 16
1269.01 15
1269.09 14
1269.17 13
1269.25 13
1269.33 12
1269.42 11
1269.50 9
1269.58 6
1269.66 4
1269.74 2
1269.82 1
1269.91 1
1269.99 2
1270.07 4
1270.15 7
1270.23 10
1270.31 12
1270.40 12
1270.48 12
1270.56 12
1270.64 11
1270.72 10
1270.80 9
1270.89 9
1270.97 8
1271.05 8
1271.13 9
1271.21 9
1271.29 10
1271.38 11
1271.46 13
1271.54 15
1271.62 18
1271.70 20
1271.78 21
1271.87 22
1271.95 22
1272.03 22
1272.11 20
1272.19 19
1272.28 17
1272.36 16
1272.44 16
1272.52 17
1272.60 18
1272.68 20
1272.77 22
1272.85 24
1272.93 26
1273.01 26
1273.09 26
1273.17 26
1273.26 24
1273.34 23
1273.42 22
1273.50 22
1273.58 22
1273.67 22
1273.75 23
1273.83 22
1273.91 21
1273.99 18
1274.07 13
1274.16 8
1274.24 2
1274.32 0
1274.40 0
1274.48 0
1274.57 0
1274.65 0
1274.73 0
1274.81 1
1274.89 3
1274.97 5
1275.06 5
1275.14 5
1275.22 3
1275.30 2
1275.38 1
1275.47 1
1275.55 1
1275.63 1
1275.71 2
1275.79 2
1275.87 2
1275.96 2
1276.04 2
1276.12 2
1276.20 3
1276.28 4
1276.37 5
1276.45 6
1276.53 8
1276.61 9
1276.69 11
1276.78 12
1276.86 13
1276.94 15
1277.02 16
1277.10 17
1277.19 18
1277.27 20
1277.35 22
1277.43 24
1277.51 27
1277.59 31
1277.68 36
1277.76 40
1277.84 43
1277.92 45
1278.00 46
1278.09 45
1278.17 43
1278.25 40
1278.33 37
1278.41 34
1278.50 31
1278.58 29
1278.66 27
1278.74 26
1278.82 24
1278.91 22
1278.99 21
1279.07 19
1279.15 17
1279.23 16
1279.32 15
1279.40 14
1279.48 13
1279.56 13
1279.64 12
1279.73 12
1279.81 11
1279.89 10
1279.97 9
1280.05 7
1280.14 6
1280.22 6
1280.30 6
1280.38 8
1280.46 10
1280.55 14
1280.63 18
1280.71 23
1280.79 27
1280.87 30
1280.96 33
1281.04 33
1281.12 33
1281.20 31
1281.28 29
1281.37 27
1281.45 27
1281.53 28
1281.61 31
1281.69 35
1281.78 40
1281.86 45
1281.94 50
1282.02 54
1282.10 56
1282.19 57
1282.27 56
1282.35 54
1282.43 51
1282.51 49
1282.60 46
1282.68 44
1282.76 42
1282.84 40
1282.92 38
1283.01 36
1283.09 34
1283.17 32
1283.25 30
1283.34 28
1283.42 25
1283.50 23
1283.58 20
1283.66 17
1283.75 14
1283.83 10
1283.91 6
1283.99 3
1284.07 0
1284.16 0
1284.24 0
1284.32 0
1284.40 0
1284.49 4
1284.57 9
1284.65 13
1284.73 18
1284.81 22
1284.90 26
1284.98 29
1285.06 32
1285.14 35
1285.22 38
1285.31 41
1285.39 43
1285.47 43
1285.55 43
1285.64 41
1285.72 39
1285.80 37
1285.88 35
1285.96 32
1286.05 29
1286.13 26
1286.21 23
1286.29 19
1286.38 16
1286.46 13
1286.54 12
1286.62 11
1286.70 11
1286.79 11
1286.87 11
1286.95 12
1287.03 12
1287.11 13
1287.20 14
1287.28 14
1287.36 14
1287.44 13
1287.53 11
1287.61 9
1287.69 6
1287.77 3
1287.86 1
1287.94 0
1288.02 0
1288.10 0
1288.18 2
1288.27 4
1288.35 6
1288.43 8
1288.51 8
1288.60 8
1288.68 7
1288.76 5
1288.84 3
1288.92 2
1289.01 1
1289.09 1
1289.17 1
1289.25 3
1289.34 5
1289.42 7
1289.50 10
1289.58 13
1289.67 15
1289.75 19
1289.83 22
1289.91 25
1289.99 28
1290.08 30
1290.16 31
1290.24 31
1290.32 31
1290.41 30
1290.49 29
1290.57 27
1290.65 25
1290.74 23
1290.82 21
1290.90 19
1290.98 18
1291.06 17
1291.15 18
1291.23 20
1291.31 23
1291.39 25
1291.48 26
1291.56 27
1291.64 25
1291.72 23
1291.81 20
1291.89 18
1291.97 16
1292.05 15
1292.14 16
1292.22 17
1292.30 19
1292.38 21
1292.47 23
1292.55 25
1292.63 26
1292.71 27
1292.79 27
1292.88 28
1292.96 29
1293.04 29
1293.12 28
1293.21 27
1293.29 25
1293.37 24
1293.45 22
1293.54 21
1293.62 21
1293.70 21
1293.78 21
1293.87 21
1293.95 20
1294.03 20
1294.11 19
1294.20 19
1294.28 21
1294.36 24
1294.44 28
1294.53 33
1294.61 39
1294.69 44
1294.77 47
1294.86 48
1294.94 47
1295.02 44
1295.10 41
1295.19 36
1295.27 33
1295.35 29
1295.43 27
1295.52 26
1295.60 27
1295.68 27
1295.76 29
1295.85 30
1295.93 31
1296.01 31
1296.09 30
1296.18 28
1296.26 26
1296.34 25
1296.42 24
1296.51 23
1296.59 24
1296.67 26
1296.75 28
1296.84 29
1296.92 31
1297.00 32
1297.08 32
1297.17 33
1297.25 32
1297.33 32
1297.41 30
1297.50 28
1297.58 26
1297.66 22
1297.74 19
1297.83 15
1297.91 11
1297.99 9
1298.07 7
1298.16 6
1298.24 7
1298.32 8
1298.40 11
1298.49 14
1298.57 17
1298.65 20
1298.73 22
1298.82 23
1298.90 24
1298.98 24
1299.07 23
1299.15 22
1299.23 21
1299.31 19
1299.40 17
1299.48 16
1299.56 14
1299.64 13
1299.73 12
1299.81 11
1299.89 11
1299.97 10
1300.06 10
1300.14 9
1300.22 8
1300.30 8
1300.39 7
1300.47 6
1300.55 6
1300.64 5
1300.72 5
1300.80 4
1300.88 3
1300.97 1
1301.05 0
1301.13 0
1301.21 0
1301.30 0
1301.38 0
1301.46 0
1301.54 0
1301.63 0
1301.71 3
1301.79 6
1301.88 8
1301.96 9
1302.04 10
1302.12 10
1302.21 10
1302.29 11
1302.37 12
1302.45 13
1302.54 14
1302.62 16
1302.70 17
1302.79 18
1302.87 18
1302.95 19
1303.03 21
1303.12 22
1303.20 24
1303.28 26
1303.36 29
1303.45 31
1303.53 32
1303.61 34
1303.70 35
1303.78 35
1303.86 35
1303.94 34
1304.03 34
1304.11 33
1304.19 32
1304.27 32
1304.36 32
1304.44 32
1304.52 33
1304.61 33
1304.69 32
1304.77 32
1304.85 31
1304.94 31
1305.02 31
1305.10 31
1305.19 32
1305.27 33
1305.35 33
1305.43 33
1305.52 32
1305.60 31
1305.68 30
1305.76 28
1305.85 26
1305.93 24
1306.01 22
1306.10 20
1306.18 19
1306.26 18
1306.34 19
1306.43 20
1306.51 22
1306.59 25
1306.68 28
1306.76 31
1306.84 33
1306.92 35
1307.01 36
1307.09 37
1307.17 37
1307.26 37
1307.34 36
1307.42 36
1307.50 36
1307.59 36
1307.67 37
1307.75 38
1307.84 40
1307.92 42
1308.00 44
1308.08 44
1308.17 44
1308.25 43
1308.33 42
1308.42 40
1308.50 39
1308.58 38
1308.67 38
1308.75 37
1308.83 36
1308.91 35
1309.00 33
1309.08 31
1309.16 28
1309.25 26
1309.33 24
1309.41 23
1309.49 22
1309.58 21
1309.66 21
1309.74 21
1309.83 22
1309.91 23
1309.99 24
1310.07 25
1310.16 26
1310.24 26
1310.32 26
1310.41 25
1310.49 23
1310.57 21
1310.66 18
1310.74 15
1310.82 11
1310.90 8
1310.99 6
1311.07 3
1311.15 2
1311.24 1
1311.32 0
1311.40 0
1311.49 0
1311.57 1
1311.65 1
1311.73 2
1311.82 2
1311.90 3
1311.98 5
1312.07 8
1312.15 11
1312.23 15
1312.32 19
1312.40 23
1312.48 27
1312.56 29
1312.65 30
1312.73 30
1312.81 30
1312.90 28
1312.98 27
1313.06 25
1313.15 25
1313.23 25
1313.31 25
1313.40 26
1313.48 27
1313.56 29
1313.64 30
1313.73 31
1313.81 32
1313.89 32
1313.98 32
1314.06 31
1314.14 30
1314.23 28
1314.31 27
1314.39 26
1314.48 26
1314.56 26
1314.64 26
1314.72 27
1314.81 27
1314.89 28
1314.97 27
1315.06 27
1315.14 26
1315.22 26
1315.31 26
1315.39 26
1315.47 27
1315.56 28
1315.64 29
1315.72 31
1315.81 32
1315.89 32
1315.97 32
1316.05 32
1316.14 32
1316.22 31
1316.30 30
1316.39 29
1316.47 28
1316.55 28
1316.64 28
1316.72 29
1316.80 30
1316.89 32
1316.97 35
1317.05 40
1317.14 44
1317.22 48
1317.30 51
1317.39 53
1317.47 53
1317.55 50
1317.63 46
1317.72 40
1317.80 33
1317.88 26
1317.97 20
1318.05 15
1318.13 12
1318.22 10
1318.30 9
1318.38 8
1318.47 8
1318.55 8
1318.63 7
1318.72 7
1318.80 6
1318.88 6
1318.97 7
1319.05 9
1319.13 12
1319.22 16
1319.30 20
1319.38 24
1319.47 27
1319.55 29
1319.63 30
1319.72 29
1319.80 28
1319.88 26
1319.97 25
1320.05 23
1320.13 23
1320.21 22
1320.30 22
1320.38 23
1320.46 23
1320.55 24
1320.63 25
1320.71 27
1320.80 28
1320.88 29
1320.96 29
1321.05 28
1321.13 27
1321.21 26
1321.30 25
1321.38 26
1321.46 28
1321.55 31
1321.63 36
1321.71 40
1321.80 43
1321.88 45
1321.96 46
1322.05 45
1322.13 42
1322.21 39
1322.30 35
1322.38 32
1322.46 29
1322.55 27
1322.63 26
1322.71 24
1322.80 23
1322.88 22
1322.96 21
1323.05 19
1323.13 17
1323.21 16
1323.30 15
1323.38 15
1323.46 16
1323.55 18
1323.63 20
1323.71 21
1323.80 21
1323.88 20
1323.96 17
1324.05 14
1324.13 10
1324.22 6
1324.30 2
1324.38 0
1324.47 0
1324.55 0
1324.63 0
1324.72 0
1324.80 0
1324.88 0
1324.97 0
1325.05 3
1325.13 7
1325.22 10
1325.30 12
1325.38 14
1325.47 15
1325.55 15
1325.63 14
1325.72 13
1325.80 11
1325.88 9
1325.97 6
1326.05 4
1326.13 1
1326.22 0
1326.30 0
1326.38 0
1326.47 3
1326.55 7
1326.63 13
1326.72 19
1326.80 26
1326.89 33
1326.97 38
1327.05 42
1327.14 44
1327.22 46
1327.30 48
1327.39 50
1327.47 53
1327.55 55
1327.64 56
1327.72 55
1327.80 53
1327.89 48
1327.97 42
1328.05 35
1328.14 29
1328.22 23
1328.31 18
1328.39 14
1328.47 12
1328.56 10
1328.64 9
1328.72 9
1328.81 10
1328.89 12
1328.97 15
1329.06 19
1329.14 24
1329.22 30
1329.31 36
1329.39 41
1329.47 44
1329.56 47
1329.64 48
1329.73 47
1329.81 46
1329.89 43
1329.98 40
1330.06 36
1330.14 32
1330.23 27
1330.31 23
1330.39 19
1330.48 16
1330.56 14
1330.64 12
1330.73 10
1330.81 8
1330.90 6
1330.98 4
1331.06 3
1331.15 1
1331.23 0
1331.31 0
1331.40 0
1331.48 1
1331.56 4
1331.65 7
1331.73 12
1331.82 18
1331.90 25
1331.98 32
1332.07 38
1332.15 44
1332.23 48
1332.32 50
1332.40 51
1332.48 50
1332.57 47
1332.65 44
1332.74 40
1332.82 36
1332.90 33
1332.99 30
1333.07 27
1333.15 25
1333.24 24
1333.32 23
1333.41 22
1333.49 21
1333.57 20
1333.66 18
1333.74 16
1333.82 13
1333.91 11
1333.99 10
1334.07 10
1334.16 11
1334.24 11
1334.33 12
1334.41 11
1334.49 9
1334.58 6
1334.66 2
1334.74 0
1334.83 0
1334.91 0
1335.00 0
1335.08 0
1335.16 0
1335.25 3
1335.33 7
1335.41 12
1335.50 17
1335.58 22
1335.67 25
1335.75 28
1335.83 31
1335.92 32
1336.00 33
1336.08 34
1336.17 35
1336.25 36
1336.34 37
1336.42 38
1336.50 39
1336.59 39
1336.67 39
1336.76 38
1336.84 37
1336.92 36
1337.01 35
1337.09 34
1337.17 35
1337.26 37
1337.34 41
1337.43 46
1337.51 52
1337.59 58
1337.68 63
1337.76 67
1337.84 70
1337.93 71
1338.01 70
1338.10 69
1338.18 66
1338.26 64
1338.35 60
1338.43 57
1338.52 54
1338.60 51
1338.68 49
1338.77 46
1338.85 43
1338.93 41
1339.02 38
1339.10 35
1339.19 32
1339.27 29
1339.35 27
1339.44 24
1339.52 22
1339.61 20
1339.69 19
1339.77 19
1339.86 20
1339.94 21
1340.03 24
1340.11 28
1340.19 33
1340.28 38
1340.36 43
1340.44 48
1340.53 52
1340.61 56
1340.70 58
1340.78 60
1340.86 60
1340.95 59
1341.03 57
1341.12 55
1341.20 52
1341.28 51
1341.37 50
1341.45 49
1341.54 50
1341.62 49
1341.70 49
1341.79 47
1341.87 44
1341.96 42
1342.04 39
1342.12 37
1342.21 35
1342.29 33
1342.38 31
1342.46 28
1342.54 24
1342.63 18
1342.71 11
1342.80 4
1342.88 0
1342.96 0
1343.05 0
1343.13 0
1343.22 0
1343.30 4
1343.38 12
1343.47 20
1343.55 27
1343.64 33
1343.72 38
1343.80 41
1343.89 42
1343.97 43
1344.06 44
1344.14 45
1344.22 46
1344.31 47
1344.39 48
1344.48 48
1344.56 47
1344.64 45
1344.73 41
1344.81 37
1344.90 33
1344.98 30
1345.06 27
1345.15 26
1345.23 24
1345.32 24
1345.40 23
1345.48 24
1345.57 25
1345.65 28
1345.74 32
1345.82 36
1345.90 42
1345.99 49
1346.07 55
1346.16 61
1346.24 65
1346.32 66
1346.41 66
1346.49 63
1346.58 58
1346.66 52
1346.75 46
1346.83 39
1346.91 34
1347.00 31
1347.08 29
1347.17 29
1347.25 30
1347.33 32
1347.42 33
1347.50 35
1347.59 35
1347.67 36
1347.75 36
1347.84 35
1347.92 34
1348.01 34
1348.09 33
1348.18 31
1348.26 30
1348.34 27
1348.43 25
1348.51 23
1348.60 21
1348.68 20
1348.76 18
1348.85 18
1348.93 17
1349.02 17
1349.10 17
1349.19 18
1349.27 19
1349.35 20
1349.44 22
1349.52 24
1349.61 26
1349.69 27
1349.77 27
1349.86 26
1349.94 26
1350.03 26
1350.11 26
1350.20 28
1350.28 31
1350.36 34
1350.45 38
1350.53 41
1350.62 44
1350.70 45
1350.79 46
1350.87 46
1350.95 45
1351.04 45
1351.12 44
1351.21 43
1351.29 42
1351.38 40
1351.46 38
1351.54 34
1351.63 30
1351.71 25
1351.80 20
1351.88 15
1351.97 11
1352.05 9
1352.13 7
1352.22 5
1352.30 4
1352.39 4
1352.47 3
1352.56 3
1352.64 4
1352.72 6
1352.81 10
1352.89 15
1352.98 21
1353.06 27
1353.15 32
1353.23 35
1353.31 36
1353.40 34
1353.48 32
1353.57 30
1353.65 29
1353.74 31
1353.82 35
1353.90 40
1353.99 46
1354.07 51
1354.16 54
1354.24 55
1354.33 54
1354.41 51
1354.49 47
1354.58 43
1354.66 40
1354.75 39
1354.83 39
1354.92 40
1355.00 42
1355.08 45
1355.17 49
1355.25 52
1355.34 56
1355.42 59
1355.51 61
1355.59 62
1355.68 62
1355.76 59
1355.84 56
1355.93 52
1356.01 49
1356.10 47
1356.18 46
1356.27 46
1356.35 47
1356.44 48
1356.52 50
1356.60 52
1356.69 54
1356.77 56
1356.86 58
1356.94 61
1357.03 64
1357.11 66
1357.19 68
1357.28 69
1357.36 69
1357.45 69
1357.53 69
1357.62 68
1357.70 67
1357.79 66
1357.87 66
1357.95 66
1358.04 65
1358.12 65
1358.21 65
1358.29 64
1358.38 63
1358.46 61
1358.55 60
1358.63 58
1358.72 58
1358.80 58
1358.88 60
1358.97 62
1359.05 65
1359.14 66
1359.22 65
1359.31 63
1359.39 58
1359.48 52
1359.56 45
1359.64 40
1359.73 35
1359.81 32
1359.90 30
1359.98 30
1360.07 29
1360.15 29
1360.24 29
1360.32 28
1360.41 27
1360.49 25
1360.57 23
1360.66 20
1360.74 17
1360.83 13
1360.91 10
1361.00 7
1361.08 5
1361.17 4
1361.25 5
1361.34 8
1361.42 10
1361.50 13
1361.59 15
1361.67 15
1361.76 14
1361.84 12
1361.93 9
1362.01 7
1362.10 5
1362.18 4
1362.27 3
1362.35 1
1362.43 0
1362.52 0
1362.60 0
1362.69 0
1362.77 0
1362.86 0
1362.94 0
1363.03 0
1363.11 2
1363.20 3
1363.28 4
1363.37 4
1363.45 4
1363.53 4
1363.62 4
1363.70 6
1363.79 7
1363.87 10
1363.96 13
1364.04 16
1364.13 20
1364.21 24
1364.30 27
1364.38 29
1364.47 30
1364.55 30
1364.64 28
1364.72 25
1364.80 22
1364.89 17
1364.97 13
1365.06 10
1365.14 7
1365.23 4
1365.31 3
1365.40 3
1365.48 4
1365.57 6
1365.65 9
1365.74 14
1365.82 19
1365.91 24
1365.99 30
1366.08 34
1366.16 38
1366.24 40
1366.33 41
1366.41 41
1366.50 41
1366.58 40
1366.67 38
1366.75 36
1366.84 34
1366.92 31
1367.01 28
1367.09 24
1367.18 20
1367.26 15
1367.35 11
1367.43 8
1367.52 6
1367.60 6
1367.69 9
1367.77 12
1367.85 17
1367.94 23
1368.02 28
1368.11 31
1368.19 33
1368.28 33
1368.36 32
1368.45 29
1368.53 24
1368.62 19
1368.70 12
1368.79 6
1368.87 1
1368.96 0
1369.04 0
1369.13 0
1369.21 0
1369.30 0
1369.38 2
1369.47 4
1369.55 4
1369.64 4
1369.72 2
1369.80 1
1369.89 0
1369.97 0
1370.06 0
1370.14 1
1370.23 3
1370.31 5
1370.40 8
1370.48 10
1370.57 12
1370.65 13
1370.74 13
1370.82 13
1370.91 12
1370.99 11
1371.08 9
1371.16 7
1371.25 5
1371.33 4
1371.42 3
1371.50 3
1371.59 5
1371.67 8
1371.76 12
1371.84 17
1371.93 22
1372.01 26
1372.10 28
1372.18 28
1372.27 26
1372.35 23
1372.44 18
1372.52 13
1372.61 9
1372.69 4
1372.78 0
1372.86 0
1372.95 0
1373.03 0
1373.12 0
1373.20 0
1373.28 2
1373.37 8
1373.45 14
1373.54 21
1373.62 26
1373.71 29
1373.79 31
1373.88 32
1373.96 33
1374.05 33
1374.13 34
1374.22 35
1374.30 37
1374.39 39
1374.47 41
1374.56 41
1374.64 41
1374.73 40
1374.81 38
1374.90 36
1374.98 34
1375.07 32
1375.15 32
1375.24 33
1375.32 36
1375.41 39
1375.49 43
1375.58 48
1375.66 51
1375.75 54
1375.83 55
1375.92 54
1376.00 52
1376.09 49
1376.17 45
1376.26 40
1376.34 35
1376.43 30
1376.51 25
1376.60 20
1376.68 15
1376.77 10
1376.85 7
1376.94 5
1377.02 5
1377.11 7
1377.19 11
1377.28 16
1377.36 21
1377.45 26
1377.53 30
1377.62 32
1377.71 32
1377.79 31
1377.88 30
1377.96 27
1378.05 25
1378.13 23
1378.22 22
1378.30 21
1378.39 20
1378.47 19
1378.56 19
1378.64 19
1378.73 20
1378.81 21
1378.90 23
1378.98 25
1379.07 26
1379.15 28
1379.24 29
1379.32 30
1379.41 32
1379.49 33
1379.58 36
1379.66 38
1379.75 40
1379.83 42
1379.92 45
1380.00 47
1380.09 48
1380.17 48
1380.26 48
1380.34 47
1380.43 45
1380.51 42
1380.60 38
1380.68 33
1380.77 30
1380.85 27
1380.94 26
1381.02 26
1381.11 28
1381.20 31
1381.28 34
1381.37 36
1381.45 36
1381.54 34
1381.62 31
1381.71 29
1381.79 26
1381.88 25
1381.96 25
1382.05 27
1382.13 29
1382.22 30
1382.30 31
1382.39 31
1382.47 29
1382.56 27
1382.64 24
1382.73 22
1382.81 20
1382.90 18
1382.98 17
1383.07 16
1383.15 15
1383.24 15
1383.33 16
1383.41 18
1383.50 21
1383.58 25
1383.67 30
1383.75 35
1383.84 39
1383.92 42
1384.01 43
1384.09 43
1384.18 41
1384.26 39
1384.35 36
1384.43 33
1384.52 31
1384.60 30
1384.69 30
1384.77 30
1384.86 31
1384.95 32
1385.03 32
1385.12 31
1385.20 30
1385.29 27
1385.37 24
1385.46 21
1385.54 17
1385.63 14
1385.71 10
1385.80 7
1385.88 5
1385.97 3
1386.05 2
1386.14 3
1386.23 3
1386.31 4
1386.40 6
1386.48 6
1386.57 7
1386.65 7
1386.74 7
1386.82 8
1386.91 9
1386.99 10
1387.08 12
1387.16 13
1387.25 14
1387.33 14
1387.42 13
1387.51 13
1387.59 14
1387.68 15
1387.76 16
1387.85 18
1387.93 19
1388.02 20
1388.10 19
1388.19 18
1388.27 16
1388.36 15
1388.44 13
1388.53 13
1388.62 14
1388.70 16
1388.79 19
1388.87 22
1388.96 23
1389.04 24
1389.13 23
1389.21 21
1389.30 18
1389.38 17
1389.47 16
1389.56 18
1389.64 21
1389.73 25
1389.81 28
1389.90 31
1389.98 32
1390.07 30
1390.15 27
1390.24 23
1390.32 19
1390.41 17
1390.50 16
1390.58 17
1390.67 20
1390.75 24
1390.84 29
1390.92 33
1391.01 37
1391.09 39
1391.18 40
1391.26 39
1391.35 38
1391.44 35
1391.52 33
1391.61 30
1391.69 29
1391.78 28
1391.86 29
1391.95 29
1392.03 31
1392.12 31
1392.20 32
1392.29 32
1392.38 32
1392.46 33
1392.55 33
1392.63 35
1392.72 36
1392.80 36
1392.89 35
1392.97 32
1393.06 28
1393.15 23
1393.23 19
1393.32 15
1393.40 14
1393.49 14
1393.57 16
1393.66 19
1393.74 21
1393.83 23
1393.92 24
1394.00 24
1394.09 24
1394.17 24
1394.26 25
1394.34 27
1394.43 30
1394.51 34
1394.60 39
1394.69 43
1394.77 46
1394.86 48
1394.94 48
1395.03 46
1395.11 43
1395.20 39
1395.29 35
1395.37 32
1395.46 30
1395.54 31
1395.63 33
1395.71 37
1395.80 41
1395.88 45
1395.97 48
1396.06 51
1396.14 52
1396.23 53
1396.31 55
1396.40 57
1396.48 60
1396.57 64
1396.66 69
1396.74 73
1396.83 77
1396.91 79
1397.00 80
1397.08 80
1397.17 80
1397.26 79
1397.34 77
1397.43 74
1397.51 71
1397.60 66
1397.68 60
1397.77 54
1397.85 47
1397.94 41
1398.03 35
1398.11 29
1398.20 25
1398.28 22
1398.37 19
1398.45 18
1398.54 17
1398.63 17
1398.71 17
1398.80 18
1398.88 19
1398.97 20
1399.05 21
1399.14 23
1399.23 24
1399.31 26
1399.40 28
1399.48 29
1399.57 30
1399.65 31
1399.74 31
1399.83 31
1399.91 31
1400.00 30
1400.08 28
1400.17 25
1400.26 22
1400.34 20
1400.43 18
1400.51 17
1400.60 17
1400.68 19
1400.77 22
1400.86 25
1400.94 27
1401.03 29
1401.11 31
1401.20 32
1401.28 34
1401.37 35
1401.46 36
1401.54 38
1401.63 39
1401.71 40
1401.80 40
1401.89 41
1401.97 42
1402.06 42
1402.14 43
1402.23 44
1402.31 45
1402.40 46
1402.49 45
1402.57 43
1402.66 41
1402.74 38
1402.83 36
1402.92 34
1403.00 32
1403.09 31
1403.17 31
1403.26 31
1403.34 31
1403.43 30
1403.52 29
1403.60 28
1403.69 26
1403.77 26
1403.86 26
1403.95 27
1404.03 29
1404.12 32
1404.20 35
1404.29 38
1404.37 39
1404.46 41
1404.55 41
1404.63 42
1404.72 42
1404.80 43
1404.89 43
1404.98 45
1405.06 46
1405.15 48
1405.23 50
1405.32 52
1405.41 54
1405.49 56
1405.58 57
1405.66 56
1405.75 55
1405.84 51
1405.92 46
1406.01 41
1406.09 35
1406.18 29
1406.27 25
1406.35 22
1406.44 22
1406.52 24
1406.61 28
1406.69 33
1406.78 38
1406.87 43
1406.95 47
1407.04 50
1407.12 50
1407.21 50
1407.30 50
1407.38 49
1407.47 50
1407.55 50
1407.64 50
1407.73 50
1407.81 48
1407.90 44
1407.98 40
1408.07 34
1408.16 29
1408.24 25
1408.33 22
1408.41 21
1408.50 21
1408.59 22
1408.67 23
1408.76 22
1408.84 20
1408.93 16
1409.02 11
1409.10 6
1409.19 2
1409.27 0
1409.36 0
1409.45 0
1409.53 0
1409.62 0
1409.71 0
1409.79 0
1409.88 0
1409.96 0
1410.05 1
1410.14 4
1410.22 8
1410.31 11
1410.39 14
1410.48 17
1410.57 19
1410.65 20
1410.74 20
1410.82 21
1410.91 22
1411.00 23
1411.08 24
1411.17 26
1411.25 27
1411.34 29
1411.43 31
1411.51 32
1411.60 34
1411.69 35
1411.77 35
1411.86 35
1411.94 34
1412.03 33
1412.12 31
1412.20 29
1412.29 28
1412.37 29
1412.46 30
1412.55 33
1412.63 36
1412.72 39
1412.80 41
1412.89 42
1412.98 42
1413.06 42
1413.15 41
1413.24 40
1413.32 40
1413.41 41
1413.49 42
1413.58 45
1413.67 48
1413.75 51
1413.84 55
1413.92 58
1414.01 60
1414.10 61
1414.18 60
1414.27 57
1414.36 53
1414.44 48
1414.53 43
1414.61 39
1414.70 37
1414.79 37
1414.87 39
1414.96 42
1415.05 45
1415.13 47
1415.22 49
1415.30 49
1415.39 48
1415.48 47
1415.56 47
1415.65 47
1415.74 47
1415.82 48
1415.91 48
1415.99 48
1416.08 47
1416.17 46
1416.25 44
1416.34 43
1416.43 41
1416.51 38
1416.60 34
1416.68 30
1416.77 26
1416.86 23
1416.94 21
1417.03 19
1417.12 19
1417.20 19
1417.29 19
1417.37 18
1417.46 17
1417.55 17
1417.63 18
1417.72 20
1417.81 24
1417.89 28
1417.98 33
1418.06 37
1418.15 40
1418.24 41
1418.32 40
1418.41 37
1418.50 34
1418.58 31
1418.67 28
1418.76 27
1418.84 27
1418.93 28
1419.01 29
1419.10 30
1419.19 30
1419.27 30
1419.36 29
1419.45 28
1419.53 27
1419.62 27
1419.70 29
1419.79 31
1419.88 33
1419.96 34
1420.05 35
1420.14 35
1420.22 34
1420.31 33
1420.40 33
1420.48 34
1420.57 36
1420.66 39
1420.74 43
1420.83 47
1420.91 52
1421.00 57
1421.09 62
1421.17 66
1421.26 69
1421.35 71
1421.43 72
1421.52 71
1421.61 69
1421.69 66
1421.78 62
1421.86 59
1421.95 57
1422.04 56
1422.12 57
1422.21 59
1422.30 61
1422.38 63
1422.47 64
1422.56 63
1422.64 60
1422.73 57
1422.82 52
1422.90 48
1422.99 45
1423.07 44
1423.16 44
1423.25 45
1423.33 47
1423.42 49
1423.51 51
1423.59 52
1423.68 53
1423.77 54
1423.85 54
1423.94 54
1424.03 53
1424.11 52
1424.20 51
1424.29 48
1424.37 46
1424.46 43
1424.55 42
1424.63 41
1424.72 42
1424.80 45
1424.89 47
1424.98 50
1425.06 52
1425.15 52
1425.24 51
1425.32 48
1425.41 45
1425.50 42
1425.58 39
1425.67 36
1425.76 35
1425.84 36
1425.93 37
1426.02 39
1426.10 41
1426.19 43
1426.28 45
1426.36 45
1426.45 45
1426.54 44
1426.62 42
1426.71 39
1426.80 37
1426.88 35
1426.97 34
1427.05 34
1427.14 34
1427.23 35
1427.31 35
1427.40 35
1427.49 34
1427.57 32
1427.66 29
1427.75 26
1427.83 23
1427.92 22
1428.01 22
1428.09 25
1428.18 29
1428.27 34
1428.35 40
1428.44 44
1428.53 46
1428.61 46
1428.70 45
1428.79 41
1428.87 37
1428.96 34
1429.05 32
1429.13 31
1429.22 32
1429.31 34
1429.39 37
1429.48 42
1429.57 47
1429.65 52
1429.74 57
1429.83 62
1429.91 67
1430.00 70
1430.09 73
1430.17 74
1430.26 74
1430.35 73
1430.43 72
1430.52 71
1430.61 69
1430.69 67
1430.78 65
1430.87 63
1430.95 60
1431.04 57
1431.13 53
1431.21 48
1431.30 43
1431.39 39
1431.47 36
1431.56 34
1431.65 34
1431.73 34
1431.82 36
1431.91 38
1431.99 39
1432.08 39
1432.17 38
1432.25 37
1432.34 37
1432.43 37
1432.51 39
1432.60 43
1432.69 48
1432.77 53
1432.86 58
1432.95 61
1433.04 63
1433.12 63
1433.21 61
1433.30 58
1433.38 54
1433.47 50
1433.56 45
1433.64 41
1433.73 37
1433.82 33
1433.90 30
1433.99 28
1434.08 27
1434.16 27
1434.25 29
1434.34 32
1434.42 34
1434.51 37
1434.60 39
1434.68 39
1434.77 37
1434.86 35
1434.94 32
1435.03 29
1435.12 29
1435.21 30
1435.29 34
1435.38 40
1435.47 47
1435.55 55
1435.64 61
1435.73 66
1435.81 70
1435.90 74
1435.99 77
1436.07 79
1436.16 82
1436.25 84
1436.33 86
1436.42 86
1436.51 85
1436.59 83
1436.68 80
1436.77 77
1436.86 74
1436.94 71
1437.03 68
1437.12 65
1437.20 61
1437.29 57
1437.38 54
1437.46 50
1437.55 48
1437.64 47
1437.72 47
1437.81 48
1437.90 49
1437.98 50
1438.07 52
1438.16 53
1438.25 55
1438.33 56
1438.42 58
1438.51 59
1438.59 59
1438.68 58
1438.77 57
1438.85 55
1438.94 53
1439.03 52
1439.12 51
1439.20 51
1439.29 51
1439.38 52
1439.46 52
1439.55 52
1439.64 52
1439.72 51
1439.81 49
1439.90 47
1439.98 45
1440.07 42
1440.16 41
1440.25 41
1440.33 41
1440.42 43
1440.51 45
1440.59 48
1440.68 50
1440.77 51
1440.85 52
1440.94 51
1441.03 50
1441.12 49
1441.20 48
1441.29 48
1441.38 50
1441.46 54
1441.55 58
1441.64 63
1441.72 68
1441.81 71
1441.90 71
1441.99 71
1442.07 69
1442.16 66
1442.25 64
1442.33 63
1442.42 64
1442.51 66
1442.60 69
1442.68 71
1442.77 71
1442.86 69
1442.94 64
1443.03 58
1443.12 51
1443.20 44
1443.29 39
1443.38 37
1443.47 38
1443.55 40
1443.64 44
1443.73 48
1443.81 50
1443.90 52
1443.99 53
1444.08 54
1444.16 56
1444.25 59
1444.34 63
1444.42 68
1444.51 72
1444.60 75
1444.69 77
1444.77 76
1444.86 74
1444.95 69
1445.03 65
1445.12 59
1445.21 54
1445.29 49
1445.38 44
1445.47 40
1445.56 38
1445.64 36
1445.73 34
1445.82 34
1445.90 33
1445.99 34
1446.08 34
1446.17 34
1446.25 34
1446.34 34
1446.43 35
1446.52 34
1446.60 33
1446.69 31
1446.78 28
1446.86 24
1446.95 19
1447.04 13
1447.13 8
1447.21 5
1447.30 3
1447.39 3
1447.47 4
1447.56 8
1447.65 13
1447.74 18
1447.82 24
1447.91 30
1448.00 35
1448.08 38
1448.17 40
1448.26 40
1448.35 40
1448.43 39
1448.52 37
1448.61 36
1448.70 35
1448.78 34
1448.87 33
1448.96 32
1449.04 32
1449.13 32
1449.22 33
1449.31 34
1449.39 35
1449.48 36
1449.57 36
1449.65 36
1449.74 34
1449.83 33
1449.92 31
1450.00 31
1450.09 31
1450.18 32
1450.27 35
1450.35 38
1450.44 41
1450.53 44
1450.61 46
1450.70 48
1450.79 50
1450.88 51
1450.96 53
1451.05 53
1451.14 54
1451.23 55
1451.31 56
1451.40 57
1451.49 59
1451.58 59
1451.66 59
1451.75 57
1451.84 53
1451.92 48
1452.01 42
1452.10 36
1452.19 32
1452.27 30
1452.36 32
1452.45 35
1452.54 40
1452.62 46
1452.71 52
1452.80 57
1452.89 60
1452.97 63
1453.06 64
1453.15 66
1453.23 67
1453.32 68
1453.41 69
1453.50 70
1453.58 70
1453.67 70
1453.76 68
1453.85 65
1453.93 62
1454.02 58
1454.11 54
1454.20 50
1454.28 47
1454.37 45
1454.46 45
1454.55 45
1454.63 47
1454.72 49
1454.81 50
1454.90 50
1454.98 49
1455.07 48
1455.16 45
1455.25 42
1455.33 39
1455.42 37
1455.51 35
1455.59 34
1455.68 33
1455.77 33
1455.86 33
1455.94 34
1456.03 34
1456.12 35
1456.21 36
1456.29 38
1456.38 40
1456.47 43
1456.56 46
1456.64 50
1456.73 53
1456.82 55
1456.91 56
1456.99 55
1457.08 53
1457.17 51
1457.26 50
1457.34 49
1457.43 50
1457.52 53
1457.61 57
1457.69 61
1457.78 64
1457.87 65
1457.96 64
1458.04 60
1458.13 55
1458.22 49
1458.31 43
1458.39 38
1458.48 34
1458.57 33
1458.66 32
1458.74 32
1458.83 33
1458.92 35
1459.01 36
1459.09 37
1459.18 38
1459.27 38
1459.36 36
1459.44 34
1459.53 30
1459.62 27
1459.71 24
1459.80 22
1459.88 21
1459.97 21
1460.06 21
1460.15 22
1460.23 23
1460.32 23
1460.41 22
1460.50 20
1460.58 17
1460.67 13
1460.76 9
1460.85 4
1460.93 0
1461.02 0
1461.11 0
1461.20 0
1461.28 0
1461.37 0
1461.46 0
1461.55 0
1461.63 0
1461.72 4
1461.81 8
1461.90 11
1461.99 13
1462.07 14
1462.16 13
1462.25 12
1462.34 10
1462.42 9
1462.51 8
1462.60 7
1462.69 7
1462.77 7
1462.86 6
1462.95 5
1463.04 3
1463.12 1
1463.21 0
1463.30 0
1463.39 1
1463.48 3
1463.56 6
1463.65 9
1463.74 12
1463.83 14
1463.91 14
1464.00 14
1464.09 14
1464.18 16
1464.26 19
1464.35 23
1464.44 29
1464.53 36
1464.62 44
1464.70 50
1464.79 56
1464.88 60
1464.97 64
1465.05 67
1465.14 70
1465.23 73
1465.32 76
1465.41 78
1465.49 79
1465.58 79
1465.67 77
1465.76 74
1465.84 69
1465.93 63
1466.02 57
1466.11 50
1466.19 44
1466.28 39
1466.37 35
1466.46 31
1466.55 28
1466.63 27
1466.72 25
1466.81 25
1466.90 25
1466.98 26
1467.07 28
1467.16 31
1467.25 34
1467.34 37
1467.42 39
1467.51 41
1467.60 42
1467.69 42
1467.77 44
1467.86 46
1467.95 49
1468.04 52
1468.13 56
1468.21 59
1468.30 61
1468.39 61
1468.48 60
1468.57 58
1468.65 55
1468.74 53
1468.83 53
1468.92 53
1469.00 54
1469.09 55
1469.18 56
1469.27 55
1469.36 54
1469.44 53
1469.53 52
1469.62 53
1469.71 54
1469.80 57
1469.88 61
1469.97 65
1470.06 69
1470.15 73
1470.23 76
1470.32 79
1470.41 81
1470.50 81
1470.59 80
1470.67 77
1470.76 73
1470.85 67
1470.94 59
1471.03 50
1471.11 41
1471.20 32
1471.29 25
1471.38 20
1471.47 17
1471.55 17
1471.64 20
1471.73 24
1471.82 30
1471.90 36
1471.99 42
1472.08 47
1472.17 51
1472.26 54
1472.34 56
1472.43 58
1472.52 59
1472.61 60
1472.70 61
1472.78 62
1472.87 64
1472.96 67
1473.05 70
1473.14 73
1473.22 75
1473.31 76
1473.40 74
1473.49 70
1473.58 65
1473.66 59
1473.75 52
1473.84 47
1473.93 44
1474.02 43
1474.10 42
1474.19 43
1474.28 43
1474.37 43
1474.46 42
1474.54 42
1474.63 42
1474.72 42
1474.81 43
1474.90 45
1474.98 47
1475.07 47
1475.16 46
1475.25 43
1475.34 38
1475.42 31
1475.51 24
1475.60 17
1475.69 12
1475.78 8
1475.86 7
1475.95 6
1476.04 8
1476.13 10
1476.22 13
1476.30 16
1476.39 19
1476.48 21
1476.57 24
1476.66 26
1476.75 28
1476.83 30
1476.92 32
1477.01 34
1477.10 36
1477.19 38
1477.27 38
1477.36 38
1477.45 36
1477.54 34
1477.63 31
1477.71 28
1477.80 26
1477.89 25
1477.98 25
1478.07 25
1478.15 27
1478.24 28
1478.33 30
1478.42 32
1478.51 33
1478.60 34
1478.68 34
1478.77 34
1478.86 34
1478.95 34
1479.04 34
1479.12 33
1479.21 33
1479.30 33
1479.39 33
1479.48 35
1479.56 37
1479.65 39
1479.74 41
1479.83 43
1479.92 44
1480.01 43
1480.09 42
1480.18 40
1480.27 38
1480.36 36
1480.45 35
1480.53 33
1480.62 32
1480.71 30
1480.80 28
1480.89 26
1480.98 25
1481.06 24
1481.15 23
1481.24 22
1481.33 21
1481.42 20
1481.51 18
1481.59 16
1481.68 14
1481.77 14
1481.86 16
1481.95 19
1482.03 25
1482.12 31
1482.21 37
1482.30 43
1482.39 47
1482.48 50
1482.56 52
1482.65 53
1482.74 53
1482.83 52
1482.92 50
1483.01 47
1483.09 45
1483.18 43
1483.27 41
1483.36 40
1483.45 40
1483.53 42
1483.62 45
1483.71 48
1483.80 51
1483.89 55
1483.98 58
1484.06 60
1484.15 64
1484.24 68
1484.33 73
1484.42 79
1484.51 87
1484.59 94
1484.68 99
1484.77 103
1484.86 105
1484.95 105
1485.04 104
1485.12 102
1485.21 100
1485.30 99
1485.39 98
1485.48 97
1485.57 94
1485.65 91
1485.74 88
1485.83 84
1485.92 80
1486.01 76
1486.10 73
1486.18 71
1486.27 68
1486.36 65
1486.45 62
1486.54 58
1486.63 54
1486.71 50
1486.80 46
1486.89 43
1486.98 42
1487.07 41
1487.16 42
1487.24 42
1487.33 42
1487.42 41
1487.51 38
1487.60 33
1487.69 28
1487.78 24
1487.86 20
1487.95 19
1488.04 19
1488.13 23
1488.22 28
1488.31 35
1488.39 43
1488.48 52
1488.57 61
1488.66 68
1488.75 72
1488.84 74
1488.92 71
1489.01 66
1489.10 59
1489.19 51
1489.28 43
1489.37 38
1489.46 34
1489.54 32
1489.63 32
1489.72 31
1489.81 30
1489.90 29
1489.99 25
1490.07 22
1490.16 17
1490.25 14
1490.34 11
1490.43 10
1490.52 11
1490.61 14
1490.69 20
1490.78 28
1490.87 37
1490.96 47
1491.05 57
1491.14 66
1491.22 72
1491.31 76
1491.40 76
1491.49 74
1491.58 70
1491.67 65
1491.76 59
1491.84 53
1491.93 48
1492.02 43
1492.11 40
1492.20 38
1492.29 36
1492.38 34
1492.46 33
1492.55 32
1492.64 31
1492.73 32
1492.82 34
1492.91 37
1493.00 41
1493.08 47
1493.17 52
1493.26 57
1493.35 62
1493.44 66
1493.53 68
1493.62 69
1493.70 68
1493.79 67
1493.88 65
1493.97 64
1494.06 63
1494.15 64
1494.24 66
1494.32 67
1494.41 69
1494.50 70
1494.59 69
1494.68 66
1494.77 62
1494.86 56
1494.94 51
1495.03 47
1495.12 45
1495.21 45
1495.30 48
1495.39 54
1495.48 60
1495.56 67
1495.65 72
1495.74 76
1495.83 77
1495.92 76
1496.01 72
1496.10 65
1496.19 57
1496.27 48
1496.36 37
1496.45 27
1496.54 18
1496.63 11
1496.72 5
1496.81 1
1496.89 0
1496.98 0
1497.07 2
1497.16 5
1497.25 7
1497.34 8
1497.43 7
1497.52 6
1497.60 3
1497.69 0
1497.78 0
1497.87 0
1497.96 0
1498.05 0
1498.14 0
1498.23 2
1498.31 11
1498.40 20
1498.49 28
1498.58 34
1498.67 38
1498.76 39
1498.85 37
1498.94 34
1499.02 29
1499.11 25
1499.20 21
1499.29 18
1499.38 17
1499.47 16
1499.56 16
1499.65 17
1499.73 19
1499.82 20
1499.91 21
1500.00 21
1500.09 20
1500.18 19
1500.27 18
1500.36 16
1500.44 16
1500.53 16
1500.62 17
1500.71 19
1500.80 22
1500.89 23
1500.98 24
1501.07 23
1501.15 22
1501.24 19
1501.33 16
1501.42 14
1501.51 12
1501.60 12
1501.69 12
1501.78 13
1501.86 14
1501.95 13
1502.04 12
1502.13 9
1502.22 5
1502.31 1
1502.40 0
1502.49 0
1502.58 0
1502.66 0
1502.75 0
1502.84 3
1502.93 9
1503.02 15
1503.11 21
1503.20 25
1503.29 27
1503.38 26
1503.46 23
1503.55 19
1503.64 14
1503.73 9
1503.82 5
1503.91 3
1504.00 4
1504.09 6
1504.18 10
1504.26 15
1504.35 20
1504.44 24
1504.53 27
1504.62 28
1504.71 27
1504.80 25
1504.89 22
1504.98 18
1505.06 14
1505.15 9
1505.24 4
1505.33 0
1505.42 0
1505.51 0
1505.60 0
1505.69 0
1505.78 4
1505.86 11
1505.95 18
1506.04 25
1506.13 31
1506.22 37
1506.31 41
1506.40 44
1506.49 46
1506.58 48
1506.67 48
1506.75 48
1506.84 45
1506.93 41
1507.02 36
1507.11 30
1507.20 25
1507.29 21
1507.38 18
1507.47 18
1507.55 19
1507.64 21
1507.73 24
1507.82 28
1507.91 31
1508.00 34
1508.09 36
1508.18 37
1508.27 37
1508.36 36
1508.44 36
1508.53 35
1508.62 34
1508.71 35
1508.80 35
1508.89 37
1508.98 39
1509.07 41
1509.16 43
1509.25 45
1509.34 46
1509.42 47
1509.51 48
1509.60 47
1509.69 47
1509.78 48
1509.87 50
1509.96 53
1510.05 57
1510.14 61
1510.23 64
1510.31 65
1510.40 64
1510.49 60
1510.58 55
1510.67 48
1510.76 40
1510.85 33
1510.94 27
1511.03 23
1511.12 20
1511.21 17
1511.29 15
1511.38 13
1511.47 10
1511.56 7
1511.65 4
1511.74 1
1511.83 0
1511.92 0
1512.01 0
1512.10 0
1512.19 0
1512.28 2
1512.36 6
1512.45 11
1512.54 15
1512.63 18
1512.72 20
1512.81 21
1512.90 21
1512.99 21
1513.08 21
1513.17 22
1513.26 25
1513.34 30
1513.43 35
1513.52 41
1513.61 46
1513.70 50
1513.79 51
1513.88 51
1513.97 47
1514.06 42
1514.15 35
1514.24 28
1514.33 20
1514.41 14
1514.50 10
1514.59 7
1514.68 6
1514.77 8
1514.86 10
1514.95 12
1515.04 15
1515.13 16
1515.22 16
1515.31 15
1515.40 13
1515.49 12
1515.57 11
1515.66 11
1515.75 13
1515.84 15
1515.93 17
1516.02 19
1516.11 20
1516.20 21
1516.29 22
1516.38 24
1516.47 28
1516.56 32
1516.65 37
1516.73 42
1516.82 45
1516.91 47
1517.00 46
1517.09 44
1517.18 41
1517.27 37
1517.36 32
1517.45 28
1517.54 23
1517.63 18
1517.72 14
1517.81 9
1517.90 4
1517.98 0
1518.07 0
1518.16 0
1518.25 0
1518.34 0
1518.43 0
1518.52 0
1518.61 0
1518.70 0
1518.79 1
1518.88 2
1518.97 4
1519.06 7
1519.15 9
1519.24 12
1519.32 13
1519.41 15
1519.50 16
1519.59 16
1519.68 18
1519.77 20
1519.86 23
1519.95 26
1520.04 29
1520.13 30
1520.22 29
1520.31 26
1520.40 22
1520.49 16
1520.58 10
1520.66 5
1520.75 3
1520.84 4
1520.93 7
1521.02 12
1521.11 19
1521.20 26
1521.29 32
1521.38 37
1521.47 40
1521.56 40
1521.65 38
1521.74 33
1521.83 28
1521.92 22
1522.01 18
1522.10 15
1522.18 15
1522.27 15
1522.36 17
1522.45 19
1522.54 20
1522.63 22
1522.72 23
1522.81 25
1522.90 27
1522.99 30
1523.08 33
1523.17 37
1523.26 39
1523.35 42
1523.44 43
1523.53 44
1523.62 44
1523.71 43
1523.79 41
1523.88 39
1523.97 34
1524.06 28
1524.15 22
1524.24 16
1524.33 10
1524.42 7
1524.51 5
1524.60 6
1524.69 8
1524.78 12
1524.87 16
1524.96 19
1525.05 22
1525.14 25
1525.23 27
1525.32 29
1525.41 32
1525.50 35
1525.58 38
1525.67 41
1525.76 42
1525.85 41
1525.94 38
1526.03 32
1526.12 25
1526.21 16
1526.30 8
1526.39 0
1526.48 0
1526.57 0
1526.66 0
1526.75 0
1526.84 0
1526.93 0
1527.02 0
1527.11 0
1527.20 6
1527.29 12
1527.38 16
1527.47 19
1527.55 20
1527.64 19
1527.73 17
1527.82 15
1527.91 13
1528.00 10
1528.09 9
1528.18 7
1528.27 7
1528.36 7
1528.45 7
1528.54 9
1528.63 11
1528.72 14
1528.81 17
1528.90 22
1528.99 27
1529.08 33
1529.17 39
1529.26 45
1529.35 49
1529.44 50
1529.53 49
1529.62 45
1529.71 39
1529.80 32
1529.88 25
1529.97 20
1530.06 17
1530.15 17
1530.24 19
1530.33 22
1530.42 26
1530.51 29
1530.60 32
1530.69 34
1530.78 35
1530.87 36
1530.96 36
1531.05 37
1531.14 37
1531.23 37
1531.32 38
1531.41 37
1531.50 36
1531.59 34
1531.68 31
1531.77 28
1531.86 25
1531.95 24
1532.04 23
1532.13 25
1532.22 27
1532.31 31
1532.40 35
1532.49 39
1532.58 42
1532.67 43
1532.75 43
1532.84 41
1532.93 39
1533.02 38
1533.11 37
1533.20 37
1533.29 39
1533.38 42
1533.47 45
1533.56 48
1533.65 50
1533.74 51
1533.83 50
1533.92 49
1534.01 47
1534.10 45
1534.19 43
1534.28 42
1534.37 41
1534.46 41
1534.55 40
1534.64 40
1534.73 39
1534.82 37
1534.91 34
1535.00 30
1535.09 26
1535.18 23
1535.27 20
1535.36 18
1535.45 16
1535.54 15
1535.63 14
1535.72 13
1535.81 12
1535.90 11
1535.99 11
1536.08 11
1536.17 11
1536.26 12
1536.35 13
1536.44 15
1536.53 16
1536.62 17
1536.71 18
1536.80 18
1536.89 19
1536.98 20
1537.06 22
1537.15 23
1537.24 26
1537.33 29
1537.42 32
1537.51 34
1537.60 37
1537.69 39
1537.78 41
1537.87 41
1537.96 40
1538.05 38
1538.14 36
1538.23 33
1538.32 30
1538.41 26
1538.50 23
1538.59 18
1538.68 14
1538.77 9
1538.86 5
1538.95 1
1539.04 0
1539.13 0
1539.22 0
1539.31 0
1539.40 0
1539.49 0
1539.58 1
1539.67 3
1539.76 4
1539.85 4
1539.94 4
1540.03 3
1540.12 2
1540.21 1
1540.30 2
1540.39 4
1540.48 9
1540.57 16
1540.66 23
1540.75 30
1540.84 36
1540.93 40
1541.02 42
1541.11 43
1541.20 41
1541.29 39
1541.38 37
1541.47 34
1541.56 32
1541.65 29
1541.74 26
1541.83 23
1541.92 19
1542.01 15
1542.10 12
1542.19 9
1542.28 7
1542.37 5
1542.46 3
1542.55 2
1542.64 0
1542.73 0
1542.82 0
1542.91 0
1543.00 2
1543.09 5
1543.18 9
1543.27 14
1543.36 19
1543.45 24
1543.54 29
1543.63 34
1543.72 38
1543.81 41
1543.90 43
1543.99 44
1544.08 43
1544.17 41
1544.26 38
1544.35 34
1544.44 31
1544.53 28
1544.62 25
1544.71 22
1544.80 19
1544.89 15
1544.98 11
1545.07 6
1545.16 3
1545.25 0
1545.34 0
1545.43 0
1545.52 0
1545.61 0
1545.70 0
1545.79 0
1545.88 0
1545.97 0
1546.06 0
1546.15 4
1546.24 8
1546.33 12
1546.42 17
1546.51 20
1546.60 22
1546.69 24
1546.79 24
1546.88 24
1546.97 25
1547.06 26
1547.15 29
1547.24 32
1547.33 35
1547.42 37
1547.51 39
1547.60 39
1547.69 38
1547.78 37
1547.87 37
1547.96 37
1548.05 39
1548.14 41
1548.23 43
1548.32 45
1548.41 46
1548.50 45
1548.59 44
1548.68 40
1548.77 37
1548.86 33
1548.95 29
1549.04 24
1549.13 20
1549.22 15
1549.31 11
1549.40 8
1549.49 6
1549.58 6
1549.67 8
1549.76 12
1549.85 19
1549.94 27
1550.03 36
1550.12 46
1550.21 56
1550.30 65
1550.39 71
1550.48 74
1550.57 75
1550.66 72
1550.75 68
1550.84 63
1550.93 58
1551.02 56
1551.11 55
1551.21 57
1551.30 60
1551.39 62
1551.48 63
1551.57 61
1551.66 56
1551.75 50
1551.84 42
1551.93 34
1552.02 27
1552.11 22
1552.20 17
1552.29 14
1552.38 12
1552.47 11
1552.56 11
1552.65 14
1552.74 18
1552.83 23
1552.92 28
1553.01 34
1553.10 39
1553.19 43
1553.28 46
1553.37 47
1553.46 48
1553.55 48
1553.64 49
1553.73 50
1553.82 52
1553.91 54
1554.00 57
1554.10 60
1554.19 62
1554.28 63
1554.37 62
1554.46 60
1554.55 57
1554.64 54
1554.73 51
1554.82 49
1554.91 48
1555.00 48
1555.09 49
1555.18 51
1555.27 53
1555.36 55
1555.45 57
1555.54 59
1555.63 60
1555.72 61
1555.81 61
1555.90 61
1555.99 60
1556.08 58
1556.17 56
1556.26 53
1556.35 51
1556.45 48
1556.54 47
1556.63 47
1556.72 48
1556.81 50
1556.90 53
1556.99 56
1557.08 59
1557.17 61
1557.26 61
1557.35 59
1557.44 54
1557.53 48
1557.62 41
1557.71 34
1557.80 29
1557.89 27
1557.98 28
1558.07 32
1558.16 37
1558.25 43
1558.34 49
1558.44 53
1558.53 56
1558.62 57
1558.71 56
1558.80 55
1558.89 53
1558.98 51
1559.07 50
1559.16 48
1559.25 47
1559.34 46
1559.43 45
1559.52 43
1559.61 41
1559.70 40
1559.79 38
1559.88 37
1559.97 37
1560.06 37
1560.15 37
1560.25 37
1560.34 38
1560.43 37
1560.52 37
1560.61 36
1560.70 34
1560.79 32
1560.88 31
1560.97 29
1561.06 27
1561.15 25
1561.24 23
1561.33 20
1561.42 18
1561.51 15
1561.60 12
1561.69 10
1561.78 9
1561.88 9
1561.97 11
1562.06 15
1562.15 19
1562.24 23
1562.33 28
1562.42 31
1562.51 33
1562.60 33
1562.69 33
1562.78 31
1562.87 30
1562.96 30
1563.05 30
1563.14 32
1563.23 34
1563.33 38
1563.42 42
1563.51 46
1563.60 49
1563.69 52
1563.78 54
1563.87 54
1563.96 53
1564.05 50
1564.14 47
1564.23 44
1564.32 42
1564.41 42
1564.50 43
1564.59 47
1564.68 51
1564.78 56
1564.87 61
1564.96 64
1565.05 65
1565.14 63
1565.23 60
1565.32 54
1565.41 47
1565.50 41
1565.59 35
1565.68 32
1565.77 32
1565.86 32
1565.95 34
1566.04 36
1566.14 38
1566.23 39
1566.32 39
1566.41 39
1566.50 40
1566.59 42
1566.68 45
1566.77 47
1566.86 49
1566.95 51
1567.04 51
1567.13 50
1567.22 49
1567.32 47
1567.41 44
1567.50 40
1567.59 35
1567.68 28
1567.77 20
1567.86 12
1567.95 5
1568.04 0
1568.13 0
1568.22 0
1568.31 0
1568.40 1
1568.49 6
1568.59 11
1568.68 16
1568.77 20
1568.86 25
1568.95 30
1569.04 35
1569.13 41
1569.22 47
1569.31 53
1569.40 58
1569.49 62
1569.58 64
1569.68 65
1569.77 64
1569.86 63
1569.95 62
1570.04 61
1570.13 60
1570.22 58
1570.31 56
1570.40 53
1570.49 48
1570.58 43
1570.67 37
1570.76 30
1570.86 24
1570.95 18
1571.04 13
1571.13 9
1571.22 7
1571.31 6
1571.40 7
1571.49 8
1571.58 11
1571.67 13
1571.76 14
1571.86 14
1571.95 13
1572.04 12
1572.13 10
1572.22 9
1572.31 9
1572.40 10
1572.49 12
1572.58 16
1572.67 20
1572.76 24
1572.85 28
1572.95 31
1573.04 34
1573.13 35
1573.22 35
1573.31 34
1573.40 32
1573.49 28
1573.58 25
1573.67 23
1573.76 24
1573.86 27
1573.95 32
1574.04 40
1574.13 48
1574.22 56
1574.31 62
1574.40 65
1574.49 67
1574.58 66
1574.67 64
1574.76 63
1574.86 62
1574.95 62
1575.04 62
1575.13 63
1575.22 62
1575.31 60
1575.40 57
1575.49 51
1575.58 45
1575.67 39
1575.77 32
1575.86 28
1575.95 25
1576.04 24
1576.13 24
1576.22 26
1576.31 29
1576.40 33
1576.49 36
1576.58 40
1576.68 43
1576.77 47
1576.86 50
1576.95 54
1577.04 56
1577.13 58
1577.22 58
1577.31 55
1577.40 52
1577.49 46
1577.59 40
1577.68 34
1577.77 29
1577.86 23
1577.95 19
1578.04 15
1578.13 12
1578.22 10
1578.31 9
1578.40 9
1578.50 10
1578.59 12
1578.68 15
1578.77 17
1578.86 20
1578.95 24
1579.04 29
1579.13 35
1579.22 43
1579.32 52
1579.41 62
1579.50 71
1579.59 80
1579.68 86
1579.77 90
1579.86 91
1579.95 90
1580.04 88
1580.14 86
1580.23 84
1580.32 82
1580.41 83
1580.50 85
1580.59 89
1580.68 93
1580.77 99
1580.86 105
1580.96 111
1581.05 115
1581.14 119
1581.23 120
1581.32 120
1581.41 119
1581.50 117
1581.59 115
1581.68 113
1581.78 110
1581.87 107
1581.96 105
1582.05 102
1582.14 100
1582.23 98
1582.32 97
1582.41 97
1582.51 97
1582.60 97
1582.69 95
1582.78 91
1582.87 86
1582.96 80
1583.05 75
1583.14 70
1583.23 68
1583.33 68
1583.42 70
1583.51 74
1583.60 78
1583.69 82
1583.78 86
1583.87 88
1583.96 90
1584.06 91
1584.15 91
1584.24 89
1584.33 87
1584.42 84
1584.51 80
1584.60 77
1584.69 75
1584.79 74
1584.88 74
1584.97 76
1585.06 78
1585.15 81
1585.24 84
1585.33 87
1585.42 90
1585.52 93
1585.61 97
1585.70 102
1585.79 106
1585.88 109
1585.97 111
1586.06 111
1586.15 110
1586.25 106
1586.34 102
1586.43 97
1586.52 92
1586.61 90
1586.70 89
1586.79 91
1586.88 94
1586.98 99
1587.07 103
1587.16 107
1587.25 110
1587.34 112
1587.43 113
1587.52 115
1587.62 116
1587.71 117
1587.80 117
1587.89 115
1587.98 110
1588.07 102
1588.16 91
1588.25 80
1588.35 70
1588.44 61
1588.53 56
1588.62 52
1588.71 51
1588.80 50
1588.89 50
1588.99 48
1589.08 45
1589.17 41
1589.26 38
1589.35 35
1589.44 34
1589.53 34
1589.62 37
1589.72 40
1589.81 44
1589.90 47
1589.99 48
1590.08 48
1590.17 46
1590.26 44
1590.36 42
1590.45 41
1590.54 42
1590.63 44
1590.72 49
1590.81 54
1590.90 59
1591.00 62
1591.09 65
1591.18 65
1591.27 65
1591.36 63
1591.45 61
1591.54 58
1591.64 56
1591.73 54
1591.82 52
1591.91 50
1592.00 48
1592.09 45
1592.18 44
1592.28 43
1592.37 45
1592.46 48
1592.55 54
1592.64 61
1592.73 69
1592.82 76
1592.92 82
1593.01 86
1593.10 88
1593.19 88
1593.28 86
1593.37 84
1593.47 81
1593.56 78
1593.65 74
1593.74 71
1593.83 69
1593.92 67
1594.01 65
1594.11 63
1594.20 61
1594.29 59
1594.38 57
1594.47 55
1594.56 52
1594.65 49
1594.75 46
1594.84 41
1594.93 35
1595.02 28
1595.11 21
1595.20 13
1595.30 6
1595.39 0
1595.48 0
1595.57 0
1595.66 0
1595.75 0
1595.84 0
1595.94 0
1596.03 0
1596.12 0
1596.21 6
1596.30 15
1596.39 25
1596.49 35
1596.58 45
1596.67 54
1596.76 61
1596.85 66
1596.94 70
1597.04 71
1597.13 71
1597.22 68
1597.31 65
1597.40 62
1597.49 60
1597.59 59
1597.68 60
1597.77 63
1597.86 66
1597.95 69
1598.04 70
1598.13 70
1598.23 67
1598.32 63
1598.41 58
1598.50 53
1598.59 50
1598.68 49
1598.78 51
1598.87 56
1598.96 62
1599.05 69
1599.14 76
1599.23 81
1599.33 84
1599.42 84
1599.51 81
1599.60 76
1599.69 71
1599.78 66
1599.88 61
1599.97 58
1600.06 56
1600.15 54
1600.24 51
1600.33 48
1600.43 44
1600.52 40
1600.61 37
1600.70 35
1600.79 35
1600.88 35
1600.98 36
1601.07 36
1601.16 35
1601.25 33
1601.34 30
1601.44 27
1601.53 25
1601.62 24
1601.71 24
1601.80 25
1601.89 26
1601.99 27
1602.08 27
1602.17 27
1602.26 27
1602.35 27
1602.44 29
1602.54 34
1602.63 40
1602.72 47
1602.81 55
1602.90 62
1602.99 67
1603.09 71
1603.18 72
1603.27 72
1603.36 71
1603.45 70
1603.55 68
1603.64 68
1603.73 69
1603.82 70
1603.91 72
1604.00 73
1604.10 75
1604.19 76
1604.28 78
1604.37 79
1604.46 81
1604.56 81
1604.65 81
1604.74 79
1604.83 76
1604.92 72
1605.01 67
1605.11 62
1605.20 58
1605.29 56
1605.38 56
1605.47 58
1605.57 62
1605.66 65
1605.75 68
1605.84 70
1605.93 70
1606.02 69
1606.12 65
1606.21 61
1606.30 56
1606.39 50
1606.48 44
1606.58 39
1606.67 35
1606.76 31
1606.85 29
1606.94 29
1607.04 29
1607.13 31
1607.22 34
1607.31 36
1607.40 37
1607.49 38
1607.59 38
1607.68 37
1607.77 37
1607.86 39
1607.95 42
1608.05 47
1608.14 53
1608.23 59
1608.32 64
1608.41 67
1608.51 69
1608.60 69
1608.69 68
1608.78 68
1608.87 68
1608.97 68
1609.06 70
1609.15 72
1609.24 74
1609.33 75
1609.42 76
1609.52 78
1609.61 79
1609.70 80
1609.79 82
1609.88 84
1609.98 85
1610.07 86
1610.16 86
1610.25 85
1610.34 84
1610.44 82
1610.53 81
1610.62 80
1610.71 79
1610.80 78
1610.90 77
1610.99 75
1611.08 73
1611.17 70
1611.26 67
1611.36 64
1611.45 62
1611.54 60
1611.63 57
1611.72 54
1611.82 50
1611.91 45
1612.00 39
1612.09 33
1612.18 28
1612.28 23
1612.37 20
1612.46 18
1612.55 16
1612.64 15
1612.74 13
1612.83 13
1612.92 12
1613.01 13
1613.10 15
1613.20 17
1613.29 20
1613.38 23
1613.47 27
1613.57 32
1613.66 37
1613.75 42
1613.84 47
1613.93 51
1614.03 53
1614.12 52
1614.21 48
1614.30 44
1614.39 38
1614.49 34
1614.58 30
1614.67 30
1614.76 32
1614.85 35
1614.95 39
1615.04 44
1615.13 47
1615.22 51
1615.32 53
1615.41 56
1615.50 58
1615.59 60
1615.68 62
1615.78 63
1615.87 63
1615.96 60
1616.05 57
1616.14 53
1616.24 49
1616.33 46
1616.42 45
1616.51 46
1616.60 48
1616.70 50
1616.79 52
1616.88 52
1616.97 51
1617.07 48
1617.16 43
1617.25 38
1617.34 33
1617.43 29
1617.53 25
1617.62 23
1617.71 22
1617.80 23
1617.90 24
1617.99 27
1618.08 30
1618.17 33
1618.26 37
1618.36 40
1618.45 43
1618.54 47
1618.63 51
1618.73 55
1618.82 59
1618.91 62
1619.00 63
1619.09 63
1619.19 60
1619.28 56
1619.37 50
1619.46 45
1619.56 40
1619.65 36
1619.74 35
1619.83 34
1619.92 36
1620.02 37
1620.11 38
1620.20 38
1620.29 36
1620.39 33
1620.48 30
1620.57 26
1620.66 23
1620.75 21
1620.85 21
1620.94 23
1621.03 26
1621.12 30
1621.22 34
1621.31 39
1621.40 43
1621.49 46
1621.59 49
1621.68 51
1621.77 52
1621.86 53
1621.95 52
1622.05 52
1622.14 51
1622.23 50
1622.32 50
1622.42 51
1622.51 52
1622.60 52
1622.69 52
1622.79 51
1622.88 50
1622.97 48
1623.06 48
1623.15 49
1623.25 51
1623.34 53
1623.43 55
1623.52 55
1623.62 53
1623.71 49
1623.80 42
1623.89 33
1623.99 25
1624.08 18
1624.17 14
1624.26 13
1624.36 15
1624.45 19
1624.54 26
1624.63 33
1624.72 39
1624.82 45
1624.91 48
1625.00 51
1625.09 52
1625.19 52
1625.28 51
1625.37 50
1625.46 48
1625.56 46
1625.65 43
1625.74 39
1625.83 37
1625.93 34
1626.02 33
1626.11 33
1626.20 33
1626.30 34
1626.39 34
1626.48 33
1626.57 33
1626.67 33
1626.76 34
1626.85 36
1626.94 40
1627.04 46
1627.13 54
1627.22 62
1627.31 69
1627.41 76
1627.50 80
1627.59 82
1627.68 81
1627.78 78
1627.87 74
1627.96 68
1628.05 63
1628.14 59
1628.24 56
1628.33 55
1628.42 56
1628.51 59
1628.61 61
1628.70 63
1628.79 63
1628.88 61
1628.98 57
1629.07 51
1629.16 44
1629.25 37
1629.35 31
1629.44 24
1629.53 19
1629.62 14
1629.72 10
1629.81 7
1629.90 5
1630.00 4
1630.09 6
1630.18 9
1630.27 14
1630.37 20
1630.46 27
1630.55 34
1630.64 40
1630.74 46
1630.83 49
1630.92 50
1631.01 49
1631.11 46
1631.20 42
1631.29 38
1631.38 34
1631.48 31
1631.57 29
1631.66 26
1631.75 23
1631.85 19
1631.94 15
1632.03 10
1632.12 5
1632.22 2
1632.31 1
1632.40 1
1632.49 2
1632.59 3
1632.68 5
1632.77 5
1632.87 5
1632.96 5
1633.05 4
1633.14 3
1633.24 2
1633.33 0
1633.42 0
1633.51 0
1633.61 0
1633.70 0
1633.79 1
1633.88 4
1633.98 7
1634.07 9
1634.16 9
1634.25 7
1634.35 4
1634.44 0
1634.53 0
1634.63 0
1634.72 0
1634.81 0
1634.90 0
1635.00 1
1635.09 6
1635.18 10
1635.27 13
1635.37 15
1635.46 16
1635.55 17
1635.64 18
1635.74 19
1635.83 22
1635.92 25
1636.02 28
1636.11 32
1636.20 36
1636.29 41
1636.39 46
1636.48 53
1636.57 60
1636.66 67
1636.76 74
1636.85 80
1636.94 85
1637.04 88
1637.13 90
1637.22 90
1637.31 89
1637.41 88
1637.50 86
1637.59 84
1637.68 82
1637.78 80
1637.87 78
1637.96 76
1638.06 74
1638.15 71
1638.24 67
1638.33 63
1638.43 58
1638.52 53
1638.61 47
1638.71 42
1638.80 37
1638.89 32
1638.98 28
1639.08 24
1639.17 21
1639.26 18
1639.35 16
1639.45 15
1639.54 14
1639.63 14
1639.73 15
1639.82 15
1639.91 16
1640.00 16
1640.10 15
1640.19 15
1640.28 14
1640.38 13
1640.47 12
1640.56 12
1640.65 13
1640.75 15
1640.84 17
1640.93 20
1641.03 25
1641.12 29
1641.21 35
1641.30 41
1641.40 47
1641.49 53
1641.58 58
1641.68 62
1641.77 65
1641.86 67
1641.95 67
1642.05 66
1642.14 63
1642.23 58
1642.33 53
1642.42 49
1642.51 46
1642.60 44
1642.70 46
1642.79 49
1642.88 54
1642.98 59
1643.07 62
1643.16 64
1643.25 64
1643.35 62
1643.44 59
1643.53 55
1643.63 51
1643.72 48
1643.81 44
1643.91 40
1644.00 36
1644.09 33
1644.18 31
1644.28 31
1644.37 33
1644.46 37
1644.56 43
1644.65 49
1644.74 56
1644.83 62
1644.93 67
1645.02 71
1645.11 73
1645.21 75
1645.30 77
1645.39 79
1645.49 81
1645.58 82
1645.67 84
1645.76 84
1645.86 84
1645.95 84
1646.04 83
1646.14 82
1646.23 81
1646.32 79
1646.42 78
1646.51 76
1646.60 73
1646.69 69
1646.79 64
1646.88 60
1646.97 55
1647.07 52
1647.16 51
1647.25 51
1647.35 52
1647.44 55
1647.53 59
1647.62 63
1647.72 68
1647.81 71
1647.90 74
1648.00 76
1648.09 77
1648.18 77
1648.28 77
1648.37 75
1648.46 74
1648.55 73
1648.65 71
1648.74 70
1648.83 68
1648.93 65
1649.02 63
1649.11 61
1649.21 60
1649.30 62
1649.39 65
1649.49 71
1649.58 76
1649.67 81
1649.76 84
1649.86 83
1649.95 78
1650.04 71
1650.14 63
1650.23 56
1650.32 52
1650.42 51
1650.51 53
1650.60 58
1650.70 64
1650.79 69
1650.88 72
1650.98 72
1651.07 71
1651.16 68
1651.25 66
1651.35 65
1651.44 66
1651.53 71
1651.63 78
1651.72 88
1651.81 98
1651.91 107
1652.00 113
1652.09 117
1652.19 117
1652.28 114
1652.37 109
1652.47 104
1652.56 100
1652.65 98
1652.75 96
1652.84 96
1652.93 97
1653.02 98
1653.12 98
1653.21 99
1653.30 99
1653.40 98
1653.49 97
1653.58 93
1653.68 89
1653.77 83
1653.86 76
1653.96 69
1654.05 64
1654.14 61
1654.24 59
1654.33 59
1654.42 58
1654.52 57
1654.61 54
1654.70 49
1654.80 42
1654.89 35
1654.98 26
1655.08 18
1655.17 9
1655.26 1
1655.36 0
1655.45 0
1655.54 0
1655.64 0
1655.73 0
1655.82 0
1655.92 0
1656.01 0
1656.10 7
1656.19 16
1656.29 24
1656.38 30
1656.47 34
1656.57 35
1656.66 34
1656.75 30
1656.85 26
1656.94 21
1657.03 16
1657.13 11
1657.22 7
1657.31 3
1657.41 0
1657.50 0
1657.59 0
1657.69 0
1657.78 0
1657.87 0
1657.97 0
1658.06 0
1658.15 1
1658.25 3
1658.34 5
1658.43 7
1658.53 10
1658.62 13
1658.71 18
1658.81 24
1658.90 30
1658.99 35
1659.09 40
1659.18 43
1659.27 46
1659.37 47
1659.46 47
1659.55 46
1659.65 45
1659.74 43
1659.83 41
1659.93 38
1660.02 35
1660.11 33
1660.21 32
1660.30 34
1660.40 37
1660.49 42
1660.58 49
1660.68 57
1660.77 65
1660.86 72
1660.96 79
1661.05 85
1661.14 89
1661.24 93
1661.33 96
1661.42 98
1661.52 98
1661.61 97
1661.70 94
1661.80 92
1661.89 90
1661.98 89
1662.08 90
1662.17 91
1662.26 93
1662.36 95
1662.45 98
1662.54 99
1662.64 100
1662.73 101
1662.82 102
1662.92 103
1663.01 103
1663.10 102
1663.20 101
1663.29 99
1663.39 98
1663.48 98
1663.57 98
1663.67 99
1663.76 101
1663.85 102
1663.95 103
1664.04 104
1664.13 104
1664.23 105
1664.32 107
1664.41 109
1664.51 113
1664.60 118
1664.69 123
1664.79 127
1664.88 131
1664.97 134
1665.07 134
1665.16 133
1665.26 130
1665.35 126
1665.44 119
1665.54 111
1665.63 103
1665.72 95
1665.82 88
1665.91 82
1666.00 78
1666.10 76
1666.19 75
1666.28 74
1666.38 74
1666.47 73
1666.56 71
1666.66 68
1666.75 64
1666.85 59
1666.94 55
1667.03 51
1667.13 50
1667.22 49
1667.31 51
1667.41 52
1667.50 54
1667.59 55
1667.69 55
1667.78 56
1667.88 58
1667.97 63
1668.06 70
1668.16 80
1668.25 89
1668.34 97
1668.44 101
1668.53 101
1668.62 96
1668.72 88
1668.81 78
1668.90 69
1669.00 62
1669.09 57
1669.19 54
1669.28 54
1669.37 56
1669.47 57
1669.56 59
1669.65 61
1669.75 63
1669.84 65
1669.94 66
1670.03 66
1670.12 65
1670.22 63
1670.31 58
1670.40 53
1670.50 47
1670.59 41
1670.68 37
1670.78 34
1670.87 32
1670.97 33
1671.06 36
1671.15 40
1671.25 44
1671.34 50
1671.43 54
1671.53 59
1671.62 62
1671.72 65
1671.81 68
1671.90 69
1672.00 71
1672.09 71
1672.18 71
1672.28 70
1672.37 67
1672.46 64
1672.56 59
1672.65 54
1672.75 48
1672.84 42
1672.93 37
1673.03 33
1673.12 31
1673.21 31
1673.31 32
1673.40 35
1673.50 39
1673.59 43
1673.68 45
1673.78 46
1673.87 45
1673.97 42
1674.06 38
1674.15 34
1674.25 31
1674.34 29
1674.43 29
1674.53 30
1674.62 31
1674.72 33
1674.81 34
1674.90 34
1675.00 34
1675.09 33
1675.18 33
1675.28 32
1675.37 33
1675.47 34
1675.56 37
1675.65 39
1675.75 42
1675.84 45
1675.93 48
1676.03 49
1676.12 50
1676.22 49
1676.31 48
1676.40 46
1676.50 44
1676.59 42
1676.69 42
1676.78 43
1676.87 45
1676.97 48
1677.06 52
1677.15 56
1677.25 59
1677.34 61
1677.44 61
1677.53 59
1677.62 56
1677.72 51
1677.81 46
1677.91 40
1678.00 34
1678.09 29
1678.19 25
1678.28 24
1678.38 24
1678.47 26
1678.56 29
1678.66 32
1678.75 36
1678.85 40
1678.94 43
1679.03 45
1679.13 48
1679.22 49
1679.31 51
1679.41 53
1679.50 54
1679.60 56
1679.69 57
1679.78 58
1679.88 58
1679.97 58
1680.07 56
1680.16 54
1680.25 51
1680.35 48
1680.44 45
1680.54 43
1680.63 42
1680.72 43
1680.82 45
1680.91 48
1681.01 51
1681.10 55
1681.19 58
1681.29 60
1681.38 61
1681.48 61
1681.57 60
1681.66 58
1681.76 55
1681.85 51
1681.95 47
1682.04 43
1682.13 39
1682.23 35
1682.32 31
1682.42 27
1682.51 24
1682.60 23
1682.70 23
1682.79 24
1682.89 26
1682.98 28
1683.07 29
1683.17 30
1683.26 29
1683.36 27
1683.45 24
1683.54 22
1683.64 21
1683.73 21
1683.83 22
1683.92 24
1684.01 27
1684.11 30
1684.20 34
1684.30 38
1684.39 43
1684.48 49
1684.58 55
1684.67 61
1684.77 67
1684.86 71
1684.95 74
1685.05 76
1685.14 77
1685.24 78
1685.33 78
1685.43 79
1685.52 80
1685.61 81
1685.71 81
1685.80 81
1685.90 80
1685.99 78
1686.08 75
1686.18 71
1686.27 67
1686.37 63
1686.46 60
1686.55 59
1686.65 58
1686.74 58
1686.84 59
1686.93 60
1687.03 61
1687.12 62
1687.21 62
1687.31 63
1687.40 63
1687.50 63
1687.59 63
1687.68 63
1687.78 64
1687.87 65
1687.97 67
1688.06 69
1688.16 73
1688.25 78
1688.34 85
1688.44 91
1688.53 98
1688.63 104
1688.72 108
1688.81 110
1688.91 109
1689.00 104
1689.10 98
1689.19 89
1689.29 80
1689.38 71
1689.47 63
1689.57 57
1689.66 53
1689.76 51
1689.85 50
1689.95 50
1690.04 50
1690.13 52
1690.23 55
1690.32 59
1690.42 65
1690.51 73
1690.60 81
1690.70 90
1690.79 98
1690.89 104
1690.98 107
1691.08 108
1691.17 105
1691.26 100
1691.36 94
1691.45 88
1691.55 83
1691.64 80
1691.74 79
1691.83 79
1691.92 80
1692.02 81
1692.11 80
1692.21 76
1692.30 71
1692.40 63
1692.49 55
1692.58 48
1692.68 41
1692.77 36
1692.87 34
1692.96 34
1693.06 36
1693.15 40
1693.24 44
1693.34 49
1693.43 53
1693.53 56
1693.62 58
1693.72 59
1693.81 58
1693.90 57
1694.00 54
1694.09 51
1694.19 48
1694.28 45
1694.38 44
1694.47 44
1694.57 47
1694.66 52
1694.75 59
1694.85 68
1694.94 76
1695.04 85
1695.13 91
1695.23 97
1695.32 101
1695.41 103
1695.51 105
1695.60 105
1695.70 106
1695.79 105
1695.89 104
1695.98 103
1696.08 100
1696.17 98
1696.26 96
1696.36 93
1696.45 91
1696.55 88
1696.64 85
1696.74 80
1696.83 74
1696.92 68
1697.02 61
1697.11 54
1697.21 49
1697.30 44
1697.40 42
1697.49 40
1697.59 40
1697.68 41
1697.77 42
1697.87 43
1697.96 44
1698.06 46
1698.15 49
1698.25 51
1698.34 54
1698.44 57
1698.53 60
1698.62 63
1698.72 66
1698.81 70
1698.91 74
1699.00 77
1699.10 80
1699.19 83
1699.29 84
1699.38 85
1699.48 84
1699.57 82
1699.66 79
1699.76 75
1699.85 71
1699.95 67
1700.04 64
1700.14 61
1700.23 58
1700.33 56
1700.42 54
1700.51 52
1700.61 49
1700.70 45
1700.80 40
1700.89 35
1700.99 30
1701.08 26
1701.18 21
1701.27 16
1701.37 11
1701.46 6
1701.55 1
1701.65 0
1701.74 0
1701.84 0
1701.93 0
1702.03 0
1702.12 0
1702.22 0
1702.31 0
1702.41 2
1702.50 7
1702.59 13
1702.69 18
1702.78 22
1702.88 24
1702.97 24
1703.07 22
1703.16 20
1703.26 17
1703.35 15
1703.45 15
1703.54 17
1703.64 22
1703.73 29
1703.82 37
1703.92 45
1704.01 53
1704.11 59
1704.20 63
1704.30 64
1704.39 64
1704.49 62
1704.58 58
1704.68 54
1704.77 50
1704.87 48
1704.96 48
1705.05 50
1705.15 53
1705.24 57
1705.34 61
1705.43 64
1705.53 66
1705.62 66
1705.72 64
1705.81 62
1705.91 61
1706.00 61
1706.10 64
1706.19 69
1706.29 76
1706.38 85
1706.47 92
1706.57 98
1706.66 101
1706.76 102
1706.85 101
1706.95 99
1707.04 97
1707.14 94
1707.23 92
1707.33 90
1707.42 89
1707.52 87
1707.61 87
1707.71 87
1707.80 88
1707.90 90
1707.99 93
1708.08 96
1708.18 98
1708.27 99
1708.37 98
1708.46 95
1708.56 92
1708.65 87
1708.75 83
1708.84 78
1708.94 74
1709.03 70
1709.13 66
1709.22 61
1709.32 55
1709.41 50
1709.51 46
1709.60 43
1709.70 42
1709.79 43
1709.88 47
1709.98 51
1710.07 57
1710.17 62
1710.26 68
1710.36 73
1710.45 77
1710.55 82
1710.64 85
1710.74 88
1710.83 89
1710.93 88
1711.02 86
1711.12 82
1711.21 76
1711.31 71
1711.40 66
1711.50 61
1711.59 58
1711.69 55
1711.78 54
1711.88 53
1711.97 53
1712.07 51
1712.16 49
1712.26 46
1712.35 41
1712.44 36
1712.54 31
1712.63 27
1712.73 25
1712.82 25
1712.92 27
1713.01 30
1713.11 35
1713.20 39
1713.30 43
1713.39 46
1713.49 48
1713.58 49
1713.68 49
1713.77 49
1713.87 49
1713.96 49
1714.06 48
1714.15 46
1714.25 43
1714.34 39
1714.44 34
1714.53 30
1714.63 27
1714.72 26
1714.82 28
1714.91 31
1715.01 37
1715.10 43
1715.20 50
1715.29 55
1715.39 59
1715.48 61
1715.58 63
1715.67 65
1715.77 67
1715.86 69
1715.96 71
1716.05 74
1716.15 76
1716.24 78
1716.34 78
1716.43 77
1716.53 74
1716.62 71
1716.72 68
1716.81 65
1716.91 62
1717.00 58
1717.10 54
1717.19 49
1717.29 42
1717.38 36
1717.48 28
1717.57 22
1717.67 16
1717.76 12
1717.86 10
1717.95 10
1718.05 11
1718.14 13
1718.24 15
1718.33 17
1718.43 19
1718.52 21
1718.62 23
1718.71 23
1718.81 24
1718.90 24
1719.00 23
1719.09 22
1719.19 21
1719.28 20
1719.38 21
1719.47 22
1719.57 24
1719.66 26
1719.76 28
1719.85 30
1719.95 32
1720.04 34
1720.14 36
1720.23 39
1720.33 42
1720.42 47
1720.52 52
1720.61 57
1720.71 61
1720.80 65
1720.90 69
1720.99 71
1721.09 73
1721.18 75
1721.28 76
1721.37 76
1721.47 77
1721.56 77
1721.66 76
1721.75 76
1721.85 75
1721.94 75
1722.04 74
1722.13 74
1722.23 74
1722.32 73
1722.42 72
1722.51 70
1722.61 67
1722.70 64
1722.80 60
1722.89 56
1722.99 53
1723.08 50
1723.18 48
1723.27 47
1723.37 46
1723.46 45
1723.56 44
1723.66 43
1723.75 43
1723.85 41
1723.94 40
1724.04 38
1724.13 35
1724.23 32
1724.32 29
1724.42 25
1724.51 21
1724.61 17
1724.70 13
1724.80 10
1724.89 7
1724.99 6
1725.08 7
1725.18 8
1725.27 11
1725.37 15
1725.46 19
1725.56 23
1725.65 26
1725.75 29
1725.84 31
1725.94 33
1726.04 35
1726.13 37
1726.23 39
1726.32 40
1726.42 41
1726.51 41
1726.61 40
1726.70 39
1726.80 38
1726.89 37
1726.99 35
1727.08 34
1727.18 33
1727.27 31
1727.37 28
1727.46 25
1727.56 21
1727.65 17
1727.75 12
1727.84 7
1727.94 3
1728.04 0
1728.13 0
1728.23 0
1728.32 0
1728.42 0
1728.51 0
1728.61 0
1728.70 0
1728.80 1
1728.89 2
1728.99 3
1729.08 4
1729.18 5
1729.27 7
1729.37 9
1729.46 12
1729.56 15
1729.66 18
1729.75 21
1729.85 24
1729.94 26
1730.04 27
1730.13 28
1730.23 29
1730.32 31
1730.42 34
1730.51 39
1730.61 45
1730.70 53
1730.80 62
1730.90 72
1730.99 81
1731.09 88
1731.18 93
1731.28 95
1731.37 95
1731.47 91
1731.56 86
1731.66 80
1731.75 73
1731.85 67
1731.94 61
1732.04 56
1732.13 52
1732.23 49
1732.33 48
1732.42 48
1732.52 49
1732.61 50
1732.71 51
1732.80 51
1732.90 50
1732.99 48
1733.09 44
1733.18 39
1733.28 33
1733.38 27
1733.47 22
1733.57 17
1733.66 14
1733.76 12
1733.85 11
1733.95 11
1734.04 13
1734.14 16
1734.23 20
1734.33 25
1734.43 31
1734.52 37
1734.62 43
1734.71 48
1734.81 52
1734.90 54
1735.00 55
1735.09 55
1735.19 54
1735.28 52
1735.38 49
1735.48 46
1735.57 44
1735.67 42
1735.76 41
1735.86 41
1735.95 41
1736.05 40
1736.14 39
1736.24 36
1736.33 32
1736.43 27
1736.53 21
1736.62 14
1736.72 9
1736.81 4
1736.91 1
1737.00 1
1737.10 2
1737.19 5
1737.29 8
1737.39 13
1737.48 17
1737.58 20
1737.67 23
1737.77 24
1737.86 25
1737.96 25
1738.05 26
1738.15 26
1738.25 26
1738.34 25
1738.44 25
1738.53 25
1738.63 24
1738.72 23
1738.82 22
1738.91 22
1739.01 23
1739.11 24
1739.20 25
1739.30 26
1739.39 27
1739.49 27
1739.58 25
1739.68 22
1739.77 18
1739.87 13
1739.97 7
1740.06 3
1740.16 0
1740.25 0
1740.35 0
1740.44 0
1740.54 0
1740.64 0
1740.73 0
1740.83 0
1740.92 0
1741.02 4
1741.11 13
1741.21 25
1741.30 36
1741.40 47
1741.50 56
1741.59 62
1741.69 66
1741.78 69
1741.88 70
1741.97 71
1742.07 71
1742.17 71
1742.26 70
1742.36 69
1742.45 67
1742.55 65
1742.64 63
1742.74 63
1742.84 65
1742.93 68
1743.03 72
1743.12 77
1743.22 81
1743.31 86
1743.41 88
1743.51 90
1743.60 91
1743.70 90
1743.79 89
1743.89 87
1743.98 85
1744.08 83
1744.18 81
1744.27 81
1744.37 82
1744.46 85
1744.56 89
1744.65 94
1744.75 99
1744.85 104
1744.94 106
1745.04 106
1745.13 102
1745.23 96
1745.32 88
1745.42 77
1745.52 66
1745.61 55
1745.71 46
1745.80 38
1745.90 33
1745.99 31
1746.09 31
1746.19 32
1746.28 34
1746.38 35
1746.47 37
1746.57 38
1746.67 41
1746.76 45
1746.86 51
1746.95 59
1747.05 67
1747.14 75
1747.24 82
1747.34 87
1747.43 89
1747.53 90
1747.62 89
1747.72 87
1747.81 84
1747.91 81
1748.01 78
1748.10 76
1748.20 75
1748.29 77
1748.39 81
1748.49 88
1748.58 97
1748.68 107
1748.77 117
1748.87 124
1748.96 128
1749.06 128
1749.16 124
1749.25 119
1749.35 114
1749.44 109
1749.54 107
1749.64 107
1749.73 109
1749.83 111
1749.92 114
1750.02 115
1750.12 117
1750.21 117
1750.31 118
1750.40 120
1750.50 123
1750.59 128
1750.69 133
1750.79 138
1750.88 141
1750.98 143
1751.07 143
1751.17 140
1751.27 136
1751.36 132
1751.46 127
1751.55 123
1751.65 118
1751.75 112
1751.84 105
1751.94 95
1752.03 83
1752.13 70
1752.23 55
1752.32 42
1752.42 31
1752.51 24
1752.61 20
1752.71 19
1752.80 21
1752.90 24
1752.99 27
1753.09 29
1753.19 29
1753.28 28
1753.38 27
1753.47 26
1753.57 26
1753.66 27
1753.76 30
1753.86 34
1753.95 39
1754.05 46
1754.14 52
1754.24 58
1754.34 63
1754.43 67
1754.53 70
1754.62 71
1754.72 70
1754.82 68
1754.91 65
1755.01 62
1755.10 58
1755.20 56
1755.30 53
1755.39 52
1755.49 51
1755.59 51
1755.68 51
1755.78 51
1755.87 51
1755.97 50
1756.07 49
1756.16 49
1756.26 49
1756.35 50
1756.45 53
1756.55 58
1756.64 65
1756.74 74
1756.83 84
1756.93 94
1757.03 103
1757.12 110
1757.22 114
1757.31 116
1757.41 115
1757.51 113
1757.60 108
1757.70 103
1757.79 97
1757.89 92
1757.99 88
1758.08 88
1758.18 90
1758.28 96
1758.37 104
1758.47 114
1758.56 123
1758.66 129
1758.76 133
1758.85 132
1758.95 129
1759.04 124
1759.14 118
1759.24 112
1759.33 107
1759.43 103
1759.52 98
1759.62 92
1759.72 85
1759.81 77
1759.91 70
1760.01 63
1760.10 58
1760.20 55
1760.29 54
1760.39 54
1760.49 54
1760.58 53
1760.68 51
1760.77 48
1760.87 44
1760.97 41
1761.06 39
1761.16 37
1761.26 36
1761.35 35
1761.45 34
1761.54 32
1761.64 30
1761.74 28
1761.83 25
1761.93 21
1762.03 18
1762.12 15
1762.22 12
1762.31 10
1762.41 10
1762.51 10
1762.60 12
1762.70 15
1762.80 19
1762.89 21
1762.99 22
1763.08 21
1763.18 18
1763.28 13
1763.37 9
1763.47 4
1763.57 2
1763.66 2
1763.76 5
1763.85 9
1763.95 15
1764.05 19
1764.14 23
1764.24 25
1764.34 25
1764.43 24
1764.53 23
1764.62 23
1764.72 25
1764.82 29
1764.91 36
1765.01 44
1765.11 53
1765.20 61
1765.30 67
1765.39 72
1765.49 75
1765.59 77
1765.68 78
1765.78 78
1765.88 79
1765.97 79
1766.07 78
1766.17 77
1766.26 74
1766.36 71
1766.45 67
1766.55 62
1766.65 57
1766.74 52
1766.84 47
1766.94 44
1767.03 41
1767.13 39
1767.22 39
1767.32 40
1767.42 42
1767.51 45
1767.61 48
1767.71 52
1767.80 55
1767.90 59
1768.00 61
1768.09 63
1768.19 63
1768.28 62
1768.38 60
1768.48 58
1768.57 55
1768.67 53
1768.77 51
1768.86 52
1768.96 54
1769.06 58
1769.15 63
1769.25 68
1769.35 73
1769.44 76
1769.54 78
1769.63 78
1769.73 77
1769.83 73
1769.92 69
1770.02 63
1770.12 56
1770.21 48
1770.31 40
1770.41 32
1770.50 24
1770.60 18
1770.70 13
1770.79 10
1770.89 9
1770.98 10
1771.08 12
1771.18 16
1771.27 21
1771.37 26
1771.47 30
1771.56 35
1771.66 38
1771.76 40
1771.85 40
1771.95 39
1772.05 36
1772.14 32
1772.24 27
1772.34 21
1772.43 14
1772.53 8
1772.62 2
1772.72 0
1772.82 0
1772.91 0
1773.01 0
1773.11 0
1773.20 0
1773.30 0
1773.40 0
1773.49 1
1773.59 5
1773.69 11
1773.78 17
1773.88 23
1773.98 28
1774.07 33
1774.17 36
1774.27 37
1774.36 36
1774.46 34
1774.56 31
1774.65 27
1774.75 24
1774.85 22
1774.94 20
1775.04 18
1775.13 17
1775.23 16
1775.33 16
1775.42 16
1775.52 16
1775.62 17
1775.71 19
1775.81 22
1775.91 25
1776.00 28
1776.10 31
1776.20 33
1776.29 36
1776.39 40
1776.49 45
1776.58 51
1776.68 57
1776.78 64
1776.87 69
1776.97 71
1777.07 71
1777.16 68
1777.26 63
1777.36 57
1777.45 51
1777.55 46
1777.65 42
1777.74 40
1777.84 40
1777.94 40
1778.03 39
1778.13 39
1778.23 37
1778.32 35
1778.42 32
1778.52 29
1778.61 27
1778.71 25
1778.81 25
1778.90 27
1779.00 32
1779.10 38
1779.19 45
1779.29 52
1779.39 58
1779.48 63
1779.58 66
1779.68 67
1779.77 66
1779.87 64
1779.97 61
1780.06 57
1780.16 53
1780.26 48
1780.35 42
1780.45 37
1780.55 33
1780.64 30
1780.74 30
1780.84 33
1780.93 39
1781.03 46
1781.13 55
1781.22 64
1781.32 73
1781.42 81
1781.51 87
1781.61 93
1781.71 97
1781.80 100
1781.90 101
1782.00 101
1782.09 97
1782.19 92
1782.29 83
1782.39 72
1782.48 61
1782.58 50
1782.68 39
1782.77 31
1782.87 25
1782.97 21
1783.06 18
1783.16 17
1783.26 16
1783.35 16
1783.45 17
1783.55 17
1783.64 18
1783.74 19
1783.84 20
1783.93 21
1784.03 22
1784.13 24
1784.22 26
1784.32 28
1784.42 32
1784.51 35
1784.61 37
1784.71 39
1784.81 38
1784.90 36
1785.00 32
1785.10 28
1785.19 23
1785.29 18
1785.39 15
1785.48 13
1785.58 12
1785.68 12
1785.77 13
1785.87 13
1785.97 13
1786.06 13
1786.16 14
1786.26 16
1786.35 20
1786.45 26
1786.55 34
1786.65 41
1786.74 47
1786.84 51
1786.94 52
1787.03 51
1787.13 47
1787.23 44
1787.32 40
1787.42 38
1787.52 37
1787.61 38
1787.71 40
1787.81 44
1787.91 48
1788.00 53
1788.10 58
1788.20 62
1788.29 65
1788.39 67
1788.49 69
1788.58 70
1788.68 71
1788.78 74
1788.87 77
1788.97 83
1789.07 89
1789.17 97
1789.26 103
1789.36 109
1789.46 111
1789.55 111
1789.65 107
1789.75 99
1789.84 89
1789.94 76
1790.04 64
1790.13 52
1790.23 42
1790.33 35
1790.43 31
1790.52 31
1790.62 34
1790.72 38
1790.81 44
1790.91 51
1791.01 57
1791.10 63
1791.20 68
1791.30 72
1791.40 75
1791.49 78
1791.59 80
1791.69 81
1791.78 82
1791.88 81
1791.98 80
1792.07 79
1792.17 77
1792.27 76
1792.37 75
1792.46 76
1792.56 77
1792.66 80
1792.75 81
1792.85 81
1792.95 78
1793.05 73
1793.14 65
1793.24 56
1793.34 47
1793.43 39
1793.53 33
1793.63 29
1793.72 28
1793.82 28
1793.92 28
1794.02 29
1794.11 29
1794.21 29
1794.31 28
1794.40 27
1794.50 26
1794.60 25
1794.70 24
1794.79 23
1794.89 23
1794.99 24
1795.08 26
1795.18 29
1795.28 33
1795.38 36
1795.47 38
1795.57 40
1795.67 39
1795.76 37
1795.86 33
1795.96 29
1796.06 25
1796.15 20
1796.25 17
1796.35 15
1796.44 14
1796.54 14
1796.64 16
1796.74 18
1796.83 22
1796.93 27
1797.03 31
1797.12 35
1797.22 38
1797.32 40
1797.42 41
1797.51 42
1797.61 42
1797.71 42
1797.80 42
1797.90 42
1798.00 42
1798.10 42
1798.19 41
1798.29 41
1798.39 41
1798.48 42
1798.58 42
1798.68 43
1798.78 44
1798.87 46
1798.97 47
1799.07 49
1799.17 50
1799.26 51
1799.36 52
1799.46 54
1799.55 55
1799.65 58
1799.75 61
1799.85 66
1799.94 71
1800.04 76
1800.14 80
1800.23 83
1800.33 85
1800.43 84
1800.53 81
1800.62 76
1800.72 70
1800.82 63
1800.92 55
1801.01 47
1801.11 38
1801.21 29
1801.30 22
1801.40 15
1801.50 11
1801.60 9
1801.69 10
1801.79 12
1801.89 16
1801.99 21
1802.08 27
1802.18 33
1802.28 39
1802.38 46
1802.47 52
1802.57 58
1802.67 64
1802.76 70
1802.86 75
1802.96 79
1803.06 83
1803.15 86
1803.25 89
1803.35 91
1803.45 91
1803.54 91
1803.64 91
1803.74 90
1803.83 88
1803.93 87
1804.03 87
1804.13 88
1804.22 90
1804.32 93
1804.42 97
1804.52 103
1804.61 108
1804.71 113
1804.81 116
1804.91 119
1805.00 119
1805.10 118
1805.20 117
1805.30 117
1805.39 119
1805.49 123
1805.59 131
1805.69 141
1805.78 153
1805.88 166
1805.98 179
1806.07 189
1806.17 197
1806.27 201
1806.37 201
1806.46 197
1806.56 190
1806.66 182
1806.76 172
1806.85 164
1806.95 157
1807.05 151
1807.15 147
1807.24 144
1807.34 142
1807.44 139
1807.54 136
1807.63 133
1807.73 130
1807.83 126
1807.93 123
1808.02 121
1808.12 118
1808.22 117
1808.32 116
1808.41 116
1808.51 116
1808.61 118
1808.71 119
1808.80 121
1808.90 121
1809.00 121
1809.10 120
1809.19 119
1809.29 116
1809.39 113
1809.49 109
1809.58 105
1809.68 99
1809.78 93
1809.88 86
1809.97 80
1810.07 73
1810.17 67
1810.27 62
1810.36 56
1810.46 50
1810.56 45
1810.66 40
1810.75 37
1810.85 36
1810.95 36
1811.05 38
1811.14 41
1811.24 44
1811.34 44
1811.44 42
1811.53 38
1811.63 32
1811.73 25
1811.83 17
1811.92 10
1812.02 4
1812.12 0
1812.22 0
1812.31 0
1812.41 1
1812.51 5
1812.61 10
1812.70 16
1812.80 21
1812.90 26
1813.00 30
1813.09 31
1813.19 30
1813.29 27
1813.39 23
1813.49 17
1813.58 12
1813.68 8
1813.78 6
1813.88 6
1813.97 7
1814.07 8
1814.17 10
1814.27 11
1814.36 11
1814.46 10
1814.56 9
1814.66 8
1814.75 7
1814.85 6
1814.95 5
1815.05 3
1815.15 0
1815.24 0
1815.34 0
1815.44 0
1815.54 0
1815.63 0
1815.73 0
1815.83 0
1815.93 5
1816.02 10
1816.12 15
1816.22 20
1816.32 23
1816.41 27
1816.51 30
1816.61 34
1816.71 39
1816.81 46
1816.90 54
1817.00 63
1817.10 71
1817.20 78
1817.29 83
1817.39 86
1817.49 86
1817.59 85
1817.68 83
1817.78 82
1817.88 82
1817.98 82
1818.08 84
1818.17 86
1818.27 88
1818.37 89
1818.47 89
1818.56 89
1818.66 88
1818.76 87
1818.86 87
1818.96 89
1819.05 91
1819.15 93
1819.25 95
1819.35 96
1819.44 95
1819.54 91
1819.64 86
1819.74 80
1819.84 74
1819.93 70
1820.03 69
1820.13 72
1820.23 79
1820.32 90
1820.42 102
1820.52 114
1820.62 125
1820.72 133
1820.81 137
1820.91 137
1821.01 136
1821.11 134
1821.20 132
1821.30 131
1821.40 133
1821.50 136
1821.60 140
1821.69 144
1821.79 146
1821.89 147
1821.99 145
1822.09 141
1822.18 136
1822.28 130
1822.38 124
1822.48 119
1822.57 116
1822.67 114
1822.77 115
1822.87 117
1822.97 120
1823.06 123
1823.16 126
1823.26 128
1823.36 129
1823.46 128
1823.55 124
1823.65 119
1823.75 111
1823.85 102
1823.94 92
1824.04 82
1824.14 72
1824.24 63
1824.34 56
1824.43 50
1824.53 46
1824.63 43
1824.73 41
1824.83 40
1824.92 41
1825.02 42
1825.12 44
1825.22 45
1825.32 46
1825.41 46
1825.51 45
1825.61 43
1825.71 42
1825.80 41
1825.90 41
1826.00 42
1826.10 44
1826.20 48
1826.29 54
1826.39 60
1826.49 67
1826.59 74
1826.69 81
1826.78 88
1826.88 94
1826.98 99
1827.08 104
1827.18 107
1827.27 109
1827.37 108
1827.47 105
1827.57 99
1827.67 91
1827.76 83
1827.86 74
1827.96 66
1828.06 61
1828.16 59
1828.25 60
1828.35 63
1828.45 67
1828.55 72
1828.65 74
1828.74 74
1828.84 72
1828.94 66
1829.04 59
1829.14 51
1829.23 43
1829.33 36
1829.43 30
1829.53 26
1829.63 24
1829.72 24
1829.82 25
1829.92 26
1830.02 28
1830.12 28
1830.21 28
1830.31 26
1830.41 24
1830.51 21
1830.61 18
1830.71 16
1830.80 16
1830.90 17
1831.00 21
1831.10 27
1831.20 34
1831.29 42
1831.39 51
1831.49 61
1831.59 72
1831.69 83
1831.78 93
1831.88 102
1831.98 110
1832.08 115
1832.18 118
1832.27 118
1832.37 116
1832.47 111
1832.57 105
1832.67 96
1832.77 87
1832.86 77
1832.96 67
1833.06 57
1833.16 48
1833.26 40
1833.35 35
1833.45 33
1833.55 32
1833.65 32
1833.75 34
1833.84 37
1833.94 39
1834.04 41
1834.14 43
1834.24 45
1834.34 47
1834.43 49
1834.53 51
1834.63 52
1834.73 50
1834.83 46
1834.92 41
1835.02 33
1835.12 26
1835.22 21
1835.32 17
1835.42 17
1835.51 19
1835.61 22
1835.71 26
1835.81 29
1835.91 31
1836.00 32
1836.10 32
1836.20 32
1836.30 32
1836.40 34
1836.50 38
1836.59 44
1836.69 50
1836.79 57
1836.89 65
1836.99 73
1837.09 81
1837.18 89
1837.28 96
1837.38 103
1837.48 109
1837.58 113
1837.67 115
1837.77 115
1837.87 113
1837.97 109
1838.07 105
1838.17 102
1838.26 100
1838.36 100
1838.46 103
1838.56 107
1838.66 112
1838.76 118
1838.85 123
1838.95 126
1839.05 126
1839.15 123
1839.25 118
1839.35 112
1839.44 105
1839.54 98
1839.64 92
1839.74 88
1839.84 86
1839.94 85
1840.03 88
1840.13 93
1840.23 100
1840.33 109
1840.43 119
1840.53 128
1840.62 135
1840.72 138
1840.82 137
1840.92 131
1841.02 123
1841.12 111
1841.21 99
1841.31 88
1841.41 79
1841.51 73
1841.61 70
1841.71 69
1841.80 71
1841.90 74
1842.00 77
1842.10 80
1842.20 84
1842.30 87
1842.39 92
1842.49 96
1842.59 100
1842.69 102
1842.79 102
1842.89 98
1842.98 91
1843.08 81
1843.18 70
1843.28 58
1843.38 47
1843.48 36
1843.58 27
1843.67 19
1843.77 12
1843.87 6
1843.97 0
1844.07 0
1844.17 0
1844.26 0
1844.36 0
1844.46 0
1844.56 0
1844.66 0
1844.76 0
1844.85 0
1844.95 8
1845.05 18
1845.15 29
1845.25 41
1845.35 51
1845.45 58
1845.54 62
1845.64 63
1845.74 61
1845.84 58
1845.94 55
1846.04 53
1846.13 54
1846.23 56
1846.33 61
1846.43 67
1846.53 74
1846.63 81
1846.73 86
1846.82 90
1846.92 92
1847.02 92
1847.12 91
1847.22 89
1847.32 86
1847.42 85
1847.51 84
1847.61 85
1847.71 87
1847.81 90
1847.91 93
1848.01 96
1848.11 98
1848.20 98
1848.30 97
1848.40 95
1848.50 92
1848.60 88
1848.70 85
1848.79 82
1848.89 80
1848.99 79
1849.09 79
1849.19 79
1849.29 80
1849.39 81
1849.48 83
1849.58 84
1849.68 85
1849.78 86
1849.88 86
1849.98 86
1850.08 86
1850.17 85
1850.27 85
1850.37 85
1850.47 85
1850.57 85
1850.67 85
1850.77 85
1850.87 84
1850.96 82
1851.06 79
1851.16 74
1851.26 70
1851.36 66
1851.46 64
1851.56 64
1851.65 65
1851.75 68
1851.85 72
1851.95 75
1852.05 78
1852.15 79
1852.25 79
1852.34 79
1852.44 79
1852.54 78
1852.64 77
1852.74 76
1852.84 73
1852.94 69
1853.04 64
1853.13 57
1853.23 50
1853.33 44
1853.43 40
1853.53 38
1853.63 37
1853.73 39
1853.82 42
1853.92 45
1854.02 47
1854.12 48
1854.22 47
1854.32 46
1854.42 43
1854.52 39
1854.61 35
1854.71 31
1854.81 28
1854.91 26
1855.01 25
1855.11 25
1855.21 26
1855.31 26
1855.40 26
1855.50 26
1855.60 25
1855.70 25
1855.80 25
1855.90 27
1856.00 30
1856.10 33
1856.19 35
1856.29 37
1856.39 38
1856.49 37
1856.59 37
1856.69 37
1856.79 38
1856.89 41
1856.98 43
1857.08 45
1857.18 47
1857.28 47
1857.38 45
1857.48 42
1857.58 39
1857.68 34
1857.77 30
1857.87 27
1857.97 25
1858.07 24
1858.17 26
1858.27 29
1858.37 35
1858.47 41
1858.56 47
1858.66 52
1858.76 56
1858.86 57
1858.96 56
1859.06 54
1859.16 50
1859.26 46
1859.36 42
1859.45 37
1859.55 33
1859.65 30
1859.75 28
1859.85 28
1859.95 31
1860.05 37
1860.15 46
1860.25 57
1860.34 69
1860.44 80
1860.54 89
1860.64 95
1860.74 97
1860.84 96
1860.94 92
1861.04 86
1861.13 79
1861.23 70
1861.33 61
1861.43 53
1861.53 45
1861.63 39
1861.73 34
1861.83 32
1861.93 32
1862.02 35
1862.12 40
1862.22 47
1862.32 56
1862.42 65
1862.52 74
1862.62 84
1862.72 92
1862.82 100
1862.92 107
1863.01 113
1863.11 118
1863.21 122
1863.31 126
1863.41 128
1863.51 131
1863.61 132
1863.71 133
1863.81 133
1863.90 132
1864.00 129
1864.10 125
1864.20 120
1864.30 114
1864.40 108
1864.50 102
1864.60 96
1864.70 91
1864.80 87
1864.89 84
1864.99 82
1865.09 81
1865.19 81
1865.29 80
1865.39 79
1865.49 76
1865.59 72
1865.69 67
1865.79 64
1865.88 63
1865.98 64
1866.08 69
1866.18 75
1866.28 83
1866.38 89
1866.48 94
1866.58 96
1866.68 95
1866.78 91
1866.87 87
1866.97 82
1867.07 80
1867.17 79
1867.27 82
1867.37 87
1867.47 94
1867.57 102
1867.67 108
1867.77 112
1867.87 112
1867.96 109
1868.06 103
1868.16 96
1868.26 87
1868.36 79
1868.46 71
1868.56 65
1868.66 60
1868.76 55
1868.86 51
1868.95 47
1869.05 43
1869.15 39
1869.25 36
1869.35 34
1869.45 31
1869.55 29
1869.65 27
1869.75 25
1869.85 23
1869.95 22
1870.05 21
1870.14 21
1870.24 23
1870.34 25
1870.44 28
1870.54 32
1870.64 36
1870.74 40
1870.84 44
1870.94 47
1871.04 49
1871.14 51
1871.23 51
1871.33 51
1871.43 50
1871.53 48
1871.63 46
1871.73 44
1871.83 41
1871.93 38
1872.03 33
1872.13 27
1872.23 21
1872.33 14
1872.42 8
1872.52 4
1872.62 3
1872.72 6
1872.82 12
1872.92 20
1873.02 30
1873.12 40
1873.22 49
1873.32 55
1873.42 59
1873.52 61
1873.62 61
1873.71 60
1873.81 60
1873.91 60
1874.01 60
1874.11 61
1874.21 62
1874.31 62
1874.41 61
1874.51 59
1874.61 56
1874.71 52
1874.81 49
1874.91 47
1875.00 46
1875.10 47
1875.20 50
1875.30 55
1875.40 60
1875.50 66
1875.60 70
1875.70 73
1875.80 73
1875.90 71
1876.00 67
1876.10 61
1876.20 55
1876.29 51
1876.39 49
1876.49 51
1876.59 56
1876.69 66
1876.79 78
1876.89 91
1876.99 105
1877.09 117
1877.19 125
1877.29 130
1877.39 129
1877.49 124
1877.59 116
1877.69 105
1877.78 93
1877.88 83
1877.98 75
1878.08 70
1878.18 69
1878.28 69
1878.38 71
1878.48 74
1878.58 76
1878.68 77
1878.78 78
1878.88 78
1878.98 77
1879.08 77
1879.18 76
1879.27 74
1879.37 71
1879.47 67
1879.57 61
1879.67 55
1879.77 48
1879.87 42
1879.97 37
1880.07 35
1880.17 34
1880.27 36
1880.37 38
1880.47 41
1880.57 45
1880.67 48
1880.77 51
1880.86 53
1880.96 55
1881.06 55
1881.16 53
1881.26 49
1881.36 44
1881.46 38
1881.56 33
1881.66 28
1881.76 27
1881.86 28
1881.96 33
1882.06 41
1882.16 52
1882.26 64
1882.36 75
1882.46 85
1882.56 92
1882.65 95
1882.75 94
1882.85 91
1882.95 84
1883.05 77
1883.15 70
1883.25 64
1883.35 61
1883.45 60
1883.55 61
1883.65 64
1883.75 67
1883.85 70
1883.95 71
1884.05 71
1884.15 69
1884.25 65
1884.35 60
1884.45 55
1884.54 50
1884.64 46
1884.74 43
1884.84 41
1884.94 40
1885.04 39
1885.14 38
1885.24 37
1885.34 36
1885.44 36
1885.54 37
1885.64 40
1885.74 45
1885.84 52
1885.94 59
1886.04 65
1886.14 69
1886.24 70
1886.34 68
1886.44 64
1886.54 57
1886.63 50
1886.73 44
1886.83 39
1886.93 36
1887.03 33
1887.13 31
1887.23 29
1887.33 26
1887.43 22
1887.53 18
1887.63 15
1887.73 12
1887.83 11
1887.93 12
1888.03 15
1888.13 17
1888.23 19
1888.33 21
1888.43 21
1888.53 20
1888.63 18
1888.73 18
1888.83 18
1888.93 20
1889.02 24
1889.12 29
1889.22 34
1889.32 37
1889.42 39
1889.52 39
1889.62 36
1889.72 33
1889.82 29
1889.92 25
1890.02 23
1890.12 22
1890.22 22
1890.32 21
1890.42 19
1890.52 15
1890.62 10
1890.72 5
1890.82 1
1890.92 0
1891.02 0
1891.12 2
1891.22 8
1891.32 14
1891.42 20
1891.52 25
1891.62 28
1891.72 30
1891.82 30
1891.92 31
1892.01 32
1892.11 35
1892.21 38
1892.31 40
1892.41 42
1892.51 42
1892.61 41
1892.71 38
1892.81 34
1892.91 29
1893.01 26
1893.11 24
1893.21 25
1893.31 30
1893.41 37
1893.51 47
1893.61 58
1893.71 69
1893.81 79
1893.91 87
1894.01 91
1894.11 93
1894.21 93
1894.31 91
1894.41 87
1894.51 82
1894.61 76
1894.71 69
1894.81 62
1894.91 56
1895.01 52
1895.11 50
1895.21 49
1895.31 51
1895.41 55
1895.51 58
1895.61 62
1895.71 64
1895.81 65
1895.91 64
1896.00 62
1896.10 60
1896.20 56
1896.30 51
1896.40 45
1896.50 39
1896.60 31
1896.70 23
1896.80 16
1896.90 10
1897.00 5
1897.10 3
1897.20 3
1897.30 6
1897.40 11
1897.50 19
1897.60 27
1897.70 34
1897.80 41
1897.90 44
1898.00 44
1898.10 40
1898.20 34
1898.30 26
1898.40 18
1898.50 10
1898.60 3
1898.70 0
1898.80 0
1898.90 0
1899.00 0
1899.10 0
1899.20 0
1899.30 0
1899.40 0
1899.50 0
1899.60 3
1899.70 8
1899.80 14
1899.90 20
1900.00 25
1900.10 28
1900.20 29
1900.30 29
1900.40 29
1900.50 29
1900.60 30
1900.70 32
1900.80 36
1900.90 42
1901.00 48
1901.10 54
1901.20 59
1901.30 64
1901.40 67
1901.50 68
1901.60 67
1901.70 64
1901.80 60
1901.90 55
1902.00 49
1902.10 45
1902.20 41
1902.30 39
1902.40 39
1902.50 39
1902.60 39
1902.70 39
1902.80 37
1902.90 35
1903.00 34
1903.10 34
1903.20 38
1903.30 44
1903.40 53
1903.50 62
1903.60 72
1903.70 79
1903.80 85
1903.90 87
1904.00 89
1904.10 89
1904.20 91
1904.30 93
1904.40 96
1904.50 99
1904.60 102
1904.70 102
1904.80 100
1904.90 94
1905.00 87
1905.10 77
1905.20 67
1905.30 58
1905.40 51
1905.50 45
1905.60 42
1905.70 41
1905.80 40
1905.90 40
1906.00 39
1906.10 39
1906.20 39
1906.30 40
1906.40 42
1906.50 44
1906.60 47
1906.70 48
1906.80 49
1906.90 47
1907.00 43
1907.10 38
1907.20 33
1907.30 28
1907.40 25
1907.50 23
1907.60 24
1907.70 26
1907.80 29
1907.90 31
1908.00 34
1908.10 35
1908.20 34
1908.30 32
1908.40 29
1908.50 27
1908.60 26
1908.70 26
1908.80 28
1908.90 32
1909.00 36
1909.10 40
1909.20 43
1909.30 44
1909.40 43
1909.50 42
1909.60 39
1909.70 37
1909.80 35
1909.90 33
1910.00 33
1910.10 33
1910.20 32
1910.30 32
1910.40 31
1910.50 30
1910.60 30
1910.70 30
1910.81 31
1910.91 32
1911.01 34
1911.11 35
1911.21 35
1911.31 34
1911.41 30
1911.51 26
1911.61 22
1911.71 21
1911.81 23
1911.91 28
1912.01 38
1912.11 50
1912.21 63
1912.31 75
1912.41 84
1912.51 88
1912.61 88
1912.71 84
1912.81 77
1912.91 68
1913.01 61
1913.11 55
1913.21 52
1913.31 50
1913.41 50
1913.51 49
1913.61 48
1913.71 44
1913.81 39
1913.91 32
1914.01 26
1914.11 20
1914.21 17
1914.31 17
1914.41 19
1914.51 25
1914.61 32
1914.71 40
1914.82 47
1914.92 52
1915.02 56
1915.12 57
1915.22 58
1915.32 60
1915.42 65
1915.52 72
1915.62 81
1915.72 92
1915.82 102
1915.92 110
1916.02 114
1916.12 114
1916.22 110
1916.32 105
1916.42 99
1916.52 94
1916.62 90
1916.72 88
1916.82 87
1916.92 87
1917.02 87
1917.12 88
1917.22 90
1917.32 92
1917.42 95
1917.52 97
1917.62 98
1917.72 98
1917.83 94
1917.93 87
1918.03 79
1918.13 69
1918.23 59
1918.33 51
1918.43 46
1918.53 45
1918.63 47
1918.73 54
1918.83 63
1918.93 76
1919.03 89
1919.13 102
1919.23 113
1919.33 121
1919.43 126
1919.53 126
1919.63 124
1919.73 120
1919.83 117
1919.93 115
1920.03 115
1920.13 117
1920.24 120
1920.34 123
1920.44 123
1920.54 121
1920.64 117
1920.74 113
1920.84 110
1920.94 109
1921.04 109
1921.14 111
1921.24 113
1921.34 114
1921.44 111
1921.54 105
1921.64 97
1921.74 89
1921.84 83
1921.94 81
1922.04 83
1922.14 89
1922.24 96
1922.34 103
1922.45 106
1922.55 106
1922.65 101
1922.75 93
1922.85 84
1922.95 75
1923.05 67
1923.15 61
1923.25 56
1923.35 53
1923.45 51
1923.55 49
1923.65 47
1923.75 45
1923.85 44
1923.95 43
1924.05 43
1924.15 44
1924.25 47
1924.36 50
1924.46 54
1924.56 57
1924.66 60
1924.76 60
1924.86 59
1924.96 56
1925.06 51
1925.16 47
1925.26 43
1925.36 41
1925.46 41
1925.56 44
1925.66 48
1925.76 52
1925.86 57
1925.96 60
1926.07 62
1926.17 63
1926.27 63
1926.37 62
1926.47 63
1926.57 64
1926.67 66
1926.77 68
1926.87 69
1926.97 69
1927.07 68
1927.17 66
1927.27 62
1927.37 59
1927.47 57
1927.57 56
1927.68 56
1927.78 57
1927.88 57
1927.98 56
1928.08 53
1928.18 50
1928.28 46
1928.38 43
1928.48 42
1928.58 43
1928.68 45
1928.78 48
1928.88 51
1928.98 54
1929.08 56
1929.18 58
1929.29 58
1929.39 58
1929.49 57
1929.59 54
1929.69 50
1929.79 44
1929.89 37
1929.99 29
1930.09 20
1930.19 12
1930.29 5
1930.39 1
1930.49 0
1930.59 1
1930.70 4
1930.80 9
1930.90 15
1931.00 21
1931.10 27
1931.20 32
1931.30 36
1931.40 40
1931.50 44
1931.60 47
1931.70 49
1931.80 50
1931.90 51
1932.00 51
1932.11 51
1932.21 50
1932.31 48
1932.41 46
1932.51 43
1932.61 40
1932.71 35
1932.81 30
1932.91 26
1933.01 22
1933.11 20
1933.21 21
1933.31 24
1933.42 29
1933.52 35
1933.62 41
1933.72 46
1933.82 50
1933.92 51
1934.02 51
1934.12 52
1934.22 53
1934.32 56
1934.42 62
1934.52 68
1934.63 74
1934.73 80
1934.83 83
1934.93 84
1935.03 82
1935.13 78
1935.23 73
1935.33 68
1935.43 63
1935.53 58
1935.63 54
1935.73 50
1935.84 46
1935.94 44
1936.04 44
1936.14 47
1936.24 53
1936.34 61
1936.44 71
1936.54 80
1936.64 86
1936.74 90
1936.84 89
1936.94 85
1937.05 79
1937.15 71
1937.25 63
1937.35 56
1937.45 51
1937.55 46
1937.65 42
1937.75 38
1937.85 36
1937.95 34
1938.05 32
1938.16 29
1938.26 26
1938.36 23
1938.46 19
1938.56 14
1938.66 9
1938.76 5
1938.86 2
1938.96 0
1939.06 0
1939.16 0
1939.27 1
1939.37 0
1939.47 0
1939.57 0
1939.67 0
1939.77 0
1939.87 0
1939.97 0
1940.07 3
1940.17 9
1940.28 14
1940.38 18
1940.48 20
1940.58 21
1940.68 21
1940.78 21
1940.88 23
1940.98 26
1941.08 30
1941.18 36
1941.28 43
1941.39 49
1941.49 56
1941.59 60
1941.69 64
1941.79 67
1941.89 69
1941.99 70
1942.09 71
1942.19 70
1942.30 69
1942.40 68
1942.50 68
1942.60 67
1942.70 68
1942.80 70
1942.90 73
1943.00 75
1943.10 75
1943.20 73
1943.31 67
1943.41 59
1943.51 48
1943.61 38
1943.71 29
1943.81 24
1943.91 23
1944.01 26
1944.11 33
1944.21 41
1944.32 50
1944.42 58
1944.52 63
1944.62 65
1944.72 66
1944.82 65
1944.92 64
1945.02 63
1945.12 63
1945.23 64
1945.33 65
1945.43 68
1945.53 70
1945.63 73
1945.73 75
1945.83 77
1945.93 77
1946.03 77
1946.14 75
1946.24 73
1946.34 70
1946.44 67
1946.54 64
1946.64 62
1946.74 60
1946.84 59
1946.94 58
1947.05 59
1947.15 60
1947.25 62
1947.35 64
1947.45 65
1947.55 66
1947.65 67
1947.75 65
1947.86 62
1947.96 58
1948.06 54
1948.16 49
1948.26 45
1948.36 42
1948.46 40
1948.56 39
1948.66 39
1948.77 39
1948.87 38
1948.97 35
1949.07 32
1949.17 27
1949.27 22
1949.37 16
1949.47 11
1949.58 6
1949.68 2
1949.78 0
1949.88 0
1949.98 0
1950.08 0
1950.18 0
1950.28 0
1950.38 0
1950.49 0
1950.59 0
1950.69 2
1950.79 3
1950.89 5
1950.99 7
1951.09 8
1951.19 10
1951.30 11
1951.40 12
1951.50 14
1951.60 18
1951.70 24
1951.80 31
1951.90 40
1952.00 50
1952.11 58
1952.21 63
1952.31 66
1952.41 66
1952.51 64
1952.61 62
1952.71 59
1952.82 58
1952.92 60
1953.02 63
1953.12 69
1953.22 74
1953.32 80
1953.42 85
1953.52 87
1953.63 87
1953.73 84
1953.83 79
1953.93 72
1954.03 65
1954.13 58
1954.23 52
1954.33 49
1954.44 48
1954.54 49
1954.64 53
1954.74 58
1954.84 64
1954.94 71
1955.04 76
1955.15 79
1955.25 81
1955.35 80
1955.45 76
1955.55 72
1955.65 68
1955.75 65
1955.86 65
1955.96 67
1956.06 72
1956.16 78
1956.26 84
1956.36 89
1956.46 91
1956.56 91
1956.67 87
1956.77 82
1956.87 75
1956.97 68
1957.07 61
1957.17 54
1957.27 47
1957.38 41
1957.48 35
1957.58 30
1957.68 25
1957.78 20
1957.88 16
1957.98 11
1958.09 7
1958.19 4
1958.29 3
1958.39 3
1958.49 5
1958.59 9
1958.69 15
1958.80 20
1958.90 24
1959.00 25
1959.10 24
1959.20 19
1959.30 13
1959.40 6
1959.51 0
1959.61 0
1959.71 0
1959.81 0
1959.91 0
1960.01 0
1960.11 0
1960.22 0
1960.32 1
1960.42 2
1960.52 3
1960.62 5
1960.72 7
1960.83 10
1960.93 15
1961.03 19
1961.13 25
1961.23 30
1961.33 36
1961.43 42
1961.54 48
1961.64 54
1961.74 61
1961.84 67
1961.94 72
1962.04 75
1962.15 76
1962.25 75
1962.35 71
1962.45 65
1962.55 58
1962.65 51
1962.75 45
1962.86 39
1962.96 34
1963.06 29
1963.16 24
1963.26 19
1963.36 13
1963.47 8
1963.57 4
1963.67 3
1963.77 5
1963.87 9
1963.97 15
1964.07 23
1964.18 32
1964.28 40
1964.38 48
1964.48 55
1964.58 62
1964.68 68
1964.79 75
1964.89 80
1964.99 84
1965.09 85
1965.19 83
1965.29 79
1965.40 72
1965.50 64
1965.60 55
1965.70 47
1965.80 41
1965.90 36
1966.01 34
1966.11 32
1966.21 31
1966.31 30
1966.41 29
1966.51 28
1966.62 27
1966.72 27
1966.82 28
1966.92 30
1967.02 33
1967.12 37
1967.23 42
1967.33 46
1967.43 50
1967.53 54
1967.63 57
1967.73 60
1967.84 64
1967.94 67
1968.04 69
1968.14 71
1968.24 72
1968.34 72
1968.45 72
1968.55 71
1968.65 69
1968.75 68
1968.85 66
1968.95 64
1969.06 63
1969.16 61
1969.26 60
1969.36 60
1969.46 60
1969.56 61
1969.67 63
1969.77 65
1969.87 67
1969.97 69
1970.07 72
1970.17 76
1970.28 79
1970.38 83
1970.48 85
1970.58 86
1970.68 84
1970.78 80
1970.89 73
1970.99 66
1971.09 59
1971.19 54
1971.29 52
1971.40 52
1971.50 56
1971.60 62
1971.70 70
1971.80 78
1971.90 86
1972.01 93
1972.11 99
1972.21 105
1972.31 111
1972.41 118
1972.52 124
1972.62 131
1972.72 137
1972.82 142
1972.92 145
1973.02 146
1973.13 144
1973.23 140
1973.33 133
1973.43 124
1973.53 113
1973.64 103
1973.74 93
1973.84 86
1973.94 80
1974.04 78
1974.14 77
1974.25 76
1974.35 76
1974.45 74
1974.55 72
1974.65 68
1974.76 63
1974.86 59
1974.96 56
1975.06 54
1975.16 54
1975.26 54
1975.37 57
1975.47 59
1975.57 62
1975.67 63
1975.77 65
1975.88 65
1975.98 65
1976.08 64
1976.18 64
1976.28 64
1976.39 64
1976.49 64
1976.59 63
1976.69 62
1976.79 61
1976.90 61
1977.00 63
1977.10 67
1977.20 73
1977.30 81
1977.40 90
1977.51 99
1977.61 106
1977.71 111
1977.81 114
1977.91 115
1978.02 113
1978.12 111
1978.22 107
1978.32 103
1978.42 97
1978.53 91
1978.63 86
1978.73 80
1978.83 76
1978.93 74
1979.04 71
1979.14 69
1979.24 66
1979.34 62
1979.44 57
1979.55 51
1979.65 46
1979.75 42
1979.85 40
1979.95 41
1980.06 44
1980.16 49
1980.26 56
1980.36 62
1980.46 70
1980.57 76
1980.67 82
1980.77 88
1980.87 92
1980.97 96
1981.08 99
1981.18 102
1981.28 103
1981.38 105
1981.48 106
1981.59 108
1981.69 108
1981.79 108
1981.89 106
1981.99 102
1982.10 96
1982.20 87
1982.30 77
1982.40 67
1982.50 58
1982.61 52
1982.71 48
1982.81 48
1982.91 51
1983.01 55
1983.12 60
1983.22 63
1983.32 65
1983.42 63
1983.53 59
1983.63 52
1983.73 45
1983.83 37
1983.93 31
1984.04 28
1984.14 28
1984.24 32
1984.34 39
1984.44 49
1984.55 60
1984.65 72
1984.75 81
1984.85 89
1984.95 94
1985.06 96
1985.16 95
1985.26 92
1985.36 88
1985.47 82
1985.57 75
1985.67 69
1985.77 63
1985.87 59
1985.98 55
1986.08 54
1986.18 53
1986.28 53
1986.38 53
1986.49 52
1986.59 50
1986.69 47
1986.79 43
1986.90 38
1987.00 33
1987.10 27
1987.20 22
1987.30 18
1987.41 16
1987.51 16
1987.61 17
1987.71 21
1987.81 26
1987.92 31
1988.02 37
1988.12 42
1988.22 46
1988.33 48
1988.43 51
1988.53 52
1988.63 54
1988.73 56
1988.84 59
1988.94 63
1989.04 67
1989.14 71
1989.25 74
1989.35 77
1989.45 79
1989.55 81
1989.65 81
1989.76 80
1989.86 77
1989.96 73
1990.06 67
1990.17 60
1990.27 52
1990.37 46
1990.47 40
1990.58 38
1990.68 37
1990.78 40
1990.88 43
1990.98 48
1991.09 52
1991.19 56
1991.29 58
1991.39 59
1991.50 60
1991.60 60
1991.70 62
1991.80 63
1991.90 65
1992.01 67
1992.11 68
1992.21 68
1992.31 67
1992.42 65
1992.52 62
1992.62 58
1992.72 52
1992.83 44
1992.93 34
1993.03 21
1993.13 8
1993.24 0
1993.34 0
1993.44 0
1993.54 0
1993.64 0
1993.75 0
1993.85 0
1993.95 0
1994.05 9
1994.16 15
1994.26 20
1994.36 23
1994.46 25
1994.57 27
1994.67 29
1994.77 32
1994.87 35
1994.98 38
1995.08 41
1995.18 43
1995.28 44
1995.38 44
1995.49 45
1995.59 45
1995.69 47
1995.79 49
1995.90 53
1996.00 58
1996.10 64
1996.20 70
1996.31 75
1996.41 79
1996.51 80
1996.61 79
1996.72 77
1996.82 73
1996.92 68
1997.02 64
1997.13 60
1997.23 57
1997.33 55
1997.43 54
1997.54 54
1997.64 56
1997.74 57
1997.84 60
1997.95 63
1998.05 68
1998.15 73
1998.25 79
1998.36 86
1998.46 95
1998.56 103
1998.66 110
1998.76 115
1998.87 118
1998.97 118
1999.07 115
1999.17 110
1999.28 103
1999.38 97
1999.48 91
1999.58 88
1999.69 85
1999.79 85
1999.89 85
1999.99 85
2000.10 84
2000.20 83
2000.30 80
2000.40 77
2000.51 74
2000.61 72
2000.71 71
2000.82 70
2000.92 70
2001.02 70
2001.12 69
2001.23 68
2001.33 65
2001.43 60
2001.53 54
2001.64 48
2001.74 42
2001.84 39
2001.94 38
2002.05 41
2002.15 47
2002.25 57
2002.35 68
2002.46 80
2002.56 89
2002.66 96
2002.76 100
2002.87 100
2002.97 96
2003.07 91
2003.17 84
2003.28 77
2003.38 71
2003.48 66
2003.58 62
2003.69 60
2003.79 58
2003.89 57
2003.99 55
2004.10 52
2004.20 48
2004.30 42
2004.41 36
2004.51 30
2004.61 24
2004.71 20
2004.82 16
2004.92 14
2005.02 13
2005.12 14
2005.23 15
2005.33 17
2005.43 20
2005.53 24
2005.64 27
2005.74 32
2005.84 36
2005.94 41
2006.05 46
2006.15 51
2006.25 56
2006.36 61
2006.46 65
2006.56 66
2006.66 66
2006.77 64
2006.87 59
2006.97 55
2007.07 51
2007.18 49
2007.28 49
2007.38 53
2007.48 58
2007.59 63
2007.69 68
2007.79 71
2007.90 73
2008.00 72
2008.10 71
2008.20 71
2008.31 73
2008.41 75
2008.51 79
2008.61 82
2008.72 83
2008.82 82
2008.92 78
2009.03 71
2009.13 62
2009.23 52
2009.33 43
2009.44 35
2009.54 29
2009.64 26
2009.75 25
2009.85 27
2009.95 31
2010.05 36
2010.16 41
2010.26 46
2010.36 49
2010.46 52
2010.57 53
2010.67 54
2010.77 56
2010.88 58
2010.98 63
2011.08 68
2011.18 73
2011.29 78
2011.39 81
2011.49 83
2011.60 83
2011.70 81
2011.80 78
2011.90 75
2012.01 72
2012.11 69
2012.21 66
2012.31 64
2012.42 62
2012.52 61
2012.62 59
2012.73 57
2012.83 55
2012.93 51
2013.03 46
2013.14 41
2013.24 36
2013.34 32
2013.45 30
2013.55 28
2013.65 29
2013.75 32
2013.86 36
2013.96 40
2014.06 45
2014.17 48
2014.27 52
2014.37 56
2014.47 59
2014.58 63
2014.68 69
2014.78 75
2014.89 82
2014.99 90
2015.09 97
2015.19 104
2015.30 109
2015.40 113
2015.50 115
2015.61 116
2015.71 114
2015.81 111
2015.92 106
2016.02 101
2016.12 94
2016.22 87
2016.33 80
2016.43 73
2016.53 67
2016.64 63
2016.74 59
2016.84 56
2016.94 54
2017.05 50
2017.15 46
2017.25 41
2017.36 36
2017.46 32
2017.56 28
2017.67 25
2017.77 22
2017.87 19
2017.97 16
2018.08 13
2018.18 9
2018.28 5
2018.39 2
2018.49 1
2018.59 0
2018.69 1
2018.80 3
2018.90 4
2019.00 5
2019.11 6
2019.21 5
2019.31 3
2019.42 0
2019.52 0
2019.62 0
2019.72 0
2019.83 0
2019.93 0
2020.03 3
2020.14 13
2020.24 26
2020.34 41
2020.45 56
2020.55 70
2020.65 82
2020.76 88
2020.86 90
2020.96 87
2021.06 79
2021.17 70
2021.27 61
2021.37 55
2021.48 51
2021.58 50
2021.68 52
2021.79 54
2021.89 56
2021.99 56
2022.09 55
2022.20 51
2022.30 47
2022.40 42
2022.51 38
2022.61 34
2022.71 33
2022.82 32
2022.92 31
2023.02 32
2023.13 33
2023.23 34
2023.33 37
2023.44 39
2023.54 42
2023.64 43
2023.74 43
2023.85 41
2023.95 37
2024.05 31
2024.16 25
2024.26 18
2024.36 13
2024.47 9
2024.57 7
2024.67 6
2024.78 6
2024.88 7
2024.98 11
2025.09 16
2025.19 24
2025.29 33
2025.39 43
2025.50 53
2025.60 62
2025.70 70
2025.81 75
2025.91 79
2026.01 80
2026.12 80
2026.22 79
2026.32 76
2026.43 72
2026.53 67
2026.63 62
2026.74 58
2026.84 55
2026.94 53
2027.05 53
2027.15 54
2027.25 54
2027.36 54
2027.46 53
2027.56 51
2027.66 50
2027.77 50
2027.87 52
2027.97 55
2028.08 59
2028.18 64
2028.28 67
2028.39 69
2028.49 70
2028.59 68
2028.70 65
2028.80 60
2028.90 56
2029.01 53
2029.11 51
2029.21 50
2029.32 51
2029.42 51
2029.52 52
2029.63 51
2029.73 50
2029.83 48
2029.94 47
2030.04 48
2030.14 51
2030.25 58
2030.35 69
2030.45 82
2030.56 95
2030.66 107
2030.76 116
2030.87 120
2030.97 120
2031.07 115
2031.18 107
2031.28 98
2031.38 88
2031.49 79
2031.59 70
2031.69 63
2031.80 57
2031.90 52
2032.00 47
2032.11 43
2032.21 42
2032.31 43
2032.42 46
2032.52 52
2032.62 60
2032.73 69
2032.83 76
2032.93 82
2033.04 85
2033.14 85
2033.24 83
2033.35 80
2033.45 77
2033.55 75
2033.66 74
2033.76 72
2033.86 71
2033.97 69
2034.07 67
2034.17 63
2034.28 60
2034.38 57
2034.48 55
2034.59 53
2034.69 51
2034.79 50
2034.90 48
2035.00 45
2035.10 42
2035.21 37
2035.31 33
2035.41 29
2035.52 26
2035.62 25
2035.72 25
2035.83 27
2035.93 29
2036.03 32
2036.14 34
2036.24 34
2036.34 32
2036.45 28
2036.55 23
2036.65 17
2036.76 11
2036.86 6
2036.96 3
2037.07 3
2037.17 5
2037.28 10
2037.38 17
2037.48 26
2037.59 36
2037.69 46
2037.79 55
2037.90 61
2038.00 65
2038.10 66
2038.21 65
2038.31 61
2038.41 57
2038.52 52
2038.62 48
2038.72 45
2038.83 43
2038.93 44
2039.03 46
2039.14 49
2039.24 52
2039.34 56
2039.45 59
2039.55 60
2039.66 61
2039.76 60
2039.86 58
2039.97 55
2040.07 52
2040.17 49
2040.28 46
2040.38 43
2040.48 40
2040.59 36
2040.69 32
2040.79 26
2040.90 19
2041.00 13
2041.11 7
2041.21 3
2041.31 0
2041.42 1
2041.52 4
2041.62 9
2041.73 15
2041.83 23
2041.93 30
2042.04 37
2042.14 42
2042.24 45
2042.35 46
2042.45 44
2042.56 40
2042.66 34
2042.76 27
2042.87 22
2042.97 17
2043.07 15
2043.18 16
2043.28 18
2043.38 21
2043.49 25
2043.59 28
2043.69 29
2043.80 29
2043.90 27
2044.01 24
2044.11 22
2044.21 21
2044.32 21
2044.42 24
2044.52 28
2044.63 34
2044.73 40
2044.83 45
2044.94 50
2045.04 52
2045.15 53
2045.25 52
2045.35 49
2045.46 45
2045.56 40
2045.66 35
2045.77 31
2045.87 29
2045.98 30
2046.08 33
2046.18 39
2046.29 45
2046.39 51
2046.49 56
2046.60 57
2046.70 56
2046.80 52
2046.91 47
2047.01 42
2047.12 38
2047.22 35
2047.32 32
2047.43 31
2047.53 29
2047.63 27
2047.74 25
2047.84 22
2047.95 18
2048.05 13
2048.15 8
2048.26 2
2048.36 0
2048.46 0
2048.57 0
2048.67 0
2048.78 0
2048.88 0
2048.98 0
2049.09 0
2049.19 6
2049.29 16
2049.40 24
2049.50 32
2049.61 36
2049.71 39
2049.81 39
2049.92 39
2050.02 38
2050.12 37
2050.23 36
2050.33 35
2050.44 35
2050.54 34
2050.64 34
2050.75 34
2050.85 34
2050.95 36
2051.06 39
2051.16 44
2051.27 50
2051.37 56
2051.47 62
2051.58 67
2051.68 72
2051.79 75
2051.89 77
2051.99 76
2052.10 74
2052.20 69
2052.30 63
2052.41 56
2052.51 48
2052.62 40
2052.72 34
2052.82 28
2052.93 24
2053.03 21
2053.14 19
2053.24 18
2053.34 16
2053.45 13
2053.55 12
2053.65 11
2053.76 12
2053.86 14
2053.97 19
2054.07 25
2054.17 31
2054.28 36
2054.38 39
2054.49 40
2054.59 41
2054.69 40
2054.80 40
2054.90 41
2055.01 42
2055.11 43
2055.21 44
2055.32 44
2055.42 43
2055.52 41
2055.63 40
2055.73 39
2055.84 39
2055.94 40
2056.04 43
2056.15 47
2056.25 53
2056.36 60
2056.46 67
2056.56 74
2056.67 78
2056.77 79
2056.88 77
2056.98 71
2057.08 62
2057.19 52
2057.29 41
2057.40 30
2057.50 22
2057.60 16
2057.71 12
2057.81 10
2057.92 9
2058.02 9
2058.12 9
2058.23 9
2058.33 10
2058.44 10
2058.54 10
2058.64 10
2058.75 11
2058.85 12
2058.96 14
2059.06 17
2059.16 20
2059.27 23
2059.37 25
2059.48 26
2059.58 25
2059.68 25
2059.79 24
2059.89 24
2060.00 25
2060.10 27
2060.20 32
2060.31 37
2060.41 42
2060.52 48
2060.62 54
2060.72 58
2060.83 61
2060.93 64
2061.04 65
2061.14 66
2061.24 67
2061.35 68
2061.45 68
2061.56 67
2061.66 64
2061.76 59
2061.87 52
2061.97 43
2062.08 32
2062.18 22
2062.29 13
2062.39 8
2062.49 5
2062.60 7
2062.70 13
2062.81 23
2062.91 34
2063.01 47
2063.12 59
2063.22 70
2063.33 79
2063.43 86
2063.53 90
2063.64 91
2063.74 91
2063.85 89
2063.95 86
2064.06 82
2064.16 77
2064.26 72
2064.37 67
2064.47 62
2064.58 58
2064.68 55
2064.78 54
2064.89 55
2064.99 57
2065.10 62
2065.20 68
2065.31 74
2065.41 79
2065.51 82
2065.62 83
2065.72 81
2065.83 76
2065.93 68
2066.03 59
2066.14 50
2066.24 41
2066.35 34
2066.45 28
2066.56 26
2066.66 25
2066.76 27
2066.87 30
2066.97 33
2067.08 36
2067.18 37
2067.28 36
2067.39 33
2067.49 29
2067.60 24
2067.70 19
2067.81 15
2067.91 12
2068.01 11
2068.12 10
2068.22 9
2068.33 9
2068.43 7
2068.54 4
2068.64 0
2068.74 0
2068.85 0
2068.95 0
2069.06 0
2069.16 0
2069.27 0
2069.37 0
2069.47 7
2069.58 14
2069.68 19
2069.79 23
2069.89 25
2070.00 25
2070.10 25
2070.20 25
2070.31 25
2070.41 28
2070.52 33
2070.62 39
2070.73 46
2070.83 53
2070.93 59
2071.04 64
2071.14 66
2071.25 67
2071.35 65
2071.46 62
2071.56 59
2071.66 55
2071.77 50
2071.87 45
2071.98 40
2072.08 36
2072.19 33
2072.29 31
2072.39 32
2072.50 36
2072.60 42
2072.71 50
2072.81 59
2072.92 68
2073.02 76
2073.13 81
2073.23 84
2073.33 83
2073.44 81
2073.54 77
2073.65 72
2073.75 66
2073.86 62
2073.96 58
2074.06 55
2074.17 52
2074.27 51
2074.38 50
2074.48 51
2074.59 52
2074.69 55
2074.80 58
2074.90 61
2075.00 64
2075.11 66
2075.21 67
2075.32 66
2075.42 65
2075.53 62
2075.63 59
2075.74 57
2075.84 54
2075.94 52
2076.05 51
2076.15 51
2076.26 52
2076.36 54
2076.47 57
2076.57 61
2076.68 64
2076.78 67
2076.88 69
2076.99 70
2077.09 73
2077.20 76
2077.30 80
2077.41 85
2077.51 89
2077.62 92
2077.72 93
2077.82 91
2077.93 87
2078.03 82
2078.14 78
2078.24 75
2078.35 73
2078.45 71
2078.56 68
2078.66 63
2078.77 55
2078.87 47
2078.97 39
2079.08 34
2079.18 32
2079.29 34
2079.39 39
2079.50 47
2079.60 55
2079.71 61
2079.81 65
2079.91 67
2080.02 68
2080.12 68
2080.23 68
2080.33 68
2080.44 68
2080.54 68
2080.65 67
2080.75 64
2080.86 61
2080.96 56
2081.06 51
2081.17 46
2081.27 43
2081.38 40
2081.48 38
2081.59 36
2081.69 33
2081.80 30
2081.90 26
2082.01 21
2082.11 17
2082.22 13
2082.32 11
2082.42 10
2082.53 11
2082.63 13
2082.74 17
2082.84 22
2082.95 29
2083.05 37
2083.16 45
2083.26 52
2083.37 60
2083.47 65
2083.58 69
2083.68 72
2083.78 72
2083.89 72
2083.99 71
2084.10 69
2084.20 68
2084.31 67
2084.41 65
2084.52 63
2084.62 62
2084.73 60
2084.83 59
2084.94 58
2085.04 58
2085.14 58
2085.25 58
2085.35 58
2085.46 57
2085.56 56
2085.67 55
2085.77 55
2085.88 54
2085.98 54
2086.09 55
2086.19 55
2086.30 53
2086.40 50
2086.51 46
2086.61 39
2086.72 32
2086.82 24
2086.92 18
2087.03 14
2087.13 13
2087.24 14
2087.34 18
2087.45 24
2087.55 30
2087.66 37
2087.76 44
2087.87 50
2087.97 55
2088.08 60
2088.18 64
2088.29 66
2088.39 66
2088.50 64
2088.60 61
2088.71 58
2088.81 54
2088.91 52
2089.02 51
2089.12 51
2089.23 52
2089.33 54
2089.44 56
2089.54 58
2089.65 59
2089.75 60
2089.86 61
2089.96 61
2090.07 61
2090.17 62
2090.28 64
2090.38 66
2090.49 69
2090.59 70
2090.70 70
2090.80 66
2090.91 60
2091.01 51
2091.12 40
2091.22 29
2091.33 20
2091.43 13
2091.53 9
2091.64 9
2091.74 12
2091.85 17
2091.95 22
2092.06 27
2092.16 30
2092.27 32
2092.37 32
2092.48 32
2092.58 33
2092.69 35
2092.79 39
2092.90 43
2093.00 48
2093.11 51
2093.21 53
2093.32 54
2093.42 54
2093.53 56
2093.63 59
2093.74 65
2093.84 72
2093.95 80
2094.05 87
2094.16 92
2094.26 94
2094.37 94
2094.47 90
2094.58 85
2094.68 79
2094.79 73
2094.89 68
2095.00 64
2095.10 61
2095.21 58
2095.31 56
2095.42 54
2095.52 52
2095.63 50
2095.73 49
2095.83 48
2095.94 48
2096.04 49
2096.15 49
2096.25 50
2096.36 50
2096.46 50
2096.57 49
2096.67 49
2096.78 49
2096.88 49
2096.99 49
2097.09 50
2097.20 50
2097.30 50
2097.41 48
2097.51 46
2097.62 43
2097.72 40
2097.83 38
2097.93 36
2098.04 35
2098.14 35
2098.25 36
2098.35 36
2098.46 37
2098.56 38
2098.67 39
2098.77 42
2098.88 45
2098.98 48
2099.09 52
2099.19 55
2099.30 55
2099.40 54
2099.51 52
2099.61 48
2099.72 43
2099.82 40
2099.93 37
2100.03 36
2100.14 36
2100.24 37
2100.35 37
2100.45 38
2100.56 38
2100.66 39
2100.77 41
2100.87 44
2100.98 49
2101.09 55
2101.19 60
2101.30 65
2101.40 69
2101.51 70
2101.61 69
2101.72 65
2101.82 60
2101.93 54
2102.03 47
2102.14 39
2102.24 33
2102.35 27
2102.45 23
2102.56 21
2102.66 20
2102.77 20
2102.87 21
2102.98 22
2103.08 24
2103.19 27
2103.29 30
2103.40 33
2103.50 35
2103.61 37
2103.71 38
2103.82 38
2103.92 37
2104.03 34
2104.13 30
2104.24 26
2104.34 21
2104.45 16
2104.55 11
2104.66 8
2104.76 6
2104.87 7
2104.97 11
2105.08 16
2105.18 22
2105.29 29
2105.40 34
2105.50 38
2105.61 40
2105.71 39
2105.82 38
2105.92 35
2106.03 33
2106.13 31
2106.24 31
2106.34 31
2106.45 33
2106.55 34
2106.66 35
2106.76 35
2106.87 35
2106.97 32
2107.08 30
2107.18 26
2107.29 23
2107.39 21
2107.50 20
2107.60 20
2107.71 21
2107.81 23
2107.92 25
2108.03 29
2108.13 32
2108.24 36
2108.34 39
2108.45 41
2108.55 41
2108.66 41
2108.76 39
2108.87 37
2108.97 34
2109.08 31
2109.18 29
2109.29 25
2109.39 21
2109.50 15
2109.60 8
2109.71 0
2109.81 0
2109.92 0
2110.03 0
2110.13 0
2110.24 0
2110.34 0
2110.45 0
2110.55 2
2110.66 11
2110.76 20
2110.87 29
2110.97 37
2111.08 42
2111.18 46
2111.29 48
2111.39 47
2111.50 45
2111.61 41
2111.71 38
2111.82 35
2111.92 33
2112.03 33
2112.13 34
2112.24 36
2112.34 39
2112.45 42
2112.55 45
2112.66 48
2112.76 50
2112.87 52
2112.97 53
2113.08 54
2113.19 53
2113.29 52
2113.40 50
2113.50 47
2113.61 43
2113.71 39
2113.82 34
2113.92 29
2114.03 25
2114.13 22
2114.24 20
2114.34 19
2114.45 20
2114.56 22
2114.66 26
2114.77 30
2114.87 35
2114.98 38
2115.08 41
2115.19 42
2115.29 41
2115.40 38
2115.50 35
2115.61 32
2115.72 30
2115.82 30
2115.93 33
2116.03 37
2116.14 43
2116.24 51
2116.35 59
2116.45 65
2116.56 71
2116.66 75
2116.77 77
2116.88 77
2116.98 75
2117.09 73
2117.19 71
2117.30 69
2117.40 68
2117.51 68
2117.61 68
2117.72 69
2117.82 69
2117.93 70
2118.04 70
2118.14 71
2118.25 74
2118.35 77
2118.46 80
2118.56 84
2118.67 86
2118.77 87
2118.88 86
2118.98 83
2119.09 77
2119.20 71
2119.30 63
2119.41 55
2119.51 47
2119.62 39
2119.72 32
2119.83 25
2119.93 19
2120.04 14
2120.15 11
2120.25 8
2120.36 8
2120.46 8
2120.57 8
2120.67 8
2120.78 7
2120.88 5
2120.99 3
2121.10 0
2121.20 0
2121.31 0
2121.41 0
2121.52 0
2121.62 0
2121.73 0
2121.83 0
2121.94 0
2122.05 2
2122.15 4
2122.26 6
2122.36 7
2122.47 8
2122.57 9
2122.68 11
2122.79 13
2122.89 15
2123.00 17
2123.10 17
2123.21 16
2123.31 12
2123.42 7
2123.52 1
2123.63 0
2123.74 0
2123.84 0
2123.95 0
2124.05 0
2124.16 0
2124.26 0
2124.37 5
2124.48 11
2124.58 17
2124.69 21
2124.79 24
2124.90 25
2125.00 24
2125.11 21
2125.21 18
2125.32 13
2125.43 9
2125.53 6
2125.64 4
2125.74 4
2125.85 5
2125.95 8
2126.06 10
2126.17 13
2126.27 15
2126.38 16
2126.48 16
2126.59 15
2126.69 13
2126.80 11
2126.91 8
2127.01 7
2127.12 9
2127.22 12
2127.33 18
2127.43 26
2127.54 34
2127.65 42
2127.75 49
2127.86 55
2127.96 59
2128.07 62
2128.17 64
2128.28 64
2128.39 62
2128.49 58
2128.60 52
2128.70 43
2128.81 33
2128.91 23
2129.02 14
2129.13 7
2129.23 3
2129.34 1
2129.44 2
2129.55 4
2129.66 7
2129.76 10
2129.87 13
2129.97 17
2130.08 20
2130.18 25
2130.29 30
2130.40 36
2130.50 41
2130.61 46
2130.71 49
2130.82 51
2130.92 53
2131.03 54
2131.14 55
2131.24 57
2131.35 58
2131.45 59
2131.56 59
2131.67 59
2131.77 57
2131.88 56
2131.98 54
2132.09 52
2132.19 51
2132.30 50
2132.41 49
2132.51 48
2132.62 46
2132.72 43
2132.83 40
2132.94 37
2133.04 35
2133.15 35
2133.25 37
2133.36 42
2133.47 48
2133.57 55
2133.68 63
2133.78 69
2133.89 72
2133.99 72
2134.10 69
2134.21 64
2134.31 57
2134.42 50
2134.52 43
2134.63 37
2134.74 31
2134.84 25
2134.95 18
2135.05 11
2135.16 5
2135.27 1
2135.37 0
2135.48 0
2135.58 0
2135.69 2
2135.80 5
2135.90 6
2136.01 5
2136.11 2
2136.22 0
2136.32 0
2136.43 0
2136.54 0
2136.64 0
2136.75 2
2136.85 8
2136.96 15
2137.07 21
2137.17 26
2137.28 31
2137.38 34
2137.49 36
2137.60 38
2137.70 38
2137.81 39
2137.91 39
2138.02 40
2138.13 40
2138.23 40
2138.34 40
2138.44 41
2138.55 42
2138.66 44
2138.76 47
2138.87 52
2138.97 58
2139.08 65
2139.19 72
2139.29 79
2139.40 85
2139.50 89
2139.61 90
2139.72 87
2139.82 81
2139.93 72
2140.03 63
2140.14 54
2140.25 46
2140.35 40
2140.46 36
2140.56 33
2140.67 31
2140.78 28
2140.88 25
2140.99 20
2141.10 15
2141.20 11
2141.31 7
2141.41 4
2141.52 2
2141.63 1
2141.73 1
2141.84 1
2141.94 2
2142.05 3
2142.16 4
2142.26 6
2142.37 9
2142.47 14
2142.58 21
2142.69 28
2142.79 36
2142.90 42
2143.00 47
2143.11 50
2143.22 49
2143.32 47
2143.43 42
2143.54 37
2143.64 33
2143.75 29
2143.85 25
2143.96 22
2144.07 18
2144.17 14
2144.28 9
2144.38 3
2144.49 0
2144.60 0
2144.70 0
2144.81 0
2144.92 0
2145.02 0
2145.13 0
2145.23 0
2145.34 3
2145.45 10
2145.55 15
2145.66 20
2145.76 24
2145.87 27
2145.98 29
2146.08 31
2146.19 32
2146.30 33
2146.40 34
2146.51 36
2146.61 37
2146.72 37
2146.83 36
2146.93 34
2147.04 31
2147.15 25
2147.25 19
2147.36 12
2147.46 7
2147.57 4
2147.68 4
2147.78 6
2147.89 12
2147.99 19
2148.10 26
2148.21 32
2148.31 37
2148.42 41
2148.53 43
2148.63 43
2148.74 43
2148.84 42
2148.95 40
2149.06 37
2149.16 32
2149.27 25
2149.38 18
2149.48 9
2149.59 2
2149.69 0
2149.80 0
2149.91 0
2150.01 7
2150.12 19
2150.23 33
2150.33 48
2150.44 62
2150.55 74
2150.65 81
2150.76 84
2150.86 83
2150.97 79
2151.08 73
2151.18 65
2151.29 58
2151.40 51
2151.50 46
2151.61 41
2151.71 36
2151.82 32
2151.93 26
2152.03 20
2152.14 14
2152.25 8
2152.35 3
2152.46 1
2152.57 2
2152.67 5
2152.78 9
2152.88 13
2152.99 15
2153.10 14
2153.20 12
2153.31 8
2153.42 5
2153.52 2
2153.63 0
2153.74 0
2153.84 1
2153.95 3
2154.05 5
2154.16 7
2154.27 10
2154.37 13
2154.48 16
2154.59 20
2154.69 24
2154.80 28
2154.91 30
2155.01 30
2155.12 28
2155.22 24
2155.33 17
2155.44 10
2155.54 2
2155.65 0
2155.76 0
2155.86 0
2155.97 0
2156.08 0
2156.18 0
2156.29 0
2156.40 4
2156.50 11
2156.61 19
2156.72 26
2156.82 32
2156.93 37
2157.03 41
2157.14 43
2157.25 42
2157.35 39
2157.46 33
2157.57 26
2157.67 19
2157.78 12
2157.89 6
2157.99 3
2158.10 1
2158.21 0
2158.31 0
2158.42 0
2158.53 0
2158.63 0
2158.74 0
2158.84 0
2158.95 0
2159.06 0
2159.16 2
2159.27 5
2159.38 6
2159.48 5
2159.59 4
2159.70 2
2159.80 1
2159.91 3
2160.02 8
2160.12 16
2160.23 26
2160.34 37
2160.44 48
2160.55 57
2160.66 63
2160.76 67
2160.87 68
2160.98 68
2161.08 66
2161.19 65
2161.29 63
2161.40 62
2161.51 61
2161.61 61
2161.72 62
2161.83 62
2161.93 63
2162.04 64
2162.15 64
2162.25 64
2162.36 62
2162.47 60
2162.57 58
2162.68 54
2162.79 51
2162.89 48
2163.00 45
2163.11 43
2163.21 41
2163.32 39
2163.43 38
2163.53 36
2163.64 35
2163.75 33
2163.85 31
2163.96 29
2164.07 27
2164.17 24
2164.28 21
2164.39 17
2164.49 14
2164.60 11
2164.71 9
2164.81 8
2164.92 6
2165.03 5
2165.13 4
2165.24 2
2165.35 0
2165.45 0
2165.56 0
2165.67 0
2165.77 0
2165.88 0
2165.99 0
2166.09 6
2166.20 12
2166.31 18
2166.41 23
2166.52 25
2166.63 24
2166.73 21
2166.84 16
2166.95 11
2167.05 7
2167.16 6
2167.27 9
2167.37 14
2167.48 22
2167.59 31
2167.69 40
2167.80 48
2167.91 54
2168.01 58
2168.12 61
2168.23 64
2168.33 66
2168.44 67
2168.55 68
2168.65 69
2168.76 68
2168.87 66
2168.97 63
2169.08 61
2169.19 59
2169.29 57
2169.40 57
2169.51 56
2169.61 56
2169.72 56
2169.83 56
2169.94 57
2170.04 58
2170.15 61
2170.26 65
2170.36 70
2170.47 74
2170.58 78
2170.68 81
2170.79 84
2170.90 85
2171.00 86
2171.11 86
2171.22 86
2171.32 85
2171.43 83
2171.54 80
2171.64 76
2171.75 71
2171.86 64
2171.96 58
2172.07 51
2172.18 45
2172.28 41
2172.39 40
2172.50 41
2172.61 44
2172.71 49
2172.82 55
2172.93 61
2173.03 66
2173.14 69
2173.25 70
2173.35 70
2173.46 68
2173.57 65
2173.67 62
2173.78 60
2173.89 58
2173.99 59
2174.10 61
2174.21 63
2174.32 66
2174.42 67
2174.53 67
2174.64 64
2174.74 61
2174.85 58
2174.96 57
2175.06 59
2175.17 66
2175.28 76
2175.38 88
2175.49 99
2175.60 107
2175.71 111
2175.81 111
2175.92 106
2176.03 98
2176.13 88
2176.24 79
2176.35 72
2176.45 67
2176.56 64
2176.67 63
2176.77 62
2176.88 61
2176.99 59
2177.10 56
2177.20 52
2177.31 49
2177.42 46
2177.52 45
2177.63 46
2177.74 49
2177.84 51
2177.95 53
2178.06 53
2178.16 50
2178.27 45
2178.38 38
2178.49 31
2178.59 24
2178.70 18
2178.81 15
2178.91 14
2179.02 14
2179.13 15
2179.23 16
2179.34 16
2179.45 15
2179.56 13
2179.66 11
2179.77 9
2179.88 7
2179.98 6
2180.09 5
2180.20 5
2180.31 4
2180.41 5
2180.52 7
2180.63 10
2180.73 15
2180.84 21
2180.95 28
2181.05 35
2181.16 40
2181.27 44
2181.38 45
2181.48 43
2181.59 38
2181.70 30
2181.80 22
2181.91 13
2182.02 4
2182.12 0
2182.23 0
2182.34 0
2182.45 0
2182.55 0
2182.66 0
2182.77 0
2182.87 0
2182.98 3
2183.09 10
2183.20 16
2183.30 20
2183.41 22
2183.52 21
2183.62 18
2183.73 15
2183.84 12
2183.95 9
2184.05 7
2184.16 6
2184.27 5
2184.37 5
2184.48 4
2184.59 3
2184.70 2
2184.80 2
2184.91 3
2185.02 5
2185.12 10
2185.23 17
2185.34 26
2185.45 35
2185.55 43
2185.66 48
2185.77 49
2185.87 46
2185.98 39
2186.09 30
2186.20 20
2186.30 12
2186.41 7
2186.52 5
2186.62 7
2186.73 11
2186.84 14
2186.95 18
2187.05 19
2187.16 20
2187.27 21
2187.37 23
2187.48 25
2187.59 29
2187.70 34
2187.80 40
2187.91 46
2188.02 51
2188.13 56
2188.23 60
2188.34 64
2188.45 68
2188.55 70
2188.66 71
2188.77 69
2188.88 66
2188.98 61
2189.09 54
2189.20 48
2189.31 44
2189.41 41
2189.52 42
2189.63 45
2189.73 51
2189.84 58
2189.95 64
2190.06 70
2190.16 73
2190.27 75
2190.38 75
2190.48 75
2190.59 75
2190.70 77
2190.81 80
2190.91 84
2191.02 90
2191.13 95
2191.24 99
2191.34 101
2191.45 101
2191.56 98
2191.67 93
2191.77 87
2191.88 80
2191.99 73
2192.09 67
2192.20 62
2192.31 56
2192.42 51
2192.52 45
2192.63 39
2192.74 33
2192.85 26
2192.95 21
2193.06 17
2193.17 15
2193.28 15
2193.38 19
2193.49 24
2193.60 30
2193.70 36
2193.81 41
2193.92 43
2194.03 43
2194.13 41
2194.24 37
2194.35 31
2194.46 24
2194.56 17
2194.67 10
2194.78 4
2194.89 0
2194.99 0
2195.10 0
2195.21 1
2195.32 6
2195.42 12
2195.53 18
2195.64 22
2195.74 24
2195.85 23
2195.96 19
2196.07 14
2196.17 9
2196.28 6
2196.39 5
2196.50 7
2196.60 10
2196.71 14
2196.82 19
2196.93 22
2197.03 25
2197.14 27
2197.25 27
2197.36 26
2197.46 24
2197.57 20
2197.68 15
2197.79 9
2197.89 3
2198.00 0
2198.11 0
2198.22 0
2198.32 0
2198.43 4
2198.54 15
2198.65 28
2198.75 42
2198.86 55
2198.97 65
2199.08 72
2199.18 74
2199.29 72
2199.40 65
2199.51 56
2199.61 46
2199.72 36
2199.83 29
2199.94 23
2200.04 20
2200.15 18
2200.26 17
2200.37 15
2200.47 12
2200.58 9
2200.69 5
2200.80 3
2200.90 1
2201.01 1
2201.12 2
2201.23 3
2201.33 3
2201.44 2
2201.55 0
2201.66 0
2201.76 0
2201.87 0
2201.98 0
2202.09 0
2202.19 0
2202.30 0
2202.41 1
2202.52 1
2202.62 2
2202.73 3
2202.84 6
2202.95 11
2203.06 15
2203.16 19
2203.27 21
2203.38 21
2203.49 17
2203.59 12
2203.70 6
2203.81 2
2203.92 0
2204.02 0
2204.13 0
2204.24 2
2204.35 6
2204.45 10
2204.56 15
2204.67 18
2204.78 21
2204.88 23
2204.99 23
2205.10 22
2205.21 18
2205.31 14
2205.42 9
2205.53 4
2205.64 1
2205.75 0
2205.85 1
2205.96 4
2206.07 10
2206.18 17
2206.28 25
2206.39 34
2206.50 45
2206.61 56
2206.71 68
2206.82 80
2206.93 91
2207.04 99
2207.15 103
2207.25 103
2207.36 98
2207.47 90
2207.58 80
2207.68 69
2207.79 59
2207.90 52
2208.01 46
2208.11 43
2208.22 42
2208.33 42
2208.44 43
2208.55 46
2208.65 50
2208.76 55
2208.87 61
2208.98 68
2209.08 76
2209.19 83
2209.30 88
2209.41 93
2209.52 95
2209.62 97
2209.73 98
2209.84 99
2209.95 100
2210.05 100
2210.16 100
2210.27 98
2210.38 94
2210.48 88
2210.59 81
2210.70 74
2210.81 68
2210.92 64
2211.02 63
2211.13 63
2211.24 65
2211.35 66
2211.46 68
2211.56 68
2211.67 67
2211.78 65
2211.89 62
2211.99 58
2212.10 55
2212.21 51
2212.32 47
2212.43 43
2212.53 40
2212.64 36
2212.75 33
2212.86 29
2212.96 26
2213.07 24
2213.18 23
2213.29 25
2213.40 28
2213.50 33
2213.61 40
2213.72 48
2213.83 55
2213.94 62
2214.04 66
2214.15 68
2214.26 68
2214.37 65
2214.47 61
2214.58 56
2214.69 51
2214.80 46
2214.91 42
2215.01 40
2215.12 39
2215.23 40
2215.34 41
2215.45 42
2215.55 44
2215.66 45
2215.77 46
2215.88 46
2215.98 46
2216.09 45
2216.20 44
2216.31 42
2216.42 40
2216.52 38
2216.63 35
2216.74 33
2216.85 31
2216.96 29
2217.06 27
2217.17 26
2217.28 26
2217.39 27
2217.50 29
2217.60 31
2217.71 35
2217.82 38
2217.93 43
2218.04 48
2218.14 55
2218.25 61
2218.36 68
2218.47 74
2218.58 79
2218.68 82
2218.79 84
2218.90 84
2219.01 84
2219.12 84
2219.22 84
2219.33 84
2219.44 84
2219.55 84
2219.66 83
2219.76 82
2219.87 81
2219.98 81
2220.09 82
2220.20 83
2220.30 85
2220.41 85
2220.52 85
2220.63 83
2220.74 79
2220.84 74
2220.95 68
2221.06 64
2221.17 60
2221.28 59
2221.38 58
2221.49 58
2221.60 59
2221.71 60
2221.82 60
2221.92 59
2222.03 58
2222.14 55
2222.25 53
2222.36 50
2222.46 48
2222.57 47
2222.68 48
2222.79 50
2222.90 54
2223.00 58
2223.11 63
2223.22 67
2223.33 70
2223.44 74
2223.54 77
2223.65 80
2223.76 84
2223.87 87
2223.98 90
2224.09 91
2224.19 91
2224.30 90
2224.41 87
2224.52 84
2224.63 82
2224.73 81
2224.84 81
2224.95 83
2225.06 87
2225.17 90
2225.27 92
2225.38 92
2225.49 89
2225.60 84
2225.71 77
2225.82 68
2225.92 58
2226.03 50
2226.14 43
2226.25 39
2226.36 37
2226.46 36
2226.57 37
2226.68 37
2226.79 37
2226.90 35
2227.00 32
2227.11 27
2227.22 21
2227.33 15
2227.44 10
2227.55 6
2227.65 5
2227.76 6
2227.87 9
2227.98 14
2228.09 19
2228.19 23
2228.30 26
2228.41 29
2228.52 31
2228.63 32
2228.74 32
2228.84 32
2228.95 32
2229.06 30
2229.17 29
2229.28 28
2229.39 27
2229.49 27
2229.60 29
2229.71 32
2229.82 36
2229.93 40
2230.03 44
2230.14 47
2230.25 48
2230.36 49
2230.47 47
2230.58 44
2230.68 40
2230.79 34
2230.90 27
2231.01 19
2231.12 10
2231.23 2
2231.33 0
2231.44 0
2231.55 0
2231.66 0
2231.77 0
2231.88 0
2231.98 0
2232.09 0
2232.20 6
2232.31 12
2232.42 17
2232.53 21
2232.63 24
2232.74 26
2232.85 28
2232.96 30
2233.07 32
2233.17 34
2233.28 37
2233.39 40
2233.50 43
2233.61 44
2233.72 45
2233.82 45
2233.93 45
2234.04 46
2234.15 48
2234.26 50
2234.37 53
2234.48 56
2234.58 57
2234.69 56
2234.80 53
2234.91 50
2235.02 47
2235.13 47
2235.23 51
2235.34 57
2235.45 66
2235.56 77
2235.67 88
2235.78 99
2235.88 107
2235.99 113
2236.10 117
2236.21 118
2236.32 116
2236.43 112
2236.53 106
2236.64 98
2236.75 89
2236.86 80
2236.97 72
2237.08 65
2237.18 60
2237.29 58
2237.40 57
2237.51 58
2237.62 58
2237.73 57
2237.84 54
2237.94 49
2238.05 44
2238.16 38
2238.27 33
2238.38 30
2238.49 28
2238.59 28
2238.70 30
2238.81 33
2238.92 37
2239.03 41
2239.14 44
2239.25 48
2239.35 50
2239.46 53
2239.57 55
2239.68 58
2239.79 62
2239.90 66
2240.00 71
2240.11 76
2240.22 81
2240.33 84
2240.44 85
2240.55 85
2240.66 83
2240.76 80
2240.87 76
2240.98 72
2241.09 68
2241.20 63
2241.31 58
2241.42 54
2241.52 52
2241.63 50
2241.74 51
2241.85 52
2241.96 53
2242.07 54
2242.17 54
2242.28 52
2242.39 49
2242.50 47
2242.61 47
2242.72 49
2242.83 53
2242.93 58
2243.04 62
2243.15 66
2243.26 69
2243.37 70
2243.48 69
2243.59 69
2243.69 69
2243.80 69
2243.91 70
2244.02 70
2244.13 69
2244.24 67
2244.35 64
2244.45 61
2244.56 59
2244.67 58
2244.78 59
2244.89 63
2245.00 68
2245.11 74
2245.22 79
2245.32 82
2245.43 85
2245.54 86
2245.65 86
2245.76 86
2245.87 85
2245.98 83
2246.08 81
2246.19 79
2246.30 77
2246.41 76
2246.52 76
2246.63 76
2246.74 78
2246.84 80
2246.95 81
2247.06 82
2247.17 81
2247.28 79
2247.39 76
2247.50 72
2247.61 66
2247.71 61
2247.82 56
2247.93 51
2248.04 47
2248.15 45
2248.26 45
2248.37 48
2248.47 54
2248.58 62
2248.69 71
2248.80 81
2248.91 90
2249.02 96
2249.13 100
2249.24 101
2249.34 99
2249.45 95
2249.56 90
2249.67 83
2249.78 76
2249.89 69
2250.00 63
2250.11 58
2250.21 54
2250.32 53
2250.43 53
2250.54 55
2250.65 58
2250.76 61
2250.87 64
2250.98 67
2251.08 69
2251.19 71
2251.30 73
2251.41 75
2251.52 77
2251.63 76
2251.74 74
2251.85 70
2251.95 64
2252.06 56
2252.17 49
2252.28 42
2252.39 37
2252.50 33
2252.61 30
2252.72 28
2252.82 27
2252.93 27
2253.04 27
2253.15 28
2253.26 30
2253.37 32
2253.48 35
2253.59 38
2253.70 42
2253.80 45
2253.91 49
2254.02 53
2254.13 57
2254.24 61
2254.35 65
2254.46 67
2254.57 69
2254.67 69
2254.78 68
2254.89 64
2255.00 60
2255.11 54
2255.22 49
2255.33 45
2255.44 42
2255.55 42
2255.65 43
2255.76 45
2255.87 48
2255.98 49
2256.09 49
2256.20 47
2256.31 43
2256.42 36
2256.53 28
2256.63 21
2256.74 14
2256.85 8
2256.96 4
2257.07 1
2257.18 0
2257.29 0
2257.40 0
2257.51 0
2257.61 0
2257.72 0
2257.83 0
2257.94 0
2258.05 0
2258.16 0
2258.27 7
2258.38 17
2258.49 29
2258.59 43
2258.70 56
2258.81 67
2258.92 75
2259.03 79
2259.14 79
2259.25 76
2259.36 70
2259.47 64
2259.58 57
2259.68 51
2259.79 45
2259.90 41
2260.01 37
2260.12 33
2260.23 31
2260.34 30
2260.45 30
2260.56 30
2260.66 29
2260.77 29
2260.88 27
2260.99 26
2261.10 24
2261.21 23
2261.32 24
2261.43 26
2261.54 29
2261.65 34
2261.75 40
2261.86 45
2261.97 50
2262.08 55
2262.19 59
2262.30 63
2262.41 65
2262.52 67
2262.63 68
2262.74 70
2262.85 72
2262.95 74
2263.06 76
2263.17 79
2263.28 81
2263.39 83
2263.50 84
2263.61 85
2263.72 87
2263.83 89
2263.94 92
2264.04 96
2264.15 100
2264.26 103
2264.37 104
2264.48 102
2264.59 99
2264.70 94
2264.81 89
2264.92 84
2265.03 81
2265.14 78
2265.24 77
2265.35 75
2265.46 73
2265.57 71
2265.68 69
2265.79 68
2265.90 68
2266.01 70
2266.12 75
2266.23 80
2266.34 85
2266.44 88
2266.55 90
2266.66 89
2266.77 87
2266.88 84
2266.99 82
2267.10 81
2267.21 81
2267.32 82
2267.43 83
2267.54 83
2267.65 84
2267.75 83
2267.86 81
2267.97 79
2268.08 75
2268.19 72
2268.30 69
2268.41 67
2268.52 67
2268.63 68
2268.74 72
2268.85 76
2268.96 79
2269.06 82
2269.17 83
2269.28 81
2269.39 78
2269.50 72
2269.61 67
2269.72 63
2269.83 60
2269.94 59
2270.05 61
2270.16 64
2270.27 70
2270.38 77
2270.48 84
2270.59 91
2270.70 97
2270.81 101
2270.92 103
2271.03 103
2271.14 102
2271.25 100
2271.36 98
2271.47 97
2271.58 97
2271.69 99
2271.80 101
2271.90 104
2272.01 105
2272.12 105
2272.23 102
2272.34 98
2272.45 93
2272.56 87
2272.67 81
2272.78 74
2272.89 67
2273.00 61
2273.11 55
2273.22 51
2273.33 49
2273.43 50
2273.54 54
2273.65 61
2273.76 71
2273.87 80
2273.98 89
2274.09 96
2274.20 101
2274.31 103
2274.42 104
2274.53 104
2274.64 105
2274.75 106
2274.86 108
2274.96 110
2275.07 111
2275.18 112
2275.29 112
2275.40 109
2275.51 105
2275.62 100
2275.73 94
2275.84 88
2275.95 83
2276.06 79
2276.17 77
2276.28 77
2276.39 77
2276.50 78
2276.61 80
2276.71 82
2276.82 84
2276.93 86
2277.04 88
2277.15 91
2277.26 93
2277.37 96
2277.48 100
2277.59 104
2277.70 109
2277.81 116
2277.92 122
2278.03 129
2278.14 135
2278.25 141
2278.36 145
2278.46 147
2278.57 148
2278.68 147
2278.79 145
2278.90 142
2279.01 138
2279.12 132
2279.23 126
2279.34 121
2279.45 115
2279.56 110
2279.67 107
2279.78 104
2279.89 102
2280.00 101
2280.11 101
2280.22 100
2280.33 98
2280.43 96
2280.54 93
2280.65 91
2280.76 90
2280.87 90
2280.98 93
2281.09 96
2281.20 101
2281.31 105
2281.42 108
2281.53 110
2281.64 110
2281.75 109
2281.86 109
2281.97 109
2282.08 110
2282.19 111
2282.30 112
2282.41 111
2282.52 109
2282.62 107
2282.73 105
2282.84 105
2282.95 108
2283.06 114
2283.17 122
2283.28 131
2283.39 140
2283.50 148
2283.61 155
2283.72 161
2283.83 167
2283.94 174
2284.05 180
2284.16 185
2284.27 188
2284.38 187
2284.49 182
2284.60 173
2284.71 160
2284.82 147
2284.93 135
2285.03 124
2285.14 117
2285.25 112
2285.36 109
2285.47 107
2285.58 104
2285.69 101
2285.80 97
2285.91 92
2286.02 89
2286.13 87
2286.24 87
2286.35 90
2286.46 94
2286.57 99
2286.68 105
2286.79 110
2286.90 115
2287.01 119
2287.12 124
2287.23 128
2287.34 132
2287.45 135
2287.56 137
2287.67 136
2287.77 134
2287.88 130
2287.99 124
2288.10 118
2288.21 112
2288.32 104
2288.43 97
2288.54 88
2288.65 79
2288.76 70
2288.87 62
2288.98 55
2289.09 49
2289.20 46
2289.31 45
2289.42 45
2289.53 45
2289.64 45
2289.75 45
2289.86 45
2289.97 46
2290.08 46
2290.19 47
2290.30 48
2290.41 50
2290.52 50
2290.63 50
2290.74 48
2290.85 46
2290.96 43
2291.07 40
2291.18 38
2291.28 38
2291.39 39
2291.50 43
2291.61 49
2291.72 57
2291.83 67
2291.94 77
2292.05 86
2292.16 94
2292.27 99
2292.38 101
2292.49 100
2292.60 97
2292.71 94
2292.82 92
2292.93 91
2293.04 91
2293.15 91
2293.26 92
2293.37 91
2293.48 88
2293.59 83
2293.70 76
2293.81 69
2293.92 61
2294.03 55
2294.14 50
2294.25 49
2294.36 49
2294.47 52
2294.58 56
2294.69 61
2294.80 65
2294.91 68
2295.02 70
2295.13 71
2295.24 72
2295.35 75
2295.46 79
2295.57 85
2295.68 91
2295.79 98
2295.90 105
2296.01 110
2296.12 113
2296.23 113
2296.33 112
2296.44 110
2296.55 107
2296.66 102
2296.77 97
2296.88 90
2296.99 83
2297.10 75
2297.21 68
2297.32 63
2297.43 59
2297.54 58
2297.65 59
2297.76 62
2297.87 65
2297.98 69
2298.09 73
2298.20 77
2298.31 81
2298.42 87
2298.53 93
2298.64 98
2298.75 103
2298.86 106
2298.97 108
2299.08 108
2299.19 107
2299.30 103
2299.41 99
2299.52 93
2299.63 86
2299.74 78
2299.85 69
2299.96 62
2300.07 55
2300.18 50
2300.29 46
2300.40 44
2300.51 43
2300.62 43
2300.73 44
2300.84 45
2300.95 47
2301.06 51
2301.17 56
2301.28 61
2301.39 68
2301.50 74
2301.61 80
2301.72 85
2301.83 90
2301.94 94
2302.05 98
2302.16 102
2302.27 106
2302.38 110
2302.49 114
2302.60 118
2302.71 122
2302.82 124
2302.93 126
2303.04 125
2303.15 123
2303.26 119
2303.37 112
2303.48 104
2303.59 94
2303.70 85
2303.81 77
2303.92 72
2304.03 72
2304.14 75
2304.25 81
2304.36 89
2304.47 98
2304.58 104
2304.69 108
2304.80 108
2304.91 107
2305.02 104
2305.13 101
2305.24 100
2305.35 100
2305.46 101
2305.57 102
2305.68 103
2305.79 102
2305.90 100
2306.01 95
2306.12 88
2306.23 82
2306.34 77
2306.45 73
2306.56 72
2306.67 72
2306.78 73
2306.89 73
2307.00 72
2307.11 70
2307.22 67
2307.33 63
2307.44 61
2307.55 60
2307.66 62
2307.77 66
2307.88 71
2307.99 76
2308.10 80
2308.21 82
2308.32 82
2308.43 82
2308.54 82
2308.65 83
2308.76 86
2308.87 90
2308.98 94
2309.09 98
2309.20 99
2309.31 98
2309.43 94
2309.54 88
2309.65 80
2309.76 73
2309.87 66
2309.98 62
2310.09 61
2310.20 61
2310.31 64
2310.42 68
2310.53 72
2310.64 75
2310.75 78
2310.86 79
2310.97 78
2311.08 74
2311.19 69
2311.30 62
2311.41 54
2311.52 47
2311.63 41
2311.74 37
2311.85 36
2311.96 38
2312.07 41
2312.18 45
2312.29 49
2312.40 51
2312.51 51
2312.62 49
2312.73 45
2312.84 41
2312.95 37
2313.06 35
2313.17 34
2313.28 36
2313.39 40
2313.50 46
2313.61 54
2313.72 62
2313.83 70
2313.94 76
2314.05 80
2314.16 82
2314.27 80
2314.38 77
2314.50 72
2314.61 67
2314.72 65
2314.83 64
2314.94 68
2315.05 73
2315.16 79
2315.27 84
2315.38 87
2315.49 85
2315.60 79
2315.71 70
2315.82 58
2315.93 47
2316.04 39
2316.15 34
2316.26 33
2316.37 37
2316.48 43
2316.59 51
2316.70 59
2316.81 66
2316.92 70
2317.03 72
2317.14 73
2317.25 74
2317.36 75
2317.47 77
2317.58 81
2317.69 86
2317.80 91
2317.92 94
2318.03 96
2318.14 96
2318.25 94
2318.36 92
2318.47 90
2318.58 90
2318.69 91
2318.80 93
2318.91 95
2319.02 98
2319.13 99
2319.24 100
2319.35 99
2319.46 97
2319.57 95
2319.68 94
2319.79 95
2319.90 97
2320.01 101
2320.12 108
2320.23 115
2320.34 122
2320.45 128
2320.56 132
2320.67 133
2320.79 130
2320.90 124
2321.01 113
2321.12 100
2321.23 85
2321.34 71
2321.45 58
2321.56 48
2321.67 42
2321.78 38
2321.89 37
2322.00 38
2322.11 38
2322.22 37
2322.33 35
2322.44 31
2322.55 26
2322.66 19
2322.77 11
2322.88 3
2322.99 0
2323.10 0
2323.22 0
2323.33 0
2323.44 0
2323.55 0
2323.66 0
2323.77 0
2323.88 7
2323.99 15
2324.10 21
2324.21 26
2324.32 29
2324.43 31
2324.54 34
2324.65 38
2324.76 43
2324.87 50
2324.98 59
2325.09 67
2325.20 74
2325.32 79
2325.43 80
2325.54 77
2325.65 72
2325.76 63
2325.87 52
2325.98 40
2326.09 29
2326.20 20
2326.31 14
2326.42 12
2326.53 14
2326.64 19
2326.75 26
2326.86 35
2326.97 44
2327.08 52
2327.19 59
2327.31 65
2327.42 68
2327.53 69
2327.64 69
2327.75 68
2327.86 66
2327.97 63
2328.08 59
2328.19 55
2328.30 51
2328.41 48
2328.52 44
2328.63 41
2328.74 38
2328.85 35
2328.96 34
2329.07 32
2329.19 32
2329.30 33
2329.41 34
2329.52 36
2329.63 38
2329.74 38
2329.85 38
2329.96 37
2330.07 35
2330.18 33
2330.29 31
2330.40 30
2330.51 29
2330.62 29
2330.73 29
2330.85 29
2330.96 30
2331.07 32
2331.18 34
2331.29 38
2331.40 41
2331.51 44
2331.62 46
2331.73 46
2331.84 44
2331.95 42
2332.06 39
2332.17 37
2332.28 35
2332.39 34
2332.51 33
2332.62 33
2332.73 32
2332.84 31
2332.95 30
2333.06 28
2333.17 26
2333.28 25
2333.39 25
2333.50 27
2333.61 29
2333.72 33
2333.83 36
2333.95 39
2334.06 39
2334.17 38
2334.28 35
2334.39 32
2334.50 29
2334.61 28
2334.72 28
2334.83 30
2334.94 32
2335.05 33
2335.16 33
2335.27 31
2335.38 27
2335.50 23
2335.61 20
2335.72 17
2335.83 17
2335.94 19
2336.05 21
2336.16 25
2336.27 28
2336.38 32
2336.49 35
2336.60 37
2336.71 39
2336.83 41
2336.94 43
2337.05 46
2337.16 49
2337.27 52
2337.38 55
2337.49 57
2337.60 60
2337.71 61
2337.82 63
2337.93 64
2338.04 65
2338.16 67
2338.27 69
2338.38 71
2338.49 73
2338.60 74
2338.71 75
2338.82 75
2338.93 74
2339.04 73
2339.15 72
2339.26 71
2339.37 71
2339.49 71
2339.60 72
2339.71 75
2339.82 78
2339.93 82
2340.04 86
2340.15 90
2340.26 94
2340.37 97
2340.48 100
2340.59 102
2340.71 104
2340.82 105
2340.93 106
2341.04 106
2341.15 106
2341.26 105
2341.37 103
2341.48 99
2341.59 93
2341.70 86
2341.81 78
2341.93 68
2342.04 60
2342.15 52
2342.26 46
2342.37 41
2342.48 38
2342.59 36
2342.70 36
2342.81 36
2342.92 37
2343.03 39
2343.15 40
2343.26 42
2343.37 42
2343.48 42
2343.59 41
2343.70 39
2343.81 38
2343.92 38
2344.03 39
2344.14 44
2344.26 50
2344.37 57
2344.48 64
2344.59 70
2344.70 73
2344.81 73
2344.92 69
2345.03 63
2345.14 55
2345.25 46
2345.37 37
2345.48 30
2345.59 24
2345.70 21
2345.81 20
2345.92 21
2346.03 24
2346.14 28
2346.25 32
2346.36 37
2346.48 42
2346.59 47
2346.70 52
2346.81 57
2346.92 62
2347.03 67
2347.14 70
2347.25 73
2347.36 75
2347.48 75
2347.59 75
2347.70 75
2347.81 75
2347.92 76
2348.03 77
2348.14 78
2348.25 77
2348.36 74
2348.47 69
2348.59 63
2348.70 57
2348.81 52
2348.92 51
2349.03 53
2349.14 58
2349.25 64
2349.36 71
2349.47 77
2349.59 81
2349.70 83
2349.81 84
2349.92 84
2350.03 84
2350.14 84
2350.25 85
2350.36 85
2350.47 86
2350.59 86
2350.70 85
2350.81 82
2350.92 79
2351.03 75
2351.14 71
2351.25 65
2351.36 60
2351.48 54
2351.59 48
2351.70 43
2351.81 38
2351.92 35
2352.03 32
2352.14 31
2352.25 31
2352.36 31
2352.48 32
2352.59 32
2352.70 32
2352.81 31
2352.92 29
2353.03 28
2353.14 29
2353.25 32
2353.37 36
2353.48 44
2353.59 53
2353.70 62
2353.81 71
2353.92 78
2354.03 83
2354.14 85
2354.25 85
2354.37 84
2354.48 82
2354.59 81
2354.70 80
2354.81 79
2354.92 77
2355.03 75
2355.14 72
2355.26 68
2355.37 63
2355.48 58
2355.59 56
2355.70 55
2355.81 57
2355.92 61
2356.03 66
2356.15 71
2356.26 74
2356.37 74
2356.48 71
2356.59 66
2356.70 61
2356.81 57
2356.93 54
2357.04 55
2357.15 58
2357.26 63
2357.37 68
2357.48 72
2357.59 74
2357.70 74
2357.82 74
2357.93 74
2358.04 77
2358.15 82
2358.26 90
2358.37 99
2358.48 107
2358.59 112
2358.71 113
2358.82 109
2358.93 102
2359.04 92
2359.15 81
2359.26 72
2359.37 66
2359.49 64
2359.60 65
2359.71 68
2359.82 71
2359.93 75
2360.04 78
2360.15 79
2360.26 78
2360.38 74
2360.49 68
2360.60 61
2360.71 52
2360.82 42
2360.93 33
2361.04 24
2361.16 18
2361.27 15
2361.38 15
2361.49 18
2361.60 24
2361.71 32
2361.82 39
2361.94 46
2362.05 52
2362.16 55
2362.27 58
2362.38 59
2362.49 61
2362.60 63
2362.72 65
2362.83 67
2362.94 68
2363.05 68
2363.16 67
2363.27 64
2363.38 60
2363.50 55
2363.61 49
2363.72 45
2363.83 41
2363.94 39
2364.05 37
2364.16 36
2364.28 35
2364.39 33
2364.50 29
2364.61 25
2364.72 21
2364.83 18
2364.94 16
2365.06 16
2365.17 19
2365.28 23
2365.39 29
2365.50 35
2365.61 40
2365.72 42
2365.84 41
2365.95 37
2366.06 29
2366.17 20
2366.28 9
2366.39 0
2366.51 0
2366.62 0
2366.73 0
2366.84 0
2366.95 10
2367.06 21
2367.17 31
2367.29 39
2367.40 43
2367.51 43
2367.62 41
2367.73 37
2367.84 33
2367.96 30
2368.07 29
2368.18 28
2368.29 28
2368.40 28
2368.51 28
2368.62 28
2368.74 29
2368.85 31
2368.96 35
2369.07 39
2369.18 44
2369.29 47
2369.41 48
2369.52 46
2369.63 42
2369.74 37
2369.85 32
2369.96 27
2370.08 24
2370.19 22
2370.30 23
2370.41 25
2370.52 28
2370.63 32
2370.74 37
2370.86 43
2370.97 48
2371.08 52
2371.19 54
2371.30 55
2371.41 53
2371.53 51
2371.64 48
2371.75 47
2371.86 48
2371.97 50
2372.08 55
2372.20 61
2372.31 66
2372.42 70
2372.53 71
2372.64 70
2372.75 67
2372.87 61
2372.98 53
2373.09 45
2373.20 38
2373.31 31
2373.42 25
2373.54 21
2373.65 17
2373.76 15
2373.87 13
2373.98 11
2374.09 10
2374.21 9
2374.32 9
2374.43 9
2374.54 11
2374.65 13
2374.76 17
2374.88 21
2374.99 25
2375.10 29
2375.21 30
2375.32 29
2375.43 25
2375.55 18
2375.66 9
2375.77 0
2375.88 0
2375.99 0
2376.11 0
2376.22 0
2376.33 0
2376.44 0
2376.55 0
2376.66 3
2376.78 10
2376.89 15
2377.00 19
2377.11 21
2377.22 21
2377.33 20
2377.45 19
2377.56 20
2377.67 22
2377.78 25
2377.89 30
2378.01 35
2378.12 39
2378.23 40
2378.34 38
2378.45 33
2378.56 26
2378.68 17
2378.79 9
2378.90 4
2379.01 2
2379.12 4
2379.23 10
2379.35 19
2379.46 28
2379.57 37
2379.68 43
2379.79 45
2379.91 43
2380.02 37
2380.13 28
2380.24 18
2380.35 8
2380.46 0
2380.58 0
2380.69 0
2380.80 0
2380.91 0
2381.02 5
2381.14 11
2381.25 17
2381.36 22
2381.47 25
2381.58 28
2381.70 29
2381.81 29
2381.92 29
2382.03 27
2382.14 25
2382.25 24
2382.37 24
2382.48 25
2382.59 29
2382.70 34
2382.81 40
2382.93 46
2383.04 51
2383.15 53
2383.26 52
2383.37 49
2383.49 45
2383.60 38
2383.71 31
2383.82 24
2383.93 16
2384.05 8
2384.16 0
2384.27 0
2384.38 0
2384.49 0
2384.60 0
2384.72 0
2384.83 0
2384.94 0
2385.05 0
2385.16 12
2385.28 27
2385.39 44
2385.50 59
2385.61 71
2385.72 79
2385.84 82
2385.95 80
2386.06 73
2386.17 63
2386.28 52
2386.40 44
2386.51 39
2386.62 38
2386.73 41
2386.84 49
2386.96 59
2387.07 71
2387.18 83
2387.29 95
2387.40 106
2387.52 116
2387.63 126
2387.74 136
2387.85 147
2387.96 160
2388.08 174
2388.19 189
2388.30 205
2388.41 220
2388.52 234
2388.64 245
2388.75 252
2388.86 256
2388.97 256
2389.08 255
2389.20 253
2389.31 252
2389.42 251
2389.53 250
2389.64 250
2389.76 251
2389.87 250
2389.98 249
2390.09 247
2390.21 243
2390.32 238
2390.43 232
2390.54 223
2390.65 212
2390.77 199
2390.88 184
2390.99 168
2391.10 152
2391.21 136
2391.33 122
2391.44 110
2391.55 101
2391.66 95
2391.77 94
2391.89 96
2392.00 100
2392.11 105
2392.22 109
2392.33 112
2392.45 111
2392.56 107
2392.67 101
2392.78 93
2392.90 84
2393.01 76
2393.12 68
2393.23 61
2393.34 56
2393.46 50
2393.57 45
2393.68 39
2393.79 33
2393.90 29
2394.02 25
2394.13 23
2394.24 23
2394.35 24
2394.47 26
2394.58 28
2394.69 32
2394.80 35
2394.91 38
2395.03 42
2395.14 46
2395.25 51
2395.36 56
2395.48 61
2395.59 68
2395.70 75
2395.81 82
2395.92 89
2396.04 96
2396.15 103
2396.26 110
2396.37 117
2396.49 121
2396.60 124
2396.71 124
2396.82 121
2396.93 115
2397.05 106
2397.16 95
2397.27 85
2397.38 77
2397.50 71
2397.61 69
2397.72 70
2397.83 74
2397.94 79
2398.06 84
2398.17 89
2398.28 92
2398.39 96
2398.51 99
2398.62 104
2398.73 109
2398.84 115
2398.95 121
2399.07 127
2399.18 131
2399.29 133
2399.40 133
2399.52 131
2399.63 128
2399.74 123
2399.85 117
2399.97 111
2400.08 105
2400.19 99
2400.30 95
2400.41 92
2400.53 90
2400.64 87
2400.75 84
2400.86 81
2400.98 78
2401.09 76
2401.20 75
2401.31 78
2401.43 82
2401.54 88
2401.65 94
2401.76 97
2401.87 97
2401.99 94
2402.10 87
2402.21 77
2402.32 68
2402.44 60
2402.55 53
2402.66 50
2402.77 48
2402.89 48
2403.00 50
2403.11 52
2403.22 54
2403.34 54
2403.45 53
2403.56 50
2403.67 45
2403.78 38
2403.90 31
2404.01 23
2404.12 17
2404.23 11
2404.35 8
2404.46 6
2404.57 7
2404.68 9
2404.80 13
2404.91 18
2405.02 24
2405.13 28
2405.25 31
2405.36 32
2405.47 31
2405.58 28
2405.70 26
2405.81 24
2405.92 25
2406.03 28
2406.15 33
2406.26 39
2406.37 45
2406.48 49
2406.60 52
2406.71 52
2406.82 50
2406.93 46
2407.05 41
2407.16 34
2407.27 29
2407.38 24
2407.49 22
2407.61 23
2407.72 26
2407.83 33
2407.94 42
2408.06 51
2408.17 60
2408.28 67
2408.39 70
2408.51 69
2408.62 66
2408.73 61
2408.84 56
2408.96 52
2409.07 50
2409.18 52
2409.29 55
2409.41 61
2409.52 67
2409.63 72
2409.74 77
2409.86 80
2409.97 82
2410.08 81
2410.20 80
2410.31 77
2410.42 73
2410.53 69
2410.65 64
2410.76 60
2410.87 56
2410.98 54
2411.10 52
2411.21 52
2411.32 52
2411.43 53
2411.55 53
2411.66 52
2411.77 51
2411.88 49
2412.00 46
2412.11 42
2412.22 38
2412.33 33
2412.45 27
2412.56 20
2412.67 14
2412.78 7
2412.90 2
2413.01 0
2413.12 0
2413.23 0
2413.35 3
2413.46 9
2413.57 14
2413.69 19
2413.80 21
2413.91 20
2414.02 17
2414.14 12
2414.25 6
2414.36 1
2414.47 0
2414.59 0
2414.70 0
2414.81 0
2414.92 0
2415.04 0
2415.15 0
2415.26 0
2415.37 0
2415.49 2
2415.60 4
2415.71 8
2415.83 11
2415.94 16
2416.05 20
2416.16 24
2416.28 28
2416.39 32
2416.50 35
2416.61 38
2416.73 39
2416.84 41
2416.95 42
2417.06 44
2417.18 45
2417.29 46
2417.40 47
2417.52 48
2417.63 47
2417.74 46
2417.85 44
2417.97 42
2418.08 39
2418.19 36
2418.30 33
2418.42 31
2418.53 31
2418.64 31
2418.76 33
2418.87 34
2418.98 36
2419.09 37
2419.21 38
2419.32 39
2419.43 40
2419.54 42
2419.66 45
2419.77 50
2419.88 56
2420.00 63
2420.11 70
2420.22 76
2420.33 83
2420.45 88
2420.56 91
2420.67 93
2420.79 92
2420.90 89
2421.01 83
2421.12 76
2421.24 70
2421.35 64
2421.46 60
2421.57 58
2421.69 58
2421.80 58
2421.91 59
2422.03 61
2422.14 62
2422.25 64
2422.36 66
2422.48 68
2422.59 69
2422.70 71
2422.82 71
2422.93 71
2423.04 71
2423.15 71
2423.27 72
2423.38 76
2423.49 82
2423.61 90
2423.72 99
2423.83 108
2423.94 116
2424.06 122
2424.17 125
2424.28 125
2424.40 123
2424.51 118
2424.62 112
2424.73 106
2424.85 100
2424.96 95
2425.07 93
2425.19 92
2425.30 92
2425.41 94
2425.52 96
2425.64 98
2425.75 99
2425.86 98
2425.98 95
2426.09 91
2426.20 87
2426.31 84
2426.43 82
2426.54 82
2426.65 85
2426.77 88
2426.88 91
2426.99 94
2427.11 97
2427.22 98
2427.33 98
2427.44 98
2427.56 97
2427.67 97
2427.78 97
2427.90 97
2428.01 98
2428.12 99
2428.23 101
2428.35 101
2428.46 100
2428.57 97
2428.69 91
2428.80 84
2428.91 75
2429.03 65
2429.14 55
2429.25 47
2429.36 40
2429.48 37
2429.59 35
2429.70 35
2429.82 36
2429.93 38
2430.04 41
2430.16 45
2430.27 50
2430.38 57
2430.49 63
2430.61 69
2430.72 74
2430.83 76
2430.95 73
2431.06 67
2431.17 58
2431.29 46
2431.40 34
2431.51 22
2431.62 12
2431.74 5
2431.85 1
2431.96 0
2432.08 0
2432.19 0
2432.30 0
2432.42 0
2432.53 0
2432.64 0
2432.76 0
2432.87 0
2432.98 0
2433.09 2
2433.21 5
2433.32 8
2433.43 11
2433.55 15
2433.66 20
2433.77 26
2433.89 32
2434.00 38
2434.11 44
2434.23 47
2434.34 48
2434.45 46
2434.56 42
2434.68 35
2434.79 29
2434.90 23
2435.02 18
2435.13 16
2435.24 17
2435.36 20
2435.47 25
2435.58 31
2435.70 38
2435.81 45
2435.92 52
2436.04 58
2436.15 63
2436.26 68
2436.37 71
2436.49 72
2436.60 72
2436.71 71
2436.83 69
2436.94 66
2437.05 63
2437.17 61
2437.28 60
2437.39 61
2437.51 66
2437.62 74
2437.73 85
2437.85 98
2437.96 111
2438.07 123
2438.19 131
2438.30 135
2438.41 135
2438.52 132
2438.64 125
2438.75 117
2438.86 109
2438.98 100
2439.09 93
2439.20 87
2439.32 82
2439.43 79
2439.54 77
2439.66 76
2439.77 77
2439.88 79
2440.00 83
2440.11 89
2440.22 97
2440.34 106
2440.45 115
2440.56 124
2440.68 130
2440.79 135
2440.90 137
2441.02 138
2441.13 138
2441.24 136
2441.36 134
2441.47 131
2441.58 127
2441.70 122
2441.81 117
2441.92 111
2442.04 105
2442.15 101
2442.26 98
2442.38 96
2442.49 96
2442.60 98
2442.72 99
2442.83 101
2442.94 101
2443.05 101
2443.17 99
2443.28 96
2443.39 92
2443.51 89
2443.62 86
2443.73 84
2443.85 84
2443.96 85
2444.07 87
2444.19 89
2444.30 90
2444.41 92
2444.53 93
2444.64 94
2444.75 95
2444.87 97
2444.98 99
2445.09 101
2445.21 102
2445.32 102
2445.43 101
2445.55 98
2445.66 96
2445.77 94
2445.89 94
2446.00 97
2446.12 102
2446.23 108
2446.34 114
2446.46 119
2446.57 122
2446.68 123
2446.80 121
2446.91 119
2447.02 117
2447.14 115
2447.25 115
2447.36 117
2447.48 121
2447.59 126
2447.70 132
2447.82 136
2447.93 139
2448.04 140
2448.16 140
2448.27 139
2448.38 138
2448.50 138
2448.61 140
2448.72 142
2448.84 145
2448.95 147
2449.06 147
2449.18 144
2449.29 138
2449.40 129
2449.52 120
2449.63 111
2449.74 103
2449.86 97
2449.97 94
2450.08 94
2450.20 95
2450.31 98
2450.43 99
2450.54 100
2450.65 98
2450.77 94
2450.88 88
2450.99 82
2451.11 75
2451.22 70
2451.33 67
2451.45 65
2451.56 66
2451.67 69
2451.79 73
2451.90 78
2452.01 82
2452.13 86
2452.24 89
2452.35 90
2452.47 90
2452.58 88
2452.70 85
2452.81 80
2452.92 75
2453.04 70
2453.15 65
2453.26 61
2453.38 58
2453.49 57
2453.60 59
2453.72 63
2453.83 69
2453.94 77
2454.06 85
2454.17 93
2454.28 98
2454.40 101
2454.51 100
2454.63 97
2454.74 92
2454.85 86
2454.97 79
2455.08 72
2455.19 66
2455.31 60
2455.42 57
2455.53 54
2455.65 53
2455.76 53
2455.87 53
2455.99 54
2456.10 54
2456.22 54
2456.33 52
2456.44 50
2456.56 48
2456.67 46
2456.78 45
2456.90 46
2457.01 48
2457.12 51
2457.24 55
2457.35 59
2457.47 62
2457.58 62
2457.69 59
2457.81 55
2457.92 48
2458.03 41
2458.15 34
2458.26 28
2458.37 25
2458.49 23
2458.60 23
2458.72 24
2458.83 24
2458.94 24
2459.06 23
2459.17 21
2459.28 19
2459.40 17
2459.51 16
2459.63 15
2459.74 14
2459.85 13
2459.97 12
2460.08 11
2460.19 9
2460.31 8
2460.42 6
2460.53 3
2460.65 1
2460.76 0
2460.88 0
2460.99 0
2461.10 0
2461.22 0
2461.33 0
2461.44 0
2461.56 0
2461.67 5
2461.79 11
2461.90 16
2462.01 21
2462.13 26
2462.24 29
2462.35 31
2462.47 33
2462.58 33
2462.70 32
2462.81 30
2462.92 28
2463.04 26
2463.15 24
2463.26 22
2463.38 22
2463.49 24
2463.61 27
2463.72 32
2463.83 38
2463.95 45
2464.06 51
2464.17 56
2464.29 58
2464.40 58
2464.52 55
2464.63 51
2464.74 46
2464.86 41
2464.97 37
2465.09 36
2465.20 35
2465.31 35
2465.43 34
2465.54 33
2465.65 31
2465.77 29
2465.88 26
2466.00 23
2466.11 22
2466.22 21
2466.34 22
2466.45 22
2466.56 22
2466.68 21
2466.79 18
2466.91 14
2467.02 10
2467.13 6
2467.25 3
2467.36 2
2467.48 3
2467.59 7
2467.70 13
2467.82 20
2467.93 27
2468.05 34
2468.16 39
2468.27 42
2468.39 43
2468.50 41
2468.61 38
2468.73 33
2468.84 29
2468.96 26
2469.07 26
2469.18 29
2469.30 35
2469.41 44
2469.53 55
2469.64 68
2469.75 81
2469.87 93
2469.98 102
2470.10 108
2470.21 110
2470.32 110
2470.44 109
2470.55 107
2470.67 108
2470.78 111
2470.89 115
2471.01 121
2471.12 127
2471.23 130
2471.35 130
2471.46 128
2471.58 122
2471.69 115
2471.80 107
2471.92 100
2472.03 94
2472.15 90
2472.26 87
2472.37 86
2472.49 85
2472.60 85
2472.72 86
2472.83 88
2472.94 89
2473.06 89
2473.17 88
2473.29 85
2473.40 79
2473.51 72
2473.63 63
2473.74 55
2473.86 47
2473.97 42
2474.08 39
2474.20 38
2474.31 39
2474.43 39
2474.54 40
2474.65 40
2474.77 39
2474.88 36
2475.00 33
2475.11 28
2475.22 22
2475.34 15
2475.45 8
2475.57 2
2475.68 0
2475.80 0
2475.91 0
2476.02 0
2476.14 2
2476.25 8
2476.37 16
2476.48 23
2476.59 31
2476.71 38
2476.82 45
2476.94 51
2477.05 54
2477.16 56
2477.28 55
2477.39 52
2477.51 49
2477.62 44
2477.73 40
2477.85 37
2477.96 36
2478.08 34
2478.19 34
2478.31 33
2478.42 33
2478.53 34
2478.65 35
2478.76 38
2478.88 43
2478.99 50
2479.10 59
2479.22 70
2479.33 83
2479.45 96
2479.56 109
2479.67 119
2479.79 125
2479.90 126
2480.02 122
2480.13 113
2480.25 102
2480.36 89
2480.47 77
2480.59 68
2480.70 63
2480.82 62
2480.93 63
2481.04 64
2481.16 66
2481.27 65
2481.39 63
2481.50 59
2481.62 53
2481.73 47
2481.84 42
2481.96 38
2482.07 36
2482.19 34
2482.30 34
2482.42 34
2482.53 34
2482.64 32
2482.76 30
2482.87 28
2482.99 25
2483.10 23
2483.21 22
2483.33 23
2483.44 25
2483.56 28
2483.67 31
2483.79 33
2483.90 34
2484.01 33
2484.13 31
2484.24 27
2484.36 23
2484.47 18
2484.59 15
2484.70 13
2484.81 12
2484.93 13
2485.04 15
2485.16 17
2485.27 21
2485.39 25
2485.50 29
2485.61 32
2485.73 34
2485.84 35
2485.96 34
2486.07 31
2486.19 27
2486.30 22
2486.41 18
2486.53 14
2486.64 13
2486.76 14
2486.87 17
2486.99 22
2487.10 28
2487.21 33
2487.33 37
2487.44 38
2487.56 36
2487.67 32
2487.79 27
2487.90 21
2488.01 15
2488.13 9
2488.24 5
2488.36 1
2488.47 0
2488.59 0
2488.70 0
2488.82 0
2488.93 2
2489.04 8
2489.16 17
2489.27 27
2489.39 36
2489.50 45
2489.62 52
2489.73 56
2489.84 57
2489.96 57
2490.07 54
2490.19 50
2490.30 43
2490.42 35
2490.53 26
2490.65 17
2490.76 7
2490.87 0
2490.99 0
2491.10 0
2491.22 0
2491.33 0
2491.45 5
2491.56 13
2491.67 20
2491.79 27
2491.90 33
2492.02 38
2492.13 43
2492.25 47
2492.36 51
2492.48 54
2492.59 56
2492.70 58
2492.82 60
2492.93 62
2493.05 65
2493.16 69
2493.28 73
2493.39 78
2493.51 82
2493.62 84
2493.74 87
2493.85 88
2493.96 89
2494.08 89
2494.19 88
2494.31 87
2494.42 84
2494.54 79
2494.65 73
2494.77 66
2494.88 58
2494.99 51
2495.11 44
2495.22 38
2495.34 34
2495.45 31
2495.57 30
2495.68 30
2495.80 31
2495.91 34
2496.02 38
2496.14 43
2496.25 50
2496.37 57
2496.48 64
2496.60 71
2496.71 78
2496.83 82
2496.94 85
2497.06 87
2497.17 88
2497.28 88
2497.40 89
2497.51 90
2497.63 92
2497.74 95
2497.86 98
2497.97 101
2498.09 104
2498.20 107
2498.32 109
2498.43 111
2498.55 113
2498.66 113
2498.77 111
2498.89 108
2499.00 103
2499.12 97
2499.23 89
2499.35 81
2499.46 74
2499.58 69
2499.69 67
2499.81 68
2499.92 73
2500.03 80
2500.15 86
2500.26 91
2500.38 92
2500.49 90
2500.61 85
2500.72 79
2500.84 73
2500.95 69
2501.07 67
2501.18 66
2501.30 68
2501.41 69
2501.53 70
2501.64 70
2501.75 70
2501.87 71
2501.98 74
2502.10 79
2502.21 86
2502.33 94
2502.44 102
2502.56 109
2502.67 113
2502.79 114
2502.90 113
2503.02 110
2503.13 108
2503.25 106
2503.36 105
2503.47 103
2503.59 101
2503.70 98
2503.82 94
2503.93 89
2504.05 83
2504.16 77
2504.28 71
2504.39 66
2504.51 60
2504.62 54
2504.74 49
2504.85 46
2504.97 45
2505.08 47
2505.20 51
2505.31 57
2505.42 64
2505.54 70
2505.65 75
2505.77 78
2505.88 80
2506.00 81
2506.11 82
2506.23 84
2506.34 86
2506.46 87
2506.57 86
2506.69 82
2506.80 75
2506.92 65
2507.03 52
2507.15 37
2507.26 23
2507.38 10
2507.49 0
2507.61 0
2507.72 0
2507.84 0
2507.95 0
2508.06 0
2508.18 1
2508.29 8
2508.41 14
2508.52 19
2508.64 21
2508.75 20
2508.87 17
2508.98 14
2509.10 11
2509.21 9
2509.33 8
2509.44 9
2509.56 10
2509.67 11
2509.79 12
2509.90 11
2510.02 9
2510.13 6
2510.25 2
2510.36 0
2510.48 0
2510.59 0
2510.71 0
2510.82 0
2510.94 0
2511.05 0
2511.17 3
2511.28 14
2511.40 27
2511.51 42
2511.62 55
2511.74 66
2511.85 74
2511.97 77
2512.08 75
2512.20 69
2512.31 59
2512.43 48
2512.54 37
2512.66 27
2512.77 20
2512.89 16
2513.00 16
2513.12 17
2513.23 21
2513.35 24
2513.46 28
2513.58 32
2513.69 37
2513.81 44
2513.92 51
2514.04 60
2514.15 69
2514.27 77
2514.38 82
2514.50 84
2514.61 83
2514.73 79
2514.84 73
2514.96 66
2515.07 59
2515.19 53
2515.30 49
2515.42 48
2515.53 51
2515.65 58
2515.76 67
2515.88 79
2515.99 91
2516.11 103
2516.22 113
2516.34 119
2516.45 123
2516.57 122
2516.68 119
2516.80 113
2516.91 105
2517.03 96
2517.14 86
2517.26 77
2517.37 67
2517.49 58
2517.60 51
2517.72 47
2517.83 45
2517.95 46
2518.06 50
2518.18 55
2518.29 61
2518.41 66
2518.52 70
2518.64 72
2518.75 74
2518.87 77
2518.98 81
2519.10 87
2519.21 94
2519.33 101
2519.44 107
2519.56 110
2519.67 111
2519.79 108
2519.90 101
2520.02 93
2520.13 83
2520.25 73
2520.36 65
2520.48 59
2520.59 57
2520.71 58
2520.82 62
2520.94 68
2521.05 76
2521.17 83
2521.28 90
2521.40 94
2521.51 96
2521.63 96
2521.74 95
2521.86 93
2521.97 92
2522.09 92
2522.21 93
2522.32 95
2522.44 97
2522.55 99
2522.67 101
2522.78 102
2522.90 102
2523.01 101
2523.13 98
2523.24 94
2523.36 90
2523.47 86
2523.59 83
2523.70 83
2523.82 84
2523.93 89
2524.05 95
2524.16 102
2524.28 108
2524.39 112
2524.51 114
2524.62 113
2524.74 110
2524.85 106
2524.97 102
2525.08 98
2525.20 95
2525.31 93
2525.43 91
2525.54 90
2525.66 88
2525.78 86
2525.89 83
2526.01 80
2526.12 75
2526.24 70
2526.35 64
2526.47 59
2526.58 54
2526.70 50
2526.81 46
2526.93 43
2527.04 40
2527.16 37
2527.27 34
2527.39 31
2527.50 29
2527.62 27
2527.73 26
2527.85 27
2527.96 27
2528.08 27
2528.20 25
2528.31 22
2528.43 17
2528.54 11
2528.66 3
2528.77 0
2528.89 0
2529.00 0
2529.12 0
2529.23 0
2529.35 0
2529.46 0
2529.58 0
2529.69 4
2529.81 10
2529.92 15
2530.04 21
2530.15 27
2530.27 34
2530.39 41
2530.50 48
2530.62 55
2530.73 62
2530.85 67
2530.96 72
2531.08 75
2531.19 77
2531.31 79
2531.42 82
2531.54 85
2531.65 90
2531.77 96
2531.88 102
2532.00 109
2532.12 116
2532.23 122
2532.35 126
2532.46 129
2532.58 131
2532.69 134
2532.81 138
2532.92 144
2533.04 152
2533.15 162
2533.27 172
2533.38 180
2533.50 187
2533.62 191
2533.73 193
2533.85 194
2533.96 193
2534.08 192
2534.19 190
2534.31 188
2534.42 187
2534.54 185
2534.65 184
2534.77 184
2534.88 184
2535.00 186
2535.12 187
2535.23 188
2535.35 186
2535.46 183
2535.58 176
2535.69 168
2535.81 159
2535.92 150
2536.04 144
2536.15 140
2536.27 141
2536.39 145
2536.50 153
2536.62 163
2536.73 174
2536.85 186
2536.96 198
2537.08 209
2537.19 219
2537.31 228
2537.42 235
2537.54 241
2537.66 247
2537.77 252
2537.89 259
2538.00 268
2538.12 280
2538.23 294
2538.35 311
2538.46 330
2538.58 351
2538.69 374
2538.81 399
2538.93 429
2539.04 465
2539.16 507
2539.27 557
2539.39 613
2539.50 672
2539.62 731
2539.73 787
2539.85 836
2539.97 878
2540.08 913
2540.20 943
2540.31 969
2540.43 995
2540.54 1022
2540.66 1051
2540.77 1081
2540.89 1111
2541.01 1138
2541.12 1160
2541.24 1176
2541.35 1183
2541.47 1183
2541.58 1176
2541.70 1165
2541.81 1153
2541.93 1141
2542.05 1129
2542.16 1120
2542.28 1112
2542.39 1103
2542.51 1092
2542.62 1078
2542.74 1059
2542.85 1035
2542.97 1008
2543.09 978
2543.20 946
2543.32 912
2543.43 878
2543.55 844
2543.66 809
2543.78 773
2543.90 738
2544.01 703
2544.13 670
2544.24 638
2544.36 610
2544.47 585
2544.59 563
2544.70 544
2544.82 528
2544.94 516
2545.05 506
2545.17 498
2545.28 490
2545.40 480
2545.51 468
2545.63 452
2545.75 433
2545.86 414
2545.98 394
2546.09 376
2546.21 360
2546.32 345
2546.44 332
2546.55 320
2546.67 307
2546.79 294
2546.90 281
2547.02 270
2547.13 260
2547.25 252
2547.36 243
2547.48 235
2547.60 225
2547.71 214
2547.83 203
2547.94 193
2548.06 184
2548.17 179
2548.29 176
2548.41 176
2548.52 178
2548.64 180
2548.75 181
2548.87 181
2548.98 179
2549.10 178
2549.22 177
2549.33 176
2549.45 177
2549.56 179
2549.68 180
2549.80 180
2549.91 179
2550.03 176
2550.14 172
2550.26 168
2550.37 163
2550.49 157
2550.61 151
2550.72 143
2550.84 135
2550.95 125
2551.07 114
2551.18 104
2551.30 94
2551.42 87
2551.53 81
2551.65 78
2551.76 76
2551.88 76
2551.99 76
2552.11 77
2552.23 77
2552.34 76
2552.46 75
2552.57 73
2552.69 71
2552.81 68
2552.92 64
2553.04 60
2553.15 57
2553.27 54
2553.38 52
2553.50 52
2553.62 54
2553.73 57
2553.85 61
2553.96 66
2554.08 69
2554.20 71
2554.31 71
2554.43 69
2554.54 66
2554.66 63
2554.77 59
2554.89 55
2555.01 51
2555.12 48
2555.24 47
2555.35 46
2555.47 47
2555.59 48
2555.70 51
2555.82 53
2555.93 54
2556.05 55
2556.17 53
2556.28 49
2556.40 44
2556.51 37
2556.63 29
2556.74 21
2556.86 14
2556.98 8
2557.09 5
2557.21 5
2557.32 8
2557.44 12
2557.56 18
2557.67 24
2557.79 31
2557.90 36
2558.02 41
2558.14 46
2558.25 49
2558.37 53
2558.48 56
2558.60 60
2558.72 63
2558.83 65
2558.95 65
2559.06 63
2559.18 58
2559.30 51
2559.41 42
2559.53 33
2559.64 24
2559.76 17
2559.88 13
2559.99 11
2560.11 12
2560.22 14
2560.34 18
2560.46 22
2560.57 28
2560.69 34
2560.80 40
2560.92 46
2561.04 51
2561.15 54
2561.27 56
2561.38 55
2561.50 53
2561.62 49
2561.73 44
2561.85 39
2561.96 34
2562.08 30
2562.20 26
2562.31 23
2562.43 22
2562.54 21
2562.66 21
2562.78 20
2562.89 20
2563.01 21
2563.12 23
2563.24 27
2563.36 34
2563.47 45
2563.59 59
2563.70 77
2563.82 96
2563.94 115
2564.05 133
2564.17 148
2564.28 160
2564.40 168
2564.52 173
2564.63 177
2564.75 179
2564.87 182
2564.98 186
2565.10 190
2565.21 195
2565.33 200
2565.45 203
2565.56 204
2565.68 202
2565.79 196
2565.91 188
2566.03 178
2566.14 167
2566.26 158
2566.37 151
2566.49 147
2566.61 145
2566.72 146
2566.84 148
2566.96 150
2567.07 152
2567.19 153
2567.30 153
2567.42 152
2567.54 149
2567.65 145
2567.77 139
2567.88 131
2568.00 122
2568.12 112
2568.23 102
2568.35 93
2568.47 84
2568.58 77
2568.70 71
2568.81 64
2568.93 57
2569.05 49
2569.16 42
2569.28 35
2569.39 29
2569.51 26
2569.63 25
2569.74 26
2569.86 29
2569.98 34
2570.09 39
2570.21 44
2570.32 49
2570.44 55
2570.56 61
2570.67 68
2570.79 74
2570.91 81
2571.02 87
2571.14 92
2571.25 95
2571.37 96
2571.49 96
2571.60 93
2571.72 90
2571.84 84
2571.95 78
2572.07 70
2572.18 61
2572.30 52
2572.42 43
2572.53 36
2572.65 31
2572.77 28
2572.88 28
2573.00 30
2573.11 32
2573.23 34
2573.35 35
2573.46 35
2573.58 35
2573.70 34
2573.81 34
2573.93 36
2574.04 40
2574.16 45
2574.28 50
2574.39 56
2574.51 59
2574.63 61
2574.74 61
2574.86 58
2574.98 54
2575.09 49
2575.21 46
2575.32 44
2575.44 44
2575.56 48
2575.67 54
2575.79 61
2575.91 68
2576.02 73
2576.14 78
2576.26 80
2576.37 80
2576.49 79
2576.60 77
2576.72 75
2576.84 73
2576.95 72
2577.07 70
2577.19 68
2577.30 66
2577.42 64
2577.54 60
2577.65 55
2577.77 47
2577.88 39
2578.00 30
2578.12 22
2578.23 16
2578.35 15
2578.47 18
2578.58 25
2578.70 36
2578.82 49
2578.93 61
2579.05 72
2579.16 79
2579.28 81
2579.40 78
2579.51 71
2579.63 62
2579.75 50
2579.86 38
2579.98 28
2580.10 21
2580.21 15
2580.33 12
2580.45 11
2580.56 10
2580.68 9
2580.79 8
2580.91 7
2581.03 5
2581.14 3
2581.26 0
2581.38 0
2581.49 0
2581.61 0
2581.73 0
2581.84 0
2581.96 0
2582.08 0
2582.19 2
2582.31 10
2582.43 19
2582.54 29
2582.66 38
2582.78 46
2582.89 52
2583.01 56
2583.12 58
2583.24 57
2583.36 55
2583.47 51
2583.59 46
2583.71 41
2583.82 36
2583.94 32
2584.06 29
2584.17 29
2584.29 30
2584.41 31
2584.52 33
2584.64 34
2584.76 33
2584.87 32
2584.99 30
2585.11 29
2585.22 28
2585.34 29
2585.46 30
2585.57 33
2585.69 36
2585.80 39
2585.92 41
2586.04 42
2586.15 43
2586.27 43
2586.39 42
2586.50 41
2586.62 39
2586.74 37
2586.85 34
2586.97 31
2587.09 27
2587.20 25
2587.32 24
2587.44 24
2587.55 25
2587.67 26
2587.79 27
2587.90 27
2588.02 25
2588.14 22
2588.25 18
2588.37 14
2588.49 11
2588.60 11
2588.72 13
2588.84 19
2588.95 27
2589.07 36
2589.19 46
2589.30 55
2589.42 62
2589.54 66
2589.65 67
2589.77 66
2589.89 62
2590.00 58
2590.12 53
2590.24 49
2590.35 46
2590.47 43
2590.59 41
2590.70 40
2590.82 38
2590.94 37
2591.05 36
2591.17 35
2591.29 34
2591.40 34
2591.52 33
2591.64 32
2591.75 32
2591.87 32
2591.99 33
2592.10 34
2592.22 35
2592.34 35
2592.45 34
2592.57 32
2592.69 29
2592.80 25
2592.92 22
2593.04 20
2593.15 19
2593.27 20
2593.39 23
2593.50 26
2593.62 31
2593.74 36
2593.85 41
2593.97 46
2594.09 51
2594.20 55
2594.32 58
2594.44 59
2594.55 58
2594.67 56
2594.79 54
2594.91 51
2595.02 49
2595.14 48
2595.26 49
2595.37 51
2595.49 52
2595.61 54
2595.72 54
2595.84 54
2595.96 53
2596.07 51
2596.19 49
2596.31 46
2596.42 44
2596.54 40
2596.66 37
2596.77 34
2596.89 32
2597.01 31
2597.12 32
2597.24 35
2597.36 38
2597.47 43
2597.59 46
2597.71 48
2597.83 48
2597.94 44
2598.06 39
2598.18 31
2598.29 23
2598.41 16
2598.53 10
2598.64 6
2598.76 5
2598.88 6
2598.99 9
2599.11 14
2599.23 21
2599.34 28
2599.46 36
2599.58 43
2599.70 51
2599.81 57
2599.93 62
2600.05 65
2600.16 65
2600.28 64
2600.40 60
2600.51 56
2600.63 51
2600.75 47
2600.86 45
2600.98 44
2601.10 44
2601.21 45
2601.33 46
2601.45 46
2601.57 45
2601.68 42
2601.80 38
2601.92 32
2602.03 24
2602.15 16
2602.27 7
2602.38 0
2602.50 0
2602.62 0
2602.73 0
2602.85 0
2602.97 0
2603.09 0
2603.20 0
2603.32 2
2603.44 12
2603.55 23
2603.67 33
2603.79 44
2603.90 53
2604.02 61
2604.14 68
2604.26 73
2604.37 76
2604.49 77
2604.61 77
2604.72 77
2604.84 79
2604.96 81
2605.07 86
2605.19 93
2605.31 100
2605.43 108
2605.54 116
2605.66 124
2605.78 131
2605.89 138
2606.01 145
2606.13 151
2606.24 157
2606.36 163
2606.48 167
2606.60 170
2606.71 172
2606.83 174
2606.95 176
2607.06 178
2607.18 180
2607.30 183
2607.42 188
2607.53 194
2607.65 202
2607.77 212
2607.88 225
2608.00 240
2608.12 257
2608.23 277
2608.35 299
2608.47 322
2608.59 345
2608.70 366
2608.82 384
2608.94 398
2609.05 407
2609.17 411
2609.29 411
2609.41 408
2609.52 403
2609.64 399
2609.76 397
2609.87 398
2609.99 404
2610.11 413
2610.23 424
2610.34 436
2610.46 446
2610.58 453
2610.69 458
2610.81 462
2610.93 464
2611.05 467
2611.16 470
2611.28 472
2611.40 473
2611.51 470
2611.63 463
2611.75 451
2611.87 435
2611.98 416
2612.10 397
2612.22 378
2612.33 359
2612.45 343
2612.57 328
2612.69 315
2612.80 304
2612.92 295
2613.04 289
2613.15 283
2613.27 279
2613.39 275
2613.51 269
2613.62 263
2613.74 255
2613.86 245
2613.97 234
2614.09 222
2614.21 209
2614.33 196
2614.44 182
2614.56 169
2614.68 155
2614.79 142
2614.91 130
2615.03 120
2615.15 111
2615.26 104
2615.38 98
2615.50 95
2615.62 94
2615.73 96
2615.85 100
2615.97 106
2616.08 112
2616.20 119
2616.32 125
2616.44 131
2616.55 135
2616.67 137
2616.79 139
2616.91 139
2617.02 137
2617.14 134
2617.26 129
2617.37 122
2617.49 115
2617.61 108
2617.73 102
2617.84 97
2617.96 95
2618.08 94
2618.20 95
2618.31 95
2618.43 95
2618.55 94
2618.66 92
2618.78 90
2618.90 87
2619.02 85
2619.13 84
2619.25 83
2619.37 85
2619.49 87
2619.60 90
2619.72 94
2619.84 98
2619.95 100
2620.07 102
2620.19 101
2620.31 98
2620.42 94
2620.54 89
2620.66 84
2620.78 79
2620.89 76
2621.01 75
2621.13 76
2621.25 78
2621.36 81
2621.48 85
2621.60 91
2621.72 97
2621.83 104
2621.95 113
2622.07 121
2622.18 130
2622.30 137
2622.42 143
2622.54 146
2622.65 148
2622.77 147
2622.89 146
2623.01 143
2623.12 141
2623.24 138
2623.36 135
2623.48 132
2623.59 130
2623.71 127
2623.83 125
2623.95 123
2624.06 122
2624.18 121
2624.30 120
2624.42 118
2624.53 116
2624.65 114
2624.77 111
2624.89 108
2625.00 106
2625.12 103
2625.24 102
2625.36 102
2625.47 103
2625.59 106
2625.71 110
2625.83 114
2625.94 117
2626.06 117
2626.18 113
2626.29 106
2626.41 95
2626.53 83
2626.65 70
2626.76 60
2626.88 52
2627.00 48
2627.12 47
2627.23 47
2627.35 49
2627.47 50
2627.59 51
2627.70 53
2627.82 56
2627.94 62
2628.06 70
2628.17 80
2628.29 92
2628.41 104
2628.53 115
2628.65 122
2628.76 127
2628.88 127
2629.00 124
2629.12 117
2629.23 107
2629.35 94
2629.47 80
2629.59 65
2629.70 50
2629.82 37
2629.94 25
2630.06 15
2630.17 8
2630.29 2
2630.41 0
2630.53 0
2630.64 0
2630.76 0
2630.88 0
2631.00 0
2631.11 4
2631.23 8
2631.35 12
2631.47 16
2631.58 18
2631.70 19
2631.82 20
2631.94 20
2632.05 20
2632.17 20
2632.29 21
2632.41 21
2632.52 23
2632.64 24
2632.76 25
2632.88 26
2633.00 27
2633.11 27
2633.23 28
2633.35 30
2633.47 33
2633.58 36
2633.70 40
2633.82 44
2633.94 47
2634.05 50
2634.17 51
2634.29 52
2634.41 52
2634.52 52
2634.64 51
2634.76 51
2634.88 52
2635.00 53
2635.11 53
2635.23 54
2635.35 54
2635.47 53
2635.58 52
2635.70 51
2635.82 50
2635.94 50
2636.05 50
2636.17 51
2636.29 52
2636.41 51
2636.53 50
2636.64 47
2636.76 42
2636.88 38
2637.00 35
2637.11 33
2637.23 33
2637.35 35
2637.47 38
2637.58 43
2637.70 48
2637.82 54
2637.94 60
2638.06 66
2638.17 73
2638.29 81
2638.41 88
2638.53 95
2638.64 100
2638.76 102
2638.88 101
2639.00 96
2639.12 88
2639.23 78
2639.35 65
2639.47 52
2639.59 39
2639.70 27
2639.82 17
2639.94 9
2640.06 5
2640.18 3
2640.29 3
2640.41 6
2640.53 11
2640.65 17
2640.76 25
2640.88 34
2641.00 43
2641.12 52
2641.24 60
2641.35 67
2641.47 70
2641.59 69
2641.71 65
2641.82 58
2641.94 49
2642.06 39
2642.18 31
2642.30 25
2642.41 22
2642.53 20
2642.65 21
2642.77 23
2642.89 25
2643.00 26
2643.12 26
2643.24 25
2643.36 24
2643.47 23
2643.59 23
2643.71 25
2643.83 28
2643.95 32
2644.06 38
2644.18 46
2644.30 56
2644.42 66
2644.54 79
2644.65 91
2644.77 103
2644.89 113
2645.01 122
2645.13 126
2645.24 128
2645.36 125
2645.48 118
2645.60 108
2645.71 97
2645.83 84
2645.95 72
2646.07 60
2646.19 50
2646.30 42
2646.42 34
2646.54 26
2646.66 19
2646.78 12
2646.89 5
2647.01 0
2647.13 0
2647.25 0
2647.37 0
2647.48 0
2647.60 0
2647.72 2
2647.84 3
2647.96 3
2648.07 2
2648.19 1
2648.31 0
2648.43 0
2648.55 2
2648.66 5
2648.78 10
2648.90 15
2649.02 22
2649.14 28
2649.25 34
2649.37 39
2649.49 44
2649.61 48
2649.73 52
2649.84 56
2649.96 60
2650.08 62
2650.20 64
2650.32 64
2650.43 63
2650.55 60
2650.67 55
2650.79 50
2650.91 45
2651.02 41
2651.14 40
2651.26 42
2651.38 49
2651.50 58
2651.61 70
2651.73 82
2651.85 93
2651.97 102
2652.09 108
2652.20 112
2652.32 114
2652.44 115
2652.56 116
2652.68 116
2652.79 117
2652.91 116
2653.03 117
2653.15 117
2653.27 119
2653.38 122
2653.50 127
2653.62 132
2653.74 138
2653.86 143
2653.97 147
2654.09 149
2654.21 148
2654.33 146
2654.45 142
2654.57 137
2654.68 132
2654.80 127
2654.92 123
2655.04 121
2655.16 120
2655.27 122
2655.39 124
2655.51 128
2655.63 131
2655.75 135
2655.86 137
2655.98 139
2656.10 140
2656.22 139
2656.34 138
2656.46 136
2656.57 133
2656.69 130
2656.81 127
2656.93 125
2657.05 123
2657.16 121
2657.28 119
2657.40 118
2657.52 115
2657.64 113
2657.76 110
2657.87 108
2657.99 106
2658.11 105
2658.23 104
2658.35 103
2658.46 101
2658.58 99
2658.70 95
2658.82 91
2658.94 88
2659.06 86
2659.17 85
2659.29 87
2659.41 89
2659.53 92
2659.65 95
2659.76 98
2659.88 100
2660.00 102
2660.12 103
2660.24 103
2660.36 104
2660.47 103
2660.59 102
2660.71 100
2660.83 96
2660.95 92
2661.07 86
2661.18 79
2661.30 73
2661.42 66
2661.54 60
2661.66 55
2661.77 52
2661.89 51
2662.01 51
2662.13 51
2662.25 51
2662.37 51
2662.48 51
2662.60 51
2662.72 52
2662.84 54
2662.96 59
2663.08 65
2663.19 72
2663.31 78
2663.43 83
2663.55 86
2663.67 86
2663.79 83
2663.90 79
2664.02 75
2664.14 71
2664.26 68
2664.38 66
2664.50 64
2664.61 64
2664.73 62
2664.85 60
2664.97 58
2665.09 55
2665.21 52
2665.32 51
2665.44 51
2665.56 52
2665.68 56
2665.80 61
2665.92 67
2666.03 72
2666.15 77
2666.27 79
2666.39 79
2666.51 76
2666.63 70
2666.74 62
2666.86 52
2666.98 42
2667.10 33
2667.22 25
2667.34 19
2667.45 14
2667.57 11
2667.69 9
2667.81 9
2667.93 11
2668.05 14
2668.17 18
2668.28 22
2668.40 27
2668.52 30
2668.64 32
2668.76 34
2668.88 36
2668.99 40
2669.11 45
2669.23 52
2669.35 59
2669.47 67
2669.59 74
2669.70 79
2669.82 81
2669.94 83
2670.06 84
2670.18 85
2670.30 87
2670.42 91
2670.53 96
2670.65 101
2670.77 106
2670.89 110
2671.01 110
2671.13 109
2671.24 104
2671.36 97
2671.48 89
2671.60 80
2671.72 71
2671.84 62
2671.96 55
2672.07 50
2672.19 46
2672.31 44
2672.43 44
2672.55 45
2672.67 48
2672.79 51
2672.90 55
2673.02 58
2673.14 60
2673.26 59
2673.38 56
2673.50 50
2673.62 44
2673.73 37
2673.85 31
2673.97 25
2674.09 22
2674.21 20
2674.33 19
2674.44 20
2674.56 21
2674.68 22
2674.80 23
2674.92 23
2675.04 24
2675.16 24
2675.27 24
2675.39 24
2675.51 26
2675.63 28
2675.75 32
2675.87 37
2675.99 42
2676.10 47
2676.22 50
2676.34 53
2676.46 53
2676.58 52
2676.70 51
2676.82 50
2676.93 48
2677.05 47
2677.17 46
2677.29 44
2677.41 41
2677.53 37
2677.65 30
2677.77 22
2677.88 12
2678.00 2
2678.12 0
2678.24 0
2678.36 0
2678.48 0
2678.60 0
2678.71 0
2678.83 0
2678.95 0
2679.07 8
2679.19 16
2679.31 22
2679.43 28
2679.54 32
2679.66 36
2679.78 39
2679.90 43
2680.02 47
2680.14 52
2680.26 58
2680.38 65
2680.49 73
2680.61 80
2680.73 85
2680.85 89
2680.97 91
2681.09 92
2681.21 92
2681.33 92
2681.44 92
2681.56 92
2681.68 91
2681.80 90
2681.92 88
2682.04 85
2682.16 81
2682.27 77
2682.39 72
2682.51 68
2682.63 65
2682.75 62
2682.87 60
2682.99 59
2683.11 59
2683.22 59
2683.34 61
2683.46 65
2683.58 70
2683.70 76
2683.82 84
2683.94 92
2684.06 100
2684.17 107
2684.29 112
2684.41 116
2684.53 118
2684.65 120
2684.77 121
2684.89 122
2685.01 122
2685.13 122
2685.24 122
2685.36 122
2685.48 121
2685.60 120
2685.72 119
2685.84 118
2685.96 116
2686.08 115
2686.19 114
2686.31 114
2686.43 114
2686.55 115
2686.67 117
2686.79 120
2686.91 123
2687.03 127
2687.14 132
2687.26 138
2687.38 144
2687.50 151
2687.62 157
2687.74 164
2687.86 171
2687.98 177
2688.10 184
2688.21 191
2688.33 198
2688.45 204
2688.57 210
2688.69 214
2688.81 217
2688.93 217
2689.05 216
2689.17 214
2689.28 213
2689.40 214
2689.52 217
2689.64 224
2689.76 235
2689.88 250
2690.00 267
2690.12 285
2690.24 302
2690.35 318
2690.47 331
2690.59 342
2690.71 349
2690.83 354
2690.95 357
2691.07 356
2691.19 353
2691.31 348
2691.42 343
2691.54 338
2691.66 335
2691.78 332
2691.90 331
2692.02 330
2692.14 328
2692.26 324
2692.38 319
2692.49 312
2692.61 306
2692.73 300
2692.85 296
2692.97 297
2693.09 303
2693.21 315
2693.33 333
2693.45 360
2693.57 394
2693.68 435
2693.80 482
2693.92 533
2694.04 587
2694.16 640
2694.28 692
2694.40 741
2694.52 788
2694.64 832
2694.76 875
2694.87 919
2694.99 964
2695.11 1012
2695.23 1063
2695.35 1115
2695.47 1168
2695.59 1218
2695.71 1265
2695.83 1305
2695.95 1339
2696.06 1366
2696.18 1386
2696.30 1402
2696.42 1413
2696.54 1421
2696.66 1425
2696.78 1423
2696.90 1417
2697.02 1404
2697.14 1387
2697.26 1367
2697.37 1347
2697.49 1327
2697.61 1311
2697.73 1297
2697.85 1284
2697.97 1271
2698.09 1255
2698.21 1234
2698.33 1208
2698.45 1178
2698.56 1146
2698.68 1115
2698.80 1086
2698.92 1060
2699.04 1034
2699.16 1009
2699.28 980
2699.40 947
2699.52 910
2699.64 869
2699.76 827
2699.87 785
2699.99 745
2700.11 708
2700.23 672
2700.35 637
2700.47 602
2700.59 568
2700.71 534
2700.83 503
2700.95 473
2701.07 447
2701.19 424
2701.30 403
2701.42 384
2701.54 366
2701.66 349
2701.78 332
2701.90 315
2702.02 298
2702.14 282
2702.26 267
2702.38 252
2702.50 237
2702.62 224
2702.73 211
2702.85 199
2702.97 189
2703.09 181
2703.21 176
2703.33 173
2703.45 173
2703.57 176
2703.69 181
2703.81 187
2703.93 194
2704.05 199
2704.16 201
2704.28 200
2704.40 195
2704.52 186
2704.64 175
2704.76 162
2704.88 149
2705.00 137
2705.12 126
2705.24 117
2705.36 108
2705.48 100
2705.60 93
2705.71 87
2705.83 83
2705.95 83
2706.07 85
2706.19 89
2706.31 94
2706.43 99
2706.55 103
2706.67 105
2706.79 105
2706.91 103
2707.03 100
2707.15 97
2707.27 93
2707.38 90
2707.50 88
2707.62 86
2707.74 85
2707.86 85
2707.98 85
2708.10 85
2708.22 83
2708.34 79
2708.46 73
2708.58 66
2708.70 58
2708.82 50
2708.94 45
2709.05 42
2709.17 41
2709.29 42
2709.41 43
2709.53 44
2709.65 42
2709.77 39
2709.89 34
2710.01 28
2710.13 21
2710.25 16
2710.37 10
2710.49 6
2710.61 2
2710.73 0
2710.84 0
2710.96 0
2711.08 0
2711.20 0
2711.32 0
2711.44 0
2711.56 0
2711.68 1
2711.80 5
2711.92 9
2712.04 13
2712.16 17
2712.28 20
2712.40 21
2712.52 20
2712.64 18
2712.75 14
2712.87 11
2712.99 9
2713.11 10
2713.23 13
2713.35 19
2713.47 28
2713.59 37
2713.71 47
2713.83 56
2713.95 63
2714.07 68
2714.19 71
2714.31 72
2714.43 72
2714.55 71
2714.67 70
2714.78 69
2714.90 69
2715.02 69
2715.14 69
2715.26 69
2715.38 68
2715.50 66
2715.62 64
2715.74 62
2715.86 59
2715.98 58
2716.10 59
2716.22 61
2716.34 65
2716.46 70
2716.58 75
2716.70 79
2716.82 81
2716.94 80
2717.05 76
2717.17 69
2717.29 59
2717.41 47
2717.53 35
2717.65 24
2717.77 17
2717.89 13
2718.01 13
2718.13 16
2718.25 23
2718.37 32
2718.49 42
2718.61 51
2718.73 60
2718.85 67
2718.97 72
2719.09 77
2719.21 81
2719.33 84
2719.44 89
2719.56 93
2719.68 99
2719.80 104
2719.92 111
2720.04 117
2720.16 124
2720.28 132
2720.40 140
2720.52 149
2720.64 158
2720.76 165
2720.88 170
2721.00 174
2721.12 175
2721.24 175
2721.36 174
2721.48 173
2721.60 172
2721.72 172
2721.84 172
2721.96 171
2722.08 170
2722.20 169
2722.31 166
2722.43 164
2722.55 161
2722.67 159
2722.79 158
2722.91 157
2723.03 156
2723.15 154
2723.27 153
2723.39 153
2723.51 152
2723.63 152
2723.75 152
2723.87 151
2723.99 149
2724.11 147
2724.23 144
2724.35 140
2724.47 138
2724.59 136
2724.71 136
2724.83 137
2724.95 139
2725.07 141
2725.19 143
2725.31 144
2725.43 146
2725.55 146
2725.66 146
2725.78 144
2725.90 140
2726.02 134
2726.14 125
2726.26 114
2726.38 101
2726.50 89
2726.62 77
2726.74 67
2726.86 60
2726.98 55
2727.10 53
2727.22 54
2727.34 58
2727.46 63
2727.58 70
2727.70 77
2727.82 83
2727.94 87
2728.06 89
2728.18 87
2728.30 84
2728.42 79
2728.54 73
2728.66 68
2728.78 64
2728.90 63
2729.02 64
2729.14 68
2729.26 74
2729.38 82
2729.50 90
2729.62 98
2729.74 104
2729.86 110
2729.98 113
2730.09 114
2730.21 112
2730.33 108
2730.45 102
2730.57 94
2730.69 85
2730.81 76
2730.93 67
2731.05 58
2731.17 51
2731.29 45
2731.41 41
2731.53 38
2731.65 36
2731.77 35
2731.89 33
2732.01 30
2732.13 27
2732.25 23
2732.37 20
2732.49 16
2732.61 14
2732.73 12
2732.85 10
2732.97 9
2733.09 7
2733.21 5
2733.33 3
2733.45 1
2733.57 0
2733.69 0
2733.81 0
2733.93 0
2734.05 0
2734.17 0
2734.29 0
2734.41 0
2734.53 0
2734.65 3
2734.77 11
2734.89 21
2735.01 32
2735.13 41
2735.25 48
2735.37 53
2735.49 55
2735.61 55
2735.73 54
2735.85 52
2735.97 50
2736.09 47
2736.21 45
2736.33 41
2736.45 36
2736.57 31
2736.69 24
2736.81 18
2736.93 12
2737.05 7
2737.17 6
2737.29 6
2737.41 10
2737.53 16
2737.65 23
2737.77 30
2737.89 36
2738.01 40
2738.13 42
2738.25 41
2738.37 37
2738.49 31
2738.61 24
2738.73 16
2738.85 10
2738.97 4
2739.09 1
2739.21 0
2739.33 1
2739.45 5
2739.57 9
2739.69 15
2739.81 21
2739.93 26
2740.05 29
2740.17 31
2740.29 30
2740.41 27
2740.53 22
2740.65 16
2740.77 9
2740.89 3
2741.01 0
2741.13 0
2741.25 0
2741.37 3
2741.49 9
2741.61 17
2741.73 24
2741.85 31
2741.97 35
2742.09 39
2742.21 42
2742.33 45
2742.45 50
2742.57 56
2742.69 63
2742.81 71
2742.93 78
2743.05 84
2743.17 88
2743.29 89
2743.41 87
2743.53 82
2743.65 74
2743.77 64
2743.89 52
2744.01 41
2744.13 31
2744.25 24
2744.37 20
2744.49 21
2744.61 24
2744.73 31
2744.85 38
2744.97 45
2745.09 50
2745.21 55
2745.33 58
2745.45 61
2745.57 63
2745.69 65
2745.81 67
2745.93 69
2746.05 70
2746.17 72
2746.29 73
2746.41 76
2746.53 79
2746.65 83
2746.77 88
2746.89 93
2747.01 98
2747.13 102
2747.25 103
2747.37 102
2747.49 98
2747.61 93
2747.73 87
2747.85 82
2747.97 78
2748.09 77
2748.21 77
2748.33 79
2748.45 81
2748.57 84
2748.69 85
2748.81 86
2748.93 84
2749.05 80
2749.17 75
2749.29 68
2749.41 60
2749.53 52
2749.65 45
2749.77 39
2749.89 35
2750.01 35
2750.13 37
2750.25 41
2750.37 46
2750.50 52
2750.62 57
2750.74 62
2750.86 67
2750.98 72
2751.10 78
2751.22 84
2751.34 89
2751.46 94
2751.58 97
2751.70 97
2751.82 95
2751.94 90
2752.06 86
2752.18 81
2752.30 79
2752.42 79
2752.54 80
2752.66 83
2752.78 84
2752.90 85
2753.02 83
2753.14 80
2753.26 77
2753.38 73
2753.50 70
2753.62 68
2753.74 66
2753.86 64
2753.98 64
2754.10 63
2754.22 63
2754.34 64
2754.46 65
2754.58 65
2754.70 65
2754.83 62
2754.95 58
2755.07 52
2755.19 44
2755.31 35
2755.43 26
2755.55 16
2755.67 6
2755.79 0
2755.91 0
2756.03 0
2756.15 0
2756.27 0
2756.39 0
2756.51 0
2756.63 0
2756.75 3
2756.87 12
2756.99 20
2757.11 27
2757.23 31
2757.35 33
2757.47 34
2757.59 34
2757.71 34
2757.83 36
2757.95 39
2758.07 43
2758.20 49
2758.32 56
2758.44 63
2758.56 69
2758.68 75
2758.80 79
2758.92 82
2759.04 85
2759.16 87
2759.28 89
2759.40 91
2759.52 92
2759.64 91
2759.76 89
2759.88 85
2760.00 77
2760.12 68
2760.24 56
2760.36 43
2760.48 30
2760.60 18
2760.72 8
2760.84 1
2760.96 0
2761.09 0
2761.21 0
2761.33 0
2761.45 0
2761.57 0
2761.69 0
2761.81 0
2761.93 0
2762.05 0
2762.17 1
2762.29 4
2762.41 9
2762.53 15
2762.65 23
2762.77 31
2762.89 39
2763.01 46
2763.13 51
2763.25 54
2763.37 56
2763.49 56
2763.62 56
2763.74 58
2763.86 63
2763.98 70
2764.10 79
2764.22 89
2764.34 99
2764.46 107
2764.58 112
2764.70 114
2764.82 111
2764.94 106
2765.06 100
2765.18 94
2765.30 89
2765.42 86
2765.54 87
2765.66 91
2765.79 97
2765.91 105
2766.03 115
2766.15 126
2766.27 139
2766.39 155
2766.51 173
2766.63 192
2766.75 211
2766.87 229
2766.99 244
2767.11 256
2767.23 264
2767.35 269
2767.47 274
2767.59 278
2767.71 285
2767.84 293
2767.96 305
2768.08 320
2768.20 338
2768.32 358
2768.44 380
2768.56 402
2768.68 422
2768.80 438
2768.92 449
2769.04 454
2769.16 452
2769.28 445
2769.40 434
2769.52 420
2769.64 406
2769.77 393
2769.89 381
2770.01 370
2770.13 362
2770.25 354
2770.37 349
2770.49 343
2770.61 339
2770.73 335
2770.85 331
2770.97 327
2771.09 323
2771.21 318
2771.33 312
2771.45 305
2771.58 297
2771.70 287
2771.82 276
2771.94 265
2772.06 255
2772.18 245
2772.30 237
2772.42 228
2772.54 219
2772.66 208
2772.78 196
2772.90 182
2773.02 166
2773.14 150
2773.26 136
2773.39 122
2773.51 111
2773.63 101
2773.75 94
2773.87 87
2773.99 81
2774.11 74
2774.23 67
2774.35 60
2774.47 53
2774.59 46
2774.71 41
2774.83 39
2774.96 41
2775.08 46
2775.20 55
2775.32 65
2775.44 77
2775.56 88
2775.68 97
2775.80 104
2775.92 108
2776.04 111
2776.16 113
2776.28 115
2776.40 117
2776.53 120
2776.65 124
2776.77 128
2776.89 132
2777.01 134
2777.13 136
2777.25 135
2777.37 133
2777.49 130
2777.61 124
2777.73 117
2777.85 109
2777.98 99
2778.10 88
2778.22 77
2778.34 66
2778.46 56
2778.58 47
2778.70 40
2778.82 35
2778.94 32
2779.06 31
2779.18 31
2779.30 32
2779.43 33
2779.55 36
2779.67 39
2779.79 44
2779.91 49
2780.03 54
2780.15 59
2780.27 62
2780.39 62
2780.51 61
2780.63 59
2780.75 56
2780.88 53
2781.00 53
2781.12 55
2781.24 59
2781.36 65
2781.48 72
2781.60 79
2781.72 86
2781.84 91
2781.96 95
2782.08 98
2782.21 99
2782.33 99
2782.45 97
2782.57 94
2782.69 89
2782.81 85
2782.93 80
2783.05 74
2783.17 68
2783.29 62
2783.41 56
2783.54 51
2783.66 46
2783.78 43
2783.90 40
2784.02 39
2784.14 38
2784.26 37
2784.38 35
2784.50 33
2784.62 32
2784.75 32
2784.87 32
2784.99 35
2785.11 39
2785.23 43
2785.35 46
2785.47 50
2785.59 52
2785.71 53
2785.83 54
2785.96 55
2786.08 55
2786.20 55
2786.32 54
2786.44 51
2786.56 46
2786.68 40
2786.80 33
2786.92 26
2787.04 19
2787.17 14
2787.29 10
2787.41 8
2787.53 6
2787.65 4
2787.77 2
2787.89 0
2788.01 0
2788.13 0
2788.25 0
2788.38 0
2788.50 0
2788.62 0
2788.74 0
2788.86 1
2788.98 6
2789.10 12
2789.22 18
2789.34 26
2789.47 34
2789.59 43
2789.71 53
2789.83 63
2789.95 72
2790.07 81
2790.19 89
2790.31 94
2790.43 98
2790.56 99
2790.68 98
2790.80 94
2790.92 90
2791.04 84
2791.16 79
2791.28 74
2791.40 69
2791.52 66
2791.65 64
2791.77 62
2791.89 59
2792.01 54
2792.13 47
2792.25 37
2792.37 27
2792.49 16
2792.61 7
2792.74 1
2792.86 0
2792.98 0
2793.10 2
2793.22 7
2793.34 12
2793.46 16
2793.58 18
2793.70 19
2793.83 18
2793.95 17
2794.07 15
2794.19 13
2794.31 10
2794.43 8
2794.55 7
2794.67 6
2794.80 6
2794.92 7
2795.04 10
2795.16 14
2795.28 19
2795.40 23
2795.52 27
2795.64 28
2795.76 27
2795.89 24
2796.01 19
2796.13 15
2796.25 11
2796.37 10
2796.49 12
2796.61 16
2796.73 22
2796.86 28
2796.98 33
2797.10 36
2797.22 35
2797.34 32
2797.46 28
2797.58 23
2797.70 20
2797.83 18
2797.95 18
2798.07 20
2798.19 22
2798.31 25
2798.43 26
2798.55 27
2798.67 26
2798.80 25
2798.92 25
2799.04 26
2799.16 27
2799.28 29
2799.40 30
2799.52 32
2799.64 32
2799.77 32
2799.89 33
2800.01 34
2800.13 36
2800.25 40
2800.37 45
2800.49 52
2800.62 59
2800.74 65
2800.86 70
2800.98 72
2801.10 72
2801.22 69
2801.34 64
2801.46 58
2801.59 51
2801.71 46
2801.83 43
2801.95 44
2802.07 47
2802.19 53
2802.31 60
2802.44 67
2802.56 72
2802.68 76
2802.80 77
2802.92 77
2803.04 77
2803.16 78
2803.28 80
2803.41 86
2803.53 95
2803.65 106
2803.77 118
2803.89 129
2804.01 139
2804.13 146
2804.26 149
2804.38 149
2804.50 146
2804.62 141
2804.74 135
2804.86 129
2804.98 123
2805.11 118
2805.23 114
2805.35 112
2805.47 111
2805.59 112
2805.71 113
2805.83 114
2805.96 114
2806.08 112
2806.20 109
2806.32 105
2806.44 102
2806.56 99
2806.68 98
2806.81 98
2806.93 98
2807.05 99
2807.17 99
2807.29 98
2807.41 99
2807.53 101
2807.66 105
2807.78 110
2807.90 116
2808.02 121
2808.14 122
2808.26 120
2808.39 114
2808.51 104
2808.63 94
2808.75 83
2808.87 74
2808.99 68
2809.11 64
2809.24 62
2809.36 61
2809.48 62
2809.60 63
2809.72 64
2809.84 65
2809.96 66
2810.09 67
2810.21 70
2810.33 74
2810.45 81
2810.57 90
2810.69 101
2810.82 113
2810.94 124
2811.06 133
2811.18 138
2811.30 139
2811.42 136
2811.54 130
2811.67 123
2811.79 116
2811.91 111
2812.03 107
2812.15 105
2812.27 105
2812.40 104
2812.52 103
2812.64 101
2812.76 97
2812.88 91
2813.00 83
2813.12 75
2813.25 67
2813.37 60
2813.49 55
2813.61 52
2813.73 50
2813.85 50
2813.98 52
2814.10 55
2814.22 59
2814.34 64
2814.46 70
2814.58 77
2814.71 84
2814.83 90
2814.95 95
2815.07 99
2815.19 102
2815.31 104
2815.44 104
2815.56 102
2815.68 100
2815.80 97
2815.92 94
2816.04 91
2816.17 89
2816.29 90
2816.41 93
2816.53 98
2816.65 103
2816.77 108
2816.90 109
2817.02 107
2817.14 100
2817.26 88
2817.38 74
2817.50 59
2817.63 45
2817.75 33
2817.87 25
2817.99 20
2818.11 17
2818.23 17
2818.36 17
2818.48 17
2818.60 17
2818.72 16
2818.84 15
2818.96 13
2819.09 12
2819.21 13
2819.33 16
2819.45 21
2819.57 27
2819.69 34
2819.82 38
2819.94 41
2820.06 40
2820.18 37
2820.30 32
2820.42 28
2820.55 26
2820.67 26
2820.79 29
2820.91 33
2821.03 39
2821.16 45
2821.28 50
2821.40 54
2821.52 57
2821.64 58
2821.76 57
2821.89 56
2822.01 53
2822.13 49
2822.25 45
2822.37 40
2822.50 35
2822.62 30
2822.74 25
2822.86 20
2822.98 14
2823.10 8
2823.23 1
2823.35 0
2823.47 0
2823.59 0
2823.71 0
2823.83 0
2823.96 0
2824.08 0
2824.20 0
2824.32 12
2824.44 25
2824.57 38
2824.69 49
2824.81 57
2824.93 62
2825.05 63
2825.18 62
2825.30 60
2825.42 56
2825.54 52
2825.66 48
2825.78 43
2825.91 39
2826.03 35
2826.15 32
2826.27 30
2826.39 29
2826.52 29
2826.64 30
2826.76 32
2826.88 34
2827.00 37
2827.12 40
2827.25 43
2827.37 45
2827.49 46
2827.61 46
2827.73 44
2827.86 40
2827.98 35
2828.10 30
2828.22 26
2828.34 22
2828.47 21
2828.59 22
2828.71 25
2828.83 30
2828.95 36
2829.08 42
2829.20 48
2829.32 54
2829.44 58
2829.56 60
2829.69 60
2829.81 58
2829.93 54
2830.05 51
2830.17 47
2830.30 45
2830.42 44
2830.54 46
2830.66 51
2830.78 59
2830.90 70
2831.03 84
2831.15 97
2831.27 109
2831.39 118
2831.51 121
2831.64 118
2831.76 111
2831.88 99
2832.00 85
2832.12 72
2832.25 60
2832.37 52
2832.49 47
2832.61 46
2832.73 49
2832.86 54
2832.98 62
2833.10 71
2833.22 80
2833.34 88
2833.47 95
2833.59 100
2833.71 101
2833.83 99
2833.95 95
2834.08 88
2834.20 81
2834.32 75
2834.44 69
2834.57 66
2834.69 63
2834.81 62
2834.93 60
2835.05 58
2835.18 56
2835.30 53
2835.42 51
2835.54 50
2835.66 49
2835.79 49
2835.91 50
2836.03 52
2836.15 54
2836.27 56
2836.40 60
2836.52 64
2836.64 70
2836.76 78
2836.88 85
2837.01 92
2837.13 98
2837.25 103
2837.37 104
2837.50 103
2837.62 99
2837.74 93
2837.86 86
2837.98 77
2838.11 68
2838.23 58
2838.35 49
2838.47 40
2838.59 32
2838.72 25
2838.84 20
2838.96 16
2839.08 15
2839.21 15
2839.33 17
2839.45 20
2839.57 24
2839.69 29
2839.82 33
2839.94 37
2840.06 40
2840.18 42
2840.30 42
2840.43 40
2840.55 36
2840.67 30
2840.79 23
2840.92 16
2841.04 8
2841.16 3
2841.28 1
2841.40 2
2841.53 8
2841.65 16
2841.77 27
2841.89 37
2842.02 44
2842.14 47
2842.26 45
2842.38 39
2842.50 31
2842.63 22
2842.75 15
2842.87 9
2842.99 6
2843.12 6
2843.24 7
2843.36 9
2843.48 10
2843.60 12
2843.73 13
2843.85 14
2843.97 16
2844.09 18
2844.22 21
2844.34 24
2844.46 27
2844.58 29
2844.70 31
2844.83 31
2844.95 29
2845.07 26
2845.19 22
2845.32 18
2845.44 15
2845.56 14
2845.68 15
2845.80 19
2845.93 25
2846.05 32
2846.17 39
2846.29 45
2846.42 48
2846.54 47
2846.66 44
2846.78 38
2846.91 32
2847.03 25
2847.15 20
2847.27 17
2847.40 17
2847.52 21
2847.64 26
2847.76 33
2847.88 40
2848.01 46
2848.13 50
2848.25 52
2848.37 51
2848.50 49
2848.62 46
2848.74 43
2848.86 41
2848.99 40
2849.11 41
2849.23 43
2849.35 47
2849.47 52
2849.60 59
2849.72 65
2849.84 71
2849.96 76
2850.09 79
2850.21 80
2850.33 79
2850.45 77
2850.58 74
2850.70 70
2850.82 67
2850.94 64
2851.07 60
2851.19 57
2851.31 54
2851.43 51
2851.56 48
2851.68 46
2851.80 46
2851.92 46
2852.05 48
2852.17 51
2852.29 54
2852.41 57
2852.54 59
2852.66 62
2852.78 63
2852.90 63
2853.02 63
2853.15 62
2853.27 59
2853.39 56
2853.51 51
2853.64 45
2853.76 37
2853.88 29
2854.00 21
2854.13 13
2854.25 7
2854.37 1
2854.49 0
2854.62 0
2854.74 0
2854.86 0
2854.98 0
2855.11 0
2855.23 0
2855.35 0
2855.47 0
2855.60 1
2855.72 5
2855.84 10
2855.96 16
2856.09 23
2856.21 29
2856.33 35
2856.45 40
2856.58 44
2856.70 45
2856.82 45
2856.94 43
2857.07 42
2857.19 40
2857.31 40
2857.43 42
2857.56 46
2857.68 50
2857.80 55
2857.92 60
2858.05 64
2858.17 68
2858.29 72
2858.42 76
2858.54 80
2858.66 85
2858.78 89
2858.91 93
2859.03 96
2859.15 97
2859.27 97
2859.40 95
2859.52 92
2859.64 87
2859.76 82
2859.89 77
2860.01 71
2860.13 67
2860.25 63
2860.38 59
2860.50 55
2860.62 52
2860.74 48
2860.87 44
2860.99 41
2861.11 37
2861.23 35
2861.36 35
2861.48 37
2861.60 41
2861.73 48
2861.85 57
2861.97 67
2862.09 76
2862.22 86
2862.34 93
2862.46 98
2862.58 100
2862.71 99
2862.83 96
2862.95 91
2863.07 86
2863.20 81
2863.32 77
2863.44 74
2863.57 73
2863.69 72
2863.81 73
2863.93 77
2864.06 82
2864.18 90
2864.30 101
2864.42 114
2864.55 127
2864.67 138
2864.79 146
2864.91 150
2865.04 151
2865.16 149
2865.28 146
2865.41 142
2865.53 138
2865.65 134
2865.77 131
2865.90 127
2866.02 122
2866.14 116
2866.26 109
2866.39 101
2866.51 93
2866.63 84
2866.76 76
2866.88 69
2867.00 64
2867.12 60
2867.25 60
2867.37 62
2867.49 67
2867.61 74
2867.74 83
2867.86 92
2867.98 101
2868.11 108
2868.23 113
2868.35 116
2868.47 117
2868.60 115
2868.72 112
2868.84 106
2868.97 101
2869.09 96
2869.21 92
2869.33 89
2869.46 88
2869.58 89
2869.70 90
2869.82 90
2869.95 90
2870.07 89
2870.19 88
2870.32 88
2870.44 88
2870.56 89
2870.68 90
2870.81 92
2870.93 94
2871.05 95
2871.18 94
2871.30 91
2871.42 88
2871.54 84
2871.67 80
2871.79 77
2871.91 74
2872.04 71
2872.16 70
2872.28 69
2872.40 68
2872.53 67
2872.65 66
2872.77 66
2872.90 66
2873.02 66
2873.14 67
2873.26 69
2873.39 72
2873.51 76
2873.63 81
2873.76 87
2873.88 94
2874.00 102
2874.12 110
2874.25 119
2874.37 129
2874.49 138
2874.62 147
2874.74 155
2874.86 162
2874.99 166
2875.11 168
2875.23 167
2875.35 163
2875.48 157
2875.60 148
2875.72 137
2875.85 125
2875.97 114
2876.09 105
2876.21 98
2876.34 94
2876.46 93
2876.58 93
2876.71 94
2876.83 94
2876.95 91
2877.08 86
2877.20 78
2877.32 69
2877.44 60
2877.57 52
2877.69 47
2877.81 44
2877.94 43
2878.06 45
2878.18 47
2878.30 49
2878.43 50
2878.55 50
2878.67 48
2878.80 44
2878.92 39
2879.04 33
2879.17 28
2879.29 23
2879.41 20
2879.53 19
2879.66 20
2879.78 23
2879.90 27
2880.03 32
2880.15 35
2880.27 37
2880.40 37
2880.52 35
2880.64 31
2880.77 27
2880.89 24
2881.01 22
2881.13 21
2881.26 22
2881.38 24
2881.50 27
2881.63 31
2881.75 35
2881.87 40
2882.00 45
2882.12 50
2882.24 57
2882.36 64
2882.49 73
2882.61 82
2882.73 90
2882.86 96
2882.98 100
2883.10 101
2883.23 100
2883.35 98
2883.47 95
2883.60 94
2883.72 93
2883.84 93
2883.97 93
2884.09 93
2884.21 91
2884.33 86
2884.46 78
2884.58 69
2884.70 61
2884.83 54
2884.95 50
2885.07 51
2885.20 57
2885.32 68
2885.44 81
2885.57 96
2885.69 109
2885.81 121
2885.94 129
2886.06 135
2886.18 137
2886.30 136
2886.43 133
2886.55 128
2886.67 120
2886.80 109
2886.92 95
2887.04 80
2887.17 63
2887.29 48
2887.41 35
2887.54 26
2887.66 20
2887.78 19
2887.91 20
2888.03 24
2888.15 30
2888.28 37
2888.40 46
2888.52 55
2888.65 65
2888.77 75
2888.89 84
2889.01 92
2889.14 97
2889.26 100
2889.38 102
2889.51 104
2889.63 105
2889.75 106
2889.88 107
2890.00 108
2890.12 108
2890.25 105
2890.37 100
2890.49 93
2890.62 84
2890.74 75
2890.86 65
2890.99 55
2891.11 45
2891.23 34
2891.36 23
2891.48 11
2891.60 0
2891.73 0
2891.85 0
2891.97 0
2892.10 0
2892.22 0
2892.34 0
2892.47 0
2892.59 3
2892.71 9
2892.84 15
2892.96 21
2893.08 28
2893.21 36
2893.33 45
2893.45 55
2893.58 66
2893.70 74
2893.82 81
2893.95 85
2894.07 88
2894.19 88
2894.32 87
2894.44 85
2894.56 83
2894.69 80
2894.81 77
2894.93 74
2895.06 72
2895.18 72
2895.30 74
2895.43 79
2895.55 86
2895.67 93
2895.80 101
2895.92 107
2896.04 111
2896.17 114
2896.29 117
2896.41 118
2896.54 120
2896.66 120
2896.78 120
2896.91 118
2897.03 116
2897.15 113
2897.28 111
2897.40 110
2897.52 111
2897.65 114
2897.77 119
2897.89 124
2898.02 130
2898.14 135
2898.26 137
2898.39 138
2898.51 136
2898.63 132
2898.76 126
2898.88 119
2899.00 111
2899.13 104
2899.25 98
2899.37 93
2899.50 90
2899.62 89
2899.74 88
2899.87 87
2899.99 86
2900.12 84
2900.24 84
2900.36 85
2900.49 89
2900.61 97
2900.73 108
2900.86 122
2900.98 137
2901.10 153
2901.23 168
2901.35 181
2901.47 191
2901.60 198
2901.72 201
2901.84 201
2901.97 198
2902.09 192
2902.21 185
2902.34 177
2902.46 170
2902.58 163
2902.71 158
2902.83 152
2902.96 147
2903.08 140
2903.20 132
2903.33 122
2903.45 111
2903.57 99
2903.70 88
2903.82 78
2903.94 70
2904.07 65
2904.19 60
2904.31 56
2904.44 52
2904.56 48
2904.68 43
2904.81 38
2904.93 34
2905.06 32
2905.18 31
2905.30 33
2905.43 37
2905.55 42
2905.67 49
2905.80 57
2905.92 65
2906.04 74
2906.17 82
2906.29 90
2906.41 97
2906.54 103
2906.66 108
2906.79 112
2906.91 115
2907.03 118
2907.16 121
2907.28 123
2907.40 123
2907.53 122
2907.65 119
2907.77 115
2907.90 110
2908.02 104
2908.15 100
2908.27 97
2908.39 95
2908.52 95
2908.64 95
2908.76 96
2908.89 97
2909.01 98
2909.13 99
2909.26 101
2909.38 103
2909.51 107
2909.63 111
2909.75 116
2909.88 123
2910.00 129
2910.12 135
2910.25 141
2910.37 145
2910.49 149
2910.62 151
2910.74 151
2910.87 150
2910.99 148
2911.11 144
2911.24 139
2911.36 131
2911.48 122
2911.61 111
2911.73 99
2911.86 86
2911.98 75
2912.10 66
2912.23 60
2912.35 55
2912.47 53
2912.60 52
2912.72 52
2912.85 52
2912.97 53
2913.09 54
2913.22 56
2913.34 58
2913.46 60
2913.59 63
2913.71 65
2913.83 65
2913.96 65
2914.08 63
2914.21 60
2914.33 57
2914.45 54
2914.58 53
2914.70 53
2914.82 55
2914.95 59
2915.07 65
2915.20 73
2915.32 82
2915.44 92
2915.57 102
2915.69 112
2915.82 120
2915.94 127
2916.06 130
2916.19 131
2916.31 128
2916.43 122
2916.56 113
2916.68 103
2916.81 93
2916.93 85
2917.05 79
2917.18 77
2917.30 79
2917.42 83
2917.55 90
2917.67 97
2917.80 105
2917.92 112
2918.04 118
2918.17 122
2918.29 126
2918.42 128
2918.54 130
2918.66 133
2918.79 139
2918.91 146
2919.03 155
2919.16 167
2919.28 179
2919.41 190
2919.53 200
2919.65 208
2919.78 214
2919.90 218
2920.03 221
2920.15 225
2920.27 229
2920.40 234
2920.52 240
2920.64 247
2920.77 253
2920.89 259
2921.02 265
2921.14 271
2921.26 277
2921.39 283
2921.51 288
2921.64 292
2921.76 294
2921.88 294
2922.01 293
2922.13 291
2922.26 288
2922.38 285
2922.50 282
2922.63 281
2922.75 280
2922.88 279
2923.00 278
2923.12 276
2923.25 274
2923.37 272
2923.50 268
2923.62 264
2923.74 258
2923.87 250
2923.99 241
2924.11 230
2924.24 218
2924.36 206
2924.49 193
2924.61 180
2924.73 168
2924.86 157
2924.98 146
2925.11 136
2925.23 127
2925.35 121
2925.48 118
2925.60 116
2925.73 116
2925.85 117
2925.97 118
2926.10 119
2926.22 119
2926.35 120
2926.47 121
2926.59 123
2926.72 128
2926.84 133
2926.97 140
2927.09 146
2927.21 152
2927.34 156
2927.46 157
2927.59 155
2927.71 150
2927.84 142
2927.96 130
2928.08 118
2928.21 105
2928.33 94
2928.46 85
2928.58 80
2928.70 77
2928.83 78
2928.95 80
2929.08 82
2929.20 83
2929.32 84
2929.45 83
2929.57 80
2929.70 75
2929.82 69
2929.94 63
2930.07 56
2930.19 49
2930.32 43
2930.44 37
2930.56 33
2930.69 30
2930.81 30
2930.94 33
2931.06 39
2931.19 50
2931.31 64
2931.43 81
2931.56 100
2931.68 119
2931.81 135
2931.93 147
2932.05 155
2932.18 158
2932.30 157
2932.43 155
2932.55 152
2932.67 150
2932.80 150
2932.92 152
2933.05 155
2933.17 158
2933.30 160
2933.42 161
2933.54 161
2933.67 161
2933.79 161
2933.92 162
2934.04 163
2934.16 166
2934.29 168
2934.41 171
2934.54 173
2934.66 176
2934.79 179
2934.91 183
2935.03 189
2935.16 195
2935.28 202
2935.41 207
2935.53 211
2935.66 212
2935.78 212
2935.90 210
2936.03 208
2936.15 207
2936.28 209
2936.40 213
2936.52 219
2936.65 226
2936.77 232
2936.90 239
2937.02 245
2937.15 252
2937.27 260
2937.39 269
2937.52 281
2937.64 293
2937.77 305
2937.89 315
2938.02 322
2938.14 324
2938.26 323
2938.39 319
2938.51 314
2938.64 311
2938.76 310
2938.89 313
2939.01 317
2939.13 321
2939.26 324
2939.38 325
2939.51 322
2939.63 315
2939.76 305
2939.88 294
2940.00 282
2940.13 269
2940.25 257
2940.38 244
2940.50 232
2940.63 220
2940.75 209
2940.87 199
2941.00 190
2941.12 181
2941.25 174
2941.37 166
2941.50 158
2941.62 151
2941.74 145
2941.87 139
2941.99 136
2942.12 135
2942.24 136
2942.37 139
2942.49 142
2942.61 145
2942.74 147
2942.86 147
2942.99 147
2943.11 145
2943.24 142
2943.36 137
2943.49 130
2943.61 122
2943.73 113
2943.86 104
2943.98 94
2944.11 85
2944.23 78
2944.36 74
2944.48 72
2944.60 73
2944.73 76
2944.85 80
2944.98 85
2945.10 88
2945.23 90
2945.35 91
2945.48 91
2945.60 90
2945.72 88
2945.85 85
2945.97 82
2946.10 79
2946.22 74
2946.35 68
2946.47 61
2946.60 53
2946.72 43
2946.84 34
2946.97 25
2947.09 18
2947.22 14
2947.34 14
2947.47 17
2947.59 22
2947.72 28
2947.84 34
2947.96 38
2948.09 41
2948.21 42
2948.34 43
2948.46 45
2948.59 48
2948.71 53
2948.84 60
2948.96 67
2949.09 74
2949.21 79
2949.33 81
2949.46 80
2949.58 77
2949.71 72
2949.83 66
2949.96 61
2950.08 57
2950.21 54
2950.33 53
2950.45 55
2950.58 57
2950.70 60
2950.83 63
2950.95 65
2951.08 66
2951.20 66
2951.33 64
2951.45 62
2951.58 60
2951.70 59
2951.82 60
2951.95 62
2952.07 64
2952.20 67
2952.32 69
2952.45 70
2952.57 70
2952.70 68
2952.82 66
2952.95 63
2953.07 61
2953.19 61
2953.32 62
2953.44 65
2953.57 69
2953.69 74
2953.82 78
2953.94 81
2954.07 82
2954.19 80
2954.32 77
2954.44 72
2954.57 68
2954.69 64
2954.81 60
2954.94 57
2955.06 54
2955.19 50
2955.31 44
2955.44 37
2955.56 30
2955.69 23
2955.81 17
2955.94 15
2956.06 15
2956.19 19
2956.31 26
2956.43 35
2956.56 45
2956.68 55
2956.81 65
2956.93 75
2957.06 83
2957.18 90
2957.31 96
2957.43 100
2957.56 104
2957.68 107
2957.81 110
2957.93 114
2958.06 118
2958.18 124
2958.30 131
2958.43 138
2958.55 145
2958.68 152
2958.80 158
2958.93 163
2959.05 164
2959.18 164
2959.30 161
2959.43 156
2959.55 150
2959.68 143
2959.80 137
2959.93 132
2960.05 128
2960.18 127
2960.30 126
2960.42 127
2960.55 128
2960.67 129
2960.80 129
2960.92 130
2961.05 131
2961.17 132
2961.30 134
2961.42 137
2961.55 140
2961.67 141
2961.80 140
2961.92 135
2962.05 127
2962.17 115
2962.30 102
2962.42 88
2962.55 74
2962.67 61
2962.80 50
2962.92 42
2963.04 36
2963.17 32
2963.29 31
2963.42 33
2963.54 36
2963.67 40
2963.79 45
2963.92 50
2964.04 55
2964.17 60
2964.29 64
2964.42 68
2964.54 72
2964.67 76
2964.79 79
2964.92 82
2965.04 83
2965.17 83
2965.29 82
2965.42 79
2965.54 76
2965.67 74
2965.79 74
2965.92 75
2966.04 77
2966.17 80
2966.29 83
2966.42 85
2966.54 85
2966.66 84
2966.79 82
2966.91 80
2967.04 77
2967.16 75
2967.29 73
2967.41 71
2967.54 70
2967.66 68
2967.79 67
2967.91 67
2968.04 67
2968.16 66
2968.29 65
2968.41 63
2968.54 61
2968.66 58
2968.79 55
2968.91 54
2969.04 53
2969.16 54
2969.29 56
2969.41 59
2969.54 61
2969.66 61
2969.79 59
2969.91 54
2970.04 47
2970.16 37
2970.29 26
2970.41 15
2970.54 4
2970.66 0
2970.79 0
2970.91 0
2971.04 0
2971.16 0
2971.29 0
2971.41 0
2971.54 0
2971.66 2
2971.79 14
2971.91 27
2972.04 38
2972.16 48
2972.29 54
2972.41 58
2972.54 60
2972.66 61
2972.79 64
2972.91 68
2973.04 75
2973.16 82
2973.29 90
2973.41 96
2973.54 100
2973.66 101
2973.79 100
2973.91 97
2974.04 93
2974.16 89
2974.29 84
2974.41 79
2974.54 73
2974.66 67
2974.79 60
2974.91 53
2975.04 47
2975.16 42
2975.29 39
2975.41 39
2975.54 42
2975.66 48
2975.79 56
2975.91 65
2976.04 75
2976.16 85
2976.29 93
2976.41 100
2976.54 105
2976.66 107
2976.79 107
2976.91 105
2977.04 99
2977.16 92
2977.29 83
2977.41 74
2977.54 65
2977.66 57
2977.79 50
2977.91 45
2978.04 41
2978.16 40
2978.29 40
2978.41 43
2978.54 47
2978.66 51
2978.79 56
2978.91 59
2979.04 62
2979.16 63
2979.29 64
2979.41 64
2979.54 66
2979.66 69
2979.79 73
2979.92 78
2980.04 82
2980.17 85
2980.29 84
2980.42 80
2980.54 73
2980.67 63
2980.79 50
2980.92 38
2981.04 25
2981.17 15
2981.29 8
2981.42 5
2981.54 5
2981.67 10
2981.79 17
2981.92 26
2982.04 34
2982.17 42
2982.29 49
2982.42 53
2982.54 57
2982.67 59
2982.79 62
2982.92 65
2983.04 67
2983.17 69
2983.30 69
2983.42 68
2983.55 66
2983.67 63
2983.80 59
2983.92 56
2984.05 54
2984.17 52
2984.30 49
2984.42 47
2984.55 45
2984.67 43
2984.80 42
2984.92 41
2985.05 41
2985.17 41
2985.30 42
2985.42 44
2985.55 45
2985.67 48
2985.80 51
2985.93 56
2986.05 62
2986.18 68
2986.30 75
2986.43 80
2986.55 83
2986.68 84
2986.80 81
2986.93 76
2987.05 68
2987.18 59
2987.30 50
2987.43 41
2987.55 34
2987.68 27
2987.80 23
2987.93 20
2988.06 19
2988.18 20
2988.31 24
2988.43 30
2988.56 37
2988.68 44
2988.81 50
2988.93 54
2989.06 55
2989.18 54
2989.31 51
2989.43 48
2989.56 44
2989.68 42
2989.81 42
2989.94 44
2990.06 46
2990.19 48
2990.31 50
2990.44 49
2990.56 46
2990.69 41
2990.81 35
2990.94 27
2991.06 20
2991.19 12
2991.31 5
2991.44 0
2991.56 0
2991.69 0
2991.82 0
2991.94 0
2992.07 0
2992.19 0
2992.32 0
2992.44 0
2992.57 6
2992.69 16
2992.82 26
2992.94 37
2993.07 48
2993.20 59
2993.32 69
2993.45 78
2993.57 87
2993.70 95
2993.82 102
2993.95 109
2994.07 114
2994.20 118
2994.32 121
2994.45 123
2994.57 124
2994.70 124
2994.83 125
2994.95 126
2995.08 129
2995.20 132
2995.33 137
2995.45 141
2995.58 145
2995.70 146
2995.83 144
2995.96 140
2996.08 133
2996.21 125
2996.33 118
2996.46 112
2996.58 108
2996.71 106
2996.83 106
2996.96 107
2997.08 108
2997.21 109
2997.34 110
2997.46 110
2997.59 110
2997.71 110
2997.84 109
2997.96 109
2998.09 108
2998.21 108
2998.34 107
2998.47 106
2998.59 106
2998.72 106
2998.84 106
2998.97 106
2999.09 106
2999.22 105
2999.34 104
2999.47 103
2999.60 101
2999.72 98
2999.85 95
2999.97 91
3000.10 87
3000.22 83
3000.35 78
3000.47 74
3000.60 71
3000.73 69
3000.85 67
3000.98 67
3001.10 67
3001.23 67
3001.35 67
3001.48 67
3001.60 67
3001.73 68
3001.86 68
3001.98 69
3002.11 68
3002.23 68
3002.36 67
3002.48 65
3002.61 64
3002.73 62
3002.86 62
3002.99 62
3003.11 62
3003.24 63
3003.36 63
3003.49 62
3003.61 61
3003.74 60
3003.87 59
3003.99 59
3004.12 58
3004.24 57
3004.37 55
3004.49 51
3004.62 47
3004.75 43
3004.87 39
3005.00 35
3005.12 33
3005.25 32
3005.37 31
3005.50 32
3005.62 32
3005.75 32
3005.88 32
3006.00 33
3006.13 34
3006.25 38
3006.38 43
3006.50 50
3006.63 57
3006.76 64
3006.88 69
3007.01 72
3007.13 74
3007.26 75
3007.38 77
3007.51 79
3007.64 82
3007.76 85
3007.89 88
3008.01 88
3008.14 87
3008.26 84
3008.39 80
3008.52 77
3008.64 76
3008.77 77
3008.89 81
3009.02 87
3009.14 94
3009.27 101
3009.40 107
3009.52 111
3009.65 114
3009.77 116
3009.90 117
3010.03 116
3010.15 114
3010.28 112
3010.40 109
3010.53 105
3010.65 100
3010.78 95
3010.91 89
3011.03 83
3011.16 76
3011.28 70
3011.41 65
3011.53 59
3011.66 55
3011.79 50
3011.91 47
3012.04 46
3012.16 46
3012.29 50
3012.42 57
3012.54 68
3012.67 81
3012.79 97
3012.92 112
3013.04 126
3013.17 136
3013.30 144
3013.42 147
3013.55 147
3013.67 144
3013.80 140
3013.93 135
3014.05 131
3014.18 128
3014.30 126
3014.43 124
3014.55 124
3014.68 124
3014.81 123
3014.93 123
3015.06 121
3015.18 118
3015.31 114
3015.44 108
3015.56 102
3015.69 95
3015.81 88
3015.94 82
3016.07 76
3016.19 72
3016.32 69
3016.44 66
3016.57 63
3016.70 60
3016.82 56
3016.95 53
3017.07 51
3017.20 52
3017.32 56
3017.45 63
3017.58 73
3017.70 84
3017.83 97
3017.95 108
3018.08 116
3018.21 122
3018.33 125
3018.46 124
3018.58 121
3018.71 116
3018.84 111
3018.96 106
3019.09 103
3019.21 102
3019.34 103
3019.47 107
3019.59 114
3019.72 122
3019.84 132
3019.97 141
3020.10 149
3020.22 156
3020.35 161
3020.47 164
3020.60 165
3020.73 164
3020.85 161
3020.98 157
3021.10 151
3021.23 145
3021.36 140
3021.48 137
3021.61 136
3021.73 138
3021.86 141
3021.99 146
3022.11 150
3022.24 153
3022.36 156
3022.49 158
3022.62 161
3022.74 164
3022.87 167
3022.99 171
3023.12 174
3023.25 175
3023.37 175
3023.50 174
3023.62 171
3023.75 167
3023.88 162
3024.00 155
3024.13 146
3024.25 136
3024.38 124
3024.51 111
3024.63 99
3024.76 88
3024.88 80
3025.01 75
3025.14 74
3025.26 74
3025.39 75
3025.52 77
3025.64 79
3025.77 80
3025.89 81
3026.02 82
3026.15 84
3026.27 85
3026.40 87
3026.52 89
3026.65 89
3026.78 88
3026.90 85
3027.03 81
3027.15 75
3027.28 68
3027.41 61
3027.53 53
3027.66 46
3027.79 39
3027.91 31
3028.04 25
3028.16 19
3028.29 14
3028.42 11
3028.54 11
3028.67 12
3028.79 15
3028.92 19
3029.05 22
3029.17 25
3029.30 27
3029.43 28
3029.55 27
3029.68 26
3029.80 23
3029.93 19
3030.06 15
3030.18 12
3030.31 10
3030.44 11
3030.56 15
3030.69 22
3030.81 31
3030.94 39
3031.07 46
3031.19 51
3031.32 53
3031.44 54
3031.57 54
3031.70 55
3031.82 57
3031.95 61
3032.08 66
3032.20 72
3032.33 78
3032.45 83
3032.58 87
3032.71 88
3032.83 88
3032.96 86
3033.09 84
3033.21 81
3033.34 79
3033.46 77
3033.59 77
3033.72 77
3033.84 79
3033.97 82
3034.10 86
3034.22 91
3034.35 96
3034.48 100
3034.60 104
3034.73 105
3034.85 103
3034.98 97
3035.11 89
3035.23 80
3035.36 69
3035.49 59
3035.61 50
3035.74 43
3035.86 39
3035.99 37
3036.12 36
3036.24 36
3036.37 37
3036.50 40
3036.62 43
3036.75 47
3036.87 53
3037.00 61
3037.13 69
3037.25 78
3037.38 85
3037.51 92
3037.63 96
3037.76 97
3037.89 94
3038.01 87
3038.14 78
3038.26 66
3038.39 55
3038.52 44
3038.64 36
3038.77 32
3038.90 30
3039.02 31
3039.15 34
3039.28 37
3039.40 40
3039.53 42
3039.65 44
3039.78 45
3039.91 46
3040.03 46
3040.16 44
3040.29 42
3040.41 39
3040.54 35
3040.67 32
3040.79 29
3040.92 26
3041.05 24
3041.17 22
3041.30 20
3041.42 16
3041.55 11
3041.68 5
3041.80 0
3041.93 0
3042.06 0
3042.18 0
3042.31 0
3042.44 0
3042.56 0
3042.69 0
3042.82 1
3042.94 8
3043.07 14
3043.19 20
3043.32 25
3043.45 30
3043.57 36
3043.70 43
3043.83 50
3043.95 59
3044.08 66
3044.21 72
3044.33 75
3044.46 75
3044.59 72
3044.71 68
3044.84 63
3044.97 58
3045.09 54
3045.22 51
3045.35 50
3045.47 48
3045.60 47
3045.72 45
3045.85 44
3045.98 45
3046.10 48
3046.23 53
3046.36 61
3046.48 69
3046.61 78
3046.74 86
3046.86 91
3046.99 93
3047.12 94
3047.24 92
3047.37 89
3047.50 86
3047.62 83
3047.75 81
3047.88 82
3048.00 85
3048.13 90
3048.26 96
3048.38 102
3048.51 106
3048.64 107
3048.76 105
3048.89 100
3049.02 92
3049.14 84
3049.27 75
3049.39 69
3049.52 66
3049.65 65
3049.77 66
3049.90 69
3050.03 73
3050.15 78
3050.28 81
3050.41 83
3050.53 85
3050.66 86
3050.79 86
3050.91 85
3051.04 84
3051.17 83
3051.29 81
3051.42 79
3051.55 77
3051.67 75
3051.80 74
3051.93 75
3052.05 78
3052.18 84
3052.31 93
3052.43 105
3052.56 118
3052.69 132
3052.81 146
3052.94 159
3053.07 170
3053.19 179
3053.32 187
3053.45 193
3053.57 197
3053.70 198
3053.83 196
3053.95 190
3054.08 180
3054.21 167
3054.33 152
3054.46 135
3054.59 119
3054.71 104
3054.84 90
3054.97 78
3055.09 69
3055.22 63
3055.35 61
3055.47 62
3055.60 66
3055.73 71
3055.85 76
3055.98 79
3056.11 80
3056.23 78
3056.36 75
3056.49 72
3056.62 70
3056.74 70
3056.87 71
3057.00 72
3057.12 74
3057.25 73
3057.38 71
3057.50 66
3057.63 60
3057.76 53
3057.88 46
3058.01 41
3058.14 37
3058.26 36
3058.39 37
3058.52 39
3058.64 43
3058.77 47
3058.90 50
3059.02 52
3059.15 52
3059.28 49
3059.40 46
3059.53 42
3059.66 38
3059.78 35
3059.91 33
3060.04 33
3060.16 34
3060.29 35
3060.42 36
3060.55 36
3060.67 35
3060.80 33
3060.93 30
3061.05 26
3061.18 22
3061.31 19
3061.43 15
3061.56 13
3061.69 11
3061.81 11
3061.94 13
3062.07 18
3062.19 25
3062.32 34
3062.45 44
3062.57 53
3062.70 60
3062.83 65
3062.96 66
3063.08 65
3063.21 61
3063.34 56
3063.46 51
3063.59 48
3063.72 46
3063.84 45
3063.97 46
3064.10 46
3064.22 46
3064.35 44
3064.48 40
3064.61 34
3064.73 27
3064.86 21
3064.99 17
3065.11 15
3065.24 15
3065.37 18
3065.49 21
3065.62 24
3065.75 26
3065.87 26
3066.00 23
3066.13 20
3066.26 16
3066.38 12
3066.51 9
3066.64 6
3066.76 4
3066.89 3
3067.02 3
3067.14 3
3067.27 5
3067.40 9
3067.52 16
3067.65 26
3067.78 39
3067.91 55
3068.03 71
3068.16 87
3068.29 102
3068.41 114
3068.54 122
3068.67 126
3068.79 126
3068.92 124
3069.05 119
3069.18 113
3069.30 105
3069.43 96
3069.56 86
3069.68 77
3069.81 69
3069.94 62
3070.06 58
3070.19 58
3070.32 61
3070.45 66
3070.57 73
3070.70 80
3070.83 87
3070.95 91
3071.08 92
3071.21 90
3071.34 85
3071.46 78
3071.59 70
3071.72 61
3071.84 53
3071.97 45
3072.10 39
3072.22 34
3072.35 29
3072.48 25
3072.61 20
3072.73 16
3072.86 12
3072.99 6
3073.11 1
3073.24 0
3073.37 0
3073.50 0
3073.62 0
3073.75 0
3073.88 0
3074.00 0
3074.13 1
3074.26 10
3074.39 18
3074.51 25
3074.64 30
3074.77 31
3074.89 30
3075.02 27
3075.15 23
3075.27 20
3075.40 17
3075.53 16
3075.66 15
3075.78 16
3075.91 16
3076.04 16
3076.16 16
3076.29 14
3076.42 11
3076.55 9
3076.67 7
3076.80 7
3076.93 8
3077.06 10
3077.18 13
3077.31 18
3077.44 23
3077.56 28
3077.69 35
3077.82 42
3077.95 49
3078.07 56
3078.20 62
3078.33 68
3078.45 72
3078.58 75
3078.71 76
3078.84 76
3078.96 74
3079.09 70
3079.22 65
3079.34 58
3079.47 51
3079.60 45
3079.73 40
3079.85 38
3079.98 39
3080.11 44
3080.24 50
3080.36 59
3080.49 68
3080.62 76
3080.74 82
3080.87 86
3081.00 88
3081.13 86
3081.25 83
3081.38 78
3081.51 73
3081.63 69
3081.76 65
3081.89 63
3082.02 61
3082.14 59
3082.27 56
3082.40 50
3082.53 42
3082.65 33
3082.78 22
3082.91 12
3083.03 5
3083.16 0
3083.29 0
3083.42 0
3083.54 2
3083.67 7
3083.80 14
3083.93 21
3084.05 29
3084.18 36
3084.31 44
3084.44 51
3084.56 57
3084.69 62
3084.82 65
3084.94 68
3085.07 71
3085.20 74
3085.33 77
3085.45 78
3085.58 78
3085.71 76
3085.84 72
3085.96 65
3086.09 59
3086.22 53
3086.35 50
3086.47 49
3086.60 50
3086.73 51
3086.85 51
3086.98 49
3087.11 44
3087.24 37
3087.36 29
3087.49 22
3087.62 17
3087.75 15
3087.87 17
3088.00 21
3088.13 26
3088.26 32
3088.38 36
3088.51 39
3088.64 41
3088.77 43
3088.89 45
3089.02 49
3089.15 53
3089.28 59
3089.40 64
3089.53 69
3089.66 72
3089.79 73
3089.91 71
3090.04 68
3090.17 63
3090.29 59
3090.42 55
3090.55 52
3090.68 49
3090.80 47
3090.93 45
3091.06 43
3091.19 39
3091.31 34
3091.44 28
3091.57 20
3091.70 12
3091.82 4
3091.95 0
3092.08 0
3092.21 0
3092.33 0
3092.46 0
3092.59 0
3092.72 0
3092.84 0
3092.97 2
3093.10 9
3093.23 15
3093.35 21
3093.48 25
3093.61 27
3093.74 29
3093.86 29
3093.99 30
3094.12 32
3094.25 36
3094.37 41
3094.50 48
3094.63 55
3094.76 62
3094.88 67
3095.01 70
3095.14 71
3095.27 70
3095.39 66
3095.52 61
3095.65 55
3095.78 50
3095.90 46
3096.03 43
3096.16 42
3096.29 42
3096.41 44
3096.54 45
3096.67 47
3096.80 49
3096.93 51
3097.05 52
3097.18 54
3097.31 57
3097.44 61
3097.56 64
3097.69 67
3097.82 69
3097.95 70
3098.07 69
3098.20 68
3098.33 66
3098.46 65
3098.58 66
3098.71 69
3098.84 72
3098.97 77
3099.09 81
3099.22 84
3099.35 86
3099.48 85
3099.61 84
3099.73 81
3099.86 79
3099.99 77
3100.12 77
3100.24 78
3100.37 81
3100.50 83
3100.63 85
3100.75 85
3100.88 84
3101.01 83
3101.14 81
3101.26 79
3101.39 77
3101.52 74
3101.65 71
3101.78 66
3101.90 59
3102.03 50
3102.16 42
3102.29 34
3102.41 28
3102.54 26
3102.67 27
3102.80 32
3102.92 38
3103.05 44
3103.18 49
3103.31 50
3103.44 49
3103.56 44
3103.69 38
3103.82 32
3103.95 27
3104.07 24
3104.20 23
3104.33 25
3104.46 28
3104.58 32
3104.71 35
3104.84 37
3104.97 37
3105.10 37
3105.22 38
3105.35 38
3105.48 40
3105.61 43
3105.73 46
3105.86 50
3105.99 53
3106.12 55
3106.25 56
3106.37 57
3106.50 57
3106.63 55
3106.76 53
3106.88 49
3107.01 43
3107.14 36
3107.27 28
3107.40 19
3107.52 10
3107.65 2
3107.78 0
3107.91 0
3108.03 0
3108.16 0
3108.29 0
3108.42 0
3108.55 0
3108.67 0
3108.80 2
3108.93 13
3109.06 26
3109.18 39
3109.31 52
3109.44 64
3109.57 74
3109.70 83
3109.82 88
3109.95 92
3110.08 93
3110.21 91
3110.34 86
3110.46 80
3110.59 71
3110.72 61
3110.85 52
3110.97 42
3111.10 34
3111.23 27
3111.36 21
3111.49 15
3111.61 9
3111.74 3
3111.87 0
3112.00 0
3112.13 0
3112.25 0
3112.38 0
3112.51 0
3112.64 5
3112.77 11
3112.89 17
3113.02 21
3113.15 23
3113.28 23
3113.40 22
3113.53 21
3113.66 20
3113.79 21
3113.92 22
3114.04 25
3114.17 28
3114.30 31
3114.43 33
3114.56 35
3114.68 36
3114.81 37
3114.94 39
3115.07 40
3115.20 42
3115.32 43
3115.45 44
3115.58 43
3115.71 41
3115.84 38
3115.96 34
3116.09 32
3116.22 31
3116.35 34
3116.48 41
3116.60 51
3116.73 64
3116.86 79
3116.99 92
3117.12 104
3117.24 113
3117.37 120
3117.50 124
3117.63 128
3117.76 132
3117.88 138
3118.01 145
3118.14 153
3118.27 160
3118.40 167
3118.52 172
3118.65 176
3118.78 179
3118.91 182
3119.04 185
3119.16 189
3119.29 193
3119.42 199
3119.55 206
3119.68 213
3119.80 221
3119.93 228
3120.06 233
3120.19 236
3120.32 238
3120.44 238
3120.57 237
3120.70 235
3120.83 232
3120.96 230
3121.08 228
3121.21 225
3121.34 222
3121.47 218
3121.60 212
3121.72 204
3121.85 193
3121.98 179
3122.11 163
3122.24 144
3122.37 124
3122.49 105
3122.62 86
3122.75 70
3122.88 55
3123.01 43
3123.13 32
3123.26 23
3123.39 16
3123.52 10
3123.65 6
3123.77 5
3123.90 7
3124.03 11
3124.16 17
3124.29 24
3124.42 32
3124.54 39
3124.67 46
3124.80 54
3124.93 62
3125.06 71
3125.18 80
3125.31 88
3125.44 92
3125.57 93
3125.70 90
3125.83 83
3125.95 74
3126.08 63
3126.21 53
3126.34 44
3126.47 37
3126.59 32
3126.72 28
3126.85 25
3126.98 23
3127.11 21
3127.24 20
3127.36 19
3127.49 19
3127.62 20
3127.75 20
3127.88 20
3128.00 18
3128.13 14
3128.26 9
3128.39 3
3128.52 0
3128.65 0
3128.77 0
3128.90 0
3129.03 0
3129.16 0
3129.29 3
3129.42 14
3129.54 26
3129.67 37
3129.80 48
3129.93 57
3130.06 64
3130.18 71
3130.31 77
3130.44 83
3130.57 88
3130.70 94
3130.83 99
3130.95 104
3131.08 110
3131.21 116
3131.34 121
3131.47 127
3131.60 132
3131.72 136
3131.85 140
3131.98 143
3132.11 144
3132.24 144
3132.37 142
3132.49 138
3132.62 131
3132.75 123
3132.88 113
3133.01 103
3133.14 93
3133.26 83
3133.39 75
3133.52 69
3133.65 65
3133.78 62
3133.91 62
3134.03 63
3134.16 64
3134.29 67
3134.42 69
3134.55 72
3134.68 76
3134.80 79
3134.93 82
3135.06 85
3135.19 88
3135.32 90
3135.45 90
3135.57 88
3135.70 84
3135.83 78
3135.96 70
3136.09 63
3136.22 56
3136.34 51
3136.47 49
3136.60 49
3136.73 51
3136.86 55
3136.99 60
3137.11 65
3137.24 72
3137.37 80
3137.50 90
3137.63 102
3137.76 118
3137.89 134
3138.01 151
3138.14 166
3138.27 176
3138.40 181
3138.53 179
3138.66 171
3138.78 159
3138.91 144
3139.04 127
3139.17 111
3139.30 96
3139.43 82
3139.55 68
3139.68 55
3139.81 42
3139.94 30
3140.07 18
3140.20 8
3140.33 0
3140.45 0
3140.58 0
3140.71 0
3140.84 0
3140.97 3
3141.10 6
3141.22 9
3141.35 12
3141.48 15
3141.61 18
3141.74 22
3141.87 26
3142.00 31
3142.12 35
3142.25 39
3142.38 41
3142.51 41
3142.64 40
3142.77 38
3142.90 34
3143.02 30
3143.15 26
3143.28 22
3143.41 19
3143.54 16
3143.67 14
3143.80 10
3143.92 7
3144.05 2
3144.18 0
3144.31 0
3144.44 0
3144.57 0
3144.69 0
3144.82 0
3144.95 0
3145.08 0
3145.21 3
3145.34 11
3145.47 20
3145.59 30
3145.72 41
3145.85 52
3145.98 62
3146.11 68
3146.24 71
3146.37 70
3146.50 66
3146.62 59
3146.75 50
3146.88 41
3147.01 34
3147.14 28
3147.27 25
3147.40 23
3147.52 23
3147.65 24
3147.78 25
3147.91 27
3148.04 29
3148.17 33
3148.30 37
3148.42 42
3148.55 48
3148.68 54
3148.81 60
3148.94 65
3149.07 70
3149.20 74
3149.32 78
3149.45 80
3149.58 82
3149.71 84
3149.84 86
3149.97 87
3150.10 89
3150.23 91
3150.35 93
3150.48 93
3150.61 93
3150.74 91
3150.87 88
3151.00 83
3151.13 79
3151.25 76
3151.38 74
3151.51 74
3151.64 76
3151.77 79
3151.90 83
3152.03 87
3152.16 89
3152.28 90
3152.41 89
3152.54 88
3152.67 86
3152.80 86
3152.93 87
3153.06 92
3153.19 98
3153.31 108
3153.44 119
3153.57 131
3153.70 141
3153.83 150
3153.96 155
3154.09 157
3154.22 156
3154.34 152
3154.47 144
3154.60 134
3154.73 123
3154.86 110
3154.99 96
3155.12 83
3155.25 72
3155.37 63
3155.50 56
3155.63 53
3155.76 53
3155.89 54
3156.02 55
3156.15 56
3156.28 55
3156.40 54
3156.53 51
3156.66 49
3156.79 48
3156.92 50
3157.05 53
3157.18 59
3157.31 66
3157.44 74
3157.56 82
3157.69 87
3157.82 90
3157.95 90
3158.08 87
3158.21 81
3158.34 75
3158.47 68
3158.59 64
3158.72 63
3158.85 66
3158.98 71
3159.11 78
3159.24 84
3159.37 90
3159.50 95
3159.63 98
3159.75 101
3159.88 105
3160.01 109
3160.14 114
3160.27 119
3160.40 124
3160.53 128
3160.66 132
3160.79 136
3160.91 142
3161.04 151
3161.17 164
3161.30 180
3161.43 200
3161.56 221
3161.69 244
3161.82 268
3161.95 292
3162.07 317
3162.20 342
3162.33 368
3162.46 394
3162.59 422
3162.72 451
3162.85 482
3162.98 516
3163.11 554
3163.23 597
3163.36 647
3163.49 703
3163.62 762
3163.75 824
3163.88 885
3164.01 943
3164.14 994
3164.27 1038
3164.40 1075
3164.52 1105
3164.65 1130
3164.78 1153
3164.91 1174
3165.04 1195
3165.17 1217
3165.30 1241
3165.43 1266
3165.56 1290
3165.69 1313
3165.81 1333
3165.94 1348
3166.07 1355
3166.20 1356
3166.33 1350
3166.46 1338
3166.59 1323
3166.72 1305
3166.85 1286
3166.98 1267
3167.10 1249
3167.23 1232
3167.36 1214
3167.49 1194
3167.62 1173
3167.75 1150
3167.88 1124
3168.01 1096
3168.14 1066
3168.27 1034
3168.39 1003
3168.52 972
3168.65 942
3168.78 914
3168.91 886
3169.04 859
3169.17 830
3169.30 799
3169.43 765
3169.56 730
3169.68 692
3169.81 654
3169.94 616
3170.07 579
3170.20 543
3170.33 507
3170.46 473
3170.59 440
3170.72 410
3170.85 383
3170.98 359
3171.10 339
3171.23 324
3171.36 312
3171.49 303
3171.62 297
3171.75 293
3171.88 290
3172.01 288
3172.14 287
3172.27 287
3172.40 287
3172.53 286
3172.65 283
3172.78 279
3172.91 274
3173.04 266
3173.17 256
3173.30 245
3173.43 234
3173.56 222
3173.69 212
3173.82 203
3173.95 196
3174.07 190
3174.20 184
3174.33 180
3174.46 176
3174.59 172
3174.72 169
3174.85 168
3174.98 169
3175.11 172
3175.24 176
3175.37 182
3175.50 187
3175.62 190
3175.75 191
3175.88 188
3176.01 183
3176.14 175
3176.27 166
3176.40 156
3176.53 146
3176.66 138
3176.79 130
3176.92 123
3177.05 117
3177.18 111
3177.30 105
3177.43 99
3177.56 94
3177.69 89
3177.82 85
3177.95 83
3178.08 80
3178.21 78
3178.34 76
3178.47 72
3178.60 69
3178.73 64
3178.86 59
3178.98 54
3179.11 49
3179.24 44
3179.37 41
3179.50 38
3179.63 38
3179.76 38
3179.89 40
3180.02 43
3180.15 45
3180.28 45
3180.41 44
3180.54 42
3180.67 38
3180.79 34
3180.92 31
3181.05 30
3181.18 30
3181.31 33
3181.44 39
3181.57 47
3181.70 57
3181.83 70
3181.96 84
3182.09 97
3182.22 110
3182.35 120
3182.48 126
3182.61 129
3182.73 127
3182.86 121
3182.99 113
3183.12 102
3183.25 91
3183.38 78
3183.51 67
3183.64 56
3183.77 47
3183.90 41
3184.03 38
3184.16 39
3184.29 43
3184.42 50
3184.55 58
3184.67 66
3184.80 73
3184.93 79
3185.06 84
3185.19 88
3185.32 93
3185.45 98
3185.58 106
3185.71 116
3185.84 126
3185.97 136
3186.10 143
3186.23 146
3186.36 145
3186.49 139
3186.62 129
3186.75 117
3186.87 103
3187.00 89
3187.13 75
3187.26 63
3187.39 51
3187.52 41
3187.65 33
3187.78 26
3187.91 20
3188.04 15
3188.17 9
3188.30 4
3188.43 0
3188.56 0
3188.69 0
3188.82 0
3188.95 0
3189.07 0
3189.20 0
3189.33 0
3189.46 7
3189.59 19
3189.72 32
3189.85 46
3189.98 58
3190.11 68
3190.24 74
3190.37 75
3190.50 71
3190.63 64
3190.76 54
3190.89 42
3191.02 30
3191.15 19
3191.28 10
3191.41 3
3191.54 0
3191.66 0
3191.79 0
3191.92 3
3192.05 7
3192.18 10
3192.31 11
3192.44 9
3192.57 5
3192.70 0
3192.83 0
3192.96 0
3193.09 0
3193.22 0
3193.35 0
3193.48 0
3193.61 0
3193.74 3
3193.87 5
3194.00 6
3194.13 8
3194.26 9
3194.39 12
3194.51 16
3194.64 22
3194.77 27
3194.90 32
3195.03 35
3195.16 37
3195.29 35
3195.42 30
3195.55 25
3195.68 18
3195.81 13
3195.94 8
3196.07 5
3196.20 3
3196.33 3
3196.46 4
3196.59 6
3196.72 10
3196.85 15
3196.98 21
3197.11 28
3197.24 36
3197.37 42
3197.50 47
3197.63 51
3197.75 52
3197.88 52
3198.01 50
3198.14 47
3198.27 44
3198.40 41
3198.53 37
3198.66 33
3198.79 30
3198.92 26
3199.05 23
3199.18 20
3199.31 18
3199.44 17
3199.57 16
3199.70 17
3199.83 17
3199.96 19
3200.09 21
3200.22 24
3200.35 27
3200.48 32
3200.61 37
3200.74 42
3200.87 45
3201.00 48
3201.13 48
3201.26 47
3201.39 45
3201.52 41
3201.65 37
3201.78 33
3201.90 29
3202.03 25
3202.16 21
3202.29 19
3202.42 17
3202.55 15
3202.68 13
3202.81 10
3202.94 7
3203.07 3
3203.20 0
3203.33 0
3203.46 0
3203.59 0
3203.72 0
3203.85 0
3203.98 0
3204.11 0
3204.24 2
3204.37 8
3204.50 15
3204.63 22
3204.76 27
3204.89 32
3205.02 35
3205.15 36
3205.28 36
3205.41 35
3205.54 33
3205.67 31
3205.80 28
3205.93 26
3206.06 24
3206.19 25
3206.32 28
3206.45 32
3206.58 38
3206.71 45
3206.84 51
3206.97 55
3207.10 58
3207.23 60
3207.36 61
3207.49 63
3207.62 66
3207.75 71
3207.87 78
3208.00 85
3208.13 92
3208.26 98
3208.39 102
3208.52 104
3208.65 104
3208.78 104
3208.91 102
3209.04 101
3209.17 99
3209.30 99
3209.43 99
3209.56 100
3209.69 101
3209.82 103
3209.95 106
3210.08 108
3210.21 109
3210.34 109
3210.47 107
3210.60 102
3210.73 96
3210.86 87
3210.99 78
3211.12 67
3211.25 56
3211.38 46
3211.51 37
3211.64 30
3211.77 25
3211.90 22
3212.03 22
3212.16 24
3212.29 26
3212.42 28
3212.55 29
3212.68 29
3212.81 28
3212.94 26
3213.07 26
3213.20 27
3213.33 31
3213.46 37
3213.59 44
3213.72 53
3213.85 63
3213.98 72
3214.11 81
3214.24 89
3214.37 98
3214.50 106
3214.63 113
3214.76 118
3214.89 120
3215.02 121
3215.15 119
3215.28 116
3215.41 112
3215.54 110
3215.67 109
3215.80 110
3215.93 113
3216.06 117
3216.19 120
3216.32 122
3216.45 121
3216.58 117
3216.71 111
3216.84 104
3216.97 96
3217.10 89
3217.23 82
3217.36 76
3217.49 71
3217.62 66
3217.75 63
3217.88 60
3218.01 58
3218.14 58
3218.27 58
3218.40 60
3218.53 61
3218.66 62
3218.79 62
3218.92 59
3219.05 56
3219.18 51
3219.31 45
3219.44 40
3219.57 36
3219.70 33
3219.83 32
3219.96 31
3220.09 30
3220.22 30
3220.35 30
3220.48 30
3220.61 31
3220.74 33
3220.87 37
3221.00 42
3221.13 47
3221.26 52
3221.39 55
3221.52 56
3221.65 52
3221.78 47
3221.91 39
3222.04 32
3222.17 26
3222.30 23
3222.43 24
3222.56 27
3222.69 33
3222.82 40
3222.95 47
3223.08 52
3223.21 57
3223.35 60
3223.48 62
3223.61 64
3223.74 67
3223.87 70
3224.00 73
3224.13 74
3224.26 73
3224.39 70
3224.52 65
3224.65 59
3224.78 53
3224.91 50
3225.04 49
3225.17 51
3225.30 56
3225.43 62
3225.56 68
3225.69 72
3225.82 73
3225.95 69
3226.08 63
3226.21 53
3226.34 44
3226.47 36
3226.60 32
3226.73 32
3226.86 35
3226.99 42
3227.12 51
3227.25 62
3227.38 73
3227.51 84
3227.64 95
3227.77 107
3227.90 119
3228.03 129
3228.16 137
3228.29 143
3228.42 145
3228.55 143
3228.68 139
3228.81 132
3228.94 124
3229.07 115
3229.20 106
3229.34 97
3229.47 89
3229.60 82
3229.73 78
3229.86 76
3229.99 76
3230.12 79
3230.25 84
3230.38 89
3230.51 94
3230.64 98
3230.77 100
3230.90 100
3231.03 99
3231.16 95
3231.29 91
3231.42 86
3231.55 81
3231.68 74
3231.81 67
3231.94 59
3232.07 49
3232.20 39
3232.33 28
3232.46 18
3232.59 9
3232.72 1
3232.85 0
3232.98 0
3233.11 0
3233.24 0
3233.38 0
3233.51 0
3233.64 0
3233.77 0
3233.90 1
3234.03 9
3234.16 19
3234.29 28
3234.42 36
3234.55 42
3234.68 45
3234.81 47
3234.94 47
3235.07 47
3235.20 46
3235.33 45
3235.46 45
3235.59 45
3235.72 44
3235.85 44
3235.98 43
3236.11 41
3236.24 40
3236.37 40
3236.50 40
3236.63 40
3236.77 42
3236.90 44
3237.03 47
3237.16 51
3237.29 56
3237.42 62
3237.55 68
3237.68 74
3237.81 79
3237.94 82
3238.07 82
3238.20 80
3238.33 76
3238.46 70
3238.59 64
3238.72 60
3238.85 56
3238.98 54
3239.11 53
3239.24 52
3239.37 49
3239.50 45
3239.64 40
3239.77 33
3239.90 26
3240.03 20
3240.16 14
3240.29 9
3240.42 6
3240.55 2
3240.68 0
3240.81 0
3240.94 0
3241.07 0
3241.20 0
3241.33 0
3241.46 0
3241.59 0
3241.72 3
3241.85 10
3241.98 18
3242.12 25
3242.25 32
3242.38 38
3242.51 42
3242.64 45
3242.77 47
3242.90 47
3243.03 47
3243.16 49
3243.29 52
3243.42 57
3243.55 64
3243.68 73
3243.81 83
3243.94 92
3244.07 100
3244.20 108
3244.33 114
3244.47 118
3244.60 122
3244.73 124
3244.86 124
3244.99 122
3245.12 118
3245.25 113
3245.38 107
3245.51 101
3245.64 95
3245.77 91
3245.90 87
3246.03 83
3246.16 78
3246.29 74
3246.42 68
3246.55 62
3246.69 57
3246.82 52
3246.95 49
3247.08 50
3247.21 54
3247.34 61
3247.47 71
3247.60 84
3247.73 97
3247.86 110
3247.99 122
3248.12 132
3248.25 143
3248.38 153
3248.51 164
3248.65 176
3248.78 191
3248.91 206
3249.04 224
3249.17 244
3249.30 267
3249.43 291
3249.56 318
3249.69 346
3249.82 376
3249.95 405
3250.08 432
3250.21 458
3250.34 480
3250.47 501
3250.61 519
3250.74 534
3250.87 547
3251.00 557
3251.13 564
3251.26 568
3251.39 569
3251.52 568
3251.65 565
3251.78 561
3251.91 558
3252.04 556
3252.17 556
3252.31 558
3252.44 562
3252.57 568
3252.70 574
3252.83 579
3252.96 582
3253.09 581
3253.22 577
3253.35 568
3253.48 554
3253.61 538
3253.74 520
3253.87 502
3254.00 486
3254.14 472
3254.27 461
3254.40 451
3254.53 441
3254.66 430
3254.79 419
3254.92 406
3255.05 393
3255.18 380
3255.31 367
3255.44 356
3255.57 345
3255.71 335
3255.84 326
3255.97 316
3256.10 307
3256.23 298
3256.36 288
3256.49 280
3256.62 271
3256.75 262
3256.88 254
3257.01 247
3257.14 239
3257.28 232
3257.41 225
3257.54 218
3257.67 211
3257.80 205
3257.93 199
3258.06 195
3258.19 192
3258.32 191
3258.45 192
3258.58 194
3258.71 198
3258.85 202
3258.98 205
3259.11 207
3259.24 207
3259.37 204
3259.50 199
3259.63 192
3259.76 184
3259.89 175
3260.02 166
3260.15 159
3260.29 153
3260.42 149
3260.55 146
3260.68 145
3260.81 145
3260.94 146
3261.07 148
3261.20 149
3261.33 151
3261.46 151
3261.59 150
3261.73 148
3261.86 144
3261.99 139
3262.12 135
3262.25 132
3262.38 131
3262.51 132
3262.64 136
3262.77 142
3262.90 149
3263.03 156
3263.17 162
3263.30 167
3263.43 171
3263.56 172
3263.69 173
3263.82 173
3263.95 174
3264.08 175
3264.21 177
3264.34 181
3264.48 185
3264.61 191
3264.74 197
3264.87 204
3265.00 212
3265.13 221
3265.26 231
3265.39 241
3265.52 253
3265.65 264
3265.79 274
3265.92 281
3266.05 287
3266.18 292
3266.31 296
3266.44 301
3266.57 308
3266.70 320
3266.83 338
3266.96 362
3267.10 390
3267.23 424
3267.36 461
3267.49 501
3267.62 543
3267.75 586
3267.88 627
3268.01 666
3268.14 700
3268.28 727
3268.41 747
3268.54 759
3268.67 764
3268.80 763
3268.93 760
3269.06 757
3269.19 757
3269.32 762
3269.45 774
3269.59 789
3269.72 808
3269.85 826
3269.98 841
3270.11 850
3270.24 852
3270.37 849
3270.50 843
3270.63 836
3270.77 831
3270.90 829
3271.03 829
3271.16 829
3271.29 826
3271.42 817
3271.55 803
3271.68 781
3271.81 754
3271.95 722
3272.08 687
3272.21 651
3272.34 615
3272.47 581
3272.60 549
3272.73 520
3272.86 496
3273.00 475
3273.13 458
3273.26 444
3273.39 434
3273.52 425
3273.65 418
3273.78 410
3273.91 401
3274.04 390
3274.18 377
3274.31 362
3274.44 346
3274.57 330
3274.70 315
3274.83 302
3274.96 291
3275.09 282
3275.23 274
3275.36 266
3275.49 258
3275.62 247
3275.75 236
3275.88 222
3276.01 208
3276.14 193
3276.27 178
3276.41 164
3276.54 152
3276.67 141
3276.80 134
3276.93 130
3277.06 130
3277.19 132
3277.32 137
3277.46 142
3277.59 148
3277.72 154
3277.85 159
3277.98 163
3278.11 167
3278.24 170
3278.37 171
3278.51 172
3278.64 170
3278.77 166
3278.90 160
3279.03 151
3279.16 141
3279.29 131
3279.43 120
3279.56 111
3279.69 104
3279.82 98
3279.95 95
3280.08 93
3280.21 93
3280.34 94
3280.48 96
3280.61 100
3280.74 106
3280.87 112
3281.00 118
3281.13 122
3281.26 123
3281.39 121
3281.53 117
3281.66 110
3281.79 103
3281.92 97
3282.05 94
3282.18 93
3282.31 93
3282.45 94
3282.58 95
3282.71 96
3282.84 95
3282.97 92
3283.10 89
3283.23 85
3283.36 80
3283.50 76
3283.63 72
3283.76 70
3283.89 69
3284.02 71
3284.15 74
3284.28 78
3284.42 82
3284.55 86
3284.68 88
3284.81 90
3284.94 90
3285.07 91
3285.20 91
3285.34 92
3285.47 93
3285.60 94
3285.73 94
3285.86 94
3285.99 93
3286.12 90
3286.26 87
3286.39 83
3286.52 80
3286.65 77
3286.78 75
3286.91 75
3287.04 77
3287.18 80
3287.31 86
3287.44 94
3287.57 102
3287.70 112
3287.83 122
3287.96 130
3288.10 137
3288.23 140
3288.36 141
3288.49 138
3288.62 132
3288.75 123
3288.88 111
3289.02 99
3289.15 85
3289.28 72
3289.41 62
3289.54 55
3289.67 51
3289.80 52
3289.94 55
3290.07 60
3290.20 66
3290.33 72
3290.46 76
3290.59 80
3290.73 82
3290.86 85
3290.99 87
3291.12 88
3291.25 89
3291.38 89
3291.51 88
3291.65 86
3291.78 84
3291.91 81
3292.04 78
3292.17 74
3292.30 72
3292.44 70
3292.57 69
3292.70 69
3292.83 69
3292.96 69
3293.09 67
3293.22 64
3293.36 58
3293.49 51
3293.62 42
3293.75 33
3293.88 26
3294.01 21
3294.15 19
3294.28 19
3294.41 22
3294.54 26
3294.67 30
3294.80 34
3294.94 36
3295.07 37
3295.20 37
3295.33 35
3295.46 31
3295.59 26
3295.72 18
3295.86 10
3295.99 2
3296.12 0
3296.25 0
3296.38 0
3296.51 0
3296.65 0
3296.78 0
3296.91 2
3297.04 3
3297.17 2
3297.30 2
3297.44 2
3297.57 4
3297.70 9
3297.83 15
3297.96 23
3298.09 30
3298.23 37
3298.36 44
3298.49 50
3298.62 57
3298.75 65
3298.88 75
3299.02 85
3299.15 96
3299.28 106
3299.41 115
3299.54 121
3299.67 126
3299.81 128
3299.94 129
3300.07 129
3300.20 128
3300.33 128
3300.46 128
3300.60 127
3300.73 125
3300.86 124
3300.99 122
3301.12 120
3301.25 118
3301.39 118
3301.52 119
3301.65 122
3301.78 126
3301.91 131
3302.05 136
3302.18 139
3302.31 142
3302.44 141
3302.57 139
3302.70 135
3302.84 130
3302.97 125
3303.10 120
3303.23 117
3303.36 116
3303.49 116
3303.63 118
3303.76 120
3303.89 121
3304.02 122
3304.15 121
3304.29 119
3304.42 115
3304.55 111
3304.68 107
3304.81 101
3304.94 96
3305.08 90
3305.21 83
3305.34 76
3305.47 69
3305.60 64
3305.73 62
3305.87 64
3306.00 70
3306.13 81
3306.26 94
3306.39 109
3306.53 122
3306.66 132
3306.79 139
3306.92 141
3307.05 139
3307.19 134
3307.32 127
3307.45 121
3307.58 115
3307.71 110
3307.84 106
3307.98 103
3308.11 100
3308.24 98
3308.37 95
3308.50 91
3308.64 85
3308.77 79
3308.90 73
3309.03 66
3309.16 61
3309.29 57
3309.43 55
3309.56 54
3309.69 53
3309.82 52
3309.95 49
3310.09 45
3310.22 39
3310.35 32
3310.48 26
3310.61 22
3310.75 19
3310.88 20
3311.01 23
3311.14 27
3311.27 33
3311.41 39
3311.54 45
3311.67 51
3311.80 56
3311.93 62
3312.06 66
3312.20 69
3312.33 71
3312.46 70
3312.59 67
3312.72 64
3312.86 61
3312.99 58
3313.12 57
3313.25 58
3313.38 62
3313.52 66
3313.65 72
3313.78 78
3313.91 83
3314.04 87
3314.18 92
3314.31 96
3314.44 99
3314.57 103
3314.70 106
3314.84 109
3314.97 111
3315.10 112
3315.23 113
3315.36 112
3315.50 110
3315.63 104
3315.76 95
3315.89 84
3316.02 71
3316.16 58
3316.29 45
3316.42 35
3316.55 27
3316.68 22
3316.82 19
3316.95 19
3317.08 21
3317.21 24
3317.34 28
3317.48 33
3317.61 37
3317.74 42
3317.87 44
3318.00 46
3318.14 45
3318.27 42
3318.40 38
3318.53 32
3318.67 27
3318.80 21
3318.93 17
3319.06 15
3319.19 15
3319.33 17
3319.46 20
3319.59 25
3319.72 30
3319.85 36
3319.99 40
3320.12 44
3320.25 46
3320.38 47
3320.51 45
3320.65 43
3320.78 41
3320.91 39
3321.04 38
3321.18 39
3321.31 42
3321.44 45
3321.57 47
3321.70 48
3321.84 47
3321.97 42
3322.10 36
3322.23 28
3322.36 21
3322.50 15
3322.63 12
3322.76 13
3322.89 16
3323.02 22
3323.16 29
3323.29 36
3323.42 42
3323.55 46
3323.69 47
3323.82 47
3323.95 44
3324.08 39
3324.21 32
3324.35 24
3324.48 17
3324.61 11
3324.74 7
3324.88 7
3325.01 10
3325.14 17
3325.27 27
3325.40 39
3325.54 52
3325.67 65
3325.80 77
3325.93 87
3326.07 95
3326.20 102
3326.33 107
3326.46 110
3326.59 113
3326.73 114
3326.86 114
3326.99 114
3327.12 112
3327.26 109
3327.39 107
3327.52 105
3327.65 106
3327.78 109
3327.92 116
3328.05 125
3328.18 135
3328.31 146
3328.45 156
3328.58 164
3328.71 170
3328.84 173
3328.97 173
3329.11 172
3329.24 170
3329.37 166
3329.50 162
3329.64 157
3329.77 151
3329.90 144
3330.03 137
3330.17 130
3330.30 124
3330.43 120
3330.56 119
3330.69 120
3330.83 124
3330.96 129
3331.09 136
3331.22 141
3331.36 145
3331.49 146
3331.62 144
3331.75 141
3331.89 137
3332.02 134
3332.15 131
3332.28 130
3332.41 130
3332.55 129
3332.68 127
3332.81 124
3332.94 120
3333.08 116
3333.21 112
3333.34 111
3333.47 112
3333.61 115
3333.74 118
3333.87 121
3334.00 122
3334.14 121
3334.27 118
3334.40 113
3334.53 108
3334.66 102
3334.80 97
3334.93 94
3335.06 91
3335.19 90
3335.33 89
3335.46 89
3335.59 88
3335.72 85
3335.86 82
3335.99 78
3336.12 73
3336.25 68
3336.39 63
3336.52 61
3336.65 60
3336.78 62
3336.92 66
3337.05 72
3337.18 80
3337.31 88
3337.45 97
3337.58 104
3337.71 110
3337.84 115
3337.98 117
3338.11 116
3338.24 114
3338.37 110
3338.51 104
3338.64 98
3338.77 90
3338.90 82
3339.04 73
3339.17 64
3339.30 57
3339.43 51
3339.57 46
3339.70 44
3339.83 44
3339.96 45
3340.10 46
3340.23 46
3340.36 45
3340.49 42
3340.63 38
3340.76 32
3340.89 25
3341.02 19
3341.16 12
3341.29 6
3341.42 1
3341.55 0
3341.69 0
3341.82 2
3341.95 9
3342.08 20
3342.22 32
3342.35 45
3342.48 56
3342.61 65
3342.75 70
3342.88 72
3343.01 72
3343.14 70
3343.28 68
3343.41 67
3343.54 67
3343.67 67
3343.81 67
3343.94 68
3344.07 69
3344.20 70
3344.34 71
3344.47 72
3344.60 74
3344.73 74
3344.87 74
3345.00 72
3345.13 67
3345.26 60
3345.40 50
3345.53 38
3345.66 27
3345.79 16
3345.93 8
3346.06 2
3346.19 0
3346.33 0
3346.46 0
3346.59 0
3346.72 0
3346.86 0
3346.99 0
3347.12 0
3347.25 0
3347.39 0
3347.52 5
3347.65 11
3347.78 19
3347.92 27
3348.05 35
3348.18 42
3348.31 48
3348.45 53
3348.58 55
3348.71 55
3348.85 53
3348.98 50
3349.11 46
3349.24 42
3349.38 39
3349.51 37
3349.64 36
3349.77 36
3349.91 36
3350.04 36
3350.17 36
3350.31 36
3350.44 35
3350.57 33
3350.70 31
3350.84 28
3350.97 26
3351.10 24
3351.23 22
3351.37 21
3351.50 19
3351.63 18
3351.76 17
3351.90 15
3352.03 14
3352.16 14
3352.30 14
3352.43 14
3352.56 15
3352.69 16
3352.83 17
3352.96 18
3353.09 20
3353.23 24
3353.36 30
3353.49 38
3353.62 47
3353.76 56
3353.89 65
3354.02 73
3354.15 79
3354.29 83
3354.42 85
3354.55 84
3354.69 82
3354.82 78
3354.95 73
3355.08 69
3355.22 65
3355.35 64
3355.48 66
3355.62 72
3355.75 80
3355.88 90
3356.01 99
3356.15 107
3356.28 111
3356.41 110
3356.54 105
3356.68 97
3356.81 87
3356.94 78
3357.08 69
3357.21 63
3357.34 60
3357.47 59
3357.61 60
3357.74 61
3357.87 64
3358.01 66
3358.14 67
3358.27 67
3358.40 66
3358.54 63
3358.67 59
3358.80 55
3358.94 51
3359.07 47
3359.20 44
3359.33 42
3359.47 40
3359.60 37
3359.73 35
3359.87 34
3360.00 34
3360.13 36
3360.26 38
3360.40 42
3360.53 46
3360.66 50
3360.80 53
3360.93 56
3361.06 59
3361.20 60
3361.33 60
3361.46 59
3361.59 56
3361.73 50
3361.86 43
3361.99 34
3362.13 25
3362.26 18
3362.39 14
3362.52 15
3362.66 20
3362.79 28
3362.92 39
3363.06 50
3363.19 58
3363.32 63
3363.46 64
3363.59 61
3363.72 55
3363.85 48
3363.99 41
3364.12 34
3364.25 29
3364.39 25
3364.52 21
3364.65 16
3364.78 10
3364.92 3
3365.05 0
3365.18 0
3365.32 0
3365.45 0
3365.58 0
3365.72 0
3365.85 0
3365.98 0
3366.11 10
3366.25 18
3366.38 25
3366.51 30
3366.65 33
3366.78 34
3366.91 33
3367.05 31
3367.18 27
3367.31 24
3367.45 20
3367.58 17
3367.71 15
3367.84 13
3367.98 10
3368.11 8
3368.24 4
3368.38 1
3368.51 0
3368.64 0
3368.78 0
3368.91 0
3369.04 0
3369.17 0
3369.31 2
3369.44 7
3369.57 13
3369.71 21
3369.84 29
3369.97 38
3370.11 47
3370.24 57
3370.37 66
3370.51 73
3370.64 80
3370.77 84
3370.91 85
3371.04 84
3371.17 81
3371.30 76
3371.44 70
3371.57 64
3371.70 60
3371.84 58
3371.97 58
3372.10 60
3372.24 64
3372.37 69
3372.50 74
3372.64 79
3372.77 84
3372.90 88
3373.04 91
3373.17 93
3373.30 93
3373.43 92
3373.57 90
3373.70 87
3373.83 85
3373.97 85
3374.10 87
3374.23 92
3374.37 98
3374.50 106
3374.63 115
3374.77 122
3374.90 127
3375.03 129
3375.17 129
3375.30 126
3375.43 122
3375.57 118
3375.70 116
3375.83 115
3375.97 117
3376.10 120
3376.23 126
3376.36 132
3376.50 137
3376.63 140
3376.76 140
3376.90 136
3377.03 129
3377.16 118
3377.30 104
3377.43 90
3377.56 78
3377.70 68
3377.83 62
3377.96 60
3378.10 60
3378.23 62
3378.36 64
3378.50 65
3378.63 64
3378.76 61
3378.90 57
3379.03 52
3379.16 47
3379.30 42
3379.43 39
3379.56 36
3379.70 36
3379.83 36
3379.96 39
3380.10 43
3380.23 49
3380.36 56
3380.50 63
3380.63 70
3380.76 77
3380.90 83
3381.03 88
3381.16 91
3381.30 94
3381.43 96
3381.56 100
3381.70 103
3381.83 107
3381.96 111
3382.10 115
3382.23 116
3382.36 115
3382.50 112
3382.63 107
3382.76 100
3382.90 95
3383.03 91
3383.16 89
3383.30 90
3383.43 93
3383.56 96
3383.70 98
3383.83 98
3383.96 96
3384.10 93
3384.23 89
3384.36 85
3384.50 83
3384.63 81
3384.76 81
3384.90 82
3385.03 83
3385.16 83
3385.30 83
3385.43 81
3385.56 77
3385.70 72
3385.83 66
3385.96 61
3386.10 56
3386.23 53
3386.36 53
3386.50 56
3386.63 60
3386.76 64
3386.90 68
3387.03 71
3387.16 71
3387.30 69
3387.43 66
3387.56 62
3387.70 59
3387.83 57
3387.96 55
3388.10 54
3388.23 52
3388.36 49
3388.50 45
3388.63 42
3388.76 41
3388.90 43
3389.03 47
3389.17 54
3389.30 62
3389.43 70
3389.57 75
3389.70 78
3389.83 77
3389.97 75
3390.10 73
3390.23 71
3390.37 70
3390.50 70
3390.63 70
3390.77 69
3390.90 65
3391.03 58
3391.17 49
3391.30 39
3391.43 30
3391.57 24
3391.70 21
3391.84 23
3391.97 28
3392.10 36
3392.24 45
3392.37 54
3392.50 60
3392.64 63
3392.77 63
3392.90 60
3393.04 54
3393.17 48
3393.30 43
3393.44 39
3393.57 36
3393.70 34
3393.84 32
3393.97 30
3394.11 27
3394.24 23
3394.37 20
3394.51 17
3394.64 16
3394.77 17
3394.91 19
3395.04 23
3395.17 29
3395.31 35
3395.44 43
3395.57 50
3395.71 58
3395.84 66
3395.98 74
3396.11 82
3396.24 90
3396.38 96
3396.51 101
3396.64 105
3396.78 106
3396.91 105
3397.04 103
3397.18 100
3397.31 97
3397.45 94
3397.58 92
3397.71 89
3397.85 86
3397.98 81
3398.11 76
3398.25 70
3398.38 65
3398.51 61
3398.65 59
3398.78 60
3398.92 63
3399.05 67
3399.18 71
3399.32 74
3399.45 76
3399.58 77
3399.72 77
3399.85 79
3399.98 82
3400.12 88
3400.25 95
3400.39 104
3400.52 113
3400.65 122
3400.79 130
3400.92 138
3401.05 145
3401.19 151
3401.32 156
3401.46 161
3401.59 164
3401.72 165
3401.86 164
3401.99 161
3402.12 156
3402.26 149
3402.39 140
3402.53 130
3402.66 118
3402.79 106
3402.93 94
3403.06 82
3403.19 73
3403.33 66
3403.46 62
3403.60 61
3403.73 62
3403.86 66
3404.00 72
3404.13 81
3404.26 94
3404.40 111
3404.53 133
3404.67 159
3404.80 187
3404.93 216
3405.07 244
3405.20 269
3405.33 290
3405.47 308
3405.60 321
3405.74 333
3405.87 344
3406.00 354
3406.14 365
3406.27 375
3406.40 383
3406.54 388
3406.67 389
3406.81 385
3406.94 376
3407.07 364
3407.21 350
3407.34 335
3407.47 322
3407.61 310
3407.74 300
3407.88 292
3408.01 286
3408.14 281
3408.28 276
3408.41 271
3408.55 266
3408.68 260
3408.81 252
3408.95 242
3409.08 230
3409.21 216
3409.35 199
3409.48 181
3409.62 162
3409.75 143
3409.88 125
3410.02 110
3410.15 96
3410.29 86
3410.42 79
3410.55 74
3410.69 70
3410.82 66
3410.96 63
3411.09 59
3411.22 56
3411.36 52
3411.49 50
3411.62 48
3411.76 48
3411.89 50
3412.03 53
3412.16 57
3412.29 63
3412.43 68
3412.56 73
3412.70 78
3412.83 81
3412.96 83
3413.10 84
3413.23 84
3413.37 84
3413.50 85
3413.63 88
3413.77 93
3413.90 100
3414.04 109
3414.17 119
3414.30 128
3414.44 136
3414.57 141
3414.71 142
3414.84 138
3414.97 132
3415.11 122
3415.24 110
3415.38 99
3415.51 89
3415.64 82
3415.78 80
3415.91 83
3416.05 90
3416.18 100
3416.31 112
3416.45 123
3416.58 132
3416.72 136
3416.85 137
3416.98 134
3417.12 129
3417.25 122
3417.39 114
3417.52 105
3417.65 97
3417.79 87
3417.92 76
3418.06 65
3418.19 53
3418.32 43
3418.46 34
3418.59 28
3418.73 24
3418.86 22
3418.99 22
3419.13 23
3419.26 23
3419.40 22
3419.53 20
3419.66 16
3419.80 12
3419.93 6
3420.07 0
3420.20 0
3420.33 0
3420.47 0
3420.60 0
3420.74 0
3420.87 6
3421.00 14
3421.14 20
3421.27 24
3421.41 25
3421.54 23
3421.68 19
3421.81 15
3421.94 12
3422.08 12
3422.21 14
3422.35 18
3422.48 23
3422.61 29
3422.75 35
3422.88 40
3423.02 44
3423.15 47
3423.28 49
3423.42 48
3423.55 45
3423.69 40
3423.82 32
3423.96 23
3424.09 14
3424.22 6
3424.36 2
3424.49 1
3424.63 3
3424.76 7
3424.89 12
3425.03 16
3425.16 19
3425.30 18
3425.43 15
3425.57 9
3425.70 2
3425.83 0
3425.97 0
3426.10 0
3426.24 0
3426.37 0
3426.50 0
3426.64 0
3426.77 3
3426.91 13
3427.04 23
3427.18 32
3427.31 38
3427.44 42
3427.58 44
3427.71 45
3427.85 44
3427.98 43
3428.12 41
3428.25 39
3428.38 38
3428.52 36
3428.65 36
3428.79 36
3428.92 38
3429.06 42
3429.19 46
3429.32 51
3429.46 55
3429.59 57
3429.73 57
3429.86 56
3430.00 54
3430.13 51
3430.26 48
3430.40 47
3430.53 47
3430.67 50
3430.80 54
3430.94 59
3431.07 66
3431.20 75
3431.34 86
3431.47 98
3431.61 111
3431.74 125
3431.88 141
3432.01 157
3432.14 173
3432.28 189
3432.41 204
3432.55 219
3432.68 232
3432.82 244
3432.95 255
3433.08 265
3433.22 271
3433.35 276
3433.49 277
3433.62 275
3433.76 270
3433.89 264
3434.02 259
3434.16 254
3434.29 251
3434.43 251
3434.56 252
3434.70 252
3434.83 252
3434.96 249
3435.10 244
3435.23 236
3435.37 228
3435.50 220
3435.64 214
3435.77 211
3435.91 210
3436.04 210
3436.17 211
3436.31 209
3436.44 203
3436.58 193
3436.71 179
3436.85 163
3436.98 146
3437.12 130
3437.25 117
3437.38 110
3437.52 107
3437.65 110
3437.79 116
3437.92 126
3438.06 136
3438.19 146
3438.32 155
3438.46 161
3438.59 166
3438.73 168
3438.86 169
3439.00 169
3439.13 167
3439.27 164
3439.40 160
3439.53 155
3439.67 149
3439.80 145
3439.94 142
3440.07 143
3440.21 147
3440.34 154
3440.48 163
3440.61 173
3440.75 181
3440.88 187
3441.01 190
3441.15 191
3441.28 191
3441.42 191
3441.55 193
3441.69 199
3441.82 207
3441.96 217
3442.09 229
3442.22 240
3442.36 250
3442.49 257
3442.63 260
3442.76 259
3442.90 255
3443.03 247
3443.17 238
3443.30 228
3443.44 218
3443.57 209
3443.70 201
3443.84 194
3443.97 187
3444.11 179
3444.24 171
3444.38 161
3444.51 151
3444.65 140
3444.78 130
3444.92 120
3445.05 111
3445.18 103
3445.32 96
3445.45 89
3445.59 83
3445.72 78
3445.86 75
3445.99 72
3446.13 70
3446.26 70
3446.40 70
3446.53 69
3446.66 69
3446.80 69
3446.93 68
3447.07 67
3447.20 66
3447.34 65
3447.47 65
3447.61 64
3447.74 63
3447.88 61
3448.01 58
3448.15 55
3448.28 53
3448.41 52
3448.55 53
3448.68 56
3448.82 62
3448.95 69
3449.09 75
3449.22 81
3449.36 85
3449.49 86
3449.63 85
3449.76 82
3449.90 80
3450.03 78
3450.17 78
3450.30 79
3450.43 80
3450.57 81
3450.70 80
3450.84 78
3450.97 76
3451.11 75
3451.24 75
3451.38 77
3451.51 82
3451.65 89
3451.78 96
3451.92 101
3452.05 104
3452.19 103
3452.32 99
3452.45 93
3452.59 84
3452.72 74
3452.86 65
3452.99 57
3453.13 50
3453.26 44
3453.40 38
3453.53 33
3453.67 27
3453.80 21
3453.94 16
3454.07 10
3454.21 6
3454.34 2
3454.48 0
3454.61 0
3454.75 0
3454.88 0
3455.01 0
3455.15 0
3455.28 0
3455.42 0
3455.55 0
3455.69 7
3455.82 15
3455.96 24
3456.09 34
3456.23 44
3456.36 54
3456.50 64
3456.63 72
3456.77 79
3456.90 84
3457.04 86
3457.17 86
3457.31 85
3457.44 82
3457.58 79
3457.71 75
3457.85 72
3457.98 68
3458.11 63
3458.25 57
3458.38 49
3458.52 40
3458.65 32
3458.79 25
3458.92 20
3459.06 19
3459.19 21
3459.33 25
3459.46 31
3459.60 37
3459.73 42
3459.87 45
3460.00 46
3460.14 45
3460.27 42
3460.41 39
3460.54 35
3460.68 32
3460.81 30
3460.95 29
3461.08 28
3461.22 27
3461.35 25
3461.49 23
3461.62 20
3461.76 17
3461.89 15
3462.03 13
3462.16 12
3462.30 11
3462.43 12
3462.57 12
3462.70 13
3462.84 15
3462.97 16
3463.10 18
3463.24 21
3463.37 25
3463.51 29
3463.64 35
3463.78 40
3463.91 45
3464.05 50
3464.18 54
3464.32 58
3464.45 61
3464.59 65
3464.72 70
3464.86 75
3464.99 82
3465.13 89
3465.26 96
3465.40 102
3465.53 106
3465.67 107
3465.80 104
3465.94 99
3466.07 92
3466.21 84
3466.34 76
3466.48 69
3466.61 64
3466.75 59
3466.88 56
3467.02 53
3467.15 52
3467.29 51
3467.42 52
3467.56 53
3467.69 56
3467.83 59
3467.96 63
3468.10 68
3468.23 72
3468.37 76
3468.50 80
3468.64 83
3468.77 85
3468.91 86
3469.04 85
3469.18 82
3469.31 77
3469.45 70
3469.58 63
3469.72 57
3469.85 53
3469.99 53
3470.12 55
3470.26 61
3470.39 67
3470.53 72
3470.66 76
3470.80 77
3470.93 75
3471.07 71
3471.20 66
3471.34 61
3471.47 58
3471.61 56
3471.74 56
3471.88 57
3472.02 57
3472.15 56
3472.29 53
3472.42 49
3472.56 44
3472.69 38
3472.83 32
3472.96 28
3473.10 25
3473.23 24
3473.37 25
3473.50 26
3473.64 29
3473.77 32
3473.91 35
3474.04 39
3474.18 43
3474.31 48
3474.45 53
3474.58 59
3474.72 64
3474.85 69
3474.99 74
3475.12 79
3475.26 83
3475.39 87
3475.53 90
3475.66 93
3475.80 94
3475.93 95
3476.07 95
3476.20 93
3476.34 91
3476.47 89
3476.61 87
3476.74 87
3476.88 86
3477.02 86
3477.15 85
3477.29 82
3477.42 78
3477.56 72
3477.69 65
3477.83 57
3477.96 48
3478.10 41
3478.23 33
3478.37 27
3478.50 22
3478.64 19
3478.77 18
3478.91 19
3479.04 22
3479.18 27
3479.31 34
3479.45 41
3479.58 48
3479.72 54
3479.85 59
3479.99 62
3480.13 65
3480.26 68
3480.40 70
3480.53 73
3480.67 74
3480.80 75
3480.94 73
3481.07 70
3481.21 65
3481.34 60
3481.48 57
3481.61 55
3481.75 56
3481.88 60
3482.02 66
3482.15 72
3482.29 78
3482.42 81
3482.56 83
3482.70 81
3482.83 77
3482.97 71
3483.10 64
3483.24 57
3483.37 52
3483.51 49
3483.64 47
3483.78 46
3483.91 47
3484.05 48
3484.18 49
3484.32 50
3484.45 50
3484.59 50
3484.73 51
3484.86 51
3485.00 52
3485.13 52
3485.27 52
3485.40 51
3485.54 49
3485.67 44
3485.81 38
3485.94 30
3486.08 21
3486.21 11
3486.35 3
3486.48 0
3486.62 0
3486.76 0
3486.89 0
3487.03 0
3487.16 5
3487.30 11
3487.43 16
3487.57 19
3487.70 20
3487.84 19
3487.97 16
3488.11 13
3488.24 10
3488.38 9
3488.52 8
3488.65 10
3488.79 12
3488.92 14
3489.06 17
3489.19 18
3489.33 19
3489.46 19
3489.60 18
3489.73 17
3489.87 16
3490.01 16
3490.14 17
3490.28 20
3490.41 25
3490.55 32
3490.68 41
3490.82 51
3490.95 61
3491.09 70
3491.22 77
3491.36 80
3491.50 81
3491.63 79
3491.77 76
3491.90 72
3492.04 69
3492.17 67
3492.31 66
3492.44 66
3492.58 66
3492.71 66
3492.85 65
3492.99 64
3493.12 63
3493.26 63
3493.39 63
3493.53 65
3493.66 66
3493.80 69
3493.93 70
3494.07 72
3494.21 74
3494.34 75
3494.48 77
3494.61 79
3494.75 80
3494.88 81
3495.02 79
3495.15 75
3495.29 69
3495.42 61
3495.56 51
3495.70 42
3495.83 34
3495.97 28
3496.10 24
3496.24 21
3496.37 19
3496.51 18
3496.64 16
3496.78 15
3496.92 12
3497.05 9
3497.19 5
3497.32 0
3497.46 0
3497.59 0
3497.73 0
3497.87 0
3498.00 0
3498.14 0
3498.27 0
3498.41 7
3498.54 18
3498.68 26
3498.81 32
3498.95 35
3499.09 35
3499.22 33
3499.36 30
3499.49 27
3499.63 25
3499.76 25
3499.90 25
3500.03 27
3500.17 28
3500.31 29
3500.44 30
3500.58 29
3500.71 27
3500.85 25
3500.98 23
3501.12 22
3501.26 22
3501.39 23
3501.53 26
3501.66 31
3501.80 37
3501.93 44
3502.07 50
3502.21 57
3502.34 62
3502.48 67
3502.61 71
3502.75 75
3502.88 77
3503.02 78
3503.16 78
3503.29 77
3503.43 75
3503.56 73
3503.70 72
3503.83 73
3503.97 77
3504.11 84
3504.24 92
3504.38 102
3504.51 111
3504.65 118
3504.78 123
3504.92 126
3505.06 126
3505.19 124
3505.33 121
3505.46 116
3505.60 111
3505.73 105
3505.87 98
3506.01 92
3506.14 85
3506.28 81
3506.41 78
3506.55 77
3506.68 79
3506.82 83
3506.96 87
3507.09 92
3507.23 94
3507.36 95
3507.50 92
3507.63 86
3507.77 79
3507.91 70
3508.04 61
3508.18 53
3508.31 46
3508.45 40
3508.59 36
3508.72 33
3508.86 31
3508.99 29
3509.13 29
3509.26 30
3509.40 32
3509.54 36
3509.67 41
3509.81 47
3509.94 51
3510.08 54
3510.21 55
3510.35 54
3510.49 53
3510.62 53
3510.76 54
3510.89 59
3511.03 67
3511.17 78
3511.30 89
3511.44 101
3511.57 111
3511.71 119
3511.85 125
3511.98 129
3512.12 134
3512.25 139
3512.39 145
3512.52 153
3512.66 161
3512.80 170
3512.93 179
3513.07 186
3513.20 191
3513.34 193
3513.48 191
3513.61 185
3513.75 176
3513.88 164
3514.02 150
3514.16 138
3514.29 126
3514.43 118
3514.56 112
3514.70 110
3514.83 111
3514.97 115
3515.11 122
3515.24 132
3515.38 145
3515.51 160
3515.65 178
3515.79 197
3515.92 216
3516.06 236
3516.19 255
3516.33 272
3516.47 289
3516.60 302
3516.74 313
3516.87 322
3517.01 327
3517.15 330
3517.28 330
3517.42 328
3517.55 324
3517.69 319
3517.83 315
3517.96 311
3518.10 310
3518.23 312
3518.37 316
3518.51 322
3518.64 328
3518.78 333
3518.91 335
3519.05 334
3519.19 329
3519.32 319
3519.46 307
3519.59 292
3519.73 276
3519.87 260
3520.00 245
3520.14 232
3520.27 221
3520.41 212
3520.55 205
3520.68 200
3520.82 195
3520.95 190
3521.09 186
3521.23 183
3521.36 180
3521.50 180
3521.63 180
3521.77 181
3521.91 181
3522.04 181
3522.18 178
3522.31 172
3522.45 166
3522.59 159
3522.72 153
3522.86 150
3522.99 151
3523.13 157
3523.27 167
3523.40 181
3523.54 197
3523.68 213
3523.81 228
3523.95 240
3524.08 248
3524.22 252
3524.36 252
3524.49 248
3524.63 241
3524.76 233
3524.90 226
3525.04 221
3525.17 218
3525.31 219
3525.44 222
3525.58 226
3525.72 230
3525.85 233
3525.99 235
3526.13 235
3526.26 235
3526.40 234
3526.53 233
3526.67 232
3526.81 229
3526.94 225
3527.08 219
3527.21 210
3527.35 199
3527.49 186
3527.62 174
3527.76 163
3527.90 154
3528.03 146
3528.17 139
3528.30 134
3528.44 129
3528.58 124
3528.71 120
3528.85 116
3528.98 113
3529.12 112
3529.26 113
3529.39 117
3529.53 123
3529.67 131
3529.80 138
3529.94 146
3530.07 152
3530.21 156
3530.35 157
3530.48 157
3530.62 156
3530.76 156
3530.89 158
3531.03 164
3531.16 173
3531.30 186
3531.44 202
3531.57 219
3531.71 236
3531.85 251
3531.98 264
3532.12 275
3532.25 283
3532.39 290
3532.53 294
3532.66 297
3532.80 297
3532.94 293
3533.07 285
3533.21 274
3533.34 259
3533.48 243
3533.62 228
3533.75 215
3533.89 204
3534.03 196
3534.16 190
3534.30 185
3534.43 179
3534.57 172
3534.71 163
3534.84 153
3534.98 142
3535.12 132
3535.25 122
3535.39 114
3535.53 108
3535.66 103
3535.80 99
3535.93 95
3536.07 93
3536.21 92
3536.34 92
3536.48 93
3536.62 97
3536.75 103
3536.89 112
3537.02 121
3537.16 131
3537.30 139
3537.43 144
3537.57 145
3537.71 141
3537.84 131
3537.98 118
3538.12 103
3538.25 87
3538.39 72
3538.52 60
3538.66 52
3538.80 46
3538.93 43
3539.07 42
3539.21 44
3539.34 47
3539.48 53
3539.62 61
3539.75 71
3539.89 84
3540.03 98
3540.16 114
3540.30 129
3540.43 144
3540.57 157
3540.71 169
3540.84 177
3540.98 181
3541.12 182
3541.25 179
3541.39 174
3541.53 167
3541.66 159
3541.80 150
3541.94 142
3542.07 134
3542.21 128
3542.34 122
3542.48 116
3542.62 111
3542.75 106
3542.89 101
3543.03 96
3543.16 91
3543.30 86
3543.44 82
3543.57 78
3543.71 76
3543.85 75
3543.98 76
3544.12 79
3544.25 83
3544.39 88
3544.53 93
3544.66 98
3544.80 101
3544.94 103
3545.07 103
3545.21 102
3545.35 102
3545.48 103
3545.62 105
3545.76 111
3545.89 118
3546.03 126
3546.17 134
3546.30 141
3546.44 147
3546.58 150
3546.71 151
3546.85 151
3546.99 149
3547.12 147
3547.26 143
3547.39 139
3547.53 133
3547.67 126
3547.80 117
3547.94 108
3548.08 99
3548.21 92
3548.35 87
3548.49 84
3548.62 84
3548.76 86
3548.90 88
3549.03 90
3549.17 91
3549.31 90
3549.44 88
3549.58 84
3549.72 81
3549.85 77
3549.99 73
3550.13 70
3550.26 66
3550.40 62
3550.54 57
3550.67 51
3550.81 44
3550.95 35
3551.08 25
3551.22 15
3551.36 6
3551.49 0
3551.63 0
3551.77 0
3551.90 0
3552.04 0
3552.18 0
3552.31 0
3552.45 4
3552.59 8
3552.72 11
3552.86 13
3553.00 13
3553.13 11
3553.27 7
3553.41 1
3553.54 0
3553.68 0
3553.82 0
3553.95 0
3554.09 0
3554.23 0
3554.36 10
3554.50 25
3554.64 40
3554.77 54
3554.91 65
3555.05 72
3555.18 78
3555.32 82
3555.46 86
3555.59 91
3555.73 95
3555.87 101
3556.00 106
3556.14 111
3556.28 115
3556.41 118
3556.55 122
3556.69 125
3556.82 127
3556.96 129
3557.10 130
3557.23 128
3557.37 124
3557.51 117
3557.64 107
3557.78 97
3557.92 87
3558.05 78
3558.19 73
3558.33 72
3558.46 76
3558.60 82
3558.74 90
3558.87 97
3559.01 103
3559.15 107
3559.28 108
3559.42 108
3559.56 107
3559.70 106
3559.83 105
3559.97 104
3560.11 103
3560.24 101
3560.38 98
3560.52 95
3560.65 92
3560.79 89
3560.93 86
3561.06 84
3561.20 83
3561.34 81
3561.47 79
3561.61 77
3561.75 73
3561.88 68
3562.02 61
3562.16 54
3562.29 47
3562.43 42
3562.57 38
3562.70 37
3562.84 38
3562.98 39
3563.12 41
3563.25 42
3563.39 40
3563.53 37
3563.66 31
3563.80 25
3563.94 18
3564.07 13
3564.21 9
3564.35 7
3564.48 7
3564.62 9
3564.76 10
3564.89 11
3565.03 10
3565.17 9
3565.31 6
3565.44 4
3565.58 1
3565.72 0
3565.85 0
3565.99 0
3566.13 0
3566.26 0
3566.40 0
3566.54 0
3566.67 0
3566.81 0
3566.95 2
3567.09 7
3567.22 12
3567.36 16
3567.50 20
3567.63 23
3567.77 25
3567.91 26
3568.04 26
3568.18 27
3568.32 30
3568.45 34
3568.59 40
3568.73 48
3568.87 58
3569.00 71
3569.14 84
3569.28 96
3569.41 107
3569.55 116
3569.69 123
3569.82 126
3569.96 127
3570.10 125
3570.24 122
3570.37 117
3570.51 112
3570.65 105
3570.78 99
3570.92 93
3571.06 87
3571.19 83
3571.33 80
3571.47 79
3571.61 81
3571.74 84
3571.88 89
3572.02 94
3572.15 101
3572.29 107
3572.43 113
3572.56 118
3572.70 121
3572.84 124
3572.98 124
3573.11 122
3573.25 120
3573.39 116
3573.52 112
3573.66 106
3573.80 101
3573.94 96
3574.07 90
3574.21 84
3574.35 77
3574.48 70
3574.62 64
3574.76 57
3574.89 50
3575.03 43
3575.17 38
3575.31 34
3575.44 32
3575.58 33
3575.72 35
3575.85 39
3575.99 44
3576.13 47
3576.27 50
3576.40 52
3576.54 52
3576.68 53
3576.81 53
3576.95 53
3577.09 55
3577.23 57
3577.36 62
3577.50 68
3577.64 76
3577.77 86
3577.91 99
3578.05 112
3578.19 126
3578.32 139
3578.46 150
3578.60 159
3578.73 165
3578.87 168
3579.01 168
3579.15 166
3579.28 161
3579.42 155
3579.56 147
3579.69 137
3579.83 126
3579.97 114
3580.11 102
3580.24 90
3580.38 80
3580.52 71
3580.65 65
3580.79 63
3580.93 63
3581.07 65
3581.20 69
3581.34 73
3581.48 78
3581.61 83
3581.75 88
3581.89 92
3582.03 98
3582.16 105
3582.30 113
3582.44 122
3582.58 133
3582.71 145
3582.85 157
3582.99 169
3583.12 181
3583.26 193
3583.40 203
3583.54 211
3583.67 219
3583.81 226
3583.95 231
3584.08 236
3584.22 241
3584.36 245
3584.50 249
3584.63 252
3584.77 256
3584.91 261
3585.05 269
3585.18 279
3585.32 293
3585.46 311
3585.59 333
3585.73 357
3585.87 383
3586.01 409
3586.14 433
3586.28 455
3586.42 473
3586.56 486
3586.69 494
3586.83 498
3586.97 497
3587.10 494
3587.24 489
3587.38 485
3587.52 481
3587.65 476
3587.79 471
3587.93 464
3588.07 455
3588.20 443
3588.34 431
3588.48 418
3588.62 407
3588.75 397
3588.89 389
3589.03 382
3589.16 375
3589.30 368
3589.44 359
3589.58 349
3589.71 337
3589.85 324
3589.99 311
3590.13 297
3590.26 283
3590.40 270
3590.54 256
3590.68 243
3590.81 231
3590.95 218
3591.09 205
3591.23 192
3591.36 179
3591.50 166
3591.64 153
3591.78 140
3591.91 128
3592.05 117
3592.19 107
3592.32 98
3592.46 91
3592.60 87
3592.74 85
3592.87 87
3593.01 90
3593.15 97
3593.29 104
3593.42 111
3593.56 118
3593.70 124
3593.84 128
3593.97 129
3594.11 129
3594.25 127
3594.39 124
3594.52 119
3594.66 113
3594.80 106
3594.94 98
3595.07 91
3595.21 83
3595.35 74
3595.49 65
3595.62 56
3595.76 48
3595.90 41
3596.04 39
3596.17 40
3596.31 46
3596.45 55
3596.59 68
3596.72 81
3596.86 94
3597.00 105
3597.14 115
3597.27 122
3597.41 127
3597.55 130
3597.69 130
3597.82 128
3597.96 123
3598.10 115
3598.24 106
3598.37 95
3598.51 85
3598.65 77
3598.79 72
3598.92 69
3599.06 69
3599.20 72
3599.34 76
3599.47 82
3599.61 88
3599.75 95
3599.89 104
3600.02 113
3600.16 122
3600.30 130
3600.44 138
3600.57 144
3600.71 148
3600.85 152
3600.99 154
3601.12 157
3601.26 159
3601.40 160
3601.54 162
3601.67 163
3601.81 164
3601.95 166
3602.09 169
3602.23 176
3602.36 185
3602.50 197
3602.64 210
3602.78 223
3602.91 233
3603.05 240
3603.19 243
3603.33 243
3603.46 242
3603.60 240
3603.74 239
3603.88 240
3604.01 242
3604.15 245
3604.29 248
3604.43 251
3604.56 254
3604.70 257
3604.84 260
3604.98 262
3605.12 263
3605.25 262
3605.39 259
3605.53 255
3605.67 249
3605.80 243
3605.94 236
3606.08 229
3606.22 221
3606.35 213
3606.49 203
3606.63 192
3606.77 181
3606.91 169
3607.04 157
3607.18 146
3607.32 137
3607.46 129
3607.59 122
3607.73 115
3607.87 109
3608.01 102
3608.14 96
3608.28 90
3608.42 85
3608.56 82
3608.70 81
3608.83 84
3608.97 88
3609.11 93
3609.25 99
3609.38 104
3609.52 109
3609.66 112
3609.80 114
3609.93 114
3610.07 114
3610.21 112
3610.35 111
3610.49 109
3610.62 109
3610.76 109
3610.90 110
3611.04 110
3611.17 110
3611.31 109
3611.45 107
3611.59 106
3611.73 105
3611.86 105
3612.00 106
3612.14 109
3612.28 112
3612.41 115
3612.55 118
3612.69 120
3612.83 122
3612.97 123
3613.10 125
3613.24 128
3613.38 132
3613.52 136
3613.66 141
3613.79 146
3613.93 151
3614.07 157
3614.21 162
3614.34 169
3614.48 176
3614.62 184
3614.76 191
3614.90 196
3615.03 198
3615.17 196
3615.31 189
3615.45 178
3615.58 165
3615.72 153
3615.86 142
3616.00 134
3616.14 129
3616.27 125
3616.41 122
3616.55 117
3616.69 110
3616.83 101
3616.96 90
3617.10 80
3617.24 73
3617.38 68
3617.52 67
3617.65 68
3617.79 72
3617.93 76
3618.07 79
3618.20 81
3618.34 81
3618.48 81
3618.62 80
3618.76 80
3618.89 79
3619.03 79
3619.17 78
3619.31 75
3619.45 71
3619.58 64
3619.72 56
3619.86 47
3620.00 37
3620.14 29
3620.27 23
3620.41 18
3620.55 16
3620.69 15
3620.83 15
3620.96 13
3621.10 11
3621.24 7
3621.38 3
3621.52 0
3621.65 0
3621.79 0
3621.93 0
3622.07 1
3622.21 3
3622.34 3
3622.48 2
3622.62 1
3622.76 0
3622.89 0
3623.03 0
3623.17 0
3623.31 2
3623.45 6
3623.58 11
3623.72 16
3623.86 20
3624.00 25
3624.14 31
3624.28 37
3624.41 43
3624.55 51
3624.69 60
3624.83 70
3624.97 81
3625.10 94
3625.24 106
3625.38 119
3625.52 129
3625.66 137
3625.79 140
3625.93 139
3626.07 133
3626.21 124
3626.35 114
3626.48 104
3626.62 95
3626.76 89
3626.90 86
3627.04 85
3627.17 86
3627.31 86
3627.45 85
3627.59 82
3627.73 76
3627.86 68
3628.00 59
3628.14 50
3628.28 42
3628.42 37
3628.56 34
3628.69 32
3628.83 31
3628.97 31
3629.11 29
3629.25 26
3629.38 21
3629.52 15
3629.66 7
3629.80 0
3629.94 0
3630.07 0
3630.21 0
3630.35 0
3630.49 0
3630.63 0
3630.77 0
3630.90 4
3631.04 8
3631.18 10
3631.32 12
3631.46 12
3631.59 13
3631.73 14
3631.87 16
3632.01 20
3632.15 26
3632.28 33
3632.42 42
3632.56 52
3632.70 61
3632.84 69
3632.98 75
3633.11 78
3633.25 77
3633.39 75
3633.53 71
3633.67 68
3633.80 66
3633.94 67
3634.08 70
3634.22 75
3634.36 81
3634.50 85
3634.63 88
3634.77 89
3634.91 88
3635.05 85
3635.19 82
3635.33 79
3635.46 78
3635.60 79
3635.74 81
3635.88 85
3636.02 89
3636.15 94
3636.29 98
3636.43 101
3636.57 104
3636.71 107
3636.85 111
3636.98 114
3637.12 117
3637.26 119
3637.40 120
3637.54 118
3637.68 115
3637.81 110
3637.95 105
3638.09 99
3638.23 95
3638.37 92
3638.51 92
3638.64 95
3638.78 99
3638.92 104
3639.06 110
3639.20 115
3639.34 119
3639.47 122
3639.61 125
3639.75 127
3639.89 127
3640.03 126
3640.17 123
3640.30 119
3640.44 112
3640.58 105
3640.72 98
3640.86 92
3641.00 88
3641.13 85
3641.27 85
3641.41 86
3641.55 89
3641.69 92
3641.83 96
3641.96 99
3642.10 101
3642.24 101
3642.38 99
3642.52 95
3642.66 90
3642.79 86
3642.93 84
3643.07 84
3643.21 86
3643.35 89
3643.49 92
3643.62 93
3643.76 93
3643.90 91
3644.04 89
3644.18 87
3644.32 86
3644.45 85
3644.59 85
3644.73 85
3644.87 83
3645.01 78
3645.15 72
3645.28 64
3645.42 56
3645.56 50
3645.70 46
3645.84 46
3645.98 50
3646.12 55
3646.25 62
3646.39 69
3646.53 74
3646.67 77
3646.81 79
3646.95 80
3647.08 80
3647.22 81
3647.36 82
3647.50 84
3647.64 86
3647.78 87
3647.92 88
3648.05 87
3648.19 85
3648.33 82
3648.47 79
3648.61 77
3648.75 76
3648.88 75
3649.02 75
3649.16 76
3649.30 77
3649.44 79
3649.58 81
3649.72 82
3649.85 82
3649.99 81
3650.13 79
3650.27 76
3650.41 72
3650.55 69
3650.69 67
3650.82 65
3650.96 65
3651.10 65
3651.24 67
3651.38 70
3651.52 74
3651.66 78
3651.79 83
3651.93 86
3652.07 87
3652.21 85
3652.35 80
3652.49 73
3652.62 66
3652.76 60
3652.90 57
3653.04 58
3653.18 62
3653.32 69
3653.46 78
3653.59 87
3653.73 95
3653.87 101
3654.01 104
3654.15 103
3654.29 99
3654.43 91
3654.57 82
3654.70 72
3654.84 63
3654.98 55
3655.12 50
3655.26 46
3655.40 43
3655.54 40
3655.67 36
3655.81 31
3655.95 25
3656.09 19
3656.23 14
3656.37 11
3656.51 11
3656.64 13
3656.78 17
3656.92 21
3657.06 26
3657.20 29
3657.34 31
3657.48 33
3657.61 34
3657.75 35
3657.89 38
3658.03 41
3658.17 46
3658.31 51
3658.45 57
3658.59 62
3658.72 68
3658.86 74
3659.00 79
3659.14 86
3659.28 92
3659.42 99
3659.56 104
3659.70 109
3659.83 111
3659.97 111
3660.11 108
3660.25 104
3660.39 98
3660.53 93
3660.67 89
3660.80 86
3660.94 85
3661.08 85
3661.22 86
3661.36 87
3661.50 88
3661.64 87
3661.78 85
3661.91 82
3662.05 78
3662.19 74
3662.33 70
3662.47 66
3662.61 62
3662.75 58
3662.89 55
3663.02 51
3663.16 49
3663.30 47
3663.44 45
3663.58 44
3663.72 43
3663.86 42
3664.00 40
3664.13 36
3664.27 31
3664.41 25
3664.55 18
3664.69 11
3664.83 6
3664.97 2
3665.11 0
3665.24 0
3665.38 2
3665.52 6
3665.66 11
3665.80 16
3665.94 21
3666.08 26
3666.22 31
3666.36 36
3666.49 43
3666.63 50
3666.77 57
3666.91 64
3667.05 69
3667.19 72
3667.33 72
3667.47 70
3667.60 68
3667.74 65
3667.88 63
3668.02 62
3668.16 62
3668.30 62
3668.44 60
3668.58 56
3668.72 50
3668.85 41
3668.99 32
3669.13 23
3669.27 14
3669.41 7
3669.55 2
3669.69 0
3669.83 0
3669.97 0
3670.10 3
3670.24 7
3670.38 12
3670.52 17
3670.66 20
3670.80 21
3670.94 20
3671.08 16
3671.22 10
3671.35 4
3671.49 0
3671.63 0
3671.77 0
3671.91 0
3672.05 0
3672.19 0
3672.33 0
3672.47 0
3672.61 3
3672.74 9
3672.88 13
3673.02 14
3673.16 14
3673.30 12
3673.44 8
3673.58 4
3673.72 1
3673.86 0
3673.99 0
3674.13 0
3674.27 0
3674.41 1
3674.55 5
3674.69 8
3674.83 12
3674.97 14
3675.11 16
3675.25 18
3675.38 19
3675.52 19
3675.66 20
3675.80 22
3675.94 23
3676.08 24
3676.22 25
3676.36 25
3676.50 23
3676.64 21
3676.77 18
3676.91 14
3677.05 10
3677.19 7
3677.33 5
3677.47 4
3677.61 6
3677.75 10
3677.89 16
3678.03 23
3678.16 31
3678.30 38
3678.44 44
3678.58 48
3678.72 50
3678.86 50
3679.00 48
3679.14 44
3679.28 39
3679.42 32
3679.56 25
3679.69 19
3679.83 14
3679.97 11
3680.11 11
3680.25 14
3680.39 20
3680.53 28
3680.67 36
3680.81 43
3680.95 49
3681.09 53
3681.22 55
3681.36 56
3681.50 58
3681.64 60
3681.78 62
3681.92 66
3682.06 69
3682.20 71
3682.34 72
3682.48 69
3682.62 65
3682.75 59
3682.89 53
3683.03 48
3683.17 44
3683.31 41
3683.45 39
3683.59 37
3683.73 35
3683.87 33
3684.01 30
3684.15 26
3684.29 21
3684.42 17
3684.56 13
3684.70 9
3684.84 5
3684.98 2
3685.12 0
3685.26 0
3685.40 0
3685.54 3
3685.68 7
3685.82 11
3685.96 16
3686.09 19
3686.23 21
3686.37 23
3686.51 24
3686.65 26
3686.79 28
3686.93 31
3687.07 34
3687.21 38
3687.35 41
3687.49 44
3687.63 47
3687.77 49
3687.90 51
3688.04 53
3688.18 55
3688.32 57
3688.46 57
3688.60 56
3688.74 52
3688.88 46
3689.02 39
3689.16 30
3689.30 20
3689.44 12
3689.58 4
3689.71 0
3689.85 0
3689.99 0
3690.13 0
3690.27 5
3690.41 11
3690.55 17
3690.69 24
3690.83 31
3690.97 37
3691.11 41
3691.25 45
3691.39 46
3691.53 46
3691.66 45
3691.80 43
3691.94 41
3692.08 37
3692.22 34
3692.36 29
3692.50 24
3692.64 19
3692.78 12
3692.92 5
3693.06 0
3693.20 0
3693.34 0
3693.48 0
3693.62 0
3693.75 0
3693.89 0
3694.03 0
3694.17 1
3694.31 9
3694.45 18
3694.59 27
3694.73 36
3694.87 46
3695.01 55
3695.15 63
3695.29 69
3695.43 71
3695.57 68
3695.71 62
3695.84 53
3695.98 42
3696.12 32
3696.26 26
3696.40 24
3696.54 26
3696.68 33
3696.82 42
3696.96 53
3697.10 62
3697.24 70
3697.38 74
3697.52 75
3697.66 75
3697.80 74
3697.94 73
3698.08 73
3698.21 75
3698.35 78
3698.49 81
3698.63 83
3698.77 84
3698.91 83
3699.05 80
3699.19 75
3699.33 68
3699.47 61
3699.61 54
3699.75 47
3699.89 40
3700.03 35
3700.17 33
3700.31 32
3700.45 35
3700.59 41
3700.72 49
3700.86 58
3701.00 68
3701.14 78
3701.28 86
3701.42 94
3701.56 101
3701.70 108
3701.84 117
3701.98 126
3702.12 138
3702.26 151
3702.40 164
3702.54 176
3702.68 185
3702.82 191
3702.96 194
3703.10 196
3703.24 198
3703.38 201
3703.51 206
3703.65 213
3703.79 219
3703.93 223
3704.07 225
3704.21 223
3704.35 218
3704.49 210
3704.63 203
3704.77 196
3704.91 190
3705.05 185
3705.19 182
3705.33 178
3705.47 175
3705.61 172
3705.75 168
3705.89 163
3706.03 158
3706.17 152
3706.31 145
3706.45 135
3706.58 125
3706.72 112
3706.86 100
3707.00 88
3707.14 77
3707.28 67
3707.42 60
3707.56 53
3707.70 47
3707.84 41
3707.98 34
3708.12 27
3708.26 20
3708.40 14
3708.54 10
3708.68 7
3708.82 5
3708.96 3
3709.10 0
3709.24 0
3709.38 0
3709.52 0
3709.66 0
3709.80 0
3709.94 0
3710.08 0
3710.21 6
3710.35 17
3710.49 29
3710.63 40
3710.77 50
3710.91 57
3711.05 62
3711.19 63
3711.33 61
3711.47 56
3711.61 49
3711.75 38
3711.89 27
3712.03 15
3712.17 3
3712.31 0
3712.45 0
3712.59 0
3712.73 0
3712.87 0
3713.01 0
3713.15 2
3713.29 13
3713.43 24
3713.57 33
3713.71 38
3713.85 39
3713.99 36
3714.13 31
3714.27 25
3714.41 20
3714.55 17
3714.69 18
3714.82 20
3714.96 22
3715.10 24
3715.24 23
3715.38 20
3715.52 14
3715.66 7
3715.80 0
3715.94 0
3716.08 0
3716.22 0
3716.36 0
3716.50 0
3716.64 0
3716.78 0
3716.92 0
3717.06 0
3717.20 0
3717.34 5
3717.48 14
3717.62 25
3717.76 37
3717.90 48
3718.04 57
3718.18 63
3718.32 65
3718.46 63
3718.60 60
3718.74 56
3718.88 52
3719.02 49
3719.16 47
3719.30 47
3719.44 47
3719.58 46
3719.72 46
3719.86 44
3720.00 41
3720.14 37
3720.28 33
3720.42 28
3720.56 24
3720.70 21
3720.84 21
3720.98 22
3721.12 27
3721.26 33
3721.40 41
3721.54 48
3721.68 54
3721.81 58
3721.95 61
3722.09 64
3722.23 66
3722.37 68
3722.51 71
3722.65 73
3722.79 73
3722.93 72
3723.07 68
3723.21 61
3723.35 54
3723.49 45
3723.63 37
3723.77 31
3723.91 28
3724.05 27
3724.19 30
3724.33 36
3724.47 44
3724.61 54
3724.75 63
3724.89 72
3725.03 79
3725.17 86
3725.31 92
3725.45 97
3725.59 101
3725.73 105
3725.87 106
3726.01 106
3726.15 103
3726.29 99
3726.43 93
3726.57 87
3726.71 81
3726.85 76
3726.99 72
3727.13 70
3727.27 70
3727.41 71
3727.55 74
3727.69 77
3727.83 79
3727.97 79
3728.11 78
3728.25 74
3728.39 69
3728.53 61
3728.67 53
3728.81 45
3728.95 38
3729.09 31
3729.23 26
3729.37 23
3729.51 22
3729.65 22
3729.79 23
3729.93 24
3730.07 25
3730.21 26
3730.35 25
3730.49 24
3730.63 22
3730.77 19
3730.91 17
3731.05 15
3731.19 14
3731.33 14
3731.47 14
3731.61 15
3731.75 16
3731.89 18
3732.03 20
3732.17 23
3732.31 24
3732.45 24
3732.59 23
3732.73 21
3732.87 17
3733.01 12
3733.15 8
3733.29 5
3733.43 4
3733.57 5
3733.71 7
3733.85 9
3733.99 11
3734.13 12
3734.27 12
3734.41 10
3734.55 7
3734.69 4
3734.83 2
3734.97 0
3735.11 0
3735.25 2
3735.39 6
3735.53 11
3735.67 18
3735.82 24
3735.96 30
3736.10 35
3736.24 39
3736.38 41
3736.52 42
3736.66 43
3736.80 44
3736.94 45
3737.08 46
3737.22 48
3737.36 50
3737.50 51
3737.64 51
3737.78 49
3737.92 45
3738.06 39
3738.20 32
3738.34 25
3738.48 19
3738.62 15
3738.76 15
3738.90 17
3739.04 23
3739.18 30
3739.32 38
3739.46 45
3739.60 49
3739.74 50
3739.88 49
3740.02 46
3740.16 43
3740.30 42
3740.44 42
3740.58 46
3740.72 51
3740.86 59
3741.00 68
3741.14 78
3741.28 89
3741.42 99
3741.56 110
3741.70 120
3741.84 129
3741.98 137
3742.12 143
3742.26 147
3742.40 150
3742.54 151
3742.68 151
3742.82 151
3742.97 152
3743.11 154
3743.25 156
3743.39 161
3743.53 166
3743.67 172
3743.81 177
3743.95 180
3744.09 180
3744.23 177
3744.37 171
3744.51 163
3744.65 154
3744.79 145
3744.93 138
3745.07 133
3745.21 130
3745.35 130
3745.49 131
3745.63 132
3745.77 134
3745.91 135
3746.05 135
3746.19 135
3746.33 135
3746.47 134
3746.61 133
3746.75 131
3746.89 127
3747.03 122
3747.17 115
3747.31 107
3747.46 100
3747.60 93
3747.74 89
3747.88 88
3748.02 89
3748.16 92
3748.30 96
3748.44 100
3748.58 103
3748.72 106
3748.86 107
3749.00 108
3749.14 109
3749.28 109
3749.42 108
3749.56 108
3749.70 106
3749.84 104
3749.98 101
3750.12 96
3750.26 89
3750.40 80
3750.54 70
3750.68 59
3750.82 50
3750.96 42
3751.11 37
3751.25 34
3751.39 33
3751.53 33
3751.67 31
3751.81 27
3751.95 20
3752.09 11
3752.23 1
3752.37 0
3752.51 0
3752.65 0
3752.79 0
3752.93 0
3753.07 0
3753.21 0
3753.35 5
3753.49 10
3753.63 13
3753.77 15
3753.91 14
3754.05 12
3754.19 11
3754.34 11
3754.48 13
3754.62 16
3754.76 21
3754.90 26
3755.04 30
3755.18 33
3755.32 35
3755.46 37
3755.60 38
3755.74 41
3755.88 44
3756.02 48
3756.16 52
3756.30 56
3756.44 59
3756.58 59
3756.72 57
3756.86 54
3757.00 51
3757.15 48
3757.29 45
3757.43 43
3757.57 43
3757.71 43
3757.85 43
3757.99 44
3758.13 44
3758.27 44
3758.41 44
3758.55 43
3758.69 41
3758.83 38
3758.97 33
3759.11 27
3759.25 21
3759.39 16
3759.53 13
3759.68 12
3759.82 14
3759.96 18
3760.10 23
3760.24 27
3760.38 29
3760.52 28
3760.66 24
3760.80 17
3760.94 7
3761.08 0
3761.22 0
3761.36 0
3761.50 0
3761.64 0
3761.78 0
3761.93 0
3762.07 0
3762.21 7
3762.35 20
3762.49 32
3762.63 43
3762.77 53
3762.91 61
3763.05 69
3763.19 77
3763.33 86
3763.47 94
3763.61 101
3763.75 106
3763.89 109
3764.03 109
3764.18 108
3764.32 104
3764.46 100
3764.60 96
3764.74 92
3764.88 88
3765.02 84
3765.16 81
3765.30 77
3765.44 73
3765.58 68
3765.72 62
3765.86 55
3766.00 48
3766.14 40
3766.29 34
3766.43 31
3766.57 31
3766.71 36
3766.85 42
3766.99 51
3767.13 59
3767.27 66
3767.41 70
3767.55 71
3767.69 69
3767.83 67
3767.97 65
3768.11 65
3768.26 65
3768.40 66
3768.54 68
3768.68 68
3768.82 67
3768.96 66
3769.10 64
3769.24 63
3769.38 62
3769.52 62
3769.66 64
3769.80 66
3769.94 68
3770.09 70
3770.23 70
3770.37 70
3770.51 68
3770.65 64
3770.79 60
3770.93 55
3771.07 50
3771.21 45
3771.35 40
3771.49 37
3771.63 36
3771.78 36
3771.92 37
3772.06 39
3772.20 42
3772.34 44
3772.48 44
3772.62 44
3772.76 43
3772.90 41
3773.04 38
3773.18 36
3773.32 33
3773.46 31
3773.61 29
3773.75 27
3773.89 25
3774.03 24
3774.17 23
3774.31 23
3774.45 24
3774.59 26
3774.73 27
3774.87 29
3775.01 29
3775.16 28
3775.30 26
3775.44 23
3775.58 21
3775.72 19
3775.86 19
3776.00 20
3776.14 22
3776.28 24
3776.42 27
3776.56 28
3776.70 30
3776.85 31
3776.99 34
3777.13 39
3777.27 46
3777.41 56
3777.55 68
3777.69 80
3777.83 92
3777.97 100
3778.11 104
3778.25 103
3778.40 96
3778.54 86
3778.68 75
3778.82 63
3778.96 52
3779.10 42
3779.24 33
3779.38 25
3779.52 18
3779.66 10
3779.81 3
3779.95 0
3780.09 0
3780.23 0
3780.37 0
3780.51 0
3780.65 5
3780.79 13
3780.93 22
3781.07 31
3781.21 39
3781.36 46
3781.50 51
3781.64 55
3781.78 55
3781.92 54
3782.06 50
3782.20 43
3782.34 36
3782.48 27
3782.62 19
3782.77 11
3782.91 5
3783.05 1
3783.19 1
3783.33 5
3783.47 13
3783.61 25
3783.75 40
3783.89 56
3784.04 70
3784.18 82
3784.32 89
3784.46 92
3784.60 90
3784.74 85
3784.88 77
3785.02 69
3785.16 61
3785.30 54
3785.45 49
3785.59 46
3785.73 44
3785.87 42
3786.01 42
3786.15 42
3786.29 44
3786.43 46
3786.57 50
3786.72 55
3786.86 60
3787.00 64
3787.14 68
3787.28 69
3787.42 67
3787.56 62
3787.70 55
3787.84 46
3787.99 37
3788.13 28
3788.27 21
3788.41 17
3788.55 16
3788.69 17
3788.83 21
3788.97 25
3789.11 30
3789.26 35
3789.40 41
3789.54 47
3789.68 53
3789.82 59
3789.96 64
3790.10 66
3790.24 66
3790.38 63
3790.53 57
3790.67 49
3790.81 40
3790.95 31
3791.09 24
3791.23 19
3791.37 15
3791.51 13
3791.65 11
3791.80 10
3791.94 10
3792.08 11
3792.22 13
3792.36 16
3792.50 20
3792.64 25
3792.78 31
3792.93 36
3793.07 41
3793.21 48
3793.35 55
3793.49 64
3793.63 75
3793.77 86
3793.91 98
3794.06 110
3794.20 119
3794.34 127
3794.48 132
3794.62 136
3794.76 137
3794.90 138
3795.04 137
3795.18 136
3795.33 134
3795.47 132
3795.61 130
3795.75 126
3795.89 122
3796.03 116
3796.17 109
3796.31 101
3796.46 92
3796.60 83
3796.74 76
3796.88 71
3797.02 68
3797.16 66
3797.30 67
3797.45 67
3797.59 68
3797.73 68
3797.87 68
3798.01 68
3798.15 69
3798.29 71
3798.43 73
3798.58 76
3798.72 79
3798.86 82
3799.00 84
3799.14 85
3799.28 85
3799.42 85
3799.56 84
3799.71 84
3799.85 84
3799.99 84
3800.13 86
3800.27 89
3800.41 91
3800.55 93
3800.70 95
3800.84 95
3800.98 95
3801.12 94
3801.26 93
3801.40 92
3801.54 92
3801.68 93
3801.83 95
3801.97 97
3802.11 99
3802.25 102
3802.39 104
3802.53 106
3802.67 107
3802.82 108
3802.96 110
3803.10 112
3803.24 115
3803.38 117
3803.52 118
3803.66 117
3803.81 114
3803.95 107
3804.09 97
3804.23 84
3804.37 71
3804.51 57
3804.65 44
3804.80 33
3804.94 24
3805.08 17
3805.22 13
3805.36 9
3805.50 7
3805.64 4
3805.79 1
3805.93 0
3806.07 0
3806.21 0
3806.35 0
3806.49 0
3806.63 0
3806.78 0
3806.92 2
3807.06 14
3807.20 27
3807.34 40
3807.48 52
3807.62 63
3807.77 73
3807.91 80
3808.05 86
3808.19 90
3808.33 94
3808.47 97
3808.61 101
3808.76 106
3808.90 114
3809.04 124
3809.18 137
3809.32 153
3809.46 172
3809.61 193
3809.75 215
3809.89 240
3810.03 266
3810.17 293
3810.31 321
3810.45 350
3810.60 379
3810.74 409
3810.88 438
3811.02 469
3811.16 499
3811.30 530
3811.45 561
3811.59 591
3811.73 619
3811.87 646
3812.01 671
3812.15 695
3812.29 720
3812.44 746
3812.58 774
3812.72 805
3812.86 839
3813.00 875
3813.14 914
3813.29 954
3813.43 993
3813.57 1030
3813.71 1064
3813.85 1092
3813.99 1113
3814.14 1125
3814.28 1128
3814.42 1123
3814.56 1113
3814.70 1098
3814.84 1080
3814.98 1062
3815.13 1043
3815.27 1024
3815.41 1005
3815.55 986
3815.69 964
3815.83 941
3815.98 915
3816.12 887
3816.26 857
3816.40 825
3816.54 794
3816.68 763
3816.83 733
3816.97 703
3817.11 673
3817.25 642
3817.39 611
3817.53 580
3817.68 549
3817.82 520
3817.96 495
3818.10 474
3818.24 459
3818.38 447
3818.53 438
3818.67 429
3818.81 419
3818.95 407
3819.09 391
3819.23 373
3819.38 353
3819.52 332
3819.66 310
3819.80 289
3819.94 268
3820.08 249
3820.23 232
3820.37 217
3820.51 203
3820.65 192
3820.79 182
3820.93 175
3821.08 169
3821.22 165
3821.36 162
3821.50 159
3821.64 157
3821.78 155
3821.93 153
3822.07 149
3822.21 144
3822.35 138
3822.49 130
3822.64 120
3822.78 110
3822.92 101
3823.06 94
3823.20 90
3823.34 91
3823.49 96
3823.63 105
3823.77 114
3823.91 123
3824.05 129
3824.19 130
3824.34 127
3824.48 120
3824.62 111
3824.76 100
3824.90 88
3825.05 77
3825.19 66
3825.33 56
3825.47 47
3825.61 40
3825.75 34
3825.90 29
3826.04 27
3826.18 26
3826.32 27
3826.46 30
3826.61 34
3826.75 40
3826.89 47
3827.03 54
3827.17 61
3827.31 68
3827.46 74
3827.60 79
3827.74 84
3827.88 88
3828.02 91
3828.17 94
3828.31 96
3828.45 96
3828.59 96
3828.73 95
3828.88 93
3829.02 91
3829.16 89
3829.30 88
3829.44 87
3829.58 87
3829.73 86
3829.87 85
3830.01 83
3830.15 81
3830.29 77
3830.44 73
3830.58 70
3830.72 67
3830.86 65
3831.00 63
3831.15 62
3831.29 60
3831.43 57
3831.57 53
3831.71 48
3831.85 42
3832.00 35
3832.14 27
3832.28 20
3832.42 13
3832.56 9
3832.71 7
3832.85 8
3832.99 10
3833.13 15
3833.27 19
3833.42 23
3833.56 25
3833.70 27
3833.84 27
3833.98 27
3834.13 26
3834.27 25
3834.41 25
3834.55 25
3834.69 25
3834.84 27
3834.98 30
3835.12 35
3835.26 39
3835.40 44
3835.55 46
3835.69 46
3835.83 44
3835.97 41
3836.11 36
3836.26 33
3836.40 32
3836.54 33
3836.68 36
3836.82 41
3836.97 47
3837.11 50
3837.25 52
3837.39 49
3837.53 44
3837.68 36
3837.82 27
3837.96 19
3838.10 14
3838.24 13
3838.39 17
3838.53 25
3838.67 36
3838.81 48
3838.95 59
3839.10 67
3839.24 71
3839.38 71
3839.52 68
3839.66 62
3839.81 54
3839.95 46
3840.09 40
3840.23 34
3840.38 31
3840.52 30
3840.66 30
3840.80 30
3840.94 30
3841.09 28
3841.23 25
3841.37 21
3841.51 16
3841.65 11
3841.80 7
3841.94 5
3842.08 3
3842.22 3
3842.36 2
3842.51 2
3842.65 0
3842.79 0
3842.93 0
3843.08 0
3843.22 0
3843.36 0
3843.50 0
3843.64 4
3843.79 11
3843.93 19
3844.07 24
3844.21 28
3844.35 29
3844.50 28
3844.64 25
3844.78 23
3844.92 20
3845.07 19
3845.21 21
3845.35 24
3845.49 30
3845.63 39
3845.78 49
3845.92 59
3846.06 69
3846.20 76
3846.34 81
3846.49 83
3846.63 82
3846.77 79
3846.91 75
3847.06 73
3847.20 73
3847.34 74
3847.48 78
3847.62 82
3847.77 87
3847.91 91
3848.05 94
3848.19 99
3848.34 106
3848.48 116
3848.62 131
3848.76 149
3848.90 170
3849.05 191
3849.19 210
3849.33 224
3849.47 232
3849.62 234
3849.76 230
3849.90 222
3850.04 212
3850.18 201
3850.33 193
3850.47 186
3850.61 183
3850.75 181
3850.90 182
3851.04 183
3851.18 183
3851.32 180
3851.47 175
3851.61 167
3851.75 157
3851.89 145
3852.03 134
3852.18 125
3852.32 117
3852.46 112
3852.60 109
3852.75 108
3852.89 109
3853.03 112
3853.17 114
3853.32 117
3853.46 119
3853.60 120
3853.74 119
3853.88 117
3854.03 113
3854.17 110
3854.31 108
3854.45 107
3854.60 109
3854.74 112
3854.88 116
3855.02 120
3855.17 122
3855.31 122
3855.45 119
3855.59 115
3855.74 109
3855.88 103
3856.02 96
3856.16 90
3856.30 84
3856.45 79
3856.59 74
3856.73 69
3856.87 64
3857.02 61
3857.16 59
3857.30 58
3857.44 59
3857.59 60
3857.73 62
3857.87 62
3858.01 60
3858.16 56
3858.30 50
3858.44 44
3858.58 38
3858.73 34
3858.87 32
3859.01 32
3859.15 34
3859.30 35
3859.44 37
3859.58 38
3859.72 38
3859.86 37
3860.01 37
3860.15 38
3860.29 39
3860.43 41
3860.58 44
3860.72 47
3860.86 49
3861.00 49
3861.15 48
3861.29 46
3861.43 42
3861.57 38
3861.72 34
3861.86 31
3862.00 29
3862.14 29
3862.29 29
3862.43 30
3862.57 31
3862.71 32
3862.86 34
3863.00 35
3863.14 38
3863.28 41
3863.43 44
3863.57 48
3863.71 51
3863.85 52
3864.00 52
3864.14 50
3864.28 46
3864.42 42
3864.57 38
3864.71 35
3864.85 35
3864.99 38
3865.14 43
3865.28 50
3865.42 57
3865.56 65
3865.71 72
3865.85 77
3865.99 82
3866.13 85
3866.28 87
3866.42 87
3866.56 87
3866.71 85
3866.85 81
3866.99 77
3867.13 72
3867.28 67
3867.42 62
3867.56 58
3867.70 56
3867.85 55
3867.99 55
3868.13 55
3868.27 55
3868.42 55
3868.56 54
3868.70 51
3868.84 48
3868.99 43
3869.13 39
3869.27 35
3869.41 33
3869.56 33
3869.70 36
3869.84 43
3869.98 54
3870.13 67
3870.27 81
3870.41 93
3870.56 101
3870.70 106
3870.84 106
3870.98 103
3871.13 97
3871.27 91
3871.41 86
3871.55 83
3871.70 82
3871.84 81
3871.98 81
3872.12 81
3872.27 80
3872.41 79
3872.55 78
3872.70 78
3872.84 78
3872.98 80
3873.12 82
3873.27 83
3873.41 85
3873.55 85
3873.69 85
3873.84 85
3873.98 84
3874.12 84
3874.26 84
3874.41 84
3874.55 85
3874.69 86
3874.84 86
3874.98 86
3875.12 84
3875.26 82
3875.41 78
3875.55 73
3875.69 67
3875.83 61
3875.98 56
3876.12 54
3876.26 54
3876.41 57
3876.55 62
3876.69 67
3876.83 72
3876.98 75
3877.12 76
3877.26 75
3877.41 72
3877.55 70
3877.69 68
3877.83 68
3877.98 70
3878.12 73
3878.26 78
3878.40 81
3878.55 84
3878.69 84
3878.83 82
3878.98 77
3879.12 71
3879.26 63
3879.40 55
3879.55 48
3879.69 43
3879.83 40
3879.98 40
3880.12 41
3880.26 43
3880.40 46
3880.55 48
3880.69 49
3880.83 48
3880.98 47
3881.12 43
3881.26 39
3881.40 34
3881.55 28
3881.69 23
3881.83 19
3881.97 16
3882.12 14
3882.26 14
3882.40 16
3882.55 21
3882.69 27
3882.83 34
3882.97 42
3883.12 51
3883.26 58
3883.40 64
3883.55 70
3883.69 75
3883.83 81
3883.98 87
3884.12 93
3884.26 100
3884.40 107
3884.55 113
3884.69 116
3884.83 116
3884.98 113
3885.12 107
3885.26 99
3885.40 90
3885.55 81
3885.69 73
3885.83 68
3885.98 64
3886.12 63
3886.26 64
3886.40 67
3886.55 70
3886.69 75
3886.83 79
3886.98 81
3887.12 83
3887.26 83
3887.41 82
3887.55 82
3887.69 83
3887.83 87
3887.98 95
3888.12 107
3888.26 121
3888.41 136
3888.55 150
3888.69 161
3888.83 168
3888.98 169
3889.12 165
3889.26 158
3889.41 149
3889.55 139
3889.69 130
3889.84 121
3889.98 114
3890.12 107
3890.26 100
3890.41 93
3890.55 86
3890.69 78
3890.84 71
3890.98 64
3891.12 58
3891.27 53
3891.41 49
3891.55 46
3891.69 45
3891.84 46
3891.98 47
3892.12 50
3892.27 52
3892.41 54
3892.55 55
3892.70 54
3892.84 52
3892.98 50
3893.13 47
3893.27 45
3893.41 43
3893.55 41
3893.70 38
3893.84 34
3893.98 29
3894.13 23
3894.27 18
3894.41 14
3894.56 11
3894.70 12
3894.84 14
3894.99 18
3895.13 23
3895.27 29
3895.41 34
3895.56 38
3895.70 40
3895.84 42
3895.99 43
3896.13 44
3896.27 45
3896.42 47
3896.56 50
3896.70 53
3896.85 57
3896.99 60
3897.13 62
3897.27 63
3897.42 62
3897.56 61
3897.70 58
3897.85 56
3897.99 54
3898.13 53
3898.28 53
3898.42 53
3898.56 53
3898.71 53
3898.85 54
3898.99 56
3899.14 60
3899.28 65
3899.42 71
3899.57 78
3899.71 85
3899.85 91
3899.99 95
3900.14 95
3900.28 92
3900.42 86
3900.57 79
3900.71 69
3900.85 60
3901.00 52
3901.14 44
3901.28 39
3901.43 35
3901.57 33
3901.71 33
3901.86 34
3902.00 37
3902.14 41
3902.29 46
3902.43 50
3902.57 53
3902.72 55
3902.86 55
3903.00 55
3903.15 54
3903.29 54
3903.43 54
3903.58 56
3903.72 58
3903.86 61
3904.00 63
3904.15 63
3904.29 63
3904.43 60
3904.58 56
3904.72 50
3904.86 44
3905.01 38
3905.15 32
3905.29 25
3905.44 20
3905.58 15
3905.72 11
3905.87 9
3906.01 10
3906.15 14
3906.30 20
3906.44 29
3906.58 39
3906.73 49
3906.87 58
3907.01 66
3907.16 71
3907.30 73
3907.44 72
3907.59 68
3907.73 63
3907.87 55
3908.02 46
3908.16 37
3908.30 30
3908.45 24
3908.59 20
3908.73 18
3908.88 17
3909.02 17
3909.16 16
3909.31 14
3909.45 12
3909.59 7
3909.74 3
3909.88 0
3910.02 0
3910.17 0
3910.31 0
3910.45 0
3910.60 0
3910.74 2
3910.88 4
3911.03 5
3911.17 4
3911.31 3
3911.46 1
3911.60 1
3911.74 3
3911.89 7
3912.03 13
3912.17 19
3912.32 24
3912.46 28
3912.60 28
3912.75 27
3912.89 23
3913.04 19
3913.18 15
3913.32 12
3913.47 9
3913.61 7
3913.75 6
3913.90 5
3914.04 4
3914.18 5
3914.33 7
3914.47 11
3914.61 16
3914.76 21
3914.90 26
3915.04 29
3915.19 31
3915.33 30
3915.47 29
3915.62 27
3915.76 26
3915.90 26
3916.05 27
3916.19 30
3916.33 34
3916.48 39
3916.62 43
3916.76 47
3916.91 50
3917.05 53
3917.20 55
3917.34 55
3917.48 55
3917.63 53
3917.77 51
3917.91 48
3918.06 45
3918.20 43
3918.34 42
3918.49 44
3918.63 47
3918.77 52
3918.92 58
3919.06 65
3919.20 70
3919.35 72
3919.49 71
3919.64 66
3919.78 59
3919.92 49
3920.07 38
3920.21 28
3920.35 20
3920.50 15
3920.64 13
3920.78 14
3920.93 16
3921.07 20
3921.21 23
3921.36 25
3921.50 25
3921.65 24
3921.79 23
3921.93 22
3922.08 21
3922.22 21
3922.36 22
3922.51 22
3922.65 22
3922.79 20
3922.94 17
3923.08 15
3923.22 13
3923.37 13
3923.51 16
3923.66 21
3923.80 29
3923.94 39
3924.09 49
3924.23 58
3924.37 66
3924.52 72
3924.66 77
3924.80 79
3924.95 79
3925.09 78
3925.24 76
3925.38 73
3925.52 71
3925.67 69
3925.81 69
3925.95 70
3926.10 72
3926.24 74
3926.38 76
3926.53 77
3926.67 77
3926.82 77
3926.96 75
3927.10 73
3927.25 70
3927.39 66
3927.53 62
3927.68 56
3927.82 50
3927.97 44
3928.11 38
3928.25 33
3928.40 30
3928.54 29
3928.68 31
3928.83 35
3928.97 41
3929.11 48
3929.26 55
3929.40 60
3929.55 63
3929.69 64
3929.83 63
3929.98 61
3930.12 58
3930.26 56
3930.41 55
3930.55 55
3930.70 55
3930.84 56
3930.98 57
3931.13 57
3931.27 59
3931.41 61
3931.56 64
3931.70 68
3931.85 71
3931.99 74
3932.13 73
3932.28 70
3932.42 63
3932.56 53
3932.71 42
3932.85 31
3933.00 22
3933.14 17
3933.28 14
3933.43 14
3933.57 15
3933.71 17
3933.86 18
3934.00 18
3934.15 16
3934.29 15
3934.43 13
3934.58 13
3934.72 14
3934.87 18
3935.01 25
3935.15 33
3935.30 42
3935.44 51
3935.58 59
3935.73 66
3935.87 71
3936.02 76
3936.16 80
3936.30 85
3936.45 91
3936.59 98
3936.74 104
3936.88 109
3937.02 111
3937.17 110
3937.31 106
3937.45 100
3937.60 93
3937.74 87
3937.89 85
3938.03 85
3938.17 87
3938.32 91
3938.46 94
3938.61 94
3938.75 92
3938.89 85
3939.04 76
3939.18 65
3939.33 54
3939.47 44
3939.61 36
3939.76 29
3939.90 24
3940.04 18
3940.19 12
3940.33 6
3940.48 0
3940.62 0
3940.76 0
3940.91 0
3941.05 0
3941.20 0
3941.34 0
3941.48 0
3941.63 2
3941.77 9
3941.92 14
3942.06 19
3942.20 23
3942.35 27
3942.49 30
3942.64 33
3942.78 35
3942.92 38
3943.07 42
3943.21 45
3943.36 47
3943.50 49
3943.64 50
3943.79 49
3943.93 47
3944.08 44
3944.22 40
3944.36 36
3944.51 31
3944.65 26
3944.80 22
3944.94 17
3945.08 13
3945.23 10
3945.37 8
3945.52 8
3945.66 11
3945.80 17
3945.95 25
3946.09 35
3946.24 45
3946.38 54
3946.52 61
3946.67 65
3946.81 67
3946.96 67
3947.10 66
3947.24 64
3947.39 62
3947.53 60
3947.68 58
3947.82 57
3947.96 57
3948.11 58
3948.25 59
3948.40 61
3948.54 63
3948.68 64
3948.83 65
3948.97 66
3949.12 67
3949.26 70
3949.40 75
3949.55 84
3949.69 94
3949.84 106
3949.98 117
3950.13 126
3950.27 132
3950.41 133
3950.56 131
3950.70 125
3950.85 118
3950.99 110
3951.13 102
3951.28 95
3951.42 87
3951.57 79
3951.71 70
3951.85 61
3952.00 53
3952.14 47
3952.29 42
3952.43 41
3952.58 42
3952.72 44
3952.86 47
3953.01 49
3953.15 49
3953.30 48
3953.44 46
3953.58 44
3953.73 42
3953.87 41
3954.02 41
3954.16 43
3954.31 46
3954.45 49
3954.59 53
3954.74 58
3954.88 62
3955.03 65
3955.17 67
3955.31 68
3955.46 68
3955.60 67
3955.75 66
3955.89 66
3956.04 67
3956.18 68
3956.32 71
3956.47 74
3956.61 77
3956.76 80
3956.90 82
3957.04 85
3957.19 88
3957.33 92
3957.48 95
3957.62 99
3957.77 103
3957.91 106
3958.05 110
3958.20 114
3958.34 119
3958.49 124
3958.63 130
3958.78 136
3958.92 142
3959.06 146
3959.21 149
3959.35 149
3959.50 148
3959.64 146
3959.79 142
3959.93 137
3960.07 132
3960.22 126
3960.36 121
3960.51 115
3960.65 111
3960.80 109
3960.94 109
3961.08 112
3961.23 116
3961.37 122
3961.52 127
3961.66 132
3961.81 133
3961.95 131
3962.09 126
3962.24 118
3962.38 107
3962.53 96
3962.67 84
3962.82 73
3962.96 63
3963.10 55
3963.25 49
3963.39 46
3963.54 45
3963.68 45
3963.83 47
3963.97 50
3964.12 54
3964.26 57
3964.40 60
3964.55 62
3964.69 64
3964.84 66
3964.98 67
3965.13 68
3965.27 69
3965.41 69
3965.56 67
3965.70 65
3965.85 61
3965.99 57
3966.14 53
3966.28 49
3966.43 46
3966.57 44
3966.71 43
3966.86 44
3967.00 47
3967.15 51
3967.29 56
3967.44 62
3967.58 69
3967.72 75
3967.87 82
3968.01 87
3968.16 91
3968.30 93
3968.45 92
3968.59 90
3968.74 86
3968.88 81
3969.02 76
3969.17 72
3969.31 69
3969.46 67
3969.60 66
3969.75 66
3969.89 66
3970.04 66
3970.18 66
3970.32 65
3970.47 64
3970.61 63
3970.76 63
3970.90 63
3971.05 64
3971.19 65
3971.34 66
3971.48 68
3971.63 69
3971.77 70
3971.91 71
3972.06 71
3972.20 70
3972.35 68
3972.49 67
3972.64 65
3972.78 64
3972.93 64
3973.07 65
3973.21 66
3973.36 66
3973.50 66
3973.65 65
3973.79 64
3973.94 63
3974.08 62
3974.23 62
3974.37 64
3974.52 68
3974.66 73
3974.80 79
3974.95 87
3975.09 95
3975.24 102
3975.38 108
3975.53 111
3975.67 112
3975.82 110
3975.96 107
3976.11 104
3976.25 103
3976.39 104
3976.54 109
3976.68 116
3976.83 125
3976.97 132
3977.12 138
3977.26 140
3977.41 139
3977.55 136
3977.70 132
3977.84 127
3977.99 123
3978.13 120
3978.27 118
3978.42 118
3978.56 118
3978.71 118
3978.85 119
3979.00 120
3979.14 121
3979.29 122
3979.43 124
3979.58 125
3979.72 126
3979.87 126
3980.01 125
3980.15 122
3980.30 118
3980.44 113
3980.59 107
3980.73 101
3980.88 96
3981.02 93
3981.17 92
3981.31 94
3981.46 98
3981.60 103
3981.75 108
3981.89 111
3982.04 111
3982.18 110
3982.32 106
3982.47 101
3982.61 96
3982.76 91
3982.90 87
3983.05 84
3983.19 82
3983.34 80
3983.48 80
3983.63 80
3983.77 79
3983.92 77
3984.06 74
3984.21 68
3984.35 60
3984.50 50
3984.64 38
3984.78 27
3984.93 17
3985.07 10
3985.22 7
3985.36 7
3985.51 10
3985.65 15
3985.80 20
3985.94 25
3986.09 28
3986.23 29
3986.38 28
3986.52 26
3986.67 25
3986.81 25
3986.96 28
3987.10 33
3987.25 40
3987.39 49
3987.53 58
3987.68 67
3987.82 73
3987.97 79
3988.11 83
3988.26 87
3988.40 92
3988.55 96
3988.69 101
3988.84 105
3988.98 109
3989.13 112
3989.27 113
3989.42 114
3989.56 115
3989.71 115
3989.85 115
3990.00 114
3990.14 111
3990.29 106
3990.43 100
3990.58 91
3990.72 80
3990.87 67
3991.01 54
3991.16 39
3991.30 25
3991.44 11
3991.59 0
3991.73 0
3991.88 0
3992.02 0
3992.17 0
3992.31 3
3992.46 13
3992.60 22
3992.75 31
3992.89 36
3993.04 39
3993.18 39
3993.33 38
3993.47 36
3993.62 35
3993.76 33
3993.91 33
3994.05 33
3994.20 33
3994.34 32
3994.49 29
3994.63 26
3994.78 24
3994.92 22
3995.07 21
3995.21 23
3995.36 27
3995.50 32
3995.65 38
3995.79 43
3995.94 47
3996.08 50
3996.23 52
3996.37 54
3996.52 54
3996.66 55
3996.81 54
3996.95 53
3997.10 51
3997.24 48
3997.39 45
3997.53 42
3997.68 37
3997.82 33
3997.97 28
3998.11 23
3998.26 18
3998.40 14
3998.55 11
3998.69 8
3998.84 6
3998.98 5
3999.13 3
3999.27 1
3999.42 0
3999.56 0
3999.71 0
3999.85 0
4000.00 0
4000.14 0
4000.29 0
4000.43 0
4000.58 2
4000.72 4
4000.87 4
4001.01 5
4001.16 6
4001.30 9
4001.45 14
4001.59 20
4001.74 28
4001.88 36
4002.03 44
4002.17 52
4002.32 58
4002.46 64
4002.61 70
4002.75 76
4002.90 82
4003.04 89
4003.19 96
4003.33 103
4003.48 110
4003.62 115
4003.77 119
4003.91 122
4004.06 123
4004.20 122
4004.35 121
4004.49 120
4004.64 119
4004.78 119
4004.93 121
4005.07 124
4005.22 128
4005.36 133
4005.51 139
4005.65 143
4005.80 147
4005.94 149
4006.09 149
4006.23 148
4006.38 145
4006.52 142
4006.67 139
4006.81 136
4006.96 134
4007.10 132
4007.25 131
4007.39 131
4007.54 133
4007.68 135
4007.83 140
4007.98 144
4008.12 148
4008.27 151
4008.41 151
4008.56 146
4008.70 138
4008.85 127
4008.99 112
4009.14 96
4009.28 80
4009.43 65
4009.57 51
4009.72 40
4009.86 32
4010.01 27
4010.15 26
4010.30 28
4010.44 31
4010.59 36
4010.73 41
4010.88 44
4011.02 47
4011.17 48
4011.31 49
4011.46 49
4011.60 50
4011.75 51
4011.90 54
4012.04 58
4012.19 63
4012.33 69
4012.48 75
4012.62 82
4012.77 88
4012.91 93
4013.06 98
4013.20 101
4013.35 102
4013.49 101
4013.64 98
4013.78 94
4013.93 89
4014.07 85
4014.22 82
4014.36 81
4014.51 82
4014.65 85
4014.80 88
4014.95 91
4015.09 94
4015.24 95
4015.38 96
4015.53 97
4015.67 99
4015.82 103
4015.96 109
4016.11 117
4016.25 126
4016.40 135
4016.54 143
4016.69 149
4016.83 152
4016.98 152
4017.12 149
4017.27 144
4017.42 138
4017.56 131
4017.71 124
4017.85 118
4018.00 112
4018.14 108
4018.29 106
4018.43 106
4018.58 108
4018.72 113
4018.87 118
4019.01 124
4019.16 129
4019.30 133
4019.45 136
4019.60 138
4019.74 137
4019.89 136
4020.03 135
4020.18 134
4020.32 132
4020.47 131
4020.61 131
4020.76 130
4020.90 129
4021.05 127
4021.19 124
4021.34 120
4021.49 117
4021.63 114
4021.78 113
4021.92 114
4022.07 117
4022.21 122
4022.36 129
4022.50 136
4022.65 143
4022.79 149
4022.94 153
4023.09 154
4023.23 152
4023.38 148
4023.52 140
4023.67 130
4023.81 118
4023.96 106
4024.10 93
4024.25 83
4024.39 74
4024.54 68
4024.68 65
4024.83 63
4024.98 63
4025.12 64
4025.27 64
4025.41 64
4025.56 62
4025.70 60
4025.85 58
4025.99 55
4026.14 53
4026.29 52
4026.43 50
4026.58 47
4026.72 44
4026.87 40
4027.01 35
4027.16 30
4027.30 26
4027.45 25
4027.59 25
4027.74 28
4027.89 32
4028.03 38
4028.18 42
4028.32 44
4028.47 44
4028.61 41
4028.76 35
4028.90 28
4029.05 19
4029.20 12
4029.34 5
4029.49 0
4029.63 0
4029.78 0
4029.92 0
4030.07 0
4030.21 4
4030.36 8
4030.51 13
4030.65 19
4030.80 23
4030.94 27
4031.09 29
4031.23 30
4031.38 30
4031.52 30
4031.67 29
4031.82 28
4031.96 28
4032.11 29
4032.25 30
4032.40 32
4032.54 34
4032.69 37
4032.83 41
4032.98 44
4033.13 47
4033.27 50
4033.42 52
4033.56 52
4033.71 50
4033.85 46
4034.00 40
4034.14 33
4034.29 25
4034.44 17
4034.58 10
4034.73 5
4034.87 3
4035.02 3
4035.16 5
4035.31 11
4035.46 17
4035.60 24
4035.75 31
4035.89 37
4036.04 40
4036.18 43
4036.33 44
4036.48 45
4036.62 47
4036.77 50
4036.91 55
4037.06 62
4037.20 71
4037.35 79
4037.49 87
4037.64 93
4037.79 97
4037.93 99
4038.08 100
4038.22 100
4038.37 102
4038.51 105
4038.66 111
4038.81 119
4038.95 127
4039.10 135
4039.24 140
4039.39 142
4039.53 139
4039.68 133
4039.83 123
4039.97 110
4040.12 97
4040.26 84
4040.41 73
4040.55 65
4040.70 61
4040.85 62
4040.99 66
4041.14 74
4041.28 83
4041.43 92
4041.58 100
4041.72 105
4041.87 107
4042.01 107
4042.16 104
4042.30 101
4042.45 98
4042.60 96
4042.74 94
4042.89 94
4043.03 93
4043.18 92
4043.32 90
4043.47 86
4043.62 81
4043.76 74
4043.91 67
4044.05 60
4044.20 54
4044.35 51
4044.49 51
4044.64 54
4044.78 61
4044.93 69
4045.07 78
4045.22 85
4045.37 91
4045.51 93
4045.66 91
4045.80 86
4045.95 79
4046.09 70
4046.24 60
4046.39 52
4046.53 43
4046.68 36
4046.82 28
4046.97 21
4047.12 13
4047.26 6
4047.41 1
4047.55 0
4047.70 0
4047.85 3
4047.99 8
4048.14 15
4048.28 20
4048.43 25
4048.57 27
4048.72 29
4048.87 30
4049.01 32
4049.16 35
4049.30 40
4049.45 45
4049.60 50
4049.74 55
4049.89 59
4050.03 62
4050.18 63
4050.33 64
4050.47 65
4050.62 65
4050.76 64
4050.91 64
4051.06 62
4051.20 59
4051.35 56
4051.49 50
4051.64 44
4051.78 37
4051.93 29
4052.08 22
4052.22 16
4052.37 12
4052.51 10
4052.66 12
4052.81 17
4052.95 24
4053.10 33
4053.24 42
4053.39 50
4053.54 57
4053.68 63
4053.83 67
4053.97 71
4054.12 74
4054.27 76
4054.41 79
4054.56 81
4054.70 83
4054.85 83
4055.00 83
4055.14 81
4055.29 78
4055.43 74
4055.58 69
4055.73 64
4055.87 60
4056.02 55
4056.16 53
4056.31 52
4056.46 53
4056.60 57
4056.75 63
4056.89 69
4057.04 75
4057.19 80
4057.33 83
4057.48 84
4057.62 85
4057.77 86
4057.92 87
4058.06 89
4058.21 92
4058.35 95
4058.50 96
4058.65 94
4058.79 90
4058.94 84
4059.09 75
4059.23 66
4059.38 57
4059.52 50
4059.67 44
4059.82 41
4059.96 39
4060.11 38
4060.25 38
4060.40 36
4060.55 32
4060.69 27
4060.84 20
4060.98 13
4061.13 6
4061.28 1
4061.42 0
4061.57 0
4061.71 0
4061.86 0
4062.01 2
4062.15 3
4062.30 3
4062.45 1
4062.59 0
4062.74 0
4062.88 0
4063.03 0
4063.18 1
4063.32 6
4063.47 11
4063.61 16
4063.76 20
4063.91 23
4064.05 26
4064.20 28
4064.35 31
4064.49 34
4064.64 37
4064.78 41
4064.93 43
4065.08 44
4065.22 42
4065.37 38
4065.52 32
4065.66 25
4065.81 18
4065.95 11
4066.10 7
4066.25 6
4066.39 8
4066.54 15
4066.68 24
4066.83 34
4066.98 47
4067.12 58
4067.27 68
4067.42 76
4067.56 80
4067.71 81
4067.85 79
4068.00 74
4068.15 67
4068.29 60
4068.44 53
4068.59 48
4068.73 45
4068.88 43
4069.02 42
4069.17 43
4069.32 44
4069.46 45
4069.61 46
4069.76 47
4069.90 47
4070.05 47
4070.19 48
4070.34 50
4070.49 53
4070.63 57
4070.78 62
4070.93 66
4071.07 70
4071.22 73
4071.36 74
4071.51 73
4071.66 72
4071.80 71
4071.95 69
4072.10 67
4072.24 66
4072.39 65
4072.54 64
4072.68 63
4072.83 64
4072.97 65
4073.12 67
4073.27 69
4073.41 71
4073.56 71
4073.71 70
4073.85 67
4074.00 63
4074.14 57
4074.29 51
4074.44 46
4074.58 42
4074.73 40
4074.88 38
4075.02 38
4075.17 40
4075.32 41
4075.46 43
4075.61 46
4075.75 49
4075.90 51
4076.05 54
4076.19 55
4076.34 56
4076.49 55
4076.63 55
4076.78 54
4076.93 54
4077.07 53
4077.22 54
4077.37 55
4077.51 56
4077.66 57
4077.80 57
4077.95 56
4078.10 54
4078.24 51
4078.39 47
4078.54 43
4078.68 38
4078.83 35
4078.98 32
4079.12 30
4079.27 29
4079.41 28
4079.56 28
4079.71 26
4079.85 22
4080.00 17
4080.15 10
4080.29 4
4080.44 0
4080.59 0
4080.73 0
4080.88 0
4081.03 4
4081.17 9
4081.32 13
4081.47 16
4081.61 17
4081.76 17
4081.90 16
4082.05 16
4082.20 15
4082.34 15
4082.49 13
4082.64 10
4082.78 6
4082.93 2
4083.08 0
4083.22 0
4083.37 0
4083.52 2
4083.66 7
4083.81 11
4083.96 13
4084.10 13
4084.25 11
4084.40 8
4084.54 5
4084.69 3
4084.84 3
4084.98 4
4085.13 5
4085.27 7
4085.42 8
4085.57 8
4085.71 7
4085.86 6
4086.01 4
4086.15 2
4086.30 0
4086.45 0
4086.59 0
4086.74 0
4086.89 0
4087.03 0
4087.18 0
4087.33 0
4087.47 3
4087.62 8
4087.77 13
4087.91 18
4088.06 21
4088.21 24
4088.35 25
4088.50 26
4088.65 27
4088.79 29
4088.94 30
4089.09 32
4089.23 34
4089.38 35
4089.53 36
4089.67 36
4089.82 36
4089.97 36
4090.11 37
4090.26 38
4090.41 41
4090.55 45
4090.70 51
4090.85 57
4090.99 63
4091.14 68
4091.29 71
4091.43 71
4091.58 70
4091.73 69
4091.87 68
4092.02 69
4092.17 73
4092.31 81
4092.46 90
4092.61 99
4092.75 108
4092.90 113
4093.05 116
4093.19 116
4093.34 114
4093.49 110
4093.63 107
4093.78 105
4093.93 105
4094.07 107
4094.22 110
4094.37 116
4094.51 123
4094.66 131
4094.81 140
4094.95 151
4095.10 162
4095.25 174
4095.39 186
4095.54 198
4095.69 210
4095.83 221
4095.98 230
4096.13 237
4096.27 241
4096.42 242
4096.57 241
4096.71 236
4096.86 229
4097.01 220
4097.15 209
4097.30 198
4097.45 188
4097.59 178
4097.74 170
4097.89 162
4098.03 154
4098.18 145
4098.33 136
4098.47 125
4098.62 113
4098.77 101
4098.91 88
4099.06 76
4099.21 63
4099.36 52
4099.50 42
4099.65 35
4099.80 30
4099.94 27
4100.09 28
4100.24 32
4100.38 37
4100.53 43
4100.68 48
4100.82 53
4100.97 57
4101.12 60
4101.26 62
4101.41 65
4101.56 67
4101.70 71
4101.85 75
4102.00 77
4102.14 79
4102.29 78
4102.44 74
4102.59 68
4102.73 60
4102.88 52
4103.03 44
4103.17 37
4103.32 32
4103.47 29
4103.61 28
4103.76 27
4103.91 26
4104.05 25
4104.20 23
4104.35 22
4104.49 20
4104.64 19
4104.79 18
4104.94 17
4105.08 17
4105.23 18
4105.38 19
4105.52 22
4105.67 26
4105.82 33
4105.96 40
4106.11 48
4106.26 56
4106.40 62
4106.55 67
4106.70 70
4106.85 72
4106.99 74
4107.14 75
4107.29 78
4107.43 81
4107.58 85
4107.73 90
4107.87 95
4108.02 101
4108.17 108
4108.31 114
4108.46 121
4108.61 126
4108.76 131
4108.90 135
4109.05 137
4109.20 138
4109.34 138
4109.49 136
4109.64 134
4109.78 130
4109.93 125
4110.08 119
4110.23 112
4110.37 104
4110.52 98
4110.67 92
4110.81 87
4110.96 83
4111.11 79
4111.25 76
4111.40 72
4111.55 69
4111.70 66
4111.84 64
4111.99 61
4112.14 59
4112.28 56
4112.43 53
4112.58 50
4112.72 46
4112.87 41
4113.02 37
4113.17 33
4113.31 28
4113.46 23
4113.61 18
4113.75 13
4113.90 8
4114.05 4
4114.20 1
4114.34 0
4114.49 0
4114.64 2
4114.78 4
4114.93 6
4115.08 7
4115.22 8
4115.37 9
4115.52 11
4115.67 14
4115.81 18
4115.96 24
4116.11 30
4116.25 37
4116.40 43
4116.55 48
4116.70 51
4116.84 53
4116.99 52
4117.14 50
4117.28 47
4117.43 43
4117.58 39
4117.73 36
4117.87 34
4118.02 33
4118.17 32
4118.31 31
4118.46 29
4118.61 26
4118.76 21
4118.90 15
4119.05 9
4119.20 4
4119.34 0
4119.49 0
4119.64 0
4119.79 0
4119.93 0
4120.08 0
4120.23 0
4120.37 0
4120.52 0
4120.67 2
4120.82 5
4120.96 8
4121.11 10
4121.26 12
4121.40 13
4121.55 15
4121.70 17
4121.85 20
4121.99 23
4122.14 27
4122.29 31
4122.43 34
4122.58 37
4122.73 41
4122.88 45
4123.02 49
4123.17 53
4123.32 57
4123.47 59
4123.61 61
4123.76 60
4123.91 58
4124.05 54
4124.20 50
4124.35 45
4124.50 41
4124.64 37
4124.79 35
4124.94 33
4125.09 32
4125.23 32
4125.38 33
4125.53 35
4125.67 39
4125.82 44
4125.97 49
4126.12 56
4126.26 62
4126.41 68
4126.56 73
4126.71 76
4126.85 77
4127.00 77
4127.15 77
4127.29 75
4127.44 74
4127.59 74
4127.74 75
4127.88 78
4128.03 84
4128.18 90
4128.33 97
4128.47 105
4128.62 111
4128.77 117
4128.91 121
4129.06 123
4129.21 125
4129.36 127
4129.50 127
4129.65 127
4129.80 127
4129.95 125
4130.09 122
4130.24 119
4130.39 115
4130.54 109
4130.68 104
4130.83 98
4130.98 92
4131.12 85
4131.27 78
4131.42 70
4131.57 62
4131.71 54
4131.86 46
4132.01 39
4132.16 34
4132.30 30
4132.45 26
4132.60 23
4132.75 20
4132.89 18
4133.04 15
4133.19 12
4133.34 9
4133.48 6
4133.63 4
4133.78 2
4133.93 1
4134.07 2
4134.22 5
4134.37 9
4134.52 15
4134.66 21
4134.81 27
4134.96 32
4135.10 37
4135.25 40
4135.40 44
4135.55 48
4135.69 53
4135.84 58
4135.99 65
4136.14 73
4136.28 82
4136.43 91
4136.58 100
4136.73 109
4136.87 118
4137.02 126
4137.17 132
4137.32 137
4137.46 140
4137.61 141
4137.76 139
4137.91 136
4138.05 131
4138.20 124
4138.35 117
4138.50 110
4138.64 102
4138.79 96
4138.94 90
4139.09 86
4139.23 83
4139.38 81
4139.53 79
4139.68 78
4139.82 76
4139.97 74
4140.12 71
4140.27 68
4140.41 65
4140.56 62
4140.71 58
4140.86 55
4141.00 52
4141.15 48
4141.30 45
4141.45 42
4141.59 40
4141.74 40
4141.89 41
4142.04 44
4142.18 48
4142.33 52
4142.48 55
4142.63 57
4142.78 57
4142.92 55
4143.07 52
4143.22 48
4143.37 44
4143.51 40
4143.66 37
4143.81 35
4143.96 34
4144.10 33
4144.25 31
4144.40 29
4144.55 26
4144.69 22
4144.84 17
4144.99 12
4145.14 7
4145.28 2
4145.43 0
4145.58 0
4145.73 0
4145.87 0
4146.02 0
4146.17 0
4146.32 0
4146.47 0
4146.61 0
4146.76 3
4146.91 7
4147.06 12
4147.20 19
4147.35 26
4147.50 34
4147.65 41
4147.79 48
4147.94 54
4148.09 57
4148.24 59
4148.38 59
4148.53 57
4148.68 54
4148.83 49
4148.98 44
4149.12 38
4149.27 32
4149.42 26
4149.57 20
4149.71 15
4149.86 10
4150.01 5
4150.16 2
4150.30 0
4150.45 0
4150.60 2
4150.75 7
4150.90 13
4151.04 21
4151.19 30
4151.34 38
4151.49 45
4151.63 49
4151.78 50
4151.93 48
4152.08 44
4152.23 39
4152.37 34
4152.52 31
4152.67 30
4152.82 30
4152.96 32
4153.11 34
4153.26 36
4153.41 38
4153.55 40
4153.70 41
4153.85 43
4154.00 45
4154.15 47
4154.29 49
4154.44 50
4154.59 51
4154.74 52
4154.88 54
4155.03 57
4155.18 61
4155.33 65
4155.48 69
4155.62 74
4155.77 78
4155.92 83
4156.07 88
4156.22 94
4156.36 100
4156.51 106
4156.66 110
4156.81 113
4156.95 113
4157.10 111
4157.25 107
4157.40 103
4157.55 99
4157.69 94
4157.84 89
4157.99 85
4158.14 80
4158.28 76
4158.43 73
4158.58 72
4158.73 73
4158.88 76
4159.02 80
4159.17 85
4159.32 88
4159.47 90
4159.62 89
4159.76 84
4159.91 78
4160.06 69
4160.21 60
4160.35 51
4160.50 42
4160.65 34
4160.80 26
4160.95 20
4161.09 15
4161.24 12
4161.39 9
4161.54 7
4161.69 7
4161.83 7
4161.98 9
4162.13 11
4162.28 15
4162.43 20
4162.57 25
4162.72 31
4162.87 37
4163.02 41
4163.17 45
4163.31 46
4163.46 46
4163.61 44
4163.76 41
4163.91 37
4164.05 33
4164.20 29
4164.35 26
4164.50 25
4164.64 25
4164.79 26
4164.94 28
4165.09 31
4165.24 34
4165.38 37
4165.53 40
4165.68 41
4165.83 42
4165.98 43
4166.12 43
4166.27 43
4166.42 43
4166.57 45
4166.72 47
4166.86 51
4167.01 56
4167.16 62
4167.31 67
4167.46 72
4167.60 76
4167.75 79
4167.90 80
4168.05 79
4168.20 77
4168.34 73
4168.49 69
4168.64 64
4168.79 59
4168.94 54
4169.08 48
4169.23 42
4169.38 34
4169.53 26
4169.68 18
4169.83 10
4169.97 3
4170.12 0
4170.27 0
4170.42 0
4170.57 5
4170.71 11
4170.86 16
4171.01 20
4171.16 21
4171.31 21
4171.45 18
4171.60 14
4171.75 10
4171.90 7
4172.05 4
4172.19 2
4172.34 0
4172.49 0
4172.64 0
4172.79 0
4172.93 0
4173.08 0
4173.23 0
4173.38 0
4173.53 1
4173.68 10
4173.82 20
4173.97 30
4174.12 39
4174.27 45
4174.42 49
4174.56 50
4174.71 49
4174.86 48
4175.01 48
4175.16 48
4175.30 48
4175.45 49
4175.60 49
4175.75 47
4175.90 44
4176.05 40
4176.19 35
4176.34 31
4176.49 28
4176.64 25
4176.79 23
4176.93 21
4177.08 19
4177.23 16
4177.38 12
4177.53 8
4177.68 3
4177.82 0
4177.97 0
4178.12 0
4178.27 0
4178.42 0
4178.56 0
4178.71 0
4178.86 0
4179.01 1
4179.16 2
4179.31 3
4179.45 5
4179.60 9
4179.75 16
4179.90 24
4180.05 34
4180.20 45
4180.34 54
4180.49 61
4180.64 65
4180.79 68
4180.94 69
4181.08 69
4181.23 68
4181.38 68
4181.53 67
4181.68 66
4181.83 64
4181.97 60
4182.12 56
4182.27 51
4182.42 47
4182.57 44
4182.72 42
4182.86 39
4183.01 36
4183.16 32
4183.31 27
4183.46 20
4183.61 14
4183.75 8
4183.90 4
4184.05 4
4184.20 6
4184.35 12
4184.50 19
4184.64 26
4184.79 32
4184.94 35
4185.09 36
4185.24 36
4185.39 34
4185.53 32
4185.68 30
4185.83 31
4185.98 34
4186.13 39
4186.28 44
4186.42 48
4186.57 51
4186.72 51
4186.87 50
4187.02 46
4187.17 41
4187.31 36
4187.46 31
4187.61 27
4187.76 24
4187.91 23
4188.06 23
4188.20 25
4188.35 27
4188.50 30
4188.65 31
4188.80 31
4188.95 30
4189.09 26
4189.24 21
4189.39 16
4189.54 11
4189.69 8
4189.84 6
4189.99 6
4190.13 8
4190.28 10
4190.43 11
4190.58 11
4190.73 8
4190.88 4
4191.02 0
4191.17 0
4191.32 0
4191.47 0
4191.62 0
4191.77 0
4191.91 0
4192.06 6
4192.21 14
4192.36 22
4192.51 28
4192.66 34
4192.81 39
4192.95 43
4193.10 46
4193.25 48
4193.40 48
4193.55 47
4193.70 45
4193.84 41
4193.99 36
4194.14 30
4194.29 25
4194.44 21
4194.59 18
4194.74 16
4194.88 17
4195.03 18
4195.18 21
4195.33 24
4195.48 28
4195.63 30
4195.78 31
4195.92 31
4196.07 28
4196.22 25
4196.37 21
4196.52 18
4196.67 16
4196.81 15
4196.96 17
4197.11 21
4197.26 25
4197.41 30
4197.56 34
4197.71 38
4197.85 40
4198.00 42
4198.15 43
4198.30 44
4198.45 46
4198.60 49
4198.75 52
4198.89 55
4199.04 58
4199.19 60
4199.34 61
4199.49 60
4199.64 56
4199.79 50
4199.93 42
4200.08 33
4200.23 23
4200.38 15
4200.53 8
4200.68 3
4200.83 1
4200.97 1
4201.12 2
4201.27 5
4201.42 8
4201.57 12
4201.72 17
4201.87 20
4202.02 23
4202.16 25
4202.31 26
4202.46 28
4202.61 30
4202.76 33
4202.91 39
4203.06 47
4203.20 56
4203.35 65
4203.50 72
4203.65 77
4203.80 79
4203.95 79
4204.10 78
4204.24 76
4204.39 75
4204.54 74
4204.69 74
4204.84 74
4204.99 75
4205.14 76
4205.29 79
4205.43 82
4205.58 88
4205.73 96
4205.88 105
4206.03 116
4206.18 127
4206.33 136
4206.48 145
4206.62 151
4206.77 156
4206.92 160
4207.07 164
4207.22 166
4207.37 169
4207.52 171
4207.66 172
4207.81 171
4207.96 168
4208.11 162
4208.26 154
4208.41 145
4208.56 134
4208.71 125
4208.85 117
4209.00 112
4209.15 110
4209.30 110
4209.45 112
4209.60 113
4209.75 114
4209.90 113
4210.04 111
4210.19 108
4210.34 106
4210.49 105
4210.64 105
4210.79 107
4210.94 110
4211.09 114
4211.24 118
4211.38 123
4211.53 130
4211.68 137
4211.83 147
4211.98 158
4212.13 170
4212.28 181
4212.43 192
4212.57 201
4212.72 207
4212.87 211
4213.02 213
4213.17 214
4213.32 216
4213.47 219
4213.62 224
4213.76 231
4213.91 238
4214.06 245
4214.21 251
4214.36 255
4214.51 257
4214.66 256
4214.81 254
4214.96 251
4215.10 247
4215.25 241
4215.40 235
4215.55 226
4215.70 217
4215.85 205
4216.00 192
4216.15 178
4216.30 164
4216.44 151
4216.59 138
4216.74 127
4216.89 116
4217.04 107
4217.19 99
4217.34 92
4217.49 87
4217.64 82
4217.78 77
4217.93 74
4218.08 73
4218.23 74
4218.38 78
4218.53 84
4218.68 93
4218.83 102
4218.98 110
4219.12 116
4219.27 119
4219.42 117
4219.57 113
4219.72 106
4219.87 97
4220.02 89
4220.17 82
4220.32 76
4220.47 72
4220.61 70
4220.76 70
4220.91 72
4221.06 75
4221.21 78
4221.36 81
4221.51 83
4221.66 83
4221.81 81
4221.95 77
4222.10 72
4222.25 67
4222.40 64
4222.55 63
4222.70 63
4222.85 64
4223.00 66
4223.15 67
4223.30 67
4223.44 67
4223.59 66
4223.74 65
4223.89 64
4224.04 63
4224.19 61
4224.34 59
4224.49 57
4224.64 55
4224.79 55
4224.93 57
4225.08 63
4225.23 71
4225.38 82
4225.53 94
4225.68 106
4225.83 117
4225.98 127
4226.13 134
4226.28 138
4226.43 139
4226.57 137
4226.72 133
4226.87 126
4227.02 120
4227.17 113
4227.32 108
4227.47 104
4227.62 103
4227.77 103
4227.92 105
4228.07 107
4228.21 109
4228.36 111
4228.51 112
4228.66 113
4228.81 114
4228.96 114
4229.11 115
4229.26 114
4229.41 112
4229.56 109
4229.71 104
4229.85 98
4230.00 92
4230.15 88
4230.30 86
4230.45 87
4230.60 91
4230.75 96
4230.90 101
4231.05 105
4231.20 107
4231.35 108
4231.49 107
4231.64 104
4231.79 100
4231.94 94
4232.09 87
4232.24 79
4232.39 69
4232.54 59
4232.69 48
4232.84 39
4232.99 33
4233.14 29
4233.28 30
4233.43 34
4233.58 41
4233.73 50
4233.88 61
4234.03 72
4234.18 81
4234.33 88
4234.48 94
4234.63 96
4234.78 96
4234.93 94
4235.07 91
4235.22 87
4235.37 84
4235.52 82
4235.67 80
4235.82 79
4235.97 79
4236.12 79
4236.27 79
4236.42 80
4236.57 82
4236.72 85
4236.87 89
4237.01 93
4237.16 97
4237.31 101
4237.46 103
4237.61 103
4237.76 102
4237.91 99
4238.06 96
4238.21 93
4238.36 90
4238.51 88
4238.66 86
4238.81 83
4238.96 79
4239.10 74
4239.25 68
4239.40 62
4239.55 57
4239.70 55
4239.85 56
4240.00 61
4240.15 67
4240.30 75
4240.45 82
4240.60 87
4240.75 90
4240.90 91
4241.05 91
4241.19 92
4241.34 92
4241.49 93
4241.64 93
4241.79 92
4241.94 90
4242.09 87
4242.24 83
4242.39 79
4242.54 76
4242.69 73
4242.84 71
4242.99 68
4243.14 66
4243.29 63
4243.43 59
4243.58 55
4243.73 51
4243.88 49
4244.03 47
4244.18 47
4244.33 48
4244.48 49
4244.63 50
4244.78 51
4244.93 51
4245.08 50
4245.23 49
4245.38 48
4245.53 46
4245.68 45
4245.82 44
4245.97 43
4246.12 44
4246.27 46
4246.42 50
4246.57 54
4246.72 58
4246.87 61
4247.02 62
4247.17 61
4247.32 58
4247.47 54
4247.62 49
4247.77 46
4247.92 45
4248.07 47
4248.22 53
4248.37 60
4248.51 69
4248.66 76
4248.81 81
4248.96 84
4249.11 83
4249.26 79
4249.41 72
4249.56 64
4249.71 54
4249.86 44
4250.01 33
4250.16 23
4250.31 13
4250.46 4
4250.61 0
4250.76 0
4250.91 0
4251.06 0
4251.21 0
4251.35 0
4251.50 4
4251.65 15
4251.80 27
4251.95 39
4252.10 50
4252.25 58
4252.40 63
4252.55 64
4252.70 63
4252.85 60
4253.00 57
4253.15 53
4253.30 49
4253.45 45
4253.60 39
4253.75 32
4253.90 24
4254.05 15
4254.20 7
4254.35 0
4254.49 0
4254.64 0
4254.79 0
4254.94 0
4255.09 0
4255.24 0
4255.39 0
4255.54 0
4255.69 6
4255.84 14
4255.99 22
4256.14 28
4256.29 33
4256.44 37
4256.59 40
4256.74 43
4256.89 47
4257.04 51
4257.19 57
4257.34 63
4257.49 70
4257.64 77
4257.79 84
4257.93 91
4258.08 96
4258.23 100
4258.38 101
4258.53 101
4258.68 98
4258.83 93
4258.98 88
4259.13 82
4259.28 77
4259.43 72
4259.58 67
4259.73 63
4259.88 59
4260.03 57
4260.18 57
4260.33 60
4260.48 66
4260.63 73
4260.78 82
4260.93 92
4261.08 100
4261.23 107
4261.38 113
4261.53 117
4261.68 121
4261.83 124
4261.98 127
4262.13 130
4262.27 132
4262.42 132
4262.57 132
4262.72 130
4262.87 128
4263.02 124
4263.17 120
4263.32 116
4263.47 112
4263.62 108
4263.77 105
4263.92 103
4264.07 102
4264.22 103
4264.37 105
4264.52 106
4264.67 107
4264.82 105
4264.97 101
4265.12 95
4265.27 88
4265.42 82
4265.57 77
4265.72 74
4265.87 75
4266.02 78
4266.17 82
4266.32 86
4266.47 90
4266.62 93
4266.77 95
4266.92 97
4267.07 98
4267.22 100
4267.37 102
4267.52 104
4267.67 106
4267.82 108
4267.96 109
4268.11 109
4268.26 110
4268.41 110
4268.56 112
4268.71 114
4268.86 118
4269.01 122
4269.16 125
4269.31 128
4269.46 128
4269.61 126
4269.76 120
4269.91 112
4270.06 102
4270.21 89
4270.36 76
4270.51 61
4270.66 46
4270.81 31
4270.96 17
4271.11 5
4271.26 0
4271.41 0
4271.56 0
4271.71 0
4271.86 0
4272.01 0
4272.16 0
4272.31 5
4272.46 8
4272.61 10
4272.76 10
4272.91 9
4273.06 9
4273.21 10
4273.36 13
4273.51 19
4273.66 25
4273.81 31
4273.96 37
4274.11 41
4274.26 43
4274.41 44
4274.56 44
4274.71 44
4274.86 46
4275.01 48
4275.16 51
4275.31 55
4275.46 58
4275.61 61
4275.76 63
4275.91 63
4276.06 60
4276.21 55
4276.36 47
4276.51 36
4276.66 25
4276.81 13
4276.96 3
4277.11 0
4277.26 0
4277.41 0
4277.56 0
4277.71 4
4277.86 12
4278.01 20
4278.16 27
4278.31 33
4278.46 39
4278.61 44
4278.76 50
4278.91 58
4279.06 66
4279.21 75
4279.36 84
4279.51 93
4279.66 100
4279.81 104
4279.96 106
4280.11 105
4280.26 102
4280.41 97
4280.56 92
4280.71 87
4280.86 84
4281.01 81
4281.16 79
4281.31 78
4281.46 77
4281.61 76
4281.76 76
4281.91 76
4282.06 76
4282.21 77
4282.36 80
4282.51 82
4282.66 84
4282.81 85
4282.96 86
4283.11 85
4283.26 84
4283.41 83
4283.56 84
4283.71 85
4283.86 88
4284.01 92
4284.16 96
4284.31 99
4284.46 101
4284.61 101
4284.76 101
4284.91 99
4285.06 96
4285.21 93
4285.36 88
4285.51 82
4285.66 75
4285.81 67
4285.96 59
4286.11 51
4286.26 44
4286.41 39
4286.56 36
4286.71 36
4286.86 38
4287.01 42
4287.16 47
4287.31 53
4287.46 60
4287.61 67
4287.76 74
4287.91 80
4288.06 86
4288.21 92
4288.36 97
4288.51 102
4288.66 106
4288.81 108
4288.96 108
4289.11 105
4289.26 101
4289.41 96
4289.56 91
4289.71 87
4289.86 84
4290.01 84
4290.16 85
4290.31 88
4290.46 93
4290.61 97
4290.76 102
4290.91 105
4291.06 107
4291.21 105
4291.36 101
4291.51 95
4291.66 87
4291.81 79
4291.96 71
4292.12 64
4292.27 58
4292.42 51
4292.57 44
4292.72 37
4292.87 28
4293.02 20
4293.17 13
4293.32 8
4293.47 4
4293.62 1
4293.77 0
4293.92 0
4294.07 0
4294.22 0
4294.37 0
4294.52 0
4294.67 0
4294.82 0
4294.97 1
4295.12 2
4295.27 2
4295.42 2
4295.57 1
4295.72 1
4295.87 1
4296.02 1
4296.17 1
4296.32 1
4296.47 1
4296.62 0
4296.77 0
4296.92 0
4297.07 0
4297.22 0
4297.37 0
4297.52 0
4297.67 1
4297.83 5
4297.98 9
4298.13 14
4298.28 19
4298.43 24
4298.58 26
4298.73 28
4298.88 28
4299.03 29
4299.18 30
4299.33 33
4299.48 37
4299.63 41
4299.78 45
4299.93 48
4300.08 50
4300.23 50
4300.38 49
4300.53 47
4300.68 46
4300.83 45
4300.98 45
4301.13 45
4301.28 45
4301.43 46
4301.58 46
4301.73 47
4301.88 49
4302.03 51
4302.19 55
4302.34 60
4302.49 65
4302.64 69
4302.79 72
4302.94 72
4303.09 71
4303.24 68
4303.39 64
4303.54 61
4303.69 60
4303.84 60
4303.99 62
4304.14 65
4304.29 68
4304.44 71
4304.59 72
4304.74 73
4304.89 72
4305.04 72
4305.19 71
4305.34 70
4305.49 70
4305.64 69
4305.80 67
4305.95 65
4306.10 62
4306.25 59
4306.40 56
4306.55 53
4306.70 51
4306.85 49
4307.00 48
4307.15 48
4307.30 48
4307.45 49
4307.60 51
4307.75 53
4307.90 54
4308.05 53
4308.20 50
4308.35 43
4308.50 34
4308.65 22
4308.80 11
4308.96 0
4309.11 0
4309.26 0
4309.41 0
4309.56 0
4309.71 0
4309.86 2
4310.01 6
4310.16 9
4310.31 12
4310.46 14
4310.61 17
4310.76 21
4310.91 26
4311.06 33
4311.21 41
4311.36 49
4311.51 57
4311.67 63
4311.82 68
4311.97 70
4312.12 69
4312.27 66
4312.42 61
4312.57 54
4312.72 46
4312.87 37
4313.02 27
4313.17 17
4313.32 8
4313.47 1
4313.62 0
4313.77 0
4313.92 0
4314.07 0
4314.22 0
4314.38 0
4314.53 0
4314.68 0
4314.83 0
4314.98 3
4315.13 12
4315.28 23
4315.43 35
4315.58 47
4315.73 59
4315.88 69
4316.03 79
4316.18 86
4316.33 93
4316.48 100
4316.63 105
4316.79 111
4316.94 115
4317.09 117
4317.24 118
4317.39 115
4317.54 110
4317.69 102
4317.84 93
4317.99 82
4318.14 71
4318.29 60
4318.44 49
4318.59 39
4318.74 31
4318.89 25
4319.05 20
4319.20 18
4319.35 17
4319.50 18
4319.65 19
4319.80 22
4319.95 24
4320.10 27
4320.25 30
4320.40 33
4320.55 35
4320.70 36
4320.85 36
4321.00 35
4321.16 35
4321.31 35
4321.46 35
4321.61 36
4321.76 37
4321.91 38
4322.06 39
4322.21 40
4322.36 40
4322.51 41
4322.66 43
4322.81 46
4322.96 51
4323.11 56
4323.27 63
4323.42 70
4323.57 76
4323.72 82
4323.87 86
4324.02 90
4324.17 93
4324.32 96
4324.47 99
4324.62 103
4324.77 106
4324.92 107
4325.07 107
4325.23 105
4325.38 101
4325.53 96
4325.68 91
4325.83 87
4325.98 83
4326.13 80
4326.28 77
4326.43 74
4326.58 71
4326.73 66
4326.88 61
4327.04 56
4327.19 51
4327.34 46
4327.49 43
4327.64 39
4327.79 36
4327.94 34
4328.09 30
4328.24 27
4328.39 22
4328.54 17
4328.69 11
4328.85 6
4329.00 2
4329.15 0
4329.30 0
4329.45 2
4329.60 6
4329.75 12
4329.90 18
4330.05 24
4330.20 29
4330.35 33
4330.50 36
4330.66 37
4330.81 38
4330.96 38
4331.11 38
4331.26 38
4331.41 39
4331.56 41
4331.71 44
4331.86 47
4332.01 49
4332.16 51
4332.32 52
4332.47 52
4332.62 52
4332.77 51
4332.92 49
4333.07 48
4333.22 45
4333.37 42
4333.52 38
4333.67 34
4333.82 29
4333.98 26
4334.13 25
4334.28 27
4334.43 31
4334.58 37
4334.73 44
4334.88 52
4335.03 58
4335.18 63
4335.33 66
4335.49 65
4335.64 63
4335.79 57
4335.94 50
4336.09 42
4336.24 35
4336.39 31
4336.54 31
4336.69 35
4336.84 43
4337.00 53
4337.15 64
4337.30 74
4337.45 80
4337.60 83
4337.75 81
4337.90 77
4338.05 70
4338.20 62
4338.35 52
4338.51 43
4338.66 34
4338.81 26
4338.96 21
4339.11 18
4339.26 16
4339.41 17
4339.56 18
4339.71 18
4339.86 18
4340.02 18
4340.17 17
4340.32 17
4340.47 19
4340.62 22
4340.77 27
4340.92 33
4341.07 40
4341.22 46
4341.38 50
4341.53 53
4341.68 54
4341.83 53
4341.98 51
4342.13 48
4342.28 46
4342.43 43
4342.58 41
4342.74 39
4342.89 37
4343.04 35
4343.19 32
4343.34 29
4343.49 26
4343.64 23
4343.79 20
4343.94 17
4344.10 15
4344.25 14
4344.40 13
4344.55 13
4344.70 12
4344.85 13
4345.00 15
4345.15 18
4345.30 21
4345.46 26
4345.61 31
4345.76 37
4345.91 41
4346.06 44
4346.21 44
4346.36 42
4346.51 37
4346.66 30
4346.82 23
4346.97 17
4347.12 13
4347.27 12
4347.42 14
4347.57 17
4347.72 22
4347.87 26
4348.03 28
4348.18 27
4348.33 23
4348.48 16
4348.63 8
4348.78 0
4348.93 0
4349.08 0
4349.23 0
4349.39 0
4349.54 0
4349.69 0
4349.84 4
4349.99 8
4350.14 11
4350.29 12
4350.44 10
4350.60 7
4350.75 4
4350.90 1
4351.05 0
4351.20 0
4351.35 3
4351.50 7
4351.65 12
4351.81 18
4351.96 23
4352.11 26
4352.26 27
4352.41 26
4352.56 24
4352.71 21
4352.86 19
4353.02 20
4353.17 23
4353.32 30
4353.47 39
4353.62 50
4353.77 61
4353.92 70
4354.07 77
4354.23 81
4354.38 81
4354.53 79
4354.68 73
4354.83 65
4354.98 55
4355.13 44
4355.29 33
4355.44 23
4355.59 16
4355.74 11
4355.89 9
4356.04 10
4356.19 14
4356.34 19
4356.50 24
4356.65 29
4356.80 32
4356.95 34
4357.10 34
4357.25 32
4357.40 29
4357.56 24
4357.71 19
4357.86 14
4358.01 9
4358.16 5
4358.31 3
4358.46 4
4358.61 8
4358.77 14
4358.92 22
4359.07 31
4359.22 39
4359.37 46
4359.52 51
4359.67 54
4359.83 57
4359.98 59
4360.13 62
4360.28 66
4360.43 71
4360.58 76
4360.73 81
4360.89 84
4361.04 85
4361.19 83
4361.34 81
4361.49 78
4361.64 76
4361.79 75
4361.95 74
4362.10 74
4362.25 74
4362.40 72
4362.55 69
4362.70 63
4362.85 54
4363.01 44
4363.16 33
4363.31 23
4363.46 13
4363.61 7
4363.76 4
4363.91 5
4364.07 10
4364.22 17
4364.37 26
4364.52 36
4364.67 44
4364.82 51
4364.97 56
4365.13 59
4365.28 61
4365.43 63
4365.58 66
4365.73 69
4365.88 73
4366.04 76
4366.19 78
4366.34 79
4366.49 77
4366.64 75
4366.79 72
4366.94 69
4367.10 68
4367.25 68
4367.40 69
4367.55 71
4367.70 73
4367.85 75
4368.00 75
4368.16 76
4368.31 76
4368.46 77
4368.61 78
4368.76 80
4368.91 83
4369.07 85
4369.22 87
4369.37 88
4369.52 88
4369.67 85
4369.82 82
4369.98 77
4370.13 71
4370.28 65
4370.43 59
4370.58 53
4370.73 49
4370.88 44
4371.04 41
4371.19 37
4371.34 33
4371.49 29
4371.64 24
4371.79 18
4371.95 12
4372.10 5
4372.25 0
4372.40 0
4372.55 0
4372.70 0
4372.86 0
4373.01 0
4373.16 0
4373.31 0
4373.46 1
4373.61 11
4373.77 21
4373.92 30
4374.07 38
4374.22 44
4374.37 47
4374.52 48
4374.68 46
4374.83 41
4374.98 35
4375.13 27
4375.28 19
4375.43 12
4375.59 7
4375.74 4
4375.89 5
4376.04 9
4376.19 15
4376.34 22
4376.50 29
4376.65 35
4376.80 41
4376.95 45
4377.10 48
4377.25 50
4377.41 51
4377.56 50
4377.71 49
4377.86 48
4378.01 46
4378.16 46
4378.32 46
4378.47 47
4378.62 49
4378.77 52
4378.92 53
4379.07 55
4379.23 55
4379.38 56
4379.53 56
4379.68 55
4379.83 54
4379.98 53
4380.14 52
4380.29 49
4380.44 47
4380.59 44
4380.74 41
4380.90 38
4381.05 37
4381.20 36
4381.35 38
4381.50 42
4381.65 49
4381.81 57
4381.96 66
4382.11 74
4382.26 82
4382.41 88
4382.56 91
4382.72 92
4382.87 92
4383.02 92
4383.17 92
4383.32 92
4383.48 93
4383.63 95
4383.78 98
4383.93 101
4384.08 105
4384.23 109
4384.39 113
4384.54 116
4384.69 118
4384.84 119
4384.99 118
4385.15 116
4385.30 114
4385.45 111
4385.60 110
4385.75 109
4385.90 109
4386.06 109
4386.21 109
4386.36 107
4386.51 104
4386.66 99
4386.82 94
4386.97 89
4387.12 86
4387.27 83
4387.42 83
4387.58 83
4387.73 84
4387.88 85
4388.03 84
4388.18 83
4388.33 80
4388.49 76
4388.64 73
4388.79 70
4388.94 67
4389.09 65
4389.25 63
4389.40 60
4389.55 57
4389.70 52
4389.85 46
4390.01 40
4390.16 34
4390.31 30
4390.46 28
4390.61 29
4390.77 31
4390.92 35
4391.07 39
4391.22 43
4391.37 44
4391.52 44
4391.68 42
4391.83 38
4391.98 33
4392.13 25
4392.28 16
4392.44 7
4392.59 0
4392.74 0
4392.89 0
4393.04 0
4393.20 0
4393.35 4
4393.50 9
4393.65 11
4393.80 11
4393.96 8
4394.11 3
4394.26 0
4394.41 0
4394.56 0
4394.72 0
4394.87 0
4395.02 2
4395.17 5
4395.32 7
4395.48 8
4395.63 8
4395.78 8
4395.93 9
4396.08 12
4396.24 17
4396.39 23
4396.54 30
4396.69 38
4396.84 46
4397.00 52
4397.15 58
4397.30 62
4397.45 66
4397.60 70
4397.76 74
4397.91 79
4398.06 85
4398.21 91
4398.36 97
4398.52 101
4398.67 105
4398.82 108
4398.97 110
4399.13 113
4399.28 116
4399.43 120
4399.58 125
4399.73 130
4399.89 134
4400.04 138
4400.19 142
4400.34 146
4400.49 150
4400.65 155
4400.80 161
4400.95 167
4401.10 173
4401.25 179
4401.41 183
4401.56 185
4401.71 186
4401.86 184
4402.02 182
4402.17 179
4402.32 176
4402.47 174
4402.62 174
4402.78 174
4402.93 175
4403.08 174
4403.23 172
4403.38 168
4403.54 160
4403.69 150
4403.84 138
4403.99 126
4404.15 115
4404.30 106
4404.45 99
4404.60 94
4404.75 91
4404.91 88
4405.06 85
4405.21 82
4405.36 79
4405.51 76
4405.67 76
4405.82 77
4405.97 80
4406.12 85
4406.28 91
4406.43 95
4406.58 98
4406.73 99
4406.88 97
4407.04 93
4407.19 89
4407.34 85
4407.49 82
4407.65 80
4407.80 79
4407.95 80
4408.10 82
4408.25 85
4408.41 88
4408.56 91
4408.71 94
4408.86 97
4409.02 100
4409.17 102
4409.32 103
4409.47 105
4409.62 108
4409.78 112
4409.93 118
4410.08 124
4410.23 130
4410.39 134
4410.54 136
4410.69 135
4410.84 131
4411.00 126
4411.15 121
4411.30 116
4411.45 114
4411.60 112
4411.76 112
4411.91 112
4412.06 112
4412.21 111
4412.37 110
4412.52 108
4412.67 108
4412.82 108
4412.97 110
4413.13 112
4413.28 114
4413.43 115
4413.58 115
4413.74 113
4413.89 109
4414.04 106
4414.19 103
4414.35 101
4414.50 101
4414.65 102
4414.80 104
4414.96 105
4415.11 106
4415.26 106
4415.41 104
4415.56 102
4415.72 99
4415.87 96
4416.02 94
4416.17 94
4416.33 95
4416.48 97
4416.63 101
4416.78 106
4416.94 111
4417.09 116
4417.24 120
4417.39 123
4417.55 126
4417.70 129
4417.85 133
4418.00 138
4418.16 146
4418.31 154
4418.46 164
4418.61 173
4418.76 181
4418.92 188
4419.07 192
4419.22 195
4419.37 197
4419.53 199
4419.68 203
4419.83 209
4419.98 218
4420.14 230
4420.29 244
4420.44 262
4420.59 282
4420.75 306
4420.90 332
4421.05 361
4421.20 391
4421.36 423
4421.51 454
4421.66 485
4421.81 516
4421.97 544
4422.12 571
4422.27 597
4422.42 622
4422.58 647
4422.73 671
4422.88 696
4423.03 721
4423.19 745
4423.34 769
4423.49 792
4423.64 815
4423.80 836
4423.95 858
4424.10 881
4424.25 906
4424.41 932
4424.56 959
4424.71 987
4424.86 1014
4425.02 1038
4425.17 1059
4425.32 1074
4425.47 1082
4425.63 1083
4425.78 1079
4425.93 1069
4426.08 1055
4426.24 1037
4426.39 1017
4426.54 995
4426.69 973
4426.85 949
4427.00 925
4427.15 900
4427.30 876
4427.46 853
4427.61 831
4427.76 809
4427.91 787
4428.07 764
4428.22 740
4428.37 715
4428.52 688
4428.68 662
4428.83 638
4428.98 617
4429.14 600
4429.29 586
4429.44 575
4429.59 565
4429.75 555
4429.90 545
4430.05 534
4430.20 521
4430.36 506
4430.51 491
4430.66 475
4430.81 458
4430.97 442
4431.12 425
4431.27 408
4431.42 391
4431.58 373
4431.73 354
4431.88 334
4432.03 314
4432.19 295
4432.34 276
4432.49 259
4432.65 244
4432.80 230
4432.95 217
4433.10 205
4433.26 194
4433.41 182
4433.56 169
4433.71 156
4433.87 144
4434.02 132
4434.17 122
4434.32 115
4434.48 111
4434.63 112
4434.78 116
4434.94 122
4435.09 128
4435.24 134
4435.39 136
4435.55 135
4435.70 132
4435.85 129
4436.00 126
4436.16 125
4436.31 128
4436.46 134
4436.62 142
4436.77 150
4436.92 156
4437.07 159
4437.23 159
4437.38 155
4437.53 149
4437.68 140
4437.84 131
4437.99 121
4438.14 111
4438.30 102
4438.45 94
4438.60 88
4438.75 84
4438.91 82
4439.06 81
4439.21 81
4439.36 81
4439.52 80
4439.67 77
4439.82 72
4439.98 65
4440.13 56
4440.28 47
4440.43 37
4440.59 28
4440.74 20
4440.89 14
4441.05 10
4441.20 9
4441.35 10
4441.50 13
4441.66 17
4441.81 22
4441.96 28
4442.12 34
4442.27 39
4442.42 44
4442.57 49
4442.73 53
4442.88 58
4443.03 62
4443.18 67
4443.34 71
4443.49 77
4443.64 82
4443.80 88
4443.95 93
4444.10 97
4444.25 101
4444.41 103
4444.56 102
4444.71 101
4444.87 97
4445.02 93
4445.17 89
4445.32 85
4445.48 82
4445.63 80
4445.78 78
4445.94 78
4446.09 77
4446.24 76
4446.40 75
4446.55 74
4446.70 73
4446.85 73
4447.01 74
4447.16 75
4447.31 77
4447.47 80
4447.62 84
4447.77 89
4447.92 94
4448.08 99
4448.23 104
4448.38 109
4448.54 112
4448.69 115
4448.84 116
4448.99 116
4449.15 115
4449.30 113
4449.45 110
4449.61 107
4449.76 104
4449.91 101
4450.07 99
4450.22 99
4450.37 100
4450.52 104
4450.68 109
4450.83 113
4450.98 116
4451.14 116
4451.29 114
4451.44 110
4451.59 105
4451.75 101
4451.90 98
4452.05 97
4452.21 98
4452.36 99
4452.51 100
4452.67 100
4452.82 99
4452.97 96
4453.12 93
4453.28 89
4453.43 87
4453.58 85
4453.74 85
4453.89 86
4454.04 87
4454.20 87
4454.35 87
4454.50 86
4454.65 85
4454.81 83
4454.96 81
4455.11 79
4455.27 78
4455.42 77
4455.57 76
4455.73 75
4455.88 73
4456.03 71
4456.19 69
4456.34 66
4456.49 64
4456.64 63
4456.80 63
4456.95 65
4457.10 69
4457.26 74
4457.41 80
4457.56 85
4457.72 89
4457.87 91
4458.02 92
4458.18 92
4458.33 92
4458.48 93
4458.63 95
4458.79 98
4458.94 102
4459.09 106
4459.25 111
4459.40 116
4459.55 121
4459.71 126
4459.86 131
4460.01 135
4460.17 138
4460.32 139
4460.47 138
4460.63 134
4460.78 129
4460.93 122
4461.08 116
4461.24 109
4461.39 103
4461.54 99
4461.70 96
4461.85 95
4462.00 94
4462.16 94
4462.31 95
4462.46 95
4462.62 94
4462.77 94
4462.92 94
4463.08 95
4463.23 96
4463.38 97
4463.54 98
4463.69 98
4463.84 98
4463.99 99
4464.15 100
4464.30 103
4464.45 107
4464.61 112
4464.76 117
4464.91 122
4465.07 124
4465.22 124
4465.37 121
4465.53 117
4465.68 112
4465.83 107
4465.99 104
4466.14 101
4466.29 101
4466.45 100
4466.60 100
4466.75 99
4466.91 97
4467.06 93
4467.21 88
4467.37 81
4467.52 74
4467.67 66
4467.83 58
4467.98 49
4468.13 41
4468.29 34
4468.44 27
4468.59 22
4468.75 17
4468.90 14
4469.05 12
4469.20 10
4469.36 8
4469.51 6
4469.66 4
4469.82 0
4469.97 0
4470.12 0
4470.28 0
4470.43 0
4470.58 0
4470.74 0
4470.89 0
4471.04 9
4471.20 20
4471.35 31
4471.50 40
4471.66 48
4471.81 53
4471.96 57
4472.12 60
4472.27 63
4472.42 66
4472.58 69
4472.73 72
4472.88 73
4473.04 73
4473.19 71
4473.34 67
4473.50 62
4473.65 55
4473.80 48
4473.96 41
4474.11 34
4474.26 27
4474.42 20
4474.57 14
4474.72 9
4474.88 5
4475.03 3
4475.19 3
4475.34 6
4475.49 12
4475.65 20
4475.80 29
4475.95 40
4476.11 51
4476.26 61
4476.41 69
4476.57 75
4476.72 78
4476.87 77
4477.03 74
4477.18 67
4477.33 59
4477.49 51
4477.64 44
4477.79 38
4477.95 35
4478.10 34
4478.25 34
4478.41 35
4478.56 36
4478.71 36
4478.87 36
4479.02 36
4479.17 35
4479.33 36
4479.48 36
4479.63 38
4479.79 39
4479.94 41
4480.09 43
4480.25 45
4480.40 48
4480.56 51
4480.71 53
4480.86 56
4481.02 57
4481.17 59
4481.32 60
4481.48 61
4481.63 63
4481.78 66
4481.94 69
4482.09 71
4482.24 73
4482.40 72
4482.55 69
4482.70 64
4482.86 57
4483.01 48
4483.16 41
4483.32 34
4483.47 30
4483.63 27
4483.78 26
4483.93 25
4484.09 26
4484.24 27
4484.39 29
4484.55 31
4484.70 33
4484.85 35
4485.01 35
4485.16 33
4485.31 30
4485.47 26
4485.62 22
4485.77 19
4485.93 18
4486.08 20
4486.24 25
4486.39 31
4486.54 38
4486.70 45
4486.85 51
4487.00 57
4487.16 62
4487.31 65
4487.46 69
4487.62 73
4487.77 76
4487.93 79
4488.08 82
4488.23 84
4488.39 87
4488.54 89
4488.69 92
4488.85 96
4489.00 99
4489.15 101
4489.31 103
4489.46 103
4489.61 101
4489.77 97
4489.92 93
4490.08 88
4490.23 84
4490.38 80
4490.54 77
4490.69 76
4490.84 75
4491.00 75
4491.15 75
4491.31 75
4491.46 75
4491.61 74
4491.77 74
4491.92 74
4492.07 75
4492.23 76
4492.38 77
4492.53 77
4492.69 77
4492.84 77
4493.00 76
4493.15 76
4493.30 76
4493.46 78
4493.61 82
4493.76 86
4493.92 92
4494.07 98
4494.23 104
4494.38 108
4494.53 112
4494.69 114
4494.84 115
4494.99 115
4495.15 115
4495.30 114
4495.45 112
4495.61 111
4495.76 109
4495.92 107
4496.07 105
4496.22 104
4496.38 103
4496.53 102
4496.68 102
4496.84 101
4496.99 101
4497.15 99
4497.30 97
4497.45 95
4497.61 91
4497.76 87
4497.91 82
4498.07 76
4498.22 70
4498.38 64
4498.53 56
4498.68 49
4498.84 41
4498.99 34
4499.15 28
4499.30 23
4499.45 20
4499.61 18
4499.76 19
4499.91 23
4500.07 29
4500.22 37
4500.38 46
4500.53 56
4500.68 65
4500.84 73
4500.99 78
4501.14 82
4501.30 83
4501.45 83
4501.61 82
4501.76 81
4501.91 81
4502.07 82
4502.22 85
4502.38 87
4502.53 89
4502.68 91
4502.84 91
4502.99 90
4503.14 89
4503.30 87
4503.45 86
4503.61 85
4503.76 86
4503.91 87
4504.07 88
4504.22 90
4504.38 91
4504.53 91
4504.68 91
4504.84 91
4504.99 91
4505.15 91
4505.30 91
4505.45 92
4505.61 92
4505.76 92
4505.91 92
4506.07 92
4506.22 92
4506.38 92
4506.53 91
4506.68 90
4506.84 87
4506.99 84
4507.15 79
4507.30 74
4507.45 69
4507.61 63
4507.76 56
4507.92 50
4508.07 44
4508.22 39
4508.38 35
4508.53 32
4508.69 32
4508.84 33
4508.99 35
4509.15 38
4509.30 41
4509.46 43
4509.61 45
4509.76 44
4509.92 42
4510.07 37
4510.23 31
4510.38 24
4510.53 18
4510.69 13
4510.84 11
4511.00 13
4511.15 18
4511.30 26
4511.46 36
4511.61 46
4511.77 55
4511.92 62
4512.07 65
4512.23 64
4512.38 62
4512.54 57
4512.69 52
4512.84 48
4513.00 46
4513.15 45
4513.31 46
4513.46 48
4513.61 50
4513.77 52
4513.92 53
4514.08 55
4514.23 58
4514.38 61
4514.54 64
4514.69 67
4514.85 68
4515.00 67
4515.15 63
4515.31 58
4515.46 53
4515.62 48
4515.77 45
4515.92 45
4516.08 48
4516.23 52
4516.39 56
4516.54 60
4516.70 63
4516.85 64
4517.00 63
4517.16 61
4517.31 58
4517.47 56
4517.62 55
4517.77 55
4517.93 58
4518.08 62
4518.24 67
4518.39 72
4518.54 76
4518.70 78
4518.85 78
4519.01 77
4519.16 76
4519.32 77
4519.47 79
4519.62 82
4519.78 86
4519.93 90
4520.09 92
4520.24 93
4520.39 93
4520.55 92
4520.70 91
4520.86 89
4521.01 87
4521.17 84
4521.32 81
4521.47 78
4521.63 76
4521.78 75
4521.94 76
4522.09 78
4522.24 82
4522.40 87
4522.55 90
4522.71 93
4522.86 94
4523.02 94
4523.17 94
4523.32 93
4523.48 94
4523.63 96
4523.79 99
4523.94 103
4524.09 106
4524.25 109
4524.40 111
4524.56 111
4524.71 110
4524.87 108
4525.02 105
4525.17 103
4525.33 101
4525.48 100
4525.64 99
4525.79 98
4525.95 97
4526.10 95
4526.25 94
4526.41 93
4526.56 92
4526.72 93
4526.87 94
4527.03 96
4527.18 98
4527.33 99
4527.49 99
4527.64 98
4527.80 95
4527.95 90
4528.11 85
4528.26 80
4528.41 75
4528.57 70
4528.72 65
4528.88 61
4529.03 58
4529.19 55
4529.34 54
4529.49 53
4529.65 54
4529.80 57
4529.96 60
4530.11 63
4530.27 67
4530.42 70
4530.57 72
4530.73 73
4530.88 72
4531.04 70
4531.19 68
4531.35 65
4531.50 61
4531.65 57
4531.81 54
4531.96 51
4532.12 50
4532.27 50
4532.43 51
4532.58 52
4532.74 53
4532.89 52
4533.04 51
4533.20 49
4533.35 47
4533.51 46
4533.66 45
4533.82 46
4533.97 49
4534.12 52
4534.28 55
4534.43 58
4534.59 60
4534.74 61
4534.90 60
4535.05 58
4535.21 55
4535.36 51
4535.51 45
4535.67 40
4535.82 34
4535.98 30
4536.13 26
4536.29 23
4536.44 22
4536.60 22
4536.75 23
4536.90 24
4537.06 24
4537.21 22
4537.37 19
4537.52 14
4537.68 9
4537.83 3
4537.99 0
4538.14 0
4538.29 0
4538.45 0
4538.60 0
4538.76 3
4538.91 5
4539.07 5
4539.22 3
4539.38 1
4539.53 0
4539.68 0
4539.84 0
4539.99 0
4540.15 3
4540.30 8
4540.46 13
4540.61 19
4540.77 25
4540.92 31
4541.08 37
4541.23 44
4541.38 50
4541.54 56
4541.69 62
4541.85 67
4542.00 71
4542.16 73
4542.31 75
4542.47 74
4542.62 73
4542.77 71
4542.93 69
4543.08 67
4543.24 65
4543.39 63
4543.55 61
4543.70 60
4543.86 59
4544.01 59
4544.17 59
4544.32 59
4544.48 60
4544.63 61
4544.78 61
4544.94 62
4545.09 63
4545.25 64
4545.40 65
4545.56 67
4545.71 69
4545.87 72
4546.02 76
4546.18 80
4546.33 85
4546.48 88
4546.64 90
4546.79 91
4546.95 90
4547.10 87
4547.26 84
4547.41 81
4547.57 79
4547.72 79
4547.88 80
4548.03 84
4548.19 88
4548.34 93
4548.49 98
4548.65 101
4548.80 102
4548.96 102
4549.11 101
4549.27 99
4549.42 97
4549.58 96
4549.73 97
4549.89 99
4550.04 101
4550.20 103
4550.35 104
4550.51 104
4550.66 103
4550.81 102
4550.97 101
4551.12 102
4551.28 106
4551.43 111
4551.59 118
4551.74 125
4551.90 132
4552.05 136
4552.21 138
4552.36 137
4552.52 134
4552.67 130
4552.83 125
4552.98 121
4553.14 119
4553.29 119
4553.44 120
4553.60 121
4553.75 123
4553.91 123
4554.06 122
4554.22 119
4554.37 115
4554.53 110
4554.68 107
4554.84 105
4554.99 106
4555.15 109
4555.30 114
4555.46 122
4555.61 130
4555.77 139
4555.92 146
4556.08 151
4556.23 153
4556.38 153
4556.54 150
4556.69 146
4556.85 141
4557.00 137
4557.16 134
4557.31 133
4557.47 133
4557.62 133
4557.78 133
4557.93 132
4558.09 130
4558.24 127
4558.40 124
4558.55 121
4558.71 120
4558.86 120
4559.02 122
4559.17 127
4559.33 135
4559.48 144
4559.64 154
4559.79 165
4559.95 174
4560.10 180
4560.25 185
4560.41 186
4560.56 186
4560.72 185
4560.87 183
4561.03 183
4561.18 182
4561.34 183
4561.49 183
4561.65 184
4561.80 184
4561.96 185
4562.11 188
4562.27 191
4562.42 198
4562.58 207
4562.73 219
4562.89 234
4563.04 252
4563.20 270
4563.35 286
4563.51 299
4563.66 306
4563.82 308
4563.97 306
4564.13 300
4564.28 295
4564.44 291
4564.59 291
4564.75 296
4564.90 303
4565.06 310
4565.21 315
4565.37 317
4565.52 314
4565.68 306
4565.83 296
4565.99 286
4566.14 276
4566.30 269
4566.45 266
4566.61 264
4566.76 264
4566.92 263
4567.07 261
4567.23 257
4567.38 250
4567.54 240
4567.69 228
4567.85 215
4568.00 202
4568.16 188
4568.31 175
4568.46 163
4568.62 153
4568.77 145
4568.93 141
4569.08 142
4569.24 147
4569.39 157
4569.55 169
4569.70 183
4569.86 196
4570.01 207
4570.17 214
4570.32 218
4570.48 219
4570.63 216
4570.79 212
4570.94 205
4571.10 197
4571.25 188
4571.41 177
4571.57 166
4571.72 155
4571.88 145
4572.03 136
4572.19 129
4572.34 125
4572.50 122
4572.65 119
4572.81 115
4572.96 111
4573.12 104
4573.27 96
4573.43 87
4573.58 78
4573.74 71
4573.89 65
4574.05 61
4574.20 60
4574.36 59
4574.51 60
4574.67 63
4574.82 66
4574.98 70
4575.13 75
4575.29 79
4575.44 82
4575.60 82
4575.75 81
4575.91 77
4576.06 72
4576.22 66
4576.37 60
4576.53 55
4576.68 51
4576.84 47
4576.99 43
4577.15 38
4577.30 31
4577.46 24
4577.61 16
4577.77 10
4577.92 5
4578.08 3
4578.23 2
4578.39 2
4578.54 3
4578.70 2
4578.85 1
4579.01 0
4579.16 0
4579.32 0
4579.48 0
4579.63 0
4579.79 0
4579.94 0
4580.10 1
4580.25 2
4580.41 3
4580.56 3
4580.72 4
4580.87 7
4581.03 11
4581.18 15
4581.34 21
4581.49 26
4581.65 31
4581.80 35
4581.96 37
4582.11 37
4582.27 37
4582.42 35
4582.58 33
4582.73 33
4582.89 34
4583.04 37
4583.20 41
4583.35 45
4583.51 47
4583.67 48
4583.82 45
4583.98 40
4584.13 33
4584.29 26
4584.44 18
4584.60 10
4584.75 5
4584.91 0
4585.06 0
4585.22 0
4585.37 0
4585.53 3
4585.68 7
4585.84 13
4585.99 20
4586.15 28
4586.30 35
4586.46 42
4586.62 48
4586.77 52
4586.93 53
4587.08 53
4587.24 50
4587.39 46
4587.55 41
4587.70 37
4587.86 35
4588.01 35
4588.17 38
4588.32 44
4588.48 52
4588.63 61
4588.79 70
4588.94 77
4589.10 83
4589.26 86
4589.41 87
4589.57 87
4589.72 85
4589.88 83
4590.03 81
4590.19 80
4590.34 79
4590.50 79
4590.65 78
4590.81 77
4590.96 75
4591.12 73
4591.28 71
4591.43 68
4591.59 66
4591.74 65
4591.90 64
4592.05 63
4592.21 64
4592.36 65
4592.52 67
4592.67 68
4592.83 68
4592.98 67
4593.14 62
4593.30 55
4593.45 46
4593.61 36
4593.76 27
4593.92 19
4594.07 16
4594.23 16
4594.38 19
4594.54 24
4594.69 30
4594.85 35
4595.00 38
4595.16 38
4595.32 35
4595.47 29
4595.63 23
4595.78 16
4595.94 10
4596.09 5
4596.25 1
4596.40 0
4596.56 0
4596.71 2
4596.87 5
4597.03 9
4597.18 14
4597.34 19
4597.49 24
4597.65 29
4597.80 33
4597.96 37
4598.11 39
4598.27 39
4598.42 38
4598.58 34
4598.74 29
4598.89 21
4599.05 13
4599.20 4
4599.36 0
4599.51 0
4599.67 0
4599.82 0
4599.98 0
4600.14 0
4600.29 4
4600.45 9
4600.60 13
4600.76 18
4600.91 24
4601.07 30
4601.22 37
4601.38 44
4601.53 50
4601.69 55
4601.85 57
4602.00 58
4602.16 59
4602.31 60
4602.47 61
4602.62 62
4602.78 62
4602.93 61
4603.09 57
4603.25 51
4603.40 43
4603.56 33
4603.71 23
4603.87 14
4604.02 8
4604.18 3
4604.33 1
4604.49 0
4604.65 0
4604.80 1
4604.96 2
4605.11 3
4605.27 3
4605.42 3
4605.58 2
4605.74 1
4605.89 0
4606.05 0
4606.20 0
4606.36 0
4606.51 0
4606.67 0
4606.82 3
4606.98 7
4607.14 11
4607.29 15
4607.45 20
4607.60 24
4607.76 29
4607.91 33
4608.07 35
4608.23 36
4608.38 35
4608.54 31
4608.69 26
4608.85 21
4609.00 17
4609.16 15
4609.32 15
4609.47 17
4609.63 20
4609.78 23
4609.94 27
4610.09 29
4610.25 31
4610.40 34
4610.56 36
4610.72 39
4610.87 43
4611.03 45
4611.18 48
4611.34 50
4611.49 52
4611.65 54
4611.81 57
4611.96 60
4612.12 65
4612.27 70
4612.43 74
4612.58 78
4612.74 80
4612.90 80
4613.05 77
4613.21 72
4613.36 66
4613.52 59
4613.67 52
4613.83 45
4613.99 38
4614.14 32
4614.30 27
4614.45 23
4614.61 19
4614.77 16
4614.92 14
4615.08 12
4615.23 9
4615.39 6
4615.54 3
4615.70 0
4615.86 0
4616.01 0
4616.17 0
4616.32 0
4616.48 0
4616.63 0
4616.79 0
4616.95 4
4617.10 12
4617.26 20
4617.41 28
4617.57 35
4617.73 42
4617.88 49
4618.04 57
4618.19 66
4618.35 74
4618.50 83
4618.66 91
4618.82 99
4618.97 105
4619.13 110
4619.28 115
4619.44 118
4619.59 119
4619.75 118
4619.91 116
4620.06 111
4620.22 105
4620.37 100
4620.53 95
4620.69 91
4620.84 90
4621.00 90
4621.15 91
4621.31 91
4621.47 92
4621.62 91
4621.78 89
4621.93 86
4622.09 83
4622.24 79
4622.40 76
4622.56 73
4622.71 70
4622.87 67
4623.02 63
4623.18 58
4623.34 53
4623.49 47
4623.65 42
4623.80 37
4623.96 34
4624.12 32
4624.27 31
4624.43 31
4624.58 32
4624.74 32
4624.90 30
4625.05 28
4625.21 26
4625.36 23
4625.52 22
4625.67 24
4625.83 27
4625.99 33
4626.14 40
4626.30 46
4626.45 50
4626.61 51
4626.77 49
4626.92 44
4627.08 38
4627.23 33
4627.39 29
4627.55 29
4627.70 32
4627.86 40
4628.01 51
4628.17 65
4628.33 81
4628.48 97
4628.64 112
4628.79 124
4628.95 132
4629.11 137
4629.26 138
4629.42 136
4629.57 131
4629.73 126
4629.89 120
4630.04 114
4630.20 108
4630.35 103
4630.51 100
4630.67 98
4630.82 98
4630.98 100
4631.13 104
4631.29 110
4631.45 117
4631.60 125
4631.76 133
4631.91 141
4632.07 147
4632.23 150
4632.38 150
4632.54 146
4632.70 140
4632.85 132
4633.01 124
4633.16 117
4633.32 111
4633.48 108
4633.63 108
4633.79 111
4633.94 114
4634.10 119
4634.26 122
4634.41 124
4634.57 123
4634.72 121
4634.88 117
4635.04 112
4635.19 109
4635.35 106
4635.50 106
4635.66 106
4635.82 108
4635.97 109
4636.13 111
4636.29 111
4636.44 112
4636.60 112
4636.75 113
4636.91 115
4637.07 118
4637.22 120
4637.38 120
4637.53 119
4637.69 114
4637.85 108
4638.00 99
4638.16 89
4638.32 79
4638.47 70
4638.63 60
4638.78 52
4638.94 45
4639.10 39
4639.25 36
4639.41 34
4639.56 33
4639.72 34
4639.88 34
4640.03 34
4640.19 32
4640.35 30
4640.50 27
4640.66 26
4640.81 27
4640.97 30
4641.13 36
4641.28 44
4641.44 52
4641.60 60
4641.75 66
4641.91 72
4642.06 76
4642.22 79
4642.38 83
4642.53 86
4642.69 90
4642.84 94
4643.00 100
4643.16 106
4643.31 113
4643.47 120
4643.63 129
4643.78 138
4643.94 147
4644.09 157
4644.25 167
4644.41 176
4644.56 184
4644.72 189
4644.88 190
4645.03 188
4645.19 181
4645.34 170
4645.50 156
4645.66 141
4645.81 126
4645.97 111
4646.13 98
4646.28 87
4646.44 80
4646.60 76
4646.75 75
4646.91 77
4647.06 80
4647.22 84
4647.38 88
4647.53 92
4647.69 94
4647.85 95
4648.00 96
4648.16 97
4648.31 97
4648.47 97
4648.63 98
4648.78 98
4648.94 97
4649.10 96
4649.25 95
4649.41 93
4649.57 90
4649.72 87
4649.88 82
4650.03 77
4650.19 71
4650.35 65
4650.50 59
4650.66 54
4650.82 50
4650.97 49
4651.13 49
4651.29 50
4651.44 51
4651.60 52
4651.75 53
4651.91 53
4652.07 54
4652.22 55
4652.38 57
4652.54 59
4652.69 61
4652.85 63
4653.01 64
4653.16 65
4653.32 65
4653.47 65
4653.63 65
4653.79 65
4653.94 66
4654.10 66
4654.26 66
4654.41 66
4654.57 65
4654.73 64
4654.88 64
4655.04 64
4655.20 64
4655.35 65
4655.51 65
4655.66 65
4655.82 64
4655.98 62
4656.13 59
4656.29 55
4656.45 50
4656.60 44
4656.76 37
4656.92 28
4657.07 21
4657.23 14
4657.39 9
4657.54 5
4657.70 4
4657.86 3
4658.01 2
4658.17 1
4658.33 0
4658.48 0
4658.64 0
4658.79 0
4658.95 0
4659.11 0
4659.26 0
4659.42 0
4659.58 2
4659.73 3
4659.89 4
4660.05 5
4660.20 7
4660.36 11
4660.52 15
4660.67 21
4660.83 26
4660.99 30
4661.14 32
4661.30 33
4661.46 31
4661.61 28
4661.77 25
4661.93 23
4662.08 21
4662.24 21
4662.39 22
4662.55 24
4662.71 25
4662.86 26
4663.02 25
4663.18 24
4663.33 21
4663.49 18
4663.65 16
4663.80 14
4663.96 15
4664.12 17
4664.27 20
4664.43 25
4664.59 29
4664.74 33
4664.90 37
4665.06 39
4665.21 40
4665.37 39
4665.53 38
4665.68 35
4665.84 32
4666.00 27
4666.15 23
4666.31 18
4666.47 15
4666.62 12
4666.78 11
4666.94 11
4667.09 12
4667.25 12
4667.41 11
4667.56 10
4667.72 9
4667.88 7
4668.03 6
4668.19 5
4668.35 6
4668.50 7
4668.66 7
4668.82 7
4668.97 6
4669.13 3
4669.29 0
4669.44 0
4669.60 0
4669.76 0
4669.91 0
4670.07 0
4670.23 0
4670.38 2
4670.54 7
4670.70 11
4670.85 13
4671.01 14
4671.17 15
4671.32 17
4671.48 21
4671.64 27
4671.79 34
4671.95 42
4672.11 49
4672.26 54
4672.42 56
4672.58 56
4672.73 54
4672.89 51
4673.05 47
4673.20 43
4673.36 39
4673.52 35
4673.67 31
4673.83 28
4673.99 25
4674.14 23
4674.30 22
4674.46 22
4674.61 22
4674.77 24
4674.93 25
4675.09 27
4675.24 29
4675.40 31
4675.56 35
4675.71 39
4675.87 43
4676.03 48
4676.18 52
4676.34 56
4676.50 58
4676.65 59
4676.81 60
4676.97 59
4677.12 58
4677.28 58
4677.44 57
4677.59 56
4677.75 54
4677.91 52
4678.06 50
4678.22 48
4678.38 46
4678.53 47
4678.69 49
4678.85 53
4679.01 58
4679.16 63
4679.32 66
4679.48 68
4679.63 67
4679.79 63
4679.95 59
4680.10 53
4680.26 48
4680.42 43
4680.57 38
4680.73 35
4680.89 32
4681.04 30
4681.20 29
4681.36 29
4681.52 30
4681.67 33
4681.83 36
4681.99 40
4682.14 43
4682.30 44
4682.46 43
4682.61 41
4682.77 36
4682.93 32
4683.08 29
4683.24 28
4683.40 30
4683.55 34
4683.71 41
4683.87 47
4684.03 54
4684.18 59
4684.34 62
4684.50 63
4684.65 64
4684.81 64
4684.97 64
4685.12 62
4685.28 59
4685.44 54
4685.60 48
4685.75 41
4685.91 34
4686.07 27
4686.22 22
4686.38 19
4686.54 17
4686.69 18
4686.85 19
4687.01 21
4687.16 25
4687.32 29
4687.48 33
4687.64 37
4687.79 40
4687.95 41
4688.11 42
4688.26 40
4688.42 37
4688.58 34
4688.73 29
4688.89 25
4689.05 19
4689.21 13
4689.36 7
4689.52 0
4689.68 0
4689.83 0
4689.99 0
4690.15 0
4690.30 1
4690.46 11
4690.62 22
4690.78 34
4690.93 47
4691.09 59
4691.25 70
4691.40 81
4691.56 90
4691.72 97
4691.88 103
4692.03 106
4692.19 105
4692.35 101
4692.50 94
4692.66 84
4692.82 73
4692.97 61
4693.13 50
4693.29 40
4693.45 31
4693.60 24
4693.76 18
4693.92 13
4694.07 9
4694.23 5
4694.39 2
4694.55 0
4694.70 0
4694.86 0
4695.02 0
4695.17 0
4695.33 0
4695.49 0
4695.65 0
4695.80 0
4695.96 7
4696.12 17
4696.27 27
4696.43 36
4696.59 45
4696.75 52
4696.90 58
4697.06 63
4697.22 67
4697.37 70
4697.53 72
4697.69 73
4697.85 73
4698.00 72
4698.16 71
4698.32 69
4698.47 68
4698.63 67
4698.79 66
4698.95 66
4699.10 65
4699.26 64
4699.42 62
4699.57 60
4699.73 57
4699.89 55
4700.05 54
4700.20 52
4700.36 51
4700.52 49
4700.67 47
4700.83 43
4700.99 38
4701.15 33
4701.30 27
4701.46 21
4701.62 16
4701.78 11
4701.93 7
4702.09 5
4702.25 4
4702.40 5
4702.56 7
4702.72 10
4702.88 14
4703.03 18
4703.19 22
4703.35 25
4703.50 27
4703.66 29
4703.82 30
4703.98 31
4704.13 30
4704.29 29
4704.45 27
4704.61 25
4704.76 24
4704.92 25
4705.08 26
4705.23 28
4705.39 31
4705.55 32
4705.71 34
4705.86 34
4706.02 35
4706.18 36
4706.34 39
4706.49 42
4706.65 47
4706.81 51
4706.97 53
4707.12 54
4707.28 53
4707.44 51
4707.59 47
4707.75 44
4707.91 43
4708.07 43
4708.22 45
4708.38 47
4708.54 49
4708.70 49
4708.85 48
4709.01 45
4709.17 40
4709.33 36
4709.48 33
4709.64 33
4709.80 36
4709.95 42
4710.11 50
4710.27 60
4710.43 68
4710.58 75
4710.74 79
4710.90 81
4711.06 80
4711.21 77
4711.37 74
4711.53 70
4711.69 68
4711.84 68
4712.00 69
4712.16 71
4712.32 74
4712.47 76
4712.63 77
4712.79 77
4712.94 75
4713.10 72
4713.26 67
4713.42 62
4713.57 57
4713.73 53
4713.89 49
4714.05 46
4714.20 44
4714.36 43
4714.52 43
4714.68 44
4714.83 45
4714.99 47
4715.15 48
4715.31 50
4715.46 51
4715.62 51
4715.78 50
4715.94 49
4716.09 48
4716.25 47
4716.41 46
4716.57 45
4716.72 44
4716.88 42
4717.04 40
4717.20 36
4717.35 32
4717.51 26
4717.67 20
4717.83 15
4717.98 10
4718.14 9
4718.30 9
4718.46 12
4718.61 16
4718.77 19
4718.93 21
4719.09 19
4719.24 15
4719.40 8
4719.56 1
4719.72 0
4719.87 0
4720.03 0
4720.19 0
4720.35 0
4720.50 0
4720.66 0
4720.82 0
4720.98 2
4721.13 4
4721.29 9
4721.45 16
4721.61 25
4721.76 37
4721.92 50
4722.08 62
4722.24 74
4722.39 82
4722.55 88
4722.71 89
4722.87 88
4723.02 83
4723.18 76
4723.34 68
4723.50 58
4723.65 49
4723.81 41
4723.97 34
4724.13 27
4724.29 21
4724.44 15
4724.60 9
4724.76 3
4724.92 0
4725.07 0
4725.23 0
4725.39 0
4725.55 0
4725.70 0
4725.86 0
4726.02 6
4726.18 17
4726.33 31
4726.49 44
4726.65 57
4726.81 67
4726.96 74
4727.12 76
4727.28 75
4727.44 70
4727.60 64
4727.75 58
4727.91 53
4728.07 49
4728.23 47
4728.38 46
4728.54 45
4728.70 43
4728.86 40
4729.01 37
4729.17 33
4729.33 29
4729.49 27
4729.65 26
4729.80 27
4729.96 30
4730.12 34
4730.28 39
4730.43 44
4730.59 49
4730.75 52
4730.91 56
4731.06 59
4731.22 64
4731.38 68
4731.54 74
4731.70 79
4731.85 83
4732.01 86
4732.17 87
4732.33 86
4732.48 83
4732.64 80
4732.80 76
4732.96 73
4733.12 71
4733.27 70
4733.43 69
4733.59 69
4733.75 69
4733.90 70
4734.06 70
4734.22 70
4734.38 70
4734.53 70
4734.69 69
4734.85 69
4735.01 68
4735.17 67
4735.32 67
4735.48 67
4735.64 68
4735.80 70
4735.96 73
4736.11 77
4736.27 80
4736.43 84
4736.59 87
4736.74 89
4736.90 88
4737.06 86
4737.22 81
4737.38 76
4737.53 71
4737.69 67
4737.85 65
4738.01 66
4738.16 70
4738.32 75
4738.48 80
4738.64 85
4738.80 88
4738.95 90
4739.11 89
4739.27 87
4739.43 83
4739.59 79
4739.74 74
4739.90 70
4740.06 67
4740.22 65
4740.37 65
4740.53 67
4740.69 71
4740.85 77
4741.01 84
4741.16 92
4741.32 101
4741.48 110
4741.64 118
4741.80 126
4741.95 132
4742.11 138
4742.27 142
4742.43 145
4742.58 148
4742.74 149
4742.90 150
4743.06 150
4743.22 149
4743.37 148
4743.53 146
4743.69 145
4743.85 145
4744.01 146
4744.16 149
4744.32 153
4744.48 158
4744.64 163
4744.80 168
4744.95 171
4745.11 173
4745.27 171
4745.43 168
4745.59 162
4745.74 155
4745.90 147
4746.06 138
4746.22 129
4746.38 121
4746.53 114
4746.69 108
4746.85 103
4747.01 100
4747.17 97
4747.32 96
4747.48 97
4747.64 98
4747.80 99
4747.96 100
4748.11 98
4748.27 94
4748.43 86
4748.59 75
4748.75 62
4748.90 47
4749.06 35
4749.22 25
4749.38 20
4749.54 19
4749.69 22
4749.85 29
4750.01 38
4750.17 48
4750.33 57
4750.48 66
4750.64 74
4750.80 81
4750.96 85
4751.12 88
4751.27 89
4751.43 89
4751.59 89
4751.75 88
4751.91 86
4752.06 84
4752.22 81
4752.38 75
4752.54 68
4752.70 58
4752.85 47
4753.01 36
4753.17 26
4753.33 17
4753.49 10
4753.64 5
4753.80 2
4753.96 0
4754.12 0
4754.28 0
4754.44 0
4754.59 0
4754.75 0
4754.91 0
4755.07 0
4755.23 0
4755.38 0
4755.54 4
4755.70 10
4755.86 18
4756.02 26
4756.17 35
4756.33 45
4756.49 56
4756.65 67
4756.81 79
4756.97 90
4757.12 99
4757.28 105
4757.44 108
4757.60 107
4757.76 105
4757.91 101
4758.07 99
4758.23 97
4758.39 97
4758.55 99
4758.70 101
4758.86 103
4759.02 104
4759.18 105
4759.34 106
4759.50 107
4759.65 107
4759.81 108
4759.97 107
4760.13 106
4760.29 104
4760.44 102
4760.60 102
4760.76 104
4760.92 108
4761.08 115
4761.24 123
4761.39 130
4761.55 135
4761.71 137
4761.87 134
4762.03 128
4762.19 119
4762.34 110
4762.50 102
4762.66 95
4762.82 90
4762.98 87
4763.13 86
4763.29 86
4763.45 89
4763.61 92
4763.77 97
4763.93 101
4764.08 103
4764.24 103
4764.40 99
4764.56 93
4764.72 84
4764.88 76
4765.03 70
4765.19 66
4765.35 64
4765.51 64
4765.67 65
4765.83 65
4765.98 63
4766.14 60
4766.30 55
4766.46 51
4766.62 47
4766.78 45
4766.93 43
4767.09 42
4767.25 42
4767.41 42
4767.57 43
4767.73 45
4767.88 47
4768.04 51
4768.20 56
4768.36 62
4768.52 69
4768.68 76
4768.83 82
4768.99 88
4769.15 92
4769.31 94
4769.47 94
4769.63 92
4769.78 88
4769.94 83
4770.10 77
4770.26 73
4770.42 70
4770.58 68
4770.73 68
4770.89 70
4771.05 74
4771.21 78
4771.37 84
4771.53 91
4771.68 98
4771.84 104
4772.00 108
4772.16 111
4772.32 112
4772.48 111
4772.63 108
4772.79 104
4772.95 101
4773.11 98
4773.27 97
4773.43 97
4773.58 97
4773.74 97
4773.90 95
4774.06 93
4774.22 91
4774.38 88
4774.54 86
4774.69 86
4774.85 88
4775.01 92
4775.17 97
4775.33 101
4775.49 106
4775.64 108
4775.80 110
4775.96 110
4776.12 109
4776.28 108
4776.44 106
4776.60 105
4776.75 104
4776.91 104
4777.07 106
4777.23 108
4777.39 111
4777.55 113
4777.70 115
4777.86 115
4778.02 115
4778.18 113
4778.34 112
4778.50 111
4778.66 112
4778.81 114
4778.97 117
4779.13 120
4779.29 124
4779.45 127
4779.61 131
4779.77 136
4779.92 142
4780.08 149
4780.24 155
4780.40 162
4780.56 166
4780.72 168
4780.88 169
4781.03 167
4781.19 164
4781.35 160
4781.51 156
4781.67 150
4781.83 144
4781.98 138
4782.14 130
4782.30 123
4782.46 116
4782.62 110
4782.78 106
4782.94 104
4783.09 104
4783.25 107
4783.41 110
4783.57 115
4783.73 120
4783.89 125
4784.05 129
4784.21 134
4784.36 139
4784.52 145
4784.68 152
4784.84 161
4785.00 172
4785.16 184
4785.32 196
4785.47 207
4785.63 217
4785.79 225
4785.95 231
4786.11 236
4786.27 238
4786.43 239
4786.58 238
4786.74 237
4786.90 233
4787.06 228
4787.22 222
4787.38 214
4787.54 205
4787.69 196
4787.85 188
4788.01 179
4788.17 172
4788.33 166
4788.49 161
4788.65 159
4788.81 158
4788.96 158
4789.12 160
4789.28 162
4789.44 165
4789.60 166
4789.76 166
4789.92 164
4790.08 159
4790.23 152
4790.39 143
4790.55 132
4790.71 122
4790.87 112
4791.03 103
4791.19 97
4791.34 92
4791.50 88
4791.66 85
4791.82 82
4791.98 78
4792.14 74
4792.30 68
4792.46 63
4792.61 58
4792.77 54
4792.93 53
4793.09 54
4793.25 57
4793.41 61
4793.57 64
4793.73 66
4793.88 66
4794.04 64
4794.20 60
4794.36 55
4794.52 51
4794.68 46
4794.84 43
4795.00 40
4795.15 38
4795.31 36
4795.47 35
4795.63 35
4795.79 35
4795.95 36
4796.11 37
4796.27 38
4796.42 39
4796.58 39
4796.74 38
4796.90 37
4797.06 34
4797.22 30
4797.38 26
4797.54 21
4797.70 18
4797.85 16
4798.01 18
4798.17 24
4798.33 33
4798.49 46
4798.65 59
4798.81 73
4798.97 85
4799.12 92
4799.28 95
4799.44 94
4799.60 89
4799.76 82
4799.92 74
4800.08 67
4800.24 61
4800.40 56
4800.55 52
4800.71 48
4800.87 44
4801.03 39
4801.19 33
4801.35 27
4801.51 22
4801.67 19
4801.83 19
4801.98 20
4802.14 23
4802.30 26
4802.46 28
4802.62 30
4802.78 30
4802.94 29
4803.10 27
4803.26 26
4803.41 25
4803.57 26
4803.73 27
4803.89 30
4804.05 34
4804.21 38
4804.37 43
4804.53 48
4804.69 54
4804.85 60
4805.00 66
4805.16 71
4805.32 77
4805.48 81
4805.64 83
4805.80 84
4805.96 82
4806.12 79
4806.28 73
4806.43 66
4806.59 58
4806.75 49
4806.91 40
4807.07 32
4807.23 24
4807.39 18
4807.55 12
4807.71 8
4807.87 5
4808.02 4
4808.18 3
4808.34 5
4808.50 8
4808.66 12
4808.82 17
4808.98 22
4809.14 25
4809.30 27
4809.46 27
4809.61 25
4809.77 21
4809.93 17
4810.09 12
4810.25 9
4810.41 6
4810.57 4
4810.73 2
4810.89 1
4811.05 0
4811.20 0
4811.36 0
4811.52 0
4811.68 0
4811.84 0
4812.00 0
4812.16 0
4812.32 1
4812.48 7
4812.64 15
4812.80 23
4812.95 29
4813.11 34
4813.27 37
4813.43 37
4813.59 35
4813.75 31
4813.91 27
4814.07 24
4814.23 22
4814.39 21
4814.55 21
4814.70 22
4814.86 24
4815.02 26
4815.18 29
4815.34 34
4815.50 39
4815.66 46
4815.82 53
4815.98 59
4816.14 65
4816.30 68
4816.45 69
4816.61 67
4816.77 65
4816.93 62
4817.09 59
4817.25 57
4817.41 55
4817.57 54
4817.73 54
4817.89 53
4818.05 54
4818.21 54
4818.36 56
4818.52 59
4818.68 62
4818.84 66
4819.00 69
4819.16 73
4819.32 75
4819.48 77
4819.64 78
4819.80 78
4819.96 78
4820.12 76
4820.27 74
4820.43 71
4820.59 68
4820.75 65
4820.91 63
4821.07 62
4821.23 63
4821.39 66
4821.55 72
4821.71 78
4821.87 84
4822.03 89
4822.19 91
4822.34 91
4822.50 88
4822.66 83
4822.82 77
4822.98 71
4823.14 66
4823.30 63
4823.46 61
4823.62 61
4823.78 60
4823.94 60
4824.10 57
4824.26 53
4824.41 47
4824.57 39
4824.73 32
4824.89 25
4825.05 22
4825.21 23
4825.37 29
4825.53 38
4825.69 50
4825.85 64
4826.01 76
4826.17 87
4826.33 96
4826.49 102
4826.64 107
4826.80 110
4826.96 111
4827.12 111
4827.28 109
4827.44 106
4827.60 100
4827.76 94
4827.92 88
4828.08 82
4828.24 76
4828.40 71
4828.56 66
4828.72 61
4828.88 56
4829.03 51
4829.19 47
4829.35 44
4829.51 43
4829.67 42
4829.83 43
4829.99 43
4830.15 43
4830.31 42
4830.47 41
4830.63 40
4830.79 40
4830.95 41
4831.11 43
4831.27 44
4831.42 44
4831.58 41
4831.74 36
4831.90 30
4832.06 24
4832.22 19
4832.38 17
4832.54 18
4832.70 23
4832.86 30
4833.02 38
4833.18 46
4833.34 51
4833.50 55
4833.66 58
4833.82 60
4833.98 62
4834.13 63
4834.29 65
4834.45 67
4834.61 67
4834.77 67
4834.93 66
4835.09 64
4835.25 63
4835.41 62
4835.57 61
4835.73 61
4835.89 61
4836.05 60
4836.21 58
4836.37 56
4836.53 52
4836.69 47
4836.85 41
4837.00 35
4837.16 28
4837.32 21
4837.48 14
4837.64 8
4837.80 3
4837.96 0
4838.12 0
4838.28 0
4838.44 0
4838.60 0
4838.76 0
4838.92 0
4839.08 0
4839.24 0
4839.40 1
4839.56 4
4839.72 6
4839.88 8
4840.04 8
4840.19 7
4840.35 6
4840.51 3
4840.67 1
4840.83 0
4840.99 0
4841.15 2
4841.31 5
4841.47 8
4841.63 13
4841.79 17
4841.95 22
4842.11 26
4842.27 31
4842.43 36
4842.59 41
4842.75 45
4842.91 49
4843.07 51
4843.23 53
4843.39 52
4843.55 50
4843.70 47
4843.86 43
4844.02 40
4844.18 38
4844.34 38
4844.50 39
4844.66 41
4844.82 44
4844.98 47
4845.14 49
4845.30 50
4845.46 50
4845.62 50
4845.78 50
4845.94 50
4846.10 52
4846.26 54
4846.42 58
4846.58 61
4846.74 64
4846.90 67
4847.06 69
4847.22 70
4847.38 71
4847.54 73
4847.70 76
4847.85 80
4848.01 84
4848.17 87
4848.33 89
4848.49 89
4848.65 88
4848.81 85
4848.97 81
4849.13 77
4849.29 73
4849.45 68
4849.61 62
4849.77 57
4849.93 51
4850.09 47
4850.25 45
4850.41 46
4850.57 50
4850.73 56
4850.89 64
4851.05 71
4851.21 77
4851.37 81
4851.53 84
4851.69 86
4851.85 87
4852.01 88
4852.17 89
4852.33 89
4852.49 88
4852.65 86
4852.81 82
4852.97 77
4853.12 71
4853.28 66
4853.44 61
4853.60 58
4853.76 57
4853.92 57
4854.08 57
4854.24 58
4854.40 58
4854.56 57
4854.72 56
4854.88 53
4855.04 51
4855.20 48
4855.36 45
4855.52 42
4855.68 40
4855.84 37
4856.00 35
4856.16 32
4856.32 28
4856.48 24
4856.64 20
4856.80 16
4856.96 15
4857.12 17
4857.28 21
4857.44 27
4857.60 34
4857.76 40
4857.92 45
4858.08 49
4858.24 50
4858.40 51
4858.56 51
4858.72 52
4858.88 54
4859.04 56
4859.20 58
4859.36 60
4859.52 61
4859.68 62
4859.84 64
4860.00 66
4860.16 70
4860.32 76
4860.48 82
4860.64 87
4860.80 91
4860.96 92
4861.11 91
4861.27 87
4861.43 81
4861.59 74
4861.75 67
4861.91 60
4862.07 54
4862.23 48
4862.39 43
4862.55 39
4862.71 37
4862.87 37
4863.03 39
4863.19 42
4863.35 47
4863.51 50
4863.67 53
4863.83 53
4863.99 52
4864.15 50
4864.31 47
4864.47 44
4864.63 44
4864.79 45
4864.95 48
4865.11 53
4865.27 58
4865.43 62
4865.59 65
4865.75 66
4865.91 67
4866.07 67
4866.23 68
4866.39 70
4866.55 74
4866.71 79
4866.87 84
4867.03 88
4867.19 90
4867.35 88
4867.51 83
4867.67 76
4867.83 67
4867.99 59
4868.15 51
4868.31 46
4868.47 45
4868.63 48
4868.79 53
4868.95 61
4869.11 70
4869.27 78
4869.43 84
4869.59 88
4869.75 88
4869.91 87
4870.07 85
4870.23 83
4870.39 82
4870.55 83
4870.71 84
4870.87 86
4871.03 88
4871.19 90
4871.35 92
4871.51 94
4871.67 96
4871.83 100
4871.99 104
4872.15 109
4872.31 113
4872.47 116
4872.63 118
4872.79 119
4872.95 119
4873.11 119
4873.27 120
4873.43 121
4873.59 123
4873.75 126
4873.91 130
4874.07 134
4874.23 140
4874.39 148
4874.55 157
4874.71 167
4874.87 178
4875.03 187
4875.19 196
4875.35 202
4875.51 205
4875.67 206
4875.83 206
4875.99 206
4876.15 207
4876.31 208
4876.47 211
4876.63 214
4876.79 217
4876.95 218
4877.12 216
4877.28 211
4877.44 202
4877.60 190
4877.76 176
4877.92 162
4878.08 149
4878.24 138
4878.40 130
4878.56 123
4878.72 119
4878.88 116
4879.04 113
4879.20 111
4879.36 109
4879.52 106
4879.68 104
4879.84 100
4880.00 96
4880.16 91
4880.32 86
4880.48 80
4880.64 74
4880.80 69
4880.96 67
4881.12 66
4881.28 67
4881.44 70
4881.60 73
4881.76 76
4881.92 79
4882.08 80
4882.24 80
4882.40 80
4882.56 79
4882.72 77
4882.88 75
4883.04 73
4883.20 71
4883.36 70
4883.52 69
4883.68 70
4883.84 72
4884.00 75
4884.16 79
4884.32 84
4884.48 89
4884.64 93
4884.80 95
4884.96 96
4885.12 96
4885.29 94
4885.45 92
4885.61 90
4885.77 87
4885.93 85
4886.09 84
4886.25 83
4886.41 82
4886.57 83
4886.73 84
4886.89 85
4887.05 87
4887.21 89
4887.37 91
4887.53 91
4887.69 91
4887.85 90
4888.01 88
4888.17 86
4888.33 84
4888.49 82
4888.65 80
4888.81 77
4888.97 74
4889.13 70
4889.29 65
4889.45 60
4889.61 57
4889.77 54
4889.93 53
4890.09 53
4890.25 53
4890.42 54
4890.58 54
4890.74 54
4890.90 54
4891.06 54
4891.22 53
4891.38 52
4891.54 51
4891.70 51
4891.86 50
4892.02 51
4892.18 55
4892.34 61
4892.50 70
4892.66 82
4892.82 95
4892.98 108
4893.14 120
4893.30 129
4893.46 134
4893.62 137
4893.78 137
4893.94 136
4894.10 135
4894.26 133
4894.42 130
4894.59 128
4894.75 125
4894.91 123
4895.07 120
4895.23 117
4895.39 115
4895.55 113
4895.71 112
4895.87 112
4896.03 113
4896.19 115
4896.35 117
4896.51 121
4896.67 125
4896.83 129
4896.99 132
4897.15 133
4897.31 134
4897.47 135
4897.63 135
4897.79 137
4897.95 140
4898.11 144
4898.28 150
4898.44 156
4898.60 161
4898.76 166
4898.92 170
4899.08 172
4899.24 172
4899.40 171
4899.56 168
4899.72 163
4899.88 157
4900.04 148
4900.20 138
4900.36 127
4900.52 116
4900.68 106
4900.84 99
4901.00 95
4901.16 94
4901.32 96
4901.49 100
4901.65 104
4901.81 108
4901.97 110
4902.13 111
4902.29 109
4902.45 106
4902.61 103
4902.77 99
4902.93 97
4903.09 96
4903.25 98
4903.41 100
4903.57 105
4903.73 110
4903.89 115
4904.05 118
4904.21 120
4904.38 119
4904.54 115
4904.70 111
4904.86 106
4905.02 101
4905.18 98
4905.34 98
4905.50 98
4905.66 100
4905.82 102
4905.98 105
4906.14 107
4906.30 108
4906.46 109
4906.62 110
4906.78 110
4906.95 110
4907.11 108
4907.27 104
4907.43 98
4907.59 90
4907.75 81
4907.91 73
4908.07 65
4908.23 60
4908.39 56
4908.55 56
4908.71 58
4908.87 61
4909.03 67
4909.19 73
4909.35 80
4909.52 87
4909.68 93
4909.84 98
4910.00 101
4910.16 104
4910.32 105
4910.48 106
4910.64 106
4910.80 105
4910.96 104
4911.12 103
4911.28 103
4911.44 102
4911.60 104
4911.76 107
4911.93 112
4912.09 120
4912.25 129
4912.41 139
4912.57 148
4912.73 155
4912.89 160
4913.05 162
4913.21 161
4913.37 159
4913.53 156
4913.69 153
4913.85 150
4914.02 149
4914.18 150
4914.34 153
4914.50 157
4914.66 161
4914.82 165
4914.98 169
4915.14 173
4915.30 178
4915.46 183
4915.62 190
4915.78 200
4915.94 211
4916.10 222
4916.27 232
4916.43 239
4916.59 243
4916.75 242
4916.91 238
4917.07 232
4917.23 225
4917.39 219
4917.55 214
4917.71 212
4917.87 211
4918.03 212
4918.20 212
4918.36 213
4918.52 214
4918.68 215
4918.84 217
4919.00 220
4919.16 223
4919.32 227
4919.48 229
4919.64 228
4919.80 224
4919.96 217
4920.12 206
4920.29 193
4920.45 178
4920.61 164
4920.77 151
4920.93 140
4921.09 130
4921.25 121
4921.41 115
4921.57 109
4921.73 106
4921.89 104
4922.06 104
4922.22 105
4922.38 106
4922.54 106
4922.70 105
4922.86 103
4923.02 99
4923.18 94
4923.34 89
4923.50 85
4923.66 83
4923.82 84
4923.99 87
4924.15 91
4924.31 97
4924.47 103
4924.63 109
4924.79 113
4924.95 115
4925.11 115
4925.27 114
4925.43 110
4925.59 104
4925.76 96
4925.92 87
4926.08 76
4926.24 66
4926.40 56
4926.56 47
4926.72 38
4926.88 32
4927.04 26
4927.20 21
4927.37 17
4927.53 15
4927.69 15
4927.85 18
4928.01 23
4928.17 30
4928.33 38
4928.49 46
4928.65 53
4928.81 58
4928.97 61
4929.14 62
4929.30 62
4929.46 61
4929.62 62
4929.78 64
4929.94 67
4930.10 72
4930.26 76
4930.42 80
[truncated: 738,476 more chars]
