# Supplementary material for: Methylobacterium Species Promoting Rice and Barley Growth and Interaction Specificity Revealed with Whole-Cell Matrix-Assisted Laser Desorption / Ionization-Time-of-Flight Mass Spectrometry (MALDI-TOF/MS) Analysis
Source: PLoS One. 2015 Jun 8;10(6):e0129509. doi: 10.1371/journal.pone.0129509 (PMC4460032; doi:10.1371/journal.pone.0129509)
Supplement: S3 Data — (ZIP) [file pone.0129509.s003.zip › Supplementary data 3 (ms from barley)/5b.txt]

780.52 0
780.58 0
780.65 0
780.71 0
780.77 0
780.84 0
780.90 0
780.97 0
781.03 0
781.09 0
781.16 0
781.22 0
781.29 0
781.35 0
781.41 0
781.48 0
781.54 0
781.61 0
781.67 0
781.73 0
781.80 0
781.86 0
781.93 0
781.99 0
782.05 0
782.12 0
782.18 0
782.25 0
782.31 0
782.38 0
782.44 0
782.50 0
782.57 0
782.63 0
782.70 0
782.76 0
782.82 0
782.89 0
782.95 0
783.02 0
783.08 0
783.14 0
783.21 0
783.27 0
783.34 0
783.40 0
783.47 0
783.53 0
783.59 0
783.66 0
783.72 0
783.79 0
783.85 0
783.91 0
783.98 0
784.04 0
784.11 0
784.17 0
784.24 0
784.30 0
784.36 0
784.43 0
784.49 0
784.56 0
784.62 0
784.68 0
784.75 0
784.81 0
784.88 0
784.94 0
785.01 0
785.07 0
785.13 0
785.20 0
785.26 0
785.33 0
785.39 0
785.45 0
785.52 0
785.58 0
785.65 0
785.71 0
785.78 0
785.84 0
785.90 0
785.97 0
786.03 0
786.10 0
786.16 0
786.23 0
786.29 0
786.35 0
786.42 0
786.48 0
786.55 0
786.61 0
786.68 0
786.74 0
786.80 0
786.87 0
786.93 0
787.00 0
787.06 0
787.13 0
787.19 0
787.25 0
787.32 0
787.38 0
787.45 0
787.51 0
787.58 0
787.64 0
787.70 0
787.77 0
787.83 0
787.90 0
787.96 0
788.03 0
788.09 0
788.15 0
788.22 0
788.28 0
788.35 0
788.41 0
788.48 0
788.54 0
788.61 0
788.67 0
788.73 0
788.80 0
788.86 0
788.93 0
788.99 0
789.06 0
789.12 0
789.18 0
789.25 0
789.31 0
789.38 0
789.44 0
789.51 0
789.57 0
789.64 0
789.70 0
789.76 0
789.83 0
789.89 0
789.96 0
790.02 0
790.09 0
790.15 0
790.21 0
790.28 0
790.34 0
790.41 0
790.47 0
790.54 0
790.60 0
790.67 0
790.73 0
790.79 0
790.86 0
790.92 0
790.99 0
791.05 0
791.12 0
791.18 0
791.25 0
791.31 0
791.37 0
791.44 0
791.50 0
791.57 0
791.63 0
791.70 0
791.76 0
791.83 0
791.89 0
791.96 0
792.02 0
792.08 0
792.15 0
792.21 0
792.28 0
792.34 0
792.41 0
792.47 0
792.54 0
792.60 0
792.66 0
792.73 0
792.79 0
792.86 0
792.92 0
792.99 0
793.05 0
793.12 0
793.18 0
793.25 0
793.31 0
793.37 0
793.44 0
793.50 0
793.57 0
793.63 0
793.70 0
793.76 0
793.83 0
793.89 0
793.96 0
794.02 0
794.08 0
794.15 0
794.21 0
794.28 0
794.34 0
794.41 0
794.47 0
794.54 0
794.60 0
794.67 0
794.73 0
794.80 0
794.86 0
794.92 0
794.99 0
795.05 0
795.12 0
795.18 0
795.25 0
795.31 0
795.38 0
795.44 0
795.51 0
795.57 0
795.64 0
795.70 0
795.76 0
795.83 0
795.89 0
795.96 0
796.02 0
796.09 0
796.15 0
796.22 0
796.28 0
796.35 0
796.41 0
796.48 0
796.54 0
796.61 0
796.67 0
796.73 0
796.80 0
796.86 0
796.93 0
796.99 0
797.06 0
797.12 0
797.19 0
797.25 0
797.32 0
797.38 0
797.45 0
797.51 0
797.58 0
797.64 0
797.71 0
797.77 0
797.83 0
797.90 0
797.96 0
798.03 0
798.09 0
798.16 0
798.22 0
798.29 0
798.35 0
798.42 0
798.48 0
798.55 0
798.61 0
798.68 0
798.74 0
798.81 0
798.87 0
798.94 0
799.00 0
799.06 0
799.13 0
799.19 0
799.26 0
799.32 0
799.39 0
799.45 0
799.52 0
799.58 0
799.65 0
799.71 0
799.78 0
799.84 0
799.91 0
799.97 0
800.04 0
800.10 0
800.17 0
800.23 0
800.30 0
800.36 0
800.43 0
800.49 0
800.56 0
800.62 0
800.69 0
800.75 0
800.81 0
800.88 0
800.94 0
801.01 0
801.07 0
801.14 0
801.20 0
801.27 0
801.33 0
801.40 0
801.46 0
801.53 0
801.59 0
801.66 0
801.72 0
801.79 0
801.85 0
801.92 0
801.98 0
802.05 0
802.11 0
802.18 0
802.24 0
802.31 0
802.37 0
802.44 0
802.50 0
802.57 0
802.63 0
802.70 0
802.76 0
802.83 0
802.89 0
802.96 0
803.02 0
803.09 0
803.15 0
803.22 0
803.28 0
803.35 0
803.41 0
803.48 0
803.54 0
803.61 0
803.67 0
803.74 0
803.80 0
803.87 0
803.93 0
804.00 0
804.06 0
804.13 0
804.19 0
804.26 0
804.32 0
804.39 0
804.45 0
804.52 0
804.58 0
804.65 0
804.71 0
804.78 0
804.84 0
804.91 0
804.97 0
805.04 0
805.10 0
805.17 0
805.23 0
805.30 0
805.36 0
805.43 0
805.49 0
805.56 0
805.62 0
805.69 0
805.75 0
805.82 0
805.88 0
805.95 0
806.01 0
806.08 0
806.14 0
806.21 0
806.27 0
806.34 0
806.40 0
806.47 0
806.53 0
806.60 0
806.66 0
806.73 0
806.79 0
806.86 0
806.92 0
806.99 0
807.05 0
807.12 0
807.18 0
807.25 0
807.31 0
807.38 0
807.44 0
807.51 0
807.57 0
807.64 0
807.70 0
807.77 0
807.83 0
807.90 0
807.96 0
808.03 0
808.09 0
808.16 0
808.22 0
808.29 0
808.36 0
808.42 0
808.49 0
808.55 0
808.62 0
808.68 0
808.75 0
808.81 0
808.88 0
808.94 0
809.01 0
809.07 0
809.14 0
809.20 0
809.27 0
809.33 0
809.40 0
809.46 0
809.53 0
809.59 0
809.66 0
809.72 0
809.79 0
809.85 0
809.92 0
809.98 0
810.05 0
810.12 0
810.18 0
810.25 0
810.31 0
810.38 0
810.44 0
810.51 0
810.57 0
810.64 0
810.70 0
810.77 0
810.83 0
810.90 0
810.96 0
811.03 0
811.09 0
811.16 0
811.22 0
811.29 0
811.36 0
811.42 0
811.49 0
811.55 0
811.62 0
811.68 0
811.75 0
811.81 0
811.88 0
811.94 0
812.01 0
812.07 0
812.14 0
812.20 0
812.27 0
812.33 0
812.40 0
812.47 0
812.53 0
812.60 0
812.66 0
812.73 0
812.79 0
812.86 0
812.92 0
812.99 0
813.05 0
813.12 0
813.18 0
813.25 0
813.31 0
813.38 0
813.45 0
813.51 0
813.58 0
813.64 0
813.71 0
813.77 0
813.84 0
813.90 0
813.97 0
814.03 0
814.10 0
814.16 0
814.23 0
814.30 0
814.36 0
814.43 0
814.49 0
814.56 0
814.62 0
814.69 0
814.75 0
814.82 0
814.88 0
814.95 0
815.01 0
815.08 0
815.15 0
815.21 0
815.28 0
815.34 0
815.41 0
815.47 0
815.54 0
815.60 0
815.67 0
815.73 0
815.80 0
815.87 0
815.93 0
816.00 0
816.06 0
816.13 0
816.19 0
816.26 0
816.32 0
816.39 0
816.45 0
816.52 0
816.59 0
816.65 0
816.72 0
816.78 0
816.85 0
816.91 0
816.98 0
817.04 0
817.11 0
817.18 0
817.24 0
817.31 0
817.37 0
817.44 0
817.50 0
817.57 0
817.63 0
817.70 0
817.76 0
817.83 0
817.90 0
817.96 0
818.03 0
818.09 0
818.16 0
818.22 0
818.29 0
818.35 0
818.42 0
818.49 0
818.55 0
818.62 0
818.68 0
818.75 0
818.81 0
818.88 0
818.94 0
819.01 0
819.08 0
819.14 0
819.21 0
819.27 0
819.34 0
819.40 0
819.47 0
819.54 0
819.60 0
819.67 0
819.73 0
819.80 0
819.86 0
819.93 0
819.99 0
820.06 0
820.13 0
820.19 0
820.26 0
820.32 0
820.39 0
820.45 0
820.52 0
820.59 0
820.65 0
820.72 0
820.78 0
820.85 0
820.91 0
820.98 0
821.04 0
821.11 0
821.18 0
821.24 0
821.31 0
821.37 0
821.44 0
821.50 0
821.57 0
821.64 0
821.70 0
821.77 0
821.83 0
821.90 0
821.96 0
822.03 0
822.10 0
822.16 0
822.23 0
822.29 0
822.36 0
822.42 0
822.49 0
822.56 0
822.62 0
822.69 0
822.75 0
822.82 0
822.88 0
822.95 0
823.02 0
823.08 0
823.15 0
823.21 0
823.28 0
823.34 0
823.41 0
823.48 0
823.54 0
823.61 0
823.67 0
823.74 0
823.81 0
823.87 0
823.94 0
824.00 0
824.07 0
824.13 0
824.20 0
824.27 0
824.33 0
824.40 0
824.46 0
824.53 0
824.59 0
824.66 0
824.73 0
824.79 0
824.86 0
824.92 0
824.99 0
825.06 0
825.12 0
825.19 0
825.25 0
825.32 0
825.38 0
825.45 0
825.52 0
825.58 0
825.65 0
825.71 0
825.78 0
825.85 0
825.91 0
825.98 0
826.04 0
826.11 0
826.17 0
826.24 0
826.31 0
826.37 0
826.44 0
826.50 0
826.57 0
826.64 0
826.70 0
826.77 0
826.83 0
826.90 0
826.97 0
827.03 0
827.10 0
827.16 0
827.23 0
827.29 0
827.36 0
827.43 0
827.49 0
827.56 0
827.62 0
827.69 0
827.76 0
827.82 0
827.89 0
827.95 0
828.02 0
828.09 0
828.15 0
828.22 0
828.28 0
828.35 0
828.42 0
828.48 0
828.55 0
828.61 0
828.68 0
828.75 0
828.81 0
828.88 0
828.94 0
829.01 0
829.08 0
829.14 0
829.21 0
829.27 0
829.34 0
829.41 0
829.47 0
829.54 0
829.60 0
829.67 0
829.74 0
829.80 0
829.87 0
829.93 0
830.00 0
830.07 0
830.13 0
830.20 0
830.26 0
830.33 0
830.40 0
830.46 0
830.53 0
830.59 0
830.66 0
830.73 0
830.79 0
830.86 0
830.92 0
830.99 0
831.06 0
831.12 0
831.19 0
831.25 0
831.32 0
831.39 0
831.45 0
831.52 0
831.58 0
831.65 0
831.72 0
831.78 0
831.85 0
831.92 0
831.98 0
832.05 0
832.11 0
832.18 0
832.25 0
832.31 0
832.38 0
832.44 0
832.51 0
832.58 0
832.64 0
832.71 0
832.77 0
832.84 0
832.91 0
832.97 0
833.04 0
833.11 0
833.17 0
833.24 0
833.30 0
833.37 0
833.44 0
833.50 0
833.57 0
833.63 0
833.70 0
833.77 0
833.83 0
833.90 0
833.97 0
834.03 0
834.10 0
834.16 0
834.23 0
834.30 0
834.36 0
834.43 0
834.50 0
834.56 0
834.63 0
834.69 0
834.76 0
834.83 0
834.89 0
834.96 0
835.02 0
835.09 0
835.16 0
835.22 0
835.29 0
835.36 0
835.42 0
835.49 0
835.55 0
835.62 0
835.69 0
835.75 0
835.82 0
835.89 0
835.95 0
836.02 0
836.08 0
836.15 0
836.22 0
836.28 0
836.35 0
836.42 0
836.48 0
836.55 0
836.61 0
836.68 0
836.75 0
836.81 0
836.88 0
836.95 0
837.01 0
837.08 0
837.15 0
837.21 0
837.28 0
837.34 0
837.41 0
837.48 0
837.54 0
837.61 0
837.68 0
837.74 0
837.81 0
837.87 0
837.94 0
838.01 0
838.07 0
838.14 0
838.21 0
838.27 0
838.34 0
838.41 0
838.47 0
838.54 0
838.60 0
838.67 0
838.74 0
838.80 0
838.87 0
838.94 0
839.00 0
839.07 0
839.14 0
839.20 0
839.27 0
839.33 0
839.40 0
839.47 0
839.53 0
839.60 0
839.67 0
839.73 0
839.80 0
839.87 0
839.93 0
840.00 0
840.07 0
840.13 0
840.20 0
840.26 0
840.33 0
840.40 0
840.46 0
840.53 0
840.60 0
840.66 0
840.73 0
840.80 0
840.86 0
840.93 0
841.00 0
841.06 0
841.13 0
841.19 0
841.26 0
841.33 0
841.39 0
841.46 0
841.53 0
841.59 0
841.66 0
841.73 0
841.79 0
841.86 0
841.93 0
841.99 0
842.06 0
842.13 0
842.19 0
842.26 0
842.33 0
842.39 0
842.46 0
842.52 0
842.59 0
842.66 0
842.72 0
842.79 0
842.86 0
842.92 0
842.99 0
843.06 0
843.12 0
843.19 0
843.26 0
843.32 0
843.39 0
843.46 0
843.52 0
843.59 0
843.66 0
843.72 0
843.79 0
843.86 0
843.92 0
843.99 0
844.06 0
844.12 0
844.19 0
844.25 0
844.32 0
844.39 0
844.45 0
844.52 0
844.59 0
844.65 0
844.72 0
844.79 0
844.85 0
844.92 0
844.99 0
845.05 0
845.12 0
845.19 0
845.25 0
845.32 0
845.39 0
845.45 0
845.52 0
845.59 0
845.65 0
845.72 0
845.79 0
845.85 0
845.92 0
845.99 0
846.05 0
846.12 0
846.19 0
846.25 0
846.32 0
846.39 0
846.45 0
846.52 0
846.59 0
846.65 0
846.72 0
846.79 0
846.85 0
846.92 0
846.99 0
847.05 0
847.12 0
847.19 0
847.25 0
847.32 0
847.39 0
847.45 0
847.52 0
847.59 0
847.65 0
847.72 0
847.79 0
847.85 0
847.92 0
847.99 0
848.05 0
848.12 0
848.19 0
848.25 0
848.32 0
848.39 0
848.46 0
848.52 0
848.59 0
848.66 0
848.72 0
848.79 0
848.86 0
848.92 0
848.99 0
849.06 0
849.12 0
849.19 0
849.26 0
849.32 0
849.39 0
849.46 0
849.52 0
849.59 0
849.66 0
849.72 0
849.79 0
849.86 0
849.92 0
849.99 0
850.06 0
850.12 0
850.19 0
850.26 0
850.33 0
850.39 0
850.46 0
850.53 0
850.59 0
850.66 0
850.73 0
850.79 0
850.86 0
850.93 0
850.99 0
851.06 0
851.13 0
851.19 0
851.26 0
851.33 0
851.39 0
851.46 0
851.53 0
851.60 0
851.66 0
851.73 0
851.80 0
851.86 0
851.93 0
852.00 0
852.06 0
852.13 0
852.20 0
852.26 0
852.33 0
852.40 0
852.46 0
852.53 0
852.60 0
852.67 0
852.73 0
852.80 0
852.87 0
852.93 0
853.00 0
853.07 0
853.13 0
853.20 0
853.27 0
853.34 0
853.40 0
853.47 0
853.54 0
853.60 0
853.67 0
853.74 0
853.80 0
853.87 0
853.94 0
854.00 0
854.07 0
854.14 0
854.21 0
854.27 0
854.34 0
854.41 0
854.47 0
854.54 0
854.61 0
854.67 0
854.74 0
854.81 0
854.88 0
854.94 0
855.01 0
855.08 0
855.14 0
855.21 0
855.28 0
855.34 0
855.41 0
855.48 0
855.55 0
855.61 0
855.68 0
855.75 0
855.81 0
855.88 0
855.95 0
856.01 0
856.08 0
856.15 0
856.22 0
856.28 0
856.35 0
856.42 0
856.48 0
856.55 0
856.62 0
856.69 0
856.75 0
856.82 0
856.89 0
856.95 0
857.02 0
857.09 0
857.16 0
857.22 0
857.29 0
857.36 0
857.42 0
857.49 0
857.56 0
857.62 0
857.69 0
857.76 0
857.83 0
857.89 0
857.96 0
858.03 0
858.09 0
858.16 0
858.23 0
858.30 0
858.36 0
858.43 0
858.50 0
858.56 0
858.63 0
858.70 0
858.77 0
858.83 0
858.90 0
858.97 0
859.03 0
859.10 0
859.17 0
859.24 0
859.30 0
859.37 0
859.44 0
859.50 0
859.57 0
859.64 0
859.71 0
859.77 0
859.84 0
859.91 0
859.98 0
860.04 0
860.11 0
860.18 0
860.24 0
860.31 0
860.38 0
860.45 0
860.51 0
860.58 0
860.65 0
860.71 0
860.78 0
860.85 0
860.92 0
860.98 0
861.05 0
861.12 0
861.19 0
861.25 0
861.32 0
861.39 0
861.45 0
861.52 0
861.59 0
861.66 0
861.72 0
861.79 0
861.86 0
861.93 0
861.99 0
862.06 0
862.13 0
862.19 0
862.26 0
862.33 0
862.40 0
862.46 0
862.53 0
862.60 0
862.67 0
862.73 0
862.80 0
862.87 0
862.93 0
863.00 0
863.07 0
863.14 0
863.20 0
863.27 0
863.34 0
863.41 0
863.47 0
863.54 0
863.61 0
863.68 0
863.74 0
863.81 0
863.88 0
863.94 0
864.01 0
864.08 0
864.15 0
864.21 0
864.28 0
864.35 0
864.42 0
864.48 0
864.55 0
864.62 0
864.69 0
864.75 0
864.82 0
864.89 0
864.96 0
865.02 0
865.09 0
865.16 0
865.23 0
865.29 0
865.36 0
865.43 0
865.49 0
865.56 0
865.63 0
865.70 0
865.76 0
865.83 0
865.90 0
865.97 0
866.03 0
866.10 0
866.17 0
866.24 0
866.30 0
866.37 0
866.44 0
866.51 0
866.57 0
866.64 0
866.71 0
866.78 0
866.84 0
866.91 0
866.98 0
867.05 0
867.11 0
867.18 0
867.25 0
867.32 0
867.38 0
867.45 0
867.52 0
867.59 0
867.65 0
867.72 0
867.79 0
867.86 0
867.92 0
867.99 0
868.06 0
868.13 0
868.19 0
868.26 0
868.33 0
868.40 0
868.46 0
868.53 0
868.60 0
868.67 0
868.73 0
868.80 0
868.87 0
868.94 0
869.00 0
869.07 0
869.14 0
869.21 0
869.27 0
869.34 0
869.41 0
869.48 0
869.54 0
869.61 0
869.68 0
869.75 0
869.82 0
869.88 0
869.95 0
870.02 0
870.09 0
870.15 0
870.22 0
870.29 0
870.36 0
870.42 0
870.49 0
870.56 0
870.63 0
870.69 0
870.76 0
870.83 0
870.90 0
870.96 0
871.03 0
871.10 0
871.17 0
871.24 0
871.30 0
871.37 0
871.44 0
871.51 0
871.57 0
871.64 0
871.71 0
871.78 0
871.84 0
871.91 0
871.98 0
872.05 0
872.11 0
872.18 0
872.25 0
872.32 0
872.39 0
872.45 0
872.52 0
872.59 0
872.66 0
872.72 0
872.79 0
872.86 0
872.93 0
872.99 0
873.06 0
873.13 0
873.20 0
873.27 0
873.33 0
873.40 0
873.47 0
873.54 0
873.60 0
873.67 0
873.74 0
873.81 0
873.88 0
873.94 0
874.01 0
874.08 0
874.15 0
874.21 0
874.28 0
874.35 0
874.42 0
874.48 0
874.55 0
874.62 0
874.69 0
874.76 0
874.82 0
874.89 0
874.96 0
875.03 0
875.09 0
875.16 0
875.23 0
875.30 0
875.37 0
875.43 0
875.50 0
875.57 0
875.64 0
875.71 0
875.77 0
875.84 0
875.91 0
875.98 0
876.04 0
876.11 0
876.18 0
876.25 0
876.32 0
876.38 0
876.45 0
876.52 0
876.59 0
876.65 0
876.72 0
876.79 0
876.86 0
876.93 0
876.99 0
877.06 0
877.13 0
877.20 0
877.27 0
877.33 0
877.40 0
877.47 0
877.54 0
877.61 0
877.67 0
877.74 0
877.81 0
877.88 0
877.94 0
878.01 0
878.08 0
878.15 0
878.22 0
878.28 0
878.35 0
878.42 0
878.49 0
878.56 0
878.62 0
878.69 0
878.76 0
878.83 0
878.90 0
878.96 0
879.03 0
879.10 0
879.17 0
879.24 0
879.30 0
879.37 0
879.44 0
879.51 0
879.58 0
879.64 0
879.71 0
879.78 0
879.85 0
879.91 0
879.98 0
880.05 0
880.12 0
880.19 0
880.25 0
880.32 0
880.39 0
880.46 0
880.53 0
880.59 0
880.66 0
880.73 0
880.80 0
880.87 0
880.93 0
881.00 0
881.07 0
881.14 0
881.21 0
881.27 0
881.34 0
881.41 0
881.48 0
881.55 0
881.62 0
881.68 0
881.75 0
881.82 0
881.89 0
881.96 0
882.02 0
882.09 0
882.16 0
882.23 0
882.30 0
882.36 0
882.43 0
882.50 0
882.57 0
882.64 0
882.70 0
882.77 0
882.84 0
882.91 0
882.98 0
883.04 0
883.11 0
883.18 0
883.25 0
883.32 0
883.39 0
883.45 0
883.52 0
883.59 0
883.66 0
883.73 0
883.79 0
883.86 0
883.93 0
884.00 0
884.07 0
884.13 0
884.20 0
884.27 0
884.34 0
884.41 0
884.48 0
884.54 0
884.61 0
884.68 0
884.75 0
884.82 0
884.88 0
884.95 0
885.02 0
885.09 0
885.16 0
885.23 0
885.29 0
885.36 0
885.43 0
885.50 0
885.57 0
885.63 0
885.70 0
885.77 0
885.84 0
885.91 0
885.98 0
886.04 0
886.11 0
886.18 0
886.25 0
886.32 0
886.38 0
886.45 0
886.52 0
886.59 0
886.66 0
886.73 0
886.79 0
886.86 0
886.93 0
887.00 0
887.07 0
887.14 0
887.20 0
887.27 0
887.34 0
887.41 0
887.48 0
887.55 0
887.61 0
887.68 0
887.75 0
887.82 0
887.89 0
887.95 0
888.02 0
888.09 0
888.16 0
888.23 0
888.30 0
888.36 0
888.43 0
888.50 0
888.57 0
888.64 0
888.71 0
888.77 0
888.84 0
888.91 0
888.98 0
889.05 0
889.12 0
889.18 0
889.25 0
889.32 0
889.39 0
889.46 0
889.53 0
889.59 0
889.66 0
889.73 0
889.80 0
889.87 0
889.94 0
890.00 0
890.07 0
890.14 0
890.21 0
890.28 0
890.35 0
890.41 0
890.48 0
890.55 0
890.62 0
890.69 0
890.76 0
890.83 0
890.89 0
890.96 0
891.03 0
891.10 0
891.17 0
891.24 0
891.30 0
891.37 0
891.44 0
891.51 0
891.58 0
891.65 0
891.71 0
891.78 0
891.85 0
891.92 0
891.99 0
892.06 0
892.13 0
892.19 0
892.26 0
892.33 0
892.40 0
892.47 0
892.54 0
892.60 0
892.67 0
892.74 0
892.81 0
892.88 0
892.95 0
893.02 0
893.08 0
893.15 0
893.22 0
893.29 0
893.36 0
893.43 0
893.49 0
893.56 0
893.63 0
893.70 0
893.77 0
893.84 0
893.91 0
893.97 0
894.04 0
894.11 0
894.18 0
894.25 0
894.32 0
894.39 0
894.45 0
894.52 0
894.59 0
894.66 0
894.73 0
894.80 0
894.87 0
894.93 0
895.00 0
895.07 0
895.14 0
895.21 0
895.28 0
895.35 0
895.41 0
895.48 0
895.55 0
895.62 0
895.69 0
895.76 0
895.83 0
895.89 0
895.96 0
896.03 0
896.10 0
896.17 0
896.24 0
896.31 0
896.37 0
896.44 0
896.51 0
896.58 0
896.65 0
896.72 0
896.79 0
896.85 0
896.92 0
896.99 0
897.06 0
897.13 0
897.20 0
897.27 0
897.33 0
897.40 0
897.47 0
897.54 0
897.61 0
897.68 0
897.75 0
897.82 0
897.88 0
897.95 0
898.02 0
898.09 0
898.16 0
898.23 0
898.30 0
898.36 0
898.43 0
898.50 0
898.57 0
898.64 0
898.71 0
898.78 0
898.85 0
898.91 0
898.98 0
899.05 0
899.12 0
899.19 0
899.26 0
899.33 0
899.40 0
899.46 0
899.53 0
899.60 0
899.67 0
899.74 0
899.81 0
899.88 0
899.95 0
900.01 0
900.08 0
900.15 0
900.22 0
900.29 0
900.36 0
900.43 0
900.50 0
900.56 0
900.63 0
900.70 0
900.77 0
900.84 0
900.91 0
900.98 0
901.05 0
901.11 0
901.18 0
901.25 0
901.32 0
901.39 0
901.46 0
901.53 0
901.60 0
901.67 0
901.73 0
901.80 0
901.87 0
901.94 0
902.01 0
902.08 0
902.15 0
902.22 0
902.28 0
902.35 0
902.42 0
902.49 0
902.56 0
902.63 0
902.70 0
902.77 0
902.84 0
902.90 0
902.97 0
903.04 0
903.11 0
903.18 0
903.25 0
903.32 0
903.39 0
903.46 0
903.52 0
903.59 0
903.66 0
903.73 0
903.80 0
903.87 0
903.94 0
904.01 0
904.08 0
904.14 0
904.21 0
904.28 0
904.35 0
904.42 0
904.49 0
904.56 0
904.63 0
904.70 0
904.76 0
904.83 0
904.90 0
904.97 0
905.04 0
905.11 0
905.18 0
905.25 0
905.32 0
905.38 0
905.45 0
905.52 0
905.59 0
905.66 0
905.73 0
905.80 0
905.87 0
905.94 0
906.01 0
906.07 0
906.14 0
906.21 0
906.28 0
906.35 0
906.42 0
906.49 0
906.56 0
906.63 0
906.70 0
906.76 0
906.83 0
906.90 0
906.97 0
907.04 0
907.11 0
907.18 0
907.25 0
907.32 0
907.39 0
907.45 0
907.52 0
907.59 0
907.66 0
907.73 0
907.80 0
907.87 0
907.94 0
908.01 0
908.08 0
908.15 0
908.21 0
908.28 0
908.35 0
908.42 0
908.49 0
908.56 0
908.63 0
908.70 0
908.77 0
908.84 0
908.91 0
908.97 0
909.04 0
909.11 0
909.18 0
909.25 0
909.32 0
909.39 0
909.46 0
909.53 0
909.60 0
909.67 0
909.73 0
909.80 0
909.87 0
909.94 0
910.01 0
910.08 0
910.15 0
910.22 0
910.29 0
910.36 0
910.43 0
910.49 0
910.56 0
910.63 0
910.70 0
910.77 0
910.84 0
910.91 0
910.98 0
911.05 0
911.12 0
911.19 0
911.26 0
911.32 0
911.39 0
911.46 0
911.53 0
911.60 0
911.67 0
911.74 0
911.81 0
911.88 0
911.95 0
912.02 0
912.09 0
912.16 0
912.22 0
912.29 0
912.36 0
912.43 0
912.50 0
912.57 0
912.64 0
912.71 0
912.78 0
912.85 0
912.92 0
912.99 0
913.06 0
913.12 0
913.19 0
913.26 0
913.33 0
913.40 0
913.47 0
913.54 0
913.61 0
913.68 0
913.75 0
913.82 0
913.89 0
913.96 0
914.02 0
914.09 0
914.16 0
914.23 0
914.30 0
914.37 0
914.44 0
914.51 0
914.58 0
914.65 0
914.72 0
914.79 0
914.86 0
914.93 0
915.00 0
915.06 0
915.13 0
915.20 0
915.27 0
915.34 0
915.41 0
915.48 0
915.55 0
915.62 0
915.69 0
915.76 0
915.83 0
915.90 0
915.97 0
916.04 0
916.10 0
916.17 0
916.24 0
916.31 0
916.38 0
916.45 0
916.52 0
916.59 0
916.66 0
916.73 0
916.80 0
916.87 0
916.94 0
917.01 0
917.08 0
917.15 0
917.21 0
917.28 0
917.35 0
917.42 0
917.49 0
917.56 0
917.63 0
917.70 0
917.77 0
917.84 0
917.91 0
917.98 0
918.05 0
918.12 0
918.19 0
918.26 0
918.33 0
918.40 0
918.46 0
918.53 0
918.60 0
918.67 0
918.74 0
918.81 0
918.88 0
918.95 0
919.02 0
919.09 0
919.16 0
919.23 0
919.30 0
919.37 0
919.44 0
919.51 0
919.58 0
919.65 0
919.72 0
919.78 0
919.85 0
919.92 0
919.99 0
920.06 0
920.13 0
920.20 0
920.27 0
920.34 0
920.41 0
920.48 0
920.55 0
920.62 0
920.69 0
920.76 0
920.83 0
920.90 0
920.97 0
921.04 0
921.11 0
921.18 0
921.24 0
921.31 0
921.38 0
921.45 0
921.52 0
921.59 0
921.66 0
921.73 0
921.80 0
921.87 0
921.94 0
922.01 0
922.08 0
922.15 0
922.22 0
922.29 0
922.36 0
922.43 0
922.50 0
922.57 0
922.64 0
922.71 0
922.78 0
922.85 0
922.91 0
922.98 0
923.05 0
923.12 0
923.19 0
923.26 0
923.33 0
923.40 0
923.47 0
923.54 0
923.61 0
923.68 0
923.75 0
923.82 0
923.89 0
923.96 0
924.03 0
924.10 0
924.17 0
924.24 0
924.31 0
924.38 0
924.45 0
924.52 0
924.59 0
924.66 0
924.73 0
924.80 0
924.87 0
924.93 0
925.00 0
925.07 0
925.14 0
925.21 0
925.28 0
925.35 0
925.42 0
925.49 0
925.56 0
925.63 0
925.70 0
925.77 0
925.84 0
925.91 0
925.98 0
926.05 0
926.12 0
926.19 0
926.26 0
926.33 0
926.40 0
926.47 0
926.54 0
926.61 0
926.68 0
926.75 0
926.82 0
926.89 0
926.96 0
927.03 0
927.10 0
927.17 0
927.24 0
927.31 0
927.38 0
927.45 0
927.52 0
927.59 0
927.66 0
927.72 0
927.79 0
927.86 0
927.93 0
928.00 0
928.07 0
928.14 0
928.21 0
928.28 0
928.35 0
928.42 0
928.49 0
928.56 0
928.63 0
928.70 0
928.77 0
928.84 0
928.91 0
928.98 0
929.05 0
929.12 0
929.19 0
929.26 0
929.33 0
929.40 0
929.47 0
929.54 0
929.61 0
929.68 0
929.75 0
929.82 0
929.89 0
929.96 0
930.03 0
930.10 0
930.17 0
930.24 0
930.31 0
930.38 0
930.45 0
930.52 0
930.59 0
930.66 0
930.73 0
930.80 0
930.87 0
930.94 0
931.01 0
931.08 0
931.15 0
931.22 0
931.29 0
931.36 0
931.43 0
931.50 0
931.57 0
931.64 0
931.71 0
931.78 0
931.85 0
931.92 0
931.99 0
932.06 0
932.13 0
932.20 0
932.27 0
932.34 0
932.41 0
932.48 0
932.55 0
932.62 0
932.69 0
932.76 0
932.83 0
932.90 0
932.97 0
933.04 0
933.11 0
933.18 0
933.25 0
933.32 0
933.39 0
933.46 0
933.53 0
933.60 0
933.67 0
933.74 0
933.81 0
933.88 0
933.95 0
934.02 0
934.09 0
934.16 0
934.23 0
934.30 0
934.37 0
934.44 0
934.51 0
934.58 0
934.65 0
934.72 0
934.79 0
934.86 0
934.93 0
935.00 0
935.07 0
935.14 0
935.21 0
935.28 0
935.35 0
935.42 0
935.49 0
935.56 0
935.63 0
935.70 0
935.77 0
935.84 0
935.91 0
935.98 0
936.05 0
936.12 0
936.19 0
936.26 0
936.33 0
936.40 0
936.47 0
936.54 0
936.61 0
936.68 0
936.75 0
936.82 0
936.89 0
936.96 0
937.03 0
937.10 0
937.17 0
937.24 0
937.31 0
937.38 0
937.45 0
937.52 0
937.59 0
937.66 0
937.73 0
937.80 0
937.87 0
937.94 0
938.01 0
938.08 0
938.15 0
938.22 0
938.30 0
938.37 0
938.44 0
938.51 0
938.58 0
938.65 0
938.72 0
938.79 0
938.86 0
938.93 0
939.00 0
939.07 0
939.14 0
939.21 0
939.28 0
939.35 0
939.42 0
939.49 0
939.56 0
939.63 0
939.70 0
939.77 0
939.84 0
939.91 0
939.98 0
940.05 0
940.12 0
940.19 0
940.26 0
940.33 0
940.40 0
940.47 0
940.54 0
940.61 0
940.68 0
940.75 0
940.82 0
940.89 0
940.96 0
941.03 0
941.11 0
941.18 0
941.25 0
941.32 0
941.39 0
941.46 0
941.53 0
941.60 0
941.67 0
941.74 0
941.81 0
941.88 0
941.95 0
942.02 0
942.09 0
942.16 0
942.23 0
942.30 0
942.37 0
942.44 0
942.51 0
942.58 0
942.65 0
942.72 0
942.79 0
942.86 0
942.93 0
943.00 0
943.07 0
943.15 0
943.22 0
943.29 0
943.36 0
943.43 0
943.50 0
943.57 0
943.64 0
943.71 0
943.78 0
943.85 0
943.92 0
943.99 0
944.06 0
944.13 0
944.20 0
944.27 0
944.34 0
944.41 0
944.48 0
944.55 0
944.62 0
944.69 0
944.76 0
944.83 0
944.91 0
944.98 0
945.05 0
945.12 0
945.19 0
945.26 0
945.33 0
945.40 0
945.47 0
945.54 0
945.61 0
945.68 0
945.75 0
945.82 0
945.89 0
945.96 0
946.03 0
946.10 0
946.17 0
946.24 0
946.31 0
946.39 0
946.46 0
946.53 0
946.60 0
946.67 0
946.74 0
946.81 0
946.88 0
946.95 0
947.02 0
947.09 0
947.16 0
947.23 0
947.30 0
947.37 0
947.44 0
947.51 0
947.58 0
947.65 0
947.73 0
947.80 0
947.87 0
947.94 0
948.01 0
948.08 0
948.15 0
948.22 0
948.29 0
948.36 0
948.43 0
948.50 0
948.57 0
948.64 0
948.71 0
948.78 0
948.85 0
948.93 0
949.00 0
949.07 0
949.14 0
949.21 0
949.28 0
949.35 0
949.42 0
949.49 0
949.56 0
949.63 0
949.70 0
949.77 0
949.84 0
949.91 0
949.98 0
950.05 0
950.13 0
950.20 0
950.27 0
950.34 0
950.41 0
950.48 0
950.55 0
950.62 0
950.69 0
950.76 0
950.83 1
950.90 1
950.97 1
951.04 2
951.11 2
951.19 2
951.26 2
951.33 2
951.40 2
951.47 2
951.54 2
951.61 1
951.68 1
951.75 1
951.82 1
951.89 1
951.96 1
952.03 1
952.10 1
952.18 0
952.25 0
952.32 0
952.39 0
952.46 0
952.53 0
952.60 0
952.67 0
952.74 0
952.81 0
952.88 0
952.95 0
953.02 0
953.09 0
953.17 0
953.24 0
953.31 0
953.38 0
953.45 0
953.52 0
953.59 0
953.66 0
953.73 0
953.80 0
953.87 0
953.94 0
954.01 0
954.09 0
954.16 0
954.23 0
954.30 0
954.37 0
954.44 0
954.51 0
954.58 0
954.65 0
954.72 0
954.79 0
954.86 0
954.94 0
955.01 0
955.08 0
955.15 0
955.22 0
955.29 0
955.36 0
955.43 0
955.50 0
955.57 0
955.64 0
955.71 0
955.79 0
955.86 0
955.93 0
956.00 0
956.07 0
956.14 0
956.21 0
956.28 0
956.35 0
956.42 0
956.49 0
956.56 0
956.64 0
956.71 0
956.78 0
956.85 0
956.92 0
956.99 0
957.06 0
957.13 0
957.20 0
957.27 0
957.34 0
957.42 0
957.49 0
957.56 0
957.63 0
957.70 0
957.77 0
957.84 0
957.91 0
957.98 0
958.05 0
958.12 0
958.20 0
958.27 0
958.34 0
958.41 0
958.48 0
958.55 0
958.62 0
958.69 0
958.76 0
958.83 0
958.91 0
958.98 0
959.05 0
959.12 0
959.19 0
959.26 0
959.33 0
959.40 0
959.47 0
959.54 0
959.61 0
959.69 0
959.76 0
959.83 0
959.90 0
959.97 0
960.04 0
960.11 0
960.18 0
960.25 0
960.32 0
960.40 0
960.47 0
960.54 0
960.61 0
960.68 0
960.75 0
960.82 0
960.89 0
960.96 0
961.04 0
961.11 0
961.18 0
961.25 0
961.32 0
961.39 0
961.46 0
961.53 0
961.60 0
961.67 0
961.75 0
961.82 0
961.89 0
961.96 0
962.03 0
962.10 0
962.17 0
962.24 0
962.31 0
962.39 0
962.46 0
962.53 0
962.60 0
962.67 0
962.74 0
962.81 0
962.88 0
962.95 0
963.03 0
963.10 0
963.17 0
963.24 0
963.31 0
963.38 0
963.45 0
963.52 0
963.59 0
963.67 0
963.74 0
963.81 0
963.88 0
963.95 0
964.02 0
964.09 0
964.16 0
964.23 0
964.31 0
964.38 0
964.45 0
964.52 0
964.59 0
964.66 0
964.73 0
964.80 0
964.88 0
964.95 0
965.02 0
965.09 0
965.16 0
965.23 0
965.30 0
965.37 0
965.45 0
965.52 0
965.59 0
965.66 0
965.73 0
965.80 0
965.87 0
965.94 0
966.01 0
966.09 0
966.16 0
966.23 0
966.30 0
966.37 0
966.44 0
966.51 0
966.58 0
966.66 0
966.73 0
966.80 0
966.87 0
966.94 0
967.01 0
967.08 0
967.15 0
967.23 0
967.30 0
967.37 0
967.44 0
967.51 0
967.58 1
967.65 1
967.73 1
967.80 1
967.87 1
967.94 0
968.01 0
968.08 0
968.15 0
968.22 0
968.30 0
968.37 0
968.44 0
968.51 0
968.58 0
968.65 0
968.72 0
968.79 0
968.87 0
968.94 1
969.01 1
969.08 1
969.15 1
969.22 1
969.29 0
969.37 0
969.44 0
969.51 0
969.58 0
969.65 0
969.72 0
969.79 0
969.87 0
969.94 0
970.01 0
970.08 0
970.15 0
970.22 0
970.29 0
970.36 0
970.44 0
970.51 0
970.58 0
970.65 0
970.72 0
970.79 0
970.86 0
970.94 0
971.01 0
971.08 0
971.15 0
971.22 0
971.29 0
971.36 0
971.44 0
971.51 0
971.58 0
971.65 0
971.72 0
971.79 0
971.86 0
971.94 0
972.01 0
972.08 0
972.15 0
972.22 0
972.29 0
972.36 0
972.44 0
972.51 0
972.58 0
972.65 0
972.72 0
972.79 0
972.86 0
972.94 0
973.01 0
973.08 0
973.15 0
973.22 0
973.29 0
973.37 0
973.44 0
973.51 0
973.58 0
973.65 0
973.72 0
973.79 0
973.87 0
973.94 0
974.01 0
974.08 0
974.15 0
974.22 0
974.30 0
974.37 0
974.44 0
974.51 0
974.58 0
974.65 0
974.72 0
974.80 0
974.87 0
974.94 0
975.01 0
975.08 0
975.15 0
975.23 0
975.30 0
975.37 0
975.44 0
975.51 0
975.58 0
975.65 0
975.73 0
975.80 0
975.87 0
975.94 0
976.01 0
976.08 0
976.16 0
976.23 1
976.30 1
976.37 1
976.44 1
976.51 1
976.59 1
976.66 1
976.73 1
976.80 1
976.87 1
976.94 1
977.02 1
977.09 1
977.16 1
977.23 1
977.30 1
977.37 1
977.45 1
977.52 1
977.59 1
977.66 1
977.73 1
977.80 0
977.88 0
977.95 0
978.02 0
978.09 0
978.16 0
978.23 0
978.31 0
978.38 0
978.45 0
978.52 0
978.59 0
978.66 0
978.74 0
978.81 0
978.88 0
978.95 0
979.02 0
979.09 0
979.17 0
979.24 1
979.31 0
979.38 0
979.45 0
979.52 0
979.60 0
979.67 0
979.74 0
979.81 0
979.88 0
979.95 0
980.03 0
980.10 0
980.17 0
980.24 0
980.31 0
980.38 0
980.46 0
980.53 0
980.60 0
980.67 0
980.74 0
980.82 0
980.89 0
980.96 0
981.03 0
981.10 0
981.17 0
981.25 0
981.32 0
981.39 0
981.46 0
981.53 0
981.61 0
981.68 0
981.75 0
981.82 0
981.89 0
981.96 0
982.04 0
982.11 0
982.18 0
982.25 0
982.32 0
982.40 0
982.47 0
982.54 0
982.61 0
982.68 0
982.75 0
982.83 0
982.90 0
982.97 0
983.04 0
983.11 0
983.19 0
983.26 0
983.33 0
983.40 0
983.47 0
983.54 0
983.62 0
983.69 0
983.76 0
983.83 0
983.90 0
983.98 0
984.05 0
984.12 0
984.19 0
984.26 0
984.34 0
984.41 0
984.48 0
984.55 0
984.62 0
984.70 0
984.77 0
984.84 0
984.91 0
984.98 0
985.05 0
985.13 0
985.20 1
985.27 1
985.34 1
985.41 1
985.49 1
985.56 1
985.63 0
985.70 0
985.77 0
985.85 0
985.92 0
985.99 0
986.06 0
986.13 0
986.21 0
986.28 0
986.35 0
986.42 0
986.49 0
986.57 0
986.64 0
986.71 0
986.78 0
986.85 0
986.93 0
987.00 0
987.07 0
987.14 0
987.21 0
987.29 0
987.36 0
987.43 0
987.50 0
987.57 0
987.65 0
987.72 0
987.79 0
987.86 0
987.93 0
988.01 0
988.08 0
988.15 0
988.22 1
988.29 1
988.37 1
988.44 1
988.51 1
988.58 1
988.65 1
988.73 1
988.80 0
988.87 0
988.94 0
989.01 0
989.09 0
989.16 0
989.23 0
989.30 0
989.38 0
989.45 0
989.52 0
989.59 0
989.66 0
989.74 0
989.81 0
989.88 0
989.95 0
990.02 0
990.10 0
990.17 0
990.24 0
990.31 0
990.38 0
990.46 0
990.53 0
990.60 0
990.67 0
990.75 0
990.82 0
990.89 0
990.96 0
991.03 0
991.11 0
991.18 0
991.25 0
991.32 0
991.39 0
991.47 0
991.54 0
991.61 0
991.68 0
991.76 0
991.83 0
991.90 0
991.97 0
992.04 0
992.12 0
992.19 0
992.26 0
992.33 0
992.40 0
992.48 1
992.55 1
992.62 1
992.69 1
992.77 1
992.84 1
992.91 1
992.98 1
993.05 1
993.13 1
993.20 1
993.27 1
993.34 1
993.42 1
993.49 1
993.56 1
993.63 1
993.70 1
993.78 1
993.85 1
993.92 1
993.99 1
994.07 1
994.14 1
994.21 1
994.28 1
994.36 0
994.43 0
994.50 0
994.57 0
994.64 0
994.72 0
994.79 0
994.86 0
994.93 0
995.01 0
995.08 0
995.15 0
995.22 0
995.29 0
995.37 0
995.44 0
995.51 0
995.58 0
995.66 0
995.73 0
995.80 0
995.87 0
995.95 0
996.02 0
996.09 1
996.16 1
996.24 1
996.31 1
996.38 1
996.45 1
996.52 1
996.60 1
996.67 1
996.74 1
996.81 1
996.89 1
996.96 1
997.03 1
997.10 1
997.18 1
997.25 0
997.32 0
997.39 0
997.47 0
997.54 0
997.61 0
997.68 0
997.75 0
997.83 0
997.90 0
997.97 0
998.04 0
998.12 0
998.19 0
998.26 0
998.33 0
998.41 0
998.48 0
998.55 0
998.62 1
998.70 1
998.77 1
998.84 1
998.91 1
998.99 1
999.06 1
999.13 1
999.20 1
999.28 1
999.35 1
999.42 1
999.49 1
999.57 1
999.64 1
999.71 1
999.78 1
999.86 1
999.93 1
1000.00 1
1000.07 1
1000.14 1
1000.22 1
1000.29 1
1000.36 1
1000.43 1
1000.51 0
1000.58 0
1000.65 0
1000.72 0
1000.80 0
1000.87 1
1000.94 1
1001.01 1
1001.09 1
1001.16 1
1001.23 1
1001.30 2
1001.38 2
1001.45 2
1001.52 2
1001.59 2
1001.67 2
1001.74 2
1001.81 2
1001.89 2
1001.96 1
1002.03 1
1002.10 1
1002.18 1
1002.25 1
1002.32 1
1002.39 1
1002.47 1
1002.54 1
1002.61 1
1002.68 1
1002.76 1
1002.83 1
1002.90 1
1002.97 1
1003.05 1
1003.12 1
1003.19 1
1003.26 1
1003.34 1
1003.41 1
1003.48 1
1003.55 1
1003.63 1
1003.70 1
1003.77 1
1003.84 1
1003.92 1
1003.99 1
1004.06 1
1004.14 1
1004.21 1
1004.28 1
1004.35 0
1004.43 0
1004.50 0
1004.57 1
1004.64 1
1004.72 1
1004.79 2
1004.86 2
1004.93 2
1005.01 2
1005.08 2
1005.15 2
1005.22 2
1005.30 2
1005.37 2
1005.44 2
1005.52 2
1005.59 2
1005.66 2
1005.73 2
1005.81 2
1005.88 2
1005.95 2
1006.02 2
1006.10 2
1006.17 1
1006.24 1
1006.31 1
1006.39 0
1006.46 0
1006.53 0
1006.61 0
1006.68 0
1006.75 0
1006.82 0
1006.90 0
1006.97 0
1007.04 0
1007.11 0
1007.19 0
1007.26 0
1007.33 0
1007.41 0
1007.48 0
1007.55 1
1007.62 1
1007.70 1
1007.77 1
1007.84 1
1007.91 1
1007.99 1
1008.06 1
1008.13 1
1008.21 1
1008.28 1
1008.35 1
1008.42 1
1008.50 1
1008.57 1
1008.64 2
1008.72 2
1008.79 2
1008.86 3
1008.93 3
1009.01 3
1009.08 3
1009.15 3
1009.23 3
1009.30 3
1009.37 2
1009.44 2
1009.52 2
1009.59 1
1009.66 1
1009.73 1
1009.81 1
1009.88 1
1009.95 2
1010.03 2
1010.10 2
1010.17 2
1010.24 2
1010.32 2
1010.39 2
1010.46 2
1010.54 2
1010.61 2
1010.68 2
1010.75 2
1010.83 2
1010.90 2
1010.97 1
1011.05 1
1011.12 1
1011.19 1
1011.26 1
1011.34 1
1011.41 2
1011.48 2
1011.56 2
1011.63 2
1011.70 2
1011.77 2
1011.85 2
1011.92 2
1011.99 2
1012.07 2
1012.14 2
1012.21 2
1012.29 2
1012.36 2
1012.43 2
1012.50 2
1012.58 2
1012.65 2
1012.72 2
1012.80 2
1012.87 2
1012.94 2
1013.01 2
1013.09 3
1013.16 3
1013.23 3
1013.31 2
1013.38 2
1013.45 2
1013.53 2
1013.60 1
1013.67 1
1013.74 1
1013.82 1
1013.89 1
1013.96 1
1014.04 1
1014.11 1
1014.18 1
1014.25 2
1014.33 2
1014.40 2
1014.47 2
1014.55 2
1014.62 2
1014.69 1
1014.77 1
1014.84 1
1014.91 1
1014.98 1
1015.06 1
1015.13 1
1015.20 1
1015.28 1
1015.35 1
1015.42 1
1015.50 1
1015.57 1
1015.64 1
1015.72 1
1015.79 1
1015.86 1
1015.93 2
1016.01 2
1016.08 2
1016.15 2
1016.23 2
1016.30 1
1016.37 1
1016.45 1
1016.52 0
1016.59 0
1016.66 0
1016.74 0
1016.81 0
1016.88 0
1016.96 0
1017.03 0
1017.10 1
1017.18 1
1017.25 1
1017.32 2
1017.40 2
1017.47 2
1017.54 2
1017.61 1
1017.69 1
1017.76 1
1017.83 1
1017.91 1
1017.98 1
1018.05 1
1018.13 1
1018.20 1
1018.27 0
1018.35 0
1018.42 0
1018.49 0
1018.57 0
1018.64 0
1018.71 1
1018.79 1
1018.86 1
1018.93 1
1019.00 1
1019.08 1
1019.15 0
1019.22 0
1019.30 0
1019.37 0
1019.44 0
1019.52 0
1019.59 1
1019.66 1
1019.74 1
1019.81 1
1019.88 1
1019.96 1
1020.03 1
1020.10 1
1020.18 1
1020.25 1
1020.32 1
1020.39 1
1020.47 1
1020.54 0
1020.61 0
1020.69 0
1020.76 0
1020.83 1
1020.91 1
1020.98 1
1021.05 2
1021.13 2
1021.20 2
1021.27 2
1021.35 3
1021.42 3
1021.49 3
1021.57 3
1021.64 3
1021.71 3
1021.79 2
1021.86 2
1021.93 1
1022.01 1
1022.08 0
1022.15 0
1022.23 0
1022.30 0
1022.37 0
1022.45 0
1022.52 0
1022.59 0
1022.67 0
1022.74 0
1022.81 0
1022.89 0
1022.96 0
1023.03 0
1023.11 0
1023.18 0
1023.25 0
1023.33 1
1023.40 1
1023.47 1
1023.55 1
1023.62 1
1023.69 2
1023.77 2
1023.84 2
1023.91 2
1023.99 2
1024.06 2
1024.13 2
1024.21 2
1024.28 2
1024.35 2
1024.43 2
1024.50 2
1024.57 2
1024.65 3
1024.72 3
1024.79 3
1024.87 4
1024.94 4
1025.01 4
1025.09 4
1025.16 4
1025.23 4
1025.31 4
1025.38 3
1025.45 3
1025.53 2
1025.60 2
1025.67 1
1025.75 1
1025.82 1
1025.89 1
1025.97 1
1026.04 1
1026.11 2
1026.19 2
1026.26 2
1026.33 2
1026.41 2
1026.48 1
1026.55 1
1026.63 1
1026.70 1
1026.77 1
1026.85 1
1026.92 1
1026.99 1
1027.07 1
1027.14 0
1027.21 0
1027.29 0
1027.36 0
1027.43 0
1027.51 0
1027.58 0
1027.66 0
1027.73 0
1027.80 0
1027.88 0
1027.95 1
1028.02 1
1028.10 1
1028.17 1
1028.24 1
1028.32 1
1028.39 2
1028.46 2
1028.54 3
1028.61 3
1028.68 3
1028.76 4
1028.83 4
1028.90 4
1028.98 3
1029.05 3
1029.13 3
1029.20 3
1029.27 2
1029.35 2
1029.42 2
1029.49 2
1029.57 2
1029.64 1
1029.71 1
1029.79 1
1029.86 1
1029.93 1
1030.01 1
1030.08 1
1030.15 1
1030.23 1
1030.30 1
1030.38 2
1030.45 2
1030.52 3
1030.60 3
1030.67 4
1030.74 4
1030.82 4
1030.89 4
1030.96 3
1031.04 3
1031.11 3
1031.18 3
1031.26 3
1031.33 3
1031.41 4
1031.48 3
1031.55 3
1031.63 3
1031.70 3
1031.77 3
1031.85 2
1031.92 3
1031.99 3
1032.07 3
1032.14 3
1032.22 3
1032.29 3
1032.36 3
1032.44 3
1032.51 3
1032.58 3
1032.66 2
1032.73 2
1032.80 2
1032.88 2
1032.95 2
1033.03 2
1033.10 2
1033.17 2
1033.25 2
1033.32 3
1033.39 3
1033.47 3
1033.54 3
1033.61 3
1033.69 3
1033.76 3
1033.84 3
1033.91 3
1033.98 3
1034.06 3
1034.13 3
1034.20 2
1034.28 2
1034.35 2
1034.43 2
1034.50 2
1034.57 3
1034.65 3
1034.72 3
1034.79 3
1034.87 3
1034.94 4
1035.02 4
1035.09 5
1035.16 5
1035.24 5
1035.31 6
1035.38 6
1035.46 6
1035.53 6
1035.61 6
1035.68 6
1035.75 6
1035.83 5
1035.90 5
1035.97 5
1036.05 5
1036.12 5
1036.20 5
1036.27 5
1036.34 5
1036.42 5
1036.49 5
1036.56 5
1036.64 5
1036.71 5
1036.79 4
1036.86 4
1036.93 3
1037.01 2
1037.08 2
1037.15 2
1037.23 3
1037.30 3
1037.38 4
1037.45 4
1037.52 4
1037.60 4
1037.67 4
1037.74 4
1037.82 4
1037.89 3
1037.97 3
1038.04 4
1038.11 4
1038.19 5
1038.26 5
1038.34 6
1038.41 6
1038.48 6
1038.56 6
1038.63 5
1038.70 5
1038.78 5
1038.85 5
1038.93 5
1039.00 5
1039.07 6
1039.15 6
1039.22 6
1039.30 5
1039.37 5
1039.44 4
1039.52 4
1039.59 3
1039.67 3
1039.74 2
1039.81 2
1039.89 2
1039.96 1
1040.03 1
1040.11 1
1040.18 1
1040.26 0
1040.33 0
1040.40 1
1040.48 1
1040.55 1
1040.63 1
1040.70 2
1040.77 2
1040.85 3
1040.92 3
1041.00 4
1041.07 4
1041.14 4
1041.22 4
1041.29 4
1041.37 4
1041.44 3
1041.51 2
1041.59 2
1041.66 1
1041.74 1
1041.81 1
1041.88 1
1041.96 1
1042.03 0
1042.11 0
1042.18 0
1042.25 0
1042.33 0
1042.40 0
1042.48 0
1042.55 0
1042.62 0
1042.70 0
1042.77 0
1042.85 0
1042.92 0
1042.99 0
1043.07 0
1043.14 0
1043.22 0
1043.29 0
1043.36 0
1043.44 0
1043.51 0
1043.59 1
1043.66 1
1043.73 1
1043.81 1
1043.88 1
1043.96 1
1044.03 1
1044.10 1
1044.18 1
1044.25 1
1044.33 1
1044.40 1
1044.47 2
1044.55 2
1044.62 2
1044.70 2
1044.77 3
1044.84 3
1044.92 4
1044.99 4
1045.07 5
1045.14 6
1045.21 6
1045.29 7
1045.36 7
1045.44 7
1045.51 7
1045.59 7
1045.66 7
1045.73 7
1045.81 6
1045.88 6
1045.96 5
1046.03 5
1046.10 4
1046.18 3
1046.25 3
1046.33 3
1046.40 2
1046.47 3
1046.55 3
1046.62 3
1046.70 3
1046.77 3
1046.85 3
1046.92 3
1046.99 3
1047.07 2
1047.14 2
1047.22 1
1047.29 1
1047.36 0
1047.44 0
1047.51 1
1047.59 1
1047.66 1
1047.74 1
1047.81 2
1047.88 1
1047.96 1
1048.03 1
1048.11 0
1048.18 0
1048.25 0
1048.33 0
1048.40 1
1048.48 1
1048.55 1
1048.63 1
1048.70 1
1048.77 1
1048.85 1
1048.92 1
1049.00 2
1049.07 2
1049.15 3
1049.22 3
1049.29 3
1049.37 3
1049.44 3
1049.52 3
1049.59 2
1049.67 2
1049.74 2
1049.81 2
1049.89 2
1049.96 2
1050.04 2
1050.11 3
1050.18 3
1050.26 3
1050.33 3
1050.41 3
1050.48 3
1050.56 3
1050.63 3
1050.70 3
1050.78 3
1050.85 3
1050.93 4
1051.00 4
1051.08 4
1051.15 4
1051.23 4
1051.30 4
1051.37 5
1051.45 5
1051.52 5
1051.60 5
1051.67 5
1051.75 5
1051.82 5
1051.89 5
1051.97 4
1052.04 3
1052.12 3
1052.19 2
1052.27 1
1052.34 1
1052.41 1
1052.49 1
1052.56 1
1052.64 1
1052.71 1
1052.79 1
1052.86 1
1052.93 1
1053.01 1
1053.08 1
1053.16 1
1053.23 1
1053.31 1
1053.38 1
1053.46 1
1053.53 1
1053.60 1
1053.68 2
1053.75 2
1053.83 3
1053.90 3
1053.98 3
1054.05 3
1054.12 3
1054.20 3
1054.27 2
1054.35 2
1054.42 2
1054.50 2
1054.57 2
1054.65 2
1054.72 2
1054.79 2
1054.87 2
1054.94 2
1055.02 2
1055.09 2
1055.17 2
1055.24 2
1055.32 3
1055.39 3
1055.46 4
1055.54 4
1055.61 5
1055.69 5
1055.76 5
1055.84 5
1055.91 5
1055.99 5
1056.06 4
1056.13 4
1056.21 3
1056.28 3
1056.36 3
1056.43 2
1056.51 2
1056.58 1
1056.66 1
1056.73 0
1056.81 0
1056.88 0
1056.95 0
1057.03 0
1057.10 1
1057.18 1
1057.25 1
1057.33 2
1057.40 3
1057.48 4
1057.55 5
1057.62 6
1057.70 6
1057.77 7
1057.85 6
1057.92 6
1058.00 5
1058.07 5
1058.15 4
1058.22 3
1058.30 2
1058.37 2
1058.44 2
1058.52 3
1058.59 3
1058.67 4
1058.74 4
1058.82 5
1058.89 5
1058.97 5
1059.04 5
1059.12 5
1059.19 5
1059.27 4
1059.34 4
1059.41 4
1059.49 4
1059.56 3
1059.64 3
1059.71 3
1059.79 3
1059.86 3
1059.94 3
1060.01 4
1060.09 5
1060.16 6
1060.24 7
1060.31 8
1060.38 8
1060.46 8
1060.53 8
1060.61 8
1060.68 7
1060.76 6
1060.83 5
1060.91 4
1060.98 4
1061.06 4
1061.13 4
1061.21 5
1061.28 6
1061.35 6
1061.43 7
1061.50 7
1061.58 7
1061.65 6
1061.73 6
1061.80 6
1061.88 6
1061.95 6
1062.03 6
1062.10 6
1062.18 6
1062.25 6
1062.33 6
1062.40 6
1062.48 5
1062.55 5
1062.62 6
1062.70 6
1062.77 7
1062.85 7
1062.92 8
1063.00 8
1063.07 9
1063.15 8
1063.22 8
1063.30 7
1063.37 7
1063.45 7
1063.52 7
1063.60 8
1063.67 9
1063.75 10
1063.82 11
1063.89 12
1063.97 13
1064.04 13
1064.12 14
1064.19 15
1064.27 15
1064.34 15
1064.42 15
1064.49 15
1064.57 15
1064.64 14
1064.72 13
1064.79 13
1064.87 12
1064.94 11
1065.02 10
1065.09 10
1065.17 9
1065.24 8
1065.32 7
1065.39 6
1065.47 5
1065.54 4
1065.61 3
1065.69 2
1065.76 2
1065.84 2
1065.91 3
1065.99 3
1066.06 4
1066.14 4
1066.21 3
1066.29 2
1066.36 1
1066.44 0
1066.51 0
1066.59 0
1066.66 0
1066.74 0
1066.81 0
1066.89 0
1066.96 0
1067.04 0
1067.11 1
1067.19 2
1067.26 3
1067.34 4
1067.41 5
1067.49 6
1067.56 6
1067.64 7
1067.71 6
1067.79 6
1067.86 6
1067.94 5
1068.01 5
1068.09 5
1068.16 5
1068.23 5
1068.31 6
1068.38 8
1068.46 9
1068.53 10
1068.61 11
1068.68 12
1068.76 12
1068.83 12
1068.91 12
1068.98 11
1069.06 10
1069.13 9
1069.21 7
1069.28 6
1069.36 5
1069.43 4
1069.51 4
1069.58 3
1069.66 2
1069.73 2
1069.81 1
1069.88 1
1069.96 1
1070.03 0
1070.11 0
1070.18 0
1070.26 0
1070.33 0
1070.41 0
1070.48 0
1070.56 0
1070.63 0
1070.71 0
1070.78 0
1070.86 1
1070.93 1
1071.01 1
1071.08 1
1071.16 1
1071.23 1
1071.31 1
1071.38 2
1071.46 2
1071.53 3
1071.61 3
1071.68 3
1071.76 4
1071.83 4
1071.91 4
1071.98 4
1072.06 4
1072.13 4
1072.21 4
1072.28 4
1072.36 3
1072.43 3
1072.51 3
1072.58 3
1072.66 3
1072.73 3
1072.81 3
1072.88 3
1072.96 3
1073.03 2
1073.11 2
1073.18 1
1073.26 1
1073.33 1
1073.41 2
1073.48 2
1073.56 3
1073.63 4
1073.71 5
1073.78 6
1073.86 8
1073.94 9
1074.01 10
1074.09 11
1074.16 11
1074.24 11
1074.31 11
1074.39 11
1074.46 10
1074.54 10
1074.61 10
1074.69 10
1074.76 10
1074.84 11
1074.91 11
1074.99 11
1075.06 11
1075.14 11
1075.21 11
1075.29 11
1075.36 12
1075.44 12
1075.51 13
1075.59 14
1075.66 15
1075.74 16
1075.81 17
1075.89 17
1075.96 17
1076.04 17
1076.11 17
1076.19 16
1076.26 16
1076.34 16
1076.42 17
1076.49 17
1076.57 18
1076.64 18
1076.72 17
1076.79 16
1076.87 15
1076.94 14
1077.02 13
1077.09 14
1077.17 14
1077.24 16
1077.32 17
1077.39 18
1077.47 19
1077.54 20
1077.62 21
1077.69 22
1077.77 23
1077.84 24
1077.92 24
1077.99 24
1078.07 23
1078.15 21
1078.22 19
1078.30 17
1078.37 15
1078.45 14
1078.52 13
1078.60 13
1078.67 13
1078.75 13
1078.82 12
1078.90 12
1078.97 11
1079.05 11
1079.12 11
1079.20 12
1079.27 13
1079.35 15
1079.42 17
1079.50 19
1079.58 21
1079.65 22
1079.73 22
1079.80 22
1079.88 21
1079.95 19
1080.03 16
1080.10 14
1080.18 11
1080.25 9
1080.33 7
1080.40 5
1080.48 4
1080.55 4
1080.63 4
1080.71 4
1080.78 4
1080.86 4
1080.93 4
1081.01 4
1081.08 3
1081.16 2
1081.23 2
1081.31 1
1081.38 1
1081.46 0
1081.53 0
1081.61 0
1081.68 0
1081.76 0
1081.84 0
1081.91 0
1081.99 0
1082.06 0
1082.14 1
1082.21 2
1082.29 3
1082.36 4
1082.44 5
1082.51 5
1082.59 6
1082.66 7
1082.74 7
1082.82 8
1082.89 8
1082.97 9
1083.04 9
1083.12 9
1083.19 9
1083.27 9
1083.34 8
1083.42 6
1083.49 5
1083.57 4
1083.65 3
1083.72 3
1083.80 3
1083.87 4
1083.95 5
1084.02 6
1084.10 7
1084.17 8
1084.25 9
1084.32 9
1084.40 9
1084.48 9
1084.55 8
1084.63 7
1084.70 6
1084.78 5
1084.85 5
1084.93 4
1085.00 4
1085.08 4
1085.15 4
1085.23 5
1085.31 6
1085.38 6
1085.46 7
1085.53 8
1085.61 8
1085.68 9
1085.76 9
1085.83 9
1085.91 8
1085.99 8
1086.06 7
1086.14 6
1086.21 6
1086.29 7
1086.36 8
1086.44 10
1086.51 13
1086.59 15
1086.67 16
1086.74 17
1086.82 17
1086.89 17
1086.97 16
1087.04 14
1087.12 13
1087.19 12
1087.27 11
1087.35 10
1087.42 9
1087.50 9
1087.57 9
1087.65 9
1087.72 10
1087.80 11
1087.87 12
1087.95 13
1088.03 13
1088.10 14
1088.18 14
1088.25 13
1088.33 12
1088.40 10
1088.48 8
1088.55 6
1088.63 4
1088.71 3
1088.78 3
1088.86 4
1088.93 6
1089.01 8
1089.08 10
1089.16 13
1089.24 14
1089.31 16
1089.39 16
1089.46 16
1089.54 16
1089.61 15
1089.69 14
1089.76 14
1089.84 13
1089.92 13
1089.99 13
1090.07 12
1090.14 11
1090.22 11
1090.29 10
1090.37 9
1090.45 9
1090.52 10
1090.60 11
1090.67 12
1090.75 14
1090.82 16
1090.90 18
1090.98 19
1091.05 21
1091.13 22
1091.20 22
1091.28 23
1091.35 23
1091.43 22
1091.51 21
1091.58 20
1091.66 19
1091.73 19
1091.81 19
1091.88 20
1091.96 21
1092.04 21
1092.11 22
1092.19 23
1092.26 23
1092.34 22
1092.41 22
1092.49 22
1092.57 22
1092.64 22
1092.72 22
1092.79 22
1092.87 22
1092.94 21
1093.02 20
1093.10 18
1093.17 16
1093.25 14
1093.32 13
1093.40 12
1093.48 11
1093.55 12
1093.63 12
1093.70 14
1093.78 15
1093.85 17
1093.93 18
1094.01 20
1094.08 21
1094.16 21
1094.23 21
1094.31 20
1094.38 19
1094.46 19
1094.54 18
1094.61 18
1094.69 18
1094.76 19
1094.84 20
1094.92 20
1094.99 20
1095.07 19
1095.14 18
1095.22 16
1095.29 14
1095.37 12
1095.45 10
1095.52 10
1095.60 9
1095.67 10
1095.75 11
1095.83 12
1095.90 14
1095.98 15
1096.05 16
1096.13 17
1096.21 17
1096.28 16
1096.36 15
1096.43 14
1096.51 12
1096.58 11
1096.66 9
1096.74 8
1096.81 8
1096.89 8
1096.96 8
1097.04 9
1097.12 9
1097.19 10
1097.27 11
1097.34 11
1097.42 11
1097.50 10
1097.57 10
1097.65 9
1097.72 8
1097.80 7
1097.88 6
1097.95 5
1098.03 6
1098.10 6
1098.18 7
1098.25 8
1098.33 9
1098.41 9
1098.48 9
1098.56 9
1098.63 9
1098.71 9
1098.79 9
1098.86 8
1098.94 8
1099.01 8
1099.09 7
1099.17 6
1099.24 5
1099.32 4
1099.39 3
1099.47 2
1099.55 2
1099.62 1
1099.70 1
1099.77 0
1099.85 0
1099.93 0
1100.00 0
1100.08 0
1100.15 0
1100.23 0
1100.31 0
1100.38 0
1100.46 0
1100.53 1
1100.61 3
1100.69 5
1100.76 7
1100.84 8
1100.91 8
1100.99 8
1101.07 7
1101.14 5
1101.22 3
1101.29 2
1101.37 1
1101.45 1
1101.52 1
1101.60 2
1101.68 3
1101.75 3
1101.83 4
1101.90 4
1101.98 3
1102.06 3
1102.13 2
1102.21 1
1102.28 0
1102.36 0
1102.44 0
1102.51 0
1102.59 0
1102.66 0
1102.74 0
1102.82 0
1102.89 0
1102.97 1
1103.04 2
1103.12 3
1103.20 4
1103.27 5
1103.35 5
1103.43 6
1103.50 7
1103.58 7
1103.65 9
1103.73 10
1103.81 12
1103.88 13
1103.96 15
1104.03 15
1104.11 16
1104.19 15
1104.26 14
1104.34 12
1104.42 11
1104.49 9
1104.57 9
1104.64 9
1104.72 10
1104.80 11
1104.87 13
1104.95 14
1105.02 15
1105.10 16
1105.18 16
1105.25 16
1105.33 16
1105.41 15
1105.48 13
1105.56 12
1105.63 11
1105.71 10
1105.79 10
1105.86 10
1105.94 12
1106.02 14
1106.09 17
1106.17 20
1106.24 22
1106.32 24
1106.40 25
1106.47 25
1106.55 24
1106.63 23
1106.70 22
1106.78 21
1106.85 20
1106.93 20
1107.01 19
1107.08 19
1107.16 20
1107.24 20
1107.31 21
1107.39 22
1107.46 24
1107.54 25
1107.62 26
1107.69 26
1107.77 26
1107.85 26
1107.92 25
1108.00 23
1108.07 22
1108.15 20
1108.23 19
1108.30 19
1108.38 19
1108.46 20
1108.53 21
1108.61 23
1108.68 24
1108.76 25
1108.84 27
1108.91 28
1108.99 28
1109.07 29
1109.14 29
1109.22 30
1109.30 31
1109.37 31
1109.45 32
1109.52 32
1109.60 32
1109.68 32
1109.75 30
1109.83 29
1109.91 27
1109.98 25
1110.06 23
1110.14 21
1110.21 19
1110.29 18
1110.36 16
1110.44 15
1110.52 14
1110.59 14
1110.67 15
1110.75 16
1110.82 18
1110.90 20
1110.98 23
1111.05 25
1111.13 27
1111.20 30
1111.28 32
1111.36 33
1111.43 34
1111.51 34
1111.59 34
1111.66 32
1111.74 29
1111.82 25
1111.89 21
1111.97 18
1112.04 14
1112.12 12
1112.20 11
1112.27 10
1112.35 10
1112.43 10
1112.50 11
1112.58 10
1112.66 9
1112.73 8
1112.81 7
1112.89 6
1112.96 5
1113.04 4
1113.12 4
1113.19 4
1113.27 5
1113.34 7
1113.42 9
1113.50 12
1113.57 14
1113.65 17
1113.73 19
1113.80 20
1113.88 21
1113.96 21
1114.03 21
1114.11 22
1114.19 21
1114.26 21
1114.34 21
1114.42 20
1114.49 20
1114.57 20
1114.64 19
1114.72 19
1114.80 19
1114.87 18
1114.95 17
1115.03 16
1115.10 16
1115.18 15
1115.26 15
1115.33 15
1115.41 16
1115.49 16
1115.56 17
1115.64 17
1115.72 16
1115.79 16
1115.87 15
1115.95 13
1116.02 12
1116.10 12
1116.18 12
1116.25 13
1116.33 14
1116.41 16
1116.48 19
1116.56 21
1116.64 24
1116.71 27
1116.79 29
1116.86 30
1116.94 31
1117.02 31
1117.09 31
1117.17 29
1117.25 27
1117.32 24
1117.40 21
1117.48 18
1117.55 16
1117.63 14
1117.71 14
1117.78 13
1117.86 14
1117.94 14
1118.01 15
1118.09 15
1118.17 15
1118.24 14
1118.32 13
1118.40 12
1118.47 12
1118.55 12
1118.63 12
1118.70 13
1118.78 14
1118.86 15
1118.93 16
1119.01 16
1119.09 17
1119.16 16
1119.24 16
1119.32 16
1119.39 16
1119.47 16
1119.55 16
1119.62 16
1119.70 16
1119.78 16
1119.85 16
1119.93 16
1120.01 16
1120.08 16
1120.16 17
1120.24 17
1120.31 18
1120.39 18
1120.47 19
1120.54 20
1120.62 21
1120.70 22
1120.77 23
1120.85 24
1120.93 24
1121.00 24
1121.08 25
1121.16 25
1121.23 26
1121.31 27
1121.39 27
1121.47 28
1121.54 28
1121.62 27
1121.70 26
1121.77 25
1121.85 24
1121.93 22
1122.00 21
1122.08 20
1122.16 19
1122.23 18
1122.31 17
1122.39 16
1122.46 15
1122.54 14
1122.62 14
1122.69 13
1122.77 13
1122.85 14
1122.92 14
1123.00 15
1123.08 15
1123.15 15
1123.23 14
1123.31 13
1123.38 12
1123.46 11
1123.54 9
1123.62 8
1123.69 7
1123.77 6
1123.85 5
1123.92 5
1124.00 6
1124.08 8
1124.15 9
1124.23 11
1124.31 13
1124.38 14
1124.46 14
1124.54 14
1124.61 13
1124.69 11
1124.77 10
1124.84 8
1124.92 7
1125.00 6
1125.08 5
1125.15 5
1125.23 5
1125.31 6
1125.38 7
1125.46 9
1125.54 10
1125.61 11
1125.69 12
1125.77 12
1125.84 11
1125.92 10
1126.00 10
1126.07 9
1126.15 9
1126.23 9
1126.31 10
1126.38 10
1126.46 10
1126.54 9
1126.61 8
1126.69 7
1126.77 5
1126.84 3
1126.92 2
1127.00 1
1127.07 0
1127.15 1
1127.23 2
1127.31 3
1127.38 4
1127.46 6
1127.54 6
1127.61 6
1127.69 5
1127.77 4
1127.84 3
1127.92 1
1128.00 0
1128.08 0
1128.15 0
1128.23 0
1128.31 0
1128.38 0
1128.46 0
1128.54 0
1128.61 2
1128.69 5
1128.77 8
1128.85 11
1128.92 14
1129.00 15
1129.08 15
1129.15 14
1129.23 13
1129.31 11
1129.38 11
1129.46 10
1129.54 11
1129.62 11
1129.69 12
1129.77 13
1129.85 13
1129.92 13
1130.00 13
1130.08 12
1130.15 12
1130.23 12
1130.31 12
1130.39 12
1130.46 12
1130.54 12
1130.62 12
1130.69 12
1130.77 12
1130.85 12
1130.93 11
1131.00 11
1131.08 10
1131.16 10
1131.23 10
1131.31 10
1131.39 11
1131.46 13
1131.54 14
1131.62 15
1131.70 16
1131.77 17
1131.85 17
1131.93 17
1132.00 18
1132.08 19
1132.16 20
1132.24 22
1132.31 24
1132.39 25
1132.47 25
1132.54 25
1132.62 24
1132.70 23
1132.78 22
1132.85 21
1132.93 20
1133.01 20
1133.08 21
1133.16 21
1133.24 22
1133.32 22
1133.39 23
1133.47 23
1133.55 23
1133.62 24
1133.70 24
1133.78 24
1133.86 24
1133.93 24
1134.01 24
1134.09 25
1134.16 26
1134.24 27
1134.32 28
1134.40 29
1134.47 30
1134.55 29
1134.63 28
1134.70 27
1134.78 25
1134.86 24
1134.94 23
1135.01 24
1135.09 26
1135.17 29
1135.25 32
1135.32 36
1135.40 40
1135.48 43
1135.55 46
1135.63 48
1135.71 48
1135.79 48
1135.86 47
1135.94 45
1136.02 43
1136.09 41
1136.17 38
1136.25 37
1136.33 36
1136.40 36
1136.48 38
1136.56 40
1136.64 43
1136.71 46
1136.79 50
1136.87 53
1136.94 56
1137.02 57
1137.10 58
1137.18 58
1137.25 57
1137.33 56
1137.41 54
1137.49 52
1137.56 50
1137.64 49
1137.72 47
1137.79 45
1137.87 44
1137.95 43
1138.03 42
1138.10 41
1138.18 41
1138.26 40
1138.34 41
1138.41 41
1138.49 41
1138.57 40
1138.65 39
1138.72 38
1138.80 36
1138.88 33
1138.95 31
1139.03 29
1139.11 28
1139.19 28
1139.26 30
1139.34 31
1139.42 33
1139.50 35
1139.57 35
1139.65 34
1139.73 32
1139.81 29
1139.88 25
1139.96 20
1140.04 16
1140.12 13
1140.19 11
1140.27 9
1140.35 8
1140.42 8
1140.50 8
1140.58 8
1140.66 9
1140.73 11
1140.81 13
1140.89 15
1140.97 18
1141.04 21
1141.12 24
1141.20 26
1141.28 28
1141.35 29
1141.43 30
1141.51 30
1141.59 30
1141.66 30
1141.74 29
1141.82 29
1141.90 28
1141.97 27
1142.05 25
1142.13 23
1142.21 21
1142.28 19
1142.36 18
1142.44 16
1142.52 16
1142.59 17
1142.67 19
1142.75 21
1142.83 22
1142.90 23
1142.98 22
1143.06 20
1143.14 17
1143.21 14
1143.29 12
1143.37 10
1143.45 9
1143.52 9
1143.60 9
1143.68 9
1143.76 9
1143.83 9
1143.91 8
1143.99 7
1144.07 6
1144.14 6
1144.22 6
1144.30 7
1144.38 9
1144.45 12
1144.53 15
1144.61 18
1144.69 20
1144.76 22
1144.84 22
1144.92 20
1145.00 18
1145.07 14
1145.15 10
1145.23 6
1145.31 2
1145.38 0
1145.46 0
1145.54 0
1145.62 0
1145.69 0
1145.77 0
1145.85 0
1145.93 1
1146.00 2
1146.08 4
1146.16 6
1146.24 9
1146.31 11
1146.39 13
1146.47 16
1146.55 18
1146.62 21
1146.70 23
1146.78 25
1146.86 26
1146.94 28
1147.01 29
1147.09 29
1147.17 29
1147.25 28
1147.32 27
1147.40 25
1147.48 22
1147.56 19
1147.63 16
1147.71 13
1147.79 12
1147.87 11
1147.94 10
1148.02 11
1148.10 12
1148.18 13
1148.26 14
1148.33 15
1148.41 14
1148.49 13
1148.57 12
1148.64 10
1148.72 8
1148.80 6
1148.88 5
1148.95 3
1149.03 2
1149.11 1
1149.19 0
1149.26 0
1149.34 0
1149.42 0
1149.50 0
1149.58 0
1149.65 0
1149.73 0
1149.81 1
1149.89 4
1149.96 7
1150.04 10
1150.12 13
1150.20 15
1150.28 17
1150.35 18
1150.43 19
1150.51 19
1150.59 18
1150.66 18
1150.74 17
1150.82 16
1150.90 16
1150.97 15
1151.05 16
1151.13 16
1151.21 17
1151.29 18
1151.36 19
1151.44 19
1151.52 19
1151.60 19
1151.67 20
1151.75 21
1151.83 23
1151.91 26
1151.99 29
1152.06 31
1152.14 32
1152.22 32
1152.30 31
1152.37 30
1152.45 29
1152.53 28
1152.61 28
1152.69 29
1152.76 30
1152.84 31
1152.92 31
1153.00 30
1153.08 28
1153.15 26
1153.23 24
1153.31 22
1153.39 21
1153.46 21
1153.54 21
1153.62 23
1153.70 25
1153.78 27
1153.85 30
1153.93 32
1154.01 34
1154.09 35
1154.16 35
1154.24 35
1154.32 33
1154.40 32
1154.48 30
1154.55 29
1154.63 27
1154.71 25
1154.79 23
1154.87 20
1154.94 17
1155.02 14
1155.10 12
1155.18 11
1155.26 11
1155.33 13
1155.41 14
1155.49 16
1155.57 18
1155.64 19
1155.72 19
1155.80 18
1155.88 16
1155.96 15
1156.03 13
1156.11 11
1156.19 10
1156.27 9
1156.35 9
1156.42 10
1156.50 12
1156.58 14
1156.66 17
1156.74 20
1156.81 22
1156.89 24
1156.97 25
1157.05 26
1157.13 26
1157.20 26
1157.28 27
1157.36 27
1157.44 28
1157.52 30
1157.59 32
1157.67 34
1157.75 35
1157.83 36
1157.91 35
1157.98 34
1158.06 32
1158.14 31
1158.22 30
1158.30 30
1158.37 32
1158.45 34
1158.53 37
1158.61 39
1158.69 42
1158.76 44
1158.84 46
1158.92 48
1159.00 50
1159.08 52
1159.15 55
1159.23 58
1159.31 62
1159.39 67
1159.47 73
1159.54 79
1159.62 85
1159.70 92
1159.78 99
1159.86 106
1159.93 112
1160.01 118
1160.09 123
1160.17 126
1160.25 127
1160.32 126
1160.40 124
1160.48 119
1160.56 113
1160.64 106
1160.71 99
1160.79 93
1160.87 88
1160.95 84
1161.03 82
1161.10 81
1161.18 80
1161.26 80
1161.34 80
1161.42 80
1161.50 80
1161.57 80
1161.65 79
1161.73 77
1161.81 75
1161.89 72
1161.96 69
1162.04 66
1162.12 63
1162.20 61
1162.28 60
1162.35 60
1162.43 61
1162.51 62
1162.59 63
1162.67 64
1162.75 65
1162.82 64
1162.90 63
1162.98 61
1163.06 59
1163.14 56
1163.21 54
1163.29 52
1163.37 49
1163.45 47
1163.53 45
1163.61 42
1163.68 40
1163.76 37
1163.84 33
1163.92 30
1164.00 27
1164.07 25
1164.15 24
1164.23 25
1164.31 27
1164.39 30
1164.47 34
1164.54 38
1164.62 40
1164.70 42
1164.78 42
1164.86 42
1164.93 41
1165.01 40
1165.09 38
1165.17 37
1165.25 36
1165.33 33
1165.40 31
1165.48 28
1165.56 25
1165.64 23
1165.72 21
1165.80 20
1165.87 21
1165.95 22
1166.03 23
1166.11 25
1166.19 25
1166.26 25
1166.34 25
1166.42 23
1166.50 22
1166.58 21
1166.66 21
1166.73 21
1166.81 22
1166.89 23
1166.97 23
1167.05 22
1167.13 21
1167.20 20
1167.28 18
1167.36 16
1167.44 14
1167.52 13
1167.60 14
1167.67 15
1167.75 17
1167.83 20
1167.91 24
1167.99 27
1168.07 30
1168.14 33
1168.22 35
1168.30 37
1168.38 38
1168.46 39
1168.54 40
1168.61 40
1168.69 40
1168.77 40
1168.85 39
1168.93 38
1169.01 36
1169.08 34
1169.16 32
1169.24 29
1169.32 27
1169.40 24
1169.48 22
1169.55 20
1169.63 19
1169.71 18
1169.79 18
1169.87 19
1169.95 19
1170.02 18
1170.10 17
1170.18 14
1170.26 11
1170.34 8
1170.42 5
1170.49 3
1170.57 1
1170.65 0
1170.73 0
1170.81 0
1170.89 0
1170.97 0
1171.04 1
1171.12 2
1171.20 3
1171.28 6
1171.36 9
1171.44 12
1171.51 16
1171.59 20
1171.67 24
1171.75 28
1171.83 31
1171.91 32
1171.99 33
1172.06 32
1172.14 29
1172.22 26
1172.30 22
1172.38 17
1172.46 11
1172.53 6
1172.61 1
1172.69 0
1172.77 0
1172.85 0
1172.93 0
1173.01 0
1173.08 0
1173.16 0
1173.24 0
1173.32 3
1173.40 5
1173.48 8
1173.55 10
1173.63 13
1173.71 16
1173.79 20
1173.87 24
1173.95 28
1174.03 32
1174.10 35
1174.18 38
1174.26 41
1174.34 44
1174.42 46
1174.50 48
1174.58 49
1174.65 50
1174.73 49
1174.81 49
1174.89 49
1174.97 49
1175.05 51
1175.13 55
1175.20 60
1175.28 65
1175.36 71
1175.44 76
1175.52 79
1175.60 81
1175.68 82
1175.75 80
1175.83 78
1175.91 74
1175.99 71
1176.07 67
1176.15 64
1176.23 61
1176.30 58
1176.38 55
1176.46 53
1176.54 51
1176.62 51
1176.70 52
1176.78 54
1176.85 59
1176.93 64
1177.01 71
1177.09 77
1177.17 83
1177.25 86
1177.33 88
1177.41 88
1177.48 86
1177.56 83
1177.64 79
1177.72 76
1177.80 73
1177.88 71
1177.96 70
1178.03 68
1178.11 67
1178.19 65
1178.27 64
1178.35 63
1178.43 62
1178.51 63
1178.59 63
1178.66 64
1178.74 64
1178.82 62
1178.90 60
1178.98 58
1179.06 55
1179.14 52
1179.21 50
1179.29 48
1179.37 48
1179.45 48
1179.53 48
1179.61 49
1179.69 49
1179.77 48
1179.84 46
1179.92 43
1180.00 40
1180.08 38
1180.16 35
1180.24 34
1180.32 33
1180.40 34
1180.47 34
1180.55 34
1180.63 34
1180.71 34
1180.79 33
1180.87 31
1180.95 29
1181.03 28
1181.10 27
1181.18 27
1181.26 28
1181.34 32
1181.42 37
1181.50 43
1181.58 51
1181.66 59
1181.73 66
1181.81 71
1181.89 75
1181.97 78
1182.05 80
1182.13 81
1182.21 82
1182.29 84
1182.36 88
1182.44 92
1182.52 98
1182.60 103
1182.68 108
1182.76 111
1182.84 112
1182.92 111
1183.00 109
1183.07 105
1183.15 101
1183.23 98
1183.31 96
1183.39 95
1183.47 97
1183.55 99
1183.63 101
1183.70 103
1183.78 105
1183.86 105
1183.94 104
1184.02 101
1184.10 98
1184.18 95
1184.26 91
1184.34 87
1184.41 82
1184.49 78
1184.57 74
1184.65 70
1184.73 67
1184.81 65
1184.89 64
1184.97 64
1185.05 65
1185.12 67
1185.20 69
1185.28 71
1185.36 73
1185.44 74
1185.52 74
1185.60 73
1185.68 71
1185.76 68
1185.83 65
1185.91 61
1185.99 57
1186.07 53
1186.15 50
1186.23 47
1186.31 45
1186.39 43
1186.47 41
1186.55 39
1186.62 38
1186.70 37
1186.78 36
1186.86 36
1186.94 37
1187.02 37
1187.10 37
1187.18 37
1187.26 35
1187.33 32
1187.41 28
1187.49 24
1187.57 20
1187.65 18
1187.73 16
1187.81 15
1187.89 15
1187.97 14
1188.05 13
1188.12 12
1188.20 11
1188.28 9
1188.36 9
1188.44 10
1188.52 12
1188.60 15
1188.68 18
1188.76 21
1188.84 24
1188.91 25
1188.99 26
1189.07 26
1189.15 25
1189.23 23
1189.31 22
1189.39 21
1189.47 20
1189.55 20
1189.63 20
1189.70 21
1189.78 22
1189.86 22
1189.94 22
1190.02 20
1190.10 19
1190.18 17
1190.26 15
1190.34 14
1190.42 14
1190.50 15
1190.57 17
1190.65 20
1190.73 23
1190.81 27
1190.89 31
1190.97 34
1191.05 37
1191.13 40
1191.21 41
1191.29 41
1191.37 41
1191.44 40
1191.52 39
1191.60 38
1191.68 38
1191.76 38
1191.84 41
1191.92 44
1192.00 48
1192.08 52
1192.16 56
1192.24 59
1192.32 61
1192.39 61
1192.47 60
1192.55 57
1192.63 54
1192.71 49
1192.79 44
1192.87 38
1192.95 32
1193.03 27
1193.11 22
1193.19 19
1193.26 18
1193.34 18
1193.42 20
1193.50 22
1193.58 25
1193.66 29
1193.74 32
1193.82 35
1193.90 38
1193.98 40
1194.06 40
1194.14 40
1194.22 38
1194.29 35
1194.37 32
1194.45 29
1194.53 27
1194.61 25
1194.69 24
1194.77 24
1194.85 26
1194.93 28
1195.01 30
1195.09 33
1195.17 35
1195.24 37
1195.32 38
1195.40 40
1195.48 41
1195.56 43
1195.64 45
1195.72 47
1195.80 49
1195.88 50
1195.96 51
1196.04 51
1196.12 51
1196.20 51
1196.28 53
1196.35 55
1196.43 59
1196.51 64
1196.59 68
1196.67 72
1196.75 75
1196.83 78
1196.91 79
1196.99 80
1197.07 81
1197.15 82
1197.23 82
1197.31 83
1197.39 83
1197.46 83
1197.54 83
1197.62 83
1197.70 84
1197.78 85
1197.86 87
1197.94 89
1198.02 92
1198.10 95
1198.18 99
1198.26 102
1198.34 106
1198.42 109
1198.50 113
1198.58 116
1198.65 120
1198.73 123
1198.81 127
1198.89 132
1198.97 136
1199.05 141
1199.13 146
1199.21 151
1199.29 155
1199.37 158
1199.45 159
1199.53 160
1199.61 158
1199.69 156
1199.77 153
1199.84 150
1199.92 147
1200.00 145
1200.08 143
1200.16 142
1200.24 140
1200.32 138
1200.40 136
1200.48 134
1200.56 132
1200.64 131
1200.72 129
1200.80 128
1200.88 126
1200.96 124
1201.04 120
1201.12 116
1201.19 112
1201.27 107
1201.35 102
1201.43 97
1201.51 93
1201.59 89
1201.67 85
1201.75 81
1201.83 77
1201.91 74
1201.99 71
1202.07 69
1202.15 67
1202.23 66
1202.31 66
1202.39 66
1202.47 66
1202.55 64
1202.63 62
1202.70 58
1202.78 53
1202.86 46
1202.94 38
1203.02 31
1203.10 25
1203.18 21
1203.26 20
1203.34 21
1203.42 25
1203.50 29
1203.58 34
1203.66 38
1203.74 40
1203.82 42
1203.90 44
1203.98 46
1204.06 48
1204.14 50
1204.22 52
1204.29 55
1204.37 57
1204.45 58
1204.53 58
1204.61 57
1204.69 56
1204.77 54
1204.85 52
1204.93 50
1205.01 48
1205.09 46
1205.17 45
1205.25 43
1205.33 42
1205.41 40
1205.49 38
1205.57 37
1205.65 35
1205.73 35
1205.81 35
1205.89 37
1205.97 39
1206.05 42
1206.12 45
1206.20 47
1206.28 48
1206.36 46
1206.44 43
1206.52 39
1206.60 34
1206.68 29
1206.76 24
1206.84 20
1206.92 17
1207.00 15
1207.08 14
1207.16 14
1207.24 15
1207.32 16
1207.40 17
1207.48 17
1207.56 17
1207.64 16
1207.72 15
1207.80 13
1207.88 12
1207.96 13
1208.04 14
1208.12 17
1208.20 22
1208.27 28
1208.35 34
1208.43 40
1208.51 46
1208.59 50
1208.67 53
1208.75 55
1208.83 56
1208.91 57
1208.99 56
1209.07 55
1209.15 53
1209.23 51
1209.31 48
1209.39 45
1209.47 43
1209.55 41
1209.63 41
1209.71 41
1209.79 42
1209.87 44
1209.95 46
1210.03 47
1210.11 49
1210.19 50
1210.27 50
1210.35 51
1210.43 52
1210.51 53
1210.59 55
1210.67 57
1210.75 59
1210.83 61
1210.91 63
1210.98 64
1211.06 63
1211.14 61
1211.22 58
1211.30 55
1211.38 51
1211.46 47
1211.54 43
1211.62 39
1211.70 36
1211.78 32
1211.86 29
1211.94 27
1212.02 25
1212.10 24
1212.18 24
1212.26 24
1212.34 25
1212.42 26
1212.50 28
1212.58 32
1212.66 38
1212.74 44
1212.82 52
1212.90 59
1212.98 66
1213.06 71
1213.14 74
1213.22 75
1213.30 76
1213.38 75
1213.46 75
1213.54 75
1213.62 75
1213.70 76
1213.78 77
1213.86 78
1213.94 77
1214.02 76
1214.10 74
1214.18 71
1214.26 68
1214.34 66
1214.42 65
1214.50 66
1214.58 68
1214.66 71
1214.74 75
1214.82 78
1214.90 81
1214.98 82
1215.06 82
1215.14 81
1215.22 78
1215.30 76
1215.38 73
1215.46 70
1215.54 68
1215.62 66
1215.69 65
1215.77 65
1215.85 65
1215.93 65
1216.01 64
1216.09 63
1216.17 62
1216.25 61
1216.33 60
1216.41 59
1216.49 57
1216.57 55
1216.65 52
1216.73 48
1216.81 43
1216.89 37
1216.97 31
1217.05 25
1217.13 20
1217.21 15
1217.29 11
1217.37 8
1217.45 4
1217.53 1
1217.61 0
1217.69 0
1217.77 0
1217.85 0
1217.93 0
1218.01 0
1218.09 0
1218.17 0
1218.25 3
1218.33 5
1218.41 7
1218.49 7
1218.57 8
1218.65 8
1218.73 8
1218.81 9
1218.89 12
1218.97 16
1219.05 19
1219.13 23
1219.21 26
1219.29 27
1219.37 27
1219.45 26
1219.53 23
1219.61 20
1219.69 17
1219.77 15
1219.85 15
1219.93 15
1220.01 17
1220.09 19
1220.17 22
1220.25 25
1220.33 28
1220.41 30
1220.49 31
1220.57 31
1220.65 32
1220.73 32
1220.81 33
1220.89 34
1220.97 36
1221.05 39
1221.13 43
1221.21 46
1221.30 50
1221.38 52
1221.46 55
1221.54 57
1221.62 59
1221.70 61
1221.78 64
1221.86 67
1221.94 71
1222.02 74
1222.10 76
1222.18 77
1222.26 77
1222.34 76
1222.42 73
1222.50 69
1222.58 66
1222.66 62
1222.74 59
1222.82 56
1222.90 53
1222.98 51
1223.06 49
1223.14 46
1223.22 45
1223.30 44
1223.38 44
1223.46 45
1223.54 46
1223.62 48
1223.70 50
1223.78 51
1223.86 51
1223.94 50
1224.02 49
1224.10 47
1224.18 45
1224.26 43
1224.34 41
1224.42 40
1224.50 38
1224.58 37
1224.66 36
1224.74 35
1224.82 35
1224.90 34
1224.98 34
1225.06 33
1225.14 32
1225.22 30
1225.30 27
1225.38 22
1225.46 17
1225.54 12
1225.62 8
1225.70 5
1225.78 3
1225.86 3
1225.94 5
1226.03 8
1226.11 11
1226.19 13
1226.27 14
1226.35 14
1226.43 12
1226.51 11
1226.59 9
1226.67 7
1226.75 6
1226.83 5
1226.91 6
1226.99 6
1227.07 7
1227.15 8
1227.23 9
1227.31 9
1227.39 9
1227.47 8
1227.55 7
1227.63 5
1227.71 3
1227.79 3
1227.87 4
1227.95 6
1228.03 11
1228.11 16
1228.19 22
1228.27 28
1228.35 32
1228.43 36
1228.51 38
1228.59 39
1228.67 39
1228.76 39
1228.84 39
1228.92 38
1229.00 37
1229.08 35
1229.16 32
1229.24 30
1229.32 27
1229.40 25
1229.48 24
1229.56 23
1229.64 24
1229.72 24
1229.80 25
1229.88 24
1229.96 24
1230.04 22
1230.12 21
1230.20 19
1230.28 19
1230.36 19
1230.44 20
1230.52 22
1230.60 23
1230.68 24
1230.76 25
1230.84 25
1230.93 24
1231.01 23
1231.09 21
1231.17 20
1231.25 18
1231.33 17
1231.41 15
1231.49 14
1231.57 13
1231.65 12
1231.73 11
1231.81 11
1231.89 10
1231.97 10
1232.05 11
1232.13 12
1232.21 13
1232.29 15
1232.37 17
1232.45 18
1232.53 19
1232.61 19
1232.69 17
1232.78 15
1232.86 11
1232.94 8
1233.02 5
1233.10 2
1233.18 0
1233.26 0
1233.34 0
1233.42 0
1233.50 1
1233.58 3
1233.66 6
1233.74 9
1233.82 11
1233.90 14
1233.98 17
1234.06 18
1234.14 19
1234.22 20
1234.30 19
1234.39 19
1234.47 18
1234.55 17
1234.63 17
1234.71 17
1234.79 17
1234.87 18
1234.95 18
1235.03 19
1235.11 18
1235.19 17
1235.27 16
1235.35 14
1235.43 12
1235.51 11
1235.59 10
1235.67 11
1235.75 14
1235.83 17
1235.92 21
1236.00 25
1236.08 29
1236.16 32
1236.24 34
1236.32 36
1236.40 39
1236.48 42
1236.56 47
1236.64 52
1236.72 58
1236.80 64
1236.88 68
1236.96 71
1237.04 72
1237.12 72
1237.21 70
1237.29 67
1237.37 64
1237.45 61
1237.53 59
1237.61 57
1237.69 55
1237.77 54
1237.85 52
1237.93 50
1238.01 47
1238.09 45
1238.17 42
1238.25 39
1238.33 36
1238.41 33
1238.50 30
1238.58 28
1238.66 26
1238.74 24
1238.82 22
1238.90 20
1238.98 17
1239.06 14
1239.14 10
1239.22 7
1239.30 4
1239.38 3
1239.46 3
1239.54 4
1239.62 7
1239.71 12
1239.79 17
1239.87 24
1239.95 31
1240.03 38
1240.11 44
1240.19 49
1240.27 52
1240.35 53
1240.43 51
1240.51 48
1240.59 44
1240.67 40
1240.75 36
1240.84 32
1240.92 28
1241.00 23
1241.08 18
1241.16 11
1241.24 4
1241.32 0
1241.40 0
1241.48 0
1241.56 0
1241.64 0
1241.72 0
1241.80 2
1241.89 8
1241.97 12
1242.05 16
1242.13 18
1242.21 19
1242.29 19
1242.37 20
1242.45 20
1242.53 21
1242.61 22
1242.69 23
1242.77 23
1242.85 24
1242.94 24
1243.02 25
1243.10 25
1243.18 25
1243.26 25
1243.34 25
1243.42 24
1243.50 22
1243.58 20
1243.66 16
1243.74 12
1243.82 8
1243.91 5
1243.99 2
1244.07 1
1244.15 1
1244.23 3
1244.31 6
1244.39 9
1244.47 11
1244.55 13
1244.63 13
1244.71 14
1244.79 13
1244.88 13
1244.96 15
1245.04 17
1245.12 21
1245.20 27
1245.28 34
1245.36 41
1245.44 48
1245.52 54
1245.60 58
1245.68 61
1245.76 63
1245.85 64
1245.93 65
1246.01 67
1246.09 70
1246.17 74
1246.25 78
1246.33 81
1246.41 82
1246.49 82
1246.57 81
1246.65 79
1246.74 76
1246.82 74
1246.90 73
1246.98 71
1247.06 69
1247.14 65
1247.22 59
1247.30 51
1247.38 42
1247.46 32
1247.55 22
1247.63 14
1247.71 8
1247.79 4
1247.87 2
1247.95 0
1248.03 0
1248.11 0
1248.19 0
1248.27 0
1248.35 0
1248.44 0
1248.52 0
1248.60 0
1248.68 2
1248.76 8
1248.84 15
1248.92 22
1249.00 28
1249.08 32
1249.16 35
1249.25 37
1249.33 37
1249.41 37
1249.49 36
1249.57 35
1249.65 34
1249.73 33
1249.81 33
1249.89 34
1249.97 36
1250.06 38
1250.14 40
1250.22 43
1250.30 46
1250.38 50
1250.46 54
1250.54 58
1250.62 61
1250.70 63
1250.79 64
1250.87 64
1250.95 62
1251.03 58
1251.11 54
1251.19 50
1251.27 46
1251.35 43
1251.43 41
1251.51 40
1251.60 39
1251.68 39
1251.76 38
1251.84 37
1251.92 36
1252.00 34
1252.08 33
1252.16 31
1252.24 28
1252.33 26
1252.41 24
1252.49 21
1252.57 19
1252.65 17
1252.73 16
1252.81 16
1252.89 17
1252.97 19
1253.06 22
1253.14 27
1253.22 32
1253.30 38
1253.38 43
1253.46 49
1253.54 54
1253.62 58
1253.70 62
1253.79 64
1253.87 65
1253.95 64
1254.03 62
1254.11 58
1254.19 54
1254.27 50
1254.35 47
1254.44 45
1254.52 45
1254.60 46
1254.68 48
1254.76 50
1254.84 52
1254.92 52
1255.00 50
1255.08 48
1255.17 44
1255.25 40
1255.33 36
1255.41 33
1255.49 31
1255.57 30
1255.65 30
1255.73 32
1255.82 34
1255.90 37
1255.98 39
1256.06 40
1256.14 40
1256.22 39
1256.30 38
1256.38 36
1256.47 35
1256.55 33
1256.63 33
1256.71 33
1256.79 33
1256.87 32
1256.95 32
1257.03 30
1257.12 27
1257.20 25
1257.28 22
1257.36 19
1257.44 16
1257.52 15
1257.60 14
1257.68 15
1257.77 15
1257.85 15
1257.93 15
1258.01 14
1258.09 13
1258.17 11
1258.25 9
1258.33 8
1258.42 8
1258.50 9
1258.58 10
1258.66 10
1258.74 11
1258.82 12
1258.90 12
1258.99 12
1259.07 11
1259.15 10
1259.23 9
1259.31 8
1259.39 6
1259.47 6
1259.55 6
1259.64 8
1259.72 12
1259.80 17
1259.88 23
1259.96 28
1260.04 32
1260.12 33
1260.21 32
1260.29 29
1260.37 23
1260.45 17
1260.53 11
1260.61 5
1260.69 0
1260.77 0
1260.86 0
1260.94 0
1261.02 0
1261.10 0
1261.18 0
1261.26 1
1261.34 2
1261.43 3
1261.51 4
1261.59 5
1261.67 5
1261.75 6
1261.83 7
1261.91 8
1262.00 9
1262.08 10
1262.16 10
1262.24 11
1262.32 12
1262.40 14
1262.48 16
1262.57 17
1262.65 18
1262.73 19
1262.81 18
1262.89 16
1262.97 15
1263.05 13
1263.14 13
1263.22 14
1263.30 16
1263.38 19
1263.46 24
1263.54 28
1263.62 33
1263.71 36
1263.79 39
1263.87 39
1263.95 39
1264.03 38
1264.11 37
1264.20 36
1264.28 36
1264.36 37
1264.44 39
1264.52 40
1264.60 40
1264.68 39
1264.77 37
1264.85 32
1264.93 26
1265.01 18
1265.09 11
1265.17 4
1265.25 0
1265.34 0
1265.42 0
1265.50 4
1265.58 10
1265.66 16
1265.74 21
1265.83 25
1265.91 27
1265.99 29
1266.07 30
1266.15 31
1266.23 32
1266.31 34
1266.40 37
1266.48 40
1266.56 43
1266.64 45
1266.72 47
1266.80 48
1266.89 49
1266.97 50
1267.05 52
1267.13 54
1267.21 56
1267.29 59
1267.38 60
1267.46 60
1267.54 59
1267.62 56
1267.70 52
1267.78 48
1267.86 45
1267.95 44
1268.03 45
1268.11 47
1268.19 50
1268.27 53
1268.35 56
1268.44 57
1268.52 57
1268.60 56
1268.68 54
1268.76 52
1268.84 49
1268.93 47
1269.01 44
1269.09 41
1269.17 37
1269.25 31
1269.33 26
1269.42 20
1269.50 14
1269.58 9
1269.66 6
1269.74 4
1269.82 3
1269.91 3
1269.99 3
1270.07 3
1270.15 2
1270.23 0
1270.31 0
1270.40 0
1270.48 0
1270.56 0
1270.64 0
1270.72 0
1270.80 0
1270.89 1
1270.97 2
1271.05 2
1271.13 2
1271.21 2
1271.29 4
1271.38 6
1271.46 10
1271.54 15
1271.62 21
1271.70 28
1271.78 34
1271.87 40
1271.95 46
1272.03 50
1272.11 53
1272.19 54
1272.28 53
1272.36 51
1272.44 47
1272.52 43
1272.60 39
1272.68 36
1272.77 33
1272.85 31
1272.93 28
1273.01 26
1273.09 23
1273.17 21
1273.26 18
1273.34 16
1273.42 16
1273.50 16
1273.58 18
1273.67 20
1273.75 22
1273.83 25
1273.91 27
1273.99 29
1274.07 32
1274.16 35
1274.24 39
1274.32 44
1274.40 49
1274.48 55
1274.57 60
1274.65 65
1274.73 68
1274.81 69
1274.89 68
1274.97 66
1275.06 63
1275.14 59
1275.22 54
1275.30 50
1275.38 47
1275.47 44
1275.55 42
1275.63 40
1275.71 39
1275.79 37
1275.87 35
1275.96 33
1276.04 31
1276.12 29
1276.20 27
1276.28 25
1276.37 25
1276.45 26
1276.53 28
1276.61 31
1276.69 36
1276.78 41
1276.86 47
1276.94 53
1277.02 59
1277.10 64
1277.19 68
1277.27 71
1277.35 73
1277.43 73
1277.51 72
1277.59 71
1277.68 69
1277.76 66
1277.84 63
1277.92 59
1278.00 54
1278.09 49
1278.17 45
1278.25 40
1278.33 36
1278.41 33
1278.50 31
1278.58 31
1278.66 32
1278.74 35
1278.82 38
1278.91 42
1278.99 45
1279.07 48
1279.15 50
1279.23 51
1279.32 51
1279.40 51
1279.48 49
1279.56 48
1279.64 46
1279.73 43
1279.81 41
1279.89 40
1279.97 38
1280.05 37
1280.14 36
1280.22 35
1280.30 34
1280.38 33
1280.46 32
1280.55 32
1280.63 32
1280.71 32
1280.79 32
1280.87 33
1280.96 34
1281.04 34
1281.12 34
1281.20 33
1281.28 31
1281.37 27
1281.45 23
1281.53 18
1281.61 14
1281.69 11
1281.78 9
1281.86 8
1281.94 8
1282.02 10
1282.10 12
1282.19 14
1282.27 16
1282.35 18
1282.43 18
1282.51 18
1282.60 16
1282.68 13
1282.76 9
1282.84 4
1282.92 0
1283.01 0
1283.09 0
1283.17 0
1283.25 0
1283.34 0
1283.42 0
1283.50 0
1283.58 1
1283.66 7
1283.75 15
1283.83 24
1283.91 34
1283.99 45
1284.07 55
1284.16 65
1284.24 73
1284.32 78
1284.40 81
1284.49 81
1284.57 80
1284.65 77
1284.73 74
1284.81 71
1284.90 69
1284.98 66
1285.06 64
1285.14 63
1285.22 62
1285.31 62
1285.39 62
1285.47 62
1285.55 63
1285.64 63
1285.72 63
1285.80 64
1285.88 64
1285.96 64
1286.05 64
1286.13 64
1286.21 64
1286.29 63
1286.38 61
1286.46 60
1286.54 58
1286.62 56
1286.70 55
1286.79 53
1286.87 51
1286.95 48
1287.03 46
1287.11 44
1287.20 43
1287.28 43
1287.36 44
1287.44 46
1287.53 48
1287.61 50
1287.69 52
1287.77 53
1287.86 54
1287.94 54
1288.02 53
1288.10 52
1288.18 50
1288.27 48
1288.35 45
1288.43 41
1288.51 38
1288.60 36
1288.68 34
1288.76 32
1288.84 30
1288.92 27
1289.01 24
1289.09 20
1289.17 16
1289.25 12
1289.34 9
1289.42 6
1289.50 4
1289.58 4
1289.67 3
1289.75 4
1289.83 4
1289.91 4
1289.99 4
1290.08 3
1290.16 2
1290.24 2
1290.32 1
1290.41 1
1290.49 1
1290.57 1
1290.65 2
1290.74 2
1290.82 2
1290.90 2
1290.98 1
1291.06 0
1291.15 0
1291.23 0
1291.31 0
1291.39 0
1291.48 0
1291.56 3
1291.64 7
1291.72 11
1291.81 14
1291.89 16
1291.97 18
1292.05 19
1292.14 19
1292.22 19
1292.30 18
1292.38 17
1292.47 15
1292.55 12
1292.63 9
1292.71 5
1292.79 3
1292.88 1
1292.96 0
1293.04 1
1293.12 3
1293.21 6
1293.29 8
1293.37 10
1293.45 12
1293.54 12
1293.62 11
1293.70 10
1293.78 9
1293.87 9
1293.95 9
1294.03 10
1294.11 11
1294.20 13
1294.28 14
1294.36 16
1294.44 18
1294.53 19
1294.61 21
1294.69 23
1294.77 26
1294.86 29
1294.94 33
1295.02 36
1295.10 40
1295.19 43
1295.27 45
1295.35 46
1295.43 46
1295.52 45
1295.60 43
1295.68 40
1295.76 35
1295.85 30
1295.93 25
1296.01 19
1296.09 14
1296.18 10
1296.26 8
1296.34 8
1296.42 10
1296.51 12
1296.59 16
1296.67 19
1296.75 22
1296.84 24
1296.92 27
1297.00 30
1297.08 34
1297.17 39
1297.25 43
1297.33 47
1297.41 48
1297.50 47
1297.58 43
1297.66 38
1297.74 31
1297.83 26
1297.91 21
1297.99 19
1298.07 18
1298.16 19
1298.24 20
1298.32 22
1298.40 25
1298.49 28
1298.57 32
1298.65 37
1298.73 43
1298.82 49
1298.90 55
1298.98 60
1299.07 63
1299.15 64
1299.23 63
1299.31 61
1299.40 59
1299.48 57
1299.56 55
1299.64 53
1299.73 51
1299.81 48
1299.89 45
1299.97 41
1300.06 38
1300.14 36
1300.22 36
1300.30 36
1300.39 37
1300.47 37
1300.55 37
1300.64 36
1300.72 34
1300.80 32
1300.88 30
1300.97 29
1301.05 30
1301.13 32
1301.21 34
1301.30 36
1301.38 38
1301.46 39
1301.54 39
1301.63 40
1301.71 40
1301.79 39
1301.88 38
1301.96 36
1302.04 32
1302.12 28
1302.21 23
1302.29 18
1302.37 15
1302.45 13
1302.54 13
1302.62 16
1302.70 19
1302.79 24
1302.87 29
1302.95 33
1303.03 37
1303.12 41
1303.20 44
1303.28 48
1303.36 52
1303.45 56
1303.53 59
1303.61 62
1303.70 64
1303.78 65
1303.86 65
1303.94 64
1304.03 63
1304.11 60
1304.19 57
1304.27 52
1304.36 46
1304.44 40
1304.52 33
1304.61 26
1304.69 21
1304.77 17
1304.85 16
1304.94 17
1305.02 20
1305.10 22
1305.19 24
1305.27 25
1305.35 24
1305.43 21
1305.52 18
1305.60 14
1305.68 11
1305.76 8
1305.85 6
1305.93 5
1306.01 5
1306.10 7
1306.18 9
1306.26 13
1306.34 17
1306.43 22
1306.51 27
1306.59 32
1306.68 36
1306.76 38
1306.84 39
1306.92 40
1307.01 40
1307.09 39
1307.17 39
1307.26 39
1307.34 38
1307.42 37
1307.50 36
1307.59 35
1307.67 33
1307.75 31
1307.84 30
1307.92 29
1308.00 28
1308.08 28
1308.17 29
1308.25 31
1308.33 32
1308.42 34
1308.50 35
1308.58 34
1308.67 33
1308.75 30
1308.83 26
1308.91 22
1309.00 19
1309.08 16
1309.16 15
1309.25 16
1309.33 17
1309.41 19
1309.49 21
1309.58 23
1309.66 24
1309.74 25
1309.83 26
1309.91 26
1309.99 26
1310.07 26
1310.16 27
1310.24 27
1310.32 28
1310.41 29
1310.49 29
1310.57 30
1310.66 31
1310.74 32
1310.82 33
1310.90 35
1310.99 37
1311.07 38
1311.15 40
1311.24 42
1311.32 42
1311.40 43
1311.49 42
1311.57 42
1311.65 40
1311.73 37
1311.82 34
1311.90 31
1311.98 27
1312.07 24
1312.15 22
1312.23 22
1312.32 22
1312.40 24
1312.48 26
1312.56 27
1312.65 28
1312.73 28
1312.81 28
1312.90 27
1312.98 27
1313.06 28
1313.15 29
1313.23 30
1313.31 32
1313.40 33
1313.48 33
1313.56 33
1313.64 33
1313.73 33
1313.81 33
1313.89 34
1313.98 36
1314.06 40
1314.14 43
1314.23 47
1314.31 51
1314.39 53
1314.48 53
1314.56 52
1314.64 50
1314.72 48
1314.81 49
1314.89 52
1314.97 59
1315.06 67
1315.14 77
1315.22 85
1315.31 92
1315.39 96
1315.47 96
1315.56 95
1315.64 91
1315.72 87
1315.81 83
1315.89 78
1315.97 73
1316.05 69
1316.14 64
1316.22 60
1316.30 56
1316.39 55
1316.47 54
1316.55 56
1316.64 58
1316.72 61
1316.80 64
1316.89 66
1316.97 66
1317.05 66
1317.14 65
1317.22 64
1317.30 64
1317.39 65
1317.47 67
1317.55 71
1317.63 75
1317.72 81
1317.80 86
1317.88 91
1317.97 94
1318.05 96
1318.13 95
1318.22 91
1318.30 85
1318.38 78
1318.47 71
1318.55 64
1318.63 57
1318.72 52
1318.80 48
1318.88 45
1318.97 43
1319.05 42
1319.13 43
1319.22 45
1319.30 48
1319.38 54
1319.47 60
1319.55 67
1319.63 75
1319.72 81
1319.80 86
1319.88 89
1319.97 89
1320.05 88
1320.13 85
1320.21 81
1320.30 76
1320.38 71
1320.46 66
1320.55 61
1320.63 58
1320.71 57
1320.80 56
1320.88 56
1320.96 57
1321.05 57
1321.13 56
1321.21 56
1321.30 54
1321.38 53
1321.46 53
1321.55 53
1321.63 53
1321.71 54
1321.80 56
1321.88 57
1321.96 59
1322.05 62
1322.13 65
1322.21 69
1322.30 73
1322.38 75
1322.46 75
1322.55 73
1322.63 67
1322.71 59
1322.80 51
1322.88 42
1322.96 37
1323.05 34
1323.13 35
1323.21 38
1323.30 42
1323.38 46
1323.46 50
1323.55 52
1323.63 54
1323.71 57
1323.80 60
1323.88 64
1323.96 69
1324.05 74
1324.13 79
1324.22 83
1324.30 86
1324.38 88
1324.47 89
1324.55 90
1324.63 91
1324.72 91
1324.80 91
1324.88 91
1324.97 91
1325.05 89
1325.13 88
1325.22 85
1325.30 81
1325.38 75
1325.47 68
1325.55 59
1325.63 50
1325.72 41
1325.80 32
1325.88 25
1325.97 19
1326.05 16
1326.13 15
1326.22 16
1326.30 18
1326.38 20
1326.47 22
1326.55 24
1326.63 26
1326.72 28
1326.80 29
1326.89 31
1326.97 31
1327.05 32
1327.14 31
1327.22 30
1327.30 27
1327.39 25
1327.47 22
1327.55 20
1327.64 18
1327.72 17
1327.80 17
1327.89 18
1327.97 20
1328.05 22
1328.14 25
1328.22 28
1328.31 33
1328.39 38
1328.47 44
1328.56 51
1328.64 57
1328.72 63
1328.81 67
1328.89 70
1328.97 72
1329.06 72
1329.14 71
1329.22 68
1329.31 65
1329.39 61
1329.47 56
1329.56 50
1329.64 44
1329.73 38
1329.81 32
1329.89 27
1329.98 22
1330.06 17
1330.14 12
1330.23 7
1330.31 3
1330.39 0
1330.48 0
1330.56 0
1330.64 0
1330.73 0
1330.81 0
1330.90 0
1330.98 0
1331.06 0
1331.15 0
1331.23 1
1331.31 7
1331.40 16
1331.48 27
1331.56 37
1331.65 46
1331.73 52
1331.82 55
1331.90 54
1331.98 51
1332.07 48
1332.15 46
1332.23 47
1332.32 52
1332.40 59
1332.48 68
1332.57 78
1332.65 86
1332.74 92
1332.82 95
1332.90 96
1332.99 95
1333.07 93
1333.15 91
1333.24 88
1333.32 85
1333.41 82
1333.49 79
1333.57 76
1333.66 73
1333.74 71
1333.82 70
1333.91 71
1333.99 72
1334.07 73
1334.16 74
1334.24 75
1334.33 75
1334.41 73
1334.49 70
1334.58 67
1334.66 63
1334.74 59
1334.83 56
1334.91 54
1335.00 55
1335.08 56
1335.16 59
1335.25 61
1335.33 63
1335.41 63
1335.50 62
1335.58 60
1335.67 57
1335.75 54
1335.83 52
1335.92 52
1336.00 53
1336.08 55
1336.17 57
1336.25 60
1336.34 63
1336.42 65
1336.50 69
1336.59 73
1336.67 78
1336.76 84
1336.84 90
1336.92 97
1337.01 103
1337.09 109
1337.17 113
1337.26 117
1337.34 120
1337.43 123
1337.51 125
1337.59 125
1337.68 125
1337.76 122
1337.84 117
1337.93 111
1338.01 103
1338.10 96
1338.18 90
1338.26 87
1338.35 85
1338.43 86
1338.52 87
1338.60 89
1338.68 89
1338.77 86
1338.85 81
1338.93 75
1339.02 67
1339.10 59
1339.19 53
1339.27 48
1339.35 47
1339.44 48
1339.52 52
1339.61 60
1339.69 70
1339.77 82
1339.86 93
1339.94 102
1340.03 109
1340.11 112
1340.19 111
1340.28 107
1340.36 102
1340.44 96
1340.53 92
1340.61 90
1340.70 90
1340.78 90
1340.86 92
1340.95 93
1341.03 94
1341.12 94
1341.20 92
1341.28 90
1341.37 88
1341.45 85
1341.54 83
1341.62 81
1341.70 80
1341.79 80
1341.87 80
1341.96 80
1342.04 79
1342.12 76
1342.21 73
1342.29 70
1342.38 68
1342.46 67
1342.54 68
1342.63 71
1342.71 75
1342.80 79
1342.88 83
1342.96 85
1343.05 84
1343.13 82
1343.22 79
1343.30 75
1343.38 72
1343.47 69
1343.55 69
1343.64 70
1343.72 73
1343.80 77
1343.89 83
1343.97 89
1344.06 96
1344.14 101
1344.22 104
1344.31 105
1344.39 104
1344.48 101
1344.56 95
1344.64 89
1344.73 82
1344.81 76
1344.90 72
1344.98 69
1345.06 70
1345.15 74
1345.23 79
1345.32 86
1345.40 92
1345.48 96
1345.57 97
1345.65 96
1345.74 91
1345.82 85
1345.90 79
1345.99 73
1346.07 69
1346.16 66
1346.24 65
1346.32 64
1346.41 62
1346.49 61
1346.58 59
1346.66 56
1346.75 54
1346.83 52
1346.91 52
1347.00 52
1347.08 54
1347.17 55
1347.25 57
1347.33 59
1347.42 60
1347.50 61
1347.59 61
1347.67 60
1347.75 58
1347.84 55
1347.92 50
1348.01 44
1348.09 37
1348.18 30
1348.26 23
1348.34 18
1348.43 15
1348.51 15
1348.60 17
1348.68 21
1348.76 27
1348.85 35
1348.93 42
1349.02 49
1349.10 54
1349.19 58
1349.27 60
1349.35 61
1349.44 61
1349.52 62
1349.61 63
1349.69 63
1349.77 62
1349.86 60
1349.94 56
1350.03 50
1350.11 43
1350.20 36
1350.28 31
1350.36 27
1350.45 25
1350.53 26
1350.62 28
1350.70 30
1350.79 33
1350.87 34
1350.95 35
1351.04 35
1351.12 35
1351.21 35
1351.29 35
1351.38 36
1351.46 38
1351.54 40
1351.63 43
1351.71 45
1351.80 46
1351.88 45
1351.97 41
1352.05 35
1352.13 27
1352.22 19
1352.30 13
1352.39 8
1352.47 8
1352.56 10
1352.64 15
1352.72 21
1352.81 27
1352.89 32
1352.98 38
1353.06 42
1353.15 47
1353.23 51
1353.31 53
1353.40 55
1353.48 54
1353.57 50
1353.65 45
1353.74 40
1353.82 35
1353.90 33
1353.99 33
1354.07 35
1354.16 40
1354.24 46
1354.33 52
1354.41 58
1354.49 63
1354.58 69
1354.66 75
1354.75 81
1354.83 87
1354.92 92
1355.00 94
1355.08 95
1355.17 92
1355.25 87
1355.34 80
1355.42 70
1355.51 60
1355.59 48
1355.68 37
1355.76 26
1355.84 16
1355.93 7
1356.01 1
1356.10 0
1356.18 0
1356.27 0
1356.35 3
1356.44 9
1356.52 16
1356.60 24
1356.69 31
1356.77 38
1356.86 43
1356.94 48
1357.03 51
1357.11 54
1357.19 55
1357.28 56
1357.36 56
1357.45 54
1357.53 52
1357.62 50
1357.70 47
1357.79 46
1357.87 46
1357.95 49
1358.04 53
1358.12 58
1358.21 63
1358.29 66
1358.38 67
1358.46 64
1358.55 59
1358.63 52
1358.72 44
1358.80 37
1358.88 31
1358.97 26
1359.05 24
1359.14 23
1359.22 23
1359.31 25
1359.39 29
1359.48 33
1359.56 37
1359.64 41
1359.73 44
1359.81 46
1359.90 45
1359.98 43
1360.07 40
1360.15 36
1360.24 33
1360.32 30
1360.41 30
1360.49 30
1360.57 32
1360.66 36
1360.74 40
1360.83 45
1360.91 48
1361.00 51
1361.08 53
1361.17 55
1361.25 57
1361.34 59
1361.42 63
1361.50 69
1361.59 75
1361.67 81
1361.76 85
1361.84 87
1361.93 87
1362.01 85
1362.10 83
1362.18 80
1362.27 79
1362.35 80
1362.43 82
1362.52 85
1362.60 89
1362.69 93
1362.77 96
1362.86 98
1362.94 99
1363.03 99
1363.11 97
1363.20 95
1363.28 91
1363.37 87
1363.45 83
1363.53 80
1363.62 78
1363.70 77
1363.79 77
1363.87 78
1363.96 78
1364.04 77
1364.13 75
1364.21 72
1364.30 69
1364.38 67
1364.47 66
1364.55 67
1364.64 69
1364.72 73
1364.80 77
1364.89 80
1364.97 82
1365.06 81
1365.14 80
1365.23 77
1365.31 74
1365.40 70
1365.48 67
1365.57 64
1365.65 60
1365.74 54
1365.82 48
1365.91 42
1365.99 35
1366.08 31
1366.16 28
1366.24 28
1366.33 29
1366.41 32
1366.50 34
1366.58 36
1366.67 37
1366.75 36
1366.84 34
1366.92 32
1367.01 29
1367.09 27
1367.18 26
1367.26 24
1367.35 22
1367.43 21
1367.52 20
1367.60 19
1367.69 18
1367.77 18
1367.85 17
1367.94 18
1368.02 18
1368.11 18
1368.19 19
1368.28 21
1368.36 23
1368.45 26
1368.53 28
1368.62 29
1368.70 30
1368.79 29
1368.87 27
1368.96 23
1369.04 19
1369.13 16
1369.21 13
1369.30 11
1369.38 11
1369.47 11
1369.55 11
1369.64 12
1369.72 12
1369.80 11
1369.89 9
1369.97 7
1370.06 5
1370.14 1
1370.23 0
1370.31 0
1370.40 0
1370.48 0
1370.57 0
1370.65 0
1370.74 0
1370.82 0
1370.91 5
1370.99 12
1371.08 20
1371.16 29
1371.25 38
1371.33 48
1371.42 56
1371.50 63
1371.59 68
1371.67 71
1371.76 72
1371.84 71
1371.93 70
1372.01 69
1372.10 68
1372.18 68
1372.27 68
1372.35 69
1372.44 69
1372.52 68
1372.61 68
1372.69 67
1372.78 67
1372.86 68
1372.95 69
1373.03 71
1373.12 73
1373.20 75
1373.28 76
1373.37 77
1373.45 76
1373.54 76
1373.62 75
1373.71 74
1373.79 73
1373.88 73
1373.96 73
1374.05 74
1374.13 74
1374.22 75
1374.30 77
1374.39 80
1374.47 84
1374.56 88
1374.64 92
1374.73 96
1374.81 99
1374.90 102
1374.98 104
1375.07 105
1375.15 107
1375.24 108
1375.32 109
1375.41 110
1375.49 111
1375.58 111
1375.66 111
1375.75 111
1375.83 112
1375.92 113
1376.00 115
1376.09 118
1376.17 121
1376.26 123
1376.34 126
1376.43 129
1376.51 131
1376.60 133
1376.68 135
1376.77 136
1376.85 137
1376.94 138
1377.02 138
1377.11 138
1377.19 137
1377.28 136
1377.36 134
1377.45 132
1377.53 129
1377.62 125
1377.71 120
1377.79 116
1377.88 111
1377.96 108
1378.05 106
1378.13 105
1378.22 106
1378.30 106
1378.39 105
1378.47 104
1378.56 100
1378.64 96
1378.73 90
1378.81 84
1378.90 80
1378.98 78
1379.07 80
1379.15 86
1379.24 95
1379.32 106
1379.41 118
1379.49 129
1379.58 138
1379.66 144
1379.75 147
1379.83 146
1379.92 142
1380.00 136
1380.09 128
1380.17 121
1380.26 114
1380.34 110
1380.43 109
1380.51 111
1380.60 117
1380.68 124
1380.77 132
1380.85 139
1380.94 144
1381.02 147
1381.11 147
1381.20 145
1381.28 141
1381.37 136
1381.45 130
1381.54 125
1381.62 119
1381.71 113
1381.79 107
1381.88 103
1381.96 99
1382.05 97
1382.13 95
1382.22 96
1382.30 97
1382.39 100
1382.47 103
1382.56 106
1382.64 108
1382.73 110
1382.81 109
1382.90 106
1382.98 101
1383.07 92
1383.15 83
1383.24 73
1383.33 64
1383.41 59
1383.50 60
1383.58 65
1383.67 76
1383.75 90
1383.84 106
1383.92 121
1384.01 134
1384.09 144
1384.18 151
1384.26 154
1384.35 155
1384.43 153
1384.52 149
1384.60 144
1384.69 139
1384.77 135
1384.86 130
1384.95 126
1385.03 123
1385.12 119
1385.20 115
1385.29 110
1385.37 104
1385.46 97
1385.54 89
1385.63 82
1385.71 75
1385.80 68
1385.88 62
1385.97 57
1386.05 53
1386.14 51
1386.23 51
1386.31 53
1386.40 56
1386.48 60
1386.57 65
1386.65 70
1386.74 75
1386.82 79
1386.91 83
1386.99 85
1387.08 85
1387.16 84
1387.25 81
1387.33 76
1387.42 70
1387.51 62
1387.59 52
1387.68 42
1387.76 33
1387.85 25
1387.93 20
1388.02 18
1388.10 19
1388.19 23
1388.27 30
1388.36 39
1388.44 50
1388.53 62
1388.62 74
1388.70 86
1388.79 97
1388.87 107
1388.96 113
1389.04 117
1389.13 117
1389.21 114
1389.30 108
1389.38 101
1389.47 93
1389.56 87
1389.64 81
1389.73 78
1389.81 77
1389.90 77
1389.98 80
1390.07 85
1390.15 90
1390.24 97
1390.32 104
1390.41 110
1390.50 116
1390.58 121
1390.67 125
1390.75 127
1390.84 128
1390.92 127
1391.01 125
1391.09 122
1391.18 119
1391.26 115
1391.35 112
1391.44 109
1391.52 107
1391.61 106
1391.69 105
1391.78 104
1391.86 103
1391.95 102
1392.03 100
1392.12 98
1392.20 95
1392.29 92
1392.38 89
1392.46 86
1392.55 82
1392.63 79
1392.72 76
1392.80 74
1392.89 73
1392.97 73
1393.06 75
1393.15 77
1393.23 80
1393.32 83
1393.40 87
1393.49 91
1393.57 94
1393.66 96
1393.74 97
1393.83 97
1393.92 96
1394.00 93
1394.09 89
1394.17 85
1394.26 81
1394.34 77
1394.43 74
1394.51 70
1394.60 68
1394.69 66
1394.77 66
1394.86 68
1394.94 70
1395.03 73
1395.11 75
1395.20 76
1395.29 75
1395.37 71
1395.46 65
1395.54 58
1395.63 51
1395.71 44
1395.80 39
1395.88 34
1395.97 30
1396.06 25
1396.14 20
1396.23 13
1396.31 4
1396.40 0
1396.48 0
1396.57 0
1396.66 0
1396.74 0
1396.83 0
1396.91 0
1397.00 0
1397.08 7
1397.17 16
1397.26 25
1397.34 32
1397.43 38
1397.51 42
1397.60 45
1397.68 49
1397.77 52
1397.85 55
1397.94 60
1398.03 66
1398.11 72
1398.20 80
1398.28 87
1398.37 94
1398.45 99
1398.54 101
1398.63 102
1398.71 101
1398.80 98
1398.88 95
1398.97 92
1399.05 89
1399.14 86
1399.23 82
1399.31 78
1399.40 73
1399.48 68
1399.57 64
1399.65 62
1399.74 62
1399.83 64
1399.91 70
1400.00 77
1400.08 85
1400.17 93
1400.26 101
1400.34 107
1400.43 110
1400.51 112
1400.60 112
1400.68 109
1400.77 106
1400.86 101
1400.94 96
1401.03 90
1401.11 84
1401.20 80
1401.28 77
1401.37 76
1401.46 77
1401.54 79
1401.63 83
1401.71 87
1401.80 92
1401.89 95
1401.97 97
1402.06 98
1402.14 97
1402.23 94
1402.31 90
1402.40 85
1402.49 79
1402.57 74
1402.66 71
1402.74 70
1402.83 71
1402.92 76
1403.00 84
1403.09 92
1403.17 101
1403.26 109
1403.34 115
1403.43 118
1403.52 119
1403.60 117
1403.69 114
1403.77 111
1403.86 108
1403.95 107
1404.03 108
1404.12 111
1404.20 116
1404.29 123
1404.37 129
1404.46 136
1404.55 140
1404.63 143
1404.72 142
1404.80 138
1404.89 133
1404.98 126
1405.06 120
1405.15 113
1405.23 109
1405.32 105
1405.41 104
1405.49 104
1405.58 107
1405.66 111
1405.75 117
1405.84 124
1405.92 131
1406.01 137
1406.09 140
1406.18 140
1406.27 137
1406.35 131
1406.44 123
1406.52 114
1406.61 107
1406.69 101
1406.78 99
1406.87 99
1406.95 102
1407.04 107
1407.12 113
1407.21 118
1407.30 123
1407.38 128
1407.47 131
1407.55 135
1407.64 139
1407.73 143
1407.81 147
1407.90 151
1407.98 155
1408.07 156
1408.16 155
1408.24 152
1408.33 145
1408.41 137
1408.50 127
1408.59 116
1408.67 105
1408.76 95
1408.84 86
1408.93 80
1409.02 77
1409.10 75
1409.19 76
1409.27 78
1409.36 81
1409.45 85
1409.53 90
1409.62 95
1409.71 100
1409.79 106
1409.88 112
1409.96 118
1410.05 124
1410.14 128
1410.22 129
1410.31 129
1410.39 126
1410.48 121
1410.57 115
1410.65 109
1410.74 102
1410.82 96
1410.91 91
1411.00 85
1411.08 79
1411.17 72
1411.25 65
1411.34 57
1411.43 50
1411.51 45
1411.60 41
1411.69 41
1411.77 41
1411.86 44
1411.94 46
1412.03 48
1412.12 49
1412.20 49
1412.29 47
1412.37 45
1412.46 43
1412.55 41
1412.63 39
1412.72 36
1412.80 33
1412.89 29
1412.98 23
1413.06 17
1413.15 11
1413.24 5
1413.32 0
1413.41 0
1413.49 0
1413.58 0
1413.67 0
1413.75 0
1413.84 0
1413.92 0
1414.01 4
1414.10 8
1414.18 11
1414.27 12
1414.36 12
1414.44 10
1414.53 6
1414.61 2
1414.70 0
1414.79 0
1414.87 0
1414.96 0
1415.05 0
1415.13 0
1415.22 0
1415.30 0
1415.39 2
1415.48 4
1415.56 5
1415.65 7
1415.74 9
1415.82 11
1415.91 11
1415.99 11
1416.08 10
1416.17 8
1416.25 6
1416.34 4
1416.43 2
1416.51 2
1416.60 3
1416.68 3
1416.77 4
1416.86 4
1416.94 3
1417.03 2
1417.12 2
1417.20 3
1417.29 6
1417.37 11
1417.46 16
1417.55 22
1417.63 27
1417.72 31
1417.81 35
1417.89 39
1417.98 43
1418.06 48
1418.15 53
1418.24 58
1418.32 63
1418.41 66
1418.50 67
1418.58 66
1418.67 62
1418.76 57
1418.84 51
1418.93 45
1419.01 39
1419.10 33
1419.19 29
1419.27 25
1419.36 21
1419.45 17
1419.53 14
1419.62 10
1419.70 6
1419.79 2
1419.88 0
1419.96 0
1420.05 0
1420.14 0
1420.22 0
1420.31 0
1420.40 0
1420.48 0
1420.57 2
1420.66 12
1420.74 23
1420.83 34
1420.91 45
1421.00 53
1421.09 60
1421.17 63
1421.26 64
1421.35 63
1421.43 59
1421.52 56
1421.61 52
1421.69 50
1421.78 49
1421.86 50
1421.95 54
1422.04 60
1422.12 68
1422.21 79
1422.30 92
1422.38 105
1422.47 119
1422.56 130
1422.64 140
1422.73 147
1422.82 150
1422.90 150
1422.99 148
1423.07 144
1423.16 138
1423.25 133
1423.33 129
1423.42 126
1423.51 126
1423.59 129
1423.68 133
1423.77 141
1423.85 149
1423.94 157
1424.03 165
1424.11 170
1424.20 174
1424.29 176
1424.37 176
1424.46 175
1424.55 173
1424.63 171
1424.72 169
1424.80 166
1424.89 161
1424.98 156
1425.06 150
1425.15 143
1425.24 136
1425.32 128
1425.41 121
1425.50 113
1425.58 106
1425.67 100
1425.76 95
1425.84 92
1425.93 90
1426.02 89
1426.10 89
1426.19 90
1426.28 90
1426.36 91
1426.45 92
1426.54 93
1426.62 96
1426.71 99
1426.80 101
1426.88 102
1426.97 101
1427.05 96
1427.14 88
1427.23 76
1427.31 64
1427.40 51
1427.49 41
1427.57 35
1427.66 33
1427.75 35
1427.83 39
1427.92 45
1428.01 51
1428.09 56
1428.18 59
1428.27 61
1428.35 63
1428.44 65
1428.53 68
1428.61 71
1428.70 73
1428.79 76
1428.87 80
1428.96 83
1429.05 88
1429.13 94
1429.22 101
1429.31 110
1429.39 119
1429.48 127
1429.57 134
1429.65 139
1429.74 142
1429.83 144
1429.91 144
1430.00 144
1430.09 143
1430.17 143
1430.26 143
1430.35 142
1430.43 140
1430.52 136
1430.61 131
1430.69 123
1430.78 114
1430.87 105
1430.95 98
1431.04 92
1431.13 88
1431.21 85
1431.30 82
1431.39 79
1431.47 75
1431.56 69
1431.65 63
1431.73 57
1431.82 54
1431.91 52
1431.99 52
1432.08 53
1432.17 55
1432.25 55
1432.34 54
1432.43 53
1432.51 50
1432.60 47
1432.69 43
1432.77 40
1432.86 36
1432.95 32
1433.04 27
1433.12 22
1433.21 18
1433.30 14
1433.38 12
1433.47 12
1433.56 14
1433.64 18
1433.73 25
1433.82 32
1433.90 39
1433.99 46
1434.08 53
1434.16 58
1434.25 62
1434.34 65
1434.42 67
1434.51 70
1434.60 73
1434.68 75
1434.77 78
1434.86 81
1434.94 82
1435.03 82
1435.12 79
1435.21 75
1435.29 70
1435.38 64
1435.47 57
1435.55 51
1435.64 45
1435.73 40
1435.81 37
1435.90 36
1435.99 36
1436.07 39
1436.16 45
1436.25 51
1436.33 59
1436.42 66
1436.51 73
1436.59 78
1436.68 82
1436.77 84
1436.86 86
1436.94 87
1437.03 89
1437.12 92
1437.20 96
1437.29 102
1437.38 110
1437.46 119
1437.55 129
1437.64 139
1437.72 146
1437.81 150
1437.90 151
1437.98 151
1438.07 150
1438.16 150
1438.25 151
1438.33 153
1438.42 156
1438.51 157
1438.59 156
1438.68 152
1438.77 145
1438.85 136
1438.94 126
1439.03 118
1439.12 111
1439.20 106
1439.29 104
1439.38 103
1439.46 105
1439.55 108
1439.64 113
1439.72 118
1439.81 123
1439.90 127
1439.98 130
1440.07 131
1440.16 130
1440.25 128
1440.33 125
1440.42 121
1440.51 116
1440.59 110
1440.68 103
1440.77 95
1440.85 87
1440.94 79
1441.03 71
1441.12 63
1441.20 55
1441.29 48
1441.38 42
1441.46 38
1441.55 36
1441.64 36
1441.72 38
1441.81 42
1441.90 48
1441.99 53
1442.07 57
1442.16 59
1442.25 59
1442.33 56
1442.42 51
1442.51 46
1442.60 41
1442.68 38
1442.77 38
1442.86 39
1442.94 41
1443.03 43
1443.12 44
1443.20 44
1443.29 41
1443.38 37
1443.47 33
1443.55 29
1443.64 28
1443.73 29
1443.81 33
1443.90 38
1443.99 44
1444.08 50
1444.16 56
1444.25 59
1444.34 61
1444.42 61
1444.51 60
1444.60 58
1444.69 55
1444.77 53
1444.86 51
1444.95 50
1445.03 51
1445.12 54
1445.21 59
1445.29 67
1445.38 77
1445.47 88
1445.56 99
1445.64 108
1445.73 116
1445.82 122
1445.90 125
1445.99 125
1446.08 125
1446.17 123
1446.25 121
1446.34 118
1446.43 115
1446.52 112
1446.60 109
1446.69 107
1446.78 106
1446.86 108
1446.95 111
1447.04 117
1447.13 123
1447.21 129
1447.30 133
1447.39 133
1447.47 130
1447.56 125
1447.65 117
1447.74 110
1447.82 104
1447.91 100
1448.00 99
1448.08 101
1448.17 104
1448.26 108
1448.35 111
1448.43 112
1448.52 112
1448.61 109
1448.70 105
1448.78 101
1448.87 96
1448.96 91
1449.04 87
1449.13 84
1449.22 82
1449.31 81
1449.39 82
1449.48 85
1449.57 90
1449.65 96
1449.74 104
1449.83 111
1449.92 117
1450.00 120
1450.09 120
1450.18 118
1450.27 113
1450.35 107
1450.44 101
1450.53 97
1450.61 93
1450.70 92
1450.79 93
1450.88 96
1450.96 100
1451.05 104
1451.14 108
1451.23 111
1451.31 112
1451.40 111
1451.49 111
1451.58 112
1451.66 114
1451.75 119
1451.84 125
1451.92 134
1452.01 142
1452.10 150
1452.19 156
1452.27 161
1452.36 164
1452.45 165
1452.54 164
1452.62 160
1452.71 155
1452.80 147
1452.89 136
1452.97 125
1453.06 112
1453.15 101
1453.23 90
1453.32 83
1453.41 78
1453.50 76
1453.58 77
1453.67 79
1453.76 82
1453.85 84
1453.93 87
1454.02 89
1454.11 91
1454.20 93
1454.28 96
1454.37 99
1454.46 103
1454.55 106
1454.63 108
1454.72 108
1454.81 107
1454.90 105
1454.98 101
1455.07 97
1455.16 94
1455.25 92
1455.33 90
1455.42 89
1455.51 87
1455.59 84
1455.68 79
1455.77 71
1455.86 60
1455.94 47
1456.03 34
1456.12 21
1456.21 10
1456.29 2
1456.38 0
1456.47 0
1456.56 0
1456.64 1
1456.73 4
1456.82 6
1456.91 7
1456.99 7
1457.08 6
1457.17 5
1457.26 3
1457.34 1
1457.43 0
1457.52 0
1457.61 0
1457.69 0
1457.78 0
1457.87 0
1457.96 0
1458.04 0
1458.13 6
1458.22 15
1458.31 24
1458.39 33
1458.48 41
1458.57 48
1458.66 53
1458.74 57
1458.83 59
1458.92 59
1459.01 58
1459.09 55
1459.18 52
1459.27 49
1459.36 45
1459.44 41
1459.53 38
1459.62 35
1459.71 34
1459.80 34
1459.88 34
1459.97 35
1460.06 36
1460.15 36
1460.23 37
1460.32 38
1460.41 39
1460.50 42
1460.58 47
1460.67 52
1460.76 59
1460.85 64
1460.93 68
1461.02 70
1461.11 71
1461.20 69
1461.28 67
1461.37 65
1461.46 63
1461.55 61
1461.63 59
1461.72 56
1461.81 52
1461.90 46
1461.99 39
1462.07 32
1462.16 25
1462.25 21
1462.34 19
1462.42 21
1462.51 26
1462.60 35
1462.69 45
1462.77 57
1462.86 69
1462.95 80
1463.04 88
1463.12 93
1463.21 96
1463.30 96
1463.39 96
1463.48 95
1463.56 95
1463.65 96
1463.74 97
1463.83 99
1463.91 100
1464.00 100
1464.09 100
1464.18 98
1464.26 95
1464.35 92
1464.44 89
1464.53 86
1464.62 83
1464.70 81
1464.79 81
1464.88 82
1464.97 83
1465.05 84
1465.14 83
1465.23 81
1465.32 77
1465.41 72
1465.49 66
1465.58 60
1465.67 55
1465.76 51
1465.84 50
1465.93 50
1466.02 52
1466.11 56
1466.19 60
1466.28 65
1466.37 70
1466.46 73
1466.55 76
1466.63 76
1466.72 74
1466.81 72
1466.90 70
1466.98 69
1467.07 71
1467.16 76
1467.25 84
1467.34 94
1467.42 105
1467.51 114
1467.60 120
1467.69 123
1467.77 120
1467.86 114
1467.95 104
1468.04 92
1468.13 79
1468.21 66
1468.30 53
1468.39 42
1468.48 33
1468.57 26
1468.65 23
1468.74 23
1468.83 27
1468.92 35
1469.00 45
1469.09 56
1469.18 67
1469.27 76
1469.36 82
1469.44 85
1469.53 85
1469.62 83
1469.71 79
1469.80 74
1469.88 71
1469.97 68
1470.06 67
1470.15 67
1470.23 68
1470.32 70
1470.41 70
1470.50 70
1470.59 68
1470.67 66
1470.76 63
1470.85 59
1470.94 56
1471.03 54
1471.11 53
1471.20 53
1471.29 54
1471.38 56
1471.47 59
1471.55 62
1471.64 66
1471.73 70
1471.82 74
1471.90 76
1471.99 76
1472.08 74
1472.17 70
1472.26 65
1472.34 59
1472.43 53
1472.52 49
1472.61 47
1472.70 46
1472.78 47
1472.87 48
1472.96 49
1473.05 48
1473.14 46
1473.22 42
1473.31 38
1473.40 35
1473.49 34
1473.58 36
1473.66 40
1473.75 46
1473.84 53
1473.93 60
1474.02 65
1474.10 70
1474.19 72
1474.28 73
1474.37 72
1474.46 70
1474.54 65
1474.63 58
1474.72 48
1474.81 37
1474.90 25
1474.98 13
1475.07 3
1475.16 0
1475.25 0
1475.34 0
1475.42 0
1475.51 0
1475.60 0
1475.69 0
1475.78 1
1475.86 5
1475.95 8
1476.04 10
1476.13 10
1476.22 10
1476.30 9
1476.39 8
1476.48 8
1476.57 9
1476.66 10
1476.75 10
1476.83 10
1476.92 9
1477.01 6
1477.10 3
1477.19 1
1477.27 0
1477.36 0
1477.45 2
1477.54 6
1477.63 11
1477.71 16
1477.80 20
1477.89 23
1477.98 25
1478.07 26
1478.15 28
1478.24 29
1478.33 30
1478.42 31
1478.51 32
1478.60 33
1478.68 34
1478.77 35
1478.86 35
1478.95 36
1479.04 36
1479.12 37
1479.21 37
1479.30 37
1479.39 38
1479.48 38
1479.56 38
1479.65 37
1479.74 35
1479.83 32
1479.92 29
1480.01 25
1480.09 21
1480.18 19
1480.27 19
1480.36 20
1480.45 21
1480.53 23
1480.62 24
1480.71 23
1480.80 20
1480.89 16
1480.98 12
1481.06 9
1481.15 8
1481.24 8
1481.33 10
1481.42 12
1481.51 15
1481.59 16
1481.68 16
1481.77 15
1481.86 14
1481.95 12
1482.03 12
1482.12 12
1482.21 15
1482.30 18
1482.39 24
1482.48 30
1482.56 37
1482.65 45
1482.74 53
1482.83 61
1482.92 69
1483.01 76
1483.09 82
1483.18 87
1483.27 92
1483.36 96
1483.45 99
1483.53 102
1483.62 104
1483.71 105
1483.80 106
1483.89 107
1483.98 106
1484.06 104
1484.15 100
1484.24 94
1484.33 87
1484.42 80
1484.51 72
1484.59 66
1484.68 61
1484.77 57
1484.86 53
1484.95 48
1485.04 43
1485.12 37
1485.21 30
1485.30 24
1485.39 19
1485.48 16
1485.57 15
1485.65 15
1485.74 15
1485.83 14
1485.92 12
1486.01 9
1486.10 5
1486.18 1
1486.27 0
1486.36 0
1486.45 0
1486.54 0
1486.63 2
1486.71 7
1486.80 12
1486.89 18
1486.98 24
1487.07 31
1487.16 39
1487.24 46
1487.33 53
1487.42 60
1487.51 66
1487.60 70
1487.69 72
1487.78 71
1487.86 68
1487.95 63
1488.04 55
1488.13 46
1488.22 37
1488.31 29
1488.39 24
1488.48 22
1488.57 23
1488.66 26
1488.75 28
1488.84 28
1488.92 26
1489.01 20
1489.10 11
1489.19 2
1489.28 0
1489.37 0
1489.46 0
1489.54 0
1489.63 0
1489.72 0
1489.81 0
1489.90 3
1489.99 9
1490.07 14
1490.16 17
1490.25 17
1490.34 15
1490.43 11
1490.52 6
1490.61 0
1490.69 0
1490.78 0
1490.87 0
1490.96 0
1491.05 0
1491.14 0
1491.22 0
1491.31 1
1491.40 5
1491.49 10
1491.58 14
1491.67 19
1491.76 25
1491.84 31
1491.93 39
1492.02 48
1492.11 59
1492.20 70
1492.29 82
1492.38 94
1492.46 103
1492.55 110
1492.64 113
1492.73 114
1492.82 111
1492.91 105
1493.00 98
1493.08 89
1493.17 79
1493.26 69
1493.35 58
1493.44 48
1493.53 39
1493.62 31
1493.70 24
1493.79 18
1493.88 14
1493.97 11
1494.06 9
1494.15 7
1494.24 7
1494.32 9
1494.41 11
1494.50 15
1494.59 19
1494.68 23
1494.77 26
1494.86 29
1494.94 31
1495.03 31
1495.12 30
1495.21 29
1495.30 26
1495.39 24
1495.48 21
1495.56 19
1495.65 17
1495.74 18
1495.83 20
1495.92 25
1496.01 32
1496.10 41
1496.19 52
1496.27 64
1496.36 77
1496.45 90
1496.54 103
1496.63 114
1496.72 123
1496.81 130
1496.89 132
1496.98 132
1497.07 128
1497.16 123
1497.25 117
1497.34 113
1497.43 110
1497.52 110
1497.60 112
1497.69 116
1497.78 120
1497.87 122
1497.96 123
1498.05 120
1498.14 114
1498.23 106
1498.31 97
1498.40 87
1498.49 79
1498.58 74
1498.67 71
1498.76 70
1498.85 71
1498.94 73
1499.02 75
1499.11 77
1499.20 77
1499.29 76
1499.38 73
1499.47 71
1499.56 68
1499.65 66
1499.73 64
1499.82 63
1499.91 61
1500.00 60
1500.09 59
1500.18 57
1500.27 56
1500.36 55
1500.44 54
1500.53 54
1500.62 54
1500.71 55
1500.80 57
1500.89 59
1500.98 63
1501.07 66
1501.15 70
1501.24 73
1501.33 76
1501.42 78
1501.51 78
1501.60 76
1501.69 71
1501.78 65
1501.86 59
1501.95 53
1502.04 50
1502.13 51
1502.22 56
1502.31 65
1502.40 77
1502.49 91
1502.58 105
1502.66 118
1502.75 129
1502.84 139
1502.93 147
1503.02 153
1503.11 157
1503.20 158
1503.29 156
1503.38 151
1503.46 144
1503.55 136
1503.64 129
1503.73 124
1503.82 121
1503.91 120
1504.00 121
1504.09 122
1504.18 123
1504.26 123
1504.35 122
1504.44 119
1504.53 115
1504.62 110
1504.71 103
1504.80 96
1504.89 88
1504.98 81
1505.06 74
1505.15 69
1505.24 66
1505.33 64
1505.42 66
1505.51 69
1505.60 73
1505.69 76
1505.78 78
1505.86 78
1505.95 75
1506.04 69
1506.13 61
1506.22 53
1506.31 47
1506.40 43
1506.49 42
1506.58 46
1506.67 52
1506.75 60
1506.84 68
1506.93 75
1507.02 81
1507.11 85
1507.20 88
1507.29 90
1507.38 93
1507.47 96
1507.55 100
1507.64 103
1507.73 106
1507.82 108
1507.91 109
1508.00 109
1508.09 109
1508.18 108
1508.27 106
1508.36 103
1508.44 98
1508.53 92
1508.62 85
1508.71 78
1508.80 73
1508.89 72
1508.98 74
1509.07 80
1509.16 87
1509.25 95
1509.34 101
1509.42 105
1509.51 107
1509.60 108
1509.69 109
1509.78 110
1509.87 113
1509.96 116
1510.05 119
1510.14 121
1510.23 120
1510.31 118
1510.40 116
1510.49 114
1510.58 113
1510.67 115
1510.76 117
1510.85 121
1510.94 124
1511.03 127
1511.12 128
1511.21 128
1511.29 128
1511.38 127
1511.47 127
1511.56 126
1511.65 124
1511.74 122
1511.83 119
1511.92 115
1512.01 110
1512.10 105
1512.19 99
1512.28 94
1512.36 90
1512.45 87
1512.54 85
1512.63 83
1512.72 81
1512.81 79
1512.90 76
1512.99 72
1513.08 67
1513.17 63
1513.26 59
1513.34 56
1513.43 53
1513.52 51
1513.61 49
1513.70 47
1513.79 43
1513.88 39
1513.97 35
1514.06 31
1514.15 29
1514.24 28
1514.33 29
1514.41 33
1514.50 38
1514.59 43
1514.68 49
1514.77 54
1514.86 58
1514.95 62
1515.04 65
1515.13 69
1515.22 73
1515.31 77
1515.40 81
1515.49 84
1515.57 86
1515.66 87
1515.75 87
1515.84 86
1515.93 85
1516.02 85
1516.11 86
1516.20 87
1516.29 90
1516.38 94
1516.47 98
1516.56 103
1516.65 109
1516.73 115
1516.82 121
1516.91 125
1517.00 128
1517.09 128
1517.18 125
1517.27 121
1517.36 116
1517.45 110
1517.54 104
1517.63 98
1517.72 92
1517.81 87
1517.90 81
1517.98 76
1518.07 73
1518.16 71
1518.25 71
1518.34 72
1518.43 74
1518.52 75
1518.61 74
1518.70 73
1518.79 70
1518.88 66
1518.97 63
1519.06 60
1519.15 58
1519.24 57
1519.32 56
1519.41 56
1519.50 55
1519.59 55
1519.68 56
1519.77 57
1519.86 60
1519.95 62
1520.04 64
1520.13 66
1520.22 67
1520.31 67
1520.40 67
1520.49 66
1520.58 66
1520.66 67
1520.75 69
1520.84 71
1520.93 73
1521.02 74
1521.11 73
1521.20 71
1521.29 69
1521.38 66
1521.47 63
1521.56 60
1521.65 58
1521.74 57
1521.83 56
1521.92 56
1522.01 57
1522.10 60
1522.18 64
1522.27 70
1522.36 77
1522.45 84
1522.54 90
1522.63 94
1522.72 98
1522.81 99
1522.90 99
1522.99 97
1523.08 94
1523.17 89
1523.26 84
1523.35 77
1523.44 70
1523.53 64
1523.62 59
1523.71 58
1523.79 59
1523.88 65
1523.97 73
1524.06 83
1524.15 93
1524.24 102
1524.33 108
1524.42 110
1524.51 109
1524.60 104
1524.69 97
1524.78 90
1524.87 83
1524.96 79
1525.05 78
1525.14 80
1525.23 84
1525.32 89
1525.41 95
1525.50 98
1525.58 100
1525.67 98
1525.76 95
1525.85 90
1525.94 85
1526.03 80
1526.12 77
1526.21 75
1526.30 76
1526.39 78
1526.48 82
1526.57 86
1526.66 90
1526.75 94
1526.84 96
1526.93 99
1527.02 100
1527.11 100
1527.20 98
1527.29 95
1527.38 90
1527.47 85
1527.55 79
1527.64 74
1527.73 70
1527.82 68
1527.91 67
1528.00 67
1528.09 68
1528.18 67
1528.27 64
1528.36 59
1528.45 52
1528.54 44
1528.63 36
1528.72 29
1528.81 23
1528.90 19
1528.99 18
1529.08 20
1529.17 23
1529.26 28
1529.35 33
1529.44 37
1529.53 40
1529.62 40
1529.71 39
1529.80 35
1529.88 31
1529.97 26
1530.06 20
1530.15 13
1530.24 7
1530.33 0
1530.42 0
1530.51 0
1530.60 0
1530.69 0
1530.78 0
1530.87 0
1530.96 0
1531.05 0
1531.14 7
1531.23 13
1531.32 20
1531.41 26
1531.50 32
1531.59 37
1531.68 41
1531.77 44
1531.86 46
1531.95 46
1532.04 45
1532.13 43
1532.22 40
1532.31 37
1532.40 35
1532.49 35
1532.58 36
1532.67 38
1532.75 41
1532.84 45
1532.93 47
1533.02 48
1533.11 48
1533.20 47
1533.29 47
1533.38 49
1533.47 52
1533.56 57
1533.65 64
1533.74 71
1533.83 78
1533.92 82
1534.01 83
1534.10 82
1534.19 77
1534.28 70
1534.37 62
1534.46 54
1534.55 46
1534.64 40
1534.73 35
1534.82 33
1534.91 34
1535.00 36
1535.09 40
1535.18 46
1535.27 52
1535.36 57
1535.45 62
1535.54 65
1535.63 66
1535.72 64
1535.81 62
1535.90 58
1535.99 55
1536.08 54
1536.17 56
1536.26 61
1536.35 68
1536.44 77
1536.53 86
1536.62 94
1536.71 99
1536.80 101
1536.89 100
1536.98 96
1537.06 91
1537.15 85
1537.24 79
1537.33 73
1537.42 70
1537.51 70
1537.60 72
1537.69 77
1537.78 83
1537.87 89
1537.96 93
1538.05 95
1538.14 94
1538.23 90
1538.32 86
1538.41 83
1538.50 83
1538.59 85
1538.68 91
1538.77 97
1538.86 102
1538.95 105
1539.04 105
1539.13 103
1539.22 97
1539.31 89
1539.40 79
1539.49 68
1539.58 57
1539.67 47
1539.76 38
1539.85 31
1539.94 28
1540.03 28
1540.12 32
1540.21 37
1540.30 44
1540.39 51
1540.48 58
1540.57 63
1540.66 68
1540.75 71
1540.84 74
1540.93 76
1541.02 79
1541.11 83
1541.20 89
1541.29 97
1541.38 106
1541.47 115
1541.56 124
1541.65 131
1541.74 137
1541.83 140
1541.92 142
1542.01 144
1542.10 146
1542.19 150
1542.28 154
1542.37 157
1542.46 159
1542.55 158
1542.64 154
1542.73 148
1542.82 140
1542.91 132
1543.00 126
1543.09 121
1543.18 118
1543.27 115
1543.36 113
1543.45 110
1543.54 106
1543.63 102
1543.72 97
1543.81 94
1543.90 92
1543.99 94
1544.08 97
1544.17 101
1544.26 104
1544.35 104
1544.44 100
1544.53 91
1544.62 77
1544.71 61
1544.80 44
1544.89 29
1544.98 16
1545.07 7
1545.16 2
1545.25 0
1545.34 1
1545.43 4
1545.52 7
1545.61 11
1545.70 14
1545.79 17
1545.88 20
1545.97 22
1546.06 25
1546.15 27
1546.24 30
1546.33 33
1546.42 36
1546.51 39
1546.60 41
1546.69 43
1546.79 45
1546.88 47
1546.97 49
1547.06 52
1547.15 55
1547.24 59
1547.33 62
1547.42 66
1547.51 68
1547.60 69
1547.69 67
1547.78 63
1547.87 56
1547.96 46
1548.05 34
1548.14 22
1548.23 11
1548.32 2
1548.41 0
1548.50 0
1548.59 0
1548.68 0
1548.77 0
1548.86 0
1548.95 0
1549.04 0
1549.13 2
1549.22 5
1549.31 8
1549.40 11
1549.49 15
1549.58 18
1549.67 21
1549.76 24
1549.85 25
1549.94 25
1550.03 22
1550.12 18
1550.21 13
1550.30 7
1550.39 2
1550.48 0
1550.57 0
1550.66 0
1550.75 3
1550.84 6
1550.93 8
1551.02 9
1551.11 9
1551.21 8
1551.30 7
1551.39 5
1551.48 4
1551.57 4
1551.66 4
1551.75 4
1551.84 6
1551.93 8
1552.02 13
1552.11 19
1552.20 26
1552.29 35
1552.38 43
1552.47 51
1552.56 57
1552.65 61
1552.74 63
1552.83 63
1552.92 62
1553.01 60
1553.10 57
1553.19 54
1553.28 51
1553.37 48
1553.46 46
1553.55 43
1553.64 41
1553.73 39
1553.82 37
1553.91 34
1554.00 30
1554.10 26
1554.19 21
1554.28 16
1554.37 12
1554.46 7
1554.55 4
1554.64 2
1554.73 0
1554.82 0
1554.91 0
1555.00 0
1555.09 0
1555.18 0
1555.27 0
1555.36 0
1555.45 0
1555.54 2
1555.63 6
1555.72 12
1555.81 17
1555.90 23
1555.99 29
1556.08 35
1556.17 42
1556.26 49
1556.35 57
1556.45 64
1556.54 71
1556.63 77
1556.72 83
1556.81 87
1556.90 91
1556.99 93
1557.08 94
1557.17 94
1557.26 94
1557.35 92
1557.44 90
1557.53 87
1557.62 84
1557.71 82
1557.80 81
1557.89 80
1557.98 81
1558.07 82
1558.16 84
1558.25 86
1558.34 88
1558.44 89
1558.53 90
1558.62 89
1558.71 87
1558.80 83
1558.89 77
1558.98 71
1559.07 66
1559.16 63
1559.25 62
1559.34 64
1559.43 68
1559.52 73
1559.61 77
1559.70 78
1559.79 76
1559.88 70
1559.97 62
1560.06 52
1560.15 42
1560.25 34
1560.34 28
1560.43 26
1560.52 26
1560.61 28
1560.70 33
1560.79 39
1560.88 46
1560.97 52
1561.06 56
1561.15 59
1561.24 60
1561.33 60
1561.42 58
1561.51 56
1561.60 55
1561.69 55
1561.78 56
1561.88 60
1561.97 65
1562.06 71
1562.15 78
1562.24 86
1562.33 93
1562.42 100
1562.51 106
1562.60 109
1562.69 110
1562.78 107
1562.87 101
1562.96 93
1563.05 83
1563.14 73
1563.23 65
1563.33 58
1563.42 54
1563.51 51
1563.60 49
1563.69 48
1563.78 45
1563.87 42
1563.96 38
1564.05 34
1564.14 30
1564.23 26
1564.32 23
1564.41 20
1564.50 18
1564.59 17
1564.68 18
1564.78 19
1564.87 22
1564.96 25
1565.05 29
1565.14 33
1565.23 37
1565.32 40
1565.41 44
1565.50 47
1565.59 52
1565.68 57
1565.77 62
1565.86 68
1565.95 74
1566.04 79
1566.14 84
1566.23 87
1566.32 90
1566.41 92
1566.50 95
1566.59 98
1566.68 102
1566.77 107
1566.86 114
1566.95 122
1567.04 130
1567.13 138
1567.22 144
1567.32 147
1567.41 145
1567.50 139
1567.59 130
1567.68 119
1567.77 108
1567.86 99
1567.95 95
1568.04 95
1568.13 99
1568.22 107
1568.31 114
1568.40 121
1568.49 124
1568.59 123
1568.68 118
1568.77 110
1568.86 101
1568.95 91
1569.04 84
1569.13 80
1569.22 78
1569.31 79
1569.40 81
1569.49 82
1569.58 82
1569.68 79
1569.77 75
1569.86 69
1569.95 63
1570.04 57
1570.13 53
1570.22 50
1570.31 48
1570.40 47
1570.49 45
1570.58 43
1570.67 42
1570.76 41
1570.86 44
1570.95 48
1571.04 56
1571.13 66
1571.22 77
1571.31 89
1571.40 101
1571.49 111
1571.58 118
1571.67 124
1571.76 126
1571.86 124
1571.95 118
1572.04 110
1572.13 99
1572.22 88
1572.31 78
1572.40 70
1572.49 65
1572.58 62
1572.67 62
1572.76 63
1572.85 65
1572.95 66
1573.04 67
1573.13 67
1573.22 65
1573.31 61
1573.40 56
1573.49 49
1573.58 41
1573.67 34
1573.76 31
1573.86 30
1573.95 35
1574.04 42
1574.13 51
1574.22 61
1574.31 68
1574.40 71
1574.49 70
1574.58 65
1574.67 59
1574.76 54
1574.86 51
1574.95 52
1575.04 57
1575.13 65
1575.22 75
1575.31 85
1575.40 94
1575.49 100
1575.58 103
1575.67 105
1575.77 107
1575.86 110
1575.95 114
1576.04 119
1576.13 124
1576.22 127
1576.31 128
1576.40 125
1576.49 120
1576.58 112
1576.68 103
1576.77 95
1576.86 87
1576.95 81
1577.04 78
1577.13 77
1577.22 79
1577.31 84
1577.40 93
1577.49 104
1577.59 116
1577.68 128
1577.77 138
1577.86 144
1577.95 147
1578.04 145
1578.13 140
1578.22 135
1578.31 129
1578.40 125
1578.50 123
1578.59 122
1578.68 123
1578.77 125
1578.86 125
1578.95 125
1579.04 124
1579.13 122
1579.22 121
1579.32 120
1579.41 122
1579.50 124
1579.59 127
1579.68 131
1579.77 135
1579.86 140
1579.95 144
1580.04 150
1580.14 156
1580.23 163
1580.32 171
1580.41 179
1580.50 187
1580.59 194
1580.68 198
1580.77 200
1580.86 198
1580.96 194
1581.05 187
1581.14 179
1581.23 171
1581.32 165
1581.41 161
1581.50 160
1581.59 161
1581.68 164
1581.78 167
1581.87 169
1581.96 167
1582.05 162
1582.14 152
1582.23 139
1582.32 125
1582.41 112
1582.51 104
1582.60 100
1582.69 104
1582.78 113
1582.87 128
1582.96 145
1583.05 164
1583.14 183
1583.23 200
1583.33 214
1583.42 224
1583.51 229
1583.60 228
1583.69 223
1583.78 214
1583.87 204
1583.96 193
1584.06 183
1584.15 175
1584.24 168
1584.33 164
1584.42 160
1584.51 156
1584.60 153
1584.69 152
1584.79 152
1584.88 156
1584.97 163
1585.06 174
1585.15 188
1585.24 205
1585.33 222
1585.42 237
1585.52 250
1585.61 258
1585.70 261
1585.79 259
1585.88 254
1585.97 246
1586.06 237
1586.15 229
1586.25 221
1586.34 215
1586.43 210
1586.52 205
1586.61 201
1586.70 198
1586.79 194
1586.88 190
1586.98 185
1587.07 181
1587.16 177
1587.25 172
1587.34 166
1587.43 160
1587.52 152
1587.62 145
1587.71 136
1587.80 128
1587.89 120
1587.98 114
1588.07 109
1588.16 106
1588.25 104
1588.35 102
1588.44 99
1588.53 95
1588.62 88
1588.71 80
1588.80 72
1588.89 66
1588.99 62
1589.08 61
1589.17 63
1589.26 67
1589.35 72
1589.44 76
1589.53 78
1589.62 78
1589.72 78
1589.81 77
1589.90 79
1589.99 83
1590.08 91
1590.17 102
1590.26 114
1590.36 127
1590.45 139
1590.54 147
1590.63 152
1590.72 151
1590.81 147
1590.90 139
1591.00 129
1591.09 118
1591.18 108
1591.27 98
1591.36 91
1591.45 85
1591.54 82
1591.64 81
1591.73 83
1591.82 86
1591.91 92
1592.00 99
1592.09 108
1592.18 117
1592.28 127
1592.37 136
1592.46 144
1592.55 151
1592.64 157
1592.73 160
1592.82 161
1592.92 161
1593.01 158
1593.10 153
1593.19 147
1593.28 140
1593.37 132
1593.47 125
1593.56 118
1593.65 111
1593.74 105
1593.83 99
1593.92 94
1594.01 91
1594.11 87
1594.20 83
1594.29 79
1594.38 73
1594.47 66
1594.56 57
1594.65 48
1594.75 39
1594.84 32
1594.93 26
1595.02 23
1595.11 22
1595.20 24
1595.30 29
1595.39 35
1595.48 44
1595.57 53
1595.66 62
1595.75 69
1595.84 75
1595.94 79
1596.03 82
1596.12 83
1596.21 83
1596.30 83
1596.39 84
1596.49 85
1596.58 87
1596.67 89
1596.76 93
1596.85 97
1596.94 101
1597.04 107
1597.13 111
1597.22 115
1597.31 117
1597.40 116
1597.49 112
1597.59 106
1597.68 97
1597.77 88
1597.86 80
1597.95 73
1598.04 68
1598.13 64
1598.23 60
1598.32 56
1598.41 50
1598.50 43
1598.59 35
1598.68 26
1598.78 17
1598.87 8
1598.96 1
1599.05 0
1599.14 0
1599.23 0
1599.33 0
1599.42 0
1599.51 0
1599.60 0
1599.69 0
1599.78 3
1599.88 11
1599.97 19
1600.06 26
1600.15 32
1600.24 36
1600.33 41
1600.43 46
1600.52 53
1600.61 61
1600.70 71
1600.79 81
1600.88 90
1600.98 97
1601.07 102
1601.16 104
1601.25 104
1601.34 104
1601.44 104
1601.53 104
1601.62 107
1601.71 110
1601.80 115
1601.89 120
1601.99 123
1602.08 125
1602.17 124
1602.26 119
1602.35 112
1602.44 102
1602.54 91
1602.63 80
1602.72 69
1602.81 60
1602.90 53
1602.99 48
1603.09 44
1603.18 44
1603.27 45
1603.36 48
1603.45 53
1603.55 58
1603.64 63
1603.73 69
1603.82 73
1603.91 76
1604.00 77
1604.10 76
1604.19 73
1604.28 69
1604.37 62
1604.46 54
1604.56 45
1604.65 36
1604.74 28
1604.83 21
1604.92 15
1605.01 12
1605.11 11
1605.20 13
1605.29 18
1605.38 26
1605.47 36
1605.57 47
1605.66 60
1605.75 72
1605.84 84
1605.93 93
1606.02 101
1606.12 106
1606.21 109
1606.30 110
1606.39 107
1606.48 102
1606.58 95
1606.67 87
1606.76 77
1606.85 68
1606.94 60
1607.04 54
1607.13 49
1607.22 46
1607.31 45
1607.40 44
1607.49 43
1607.59 41
1607.68 38
1607.77 34
1607.86 30
1607.95 27
1608.05 25
1608.14 26
1608.23 31
1608.32 40
1608.41 53
1608.51 68
1608.60 85
1608.69 102
1608.78 118
1608.87 134
1608.97 147
1609.06 157
1609.15 164
1609.24 168
1609.33 169
1609.42 166
1609.52 161
1609.61 154
1609.70 146
1609.79 137
1609.88 130
1609.98 124
1610.07 121
1610.16 121
1610.25 123
1610.34 127
1610.44 131
1610.53 135
1610.62 138
1610.71 139
1610.80 139
1610.90 139
1610.99 139
1611.08 140
1611.17 142
1611.26 146
1611.36 150
1611.45 155
1611.54 159
1611.63 162
1611.72 165
1611.82 168
1611.91 172
1612.00 176
1612.09 179
1612.18 182
1612.28 181
1612.37 177
1612.46 168
1612.55 155
1612.64 139
1612.74 122
1612.83 105
1612.92 92
1613.01 82
1613.10 76
1613.20 75
1613.29 77
1613.38 81
1613.47 87
1613.57 94
1613.66 100
1613.75 106
1613.84 111
1613.93 116
1614.03 121
1614.12 125
1614.21 130
1614.30 135
1614.39 139
1614.49 142
1614.58 143
1614.67 143
1614.76 140
1614.85 137
1614.95 132
1615.04 128
1615.13 124
1615.22 121
1615.32 119
1615.41 117
1615.50 116
1615.59 115
1615.68 115
1615.78 117
1615.87 120
1615.96 125
1616.05 130
1616.14 136
1616.24 142
1616.33 145
1616.42 146
1616.51 144
1616.60 138
1616.70 130
1616.79 120
1616.88 111
1616.97 103
1617.07 98
1617.16 96
1617.25 96
1617.34 97
1617.43 98
1617.53 97
1617.62 94
1617.71 89
1617.80 83
1617.90 78
1617.99 75
1618.08 75
1618.17 78
1618.26 84
1618.36 91
1618.45 97
1618.54 103
1618.63 107
1618.73 109
1618.82 108
1618.91 105
1619.00 100
1619.09 95
1619.19 89
1619.28 83
1619.37 79
1619.46 76
1619.56 75
1619.65 76
1619.74 77
1619.83 78
1619.92 77
1620.02 75
1620.11 70
1620.20 64
1620.29 56
1620.39 49
1620.48 43
1620.57 40
1620.66 39
1620.75 42
1620.85 46
1620.94 51
1621.03 58
1621.12 63
1621.22 68
1621.31 72
1621.40 73
1621.49 74
1621.59 73
1621.68 73
1621.77 73
1621.86 75
1621.95 79
1622.05 86
1622.14 93
1622.23 101
1622.32 107
1622.42 112
1622.51 115
1622.60 116
1622.69 117
1622.79 117
1622.88 116
1622.97 113
1623.06 107
1623.15 98
1623.25 86
1623.34 73
1623.43 59
1623.52 47
1623.62 37
1623.71 31
1623.80 28
1623.89 27
1623.99 29
1624.08 32
1624.17 36
1624.26 41
1624.36 47
1624.45 52
1624.54 57
1624.63 61
1624.72 64
1624.82 65
1624.91 65
1625.00 63
1625.09 59
1625.19 54
1625.28 49
1625.37 42
1625.46 35
1625.56 30
1625.65 26
1625.74 25
1625.83 27
1625.93 33
1626.02 42
1626.11 53
1626.20 64
1626.30 74
1626.39 81
1626.48 85
1626.57 86
1626.67 85
1626.76 85
1626.85 85
1626.94 86
1627.04 88
1627.13 90
1627.22 92
1627.31 93
1627.41 93
1627.50 91
1627.59 89
1627.68 87
1627.78 86
1627.87 86
1627.96 86
1628.05 87
1628.14 87
1628.24 87
1628.33 85
1628.42 82
1628.51 79
1628.61 75
1628.70 72
1628.79 69
1628.88 68
1628.98 66
1629.07 64
1629.16 62
1629.25 60
1629.35 57
1629.44 55
1629.53 53
1629.62 52
1629.72 52
1629.81 56
1629.90 62
1630.00 72
1630.09 83
1630.18 94
1630.27 104
1630.37 111
1630.46 114
1630.55 112
1630.64 106
1630.74 97
1630.83 86
1630.92 76
1631.01 67
1631.11 59
1631.20 54
1631.29 50
1631.38 46
1631.48 43
1631.57 40
1631.66 36
1631.75 33
1631.85 30
1631.94 28
1632.03 26
1632.12 25
1632.22 25
1632.31 26
1632.40 27
1632.49 29
1632.59 32
1632.68 36
1632.77 42
1632.87 50
1632.96 58
1633.05 67
1633.14 74
1633.24 80
1633.33 82
1633.42 83
1633.51 81
1633.61 78
1633.70 74
1633.79 70
1633.88 66
1633.98 62
1634.07 58
1634.16 56
1634.25 55
1634.35 57
1634.44 60
1634.53 66
1634.63 73
1634.72 81
1634.81 88
1634.90 94
1635.00 98
1635.09 101
1635.18 104
1635.27 106
1635.37 108
1635.46 109
1635.55 110
1635.64 109
1635.74 107
1635.83 104
1635.92 99
1636.02 95
1636.11 92
1636.20 89
1636.29 87
1636.39 84
1636.48 81
1636.57 77
1636.66 71
1636.76 63
1636.85 54
1636.94 45
1637.04 36
1637.13 28
1637.22 21
1637.31 17
1637.41 14
1637.50 14
1637.59 15
1637.68 16
1637.78 18
1637.87 21
1637.96 24
1638.06 28
1638.15 33
1638.24 40
1638.33 47
1638.43 54
1638.52 60
1638.61 65
1638.71 67
1638.80 67
1638.89 65
1638.98 61
1639.08 57
1639.17 53
1639.26 51
1639.35 49
1639.45 48
1639.54 48
1639.63 49
1639.73 49
1639.82 48
1639.91 47
1640.00 46
1640.10 43
1640.19 41
1640.28 38
1640.38 34
1640.47 29
1640.56 23
1640.65 15
1640.75 7
1640.84 0
1640.93 0
1641.03 0
1641.12 0
1641.21 0
1641.30 0
1641.40 0
1641.49 4
1641.58 6
1641.68 7
1641.77 6
1641.86 5
1641.95 5
1642.05 6
1642.14 11
1642.23 17
1642.33 24
1642.42 30
1642.51 34
1642.60 33
1642.70 27
1642.79 17
1642.88 5
1642.98 0
1643.07 0
1643.16 0
1643.25 0
1643.35 0
1643.44 0
1643.53 4
1643.63 18
1643.72 31
1643.81 41
1643.91 47
1644.00 49
1644.09 48
1644.18 44
1644.28 39
1644.37 36
1644.46 35
1644.56 37
1644.65 41
1644.74 48
1644.83 56
1644.93 64
1645.02 70
1645.11 75
1645.21 77
1645.30 77
1645.39 75
1645.49 72
1645.58 67
1645.67 61
1645.76 54
1645.86 47
1645.95 40
1646.04 33
1646.14 27
1646.23 23
1646.32 21
1646.42 21
1646.51 23
1646.60 26
1646.69 30
1646.79 35
1646.88 40
1646.97 45
1647.07 49
1647.16 52
1647.25 55
1647.35 58
1647.44 61
1647.53 63
1647.62 67
1647.72 72
1647.81 78
1647.90 86
1648.00 95
1648.09 104
1648.18 111
1648.28 117
1648.37 121
1648.46 122
1648.55 121
1648.65 120
1648.74 119
1648.83 119
1648.93 122
1649.02 125
1649.11 129
1649.21 132
1649.30 133
1649.39 131
1649.49 127
1649.58 121
1649.67 116
1649.76 112
1649.86 111
1649.95 114
1650.04 120
1650.14 128
1650.23 136
1650.32 143
1650.42 147
1650.51 147
1650.60 144
1650.70 139
1650.79 133
1650.88 127
1650.98 124
1651.07 123
1651.16 124
1651.25 126
1651.35 128
1651.44 129
1651.53 128
1651.63 126
1651.72 122
1651.81 117
1651.91 113
1652.00 109
1652.09 106
1652.19 105
1652.28 104
1652.37 103
1652.47 103
1652.56 102
1652.65 100
1652.75 98
1652.84 96
1652.93 95
1653.02 94
1653.12 94
1653.21 96
1653.30 97
1653.40 98
1653.49 99
1653.58 100
1653.68 101
1653.77 104
1653.86 108
1653.96 114
1654.05 120
1654.14 126
1654.24 131
1654.33 132
1654.42 131
1654.52 127
1654.61 122
1654.70 118
1654.80 115
1654.89 114
1654.98 115
1655.08 118
1655.17 121
1655.26 126
1655.36 130
1655.45 134
1655.54 137
1655.64 140
1655.73 141
1655.82 141
1655.92 140
1656.01 136
1656.10 131
1656.19 125
1656.29 119
1656.38 111
1656.47 104
1656.57 97
1656.66 90
1656.75 83
1656.85 75
1656.94 66
1657.03 57
1657.13 47
1657.22 38
1657.31 31
1657.41 28
1657.50 29
1657.59 34
1657.69 43
1657.78 55
1657.87 68
1657.97 80
1658.06 90
1658.15 96
1658.25 101
1658.34 103
1658.43 105
1658.53 107
1658.62 110
1658.71 113
1658.81 116
1658.90 119
1658.99 120
1659.09 121
1659.18 121
1659.27 120
1659.37 118
1659.46 115
1659.55 111
1659.65 107
1659.74 102
1659.83 96
1659.93 90
1660.02 84
1660.11 78
1660.21 73
1660.30 68
1660.40 62
1660.49 55
1660.58 46
1660.68 36
1660.77 23
1660.86 10
1660.96 0
1661.05 0
1661.14 0
1661.24 0
1661.33 0
1661.42 0
1661.52 1
1661.61 8
1661.70 12
1661.80 13
1661.89 11
1661.98 7
1662.08 4
1662.17 4
1662.26 8
1662.36 15
1662.45 25
1662.54 35
1662.64 43
1662.73 49
1662.82 53
1662.92 55
1663.01 57
1663.10 61
1663.20 69
1663.29 81
1663.39 94
1663.48 109
1663.57 123
1663.67 133
1663.76 141
1663.85 145
1663.95 146
1664.04 147
1664.13 146
1664.23 147
1664.32 147
1664.41 149
1664.51 150
1664.60 150
1664.69 149
1664.79 147
1664.88 144
1664.97 140
1665.07 135
1665.16 131
1665.26 127
1665.35 123
1665.44 121
1665.54 120
1665.63 120
1665.72 121
1665.82 123
1665.91 126
1666.00 129
1666.10 131
1666.19 133
1666.28 134
1666.38 133
1666.47 130
1666.56 126
1666.66 119
1666.75 110
1666.85 101
1666.94 92
1667.03 85
1667.13 81
1667.22 79
1667.31 79
1667.41 80
1667.50 80
1667.59 78
1667.69 73
1667.78 67
1667.88 62
1667.97 58
1668.06 58
1668.16 63
1668.25 72
1668.34 85
1668.44 99
1668.53 110
1668.62 118
1668.72 121
1668.81 118
1668.90 112
1669.00 103
1669.09 94
1669.19 87
1669.28 82
1669.37 79
1669.47 79
1669.56 79
1669.65 81
1669.75 83
1669.84 85
1669.94 88
1670.03 92
1670.12 98
1670.22 105
1670.31 112
1670.40 120
1670.50 129
1670.59 138
1670.68 147
1670.78 158
1670.87 168
1670.97 179
1671.06 190
1671.15 198
1671.25 204
1671.34 206
1671.43 203
1671.53 195
1671.62 184
1671.72 170
1671.81 154
1671.90 137
1672.00 121
1672.09 107
1672.18 94
1672.28 84
1672.37 75
1672.46 67
1672.56 61
1672.65 56
1672.75 54
1672.84 54
1672.93 58
1673.03 66
1673.12 78
1673.21 93
1673.31 109
1673.40 124
1673.50 137
1673.59 144
1673.68 146
1673.78 141
1673.87 132
1673.97 120
1674.06 108
1674.15 97
1674.25 90
1674.34 88
1674.43 90
1674.53 95
1674.62 102
1674.72 109
1674.81 115
1674.90 120
1675.00 123
1675.09 125
1675.18 127
1675.28 129
1675.37 133
1675.47 137
1675.56 142
1675.65 147
1675.75 150
1675.84 151
1675.93 150
1676.03 146
1676.12 140
1676.22 132
1676.31 122
1676.40 112
1676.50 103
1676.59 93
1676.69 85
1676.78 79
1676.87 74
1676.97 72
1677.06 72
1677.15 74
1677.25 77
1677.34 82
1677.44 88
1677.53 92
1677.62 96
1677.72 99
1677.81 99
1677.91 98
1678.00 95
1678.09 91
1678.19 86
1678.28 81
1678.38 76
1678.47 72
1678.56 69
1678.66 66
1678.75 64
1678.85 61
1678.94 57
1679.03 51
1679.13 44
1679.22 36
1679.31 28
1679.41 21
1679.50 14
1679.60 9
1679.69 6
1679.78 5
1679.88 6
1679.97 10
1680.07 16
1680.16 23
1680.25 31
1680.35 39
1680.44 46
1680.54 50
1680.63 52
1680.72 53
1680.82 54
1680.91 56
1681.01 60
1681.10 67
1681.19 77
1681.29 88
1681.38 97
1681.48 103
1681.57 105
1681.66 103
1681.76 97
1681.85 89
1681.95 80
1682.04 72
1682.13 64
1682.23 59
1682.32 54
1682.42 51
1682.51 50
1682.60 50
1682.70 51
1682.79 53
1682.89 55
1682.98 56
1683.07 56
1683.17 53
1683.26 47
1683.36 38
1683.45 26
1683.54 13
1683.64 0
1683.73 0
1683.83 0
1683.92 0
1684.01 0
1684.11 0
1684.20 0
1684.30 0
1684.39 4
1684.48 12
1684.58 18
1684.67 24
1684.77 31
1684.86 39
1684.95 49
1685.05 61
1685.14 73
1685.24 85
1685.33 95
1685.43 102
1685.52 107
1685.61 110
1685.71 112
1685.80 116
1685.90 120
1685.99 124
1686.08 128
1686.18 132
1686.27 134
1686.37 134
1686.46 134
1686.55 134
1686.65 134
1686.74 134
1686.84 137
1686.93 140
1687.03 145
1687.12 151
1687.21 159
1687.31 169
1687.40 179
1687.50 189
1687.59 197
1687.68 205
1687.78 210
1687.87 214
1687.97 216
1688.06 218
1688.16 220
1688.25 221
1688.34 220
1688.44 218
1688.53 214
1688.63 209
1688.72 203
1688.81 197
1688.91 192
1689.00 190
1689.10 189
1689.19 190
1689.29 190
1689.38 188
1689.47 184
1689.57 178
1689.66 170
1689.76 161
1689.85 153
1689.95 146
1690.04 141
1690.13 140
1690.23 140
1690.32 143
1690.42 146
1690.51 148
1690.60 149
1690.70 147
1690.79 143
1690.89 136
1690.98 127
1691.08 117
1691.17 107
1691.26 99
1691.36 94
1691.45 91
1691.55 91
1691.64 94
1691.74 99
1691.83 106
1691.92 113
1692.02 119
1692.11 126
1692.21 130
1692.30 133
1692.40 133
1692.49 130
1692.58 124
1692.68 114
1692.77 103
1692.87 91
1692.96 81
1693.06 73
1693.15 70
1693.24 71
1693.34 75
1693.43 82
1693.53 90
1693.62 98
1693.72 105
1693.81 110
1693.90 114
1694.00 118
1694.09 123
1694.19 129
1694.28 136
1694.38 145
1694.47 152
1694.57 156
1694.66 156
1694.75 150
1694.85 140
1694.94 127
1695.04 113
1695.13 101
1695.23 92
1695.32 87
1695.41 85
1695.51 85
1695.60 87
1695.70 88
1695.79 87
1695.89 86
1695.98 84
1696.08 82
1696.17 81
1696.26 82
1696.36 85
1696.45 90
1696.55 96
1696.64 102
1696.74 107
1696.83 110
1696.92 110
1697.02 106
1697.11 100
1697.21 91
1697.30 82
1697.40 73
1697.49 65
1697.59 60
1697.68 56
1697.77 54
1697.87 51
1697.96 48
1698.06 43
1698.15 37
1698.25 31
1698.34 26
1698.44 23
1698.53 22
1698.62 25
1698.72 29
1698.81 34
1698.91 40
1699.00 44
1699.10 48
1699.19 52
1699.29 56
1699.38 62
1699.48 70
1699.57 80
1699.66 91
1699.76 103
1699.85 114
1699.95 124
1700.04 134
1700.14 142
1700.23 149
1700.33 154
1700.42 156
1700.51 156
1700.61 154
1700.70 149
1700.80 143
1700.89 135
1700.99 126
1701.08 116
1701.18 105
1701.27 93
1701.37 82
1701.46 71
1701.55 63
1701.65 57
1701.74 54
1701.84 55
1701.93 60
1702.03 66
1702.12 74
1702.22 81
1702.31 85
1702.41 87
1702.50 86
1702.59 82
1702.69 77
1702.78 72
1702.88 69
1702.97 70
1703.07 73
1703.16 77
1703.26 80
1703.35 81
1703.45 79
1703.54 73
1703.64 63
1703.73 53
1703.82 44
1703.92 36
1704.01 33
1704.11 32
1704.20 34
1704.30 37
1704.39 40
1704.49 42
1704.58 43
1704.68 43
1704.77 42
1704.87 40
1704.96 38
1705.05 37
1705.15 36
1705.24 35
1705.34 35
1705.43 34
1705.53 34
1705.62 32
1705.72 30
1705.81 27
1705.91 23
1706.00 20
1706.10 17
1706.19 16
1706.29 16
1706.38 18
1706.47 21
1706.57 26
1706.66 31
1706.76 38
1706.85 44
1706.95 50
1707.04 55
1707.14 59
1707.23 63
1707.33 66
1707.42 69
1707.52 72
1707.61 76
1707.71 80
1707.80 85
1707.90 90
1707.99 97
1708.08 103
1708.18 109
1708.27 113
1708.37 115
1708.46 115
1708.56 112
1708.65 108
1708.75 101
1708.84 92
1708.94 82
1709.03 70
1709.13 57
1709.22 43
1709.32 31
1709.41 20
1709.51 12
1709.60 9
1709.70 10
1709.79 14
1709.88 21
1709.98 28
1710.07 36
1710.17 42
1710.26 46
1710.36 48
1710.45 50
1710.55 50
1710.64 50
1710.74 50
1710.83 49
1710.93 47
1711.02 44
1711.12 38
1711.21 31
1711.31 25
1711.40 21
1711.50 20
1711.59 23
1711.69 33
1711.78 46
1711.88 61
1711.97 77
1712.07 89
1712.16 98
1712.26 102
1712.35 100
1712.44 92
1712.54 81
1712.63 67
1712.73 52
1712.82 38
1712.92 28
1713.01 21
1713.11 19
1713.20 21
1713.30 26
1713.39 33
1713.49 40
1713.58 45
1713.68 48
1713.77 49
1713.87 49
1713.96 49
1714.06 49
1714.15 50
1714.25 51
1714.34 53
1714.44 54
1714.53 55
1714.63 55
1714.72 53
1714.82 51
1714.91 48
1715.01 45
1715.10 42
1715.20 40
1715.29 39
1715.39 39
1715.48 40
1715.58 39
1715.67 38
1715.77 35
1715.86 32
1715.96 28
1716.05 26
1716.15 25
1716.24 27
1716.34 30
1716.43 34
1716.53 37
1716.62 40
1716.72 42
1716.81 43
1716.91 43
1717.00 44
1717.10 44
1717.19 44
1717.29 43
1717.38 41
1717.48 38
1717.57 35
1717.67 31
1717.76 29
1717.86 27
1717.95 26
1718.05 26
1718.14 26
1718.24 24
1718.33 22
1718.43 19
1718.52 16
1718.62 13
1718.71 10
1718.81 9
1718.90 9
1719.00 11
1719.09 14
1719.19 19
1719.28 25
1719.38 32
1719.47 38
1719.57 44
1719.66 48
1719.76 49
1719.85 49
1719.95 46
1720.04 41
1720.14 35
1720.23 27
1720.33 20
1720.42 12
1720.52 6
1720.61 2
1720.71 0
1720.80 0
1720.90 0
1720.99 0
1721.09 0
1721.18 0
1721.28 0
1721.37 0
1721.47 0
1721.56 0
1721.66 1
1721.75 4
1721.85 7
1721.94 11
1722.04 15
1722.13 17
1722.23 19
1722.32 19
1722.42 19
1722.51 19
1722.61 21
1722.70 24
1722.80 31
1722.89 39
1722.99 49
1723.08 58
1723.18 65
1723.27 70
1723.37 72
1723.46 73
1723.56 73
1723.66 73
1723.75 75
1723.85 79
1723.94 84
1724.04 91
1724.13 98
1724.23 104
1724.32 108
1724.42 110
1724.51 109
1724.61 107
1724.70 106
1724.80 107
1724.89 111
1724.99 119
1725.08 130
1725.18 141
1725.27 150
1725.37 156
1725.46 157
1725.56 154
1725.65 148
1725.75 142
1725.84 138
1725.94 138
1726.04 142
1726.13 149
1726.23 160
1726.32 172
1726.42 183
1726.51 193
1726.61 199
1726.70 201
1726.80 198
1726.89 191
1726.99 179
1727.08 166
1727.18 151
1727.27 136
1727.37 122
1727.46 111
1727.56 102
1727.65 94
1727.75 86
1727.84 77
1727.94 68
1728.04 58
1728.13 49
1728.23 43
1728.32 42
1728.42 45
1728.51 52
1728.61 60
1728.70 67
1728.80 70
1728.89 69
1728.99 64
1729.08 55
1729.18 45
1729.27 36
1729.37 31
1729.46 30
1729.56 34
1729.66 41
1729.75 50
1729.85 59
1729.94 67
1730.04 72
1730.13 76
1730.23 77
1730.32 77
1730.42 76
1730.51 74
1730.61 74
1730.70 74
1730.80 75
1730.90 78
1730.99 80
1731.09 82
1731.18 82
1731.28 80
1731.37 75
1731.47 68
1731.56 58
1731.66 49
1731.75 40
1731.85 35
1731.94 34
1732.04 37
1732.13 46
1732.23 58
1732.33 72
1732.42 86
1732.52 99
1732.61 109
1732.71 116
1732.80 120
1732.90 124
1732.99 127
1733.09 130
1733.18 134
1733.28 137
1733.38 139
1733.47 139
1733.57 136
1733.66 131
1733.76 123
1733.85 113
1733.95 103
1734.04 93
1734.14 85
1734.23 80
1734.33 77
1734.43 77
1734.52 79
1734.62 83
1734.71 88
1734.81 92
1734.90 95
1735.00 98
1735.09 99
1735.19 100
1735.28 101
1735.38 102
1735.48 104
1735.57 106
1735.67 106
1735.76 104
1735.86 99
1735.95 91
1736.05 79
1736.14 65
1736.24 51
1736.33 38
1736.43 29
1736.53 24
1736.62 24
1736.72 27
1736.81 33
1736.91 40
1737.00 47
1737.10 53
1737.19 59
1737.29 64
1737.39 68
1737.48 73
1737.58 77
1737.67 79
1737.77 80
1737.86 79
1737.96 73
1738.05 65
1738.15 53
1738.25 40
1738.34 27
1738.44 14
1738.53 4
1738.63 0
1738.72 0
1738.82 0
1738.91 0
1739.01 0
1739.11 0
1739.20 0
1739.30 0
1739.39 1
1739.49 3
1739.58 6
1739.68 9
1739.77 14
1739.87 19
1739.97 24
1740.06 28
1740.16 30
1740.25 30
1740.35 28
1740.44 24
1740.54 21
1740.64 18
1740.73 17
1740.83 19
1740.92 24
1741.02 30
1741.11 39
1741.21 48
1741.30 57
1741.40 65
1741.50 71
1741.59 75
1741.69 77
1741.78 76
1741.88 72
1741.97 69
1742.07 66
1742.17 65
1742.26 68
1742.36 75
1742.45 86
1742.55 98
1742.64 110
1742.74 120
1742.84 128
1742.93 133
1743.03 134
1743.12 132
1743.22 129
1743.31 125
1743.41 122
1743.51 120
1743.60 119
1743.70 119
1743.79 119
1743.89 119
1743.98 119
1744.08 118
1744.18 115
1744.27 111
1744.37 106
1744.46 99
1744.56 91
1744.65 83
1744.75 74
1744.85 67
1744.94 62
1745.04 59
1745.13 60
1745.23 64
1745.32 72
1745.42 81
1745.52 90
1745.61 98
1745.71 104
1745.80 106
1745.90 106
1745.99 103
1746.09 101
1746.19 101
1746.28 103
1746.38 107
1746.47 114
1746.57 121
1746.67 128
1746.76 133
1746.86 136
1746.95 137
1747.05 137
1747.14 137
1747.24 137
1747.34 138
1747.43 139
1747.53 142
1747.62 147
1747.72 153
1747.81 163
1747.91 176
1748.01 193
1748.10 213
1748.20 236
1748.29 260
1748.39 282
1748.49 302
1748.58 318
1748.68 329
1748.77 336
1748.87 339
1748.96 340
1749.06 340
1749.16 340
1749.25 342
1749.35 346
1749.44 352
1749.54 360
1749.64 371
1749.73 383
1749.83 395
1749.92 406
1750.02 415
1750.12 423
1750.21 429
1750.31 433
1750.40 435
1750.50 437
1750.59 437
1750.69 436
1750.79 434
1750.88 431
1750.98 427
1751.07 423
1751.17 419
1751.27 416
1751.36 413
1751.46 410
1751.55 405
1751.65 399
1751.75 391
1751.84 381
1751.94 370
1752.03 357
1752.13 346
1752.23 336
1752.32 327
1752.42 321
1752.51 315
1752.61 309
1752.71 302
1752.80 294
1752.90 283
1752.99 271
1753.09 257
1753.19 242
1753.28 226
1753.38 210
1753.47 194
1753.57 180
1753.66 167
1753.76 158
1753.86 151
1753.95 147
1754.05 146
1754.14 146
1754.24 147
1754.34 147
1754.43 148
1754.53 148
1754.62 147
1754.72 146
1754.82 142
1754.91 138
1755.01 133
1755.10 128
1755.20 123
1755.30 119
1755.39 116
1755.49 113
1755.59 111
1755.68 109
1755.78 107
1755.87 107
1755.97 108
1756.07 112
1756.16 118
1756.26 126
1756.35 135
1756.45 144
1756.55 150
1756.64 154
1756.74 154
1756.83 153
1756.93 149
1757.03 145
1757.12 139
1757.22 133
1757.31 127
1757.41 122
1757.51 117
1757.60 113
1757.70 110
1757.79 109
1757.89 109
1757.99 110
1758.08 110
1758.18 109
1758.28 108
1758.37 108
1758.47 108
1758.56 110
1758.66 114
1758.76 120
1758.85 127
1758.95 133
1759.04 137
1759.14 139
1759.24 138
1759.33 135
1759.43 130
1759.52 124
1759.62 117
1759.72 111
1759.81 106
1759.91 101
1760.01 96
1760.10 92
1760.20 88
1760.29 86
1760.39 86
1760.49 87
1760.58 90
1760.68 93
1760.77 97
1760.87 100
1760.97 102
1761.06 103
1761.16 102
1761.26 101
1761.35 100
1761.45 101
1761.54 103
1761.64 107
1761.74 113
1761.83 120
1761.93 129
1762.03 140
1762.12 151
1762.22 162
1762.31 172
1762.41 181
1762.51 188
1762.60 191
1762.70 190
1762.80 185
1762.89 176
1762.99 165
1763.08 153
1763.18 142
1763.28 133
1763.37 127
1763.47 124
1763.57 123
1763.66 124
1763.76 125
1763.85 125
1763.95 125
1764.05 125
1764.14 125
1764.24 125
1764.34 128
1764.43 131
1764.53 137
1764.62 144
1764.72 151
1764.82 158
1764.91 164
1765.01 169
1765.11 171
1765.20 171
1765.30 167
1765.39 161
1765.49 154
1765.59 145
1765.68 136
1765.78 127
1765.88 121
1765.97 116
1766.07 113
1766.17 111
1766.26 110
1766.36 108
1766.45 106
1766.55 101
1766.65 96
1766.74 90
1766.84 85
1766.94 83
1767.03 83
1767.13 86
1767.22 92
1767.32 98
1767.42 103
1767.51 107
1767.61 108
1767.71 109
1767.80 110
1767.90 112
1768.00 116
1768.09 122
1768.19 127
1768.28 130
1768.38 131
1768.48 128
1768.57 123
1768.67 118
1768.77 115
1768.86 114
1768.96 118
1769.06 125
1769.15 135
1769.25 145
1769.35 154
1769.44 160
1769.54 162
1769.63 160
1769.73 154
1769.83 144
1769.92 132
1770.02 118
1770.12 105
1770.21 93
1770.31 84
1770.41 77
1770.50 72
1770.60 69
1770.70 66
1770.79 62
1770.89 57
1770.98 52
1771.08 46
1771.18 40
1771.27 37
1771.37 37
1771.47 41
1771.56 48
1771.66 59
1771.76 73
1771.85 87
1771.95 101
1772.05 112
1772.14 121
1772.24 126
1772.34 127
1772.43 125
1772.53 120
1772.62 113
1772.72 103
1772.82 93
1772.91 82
1773.01 72
1773.11 62
1773.20 54
1773.30 47
1773.40 42
1773.49 38
1773.59 35
1773.69 31
1773.78 26
1773.88 20
1773.98 12
1774.07 3
1774.17 0
1774.27 0
1774.36 0
1774.46 0
1774.56 0
1774.65 0
1774.75 0
1774.85 0
1774.94 6
1775.04 13
1775.13 20
1775.23 26
1775.33 32
1775.42 38
1775.52 43
1775.62 49
1775.71 55
1775.81 61
1775.91 67
1776.00 73
1776.10 78
1776.20 81
1776.29 83
1776.39 84
1776.49 83
1776.58 80
1776.68 78
1776.78 75
1776.87 74
1776.97 73
1777.07 74
1777.16 76
1777.26 80
1777.36 85
1777.45 91
1777.55 98
1777.65 105
1777.74 111
1777.84 116
1777.94 119
1778.03 121
1778.13 122
1778.23 121
1778.32 119
1778.42 117
1778.52 115
1778.61 113
1778.71 111
1778.81 111
1778.90 111
1779.00 111
1779.10 110
1779.19 107
1779.29 103
1779.39 98
1779.48 92
1779.58 86
1779.68 81
1779.77 79
1779.87 80
1779.97 83
1780.06 88
1780.16 93
1780.26 98
1780.35 100
1780.45 100
1780.55 95
1780.64 88
1780.74 77
1780.84 66
1780.93 54
1781.03 43
1781.13 33
1781.22 27
1781.32 24
1781.42 24
1781.51 27
1781.61 31
1781.71 35
1781.80 39
1781.90 41
1782.00 41
1782.09 40
1782.19 41
1782.29 44
1782.39 51
1782.48 61
1782.58 73
1782.68 86
1782.77 97
1782.87 103
1782.97 106
1783.06 104
1783.16 99
1783.26 93
1783.35 88
1783.45 85
1783.55 84
1783.64 86
1783.74 89
1783.84 92
1783.93 95
1784.03 97
1784.13 98
1784.22 97
1784.32 94
1784.42 90
1784.51 85
1784.61 80
1784.71 76
1784.81 72
1784.90 70
1785.00 68
1785.10 66
1785.19 63
1785.29 61
1785.39 58
1785.48 55
1785.58 53
1785.68 51
1785.77 51
1785.87 51
1785.97 53
1786.06 54
1786.16 56
1786.26 57
1786.35 58
1786.45 59
1786.55 60
1786.65 62
1786.74 66
1786.84 71
1786.94 77
1787.03 83
1787.13 89
1787.23 94
1787.32 98
1787.42 100
1787.52 101
1787.61 102
1787.71 103
1787.81 103
1787.91 104
1788.00 103
1788.10 101
1788.20 98
1788.29 95
1788.39 91
1788.49 88
1788.58 88
1788.68 90
1788.78 95
1788.87 102
1788.97 112
1789.07 123
1789.17 135
1789.26 146
1789.36 155
1789.46 160
1789.55 162
1789.65 160
1789.75 154
1789.84 145
1789.94 133
1790.04 122
1790.13 112
1790.23 104
1790.33 99
1790.43 99
1790.52 100
1790.62 103
1790.72 106
1790.81 108
1790.91 107
1791.01 105
1791.10 103
1791.20 101
1791.30 101
1791.40 104
1791.49 110
1791.59 118
1791.69 128
1791.78 139
1791.88 148
1791.98 156
1792.07 160
1792.17 162
1792.27 159
1792.37 154
1792.46 145
1792.56 135
1792.66 124
1792.75 113
1792.85 103
1792.95 94
1793.05 88
1793.14 84
1793.24 81
1793.34 80
1793.43 80
1793.53 81
1793.63 82
1793.72 83
1793.82 82
1793.92 81
1794.02 80
1794.11 78
1794.21 78
1794.31 79
1794.40 82
1794.50 87
1794.60 93
1794.70 98
1794.79 103
1794.89 106
1794.99 109
1795.08 111
1795.18 114
1795.28 119
1795.38 124
1795.47 130
1795.57 134
1795.67 134
1795.76 130
1795.86 122
1795.96 109
1796.06 95
1796.15 80
1796.25 68
1796.35 60
1796.44 56
1796.54 56
1796.64 60
1796.74 67
1796.83 76
1796.93 86
1797.03 96
1797.12 105
1797.22 112
1797.32 118
1797.42 121
1797.51 121
1797.61 119
1797.71 116
1797.80 112
1797.90 108
1798.00 105
1798.10 102
1798.19 100
1798.29 99
1798.39 99
1798.48 100
1798.58 103
1798.68 108
1798.78 114
1798.87 120
1798.97 126
1799.07 130
1799.17 132
1799.26 132
1799.36 130
1799.46 126
1799.55 120
1799.65 112
1799.75 104
1799.85 95
1799.94 85
1800.04 77
1800.14 71
1800.23 69
1800.33 72
1800.43 81
1800.53 96
1800.62 115
1800.72 135
1800.82 156
1800.92 174
1801.01 188
1801.11 197
1801.21 201
1801.30 200
1801.40 194
1801.50 185
1801.60 173
1801.69 159
1801.79 146
1801.89 133
1801.99 123
1802.08 114
1802.18 109
1802.28 105
1802.38 103
1802.47 103
1802.57 103
1802.67 104
1802.76 106
1802.86 107
1802.96 109
1803.06 111
1803.15 112
1803.25 113
1803.35 113
1803.45 112
1803.54 111
1803.64 111
1803.74 111
1803.83 112
1803.93 116
1804.03 123
1804.13 132
1804.22 145
1804.32 161
1804.42 178
1804.52 195
1804.61 212
1804.71 227
1804.81 239
1804.91 246
1805.00 251
1805.10 254
1805.20 256
1805.30 260
1805.39 267
1805.49 278
1805.59 293
1805.69 308
1805.78 322
1805.88 333
1805.98 337
1806.07 335
1806.17 328
1806.27 318
1806.37 307
1806.46 297
1806.56 291
1806.66 289
1806.76 290
1806.85 292
1806.95 295
1807.05 297
1807.15 298
1807.24 296
1807.34 292
1807.44 286
1807.54 280
1807.63 273
1807.73 266
1807.83 259
1807.93 250
1808.02 241
1808.12 229
1808.22 217
1808.32 204
1808.41 192
1808.51 182
1808.61 175
1808.71 173
1808.80 174
1808.90 177
1809.00 182
1809.10 187
1809.19 191
1809.29 194
1809.39 196
1809.49 197
1809.58 199
1809.68 200
1809.78 200
1809.88 197
1809.97 192
1810.07 184
1810.17 173
1810.27 161
1810.36 150
1810.46 140
1810.56 132
1810.66 127
1810.75 123
1810.85 119
1810.95 113
1811.05 104
1811.14 94
1811.24 83
1811.34 73
1811.44 66
1811.53 62
1811.63 62
1811.73 67
1811.83 74
1811.92 84
1812.02 93
1812.12 102
1812.22 110
1812.31 117
1812.41 123
1812.51 128
1812.61 133
1812.70 137
1812.80 140
1812.90 142
1813.00 143
1813.09 141
1813.19 137
1813.29 131
1813.39 123
1813.49 115
1813.58 108
1813.68 102
1813.78 100
1813.88 100
1813.97 103
1814.07 107
1814.17 111
1814.27 113
1814.36 112
1814.46 107
1814.56 98
1814.66 87
1814.75 75
1814.85 63
1814.95 54
1815.05 48
1815.15 47
1815.24 49
1815.34 56
1815.44 65
1815.54 77
1815.63 89
1815.73 101
1815.83 111
1815.93 118
1816.02 121
1816.12 120
1816.22 113
1816.32 103
1816.41 91
1816.51 77
1816.61 64
1816.71 53
1816.81 45
1816.90 40
1817.00 38
1817.10 38
1817.20 39
1817.29 41
1817.39 42
1817.49 42
1817.59 41
1817.68 39
1817.78 36
1817.88 35
1817.98 36
1818.08 39
1818.17 46
1818.27 56
1818.37 67
1818.47 78
1818.56 88
1818.66 93
1818.76 94
1818.86 89
1818.96 81
1819.05 71
1819.15 62
1819.25 55
1819.35 52
1819.44 53
1819.54 57
1819.64 62
1819.74 67
1819.84 70
1819.93 71
1820.03 69
1820.13 66
1820.23 64
1820.32 63
1820.42 66
1820.52 72
1820.62 81
1820.72 93
1820.81 107
1820.91 120
1821.01 131
1821.11 140
1821.20 146
1821.30 149
1821.40 151
1821.50 152
1821.60 153
1821.69 155
1821.79 159
1821.89 163
1821.99 169
1822.09 175
1822.18 180
1822.28 183
1822.38 184
1822.48 182
1822.57 177
1822.67 170
1822.77 162
1822.87 152
1822.97 140
1823.06 128
1823.16 114
1823.26 98
1823.36 82
1823.46 66
1823.55 51
1823.65 38
1823.75 28
1823.85 22
1823.94 19
1824.04 21
1824.14 26
1824.24 34
1824.34 44
1824.43 55
1824.53 66
1824.63 75
1824.73 83
1824.83 87
1824.92 88
1825.02 87
1825.12 83
1825.22 77
1825.32 72
1825.41 67
1825.51 62
1825.61 60
1825.71 60
1825.80 62
1825.90 66
1826.00 72
1826.10 78
1826.20 84
1826.29 89
1826.39 92
1826.49 92
1826.59 88
1826.69 83
1826.78 76
1826.88 71
1826.98 67
1827.08 65
1827.18 66
1827.27 69
1827.37 71
1827.47 72
1827.57 71
1827.67 69
1827.76 65
1827.86 60
1827.96 54
1828.06 50
1828.16 47
1828.25 46
1828.35 46
1828.45 49
1828.55 52
1828.65 57
1828.74 61
1828.84 64
1828.94 65
1829.04 64
1829.14 60
1829.23 55
1829.33 50
1829.43 46
1829.53 44
1829.63 46
1829.72 50
1829.82 57
1829.92 65
1830.02 73
1830.12 79
1830.21 84
1830.31 86
1830.41 86
1830.51 83
1830.61 79
1830.71 73
1830.80 66
1830.90 59
1831.00 52
1831.10 45
1831.20 39
1831.29 33
1831.39 28
1831.49 25
1831.59 23
1831.69 22
1831.78 23
1831.88 25
1831.98 28
1832.08 32
1832.18 37
1832.27 41
1832.37 45
1832.47 46
1832.57 45
1832.67 42
1832.77 35
1832.86 26
1832.96 17
1833.06 8
1833.16 1
1833.26 0
1833.35 0
1833.45 0
1833.55 0
1833.65 0
1833.75 0
1833.84 0
1833.94 0
1834.04 0
1834.14 0
1834.24 3
1834.34 9
1834.43 17
1834.53 28
1834.63 41
1834.73 55
1834.83 68
1834.92 79
1835.02 86
1835.12 90
1835.22 91
1835.32 88
1835.42 84
1835.51 80
1835.61 76
1835.71 72
1835.81 70
1835.91 70
1836.00 71
1836.10 73
1836.20 77
1836.30 81
1836.40 85
1836.50 90
1836.59 94
1836.69 97
1836.79 100
1836.89 102
1836.99 102
1837.09 102
1837.18 101
1837.28 98
1837.38 95
1837.48 93
1837.58 90
1837.67 90
1837.77 91
1837.87 95
1837.97 101
1838.07 109
1838.17 119
1838.26 128
1838.36 136
1838.46 143
1838.56 146
1838.66 145
1838.76 140
1838.85 132
1838.95 121
1839.05 109
1839.15 97
1839.25 87
1839.35 79
1839.44 73
1839.54 70
1839.64 69
1839.74 70
1839.84 71
1839.94 72
1840.03 72
1840.13 72
1840.23 71
1840.33 71
1840.43 71
1840.53 71
1840.62 72
1840.72 74
1840.82 77
1840.92 79
1841.02 83
1841.12 88
1841.21 93
1841.31 100
1841.41 106
1841.51 111
1841.61 115
1841.71 117
1841.80 116
1841.90 111
1842.00 104
1842.10 95
1842.20 84
1842.30 72
1842.39 60
1842.49 49
1842.59 40
1842.69 34
1842.79 30
1842.89 28
1842.98 28
1843.08 30
1843.18 34
1843.28 38
1843.38 42
1843.48 47
1843.58 53
1843.67 59
1843.77 65
1843.87 71
1843.97 76
1844.07 79
1844.17 81
1844.26 81
1844.36 80
1844.46 78
1844.56 76
1844.66 73
1844.76 69
1844.85 66
1844.95 63
1845.05 61
1845.15 61
1845.25 63
1845.35 67
1845.45 71
1845.54 75
1845.64 79
1845.74 80
1845.84 80
1845.94 78
1846.04 74
1846.13 69
1846.23 64
1846.33 57
1846.43 51
1846.53 46
1846.63 42
1846.73 40
1846.82 41
1846.92 47
1847.02 56
1847.12 68
1847.22 80
1847.32 92
1847.42 99
1847.51 102
1847.61 101
1847.71 95
1847.81 87
1847.91 79
1848.01 71
1848.11 66
1848.20 62
1848.30 60
1848.40 59
1848.50 58
1848.60 58
1848.70 58
1848.79 58
1848.89 57
1848.99 55
1849.09 52
1849.19 48
1849.29 43
1849.39 39
1849.48 37
1849.58 38
1849.68 41
1849.78 46
1849.88 53
1849.98 59
1850.08 64
1850.17 66
1850.27 67
1850.37 66
1850.47 65
1850.57 63
1850.67 61
1850.77 61
1850.87 62
1850.96 64
1851.06 67
1851.16 71
1851.26 74
1851.36 77
1851.46 79
1851.56 80
1851.65 79
1851.75 75
1851.85 68
1851.95 58
1852.05 46
1852.15 34
1852.25 21
1852.34 10
1852.44 1
1852.54 0
1852.64 0
1852.74 0
1852.84 0
1852.94 0
1853.04 0
1853.13 0
1853.23 0
1853.33 0
1853.43 1
1853.53 5
1853.63 12
1853.73 21
1853.82 33
1853.92 45
1854.02 56
1854.12 65
1854.22 70
1854.32 73
1854.42 74
1854.52 73
1854.61 71
1854.71 69
1854.81 67
1854.91 64
1855.01 61
1855.11 58
1855.21 53
1855.31 47
1855.40 40
1855.50 33
1855.60 27
1855.70 22
1855.80 19
1855.90 19
1856.00 20
1856.10 23
1856.19 27
1856.29 32
1856.39 36
1856.49 41
1856.59 45
1856.69 49
1856.79 53
1856.89 56
1856.98 60
1857.08 63
1857.18 68
1857.28 73
1857.38 80
1857.48 88
1857.58 95
1857.68 100
1857.77 101
1857.87 97
1857.97 89
1858.07 76
1858.17 60
1858.27 43
1858.37 27
1858.47 14
1858.56 4
1858.66 0
1858.76 0
1858.86 0
1858.96 4
1859.06 12
1859.16 20
1859.26 29
1859.36 37
1859.45 44
1859.55 49
1859.65 52
1859.75 55
1859.85 56
1859.95 57
1860.05 56
1860.15 56
1860.25 55
1860.34 55
1860.44 56
1860.54 57
1860.64 60
1860.74 63
1860.84 66
1860.94 68
1861.04 69
1861.13 69
1861.23 68
1861.33 68
1861.43 70
1861.53 73
1861.63 79
1861.73 86
1861.83 93
1861.93 97
1862.02 99
1862.12 95
1862.22 88
1862.32 77
1862.42 64
1862.52 51
1862.62 40
1862.72 32
1862.82 26
1862.92 22
1863.01 19
1863.11 18
1863.21 17
1863.31 17
1863.41 18
1863.51 20
1863.61 23
1863.71 26
1863.81 28
1863.90 30
1864.00 30
1864.10 28
1864.20 24
1864.30 19
1864.40 14
1864.50 10
1864.60 8
1864.70 9
1864.80 13
1864.89 20
1864.99 30
1865.09 43
1865.19 56
1865.29 70
1865.39 83
1865.49 95
1865.59 103
1865.69 110
1865.79 115
1865.88 119
1865.98 124
1866.08 130
1866.18 137
1866.28 145
1866.38 152
1866.48 157
1866.58 157
1866.68 154
1866.78 146
1866.87 135
1866.97 123
1867.07 112
1867.17 102
1867.27 93
1867.37 86
1867.47 80
1867.57 74
1867.67 68
1867.77 63
1867.87 59
1867.96 58
1868.06 58
1868.16 61
1868.26 66
1868.36 72
1868.46 78
1868.56 85
1868.66 92
1868.76 101
1868.86 109
1868.95 118
1869.05 126
1869.15 131
1869.25 133
1869.35 130
1869.45 123
1869.55 112
1869.65 100
1869.75 89
1869.85 79
1869.95 72
1870.05 68
1870.14 66
1870.24 65
1870.34 63
1870.44 60
1870.54 55
1870.64 48
1870.74 41
1870.84 35
1870.94 33
1871.04 33
1871.14 37
1871.23 44
1871.33 51
1871.43 59
1871.53 65
1871.63 69
1871.73 71
1871.83 71
1871.93 69
1872.03 67
1872.13 62
1872.23 57
1872.33 51
1872.42 45
1872.52 40
1872.62 37
1872.72 38
1872.82 43
1872.92 51
1873.02 60
1873.12 70
1873.22 79
1873.32 84
1873.42 87
1873.52 86
1873.62 83
1873.71 79
1873.81 76
1873.91 73
1874.01 71
1874.11 70
1874.21 70
1874.31 70
1874.41 72
1874.51 75
1874.61 79
1874.71 83
1874.81 88
1874.91 90
1875.00 90
1875.10 86
1875.20 80
1875.30 71
1875.40 63
1875.50 57
1875.60 54
1875.70 54
1875.80 58
1875.90 63
1876.00 67
1876.10 71
1876.20 71
1876.29 69
1876.39 65
1876.49 61
1876.59 56
1876.69 52
1876.79 50
1876.89 50
1876.99 52
1877.09 57
1877.19 64
1877.29 72
1877.39 80
1877.49 88
1877.59 95
1877.69 99
1877.78 102
1877.88 103
1877.98 103
1878.08 104
1878.18 105
1878.28 107
1878.38 109
1878.48 111
1878.58 113
1878.68 113
1878.78 112
1878.88 111
1878.98 111
1879.08 112
1879.18 115
1879.27 120
1879.37 125
1879.47 131
1879.57 135
1879.67 137
1879.77 136
1879.87 133
1879.97 127
1880.07 122
1880.17 116
1880.27 112
1880.37 110
1880.47 110
1880.57 111
1880.67 112
1880.77 112
1880.86 110
1880.96 103
1881.06 93
1881.16 81
1881.26 66
1881.36 52
1881.46 39
1881.56 30
1881.66 23
1881.76 20
1881.86 18
1881.96 17
1882.06 17
1882.16 15
1882.26 13
1882.36 10
1882.46 7
1882.56 4
1882.65 1
1882.75 0
1882.85 0
1882.95 0
1883.05 0
1883.15 0
1883.25 0
1883.35 0
1883.45 0
1883.55 0
1883.65 2
1883.75 6
1883.85 11
1883.95 17
1884.05 25
1884.15 33
1884.25 40
1884.35 45
1884.45 45
1884.54 42
1884.64 34
1884.74 22
1884.84 9
1884.94 0
1885.04 0
1885.14 0
1885.24 0
1885.34 0
1885.44 0
1885.54 0
1885.64 13
1885.74 24
1885.84 32
1885.94 36
1886.04 36
1886.14 32
1886.24 27
1886.34 22
1886.44 20
1886.54 21
1886.63 26
1886.73 35
1886.83 45
1886.93 56
1887.03 65
1887.13 71
1887.23 73
1887.33 70
1887.43 63
1887.53 54
1887.63 42
1887.73 31
1887.83 19
1887.93 10
1888.03 3
1888.13 0
1888.23 1
1888.33 5
1888.43 15
1888.53 28
1888.63 44
1888.73 62
1888.83 81
1888.93 97
1889.02 111
1889.12 119
1889.22 123
1889.32 123
1889.42 119
1889.52 113
1889.62 107
1889.72 103
1889.82 99
1889.92 97
1890.02 94
1890.12 90
1890.22 85
1890.32 77
1890.42 69
1890.52 60
1890.62 51
1890.72 43
1890.82 34
1890.92 26
1891.02 17
1891.12 8
1891.22 0
1891.32 0
1891.42 0
1891.52 0
1891.62 0
1891.72 11
1891.82 26
1891.92 41
1892.01 57
1892.11 71
1892.21 82
1892.31 90
1892.41 93
1892.51 94
1892.61 91
1892.71 86
1892.81 79
1892.91 73
1893.01 67
1893.11 63
1893.21 61
1893.31 61
1893.41 63
1893.51 65
1893.61 67
1893.71 67
1893.81 66
1893.91 63
1894.01 58
1894.11 52
1894.21 48
1894.31 44
1894.41 43
1894.51 42
1894.61 43
1894.71 43
1894.81 42
1894.91 38
1895.01 32
1895.11 23
1895.21 14
1895.31 6
1895.41 0
1895.51 0
1895.61 0
1895.71 0
1895.81 0
1895.91 0
1896.00 0
1896.10 0
1896.20 0
1896.30 0
1896.40 9
1896.50 20
1896.60 34
1896.70 48
1896.80 63
1896.90 76
1897.00 86
1897.10 94
1897.20 99
1897.30 101
1897.40 102
1897.50 101
1897.60 99
1897.70 98
1897.80 98
1897.90 99
1898.00 101
1898.10 104
1898.20 107
1898.30 109
1898.40 111
1898.50 112
1898.60 113
1898.70 113
1898.80 113
1898.90 112
1899.00 109
1899.10 106
1899.20 102
1899.30 97
1899.40 92
1899.50 89
1899.60 87
1899.70 87
1899.80 87
1899.90 89
1900.00 90
1900.10 92
1900.20 95
1900.30 98
1900.40 102
1900.50 106
1900.60 109
1900.70 110
1900.80 108
1900.90 102
1901.00 93
1901.10 79
1901.20 64
1901.30 49
1901.40 36
1901.50 26
1901.60 22
1901.70 23
1901.80 29
1901.90 37
1902.00 47
1902.10 56
1902.20 63
1902.30 69
1902.40 72
1902.50 73
1902.60 73
1902.70 73
1902.80 73
1902.90 72
1903.00 71
1903.10 71
1903.20 71
1903.30 70
1903.40 70
1903.50 69
1903.60 68
1903.70 68
1903.80 70
1903.90 74
1904.00 80
1904.10 89
1904.20 99
1904.30 110
1904.40 120
1904.50 129
1904.60 135
1904.70 138
1904.80 137
1904.90 133
1905.00 126
1905.10 117
1905.20 108
1905.30 98
1905.40 89
1905.50 81
1905.60 73
1905.70 65
1905.80 56
1905.90 46
1906.00 36
1906.10 25
1906.20 16
1906.30 9
1906.40 6
1906.50 6
1906.60 8
1906.70 13
1906.80 18
1906.90 22
1907.00 26
1907.10 28
1907.20 31
1907.30 33
1907.40 37
1907.50 42
1907.60 49
1907.70 59
1907.80 71
1907.90 83
1908.00 96
1908.10 107
1908.20 116
1908.30 122
1908.40 126
1908.50 128
1908.60 129
1908.70 130
1908.80 131
1908.90 132
1909.00 131
1909.10 128
1909.20 123
1909.30 115
1909.40 107
1909.50 100
1909.60 94
1909.70 91
1909.80 91
1909.90 91
1910.00 92
1910.10 92
1910.20 92
1910.30 91
1910.40 90
1910.50 89
1910.60 89
1910.70 89
1910.81 90
1910.91 92
1911.01 94
1911.11 98
1911.21 104
1911.31 110
1911.41 117
1911.51 122
1911.61 125
1911.71 125
1911.81 123
1911.91 119
1912.01 114
1912.11 109
1912.21 104
1912.31 98
1912.41 92
1912.51 85
1912.61 76
1912.71 65
1912.81 53
1912.91 42
1913.01 32
1913.11 25
1913.21 18
1913.31 13
1913.41 9
1913.51 4
1913.61 0
1913.71 0
1913.81 0
1913.91 0
1914.01 0
1914.11 0
1914.21 0
1914.31 0
1914.41 5
1914.51 13
1914.61 20
1914.71 27
1914.82 33
1914.92 38
1915.02 42
1915.12 47
1915.22 51
1915.32 56
1915.42 60
1915.52 66
1915.62 71
1915.72 77
1915.82 82
1915.92 88
1916.02 93
1916.12 97
1916.22 100
1916.32 102
1916.42 103
1916.52 103
1916.62 102
1916.72 101
1916.82 99
1916.92 97
1917.02 94
1917.12 91
1917.22 88
1917.32 85
1917.42 82
1917.52 80
1917.62 78
1917.72 76
1917.83 75
1917.93 74
1918.03 73
1918.13 72
1918.23 72
1918.33 72
1918.43 70
1918.53 68
1918.63 63
1918.73 55
1918.83 45
1918.93 34
1919.03 22
1919.13 10
1919.23 0
1919.33 0
1919.43 0
1919.53 0
1919.63 0
1919.73 0
1919.83 4
1919.93 16
1920.03 29
1920.13 43
1920.24 57
1920.34 70
1920.44 81
1920.54 90
1920.64 96
1920.74 100
1920.84 102
1920.94 100
1921.04 97
1921.14 90
1921.24 82
1921.34 71
1921.44 60
1921.54 49
1921.64 39
1921.74 30
1921.84 23
1921.94 18
1922.04 14
1922.14 12
1922.24 11
1922.34 10
1922.45 11
1922.55 12
1922.65 14
1922.75 15
1922.85 17
1922.95 19
1923.05 22
1923.15 25
1923.25 28
1923.35 33
1923.45 38
1923.55 44
1923.65 50
1923.75 57
1923.85 64
1923.95 72
1924.05 79
1924.15 86
1924.25 92
1924.36 96
1924.46 97
1924.56 96
1924.66 92
1924.76 88
1924.86 84
1924.96 80
1925.06 79
1925.16 79
1925.26 80
1925.36 81
1925.46 81
1925.56 78
1925.66 72
1925.76 65
1925.86 58
1925.96 51
1926.07 47
1926.17 47
1926.27 49
1926.37 54
1926.47 61
1926.57 68
1926.67 77
1926.77 88
1926.87 99
1926.97 111
1927.07 122
1927.17 131
1927.27 137
1927.37 139
1927.47 138
1927.57 134
1927.68 128
1927.78 121
1927.88 114
1927.98 107
1928.08 99
1928.18 91
1928.28 84
1928.38 78
1928.48 75
1928.58 75
1928.68 78
1928.78 83
1928.88 89
1928.98 92
1929.08 93
1929.18 90
1929.29 84
1929.39 77
1929.49 70
1929.59 64
1929.69 62
1929.79 63
1929.89 66
1929.99 71
1930.09 76
1930.19 78
1930.29 76
1930.39 71
1930.49 62
1930.59 52
1930.70 42
1930.80 34
1930.90 28
1931.00 26
1931.10 27
1931.20 29
1931.30 33
1931.40 36
1931.50 39
1931.60 42
1931.70 46
1931.80 52
1931.90 59
1932.00 68
1932.11 77
1932.21 86
1932.31 93
1932.41 96
1932.51 94
1932.61 88
1932.71 80
1932.81 73
1932.91 68
1933.01 67
1933.11 72
1933.21 81
1933.31 94
1933.42 106
1933.52 117
1933.62 125
1933.72 131
1933.82 134
1933.92 136
1934.02 138
1934.12 139
1934.22 140
1934.32 139
1934.42 135
1934.52 129
1934.63 120
1934.73 110
1934.83 100
1934.93 93
1935.03 87
1935.13 82
1935.23 79
1935.33 77
1935.43 75
1935.53 75
1935.63 76
1935.73 80
1935.84 86
1935.94 93
1936.04 101
1936.14 108
1936.24 113
1936.34 116
1936.44 117
1936.54 117
1936.64 117
1936.74 117
1936.84 119
1936.94 122
1937.05 125
1937.15 128
1937.25 131
1937.35 133
1937.45 134
1937.55 134
1937.65 132
1937.75 130
1937.85 127
1937.95 123
1938.05 119
1938.16 114
1938.26 109
1938.36 105
1938.46 100
1938.56 94
1938.66 86
1938.76 75
1938.86 62
1938.96 48
1939.06 33
1939.16 19
1939.27 8
1939.37 0
1939.47 0
1939.57 0
1939.67 0
1939.77 0
1939.87 0
1939.97 0
1940.07 0
1940.17 0
1940.28 0
1940.38 9
1940.48 21
1940.58 33
1940.68 45
1940.78 55
1940.88 62
1940.98 66
1941.08 67
1941.18 65
1941.28 60
1941.39 53
1941.49 44
1941.59 34
1941.69 21
1941.79 9
1941.89 0
1941.99 0
1942.09 0
1942.19 0
1942.30 0
1942.40 0
1942.50 0
1942.60 1
1942.70 5
1942.80 8
1942.90 12
1943.00 18
1943.10 26
1943.20 37
1943.31 50
1943.41 62
1943.51 74
1943.61 84
1943.71 92
1943.81 99
1943.91 106
1944.01 115
1944.11 124
1944.21 135
1944.32 144
1944.42 150
1944.52 152
1944.62 149
1944.72 143
1944.82 135
1944.92 127
1945.02 120
1945.12 117
1945.23 116
1945.33 117
1945.43 118
1945.53 120
1945.63 119
1945.73 117
1945.83 113
1945.93 106
1946.03 99
1946.14 92
1946.24 87
1946.34 84
1946.44 85
1946.54 88
1946.64 95
1946.74 103
1946.84 112
1946.94 120
1947.05 127
1947.15 131
1947.25 133
1947.35 132
1947.45 128
1947.55 123
1947.65 116
1947.75 110
1947.86 104
1947.96 100
1948.06 97
1948.16 96
1948.26 95
1948.36 93
1948.46 89
1948.56 83
1948.66 74
1948.77 65
1948.87 56
1948.97 50
1949.07 47
1949.17 47
1949.27 50
1949.37 53
1949.47 56
1949.58 57
1949.68 55
1949.78 50
1949.88 43
1949.98 36
1950.08 30
1950.18 26
1950.28 25
1950.38 28
1950.49 34
1950.59 43
1950.69 52
1950.79 60
1950.89 66
1950.99 67
1951.09 65
1951.19 59
1951.30 50
1951.40 39
1951.50 27
1951.60 17
1951.70 9
1951.80 5
1951.90 5
1952.00 9
1952.11 18
1952.21 30
1952.31 43
1952.41 57
1952.51 68
1952.61 76
1952.71 78
1952.82 76
1952.92 68
1953.02 56
1953.12 43
1953.22 29
1953.32 16
1953.42 6
1953.52 0
1953.63 0
1953.73 0
1953.83 2
1953.93 8
1954.03 16
1954.13 24
1954.23 31
1954.33 36
1954.44 41
1954.54 45
1954.64 48
1954.74 52
1954.84 55
1954.94 58
1955.04 59
1955.15 59
1955.25 58
1955.35 56
1955.45 54
1955.55 55
1955.65 58
1955.75 64
1955.86 73
1955.96 83
1956.06 91
1956.16 96
1956.26 97
1956.36 93
1956.46 85
1956.56 75
1956.67 65
1956.77 56
1956.87 49
1956.97 46
1957.07 45
1957.17 46
1957.27 48
1957.38 50
1957.48 52
1957.58 52
1957.68 52
1957.78 52
1957.88 52
1957.98 52
1958.09 54
1958.19 56
1958.29 60
1958.39 64
1958.49 69
1958.59 73
1958.69 76
1958.80 76
1958.90 75
1959.00 73
1959.10 70
1959.20 68
1959.30 67
1959.40 67
1959.51 67
1959.61 65
1959.71 62
1959.81 55
1959.91 46
1960.01 36
1960.11 28
1960.22 22
1960.32 20
1960.42 22
1960.52 27
1960.62 35
1960.72 42
1960.83 48
1960.93 51
1961.03 51
1961.13 49
1961.23 45
1961.33 40
1961.43 37
1961.54 36
1961.64 37
1961.74 41
1961.84 46
1961.94 50
1962.04 53
1962.15 55
1962.25 55
1962.35 53
1962.45 49
1962.55 46
1962.65 42
1962.75 38
1962.86 35
1962.96 32
1963.06 30
1963.16 29
1963.26 29
1963.36 31
1963.47 35
1963.57 41
1963.67 50
1963.77 62
1963.87 75
1963.97 89
1964.07 103
1964.18 116
1964.28 126
1964.38 133
1964.48 135
1964.58 135
1964.68 131
1964.79 125
1964.89 118
1964.99 111
1965.09 106
1965.19 102
1965.29 100
1965.40 99
1965.50 98
1965.60 96
1965.70 94
1965.80 93
1965.90 92
1966.01 94
1966.11 99
1966.21 107
1966.31 116
1966.41 126
1966.51 133
1966.62 138
1966.72 138
1966.82 132
1966.92 123
1967.02 110
1967.12 95
1967.23 79
1967.33 63
1967.43 49
1967.53 37
1967.63 27
1967.73 20
1967.84 16
1967.94 14
1968.04 15
1968.14 17
1968.24 21
1968.34 27
1968.45 35
1968.55 44
1968.65 54
1968.75 62
1968.85 68
1968.95 71
1969.06 69
1969.16 65
1969.26 60
1969.36 55
1969.46 51
1969.56 49
1969.67 49
1969.77 48
1969.87 47
1969.97 42
1970.07 35
1970.17 25
1970.28 15
1970.38 4
1970.48 0
1970.58 0
1970.68 0
1970.78 0
1970.89 0
1970.99 2
1971.09 13
1971.19 25
1971.29 38
1971.40 50
1971.50 59
1971.60 66
1971.70 69
1971.80 71
1971.90 70
1972.01 69
1972.11 67
1972.21 67
1972.31 67
1972.41 68
1972.52 69
1972.62 70
1972.72 73
1972.82 76
1972.92 80
1973.02 84
1973.13 88
1973.23 91
1973.33 91
1973.43 88
1973.53 83
1973.64 77
1973.74 70
1973.84 64
1973.94 61
1974.04 60
1974.14 62
1974.25 66
1974.35 71
1974.45 76
1974.55 80
1974.65 83
1974.76 82
1974.86 80
1974.96 76
1975.06 71
1975.16 66
1975.26 62
1975.37 60
1975.47 59
1975.57 59
1975.67 59
1975.77 58
1975.88 57
1975.98 56
1976.08 54
1976.18 53
1976.28 52
1976.39 52
1976.49 53
1976.59 53
1976.69 54
1976.79 55
1976.90 55
1977.00 56
1977.10 57
1977.20 57
1977.30 58
1977.40 58
1977.51 58
1977.61 57
1977.71 55
1977.81 51
1977.91 45
1978.02 39
1978.12 31
1978.22 23
1978.32 15
1978.42 6
1978.53 0
1978.63 0
1978.73 0
1978.83 0
1978.93 0
1979.04 0
1979.14 0
1979.24 0
1979.34 0
1979.44 5
1979.55 13
1979.65 23
1979.75 35
1979.85 49
1979.95 64
1980.06 80
1980.16 94
1980.26 106
1980.36 114
1980.46 117
1980.57 116
1980.67 112
1980.77 107
1980.87 102
1980.97 100
1981.08 102
1981.18 106
1981.28 112
1981.38 118
1981.48 124
1981.59 127
1981.69 127
1981.79 125
1981.89 120
1981.99 113
1982.10 105
1982.20 97
1982.30 88
1982.40 81
1982.50 75
1982.61 69
1982.71 65
1982.81 60
1982.91 56
1983.01 52
1983.12 48
1983.22 44
1983.32 41
1983.42 40
1983.53 40
1983.63 43
1983.73 47
1983.83 52
1983.93 57
1984.04 60
1984.14 62
1984.24 61
1984.34 58
1984.44 52
1984.55 45
1984.65 38
1984.75 32
1984.85 28
1984.95 26
1985.06 28
1985.16 33
1985.26 40
1985.36 49
1985.47 60
1985.57 70
1985.67 80
1985.77 89
1985.87 97
1985.98 105
1986.08 113
1986.18 121
1986.28 131
1986.38 140
1986.49 147
1986.59 151
1986.69 151
1986.79 146
1986.90 137
1987.00 124
1987.10 110
1987.20 98
1987.30 88
1987.41 81
1987.51 78
1987.61 78
1987.71 80
1987.81 81
1987.92 81
1988.02 79
1988.12 75
1988.22 69
1988.33 62
1988.43 57
1988.53 53
1988.63 51
1988.73 51
1988.84 53
1988.94 54
1989.04 53
1989.14 52
1989.25 49
1989.35 48
1989.45 48
1989.55 50
1989.65 55
1989.76 61
1989.86 67
1989.96 70
1990.06 71
1990.17 67
1990.27 61
1990.37 52
1990.47 43
1990.58 34
1990.68 26
1990.78 20
1990.88 17
1990.98 16
1991.09 17
1991.19 22
1991.29 30
1991.39 39
1991.50 47
1991.60 55
1991.70 61
1991.80 65
1991.90 69
1992.01 73
1992.11 78
1992.21 85
1992.31 93
1992.42 102
1992.52 109
1992.62 113
1992.72 114
1992.83 113
1992.93 109
1993.03 106
1993.13 102
1993.24 100
1993.34 99
1993.44 97
1993.54 93
1993.64 85
1993.75 75
1993.85 62
1993.95 49
1994.05 36
1994.16 27
1994.26 22
1994.36 21
1994.46 24
1994.57 30
1994.67 38
1994.77 45
1994.87 52
1994.98 56
1995.08 59
1995.18 58
1995.28 56
1995.38 53
1995.49 48
1995.59 44
1995.69 41
1995.79 40
1995.90 41
1996.00 44
1996.10 50
1996.20 58
1996.31 67
1996.41 77
1996.51 87
1996.61 97
1996.72 106
1996.82 113
1996.92 119
1997.02 122
1997.13 122
1997.23 118
1997.33 112
1997.43 105
1997.54 98
1997.64 92
1997.74 88
1997.84 87
1997.95 88
1998.05 88
1998.15 88
1998.25 85
1998.36 80
1998.46 72
1998.56 64
1998.66 56
1998.76 49
1998.87 45
1998.97 45
1999.07 47
1999.17 53
1999.28 61
1999.38 72
1999.48 84
1999.58 98
1999.69 111
1999.79 123
1999.89 131
1999.99 135
2000.10 133
2000.20 126
2000.30 115
2000.40 102
2000.51 89
2000.61 77
2000.71 68
2000.82 62
2000.92 58
2001.02 57
2001.12 57
2001.23 56
2001.33 56
2001.43 54
2001.53 52
2001.64 51
2001.74 51
2001.84 51
2001.94 53
2002.05 55
2002.15 56
2002.25 57
2002.35 56
2002.46 54
2002.56 52
2002.66 51
2002.76 51
2002.87 53
2002.97 57
2003.07 60
2003.17 63
2003.28 64
2003.38 64
2003.48 63
2003.58 61
2003.69 60
2003.79 60
2003.89 61
2003.99 62
2004.10 64
2004.20 64
2004.30 63
2004.41 59
2004.51 54
2004.61 49
2004.71 44
2004.82 40
2004.92 37
2005.02 35
2005.12 35
2005.23 36
2005.33 38
2005.43 42
2005.53 48
2005.64 55
2005.74 63
2005.84 72
2005.94 81
2006.05 89
2006.15 95
2006.25 100
2006.36 103
2006.46 106
2006.56 108
2006.66 110
2006.77 114
2006.87 118
2006.97 125
2007.07 134
2007.18 144
2007.28 155
2007.38 166
2007.48 175
2007.59 182
2007.69 186
2007.79 185
2007.90 181
2008.00 174
2008.10 166
2008.20 157
2008.31 149
2008.41 142
2008.51 138
2008.61 135
2008.72 133
2008.82 131
2008.92 128
2009.03 124
2009.13 118
2009.23 111
2009.33 104
2009.44 96
2009.54 89
2009.64 83
2009.75 78
2009.85 75
2009.95 74
2010.05 73
2010.16 73
2010.26 73
2010.36 73
2010.46 73
2010.57 73
2010.67 74
2010.77 76
2010.88 80
2010.98 84
2011.08 89
2011.18 94
2011.29 99
2011.39 103
2011.49 107
2011.60 108
2011.70 108
2011.80 105
2011.90 100
2012.01 93
2012.11 83
2012.21 72
2012.31 61
2012.42 50
2012.52 41
2012.62 34
2012.73 29
2012.83 25
2012.93 24
2013.03 23
2013.14 23
2013.24 23
2013.34 24
2013.45 25
2013.55 28
2013.65 32
2013.75 36
2013.86 41
2013.96 45
2014.06 48
2014.17 49
2014.27 48
2014.37 46
2014.47 42
2014.58 37
2014.68 33
2014.78 30
2014.89 29
2014.99 30
2015.09 33
2015.19 40
2015.30 49
2015.40 61
2015.50 72
2015.61 82
2015.71 89
2015.81 92
2015.92 90
2016.02 84
2016.12 76
2016.22 65
2016.33 54
2016.43 44
2016.53 35
2016.64 29
2016.74 26
2016.84 25
2016.94 27
2017.05 30
2017.15 35
2017.25 39
2017.36 43
2017.46 47
2017.56 51
2017.67 56
2017.77 64
2017.87 73
2017.97 82
2018.08 89
2018.18 94
2018.28 95
2018.39 91
2018.49 84
2018.59 75
2018.69 68
2018.80 62
2018.90 59
2019.00 59
2019.11 60
2019.21 63
2019.31 67
2019.42 71
2019.52 75
2019.62 79
2019.72 82
2019.83 84
2019.93 83
2020.03 79
2020.14 73
2020.24 66
2020.34 60
2020.45 56
2020.55 54
2020.65 55
2020.76 59
2020.86 62
2020.96 63
2021.06 62
2021.17 58
2021.27 52
2021.37 43
2021.48 34
2021.58 25
2021.68 16
2021.79 7
2021.89 0
2021.99 0
2022.09 0
2022.20 0
2022.30 0
2022.40 0
2022.51 0
2022.61 0
2022.71 0
2022.82 6
2022.92 14
2023.02 22
2023.13 30
2023.23 37
2023.33 44
2023.44 49
2023.54 53
2023.64 55
2023.74 54
2023.85 52
2023.95 49
2024.05 46
2024.16 44
2024.26 43
2024.36 44
2024.47 46
2024.57 51
2024.67 56
2024.78 63
2024.88 70
2024.98 79
2025.09 88
2025.19 100
2025.29 112
2025.39 126
2025.50 139
2025.60 150
2025.70 159
2025.81 164
2025.91 164
2026.01 161
2026.12 154
2026.22 144
2026.32 133
2026.43 122
2026.53 111
2026.63 101
2026.74 93
2026.84 88
2026.94 84
2027.05 83
2027.15 84
2027.25 86
2027.36 91
2027.46 97
2027.56 105
2027.66 114
2027.77 124
2027.87 134
2027.97 144
2028.08 153
2028.18 162
2028.28 170
2028.39 180
2028.49 191
2028.59 204
2028.70 219
2028.80 234
2028.90 247
2029.01 256
2029.11 258
2029.21 254
2029.32 243
2029.42 228
2029.52 211
2029.63 195
2029.73 182
2029.83 173
2029.94 167
2030.04 163
2030.14 160
2030.25 156
2030.35 149
2030.45 141
2030.56 132
2030.66 122
2030.76 113
2030.87 106
2030.97 103
2031.07 105
2031.18 111
2031.28 122
2031.38 135
2031.49 147
2031.59 155
2031.69 157
2031.80 152
2031.90 141
2032.00 125
2032.11 109
2032.21 95
2032.31 85
2032.42 81
2032.52 81
2032.62 84
2032.73 89
2032.83 93
2032.93 95
2033.04 95
2033.14 93
2033.24 90
2033.35 88
2033.45 87
2033.55 88
2033.66 92
2033.76 97
2033.86 102
2033.97 107
2034.07 110
2034.17 111
2034.28 111
2034.38 108
2034.48 105
2034.59 103
2034.69 101
2034.79 100
2034.90 100
2035.00 101
2035.10 101
2035.21 101
2035.31 101
2035.41 101
2035.52 100
2035.62 101
2035.72 103
2035.83 106
2035.93 111
2036.03 118
2036.14 125
2036.24 133
2036.34 140
2036.45 146
2036.55 151
2036.65 152
2036.76 151
2036.86 146
2036.96 140
2037.07 133
2037.17 125
2037.28 117
2037.38 111
2037.48 106
2037.59 102
2037.69 99
2037.79 96
2037.90 94
2038.00 92
2038.10 90
2038.21 90
2038.31 91
2038.41 92
2038.52 95
2038.62 98
2038.72 101
2038.83 103
2038.93 103
2039.03 101
2039.14 97
2039.24 92
2039.34 89
2039.45 86
2039.55 86
2039.66 87
2039.76 90
2039.86 92
2039.97 92
2040.07 90
2040.17 86
2040.28 80
2040.38 73
2040.48 66
2040.59 59
2040.69 55
2040.79 51
2040.90 49
2041.00 47
2041.11 44
2041.21 40
2041.31 35
2041.42 27
2041.52 19
2041.62 11
2041.73 5
2041.83 0
2041.93 0
2042.04 1
2042.14 7
2042.24 16
2042.35 27
2042.45 39
2042.56 52
2042.66 62
2042.76 71
2042.87 76
2042.97 79
2043.07 79
2043.18 78
2043.28 77
2043.38 77
2043.49 79
2043.59 82
2043.69 87
2043.80 92
2043.90 98
2044.01 102
2044.11 105
2044.21 106
2044.32 105
2044.42 103
2044.52 99
2044.63 94
2044.73 88
2044.83 80
2044.94 73
2045.04 65
2045.15 58
2045.25 52
2045.35 47
2045.46 45
2045.56 45
2045.66 47
2045.77 51
2045.87 56
2045.98 61
2046.08 64
2046.18 64
2046.29 62
2046.39 58
2046.49 52
2046.60 47
2046.70 42
2046.80 39
2046.91 37
2047.01 37
2047.12 37
2047.22 37
2047.32 37
2047.43 37
2047.53 37
2047.63 38
2047.74 39
2047.84 40
2047.95 43
2048.05 45
2048.15 48
2048.26 51
2048.36 55
2048.46 58
2048.57 61
2048.67 62
2048.78 62
2048.88 60
2048.98 56
2049.09 48
2049.19 39
2049.29 30
2049.40 20
2049.50 12
2049.61 7
2049.71 3
2049.81 1
2049.92 1
2050.02 1
2050.12 3
2050.23 5
2050.33 7
2050.44 10
2050.54 11
2050.64 11
2050.75 9
2050.85 5
2050.95 0
2051.06 0
2051.16 0
2051.27 0
2051.37 0
2051.47 0
2051.58 0
2051.68 3
2051.79 10
2051.89 16
2051.99 21
2052.10 23
2052.20 23
2052.30 22
2052.41 19
2052.51 16
2052.62 13
2052.72 9
2052.82 6
2052.93 2
2053.03 0
2053.14 0
2053.24 0
2053.34 1
2053.45 5
2053.55 12
2053.65 20
2053.76 28
2053.86 35
2053.97 39
2054.07 41
2054.17 39
2054.28 34
2054.38 27
2054.49 19
2054.59 13
2054.69 9
2054.80 9
2054.90 13
2055.01 19
2055.11 28
2055.21 38
2055.32 47
2055.42 55
2055.52 62
2055.63 68
2055.73 73
2055.84 77
2055.94 80
2056.04 83
2056.15 83
2056.25 83
2056.36 81
2056.46 79
2056.56 76
2056.67 75
2056.77 74
2056.88 75
2056.98 75
2057.08 76
2057.19 76
2057.29 74
2057.40 72
2057.50 69
2057.60 65
2057.71 60
2057.81 55
2057.92 49
2058.02 43
2058.12 37
2058.23 30
2058.33 22
2058.44 15
2058.54 8
2058.64 3
2058.75 0
2058.85 1
2058.96 5
2059.06 13
2059.16 22
2059.27 32
2059.37 42
2059.48 49
2059.58 54
2059.68 57
2059.79 59
2059.89 60
2060.00 61
2060.10 61
2060.20 59
2060.31 56
2060.41 51
2060.52 44
2060.62 36
2060.72 27
2060.83 19
2060.93 14
2061.04 11
2061.14 10
2061.24 12
2061.35 15
2061.45 18
2061.56 22
2061.66 26
2061.76 30
2061.87 32
2061.97 33
2062.08 33
2062.18 31
2062.29 28
2062.39 25
2062.49 23
2062.60 23
2062.70 24
2062.81 27
2062.91 32
2063.01 38
2063.12 44
2063.22 50
2063.33 56
2063.43 61
2063.53 67
2063.64 72
2063.74 77
2063.85 80
2063.95 83
2064.06 84
2064.16 84
2064.26 84
2064.37 85
2064.47 87
2064.58 91
2064.68 96
2064.78 101
2064.89 105
2064.99 106
2065.10 105
2065.20 102
2065.31 99
2065.41 96
2065.51 95
2065.62 96
2065.72 99
2065.83 102
2065.93 104
2066.03 104
2066.14 100
2066.24 94
2066.35 85
2066.45 76
2066.56 66
2066.66 57
2066.76 50
2066.87 45
2066.97 42
2067.08 40
2067.18 39
2067.28 40
2067.39 42
2067.49 45
2067.60 48
2067.70 53
2067.81 57
2067.91 63
2068.01 68
2068.12 73
2068.22 79
2068.33 84
2068.43 88
2068.54 92
2068.64 96
2068.74 98
2068.85 101
2068.95 102
2069.06 103
2069.16 104
2069.27 105
2069.37 105
2069.47 105
2069.58 105
2069.68 105
2069.79 103
2069.89 100
2070.00 95
2070.10 89
2070.20 81
2070.31 73
2070.41 67
2070.52 63
2070.62 62
2070.73 65
2070.83 71
2070.93 79
2071.04 88
2071.14 95
2071.25 99
2071.35 99
2071.46 95
2071.56 89
2071.66 83
2071.77 77
2071.87 72
2071.98 69
2072.08 67
2072.19 65
2072.29 64
2072.39 63
2072.50 63
2072.60 65
2072.71 69
2072.81 76
2072.92 86
2073.02 98
2073.13 111
2073.23 123
2073.33 134
2073.44 141
2073.54 144
2073.65 143
2073.75 139
2073.86 133
2073.96 127
2074.06 122
2074.17 119
2074.27 120
2074.38 122
2074.48 126
2074.59 129
2074.69 130
2074.80 129
2074.90 125
2075.00 119
2075.11 113
2075.21 107
2075.32 104
2075.42 104
2075.53 108
2075.63 115
2075.74 125
2075.84 137
2075.94 149
2076.05 159
2076.15 166
2076.26 170
2076.36 171
2076.47 169
2076.57 167
2076.68 165
2076.78 164
2076.88 165
2076.99 165
2077.09 166
2077.20 167
2077.30 166
2077.41 165
2077.51 162
2077.62 158
2077.72 154
2077.82 150
2077.93 146
2078.03 140
2078.14 135
2078.24 129
2078.35 123
2078.45 118
2078.56 114
2078.66 111
2078.77 109
2078.87 108
2078.97 108
2079.08 108
2079.18 109
2079.29 111
2079.39 113
2079.50 116
2079.60 118
2079.71 118
2079.81 115
2079.91 111
2080.02 104
2080.12 97
2080.23 91
2080.33 87
2080.44 87
2080.54 91
2080.65 98
2080.75 108
2080.86 117
2080.96 123
2081.06 124
2081.17 119
2081.27 108
2081.38 93
2081.48 76
2081.59 60
2081.69 47
2081.80 38
2081.90 35
2082.01 35
2082.11 39
2082.22 43
2082.32 48
2082.42 52
2082.53 55
2082.63 56
2082.74 56
2082.84 56
2082.95 54
2083.05 53
2083.16 54
2083.26 57
2083.37 64
2083.47 75
2083.58 89
2083.68 105
2083.78 121
2083.89 135
2083.99 146
2084.10 152
2084.20 153
2084.31 149
2084.41 142
2084.52 132
2084.62 122
2084.73 112
2084.83 102
2084.94 93
2085.04 83
2085.14 73
2085.25 63
2085.35 52
2085.46 42
2085.56 33
2085.67 26
2085.77 21
2085.88 18
2085.98 18
2086.09 19
2086.19 22
2086.30 28
2086.40 35
2086.51 45
2086.61 56
2086.72 67
2086.82 79
2086.92 91
2087.03 101
2087.13 109
2087.24 117
2087.34 124
2087.45 132
2087.55 141
2087.66 152
2087.76 165
2087.87 178
2087.97 190
2088.08 200
2088.18 207
2088.29 210
2088.39 209
2088.50 204
2088.60 195
2088.71 183
2088.81 169
2088.91 154
2089.02 138
2089.12 123
2089.23 110
2089.33 99
2089.44 91
2089.54 85
2089.65 80
2089.75 77
2089.86 75
2089.96 75
2090.07 76
2090.17 79
2090.28 85
2090.38 92
2090.49 100
2090.59 106
2090.70 109
2090.80 107
2090.91 101
2091.01 92
2091.12 80
2091.22 69
2091.33 59
2091.43 51
2091.53 45
2091.64 42
2091.74 40
2091.85 38
2091.95 37
2092.06 35
2092.16 33
2092.27 31
2092.37 29
2092.48 25
2092.58 22
2092.69 17
2092.79 12
2092.90 6
2093.00 0
2093.11 0
2093.21 0
2093.32 0
2093.42 0
2093.53 0
2093.63 0
2093.74 0
2093.84 4
2093.95 15
2094.05 25
2094.16 33
2094.26 36
2094.37 35
2094.47 32
2094.58 30
2094.68 30
2094.79 35
2094.89 45
2095.00 59
2095.10 77
2095.21 97
2095.31 116
2095.42 133
2095.52 145
2095.63 154
2095.73 159
2095.83 161
2095.94 162
2096.04 161
2096.15 160
2096.25 158
2096.36 155
2096.46 151
2096.57 146
2096.67 140
2096.78 132
2096.88 123
2096.99 113
2097.09 103
2097.20 92
2097.30 82
2097.41 73
2097.51 65
2097.62 59
2097.72 55
2097.83 53
2097.93 53
2098.04 56
2098.14 60
2098.25 67
2098.35 77
2098.46 87
2098.56 99
2098.67 109
2098.77 116
2098.88 120
2098.98 119
2099.09 115
2099.19 109
2099.30 102
2099.40 96
2099.51 91
2099.61 88
2099.72 86
2099.82 84
2099.93 82
2100.03 78
2100.14 73
2100.24 68
2100.35 64
2100.45 62
2100.56 61
2100.66 63
2100.77 65
2100.87 68
2100.98 71
2101.09 74
2101.19 76
2101.30 78
2101.40 80
2101.51 83
2101.61 88
2101.72 94
2101.82 101
2101.93 109
2102.03 116
2102.14 121
2102.24 122
2102.35 121
2102.45 116
2102.56 110
2102.66 103
2102.77 97
2102.87 92
2102.98 89
2103.08 88
2103.19 87
2103.29 85
2103.40 82
2103.50 78
2103.61 74
2103.71 71
2103.82 68
2103.92 69
2104.03 73
2104.13 81
2104.24 91
2104.34 104
2104.45 116
2104.55 125
2104.66 130
2104.76 130
2104.87 124
2104.97 115
2105.08 103
2105.18 91
2105.29 81
2105.40 76
2105.50 75
2105.61 78
2105.71 86
2105.82 95
2105.92 105
2106.03 113
2106.13 118
2106.24 120
2106.34 118
2106.45 115
2106.55 109
2106.66 103
2106.76 97
2106.87 92
2106.97 89
2107.08 86
2107.18 85
2107.29 83
2107.39 82
2107.50 82
2107.60 83
2107.71 85
2107.81 88
2107.92 92
2108.03 97
2108.13 101
2108.24 103
2108.34 104
2108.45 102
2108.55 97
2108.66 92
2108.76 86
2108.87 81
2108.97 76
2109.08 73
2109.18 71
2109.29 69
2109.39 69
2109.50 69
2109.60 69
2109.71 72
2109.81 76
2109.92 82
2110.03 91
2110.13 102
2110.24 116
2110.34 132
2110.45 147
2110.55 162
2110.66 172
2110.76 178
2110.87 178
2110.97 173
2111.08 162
2111.18 148
2111.29 133
2111.39 119
2111.50 106
2111.61 97
2111.71 91
2111.82 88
2111.92 88
2112.03 90
2112.13 94
2112.24 100
2112.34 108
2112.45 117
2112.55 127
2112.66 138
2112.76 149
2112.87 158
2112.97 165
2113.08 168
2113.19 168
2113.29 164
2113.40 159
2113.50 153
2113.61 147
2113.71 143
2113.82 139
2113.92 138
2114.03 137
2114.13 136
2114.24 135
2114.34 134
2114.45 132
2114.56 129
2114.66 126
2114.77 121
2114.87 116
2114.98 109
2115.08 103
2115.19 98
2115.29 94
2115.40 91
2115.50 89
2115.61 90
2115.72 93
2115.82 97
2115.93 104
2116.03 112
2116.14 121
2116.24 131
2116.35 139
2116.45 144
2116.56 146
2116.66 144
2116.77 139
2116.88 132
2116.98 125
2117.09 119
2117.19 115
2117.30 115
2117.40 116
2117.51 119
2117.61 122
2117.72 124
2117.82 124
2117.93 122
2118.04 119
2118.14 115
2118.25 112
2118.35 109
2118.46 108
2118.56 108
2118.67 110
2118.77 113
2118.88 117
2118.98 123
2119.09 129
2119.20 136
2119.30 142
2119.41 147
2119.51 149
2119.62 149
2119.72 146
2119.83 141
2119.93 135
2120.04 128
2120.15 123
2120.25 119
2120.36 117
2120.46 117
2120.57 118
2120.67 120
2120.78 122
2120.88 125
2120.99 128
2121.10 131
2121.20 136
2121.31 141
2121.41 146
2121.52 151
2121.62 157
2121.73 163
2121.83 170
2121.94 175
2122.05 180
2122.15 182
2122.26 181
2122.36 176
2122.47 167
2122.57 155
2122.68 141
2122.79 127
2122.89 115
2123.00 108
2123.10 105
2123.21 108
2123.31 116
2123.42 127
2123.52 138
2123.63 148
2123.74 155
2123.84 157
2123.95 155
2124.05 150
2124.16 144
2124.26 137
2124.37 132
2124.48 129
2124.58 128
2124.69 129
2124.79 130
2124.90 131
2125.00 132
2125.11 133
2125.21 134
2125.32 136
2125.43 138
2125.53 140
2125.64 143
2125.74 144
2125.85 145
2125.95 143
2126.06 139
2126.17 133
2126.27 125
2126.38 116
2126.48 106
2126.59 95
2126.69 84
2126.80 74
2126.91 66
2127.01 61
2127.12 59
2127.22 59
2127.33 62
2127.43 67
2127.54 72
2127.65 77
2127.75 81
2127.86 84
2127.96 85
2128.07 85
2128.17 84
2128.28 83
2128.39 82
2128.49 84
2128.60 86
2128.70 91
2128.81 95
2128.91 99
2129.02 100
2129.13 97
2129.23 91
2129.34 82
2129.44 72
2129.55 61
2129.66 50
2129.76 42
2129.87 36
2129.97 32
2130.08 28
2130.18 26
2130.29 23
2130.40 20
2130.50 15
2130.61 10
2130.71 5
2130.82 0
2130.92 0
2131.03 0
2131.14 0
2131.24 0
2131.35 0
2131.45 0
2131.56 0
2131.67 0
2131.77 10
2131.88 23
2131.98 38
2132.09 53
2132.19 70
2132.30 86
2132.41 101
2132.51 115
2132.62 127
2132.72 137
2132.83 143
2132.94 145
2133.04 144
2133.15 139
2133.25 133
2133.36 126
2133.47 120
2133.57 114
2133.68 110
2133.78 107
2133.89 106
2133.99 107
2134.10 110
2134.21 114
2134.31 120
2134.42 127
2134.52 135
2134.63 142
2134.74 149
2134.84 154
2134.95 158
2135.05 160
2135.16 163
2135.27 166
2135.37 170
2135.48 175
2135.58 180
2135.69 185
2135.80 189
2135.90 191
2136.01 191
2136.11 190
2136.22 187
2136.32 183
2136.43 179
2136.54 177
2136.64 176
2136.75 176
2136.85 178
2136.96 181
2137.07 184
2137.17 187
2137.28 189
2137.38 189
2137.49 186
2137.60 181
2137.70 174
2137.81 164
2137.91 153
2138.02 141
2138.13 128
2138.23 116
2138.34 105
2138.44 98
2138.55 94
2138.66 95
2138.76 100
2138.87 108
2138.97 119
2139.08 130
2139.19 140
2139.29 148
2139.40 153
2139.50 156
2139.61 156
2139.72 154
2139.82 151
2139.93 147
2140.03 141
2140.14 135
2140.25 128
2140.35 120
2140.46 113
2140.56 107
2140.67 102
2140.78 98
2140.88 96
2140.99 95
2141.10 95
2141.20 96
2141.31 98
2141.41 101
2141.52 103
2141.63 105
2141.73 108
2141.84 111
2141.94 115
2142.05 120
2142.16 127
2142.26 136
2142.37 146
2142.47 156
2142.58 163
2142.69 167
2142.79 166
2142.90 159
2143.00 149
2143.11 137
2143.22 125
2143.32 116
2143.43 110
2143.54 106
2143.64 105
2143.75 105
2143.85 105
2143.96 104
2144.07 103
2144.17 103
2144.28 104
2144.38 106
2144.49 109
2144.60 114
2144.70 117
2144.81 121
2144.92 123
2145.02 125
2145.13 128
2145.23 131
2145.34 134
2145.45 136
2145.55 136
2145.66 133
2145.76 126
2145.87 117
2145.98 106
2146.08 97
2146.19 90
2146.30 86
2146.40 85
2146.51 87
2146.61 91
2146.72 96
2146.83 100
2146.93 103
2147.04 105
2147.15 105
2147.25 104
2147.36 102
2147.46 100
2147.57 97
2147.68 95
2147.78 93
2147.89 92
2147.99 91
2148.10 90
2148.21 89
2148.31 86
2148.42 81
2148.53 73
2148.63 64
2148.74 54
2148.84 43
2148.95 32
2149.06 23
2149.16 17
2149.27 14
2149.38 15
2149.48 18
2149.59 23
2149.69 28
2149.80 32
2149.91 34
2150.01 35
2150.12 36
2150.23 35
2150.33 35
2150.44 36
2150.55 36
2150.65 37
2150.76 37
2150.86 37
2150.97 38
2151.08 39
2151.18 40
2151.29 43
2151.40 46
2151.50 50
2151.61 53
2151.71 54
2151.82 55
2151.93 54
2152.03 52
2152.14 51
2152.25 50
2152.35 50
2152.46 51
2152.57 53
2152.67 54
2152.78 54
2152.88 52
2152.99 46
2153.10 38
2153.20 27
2153.31 13
2153.42 1
2153.52 0
2153.63 0
2153.74 0
2153.84 0
2153.95 1
2154.05 16
2154.16 34
2154.27 50
2154.37 64
2154.48 74
2154.59 80
2154.69 84
2154.80 85
2154.91 86
2155.01 88
2155.12 90
2155.22 94
2155.33 99
2155.44 105
2155.54 112
2155.65 118
2155.76 123
2155.86 126
2155.97 128
2156.08 128
2156.18 126
2156.29 124
2156.40 121
2156.50 118
2156.61 115
2156.72 114
2156.82 113
2156.93 113
2157.03 113
2157.14 115
2157.25 118
2157.35 122
2157.46 127
2157.57 132
2157.67 136
2157.78 139
2157.89 139
2157.99 138
2158.10 135
2158.21 131
2158.31 128
2158.42 127
2158.53 126
2158.63 127
2158.74 129
2158.84 130
2158.95 131
2159.06 130
2159.16 129
2159.27 127
2159.38 126
2159.48 127
2159.59 130
2159.70 133
2159.80 138
2159.91 144
2160.02 148
2160.12 152
2160.23 154
2160.34 154
2160.44 152
2160.55 148
2160.66 143
2160.76 136
2160.87 129
2160.98 121
2161.08 115
2161.19 109
2161.29 106
2161.40 104
2161.51 105
2161.61 106
2161.72 108
2161.83 109
2161.93 109
2162.04 106
2162.15 102
2162.25 97
2162.36 92
2162.47 89
2162.57 89
2162.68 91
2162.79 96
2162.89 101
2163.00 106
2163.11 109
2163.21 110
2163.32 107
2163.43 102
2163.53 96
2163.64 90
2163.75 85
2163.85 80
2163.96 76
2164.07 70
2164.17 64
2164.28 54
2164.39 43
2164.49 31
2164.60 20
2164.71 11
2164.81 7
2164.92 7
2165.03 11
2165.13 20
2165.24 31
2165.35 44
2165.45 57
2165.56 69
2165.67 80
2165.77 90
2165.88 98
2165.99 106
2166.09 112
2166.20 119
2166.31 125
2166.41 132
2166.52 137
2166.63 141
2166.73 143
2166.84 142
2166.95 139
2167.05 134
2167.16 127
2167.27 119
2167.37 112
2167.48 106
2167.59 101
2167.69 98
2167.80 98
2167.91 102
2168.01 107
2168.12 112
2168.23 116
2168.33 118
2168.44 116
2168.55 111
2168.65 102
2168.76 93
2168.87 84
2168.97 77
2169.08 73
2169.19 70
2169.29 69
2169.40 67
2169.51 64
2169.61 60
2169.72 55
2169.83 50
2169.94 46
2170.04 45
2170.15 47
2170.26 51
2170.36 57
2170.47 65
2170.58 73
2170.68 80
2170.79 85
2170.90 88
2171.00 87
2171.11 82
2171.22 74
2171.32 62
2171.43 48
2171.54 32
2171.64 17
2171.75 3
2171.86 0
2171.96 0
2172.07 0
2172.18 0
2172.28 0
2172.39 0
2172.50 0
2172.61 1
2172.71 3
2172.82 4
2172.93 6
2173.03 10
2173.14 16
2173.25 25
2173.35 35
2173.46 44
2173.57 52
2173.67 57
2173.78 59
2173.89 59
2173.99 59
2174.10 61
2174.21 67
2174.32 75
2174.42 87
2174.53 100
2174.64 113
2174.74 124
2174.85 132
2174.96 137
2175.06 138
2175.17 135
2175.28 129
2175.38 120
2175.49 108
2175.60 96
2175.71 85
2175.81 76
2175.92 73
2176.03 74
2176.13 79
2176.24 87
2176.35 96
2176.45 105
2176.56 112
2176.67 117
2176.77 120
2176.88 122
2176.99 122
2177.10 121
2177.20 119
2177.31 116
2177.42 112
2177.52 106
2177.63 100
2177.74 93
2177.84 88
2177.95 85
2178.06 84
2178.16 85
2178.27 85
2178.38 86
2178.49 85
2178.59 84
2178.70 80
2178.81 76
2178.91 72
2179.02 67
2179.13 63
2179.23 59
2179.34 56
2179.45 54
2179.56 55
2179.66 59
2179.77 67
2179.88 77
2179.98 90
2180.09 102
2180.20 113
2180.31 120
2180.41 122
2180.52 121
2180.63 116
2180.73 109
2180.84 102
2180.95 95
2181.05 91
2181.16 88
2181.27 88
2181.38 89
2181.48 91
2181.59 93
2181.70 93
2181.80 91
2181.91 87
2182.02 80
2182.12 70
2182.23 61
2182.34 51
2182.45 44
2182.55 39
2182.66 37
2182.77 36
2182.87 36
2182.98 36
2183.09 34
2183.20 30
2183.30 24
2183.41 19
2183.52 15
2183.62 13
2183.73 12
2183.84 13
2183.95 14
2184.05 14
2184.16 11
2184.27 6
2184.37 0
2184.48 0
2184.59 0
2184.70 0
2184.80 0
2184.91 0
2185.02 6
2185.12 12
2185.23 14
2185.34 13
2185.45 8
2185.55 3
2185.66 0
2185.77 0
2185.87 0
2185.98 0
2186.09 0
2186.20 0
2186.30 0
2186.41 2
2186.52 4
2186.62 6
2186.73 8
2186.84 10
2186.95 12
2187.05 14
2187.16 16
2187.27 18
2187.37 20
2187.48 22
2187.59 24
2187.70 26
2187.80 29
2187.91 32
2188.02 34
2188.13 35
2188.23 36
2188.34 35
2188.45 33
2188.55 31
2188.66 30
2188.77 31
2188.88 33
2188.98 38
2189.09 44
2189.20 50
2189.31 56
2189.41 61
2189.52 64
2189.63 67
2189.73 68
2189.84 69
2189.95 70
2190.06 70
2190.16 72
2190.27 73
2190.38 75
2190.48 77
2190.59 80
2190.70 84
2190.81 87
2190.91 89
2191.02 90
2191.13 89
2191.24 86
2191.34 80
2191.45 73
2191.56 66
2191.67 58
2191.77 52
2191.88 47
2191.99 44
2192.09 44
2192.20 45
2192.31 47
2192.42 48
2192.52 49
2192.63 50
2192.74 51
2192.85 52
2192.95 56
2193.06 61
2193.17 67
2193.28 74
2193.38 80
2193.49 82
2193.60 79
2193.70 72
2193.81 62
2193.92 51
2194.03 40
2194.13 31
2194.24 25
2194.35 21
2194.46 18
2194.56 16
2194.67 13
2194.78 10
2194.89 9
2194.99 12
2195.10 18
2195.21 28
2195.32 42
2195.42 58
2195.53 73
2195.64 86
2195.74 94
2195.85 97
2195.96 97
2196.07 94
2196.17 90
2196.28 87
2196.39 86
2196.50 86
2196.60 87
2196.71 88
2196.82 86
2196.93 81
2197.03 71
2197.14 58
2197.25 41
2197.36 25
2197.46 10
2197.57 0
2197.68 0
2197.79 0
2197.89 0
2198.00 0
2198.11 0
2198.22 8
2198.32 20
2198.43 33
2198.54 49
2198.65 67
2198.75 86
2198.86 104
2198.97 121
2199.08 134
2199.18 143
2199.29 148
2199.40 151
2199.51 152
2199.61 153
2199.72 155
2199.83 158
2199.94 162
2200.04 166
2200.15 168
2200.26 167
2200.37 162
2200.47 153
2200.58 141
2200.69 127
2200.80 113
2200.90 99
2201.01 87
2201.12 77
2201.23 69
2201.33 62
2201.44 56
2201.55 51
2201.66 44
2201.76 38
2201.87 32
2201.98 27
2202.09 24
2202.19 26
2202.30 30
2202.41 38
2202.52 48
2202.62 59
2202.73 69
2202.84 79
2202.95 87
2203.06 94
2203.16 99
2203.27 103
2203.38 105
2203.49 105
2203.59 104
2203.70 99
2203.81 92
2203.92 83
2204.02 72
2204.13 61
2204.24 53
2204.35 48
2204.45 46
2204.56 49
2204.67 54
2204.78 60
2204.88 66
2204.99 70
2205.10 73
2205.21 72
2205.31 70
2205.42 66
2205.53 61
2205.64 55
2205.75 48
2205.85 39
2205.96 30
2206.07 18
2206.18 7
2206.28 0
2206.39 0
2206.50 0
2206.61 0
2206.71 0
2206.82 2
2206.93 16
2207.04 31
2207.15 43
2207.25 51
2207.36 53
2207.47 51
2207.58 45
2207.68 38
2207.79 32
2207.90 29
2208.01 29
2208.11 32
2208.22 38
2208.33 46
2208.44 54
2208.55 62
2208.65 66
2208.76 68
2208.87 67
2208.98 64
2209.08 59
2209.19 53
2209.30 47
2209.41 43
2209.52 39
2209.62 37
2209.73 35
2209.84 35
2209.95 36
2210.05 39
2210.16 41
2210.27 42
2210.38 43
2210.48 41
2210.59 38
2210.70 34
2210.81 30
2210.92 26
2211.02 23
2211.13 22
2211.24 20
2211.35 19
2211.46 15
2211.56 11
2211.67 5
2211.78 0
2211.89 0
2211.99 0
2212.10 0
2212.21 0
2212.32 0
2212.43 0
2212.53 0
2212.64 4
2212.75 11
2212.86 18
2212.96 24
2213.07 28
2213.18 32
2213.29 35
2213.40 38
2213.50 40
2213.61 43
2213.72 48
2213.83 53
2213.94 60
2214.04 68
2214.15 75
2214.26 82
2214.37 87
2214.47 91
2214.58 92
2214.69 93
2214.80 93
2214.91 93
2215.01 93
2215.12 93
2215.23 93
2215.34 92
2215.45 91
2215.55 88
2215.66 87
2215.77 87
2215.88 88
2215.98 92
2216.09 96
2216.20 100
2216.31 102
2216.42 101
2216.52 98
2216.63 92
2216.74 87
2216.85 83
2216.96 81
2217.06 82
2217.17 84
2217.28 86
2217.39 87
2217.50 86
2217.60 83
2217.71 77
2217.82 71
2217.93 64
2218.04 58
2218.14 53
2218.25 49
2218.36 47
2218.47 46
2218.58 47
2218.68 49
2218.79 54
2218.90 60
2219.01 68
2219.12 76
2219.22 83
2219.33 88
2219.44 91
2219.55 92
2219.66 93
2219.76 94
2219.87 95
2219.98 99
2220.09 104
2220.20 111
2220.30 117
2220.41 124
2220.52 131
2220.63 137
2220.74 143
2220.84 148
2220.95 154
2221.06 160
2221.17 166
2221.28 171
2221.38 174
2221.49 174
2221.60 171
2221.71 165
2221.82 157
2221.92 147
2222.03 137
2222.14 126
2222.25 116
2222.36 107
2222.46 97
2222.57 87
2222.68 78
2222.79 69
2222.90 61
2223.00 53
2223.11 46
2223.22 41
2223.33 36
2223.44 33
2223.54 29
2223.65 26
2223.76 24
2223.87 21
2223.98 19
2224.09 16
2224.19 15
2224.30 14
2224.41 16
2224.52 19
2224.63 24
2224.73 30
2224.84 37
2224.95 44
2225.06 51
2225.17 57
2225.27 63
2225.38 68
2225.49 72
2225.60 74
2225.71 73
2225.82 70
2225.92 63
2226.03 54
2226.14 43
2226.25 31
2226.36 20
2226.46 11
2226.57 5
2226.68 2
2226.79 2
2226.90 4
2227.00 9
2227.11 14
2227.22 20
2227.33 24
2227.44 28
2227.55 29
2227.65 28
2227.76 25
2227.87 21
2227.98 17
2228.09 14
2228.19 12
2228.30 11
2228.41 12
2228.52 12
2228.63 12
2228.74 9
2228.84 5
2228.95 1
2229.06 0
2229.17 0
2229.28 0
2229.39 0
2229.49 0
2229.60 1
2229.71 2
2229.82 2
2229.93 1
2230.03 0
2230.14 0
2230.25 2
2230.36 6
2230.47 12
2230.58 19
2230.68 26
2230.79 31
2230.90 36
2231.01 39
2231.12 40
2231.23 40
2231.33 38
2231.44 35
2231.55 30
2231.66 24
2231.77 17
2231.88 11
2231.98 5
2232.09 1
2232.20 0
2232.31 0
2232.42 1
2232.53 4
2232.63 8
2232.74 13
2232.85 18
2232.96 24
2233.07 29
2233.17 36
2233.28 42
2233.39 49
2233.50 55
2233.61 59
2233.72 61
2233.82 60
2233.93 57
2234.04 52
2234.15 47
2234.26 43
2234.37 42
2234.48 44
2234.58 50
2234.69 58
2234.80 66
2234.91 74
2235.02 78
2235.13 80
2235.23 80
2235.34 79
2235.45 77
2235.56 77
2235.67 77
2235.78 78
2235.88 78
2235.99 76
2236.10 72
2236.21 66
2236.32 58
2236.43 50
2236.53 43
2236.64 39
2236.75 39
2236.86 43
2236.97 49
2237.08 57
2237.18 65
2237.29 72
2237.40 77
2237.51 79
2237.62 79
2237.73 78
2237.84 76
2237.94 73
2238.05 71
2238.16 68
2238.27 65
2238.38 62
2238.49 58
2238.59 54
2238.70 52
2238.81 53
2238.92 56
2239.03 63
2239.14 72
2239.25 83
2239.35 95
2239.46 107
2239.57 117
2239.68 126
2239.79 134
2239.90 140
2240.00 144
2240.11 145
2240.22 144
2240.33 140
2240.44 133
2240.55 124
2240.66 114
2240.76 105
2240.87 98
2240.98 95
2241.09 96
2241.20 99
2241.31 103
2241.42 107
2241.52 109
2241.63 107
2241.74 102
2241.85 95
2241.96 86
2242.07 76
2242.17 65
2242.28 55
2242.39 47
2242.50 40
2242.61 37
2242.72 35
2242.83 36
2242.93 40
2243.04 44
2243.15 50
2243.26 55
2243.37 59
2243.48 62
2243.59 64
2243.69 65
2243.80 65
2243.91 65
2244.02 65
2244.13 64
2244.24 63
2244.35 61
2244.45 57
2244.56 52
2244.67 46
2244.78 40
2244.89 34
2245.00 29
2245.11 26
2245.22 24
2245.32 25
2245.43 26
2245.54 30
2245.65 35
2245.76 42
2245.87 51
2245.98 60
2246.08 69
2246.19 76
2246.30 79
2246.41 79
2246.52 75
2246.63 70
2246.74 65
2246.84 62
2246.95 61
2247.06 63
2247.17 68
2247.28 75
2247.39 82
2247.50 91
2247.61 99
2247.71 106
2247.82 113
2247.93 119
2248.04 122
2248.15 123
2248.26 121
2248.37 116
2248.47 109
2248.58 100
2248.69 89
2248.80 78
2248.91 66
2249.02 55
2249.13 44
2249.24 37
2249.34 32
2249.45 31
2249.56 35
2249.67 43
2249.78 55
2249.89 69
2250.00 86
2250.11 104
2250.21 122
2250.32 141
2250.43 158
2250.54 171
2250.65 180
2250.76 184
2250.87 180
2250.98 168
2251.08 150
2251.19 126
2251.30 98
2251.41 68
2251.52 38
2251.63 11
2251.74 0
2251.85 0
2251.95 0
2252.06 0
2252.17 0
2252.28 0
2252.39 0
2252.50 0
2252.61 10
2252.72 20
2252.82 29
2252.93 35
2253.04 41
2253.15 47
2253.26 53
2253.37 59
2253.48 65
2253.59 70
2253.70 73
2253.80 75
2253.91 75
2254.02 74
2254.13 72
2254.24 71
2254.35 72
2254.46 74
2254.57 79
2254.67 84
2254.78 91
2254.89 97
2255.00 103
2255.11 108
2255.22 111
2255.33 112
2255.44 111
2255.55 109
2255.65 104
2255.76 100
2255.87 95
2255.98 93
2256.09 92
2256.20 94
2256.31 97
2256.42 101
2256.53 106
2256.63 110
2256.74 112
2256.85 113
2256.96 113
2257.07 113
2257.18 113
2257.29 113
2257.40 114
2257.51 114
2257.61 113
2257.72 112
2257.83 108
2257.94 102
2258.05 94
2258.16 83
2258.27 71
2258.38 58
2258.49 46
2258.59 35
2258.70 25
2258.81 16
2258.92 9
2259.03 5
2259.14 2
2259.25 2
2259.36 5
2259.47 12
2259.58 22
2259.68 35
2259.79 48
2259.90 61
2260.01 72
2260.12 79
2260.23 81
2260.34 79
2260.45 73
2260.56 63
2260.66 51
2260.77 37
2260.88 25
2260.99 15
2261.10 9
2261.21 9
2261.32 14
2261.43 25
2261.54 40
2261.65 57
2261.75 74
2261.86 90
2261.97 103
2262.08 113
2262.19 121
2262.30 127
2262.41 131
2262.52 135
2262.63 137
2262.74 139
2262.85 139
2262.95 138
2263.06 136
2263.17 134
2263.28 131
2263.39 129
2263.50 128
2263.61 127
2263.72 129
2263.83 131
2263.94 135
2264.04 138
2264.15 140
2264.26 140
2264.37 137
2264.48 132
2264.59 125
2264.70 118
2264.81 111
2264.92 104
2265.03 99
2265.14 94
2265.24 89
2265.35 83
2265.46 77
2265.57 69
2265.68 61
2265.79 53
2265.90 46
2266.01 39
2266.12 33
2266.23 27
2266.34 23
2266.44 20
2266.55 19
2266.66 20
2266.77 22
2266.88 25
2266.99 28
2267.10 30
2267.21 32
2267.32 32
2267.43 31
2267.54 30
2267.65 30
2267.75 30
2267.86 32
2267.97 35
2268.08 39
2268.19 43
2268.30 47
2268.41 49
2268.52 49
2268.63 48
2268.74 46
2268.85 44
2268.96 43
2269.06 43
2269.17 46
2269.28 50
2269.39 55
2269.50 61
2269.61 66
2269.72 70
2269.83 74
2269.94 75
2270.05 75
2270.16 72
2270.27 68
2270.38 62
2270.48 56
2270.59 50
2270.70 46
2270.81 44
2270.92 44
2271.03 45
2271.14 49
2271.25 54
2271.36 60
2271.47 66
2271.58 74
2271.69 82
2271.80 89
2271.90 95
2272.01 99
2272.12 100
2272.23 98
2272.34 94
2272.45 90
2272.56 86
2272.67 84
2272.78 83
2272.89 84
2273.00 87
2273.11 89
2273.22 92
2273.33 93
2273.43 93
2273.54 93
2273.65 91
2273.76 89
2273.87 87
2273.98 84
2274.09 81
2274.20 79
2274.31 76
2274.42 73
2274.53 72
2274.64 72
2274.75 74
2274.86 78
2274.96 84
2275.07 90
2275.18 96
2275.29 101
2275.40 105
2275.51 107
2275.62 107
2275.73 106
2275.84 104
2275.95 102
2276.06 100
2276.17 98
2276.28 96
2276.39 95
2276.50 95
2276.61 95
2276.71 97
2276.82 98
2276.93 99
2277.04 99
2277.15 97
2277.26 94
2277.37 88
2277.48 82
2277.59 75
2277.70 69
2277.81 64
2277.92 61
2278.03 59
2278.14 59
2278.25 60
2278.36 60
2278.46 60
2278.57 60
2278.68 58
2278.79 56
2278.90 54
2279.01 53
2279.12 53
2279.23 56
2279.34 62
2279.45 68
2279.56 76
2279.67 85
2279.78 94
2279.89 102
2280.00 110
2280.11 117
2280.22 122
2280.33 126
2280.43 129
2280.54 130
2280.65 130
2280.76 130
2280.87 131
2280.98 132
2281.09 135
2281.20 138
2281.31 141
2281.42 144
2281.53 146
2281.64 146
2281.75 145
2281.86 142
2281.97 138
2282.08 135
2282.19 132
2282.30 130
2282.41 129
2282.52 130
2282.62 130
2282.73 130
2282.84 128
2282.95 126
2283.06 123
2283.17 121
2283.28 120
2283.39 121
2283.50 126
2283.61 134
2283.72 146
2283.83 162
2283.94 179
2284.05 198
2284.16 215
2284.27 230
2284.38 241
2284.49 246
2284.60 247
2284.71 242
2284.82 233
2284.93 221
2285.03 207
2285.14 191
2285.25 172
2285.36 152
2285.47 130
2285.58 108
2285.69 85
2285.80 63
2285.91 45
2286.02 30
2286.13 20
2286.24 14
2286.35 10
2286.46 9
2286.57 8
2286.68 6
2286.79 3
2286.90 0
2287.01 0
2287.12 0
2287.23 0
2287.34 0
2287.45 0
2287.56 0
2287.67 2
2287.77 9
2287.88 15
2287.99 18
2288.10 18
2288.21 15
2288.32 10
2288.43 6
2288.54 2
2288.65 2
2288.76 3
2288.87 7
2288.98 12
2289.09 17
2289.20 22
2289.31 25
2289.42 27
2289.53 28
2289.64 28
2289.75 28
2289.86 28
2289.97 27
2290.08 26
2290.19 25
2290.30 23
2290.41 20
2290.52 17
2290.63 14
2290.74 12
2290.85 11
2290.96 11
2291.07 12
2291.18 14
2291.28 17
2291.39 20
2291.50 23
2291.61 26
2291.72 27
2291.83 28
2291.94 28
2292.05 26
2292.16 24
2292.27 21
2292.38 18
2292.49 14
2292.60 11
2292.71 8
2292.82 6
2292.93 3
2293.04 2
2293.15 1
2293.26 2
2293.37 4
2293.48 7
2293.59 12
2293.70 18
2293.81 26
2293.92 35
2294.03 44
2294.14 53
2294.25 61
2294.36 68
2294.47 74
2294.58 78
2294.69 80
2294.80 81
2294.91 81
2295.02 81
2295.13 81
2295.24 81
2295.35 82
2295.46 84
2295.57 87
2295.68 91
2295.79 96
2295.90 102
2296.01 108
2296.12 113
2296.23 117
2296.33 117
2296.44 112
2296.55 102
2296.66 88
2296.77 69
2296.88 50
2296.99 31
2297.10 15
2297.21 3
2297.32 0
2297.43 0
2297.54 0
2297.65 0
2297.76 0
2297.87 1
2297.98 9
2298.09 20
2298.20 33
2298.31 46
2298.42 59
2298.53 70
2298.64 77
2298.75 82
2298.86 85
2298.97 89
2299.08 94
2299.19 101
2299.30 108
2299.41 115
2299.52 120
2299.63 122
2299.74 121
2299.85 118
2299.96 114
2300.07 110
2300.18 106
2300.29 104
2300.40 104
2300.51 104
2300.62 104
2300.73 105
2300.84 108
2300.95 112
2301.06 118
2301.17 124
2301.28 131
2301.39 136
2301.50 141
2301.61 142
2301.72 140
2301.83 135
2301.94 127
2302.05 116
2302.16 105
2302.27 94
2302.38 85
2302.49 79
2302.60 77
2302.71 79
2302.82 83
2302.93 91
2303.04 99
2303.15 107
2303.26 115
2303.37 120
2303.48 123
2303.59 123
2303.70 120
2303.81 113
2303.92 105
2304.03 96
2304.14 86
2304.25 77
2304.36 68
2304.47 59
2304.58 49
2304.69 38
2304.80 25
2304.91 10
2305.02 0
2305.13 0
2305.24 0
2305.35 0
2305.46 0
2305.57 0
2305.68 0
2305.79 0
2305.90 7
2306.01 24
2306.12 42
2306.23 58
2306.34 72
2306.45 85
2306.56 99
2306.67 112
2306.78 126
2306.89 141
2307.00 155
2307.11 169
2307.22 182
2307.33 191
2307.44 197
2307.55 198
2307.66 197
2307.77 193
2307.88 187
2307.99 182
2308.10 179
2308.21 178
2308.32 178
2308.43 180
2308.54 180
2308.65 178
2308.76 172
2308.87 163
2308.98 153
2309.09 142
2309.20 133
2309.31 128
2309.43 126
2309.54 128
2309.65 130
2309.76 133
2309.87 135
2309.98 135
2310.09 133
2310.20 129
2310.31 125
2310.42 122
2310.53 121
2310.64 120
2310.75 122
2310.86 124
2310.97 127
2311.08 129
2311.19 129
2311.30 127
2311.41 123
2311.52 116
2311.63 109
2311.74 101
2311.85 96
2311.96 92
2312.07 90
2312.18 91
2312.29 93
2312.40 96
2312.51 100
2312.62 104
2312.73 108
2312.84 113
2312.95 117
2313.06 122
2313.17 126
2313.28 129
2313.39 130
2313.50 130
2313.61 128
2313.72 124
2313.83 120
2313.94 117
2314.05 114
2314.16 112
2314.27 111
2314.38 111
2314.50 111
2314.61 110
2314.72 108
2314.83 105
2314.94 99
2315.05 92
2315.16 84
2315.27 76
2315.38 68
2315.49 61
2315.60 55
2315.71 52
2315.82 50
2315.93 49
2316.04 50
2316.15 51
2316.26 53
2316.37 56
2316.48 60
2316.59 64
2316.70 69
2316.81 75
2316.92 81
2317.03 88
2317.14 95
2317.25 104
2317.36 114
2317.47 125
2317.58 137
2317.69 150
2317.80 163
2317.92 174
2318.03 183
2318.14 190
2318.25 194
2318.36 194
2318.47 191
2318.58 185
2318.69 177
2318.80 166
2318.91 154
2319.02 142
2319.13 129
2319.24 117
2319.35 105
2319.46 95
2319.57 88
2319.68 85
2319.79 86
2319.90 92
2320.01 100
2320.12 110
2320.23 121
2320.34 130
2320.45 137
2320.56 144
2320.67 151
2320.79 158
2320.90 166
2321.01 175
2321.12 183
2321.23 188
2321.34 188
2321.45 183
2321.56 173
2321.67 161
2321.78 148
2321.89 136
2322.00 127
2322.11 120
2322.22 114
2322.33 110
2322.44 105
2322.55 101
2322.66 96
2322.77 91
2322.88 85
2322.99 78
2323.10 69
2323.22 59
2323.33 50
2323.44 42
2323.55 38
2323.66 38
2323.77 43
2323.88 51
2323.99 58
2324.10 64
2324.21 65
2324.32 61
2324.43 53
2324.54 44
2324.65 34
2324.76 28
2324.87 25
2324.98 25
2325.09 28
2325.20 31
2325.32 34
2325.43 33
2325.54 30
2325.65 24
2325.76 17
2325.87 9
2325.98 1
2326.09 0
2326.20 0
2326.31 0
2326.42 0
2326.53 0
2326.64 0
2326.75 0
2326.86 0
2326.97 5
2327.08 18
2327.19 31
2327.31 44
2327.42 54
2327.53 62
2327.64 65
2327.75 64
2327.86 60
2327.97 53
2328.08 45
2328.19 37
2328.30 30
2328.41 24
2328.52 20
2328.63 18
2328.74 16
2328.85 15
2328.96 15
2329.07 15
2329.19 16
2329.30 16
2329.41 16
2329.52 15
2329.63 12
2329.74 8
2329.85 2
2329.96 0
2330.07 0
2330.18 0
2330.29 0
2330.40 0
2330.51 2
2330.62 11
2330.73 20
2330.85 29
2330.96 37
2331.07 44
2331.18 51
2331.29 58
2331.40 65
2331.51 74
2331.62 83
2331.73 90
2331.84 94
2331.95 94
2332.06 90
2332.17 83
2332.28 74
2332.39 66
2332.51 61
2332.62 60
2332.73 61
2332.84 64
2332.95 68
2333.06 71
2333.17 72
2333.28 71
2333.39 68
2333.50 64
2333.61 58
2333.72 51
2333.83 42
2333.95 34
2334.06 26
2334.17 20
2334.28 17
2334.39 19
2334.50 25
2334.61 35
2334.72 47
2334.83 60
2334.94 72
2335.05 81
2335.16 87
2335.27 90
2335.38 89
2335.50 86
2335.61 81
2335.72 75
2335.83 69
2335.94 62
2336.05 56
2336.16 52
2336.27 48
2336.38 45
2336.49 42
2336.60 40
2336.71 39
2336.83 39
2336.94 40
2337.05 41
2337.16 43
2337.27 47
2337.38 53
2337.49 60
2337.60 70
2337.71 81
2337.82 93
2337.93 106
2338.04 117
2338.16 126
2338.27 133
2338.38 136
2338.49 137
2338.60 137
2338.71 137
2338.82 136
2338.93 136
2339.04 137
2339.15 138
2339.26 138
2339.37 138
2339.49 136
2339.60 134
2339.71 132
2339.82 131
2339.93 132
2340.04 136
2340.15 142
2340.26 151
2340.37 162
2340.48 173
2340.59 181
2340.71 186
2340.82 187
2340.93 182
2341.04 173
2341.15 159
2341.26 144
2341.37 128
2341.48 114
2341.59 103
2341.70 95
2341.81 91
2341.93 90
2342.04 91
2342.15 93
2342.26 94
2342.37 94
2342.48 93
2342.59 91
2342.70 89
2342.81 86
2342.92 84
2343.03 81
2343.15 78
2343.26 75
2343.37 71
2343.48 68
2343.59 66
2343.70 65
2343.81 67
2343.92 70
2344.03 76
2344.14 83
2344.26 90
2344.37 98
2344.48 106
2344.59 113
2344.70 118
2344.81 121
2344.92 122
2345.03 121
2345.14 117
2345.25 111
2345.37 103
2345.48 95
2345.59 88
2345.70 82
2345.81 79
2345.92 79
2346.03 80
2346.14 82
2346.25 84
2346.36 82
2346.48 76
2346.59 66
2346.70 52
2346.81 36
2346.92 20
2347.03 4
2347.14 0
2347.25 0
2347.36 0
2347.48 0
2347.59 0
2347.70 0
2347.81 0
2347.92 0
2348.03 4
2348.14 20
2348.25 36
2348.36 52
2348.47 65
2348.59 72
2348.70 74
2348.81 70
2348.92 63
2349.03 54
2349.14 46
2349.25 41
2349.36 41
2349.47 46
2349.59 53
2349.70 61
2349.81 69
2349.92 75
2350.03 78
2350.14 78
2350.25 76
2350.36 73
2350.47 69
2350.59 64
2350.70 58
2350.81 51
2350.92 44
2351.03 37
2351.14 32
2351.25 30
2351.36 32
2351.48 37
2351.59 45
2351.70 55
2351.81 64
2351.92 72
2352.03 80
2352.14 86
2352.25 91
2352.36 95
2352.48 99
2352.59 102
2352.70 104
2352.81 105
2352.92 103
2353.03 99
2353.14 94
2353.25 87
2353.37 80
2353.48 73
2353.59 68
2353.70 64
2353.81 61
2353.92 61
2354.03 61
2354.14 63
2354.25 65
2354.37 66
2354.48 68
2354.59 69
2354.70 70
2354.81 71
2354.92 72
2355.03 74
2355.14 75
2355.26 78
2355.37 81
2355.48 85
2355.59 89
2355.70 94
2355.81 98
2355.92 102
2356.03 106
2356.15 109
2356.26 112
2356.37 115
2356.48 116
2356.59 115
2356.70 112
2356.81 108
2356.93 102
2357.04 96
2357.15 91
2357.26 86
2357.37 84
2357.48 85
2357.59 88
2357.70 94
2357.82 100
2357.93 108
2358.04 114
2358.15 119
2358.26 121
2358.37 122
2358.48 120
2358.59 117
2358.71 113
2358.82 107
2358.93 100
2359.04 90
2359.15 79
2359.26 65
2359.37 50
2359.49 36
2359.60 23
2359.71 12
2359.82 6
2359.93 4
2360.04 5
2360.15 8
2360.26 11
2360.38 15
2360.49 16
2360.60 17
2360.71 15
2360.82 12
2360.93 9
2361.04 6
2361.16 3
2361.27 1
2361.38 0
2361.49 0
2361.60 0
2361.71 0
2361.82 0
2361.94 0
2362.05 0
2362.16 0
2362.27 3
2362.38 5
2362.49 8
2362.60 9
2362.72 11
2362.83 13
2362.94 17
2363.05 21
2363.16 27
2363.27 33
2363.38 39
2363.50 43
2363.61 46
2363.72 48
2363.83 48
2363.94 48
2364.05 49
2364.16 52
2364.28 56
2364.39 62
2364.50 68
2364.61 73
2364.72 76
2364.83 77
2364.94 76
2365.06 73
2365.17 70
2365.28 67
2365.39 66
2365.50 66
2365.61 66
2365.72 67
2365.84 66
2365.95 65
2366.06 63
2366.17 61
2366.28 59
2366.39 58
2366.51 59
2366.62 62
2366.73 65
2366.84 69
2366.95 71
2367.06 70
2367.17 67
2367.29 61
2367.40 54
2367.51 45
2367.62 38
2367.73 33
2367.84 31
2367.96 33
2368.07 36
2368.18 41
2368.29 47
2368.40 51
2368.51 55
2368.62 58
2368.74 61
2368.85 64
2368.96 68
2369.07 73
2369.18 80
2369.29 88
2369.41 95
2369.52 102
2369.63 108
2369.74 110
2369.85 109
2369.96 104
2370.08 96
2370.19 86
2370.30 76
2370.41 69
2370.52 64
2370.63 64
2370.74 67
2370.86 73
2370.97 79
2371.08 83
2371.19 85
2371.30 84
2371.41 80
2371.53 74
2371.64 67
2371.75 61
2371.86 56
2371.97 53
2372.08 52
2372.20 52
2372.31 54
2372.42 57
2372.53 60
2372.64 64
2372.75 69
2372.87 73
2372.98 76
2373.09 78
2373.20 80
2373.31 80
2373.42 79
2373.54 77
2373.65 74
2373.76 70
2373.87 66
2373.98 61
2374.09 57
2374.21 54
2374.32 54
2374.43 55
2374.54 59
2374.65 65
2374.76 72
2374.88 78
2374.99 82
2375.10 83
2375.21 80
2375.32 73
2375.43 63
2375.55 53
2375.66 44
2375.77 38
2375.88 36
2375.99 39
2376.11 44
2376.22 51
2376.33 56
2376.44 59
2376.55 58
2376.66 55
2376.78 50
2376.89 47
2377.00 48
2377.11 54
2377.22 65
2377.33 79
2377.45 93
2377.56 105
2377.67 111
2377.78 112
2377.89 107
2378.01 97
2378.12 85
2378.23 75
2378.34 67
2378.45 65
2378.56 67
2378.68 74
2378.79 83
2378.90 93
2379.01 101
2379.12 107
2379.23 110
2379.35 111
2379.46 110
2379.57 109
2379.68 108
2379.79 109
2379.91 111
2380.02 115
2380.13 119
2380.24 123
2380.35 127
2380.46 131
2380.58 132
2380.69 132
2380.80 130
2380.91 127
2381.02 122
2381.14 117
2381.25 113
2381.36 110
2381.47 108
2381.58 108
2381.70 107
2381.81 106
2381.92 104
2382.03 100
2382.14 95
2382.25 90
2382.37 85
2382.48 83
2382.59 82
2382.70 83
2382.81 84
2382.93 86
2383.04 88
2383.15 89
2383.26 91
2383.37 92
2383.49 94
2383.60 96
2383.71 96
2383.82 95
2383.93 91
2384.05 85
2384.16 78
2384.27 71
2384.38 64
2384.49 61
2384.60 61
2384.72 65
2384.83 72
2384.94 82
2385.05 91
2385.16 100
2385.28 107
2385.39 111
2385.50 112
2385.61 112
2385.72 112
2385.84 111
2385.95 112
2386.06 114
2386.17 116
2386.28 118
2386.40 119
2386.51 119
2386.62 117
2386.73 113
2386.84 107
2386.96 101
2387.07 95
2387.18 91
2387.29 90
2387.40 94
2387.52 102
2387.63 116
2387.74 135
2387.85 158
2387.96 184
2388.08 210
2388.19 237
2388.30 262
2388.41 285
2388.52 305
2388.64 321
2388.75 334
2388.86 343
2388.97 349
2389.08 351
2389.20 351
2389.31 350
2389.42 348
2389.53 346
2389.64 344
2389.76 344
2389.87 346
2389.98 351
2390.09 359
2390.21 369
2390.32 381
2390.43 393
2390.54 405
2390.65 413
2390.77 417
2390.88 415
2390.99 409
2391.10 399
2391.21 386
2391.33 374
2391.44 363
2391.55 356
2391.66 352
2391.77 349
2391.89 346
2392.00 342
2392.11 334
2392.22 322
2392.33 308
2392.45 294
2392.56 281
2392.67 271
2392.78 264
2392.90 260
2393.01 256
2393.12 250
2393.23 241
2393.34 227
2393.46 210
2393.57 190
2393.68 170
2393.79 151
2393.90 137
2394.02 127
2394.13 122
2394.24 122
2394.35 126
2394.47 133
2394.58 141
2394.69 149
2394.80 157
2394.91 164
2395.03 169
2395.14 174
2395.25 176
2395.36 176
2395.48 173
2395.59 167
2395.70 159
2395.81 149
2395.92 137
2396.04 126
2396.15 115
2396.26 106
2396.37 98
2396.49 94
2396.60 93
2396.71 96
2396.82 103
2396.93 114
2397.05 128
2397.16 143
2397.27 157
2397.38 170
2397.50 179
2397.61 185
2397.72 189
2397.83 190
2397.94 191
2398.06 193
2398.17 195
2398.28 198
2398.39 200
2398.51 202
2398.62 202
2398.73 199
2398.84 195
2398.95 189
2399.07 183
2399.18 176
2399.29 171
2399.40 165
2399.52 159
2399.63 152
2399.74 145
2399.85 139
2399.97 133
2400.08 130
2400.19 131
2400.30 136
2400.41 144
2400.53 155
2400.64 168
2400.75 179
2400.86 189
2400.98 196
2401.09 201
2401.20 205
2401.31 209
2401.43 214
2401.54 220
2401.65 227
2401.76 233
2401.87 236
2401.99 236
2402.10 233
2402.21 228
2402.32 220
2402.44 213
2402.55 208
2402.66 203
2402.77 199
2402.89 193
2403.00 186
2403.11 175
2403.22 163
2403.34 150
2403.45 139
2403.56 131
2403.67 127
2403.78 126
2403.90 128
2404.01 131
2404.12 133
2404.23 132
2404.35 130
2404.46 125
2404.57 118
2404.68 110
2404.80 100
2404.91 90
2405.02 79
2405.13 70
2405.25 63
2405.36 60
2405.47 61
2405.58 65
2405.70 73
2405.81 82
2405.92 91
2406.03 98
2406.15 102
2406.26 104
2406.37 102
2406.48 99
2406.60 95
2406.71 92
2406.82 91
2406.93 92
2407.05 95
2407.16 99
2407.27 103
2407.38 107
2407.49 109
2407.61 111
2407.72 113
2407.83 116
2407.94 120
2408.06 124
2408.17 128
2408.28 131
2408.39 132
2408.51 130
2408.62 127
2408.73 124
2408.84 122
2408.96 123
2409.07 126
2409.18 132
2409.29 139
2409.41 144
2409.52 146
2409.63 144
2409.74 137
2409.86 127
2409.97 114
2410.08 101
2410.20 86
2410.31 72
2410.42 58
2410.53 45
2410.65 33
2410.76 23
2410.87 17
2410.98 16
2411.10 19
2411.21 27
2411.32 37
2411.43 50
2411.55 61
2411.66 69
2411.77 74
2411.88 75
2412.00 73
2412.11 68
2412.22 64
2412.33 60
2412.45 57
2412.56 56
2412.67 56
2412.78 58
2412.90 59
2413.01 60
2413.12 61
2413.23 61
2413.35 61
2413.46 61
2413.57 61
2413.69 63
2413.80 65
2413.91 68
2414.02 70
2414.14 72
2414.25 73
2414.36 73
2414.47 72
2414.59 71
2414.70 71
2414.81 73
2414.92 79
2415.04 87
2415.15 97
2415.26 108
2415.37 118
2415.49 125
2415.60 129
2415.71 130
2415.83 128
2415.94 125
2416.05 122
2416.16 121
2416.28 121
2416.39 123
2416.50 126
2416.61 129
2416.73 131
2416.84 129
2416.95 123
2417.06 114
2417.18 102
2417.29 89
2417.40 75
2417.52 64
2417.63 57
2417.74 55
2417.85 57
2417.97 61
2418.08 67
2418.19 71
2418.30 72
2418.42 69
2418.53 63
2418.64 53
2418.76 42
2418.87 32
2418.98 23
2419.09 16
2419.21 12
2419.32 12
2419.43 14
2419.54 19
2419.66 25
2419.77 32
2419.88 38
2420.00 42
2420.11 44
2420.22 41
2420.33 36
2420.45 28
2420.56 19
2420.67 11
2420.79 5
2420.90 2
2421.01 1
2421.12 2
2421.24 3
2421.35 3
2421.46 1
2421.57 0
2421.69 0
2421.80 0
2421.91 0
2422.03 0
2422.14 0
2422.25 5
2422.36 11
2422.48 15
2422.59 17
2422.70 15
2422.82 13
2422.93 12
2423.04 12
2423.15 16
2423.27 23
2423.38 33
2423.49 43
2423.61 52
2423.72 60
2423.83 66
2423.94 73
2424.06 81
2424.17 92
2424.28 105
2424.40 118
2424.51 131
2424.62 141
2424.73 147
2424.85 147
2424.96 143
2425.07 136
2425.19 128
2425.30 121
2425.41 117
2425.52 118
2425.64 125
2425.75 136
2425.86 152
2425.98 171
2426.09 191
2426.20 210
2426.31 225
2426.43 236
2426.54 240
2426.65 239
2426.77 232
2426.88 222
2426.99 211
2427.11 199
2427.22 189
2427.33 180
2427.44 171
2427.56 163
2427.67 155
2427.78 146
2427.90 135
2428.01 123
2428.12 110
2428.23 98
2428.35 87
2428.46 80
2428.57 76
2428.69 77
2428.80 84
2428.91 97
2429.03 113
2429.14 131
2429.25 148
2429.36 162
2429.48 170
2429.59 172
2429.70 168
2429.82 158
2429.93 147
2430.04 134
2430.16 122
2430.27 112
2430.38 104
2430.49 98
2430.61 92
2430.72 87
2430.83 82
2430.95 76
2431.06 70
2431.17 64
2431.29 58
2431.40 52
2431.51 47
2431.62 43
2431.74 40
2431.85 41
2431.96 44
2432.08 49
2432.19 57
2432.30 66
2432.42 73
2432.53 78
2432.64 80
2432.76 79
2432.87 75
2432.98 70
2433.09 64
2433.21 59
2433.32 55
2433.43 52
2433.55 51
2433.66 51
2433.77 52
2433.89 54
2434.00 57
2434.11 60
2434.23 64
2434.34 67
2434.45 68
2434.56 68
2434.68 65
2434.79 59
2434.90 52
2435.02 43
2435.13 35
2435.24 29
2435.36 26
2435.47 27
2435.58 32
2435.70 41
2435.81 52
2435.92 64
2436.04 75
2436.15 84
2436.26 91
2436.37 94
2436.49 94
2436.60 91
2436.71 84
2436.83 75
2436.94 63
2437.05 50
2437.17 37
2437.28 27
2437.39 19
2437.51 16
2437.62 16
2437.73 19
2437.85 25
2437.96 32
2438.07 39
2438.19 45
2438.30 50
2438.41 53
2438.52 56
2438.64 58
2438.75 60
2438.86 63
2438.98 67
2439.09 71
2439.20 75
2439.32 79
2439.43 82
2439.54 83
2439.66 84
2439.77 85
2439.88 87
2440.00 91
2440.11 98
2440.22 107
2440.34 118
2440.45 130
2440.56 142
2440.68 153
2440.79 161
2440.90 168
2441.02 171
2441.13 171
2441.24 167
2441.36 159
2441.47 149
2441.58 138
2441.70 126
2441.81 116
2441.92 108
2442.04 103
2442.15 99
2442.26 96
2442.38 93
2442.49 90
2442.60 86
2442.72 84
2442.83 82
2442.94 82
2443.05 83
2443.17 84
2443.28 83
2443.39 81
2443.51 75
2443.62 67
2443.73 56
2443.85 46
2443.96 36
2444.07 28
2444.19 24
2444.30 23
2444.41 26
2444.53 33
2444.64 42
2444.75 52
2444.87 64
2444.98 74
2445.09 84
2445.21 91
2445.32 97
2445.43 102
2445.55 107
2445.66 111
2445.77 118
2445.89 127
2446.00 137
2446.12 148
2446.23 157
2446.34 163
2446.46 165
2446.57 164
2446.68 161
2446.80 158
2446.91 157
2447.02 159
2447.14 163
2447.25 170
2447.36 176
2447.48 180
2447.59 181
2447.70 179
2447.82 177
2447.93 175
2448.04 175
2448.16 179
2448.27 186
2448.38 198
2448.50 212
2448.61 226
2448.72 239
2448.84 250
2448.95 258
2449.06 263
2449.18 266
2449.29 266
2449.40 266
2449.52 264
2449.63 262
2449.74 258
2449.86 252
2449.97 243
2450.08 232
2450.20 220
2450.31 208
2450.43 198
2450.54 192
2450.65 188
2450.77 189
2450.88 192
2450.99 197
2451.11 203
2451.22 209
2451.33 214
2451.45 219
2451.56 223
2451.67 224
2451.79 222
2451.90 218
2452.01 211
2452.13 202
2452.24 192
2452.35 181
2452.47 171
2452.58 162
2452.70 155
2452.81 149
2452.92 144
2453.04 139
2453.15 134
2453.26 128
2453.38 123
2453.49 118
2453.60 114
2453.72 112
2453.83 113
2453.94 117
2454.06 122
2454.17 129
2454.28 135
2454.40 138
2454.51 139
2454.63 137
2454.74 132
2454.85 126
2454.97 119
2455.08 113
2455.19 109
2455.31 106
2455.42 104
2455.53 102
2455.65 101
2455.76 99
2455.87 98
2455.99 98
2456.10 98
2456.22 99
2456.33 99
2456.44 99
2456.56 97
2456.67 93
2456.78 88
2456.90 81
2457.01 73
2457.12 67
2457.24 62
2457.35 59
2457.47 58
2457.58 59
2457.69 61
2457.81 65
2457.92 69
2458.03 74
2458.15 79
2458.26 84
2458.37 90
2458.49 95
2458.60 99
2458.72 100
2458.83 99
2458.94 95
2459.06 87
2459.17 77
2459.28 65
2459.40 52
2459.51 41
2459.63 32
2459.74 26
2459.85 24
2459.97 24
2460.08 26
2460.19 29
2460.31 33
2460.42 35
2460.53 36
2460.65 35
2460.76 32
2460.88 26
2460.99 18
2461.10 9
2461.22 0
2461.33 0
2461.44 0
2461.56 0
2461.67 0
2461.79 0
2461.90 0
2462.01 4
2462.13 7
2462.24 8
2462.35 8
2462.47 7
2462.58 6
2462.70 4
2462.81 2
2462.92 0
2463.04 0
2463.15 0
2463.26 2
2463.38 6
2463.49 11
2463.61 16
2463.72 21
2463.83 25
2463.95 27
2464.06 28
2464.17 27
2464.29 27
2464.40 27
2464.52 30
2464.63 35
2464.74 45
2464.86 57
2464.97 72
2465.09 86
2465.20 101
2465.31 113
2465.43 123
2465.54 130
2465.65 134
2465.77 136
2465.88 135
2466.00 134
2466.11 132
2466.22 130
2466.34 129
2466.45 130
2466.56 131
2466.68 132
2466.79 131
2466.91 126
2467.02 118
2467.13 106
2467.25 91
2467.36 77
2467.48 64
2467.59 54
2467.70 50
2467.82 51
2467.93 55
2468.05 63
2468.16 71
2468.27 79
2468.39 84
2468.50 86
2468.61 85
2468.73 81
2468.84 76
2468.96 72
2469.07 70
2469.18 70
2469.30 74
2469.41 79
2469.53 84
2469.64 88
2469.75 88
2469.87 86
2469.98 81
2470.10 76
2470.21 72
2470.32 70
2470.44 70
2470.55 72
2470.67 74
2470.78 74
2470.89 71
2471.01 66
2471.12 59
2471.23 50
2471.35 41
2471.46 34
2471.58 28
2471.69 23
2471.80 21
2471.92 20
2472.03 21
2472.15 23
2472.26 27
2472.37 31
2472.49 35
2472.60 37
2472.72 38
2472.83 35
2472.94 31
2473.06 25
2473.17 19
2473.29 15
2473.40 11
2473.51 10
2473.63 11
2473.74 13
2473.86 16
2473.97 18
2474.08 19
2474.20 19
2474.31 19
2474.43 18
2474.54 16
2474.65 15
2474.77 16
2474.88 18
2475.00 22
2475.11 27
2475.22 34
2475.34 42
2475.45 52
2475.57 61
2475.68 69
2475.80 75
2475.91 79
2476.02 78
2476.14 72
2476.25 63
2476.37 51
2476.48 40
2476.59 31
2476.71 26
2476.82 25
2476.94 28
2477.05 35
2477.16 41
2477.28 46
2477.39 47
2477.51 46
2477.62 42
2477.73 38
2477.85 34
2477.96 32
2478.08 33
2478.19 36
2478.31 40
2478.42 45
2478.53 50
2478.65 54
2478.76 58
2478.88 61
2478.99 63
2479.10 64
2479.22 63
2479.33 62
2479.45 60
2479.56 58
2479.67 56
2479.79 55
2479.90 55
2480.02 58
2480.13 61
2480.25 64
2480.36 67
2480.47 68
2480.59 69
2480.70 67
2480.82 65
2480.93 64
2481.04 64
2481.16 66
2481.27 70
2481.39 77
2481.50 86
2481.62 96
2481.73 107
2481.84 116
2481.96 124
2482.07 130
2482.19 134
2482.30 136
2482.42 136
2482.53 134
2482.64 130
2482.76 124
2482.87 117
2482.99 108
2483.10 98
2483.21 88
2483.33 80
2483.44 74
2483.56 71
2483.67 71
2483.79 75
2483.90 82
2484.01 92
2484.13 103
2484.24 115
2484.36 126
2484.47 137
2484.59 145
2484.70 151
2484.81 154
2484.93 154
2485.04 150
2485.16 142
2485.27 132
2485.39 121
2485.50 111
2485.61 102
2485.73 95
2485.84 90
2485.96 86
2486.07 83
2486.19 79
2486.30 76
2486.41 72
2486.53 70
2486.64 72
2486.76 76
2486.87 84
2486.99 95
2487.10 106
2487.21 118
2487.33 129
2487.44 139
2487.56 147
2487.67 155
2487.79 162
2487.90 168
2488.01 171
2488.13 172
2488.24 168
2488.36 160
2488.47 146
2488.59 129
2488.70 110
2488.82 92
2488.93 76
2489.04 66
2489.16 60
2489.27 60
2489.39 65
2489.50 72
2489.62 81
2489.73 90
2489.84 98
2489.96 104
2490.07 109
2490.19 112
2490.30 115
2490.42 118
2490.53 123
2490.65 129
2490.76 136
2490.87 143
2490.99 148
2491.10 151
2491.22 150
2491.33 146
2491.45 139
2491.56 131
2491.67 122
2491.79 114
2491.90 107
2492.02 101
2492.13 98
2492.25 97
2492.36 98
2492.48 103
2492.59 109
2492.70 118
2492.82 128
2492.93 137
2493.05 143
2493.16 146
2493.28 144
2493.39 139
2493.51 131
2493.62 123
2493.74 117
2493.85 114
2493.96 115
2494.08 119
2494.19 123
2494.31 126
2494.42 127
2494.54 125
2494.65 120
2494.77 113
2494.88 105
2494.99 98
2495.11 91
2495.22 86
2495.34 81
2495.45 76
2495.57 70
2495.68 64
2495.80 57
2495.91 52
2496.02 48
2496.14 46
2496.25 46
2496.37 46
2496.48 47
2496.60 49
2496.71 51
2496.83 53
2496.94 57
2497.06 61
2497.17 66
2497.28 72
2497.40 77
2497.51 81
2497.63 86
2497.74 90
2497.86 94
2497.97 100
2498.09 107
2498.20 116
2498.32 125
2498.43 133
2498.55 140
2498.66 146
2498.77 149
2498.89 151
2499.00 151
2499.12 151
2499.23 150
2499.35 148
2499.46 146
2499.58 143
2499.69 138
2499.81 133
2499.92 127
2500.03 123
2500.15 122
2500.26 123
2500.38 128
2500.49 136
2500.61 146
2500.72 157
2500.84 169
2500.95 180
2501.07 188
2501.18 194
2501.30 197
2501.41 197
2501.53 194
2501.64 190
2501.75 184
2501.87 177
2501.98 168
2502.10 158
2502.21 148
2502.33 138
2502.44 129
2502.56 123
2502.67 121
2502.79 122
2502.90 126
2503.02 131
2503.13 135
2503.25 136
2503.36 133
2503.47 126
2503.59 117
2503.70 106
2503.82 96
2503.93 88
2504.05 83
2504.16 81
2504.28 82
2504.39 87
2504.51 94
2504.62 101
2504.74 109
2504.85 115
2504.97 118
2505.08 119
2505.20 116
2505.31 111
2505.42 104
2505.54 98
2505.65 92
2505.77 88
2505.88 85
2506.00 84
2506.11 83
2506.23 83
2506.34 83
2506.46 84
2506.57 85
2506.69 88
2506.80 93
2506.92 100
2507.03 108
2507.15 117
2507.26 126
2507.38 133
2507.49 138
2507.61 141
2507.72 142
2507.84 142
2507.95 143
2508.06 145
2508.18 149
2508.29 154
2508.41 158
2508.52 159
2508.64 156
2508.75 148
2508.87 135
2508.98 119
2509.10 101
2509.21 84
2509.33 69
2509.44 58
2509.56 52
2509.67 50
2509.79 52
2509.90 57
2510.02 64
2510.13 70
2510.25 75
2510.36 76
2510.48 74
2510.59 66
2510.71 55
2510.82 41
2510.94 26
2511.05 12
2511.17 1
2511.28 0
2511.40 0
2511.51 0
2511.62 0
2511.74 0
2511.85 0
2511.97 0
2512.08 0
2512.20 1
2512.31 4
2512.43 7
2512.54 13
2512.66 20
2512.77 29
2512.89 39
2513.00 50
2513.12 61
2513.23 70
2513.35 77
2513.46 81
2513.58 84
2513.69 85
2513.81 86
2513.92 87
2514.04 89
2514.15 92
2514.27 95
2514.38 97
2514.50 98
2514.61 97
2514.73 93
2514.84 88
2514.96 83
2515.07 80
2515.19 79
2515.30 81
2515.42 86
2515.53 93
2515.65 102
2515.76 111
2515.88 118
2515.99 123
2516.11 125
2516.22 124
2516.34 121
2516.45 114
2516.57 104
2516.68 92
2516.80 77
2516.91 61
2517.03 46
2517.14 34
2517.26 27
2517.37 25
2517.49 29
2517.60 37
2517.72 47
2517.83 57
2517.95 66
2518.06 72
2518.18 77
2518.29 81
2518.41 87
2518.52 96
2518.64 109
2518.75 124
2518.87 140
2518.98 154
2519.10 163
2519.21 167
2519.33 164
2519.44 157
2519.56 148
2519.67 138
2519.79 130
2519.90 126
2520.02 126
2520.13 130
2520.25 137
2520.36 146
2520.48 154
2520.59 162
2520.71 166
2520.82 168
2520.94 167
2521.05 163
2521.17 156
2521.28 148
2521.40 139
2521.51 130
2521.63 122
2521.74 115
2521.86 111
2521.97 110
2522.09 112
2522.21 117
2522.32 123
2522.44 130
2522.55 136
2522.67 141
2522.78 144
2522.90 145
2523.01 143
2523.13 138
2523.24 133
2523.36 127
2523.47 121
2523.59 118
2523.70 116
2523.82 116
2523.93 117
2524.05 120
2524.16 123
2524.28 127
2524.39 131
2524.51 136
2524.62 141
2524.74 148
2524.85 155
2524.97 163
2525.08 170
2525.20 175
2525.31 178
2525.43 177
2525.54 172
2525.66 165
2525.78 155
2525.89 145
2526.01 135
2526.12 129
2526.24 125
2526.35 126
2526.47 130
2526.58 136
2526.70 142
2526.81 149
2526.93 155
2527.04 158
2527.16 160
2527.27 159
2527.39 156
2527.50 151
2527.62 143
2527.73 134
2527.85 124
2527.96 115
2528.08 106
2528.20 99
2528.31 94
2528.43 92
2528.54 91
2528.66 91
2528.77 93
2528.89 95
2529.00 98
2529.12 101
2529.23 105
2529.35 109
2529.46 114
2529.58 117
2529.69 121
2529.81 123
2529.92 124
2530.04 124
2530.15 123
2530.27 124
2530.39 125
2530.50 128
2530.62 133
2530.73 139
2530.85 147
2530.96 154
2531.08 162
2531.19 168
2531.31 172
2531.42 175
2531.54 175
2531.65 175
2531.77 173
2531.88 172
2532.00 173
2532.12 176
2532.23 183
2532.35 195
2532.46 210
2532.58 227
2532.69 243
2532.81 258
2532.92 271
2533.04 279
2533.15 285
2533.27 289
2533.38 293
2533.50 297
2533.62 301
2533.73 305
2533.85 309
2533.96 311
2534.08 313
2534.19 314
2534.31 315
2534.42 318
2534.54 323
2534.65 330
2534.77 341
2534.88 353
2535.00 366
2535.12 378
2535.23 388
2535.35 394
2535.46 396
2535.58 395
2535.69 390
2535.81 384
2535.92 377
2536.04 372
2536.15 367
2536.27 363
2536.39 360
2536.50 355
2536.62 348
2536.73 339
2536.85 327
2536.96 312
2537.08 297
2537.19 281
2537.31 268
2537.42 259
2537.54 257
2537.66 262
2537.77 274
2537.89 293
2538.00 316
2538.12 344
2538.23 377
2538.35 415
2538.46 460
2538.58 512
2538.69 574
2538.81 644
2538.93 721
2539.04 803
2539.16 886
2539.27 967
2539.39 1045
2539.50 1119
2539.62 1191
2539.73 1262
2539.85 1335
2539.97 1412
2540.08 1494
2540.20 1581
2540.31 1671
2540.43 1760
2540.54 1848
2540.66 1931
2540.77 2006
2540.89 2072
2541.01 2126
2541.12 2166
2541.24 2191
2541.35 2200
2541.47 2194
2541.58 2176
2541.70 2148
2541.81 2116
2541.93 2082
2542.05 2049
2542.16 2020
2542.28 1996
2542.39 1977
2542.51 1961
2542.62 1946
2542.74 1931
2542.85 1911
2542.97 1885
2543.09 1853
2543.20 1814
2543.32 1770
2543.43 1724
2543.55 1676
2543.66 1629
2543.78 1582
2543.90 1535
2544.01 1485
2544.13 1431
2544.24 1374
2544.36 1312
2544.47 1248
2544.59 1183
2544.70 1119
2544.82 1058
2544.94 1001
2545.05 948
2545.17 899
2545.28 853
2545.40 809
2545.51 768
2545.63 728
2545.75 691
2545.86 655
2545.98 623
2546.09 595
2546.21 570
2546.32 549
2546.44 531
2546.55 514
2546.67 497
2546.79 478
2546.90 458
2547.02 434
2547.13 408
2547.25 380
2547.36 351
2547.48 323
2547.60 297
2547.71 274
2547.83 255
2547.94 240
2548.06 229
2548.17 222
2548.29 218
2548.41 216
2548.52 214
2548.64 214
2548.75 213
2548.87 212
2548.98 212
2549.10 213
2549.22 216
2549.33 221
2549.45 227
2549.56 233
2549.68 237
2549.80 238
2549.91 237
2550.03 234
2550.14 230
2550.26 226
2550.37 222
2550.49 219
2550.61 215
2550.72 210
2550.84 203
2550.95 195
2551.07 186
2551.18 176
2551.30 167
2551.42 158
2551.53 151
2551.65 145
2551.76 140
2551.88 137
2551.99 136
2552.11 137
2552.23 141
2552.34 145
2552.46 149
2552.57 152
2552.69 152
2552.81 148
2552.92 142
2553.04 133
2553.15 122
2553.27 111
2553.38 99
2553.50 88
2553.62 78
2553.73 70
2553.85 63
2553.96 59
2554.08 57
2554.20 58
2554.31 61
2554.43 65
2554.54 68
2554.66 71
2554.77 71
2554.89 69
2555.01 65
2555.12 60
2555.24 54
2555.35 47
2555.47 41
2555.59 35
2555.70 30
2555.82 26
2555.93 24
2556.05 23
2556.17 26
2556.28 32
2556.40 39
2556.51 48
2556.63 57
2556.74 65
2556.86 71
2556.98 76
2557.09 79
2557.21 81
2557.32 82
2557.44 80
2557.56 76
2557.67 70
2557.79 62
2557.90 53
2558.02 44
2558.14 38
2558.25 34
2558.37 33
2558.48 36
2558.60 41
2558.72 48
2558.83 55
2558.95 62
2559.06 68
2559.18 72
2559.30 75
2559.41 75
2559.53 74
2559.64 73
2559.76 72
2559.88 72
2559.99 73
2560.11 75
2560.22 78
2560.34 81
2560.46 83
2560.57 85
2560.69 85
2560.80 85
2560.92 85
2561.04 85
2561.15 86
2561.27 86
2561.38 85
2561.50 82
2561.62 76
2561.73 67
2561.85 56
2561.96 43
2562.08 31
2562.20 19
2562.31 8
2562.43 0
2562.54 0
2562.66 0
2562.78 0
2562.89 0
2563.01 0
2563.12 0
2563.24 0
2563.36 0
2563.47 7
2563.59 24
2563.70 43
2563.82 65
2563.94 88
2564.05 111
2564.17 132
2564.28 149
2564.40 162
2564.52 171
2564.63 178
2564.75 181
2564.87 184
2564.98 184
2565.10 184
2565.21 181
2565.33 176
2565.45 169
2565.56 160
2565.68 151
2565.79 143
2565.91 138
2566.03 136
2566.14 138
2566.26 142
2566.37 147
2566.49 151
2566.61 154
2566.72 155
2566.84 154
2566.96 153
2567.07 151
2567.19 149
2567.30 148
2567.42 148
2567.54 149
2567.65 150
2567.77 150
2567.88 150
2568.00 149
2568.12 148
2568.23 146
2568.35 142
2568.47 138
2568.58 133
2568.70 126
2568.81 117
2568.93 107
2569.05 96
2569.16 85
2569.28 77
2569.39 70
2569.51 68
2569.63 68
2569.74 71
2569.86 76
2569.98 81
2570.09 84
2570.21 85
2570.32 83
2570.44 78
2570.56 69
2570.67 59
2570.79 47
2570.91 36
2571.02 25
2571.14 16
2571.25 11
2571.37 8
2571.49 9
2571.60 14
2571.72 21
2571.84 29
2571.95 38
2572.07 47
2572.18 54
2572.30 59
2572.42 61
2572.53 61
2572.65 60
2572.77 56
2572.88 51
2573.00 44
2573.11 37
2573.23 31
2573.35 27
2573.46 26
2573.58 29
2573.70 35
2573.81 44
2573.93 55
2574.04 67
2574.16 78
2574.28 87
2574.39 94
2574.51 97
2574.63 98
2574.74 97
2574.86 96
2574.98 95
2575.09 96
2575.21 98
2575.32 101
2575.44 105
2575.56 107
2575.67 108
2575.79 106
2575.91 102
2576.02 97
2576.14 89
2576.26 82
2576.37 76
2576.49 72
2576.60 71
2576.72 73
2576.84 79
2576.95 87
2577.07 98
2577.19 108
2577.30 118
2577.42 126
2577.54 131
2577.65 133
2577.77 134
2577.88 132
2578.00 129
2578.12 125
2578.23 122
2578.35 119
2578.47 118
2578.58 118
2578.70 119
2578.82 121
2578.93 123
2579.05 124
2579.16 123
2579.28 119
2579.40 111
2579.51 99
2579.63 85
2579.75 67
2579.86 49
2579.98 32
2580.10 16
2580.21 2
2580.33 0
2580.45 0
2580.56 0
2580.68 0
2580.79 0
2580.91 0
2581.03 7
2581.14 14
2581.26 21
2581.38 27
2581.49 33
2581.61 39
2581.73 44
2581.84 47
2581.96 49
2582.08 48
2582.19 44
2582.31 39
2582.43 32
2582.54 26
2582.66 22
2582.78 22
2582.89 25
2583.01 33
2583.12 43
2583.24 52
2583.36 60
2583.47 63
2583.59 61
2583.71 54
2583.82 43
2583.94 29
2584.06 16
2584.17 4
2584.29 0
2584.41 0
2584.52 0
2584.64 0
2584.76 0
2584.87 0
2584.99 0
2585.11 0
2585.22 3
2585.34 11
2585.46 18
2585.57 24
2585.69 27
2585.80 29
2585.92 30
2586.04 30
2586.15 30
2586.27 31
2586.39 32
2586.50 35
2586.62 37
2586.74 39
2586.85 40
2586.97 40
2587.09 40
2587.20 41
2587.32 43
2587.44 47
2587.55 53
2587.67 60
2587.79 67
2587.90 73
2588.02 77
2588.14 79
2588.25 80
2588.37 80
2588.49 81
2588.60 82
2588.72 83
2588.84 83
2588.95 81
2589.07 77
2589.19 71
2589.30 63
2589.42 54
2589.54 47
2589.65 41
2589.77 37
2589.89 35
2590.00 34
2590.12 33
2590.24 31
2590.35 27
2590.47 22
2590.59 16
2590.70 9
2590.82 4
2590.94 0
2591.05 0
2591.17 0
2591.29 0
2591.40 0
2591.52 0
2591.64 0
2591.75 0
2591.87 0
2591.99 10
2592.10 22
2592.22 34
2592.34 43
2592.45 48
2592.57 49
2592.69 46
2592.80 39
2592.92 31
2593.04 24
2593.15 18
2593.27 14
2593.39 13
2593.50 13
2593.62 14
2593.74 16
2593.85 18
2593.97 20
2594.09 23
2594.20 26
2594.32 30
2594.44 34
2594.55 40
2594.67 46
2594.79 52
2594.91 57
2595.02 60
2595.14 63
2595.26 64
2595.37 65
2595.49 64
2595.61 63
2595.72 61
2595.84 57
2595.96 51
2596.07 43
2596.19 31
2596.31 18
2596.42 5
2596.54 0
2596.66 0
2596.77 0
2596.89 0
2597.01 0
2597.12 0
2597.24 0
2597.36 0
2597.47 2
2597.59 11
2597.71 23
2597.83 37
2597.94 52
2598.06 68
2598.18 83
2598.29 97
2598.41 109
2598.53 119
2598.64 128
2598.76 134
2598.88 139
2598.99 142
2599.11 143
2599.23 142
2599.34 139
2599.46 135
2599.58 130
2599.70 125
2599.81 120
2599.93 116
2600.05 113
2600.16 110
2600.28 108
2600.40 107
2600.51 108
2600.63 109
2600.75 112
2600.86 115
2600.98 117
2601.10 118
2601.21 117
2601.33 112
2601.45 104
2601.57 93
2601.68 82
2601.80 71
2601.92 63
2602.03 59
2602.15 59
2602.27 62
2602.38 69
2602.50 76
2602.62 84
2602.73 91
2602.85 97
2602.97 103
2603.09 107
2603.20 110
2603.32 111
2603.44 111
2603.55 108
2603.67 104
2603.79 98
2603.90 92
2604.02 86
2604.14 80
2604.26 74
2604.37 70
2604.49 67
2604.61 65
2604.72 67
2604.84 72
2604.96 81
2605.07 93
2605.19 108
2605.31 122
2605.43 134
2605.54 142
2605.66 144
2605.78 142
2605.89 136
2606.01 129
2606.13 123
2606.24 120
2606.36 122
2606.48 127
2606.60 135
2606.71 145
2606.83 156
2606.95 166
2607.06 176
2607.18 185
2607.30 196
2607.42 210
2607.53 226
2607.65 245
2607.77 266
2607.88 288
2608.00 308
2608.12 327
2608.23 343
2608.35 358
2608.47 373
2608.59 389
2608.70 408
2608.82 434
2608.94 464
2609.05 501
2609.17 541
2609.29 583
2609.41 625
2609.52 664
2609.64 700
2609.76 731
2609.87 757
2609.99 780
2610.11 799
2610.23 816
2610.34 830
2610.46 841
2610.58 851
2610.69 859
2610.81 864
2610.93 869
2611.05 873
2611.16 877
2611.28 881
2611.40 886
2611.51 889
2611.63 891
2611.75 890
2611.87 884
2611.98 874
2612.10 860
2612.22 842
2612.33 825
2612.45 809
2612.57 796
2612.69 788
2612.80 784
2612.92 784
2613.04 784
2613.15 782
2613.27 777
2613.39 766
2613.51 750
2613.62 730
2613.74 705
2613.86 678
2613.97 650
2614.09 621
2614.21 593
2614.33 568
2614.44 544
2614.56 524
2614.68 508
2614.79 497
2614.91 488
2615.03 481
2615.15 473
2615.26 462
2615.38 447
2615.50 427
2615.62 403
2615.73 377
2615.85 352
2615.97 329
2616.08 309
2616.20 292
2616.32 278
2616.44 266
2616.55 254
2616.67 243
2616.79 232
2616.91 221
2617.02 213
2617.14 206
2617.26 201
2617.37 197
2617.49 194
2617.61 191
2617.73 188
2617.84 184
2617.96 180
2618.08 175
2618.20 171
2618.31 169
2618.43 169
2618.55 172
2618.66 180
2618.78 192
2618.90 207
2619.02 223
2619.13 238
2619.25 249
2619.37 255
2619.49 255
2619.60 250
2619.72 239
2619.84 227
2619.95 214
2620.07 202
2620.19 193
2620.31 186
2620.42 182
2620.54 181
2620.66 180
2620.78 180
2620.89 180
2621.01 180
2621.13 180
2621.25 178
2621.36 176
2621.48 174
2621.60 171
2621.72 168
2621.83 165
2621.95 164
2622.07 164
2622.18 166
2622.30 171
2622.42 177
2622.54 184
2622.65 190
2622.77 194
2622.89 195
2623.01 192
2623.12 187
2623.24 179
2623.36 170
2623.48 160
2623.59 150
2623.71 139
2623.83 127
2623.95 114
2624.06 100
2624.18 87
2624.30 75
2624.42 65
2624.53 59
2624.65 57
2624.77 56
2624.89 58
2625.00 60
2625.12 62
2625.24 62
2625.36 60
2625.47 57
2625.59 53
2625.71 48
2625.83 46
2625.94 45
2626.06 49
2626.18 57
2626.29 69
2626.41 83
2626.53 98
2626.65 111
2626.76 119
2626.88 123
2627.00 122
2627.12 116
2627.23 107
2627.35 96
2627.47 84
2627.59 71
2627.70 58
2627.82 46
2627.94 36
2628.06 30
2628.17 30
2628.29 36
2628.41 48
2628.53 65
2628.65 83
2628.76 100
2628.88 113
2629.00 122
2629.12 125
2629.23 124
2629.35 119
2629.47 112
2629.59 104
2629.70 95
2629.82 85
2629.94 75
2630.06 65
2630.17 55
2630.29 47
2630.41 42
2630.53 39
2630.64 39
2630.76 42
2630.88 47
2631.00 53
2631.11 59
2631.23 64
2631.35 65
2631.47 64
2631.58 61
2631.70 56
2631.82 51
2631.94 47
2632.05 45
2632.17 44
2632.29 44
2632.41 43
2632.52 40
2632.64 36
2632.76 29
2632.88 21
2633.00 13
2633.11 7
2633.23 2
2633.35 0
2633.47 0
2633.58 0
2633.70 0
2633.82 0
2633.94 0
2634.05 0
2634.17 0
2634.29 0
2634.41 0
2634.52 0
2634.64 2
2634.76 4
2634.88 7
2635.00 8
2635.11 9
2635.23 10
2635.35 10
2635.47 9
2635.58 10
2635.70 11
2635.82 14
2635.94 18
2636.05 22
2636.17 27
2636.29 32
2636.41 37
2636.53 43
2636.64 49
2636.76 55
2636.88 61
2637.00 66
2637.11 70
2637.23 72
2637.35 70
2637.47 65
2637.58 57
2637.70 47
2637.82 36
2637.94 25
2638.06 17
2638.17 14
2638.29 14
2638.41 20
2638.53 30
2638.64 43
2638.76 58
2638.88 74
2639.00 88
2639.12 101
2639.23 111
2639.35 118
2639.47 124
2639.59 127
2639.70 130
2639.82 132
2639.94 134
2640.06 136
2640.18 136
2640.29 134
2640.41 130
2640.53 124
2640.65 118
2640.76 112
2640.88 109
2641.00 110
2641.12 114
2641.24 121
2641.35 131
2641.47 140
2641.59 148
2641.71 154
2641.82 157
2641.94 157
2642.06 155
2642.18 152
2642.30 148
2642.41 144
2642.53 140
2642.65 134
2642.77 127
2642.89 118
2643.00 109
2643.12 99
2643.24 90
2643.36 81
2643.47 74
2643.59 69
2643.71 67
2643.83 67
2643.95 69
2644.06 74
2644.18 80
2644.30 87
2644.42 93
2644.54 97
2644.65 98
2644.77 97
2644.89 94
2645.01 88
2645.13 82
2645.24 76
2645.36 72
2645.48 68
2645.60 65
2645.71 63
2645.83 63
2645.95 64
2646.07 66
2646.19 71
2646.30 78
2646.42 86
2646.54 93
2646.66 98
2646.78 100
2646.89 99
2647.01 95
2647.13 89
2647.25 84
2647.37 80
2647.48 79
2647.60 80
2647.72 81
2647.84 83
2647.96 84
2648.07 84
2648.19 84
2648.31 83
2648.43 85
2648.55 89
2648.66 96
2648.78 107
2648.90 120
2649.02 135
2649.14 150
2649.25 163
2649.37 173
2649.49 177
2649.61 176
2649.73 170
2649.84 158
2649.96 142
2650.08 125
2650.20 109
2650.32 95
2650.43 85
2650.55 81
2650.67 82
2650.79 86
2650.91 93
2651.02 99
2651.14 103
2651.26 105
2651.38 104
2651.50 102
2651.61 101
2651.73 102
2651.85 106
2651.97 115
2652.09 126
2652.20 138
2652.32 149
2652.44 157
2652.56 160
2652.68 159
2652.79 152
2652.91 142
2653.03 129
2653.15 116
2653.27 104
2653.38 93
2653.50 85
2653.62 80
2653.74 79
2653.86 81
2653.97 86
2654.09 93
2654.21 100
2654.33 107
2654.45 112
2654.57 112
2654.68 108
2654.80 101
2654.92 92
2655.04 84
2655.16 77
2655.27 74
2655.39 74
2655.51 75
2655.63 77
2655.75 78
2655.86 76
2655.98 72
2656.10 67
2656.22 61
2656.34 54
2656.46 49
2656.57 44
2656.69 39
2656.81 34
2656.93 29
2657.05 25
2657.16 22
2657.28 22
2657.40 25
2657.52 33
2657.64 43
2657.76 57
2657.87 71
2657.99 85
2658.11 98
2658.23 109
2658.35 119
2658.46 127
2658.58 133
2658.70 136
2658.82 135
2658.94 132
2659.06 127
2659.17 121
2659.29 116
2659.41 113
2659.53 112
2659.65 112
2659.76 113
2659.88 114
2660.00 113
2660.12 111
2660.24 108
2660.36 105
2660.47 104
2660.59 105
2660.71 107
2660.83 110
2660.95 115
2661.07 119
2661.18 124
2661.30 129
2661.42 133
2661.54 137
2661.66 141
2661.77 144
2661.89 146
2662.01 146
2662.13 144
2662.25 140
2662.37 133
2662.48 125
2662.60 115
2662.72 104
2662.84 94
2662.96 87
2663.08 82
2663.19 79
2663.31 79
2663.43 80
2663.55 79
2663.67 77
2663.79 73
2663.90 69
2664.02 64
2664.14 61
2664.26 60
2664.38 60
2664.50 61
2664.61 61
2664.73 59
2664.85 53
2664.97 45
2665.09 34
2665.21 21
2665.32 8
2665.44 0
2665.56 0
2665.68 0
2665.80 0
2665.92 0
2666.03 0
2666.15 0
2666.27 0
2666.39 4
2666.51 14
2666.63 22
2666.74 29
2666.86 34
2666.98 37
2667.10 41
2667.22 45
2667.34 52
2667.45 60
2667.57 71
2667.69 84
2667.81 96
2667.93 108
2668.05 118
2668.17 125
2668.28 130
2668.40 134
2668.52 135
2668.64 135
2668.76 134
2668.88 131
2668.99 126
2669.11 120
2669.23 113
2669.35 105
2669.47 98
2669.59 90
2669.70 82
2669.82 73
2669.94 63
2670.06 51
2670.18 39
2670.30 25
2670.42 12
2670.53 2
2670.65 0
2670.77 0
2670.89 2
2671.01 13
2671.13 26
2671.24 41
2671.36 55
2671.48 65
2671.60 73
2671.72 77
2671.84 80
2671.96 84
2672.07 89
2672.19 97
2672.31 106
2672.43 116
2672.55 126
2672.67 133
2672.79 138
2672.90 141
2673.02 141
2673.14 141
2673.26 141
2673.38 142
2673.50 142
2673.62 141
2673.73 138
2673.85 132
2673.97 123
2674.09 111
2674.21 97
2674.33 83
2674.44 72
2674.56 63
2674.68 59
2674.80 58
2674.92 59
2675.04 61
2675.16 63
2675.27 64
2675.39 64
2675.51 64
2675.63 64
2675.75 64
2675.87 64
2675.99 63
2676.10 61
2676.22 57
2676.34 51
2676.46 44
2676.58 35
2676.70 27
2676.82 18
2676.93 10
2677.05 4
2677.17 0
2677.29 0
2677.41 0
2677.53 0
2677.65 0
2677.77 0
2677.88 0
2678.00 0
2678.12 0
2678.24 0
2678.36 10
2678.48 25
2678.60 43
2678.71 64
2678.83 85
2678.95 104
2679.07 122
2679.19 136
2679.31 148
2679.43 157
2679.54 164
2679.66 169
2679.78 174
2679.90 179
2680.02 184
2680.14 188
2680.26 192
2680.38 194
2680.49 194
2680.61 192
2680.73 188
2680.85 183
2680.97 178
2681.09 174
2681.21 171
2681.33 169
2681.44 168
2681.56 167
2681.68 166
2681.80 163
2681.92 160
2682.04 157
2682.16 154
2682.27 150
2682.39 147
2682.51 143
2682.63 137
2682.75 129
2682.87 118
2682.99 104
2683.11 87
2683.22 68
2683.34 48
2683.46 29
2683.58 13
2683.70 1
2683.82 0
2683.94 0
2684.06 0
2684.17 0
2684.29 5
2684.41 14
2684.53 24
2684.65 35
2684.77 47
2684.89 60
2685.01 75
2685.13 89
2685.24 103
2685.36 116
2685.48 126
2685.60 133
2685.72 136
2685.84 138
2685.96 138
2686.08 138
2686.19 140
2686.31 145
2686.43 151
2686.55 160
2686.67 171
2686.79 181
2686.91 190
2687.03 197
2687.14 202
2687.26 207
2687.38 211
2687.50 215
2687.62 220
2687.74 226
2687.86 231
2687.98 236
2688.10 240
2688.21 242
2688.33 244
2688.45 246
2688.57 248
2688.69 251
2688.81 254
2688.93 258
2689.05 262
2689.17 265
2689.28 268
2689.40 271
2689.52 275
2689.64 281
2689.76 288
2689.88 298
2690.00 308
2690.12 320
2690.24 332
2690.35 343
2690.47 354
2690.59 363
2690.71 371
2690.83 377
2690.95 382
2691.07 385
2691.19 386
2691.31 386
2691.42 385
2691.54 384
2691.66 384
2691.78 386
2691.90 389
2692.02 394
2692.14 400
2692.26 407
2692.38 415
2692.49 425
2692.61 437
2692.73 452
2692.85 473
2692.97 498
2693.09 528
2693.21 562
2693.33 599
2693.45 636
2693.57 673
2693.68 711
2693.80 750
2693.92 792
2694.04 840
2694.16 895
2694.28 959
2694.40 1030
2694.52 1109
2694.64 1193
2694.76 1281
2694.87 1371
2694.99 1463
2695.11 1557
2695.23 1651
2695.35 1747
2695.47 1845
2695.59 1942
2695.71 2037
2695.83 2128
2695.95 2213
2696.06 2290
2696.18 2357
2696.30 2415
2696.42 2465
2696.54 2506
2696.66 2540
2696.78 2565
2696.90 2582
2697.02 2590
2697.14 2591
2697.26 2585
2697.37 2575
2697.49 2563
2697.61 2548
2697.73 2532
2697.85 2512
2697.97 2487
2698.09 2455
2698.21 2414
2698.33 2364
2698.45 2305
2698.56 2240
2698.68 2170
2698.80 2096
2698.92 2021
2699.04 1945
2699.16 1869
2699.28 1796
2699.40 1727
2699.52 1664
2699.64 1605
2699.76 1552
2699.87 1502
2699.99 1452
2700.11 1401
2700.23 1346
2700.35 1287
2700.47 1225
2700.59 1161
2700.71 1097
2700.83 1037
2700.95 981
2701.07 930
2701.19 885
2701.30 843
2701.42 804
2701.54 767
2701.66 730
2701.78 694
2701.90 658
2702.02 623
2702.14 589
2702.26 556
2702.38 526
2702.50 498
2702.62 474
2702.73 455
2702.85 440
2702.97 430
2703.09 424
2703.21 420
2703.33 416
2703.45 410
2703.57 402
2703.69 390
2703.81 376
2703.93 362
2704.05 350
2704.16 340
2704.28 333
2704.40 329
2704.52 326
2704.64 322
2704.76 314
2704.88 304
2705.00 292
2705.12 279
2705.24 268
2705.36 260
2705.48 257
2705.60 258
2705.71 264
2705.83 272
2705.95 281
2706.07 288
2706.19 292
2706.31 293
2706.43 288
2706.55 280
2706.67 268
2706.79 255
2706.91 241
2707.03 228
2707.15 215
2707.27 203
2707.38 192
2707.50 179
2707.62 166
2707.74 151
2707.86 137
2707.98 123
2708.10 111
2708.22 102
2708.34 97
2708.46 96
2708.58 99
2708.70 105
2708.82 111
2708.94 116
2709.05 119
2709.17 119
2709.29 114
2709.41 106
2709.53 96
2709.65 85
2709.77 74
2709.89 66
2710.01 61
2710.13 59
2710.25 62
2710.37 68
2710.49 77
2710.61 87
2710.73 98
2710.84 109
2710.96 120
2711.08 129
2711.20 138
2711.32 146
2711.44 154
2711.56 162
2711.68 169
2711.80 173
2711.92 174
2712.04 170
2712.16 162
2712.28 150
2712.40 134
2712.52 119
2712.64 104
2712.75 93
2712.87 85
2712.99 80
2713.11 77
2713.23 75
2713.35 74
2713.47 74
2713.59 73
2713.71 72
2713.83 73
2713.95 76
2714.07 81
2714.19 88
2714.31 96
2714.43 103
2714.55 108
2714.67 111
2714.78 109
2714.90 105
2715.02 99
2715.14 91
2715.26 83
2715.38 77
2715.50 71
2715.62 66
2715.74 61
2715.86 56
2715.98 51
2716.10 44
2716.22 37
2716.34 29
2716.46 20
2716.58 9
2716.70 0
2716.82 0
2716.94 0
2717.05 0
2717.17 0
2717.29 0
2717.41 0
2717.53 0
2717.65 4
2717.77 20
2717.89 35
2718.01 48
2718.13 59
2718.25 68
2718.37 75
2718.49 82
2718.61 90
2718.73 100
2718.85 111
2718.97 123
2719.09 135
2719.21 146
2719.33 155
2719.44 163
2719.56 169
2719.68 173
2719.80 178
2719.92 184
2720.04 191
2720.16 199
2720.28 208
2720.40 218
2720.52 228
2720.64 239
2720.76 253
2720.88 269
2721.00 291
2721.12 317
2721.24 346
2721.36 377
2721.48 407
2721.60 433
2721.72 452
2721.84 464
2721.96 470
2722.08 470
2722.20 467
2722.31 462
2722.43 456
2722.55 449
2722.67 439
2722.79 428
2722.91 412
2723.03 394
2723.15 373
2723.27 352
2723.39 332
2723.51 314
2723.63 301
2723.75 291
2723.87 283
2723.99 276
2724.11 269
2724.23 260
2724.35 248
2724.47 234
2724.59 217
2724.71 199
2724.83 179
2724.95 160
2725.07 142
2725.19 126
2725.31 112
2725.43 102
2725.55 94
2725.66 89
2725.78 86
2725.90 83
2726.02 81
2726.14 79
2726.26 77
2726.38 75
2726.50 74
2726.62 75
2726.74 76
2726.86 79
2726.98 83
2727.10 87
2727.22 91
2727.34 94
2727.46 96
2727.58 96
2727.70 96
2727.82 94
2727.94 90
2728.06 86
2728.18 82
2728.30 78
2728.42 75
2728.54 74
2728.66 76
2728.78 82
2728.90 91
2729.02 102
2729.14 114
2729.26 124
2729.38 131
2729.50 135
2729.62 135
2729.74 132
2729.86 127
2729.98 122
2730.09 116
2730.21 110
2730.33 104
2730.45 99
2730.57 94
2730.69 90
2730.81 88
2730.93 89
2731.05 93
2731.17 99
2731.29 107
2731.41 115
2731.53 122
2731.65 128
2731.77 132
2731.89 132
2732.01 130
2732.13 125
2732.25 118
2732.37 109
2732.49 99
2732.61 89
2732.73 80
2732.85 74
2732.97 70
2733.09 68
2733.21 67
2733.33 67
2733.45 65
2733.57 61
2733.69 55
2733.81 47
2733.93 38
2734.05 30
2734.17 24
2734.29 20
2734.41 20
2734.53 25
2734.65 33
2734.77 43
2734.89 56
2735.01 68
2735.13 79
2735.25 88
2735.37 94
2735.49 97
2735.61 99
2735.73 101
2735.85 103
2735.97 106
2736.09 109
2736.21 112
2736.33 112
2736.45 111
2736.57 108
2736.69 104
2736.81 100
2736.93 98
2737.05 98
2737.17 99
2737.29 101
2737.41 104
2737.53 106
2737.65 108
2737.77 109
2737.89 110
2738.01 111
2738.13 112
2738.25 114
2738.37 116
2738.49 118
2738.61 119
2738.73 119
2738.85 118
2738.97 116
2739.09 115
2739.21 114
2739.33 113
2739.45 114
2739.57 114
2739.69 114
2739.81 113
2739.93 111
2740.05 109
2740.17 106
2740.29 104
2740.41 101
2740.53 99
2740.65 96
2740.77 92
2740.89 85
2741.01 77
2741.13 68
2741.25 57
2741.37 46
2741.49 34
2741.61 22
2741.73 11
2741.85 0
2741.97 0
2742.09 0
2742.21 0
2742.33 0
2742.45 0
2742.57 0
2742.69 0
2742.81 4
2742.93 13
2743.05 21
2743.17 26
2743.29 29
2743.41 32
2743.53 34
2743.65 38
2743.77 42
2743.89 46
2744.01 51
2744.13 54
2744.25 55
2744.37 55
2744.49 53
2744.61 51
2744.73 49
2744.85 48
2744.97 47
2745.09 47
2745.21 47
2745.33 46
2745.45 44
2745.57 42
2745.69 40
2745.81 37
2745.93 35
2746.05 34
2746.17 34
2746.29 36
2746.41 39
2746.53 43
2746.65 47
2746.77 51
2746.89 54
2747.01 55
2747.13 55
2747.25 54
2747.37 53
2747.49 53
2747.61 54
2747.73 55
2747.85 57
2747.97 57
2748.09 56
2748.21 52
2748.33 46
2748.45 39
2748.57 31
2748.69 24
2748.81 19
2748.93 16
2749.05 17
2749.17 21
2749.29 26
2749.41 32
2749.53 38
2749.65 43
2749.77 47
2749.89 49
2750.01 50
2750.13 49
2750.25 47
2750.37 44
2750.50 41
2750.62 40
2750.74 42
2750.86 48
2750.98 59
2751.10 73
2751.22 90
2751.34 108
2751.46 125
2751.58 139
2751.70 149
2751.82 155
2751.94 157
2752.06 155
2752.18 151
2752.30 143
2752.42 133
2752.54 120
2752.66 106
2752.78 90
2752.90 72
2753.02 55
2753.14 40
2753.26 27
2753.38 18
2753.50 13
2753.62 11
2753.74 12
2753.86 16
2753.98 20
2754.10 25
2754.22 31
2754.34 39
2754.46 49
2754.58 62
2754.70 79
2754.83 98
2754.95 118
2755.07 137
2755.19 153
2755.31 163
2755.43 168
2755.55 167
2755.67 161
2755.79 152
2755.91 141
2756.03 131
2756.15 122
2756.27 114
2756.39 109
2756.51 105
2756.63 103
2756.75 101
2756.87 100
2756.99 97
2757.11 93
2757.23 89
2757.35 83
2757.47 77
2757.59 69
2757.71 62
2757.83 55
2757.95 49
2758.07 45
2758.20 42
2758.32 42
2758.44 44
2758.56 48
2758.68 52
2758.80 57
2758.92 61
2759.04 65
2759.16 68
2759.28 70
2759.40 70
2759.52 69
2759.64 68
2759.76 68
2759.88 68
2760.00 69
2760.12 73
2760.24 79
2760.36 87
2760.48 96
2760.60 104
2760.72 110
2760.84 112
2760.96 109
2761.09 101
2761.21 89
2761.33 74
2761.45 57
2761.57 42
2761.69 29
2761.81 20
2761.93 16
2762.05 18
2762.17 24
2762.29 32
2762.41 41
2762.53 49
2762.65 55
2762.77 57
2762.89 57
2763.01 54
2763.13 51
2763.25 50
2763.37 50
2763.49 54
2763.62 60
2763.74 67
2763.86 75
2763.98 83
2764.10 90
2764.22 94
2764.34 97
2764.46 99
2764.58 99
2764.70 100
2764.82 102
2764.94 106
2765.06 112
2765.18 121
2765.30 131
2765.42 141
2765.54 151
2765.66 157
2765.79 161
2765.91 162
2766.03 161
2766.15 160
2766.27 161
2766.39 164
2766.51 172
2766.63 186
2766.75 204
2766.87 229
2766.99 258
2767.11 292
2767.23 329
2767.35 366
2767.47 401
2767.59 432
2767.71 455
2767.84 471
2767.96 480
2768.08 483
2768.20 484
2768.32 486
2768.44 489
2768.56 496
2768.68 504
2768.80 512
2768.92 517
2769.04 517
2769.16 513
2769.28 504
2769.40 493
2769.52 483
2769.64 474
2769.77 469
2769.89 467
2770.01 466
2770.13 463
2770.25 458
2770.37 449
2770.49 436
2770.61 420
2770.73 404
2770.85 389
2770.97 377
2771.09 367
2771.21 361
2771.33 355
2771.45 350
2771.58 343
2771.70 333
2771.82 321
2771.94 308
2772.06 294
2772.18 281
2772.30 268
2772.42 258
2772.54 249
2772.66 242
2772.78 235
2772.90 228
2773.02 222
2773.14 216
2773.26 211
2773.39 206
2773.51 201
2773.63 197
2773.75 191
2773.87 185
2773.99 177
2774.11 169
2774.23 159
2774.35 148
2774.47 135
2774.59 119
2774.71 100
2774.83 81
2774.96 60
2775.08 41
2775.20 25
2775.32 13
2775.44 5
2775.56 0
2775.68 0
2775.80 0
2775.92 0
2776.04 0
2776.16 0
2776.28 0
2776.40 0
2776.53 0
2776.65 2
2776.77 5
2776.89 8
2777.01 10
2777.13 13
2777.25 17
2777.37 23
2777.49 31
2777.61 42
2777.73 54
2777.85 65
2777.98 75
2778.10 83
2778.22 89
2778.34 93
2778.46 94
2778.58 94
2778.70 93
2778.82 89
2778.94 84
2779.06 77
2779.18 70
2779.30 63
2779.43 56
2779.55 50
2779.67 45
2779.79 41
2779.91 38
2780.03 36
2780.15 34
2780.27 35
2780.39 37
2780.51 40
2780.63 45
2780.75 49
2780.88 52
2781.00 52
2781.12 47
2781.24 40
2781.36 30
2781.48 20
2781.60 13
2781.72 9
2781.84 9
2781.96 14
2782.08 20
2782.21 26
2782.33 29
2782.45 29
2782.57 24
2782.69 16
2782.81 6
2782.93 0
2783.05 0
2783.17 0
2783.29 0
2783.41 0
2783.54 0
2783.66 0
2783.78 0
2783.90 1
2784.02 11
2784.14 23
2784.26 37
2784.38 51
2784.50 65
2784.62 78
2784.75 87
2784.87 92
2784.99 94
2785.11 94
2785.23 92
2785.35 88
2785.47 84
2785.59 81
2785.71 77
2785.83 75
2785.96 72
2786.08 70
2786.20 67
2786.32 65
2786.44 63
2786.56 61
2786.68 60
2786.80 59
2786.92 60
2787.04 62
2787.17 65
2787.29 68
2787.41 71
2787.53 73
2787.65 75
2787.77 76
2787.89 77
2788.01 79
2788.13 82
2788.25 86
2788.38 92
2788.50 98
2788.62 105
2788.74 112
2788.86 120
2788.98 128
2789.10 135
2789.22 143
2789.34 150
2789.47 157
2789.59 163
2789.71 168
2789.83 173
2789.95 176
2790.07 180
2790.19 182
2790.31 182
2790.43 182
2790.56 180
2790.68 177
2790.80 174
2790.92 170
2791.04 168
2791.16 167
2791.28 168
2791.40 171
2791.52 174
2791.65 176
2791.77 177
2791.89 174
2792.01 168
2792.13 158
2792.25 146
2792.37 134
2792.49 122
2792.61 114
2792.74 108
2792.86 107
2792.98 109
2793.10 114
2793.22 121
2793.34 129
2793.46 138
2793.58 146
2793.70 154
2793.83 162
2793.95 169
2794.07 175
2794.19 180
2794.31 185
2794.43 190
2794.55 194
2794.67 198
2794.80 202
2794.92 207
2795.04 210
2795.16 213
2795.28 214
2795.40 214
2795.52 212
2795.64 209
2795.76 204
2795.89 196
2796.01 187
2796.13 174
2796.25 159
2796.37 142
2796.49 124
2796.61 107
2796.73 91
2796.86 78
2796.98 68
2797.10 63
2797.22 62
2797.34 64
2797.46 67
2797.58 72
2797.70 77
2797.83 80
2797.95 82
2798.07 82
2798.19 80
2798.31 76
2798.43 70
2798.55 64
2798.67 58
2798.80 52
2798.92 47
2799.04 43
2799.16 40
2799.28 39
2799.40 39
2799.52 42
2799.64 46
2799.77 51
2799.89 57
2800.01 63
2800.13 68
2800.25 70
2800.37 71
2800.49 69
2800.62 65
2800.74 61
2800.86 57
2800.98 54
2801.10 52
2801.22 52
2801.34 52
2801.46 53
2801.59 54
2801.71 54
2801.83 54
2801.95 52
2802.07 51
2802.19 50
2802.31 51
2802.44 53
2802.56 58
2802.68 64
2802.80 70
2802.92 77
2803.04 82
2803.16 86
2803.28 87
2803.41 87
2803.53 85
2803.65 82
2803.77 77
2803.89 70
2804.01 62
2804.13 54
2804.26 45
2804.38 37
2804.50 31
2804.62 26
2804.74 22
2804.86 20
2804.98 19
2805.11 19
2805.23 20
2805.35 23
2805.47 25
2805.59 29
2805.71 32
2805.83 34
2805.96 35
2806.08 36
2806.20 38
2806.32 41
2806.44 46
2806.56 55
2806.68 66
2806.81 79
2806.93 91
2807.05 100
2807.17 105
2807.29 104
2807.41 99
2807.53 89
2807.66 76
2807.78 62
2807.90 48
2808.02 37
2808.14 29
2808.26 25
2808.39 23
2808.51 24
2808.63 26
2808.75 28
2808.87 29
2808.99 27
2809.11 23
2809.24 17
2809.36 10
2809.48 4
2809.60 1
2809.72 1
2809.84 4
2809.96 11
2810.09 21
2810.21 30
2810.33 39
2810.45 46
2810.57 50
2810.69 52
2810.82 52
2810.94 51
2811.06 51
2811.18 50
2811.30 51
2811.42 52
2811.54 53
2811.67 55
2811.79 57
2811.91 58
2812.03 58
2812.15 59
2812.27 59
2812.40 60
2812.52 63
2812.64 68
2812.76 74
2812.88 83
2813.00 92
2813.12 100
2813.25 105
2813.37 107
2813.49 104
2813.61 98
2813.73 87
2813.85 75
2813.98 61
2814.10 47
2814.22 34
2814.34 23
2814.46 12
2814.58 4
2814.71 0
2814.83 0
2814.95 0
2815.07 0
2815.19 0
2815.31 0
2815.44 0
2815.56 0
2815.68 2
2815.80 12
2815.92 22
2816.04 32
2816.17 42
2816.29 52
2816.41 61
2816.53 69
2816.65 77
2816.77 84
2816.90 90
2817.02 94
2817.14 98
2817.26 101
2817.38 103
2817.50 104
2817.63 105
2817.75 106
2817.87 106
2817.99 106
2818.11 107
2818.23 107
2818.36 109
2818.48 112
2818.60 115
2818.72 117
2818.84 119
2818.96 119
2819.09 117
2819.21 115
2819.33 111
2819.45 108
2819.57 106
2819.69 104
2819.82 102
2819.94 99
2820.06 94
2820.18 86
2820.30 76
2820.42 64
2820.55 50
2820.67 35
2820.79 21
2820.91 8
2821.03 0
2821.16 0
2821.28 0
2821.40 0
2821.52 0
2821.64 0
2821.76 3
2821.89 16
2822.01 30
2822.13 45
2822.25 58
2822.37 70
2822.50 81
2822.62 89
2822.74 95
2822.86 97
2822.98 97
2823.10 94
2823.23 88
2823.35 80
2823.47 71
2823.59 60
2823.71 49
2823.83 38
2823.96 29
2824.08 21
2824.20 15
2824.32 12
2824.44 9
2824.57 8
2824.69 8
2824.81 7
2824.93 8
2825.05 8
2825.18 9
2825.30 11
2825.42 13
2825.54 16
2825.66 19
2825.78 22
2825.91 25
2826.03 28
2826.15 32
2826.27 36
2826.39 41
2826.52 46
2826.64 50
2826.76 53
2826.88 55
2827.00 54
2827.12 52
2827.25 47
2827.37 42
2827.49 36
2827.61 31
2827.73 26
2827.86 23
2827.98 22
2828.10 22
2828.22 24
2828.34 26
2828.47 29
2828.59 32
2828.71 33
2828.83 33
2828.95 31
2829.08 27
2829.20 22
2829.32 16
2829.44 11
2829.56 7
2829.69 5
2829.81 5
2829.93 7
2830.05 11
2830.17 15
2830.30 19
2830.42 23
2830.54 27
2830.66 30
2830.78 33
2830.90 36
2831.03 38
2831.15 41
2831.27 42
2831.39 42
2831.51 42
2831.64 41
2831.76 40
2831.88 39
2832.00 40
2832.12 41
2832.25 44
2832.37 48
2832.49 52
2832.61 56
2832.73 59
2832.86 61
2832.98 62
2833.10 61
2833.22 59
2833.34 55
2833.47 49
2833.59 43
2833.71 35
2833.83 27
2833.95 17
2834.08 7
2834.20 0
2834.32 0
2834.44 0
2834.57 0
2834.69 0
2834.81 0
2834.93 0
2835.05 0
2835.18 3
2835.30 16
2835.42 29
2835.54 41
2835.66 52
2835.79 61
2835.91 68
2836.03 74
2836.15 77
2836.27 78
2836.40 78
2836.52 78
2836.64 78
2836.76 80
2836.88 83
2837.01 86
2837.13 90
2837.25 94
2837.37 96
2837.50 97
2837.62 95
2837.74 91
2837.86 85
2837.98 78
2838.11 72
2838.23 67
2838.35 66
2838.47 68
2838.59 74
2838.72 83
2838.84 93
2838.96 103
2839.08 112
2839.21 119
2839.33 125
2839.45 130
2839.57 136
2839.69 143
2839.82 149
2839.94 155
2840.06 159
2840.18 161
2840.30 160
2840.43 157
2840.55 152
2840.67 145
2840.79 139
2840.92 133
2841.04 127
2841.16 120
2841.28 113
2841.40 105
2841.53 96
2841.65 87
2841.77 77
2841.89 68
2842.02 60
2842.14 52
2842.26 45
2842.38 38
2842.50 32
2842.63 25
2842.75 19
2842.87 12
2842.99 7
2843.12 2
2843.24 0
2843.36 0
2843.48 0
2843.60 0
2843.73 0
2843.85 0
2843.97 4
2844.09 12
2844.22 22
2844.34 32
2844.46 40
2844.58 47
2844.70 52
2844.83 54
2844.95 55
2845.07 55
2845.19 55
2845.32 55
2845.44 54
2845.56 52
2845.68 48
2845.80 42
2845.93 35
2846.05 27
2846.17 19
2846.29 13
2846.42 8
2846.54 5
2846.66 4
2846.78 5
2846.91 6
2847.03 9
2847.15 11
2847.27 14
2847.40 16
2847.52 16
2847.64 15
2847.76 12
2847.88 8
2848.01 4
2848.13 1
2848.25 0
2848.37 0
2848.50 0
2848.62 0
2848.74 0
2848.86 0
2848.99 0
2849.11 0
2849.23 1
2849.35 8
2849.47 15
2849.60 23
2849.72 29
2849.84 33
2849.96 36
2850.09 36
2850.21 36
2850.33 36
2850.45 36
2850.58 37
2850.70 38
2850.82 40
2850.94 42
2851.07 43
2851.19 44
2851.31 44
2851.43 44
2851.56 43
2851.68 41
2851.80 39
2851.92 35
2852.05 30
2852.17 24
2852.29 18
2852.41 13
2852.54 10
2852.66 10
2852.78 12
2852.90 17
2853.02 23
2853.15 28
2853.27 34
2853.39 38
2853.51 42
2853.64 44
2853.76 45
2853.88 44
2854.00 42
2854.13 38
2854.25 33
2854.37 27
2854.49 20
2854.62 15
2854.74 11
2854.86 8
2854.98 7
2855.11 6
2855.23 4
2855.35 2
2855.47 0
2855.60 0
2855.72 0
2855.84 0
2855.96 0
2856.09 0
2856.21 0
2856.33 14
2856.45 30
2856.58 47
2856.70 63
2856.82 74
2856.94 81
2857.07 83
2857.19 81
2857.31 76
2857.43 69
2857.56 61
2857.68 52
2857.80 44
2857.92 36
2858.05 28
2858.17 22
2858.29 18
2858.42 18
2858.54 23
2858.66 31
2858.78 41
2858.91 52
2859.03 62
2859.15 69
2859.27 74
2859.40 76
2859.52 76
2859.64 75
2859.76 73
2859.89 72
2860.01 71
2860.13 70
2860.25 68
2860.38 66
2860.50 64
2860.62 63
2860.74 65
2860.87 68
2860.99 75
2861.11 84
2861.23 94
2861.36 104
2861.48 113
2861.60 119
2861.73 123
2861.85 125
2861.97 127
2862.09 128
2862.22 129
2862.34 128
2862.46 125
2862.58 119
2862.71 112
2862.83 103
2862.95 94
2863.07 88
2863.20 87
2863.32 89
2863.44 96
2863.57 104
2863.69 112
2863.81 119
2863.93 123
2864.06 125
2864.18 125
2864.30 125
2864.42 126
2864.55 130
2864.67 137
2864.79 146
2864.91 157
2865.04 168
2865.16 178
2865.28 186
2865.41 192
2865.53 197
2865.65 202
2865.77 206
2865.90 209
2866.02 213
2866.14 216
2866.26 216
2866.39 214
2866.51 208
2866.63 199
2866.76 187
2866.88 173
2867.00 157
2867.12 141
2867.25 126
2867.37 115
2867.49 108
2867.61 106
2867.74 111
2867.86 120
2867.98 132
2868.11 145
2868.23 157
2868.35 166
2868.47 170
2868.60 170
2868.72 165
2868.84 157
2868.97 147
2869.09 139
2869.21 132
2869.33 130
2869.46 131
2869.58 136
2869.70 143
2869.82 151
2869.95 158
2870.07 165
2870.19 169
2870.32 172
2870.44 172
2870.56 171
2870.68 168
2870.81 164
2870.93 159
2871.05 153
2871.18 147
2871.30 143
2871.42 140
2871.54 140
2871.67 142
2871.79 147
2871.91 155
2872.04 165
2872.16 176
2872.28 188
2872.40 199
2872.53 208
2872.65 214
2872.77 216
2872.90 215
2873.02 210
2873.14 202
2873.26 193
2873.39 185
2873.51 178
2873.63 175
2873.76 176
2873.88 180
2874.00 187
2874.12 197
2874.25 207
2874.37 218
2874.49 227
2874.62 233
2874.74 235
2874.86 234
2874.99 230
2875.11 223
2875.23 215
2875.35 207
2875.48 199
2875.60 190
2875.72 182
2875.85 175
2875.97 167
2876.09 160
2876.21 154
2876.34 149
2876.46 146
2876.58 144
2876.71 142
2876.83 141
2876.95 139
2877.08 135
2877.20 129
2877.32 120
2877.44 109
2877.57 97
2877.69 83
2877.81 69
2877.94 57
2878.06 46
2878.18 39
2878.30 36
2878.43 36
2878.55 38
2878.67 42
2878.80 46
2878.92 48
2879.04 48
2879.17 45
2879.29 41
2879.41 35
2879.53 30
2879.66 28
2879.78 29
2879.90 32
2880.03 39
2880.15 48
2880.27 58
2880.40 67
2880.52 73
2880.64 77
2880.77 76
2880.89 70
2881.01 60
2881.13 46
2881.26 31
2881.38 17
2881.50 7
2881.63 0
2881.75 0
2881.87 2
2882.00 8
2882.12 16
2882.24 24
2882.36 30
2882.49 32
2882.61 32
2882.73 27
2882.86 19
2882.98 9
2883.10 0
2883.23 0
2883.35 0
2883.47 0
2883.60 0
2883.72 0
2883.84 0
2883.97 0
2884.09 12
2884.21 33
2884.33 54
2884.46 73
2884.58 88
2884.70 98
2884.83 101
2884.95 98
2885.07 92
2885.20 82
2885.32 73
2885.44 67
2885.57 64
2885.69 65
2885.81 70
2885.94 77
2886.06 85
2886.18 91
2886.30 95
2886.43 97
2886.55 97
2886.67 96
2886.80 95
2886.92 94
2887.04 92
2887.17 89
2887.29 84
2887.41 75
2887.54 62
2887.66 47
2887.78 29
2887.91 10
2888.03 0
2888.15 0
2888.28 0
2888.40 0
2888.52 0
2888.65 0
2888.77 0
2888.89 0
2889.01 10
2889.14 33
2889.26 56
2889.38 76
2889.51 90
2889.63 99
2889.75 101
2889.88 98
2890.00 90
2890.12 79
2890.25 67
2890.37 57
2890.49 50
2890.62 46
2890.74 44
2890.86 45
2890.99 46
2891.11 47
2891.23 46
2891.36 44
2891.48 41
2891.60 40
2891.73 41
2891.85 44
2891.97 48
2892.10 53
2892.22 57
2892.34 58
2892.47 57
2892.59 53
2892.71 47
2892.84 42
2892.96 38
2893.08 38
2893.21 41
2893.33 46
2893.45 53
2893.58 61
2893.70 66
2893.82 70
2893.95 69
2894.07 65
2894.19 58
2894.32 48
2894.44 35
2894.56 21
2894.69 7
2894.81 0
2894.93 0
2895.06 0
2895.18 0
2895.30 0
2895.43 0
2895.55 11
2895.67 28
2895.80 45
2895.92 62
2896.04 76
2896.17 88
2896.29 96
2896.41 101
2896.54 105
2896.66 108
2896.78 111
2896.91 114
2897.03 119
2897.15 126
2897.28 133
2897.40 142
2897.52 151
2897.65 160
2897.77 167
2897.89 172
2898.02 174
2898.14 173
2898.26 170
2898.39 165
2898.51 160
2898.63 155
2898.76 149
2898.88 142
2899.00 134
2899.13 123
2899.25 110
2899.37 96
2899.50 80
2899.62 65
2899.74 50
2899.87 36
2899.99 25
2900.12 17
2900.24 13
2900.36 14
2900.49 19
2900.61 28
2900.73 41
2900.86 55
2900.98 68
2901.10 80
2901.23 88
2901.35 92
2901.47 94
2901.60 93
2901.72 92
2901.84 91
2901.97 90
2902.09 89
2902.21 89
2902.34 88
2902.46 89
2902.58 89
2902.71 91
2902.83 93
2902.96 96
2903.08 99
2903.20 101
2903.33 101
2903.45 100
2903.57 99
2903.70 98
2903.82 98
2903.94 99
2904.07 101
2904.19 104
2904.31 107
2904.44 107
2904.56 105
2904.68 102
2904.81 97
2904.93 94
2905.06 91
2905.18 90
2905.30 90
2905.43 90
2905.55 89
2905.67 87
2905.80 84
2905.92 81
2906.04 79
2906.17 79
2906.29 81
2906.41 86
2906.54 92
2906.66 98
2906.79 104
2906.91 109
2907.03 112
2907.16 116
2907.28 119
2907.40 121
2907.53 122
2907.65 121
2907.77 119
2907.90 116
2908.02 111
2908.15 106
2908.27 101
2908.39 98
2908.52 96
2908.64 96
2908.76 96
2908.89 98
2909.01 100
2909.13 102
2909.26 105
2909.38 108
2909.51 110
2909.63 112
2909.75 111
2909.88 109
2910.00 104
2910.12 97
2910.25 88
2910.37 80
2910.49 72
2910.62 65
2910.74 61
2910.87 58
2910.99 57
2911.11 57
2911.24 57
2911.36 57
2911.48 57
2911.61 56
2911.73 55
2911.86 54
2911.98 53
2912.10 53
2912.23 53
2912.35 54
2912.47 56
2912.60 59
2912.72 63
2912.85 68
2912.97 73
2913.09 78
2913.22 82
2913.34 86
2913.46 87
2913.59 86
2913.71 82
2913.83 76
2913.96 69
2914.08 61
2914.21 55
2914.33 51
2914.45 51
2914.58 55
2914.70 62
2914.82 71
2914.95 81
2915.07 90
2915.20 97
2915.32 101
2915.44 102
2915.57 101
2915.69 97
2915.82 91
2915.94 84
2916.06 77
2916.19 70
2916.31 66
2916.43 64
2916.56 64
2916.68 65
2916.81 67
2916.93 67
2917.05 65
2917.18 60
2917.30 52
2917.42 44
2917.55 37
2917.67 35
2917.80 39
2917.92 49
2918.04 66
2918.17 87
2918.29 111
2918.42 134
2918.54 154
2918.66 169
2918.79 179
2918.91 185
2919.03 188
2919.16 189
2919.28 189
2919.41 191
2919.53 195
2919.65 203
2919.78 214
2919.90 230
2920.03 249
2920.15 272
2920.27 297
2920.40 320
2920.52 342
2920.64 359
2920.77 373
2920.89 383
2921.02 392
2921.14 401
2921.26 411
2921.39 423
2921.51 436
2921.64 447
2921.76 455
2921.88 458
2922.01 456
2922.13 447
2922.26 433
2922.38 416
2922.50 397
2922.63 378
2922.75 360
2922.88 346
2923.00 336
2923.12 332
2923.25 332
2923.37 335
2923.50 340
2923.62 346
2923.74 352
2923.87 357
2923.99 359
2924.11 359
2924.24 357
2924.36 355
2924.49 353
2924.61 350
2924.73 349
2924.86 347
2924.98 345
2925.11 341
2925.23 334
2925.35 325
2925.48 312
2925.60 298
2925.73 283
2925.85 269
2925.97 257
2926.10 248
2926.22 242
2926.35 238
2926.47 235
2926.59 232
2926.72 229
2926.84 224
2926.97 218
2927.09 209
2927.21 199
2927.34 188
2927.46 177
2927.59 166
2927.71 158
2927.84 151
2927.96 147
2928.08 144
2928.21 143
2928.33 142
2928.46 140
2928.58 135
2928.70 128
2928.83 118
2928.95 105
2929.08 91
2929.20 77
2929.32 64
2929.45 55
2929.57 50
2929.70 50
2929.82 55
2929.94 63
2930.07 73
2930.19 84
2930.32 95
2930.44 105
2930.56 113
2930.69 119
2930.81 124
2930.94 126
2931.06 126
2931.19 125
2931.31 121
2931.43 117
2931.56 112
2931.68 107
2931.81 103
2931.93 102
2932.05 102
2932.18 105
2932.30 109
2932.43 114
2932.55 118
2932.67 121
2932.80 123
2932.92 124
2933.05 125
2933.17 125
2933.30 125
2933.42 124
2933.54 122
2933.67 119
2933.79 114
2933.92 111
2934.04 110
2934.16 112
2934.29 119
2934.41 131
2934.54 146
2934.66 163
2934.79 179
2934.91 193
2935.03 204
2935.16 212
2935.28 219
2935.41 225
2935.53 230
2935.66 237
2935.78 243
2935.90 248
2936.03 252
2936.15 254
2936.28 255
2936.40 257
2936.52 260
2936.65 265
2936.77 274
2936.90 287
2937.02 304
2937.15 323
2937.27 346
2937.39 370
2937.52 396
2937.64 422
2937.77 447
2937.89 469
2938.02 489
2938.14 505
2938.26 516
2938.39 522
2938.51 525
2938.64 524
2938.76 521
2938.89 516
2939.01 511
2939.13 505
2939.26 499
2939.38 492
2939.51 485
2939.63 477
2939.76 467
2939.88 456
2940.00 443
2940.13 430
2940.25 416
2940.38 402
2940.50 389
2940.63 376
2940.75 364
2940.87 354
2941.00 345
2941.12 336
2941.25 328
2941.37 319
2941.50 309
2941.62 297
2941.74 282
2941.87 265
2941.99 248
2942.12 232
2942.24 219
2942.37 210
2942.49 205
2942.61 203
2942.74 206
2942.86 210
2942.99 216
2943.11 222
2943.24 227
2943.36 231
2943.49 231
2943.61 229
2943.73 224
2943.86 217
2943.98 208
2944.11 198
2944.23 186
2944.36 173
2944.48 157
2944.60 140
2944.73 120
2944.85 99
2944.98 77
2945.10 57
2945.23 39
2945.35 23
2945.48 9
2945.60 0
2945.72 0
2945.85 0
2945.97 0
2946.10 0
2946.22 0
2946.35 0
2946.47 0
2946.60 1
2946.72 6
2946.84 10
2946.97 14
2947.09 18
2947.22 23
2947.34 27
2947.47 32
2947.59 36
2947.72 38
2947.84 39
2947.96 39
2948.09 37
2948.21 35
2948.34 34
2948.46 35
2948.59 37
2948.71 41
2948.84 47
2948.96 55
2949.09 63
2949.21 72
2949.33 81
2949.46 89
2949.58 95
2949.71 99
2949.83 100
2949.96 99
2950.08 96
2950.21 93
2950.33 91
2950.45 90
2950.58 90
2950.70 93
2950.83 95
2950.95 98
2951.08 98
2951.20 96
2951.33 93
2951.45 88
2951.58 82
2951.70 78
2951.82 75
2951.95 73
2952.07 72
2952.20 71
2952.32 68
2952.45 63
2952.57 55
2952.70 45
2952.82 34
2952.95 24
2953.07 16
2953.19 10
2953.32 8
2953.44 10
2953.57 15
2953.69 23
2953.82 33
2953.94 44
2954.07 56
2954.19 68
2954.32 78
2954.44 87
2954.57 94
2954.69 100
2954.81 104
2954.94 109
2955.06 113
2955.19 117
2955.31 121
2955.44 122
2955.56 120
2955.69 115
2955.81 106
2955.94 96
2956.06 85
2956.19 75
2956.31 68
2956.43 64
2956.56 62
2956.68 61
2956.81 59
2956.93 55
2957.06 49
2957.18 43
2957.31 39
2957.43 37
2957.56 39
2957.68 47
2957.81 58
2957.93 72
2958.06 87
2958.18 99
2958.30 109
2958.43 115
2958.55 118
2958.68 118
2958.80 118
2958.93 119
2959.05 122
2959.18 128
2959.30 135
2959.43 143
2959.55 151
2959.68 158
2959.80 162
2959.93 162
2960.05 159
2960.18 151
2960.30 140
2960.42 128
2960.55 115
2960.67 105
2960.80 98
2960.92 96
2961.05 98
2961.17 104
2961.30 112
2961.42 120
2961.55 130
2961.67 138
2961.80 146
2961.92 152
2962.05 156
2962.17 156
2962.30 153
2962.42 146
2962.55 136
2962.67 123
2962.80 110
2962.92 96
2963.04 82
2963.17 69
2963.29 57
2963.42 44
2963.54 33
2963.67 22
2963.79 13
2963.92 8
2964.04 6
2964.17 10
2964.29 19
2964.42 32
2964.54 49
2964.67 67
2964.79 85
2964.92 100
2965.04 112
2965.17 121
2965.29 125
2965.42 127
2965.54 126
2965.67 124
2965.79 122
2965.92 121
2966.04 121
2966.17 121
2966.29 121
2966.42 120
2966.54 118
2966.66 113
2966.79 106
2966.91 97
2967.04 87
2967.16 75
2967.29 64
2967.41 52
2967.54 41
2967.66 31
2967.79 23
2967.91 16
2968.04 13
2968.16 13
2968.29 17
2968.41 24
2968.54 33
2968.66 44
2968.79 54
2968.91 63
2969.04 69
2969.16 72
2969.29 71
2969.41 67
2969.54 61
2969.66 56
2969.79 51
2969.91 49
2970.04 49
2970.16 52
2970.29 55
2970.41 59
2970.54 63
2970.66 65
2970.79 66
2970.91 68
2971.04 70
2971.16 74
2971.29 80
2971.41 87
2971.54 95
2971.66 103
2971.79 110
2971.91 115
2972.04 117
2972.16 117
2972.29 114
2972.41 110
2972.54 105
2972.66 100
2972.79 96
2972.91 94
2973.04 94
2973.16 94
2973.29 95
2973.41 95
2973.54 93
2973.66 89
2973.79 84
2973.91 77
2974.04 70
2974.16 65
2974.29 62
2974.41 61
2974.54 63
2974.66 66
2974.79 69
2974.91 73
2975.04 76
2975.16 77
2975.29 77
2975.41 76
2975.54 74
2975.66 73
2975.79 74
2975.91 76
2976.04 83
2976.16 92
2976.29 105
2976.41 119
2976.54 135
2976.66 150
2976.79 162
2976.91 170
2977.04 174
2977.16 173
2977.29 170
2977.41 163
2977.54 157
2977.66 151
2977.79 146
2977.91 144
2978.04 143
2978.16 142
2978.29 141
2978.41 139
2978.54 135
2978.66 130
2978.79 123
2978.91 115
2979.04 109
2979.16 103
2979.29 99
2979.41 96
2979.54 95
2979.66 95
2979.79 96
2979.92 98
2980.04 100
2980.17 100
2980.29 99
2980.42 95
2980.54 89
2980.67 81
2980.79 70
2980.92 58
2981.04 47
2981.17 37
2981.29 28
2981.42 22
2981.54 17
2981.67 15
2981.79 14
2981.92 14
2982.04 16
2982.17 19
2982.29 26
2982.42 35
2982.54 48
2982.67 63
2982.79 80
2982.92 97
2983.04 112
2983.17 123
2983.30 127
2983.42 127
2983.55 122
2983.67 114
2983.80 106
2983.92 99
2984.05 94
2984.17 92
2984.30 93
2984.42 95
2984.55 98
2984.67 101
2984.80 104
2984.92 108
2985.05 112
2985.17 118
2985.30 125
2985.42 133
2985.55 141
2985.67 147
2985.80 152
2985.93 153
2986.05 149
2986.18 140
2986.30 126
2986.43 108
2986.55 86
2986.68 62
2986.80 38
2986.93 16
2987.05 0
2987.18 0
2987.30 0
2987.43 0
2987.55 0
2987.68 0
2987.80 0
2987.93 9
2988.06 22
2988.18 33
2988.31 42
2988.43 48
2988.56 50
2988.68 48
2988.81 43
2988.93 37
2989.06 28
2989.18 20
2989.31 11
2989.43 3
2989.56 0
2989.68 0
2989.81 0
2989.94 0
2990.06 0
2990.19 0
2990.31 0
2990.44 0
2990.56 2
2990.69 7
2990.81 12
2990.94 16
2991.06 20
2991.19 22
2991.31 23
2991.44 22
2991.56 20
2991.69 18
2991.82 16
2991.94 14
2992.07 14
2992.19 16
2992.32 19
2992.44 22
2992.57 25
2992.69 28
2992.82 29
2992.94 29
2993.07 28
2993.20 28
2993.32 29
2993.45 31
2993.57 36
2993.70 43
2993.82 50
2993.95 57
2994.07 63
2994.20 67
2994.32 70
2994.45 72
2994.57 73
2994.70 73
2994.83 75
2994.95 76
2995.08 79
2995.20 83
2995.33 88
2995.45 94
2995.58 100
2995.70 106
2995.83 113
2995.96 119
2996.08 126
2996.21 133
2996.33 142
2996.46 151
2996.58 162
2996.71 173
2996.83 185
2996.96 196
2997.08 208
2997.21 219
2997.34 229
2997.46 238
2997.59 246
2997.71 251
2997.84 254
2997.96 255
2998.09 255
2998.21 254
2998.34 254
2998.47 253
2998.59 251
2998.72 247
2998.84 239
2998.97 227
2999.09 210
2999.22 190
2999.34 168
2999.47 147
2999.60 128
2999.72 113
2999.85 103
2999.97 96
3000.10 94
3000.22 95
3000.35 99
3000.47 105
3000.60 113
3000.73 122
3000.85 131
3000.98 139
3001.10 145
3001.23 148
3001.35 149
3001.48 149
3001.60 148
3001.73 146
3001.86 144
3001.98 142
3002.11 138
3002.23 135
3002.36 130
3002.48 126
3002.61 121
3002.73 117
3002.86 112
3002.99 107
3003.11 101
3003.24 94
3003.36 86
3003.49 78
3003.61 71
3003.74 65
3003.87 60
3003.99 57
3004.12 55
3004.24 54
3004.37 52
3004.49 49
3004.62 46
3004.75 42
3004.87 38
3005.00 35
3005.12 31
3005.25 29
3005.37 27
3005.50 26
3005.62 24
3005.75 22
3005.88 19
3006.00 16
3006.13 12
3006.25 10
3006.38 9
3006.50 9
3006.63 12
3006.76 15
3006.88 20
3007.01 26
3007.13 32
3007.26 39
3007.38 45
3007.51 52
3007.64 57
3007.76 62
3007.89 64
3008.01 65
3008.14 63
3008.26 59
3008.39 54
3008.52 47
3008.64 40
3008.77 33
3008.89 26
3009.02 20
3009.14 14
3009.27 9
3009.40 6
3009.52 4
3009.65 3
3009.77 2
3009.90 1
3010.03 0
3010.15 0
3010.28 0
3010.40 0
3010.53 0
3010.65 0
3010.78 0
3010.91 0
3011.03 1
3011.16 6
3011.28 14
3011.41 23
3011.53 33
3011.66 43
3011.79 52
3011.91 59
3012.04 63
3012.16 66
3012.29 66
3012.42 67
3012.54 67
3012.67 70
3012.79 75
3012.92 81
3013.04 89
3013.17 98
3013.30 106
3013.42 114
3013.55 121
3013.67 126
3013.80 130
3013.93 132
3014.05 132
3014.18 130
3014.30 127
3014.43 124
3014.55 121
3014.68 119
3014.81 119
3014.93 121
3015.06 123
3015.18 125
3015.31 126
3015.44 127
3015.56 127
3015.69 126
3015.81 124
3015.94 122
3016.07 118
3016.19 113
3016.32 107
3016.44 100
3016.57 93
3016.70 85
3016.82 79
3016.95 75
3017.07 73
3017.20 74
3017.32 77
3017.45 81
3017.58 85
3017.70 90
3017.83 94
3017.95 98
3018.08 102
3018.21 106
3018.33 111
3018.46 116
3018.58 123
3018.71 132
3018.84 142
3018.96 154
3019.09 168
3019.21 183
3019.34 199
3019.47 214
3019.59 229
3019.72 241
3019.84 251
3019.97 258
3020.10 263
3020.22 265
3020.35 264
3020.47 262
3020.60 259
3020.73 256
3020.85 251
3020.98 247
3021.10 243
3021.23 240
3021.36 237
3021.48 234
3021.61 232
3021.73 229
3021.86 225
3021.99 220
3022.11 212
3022.24 204
3022.36 194
3022.49 184
3022.62 174
3022.74 165
3022.87 157
3022.99 150
3023.12 145
3023.25 143
3023.37 142
3023.50 142
3023.62 145
3023.75 148
3023.88 151
3024.00 154
3024.13 156
3024.25 157
3024.38 159
3024.51 160
3024.63 161
3024.76 163
3024.88 163
3025.01 162
3025.14 157
3025.26 148
3025.39 135
3025.52 119
3025.64 102
3025.77 87
3025.89 74
3026.02 66
3026.15 62
3026.27 61
3026.40 62
3026.52 63
3026.65 65
3026.78 65
3026.90 65
3027.03 65
3027.15 64
3027.28 63
3027.41 61
3027.53 59
3027.66 56
3027.79 53
3027.91 49
3028.04 46
3028.16 44
3028.29 42
3028.42 41
3028.54 39
3028.67 37
3028.79 35
3028.92 33
3029.05 31
3029.17 30
3029.30 29
3029.43 28
3029.55 27
3029.68 24
3029.80 21
3029.93 15
3030.06 10
3030.18 4
3030.31 1
3030.44 0
3030.56 2
3030.69 7
3030.81 15
3030.94 23
3031.07 33
3031.19 43
3031.32 52
3031.44 61
3031.57 69
3031.70 77
3031.82 84
3031.95 90
3032.08 95
3032.20 98
3032.33 98
3032.45 96
3032.58 90
3032.71 82
3032.83 72
3032.96 63
3033.09 56
3033.21 51
3033.34 49
3033.46 50
3033.59 53
3033.72 57
3033.84 60
3033.97 63
3034.10 65
3034.22 68
3034.35 71
3034.48 74
3034.60 77
3034.73 80
3034.85 82
3034.98 82
3035.11 81
3035.23 78
3035.36 75
3035.49 72
3035.61 70
3035.74 70
3035.86 71
3035.99 74
3036.12 79
3036.24 86
3036.37 93
3036.50 101
3036.62 107
3036.75 111
3036.87 111
3037.00 106
3037.13 96
3037.25 82
3037.38 64
3037.51 45
3037.63 26
3037.76 9
3037.89 0
3038.01 0
3038.14 0
3038.26 0
3038.39 0
3038.52 0
3038.64 0
3038.77 0
3038.90 5
3039.02 15
3039.15 24
3039.28 30
3039.40 33
3039.53 32
3039.65 29
3039.78 25
3039.91 20
3040.03 16
3040.16 12
3040.29 8
3040.41 5
3040.54 1
3040.67 0
3040.79 0
3040.92 0
3041.05 0
3041.17 1
3041.30 12
3041.42 28
3041.55 47
3041.68 69
3041.80 90
3041.93 108
3042.06 123
3042.18 134
3042.31 140
3042.44 143
3042.56 145
3042.69 146
3042.82 147
3042.94 147
3043.07 146
3043.19 142
3043.32 136
3043.45 126
3043.57 114
3043.70 101
3043.83 89
3043.95 80
3044.08 73
3044.21 71
3044.33 71
3044.46 75
3044.59 79
3044.71 84
3044.84 87
3044.97 90
3045.09 90
3045.22 89
3045.35 87
3045.47 85
3045.60 84
3045.72 83
3045.85 81
3045.98 79
3046.10 76
3046.23 71
3046.36 65
3046.48 56
3046.61 47
3046.74 37
3046.86 27
3046.99 16
3047.12 6
3047.24 0
3047.37 0
3047.50 0
3047.62 0
3047.75 0
3047.88 0
3048.00 0
3048.13 0
3048.26 4
3048.38 17
3048.51 30
3048.64 42
3048.76 51
3048.89 59
3049.02 65
3049.14 70
3049.27 73
3049.39 75
3049.52 75
3049.65 73
3049.77 71
3049.90 67
3050.03 64
3050.15 62
3050.28 61
3050.41 61
3050.53 63
3050.66 67
3050.79 70
3050.91 74
3051.04 78
3051.17 81
3051.29 83
3051.42 84
3051.55 86
3051.67 87
3051.80 90
3051.93 94
3052.05 99
3052.18 107
3052.31 117
3052.43 128
3052.56 140
3052.69 152
3052.81 162
3052.94 171
3053.07 178
3053.19 182
3053.32 184
3053.45 184
3053.57 183
3053.70 181
3053.83 179
3053.95 177
3054.08 174
3054.21 169
3054.33 163
3054.46 156
3054.59 148
3054.71 141
3054.84 135
3054.97 130
3055.09 128
3055.22 126
3055.35 124
3055.47 123
3055.60 122
3055.73 123
3055.85 127
3055.98 134
3056.11 144
3056.23 157
3056.36 171
3056.49 183
3056.62 191
3056.74 194
3056.87 192
3057.00 185
3057.12 174
3057.25 162
3057.38 150
3057.50 140
3057.63 132
3057.76 128
3057.88 125
3058.01 124
3058.14 121
3058.26 116
3058.39 109
3058.52 99
3058.64 88
3058.77 78
3058.90 69
3059.02 63
3059.15 61
3059.28 64
3059.40 71
3059.53 81
3059.66 94
3059.78 106
3059.91 118
3060.04 128
3060.16 133
3060.29 134
3060.42 132
3060.55 127
3060.67 121
3060.80 116
3060.93 112
3061.05 110
3061.18 108
3061.31 107
3061.43 104
3061.56 101
3061.69 98
3061.81 94
3061.94 92
3062.07 92
3062.19 93
3062.32 96
3062.45 100
3062.57 102
3062.70 103
3062.83 101
3062.96 97
3063.08 91
3063.21 83
3063.34 75
3063.46 68
3063.59 62
3063.72 57
3063.84 52
3063.97 49
3064.10 47
3064.22 45
3064.35 43
3064.48 41
3064.61 39
3064.73 35
3064.86 30
3064.99 23
3065.11 16
3065.24 8
3065.37 2
3065.49 0
3065.62 0
3065.75 0
3065.87 0
3066.00 0
3066.13 0
3066.26 0
3066.38 0
3066.51 0
3066.64 0
3066.76 1
3066.89 7
3067.02 15
3067.14 24
3067.27 32
3067.40 40
3067.52 46
3067.65 51
3067.78 55
3067.91 58
3068.03 60
3068.16 62
3068.29 64
3068.41 66
3068.54 70
3068.67 75
3068.79 82
3068.92 90
3069.05 100
3069.18 109
3069.30 118
3069.43 124
3069.56 127
3069.68 126
3069.81 123
3069.94 118
3070.06 113
3070.19 106
3070.32 100
3070.45 93
3070.57 85
3070.70 77
3070.83 68
3070.95 59
3071.08 52
3071.21 49
3071.34 50
3071.46 57
3071.59 69
3071.72 85
3071.84 102
3071.97 119
3072.10 133
3072.22 141
3072.35 145
3072.48 143
3072.61 138
3072.73 132
3072.86 126
3072.99 123
3073.11 121
3073.24 120
3073.37 120
3073.50 119
3073.62 117
3073.75 111
3073.88 104
3074.00 97
3074.13 90
3074.26 85
3074.39 81
3074.51 78
3074.64 77
3074.77 75
3074.89 73
3075.02 71
3075.15 69
3075.27 68
3075.40 69
3075.53 70
3075.66 73
3075.78 78
3075.91 82
3076.04 87
3076.16 92
3076.29 95
3076.42 98
3076.55 100
3076.67 102
3076.80 103
3076.93 104
3077.06 105
3077.18 105
3077.31 106
3077.44 107
3077.56 107
3077.69 108
3077.82 110
3077.95 112
3078.07 116
3078.20 121
3078.33 128
3078.45 138
3078.58 150
3078.71 163
3078.84 177
3078.96 191
3079.09 204
3079.22 215
3079.34 223
3079.47 228
3079.60 229
3079.73 227
3079.85 223
3079.98 218
3080.11 211
3080.24 205
3080.36 199
3080.49 194
3080.62 189
3080.74 184
3080.87 180
3081.00 176
3081.13 172
3081.25 169
3081.38 166
3081.51 164
3081.63 162
3081.76 160
3081.89 159
3082.02 158
3082.14 158
3082.27 160
3082.40 162
3082.53 163
3082.65 164
3082.78 162
3082.91 159
3083.03 155
3083.16 150
3083.29 148
3083.42 148
3083.54 152
3083.67 158
3083.80 167
3083.93 174
3084.05 180
3084.18 183
3084.31 181
3084.44 175
3084.56 165
3084.69 155
3084.82 144
3084.94 134
3085.07 126
3085.20 119
3085.33 113
3085.45 109
3085.58 105
3085.71 103
3085.84 103
3085.96 103
3086.09 104
3086.22 105
3086.35 105
3086.47 105
3086.60 104
3086.73 102
3086.85 101
3086.98 101
3087.11 102
3087.24 104
3087.36 107
3087.49 111
3087.62 115
3087.75 119
3087.87 121
3088.00 123
3088.13 123
3088.26 123
3088.38 121
3088.51 117
3088.64 112
3088.77 106
3088.89 98
3089.02 90
3089.15 82
3089.28 74
3089.40 67
3089.53 61
3089.66 56
3089.79 52
3089.91 49
3090.04 47
3090.17 45
3090.29 43
3090.42 42
3090.55 42
3090.68 42
3090.80 43
3090.93 44
3091.06 45
3091.19 46
3091.31 47
3091.44 47
3091.57 47
3091.70 48
3091.82 51
3091.95 56
3092.08 63
3092.21 72
3092.33 81
3092.46 89
3092.59 94
3092.72 96
3092.84 93
3092.97 85
3093.10 74
3093.23 61
3093.35 48
3093.48 38
3093.61 31
3093.74 28
3093.86 30
3093.99 34
3094.12 41
3094.25 48
3094.37 56
3094.50 63
3094.63 69
3094.76 75
3094.88 79
3095.01 83
3095.14 84
3095.27 84
3095.39 83
3095.52 81
3095.65 78
3095.78 74
3095.90 70
3096.03 66
3096.16 60
3096.29 54
3096.41 47
3096.54 41
3096.67 37
3096.80 36
3096.93 39
3097.05 43
3097.18 50
3097.31 57
3097.44 63
3097.56 67
3097.69 69
3097.82 70
3097.95 70
3098.07 71
3098.20 74
3098.33 78
3098.46 83
3098.58 89
3098.71 93
3098.84 95
3098.97 95
3099.09 92
3099.22 88
3099.35 83
3099.48 78
3099.61 73
3099.73 70
3099.86 67
3099.99 65
3100.12 65
3100.24 66
3100.37 69
3100.50 74
3100.63 80
3100.75 86
3100.88 90
3101.01 91
3101.14 89
3101.26 84
3101.39 77
3101.52 69
3101.65 61
3101.78 54
3101.90 48
3102.03 44
3102.16 39
3102.29 34
3102.41 30
3102.54 26
3102.67 22
3102.80 18
3102.92 15
3103.05 12
3103.18 10
3103.31 8
3103.44 6
3103.56 5
3103.69 4
3103.82 3
3103.95 1
3104.07 0
3104.20 0
3104.33 0
3104.46 0
3104.58 0
3104.71 0
3104.84 1
3104.97 12
3105.10 25
3105.22 39
3105.35 52
3105.48 63
3105.61 71
3105.73 78
3105.86 81
3105.99 82
3106.12 82
3106.25 80
3106.37 77
3106.50 74
3106.63 72
3106.76 71
3106.88 71
3107.01 73
3107.14 76
3107.27 80
3107.40 84
3107.52 88
3107.65 91
3107.78 93
3107.91 93
3108.03 92
3108.16 90
3108.29 85
3108.42 78
3108.55 70
3108.67 61
3108.80 52
3108.93 43
3109.06 36
3109.18 30
3109.31 28
3109.44 29
3109.57 34
3109.70 42
3109.82 52
3109.95 63
3110.08 73
3110.21 82
3110.34 88
3110.46 91
3110.59 93
3110.72 94
3110.85 95
3110.97 97
3111.10 99
3111.23 100
3111.36 101
3111.49 100
3111.61 96
3111.74 90
3111.87 82
3112.00 73
3112.13 62
3112.25 52
3112.38 41
3112.51 30
3112.64 20
3112.77 10
3112.89 3
3113.02 0
3113.15 0
3113.28 0
3113.40 0
3113.53 5
3113.66 16
3113.79 30
3113.92 47
3114.04 64
3114.17 81
3114.30 96
3114.43 107
3114.56 113
3114.68 114
3114.81 111
3114.94 104
3115.07 97
3115.20 90
3115.32 85
3115.45 83
3115.58 83
3115.71 85
3115.84 88
3115.96 90
3116.09 91
3116.22 90
3116.35 88
3116.48 86
3116.60 83
3116.73 82
3116.86 81
3116.99 80
3117.12 81
3117.24 81
3117.37 80
3117.50 78
3117.63 77
3117.76 76
3117.88 76
3118.01 79
3118.14 85
3118.27 93
3118.40 103
3118.52 114
3118.65 124
3118.78 134
3118.91 143
3119.04 152
3119.16 162
3119.29 173
3119.42 187
3119.55 203
3119.68 221
3119.80 240
3119.93 260
3120.06 278
3120.19 295
3120.32 310
3120.44 323
3120.57 334
3120.70 345
3120.83 356
3120.96 367
3121.08 376
3121.21 383
3121.34 385
3121.47 383
3121.60 374
3121.72 360
3121.85 341
3121.98 320
3122.11 299
3122.24 280
3122.37 263
3122.49 250
3122.62 237
3122.75 225
3122.88 212
3123.01 198
3123.13 181
3123.26 164
3123.39 147
3123.52 132
3123.65 120
3123.77 113
3123.90 111
3124.03 114
3124.16 119
3124.29 127
3124.42 136
3124.54 144
3124.67 150
3124.80 155
3124.93 158
3125.06 159
3125.18 158
3125.31 155
3125.44 151
3125.57 147
3125.70 143
3125.83 140
3125.95 139
3126.08 140
3126.21 142
3126.34 145
3126.47 148
3126.59 150
3126.72 148
3126.85 143
3126.98 135
3127.11 124
3127.24 111
3127.36 99
3127.49 89
3127.62 82
3127.75 79
3127.88 80
3128.00 82
3128.13 86
3128.26 89
3128.39 92
3128.52 93
3128.65 93
3128.77 94
3128.90 96
3129.03 100
3129.16 104
3129.29 109
3129.42 114
3129.54 117
3129.67 119
3129.80 118
3129.93 117
3130.06 114
3130.18 111
3130.31 109
3130.44 106
3130.57 103
3130.70 99
3130.83 95
3130.95 89
3131.08 82
3131.21 76
3131.34 70
3131.47 67
3131.60 65
3131.72 66
3131.85 68
3131.98 71
3132.11 73
3132.24 75
3132.37 76
3132.49 75
3132.62 73
3132.75 71
3132.88 68
3133.01 65
3133.14 62
3133.26 58
3133.39 53
3133.52 50
3133.65 47
3133.78 46
3133.91 46
3134.03 49
3134.16 52
3134.29 56
3134.42 60
3134.55 64
3134.68 67
3134.80 71
3134.93 76
3135.06 82
3135.19 89
3135.32 97
3135.45 105
3135.57 112
3135.70 117
3135.83 119
3135.96 118
3136.09 114
3136.22 108
3136.34 99
3136.47 91
3136.60 83
3136.73 76
3136.86 71
3136.99 68
3137.11 66
3137.24 65
3137.37 64
3137.50 63
3137.63 59
3137.76 54
3137.89 47
3138.01 36
3138.14 24
3138.27 10
3138.40 0
3138.53 0
3138.66 0
3138.78 0
3138.91 0
3139.04 0
3139.17 0
3139.30 0
3139.43 8
3139.55 15
3139.68 20
3139.81 22
3139.94 22
3140.07 19
3140.20 14
3140.33 7
3140.45 0
3140.58 0
3140.71 0
3140.84 0
3140.97 0
3141.10 0
3141.22 0
3141.35 0
3141.48 4
3141.61 12
3141.74 20
3141.87 27
3142.00 34
3142.12 40
3142.25 47
3142.38 53
3142.51 59
3142.64 65
3142.77 70
3142.90 75
3143.02 81
3143.15 87
3143.28 95
3143.41 102
3143.54 108
3143.67 112
3143.80 113
3143.92 111
3144.05 107
3144.18 102
3144.31 97
3144.44 92
3144.57 88
3144.69 83
3144.82 77
3144.95 70
3145.08 61
3145.21 53
3145.34 46
3145.47 41
3145.59 39
3145.72 41
3145.85 46
3145.98 54
3146.11 62
3146.24 70
3146.37 78
3146.50 86
3146.62 93
3146.75 100
3146.88 107
3147.01 112
3147.14 117
3147.27 119
3147.40 120
3147.52 120
3147.65 119
3147.78 117
3147.91 117
3148.04 120
3148.17 126
3148.30 136
3148.42 149
3148.55 164
3148.68 179
3148.81 192
3148.94 201
3149.07 204
3149.20 199
3149.32 187
3149.45 170
3149.58 150
3149.71 130
3149.84 113
3149.97 99
3150.10 92
3150.23 90
3150.35 93
3150.48 100
3150.61 109
3150.74 117
3150.87 124
3151.00 128
3151.13 129
3151.25 127
3151.38 123
3151.51 116
3151.64 109
3151.77 101
3151.90 94
3152.03 87
3152.16 80
3152.28 75
3152.41 71
3152.54 69
3152.67 69
3152.80 70
3152.93 72
3153.06 75
3153.19 77
3153.31 78
3153.44 78
3153.57 77
3153.70 76
3153.83 74
3153.96 72
3154.09 69
3154.22 66
3154.34 61
3154.47 56
3154.60 50
3154.73 45
3154.86 42
3154.99 41
3155.12 43
3155.25 47
3155.37 53
3155.50 58
3155.63 64
3155.76 69
3155.89 72
3156.02 75
3156.15 76
3156.28 76
3156.40 76
3156.53 74
3156.66 72
3156.79 70
3156.92 69
3157.05 69
3157.18 71
3157.31 74
3157.44 77
3157.56 80
3157.69 82
3157.82 81
3157.95 79
3158.08 75
3158.21 71
3158.34 68
3158.47 67
3158.59 69
3158.72 72
3158.85 78
3158.98 84
3159.11 90
3159.24 96
3159.37 102
3159.50 108
3159.63 115
3159.75 123
3159.88 133
3160.01 146
3160.14 161
3160.27 179
3160.40 198
3160.53 218
3160.66 238
3160.79 256
3160.91 271
3161.04 285
3161.17 297
3161.30 309
3161.43 321
3161.56 335
3161.69 351
3161.82 372
3161.95 398
3162.07 428
3162.20 462
3162.33 500
3162.46 542
3162.59 586
3162.72 633
3162.85 684
3162.98 740
3163.11 802
3163.23 871
3163.36 946
3163.49 1026
3163.62 1111
3163.75 1199
3163.88 1286
3164.01 1370
3164.14 1449
3164.27 1522
3164.40 1587
3164.52 1644
3164.65 1692
3164.78 1732
3164.91 1765
3165.04 1793
3165.17 1818
3165.30 1841
3165.43 1864
3165.56 1889
3165.69 1919
3165.81 1954
3165.94 1994
3166.07 2039
3166.20 2085
3166.33 2129
3166.46 2167
3166.59 2193
3166.72 2207
3166.85 2207
3166.98 2194
3167.10 2170
3167.23 2140
3167.36 2105
3167.49 2068
3167.62 2031
3167.75 1992
3167.88 1953
3168.01 1911
3168.14 1866
3168.27 1818
3168.39 1766
3168.52 1712
3168.65 1656
3168.78 1598
3168.91 1539
3169.04 1481
3169.17 1423
3169.30 1368
3169.43 1313
3169.56 1260
3169.68 1208
3169.81 1156
3169.94 1104
3170.07 1053
3170.20 1004
3170.33 958
3170.46 917
3170.59 880
3170.72 849
3170.85 823
3170.98 798
3171.10 774
3171.23 749
3171.36 722
3171.49 693
3171.62 663
3171.75 633
3171.88 604
3172.01 579
3172.14 557
3172.27 539
3172.40 525
3172.53 515
3172.65 508
3172.78 504
3172.91 503
3173.04 503
3173.17 502
3173.30 499
3173.43 492
3173.56 480
3173.69 463
3173.82 444
3173.95 423
3174.07 402
3174.20 385
3174.33 370
3174.46 360
3174.59 353
3174.72 348
3174.85 345
3174.98 343
3175.11 339
3175.24 334
3175.37 328
3175.50 320
3175.62 312
3175.75 305
3175.88 299
3176.01 295
3176.14 291
3176.27 288
3176.40 283
3176.53 275
3176.66 264
3176.79 250
3176.92 233
3177.05 215
3177.18 196
3177.30 178
3177.43 162
3177.56 147
3177.69 134
3177.82 125
3177.95 120
3178.08 119
3178.21 121
3178.34 125
3178.47 131
3178.60 136
3178.73 139
3178.86 140
3178.98 140
3179.11 139
3179.24 139
3179.37 143
3179.50 150
3179.63 161
3179.76 173
3179.89 184
3180.02 192
3180.15 196
3180.28 194
3180.41 189
3180.54 181
3180.67 175
3180.79 171
3180.92 172
3181.05 175
3181.18 180
3181.31 184
3181.44 186
3181.57 183
3181.70 177
3181.83 168
3181.96 158
3182.09 151
3182.22 146
3182.35 145
3182.48 147
3182.61 149
3182.73 151
3182.86 149
3182.99 144
3183.12 136
3183.25 124
3183.38 112
3183.51 101
3183.64 92
3183.77 87
3183.90 86
3184.03 87
3184.16 91
3184.29 95
3184.42 98
3184.55 100
3184.67 100
3184.80 97
3184.93 93
3185.06 87
3185.19 79
3185.32 72
3185.45 64
3185.58 58
3185.71 53
3185.84 51
3185.97 51
3186.10 53
3186.23 57
3186.36 63
3186.49 70
3186.62 79
3186.75 87
3186.87 94
3187.00 100
3187.13 102
3187.26 100
3187.39 94
3187.52 84
3187.65 72
3187.78 58
3187.91 46
3188.04 37
3188.17 31
3188.30 29
3188.43 30
3188.56 34
3188.69 38
3188.82 44
3188.95 49
3189.07 55
3189.20 60
3189.33 65
3189.46 70
3189.59 74
3189.72 77
3189.85 80
3189.98 83
3190.11 85
3190.24 86
3190.37 86
3190.50 84
3190.63 80
3190.76 74
3190.89 67
3191.02 58
3191.15 50
3191.28 44
3191.41 39
3191.54 36
3191.66 34
3191.79 33
3191.92 34
3192.05 35
3192.18 38
3192.31 41
3192.44 43
3192.57 45
3192.70 44
3192.83 42
3192.96 39
3193.09 36
3193.22 34
3193.35 35
3193.48 38
3193.61 43
3193.74 49
3193.87 52
3194.00 53
3194.13 50
3194.26 43
3194.39 33
3194.51 23
3194.64 14
3194.77 8
3194.90 7
3195.03 10
3195.16 16
3195.29 23
3195.42 30
3195.55 34
3195.68 35
3195.81 34
3195.94 31
3196.07 28
3196.20 26
3196.33 26
3196.46 29
3196.59 33
3196.72 37
3196.85 42
3196.98 45
3197.11 49
3197.24 52
3197.37 56
3197.50 63
3197.63 71
3197.75 81
3197.88 92
3198.01 102
3198.14 109
3198.27 113
3198.40 112
3198.53 108
3198.66 101
3198.79 93
3198.92 84
3199.05 77
3199.18 72
3199.31 68
3199.44 65
3199.57 63
3199.70 60
3199.83 56
3199.96 51
3200.09 46
3200.22 41
3200.35 35
3200.48 30
3200.61 24
3200.74 18
3200.87 11
3201.00 3
3201.13 0
3201.26 0
3201.39 0
3201.52 0
3201.65 0
3201.78 0
3201.90 0
3202.03 0
3202.16 4
3202.29 16
3202.42 30
3202.55 45
3202.68 61
3202.81 77
3202.94 90
3203.07 100
3203.20 106
3203.33 109
3203.46 109
3203.59 107
3203.72 106
3203.85 105
3203.98 104
3204.11 104
3204.24 103
3204.37 100
3204.50 95
3204.63 88
3204.76 80
3204.89 71
3205.02 63
3205.15 57
3205.28 53
3205.41 52
3205.54 51
3205.67 52
3205.80 54
3205.93 56
3206.06 57
3206.19 57
3206.32 57
3206.45 55
3206.58 51
3206.71 47
3206.84 43
3206.97 40
3207.10 37
3207.23 36
3207.36 36
3207.49 37
3207.62 36
3207.75 35
3207.87 32
3208.00 28
3208.13 24
3208.26 20
3208.39 18
3208.52 20
3208.65 24
3208.78 32
3208.91 43
3209.04 56
3209.17 68
3209.30 80
3209.43 88
3209.56 93
3209.69 95
3209.82 94
3209.95 91
3210.08 87
3210.21 85
3210.34 85
3210.47 87
3210.60 91
3210.73 95
3210.86 99
3210.99 101
3211.12 102
3211.25 100
3211.38 97
3211.51 94
3211.64 90
3211.77 88
3211.90 88
3212.03 89
3212.16 92
3212.29 94
3212.42 95
3212.55 94
3212.68 92
3212.81 88
3212.94 84
3213.07 80
3213.20 78
3213.33 78
3213.46 81
3213.59 85
3213.72 92
3213.85 100
3213.98 109
3214.11 118
3214.24 127
3214.37 135
3214.50 143
3214.63 149
3214.76 154
3214.89 157
3215.02 158
3215.15 156
3215.28 153
3215.41 148
3215.54 142
3215.67 135
3215.80 127
3215.93 119
3216.06 110
3216.19 100
3216.32 90
3216.45 80
3216.58 72
3216.71 66
3216.84 63
3216.97 64
3217.10 69
3217.23 79
3217.36 91
3217.49 104
3217.62 116
3217.75 127
3217.88 134
3218.01 137
3218.14 136
3218.27 132
3218.40 126
3218.53 120
3218.66 114
3218.79 108
3218.92 104
3219.05 100
3219.18 97
3219.31 93
3219.44 89
3219.57 83
3219.70 77
3219.83 71
3219.96 65
3220.09 61
3220.22 60
3220.35 63
3220.48 68
3220.61 77
3220.74 87
3220.87 97
3221.00 106
3221.13 113
3221.26 118
3221.39 120
3221.52 119
3221.65 115
3221.78 107
3221.91 97
3222.04 86
3222.17 73
3222.30 61
3222.43 52
3222.56 46
3222.69 43
3222.82 44
3222.95 47
3223.08 51
3223.21 54
3223.35 55
3223.48 55
3223.61 55
3223.74 54
3223.87 54
3224.00 54
3224.13 53
3224.26 53
3224.39 51
3224.52 48
3224.65 45
3224.78 42
3224.91 40
3225.04 40
3225.17 41
3225.30 44
3225.43 47
3225.56 49
3225.69 52
3225.82 55
3225.95 59
3226.08 63
3226.21 67
3226.34 72
3226.47 77
3226.60 80
3226.73 81
3226.86 79
3226.99 74
3227.12 66
3227.25 57
3227.38 47
3227.51 38
3227.64 33
3227.77 33
3227.90 38
3228.03 49
3228.16 64
3228.29 80
3228.42 96
3228.55 109
3228.68 119
3228.81 123
3228.94 123
3229.07 120
3229.20 114
3229.34 106
3229.47 99
3229.60 92
3229.73 87
3229.86 85
3229.99 85
3230.12 89
3230.25 93
3230.38 98
3230.51 101
3230.64 100
3230.77 95
3230.90 84
3231.03 70
3231.16 54
3231.29 39
3231.42 26
3231.55 18
3231.68 13
3231.81 13
3231.94 16
3232.07 21
3232.20 28
3232.33 36
3232.46 45
3232.59 53
3232.72 61
3232.85 66
3232.98 68
3233.11 68
3233.24 66
3233.38 64
3233.51 62
3233.64 63
3233.77 66
3233.90 69
3234.03 73
3234.16 75
3234.29 75
3234.42 73
3234.55 67
3234.68 61
3234.81 53
3234.94 45
3235.07 38
3235.20 31
3235.33 24
3235.46 18
3235.59 13
3235.72 9
3235.85 6
3235.98 3
3236.11 1
3236.24 0
3236.37 0
3236.50 0
3236.63 0
3236.77 1
3236.90 5
3237.03 10
3237.16 15
3237.29 20
3237.42 24
3237.55 28
3237.68 31
3237.81 34
3237.94 38
3238.07 45
3238.20 53
3238.33 64
3238.46 75
3238.59 85
3238.72 92
3238.85 94
3238.98 90
3239.11 81
3239.24 67
3239.37 51
3239.50 35
3239.64 21
3239.77 10
3239.90 2
3240.03 0
3240.16 0
3240.29 0
3240.42 0
3240.55 0
3240.68 0
3240.81 0
3240.94 0
3241.07 0
3241.20 3
3241.33 5
3241.46 7
3241.59 9
3241.72 10
3241.85 11
3241.98 13
3242.12 17
3242.25 24
3242.38 33
3242.51 45
3242.64 58
3242.77 71
3242.90 84
3243.03 96
3243.16 104
3243.29 109
3243.42 109
3243.55 105
3243.68 97
3243.81 86
3243.94 73
3244.07 60
3244.20 49
3244.33 40
3244.47 35
3244.60 34
3244.73 37
3244.86 42
3244.99 49
3245.12 58
3245.25 68
3245.38 78
3245.51 89
3245.64 101
3245.77 112
3245.90 123
3246.03 132
3246.16 139
3246.29 143
3246.42 145
3246.55 146
3246.69 147
3246.82 147
3246.95 148
3247.08 149
3247.21 149
3247.34 147
3247.47 146
3247.60 145
3247.73 146
3247.86 151
3247.99 162
3248.12 179
3248.25 202
3248.38 230
3248.51 261
3248.65 295
3248.78 328
3248.91 361
3249.04 392
3249.17 420
3249.30 446
3249.43 470
3249.56 493
3249.69 517
3249.82 543
3249.95 572
3250.08 604
3250.21 639
3250.34 676
3250.47 712
3250.61 747
3250.74 779
3250.87 808
3251.00 834
3251.13 858
3251.26 881
3251.39 903
3251.52 926
3251.65 950
3251.78 974
3251.91 998
3252.04 1021
3252.17 1043
3252.31 1063
3252.44 1081
3252.57 1098
3252.70 1111
3252.83 1119
3252.96 1121
3253.09 1115
3253.22 1100
3253.35 1078
3253.48 1050
3253.61 1019
3253.74 987
3253.87 957
3254.00 930
3254.14 906
3254.27 885
3254.40 866
3254.53 848
3254.66 830
3254.79 812
3254.92 794
3255.05 777
3255.18 761
3255.31 746
3255.44 733
3255.57 721
3255.71 710
3255.84 698
3255.97 684
3256.10 668
3256.23 650
3256.36 631
3256.49 611
3256.62 592
3256.75 575
3256.88 561
3257.01 548
3257.14 536
3257.28 525
3257.41 512
3257.54 498
3257.67 484
3257.80 470
3257.93 457
3258.06 445
3258.19 434
3258.32 423
3258.45 410
3258.58 396
3258.71 379
3258.85 360
3258.98 341
3259.11 323
3259.24 306
3259.37 292
3259.50 280
3259.63 272
3259.76 265
3259.89 259
3260.02 255
3260.15 251
3260.29 248
3260.42 247
3260.55 246
3260.68 246
3260.81 246
3260.94 244
3261.07 239
3261.20 232
3261.33 223
3261.46 213
3261.59 202
3261.73 193
3261.86 188
3261.99 187
3262.12 190
3262.25 198
3262.38 208
3262.51 219
3262.64 229
3262.77 236
3262.90 240
3263.03 241
3263.17 239
3263.30 235
3263.43 230
3263.56 226
3263.69 223
3263.82 222
3263.95 222
3264.08 225
3264.21 231
3264.34 240
3264.48 252
3264.61 267
3264.74 284
3264.87 301
3265.00 318
3265.13 334
3265.26 347
3265.39 358
3265.52 367
3265.65 376
3265.79 386
3265.92 398
3266.05 414
3266.18 435
3266.31 462
3266.44 495
3266.57 533
3266.70 573
3266.83 615
3266.96 656
3267.10 696
3267.23 734
3267.36 770
3267.49 806
3267.62 841
3267.75 877
3267.88 915
3268.01 954
3268.14 995
3268.28 1037
3268.41 1080
3268.54 1123
3268.67 1165
3268.80 1207
3268.93 1246
3269.06 1284
3269.19 1322
3269.32 1359
3269.45 1396
3269.59 1433
3269.72 1467
3269.85 1497
3269.98 1521
3270.11 1540
3270.24 1552
3270.37 1559
3270.50 1563
3270.63 1565
3270.77 1566
3270.90 1565
3271.03 1561
3271.16 1554
3271.29 1543
3271.42 1528
3271.55 1510
3271.68 1489
3271.81 1468
3271.95 1445
3272.08 1422
3272.21 1397
3272.34 1369
3272.47 1336
3272.60 1299
3272.73 1259
3272.86 1217
3273.00 1177
3273.13 1140
3273.26 1108
3273.39 1080
3273.52 1054
3273.65 1027
3273.78 997
3273.91 962
3274.04 922
3274.18 882
3274.31 843
3274.44 809
3274.57 781
3274.70 760
3274.83 743
3274.96 728
3275.09 711
3275.23 690
3275.36 665
3275.49 636
3275.62 604
3275.75 572
3275.88 541
3276.01 511
3276.14 483
3276.27 458
3276.41 435
3276.54 413
3276.67 394
3276.80 376
3276.93 359
3277.06 344
3277.19 330
3277.32 319
3277.46 308
3277.59 299
3277.72 290
3277.85 280
3277.98 269
3278.11 257
3278.24 244
3278.37 230
3278.51 217
3278.64 205
3278.77 195
3278.90 188
3279.03 184
3279.16 182
3279.29 181
3279.43 181
3279.56 180
3279.69 178
3279.82 175
3279.95 172
3280.08 169
3280.21 166
3280.34 164
3280.48 162
3280.61 160
3280.74 158
3280.87 155
3281.00 149
3281.13 143
3281.26 136
3281.39 130
3281.53 123
3281.66 118
3281.79 114
3281.92 111
3282.05 108
3282.18 106
3282.31 104
3282.45 102
3282.58 100
3282.71 99
3282.84 98
3282.97 97
3283.10 96
3283.23 95
3283.36 94
3283.50 92
3283.63 88
3283.76 82
3283.89 75
3284.02 67
3284.15 58
3284.28 51
3284.42 46
3284.55 45
3284.68 49
3284.81 57
3284.94 69
3285.07 84
3285.20 100
3285.34 114
3285.47 125
3285.60 134
3285.73 140
3285.86 145
3285.99 148
3286.12 152
3286.26 156
3286.39 161
3286.52 168
3286.65 176
3286.78 184
3286.91 192
3287.04 200
3287.18 206
3287.31 210
3287.44 211
3287.57 210
3287.70 207
3287.83 202
3287.96 197
3288.10 191
3288.23 185
3288.36 182
3288.49 180
3288.62 180
3288.75 182
3288.88 185
3289.02 189
3289.15 193
3289.28 196
3289.41 198
3289.54 199
3289.67 198
3289.80 196
3289.94 192
3290.07 187
3290.20 180
3290.33 172
3290.46 164
3290.59 157
3290.73 151
3290.86 147
3290.99 143
3291.12 140
3291.25 137
3291.38 131
3291.51 124
3291.65 114
3291.78 104
3291.91 93
3292.04 84
3292.17 76
3292.30 70
3292.44 66
3292.57 63
3292.70 59
3292.83 55
3292.96 50
3293.09 45
3293.22 41
3293.36 38
3293.49 35
3293.62 34
3293.75 32
3293.88 31
3294.01 29
3294.15 28
3294.28 27
3294.41 26
3294.54 27
3294.67 29
3294.80 30
3294.94 30
3295.07 27
3295.20 22
3295.33 14
3295.46 4
3295.59 0
3295.72 0
3295.86 0
3295.99 0
3296.12 0
3296.25 1
3296.38 12
3296.51 22
3296.65 31
3296.78 36
3296.91 37
3297.04 35
3297.17 29
3297.30 21
3297.44 12
3297.57 2
3297.70 0
3297.83 0
3297.96 0
3298.09 0
3298.23 0
3298.36 0
3298.49 0
3298.62 0
3298.75 5
3298.88 11
3299.02 17
3299.15 24
3299.28 31
3299.41 40
3299.54 50
3299.67 60
3299.81 69
3299.94 79
3300.07 87
3300.20 95
3300.33 103
3300.46 110
3300.60 119
3300.73 129
3300.86 140
3300.99 152
3301.12 162
3301.25 171
3301.39 174
3301.52 173
3301.65 166
3301.78 155
3301.91 142
3302.05 130
3302.18 120
3302.31 113
3302.44 110
3302.57 111
3302.70 115
3302.84 120
3302.97 125
3303.10 129
3303.23 132
3303.36 132
3303.49 130
3303.63 126
3303.76 121
3303.89 114
3304.02 107
3304.15 101
3304.29 95
3304.42 90
3304.55 87
3304.68 87
3304.81 89
3304.94 92
3305.08 97
3305.21 102
3305.34 106
3305.47 109
3305.60 111
3305.73 112
3305.87 115
3306.00 119
3306.13 126
3306.26 135
3306.39 145
3306.53 153
3306.66 160
3306.79 162
3306.92 160
3307.05 154
3307.19 146
3307.32 137
3307.45 128
3307.58 119
3307.71 111
3307.84 104
3307.98 98
3308.11 93
3308.24 91
3308.37 91
3308.50 94
3308.64 99
3308.77 105
3308.90 110
3309.03 113
3309.16 113
3309.29 109
3309.43 104
3309.56 97
3309.69 92
3309.82 87
3309.95 84
3310.09 82
3310.22 80
3310.35 77
3310.48 72
3310.61 67
3310.75 60
3310.88 54
3311.01 48
3311.14 44
3311.27 42
3311.41 41
3311.54 43
3311.67 45
3311.80 47
3311.93 46
3312.06 43
3312.20 36
3312.33 27
3312.46 17
3312.59 8
3312.72 2
3312.86 0
3312.99 2
3313.12 9
3313.25 17
3313.38 26
3313.52 34
3313.65 41
3313.78 46
3313.91 50
3314.04 53
3314.18 56
3314.31 59
3314.44 61
3314.57 62
3314.70 63
3314.84 64
3314.97 64
3315.10 66
3315.23 68
3315.36 72
3315.50 76
3315.63 80
3315.76 83
3315.89 84
3316.02 83
3316.16 80
3316.29 76
3316.42 70
3316.55 64
3316.68 57
3316.82 50
3316.95 43
3317.08 37
3317.21 32
3317.34 27
3317.48 21
3317.61 16
3317.74 12
3317.87 8
3318.00 4
3318.14 1
3318.27 0
3318.40 0
3318.53 0
3318.67 0
3318.80 0
3318.93 0
3319.06 0
3319.19 0
3319.33 0
3319.46 0
3319.59 0
3319.72 2
3319.85 8
3319.99 15
3320.12 23
3320.25 32
3320.38 40
3320.51 48
3320.65 54
3320.78 57
3320.91 58
3321.04 57
3321.18 54
3321.31 51
3321.44 46
3321.57 42
3321.70 38
3321.84 36
3321.97 36
3322.10 37
3322.23 40
3322.36 44
3322.50 49
3322.63 52
3322.76 55
3322.89 55
3323.02 55
3323.16 54
3323.29 53
3323.42 53
3323.55 53
3323.69 55
3323.82 56
3323.95 57
3324.08 58
3324.21 58
3324.35 58
3324.48 60
3324.61 64
3324.74 70
3324.88 77
3325.01 84
3325.14 90
3325.27 95
3325.40 97
3325.54 98
3325.67 98
3325.80 100
3325.93 104
3326.07 111
3326.20 121
3326.33 131
3326.46 140
3326.59 146
3326.73 148
3326.86 146
3326.99 143
3327.12 139
3327.26 138
3327.39 140
3327.52 147
3327.65 156
3327.78 168
3327.92 180
3328.05 191
3328.18 199
3328.31 205
3328.45 208
3328.58 208
3328.71 206
3328.84 201
3328.97 195
3329.11 187
3329.24 179
3329.37 172
3329.50 167
3329.64 165
3329.77 167
3329.90 173
3330.03 183
3330.17 196
3330.30 210
3330.43 224
3330.56 236
3330.69 245
3330.83 250
3330.96 250
3331.09 247
3331.22 240
3331.36 230
3331.49 217
3331.62 201
3331.75 183
3331.89 164
3332.02 147
3332.15 132
3332.28 122
3332.41 118
3332.55 119
3332.68 125
3332.81 132
3332.94 139
3333.08 145
3333.21 150
3333.34 152
3333.47 154
3333.61 156
3333.74 158
3333.87 159
3334.00 158
3334.14 156
3334.27 153
3334.40 149
3334.53 145
3334.66 143
3334.80 144
3334.93 146
3335.06 149
3335.19 152
3335.33 153
3335.46 151
3335.59 146
3335.72 139
3335.86 130
3335.99 119
3336.12 108
3336.25 97
3336.39 86
3336.52 75
3336.65 65
3336.78 56
3336.92 48
3337.05 42
3337.18 36
3337.31 31
3337.45 28
3337.58 24
3337.71 22
3337.84 19
3337.98 17
3338.11 14
3338.24 10
3338.37 5
3338.51 0
3338.64 0
3338.77 0
3338.90 0
3339.04 0
3339.17 0
3339.30 0
3339.43 0
3339.57 1
3339.70 7
3339.83 14
3339.96 20
3340.10 25
3340.23 31
3340.36 35
3340.49 39
3340.63 43
3340.76 45
3340.89 45
3341.02 44
3341.16 41
3341.29 37
3341.42 32
3341.55 26
3341.69 18
3341.82 10
3341.95 2
3342.08 0
3342.22 0
3342.35 0
3342.48 0
3342.61 0
3342.75 0
3342.88 0
3343.01 0
3343.14 7
3343.28 16
3343.41 24
3343.54 30
3343.67 34
3343.81 35
3343.94 33
3344.07 29
3344.20 25
3344.34 21
3344.47 17
3344.60 16
3344.73 16
3344.87 18
3345.00 22
3345.13 26
3345.26 32
3345.40 40
3345.53 49
3345.66 57
3345.79 65
3345.93 71
3346.06 73
3346.19 73
3346.33 69
3346.46 65
3346.59 62
3346.72 62
3346.86 66
3346.99 73
3347.12 81
3347.25 90
3347.39 97
3347.52 102
3347.65 104
3347.78 104
3347.92 104
3348.05 103
3348.18 103
3348.31 103
3348.45 103
3348.58 102
3348.71 100
3348.85 97
3348.98 93
3349.11 89
3349.24 85
3349.38 82
3349.51 80
3349.64 80
3349.77 82
3349.91 85
3350.04 89
3350.17 94
3350.31 98
3350.44 102
3350.57 104
3350.70 104
3350.84 103
3350.97 100
3351.10 98
3351.23 97
3351.37 96
3351.50 97
3351.63 99
3351.76 102
3351.90 104
3352.03 105
3352.16 103
3352.30 100
3352.43 95
3352.56 90
3352.69 83
3352.83 77
3352.96 72
3353.09 69
3353.23 68
3353.36 69
3353.49 72
3353.62 75
3353.76 77
3353.89 77
3354.02 76
3354.15 73
3354.29 68
3354.42 64
3354.55 61
3354.69 60
3354.82 61
3354.95 63
3355.08 66
3355.22 68
3355.35 68
3355.48 66
3355.62 61
3355.75 54
3355.88 45
3356.01 35
3356.15 24
3356.28 14
3356.41 4
3356.54 0
3356.68 0
3356.81 0
3356.94 0
3357.08 0
3357.21 0
3357.34 0
3357.47 0
3357.61 0
3357.74 7
3357.87 18
3358.01 31
3358.14 47
3358.27 63
3358.40 80
3358.54 94
3358.67 106
3358.80 113
3358.94 117
3359.07 117
3359.20 115
3359.33 112
3359.47 109
3359.60 106
3359.73 103
3359.87 100
3360.00 98
3360.13 96
3360.26 94
3360.40 94
3360.53 93
3360.66 93
3360.80 92
3360.93 91
3361.06 90
3361.20 87
3361.33 85
3361.46 83
3361.59 82
3361.73 82
3361.86 82
3361.99 83
3362.13 82
3362.26 80
3362.39 75
3362.52 68
3362.66 58
3362.79 47
3362.92 36
3363.06 27
3363.19 20
3363.32 16
3363.46 14
3363.59 13
3363.72 12
3363.85 11
3363.99 9
3364.12 6
3364.25 2
3364.39 0
3364.52 0
3364.65 0
3364.78 0
3364.92 0
3365.05 0
3365.18 0
3365.32 0
3365.45 0
3365.58 0
3365.72 1
3365.85 5
3365.98 9
3366.11 13
3366.25 16
3366.38 19
3366.51 20
3366.65 20
3366.78 19
3366.91 18
3367.05 17
3367.18 15
3367.31 12
3367.45 9
3367.58 7
3367.71 6
3367.84 9
3367.98 16
3368.11 27
3368.24 43
3368.38 62
3368.51 81
3368.64 97
3368.78 109
3368.91 116
3369.04 117
3369.17 114
3369.31 109
3369.44 102
3369.57 96
3369.71 92
3369.84 89
3369.97 88
3370.11 89
3370.24 90
3370.37 93
3370.51 97
3370.64 103
3370.77 110
3370.91 118
3371.04 124
3371.17 129
3371.30 131
3371.44 129
3371.57 126
3371.70 122
3371.84 121
3371.97 124
3372.10 133
3372.24 148
3372.37 168
3372.50 191
3372.64 213
3372.77 232
3372.90 246
3373.04 254
3373.17 255
3373.30 253
3373.43 248
3373.57 244
3373.70 240
3373.83 238
3373.97 238
3374.10 238
3374.23 238
3374.37 235
3374.50 230
3374.63 221
3374.77 209
3374.90 195
3375.03 179
3375.17 164
3375.30 150
3375.43 139
3375.57 131
3375.70 126
3375.83 123
3375.97 121
3376.10 120
3376.23 119
3376.36 119
3376.50 120
3376.63 122
3376.76 125
3376.90 129
3377.03 133
3377.16 138
3377.30 142
3377.43 146
3377.56 148
3377.70 148
3377.83 147
3377.96 144
3378.10 139
3378.23 133
3378.36 126
3378.50 119
3378.63 111
3378.76 103
3378.90 94
3379.03 86
3379.16 78
3379.30 71
3379.43 66
3379.56 63
3379.70 61
3379.83 62
3379.96 64
3380.10 67
3380.23 72
3380.36 78
3380.50 86
3380.63 95
3380.76 105
3380.90 116
3381.03 127
3381.16 136
3381.30 143
3381.43 146
3381.56 145
3381.70 141
3381.83 135
3381.96 127
3382.10 119
3382.23 109
3382.36 100
3382.50 91
3382.63 82
3382.76 75
3382.90 71
3383.03 70
3383.16 74
3383.30 80
3383.43 87
3383.56 95
3383.70 100
3383.83 103
3383.96 103
3384.10 102
3384.23 102
3384.36 104
3384.50 109
3384.63 117
3384.76 127
3384.90 138
3385.03 147
3385.16 152
3385.30 155
3385.43 153
3385.56 150
3385.70 146
3385.83 143
3385.96 142
3386.10 143
3386.23 145
3386.36 150
3386.50 155
3386.63 159
3386.76 161
3386.90 160
3387.03 155
3387.16 147
3387.30 137
3387.43 125
3387.56 113
3387.70 102
3387.83 93
3387.96 86
3388.10 80
3388.23 74
3388.36 69
3388.50 62
3388.63 54
3388.76 46
3388.90 38
3389.03 30
3389.17 25
3389.30 22
3389.43 21
3389.57 24
3389.70 28
3389.83 33
3389.97 38
3390.10 42
3390.23 46
3390.37 48
3390.50 50
3390.63 52
3390.77 55
3390.90 59
3391.03 64
3391.17 69
3391.30 75
3391.43 81
3391.57 86
3391.70 89
3391.84 90
3391.97 87
3392.10 81
3392.24 71
3392.37 60
3392.50 47
3392.64 36
3392.77 27
3392.90 21
3393.04 18
3393.17 18
3393.30 20
3393.44 21
3393.57 21
3393.70 20
3393.84 16
3393.97 12
3394.11 8
3394.24 7
3394.37 7
3394.51 10
3394.64 15
3394.77 19
3394.91 22
3395.04 22
3395.17 17
3395.31 9
3395.44 0
3395.57 0
3395.71 0
3395.84 0
3395.98 0
3396.11 0
3396.24 0
3396.38 1
3396.51 14
3396.64 26
3396.78 35
3396.91 41
3397.04 43
3397.18 43
3397.31 39
3397.45 35
3397.58 29
3397.71 22
3397.85 15
3397.98 7
3398.11 0
3398.25 0
3398.38 0
3398.51 0
3398.65 0
3398.78 0
3398.92 0
3399.05 3
3399.18 7
3399.32 10
3399.45 11
3399.58 11
3399.72 11
3399.85 10
3399.98 9
3400.12 9
3400.25 9
3400.39 10
3400.52 12
3400.65 16
3400.79 21
3400.92 26
3401.05 31
3401.19 37
3401.32 40
3401.46 43
3401.59 44
3401.72 44
3401.86 44
3401.99 44
3402.12 46
3402.26 49
3402.39 54
3402.53 58
3402.66 63
3402.79 68
3402.93 71
3403.06 75
3403.19 79
3403.33 84
3403.46 89
3403.60 94
3403.73 100
3403.86 107
3404.00 113
3404.13 120
3404.26 128
3404.40 139
3404.53 152
3404.67 167
3404.80 183
3404.93 199
3405.07 215
3405.20 230
3405.33 246
3405.47 263
3405.60 282
3405.74 303
3405.87 326
3406.00 349
3406.14 373
3406.27 395
3406.40 416
3406.54 436
3406.67 456
3406.81 476
3406.94 496
3407.07 516
3407.21 536
3407.34 555
3407.47 572
3407.61 585
3407.74 594
3407.88 599
3408.01 598
3408.14 592
3408.28 582
3408.41 566
3408.55 546
3408.68 523
3408.81 498
3408.95 471
3409.08 444
3409.21 417
3409.35 392
3409.48 367
3409.62 345
3409.75 324
3409.88 305
3410.02 288
3410.15 272
3410.29 258
3410.42 244
3410.55 232
3410.69 221
3410.82 211
3410.96 203
3411.09 195
3411.22 189
3411.36 185
3411.49 182
3411.62 181
3411.76 182
3411.89 183
3412.03 184
3412.16 183
3412.29 178
3412.43 170
3412.56 157
3412.70 141
3412.83 125
3412.96 111
3413.10 101
3413.23 96
3413.37 97
3413.50 103
3413.63 113
3413.77 124
3413.90 136
3414.04 145
3414.17 151
3414.30 153
3414.44 152
3414.57 148
3414.71 144
3414.84 140
3414.97 139
3415.11 140
3415.24 144
3415.38 149
3415.51 153
3415.64 156
3415.78 156
3415.91 153
3416.05 147
3416.18 139
3416.31 131
3416.45 124
3416.58 119
3416.72 115
3416.85 112
3416.98 110
3417.12 109
3417.25 108
3417.39 107
3417.52 106
3417.65 104
3417.79 102
3417.92 100
3418.06 96
3418.19 93
3418.32 88
3418.46 84
3418.59 81
3418.73 79
3418.86 79
3418.99 80
3419.13 84
3419.26 88
3419.40 94
3419.53 101
3419.66 108
3419.80 116
3419.93 123
3420.07 129
3420.20 134
3420.33 136
3420.47 136
3420.60 133
3420.74 128
3420.87 120
3421.00 112
3421.14 103
3421.27 94
3421.41 85
3421.54 76
3421.68 68
3421.81 59
3421.94 52
3422.08 45
3422.21 40
3422.35 35
3422.48 31
3422.61 28
3422.75 26
3422.88 25
3423.02 25
3423.15 26
3423.28 26
3423.42 27
3423.55 26
3423.69 24
3423.82 20
3423.96 15
3424.09 7
3424.22 0
3424.36 0
3424.49 0
3424.63 0
3424.76 0
3424.89 0
3425.03 0
3425.16 0
3425.30 3
3425.43 15
3425.57 27
3425.70 36
3425.83 43
3425.97 47
3426.10 47
3426.24 45
3426.37 40
3426.50 35
3426.64 30
3426.77 26
3426.91 25
3427.04 27
3427.18 31
3427.31 38
3427.44 47
3427.58 56
3427.71 64
3427.85 72
3427.98 77
3428.12 80
3428.25 81
3428.38 81
3428.52 79
3428.65 77
3428.79 74
3428.92 70
3429.06 67
3429.19 64
3429.32 62
3429.46 62
3429.59 63
3429.73 66
3429.86 71
3430.00 78
3430.13 87
3430.26 96
3430.40 105
3430.53 113
3430.67 120
3430.80 126
3430.94 133
3431.07 140
3431.20 150
3431.34 164
3431.47 181
3431.61 202
3431.74 225
3431.88 248
3432.01 270
3432.14 290
3432.28 305
3432.41 317
3432.55 326
3432.68 332
3432.82 339
3432.95 346
3433.08 356
3433.22 370
3433.35 388
3433.49 409
3433.62 432
3433.76 457
3433.89 481
3434.02 504
3434.16 524
3434.29 541
3434.43 555
3434.56 567
3434.70 576
3434.83 583
3434.96 589
3435.10 593
3435.23 597
3435.37 598
3435.50 598
3435.64 595
3435.77 590
3435.91 582
3436.04 571
3436.17 559
3436.31 545
3436.44 530
3436.58 514
3436.71 496
3436.85 478
3436.98 459
3437.12 441
3437.25 424
3437.38 409
3437.52 396
3437.65 384
3437.79 374
3437.92 362
3438.06 350
3438.19 336
3438.32 322
3438.46 309
3438.59 297
3438.73 288
3438.86 281
3439.00 277
3439.13 274
3439.27 272
3439.40 268
3439.53 262
3439.67 253
3439.80 242
3439.94 229
3440.07 215
3440.21 199
3440.34 183
3440.48 168
3440.61 153
3440.75 141
3440.88 131
3441.01 125
3441.15 123
3441.28 125
3441.42 131
3441.55 139
3441.69 149
3441.82 158
3441.96 167
3442.09 175
3442.22 180
3442.36 182
3442.49 183
3442.63 182
3442.76 180
3442.90 178
3443.03 176
3443.17 176
3443.30 176
3443.44 178
3443.57 180
3443.70 184
3443.84 186
3443.97 187
3444.11 187
3444.24 184
3444.38 178
3444.51 170
3444.65 160
3444.78 150
3444.92 140
3445.05 132
3445.18 127
3445.32 123
3445.45 122
3445.59 123
3445.72 124
3445.86 125
3445.99 125
3446.13 124
3446.26 121
3446.40 119
3446.53 117
3446.66 116
3446.80 116
3446.93 118
3447.07 121
3447.20 123
3447.34 123
3447.47 120
3447.61 113
3447.74 101
3447.88 87
3448.01 70
3448.15 54
3448.28 41
3448.41 31
3448.55 25
3448.68 23
3448.82 23
3448.95 23
3449.09 22
3449.22 20
3449.36 15
3449.49 10
3449.63 6
3449.76 3
3449.90 5
3450.03 10
3450.17 19
3450.30 29
3450.43 41
3450.57 52
3450.70 61
3450.84 68
3450.97 74
3451.11 77
3451.24 79
3451.38 81
3451.51 82
3451.65 84
3451.78 86
3451.92 87
3452.05 88
3452.19 88
3452.32 87
3452.45 85
3452.59 80
3452.72 74
3452.86 66
3452.99 59
3453.13 51
3453.26 44
3453.40 38
3453.53 34
3453.67 32
3453.80 32
3453.94 32
3454.07 33
3454.21 34
3454.34 35
3454.48 36
3454.61 36
3454.75 35
3454.88 34
3455.01 32
3455.15 29
3455.28 25
3455.42 20
3455.55 14
3455.69 8
3455.82 2
3455.96 0
3456.09 0
3456.23 0
3456.36 0
3456.50 0
3456.63 0
3456.77 0
3456.90 0
3457.04 2
3457.17 12
3457.31 26
3457.44 41
3457.58 59
3457.71 77
3457.85 95
3457.98 112
3458.11 127
3458.25 141
3458.38 154
3458.52 164
3458.65 173
3458.79 179
3458.92 184
3459.06 186
3459.19 186
3459.33 185
3459.46 181
3459.60 174
3459.73 164
3459.87 153
3460.00 140
3460.14 126
3460.27 113
3460.41 102
3460.54 95
3460.68 91
3460.81 91
3460.95 93
3461.08 95
3461.22 96
3461.35 94
3461.49 88
3461.62 80
3461.76 69
3461.89 58
3462.03 48
3462.16 42
3462.30 39
3462.43 40
3462.57 44
3462.70 49
3462.84 54
3462.97 57
3463.10 58
3463.24 58
3463.37 57
3463.51 56
3463.64 56
3463.78 58
3463.91 61
3464.05 65
3464.18 69
3464.32 72
3464.45 73
3464.59 73
3464.72 69
3464.86 64
3464.99 58
3465.13 52
3465.26 47
3465.40 44
3465.53 43
3465.67 44
3465.80 45
3465.94 47
3466.07 48
3466.21 48
3466.34 49
3466.48 51
3466.61 55
3466.75 61
3466.88 69
3467.02 77
3467.15 84
3467.29 88
3467.42 88
3467.56 85
3467.69 78
3467.83 70
3467.96 64
3468.10 59
3468.23 58
3468.37 61
3468.50 65
3468.64 71
3468.77 77
3468.91 81
3469.04 83
3469.18 82
3469.31 78
3469.45 73
3469.58 67
3469.72 61
3469.85 58
3469.99 58
3470.12 63
3470.26 72
3470.39 86
3470.53 103
3470.66 123
3470.80 143
3470.93 162
3471.07 179
3471.20 192
3471.34 201
3471.47 207
3471.61 209
3471.74 209
3471.88 206
3472.02 201
3472.15 194
3472.29 186
3472.42 178
3472.56 171
3472.69 164
3472.83 160
3472.96 157
3473.10 156
3473.23 157
3473.37 160
3473.50 164
3473.64 169
3473.77 173
3473.91 176
3474.04 176
3474.18 174
3474.31 169
3474.45 163
3474.58 159
3474.72 156
3474.85 157
3474.99 162
3475.12 169
3475.26 177
3475.39 184
3475.53 189
3475.66 191
3475.80 190
3475.93 188
3476.07 185
3476.20 182
3476.34 180
3476.47 179
3476.61 178
3476.74 178
3476.88 177
3477.02 176
3477.15 173
3477.29 169
3477.42 163
3477.56 156
3477.69 147
3477.83 137
3477.96 125
3478.10 114
3478.23 103
3478.37 94
3478.50 87
3478.64 81
3478.77 76
3478.91 71
3479.04 66
3479.18 60
3479.31 54
3479.45 47
3479.58 42
3479.72 38
3479.85 38
3479.99 41
3480.13 46
3480.26 53
3480.40 61
3480.53 69
3480.67 75
3480.80 79
3480.94 81
3481.07 82
3481.21 82
3481.34 82
3481.48 81
3481.61 80
3481.75 78
3481.88 75
3482.02 71
3482.15 67
3482.29 62
3482.42 57
3482.56 53
3482.70 50
3482.83 48
3482.97 46
3483.10 45
3483.24 45
3483.37 46
3483.51 49
3483.64 52
3483.78 56
3483.91 61
3484.05 65
3484.18 69
3484.32 72
3484.45 74
3484.59 75
3484.73 76
3484.86 77
3485.00 78
3485.13 79
3485.27 80
3485.40 80
3485.54 79
3485.67 75
3485.81 70
3485.94 63
3486.08 54
3486.21 44
3486.35 33
3486.48 22
3486.62 11
3486.76 1
3486.89 0
3487.03 0
3487.16 0
3487.30 0
3487.43 0
3487.57 0
3487.70 0
3487.84 0
3487.97 8
3488.11 18
3488.24 26
3488.38 33
3488.52 37
3488.65 38
3488.79 38
3488.92 36
3489.06 32
3489.19 28
3489.33 23
3489.46 17
3489.60 11
3489.73 5
3489.87 1
3490.01 0
3490.14 0
3490.28 1
3490.41 3
3490.55 6
3490.68 9
3490.82 12
3490.95 15
3491.09 18
3491.22 23
3491.36 28
3491.50 33
3491.63 37
3491.77 40
3491.90 41
3492.04 41
3492.17 39
3492.31 36
3492.44 34
3492.58 31
3492.71 29
3492.85 27
3492.99 26
3493.12 26
3493.26 28
3493.39 30
3493.53 32
3493.66 34
3493.80 36
3493.93 36
3494.07 36
3494.21 35
3494.34 36
3494.48 37
3494.61 41
3494.75 45
3494.88 50
3495.02 55
3495.15 59
3495.29 62
3495.42 62
3495.56 60
3495.70 56
3495.83 49
3495.97 40
3496.10 31
3496.24 21
3496.37 12
3496.51 5
3496.64 2
3496.78 2
3496.92 5
3497.05 12
3497.19 21
3497.32 31
3497.46 41
3497.59 50
3497.73 55
3497.87 58
3498.00 58
3498.14 57
3498.27 54
3498.41 51
3498.54 49
3498.68 48
3498.81 47
3498.95 48
3499.09 48
3499.22 49
3499.36 50
3499.49 50
3499.63 48
3499.76 46
3499.90 43
3500.03 40
3500.17 38
3500.31 37
3500.44 38
3500.58 40
3500.71 45
3500.85 49
3500.98 55
3501.12 59
3501.26 64
3501.39 68
3501.53 71
3501.66 73
3501.80 74
3501.93 72
3502.07 67
3502.21 60
3502.34 50
3502.48 40
3502.61 31
3502.75 25
3502.88 22
3503.02 24
3503.16 30
3503.29 40
3503.43 51
3503.56 64
3503.70 76
3503.83 87
3503.97 98
3504.11 105
3504.24 110
3504.38 111
3504.51 107
3504.65 97
3504.78 82
3504.92 64
3505.06 43
3505.19 23
3505.33 5
3505.46 0
3505.60 0
3505.73 0
3505.87 0
3506.01 0
3506.14 0
3506.28 0
3506.41 0
3506.55 7
3506.68 14
3506.82 20
3506.96 25
3507.09 32
3507.23 40
3507.36 50
3507.50 64
3507.63 80
3507.77 97
3507.91 113
3508.04 125
3508.18 132
3508.31 131
3508.45 125
3508.59 113
3508.72 99
3508.86 83
3508.99 67
3509.13 53
3509.26 41
3509.40 32
3509.54 26
3509.67 23
3509.81 24
3509.94 29
3510.08 37
3510.21 48
3510.35 60
3510.49 71
3510.62 79
3510.76 85
3510.89 89
3511.03 91
3511.17 94
3511.30 97
3511.44 103
3511.57 109
3511.71 115
3511.85 120
3511.98 124
3512.12 127
3512.25 131
3512.39 137
3512.52 147
3512.66 160
3512.80 175
3512.93 192
3513.07 208
3513.20 221
3513.34 232
3513.48 239
3513.61 243
3513.75 246
3513.88 248
3514.02 249
3514.16 250
3514.29 250
3514.43 250
3514.56 249
3514.70 248
3514.83 247
3514.97 246
3515.11 247
3515.24 250
3515.38 256
3515.51 265
3515.65 278
3515.79 295
3515.92 315
3516.06 338
3516.19 362
3516.33 387
3516.47 411
3516.60 432
3516.74 451
3516.87 467
3517.01 480
3517.15 489
3517.28 496
3517.42 500
3517.55 503
3517.69 504
3517.83 505
3517.96 506
3518.10 509
3518.23 515
3518.37 523
3518.51 533
3518.64 545
3518.78 557
3518.91 568
3519.05 577
3519.19 584
3519.32 589
3519.46 591
3519.59 591
3519.73 587
3519.87 579
3520.00 569
3520.14 554
3520.27 536
3520.41 516
3520.55 495
3520.68 475
3520.82 456
3520.95 439
3521.09 425
3521.23 414
3521.36 405
3521.50 398
3521.63 391
3521.77 383
3521.91 373
3522.04 361
3522.18 346
3522.31 329
3522.45 312
3522.59 295
3522.72 280
3522.86 267
3522.99 257
3523.13 249
3523.27 244
3523.40 242
3523.54 243
3523.68 248
3523.81 255
3523.95 267
3524.08 281
3524.22 298
3524.36 315
3524.49 330
3524.63 341
3524.76 346
3524.90 345
3525.04 339
3525.17 329
3525.31 318
3525.44 307
3525.58 297
3525.72 288
3525.85 280
3525.99 272
3526.13 262
3526.26 251
3526.40 238
3526.53 225
3526.67 214
3526.81 205
3526.94 199
3527.08 198
3527.21 201
3527.35 209
3527.49 221
3527.62 234
3527.76 248
3527.90 262
3528.03 273
3528.17 282
3528.30 286
3528.44 285
3528.58 280
3528.71 270
3528.85 256
3528.98 240
3529.12 222
3529.26 206
3529.39 192
3529.53 182
3529.67 176
3529.80 174
3529.94 173
3530.07 174
3530.21 175
3530.35 174
3530.48 172
3530.62 167
3530.76 161
3530.89 156
3531.03 151
3531.16 150
3531.30 153
3531.44 162
3531.57 176
3531.71 195
3531.85 216
3531.98 237
3532.12 257
3532.25 273
3532.39 283
3532.53 287
3532.66 285
3532.80 279
3532.94 268
3533.07 256
3533.21 243
3533.34 231
3533.48 221
3533.62 214
3533.75 210
3533.89 210
3534.03 212
3534.16 217
3534.30 224
3534.43 231
3534.57 238
3534.71 244
3534.84 246
3534.98 244
3535.12 238
3535.25 227
3535.39 212
3535.53 195
3535.66 176
3535.80 157
3535.93 139
3536.07 122
3536.21 108
3536.34 96
3536.48 87
3536.62 80
3536.75 76
3536.89 74
3537.02 75
3537.16 78
3537.30 81
3537.43 84
3537.57 87
3537.71 89
3537.84 91
3537.98 94
3538.12 98
3538.25 104
3538.39 110
3538.52 116
3538.66 121
3538.80 124
3538.93 123
3539.07 119
3539.21 113
3539.34 106
3539.48 99
3539.62 93
3539.75 88
3539.89 85
3540.03 82
3540.16 80
3540.30 78
3540.43 77
3540.57 77
3540.71 76
3540.84 76
3540.98 77
3541.12 77
3541.25 78
3541.39 79
3541.53 80
3541.66 82
3541.80 83
3541.94 85
3542.07 86
3542.21 86
3542.34 85
3542.48 84
3542.62 82
3542.75 81
3542.89 80
3543.03 81
3543.16 82
3543.30 84
3543.44 85
3543.57 85
3543.71 85
3543.85 85
3543.98 84
3544.12 83
3544.25 81
3544.39 77
3544.53 71
3544.66 64
3544.80 54
3544.94 44
3545.07 34
3545.21 26
3545.35 20
3545.48 17
3545.62 17
3545.76 18
3545.89 19
3546.03 20
3546.17 19
3546.30 17
3546.44 14
3546.58 11
3546.71 8
3546.85 6
3546.99 7
3547.12 9
3547.26 13
3547.39 18
3547.53 23
3547.67 29
3547.80 34
3547.94 40
3548.08 44
3548.21 49
3548.35 55
3548.49 60
3548.62 66
3548.76 71
3548.90 76
3549.03 78
3549.17 78
3549.31 76
3549.44 72
3549.58 68
3549.72 66
3549.85 67
3549.99 70
3550.13 75
3550.26 82
3550.40 87
3550.54 91
3550.67 91
3550.81 89
3550.95 83
3551.08 76
3551.22 69
3551.36 63
3551.49 58
3551.63 55
3551.77 55
3551.90 55
3552.04 55
3552.18 55
3552.31 54
3552.45 54
3552.59 55
3552.72 57
3552.86 62
3553.00 70
3553.13 79
3553.27 89
3553.41 97
3553.54 104
3553.68 107
3553.82 107
3553.95 103
3554.09 98
3554.23 91
3554.36 83
3554.50 77
3554.64 72
3554.77 70
3554.91 69
3555.05 70
3555.18 72
3555.32 72
3555.46 71
3555.59 67
3555.73 62
3555.87 57
3556.00 53
3556.14 52
3556.28 55
3556.41 62
3556.55 71
3556.69 82
3556.82 93
3556.96 102
3557.10 109
3557.23 114
3557.37 116
3557.51 117
3557.64 116
3557.78 113
3557.92 109
3558.05 105
3558.19 100
3558.33 96
3558.46 94
3558.60 93
3558.74 95
3558.87 98
3559.01 102
3559.15 103
3559.28 102
3559.42 98
3559.56 89
3559.70 78
3559.83 66
3559.97 55
3560.11 47
3560.24 42
3560.38 40
3560.52 41
3560.65 42
3560.79 43
3560.93 43
3561.06 41
3561.20 38
3561.34 34
3561.47 29
3561.61 25
3561.75 20
3561.88 16
3562.02 11
3562.16 6
3562.29 1
3562.43 0
3562.57 0
3562.70 0
3562.84 0
3562.98 0
3563.12 0
3563.25 0
3563.39 0
3563.53 4
3563.66 7
3563.80 9
3563.94 9
3564.07 8
3564.21 5
3564.35 2
3564.48 0
3564.62 0
3564.76 0
3564.89 0
3565.03 0
3565.17 0
3565.31 0
3565.44 0
3565.58 1
3565.72 5
3565.85 9
3565.99 13
3566.13 18
3566.26 23
3566.40 28
3566.54 32
3566.67 36
3566.81 40
3566.95 45
3567.09 50
3567.22 56
3567.36 62
3567.50 67
3567.63 71
3567.77 74
3567.91 75
3568.04 74
3568.18 73
3568.32 72
3568.45 70
3568.59 69
3568.73 68
3568.87 66
3569.00 65
3569.14 65
3569.28 66
3569.41 68
3569.55 72
3569.69 77
3569.82 81
3569.96 84
3570.10 85
3570.24 82
3570.37 77
3570.51 70
3570.65 64
3570.78 60
3570.92 59
3571.06 61
3571.19 65
3571.33 70
3571.47 75
3571.61 79
3571.74 83
3571.88 86
3572.02 89
3572.15 91
3572.29 93
3572.43 95
3572.56 96
3572.70 98
3572.84 101
3572.98 105
3573.11 111
3573.25 117
3573.39 125
3573.52 131
3573.66 136
3573.80 139
3573.94 139
3574.07 137
3574.21 131
3574.35 124
3574.48 113
3574.62 101
3574.76 87
3574.89 72
3575.03 56
3575.17 40
3575.31 26
3575.44 14
3575.58 3
3575.72 0
3575.85 0
3575.99 0
3576.13 0
3576.27 0
3576.40 0
3576.54 0
3576.68 0
3576.81 0
3576.95 9
3577.09 21
3577.23 33
3577.36 46
3577.50 57
3577.64 65
3577.77 72
3577.91 76
3578.05 78
3578.19 79
3578.32 79
3578.46 79
3578.60 80
3578.73 81
3578.87 81
3579.01 81
3579.15 80
3579.28 79
3579.42 78
3579.56 76
3579.69 75
3579.83 74
3579.97 74
3580.11 75
3580.24 76
3580.38 77
3580.52 79
3580.65 81
3580.79 83
3580.93 86
3581.07 90
3581.20 94
3581.34 99
3581.48 105
3581.61 111
3581.75 117
3581.89 123
3582.03 128
3582.16 133
3582.30 138
3582.44 143
3582.58 147
3582.71 152
3582.85 157
3582.99 163
3583.12 170
3583.26 179
3583.40 190
3583.54 202
3583.67 216
3583.81 230
3583.95 243
3584.08 254
3584.22 262
3584.36 267
3584.50 270
3584.63 272
3584.77 274
3584.91 279
3585.05 289
3585.18 302
3585.32 320
3585.46 341
3585.59 365
3585.73 389
3585.87 412
3586.01 433
3586.14 451
3586.28 464
3586.42 473
3586.56 477
3586.69 477
3586.83 475
3586.97 470
3587.10 465
3587.24 462
3587.38 463
3587.52 467
3587.65 476
3587.79 487
3587.93 500
3588.07 514
3588.20 525
3588.34 535
3588.48 541
3588.62 545
3588.75 547
3588.89 546
3589.03 544
3589.16 540
3589.30 533
3589.44 523
3589.58 510
3589.71 495
3589.85 479
3589.99 463
3590.13 447
3590.26 431
3590.40 415
3590.54 398
3590.68 381
3590.81 364
3590.95 348
3591.09 335
3591.23 324
3591.36 318
3591.50 315
3591.64 313
3591.78 312
3591.91 309
3592.05 304
3592.19 297
3592.32 287
3592.46 276
3592.60 264
3592.74 253
3592.87 243
3593.01 235
3593.15 230
3593.29 226
3593.42 224
3593.56 222
3593.70 221
3593.84 219
3593.97 216
3594.11 211
3594.25 205
3594.39 198
3594.52 190
3594.66 183
3594.80 176
3594.94 171
3595.07 168
3595.21 166
3595.35 166
3595.49 168
3595.62 172
3595.76 178
3595.90 184
3596.04 193
3596.17 202
3596.31 211
3596.45 220
3596.59 226
3596.72 230
3596.86 230
3597.00 228
3597.14 225
3597.27 221
3597.41 218
3597.55 217
3597.69 218
3597.82 220
3597.96 222
3598.10 224
3598.24 223
3598.37 222
3598.51 218
3598.65 213
3598.79 208
3598.92 202
3599.06 196
3599.20 190
3599.34 185
3599.47 180
3599.61 177
3599.75 175
3599.89 176
3600.02 180
3600.16 185
3600.30 192
3600.44 198
3600.57 203
3600.71 206
3600.85 206
3600.99 205
3601.12 204
3601.26 206
3601.40 210
3601.54 217
3601.67 226
3601.81 237
3601.95 248
3602.09 258
3602.23 266
3602.36 274
3602.50 283
3602.64 292
3602.78 300
3602.91 308
3603.05 313
3603.19 314
3603.33 310
3603.46 300
3603.60 288
3603.74 276
3603.88 265
3604.01 258
3604.15 255
3604.29 256
3604.43 260
3604.56 264
3604.70 269
3604.84 274
3604.98 279
3605.12 287
3605.25 296
3605.39 307
3605.53 320
3605.67 333
3605.80 343
3605.94 349
3606.08 350
3606.22 347
3606.35 340
3606.49 329
3606.63 315
3606.77 300
3606.91 283
3607.04 263
3607.18 242
3607.32 220
3607.46 197
3607.59 176
3607.73 158
3607.87 144
3608.01 136
3608.14 132
3608.28 132
3608.42 134
3608.56 135
3608.70 135
3608.83 133
3608.97 129
3609.11 125
3609.25 121
3609.38 118
3609.52 117
3609.66 118
3609.80 121
3609.93 126
3610.07 132
3610.21 141
3610.35 152
3610.49 163
3610.62 175
3610.76 185
3610.90 192
3611.04 195
3611.17 195
3611.31 192
3611.45 187
3611.59 181
3611.73 175
3611.86 171
3612.00 169
3612.14 169
3612.28 171
3612.41 174
3612.55 177
3612.69 180
3612.83 181
3612.97 180
3613.10 177
3613.24 173
3613.38 167
3613.52 161
3613.66 156
3613.79 152
3613.93 151
3614.07 152
3614.21 155
3614.34 160
3614.48 164
3614.62 167
3614.76 167
3614.90 164
3615.03 157
3615.17 147
3615.31 134
3615.45 121
3615.58 110
3615.72 102
3615.86 98
3616.00 99
3616.14 104
3616.27 112
3616.41 122
3616.55 132
3616.69 140
3616.83 147
3616.96 151
3617.10 153
3617.24 152
3617.38 149
3617.52 145
3617.65 139
3617.79 132
3617.93 125
3618.07 115
3618.20 104
3618.34 92
3618.48 80
3618.62 67
3618.76 56
3618.89 48
3619.03 43
3619.17 41
3619.31 41
3619.45 43
3619.58 46
3619.72 49
3619.86 51
3620.00 54
3620.14 56
3620.27 59
3620.41 61
3620.55 63
3620.69 64
3620.83 65
3620.96 66
3621.10 69
3621.24 74
3621.38 81
3621.52 89
3621.65 96
3621.79 100
3621.93 99
3622.07 92
3622.21 81
3622.34 67
3622.48 53
3622.62 41
3622.76 33
3622.89 30
3623.03 31
3623.17 34
3623.31 38
3623.45 41
3623.58 43
3623.72 43
3623.86 41
3624.00 38
3624.14 35
3624.28 30
3624.41 24
3624.55 16
3624.69 8
3624.83 0
3624.97 0
3625.10 0
3625.24 0
3625.38 0
3625.52 0
3625.66 0
3625.79 0
3625.93 4
3626.07 14
3626.21 23
3626.35 31
3626.48 38
3626.62 43
3626.76 48
3626.90 53
3627.04 56
3627.17 60
3627.31 62
3627.45 63
3627.59 62
3627.73 60
3627.86 56
3628.00 50
3628.14 45
3628.28 40
3628.42 37
3628.56 38
3628.69 41
3628.83 48
3628.97 56
3629.11 65
3629.25 73
3629.38 78
3629.52 79
3629.66 77
3629.80 72
3629.94 65
3630.07 58
3630.21 51
3630.35 47
3630.49 45
3630.63 46
3630.77 49
3630.90 54
3631.04 60
3631.18 66
3631.32 71
3631.46 75
3631.59 77
3631.73 79
3631.87 80
3632.01 81
3632.15 81
3632.28 81
3632.42 81
3632.56 81
3632.70 81
3632.84 83
3632.98 84
3633.11 86
3633.25 87
3633.39 85
3633.53 80
3633.67 72
3633.80 63
3633.94 54
3634.08 47
3634.22 42
3634.36 41
3634.50 41
3634.63 43
3634.77 44
3634.91 45
3635.05 44
3635.19 42
3635.33 39
3635.46 35
3635.60 31
3635.74 28
3635.88 24
3636.02 21
3636.15 20
3636.29 20
3636.43 22
3636.57 26
3636.71 32
3636.85 41
3636.98 52
3637.12 63
3637.26 76
3637.40 88
3637.54 100
3637.68 110
3637.81 119
3637.95 128
3638.09 136
3638.23 144
3638.37 153
3638.51 162
3638.64 172
3638.78 182
3638.92 191
3639.06 199
3639.20 204
3639.34 206
3639.47 207
3639.61 208
3639.75 207
3639.89 208
3640.03 208
3640.17 209
3640.30 210
3640.44 209
3640.58 209
3640.72 208
3640.86 208
3641.00 209
3641.13 213
3641.27 217
3641.41 221
3641.55 224
3641.69 225
3641.83 225
3641.96 224
3642.10 223
3642.24 223
3642.38 226
3642.52 231
3642.66 237
3642.79 243
3642.93 247
3643.07 247
3643.21 242
3643.35 233
3643.49 219
3643.62 203
3643.76 185
3643.90 167
3644.04 150
3644.18 135
3644.32 122
3644.45 111
3644.59 104
3644.73 99
3644.87 99
3645.01 103
3645.15 111
3645.28 124
3645.42 140
3645.56 157
3645.70 174
3645.84 188
3645.98 198
3646.12 202
3646.25 200
3646.39 192
3646.53 179
3646.67 164
3646.81 149
3646.95 135
3647.08 125
3647.22 119
3647.36 117
3647.50 118
3647.64 120
3647.78 123
3647.92 124
3648.05 124
3648.19 122
3648.33 119
3648.47 117
3648.61 116
3648.75 117
3648.88 121
3649.02 128
3649.16 135
3649.30 142
3649.44 147
3649.58 150
3649.72 149
3649.85 145
3649.99 138
3650.13 128
3650.27 118
3650.41 106
3650.55 95
3650.69 83
3650.82 73
3650.96 63
3651.10 57
3651.24 54
3651.38 54
3651.52 57
3651.66 63
3651.79 70
3651.93 77
3652.07 83
3652.21 87
3652.35 90
3652.49 91
3652.62 91
3652.76 88
3652.90 84
3653.04 80
3653.18 75
3653.32 70
3653.46 67
3653.59 66
3653.73 68
3653.87 72
3654.01 77
3654.15 83
3654.29 88
3654.43 93
3654.57 97
3654.70 98
3654.84 98
3654.98 95
3655.12 91
3655.26 84
3655.40 76
3655.54 67
3655.67 58
3655.81 49
3655.95 41
3656.09 35
3656.23 29
3656.37 25
3656.51 21
3656.64 19
3656.78 18
3656.92 18
3657.06 19
3657.20 22
3657.34 27
3657.48 34
3657.61 42
3657.75 53
3657.89 64
3658.03 77
3658.17 89
3658.31 101
3658.45 111
3658.59 117
3658.72 120
3658.86 120
3659.00 116
3659.14 111
3659.28 106
3659.42 102
3659.56 102
3659.70 105
3659.83 110
3659.97 117
3660.11 125
3660.25 132
3660.39 137
3660.53 140
3660.67 140
3660.80 138
3660.94 133
3661.08 127
3661.22 121
3661.36 114
3661.50 109
3661.64 104
3661.78 100
3661.91 97
3662.05 95
3662.19 93
3662.33 91
3662.47 91
3662.61 91
3662.75 94
3662.89 100
3663.02 108
3663.16 119
3663.30 133
3663.44 148
3663.58 164
3663.72 177
3663.86 188
3664.00 196
3664.13 199
3664.27 198
3664.41 194
3664.55 188
3664.69 179
3664.83 170
3664.97 159
3665.11 149
3665.24 141
3665.38 134
3665.52 130
3665.66 129
3665.80 129
3665.94 129
3666.08 128
3666.22 124
3666.36 116
3666.49 106
3666.63 93
3666.77 81
3666.91 71
3667.05 64
3667.19 61
3667.33 62
3667.47 65
3667.60 71
3667.74 78
3667.88 87
3668.02 97
3668.16 106
3668.30 113
3668.44 118
3668.58 118
3668.72 114
3668.85 104
3668.99 92
3669.13 79
3669.27 66
3669.41 55
3669.55 47
3669.69 42
3669.83 40
3669.97 41
3670.10 44
3670.24 50
3670.38 57
3670.52 67
3670.66 77
3670.80 87
3670.94 96
3671.08 105
3671.22 111
3671.35 116
3671.49 118
3671.63 119
3671.77 118
3671.91 114
3672.05 108
3672.19 100
3672.33 91
3672.47 83
3672.61 75
3672.74 70
3672.88 66
3673.02 65
3673.16 65
3673.30 66
3673.44 68
3673.58 70
3673.72 71
3673.86 72
3673.99 71
3674.13 70
3674.27 67
3674.41 62
3674.55 56
3674.69 50
3674.83 44
3674.97 37
3675.11 29
3675.25 21
3675.38 12
3675.52 2
3675.66 0
3675.80 0
3675.94 0
3676.08 0
3676.22 0
3676.36 0
3676.50 0
3676.64 2
3676.77 12
3676.91 21
3677.05 27
3677.19 29
3677.33 30
3677.47 30
3677.61 30
3677.75 33
3677.89 40
3678.03 49
3678.16 61
3678.30 73
3678.44 84
3678.58 92
3678.72 96
3678.86 97
3679.00 95
3679.14 90
3679.28 84
3679.42 76
3679.56 69
3679.69 61
3679.83 55
3679.97 49
3680.11 46
3680.25 46
3680.39 47
3680.53 49
3680.67 52
3680.81 54
3680.95 55
3681.09 55
3681.22 55
3681.36 54
3681.50 54
3681.64 54
3681.78 54
3681.92 52
3682.06 48
3682.20 43
3682.34 37
3682.48 31
3682.62 29
3682.75 29
3682.89 32
3683.03 38
3683.17 46
3683.31 53
3683.45 59
3683.59 62
3683.73 61
3683.87 59
3684.01 55
3684.15 50
3684.29 45
3684.42 42
3684.56 40
3684.70 41
3684.84 43
3684.98 47
3685.12 52
3685.26 59
3685.40 66
3685.54 73
3685.68 80
3685.82 86
3685.96 91
3686.09 96
3686.23 100
3686.37 105
3686.51 112
3686.65 119
3686.79 127
3686.93 135
3687.07 142
3687.21 147
3687.35 148
3687.49 144
3687.63 138
3687.77 128
3687.90 117
3688.04 105
3688.18 95
3688.32 89
3688.46 87
3688.60 88
3688.74 94
3688.88 101
3689.02 109
3689.16 116
3689.30 120
3689.44 120
3689.58 117
3689.71 112
3689.85 104
3689.99 96
3690.13 87
3690.27 79
3690.41 71
3690.55 64
3690.69 57
3690.83 51
3690.97 46
3691.11 42
3691.25 41
3691.39 40
3691.53 40
3691.66 39
3691.80 38
3691.94 34
3692.08 30
3692.22 27
3692.36 25
3692.50 25
3692.64 27
3692.78 31
3692.92 35
3693.06 38
3693.20 40
3693.34 41
3693.48 40
3693.62 39
3693.75 38
3693.89 37
3694.03 38
3694.17 40
3694.31 42
3694.45 45
3694.59 48
3694.73 52
3694.87 57
3695.01 62
3695.15 67
3695.29 72
3695.43 75
3695.57 77
3695.71 76
3695.84 73
3695.98 67
3696.12 61
3696.26 55
3696.40 50
3696.54 46
3696.68 44
3696.82 44
3696.96 45
3697.10 46
3697.24 47
3697.38 48
3697.52 49
3697.66 52
3697.80 56
3697.94 63
3698.08 70
3698.21 79
3698.35 87
3698.49 95
3698.63 101
3698.77 107
3698.91 111
3699.05 115
3699.19 118
3699.33 119
3699.47 119
3699.61 116
3699.75 113
3699.89 109
3700.03 105
3700.17 103
3700.31 103
3700.45 106
3700.59 110
3700.72 115
3700.86 120
3701.00 124
3701.14 127
3701.28 129
3701.42 132
3701.56 134
3701.70 136
3701.84 137
3701.98 138
3702.12 136
3702.26 134
3702.40 132
3702.54 130
3702.68 131
3702.82 135
3702.96 143
3703.10 152
3703.24 161
3703.38 170
3703.51 178
3703.65 183
3703.79 188
3703.93 192
3704.07 198
3704.21 204
3704.35 211
3704.49 217
3704.63 222
3704.77 223
3704.91 221
3705.05 216
3705.19 207
3705.33 196
3705.47 185
3705.61 175
3705.75 167
3705.89 162
3706.03 159
3706.17 159
3706.31 159
3706.45 159
3706.58 157
3706.72 152
3706.86 144
3707.00 133
3707.14 119
3707.28 104
3707.42 88
3707.56 74
3707.70 61
3707.84 50
3707.98 42
3708.12 37
3708.26 33
3708.40 31
3708.54 30
3708.68 30
3708.82 31
3708.96 33
3709.10 35
3709.24 38
3709.38 40
3709.52 43
3709.66 46
3709.80 50
3709.94 54
3710.08 59
3710.21 65
3710.35 72
3710.49 79
3710.63 87
3710.77 95
3710.91 101
3711.05 105
3711.19 106
3711.33 104
3711.47 100
3711.61 94
3711.75 88
3711.89 82
3712.03 76
3712.17 73
3712.31 70
3712.45 69
3712.59 70
3712.73 71
3712.87 74
3713.01 77
3713.15 80
3713.29 82
3713.43 85
3713.57 87
3713.71 87
3713.85 86
3713.99 83
3714.13 77
3714.27 68
3714.41 58
3714.55 46
3714.69 34
3714.82 24
3714.96 15
3715.10 11
3715.24 9
3715.38 11
3715.52 15
3715.66 21
3715.80 28
3715.94 35
3716.08 40
3716.22 42
3716.36 42
3716.50 39
3716.64 35
3716.78 30
3716.92 25
3717.06 22
3717.20 21
3717.34 22
3717.48 25
3717.62 29
3717.76 34
3717.90 38
3718.04 41
3718.18 42
3718.32 41
3718.46 39
3718.60 35
3718.74 32
3718.88 29
3719.02 27
3719.16 27
3719.30 26
3719.44 26
3719.58 24
3719.72 20
3719.86 13
3720.00 5
3720.14 0
3720.28 0
3720.42 0
3720.56 0
3720.70 0
3720.84 0
3720.98 0
3721.12 0
3721.26 8
3721.40 15
3721.54 21
3721.68 24
3721.81 27
3721.95 29
3722.09 32
3722.23 36
3722.37 41
3722.51 45
3722.65 50
3722.79 55
3722.93 59
3723.07 62
3723.21 65
3723.35 68
3723.49 71
3723.63 74
3723.77 78
3723.91 81
3724.05 86
3724.19 90
3724.33 96
3724.47 102
3724.61 108
3724.75 115
3724.89 122
3725.03 129
3725.17 135
3725.31 140
3725.45 143
3725.59 144
3725.73 143
3725.87 139
3726.01 133
3726.15 126
3726.29 118
3726.43 111
3726.57 106
3726.71 102
3726.85 100
3726.99 101
3727.13 103
3727.27 107
3727.41 112
3727.55 118
3727.69 124
3727.83 128
3727.97 131
3728.11 130
3728.25 125
3728.39 116
3728.53 104
3728.67 88
3728.81 72
3728.95 55
3729.09 41
3729.23 30
3729.37 22
3729.51 19
3729.65 18
3729.79 19
3729.93 20
3730.07 21
3730.21 19
3730.35 14
3730.49 8
3730.63 0
3730.77 0
3730.91 0
3731.05 0
3731.19 0
3731.33 0
3731.47 0
3731.61 0
3731.75 1
3731.89 7
3732.03 13
3732.17 18
3732.31 23
3732.45 28
3732.59 31
3732.73 33
3732.87 34
3733.01 31
3733.15 26
3733.29 18
3733.43 9
3733.57 0
3733.71 0
3733.85 0
3733.99 0
3734.13 0
3734.27 5
3734.41 16
3734.55 27
3734.69 38
3734.83 46
3734.97 51
3735.11 55
3735.25 59
3735.39 62
3735.53 65
3735.67 69
3735.82 73
3735.96 76
3736.10 79
3736.24 81
3736.38 82
3736.52 82
3736.66 81
3736.80 79
3736.94 77
3737.08 74
3737.22 71
3737.36 67
3737.50 62
3737.64 58
3737.78 53
3737.92 50
3738.06 48
3738.20 48
3738.34 52
3738.48 58
3738.62 67
3738.76 77
3738.90 85
3739.04 91
3739.18 93
3739.32 91
3739.46 86
3739.60 79
3739.74 72
3739.88 68
3740.02 66
3740.16 68
3740.30 72
3740.44 78
3740.58 82
3740.72 85
3740.86 86
3741.00 84
3741.14 82
3741.28 81
3741.42 82
3741.56 87
3741.70 96
3741.84 109
3741.98 123
3742.12 136
3742.26 148
3742.40 156
3742.54 161
3742.68 163
3742.82 165
3742.97 166
3743.11 170
3743.25 177
3743.39 186
3743.53 198
3743.67 210
3743.81 223
3743.95 233
3744.09 239
3744.23 240
3744.37 237
3744.51 228
3744.65 215
3744.79 199
3744.93 182
3745.07 165
3745.21 150
3745.35 138
3745.49 129
3745.63 125
3745.77 124
3745.91 126
3746.05 130
3746.19 134
3746.33 139
3746.47 142
3746.61 143
3746.75 141
3746.89 137
3747.03 131
3747.17 123
3747.31 116
3747.46 111
3747.60 109
3747.74 110
3747.88 114
3748.02 120
3748.16 126
3748.30 132
3748.44 135
3748.58 135
3748.72 132
3748.86 128
3749.00 124
3749.14 121
3749.28 122
3749.42 126
3749.56 133
3749.70 141
3749.84 148
3749.98 154
3750.12 158
3750.26 158
3750.40 157
3750.54 155
3750.68 152
3750.82 149
3750.96 145
3751.11 139
3751.25 133
3751.39 124
3751.53 115
3751.67 104
3751.81 92
3751.95 80
3752.09 68
3752.23 56
3752.37 44
3752.51 34
3752.65 27
3752.79 24
3752.93 25
3753.07 29
3753.21 36
3753.35 44
3753.49 51
3753.63 54
3753.77 55
3753.91 52
3754.05 47
3754.19 43
3754.34 41
3754.48 41
3754.62 45
3754.76 52
3754.90 62
3755.04 72
3755.18 81
3755.32 89
3755.46 94
3755.60 96
3755.74 97
3755.88 96
3756.02 94
3756.16 92
3756.30 90
3756.44 88
3756.58 86
3756.72 85
3756.86 85
3757.00 88
3757.15 93
3757.29 99
3757.43 108
3757.57 117
3757.71 126
3757.85 134
3757.99 140
3758.13 144
3758.27 146
3758.41 145
3758.55 144
3758.69 142
3758.83 139
3758.97 137
3759.11 134
3759.25 133
3759.39 132
3759.53 131
3759.68 130
3759.82 129
3759.96 127
3760.10 124
3760.24 120
3760.38 116
3760.52 111
3760.66 107
3760.80 105
3760.94 105
3761.08 106
3761.22 109
3761.36 111
3761.50 113
3761.64 113
3761.78 111
3761.93 108
3762.07 103
3762.21 98
3762.35 94
3762.49 92
3762.63 91
3762.77 92
3762.91 95
3763.05 98
3763.19 103
3763.33 108
3763.47 114
3763.61 119
3763.75 125
3763.89 131
3764.03 135
3764.18 137
3764.32 138
3764.46 136
3764.60 134
3764.74 132
3764.88 131
3765.02 132
3765.16 137
3765.30 142
3765.44 148
3765.58 153
3765.72 156
3765.86 155
3766.00 151
3766.14 145
3766.29 137
3766.43 129
3766.57 121
3766.71 115
3766.85 110
3766.99 108
3767.13 110
3767.27 113
3767.41 118
3767.55 122
3767.69 123
3767.83 122
3767.97 117
3768.11 109
3768.26 100
3768.40 92
3768.54 86
3768.68 84
3768.82 85
3768.96 89
3769.10 94
3769.24 99
3769.38 103
3769.52 105
3769.66 106
3769.80 104
3769.94 102
3770.09 98
3770.23 94
3770.37 88
3770.51 82
3770.65 74
3770.79 65
3770.93 55
3771.07 44
3771.21 34
3771.35 24
3771.49 15
3771.63 6
3771.78 0
3771.92 0
3772.06 0
3772.20 0
3772.34 0
3772.48 0
3772.62 0
3772.76 0
3772.90 0
3773.04 11
3773.18 22
3773.32 34
3773.46 43
3773.61 51
3773.75 56
3773.89 59
3774.03 61
3774.17 61
3774.31 62
3774.45 64
3774.59 69
3774.73 76
3774.87 86
3775.01 97
3775.16 107
3775.30 115
3775.44 120
3775.58 121
3775.72 119
3775.86 114
3776.00 108
3776.14 102
3776.28 97
3776.42 91
3776.56 86
3776.70 80
3776.85 74
3776.99 67
3777.13 60
3777.27 53
3777.41 47
3777.55 43
3777.69 41
3777.83 40
3777.97 40
3778.11 40
3778.25 40
3778.40 38
3778.54 35
3778.68 31
3778.82 26
3778.96 22
3779.10 20
3779.24 20
3779.38 22
3779.52 26
3779.66 32
3779.81 39
3779.95 44
3780.09 48
3780.23 49
3780.37 48
3780.51 46
3780.65 41
3780.79 36
3780.93 29
3781.07 23
3781.21 18
3781.36 15
3781.50 13
3781.64 13
3781.78 14
3781.92 17
3782.06 21
3782.20 24
3782.34 28
3782.48 31
3782.62 34
3782.77 38
3782.91 42
3783.05 46
3783.19 52
3783.33 58
3783.47 65
3783.61 71
3783.75 76
3783.89 78
3784.04 78
3784.18 75
3784.32 68
3784.46 60
3784.60 49
3784.74 39
3784.88 30
3785.02 23
3785.16 20
3785.30 19
3785.45 21
3785.59 26
3785.73 31
3785.87 36
3786.01 41
3786.15 45
3786.29 49
3786.43 53
3786.57 58
3786.72 64
3786.86 72
3787.00 81
3787.14 90
3787.28 98
3787.42 102
3787.56 104
3787.70 102
3787.84 97
3787.99 90
3788.13 81
3788.27 72
3788.41 63
3788.55 53
3788.69 44
3788.83 36
3788.97 30
3789.11 26
3789.26 25
3789.40 28
3789.54 34
3789.68 41
3789.82 48
3789.96 54
3790.10 58
3790.24 60
3790.38 60
3790.53 59
3790.67 58
3790.81 58
3790.95 59
3791.09 60
3791.23 62
3791.37 64
3791.51 64
3791.65 62
3791.80 58
3791.94 54
3792.08 50
3792.22 47
3792.36 46
3792.50 47
3792.64 49
3792.78 53
3792.93 57
3793.07 61
3793.21 64
3793.35 66
3793.49 68
3793.63 69
3793.77 71
3793.91 74
3794.06 79
3794.20 85
3794.34 93
3794.48 101
3794.62 108
3794.76 112
3794.90 113
3795.04 111
3795.18 106
3795.33 100
3795.47 94
3795.61 88
3795.75 84
3795.89 81
3796.03 81
3796.17 82
3796.31 84
3796.46 87
3796.60 89
3796.74 91
3796.88 91
3797.02 89
3797.16 86
3797.30 81
3797.45 76
3797.59 71
3797.73 67
3797.87 65
3798.01 67
3798.15 71
3798.29 78
3798.43 85
3798.58 91
3798.72 95
3798.86 94
3799.00 90
3799.14 82
3799.28 73
3799.42 64
3799.56 57
3799.71 52
3799.85 50
3799.99 50
3800.13 53
3800.27 56
3800.41 59
3800.55 62
3800.70 65
3800.84 68
3800.98 71
3801.12 74
3801.26 77
3801.40 82
3801.54 87
3801.68 92
3801.83 96
3801.97 100
3802.11 103
3802.25 105
3802.39 106
3802.53 107
3802.67 108
3802.82 110
3802.96 112
3803.10 114
3803.24 116
3803.38 116
3803.52 114
3803.66 110
3803.81 104
3803.95 97
3804.09 87
3804.23 77
3804.37 67
3804.51 55
3804.65 44
3804.80 31
3804.94 18
3805.08 4
3805.22 0
3805.36 0
3805.50 0
3805.64 0
3805.79 0
3805.93 0
3806.07 0
3806.21 0
3806.35 10
3806.49 22
3806.63 32
3806.78 40
3806.92 47
3807.06 52
3807.20 55
3807.34 58
3807.48 60
3807.62 62
3807.77 65
3807.91 69
3808.05 75
3808.19 83
3808.33 92
3808.47 100
3808.61 108
3808.76 114
3808.90 119
3809.04 124
3809.18 129
3809.32 138
3809.46 150
3809.61 167
3809.75 188
3809.89 214
3810.03 243
3810.17 273
3810.31 304
3810.45 336
3810.60 370
3810.74 406
3810.88 446
3811.02 492
3811.16 545
3811.30 606
3811.45 675
3811.59 752
3811.73 835
3811.87 923
3812.01 1013
3812.15 1100
3812.29 1183
3812.44 1257
3812.58 1323
3812.72 1381
3812.86 1434
3813.00 1485
3813.14 1537
3813.29 1594
3813.43 1656
3813.57 1720
3813.71 1785
3813.85 1846
3813.99 1899
3814.14 1940
3814.28 1967
3814.42 1979
3814.56 1977
3814.70 1962
3814.84 1937
3814.98 1906
3815.13 1870
3815.27 1833
3815.41 1795
3815.55 1756
3815.69 1717
3815.83 1676
3815.98 1634
3816.12 1589
3816.26 1543
3816.40 1496
3816.54 1448
3816.68 1401
3816.83 1353
3816.97 1305
3817.11 1257
3817.25 1209
3817.39 1161
3817.53 1115
3817.68 1071
3817.82 1028
3817.96 986
3818.10 945
3818.24 903
3818.38 860
3818.53 816
3818.67 772
3818.81 730
3818.95 690
3819.09 655
3819.23 624
3819.38 598
3819.52 578
3819.66 561
3819.80 548
3819.94 537
3820.08 527
3820.23 517
3820.37 507
3820.51 495
3820.65 481
3820.79 466
3820.93 449
3821.08 430
3821.22 411
3821.36 393
3821.50 377
3821.64 364
3821.78 356
3821.93 352
3822.07 352
3822.21 355
3822.35 357
3822.49 357
3822.64 354
3822.78 347
3822.92 337
3823.06 324
3823.20 311
3823.34 297
3823.49 282
3823.63 266
3823.77 249
3823.91 230
3824.05 210
3824.19 189
3824.34 170
3824.48 154
3824.62 143
3824.76 137
3824.90 137
3825.05 142
3825.19 148
3825.33 155
3825.47 159
3825.61 162
3825.75 162
3825.90 160
3826.04 157
3826.18 155
3826.32 153
3826.46 150
3826.61 147
3826.75 143
3826.89 137
3827.03 130
3827.17 124
3827.31 120
3827.46 118
3827.60 120
3827.74 123
3827.88 127
3828.02 130
3828.17 130
3828.31 127
3828.45 121
3828.59 115
3828.73 111
3828.88 110
3829.02 112
3829.16 116
3829.30 122
3829.44 127
3829.58 129
3829.73 127
3829.87 122
3830.01 116
3830.15 110
3830.29 105
3830.44 102
3830.58 102
3830.72 104
3830.86 107
3831.00 109
3831.15 110
3831.29 108
3831.43 105
3831.57 99
3831.71 92
3831.85 84
3832.00 75
3832.14 66
3832.28 58
3832.42 52
3832.56 48
3832.71 47
3832.85 47
3832.99 48
3833.13 50
3833.27 51
3833.42 51
3833.56 51
3833.70 51
3833.84 53
3833.98 56
3834.13 60
3834.27 64
3834.41 68
3834.55 70
3834.69 70
3834.84 70
3834.98 69
3835.12 69
3835.26 72
3835.40 77
3835.55 84
3835.69 92
3835.83 99
3835.97 104
3836.11 107
3836.26 107
3836.40 104
3836.54 100
3836.68 95
3836.82 88
3836.97 79
3837.11 70
3837.25 61
3837.39 53
3837.53 47
3837.68 46
3837.82 49
3837.96 58
3838.10 71
3838.24 85
3838.39 98
3838.53 108
3838.67 113
3838.81 114
3838.95 111
3839.10 107
3839.24 104
3839.38 104
3839.52 106
3839.66 111
3839.81 116
3839.95 121
3840.09 124
3840.23 123
3840.38 119
3840.52 111
3840.66 101
3840.80 91
3840.94 82
3841.09 76
3841.23 73
3841.37 72
3841.51 75
3841.65 78
3841.80 82
3841.94 85
3842.08 87
3842.22 86
3842.36 82
3842.51 77
3842.65 70
3842.79 63
3842.93 57
3843.08 52
3843.22 49
3843.36 47
3843.50 47
3843.64 48
3843.79 49
3843.93 51
3844.07 53
3844.21 56
3844.35 58
3844.50 60
3844.64 61
3844.78 62
3844.92 62
3845.07 61
3845.21 60
3845.35 58
3845.49 56
3845.63 54
3845.78 50
3845.92 46
3846.06 42
3846.20 37
3846.34 33
3846.49 31
3846.63 30
3846.77 31
3846.91 33
3847.06 38
3847.20 45
3847.34 54
3847.48 65
3847.62 79
3847.77 94
3847.91 109
3848.05 123
3848.19 133
3848.34 139
3848.48 140
3848.62 136
3848.76 127
3848.90 114
3849.05 99
3849.19 84
3849.33 72
3849.47 63
3849.62 59
3849.76 59
3849.90 63
3850.04 69
3850.18 76
3850.33 82
3850.47 87
3850.61 91
3850.75 94
3850.90 98
3851.04 104
3851.18 111
3851.32 121
3851.47 132
3851.61 144
3851.75 155
3851.89 164
3852.03 171
3852.18 175
3852.32 176
3852.46 172
3852.60 166
3852.75 157
3852.89 147
3853.03 137
3853.17 129
3853.32 125
3853.46 126
3853.60 134
3853.74 146
3853.88 160
3854.03 175
3854.17 188
3854.31 196
3854.45 198
3854.60 196
3854.74 189
3854.88 180
3855.02 170
3855.17 159
3855.31 148
3855.45 137
3855.59 126
3855.74 115
3855.88 105
3856.02 95
3856.16 87
3856.30 82
3856.45 79
3856.59 77
3856.73 77
3856.87 78
3857.02 80
3857.16 82
3857.30 83
3857.44 84
3857.59 85
3857.73 85
3857.87 86
3858.01 86
3858.16 87
3858.30 87
3858.44 85
3858.58 82
3858.73 75
3858.87 66
3859.01 55
3859.15 43
3859.30 31
3859.44 22
3859.58 16
3859.72 14
3859.86 15
3860.01 19
3860.15 25
3860.29 30
3860.43 34
3860.58 38
3860.72 39
3860.86 40
3861.00 40
3861.15 39
3861.29 37
3861.43 34
3861.57 29
3861.72 25
3861.86 20
3862.00 15
3862.14 11
3862.29 8
3862.43 6
3862.57 5
3862.71 3
3862.86 0
3863.00 0
3863.14 0
3863.28 0
3863.43 0
3863.57 0
3863.71 0
3863.85 0
3864.00 2
3864.14 7
3864.28 11
3864.42 16
3864.57 20
3864.71 23
3864.85 27
3864.99 32
3865.14 36
3865.28 41
3865.42 43
3865.56 44
3865.71 41
3865.85 35
3865.99 27
3866.13 19
3866.28 11
3866.42 6
3866.56 4
3866.71 5
3866.85 10
3866.99 17
3867.13 26
3867.28 36
3867.42 46
3867.56 56
3867.70 65
3867.85 72
3867.99 76
3868.13 79
3868.27 80
3868.42 80
3868.56 80
3868.70 78
3868.84 75
3868.99 71
3869.13 66
3869.27 58
3869.41 49
3869.56 40
3869.70 31
3869.84 24
3869.98 18
3870.13 15
3870.27 12
3870.41 9
3870.56 6
3870.70 1
3870.84 0
3870.98 0
3871.13 0
3871.27 0
3871.41 0
3871.55 0
3871.70 0
3871.84 10
3871.98 23
3872.12 35
3872.27 47
3872.41 57
3872.55 63
3872.70 67
3872.84 68
3872.98 68
3873.12 67
3873.27 67
3873.41 68
3873.55 71
3873.69 75
3873.84 78
3873.98 81
3874.12 81
3874.26 80
3874.41 77
3874.55 73
3874.69 69
3874.84 67
3874.98 66
3875.12 67
3875.26 70
3875.41 74
3875.55 80
3875.69 87
3875.83 94
3875.98 101
3876.12 107
3876.26 112
3876.41 115
3876.55 116
3876.69 114
3876.83 110
3876.98 103
3877.12 94
3877.26 84
3877.41 74
3877.55 64
3877.69 54
3877.83 45
3877.98 35
3878.12 24
3878.26 13
3878.40 3
3878.55 0
3878.69 0
3878.83 0
3878.98 0
3879.12 0
3879.26 0
3879.40 0
3879.55 0
3879.69 3
3879.83 12
3879.98 21
3880.12 30
3880.26 40
3880.40 49
3880.55 56
3880.69 61
3880.83 63
3880.98 62
3881.12 57
3881.26 51
3881.40 43
3881.55 36
3881.69 31
3881.83 28
3881.97 28
3882.12 31
3882.26 35
3882.40 41
3882.55 46
3882.69 51
3882.83 55
3882.97 58
3883.12 60
3883.26 61
3883.40 61
3883.55 61
3883.69 61
3883.83 61
3883.98 59
3884.12 58
3884.26 55
3884.40 53
3884.55 50
3884.69 49
3884.83 50
3884.98 53
3885.12 59
3885.26 68
3885.40 79
3885.55 90
3885.69 100
3885.83 109
3885.98 115
3886.12 120
3886.26 124
3886.40 128
3886.55 131
3886.69 136
3886.83 139
3886.98 141
3887.12 142
3887.26 142
3887.41 141
3887.55 141
3887.69 143
3887.83 148
3887.98 156
3888.12 166
3888.26 174
3888.41 179
3888.55 181
3888.69 178
3888.83 170
3888.98 159
3889.12 146
3889.26 133
3889.41 120
3889.55 106
3889.69 92
3889.84 78
3889.98 64
3890.12 51
3890.26 41
3890.41 34
3890.55 30
3890.69 30
3890.84 34
3890.98 40
3891.12 47
3891.27 56
3891.41 64
3891.55 72
3891.69 79
3891.84 85
3891.98 90
3892.12 93
3892.27 94
3892.41 93
3892.55 90
3892.70 84
3892.84 79
3892.98 73
3893.13 69
3893.27 68
3893.41 68
3893.55 71
3893.70 74
3893.84 76
3893.98 76
3894.13 75
3894.27 72
3894.41 68
3894.56 64
3894.70 59
3894.84 55
3894.99 51
3895.13 48
3895.27 45
3895.41 43
3895.56 43
3895.70 44
3895.84 46
3895.99 49
3896.13 51
3896.27 51
3896.42 51
3896.56 49
3896.70 47
3896.85 47
3896.99 48
3897.13 51
3897.27 55
3897.42 59
3897.56 63
3897.70 65
3897.85 65
3897.99 64
3898.13 63
3898.28 61
3898.42 61
3898.56 63
3898.71 67
3898.85 73
3898.99 80
3899.14 87
3899.28 95
3899.42 101
3899.57 107
3899.71 112
3899.85 116
3899.99 120
3900.14 121
3900.28 122
3900.42 120
3900.57 117
3900.71 111
3900.85 104
3901.00 96
3901.14 88
3901.28 81
3901.43 75
3901.57 72
3901.71 70
3901.86 71
3902.00 73
3902.14 76
3902.29 78
3902.43 80
3902.57 79
3902.72 78
3902.86 76
3903.00 74
3903.15 72
3903.29 72
3903.43 71
3903.58 70
3903.72 67
3903.86 63
3904.00 58
3904.15 52
3904.29 47
3904.43 44
3904.58 42
3904.72 42
3904.86 44
3905.01 46
3905.15 47
3905.29 48
3905.44 46
3905.58 42
3905.72 34
3905.87 25
3906.01 13
3906.15 0
3906.30 0
3906.44 0
3906.58 0
3906.73 0
3906.87 0
3907.01 0
3907.16 3
3907.30 18
3907.44 34
3907.59 47
3907.73 57
3907.87 62
3908.02 62
3908.16 58
3908.30 52
3908.45 45
3908.59 37
3908.73 30
3908.88 24
3909.02 18
3909.16 14
3909.31 9
3909.45 4
3909.59 0
3909.74 0
3909.88 0
3910.02 0
3910.17 0
3910.31 3
3910.45 7
3910.60 10
3910.74 11
3910.88 10
3911.03 7
3911.17 2
3911.31 0
3911.46 0
3911.60 0
3911.74 0
3911.89 0
3912.03 0
3912.17 0
3912.32 2
3912.46 4
3912.60 5
3912.75 5
3912.89 6
3913.04 6
3913.18 7
3913.32 7
3913.47 7
3913.61 6
3913.75 6
3913.90 6
3914.04 7
3914.18 8
3914.33 10
3914.47 11
3914.61 13
3914.76 13
3914.90 13
3915.04 14
3915.19 15
3915.33 17
3915.47 20
3915.62 24
3915.76 29
3915.90 35
3916.05 40
3916.19 44
3916.33 46
3916.48 47
3916.62 46
3916.76 44
3916.91 39
3917.05 31
3917.20 22
3917.34 12
3917.48 1
3917.63 0
3917.77 0
3917.91 0
3918.06 0
3918.20 0
3918.34 0
3918.49 0
3918.63 0
3918.77 13
3918.92 26
3919.06 39
3919.20 51
3919.35 61
3919.49 68
3919.64 74
3919.78 78
3919.92 79
3920.07 79
3920.21 76
3920.35 72
3920.50 65
3920.64 57
3920.78 49
3920.93 40
3921.07 33
3921.21 28
3921.36 24
3921.50 22
3921.65 21
3921.79 21
3921.93 21
3922.08 21
3922.22 22
3922.36 24
3922.51 27
3922.65 31
3922.79 37
3922.94 42
3923.08 46
3923.22 48
3923.37 48
3923.51 45
3923.66 38
3923.80 30
3923.94 20
3924.09 10
3924.23 2
3924.37 0
3924.52 0
3924.66 0
3924.80 0
3924.95 0
3925.09 0
3925.24 0
3925.38 0
3925.52 0
3925.67 2
3925.81 8
3925.95 14
3926.10 20
3926.24 26
3926.38 31
3926.53 35
3926.67 38
3926.82 41
3926.96 42
3927.10 43
3927.25 44
3927.39 45
3927.53 47
3927.68 48
3927.82 50
3927.97 51
3928.11 51
3928.25 50
3928.40 49
3928.54 47
3928.68 45
3928.83 44
3928.97 43
3929.11 43
3929.26 44
3929.40 44
3929.55 44
3929.69 43
3929.83 41
3929.98 38
3930.12 35
3930.26 31
3930.41 26
3930.55 21
3930.70 16
3930.84 11
3930.98 7
3931.13 3
3931.27 0
3931.41 0
3931.56 0
3931.70 0
3931.85 3
3931.99 7
3932.13 12
3932.28 16
3932.42 19
3932.56 20
3932.71 19
3932.85 16
3933.00 12
3933.14 8
3933.28 6
3933.43 6
3933.57 9
3933.71 14
3933.86 21
3934.00 29
3934.15 36
3934.29 41
3934.43 44
3934.58 45
3934.72 45
3934.87 44
3935.01 45
3935.15 48
3935.30 52
3935.44 57
3935.58 63
3935.73 67
3935.87 69
3936.02 68
3936.16 64
3936.30 58
3936.45 51
3936.59 44
3936.74 38
3936.88 35
3937.02 35
3937.17 38
3937.31 44
3937.45 53
3937.60 63
3937.74 73
3937.89 82
3938.03 89
3938.17 94
3938.32 96
3938.46 96
3938.61 96
3938.75 95
3938.89 95
3939.04 96
3939.18 97
3939.33 98
3939.47 98
3939.61 97
3939.76 94
3939.90 91
3940.04 87
3940.19 82
3940.33 78
3940.48 73
3940.62 68
3940.76 63
3940.91 58
3941.05 52
3941.20 47
3941.34 41
3941.48 37
3941.63 33
3941.77 30
3941.92 28
3942.06 27
3942.20 28
3942.35 28
3942.49 30
3942.64 31
3942.78 34
3942.92 38
3943.07 43
3943.21 49
3943.36 55
3943.50 60
3943.64 64
3943.79 66
3943.93 64
3944.08 59
3944.22 52
3944.36 43
3944.51 34
3944.65 26
3944.80 20
3944.94 16
3945.08 15
3945.23 16
3945.37 19
3945.52 23
3945.66 25
3945.80 27
3945.95 26
3946.09 23
3946.24 20
3946.38 17
3946.52 17
3946.67 19
3946.81 24
3946.96 32
3947.10 41
3947.24 50
3947.39 58
3947.53 63
3947.68 65
3947.82 65
3947.96 63
3948.11 61
3948.25 59
3948.40 58
3948.54 60
3948.68 63
3948.83 69
3948.97 75
3949.12 83
3949.26 91
3949.40 99
3949.55 106
3949.69 113
3949.84 117
3949.98 119
3950.13 120
3950.27 120
3950.41 118
3950.56 116
3950.70 113
3950.85 110
3950.99 105
3951.13 99
3951.28 91
3951.42 82
3951.57 73
3951.71 65
3951.85 59
3952.00 56
3952.14 55
3952.29 56
3952.43 58
3952.58 59
3952.72 60
3952.86 59
3953.01 58
3953.15 56
3953.30 55
3953.44 54
3953.58 53
3953.73 53
3953.87 52
3954.02 52
3954.16 51
3954.31 52
3954.45 52
3954.59 54
3954.74 56
3954.88 58
3955.03 60
3955.17 63
3955.31 65
3955.46 67
3955.60 69
3955.75 71
3955.89 75
3956.04 79
3956.18 83
3956.32 89
3956.47 94
3956.61 98
3956.76 101
3956.90 103
3957.04 102
3957.19 101
3957.33 100
3957.48 101
3957.62 104
3957.77 109
3957.91 118
3958.05 128
3958.20 138
3958.34 147
3958.49 153
3958.63 156
3958.78 155
3958.92 151
3959.06 145
3959.21 136
3959.35 124
3959.50 112
3959.64 99
3959.79 87
3959.93 78
3960.07 73
3960.22 75
3960.36 82
3960.51 95
3960.65 112
3960.80 129
3960.94 144
3961.08 154
3961.23 158
3961.37 155
3961.52 147
3961.66 135
3961.81 121
3961.95 107
3962.09 95
3962.24 86
3962.38 81
3962.53 77
3962.67 76
3962.82 76
3962.96 75
3963.10 73
3963.25 71
3963.39 67
3963.54 63
3963.68 60
3963.83 56
3963.97 52
3964.12 46
3964.26 38
3964.40 29
3964.55 18
3964.69 8
3964.84 0
3964.98 0
3965.13 0
3965.27 0
3965.41 0
3965.56 0
3965.70 0
3965.85 0
3965.99 0
3966.14 0
3966.28 1
3966.43 6
3966.57 14
3966.71 23
3966.86 33
3967.00 42
3967.15 50
3967.29 55
3967.44 57
3967.58 57
3967.72 55
3967.87 50
3968.01 44
3968.16 35
3968.30 26
3968.45 16
3968.59 7
3968.74 0
3968.88 0
3969.02 0
3969.17 1
3969.31 9
3969.46 18
3969.60 26
3969.75 33
3969.89 36
3970.04 35
3970.18 31
3970.32 24
3970.47 17
3970.61 9
3970.76 4
3970.90 0
3971.05 0
3971.19 0
3971.34 1
3971.48 6
3971.63 12
3971.77 20
3971.91 29
3972.06 39
3972.20 48
3972.35 56
3972.49 63
3972.64 70
3972.78 76
3972.93 83
3973.07 90
3973.21 97
3973.36 104
3973.50 111
3973.65 115
3973.79 116
3973.94 114
3974.08 110
3974.23 103
3974.37 94
3974.52 82
3974.66 69
3974.80 55
3974.95 42
3975.09 32
3975.24 26
3975.38 25
3975.53 29
3975.67 37
3975.82 45
3975.96 52
3976.11 57
3976.25 59
3976.39 59
3976.54 59
3976.68 59
3976.83 62
3976.97 67
3977.12 74
3977.26 82
3977.41 91
3977.55 98
3977.70 105
3977.84 112
3977.99 117
3978.13 122
3978.27 126
3978.42 128
3978.56 130
3978.71 131
3978.85 132
3979.00 135
3979.14 138
3979.29 142
3979.43 146
3979.58 148
3979.72 147
3979.87 143
3980.01 137
3980.15 128
3980.30 119
3980.44 111
3980.59 105
3980.73 102
3980.88 101
3981.02 104
3981.17 108
3981.31 113
3981.46 118
3981.60 120
3981.75 120
3981.89 116
3982.04 110
3982.18 102
3982.32 95
3982.47 90
3982.61 87
3982.76 88
3982.90 91
3983.05 95
3983.19 98
3983.34 99
3983.48 97
3983.63 93
3983.77 85
3983.92 75
3984.06 65
3984.21 55
3984.35 46
3984.50 41
3984.64 38
3984.78 40
3984.93 46
3985.07 55
3985.22 66
3985.36 77
3985.51 86
3985.65 93
3985.80 97
3985.94 97
3986.09 94
3986.23 89
3986.38 83
3986.52 74
3986.67 64
3986.81 53
3986.96 40
3987.10 28
3987.25 16
3987.39 5
3987.53 0
3987.68 0
3987.82 0
3987.97 0
3988.11 0
3988.26 0
3988.40 0
3988.55 0
3988.69 0
3988.84 2
3988.98 7
3989.13 13
3989.27 20
3989.42 26
3989.56 32
3989.71 38
3989.85 43
3990.00 48
3990.14 54
3990.29 60
3990.43 67
3990.58 74
3990.72 81
3990.87 88
3991.01 94
3991.16 99
3991.30 103
3991.44 105
3991.59 105
3991.73 103
3991.88 100
3992.02 95
3992.17 90
3992.31 85
3992.46 81
3992.60 78
3992.75 77
3992.89 76
3993.04 76
3993.18 74
3993.33 69
3993.47 61
3993.62 50
3993.76 37
3993.91 24
3994.05 13
3994.20 6
3994.34 3
3994.49 5
3994.63 11
3994.78 20
3994.92 29
3995.07 37
3995.21 41
3995.36 42
3995.50 38
3995.65 30
3995.79 19
3995.94 7
3996.08 0
3996.23 0
3996.37 0
3996.52 0
3996.66 0
3996.81 0
3996.95 0
3997.10 0
3997.24 7
3997.39 17
3997.53 24
3997.68 28
3997.82 31
3997.97 31
3998.11 31
3998.26 32
3998.40 34
3998.55 40
3998.69 50
3998.84 62
3998.98 77
3999.13 91
3999.27 104
3999.42 113
3999.56 118
3999.71 118
3999.85 115
4000.00 109
4000.14 101
4000.29 94
4000.43 89
4000.58 86
4000.72 84
4000.87 84
4001.01 84
4001.16 84
4001.30 82
4001.45 80
4001.59 76
4001.74 71
4001.88 65
4002.03 59
4002.17 52
4002.32 45
4002.46 39
4002.61 33
4002.75 29
4002.90 26
4003.04 24
4003.19 24
4003.33 24
4003.48 27
4003.62 30
4003.77 35
4003.91 41
4004.06 46
4004.20 51
4004.35 55
4004.49 58
4004.64 60
4004.78 64
4004.93 69
4005.07 75
4005.22 81
4005.36 88
4005.51 93
4005.65 97
4005.80 97
4005.94 95
4006.09 89
4006.23 82
4006.38 73
4006.52 65
4006.67 59
4006.81 55
4006.96 54
4007.10 56
4007.25 60
4007.39 65
4007.54 70
4007.68 74
4007.83 76
4007.98 78
4008.12 79
4008.27 80
4008.41 81
4008.56 83
4008.70 84
4008.85 85
4008.99 84
4009.14 82
4009.28 80
4009.43 76
4009.57 73
4009.72 70
4009.86 68
4010.01 67
4010.15 66
4010.30 64
4010.44 61
4010.59 58
4010.73 56
4010.88 55
4011.02 55
4011.17 58
4011.31 62
4011.46 68
4011.60 74
4011.75 80
4011.90 85
4012.04 89
4012.19 92
4012.33 94
4012.48 95
4012.62 94
4012.77 90
4012.91 85
4013.06 80
4013.20 75
4013.35 72
4013.49 72
4013.64 75
4013.78 80
4013.93 85
4014.07 90
4014.22 92
4014.36 91
4014.51 86
4014.65 80
4014.80 72
4014.95 63
4015.09 55
4015.24 48
4015.38 42
4015.53 37
4015.67 34
4015.82 32
4015.96 32
4016.11 35
4016.25 40
4016.40 46
4016.54 55
4016.69 65
4016.83 75
4016.98 87
4017.12 99
4017.27 112
4017.42 125
4017.56 137
4017.71 147
4017.85 154
4018.00 158
4018.14 159
4018.29 159
4018.43 159
4018.58 159
4018.72 160
4018.87 162
4019.01 164
4019.16 165
4019.30 165
4019.45 164
4019.60 161
4019.74 157
4019.89 151
4020.03 145
4020.18 138
4020.32 131
4020.47 123
4020.61 116
4020.76 108
4020.90 101
4021.05 92
4021.19 83
4021.34 73
4021.49 62
4021.63 52
4021.78 44
4021.92 37
4022.07 34
4022.21 32
4022.36 33
4022.50 35
4022.65 37
4022.79 38
4022.94 40
4023.09 41
4023.23 42
4023.38 42
4023.52 41
4023.67 41
4023.81 42
4023.96 44
4024.10 48
4024.25 55
4024.39 64
4024.54 76
4024.68 87
4024.83 97
4024.98 104
4025.12 107
4025.27 106
4025.41 103
4025.56 99
4025.70 96
4025.85 95
4025.99 96
4026.14 100
4026.29 105
4026.43 112
4026.58 119
4026.72 125
4026.87 130
4027.01 132
4027.16 132
4027.30 130
4027.45 126
4027.59 119
4027.74 109
4027.89 98
4028.03 87
4028.18 76
4028.32 67
4028.47 61
4028.61 58
4028.76 59
4028.90 61
4029.05 63
4029.20 64
4029.34 62
4029.49 57
4029.63 50
4029.78 42
4029.92 35
4030.07 29
4030.21 24
4030.36 21
4030.51 19
4030.65 17
4030.80 15
4030.94 13
4031.09 11
4031.23 9
4031.38 8
4031.52 8
4031.67 10
4031.82 14
4031.96 20
4032.11 28
4032.25 36
4032.40 45
4032.54 52
4032.69 59
4032.83 63
4032.98 67
4033.13 71
4033.27 74
4033.42 78
4033.56 81
4033.71 84
4033.85 85
4034.00 84
4034.14 80
4034.29 75
4034.44 68
4034.58 61
4034.73 55
4034.87 50
4035.02 49
4035.16 51
4035.31 55
4035.46 61
4035.60 68
4035.75 77
4035.89 86
4036.04 97
4036.18 108
4036.33 121
4036.48 135
4036.62 149
4036.77 163
4036.91 176
4037.06 187
4037.20 197
4037.35 204
4037.49 210
4037.64 214
4037.79 215
4037.93 215
4038.08 214
4038.22 213
4038.37 213
4038.51 214
4038.66 216
4038.81 218
4038.95 221
4039.10 223
4039.24 224
4039.39 224
4039.53 223
4039.68 223
4039.83 222
4039.97 221
4040.12 221
4040.26 220
4040.41 219
4040.55 218
4040.70 217
4040.85 215
4040.99 213
4041.14 209
4041.28 204
4041.43 198
4041.58 191
4041.72 183
4041.87 174
4042.01 165
4042.16 156
4042.30 147
4042.45 137
4042.60 126
4042.74 115
4042.89 105
4043.03 97
4043.18 93
4043.32 91
4043.47 93
4043.62 96
4043.76 99
4043.91 99
4044.05 98
4044.20 93
4044.35 85
4044.49 76
4044.64 67
4044.78 60
4044.93 54
4045.07 52
4045.22 51
4045.37 53
4045.51 56
4045.66 59
4045.80 62
4045.95 65
4046.09 67
4046.24 68
4046.39 68
4046.53 68
4046.68 69
4046.82 69
4046.97 70
4047.12 71
4047.26 70
4047.41 69
4047.55 66
4047.70 62
4047.85 58
4047.99 53
4048.14 49
4048.28 45
4048.43 42
4048.57 38
4048.72 34
4048.87 30
4049.01 27
4049.16 25
4049.30 24
4049.45 25
4049.60 28
4049.74 34
4049.89 40
4050.03 47
4050.18 55
4050.33 62
4050.47 69
4050.62 75
4050.76 79
4050.91 81
4051.06 82
4051.20 82
4051.35 81
4051.49 80
4051.64 77
4051.78 74
4051.93 71
4052.08 66
4052.22 60
4052.37 53
4052.51 46
4052.66 38
4052.81 32
4052.95 27
4053.10 25
4053.24 25
4053.39 26
4053.54 30
4053.68 33
4053.83 36
4053.97 39
4054.12 40
4054.27 40
4054.41 40
4054.56 39
4054.70 39
4054.85 39
4055.00 39
4055.14 39
4055.29 39
4055.43 39
4055.58 40
4055.73 41
4055.87 43
4056.02 46
4056.16 50
4056.31 54
4056.46 58
4056.60 61
4056.75 64
4056.89 67
4057.04 69
4057.19 70
4057.33 72
4057.48 73
4057.62 74
4057.77 75
4057.92 76
4058.06 76
4058.21 76
4058.35 75
4058.50 73
4058.65 72
4058.79 72
4058.94 75
4059.09 79
4059.23 86
4059.38 96
4059.52 106
4059.67 116
4059.82 124
4059.96 130
4060.11 133
4060.25 133
4060.40 130
4060.55 126
4060.69 121
4060.84 116
4060.98 112
4061.13 109
4061.28 107
4061.42 107
4061.57 107
4061.71 107
4061.86 108
4062.01 109
4062.15 110
4062.30 111
4062.45 111
4062.59 110
4062.74 108
4062.88 106
4063.03 102
4063.18 98
4063.32 92
4063.47 86
4063.61 79
4063.76 72
4063.91 65
4064.05 59
4064.20 54
4064.35 50
4064.49 48
4064.64 48
4064.78 49
4064.93 51
4065.08 54
4065.22 58
4065.37 62
4065.52 68
4065.66 73
4065.81 78
4065.95 81
4066.10 83
4066.25 82
4066.39 79
4066.54 75
4066.68 69
4066.83 63
4066.98 58
4067.12 55
4067.27 55
4067.42 56
4067.56 60
4067.71 65
4067.85 72
4068.00 78
4068.15 83
4068.29 86
4068.44 88
4068.59 88
4068.73 85
4068.88 82
4069.02 76
4069.17 70
4069.32 62
4069.46 53
4069.61 43
4069.76 33
4069.90 25
4070.05 19
4070.19 16
4070.34 17
4070.49 20
4070.63 24
4070.78 28
4070.93 31
4071.07 31
4071.22 29
4071.36 26
4071.51 24
4071.66 25
4071.80 30
4071.95 39
4072.10 52
4072.24 66
4072.39 79
4072.54 87
4072.68 91
4072.83 88
4072.97 79
4073.12 68
4073.27 55
4073.41 43
4073.56 33
4073.71 27
4073.85 24
4074.00 24
4074.14 26
4074.29 28
4074.44 31
4074.58 32
4074.73 33
4074.88 33
4075.02 33
4075.17 33
4075.32 33
4075.46 34
4075.61 36
4075.75 40
4075.90 44
4076.05 49
4076.19 54
4076.34 59
4076.49 63
4076.63 65
4076.78 66
4076.93 66
4077.07 66
4077.22 66
4077.37 66
4077.51 68
4077.66 70
4077.80 73
4077.95 76
4078.10 78
4078.24 80
4078.39 79
4078.54 78
4078.68 75
4078.83 71
4078.98 66
4079.12 61
4079.27 55
4079.41 49
4079.56 43
4079.71 37
4079.85 33
4080.00 30
4080.15 29
4080.29 29
4080.44 32
4080.59 36
4080.73 41
4080.88 45
4081.03 49
4081.17 50
4081.32 50
4081.47 46
4081.61 41
4081.76 34
4081.90 27
4082.05 21
4082.20 15
4082.34 11
4082.49 8
4082.64 7
4082.78 8
4082.93 11
4083.08 15
4083.22 21
4083.37 28
4083.52 34
4083.66 39
4083.81 42
4083.96 43
4084.10 42
4084.25 40
4084.40 36
4084.54 32
4084.69 27
4084.84 22
4084.98 16
4085.13 10
4085.27 4
4085.42 0
4085.57 0
4085.71 0
4085.86 0
4086.01 0
4086.15 0
4086.30 0
4086.45 0
4086.59 1
4086.74 4
4086.89 6
4087.03 8
4087.18 9
4087.33 9
4087.47 10
4087.62 11
4087.77 15
4087.91 22
4088.06 32
4088.21 46
4088.35 63
4088.50 79
4088.65 93
4088.79 103
4088.94 108
4089.09 107
4089.23 102
4089.38 94
4089.53 86
4089.67 81
4089.82 78
4089.97 79
4090.11 84
4090.26 91
4090.41 101
4090.55 113
4090.70 125
4090.85 136
4090.99 147
4091.14 157
4091.29 164
4091.43 168
4091.58 169
4091.73 168
4091.87 164
4092.02 158
4092.17 151
4092.31 143
4092.46 135
4092.61 126
4092.75 117
4092.90 108
4093.05 100
4093.19 94
4093.34 91
4093.49 93
4093.63 98
4093.78 108
4093.93 121
4094.07 137
4094.22 154
4094.37 171
4094.51 185
4094.66 197
4094.81 204
4094.95 206
4095.10 203
4095.25 196
4095.39 186
4095.54 175
4095.69 165
4095.83 158
4095.98 154
4096.13 155
4096.27 160
4096.42 169
4096.57 179
4096.71 190
4096.86 200
4097.01 210
4097.15 218
4097.30 226
4097.45 233
4097.59 241
4097.74 249
4097.89 257
4098.03 261
4098.18 262
4098.33 259
4098.47 251
4098.62 240
4098.77 228
4098.91 215
4099.06 202
4099.21 192
4099.36 183
4099.50 175
4099.65 168
4099.80 162
4099.94 155
4100.09 147
4100.24 140
4100.38 132
4100.53 125
4100.68 117
4100.82 111
4100.97 105
4101.12 100
4101.26 95
4101.41 90
4101.56 85
4101.70 80
4101.85 76
4102.00 74
4102.14 74
4102.29 76
4102.44 79
4102.59 84
4102.73 88
4102.88 92
4103.03 95
4103.17 96
4103.32 97
4103.47 97
4103.61 96
4103.76 94
4103.91 90
4104.05 86
4104.20 80
4104.35 75
4104.49 72
4104.64 70
4104.79 70
4104.94 72
4105.08 74
4105.23 77
4105.38 80
4105.52 81
4105.67 82
4105.82 82
4105.96 82
4106.11 83
4106.26 85
4106.40 87
4106.55 89
4106.70 92
4106.85 94
4106.99 96
4107.14 100
4107.29 105
4107.43 112
4107.58 122
4107.73 132
4107.87 141
4108.02 148
4108.17 152
4108.31 152
4108.46 149
4108.61 142
4108.76 133
4108.90 122
4109.05 111
4109.20 100
4109.34 90
4109.49 82
4109.64 76
4109.78 73
4109.93 73
4110.08 74
4110.23 77
4110.37 80
4110.52 83
4110.67 84
4110.81 84
4110.96 84
4111.11 85
4111.25 86
4111.40 87
4111.55 88
4111.70 89
4111.84 89
4111.99 87
4112.14 84
4112.28 79
4112.43 74
4112.58 69
4112.72 64
4112.87 60
4113.02 58
4113.17 56
4113.31 55
4113.46 54
4113.61 55
4113.75 55
4113.90 55
4114.05 55
4114.20 54
4114.34 51
4114.49 48
4114.64 44
4114.78 40
4114.93 36
4115.08 35
4115.22 35
4115.37 37
4115.52 39
4115.67 43
4115.81 46
4115.96 48
4116.11 51
4116.25 53
4116.40 57
4116.55 61
4116.70 65
4116.84 68
4116.99 70
4117.14 71
4117.28 68
4117.43 63
4117.58 58
4117.73 51
4117.87 45
4118.02 39
4118.17 34
4118.31 29
4118.46 23
4118.61 17
4118.76 10
4118.90 4
4119.05 0
4119.20 0
4119.34 0
4119.49 0
4119.64 0
4119.79 0
4119.93 0
4120.08 0
4120.23 0
4120.37 0
4120.52 3
4120.67 11
4120.82 21
4120.96 33
4121.11 44
4121.26 56
4121.40 65
4121.55 73
4121.70 78
4121.85 81
4121.99 81
4122.14 80
4122.29 77
4122.43 73
4122.58 69
4122.73 64
4122.88 61
4123.02 59
4123.17 58
4123.32 58
4123.47 60
4123.61 62
4123.76 65
4123.91 69
4124.05 73
4124.20 78
4124.35 84
4124.50 91
4124.64 98
4124.79 103
4124.94 108
4125.09 111
4125.23 112
4125.38 112
4125.53 111
4125.67 111
4125.82 111
4125.97 113
4126.12 117
4126.26 123
4126.41 130
4126.56 138
4126.71 146
4126.85 153
4127.00 159
4127.15 162
4127.29 163
4127.44 162
4127.59 159
4127.74 154
4127.88 148
4128.03 141
4128.18 133
4128.33 124
4128.47 114
4128.62 106
4128.77 99
4128.91 94
4129.06 93
4129.21 96
4129.36 101
4129.50 109
4129.65 119
4129.80 129
4129.95 138
4130.09 146
4130.24 153
4130.39 158
4130.54 162
4130.68 164
4130.83 164
4130.98 163
4131.12 160
4131.27 156
4131.42 151
4131.57 144
4131.71 136
4131.86 128
4132.01 119
4132.16 111
4132.30 103
4132.45 95
4132.60 87
4132.75 79
4132.89 70
4133.04 61
4133.19 52
4133.34 44
4133.48 38
4133.63 37
4133.78 38
4133.93 43
4134.07 50
4134.22 58
4134.37 66
4134.52 72
4134.66 76
4134.81 79
4134.96 81
4135.10 84
4135.25 85
4135.40 87
4135.55 87
4135.69 85
4135.84 82
4135.99 77
4136.14 71
4136.28 66
4136.43 62
4136.58 59
4136.73 57
4136.87 55
4137.02 54
4137.17 52
4137.32 50
4137.46 47
4137.61 44
4137.76 40
4137.91 36
4138.05 33
4138.20 29
4138.35 26
4138.50 24
4138.64 23
4138.79 24
4138.94 26
4139.09 30
4139.23 35
4139.38 42
4139.53 49
4139.68 57
4139.82 63
4139.97 69
4140.12 72
4140.27 73
4140.41 72
4140.56 69
4140.71 64
4140.86 58
4141.00 52
4141.15 45
4141.30 37
4141.45 29
4141.59 21
4141.74 12
4141.89 3
4142.04 0
4142.18 0
4142.33 0
4142.48 0
4142.63 0
4142.78 0
4142.92 0
4143.07 0
4143.22 4
4143.37 13
4143.51 21
4143.66 29
4143.81 35
4143.96 39
4144.10 41
4144.25 41
4144.40 40
4144.55 37
4144.69 33
4144.84 28
4144.99 24
4145.14 19
4145.28 15
4145.43 11
4145.58 9
4145.73 9
4145.87 10
4146.02 13
4146.17 17
4146.32 21
4146.47 25
4146.61 29
4146.76 31
4146.91 34
4147.06 38
4147.20 44
4147.35 52
4147.50 63
4147.65 75
4147.79 86
4147.94 93
4148.09 94
4148.24 90
4148.38 80
4148.53 67
4148.68 53
4148.83 40
4148.98 30
4149.12 24
4149.27 22
4149.42 22
4149.57 24
4149.71 26
4149.86 28
4150.01 30
4150.16 33
4150.30 37
4150.45 43
4150.60 52
4150.75 64
4150.90 77
4151.04 92
4151.19 106
4151.34 119
4151.49 128
4151.63 135
4151.78 138
4151.93 140
4152.08 140
4152.23 140
4152.37 140
4152.52 139
4152.67 136
4152.82 130
4152.96 122
4153.11 112
4153.26 101
4153.41 92
4153.55 85
4153.70 82
4153.85 81
4154.00 84
4154.15 87
4154.29 89
4154.44 90
4154.59 89
4154.74 85
4154.88 80
4155.03 74
4155.18 69
4155.33 64
4155.48 61
4155.62 60
4155.77 61
4155.92 63
4156.07 66
4156.22 70
4156.36 75
4156.51 80
4156.66 84
4156.81 87
4156.95 90
4157.10 92
4157.25 94
4157.40 96
4157.55 99
4157.69 103
4157.84 108
4157.99 113
4158.14 118
4158.28 121
4158.43 122
4158.58 121
4158.73 118
4158.88 114
4159.02 109
4159.17 104
4159.32 100
4159.47 97
4159.62 95
4159.76 93
4159.91 91
4160.06 87
4160.21 82
4160.35 75
4160.50 66
4160.65 56
4160.80 47
4160.95 38
4161.09 31
4161.24 27
4161.39 26
4161.54 28
4161.69 33
4161.83 39
4161.98 45
4162.13 49
4162.28 52
4162.43 51
4162.57 48
4162.72 43
4162.87 38
4163.02 35
4163.17 33
4163.31 33
4163.46 34
4163.61 35
4163.76 37
4163.91 38
4164.05 38
4164.20 37
4164.35 34
4164.50 30
4164.64 24
4164.79 19
4164.94 15
4165.09 13
4165.24 13
4165.38 17
4165.53 23
4165.68 29
4165.83 36
4165.98 41
4166.12 43
4166.27 44
4166.42 42
4166.57 38
4166.72 32
4166.86 26
4167.01 20
4167.16 12
4167.31 5
4167.46 0
4167.60 0
4167.75 0
4167.90 0
4168.05 0
4168.20 0
4168.34 0
4168.49 0
4168.64 4
4168.79 7
4168.94 8
4169.08 9
4169.23 10
4169.38 12
4169.53 16
4169.68 21
4169.83 28
4169.97 37
4170.12 45
4170.27 53
4170.42 59
4170.57 64
4170.71 69
4170.86 73
4171.01 78
4171.16 84
4171.31 90
4171.45 95
4171.60 100
4171.75 103
4171.90 104
4172.05 104
4172.19 102
4172.34 100
4172.49 97
4172.64 94
4172.79 91
4172.93 88
4173.08 84
4173.23 79
4173.38 73
4173.53 66
4173.68 57
4173.82 48
4173.97 38
4174.12 28
4174.27 20
4174.42 14
4174.56 12
4174.71 12
4174.86 15
4175.01 21
4175.16 28
4175.30 36
4175.45 43
4175.60 48
4175.75 52
4175.90 53
4176.05 52
4176.19 50
4176.34 47
4176.49 44
4176.64 42
4176.79 42
4176.93 44
4177.08 48
4177.23 53
4177.38 57
4177.53 61
4177.68 63
4177.82 62
4177.97 59
4178.12 55
4178.27 50
4178.42 44
4178.56 37
4178.71 31
4178.86 25
4179.01 20
4179.16 17
4179.31 15
4179.45 16
4179.60 20
4179.75 25
4179.90 33
4180.05 41
4180.20 48
4180.34 54
4180.49 59
4180.64 62
4180.79 65
4180.94 68
4181.08 72
4181.23 78
4181.38 87
4181.53 96
4181.68 106
4181.83 115
4181.97 121
4182.12 125
4182.27 127
4182.42 128
4182.57 130
4182.72 134
4182.86 140
4183.01 148
4183.16 156
4183.31 163
4183.46 166
4183.61 166
4183.75 163
4183.90 159
4184.05 155
4184.20 152
4184.35 150
4184.50 149
4184.64 149
4184.79 148
4184.94 145
4185.09 142
4185.24 139
4185.39 135
4185.53 133
4185.68 130
4185.83 127
4185.98 122
4186.13 116
4186.28 109
4186.42 100
4186.57 91
4186.72 84
4186.87 79
4187.02 77
4187.17 77
4187.31 80
4187.46 84
4187.61 89
4187.76 93
4187.91 96
4188.06 96
4188.20 95
4188.35 92
4188.50 86
4188.65 80
4188.80 72
4188.95 64
4189.09 56
4189.24 50
4189.39 46
4189.54 44
4189.69 46
4189.84 49
4189.99 54
4190.13 60
4190.28 65
4190.43 69
4190.58 72
4190.73 75
4190.88 78
4191.02 82
4191.17 88
4191.32 97
4191.47 108
4191.62 121
4191.77 134
4191.91 144
4192.06 152
4192.21 155
4192.36 154
4192.51 149
4192.66 142
4192.81 135
4192.95 128
4193.10 123
4193.25 120
4193.40 117
4193.55 115
4193.70 112
4193.84 107
4193.99 102
4194.14 95
4194.29 89
4194.44 83
4194.59 79
4194.74 76
4194.88 74
4195.03 73
4195.18 73
4195.33 74
4195.48 76
4195.63 78
4195.78 81
4195.92 84
4196.07 88
4196.22 92
4196.37 95
4196.52 99
4196.67 103
4196.81 107
4196.96 111
4197.11 117
4197.26 124
4197.41 132
4197.56 140
4197.71 148
4197.85 155
4198.00 161
4198.15 164
4198.30 166
4198.45 164
4198.60 160
4198.75 152
4198.89 142
4199.04 131
4199.19 120
4199.34 110
4199.49 101
4199.64 92
4199.79 84
4199.93 76
4200.08 66
4200.23 56
4200.38 46
4200.53 36
4200.68 28
4200.83 22
4200.97 19
4201.12 20
4201.27 24
4201.42 32
4201.57 43
4201.72 55
4201.87 67
4202.02 77
4202.16 84
4202.31 86
4202.46 83
4202.61 76
4202.76 66
4202.91 56
4203.06 46
4203.20 39
4203.35 34
4203.50 31
4203.65 29
4203.80 26
4203.95 23
4204.10 20
4204.24 17
4204.39 17
4204.54 19
4204.69 25
4204.84 34
4204.99 44
4205.14 53
4205.29 62
4205.43 68
4205.58 71
4205.73 73
4205.88 73
4206.03 73
4206.18 72
4206.33 70
4206.48 68
4206.62 66
4206.77 64
4206.92 63
4207.07 63
4207.22 64
4207.37 65
4207.52 65
4207.66 65
4207.81 63
4207.96 59
4208.11 54
4208.26 49
4208.41 44
4208.56 41
4208.71 40
4208.85 42
4209.00 45
4209.15 50
4209.30 55
4209.45 62
4209.60 68
4209.75 75
4209.90 84
4210.04 92
4210.19 101
4210.34 108
4210.49 112
4210.64 111
4210.79 105
4210.94 95
4211.09 82
4211.24 70
4211.38 60
4211.53 54
4211.68 54
4211.83 58
4211.98 66
4212.13 75
4212.28 82
4212.43 88
4212.57 90
4212.72 90
4212.87 89
4213.02 88
4213.17 89
4213.32 91
4213.47 96
4213.62 104
4213.76 113
4213.91 123
4214.06 133
4214.21 142
4214.36 148
4214.51 152
4214.66 153
4214.81 153
4214.96 151
4215.10 148
4215.25 146
4215.40 144
4215.55 142
4215.70 140
4215.85 137
4216.00 132
4216.15 127
4216.30 122
4216.44 117
4216.59 113
4216.74 112
4216.89 112
4217.04 113
4217.19 114
4217.34 114
4217.49 111
4217.64 106
4217.78 99
4217.93 91
4218.08 82
4218.23 75
4218.38 70
4218.53 66
4218.68 64
4218.83 61
4218.98 58
4219.12 52
4219.27 44
4219.42 35
4219.57 26
4219.72 18
4219.87 11
4220.02 7
4220.17 5
4220.32 4
4220.47 3
4220.61 2
4220.76 0
4220.91 0
4221.06 0
4221.21 0
4221.36 0
4221.51 0
4221.66 0
4221.81 0
4221.95 7
4222.10 15
4222.25 23
4222.40 29
4222.55 33
4222.70 36
4222.85 38
4223.00 39
4223.15 41
4223.30 45
4223.44 50
4223.59 57
4223.74 66
4223.89 75
4224.04 85
4224.19 94
4224.34 102
4224.49 107
4224.64 110
4224.79 110
4224.93 105
4225.08 97
4225.23 87
4225.38 74
4225.53 61
4225.68 48
4225.83 38
4225.98 31
4226.13 28
4226.28 29
4226.43 32
4226.57 38
4226.72 45
4226.87 51
4227.02 58
4227.17 63
4227.32 69
4227.47 75
4227.62 81
4227.77 88
4227.92 96
4228.07 103
4228.21 109
4228.36 113
4228.51 114
4228.66 113
4228.81 110
4228.96 108
4229.11 107
4229.26 109
4229.41 114
4229.56 122
4229.71 129
4229.85 135
4230.00 137
4230.15 135
4230.30 129
4230.45 120
4230.60 109
4230.75 99
4230.90 91
4231.05 85
4231.20 82
4231.35 81
4231.49 82
4231.64 82
4231.79 82
4231.94 80
4232.09 76
4232.24 70
4232.39 64
4232.54 58
4232.69 51
4232.84 46
4232.99 41
4233.14 36
4233.28 31
4233.43 26
4233.58 21
4233.73 18
4233.88 15
4234.03 15
4234.18 16
4234.33 18
4234.48 19
4234.63 20
4234.78 19
4234.93 19
4235.07 18
4235.22 18
4235.37 19
4235.52 21
4235.67 23
4235.82 25
4235.97 27
4236.12 27
4236.27 26
4236.42 24
4236.57 22
4236.72 19
4236.87 18
4237.01 18
4237.16 20
4237.31 23
4237.46 28
4237.61 33
4237.76 37
4237.91 40
4238.06 40
4238.21 39
4238.36 36
4238.51 32
4238.66 30
4238.81 30
4238.96 33
4239.10 40
4239.25 48
4239.40 57
4239.55 66
4239.70 73
4239.85 77
4240.00 80
4240.15 81
4240.30 82
4240.45 82
4240.60 83
4240.75 85
4240.90 87
4241.05 90
4241.19 95
4241.34 100
4241.49 108
4241.64 117
4241.79 128
4241.94 140
4242.09 151
4242.24 158
4242.39 161
4242.54 158
4242.69 152
4242.84 144
4242.99 136
4243.14 130
4243.29 127
4243.43 129
4243.58 133
4243.73 139
4243.88 145
4244.03 150
4244.18 155
4244.33 158
4244.48 160
4244.63 162
4244.78 164
4244.93 165
4245.08 164
4245.23 162
4245.38 157
4245.53 150
4245.68 142
4245.82 134
4245.97 125
4246.12 117
4246.27 112
4246.42 108
4246.57 107
4246.72 108
4246.87 111
4247.02 113
4247.17 113
4247.32 111
4247.47 107
4247.62 101
4247.77 93
4247.92 85
4248.07 78
4248.22 74
4248.37 72
4248.51 72
4248.66 74
4248.81 75
4248.96 76
4249.11 75
4249.26 72
4249.41 65
4249.56 56
4249.71 46
4249.86 34
4250.01 22
4250.16 10
4250.31 1
4250.46 0
4250.61 0
4250.76 0
4250.91 0
4251.06 0
4251.21 0
4251.35 0
4251.50 3
4251.65 5
4251.80 6
4251.95 7
4252.10 8
4252.25 11
4252.40 14
4252.55 18
4252.70 23
4252.85 27
4253.00 30
4253.15 30
4253.30 28
4253.45 23
4253.60 15
4253.75 5
4253.90 0
4254.05 0
4254.20 0
4254.35 0
4254.49 0
4254.64 0
4254.79 0
4254.94 0
4255.09 10
4255.24 20
4255.39 28
4255.54 35
4255.69 41
4255.84 45
4255.99 49
4256.14 52
4256.29 54
4256.44 54
4256.59 53
4256.74 51
4256.89 47
4257.04 44
4257.19 41
4257.34 40
4257.49 41
4257.64 44
4257.79 48
4257.93 54
4258.08 60
4258.23 67
4258.38 76
4258.53 85
4258.68 97
4258.83 110
4258.98 124
4259.13 137
4259.28 147
4259.43 154
4259.58 156
4259.73 154
4259.88 149
4260.03 143
4260.18 138
4260.33 133
4260.48 131
4260.63 130
4260.78 131
4260.93 133
4261.08 134
4261.23 135
4261.38 136
4261.53 137
4261.68 136
4261.83 136
4261.98 135
4262.13 134
4262.27 134
4262.42 134
4262.57 134
4262.72 134
4262.87 134
4263.02 134
4263.17 133
4263.32 131
4263.47 127
4263.62 123
4263.77 117
4263.92 111
4264.07 106
4264.22 103
4264.37 102
4264.52 104
4264.67 109
4264.82 114
4264.97 120
4265.12 126
4265.27 131
4265.42 136
4265.57 141
4265.72 148
4265.87 157
4266.02 168
4266.17 180
4266.32 191
4266.47 201
4266.62 207
4266.77 209
4266.92 208
4267.07 202
4267.22 194
4267.37 183
4267.52 173
4267.67 163
4267.82 154
4267.96 147
4268.11 141
4268.26 136
4268.41 130
4268.56 124
4268.71 116
4268.86 106
4269.01 96
4269.16 85
4269.31 75
4269.46 66
4269.61 59
4269.76 54
4269.91 52
4270.06 52
4270.21 53
4270.36 56
4270.51 58
4270.66 60
4270.81 61
4270.96 62
4271.11 61
4271.26 60
4271.41 59
4271.56 60
4271.71 61
4271.86 64
4272.01 69
4272.16 74
4272.31 80
4272.46 85
4272.61 87
4272.76 85
4272.91 80
4273.06 72
4273.21 64
4273.36 55
4273.51 49
4273.66 45
4273.81 43
4273.96 44
4274.11 45
4274.26 45
4274.41 46
4274.56 45
4274.71 46
4274.86 48
4275.01 51
4275.16 57
4275.31 64
4275.46 71
4275.61 77
4275.76 80
4275.91 80
4276.06 77
4276.21 72
4276.36 64
4276.51 55
4276.66 47
4276.81 40
4276.96 35
4277.11 31
4277.26 30
4277.41 29
4277.56 31
4277.71 34
4277.86 38
4278.01 42
4278.16 47
4278.31 50
4278.46 53
4278.61 53
4278.76 51
4278.91 48
4279.06 44
4279.21 41
4279.36 39
4279.51 40
4279.66 45
4279.81 52
4279.96 60
4280.11 69
4280.26 78
4280.41 84
4280.56 88
4280.71 89
4280.86 88
4281.01 86
4281.16 83
4281.31 82
4281.46 82
4281.61 85
4281.76 89
4281.91 94
4282.06 100
4282.21 107
4282.36 115
4282.51 123
4282.66 132
4282.81 140
4282.96 149
4283.11 156
4283.26 162
4283.41 165
4283.56 167
4283.71 168
4283.86 170
4284.01 172
4284.16 174
4284.31 178
4284.46 181
4284.61 183
4284.76 183
4284.91 180
4285.06 176
4285.21 170
4285.36 164
4285.51 159
4285.66 155
4285.81 152
4285.96 149
4286.11 147
4286.26 144
4286.41 140
4286.56 134
4286.71 128
4286.86 121
4287.01 112
4287.16 103
4287.31 93
4287.46 83
4287.61 73
4287.76 65
4287.91 60
4288.06 58
4288.21 61
4288.36 67
4288.51 75
4288.66 83
4288.81 90
4288.96 95
4289.11 97
4289.26 97
4289.41 95
4289.56 93
4289.71 91
4289.86 89
4290.01 87
4290.16 86
4290.31 84
4290.46 82
4290.61 81
4290.76 80
4290.91 79
4291.06 79
4291.21 80
4291.36 80
4291.51 78
4291.66 75
4291.81 70
4291.96 62
4292.12 53
4292.27 43
4292.42 35
4292.57 29
4292.72 26
4292.87 27
4293.02 32
4293.17 40
4293.32 51
4293.47 63
4293.62 73
4293.77 82
4293.92 86
4294.07 86
4294.22 83
4294.37 76
4294.52 68
4294.67 60
4294.82 54
4294.97 49
4295.12 45
4295.27 43
4295.42 40
4295.57 36
4295.72 31
4295.87 25
4296.02 18
4296.17 13
4296.32 8
4296.47 6
4296.62 5
4296.77 6
4296.92 7
4297.07 7
4297.22 7
4297.37 5
4297.52 1
4297.67 0
4297.83 0
4297.98 0
4298.13 0
4298.28 0
4298.43 0
4298.58 3
4298.73 12
4298.88 23
4299.03 32
4299.18 39
4299.33 42
4299.48 41
4299.63 37
4299.78 30
4299.93 22
4300.08 14
4300.23 8
4300.38 5
4300.53 5
4300.68 6
4300.83 10
4300.98 14
4301.13 19
4301.28 24
4301.43 29
4301.58 34
4301.73 38
4301.88 43
4302.03 47
4302.19 50
4302.34 53
4302.49 54
4302.64 55
4302.79 55
4302.94 55
4303.09 55
4303.24 54
4303.39 53
4303.54 54
4303.69 56
4303.84 59
4303.99 65
4304.14 72
4304.29 81
4304.44 90
4304.59 98
4304.74 105
4304.89 109
4305.04 111
4305.19 111
4305.34 109
4305.49 105
4305.64 99
4305.80 92
4305.95 84
4306.10 76
4306.25 67
4306.40 58
4306.55 49
4306.70 42
4306.85 37
4307.00 33
4307.15 30
4307.30 29
4307.45 29
4307.60 31
4307.75 33
4307.90 36
4308.05 40
4308.20 44
4308.35 48
4308.50 50
4308.65 52
4308.80 54
4308.96 56
4309.11 59
4309.26 63
4309.41 68
4309.56 74
4309.71 79
4309.86 83
4310.01 84
4310.16 82
4310.31 78
4310.46 72
4310.61 65
4310.76 58
4310.91 50
4311.06 44
4311.21 39
4311.36 34
4311.51 32
4311.67 31
4311.82 32
4311.97 35
4312.12 39
4312.27 43
4312.42 48
4312.57 52
4312.72 55
4312.87 58
4313.02 59
4313.17 60
4313.32 62
4313.47 63
4313.62 65
4313.77 68
4313.92 70
4314.07 71
4314.22 70
4314.38 67
4314.53 61
4314.68 51
4314.83 40
4314.98 28
4315.13 17
4315.28 7
4315.43 0
4315.58 0
4315.73 0
4315.88 0
4316.03 0
4316.18 0
4316.33 0
4316.48 0
4316.63 0
4316.79 2
4316.94 9
4317.09 18
4317.24 28
4317.39 40
4317.54 52
4317.69 64
4317.84 75
4317.99 85
4318.14 92
4318.29 96
4318.44 96
4318.59 93
4318.74 88
4318.89 80
4319.05 71
4319.20 62
4319.35 52
4319.50 43
4319.65 34
4319.80 26
4319.95 19
4320.10 13
4320.25 9
4320.40 6
4320.55 4
4320.70 4
4320.85 5
4321.00 8
4321.16 12
4321.31 17
4321.46 22
4321.61 26
4321.76 30
4321.91 33
4322.06 34
4322.21 35
4322.36 34
4322.51 32
4322.66 29
4322.81 26
4322.96 23
4323.11 20
4323.27 18
4323.42 17
4323.57 17
4323.72 18
4323.87 19
4324.02 21
4324.17 22
4324.32 23
4324.47 24
4324.62 27
4324.77 31
4324.92 36
4325.07 43
4325.23 50
4325.38 55
4325.53 58
4325.68 58
4325.83 55
4325.98 50
4326.13 46
4326.28 43
4326.43 43
4326.58 47
4326.73 55
4326.88 65
4327.04 75
4327.19 84
4327.34 89
4327.49 92
4327.64 90
4327.79 87
4327.94 83
4328.09 79
4328.24 75
4328.39 73
4328.54 71
4328.69 70
4328.85 69
4329.00 68
4329.15 68
4329.30 68
4329.45 70
4329.60 73
4329.75 75
4329.90 77
4330.05 77
4330.20 75
4330.35 70
4330.50 64
4330.66 58
4330.81 51
4330.96 47
4331.11 44
4331.26 42
4331.41 42
4331.56 42
4331.71 41
4331.86 38
4332.01 33
4332.16 25
4332.32 17
4332.47 9
4332.62 3
4332.77 0
4332.92 0
4333.07 0
4333.22 3
4333.37 8
4333.52 15
4333.67 23
4333.82 32
4333.98 43
4334.13 54
4334.28 65
4334.43 75
4334.58 83
4334.73 88
4334.88 90
4335.03 90
4335.18 89
4335.33 87
4335.49 84
4335.64 81
4335.79 77
4335.94 73
4336.09 68
4336.24 64
4336.39 62
4336.54 61
4336.69 63
4336.84 66
4337.00 69
4337.15 71
4337.30 70
4337.45 66
4337.60 58
4337.75 48
4337.90 39
4338.05 31
4338.20 26
4338.35 26
4338.51 29
4338.66 34
4338.81 41
4338.96 46
4339.11 50
4339.26 50
4339.41 48
4339.56 44
4339.71 40
4339.86 35
4340.02 32
4340.17 30
4340.32 29
4340.47 29
4340.62 28
4340.77 28
4340.92 27
4341.07 25
4341.22 25
4341.38 25
4341.53 25
4341.68 26
4341.83 26
4341.98 25
4342.13 23
4342.28 19
4342.43 15
4342.58 11
4342.74 8
4342.89 7
4343.04 7
4343.19 8
4343.34 9
4343.49 9
4343.64 8
4343.79 5
4343.94 1
4344.10 0
4344.25 0
4344.40 0
4344.55 0
4344.70 0
4344.85 0
4345.00 4
4345.15 7
4345.30 8
4345.46 7
4345.61 4
4345.76 0
4345.91 0
4346.06 0
4346.21 1
4346.36 8
4346.51 17
4346.66 28
4346.82 39
4346.97 47
4347.12 53
4347.27 54
4347.42 53
4347.57 48
4347.72 41
4347.87 32
4348.03 23
4348.18 14
4348.33 6
4348.48 0
4348.63 0
4348.78 0
4348.93 0
4349.08 0
4349.23 0
4349.39 0
4349.54 0
4349.69 0
4349.84 6
4349.99 13
4350.14 21
4350.29 28
4350.44 37
4350.60 44
4350.75 52
4350.90 58
4351.05 62
4351.20 64
4351.35 63
4351.50 60
4351.65 54
4351.81 47
4351.96 39
4352.11 32
4352.26 25
4352.41 19
4352.56 16
4352.71 15
4352.86 15
4353.02 17
4353.17 18
4353.32 19
4353.47 20
4353.62 19
4353.77 17
4353.92 15
4354.07 13
4354.23 12
4354.38 12
4354.53 14
4354.68 17
4354.83 22
4354.98 27
4355.13 31
4355.29 34
4355.44 36
4355.59 35
4355.74 33
4355.89 30
4356.04 27
4356.19 26
4356.34 24
4356.50 23
4356.65 21
4356.80 18
4356.95 12
4357.10 6
4357.25 0
4357.40 0
4357.56 0
4357.71 0
4357.86 0
4358.01 0
4358.16 0
4358.31 0
4358.46 2
4358.61 7
4358.77 12
4358.92 18
4359.07 24
4359.22 32
4359.37 41
4359.52 50
4359.67 59
4359.83 66
4359.98 71
4360.13 73
4360.28 72
4360.43 69
4360.58 63
4360.73 57
4360.89 52
4361.04 47
4361.19 45
4361.34 44
4361.49 45
4361.64 48
4361.79 51
4361.95 56
4362.10 61
4362.25 67
4362.40 75
4362.55 83
4362.70 92
4362.85 101
4363.01 109
4363.16 115
4363.31 118
4363.46 118
4363.61 114
4363.76 109
4363.91 102
4364.07 95
4364.22 89
4364.37 84
4364.52 81
4364.67 79
4364.82 79
4364.97 79
4365.13 80
4365.28 81
4365.43 80
4365.58 78
4365.73 76
4365.88 72
4366.04 69
4366.19 66
4366.34 64
4366.49 63
4366.64 63
4366.79 63
4366.94 62
4367.10 60
4367.25 56
4367.40 52
4367.55 48
4367.70 44
4367.85 42
4368.00 40
4368.16 41
4368.31 43
4368.46 47
4368.61 53
4368.76 61
4368.91 71
4369.07 82
4369.22 92
4369.37 100
4369.52 106
4369.67 109
4369.82 109
4369.98 107
4370.13 105
4370.28 102
4370.43 100
4370.58 98
4370.73 94
4370.88 88
4371.04 80
4371.19 69
4371.34 56
4371.49 44
4371.64 32
4371.79 23
4371.95 18
4372.10 15
4372.25 15
4372.40 17
4372.55 21
4372.70 27
4372.86 36
4373.01 46
4373.16 58
4373.31 70
4373.46 80
4373.61 88
4373.77 92
4373.92 93
4374.07 91
4374.22 89
4374.37 87
4374.52 88
4374.68 91
4374.83 95
4374.98 100
4375.13 104
4375.28 107
4375.43 108
4375.59 108
4375.74 107
4375.89 106
4376.04 106
4376.19 105
4376.34 104
4376.50 101
4376.65 99
4376.80 95
4376.95 93
4377.10 91
4377.25 91
4377.41 93
4377.56 96
4377.71 100
4377.86 104
4378.01 107
4378.16 108
4378.32 108
4378.47 107
4378.62 104
4378.77 99
4378.92 94
4379.07 89
4379.23 84
4379.38 79
4379.53 74
4379.68 69
4379.83 61
4379.98 53
4380.14 42
4380.29 31
4380.44 21
4380.59 12
4380.74 7
4380.90 5
4381.05 6
4381.20 10
4381.35 15
4381.50 20
4381.65 25
4381.81 29
4381.96 32
4382.11 33
4382.26 33
4382.41 32
4382.56 30
4382.72 28
4382.87 25
4383.02 24
4383.17 26
4383.32 30
4383.48 38
4383.63 49
4383.78 62
4383.93 77
4384.08 91
4384.23 103
4384.39 113
4384.54 118
4384.69 121
4384.84 119
4384.99 113
4385.15 105
4385.30 96
4385.45 87
4385.60 79
4385.75 73
4385.90 69
4386.06 67
4386.21 67
4386.36 66
4386.51 65
4386.66 62
4386.82 59
4386.97 56
4387.12 55
4387.27 56
4387.42 60
4387.58 65
4387.73 71
4387.88 77
4388.03 81
4388.18 84
4388.33 84
4388.49 83
4388.64 80
4388.79 77
4388.94 74
4389.09 71
4389.25 68
4389.40 66
4389.55 65
4389.70 63
4389.85 62
4390.01 60
4390.16 57
4390.31 54
4390.46 51
4390.61 46
4390.77 40
4390.92 33
4391.07 25
4391.22 16
4391.37 8
4391.52 1
4391.68 0
4391.83 0
4391.98 0
4392.13 0
4392.28 0
4392.44 1
4392.59 2
4392.74 2
4392.89 1
4393.04 0
4393.20 0
4393.35 1
4393.50 4
4393.65 8
4393.80 12
4393.96 17
4394.11 22
4394.26 26
4394.41 31
4394.56 36
4394.72 40
4394.87 44
4395.02 47
4395.17 48
4395.32 48
4395.48 47
4395.63 45
4395.78 45
4395.93 45
4396.08 46
4396.24 49
4396.39 52
4396.54 56
4396.69 60
4396.84 65
4397.00 71
4397.15 79
4397.30 88
4397.45 97
4397.60 107
4397.76 116
4397.91 122
4398.06 128
4398.21 131
4398.36 134
4398.52 137
4398.67 141
4398.82 145
4398.97 151
4399.13 158
4399.28 165
4399.43 174
4399.58 183
4399.73 195
4399.89 207
4400.04 222
4400.19 237
4400.34 254
4400.49 269
4400.65 282
4400.80 293
4400.95 300
4401.10 304
4401.25 306
4401.41 309
4401.56 313
4401.71 319
4401.86 328
4402.02 338
4402.17 347
4402.32 352
4402.47 350
4402.62 342
4402.78 328
4402.93 308
4403.08 287
4403.23 267
4403.38 250
4403.54 237
4403.69 228
4403.84 222
4403.99 218
4404.15 215
4404.30 212
4404.45 209
4404.60 206
4404.75 203
4404.91 200
4405.06 195
4405.21 190
4405.36 182
4405.51 173
4405.67 163
4405.82 151
4405.97 138
4406.12 126
4406.28 115
4406.43 107
4406.58 102
4406.73 100
4406.88 102
4407.04 106
4407.19 110
4407.34 113
4407.49 113
4407.65 108
4407.80 99
4407.95 87
4408.10 72
4408.25 56
4408.41 41
4408.56 28
4408.71 18
4408.86 10
4409.02 6
4409.17 4
4409.32 4
4409.47 6
4409.62 9
4409.78 13
4409.93 17
4410.08 21
4410.23 25
4410.39 28
4410.54 31
4410.69 33
4410.84 35
4411.00 37
4411.15 38
4411.30 38
4411.45 37
4411.60 34
4411.76 30
4411.91 25
4412.06 17
4412.21 10
4412.37 2
4412.52 0
4412.67 0
4412.82 0
4412.97 0
4413.13 0
4413.28 0
4413.43 0
4413.58 0
4413.74 4
4413.89 13
4414.04 22
4414.19 30
4414.35 36
4414.50 39
4414.65 39
4414.80 36
4414.96 32
4415.11 26
4415.26 21
4415.41 15
4415.56 12
4415.72 10
4415.87 10
4416.02 13
4416.17 18
4416.33 24
4416.48 31
4416.63 37
4416.78 42
4416.94 45
4417.09 47
4417.24 48
4417.39 50
4417.55 53
4417.70 58
4417.85 64
4418.00 72
4418.16 80
4418.31 87
4418.46 93
4418.61 95
4418.76 94
4418.92 90
4419.07 84
4419.22 76
4419.37 69
4419.53 65
4419.68 64
4419.83 67
4419.98 71
4420.14 77
4420.29 83
4420.44 88
4420.59 92
4420.75 96
4420.90 102
4421.05 110
4421.20 121
4421.36 135
4421.51 151
4421.66 169
4421.81 187
4421.97 204
4422.12 220
4422.27 234
4422.42 247
4422.58 258
4422.73 267
4422.88 273
4423.03 276
4423.19 276
4423.34 272
4423.49 266
4423.64 260
4423.80 254
4423.95 251
4424.10 252
4424.25 259
4424.41 270
4424.56 286
4424.71 306
4424.86 327
4425.02 348
4425.17 368
4425.32 384
4425.47 397
4425.63 406
4425.78 411
4425.93 414
4426.08 413
4426.24 412
4426.39 412
4426.54 413
4426.69 417
4426.85 424
4427.00 433
4427.15 443
4427.30 451
4427.46 456
4427.61 456
4427.76 451
4427.91 442
4428.07 428
4428.22 414
4428.37 400
4428.52 388
4428.68 378
4428.83 369
4428.98 362
4429.14 356
4429.29 351
4429.44 346
4429.59 342
4429.75 339
4429.90 336
4430.05 332
4430.20 326
4430.36 318
4430.51 305
4430.66 289
4430.81 269
4430.97 248
4431.12 225
4431.27 204
4431.42 184
4431.58 166
4431.73 150
4431.88 136
4432.03 124
4432.19 114
4432.34 105
4432.49 96
4432.65 89
4432.80 83
4432.95 79
4433.10 77
4433.26 76
4433.41 77
4433.56 78
4433.71 79
4433.87 80
4434.02 79
4434.17 79
4434.32 77
4434.48 76
4434.63 74
4434.78 71
4434.94 68
4435.09 63
4435.24 56
4435.39 47
4435.55 36
4435.70 25
4435.85 13
4436.00 3
4436.16 0
4436.31 0
4436.46 0
4436.62 0
4436.77 0
4436.92 0
4437.07 0
4437.23 0
4437.38 3
4437.53 9
4437.68 15
4437.84 20
4437.99 25
4438.14 29
4438.30 31
4438.45 32
4438.60 31
4438.75 30
4438.91 27
4439.06 25
4439.21 24
4439.36 23
4439.52 24
4439.67 24
4439.82 25
4439.98 24
4440.13 22
4440.28 19
4440.43 14
4440.59 9
4440.74 5
4440.89 1
4441.05 0
4441.20 0
4441.35 0
4441.50 1
4441.66 4
4441.81 7
4441.96 10
4442.12 13
4442.27 16
4442.42 19
4442.57 21
4442.73 23
4442.88 25
4443.03 27
4443.18 30
4443.34 34
4443.49 38
4443.64 44
4443.80 50
4443.95 57
4444.10 64
4444.25 70
4444.41 76
4444.56 80
4444.71 82
4444.87 83
4445.02 82
4445.17 81
4445.32 80
4445.48 81
4445.63 83
4445.78 87
4445.94 91
4446.09 97
4446.24 102
4446.40 107
4446.55 111
4446.70 115
4446.85 118
4447.01 122
4447.16 126
4447.31 131
4447.47 136
4447.62 140
4447.77 143
4447.92 144
4448.08 144
4448.23 141
4448.38 137
4448.54 133
4448.69 131
4448.84 130
4448.99 132
4449.15 136
4449.30 143
4449.45 150
4449.61 157
4449.76 162
4449.91 167
4450.07 170
4450.22 173
4450.37 175
4450.52 177
4450.68 179
4450.83 181
4450.98 183
4451.14 184
4451.29 183
4451.44 181
4451.59 177
4451.75 170
4451.90 164
4452.05 157
4452.21 152
4452.36 149
4452.51 148
4452.67 150
4452.82 152
4452.97 153
4453.12 154
4453.28 151
4453.43 147
4453.58 140
4453.74 131
4453.89 122
4454.04 112
4454.20 102
4454.35 93
4454.50 85
4454.65 78
4454.81 72
4454.96 68
4455.11 65
4455.27 64
4455.42 64
4455.57 65
4455.73 66
4455.88 67
4456.03 66
4456.19 64
4456.34 60
4456.49 54
4456.64 48
4456.80 42
4456.95 37
4457.10 35
4457.26 37
4457.41 40
4457.56 46
4457.72 51
4457.87 54
4458.02 53
4458.18 50
4458.33 44
4458.48 39
4458.63 35
4458.79 34
4458.94 37
4459.09 42
4459.25 50
4459.40 57
4459.55 64
4459.71 68
4459.86 69
4460.01 70
4460.17 69
4460.32 68
4460.47 67
4460.63 65
4460.78 62
4460.93 57
4461.08 52
4461.24 46
4461.39 40
4461.54 35
4461.70 33
4461.85 34
4462.00 37
4462.16 43
4462.31 50
4462.46 59
4462.62 67
4462.77 75
4462.92 80
4463.08 84
4463.23 86
4463.38 85
4463.54 81
4463.69 73
4463.84 64
4463.99 52
4464.15 41
4464.30 31
4464.45 23
4464.61 20
4464.76 19
4464.91 21
4465.07 24
4465.22 28
4465.37 31
4465.53 33
4465.68 34
4465.83 35
4465.99 37
4466.14 40
4466.29 43
4466.45 46
4466.60 49
4466.75 51
4466.91 54
4467.06 57
4467.21 62
4467.37 69
4467.52 77
4467.67 86
4467.83 93
4467.98 98
4468.13 98
4468.29 95
4468.44 90
4468.59 82
4468.75 75
4468.90 70
4469.05 67
4469.20 68
4469.36 72
4469.51 77
4469.66 82
4469.82 86
4469.97 87
4470.12 86
4470.28 83
4470.43 79
4470.58 74
4470.74 69
4470.89 65
4471.04 62
4471.20 60
4471.35 58
4471.50 57
4471.66 56
4471.81 53
4471.96 50
4472.12 45
4472.27 40
4472.42 35
4472.58 31
4472.73 28
4472.88 26
4473.04 25
4473.19 24
4473.34 22
4473.50 19
4473.65 13
4473.80 6
4473.96 0
4474.11 0
4474.26 0
4474.42 0
4474.57 0
4474.72 0
4474.88 0
4475.03 0
4475.19 0
4475.34 6
4475.49 14
4475.65 22
4475.80 29
4475.95 34
4476.11 37
4476.26 38
4476.41 39
4476.57 40
4476.72 41
4476.87 42
4477.03 42
4477.18 42
4477.33 40
4477.49 36
4477.64 31
4477.79 27
4477.95 25
4478.10 26
4478.25 30
4478.41 38
4478.56 47
4478.71 57
4478.87 66
4479.02 73
4479.17 78
4479.33 81
4479.48 83
4479.63 84
4479.79 85
4479.94 85
4480.09 83
4480.25 80
4480.40 77
4480.56 72
4480.71 67
4480.86 62
4481.02 60
4481.17 59
4481.32 59
4481.48 61
4481.63 64
4481.78 67
4481.94 69
4482.09 71
4482.24 72
4482.40 73
4482.55 74
4482.70 75
4482.86 77
4483.01 79
4483.16 80
4483.32 80
4483.47 79
4483.63 77
4483.78 73
4483.93 69
4484.09 65
4484.24 62
4484.39 62
4484.55 64
4484.70 68
4484.85 75
4485.01 83
4485.16 92
4485.31 100
4485.47 107
4485.62 112
4485.77 114
4485.93 114
4486.08 112
4486.24 107
4486.39 101
4486.54 93
4486.70 84
4486.85 74
4487.00 64
4487.16 54
4487.31 46
4487.46 40
4487.62 36
4487.77 35
4487.93 35
4488.08 38
4488.23 42
4488.39 46
4488.54 50
4488.69 53
4488.85 55
4489.00 54
4489.15 52
4489.31 47
4489.46 41
4489.61 35
4489.77 29
4489.92 24
4490.08 20
4490.23 16
4490.38 12
4490.54 7
4490.69 1
4490.84 0
4491.00 0
4491.15 0
4491.31 0
4491.46 0
4491.61 0
4491.77 0
4491.92 6
4492.07 20
4492.23 36
4492.38 49
4492.53 61
4492.69 70
4492.84 76
4493.00 79
4493.15 82
4493.30 83
4493.46 84
4493.61 84
4493.76 83
4493.92 80
4494.07 75
4494.23 69
4494.38 62
4494.53 55
4494.69 50
4494.84 48
4494.99 49
4495.15 54
4495.30 61
4495.45 71
4495.61 80
4495.76 88
4495.92 93
4496.07 95
4496.22 94
4496.38 91
4496.53 88
4496.68 85
4496.84 84
4496.99 82
4497.15 82
4497.30 80
4497.45 78
4497.61 74
4497.76 69
4497.91 64
4498.07 58
4498.22 51
4498.38 45
4498.53 39
4498.68 34
4498.84 29
4498.99 26
4499.15 24
4499.30 24
4499.45 25
4499.61 26
4499.76 28
4499.91 29
4500.07 29
4500.22 27
4500.38 24
4500.53 20
4500.68 16
4500.84 12
4500.99 9
4501.14 8
4501.30 10
4501.45 14
4501.61 20
4501.76 27
4501.91 35
4502.07 42
4502.22 46
4502.38 47
4502.53 45
4502.68 41
4502.84 36
4502.99 32
4503.14 28
4503.30 26
4503.45 25
4503.61 26
4503.76 26
4503.91 27
4504.07 28
4504.22 30
4504.38 32
4504.53 34
4504.68 37
4504.84 40
4504.99 44
4505.15 48
4505.30 52
4505.45 57
4505.61 61
4505.76 66
4505.91 70
4506.07 72
4506.22 73
4506.38 72
4506.53 69
4506.68 64
4506.84 57
4506.99 51
4507.15 46
4507.30 41
4507.45 38
4507.61 36
4507.76 35
4507.92 35
4508.07 37
4508.22 39
4508.38 42
4508.53 46
4508.69 50
4508.84 55
4508.99 59
4509.15 62
4509.30 64
4509.46 64
4509.61 62
4509.76 59
4509.92 54
4510.07 49
4510.23 45
4510.38 42
4510.53 40
4510.69 41
4510.84 44
4511.00 47
4511.15 49
4511.30 49
4511.46 48
4511.61 45
4511.77 42
4511.92 39
4512.07 37
4512.23 37
4512.38 40
4512.54 44
4512.69 49
4512.84 54
4513.00 59
4513.15 62
4513.31 65
4513.46 66
4513.61 66
4513.77 65
4513.92 63
4514.08 61
4514.23 59
4514.38 56
4514.54 55
4514.69 54
4514.85 55
4515.00 56
4515.15 57
4515.31 59
4515.46 60
4515.62 61
4515.77 62
4515.92 65
4516.08 68
4516.23 73
4516.39 78
4516.54 84
4516.70 88
4516.85 90
4517.00 90
4517.16 87
4517.31 82
4517.47 75
4517.62 69
4517.77 64
4517.93 62
4518.08 63
4518.24 66
4518.39 72
4518.54 80
4518.70 87
4518.85 92
4519.01 93
4519.16 91
4519.32 85
4519.47 77
4519.62 68
4519.78 59
4519.93 54
4520.09 53
4520.24 56
4520.39 62
4520.55 70
4520.70 78
4520.86 85
4521.01 90
4521.17 93
4521.32 94
4521.47 94
4521.63 96
4521.78 100
4521.94 105
4522.09 110
4522.24 116
4522.40 120
4522.55 121
4522.71 120
4522.86 116
4523.02 110
4523.17 103
4523.32 95
4523.48 87
4523.63 81
4523.79 75
4523.94 70
4524.09 66
4524.25 63
4524.40 60
4524.56 58
4524.71 56
4524.87 55
4525.02 55
4525.17 56
4525.33 59
4525.48 64
4525.64 69
4525.79 75
4525.95 81
4526.10 86
4526.25 88
4526.41 89
4526.56 87
4526.72 84
4526.87 79
4527.03 74
4527.18 69
4527.33 64
4527.49 60
4527.64 57
4527.80 54
4527.95 52
4528.11 50
4528.26 48
4528.41 46
4528.57 45
4528.72 42
4528.88 40
4529.03 37
4529.19 34
4529.34 31
4529.49 28
4529.65 26
4529.80 25
4529.96 25
4530.11 25
4530.27 26
4530.42 27
4530.57 28
4530.73 29
4530.88 29
4531.04 28
4531.19 26
4531.35 23
4531.50 18
4531.65 13
4531.81 7
4531.96 2
4532.12 0
4532.27 0
4532.43 0
4532.58 0
4532.74 0
4532.89 0
4533.04 0
4533.20 0
4533.35 1
4533.51 4
4533.66 7
4533.82 10
4533.97 13
4534.12 15
4534.28 17
4534.43 18
4534.59 20
4534.74 22
4534.90 23
4535.05 24
4535.21 25
4535.36 25
4535.51 23
4535.67 21
4535.82 18
4535.98 16
4536.13 14
4536.29 12
4536.44 11
4536.60 11
4536.75 10
4536.90 9
4537.06 8
4537.21 7
4537.37 7
4537.52 6
4537.68 7
4537.83 8
4537.99 9
4538.14 11
4538.29 12
4538.45 13
4538.60 15
4538.76 17
4538.91 21
4539.07 25
4539.22 31
4539.38 37
4539.53 42
4539.68 46
4539.84 48
4539.99 48
4540.15 48
4540.30 47
4540.46 47
4540.61 48
4540.77 50
4540.92 52
4541.08 53
4541.23 53
4541.38 52
4541.54 48
4541.69 43
4541.85 37
4542.00 31
4542.16 25
4542.31 21
4542.47 19
4542.62 18
4542.77 19
4542.93 21
4543.08 23
4543.24 26
4543.39 29
4543.55 32
4543.70 37
4543.86 42
4544.01 48
4544.17 55
4544.32 60
4544.48 64
4544.63 66
4544.78 68
4544.94 69
4545.09 70
4545.25 71
4545.40 74
4545.56 76
4545.71 80
4545.87 84
4546.02 88
4546.18 93
4546.33 98
4546.48 104
4546.64 110
4546.79 115
4546.95 120
4547.10 124
4547.26 126
4547.41 128
4547.57 129
4547.72 129
4547.88 127
4548.03 126
4548.19 123
4548.34 120
4548.49 118
4548.65 115
4548.80 114
4548.96 114
4549.11 114
4549.27 114
4549.42 115
4549.58 115
4549.73 115
4549.89 113
4550.04 111
4550.20 107
4550.35 102
4550.51 97
4550.66 92
4550.81 88
4550.97 86
4551.12 85
4551.28 86
4551.43 87
4551.59 88
4551.74 89
4551.90 88
4552.05 87
4552.21 85
4552.36 82
4552.52 81
4552.67 83
4552.83 87
4552.98 93
4553.14 101
4553.29 110
4553.44 117
4553.60 123
4553.75 127
4553.91 127
4554.06 125
4554.22 121
4554.37 117
4554.53 114
4554.68 113
4554.84 114
4554.99 117
4555.15 122
4555.30 128
4555.46 135
4555.61 142
4555.77 149
4555.92 155
4556.08 160
4556.23 163
4556.38 164
4556.54 163
4556.69 162
4556.85 160
4557.00 159
4557.16 159
4557.31 161
4557.47 165
4557.62 171
4557.78 176
4557.93 182
4558.09 186
4558.24 188
4558.40 188
4558.55 185
4558.71 178
4558.86 168
4559.02 157
4559.17 146
4559.33 135
4559.48 127
4559.64 122
4559.79 122
4559.95 126
4560.10 133
4560.25 141
4560.41 152
4560.56 163
4560.72 175
4560.87 186
4561.03 197
4561.18 207
4561.34 218
4561.49 229
4561.65 241
4561.80 254
4561.96 270
4562.11 287
4562.27 307
4562.42 327
4562.58 346
4562.73 363
4562.89 376
4563.04 387
4563.20 396
4563.35 404
4563.51 412
4563.66 421
4563.82 433
4563.97 447
4564.13 462
4564.28 477
4564.44 492
4564.59 505
4564.75 515
4564.90 521
4565.06 524
4565.21 523
4565.37 520
4565.52 514
4565.68 506
4565.83 496
4565.99 484
4566.14 470
4566.30 453
4566.45 434
4566.61 414
4566.76 394
4566.92 375
4567.07 358
4567.23 344
4567.38 332
4567.54 323
4567.69 314
4567.85 305
4568.00 296
4568.16 287
4568.31 276
4568.46 265
4568.62 253
4568.77 242
4568.93 231
4569.08 221
4569.24 213
4569.39 207
4569.55 202
4569.70 197
4569.86 193
4570.01 187
4570.17 181
4570.32 175
4570.48 170
4570.63 168
4570.79 168
4570.94 172
4571.10 178
4571.25 185
4571.41 192
4571.57 198
4571.72 203
4571.88 205
4572.03 205
4572.19 201
4572.34 196
4572.50 188
4572.65 178
4572.81 168
4572.96 158
4573.12 149
4573.27 143
4573.43 138
4573.58 135
4573.74 132
4573.89 131
4574.05 129
4574.20 128
4574.36 127
4574.51 126
4574.67 125
4574.82 123
4574.98 120
4575.13 115
4575.29 107
4575.44 98
4575.60 87
4575.75 76
4575.91 66
4576.06 57
4576.22 49
4576.37 43
4576.53 36
4576.68 29
4576.84 21
4576.99 11
4577.15 0
4577.30 0
4577.46 0
4577.61 0
4577.77 0
4577.92 0
4578.08 0
4578.23 0
4578.39 3
4578.54 11
4578.70 19
4578.85 25
4579.01 29
4579.16 33
4579.32 35
4579.48 38
4579.63 39
4579.79 41
4579.94 42
4580.10 43
4580.25 44
4580.41 44
4580.56 43
4580.72 42
4580.87 39
4581.03 37
4581.18 33
4581.34 30
4581.49 28
4581.65 26
4581.80 25
4581.96 25
4582.11 25
4582.27 24
4582.42 23
4582.58 20
4582.73 17
4582.89 14
4583.04 11
4583.20 10
4583.35 10
4583.51 11
4583.67 14
4583.82 18
4583.98 23
4584.13 28
4584.29 34
4584.44 40
4584.60 45
4584.75 51
4584.91 58
4585.06 64
4585.22 71
4585.37 78
4585.53 83
4585.68 86
4585.84 85
4585.99 82
4586.15 77
4586.30 73
4586.46 71
4586.62 73
4586.77 79
4586.93 89
4587.08 98
4587.24 106
4587.39 109
4587.55 107
4587.70 100
4587.86 90
4588.01 79
4588.17 70
4588.32 65
4588.48 64
4588.63 66
4588.79 71
4588.94 77
4589.10 82
4589.26 85
4589.41 85
4589.57 84
4589.72 81
4589.88 78
4590.03 73
4590.19 66
4590.34 58
4590.50 48
4590.65 37
4590.81 26
4590.96 15
4591.12 7
4591.28 3
4591.43 2
4591.59 4
4591.74 9
4591.90 16
4592.05 24
4592.21 31
4592.36 37
4592.52 42
4592.67 45
4592.83 45
4592.98 45
4593.14 43
4593.30 41
4593.45 39
4593.61 38
4593.76 36
4593.92 35
4594.07 33
4594.23 30
4594.38 27
4594.54 22
4594.69 17
4594.85 13
4595.00 9
4595.16 7
4595.32 6
4595.47 7
4595.63 7
4595.78 6
4595.94 4
4596.09 0
4596.25 0
4596.40 0
4596.56 0
4596.71 0
4596.87 0
4597.03 0
4597.18 5
4597.34 13
4597.49 20
4597.65 26
4597.80 31
4597.96 34
4598.11 37
4598.27 40
4598.42 42
4598.58 43
4598.74 42
4598.89 41
4599.05 37
4599.20 31
4599.36 23
4599.51 14
4599.67 4
4599.82 0
4599.98 0
4600.14 0
4600.29 0
4600.45 0
4600.60 0
4600.76 0
4600.91 5
4601.07 18
4601.22 32
4601.38 44
4601.53 53
4601.69 59
4601.85 61
4602.00 59
4602.16 54
4602.31 48
4602.47 43
4602.62 40
4602.78 39
4602.93 41
4603.09 46
4603.25 51
4603.40 57
4603.56 62
4603.71 64
4603.87 65
4604.02 64
4604.18 62
4604.33 59
4604.49 57
4604.65 55
4604.80 54
4604.96 53
4605.11 50
4605.27 46
4605.42 40
4605.58 34
4605.74 27
4605.89 21
4606.05 15
4606.20 11
4606.36 8
4606.51 6
4606.67 5
4606.82 6
4606.98 8
4607.14 11
4607.29 15
4607.45 21
4607.60 28
4607.76 35
4607.91 43
4608.07 50
4608.23 56
4608.38 62
4608.54 65
4608.69 68
4608.85 68
4609.00 66
4609.16 64
4609.32 60
4609.47 57
4609.63 53
4609.78 50
4609.94 47
4610.09 45
4610.25 42
4610.40 39
4610.56 35
4610.72 30
4610.87 25
4611.03 19
4611.18 14
4611.34 9
4611.49 5
4611.65 3
4611.81 2
4611.96 3
4612.12 5
4612.27 9
4612.43 13
4612.58 16
4612.74 18
4612.90 18
4613.05 17
4613.21 14
4613.36 12
4613.52 12
4613.67 13
4613.83 16
4613.99 19
4614.14 23
4614.30 26
4614.45 28
4614.61 29
4614.77 30
4614.92 32
4615.08 36
4615.23 42
4615.39 48
4615.54 52
4615.70 53
4615.86 51
4616.01 44
4616.17 34
4616.32 23
4616.48 13
4616.63 7
4616.79 4
4616.95 6
4617.10 13
4617.26 23
4617.41 35
4617.57 48
4617.73 59
4617.88 70
4618.04 79
4618.19 87
4618.35 93
4618.50 100
4618.66 106
4618.82 112
4618.97 118
4619.13 123
4619.28 128
4619.44 132
4619.59 136
4619.75 138
4619.91 138
4620.06 138
4620.22 136
4620.37 135
4620.53 135
4620.69 136
4620.84 139
4621.00 143
4621.15 149
4621.31 155
4621.47 161
4621.62 166
4621.78 170
4621.93 172
4622.09 172
4622.24 170
4622.40 166
4622.56 160
4622.71 153
4622.87 145
4623.02 139
4623.18 134
4623.34 131
4623.49 131
4623.65 132
4623.80 135
4623.96 138
4624.12 140
4624.27 141
4624.43 141
4624.58 139
4624.74 136
4624.90 131
4625.05 125
4625.21 118
4625.36 111
4625.52 104
4625.67 98
4625.83 92
4625.99 87
4626.14 82
4626.30 76
4626.45 71
4626.61 66
4626.77 62
4626.92 59
4627.08 58
4627.23 59
4627.39 61
4627.55 62
4627.70 64
4627.86 63
4628.01 62
4628.17 60
4628.33 57
4628.48 56
4628.64 56
4628.79 58
4628.95 62
4629.11 68
4629.26 74
4629.42 79
4629.57 82
4629.73 82
4629.89 80
4630.04 76
4630.20 71
4630.35 67
4630.51 64
4630.67 63
4630.82 62
4630.98 61
4631.13 61
4631.29 61
4631.45 60
4631.60 58
4631.76 54
4631.91 48
4632.07 41
4632.23 32
4632.38 23
4632.54 15
4632.70 11
4632.85 11
4633.01 15
4633.16 24
4633.32 37
4633.48 50
4633.63 63
4633.79 73
4633.94 79
4634.10 80
4634.26 77
4634.41 70
4634.57 60
4634.72 48
4634.88 37
4635.04 29
4635.19 24
4635.35 24
4635.50 28
4635.66 36
4635.82 46
4635.97 58
4636.13 68
4636.29 77
4636.44 82
4636.60 84
4636.75 82
4636.91 78
4637.07 72
4637.22 65
4637.38 58
4637.53 51
4637.69 45
4637.85 41
4638.00 38
4638.16 36
4638.32 35
4638.47 33
4638.63 31
4638.78 28
4638.94 24
4639.10 20
4639.25 16
4639.41 13
4639.56 9
4639.72 6
4639.88 2
4640.03 0
4640.19 0
4640.35 0
4640.50 0
4640.66 0
4640.81 0
4640.97 0
4641.13 0
4641.28 5
4641.44 11
4641.60 16
4641.75 21
4641.91 26
4642.06 33
4642.22 41
4642.38 51
4642.53 62
4642.69 75
4642.84 89
4643.00 103
4643.16 117
4643.31 130
4643.47 142
4643.63 153
4643.78 163
4643.94 172
4644.09 179
4644.25 185
4644.41 189
4644.56 192
4644.72 192
4644.88 188
4645.03 180
4645.19 169
4645.34 153
4645.50 136
4645.66 119
4645.81 103
4645.97 90
4646.13 82
4646.28 77
4646.44 76
4646.60 76
4646.75 77
4646.91 78
4647.06 79
4647.22 79
4647.38 80
4647.53 82
4647.69 85
4647.85 88
4648.00 93
4648.16 98
4648.31 102
4648.47 106
4648.63 108
4648.78 109
4648.94 109
4649.10 107
4649.25 104
4649.41 99
4649.57 93
4649.72 87
4649.88 83
4650.03 80
4650.19 81
4650.35 86
4650.50 93
4650.66 102
4650.82 112
4650.97 120
4651.13 127
4651.29 130
4651.44 131
4651.60 128
4651.75 122
4651.91 115
4652.07 106
4652.22 96
4652.38 87
4652.54 79
4652.69 72
4652.85 66
4653.01 63
4653.16 61
4653.32 61
4653.47 62
4653.63 64
4653.79 66
4653.94 68
4654.10 69
4654.26 70
4654.41 70
4654.57 71
4654.73 71
4654.88 72
4655.04 74
4655.20 77
4655.35 83
4655.51 89
4655.66 96
4655.82 104
4655.98 111
4656.13 117
4656.29 122
4656.45 124
4656.60 123
4656.76 121
4656.92 117
4657.07 112
4657.23 108
4657.39 105
4657.54 104
4657.70 104
4657.86 104
4658.01 105
4658.17 105
4658.33 104
4658.48 102
4658.64 99
4658.79 96
4658.95 92
4659.11 87
4659.26 81
4659.42 73
4659.58 65
4659.73 56
4659.89 48
4660.05 41
4660.20 38
4660.36 39
4660.52 43
4660.67 50
4660.83 59
4660.99 68
4661.14 77
4661.30 84
4661.46 89
4661.61 92
4661.77 91
4661.93 88
4662.08 82
4662.24 76
4662.39 70
4662.55 66
4662.71 65
4662.86 67
4663.02 73
4663.18 80
4663.33 88
4663.49 96
4663.65 100
4663.80 102
4663.96 100
4664.12 94
4664.27 86
4664.43 77
4664.59 68
4664.74 59
4664.90 51
4665.06 44
4665.21 38
4665.37 35
4665.53 33
4665.68 34
4665.84 37
4666.00 41
4666.15 46
4666.31 50
4666.47 52
4666.62 51
4666.78 47
4666.94 41
4667.09 34
4667.25 25
4667.41 17
4667.56 9
4667.72 2
4667.88 0
4668.03 0
4668.19 0
4668.35 0
4668.50 0
4668.66 0
4668.82 0
4668.97 0
4669.13 2
4669.29 5
4669.44 9
4669.60 12
4669.76 17
4669.91 22
4670.07 28
4670.23 33
4670.38 37
4670.54 39
4670.70 39
4670.85 37
4671.01 34
4671.17 31
4671.32 29
4671.48 28
4671.64 31
4671.79 36
4671.95 44
4672.11 53
4672.26 63
4672.42 72
4672.58 78
4672.73 80
4672.89 77
4673.05 71
4673.20 63
4673.36 54
4673.52 47
4673.67 41
4673.83 38
4673.99 37
4674.14 37
4674.30 38
4674.46 39
4674.61 39
4674.77 38
4674.93 36
4675.09 35
4675.24 35
4675.40 36
4675.56 39
4675.71 43
4675.87 48
4676.03 53
4676.18 57
4676.34 60
4676.50 61
4676.65 61
4676.81 61
4676.97 62
4677.12 66
4677.28 71
4677.44 78
4677.59 86
4677.75 94
4677.91 100
4678.06 103
4678.22 103
4678.38 100
4678.53 96
4678.69 92
4678.85 88
4679.01 86
4679.16 86
4679.32 87
4679.48 88
4679.63 91
4679.79 93
4679.95 95
4680.10 98
4680.26 102
4680.42 107
4680.57 112
4680.73 119
4680.89 126
4681.04 132
4681.20 138
4681.36 142
4681.52 143
4681.67 143
4681.83 141
4681.99 139
4682.14 136
4682.30 134
4682.46 133
4682.61 133
4682.77 134
4682.93 135
4683.08 136
4683.24 135
4683.40 134
4683.55 131
4683.71 128
4683.87 126
4684.03 124
4684.18 124
4684.34 124
4684.50 126
4684.65 129
4684.81 132
4684.97 134
4685.12 135
4685.28 134
4685.44 132
4685.60 128
4685.75 125
4685.91 122
4686.07 121
4686.22 122
4686.38 124
4686.54 126
4686.69 127
4686.85 125
4687.01 120
4687.16 111
4687.32 99
4687.48 86
4687.64 73
4687.79 61
4687.95 51
4688.11 43
4688.26 37
4688.42 33
4688.58 30
4688.73 27
4688.89 24
4689.05 20
4689.21 16
4689.36 11
4689.52 7
4689.68 3
4689.83 0
4689.99 0
4690.15 0
4690.30 0
4690.46 0
4690.62 0
4690.78 0
4690.93 0
4691.09 1
4691.25 9
4691.40 18
4691.56 25
4691.72 31
4691.88 34
4692.03 36
4692.19 35
4692.35 33
4692.50 31
4692.66 28
4692.82 26
4692.97 23
4693.13 22
4693.29 22
4693.45 23
4693.60 27
4693.76 33
4693.92 40
4694.07 49
4694.23 59
4694.39 68
4694.55 75
4694.70 79
4694.86 81
4695.02 79
4695.17 74
4695.33 66
4695.49 56
4695.65 44
4695.80 31
4695.96 19
4696.12 7
4696.27 0
4696.43 0
4696.59 0
4696.75 0
4696.90 0
4697.06 0
4697.22 0
4697.37 1
4697.53 5
4697.69 7
4697.85 9
4698.00 9
4698.16 10
4698.32 11
4698.47 13
4698.63 16
4698.79 21
4698.95 26
4699.10 31
4699.26 35
4699.42 37
4699.57 37
4699.73 37
4699.89 37
4700.05 38
4700.20 41
4700.36 47
4700.52 55
4700.67 64
4700.83 72
4700.99 80
4701.15 86
4701.30 91
4701.46 94
4701.62 95
4701.78 95
4701.93 93
4702.09 90
4702.25 85
4702.40 78
4702.56 70
4702.72 62
4702.88 53
4703.03 46
4703.19 39
4703.35 33
4703.50 28
4703.66 25
4703.82 24
4703.98 25
4704.13 27
4704.29 30
4704.45 36
4704.61 43
4704.76 51
4704.92 61
4705.08 71
4705.23 82
4705.39 93
4705.55 105
4705.71 115
4705.86 124
4706.02 131
4706.18 135
4706.34 136
4706.49 134
4706.65 130
4706.81 125
4706.97 120
4707.12 116
4707.28 112
4707.44 107
4707.59 102
4707.75 94
4707.91 84
4708.07 73
4708.22 61
4708.38 49
4708.54 40
4708.70 36
4708.85 37
4709.01 43
4709.17 55
4709.33 69
4709.48 84
4709.64 99
4709.80 112
4709.95 122
4710.11 131
4710.27 139
4710.43 146
4710.58 154
4710.74 162
4710.90 171
4711.06 178
4711.21 182
4711.37 184
4711.53 183
4711.69 178
4711.84 171
4712.00 164
4712.16 157
4712.32 152
4712.47 150
4712.63 151
4712.79 155
4712.94 160
4713.10 164
4713.26 167
4713.42 165
4713.57 160
4713.73 152
4713.89 142
4714.05 133
4714.20 126
4714.36 121
4714.52 120
4714.68 120
4714.83 122
4714.99 123
4715.15 122
4715.31 119
4715.46 114
4715.62 107
4715.78 99
4715.94 91
4716.09 83
4716.25 76
4716.41 70
4716.57 66
4716.72 62
4716.88 59
4717.04 56
4717.20 53
4717.35 49
4717.51 45
4717.67 42
4717.83 40
4717.98 41
4718.14 44
4718.30 50
4718.46 57
4718.61 65
4718.77 71
4718.93 75
4719.09 75
4719.24 72
4719.40 66
4719.56 57
4719.72 48
4719.87 39
4720.03 31
4720.19 24
4720.35 19
4720.50 16
4720.66 15
4720.82 17
4720.98 20
4721.13 24
4721.29 29
4721.45 34
4721.61 39
4721.76 43
4721.92 47
4722.08 51
4722.24 55
4722.39 58
4722.55 60
4722.71 62
4722.87 62
4723.02 62
4723.18 61
4723.34 61
4723.50 61
4723.65 62
4723.81 65
4723.97 68
4724.13 70
4724.29 73
4724.44 74
4724.60 73
4724.76 72
4724.92 69
4725.07 65
4725.23 61
4725.39 57
4725.55 54
4725.70 53
4725.86 52
4726.02 52
4726.18 51
4726.33 50
4726.49 48
4726.65 45
4726.81 43
4726.96 42
4727.12 42
4727.28 46
4727.44 51
4727.60 58
4727.75 65
4727.91 70
4728.07 73
4728.23 73
4728.38 71
4728.54 66
4728.70 60
4728.86 53
4729.01 47
4729.17 43
4729.33 40
4729.49 40
4729.65 41
4729.80 43
4729.96 46
4730.12 47
4730.28 48
4730.43 47
4730.59 44
4730.75 42
4730.91 41
4731.06 42
4731.22 45
4731.38 51
4731.54 57
4731.70 63
4731.85 68
4732.01 70
4732.17 69
4732.33 64
4732.48 57
4732.64 48
4732.80 39
4732.96 29
4733.12 20
4733.27 12
4733.43 6
4733.59 1
4733.75 0
4733.90 0
4734.06 0
4734.22 1
4734.38 4
4734.53 7
4734.69 11
4734.85 13
4735.01 13
4735.17 11
4735.32 8
4735.48 4
4735.64 0
4735.80 0
4735.96 0
4736.11 0
4736.27 0
4736.43 0
4736.59 0
4736.74 0
4736.90 3
4737.06 11
4737.22 19
4737.38 28
4737.53 36
4737.69 42
4737.85 46
4738.01 48
4738.16 48
4738.32 47
4738.48 45
4738.64 42
4738.80 41
4738.95 40
4739.11 40
4739.27 40
4739.43 39
4739.59 39
4739.74 38
4739.90 37
4740.06 36
4740.22 36
4740.37 36
4740.53 38
4740.69 40
4740.85 42
4741.01 45
4741.16 46
4741.32 46
4741.48 45
4741.64 41
4741.80 36
4741.95 30
4742.11 24
4742.27 20
4742.43 19
4742.58 23
4742.74 34
4742.90 50
4743.06 71
4743.22 94
4743.37 118
4743.53 141
4743.69 160
4743.85 174
4744.01 182
4744.16 184
4744.32 182
4744.48 174
4744.64 164
4744.80 152
4744.95 139
4745.11 128
4745.27 118
4745.43 111
4745.59 106
4745.74 104
4745.90 105
4746.06 106
4746.22 109
4746.38 112
4746.53 115
4746.69 119
4746.85 122
4747.01 126
4747.17 129
4747.32 132
4747.48 134
4747.64 135
4747.80 133
4747.96 128
4748.11 121
4748.27 113
4748.43 104
4748.59 96
4748.75 91
4748.90 88
4749.06 88
4749.22 90
4749.38 94
4749.54 98
4749.69 102
4749.85 104
4750.01 104
4750.17 102
4750.33 98
4750.48 93
4750.64 89
4750.80 87
4750.96 88
4751.12 93
4751.27 100
4751.43 108
4751.59 116
4751.75 122
4751.91 126
4752.06 128
4752.22 126
4752.38 123
4752.54 118
4752.70 113
4752.85 108
4753.01 103
4753.17 98
4753.33 91
4753.49 84
4753.64 74
4753.80 64
4753.96 52
4754.12 39
4754.28 27
4754.44 14
4754.59 3
4754.75 0
4754.91 0
4755.07 0
4755.23 0
4755.38 0
4755.54 0
4755.70 3
4755.86 8
4756.02 11
4756.17 11
4756.33 10
4756.49 7
4756.65 4
4756.81 1
4756.97 0
4757.12 0
4757.28 0
4757.44 1
4757.60 4
4757.76 7
4757.91 10
4758.07 13
4758.23 16
4758.39 19
4758.55 20
4758.70 22
4758.86 23
4759.02 23
4759.18 23
4759.34 23
4759.50 23
4759.65 24
4759.81 27
4759.97 30
4760.13 35
4760.29 41
4760.44 46
4760.60 50
4760.76 52
4760.92 52
4761.08 50
4761.24 47
4761.39 44
4761.55 41
4761.71 38
4761.87 36
4762.03 35
4762.19 33
4762.34 33
4762.50 33
4762.66 34
4762.82 37
4762.98 41
4763.13 47
4763.29 54
4763.45 61
4763.61 67
4763.77 72
4763.93 74
4764.08 75
4764.24 73
4764.40 70
4764.56 66
4764.72 61
4764.88 57
4765.03 54
4765.19 51
4765.35 50
4765.51 49
4765.67 48
4765.83 48
4765.98 47
4766.14 45
4766.30 43
4766.46 40
4766.62 37
4766.78 35
4766.93 33
4767.09 32
4767.25 33
4767.41 35
4767.57 37
4767.73 39
4767.88 40
4768.04 39
4768.20 36
4768.36 30
4768.52 23
4768.68 16
4768.83 10
4768.99 6
4769.15 4
4769.31 5
4769.47 9
4769.63 14
4769.78 22
4769.94 32
4770.10 43
4770.26 55
4770.42 68
4770.58 80
4770.73 91
4770.89 98
4771.05 102
4771.21 103
4771.37 101
4771.53 97
4771.68 93
4771.84 90
4772.00 88
4772.16 89
4772.32 92
4772.48 96
4772.63 103
4772.79 111
4772.95 120
4773.11 130
4773.27 140
4773.43 151
4773.58 161
4773.74 169
4773.90 174
4774.06 175
4774.22 172
4774.38 167
4774.54 160
4774.69 154
4774.85 148
4775.01 145
4775.17 144
4775.33 143
4775.49 142
4775.64 139
4775.80 134
4775.96 127
4776.12 120
4776.28 112
4776.44 105
4776.60 100
4776.75 95
4776.91 92
4777.07 88
4777.23 85
4777.39 82
4777.55 80
4777.70 80
4777.86 81
4778.02 84
4778.18 89
4778.34 93
4778.50 98
4778.66 102
4778.81 106
4778.97 109
4779.13 112
4779.29 116
4779.45 121
4779.61 127
4779.77 135
4779.92 144
4780.08 154
4780.24 167
4780.40 181
4780.56 196
4780.72 212
4780.88 227
4781.03 242
4781.19 255
4781.35 266
4781.51 273
4781.67 278
4781.83 279
4781.98 278
4782.14 274
4782.30 270
4782.46 265
4782.62 261
4782.78 258
4782.94 256
4783.09 256
4783.25 255
4783.41 256
4783.57 256
4783.73 256
4783.89 257
4784.05 257
4784.21 258
4784.36 257
4784.52 255
4784.68 251
4784.84 245
4785.00 239
4785.16 232
4785.32 225
4785.47 220
4785.63 216
4785.79 214
4785.95 214
4786.11 214
4786.27 216
4786.43 218
4786.58 221
4786.74 224
4786.90 228
4787.06 232
4787.22 237
4787.38 241
4787.54 246
4787.69 249
4787.85 252
4788.01 254
4788.17 255
4788.33 254
4788.49 252
4788.65 249
4788.81 245
4788.96 241
4789.12 238
4789.28 235
4789.44 232
4789.60 230
4789.76 228
4789.92 227
4790.08 225
4790.23 224
4790.39 222
4790.55 221
4790.71 219
4790.87 217
4791.03 214
4791.19 210
4791.34 205
4791.50 201
4791.66 197
4791.82 195
4791.98 194
4792.14 194
4792.30 195
4792.46 195
4792.61 193
4792.77 189
4792.93 183
4793.09 176
4793.25 168
4793.41 160
4793.57 152
4793.73 142
4793.88 133
4794.04 122
4794.20 112
4794.36 103
4794.52 95
4794.68 91
4794.84 90
4795.00 91
4795.15 94
4795.31 97
4795.47 99
4795.63 101
4795.79 102
4795.95 103
4796.11 104
4796.27 107
4796.42 111
4796.58 116
4796.74 120
4796.90 124
4797.06 126
4797.22 125
4797.38 122
4797.54 118
4797.70 112
4797.85 107
4798.01 103
4798.17 101
4798.33 101
4798.49 103
4798.65 107
4798.81 111
4798.97 115
4799.12 119
4799.28 122
4799.44 124
4799.60 127
4799.76 129
4799.92 132
4800.08 135
4800.24 138
4800.40 139
4800.55 137
4800.71 132
4800.87 124
4801.03 113
4801.19 101
4801.35 90
4801.51 81
4801.67 76
4801.83 74
4801.98 74
4802.14 73
4802.30 71
4802.46 66
4802.62 59
4802.78 52
4802.94 45
4803.10 41
4803.26 42
4803.41 46
4803.57 53
4803.73 62
4803.89 71
4804.05 81
4804.21 89
4804.37 96
4804.53 102
4804.69 107
4804.85 109
4805.00 109
4805.16 107
4805.32 103
4805.48 96
4805.64 89
4805.80 81
4805.96 73
4806.12 66
4806.28 61
4806.43 58
4806.59 55
4806.75 52
4806.91 48
4807.07 43
4807.23 36
4807.39 29
4807.55 23
4807.71 19
4807.87 16
4808.02 17
4808.18 19
4808.34 22
4808.50 24
4808.66 25
4808.82 25
4808.98 23
4809.14 22
4809.30 21
4809.46 23
4809.61 27
4809.77 34
4809.93 42
4810.09 52
4810.25 61
4810.41 69
4810.57 74
4810.73 76
4810.89 76
4811.05 74
4811.20 71
4811.36 67
4811.52 63
4811.68 60
4811.84 58
4812.00 55
4812.16 53
4812.32 50
4812.48 47
4812.64 44
4812.80 42
4812.95 41
4813.11 42
4813.27 43
4813.43 45
4813.59 46
4813.75 46
4813.91 45
4814.07 43
4814.23 40
4814.39 37
4814.55 33
4814.70 30
4814.86 26
4815.02 21
4815.18 17
4815.34 11
4815.50 6
4815.66 2
4815.82 0
4815.98 0
4816.14 0
4816.30 0
4816.45 4
4816.61 9
4816.77 15
4816.93 21
4817.09 26
4817.25 30
4817.41 34
4817.57 36
4817.73 37
4817.89 39
4818.05 41
4818.21 43
4818.36 47
4818.52 50
4818.68 54
4818.84 55
4819.00 54
4819.16 50
4819.32 43
4819.48 33
4819.64 22
4819.80 11
4819.96 1
4820.12 0
4820.27 0
4820.43 0
4820.59 0
4820.75 0
4820.91 2
4821.07 5
4821.23 6
4821.39 6
4821.55 4
4821.71 2
4821.87 1
4822.03 1
4822.19 3
4822.34 6
4822.50 11
4822.66 16
4822.82 20
4822.98 24
4823.14 26
4823.30 28
4823.46 29
4823.62 30
4823.78 31
4823.94 32
4824.10 34
4824.26 36
4824.41 38
4824.57 40
4824.73 41
4824.89 41
4825.05 42
4825.21 44
4825.37 45
4825.53 47
4825.69 50
4825.85 52
4826.01 54
4826.17 56
4826.33 57
4826.49 60
4826.64 63
4826.80 68
4826.96 75
4827.12 82
4827.28 91
4827.44 100
4827.60 109
4827.76 117
4827.92 123
4828.08 127
4828.24 129
4828.40 130
4828.56 130
4828.72 128
4828.88 125
4829.03 123
4829.19 120
4829.35 117
4829.51 114
4829.67 111
4829.83 108
4829.99 105
4830.15 102
4830.31 99
4830.47 94
4830.63 89
4830.79 82
4830.95 73
4831.11 63
4831.27 50
4831.42 37
4831.58 23
4831.74 12
4831.90 3
4832.06 0
4832.22 0
4832.38 0
4832.54 0
4832.70 0
4832.86 0
4833.02 0
4833.18 0
4833.34 0
4833.50 1
4833.66 2
4833.82 4
4833.98 6
4834.13 9
4834.29 12
4834.45 15
4834.61 17
4834.77 20
4834.93 22
4835.09 24
4835.25 26
4835.41 27
4835.57 27
4835.73 26
4835.89 25
4836.05 24
4836.21 25
4836.37 27
4836.53 33
4836.69 42
4836.85 54
4837.00 67
4837.16 80
4837.32 91
4837.48 99
4837.64 103
4837.80 103
4837.96 100
4838.12 98
4838.28 96
4838.44 98
4838.60 102
4838.76 107
4838.92 112
4839.08 113
4839.24 111
4839.40 104
4839.56 94
4839.72 83
[truncated: 747,936 more chars]
