# Supplementary material for: Methylobacterium Species Promoting Rice and Barley Growth and Interaction Specificity Revealed with Whole-Cell Matrix-Assisted Laser Desorption / Ionization-Time-of-Flight Mass Spectrometry (MALDI-TOF/MS) Analysis
Source: PLoS One. 2015 Jun 8;10(6):e0129509. doi: 10.1371/journal.pone.0129509 (PMC4460032; doi:10.1371/journal.pone.0129509)
Supplement: S3 Data — (ZIP) [file pone.0129509.s003.zip › Supplementary data 3 (ms from barley)/5c.txt]

780.52 0
780.58 0
780.65 0
780.71 0
780.77 0
780.84 0
780.90 0
780.97 0
781.03 0
781.09 0
781.16 0
781.22 0
781.29 0
781.35 0
781.41 0
781.48 0
781.54 0
781.61 0
781.67 0
781.73 0
781.80 0
781.86 0
781.93 0
781.99 0
782.05 0
782.12 0
782.18 0
782.25 0
782.31 0
782.38 0
782.44 0
782.50 0
782.57 0
782.63 0
782.70 0
782.76 0
782.82 0
782.89 0
782.95 0
783.02 0
783.08 0
783.14 0
783.21 0
783.27 0
783.34 0
783.40 0
783.47 0
783.53 0
783.59 0
783.66 0
783.72 0
783.79 0
783.85 0
783.91 0
783.98 0
784.04 0
784.11 0
784.17 0
784.24 0
784.30 0
784.36 0
784.43 0
784.49 0
784.56 0
784.62 0
784.68 0
784.75 0
784.81 0
784.88 0
784.94 0
785.01 0
785.07 0
785.13 0
785.20 0
785.26 0
785.33 0
785.39 0
785.45 0
785.52 0
785.58 0
785.65 0
785.71 0
785.78 0
785.84 0
785.90 0
785.97 0
786.03 0
786.10 0
786.16 0
786.23 0
786.29 0
786.35 0
786.42 0
786.48 0
786.55 0
786.61 0
786.68 0
786.74 0
786.80 0
786.87 0
786.93 0
787.00 0
787.06 0
787.13 0
787.19 0
787.25 0
787.32 0
787.38 0
787.45 0
787.51 0
787.58 0
787.64 0
787.70 0
787.77 0
787.83 0
787.90 0
787.96 0
788.03 0
788.09 0
788.15 0
788.22 0
788.28 0
788.35 0
788.41 0
788.48 0
788.54 0
788.61 0
788.67 0
788.73 0
788.80 0
788.86 0
788.93 0
788.99 0
789.06 0
789.12 0
789.18 0
789.25 0
789.31 0
789.38 0
789.44 0
789.51 0
789.57 0
789.64 0
789.70 0
789.76 0
789.83 0
789.89 0
789.96 0
790.02 0
790.09 0
790.15 0
790.21 0
790.28 0
790.34 0
790.41 0
790.47 0
790.54 0
790.60 0
790.67 0
790.73 0
790.79 0
790.86 0
790.92 0
790.99 0
791.05 0
791.12 0
791.18 0
791.25 0
791.31 0
791.37 0
791.44 0
791.50 0
791.57 0
791.63 0
791.70 0
791.76 0
791.83 0
791.89 0
791.96 0
792.02 0
792.08 0
792.15 0
792.21 0
792.28 0
792.34 0
792.41 0
792.47 0
792.54 0
792.60 0
792.66 0
792.73 0
792.79 0
792.86 0
792.92 0
792.99 0
793.05 0
793.12 0
793.18 0
793.25 0
793.31 0
793.37 0
793.44 0
793.50 0
793.57 0
793.63 0
793.70 0
793.76 0
793.83 0
793.89 0
793.96 0
794.02 0
794.08 0
794.15 0
794.21 0
794.28 0
794.34 0
794.41 0
794.47 0
794.54 0
794.60 0
794.67 0
794.73 0
794.80 0
794.86 0
794.92 0
794.99 0
795.05 0
795.12 0
795.18 0
795.25 0
795.31 0
795.38 0
795.44 0
795.51 0
795.57 0
795.64 0
795.70 0
795.76 0
795.83 0
795.89 0
795.96 0
796.02 0
796.09 0
796.15 0
796.22 0
796.28 0
796.35 0
796.41 0
796.48 0
796.54 0
796.61 0
796.67 0
796.73 0
796.80 0
796.86 0
796.93 0
796.99 0
797.06 0
797.12 0
797.19 0
797.25 0
797.32 0
797.38 0
797.45 0
797.51 0
797.58 0
797.64 0
797.71 0
797.77 0
797.83 0
797.90 0
797.96 0
798.03 0
798.09 0
798.16 0
798.22 0
798.29 0
798.35 0
798.42 0
798.48 0
798.55 0
798.61 0
798.68 0
798.74 0
798.81 0
798.87 0
798.94 0
799.00 0
799.06 0
799.13 0
799.19 0
799.26 0
799.32 0
799.39 0
799.45 0
799.52 0
799.58 0
799.65 0
799.71 0
799.78 0
799.84 0
799.91 0
799.97 0
800.04 0
800.10 0
800.17 0
800.23 0
800.30 0
800.36 0
800.43 0
800.49 0
800.56 0
800.62 0
800.69 0
800.75 0
800.81 0
800.88 0
800.94 0
801.01 0
801.07 0
801.14 0
801.20 0
801.27 0
801.33 0
801.40 0
801.46 0
801.53 0
801.59 0
801.66 0
801.72 0
801.79 0
801.85 0
801.92 0
801.98 0
802.05 0
802.11 0
802.18 0
802.24 0
802.31 0
802.37 0
802.44 0
802.50 0
802.57 0
802.63 0
802.70 0
802.76 0
802.83 0
802.89 0
802.96 0
803.02 0
803.09 0
803.15 0
803.22 0
803.28 0
803.35 0
803.41 0
803.48 0
803.54 0
803.61 0
803.67 0
803.74 0
803.80 0
803.87 0
803.93 0
804.00 0
804.06 0
804.13 0
804.19 0
804.26 0
804.32 0
804.39 0
804.45 0
804.52 0
804.58 0
804.65 0
804.71 0
804.78 0
804.84 0
804.91 0
804.97 0
805.04 0
805.10 0
805.17 0
805.23 0
805.30 0
805.36 0
805.43 0
805.49 0
805.56 0
805.62 0
805.69 0
805.75 0
805.82 0
805.88 0
805.95 0
806.01 0
806.08 0
806.14 0
806.21 0
806.27 0
806.34 0
806.40 0
806.47 0
806.53 0
806.60 0
806.66 0
806.73 0
806.79 0
806.86 0
806.92 0
806.99 0
807.05 0
807.12 0
807.18 0
807.25 0
807.31 0
807.38 0
807.44 0
807.51 0
807.57 0
807.64 0
807.70 0
807.77 0
807.83 0
807.90 0
807.96 0
808.03 0
808.09 0
808.16 0
808.22 0
808.29 0
808.36 0
808.42 0
808.49 0
808.55 0
808.62 0
808.68 0
808.75 0
808.81 0
808.88 0
808.94 0
809.01 0
809.07 0
809.14 0
809.20 0
809.27 0
809.33 0
809.40 0
809.46 0
809.53 0
809.59 0
809.66 0
809.72 0
809.79 0
809.85 0
809.92 0
809.98 0
810.05 0
810.12 0
810.18 0
810.25 0
810.31 0
810.38 0
810.44 0
810.51 0
810.57 0
810.64 0
810.70 0
810.77 0
810.83 0
810.90 0
810.96 0
811.03 0
811.09 0
811.16 0
811.22 0
811.29 0
811.36 0
811.42 0
811.49 0
811.55 0
811.62 0
811.68 0
811.75 0
811.81 0
811.88 0
811.94 0
812.01 0
812.07 0
812.14 0
812.20 0
812.27 0
812.33 0
812.40 0
812.47 0
812.53 0
812.60 0
812.66 0
812.73 0
812.79 0
812.86 0
812.92 0
812.99 0
813.05 0
813.12 0
813.18 0
813.25 0
813.31 0
813.38 0
813.45 0
813.51 0
813.58 0
813.64 0
813.71 0
813.77 0
813.84 0
813.90 0
813.97 0
814.03 0
814.10 0
814.16 0
814.23 0
814.30 0
814.36 0
814.43 0
814.49 0
814.56 0
814.62 0
814.69 0
814.75 0
814.82 0
814.88 0
814.95 0
815.01 0
815.08 0
815.15 0
815.21 0
815.28 0
815.34 0
815.41 0
815.47 0
815.54 0
815.60 0
815.67 0
815.73 0
815.80 0
815.87 0
815.93 0
816.00 0
816.06 0
816.13 0
816.19 0
816.26 0
816.32 0
816.39 0
816.45 0
816.52 0
816.59 0
816.65 0
816.72 0
816.78 0
816.85 0
816.91 0
816.98 0
817.04 0
817.11 0
817.18 0
817.24 0
817.31 0
817.37 0
817.44 0
817.50 0
817.57 0
817.63 0
817.70 0
817.76 0
817.83 0
817.90 0
817.96 0
818.03 0
818.09 0
818.16 0
818.22 0
818.29 0
818.35 0
818.42 0
818.49 0
818.55 0
818.62 0
818.68 0
818.75 0
818.81 0
818.88 0
818.94 0
819.01 0
819.08 0
819.14 0
819.21 0
819.27 0
819.34 0
819.40 0
819.47 0
819.54 0
819.60 0
819.67 0
819.73 0
819.80 0
819.86 0
819.93 0
819.99 0
820.06 0
820.13 0
820.19 0
820.26 0
820.32 0
820.39 0
820.45 0
820.52 0
820.59 0
820.65 0
820.72 0
820.78 0
820.85 0
820.91 0
820.98 0
821.04 0
821.11 0
821.18 0
821.24 0
821.31 0
821.37 0
821.44 0
821.50 0
821.57 0
821.64 0
821.70 0
821.77 0
821.83 0
821.90 0
821.96 0
822.03 0
822.10 0
822.16 0
822.23 0
822.29 0
822.36 0
822.42 0
822.49 0
822.56 0
822.62 0
822.69 0
822.75 0
822.82 0
822.88 0
822.95 0
823.02 0
823.08 0
823.15 0
823.21 0
823.28 0
823.34 0
823.41 0
823.48 0
823.54 0
823.61 0
823.67 0
823.74 0
823.81 0
823.87 0
823.94 0
824.00 0
824.07 0
824.13 0
824.20 0
824.27 0
824.33 0
824.40 0
824.46 0
824.53 0
824.59 0
824.66 0
824.73 0
824.79 0
824.86 0
824.92 0
824.99 0
825.06 0
825.12 0
825.19 0
825.25 0
825.32 0
825.38 0
825.45 0
825.52 0
825.58 0
825.65 0
825.71 0
825.78 0
825.85 0
825.91 0
825.98 0
826.04 0
826.11 0
826.17 0
826.24 0
826.31 0
826.37 0
826.44 0
826.50 0
826.57 0
826.64 0
826.70 0
826.77 0
826.83 0
826.90 0
826.97 0
827.03 0
827.10 0
827.16 0
827.23 0
827.29 0
827.36 0
827.43 0
827.49 0
827.56 0
827.62 0
827.69 0
827.76 0
827.82 0
827.89 0
827.95 0
828.02 0
828.09 0
828.15 0
828.22 0
828.28 0
828.35 0
828.42 0
828.48 0
828.55 0
828.61 0
828.68 0
828.75 0
828.81 0
828.88 0
828.94 0
829.01 0
829.08 0
829.14 0
829.21 0
829.27 0
829.34 0
829.41 0
829.47 0
829.54 0
829.60 0
829.67 0
829.74 0
829.80 0
829.87 0
829.93 0
830.00 0
830.07 0
830.13 0
830.20 0
830.26 0
830.33 0
830.40 0
830.46 0
830.53 0
830.59 0
830.66 0
830.73 0
830.79 0
830.86 0
830.92 0
830.99 0
831.06 0
831.12 0
831.19 0
831.25 0
831.32 0
831.39 0
831.45 0
831.52 0
831.58 0
831.65 0
831.72 0
831.78 0
831.85 0
831.92 0
831.98 0
832.05 0
832.11 0
832.18 0
832.25 0
832.31 0
832.38 0
832.44 0
832.51 0
832.58 0
832.64 0
832.71 0
832.77 0
832.84 0
832.91 0
832.97 0
833.04 0
833.11 0
833.17 0
833.24 0
833.30 0
833.37 0
833.44 0
833.50 0
833.57 0
833.63 0
833.70 0
833.77 0
833.83 0
833.90 0
833.97 0
834.03 0
834.10 0
834.16 0
834.23 0
834.30 0
834.36 0
834.43 0
834.50 0
834.56 0
834.63 0
834.69 0
834.76 0
834.83 0
834.89 0
834.96 0
835.02 0
835.09 0
835.16 0
835.22 0
835.29 0
835.36 0
835.42 0
835.49 0
835.55 0
835.62 0
835.69 0
835.75 0
835.82 0
835.89 0
835.95 0
836.02 0
836.08 0
836.15 0
836.22 0
836.28 0
836.35 0
836.42 0
836.48 0
836.55 0
836.61 0
836.68 0
836.75 0
836.81 0
836.88 0
836.95 0
837.01 0
837.08 0
837.15 0
837.21 0
837.28 0
837.34 0
837.41 0
837.48 0
837.54 0
837.61 0
837.68 0
837.74 0
837.81 0
837.87 0
837.94 0
838.01 0
838.07 0
838.14 0
838.21 0
838.27 0
838.34 0
838.41 0
838.47 0
838.54 0
838.60 0
838.67 0
838.74 0
838.80 0
838.87 0
838.94 0
839.00 0
839.07 0
839.14 0
839.20 0
839.27 0
839.33 0
839.40 0
839.47 0
839.53 0
839.60 0
839.67 0
839.73 0
839.80 0
839.87 0
839.93 0
840.00 0
840.07 0
840.13 0
840.20 0
840.26 0
840.33 0
840.40 0
840.46 0
840.53 0
840.60 0
840.66 0
840.73 0
840.80 0
840.86 0
840.93 0
841.00 0
841.06 0
841.13 0
841.19 0
841.26 0
841.33 0
841.39 0
841.46 0
841.53 0
841.59 0
841.66 0
841.73 0
841.79 0
841.86 0
841.93 0
841.99 0
842.06 0
842.13 0
842.19 0
842.26 0
842.33 0
842.39 0
842.46 0
842.52 0
842.59 0
842.66 0
842.72 0
842.79 0
842.86 0
842.92 0
842.99 0
843.06 0
843.12 0
843.19 0
843.26 0
843.32 0
843.39 0
843.46 0
843.52 0
843.59 0
843.66 0
843.72 0
843.79 0
843.86 0
843.92 0
843.99 0
844.06 0
844.12 0
844.19 0
844.25 0
844.32 0
844.39 0
844.45 0
844.52 0
844.59 0
844.65 0
844.72 0
844.79 0
844.85 0
844.92 0
844.99 0
845.05 0
845.12 0
845.19 0
845.25 0
845.32 0
845.39 0
845.45 0
845.52 0
845.59 0
845.65 0
845.72 0
845.79 0
845.85 0
845.92 0
845.99 0
846.05 0
846.12 0
846.19 0
846.25 0
846.32 0
846.39 0
846.45 0
846.52 0
846.59 0
846.65 0
846.72 0
846.79 0
846.85 0
846.92 0
846.99 0
847.05 0
847.12 0
847.19 0
847.25 0
847.32 0
847.39 0
847.45 0
847.52 0
847.59 0
847.65 0
847.72 0
847.79 0
847.85 0
847.92 0
847.99 0
848.05 0
848.12 0
848.19 0
848.25 0
848.32 0
848.39 0
848.46 0
848.52 0
848.59 0
848.66 0
848.72 0
848.79 0
848.86 0
848.92 0
848.99 0
849.06 0
849.12 0
849.19 0
849.26 0
849.32 0
849.39 0
849.46 0
849.52 0
849.59 0
849.66 0
849.72 0
849.79 0
849.86 0
849.92 0
849.99 0
850.06 0
850.12 0
850.19 0
850.26 0
850.33 0
850.39 0
850.46 0
850.53 0
850.59 0
850.66 0
850.73 0
850.79 0
850.86 0
850.93 0
850.99 0
851.06 0
851.13 0
851.19 0
851.26 0
851.33 0
851.39 0
851.46 0
851.53 0
851.60 0
851.66 0
851.73 0
851.80 0
851.86 0
851.93 0
852.00 0
852.06 0
852.13 0
852.20 0
852.26 0
852.33 0
852.40 0
852.46 0
852.53 0
852.60 0
852.67 0
852.73 0
852.80 0
852.87 0
852.93 0
853.00 0
853.07 0
853.13 0
853.20 0
853.27 0
853.34 0
853.40 0
853.47 0
853.54 0
853.60 0
853.67 0
853.74 0
853.80 0
853.87 0
853.94 0
854.00 0
854.07 0
854.14 0
854.21 0
854.27 0
854.34 0
854.41 0
854.47 0
854.54 0
854.61 0
854.67 0
854.74 0
854.81 0
854.88 0
854.94 0
855.01 0
855.08 0
855.14 0
855.21 0
855.28 0
855.34 0
855.41 0
855.48 0
855.55 0
855.61 0
855.68 0
855.75 0
855.81 0
855.88 0
855.95 0
856.01 0
856.08 0
856.15 0
856.22 0
856.28 0
856.35 0
856.42 0
856.48 0
856.55 0
856.62 0
856.69 0
856.75 0
856.82 0
856.89 0
856.95 0
857.02 0
857.09 0
857.16 0
857.22 0
857.29 0
857.36 0
857.42 0
857.49 0
857.56 0
857.62 0
857.69 0
857.76 0
857.83 0
857.89 0
857.96 0
858.03 0
858.09 0
858.16 0
858.23 0
858.30 0
858.36 0
858.43 0
858.50 0
858.56 0
858.63 0
858.70 0
858.77 0
858.83 0
858.90 0
858.97 0
859.03 0
859.10 0
859.17 0
859.24 0
859.30 0
859.37 0
859.44 0
859.50 0
859.57 0
859.64 0
859.71 0
859.77 0
859.84 0
859.91 0
859.98 0
860.04 0
860.11 0
860.18 0
860.24 0
860.31 0
860.38 0
860.45 0
860.51 0
860.58 0
860.65 0
860.71 0
860.78 0
860.85 0
860.92 0
860.98 0
861.05 0
861.12 0
861.19 0
861.25 0
861.32 0
861.39 0
861.45 0
861.52 0
861.59 0
861.66 0
861.72 0
861.79 0
861.86 0
861.93 0
861.99 0
862.06 0
862.13 0
862.19 0
862.26 0
862.33 0
862.40 0
862.46 0
862.53 0
862.60 0
862.67 0
862.73 0
862.80 0
862.87 0
862.93 0
863.00 0
863.07 0
863.14 0
863.20 0
863.27 0
863.34 0
863.41 0
863.47 0
863.54 0
863.61 0
863.68 0
863.74 0
863.81 0
863.88 0
863.94 0
864.01 0
864.08 0
864.15 0
864.21 0
864.28 0
864.35 0
864.42 0
864.48 0
864.55 0
864.62 0
864.69 0
864.75 0
864.82 0
864.89 0
864.96 0
865.02 0
865.09 0
865.16 0
865.23 0
865.29 0
865.36 0
865.43 0
865.49 0
865.56 0
865.63 0
865.70 0
865.76 0
865.83 0
865.90 0
865.97 0
866.03 0
866.10 0
866.17 0
866.24 0
866.30 0
866.37 0
866.44 0
866.51 0
866.57 0
866.64 0
866.71 0
866.78 0
866.84 0
866.91 0
866.98 0
867.05 0
867.11 0
867.18 0
867.25 0
867.32 0
867.38 0
867.45 0
867.52 0
867.59 0
867.65 0
867.72 0
867.79 0
867.86 0
867.92 0
867.99 0
868.06 0
868.13 0
868.19 0
868.26 0
868.33 0
868.40 0
868.46 0
868.53 0
868.60 0
868.67 0
868.73 0
868.80 0
868.87 0
868.94 0
869.00 0
869.07 0
869.14 0
869.21 0
869.27 0
869.34 0
869.41 0
869.48 0
869.54 0
869.61 0
869.68 0
869.75 0
869.82 0
869.88 0
869.95 0
870.02 0
870.09 0
870.15 0
870.22 0
870.29 0
870.36 0
870.42 0
870.49 0
870.56 0
870.63 0
870.69 0
870.76 0
870.83 0
870.90 0
870.96 0
871.03 0
871.10 0
871.17 0
871.24 0
871.30 0
871.37 0
871.44 0
871.51 0
871.57 0
871.64 0
871.71 0
871.78 0
871.84 0
871.91 0
871.98 0
872.05 0
872.11 0
872.18 0
872.25 0
872.32 0
872.39 0
872.45 0
872.52 0
872.59 0
872.66 0
872.72 0
872.79 0
872.86 0
872.93 0
872.99 0
873.06 0
873.13 0
873.20 0
873.27 0
873.33 0
873.40 0
873.47 0
873.54 0
873.60 0
873.67 0
873.74 0
873.81 0
873.88 0
873.94 0
874.01 0
874.08 0
874.15 0
874.21 0
874.28 0
874.35 0
874.42 0
874.48 0
874.55 0
874.62 0
874.69 0
874.76 0
874.82 0
874.89 0
874.96 0
875.03 0
875.09 0
875.16 0
875.23 0
875.30 0
875.37 0
875.43 0
875.50 0
875.57 0
875.64 0
875.71 0
875.77 0
875.84 0
875.91 0
875.98 0
876.04 0
876.11 0
876.18 0
876.25 0
876.32 0
876.38 0
876.45 0
876.52 0
876.59 0
876.65 0
876.72 0
876.79 0
876.86 0
876.93 0
876.99 0
877.06 0
877.13 0
877.20 0
877.27 0
877.33 0
877.40 0
877.47 0
877.54 0
877.61 0
877.67 0
877.74 0
877.81 0
877.88 0
877.94 0
878.01 0
878.08 0
878.15 0
878.22 0
878.28 0
878.35 0
878.42 0
878.49 0
878.56 0
878.62 0
878.69 0
878.76 0
878.83 0
878.90 0
878.96 0
879.03 0
879.10 0
879.17 0
879.24 0
879.30 0
879.37 0
879.44 0
879.51 0
879.58 0
879.64 0
879.71 0
879.78 0
879.85 0
879.91 0
879.98 0
880.05 0
880.12 0
880.19 0
880.25 0
880.32 0
880.39 0
880.46 0
880.53 0
880.59 0
880.66 0
880.73 0
880.80 0
880.87 0
880.93 0
881.00 0
881.07 0
881.14 0
881.21 0
881.27 0
881.34 0
881.41 0
881.48 0
881.55 0
881.62 0
881.68 0
881.75 0
881.82 0
881.89 0
881.96 0
882.02 0
882.09 0
882.16 0
882.23 0
882.30 0
882.36 0
882.43 0
882.50 0
882.57 0
882.64 0
882.70 0
882.77 0
882.84 0
882.91 0
882.98 0
883.04 0
883.11 0
883.18 0
883.25 0
883.32 0
883.39 0
883.45 0
883.52 0
883.59 0
883.66 0
883.73 0
883.79 0
883.86 0
883.93 0
884.00 0
884.07 0
884.13 0
884.20 0
884.27 0
884.34 0
884.41 0
884.48 0
884.54 0
884.61 0
884.68 0
884.75 0
884.82 0
884.88 0
884.95 0
885.02 0
885.09 0
885.16 0
885.23 0
885.29 0
885.36 0
885.43 0
885.50 0
885.57 0
885.63 0
885.70 0
885.77 0
885.84 0
885.91 0
885.98 0
886.04 0
886.11 0
886.18 0
886.25 0
886.32 0
886.38 0
886.45 0
886.52 0
886.59 0
886.66 0
886.73 0
886.79 0
886.86 0
886.93 0
887.00 0
887.07 0
887.14 0
887.20 0
887.27 0
887.34 0
887.41 0
887.48 0
887.55 0
887.61 0
887.68 0
887.75 0
887.82 0
887.89 0
887.95 0
888.02 0
888.09 0
888.16 0
888.23 0
888.30 0
888.36 0
888.43 0
888.50 0
888.57 0
888.64 0
888.71 0
888.77 0
888.84 0
888.91 0
888.98 0
889.05 0
889.12 0
889.18 0
889.25 0
889.32 0
889.39 0
889.46 0
889.53 0
889.59 0
889.66 0
889.73 0
889.80 0
889.87 0
889.94 0
890.00 0
890.07 0
890.14 0
890.21 0
890.28 0
890.35 0
890.41 0
890.48 0
890.55 0
890.62 0
890.69 0
890.76 0
890.83 0
890.89 0
890.96 0
891.03 0
891.10 0
891.17 0
891.24 0
891.30 0
891.37 0
891.44 0
891.51 0
891.58 0
891.65 0
891.71 0
891.78 0
891.85 0
891.92 0
891.99 0
892.06 0
892.13 0
892.19 0
892.26 0
892.33 0
892.40 0
892.47 0
892.54 0
892.60 0
892.67 0
892.74 0
892.81 0
892.88 0
892.95 0
893.02 0
893.08 0
893.15 0
893.22 0
893.29 0
893.36 0
893.43 0
893.49 0
893.56 0
893.63 0
893.70 0
893.77 0
893.84 0
893.91 0
893.97 0
894.04 0
894.11 0
894.18 0
894.25 0
894.32 0
894.39 0
894.45 0
894.52 0
894.59 0
894.66 0
894.73 0
894.80 0
894.87 0
894.93 0
895.00 0
895.07 0
895.14 0
895.21 0
895.28 0
895.35 0
895.41 0
895.48 0
895.55 0
895.62 0
895.69 0
895.76 0
895.83 0
895.89 0
895.96 0
896.03 0
896.10 0
896.17 0
896.24 0
896.31 0
896.37 0
896.44 0
896.51 0
896.58 0
896.65 0
896.72 0
896.79 0
896.85 0
896.92 0
896.99 0
897.06 0
897.13 0
897.20 0
897.27 0
897.33 0
897.40 0
897.47 0
897.54 0
897.61 0
897.68 0
897.75 0
897.82 0
897.88 0
897.95 0
898.02 0
898.09 0
898.16 0
898.23 0
898.30 0
898.36 0
898.43 0
898.50 0
898.57 0
898.64 0
898.71 0
898.78 0
898.85 0
898.91 0
898.98 0
899.05 0
899.12 0
899.19 0
899.26 0
899.33 0
899.40 0
899.46 0
899.53 0
899.60 0
899.67 0
899.74 0
899.81 0
899.88 0
899.95 0
900.01 0
900.08 0
900.15 0
900.22 0
900.29 0
900.36 0
900.43 0
900.50 0
900.56 0
900.63 0
900.70 0
900.77 0
900.84 0
900.91 0
900.98 0
901.05 0
901.11 0
901.18 0
901.25 0
901.32 0
901.39 0
901.46 0
901.53 0
901.60 0
901.67 0
901.73 0
901.80 0
901.87 0
901.94 0
902.01 0
902.08 0
902.15 0
902.22 0
902.28 0
902.35 0
902.42 0
902.49 0
902.56 0
902.63 0
902.70 0
902.77 0
902.84 0
902.90 0
902.97 0
903.04 0
903.11 0
903.18 0
903.25 0
903.32 0
903.39 0
903.46 0
903.52 0
903.59 0
903.66 0
903.73 0
903.80 0
903.87 0
903.94 0
904.01 0
904.08 0
904.14 0
904.21 0
904.28 0
904.35 0
904.42 0
904.49 0
904.56 0
904.63 0
904.70 0
904.76 0
904.83 0
904.90 0
904.97 0
905.04 0
905.11 0
905.18 0
905.25 0
905.32 0
905.38 0
905.45 0
905.52 0
905.59 0
905.66 0
905.73 0
905.80 0
905.87 0
905.94 0
906.01 0
906.07 0
906.14 0
906.21 0
906.28 0
906.35 0
906.42 0
906.49 0
906.56 0
906.63 0
906.70 0
906.76 0
906.83 0
906.90 0
906.97 0
907.04 0
907.11 0
907.18 0
907.25 0
907.32 0
907.39 0
907.45 0
907.52 0
907.59 0
907.66 0
907.73 0
907.80 0
907.87 0
907.94 0
908.01 0
908.08 0
908.15 0
908.21 0
908.28 0
908.35 0
908.42 0
908.49 0
908.56 0
908.63 0
908.70 0
908.77 0
908.84 1
908.91 1
908.97 1
909.04 1
909.11 1
909.18 1
909.25 1
909.32 1
909.39 1
909.46 1
909.53 1
909.60 1
909.67 1
909.73 1
909.80 1
909.87 0
909.94 0
910.01 0
910.08 0
910.15 0
910.22 0
910.29 0
910.36 0
910.43 0
910.49 0
910.56 0
910.63 0
910.70 0
910.77 0
910.84 0
910.91 0
910.98 0
911.05 0
911.12 0
911.19 0
911.26 0
911.32 0
911.39 0
911.46 0
911.53 0
911.60 0
911.67 0
911.74 0
911.81 0
911.88 0
911.95 0
912.02 0
912.09 0
912.16 0
912.22 0
912.29 0
912.36 0
912.43 0
912.50 0
912.57 0
912.64 0
912.71 0
912.78 0
912.85 0
912.92 0
912.99 0
913.06 0
913.12 0
913.19 0
913.26 0
913.33 0
913.40 0
913.47 1
913.54 1
913.61 1
913.68 1
913.75 1
913.82 1
913.89 1
913.96 1
914.02 1
914.09 1
914.16 1
914.23 1
914.30 1
914.37 1
914.44 1
914.51 1
914.58 1
914.65 1
914.72 1
914.79 1
914.86 1
914.93 1
915.00 1
915.06 1
915.13 1
915.20 1
915.27 1
915.34 1
915.41 1
915.48 1
915.55 1
915.62 1
915.69 1
915.76 1
915.83 1
915.90 1
915.97 1
916.04 1
916.10 1
916.17 1
916.24 1
916.31 1
916.38 1
916.45 1
916.52 1
916.59 1
916.66 1
916.73 1
916.80 1
916.87 1
916.94 1
917.01 1
917.08 1
917.15 1
917.21 1
917.28 1
917.35 1
917.42 1
917.49 1
917.56 1
917.63 1
917.70 1
917.77 1
917.84 1
917.91 1
917.98 1
918.05 1
918.12 1
918.19 1
918.26 1
918.33 1
918.40 1
918.46 1
918.53 1
918.60 1
918.67 1
918.74 1
918.81 1
918.88 1
918.95 1
919.02 1
919.09 1
919.16 1
919.23 1
919.30 1
919.37 1
919.44 1
919.51 1
919.58 1
919.65 1
919.72 1
919.78 1
919.85 1
919.92 1
919.99 1
920.06 1
920.13 1
920.20 1
920.27 1
920.34 1
920.41 1
920.48 1
920.55 1
920.62 1
920.69 1
920.76 1
920.83 1
920.90 1
920.97 1
921.04 1
921.11 1
921.18 1
921.24 1
921.31 1
921.38 1
921.45 1
921.52 1
921.59 1
921.66 1
921.73 1
921.80 1
921.87 1
921.94 1
922.01 1
922.08 1
922.15 1
922.22 1
922.29 1
922.36 1
922.43 1
922.50 1
922.57 1
922.64 1
922.71 1
922.78 1
922.85 1
922.91 1
922.98 1
923.05 1
923.12 1
923.19 1
923.26 1
923.33 1
923.40 1
923.47 1
923.54 1
923.61 1
923.68 1
923.75 1
923.82 1
923.89 1
923.96 1
924.03 1
924.10 1
924.17 1
924.24 1
924.31 1
924.38 1
924.45 1
924.52 1
924.59 1
924.66 1
924.73 1
924.80 1
924.87 1
924.93 1
925.00 1
925.07 1
925.14 1
925.21 1
925.28 1
925.35 1
925.42 1
925.49 1
925.56 1
925.63 1
925.70 1
925.77 1
925.84 1
925.91 1
925.98 1
926.05 1
926.12 1
926.19 1
926.26 1
926.33 1
926.40 1
926.47 1
926.54 1
926.61 1
926.68 1
926.75 1
926.82 1
926.89 1
926.96 1
927.03 1
927.10 1
927.17 1
927.24 1
927.31 1
927.38 1
927.45 1
927.52 1
927.59 1
927.66 1
927.72 1
927.79 1
927.86 1
927.93 1
928.00 1
928.07 1
928.14 1
928.21 1
928.28 1
928.35 1
928.42 1
928.49 1
928.56 1
928.63 1
928.70 1
928.77 1
928.84 1
928.91 1
928.98 1
929.05 1
929.12 1
929.19 1
929.26 1
929.33 1
929.40 1
929.47 1
929.54 1
929.61 1
929.68 1
929.75 1
929.82 1
929.89 1
929.96 1
930.03 1
930.10 1
930.17 1
930.24 1
930.31 1
930.38 1
930.45 1
930.52 1
930.59 1
930.66 1
930.73 1
930.80 1
930.87 1
930.94 1
931.01 1
931.08 1
931.15 1
931.22 1
931.29 1
931.36 1
931.43 1
931.50 1
931.57 1
931.64 1
931.71 1
931.78 1
931.85 1
931.92 1
931.99 1
932.06 1
932.13 1
932.20 1
932.27 1
932.34 1
932.41 1
932.48 1
932.55 1
932.62 1
932.69 1
932.76 1
932.83 1
932.90 1
932.97 1
933.04 1
933.11 1
933.18 1
933.25 1
933.32 1
933.39 1
933.46 1
933.53 1
933.60 1
933.67 1
933.74 1
933.81 1
933.88 1
933.95 1
934.02 1
934.09 1
934.16 1
934.23 1
934.30 1
934.37 1
934.44 1
934.51 1
934.58 1
934.65 1
934.72 1
934.79 1
934.86 1
934.93 1
935.00 1
935.07 1
935.14 1
935.21 1
935.28 1
935.35 1
935.42 1
935.49 1
935.56 1
935.63 1
935.70 1
935.77 1
935.84 1
935.91 1
935.98 1
936.05 1
936.12 1
936.19 1
936.26 1
936.33 1
936.40 1
936.47 1
936.54 1
936.61 1
936.68 1
936.75 1
936.82 1
936.89 1
936.96 1
937.03 1
937.10 1
937.17 1
937.24 1
937.31 1
937.38 1
937.45 1
937.52 1
937.59 1
937.66 1
937.73 1
937.80 1
937.87 1
937.94 1
938.01 1
938.08 1
938.15 1
938.22 1
938.30 1
938.37 1
938.44 1
938.51 1
938.58 1
938.65 1
938.72 1
938.79 1
938.86 1
938.93 1
939.00 1
939.07 1
939.14 1
939.21 1
939.28 1
939.35 1
939.42 1
939.49 1
939.56 1
939.63 1
939.70 1
939.77 1
939.84 1
939.91 1
939.98 1
940.05 1
940.12 1
940.19 1
940.26 1
940.33 1
940.40 1
940.47 1
940.54 1
940.61 1
940.68 1
940.75 1
940.82 1
940.89 1
940.96 1
941.03 1
941.11 1
941.18 1
941.25 1
941.32 1
941.39 1
941.46 1
941.53 1
941.60 1
941.67 1
941.74 1
941.81 1
941.88 1
941.95 1
942.02 1
942.09 1
942.16 1
942.23 1
942.30 1
942.37 1
942.44 1
942.51 1
942.58 1
942.65 1
942.72 1
942.79 1
942.86 1
942.93 1
943.00 1
943.07 1
943.15 1
943.22 1
943.29 1
943.36 1
943.43 1
943.50 1
943.57 1
943.64 1
943.71 1
943.78 1
943.85 1
943.92 1
943.99 1
944.06 1
944.13 1
944.20 1
944.27 1
944.34 1
944.41 1
944.48 1
944.55 1
944.62 1
944.69 1
944.76 1
944.83 1
944.91 1
944.98 1
945.05 1
945.12 1
945.19 1
945.26 1
945.33 1
945.40 1
945.47 1
945.54 1
945.61 1
945.68 1
945.75 1
945.82 1
945.89 1
945.96 1
946.03 1
946.10 1
946.17 1
946.24 1
946.31 1
946.39 1
946.46 1
946.53 1
946.60 1
946.67 1
946.74 1
946.81 1
946.88 1
946.95 1
947.02 1
947.09 1
947.16 1
947.23 1
947.30 1
947.37 1
947.44 1
947.51 1
947.58 1
947.65 1
947.73 1
947.80 1
947.87 1
947.94 1
948.01 1
948.08 1
948.15 1
948.22 1
948.29 1
948.36 1
948.43 1
948.50 1
948.57 1
948.64 1
948.71 1
948.78 1
948.85 1
948.93 1
949.00 1
949.07 1
949.14 1
949.21 1
949.28 1
949.35 1
949.42 1
949.49 1
949.56 1
949.63 1
949.70 1
949.77 1
949.84 1
949.91 1
949.98 1
950.05 1
950.13 1
950.20 1
950.27 1
950.34 1
950.41 1
950.48 1
950.55 1
950.62 1
950.69 1
950.76 1
950.83 1
950.90 1
950.97 1
951.04 1
951.11 1
951.19 1
951.26 1
951.33 1
951.40 1
951.47 1
951.54 1
951.61 1
951.68 1
951.75 1
951.82 1
951.89 1
951.96 1
952.03 1
952.10 1
952.18 1
952.25 1
952.32 1
952.39 1
952.46 1
952.53 1
952.60 1
952.67 1
952.74 1
952.81 1
952.88 1
952.95 1
953.02 1
953.09 1
953.17 1
953.24 1
953.31 1
953.38 1
953.45 1
953.52 1
953.59 1
953.66 1
953.73 1
953.80 1
953.87 1
953.94 1
954.01 1
954.09 1
954.16 1
954.23 1
954.30 1
954.37 1
954.44 1
954.51 1
954.58 1
954.65 1
954.72 1
954.79 1
954.86 1
954.94 1
955.01 1
955.08 1
955.15 1
955.22 1
955.29 1
955.36 1
955.43 1
955.50 1
955.57 1
955.64 1
955.71 1
955.79 1
955.86 1
955.93 1
956.00 1
956.07 1
956.14 1
956.21 1
956.28 1
956.35 1
956.42 1
956.49 1
956.56 1
956.64 1
956.71 1
956.78 1
956.85 1
956.92 1
956.99 1
957.06 1
957.13 1
957.20 1
957.27 1
957.34 1
957.42 1
957.49 1
957.56 1
957.63 1
957.70 1
957.77 1
957.84 1
957.91 1
957.98 1
958.05 1
958.12 1
958.20 1
958.27 1
958.34 1
958.41 1
958.48 1
958.55 1
958.62 1
958.69 1
958.76 1
958.83 1
958.91 1
958.98 1
959.05 1
959.12 1
959.19 1
959.26 1
959.33 1
959.40 1
959.47 1
959.54 1
959.61 1
959.69 1
959.76 1
959.83 1
959.90 1
959.97 1
960.04 1
960.11 1
960.18 1
960.25 1
960.32 1
960.40 1
960.47 1
960.54 1
960.61 1
960.68 1
960.75 1
960.82 1
960.89 1
960.96 1
961.04 1
961.11 1
961.18 1
961.25 1
961.32 1
961.39 1
961.46 1
961.53 1
961.60 1
961.67 1
961.75 1
961.82 1
961.89 1
961.96 1
962.03 1
962.10 1
962.17 1
962.24 1
962.31 1
962.39 1
962.46 1
962.53 1
962.60 1
962.67 1
962.74 1
962.81 1
962.88 1
962.95 1
963.03 1
963.10 1
963.17 1
963.24 1
963.31 1
963.38 1
963.45 1
963.52 1
963.59 1
963.67 1
963.74 1
963.81 1
963.88 1
963.95 1
964.02 1
964.09 1
964.16 1
964.23 1
964.31 1
964.38 1
964.45 1
964.52 1
964.59 1
964.66 1
964.73 1
964.80 1
964.88 1
964.95 1
965.02 1
965.09 1
965.16 1
965.23 1
965.30 1
965.37 1
965.45 1
965.52 1
965.59 1
965.66 1
965.73 1
965.80 1
965.87 1
965.94 1
966.01 1
966.09 1
966.16 1
966.23 1
966.30 1
966.37 1
966.44 1
966.51 1
966.58 1
966.66 1
966.73 1
966.80 1
966.87 1
966.94 1
967.01 1
967.08 1
967.15 1
967.23 1
967.30 1
967.37 1
967.44 1
967.51 1
967.58 1
967.65 1
967.73 1
967.80 1
967.87 1
967.94 1
968.01 1
968.08 1
968.15 1
968.22 1
968.30 1
968.37 1
968.44 1
968.51 1
968.58 1
968.65 1
968.72 1
968.79 1
968.87 1
968.94 1
969.01 1
969.08 1
969.15 1
969.22 1
969.29 1
969.37 1
969.44 1
969.51 1
969.58 1
969.65 1
969.72 1
969.79 1
969.87 1
969.94 1
970.01 1
970.08 1
970.15 1
970.22 1
970.29 1
970.36 1
970.44 1
970.51 1
970.58 1
970.65 1
970.72 1
970.79 1
970.86 1
970.94 1
971.01 1
971.08 1
971.15 1
971.22 1
971.29 1
971.36 1
971.44 1
971.51 1
971.58 1
971.65 1
971.72 1
971.79 1
971.86 1
971.94 1
972.01 1
972.08 1
972.15 1
972.22 1
972.29 1
972.36 1
972.44 1
972.51 1
972.58 1
972.65 1
972.72 1
972.79 1
972.86 1
972.94 1
973.01 1
973.08 1
973.15 1
973.22 1
973.29 1
973.37 1
973.44 1
973.51 1
973.58 1
973.65 1
973.72 1
973.79 1
973.87 1
973.94 1
974.01 1
974.08 1
974.15 1
974.22 1
974.30 1
974.37 1
974.44 1
974.51 1
974.58 1
974.65 1
974.72 1
974.80 1
974.87 1
974.94 1
975.01 1
975.08 1
975.15 1
975.23 1
975.30 1
975.37 1
975.44 1
975.51 1
975.58 1
975.65 1
975.73 1
975.80 1
975.87 1
975.94 1
976.01 1
976.08 1
976.16 1
976.23 1
976.30 1
976.37 1
976.44 1
976.51 1
976.59 1
976.66 1
976.73 1
976.80 1
976.87 1
976.94 1
977.02 1
977.09 1
977.16 1
977.23 1
977.30 1
977.37 1
977.45 1
977.52 1
977.59 1
977.66 1
977.73 1
977.80 1
977.88 1
977.95 1
978.02 1
978.09 1
978.16 1
978.23 1
978.31 1
978.38 1
978.45 1
978.52 1
978.59 1
978.66 1
978.74 1
978.81 1
978.88 1
978.95 1
979.02 1
979.09 1
979.17 1
979.24 1
979.31 1
979.38 1
979.45 1
979.52 1
979.60 1
979.67 1
979.74 1
979.81 1
979.88 1
979.95 1
980.03 1
980.10 1
980.17 1
980.24 1
980.31 1
980.38 1
980.46 1
980.53 1
980.60 1
980.67 1
980.74 1
980.82 1
980.89 1
980.96 1
981.03 1
981.10 1
981.17 1
981.25 1
981.32 1
981.39 1
981.46 1
981.53 1
981.61 1
981.68 1
981.75 1
981.82 1
981.89 1
981.96 1
982.04 0
982.11 0
982.18 0
982.25 0
982.32 0
982.40 1
982.47 1
982.54 1
982.61 1
982.68 1
982.75 1
982.83 1
982.90 1
982.97 1
983.04 1
983.11 1
983.19 0
983.26 0
983.33 0
983.40 0
983.47 0
983.54 0
983.62 0
983.69 0
983.76 0
983.83 0
983.90 0
983.98 0
984.05 0
984.12 0
984.19 0
984.26 0
984.34 0
984.41 0
984.48 0
984.55 0
984.62 0
984.70 0
984.77 0
984.84 0
984.91 0
984.98 0
985.05 0
985.13 0
985.20 0
985.27 0
985.34 0
985.41 0
985.49 0
985.56 0
985.63 0
985.70 0
985.77 0
985.85 0
985.92 0
985.99 0
986.06 0
986.13 0
986.21 0
986.28 0
986.35 0
986.42 0
986.49 0
986.57 0
986.64 0
986.71 0
986.78 0
986.85 0
986.93 0
987.00 0
987.07 0
987.14 0
987.21 0
987.29 0
987.36 0
987.43 0
987.50 0
987.57 0
987.65 0
987.72 0
987.79 0
987.86 0
987.93 0
988.01 0
988.08 0
988.15 0
988.22 0
988.29 0
988.37 0
988.44 0
988.51 0
988.58 0
988.65 0
988.73 0
988.80 0
988.87 0
988.94 0
989.01 0
989.09 0
989.16 0
989.23 0
989.30 0
989.38 0
989.45 0
989.52 0
989.59 0
989.66 0
989.74 0
989.81 0
989.88 0
989.95 1
990.02 1
990.10 1
990.17 1
990.24 1
990.31 1
990.38 1
990.46 1
990.53 1
990.60 1
990.67 1
990.75 1
990.82 1
990.89 0
990.96 0
991.03 0
991.11 0
991.18 0
991.25 0
991.32 0
991.39 0
991.47 0
991.54 0
991.61 0
991.68 0
991.76 0
991.83 0
991.90 0
991.97 0
992.04 0
992.12 0
992.19 0
992.26 0
992.33 0
992.40 1
992.48 1
992.55 1
992.62 1
992.69 1
992.77 1
992.84 1
992.91 0
992.98 0
993.05 0
993.13 0
993.20 0
993.27 0
993.34 0
993.42 0
993.49 0
993.56 0
993.63 0
993.70 0
993.78 0
993.85 0
993.92 0
993.99 0
994.07 0
994.14 0
994.21 0
994.28 0
994.36 0
994.43 0
994.50 0
994.57 0
994.64 0
994.72 0
994.79 0
994.86 0
994.93 0
995.01 0
995.08 0
995.15 0
995.22 0
995.29 0
995.37 0
995.44 0
995.51 0
995.58 0
995.66 0
995.73 0
995.80 0
995.87 0
995.95 1
996.02 1
996.09 1
996.16 1
996.24 1
996.31 0
996.38 0
996.45 0
996.52 0
996.60 0
996.67 0
996.74 0
996.81 0
996.89 0
996.96 0
997.03 0
997.10 0
997.18 0
997.25 0
997.32 0
997.39 0
997.47 0
997.54 0
997.61 0
997.68 0
997.75 0
997.83 0
997.90 0
997.97 0
998.04 0
998.12 0
998.19 0
998.26 0
998.33 0
998.41 0
998.48 0
998.55 0
998.62 0
998.70 0
998.77 0
998.84 0
998.91 0
998.99 0
999.06 0
999.13 0
999.20 0
999.28 0
999.35 0
999.42 0
999.49 0
999.57 0
999.64 0
999.71 0
999.78 0
999.86 0
999.93 0
1000.00 0
1000.07 0
1000.14 0
1000.22 0
1000.29 0
1000.36 0
1000.43 0
1000.51 0
1000.58 0
1000.65 0
1000.72 0
1000.80 0
1000.87 0
1000.94 0
1001.01 0
1001.09 0
1001.16 0
1001.23 0
1001.30 0
1001.38 0
1001.45 0
1001.52 0
1001.59 0
1001.67 0
1001.74 0
1001.81 0
1001.89 0
1001.96 0
1002.03 0
1002.10 0
1002.18 0
1002.25 1
1002.32 1
1002.39 1
1002.47 1
1002.54 1
1002.61 0
1002.68 0
1002.76 0
1002.83 0
1002.90 0
1002.97 0
1003.05 0
1003.12 0
1003.19 0
1003.26 0
1003.34 0
1003.41 0
1003.48 0
1003.55 0
1003.63 0
1003.70 0
1003.77 0
1003.84 0
1003.92 0
1003.99 0
1004.06 0
1004.14 0
1004.21 0
1004.28 0
1004.35 0
1004.43 0
1004.50 0
1004.57 0
1004.64 0
1004.72 0
1004.79 0
1004.86 0
1004.93 0
1005.01 0
1005.08 0
1005.15 0
1005.22 0
1005.30 0
1005.37 0
1005.44 0
1005.52 0
1005.59 0
1005.66 0
1005.73 0
1005.81 0
1005.88 0
1005.95 0
1006.02 0
1006.10 0
1006.17 0
1006.24 0
1006.31 0
1006.39 0
1006.46 0
1006.53 0
1006.61 0
1006.68 0
1006.75 0
1006.82 0
1006.90 0
1006.97 0
1007.04 0
1007.11 0
1007.19 0
1007.26 0
1007.33 0
1007.41 0
1007.48 0
1007.55 1
1007.62 1
1007.70 1
1007.77 1
1007.84 1
1007.91 1
1007.99 1
1008.06 1
1008.13 1
1008.21 1
1008.28 1
1008.35 1
1008.42 0
1008.50 0
1008.57 0
1008.64 0
1008.72 0
1008.79 0
1008.86 0
1008.93 0
1009.01 0
1009.08 0
1009.15 0
1009.23 0
1009.30 0
1009.37 0
1009.44 0
1009.52 0
1009.59 0
1009.66 0
1009.73 0
1009.81 0
1009.88 0
1009.95 0
1010.03 0
1010.10 0
1010.17 0
1010.24 0
1010.32 0
1010.39 0
1010.46 0
1010.54 0
1010.61 0
1010.68 0
1010.75 0
1010.83 0
1010.90 0
1010.97 0
1011.05 0
1011.12 0
1011.19 0
1011.26 0
1011.34 0
1011.41 0
1011.48 0
1011.56 0
1011.63 0
1011.70 0
1011.77 0
1011.85 0
1011.92 0
1011.99 0
1012.07 0
1012.14 0
1012.21 0
1012.29 0
1012.36 0
1012.43 0
1012.50 0
1012.58 0
1012.65 0
1012.72 0
1012.80 0
1012.87 0
1012.94 0
1013.01 0
1013.09 0
1013.16 0
1013.23 0
1013.31 0
1013.38 0
1013.45 0
1013.53 0
1013.60 0
1013.67 0
1013.74 0
1013.82 0
1013.89 0
1013.96 0
1014.04 0
1014.11 0
1014.18 0
1014.25 0
1014.33 0
1014.40 0
1014.47 0
1014.55 0
1014.62 0
1014.69 0
1014.77 1
1014.84 1
1014.91 1
1014.98 1
1015.06 1
1015.13 1
1015.20 1
1015.28 1
1015.35 1
1015.42 1
1015.50 0
1015.57 0
1015.64 0
1015.72 0
1015.79 0
1015.86 0
1015.93 0
1016.01 0
1016.08 0
1016.15 0
1016.23 0
1016.30 0
1016.37 0
1016.45 0
1016.52 0
1016.59 0
1016.66 1
1016.74 1
1016.81 0
1016.88 0
1016.96 0
1017.03 0
1017.10 0
1017.18 0
1017.25 0
1017.32 0
1017.40 0
1017.47 0
1017.54 0
1017.61 1
1017.69 1
1017.76 1
1017.83 1
1017.91 1
1017.98 1
1018.05 1
1018.13 1
1018.20 1
1018.27 1
1018.35 1
1018.42 1
1018.49 1
1018.57 1
1018.64 1
1018.71 0
1018.79 0
1018.86 0
1018.93 0
1019.00 0
1019.08 0
1019.15 0
1019.22 0
1019.30 0
1019.37 0
1019.44 0
1019.52 0
1019.59 0
1019.66 0
1019.74 0
1019.81 0
1019.88 0
1019.96 0
1020.03 0
1020.10 0
1020.18 0
1020.25 0
1020.32 0
1020.39 0
1020.47 0
1020.54 0
1020.61 0
1020.69 0
1020.76 0
1020.83 0
1020.91 0
1020.98 0
1021.05 0
1021.13 0
1021.20 0
1021.27 0
1021.35 0
1021.42 0
1021.49 0
1021.57 0
1021.64 0
1021.71 0
1021.79 0
1021.86 0
1021.93 0
1022.01 0
1022.08 0
1022.15 0
1022.23 0
1022.30 0
1022.37 0
1022.45 0
1022.52 0
1022.59 0
1022.67 0
1022.74 0
1022.81 0
1022.89 0
1022.96 0
1023.03 0
1023.11 0
1023.18 0
1023.25 0
1023.33 0
1023.40 0
1023.47 0
1023.55 0
1023.62 0
1023.69 0
1023.77 0
1023.84 0
1023.91 0
1023.99 0
1024.06 0
1024.13 0
1024.21 0
1024.28 0
1024.35 0
1024.43 0
1024.50 0
1024.57 0
1024.65 0
1024.72 0
1024.79 0
1024.87 0
1024.94 0
1025.01 0
1025.09 0
1025.16 0
1025.23 0
1025.31 0
1025.38 0
1025.45 0
1025.53 0
1025.60 0
1025.67 0
1025.75 0
1025.82 0
1025.89 0
1025.97 0
1026.04 0
1026.11 0
1026.19 0
1026.26 0
1026.33 0
1026.41 0
1026.48 1
1026.55 1
1026.63 1
1026.70 1
1026.77 1
1026.85 1
1026.92 1
1026.99 1
1027.07 1
1027.14 0
1027.21 0
1027.29 0
1027.36 0
1027.43 0
1027.51 1
1027.58 1
1027.66 1
1027.73 1
1027.80 1
1027.88 1
1027.95 1
1028.02 1
1028.10 0
1028.17 0
1028.24 0
1028.32 0
1028.39 0
1028.46 0
1028.54 0
1028.61 0
1028.68 1
1028.76 1
1028.83 1
1028.90 1
1028.98 1
1029.05 1
1029.13 1
1029.20 0
1029.27 0
1029.35 0
1029.42 0
1029.49 0
1029.57 0
1029.64 0
1029.71 0
1029.79 0
1029.86 0
1029.93 1
1030.01 1
1030.08 1
1030.15 1
1030.23 0
1030.30 0
1030.38 1
1030.45 1
1030.52 1
1030.60 1
1030.67 1
1030.74 1
1030.82 1
1030.89 1
1030.96 1
1031.04 0
1031.11 0
1031.18 0
1031.26 0
1031.33 0
1031.41 0
1031.48 0
1031.55 1
1031.63 1
1031.70 1
1031.77 0
1031.85 0
1031.92 0
1031.99 0
1032.07 0
1032.14 1
1032.22 1
1032.29 1
1032.36 1
1032.44 1
1032.51 0
1032.58 0
1032.66 0
1032.73 0
1032.80 0
1032.88 1
1032.95 1
1033.03 1
1033.10 1
1033.17 2
1033.25 1
1033.32 1
1033.39 1
1033.47 1
1033.54 1
1033.61 1
1033.69 1
1033.76 1
1033.84 1
1033.91 1
1033.98 1
1034.06 1
1034.13 1
1034.20 1
1034.28 1
1034.35 1
1034.43 1
1034.50 1
1034.57 1
1034.65 1
1034.72 1
1034.79 0
1034.87 0
1034.94 0
1035.02 0
1035.09 0
1035.16 0
1035.24 0
1035.31 0
1035.38 0
1035.46 0
1035.53 0
1035.61 0
1035.68 1
1035.75 1
1035.83 0
1035.90 0
1035.97 0
1036.05 0
1036.12 0
1036.20 0
1036.27 0
1036.34 0
1036.42 0
1036.49 0
1036.56 0
1036.64 0
1036.71 0
1036.79 0
1036.86 0
1036.93 0
1037.01 1
1037.08 1
1037.15 1
1037.23 2
1037.30 2
1037.38 2
1037.45 2
1037.52 1
1037.60 1
1037.67 1
1037.74 0
1037.82 0
1037.89 0
1037.97 0
1038.04 0
1038.11 0
1038.19 1
1038.26 1
1038.34 1
1038.41 1
1038.48 1
1038.56 2
1038.63 2
1038.70 2
1038.78 2
1038.85 2
1038.93 3
1039.00 3
1039.07 3
1039.15 2
1039.22 2
1039.30 2
1039.37 1
1039.44 1
1039.52 0
1039.59 0
1039.67 0
1039.74 0
1039.81 0
1039.89 1
1039.96 1
1040.03 1
1040.11 1
1040.18 1
1040.26 1
1040.33 0
1040.40 0
1040.48 0
1040.55 0
1040.63 0
1040.70 0
1040.77 0
1040.85 0
1040.92 0
1041.00 0
1041.07 0
1041.14 0
1041.22 0
1041.29 0
1041.37 0
1041.44 1
1041.51 1
1041.59 1
1041.66 1
1041.74 1
1041.81 1
1041.88 0
1041.96 0
1042.03 0
1042.11 0
1042.18 1
1042.25 1
1042.33 1
1042.40 1
1042.48 1
1042.55 1
1042.62 1
1042.70 1
1042.77 0
1042.85 0
1042.92 0
1042.99 0
1043.07 0
1043.14 0
1043.22 0
1043.29 1
1043.36 1
1043.44 1
1043.51 2
1043.59 2
1043.66 2
1043.73 2
1043.81 2
1043.88 2
1043.96 2
1044.03 1
1044.10 1
1044.18 1
1044.25 1
1044.33 1
1044.40 1
1044.47 2
1044.55 2
1044.62 2
1044.70 2
1044.77 2
1044.84 2
1044.92 2
1044.99 2
1045.07 1
1045.14 1
1045.21 1
1045.29 1
1045.36 1
1045.44 1
1045.51 1
1045.59 1
1045.66 1
1045.73 1
1045.81 1
1045.88 1
1045.96 1
1046.03 1
1046.10 1
1046.18 1
1046.25 1
1046.33 1
1046.40 1
1046.47 1
1046.55 1
1046.62 1
1046.70 1
1046.77 1
1046.85 1
1046.92 1
1046.99 1
1047.07 1
1047.14 1
1047.22 1
1047.29 1
1047.36 1
1047.44 1
1047.51 1
1047.59 1
1047.66 1
1047.74 1
1047.81 1
1047.88 1
1047.96 1
1048.03 1
1048.11 2
1048.18 2
1048.25 2
1048.33 3
1048.40 3
1048.48 3
1048.55 3
1048.63 3
1048.70 3
1048.77 3
1048.85 2
1048.92 2
1049.00 2
1049.07 2
1049.15 2
1049.22 2
1049.29 2
1049.37 2
1049.44 3
1049.52 3
1049.59 4
1049.67 4
1049.74 4
1049.81 4
1049.89 4
1049.96 3
1050.04 2
1050.11 1
1050.18 1
1050.26 0
1050.33 0
1050.41 1
1050.48 1
1050.56 2
1050.63 2
1050.70 3
1050.78 2
1050.85 2
1050.93 2
1051.00 2
1051.08 1
1051.15 1
1051.23 2
1051.30 2
1051.37 2
1051.45 2
1051.52 2
1051.60 2
1051.67 1
1051.75 1
1051.82 1
1051.89 1
1051.97 1
1052.04 1
1052.12 1
1052.19 1
1052.27 1
1052.34 1
1052.41 1
1052.49 1
1052.56 1
1052.64 1
1052.71 1
1052.79 1
1052.86 1
1052.93 0
1053.01 0
1053.08 0
1053.16 0
1053.23 0
1053.31 0
1053.38 0
1053.46 0
1053.53 1
1053.60 1
1053.68 1
1053.75 2
1053.83 2
1053.90 2
1053.98 1
1054.05 1
1054.12 1
1054.20 0
1054.27 0
1054.35 0
1054.42 0
1054.50 0
1054.57 0
1054.65 0
1054.72 0
1054.79 0
1054.87 0
1054.94 0
1055.02 0
1055.09 0
1055.17 0
1055.24 0
1055.32 0
1055.39 1
1055.46 1
1055.54 2
1055.61 2
1055.69 2
1055.76 2
1055.84 2
1055.91 2
1055.99 2
1056.06 1
1056.13 1
1056.21 1
1056.28 1
1056.36 1
1056.43 1
1056.51 2
1056.58 2
1056.66 3
1056.73 3
1056.81 3
1056.88 2
1056.95 2
1057.03 2
1057.10 2
1057.18 2
1057.25 2
1057.33 2
1057.40 2
1057.48 2
1057.55 2
1057.62 3
1057.70 3
1057.77 3
1057.85 3
1057.92 3
1058.00 3
1058.07 3
1058.15 2
1058.22 2
1058.30 1
1058.37 1
1058.44 1
1058.52 0
1058.59 0
1058.67 0
1058.74 0
1058.82 0
1058.89 0
1058.97 0
1059.04 0
1059.12 0
1059.19 1
1059.27 1
1059.34 1
1059.41 1
1059.49 1
1059.56 2
1059.64 2
1059.71 3
1059.79 3
1059.86 3
1059.94 4
1060.01 4
1060.09 4
1060.16 4
1060.24 3
1060.31 3
1060.38 2
1060.46 2
1060.53 2
1060.61 2
1060.68 1
1060.76 1
1060.83 1
1060.91 1
1060.98 1
1061.06 1
1061.13 2
1061.21 2
1061.28 3
1061.35 4
1061.43 5
1061.50 6
1061.58 6
1061.65 7
1061.73 7
1061.80 6
1061.88 6
1061.95 5
1062.03 4
1062.10 4
1062.18 3
1062.25 3
1062.33 3
1062.40 3
1062.48 3
1062.55 3
1062.62 4
1062.70 4
1062.77 5
1062.85 5
1062.92 5
1063.00 5
1063.07 5
1063.15 5
1063.22 5
1063.30 4
1063.37 4
1063.45 4
1063.52 3
1063.60 3
1063.67 2
1063.75 2
1063.82 2
1063.89 2
1063.97 2
1064.04 3
1064.12 3
1064.19 3
1064.27 3
1064.34 3
1064.42 3
1064.49 2
1064.57 2
1064.64 1
1064.72 1
1064.79 1
1064.87 1
1064.94 1
1065.02 1
1065.09 1
1065.17 1
1065.24 1
1065.32 0
1065.39 0
1065.47 0
1065.54 0
1065.61 0
1065.69 0
1065.76 1
1065.84 1
1065.91 1
1065.99 2
1066.06 2
1066.14 2
1066.21 2
1066.29 1
1066.36 1
1066.44 0
1066.51 0
1066.59 0
1066.66 0
1066.74 0
1066.81 1
1066.89 1
1066.96 1
1067.04 1
1067.11 1
1067.19 1
1067.26 0
1067.34 0
1067.41 0
1067.49 0
1067.56 0
1067.64 0
1067.71 0
1067.79 0
1067.86 0
1067.94 0
1068.01 0
1068.09 0
1068.16 0
1068.23 1
1068.31 1
1068.38 2
1068.46 2
1068.53 2
1068.61 2
1068.68 1
1068.76 1
1068.83 0
1068.91 0
1068.98 0
1069.06 0
1069.13 0
1069.21 0
1069.28 0
1069.36 0
1069.43 0
1069.51 0
1069.58 1
1069.66 1
1069.73 2
1069.81 2
1069.88 2
1069.96 2
1070.03 2
1070.11 2
1070.18 1
1070.26 1
1070.33 0
1070.41 0
1070.48 0
1070.56 0
1070.63 0
1070.71 0
1070.78 0
1070.86 0
1070.93 0
1071.01 0
1071.08 0
1071.16 0
1071.23 0
1071.31 0
1071.38 0
1071.46 0
1071.53 1
1071.61 1
1071.68 2
1071.76 2
1071.83 2
1071.91 2
1071.98 2
1072.06 1
1072.13 1
1072.21 1
1072.28 1
1072.36 1
1072.43 1
1072.51 2
1072.58 2
1072.66 3
1072.73 4
1072.81 4
1072.88 5
1072.96 5
1073.03 5
1073.11 5
1073.18 5
1073.26 5
1073.33 5
1073.41 5
1073.48 5
1073.56 6
1073.63 6
1073.71 7
1073.78 7
1073.86 8
1073.94 8
1074.01 8
1074.09 7
1074.16 7
1074.24 6
1074.31 5
1074.39 5
1074.46 4
1074.54 4
1074.61 5
1074.69 5
1074.76 5
1074.84 6
1074.91 6
1074.99 5
1075.06 5
1075.14 5
1075.21 4
1075.29 4
1075.36 5
1075.44 5
1075.51 5
1075.59 6
1075.66 6
1075.74 7
1075.81 7
1075.89 7
1075.96 7
1076.04 8
1076.11 8
1076.19 8
1076.26 7
1076.34 7
1076.42 6
1076.49 6
1076.57 5
1076.64 4
1076.72 3
1076.79 2
1076.87 1
1076.94 0
1077.02 0
1077.09 0
1077.17 0
1077.24 0
1077.32 1
1077.39 1
1077.47 1
1077.54 0
1077.62 0
1077.69 0
1077.77 0
1077.84 0
1077.92 0
1077.99 0
1078.07 0
1078.15 1
1078.22 2
1078.30 4
1078.37 4
1078.45 5
1078.52 5
1078.60 4
1078.67 4
1078.75 3
1078.82 2
1078.90 1
1078.97 0
1079.05 0
1079.12 0
1079.20 0
1079.27 0
1079.35 1
1079.42 1
1079.50 2
1079.58 3
1079.65 4
1079.73 4
1079.80 4
1079.88 4
1079.95 4
1080.03 4
1080.10 3
1080.18 3
1080.25 2
1080.33 2
1080.40 1
1080.48 1
1080.55 0
1080.63 0
1080.71 0
1080.78 0
1080.86 0
1080.93 0
1081.01 0
1081.08 0
1081.16 1
1081.23 2
1081.31 2
1081.38 2
1081.46 2
1081.53 2
1081.61 2
1081.68 1
1081.76 1
1081.84 1
1081.91 1
1081.99 1
1082.06 1
1082.14 1
1082.21 1
1082.29 0
1082.36 0
1082.44 0
1082.51 0
1082.59 0
1082.66 0
1082.74 0
1082.82 0
1082.89 0
1082.97 0
1083.04 0
1083.12 0
1083.19 1
1083.27 1
1083.34 1
1083.42 2
1083.49 2
1083.57 3
1083.65 3
1083.72 3
1083.80 3
1083.87 2
1083.95 2
1084.02 1
1084.10 0
1084.17 0
1084.25 0
1084.32 0
1084.40 1
1084.48 2
1084.55 2
1084.63 3
1084.70 4
1084.78 4
1084.85 5
1084.93 5
1085.00 6
1085.08 6
1085.15 6
1085.23 7
1085.31 7
1085.38 6
1085.46 6
1085.53 5
1085.61 4
1085.68 3
1085.76 3
1085.83 2
1085.91 2
1085.99 2
1086.06 3
1086.14 3
1086.21 4
1086.29 5
1086.36 5
1086.44 5
1086.51 4
1086.59 4
1086.67 3
1086.74 2
1086.82 2
1086.89 1
1086.97 1
1087.04 1
1087.12 1
1087.19 1
1087.27 1
1087.35 2
1087.42 2
1087.50 2
1087.57 2
1087.65 2
1087.72 2
1087.80 3
1087.87 3
1087.95 3
1088.03 3
1088.10 2
1088.18 2
1088.25 1
1088.33 1
1088.40 1
1088.48 1
1088.55 1
1088.63 2
1088.71 3
1088.78 5
1088.86 6
1088.93 8
1089.01 9
1089.08 10
1089.16 11
1089.24 11
1089.31 11
1089.39 10
1089.46 10
1089.54 9
1089.61 8
1089.69 8
1089.76 8
1089.84 8
1089.92 9
1089.99 9
1090.07 10
1090.14 11
1090.22 11
1090.29 12
1090.37 11
1090.45 11
1090.52 10
1090.60 9
1090.67 8
1090.75 8
1090.82 8
1090.90 8
1090.98 8
1091.05 9
1091.13 10
1091.20 10
1091.28 11
1091.35 11
1091.43 11
1091.51 11
1091.58 12
1091.66 12
1091.73 12
1091.81 13
1091.88 14
1091.96 16
1092.04 17
1092.11 19
1092.19 20
1092.26 20
1092.34 20
1092.41 20
1092.49 18
1092.57 17
1092.64 15
1092.72 14
1092.79 13
1092.87 12
1092.94 12
1093.02 11
1093.10 11
1093.17 11
1093.25 10
1093.32 9
1093.40 9
1093.48 8
1093.55 8
1093.63 8
1093.70 9
1093.78 9
1093.85 8
1093.93 8
1094.01 7
1094.08 7
1094.16 7
1094.23 7
1094.31 8
1094.38 10
1094.46 11
1094.54 12
1094.61 13
1094.69 13
1094.76 13
1094.84 12
1094.92 11
1094.99 10
1095.07 9
1095.14 9
1095.22 8
1095.29 8
1095.37 9
1095.45 9
1095.52 9
1095.60 9
1095.67 9
1095.75 9
1095.83 9
1095.90 8
1095.98 8
1096.05 7
1096.13 7
1096.21 7
1096.28 6
1096.36 6
1096.43 7
1096.51 7
1096.58 7
1096.66 6
1096.74 6
1096.81 6
1096.89 5
1096.96 5
1097.04 5
1097.12 5
1097.19 6
1097.27 7
1097.34 8
1097.42 9
1097.50 9
1097.57 9
1097.65 8
1097.72 7
1097.80 5
1097.88 4
1097.95 3
1098.03 2
1098.10 2
1098.18 2
1098.25 3
1098.33 4
1098.41 5
1098.48 5
1098.56 6
1098.63 6
1098.71 7
1098.79 7
1098.86 7
1098.94 6
1099.01 6
1099.09 5
1099.17 4
1099.24 4
1099.32 4
1099.39 5
1099.47 6
1099.55 8
1099.62 10
1099.70 11
1099.77 12
1099.85 13
1099.93 12
1100.00 11
1100.08 9
1100.15 7
1100.23 5
1100.31 3
1100.38 2
1100.46 1
1100.53 1
1100.61 1
1100.69 2
1100.76 3
1100.84 4
1100.91 6
1100.99 7
1101.07 9
1101.14 11
1101.22 12
1101.29 13
1101.37 13
1101.45 13
1101.52 13
1101.60 12
1101.68 12
1101.75 12
1101.83 13
1101.90 13
1101.98 14
1102.06 14
1102.13 14
1102.21 14
1102.28 14
1102.36 13
1102.44 12
1102.51 10
1102.59 8
1102.66 7
1102.74 5
1102.82 4
1102.89 3
1102.97 3
1103.04 3
1103.12 5
1103.20 6
1103.27 8
1103.35 10
1103.43 10
1103.50 11
1103.58 10
1103.65 10
1103.73 9
1103.81 7
1103.88 6
1103.96 5
1104.03 4
1104.11 3
1104.19 3
1104.26 3
1104.34 3
1104.42 4
1104.49 6
1104.57 8
1104.64 10
1104.72 12
1104.80 14
1104.87 14
1104.95 14
1105.02 13
1105.10 12
1105.18 11
1105.25 10
1105.33 9
1105.41 9
1105.48 8
1105.56 8
1105.63 8
1105.71 8
1105.79 8
1105.86 8
1105.94 8
1106.02 9
1106.09 10
1106.17 10
1106.24 11
1106.32 12
1106.40 13
1106.47 14
1106.55 15
1106.63 16
1106.70 17
1106.78 17
1106.85 18
1106.93 18
1107.01 19
1107.08 19
1107.16 20
1107.24 20
1107.31 20
1107.39 19
1107.46 18
1107.54 17
1107.62 16
1107.69 15
1107.77 14
1107.85 13
1107.92 12
1108.00 12
1108.07 12
1108.15 12
1108.23 11
1108.30 10
1108.38 9
1108.46 8
1108.53 7
1108.61 6
1108.68 6
1108.76 6
1108.84 7
1108.91 8
1108.99 9
1109.07 11
1109.14 12
1109.22 13
1109.30 14
1109.37 14
1109.45 14
1109.52 14
1109.60 14
1109.68 14
1109.75 14
1109.83 14
1109.91 14
1109.98 13
1110.06 12
1110.14 10
1110.21 8
1110.29 7
1110.36 6
1110.44 6
1110.52 6
1110.59 6
1110.67 6
1110.75 7
1110.82 7
1110.90 7
1110.98 7
1111.05 7
1111.13 7
1111.20 7
1111.28 7
1111.36 6
1111.43 6
1111.51 5
1111.59 4
1111.66 3
1111.74 3
1111.82 3
1111.89 3
1111.97 4
1112.04 5
1112.12 6
1112.20 7
1112.27 9
1112.35 10
1112.43 10
1112.50 11
1112.58 10
1112.66 10
1112.73 9
1112.81 9
1112.89 9
1112.96 8
1113.04 8
1113.12 8
1113.19 7
1113.27 6
1113.34 6
1113.42 5
1113.50 5
1113.57 5
1113.65 5
1113.73 5
1113.80 6
1113.88 7
1113.96 8
1114.03 10
1114.11 11
1114.19 12
1114.26 13
1114.34 13
1114.42 13
1114.49 12
1114.57 11
1114.64 10
1114.72 8
1114.80 6
1114.87 4
1114.95 2
1115.03 1
1115.10 0
1115.18 0
1115.26 1
1115.33 2
1115.41 3
1115.49 4
1115.56 6
1115.64 8
1115.72 9
1115.79 11
1115.87 12
1115.95 13
1116.02 13
1116.10 12
1116.18 11
1116.25 9
1116.33 7
1116.41 5
1116.48 3
1116.56 2
1116.64 2
1116.71 3
1116.79 5
1116.86 7
1116.94 9
1117.02 11
1117.09 13
1117.17 14
1117.25 15
1117.32 16
1117.40 15
1117.48 14
1117.55 14
1117.63 13
1117.71 12
1117.78 11
1117.86 11
1117.94 11
1118.01 12
1118.09 12
1118.17 13
1118.24 15
1118.32 16
1118.40 18
1118.47 20
1118.55 21
1118.63 23
1118.70 25
1118.78 26
1118.86 26
1118.93 26
1119.01 25
1119.09 24
1119.16 22
1119.24 21
1119.32 21
1119.39 21
1119.47 22
1119.55 23
1119.62 24
1119.70 25
1119.78 26
1119.85 25
1119.93 25
1120.01 24
1120.08 24
1120.16 23
1120.24 23
1120.31 23
1120.39 23
1120.47 23
1120.54 23
1120.62 22
1120.70 20
1120.77 18
1120.85 17
1120.93 16
1121.00 16
1121.08 16
1121.16 18
1121.23 21
1121.31 23
1121.39 26
1121.47 27
1121.54 28
1121.62 28
1121.70 27
1121.77 25
1121.85 24
1121.93 22
1122.00 21
1122.08 20
1122.16 19
1122.23 18
1122.31 18
1122.39 18
1122.46 18
1122.54 18
1122.62 18
1122.69 18
1122.77 16
1122.85 15
1122.92 13
1123.00 12
1123.08 11
1123.15 11
1123.23 11
1123.31 11
1123.38 11
1123.46 10
1123.54 9
1123.62 8
1123.69 6
1123.77 4
1123.85 3
1123.92 2
1124.00 1
1124.08 1
1124.15 2
1124.23 4
1124.31 5
1124.38 7
1124.46 9
1124.54 10
1124.61 11
1124.69 12
1124.77 12
1124.84 11
1124.92 11
1125.00 10
1125.08 9
1125.15 8
1125.23 8
1125.31 8
1125.38 8
1125.46 8
1125.54 8
1125.61 8
1125.69 8
1125.77 8
1125.84 7
1125.92 6
1126.00 5
1126.07 4
1126.15 4
1126.23 3
1126.31 2
1126.38 1
1126.46 1
1126.54 1
1126.61 1
1126.69 1
1126.77 2
1126.84 4
1126.92 5
1127.00 6
1127.07 6
1127.15 6
1127.23 5
1127.31 4
1127.38 2
1127.46 1
1127.54 0
1127.61 0
1127.69 0
1127.77 0
1127.84 0
1127.92 0
1128.00 0
1128.08 0
1128.15 0
1128.23 0
1128.31 2
1128.38 4
1128.46 7
1128.54 9
1128.61 11
1128.69 13
1128.77 15
1128.85 16
1128.92 16
1129.00 15
1129.08 14
1129.15 13
1129.23 12
1129.31 11
1129.38 10
1129.46 9
1129.54 9
1129.62 7
1129.69 6
1129.77 5
1129.85 4
1129.92 4
1130.00 4
1130.08 5
1130.15 6
1130.23 6
1130.31 7
1130.39 7
1130.46 7
1130.54 6
1130.62 6
1130.69 6
1130.77 6
1130.85 6
1130.93 6
1131.00 5
1131.08 5
1131.16 5
1131.23 4
1131.31 4
1131.39 4
1131.46 5
1131.54 5
1131.62 6
1131.70 7
1131.77 7
1131.85 7
1131.93 7
1132.00 7
1132.08 7
1132.16 7
1132.24 7
1132.31 7
1132.39 8
1132.47 9
1132.54 10
1132.62 12
1132.70 14
1132.78 15
1132.85 17
1132.93 19
1133.01 20
1133.08 21
1133.16 22
1133.24 23
1133.32 24
1133.39 24
1133.47 25
1133.55 25
1133.62 25
1133.70 24
1133.78 23
1133.86 22
1133.93 20
1134.01 18
1134.09 16
1134.16 15
1134.24 15
1134.32 15
1134.40 17
1134.47 19
1134.55 22
1134.63 24
1134.70 27
1134.78 30
1134.86 33
1134.94 36
1135.01 38
1135.09 41
1135.17 44
1135.25 46
1135.32 49
1135.40 51
1135.48 52
1135.55 54
1135.63 55
1135.71 56
1135.79 56
1135.86 56
1135.94 56
1136.02 55
1136.09 54
1136.17 53
1136.25 52
1136.33 51
1136.40 51
1136.48 50
1136.56 50
1136.64 49
1136.71 49
1136.79 48
1136.87 48
1136.94 48
1137.02 48
1137.10 48
1137.18 49
1137.25 50
1137.33 52
1137.41 53
1137.49 55
1137.56 55
1137.64 55
1137.72 55
1137.79 53
1137.87 51
1137.95 48
1138.03 46
1138.10 43
1138.18 42
1138.26 40
1138.34 39
1138.41 39
1138.49 38
1138.57 37
1138.65 35
1138.72 34
1138.80 33
1138.88 33
1138.95 33
1139.03 34
1139.11 36
1139.19 37
1139.26 38
1139.34 37
1139.42 36
1139.50 34
1139.57 31
1139.65 27
1139.73 24
1139.81 22
1139.88 20
1139.96 19
1140.04 20
1140.12 21
1140.19 23
1140.27 26
1140.35 29
1140.42 31
1140.50 33
1140.58 34
1140.66 35
1140.73 35
1140.81 34
1140.89 33
1140.97 31
1141.04 29
1141.12 28
1141.20 26
1141.28 25
1141.35 23
1141.43 21
1141.51 19
1141.59 18
1141.66 17
1141.74 15
1141.82 15
1141.90 14
1141.97 14
1142.05 13
1142.13 13
1142.21 12
1142.28 12
1142.36 12
1142.44 12
1142.52 12
1142.59 13
1142.67 14
1142.75 15
1142.83 15
1142.90 15
1142.98 15
1143.06 15
1143.14 15
1143.21 15
1143.29 15
1143.37 15
1143.45 15
1143.52 14
1143.60 14
1143.68 13
1143.76 12
1143.83 11
1143.91 10
1143.99 9
1144.07 9
1144.14 9
1144.22 10
1144.30 10
1144.38 11
1144.45 12
1144.53 13
1144.61 14
1144.69 15
1144.76 15
1144.84 16
1144.92 16
1145.00 16
1145.07 15
1145.15 15
1145.23 14
1145.31 14
1145.38 13
1145.46 12
1145.54 10
1145.62 9
1145.69 8
1145.77 8
1145.85 8
1145.93 8
1146.00 10
1146.08 11
1146.16 13
1146.24 14
1146.31 15
1146.39 16
1146.47 17
1146.55 17
1146.62 17
1146.70 18
1146.78 18
1146.86 17
1146.94 17
1147.01 16
1147.09 15
1147.17 14
1147.25 13
1147.32 12
1147.40 11
1147.48 10
1147.56 8
1147.63 7
1147.71 6
1147.79 6
1147.87 5
1147.94 6
1148.02 6
1148.10 7
1148.18 9
1148.26 10
1148.33 11
1148.41 13
1148.49 14
1148.57 16
1148.64 17
1148.72 19
1148.80 21
1148.88 23
1148.95 25
1149.03 26
1149.11 26
1149.19 26
1149.26 26
1149.34 26
1149.42 26
1149.50 26
1149.58 26
1149.65 26
1149.73 25
1149.81 24
1149.89 23
1149.96 23
1150.04 23
1150.12 23
1150.20 24
1150.28 26
1150.35 27
1150.43 29
1150.51 30
1150.59 31
1150.66 33
1150.74 34
1150.82 36
1150.90 37
1150.97 38
1151.05 38
1151.13 36
1151.21 34
1151.29 31
1151.36 27
1151.44 24
1151.52 21
1151.60 19
1151.67 19
1151.75 19
1151.83 21
1151.91 23
1151.99 26
1152.06 28
1152.14 29
1152.22 29
1152.30 29
1152.37 28
1152.45 27
1152.53 25
1152.61 24
1152.69 24
1152.76 24
1152.84 25
1152.92 27
1153.00 29
1153.08 30
1153.15 32
1153.23 33
1153.31 34
1153.39 34
1153.46 34
1153.54 33
1153.62 32
1153.70 31
1153.78 30
1153.85 29
1153.93 28
1154.01 27
1154.09 26
1154.16 24
1154.24 22
1154.32 21
1154.40 19
1154.48 18
1154.55 17
1154.63 17
1154.71 17
1154.79 18
1154.87 19
1154.94 19
1155.02 20
1155.10 20
1155.18 20
1155.26 20
1155.33 19
1155.41 18
1155.49 16
1155.57 14
1155.64 13
1155.72 11
1155.80 11
1155.88 11
1155.96 12
1156.03 13
1156.11 15
1156.19 17
1156.27 18
1156.35 18
1156.42 18
1156.50 17
1156.58 17
1156.66 16
1156.74 16
1156.81 15
1156.89 15
1156.97 14
1157.05 14
1157.13 14
1157.20 14
1157.28 15
1157.36 16
1157.44 18
1157.52 20
1157.59 22
1157.67 23
1157.75 23
1157.83 22
1157.91 21
1157.98 19
1158.06 18
1158.14 16
1158.22 16
1158.30 16
1158.37 17
1158.45 19
1158.53 20
1158.61 22
1158.69 23
1158.76 25
1158.84 26
1158.92 28
1159.00 28
1159.08 28
1159.15 28
1159.23 26
1159.31 25
1159.39 23
1159.47 22
1159.54 20
1159.62 19
1159.70 18
1159.78 17
1159.86 16
1159.93 15
1160.01 14
1160.09 14
1160.17 14
1160.25 15
1160.32 16
1160.40 17
1160.48 18
1160.56 20
1160.64 21
1160.71 23
1160.79 24
1160.87 25
1160.95 26
1161.03 26
1161.10 27
1161.18 28
1161.26 28
1161.34 28
1161.42 29
1161.50 29
1161.57 29
1161.65 29
1161.73 28
1161.81 27
1161.89 26
1161.96 25
1162.04 23
1162.12 22
1162.20 20
1162.28 19
1162.35 18
1162.43 18
1162.51 19
1162.59 20
1162.67 22
1162.75 24
1162.82 26
1162.90 27
1162.98 28
1163.06 29
1163.14 28
1163.21 28
1163.29 27
1163.37 26
1163.45 25
1163.53 24
1163.61 23
1163.68 22
1163.76 21
1163.84 20
1163.92 20
1164.00 19
1164.07 18
1164.15 18
1164.23 18
1164.31 19
1164.39 19
1164.47 20
1164.54 21
1164.62 23
1164.70 24
1164.78 25
1164.86 26
1164.93 26
1165.01 25
1165.09 23
1165.17 21
1165.25 19
1165.33 17
1165.40 15
1165.48 13
1165.56 12
1165.64 12
1165.72 11
1165.80 11
1165.87 11
1165.95 11
1166.03 12
1166.11 12
1166.19 12
1166.26 11
1166.34 11
1166.42 10
1166.50 10
1166.58 9
1166.66 10
1166.73 10
1166.81 11
1166.89 13
1166.97 14
1167.05 14
1167.13 14
1167.20 13
1167.28 12
1167.36 11
1167.44 12
1167.52 13
1167.60 16
1167.67 18
1167.75 22
1167.83 25
1167.91 27
1167.99 29
1168.07 30
1168.14 31
1168.22 31
1168.30 31
1168.38 31
1168.46 30
1168.54 29
1168.61 29
1168.69 28
1168.77 27
1168.85 26
1168.93 26
1169.01 25
1169.08 24
1169.16 23
1169.24 22
1169.32 21
1169.40 19
1169.48 18
1169.55 18
1169.63 17
1169.71 17
1169.79 18
1169.87 18
1169.95 17
1170.02 17
1170.10 16
1170.18 15
1170.26 13
1170.34 11
1170.42 10
1170.49 8
1170.57 6
1170.65 5
1170.73 4
1170.81 3
1170.89 2
1170.97 3
1171.04 4
1171.12 5
1171.20 7
1171.28 8
1171.36 9
1171.44 8
1171.51 7
1171.59 6
1171.67 3
1171.75 1
1171.83 0
1171.91 0
1171.99 0
1172.06 0
1172.14 0
1172.22 0
1172.30 0
1172.38 0
1172.46 2
1172.53 2
1172.61 3
1172.69 3
1172.77 2
1172.85 2
1172.93 1
1173.01 1
1173.08 0
1173.16 1
1173.24 1
1173.32 2
1173.40 4
1173.48 5
1173.55 7
1173.63 8
1173.71 9
1173.79 11
1173.87 12
1173.95 14
1174.03 15
1174.10 18
1174.18 21
1174.26 24
1174.34 28
1174.42 31
1174.50 33
1174.58 35
1174.65 35
1174.73 35
1174.81 34
1174.89 34
1174.97 32
1175.05 31
1175.13 28
1175.20 25
1175.28 22
1175.36 18
1175.44 15
1175.52 12
1175.60 9
1175.68 9
1175.75 8
1175.83 9
1175.91 9
1175.99 10
1176.07 9
1176.15 9
1176.23 8
1176.30 7
1176.38 6
1176.46 6
1176.54 7
1176.62 9
1176.70 11
1176.78 12
1176.85 14
1176.93 14
1177.01 14
1177.09 12
1177.17 11
1177.25 8
1177.33 6
1177.41 4
1177.48 2
1177.56 0
1177.64 0
1177.72 0
1177.80 0
1177.88 0
1177.96 0
1178.03 0
1178.11 0
1178.19 1
1178.27 3
1178.35 5
1178.43 6
1178.51 7
1178.59 8
1178.66 8
1178.74 9
1178.82 10
1178.90 12
1178.98 14
1179.06 16
1179.14 17
1179.21 19
1179.29 19
1179.37 19
1179.45 18
1179.53 17
1179.61 16
1179.69 16
1179.77 16
1179.84 17
1179.92 17
1180.00 18
1180.08 18
1180.16 18
1180.24 18
1180.32 18
1180.40 18
1180.47 18
1180.55 19
1180.63 20
1180.71 22
1180.79 24
1180.87 26
1180.95 27
1181.03 28
1181.10 29
1181.18 29
1181.26 29
1181.34 28
1181.42 27
1181.50 26
1181.58 25
1181.66 25
1181.73 24
1181.81 23
1181.89 22
1181.97 20
1182.05 18
1182.13 15
1182.21 12
1182.29 10
1182.36 8
1182.44 7
1182.52 7
1182.60 8
1182.68 9
1182.76 10
1182.84 11
1182.92 13
1183.00 14
1183.07 15
1183.15 16
1183.23 18
1183.31 19
1183.39 19
1183.47 20
1183.55 19
1183.63 18
1183.70 17
1183.78 15
1183.86 13
1183.94 11
1184.02 10
1184.10 10
1184.18 10
1184.26 12
1184.34 14
1184.41 17
1184.49 20
1184.57 24
1184.65 26
1184.73 28
1184.81 29
1184.89 28
1184.97 26
1185.05 24
1185.12 20
1185.20 16
1185.28 12
1185.36 9
1185.44 7
1185.52 6
1185.60 7
1185.68 9
1185.76 12
1185.83 16
1185.91 19
1185.99 22
1186.07 25
1186.15 26
1186.23 27
1186.31 28
1186.39 28
1186.47 27
1186.55 27
1186.62 26
1186.70 27
1186.78 28
1186.86 30
1186.94 32
1187.02 35
1187.10 38
1187.18 40
1187.26 41
1187.33 42
1187.41 41
1187.49 39
1187.57 37
1187.65 34
1187.73 31
1187.81 28
1187.89 26
1187.97 24
1188.05 22
1188.12 21
1188.20 20
1188.28 18
1188.36 17
1188.44 15
1188.52 13
1188.60 12
1188.68 11
1188.76 10
1188.84 10
1188.91 11
1188.99 12
1189.07 12
1189.15 13
1189.23 14
1189.31 15
1189.39 16
1189.47 19
1189.55 21
1189.63 25
1189.70 28
1189.78 31
1189.86 33
1189.94 35
1190.02 35
1190.10 34
1190.18 32
1190.26 30
1190.34 28
1190.42 26
1190.50 25
1190.57 24
1190.65 23
1190.73 22
1190.81 21
1190.89 21
1190.97 20
1191.05 19
1191.13 17
1191.21 15
1191.29 13
1191.37 10
1191.44 7
1191.52 5
1191.60 3
1191.68 3
1191.76 3
1191.84 4
1191.92 6
1192.00 7
1192.08 9
1192.16 10
1192.24 11
1192.32 12
1192.39 12
1192.47 12
1192.55 12
1192.63 11
1192.71 10
1192.79 8
1192.87 7
1192.95 5
1193.03 3
1193.11 1
1193.19 0
1193.26 0
1193.34 0
1193.42 1
1193.50 3
1193.58 4
1193.66 6
1193.74 8
1193.82 10
1193.90 11
1193.98 11
1194.06 12
1194.14 12
1194.22 13
1194.29 14
1194.37 15
1194.45 17
1194.53 19
1194.61 21
1194.69 23
1194.77 25
1194.85 26
1194.93 28
1195.01 30
1195.09 33
1195.17 36
1195.24 39
1195.32 42
1195.40 44
1195.48 45
1195.56 45
1195.64 44
1195.72 42
1195.80 40
1195.88 39
1195.96 37
1196.04 36
1196.12 34
1196.20 33
1196.28 31
1196.35 30
1196.43 28
1196.51 28
1196.59 28
1196.67 29
1196.75 30
1196.83 33
1196.91 35
1196.99 38
1197.07 40
1197.15 42
1197.23 43
1197.31 43
1197.39 42
1197.46 40
1197.54 38
1197.62 37
1197.70 36
1197.78 36
1197.86 37
1197.94 39
1198.02 41
1198.10 42
1198.18 42
1198.26 41
1198.34 39
1198.42 36
1198.50 33
1198.58 30
1198.65 27
1198.73 25
1198.81 23
1198.89 21
1198.97 19
1199.05 17
1199.13 15
1199.21 14
1199.29 14
1199.37 14
1199.45 15
1199.53 17
1199.61 19
1199.69 21
1199.77 22
1199.84 23
1199.92 24
1200.00 25
1200.08 27
1200.16 28
1200.24 29
1200.32 31
1200.40 31
1200.48 31
1200.56 29
1200.64 27
1200.72 24
1200.80 22
1200.88 21
1200.96 22
1201.04 23
1201.12 26
1201.19 29
1201.27 31
1201.35 33
1201.43 34
1201.51 34
1201.59 35
1201.67 35
1201.75 34
1201.83 34
1201.91 32
1201.99 30
1202.07 27
1202.15 24
1202.23 21
1202.31 20
1202.39 21
1202.47 22
1202.55 24
1202.63 26
1202.70 27
1202.78 27
1202.86 26
1202.94 25
1203.02 23
1203.10 22
1203.18 21
1203.26 22
1203.34 23
1203.42 26
1203.50 28
1203.58 31
1203.66 33
1203.74 34
1203.82 35
1203.90 34
1203.98 33
1204.06 32
1204.14 30
1204.22 28
1204.29 25
1204.37 22
1204.45 19
1204.53 17
1204.61 15
1204.69 15
1204.77 15
1204.85 17
1204.93 19
1205.01 23
1205.09 27
1205.17 30
1205.25 34
1205.33 37
1205.41 40
1205.49 42
1205.57 43
1205.65 43
1205.73 43
1205.81 41
1205.89 39
1205.97 37
1206.05 35
1206.12 34
1206.20 33
1206.28 32
1206.36 32
1206.44 33
1206.52 34
1206.60 34
1206.68 35
1206.76 36
1206.84 36
1206.92 37
1207.00 37
1207.08 36
1207.16 35
1207.24 34
1207.32 33
1207.40 32
1207.48 31
1207.56 30
1207.64 29
1207.72 28
1207.80 26
1207.88 24
1207.96 22
1208.04 20
1208.12 19
1208.20 17
1208.27 17
1208.35 17
1208.43 18
1208.51 18
1208.59 19
1208.67 19
1208.75 19
1208.83 19
1208.91 19
1208.99 19
1209.07 19
1209.15 20
1209.23 22
1209.31 23
1209.39 24
1209.47 24
1209.55 24
1209.63 22
1209.71 20
1209.79 18
1209.87 16
1209.95 15
1210.03 15
1210.11 17
1210.19 18
1210.27 20
1210.35 23
1210.43 25
1210.51 28
1210.59 31
1210.67 33
1210.75 35
1210.83 36
1210.91 37
1210.98 37
1211.06 36
1211.14 34
1211.22 32
1211.30 30
1211.38 28
1211.46 26
1211.54 24
1211.62 22
1211.70 21
1211.78 21
1211.86 21
1211.94 23
1212.02 25
1212.10 28
1212.18 32
1212.26 34
1212.34 36
1212.42 38
1212.50 38
1212.58 38
1212.66 37
1212.74 35
1212.82 33
1212.90 32
1212.98 30
1213.06 29
1213.14 28
1213.22 28
1213.30 27
1213.38 27
1213.46 26
1213.54 25
1213.62 24
1213.70 23
1213.78 22
1213.86 22
1213.94 22
1214.02 23
1214.10 24
1214.18 25
1214.26 26
1214.34 28
1214.42 29
1214.50 30
1214.58 30
1214.66 30
1214.74 29
1214.82 27
1214.90 25
1214.98 24
1215.06 22
1215.14 21
1215.22 21
1215.30 20
1215.38 19
1215.46 19
1215.54 18
1215.62 18
1215.69 18
1215.77 18
1215.85 18
1215.93 18
1216.01 18
1216.09 17
1216.17 14
1216.25 11
1216.33 7
1216.41 3
1216.49 0
1216.57 0
1216.65 0
1216.73 0
1216.81 0
1216.89 0
1216.97 0
1217.05 0
1217.13 1
1217.21 4
1217.29 8
1217.37 12
1217.45 17
1217.53 23
1217.61 28
1217.69 32
1217.77 35
1217.85 36
1217.93 35
1218.01 33
1218.09 30
1218.17 28
1218.25 26
1218.33 25
1218.41 24
1218.49 24
1218.57 23
1218.65 22
1218.73 21
1218.81 19
1218.89 18
1218.97 18
1219.05 18
1219.13 18
1219.21 19
1219.29 21
1219.37 22
1219.45 24
1219.53 26
1219.61 28
1219.69 30
1219.77 32
1219.85 33
1219.93 34
1220.01 33
1220.09 31
1220.17 29
1220.25 25
1220.33 23
1220.41 21
1220.49 20
1220.57 20
1220.65 21
1220.73 22
1220.81 23
1220.89 23
1220.97 24
1221.05 24
1221.13 24
1221.21 25
1221.30 25
1221.38 26
1221.46 25
1221.54 25
1221.62 23
1221.70 21
1221.78 19
1221.86 16
1221.94 14
1222.02 13
1222.10 14
1222.18 15
1222.26 18
1222.34 22
1222.42 26
1222.50 30
1222.58 34
1222.66 37
1222.74 38
1222.82 37
1222.90 36
1222.98 32
1223.06 28
1223.14 24
1223.22 21
1223.30 18
1223.38 16
1223.46 16
1223.54 16
1223.62 17
1223.70 19
1223.78 21
1223.86 23
1223.94 26
1224.02 28
1224.10 30
1224.18 31
1224.26 32
1224.34 33
1224.42 34
1224.50 34
1224.58 35
1224.66 35
1224.74 35
1224.82 36
1224.90 37
1224.98 38
1225.06 40
1225.14 42
1225.22 45
1225.30 47
1225.38 50
1225.46 52
1225.54 54
1225.62 55
1225.70 56
1225.78 56
1225.86 55
1225.94 53
1226.03 51
1226.11 49
1226.19 46
1226.27 42
1226.35 39
1226.43 36
1226.51 33
1226.59 31
1226.67 29
1226.75 27
1226.83 26
1226.91 25
1226.99 25
1227.07 25
1227.15 26
1227.23 26
1227.31 27
1227.39 27
1227.47 26
1227.55 25
1227.63 24
1227.71 23
1227.79 22
1227.87 22
1227.95 24
1228.03 26
1228.11 28
1228.19 31
1228.27 32
1228.35 33
1228.43 31
1228.51 29
1228.59 25
1228.67 21
1228.76 17
1228.84 13
1228.92 11
1229.00 10
1229.08 9
1229.16 9
1229.24 10
1229.32 10
1229.40 12
1229.48 13
1229.56 15
1229.64 18
1229.72 20
1229.80 23
1229.88 25
1229.96 26
1230.04 26
1230.12 26
1230.20 25
1230.28 24
1230.36 23
1230.44 23
1230.52 23
1230.60 25
1230.68 27
1230.76 29
1230.84 31
1230.93 34
1231.01 36
1231.09 37
1231.17 39
1231.25 40
1231.33 40
1231.41 40
1231.49 40
1231.57 40
1231.65 39
1231.73 38
1231.81 38
1231.89 38
1231.97 38
1232.05 38
1232.13 38
1232.21 38
1232.29 38
1232.37 38
1232.45 39
1232.53 40
1232.61 43
1232.69 46
1232.78 49
1232.86 51
1232.94 51
1233.02 50
1233.10 46
1233.18 41
1233.26 36
1233.34 33
1233.42 32
1233.50 34
1233.58 38
1233.66 42
1233.74 47
1233.82 50
1233.90 51
1233.98 50
1234.06 46
1234.14 42
1234.22 37
1234.30 33
1234.39 30
1234.47 28
1234.55 28
1234.63 28
1234.71 30
1234.79 31
1234.87 32
1234.95 33
1235.03 33
1235.11 33
1235.19 34
1235.27 34
1235.35 34
1235.43 34
1235.51 34
1235.59 35
1235.67 35
1235.75 35
1235.83 35
1235.92 35
1236.00 34
1236.08 33
1236.16 33
1236.24 33
1236.32 34
1236.40 37
1236.48 40
1236.56 44
1236.64 46
1236.72 48
1236.80 47
1236.88 45
1236.96 42
1237.04 39
1237.12 35
1237.21 32
1237.29 29
1237.37 26
1237.45 23
1237.53 21
1237.61 20
1237.69 20
1237.77 22
1237.85 24
1237.93 27
1238.01 30
1238.09 33
1238.17 35
1238.25 36
1238.33 36
1238.41 36
1238.50 37
1238.58 37
1238.66 38
1238.74 38
1238.82 38
1238.90 37
1238.98 36
1239.06 34
1239.14 32
1239.22 31
1239.30 29
1239.38 29
1239.46 30
1239.54 31
1239.62 33
1239.71 35
1239.79 37
1239.87 39
1239.95 40
1240.03 41
1240.11 42
1240.19 41
1240.27 40
1240.35 38
1240.43 35
1240.51 34
1240.59 33
1240.67 34
1240.75 36
1240.84 39
1240.92 43
1241.00 46
1241.08 50
1241.16 51
1241.24 52
1241.32 51
1241.40 49
1241.48 46
1241.56 43
1241.64 39
1241.72 36
1241.80 33
1241.89 30
1241.97 27
1242.05 24
1242.13 22
1242.21 21
1242.29 21
1242.37 22
1242.45 24
1242.53 27
1242.61 30
1242.69 32
1242.77 34
1242.85 34
1242.94 34
1243.02 32
1243.10 30
1243.18 27
1243.26 24
1243.34 22
1243.42 21
1243.50 21
1243.58 23
1243.66 24
1243.74 27
1243.82 29
1243.91 31
1243.99 32
1244.07 31
1244.15 30
1244.23 27
1244.31 25
1244.39 22
1244.47 20
1244.55 20
1244.63 20
1244.71 20
1244.79 21
1244.88 21
1244.96 21
1245.04 20
1245.12 20
1245.20 19
1245.28 19
1245.36 20
1245.44 21
1245.52 23
1245.60 25
1245.68 26
1245.76 28
1245.85 29
1245.93 30
1246.01 30
1246.09 29
1246.17 28
1246.25 28
1246.33 27
1246.41 27
1246.49 27
1246.57 27
1246.65 27
1246.74 27
1246.82 26
1246.90 26
1246.98 25
1247.06 25
1247.14 25
1247.22 26
1247.30 27
1247.38 29
1247.46 30
1247.55 31
1247.63 32
1247.71 31
1247.79 30
1247.87 28
1247.95 27
1248.03 25
1248.11 24
1248.19 25
1248.27 25
1248.35 26
1248.44 28
1248.52 29
1248.60 30
1248.68 32
1248.76 34
1248.84 38
1248.92 42
1249.00 47
1249.08 52
1249.16 55
1249.25 57
1249.33 56
1249.41 54
1249.49 50
1249.57 45
1249.65 41
1249.73 37
1249.81 35
1249.89 33
1249.97 31
1250.06 30
1250.14 28
1250.22 26
1250.30 24
1250.38 23
1250.46 22
1250.54 23
1250.62 25
1250.70 29
1250.79 34
1250.87 38
1250.95 43
1251.03 46
1251.11 47
1251.19 48
1251.27 48
1251.35 47
1251.43 48
1251.51 49
1251.60 51
1251.68 54
1251.76 57
1251.84 59
1251.92 60
1252.00 60
1252.08 59
1252.16 58
1252.24 57
1252.33 56
1252.41 56
1252.49 57
1252.57 58
1252.65 59
1252.73 59
1252.81 58
1252.89 57
1252.97 57
1253.06 57
1253.14 58
1253.22 60
1253.30 63
1253.38 65
1253.46 68
1253.54 69
1253.62 70
1253.70 71
1253.79 71
1253.87 71
1253.95 72
1254.03 73
1254.11 75
1254.19 75
1254.27 75
1254.35 73
1254.44 69
1254.52 63
1254.60 57
1254.68 51
1254.76 47
1254.84 44
1254.92 43
1255.00 45
1255.08 48
1255.17 53
1255.25 57
1255.33 61
1255.41 64
1255.49 66
1255.57 67
1255.65 66
1255.73 65
1255.82 64
1255.90 64
1255.98 64
1256.06 65
1256.14 66
1256.22 67
1256.30 68
1256.38 69
1256.47 69
1256.55 68
1256.63 68
1256.71 67
1256.79 67
1256.87 66
1256.95 65
1257.03 63
1257.12 61
1257.20 58
1257.28 55
1257.36 52
1257.44 50
1257.52 48
1257.60 47
1257.68 47
1257.77 47
1257.85 46
1257.93 45
1258.01 44
1258.09 42
1258.17 41
1258.25 40
1258.33 40
1258.42 40
1258.50 41
1258.58 42
1258.66 43
1258.74 45
1258.82 47
1258.90 48
1258.99 50
1259.07 51
1259.15 53
1259.23 54
1259.31 54
1259.39 55
1259.47 55
1259.55 54
1259.64 53
1259.72 52
1259.80 49
1259.88 46
1259.96 43
1260.04 40
1260.12 38
1260.21 37
1260.29 37
1260.37 38
1260.45 40
1260.53 42
1260.61 44
1260.69 45
1260.77 46
1260.86 46
1260.94 46
1261.02 46
1261.10 46
1261.18 46
1261.26 45
1261.34 43
1261.43 41
1261.51 39
1261.59 38
1261.67 36
1261.75 36
1261.83 37
1261.91 38
1262.00 40
1262.08 41
1262.16 43
1262.24 44
1262.32 45
1262.40 45
1262.48 45
1262.57 45
1262.65 45
1262.73 43
1262.81 41
1262.89 39
1262.97 36
1263.05 34
1263.14 32
1263.22 30
1263.30 30
1263.38 29
1263.46 29
1263.54 27
1263.62 24
1263.71 20
1263.79 15
1263.87 11
1263.95 7
1264.03 6
1264.11 7
1264.20 10
1264.28 14
1264.36 18
1264.44 22
1264.52 26
1264.60 27
1264.68 28
1264.77 27
1264.85 25
1264.93 23
1265.01 20
1265.09 18
1265.17 16
1265.25 14
1265.34 13
1265.42 14
1265.50 15
1265.58 16
1265.66 18
1265.74 21
1265.83 23
1265.91 27
1265.99 30
1266.07 34
1266.15 37
1266.23 41
1266.31 43
1266.40 45
1266.48 46
1266.56 47
1266.64 48
1266.72 48
1266.80 50
1266.89 51
1266.97 54
1267.05 56
1267.13 58
1267.21 59
1267.29 61
1267.38 61
1267.46 62
1267.54 63
1267.62 63
1267.70 63
1267.78 62
1267.86 60
1267.95 56
1268.03 52
1268.11 48
1268.19 43
1268.27 40
1268.35 38
1268.44 38
1268.52 39
1268.60 42
1268.68 45
1268.76 47
1268.84 49
1268.93 49
1269.01 47
1269.09 44
1269.17 41
1269.25 38
1269.33 37
1269.42 37
1269.50 39
1269.58 43
1269.66 48
1269.74 54
1269.82 59
1269.91 64
1269.99 69
1270.07 72
1270.15 75
1270.23 78
1270.31 79
1270.40 80
1270.48 79
1270.56 78
1270.64 75
1270.72 72
1270.80 69
1270.89 66
1270.97 64
1271.05 64
1271.13 65
1271.21 68
1271.29 71
1271.38 74
1271.46 76
1271.54 77
1271.62 77
1271.70 76
1271.78 75
1271.87 73
1271.95 70
1272.03 68
1272.11 66
1272.19 63
1272.28 61
1272.36 59
1272.44 57
1272.52 56
1272.60 54
1272.68 54
1272.77 53
1272.85 53
1272.93 53
1273.01 54
1273.09 55
1273.17 56
1273.26 56
1273.34 57
1273.42 58
1273.50 59
1273.58 60
1273.67 61
1273.75 62
1273.83 63
1273.91 64
1273.99 66
1274.07 67
1274.16 67
1274.24 67
1274.32 66
1274.40 64
1274.48 62
1274.57 59
1274.65 57
1274.73 56
1274.81 55
1274.89 55
1274.97 55
1275.06 55
1275.14 55
1275.22 54
1275.30 52
1275.38 50
1275.47 47
1275.55 44
1275.63 40
1275.71 37
1275.79 35
1275.87 32
1275.96 30
1276.04 27
1276.12 25
1276.20 22
1276.28 19
1276.37 16
1276.45 12
1276.53 10
1276.61 7
1276.69 5
1276.78 3
1276.86 2
1276.94 0
1277.02 0
1277.10 0
1277.19 0
1277.27 0
1277.35 0
1277.43 0
1277.51 0
1277.59 2
1277.68 7
1277.76 14
1277.84 19
1277.92 24
1278.00 28
1278.09 29
1278.17 29
1278.25 28
1278.33 27
1278.41 25
1278.50 23
1278.58 23
1278.66 23
1278.74 24
1278.82 27
1278.91 30
1278.99 34
1279.07 38
1279.15 43
1279.23 46
1279.32 50
1279.40 52
1279.48 54
1279.56 54
1279.64 54
1279.73 53
1279.81 52
1279.89 52
1279.97 52
1280.05 52
1280.14 53
1280.22 54
1280.30 54
1280.38 53
1280.46 52
1280.55 50
1280.63 48
1280.71 47
1280.79 46
1280.87 46
1280.96 47
1281.04 48
1281.12 49
1281.20 49
1281.28 49
1281.37 48
1281.45 46
1281.53 44
1281.61 40
1281.69 35
1281.78 30
1281.86 24
1281.94 19
1282.02 14
1282.10 11
1282.19 9
1282.27 10
1282.35 12
1282.43 15
1282.51 19
1282.60 22
1282.68 25
1282.76 27
1282.84 29
1282.92 29
1283.01 30
1283.09 30
1283.17 31
1283.25 33
1283.34 36
1283.42 41
1283.50 46
1283.58 53
1283.66 60
1283.75 66
1283.83 71
1283.91 74
1283.99 76
1284.07 75
1284.16 73
1284.24 70
1284.32 65
1284.40 59
1284.49 52
1284.57 45
1284.65 39
1284.73 33
1284.81 28
1284.90 25
1284.98 24
1285.06 23
1285.14 23
1285.22 23
1285.31 23
1285.39 24
1285.47 26
1285.55 28
1285.64 32
1285.72 36
1285.80 41
1285.88 46
1285.96 50
1286.05 54
1286.13 56
1286.21 57
1286.29 57
1286.38 56
1286.46 53
1286.54 50
1286.62 46
1286.70 43
1286.79 40
1286.87 38
1286.95 38
1287.03 39
1287.11 43
1287.20 48
1287.28 55
1287.36 61
1287.44 67
1287.53 71
1287.61 74
1287.69 74
1287.77 73
1287.86 71
1287.94 68
1288.02 66
1288.10 64
1288.18 62
1288.27 59
1288.35 57
1288.43 54
1288.51 51
1288.60 48
1288.68 46
1288.76 44
1288.84 43
1288.92 42
1289.01 42
1289.09 42
1289.17 42
1289.25 41
1289.34 39
1289.42 38
1289.50 35
1289.58 33
1289.67 31
1289.75 31
1289.83 31
1289.91 33
1289.99 36
1290.08 40
1290.16 44
1290.24 47
1290.32 50
1290.41 52
1290.49 52
1290.57 51
1290.65 49
1290.74 46
1290.82 41
1290.90 37
1290.98 32
1291.06 28
1291.15 24
1291.23 21
1291.31 18
1291.39 15
1291.48 13
1291.56 11
1291.64 11
1291.72 11
1291.81 13
1291.89 14
1291.97 15
1292.05 16
1292.14 15
1292.22 15
1292.30 14
1292.38 13
1292.47 12
1292.55 11
1292.63 10
1292.71 9
1292.79 8
1292.88 7
1292.96 7
1293.04 7
1293.12 7
1293.21 8
1293.29 10
1293.37 13
1293.45 15
1293.54 17
1293.62 19
1293.70 19
1293.78 18
1293.87 15
1293.95 10
1294.03 5
1294.11 0
1294.20 0
1294.28 0
1294.36 0
1294.44 0
1294.53 0
1294.61 0
1294.69 0
1294.77 1
1294.86 7
1294.94 12
1295.02 18
1295.10 23
1295.19 27
1295.27 30
1295.35 30
1295.43 29
1295.52 26
1295.60 21
1295.68 15
1295.76 10
1295.85 6
1295.93 4
1296.01 5
1296.09 7
1296.18 10
1296.26 15
1296.34 19
1296.42 23
1296.51 25
1296.59 25
1296.67 25
1296.75 23
1296.84 22
1296.92 21
1297.00 21
1297.08 22
1297.17 26
1297.25 31
1297.33 38
1297.41 45
1297.50 52
1297.58 59
1297.66 64
1297.74 67
1297.83 68
1297.91 68
1297.99 66
1298.07 64
1298.16 61
1298.24 59
1298.32 56
1298.40 53
1298.49 51
1298.57 48
1298.65 45
1298.73 42
1298.82 39
1298.90 36
1298.98 34
1299.07 32
1299.15 30
1299.23 28
1299.31 26
1299.40 24
1299.48 23
1299.56 22
1299.64 23
1299.73 25
1299.81 29
1299.89 32
1299.97 36
1300.06 38
1300.14 39
1300.22 39
1300.30 38
1300.39 36
1300.47 34
1300.55 33
1300.64 31
1300.72 31
1300.80 31
1300.88 31
1300.97 33
1301.05 35
1301.13 38
1301.21 40
1301.30 42
1301.38 43
1301.46 44
1301.54 44
1301.63 43
1301.71 42
1301.79 41
1301.88 40
1301.96 39
1302.04 37
1302.12 34
1302.21 32
1302.29 29
1302.37 28
1302.45 27
1302.54 27
1302.62 27
1302.70 28
1302.79 28
1302.87 28
1302.95 28
1303.03 27
1303.12 26
1303.20 25
1303.28 24
1303.36 23
1303.45 23
1303.53 23
1303.61 23
1303.70 23
1303.78 24
1303.86 25
1303.94 26
1304.03 28
1304.11 30
1304.19 32
1304.27 33
1304.36 34
1304.44 33
1304.52 33
1304.61 32
1304.69 30
1304.77 29
1304.85 27
1304.94 25
1305.02 24
1305.10 23
1305.19 23
1305.27 25
1305.35 27
1305.43 29
1305.52 30
1305.60 30
1305.68 28
1305.76 23
1305.85 16
1305.93 7
1306.01 0
1306.10 0
1306.18 0
1306.26 0
1306.34 0
1306.43 0
1306.51 0
1306.59 0
1306.68 2
1306.76 8
1306.84 13
1306.92 17
1307.01 21
1307.09 22
1307.17 23
1307.26 22
1307.34 20
1307.42 17
1307.50 14
1307.59 10
1307.67 7
1307.75 4
1307.84 1
1307.92 0
1308.00 0
1308.08 0
1308.17 0
1308.25 0
1308.33 0
1308.42 0
1308.50 1
1308.58 3
1308.67 5
1308.75 6
1308.83 8
1308.91 8
1309.00 7
1309.08 6
1309.16 4
1309.25 0
1309.33 0
1309.41 0
1309.49 0
1309.58 0
1309.66 0
1309.74 0
1309.83 0
1309.91 5
1309.99 12
1310.07 19
1310.16 26
1310.24 31
1310.32 34
1310.41 34
1310.49 33
1310.57 31
1310.66 27
1310.74 23
1310.82 19
1310.90 16
1310.99 14
1311.07 12
1311.15 12
1311.24 14
1311.32 16
1311.40 19
1311.49 23
1311.57 26
1311.65 28
1311.73 29
1311.82 29
1311.90 28
1311.98 26
1312.07 24
1312.15 22
1312.23 23
1312.32 25
1312.40 29
1312.48 35
1312.56 42
1312.65 50
1312.73 58
1312.81 64
1312.90 69
1312.98 72
1313.06 75
1313.15 77
1313.23 78
1313.31 80
1313.40 82
1313.48 84
1313.56 85
1313.64 86
1313.73 86
1313.81 86
1313.89 86
1313.98 84
1314.06 82
1314.14 80
1314.23 76
1314.31 72
1314.39 68
1314.48 64
1314.56 60
1314.64 57
1314.72 54
1314.81 52
1314.89 51
1314.97 51
1315.06 51
1315.14 52
1315.22 52
1315.31 51
1315.39 50
1315.47 48
1315.56 44
1315.64 39
1315.72 35
1315.81 30
1315.89 26
1315.97 22
1316.05 19
1316.14 16
1316.22 15
1316.30 13
1316.39 13
1316.47 12
1316.55 12
1316.64 12
1316.72 13
1316.80 14
1316.89 15
1316.97 18
1317.05 20
1317.14 22
1317.22 24
1317.30 25
1317.39 26
1317.47 28
1317.55 30
1317.63 33
1317.72 37
1317.80 41
1317.88 44
1317.97 45
1318.05 44
1318.13 40
1318.22 34
1318.30 27
1318.38 20
1318.47 14
1318.55 10
1318.63 8
1318.72 8
1318.80 8
1318.88 9
1318.97 10
1319.05 10
1319.13 11
1319.22 11
1319.30 11
1319.38 12
1319.47 14
1319.55 15
1319.63 17
1319.72 18
1319.80 19
1319.88 19
1319.97 20
1320.05 23
1320.13 27
1320.21 33
1320.30 41
1320.38 51
1320.46 60
1320.55 69
1320.63 75
1320.71 80
1320.80 81
1320.88 79
1320.96 75
1321.05 69
1321.13 63
1321.21 55
1321.30 49
1321.38 43
1321.46 39
1321.55 37
1321.63 36
1321.71 36
1321.80 37
1321.88 39
1321.96 41
1322.05 43
1322.13 45
1322.21 46
1322.30 47
1322.38 46
1322.46 44
1322.55 41
1322.63 37
1322.71 32
1322.80 28
1322.88 24
1322.96 22
1323.05 22
1323.13 23
1323.21 26
1323.30 29
1323.38 33
1323.46 37
1323.55 40
1323.63 42
1323.71 43
1323.80 44
1323.88 44
1323.96 44
1324.05 44
1324.13 43
1324.22 42
1324.30 41
1324.38 41
1324.47 40
1324.55 40
1324.63 41
1324.72 42
1324.80 44
1324.88 45
1324.97 45
1325.05 45
1325.13 44
1325.22 43
1325.30 41
1325.38 39
1325.47 37
1325.55 37
1325.63 37
1325.72 38
1325.80 39
1325.88 40
1325.97 42
1326.05 43
1326.13 43
1326.22 44
1326.30 44
1326.38 44
1326.47 43
1326.55 41
1326.63 38
1326.72 35
1326.80 30
1326.89 26
1326.97 22
1327.05 19
1327.14 18
1327.22 19
1327.30 22
1327.39 26
1327.47 31
1327.55 36
1327.64 40
1327.72 42
1327.80 44
1327.89 44
1327.97 44
1328.05 43
1328.14 42
1328.22 42
1328.31 42
1328.39 42
1328.47 43
1328.56 43
1328.64 43
1328.72 43
1328.81 42
1328.89 41
1328.97 39
1329.06 36
1329.14 34
1329.22 32
1329.31 31
1329.39 31
1329.47 33
1329.56 37
1329.64 41
1329.73 46
1329.81 51
1329.89 55
1329.98 57
1330.06 59
1330.14 59
1330.23 58
1330.31 56
1330.39 53
1330.48 50
1330.56 47
1330.64 45
1330.73 44
1330.81 46
1330.90 50
1330.98 54
1331.06 58
1331.15 60
1331.23 60
1331.31 56
1331.40 50
1331.48 43
1331.56 35
1331.65 28
1331.73 23
1331.82 20
1331.90 19
1331.98 19
1332.07 20
1332.15 21
1332.23 23
1332.32 24
1332.40 24
1332.48 23
1332.57 22
1332.65 21
1332.74 19
1332.82 16
1332.90 13
1332.99 10
1333.07 8
1333.15 5
1333.24 4
1333.32 3
1333.41 3
1333.49 3
1333.57 5
1333.66 7
1333.74 9
1333.82 11
1333.91 12
1333.99 13
1334.07 14
1334.16 14
1334.24 14
1334.33 15
1334.41 17
1334.49 20
1334.58 23
1334.66 27
1334.74 30
1334.83 32
1334.91 33
1335.00 33
1335.08 31
1335.16 30
1335.25 28
1335.33 26
1335.41 23
1335.50 22
1335.58 20
1335.67 19
1335.75 20
1335.83 22
1335.92 26
1336.00 32
1336.08 38
1336.17 45
1336.25 51
1336.34 56
1336.42 58
1336.50 58
1336.59 56
1336.67 54
1336.76 50
1336.84 47
1336.92 43
1337.01 40
1337.09 37
1337.17 35
1337.26 32
1337.34 29
1337.43 27
1337.51 25
1337.59 24
1337.68 24
1337.76 25
1337.84 28
1337.93 32
1338.01 37
1338.10 42
1338.18 45
1338.26 48
1338.35 50
1338.43 51
1338.52 51
1338.60 50
1338.68 48
1338.77 45
1338.85 40
1338.93 35
1339.02 29
1339.10 23
1339.19 19
1339.27 16
1339.35 16
1339.44 17
1339.52 20
1339.61 24
1339.69 27
1339.77 30
1339.86 32
1339.94 33
1340.03 33
1340.11 32
1340.19 32
1340.28 31
1340.36 30
1340.44 30
1340.53 29
1340.61 29
1340.70 29
1340.78 29
1340.86 30
1340.95 32
1341.03 34
1341.12 37
1341.20 40
1341.28 43
1341.37 47
1341.45 50
1341.54 53
1341.62 56
1341.70 59
1341.79 62
1341.87 65
1341.96 69
1342.04 73
1342.12 76
1342.21 79
1342.29 81
1342.38 83
1342.46 84
1342.54 84
1342.63 83
1342.71 82
1342.80 80
1342.88 78
1342.96 75
1343.05 72
1343.13 69
1343.22 66
1343.30 63
1343.38 59
1343.47 55
1343.55 50
1343.64 45
1343.72 40
1343.80 37
1343.89 36
1343.97 37
1344.06 41
1344.14 47
1344.22 54
1344.31 62
1344.39 69
1344.48 76
1344.56 82
1344.64 85
1344.73 87
1344.81 86
1344.90 83
1344.98 78
1345.06 73
1345.15 67
1345.23 62
1345.32 59
1345.40 57
1345.48 57
1345.57 57
1345.65 58
1345.74 58
1345.82 58
1345.90 56
1345.99 54
1346.07 51
1346.16 48
1346.24 45
1346.32 43
1346.41 40
1346.49 39
1346.58 38
1346.66 37
1346.75 38
1346.83 39
1346.91 41
1347.00 44
1347.08 46
1347.17 48
1347.25 51
1347.33 54
1347.42 58
1347.50 60
1347.59 63
1347.67 64
1347.75 64
1347.84 63
1347.92 61
1348.01 58
1348.09 56
1348.18 54
1348.26 52
1348.34 50
1348.43 48
1348.51 47
1348.60 45
1348.68 45
1348.76 44
1348.85 44
1348.93 45
1349.02 46
1349.10 48
1349.19 49
1349.27 50
1349.35 51
1349.44 51
1349.52 50
1349.61 49
1349.69 48
1349.77 47
1349.86 47
1349.94 47
1350.03 49
1350.11 50
1350.20 51
1350.28 51
1350.36 50
1350.45 48
1350.53 45
1350.62 41
1350.70 37
1350.79 34
1350.87 31
1350.95 29
1351.04 27
1351.12 25
1351.21 23
1351.29 22
1351.38 20
1351.46 18
1351.54 17
1351.63 16
1351.71 14
1351.80 12
1351.88 9
1351.97 5
1352.05 1
1352.13 0
1352.22 0
1352.30 0
1352.39 0
1352.47 0
1352.56 0
1352.64 0
1352.72 0
1352.81 2
1352.89 4
1352.98 6
1353.06 8
1353.15 10
1353.23 11
1353.31 11
1353.40 11
1353.48 11
1353.57 13
1353.65 16
1353.74 21
1353.82 28
1353.90 36
1353.99 44
1354.07 51
1354.16 56
1354.24 60
1354.33 61
1354.41 61
1354.49 60
1354.58 59
1354.66 57
1354.75 54
1354.83 51
1354.92 47
1355.00 42
1355.08 36
1355.17 30
1355.25 23
1355.34 15
1355.42 9
1355.51 3
1355.59 0
1355.68 0
1355.76 0
1355.84 0
1355.93 0
1356.01 0
1356.10 0
1356.18 5
1356.27 11
1356.35 17
1356.44 22
1356.52 25
1356.60 28
1356.69 30
1356.77 32
1356.86 35
1356.94 39
1357.03 46
1357.11 55
1357.19 65
1357.28 74
1357.36 81
1357.45 86
1357.53 87
1357.62 85
1357.70 81
1357.79 75
1357.87 68
1357.95 62
1358.04 57
1358.12 54
1358.21 53
1358.29 54
1358.38 56
1358.46 59
1358.55 62
1358.63 66
1358.72 70
1358.80 74
1358.88 78
1358.97 82
1359.05 85
1359.14 88
1359.22 90
1359.31 90
1359.39 90
1359.48 88
1359.56 86
1359.64 86
1359.73 86
1359.81 88
1359.90 91
1359.98 95
1360.07 99
1360.15 103
1360.24 106
1360.32 109
1360.41 111
1360.49 112
1360.57 113
1360.66 113
1360.74 113
1360.83 111
1360.91 109
1361.00 105
1361.08 100
1361.17 95
1361.25 89
1361.34 83
1361.42 78
1361.50 74
1361.59 71
1361.67 70
1361.76 69
1361.84 68
1361.93 67
1362.01 64
1362.10 61
1362.18 56
1362.27 50
1362.35 45
1362.43 40
1362.52 38
1362.60 39
1362.69 41
1362.77 44
1362.86 48
1362.94 52
1363.03 56
1363.11 59
1363.20 61
1363.28 62
1363.37 61
1363.45 59
1363.53 55
1363.62 49
1363.70 42
1363.79 34
1363.87 26
1363.96 19
1364.04 15
1364.13 12
1364.21 13
1364.30 15
1364.38 19
1364.47 23
1364.55 29
1364.64 34
1364.72 39
1364.80 44
1364.89 47
1364.97 50
1365.06 52
1365.14 54
1365.23 54
1365.31 55
1365.40 54
1365.48 53
1365.57 50
1365.65 47
1365.74 43
1365.82 40
1365.91 37
1365.99 36
1366.08 37
1366.16 40
1366.24 45
1366.33 51
1366.41 58
1366.50 65
1366.58 73
1366.67 80
1366.75 87
1366.84 94
1366.92 98
1367.01 101
1367.09 102
1367.18 101
1367.26 97
1367.35 92
1367.43 85
1367.52 78
1367.60 71
1367.69 65
1367.77 60
1367.85 57
1367.94 54
1368.02 52
1368.11 51
1368.19 48
1368.28 45
1368.36 40
1368.45 35
1368.53 29
1368.62 24
1368.70 21
1368.79 19
1368.87 19
1368.96 20
1369.04 23
1369.13 26
1369.21 29
1369.30 32
1369.38 35
1369.47 37
1369.55 39
1369.64 39
1369.72 39
1369.80 37
1369.89 34
1369.97 31
1370.06 28
1370.14 27
1370.23 27
1370.31 28
1370.40 32
1370.48 37
1370.57 41
1370.65 45
1370.74 48
1370.82 48
1370.91 45
1370.99 41
1371.08 35
1371.16 29
1371.25 23
1371.33 19
1371.42 17
1371.50 17
1371.59 18
1371.67 21
1371.76 23
1371.84 25
1371.93 26
1372.01 25
1372.10 22
1372.18 17
1372.27 12
1372.35 5
1372.44 0
1372.52 0
1372.61 0
1372.69 0
1372.78 0
1372.86 0
1372.95 0
1373.03 0
1373.12 0
1373.20 2
1373.28 6
1373.37 12
1373.45 20
1373.54 30
1373.62 41
1373.71 51
1373.79 60
1373.88 68
1373.96 75
1374.05 79
1374.13 81
1374.22 83
1374.30 83
1374.39 84
1374.47 84
1374.56 84
1374.64 83
1374.73 81
1374.81 77
1374.90 72
1374.98 65
1375.07 56
1375.15 47
1375.24 38
1375.32 31
1375.41 26
1375.49 25
1375.58 27
1375.66 32
1375.75 40
1375.83 49
1375.92 58
1376.00 66
1376.09 72
1376.17 76
1376.26 78
1376.34 77
1376.43 75
1376.51 72
1376.60 69
1376.68 66
1376.77 63
1376.85 60
1376.94 56
1377.02 52
1377.11 48
1377.19 43
1377.28 40
1377.36 38
1377.45 39
1377.53 42
1377.62 48
1377.71 55
1377.79 62
1377.88 69
1377.96 74
1378.05 77
1378.13 79
1378.22 79
1378.30 78
1378.39 76
1378.47 75
1378.56 73
1378.64 71
1378.73 69
1378.81 67
1378.90 65
1378.98 64
1379.07 63
1379.15 64
1379.24 67
1379.32 71
1379.41 77
1379.49 83
1379.58 90
1379.66 96
1379.75 100
1379.83 101
1379.92 99
1380.00 95
1380.09 89
1380.17 82
1380.26 78
1380.34 75
1380.43 76
1380.51 80
1380.60 85
1380.68 91
1380.77 95
1380.85 97
1380.94 97
1381.02 94
1381.11 90
1381.20 85
1381.28 80
1381.37 76
1381.45 71
1381.54 66
1381.62 61
1381.71 55
1381.79 49
1381.88 43
1381.96 39
1382.05 36
1382.13 36
1382.22 38
1382.30 42
1382.39 46
1382.47 51
1382.56 56
1382.64 59
1382.73 62
1382.81 64
1382.90 64
1382.98 65
1383.07 65
1383.15 64
1383.24 64
1383.33 64
1383.41 63
1383.50 64
1383.58 64
1383.67 65
1383.75 65
1383.84 65
1383.92 64
1384.01 62
1384.09 59
1384.18 54
1384.26 49
1384.35 44
1384.43 39
1384.52 36
1384.60 35
1384.69 34
1384.77 35
1384.86 35
1384.95 35
1385.03 34
1385.12 31
1385.20 27
1385.29 23
1385.37 19
1385.46 17
1385.54 17
1385.63 19
1385.71 23
1385.80 29
1385.88 35
1385.97 40
1386.05 44
1386.14 46
1386.23 47
1386.31 47
1386.40 48
1386.48 50
1386.57 53
1386.65 57
1386.74 61
1386.82 66
1386.91 70
1386.99 72
1387.08 74
1387.16 75
1387.25 76
1387.33 77
1387.42 79
1387.51 82
1387.59 84
1387.68 85
1387.76 86
1387.85 86
1387.93 85
1388.02 82
1388.10 79
1388.19 76
1388.27 71
1388.36 66
1388.44 61
1388.53 56
1388.62 50
1388.70 45
1388.79 39
1388.87 33
1388.96 26
1389.04 20
1389.13 14
1389.21 8
1389.30 5
1389.38 4
1389.47 5
1389.56 9
1389.64 13
1389.73 18
1389.81 23
1389.90 27
1389.98 30
1390.07 32
1390.15 32
1390.24 31
1390.32 27
1390.41 23
1390.50 16
1390.58 9
1390.67 2
1390.75 0
1390.84 0
1390.92 0
1391.01 0
1391.09 0
1391.18 0
1391.26 0
1391.35 1
1391.44 2
1391.52 3
1391.61 5
1391.69 6
1391.78 8
1391.86 10
1391.95 12
1392.03 13
1392.12 13
1392.20 12
1392.29 10
1392.38 7
1392.46 5
1392.55 3
1392.63 3
1392.72 6
1392.80 10
1392.89 16
1392.97 23
1393.06 31
1393.15 37
1393.23 42
1393.32 45
1393.40 47
1393.49 47
1393.57 47
1393.66 47
1393.74 48
1393.83 49
1393.92 49
1394.00 49
1394.09 48
1394.17 45
1394.26 42
1394.34 38
1394.43 36
1394.51 36
1394.60 37
1394.69 41
1394.77 46
1394.86 51
1394.94 56
1395.03 59
1395.11 61
1395.20 60
1395.29 58
1395.37 55
1395.46 51
1395.54 47
1395.63 43
1395.71 40
1395.80 38
1395.88 37
1395.97 36
1396.06 37
1396.14 37
1396.23 38
1396.31 39
1396.40 40
1396.48 41
1396.57 42
1396.66 42
1396.74 42
1396.83 40
1396.91 37
1397.00 33
1397.08 28
1397.17 24
1397.26 20
1397.34 18
1397.43 18
1397.51 21
1397.60 24
1397.68 28
1397.77 32
1397.85 35
1397.94 36
1398.03 36
1398.11 35
1398.20 33
1398.28 31
1398.37 29
1398.45 28
1398.54 27
1398.63 26
1398.71 25
1398.80 24
1398.88 24
1398.97 25
1399.05 27
1399.14 30
1399.23 34
1399.31 38
1399.40 41
1399.48 43
1399.57 42
1399.65 41
1399.74 38
1399.83 34
1399.91 32
1400.00 30
1400.08 31
1400.17 34
1400.26 39
1400.34 45
1400.43 53
1400.51 61
1400.60 68
1400.68 75
1400.77 80
1400.86 85
1400.94 88
1401.03 90
1401.11 92
1401.20 94
1401.28 96
1401.37 99
1401.46 102
1401.54 105
1401.63 108
1401.71 110
1401.80 112
1401.89 112
1401.97 111
1402.06 110
1402.14 107
1402.23 103
1402.31 97
1402.40 91
1402.49 84
1402.57 76
1402.66 69
1402.74 63
1402.83 58
1402.92 54
1403.00 52
1403.09 52
1403.17 52
1403.26 53
1403.34 55
1403.43 57
1403.52 58
1403.60 60
1403.69 61
1403.77 61
1403.86 60
1403.95 58
1404.03 56
1404.12 53
1404.20 51
1404.29 50
1404.37 50
1404.46 51
1404.55 53
1404.63 56
1404.72 58
1404.80 60
1404.89 60
1404.98 60
1405.06 60
1405.15 60
1405.23 60
1405.32 62
1405.41 65
1405.49 67
1405.58 68
1405.66 68
1405.75 67
1405.84 64
1405.92 60
1406.01 57
1406.09 54
1406.18 53
1406.27 52
1406.35 53
1406.44 55
1406.52 57
1406.61 59
1406.69 61
1406.78 61
1406.87 61
1406.95 61
1407.04 59
1407.12 56
1407.21 52
1407.30 46
1407.38 40
1407.47 34
1407.55 27
1407.64 22
1407.73 18
1407.81 16
1407.90 16
1407.98 17
1408.07 18
1408.16 19
1408.24 19
1408.33 18
1408.41 16
1408.50 15
1408.59 13
1408.67 13
1408.76 15
1408.84 17
1408.93 21
1409.02 25
1409.10 28
1409.19 30
1409.27 31
1409.36 31
1409.45 29
1409.53 27
1409.62 25
1409.71 22
1409.79 20
1409.88 18
1409.96 17
1410.05 16
1410.14 15
1410.22 15
1410.31 15
1410.39 16
1410.48 17
1410.57 18
1410.65 19
1410.74 20
1410.82 21
1410.91 22
1411.00 22
1411.08 22
1411.17 22
1411.25 21
1411.34 19
1411.43 17
1411.51 14
1411.60 12
1411.69 10
1411.77 10
1411.86 12
1411.94 17
1412.03 23
1412.12 31
1412.20 40
1412.29 47
1412.37 54
1412.46 59
1412.55 61
1412.63 62
1412.72 61
1412.80 59
1412.89 56
1412.98 52
1413.06 47
1413.15 42
1413.24 38
1413.32 34
1413.41 32
1413.49 32
1413.58 33
1413.67 36
1413.75 39
1413.84 43
1413.92 48
1414.01 52
1414.10 56
1414.18 61
1414.27 66
1414.36 72
1414.44 77
1414.53 81
1414.61 84
1414.70 86
1414.79 86
1414.87 85
1414.96 83
1415.05 80
1415.13 77
1415.22 74
1415.30 72
1415.39 70
1415.48 69
1415.56 69
1415.65 68
1415.74 68
1415.82 67
1415.91 66
1415.99 65
1416.08 64
1416.17 64
1416.25 63
1416.34 63
1416.43 62
1416.51 61
1416.60 60
1416.68 58
1416.77 57
1416.86 55
1416.94 54
1417.03 53
1417.12 53
1417.20 54
1417.29 55
1417.37 58
1417.46 60
1417.55 62
1417.63 62
1417.72 62
1417.81 60
1417.89 57
1417.98 53
1418.06 48
1418.15 44
1418.24 39
1418.32 34
1418.41 29
1418.50 24
1418.58 20
1418.67 15
1418.76 10
1418.84 5
1418.93 0
1419.01 0
1419.10 0
1419.19 0
1419.27 0
1419.36 0
1419.45 0
1419.53 0
1419.62 0
1419.70 4
1419.79 8
1419.88 12
1419.96 15
1420.05 17
1420.14 17
1420.22 18
1420.31 18
1420.40 18
1420.48 17
1420.57 17
1420.66 16
1420.74 16
1420.83 16
1420.91 17
1421.00 19
1421.09 22
1421.17 27
1421.26 32
1421.35 38
1421.43 42
1421.52 45
1421.61 45
1421.69 42
1421.78 38
1421.86 31
1421.95 25
1422.04 19
1422.12 14
1422.21 12
1422.30 13
1422.38 15
1422.47 19
1422.56 23
1422.64 26
1422.73 29
1422.82 30
1422.90 31
1422.99 33
1423.07 34
1423.16 37
1423.25 39
1423.33 42
1423.42 44
1423.51 45
1423.59 44
1423.68 42
1423.77 39
1423.85 35
1423.94 32
1424.03 30
1424.11 28
1424.20 28
1424.29 28
1424.37 29
1424.46 31
1424.55 34
1424.63 37
1424.72 40
1424.80 43
1424.89 46
1424.98 47
1425.06 48
1425.15 47
1425.24 45
1425.32 43
1425.41 41
1425.50 40
1425.58 38
1425.67 37
1425.76 36
1425.84 35
1425.93 34
1426.02 33
1426.10 33
1426.19 34
1426.28 36
1426.36 40
1426.45 45
1426.54 51
1426.62 58
1426.71 64
1426.80 70
1426.88 75
1426.97 79
1427.05 82
1427.14 84
1427.23 84
1427.31 84
1427.40 84
1427.49 83
1427.57 83
1427.66 83
1427.75 83
1427.83 84
1427.92 84
1428.01 84
1428.09 82
1428.18 80
1428.27 76
1428.35 72
1428.44 68
1428.53 65
1428.61 62
1428.70 59
1428.79 56
1428.87 54
1428.96 51
1429.05 49
1429.13 47
1429.22 46
1429.31 45
1429.39 46
1429.48 47
1429.57 49
1429.65 52
1429.74 56
1429.83 61
1429.91 66
1430.00 70
1430.09 75
1430.17 79
1430.26 82
1430.35 85
1430.43 87
1430.52 90
1430.61 91
1430.69 92
1430.78 91
1430.87 90
1430.95 88
1431.04 86
1431.13 84
1431.21 82
1431.30 81
1431.39 80
1431.47 79
1431.56 79
1431.65 79
1431.73 79
1431.82 79
1431.91 79
1431.99 79
1432.08 78
1432.17 77
1432.25 74
1432.34 70
1432.43 65
1432.51 60
1432.60 57
1432.69 56
1432.77 58
1432.86 62
1432.95 67
1433.04 72
1433.12 74
1433.21 74
1433.30 70
1433.38 64
1433.47 57
1433.56 50
1433.64 45
1433.73 42
1433.82 40
1433.90 39
1433.99 38
1434.08 37
1434.16 35
1434.25 32
1434.34 29
1434.42 27
1434.51 25
1434.60 26
1434.68 28
1434.77 32
1434.86 37
1434.94 44
1435.03 51
1435.12 56
1435.21 61
1435.29 63
1435.38 65
1435.47 65
1435.55 65
1435.64 66
1435.73 66
1435.81 67
1435.90 68
1435.99 68
1436.07 66
1436.16 64
1436.25 62
1436.33 59
1436.42 58
1436.51 58
1436.59 58
1436.68 60
1436.77 61
1436.86 62
1436.94 62
1437.03 61
1437.12 58
1437.20 55
1437.29 51
1437.38 47
1437.46 43
1437.55 40
1437.64 38
1437.72 38
1437.81 39
1437.90 42
1437.98 45
1438.07 48
1438.16 51
1438.25 52
1438.33 52
1438.42 51
1438.51 48
1438.59 44
1438.68 39
1438.77 34
1438.85 28
1438.94 22
1439.03 17
1439.12 12
1439.20 8
1439.29 6
1439.38 5
1439.46 5
1439.55 6
1439.64 6
1439.72 6
1439.81 5
1439.90 3
1439.98 1
1440.07 0
1440.16 0
1440.25 0
1440.33 0
1440.42 0
1440.51 0
1440.59 0
1440.68 0
1440.77 3
1440.85 8
1440.94 13
1441.03 19
1441.12 25
1441.20 31
1441.29 35
1441.38 39
1441.46 42
1441.55 45
1441.64 46
1441.72 47
1441.81 47
1441.90 47
1441.99 46
1442.07 46
1442.16 47
1442.25 49
1442.33 52
1442.42 56
1442.51 60
1442.60 63
1442.68 65
1442.77 67
1442.86 67
1442.94 67
1443.03 67
1443.12 65
1443.20 63
1443.29 60
1443.38 56
1443.47 52
1443.55 48
1443.64 44
1443.73 41
1443.81 38
1443.90 36
1443.99 34
1444.08 33
1444.16 33
1444.25 32
1444.34 32
1444.42 31
1444.51 30
1444.60 29
1444.69 27
1444.77 26
1444.86 26
1444.95 26
1445.03 26
1445.12 28
1445.21 30
1445.29 33
1445.38 35
1445.47 36
1445.56 36
1445.64 34
1445.73 30
1445.82 25
1445.90 20
1445.99 16
1446.08 14
1446.17 14
1446.25 17
1446.34 23
1446.43 32
1446.52 42
1446.60 53
1446.69 65
1446.78 75
1446.86 85
1446.95 92
1447.04 99
1447.13 105
1447.21 110
1447.30 115
1447.39 119
1447.47 122
1447.56 123
1447.65 121
1447.74 117
1447.82 112
1447.91 105
1448.00 99
1448.08 94
1448.17 91
1448.26 91
1448.35 93
1448.43 96
1448.52 101
1448.61 106
1448.70 110
1448.78 112
1448.87 113
1448.96 111
1449.04 106
1449.13 100
1449.22 92
1449.31 84
1449.39 77
1449.48 72
1449.57 69
1449.65 69
1449.74 71
1449.83 74
1449.92 77
1450.00 79
1450.09 81
1450.18 83
1450.27 83
1450.35 83
1450.44 83
1450.53 84
1450.61 84
1450.70 84
1450.79 85
1450.88 85
1450.96 86
1451.05 87
1451.14 89
1451.23 91
1451.31 93
1451.40 96
1451.49 98
1451.58 99
1451.66 99
1451.75 99
1451.84 99
1451.92 98
1452.01 96
1452.10 95
1452.19 94
1452.27 93
1452.36 92
1452.45 91
1452.54 89
1452.62 86
1452.71 83
1452.80 80
1452.89 77
1452.97 74
1453.06 71
1453.15 69
1453.23 67
1453.32 66
1453.41 65
1453.50 63
1453.58 61
1453.67 58
1453.76 55
1453.85 53
1453.93 50
1454.02 49
1454.11 48
1454.20 48
1454.28 48
1454.37 49
1454.46 50
1454.55 51
1454.63 52
1454.72 51
1454.81 51
1454.90 50
1454.98 49
1455.07 48
1455.16 46
1455.25 44
1455.33 42
1455.42 39
1455.51 37
1455.59 34
1455.68 33
1455.77 33
1455.86 34
1455.94 36
1456.03 38
1456.12 40
1456.21 42
1456.29 42
1456.38 42
1456.47 41
1456.56 42
1456.64 44
1456.73 49
1456.82 55
1456.91 62
1456.99 68
1457.08 73
1457.17 74
1457.26 72
1457.34 67
1457.43 59
1457.52 52
1457.61 44
1457.69 38
1457.78 32
1457.87 28
1457.96 24
1458.04 19
1458.13 15
1458.22 12
1458.31 11
1458.39 12
1458.48 17
1458.57 24
1458.66 33
1458.74 41
1458.83 48
1458.92 53
1459.01 55
1459.09 55
1459.18 54
1459.27 52
1459.36 50
1459.44 49
1459.53 49
1459.62 49
1459.71 50
1459.80 51
1459.88 51
1459.97 50
1460.06 48
1460.15 45
1460.23 42
1460.32 39
1460.41 36
1460.50 36
1460.58 37
1460.67 39
1460.76 43
1460.85 48
1460.93 52
1461.02 56
1461.11 58
1461.20 58
1461.28 57
1461.37 54
1461.46 50
1461.55 46
1461.63 42
1461.72 40
1461.81 39
1461.90 39
1461.99 42
1462.07 45
1462.16 48
1462.25 51
1462.34 53
1462.42 54
1462.51 55
1462.60 55
1462.69 56
1462.77 58
1462.86 60
1462.95 61
1463.04 61
1463.12 60
1463.21 57
1463.30 53
1463.39 49
1463.48 45
1463.56 43
1463.65 43
1463.74 46
1463.83 52
1463.91 58
1464.00 63
1464.09 67
1464.18 68
1464.26 66
1464.35 61
1464.44 56
1464.53 49
1464.62 43
1464.70 37
1464.79 32
1464.88 28
1464.97 25
1465.05 22
1465.14 22
1465.23 23
1465.32 26
1465.41 32
1465.49 38
1465.58 44
1465.67 49
1465.76 53
1465.84 56
1465.93 58
1466.02 59
1466.11 60
1466.19 62
1466.28 63
1466.37 64
1466.46 64
1466.55 63
1466.63 60
1466.72 55
1466.81 50
1466.90 46
1466.98 42
1467.07 40
1467.16 39
1467.25 42
1467.34 46
1467.42 53
1467.51 61
1467.60 70
1467.69 78
1467.77 84
1467.86 88
1467.95 90
1468.04 89
1468.13 85
1468.21 81
1468.30 76
1468.39 73
1468.48 70
1468.57 69
1468.65 69
1468.74 68
1468.83 67
1468.92 65
1469.00 61
1469.09 55
1469.18 47
1469.27 39
1469.36 30
1469.44 22
1469.53 14
1469.62 7
1469.71 1
1469.80 0
1469.88 0
1469.97 0
1470.06 0
1470.15 0
1470.23 0
1470.32 0
1470.41 2
1470.50 7
1470.59 11
1470.67 13
1470.76 12
1470.85 9
1470.94 5
1471.03 0
1471.11 0
1471.20 0
1471.29 0
1471.38 0
1471.47 0
1471.55 0
1471.64 3
1471.73 8
1471.82 14
1471.90 20
1471.99 27
1472.08 34
1472.17 40
1472.26 44
1472.34 46
1472.43 45
1472.52 43
1472.61 41
1472.70 38
1472.78 37
1472.87 38
1472.96 40
1473.05 45
1473.14 50
1473.22 56
1473.31 62
1473.40 68
1473.49 73
1473.58 79
1473.66 84
1473.75 89
1473.84 92
1473.93 94
1474.02 94
1474.10 92
1474.19 89
1474.28 83
1474.37 75
1474.46 66
1474.54 56
1474.63 47
1474.72 39
1474.81 34
1474.90 30
1474.98 28
1475.07 27
1475.16 26
1475.25 24
1475.34 21
1475.42 18
1475.51 13
1475.60 10
1475.69 6
1475.78 4
1475.86 3
1475.95 2
1476.04 2
1476.13 0
1476.22 0
1476.30 0
1476.39 0
1476.48 0
1476.57 0
1476.66 0
1476.75 0
1476.83 3
1476.92 10
1477.01 18
1477.10 27
1477.19 35
1477.27 43
1477.36 49
1477.45 52
1477.54 53
1477.63 52
1477.71 48
1477.80 43
1477.89 36
1477.98 30
1478.07 23
1478.15 17
1478.24 11
1478.33 7
1478.42 5
1478.51 4
1478.60 6
1478.68 9
1478.77 15
1478.86 22
1478.95 29
1479.04 36
1479.12 43
1479.21 48
1479.30 51
1479.39 52
1479.48 53
1479.56 52
1479.65 51
1479.74 48
1479.83 45
1479.92 40
1480.01 35
1480.09 28
1480.18 22
1480.27 15
1480.36 9
1480.45 4
1480.53 1
1480.62 0
1480.71 1
1480.80 3
1480.89 7
1480.98 12
1481.06 19
1481.15 27
1481.24 35
1481.33 43
1481.42 51
1481.51 58
1481.59 63
1481.68 67
1481.77 68
1481.86 66
1481.95 62
1482.03 56
1482.12 49
1482.21 42
1482.30 37
1482.39 33
1482.48 32
1482.56 34
1482.65 38
1482.74 43
1482.83 50
1482.92 56
1483.01 61
1483.09 63
1483.18 62
1483.27 59
1483.36 54
1483.45 48
1483.53 43
1483.62 40
1483.71 39
1483.80 41
1483.89 45
1483.98 49
1484.06 53
1484.15 55
1484.24 54
1484.33 50
1484.42 45
1484.51 38
1484.59 31
1484.68 26
1484.77 21
1484.86 18
1484.95 16
1485.04 14
1485.12 13
1485.21 12
1485.30 11
1485.39 10
1485.48 10
1485.57 9
1485.65 10
1485.74 10
1485.83 11
1485.92 14
1486.01 17
1486.10 22
1486.18 26
1486.27 29
1486.36 31
1486.45 31
1486.54 29
1486.63 26
1486.71 23
1486.80 23
1486.89 25
1486.98 29
1487.07 35
1487.16 43
1487.24 50
1487.33 56
1487.42 60
1487.51 63
1487.60 64
1487.69 66
1487.78 67
1487.86 69
1487.95 71
1488.04 73
1488.13 74
1488.22 73
1488.31 70
1488.39 64
1488.48 58
1488.57 50
1488.66 42
1488.75 36
1488.84 31
1488.92 28
1489.01 28
1489.10 30
1489.19 35
1489.28 42
1489.37 49
1489.46 55
1489.54 60
1489.63 62
1489.72 61
1489.81 57
1489.90 51
1489.99 45
1490.07 39
1490.16 35
1490.25 32
1490.34 30
1490.43 29
1490.52 28
1490.61 27
1490.69 26
1490.78 26
1490.87 27
1490.96 30
1491.05 33
1491.14 38
1491.22 42
1491.31 46
1491.40 48
1491.49 49
1491.58 48
1491.67 46
1491.76 43
1491.84 39
1491.93 35
1492.02 31
1492.11 30
1492.20 31
1492.29 35
1492.38 41
1492.46 48
1492.55 56
1492.64 62
1492.73 66
1492.82 68
1492.91 67
1493.00 65
1493.08 62
1493.17 59
1493.26 57
1493.35 54
1493.44 52
1493.53 50
1493.62 47
1493.70 45
1493.79 42
1493.88 38
1493.97 34
1494.06 29
1494.15 23
1494.24 18
1494.32 13
1494.41 11
1494.50 10
1494.59 13
1494.68 18
1494.77 25
1494.86 32
1494.94 39
1495.03 43
1495.12 44
1495.21 43
1495.30 39
1495.39 34
1495.48 29
1495.56 26
1495.65 24
1495.74 25
1495.83 27
1495.92 29
1496.01 32
1496.10 33
1496.19 34
1496.27 35
1496.36 35
1496.45 36
1496.54 37
1496.63 39
1496.72 40
1496.81 42
1496.89 43
1496.98 43
1497.07 43
1497.16 42
1497.25 43
1497.34 44
1497.43 46
1497.52 49
1497.60 53
1497.69 57
1497.78 61
1497.87 65
1497.96 68
1498.05 71
1498.14 73
1498.23 75
1498.31 76
1498.40 76
1498.49 76
1498.58 75
1498.67 74
1498.76 73
1498.85 72
1498.94 71
1499.02 70
1499.11 68
1499.20 65
1499.29 61
1499.38 58
1499.47 54
1499.56 51
1499.65 49
1499.73 47
1499.82 46
1499.91 45
1500.00 45
1500.09 46
1500.18 47
1500.27 49
1500.36 53
1500.44 58
1500.53 64
1500.62 69
1500.71 72
1500.80 74
1500.89 73
1500.98 70
1501.07 66
1501.15 61
1501.24 56
1501.33 51
1501.42 48
1501.51 47
1501.60 46
1501.69 47
1501.78 49
1501.86 52
1501.95 56
1502.04 60
1502.13 64
1502.22 68
1502.31 71
1502.40 73
1502.49 73
1502.58 72
1502.66 69
1502.75 65
1502.84 60
1502.93 57
1503.02 54
1503.11 54
1503.20 56
1503.29 60
1503.38 65
1503.46 71
1503.55 77
1503.64 81
1503.73 84
1503.82 85
1503.91 82
1504.00 78
1504.09 71
1504.18 62
1504.26 52
1504.35 42
1504.44 33
1504.53 26
1504.62 22
1504.71 21
1504.80 23
1504.89 28
1504.98 33
1505.06 40
1505.15 44
1505.24 48
1505.33 49
1505.42 49
1505.51 48
1505.60 46
1505.69 44
1505.78 43
1505.86 43
1505.95 43
1506.04 45
1506.13 48
1506.22 53
1506.31 59
1506.40 65
1506.49 72
1506.58 77
1506.67 81
1506.75 83
1506.84 82
1506.93 78
1507.02 73
1507.11 66
1507.20 57
1507.29 48
1507.38 40
1507.47 32
1507.55 25
1507.64 20
1507.73 16
1507.82 14
1507.91 13
1508.00 12
1508.09 13
1508.18 15
1508.27 19
1508.36 24
1508.44 32
1508.53 41
1508.62 52
1508.71 64
1508.80 77
1508.89 90
1508.98 101
1509.07 111
1509.16 118
1509.25 122
1509.34 122
1509.42 120
1509.51 116
1509.60 110
1509.69 104
1509.78 98
1509.87 92
1509.96 86
1510.05 81
1510.14 77
1510.23 73
1510.31 70
1510.40 68
1510.49 66
1510.58 64
1510.67 62
1510.76 60
1510.85 59
1510.94 58
1511.03 58
1511.12 58
1511.21 56
1511.29 53
1511.38 48
1511.47 41
1511.56 31
1511.65 20
1511.74 9
1511.83 0
1511.92 0
1512.01 0
1512.10 0
1512.19 0
1512.28 0
1512.36 0
1512.45 0
1512.54 4
1512.63 8
1512.72 10
1512.81 11
1512.90 12
1512.99 12
1513.08 13
1513.17 16
1513.26 19
1513.34 23
1513.43 28
1513.52 31
1513.61 34
1513.70 36
1513.79 37
1513.88 37
1513.97 36
1514.06 36
1514.15 36
1514.24 36
1514.33 36
1514.41 36
1514.50 37
1514.59 37
1514.68 37
1514.77 37
1514.86 38
1514.95 37
1515.04 37
1515.13 36
1515.22 36
1515.31 35
1515.40 34
1515.49 32
1515.57 30
1515.66 26
1515.75 22
1515.84 16
1515.93 11
1516.02 7
1516.11 4
1516.20 3
1516.29 5
1516.38 9
1516.47 15
1516.56 21
1516.65 27
1516.73 32
1516.82 35
1516.91 37
1517.00 38
1517.09 39
1517.18 40
1517.27 43
1517.36 48
1517.45 54
1517.54 62
1517.63 71
1517.72 80
1517.81 86
1517.90 90
1517.98 91
1518.07 88
1518.16 83
1518.25 75
1518.34 68
1518.43 60
1518.52 54
1518.61 50
1518.70 48
1518.79 46
1518.88 45
1518.97 44
1519.06 43
1519.15 42
1519.24 42
1519.32 42
1519.41 45
1519.50 49
1519.59 53
1519.68 59
1519.77 64
1519.86 68
1519.95 72
1520.04 76
1520.13 79
1520.22 82
1520.31 86
1520.40 90
1520.49 94
1520.58 97
1520.66 99
1520.75 101
1520.84 100
1520.93 98
1521.02 93
1521.11 87
1521.20 80
1521.29 74
1521.38 67
1521.47 63
1521.56 60
1521.65 59
1521.74 60
1521.83 62
1521.92 64
1522.01 66
1522.10 68
1522.18 67
1522.27 66
1522.36 62
1522.45 56
1522.54 48
1522.63 38
1522.72 29
1522.81 20
1522.90 13
1522.99 10
1523.08 11
1523.17 16
1523.26 25
1523.35 35
1523.44 46
1523.53 54
1523.62 59
1523.71 60
1523.79 58
1523.88 52
1523.97 45
1524.06 37
1524.15 29
1524.24 23
1524.33 19
1524.42 17
1524.51 17
1524.60 18
1524.69 19
1524.78 19
1524.87 17
1524.96 13
1525.05 8
1525.14 3
1525.23 0
1525.32 0
1525.41 0
1525.50 3
1525.58 9
1525.67 16
1525.76 23
1525.85 29
1525.94 33
1526.03 37
1526.12 39
1526.21 39
1526.30 38
1526.39 36
1526.48 31
1526.57 25
1526.66 18
1526.75 12
1526.84 6
1526.93 3
1527.02 2
1527.11 5
1527.20 9
1527.29 15
1527.38 21
1527.47 27
1527.55 32
1527.64 34
1527.73 35
1527.82 33
1527.91 31
1528.00 29
1528.09 27
1528.18 27
1528.27 28
1528.36 31
1528.45 35
1528.54 39
1528.63 43
1528.72 45
1528.81 45
1528.90 43
1528.99 38
1529.08 33
1529.17 26
1529.26 19
1529.35 14
1529.44 9
1529.53 6
1529.62 6
1529.71 8
1529.80 13
1529.88 21
1529.97 30
1530.06 39
1530.15 46
1530.24 50
1530.33 50
1530.42 46
1530.51 38
1530.60 27
1530.69 15
1530.78 3
1530.87 0
1530.96 0
1531.05 0
1531.14 0
1531.23 0
1531.32 0
1531.41 0
1531.50 3
1531.59 7
1531.68 10
1531.77 12
1531.86 14
1531.95 14
1532.04 15
1532.13 15
1532.22 15
1532.31 15
1532.40 17
1532.49 20
1532.58 24
1532.67 30
1532.75 38
1532.84 47
1532.93 56
1533.02 64
1533.11 70
1533.20 72
1533.29 71
1533.38 67
1533.47 61
1533.56 55
1533.65 49
1533.74 45
1533.83 43
1533.92 43
1534.01 44
1534.10 47
1534.19 50
1534.28 54
1534.37 58
1534.46 62
1534.55 65
1534.64 66
1534.73 66
1534.82 62
1534.91 57
1535.00 49
1535.09 41
1535.18 34
1535.27 30
1535.36 30
1535.45 34
1535.54 41
1535.63 51
1535.72 61
1535.81 70
1535.90 77
1535.99 81
1536.08 82
1536.17 81
1536.26 78
1536.35 74
1536.44 69
1536.53 62
1536.62 54
1536.71 45
1536.80 36
1536.89 27
1536.98 20
1537.06 14
1537.15 10
1537.24 9
1537.33 9
1537.42 11
1537.51 13
1537.60 16
1537.69 18
1537.78 19
1537.87 19
1537.96 18
1538.05 16
1538.14 15
1538.23 15
1538.32 14
1538.41 15
1538.50 16
1538.59 17
1538.68 18
1538.77 19
1538.86 20
1538.95 20
1539.04 21
1539.13 23
1539.22 24
1539.31 26
1539.40 27
1539.49 28
1539.58 30
1539.67 32
1539.76 35
1539.85 40
1539.94 44
1540.03 48
1540.12 51
1540.21 51
1540.30 49
1540.39 45
1540.48 41
1540.57 37
1540.66 33
1540.75 29
1540.84 25
1540.93 21
1541.02 18
1541.11 14
1541.20 11
1541.29 10
1541.38 10
1541.47 12
1541.56 15
1541.65 17
1541.74 20
1541.83 21
1541.92 21
1542.01 21
1542.10 21
1542.19 21
1542.28 21
1542.37 21
1542.46 21
1542.55 21
1542.64 22
1542.73 22
1542.82 23
1542.91 24
1543.00 25
1543.09 26
1543.18 28
1543.27 29
1543.36 31
1543.45 32
1543.54 35
1543.63 38
1543.72 42
1543.81 46
1543.90 49
1543.99 50
1544.08 50
1544.17 47
1544.26 43
1544.35 38
1544.44 32
1544.53 26
1544.62 22
1544.71 21
1544.80 21
1544.89 24
1544.98 28
1545.07 33
1545.16 37
1545.25 40
1545.34 42
1545.43 41
1545.52 39
1545.61 36
1545.70 33
1545.79 30
1545.88 29
1545.97 28
1546.06 29
1546.15 31
1546.24 34
1546.33 37
1546.42 41
1546.51 44
1546.60 47
1546.69 49
1546.79 51
1546.88 52
1546.97 53
1547.06 54
1547.15 54
1547.24 54
1547.33 54
1547.42 55
1547.51 54
1547.60 54
1547.69 52
1547.78 50
1547.87 46
1547.96 42
1548.05 37
1548.14 32
1548.23 29
1548.32 28
1548.41 29
1548.50 32
1548.59 36
1548.68 41
1548.77 46
1548.86 50
1548.95 53
1549.04 55
1549.13 55
1549.22 55
1549.31 53
1549.40 51
1549.49 48
1549.58 46
1549.67 45
1549.76 45
1549.85 45
1549.94 46
1550.03 46
1550.12 46
1550.21 45
1550.30 42
1550.39 38
1550.48 34
1550.57 28
1550.66 21
1550.75 14
1550.84 6
1550.93 0
1551.02 0
1551.11 0
1551.21 0
1551.30 0
1551.39 6
1551.48 16
1551.57 28
1551.66 40
1551.75 51
1551.84 61
1551.93 68
1552.02 72
1552.11 74
1552.20 73
1552.29 71
1552.38 67
1552.47 64
1552.56 61
1552.65 58
1552.74 57
1552.83 57
1552.92 59
1553.01 61
1553.10 64
1553.19 67
1553.28 69
1553.37 71
1553.46 71
1553.55 70
1553.64 69
1553.73 67
1553.82 65
1553.91 65
1554.00 64
1554.10 65
1554.19 65
1554.28 66
1554.37 65
1554.46 63
1554.55 60
1554.64 56
1554.73 52
1554.82 49
1554.91 47
1555.00 46
1555.09 47
1555.18 48
1555.27 50
1555.36 52
1555.45 53
1555.54 53
1555.63 51
1555.72 48
1555.81 45
1555.90 41
1555.99 38
1556.08 36
1556.17 36
1556.26 37
1556.35 39
1556.45 44
1556.54 49
1556.63 55
1556.72 61
1556.81 66
1556.90 70
1556.99 72
1557.08 73
1557.17 72
1557.26 71
1557.35 71
1557.44 71
1557.53 73
1557.62 76
1557.71 80
1557.80 85
1557.89 90
1557.98 95
1558.07 100
1558.16 105
1558.25 109
1558.34 112
1558.44 115
1558.53 117
1558.62 118
1558.71 118
1558.80 117
1558.89 117
1558.98 117
1559.07 116
1559.16 114
1559.25 111
1559.34 106
1559.43 99
1559.52 89
1559.61 78
1559.70 67
1559.79 56
1559.88 49
1559.97 45
1560.06 43
1560.15 44
1560.25 45
1560.34 46
1560.43 44
1560.52 41
1560.61 37
1560.70 32
1560.79 29
1560.88 28
1560.97 29
1561.06 31
1561.15 33
1561.24 34
1561.33 34
1561.42 32
1561.51 29
1561.60 25
1561.69 22
1561.78 20
1561.88 19
1561.97 20
1562.06 23
1562.15 26
1562.24 31
1562.33 36
1562.42 41
1562.51 46
1562.60 49
1562.69 52
1562.78 52
1562.87 50
1562.96 47
1563.05 43
1563.14 38
1563.23 32
1563.33 26
1563.42 19
1563.51 12
1563.60 5
1563.69 0
1563.78 0
1563.87 0
1563.96 0
1564.05 0
1564.14 0
1564.23 5
1564.32 14
1564.41 22
1564.50 30
1564.59 35
1564.68 36
1564.78 35
1564.87 29
1564.96 21
1565.05 12
1565.14 2
1565.23 0
1565.32 0
1565.41 0
1565.50 0
1565.59 0
1565.68 3
1565.77 12
1565.86 21
1565.95 29
1566.04 35
1566.14 39
1566.23 42
1566.32 44
1566.41 46
1566.50 49
1566.59 53
1566.68 57
1566.77 62
1566.86 67
1566.95 71
1567.04 74
1567.13 75
1567.22 75
1567.32 74
1567.41 72
1567.50 69
1567.59 65
1567.68 60
1567.77 54
1567.86 49
1567.95 43
1568.04 38
1568.13 36
1568.22 35
1568.31 37
1568.40 42
1568.49 50
1568.59 60
1568.68 71
1568.77 83
1568.86 94
1568.95 103
1569.04 108
1569.13 109
1569.22 105
1569.31 98
1569.40 88
1569.49 78
1569.58 68
1569.68 60
1569.77 54
1569.86 49
1569.95 45
1570.04 41
1570.13 37
1570.22 32
1570.31 27
1570.40 22
1570.49 18
1570.58 14
1570.67 12
1570.76 10
1570.86 10
1570.95 11
1571.04 12
1571.13 14
1571.22 15
1571.31 16
1571.40 16
1571.49 15
1571.58 13
1571.67 11
1571.76 10
1571.86 10
1571.95 11
1572.04 14
1572.13 17
1572.22 19
1572.31 20
1572.40 20
1572.49 18
1572.58 15
1572.67 13
1572.76 12
1572.85 14
1572.95 18
1573.04 23
1573.13 29
1573.22 33
1573.31 35
1573.40 35
1573.49 34
1573.58 31
1573.67 28
1573.76 26
1573.86 25
1573.95 25
1574.04 27
1574.13 28
1574.22 28
1574.31 27
1574.40 24
1574.49 19
1574.58 12
1574.67 5
1574.76 0
1574.86 0
1574.95 0
1575.04 0
1575.13 0
1575.22 3
1575.31 7
1575.40 11
1575.49 14
1575.58 15
1575.67 14
1575.77 12
1575.86 8
1575.95 2
1576.04 0
1576.13 0
1576.22 0
1576.31 0
1576.40 0
1576.49 0
1576.58 0
1576.68 4
1576.77 14
1576.86 24
1576.95 32
1577.04 37
1577.13 38
1577.22 35
1577.31 29
1577.40 21
1577.49 13
1577.59 5
1577.68 0
1577.77 0
1577.86 0
1577.95 0
1578.04 0
1578.13 0
1578.22 0
1578.31 2
1578.40 6
1578.50 11
1578.59 15
1578.68 20
1578.77 25
1578.86 31
1578.95 36
1579.04 41
1579.13 45
1579.22 47
1579.32 48
1579.41 47
1579.50 44
1579.59 39
1579.68 33
1579.77 27
1579.86 21
1579.95 15
1580.04 11
1580.14 9
1580.23 9
1580.32 11
1580.41 15
1580.50 20
1580.59 26
1580.68 31
1580.77 35
1580.86 36
1580.96 35
1581.05 32
1581.14 27
1581.23 20
1581.32 13
1581.41 6
1581.50 0
1581.59 0
1581.68 0
1581.78 0
1581.87 0
1581.96 8
1582.05 18
1582.14 30
1582.23 42
1582.32 54
1582.41 66
1582.51 78
1582.60 89
1582.69 100
1582.78 109
1582.87 116
1582.96 121
1583.05 122
1583.14 120
1583.23 115
1583.33 107
1583.42 99
1583.51 91
1583.60 84
1583.69 80
1583.78 77
1583.87 75
1583.96 74
1584.06 72
1584.15 69
1584.24 66
1584.33 62
1584.42 58
1584.51 55
1584.60 52
1584.69 51
1584.79 50
1584.88 50
1584.97 50
1585.06 50
1585.15 51
1585.24 53
1585.33 56
1585.42 60
1585.52 65
1585.61 71
1585.70 78
1585.79 84
1585.88 90
1585.97 94
1586.06 97
1586.15 97
1586.25 96
1586.34 92
1586.43 87
1586.52 80
1586.61 74
1586.70 69
1586.79 65
1586.88 63
1586.98 64
1587.07 65
1587.16 67
1587.25 70
1587.34 72
1587.43 74
1587.52 75
1587.62 75
1587.71 75
1587.80 73
1587.89 70
1587.98 66
1588.07 60
1588.16 54
1588.25 47
1588.35 41
1588.44 35
1588.53 30
1588.62 28
1588.71 27
1588.80 27
1588.89 28
1588.99 29
1589.08 30
1589.17 30
1589.26 29
1589.35 27
1589.44 23
1589.53 18
1589.62 12
1589.72 4
1589.81 0
1589.90 0
1589.99 0
1590.08 0
1590.17 0
1590.26 0
1590.36 0
1590.45 0
1590.54 2
1590.63 11
1590.72 22
1590.81 35
1590.90 48
1591.00 60
1591.09 69
1591.18 73
1591.27 73
1591.36 67
1591.45 58
1591.54 48
1591.64 38
1591.73 31
1591.82 28
1591.91 28
1592.00 29
1592.09 32
1592.18 35
1592.28 37
1592.37 39
1592.46 40
1592.55 41
1592.64 41
1592.73 41
1592.82 38
1592.92 35
1593.01 30
1593.10 25
1593.19 21
1593.28 18
1593.37 17
1593.47 16
1593.56 17
1593.65 19
1593.74 20
1593.83 21
1593.92 22
1594.01 23
1594.11 24
1594.20 24
1594.29 22
1594.38 20
1594.47 16
1594.56 12
1594.65 9
1594.75 7
1594.84 6
1594.93 8
1595.02 13
1595.11 19
1595.20 28
1595.30 37
1595.39 46
1595.48 54
1595.57 62
1595.66 66
1595.75 68
1595.84 67
1595.94 63
1596.03 56
1596.12 47
1596.21 39
1596.30 31
1596.39 24
1596.49 18
1596.58 13
1596.67 9
1596.76 4
1596.85 0
1596.94 0
1597.04 0
1597.13 0
1597.22 0
1597.31 3
1597.40 6
1597.49 9
1597.59 9
1597.68 8
1597.77 4
1597.86 0
1597.95 0
1598.04 0
1598.13 0
1598.23 0
1598.32 0
1598.41 0
1598.50 1
1598.59 4
1598.68 6
1598.78 7
1598.87 9
1598.96 11
1599.05 13
1599.14 16
1599.23 19
1599.33 23
1599.42 27
1599.51 33
1599.60 39
1599.69 45
1599.78 52
1599.88 59
1599.97 65
1600.06 70
1600.15 73
1600.24 74
1600.33 74
1600.43 73
1600.52 70
1600.61 66
1600.70 62
1600.79 58
1600.88 54
1600.98 51
1601.07 49
1601.16 48
1601.25 47
1601.34 46
1601.44 45
1601.53 42
1601.62 37
1601.71 30
1601.80 22
1601.89 14
1601.99 8
1602.08 4
1602.17 3
1602.26 5
1602.35 9
1602.44 15
1602.54 21
1602.63 26
1602.72 30
1602.81 32
1602.90 33
1602.99 33
1603.09 32
1603.18 30
1603.27 28
1603.36 25
1603.45 23
1603.55 21
1603.64 20
1603.73 21
1603.82 24
1603.91 29
1604.00 35
1604.10 43
1604.19 52
1604.28 60
1604.37 67
1604.46 72
1604.56 76
1604.65 77
1604.74 78
1604.83 78
1604.92 78
1605.01 79
1605.11 81
1605.20 84
1605.29 86
1605.38 88
1605.47 89
1605.57 90
1605.66 89
1605.75 89
1605.84 89
1605.93 89
1606.02 90
1606.12 92
1606.21 92
1606.30 92
1606.39 89
1606.48 84
1606.58 77
1606.67 69
1606.76 59
1606.85 49
1606.94 39
1607.04 30
1607.13 23
1607.22 16
1607.31 11
1607.40 8
1607.49 5
1607.59 4
1607.68 3
1607.77 4
1607.86 6
1607.95 9
1608.05 12
1608.14 15
1608.23 19
1608.32 21
1608.41 23
1608.51 24
1608.60 24
1608.69 22
1608.78 20
1608.87 17
1608.97 13
1609.06 9
1609.15 5
1609.24 2
1609.33 0
1609.42 0
1609.52 2
1609.61 6
1609.70 9
1609.79 12
1609.88 12
1609.98 9
1610.07 4
1610.16 0
1610.25 0
1610.34 0
1610.44 0
1610.53 0
1610.62 0
1610.71 2
1610.80 11
1610.90 21
1610.99 31
1611.08 41
1611.17 52
1611.26 61
1611.36 70
1611.45 77
1611.54 82
1611.63 84
1611.72 84
1611.82 81
1611.91 76
1612.00 70
1612.09 63
1612.18 55
1612.28 47
1612.37 39
1612.46 33
1612.55 29
1612.64 27
1612.74 27
1612.83 29
1612.92 32
1613.01 34
1613.10 37
1613.20 38
1613.29 40
1613.38 41
1613.47 41
1613.57 41
1613.66 41
1613.75 39
1613.84 36
1613.93 33
1614.03 30
1614.12 29
1614.21 28
1614.30 28
1614.39 28
1614.49 28
1614.58 26
1614.67 23
1614.76 20
1614.85 17
1614.95 15
1615.04 15
1615.13 17
1615.22 21
1615.32 27
1615.41 32
1615.50 38
1615.59 43
1615.68 48
1615.78 52
1615.87 55
1615.96 58
1616.05 60
1616.14 63
1616.24 65
1616.33 68
1616.42 72
1616.51 75
1616.60 78
1616.70 78
1616.79 75
1616.88 68
1616.97 58
1617.07 46
1617.16 33
1617.25 23
1617.34 16
1617.43 13
1617.53 15
1617.62 19
1617.71 24
1617.80 30
1617.90 34
1617.99 37
1618.08 38
1618.17 37
1618.26 36
1618.36 35
1618.45 34
1618.54 35
1618.63 38
1618.73 43
1618.82 51
1618.91 61
1619.00 72
1619.09 83
1619.19 93
1619.28 100
1619.37 104
1619.46 105
1619.56 103
1619.65 99
1619.74 94
1619.83 90
1619.92 86
1620.02 85
1620.11 85
1620.20 86
1620.29 88
1620.39 91
1620.48 93
1620.57 94
1620.66 93
1620.75 91
1620.85 88
1620.94 83
1621.03 77
1621.12 71
1621.22 66
1621.31 61
1621.40 58
1621.49 57
1621.59 58
1621.68 59
1621.77 61
1621.86 63
1621.95 65
1622.05 65
1622.14 64
1622.23 61
1622.32 57
1622.42 54
1622.51 51
1622.60 50
1622.69 50
1622.79 52
1622.88 55
1622.97 58
1623.06 60
1623.15 60
1623.25 59
1623.34 57
1623.43 54
1623.52 51
1623.62 48
1623.71 47
1623.80 46
1623.89 46
1623.99 46
1624.08 46
1624.17 44
1624.26 42
1624.36 39
1624.45 36
1624.54 32
1624.63 29
1624.72 27
1624.82 25
1624.91 25
1625.00 26
1625.09 29
1625.19 34
1625.28 40
1625.37 49
1625.46 59
1625.56 70
1625.65 81
1625.74 90
1625.83 99
1625.93 107
1626.02 114
1626.11 121
1626.20 127
1626.30 133
1626.39 138
1626.48 142
1626.57 145
1626.67 147
1626.76 147
1626.85 146
1626.94 143
1627.04 140
1627.13 134
1627.22 127
1627.31 118
1627.41 108
1627.50 99
1627.59 90
1627.68 83
1627.78 78
1627.87 74
1627.96 72
1628.05 69
1628.14 67
1628.24 64
1628.33 62
1628.42 62
1628.51 64
1628.61 69
1628.70 77
1628.79 85
1628.88 94
1628.98 102
1629.07 108
1629.16 114
1629.25 118
1629.35 122
1629.44 126
1629.53 130
1629.62 133
1629.72 135
1629.81 136
1629.90 135
1630.00 134
1630.09 132
1630.18 130
1630.27 128
1630.37 126
1630.46 123
1630.55 120
1630.64 117
1630.74 113
1630.83 108
1630.92 104
1631.01 101
1631.11 99
1631.20 98
1631.29 100
1631.38 103
1631.48 108
1631.57 114
1631.66 119
1631.75 124
1631.85 127
1631.94 129
1632.03 129
1632.12 127
1632.22 123
1632.31 119
1632.40 113
1632.49 106
1632.59 99
1632.68 91
1632.77 82
1632.87 73
1632.96 63
1633.05 54
1633.14 46
1633.24 40
1633.33 36
1633.42 36
1633.51 38
1633.61 42
1633.70 48
1633.79 54
1633.88 60
1633.98 65
1634.07 68
1634.16 68
1634.25 67
1634.35 64
1634.44 60
1634.53 55
1634.63 50
1634.72 44
1634.81 39
1634.90 35
1635.00 32
1635.09 30
1635.18 28
1635.27 28
1635.37 27
1635.46 27
1635.55 25
1635.64 23
1635.74 21
1635.83 20
1635.92 21
1636.02 24
1636.11 29
1636.20 36
1636.29 44
1636.39 52
1636.48 58
1636.57 63
1636.66 64
1636.76 64
1636.85 62
1636.94 59
1637.04 55
1637.13 51
1637.22 47
1637.31 44
1637.41 42
1637.50 43
1637.59 46
1637.68 51
1637.78 59
1637.87 67
1637.96 76
1638.06 84
1638.15 89
1638.24 93
1638.33 94
1638.43 93
1638.52 89
1638.61 85
1638.71 80
1638.80 77
1638.89 75
1638.98 76
1639.08 80
1639.17 86
1639.26 93
1639.35 98
1639.45 102
1639.54 102
1639.63 99
1639.73 93
1639.82 85
1639.91 75
1640.00 64
1640.10 52
1640.19 42
1640.28 32
1640.38 24
1640.47 18
1640.56 15
1640.65 15
1640.75 17
1640.84 20
1640.93 22
1641.03 22
1641.12 20
1641.21 17
1641.30 13
1641.40 9
1641.49 5
1641.58 1
1641.68 0
1641.77 0
1641.86 0
1641.95 0
1642.05 0
1642.14 0
1642.23 0
1642.33 0
1642.42 2
1642.51 12
1642.60 24
1642.70 36
1642.79 48
1642.88 58
1642.98 66
1643.07 69
1643.16 70
1643.25 66
1643.35 61
1643.44 55
1643.53 49
1643.63 45
1643.72 44
1643.81 44
1643.91 46
1644.00 49
1644.09 51
1644.18 52
1644.28 52
1644.37 49
1644.46 47
1644.56 44
1644.65 43
1644.74 43
1644.83 44
1644.93 47
1645.02 50
1645.11 54
1645.21 59
1645.30 63
1645.39 69
1645.49 75
1645.58 80
1645.67 85
1645.76 88
1645.86 88
1645.95 86
1646.04 81
1646.14 75
1646.23 69
1646.32 64
1646.42 61
1646.51 62
1646.60 66
1646.69 72
1646.79 79
1646.88 87
1646.97 94
1647.07 100
1647.16 104
1647.25 106
1647.35 104
1647.44 101
1647.53 95
1647.62 87
1647.72 79
1647.81 71
1647.90 64
1648.00 60
1648.09 58
1648.18 58
1648.28 60
1648.37 63
1648.46 67
1648.55 69
1648.65 71
1648.74 71
1648.83 71
1648.93 69
1649.02 67
1649.11 64
1649.21 62
1649.30 61
1649.39 59
1649.49 57
1649.58 56
1649.67 53
1649.76 49
1649.86 45
1649.95 41
1650.04 37
1650.14 34
1650.23 33
1650.32 33
1650.42 35
1650.51 39
1650.60 43
1650.70 46
1650.79 50
1650.88 52
1650.98 52
1651.07 52
1651.16 50
1651.25 47
1651.35 44
1651.44 41
1651.53 37
1651.63 34
1651.72 31
1651.81 28
1651.91 26
1652.00 23
1652.09 21
1652.19 20
1652.28 19
1652.37 20
1652.47 21
1652.56 24
1652.65 27
1652.75 29
1652.84 31
1652.93 33
1653.02 34
1653.12 34
1653.21 35
1653.30 35
1653.40 34
1653.49 33
1653.58 32
1653.68 31
1653.77 29
1653.86 27
1653.96 26
1654.05 25
1654.14 23
1654.24 21
1654.33 18
1654.42 15
1654.52 12
1654.61 9
1654.70 6
1654.80 5
1654.89 4
1654.98 4
1655.08 4
1655.17 3
1655.26 3
1655.36 3
1655.45 2
1655.54 2
1655.64 2
1655.73 2
1655.82 3
1655.92 5
1656.01 10
1656.10 17
1656.19 25
1656.29 35
1656.38 44
1656.47 52
1656.57 57
1656.66 59
1656.75 58
1656.85 55
1656.94 51
1657.03 46
1657.13 42
1657.22 38
1657.31 35
1657.41 33
1657.50 31
1657.59 29
1657.69 28
1657.78 27
1657.87 26
1657.97 24
1658.06 23
1658.15 19
1658.25 15
1658.34 8
1658.43 0
1658.53 0
1658.62 0
1658.71 0
1658.81 0
1658.90 0
1658.99 0
1659.09 0
1659.18 8
1659.27 20
1659.37 31
1659.46 38
1659.55 43
1659.65 46
1659.74 46
1659.83 46
1659.93 45
1660.02 43
1660.11 40
1660.21 36
1660.30 31
1660.40 25
1660.49 19
1660.58 14
1660.68 12
1660.77 12
1660.86 14
1660.96 19
1661.05 24
1661.14 31
1661.24 38
1661.33 46
1661.42 55
1661.52 64
1661.61 75
1661.70 86
1661.80 99
1661.89 112
1661.98 125
1662.08 137
1662.17 147
1662.26 154
1662.36 158
1662.45 158
1662.54 155
1662.64 150
1662.73 145
1662.82 140
1662.92 136
1663.01 133
1663.10 130
1663.20 128
1663.29 127
1663.39 127
1663.48 127
1663.57 128
1663.67 129
1663.76 129
1663.85 127
1663.95 122
1664.04 114
1664.13 103
1664.23 91
1664.32 78
1664.41 67
1664.51 59
1664.60 55
1664.69 54
1664.79 57
1664.88 62
1664.97 67
1665.07 72
1665.16 77
1665.26 80
1665.35 83
1665.44 85
1665.54 85
1665.63 85
1665.72 84
1665.82 81
1665.91 76
1666.00 70
1666.10 63
1666.19 55
1666.28 48
1666.38 43
1666.47 41
1666.56 41
1666.66 45
1666.75 50
1666.85 57
1666.94 64
1667.03 69
1667.13 72
1667.22 73
1667.31 71
1667.41 67
1667.50 62
1667.59 57
1667.69 53
1667.78 50
1667.88 50
1667.97 53
1668.06 57
1668.16 63
1668.25 69
1668.34 74
1668.44 78
1668.53 80
1668.62 80
1668.72 78
1668.81 76
1668.90 73
1669.00 71
1669.09 71
1669.19 72
1669.28 75
1669.37 78
1669.47 80
1669.56 80
1669.65 77
1669.75 72
1669.84 64
1669.94 57
1670.03 50
1670.12 44
1670.22 41
1670.31 40
1670.40 41
1670.50 43
1670.59 45
1670.68 47
1670.78 49
1670.87 50
1670.97 51
1671.06 50
1671.15 48
1671.25 46
1671.34 45
1671.43 44
1671.53 46
1671.62 50
1671.72 57
1671.81 66
1671.90 76
1672.00 87
1672.09 98
1672.18 108
1672.28 117
1672.37 124
1672.46 130
1672.56 133
1672.65 133
1672.75 130
1672.84 124
1672.93 117
1673.03 109
1673.12 101
1673.21 95
1673.31 90
1673.40 85
1673.50 80
1673.59 73
1673.68 66
1673.78 57
1673.87 48
1673.97 40
1674.06 36
1674.15 35
1674.25 38
1674.34 43
1674.43 48
1674.53 53
1674.62 57
1674.72 58
1674.81 56
1674.90 53
1675.00 50
1675.09 47
1675.18 45
1675.28 44
1675.37 42
1675.47 41
1675.56 40
1675.65 39
1675.75 39
1675.84 39
1675.93 40
1676.03 44
1676.12 49
1676.22 56
1676.31 64
1676.40 72
1676.50 79
1676.59 85
1676.69 89
1676.78 91
1676.87 91
1676.97 89
1677.06 85
1677.15 80
1677.25 74
1677.34 68
1677.44 62
1677.53 58
1677.62 55
1677.72 54
1677.81 56
1677.91 58
1678.00 61
1678.09 63
1678.19 64
1678.28 64
1678.38 62
1678.47 58
1678.56 55
1678.66 52
1678.75 51
1678.85 53
1678.94 56
1679.03 61
1679.13 66
1679.22 71
1679.31 73
1679.41 73
1679.50 72
1679.60 70
1679.69 68
1679.78 66
1679.88 65
1679.97 64
1680.07 62
1680.16 58
1680.25 53
1680.35 47
1680.44 42
1680.54 40
1680.63 41
1680.72 46
1680.82 54
1680.91 65
1681.01 76
1681.10 87
1681.19 97
1681.29 104
1681.38 108
1681.48 110
1681.57 111
1681.66 110
1681.76 108
1681.85 106
1681.95 104
1682.04 102
1682.13 101
1682.23 102
1682.32 105
1682.42 110
1682.51 116
1682.60 122
1682.70 128
1682.79 134
1682.89 137
1682.98 140
1683.07 141
1683.17 143
1683.26 145
1683.36 148
1683.45 151
1683.54 155
1683.64 158
1683.73 162
1683.83 166
1683.92 170
1684.01 173
1684.11 175
1684.20 177
1684.30 176
1684.39 174
1684.48 170
1684.58 164
1684.67 158
1684.77 152
1684.86 147
1684.95 143
1685.05 139
1685.14 133
1685.24 124
1685.33 113
1685.43 100
1685.52 86
1685.61 73
1685.71 63
1685.80 56
1685.90 54
1685.99 56
1686.08 62
1686.18 70
1686.27 80
1686.37 90
1686.46 100
1686.55 109
1686.65 117
1686.74 123
1686.84 128
1686.93 132
1687.03 134
1687.12 136
1687.21 138
1687.31 141
1687.40 144
1687.50 147
1687.59 150
1687.68 151
1687.78 149
1687.87 145
1687.97 139
1688.06 132
1688.16 124
1688.25 116
1688.34 109
1688.44 104
1688.53 101
1688.63 98
1688.72 97
1688.81 97
1688.91 98
1689.00 99
1689.10 100
1689.19 101
1689.29 101
1689.38 100
1689.47 99
1689.57 98
1689.66 96
1689.76 95
1689.85 95
1689.95 95
1690.04 96
1690.13 98
1690.23 101
1690.32 106
1690.42 112
1690.51 119
1690.60 127
1690.70 136
1690.79 143
1690.89 149
1690.98 152
1691.08 152
1691.17 149
1691.26 144
1691.36 138
1691.45 132
1691.55 127
1691.64 124
1691.74 122
1691.83 122
1691.92 124
1692.02 125
1692.11 126
1692.21 127
1692.30 126
1692.40 125
1692.49 124
1692.58 122
1692.68 122
1692.77 123
1692.87 124
1692.96 127
1693.06 130
1693.15 132
1693.24 134
1693.34 135
1693.43 135
1693.53 134
1693.62 133
1693.72 132
1693.81 132
1693.90 133
1694.00 136
1694.09 140
1694.19 146
1694.28 152
1694.38 158
1694.47 164
1694.57 168
1694.66 170
1694.75 170
1694.85 168
1694.94 165
1695.04 162
1695.13 159
1695.23 159
1695.32 160
1695.41 163
1695.51 168
1695.60 172
1695.70 175
1695.79 177
1695.89 177
1695.98 174
1696.08 169
1696.17 161
1696.26 152
1696.36 141
1696.45 129
1696.55 118
1696.64 107
1696.74 97
1696.83 88
1696.92 81
1697.02 76
1697.11 74
1697.21 74
1697.30 76
1697.40 80
1697.49 84
1697.59 88
1697.68 90
1697.77 91
1697.87 91
1697.96 90
1698.06 89
1698.15 89
1698.25 90
1698.34 92
1698.44 94
1698.53 96
1698.62 96
1698.72 94
1698.81 90
1698.91 84
1699.00 78
1699.10 72
1699.19 67
1699.29 65
1699.38 65
1699.48 69
1699.57 75
1699.66 83
1699.76 93
1699.85 103
1699.95 112
1700.04 120
1700.14 126
1700.23 128
1700.33 128
1700.42 125
1700.51 121
1700.61 117
1700.70 113
1700.80 110
1700.89 108
1700.99 107
1701.08 107
1701.18 107
1701.27 106
1701.37 105
1701.46 104
1701.55 103
1701.65 102
1701.74 102
1701.84 103
1701.93 103
1702.03 103
1702.12 102
1702.22 100
1702.31 98
1702.41 96
1702.50 95
1702.59 96
1702.69 98
1702.78 102
1702.88 107
1702.97 112
1703.07 116
1703.16 120
1703.26 124
1703.35 126
1703.45 128
1703.54 130
1703.64 132
1703.73 134
1703.82 136
1703.92 137
1704.01 137
1704.11 136
1704.20 135
1704.30 133
1704.39 133
1704.49 134
1704.58 138
1704.68 144
1704.77 154
1704.87 165
1704.96 178
1705.05 190
1705.15 200
1705.24 208
1705.34 213
1705.43 214
1705.53 211
1705.62 206
1705.72 199
1705.81 190
1705.91 179
1706.00 168
1706.10 156
1706.19 145
1706.29 135
1706.38 127
1706.47 122
1706.57 118
1706.66 116
1706.76 116
1706.85 115
1706.95 115
1707.04 113
1707.14 112
1707.23 111
1707.33 111
1707.42 110
1707.52 110
1707.61 109
1707.71 108
1707.80 106
1707.90 103
1707.99 100
1708.08 98
1708.18 96
1708.27 95
1708.37 94
1708.46 92
1708.56 89
1708.65 85
1708.75 79
1708.84 73
1708.94 65
1709.03 59
1709.13 53
1709.22 48
1709.32 45
1709.41 42
1709.51 40
1709.60 38
1709.70 37
1709.79 36
1709.88 35
1709.98 36
1710.07 37
1710.17 39
1710.26 42
1710.36 47
1710.45 52
1710.55 59
1710.64 66
1710.74 73
1710.83 79
1710.93 85
1711.02 89
1711.12 92
1711.21 94
1711.31 94
1711.40 93
1711.50 91
1711.59 88
1711.69 83
1711.78 78
1711.88 71
1711.97 63
1712.07 56
1712.16 49
1712.26 45
1712.35 42
1712.44 43
1712.54 46
1712.63 50
1712.73 55
1712.82 57
1712.92 58
1713.01 55
1713.11 50
1713.20 44
1713.30 37
1713.39 32
1713.49 28
1713.58 26
1713.68 26
1713.77 25
1713.87 23
1713.96 20
1714.06 15
1714.15 8
1714.25 1
1714.34 0
1714.44 0
1714.53 0
1714.63 0
1714.72 0
1714.82 0
1714.91 0
1715.01 0
1715.10 11
1715.20 25
1715.29 40
1715.39 54
1715.48 65
1715.58 73
1715.67 76
1715.77 75
1715.86 70
1715.96 63
1716.05 53
1716.15 44
1716.24 35
1716.34 27
1716.43 21
1716.53 15
1716.62 11
1716.72 8
1716.81 6
1716.91 6
1717.00 6
1717.10 9
1717.19 13
1717.29 19
1717.38 26
1717.48 33
1717.57 40
1717.67 47
1717.76 54
1717.86 61
1717.95 68
1718.05 75
1718.14 82
1718.24 88
1718.33 91
1718.43 92
1718.52 91
1718.62 88
1718.71 86
1718.81 85
1718.90 87
1719.00 90
1719.09 94
1719.19 99
1719.28 102
1719.38 104
1719.47 103
1719.57 101
1719.66 98
1719.76 94
1719.85 90
1719.95 86
1720.04 83
1720.14 81
1720.23 81
1720.33 82
1720.42 86
1720.52 91
1720.61 97
1720.71 103
1720.80 109
1720.90 115
1720.99 119
1721.09 122
1721.18 124
1721.28 125
1721.37 124
1721.47 121
1721.56 116
1721.66 109
1721.75 100
1721.85 89
1721.94 78
1722.04 66
1722.13 55
1722.23 44
1722.32 36
1722.42 29
1722.51 25
1722.61 24
1722.70 25
1722.80 28
1722.89 33
1722.99 39
1723.08 45
1723.18 49
1723.27 53
1723.37 55
1723.46 57
1723.56 57
1723.66 58
1723.75 59
1723.85 61
1723.94 65
1724.04 70
1724.13 75
1724.23 80
1724.32 83
1724.42 84
1724.51 82
1724.61 78
1724.70 71
1724.80 64
1724.89 57
1724.99 52
1725.08 48
1725.18 46
1725.27 44
1725.37 44
1725.46 43
1725.56 42
1725.65 41
1725.75 40
1725.84 40
1725.94 39
1726.04 38
1726.13 37
1726.23 36
1726.32 33
1726.42 31
1726.51 28
1726.61 26
1726.70 24
1726.80 22
1726.89 22
1726.99 24
1727.08 26
1727.18 30
1727.27 35
1727.37 40
1727.46 44
1727.56 48
1727.65 52
1727.75 55
1727.84 58
1727.94 61
1728.04 65
1728.13 70
1728.23 75
1728.32 80
1728.42 85
1728.51 90
1728.61 94
1728.70 95
1728.80 95
1728.89 92
1728.99 88
1729.08 82
1729.18 76
1729.27 71
1729.37 68
1729.46 67
1729.56 68
1729.66 71
1729.75 75
1729.85 81
1729.94 86
1730.04 90
1730.13 93
1730.23 95
1730.32 93
1730.42 90
1730.51 84
1730.61 77
1730.70 69
1730.80 63
1730.90 58
1730.99 55
1731.09 54
1731.18 55
1731.28 57
1731.37 59
1731.47 62
1731.56 64
1731.66 65
1731.75 67
1731.85 68
1731.94 70
1732.04 73
1732.13 76
1732.23 79
1732.33 83
1732.42 86
1732.52 87
1732.61 88
1732.71 86
1732.80 82
1732.90 76
1732.99 68
1733.09 59
1733.18 47
1733.28 36
1733.38 24
1733.47 14
1733.57 6
1733.66 2
1733.76 0
1733.85 2
1733.95 6
1734.04 10
1734.14 16
1734.23 21
1734.33 27
1734.43 33
1734.52 39
1734.62 47
1734.71 55
1734.81 63
1734.90 70
1735.00 74
1735.09 75
1735.19 72
1735.28 69
1735.38 65
1735.48 62
1735.57 62
1735.67 63
1735.76 66
1735.86 69
1735.95 69
1736.05 68
1736.14 64
1736.24 58
1736.33 53
1736.43 50
1736.53 49
1736.62 50
1736.72 54
1736.81 57
1736.91 60
1737.00 62
1737.10 63
1737.19 62
1737.29 62
1737.39 62
1737.48 62
1737.58 62
1737.67 63
1737.77 62
1737.86 60
1737.96 57
1738.05 54
1738.15 51
1738.25 49
1738.34 47
1738.44 47
1738.53 48
1738.63 50
1738.72 53
1738.82 57
1738.91 60
1739.01 64
1739.11 68
1739.20 71
1739.30 75
1739.39 77
1739.49 78
1739.58 79
1739.68 78
1739.77 75
1739.87 72
1739.97 67
1740.06 62
1740.16 56
1740.25 50
1740.35 45
1740.44 39
1740.54 34
1740.64 28
1740.73 23
1740.83 18
1740.92 13
1741.02 10
1741.11 8
1741.21 7
1741.30 6
1741.40 6
1741.50 4
1741.59 2
1741.69 0
1741.78 0
1741.88 0
1741.97 0
1742.07 0
1742.17 0
1742.26 0
1742.36 1
1742.45 5
1742.55 10
1742.64 14
1742.74 17
1742.84 21
1742.93 23
1743.03 25
1743.12 26
1743.22 26
1743.31 26
1743.41 25
1743.51 25
1743.60 24
1743.70 25
1743.79 27
1743.89 29
1743.98 32
1744.08 34
1744.18 35
1744.27 35
1744.37 33
1744.46 31
1744.56 28
1744.65 24
1744.75 21
1744.85 18
1744.94 15
1745.04 12
1745.13 10
1745.23 8
1745.32 8
1745.42 9
1745.52 11
1745.61 16
1745.71 22
1745.80 30
1745.90 40
1745.99 49
1746.09 59
1746.19 69
1746.28 77
1746.38 85
1746.47 92
1746.57 99
1746.67 105
1746.76 111
1746.86 115
1746.95 119
1747.05 121
1747.14 121
1747.24 119
1747.34 117
1747.43 113
1747.53 109
1747.62 105
1747.72 101
1747.81 97
1747.91 95
1748.01 94
1748.10 95
1748.20 97
1748.29 101
1748.39 106
1748.49 112
1748.58 117
1748.68 122
1748.77 126
1748.87 129
1748.96 131
1749.06 134
1749.16 136
1749.25 139
1749.35 142
1749.44 146
1749.54 151
1749.64 156
1749.73 162
1749.83 167
1749.92 172
1750.02 175
1750.12 176
1750.21 175
1750.31 171
1750.40 165
1750.50 157
1750.59 148
1750.69 138
1750.79 128
1750.88 117
1750.98 107
1751.07 97
1751.17 89
1751.27 83
1751.36 80
1751.46 80
1751.55 84
1751.65 91
1751.75 100
1751.84 109
1751.94 117
1752.03 122
1752.13 124
1752.23 123
1752.32 118
1752.42 110
1752.51 101
1752.61 90
1752.71 79
1752.80 67
1752.90 54
1752.99 43
1753.09 34
1753.19 28
1753.28 26
1753.38 27
1753.47 31
1753.57 38
1753.66 44
1753.76 50
1753.86 54
1753.95 56
1754.05 56
1754.14 56
1754.24 55
1754.34 54
1754.43 54
1754.53 54
1754.62 54
1754.72 55
1754.82 55
1754.91 55
1755.01 55
1755.10 56
1755.20 58
1755.30 61
1755.39 63
1755.49 66
1755.59 67
1755.68 70
1755.78 74
1755.87 82
1755.97 94
1756.07 110
1756.16 129
1756.26 147
1756.35 161
1756.45 169
1756.55 170
1756.64 163
1756.74 151
1756.83 137
1756.93 124
1757.03 113
1757.12 107
1757.22 106
1757.31 107
1757.41 111
1757.51 117
1757.60 122
1757.70 126
1757.79 130
1757.89 132
1757.99 132
1758.08 131
1758.18 127
1758.28 121
1758.37 114
1758.47 105
1758.56 95
1758.66 84
1758.76 74
1758.85 65
1758.95 58
1759.04 54
1759.14 53
1759.24 54
1759.33 56
1759.43 57
1759.52 57
1759.62 54
1759.72 49
1759.81 42
1759.91 33
1760.01 25
1760.10 18
1760.20 13
1760.29 11
1760.39 13
1760.49 17
1760.58 23
1760.68 30
1760.77 38
1760.87 44
1760.97 49
1761.06 52
1761.16 53
1761.26 54
1761.35 54
1761.45 55
1761.54 57
1761.64 59
1761.74 61
1761.83 61
1761.93 61
1762.03 59
1762.12 57
1762.22 56
1762.31 56
1762.41 59
1762.51 64
1762.60 72
1762.70 80
1762.80 88
1762.89 95
1762.99 100
1763.08 101
1763.18 99
1763.28 94
1763.37 87
1763.47 79
1763.57 71
1763.66 64
1763.76 57
1763.85 52
1763.95 48
1764.05 45
1764.14 42
1764.24 38
1764.34 35
1764.43 33
1764.53 31
1764.62 29
1764.72 26
1764.82 23
1764.91 19
1765.01 13
1765.11 6
1765.20 0
1765.30 0
1765.39 0
1765.49 0
1765.59 0
1765.68 0
1765.78 4
1765.88 11
1765.97 16
1766.07 18
1766.17 17
1766.26 14
1766.36 10
1766.45 5
1766.55 1
1766.65 0
1766.74 0
1766.84 0
1766.94 0
1767.03 0
1767.13 1
1767.22 2
1767.32 3
1767.42 3
1767.51 4
1767.61 3
1767.71 2
1767.80 0
1767.90 0
1768.00 0
1768.09 0
1768.19 0
1768.28 2
1768.38 7
1768.48 12
1768.57 16
1768.67 20
1768.77 22
1768.86 24
1768.96 24
1769.06 25
1769.15 24
1769.25 24
1769.35 22
1769.44 20
1769.54 18
1769.63 17
1769.73 17
1769.83 21
1769.92 27
1770.02 36
1770.12 46
1770.21 55
1770.31 62
1770.41 64
1770.50 63
1770.60 58
1770.70 52
1770.79 44
1770.89 38
1770.98 33
1771.08 29
1771.18 26
1771.27 23
1771.37 21
1771.47 20
1771.56 20
1771.66 23
1771.76 30
1771.85 38
1771.95 49
1772.05 60
1772.14 69
1772.24 75
1772.34 78
1772.43 77
1772.53 73
1772.62 68
1772.72 63
1772.82 58
1772.91 54
1773.01 52
1773.11 49
1773.20 46
1773.30 44
1773.40 41
1773.49 40
1773.59 40
1773.69 42
1773.78 46
1773.88 51
1773.98 55
1774.07 59
1774.17 61
1774.27 61
1774.36 61
1774.46 61
1774.56 62
1774.65 65
1774.75 69
1774.85 74
1774.94 79
1775.04 84
1775.13 87
1775.23 89
1775.33 88
1775.42 85
1775.52 80
1775.62 74
1775.71 67
1775.81 60
1775.91 53
1776.00 45
1776.10 38
1776.20 32
1776.29 26
1776.39 22
1776.49 18
1776.58 16
1776.68 15
1776.78 14
1776.87 13
1776.97 12
1777.07 11
1777.16 10
1777.26 9
1777.36 8
1777.45 7
1777.55 7
1777.65 8
1777.74 10
1777.84 12
1777.94 13
1778.03 14
1778.13 14
1778.23 13
1778.32 12
1778.42 11
1778.52 11
1778.61 11
1778.71 13
1778.81 16
1778.90 20
1779.00 27
1779.10 34
1779.19 42
1779.29 51
1779.39 59
1779.48 66
1779.58 70
1779.68 73
1779.77 73
1779.87 71
1779.97 68
1780.06 63
1780.16 58
1780.26 53
1780.35 47
1780.45 42
1780.55 39
1780.64 37
1780.74 38
1780.84 41
1780.93 46
1781.03 53
1781.13 60
1781.22 66
1781.32 70
1781.42 71
1781.51 70
1781.61 67
1781.71 63
1781.80 59
1781.90 54
1782.00 51
1782.09 48
1782.19 45
1782.29 42
1782.39 40
1782.48 37
1782.58 35
1782.68 34
1782.77 35
1782.87 37
1782.97 40
1783.06 45
1783.16 52
1783.26 59
1783.35 65
1783.45 71
1783.55 75
1783.64 77
1783.74 77
1783.84 75
1783.93 71
1784.03 66
1784.13 60
1784.22 54
1784.32 47
1784.42 40
1784.51 33
1784.61 27
1784.71 21
1784.81 17
1784.90 15
1785.00 14
1785.10 13
1785.19 14
1785.29 14
1785.39 13
1785.48 11
1785.58 7
1785.68 2
1785.77 0
1785.87 0
1785.97 0
1786.06 0
1786.16 0
1786.26 0
1786.35 0
1786.45 0
1786.55 2
1786.65 6
1786.74 9
1786.84 11
1786.94 12
1787.03 12
1787.13 11
1787.23 10
1787.32 8
1787.42 7
1787.52 7
1787.61 8
1787.71 11
1787.81 15
1787.91 18
1788.00 21
1788.10 22
1788.20 20
1788.29 17
1788.39 12
1788.49 7
1788.58 3
1788.68 0
1788.78 1
1788.87 3
1788.97 8
1789.07 13
1789.17 18
1789.26 21
1789.36 22
1789.46 21
1789.55 19
1789.65 17
1789.75 16
1789.84 16
1789.94 20
1790.04 26
1790.13 34
1790.23 44
1790.33 54
1790.43 64
1790.52 72
1790.62 77
1790.72 81
1790.81 82
1790.91 82
1791.01 82
1791.10 83
1791.20 84
1791.30 86
1791.40 88
1791.49 89
1791.59 91
1791.69 91
1791.78 90
1791.88 87
1791.98 84
1792.07 80
1792.17 77
1792.27 74
1792.37 73
1792.46 74
1792.56 77
1792.66 82
1792.75 87
1792.85 92
1792.95 97
1793.05 101
1793.14 104
1793.24 107
1793.34 109
1793.43 111
1793.53 112
1793.63 112
1793.72 110
1793.82 105
1793.92 98
1794.02 89
1794.11 79
1794.21 69
1794.31 60
1794.40 54
1794.50 50
1794.60 48
1794.70 48
1794.79 49
1794.89 50
1794.99 51
1795.08 51
1795.18 51
1795.28 50
1795.38 47
1795.47 43
1795.57 38
1795.67 32
1795.76 26
1795.86 22
1795.96 21
1796.06 23
1796.15 28
1796.25 34
1796.35 41
1796.44 46
1796.54 49
1796.64 49
1796.74 46
1796.83 40
1796.93 34
1797.03 27
1797.12 20
1797.22 15
1797.32 11
1797.42 8
1797.51 5
1797.61 3
1797.71 2
1797.80 3
1797.90 5
1798.00 10
1798.10 17
1798.19 26
1798.29 35
1798.39 45
1798.48 53
1798.58 61
1798.68 67
1798.78 73
1798.87 78
1798.97 82
1799.07 85
1799.17 86
1799.26 85
1799.36 82
1799.46 79
1799.55 76
1799.65 74
1799.75 75
1799.85 79
1799.94 84
1800.04 91
1800.14 97
1800.23 102
1800.33 105
1800.43 106
1800.53 105
1800.62 103
1800.72 99
1800.82 93
1800.92 84
1801.01 74
1801.11 61
1801.21 48
1801.30 35
1801.40 23
1801.50 15
1801.60 10
1801.69 9
1801.79 10
1801.89 13
1801.99 16
1802.08 21
1802.18 25
1802.28 28
1802.38 32
1802.47 34
1802.57 37
1802.67 40
1802.76 43
1802.86 49
1802.96 56
1803.06 65
1803.15 74
1803.25 82
1803.35 89
1803.45 92
1803.54 92
1803.64 91
1803.74 90
1803.83 90
1803.93 94
1804.03 101
1804.13 110
1804.22 119
1804.32 127
1804.42 132
1804.52 133
1804.61 130
1804.71 125
1804.81 118
1804.91 110
1805.00 104
1805.10 98
1805.20 95
1805.30 91
1805.39 88
1805.49 84
1805.59 78
1805.69 71
1805.78 63
1805.88 55
1805.98 47
1806.07 40
1806.17 34
1806.27 30
1806.37 27
1806.46 26
1806.56 28
1806.66 32
1806.76 39
1806.85 49
1806.95 61
1807.05 74
1807.15 88
1807.24 101
1807.34 114
1807.44 125
1807.54 135
1807.63 144
1807.73 152
1807.83 158
1807.93 163
1808.02 166
1808.12 167
1808.22 164
1808.32 160
1808.41 154
1808.51 147
1808.61 141
1808.71 136
1808.80 131
1808.90 127
1809.00 124
1809.10 120
1809.19 117
1809.29 114
1809.39 112
1809.49 110
1809.58 109
1809.68 106
1809.78 102
1809.88 96
1809.97 87
1810.07 75
1810.17 62
1810.27 49
1810.36 36
1810.46 25
1810.56 16
1810.66 10
1810.75 6
1810.85 4
1810.95 3
1811.05 2
1811.14 0
1811.24 0
1811.34 0
1811.44 0
1811.53 0
1811.63 0
1811.73 0
1811.83 0
1811.92 1
1812.02 3
1812.12 5
1812.22 6
1812.31 7
1812.41 7
1812.51 8
1812.61 10
1812.70 15
1812.80 21
1812.90 28
1813.00 36
1813.09 44
1813.19 52
1813.29 60
1813.39 67
1813.49 73
1813.58 80
1813.68 87
1813.78 93
1813.88 99
1813.97 102
1814.07 104
1814.17 102
1814.27 96
1814.36 88
1814.46 77
1814.56 65
1814.66 53
1814.75 41
1814.85 30
1814.95 20
1815.05 12
1815.15 4
1815.24 0
1815.34 0
1815.44 0
1815.54 0
1815.63 0
1815.73 0
1815.83 0
1815.93 0
1816.02 0
1816.12 4
1816.22 9
1816.32 13
1816.41 18
1816.51 23
1816.61 27
1816.71 30
1816.81 32
1816.90 33
1817.00 32
1817.10 32
1817.20 32
1817.29 32
1817.39 32
1817.49 32
1817.59 31
1817.68 27
1817.78 22
1817.88 14
1817.98 6
1818.08 0
1818.17 0
1818.27 0
1818.37 4
1818.47 15
1818.56 28
1818.66 42
1818.76 54
1818.86 64
1818.96 70
1819.05 74
1819.15 76
1819.25 77
1819.35 78
1819.44 79
1819.54 81
1819.64 83
1819.74 86
1819.84 87
1819.93 87
1820.03 86
1820.13 84
1820.23 81
1820.32 78
1820.42 76
1820.52 75
1820.62 77
1820.72 81
1820.81 86
1820.91 93
1821.01 98
1821.11 102
1821.20 104
1821.30 104
1821.40 102
1821.50 100
1821.60 99
1821.69 99
1821.79 102
1821.89 107
1821.99 112
1822.09 116
1822.18 116
1822.28 112
1822.38 104
1822.48 93
1822.57 80
1822.67 68
1822.77 58
1822.87 51
1822.97 47
1823.06 45
1823.16 44
1823.26 44
1823.36 44
1823.46 45
1823.55 46
1823.65 49
1823.75 54
1823.85 59
1823.94 65
1824.04 69
1824.14 71
1824.24 70
1824.34 67
1824.43 62
1824.53 56
1824.63 50
1824.73 45
1824.83 40
1824.92 37
1825.02 34
1825.12 32
1825.22 30
1825.32 28
1825.41 28
1825.51 29
1825.61 32
1825.71 38
1825.80 46
1825.90 56
1826.00 66
1826.10 77
1826.20 86
1826.29 93
1826.39 97
1826.49 99
1826.59 100
1826.69 98
1826.78 95
1826.88 92
1826.98 87
1827.08 83
1827.18 79
1827.27 76
1827.37 73
1827.47 71
1827.57 70
1827.67 69
1827.76 69
1827.86 69
1827.96 69
1828.06 67
1828.16 62
1828.25 56
1828.35 48
1828.45 38
1828.55 28
1828.65 20
1828.74 14
1828.84 12
1828.94 13
1829.04 16
1829.14 20
1829.23 24
1829.33 27
1829.43 29
1829.53 29
1829.63 27
1829.72 24
1829.82 20
1829.92 15
1830.02 10
1830.12 5
1830.21 1
1830.31 0
1830.41 0
1830.51 0
1830.61 1
1830.71 5
1830.80 9
1830.90 14
1831.00 19
1831.10 23
1831.20 25
1831.29 26
1831.39 26
1831.49 26
1831.59 26
1831.69 28
1831.78 32
1831.88 37
1831.98 43
1832.08 49
1832.18 54
1832.27 57
1832.37 57
1832.47 54
1832.57 49
1832.67 44
1832.77 39
1832.86 34
1832.96 32
1833.06 31
1833.16 31
1833.26 31
1833.35 30
1833.45 28
1833.55 25
1833.65 22
1833.75 20
1833.84 20
1833.94 24
1834.04 30
1834.14 39
1834.24 48
1834.34 56
1834.43 59
1834.53 59
1834.63 53
1834.73 43
1834.83 30
1834.92 16
1835.02 2
1835.12 0
1835.22 0
1835.32 0
1835.42 0
1835.51 0
1835.61 0
1835.71 0
1835.81 10
1835.91 20
1836.00 29
1836.10 35
1836.20 39
1836.30 41
1836.40 41
1836.50 39
1836.59 37
1836.69 35
1836.79 33
1836.89 32
1836.99 33
1837.09 35
1837.18 37
1837.28 39
1837.38 41
1837.48 41
1837.58 40
1837.67 38
1837.77 34
1837.87 31
1837.97 28
1838.07 26
1838.17 26
1838.26 26
1838.36 27
1838.46 27
1838.56 27
1838.66 27
1838.76 25
1838.85 24
1838.95 22
1839.05 19
1839.15 17
1839.25 15
1839.35 14
1839.44 13
1839.54 14
1839.64 17
1839.74 21
1839.84 28
1839.94 35
1840.03 43
1840.13 50
1840.23 58
1840.33 64
1840.43 70
1840.53 76
1840.62 81
1840.72 84
1840.82 84
1840.92 81
1841.02 76
1841.12 69
1841.21 61
1841.31 55
1841.41 52
1841.51 51
1841.61 55
1841.71 60
1841.80 65
1841.90 70
1842.00 72
1842.10 72
1842.20 70
1842.30 66
1842.39 62
1842.49 59
1842.59 59
1842.69 62
1842.79 66
1842.89 71
1842.98 76
1843.08 81
1843.18 84
1843.28 86
1843.38 86
1843.48 87
1843.58 87
1843.67 88
1843.77 88
1843.87 88
1843.97 88
1844.07 87
1844.17 84
1844.26 79
1844.36 72
1844.46 64
1844.56 55
1844.66 46
1844.76 38
1844.85 31
1844.95 27
1845.05 25
1845.15 25
1845.25 28
1845.35 31
1845.45 35
1845.54 39
1845.64 40
1845.74 40
1845.84 36
1845.94 30
1846.04 22
1846.13 14
1846.23 6
1846.33 2
1846.43 2
1846.53 6
1846.63 14
1846.73 24
1846.82 34
1846.92 42
1847.02 47
1847.12 49
1847.22 46
1847.32 41
1847.42 35
1847.51 28
1847.61 21
1847.71 16
1847.81 13
1847.91 10
1848.01 7
1848.11 5
1848.20 3
1848.30 2
1848.40 2
1848.50 2
1848.60 4
1848.70 6
1848.79 8
1848.89 8
1848.99 7
1849.09 3
1849.19 0
1849.29 0
1849.39 0
1849.48 0
1849.58 0
1849.68 0
1849.78 10
1849.88 26
1849.98 43
1850.08 60
1850.17 75
1850.27 85
1850.37 90
1850.47 90
1850.57 86
1850.67 78
1850.77 69
1850.87 60
1850.96 51
1851.06 45
1851.16 42
1851.26 40
1851.36 40
1851.46 41
1851.56 43
1851.65 45
1851.75 48
1851.85 51
1851.95 54
1852.05 58
1852.15 61
1852.25 63
1852.34 63
1852.44 62
1852.54 59
1852.64 52
1852.74 43
1852.84 32
1852.94 20
1853.04 8
1853.13 0
1853.23 0
1853.33 0
1853.43 0
1853.53 0
1853.63 0
1853.73 0
1853.82 0
1853.92 3
1854.02 11
1854.12 19
1854.22 28
1854.32 36
1854.42 44
1854.52 51
1854.61 58
1854.71 65
1854.81 72
1854.91 81
1855.01 92
1855.11 104
1855.21 116
1855.31 128
1855.40 139
1855.50 149
1855.60 157
1855.70 162
1855.80 165
1855.90 165
1856.00 162
1856.10 156
1856.19 147
1856.29 138
1856.39 128
1856.49 118
1856.59 110
1856.69 104
1856.79 100
1856.89 96
1856.98 94
1857.08 92
1857.18 90
1857.28 89
1857.38 89
1857.48 89
1857.58 89
1857.68 89
1857.77 87
1857.87 84
1857.97 79
1858.07 72
1858.17 63
1858.27 53
1858.37 43
1858.47 33
1858.56 23
1858.66 15
1858.76 9
1858.86 5
1858.96 3
1859.06 4
1859.16 7
1859.26 10
1859.36 13
1859.45 15
1859.55 14
1859.65 11
1859.75 5
1859.85 0
1859.95 0
1860.05 0
1860.15 0
1860.25 0
1860.34 0
1860.44 0
1860.54 0
1860.64 5
1860.74 11
1860.84 15
1860.94 19
1861.04 23
1861.13 27
1861.23 33
1861.33 40
1861.43 47
1861.53 55
1861.63 62
1861.73 68
1861.83 73
1861.93 77
1862.02 79
1862.12 81
1862.22 83
1862.32 84
1862.42 86
1862.52 88
1862.62 89
1862.72 90
1862.82 90
1862.92 88
1863.01 85
1863.11 79
1863.21 71
1863.31 63
1863.41 55
1863.51 47
1863.61 41
1863.71 37
1863.81 35
1863.90 34
1864.00 35
1864.10 37
1864.20 39
1864.30 42
1864.40 44
1864.50 45
1864.60 47
1864.70 49
1864.80 52
1864.89 55
1864.99 59
1865.09 64
1865.19 68
1865.29 73
1865.39 77
1865.49 80
1865.59 82
1865.69 84
1865.79 83
1865.88 80
1865.98 76
1866.08 71
1866.18 65
1866.28 59
1866.38 56
1866.48 55
1866.58 56
1866.68 59
1866.78 62
1866.87 66
1866.97 68
1867.07 70
1867.17 72
1867.27 75
1867.37 80
1867.47 86
1867.57 94
1867.67 101
1867.77 108
1867.87 113
1867.96 117
1868.06 118
1868.16 120
1868.26 121
1868.36 122
1868.46 124
1868.56 125
1868.66 126
1868.76 124
1868.86 122
1868.95 118
1869.05 115
1869.15 112
1869.25 109
1869.35 108
1869.45 106
1869.55 105
1869.65 103
1869.75 100
1869.85 97
1869.95 94
1870.05 92
1870.14 91
1870.24 91
1870.34 93
1870.44 96
1870.54 99
1870.64 103
1870.74 106
1870.84 108
1870.94 108
1871.04 105
1871.14 99
1871.23 92
1871.33 84
1871.43 76
1871.53 68
1871.63 63
1871.73 60
1871.83 60
1871.93 63
1872.03 66
1872.13 70
1872.23 73
1872.33 76
1872.42 77
1872.52 78
1872.62 78
1872.72 78
1872.82 79
1872.92 81
1873.02 83
1873.12 85
1873.22 85
1873.32 85
1873.42 83
1873.52 79
1873.62 74
1873.71 68
1873.81 62
1873.91 57
1874.01 52
1874.11 47
1874.21 44
1874.31 43
1874.41 43
1874.51 44
1874.61 47
1874.71 52
1874.81 58
1874.91 64
1875.00 70
1875.10 75
1875.20 80
1875.30 84
1875.40 86
1875.50 88
1875.60 88
1875.70 89
1875.80 89
1875.90 89
1876.00 88
1876.10 88
1876.20 88
1876.29 87
1876.39 87
1876.49 86
1876.59 86
1876.69 86
1876.79 86
1876.89 86
1876.99 87
1877.09 89
1877.19 92
1877.29 96
1877.39 101
1877.49 107
1877.59 114
1877.69 121
1877.78 129
1877.88 135
1877.98 141
1878.08 146
1878.18 149
1878.28 150
1878.38 150
1878.48 147
1878.58 141
1878.68 134
1878.78 125
1878.88 117
1878.98 109
1879.08 104
1879.18 100
1879.27 99
1879.37 99
1879.47 99
1879.57 97
1879.67 95
1879.77 91
1879.87 87
1879.97 84
1880.07 82
1880.17 81
1880.27 83
1880.37 84
1880.47 86
1880.57 86
1880.67 85
1880.77 83
1880.86 80
1880.96 77
1881.06 75
1881.16 74
1881.26 74
1881.36 74
1881.46 75
1881.56 76
1881.66 76
1881.76 75
1881.86 74
1881.96 72
1882.06 70
1882.16 68
1882.26 66
1882.36 65
1882.46 65
1882.56 67
1882.65 69
1882.75 74
1882.85 78
1882.95 82
1883.05 84
1883.15 84
1883.25 79
1883.35 72
1883.45 61
1883.55 50
1883.65 39
1883.75 30
1883.85 26
1883.95 25
1884.05 27
1884.15 33
1884.25 39
1884.35 46
1884.45 53
1884.54 59
1884.64 64
1884.74 68
1884.84 72
1884.94 76
1885.04 80
1885.14 85
1885.24 91
1885.34 97
1885.44 102
1885.54 107
1885.64 110
1885.74 111
1885.84 109
1885.94 106
1886.04 101
1886.14 95
1886.24 90
1886.34 86
1886.44 86
1886.54 89
1886.63 94
1886.73 102
1886.83 109
1886.93 115
1887.03 118
1887.13 117
1887.23 112
1887.33 105
1887.43 95
1887.53 86
1887.63 78
1887.73 72
1887.83 68
1887.93 65
1888.03 63
1888.13 60
1888.23 55
1888.33 48
1888.43 40
1888.53 31
1888.63 21
1888.73 11
1888.83 2
1888.93 0
1889.02 0
1889.12 0
1889.22 0
1889.32 0
1889.42 0
1889.52 0
1889.62 0
1889.72 2
1889.82 12
1889.92 24
1890.02 38
1890.12 52
1890.22 67
1890.32 82
1890.42 96
1890.52 110
1890.62 123
1890.72 134
1890.82 142
1890.92 147
1891.02 147
1891.12 142
1891.22 133
1891.32 121
1891.42 106
1891.52 92
1891.62 79
1891.72 69
1891.82 61
1891.92 55
1892.01 51
1892.11 48
1892.21 45
1892.31 43
1892.41 42
1892.51 43
1892.61 46
1892.71 52
1892.81 60
1892.91 70
1893.01 81
1893.11 91
1893.21 101
1893.31 109
1893.41 114
1893.51 117
1893.61 117
1893.71 115
1893.81 110
1893.91 104
1894.01 98
1894.11 93
1894.21 88
1894.31 86
1894.41 84
1894.51 84
1894.61 83
1894.71 82
1894.81 79
1894.91 75
1895.01 71
1895.11 69
1895.21 70
1895.31 74
1895.41 83
1895.51 94
1895.61 106
1895.71 118
1895.81 126
1895.91 131
1896.00 131
1896.10 129
1896.20 125
1896.30 120
1896.40 115
1896.50 112
1896.60 111
1896.70 112
1896.80 114
1896.90 116
1897.00 119
1897.10 120
1897.20 121
1897.30 121
1897.40 122
1897.50 124
1897.60 127
1897.70 131
1897.80 137
1897.90 143
1898.00 149
1898.10 153
1898.20 154
1898.30 153
1898.40 148
1898.50 140
1898.60 130
1898.70 119
1898.80 108
1898.90 98
1899.00 89
1899.10 82
1899.20 76
1899.30 69
1899.40 63
1899.50 56
1899.60 49
1899.70 44
1899.80 41
1899.90 40
1900.00 42
1900.10 47
1900.20 54
1900.30 60
1900.40 67
1900.50 73
1900.60 79
1900.70 83
1900.80 86
1900.90 86
1901.00 83
1901.10 77
1901.20 67
1901.30 56
1901.40 45
1901.50 35
1901.60 27
1901.70 22
1901.80 20
1901.90 20
1902.00 22
1902.10 25
1902.20 31
1902.30 37
1902.40 45
1902.50 53
1902.60 60
1902.70 67
1902.80 71
1902.90 72
1903.00 73
1903.10 73
1903.20 74
1903.30 78
1903.40 86
1903.50 95
1903.60 106
1903.70 116
1903.80 124
1903.90 128
1904.00 127
1904.10 123
1904.20 115
1904.30 106
1904.40 97
1904.50 90
1904.60 85
1904.70 84
1904.80 84
1904.90 87
1905.00 89
1905.10 90
1905.20 88
1905.30 84
1905.40 77
1905.50 68
1905.60 59
1905.70 50
1905.80 42
1905.90 36
1906.00 32
1906.10 32
1906.20 34
1906.30 38
1906.40 44
1906.50 52
1906.60 60
1906.70 67
1906.80 72
1906.90 75
1907.00 75
1907.10 72
1907.20 67
1907.30 60
1907.40 53
1907.50 45
1907.60 39
1907.70 35
1907.80 33
1907.90 34
1908.00 37
1908.10 42
1908.20 48
1908.30 55
1908.40 61
1908.50 66
1908.60 69
1908.70 69
1908.80 68
1908.90 63
1909.00 57
1909.10 48
1909.20 40
1909.30 32
1909.40 26
1909.50 23
1909.60 23
1909.70 27
1909.80 32
1909.90 39
1910.00 45
1910.10 51
1910.20 55
1910.30 58
1910.40 61
1910.50 65
1910.60 68
1910.70 73
1910.81 78
1910.91 83
1911.01 87
1911.11 90
1911.21 92
1911.31 92
1911.41 90
1911.51 88
1911.61 85
1911.71 82
1911.81 79
1911.91 76
1912.01 74
1912.11 71
1912.21 68
1912.31 66
1912.41 63
1912.51 61
1912.61 59
1912.71 58
1912.81 58
1912.91 59
1913.01 62
1913.11 65
1913.21 69
1913.31 71
1913.41 73
1913.51 72
1913.61 70
1913.71 65
1913.81 58
1913.91 51
1914.01 45
1914.11 41
1914.21 38
1914.31 38
1914.41 39
1914.51 40
1914.61 40
1914.71 39
1914.82 36
1914.92 34
1915.02 32
1915.12 32
1915.22 35
1915.32 41
1915.42 49
1915.52 60
1915.62 71
1915.72 82
1915.82 93
1915.92 103
1916.02 113
1916.12 121
1916.22 130
1916.32 138
1916.42 146
1916.52 153
1916.62 159
1916.72 162
1916.82 164
1916.92 163
1917.02 159
1917.12 154
1917.22 149
1917.32 143
1917.42 139
1917.52 134
1917.62 130
1917.72 125
1917.83 118
1917.93 109
1918.03 99
1918.13 88
1918.23 77
1918.33 67
1918.43 59
1918.53 53
1918.63 50
1918.73 49
1918.83 50
1918.93 52
1919.03 54
1919.13 55
1919.23 54
1919.33 50
1919.43 45
1919.53 38
1919.63 30
1919.73 23
1919.83 18
1919.93 16
1920.03 17
1920.13 22
1920.24 31
1920.34 42
1920.44 54
1920.54 66
1920.64 76
1920.74 82
1920.84 85
1920.94 85
1921.04 81
1921.14 76
1921.24 71
1921.34 66
1921.44 63
1921.54 61
1921.64 61
1921.74 64
1921.84 67
1921.94 72
1922.04 77
1922.14 82
1922.24 86
1922.34 88
1922.45 89
1922.55 88
1922.65 86
1922.75 83
1922.85 81
1922.95 80
1923.05 80
1923.15 81
1923.25 84
1923.35 89
1923.45 95
1923.55 101
1923.65 107
1923.75 112
1923.85 114
1923.95 113
1924.05 110
1924.15 104
1924.25 96
1924.36 88
1924.46 80
1924.56 73
1924.66 66
1924.76 61
1924.86 56
1924.96 51
1925.06 45
1925.16 38
1925.26 32
1925.36 24
1925.46 18
1925.56 11
1925.66 7
1925.76 4
1925.86 3
1925.96 6
1926.07 10
1926.17 17
1926.27 27
1926.37 37
1926.47 49
1926.57 60
1926.67 71
1926.77 79
1926.87 85
1926.97 88
1927.07 88
1927.17 85
1927.27 81
1927.37 76
1927.47 72
1927.57 69
1927.68 66
1927.78 65
1927.88 63
1927.98 62
1928.08 62
1928.18 61
1928.28 60
1928.38 60
1928.48 58
1928.58 55
1928.68 51
1928.78 46
1928.88 38
1928.98 30
1929.08 21
1929.18 11
1929.29 4
1929.39 0
1929.49 0
1929.59 0
1929.69 0
1929.79 4
1929.89 13
1929.99 22
1930.09 30
1930.19 37
1930.29 42
1930.39 44
1930.49 44
1930.59 43
1930.70 41
1930.80 37
1930.90 32
1931.00 27
1931.10 21
1931.20 15
1931.30 10
1931.40 7
1931.50 5
1931.60 4
1931.70 4
1931.80 4
1931.90 3
1932.00 0
1932.11 0
1932.21 0
1932.31 0
1932.41 0
1932.51 0
1932.61 0
1932.71 4
1932.81 14
1932.91 23
1933.01 33
1933.11 41
1933.21 48
1933.31 54
1933.42 59
1933.52 64
1933.62 68
1933.72 71
1933.82 73
1933.92 74
1934.02 74
1934.12 73
1934.22 71
1934.32 67
1934.42 64
1934.52 60
1934.63 56
1934.73 54
1934.83 53
1934.93 55
1935.03 58
1935.13 62
1935.23 67
1935.33 70
1935.43 72
1935.53 72
1935.63 68
1935.73 61
1935.84 51
1935.94 38
1936.04 25
1936.14 11
1936.24 0
1936.34 0
1936.44 0
1936.54 0
1936.64 0
1936.74 6
1936.84 15
1936.94 23
1937.05 29
1937.15 34
1937.25 38
1937.35 40
1937.45 42
1937.55 44
1937.65 45
1937.75 46
1937.85 45
1937.95 43
1938.05 41
1938.16 40
1938.26 40
1938.36 43
1938.46 48
1938.56 53
1938.66 59
1938.76 64
1938.86 66
1938.96 66
1939.06 64
1939.16 59
1939.27 55
1939.37 51
1939.47 49
1939.57 50
1939.67 55
1939.77 63
1939.87 73
1939.97 84
1940.07 95
1940.17 104
1940.28 109
1940.38 110
1940.48 106
1940.58 99
1940.68 89
1940.78 78
1940.88 67
1940.98 57
1941.08 49
1941.18 45
1941.28 43
1941.39 44
1941.49 45
1941.59 48
1941.69 50
1941.79 52
1941.89 54
1941.99 57
1942.09 63
1942.19 70
1942.30 78
1942.40 87
1942.50 93
1942.60 96
1942.70 96
1942.80 91
1942.90 82
1943.00 71
1943.10 58
1943.20 45
1943.31 33
1943.41 22
1943.51 13
1943.61 5
1943.71 1
1943.81 0
1943.91 0
1944.01 2
1944.11 5
1944.21 10
1944.32 13
1944.42 16
1944.52 17
1944.62 16
1944.72 15
1944.82 14
1944.92 14
1945.02 16
1945.12 19
1945.23 25
1945.33 32
1945.43 39
1945.53 46
1945.63 53
1945.73 58
1945.83 61
1945.93 64
1946.03 65
1946.14 65
1946.24 63
1946.34 60
1946.44 54
1946.54 47
1946.64 38
1946.74 27
1946.84 16
1946.94 6
1947.05 0
1947.15 0
1947.25 0
1947.35 0
1947.45 0
1947.55 0
1947.65 3
1947.75 8
1947.86 12
1947.96 16
1948.06 20
1948.16 25
1948.26 30
1948.36 37
1948.46 43
1948.56 50
1948.66 55
1948.77 58
1948.87 60
1948.97 61
1949.07 60
1949.17 59
1949.27 58
1949.37 57
1949.47 55
1949.58 53
1949.68 50
1949.78 46
1949.88 41
1949.98 35
1950.08 28
1950.18 21
1950.28 15
1950.38 11
1950.49 10
1950.59 11
1950.69 14
1950.79 19
1950.89 24
1950.99 29
1951.09 35
1951.19 40
1951.30 46
1951.40 52
1951.50 59
1951.60 66
1951.70 71
1951.80 74
1951.90 75
1952.00 72
1952.11 68
1952.21 62
1952.31 57
1952.41 54
1952.51 53
1952.61 55
1952.71 59
1952.82 64
1952.92 69
1953.02 73
1953.12 76
1953.22 77
1953.32 75
1953.42 72
1953.52 69
1953.63 66
1953.73 63
1953.83 61
1953.93 59
1954.03 58
1954.13 57
1954.23 57
1954.33 56
1954.44 56
1954.54 56
1954.64 58
1954.74 60
1954.84 62
1954.94 65
1955.04 69
1955.15 71
1955.25 73
1955.35 74
1955.45 73
1955.55 71
1955.65 67
1955.75 62
1955.86 56
1955.96 51
1956.06 47
1956.16 45
1956.26 44
1956.36 45
1956.46 45
1956.56 46
1956.67 45
1956.77 44
1956.87 43
1956.97 42
1957.07 41
1957.17 42
1957.27 43
1957.38 44
1957.48 45
1957.58 45
1957.68 43
1957.78 39
1957.88 34
1957.98 29
1958.09 24
1958.19 21
1958.29 21
1958.39 23
1958.49 27
1958.59 34
1958.69 41
1958.80 48
1958.90 54
1959.00 58
1959.10 59
1959.20 58
1959.30 54
1959.40 48
1959.51 41
1959.61 32
1959.71 23
1959.81 15
1959.91 7
1960.01 1
1960.11 0
1960.22 0
1960.32 0
1960.42 0
1960.52 0
1960.62 0
1960.72 0
1960.83 0
1960.93 0
1961.03 0
1961.13 3
1961.23 7
1961.33 12
1961.43 15
1961.54 17
1961.64 18
1961.74 18
1961.84 16
1961.94 15
1962.04 13
1962.15 13
1962.25 14
1962.35 15
1962.45 17
1962.55 19
1962.65 21
1962.75 22
1962.86 22
1962.96 22
1963.06 21
1963.16 20
1963.26 17
1963.36 13
1963.47 9
1963.57 4
1963.67 0
1963.77 0
1963.87 0
1963.97 0
1964.07 0
1964.18 0
1964.28 3
1964.38 8
1964.48 12
1964.58 14
1964.68 13
1964.79 11
1964.89 6
1964.99 1
1965.09 0
1965.19 0
1965.29 0
1965.40 0
1965.50 0
1965.60 0
1965.70 0
1965.80 5
1965.90 16
1966.01 27
1966.11 38
1966.21 48
1966.31 57
1966.41 63
1966.51 68
1966.62 71
1966.72 73
1966.82 73
1966.92 72
1967.02 70
1967.12 67
1967.23 63
1967.33 58
1967.43 53
1967.53 48
1967.63 42
1967.73 38
1967.84 34
1967.94 31
1968.04 28
1968.14 26
1968.24 24
1968.34 23
1968.45 24
1968.55 28
1968.65 34
1968.75 43
1968.85 54
1968.95 66
1969.06 76
1969.16 84
1969.26 89
1969.36 91
1969.46 91
1969.56 91
1969.67 92
1969.77 94
1969.87 96
1969.97 99
1970.07 99
1970.17 98
1970.28 94
1970.38 91
1970.48 87
1970.58 86
1970.68 87
1970.78 90
1970.89 95
1970.99 98
1971.09 100
1971.19 99
1971.29 96
1971.40 89
1971.50 82
1971.60 75
1971.70 69
1971.80 65
1971.90 63
1972.01 63
1972.11 64
1972.21 67
1972.31 72
1972.41 79
1972.52 87
1972.62 96
1972.72 105
1972.82 113
1972.92 119
1973.02 123
1973.13 124
1973.23 122
1973.33 119
1973.43 114
1973.53 110
1973.64 105
1973.74 100
1973.84 96
1973.94 92
1974.04 88
1974.14 83
1974.25 79
1974.35 74
1974.45 70
1974.55 66
1974.65 63
1974.76 63
1974.86 64
1974.96 67
1975.06 70
1975.16 73
1975.26 75
1975.37 76
1975.47 75
1975.57 74
1975.67 71
1975.77 68
1975.88 64
1975.98 59
1976.08 51
1976.18 42
1976.28 32
1976.39 22
1976.49 14
1976.59 10
1976.69 9
1976.79 13
1976.90 19
1977.00 25
1977.10 29
1977.20 31
1977.30 28
1977.40 22
1977.51 14
1977.61 6
1977.71 0
1977.81 0
1977.91 0
1978.02 0
1978.12 0
1978.22 5
1978.32 11
1978.42 15
1978.53 19
1978.63 22
1978.73 24
1978.83 27
1978.93 30
1979.04 36
1979.14 43
1979.24 53
1979.34 63
1979.44 73
1979.55 83
1979.65 90
1979.75 93
1979.85 92
1979.95 87
1980.06 77
1980.16 65
1980.26 51
1980.36 38
1980.46 27
1980.57 19
1980.67 14
1980.77 14
1980.87 16
1980.97 19
1981.08 23
1981.18 26
1981.28 28
1981.38 28
1981.48 26
1981.59 22
1981.69 18
1981.79 14
1981.89 10
1981.99 6
1982.10 3
1982.20 0
1982.30 0
1982.40 0
1982.50 0
1982.61 0
1982.71 0
1982.81 0
1982.91 0
1983.01 5
1983.12 21
1983.22 40
1983.32 62
1983.42 83
1983.53 102
1983.63 117
1983.73 129
1983.83 136
1983.93 140
1984.04 141
1984.14 142
1984.24 141
1984.34 140
1984.44 138
1984.55 135
1984.65 129
1984.75 122
1984.85 113
1984.95 103
1985.06 93
1985.16 85
1985.26 79
1985.36 75
1985.47 74
1985.57 76
1985.67 80
1985.77 86
1985.87 92
1985.98 99
1986.08 104
1986.18 108
1986.28 111
1986.38 113
1986.49 115
1986.59 117
1986.69 119
1986.79 122
1986.90 125
1987.00 127
1987.10 129
1987.20 130
1987.30 130
1987.41 129
1987.51 128
1987.61 126
1987.71 125
1987.81 122
1987.92 118
1988.02 112
1988.12 104
1988.22 93
1988.33 81
1988.43 68
1988.53 56
1988.63 45
1988.73 38
1988.84 33
1988.94 32
1989.04 34
1989.14 38
1989.25 44
1989.35 51
1989.45 58
1989.55 65
1989.65 71
1989.76 77
1989.86 80
1989.96 81
1990.06 79
1990.17 74
1990.27 66
1990.37 56
1990.47 46
1990.58 35
1990.68 27
1990.78 21
1990.88 18
1990.98 18
1991.09 21
1991.19 24
1991.29 28
1991.39 32
1991.50 33
1991.60 32
1991.70 29
1991.80 25
1991.90 19
1992.01 14
1992.11 9
1992.21 6
1992.31 4
1992.42 4
1992.52 4
1992.62 4
1992.72 5
1992.83 6
1992.93 9
1993.03 12
1993.13 17
1993.24 23
1993.34 29
1993.44 34
1993.54 37
1993.64 38
1993.75 35
1993.85 31
1993.95 25
1994.05 20
1994.16 17
1994.26 16
1994.36 18
1994.46 23
1994.57 29
1994.67 36
1994.77 42
1994.87 46
1994.98 48
1995.08 48
1995.18 46
1995.28 43
1995.38 40
1995.49 37
1995.59 36
1995.69 36
1995.79 37
1995.90 40
1996.00 43
1996.10 46
1996.20 51
1996.31 56
1996.41 62
1996.51 69
1996.61 76
1996.72 83
1996.82 89
1996.92 94
1997.02 96
1997.13 96
1997.23 94
1997.33 90
1997.43 87
1997.54 84
1997.64 83
1997.74 82
1997.84 83
1997.95 85
1998.05 87
1998.15 89
1998.25 91
1998.36 94
1998.46 95
1998.56 97
1998.66 96
1998.76 95
1998.87 91
1998.97 87
1999.07 82
1999.17 79
1999.28 78
1999.38 79
1999.48 82
1999.58 87
1999.69 90
1999.79 93
1999.89 93
1999.99 91
2000.10 87
2000.20 84
2000.30 81
2000.40 81
2000.51 82
2000.61 85
2000.71 87
2000.82 89
2000.92 89
2001.02 86
2001.12 80
2001.23 72
2001.33 63
2001.43 55
2001.53 47
2001.64 41
2001.74 38
2001.84 37
2001.94 38
2002.05 40
2002.15 43
2002.25 44
2002.35 43
2002.46 40
2002.56 35
2002.66 29
2002.76 23
2002.87 17
2002.97 13
2003.07 12
2003.17 13
2003.28 16
2003.38 21
2003.48 27
2003.58 35
2003.69 43
2003.79 52
2003.89 60
2003.99 65
2004.10 69
2004.20 71
2004.30 70
2004.41 68
2004.51 67
2004.61 67
2004.71 68
2004.82 69
2004.92 71
2005.02 71
2005.12 69
2005.23 66
2005.33 62
2005.43 58
2005.53 57
2005.64 59
2005.74 66
2005.84 75
2005.94 87
2006.05 99
2006.15 110
2006.25 118
2006.36 122
2006.46 122
2006.56 117
2006.66 110
2006.77 101
2006.87 92
2006.97 84
2007.07 79
2007.18 76
2007.28 76
2007.38 78
2007.48 80
2007.59 81
2007.69 80
2007.79 77
2007.90 72
2008.00 65
2008.10 57
2008.20 49
2008.31 41
2008.41 34
2008.51 28
2008.61 24
2008.72 21
2008.82 19
2008.92 20
2009.03 22
2009.13 25
2009.23 29
2009.33 33
2009.44 36
2009.54 38
2009.64 38
2009.75 38
2009.85 37
2009.95 38
2010.05 39
2010.16 43
2010.26 47
2010.36 53
2010.46 59
2010.57 64
2010.67 68
2010.77 71
2010.88 72
2010.98 72
2011.08 73
2011.18 74
2011.29 76
2011.39 79
2011.49 82
2011.60 85
2011.70 86
2011.80 84
2011.90 81
2012.01 77
2012.11 73
2012.21 71
2012.31 71
2012.42 73
2012.52 76
2012.62 80
2012.73 84
2012.83 86
2012.93 87
2013.03 87
2013.14 87
2013.24 87
2013.34 88
2013.45 91
2013.55 94
2013.65 97
2013.75 99
2013.86 99
2013.96 97
2014.06 95
2014.17 91
2014.27 88
2014.37 86
2014.47 85
2014.58 87
2014.68 89
2014.78 93
2014.89 96
2014.99 98
2015.09 98
2015.19 95
2015.30 91
2015.40 84
2015.50 75
2015.61 65
2015.71 55
2015.81 46
2015.92 38
2016.02 32
2016.12 29
2016.22 29
2016.33 31
2016.43 36
2016.53 42
2016.64 50
2016.74 57
2016.84 63
2016.94 69
2017.05 72
2017.15 74
2017.25 75
2017.36 73
2017.46 71
2017.56 67
2017.67 62
2017.77 56
2017.87 50
2017.97 45
2018.08 42
2018.18 42
2018.28 44
2018.39 48
2018.49 52
2018.59 55
2018.69 56
2018.80 54
2018.90 50
2019.00 45
2019.11 39
2019.21 34
2019.31 29
2019.42 24
2019.52 18
2019.62 12
2019.72 5
2019.83 0
2019.93 0
2020.03 0
2020.14 0
2020.24 0
2020.34 0
2020.45 2
2020.55 10
2020.65 17
2020.76 22
2020.86 25
2020.96 27
2021.06 26
2021.17 25
2021.27 23
2021.37 21
2021.48 19
2021.58 17
2021.68 12
2021.79 7
2021.89 0
2021.99 0
2022.09 0
2022.20 0
2022.30 0
2022.40 0
2022.51 0
2022.61 0
2022.71 2
2022.82 10
2022.92 17
2023.02 24
2023.13 31
2023.23 38
2023.33 46
2023.44 54
2023.54 62
2023.64 69
2023.74 74
2023.85 76
2023.95 77
2024.05 77
2024.16 78
2024.26 78
2024.36 79
2024.47 79
2024.57 78
2024.67 75
2024.78 69
2024.88 63
2024.98 56
2025.09 50
2025.19 46
2025.29 43
2025.39 43
2025.50 43
2025.60 44
2025.70 47
2025.81 50
2025.91 54
2026.01 58
2026.12 63
2026.22 67
2026.32 68
2026.43 68
2026.53 64
2026.63 59
2026.74 54
2026.84 50
2026.94 47
2027.05 45
2027.15 43
2027.25 41
2027.36 38
2027.46 34
2027.56 29
2027.66 26
2027.77 27
2027.87 31
2027.97 40
2028.08 53
2028.18 67
2028.28 80
2028.39 91
2028.49 98
2028.59 101
2028.70 101
2028.80 100
2028.90 98
2029.01 97
2029.11 98
2029.21 101
2029.32 105
2029.42 108
2029.52 109
2029.63 108
2029.73 103
2029.83 95
2029.94 83
2030.04 70
2030.14 56
2030.25 43
2030.35 30
2030.45 21
2030.56 14
2030.66 12
2030.76 14
2030.87 20
2030.97 29
2031.07 40
2031.18 51
2031.28 60
2031.38 68
2031.49 72
2031.59 74
2031.69 75
2031.80 76
2031.90 77
2032.00 79
2032.11 81
2032.21 83
2032.31 84
2032.42 83
2032.52 80
2032.62 77
2032.73 74
2032.83 72
2032.93 71
2033.04 71
2033.14 71
2033.24 71
2033.35 70
2033.45 69
2033.55 67
2033.66 66
2033.76 67
2033.86 69
2033.97 74
2034.07 82
2034.17 92
2034.28 103
2034.38 114
2034.48 125
2034.59 133
2034.69 139
2034.79 140
2034.90 136
2035.00 128
2035.10 116
2035.21 102
2035.31 86
2035.41 70
2035.52 57
2035.62 46
2035.72 39
2035.83 36
2035.93 36
2036.03 39
2036.14 43
2036.24 48
2036.34 53
2036.45 57
2036.55 61
2036.65 64
2036.76 67
2036.86 68
2036.96 68
2037.07 68
2037.17 69
2037.28 71
2037.38 74
2037.48 79
2037.59 87
2037.69 96
2037.79 105
2037.90 113
2038.00 118
2038.10 120
2038.21 119
2038.31 114
2038.41 105
2038.52 95
2038.62 84
2038.72 74
2038.83 66
2038.93 60
2039.03 57
2039.14 55
2039.24 54
2039.34 54
2039.45 54
2039.55 52
2039.66 49
2039.76 45
2039.86 41
2039.97 37
2040.07 33
2040.17 31
2040.28 30
2040.38 30
2040.48 30
2040.59 31
2040.69 30
2040.79 30
2040.90 29
2041.00 28
2041.11 28
2041.21 30
2041.31 33
2041.42 36
2041.52 38
2041.62 38
2041.73 35
2041.83 29
2041.93 20
2042.04 11
2042.14 2
2042.24 0
2042.35 0
2042.45 0
2042.56 0
2042.66 0
2042.76 0
2042.87 2
2042.97 4
2043.07 6
2043.18 6
2043.28 5
2043.38 5
2043.49 6
2043.59 9
2043.69 14
2043.80 21
2043.90 30
2044.01 39
2044.11 48
2044.21 56
2044.32 60
2044.42 62
2044.52 60
2044.63 55
2044.73 49
2044.83 41
2044.94 35
2045.04 30
2045.15 28
2045.25 28
2045.35 31
2045.46 35
2045.56 39
2045.66 41
2045.77 41
2045.87 38
2045.98 34
2046.08 28
2046.18 21
2046.29 14
2046.39 8
2046.49 5
2046.60 3
2046.70 4
2046.80 8
2046.91 14
2047.01 21
2047.12 28
2047.22 35
2047.32 40
2047.43 44
2047.53 46
2047.63 47
2047.74 47
2047.84 46
2047.95 46
2048.05 46
2048.15 47
2048.26 48
2048.36 49
2048.46 50
2048.57 49
2048.67 48
2048.78 46
2048.88 44
2048.98 43
2049.09 44
2049.19 46
2049.29 49
2049.40 54
2049.50 58
2049.61 60
2049.71 62
2049.81 61
2049.92 60
2050.02 59
2050.12 57
2050.23 56
2050.33 54
2050.44 53
2050.54 52
2050.64 50
2050.75 49
2050.85 49
2050.95 50
2051.06 53
2051.16 56
2051.27 59
2051.37 63
2051.47 66
2051.58 69
2051.68 74
2051.79 79
2051.89 85
2051.99 92
2052.10 99
2052.20 103
2052.30 106
2052.41 106
2052.51 105
2052.62 102
2052.72 98
2052.82 94
2052.93 89
2053.03 84
2053.14 78
2053.24 71
2053.34 64
2053.45 58
2053.55 51
2053.65 46
2053.76 43
2053.86 40
2053.97 39
2054.07 39
2054.17 40
2054.28 41
2054.38 44
2054.49 47
2054.59 52
2054.69 58
2054.80 65
2054.90 72
2055.01 79
2055.11 84
2055.21 87
2055.32 85
2055.42 80
2055.52 71
2055.63 59
2055.73 47
2055.84 36
2055.94 26
2056.04 20
2056.15 17
2056.25 17
2056.36 20
2056.46 23
2056.56 29
2056.67 35
2056.77 42
2056.88 50
2056.98 58
2057.08 66
2057.19 73
2057.29 79
2057.40 83
2057.50 87
2057.60 89
2057.71 90
2057.81 89
2057.92 85
2058.02 79
2058.12 72
2058.23 64
2058.33 60
2058.44 60
2058.54 65
2058.64 75
2058.75 88
2058.85 101
2058.96 112
2059.06 118
2059.16 118
2059.27 112
2059.37 102
2059.48 89
2059.58 74
2059.68 58
2059.79 43
2059.89 27
2060.00 12
2060.10 0
2060.20 0
2060.31 0
2060.41 0
2060.52 0
2060.62 0
2060.72 0
2060.83 0
2060.93 1
2061.04 12
2061.14 23
2061.24 33
2061.35 43
2061.45 53
2061.56 64
2061.66 78
2061.76 93
2061.87 109
2061.97 124
2062.08 137
2062.18 146
2062.29 150
2062.39 150
2062.49 147
2062.60 142
2062.70 135
2062.81 128
2062.91 122
2063.01 116
2063.12 111
2063.22 106
2063.33 101
2063.43 97
2063.53 95
2063.64 93
2063.74 93
2063.85 94
2063.95 97
2064.06 101
2064.16 106
2064.26 112
2064.37 118
2064.47 121
2064.58 121
2064.68 118
2064.78 112
2064.89 102
2064.99 91
2065.10 80
2065.20 71
2065.31 66
2065.41 66
2065.51 70
2065.62 77
2065.72 86
2065.83 95
2065.93 101
2066.03 104
2066.14 104
2066.24 102
2066.35 100
2066.45 99
2066.56 99
2066.66 101
2066.76 105
2066.87 108
2066.97 110
2067.08 109
2067.18 105
2067.28 99
2067.39 91
2067.49 84
2067.60 79
2067.70 76
2067.81 77
2067.91 79
2068.01 82
2068.12 85
2068.22 85
2068.33 84
2068.43 80
2068.54 75
2068.64 70
2068.74 66
2068.85 63
2068.95 63
2069.06 65
2069.16 70
2069.27 75
2069.37 79
2069.47 82
2069.58 82
2069.68 79
2069.79 73
2069.89 66
2070.00 59
2070.10 52
2070.20 46
2070.31 43
2070.41 41
2070.52 40
2070.62 39
2070.73 38
2070.83 37
2070.93 36
2071.04 36
2071.14 36
2071.25 37
2071.35 38
2071.46 40
2071.56 41
2071.66 40
2071.77 38
2071.87 35
2071.98 31
2072.08 27
2072.19 22
2072.29 17
2072.39 14
2072.50 10
2072.60 7
2072.71 2
2072.81 0
2072.92 0
2073.02 0
2073.13 0
2073.23 0
2073.33 0
2073.44 0
2073.54 3
2073.65 18
2073.75 34
2073.86 47
2073.96 57
2074.06 61
2074.17 60
2074.27 54
2074.38 45
2074.48 35
2074.59 26
2074.69 19
2074.80 15
2074.90 14
2075.00 15
2075.11 19
2075.21 25
2075.32 32
2075.42 39
2075.53 46
2075.63 53
2075.74 58
2075.84 63
2075.94 66
2076.05 68
2076.15 69
2076.26 69
2076.36 68
2076.47 66
2076.57 63
2076.68 59
2076.78 54
2076.88 48
2076.99 40
2077.09 33
2077.20 25
2077.30 19
2077.41 15
2077.51 13
2077.62 13
2077.72 15
2077.82 19
2077.93 25
2078.03 32
2078.14 41
2078.24 51
2078.35 62
2078.45 74
2078.56 86
2078.66 97
2078.77 106
2078.87 111
2078.97 113
2079.08 110
2079.18 105
2079.29 97
2079.39 87
2079.50 76
2079.60 66
2079.71 56
2079.81 47
2079.91 40
2080.02 34
2080.12 28
2080.23 23
2080.33 18
2080.44 13
2080.54 8
2080.65 4
2080.75 0
2080.86 0
2080.96 0
2081.06 2
2081.17 7
2081.27 12
2081.38 19
2081.48 26
2081.59 33
2081.69 39
2081.80 45
2081.90 49
2082.01 51
2082.11 51
2082.22 49
2082.32 45
2082.42 40
2082.53 36
2082.63 32
2082.74 31
2082.84 33
2082.95 37
2083.05 43
2083.16 50
2083.26 57
2083.37 64
2083.47 71
2083.58 76
2083.68 79
2083.78 80
2083.89 79
2083.99 76
2084.10 70
2084.20 64
2084.31 57
2084.41 51
2084.52 46
2084.62 43
2084.73 43
2084.83 44
2084.94 45
2085.04 46
2085.14 45
2085.25 43
2085.35 37
2085.46 30
2085.56 21
2085.67 13
2085.77 6
2085.88 2
2085.98 1
2086.09 4
2086.19 9
2086.30 16
2086.40 23
2086.51 30
2086.61 36
2086.72 41
2086.82 45
2086.92 48
2087.03 52
2087.13 56
2087.24 59
2087.34 61
2087.45 62
2087.55 60
2087.66 56
2087.76 51
2087.87 45
2087.97 39
2088.08 34
2088.18 31
2088.29 30
2088.39 31
2088.50 33
2088.60 35
2088.71 38
2088.81 41
2088.91 43
2089.02 46
2089.12 49
2089.23 52
2089.33 57
2089.44 62
2089.54 68
2089.65 74
2089.75 80
2089.86 86
2089.96 91
2090.07 96
2090.17 101
2090.28 104
2090.38 106
2090.49 106
2090.59 104
2090.70 99
2090.80 94
2090.91 88
2091.01 82
2091.12 79
2091.22 76
2091.33 75
2091.43 74
2091.53 71
2091.64 67
2091.74 60
2091.85 50
2091.95 40
2092.06 29
2092.16 19
2092.27 11
2092.37 6
2092.48 3
2092.58 3
2092.69 5
2092.79 8
2092.90 12
2093.00 17
2093.11 21
2093.21 26
2093.32 29
2093.42 31
2093.53 31
2093.63 30
2093.74 28
2093.84 26
2093.95 24
2094.05 23
2094.16 23
2094.26 23
2094.37 23
2094.47 22
2094.58 21
2094.68 20
2094.79 19
2094.89 20
2095.00 24
2095.10 29
2095.21 34
2095.31 39
2095.42 41
2095.52 40
2095.63 34
2095.73 27
2095.83 18
2095.94 11
2096.04 7
2096.15 7
2096.25 12
2096.36 19
2096.46 28
2096.57 35
2096.67 40
2096.78 41
2096.88 39
2096.99 35
2097.09 30
2097.20 26
2097.30 22
2097.41 21
2097.51 21
2097.62 22
2097.72 25
2097.83 28
2097.93 32
2098.04 36
2098.14 41
2098.25 45
2098.35 50
2098.46 53
2098.56 55
2098.67 55
2098.77 53
2098.88 48
2098.98 41
2099.09 32
2099.19 23
2099.30 14
2099.40 6
2099.51 0
2099.61 0
2099.72 0
2099.82 0
2099.93 0
2100.03 0
2100.14 0
2100.24 0
2100.35 1
2100.45 1
2100.56 1
2100.66 2
2100.77 4
2100.87 9
2100.98 15
2101.09 24
2101.19 33
2101.30 43
2101.40 53
2101.51 63
2101.61 71
2101.72 78
2101.82 82
2101.93 84
2102.03 84
2102.14 82
2102.24 78
2102.35 73
2102.45 66
2102.56 59
2102.66 52
2102.77 44
2102.87 36
2102.98 28
2103.08 20
2103.19 14
2103.29 10
2103.40 10
2103.50 14
2103.61 21
2103.71 30
2103.82 39
2103.92 45
2104.03 48
2104.13 47
2104.24 42
2104.34 35
2104.45 28
2104.55 23
2104.66 21
2104.76 23
2104.87 27
2104.97 34
2105.08 41
2105.18 48
2105.29 54
2105.40 58
2105.50 61
2105.61 61
2105.71 60
2105.82 56
2105.92 50
2106.03 43
2106.13 35
2106.24 27
2106.34 20
2106.45 17
2106.55 15
2106.66 16
2106.76 17
2106.87 19
2106.97 20
2107.08 20
2107.18 18
2107.29 17
2107.39 16
2107.50 16
2107.60 17
2107.71 20
2107.81 23
2107.92 27
2108.03 30
2108.13 31
2108.24 30
2108.34 27
2108.45 21
2108.55 14
2108.66 6
2108.76 0
2108.87 0
2108.97 0
2109.08 0
2109.18 0
2109.29 0
2109.39 0
2109.50 0
2109.60 2
2109.71 7
2109.81 12
2109.92 16
2110.03 21
2110.13 26
2110.24 31
2110.34 35
2110.45 40
2110.55 45
2110.66 49
2110.76 52
2110.87 56
2110.97 59
2111.08 62
2111.18 66
2111.29 69
2111.39 73
2111.50 75
2111.61 76
2111.71 77
2111.82 77
2111.92 77
2112.03 80
2112.13 85
2112.24 91
2112.34 100
2112.45 109
2112.55 117
2112.66 123
2112.76 127
2112.87 128
2112.97 129
2113.08 129
2113.19 130
2113.29 132
2113.40 134
2113.50 137
2113.61 139
2113.71 139
2113.82 138
2113.92 135
2114.03 130
2114.13 124
2114.24 116
2114.34 109
2114.45 101
2114.56 93
2114.66 85
2114.77 76
2114.87 66
2114.98 54
2115.08 42
2115.19 29
2115.29 19
2115.40 12
2115.50 10
2115.61 13
2115.72 21
2115.82 33
2115.93 46
2116.03 59
2116.14 70
2116.24 79
2116.35 84
2116.45 86
2116.56 85
2116.66 81
2116.77 75
2116.88 67
2116.98 58
2117.09 50
2117.19 44
2117.30 42
2117.40 42
2117.51 47
2117.61 53
2117.72 60
2117.82 65
2117.93 68
2118.04 67
2118.14 64
2118.25 58
2118.35 53
2118.46 48
2118.56 46
2118.67 47
2118.77 50
2118.88 54
2118.98 59
2119.09 63
2119.20 65
2119.30 65
2119.41 63
2119.51 61
2119.62 59
2119.72 58
2119.83 58
2119.93 59
2120.04 61
2120.15 61
2120.25 60
2120.36 58
2120.46 54
2120.57 49
2120.67 43
2120.78 39
2120.88 35
2120.99 34
2121.10 33
2121.20 34
2121.31 35
2121.41 38
2121.52 41
2121.62 46
2121.73 54
2121.83 63
2121.94 74
2122.05 86
2122.15 97
2122.26 106
2122.36 112
2122.47 116
2122.57 118
2122.68 119
2122.79 120
2122.89 121
2123.00 122
2123.10 123
2123.21 122
2123.31 118
2123.42 112
2123.52 104
2123.63 94
2123.74 83
2123.84 73
2123.95 64
2124.05 55
2124.16 47
2124.26 40
2124.37 32
2124.48 23
2124.58 15
2124.69 7
2124.79 0
2124.90 0
2125.00 0
2125.11 0
2125.21 0
2125.32 0
2125.43 0
2125.53 0
2125.64 0
2125.74 4
2125.85 7
2125.95 10
2126.06 12
2126.17 13
2126.27 14
2126.38 16
2126.48 18
2126.59 21
2126.69 25
2126.80 27
2126.91 28
2127.01 26
2127.12 22
2127.22 16
2127.33 11
2127.43 7
2127.54 7
2127.65 11
2127.75 18
2127.86 26
2127.96 36
2128.07 43
2128.17 47
2128.28 48
2128.39 46
2128.49 42
2128.60 37
2128.70 33
2128.81 30
2128.91 27
2129.02 26
2129.13 25
2129.23 26
2129.34 27
2129.44 30
2129.55 34
2129.66 37
2129.76 39
2129.87 38
2129.97 34
2130.08 28
2130.18 22
2130.29 16
2130.40 12
2130.50 11
2130.61 13
2130.71 18
2130.82 24
2130.92 31
2131.03 37
2131.14 42
2131.24 46
2131.35 50
2131.45 53
2131.56 55
2131.67 58
2131.77 60
2131.88 63
2131.98 67
2132.09 72
2132.19 77
2132.30 84
2132.41 90
2132.51 96
2132.62 101
2132.72 105
2132.83 107
2132.94 108
2133.04 108
2133.15 106
2133.25 103
2133.36 100
2133.47 96
2133.57 93
2133.68 90
2133.78 87
2133.89 83
2133.99 80
2134.10 75
2134.21 68
2134.31 60
2134.42 51
2134.52 41
2134.63 31
2134.74 24
2134.84 20
2134.95 19
2135.05 22
2135.16 28
2135.27 37
2135.37 46
2135.48 57
2135.58 68
2135.69 79
2135.80 89
2135.90 99
2136.01 107
2136.11 111
2136.22 112
2136.32 110
2136.43 104
2136.54 98
2136.64 91
2136.75 85
2136.85 81
2136.96 79
2137.07 77
2137.17 75
2137.28 72
2137.38 68
2137.49 63
2137.60 56
2137.70 50
2137.81 44
2137.91 39
2138.02 36
2138.13 33
2138.23 32
2138.34 32
2138.44 31
2138.55 31
2138.66 30
2138.76 29
2138.87 30
2138.97 32
2139.08 37
2139.19 44
2139.29 53
2139.40 62
2139.50 71
2139.61 78
2139.72 82
2139.82 84
2139.93 84
2140.03 85
2140.14 86
2140.25 90
2140.35 94
2140.46 101
2140.56 107
2140.67 111
2140.78 114
2140.88 115
2140.99 114
2141.10 112
2141.20 108
2141.31 104
2141.41 99
2141.52 94
2141.63 89
2141.73 82
2141.84 75
2141.94 68
2142.05 61
2142.16 56
2142.26 54
2142.37 53
2142.47 55
2142.58 57
2142.69 58
2142.79 57
2142.90 53
2143.00 47
2143.11 39
2143.22 30
2143.32 22
2143.43 17
2143.54 14
2143.64 14
2143.75 16
2143.85 19
2143.96 22
2144.07 24
2144.17 24
2144.28 23
2144.38 22
2144.49 20
2144.60 18
2144.70 16
2144.81 15
2144.92 13
2145.02 12
2145.13 12
2145.23 13
2145.34 15
2145.45 20
2145.55 26
2145.66 35
2145.76 44
2145.87 53
2145.98 62
2146.08 71
2146.19 79
2146.30 85
2146.40 91
2146.51 96
2146.61 99
2146.72 100
2146.83 99
2146.93 95
2147.04 90
2147.15 84
2147.25 78
2147.36 73
2147.46 71
2147.57 72
2147.68 74
2147.78 78
2147.89 81
2147.99 83
2148.10 81
2148.21 77
2148.31 69
2148.42 59
2148.53 49
2148.63 40
2148.74 33
2148.84 29
2148.95 28
2149.06 29
2149.16 32
2149.27 35
2149.38 39
2149.48 44
2149.59 48
2149.69 53
2149.80 57
2149.91 61
2150.01 64
2150.12 66
2150.23 67
2150.33 66
2150.44 65
2150.55 63
2150.65 61
2150.76 59
2150.86 58
2150.97 58
2151.08 60
2151.18 64
2151.29 70
2151.40 77
2151.50 85
2151.61 92
2151.71 97
2151.82 99
2151.93 97
2152.03 92
2152.14 84
2152.25 75
2152.35 66
2152.46 58
2152.57 52
2152.67 46
2152.78 41
2152.88 36
2152.99 31
2153.10 25
2153.20 18
2153.31 11
2153.42 4
2153.52 0
2153.63 0
2153.74 0
2153.84 0
2153.95 0
2154.05 0
2154.16 0
2154.27 0
2154.37 6
2154.48 12
2154.59 15
2154.69 15
2154.80 13
2154.91 9
2155.01 6
2155.12 4
2155.22 6
2155.33 11
2155.44 20
2155.54 30
2155.65 42
2155.76 54
2155.86 66
2155.97 77
2156.08 87
2156.18 95
2156.29 101
2156.40 104
2156.50 105
2156.61 103
2156.72 100
2156.82 97
2156.93 93
2157.03 91
2157.14 89
2157.25 89
2157.35 90
2157.46 91
2157.57 92
2157.67 92
2157.78 91
2157.89 87
2157.99 82
2158.10 76
2158.21 68
2158.31 61
2158.42 55
2158.53 50
2158.63 48
2158.74 48
2158.84 49
2158.95 51
2159.06 53
2159.16 57
2159.27 61
2159.38 66
2159.48 73
2159.59 80
2159.70 88
2159.80 97
2159.91 107
2160.02 116
2160.12 125
2160.23 133
2160.34 140
2160.44 145
2160.55 145
2160.66 142
2160.76 135
2160.87 124
2160.98 111
2161.08 98
2161.19 87
2161.29 79
2161.40 77
2161.51 80
2161.61 87
2161.72 98
2161.83 110
2161.93 123
2162.04 134
2162.15 143
2162.25 150
2162.36 154
2162.47 156
2162.57 155
2162.68 152
2162.79 147
2162.89 141
2163.00 133
2163.11 124
2163.21 113
2163.32 102
2163.43 90
2163.53 77
2163.64 63
2163.75 48
2163.85 32
2163.96 18
2164.07 6
2164.17 0
2164.28 0
2164.39 0
2164.49 0
2164.60 0
2164.71 1
2164.81 8
2164.92 16
2165.03 22
2165.13 29
2165.24 35
2165.35 41
2165.45 48
2165.56 56
2165.67 64
2165.77 74
2165.88 85
2165.99 96
2166.09 106
2166.20 114
2166.31 118
2166.41 119
2166.52 116
2166.63 110
2166.73 101
2166.84 91
2166.95 81
2167.05 71
2167.16 61
2167.27 52
2167.37 43
2167.48 35
2167.59 29
2167.69 24
2167.80 23
2167.91 24
2168.01 28
2168.12 33
2168.23 40
2168.33 46
2168.44 51
2168.55 54
2168.65 56
2168.76 57
2168.87 59
2168.97 61
2169.08 63
2169.19 66
2169.29 70
2169.40 73
2169.51 75
2169.61 75
2169.72 74
2169.83 72
2169.94 69
2170.04 65
2170.15 61
2170.26 57
2170.36 54
2170.47 52
2170.58 50
2170.68 50
2170.79 49
2170.90 50
2171.00 51
2171.11 54
2171.22 57
2171.32 63
2171.43 70
2171.54 79
2171.64 89
2171.75 98
2171.86 107
2171.96 114
2172.07 120
2172.18 124
2172.28 125
2172.39 124
2172.50 121
2172.61 117
2172.71 111
2172.82 104
2172.93 97
2173.03 88
2173.14 79
2173.25 69
2173.35 59
2173.46 50
2173.57 42
2173.67 36
2173.78 32
2173.89 32
2173.99 34
2174.10 38
2174.21 43
2174.32 48
2174.42 52
2174.53 55
2174.64 57
2174.74 59
2174.85 60
2174.96 61
2175.06 63
2175.17 64
2175.28 67
2175.38 71
2175.49 75
2175.60 81
2175.71 89
2175.81 97
2175.92 106
2176.03 115
2176.13 123
2176.24 130
2176.35 136
2176.45 140
2176.56 144
2176.67 147
2176.77 150
2176.88 151
2176.99 151
2177.10 148
2177.20 142
2177.31 134
2177.42 123
2177.52 111
2177.63 100
2177.74 90
2177.84 82
2177.95 77
2178.06 75
2178.16 76
2178.27 79
2178.38 83
2178.49 88
2178.59 93
2178.70 96
2178.81 99
2178.91 99
2179.02 99
2179.13 97
2179.23 96
2179.34 96
2179.45 97
2179.56 98
2179.66 101
2179.77 103
2179.88 105
2179.98 106
2180.09 105
2180.20 104
2180.31 102
2180.41 99
2180.52 96
2180.63 90
2180.73 84
2180.84 76
2180.95 67
2181.05 56
2181.16 45
2181.27 34
2181.38 25
2181.48 16
2181.59 10
2181.70 6
2181.80 3
2181.91 3
2182.02 4
2182.12 5
2182.23 7
2182.34 9
2182.45 11
2182.55 13
2182.66 15
2182.77 17
2182.87 20
2182.98 22
2183.09 24
2183.20 24
2183.30 22
2183.41 16
2183.52 8
2183.62 0
2183.73 0
2183.84 0
2183.95 0
2184.05 0
2184.16 0
2184.27 0
2184.37 0
2184.48 6
2184.59 16
2184.70 23
2184.80 28
2184.91 30
2185.02 30
2185.12 28
2185.23 24
2185.34 20
2185.45 15
2185.55 9
2185.66 4
2185.77 2
2185.87 3
2185.98 10
2186.09 21
2186.20 38
2186.30 57
2186.41 76
2186.52 93
2186.62 107
2186.73 114
2186.84 117
2186.95 114
2187.05 108
2187.16 100
2187.27 92
2187.37 83
2187.48 74
2187.59 66
2187.70 57
2187.80 50
2187.91 43
2188.02 39
2188.13 38
2188.23 39
2188.34 44
2188.45 52
2188.55 61
2188.66 71
2188.77 79
2188.88 85
2188.98 86
2189.09 84
2189.20 78
2189.31 68
2189.41 58
2189.52 47
2189.63 39
2189.73 33
2189.84 29
2189.95 28
2190.06 29
2190.16 30
2190.27 33
2190.38 37
2190.48 42
2190.59 49
2190.70 57
2190.81 65
2190.91 72
2191.02 77
2191.13 78
2191.24 77
2191.34 72
2191.45 65
2191.56 57
2191.67 48
2191.77 40
2191.88 33
2191.99 26
2192.09 19
2192.20 13
2192.31 7
2192.42 2
2192.52 0
2192.63 0
2192.74 2
2192.85 9
2192.95 20
2193.06 34
2193.17 51
2193.28 67
2193.38 83
2193.49 96
2193.60 105
2193.70 111
2193.81 113
2193.92 111
2194.03 108
2194.13 104
2194.24 100
2194.35 95
2194.46 90
2194.56 85
2194.67 79
2194.78 72
2194.89 65
2194.99 58
2195.10 52
2195.21 48
2195.32 46
2195.42 44
2195.53 43
2195.64 42
2195.74 40
2195.85 39
2195.96 39
2196.07 39
2196.17 42
2196.28 46
2196.39 53
2196.50 60
2196.60 67
2196.71 73
2196.82 77
2196.93 78
2197.03 77
2197.14 75
2197.25 71
2197.36 66
2197.46 60
2197.57 54
2197.68 47
2197.79 39
2197.89 31
2198.00 25
2198.11 20
2198.22 19
2198.32 21
2198.43 26
2198.54 33
2198.65 40
2198.75 46
2198.86 48
2198.97 47
2199.08 43
2199.18 37
2199.29 33
2199.40 30
2199.51 30
2199.61 33
2199.72 38
2199.83 44
2199.94 49
2200.04 52
2200.15 54
2200.26 53
2200.37 51
2200.47 48
2200.58 47
2200.69 47
2200.80 51
2200.90 56
2201.01 62
2201.12 68
2201.23 71
2201.33 72
2201.44 69
2201.55 62
2201.66 52
2201.76 41
2201.87 31
2201.98 24
2202.09 19
2202.19 18
2202.30 19
2202.41 22
2202.52 25
2202.62 27
2202.73 29
2202.84 29
2202.95 29
2203.06 28
2203.16 25
2203.27 21
2203.38 14
2203.49 6
2203.59 0
2203.70 0
2203.81 0
2203.92 0
2204.02 0
2204.13 0
2204.24 0
2204.35 2
2204.45 9
2204.56 13
2204.67 15
2204.78 15
2204.88 15
2204.99 15
2205.10 16
2205.21 19
2205.31 24
2205.42 30
2205.53 37
2205.64 44
2205.75 51
2205.85 59
2205.96 66
2206.07 73
2206.18 79
2206.28 83
2206.39 84
2206.50 83
2206.61 80
2206.71 76
2206.82 71
2206.93 67
2207.04 64
2207.15 62
2207.25 61
2207.36 61
2207.47 60
2207.58 59
2207.68 56
2207.79 52
2207.90 46
2208.01 38
2208.11 30
2208.22 22
2208.33 16
2208.44 11
2208.55 11
2208.65 14
2208.76 20
2208.87 29
2208.98 39
2209.08 50
2209.19 58
2209.30 64
2209.41 66
2209.52 67
2209.62 66
2209.73 65
2209.84 66
2209.95 68
2210.05 72
2210.16 76
2210.27 80
2210.38 82
2210.48 83
2210.59 84
2210.70 83
2210.81 82
2210.92 81
2211.02 79
2211.13 76
2211.24 71
2211.35 64
2211.46 55
2211.56 44
2211.67 31
2211.78 20
2211.89 10
2211.99 3
2212.10 0
2212.21 0
2212.32 0
2212.43 4
2212.53 8
2212.64 12
2212.75 16
2212.86 19
2212.96 21
2213.07 24
2213.18 27
2213.29 31
2213.40 35
2213.50 39
2213.61 43
2213.72 47
2213.83 50
2213.94 52
2214.04 55
2214.15 58
2214.26 60
2214.37 62
2214.47 62
2214.58 61
2214.69 60
2214.80 57
2214.91 54
2215.01 52
2215.12 50
2215.23 51
2215.34 54
2215.45 58
2215.55 62
2215.66 65
2215.77 67
2215.88 67
2215.98 64
2216.09 59
2216.20 53
2216.31 46
2216.42 40
2216.52 34
2216.63 30
2216.74 26
2216.85 23
2216.96 19
2217.06 15
2217.17 11
2217.28 7
2217.39 4
2217.50 3
2217.60 5
2217.71 10
2217.82 18
2217.93 28
2218.04 39
2218.14 50
2218.25 60
2218.36 67
2218.47 71
2218.58 71
2218.68 68
2218.79 62
2218.90 54
2219.01 46
2219.12 40
2219.22 37
2219.33 38
2219.44 43
2219.55 50
2219.66 57
2219.76 63
2219.87 66
2219.98 67
2220.09 65
2220.20 62
2220.30 60
2220.41 59
2220.52 59
2220.63 61
2220.74 63
2220.84 65
2220.95 67
2221.06 68
2221.17 68
2221.28 69
2221.38 70
2221.49 72
2221.60 74
2221.71 75
2221.82 76
2221.92 77
2222.03 78
2222.14 80
2222.25 84
2222.36 89
2222.46 95
2222.57 100
2222.68 102
2222.79 101
2222.90 97
2223.00 89
2223.11 80
2223.22 72
2223.33 66
2223.44 64
2223.54 67
2223.65 72
2223.76 77
2223.87 82
2223.98 83
2224.09 81
2224.19 75
2224.30 67
2224.41 57
2224.52 47
2224.63 38
2224.73 31
2224.84 26
2224.95 23
2225.06 22
2225.17 24
2225.27 29
2225.38 36
2225.49 46
2225.60 57
2225.71 70
2225.82 82
2225.92 92
2226.03 98
2226.14 99
2226.25 97
2226.36 91
2226.46 82
2226.57 74
2226.68 66
2226.79 59
2226.90 55
2227.00 51
2227.11 49
2227.22 48
2227.33 47
2227.44 46
2227.55 47
2227.65 47
2227.76 49
2227.87 50
2227.98 52
2228.09 52
2228.19 53
2228.30 53
2228.41 53
2228.52 53
2228.63 54
2228.74 54
2228.84 55
2228.95 54
2229.06 54
2229.17 53
2229.28 52
2229.39 51
2229.49 49
2229.60 47
2229.71 45
2229.82 43
2229.93 41
2230.03 40
2230.14 39
2230.25 39
2230.36 40
2230.47 41
2230.58 42
2230.68 44
2230.79 46
2230.90 50
2231.01 55
2231.12 61
2231.23 68
2231.33 75
2231.44 80
2231.55 84
2231.66 86
2231.77 87
2231.88 86
2231.98 85
2232.09 86
2232.20 87
2232.31 90
2232.42 94
2232.53 96
2232.63 96
2232.74 94
2232.85 89
2232.96 82
2233.07 74
2233.17 67
2233.28 61
2233.39 56
2233.50 53
2233.61 51
2233.72 50
2233.82 52
2233.93 55
2234.04 61
2234.15 69
2234.26 78
2234.37 87
2234.48 94
2234.58 100
2234.69 104
2234.80 106
2234.91 108
2235.02 111
2235.13 115
2235.23 119
2235.34 123
2235.45 124
2235.56 123
2235.67 118
2235.78 111
2235.88 104
2235.99 97
2236.10 92
2236.21 89
2236.32 88
2236.43 88
2236.53 89
2236.64 90
2236.75 91
2236.86 93
2236.97 95
2237.08 97
2237.18 99
2237.29 100
2237.40 100
2237.51 98
2237.62 95
2237.73 92
2237.84 88
2237.94 86
2238.05 85
2238.16 86
2238.27 88
2238.38 90
2238.49 93
2238.59 96
2238.70 97
2238.81 98
2238.92 98
2239.03 97
2239.14 96
2239.25 95
2239.35 95
2239.46 95
2239.57 94
2239.68 94
2239.79 93
2239.90 91
2240.00 89
2240.11 85
2240.22 82
2240.33 79
2240.44 77
2240.55 74
2240.66 72
2240.76 70
2240.87 67
2240.98 64
2241.09 60
2241.20 55
2241.31 49
2241.42 43
2241.52 36
2241.63 30
2241.74 24
2241.85 19
2241.96 15
2242.07 13
2242.17 12
2242.28 13
2242.39 15
2242.50 18
2242.61 21
2242.72 26
2242.83 30
2242.93 34
2243.04 38
2243.15 40
2243.26 40
2243.37 38
2243.48 33
2243.59 26
2243.69 19
2243.80 12
2243.91 7
2244.02 4
2244.13 3
2244.24 3
2244.35 4
2244.45 5
2244.56 6
2244.67 6
2244.78 6
2244.89 5
2245.00 5
2245.11 5
2245.22 6
2245.32 9
2245.43 13
2245.54 18
2245.65 23
2245.76 27
2245.87 31
2245.98 35
2246.08 40
2246.19 46
2246.30 54
2246.41 63
2246.52 73
2246.63 82
2246.74 87
2246.84 89
2246.95 85
2247.06 77
2247.17 67
2247.28 55
2247.39 44
2247.50 35
2247.61 28
2247.71 24
2247.82 21
2247.93 21
2248.04 22
2248.15 23
2248.26 27
2248.37 31
2248.47 37
2248.58 44
2248.69 51
2248.80 57
2248.91 63
2249.02 69
2249.13 73
2249.24 78
2249.34 84
2249.45 92
2249.56 103
2249.67 116
2249.78 130
2249.89 144
2250.00 156
2250.11 163
2250.21 165
2250.32 161
2250.43 151
2250.54 139
2250.65 124
2250.76 110
2250.87 98
2250.98 87
2251.08 79
2251.19 74
2251.30 72
2251.41 71
2251.52 73
2251.63 77
2251.74 82
2251.85 86
2251.95 90
2252.06 92
2252.17 91
2252.28 87
2252.39 80
2252.50 70
2252.61 59
2252.72 49
2252.82 39
2252.93 29
2253.04 21
2253.15 12
2253.26 4
2253.37 0
2253.48 0
2253.59 0
2253.70 0
2253.80 0
2253.91 0
2254.02 0
2254.13 0
2254.24 7
2254.35 16
2254.46 24
2254.57 29
2254.67 33
2254.78 34
2254.89 35
2255.00 35
2255.11 34
2255.22 34
2255.33 34
2255.44 34
2255.55 36
2255.65 38
2255.76 41
2255.87 46
2255.98 53
2256.09 60
2256.20 68
2256.31 75
2256.42 80
2256.53 85
2256.63 88
2256.74 90
2256.85 93
2256.96 96
2257.07 99
2257.18 102
2257.29 104
2257.40 104
2257.51 100
2257.61 95
2257.72 86
2257.83 77
2257.94 68
2258.05 60
2258.16 55
2258.27 52
2258.38 52
2258.49 54
2258.59 56
2258.70 59
2258.81 60
2258.92 60
2259.03 59
2259.14 57
2259.25 54
2259.36 53
2259.47 53
2259.58 55
2259.68 58
2259.79 62
2259.90 67
2260.01 73
2260.12 80
2260.23 88
2260.34 97
2260.45 107
2260.56 116
2260.66 124
2260.77 129
2260.88 132
2260.99 132
2261.10 129
2261.21 124
2261.32 120
2261.43 116
2261.54 113
2261.65 113
2261.75 114
2261.86 118
2261.97 123
2262.08 130
2262.19 138
2262.30 145
2262.41 153
2262.52 159
2262.63 164
2262.74 167
2262.85 168
2262.95 167
2263.06 165
2263.17 161
2263.28 156
2263.39 152
2263.50 148
2263.61 144
2263.72 142
2263.83 139
2263.94 136
2264.04 132
2264.15 126
2264.26 118
2264.37 111
2264.48 105
2264.59 101
2264.70 101
2264.81 105
2264.92 112
2265.03 121
2265.14 130
2265.24 137
2265.35 142
2265.46 145
2265.57 145
2265.68 144
2265.79 141
2265.90 137
2266.01 131
2266.12 124
2266.23 117
2266.34 109
2266.44 104
2266.55 101
2266.66 102
2266.77 107
2266.88 116
2266.99 126
2267.10 134
2267.21 140
2267.32 141
2267.43 137
2267.54 129
2267.65 120
2267.75 109
2267.86 100
2267.97 93
2268.08 88
2268.19 86
2268.30 87
2268.41 90
2268.52 94
2268.63 99
2268.74 105
2268.85 110
2268.96 114
2269.06 118
2269.17 121
2269.28 124
2269.39 128
2269.50 132
2269.61 136
2269.72 139
2269.83 140
2269.94 139
2270.05 137
2270.16 134
2270.27 131
2270.38 131
2270.48 133
2270.59 140
2270.70 149
2270.81 159
2270.92 169
2271.03 175
2271.14 178
2271.25 175
2271.36 168
2271.47 157
2271.58 145
2271.69 133
2271.80 123
2271.90 116
2272.01 113
2272.12 112
2272.23 112
2272.34 112
2272.45 111
2272.56 108
2272.67 103
2272.78 98
2272.89 93
2273.00 89
2273.11 87
2273.22 88
2273.33 91
2273.43 96
2273.54 103
2273.65 109
2273.76 115
2273.87 118
2273.98 120
2274.09 121
2274.20 120
2274.31 120
2274.42 119
2274.53 120
2274.64 121
2274.75 124
2274.86 127
2274.96 131
2275.07 135
2275.18 139
2275.29 144
2275.40 147
2275.51 149
2275.62 149
2275.73 147
2275.84 142
2275.95 135
2276.06 126
2276.17 115
2276.28 105
2276.39 95
2276.50 85
2276.61 76
2276.71 67
2276.82 59
2276.93 53
2277.04 49
2277.15 49
2277.26 53
2277.37 61
2277.48 72
2277.59 84
2277.70 95
2277.81 103
2277.92 107
2278.03 108
2278.14 104
2278.25 99
2278.36 94
2278.46 90
2278.57 88
2278.68 87
2278.79 86
2278.90 85
2279.01 84
2279.12 82
2279.23 79
2279.34 77
2279.45 77
2279.56 80
2279.67 85
2279.78 91
2279.89 98
2280.00 106
2280.11 112
2280.22 117
2280.33 120
2280.43 120
2280.54 118
2280.65 114
2280.76 109
2280.87 101
2280.98 94
2281.09 88
2281.20 84
2281.31 82
2281.42 82
2281.53 85
2281.64 89
2281.75 94
2281.86 99
2281.97 102
2282.08 104
2282.19 104
2282.30 102
2282.41 99
2282.52 94
2282.62 90
2282.73 85
2282.84 80
2282.95 76
2283.06 72
2283.17 67
2283.28 62
2283.39 56
2283.50 49
2283.61 42
2283.72 36
2283.83 30
2283.94 26
2284.05 24
2284.16 24
2284.27 26
2284.38 30
2284.49 34
2284.60 38
2284.71 43
2284.82 47
2284.93 52
2285.03 55
2285.14 58
2285.25 60
2285.36 61
2285.47 62
2285.58 60
2285.69 58
2285.80 54
2285.91 49
2286.02 44
2286.13 38
2286.24 33
2286.35 30
2286.46 28
2286.57 29
2286.68 33
2286.79 37
2286.90 42
2287.01 46
2287.12 49
2287.23 51
2287.34 53
2287.45 54
2287.56 55
2287.67 57
2287.77 60
2287.88 63
2287.99 66
2288.10 68
2288.21 69
2288.32 70
2288.43 70
2288.54 70
2288.65 71
2288.76 71
2288.87 72
2288.98 72
2289.09 71
2289.20 69
2289.31 66
2289.42 64
2289.53 63
2289.64 62
2289.75 63
2289.86 64
2289.97 65
2290.08 65
2290.19 63
2290.30 59
2290.41 53
2290.52 46
2290.63 38
2290.74 31
2290.85 24
2290.96 19
2291.07 15
2291.18 11
2291.28 9
2291.39 7
2291.50 7
2291.61 8
2291.72 11
2291.83 15
2291.94 20
2292.05 26
2292.16 31
2292.27 35
2292.38 38
2292.49 39
2292.60 40
2292.71 40
2292.82 41
2292.93 43
2293.04 46
2293.15 49
2293.26 52
2293.37 53
2293.48 53
2293.59 51
2293.70 49
2293.81 47
2293.92 45
2294.03 46
2294.14 48
2294.25 50
2294.36 53
2294.47 54
2294.58 53
2294.69 50
2294.80 45
2294.91 39
2295.02 33
2295.13 27
2295.24 25
2295.35 25
2295.46 28
2295.57 34
2295.68 42
2295.79 49
2295.90 56
2296.01 60
2296.12 60
2296.23 57
2296.33 51
2296.44 45
2296.55 39
2296.66 36
2296.77 36
2296.88 39
2296.99 44
2297.10 49
2297.21 54
2297.32 57
2297.43 58
2297.54 55
2297.65 50
2297.76 44
2297.87 38
2297.98 34
2298.09 32
2298.20 35
2298.31 40
2298.42 46
2298.53 53
2298.64 59
2298.75 63
2298.86 65
2298.97 65
2299.08 64
2299.19 65
2299.30 66
2299.41 69
2299.52 73
2299.63 76
2299.74 79
2299.85 79
2299.96 77
2300.07 73
2300.18 67
2300.29 60
2300.40 54
2300.51 47
2300.62 41
2300.73 35
2300.84 29
2300.95 23
2301.06 19
2301.17 16
2301.28 14
2301.39 15
2301.50 17
2301.61 20
2301.72 25
2301.83 29
2301.94 33
2302.05 37
2302.16 40
2302.27 41
2302.38 42
2302.49 42
2302.60 42
2302.71 41
2302.82 41
2302.93 40
2303.04 37
2303.15 34
2303.26 29
2303.37 23
2303.48 16
2303.59 10
2303.70 5
2303.81 2
2303.92 0
2304.03 0
2304.14 0
2304.25 0
2304.36 0
2304.47 0
2304.58 0
2304.69 0
2304.80 0
2304.91 0
2305.02 1
2305.13 5
2305.24 10
2305.35 15
2305.46 21
2305.57 28
2305.68 36
2305.79 46
2305.90 56
2306.01 65
2306.12 72
2306.23 76
2306.34 76
2306.45 74
2306.56 71
2306.67 68
2306.78 66
2306.89 65
2307.00 65
2307.11 65
2307.22 63
2307.33 59
2307.44 52
2307.55 43
2307.66 33
2307.77 24
2307.88 16
2307.99 10
2308.10 7
2308.21 7
2308.32 11
2308.43 17
2308.54 26
2308.65 36
2308.76 47
2308.87 58
2308.98 67
2309.09 73
2309.20 78
2309.31 82
2309.43 86
2309.54 91
2309.65 98
2309.76 108
2309.87 119
2309.98 130
2310.09 140
2310.20 146
2310.31 148
2310.42 146
2310.53 142
2310.64 136
2310.75 131
2310.86 126
2310.97 122
2311.08 117
2311.19 112
2311.30 105
2311.41 95
2311.52 85
2311.63 73
2311.74 62
2311.85 52
2311.96 46
2312.07 42
2312.18 42
2312.29 45
2312.40 50
2312.51 57
2312.62 64
2312.73 70
2312.84 74
2312.95 77
2313.06 77
2313.17 77
2313.28 75
2313.39 75
2313.50 76
2313.61 80
2313.72 87
2313.83 96
2313.94 106
2314.05 116
2314.16 123
2314.27 127
2314.38 126
2314.50 119
2314.61 108
2314.72 92
2314.83 74
2314.94 56
2315.05 40
2315.16 27
2315.27 20
2315.38 18
2315.49 22
2315.60 30
2315.71 40
2315.82 53
2315.93 64
2316.04 75
2316.15 83
2316.26 88
2316.37 90
2316.48 91
2316.59 90
2316.70 90
2316.81 89
2316.92 89
2317.03 90
2317.14 91
2317.25 91
2317.36 91
2317.47 88
2317.58 85
2317.69 79
2317.80 73
2317.92 67
2318.03 62
2318.14 58
2318.25 57
2318.36 58
2318.47 62
2318.58 68
2318.69 75
2318.80 81
2318.91 85
2319.02 87
2319.13 86
2319.24 83
2319.35 79
2319.46 75
2319.57 72
2319.68 71
2319.79 72
2319.90 75
2320.01 78
2320.12 81
2320.23 83
2320.34 83
2320.45 81
2320.56 76
2320.67 69
2320.79 61
2320.90 54
2321.01 47
2321.12 42
2321.23 40
2321.34 39
2321.45 39
2321.56 39
2321.67 39
2321.78 39
2321.89 38
2322.00 37
2322.11 38
2322.22 40
2322.33 43
2322.44 48
2322.55 52
2322.66 55
2322.77 57
2322.88 55
2322.99 51
2323.10 44
2323.22 34
2323.33 22
2323.44 11
2323.55 1
2323.66 0
2323.77 0
2323.88 0
2323.99 0
2324.10 10
2324.21 24
2324.32 37
2324.43 49
2324.54 58
2324.65 63
2324.76 65
2324.87 63
2324.98 61
2325.09 58
2325.20 57
2325.32 56
2325.43 56
2325.54 56
2325.65 55
2325.76 52
2325.87 47
2325.98 41
2326.09 33
2326.20 26
2326.31 19
2326.42 13
2326.53 8
2326.64 4
2326.75 1
2326.86 0
2326.97 0
2327.08 0
2327.19 3
2327.31 7
2327.42 14
2327.53 22
2327.64 31
2327.75 40
2327.86 48
2327.97 53
2328.08 56
2328.19 56
2328.30 53
2328.41 48
2328.52 41
2328.63 34
2328.74 26
2328.85 18
2328.96 11
2329.07 3
2329.19 0
2329.30 0
2329.41 0
2329.52 0
2329.63 0
2329.74 0
2329.85 0
2329.96 0
2330.07 7
2330.18 13
2330.29 18
2330.40 21
2330.51 23
2330.62 24
2330.73 26
2330.85 29
2330.96 32
2331.07 36
2331.18 38
2331.29 39
2331.40 38
2331.51 35
2331.62 30
2331.73 24
2331.84 19
2331.95 14
2332.06 11
2332.17 9
2332.28 8
2332.39 7
2332.51 6
2332.62 5
2332.73 2
2332.84 0
2332.95 0
2333.06 0
2333.17 0
2333.28 0
2333.39 0
2333.50 0
2333.61 4
2333.72 15
2333.83 28
2333.95 43
2334.06 57
2334.17 69
2334.28 78
2334.39 84
2334.50 87
2334.61 88
2334.72 88
2334.83 88
2334.94 91
2335.05 94
2335.16 99
2335.27 102
2335.38 104
2335.50 102
2335.61 97
2335.72 90
2335.83 81
2335.94 73
2336.05 66
2336.16 62
2336.27 60
2336.38 61
2336.49 62
2336.60 64
2336.71 65
2336.83 66
2336.94 66
2337.05 67
2337.16 67
2337.27 68
2337.38 69
2337.49 70
2337.60 72
2337.71 72
2337.82 72
2337.93 71
2338.04 69
2338.16 67
2338.27 65
2338.38 66
2338.49 69
2338.60 76
2338.71 86
2338.82 98
2338.93 112
2339.04 124
2339.15 134
2339.26 140
2339.37 141
2339.49 139
2339.60 134
2339.71 125
2339.82 116
2339.93 106
2340.04 99
2340.15 93
2340.26 90
2340.37 89
2340.48 90
2340.59 90
2340.71 91
2340.82 91
2340.93 89
2341.04 87
2341.15 85
2341.26 83
2341.37 80
2341.48 76
2341.59 70
2341.70 63
2341.81 55
2341.93 47
2342.04 40
2342.15 36
2342.26 34
2342.37 36
2342.48 40
2342.59 46
2342.70 52
2342.81 56
2342.92 58
2343.03 57
2343.15 52
2343.26 45
2343.37 36
2343.48 26
2343.59 17
2343.70 10
2343.81 7
2343.92 7
2344.03 12
2344.14 21
2344.26 34
2344.37 48
2344.48 62
2344.59 74
2344.70 85
2344.81 92
2344.92 96
2345.03 98
2345.14 98
2345.25 96
2345.37 93
2345.48 89
2345.59 84
2345.70 79
2345.81 74
2345.92 69
2346.03 64
2346.14 59
2346.25 55
2346.36 51
2346.48 49
2346.59 49
2346.70 50
2346.81 52
2346.92 55
2347.03 58
2347.14 62
2347.25 66
2347.36 70
2347.48 73
2347.59 76
2347.70 78
2347.81 78
2347.92 78
2348.03 76
2348.14 74
2348.25 73
2348.36 73
2348.47 75
2348.59 78
2348.70 82
2348.81 87
2348.92 91
2349.03 94
2349.14 96
2349.25 97
2349.36 96
2349.47 93
2349.59 89
2349.70 85
2349.81 79
2349.92 73
2350.03 66
2350.14 61
2350.25 57
2350.36 56
2350.47 59
2350.59 66
2350.70 76
2350.81 89
2350.92 104
2351.03 119
2351.14 134
2351.25 147
2351.36 158
2351.48 166
2351.59 170
2351.70 171
2351.81 167
2351.92 160
2352.03 149
2352.14 136
2352.25 123
2352.36 111
2352.48 102
2352.59 98
2352.70 98
2352.81 102
2352.92 110
2353.03 120
2353.14 131
2353.25 140
2353.37 148
2353.48 152
2353.59 153
2353.70 150
2353.81 144
2353.92 136
2354.03 129
2354.14 123
2354.25 120
2354.37 121
2354.48 125
2354.59 131
2354.70 138
2354.81 145
2354.92 149
2355.03 151
2355.14 150
2355.26 147
2355.37 142
2355.48 136
2355.59 129
2355.70 121
2355.81 113
2355.92 105
2356.03 99
2356.15 95
2356.26 93
2356.37 93
2356.48 95
2356.59 97
2356.70 101
2356.81 104
2356.93 107
2357.04 110
2357.15 111
2357.26 111
2357.37 110
2357.48 106
2357.59 101
2357.70 95
2357.82 89
2357.93 83
2358.04 78
2358.15 75
2358.26 75
2358.37 77
2358.48 80
2358.59 85
2358.71 90
2358.82 95
2358.93 99
2359.04 101
2359.15 102
2359.26 102
2359.37 102
2359.49 103
2359.60 106
2359.71 110
2359.82 115
2359.93 119
2360.04 121
2360.15 122
2360.26 120
2360.38 118
2360.49 116
2360.60 115
2360.71 115
2360.82 115
2360.93 115
2361.04 114
2361.16 112
2361.27 109
2361.38 105
2361.49 101
2361.60 98
2361.71 94
2361.82 90
2361.94 85
2362.05 79
2362.16 71
2362.27 63
2362.38 56
2362.49 49
2362.60 44
2362.72 41
2362.83 39
2362.94 38
2363.05 37
2363.16 35
2363.27 32
2363.38 27
2363.50 22
2363.61 16
2363.72 10
2363.83 4
2363.94 0
2364.05 0
2364.16 0
2364.28 0
2364.39 0
2364.50 0
2364.61 0
2364.72 0
2364.83 0
2364.94 10
2365.06 21
2365.17 32
2365.28 42
2365.39 50
2365.50 57
2365.61 63
2365.72 68
2365.84 73
2365.95 78
2366.06 82
2366.17 87
2366.28 92
2366.39 98
2366.51 104
2366.62 109
2366.73 115
2366.84 121
2366.95 125
2367.06 129
2367.17 133
2367.29 135
2367.40 137
2367.51 138
2367.62 138
2367.73 137
2367.84 133
2367.96 127
2368.07 120
2368.18 112
2368.29 104
2368.40 95
2368.51 87
2368.62 78
2368.74 67
2368.85 55
2368.96 41
2369.07 26
2369.18 12
2369.29 0
2369.41 0
2369.52 0
2369.63 0
2369.74 0
2369.85 6
2369.96 16
2370.08 25
2370.19 34
2370.30 42
2370.41 49
2370.52 56
2370.63 62
2370.74 68
2370.86 73
2370.97 76
2371.08 78
2371.19 79
2371.30 79
2371.41 78
2371.53 76
2371.64 73
2371.75 70
2371.86 67
2371.97 63
2372.08 60
2372.20 57
2372.31 56
2372.42 55
2372.53 56
2372.64 55
2372.75 53
2372.87 50
2372.98 43
2373.09 35
2373.20 27
2373.31 20
2373.42 17
2373.54 17
2373.65 20
2373.76 28
2373.87 39
2373.98 51
2374.09 64
2374.21 78
2374.32 92
2374.43 106
2374.54 119
2374.65 130
2374.76 138
2374.88 142
2374.99 142
2375.10 137
2375.21 128
2375.32 118
2375.43 107
2375.55 96
2375.66 87
2375.77 79
2375.88 72
2375.99 67
2376.11 62
2376.22 59
2376.33 56
2376.44 52
2376.55 47
2376.66 41
2376.78 34
2376.89 26
2377.00 18
2377.11 10
2377.22 6
2377.33 5
2377.45 8
2377.56 14
2377.67 22
2377.78 31
2377.89 40
2378.01 48
2378.12 54
2378.23 58
2378.34 60
2378.45 60
2378.56 59
2378.68 58
2378.79 57
2378.90 57
2379.01 58
2379.12 60
2379.23 65
2379.35 70
2379.46 75
2379.57 80
2379.68 83
2379.79 85
2379.91 85
2380.02 84
2380.13 83
2380.24 82
2380.35 82
2380.46 83
2380.58 85
2380.69 87
2380.80 88
2380.91 89
2381.02 90
2381.14 91
2381.25 92
2381.36 93
2381.47 95
2381.58 97
2381.70 97
2381.81 96
2381.92 91
2382.03 85
2382.14 76
2382.25 65
2382.37 56
2382.48 47
2382.59 40
2382.70 36
2382.81 35
2382.93 37
2383.04 40
2383.15 46
2383.26 52
2383.37 58
2383.49 64
2383.60 69
2383.71 73
2383.82 76
2383.93 81
2384.05 87
2384.16 95
2384.27 104
2384.38 113
2384.49 120
2384.60 126
2384.72 128
2384.83 127
2384.94 124
2385.05 120
2385.16 115
2385.28 112
2385.39 110
2385.50 110
2385.61 113
2385.72 117
2385.84 122
2385.95 127
2386.06 130
2386.17 130
2386.28 127
2386.40 121
2386.51 112
2386.62 102
2386.73 92
2386.84 85
2386.96 81
2387.07 82
2387.18 85
2387.29 92
2387.40 98
2387.52 104
2387.63 108
2387.74 108
2387.85 106
2387.96 101
2388.08 96
2388.19 92
2388.30 89
2388.41 88
2388.52 90
2388.64 94
2388.75 99
2388.86 104
2388.97 108
2389.08 110
2389.20 110
2389.31 108
2389.42 105
2389.53 101
2389.64 98
2389.76 97
2389.87 98
2389.98 101
2390.09 106
2390.21 112
2390.32 117
2390.43 122
2390.54 124
2390.65 124
2390.77 122
2390.88 118
2390.99 115
2391.10 111
2391.21 109
2391.33 107
2391.44 105
2391.55 103
2391.66 101
2391.77 97
2391.89 93
2392.00 88
2392.11 83
2392.22 80
2392.33 77
2392.45 76
2392.56 77
2392.67 78
2392.78 81
2392.90 85
2393.01 90
2393.12 96
2393.23 101
2393.34 106
2393.46 110
2393.57 113
2393.68 116
2393.79 119
2393.90 123
2394.02 130
2394.13 137
2394.24 144
2394.35 148
2394.47 147
2394.58 141
2394.69 130
2394.80 116
2394.91 102
2395.03 92
2395.14 85
2395.25 84
2395.36 88
2395.48 94
2395.59 99
2395.70 104
2395.81 106
2395.92 108
2396.04 110
2396.15 113
2396.26 118
2396.37 125
2396.49 133
2396.60 141
2396.71 148
2396.82 151
2396.93 152
2397.05 150
2397.16 146
2397.27 140
2397.38 132
2397.50 122
2397.61 110
2397.72 97
2397.83 82
2397.94 67
2398.06 52
2398.17 38
2398.28 27
2398.39 17
2398.51 8
2398.62 1
2398.73 0
2398.84 0
2398.95 0
2399.07 0
2399.18 0
2399.29 0
2399.40 0
2399.52 0
2399.63 4
2399.74 10
2399.85 16
2399.97 20
2400.08 22
2400.19 22
2400.30 21
2400.41 20
2400.53 18
2400.64 17
2400.75 18
2400.86 20
2400.98 23
2401.09 27
2401.20 30
2401.31 32
2401.43 33
2401.54 33
2401.65 32
2401.76 30
2401.87 26
2401.99 23
2402.10 18
2402.21 13
2402.32 6
2402.44 0
2402.55 0
2402.66 0
2402.77 0
2402.89 0
2403.00 0
2403.11 0
2403.22 9
2403.34 20
2403.45 30
2403.56 38
2403.67 45
2403.78 50
2403.90 54
2404.01 57
2404.12 60
2404.23 62
2404.35 64
2404.46 65
2404.57 64
2404.68 62
2404.80 61
2404.91 59
2405.02 58
2405.13 58
2405.25 58
2405.36 58
2405.47 59
2405.58 58
2405.70 58
2405.81 58
2405.92 59
2406.03 59
2406.15 59
2406.26 58
2406.37 55
2406.48 51
2406.60 46
2406.71 42
2406.82 40
2406.93 41
2407.05 46
2407.16 54
2407.27 63
2407.38 72
2407.49 79
2407.61 82
2407.72 82
2407.83 79
2407.94 74
2408.06 69
2408.17 66
2408.28 66
2408.39 67
2408.51 71
2408.62 76
2408.73 82
2408.84 86
2408.96 89
2409.07 91
2409.18 92
2409.29 91
2409.41 90
2409.52 87
2409.63 83
2409.74 78
2409.86 72
2409.97 64
2410.08 56
2410.20 48
2410.31 41
2410.42 35
2410.53 31
2410.65 29
2410.76 30
2410.87 32
2410.98 34
2411.10 35
2411.21 34
2411.32 30
2411.43 23
2411.55 15
2411.66 7
2411.77 0
2411.88 0
2412.00 0
2412.11 2
2412.22 10
2412.33 19
2412.45 28
2412.56 36
2412.67 43
2412.78 49
2412.90 55
2413.01 61
2413.12 67
2413.23 75
2413.35 84
2413.46 93
2413.57 100
2413.69 106
2413.80 109
2413.91 109
2414.02 106
2414.14 101
2414.25 95
2414.36 89
2414.47 84
2414.59 80
2414.70 76
2414.81 72
2414.92 67
2415.04 61
2415.15 54
2415.26 47
2415.37 40
2415.49 34
2415.60 30
2415.71 28
2415.83 26
2415.94 25
2416.05 24
2416.16 22
2416.28 20
2416.39 16
2416.50 14
2416.61 11
2416.73 10
2416.84 9
2416.95 8
2417.06 8
2417.18 7
2417.29 5
2417.40 4
2417.52 2
2417.63 1
2417.74 0
2417.85 0
2417.97 0
2418.08 0
2418.19 0
2418.30 0
2418.42 0
2418.53 0
2418.64 0
2418.76 0
2418.87 3
2418.98 7
2419.09 11
2419.21 14
2419.32 17
2419.43 19
2419.54 21
2419.66 23
2419.77 26
2419.88 31
2420.00 38
2420.11 46
2420.22 54
2420.33 62
2420.45 70
2420.56 77
2420.67 82
2420.79 86
2420.90 89
2421.01 90
2421.12 91
2421.24 89
2421.35 86
2421.46 82
2421.57 76
2421.69 69
2421.80 61
2421.91 54
2422.03 48
2422.14 43
2422.25 39
2422.36 36
2422.48 35
2422.59 35
2422.70 36
2422.82 38
2422.93 40
2423.04 42
2423.15 43
2423.27 43
2423.38 41
2423.49 39
2423.61 37
2423.72 34
2423.83 32
2423.94 32
2424.06 34
2424.17 36
2424.28 38
2424.40 39
2424.51 37
2424.62 32
2424.73 24
2424.85 15
2424.96 6
2425.07 0
2425.19 0
2425.30 0
2425.41 0
2425.52 0
2425.64 6
2425.75 16
2425.86 25
2425.98 35
2426.09 43
2426.20 50
2426.31 54
2426.43 56
2426.54 56
2426.65 56
2426.77 55
2426.88 54
2426.99 54
2427.11 53
2427.22 51
2427.33 49
2427.44 45
2427.56 39
2427.67 33
2427.78 26
2427.90 19
2428.01 12
2428.12 6
2428.23 2
2428.35 0
2428.46 0
2428.57 0
2428.69 0
2428.80 1
2428.91 8
2429.03 17
2429.14 26
2429.25 35
2429.36 40
2429.48 42
2429.59 39
2429.70 32
2429.82 23
2429.93 12
2430.04 2
2430.16 0
2430.27 0
2430.38 0
2430.49 0
2430.61 0
2430.72 0
2430.83 0
2430.95 0
2431.06 1
2431.17 6
2431.29 12
2431.40 19
2431.51 26
2431.62 32
2431.74 38
2431.85 41
2431.96 43
2432.08 42
2432.19 41
2432.30 38
2432.42 36
2432.53 35
2432.64 37
2432.76 40
2432.87 47
2432.98 55
2433.09 63
2433.21 70
2433.32 74
2433.43 75
2433.55 72
2433.66 68
2433.77 64
2433.89 61
2434.00 61
2434.11 63
2434.23 66
2434.34 70
2434.45 73
2434.56 75
2434.68 76
2434.79 76
2434.90 77
2435.02 78
2435.13 79
2435.24 80
2435.36 81
2435.47 80
2435.58 78
2435.70 76
2435.81 72
2435.92 69
2436.04 67
2436.15 65
2436.26 63
2436.37 61
2436.49 60
2436.60 60
2436.71 59
2436.83 60
2436.94 62
2437.05 64
2437.17 66
2437.28 67
2437.39 67
2437.51 65
2437.62 62
2437.73 57
2437.85 51
2437.96 46
2438.07 42
2438.19 39
2438.30 38
2438.41 38
2438.52 39
2438.64 41
2438.75 44
2438.86 48
2438.98 53
2439.09 60
2439.20 68
2439.32 76
2439.43 84
2439.54 92
2439.66 98
2439.77 103
2439.88 107
2440.00 108
2440.11 108
2440.22 106
2440.34 102
2440.45 95
2440.56 88
2440.68 80
2440.79 72
2440.90 65
2441.02 59
2441.13 55
2441.24 53
2441.36 52
2441.47 51
2441.58 52
2441.70 53
2441.81 55
2441.92 58
2442.04 61
2442.15 64
2442.26 68
2442.38 71
2442.49 76
2442.60 81
2442.72 86
2442.83 90
2442.94 94
2443.05 95
2443.17 94
2443.28 90
2443.39 83
2443.51 75
2443.62 67
2443.73 61
2443.85 57
2443.96 56
2444.07 58
2444.19 64
2444.30 71
2444.41 79
2444.53 84
2444.64 87
2444.75 84
2444.87 78
2444.98 67
2445.09 54
2445.21 40
2445.32 28
2445.43 19
2445.55 14
2445.66 14
2445.77 18
2445.89 25
2446.00 35
2446.12 46
2446.23 58
2446.34 70
2446.46 82
2446.57 94
2446.68 106
2446.80 118
2446.91 129
2447.02 138
2447.14 144
2447.25 147
2447.36 148
2447.48 145
2447.59 140
2447.70 133
2447.82 125
2447.93 118
2448.04 112
2448.16 108
2448.27 105
2448.38 105
2448.50 106
2448.61 110
2448.72 116
2448.84 123
2448.95 131
2449.06 137
2449.18 142
2449.29 144
2449.40 143
2449.52 139
2449.63 132
2449.74 123
2449.86 113
2449.97 103
2450.08 92
2450.20 81
2450.31 71
2450.43 62
2450.54 54
2450.65 48
2450.77 44
2450.88 43
2450.99 44
2451.11 47
2451.22 50
2451.33 53
2451.45 55
2451.56 57
2451.67 57
2451.79 57
2451.90 57
2452.01 59
2452.13 62
2452.24 65
2452.35 70
2452.47 74
2452.58 78
2452.70 81
2452.81 84
2452.92 86
2453.04 90
2453.15 94
2453.26 98
2453.38 102
2453.49 105
2453.60 106
2453.72 105
2453.83 101
2453.94 95
2454.06 87
2454.17 78
2454.28 70
2454.40 62
2454.51 55
2454.63 50
2454.74 46
2454.85 44
2454.97 43
2455.08 42
2455.19 42
2455.31 42
2455.42 41
2455.53 40
2455.65 38
2455.76 36
2455.87 33
2455.99 31
2456.10 30
2456.22 30
2456.33 31
2456.44 35
2456.56 41
2456.67 49
2456.78 58
2456.90 67
2457.01 76
2457.12 83
2457.24 88
2457.35 91
2457.47 92
2457.58 91
2457.69 89
2457.81 87
2457.92 84
2458.03 80
2458.15 77
2458.26 73
2458.37 70
2458.49 69
2458.60 70
2458.72 75
2458.83 82
2458.94 92
2459.06 102
2459.17 110
2459.28 115
2459.40 116
2459.51 113
2459.63 106
2459.74 96
2459.85 85
2459.97 75
2460.08 65
2460.19 58
2460.31 52
2460.42 48
2460.53 44
2460.65 41
2460.76 37
2460.88 34
2460.99 30
2461.10 27
2461.22 24
2461.33 22
2461.44 20
2461.56 18
2461.67 17
2461.79 16
2461.90 15
2462.01 14
2462.13 13
2462.24 13
2462.35 12
2462.47 13
2462.58 16
2462.70 20
2462.81 26
2462.92 34
2463.04 43
2463.15 52
2463.26 60
2463.38 65
2463.49 67
2463.61 68
2463.72 67
2463.83 65
2463.95 62
2464.06 59
2464.17 56
2464.29 51
2464.40 45
2464.52 37
2464.63 26
2464.74 16
2464.86 6
2464.97 0
2465.09 0
2465.20 0
2465.31 0
2465.43 0
2465.54 8
2465.65 19
2465.77 32
2465.88 43
2466.00 53
2466.11 60
2466.22 63
2466.34 63
2466.45 61
2466.56 58
2466.68 55
2466.79 53
2466.91 52
2467.02 52
2467.13 52
2467.25 52
2467.36 50
2467.48 46
2467.59 39
2467.70 31
2467.82 22
2467.93 14
2468.05 7
2468.16 1
2468.27 0
2468.39 0
2468.50 0
2468.61 0
2468.73 0
2468.84 0
2468.96 0
2469.07 0
2469.18 0
2469.30 2
2469.41 7
2469.53 13
2469.64 18
2469.75 24
2469.87 30
2469.98 35
2470.10 39
2470.21 42
2470.32 45
2470.44 47
2470.55 48
2470.67 49
2470.78 49
2470.89 49
2471.01 48
2471.12 47
2471.23 48
2471.35 49
2471.46 52
2471.58 55
2471.69 60
2471.80 63
2471.92 67
2472.03 69
2472.15 70
2472.26 71
2472.37 72
2472.49 73
2472.60 73
2472.72 74
2472.83 75
2472.94 75
2473.06 73
2473.17 71
2473.29 68
2473.40 64
2473.51 59
2473.63 54
2473.74 47
2473.86 40
2473.97 33
2474.08 25
2474.20 18
2474.31 12
2474.43 7
2474.54 3
2474.65 0
2474.77 0
2474.88 0
2475.00 0
2475.11 0
2475.22 0
2475.34 0
2475.45 0
2475.57 3
2475.68 13
2475.80 23
2475.91 33
2476.02 42
2476.14 49
2476.25 54
2476.37 59
2476.48 63
2476.59 67
2476.71 70
2476.82 70
2476.94 67
2477.05 61
2477.16 51
2477.28 39
2477.39 27
2477.51 15
2477.62 7
2477.73 2
2477.85 1
2477.96 3
2478.08 8
2478.19 13
2478.31 17
2478.42 20
2478.53 20
2478.65 18
2478.76 15
2478.88 13
2478.99 11
2479.10 13
2479.22 16
2479.33 22
2479.45 29
2479.56 36
2479.67 40
2479.79 42
2479.90 42
2480.02 38
2480.13 33
2480.25 28
2480.36 23
2480.47 20
2480.59 19
2480.70 20
2480.82 22
2480.93 24
2481.04 26
2481.16 26
2481.27 24
2481.39 21
2481.50 16
2481.62 11
2481.73 5
2481.84 1
2481.96 0
2482.07 0
2482.19 0
2482.30 0
2482.42 0
2482.53 0
2482.64 0
2482.76 0
2482.87 0
2482.99 6
2483.10 14
2483.21 25
2483.33 37
2483.44 49
2483.56 61
2483.67 71
2483.79 78
2483.90 82
2484.01 83
2484.13 80
2484.24 75
2484.36 68
2484.47 60
2484.59 52
2484.70 45
2484.81 39
2484.93 34
2485.04 31
2485.16 28
2485.27 25
2485.39 22
2485.50 19
2485.61 17
2485.73 16
2485.84 17
2485.96 20
2486.07 26
2486.19 33
2486.30 40
2486.41 47
2486.53 53
2486.64 56
2486.76 58
2486.87 58
2486.99 57
2487.10 56
2487.21 54
2487.33 53
2487.44 52
2487.56 50
2487.67 48
2487.79 44
2487.90 40
2488.01 34
2488.13 29
2488.24 24
2488.36 20
2488.47 16
2488.59 13
2488.70 10
2488.82 8
2488.93 5
2489.04 2
2489.16 0
2489.27 0
2489.39 2
2489.50 7
2489.62 13
2489.73 20
2489.84 27
2489.96 33
2490.07 39
2490.19 43
2490.30 46
2490.42 49
2490.53 51
2490.65 53
2490.76 53
2490.87 51
2490.99 47
2491.10 43
2491.22 39
2491.33 36
2491.45 36
2491.56 40
2491.67 48
2491.79 58
2491.90 70
2492.02 82
2492.13 93
2492.25 103
2492.36 110
2492.48 115
2492.59 118
2492.70 118
2492.82 116
2492.93 112
2493.05 106
2493.16 98
2493.28 89
2493.39 81
2493.51 73
2493.62 67
2493.74 62
2493.85 58
2493.96 55
2494.08 53
2494.19 51
2494.31 48
2494.42 46
2494.54 43
2494.65 40
2494.77 38
2494.88 37
2494.99 38
2495.11 39
2495.22 41
2495.34 44
2495.45 47
2495.57 48
2495.68 48
2495.80 47
2495.91 46
2496.02 45
2496.14 44
2496.25 44
2496.37 43
2496.48 43
2496.60 42
2496.71 39
2496.83 36
2496.94 33
2497.06 29
2497.17 26
2497.28 22
2497.40 19
2497.51 16
2497.63 13
2497.74 11
2497.86 10
2497.97 10
2498.09 12
2498.20 16
2498.32 21
2498.43 28
2498.55 36
2498.66 44
2498.77 52
2498.89 58
2499.00 63
2499.12 65
2499.23 64
2499.35 61
2499.46 55
2499.58 49
2499.69 42
2499.81 38
2499.92 35
2500.03 34
2500.15 36
2500.26 38
2500.38 40
2500.49 40
2500.61 39
2500.72 36
2500.84 32
2500.95 28
2501.07 25
2501.18 25
2501.30 28
2501.41 34
2501.53 43
2501.64 52
2501.75 59
2501.87 63
2501.98 65
2502.10 63
2502.21 61
2502.33 60
2502.44 61
2502.56 66
2502.67 73
2502.79 83
2502.90 93
2503.02 101
2503.13 106
2503.25 109
2503.36 109
2503.47 109
2503.59 109
2503.70 111
2503.82 114
2503.93 120
2504.05 127
2504.16 133
2504.28 137
2504.39 140
2504.51 140
2504.62 138
2504.74 135
2504.85 131
2504.97 128
2505.08 125
2505.20 122
2505.31 121
2505.42 120
2505.54 119
2505.65 118
2505.77 117
2505.88 116
2506.00 113
2506.11 109
2506.23 105
2506.34 100
2506.46 96
2506.57 93
2506.69 92
2506.80 92
2506.92 93
2507.03 94
2507.15 94
2507.26 92
2507.38 88
2507.49 81
2507.61 72
2507.72 61
2507.84 51
2507.95 40
2508.06 32
2508.18 25
2508.29 21
2508.41 20
2508.52 23
2508.64 28
2508.75 35
2508.87 43
2508.98 50
2509.10 56
2509.21 58
2509.33 57
2509.44 52
2509.56 45
2509.67 36
2509.79 27
2509.90 19
2510.02 12
2510.13 7
2510.25 4
2510.36 1
2510.48 0
2510.59 0
2510.71 0
2510.82 0
2510.94 0
2511.05 0
2511.17 0
2511.28 0
2511.40 0
2511.51 6
2511.62 13
2511.74 19
2511.85 24
2511.97 27
2512.08 27
2512.20 24
2512.31 21
2512.43 17
2512.54 14
2512.66 12
2512.77 12
2512.89 13
2513.00 15
2513.12 19
2513.23 23
2513.35 28
2513.46 34
2513.58 39
2513.69 45
2513.81 49
2513.92 53
2514.04 55
2514.15 56
2514.27 54
2514.38 51
2514.50 46
2514.61 39
2514.73 32
2514.84 23
2514.96 16
2515.07 11
2515.19 9
2515.30 10
2515.42 13
2515.53 18
2515.65 23
2515.76 27
2515.88 29
2515.99 28
2516.11 26
2516.22 24
2516.34 24
2516.45 26
2516.57 32
2516.68 42
2516.80 54
2516.91 67
2517.03 79
2517.14 89
2517.26 95
2517.37 98
2517.49 96
2517.60 93
2517.72 87
2517.83 81
2517.95 74
2518.06 69
2518.18 64
2518.29 61
2518.41 58
2518.52 57
2518.64 55
2518.75 54
2518.87 53
2518.98 52
2519.10 52
2519.21 52
2519.33 55
2519.44 59
2519.56 65
2519.67 73
2519.79 80
2519.90 86
2520.02 91
2520.13 94
2520.25 95
2520.36 94
2520.48 92
2520.59 91
2520.71 89
2520.82 89
2520.94 90
2521.05 92
2521.17 95
2521.28 100
2521.40 106
2521.51 112
2521.63 120
2521.74 127
2521.86 132
2521.97 136
2522.09 136
2522.21 132
2522.32 125
2522.44 115
2522.55 103
2522.67 90
2522.78 79
2522.90 69
2523.01 62
2523.13 56
2523.24 52
2523.36 48
2523.47 45
2523.59 43
2523.70 42
2523.82 42
2523.93 42
2524.05 42
2524.16 43
2524.28 44
2524.39 44
2524.51 45
2524.62 46
2524.74 48
2524.85 49
2524.97 49
2525.08 47
2525.20 42
2525.31 37
2525.43 30
2525.54 25
2525.66 21
2525.78 22
2525.89 27
2526.01 37
2526.12 50
2526.24 64
2526.35 77
2526.47 89
2526.58 97
2526.70 103
2526.81 106
2526.93 107
2527.04 107
2527.16 106
2527.27 105
2527.39 103
2527.50 101
2527.62 97
2527.73 92
2527.85 87
2527.96 83
2528.08 80
2528.20 78
2528.31 77
2528.43 78
2528.54 79
2528.66 81
2528.77 83
2528.89 84
2529.00 84
2529.12 84
2529.23 83
2529.35 81
2529.46 80
2529.58 81
2529.69 85
2529.81 91
2529.92 100
2530.04 111
2530.15 120
2530.27 128
2530.39 133
2530.50 135
2530.62 134
2530.73 131
2530.85 128
2530.96 125
2531.08 123
2531.19 122
2531.31 122
2531.42 123
2531.54 124
2531.65 125
2531.77 126
2531.88 126
2532.00 126
2532.12 123
2532.23 118
2532.35 111
2532.46 101
2532.58 90
2532.69 78
2532.81 67
2532.92 57
2533.04 51
2533.15 48
2533.27 49
2533.38 53
2533.50 59
2533.62 65
2533.73 70
2533.85 73
2533.96 73
2534.08 71
2534.19 69
2534.31 66
2534.42 66
2534.54 69
2534.65 75
2534.77 85
2534.88 95
2535.00 106
2535.12 116
2535.23 124
2535.35 129
2535.46 130
2535.58 128
2535.69 123
2535.81 116
2535.92 107
2536.04 97
2536.15 86
2536.27 76
2536.39 66
2536.50 58
2536.62 51
2536.73 45
2536.85 42
2536.96 41
2537.08 42
2537.19 47
2537.31 54
2537.42 65
2537.54 79
2537.66 94
2537.77 110
2537.89 124
2538.00 136
2538.12 144
2538.23 149
2538.35 152
2538.46 153
2538.58 153
2538.69 154
2538.81 155
2538.93 158
2539.04 163
2539.16 170
2539.27 180
2539.39 191
2539.50 205
2539.62 219
2539.73 232
2539.85 244
2539.97 253
2540.08 261
2540.20 266
2540.31 272
2540.43 277
2540.54 284
2540.66 294
2540.77 305
2540.89 318
2541.01 331
2541.12 345
2541.24 357
2541.35 367
2541.47 374
2541.58 376
2541.70 374
2541.81 367
2541.93 357
2542.05 344
2542.16 329
2542.28 315
2542.39 303
2542.51 294
2542.62 287
2542.74 284
2542.85 282
2542.97 283
2543.09 284
2543.20 284
2543.32 284
2543.43 282
2543.55 279
2543.66 274
2543.78 269
2543.90 262
2544.01 255
2544.13 247
2544.24 239
2544.36 231
2544.47 223
2544.59 214
2544.70 206
2544.82 196
2544.94 186
2545.05 176
2545.17 167
2545.28 160
2545.40 156
2545.51 155
2545.63 157
2545.75 161
2545.86 165
2545.98 168
2546.09 168
2546.21 163
2546.32 153
2546.44 140
2546.55 123
2546.67 106
2546.79 90
2546.90 77
2547.02 69
2547.13 65
2547.25 64
2547.36 67
2547.48 70
2547.60 74
2547.71 76
2547.83 77
2547.94 76
2548.06 73
2548.17 69
2548.29 63
2548.41 55
2548.52 48
2548.64 40
2548.75 34
2548.87 30
2548.98 28
2549.10 29
2549.22 32
2549.33 37
2549.45 44
2549.56 52
2549.68 60
2549.80 68
2549.91 75
2550.03 80
2550.14 84
2550.26 84
2550.37 82
2550.49 76
2550.61 68
2550.72 59
2550.84 50
2550.95 41
2551.07 33
2551.18 27
2551.30 22
2551.42 19
2551.53 17
2551.65 17
2551.76 19
2551.88 24
2551.99 32
2552.11 41
2552.23 52
2552.34 62
2552.46 70
2552.57 77
2552.69 81
2552.81 84
2552.92 87
2553.04 90
2553.15 95
2553.27 100
2553.38 106
2553.50 112
2553.62 116
2553.73 117
2553.85 116
2553.96 112
2554.08 105
2554.20 96
2554.31 85
2554.43 73
2554.54 61
2554.66 50
2554.77 40
2554.89 34
2555.01 30
2555.12 29
2555.24 30
2555.35 32
2555.47 35
2555.59 36
2555.70 37
2555.82 36
2555.93 35
2556.05 34
2556.17 34
2556.28 35
2556.40 36
2556.51 38
2556.63 39
2556.74 39
2556.86 39
2556.98 39
2557.09 38
2557.21 38
2557.32 39
2557.44 40
2557.56 42
2557.67 45
2557.79 47
2557.90 48
2558.02 50
2558.14 52
2558.25 54
2558.37 58
2558.48 61
2558.60 65
2558.72 67
2558.83 67
2558.95 64
2559.06 58
2559.18 50
2559.30 42
2559.41 34
2559.53 29
2559.64 27
2559.76 30
2559.88 35
2559.99 44
2560.11 54
2560.22 65
2560.34 74
2560.46 80
2560.57 83
2560.69 83
2560.80 80
2560.92 76
2561.04 72
2561.15 68
2561.27 67
2561.38 69
2561.50 73
2561.62 79
2561.73 86
2561.85 93
2561.96 99
2562.08 104
2562.20 108
2562.31 109
2562.43 109
2562.54 108
2562.66 106
2562.78 103
2562.89 100
2563.01 98
2563.12 97
2563.24 98
2563.36 102
2563.47 109
2563.59 117
2563.70 125
2563.82 133
2563.94 139
2564.05 142
2564.17 143
2564.28 143
2564.40 141
2564.52 139
2564.63 136
2564.75 134
2564.87 131
2564.98 128
2565.10 124
2565.21 121
2565.33 119
2565.45 120
2565.56 124
2565.68 131
2565.79 139
2565.91 147
2566.03 153
2566.14 155
2566.26 153
2566.37 147
2566.49 140
2566.61 132
2566.72 126
2566.84 122
2566.96 120
2567.07 119
2567.19 119
2567.30 118
2567.42 116
2567.54 113
2567.65 108
2567.77 103
2567.88 97
2568.00 93
2568.12 90
2568.23 89
2568.35 89
2568.47 90
2568.58 90
2568.70 88
2568.81 84
2568.93 79
2569.05 71
2569.16 62
2569.28 54
2569.39 48
2569.51 44
2569.63 43
2569.74 44
2569.86 48
2569.98 52
2570.09 56
2570.21 59
2570.32 60
2570.44 61
2570.56 61
2570.67 62
2570.79 63
2570.91 66
2571.02 67
2571.14 67
2571.25 64
2571.37 58
2571.49 50
2571.60 40
2571.72 31
2571.84 24
2571.95 20
2572.07 19
2572.18 20
2572.30 20
2572.42 20
2572.53 17
2572.65 12
2572.77 6
2572.88 0
2573.00 0
2573.11 0
2573.23 0
2573.35 0
2573.46 0
2573.58 0
2573.70 1
2573.81 1
2573.93 0
2574.04 0
2574.16 2
2574.28 6
2574.39 13
2574.51 22
2574.63 33
2574.74 43
2574.86 53
2574.98 62
2575.09 68
2575.21 73
2575.32 76
2575.44 76
2575.56 75
2575.67 72
2575.79 68
2575.91 64
2576.02 60
2576.14 58
2576.26 57
2576.37 56
2576.49 54
2576.60 52
2576.72 48
2576.84 44
2576.95 39
2577.07 36
2577.19 35
2577.30 35
2577.42 36
2577.54 37
2577.65 37
2577.77 36
2577.88 35
2578.00 35
2578.12 36
2578.23 39
2578.35 45
2578.47 53
2578.58 61
2578.70 70
2578.82 79
2578.93 86
2579.05 91
2579.16 95
2579.28 97
2579.40 96
2579.51 91
2579.63 85
2579.75 76
2579.86 67
2579.98 58
2580.10 50
2580.21 43
2580.33 38
2580.45 35
2580.56 31
2580.68 28
2580.79 24
2580.91 20
2581.03 15
2581.14 11
2581.26 7
2581.38 3
2581.49 1
2581.61 0
2581.73 0
2581.84 1
2581.96 3
2582.08 6
2582.19 8
2582.31 10
2582.43 11
2582.54 11
2582.66 11
2582.78 10
2582.89 10
2583.01 12
2583.12 14
2583.24 18
2583.36 21
2583.47 24
2583.59 26
2583.71 27
2583.82 26
2583.94 25
2584.06 23
2584.17 23
2584.29 25
2584.41 26
2584.52 28
2584.64 29
2584.76 29
2584.87 28
2584.99 26
2585.11 24
2585.22 25
2585.34 29
2585.46 36
2585.57 47
2585.69 61
2585.80 75
2585.92 89
2586.04 99
2586.15 106
2586.27 108
2586.39 106
2586.50 101
2586.62 93
2586.74 85
2586.85 77
2586.97 69
2587.09 63
2587.20 58
2587.32 54
2587.44 51
2587.55 48
2587.67 46
2587.79 43
2587.90 41
2588.02 38
2588.14 33
2588.25 26
2588.37 16
2588.49 6
2588.60 0
2588.72 0
2588.84 0
2588.95 0
2589.07 0
2589.19 0
2589.30 0
2589.42 8
2589.54 15
2589.65 17
2589.77 16
2589.89 13
2590.00 9
2590.12 5
2590.24 2
2590.35 2
2590.47 5
2590.59 10
2590.70 17
2590.82 25
2590.94 34
2591.05 43
2591.17 52
2591.29 61
2591.40 68
2591.52 73
2591.64 77
2591.75 80
2591.87 81
2591.99 81
2592.10 80
2592.22 77
2592.34 73
2592.45 69
2592.57 63
2592.69 57
2592.80 52
2592.92 47
2593.04 45
2593.15 44
2593.27 46
2593.39 51
2593.50 58
2593.62 65
2593.74 73
2593.85 80
2593.97 86
2594.09 90
2594.20 93
2594.32 94
2594.44 93
2594.55 91
2594.67 87
2594.79 83
2594.91 79
2595.02 75
2595.14 71
2595.26 68
2595.37 66
2595.49 64
2595.61 62
2595.72 61
2595.84 59
2595.96 57
2596.07 56
2596.19 57
2596.31 59
2596.42 64
2596.54 69
2596.66 75
2596.77 80
2596.89 83
2597.01 84
2597.12 83
2597.24 80
2597.36 76
2597.47 72
2597.59 68
2597.71 65
2597.83 63
2597.94 62
2598.06 63
2598.18 65
2598.29 68
2598.41 73
2598.53 79
2598.64 85
2598.76 91
2598.88 97
2598.99 102
2599.11 106
2599.23 108
2599.34 111
2599.46 112
2599.58 113
2599.70 114
2599.81 114
2599.93 112
2600.05 108
2600.16 103
2600.28 94
2600.40 85
2600.51 74
2600.63 64
2600.75 55
2600.86 47
2600.98 42
2601.10 38
2601.21 36
2601.33 35
2601.45 36
2601.57 39
2601.68 43
2601.80 50
2601.92 57
2602.03 66
2602.15 75
2602.27 82
2602.38 87
2602.50 90
2602.62 92
2602.73 92
2602.85 92
2602.97 92
2603.09 93
2603.20 93
2603.32 92
2603.44 89
2603.55 82
2603.67 71
2603.79 58
2603.90 45
2604.02 33
2604.14 23
2604.26 19
2604.37 18
2604.49 22
2604.61 29
2604.72 37
2604.84 45
2604.96 54
2605.07 61
2605.19 66
2605.31 69
2605.43 70
2605.54 69
2605.66 66
2605.78 61
2605.89 56
2606.01 51
2606.13 48
2606.24 46
2606.36 46
2606.48 47
2606.60 49
2606.71 52
2606.83 55
2606.95 58
2607.06 62
2607.18 67
2607.30 72
2607.42 78
2607.53 84
2607.65 90
2607.77 96
2607.88 100
2608.00 104
2608.12 107
2608.23 110
2608.35 113
2608.47 117
2608.59 123
2608.70 130
2608.82 138
2608.94 148
2609.05 159
2609.17 172
2609.29 187
2609.41 202
2609.52 217
2609.64 230
2609.76 241
2609.87 248
2609.99 251
2610.11 249
2610.23 243
2610.34 235
2610.46 227
2610.58 221
2610.69 218
2610.81 220
2610.93 227
2611.05 237
2611.16 249
2611.28 261
2611.40 271
2611.51 276
2611.63 275
2611.75 269
2611.87 257
2611.98 240
2612.10 221
2612.22 201
2612.33 182
2612.45 166
2612.57 153
2612.69 146
2612.80 143
2612.92 145
2613.04 149
2613.15 155
2613.27 160
2613.39 164
2613.51 165
2613.62 163
2613.74 158
2613.86 150
2613.97 141
2614.09 130
2614.21 119
2614.33 107
2614.44 96
2614.56 85
2614.68 76
2614.79 68
2614.91 62
2615.03 58
2615.15 57
2615.26 59
2615.38 64
2615.50 71
2615.62 80
2615.73 89
2615.85 99
2615.97 106
2616.08 112
2616.20 114
2616.32 114
2616.44 112
2616.55 111
2616.67 111
2616.79 112
2616.91 115
2617.02 118
2617.14 121
2617.26 122
2617.37 121
2617.49 117
2617.61 110
2617.73 101
2617.84 89
2617.96 75
2618.08 60
2618.20 45
2618.31 30
2618.43 17
2618.55 7
2618.66 1
2618.78 0
2618.90 1
2619.02 4
2619.13 6
2619.25 7
2619.37 6
2619.49 2
2619.60 0
2619.72 0
2619.84 0
2619.95 0
2620.07 0
2620.19 0
2620.31 7
2620.42 13
2620.54 17
2620.66 20
2620.78 21
2620.89 21
2621.01 22
2621.13 24
2621.25 28
2621.36 34
2621.48 40
2621.60 45
2621.72 49
2621.83 51
2621.95 52
2622.07 51
2622.18 51
2622.30 53
2622.42 56
2622.54 61
2622.65 68
2622.77 77
2622.89 85
2623.01 92
2623.12 97
2623.24 100
2623.36 101
2623.48 98
2623.59 94
2623.71 87
2623.83 78
2623.95 69
2624.06 60
2624.18 52
2624.30 45
2624.42 40
2624.53 37
2624.65 34
2624.77 33
2624.89 32
2625.00 33
2625.12 37
2625.24 42
2625.36 50
2625.47 61
2625.59 73
2625.71 84
2625.83 94
2625.94 101
2626.06 106
2626.18 108
2626.29 107
2626.41 104
2626.53 100
2626.65 94
2626.76 87
2626.88 79
2627.00 70
2627.12 61
2627.23 52
2627.35 43
2627.47 35
2627.59 27
2627.70 20
2627.82 14
2627.94 10
2628.06 8
2628.17 7
2628.29 8
2628.41 11
2628.53 14
2628.65 19
2628.76 25
2628.88 32
2629.00 41
2629.12 50
2629.23 58
2629.35 64
2629.47 67
2629.59 67
2629.70 64
2629.82 59
2629.94 54
2630.06 51
2630.17 49
2630.29 49
2630.41 50
2630.53 50
2630.64 49
2630.76 47
2630.88 44
2631.00 40
2631.11 37
2631.23 33
2631.35 30
2631.47 26
2631.58 22
2631.70 17
2631.82 13
2631.94 10
2632.05 9
2632.17 10
2632.29 12
2632.41 16
2632.52 20
2632.64 24
2632.76 27
2632.88 29
2633.00 33
2633.11 37
2633.23 43
2633.35 51
2633.47 59
2633.58 67
2633.70 73
2633.82 77
2633.94 77
2634.05 75
2634.17 71
2634.29 65
2634.41 59
2634.52 52
2634.64 46
2634.76 40
2634.88 35
2635.00 31
2635.11 30
2635.23 30
2635.35 33
2635.47 39
2635.58 46
2635.70 54
2635.82 62
2635.94 68
2636.05 74
2636.17 77
2636.29 79
2636.41 79
2636.53 79
2636.64 77
2636.76 75
2636.88 71
2637.00 66
2637.11 61
2637.23 55
2637.35 50
2637.47 47
2637.58 44
2637.70 44
2637.82 44
2637.94 45
2638.06 46
2638.17 47
2638.29 49
2638.41 52
2638.53 56
2638.64 62
2638.76 68
2638.88 73
2639.00 76
2639.12 76
2639.23 72
2639.35 64
2639.47 55
2639.59 46
2639.70 37
2639.82 30
2639.94 25
2640.06 23
2640.18 22
2640.29 24
2640.41 29
2640.53 35
2640.65 43
2640.76 52
2640.88 60
2641.00 66
2641.12 69
2641.24 68
2641.35 64
2641.47 56
2641.59 48
2641.71 40
2641.82 34
2641.94 31
2642.06 30
2642.18 30
2642.30 32
2642.41 32
2642.53 32
2642.65 29
2642.77 24
2642.89 17
2643.00 9
2643.12 2
2643.24 0
2643.36 0
2643.47 0
2643.59 0
2643.71 7
2643.83 16
2643.95 27
2644.06 37
2644.18 45
2644.30 52
2644.42 57
2644.54 61
2644.65 65
2644.77 67
2644.89 69
2645.01 69
2645.13 68
2645.24 65
2645.36 61
2645.48 55
2645.60 48
2645.71 41
2645.83 33
2645.95 26
2646.07 21
2646.19 17
2646.30 17
2646.42 18
2646.54 22
2646.66 28
2646.78 33
2646.89 37
2647.01 41
2647.13 42
2647.25 44
2647.37 46
2647.48 49
2647.60 54
2647.72 61
2647.84 69
2647.96 76
2648.07 81
2648.19 84
2648.31 84
2648.43 82
2648.55 79
2648.66 75
2648.78 73
2648.90 72
2649.02 74
2649.14 76
2649.25 79
2649.37 82
2649.49 83
2649.61 83
2649.73 80
2649.84 76
2649.96 70
2650.08 65
2650.20 60
2650.32 57
2650.43 55
2650.55 53
2650.67 52
2650.79 50
2650.91 48
2651.02 45
2651.14 41
2651.26 39
2651.38 38
2651.50 38
2651.61 40
2651.73 42
2651.85 42
2651.97 42
2652.09 40
2652.20 36
2652.32 32
2652.44 28
2652.56 26
2652.68 27
2652.79 31
2652.91 37
2653.03 46
2653.15 55
2653.27 62
2653.38 67
2653.50 70
2653.62 70
2653.74 69
2653.86 67
2653.97 67
2654.09 69
2654.21 72
2654.33 75
2654.45 79
2654.57 81
2654.68 81
2654.80 79
2654.92 77
2655.04 75
2655.16 74
2655.27 75
2655.39 75
2655.51 76
2655.63 75
2655.75 73
2655.86 69
2655.98 63
2656.10 58
2656.22 53
2656.34 50
2656.46 49
2656.57 49
2656.69 49
2656.81 49
2656.93 47
2657.05 46
2657.16 44
2657.28 42
2657.40 41
2657.52 39
2657.64 37
2657.76 35
2657.87 33
2657.99 32
2658.11 31
2658.23 32
2658.35 35
2658.46 40
2658.58 47
2658.70 55
2658.82 62
2658.94 68
2659.06 73
2659.17 74
2659.29 72
2659.41 68
2659.53 61
2659.65 52
2659.76 43
2659.88 35
2660.00 29
2660.12 25
2660.24 23
2660.36 22
2660.47 23
2660.59 24
2660.71 26
2660.83 28
2660.95 30
2661.07 34
2661.18 38
2661.30 42
2661.42 46
2661.54 48
2661.66 49
2661.77 48
2661.89 45
2662.01 41
2662.13 36
2662.25 32
2662.37 28
2662.48 24
2662.60 20
2662.72 17
2662.84 14
2662.96 10
2663.08 7
2663.19 4
2663.31 2
2663.43 0
2663.55 0
2663.67 0
2663.79 0
2663.90 0
2664.02 0
2664.14 0
2664.26 0
2664.38 0
2664.50 1
2664.61 3
2664.73 6
2664.85 8
2664.97 11
2665.09 13
2665.21 14
2665.32 16
2665.44 17
2665.56 18
2665.68 18
2665.80 18
2665.92 17
2666.03 16
2666.15 16
2666.27 16
2666.39 16
2666.51 16
2666.63 16
2666.74 16
2666.86 14
2666.98 12
2667.10 10
2667.22 9
2667.34 10
2667.45 14
2667.57 20
2667.69 27
2667.81 34
2667.93 40
2668.05 44
2668.17 46
2668.28 46
2668.40 48
2668.52 51
2668.64 58
2668.76 67
2668.88 78
2668.99 87
2669.11 93
2669.23 94
2669.35 90
2669.47 83
2669.59 75
2669.70 69
2669.82 68
2669.94 73
2670.06 84
2670.18 98
2670.30 112
2670.42 124
2670.53 131
2670.65 133
2670.77 130
2670.89 122
2671.01 113
2671.13 104
2671.24 96
2671.36 90
2671.48 87
2671.60 87
2671.72 89
2671.84 93
2671.96 98
2672.07 103
2672.19 107
2672.31 110
2672.43 110
2672.55 109
2672.67 105
2672.79 101
2672.90 97
2673.02 94
2673.14 92
2673.26 91
2673.38 88
2673.50 84
2673.62 78
2673.73 68
2673.85 55
2673.97 42
2674.09 28
2674.21 16
2674.33 8
2674.44 2
2674.56 0
2674.68 0
2674.80 0
2674.92 0
2675.04 0
2675.16 0
2675.27 0
2675.39 0
2675.51 0
2675.63 0
2675.75 0
2675.87 7
2675.99 16
2676.10 29
2676.22 43
2676.34 57
2676.46 69
2676.58 78
2676.70 83
2676.82 84
2676.93 82
2677.05 79
2677.17 77
2677.29 78
2677.41 82
2677.53 90
2677.65 101
2677.77 114
2677.88 128
2678.00 140
2678.12 150
2678.24 157
2678.36 160
2678.48 160
2678.60 158
2678.71 153
2678.83 146
2678.95 139
2679.07 133
2679.19 127
2679.31 123
2679.43 121
2679.54 121
2679.66 122
2679.78 125
2679.90 128
2680.02 130
2680.14 132
2680.26 132
2680.38 131
2680.49 129
2680.61 128
2680.73 127
2680.85 128
2680.97 130
2681.09 134
2681.21 138
2681.33 141
2681.44 142
2681.56 141
2681.68 137
2681.80 130
2681.92 121
2682.04 112
2682.16 102
2682.27 94
2682.39 88
2682.51 84
2682.63 82
2682.75 82
2682.87 84
2682.99 86
2683.11 89
2683.22 91
2683.34 93
2683.46 94
2683.58 94
2683.70 93
2683.82 92
2683.94 92
2684.06 93
2684.17 95
2684.29 100
2684.41 107
2684.53 114
2684.65 122
2684.77 128
2684.89 131
2685.01 130
2685.13 126
2685.24 118
2685.36 109
2685.48 100
2685.60 93
2685.72 87
2685.84 85
2685.96 84
2686.08 84
2686.19 85
2686.31 85
2686.43 84
2686.55 83
2686.67 82
2686.79 82
2686.91 83
2687.03 86
2687.14 91
2687.26 98
2687.38 108
2687.50 119
2687.62 132
2687.74 145
2687.86 157
2687.98 167
2688.10 176
2688.21 181
2688.33 184
2688.45 184
2688.57 180
2688.69 175
2688.81 167
2688.93 157
2689.05 148
2689.17 138
2689.28 130
2689.40 125
2689.52 122
2689.64 121
2689.76 122
2689.88 125
2690.00 128
2690.12 130
2690.24 131
2690.35 129
2690.47 126
2690.59 119
2690.71 111
2690.83 100
2690.95 90
2691.07 79
2691.19 71
2691.31 65
2691.42 62
2691.54 63
2691.66 67
2691.78 74
2691.90 84
2692.02 97
2692.14 113
2692.26 131
2692.38 151
2692.49 172
2692.61 194
2692.73 215
2692.85 234
2692.97 252
2693.09 270
2693.21 286
2693.33 301
2693.45 317
2693.57 332
2693.68 348
2693.80 365
2693.92 383
2694.04 401
2694.16 419
2694.28 438
2694.40 457
2694.52 476
2694.64 494
2694.76 513
2694.87 531
2694.99 549
2695.11 566
2695.23 583
2695.35 598
2695.47 612
2695.59 624
2695.71 633
2695.83 641
2695.95 646
2696.06 649
2696.18 649
2696.30 648
2696.42 645
2696.54 643
2696.66 642
2696.78 643
2696.90 647
2697.02 654
2697.14 664
2697.26 675
2697.37 687
2697.49 698
2697.61 706
2697.73 711
2697.85 710
2697.97 703
2698.09 690
2698.21 670
2698.33 646
2698.45 618
2698.56 588
2698.68 558
2698.80 528
2698.92 499
2699.04 471
2699.16 445
2699.28 421
2699.40 399
2699.52 382
2699.64 368
2699.76 360
2699.87 354
2699.99 352
2700.11 349
2700.23 344
2700.35 336
2700.47 324
2700.59 308
2700.71 291
2700.83 274
2700.95 259
2701.07 247
2701.19 239
2701.30 235
2701.42 233
2701.54 233
2701.66 232
2701.78 229
2701.90 224
2702.02 216
2702.14 206
2702.26 195
2702.38 186
2702.50 178
2702.62 175
2702.73 176
2702.85 180
2702.97 186
2703.09 192
2703.21 196
2703.33 199
2703.45 199
2703.57 198
2703.69 195
2703.81 191
2703.93 186
2704.05 179
2704.16 171
2704.28 160
2704.40 149
2704.52 137
2704.64 126
2704.76 116
2704.88 107
2705.00 98
2705.12 90
2705.24 83
2705.36 76
2705.48 72
2705.60 70
2705.71 72
2705.83 76
2705.95 83
2706.07 89
2706.19 94
2706.31 96
2706.43 95
2706.55 91
2706.67 85
2706.79 77
2706.91 69
2707.03 60
2707.15 52
2707.27 44
2707.38 36
2707.50 30
2707.62 25
2707.74 20
2707.86 17
2707.98 15
2708.10 14
2708.22 14
2708.34 13
2708.46 14
2708.58 15
2708.70 16
2708.82 19
2708.94 22
2709.05 26
2709.17 31
2709.29 36
2709.41 42
2709.53 48
2709.65 54
2709.77 60
2709.89 65
2710.01 70
2710.13 74
2710.25 77
2710.37 79
2710.49 81
2710.61 83
2710.73 85
2710.84 87
2710.96 88
2711.08 88
2711.20 85
2711.32 80
2711.44 72
2711.56 62
2711.68 51
2711.80 40
2711.92 30
2712.04 20
2712.16 12
2712.28 5
2712.40 0
2712.52 0
2712.64 0
2712.75 0
2712.87 2
2712.99 7
2713.11 13
2713.23 19
2713.35 25
2713.47 31
2713.59 37
2713.71 45
2713.83 54
2713.95 64
2714.07 74
2714.19 83
2714.31 92
2714.43 99
2714.55 104
2714.67 108
2714.78 111
2714.90 114
2715.02 115
2715.14 115
2715.26 113
2715.38 108
2715.50 102
2715.62 94
2715.74 86
2715.86 79
2715.98 73
2716.10 69
2716.22 66
2716.34 63
2716.46 59
2716.58 54
2716.70 47
2716.82 39
2716.94 32
2717.05 25
2717.17 20
2717.29 16
2717.41 15
2717.53 14
2717.65 14
2717.77 14
2717.89 14
2718.01 15
2718.13 15
2718.25 16
2718.37 18
2718.49 21
2718.61 25
2718.73 31
2718.85 39
2718.97 48
2719.09 58
2719.21 69
2719.33 79
2719.44 87
2719.56 93
2719.68 97
2719.80 101
2719.92 104
2720.04 108
2720.16 114
2720.28 120
2720.40 127
2720.52 134
2720.64 139
2720.76 142
2720.88 142
2721.00 139
2721.12 134
2721.24 128
2721.36 122
2721.48 118
2721.60 118
2721.72 120
2721.84 125
2721.96 130
2722.08 136
2722.20 139
2722.31 140
2722.43 138
2722.55 133
2722.67 126
2722.79 119
2722.91 111
2723.03 104
2723.15 97
2723.27 90
2723.39 84
2723.51 78
2723.63 71
2723.75 64
2723.87 58
2723.99 51
2724.11 44
2724.23 37
2724.35 30
2724.47 24
2724.59 17
2724.71 10
2724.83 3
2724.95 0
2725.07 0
2725.19 0
2725.31 0
2725.43 0
2725.55 0
2725.66 0
2725.78 0
2725.90 4
2726.02 16
2726.14 30
2726.26 44
2726.38 57
2726.50 68
2726.62 77
2726.74 83
2726.86 86
2726.98 86
2727.10 84
2727.22 80
2727.34 74
2727.46 65
2727.58 56
2727.70 46
2727.82 35
2727.94 26
2728.06 18
2728.18 12
2728.30 8
2728.42 6
2728.54 4
2728.66 1
2728.78 0
2728.90 0
2729.02 0
2729.14 0
2729.26 0
2729.38 0
2729.50 0
2729.62 1
2729.74 4
2729.86 6
2729.98 7
2730.09 7
2730.21 6
2730.33 5
2730.45 4
2730.57 5
2730.69 7
2730.81 11
2730.93 18
2731.05 25
2731.17 34
2731.29 44
2731.41 52
2731.53 58
2731.65 61
2731.77 62
2731.89 61
2732.01 60
2732.13 59
2732.25 59
2732.37 59
2732.49 60
2732.61 59
2732.73 56
2732.85 51
2732.97 45
2733.09 40
2733.21 37
2733.33 37
2733.45 40
2733.57 46
2733.69 52
2733.81 56
2733.93 58
2734.05 56
2734.17 51
2734.29 45
2734.41 38
2734.53 32
2734.65 28
2734.77 25
2734.89 23
2735.01 21
2735.13 21
2735.25 20
2735.37 20
2735.49 20
2735.61 21
2735.73 22
2735.85 24
2735.97 26
2736.09 29
2736.21 32
2736.33 34
2736.45 36
2736.57 37
2736.69 36
2736.81 32
2736.93 27
2737.05 20
2737.17 14
2737.29 9
2737.41 5
2737.53 3
2737.65 2
2737.77 3
2737.89 4
2738.01 6
2738.13 7
2738.25 8
2738.37 10
2738.49 12
2738.61 16
2738.73 21
2738.85 27
2738.97 33
2739.09 39
2739.21 44
2739.33 48
2739.45 50
2739.57 50
2739.69 48
2739.81 44
2739.93 36
2740.05 27
2740.17 16
2740.29 4
2740.41 0
2740.53 0
2740.65 0
2740.77 0
2740.89 0
2741.01 0
2741.13 0
2741.25 0
2741.37 4
2741.49 12
2741.61 19
2741.73 26
2741.85 31
2741.97 35
2742.09 38
2742.21 40
2742.33 41
2742.45 42
2742.57 46
2742.69 51
2742.81 58
2742.93 64
2743.05 68
2743.17 68
2743.29 62
2743.41 52
2743.53 38
2743.65 23
2743.77 8
2743.89 0
2744.01 0
2744.13 0
2744.25 0
2744.37 0
2744.49 0
2744.61 0
2744.73 7
2744.85 20
2744.97 34
2745.09 48
2745.21 62
2745.33 75
2745.45 85
2745.57 92
2745.69 95
2745.81 97
2745.93 97
2746.05 95
2746.17 93
2746.29 90
2746.41 87
2746.53 83
2746.65 77
2746.77 70
2746.89 62
2747.01 54
2747.13 46
2747.25 40
2747.37 35
2747.49 34
2747.61 35
2747.73 38
2747.85 43
2747.97 50
2748.09 56
2748.21 62
2748.33 67
2748.45 71
2748.57 73
2748.69 73
2748.81 73
2748.93 73
2749.05 74
2749.17 76
2749.29 79
2749.41 83
2749.53 89
2749.65 94
2749.77 100
2749.89 104
2750.01 107
2750.13 108
2750.25 107
2750.37 105
2750.50 102
2750.62 98
2750.74 94
2750.86 91
2750.98 88
2751.10 86
2751.22 84
2751.34 82
2751.46 80
2751.58 76
2751.70 72
2751.82 67
2751.94 62
2752.06 60
2752.18 59
2752.30 62
2752.42 67
2752.54 75
2752.66 85
2752.78 95
2752.90 103
2753.02 110
2753.14 115
2753.26 116
2753.38 115
2753.50 113
2753.62 109
2753.74 103
2753.86 96
2753.98 89
2754.10 81
2754.22 73
2754.34 66
2754.46 61
2754.58 58
2754.70 58
2754.83 61
2754.95 66
2755.07 71
2755.19 75
2755.31 79
2755.43 81
2755.55 81
2755.67 81
2755.79 81
2755.91 81
2756.03 81
2756.15 80
2756.27 78
2756.39 74
2756.51 70
2756.63 64
2756.75 58
2756.87 53
2756.99 48
2757.11 46
2757.23 44
2757.35 42
2757.47 41
2757.59 40
2757.71 39
2757.83 38
2757.95 37
2758.07 37
2758.20 38
2758.32 39
2758.44 40
2758.56 41
2758.68 42
2758.80 43
2758.92 43
2759.04 43
2759.16 43
2759.28 44
2759.40 44
2759.52 45
2759.64 45
2759.76 44
2759.88 42
2760.00 38
2760.12 33
2760.24 27
2760.36 22
2760.48 19
2760.60 17
2760.72 17
2760.84 19
2760.96 21
2761.09 23
2761.21 26
2761.33 29
2761.45 34
2761.57 40
2761.69 47
2761.81 55
2761.93 62
2762.05 68
2762.17 70
2762.29 69
2762.41 64
2762.53 55
2762.65 43
2762.77 29
2762.89 15
2763.01 2
2763.13 0
2763.25 0
2763.37 0
2763.49 0
2763.62 0
2763.74 0
2763.86 0
2763.98 0
2764.10 7
2764.22 15
2764.34 21
2764.46 26
2764.58 29
2764.70 30
2764.82 30
2764.94 31
2765.06 33
2765.18 37
2765.30 43
2765.42 51
2765.54 61
2765.66 71
2765.79 81
2765.91 90
2766.03 98
2766.15 106
2766.27 113
2766.39 119
2766.51 125
2766.63 130
2766.75 133
2766.87 136
2766.99 136
2767.11 136
2767.23 136
2767.35 135
2767.47 136
2767.59 137
2767.71 140
2767.84 144
2767.96 148
2768.08 151
2768.20 154
2768.32 155
2768.44 156
2768.56 155
2768.68 154
2768.80 154
2768.92 154
2769.04 153
2769.16 152
2769.28 150
2769.40 146
2769.52 142
2769.64 137
2769.77 132
2769.89 129
2770.01 126
2770.13 126
2770.25 126
2770.37 127
2770.49 127
2770.61 125
2770.73 122
2770.85 117
2770.97 110
2771.09 104
2771.21 98
2771.33 95
2771.45 96
2771.58 99
2771.70 103
2771.82 108
2771.94 113
2772.06 114
2772.18 112
2772.30 105
2772.42 95
2772.54 82
2772.66 68
2772.78 53
2772.90 39
2773.02 28
2773.14 20
2773.26 16
2773.39 16
2773.51 19
2773.63 24
2773.75 30
2773.87 37
2773.99 41
2774.11 44
2774.23 44
2774.35 42
2774.47 40
2774.59 36
2774.71 34
2774.83 33
2774.96 34
2775.08 36
2775.20 40
2775.32 44
2775.44 47
2775.56 47
2775.68 46
2775.80 43
2775.92 38
2776.04 33
2776.16 29
2776.28 26
2776.40 25
2776.53 26
2776.65 27
2776.77 28
2776.89 29
2777.01 31
2777.13 33
2777.25 36
2777.37 40
2777.49 46
2777.61 53
2777.73 60
2777.85 67
2777.98 72
2778.10 75
2778.22 77
2778.34 78
2778.46 77
2778.58 77
2778.70 76
2778.82 76
2778.94 76
2779.06 76
2779.18 75
2779.30 74
2779.43 73
2779.55 70
2779.67 66
2779.79 61
2779.91 57
2780.03 53
2780.15 50
2780.27 49
2780.39 48
2780.51 49
2780.63 50
2780.75 50
2780.88 50
2781.00 48
2781.12 45
2781.24 41
2781.36 36
2781.48 31
2781.60 28
2781.72 27
2781.84 28
2781.96 33
2782.08 40
2782.21 50
2782.33 61
2782.45 71
2782.57 81
2782.69 89
2782.81 93
2782.93 95
2783.05 92
2783.17 87
2783.29 79
2783.41 69
2783.54 57
2783.66 44
2783.78 32
2783.90 21
2784.02 11
2784.14 4
2784.26 1
2784.38 1
2784.50 5
2784.62 10
2784.75 16
2784.87 21
2784.99 24
2785.11 23
2785.23 20
2785.35 15
2785.47 10
2785.59 4
2785.71 0
2785.83 0
2785.96 0
2786.08 0
2786.20 0
2786.32 0
2786.44 0
2786.56 0
2786.68 0
2786.80 1
2786.92 5
2787.04 10
2787.17 15
2787.29 22
2787.41 29
2787.53 37
2787.65 45
2787.77 52
2787.89 58
2788.01 62
2788.13 65
2788.25 66
2788.38 67
2788.50 68
2788.62 71
2788.74 76
2788.86 83
2788.98 92
2789.10 103
2789.22 113
2789.34 122
2789.47 129
2789.59 131
2789.71 129
2789.83 122
2789.95 111
2790.07 97
2790.19 81
2790.31 65
2790.43 51
2790.56 40
2790.68 33
2790.80 28
2790.92 26
2791.04 24
2791.16 23
2791.28 22
2791.40 21
2791.52 22
2791.65 25
2791.77 31
2791.89 40
2792.01 51
2792.13 62
2792.25 72
2792.37 78
2792.49 80
2792.61 77
2792.74 71
2792.86 61
2792.98 49
2793.10 38
2793.22 27
2793.34 17
2793.46 9
2793.58 3
2793.70 0
2793.83 0
2793.95 0
2794.07 0
2794.19 0
2794.31 6
2794.43 13
2794.55 22
2794.67 30
2794.80 38
2794.92 45
2795.04 50
2795.16 55
2795.28 59
2795.40 64
2795.52 70
2795.64 77
2795.76 85
2795.89 93
2796.01 100
2796.13 105
2796.25 108
2796.37 110
2796.49 110
2796.61 109
2796.73 108
2796.86 108
2796.98 109
2797.10 110
2797.22 111
2797.34 112
2797.46 112
2797.58 111
2797.70 109
2797.83 107
2797.95 104
2798.07 101
2798.19 100
2798.31 100
2798.43 102
2798.55 105
2798.67 110
2798.80 116
2798.92 122
2799.04 128
2799.16 135
2799.28 141
2799.40 147
2799.52 153
2799.64 157
2799.77 159
2799.89 158
2800.01 153
2800.13 144
2800.25 132
2800.37 119
2800.49 104
2800.62 89
2800.74 76
2800.86 63
2800.98 51
2801.10 41
2801.22 32
2801.34 26
2801.46 22
2801.59 20
2801.71 21
2801.83 22
2801.95 25
2802.07 27
2802.19 29
2802.31 30
2802.44 31
2802.56 32
2802.68 34
2802.80 36
2802.92 41
2803.04 46
2803.16 53
2803.28 61
2803.41 68
2803.53 75
2803.65 81
2803.77 84
2803.89 86
2804.01 85
2804.13 83
2804.26 79
2804.38 75
2804.50 71
2804.62 69
2804.74 69
2804.86 72
2804.98 78
2805.11 85
2805.23 93
2805.35 100
2805.47 104
2805.59 105
2805.71 102
2805.83 96
2805.96 87
2806.08 79
2806.20 71
2806.32 66
2806.44 64
2806.56 65
2806.68 68
2806.81 71
2806.93 75
2807.05 78
2807.17 81
2807.29 82
2807.41 82
2807.53 81
2807.66 80
2807.78 79
2807.90 78
2808.02 76
2808.14 75
2808.26 75
2808.39 76
2808.51 78
2808.63 80
2808.75 84
2808.87 87
2808.99 89
2809.11 90
2809.24 90
2809.36 88
2809.48 85
2809.60 81
2809.72 76
2809.84 73
2809.96 72
2810.09 73
2810.21 77
2810.33 82
2810.45 87
2810.57 92
2810.69 96
2810.82 97
2810.94 96
2811.06 93
2811.18 88
2811.30 84
2811.42 81
2811.54 80
2811.67 82
2811.79 86
2811.91 92
2812.03 99
2812.15 104
2812.27 107
2812.40 107
2812.52 105
2812.64 101
2812.76 95
2812.88 89
2813.00 83
2813.12 79
2813.25 75
2813.37 73
2813.49 72
2813.61 72
2813.73 74
2813.85 77
2813.98 80
2814.10 82
2814.22 83
2814.34 82
2814.46 80
2814.58 76
2814.71 71
2814.83 65
2814.95 58
2815.07 52
2815.19 47
2815.31 42
2815.44 38
2815.56 36
2815.68 35
2815.80 33
2815.92 30
2816.04 26
2816.17 19
2816.29 12
2816.41 5
2816.53 0
2816.65 0
2816.77 0
2816.90 3
2817.02 11
2817.14 22
2817.26 32
2817.38 42
2817.50 49
2817.63 54
2817.75 56
2817.87 58
2817.99 58
2818.11 58
2818.23 58
2818.36 56
2818.48 53
2818.60 49
2818.72 43
2818.84 36
2818.96 29
2819.09 23
2819.21 19
2819.33 18
2819.45 20
2819.57 24
2819.69 30
2819.82 38
2819.94 46
2820.06 55
2820.18 63
2820.30 71
2820.42 76
2820.55 81
2820.67 83
2820.79 83
2820.91 82
2821.03 78
2821.16 74
2821.28 69
2821.40 65
2821.52 60
2821.64 57
2821.76 55
2821.89 55
2822.01 54
2822.13 55
2822.25 56
2822.37 58
2822.50 61
2822.62 64
2822.74 67
2822.86 69
2822.98 71
2823.10 71
2823.23 70
2823.35 67
2823.47 62
2823.59 56
2823.71 51
2823.83 46
2823.96 43
2824.08 41
2824.20 40
2824.32 41
2824.44 43
2824.57 45
2824.69 48
2824.81 49
2824.93 50
2825.05 51
2825.18 51
2825.30 52
2825.42 53
2825.54 56
2825.66 60
2825.78 66
2825.91 72
2826.03 78
2826.15 83
2826.27 87
2826.39 90
2826.52 91
2826.64 91
2826.76 89
2826.88 86
2827.00 83
2827.12 78
2827.25 73
2827.37 68
2827.49 62
2827.61 57
2827.73 52
2827.86 48
2827.98 45
2828.10 44
2828.22 44
2828.34 45
2828.47 46
2828.59 47
2828.71 47
2828.83 45
2828.95 42
2829.08 36
2829.20 29
2829.32 22
2829.44 15
2829.56 9
2829.69 5
2829.81 3
2829.93 3
2830.05 4
2830.17 6
2830.30 8
2830.42 11
2830.54 14
2830.66 20
2830.78 26
2830.90 34
2831.03 43
2831.15 51
2831.27 58
2831.39 64
2831.51 67
2831.64 67
2831.76 66
2831.88 64
2832.00 61
2832.12 59
2832.25 59
2832.37 60
2832.49 63
2832.61 67
2832.73 71
2832.86 75
2832.98 78
2833.10 78
2833.22 76
2833.34 71
2833.47 64
2833.59 57
2833.71 50
2833.83 44
2833.95 40
2834.08 38
2834.20 37
2834.32 37
2834.44 38
2834.57 39
2834.69 39
2834.81 38
2834.93 35
2835.05 31
2835.18 26
2835.30 20
2835.42 13
2835.54 6
2835.66 0
2835.79 0
2835.91 0
2836.03 0
2836.15 0
2836.27 0
2836.40 0
2836.52 0
2836.64 0
2836.76 2
2836.88 8
2837.01 15
2837.13 22
2837.25 28
2837.37 35
2837.50 40
2837.62 46
2837.74 51
2837.86 57
2837.98 62
2838.11 67
2838.23 72
2838.35 75
2838.47 77
2838.59 77
2838.72 75
2838.84 72
2838.96 68
2839.08 63
2839.21 57
2839.33 51
2839.45 44
2839.57 38
2839.69 32
2839.82 28
2839.94 27
2840.06 28
2840.18 32
2840.30 38
2840.43 45
2840.55 52
2840.67 58
2840.79 64
2840.92 70
2841.04 75
2841.16 81
2841.28 87
2841.40 92
2841.53 98
2841.65 103
2841.77 108
2841.89 110
2842.02 111
2842.14 110
2842.26 106
2842.38 100
2842.50 93
2842.63 86
2842.75 80
2842.87 76
2842.99 75
2843.12 77
2843.24 81
2843.36 84
2843.48 87
2843.60 87
2843.73 84
2843.85 79
2843.97 72
2844.09 67
2844.22 63
2844.34 62
2844.46 64
2844.58 67
2844.70 72
2844.83 75
2844.95 78
2845.07 78
2845.19 77
2845.32 75
2845.44 74
2845.56 75
2845.68 78
2845.80 83
2845.93 91
2846.05 98
2846.17 105
2846.29 109
2846.42 109
2846.54 104
2846.66 96
2846.78 85
2846.91 71
2847.03 56
2847.15 42
2847.27 29
2847.40 17
2847.52 7
2847.64 0
2847.76 0
2847.88 0
2848.01 0
2848.13 0
2848.25 0
2848.37 0
2848.50 0
2848.62 0
2848.74 2
2848.86 9
2848.99 16
2849.11 24
2849.23 32
2849.35 39
2849.47 44
2849.60 47
2849.72 47
2849.84 46
2849.96 45
2850.09 45
2850.21 47
2850.33 51
2850.45 56
2850.58 62
2850.70 67
2850.82 69
2850.94 69
2851.07 66
2851.19 62
2851.31 56
2851.43 51
2851.56 45
2851.68 41
2851.80 37
2851.92 33
2852.05 30
2852.17 28
2852.29 27
2852.41 28
2852.54 30
2852.66 34
2852.78 39
2852.90 44
2853.02 49
2853.15 52
2853.27 55
2853.39 59
2853.51 63
2853.64 69
2853.76 75
2853.88 83
2854.00 90
2854.13 95
2854.25 97
2854.37 96
2854.49 92
2854.62 87
2854.74 82
2854.86 77
2854.98 74
2855.11 72
2855.23 72
2855.35 72
2855.47 73
2855.60 75
2855.72 75
2855.84 75
2855.96 74
2856.09 71
2856.21 68
2856.33 64
2856.45 60
2856.58 56
2856.70 52
2856.82 48
2856.94 46
2857.07 43
2857.19 42
2857.31 42
2857.43 43
2857.56 45
2857.68 48
2857.80 51
2857.92 53
2858.05 55
2858.17 55
2858.29 53
2858.42 50
2858.54 46
2858.66 42
2858.78 38
2858.91 35
2859.03 34
2859.15 34
2859.27 34
2859.40 36
2859.52 39
2859.64 42
2859.76 44
2859.89 44
2860.01 44
2860.13 41
2860.25 38
2860.38 34
2860.50 31
2860.62 29
2860.74 30
2860.87 33
2860.99 38
2861.11 46
2861.23 55
2861.36 64
2861.48 73
2861.60 81
2861.73 89
2861.85 95
2861.97 101
2862.09 107
2862.22 112
2862.34 118
2862.46 122
2862.58 126
2862.71 129
2862.83 130
2862.95 131
2863.07 131
2863.20 131
2863.32 132
2863.44 132
2863.57 133
2863.69 133
2863.81 134
2863.93 134
2864.06 134
2864.18 135
2864.30 136
2864.42 138
2864.55 140
2864.67 143
2864.79 144
2864.91 145
2865.04 143
2865.16 139
2865.28 133
2865.41 126
2865.53 120
2865.65 114
2865.77 111
2865.90 111
2866.02 113
2866.14 116
2866.26 120
2866.39 122
2866.51 124
2866.63 123
2866.76 122
2866.88 119
2867.00 117
2867.12 116
2867.25 116
2867.37 117
2867.49 120
2867.61 122
2867.74 125
2867.86 127
2867.98 128
2868.11 129
2868.23 129
2868.35 129
2868.47 129
2868.60 130
2868.72 130
2868.84 130
2868.97 130
2869.09 128
2869.21 126
2869.33 122
2869.46 119
2869.58 116
2869.70 114
2869.82 113
2869.95 114
2870.07 114
2870.19 113
2870.32 110
2870.44 106
2870.56 101
2870.68 96
2870.81 92
2870.93 90
2871.05 90
2871.18 90
2871.30 90
2871.42 87
2871.54 82
2871.67 75
2871.79 66
2871.91 57
2872.04 51
2872.16 47
2872.28 47
2872.40 51
2872.53 58
2872.65 67
2872.77 77
2872.90 88
2873.02 99
2873.14 110
2873.26 121
2873.39 131
2873.51 140
2873.63 147
2873.76 153
2873.88 157
2874.00 159
2874.12 159
2874.25 158
2874.37 156
2874.49 153
2874.62 149
2874.74 145
2874.86 140
2874.99 133
2875.11 125
2875.23 115
2875.35 105
2875.48 96
2875.60 88
2875.72 82
2875.85 77
2875.97 73
2876.09 70
2876.21 65
2876.34 59
2876.46 51
2876.58 41
2876.71 30
2876.83 19
2876.95 8
2877.08 0
2877.20 0
2877.32 0
2877.44 0
2877.57 0
2877.69 0
2877.81 0
2877.94 0
2878.06 0
2878.18 0
2878.30 2
2878.43 6
2878.55 11
2878.67 18
2878.80 27
2878.92 37
2879.04 47
2879.17 56
2879.29 62
2879.41 65
2879.53 65
2879.66 61
2879.78 56
2879.90 49
2880.03 42
2880.15 36
2880.27 29
2880.40 23
2880.52 16
2880.64 8
2880.77 1
2880.89 0
2881.01 0
2881.13 0
2881.26 0
2881.38 0
2881.50 3
2881.63 13
2881.75 23
2881.87 32
2882.00 41
2882.12 47
2882.24 51
2882.36 52
2882.49 51
2882.61 47
2882.73 42
2882.86 36
2882.98 31
2883.10 26
2883.23 23
2883.35 21
2883.47 20
2883.60 20
2883.72 21
2883.84 22
2883.97 24
2884.09 26
2884.21 28
2884.33 31
2884.46 34
2884.58 38
2884.70 41
2884.83 44
2884.95 47
2885.07 51
2885.20 57
2885.32 64
2885.44 71
2885.57 80
2885.69 90
2885.81 102
2885.94 114
2886.06 127
2886.18 140
2886.30 153
2886.43 164
2886.55 171
2886.67 175
2886.80 176
2886.92 174
2887.04 169
2887.17 163
2887.29 156
2887.41 148
2887.54 139
2887.66 128
2887.78 114
2887.91 100
2888.03 87
2888.15 74
2888.28 65
2888.40 58
2888.52 56
2888.65 58
2888.77 64
2888.89 73
2889.01 84
2889.14 96
2889.26 108
2889.38 118
2889.51 125
2889.63 130
2889.75 130
2889.88 127
2890.00 121
2890.12 113
2890.25 104
2890.37 95
2890.49 87
2890.62 81
2890.74 76
2890.86 73
2890.99 70
2891.11 68
2891.23 65
2891.36 63
2891.48 61
2891.60 60
2891.73 61
2891.85 64
2891.97 68
2892.10 74
2892.22 80
2892.34 85
2892.47 89
2892.59 91
2892.71 92
2892.84 91
2892.96 90
2893.08 89
2893.21 87
2893.33 85
2893.45 83
2893.58 80
2893.70 77
2893.82 76
2893.95 75
2894.07 76
2894.19 79
2894.32 82
2894.44 85
2894.56 88
2894.69 88
2894.81 87
2894.93 85
2895.06 83
2895.18 83
2895.30 84
2895.43 89
2895.55 96
2895.67 104
2895.80 112
2895.92 119
2896.04 124
2896.17 128
2896.29 130
2896.41 130
2896.54 130
2896.66 129
2896.78 128
2896.91 126
2897.03 125
2897.15 124
2897.28 124
2897.40 125
2897.52 126
2897.65 128
2897.77 130
2897.89 131
2898.02 132
2898.14 132
2898.26 131
2898.39 130
2898.51 129
2898.63 128
2898.76 128
2898.88 131
2899.00 135
2899.13 141
2899.25 149
2899.37 155
2899.50 160
2899.62 162
2899.74 160
2899.87 154
2899.99 144
2900.12 133
2900.24 122
2900.36 112
2900.49 105
2900.61 101
2900.73 101
2900.86 105
2900.98 110
2901.10 116
2901.23 120
2901.35 122
2901.47 121
2901.60 117
2901.72 111
2901.84 104
2901.97 99
2902.09 95
2902.21 93
2902.34 93
2902.46 95
2902.58 98
2902.71 101
2902.83 105
2902.96 109
2903.08 114
2903.20 118
2903.33 122
2903.45 124
2903.57 125
2903.70 124
2903.82 121
2903.94 118
2904.07 116
2904.19 115
2904.31 115
2904.44 116
2904.56 117
2904.68 117
2904.81 115
2904.93 112
2905.06 107
2905.18 101
2905.30 96
2905.43 92
2905.55 90
2905.67 90
2905.80 91
2905.92 94
2906.04 97
2906.17 100
2906.29 102
2906.41 103
2906.54 104
2906.66 106
2906.79 107
2906.91 109
2907.03 113
2907.16 116
2907.28 120
2907.40 123
2907.53 125
2907.65 126
2907.77 124
2907.90 122
2908.02 119
2908.15 115
2908.27 113
2908.39 111
2908.52 110
2908.64 110
2908.76 111
2908.89 112
2909.01 114
2909.13 116
2909.26 118
2909.38 119
2909.51 120
2909.63 120
2909.75 117
2909.88 113
2910.00 108
2910.12 101
2910.25 93
2910.37 84
2910.49 75
2910.62 66
2910.74 57
2910.87 51
2910.99 48
2911.11 48
2911.24 53
2911.36 60
2911.48 68
2911.61 76
2911.73 81
2911.86 83
2911.98 81
2912.10 76
2912.23 70
2912.35 63
2912.47 57
2912.60 54
2912.72 52
2912.85 52
2912.97 54
2913.09 57
2913.22 58
2913.34 59
2913.46 57
2913.59 54
2913.71 51
2913.83 48
2913.96 48
2914.08 51
2914.21 57
2914.33 65
2914.45 75
2914.58 85
2914.70 94
2914.82 100
2914.95 105
2915.07 107
2915.20 109
2915.32 111
2915.44 113
2915.57 114
2915.69 116
2915.82 117
2915.94 118
2916.06 119
2916.19 121
2916.31 124
2916.43 129
2916.56 135
2916.68 143
2916.81 150
2916.93 155
2917.05 159
2917.18 159
2917.30 155
2917.42 149
2917.55 140
2917.67 131
2917.80 123
2917.92 117
2918.04 113
2918.17 112
2918.29 114
2918.42 118
2918.54 124
2918.66 132
2918.79 140
2918.91 150
2919.03 159
2919.16 168
2919.28 175
2919.41 181
2919.53 186
2919.65 190
2919.78 195
2919.90 201
2920.03 208
2920.15 216
2920.27 224
2920.40 230
2920.52 235
2920.64 237
2920.77 238
2920.89 239
2921.02 241
2921.14 246
2921.26 254
2921.39 266
2921.51 279
2921.64 292
2921.76 306
2921.88 318
2922.01 329
2922.13 340
2922.26 349
2922.38 357
2922.50 363
2922.63 366
2922.75 364
2922.88 358
2923.00 348
2923.12 333
2923.25 315
2923.37 295
2923.50 275
2923.62 257
2923.74 241
2923.87 227
2923.99 214
2924.11 204
2924.24 193
2924.36 184
2924.49 174
2924.61 165
2924.73 157
2924.86 150
2924.98 144
2925.11 140
2925.23 136
2925.35 134
2925.48 131
2925.60 129
2925.73 127
2925.85 125
2925.97 124
2926.10 123
2926.22 122
2926.35 119
2926.47 116
2926.59 112
2926.72 107
2926.84 102
2926.97 98
2927.09 96
2927.21 97
2927.34 102
2927.46 109
2927.59 118
2927.71 127
2927.84 136
2927.96 143
2928.08 146
2928.21 146
2928.33 142
2928.46 135
2928.58 126
2928.70 115
2928.83 103
2928.95 90
2929.08 77
2929.20 65
2929.32 53
2929.45 42
2929.57 33
2929.70 27
2929.82 22
2929.94 18
2930.07 14
2930.19 10
2930.32 6
2930.44 0
2930.56 0
2930.69 0
2930.81 0
2930.94 0
2931.06 0
2931.19 0
2931.31 0
2931.43 6
2931.56 18
2931.68 29
2931.81 40
2931.93 48
2932.05 55
2932.18 60
2932.30 63
2932.43 66
2932.55 68
2932.67 68
2932.80 68
2932.92 65
2933.05 62
2933.17 58
2933.30 54
2933.42 50
2933.54 48
2933.67 46
2933.79 45
2933.92 45
2934.04 45
2934.16 46
2934.29 46
2934.41 46
2934.54 47
2934.66 48
2934.79 49
2934.91 51
2935.03 54
2935.16 58
2935.28 63
2935.41 69
2935.53 75
2935.66 83
2935.78 91
2935.90 99
2936.03 108
2936.15 117
2936.28 127
2936.40 136
2936.52 145
2936.65 151
2936.77 154
2936.90 154
2937.02 151
2937.15 145
2937.27 138
2937.39 131
2937.52 127
2937.64 125
2937.77 125
2937.89 126
2938.02 127
2938.14 128
2938.26 127
2938.39 125
2938.51 123
2938.64 120
2938.76 119
2938.89 118
2939.01 118
2939.13 116
2939.26 114
2939.38 110
2939.51 106
2939.63 100
2939.76 93
2939.88 86
2940.00 78
2940.13 71
2940.25 63
2940.38 56
2940.50 50
2940.63 45
2940.75 42
2940.87 39
2941.00 38
2941.12 37
2941.25 37
2941.37 38
2941.50 40
2941.62 43
2941.74 48
2941.87 54
2941.99 60
2942.12 66
2942.24 72
2942.37 76
2942.49 79
2942.61 81
2942.74 82
2942.86 82
2942.99 81
2943.11 78
2943.24 74
2943.36 69
2943.49 63
2943.61 57
2943.73 52
2943.86 48
2943.98 46
2944.11 44
2944.23 43
2944.36 40
2944.48 37
2944.60 32
2944.73 28
2944.85 25
2944.98 24
2945.10 24
2945.23 27
2945.35 32
2945.48 38
2945.60 42
2945.72 46
2945.85 47
2945.97 47
2946.10 46
2946.22 45
2946.35 44
2946.47 45
2946.60 48
2946.72 52
2946.84 57
2946.97 62
2947.09 67
2947.22 69
2947.34 69
2947.47 66
2947.59 61
2947.72 55
2947.84 48
2947.96 42
2948.09 38
2948.21 38
2948.34 41
2948.46 49
2948.59 59
2948.71 71
2948.84 82
2948.96 92
2949.09 100
2949.21 106
2949.33 108
2949.46 109
2949.58 107
2949.71 103
2949.83 98
2949.96 90
2950.08 80
2950.21 69
2950.33 57
2950.45 46
2950.58 37
2950.70 31
2950.83 28
2950.95 28
2951.08 30
2951.20 33
2951.33 36
2951.45 38
2951.58 39
2951.70 40
2951.82 41
2951.95 41
2952.07 41
2952.20 41
2952.32 40
2952.45 38
2952.57 35
2952.70 32
2952.82 28
2952.95 25
2953.07 23
2953.19 21
2953.32 20
2953.44 19
2953.57 19
2953.69 18
2953.82 17
2953.94 15
2954.07 13
2954.19 10
2954.32 7
2954.44 2
2954.57 0
2954.69 0
2954.81 0
2954.94 0
2955.06 0
2955.19 0
2955.31 0
2955.44 0
2955.56 5
2955.69 12
2955.81 18
2955.94 22
2956.06 22
2956.19 20
2956.31 15
2956.43 9
2956.56 3
2956.68 0
2956.81 0
2956.93 1
2957.06 9
2957.18 20
2957.31 32
2957.43 43
2957.56 52
2957.68 56
2957.81 56
2957.93 53
2958.06 47
2958.18 40
2958.30 34
2958.43 29
2958.55 26
2958.68 24
2958.80 23
2958.93 22
2959.05 21
2959.18 21
2959.30 21
2959.43 21
2959.55 23
2959.68 25
2959.80 29
2959.93 34
2960.05 39
2960.18 45
2960.30 51
2960.42 56
2960.55 61
2960.67 66
2960.80 71
2960.92 77
2961.05 85
2961.17 94
2961.30 104
2961.42 115
2961.55 125
2961.67 133
2961.80 138
2961.92 141
2962.05 142
2962.17 141
2962.30 138
2962.42 134
2962.55 129
2962.67 123
2962.80 117
2962.92 111
2963.04 106
2963.17 101
2963.29 98
2963.42 94
2963.54 89
2963.67 81
2963.79 72
2963.92 60
2964.04 48
2964.17 36
2964.29 26
2964.42 19
2964.54 16
2964.67 15
2964.79 17
2964.92 20
2965.04 22
2965.17 25
2965.29 26
2965.42 28
2965.54 31
2965.67 34
2965.79 40
2965.92 47
2966.04 56
2966.17 66
2966.29 76
2966.42 85
2966.54 92
2966.66 97
2966.79 99
2966.91 99
2967.04 96
2967.16 92
2967.29 88
2967.41 84
2967.54 81
2967.66 79
2967.79 79
2967.91 80
2968.04 82
2968.16 86
2968.29 91
2968.41 97
2968.54 103
2968.66 109
2968.79 114
2968.91 117
2969.04 117
2969.16 115
2969.29 110
2969.41 103
2969.54 96
2969.66 89
2969.79 84
2969.91 81
2970.04 82
2970.16 85
2970.29 89
2970.41 93
2970.54 95
2970.66 95
2970.79 92
2970.91 89
2971.04 85
2971.16 83
2971.29 82
2971.41 82
2971.54 83
2971.66 84
2971.79 84
2971.91 81
2972.04 77
2972.16 70
2972.29 63
2972.41 55
2972.54 48
2972.66 44
2972.79 42
2972.91 44
2973.04 48
2973.16 54
2973.29 60
2973.41 66
2973.54 69
2973.66 69
2973.79 67
2973.91 62
2974.04 57
2974.16 51
2974.29 45
2974.41 41
2974.54 38
2974.66 38
2974.79 41
2974.91 46
2975.04 54
2975.16 63
2975.29 72
2975.41 81
2975.54 87
2975.66 92
2975.79 95
2975.91 98
2976.04 100
2976.16 104
2976.29 108
2976.41 113
2976.54 118
2976.66 121
2976.79 122
2976.91 120
2977.04 116
2977.16 109
2977.29 102
2977.41 94
2977.54 87
2977.66 81
2977.79 75
2977.91 70
2978.04 65
2978.16 60
2978.29 55
2978.41 49
2978.54 44
2978.66 37
2978.79 31
2978.91 24
2979.04 18
2979.16 11
2979.29 3
2979.41 0
2979.54 0
2979.66 0
2979.79 0
2979.92 0
2980.04 0
2980.17 0
2980.29 0
2980.42 5
2980.54 11
2980.67 17
2980.79 20
2980.92 22
2981.04 23
2981.17 25
2981.29 27
2981.42 31
2981.54 37
2981.67 45
2981.79 55
2981.92 66
2982.04 78
2982.17 90
2982.29 100
2982.42 107
2982.54 112
2982.67 114
2982.79 114
2982.92 114
2983.04 115
2983.17 118
2983.30 124
2983.42 130
2983.55 136
2983.67 140
2983.80 141
2983.92 140
2984.05 135
2984.17 129
2984.30 123
2984.42 116
2984.55 111
2984.67 107
2984.80 105
2984.92 104
2985.05 104
2985.17 105
2985.30 105
2985.42 103
2985.55 101
2985.67 98
2985.80 94
2985.93 91
2986.05 88
2986.18 86
2986.30 84
2986.43 81
2986.55 77
2986.68 70
2986.80 61
2986.93 52
2987.05 44
2987.18 38
2987.30 35
2987.43 34
2987.55 34
2987.68 35
2987.80 35
2987.93 34
2988.06 32
2988.18 31
2988.31 31
2988.43 32
2988.56 36
2988.68 41
2988.81 47
2988.93 52
2989.06 57
2989.18 60
2989.31 62
2989.43 62
2989.56 60
2989.68 58
2989.81 56
2989.94 54
2990.06 53
2990.19 53
2990.31 53
2990.44 54
2990.56 54
2990.69 52
2990.81 49
2990.94 44
2991.06 38
2991.19 31
2991.31 25
2991.44 20
2991.56 18
2991.69 17
2991.82 19
2991.94 24
2992.07 31
2992.19 40
2992.32 50
2992.44 63
2992.57 77
2992.69 93
2992.82 109
2992.94 124
2993.07 137
2993.20 146
2993.32 150
2993.45 151
2993.57 148
2993.70 144
2993.82 141
2993.95 139
2994.07 141
2994.20 144
2994.32 150
2994.45 155
2994.57 161
2994.70 167
2994.83 173
2994.95 181
2995.08 190
2995.20 200
2995.33 210
2995.45 219
2995.58 224
2995.70 225
2995.83 221
2995.96 215
2996.08 206
2996.21 197
2996.33 189
2996.46 183
2996.58 178
2996.71 175
2996.83 173
2996.96 172
2997.08 171
2997.21 170
2997.34 168
2997.46 167
2997.59 165
2997.71 162
2997.84 160
2997.96 157
2998.09 154
2998.21 152
2998.34 149
2998.47 146
2998.59 141
2998.72 135
2998.84 129
2998.97 121
2999.09 114
2999.22 107
2999.34 103
2999.47 100
2999.60 100
2999.72 101
2999.85 104
2999.97 105
3000.10 105
3000.22 102
3000.35 97
3000.47 91
3000.60 84
3000.73 79
3000.85 76
3000.98 76
3001.10 79
3001.23 83
3001.35 87
3001.48 90
3001.60 89
3001.73 85
3001.86 79
3001.98 72
3002.11 64
3002.23 58
3002.36 53
3002.48 51
3002.61 52
3002.73 57
3002.86 64
3002.99 73
3003.11 83
3003.24 92
3003.36 101
3003.49 107
3003.61 110
3003.74 110
3003.87 107
3003.99 102
3004.12 96
3004.24 90
3004.37 84
3004.49 80
3004.62 76
3004.75 74
3004.87 73
3005.00 73
3005.12 73
3005.25 74
3005.37 74
3005.50 74
3005.62 73
3005.75 71
3005.88 68
3006.00 63
3006.13 59
3006.25 54
3006.38 51
3006.50 49
3006.63 47
3006.76 46
3006.88 46
3007.01 45
3007.13 44
3007.26 44
3007.38 44
3007.51 47
3007.64 51
3007.76 57
3007.89 63
3008.01 69
3008.14 72
3008.26 72
3008.39 69
3008.52 63
3008.64 55
3008.77 44
3008.89 33
3009.02 22
3009.14 12
3009.27 2
3009.40 0
3009.52 0
3009.65 0
3009.77 0
3009.90 0
3010.03 0
3010.15 0
3010.28 0
3010.40 5
3010.53 12
3010.65 17
3010.78 21
3010.91 22
3011.03 22
3011.16 21
3011.28 21
3011.41 21
3011.53 22
3011.66 23
3011.79 23
3011.91 23
3012.04 23
3012.16 22
3012.29 20
3012.42 19
3012.54 18
3012.67 20
3012.79 23
3012.92 29
3013.04 36
3013.17 44
3013.30 50
3013.42 54
3013.55 54
3013.67 50
3013.80 43
3013.93 36
3014.05 29
3014.18 24
3014.30 22
3014.43 22
3014.55 25
3014.68 29
3014.81 32
3014.93 36
3015.06 40
3015.18 45
3015.31 51
3015.44 58
3015.56 66
3015.69 75
3015.81 82
3015.94 88
3016.07 91
3016.19 90
3016.32 87
3016.44 81
3016.57 74
3016.70 67
3016.82 59
3016.95 52
3017.07 47
3017.20 44
3017.32 43
3017.45 43
3017.58 45
3017.70 47
3017.83 49
3017.95 51
3018.08 54
3018.21 56
3018.33 59
3018.46 62
3018.58 64
3018.71 66
3018.84 66
3018.96 65
3019.09 63
3019.21 61
3019.34 59
3019.47 59
3019.59 61
3019.72 66
3019.84 73
3019.97 82
3020.10 92
3020.22 101
3020.35 108
3020.47 115
3020.60 120
3020.73 124
3020.85 128
3020.98 130
3021.10 131
3021.23 130
3021.36 126
3021.48 120
3021.61 111
3021.73 101
3021.86 90
3021.99 80
3022.11 71
3022.24 64
3022.36 60
3022.49 57
3022.62 58
3022.74 60
3022.87 64
3022.99 68
3023.12 72
3023.25 75
3023.37 76
3023.50 76
3023.62 74
3023.75 72
3023.88 71
3024.00 70
3024.13 71
3024.25 72
3024.38 72
3024.51 72
3024.63 70
3024.76 69
3024.88 68
3025.01 68
3025.14 69
3025.26 71
3025.39 73
3025.52 75
3025.64 76
3025.77 76
3025.89 75
3026.02 74
3026.15 74
3026.27 75
3026.40 77
3026.52 81
3026.65 84
3026.78 88
3026.90 93
3027.03 98
3027.15 103
3027.28 107
3027.41 112
3027.53 115
3027.66 118
3027.79 118
3027.91 117
3028.04 114
3028.16 111
3028.29 106
3028.42 101
3028.54 96
3028.67 91
3028.79 86
3028.92 82
3029.05 78
3029.17 74
3029.30 70
3029.43 66
3029.55 62
3029.68 58
3029.80 53
3029.93 49
3030.06 45
3030.18 42
3030.31 38
3030.44 34
3030.56 32
3030.69 30
3030.81 30
3030.94 31
3031.07 32
3031.19 33
3031.32 33
3031.44 32
3031.57 31
3031.70 29
3031.82 28
3031.95 29
3032.08 31
3032.20 35
3032.33 40
3032.45 45
3032.58 50
3032.71 55
3032.83 59
3032.96 63
3033.09 67
3033.21 70
3033.34 74
3033.46 76
3033.59 78
3033.72 79
3033.84 78
3033.97 78
3034.10 77
3034.22 76
3034.35 74
3034.48 71
3034.60 66
3034.73 59
3034.85 50
3034.98 38
3035.11 25
3035.23 13
3035.36 2
3035.49 0
3035.61 0
3035.74 0
3035.86 0
3035.99 0
3036.12 2
3036.24 6
3036.37 9
3036.50 10
3036.62 9
3036.75 5
3036.87 2
3037.00 0
3037.13 0
3037.25 0
3037.38 3
3037.51 7
3037.63 11
3037.76 14
3037.89 16
3038.01 15
3038.14 14
3038.26 12
3038.39 10
3038.52 8
3038.64 8
3038.77 8
3038.90 9
3039.02 10
3039.15 10
3039.28 11
3039.40 10
3039.53 10
3039.65 9
3039.78 8
3039.91 8
3040.03 10
3040.16 12
3040.29 16
3040.41 19
3040.54 23
3040.67 25
3040.79 26
3040.92 25
3041.05 24
3041.17 22
3041.30 21
3041.42 20
3041.55 19
3041.68 18
3041.80 17
3041.93 17
3042.06 19
3042.18 21
3042.31 26
3042.44 32
3042.56 41
3042.69 52
3042.82 65
3042.94 78
3043.07 92
3043.19 105
3043.32 116
3043.45 124
3043.57 127
3043.70 126
3043.83 122
3043.95 114
3044.08 106
3044.21 98
3044.33 91
3044.46 85
3044.59 82
3044.71 80
3044.84 79
3044.97 79
3045.09 80
3045.22 81
3045.35 82
3045.47 84
3045.60 85
3045.72 85
3045.85 84
3045.98 82
3046.10 79
3046.23 75
3046.36 70
3046.48 66
3046.61 62
3046.74 59
3046.86 57
3046.99 57
3047.12 59
3047.24 61
3047.37 65
3047.50 69
3047.62 73
3047.75 77
3047.88 79
3048.00 81
3048.13 81
3048.26 80
3048.38 77
3048.51 74
3048.64 69
3048.76 63
3048.89 59
3049.02 56
3049.14 56
3049.27 60
3049.39 67
3049.52 77
3049.65 88
3049.77 100
3049.90 110
3050.03 119
3050.15 126
3050.28 129
3050.41 131
3050.53 130
3050.66 127
3050.79 125
3050.91 122
3051.04 121
3051.17 119
3051.29 118
3051.42 116
3051.55 113
3051.67 108
3051.80 102
3051.93 95
3052.05 87
3052.18 80
3052.31 74
3052.43 68
3052.56 64
3052.69 61
3052.81 60
3052.94 61
3053.07 66
3053.19 74
3053.32 84
3053.45 95
3053.57 106
3053.70 117
3053.83 126
3053.95 134
3054.08 140
3054.21 147
3054.33 152
3054.46 157
3054.59 161
3054.71 163
3054.84 163
3054.97 159
3055.09 153
3055.22 145
3055.35 137
3055.47 128
3055.60 121
3055.73 115
3055.85 111
3055.98 108
3056.11 106
3056.23 105
3056.36 103
3056.49 100
3056.62 97
3056.74 93
3056.87 88
3057.00 84
3057.12 81
3057.25 78
3057.38 75
3057.50 73
3057.63 70
3057.76 68
3057.88 66
3058.01 65
3058.14 65
3058.26 67
3058.39 68
3058.52 69
3058.64 69
3058.77 67
3058.90 64
3059.02 61
3059.15 59
3059.28 58
3059.40 60
3059.53 65
3059.66 71
3059.78 77
3059.91 81
3060.04 82
3060.16 80
3060.29 75
3060.42 66
3060.55 55
3060.67 44
3060.80 31
3060.93 19
3061.05 9
3061.18 0
3061.31 0
3061.43 0
3061.56 0
3061.69 0
3061.81 0
3061.94 0
3062.07 0
3062.19 2
3062.32 3
3062.45 4
3062.57 6
3062.70 8
3062.83 12
3062.96 17
3063.08 24
3063.21 33
3063.34 42
3063.46 52
3063.59 62
3063.72 71
3063.84 78
3063.97 83
3064.10 86
3064.22 87
3064.35 86
3064.48 82
3064.61 78
3064.73 73
3064.86 67
3064.99 62
3065.11 58
3065.24 55
3065.37 54
3065.49 54
3065.62 55
3065.75 57
3065.87 59
3066.00 62
3066.13 65
3066.26 69
3066.38 74
3066.51 78
3066.64 81
3066.76 82
3066.89 80
3067.02 74
3067.14 66
3067.27 55
3067.40 43
3067.52 31
3067.65 21
3067.78 14
3067.91 10
3068.03 9
3068.16 11
3068.29 16
3068.41 23
3068.54 32
3068.67 42
3068.79 51
3068.92 59
3069.05 65
3069.18 68
3069.30 69
3069.43 69
3069.56 69
3069.68 68
3069.81 68
3069.94 67
3070.06 66
3070.19 63
3070.32 58
3070.45 52
3070.57 45
3070.70 38
3070.83 32
3070.95 29
3071.08 28
3071.21 30
3071.34 34
3071.46 39
3071.59 45
3071.72 51
3071.84 56
3071.97 60
3072.10 62
3072.22 64
3072.35 64
3072.48 64
3072.61 63
3072.73 60
3072.86 57
3072.99 51
3073.11 45
3073.24 37
3073.37 30
3073.50 24
3073.62 19
3073.75 17
3073.88 18
3074.00 20
3074.13 25
3074.26 30
3074.39 36
3074.51 41
3074.64 45
3074.77 49
3074.89 52
3075.02 56
3075.15 60
3075.27 64
3075.40 70
3075.53 78
3075.66 88
3075.78 101
3075.91 114
3076.04 129
3076.16 145
3076.29 159
3076.42 172
3076.55 183
3076.67 192
3076.80 199
3076.93 203
3077.06 205
3077.18 204
3077.31 200
3077.44 193
3077.56 184
3077.69 174
3077.82 164
3077.95 156
3078.07 149
3078.20 145
3078.33 144
3078.45 143
3078.58 143
3078.71 141
3078.84 138
3078.96 133
3079.09 126
3079.22 118
3079.34 110
3079.47 102
3079.60 96
3079.73 91
3079.85 86
3079.98 82
3080.11 78
3080.24 74
3080.36 70
3080.49 65
3080.62 60
3080.74 57
3080.87 55
3081.00 55
3081.13 57
3081.25 60
3081.38 63
3081.51 66
3081.63 67
3081.76 68
3081.89 66
3082.02 65
3082.14 64
3082.27 65
3082.40 68
3082.53 73
3082.65 78
3082.78 83
3082.91 84
3083.03 81
3083.16 74
3083.29 63
3083.42 50
3083.54 37
3083.67 29
3083.80 27
3083.93 31
3084.05 42
3084.18 58
3084.31 74
3084.44 89
3084.56 99
3084.69 104
3084.82 104
3084.94 101
3085.07 95
3085.20 90
3085.33 86
3085.45 84
3085.58 83
3085.71 83
3085.84 83
3085.96 82
3086.09 80
3086.22 78
3086.35 75
3086.47 72
3086.60 69
3086.73 66
3086.85 63
3086.98 60
3087.11 56
3087.24 52
3087.36 47
3087.49 42
3087.62 38
3087.75 35
3087.87 33
3088.00 33
3088.13 33
3088.26 33
3088.38 33
3088.51 32
3088.64 30
3088.77 27
3088.89 23
3089.02 19
3089.15 14
3089.28 10
3089.40 6
3089.53 5
3089.66 7
3089.79 11
3089.91 18
3090.04 27
3090.17 37
3090.29 47
3090.42 55
3090.55 60
3090.68 62
3090.80 62
3090.93 61
3091.06 59
3091.19 57
3091.31 55
3091.44 53
3091.57 50
3091.70 46
3091.82 42
3091.95 36
3092.08 32
3092.21 29
3092.33 29
3092.46 32
3092.59 38
3092.72 46
3092.84 56
3092.97 66
3093.10 75
3093.23 81
3093.35 86
3093.48 88
3093.61 88
3093.74 87
3093.86 85
3093.99 84
3094.12 84
3094.25 85
3094.37 86
3094.50 88
3094.63 89
3094.76 90
3094.88 91
3095.01 93
3095.14 96
3095.27 101
3095.39 108
3095.52 115
3095.65 121
3095.78 125
3095.90 125
3096.03 121
3096.16 114
3096.29 106
3096.41 97
3096.54 90
3096.67 85
3096.80 82
3096.93 80
3097.05 78
3097.18 76
3097.31 73
3097.44 68
3097.56 63
3097.69 57
3097.82 51
3097.95 46
3098.07 42
3098.20 38
3098.33 34
3098.46 31
3098.58 29
3098.71 28
3098.84 28
3098.97 30
3099.09 34
3099.22 40
3099.35 48
3099.48 55
3099.61 62
3099.73 67
3099.86 71
3099.99 73
3100.12 73
3100.24 72
3100.37 71
3100.50 71
3100.63 71
3100.75 72
3100.88 73
3101.01 76
3101.14 79
3101.26 83
3101.39 88
3101.52 94
3101.65 99
3101.78 105
3101.90 109
3102.03 113
3102.16 115
3102.29 115
3102.41 113
3102.54 109
3102.67 104
3102.80 97
3102.92 89
3103.05 81
3103.18 71
3103.31 60
3103.44 49
3103.56 36
3103.69 24
3103.82 12
3103.95 2
3104.07 0
3104.20 0
3104.33 0
3104.46 0
3104.58 1
3104.71 10
3104.84 21
3104.97 32
3105.10 43
3105.22 52
3105.35 59
3105.48 63
3105.61 65
3105.73 62
3105.86 57
3105.99 48
3106.12 38
3106.25 25
3106.37 13
3106.50 1
3106.63 0
3106.76 0
3106.88 0
3107.01 0
3107.14 0
3107.27 0
3107.40 0
3107.52 0
3107.65 9
3107.78 20
3107.91 28
3108.03 35
3108.16 38
3108.29 40
3108.42 39
3108.55 37
3108.67 33
3108.80 29
3108.93 24
3109.06 18
3109.18 13
3109.31 9
3109.44 7
3109.57 9
3109.70 14
3109.82 22
3109.95 33
3110.08 45
3110.21 57
3110.34 68
3110.46 77
3110.59 84
3110.72 88
3110.85 89
3110.97 88
3111.10 84
3111.23 78
3111.36 73
3111.49 68
3111.61 64
3111.74 64
3111.87 66
3112.00 71
3112.13 78
3112.25 85
3112.38 91
3112.51 93
3112.64 91
3112.77 85
3112.89 74
3113.02 60
3113.15 47
3113.28 35
3113.40 28
3113.53 26
3113.66 28
3113.79 32
3113.92 37
3114.04 41
3114.17 42
3114.30 40
3114.43 35
3114.56 28
3114.68 22
3114.81 18
3114.94 16
3115.07 17
3115.20 20
3115.32 24
3115.45 28
3115.58 32
3115.71 35
3115.84 38
3115.96 41
3116.09 44
3116.22 48
3116.35 52
3116.48 56
3116.60 61
3116.73 64
3116.86 65
3116.99 66
3117.12 66
3117.24 66
3117.37 68
3117.50 72
3117.63 77
3117.76 83
3117.88 88
3118.01 93
3118.14 95
3118.27 95
3118.40 93
3118.52 90
3118.65 87
3118.78 84
3118.91 82
3119.04 82
3119.16 84
3119.29 86
3119.42 89
3119.55 92
3119.68 96
3119.80 102
3119.93 109
3120.06 117
3120.19 125
3120.32 134
3120.44 141
3120.57 145
3120.70 147
3120.83 146
3120.96 145
3121.08 143
3121.21 140
3121.34 139
3121.47 137
3121.60 136
3121.72 133
3121.85 130
3121.98 126
3122.11 120
3122.24 114
3122.37 107
3122.49 98
3122.62 88
3122.75 78
3122.88 67
3123.01 57
3123.13 48
3123.26 42
3123.39 37
3123.52 34
3123.65 33
3123.77 33
3123.90 33
3124.03 34
3124.16 36
3124.29 38
3124.42 41
3124.54 44
3124.67 49
3124.80 55
3124.93 63
3125.06 73
3125.18 83
3125.31 93
3125.44 101
3125.57 106
3125.70 108
3125.83 105
3125.95 99
3126.08 89
3126.21 78
3126.34 67
3126.47 56
3126.59 47
3126.72 42
3126.85 40
3126.98 42
3127.11 48
3127.24 57
3127.36 68
3127.49 79
3127.62 88
3127.75 94
3127.88 95
3128.00 93
3128.13 87
3128.26 81
3128.39 76
3128.52 73
3128.65 73
3128.77 77
3128.90 82
3129.03 88
3129.16 91
3129.29 92
3129.42 89
3129.54 82
3129.67 72
3129.80 61
3129.93 49
3130.06 38
3130.18 29
3130.31 22
3130.44 18
3130.57 17
3130.70 18
3130.83 22
3130.95 28
3131.08 33
3131.21 38
3131.34 42
3131.47 46
3131.60 50
3131.72 55
3131.85 62
3131.98 71
3132.11 81
3132.24 91
3132.37 100
3132.49 106
3132.62 110
3132.75 113
3132.88 114
3133.01 115
3133.14 116
3133.26 117
3133.39 118
3133.52 116
3133.65 111
3133.78 103
3133.91 93
3134.03 83
3134.16 73
3134.29 67
3134.42 63
3134.55 64
3134.68 68
3134.80 74
3134.93 82
3135.06 90
3135.19 99
3135.32 107
3135.45 113
3135.57 118
3135.70 121
3135.83 123
3135.96 125
3136.09 128
3136.22 133
3136.34 139
3136.47 146
3136.60 155
3136.73 164
3136.86 172
3136.99 179
3137.11 184
3137.24 188
3137.37 190
3137.50 190
3137.63 188
3137.76 184
3137.89 177
3138.01 169
3138.14 159
3138.27 147
3138.40 135
3138.53 123
3138.66 109
3138.78 95
3138.91 79
3139.04 64
3139.17 51
3139.30 41
3139.43 34
3139.55 33
3139.68 36
3139.81 42
3139.94 50
3140.07 58
3140.20 64
3140.33 67
3140.45 66
3140.58 63
3140.71 57
3140.84 49
3140.97 43
3141.10 37
3141.22 34
3141.35 33
3141.48 33
3141.61 35
3141.74 36
3141.87 38
3142.00 38
3142.12 37
3142.25 35
3142.38 33
3142.51 30
3142.64 28
3142.77 27
3142.90 28
3143.02 29
3143.15 33
3143.28 37
3143.41 42
3143.54 47
3143.67 51
3143.80 54
3143.92 56
3144.05 57
3144.18 57
3144.31 57
3144.44 57
3144.57 57
3144.69 58
3144.82 59
3144.95 60
3145.08 61
3145.21 62
3145.34 64
3145.47 65
3145.59 67
3145.72 69
3145.85 71
3145.98 72
3146.11 73
3146.24 73
3146.37 73
3146.50 73
3146.62 75
3146.75 77
3146.88 80
3147.01 83
3147.14 86
3147.27 88
3147.40 89
3147.52 90
3147.65 89
3147.78 87
3147.91 85
3148.04 83
3148.17 81
3148.30 81
3148.42 82
3148.55 85
3148.68 90
3148.81 96
3148.94 101
3149.07 105
3149.20 107
3149.32 107
3149.45 105
3149.58 103
3149.71 102
3149.84 102
3149.97 106
3150.10 112
3150.23 121
3150.35 131
3150.48 140
3150.61 147
3150.74 151
3150.87 150
3151.00 145
3151.13 135
3151.25 121
3151.38 106
3151.51 90
3151.64 75
3151.77 62
3151.90 52
3152.03 45
3152.16 41
3152.28 39
3152.41 39
3152.54 39
3152.67 41
3152.80 43
3152.93 46
3153.06 49
3153.19 52
3153.31 55
3153.44 56
3153.57 56
3153.70 54
3153.83 51
3153.96 48
3154.09 46
3154.22 46
3154.34 49
3154.47 55
3154.60 64
3154.73 74
3154.86 83
3154.99 91
3155.12 95
3155.25 95
3155.37 93
3155.50 88
3155.63 82
3155.76 76
3155.89 71
3156.02 66
3156.15 62
3156.28 57
3156.40 52
3156.53 46
3156.66 41
3156.79 37
3156.92 35
3157.05 35
3157.18 38
3157.31 43
3157.44 50
3157.56 56
3157.69 62
3157.82 67
3157.95 71
3158.08 74
3158.21 77
3158.34 80
3158.47 82
3158.59 85
3158.72 88
3158.85 91
3158.98 93
3159.11 95
3159.24 96
3159.37 95
3159.50 92
3159.63 87
3159.75 80
3159.88 72
3160.01 64
3160.14 57
3160.27 53
3160.40 52
3160.53 55
3160.66 62
3160.79 74
3160.91 89
3161.04 105
3161.17 121
3161.30 136
3161.43 150
3161.56 163
3161.69 176
3161.82 190
3161.95 205
3162.07 224
3162.20 245
3162.33 268
3162.46 292
3162.59 315
3162.72 337
3162.85 357
3162.98 375
3163.11 393
3163.23 410
3163.36 428
3163.49 447
3163.62 467
3163.75 487
3163.88 505
3164.01 521
3164.14 535
3164.27 546
3164.40 555
3164.52 562
3164.65 568
3164.78 575
3164.91 581
3165.04 588
3165.17 596
3165.30 606
3165.43 617
3165.56 629
3165.69 639
3165.81 647
3165.94 652
3166.07 653
3166.20 652
3166.33 650
3166.46 648
3166.59 646
3166.72 644
3166.85 643
3166.98 640
3167.10 634
3167.23 625
3167.36 613
3167.49 598
3167.62 581
3167.75 562
3167.88 542
3168.01 521
3168.14 500
3168.27 481
3168.39 463
3168.52 449
3168.65 439
3168.78 433
3168.91 429
3169.04 426
3169.17 423
3169.30 417
3169.43 409
3169.56 397
3169.68 384
3169.81 370
3169.94 358
3170.07 348
3170.20 339
3170.33 332
3170.46 325
3170.59 318
3170.72 309
3170.85 300
3170.98 291
3171.10 283
3171.23 275
3171.36 269
3171.49 263
3171.62 257
3171.75 249
3171.88 239
3172.01 227
3172.14 213
3172.27 199
3172.40 184
3172.53 169
3172.65 156
3172.78 144
3172.91 133
3173.04 123
3173.17 114
3173.30 106
3173.43 101
3173.56 99
3173.69 99
3173.82 102
3173.95 107
3174.07 111
3174.20 116
3174.33 118
3174.46 120
3174.59 119
3174.72 118
3174.85 116
3174.98 114
3175.11 111
3175.24 109
3175.37 107
3175.50 104
3175.62 102
3175.75 101
3175.88 99
3176.01 99
3176.14 100
3176.27 102
3176.40 106
3176.53 111
3176.66 116
3176.79 121
3176.92 123
3177.05 122
3177.18 118
3177.30 109
3177.43 98
3177.56 86
3177.69 74
3177.82 66
3177.95 62
3178.08 62
3178.21 66
3178.34 73
3178.47 80
3178.60 85
3178.73 87
3178.86 86
3178.98 82
3179.11 76
3179.24 70
3179.37 66
3179.50 64
3179.63 66
3179.76 70
3179.89 75
3180.02 79
3180.15 80
3180.28 77
3180.41 70
3180.54 59
3180.67 47
3180.79 36
3180.92 27
3181.05 20
3181.18 17
3181.31 15
3181.44 14
3181.57 12
3181.70 8
3181.83 3
3181.96 0
3182.09 0
3182.22 0
3182.35 0
3182.48 0
3182.61 0
3182.73 0
3182.86 0
3182.99 10
3183.12 23
3183.25 36
3183.38 48
3183.51 59
3183.64 67
3183.77 72
3183.90 74
3184.03 72
3184.16 67
3184.29 60
3184.42 51
3184.55 43
3184.67 34
3184.80 26
3184.93 20
3185.06 15
3185.19 12
3185.32 12
3185.45 13
3185.58 16
3185.71 18
3185.84 19
3185.97 20
3186.10 19
3186.23 17
3186.36 15
3186.49 14
3186.62 15
3186.75 18
3186.87 22
3187.00 26
3187.13 31
3187.26 36
3187.39 42
3187.52 48
3187.65 54
3187.78 60
3187.91 67
3188.04 72
3188.17 75
3188.30 74
3188.43 71
3188.56 65
3188.69 58
3188.82 50
3188.95 43
3189.07 37
3189.20 32
3189.33 28
3189.46 24
3189.59 20
3189.72 16
3189.85 14
3189.98 13
3190.11 15
3190.24 20
3190.37 27
3190.50 35
3190.63 44
3190.76 51
3190.89 58
3191.02 64
3191.15 69
3191.28 73
3191.41 76
3191.54 78
3191.66 78
3191.79 77
3191.92 75
3192.05 72
3192.18 69
3192.31 66
3192.44 65
3192.57 64
3192.70 63
3192.83 64
3192.96 64
3193.09 63
3193.22 63
3193.35 61
3193.48 59
3193.61 55
3193.74 49
3193.87 43
3194.00 37
3194.13 31
3194.26 26
3194.39 22
3194.51 20
3194.64 20
3194.77 20
3194.90 20
3195.03 21
3195.16 23
3195.29 24
3195.42 26
3195.55 30
3195.68 34
3195.81 40
3195.94 45
3196.07 49
3196.20 52
3196.33 53
3196.46 51
3196.59 47
3196.72 42
3196.85 37
3196.98 34
3197.11 34
3197.24 37
3197.37 43
3197.50 52
3197.63 61
3197.75 68
3197.88 73
3198.01 73
3198.14 69
3198.27 62
3198.40 52
3198.53 41
3198.66 32
3198.79 25
3198.92 19
3199.05 16
3199.18 13
3199.31 11
3199.44 9
3199.57 7
3199.70 7
3199.83 9
3199.96 12
3200.09 16
3200.22 20
3200.35 23
3200.48 23
3200.61 22
3200.74 19
3200.87 16
3201.00 14
3201.13 13
3201.26 13
3201.39 14
3201.52 16
3201.65 17
3201.78 18
3201.90 17
3202.03 16
3202.16 15
3202.29 13
3202.42 12
3202.55 10
3202.68 7
3202.81 3
3202.94 0
3203.07 0
3203.20 0
3203.33 0
3203.46 0
3203.59 0
3203.72 0
3203.85 2
3203.98 6
3204.11 8
3204.24 9
3204.37 9
3204.50 10
3204.63 11
3204.76 13
3204.89 17
3205.02 22
3205.15 28
3205.28 34
3205.41 41
3205.54 48
3205.67 55
3205.80 61
3205.93 65
3206.06 67
3206.19 66
3206.32 63
3206.45 59
3206.58 54
3206.71 51
3206.84 50
3206.97 51
3207.10 54
3207.23 57
3207.36 61
3207.49 64
3207.62 66
3207.75 65
3207.87 64
3208.00 62
3208.13 60
3208.26 60
3208.39 61
3208.52 63
3208.65 68
3208.78 73
3208.91 79
3209.04 85
3209.17 91
3209.30 98
3209.43 105
3209.56 110
3209.69 115
3209.82 117
3209.95 116
3210.08 112
3210.21 107
3210.34 101
3210.47 95
3210.60 91
3210.73 88
3210.86 87
3210.99 87
3211.12 87
3211.25 87
3211.38 86
3211.51 83
3211.64 81
3211.77 78
3211.90 75
3212.03 74
3212.16 73
3212.29 73
3212.42 73
3212.55 73
3212.68 74
3212.81 73
3212.94 73
3213.07 72
3213.20 72
3213.33 71
3213.46 71
3213.59 70
3213.72 69
3213.85 67
3213.98 66
3214.11 64
3214.24 62
3214.37 60
3214.50 59
3214.63 60
3214.76 60
3214.89 62
3215.02 63
3215.15 63
3215.28 61
3215.41 56
3215.54 50
3215.67 41
3215.80 30
3215.93 20
3216.06 12
3216.19 6
3216.32 4
3216.45 6
3216.58 10
3216.71 17
3216.84 24
3216.97 32
3217.10 40
3217.23 48
3217.36 56
3217.49 65
3217.62 74
3217.75 83
3217.88 91
3218.01 97
3218.14 99
3218.27 99
3218.40 95
3218.53 88
3218.66 80
3218.79 71
3218.92 62
3219.05 54
3219.18 46
3219.31 40
3219.44 36
3219.57 34
3219.70 33
3219.83 34
3219.96 35
3220.09 36
3220.22 37
3220.35 38
3220.48 38
3220.61 37
3220.74 36
3220.87 34
3221.00 33
3221.13 31
3221.26 30
3221.39 30
3221.52 31
3221.65 32
3221.78 33
3221.91 35
3222.04 36
3222.17 37
3222.30 38
3222.43 38
3222.56 38
3222.69 38
3222.82 38
3222.95 38
3223.08 38
3223.21 38
3223.35 39
3223.48 41
3223.61 44
3223.74 46
3223.87 48
3224.00 49
3224.13 49
3224.26 48
3224.39 47
3224.52 47
3224.65 49
3224.78 53
3224.91 58
3225.04 65
3225.17 71
3225.30 75
3225.43 76
3225.56 74
3225.69 70
3225.82 65
3225.95 60
3226.08 55
3226.21 51
3226.34 48
3226.47 45
3226.60 41
3226.73 37
3226.86 32
3226.99 29
3227.12 27
3227.25 28
3227.38 31
3227.51 35
3227.64 40
3227.77 44
3227.90 46
3228.03 45
3228.16 41
3228.29 35
3228.42 27
3228.55 19
3228.68 11
3228.81 3
3228.94 0
3229.07 0
3229.20 0
3229.34 0
3229.47 0
3229.60 0
3229.73 0
3229.86 0
3229.99 2
3230.12 6
3230.25 10
3230.38 13
3230.51 16
3230.64 18
3230.77 19
3230.90 18
3231.03 17
3231.16 17
3231.29 17
3231.42 19
3231.55 23
3231.68 28
3231.81 33
3231.94 38
3232.07 42
3232.20 43
3232.33 42
3232.46 39
3232.59 35
3232.72 30
3232.85 24
3232.98 18
3233.11 11
3233.24 5
3233.38 0
3233.51 0
3233.64 0
3233.77 0
3233.90 0
3234.03 5
3234.16 14
3234.29 24
3234.42 35
3234.55 43
3234.68 50
3234.81 53
3234.94 54
3235.07 53
3235.20 50
3235.33 45
3235.46 41
3235.59 36
3235.72 31
3235.85 27
3235.98 23
3236.11 20
3236.24 18
3236.37 15
3236.50 14
3236.63 13
3236.77 12
3236.90 12
3237.03 11
3237.16 10
3237.29 9
3237.42 7
3237.55 5
3237.68 2
3237.81 0
3237.94 0
3238.07 0
3238.20 0
3238.33 0
3238.46 0
3238.59 0
3238.72 5
3238.85 9
3238.98 14
3239.11 19
3239.24 23
3239.37 26
3239.50 27
3239.64 28
3239.77 28
3239.90 27
3240.03 27
3240.16 27
3240.29 27
3240.42 27
3240.55 26
3240.68 25
3240.81 24
3240.94 22
3241.07 21
3241.20 23
3241.33 27
3241.46 34
3241.59 43
3241.72 53
3241.85 61
3241.98 67
3242.12 69
3242.25 66
3242.38 59
3242.51 50
3242.64 39
3242.77 29
3242.90 19
3243.03 12
3243.16 6
3243.29 1
3243.42 0
3243.55 0
3243.68 0
3243.81 0
3243.94 0
3244.07 0
3244.20 0
3244.33 0
3244.47 0
3244.60 5
3244.73 11
3244.86 17
3244.99 25
3245.12 33
3245.25 41
3245.38 48
3245.51 53
3245.64 56
3245.77 55
3245.90 52
3246.03 48
3246.16 43
3246.29 39
3246.42 38
3246.55 39
3246.69 44
3246.82 51
3246.95 60
3247.08 69
3247.21 79
3247.34 87
3247.47 94
3247.60 99
3247.73 103
3247.86 106
3247.99 108
3248.12 110
3248.25 113
3248.38 117
3248.51 124
3248.65 132
3248.78 141
3248.91 152
3249.04 163
3249.17 175
3249.30 187
3249.43 199
3249.56 209
3249.69 218
3249.82 226
3249.95 233
3250.08 239
3250.21 244
3250.34 249
3250.47 254
3250.61 260
3250.74 265
3250.87 270
3251.00 274
3251.13 278
3251.26 280
3251.39 280
3251.52 280
3251.65 277
3251.78 273
3251.91 267
3252.04 259
3252.17 249
3252.31 240
3252.44 231
3252.57 226
3252.70 224
3252.83 227
3252.96 234
3253.09 244
3253.22 256
3253.35 266
3253.48 273
3253.61 275
3253.74 272
3253.87 266
3254.00 257
3254.14 247
3254.27 238
3254.40 229
3254.53 222
3254.66 215
3254.79 209
3254.92 203
3255.05 197
3255.18 191
3255.31 184
3255.44 176
3255.57 167
3255.71 156
3255.84 143
3255.97 130
3256.10 117
3256.23 106
3256.36 96
3256.49 89
3256.62 83
3256.75 78
3256.88 73
3257.01 68
3257.14 65
3257.28 63
3257.41 64
3257.54 68
3257.67 74
3257.80 81
3257.93 88
3258.06 94
3258.19 98
3258.32 99
3258.45 98
3258.58 95
3258.71 92
3258.85 89
3258.98 87
3259.11 86
3259.24 85
3259.37 83
3259.50 80
3259.63 77
3259.76 72
3259.89 67
3260.02 61
3260.15 57
3260.29 53
3260.42 50
3260.55 48
3260.68 45
3260.81 43
3260.94 42
3261.07 43
3261.20 46
3261.33 53
3261.46 62
3261.59 73
3261.73 84
3261.86 95
3261.99 104
3262.12 109
3262.25 110
3262.38 108
3262.51 102
3262.64 95
3262.77 87
3262.90 82
3263.03 79
3263.17 79
3263.30 84
3263.43 92
3263.56 102
3263.69 113
3263.82 125
3263.95 137
3264.08 148
3264.21 158
3264.34 168
3264.48 177
3264.61 185
3264.74 193
3264.87 199
3265.00 205
3265.13 209
3265.26 210
3265.39 210
3265.52 209
3265.65 206
3265.79 203
3265.92 201
3266.05 200
3266.18 201
3266.31 204
3266.44 208
3266.57 213
3266.70 216
3266.83 216
3266.96 215
3267.10 210
3267.23 205
3267.36 200
3267.49 197
3267.62 198
3267.75 202
3267.88 210
3268.01 221
3268.14 233
3268.28 244
3268.41 254
3268.54 261
3268.67 267
3268.80 270
3268.93 273
3269.06 276
3269.19 280
3269.32 286
3269.45 292
3269.59 299
3269.72 306
3269.85 312
3269.98 318
3270.11 323
3270.24 326
3270.37 330
3270.50 333
3270.63 336
3270.77 340
3270.90 344
3271.03 348
3271.16 353
3271.29 357
3271.42 361
3271.55 363
3271.68 362
3271.81 360
3271.95 354
3272.08 347
3272.21 337
3272.34 328
3272.47 318
3272.60 310
3272.73 303
3272.86 298
3273.00 294
3273.13 292
3273.26 290
3273.39 287
3273.52 282
3273.65 275
3273.78 265
3273.91 254
3274.04 241
3274.18 228
3274.31 216
3274.44 205
3274.57 194
3274.70 186
3274.83 179
3274.96 173
3275.09 169
3275.23 165
3275.36 162
3275.49 158
3275.62 153
3275.75 147
3275.88 139
3276.01 129
3276.14 118
3276.27 107
3276.41 97
3276.54 90
3276.67 87
3276.80 87
3276.93 89
3277.06 90
3277.19 90
3277.32 86
3277.46 79
3277.59 70
3277.72 59
3277.85 48
3277.98 39
3278.11 33
3278.24 30
3278.37 30
3278.51 31
3278.64 35
3278.77 39
3278.90 44
3279.03 49
3279.16 54
3279.29 58
3279.43 60
3279.56 62
3279.69 62
3279.82 62
3279.95 62
3280.08 62
3280.21 62
3280.34 62
3280.48 63
3280.61 63
3280.74 63
3280.87 64
3281.00 65
3281.13 66
3281.26 67
3281.39 67
3281.53 65
3281.66 61
3281.79 55
3281.92 48
3282.05 40
3282.18 32
3282.31 25
3282.45 19
3282.58 16
3282.71 13
3282.84 12
3282.97 11
3283.10 11
3283.23 12
3283.36 15
3283.50 21
3283.63 28
3283.76 38
3283.89 48
3284.02 58
3284.15 66
3284.28 72
3284.42 74
3284.55 73
3284.68 70
3284.81 66
3284.94 61
3285.07 57
3285.20 55
3285.34 53
3285.47 53
3285.60 54
3285.73 55
3285.86 56
3285.99 57
3286.12 57
3286.26 56
3286.39 54
3286.52 51
3286.65 47
3286.78 43
3286.91 39
3287.04 37
3287.18 35
3287.31 36
3287.44 38
3287.57 41
3287.70 46
3287.83 51
3287.96 56
3288.10 60
3288.23 64
3288.36 67
3288.49 69
3288.62 71
3288.75 71
3288.88 72
3289.02 72
3289.15 71
3289.28 70
3289.41 69
3289.54 66
3289.67 63
3289.80 59
3289.94 54
3290.07 51
3290.20 48
3290.33 46
3290.46 44
3290.59 44
3290.73 43
3290.86 43
3290.99 42
3291.12 42
3291.25 42
3291.38 43
3291.51 44
3291.65 44
3291.78 44
3291.91 42
3292.04 38
3292.17 34
3292.30 30
3292.44 27
3292.57 26
3292.70 25
3292.83 25
3292.96 23
3293.09 21
3293.22 17
3293.36 11
3293.49 6
3293.62 1
3293.75 0
3293.88 0
3294.01 0
3294.15 0
3294.28 0
3294.41 0
3294.54 0
3294.67 0
3294.80 0
3294.94 0
3295.07 0
3295.20 3
3295.33 7
3295.46 12
3295.59 17
3295.72 22
3295.86 27
3295.99 30
3296.12 32
3296.25 33
3296.38 34
3296.51 34
3296.65 36
3296.78 38
3296.91 41
3297.04 45
3297.17 49
3297.30 52
3297.44 54
3297.57 55
3297.70 55
3297.83 53
3297.96 50
3298.09 47
3298.23 43
3298.36 39
3298.49 35
3298.62 32
3298.75 29
3298.88 28
3299.02 27
3299.15 29
3299.28 32
3299.41 36
3299.54 42
3299.67 48
3299.81 54
3299.94 59
3300.07 62
3300.20 64
3300.33 63
3300.46 62
3300.60 59
3300.73 56
3300.86 53
3300.99 51
3301.12 50
3301.25 50
3301.39 51
3301.52 54
3301.65 57
3301.78 61
3301.91 65
3302.05 71
3302.18 75
3302.31 80
3302.44 84
3302.57 87
3302.70 90
3302.84 91
3302.97 92
3303.10 94
3303.23 95
3303.36 96
3303.49 98
3303.63 98
3303.76 98
3303.89 97
3304.02 94
3304.15 90
3304.29 86
3304.42 81
3304.55 76
3304.68 72
3304.81 69
3304.94 68
3305.08 67
3305.21 67
3305.34 67
3305.47 67
3305.60 65
3305.73 62
3305.87 57
3306.00 51
3306.13 45
3306.26 39
3306.39 35
3306.53 34
3306.66 36
3306.79 44
3306.92 55
3307.05 70
3307.19 86
3307.32 101
3307.45 114
3307.58 123
3307.71 127
3307.84 128
3307.98 125
3308.11 121
3308.24 118
3308.37 118
3308.50 120
3308.64 126
3308.77 134
3308.90 142
3309.03 148
3309.16 151
3309.29 148
3309.43 141
3309.56 128
3309.69 113
3309.82 96
3309.95 79
3310.09 66
3310.22 56
3310.35 48
3310.48 43
3310.61 40
3310.75 37
3310.88 35
3311.01 31
3311.14 28
3311.27 25
3311.41 23
3311.54 22
3311.67 24
3311.80 29
3311.93 35
3312.06 45
3312.20 55
3312.33 67
3312.46 78
3312.59 87
3312.72 95
3312.86 100
3312.99 102
3313.12 102
3313.25 98
3313.38 92
3313.52 84
3313.65 76
3313.78 68
3313.91 60
3314.04 52
3314.18 47
3314.31 42
3314.44 39
3314.57 38
3314.70 37
3314.84 38
3314.97 40
3315.10 43
3315.23 46
3315.36 50
3315.50 54
3315.63 57
3315.76 58
3315.89 58
3316.02 55
3316.16 51
3316.29 45
3316.42 37
3316.55 29
3316.68 21
3316.82 14
3316.95 9
3317.08 7
3317.21 8
3317.34 11
3317.48 16
3317.61 20
3317.74 23
3317.87 24
3318.00 24
3318.14 24
3318.27 23
3318.40 25
3318.53 28
3318.67 33
3318.80 38
3318.93 42
3319.06 45
3319.19 45
3319.33 43
3319.46 38
3319.59 32
3319.72 24
3319.85 16
3319.99 8
3320.12 1
3320.25 0
3320.38 0
3320.51 0
3320.65 0
3320.78 0
3320.91 4
3321.04 9
3321.18 11
3321.31 13
3321.44 12
3321.57 10
3321.70 6
3321.84 2
3321.97 0
3322.10 0
3322.23 0
3322.36 0
3322.50 0
3322.63 0
3322.76 0
3322.89 0
3323.02 6
3323.16 11
3323.29 16
3323.42 18
3323.55 18
3323.69 16
3323.82 12
3323.95 6
3324.08 0
3324.21 0
3324.35 0
3324.48 0
3324.61 0
3324.74 0
3324.88 0
3325.01 0
3325.14 6
3325.27 12
3325.40 15
3325.54 15
3325.67 12
3325.80 8
3325.93 2
3326.07 0
3326.20 0
3326.33 0
3326.46 0
3326.59 0
3326.73 1
3326.86 7
3326.99 13
3327.12 21
3327.26 29
3327.39 38
3327.52 50
3327.65 66
3327.78 83
3327.92 103
3328.05 122
3328.18 139
3328.31 152
3328.45 159
3328.58 160
3328.71 156
3328.84 149
3328.97 140
3329.11 132
3329.24 127
3329.37 124
3329.50 124
3329.64 124
3329.77 125
3329.90 125
3330.03 123
3330.17 118
3330.30 112
3330.43 105
3330.56 98
3330.69 92
3330.83 86
3330.96 83
3331.09 80
3331.22 79
3331.36 78
3331.49 77
3331.62 77
3331.75 77
3331.89 76
3332.02 75
3332.15 74
3332.28 71
3332.41 66
3332.55 61
3332.68 55
3332.81 48
3332.94 42
3333.08 37
3333.21 36
3333.34 37
3333.47 42
3333.61 50
3333.74 59
3333.87 68
3334.00 77
3334.14 85
3334.27 91
3334.40 95
3334.53 97
3334.66 98
3334.80 97
3334.93 94
3335.06 88
3335.19 79
3335.33 67
3335.46 53
3335.59 37
3335.72 21
3335.86 7
3335.99 0
3336.12 0
3336.25 0
3336.39 0
3336.52 0
3336.65 0
3336.78 2
3336.92 8
3337.05 12
3337.18 14
3337.31 14
3337.45 15
3337.58 16
3337.71 19
3337.84 24
3337.98 31
3338.11 39
3338.24 46
3338.37 52
3338.51 55
3338.64 56
3338.77 54
3338.90 52
3339.04 50
3339.17 49
3339.30 49
3339.43 51
3339.57 54
3339.70 56
3339.83 57
3339.96 56
3340.10 52
3340.23 45
3340.36 35
3340.49 23
3340.63 12
3340.76 2
3340.89 0
3341.02 0
3341.16 0
3341.29 0
3341.42 6
3341.55 13
3341.69 19
3341.82 23
3341.95 23
3342.08 21
3342.22 16
3342.35 10
3342.48 4
3342.61 1
3342.75 1
3342.88 6
3343.01 16
3343.14 29
3343.28 45
3343.41 60
3343.54 74
3343.67 83
3343.81 88
3343.94 89
3344.07 88
3344.20 84
3344.34 78
3344.47 71
3344.60 64
3344.73 56
3344.87 48
3345.00 38
3345.13 28
3345.26 18
3345.40 9
3345.53 1
3345.66 0
3345.79 0
3345.93 0
3346.06 0
3346.19 0
3346.33 0
3346.46 0
3346.59 0
3346.72 3
3346.86 11
3346.99 18
3347.12 25
3347.25 30
3347.39 33
3347.52 34
3347.65 33
3347.78 30
3347.92 27
3348.05 24
3348.18 22
3348.31 21
3348.45 21
3348.58 21
3348.71 22
3348.85 23
3348.98 23
3349.11 23
3349.24 23
3349.38 22
3349.51 21
3349.64 19
3349.77 17
3349.91 16
3350.04 15
3350.17 15
3350.31 17
3350.44 18
3350.57 19
3350.70 18
3350.84 15
3350.97 9
3351.10 3
3351.23 0
3351.37 0
3351.50 0
3351.63 0
3351.76 0
3351.90 0
3352.03 0
3352.16 0
3352.30 5
3352.43 11
3352.56 17
3352.69 23
3352.83 29
3352.96 34
3353.09 39
3353.23 43
3353.36 44
3353.49 43
3353.62 39
3353.76 33
3353.89 24
3354.02 13
3354.15 2
3354.29 0
3354.42 0
3354.55 0
3354.69 0
3354.82 0
3354.95 0
3355.08 0
3355.22 5
3355.35 16
3355.48 27
3355.62 38
3355.75 47
3355.88 56
3356.01 64
3356.15 72
3356.28 80
3356.41 87
3356.54 94
3356.68 99
3356.81 103
3356.94 105
3357.08 106
3357.21 105
3357.34 102
3357.47 100
3357.61 97
3357.74 94
3357.87 91
3358.01 90
3358.14 89
3358.27 88
3358.40 87
3358.54 86
3358.67 85
3358.80 83
3358.94 82
3359.07 82
3359.20 84
3359.33 88
3359.47 94
3359.60 102
3359.73 112
3359.87 124
3360.00 135
3360.13 146
3360.26 155
3360.40 162
3360.53 166
3360.66 165
3360.80 161
3360.93 155
3361.06 146
3361.20 137
3361.33 127
3361.46 118
3361.59 110
3361.73 102
3361.86 96
3361.99 89
3362.13 83
3362.26 77
3362.39 71
3362.52 65
3362.66 60
3362.79 55
3362.92 51
3363.06 46
3363.19 43
3363.32 39
3363.46 35
3363.59 31
3363.72 27
3363.85 23
3363.99 19
3364.12 15
3364.25 11
3364.39 9
3364.52 9
3364.65 12
3364.78 17
3364.92 25
3365.05 34
3365.18 42
3365.32 47
3365.45 50
3365.58 49
3365.72 46
3365.85 40
3365.98 34
3366.11 29
3366.25 27
3366.38 27
3366.51 29
3366.65 32
3366.78 34
3366.91 35
3367.05 33
3367.18 30
3367.31 26
3367.45 23
3367.58 20
3367.71 19
3367.84 19
3367.98 20
3368.11 21
3368.24 23
3368.38 25
3368.51 27
3368.64 30
3368.78 33
3368.91 37
3369.04 41
3369.17 44
3369.31 46
3369.44 46
3369.57 44
3369.71 42
3369.84 38
3369.97 35
3370.11 34
3370.24 36
3370.37 39
3370.51 45
3370.64 52
3370.77 59
3370.91 66
3371.04 72
3371.17 76
3371.30 80
3371.44 84
3371.57 88
3371.70 95
3371.84 102
3371.97 112
3372.10 122
3372.24 131
3372.37 138
3372.50 141
3372.64 140
3372.77 134
3372.90 124
3373.04 111
3373.17 98
3373.30 85
3373.43 74
3373.57 67
3373.70 63
3373.83 63
3373.97 65
3374.10 67
3374.23 70
3374.37 71
3374.50 71
3374.63 70
3374.77 70
3374.90 71
3375.03 73
3375.17 77
3375.30 83
3375.43 88
3375.57 93
3375.70 97
3375.83 99
3375.97 100
3376.10 100
3376.23 101
3376.36 101
3376.50 103
3376.63 105
3376.76 107
3376.90 108
3377.03 110
3377.16 110
3377.30 111
3377.43 111
3377.56 112
3377.70 113
3377.83 115
3377.96 117
3378.10 118
3378.23 119
3378.36 118
3378.50 116
3378.63 112
3378.76 107
3378.90 100
3379.03 92
3379.16 85
3379.30 78
3379.43 73
3379.56 70
3379.70 71
3379.83 74
3379.96 79
3380.10 84
3380.23 88
3380.36 89
3380.50 87
3380.63 81
3380.76 73
3380.90 62
3381.03 52
3381.16 44
3381.30 39
3381.43 38
3381.56 41
3381.70 46
3381.83 54
3381.96 63
3382.10 71
3382.23 79
3382.36 85
3382.50 89
3382.63 92
3382.76 93
3382.90 93
3383.03 91
3383.16 89
3383.30 88
3383.43 88
3383.56 90
3383.70 95
3383.83 101
3383.96 110
3384.10 119
3384.23 127
3384.36 134
3384.50 139
3384.63 141
3384.76 141
3384.90 138
3385.03 133
3385.16 125
3385.30 117
3385.43 109
3385.56 103
3385.70 98
3385.83 95
3385.96 95
3386.10 97
3386.23 101
3386.36 105
3386.50 108
3386.63 111
3386.76 114
3386.90 116
3387.03 119
3387.16 123
3387.30 128
3387.43 133
3387.56 138
3387.70 141
3387.83 140
3387.96 135
3388.10 126
3388.23 113
3388.36 98
3388.50 82
3388.63 66
3388.76 53
3388.90 42
3389.03 34
3389.17 31
3389.30 30
3389.43 33
3389.57 37
3389.70 43
3389.83 48
3389.97 53
3390.10 58
3390.23 62
3390.37 66
3390.50 70
3390.63 75
3390.77 78
3390.90 81
3391.03 83
3391.17 84
3391.30 84
3391.43 83
3391.57 82
3391.70 80
3391.84 77
3391.97 72
3392.10 65
3392.24 55
3392.37 45
3392.50 34
3392.64 25
3392.77 21
3392.90 20
3393.04 22
3393.17 27
3393.30 32
3393.44 36
3393.57 38
3393.70 37
3393.84 34
3393.97 32
3394.11 31
3394.24 31
3394.37 31
3394.51 32
3394.64 32
3394.77 29
3394.91 23
3395.04 15
3395.17 6
3395.31 0
3395.44 0
3395.57 0
3395.71 0
3395.84 0
3395.98 0
3396.11 0
3396.24 0
3396.38 3
3396.51 9
3396.64 15
3396.78 19
3396.91 23
3397.04 27
3397.18 31
3397.31 35
3397.45 41
3397.58 47
3397.71 55
3397.85 61
3397.98 67
3398.11 70
3398.25 69
3398.38 65
3398.51 59
3398.65 51
3398.78 44
3398.92 40
3399.05 40
3399.18 45
3399.32 53
3399.45 64
3399.58 76
3399.72 86
3399.85 94
3399.98 100
3400.12 104
3400.25 107
3400.39 111
3400.52 114
3400.65 118
3400.79 122
3400.92 125
3401.05 128
3401.19 131
3401.32 133
3401.46 136
3401.59 139
3401.72 142
3401.86 146
3401.99 149
3402.12 152
3402.26 155
3402.39 158
3402.53 160
3402.66 160
3402.79 158
3402.93 153
3403.06 146
3403.19 135
3403.33 124
3403.46 115
3403.60 109
3403.73 108
3403.86 113
3404.00 125
3404.13 143
3404.26 166
3404.40 193
3404.53 221
3404.67 250
3404.80 278
3404.93 304
3405.07 326
3405.20 343
3405.33 354
3405.47 360
3405.60 362
3405.74 360
3405.87 357
3406.00 355
3406.14 355
3406.27 357
3406.40 361
3406.54 365
3406.67 368
3406.81 369
3406.94 369
3407.07 367
3407.21 365
3407.34 363
3407.47 360
3407.61 357
3407.74 351
3407.88 344
3408.01 335
3408.14 325
3408.28 313
3408.41 302
3408.55 292
3408.68 283
3408.81 275
3408.95 269
3409.08 263
3409.21 256
3409.35 249
3409.48 240
3409.62 230
3409.75 219
3409.88 208
3410.02 197
3410.15 186
3410.29 176
3410.42 167
3410.55 158
3410.69 151
3410.82 144
3410.96 137
3411.09 131
3411.22 124
3411.36 118
3411.49 113
3411.62 108
3411.76 104
3411.89 102
3412.03 101
3412.16 102
3412.29 104
3412.43 106
3412.56 109
3412.70 110
3412.83 110
3412.96 110
3413.10 111
3413.23 112
3413.37 115
3413.50 120
3413.63 127
3413.77 133
3413.90 140
3414.04 144
3414.17 146
3414.30 145
3414.44 140
3414.57 133
3414.71 123
3414.84 112
3414.97 101
3415.11 89
3415.24 79
3415.38 70
3415.51 63
3415.64 57
3415.78 53
3415.91 50
3416.05 49
3416.18 49
3416.31 49
3416.45 51
3416.58 53
3416.72 55
3416.85 57
3416.98 58
3417.12 58
3417.25 56
3417.39 53
3417.52 49
3417.65 44
3417.79 39
3417.92 36
3418.06 35
3418.19 37
3418.32 41
3418.46 49
3418.59 59
3418.73 70
3418.86 80
3418.99 90
3419.13 98
3419.26 106
3419.40 113
3419.53 120
3419.66 126
3419.80 130
3419.93 133
3420.07 132
3420.20 128
3420.33 122
3420.47 113
3420.60 103
3420.74 94
3420.87 85
3421.00 78
3421.14 73
3421.27 69
3421.41 67
3421.54 66
3421.68 65
3421.81 66
3421.94 67
3422.08 70
3422.21 75
3422.35 82
3422.48 90
3422.61 100
3422.75 110
3422.88 119
3423.02 127
3423.15 132
3423.28 134
3423.42 131
3423.55 124
3423.69 113
3423.82 101
3423.96 87
3424.09 75
3424.22 64
3424.36 56
3424.49 51
3424.63 48
3424.76 46
3424.89 44
3425.03 43
3425.16 41
3425.30 38
3425.43 35
3425.57 33
3425.70 31
3425.83 29
3425.97 27
3426.10 23
3426.24 18
3426.37 11
3426.50 3
3426.64 0
3426.77 0
3426.91 0
3427.04 0
3427.18 0
3427.31 0
3427.44 0
3427.58 0
3427.71 7
3427.85 17
3427.98 27
3428.12 36
3428.25 44
3428.38 50
3428.52 54
3428.65 57
3428.79 58
3428.92 59
3429.06 59
3429.19 59
3429.32 58
3429.46 55
3429.59 51
3429.73 46
3429.86 40
3430.00 35
3430.13 30
3430.26 27
3430.40 26
3430.53 25
3430.67 24
3430.80 23
3430.94 21
3431.07 19
3431.20 18
3431.34 20
3431.47 26
3431.61 35
3431.74 48
3431.88 63
3432.01 79
3432.14 94
3432.28 107
3432.41 117
3432.55 124
3432.68 129
3432.82 132
3432.95 134
3433.08 136
3433.22 138
3433.35 142
3433.49 147
3433.62 154
3433.76 161
3433.89 169
3434.02 176
3434.16 181
3434.29 185
3434.43 187
3434.56 187
3434.70 187
3434.83 187
3434.96 187
3435.10 187
3435.23 184
3435.37 180
3435.50 172
3435.64 162
3435.77 150
3435.91 137
3436.04 124
3436.17 112
3436.31 102
3436.44 94
3436.58 88
3436.71 85
3436.85 85
3436.98 87
3437.12 92
3437.25 98
3437.38 104
3437.52 110
3437.65 115
3437.79 117
3437.92 118
3438.06 118
3438.19 118
3438.32 119
3438.46 122
3438.59 127
3438.73 134
3438.86 141
3439.00 149
3439.13 157
3439.27 164
3439.40 170
3439.53 175
3439.67 179
3439.80 182
3439.94 183
3440.07 182
3440.21 179
3440.34 173
3440.48 166
3440.61 158
3440.75 152
3440.88 147
3441.01 144
3441.15 142
3441.28 140
3441.42 136
3441.55 130
3441.69 123
3441.82 115
3441.96 108
3442.09 103
3442.22 102
3442.36 104
3442.49 108
3442.63 112
3442.76 117
3442.90 120
3443.03 121
3443.17 123
3443.30 125
3443.44 128
3443.57 132
3443.70 135
3443.84 137
3443.97 136
3444.11 131
3444.24 124
3444.38 114
3444.51 105
3444.65 96
3444.78 87
3444.92 80
3445.05 74
3445.18 68
3445.32 61
3445.45 54
3445.59 47
3445.72 41
3445.86 37
3445.99 34
3446.13 33
3446.26 32
3446.40 32
3446.53 31
3446.66 28
3446.80 24
3446.93 18
3447.07 13
3447.20 8
3447.34 5
3447.47 4
3447.61 5
3447.74 7
3447.88 10
3448.01 13
3448.15 16
3448.28 18
3448.41 19
3448.55 20
3448.68 21
3448.82 22
3448.95 22
3449.09 24
3449.22 26
3449.36 29
3449.49 31
3449.63 33
3449.76 32
3449.90 29
3450.03 24
3450.17 16
3450.30 8
3450.43 1
3450.57 0
3450.70 0
3450.84 0
3450.97 0
3451.11 5
3451.24 8
3451.38 9
3451.51 7
3451.65 3
3451.78 0
3451.92 0
3452.05 0
3452.19 0
3452.32 0
3452.45 5
3452.59 11
3452.72 16
3452.86 20
3452.99 20
3453.13 19
3453.26 17
3453.40 15
3453.53 15
3453.67 16
3453.80 19
3453.94 23
3454.07 26
3454.21 28
3454.34 28
3454.48 26
3454.61 24
3454.75 22
3454.88 21
3455.01 21
3455.15 20
3455.28 19
3455.42 17
3455.55 13
3455.69 8
3455.82 3
3455.96 0
3456.09 0
3456.23 1
3456.36 7
3456.50 15
3456.63 25
3456.77 35
3456.90 44
3457.04 51
3457.17 57
3457.31 60
3457.44 61
3457.58 61
3457.71 60
3457.85 59
3457.98 58
3458.11 58
3458.25 57
3458.38 56
3458.52 55
3458.65 54
3458.79 54
3458.92 55
3459.06 58
3459.19 62
3459.33 66
3459.46 69
3459.60 71
3459.73 72
3459.87 72
3460.00 72
3460.14 72
3460.27 74
3460.41 76
3460.54 77
3460.68 77
3460.81 75
3460.95 69
3461.08 61
3461.22 51
3461.35 41
3461.49 30
3461.62 21
3461.76 14
3461.89 9
3462.03 6
3462.16 5
3462.30 6
3462.43 8
3462.57 11
3462.70 13
3462.84 15
3462.97 15
3463.10 13
3463.24 9
3463.37 5
3463.51 1
3463.64 0
3463.78 0
3463.91 1
3464.05 6
3464.18 12
3464.32 18
3464.45 24
3464.59 29
3464.72 34
3464.86 38
3464.99 42
3465.13 46
3465.26 51
3465.40 55
3465.53 58
3465.67 60
3465.80 61
3465.94 62
3466.07 62
3466.21 62
3466.34 63
3466.48 65
3466.61 68
3466.75 72
3466.88 76
3467.02 79
3467.15 83
3467.29 85
3467.42 87
3467.56 88
3467.69 88
3467.83 88
3467.96 87
3468.10 85
3468.23 84
3468.37 83
3468.50 82
3468.64 84
3468.77 88
3468.91 95
3469.04 103
3469.18 112
3469.31 120
3469.45 127
3469.58 131
3469.72 133
3469.85 132
3469.99 130
3470.12 126
3470.26 122
3470.39 117
3470.53 110
3470.66 102
3470.80 93
3470.93 82
3471.07 70
3471.20 58
3471.34 47
3471.47 37
3471.61 30
3471.74 24
3471.88 21
3472.02 19
3472.15 19
3472.29 21
3472.42 23
3472.56 25
3472.69 28
3472.83 32
3472.96 35
3473.10 39
3473.23 43
3473.37 46
3473.50 49
3473.64 51
3473.77 52
3473.91 53
3474.04 53
3474.18 54
3474.31 55
3474.45 55
3474.58 56
3474.72 56
3474.85 55
3474.99 53
3475.12 51
3475.26 47
3475.39 43
3475.53 39
3475.66 35
3475.80 31
3475.93 29
3476.07 28
3476.20 30
3476.34 34
3476.47 41
3476.61 51
3476.74 61
3476.88 70
3477.02 78
3477.15 81
3477.29 80
3477.42 74
3477.56 63
3477.69 50
3477.83 36
3477.96 24
3478.10 15
3478.23 11
3478.37 12
3478.50 16
3478.64 24
3478.77 33
3478.91 41
3479.04 48
3479.18 53
3479.31 56
3479.45 57
3479.58 57
3479.72 57
3479.85 56
3479.99 56
3480.13 55
3480.26 54
3480.40 52
3480.53 51
3480.67 51
3480.80 52
3480.94 56
3481.07 62
3481.21 71
3481.34 81
3481.48 92
3481.61 101
3481.75 108
3481.88 111
3482.02 112
3482.15 111
3482.29 108
3482.42 106
3482.56 104
3482.70 102
3482.83 99
3482.97 96
3483.10 91
3483.24 84
3483.37 76
3483.51 66
3483.64 55
3483.78 44
3483.91 34
3484.05 26
3484.18 20
3484.32 16
3484.45 13
3484.59 11
3484.73 9
3484.86 8
3485.00 8
3485.13 8
3485.27 10
3485.40 12
3485.54 17
3485.67 24
3485.81 31
3485.94 40
3486.08 49
3486.21 57
3486.35 64
3486.48 69
3486.62 72
3486.76 71
3486.89 67
3487.03 61
3487.16 52
3487.30 43
3487.43 35
3487.57 28
3487.70 22
3487.84 18
3487.97 15
3488.11 12
3488.24 10
3488.38 7
3488.52 4
3488.65 0
3488.79 0
3488.92 0
3489.06 0
3489.19 0
3489.33 0
3489.46 0
3489.60 0
3489.73 0
3489.87 6
3490.01 15
3490.14 25
3490.28 36
3490.41 46
3490.55 56
3490.68 65
3490.82 71
3490.95 76
3491.09 79
3491.22 81
3491.36 83
3491.50 84
3491.63 85
3491.77 84
3491.90 81
3492.04 76
3492.17 69
3492.31 61
3492.44 53
3492.58 46
3492.71 42
3492.85 41
3492.99 42
3493.12 45
3493.26 47
3493.39 49
3493.53 49
3493.66 49
3493.80 48
3493.93 49
3494.07 50
3494.21 53
3494.34 57
3494.48 62
3494.61 67
3494.75 71
3494.88 76
3495.02 80
3495.15 82
3495.29 83
3495.42 81
3495.56 77
3495.70 70
3495.83 59
3495.97 47
3496.10 33
3496.24 19
3496.37 6
3496.51 0
3496.64 0
3496.78 0
3496.92 0
3497.05 0
3497.19 0
3497.32 0
3497.46 0
3497.59 2
3497.73 4
3497.87 7
3498.00 11
3498.14 17
3498.27 25
3498.41 33
3498.54 42
3498.68 49
3498.81 54
3498.95 57
3499.09 57
3499.22 56
3499.36 55
3499.49 54
3499.63 54
3499.76 55
3499.90 55
3500.03 55
3500.17 54
3500.31 53
3500.44 51
3500.58 48
3500.71 47
3500.85 47
3500.98 48
3501.12 51
3501.26 55
3501.39 60
3501.53 64
3501.66 68
3501.80 71
3501.93 73
3502.07 75
3502.21 76
3502.34 78
3502.48 78
3502.61 78
3502.75 77
3502.88 76
3503.02 74
3503.16 73
3503.29 73
3503.43 76
3503.56 80
3503.70 85
3503.83 89
3503.97 92
3504.11 92
3504.24 90
3504.38 84
3504.51 77
3504.65 69
3504.78 62
3504.92 57
3505.06 53
3505.19 51
3505.33 51
3505.46 53
3505.60 55
3505.73 59
3505.87 62
3506.01 66
3506.14 70
3506.28 75
3506.41 80
3506.55 85
3506.68 90
3506.82 94
3506.96 98
3507.09 100
3507.23 101
3507.36 100
3507.50 99
3507.63 97
3507.77 96
3507.91 96
3508.04 98
3508.18 102
3508.31 108
3508.45 115
3508.59 122
3508.72 128
3508.86 134
3508.99 137
3509.13 139
3509.26 139
3509.40 137
3509.54 133
3509.67 127
3509.81 120
3509.94 112
3510.08 105
3510.21 100
3510.35 97
3510.49 99
3510.62 103
3510.76 111
3510.89 119
3511.03 127
3511.17 135
3511.30 141
3511.44 146
3511.57 151
3511.71 156
3511.85 160
3511.98 164
3512.12 166
3512.25 165
3512.39 162
3512.52 158
3512.66 152
3512.80 146
3512.93 140
3513.07 135
3513.20 131
3513.34 128
3513.48 127
3513.61 128
3513.75 131
3513.88 136
3514.02 142
3514.16 147
3514.29 151
3514.43 153
3514.56 152
3514.70 148
3514.83 143
3514.97 138
3515.11 133
3515.24 131
3515.38 132
3515.51 135
3515.65 139
3515.79 144
3515.92 148
3516.06 151
3516.19 152
3516.33 151
3516.47 147
3516.60 142
3516.74 135
3516.87 127
3517.01 118
3517.15 109
3517.28 101
3517.42 93
3517.55 87
3517.69 83
3517.83 81
3517.96 81
3518.10 83
3518.23 86
3518.37 90
3518.51 93
3518.64 95
3518.78 95
3518.91 92
3519.05 87
3519.19 81
3519.32 73
3519.46 66
3519.59 60
3519.73 56
3519.87 54
3520.00 56
3520.14 60
3520.27 67
3520.41 76
3520.55 85
3520.68 94
3520.82 101
3520.95 106
3521.09 111
3521.23 115
3521.36 120
3521.50 125
3521.63 131
3521.77 137
3521.91 141
3522.04 143
3522.18 141
3522.31 137
3522.45 132
3522.59 128
3522.72 126
3522.86 129
3522.99 137
3523.13 150
3523.27 166
3523.40 182
3523.54 198
3523.68 210
3523.81 218
3523.95 220
3524.08 218
3524.22 212
3524.36 204
3524.49 195
3524.63 187
3524.76 179
3524.90 173
3525.04 168
3525.17 164
3525.31 161
3525.44 157
3525.58 153
3525.72 149
3525.85 145
3525.99 142
3526.13 141
3526.26 143
3526.40 147
3526.53 154
3526.67 163
3526.81 171
3526.94 178
3527.08 182
3527.21 182
3527.35 178
3527.49 170
3527.62 159
3527.76 144
3527.90 128
3528.03 111
3528.17 95
3528.30 81
3528.44 69
3528.58 61
3528.71 58
3528.85 58
3528.98 60
3529.12 63
3529.26 66
3529.39 68
3529.53 70
3529.67 72
3529.80 76
3529.94 82
3530.07 92
3530.21 105
3530.35 120
3530.48 135
3530.62 148
3530.76 157
3530.89 162
3531.03 163
3531.16 160
3531.30 155
3531.44 150
3531.57 147
3531.71 146
3531.85 148
3531.98 151
3532.12 155
3532.25 156
3532.39 155
3532.53 151
3532.66 147
3532.80 143
3532.94 142
3533.07 145
3533.21 150
3533.34 155
3533.48 160
3533.62 163
3533.75 163
3533.89 160
3534.03 157
3534.16 155
3534.30 155
3534.43 158
3534.57 162
3534.71 166
3534.84 170
3534.98 172
3535.12 173
3535.25 172
3535.39 171
3535.53 171
3535.66 171
3535.80 172
3535.93 172
3536.07 172
3536.21 171
3536.34 170
3536.48 167
3536.62 165
3536.75 161
3536.89 157
3537.02 150
3537.16 142
3537.30 132
3537.43 121
3537.57 110
3537.71 101
3537.84 95
3537.98 93
3538.12 94
3538.25 98
3538.39 104
3538.52 108
3538.66 111
3538.80 111
3538.93 109
3539.07 104
3539.21 99
3539.34 94
3539.48 89
3539.62 85
3539.75 83
3539.89 81
3540.03 78
3540.16 75
3540.30 70
3540.43 64
3540.57 56
3540.71 48
3540.84 41
3540.98 36
3541.12 33
3541.25 34
3541.39 38
3541.53 44
3541.66 51
3541.80 58
3541.94 64
3542.07 67
3542.21 69
3542.34 68
3542.48 66
3542.62 62
3542.75 57
3542.89 53
3543.03 49
3543.16 47
3543.30 46
3543.44 46
3543.57 46
3543.71 45
3543.85 44
3543.98 40
3544.12 35
3544.25 29
3544.39 24
3544.53 20
3544.66 18
3544.80 18
3544.94 20
3545.07 24
3545.21 28
3545.35 32
3545.48 36
3545.62 39
3545.76 41
3545.89 41
3546.03 39
3546.17 36
3546.30 33
3546.44 30
3546.58 27
3546.71 24
3546.85 21
3546.99 18
3547.12 14
3547.26 9
3547.39 3
3547.53 0
3547.67 0
3547.80 0
3547.94 0
3548.08 0
3548.21 0
3548.35 0
3548.49 0
3548.62 4
3548.76 8
3548.90 11
3549.03 14
3549.17 16
3549.31 19
3549.44 21
3549.58 23
3549.72 24
3549.85 25
3549.99 26
3550.13 28
3550.26 31
3550.40 35
3550.54 41
3550.67 49
3550.81 57
3550.95 66
3551.08 75
3551.22 83
3551.36 89
3551.49 94
3551.63 98
3551.77 100
3551.90 99
3552.04 96
3552.18 90
3552.31 83
3552.45 75
3552.59 67
3552.72 61
3552.86 58
3553.00 56
3553.13 57
3553.27 59
3553.41 61
3553.54 63
3553.68 63
3553.82 62
3553.95 59
3554.09 57
3554.23 54
3554.36 51
3554.50 49
3554.64 49
3554.77 51
3554.91 56
3555.05 63
3555.18 72
3555.32 82
3555.46 91
3555.59 98
3555.73 101
3555.87 102
3556.00 99
3556.14 94
3556.28 88
3556.41 82
3556.55 76
3556.69 71
3556.82 66
3556.96 63
3557.10 60
3557.23 59
3557.37 59
3557.51 61
3557.64 64
3557.78 68
3557.92 72
3558.05 75
3558.19 78
3558.33 80
3558.46 81
3558.60 80
3558.74 79
3558.87 77
3559.01 74
3559.15 71
3559.28 68
3559.42 66
3559.56 65
3559.70 67
3559.83 70
3559.97 74
3560.11 78
3560.24 83
3560.38 86
3560.52 86
3560.65 85
3560.79 80
3560.93 73
3561.06 65
3561.20 55
3561.34 47
3561.47 39
3561.61 34
3561.75 31
3561.88 31
3562.02 32
3562.16 34
3562.29 38
3562.43 42
3562.57 46
3562.70 50
3562.84 54
3562.98 58
3563.12 61
3563.25 63
3563.39 64
3563.53 63
3563.66 62
3563.80 60
3563.94 59
3564.07 57
3564.21 55
3564.35 53
3564.48 51
3564.62 49
3564.76 47
3564.89 45
3565.03 45
3565.17 46
3565.31 49
3565.44 53
3565.58 58
3565.72 62
3565.85 65
3565.99 65
3566.13 63
3566.26 59
3566.40 55
3566.54 51
3566.67 49
3566.81 49
3566.95 49
3567.09 50
3567.22 50
3567.36 49
3567.50 46
3567.63 41
3567.77 36
3567.91 30
3568.04 25
3568.18 21
3568.32 17
3568.45 13
3568.59 9
3568.73 4
3568.87 0
3569.00 0
3569.14 0
3569.28 0
3569.41 0
3569.55 0
3569.69 0
3569.82 0
3569.96 2
3570.10 9
3570.24 17
3570.37 25
3570.51 32
3570.65 39
3570.78 46
3570.92 52
3571.06 59
3571.19 65
3571.33 71
3571.47 77
3571.61 82
3571.74 86
3571.88 88
3572.02 88
3572.15 86
3572.29 83
3572.43 78
3572.56 73
3572.70 68
3572.84 64
3572.98 61
3573.11 59
3573.25 59
3573.39 59
3573.52 60
3573.66 60
3573.80 59
3573.94 57
3574.07 52
3574.21 46
3574.35 39
3574.48 32
3574.62 26
3574.76 23
3574.89 23
3575.03 25
3575.17 30
3575.31 35
3575.44 41
3575.58 46
3575.72 49
3575.85 50
3575.99 50
3576.13 49
3576.27 48
3576.40 47
3576.54 44
3576.68 40
3576.81 34
3576.95 27
3577.09 19
3577.23 11
3577.36 4
3577.50 0
3577.64 0
3577.77 0
3577.91 2
3578.05 7
3578.19 12
3578.32 17
3578.46 20
3578.60 21
3578.73 20
3578.87 18
3579.01 15
3579.15 11
3579.28 9
3579.42 7
3579.56 6
3579.69 5
3579.83 5
3579.97 4
3580.11 3
3580.24 1
3580.38 0
3580.52 0
3580.65 0
3580.79 0
3580.93 0
3581.07 0
3581.20 0
3581.34 0
3581.48 1
3581.61 4
3581.75 9
3581.89 15
3582.03 22
3582.16 31
3582.30 40
3582.44 50
3582.58 59
3582.71 68
3582.85 76
3582.99 84
3583.12 92
3583.26 99
3583.40 107
3583.54 116
3583.67 126
3583.81 137
3583.95 149
3584.08 161
3584.22 172
3584.36 182
3584.50 189
3584.63 195
3584.77 198
3584.91 200
3585.05 202
3585.18 204
3585.32 205
3585.46 206
3585.59 206
3585.73 204
3585.87 201
3586.01 197
3586.14 192
3586.28 188
3586.42 184
3586.56 181
3586.69 179
3586.83 177
3586.97 175
3587.10 172
3587.24 169
3587.38 166
3587.52 164
3587.65 162
3587.79 161
3587.93 161
3588.07 162
3588.20 163
3588.34 163
3588.48 163
3588.62 160
3588.75 156
3588.89 149
3589.03 141
3589.16 131
3589.30 120
3589.44 109
3589.58 99
3589.71 91
3589.85 84
3589.99 80
3590.13 78
3590.26 77
3590.40 78
3590.54 78
3590.68 76
3590.81 72
3590.95 66
3591.09 59
3591.23 53
3591.36 49
3591.50 48
3591.64 53
3591.78 61
3591.91 73
3592.05 85
3592.19 97
3592.32 105
3592.46 110
3592.60 110
3592.74 106
3592.87 98
3593.01 88
3593.15 79
3593.29 70
3593.42 65
3593.56 61
3593.70 60
3593.84 61
3593.97 62
3594.11 63
3594.25 64
3594.39 66
3594.52 69
3594.66 74
3594.80 79
3594.94 85
3595.07 91
3595.21 96
3595.35 100
3595.49 102
3595.62 102
3595.76 103
3595.90 103
3596.04 104
3596.17 107
3596.31 111
3596.45 116
3596.59 121
3596.72 126
3596.86 129
3597.00 130
3597.14 128
3597.27 125
3597.41 122
3597.55 119
3597.69 119
3597.82 121
3597.96 125
3598.10 130
3598.24 136
3598.37 139
3598.51 140
3598.65 136
3598.79 130
3598.92 122
3599.06 112
3599.20 104
3599.34 99
3599.47 97
3599.61 99
3599.75 105
3599.89 113
3600.02 121
3600.16 128
3600.30 131
3600.44 131
3600.57 128
3600.71 124
3600.85 119
3600.99 116
3601.12 112
3601.26 109
3601.40 105
3601.54 99
3601.67 91
3601.81 82
3601.95 72
3602.09 64
3602.23 61
3602.36 62
3602.50 67
3602.64 75
3602.78 85
3602.91 95
3603.05 102
3603.19 106
3603.33 107
3603.46 105
3603.60 101
3603.74 94
3603.88 86
3604.01 77
3604.15 67
3604.29 56
3604.43 47
3604.56 39
3604.70 34
3604.84 32
3604.98 33
3605.12 38
3605.25 43
3605.39 50
3605.53 56
3605.67 62
3605.80 68
3605.94 72
3606.08 77
3606.22 81
3606.35 85
3606.49 89
3606.63 91
3606.77 91
3606.91 87
3607.04 81
3607.18 73
3607.32 64
3607.46 54
3607.59 46
3607.73 39
3607.87 34
3608.01 31
3608.14 28
3608.28 26
3608.42 24
3608.56 23
3608.70 22
3608.83 20
3608.97 19
3609.11 18
3609.25 17
3609.38 17
3609.52 18
3609.66 20
3609.80 24
3609.93 29
3610.07 36
3610.21 43
3610.35 50
3610.49 55
3610.62 57
3610.76 57
3610.90 54
3611.04 49
3611.17 43
3611.31 37
3611.45 31
3611.59 26
3611.73 23
3611.86 21
3612.00 21
3612.14 23
3612.28 26
3612.41 30
3612.55 35
3612.69 39
3612.83 42
3612.97 43
3613.10 42
3613.24 38
3613.38 34
3613.52 29
3613.66 26
3613.79 24
3613.93 25
3614.07 28
3614.21 32
3614.34 37
3614.48 40
3614.62 43
3614.76 44
3614.90 44
3615.03 43
3615.17 43
3615.31 42
3615.45 42
3615.58 42
3615.72 41
3615.86 39
3616.00 35
3616.14 29
3616.27 22
3616.41 15
3616.55 7
3616.69 0
3616.83 0
3616.96 0
3617.10 0
3617.24 0
3617.38 0
3617.52 0
3617.65 0
3617.79 2
3617.93 8
3618.07 13
3618.20 16
3618.34 16
3618.48 15
3618.62 11
3618.76 7
3618.89 3
3619.03 1
3619.17 2
3619.31 4
3619.45 8
3619.58 12
3619.72 17
3619.86 21
3620.00 24
3620.14 27
3620.27 30
3620.41 33
3620.55 36
3620.69 38
3620.83 39
3620.96 38
3621.10 37
3621.24 35
3621.38 33
3621.52 32
3621.65 33
3621.79 34
3621.93 36
3622.07 39
3622.21 40
3622.34 41
3622.48 41
3622.62 41
3622.76 40
3622.89 39
3623.03 38
3623.17 38
3623.31 37
3623.45 37
3623.58 36
3623.72 36
3623.86 36
3624.00 37
3624.14 37
3624.28 37
3624.41 37
3624.55 35
3624.69 32
3624.83 29
3624.97 27
3625.10 28
3625.24 33
3625.38 41
3625.52 52
3625.66 65
3625.79 76
3625.93 84
3626.07 87
3626.21 85
3626.35 79
3626.48 70
3626.62 60
3626.76 49
3626.90 39
3627.04 30
3627.17 21
3627.31 13
3627.45 6
3627.59 0
3627.73 0
3627.86 0
3628.00 0
3628.14 0
3628.28 0
3628.42 0
3628.56 0
3628.69 0
3628.83 0
3628.97 1
3629.11 6
3629.25 11
3629.38 18
3629.52 26
3629.66 32
3629.80 38
3629.94 40
3630.07 40
3630.21 38
3630.35 33
3630.49 27
3630.63 20
3630.77 14
3630.90 9
3631.04 7
3631.18 7
3631.32 11
3631.46 17
3631.59 25
3631.73 35
3631.87 43
3632.01 49
3632.15 52
3632.28 51
3632.42 48
3632.56 44
3632.70 40
3632.84 38
3632.98 38
3633.11 42
3633.25 47
3633.39 53
3633.53 58
3633.67 62
3633.80 65
3633.94 66
3634.08 67
3634.22 68
3634.36 69
3634.50 70
3634.63 70
3634.77 70
3634.91 69
3635.05 67
3635.19 65
3635.33 64
3635.46 64
3635.60 65
3635.74 67
3635.88 70
3636.02 72
3636.15 73
3636.29 73
3636.43 72
3636.57 70
3636.71 70
3636.85 70
3636.98 71
3637.12 72
3637.26 74
3637.40 76
3637.54 76
3637.68 75
3637.81 71
3637.95 67
3638.09 60
3638.23 53
3638.37 45
3638.51 37
3638.64 29
3638.78 22
3638.92 17
3639.06 15
3639.20 14
3639.34 16
3639.47 20
3639.61 24
3639.75 28
3639.89 30
3640.03 31
3640.17 31
3640.30 31
3640.44 32
3640.58 36
3640.72 43
3640.86 54
3641.00 66
3641.13 78
3641.27 88
3641.41 94
3641.55 96
3641.69 94
3641.83 88
3641.96 79
3642.10 70
3642.24 61
3642.38 52
3642.52 45
3642.66 40
3642.79 36
3642.93 35
3643.07 35
3643.21 38
3643.35 44
3643.49 52
3643.62 61
3643.76 70
3643.90 78
3644.04 84
3644.18 89
3644.32 93
3644.45 96
3644.59 100
3644.73 103
3644.87 108
3645.01 112
3645.15 116
3645.28 120
3645.42 124
3645.56 128
3645.70 130
3645.84 132
3645.98 132
3646.12 130
3646.25 125
3646.39 117
3646.53 106
3646.67 93
3646.81 79
3646.95 64
3647.08 49
3647.22 36
3647.36 25
3647.50 16
3647.64 10
3647.78 5
3647.92 2
3648.05 0
3648.19 0
3648.33 0
3648.47 0
3648.61 0
3648.75 0
3648.88 0
3649.02 0
3649.16 0
3649.30 4
3649.44 10
3649.58 16
3649.72 22
3649.85 28
3649.99 33
3650.13 36
3650.27 38
3650.41 40
3650.55 42
3650.69 44
3650.82 46
3650.96 49
3651.10 52
3651.24 56
3651.38 59
3651.52 62
3651.66 65
3651.79 67
3651.93 68
3652.07 67
3652.21 63
3652.35 58
3652.49 51
3652.62 43
3652.76 35
3652.90 27
3653.04 19
3653.18 11
3653.32 4
3653.46 0
3653.59 0
3653.73 0
3653.87 0
3654.01 0
3654.15 0
3654.29 7
3654.43 16
3654.57 25
3654.70 33
3654.84 40
3654.98 46
3655.12 51
3655.26 54
3655.40 58
3655.54 61
3655.67 63
3655.81 65
3655.95 65
3656.09 62
3656.23 57
3656.37 49
3656.51 39
3656.64 29
3656.78 19
3656.92 12
3657.06 7
3657.20 6
3657.34 9
3657.48 14
3657.61 22
3657.75 30
3657.89 38
3658.03 46
3658.17 52
3658.31 58
3658.45 62
3658.59 65
3658.72 68
3658.86 70
3659.00 72
3659.14 74
3659.28 76
3659.42 78
3659.56 78
3659.70 77
3659.83 75
3659.97 73
3660.11 70
3660.25 68
3660.39 67
3660.53 68
3660.67 69
3660.80 69
3660.94 68
3661.08 65
3661.22 60
3661.36 54
3661.50 48
3661.64 45
3661.78 46
3661.91 50
3662.05 57
3662.19 65
3662.33 74
3662.47 81
3662.61 86
3662.75 87
3662.89 86
3663.02 83
3663.16 78
3663.30 73
3663.44 68
3663.58 64
3663.72 62
3663.86 62
3664.00 62
3664.13 64
3664.27 67
3664.41 70
3664.55 73
3664.69 75
3664.83 75
3664.97 76
3665.11 75
3665.24 75
3665.38 75
3665.52 77
3665.66 80
3665.80 83
3665.94 88
3666.08 91
3666.22 94
3666.36 95
3666.49 93
3666.63 89
3666.77 83
3666.91 76
3667.05 67
3667.19 59
3667.33 51
3667.47 45
3667.60 41
3667.74 38
3667.88 36
3668.02 34
3668.16 30
3668.30 26
3668.44 20
3668.58 12
3668.72 4
3668.85 0
3668.99 0
3669.13 0
3669.27 0
3669.41 0
3669.55 0
3669.69 0
3669.83 0
3669.97 5
3670.10 11
3670.24 15
3670.38 18
3670.52 18
3670.66 17
3670.80 15
3670.94 14
3671.08 14
3671.22 15
3671.35 19
3671.49 23
3671.63 29
3671.77 34
3671.91 38
3672.05 41
3672.19 42
3672.33 42
3672.47 41
3672.61 39
3672.74 37
3672.88 36
3673.02 37
3673.16 38
3673.30 41
3673.44 43
3673.58 46
3673.72 47
3673.86 47
3673.99 47
3674.13 46
3674.27 46
3674.41 45
3674.55 46
3674.69 46
3674.83 47
3674.97 47
3675.11 46
3675.25 44
3675.38 41
3675.52 36
3675.66 30
3675.80 22
3675.94 13
3676.08 5
3676.22 0
3676.36 0
3676.50 0
3676.64 0
3676.77 0
3676.91 0
3677.05 4
3677.19 10
3677.33 16
3677.47 20
3677.61 23
3677.75 26
3677.89 27
3678.03 28
3678.16 28
3678.30 29
3678.44 30
3678.58 31
3678.72 33
3678.86 36
3679.00 39
3679.14 43
3679.28 46
3679.42 49
3679.56 51
3679.69 52
3679.83 51
3679.97 50
3680.11 49
3680.25 48
3680.39 47
3680.53 49
3680.67 52
3680.81 58
3680.95 65
3681.09 73
3681.22 80
3681.36 86
3681.50 90
3681.64 91
3681.78 89
3681.92 85
3682.06 80
3682.20 75
3682.34 70
3682.48 65
3682.62 59
3682.75 54
3682.89 49
3683.03 43
3683.17 38
3683.31 34
3683.45 31
3683.59 29
3683.73 27
3683.87 26
3684.01 24
3684.15 23
3684.29 22
3684.42 21
3684.56 21
3684.70 19
3684.84 17
3684.98 15
3685.12 11
3685.26 8
3685.40 5
3685.54 5
3685.68 8
3685.82 14
3685.96 21
3686.09 28
3686.23 35
3686.37 40
3686.51 42
3686.65 43
3686.79 42
3686.93 40
3687.07 39
3687.21 39
3687.35 38
3687.49 37
3687.63 35
3687.77 34
3687.90 34
3688.04 36
3688.18 40
3688.32 46
3688.46 54
3688.60 62
3688.74 69
3688.88 73
3689.02 75
3689.16 74
3689.30 72
3689.44 68
3689.58 64
3689.71 60
3689.85 56
3689.99 52
3690.13 48
3690.27 44
3690.41 40
3690.55 37
3690.69 34
3690.83 32
3690.97 31
3691.11 29
3691.25 28
3691.39 27
3691.53 26
3691.66 25
3691.80 26
3691.94 26
3692.08 27
3692.22 27
3692.36 26
3692.50 23
3692.64 20
3692.78 16
3692.92 14
3693.06 13
3693.20 16
3693.34 21
3693.48 29
3693.62 37
3693.75 46
3693.89 52
3694.03 54
3694.17 53
3694.31 49
3694.45 44
3694.59 38
3694.73 35
3694.87 34
3695.01 37
3695.15 43
3695.29 51
3695.43 60
3695.57 66
3695.71 70
3695.84 71
3695.98 69
3696.12 63
3696.26 57
3696.40 50
3696.54 44
3696.68 40
3696.82 38
3696.96 38
3697.10 38
3697.24 39
3697.38 39
3697.52 40
3697.66 42
3697.80 46
3697.94 52
3698.08 60
3698.21 70
3698.35 81
3698.49 90
3698.63 96
3698.77 98
3698.91 94
3699.05 87
3699.19 76
3699.33 63
3699.47 51
3699.61 43
3699.75 37
3699.89 36
3700.03 38
3700.17 41
3700.31 44
3700.45 47
3700.59 48
3700.72 48
3700.86 47
3701.00 47
3701.14 48
3701.28 52
3701.42 59
3701.56 70
3701.70 83
3701.84 99
3701.98 115
3702.12 130
3702.26 143
3702.40 153
3702.54 159
3702.68 163
3702.82 164
3702.96 165
3703.10 166
3703.24 169
3703.38 172
3703.51 175
3703.65 178
3703.79 179
3703.93 178
3704.07 175
3704.21 171
3704.35 166
3704.49 160
3704.63 154
3704.77 147
3704.91 140
3705.05 133
3705.19 127
3705.33 122
3705.47 118
3705.61 116
3705.75 114
3705.89 113
3706.03 110
3706.17 107
3706.31 101
3706.45 94
3706.58 85
3706.72 76
3706.86 67
3707.00 59
3707.14 55
3707.28 52
3707.42 52
3707.56 53
3707.70 54
3707.84 55
3707.98 54
3708.12 52
3708.26 52
3708.40 52
3708.54 55
3708.68 60
3708.82 67
3708.96 75
3709.10 83
3709.24 91
3709.38 97
3709.52 101
3709.66 105
3709.80 106
3709.94 106
3710.08 104
3710.21 100
3710.35 96
3710.49 92
3710.63 88
3710.77 85
3710.91 81
3711.05 77
3711.19 72
3711.33 66
3711.47 58
3711.61 50
3711.75 43
3711.89 37
3712.03 33
3712.17 32
3712.31 33
3712.45 34
3712.59 37
3712.73 39
3712.87 41
3713.01 42
3713.15 44
3713.29 45
3713.43 46
3713.57 46
3713.71 47
3713.85 47
3713.99 47
3714.13 47
3714.27 47
3714.41 46
3714.55 45
3714.69 45
3714.82 45
3714.96 46
3715.10 48
3715.24 52
3715.38 56
3715.52 60
3715.66 64
3715.80 67
3715.94 69
3716.08 71
3716.22 72
3716.36 73
3716.50 74
3716.64 75
3716.78 75
3716.92 75
3717.06 73
3717.20 70
3717.34 65
3717.48 59
3717.62 51
3717.76 43
3717.90 34
3718.04 28
3718.18 23
3718.32 19
3718.46 18
3718.60 18
3718.74 17
3718.88 17
3719.02 15
3719.16 13
3719.30 9
3719.44 5
3719.58 1
3719.72 0
3719.86 0
3720.00 0
3720.14 0
3720.28 0
3720.42 0
3720.56 0
3720.70 0
3720.84 3
3720.98 11
3721.12 21
3721.26 32
3721.40 43
3721.54 54
3721.68 64
3721.81 72
3721.95 80
3722.09 86
3722.23 92
3722.37 97
3722.51 102
3722.65 107
3722.79 111
3722.93 113
3723.07 114
3723.21 113
3723.35 110
3723.49 106
3723.63 101
3723.77 97
3723.91 93
3724.05 89
3724.19 85
3724.33 81
3724.47 76
3724.61 70
3724.75 63
3724.89 57
3725.03 52
3725.17 48
3725.31 47
3725.45 48
3725.59 50
3725.73 52
3725.87 54
3726.01 55
3726.15 55
3726.29 54
3726.43 53
3726.57 53
3726.71 53
3726.85 54
3726.99 55
3727.13 56
3727.27 58
3727.41 61
3727.55 66
3727.69 73
3727.83 83
3727.97 94
3728.11 107
3728.25 118
3728.39 126
3728.53 130
3728.67 130
3728.81 127
3728.95 121
3729.09 115
3729.23 108
3729.37 102
3729.51 97
3729.65 93
3729.79 88
3729.93 84
3730.07 80
3730.21 76
3730.35 72
3730.49 67
3730.63 62
3730.77 56
3730.91 49
3731.05 41
3731.19 32
3731.33 22
3731.47 12
3731.61 3
3731.75 0
3731.89 0
3732.03 0
3732.17 0
3732.31 0
3732.45 6
3732.59 17
3732.73 29
3732.87 40
3733.01 50
3733.15 58
3733.29 64
3733.43 69
3733.57 71
3733.71 72
3733.85 73
3733.99 74
3734.13 75
3734.27 78
3734.41 81
3734.55 85
3734.69 88
3734.83 91
3734.97 93
3735.11 93
3735.25 93
3735.39 91
3735.53 89
3735.67 88
3735.82 87
3735.96 87
3736.10 88
3736.24 89
3736.38 90
3736.52 91
3736.66 91
3736.80 91
3736.94 90
3737.08 88
3737.22 85
3737.36 82
3737.50 79
3737.64 76
3737.78 72
3737.92 69
3738.06 67
3738.20 66
3738.34 67
3738.48 68
3738.62 70
3738.76 71
3738.90 72
3739.04 72
3739.18 70
3739.32 68
3739.46 65
3739.60 61
3739.74 59
3739.88 56
3740.02 55
3740.16 54
3740.30 54
3740.44 54
3740.58 56
3740.72 60
3740.86 65
3741.00 71
3741.14 78
3741.28 85
3741.42 90
3741.56 94
3741.70 95
3741.84 93
3741.98 88
3742.12 81
3742.26 71
3742.40 62
3742.54 53
3742.68 44
3742.82 38
3742.97 34
3743.11 33
3743.25 34
3743.39 38
3743.53 42
3743.67 47
3743.81 51
3743.95 54
3744.09 57
3744.23 59
3744.37 63
3744.51 68
3744.65 76
3744.79 84
3744.93 92
3745.07 99
3745.21 103
3745.35 104
3745.49 103
3745.63 99
3745.77 96
3745.91 93
3746.05 91
3746.19 90
3746.33 91
3746.47 91
3746.61 93
3746.75 95
3746.89 97
3747.03 100
3747.17 103
3747.31 105
3747.46 106
3747.60 105
3747.74 101
3747.88 96
3748.02 89
3748.16 81
3748.30 72
3748.44 64
3748.58 57
3748.72 52
3748.86 48
3749.00 47
3749.14 50
3749.28 56
3749.42 65
3749.56 77
3749.70 89
3749.84 100
3749.98 107
3750.12 111
3750.26 111
3750.40 107
3750.54 101
3750.68 95
3750.82 90
3750.96 86
3751.11 84
3751.25 82
3751.39 80
3751.53 77
3751.67 74
3751.81 70
3751.95 66
3752.09 63
3752.23 61
3752.37 61
3752.51 62
3752.65 63
3752.79 64
3752.93 63
3753.07 59
3753.21 53
3753.35 45
3753.49 37
3753.63 31
3753.77 27
3753.91 28
3754.05 34
3754.19 44
3754.34 57
3754.48 70
3754.62 82
3754.76 90
3754.90 94
3755.04 93
3755.18 89
3755.32 82
3755.46 74
3755.60 67
3755.74 60
3755.88 55
3756.02 51
3756.16 50
3756.30 50
3756.44 53
3756.58 58
3756.72 66
3756.86 76
3757.00 89
3757.15 103
3757.29 116
3757.43 127
3757.57 134
3757.71 138
3757.85 137
3757.99 133
3758.13 128
3758.27 121
3758.41 115
3758.55 109
3758.69 103
3758.83 98
3758.97 93
3759.11 88
3759.25 84
3759.39 80
3759.53 77
3759.68 72
3759.82 68
3759.96 63
3760.10 57
3760.24 52
3760.38 48
3760.52 46
3760.66 45
3760.80 46
3760.94 48
3761.08 50
3761.22 54
3761.36 57
3761.50 61
3761.64 65
3761.78 69
3761.93 72
3762.07 75
3762.21 76
3762.35 75
3762.49 72
3762.63 67
3762.77 62
3762.91 55
3763.05 49
3763.19 43
3763.33 37
3763.47 32
3763.61 26
3763.75 21
3763.89 15
3764.03 10
3764.18 6
3764.32 2
3764.46 1
3764.60 1
3764.74 2
3764.88 4
3765.02 6
3765.16 7
3765.30 8
3765.44 6
3765.58 3
3765.72 0
3765.86 0
3766.00 0
3766.14 0
3766.29 0
3766.43 0
3766.57 0
3766.71 1
3766.85 6
3766.99 12
3767.13 20
3767.27 27
3767.41 35
3767.55 43
3767.69 50
3767.83 54
3767.97 56
3768.11 56
3768.26 52
3768.40 46
3768.54 38
3768.68 29
3768.82 20
3768.96 11
3769.10 3
3769.24 0
3769.38 0
3769.52 0
3769.66 0
3769.80 0
3769.94 0
3770.09 0
3770.23 1
3770.37 5
3770.51 10
3770.65 15
3770.79 21
3770.93 26
3771.07 32
3771.21 38
3771.35 43
3771.49 47
3771.63 50
3771.78 50
3771.92 47
3772.06 43
3772.20 37
3772.34 30
3772.48 24
3772.62 20
3772.76 17
3772.90 16
3773.04 17
3773.18 20
3773.32 24
3773.46 27
3773.61 31
3773.75 33
3773.89 35
3774.03 35
3774.17 35
3774.31 36
3774.45 37
3774.59 39
3774.73 42
3774.87 45
3775.01 47
3775.16 49
3775.30 47
3775.44 44
3775.58 40
3775.72 35
3775.86 31
3776.00 27
3776.14 25
3776.28 24
3776.42 24
3776.56 22
3776.70 20
3776.85 16
3776.99 12
3777.13 8
3777.27 7
3777.41 8
3777.55 12
3777.69 20
3777.83 31
3777.97 42
3778.11 53
3778.25 61
3778.40 65
3778.54 67
3778.68 65
3778.82 61
3778.96 56
3779.10 50
3779.24 43
3779.38 36
3779.52 29
3779.66 22
3779.81 16
3779.95 11
3780.09 9
3780.23 8
3780.37 8
3780.51 8
3780.65 7
3780.79 5
3780.93 0
3781.07 0
3781.21 0
3781.36 0
3781.50 0
3781.64 0
3781.78 0
3781.92 3
3782.06 11
3782.20 19
3782.34 25
3782.48 28
3782.62 29
3782.77 27
3782.91 23
3783.05 18
3783.19 13
3783.33 8
3783.47 5
3783.61 2
3783.75 0
3783.89 0
3784.04 0
3784.18 0
3784.32 0
3784.46 0
3784.60 0
3784.74 0
3784.88 2
3785.02 6
3785.16 13
3785.30 23
3785.45 33
3785.59 42
3785.73 49
3785.87 51
3786.01 48
3786.15 42
3786.29 33
3786.43 24
3786.57 16
3786.72 11
3786.86 9
3787.00 10
3787.14 13
3787.28 19
3787.42 25
3787.56 32
3787.70 38
3787.84 42
3787.99 44
3788.13 44
3788.27 41
3788.41 37
3788.55 31
3788.69 27
3788.83 23
3788.97 22
3789.11 21
3789.26 22
3789.40 24
3789.54 27
3789.68 32
3789.82 37
3789.96 45
3790.10 55
3790.24 65
3790.38 77
3790.53 87
3790.67 97
3790.81 104
3790.95 109
3791.09 111
3791.23 111
3791.37 108
3791.51 104
3791.65 100
3791.80 96
3791.94 93
3792.08 91
3792.22 90
3792.36 88
3792.50 86
3792.64 83
3792.78 79
3792.93 75
3793.07 72
3793.21 71
3793.35 71
3793.49 72
3793.63 75
3793.77 77
3793.91 78
3794.06 77
3794.20 73
3794.34 66
3794.48 57
3794.62 46
3794.76 35
3794.90 25
3795.04 17
3795.18 12
3795.33 11
3795.47 11
3795.61 14
3795.75 18
3795.89 22
3796.03 26
3796.17 28
3796.31 30
3796.46 31
3796.60 31
3796.74 32
3796.88 33
3797.02 36
3797.16 40
3797.30 45
3797.45 50
3797.59 55
3797.73 58
3797.87 59
3798.01 57
3798.15 52
3798.29 46
3798.43 39
3798.58 33
3798.72 28
3798.86 25
3799.00 25
3799.14 27
3799.28 32
3799.42 38
3799.56 46
3799.71 52
3799.85 58
3799.99 61
3800.13 61
3800.27 60
3800.41 57
3800.55 53
3800.70 51
3800.84 50
3800.98 51
3801.12 54
3801.26 56
3801.40 59
3801.54 62
3801.68 64
3801.83 65
3801.97 65
3802.11 65
3802.25 63
3802.39 61
3802.53 57
3802.67 52
3802.82 47
3802.96 43
3803.10 40
3803.24 39
3803.38 39
3803.52 40
3803.66 40
3803.81 40
3803.95 39
3804.09 36
3804.23 33
3804.37 31
3804.51 30
3804.65 29
3804.80 30
3804.94 32
3805.08 34
3805.22 37
3805.36 40
3805.50 43
3805.64 47
3805.79 51
3805.93 55
3806.07 58
3806.21 58
3806.35 57
3806.49 54
3806.63 50
3806.78 46
3806.92 43
3807.06 42
3807.20 42
3807.34 45
3807.48 49
3807.62 55
3807.77 62
3807.91 69
3808.05 77
3808.19 86
3808.33 95
3808.47 105
3808.61 116
3808.76 129
3808.90 142
3809.04 157
3809.18 172
3809.32 187
3809.46 201
3809.61 214
3809.75 226
3809.89 238
3810.03 251
3810.17 264
3810.31 278
3810.45 292
3810.60 306
3810.74 318
3810.88 327
3811.02 335
3811.16 343
3811.30 350
3811.45 360
3811.59 372
3811.73 387
3811.87 403
3812.01 419
3812.15 433
3812.29 444
3812.44 453
3812.58 458
3812.72 462
3812.86 464
3813.00 466
3813.14 468
3813.29 470
3813.43 471
3813.57 473
3813.71 474
3813.85 475
3813.99 474
3814.14 471
3814.28 465
3814.42 455
3814.56 443
3814.70 427
3814.84 410
3814.98 393
3815.13 376
3815.27 361
3815.41 348
3815.55 336
3815.69 325
3815.83 315
3815.98 305
3816.12 294
3816.26 283
3816.40 271
3816.54 259
3816.68 246
3816.83 235
3816.97 224
3817.11 216
3817.25 210
3817.39 206
3817.53 202
3817.68 197
3817.82 190
3817.96 181
3818.10 170
3818.24 159
3818.38 149
3818.53 141
3818.67 136
3818.81 133
3818.95 133
3819.09 133
3819.23 133
3819.38 131
3819.52 129
3819.66 124
3819.80 119
3819.94 113
3820.08 108
3820.23 102
3820.37 98
3820.51 95
3820.65 93
3820.79 92
3820.93 90
3821.08 88
3821.22 84
3821.36 77
3821.50 69
3821.64 59
3821.78 50
3821.93 43
3822.07 37
3822.21 34
3822.35 33
3822.49 34
3822.64 36
3822.78 37
3822.92 38
3823.06 37
3823.20 35
3823.34 32
3823.49 28
3823.63 23
3823.77 19
3823.91 15
3824.05 11
3824.19 8
3824.34 6
3824.48 5
3824.62 4
3824.76 3
3824.90 2
3825.05 2
3825.19 2
3825.33 1
3825.47 1
3825.61 1
3825.75 0
3825.90 0
3826.04 0
3826.18 0
3826.32 0
3826.46 0
3826.61 0
3826.75 4
3826.89 9
3827.03 13
3827.17 18
3827.31 21
3827.46 23
3827.60 24
3827.74 24
3827.88 24
3828.02 22
3828.17 21
3828.31 20
3828.45 20
3828.59 20
3828.73 21
3828.88 23
3829.02 25
3829.16 26
3829.30 24
3829.44 21
3829.58 17
3829.73 12
3829.87 8
3830.01 6
3830.15 7
3830.29 11
3830.44 19
3830.58 28
3830.72 37
3830.86 44
3831.00 50
3831.15 53
3831.29 55
3831.43 54
3831.57 53
3831.71 52
3831.85 52
3832.00 53
3832.14 55
3832.28 58
3832.42 61
3832.56 64
3832.71 66
3832.85 67
3832.99 66
3833.13 63
3833.27 58
3833.42 51
3833.56 43
3833.70 34
3833.84 24
3833.98 15
3834.13 7
3834.27 1
3834.41 0
3834.55 0
3834.69 0
3834.84 3
3834.98 11
3835.12 21
3835.26 31
3835.40 40
3835.55 48
3835.69 53
3835.83 56
3835.97 57
3836.11 56
3836.26 54
3836.40 52
3836.54 51
3836.68 50
3836.82 51
3836.97 54
3837.11 57
3837.25 60
3837.39 64
3837.53 68
3837.68 72
3837.82 75
3837.96 78
3838.10 80
3838.24 78
3838.39 74
3838.53 66
3838.67 55
3838.81 42
3838.95 28
3839.10 14
3839.24 1
3839.38 0
3839.52 0
3839.66 0
3839.81 0
3839.95 0
3840.09 2
3840.23 15
3840.38 29
3840.52 43
3840.66 55
3840.80 64
3840.94 68
3841.09 69
3841.23 67
3841.37 66
3841.51 66
3841.65 68
3841.80 71
3841.94 75
3842.08 78
3842.22 79
3842.36 77
3842.51 72
3842.65 65
3842.79 59
3842.93 53
3843.08 50
3843.22 49
3843.36 49
3843.50 50
3843.64 49
3843.79 46
3843.93 41
3844.07 34
3844.21 26
3844.35 19
3844.50 14
3844.64 11
3844.78 10
3844.92 13
3845.07 18
3845.21 25
3845.35 33
3845.49 42
3845.63 51
3845.78 59
3845.92 66
3846.06 73
3846.20 78
3846.34 83
3846.49 86
3846.63 88
3846.77 89
3846.91 88
3847.06 87
3847.20 85
3847.34 85
3847.48 88
3847.62 93
3847.77 100
3847.91 109
3848.05 119
3848.19 127
3848.34 132
3848.48 136
3848.62 137
3848.76 137
3848.90 137
3849.05 138
3849.19 139
3849.33 141
3849.47 143
3849.62 143
3849.76 142
3849.90 137
3850.04 131
3850.18 122
3850.33 113
3850.47 105
3850.61 98
3850.75 94
3850.90 92
3851.04 92
3851.18 93
3851.32 94
3851.47 94
3851.61 92
3851.75 89
3851.89 83
3852.03 76
3852.18 68
3852.32 59
3852.46 50
3852.60 41
3852.75 32
3852.89 25
3853.03 19
3853.17 14
3853.32 11
3853.46 10
3853.60 9
3853.74 9
3853.88 9
3854.03 9
3854.17 9
3854.31 8
3854.45 7
3854.60 5
3854.74 2
3854.88 0
3855.02 0
3855.17 0
3855.31 0
3855.45 0
3855.59 0
3855.74 0
3855.88 2
3856.02 11
3856.16 20
3856.30 29
3856.45 37
3856.59 43
3856.73 47
3856.87 49
3857.02 49
3857.16 47
3857.30 46
3857.44 45
3857.59 46
3857.73 48
3857.87 52
3858.01 57
3858.16 63
3858.30 68
3858.44 72
3858.58 73
3858.73 73
3858.87 70
3859.01 65
3859.15 59
3859.30 53
3859.44 48
3859.58 44
3859.72 42
3859.86 41
3860.01 43
3860.15 45
3860.29 49
3860.43 52
3860.58 56
3860.72 59
3860.86 61
3861.00 62
3861.15 62
3861.29 63
3861.43 63
3861.57 63
3861.72 64
3861.86 64
3862.00 63
3862.14 61
3862.29 59
3862.43 56
3862.57 54
3862.71 51
3862.86 49
3863.00 46
3863.14 42
3863.28 37
3863.43 29
3863.57 19
3863.71 9
3863.85 0
3864.00 0
3864.14 0
3864.28 0
3864.42 0
3864.57 0
3864.71 6
3864.85 12
3864.99 17
3865.14 19
3865.28 18
3865.42 14
3865.56 7
3865.71 0
3865.85 0
3865.99 0
3866.13 0
3866.28 0
3866.42 0
3866.56 0
3866.71 4
3866.85 17
3866.99 30
3867.13 39
3867.28 45
3867.42 46
3867.56 45
3867.70 42
3867.85 38
3867.99 35
3868.13 33
3868.27 33
3868.42 34
3868.56 35
3868.70 38
3868.84 42
3868.99 47
3869.13 54
3869.27 62
3869.41 71
3869.56 81
3869.70 91
3869.84 99
3869.98 105
3870.13 108
3870.27 109
3870.41 108
3870.56 104
3870.70 99
3870.84 93
3870.98 86
3871.13 80
3871.27 73
3871.41 66
3871.55 59
3871.70 53
3871.84 48
3871.98 44
3872.12 41
3872.27 39
3872.41 40
3872.55 43
3872.70 47
3872.84 53
3872.98 61
3873.12 69
3873.27 77
3873.41 85
3873.55 93
3873.69 100
3873.84 106
3873.98 113
3874.12 119
3874.26 124
3874.41 128
3874.55 130
3874.69 130
3874.84 126
3874.98 119
3875.12 111
3875.26 103
3875.41 96
3875.55 91
3875.69 87
3875.83 85
3875.98 84
3876.12 82
3876.26 78
3876.41 72
3876.55 65
3876.69 55
3876.83 46
3876.98 37
3877.12 30
3877.26 26
3877.41 25
3877.55 28
3877.69 35
3877.83 43
3877.98 52
3878.12 59
3878.26 65
3878.40 68
3878.55 68
3878.69 65
3878.83 60
3878.98 54
3879.12 48
3879.26 41
3879.40 35
3879.55 31
3879.69 28
3879.83 27
3879.98 27
3880.12 29
3880.26 31
3880.40 33
3880.55 34
3880.69 37
3880.83 40
3880.98 44
3881.12 50
3881.26 57
3881.40 64
3881.55 71
3881.69 75
3881.83 77
3881.97 75
3882.12 71
3882.26 64
3882.40 56
3882.55 47
3882.69 41
3882.83 36
3882.97 34
3883.12 34
3883.26 36
3883.40 39
3883.55 41
3883.69 42
3883.83 42
3883.98 42
3884.12 43
3884.26 46
3884.40 52
3884.55 60
3884.69 69
3884.83 78
3884.98 85
3885.12 88
3885.26 87
3885.40 83
3885.55 77
3885.69 70
3885.83 63
3885.98 57
3886.12 51
3886.26 47
3886.40 42
3886.55 38
3886.69 33
3886.83 29
3886.98 24
3887.12 21
3887.26 19
3887.41 17
3887.55 16
3887.69 15
3887.83 14
3887.98 13
3888.12 12
3888.26 12
3888.41 13
3888.55 15
3888.69 19
3888.83 24
3888.98 29
3889.12 32
3889.26 34
3889.41 34
3889.55 31
3889.69 27
3889.84 22
3889.98 17
3890.12 15
3890.26 15
3890.41 18
3890.55 23
3890.69 30
3890.84 37
3890.98 46
3891.12 54
3891.27 61
3891.41 68
3891.55 75
3891.69 82
3891.84 88
3891.98 93
3892.12 96
3892.27 97
3892.41 96
3892.55 92
3892.70 86
3892.84 78
3892.98 70
3893.13 63
3893.27 57
3893.41 53
3893.55 50
3893.70 47
3893.84 43
3893.98 40
3894.13 35
3894.27 31
3894.41 26
3894.56 22
3894.70 19
3894.84 16
3894.99 14
3895.13 13
3895.27 13
3895.41 14
3895.56 16
3895.70 19
3895.84 23
3895.99 28
3896.13 33
3896.27 38
3896.42 42
3896.56 45
3896.70 46
3896.85 47
3896.99 47
3897.13 47
3897.27 47
3897.42 48
3897.56 49
3897.70 50
3897.85 51
3897.99 53
3898.13 55
3898.28 58
3898.42 61
3898.56 65
3898.71 69
3898.85 74
3898.99 78
3899.14 81
3899.28 83
3899.42 83
3899.57 83
3899.71 81
3899.85 79
3899.99 77
3900.14 75
3900.28 72
3900.42 68
3900.57 62
3900.71 56
3900.85 49
3901.00 42
3901.14 37
3901.28 34
3901.43 34
3901.57 36
3901.71 40
3901.86 45
3902.00 50
3902.14 53
3902.29 56
3902.43 57
3902.57 56
3902.72 54
3902.86 50
3903.00 44
3903.15 38
3903.29 31
3903.43 24
3903.58 19
3903.72 15
3903.86 14
3904.00 16
3904.15 21
3904.29 28
3904.43 36
3904.58 44
3904.72 52
3904.86 58
3905.01 62
3905.15 64
3905.29 64
3905.44 63
3905.58 60
3905.72 56
3905.87 50
3906.01 44
3906.15 38
3906.30 32
3906.44 28
3906.58 26
3906.73 27
3906.87 30
3907.01 35
3907.16 42
3907.30 49
3907.44 56
3907.59 62
3907.73 66
3907.87 69
3908.02 70
3908.16 70
3908.30 68
3908.45 64
3908.59 58
3908.73 50
3908.88 40
3909.02 28
3909.16 15
3909.31 2
3909.45 0
3909.59 0
3909.74 0
3909.88 0
3910.02 0
3910.17 0
3910.31 0
3910.45 6
3910.60 10
3910.74 12
3910.88 13
3911.03 13
3911.17 14
3911.31 15
3911.46 16
3911.60 19
3911.74 21
3911.89 23
3912.03 25
3912.17 26
3912.32 27
3912.46 26
3912.60 23
3912.75 18
3912.89 13
3913.04 6
3913.18 0
3913.32 0
3913.47 0
3913.61 0
3913.75 0
3913.90 0
3914.04 0
3914.18 0
3914.33 6
3914.47 14
3914.61 23
3914.76 31
3914.90 37
3915.04 42
3915.19 45
3915.33 45
3915.47 43
3915.62 41
3915.76 38
3915.90 36
3916.05 34
3916.19 32
3916.33 30
3916.48 28
3916.62 26
3916.76 24
3916.91 24
3917.05 26
3917.20 31
3917.34 38
3917.48 46
3917.63 55
3917.77 63
3917.91 70
3918.06 76
3918.20 80
3918.34 83
3918.49 86
3918.63 89
3918.77 91
3918.92 92
3919.06 92
3919.20 91
3919.35 90
3919.49 87
3919.64 85
3919.78 81
3919.92 78
3920.07 73
3920.21 68
3920.35 62
3920.50 56
3920.64 51
3920.78 46
3920.93 42
3921.07 39
3921.21 37
3921.36 35
3921.50 33
3921.65 33
3921.79 32
3921.93 33
3922.08 35
3922.22 38
3922.36 41
3922.51 44
3922.65 46
3922.79 46
3922.94 45
3923.08 42
3923.22 37
3923.37 31
3923.51 25
3923.66 21
3923.80 18
3923.94 18
3924.09 21
3924.23 25
3924.37 32
3924.52 39
3924.66 45
3924.80 50
3924.95 52
3925.09 53
3925.24 51
3925.38 48
3925.52 44
3925.67 40
3925.81 36
3925.95 33
3926.10 32
3926.24 32
3926.38 33
3926.53 35
3926.67 38
3926.82 41
3926.96 44
3927.10 47
3927.25 48
3927.39 49
3927.53 48
3927.68 46
3927.82 42
3927.97 37
3928.11 30
3928.25 23
3928.40 15
3928.54 7
3928.68 0
3928.83 0
3928.97 0
3929.11 0
3929.26 0
3929.40 0
3929.55 0
3929.69 0
3929.83 0
3929.98 4
3930.12 10
3930.26 16
3930.41 23
3930.55 30
3930.70 36
3930.84 42
3930.98 47
3931.13 50
3931.27 51
3931.41 50
3931.56 48
3931.70 44
3931.85 40
3931.99 36
3932.13 33
3932.28 32
3932.42 32
3932.56 34
3932.71 37
3932.85 42
3933.00 47
3933.14 51
3933.28 55
3933.43 58
3933.57 58
3933.71 57
3933.86 53
3934.00 47
3934.15 40
3934.29 33
3934.43 28
3934.58 25
3934.72 25
3934.87 27
3935.01 31
3935.15 36
3935.30 40
3935.44 43
3935.58 44
3935.73 43
3935.87 41
3936.02 37
3936.16 34
3936.30 30
3936.45 28
3936.59 28
3936.74 28
3936.88 29
3937.02 30
3937.17 32
3937.31 33
3937.45 32
3937.60 32
3937.74 30
3937.89 29
3938.03 28
3938.17 28
3938.32 30
3938.46 35
3938.61 43
3938.75 52
3938.89 61
3939.04 70
3939.18 77
3939.33 81
3939.47 81
3939.61 79
3939.76 75
3939.90 69
3940.04 62
3940.19 56
3940.33 50
3940.48 45
3940.62 41
3940.76 38
3940.91 36
3941.05 36
3941.20 36
3941.34 38
3941.48 39
3941.63 41
3941.77 43
3941.92 44
3942.06 45
3942.20 47
3942.35 49
3942.49 51
3942.64 52
3942.78 54
3942.92 55
3943.07 54
3943.21 51
3943.36 46
3943.50 39
3943.64 31
3943.79 22
3943.93 13
3944.08 7
3944.22 3
3944.36 3
3944.51 6
3944.65 11
3944.80 17
3944.94 22
3945.08 24
3945.23 25
3945.37 22
3945.52 19
3945.66 16
3945.80 15
3945.95 16
3946.09 19
3946.24 24
3946.38 29
3946.52 33
3946.67 35
3946.81 34
3946.96 32
3947.10 28
3947.24 25
3947.39 24
3947.53 25
3947.68 28
3947.82 33
3947.96 39
3948.11 42
3948.25 44
3948.40 42
3948.54 38
3948.68 32
3948.83 25
3948.97 18
3949.12 13
3949.26 8
3949.40 5
3949.55 2
3949.69 0
3949.84 0
3949.98 0
3950.13 0
3950.27 0
3950.41 0
3950.56 0
3950.70 0
3950.85 0
3950.99 2
3951.13 5
3951.28 9
3951.42 14
3951.57 19
3951.71 24
3951.85 28
3952.00 31
3952.14 33
3952.29 36
3952.43 37
3952.58 38
3952.72 38
3952.86 36
3953.01 32
3953.15 27
3953.30 19
3953.44 11
3953.58 3
3953.73 0
3953.87 0
3954.02 0
3954.16 1
3954.31 8
3954.45 17
3954.59 25
3954.74 32
3954.88 37
3955.03 40
3955.17 40
3955.31 38
3955.46 35
3955.60 30
3955.75 26
3955.89 23
3956.04 20
3956.18 18
3956.32 18
3956.47 21
3956.61 25
3956.76 33
3956.90 42
3957.04 53
3957.19 64
3957.33 73
3957.48 80
3957.62 83
3957.77 84
3957.91 82
3958.05 77
3958.20 73
3958.34 69
3958.49 66
3958.63 65
3958.78 64
3958.92 63
3959.06 61
3959.21 59
3959.35 56
3959.50 52
3959.64 48
3959.79 46
3959.93 44
3960.07 44
3960.22 46
3960.36 49
3960.51 53
3960.65 56
3960.80 58
3960.94 59
3961.08 58
3961.23 54
3961.37 49
3961.52 41
3961.66 31
3961.81 21
3961.95 11
3962.09 2
3962.24 0
3962.38 0
3962.53 0
3962.67 0
3962.82 0
3962.96 0
3963.10 0
3963.25 0
3963.39 2
3963.54 9
3963.68 18
3963.83 28
3963.97 38
3964.12 48
3964.26 57
3964.40 63
3964.55 67
3964.69 69
3964.84 67
3964.98 64
3965.13 58
3965.27 52
3965.41 47
3965.56 42
3965.70 39
3965.85 39
3965.99 40
3966.14 43
3966.28 48
3966.43 53
3966.57 58
3966.71 62
3966.86 64
3967.00 64
3967.15 63
3967.29 60
3967.44 56
3967.58 52
3967.72 47
3967.87 43
3968.01 40
3968.16 38
3968.30 38
3968.45 41
3968.59 46
3968.74 52
3968.88 59
3969.02 65
3969.17 70
3969.31 73
3969.46 74
3969.60 71
3969.75 66
3969.89 59
3970.04 50
3970.18 41
3970.32 32
3970.47 24
3970.61 17
3970.76 13
3970.90 11
3971.05 12
3971.19 14
3971.34 17
3971.48 19
3971.63 21
3971.77 22
3971.91 23
3972.06 25
3972.20 28
3972.35 33
3972.49 39
3972.64 45
3972.78 50
3972.93 53
3973.07 53
3973.21 50
3973.36 45
3973.50 39
3973.65 34
3973.79 30
3973.94 29
3974.08 30
3974.23 34
3974.37 39
3974.52 45
3974.66 50
3974.80 56
3974.95 60
3975.09 64
3975.24 66
3975.38 66
3975.53 66
3975.67 63
3975.82 60
3975.96 57
3976.11 55
3976.25 54
3976.39 56
3976.54 62
3976.68 70
3976.83 79
3976.97 89
3977.12 97
3977.26 102
3977.41 104
3977.55 103
3977.70 100
3977.84 96
3977.99 92
3978.13 87
3978.27 83
3978.42 78
3978.56 72
3978.71 65
3978.85 57
3979.00 49
3979.14 43
3979.29 39
3979.43 38
3979.58 41
3979.72 46
3979.87 53
3980.01 60
3980.15 65
3980.30 69
3980.44 72
3980.59 74
3980.73 75
3980.88 77
3981.02 78
3981.17 77
3981.31 75
3981.46 70
3981.60 64
3981.75 57
3981.89 50
3982.04 45
3982.18 43
3982.32 42
3982.47 43
3982.61 45
3982.76 47
3982.90 49
3983.05 52
3983.19 53
3983.34 55
3983.48 57
3983.63 59
3983.77 61
3983.92 62
3984.06 63
3984.21 65
3984.35 66
3984.50 68
3984.64 69
3984.78 69
3984.93 69
3985.07 67
3985.22 63
3985.36 57
3985.51 49
3985.65 42
3985.80 34
3985.94 28
3986.09 25
3986.23 22
3986.38 22
3986.52 22
3986.67 22
3986.81 21
3986.96 19
3987.10 18
3987.25 17
3987.39 19
3987.53 23
3987.68 29
3987.82 37
3987.97 46
3988.11 54
3988.26 60
3988.40 63
3988.55 64
3988.69 62
3988.84 58
3988.98 53
3989.13 49
3989.27 46
3989.42 44
3989.56 42
3989.71 41
3989.85 39
3990.00 37
3990.14 36
3990.29 35
3990.43 35
3990.58 36
3990.72 40
3990.87 46
3991.01 52
3991.16 60
3991.30 66
3991.44 71
3991.59 75
3991.73 78
3991.88 79
3992.02 79
3992.17 79
3992.31 78
3992.46 76
3992.60 72
3992.75 66
3992.89 59
3993.04 51
3993.18 43
3993.33 35
3993.47 28
3993.62 22
3993.76 17
3993.91 11
3994.05 5
3994.20 0
3994.34 0
3994.49 0
3994.63 0
3994.78 0
3994.92 0
3995.07 0
3995.21 0
3995.36 5
3995.50 12
3995.65 17
3995.79 22
3995.94 27
3996.08 31
3996.23 37
3996.37 42
3996.52 47
3996.66 50
3996.81 51
3996.95 51
3997.10 48
3997.24 46
3997.39 43
3997.53 42
3997.68 43
3997.82 45
3997.97 47
3998.11 48
3998.26 47
3998.40 44
3998.55 40
3998.69 34
3998.84 28
3998.98 23
3999.13 19
3999.27 17
3999.42 17
3999.56 17
3999.71 18
3999.85 20
4000.00 23
4000.14 25
4000.29 26
4000.43 26
4000.58 24
4000.72 20
4000.87 14
4001.01 7
4001.16 1
4001.30 0
4001.45 0
4001.59 0
4001.74 8
4001.88 18
4002.03 30
4002.17 41
4002.32 51
4002.46 58
4002.61 62
4002.75 63
4002.90 61
4003.04 59
4003.19 56
4003.33 54
4003.48 53
4003.62 53
4003.77 55
4003.91 59
4004.06 64
4004.20 69
4004.35 75
4004.49 81
4004.64 87
4004.78 93
4004.93 99
4005.07 104
4005.22 110
4005.36 114
4005.51 116
4005.65 115
4005.80 112
4005.94 106
4006.09 99
4006.23 92
4006.38 88
4006.52 87
4006.67 89
4006.81 93
4006.96 98
4007.10 101
4007.25 101
4007.39 96
4007.54 88
4007.68 76
4007.83 62
4007.98 50
4008.12 40
4008.27 34
4008.41 31
4008.56 32
4008.70 34
4008.85 37
4008.99 40
4009.14 42
4009.28 42
4009.43 43
4009.57 44
4009.72 47
4009.86 50
4010.01 56
4010.15 63
4010.30 69
4010.44 75
4010.59 80
4010.73 84
4010.88 85
4011.02 86
4011.17 86
4011.31 86
4011.46 86
4011.60 86
4011.75 85
4011.90 84
4012.04 83
4012.19 81
4012.33 78
4012.48 76
4012.62 74
4012.77 71
4012.91 69
4013.06 65
4013.20 62
4013.35 59
4013.49 57
4013.64 57
4013.78 57
4013.93 59
4014.07 59
4014.22 59
4014.36 56
4014.51 53
4014.65 49
4014.80 47
4014.95 49
4015.09 55
4015.24 65
4015.38 78
4015.53 92
4015.67 104
4015.82 113
4015.96 119
4016.11 123
4016.25 124
4016.40 124
4016.54 124
4016.69 124
4016.83 124
4016.98 124
4017.12 122
4017.27 118
4017.42 113
4017.56 108
4017.71 102
4017.85 97
4018.00 93
4018.14 92
4018.29 92
4018.43 95
4018.58 98
4018.72 101
4018.87 104
4019.01 107
4019.16 108
4019.30 108
4019.45 110
4019.60 112
4019.74 117
4019.89 124
4020.03 132
4020.18 140
4020.32 148
4020.47 152
4020.61 154
4020.76 151
4020.90 145
4021.05 136
4021.19 126
4021.34 114
4021.49 102
4021.63 91
4021.78 80
4021.92 71
4022.07 63
4022.21 56
4022.36 51
4022.50 47
4022.65 46
4022.79 47
4022.94 51
4023.09 56
4023.23 62
4023.38 68
4023.52 74
4023.67 79
4023.81 83
4023.96 86
4024.10 88
4024.25 90
4024.39 93
4024.54 96
4024.68 98
4024.83 99
4024.98 99
4025.12 97
4025.27 94
4025.41 91
4025.56 89
4025.70 88
4025.85 87
4025.99 87
4026.14 87
4026.29 87
4026.43 85
4026.58 82
4026.72 80
4026.87 77
4027.01 77
4027.16 78
4027.30 83
4027.45 90
4027.59 98
4027.74 108
4027.89 118
4028.03 126
4028.18 133
4028.32 136
4028.47 137
4028.61 134
4028.76 129
4028.90 122
4029.05 113
4029.20 104
4029.34 94
4029.49 85
4029.63 76
4029.78 67
4029.92 59
4030.07 50
4030.21 42
4030.36 35
4030.51 30
4030.65 28
4030.80 29
4030.94 32
4031.09 37
4031.23 42
4031.38 47
4031.52 50
4031.67 50
4031.82 49
4031.96 48
4032.11 45
4032.25 44
4032.40 45
4032.54 48
4032.69 52
4032.83 59
4032.98 67
4033.13 77
4033.27 86
4033.42 94
4033.56 101
4033.71 105
4033.85 106
4034.00 105
4034.14 103
4034.29 99
4034.44 95
4034.58 92
4034.73 88
4034.87 85
4035.02 82
4035.16 78
4035.31 75
4035.46 72
4035.60 71
4035.75 72
4035.89 73
4036.04 76
4036.18 79
4036.33 82
4036.48 84
4036.62 83
4036.77 81
4036.91 78
4037.06 75
4037.20 73
4037.35 74
4037.49 79
4037.64 87
4037.79 99
4037.93 113
4038.08 128
4038.22 140
4038.37 149
4038.51 153
4038.66 153
4038.81 148
4038.95 140
4039.10 132
4039.24 123
4039.39 115
4039.53 107
4039.68 101
4039.83 95
4039.97 89
4040.12 84
4040.26 79
4040.41 76
4040.55 75
4040.70 75
4040.85 76
4040.99 78
4041.14 80
4041.28 80
4041.43 80
4041.58 78
4041.72 75
4041.87 71
4042.01 66
4042.16 60
4042.30 55
4042.45 51
4042.60 47
4042.74 44
4042.89 42
4043.03 41
4043.18 39
4043.32 38
4043.47 36
4043.62 33
4043.76 31
4043.91 28
4044.05 24
4044.20 21
4044.35 17
4044.49 13
4044.64 10
4044.78 7
4044.93 5
4045.07 5
4045.22 7
4045.37 10
4045.51 14
4045.66 19
4045.80 22
4045.95 24
4046.09 24
4046.24 22
4046.39 19
4046.53 17
4046.68 16
4046.82 16
4046.97 17
4047.12 20
4047.26 24
4047.41 28
4047.55 32
4047.70 36
4047.85 41
4047.99 46
4048.14 54
4048.28 62
4048.43 72
4048.57 81
4048.72 89
4048.87 96
4049.01 100
4049.16 100
4049.30 99
4049.45 95
4049.60 88
4049.74 79
4049.89 69
4050.03 58
4050.18 46
4050.33 36
4050.47 28
4050.62 22
4050.76 20
4050.91 20
4051.06 23
4051.20 26
4051.35 29
4051.49 32
4051.64 34
4051.78 35
4051.93 36
4052.08 35
4052.22 33
4052.37 29
4052.51 25
4052.66 19
4052.81 14
4052.95 8
4053.10 2
4053.24 0
4053.39 0
4053.54 0
4053.68 0
4053.83 0
4053.97 0
4054.12 0
4054.27 0
4054.41 0
4054.56 7
4054.70 14
4054.85 22
4055.00 29
4055.14 36
4055.29 43
4055.43 49
4055.58 55
4055.73 60
4055.87 66
4056.02 71
4056.16 76
4056.31 79
4056.46 82
4056.60 83
4056.75 83
4056.89 82
4057.04 80
4057.19 78
4057.33 77
4057.48 75
4057.62 74
4057.77 73
4057.92 71
4058.06 68
4058.21 63
4058.35 56
4058.50 47
4058.65 36
4058.79 25
4058.94 14
4059.09 5
4059.23 0
4059.38 0
4059.52 0
4059.67 0
4059.82 6
4059.96 13
4060.11 20
4060.25 26
4060.40 30
4060.55 31
4060.69 30
4060.84 28
4060.98 24
4061.13 20
4061.28 18
4061.42 18
4061.57 21
4061.71 26
4061.86 34
4062.01 44
4062.15 53
4062.30 61
4062.45 66
4062.59 69
4062.74 68
4062.88 64
4063.03 57
4063.18 49
4063.32 41
4063.47 34
4063.61 28
4063.76 23
4063.91 21
4064.05 22
4064.20 24
4064.35 28
4064.49 33
4064.64 38
4064.78 42
4064.93 44
4065.08 44
4065.22 42
4065.37 39
4065.52 34
4065.66 31
4065.81 28
4065.95 27
4066.10 29
4066.25 33
4066.39 38
4066.54 45
4066.68 51
4066.83 56
4066.98 59
4067.12 61
4067.27 60
4067.42 58
4067.56 55
4067.71 52
4067.85 49
4068.00 49
4068.15 50
4068.29 52
4068.44 56
4068.59 60
4068.73 63
4068.88 63
4069.02 60
4069.17 55
4069.32 47
4069.46 38
4069.61 29
4069.76 22
4069.90 18
4070.05 16
4070.19 17
4070.34 20
4070.49 23
4070.63 25
4070.78 27
4070.93 27
4071.07 25
4071.22 22
4071.36 19
4071.51 15
4071.66 12
4071.80 9
4071.95 7
4072.10 5
4072.24 4
4072.39 4
4072.54 4
4072.68 5
4072.83 7
4072.97 9
4073.12 12
4073.27 16
4073.41 19
4073.56 21
4073.71 24
4073.85 26
4074.00 29
4074.14 32
4074.29 36
4074.44 41
4074.58 46
4074.73 51
4074.88 55
4075.02 57
4075.17 59
4075.32 59
4075.46 59
4075.61 59
4075.75 60
4075.90 62
4076.05 64
4076.19 67
4076.34 69
4076.49 71
4076.63 72
4076.78 70
4076.93 67
4077.07 62
4077.22 56
4077.37 49
4077.51 42
4077.66 35
4077.80 30
4077.95 27
4078.10 26
4078.24 25
4078.39 25
4078.54 26
4078.68 27
4078.83 28
4078.98 29
4079.12 32
4079.27 38
4079.41 47
4079.56 59
4079.71 73
4079.85 88
4080.00 101
4080.15 112
4080.29 120
4080.44 124
4080.59 125
4080.73 122
4080.88 117
4081.03 110
4081.17 99
4081.32 86
4081.47 70
4081.61 54
4081.76 37
4081.90 22
4082.05 10
4082.20 0
4082.34 0
4082.49 0
4082.64 0
4082.78 0
4082.93 0
4083.08 0
4083.22 0
4083.37 1
4083.52 7
4083.66 12
4083.81 15
4083.96 16
4084.10 14
4084.25 12
4084.40 10
4084.54 11
4084.69 14
4084.84 20
4084.98 27
4085.13 34
4085.27 41
4085.42 45
4085.57 48
4085.71 48
4085.86 47
4086.01 45
4086.15 45
4086.30 45
4086.45 47
4086.59 49
4086.74 52
4086.89 55
4087.03 57
4087.18 57
4087.33 56
4087.47 54
4087.62 51
4087.77 49
4087.91 47
4088.06 48
4088.21 49
4088.35 51
4088.50 54
4088.65 55
4088.79 55
4088.94 54
4089.09 50
4089.23 46
4089.38 41
4089.53 37
4089.67 34
4089.82 33
4089.97 34
4090.11 35
4090.26 37
4090.41 39
4090.55 42
4090.70 46
4090.85 50
4090.99 55
4091.14 61
4091.29 68
4091.43 73
4091.58 76
4091.73 76
4091.87 75
4092.02 73
4092.17 72
4092.31 74
4092.46 82
4092.61 95
4092.75 114
4092.90 137
4093.05 162
4093.19 187
4093.34 210
4093.49 229
4093.63 244
4093.78 253
4093.93 257
4094.07 256
4094.22 251
4094.37 243
4094.51 234
4094.66 224
4094.81 216
4094.95 211
4095.10 207
4095.25 205
4095.39 202
4095.54 199
4095.69 193
4095.83 185
4095.98 176
4096.13 168
4096.27 160
4096.42 155
4096.57 151
4096.71 149
4096.86 148
4097.01 147
4097.15 146
4097.30 145
4097.45 144
4097.59 144
4097.74 145
4097.89 147
4098.03 149
4098.18 150
4098.33 151
4098.47 150
4098.62 147
4098.77 142
4098.91 136
4099.06 129
4099.21 121
4099.36 113
4099.50 105
4099.65 96
4099.80 86
4099.94 76
4100.09 65
4100.24 56
4100.38 50
4100.53 47
4100.68 48
4100.82 51
4100.97 56
4101.12 60
4101.26 62
4101.41 61
4101.56 58
4101.70 53
4101.85 46
4102.00 40
4102.14 35
4102.29 31
4102.44 29
4102.59 27
4102.73 26
4102.88 25
4103.03 23
4103.17 20
4103.32 18
4103.47 15
4103.61 14
4103.76 13
4103.91 13
4104.05 15
4104.20 17
4104.35 19
4104.49 20
4104.64 22
4104.79 22
4104.94 22
4105.08 22
4105.23 23
4105.38 23
4105.52 23
4105.67 24
4105.82 26
4105.96 27
4106.11 29
4106.26 30
4106.40 32
4106.55 32
4106.70 32
4106.85 31
4106.99 30
4107.14 29
4107.29 27
4107.43 27
4107.58 27
4107.73 28
4107.87 30
4108.02 32
4108.17 35
4108.31 38
4108.46 41
4108.61 44
4108.76 46
4108.90 47
4109.05 46
4109.20 43
4109.34 39
4109.49 33
4109.64 27
4109.78 21
4109.93 16
4110.08 13
4110.23 11
4110.37 12
4110.52 14
4110.67 17
4110.81 21
4110.96 25
4111.11 30
4111.25 34
4111.40 38
4111.55 41
4111.70 44
4111.84 45
4111.99 44
4112.14 43
4112.28 39
4112.43 35
4112.58 30
4112.72 24
4112.87 19
4113.02 15
4113.17 12
4113.31 9
4113.46 7
4113.61 5
4113.75 4
4113.90 2
4114.05 1
4114.20 1
4114.34 2
4114.49 5
4114.64 9
4114.78 14
4114.93 18
4115.08 20
4115.22 21
4115.37 22
4115.52 22
4115.67 23
4115.81 26
4115.96 30
4116.11 34
4116.25 38
4116.40 39
4116.55 38
4116.70 35
4116.84 30
4116.99 26
4117.14 23
4117.28 22
4117.43 23
4117.58 27
4117.73 32
4117.87 37
4118.02 40
4118.17 40
4118.31 38
4118.46 33
4118.61 25
4118.76 16
4118.90 8
4119.05 1
4119.20 0
4119.34 0
4119.49 0
4119.64 0
4119.79 1
4119.93 8
4120.08 18
4120.23 30
4120.37 43
4120.52 56
4120.67 68
4120.82 77
4120.96 83
4121.11 85
4121.26 85
4121.40 81
4121.55 77
4121.70 73
4121.85 70
4121.99 68
4122.14 66
4122.29 64
4122.43 61
4122.58 57
4122.73 52
4122.88 47
4123.02 43
4123.17 42
4123.32 43
4123.47 46
4123.61 52
4123.76 59
4123.91 66
4124.05 72
4124.20 77
4124.35 80
4124.50 82
4124.64 81
4124.79 78
4124.94 72
4125.09 66
4125.23 59
4125.38 53
4125.53 48
4125.67 46
4125.82 46
4125.97 47
4126.12 49
4126.26 50
4126.41 49
4126.56 46
4126.71 41
4126.85 35
4127.00 29
4127.15 23
4127.29 18
4127.44 14
4127.59 12
4127.74 11
4127.88 11
4128.03 12
4128.18 14
4128.33 17
4128.47 20
4128.62 23
4128.77 26
4128.91 29
4129.06 31
4129.21 34
4129.36 37
4129.50 41
4129.65 45
4129.80 49
4129.95 54
4130.09 58
4130.24 61
4130.39 61
4130.54 59
4130.68 54
4130.83 48
4130.98 41
4131.12 35
4131.27 30
4131.42 27
4131.57 27
4131.71 27
4131.86 28
4132.01 27
4132.16 24
4132.30 20
4132.45 14
4132.60 7
4132.75 0
4132.89 0
4133.04 0
4133.19 0
4133.34 0
4133.48 0
4133.63 0
4133.78 0
4133.93 0
4134.07 5
4134.22 10
4134.37 15
4134.52 20
4134.66 25
4134.81 29
4134.96 33
4135.10 37
4135.25 40
4135.40 42
4135.55 43
4135.69 43
4135.84 43
4135.99 43
4136.14 45
4136.28 48
4136.43 52
4136.58 58
4136.73 63
4136.87 67
4137.02 71
4137.17 73
4137.32 73
4137.46 72
4137.61 70
4137.76 69
4137.91 68
4138.05 68
4138.20 70
4138.35 73
4138.50 77
4138.64 81
4138.79 85
4138.94 87
4139.09 88
4139.23 87
4139.38 84
4139.53 79
4139.68 72
4139.82 65
4139.97 55
4140.12 45
4140.27 35
4140.41 25
4140.56 17
4140.71 12
4140.86 10
4141.00 10
4141.15 13
4141.30 15
4141.45 18
4141.59 19
4141.74 18
4141.89 16
4142.04 13
4142.18 12
4142.33 12
4142.48 14
4142.63 19
4142.78 25
4142.92 32
4143.07 39
4143.22 46
4143.37 50
4143.51 53
4143.66 55
4143.81 56
4143.96 57
4144.10 60
4144.25 63
4144.40 68
4144.55 73
4144.69 78
4144.84 82
4144.99 83
4145.14 84
4145.28 83
4145.43 82
4145.58 81
4145.73 80
4145.87 81
4146.02 81
4146.17 81
4146.32 79
4146.47 77
4146.61 73
4146.76 69
4146.91 66
4147.06 63
4147.20 61
4147.35 60
4147.50 59
4147.65 59
4147.79 58
4147.94 57
4148.09 57
4148.24 57
4148.38 59
4148.53 62
4148.68 66
4148.83 70
4148.98 73
4149.12 76
4149.27 77
4149.42 76
4149.57 75
4149.71 72
4149.86 70
4150.01 67
4150.16 65
4150.30 63
4150.45 60
4150.60 58
4150.75 56
4150.90 54
4151.04 53
4151.19 52
4151.34 53
4151.49 54
4151.63 56
4151.78 57
4151.93 59
4152.08 60
4152.23 62
4152.37 63
4152.52 65
4152.67 67
4152.82 68
4152.96 70
4153.11 72
4153.26 73
4153.41 74
4153.55 75
4153.70 75
4153.85 74
4154.00 72
4154.15 68
4154.29 62
4154.44 56
4154.59 49
4154.74 42
4154.88 37
4155.03 32
4155.18 29
4155.33 26
4155.48 25
4155.62 23
4155.77 23
4155.92 23
4156.07 25
4156.22 27
4156.36 31
4156.51 35
4156.66 38
4156.81 41
4156.95 41
4157.10 40
4157.25 37
4157.40 33
4157.55 29
4157.69 27
4157.84 26
4157.99 27
4158.14 31
4158.28 35
4158.43 40
4158.58 44
4158.73 46
4158.88 47
4159.02 45
4159.17 41
4159.32 36
4159.47 30
4159.62 24
4159.76 19
4159.91 14
4160.06 11
4160.21 8
4160.35 6
4160.50 3
4160.65 0
4160.80 0
4160.95 0
4161.09 0
4161.24 0
4161.39 0
4161.54 0
4161.69 0
4161.83 2
4161.98 5
4162.13 8
4162.28 11
4162.43 14
4162.57 17
4162.72 19
4162.87 21
4163.02 21
4163.17 22
4163.31 23
4163.46 24
4163.61 26
4163.76 29
4163.91 32
4164.05 33
4164.20 33
4164.35 31
4164.50 27
4164.64 23
4164.79 18
4164.94 14
4165.09 11
4165.24 9
4165.38 9
4165.53 11
4165.68 13
4165.83 16
4165.98 19
4166.12 22
4166.27 25
4166.42 27
4166.57 29
4166.72 30
4166.86 31
4167.01 32
4167.16 33
4167.31 34
4167.46 36
4167.60 38
4167.75 40
4167.90 41
4168.05 42
4168.20 42
4168.34 41
4168.49 39
4168.64 36
4168.79 33
4168.94 30
4169.08 26
4169.23 21
4169.38 17
4169.53 14
4169.68 12
4169.83 11
4169.97 12
4170.12 14
4170.27 17
4170.42 20
4170.57 22
4170.71 24
4170.86 25
4171.01 26
4171.16 28
4171.31 30
4171.45 32
4171.60 35
4171.75 37
4171.90 40
4172.05 42
4172.19 43
4172.34 44
4172.49 45
4172.64 44
4172.79 42
4172.93 40
4173.08 37
4173.23 33
4173.38 30
4173.53 27
4173.68 26
4173.82 26
4173.97 26
4174.12 27
4174.27 27
4174.42 27
4174.56 27
4174.71 26
4174.86 24
4175.01 23
4175.16 21
4175.30 19
4175.45 18
4175.60 17
4175.75 17
4175.90 18
4176.05 18
4176.19 19
4176.34 20
4176.49 20
4176.64 18
4176.79 16
4176.93 13
4177.08 10
4177.23 8
4177.38 5
4177.53 4
4177.68 2
4177.82 1
4177.97 0
4178.12 0
4178.27 0
4178.42 0
4178.56 0
4178.71 0
4178.86 0
4179.01 0
4179.16 2
4179.31 5
4179.45 8
4179.60 10
4179.75 11
4179.90 14
4180.05 16
4180.20 20
4180.34 25
4180.49 30
4180.64 36
4180.79 41
4180.94 46
4181.08 51
4181.23 56
4181.38 62
4181.53 68
4181.68 74
4181.83 78
4181.97 80
4182.12 79
4182.27 75
4182.42 68
4182.57 60
4182.72 50
4182.86 41
4183.01 34
4183.16 30
4183.31 29
4183.46 31
4183.61 35
4183.75 40
4183.90 44
4184.05 48
4184.20 52
4184.35 55
4184.50 58
4184.64 61
4184.79 65
4184.94 69
4185.09 74
4185.24 79
4185.39 82
4185.53 85
4185.68 86
4185.83 86
4185.98 85
4186.13 82
4186.28 78
4186.42 75
4186.57 73
4186.72 72
4186.87 73
4187.02 75
4187.17 78
4187.31 81
4187.46 83
4187.61 83
4187.76 83
4187.91 83
4188.06 84
4188.20 89
4188.35 97
4188.50 108
4188.65 121
4188.80 133
4188.95 143
4189.09 150
4189.24 151
4189.39 149
4189.54 142
4189.69 133
4189.84 123
4189.99 113
4190.13 103
4190.28 94
4190.43 87
4190.58 81
4190.73 77
4190.88 76
4191.02 76
4191.17 78
4191.32 80
4191.47 81
4191.62 81
4191.77 79
4191.91 76
4192.06 71
4192.21 67
4192.36 64
4192.51 62
4192.66 63
4192.81 64
4192.95 65
4193.10 65
4193.25 63
4193.40 58
4193.55 52
4193.70 45
4193.84 37
4193.99 30
4194.14 24
4194.29 20
4194.44 17
4194.59 16
4194.74 16
4194.88 17
4195.03 19
4195.18 21
4195.33 24
4195.48 26
4195.63 28
4195.78 29
4195.92 30
4196.07 30
4196.22 31
4196.37 32
4196.52 33
4196.67 36
4196.81 39
4196.96 43
4197.11 47
4197.26 52
4197.41 58
4197.56 64
4197.71 72
4197.85 80
4198.00 89
4198.15 97
4198.30 104
4198.45 109
4198.60 111
4198.75 110
4198.89 108
4199.04 104
4199.19 100
4199.34 96
4199.49 91
4199.64 87
4199.79 82
4199.93 78
4200.08 74
4200.23 71
4200.38 70
4200.53 71
4200.68 72
4200.83 74
4200.97 76
4201.12 77
4201.27 77
4201.42 75
4201.57 74
4201.72 72
4201.87 71
4202.02 71
4202.16 71
4202.31 72
4202.46 72
4202.61 72
4202.76 71
4202.91 70
4203.06 71
4203.20 72
4203.35 76
4203.50 81
4203.65 88
4203.80 95
4203.95 101
4204.10 106
4204.24 108
4204.39 107
4204.54 103
4204.69 96
4204.84 88
4204.99 78
4205.14 69
4205.29 62
4205.43 58
4205.58 57
4205.73 59
4205.88 64
4206.03 71
4206.18 79
4206.33 87
4206.48 94
4206.62 101
4206.77 106
4206.92 109
4207.07 110
4207.22 109
4207.37 108
4207.52 105
4207.66 103
4207.81 103
4207.96 103
4208.11 106
4208.26 108
4208.41 110
4208.56 111
4208.71 110
4208.85 107
4209.00 102
4209.15 97
4209.30 91
4209.45 87
4209.60 85
4209.75 83
4209.90 84
4210.04 86
4210.19 89
4210.34 94
4210.49 101
4210.64 109
4210.79 118
4210.94 127
4211.09 136
4211.24 144
4211.38 150
4211.53 154
4211.68 155
4211.83 155
4211.98 154
4212.13 153
4212.28 155
4212.43 159
4212.57 167
4212.72 177
4212.87 191
4213.02 205
4213.17 219
4213.32 232
4213.47 242
4213.62 249
4213.76 251
4213.91 250
4214.06 243
4214.21 233
4214.36 221
4214.51 207
4214.66 193
4214.81 180
4214.96 168
4215.10 158
4215.25 149
4215.40 140
4215.55 130
4215.70 120
4215.85 110
4216.00 99
4216.15 89
4216.30 80
4216.44 71
4216.59 64
4216.74 59
4216.89 56
4217.04 57
4217.19 62
4217.34 69
4217.49 78
4217.64 87
4217.78 95
4217.93 100
4218.08 102
4218.23 101
4218.38 98
4218.53 94
4218.68 91
4218.83 87
4218.98 85
4219.12 82
4219.27 80
4219.42 76
4219.57 72
4219.72 66
4219.87 60
4220.02 54
4220.17 49
4220.32 44
4220.47 40
4220.61 37
4220.76 34
4220.91 32
4221.06 31
4221.21 30
4221.36 30
4221.51 32
4221.66 35
4221.81 38
4221.95 40
4222.10 41
4222.25 39
4222.40 34
4222.55 26
4222.70 17
4222.85 9
4223.00 3
4223.15 1
4223.30 4
4223.44 12
4223.59 24
4223.74 39
4223.89 55
4224.04 69
4224.19 81
4224.34 90
4224.49 95
4224.64 96
4224.79 96
4224.93 96
4225.08 96
4225.23 97
4225.38 98
4225.53 101
4225.68 103
4225.83 104
4225.98 104
4226.13 103
4226.28 101
4226.43 100
4226.57 100
4226.72 101
4226.87 104
4227.02 108
4227.17 113
4227.32 118
4227.47 122
4227.62 124
4227.77 126
4227.92 128
4228.07 129
4228.21 130
4228.36 132
4228.51 133
4228.66 133
4228.81 131
4228.96 128
4229.11 122
4229.26 116
4229.41 109
4229.56 104
4229.71 101
4229.85 101
4230.00 103
4230.15 107
4230.30 111
4230.45 114
4230.60 114
4230.75 112
4230.90 108
4231.05 102
4231.20 95
4231.35 88
4231.49 81
4231.64 75
4231.79 68
4231.94 61
4232.09 54
4232.24 48
4232.39 41
4232.54 36
4232.69 32
4232.84 28
4232.99 25
4233.14 23
4233.28 21
4233.43 19
4233.58 16
4233.73 13
4233.88 10
4234.03 8
4234.18 8
4234.33 10
4234.48 14
4234.63 21
4234.78 29
4234.93 36
4235.07 40
4235.22 42
4235.37 41
4235.52 37
4235.67 32
4235.82 27
4235.97 25
4236.12 26
4236.27 31
4236.42 40
4236.57 51
4236.72 64
4236.87 77
4237.01 89
4237.16 99
4237.31 106
4237.46 110
4237.61 110
4237.76 108
4237.91 103
4238.06 96
4238.21 87
4238.36 78
4238.51 68
4238.66 58
4238.81 47
4238.96 37
4239.10 29
4239.25 23
4239.40 20
4239.55 19
4239.70 19
4239.85 21
4240.00 23
4240.15 24
4240.30 25
4240.45 24
4240.60 22
4240.75 20
4240.90 17
4241.05 13
4241.19 10
4241.34 8
4241.49 8
4241.64 9
4241.79 11
4241.94 14
4242.09 15
4242.24 16
4242.39 15
4242.54 14
4242.69 13
4242.84 14
4242.99 18
4243.14 24
4243.29 31
4243.43 39
4243.58 46
4243.73 49
4243.88 49
4244.03 46
4244.18 40
4244.33 34
4244.48 28
4244.63 23
4244.78 20
4244.93 19
4245.08 19
4245.23 20
4245.38 22
4245.53 27
4245.68 34
4245.82 42
4245.97 52
4246.12 61
4246.27 68
4246.42 72
4246.57 70
4246.72 64
4246.87 53
4247.02 40
4247.17 27
4247.32 16
4247.47 9
4247.62 5
4247.77 6
4247.92 9
4248.07 14
4248.22 19
4248.37 24
4248.51 28
4248.66 32
4248.81 34
4248.96 35
4249.11 36
4249.26 35
4249.41 35
4249.56 34
4249.71 34
4249.86 34
4250.01 35
4250.16 36
4250.31 37
4250.46 38
4250.61 39
4250.76 38
4250.91 37
4251.06 36
4251.21 35
4251.35 34
4251.50 33
4251.65 32
4251.80 30
4251.95 27
4252.10 23
4252.25 16
4252.40 8
4252.55 0
4252.70 0
4252.85 0
4253.00 0
4253.15 0
4253.30 0
4253.45 0
4253.60 0
4253.75 2
4253.90 5
4254.05 8
4254.20 11
4254.35 15
4254.49 21
4254.64 29
4254.79 39
4254.94 48
4255.09 57
4255.24 63
4255.39 67
4255.54 69
4255.69 69
4255.84 70
4255.99 72
4256.14 75
4256.29 80
4256.44 85
4256.59 88
4256.74 89
4256.89 87
4257.04 83
4257.19 78
4257.34 73
4257.49 70
4257.64 69
4257.79 72
4257.93 77
4258.08 84
4258.23 91
4258.38 96
4258.53 101
4258.68 103
4258.83 103
4258.98 101
4259.13 97
4259.28 91
4259.43 84
4259.58 76
4259.73 68
4259.88 59
4260.03 53
4260.18 48
4260.33 47
4260.48 50
4260.63 55
4260.78 64
4260.93 73
4261.08 82
4261.23 89
4261.38 94
4261.53 96
4261.68 96
4261.83 94
4261.98 91
4262.13 89
4262.27 86
4262.42 84
4262.57 82
4262.72 81
4262.87 80
4263.02 80
4263.17 80
4263.32 81
4263.47 83
4263.62 85
4263.77 86
4263.92 85
4264.07 84
4264.22 82
4264.37 79
4264.52 76
4264.67 74
4264.82 74
4264.97 75
4265.12 76
4265.27 79
4265.42 80
4265.57 81
4265.72 80
4265.87 78
4266.02 74
4266.17 69
4266.32 64
4266.47 61
4266.62 60
4266.77 60
4266.92 63
4267.07 67
4267.22 70
4267.37 71
4267.52 71
4267.67 69
4267.82 67
4267.96 64
4268.11 62
4268.26 61
4268.41 62
4268.56 64
4268.71 67
4268.86 69
4269.01 72
4269.16 72
4269.31 71
4269.46 67
4269.61 62
4269.76 55
4269.91 48
4270.06 42
4270.21 38
4270.36 36
4270.51 36
4270.66 39
4270.81 43
4270.96 48
4271.11 53
4271.26 57
4271.41 61
4271.56 63
4271.71 65
4271.86 66
4272.01 68
4272.16 68
4272.31 68
4272.46 68
4272.61 66
4272.76 63
4272.91 60
4273.06 55
4273.21 51
4273.36 47
4273.51 44
4273.66 43
4273.81 44
4273.96 46
4274.11 47
4274.26 46
4274.41 43
4274.56 38
4274.71 31
4274.86 22
4275.01 14
4275.16 7
4275.31 1
4275.46 0
4275.61 0
4275.76 0
4275.91 0
4276.06 0
4276.21 0
4276.36 0
4276.51 0
4276.66 1
4276.81 5
4276.96 11
4277.11 16
4277.26 20
4277.41 24
4277.56 28
4277.71 31
4277.86 33
4278.01 35
4278.16 37
4278.31 40
4278.46 42
4278.61 45
4278.76 46
4278.91 47
4279.06 47
4279.21 47
4279.36 47
4279.51 48
4279.66 50
4279.81 54
4279.96 59
4280.11 65
4280.26 71
4280.41 75
4280.56 77
4280.71 78
4280.86 77
4281.01 74
4281.16 72
4281.31 70
4281.46 70
4281.61 71
4281.76 73
4281.91 75
4282.06 76
4282.21 75
4282.36 71
4282.51 66
4282.66 59
4282.81 52
4282.96 46
4283.11 43
4283.26 42
4283.41 42
4283.56 43
4283.71 45
4283.86 45
4284.01 45
4284.16 44
4284.31 43
4284.46 43
4284.61 45
4284.76 48
4284.91 54
4285.06 62
4285.21 72
4285.36 83
4285.51 94
4285.66 105
4285.81 115
4285.96 124
4286.11 130
4286.26 134
4286.41 136
4286.56 136
4286.71 135
4286.86 131
4287.01 127
4287.16 121
4287.31 113
4287.46 105
4287.61 96
4287.76 88
4287.91 79
4288.06 72
4288.21 65
4288.36 60
4288.51 55
4288.66 50
4288.81 47
4288.96 44
4289.11 42
4289.26 42
4289.41 42
4289.56 43
4289.71 44
4289.86 45
4290.01 44
4290.16 42
4290.31 39
4290.46 34
4290.61 28
4290.76 22
4290.91 18
4291.06 14
4291.21 12
4291.36 12
4291.51 13
4291.66 16
4291.81 19
4291.96 24
4292.12 28
4292.27 33
4292.42 37
4292.57 40
4292.72 42
4292.87 42
4293.02 41
4293.17 38
4293.32 34
4293.47 30
4293.62 28
4293.77 27
4293.92 28
4294.07 31
4294.22 34
4294.37 36
4294.52 38
4294.67 38
4294.82 36
4294.97 34
4295.12 32
4295.27 29
4295.42 28
4295.57 27
4295.72 28
4295.87 30
4296.02 33
4296.17 36
4296.32 40
4296.47 42
4296.62 44
4296.77 44
4296.92 42
4297.07 38
4297.22 33
4297.37 28
4297.52 24
4297.67 22
4297.83 22
4297.98 25
4298.13 30
4298.28 36
4298.43 42
4298.58 46
4298.73 49
4298.88 52
4299.03 53
4299.18 53
4299.33 51
4299.48 48
4299.63 43
4299.78 35
4299.93 26
4300.08 15
4300.23 7
4300.38 1
4300.53 0
4300.68 4
4300.83 11
4300.98 21
4301.13 30
4301.28 38
4301.43 42
4301.58 42
4301.73 38
4301.88 31
4302.03 23
4302.19 16
4302.34 11
4302.49 9
4302.64 11
4302.79 16
4302.94 23
4303.09 31
4303.24 38
4303.39 42
4303.54 44
4303.69 42
4303.84 37
4303.99 30
4304.14 21
4304.29 13
4304.44 4
4304.59 0
4304.74 0
4304.89 0
4305.04 0
4305.19 0
4305.34 0
4305.49 0
4305.64 0
4305.80 1
4305.95 8
4306.10 16
4306.25 23
4306.40 30
4306.55 36
4306.70 43
4306.85 48
4307.00 54
4307.15 59
4307.30 63
4307.45 66
4307.60 68
4307.75 68
4307.90 68
4308.05 68
4308.20 67
4308.35 67
4308.50 66
4308.65 64
4308.80 61
4308.96 57
4309.11 52
4309.26 46
4309.41 39
4309.56 31
4309.71 25
4309.86 18
4310.01 13
4310.16 10
4310.31 8
4310.46 9
4310.61 13
4310.76 19
4310.91 27
4311.06 36
4311.21 44
4311.36 52
4311.51 56
4311.67 58
4311.82 57
4311.97 54
4312.12 51
4312.27 49
4312.42 49
4312.57 52
4312.72 59
4312.87 69
4313.02 81
4313.17 92
4313.32 104
4313.47 114
4313.62 122
4313.77 129
4313.92 135
4314.07 140
4314.22 143
4314.38 144
4314.53 142
4314.68 136
4314.83 126
4314.98 113
4315.13 98
4315.28 82
4315.43 68
4315.58 55
4315.73 46
4315.88 41
4316.03 40
4316.18 43
4316.33 48
4316.48 56
4316.63 64
4316.79 72
4316.94 79
4317.09 83
4317.24 85
4317.39 83
4317.54 78
4317.69 71
4317.84 62
4317.99 53
4318.14 44
4318.29 36
4318.44 30
4318.59 27
4318.74 24
4318.89 23
4319.05 22
4319.20 21
4319.35 18
4319.50 13
4319.65 7
4319.80 1
4319.95 0
4320.10 0
4320.25 0
4320.40 0
4320.55 0
4320.70 0
4320.85 0
4321.00 0
4321.16 3
4321.31 6
4321.46 9
4321.61 13
4321.76 19
4321.91 25
4322.06 30
4322.21 35
4322.36 38
4322.51 39
4322.66 38
4322.81 35
4322.96 32
4323.11 29
4323.27 29
4323.42 29
4323.57 31
4323.72 33
4323.87 35
4324.02 36
4324.17 37
4324.32 36
4324.47 36
4324.62 35
4324.77 35
4324.92 35
4325.07 35
4325.23 34
4325.38 32
4325.53 29
4325.68 26
4325.83 23
4325.98 21
4326.13 19
4326.28 18
4326.43 18
4326.58 18
4326.73 18
4326.88 19
4327.04 18
4327.19 16
4327.34 14
4327.49 9
4327.64 4
4327.79 0
4327.94 0
4328.09 0
4328.24 0
4328.39 0
4328.54 0
4328.69 5
4328.85 11
4329.00 16
4329.15 20
4329.30 22
4329.45 23
4329.60 23
4329.75 22
4329.90 22
4330.05 22
4330.20 21
4330.35 20
4330.50 18
4330.66 16
4330.81 15
4330.96 13
4331.11 13
4331.26 14
4331.41 17
4331.56 20
4331.71 24
4331.86 28
4332.01 31
4332.16 34
4332.32 35
4332.47 36
4332.62 36
4332.77 36
4332.92 35
4333.07 35
4333.22 35
4333.37 35
4333.52 36
4333.67 37
4333.82 38
4333.98 40
4334.13 42
4334.28 44
4334.43 46
4334.58 49
4334.73 51
4334.88 52
4335.03 52
4335.18 51
4335.33 49
4335.49 47
4335.64 44
4335.79 43
4335.94 43
4336.09 45
4336.24 48
4336.39 52
4336.54 57
4336.69 63
4336.84 69
4337.00 75
4337.15 80
4337.30 85
4337.45 89
4337.60 91
4337.75 92
4337.90 91
4338.05 88
4338.20 84
4338.35 80
4338.51 75
4338.66 71
4338.81 68
4338.96 66
4339.11 66
4339.26 67
4339.41 69
4339.56 72
4339.71 74
4339.86 77
4340.02 80
4340.17 82
4340.32 84
4340.47 85
4340.62 85
4340.77 83
4340.92 80
4341.07 77
4341.22 74
4341.38 71
4341.53 71
4341.68 72
4341.83 75
4341.98 78
4342.13 82
4342.28 85
4342.43 87
4342.58 87
4342.74 84
4342.89 80
4343.04 75
4343.19 70
4343.34 65
4343.49 61
4343.64 58
4343.79 58
4343.94 60
4344.10 63
4344.25 68
4344.40 73
4344.55 79
4344.70 83
4344.85 86
4345.00 88
4345.15 89
4345.30 89
4345.46 89
4345.61 89
4345.76 88
4345.91 86
4346.06 83
4346.21 80
4346.36 75
4346.51 71
4346.66 66
4346.82 63
4346.97 61
4347.12 59
4347.27 58
4347.42 58
4347.57 58
4347.72 58
4347.87 58
4348.03 58
4348.18 57
4348.33 55
4348.48 53
4348.63 50
4348.78 47
4348.93 44
4349.08 42
4349.23 41
4349.39 40
4349.54 41
4349.69 43
4349.84 46
4349.99 49
4350.14 54
4350.29 59
4350.44 64
4350.60 68
4350.75 70
4350.90 71
4351.05 69
4351.20 65
4351.35 60
4351.50 54
4351.65 48
4351.81 43
4351.96 40
4352.11 37
4352.26 36
4352.41 36
4352.56 35
4352.71 35
4352.86 35
4353.02 35
4353.17 37
4353.32 40
4353.47 44
4353.62 48
4353.77 53
4353.92 57
4354.07 62
4354.23 66
4354.38 70
4354.53 73
4354.68 75
4354.83 75
4354.98 73
4355.13 69
4355.29 65
4355.44 61
4355.59 58
4355.74 58
4355.89 61
4356.04 67
4356.19 75
4356.34 83
4356.50 91
4356.65 96
4356.80 97
4356.95 96
4357.10 93
4357.25 88
4357.40 82
4357.56 76
4357.71 71
4357.86 67
4358.01 64
4358.16 62
4358.31 62
4358.46 63
4358.61 64
4358.77 65
4358.92 67
4359.07 68
4359.22 69
4359.37 70
4359.52 72
4359.67 74
4359.83 76
4359.98 78
4360.13 79
4360.28 79
4360.43 77
4360.58 74
4360.73 68
4360.89 62
4361.04 53
4361.19 44
4361.34 34
4361.49 25
4361.64 17
4361.79 12
4361.95 10
4362.10 12
4362.25 18
4362.40 26
4362.55 37
4362.70 48
4362.85 60
4363.01 71
4363.16 80
4363.31 86
4363.46 90
4363.61 90
4363.76 88
4363.91 82
4364.07 74
4364.22 63
4364.37 50
4364.52 37
4364.67 24
4364.82 12
4364.97 2
4365.13 0
4365.28 0
4365.43 0
4365.58 0
4365.73 0
4365.88 0
4366.04 0
4366.19 0
4366.34 0
4366.49 5
4366.64 10
4366.79 17
4366.94 24
4367.10 32
4367.25 41
4367.40 49
4367.55 57
4367.70 64
4367.85 68
4368.00 70
4368.16 69
4368.31 65
4368.46 59
4368.61 51
4368.76 42
4368.91 34
4369.07 27
4369.22 23
4369.37 21
4369.52 21
4369.67 24
4369.82 28
4369.98 33
4370.13 36
4370.28 38
4370.43 38
4370.58 37
4370.73 36
4370.88 36
4371.04 36
4371.19 38
4371.34 41
4371.49 46
4371.64 51
4371.79 56
4371.95 62
4372.10 66
4372.25 69
4372.40 71
4372.55 71
4372.70 70
4372.86 68
4373.01 66
4373.16 64
4373.31 63
4373.46 62
4373.61 61
4373.77 59
4373.92 57
4374.07 54
4374.22 50
4374.37 45
4374.52 39
4374.68 34
4374.83 31
4374.98 30
4375.13 33
4375.28 38
4375.43 47
4375.59 56
4375.74 65
4375.89 71
4376.04 73
4376.19 70
4376.34 62
4376.50 51
4376.65 39
4376.80 27
4376.95 16
4377.10 8
4377.25 3
4377.41 0
4377.56 0
4377.71 0
4377.86 0
4378.01 0
4378.16 0
4378.32 3
4378.47 8
4378.62 14
4378.77 22
4378.92 30
4379.07 37
4379.23 44
4379.38 49
4379.53 51
4379.68 51
4379.83 50
4379.98 47
4380.14 43
4380.29 40
4380.44 37
4380.59 37
4380.74 37
4380.90 40
4381.05 43
4381.20 48
4381.35 53
4381.50 60
4381.65 66
4381.81 74
4381.96 82
4382.11 90
4382.26 98
4382.41 103
4382.56 105
4382.72 104
4382.87 98
4383.02 88
4383.17 77
4383.32 67
4383.48 58
4383.63 53
4383.78 51
4383.93 53
4384.08 57
4384.23 62
4384.39 66
4384.54 68
4384.69 68
4384.84 67
4384.99 65
4385.15 62
4385.30 60
4385.45 59
4385.60 58
4385.75 57
4385.90 57
4386.06 58
4386.21 59
4386.36 62
4386.51 66
4386.66 71
4386.82 78
4386.97 85
4387.12 92
4387.27 97
4387.42 100
4387.58 101
4387.73 100
4387.88 97
4388.03 93
4388.18 88
4388.33 82
4388.49 77
4388.64 72
4388.79 67
4388.94 63
4389.09 58
4389.25 53
4389.40 48
4389.55 43
4389.70 38
4389.85 33
4390.01 28
4390.16 25
4390.31 22
4390.46 20
4390.61 20
4390.77 21
4390.92 23
4391.07 25
4391.22 28
4391.37 31
4391.52 33
4391.68 36
4391.83 39
4391.98 41
4392.13 42
4392.28 43
4392.44 42
4392.59 41
4392.74 38
4392.89 34
4393.04 31
4393.20 27
4393.35 24
4393.50 22
4393.65 20
4393.80 17
4393.96 15
4394.11 13
4394.26 11
4394.41 10
4394.56 11
4394.72 14
4394.87 18
4395.02 24
4395.17 31
4395.32 38
4395.48 43
4395.63 45
4395.78 43
4395.93 38
4396.08 30
4396.24 21
4396.39 12
4396.54 5
4396.69 1
4396.84 1
4397.00 2
4397.15 6
4397.30 9
4397.45 13
4397.60 15
4397.76 16
4397.91 16
4398.06 16
4398.21 15
4398.36 16
4398.52 16
4398.67 18
4398.82 19
4398.97 21
4399.13 21
4399.28 20
4399.43 18
4399.58 15
4399.73 12
4399.89 10
4400.04 9
4400.19 11
4400.34 15
4400.49 21
4400.65 28
4400.80 35
4400.95 40
4401.10 42
4401.25 41
4401.41 37
4401.56 30
4401.71 23
4401.86 15
4402.02 9
4402.17 5
4402.32 4
4402.47 4
4402.62 6
4402.78 6
4402.93 6
4403.08 4
4403.23 1
4403.38 0
4403.54 0
4403.69 0
4403.84 0
4403.99 0
4404.15 0
4404.30 0
4404.45 2
4404.60 4
4404.75 7
4404.91 11
4405.06 17
4405.21 24
4405.36 32
4405.51 38
4405.67 43
4405.82 44
4405.97 43
4406.12 39
4406.28 35
4406.43 31
4406.58 28
4406.73 27
4406.88 27
4407.04 28
4407.19 29
4407.34 29
4407.49 30
4407.65 30
4407.80 30
4407.95 30
4408.10 29
4408.25 28
4408.41 28
4408.56 28
4408.71 29
4408.86 31
4409.02 34
4409.17 39
4409.32 44
4409.47 50
4409.62 56
4409.78 61
4409.93 65
4410.08 66
4410.23 63
4410.39 57
4410.54 48
4410.69 36
4410.84 24
4411.00 12
4411.15 3
4411.30 0
4411.45 0
4411.60 0
4411.76 0
4411.91 0
4412.06 0
4412.21 0
4412.37 0
4412.52 0
4412.67 1
4412.82 3
4412.97 6
4413.13 11
4413.28 15
4413.43 19
4413.58 22
4413.74 24
4413.89 24
4414.04 23
4414.19 22
4414.35 20
4414.50 18
4414.65 17
4414.80 16
4414.96 16
4415.11 15
4415.26 14
4415.41 13
4415.56 13
4415.72 13
4415.87 15
4416.02 20
4416.17 25
4416.33 31
4416.48 36
4416.63 39
4416.78 39
4416.94 38
4417.09 36
4417.24 35
4417.39 36
4417.55 40
4417.70 47
4417.85 56
4418.00 66
4418.16 76
4418.31 84
4418.46 90
4418.61 93
4418.76 94
4418.92 94
4419.07 94
4419.22 93
4419.37 94
4419.53 97
4419.68 101
4419.83 108
4419.98 116
4420.14 125
4420.29 135
4420.44 147
4420.59 161
4420.75 176
4420.90 193
4421.05 210
4421.20 227
4421.36 243
4421.51 256
4421.66 267
4421.81 275
4421.97 282
4422.12 288
4422.27 294
4422.42 301
4422.58 310
4422.73 321
4422.88 334
4423.03 351
4423.19 368
4423.34 387
4423.49 404
4423.64 420
4423.80 432
4423.95 441
4424.10 447
4424.25 451
4424.41 454
4424.56 456
4424.71 460
4424.86 462
4425.02 464
4425.17 464
4425.32 462
4425.47 459
4425.63 453
4425.78 447
4425.93 441
4426.08 435
4426.24 429
4426.39 422
4426.54 413
4426.69 403
4426.85 392
4427.00 379
4427.15 367
4427.30 356
4427.46 346
4427.61 340
4427.76 336
4427.91 335
4428.07 334
4428.22 333
4428.37 332
4428.52 330
4428.68 326
4428.83 320
4428.98 313
4429.14 305
4429.29 296
4429.44 287
4429.59 278
4429.75 270
4429.90 264
4430.05 260
4430.20 258
4430.36 258
4430.51 258
4430.66 258
4430.81 256
4430.97 252
4431.12 247
4431.27 240
4431.42 231
4431.58 223
4431.73 215
4431.88 208
4432.03 203
4432.19 200
4432.34 198
4432.49 197
4432.65 197
4432.80 195
4432.95 191
4433.10 186
4433.26 178
4433.41 168
4433.56 156
4433.71 143
4433.87 130
4434.02 116
4434.17 103
4434.32 91
4434.48 80
4434.63 71
4434.78 64
4434.94 59
4435.09 55
4435.24 53
4435.39 53
4435.55 53
4435.70 54
4435.85 55
4436.00 55
4436.16 55
4436.31 56
4436.46 56
4436.62 57
4436.77 58
4436.92 59
4437.07 59
4437.23 59
4437.38 57
4437.53 54
4437.68 50
4437.84 46
4437.99 42
4438.14 39
4438.30 37
4438.45 34
4438.60 32
4438.75 28
4438.91 23
4439.06 16
4439.21 7
4439.36 0
4439.52 0
4439.67 0
4439.82 0
4439.98 0
4440.13 0
4440.28 0
4440.43 0
4440.59 2
4440.74 13
4440.89 24
4441.05 34
4441.20 43
4441.35 49
4441.50 52
4441.66 53
4441.81 52
4441.96 49
4442.12 44
4442.27 39
4442.42 34
4442.57 29
4442.73 26
4442.88 24
4443.03 25
4443.18 27
4443.34 31
4443.49 36
4443.64 41
4443.80 44
4443.95 46
4444.10 45
4444.25 41
4444.41 36
4444.56 29
4444.71 23
4444.87 18
4445.02 14
4445.17 12
4445.32 12
4445.48 15
4445.63 19
4445.78 25
4445.94 31
4446.09 36
4446.24 41
4446.40 45
4446.55 46
4446.70 46
4446.85 46
4447.01 44
4447.16 44
4447.31 43
4447.47 45
4447.62 48
4447.77 52
4447.92 59
4448.08 67
4448.23 77
4448.38 87
4448.54 98
4448.69 109
4448.84 118
4448.99 125
4449.15 130
4449.30 132
4449.45 131
4449.61 129
4449.76 127
4449.91 124
4450.07 122
4450.22 120
4450.37 119
4450.52 118
4450.68 116
4450.83 114
4450.98 109
4451.14 104
4451.29 98
4451.44 92
4451.59 86
4451.75 82
4451.90 78
4452.05 75
4452.21 73
4452.36 71
4452.51 69
4452.67 67
4452.82 66
4452.97 66
4453.12 66
4453.28 68
4453.43 69
4453.58 71
4453.74 73
4453.89 74
4454.04 75
4454.20 75
4454.35 77
4454.50 80
4454.65 84
4454.81 88
4454.96 91
4455.11 92
4455.27 91
4455.42 87
4455.57 80
4455.73 71
4455.88 62
4456.03 53
4456.19 44
4456.34 38
4456.49 33
4456.64 30
4456.80 29
4456.95 30
4457.10 33
4457.26 37
4457.41 42
4457.56 47
4457.72 51
4457.87 53
4458.02 54
4458.18 52
4458.33 48
4458.48 44
4458.63 40
4458.79 38
4458.94 38
4459.09 41
4459.25 47
4459.40 54
4459.55 61
4459.71 67
4459.86 71
4460.01 73
4460.17 74
4460.32 72
4460.47 70
4460.63 67
4460.78 65
4460.93 63
4461.08 63
4461.24 63
4461.39 66
4461.54 69
4461.70 72
4461.85 75
4462.00 78
4462.16 80
4462.31 82
4462.46 84
4462.62 88
4462.77 92
4462.92 97
4463.08 102
4463.23 106
4463.38 109
4463.54 110
4463.69 107
4463.84 101
4463.99 92
4464.15 81
4464.30 70
4464.45 60
4464.61 52
4464.76 46
4464.91 41
4465.07 39
4465.22 39
4465.37 41
4465.53 47
4465.68 56
4465.83 69
4465.99 84
4466.14 100
4466.29 113
4466.45 123
4466.60 127
4466.75 127
4466.91 123
4467.06 116
4467.21 109
4467.37 104
4467.52 100
4467.67 97
4467.83 96
4467.98 94
4468.13 91
4468.29 87
4468.44 80
4468.59 72
4468.75 64
4468.90 57
4469.05 53
4469.20 51
4469.36 53
4469.51 59
4469.66 66
4469.82 75
4469.97 82
4470.12 87
4470.28 90
4470.43 90
4470.58 89
4470.74 88
4470.89 87
4471.04 87
4471.20 88
4471.35 89
4471.50 89
4471.66 87
4471.81 83
4471.96 77
4472.12 70
4472.27 63
4472.42 57
4472.58 54
4472.73 52
4472.88 53
4473.04 54
4473.19 55
4473.34 56
4473.50 55
4473.65 53
4473.80 49
4473.96 44
4474.11 38
4474.26 30
4474.42 20
4474.57 11
4474.72 2
4474.88 0
4475.03 0
4475.19 0
4475.34 0
4475.49 0
4475.65 0
4475.80 0
4475.95 0
4476.11 4
4476.26 10
4476.41 16
4476.57 22
4476.72 27
4476.87 31
4477.03 34
4477.18 37
4477.33 39
4477.49 40
4477.64 40
4477.79 39
4477.95 36
4478.10 33
4478.25 30
4478.41 27
4478.56 25
4478.71 24
4478.87 24
4479.02 25
4479.17 27
4479.33 30
4479.48 34
4479.63 39
4479.79 44
4479.94 50
4480.09 55
4480.25 59
4480.40 60
4480.56 59
4480.71 56
4480.86 51
4481.02 46
4481.17 42
4481.32 39
4481.48 38
4481.63 39
4481.78 42
4481.94 44
4482.09 46
4482.24 48
4482.40 48
4482.55 48
4482.70 46
4482.86 44
4483.01 43
4483.16 42
4483.32 42
4483.47 43
4483.63 44
4483.78 47
4483.93 50
4484.09 52
4484.24 55
4484.39 57
4484.55 59
4484.70 61
4484.85 63
4485.01 64
4485.16 65
4485.31 65
4485.47 64
4485.62 62
4485.77 60
4485.93 58
4486.08 56
4486.24 55
4486.39 54
4486.54 53
4486.70 51
4486.85 49
4487.00 46
4487.16 44
4487.31 42
4487.46 42
4487.62 43
4487.77 47
4487.93 51
4488.08 57
4488.23 63
4488.39 71
4488.54 80
4488.69 89
4488.85 98
4489.00 106
4489.15 112
4489.31 115
4489.46 115
4489.61 111
4489.77 107
4489.92 101
4490.08 97
4490.23 95
4490.38 95
4490.54 97
4490.69 101
4490.84 105
4491.00 108
4491.15 109
4491.31 107
4491.46 103
4491.61 95
4491.77 86
4491.92 75
4492.07 64
4492.23 54
4492.38 47
4492.53 42
4492.69 41
4492.84 43
4493.00 48
4493.15 56
4493.30 64
4493.46 73
4493.61 79
4493.76 82
4493.92 82
4494.07 79
4494.23 72
4494.38 63
4494.53 53
4494.69 44
4494.84 38
4494.99 34
4495.15 34
4495.30 36
4495.45 40
4495.61 44
4495.76 47
4495.92 47
4496.07 46
4496.22 44
4496.38 42
4496.53 42
4496.68 46
4496.84 54
4496.99 67
4497.15 81
4497.30 96
4497.45 109
4497.61 117
4497.76 119
4497.91 114
4498.07 104
4498.22 90
4498.38 75
4498.53 60
4498.68 49
4498.84 43
4498.99 41
4499.15 42
4499.30 46
4499.45 50
4499.61 53
4499.76 55
4499.91 56
4500.07 56
4500.22 56
4500.38 58
4500.53 62
4500.68 66
4500.84 72
4500.99 76
4501.14 80
4501.30 81
4501.45 81
4501.61 78
4501.76 73
4501.91 67
4502.07 60
4502.22 52
4502.38 45
4502.53 40
4502.68 37
4502.84 38
4502.99 42
4503.14 48
4503.30 56
4503.45 63
4503.61 67
4503.76 68
4503.91 66
4504.07 60
4504.22 55
4504.38 51
4504.53 50
4504.68 53
4504.84 58
4504.99 65
4505.15 71
4505.30 76
4505.45 78
4505.61 78
4505.76 76
4505.91 74
4506.07 72
4506.22 72
4506.38 72
4506.53 74
4506.68 76
4506.84 78
4506.99 79
4507.15 79
4507.30 78
4507.45 75
4507.61 70
4507.76 64
4507.92 57
4508.07 50
4508.22 43
4508.38 37
4508.53 31
4508.69 26
4508.84 21
4508.99 17
4509.15 14
4509.30 13
4509.46 14
4509.61 18
4509.76 24
4509.92 32
4510.07 40
4510.23 49
4510.38 56
4510.53 61
4510.69 65
4510.84 67
4511.00 67
4511.15 66
4511.30 63
4511.46 59
4511.61 55
4511.77 50
4511.92 46
4512.07 44
4512.23 44
4512.38 46
4512.54 49
4512.69 54
4512.84 58
4513.00 60
4513.15 60
4513.31 58
4513.46 56
4513.61 53
4513.77 51
4513.92 50
4514.08 50
4514.23 53
4514.38 56
4514.54 59
4514.69 63
4514.85 65
4515.00 66
4515.15 66
4515.31 65
4515.46 63
4515.62 62
4515.77 60
4515.92 60
4516.08 60
4516.23 61
4516.39 62
4516.54 63
4516.70 64
4516.85 63
4517.00 61
4517.16 60
4517.31 60
4517.47 62
4517.62 66
4517.77 73
4517.93 82
4518.08 91
4518.24 100
4518.39 107
4518.54 112
4518.70 115
4518.85 116
4519.01 117
4519.16 117
4519.32 118
4519.47 120
4519.62 123
4519.78 126
4519.93 129
4520.09 131
4520.24 131
4520.39 129
4520.55 125
4520.70 120
4520.86 114
4521.01 108
4521.17 102
4521.32 96
4521.47 90
4521.63 84
4521.78 77
4521.94 70
4522.09 63
4522.24 57
4522.40 53
4522.55 51
4522.71 52
4522.86 56
4523.02 61
4523.17 67
4523.32 72
4523.48 75
4523.63 75
4523.79 72
4523.94 68
4524.09 62
4524.25 56
4524.40 50
4524.56 47
4524.71 44
4524.87 43
4525.02 43
4525.17 42
4525.33 40
4525.48 36
4525.64 30
4525.79 23
4525.95 16
4526.10 10
4526.25 6
4526.41 3
4526.56 3
4526.72 5
4526.87 9
4527.03 14
4527.18 20
4527.33 25
4527.49 29
4527.64 33
4527.80 34
4527.95 35
4528.11 34
4528.26 33
4528.41 32
4528.57 30
4528.72 28
4528.88 26
4529.03 24
4529.19 22
4529.34 19
4529.49 17
4529.65 14
4529.80 11
4529.96 7
4530.11 4
4530.27 0
4530.42 0
4530.57 0
4530.73 0
4530.88 0
4531.04 0
4531.19 0
4531.35 0
4531.50 2
4531.65 4
4531.81 5
4531.96 6
4532.12 6
4532.27 7
4532.43 9
4532.58 12
4532.74 15
4532.89 18
4533.04 20
4533.20 21
4533.35 21
4533.51 20
4533.66 19
4533.82 18
4533.97 19
4534.12 20
4534.28 23
4534.43 26
4534.59 31
4534.74 37
4534.90 42
4535.05 48
4535.21 52
4535.36 54
4535.51 54
4535.67 52
4535.82 47
4535.98 42
4536.13 36
4536.29 31
4536.44 27
4536.60 26
4536.75 26
4536.90 28
4537.06 31
4537.21 36
4537.37 42
4537.52 48
4537.68 55
4537.83 61
4537.99 66
4538.14 71
4538.29 74
4538.45 76
4538.60 77
4538.76 78
4538.91 77
4539.07 76
4539.22 73
4539.38 68
4539.53 62
4539.68 54
4539.84 45
4539.99 36
4540.15 28
4540.30 21
4540.46 16
4540.61 12
4540.77 11
4540.92 11
4541.08 12
4541.23 14
4541.38 16
4541.54 18
4541.69 19
4541.85 19
4542.00 19
4542.16 18
4542.31 17
4542.47 16
4542.62 15
4542.77 15
4542.93 16
4543.08 18
4543.24 20
4543.39 22
4543.55 25
4543.70 28
4543.86 32
4544.01 36
4544.17 40
4544.32 44
4544.48 49
4544.63 54
4544.78 60
4544.94 66
4545.09 70
4545.25 73
4545.40 73
4545.56 70
4545.71 65
4545.87 57
4546.02 48
4546.18 40
4546.33 33
4546.48 29
4546.64 27
4546.79 27
4546.95 29
4547.10 33
4547.26 38
4547.41 45
4547.57 55
4547.72 67
4547.88 81
4548.03 95
4548.19 109
4548.34 120
4548.49 129
4548.65 135
4548.80 138
4548.96 138
4549.11 138
4549.27 136
4549.42 134
4549.58 131
4549.73 128
4549.89 123
4550.04 117
4550.20 111
4550.35 106
4550.51 103
4550.66 103
4550.81 105
4550.97 110
4551.12 115
4551.28 120
4551.43 122
4551.59 120
4551.74 115
4551.90 107
4552.05 97
4552.21 86
4552.36 76
4552.52 65
4552.67 56
4552.83 46
4552.98 38
4553.14 31
4553.29 26
4553.44 23
4553.60 24
4553.75 28
4553.91 34
4554.06 41
4554.22 50
4554.37 58
4554.53 65
4554.68 71
4554.84 76
4554.99 80
4555.15 84
4555.30 87
4555.46 90
4555.61 92
4555.77 92
4555.92 90
4556.08 87
4556.23 83
4556.38 80
4556.54 79
4556.69 81
4556.85 85
4557.00 92
4557.16 99
4557.31 107
4557.47 112
4557.62 116
4557.78 117
4557.93 117
4558.09 116
4558.24 117
4558.40 119
4558.55 124
4558.71 129
4558.86 134
4559.02 139
4559.17 143
4559.33 145
4559.48 146
4559.64 147
4559.79 148
4559.95 148
4560.10 148
4560.25 148
4560.41 147
4560.56 145
4560.72 143
4560.87 141
4561.03 140
4561.18 140
4561.34 143
4561.49 148
4561.65 155
4561.80 163
4561.96 172
4562.11 180
4562.27 187
4562.42 191
4562.58 192
4562.73 191
4562.89 187
4563.04 182
4563.20 177
4563.35 171
4563.51 164
4563.66 157
4563.82 148
4563.97 139
4564.13 130
4564.28 122
4564.44 116
4564.59 115
4564.75 118
4564.90 124
4565.06 133
4565.21 142
4565.37 149
4565.52 153
4565.68 154
4565.83 152
4565.99 148
4566.14 141
4566.30 132
4566.45 123
4566.61 113
4566.76 102
4566.92 92
4567.07 82
4567.23 75
4567.38 70
4567.54 68
4567.69 69
4567.85 74
4568.00 82
4568.16 93
4568.31 104
4568.46 115
4568.62 124
4568.77 130
4568.93 133
4569.08 133
4569.24 130
4569.39 127
4569.55 124
4569.70 121
4569.86 120
4570.01 120
4570.17 120
4570.32 119
4570.48 118
4570.63 117
4570.79 116
4570.94 117
4571.10 120
4571.25 124
4571.41 129
4571.57 134
4571.72 137
4571.88 139
4572.03 138
4572.19 134
4572.34 129
4572.50 122
4572.65 114
4572.81 108
4572.96 102
4573.12 98
4573.27 95
4573.43 92
4573.58 90
4573.74 87
4573.89 83
4574.05 78
4574.20 74
4574.36 70
4574.51 67
4574.67 65
4574.82 64
4574.98 63
4575.13 61
4575.29 59
4575.44 56
4575.60 51
4575.75 46
4575.91 41
4576.06 36
4576.22 32
4576.37 29
4576.53 26
4576.68 25
4576.84 25
4576.99 27
4577.15 29
4577.30 32
4577.46 34
4577.61 35
4577.77 35
4577.92 35
4578.08 33
4578.23 31
4578.39 29
4578.54 28
4578.70 27
4578.85 27
4579.01 27
4579.16 26
4579.32 26
4579.48 26
4579.63 27
4579.79 29
4579.94 33
4580.10 36
4580.25 40
4580.41 42
4580.56 41
4580.72 38
4580.87 33
4581.03 26
4581.18 20
4581.34 15
4581.49 12
4581.65 11
4581.80 12
4581.96 13
4582.11 14
4582.27 13
4582.42 10
4582.58 6
4582.73 2
4582.89 0
4583.04 0
4583.20 0
4583.35 0
4583.51 0
4583.67 0
4583.82 0
4583.98 0
4584.13 0
4584.29 3
4584.44 9
4584.60 18
4584.75 30
4584.91 42
4585.06 55
4585.22 66
4585.37 74
4585.53 79
4585.68 82
4585.84 82
4585.99 80
4586.15 78
4586.30 74
4586.46 69
4586.62 63
4586.77 57
4586.93 50
4587.08 43
4587.24 37
4587.39 31
4587.55 26
4587.70 22
4587.86 19
4588.01 17
4588.17 14
4588.32 12
4588.48 10
4588.63 8
4588.79 7
4588.94 7
4589.10 9
4589.26 11
4589.41 14
4589.57 16
4589.72 18
4589.88 19
4590.03 19
4590.19 19
4590.34 21
4590.50 23
4590.65 27
4590.81 34
4590.96 42
4591.12 50
4591.28 59
4591.43 67
4591.59 73
4591.74 76
4591.90 76
4592.05 73
4592.21 69
4592.36 63
4592.52 58
4592.67 54
4592.83 52
4592.98 53
4593.14 55
4593.30 59
4593.45 61
4593.61 63
4593.76 62
4593.92 59
4594.07 55
4594.23 50
4594.38 45
4594.54 41
4594.69 38
4594.85 37
4595.00 35
4595.16 34
4595.32 32
4595.47 30
4595.63 27
4595.78 24
4595.94 20
4596.09 15
4596.25 11
4596.40 5
4596.56 0
4596.71 0
4596.87 0
4597.03 0
4597.18 0
4597.34 0
4597.49 0
4597.65 0
4597.80 2
4597.96 7
4598.11 10
4598.27 13
4598.42 16
4598.58 19
4598.74 23
4598.89 28
4599.05 36
4599.20 44
4599.36 53
4599.51 62
4599.67 68
4599.82 72
4599.98 73
4600.14 71
4600.29 66
4600.45 61
4600.60 55
4600.76 51
4600.91 48
4601.07 47
4601.22 47
4601.38 47
4601.53 48
4601.69 48
4601.85 47
4602.00 47
4602.16 46
4602.31 47
4602.47 50
4602.62 54
4602.78 60
4602.93 67
4603.09 74
4603.25 79
4603.40 83
4603.56 85
4603.71 84
4603.87 80
4604.02 74
4604.18 66
4604.33 57
4604.49 49
4604.65 41
4604.80 36
4604.96 32
4605.11 30
4605.27 28
4605.42 28
4605.58 27
4605.74 27
4605.89 27
4606.05 29
4606.20 31
4606.36 35
4606.51 38
4606.67 42
4606.82 44
4606.98 45
4607.14 44
4607.29 43
4607.45 40
4607.60 38
4607.76 37
4607.91 37
4608.07 37
4608.23 37
4608.38 36
4608.54 34
4608.69 31
4608.85 27
4609.00 23
4609.16 20
4609.32 20
4609.47 23
4609.63 28
4609.78 36
4609.94 44
4610.09 52
4610.25 59
4610.40 63
4610.56 66
4610.72 67
4610.87 67
4611.03 67
4611.18 66
4611.34 65
4611.49 63
4611.65 59
4611.81 54
4611.96 48
4612.12 40
4612.27 32
4612.43 25
4612.58 19
4612.74 14
4612.90 12
4613.05 11
4613.21 11
4613.36 13
4613.52 16
4613.67 20
4613.83 26
4613.99 33
4614.14 41
4614.30 50
4614.45 59
4614.61 69
4614.77 78
4614.92 85
4615.08 91
4615.23 95
4615.39 97
4615.54 97
4615.70 95
4615.86 90
4616.01 84
4616.17 77
4616.32 69
4616.48 61
4616.63 54
4616.79 47
4616.95 42
4617.10 38
4617.26 35
4617.41 33
4617.57 33
4617.73 35
4617.88 39
4618.04 45
4618.19 52
4618.35 58
4618.50 64
4618.66 66
4618.82 66
4618.97 63
4619.13 58
4619.28 53
4619.44 48
4619.59 46
4619.75 46
4619.91 49
4620.06 52
4620.22 56
4620.37 60
4620.53 63
4620.69 66
4620.84 68
4621.00 71
4621.15 73
4621.31 73
4621.47 71
4621.62 65
4621.78 55
4621.93 43
4622.09 28
4622.24 15
4622.40 3
4622.56 0
4622.71 0
4622.87 0
4623.02 1
4623.18 7
4623.34 13
4623.49 16
4623.65 18
4623.80 18
4623.96 17
4624.12 16
4624.27 16
4624.43 18
4624.58 22
4624.74 27
4624.90 32
4625.05 36
4625.21 38
4625.36 40
4625.52 41
4625.67 42
4625.83 44
4625.99 48
4626.14 52
4626.30 57
4626.45 60
4626.61 61
4626.77 58
4626.92 53
4627.08 44
4627.23 34
4627.39 25
4627.55 16
4627.70 10
4627.86 6
4628.01 6
4628.17 7
4628.33 11
4628.48 15
4628.64 20
4628.79 24
4628.95 27
4629.11 30
4629.26 33
4629.42 35
4629.57 38
4629.73 42
4629.89 47
4630.04 52
4630.20 58
4630.35 63
4630.51 66
4630.67 68
4630.82 67
4630.98 64
4631.13 60
4631.29 55
4631.45 52
4631.60 49
4631.76 48
4631.91 47
4632.07 46
4632.23 45
4632.38 45
4632.54 45
4632.70 47
4632.85 50
4633.01 54
4633.16 57
4633.32 59
4633.48 59
4633.63 56
4633.79 52
4633.94 46
4634.10 41
4634.26 37
4634.41 35
4634.57 34
4634.72 35
4634.88 37
4635.04 38
4635.19 40
4635.35 41
4635.50 43
4635.66 44
4635.82 45
4635.97 46
4636.13 46
4636.29 46
4636.44 45
4636.60 43
4636.75 41
4636.91 39
4637.07 38
4637.22 37
4637.38 35
4637.53 34
4637.69 31
4637.85 27
4638.00 21
4638.16 13
4638.32 5
4638.47 0
4638.63 0
4638.78 0
4638.94 0
4639.10 0
4639.25 0
4639.41 0
4639.56 0
4639.72 8
4639.88 21
4640.03 33
4640.19 44
4640.35 53
4640.50 59
4640.66 62
4640.81 65
4640.97 66
4641.13 67
4641.28 68
4641.44 69
4641.60 70
4641.75 71
4641.91 71
4642.06 71
4642.22 71
4642.38 72
4642.53 74
4642.69 78
4642.84 83
4643.00 91
4643.16 99
4643.31 108
4643.47 115
4643.63 121
4643.78 123
4643.94 121
4644.09 116
4644.25 107
4644.41 98
4644.56 88
4644.72 79
4644.88 72
4645.03 66
4645.19 62
4645.34 58
4645.50 55
4645.66 52
4645.81 48
4645.97 44
4646.13 40
4646.28 37
4646.44 35
4646.60 35
4646.75 36
4646.91 39
4647.06 42
4647.22 44
4647.38 45
4647.53 44
4647.69 42
4647.85 38
4648.00 35
4648.16 32
4648.31 29
4648.47 29
4648.63 28
4648.78 29
4648.94 30
4649.10 31
4649.25 33
4649.41 35
4649.57 38
4649.72 40
4649.88 42
4650.03 42
4650.19 40
4650.35 36
4650.50 30
4650.66 24
4650.82 17
4650.97 12
4651.13 7
4651.29 5
4651.44 4
4651.60 4
4651.75 6
4651.91 8
4652.07 11
4652.22 13
4652.38 15
4652.54 17
4652.69 18
4652.85 19
4653.01 20
4653.16 22
4653.32 24
4653.47 25
4653.63 26
4653.79 26
4653.94 23
4654.10 19
4654.26 14
4654.41 8
4654.57 3
4654.73 0
4654.88 0
4655.04 1
4655.20 6
4655.35 11
4655.51 16
4655.66 20
4655.82 21
4655.98 21
4656.13 19
4656.29 16
4656.45 13
4656.60 10
4656.76 8
4656.92 7
4657.07 7
4657.23 8
4657.39 9
4657.54 12
4657.70 15
4657.86 20
4658.01 24
4658.17 29
4658.33 33
4658.48 35
4658.64 36
4658.79 36
4658.95 34
4659.11 32
4659.26 31
4659.42 30
4659.58 30
4659.73 32
4659.89 36
4660.05 42
4660.20 49
4660.36 57
4660.52 65
4660.67 72
4660.83 78
4660.99 80
4661.14 80
4661.30 76
4661.46 70
4661.61 63
4661.77 55
4661.93 48
4662.08 43
4662.24 40
4662.39 40
4662.55 42
4662.71 44
4662.86 45
4663.02 46
4663.18 44
4663.33 42
4663.49 39
4663.65 36
4663.80 33
4663.96 30
4664.12 28
4664.27 24
4664.43 20
4664.59 14
4664.74 7
4664.90 0
4665.06 0
4665.21 0
4665.37 0
4665.53 0
4665.68 0
4665.84 0
4666.00 0
4666.15 2
4666.31 8
4666.47 12
4666.62 16
4666.78 20
4666.94 23
4667.09 27
4667.25 29
4667.41 31
4667.56 30
4667.72 28
4667.88 25
4668.03 21
4668.19 20
4668.35 20
4668.50 24
4668.66 31
4668.82 39
4668.97 48
4669.13 57
4669.29 63
4669.44 67
4669.60 68
4669.76 67
4669.91 65
4670.07 62
4670.23 59
4670.38 56
4670.54 55
4670.70 55
4670.85 56
4671.01 59
4671.17 61
4671.32 62
4671.48 62
4671.64 60
4671.79 57
4671.95 53
4672.11 49
4672.26 44
4672.42 41
4672.58 38
4672.73 34
4672.89 30
4673.05 26
4673.20 22
4673.36 19
4673.52 17
4673.67 16
4673.83 18
4673.99 22
4674.14 27
4674.30 33
4674.46 40
4674.61 48
4674.77 56
4674.93 64
4675.09 72
4675.24 79
4675.40 85
4675.56 89
4675.71 91
4675.87 90
4676.03 87
4676.18 84
4676.34 80
4676.50 76
4676.65 72
4676.81 70
4676.97 70
4677.12 70
4677.28 72
4677.44 76
4677.59 80
4677.75 84
4677.91 88
4678.06 92
4678.22 94
4678.38 96
4678.53 98
4678.69 99
4678.85 101
4679.01 102
4679.16 103
4679.32 103
4679.48 101
4679.63 98
4679.79 94
4679.95 87
4680.10 79
4680.26 70
4680.42 61
4680.57 52
4680.73 43
4680.89 35
4681.04 29
4681.20 24
4681.36 21
4681.52 21
4681.67 24
4681.83 29
4681.99 35
4682.14 42
4682.30 48
4682.46 53
4682.61 57
4682.77 59
4682.93 60
4683.08 62
4683.24 66
4683.40 71
4683.55 78
4683.71 85
4683.87 91
4684.03 97
4684.18 101
4684.34 103
4684.50 104
4684.65 104
4684.81 103
4684.97 102
4685.12 101
4685.28 99
4685.44 98
4685.60 97
4685.75 98
4685.91 98
4686.07 100
4686.22 101
4686.38 103
4686.54 105
4686.69 108
4686.85 110
4687.01 113
4687.16 115
4687.32 117
4687.48 118
4687.64 118
4687.79 115
4687.95 111
4688.11 105
4688.26 99
4688.42 91
4688.58 84
4688.73 77
4688.89 70
4689.05 64
4689.21 60
4689.36 56
4689.52 53
4689.68 51
4689.83 49
4689.99 46
4690.15 44
4690.30 42
4690.46 41
4690.62 39
4690.78 38
4690.93 36
4691.09 33
4691.25 28
4691.40 23
4691.56 16
4691.72 9
4691.88 3
4692.03 0
4692.19 0
4692.35 0
4692.50 0
4692.66 0
4692.82 0
4692.97 0
4693.13 0
4693.29 2
4693.45 5
4693.60 7
4693.76 10
4693.92 11
4694.07 11
4694.23 9
4694.39 7
4694.55 3
4694.70 1
4694.86 0
4695.02 1
4695.17 5
4695.33 11
4695.49 18
4695.65 23
4695.80 27
4695.96 28
4696.12 29
4696.27 29
4696.43 30
4696.59 32
4696.75 37
4696.90 43
4697.06 50
4697.22 56
4697.37 60
4697.53 62
4697.69 63
4697.85 63
4698.00 61
4698.16 60
4698.32 58
4698.47 56
4698.63 54
4698.79 51
4698.95 47
4699.10 41
4699.26 35
4699.42 28
4699.57 22
4699.73 17
4699.89 13
4700.05 10
4700.20 9
4700.36 9
4700.52 11
4700.67 13
4700.83 17
4700.99 20
4701.15 23
4701.30 26
4701.46 27
4701.62 26
4701.78 24
4701.93 21
4702.09 16
4702.25 10
4702.40 4
4702.56 0
4702.72 0
4702.88 0
4703.03 0
4703.19 0
4703.35 0
4703.50 0
4703.66 0
4703.82 2
4703.98 8
4704.13 13
4704.29 18
4704.45 21
4704.61 25
4704.76 28
4704.92 31
4705.08 35
4705.23 40
4705.39 46
4705.55 52
4705.71 58
4705.86 63
4706.02 68
4706.18 71
4706.34 73
4706.49 73
4706.65 72
4706.81 70
4706.97 68
4707.12 65
4707.28 62
4707.44 61
4707.59 59
4707.75 59
4707.91 58
4708.07 58
4708.22 57
4708.38 55
4708.54 52
4708.70 46
4708.85 40
4709.01 33
4709.17 28
4709.33 24
4709.48 24
4709.64 27
4709.80 32
4709.95 38
4710.11 46
4710.27 52
4710.43 58
4710.58 64
4710.74 69
4710.90 75
4711.06 82
4711.21 88
4711.37 94
4711.53 98
4711.69 100
4711.84 99
4712.00 95
4712.16 90
4712.32 84
4712.47 77
4712.63 71
4712.79 65
4712.94 58
4713.10 52
4713.26 46
4713.42 39
4713.57 32
4713.73 26
4713.89 19
4714.05 14
4714.20 9
4714.36 5
4714.52 3
4714.68 4
4714.83 7
4714.99 13
4715.15 20
4715.31 27
4715.46 33
4715.62 36
4715.78 35
4715.94 32
4716.09 27
4716.25 22
4716.41 19
4716.57 19
4716.72 22
4716.88 28
4717.04 36
4717.20 46
4717.35 57
4717.51 69
4717.67 79
4717.83 88
4717.98 95
4718.14 100
4718.30 102
4718.46 101
4718.61 98
4718.77 93
4718.93 87
4719.09 79
4719.24 71
4719.40 63
4719.56 56
4719.72 49
4719.87 43
4720.03 39
4720.19 37
4720.35 37
4720.50 39
4720.66 41
4720.82 42
4720.98 43
4721.13 42
4721.29 40
4721.45 39
4721.61 39
4721.76 41
4721.92 44
4722.08 48
4722.24 52
4722.39 54
4722.55 54
4722.71 51
4722.87 46
4723.02 42
4723.18 38
4723.34 36
4723.50 37
4723.65 40
4723.81 43
4723.97 48
4724.13 51
4724.29 51
4724.44 50
4724.60 46
4724.76 40
4724.92 33
4725.07 27
4725.23 21
4725.39 17
4725.55 16
4725.70 17
4725.86 20
4726.02 24
4726.18 28
4726.33 31
4726.49 32
4726.65 31
4726.81 29
4726.96 26
4727.12 23
4727.28 21
4727.44 21
4727.60 22
4727.75 26
4727.91 31
4728.07 37
4728.23 42
4728.38 45
4728.54 48
4728.70 48
4728.86 47
4729.01 44
4729.17 42
4729.33 41
4729.49 41
4729.65 41
4729.80 42
4729.96 43
4730.12 44
4730.28 43
4730.43 42
4730.59 39
4730.75 36
4730.91 33
4731.06 32
4731.22 31
4731.38 32
4731.54 33
4731.70 35
4731.85 37
4732.01 39
4732.17 39
4732.33 38
4732.48 37
4732.64 35
4732.80 32
4732.96 28
4733.12 24
4733.27 19
4733.43 16
4733.59 13
4733.75 12
4733.90 13
4734.06 15
4734.22 20
4734.38 24
4734.53 29
4734.69 33
4734.85 36
4735.01 37
4735.17 38
4735.32 38
4735.48 38
4735.64 38
4735.80 37
4735.96 37
4736.11 37
4736.27 37
4736.43 40
4736.59 44
4736.74 49
4736.90 57
4737.06 64
4737.22 72
4737.38 78
4737.53 81
4737.69 81
4737.85 77
4738.01 71
4738.16 64
4738.32 57
4738.48 52
4738.64 51
4738.80 53
4738.95 59
4739.11 66
4739.27 74
4739.43 79
4739.59 81
4739.74 80
4739.90 76
4740.06 69
4740.22 62
4740.37 57
4740.53 55
4740.69 54
4740.85 57
4741.01 62
4741.16 68
4741.32 76
4741.48 84
4741.64 91
4741.80 98
4741.95 103
4742.11 105
4742.27 105
4742.43 102
4742.58 98
4742.74 92
4742.90 85
4743.06 79
4743.22 73
4743.37 67
4743.53 64
4743.69 62
4743.85 62
4744.01 65
4744.16 71
4744.32 80
4744.48 90
4744.64 102
4744.80 114
4744.95 125
4745.11 135
4745.27 143
4745.43 150
4745.59 154
4745.74 157
4745.90 157
4746.06 156
4746.22 152
4746.38 147
4746.53 140
4746.69 131
4746.85 123
4747.01 114
4747.17 104
4747.32 95
4747.48 86
4747.64 76
4747.80 68
4747.96 60
4748.11 55
4748.27 51
4748.43 49
4748.59 49
4748.75 51
4748.90 54
4749.06 57
4749.22 60
4749.38 63
4749.54 65
4749.69 65
4749.85 63
4750.01 59
4750.17 54
4750.33 48
4750.48 41
4750.64 36
4750.80 34
4750.96 34
4751.12 38
4751.27 45
4751.43 54
4751.59 62
4751.75 69
4751.91 72
4752.06 71
4752.22 67
4752.38 60
4752.54 52
4752.70 44
4752.85 36
4753.01 30
4753.17 24
4753.33 19
4753.49 14
4753.64 8
4753.80 3
4753.96 0
4754.12 0
4754.28 0
4754.44 0
4754.59 0
4754.75 0
4754.91 0
4755.07 0
4755.23 2
4755.38 11
4755.54 20
4755.70 30
4755.86 39
4756.02 49
4756.17 57
4756.33 66
4756.49 73
4756.65 78
4756.81 80
4756.97 79
4757.12 74
4757.28 65
4757.44 54
4757.60 43
4757.76 34
4757.91 27
4758.07 24
4758.23 25
4758.39 29
4758.55 35
4758.70 42
4758.86 48
4759.02 53
4759.18 57
4759.34 61
4759.50 63
4759.65 65
4759.81 67
4759.97 67
4760.13 66
4760.29 64
4760.44 60
4760.60 55
4760.76 49
4760.92 44
4761.08 39
4761.24 35
4761.39 32
4761.55 31
4761.71 30
4761.87 29
4762.03 29
4762.19 29
4762.34 29
4762.50 30
4762.66 32
4762.82 34
4762.98 36
4763.13 38
4763.29 40
4763.45 42
4763.61 44
4763.77 45
4763.93 45
4764.08 44
4764.24 42
4764.40 39
4764.56 37
4764.72 35
4764.88 34
4765.03 34
4765.19 35
4765.35 36
4765.51 38
4765.67 39
4765.83 39
4765.98 38
4766.14 38
4766.30 38
4766.46 40
4766.62 44
4766.78 50
4766.93 57
4767.09 64
4767.25 71
4767.41 76
4767.57 79
4767.73 80
4767.88 78
4768.04 75
4768.20 72
4768.36 69
4768.52 67
4768.68 66
4768.83 66
4768.99 67
4769.15 69
4769.31 71
4769.47 72
4769.63 73
4769.78 74
4769.94 74
4770.10 75
4770.26 77
4770.42 81
4770.58 85
4770.73 89
4770.89 92
4771.05 94
4771.21 93
4771.37 91
4771.53 86
4771.68 80
4771.84 74
4772.00 69
4772.16 66
4772.32 64
4772.48 64
4772.63 66
4772.79 67
4772.95 68
4773.11 67
4773.27 65
4773.43 61
4773.58 57
4773.74 52
4773.90 49
4774.06 47
4774.22 46
4774.38 46
4774.54 46
4774.69 46
4774.85 43
4775.01 40
4775.17 35
4775.33 31
4775.49 28
4775.64 27
4775.80 28
4775.96 32
4776.12 36
4776.28 41
4776.44 44
4776.60 46
4776.75 47
4776.91 47
4777.07 48
4777.23 49
4777.39 51
4777.55 54
4777.70 57
4777.86 59
4778.02 62
4778.18 64
4778.34 67
4778.50 70
4778.66 73
4778.81 76
4778.97 80
4779.13 83
4779.29 87
4779.45 90
4779.61 93
4779.77 96
4779.92 98
4780.08 99
4780.24 98
4780.40 96
4780.56 92
4780.72 87
4780.88 83
4781.03 80
4781.19 80
4781.35 83
4781.51 89
4781.67 97
4781.83 106
4781.98 114
4782.14 123
4782.30 130
4782.46 138
4782.62 145
4782.78 152
4782.94 159
4783.09 165
4783.25 169
4783.41 171
4783.57 170
4783.73 167
4783.89 162
4784.05 154
4784.21 145
4784.36 135
4784.52 125
4784.68 117
4784.84 111
4785.00 107
4785.16 106
4785.32 106
4785.47 109
4785.63 112
4785.79 115
4785.95 117
4786.11 119
4786.27 121
4786.43 122
4786.58 121
4786.74 120
4786.90 118
4787.06 115
4787.22 112
4787.38 109
4787.54 106
4787.69 104
4787.85 102
4788.01 100
4788.17 98
4788.33 95
4788.49 91
4788.65 87
4788.81 82
4788.96 77
4789.12 74
4789.28 73
4789.44 73
4789.60 75
4789.76 77
4789.92 78
4790.08 79
4790.23 80
4790.39 80
4790.55 81
4790.71 83
4790.87 87
4791.03 93
4791.19 99
4791.34 104
4791.50 107
4791.66 107
4791.82 104
4791.98 98
4792.14 92
4792.30 85
4792.46 79
4792.61 76
4792.77 75
4792.93 76
4793.09 78
4793.25 80
4793.41 82
4793.57 85
4793.73 88
4793.88 93
4794.04 100
4794.20 109
4794.36 119
4794.52 128
4794.68 135
4794.84 139
4795.00 138
4795.15 132
4795.31 124
4795.47 114
4795.63 105
4795.79 98
4795.95 92
4796.11 89
4796.27 87
4796.42 86
4796.58 85
4796.74 83
4796.90 82
4797.06 81
4797.22 80
4797.38 80
4797.54 80
4797.70 81
4797.85 80
4798.01 79
4798.17 76
4798.33 72
4798.49 67
4798.65 62
4798.81 58
4798.97 56
4799.12 55
4799.28 57
4799.44 60
4799.60 64
4799.76 67
4799.92 68
4800.08 69
4800.24 67
4800.40 64
4800.55 59
4800.71 55
4800.87 51
4801.03 48
4801.19 47
4801.35 48
4801.51 51
4801.67 56
4801.83 62
4801.98 68
4802.14 73
4802.30 77
4802.46 79
4802.62 79
4802.78 77
4802.94 73
4803.10 68
4803.26 62
4803.41 56
4803.57 50
4803.73 46
4803.89 44
4804.05 43
4804.21 43
4804.37 42
4804.53 42
4804.69 40
4804.85 37
4805.00 33
4805.16 28
4805.32 22
4805.48 18
4805.64 13
4805.80 9
4805.96 6
4806.12 2
4806.28 0
4806.43 0
4806.59 0
4806.75 0
4806.91 0
4807.07 0
4807.23 0
4807.39 0
4807.55 2
4807.71 7
4807.87 12
4808.02 16
4808.18 19
4808.34 20
4808.50 21
4808.66 20
4808.82 19
4808.98 17
4809.14 15
4809.30 12
4809.46 9
4809.61 5
4809.77 2
4809.93 0
4810.09 0
4810.25 1
4810.41 5
4810.57 12
4810.73 21
4810.89 32
4811.05 44
4811.20 55
4811.36 65
4811.52 71
4811.68 73
4811.84 71
4812.00 65
4812.16 56
4812.32 46
4812.48 39
4812.64 36
4812.80 38
4812.95 46
4813.11 59
4813.27 74
4813.43 90
4813.59 103
4813.75 112
4813.91 116
4814.07 118
4814.23 117
4814.39 115
4814.55 114
4814.70 114
4814.86 114
4815.02 115
4815.18 116
4815.34 117
4815.50 118
4815.66 119
4815.82 119
4815.98 119
4816.14 117
4816.30 113
4816.45 107
4816.61 99
4816.77 90
4816.93 81
4817.09 73
4817.25 66
4817.41 60
4817.57 55
4817.73 51
4817.89 47
4818.05 43
4818.21 40
4818.36 38
4818.52 37
4818.68 38
4818.84 41
4819.00 45
4819.16 51
4819.32 58
4819.48 64
4819.64 71
4819.80 77
4819.96 81
4820.12 83
4820.27 82
4820.43 79
4820.59 74
4820.75 68
4820.91 62
4821.07 58
4821.23 54
4821.39 53
4821.55 52
4821.71 52
4821.87 53
4822.03 53
4822.19 54
4822.34 54
4822.50 54
4822.66 55
4822.82 56
4822.98 57
4823.14 58
4823.30 60
4823.46 61
4823.62 62
4823.78 62
4823.94 61
4824.10 59
4824.26 56
4824.41 53
4824.57 50
4824.73 48
4824.89 48
4825.05 48
4825.21 51
4825.37 54
4825.53 59
4825.69 65
4825.85 72
4826.01 78
4826.17 83
4826.33 86
4826.49 87
4826.64 88
4826.80 87
4826.96 87
4827.12 87
4827.28 88
4827.44 90
4827.60 92
4827.76 92
4827.92 91
4828.08 89
4828.24 87
4828.40 85
4828.56 86
4828.72 89
4828.88 95
4829.03 103
4829.19 112
4829.35 120
4829.51 126
4829.67 130
4829.83 130
4829.99 129
4830.15 125
4830.31 121
4830.47 117
4830.63 114
4830.79 111
4830.95 108
4831.11 105
4831.27 102
4831.42 99
4831.58 95
4831.74 89
4831.90 83
4832.06 75
4832.22 67
4832.38 59
4832.54 52
4832.70 47
4832.86 46
4833.02 50
4833.18 58
4833.34 70
4833.50 83
4833.66 96
4833.82 107
4833.98 114
4834.13 117
4834.29 117
4834.45 114
4834.61 110
4834.77 105
4834.93 100
4835.09 95
4835.25 90
4835.41 84
4835.57 78
4835.73 72
4835.89 67
4836.05 63
4836.21 60
4836.37 60
4836.53 60
4836.69 62
4836.85 64
4837.00 66
4837.16 67
4837.32 68
4837.48 68
4837.64 68
4837.80 67
4837.96 65
4838.12 63
4838.28 61
4838.44 59
4838.60 59
4838.76 59
4838.92 63
4839.08 69
4839.24 76
4839.40 85
4839.56 93
4839.72 100
4839.88 104
4840.04 106
4840.19 105
4840.35 101
4840.51 96
4840.67 90
4840.83 84
4840.99 76
4841.15 67
4841.31 59
4841.47 51
4841.63 44
4841.79 40
4841.95 37
4842.11 35
4842.27 35
4842.43 36
4842.59 36
4842.75 36
4842.91 37
4843.07 39
4843.23 42
4843.39 47
4843.55 53
4843.70 59
4843.86 65
4844.02 70
4844.18 73
4844.34 72
4844.50 69
4844.66 63
4844.82 56
4844.98 48
4845.14 40
4845.30 33
4845.46 27
4845.62 23
4845.78 20
4845.94 18
4846.10 17
4846.26 16
4846.42 15
4846.58 15
4846.74 15
4846.90 17
4847.06 19
4847.22 21
4847.38 24
4847.54 27
4847.70 29
4847.85 31
4848.01 33
4848.17 34
4848.33 36
4848.49 36
4848.65 36
4848.81 36
4848.97 33
4849.13 30
4849.29 26
4849.45 22
4849.61 17
4849.77 14
4849.93 11
4850.09 9
4850.25 9
4850.41 9
4850.57 9
4850.73 8
4850.89 7
4851.05 5
4851.21 2
4851.37 0
4851.53 0
4851.69 0
4851.85 0
4852.01 0
4852.17 0
4852.33 0
4852.49 1
4852.65 9
4852.81 17
4852.97 25
4853.12 32
4853.28 38
4853.44 43
4853.60 46
4853.76 46
4853.92 46
4854.08 45
4854.24 44
4854.40 43
4854.56 43
4854.72 43
4854.88 43
4855.04 44
4855.20 43
4855.36 43
4855.52 43
4855.68 44
4855.84 48
4856.00 54
4856.16 63
4856.32 73
4856.48 82
4856.64 91
4856.80 95
4856.96 96
4857.12 94
4857.28 90
4857.44 85
4857.60 80
4857.76 77
4857.92 76
4858.08 77
4858.24 80
4858.40 82
4858.56 85
4858.72 87
4858.88 89
4859.04 90
4859.20 91
4859.36 93
4859.52 96
4859.68 100
4859.84 104
4860.00 107
4860.16 109
4860.32 110
4860.48 109
4860.64 107
4860.80 104
4860.96 100
4861.11 95
4861.27 90
4861.43 83
4861.59 76
4861.75 69
4861.91 62
4862.07 58
4862.23 55
4862.39 55
4862.55 57
4862.71 61
4862.87 66
4863.03 70
4863.19 75
4863.35 78
4863.51 80
4863.67 81
4863.83 81
4863.99 79
4864.15 75
4864.31 71
4864.47 66
4864.63 62
4864.79 59
4864.95 58
4865.11 59
4865.27 62
4865.43 66
4865.59 70
4865.75 73
4865.91 76
4866.07 76
4866.23 76
4866.39 74
4866.55 72
4866.71 71
4866.87 70
4867.03 69
4867.19 69
4867.35 68
4867.51 66
4867.67 63
4867.83 59
4867.99 54
4868.15 49
4868.31 44
4868.47 41
4868.63 40
4868.79 43
4868.95 47
4869.11 54
4869.27 62
4869.43 71
4869.59 78
4869.75 84
4869.91 88
4870.07 91
4870.23 92
4870.39 91
4870.55 90
4870.71 89
4870.87 89
4871.03 89
4871.19 89
4871.35 91
4871.51 93
4871.67 95
4871.83 97
4871.99 98
4872.15 97
4872.31 93
4872.47 87
4872.63 79
4872.79 70
4872.95 61
4873.11 52
4873.27 45
4873.43 40
4873.59 38
4873.75 38
4873.91 40
4874.07 42
4874.23 45
4874.39 48
4874.55 49
4874.71 50
4874.87 49
4875.03 49
4875.19 50
4875.35 52
4875.51 55
4875.67 59
4875.83 65
4875.99 71
4876.15 78
4876.31 83
4876.47 88
4876.63 92
4876.79 95
4876.95 96
4877.12 97
4877.28 97
4877.44 97
4877.60 97
4877.76 96
4877.92 95
4878.08 93
4878.24 90
4878.40 85
4878.56 79
4878.72 72
4878.88 65
4879.04 58
4879.20 52
4879.36 47
4879.52 43
4879.68 39
4879.84 34
4880.00 29
4880.16 23
4880.32 17
4880.48 11
4880.64 6
4880.80 2
4880.96 1
4881.12 1
4881.28 3
4881.44 5
4881.60 9
4881.76 12
4881.92 14
4882.08 16
4882.24 18
4882.40 20
4882.56 23
4882.72 27
4882.88 31
4883.04 37
4883.20 42
4883.36 46
4883.52 48
4883.68 49
4883.84 48
4884.00 46
4884.16 44
4884.32 41
4884.48 40
4884.64 39
4884.80 39
4884.96 39
4885.12 39
4885.29 37
4885.45 34
4885.61 30
4885.77 25
4885.93 19
4886.09 13
4886.25 7
4886.41 2
4886.57 0
4886.73 0
4886.89 0
4887.05 0
4887.21 0
4887.37 0
4887.53 0
4887.69 0
4887.85 0
4888.01 5
4888.17 13
4888.33 21
4888.49 27
4888.65 32
4888.81 35
4888.97 35
4889.13 33
4889.29 30
4889.45 26
4889.61 23
4889.77 21
4889.93 20
4890.09 19
4890.25 20
4890.42 21
4890.58 23
4890.74 25
4890.90 28
4891.06 32
4891.22 38
4891.38 45
4891.54 53
4891.70 60
4891.86 67
4892.02 74
4892.18 79
4892.34 83
4892.50 86
4892.66 89
4892.82 93
4892.98 96
4893.14 100
4893.30 104
4893.46 108
4893.62 112
4893.78 116
4893.94 119
4894.10 122
4894.26 125
4894.42 128
4894.59 130
4894.75 131
4894.91 131
4895.07 129
4895.23 125
4895.39 120
4895.55 113
4895.71 105
4895.87 96
4896.03 88
4896.19 80
4896.35 72
4896.51 65
4896.67 58
4896.83 51
4896.99 44
4897.15 38
4897.31 33
4897.47 29
4897.63 26
4897.79 25
4897.95 26
4898.11 29
4898.28 33
4898.44 37
4898.60 42
4898.76 46
4898.92 50
4899.08 52
4899.24 51
4899.40 48
4899.56 43
4899.72 35
4899.88 27
4900.04 19
4900.20 13
4900.36 9
4900.52 8
4900.68 10
4900.84 13
4901.00 17
4901.16 21
4901.32 23
4901.49 23
4901.65 21
4901.81 18
4901.97 14
4902.13 10
4902.29 7
4902.45 6
4902.61 7
4902.77 9
4902.93 11
4903.09 14
4903.25 16
4903.41 17
4903.57 18
4903.73 19
4903.89 21
4904.05 23
4904.21 27
4904.38 31
4904.54 35
4904.70 38
4904.86 41
4905.02 41
4905.18 41
4905.34 38
4905.50 33
4905.66 27
4905.82 19
4905.98 11
4906.14 3
4906.30 0
4906.46 0
4906.62 0
4906.78 0
4906.95 1
4907.11 9
4907.27 19
4907.43 28
4907.59 35
4907.75 40
4907.91 43
4908.07 45
4908.23 45
4908.39 44
4908.55 44
4908.71 45
4908.87 46
4909.03 48
4909.19 51
4909.35 55
4909.52 59
4909.68 62
4909.84 66
4910.00 68
4910.16 69
4910.32 69
4910.48 66
4910.64 62
4910.80 57
4910.96 52
4911.12 49
4911.28 47
4911.44 48
4911.60 53
4911.76 61
4911.93 71
4912.09 82
4912.25 93
4912.41 102
4912.57 108
4912.73 110
4912.89 109
4913.05 103
4913.21 96
4913.37 88
4913.53 82
4913.69 78
4913.85 78
4914.02 82
4914.18 91
4914.34 102
4914.50 115
4914.66 127
4914.82 136
4914.98 141
4915.14 141
4915.30 136
4915.46 127
4915.62 115
4915.78 103
4915.94 93
4916.10 85
4916.27 79
4916.43 76
4916.59 75
4916.75 76
4916.91 76
4917.07 75
4917.23 72
4917.39 67
4917.55 61
4917.71 54
4917.87 46
4918.03 39
4918.20 34
4918.36 31
4918.52 30
4918.68 30
4918.84 31
4919.00 33
4919.16 34
4919.32 36
4919.48 37
4919.64 37
4919.80 38
4919.96 37
4920.12 36
4920.29 34
4920.45 33
4920.61 32
4920.77 33
4920.93 35
4921.09 39
4921.25 43
4921.41 48
4921.57 52
4921.73 54
4921.89 55
4922.06 54
4922.22 52
4922.38 50
4922.54 49
4922.70 49
4922.86 49
4923.02 49
4923.18 49
4923.34 49
4923.50 49
4923.66 49
4923.82 49
4923.99 50
4924.15 52
4924.31 53
4924.47 54
4924.63 53
4924.79 51
4924.95 46
4925.11 39
4925.27 30
4925.43 21
4925.59 12
4925.76 5
4925.92 1
4926.08 1
4926.24 3
4926.40 8
4926.56 14
4926.72 19
4926.88 25
4927.04 28
4927.20 30
4927.37 31
4927.53 30
4927.69 28
4927.85 27
4928.01 25
4928.17 25
4928.33 26
4928.49 28
4928.65 31
4928.81 35
4928.97 40
4929.14 44
4929.30 48
4929.46 49
4929.62 49
4929.78 47
4929.94 43
4930.10 37
4930.26 29
4930.42 20
4930.58 11
4930.75 3
4930.91 0
4931.07 0
4931.23 0
4931.39 0
4931.55 0
4931.71 0
4931.87 0
4932.03 0
4932.20 4
4932.36 7
4932.52 10
[truncated: 732,327 more chars]
