# Supplementary material for: Methylobacterium Species Promoting Rice and Barley Growth and Interaction Specificity Revealed with Whole-Cell Matrix-Assisted Laser Desorption / Ionization-Time-of-Flight Mass Spectrometry (MALDI-TOF/MS) Analysis
Source: PLoS One. 2015 Jun 8;10(6):e0129509. doi: 10.1371/journal.pone.0129509 (PMC4460032; doi:10.1371/journal.pone.0129509)
Supplement: S3 Data — (ZIP) [file pone.0129509.s003.zip › Supplementary data 3 (ms from barley)/6a.txt]

780.52 0
780.58 0
780.65 0
780.71 0
780.77 0
780.84 0
780.90 0
780.97 0
781.03 0
781.09 0
781.16 0
781.22 0
781.29 0
781.35 0
781.41 0
781.48 0
781.54 0
781.61 0
781.67 0
781.73 0
781.80 0
781.86 0
781.93 0
781.99 0
782.05 0
782.12 0
782.18 0
782.25 0
782.31 0
782.38 0
782.44 0
782.50 0
782.57 0
782.63 0
782.70 0
782.76 0
782.82 0
782.89 0
782.95 0
783.02 0
783.08 0
783.14 0
783.21 0
783.27 0
783.34 0
783.40 0
783.47 0
783.53 0
783.59 0
783.66 0
783.72 0
783.79 0
783.85 0
783.91 0
783.98 0
784.04 0
784.11 0
784.17 0
784.24 0
784.30 0
784.36 0
784.43 0
784.49 0
784.56 0
784.62 0
784.68 0
784.75 0
784.81 0
784.88 0
784.94 0
785.01 0
785.07 0
785.13 0
785.20 0
785.26 0
785.33 0
785.39 0
785.45 0
785.52 0
785.58 0
785.65 0
785.71 0
785.78 0
785.84 0
785.90 0
785.97 0
786.03 0
786.10 0
786.16 0
786.23 0
786.29 0
786.35 0
786.42 0
786.48 0
786.55 0
786.61 0
786.68 0
786.74 0
786.80 0
786.87 0
786.93 0
787.00 0
787.06 0
787.13 0
787.19 0
787.25 0
787.32 0
787.38 0
787.45 0
787.51 0
787.58 0
787.64 0
787.70 0
787.77 0
787.83 0
787.90 0
787.96 0
788.03 0
788.09 0
788.15 0
788.22 0
788.28 0
788.35 0
788.41 0
788.48 0
788.54 0
788.61 0
788.67 0
788.73 0
788.80 0
788.86 0
788.93 0
788.99 0
789.06 0
789.12 0
789.18 0
789.25 0
789.31 0
789.38 0
789.44 0
789.51 0
789.57 0
789.64 0
789.70 0
789.76 0
789.83 0
789.89 0
789.96 0
790.02 0
790.09 0
790.15 0
790.21 0
790.28 0
790.34 0
790.41 0
790.47 0
790.54 0
790.60 0
790.67 0
790.73 0
790.79 0
790.86 0
790.92 0
790.99 0
791.05 0
791.12 0
791.18 0
791.25 0
791.31 0
791.37 0
791.44 0
791.50 0
791.57 0
791.63 0
791.70 0
791.76 0
791.83 0
791.89 0
791.96 0
792.02 0
792.08 0
792.15 0
792.21 0
792.28 0
792.34 0
792.41 0
792.47 0
792.54 0
792.60 0
792.66 0
792.73 0
792.79 0
792.86 0
792.92 0
792.99 0
793.05 0
793.12 0
793.18 0
793.25 0
793.31 0
793.37 0
793.44 0
793.50 0
793.57 0
793.63 0
793.70 0
793.76 0
793.83 0
793.89 0
793.96 0
794.02 0
794.08 0
794.15 0
794.21 0
794.28 0
794.34 0
794.41 0
794.47 0
794.54 0
794.60 0
794.67 0
794.73 0
794.80 0
794.86 0
794.92 0
794.99 0
795.05 0
795.12 0
795.18 0
795.25 0
795.31 0
795.38 0
795.44 0
795.51 0
795.57 0
795.64 0
795.70 0
795.76 0
795.83 0
795.89 0
795.96 0
796.02 0
796.09 0
796.15 0
796.22 0
796.28 0
796.35 0
796.41 0
796.48 0
796.54 0
796.61 0
796.67 0
796.73 0
796.80 0
796.86 0
796.93 0
796.99 0
797.06 0
797.12 0
797.19 0
797.25 0
797.32 0
797.38 0
797.45 0
797.51 0
797.58 0
797.64 0
797.71 0
797.77 0
797.83 0
797.90 0
797.96 0
798.03 0
798.09 0
798.16 0
798.22 0
798.29 0
798.35 0
798.42 0
798.48 0
798.55 0
798.61 0
798.68 0
798.74 0
798.81 0
798.87 0
798.94 0
799.00 0
799.06 0
799.13 0
799.19 0
799.26 0
799.32 0
799.39 0
799.45 0
799.52 0
799.58 0
799.65 0
799.71 0
799.78 0
799.84 0
799.91 0
799.97 0
800.04 0
800.10 0
800.17 0
800.23 0
800.30 0
800.36 0
800.43 0
800.49 0
800.56 0
800.62 0
800.69 0
800.75 0
800.81 0
800.88 0
800.94 0
801.01 0
801.07 0
801.14 0
801.20 0
801.27 0
801.33 0
801.40 0
801.46 0
801.53 0
801.59 0
801.66 0
801.72 0
801.79 0
801.85 0
801.92 0
801.98 0
802.05 0
802.11 0
802.18 0
802.24 0
802.31 0
802.37 0
802.44 0
802.50 0
802.57 0
802.63 0
802.70 0
802.76 0
802.83 0
802.89 0
802.96 0
803.02 0
803.09 0
803.15 0
803.22 0
803.28 0
803.35 0
803.41 0
803.48 0
803.54 0
803.61 0
803.67 0
803.74 0
803.80 0
803.87 0
803.93 0
804.00 0
804.06 0
804.13 0
804.19 0
804.26 0
804.32 0
804.39 0
804.45 0
804.52 0
804.58 0
804.65 0
804.71 0
804.78 0
804.84 0
804.91 0
804.97 0
805.04 0
805.10 0
805.17 0
805.23 0
805.30 0
805.36 0
805.43 0
805.49 0
805.56 0
805.62 0
805.69 0
805.75 0
805.82 0
805.88 0
805.95 0
806.01 0
806.08 0
806.14 0
806.21 0
806.27 0
806.34 0
806.40 0
806.47 0
806.53 0
806.60 0
806.66 0
806.73 0
806.79 0
806.86 0
806.92 0
806.99 0
807.05 0
807.12 0
807.18 0
807.25 0
807.31 0
807.38 0
807.44 0
807.51 0
807.57 0
807.64 0
807.70 0
807.77 0
807.83 0
807.90 0
807.96 0
808.03 0
808.09 0
808.16 0
808.22 0
808.29 0
808.36 0
808.42 0
808.49 0
808.55 0
808.62 0
808.68 0
808.75 0
808.81 0
808.88 0
808.94 0
809.01 0
809.07 0
809.14 0
809.20 0
809.27 0
809.33 0
809.40 0
809.46 0
809.53 0
809.59 0
809.66 0
809.72 0
809.79 0
809.85 0
809.92 0
809.98 0
810.05 0
810.12 0
810.18 0
810.25 0
810.31 0
810.38 0
810.44 0
810.51 0
810.57 0
810.64 0
810.70 0
810.77 0
810.83 0
810.90 0
810.96 0
811.03 0
811.09 0
811.16 0
811.22 0
811.29 0
811.36 0
811.42 0
811.49 0
811.55 0
811.62 0
811.68 0
811.75 0
811.81 0
811.88 0
811.94 0
812.01 0
812.07 0
812.14 0
812.20 0
812.27 0
812.33 0
812.40 0
812.47 0
812.53 0
812.60 0
812.66 0
812.73 0
812.79 0
812.86 0
812.92 0
812.99 0
813.05 0
813.12 0
813.18 0
813.25 0
813.31 0
813.38 0
813.45 0
813.51 0
813.58 0
813.64 0
813.71 0
813.77 0
813.84 0
813.90 0
813.97 0
814.03 0
814.10 0
814.16 0
814.23 0
814.30 0
814.36 0
814.43 0
814.49 0
814.56 0
814.62 0
814.69 0
814.75 0
814.82 0
814.88 0
814.95 0
815.01 0
815.08 0
815.15 0
815.21 0
815.28 0
815.34 0
815.41 0
815.47 0
815.54 0
815.60 0
815.67 0
815.73 0
815.80 0
815.87 0
815.93 0
816.00 0
816.06 0
816.13 0
816.19 0
816.26 0
816.32 0
816.39 0
816.45 0
816.52 0
816.59 0
816.65 0
816.72 0
816.78 0
816.85 0
816.91 0
816.98 0
817.04 0
817.11 0
817.18 0
817.24 0
817.31 0
817.37 0
817.44 0
817.50 0
817.57 0
817.63 0
817.70 0
817.76 0
817.83 0
817.90 0
817.96 0
818.03 0
818.09 0
818.16 0
818.22 0
818.29 0
818.35 0
818.42 0
818.49 0
818.55 0
818.62 0
818.68 0
818.75 0
818.81 0
818.88 0
818.94 0
819.01 0
819.08 0
819.14 0
819.21 0
819.27 0
819.34 0
819.40 0
819.47 0
819.54 0
819.60 0
819.67 0
819.73 0
819.80 0
819.86 0
819.93 0
819.99 0
820.06 0
820.13 0
820.19 0
820.26 0
820.32 0
820.39 0
820.45 0
820.52 0
820.59 0
820.65 0
820.72 0
820.78 0
820.85 0
820.91 0
820.98 0
821.04 0
821.11 0
821.18 0
821.24 0
821.31 0
821.37 0
821.44 0
821.50 0
821.57 0
821.64 0
821.70 0
821.77 0
821.83 0
821.90 0
821.96 0
822.03 0
822.10 0
822.16 0
822.23 0
822.29 0
822.36 0
822.42 0
822.49 0
822.56 0
822.62 0
822.69 0
822.75 0
822.82 0
822.88 0
822.95 0
823.02 0
823.08 0
823.15 0
823.21 0
823.28 0
823.34 0
823.41 0
823.48 0
823.54 0
823.61 0
823.67 0
823.74 0
823.81 0
823.87 0
823.94 0
824.00 0
824.07 0
824.13 0
824.20 0
824.27 0
824.33 0
824.40 0
824.46 0
824.53 0
824.59 0
824.66 0
824.73 0
824.79 0
824.86 0
824.92 0
824.99 0
825.06 0
825.12 0
825.19 0
825.25 0
825.32 0
825.38 0
825.45 0
825.52 0
825.58 0
825.65 0
825.71 0
825.78 0
825.85 0
825.91 0
825.98 0
826.04 0
826.11 0
826.17 0
826.24 0
826.31 0
826.37 0
826.44 0
826.50 0
826.57 0
826.64 0
826.70 0
826.77 0
826.83 0
826.90 0
826.97 0
827.03 0
827.10 0
827.16 0
827.23 0
827.29 0
827.36 0
827.43 0
827.49 0
827.56 0
827.62 0
827.69 0
827.76 0
827.82 0
827.89 0
827.95 0
828.02 0
828.09 0
828.15 0
828.22 0
828.28 0
828.35 0
828.42 0
828.48 0
828.55 0
828.61 0
828.68 0
828.75 0
828.81 0
828.88 0
828.94 0
829.01 0
829.08 0
829.14 0
829.21 0
829.27 0
829.34 0
829.41 0
829.47 0
829.54 0
829.60 0
829.67 0
829.74 0
829.80 0
829.87 0
829.93 0
830.00 0
830.07 0
830.13 0
830.20 0
830.26 0
830.33 0
830.40 0
830.46 0
830.53 0
830.59 0
830.66 0
830.73 0
830.79 0
830.86 0
830.92 0
830.99 0
831.06 0
831.12 0
831.19 0
831.25 0
831.32 0
831.39 0
831.45 0
831.52 0
831.58 0
831.65 0
831.72 0
831.78 0
831.85 0
831.92 0
831.98 0
832.05 0
832.11 0
832.18 0
832.25 0
832.31 0
832.38 0
832.44 0
832.51 0
832.58 0
832.64 0
832.71 0
832.77 0
832.84 0
832.91 0
832.97 0
833.04 0
833.11 0
833.17 0
833.24 0
833.30 0
833.37 0
833.44 0
833.50 0
833.57 0
833.63 0
833.70 0
833.77 0
833.83 0
833.90 0
833.97 0
834.03 0
834.10 0
834.16 0
834.23 0
834.30 0
834.36 0
834.43 0
834.50 0
834.56 0
834.63 0
834.69 0
834.76 0
834.83 0
834.89 0
834.96 0
835.02 0
835.09 0
835.16 0
835.22 0
835.29 0
835.36 0
835.42 0
835.49 0
835.55 0
835.62 0
835.69 0
835.75 0
835.82 0
835.89 0
835.95 0
836.02 0
836.08 0
836.15 0
836.22 0
836.28 0
836.35 0
836.42 0
836.48 0
836.55 0
836.61 0
836.68 0
836.75 0
836.81 0
836.88 0
836.95 0
837.01 0
837.08 0
837.15 0
837.21 0
837.28 0
837.34 0
837.41 0
837.48 0
837.54 0
837.61 0
837.68 0
837.74 0
837.81 0
837.87 0
837.94 0
838.01 0
838.07 0
838.14 0
838.21 0
838.27 0
838.34 0
838.41 0
838.47 0
838.54 0
838.60 0
838.67 0
838.74 0
838.80 0
838.87 0
838.94 0
839.00 0
839.07 0
839.14 0
839.20 0
839.27 0
839.33 0
839.40 0
839.47 0
839.53 0
839.60 0
839.67 0
839.73 0
839.80 0
839.87 0
839.93 0
840.00 0
840.07 0
840.13 0
840.20 0
840.26 0
840.33 0
840.40 0
840.46 0
840.53 0
840.60 0
840.66 0
840.73 0
840.80 0
840.86 0
840.93 0
841.00 0
841.06 0
841.13 0
841.19 0
841.26 0
841.33 0
841.39 0
841.46 0
841.53 0
841.59 0
841.66 0
841.73 0
841.79 0
841.86 0
841.93 0
841.99 0
842.06 0
842.13 0
842.19 0
842.26 0
842.33 0
842.39 0
842.46 0
842.52 0
842.59 0
842.66 0
842.72 0
842.79 0
842.86 0
842.92 0
842.99 0
843.06 0
843.12 0
843.19 0
843.26 0
843.32 0
843.39 0
843.46 0
843.52 0
843.59 0
843.66 0
843.72 0
843.79 0
843.86 0
843.92 0
843.99 0
844.06 0
844.12 0
844.19 0
844.25 0
844.32 0
844.39 0
844.45 0
844.52 0
844.59 0
844.65 0
844.72 0
844.79 0
844.85 0
844.92 0
844.99 0
845.05 0
845.12 0
845.19 0
845.25 0
845.32 0
845.39 0
845.45 0
845.52 0
845.59 0
845.65 0
845.72 0
845.79 0
845.85 0
845.92 0
845.99 0
846.05 0
846.12 0
846.19 0
846.25 0
846.32 0
846.39 0
846.45 0
846.52 0
846.59 0
846.65 0
846.72 0
846.79 0
846.85 0
846.92 0
846.99 0
847.05 0
847.12 0
847.19 0
847.25 0
847.32 0
847.39 0
847.45 0
847.52 0
847.59 0
847.65 0
847.72 0
847.79 0
847.85 0
847.92 0
847.99 0
848.05 0
848.12 0
848.19 0
848.25 0
848.32 0
848.39 0
848.46 0
848.52 0
848.59 0
848.66 0
848.72 0
848.79 0
848.86 0
848.92 0
848.99 0
849.06 0
849.12 0
849.19 0
849.26 0
849.32 0
849.39 0
849.46 0
849.52 0
849.59 0
849.66 0
849.72 0
849.79 0
849.86 0
849.92 0
849.99 0
850.06 0
850.12 0
850.19 0
850.26 0
850.33 0
850.39 0
850.46 0
850.53 0
850.59 0
850.66 0
850.73 0
850.79 0
850.86 0
850.93 0
850.99 0
851.06 0
851.13 0
851.19 0
851.26 0
851.33 0
851.39 0
851.46 0
851.53 0
851.60 0
851.66 0
851.73 0
851.80 0
851.86 0
851.93 0
852.00 0
852.06 0
852.13 0
852.20 0
852.26 0
852.33 0
852.40 0
852.46 0
852.53 0
852.60 0
852.67 0
852.73 0
852.80 0
852.87 0
852.93 0
853.00 0
853.07 0
853.13 0
853.20 0
853.27 0
853.34 0
853.40 0
853.47 0
853.54 0
853.60 0
853.67 0
853.74 0
853.80 0
853.87 0
853.94 0
854.00 0
854.07 0
854.14 0
854.21 0
854.27 0
854.34 0
854.41 0
854.47 0
854.54 0
854.61 0
854.67 0
854.74 0
854.81 0
854.88 0
854.94 0
855.01 0
855.08 0
855.14 0
855.21 0
855.28 0
855.34 0
855.41 0
855.48 0
855.55 0
855.61 0
855.68 0
855.75 0
855.81 0
855.88 0
855.95 0
856.01 0
856.08 0
856.15 0
856.22 0
856.28 0
856.35 0
856.42 0
856.48 0
856.55 0
856.62 0
856.69 0
856.75 0
856.82 0
856.89 0
856.95 0
857.02 0
857.09 0
857.16 0
857.22 0
857.29 0
857.36 0
857.42 0
857.49 0
857.56 0
857.62 0
857.69 0
857.76 0
857.83 0
857.89 0
857.96 0
858.03 0
858.09 0
858.16 0
858.23 0
858.30 0
858.36 0
858.43 0
858.50 0
858.56 0
858.63 0
858.70 0
858.77 0
858.83 0
858.90 0
858.97 0
859.03 0
859.10 0
859.17 0
859.24 0
859.30 0
859.37 0
859.44 0
859.50 0
859.57 0
859.64 0
859.71 0
859.77 0
859.84 0
859.91 0
859.98 0
860.04 0
860.11 0
860.18 0
860.24 0
860.31 0
860.38 0
860.45 0
860.51 0
860.58 0
860.65 0
860.71 0
860.78 0
860.85 0
860.92 0
860.98 0
861.05 0
861.12 0
861.19 0
861.25 0
861.32 0
861.39 0
861.45 0
861.52 0
861.59 0
861.66 0
861.72 0
861.79 0
861.86 0
861.93 0
861.99 0
862.06 0
862.13 0
862.19 0
862.26 0
862.33 0
862.40 0
862.46 0
862.53 0
862.60 0
862.67 0
862.73 0
862.80 0
862.87 0
862.93 0
863.00 0
863.07 0
863.14 0
863.20 0
863.27 0
863.34 0
863.41 0
863.47 0
863.54 0
863.61 0
863.68 0
863.74 0
863.81 0
863.88 0
863.94 0
864.01 0
864.08 0
864.15 0
864.21 0
864.28 0
864.35 0
864.42 0
864.48 0
864.55 0
864.62 0
864.69 0
864.75 0
864.82 0
864.89 0
864.96 0
865.02 0
865.09 0
865.16 0
865.23 0
865.29 0
865.36 0
865.43 0
865.49 0
865.56 0
865.63 0
865.70 0
865.76 0
865.83 0
865.90 0
865.97 0
866.03 0
866.10 0
866.17 0
866.24 0
866.30 0
866.37 0
866.44 0
866.51 0
866.57 0
866.64 0
866.71 0
866.78 0
866.84 0
866.91 0
866.98 0
867.05 0
867.11 0
867.18 0
867.25 0
867.32 0
867.38 0
867.45 0
867.52 0
867.59 0
867.65 0
867.72 0
867.79 0
867.86 0
867.92 0
867.99 0
868.06 0
868.13 0
868.19 0
868.26 0
868.33 0
868.40 0
868.46 0
868.53 0
868.60 0
868.67 0
868.73 0
868.80 0
868.87 0
868.94 0
869.00 0
869.07 0
869.14 0
869.21 0
869.27 0
869.34 0
869.41 0
869.48 0
869.54 0
869.61 0
869.68 0
869.75 0
869.82 0
869.88 0
869.95 0
870.02 0
870.09 0
870.15 0
870.22 0
870.29 0
870.36 0
870.42 0
870.49 0
870.56 0
870.63 0
870.69 0
870.76 0
870.83 0
870.90 0
870.96 0
871.03 0
871.10 0
871.17 0
871.24 0
871.30 0
871.37 0
871.44 0
871.51 0
871.57 0
871.64 0
871.71 0
871.78 0
871.84 0
871.91 0
871.98 0
872.05 0
872.11 0
872.18 0
872.25 0
872.32 0
872.39 0
872.45 0
872.52 0
872.59 0
872.66 0
872.72 0
872.79 0
872.86 0
872.93 0
872.99 0
873.06 0
873.13 0
873.20 0
873.27 0
873.33 0
873.40 0
873.47 0
873.54 0
873.60 0
873.67 0
873.74 0
873.81 0
873.88 0
873.94 0
874.01 0
874.08 0
874.15 0
874.21 0
874.28 0
874.35 0
874.42 0
874.48 0
874.55 0
874.62 0
874.69 0
874.76 0
874.82 0
874.89 0
874.96 0
875.03 0
875.09 0
875.16 0
875.23 0
875.30 0
875.37 0
875.43 0
875.50 0
875.57 0
875.64 0
875.71 0
875.77 0
875.84 0
875.91 0
875.98 0
876.04 0
876.11 0
876.18 0
876.25 0
876.32 0
876.38 0
876.45 0
876.52 0
876.59 0
876.65 0
876.72 0
876.79 0
876.86 0
876.93 0
876.99 0
877.06 0
877.13 0
877.20 0
877.27 0
877.33 0
877.40 0
877.47 0
877.54 0
877.61 0
877.67 0
877.74 0
877.81 0
877.88 0
877.94 0
878.01 0
878.08 0
878.15 0
878.22 0
878.28 0
878.35 0
878.42 0
878.49 0
878.56 0
878.62 0
878.69 0
878.76 0
878.83 0
878.90 0
878.96 0
879.03 0
879.10 0
879.17 0
879.24 0
879.30 0
879.37 0
879.44 0
879.51 0
879.58 0
879.64 0
879.71 0
879.78 0
879.85 0
879.91 0
879.98 0
880.05 0
880.12 0
880.19 0
880.25 0
880.32 0
880.39 0
880.46 0
880.53 0
880.59 0
880.66 0
880.73 0
880.80 0
880.87 0
880.93 0
881.00 0
881.07 0
881.14 0
881.21 0
881.27 0
881.34 0
881.41 0
881.48 0
881.55 0
881.62 0
881.68 0
881.75 0
881.82 0
881.89 0
881.96 0
882.02 0
882.09 0
882.16 0
882.23 0
882.30 0
882.36 0
882.43 0
882.50 0
882.57 0
882.64 0
882.70 0
882.77 0
882.84 0
882.91 0
882.98 0
883.04 0
883.11 0
883.18 0
883.25 0
883.32 0
883.39 0
883.45 0
883.52 0
883.59 0
883.66 0
883.73 0
883.79 0
883.86 0
883.93 0
884.00 0
884.07 0
884.13 0
884.20 0
884.27 0
884.34 0
884.41 0
884.48 0
884.54 0
884.61 0
884.68 0
884.75 0
884.82 0
884.88 0
884.95 0
885.02 0
885.09 0
885.16 0
885.23 0
885.29 0
885.36 0
885.43 0
885.50 0
885.57 0
885.63 0
885.70 0
885.77 0
885.84 0
885.91 0
885.98 0
886.04 0
886.11 0
886.18 0
886.25 0
886.32 0
886.38 0
886.45 0
886.52 0
886.59 0
886.66 0
886.73 0
886.79 0
886.86 0
886.93 0
887.00 0
887.07 0
887.14 0
887.20 0
887.27 0
887.34 0
887.41 0
887.48 0
887.55 0
887.61 0
887.68 0
887.75 0
887.82 0
887.89 0
887.95 0
888.02 0
888.09 0
888.16 0
888.23 0
888.30 0
888.36 0
888.43 0
888.50 0
888.57 0
888.64 0
888.71 0
888.77 0
888.84 0
888.91 0
888.98 0
889.05 0
889.12 0
889.18 0
889.25 0
889.32 0
889.39 0
889.46 0
889.53 0
889.59 0
889.66 0
889.73 0
889.80 0
889.87 0
889.94 0
890.00 0
890.07 0
890.14 0
890.21 0
890.28 0
890.35 0
890.41 0
890.48 0
890.55 0
890.62 0
890.69 0
890.76 0
890.83 0
890.89 0
890.96 0
891.03 0
891.10 0
891.17 0
891.24 0
891.30 0
891.37 0
891.44 0
891.51 0
891.58 0
891.65 0
891.71 0
891.78 0
891.85 0
891.92 0
891.99 0
892.06 0
892.13 0
892.19 0
892.26 0
892.33 0
892.40 0
892.47 0
892.54 0
892.60 0
892.67 0
892.74 0
892.81 0
892.88 0
892.95 0
893.02 0
893.08 0
893.15 0
893.22 0
893.29 0
893.36 0
893.43 0
893.49 0
893.56 0
893.63 0
893.70 0
893.77 0
893.84 0
893.91 0
893.97 0
894.04 0
894.11 0
894.18 0
894.25 0
894.32 0
894.39 0
894.45 0
894.52 0
894.59 0
894.66 0
894.73 0
894.80 0
894.87 0
894.93 0
895.00 0
895.07 0
895.14 0
895.21 0
895.28 0
895.35 0
895.41 0
895.48 0
895.55 0
895.62 0
895.69 0
895.76 0
895.83 0
895.89 0
895.96 0
896.03 0
896.10 0
896.17 0
896.24 0
896.31 0
896.37 0
896.44 0
896.51 0
896.58 0
896.65 0
896.72 0
896.79 0
896.85 0
896.92 0
896.99 0
897.06 0
897.13 0
897.20 0
897.27 0
897.33 0
897.40 0
897.47 0
897.54 0
897.61 0
897.68 0
897.75 0
897.82 0
897.88 0
897.95 0
898.02 0
898.09 0
898.16 0
898.23 0
898.30 0
898.36 0
898.43 0
898.50 0
898.57 0
898.64 0
898.71 0
898.78 0
898.85 0
898.91 0
898.98 0
899.05 0
899.12 0
899.19 0
899.26 0
899.33 0
899.40 0
899.46 0
899.53 0
899.60 0
899.67 0
899.74 0
899.81 0
899.88 0
899.95 0
900.01 0
900.08 0
900.15 0
900.22 0
900.29 0
900.36 0
900.43 0
900.50 0
900.56 0
900.63 0
900.70 0
900.77 0
900.84 0
900.91 0
900.98 0
901.05 0
901.11 0
901.18 0
901.25 0
901.32 0
901.39 0
901.46 0
901.53 0
901.60 0
901.67 0
901.73 0
901.80 0
901.87 0
901.94 0
902.01 0
902.08 0
902.15 0
902.22 0
902.28 0
902.35 0
902.42 0
902.49 0
902.56 0
902.63 0
902.70 0
902.77 0
902.84 0
902.90 0
902.97 0
903.04 0
903.11 0
903.18 0
903.25 0
903.32 0
903.39 0
903.46 0
903.52 0
903.59 0
903.66 0
903.73 0
903.80 0
903.87 0
903.94 0
904.01 0
904.08 0
904.14 0
904.21 0
904.28 0
904.35 0
904.42 0
904.49 0
904.56 0
904.63 0
904.70 0
904.76 0
904.83 0
904.90 0
904.97 0
905.04 0
905.11 0
905.18 0
905.25 0
905.32 0
905.38 0
905.45 0
905.52 0
905.59 0
905.66 0
905.73 0
905.80 0
905.87 0
905.94 0
906.01 0
906.07 0
906.14 0
906.21 0
906.28 0
906.35 0
906.42 0
906.49 0
906.56 0
906.63 0
906.70 0
906.76 0
906.83 0
906.90 0
906.97 0
907.04 0
907.11 0
907.18 0
907.25 0
907.32 0
907.39 0
907.45 0
907.52 0
907.59 0
907.66 0
907.73 0
907.80 0
907.87 0
907.94 0
908.01 0
908.08 0
908.15 0
908.21 0
908.28 0
908.35 0
908.42 0
908.49 0
908.56 0
908.63 0
908.70 0
908.77 0
908.84 0
908.91 0
908.97 0
909.04 0
909.11 0
909.18 0
909.25 0
909.32 0
909.39 0
909.46 0
909.53 0
909.60 0
909.67 0
909.73 0
909.80 0
909.87 0
909.94 0
910.01 0
910.08 0
910.15 0
910.22 0
910.29 0
910.36 0
910.43 0
910.49 0
910.56 0
910.63 0
910.70 0
910.77 0
910.84 0
910.91 0
910.98 0
911.05 0
911.12 0
911.19 0
911.26 0
911.32 0
911.39 0
911.46 0
911.53 0
911.60 0
911.67 0
911.74 0
911.81 0
911.88 0
911.95 0
912.02 0
912.09 0
912.16 0
912.22 0
912.29 0
912.36 0
912.43 0
912.50 0
912.57 0
912.64 0
912.71 0
912.78 0
912.85 0
912.92 0
912.99 0
913.06 0
913.12 0
913.19 0
913.26 0
913.33 0
913.40 0
913.47 0
913.54 0
913.61 0
913.68 0
913.75 0
913.82 0
913.89 0
913.96 0
914.02 0
914.09 0
914.16 0
914.23 0
914.30 0
914.37 0
914.44 0
914.51 0
914.58 0
914.65 0
914.72 0
914.79 0
914.86 0
914.93 0
915.00 0
915.06 0
915.13 0
915.20 0
915.27 0
915.34 0
915.41 0
915.48 0
915.55 0
915.62 0
915.69 0
915.76 0
915.83 0
915.90 0
915.97 0
916.04 0
916.10 0
916.17 0
916.24 0
916.31 0
916.38 0
916.45 0
916.52 0
916.59 0
916.66 0
916.73 0
916.80 0
916.87 0
916.94 0
917.01 0
917.08 0
917.15 0
917.21 0
917.28 0
917.35 0
917.42 0
917.49 0
917.56 0
917.63 0
917.70 0
917.77 0
917.84 0
917.91 0
917.98 0
918.05 0
918.12 0
918.19 0
918.26 0
918.33 0
918.40 0
918.46 0
918.53 0
918.60 0
918.67 0
918.74 0
918.81 0
918.88 0
918.95 0
919.02 0
919.09 0
919.16 0
919.23 0
919.30 0
919.37 0
919.44 0
919.51 0
919.58 0
919.65 0
919.72 0
919.78 0
919.85 0
919.92 0
919.99 0
920.06 0
920.13 0
920.20 0
920.27 0
920.34 0
920.41 0
920.48 0
920.55 0
920.62 0
920.69 0
920.76 0
920.83 0
920.90 0
920.97 0
921.04 0
921.11 0
921.18 0
921.24 0
921.31 0
921.38 0
921.45 0
921.52 0
921.59 0
921.66 0
921.73 0
921.80 0
921.87 0
921.94 0
922.01 0
922.08 0
922.15 0
922.22 0
922.29 0
922.36 0
922.43 0
922.50 0
922.57 0
922.64 0
922.71 0
922.78 0
922.85 0
922.91 0
922.98 0
923.05 0
923.12 0
923.19 0
923.26 0
923.33 0
923.40 0
923.47 0
923.54 0
923.61 0
923.68 0
923.75 0
923.82 0
923.89 0
923.96 0
924.03 0
924.10 0
924.17 0
924.24 0
924.31 0
924.38 0
924.45 0
924.52 0
924.59 0
924.66 0
924.73 0
924.80 0
924.87 0
924.93 0
925.00 0
925.07 0
925.14 0
925.21 0
925.28 0
925.35 0
925.42 0
925.49 0
925.56 0
925.63 0
925.70 0
925.77 0
925.84 0
925.91 0
925.98 0
926.05 0
926.12 0
926.19 0
926.26 0
926.33 0
926.40 0
926.47 0
926.54 0
926.61 0
926.68 0
926.75 0
926.82 0
926.89 0
926.96 0
927.03 0
927.10 0
927.17 0
927.24 0
927.31 0
927.38 0
927.45 0
927.52 0
927.59 0
927.66 0
927.72 0
927.79 0
927.86 0
927.93 0
928.00 0
928.07 0
928.14 0
928.21 0
928.28 0
928.35 0
928.42 0
928.49 0
928.56 0
928.63 0
928.70 0
928.77 0
928.84 0
928.91 0
928.98 0
929.05 0
929.12 0
929.19 0
929.26 0
929.33 0
929.40 0
929.47 0
929.54 0
929.61 0
929.68 0
929.75 0
929.82 0
929.89 0
929.96 0
930.03 0
930.10 0
930.17 0
930.24 0
930.31 0
930.38 0
930.45 0
930.52 0
930.59 0
930.66 0
930.73 0
930.80 0
930.87 0
930.94 0
931.01 0
931.08 0
931.15 0
931.22 0
931.29 0
931.36 0
931.43 0
931.50 0
931.57 0
931.64 0
931.71 0
931.78 0
931.85 0
931.92 0
931.99 0
932.06 0
932.13 0
932.20 0
932.27 0
932.34 0
932.41 0
932.48 0
932.55 0
932.62 0
932.69 0
932.76 0
932.83 0
932.90 0
932.97 0
933.04 0
933.11 0
933.18 0
933.25 0
933.32 0
933.39 0
933.46 0
933.53 0
933.60 0
933.67 0
933.74 0
933.81 0
933.88 0
933.95 0
934.02 0
934.09 0
934.16 0
934.23 0
934.30 0
934.37 0
934.44 0
934.51 0
934.58 0
934.65 0
934.72 0
934.79 0
934.86 0
934.93 0
935.00 0
935.07 0
935.14 0
935.21 0
935.28 0
935.35 0
935.42 0
935.49 0
935.56 0
935.63 0
935.70 0
935.77 0
935.84 0
935.91 0
935.98 0
936.05 0
936.12 0
936.19 0
936.26 0
936.33 0
936.40 0
936.47 0
936.54 0
936.61 0
936.68 0
936.75 0
936.82 0
936.89 0
936.96 0
937.03 0
937.10 0
937.17 0
937.24 0
937.31 0
937.38 0
937.45 0
937.52 0
937.59 0
937.66 0
937.73 0
937.80 0
937.87 0
937.94 0
938.01 0
938.08 0
938.15 0
938.22 0
938.30 0
938.37 0
938.44 0
938.51 0
938.58 0
938.65 0
938.72 0
938.79 0
938.86 0
938.93 0
939.00 0
939.07 0
939.14 0
939.21 0
939.28 0
939.35 0
939.42 0
939.49 0
939.56 0
939.63 0
939.70 0
939.77 0
939.84 0
939.91 0
939.98 0
940.05 0
940.12 0
940.19 0
940.26 0
940.33 0
940.40 0
940.47 0
940.54 0
940.61 0
940.68 0
940.75 0
940.82 0
940.89 0
940.96 0
941.03 0
941.11 0
941.18 0
941.25 0
941.32 0
941.39 0
941.46 0
941.53 0
941.60 0
941.67 0
941.74 0
941.81 0
941.88 0
941.95 0
942.02 0
942.09 0
942.16 0
942.23 0
942.30 0
942.37 0
942.44 0
942.51 0
942.58 0
942.65 0
942.72 0
942.79 0
942.86 0
942.93 0
943.00 0
943.07 0
943.15 0
943.22 0
943.29 0
943.36 0
943.43 0
943.50 0
943.57 0
943.64 0
943.71 0
943.78 0
943.85 0
943.92 0
943.99 0
944.06 0
944.13 0
944.20 0
944.27 0
944.34 0
944.41 0
944.48 0
944.55 0
944.62 0
944.69 0
944.76 0
944.83 0
944.91 0
944.98 0
945.05 0
945.12 0
945.19 0
945.26 0
945.33 0
945.40 0
945.47 0
945.54 0
945.61 0
945.68 0
945.75 0
945.82 0
945.89 0
945.96 0
946.03 0
946.10 0
946.17 0
946.24 0
946.31 0
946.39 0
946.46 0
946.53 0
946.60 0
946.67 0
946.74 0
946.81 0
946.88 0
946.95 0
947.02 0
947.09 0
947.16 0
947.23 0
947.30 0
947.37 0
947.44 0
947.51 0
947.58 0
947.65 0
947.73 0
947.80 0
947.87 0
947.94 0
948.01 0
948.08 0
948.15 0
948.22 0
948.29 0
948.36 0
948.43 0
948.50 0
948.57 0
948.64 0
948.71 0
948.78 0
948.85 0
948.93 0
949.00 0
949.07 0
949.14 0
949.21 0
949.28 0
949.35 0
949.42 0
949.49 0
949.56 0
949.63 0
949.70 0
949.77 0
949.84 0
949.91 0
949.98 0
950.05 0
950.13 0
950.20 0
950.27 0
950.34 0
950.41 0
950.48 0
950.55 0
950.62 0
950.69 0
950.76 0
950.83 0
950.90 0
950.97 0
951.04 0
951.11 0
951.19 0
951.26 0
951.33 0
951.40 0
951.47 0
951.54 0
951.61 0
951.68 0
951.75 0
951.82 0
951.89 0
951.96 0
952.03 0
952.10 0
952.18 0
952.25 0
952.32 0
952.39 0
952.46 0
952.53 0
952.60 0
952.67 0
952.74 0
952.81 0
952.88 0
952.95 0
953.02 0
953.09 0
953.17 0
953.24 0
953.31 0
953.38 0
953.45 0
953.52 0
953.59 0
953.66 0
953.73 0
953.80 0
953.87 0
953.94 0
954.01 0
954.09 0
954.16 0
954.23 0
954.30 0
954.37 0
954.44 0
954.51 0
954.58 0
954.65 0
954.72 0
954.79 0
954.86 0
954.94 0
955.01 0
955.08 0
955.15 0
955.22 0
955.29 0
955.36 0
955.43 0
955.50 0
955.57 0
955.64 0
955.71 0
955.79 0
955.86 0
955.93 0
956.00 0
956.07 0
956.14 0
956.21 0
956.28 0
956.35 0
956.42 0
956.49 0
956.56 0
956.64 0
956.71 0
956.78 0
956.85 0
956.92 0
956.99 0
957.06 0
957.13 0
957.20 0
957.27 0
957.34 0
957.42 0
957.49 0
957.56 0
957.63 0
957.70 0
957.77 0
957.84 0
957.91 0
957.98 0
958.05 0
958.12 0
958.20 0
958.27 0
958.34 0
958.41 0
958.48 0
958.55 0
958.62 0
958.69 0
958.76 0
958.83 0
958.91 0
958.98 0
959.05 0
959.12 0
959.19 0
959.26 0
959.33 0
959.40 0
959.47 0
959.54 0
959.61 0
959.69 0
959.76 0
959.83 0
959.90 0
959.97 0
960.04 0
960.11 0
960.18 0
960.25 0
960.32 0
960.40 0
960.47 0
960.54 0
960.61 0
960.68 0
960.75 0
960.82 0
960.89 0
960.96 0
961.04 0
961.11 0
961.18 0
961.25 0
961.32 0
961.39 0
961.46 0
961.53 0
961.60 0
961.67 0
961.75 0
961.82 0
961.89 0
961.96 0
962.03 0
962.10 0
962.17 0
962.24 0
962.31 0
962.39 0
962.46 0
962.53 0
962.60 0
962.67 0
962.74 0
962.81 0
962.88 0
962.95 0
963.03 0
963.10 0
963.17 0
963.24 0
963.31 0
963.38 0
963.45 0
963.52 0
963.59 0
963.67 0
963.74 0
963.81 0
963.88 0
963.95 0
964.02 0
964.09 0
964.16 0
964.23 0
964.31 0
964.38 0
964.45 0
964.52 0
964.59 0
964.66 0
964.73 0
964.80 0
964.88 0
964.95 0
965.02 0
965.09 0
965.16 0
965.23 0
965.30 0
965.37 0
965.45 0
965.52 0
965.59 0
965.66 0
965.73 0
965.80 0
965.87 0
965.94 0
966.01 0
966.09 0
966.16 0
966.23 0
966.30 0
966.37 0
966.44 0
966.51 0
966.58 0
966.66 0
966.73 0
966.80 0
966.87 0
966.94 0
967.01 0
967.08 0
967.15 0
967.23 0
967.30 0
967.37 0
967.44 0
967.51 0
967.58 0
967.65 0
967.73 0
967.80 0
967.87 0
967.94 0
968.01 0
968.08 0
968.15 0
968.22 0
968.30 0
968.37 0
968.44 0
968.51 0
968.58 0
968.65 0
968.72 0
968.79 0
968.87 0
968.94 0
969.01 0
969.08 0
969.15 0
969.22 0
969.29 0
969.37 0
969.44 0
969.51 0
969.58 0
969.65 0
969.72 0
969.79 0
969.87 0
969.94 0
970.01 0
970.08 0
970.15 0
970.22 0
970.29 0
970.36 0
970.44 0
970.51 0
970.58 0
970.65 0
970.72 0
970.79 0
970.86 0
970.94 0
971.01 0
971.08 0
971.15 0
971.22 0
971.29 0
971.36 0
971.44 0
971.51 0
971.58 0
971.65 0
971.72 0
971.79 0
971.86 0
971.94 0
972.01 0
972.08 0
972.15 0
972.22 0
972.29 0
972.36 0
972.44 0
972.51 0
972.58 0
972.65 0
972.72 0
972.79 0
972.86 0
972.94 0
973.01 0
973.08 0
973.15 0
973.22 0
973.29 0
973.37 0
973.44 0
973.51 0
973.58 0
973.65 0
973.72 0
973.79 0
973.87 0
973.94 0
974.01 0
974.08 0
974.15 0
974.22 0
974.30 0
974.37 0
974.44 0
974.51 0
974.58 0
974.65 0
974.72 0
974.80 0
974.87 0
974.94 0
975.01 0
975.08 0
975.15 0
975.23 0
975.30 0
975.37 0
975.44 0
975.51 0
975.58 0
975.65 0
975.73 0
975.80 0
975.87 0
975.94 0
976.01 0
976.08 0
976.16 0
976.23 0
976.30 0
976.37 0
976.44 0
976.51 0
976.59 0
976.66 0
976.73 0
976.80 0
976.87 0
976.94 0
977.02 0
977.09 0
977.16 0
977.23 0
977.30 0
977.37 0
977.45 0
977.52 0
977.59 0
977.66 0
977.73 0
977.80 0
977.88 0
977.95 0
978.02 0
978.09 0
978.16 0
978.23 0
978.31 0
978.38 0
978.45 0
978.52 0
978.59 0
978.66 0
978.74 0
978.81 0
978.88 0
978.95 0
979.02 0
979.09 0
979.17 0
979.24 0
979.31 0
979.38 0
979.45 0
979.52 0
979.60 0
979.67 0
979.74 0
979.81 0
979.88 0
979.95 0
980.03 0
980.10 0
980.17 0
980.24 0
980.31 0
980.38 0
980.46 0
980.53 0
980.60 0
980.67 0
980.74 0
980.82 0
980.89 0
980.96 0
981.03 0
981.10 0
981.17 0
981.25 0
981.32 0
981.39 0
981.46 0
981.53 0
981.61 0
981.68 0
981.75 0
981.82 0
981.89 0
981.96 0
982.04 0
982.11 0
982.18 0
982.25 0
982.32 0
982.40 0
982.47 0
982.54 0
982.61 0
982.68 0
982.75 0
982.83 0
982.90 0
982.97 0
983.04 0
983.11 0
983.19 0
983.26 0
983.33 0
983.40 0
983.47 0
983.54 0
983.62 0
983.69 0
983.76 0
983.83 0
983.90 0
983.98 0
984.05 0
984.12 0
984.19 0
984.26 0
984.34 0
984.41 0
984.48 0
984.55 0
984.62 0
984.70 0
984.77 0
984.84 0
984.91 0
984.98 0
985.05 0
985.13 0
985.20 0
985.27 0
985.34 0
985.41 0
985.49 0
985.56 0
985.63 0
985.70 0
985.77 0
985.85 0
985.92 0
985.99 0
986.06 0
986.13 0
986.21 0
986.28 0
986.35 0
986.42 0
986.49 0
986.57 0
986.64 0
986.71 0
986.78 0
986.85 0
986.93 0
987.00 0
987.07 0
987.14 0
987.21 0
987.29 0
987.36 0
987.43 0
987.50 0
987.57 0
987.65 0
987.72 0
987.79 0
987.86 0
987.93 0
988.01 0
988.08 0
988.15 0
988.22 0
988.29 0
988.37 0
988.44 0
988.51 0
988.58 0
988.65 0
988.73 0
988.80 0
988.87 0
988.94 0
989.01 0
989.09 0
989.16 0
989.23 0
989.30 0
989.38 0
989.45 0
989.52 0
989.59 0
989.66 0
989.74 0
989.81 0
989.88 1
989.95 1
990.02 1
990.10 1
990.17 1
990.24 0
990.31 0
990.38 0
990.46 0
990.53 0
990.60 0
990.67 0
990.75 0
990.82 0
990.89 0
990.96 0
991.03 0
991.11 0
991.18 0
991.25 1
991.32 1
991.39 1
991.47 1
991.54 1
991.61 1
991.68 1
991.76 0
991.83 0
991.90 0
991.97 0
992.04 0
992.12 0
992.19 0
992.26 0
992.33 0
992.40 0
992.48 0
992.55 0
992.62 0
992.69 0
992.77 0
992.84 0
992.91 0
992.98 0
993.05 0
993.13 0
993.20 0
993.27 0
993.34 0
993.42 0
993.49 0
993.56 0
993.63 0
993.70 0
993.78 0
993.85 0
993.92 0
993.99 1
994.07 1
994.14 1
994.21 1
994.28 1
994.36 1
994.43 1
994.50 1
994.57 0
994.64 0
994.72 0
994.79 0
994.86 0
994.93 0
995.01 0
995.08 0
995.15 0
995.22 0
995.29 0
995.37 0
995.44 0
995.51 0
995.58 0
995.66 0
995.73 0
995.80 0
995.87 0
995.95 0
996.02 0
996.09 0
996.16 0
996.24 0
996.31 0
996.38 0
996.45 0
996.52 0
996.60 0
996.67 0
996.74 0
996.81 0
996.89 0
996.96 0
997.03 0
997.10 0
997.18 0
997.25 0
997.32 0
997.39 0
997.47 0
997.54 0
997.61 0
997.68 0
997.75 0
997.83 0
997.90 0
997.97 0
998.04 0
998.12 0
998.19 0
998.26 0
998.33 0
998.41 0
998.48 0
998.55 0
998.62 0
998.70 0
998.77 0
998.84 0
998.91 0
998.99 0
999.06 0
999.13 0
999.20 0
999.28 0
999.35 0
999.42 0
999.49 0
999.57 0
999.64 0
999.71 0
999.78 0
999.86 0
999.93 0
1000.00 0
1000.07 0
1000.14 0
1000.22 0
1000.29 0
1000.36 0
1000.43 0
1000.51 0
1000.58 0
1000.65 0
1000.72 0
1000.80 0
1000.87 0
1000.94 0
1001.01 0
1001.09 0
1001.16 0
1001.23 0
1001.30 0
1001.38 0
1001.45 0
1001.52 0
1001.59 0
1001.67 0
1001.74 0
1001.81 0
1001.89 0
1001.96 0
1002.03 0
1002.10 0
1002.18 0
1002.25 0
1002.32 0
1002.39 0
1002.47 0
1002.54 0
1002.61 0
1002.68 0
1002.76 0
1002.83 0
1002.90 0
1002.97 0
1003.05 0
1003.12 0
1003.19 0
1003.26 0
1003.34 0
1003.41 0
1003.48 0
1003.55 0
1003.63 0
1003.70 0
1003.77 0
1003.84 0
1003.92 0
1003.99 0
1004.06 0
1004.14 0
1004.21 0
1004.28 0
1004.35 0
1004.43 0
1004.50 0
1004.57 0
1004.64 0
1004.72 1
1004.79 1
1004.86 1
1004.93 1
1005.01 1
1005.08 1
1005.15 1
1005.22 1
1005.30 0
1005.37 0
1005.44 0
1005.52 0
1005.59 0
1005.66 0
1005.73 0
1005.81 0
1005.88 0
1005.95 0
1006.02 0
1006.10 0
1006.17 0
1006.24 0
1006.31 0
1006.39 0
1006.46 0
1006.53 0
1006.61 0
1006.68 0
1006.75 0
1006.82 0
1006.90 1
1006.97 1
1007.04 1
1007.11 1
1007.19 1
1007.26 1
1007.33 1
1007.41 1
1007.48 1
1007.55 1
1007.62 1
1007.70 1
1007.77 1
1007.84 1
1007.91 1
1007.99 1
1008.06 1
1008.13 1
1008.21 1
1008.28 1
1008.35 1
1008.42 1
1008.50 1
1008.57 1
1008.64 1
1008.72 1
1008.79 0
1008.86 0
1008.93 0
1009.01 0
1009.08 0
1009.15 0
1009.23 0
1009.30 0
1009.37 0
1009.44 0
1009.52 0
1009.59 0
1009.66 0
1009.73 0
1009.81 0
1009.88 0
1009.95 0
1010.03 1
1010.10 1
1010.17 1
1010.24 1
1010.32 0
1010.39 0
1010.46 0
1010.54 0
1010.61 0
1010.68 0
1010.75 0
1010.83 0
1010.90 0
1010.97 0
1011.05 0
1011.12 0
1011.19 0
1011.26 0
1011.34 0
1011.41 0
1011.48 0
1011.56 0
1011.63 0
1011.70 0
1011.77 0
1011.85 0
1011.92 0
1011.99 0
1012.07 0
1012.14 0
1012.21 0
1012.29 0
1012.36 0
1012.43 0
1012.50 0
1012.58 0
1012.65 0
1012.72 0
1012.80 0
1012.87 0
1012.94 0
1013.01 0
1013.09 0
1013.16 0
1013.23 0
1013.31 0
1013.38 0
1013.45 0
1013.53 0
1013.60 0
1013.67 0
1013.74 0
1013.82 0
1013.89 0
1013.96 0
1014.04 0
1014.11 0
1014.18 1
1014.25 1
1014.33 1
1014.40 1
1014.47 1
1014.55 1
1014.62 1
1014.69 1
1014.77 0
1014.84 0
1014.91 0
1014.98 0
1015.06 0
1015.13 0
1015.20 0
1015.28 0
1015.35 0
1015.42 0
1015.50 0
1015.57 0
1015.64 0
1015.72 0
1015.79 0
1015.86 0
1015.93 0
1016.01 0
1016.08 0
1016.15 0
1016.23 0
1016.30 0
1016.37 0
1016.45 0
1016.52 0
1016.59 0
1016.66 0
1016.74 0
1016.81 0
1016.88 0
1016.96 0
1017.03 0
1017.10 0
1017.18 0
1017.25 0
1017.32 0
1017.40 0
1017.47 0
1017.54 0
1017.61 0
1017.69 0
1017.76 0
1017.83 0
1017.91 0
1017.98 0
1018.05 0
1018.13 0
1018.20 0
1018.27 0
1018.35 0
1018.42 0
1018.49 0
1018.57 0
1018.64 0
1018.71 0
1018.79 0
1018.86 0
1018.93 0
1019.00 0
1019.08 1
1019.15 1
1019.22 1
1019.30 1
1019.37 2
1019.44 2
1019.52 2
1019.59 2
1019.66 2
1019.74 2
1019.81 2
1019.88 3
1019.96 3
1020.03 3
1020.10 2
1020.18 2
1020.25 2
1020.32 1
1020.39 1
1020.47 1
1020.54 1
1020.61 1
1020.69 1
1020.76 1
1020.83 1
1020.91 1
1020.98 1
1021.05 1
1021.13 1
1021.20 2
1021.27 2
1021.35 2
1021.42 2
1021.49 2
1021.57 2
1021.64 2
1021.71 2
1021.79 2
1021.86 2
1021.93 2
1022.01 2
1022.08 2
1022.15 2
1022.23 2
1022.30 2
1022.37 2
1022.45 2
1022.52 2
1022.59 2
1022.67 2
1022.74 2
1022.81 2
1022.89 2
1022.96 2
1023.03 2
1023.11 2
1023.18 2
1023.25 2
1023.33 2
1023.40 2
1023.47 2
1023.55 2
1023.62 2
1023.69 3
1023.77 3
1023.84 3
1023.91 3
1023.99 3
1024.06 3
1024.13 3
1024.21 3
1024.28 3
1024.35 3
1024.43 3
1024.50 3
1024.57 3
1024.65 3
1024.72 3
1024.79 3
1024.87 3
1024.94 2
1025.01 3
1025.09 3
1025.16 3
1025.23 3
1025.31 3
1025.38 3
1025.45 3
1025.53 3
1025.60 3
1025.67 2
1025.75 2
1025.82 2
1025.89 2
1025.97 1
1026.04 1
1026.11 1
1026.19 1
1026.26 1
1026.33 0
1026.41 0
1026.48 0
1026.55 0
1026.63 0
1026.70 0
1026.77 0
1026.85 0
1026.92 1
1026.99 1
1027.07 1
1027.14 1
1027.21 1
1027.29 1
1027.36 1
1027.43 0
1027.51 0
1027.58 0
1027.66 0
1027.73 0
1027.80 0
1027.88 1
1027.95 1
1028.02 1
1028.10 2
1028.17 2
1028.24 2
1028.32 3
1028.39 2
1028.46 2
1028.54 2
1028.61 2
1028.68 1
1028.76 1
1028.83 1
1028.90 2
1028.98 2
1029.05 2
1029.13 1
1029.20 1
1029.27 1
1029.35 1
1029.42 1
1029.49 1
1029.57 1
1029.64 1
1029.71 1
1029.79 1
1029.86 2
1029.93 2
1030.01 2
1030.08 2
1030.15 2
1030.23 2
1030.30 1
1030.38 1
1030.45 1
1030.52 1
1030.60 1
1030.67 1
1030.74 1
1030.82 2
1030.89 2
1030.96 1
1031.04 1
1031.11 1
1031.18 1
1031.26 0
1031.33 0
1031.41 1
1031.48 1
1031.55 1
1031.63 1
1031.70 1
1031.77 2
1031.85 2
1031.92 2
1031.99 2
1032.07 2
1032.14 2
1032.22 1
1032.29 1
1032.36 1
1032.44 1
1032.51 1
1032.58 1
1032.66 1
1032.73 1
1032.80 1
1032.88 1
1032.95 1
1033.03 1
1033.10 1
1033.17 1
1033.25 1
1033.32 1
1033.39 1
1033.47 1
1033.54 1
1033.61 1
1033.69 1
1033.76 1
1033.84 1
1033.91 1
1033.98 1
1034.06 1
1034.13 1
1034.20 1
1034.28 2
1034.35 2
1034.43 3
1034.50 3
1034.57 3
1034.65 4
1034.72 4
1034.79 4
1034.87 4
1034.94 4
1035.02 3
1035.09 3
1035.16 3
1035.24 3
1035.31 3
1035.38 3
1035.46 3
1035.53 3
1035.61 3
1035.68 2
1035.75 2
1035.83 3
1035.90 3
1035.97 3
1036.05 3
1036.12 3
1036.20 3
1036.27 3
1036.34 3
1036.42 3
1036.49 3
1036.56 2
1036.64 2
1036.71 2
1036.79 2
1036.86 2
1036.93 2
1037.01 1
1037.08 1
1037.15 1
1037.23 1
1037.30 1
1037.38 1
1037.45 1
1037.52 1
1037.60 1
1037.67 1
1037.74 2
1037.82 2
1037.89 2
1037.97 2
1038.04 3
1038.11 3
1038.19 3
1038.26 2
1038.34 2
1038.41 2
1038.48 2
1038.56 2
1038.63 2
1038.70 2
1038.78 2
1038.85 2
1038.93 2
1039.00 2
1039.07 1
1039.15 1
1039.22 1
1039.30 1
1039.37 1
1039.44 1
1039.52 1
1039.59 1
1039.67 1
1039.74 2
1039.81 2
1039.89 2
1039.96 2
1040.03 2
1040.11 2
1040.18 2
1040.26 2
1040.33 1
1040.40 1
1040.48 1
1040.55 1
1040.63 1
1040.70 1
1040.77 0
1040.85 1
1040.92 1
1041.00 1
1041.07 1
1041.14 2
1041.22 2
1041.29 2
1041.37 3
1041.44 3
1041.51 2
1041.59 2
1041.66 2
1041.74 1
1041.81 1
1041.88 0
1041.96 0
1042.03 0
1042.11 0
1042.18 0
1042.25 0
1042.33 0
1042.40 0
1042.48 0
1042.55 0
1042.62 0
1042.70 0
1042.77 1
1042.85 1
1042.92 1
1042.99 1
1043.07 1
1043.14 1
1043.22 2
1043.29 2
1043.36 3
1043.44 3
1043.51 3
1043.59 3
1043.66 3
1043.73 3
1043.81 2
1043.88 2
1043.96 1
1044.03 1
1044.10 1
1044.18 1
1044.25 2
1044.33 2
1044.40 2
1044.47 2
1044.55 2
1044.62 2
1044.70 2
1044.77 1
1044.84 1
1044.92 0
1044.99 0
1045.07 0
1045.14 0
1045.21 0
1045.29 0
1045.36 1
1045.44 1
1045.51 1
1045.59 1
1045.66 1
1045.73 1
1045.81 1
1045.88 2
1045.96 2
1046.03 2
1046.10 2
1046.18 3
1046.25 3
1046.33 3
1046.40 3
1046.47 3
1046.55 2
1046.62 2
1046.70 1
1046.77 1
1046.85 1
1046.92 1
1046.99 0
1047.07 1
1047.14 1
1047.22 1
1047.29 1
1047.36 2
1047.44 2
1047.51 3
1047.59 3
1047.66 3
1047.74 4
1047.81 4
1047.88 4
1047.96 5
1048.03 5
1048.11 5
1048.18 4
1048.25 4
1048.33 4
1048.40 4
1048.48 3
1048.55 3
1048.63 3
1048.70 3
1048.77 3
1048.85 2
1048.92 2
1049.00 2
1049.07 2
1049.15 2
1049.22 2
1049.29 2
1049.37 3
1049.44 3
1049.52 2
1049.59 2
1049.67 2
1049.74 2
1049.81 2
1049.89 2
1049.96 3
1050.04 3
1050.11 4
1050.18 4
1050.26 5
1050.33 5
1050.41 5
1050.48 5
1050.56 4
1050.63 5
1050.70 5
1050.78 5
1050.85 5
1050.93 6
1051.00 6
1051.08 6
1051.15 6
1051.23 6
1051.30 6
1051.37 6
1051.45 7
1051.52 8
1051.60 9
1051.67 9
1051.75 10
1051.82 9
1051.89 9
1051.97 8
1052.04 7
1052.12 6
1052.19 5
1052.27 5
1052.34 5
1052.41 5
1052.49 5
1052.56 5
1052.64 5
1052.71 5
1052.79 5
1052.86 6
1052.93 6
1053.01 6
1053.08 6
1053.16 6
1053.23 6
1053.31 6
1053.38 6
1053.46 6
1053.53 5
1053.60 4
1053.68 3
1053.75 3
1053.83 2
1053.90 2
1053.98 2
1054.05 3
1054.12 4
1054.20 4
1054.27 5
1054.35 6
1054.42 6
1054.50 7
1054.57 7
1054.65 7
1054.72 7
1054.79 7
1054.87 7
1054.94 6
1055.02 6
1055.09 6
1055.17 6
1055.24 6
1055.32 5
1055.39 5
1055.46 4
1055.54 4
1055.61 4
1055.69 3
1055.76 3
1055.84 4
1055.91 4
1055.99 4
1056.06 4
1056.13 4
1056.21 4
1056.28 3
1056.36 2
1056.43 2
1056.51 1
1056.58 1
1056.66 1
1056.73 1
1056.81 0
1056.88 0
1056.95 0
1057.03 0
1057.10 1
1057.18 1
1057.25 1
1057.33 1
1057.40 1
1057.48 1
1057.55 1
1057.62 1
1057.70 1
1057.77 1
1057.85 1
1057.92 1
1058.00 2
1058.07 2
1058.15 2
1058.22 2
1058.30 2
1058.37 2
1058.44 2
1058.52 2
1058.59 2
1058.67 1
1058.74 1
1058.82 0
1058.89 0
1058.97 0
1059.04 0
1059.12 0
1059.19 0
1059.27 0
1059.34 0
1059.41 1
1059.49 1
1059.56 1
1059.64 1
1059.71 1
1059.79 1
1059.86 1
1059.94 1
1060.01 1
1060.09 1
1060.16 1
1060.24 2
1060.31 2
1060.38 3
1060.46 3
1060.53 4
1060.61 4
1060.68 4
1060.76 4
1060.83 3
1060.91 3
1060.98 2
1061.06 1
1061.13 1
1061.21 0
1061.28 0
1061.35 1
1061.43 1
1061.50 2
1061.58 4
1061.65 5
1061.73 6
1061.80 6
1061.88 7
1061.95 7
1062.03 6
1062.10 6
1062.18 5
1062.25 5
1062.33 4
1062.40 4
1062.48 4
1062.55 4
1062.62 4
1062.70 4
1062.77 4
1062.85 3
1062.92 3
1063.00 3
1063.07 3
1063.15 3
1063.22 3
1063.30 3
1063.37 3
1063.45 3
1063.52 3
1063.60 2
1063.67 2
1063.75 2
1063.82 2
1063.89 2
1063.97 2
1064.04 2
1064.12 2
1064.19 2
1064.27 2
1064.34 2
1064.42 2
1064.49 2
1064.57 2
1064.64 2
1064.72 2
1064.79 2
1064.87 2
1064.94 3
1065.02 4
1065.09 4
1065.17 5
1065.24 6
1065.32 6
1065.39 7
1065.47 6
1065.54 6
1065.61 6
1065.69 5
1065.76 4
1065.84 4
1065.91 3
1065.99 3
1066.06 2
1066.14 2
1066.21 2
1066.29 2
1066.36 3
1066.44 3
1066.51 3
1066.59 3
1066.66 3
1066.74 3
1066.81 3
1066.89 2
1066.96 2
1067.04 2
1067.11 2
1067.19 2
1067.26 2
1067.34 2
1067.41 3
1067.49 3
1067.56 3
1067.64 4
1067.71 4
1067.79 5
1067.86 5
1067.94 5
1068.01 5
1068.09 5
1068.16 5
1068.23 5
1068.31 4
1068.38 4
1068.46 4
1068.53 3
1068.61 4
1068.68 4
1068.76 5
1068.83 6
1068.91 6
1068.98 6
1069.06 7
1069.13 6
1069.21 6
1069.28 6
1069.36 6
1069.43 6
1069.51 6
1069.58 6
1069.66 6
1069.73 6
1069.81 6
1069.88 5
1069.96 5
1070.03 4
1070.11 4
1070.18 3
1070.26 3
1070.33 3
1070.41 3
1070.48 3
1070.56 4
1070.63 5
1070.71 6
1070.78 7
1070.86 7
1070.93 7
1071.01 8
1071.08 7
1071.16 7
1071.23 7
1071.31 7
1071.38 8
1071.46 8
1071.53 8
1071.61 8
1071.68 7
1071.76 7
1071.83 6
1071.91 6
1071.98 5
1072.06 4
1072.13 2
1072.21 1
1072.28 0
1072.36 0
1072.43 0
1072.51 0
1072.58 0
1072.66 0
1072.73 0
1072.81 0
1072.88 0
1072.96 0
1073.03 1
1073.11 2
1073.18 3
1073.26 3
1073.33 4
1073.41 4
1073.48 5
1073.56 4
1073.63 4
1073.71 4
1073.78 4
1073.86 4
1073.94 4
1074.01 4
1074.09 4
1074.16 4
1074.24 4
1074.31 3
1074.39 2
1074.46 2
1074.54 1
1074.61 0
1074.69 0
1074.76 0
1074.84 0
1074.91 0
1074.99 0
1075.06 0
1075.14 1
1075.21 2
1075.29 2
1075.36 3
1075.44 4
1075.51 5
1075.59 5
1075.66 6
1075.74 6
1075.81 7
1075.89 7
1075.96 8
1076.04 8
1076.11 9
1076.19 9
1076.26 9
1076.34 9
1076.42 9
1076.49 8
1076.57 8
1076.64 7
1076.72 6
1076.79 5
1076.87 4
1076.94 3
1077.02 3
1077.09 3
1077.17 3
1077.24 3
1077.32 3
1077.39 3
1077.47 3
1077.54 4
1077.62 4
1077.69 5
1077.77 6
1077.84 6
1077.92 7
1077.99 7
1078.07 8
1078.15 8
1078.22 8
1078.30 7
1078.37 7
1078.45 6
1078.52 6
1078.60 6
1078.67 6
1078.75 5
1078.82 5
1078.90 5
1078.97 5
1079.05 5
1079.12 5
1079.20 6
1079.27 6
1079.35 7
1079.42 8
1079.50 9
1079.58 10
1079.65 10
1079.73 11
1079.80 11
1079.88 11
1079.95 11
1080.03 11
1080.10 11
1080.18 10
1080.25 9
1080.33 9
1080.40 8
1080.48 8
1080.55 7
1080.63 7
1080.71 7
1080.78 7
1080.86 7
1080.93 7
1081.01 7
1081.08 7
1081.16 7
1081.23 7
1081.31 7
1081.38 7
1081.46 7
1081.53 7
1081.61 8
1081.68 8
1081.76 9
1081.84 10
1081.91 11
1081.99 12
1082.06 13
1082.14 14
1082.21 14
1082.29 14
1082.36 13
1082.44 12
1082.51 11
1082.59 10
1082.66 8
1082.74 7
1082.82 6
1082.89 5
1082.97 4
1083.04 4
1083.12 3
1083.19 3
1083.27 3
1083.34 3
1083.42 3
1083.49 4
1083.57 4
1083.65 5
1083.72 5
1083.80 5
1083.87 5
1083.95 5
1084.02 5
1084.10 5
1084.17 5
1084.25 5
1084.32 5
1084.40 5
1084.48 4
1084.55 4
1084.63 4
1084.70 3
1084.78 3
1084.85 3
1084.93 4
1085.00 4
1085.08 4
1085.15 5
1085.23 5
1085.31 6
1085.38 6
1085.46 6
1085.53 6
1085.61 6
1085.68 6
1085.76 5
1085.83 4
1085.91 4
1085.99 3
1086.06 3
1086.14 2
1086.21 2
1086.29 2
1086.36 2
1086.44 2
1086.51 2
1086.59 2
1086.67 3
1086.74 3
1086.82 3
1086.89 4
1086.97 5
1087.04 6
1087.12 7
1087.19 8
1087.27 9
1087.35 10
1087.42 10
1087.50 10
1087.57 10
1087.65 10
1087.72 9
1087.80 9
1087.87 9
1087.95 8
1088.03 8
1088.10 8
1088.18 7
1088.25 7
1088.33 6
1088.40 5
1088.48 5
1088.55 4
1088.63 4
1088.71 3
1088.78 3
1088.86 3
1088.93 3
1089.01 3
1089.08 3
1089.16 3
1089.24 3
1089.31 3
1089.39 3
1089.46 3
1089.54 3
1089.61 3
1089.69 3
1089.76 3
1089.84 3
1089.92 2
1089.99 2
1090.07 2
1090.14 2
1090.22 3
1090.29 3
1090.37 3
1090.45 4
1090.52 4
1090.60 5
1090.67 6
1090.75 6
1090.82 6
1090.90 7
1090.98 7
1091.05 7
1091.13 6
1091.20 6
1091.28 6
1091.35 6
1091.43 6
1091.51 6
1091.58 6
1091.66 7
1091.73 7
1091.81 8
1091.88 8
1091.96 9
1092.04 10
1092.11 11
1092.19 12
1092.26 13
1092.34 15
1092.41 16
1092.49 17
1092.57 17
1092.64 17
1092.72 16
1092.79 15
1092.87 13
1092.94 11
1093.02 10
1093.10 8
1093.17 6
1093.25 5
1093.32 4
1093.40 3
1093.48 2
1093.55 2
1093.63 2
1093.70 2
1093.78 2
1093.85 2
1093.93 2
1094.01 3
1094.08 3
1094.16 3
1094.23 4
1094.31 4
1094.38 5
1094.46 6
1094.54 6
1094.61 7
1094.69 8
1094.76 8
1094.84 9
1094.92 9
1094.99 9
1095.07 10
1095.14 10
1095.22 10
1095.29 11
1095.37 12
1095.45 14
1095.52 15
1095.60 16
1095.67 16
1095.75 16
1095.83 15
1095.90 15
1095.98 14
1096.05 13
1096.13 12
1096.21 12
1096.28 13
1096.36 13
1096.43 14
1096.51 15
1096.58 15
1096.66 15
1096.74 14
1096.81 14
1096.89 13
1096.96 13
1097.04 12
1097.12 12
1097.19 11
1097.27 11
1097.34 10
1097.42 10
1097.50 10
1097.57 11
1097.65 12
1097.72 14
1097.80 16
1097.88 18
1097.95 19
1098.03 20
1098.10 20
1098.18 20
1098.25 19
1098.33 17
1098.41 16
1098.48 15
1098.56 14
1098.63 13
1098.71 12
1098.79 11
1098.86 11
1098.94 10
1099.01 10
1099.09 10
1099.17 10
1099.24 10
1099.32 10
1099.39 9
1099.47 9
1099.55 8
1099.62 7
1099.70 7
1099.77 6
1099.85 6
1099.93 5
1100.00 4
1100.08 4
1100.15 3
1100.23 2
1100.31 2
1100.38 1
1100.46 1
1100.53 0
1100.61 1
1100.69 1
1100.76 2
1100.84 4
1100.91 5
1100.99 6
1101.07 6
1101.14 6
1101.22 6
1101.29 5
1101.37 5
1101.45 5
1101.52 5
1101.60 6
1101.68 6
1101.75 7
1101.83 8
1101.90 8
1101.98 8
1102.06 7
1102.13 7
1102.21 6
1102.28 6
1102.36 6
1102.44 6
1102.51 6
1102.59 6
1102.66 6
1102.74 5
1102.82 5
1102.89 4
1102.97 3
1103.04 3
1103.12 2
1103.20 1
1103.27 0
1103.35 0
1103.43 0
1103.50 0
1103.58 0
1103.65 0
1103.73 0
1103.81 0
1103.88 0
1103.96 1
1104.03 3
1104.11 4
1104.19 5
1104.26 4
1104.34 4
1104.42 3
1104.49 2
1104.57 2
1104.64 1
1104.72 1
1104.80 2
1104.87 2
1104.95 3
1105.02 4
1105.10 4
1105.18 5
1105.25 6
1105.33 6
1105.41 7
1105.48 7
1105.56 7
1105.63 7
1105.71 7
1105.79 7
1105.86 7
1105.94 7
1106.02 8
1106.09 9
1106.17 9
1106.24 10
1106.32 11
1106.40 11
1106.47 11
1106.55 11
1106.63 10
1106.70 10
1106.78 9
1106.85 8
1106.93 8
1107.01 8
1107.08 9
1107.16 9
1107.24 10
1107.31 11
1107.39 13
1107.46 14
1107.54 15
1107.62 17
1107.69 18
1107.77 19
1107.85 19
1107.92 19
1108.00 19
1108.07 19
1108.15 18
1108.23 17
1108.30 16
1108.38 15
1108.46 14
1108.53 12
1108.61 11
1108.68 9
1108.76 8
1108.84 7
1108.91 6
1108.99 6
1109.07 6
1109.14 7
1109.22 7
1109.30 8
1109.37 10
1109.45 11
1109.52 12
1109.60 13
1109.68 13
1109.75 13
1109.83 13
1109.91 12
1109.98 12
1110.06 11
1110.14 11
1110.21 10
1110.29 11
1110.36 11
1110.44 11
1110.52 11
1110.59 12
1110.67 12
1110.75 12
1110.82 12
1110.90 12
1110.98 12
1111.05 12
1111.13 12
1111.20 12
1111.28 11
1111.36 11
1111.43 10
1111.51 10
1111.59 9
1111.66 8
1111.74 7
1111.82 6
1111.89 6
1111.97 5
1112.04 4
1112.12 4
1112.20 4
1112.27 4
1112.35 5
1112.43 5
1112.50 6
1112.58 7
1112.66 8
1112.73 9
1112.81 9
1112.89 9
1112.96 9
1113.04 9
1113.12 9
1113.19 10
1113.27 10
1113.34 11
1113.42 11
1113.50 12
1113.57 12
1113.65 12
1113.73 13
1113.80 14
1113.88 15
1113.96 17
1114.03 18
1114.11 20
1114.19 22
1114.26 23
1114.34 24
1114.42 24
1114.49 24
1114.57 23
1114.64 22
1114.72 22
1114.80 22
1114.87 22
1114.95 23
1115.03 24
1115.10 26
1115.18 27
1115.26 29
1115.33 29
1115.41 29
1115.49 28
1115.56 26
1115.64 24
1115.72 22
1115.79 20
1115.87 18
1115.95 18
1116.02 18
1116.10 18
1116.18 18
1116.25 18
1116.33 17
1116.41 16
1116.48 15
1116.56 14
1116.64 13
1116.71 12
1116.79 12
1116.86 12
1116.94 13
1117.02 13
1117.09 14
1117.17 14
1117.25 14
1117.32 15
1117.40 15
1117.48 15
1117.55 16
1117.63 16
1117.71 18
1117.78 19
1117.86 20
1117.94 21
1118.01 22
1118.09 22
1118.17 23
1118.24 23
1118.32 23
1118.40 23
1118.47 22
1118.55 22
1118.63 21
1118.70 20
1118.78 19
1118.86 18
1118.93 17
1119.01 16
1119.09 15
1119.16 15
1119.24 15
1119.32 16
1119.39 16
1119.47 16
1119.55 16
1119.62 15
1119.70 15
1119.78 14
1119.85 13
1119.93 13
1120.01 13
1120.08 14
1120.16 14
1120.24 15
1120.31 15
1120.39 15
1120.47 15
1120.54 13
1120.62 12
1120.70 10
1120.77 9
1120.85 8
1120.93 8
1121.00 9
1121.08 11
1121.16 13
1121.23 15
1121.31 16
1121.39 17
1121.47 17
1121.54 16
1121.62 15
1121.70 13
1121.77 12
1121.85 12
1121.93 12
1122.00 13
1122.08 14
1122.16 15
1122.23 16
1122.31 17
1122.39 17
1122.46 17
1122.54 16
1122.62 16
1122.69 15
1122.77 15
1122.85 15
1122.92 16
1123.00 17
1123.08 17
1123.15 18
1123.23 18
1123.31 17
1123.38 16
1123.46 15
1123.54 14
1123.62 13
1123.69 12
1123.77 12
1123.85 11
1123.92 11
1124.00 10
1124.08 9
1124.15 8
1124.23 7
1124.31 6
1124.38 6
1124.46 6
1124.54 7
1124.61 8
1124.69 10
1124.77 11
1124.84 12
1124.92 13
1125.00 13
1125.08 13
1125.15 12
1125.23 11
1125.31 10
1125.38 10
1125.46 9
1125.54 9
1125.61 9
1125.69 10
1125.77 12
1125.84 13
1125.92 15
1126.00 16
1126.07 16
1126.15 16
1126.23 15
1126.31 13
1126.38 11
1126.46 9
1126.54 7
1126.61 5
1126.69 4
1126.77 4
1126.84 4
1126.92 4
1127.00 4
1127.07 4
1127.15 4
1127.23 4
1127.31 4
1127.38 4
1127.46 4
1127.54 4
1127.61 5
1127.69 5
1127.77 6
1127.84 8
1127.92 9
1128.00 11
1128.08 12
1128.15 14
1128.23 14
1128.31 14
1128.38 14
1128.46 13
1128.54 12
1128.61 11
1128.69 9
1128.77 8
1128.85 7
1128.92 6
1129.00 5
1129.08 4
1129.15 4
1129.23 4
1129.31 4
1129.38 4
1129.46 4
1129.54 4
1129.62 4
1129.69 3
1129.77 2
1129.85 2
1129.92 1
1130.00 0
1130.08 0
1130.15 0
1130.23 0
1130.31 0
1130.39 0
1130.46 1
1130.54 0
1130.62 0
1130.69 0
1130.77 0
1130.85 0
1130.93 0
1131.00 0
1131.08 0
1131.16 1
1131.23 3
1131.31 5
1131.39 7
1131.46 9
1131.54 10
1131.62 10
1131.70 10
1131.77 9
1131.85 7
1131.93 6
1132.00 5
1132.08 5
1132.16 6
1132.24 7
1132.31 9
1132.39 10
1132.47 11
1132.54 12
1132.62 13
1132.70 14
1132.78 14
1132.85 15
1132.93 15
1133.01 16
1133.08 17
1133.16 18
1133.24 19
1133.32 20
1133.39 20
1133.47 21
1133.55 21
1133.62 20
1133.70 19
1133.78 18
1133.86 17
1133.93 15
1134.01 14
1134.09 13
1134.16 13
1134.24 13
1134.32 13
1134.40 14
1134.47 14
1134.55 15
1134.63 15
1134.70 15
1134.78 15
1134.86 15
1134.94 14
1135.01 14
1135.09 15
1135.17 15
1135.25 17
1135.32 18
1135.40 20
1135.48 22
1135.55 23
1135.63 25
1135.71 25
1135.79 26
1135.86 26
1135.94 26
1136.02 26
1136.09 26
1136.17 26
1136.25 26
1136.33 27
1136.40 28
1136.48 29
1136.56 29
1136.64 30
1136.71 31
1136.79 32
1136.87 33
1136.94 34
1137.02 35
1137.10 35
1137.18 34
1137.25 33
1137.33 32
1137.41 31
1137.49 29
1137.56 28
1137.64 27
1137.72 26
1137.79 26
1137.87 26
1137.95 27
1138.03 27
1138.10 28
1138.18 29
1138.26 30
1138.34 30
1138.41 30
1138.49 28
1138.57 27
1138.65 25
1138.72 23
1138.80 21
1138.88 20
1138.95 20
1139.03 19
1139.11 19
1139.19 20
1139.26 20
1139.34 21
1139.42 21
1139.50 21
1139.57 21
1139.65 20
1139.73 19
1139.81 18
1139.88 17
1139.96 17
1140.04 17
1140.12 17
1140.19 18
1140.27 19
1140.35 20
1140.42 21
1140.50 22
1140.58 21
1140.66 20
1140.73 18
1140.81 16
1140.89 14
1140.97 12
1141.04 11
1141.12 10
1141.20 9
1141.28 9
1141.35 9
1141.43 9
1141.51 9
1141.59 9
1141.66 8
1141.74 8
1141.82 7
1141.90 6
1141.97 6
1142.05 6
1142.13 5
1142.21 5
1142.28 5
1142.36 5
1142.44 6
1142.52 6
1142.59 6
1142.67 6
1142.75 6
1142.83 6
1142.90 6
1142.98 6
1143.06 6
1143.14 6
1143.21 6
1143.29 6
1143.37 6
1143.45 6
1143.52 6
1143.60 6
1143.68 7
1143.76 7
1143.83 8
1143.91 9
1143.99 10
1144.07 10
1144.14 11
1144.22 11
1144.30 11
1144.38 10
1144.45 9
1144.53 9
1144.61 8
1144.69 8
1144.76 8
1144.84 8
1144.92 8
1145.00 8
1145.07 8
1145.15 8
1145.23 8
1145.31 8
1145.38 8
1145.46 8
1145.54 8
1145.62 8
1145.69 8
1145.77 7
1145.85 7
1145.93 7
1146.00 6
1146.08 5
1146.16 5
1146.24 4
1146.31 4
1146.39 3
1146.47 3
1146.55 3
1146.62 3
1146.70 4
1146.78 4
1146.86 5
1146.94 5
1147.01 5
1147.09 5
1147.17 4
1147.25 4
1147.32 3
1147.40 3
1147.48 3
1147.56 3
1147.63 3
1147.71 3
1147.79 4
1147.87 4
1147.94 4
1148.02 5
1148.10 6
1148.18 8
1148.26 9
1148.33 11
1148.41 12
1148.49 12
1148.57 11
1148.64 10
1148.72 7
1148.80 5
1148.88 4
1148.95 3
1149.03 4
1149.11 6
1149.19 9
1149.26 12
1149.34 14
1149.42 17
1149.50 18
1149.58 19
1149.65 19
1149.73 19
1149.81 18
1149.89 18
1149.96 17
1150.04 16
1150.12 15
1150.20 14
1150.28 13
1150.35 13
1150.43 12
1150.51 12
1150.59 11
1150.66 10
1150.74 10
1150.82 9
1150.90 9
1150.97 9
1151.05 9
1151.13 9
1151.21 10
1151.29 11
1151.36 13
1151.44 14
1151.52 16
1151.60 17
1151.67 18
1151.75 19
1151.83 19
1151.91 20
1151.99 20
1152.06 20
1152.14 20
1152.22 20
1152.30 19
1152.37 19
1152.45 19
1152.53 18
1152.61 18
1152.69 18
1152.76 18
1152.84 18
1152.92 19
1153.00 19
1153.08 20
1153.15 20
1153.23 21
1153.31 21
1153.39 21
1153.46 22
1153.54 22
1153.62 22
1153.70 22
1153.78 22
1153.85 21
1153.93 20
1154.01 20
1154.09 19
1154.16 18
1154.24 17
1154.32 17
1154.40 16
1154.48 16
1154.55 16
1154.63 15
1154.71 15
1154.79 15
1154.87 15
1154.94 15
1155.02 16
1155.10 16
1155.18 16
1155.26 16
1155.33 15
1155.41 15
1155.49 14
1155.57 13
1155.64 11
1155.72 10
1155.80 10
1155.88 10
1155.96 11
1156.03 13
1156.11 15
1156.19 16
1156.27 17
1156.35 18
1156.42 17
1156.50 16
1156.58 15
1156.66 14
1156.74 14
1156.81 14
1156.89 15
1156.97 16
1157.05 17
1157.13 17
1157.20 16
1157.28 16
1157.36 14
1157.44 13
1157.52 11
1157.59 10
1157.67 8
1157.75 6
1157.83 5
1157.91 4
1157.98 4
1158.06 4
1158.14 4
1158.22 6
1158.30 7
1158.37 9
1158.45 11
1158.53 13
1158.61 16
1158.69 18
1158.76 20
1158.84 22
1158.92 23
1159.00 22
1159.08 21
1159.15 18
1159.23 15
1159.31 12
1159.39 8
1159.47 6
1159.54 4
1159.62 3
1159.70 3
1159.78 4
1159.86 6
1159.93 8
1160.01 10
1160.09 12
1160.17 14
1160.25 15
1160.32 16
1160.40 15
1160.48 14
1160.56 12
1160.64 11
1160.71 10
1160.79 9
1160.87 9
1160.95 10
1161.03 10
1161.10 11
1161.18 11
1161.26 12
1161.34 13
1161.42 13
1161.50 13
1161.57 14
1161.65 14
1161.73 13
1161.81 13
1161.89 12
1161.96 12
1162.04 12
1162.12 12
1162.20 13
1162.28 14
1162.35 15
1162.43 16
1162.51 17
1162.59 17
1162.67 17
1162.75 16
1162.82 15
1162.90 14
1162.98 13
1163.06 13
1163.14 13
1163.21 13
1163.29 13
1163.37 13
1163.45 14
1163.53 14
1163.61 14
1163.68 15
1163.76 15
1163.84 15
1163.92 14
1164.00 13
1164.07 11
1164.15 10
1164.23 8
1164.31 7
1164.39 6
1164.47 6
1164.54 7
1164.62 8
1164.70 9
1164.78 10
1164.86 11
1164.93 11
1165.01 12
1165.09 13
1165.17 14
1165.25 15
1165.33 15
1165.40 15
1165.48 14
1165.56 13
1165.64 12
1165.72 10
1165.80 8
1165.87 7
1165.95 6
1166.03 4
1166.11 3
1166.19 3
1166.26 3
1166.34 3
1166.42 3
1166.50 4
1166.58 5
1166.66 5
1166.73 6
1166.81 6
1166.89 7
1166.97 8
1167.05 10
1167.13 13
1167.20 15
1167.28 17
1167.36 18
1167.44 18
1167.52 16
1167.60 13
1167.67 10
1167.75 7
1167.83 5
1167.91 4
1167.99 4
1168.07 4
1168.14 5
1168.22 7
1168.30 9
1168.38 12
1168.46 14
1168.54 16
1168.61 18
1168.69 19
1168.77 19
1168.85 18
1168.93 17
1169.01 16
1169.08 14
1169.16 12
1169.24 10
1169.32 9
1169.40 7
1169.48 6
1169.55 5
1169.63 3
1169.71 2
1169.79 0
1169.87 0
1169.95 0
1170.02 0
1170.10 0
1170.18 0
1170.26 0
1170.34 0
1170.42 1
1170.49 3
1170.57 6
1170.65 7
1170.73 8
1170.81 9
1170.89 10
1170.97 11
1171.04 12
1171.12 13
1171.20 15
1171.28 16
1171.36 17
1171.44 18
1171.51 19
1171.59 19
1171.67 19
1171.75 18
1171.83 18
1171.91 17
1171.99 16
1172.06 15
1172.14 14
1172.22 13
1172.30 13
1172.38 13
1172.46 14
1172.53 14
1172.61 14
1172.69 13
1172.77 12
1172.85 11
1172.93 9
1173.01 6
1173.08 4
1173.16 2
1173.24 0
1173.32 0
1173.40 0
1173.48 0
1173.55 0
1173.63 1
1173.71 3
1173.79 4
1173.87 5
1173.95 6
1174.03 6
1174.10 6
1174.18 6
1174.26 6
1174.34 5
1174.42 5
1174.50 5
1174.58 5
1174.65 4
1174.73 4
1174.81 4
1174.89 5
1174.97 7
1175.05 9
1175.13 12
1175.20 15
1175.28 18
1175.36 21
1175.44 24
1175.52 26
1175.60 28
1175.68 28
1175.75 28
1175.83 28
1175.91 27
1175.99 25
1176.07 24
1176.15 22
1176.23 21
1176.30 20
1176.38 19
1176.46 18
1176.54 17
1176.62 17
1176.70 17
1176.78 17
1176.85 18
1176.93 20
1177.01 20
1177.09 21
1177.17 20
1177.25 19
1177.33 16
1177.41 14
1177.48 12
1177.56 11
1177.64 10
1177.72 11
1177.80 12
1177.88 13
1177.96 14
1178.03 14
1178.11 14
1178.19 13
1178.27 12
1178.35 11
1178.43 9
1178.51 8
1178.59 8
1178.66 7
1178.74 7
1178.82 7
1178.90 7
1178.98 7
1179.06 8
1179.14 9
1179.21 9
1179.29 10
1179.37 11
1179.45 12
1179.53 12
1179.61 13
1179.69 13
1179.77 13
1179.84 13
1179.92 14
1180.00 14
1180.08 15
1180.16 16
1180.24 16
1180.32 16
1180.40 16
1180.47 15
1180.55 14
1180.63 12
1180.71 11
1180.79 9
1180.87 7
1180.95 6
1181.03 4
1181.10 3
1181.18 2
1181.26 1
1181.34 2
1181.42 4
1181.50 6
1181.58 9
1181.66 13
1181.73 16
1181.81 18
1181.89 19
1181.97 19
1182.05 18
1182.13 17
1182.21 16
1182.29 15
1182.36 15
1182.44 14
1182.52 14
1182.60 14
1182.68 13
1182.76 12
1182.84 12
1182.92 12
1183.00 13
1183.07 13
1183.15 14
1183.23 14
1183.31 13
1183.39 13
1183.47 12
1183.55 11
1183.63 11
1183.70 10
1183.78 10
1183.86 10
1183.94 9
1184.02 9
1184.10 8
1184.18 8
1184.26 8
1184.34 8
1184.41 9
1184.49 10
1184.57 11
1184.65 12
1184.73 13
1184.81 14
1184.89 15
1184.97 17
1185.05 18
1185.12 20
1185.20 21
1185.28 21
1185.36 21
1185.44 20
1185.52 20
1185.60 19
1185.68 18
1185.76 17
1185.83 17
1185.91 17
1185.99 16
1186.07 15
1186.15 14
1186.23 13
1186.31 12
1186.39 11
1186.47 10
1186.55 9
1186.62 8
1186.70 6
1186.78 4
1186.86 4
1186.94 4
1187.02 5
1187.10 7
1187.18 9
1187.26 11
1187.33 13
1187.41 14
1187.49 14
1187.57 14
1187.65 14
1187.73 14
1187.81 14
1187.89 14
1187.97 14
1188.05 13
1188.12 12
1188.20 11
1188.28 10
1188.36 10
1188.44 11
1188.52 14
1188.60 17
1188.68 20
1188.76 24
1188.84 27
1188.91 29
1188.99 30
1189.07 29
1189.15 28
1189.23 26
1189.31 23
1189.39 20
1189.47 18
1189.55 16
1189.63 14
1189.70 13
1189.78 12
1189.86 13
1189.94 13
1190.02 14
1190.10 15
1190.18 17
1190.26 18
1190.34 19
1190.42 20
1190.50 19
1190.57 18
1190.65 17
1190.73 14
1190.81 11
1190.89 8
1190.97 5
1191.05 2
1191.13 0
1191.21 0
1191.29 0
1191.37 0
1191.44 0
1191.52 0
1191.60 0
1191.68 0
1191.76 1
1191.84 4
1191.92 7
1192.00 9
1192.08 11
1192.16 13
1192.24 15
1192.32 17
1192.39 18
1192.47 20
1192.55 21
1192.63 22
1192.71 22
1192.79 22
1192.87 21
1192.95 21
1193.03 20
1193.11 20
1193.19 20
1193.26 20
1193.34 21
1193.42 22
1193.50 23
1193.58 24
1193.66 24
1193.74 25
1193.82 27
1193.90 28
1193.98 30
1194.06 31
1194.14 32
1194.22 33
1194.29 34
1194.37 34
1194.45 33
1194.53 32
1194.61 30
1194.69 29
1194.77 26
1194.85 23
1194.93 20
1195.01 18
1195.09 15
1195.17 13
1195.24 12
1195.32 11
1195.40 12
1195.48 13
1195.56 14
1195.64 16
1195.72 18
1195.80 19
1195.88 19
1195.96 18
1196.04 18
1196.12 16
1196.20 15
1196.28 15
1196.35 14
1196.43 14
1196.51 14
1196.59 14
1196.67 14
1196.75 13
1196.83 12
1196.91 10
1196.99 8
1197.07 7
1197.15 7
1197.23 8
1197.31 9
1197.39 10
1197.46 11
1197.54 12
1197.62 13
1197.70 12
1197.78 11
1197.86 9
1197.94 7
1198.02 6
1198.10 5
1198.18 5
1198.26 6
1198.34 7
1198.42 9
1198.50 10
1198.58 12
1198.65 13
1198.73 14
1198.81 16
1198.89 17
1198.97 19
1199.05 21
1199.13 23
1199.21 25
1199.29 27
1199.37 29
1199.45 31
1199.53 33
1199.61 35
1199.69 36
1199.77 38
1199.84 38
1199.92 38
1200.00 38
1200.08 37
1200.16 35
1200.24 32
1200.32 29
1200.40 27
1200.48 24
1200.56 22
1200.64 21
1200.72 21
1200.80 21
1200.88 21
1200.96 22
1201.04 22
1201.12 23
1201.19 24
1201.27 25
1201.35 26
1201.43 27
1201.51 28
1201.59 29
1201.67 30
1201.75 31
1201.83 31
1201.91 32
1201.99 33
1202.07 33
1202.15 33
1202.23 33
1202.31 31
1202.39 29
1202.47 27
1202.55 24
1202.63 21
1202.70 18
1202.78 16
1202.86 13
1202.94 10
1203.02 7
1203.10 4
1203.18 1
1203.26 0
1203.34 0
1203.42 0
1203.50 0
1203.58 0
1203.66 0
1203.74 2
1203.82 4
1203.90 7
1203.98 9
1204.06 11
1204.14 12
1204.22 12
1204.29 12
1204.37 11
1204.45 9
1204.53 8
1204.61 7
1204.69 7
1204.77 8
1204.85 9
1204.93 12
1205.01 15
1205.09 18
1205.17 20
1205.25 21
1205.33 22
1205.41 21
1205.49 19
1205.57 16
1205.65 12
1205.73 8
1205.81 4
1205.89 1
1205.97 0
1206.05 0
1206.12 0
1206.20 0
1206.28 2
1206.36 4
1206.44 7
1206.52 9
1206.60 12
1206.68 15
1206.76 17
1206.84 19
1206.92 20
1207.00 20
1207.08 19
1207.16 18
1207.24 16
1207.32 14
1207.40 12
1207.48 11
1207.56 11
1207.64 11
1207.72 12
1207.80 13
1207.88 14
1207.96 14
1208.04 14
1208.12 13
1208.20 11
1208.27 11
1208.35 11
1208.43 11
1208.51 13
1208.59 15
1208.67 18
1208.75 20
1208.83 23
1208.91 25
1208.99 27
1209.07 29
1209.15 31
1209.23 32
1209.31 33
1209.39 34
1209.47 34
1209.55 33
1209.63 31
1209.71 30
1209.79 28
1209.87 27
1209.95 26
1210.03 26
1210.11 27
1210.19 28
1210.27 29
1210.35 30
1210.43 31
1210.51 32
1210.59 34
1210.67 36
1210.75 39
1210.83 43
1210.91 48
1210.98 52
1211.06 56
1211.14 58
1211.22 59
1211.30 57
1211.38 55
1211.46 51
1211.54 48
1211.62 47
1211.70 48
1211.78 51
1211.86 57
1211.94 63
1212.02 70
1212.10 76
1212.18 81
1212.26 83
1212.34 84
1212.42 83
1212.50 81
1212.58 79
1212.66 77
1212.74 75
1212.82 72
1212.90 70
1212.98 67
1213.06 64
1213.14 61
1213.22 59
1213.30 56
1213.38 54
1213.46 52
1213.54 50
1213.62 48
1213.70 46
1213.78 44
1213.86 43
1213.94 42
1214.02 40
1214.10 39
1214.18 38
1214.26 37
1214.34 35
1214.42 33
1214.50 30
1214.58 28
1214.66 26
1214.74 26
1214.82 25
1214.90 26
1214.98 26
1215.06 26
1215.14 26
1215.22 26
1215.30 26
1215.38 26
1215.46 27
1215.54 29
1215.62 31
1215.69 33
1215.77 35
1215.85 35
1215.93 34
1216.01 32
1216.09 29
1216.17 26
1216.25 23
1216.33 21
1216.41 19
1216.49 17
1216.57 16
1216.65 15
1216.73 14
1216.81 12
1216.89 11
1216.97 10
1217.05 10
1217.13 10
1217.21 11
1217.29 12
1217.37 12
1217.45 13
1217.53 13
1217.61 12
1217.69 11
1217.77 9
1217.85 8
1217.93 6
1218.01 5
1218.09 5
1218.17 4
1218.25 4
1218.33 3
1218.41 2
1218.49 2
1218.57 1
1218.65 1
1218.73 3
1218.81 5
1218.89 7
1218.97 11
1219.05 14
1219.13 17
1219.21 19
1219.29 21
1219.37 23
1219.45 24
1219.53 24
1219.61 24
1219.69 24
1219.77 23
1219.85 21
1219.93 18
1220.01 15
1220.09 12
1220.17 10
1220.25 8
1220.33 8
1220.41 8
1220.49 11
1220.57 13
1220.65 17
1220.73 20
1220.81 23
1220.89 25
1220.97 25
1221.05 25
1221.13 24
1221.21 22
1221.30 19
1221.38 16
1221.46 13
1221.54 10
1221.62 8
1221.70 7
1221.78 7
1221.86 8
1221.94 9
1222.02 11
1222.10 12
1222.18 13
1222.26 13
1222.34 12
1222.42 11
1222.50 9
1222.58 6
1222.66 5
1222.74 4
1222.82 3
1222.90 4
1222.98 4
1223.06 5
1223.14 5
1223.22 3
1223.30 2
1223.38 0
1223.46 0
1223.54 0
1223.62 0
1223.70 0
1223.78 0
1223.86 0
1223.94 0
1224.02 3
1224.10 6
1224.18 8
1224.26 11
1224.34 13
1224.42 14
1224.50 15
1224.58 15
1224.66 14
1224.74 13
1224.82 11
1224.90 9
1224.98 7
1225.06 6
1225.14 6
1225.22 7
1225.30 8
1225.38 10
1225.46 11
1225.54 13
1225.62 13
1225.70 13
1225.78 12
1225.86 11
1225.94 10
1226.03 9
1226.11 8
1226.19 7
1226.27 7
1226.35 7
1226.43 7
1226.51 7
1226.59 8
1226.67 9
1226.75 10
1226.83 12
1226.91 14
1226.99 16
1227.07 19
1227.15 21
1227.23 23
1227.31 24
1227.39 25
1227.47 25
1227.55 25
1227.63 24
1227.71 22
1227.79 20
1227.87 17
1227.95 15
1228.03 14
1228.11 13
1228.19 12
1228.27 11
1228.35 11
1228.43 11
1228.51 11
1228.59 12
1228.67 13
1228.76 15
1228.84 17
1228.92 21
1229.00 24
1229.08 27
1229.16 30
1229.24 33
1229.32 34
1229.40 35
1229.48 35
1229.56 34
1229.64 33
1229.72 32
1229.80 32
1229.88 32
1229.96 33
1230.04 35
1230.12 38
1230.20 41
1230.28 44
1230.36 46
1230.44 46
1230.52 46
1230.60 44
1230.68 42
1230.76 39
1230.84 37
1230.93 34
1231.01 32
1231.09 30
1231.17 29
1231.25 28
1231.33 28
1231.41 29
1231.49 31
1231.57 33
1231.65 35
1231.73 36
1231.81 37
1231.89 36
1231.97 34
1232.05 32
1232.13 28
1232.21 24
1232.29 20
1232.37 15
1232.45 11
1232.53 7
1232.61 4
1232.69 1
1232.78 0
1232.86 0
1232.94 2
1233.02 4
1233.10 6
1233.18 8
1233.26 9
1233.34 9
1233.42 9
1233.50 8
1233.58 8
1233.66 8
1233.74 9
1233.82 10
1233.90 10
1233.98 11
1234.06 11
1234.14 10
1234.22 9
1234.30 8
1234.39 7
1234.47 8
1234.55 9
1234.63 10
1234.71 12
1234.79 12
1234.87 11
1234.95 8
1235.03 5
1235.11 2
1235.19 0
1235.27 0
1235.35 1
1235.43 4
1235.51 7
1235.59 10
1235.67 13
1235.75 14
1235.83 13
1235.92 12
1236.00 9
1236.08 7
1236.16 5
1236.24 4
1236.32 4
1236.40 4
1236.48 4
1236.56 4
1236.64 3
1236.72 2
1236.80 1
1236.88 0
1236.96 0
1237.04 0
1237.12 2
1237.21 3
1237.29 6
1237.37 8
1237.45 11
1237.53 14
1237.61 16
1237.69 19
1237.77 21
1237.85 23
1237.93 24
1238.01 24
1238.09 23
1238.17 21
1238.25 20
1238.33 18
1238.41 16
1238.50 15
1238.58 12
1238.66 10
1238.74 7
1238.82 4
1238.90 1
1238.98 0
1239.06 0
1239.14 0
1239.22 0
1239.30 0
1239.38 4
1239.46 9
1239.54 14
1239.62 18
1239.71 23
1239.79 26
1239.87 29
1239.95 30
1240.03 31
1240.11 30
1240.19 28
1240.27 26
1240.35 22
1240.43 18
1240.51 13
1240.59 9
1240.67 5
1240.75 3
1240.84 1
1240.92 0
1241.00 0
1241.08 0
1241.16 0
1241.24 0
1241.32 0
1241.40 0
1241.48 0
1241.56 0
1241.64 1
1241.72 2
1241.80 3
1241.89 4
1241.97 3
1242.05 3
1242.13 3
1242.21 4
1242.29 6
1242.37 10
1242.45 14
1242.53 18
1242.61 22
1242.69 25
1242.77 28
1242.85 30
1242.94 31
1243.02 32
1243.10 31
1243.18 30
1243.26 28
1243.34 25
1243.42 21
1243.50 17
1243.58 14
1243.66 12
1243.74 13
1243.82 15
1243.91 19
1243.99 25
1244.07 30
1244.15 35
1244.23 38
1244.31 41
1244.39 42
1244.47 42
1244.55 41
1244.63 39
1244.71 37
1244.79 34
1244.88 30
1244.96 26
1245.04 22
1245.12 19
1245.20 16
1245.28 13
1245.36 12
1245.44 10
1245.52 9
1245.60 9
1245.68 9
1245.76 10
1245.85 11
1245.93 13
1246.01 16
1246.09 19
1246.17 21
1246.25 23
1246.33 23
1246.41 23
1246.49 22
1246.57 21
1246.65 19
1246.74 18
1246.82 18
1246.90 17
1246.98 17
1247.06 17
1247.14 16
1247.22 16
1247.30 15
1247.38 15
1247.46 15
1247.55 15
1247.63 15
1247.71 16
1247.79 17
1247.87 20
1247.95 23
1248.03 27
1248.11 30
1248.19 33
1248.27 35
1248.35 36
1248.44 35
1248.52 33
1248.60 30
1248.68 27
1248.76 25
1248.84 24
1248.92 23
1249.00 24
1249.08 24
1249.16 25
1249.25 25
1249.33 26
1249.41 27
1249.49 27
1249.57 27
1249.65 27
1249.73 26
1249.81 24
1249.89 22
1249.97 19
1250.06 16
1250.14 14
1250.22 12
1250.30 10
1250.38 8
1250.46 6
1250.54 5
1250.62 3
1250.70 2
1250.79 2
1250.87 3
1250.95 5
1251.03 7
1251.11 9
1251.19 11
1251.27 12
1251.35 13
1251.43 14
1251.51 15
1251.60 16
1251.68 17
1251.76 17
1251.84 17
1251.92 15
1252.00 13
1252.08 10
1252.16 7
1252.24 5
1252.33 4
1252.41 4
1252.49 5
1252.57 7
1252.65 9
1252.73 11
1252.81 11
1252.89 10
1252.97 8
1253.06 5
1253.14 2
1253.22 1
1253.30 0
1253.38 0
1253.46 2
1253.54 4
1253.62 7
1253.70 10
1253.79 13
1253.87 16
1253.95 17
1254.03 18
1254.11 17
1254.19 15
1254.27 11
1254.35 7
1254.44 3
1254.52 0
1254.60 0
1254.68 1
1254.76 4
1254.84 9
1254.92 15
1255.00 20
1255.08 23
1255.17 25
1255.25 26
1255.33 26
1255.41 25
1255.49 23
1255.57 22
1255.65 20
1255.73 18
1255.82 16
1255.90 14
1255.98 12
1256.06 10
1256.14 8
1256.22 6
1256.30 5
1256.38 4
1256.47 2
1256.55 1
1256.63 0
1256.71 0
1256.79 0
1256.87 0
1256.95 1
1257.03 4
1257.12 8
1257.20 11
1257.28 14
1257.36 16
1257.44 16
1257.52 16
1257.60 15
1257.68 15
1257.77 14
1257.85 14
1257.93 14
1258.01 14
1258.09 14
1258.17 13
1258.25 12
1258.33 11
1258.42 10
1258.50 8
1258.58 7
1258.66 6
1258.74 5
1258.82 4
1258.90 3
1258.99 3
1259.07 2
1259.15 3
1259.23 3
1259.31 5
1259.39 7
1259.47 10
1259.55 13
1259.64 16
1259.72 19
1259.80 21
1259.88 23
1259.96 23
1260.04 23
1260.12 22
1260.21 21
1260.29 21
1260.37 21
1260.45 22
1260.53 24
1260.61 26
1260.69 28
1260.77 29
1260.86 30
1260.94 30
1261.02 28
1261.10 25
1261.18 20
1261.26 16
1261.34 12
1261.43 8
1261.51 6
1261.59 4
1261.67 4
1261.75 4
1261.83 5
1261.91 5
1262.00 5
1262.08 4
1262.16 4
1262.24 5
1262.32 6
1262.40 9
1262.48 13
1262.57 17
1262.65 21
1262.73 23
1262.81 25
1262.89 25
1262.97 24
1263.05 22
1263.14 20
1263.22 18
1263.30 16
1263.38 14
1263.46 13
1263.54 13
1263.62 13
1263.71 13
1263.79 13
1263.87 13
1263.95 14
1264.03 14
1264.11 14
1264.20 14
1264.28 13
1264.36 12
1264.44 10
1264.52 10
1264.60 9
1264.68 10
1264.77 11
1264.85 11
1264.93 12
1265.01 12
1265.09 11
1265.17 10
1265.25 8
1265.34 7
1265.42 5
1265.50 3
1265.58 2
1265.66 1
1265.74 0
1265.83 0
1265.91 0
1265.99 1
1266.07 3
1266.15 6
1266.23 9
1266.31 12
1266.40 16
1266.48 18
1266.56 20
1266.64 21
1266.72 21
1266.80 21
1266.89 20
1266.97 19
1267.05 19
1267.13 18
1267.21 17
1267.29 15
1267.38 14
1267.46 13
1267.54 11
1267.62 10
1267.70 10
1267.78 12
1267.86 15
1267.95 19
1268.03 25
1268.11 31
1268.19 37
1268.27 41
1268.35 44
1268.44 44
1268.52 43
1268.60 40
1268.68 36
1268.76 32
1268.84 29
1268.93 26
1269.01 24
1269.09 22
1269.17 21
1269.25 21
1269.33 20
1269.42 18
1269.50 17
1269.58 15
1269.66 14
1269.74 12
1269.82 11
1269.91 9
1269.99 8
1270.07 8
1270.15 7
1270.23 6
1270.31 5
1270.40 3
1270.48 2
1270.56 0
1270.64 0
1270.72 0
1270.80 0
1270.89 1
1270.97 3
1271.05 5
1271.13 6
1271.21 6
1271.29 6
1271.38 4
1271.46 2
1271.54 0
1271.62 0
1271.70 0
1271.78 0
1271.87 0
1271.95 0
1272.03 0
1272.11 3
1272.19 9
1272.28 15
1272.36 21
1272.44 26
1272.52 29
1272.60 31
1272.68 31
1272.77 30
1272.85 27
1272.93 24
1273.01 20
1273.09 16
1273.17 11
1273.26 5
1273.34 1
1273.42 0
1273.50 0
1273.58 0
1273.67 0
1273.75 3
1273.83 7
1273.91 10
1273.99 12
1274.07 13
1274.16 12
1274.24 10
1274.32 7
1274.40 4
1274.48 2
1274.57 1
1274.65 1
1274.73 3
1274.81 7
1274.89 13
1274.97 19
1275.06 26
1275.14 33
1275.22 39
1275.30 45
1275.38 49
1275.47 52
1275.55 53
1275.63 52
1275.71 51
1275.79 48
1275.87 45
1275.96 43
1276.04 40
1276.12 39
1276.20 37
1276.28 36
1276.37 34
1276.45 31
1276.53 26
1276.61 21
1276.69 15
1276.78 9
1276.86 5
1276.94 3
1277.02 3
1277.10 6
1277.19 10
1277.27 15
1277.35 19
1277.43 22
1277.51 24
1277.59 25
1277.68 25
1277.76 23
1277.84 21
1277.92 19
1278.00 17
1278.09 15
1278.17 12
1278.25 10
1278.33 8
1278.41 7
1278.50 7
1278.58 7
1278.66 7
1278.74 6
1278.82 5
1278.91 4
1278.99 1
1279.07 0
1279.15 0
1279.23 0
1279.32 0
1279.40 0
1279.48 0
1279.56 0
1279.64 0
1279.73 4
1279.81 8
1279.89 11
1279.97 13
1280.05 14
1280.14 12
1280.22 10
1280.30 7
1280.38 3
1280.46 0
1280.55 0
1280.63 0
1280.71 0
1280.79 3
1280.87 8
1280.96 13
1281.04 18
1281.12 22
1281.20 24
1281.28 23
1281.37 21
1281.45 17
1281.53 12
1281.61 7
1281.69 3
1281.78 0
1281.86 0
1281.94 0
1282.02 0
1282.10 0
1282.19 0
1282.27 0
1282.35 0
1282.43 0
1282.51 0
1282.60 1
1282.68 3
1282.76 5
1282.84 8
1282.92 11
1283.01 15
1283.09 20
1283.17 24
1283.25 29
1283.34 33
1283.42 36
1283.50 39
1283.58 40
1283.66 40
1283.75 39
1283.83 38
1283.91 38
1283.99 39
1284.07 40
1284.16 42
1284.24 44
1284.32 45
1284.40 46
1284.49 46
1284.57 46
1284.65 46
1284.73 46
1284.81 45
1284.90 45
1284.98 44
1285.06 43
1285.14 40
1285.22 37
1285.31 33
1285.39 29
1285.47 26
1285.55 25
1285.64 26
1285.72 28
1285.80 32
1285.88 37
1285.96 41
1286.05 45
1286.13 48
1286.21 50
1286.29 52
1286.38 54
1286.46 56
1286.54 58
1286.62 58
1286.70 58
1286.79 55
1286.87 52
1286.95 47
1287.03 42
1287.11 37
1287.20 33
1287.28 29
1287.36 27
1287.44 25
1287.53 24
1287.61 23
1287.69 22
1287.77 20
1287.86 19
1287.94 17
1288.02 15
1288.10 13
1288.18 11
1288.27 9
1288.35 6
1288.43 4
1288.51 2
1288.60 0
1288.68 0
1288.76 0
1288.84 0
1288.92 0
1289.01 3
1289.09 6
1289.17 9
1289.25 12
1289.34 14
1289.42 16
1289.50 16
1289.58 16
1289.67 15
1289.75 13
1289.83 12
1289.91 10
1289.99 9
1290.08 9
1290.16 10
1290.24 12
1290.32 14
1290.41 16
1290.49 19
1290.57 20
1290.65 21
1290.74 21
1290.82 21
1290.90 20
1290.98 19
1291.06 19
1291.15 21
1291.23 24
1291.31 28
1291.39 32
1291.48 37
1291.56 41
1291.64 44
1291.72 45
1291.81 45
1291.89 44
1291.97 42
1292.05 39
1292.14 37
1292.22 35
1292.30 33
1292.38 33
1292.47 33
1292.55 33
1292.63 35
1292.71 36
1292.79 38
1292.88 40
1292.96 42
1293.04 44
1293.12 46
1293.21 48
1293.29 48
1293.37 48
1293.45 48
1293.54 46
1293.62 45
1293.70 43
1293.78 42
1293.87 41
1293.95 41
1294.03 41
1294.11 43
1294.20 44
1294.28 46
1294.36 49
1294.44 50
1294.53 52
1294.61 52
1294.69 51
1294.77 49
1294.86 46
1294.94 43
1295.02 39
1295.10 35
1295.19 32
1295.27 29
1295.35 28
1295.43 28
1295.52 29
1295.60 31
1295.68 34
1295.76 37
1295.85 41
1295.93 45
1296.01 48
1296.09 51
1296.18 52
1296.26 51
1296.34 50
1296.42 47
1296.51 44
1296.59 41
1296.67 38
1296.75 36
1296.84 34
1296.92 31
1297.00 28
1297.08 24
1297.17 20
1297.25 16
1297.33 14
1297.41 14
1297.50 16
1297.58 19
1297.66 25
1297.74 30
1297.83 35
1297.91 39
1297.99 42
1298.07 44
1298.16 45
1298.24 46
1298.32 48
1298.40 50
1298.49 53
1298.57 54
1298.65 56
1298.73 56
1298.82 56
1298.90 55
1298.98 54
1299.07 53
1299.15 52
1299.23 52
1299.31 53
1299.40 54
1299.48 55
1299.56 56
1299.64 56
1299.73 56
1299.81 55
1299.89 53
1299.97 51
1300.06 49
1300.14 48
1300.22 47
1300.30 46
1300.39 46
1300.47 47
1300.55 47
1300.64 47
1300.72 46
1300.80 46
1300.88 45
1300.97 45
1301.05 45
1301.13 46
1301.21 47
1301.30 48
1301.38 49
1301.46 49
1301.54 48
1301.63 47
1301.71 47
1301.79 46
1301.88 47
1301.96 49
1302.04 51
1302.12 53
1302.21 56
1302.29 57
1302.37 58
1302.45 58
1302.54 57
1302.62 56
1302.70 54
1302.79 53
1302.87 52
1302.95 52
1303.03 54
1303.12 57
1303.20 62
1303.28 67
1303.36 73
1303.45 77
1303.53 81
1303.61 83
1303.70 82
1303.78 80
1303.86 77
1303.94 71
1304.03 65
1304.11 58
1304.19 50
1304.27 42
1304.36 35
1304.44 29
1304.52 24
1304.61 21
1304.69 19
1304.77 18
1304.85 18
1304.94 19
1305.02 21
1305.10 22
1305.19 24
1305.27 25
1305.35 27
1305.43 28
1305.52 29
1305.60 29
1305.68 29
1305.76 29
1305.85 28
1305.93 28
1306.01 29
1306.10 31
1306.18 34
1306.26 38
1306.34 42
1306.43 46
1306.51 49
1306.59 51
1306.68 52
1306.76 52
1306.84 51
1306.92 50
1307.01 49
1307.09 49
1307.17 50
1307.26 52
1307.34 53
1307.42 54
1307.50 53
1307.59 50
1307.67 46
1307.75 40
1307.84 33
1307.92 27
1308.00 21
1308.08 16
1308.17 13
1308.25 11
1308.33 11
1308.42 12
1308.50 12
1308.58 13
1308.67 13
1308.75 13
1308.83 13
1308.91 14
1309.00 15
1309.08 16
1309.16 18
1309.25 20
1309.33 21
1309.41 22
1309.49 23
1309.58 23
1309.66 21
1309.74 19
1309.83 16
1309.91 13
1309.99 10
1310.07 7
1310.16 4
1310.24 4
1310.32 4
1310.41 6
1310.49 9
1310.57 12
1310.66 16
1310.74 18
1310.82 20
1310.90 19
1310.99 16
1311.07 11
1311.15 5
1311.24 0
1311.32 0
1311.40 0
1311.49 0
1311.57 0
1311.65 0
1311.73 0
1311.82 0
1311.90 1
1311.98 6
1312.07 11
1312.15 15
1312.23 18
1312.32 20
1312.40 21
1312.48 21
1312.56 20
1312.65 19
1312.73 17
1312.81 16
1312.90 16
1312.98 15
1313.06 16
1313.15 17
1313.23 19
1313.31 20
1313.40 21
1313.48 22
1313.56 22
1313.64 22
1313.73 22
1313.81 22
1313.89 22
1313.98 22
1314.06 22
1314.14 21
1314.23 20
1314.31 18
1314.39 16
1314.48 14
1314.56 13
1314.64 13
1314.72 15
1314.81 20
1314.89 26
1314.97 34
1315.06 42
1315.14 51
1315.22 59
1315.31 66
1315.39 72
1315.47 76
1315.56 78
1315.64 78
1315.72 77
1315.81 75
1315.89 71
1315.97 67
1316.05 63
1316.14 60
1316.22 56
1316.30 54
1316.39 51
1316.47 49
1316.55 46
1316.64 43
1316.72 39
1316.80 35
1316.89 31
1316.97 28
1317.05 26
1317.14 26
1317.22 27
1317.30 28
1317.39 29
1317.47 29
1317.55 27
1317.63 25
1317.72 22
1317.80 21
1317.88 21
1317.97 23
1318.05 28
1318.13 34
1318.22 41
1318.30 48
1318.38 52
1318.47 55
1318.55 54
1318.63 51
1318.72 47
1318.80 42
1318.88 37
1318.97 33
1319.05 30
1319.13 29
1319.22 30
1319.30 32
1319.38 36
1319.47 40
1319.55 45
1319.63 50
1319.72 55
1319.80 61
1319.88 67
1319.97 74
1320.05 82
1320.13 89
1320.21 95
1320.30 99
1320.38 101
1320.46 101
1320.55 99
1320.63 96
1320.71 91
1320.80 87
1320.88 81
1320.96 75
1321.05 68
1321.13 61
1321.21 54
1321.30 48
1321.38 43
1321.46 41
1321.55 41
1321.63 43
1321.71 48
1321.80 54
1321.88 60
1321.96 66
1322.05 70
1322.13 74
1322.21 76
1322.30 77
1322.38 80
1322.46 82
1322.55 85
1322.63 89
1322.71 91
1322.80 93
1322.88 92
1322.96 89
1323.05 84
1323.13 78
1323.21 71
1323.30 64
1323.38 57
1323.46 51
1323.55 45
1323.63 41
1323.71 38
1323.80 36
1323.88 36
1323.96 38
1324.05 41
1324.13 47
1324.22 53
1324.30 60
1324.38 68
1324.47 74
1324.55 79
1324.63 83
1324.72 83
1324.80 82
1324.88 80
1324.97 75
1325.05 71
1325.13 66
1325.22 62
1325.30 59
1325.38 57
1325.47 57
1325.55 58
1325.63 60
1325.72 62
1325.80 66
1325.88 69
1325.97 72
1326.05 75
1326.13 76
1326.22 77
1326.30 77
1326.38 76
1326.47 75
1326.55 74
1326.63 73
1326.72 71
1326.80 69
1326.89 66
1326.97 62
1327.05 56
1327.14 50
1327.22 44
1327.30 38
1327.39 32
1327.47 27
1327.55 22
1327.64 18
1327.72 15
1327.80 12
1327.89 11
1327.97 10
1328.05 11
1328.14 14
1328.22 17
1328.31 20
1328.39 22
1328.47 24
1328.56 25
1328.64 25
1328.72 23
1328.81 22
1328.89 20
1328.97 18
1329.06 17
1329.14 15
1329.22 14
1329.31 13
1329.39 11
1329.47 10
1329.56 9
1329.64 9
1329.73 10
1329.81 12
1329.89 15
1329.98 19
1330.06 24
1330.14 28
1330.23 32
1330.31 35
1330.39 37
1330.48 39
1330.56 39
1330.64 40
1330.73 41
1330.81 43
1330.90 45
1330.98 48
1331.06 50
1331.15 53
1331.23 54
1331.31 54
1331.40 52
1331.48 48
1331.56 44
1331.65 40
1331.73 36
1331.82 34
1331.90 33
1331.98 33
1332.07 33
1332.15 34
1332.23 34
1332.32 33
1332.40 30
1332.48 25
1332.57 20
1332.65 15
1332.74 10
1332.82 6
1332.90 4
1332.99 4
1333.07 6
1333.15 9
1333.24 13
1333.32 17
1333.41 21
1333.49 23
1333.57 23
1333.66 22
1333.74 19
1333.82 14
1333.91 9
1333.99 3
1334.07 0
1334.16 0
1334.24 0
1334.33 0
1334.41 0
1334.49 0
1334.58 0
1334.66 0
1334.74 0
1334.83 7
1334.91 15
1335.00 23
1335.08 31
1335.16 38
1335.25 42
1335.33 45
1335.41 45
1335.50 44
1335.58 41
1335.67 37
1335.75 34
1335.83 31
1335.92 30
1336.00 28
1336.08 27
1336.17 26
1336.25 24
1336.34 20
1336.42 16
1336.50 12
1336.59 9
1336.67 6
1336.76 6
1336.84 8
1336.92 12
1337.01 17
1337.09 23
1337.17 28
1337.26 31
1337.34 34
1337.43 35
1337.51 35
1337.59 35
1337.68 36
1337.76 37
1337.84 40
1337.93 43
1338.01 47
1338.10 51
1338.18 55
1338.26 59
1338.35 61
1338.43 63
1338.52 63
1338.60 63
1338.68 63
1338.77 62
1338.85 62
1338.93 62
1339.02 63
1339.10 63
1339.19 64
1339.27 64
1339.35 64
1339.44 64
1339.52 64
1339.61 64
1339.69 64
1339.77 63
1339.86 61
1339.94 59
1340.03 57
1340.11 53
1340.19 50
1340.28 46
1340.36 42
1340.44 38
1340.53 35
1340.61 33
1340.70 33
1340.78 35
1340.86 39
1340.95 44
1341.03 51
1341.12 57
1341.20 63
1341.28 66
1341.37 68
1341.45 67
1341.54 66
1341.62 64
1341.70 63
1341.79 64
1341.87 67
1341.96 71
1342.04 76
1342.12 81
1342.21 84
1342.29 86
1342.38 86
1342.46 83
1342.54 80
1342.63 76
1342.71 73
1342.80 72
1342.88 72
1342.96 74
1343.05 76
1343.13 78
1343.22 79
1343.30 77
1343.38 74
1343.47 69
1343.55 63
1343.64 56
1343.72 51
1343.80 48
1343.89 46
1343.97 47
1344.06 48
1344.14 50
1344.22 50
1344.31 49
1344.39 47
1344.48 42
1344.56 37
1344.64 31
1344.73 26
1344.81 21
1344.90 18
1344.98 15
1345.06 14
1345.15 14
1345.23 13
1345.32 13
1345.40 13
1345.48 12
1345.57 10
1345.65 8
1345.74 7
1345.82 6
1345.90 5
1345.99 5
1346.07 5
1346.16 6
1346.24 6
1346.32 6
1346.41 6
1346.49 5
1346.58 4
1346.66 2
1346.75 1
1346.83 0
1346.91 0
1347.00 0
1347.08 1
1347.17 3
1347.25 6
1347.33 8
1347.42 9
1347.50 9
1347.59 9
1347.67 8
1347.75 7
1347.84 8
1347.92 8
1348.01 10
1348.09 12
1348.18 13
1348.26 13
1348.34 12
1348.43 11
1348.51 10
1348.60 9
1348.68 8
1348.76 8
1348.85 8
1348.93 7
1349.02 6
1349.10 5
1349.19 3
1349.27 2
1349.35 0
1349.44 0
1349.52 0
1349.61 0
1349.69 0
1349.77 0
1349.86 0
1349.94 0
1350.03 0
1350.11 1
1350.20 3
1350.28 6
1350.36 9
1350.45 11
1350.53 12
1350.62 13
1350.70 14
1350.79 15
1350.87 18
1350.95 21
1351.04 24
1351.12 27
1351.21 30
1351.29 32
1351.38 32
1351.46 32
1351.54 31
1351.63 29
1351.71 26
1351.80 22
1351.88 17
1351.97 13
1352.05 10
1352.13 7
1352.22 6
1352.30 6
1352.39 7
1352.47 8
1352.56 9
1352.64 9
1352.72 8
1352.81 7
1352.89 5
1352.98 4
1353.06 3
1353.15 3
1353.23 4
1353.31 6
1353.40 7
1353.48 9
1353.57 11
1353.65 12
1353.74 13
1353.82 14
1353.90 14
1353.99 14
1354.07 14
1354.16 14
1354.24 13
1354.33 13
1354.41 11
1354.49 10
1354.58 9
1354.66 8
1354.75 8
1354.83 9
1354.92 10
1355.00 13
1355.08 16
1355.17 18
1355.25 19
1355.34 18
1355.42 16
1355.51 11
1355.59 5
1355.68 0
1355.76 0
1355.84 0
1355.93 0
1356.01 0
1356.10 0
1356.18 0
1356.27 4
1356.35 9
1356.44 15
1356.52 19
1356.60 22
1356.69 25
1356.77 27
1356.86 30
1356.94 33
1357.03 35
1357.11 38
1357.19 40
1357.28 41
1357.36 42
1357.45 42
1357.53 43
1357.62 43
1357.70 44
1357.79 44
1357.87 45
1357.95 45
1358.04 46
1358.12 47
1358.21 48
1358.29 51
1358.38 56
1358.46 61
1358.55 66
1358.63 72
1358.72 77
1358.80 81
1358.88 84
1358.97 86
1359.05 86
1359.14 84
1359.22 81
1359.31 76
1359.39 69
1359.48 62
1359.56 56
1359.64 52
1359.73 50
1359.81 49
1359.90 51
1359.98 54
1360.07 56
1360.15 58
1360.24 59
1360.32 59
1360.41 59
1360.49 58
1360.57 57
1360.66 55
1360.74 53
1360.83 51
1360.91 49
1361.00 47
1361.08 47
1361.17 48
1361.25 50
1361.34 54
1361.42 57
1361.50 60
1361.59 62
1361.67 63
1361.76 62
1361.84 60
1361.93 58
1362.01 56
1362.10 56
1362.18 57
1362.27 60
1362.35 63
1362.43 67
1362.52 70
1362.60 72
1362.69 72
1362.77 70
1362.86 66
1362.94 60
1363.03 54
1363.11 49
1363.20 44
1363.28 42
1363.37 40
1363.45 39
1363.53 39
1363.62 38
1363.70 37
1363.79 36
1363.87 34
1363.96 32
1364.04 30
1364.13 27
1364.21 25
1364.30 23
1364.38 20
1364.47 16
1364.55 12
1364.64 7
1364.72 2
1364.80 0
1364.89 0
1364.97 0
1365.06 0
1365.14 0
1365.23 0
1365.31 0
1365.40 0
1365.48 5
1365.57 9
1365.65 12
1365.74 15
1365.82 17
1365.91 19
1365.99 21
1366.08 24
1366.16 27
1366.24 30
1366.33 33
1366.41 35
1366.50 36
1366.58 36
1366.67 35
1366.75 34
1366.84 32
1366.92 31
1367.01 30
1367.09 30
1367.18 30
1367.26 31
1367.35 31
1367.43 32
1367.52 33
1367.60 34
1367.69 36
1367.77 39
1367.85 41
1367.94 43
1368.02 44
1368.11 44
1368.19 42
1368.28 38
1368.36 34
1368.45 29
1368.53 25
1368.62 22
1368.70 19
1368.79 18
1368.87 18
1368.96 19
1369.04 20
1369.13 22
1369.21 23
1369.30 24
1369.38 25
1369.47 25
1369.55 25
1369.64 24
1369.72 22
1369.80 19
1369.89 16
1369.97 12
1370.06 8
1370.14 5
1370.23 4
1370.31 3
1370.40 4
1370.48 6
1370.57 9
1370.65 11
1370.74 13
1370.82 15
1370.91 16
1370.99 17
1371.08 18
1371.16 19
1371.25 20
1371.33 21
1371.42 22
1371.50 23
1371.59 26
1371.67 30
1371.76 35
1371.84 42
1371.93 50
1372.01 58
1372.10 66
1372.18 73
1372.27 78
1372.35 81
1372.44 83
1372.52 84
1372.61 85
1372.69 86
1372.78 88
1372.86 91
1372.95 93
1373.03 94
1373.12 95
1373.20 93
1373.28 90
1373.37 85
1373.45 79
1373.54 73
1373.62 66
1373.71 60
1373.79 56
1373.88 53
1373.96 51
1374.05 49
1374.13 49
1374.22 47
1374.30 45
1374.39 42
1374.47 38
1374.56 33
1374.64 28
1374.73 24
1374.81 21
1374.90 19
1374.98 18
1375.07 18
1375.15 20
1375.24 22
1375.32 25
1375.41 27
1375.49 29
1375.58 30
1375.66 29
1375.75 27
1375.83 25
1375.92 21
1376.00 18
1376.09 16
1376.17 16
1376.26 18
1376.34 21
1376.43 26
1376.51 31
1376.60 36
1376.68 40
1376.77 43
1376.85 44
1376.94 44
1377.02 44
1377.11 44
1377.19 44
1377.28 43
1377.36 43
1377.45 42
1377.53 40
1377.62 39
1377.71 38
1377.79 38
1377.88 40
1377.96 42
1378.05 45
1378.13 48
1378.22 51
1378.30 54
1378.39 56
1378.47 57
1378.56 57
1378.64 55
1378.73 53
1378.81 49
1378.90 44
1378.98 39
1379.07 34
1379.15 30
1379.24 27
1379.32 27
1379.41 28
1379.49 30
1379.58 33
1379.66 37
1379.75 40
1379.83 42
1379.92 43
1380.00 42
1380.09 40
1380.17 35
1380.26 29
1380.34 22
1380.43 16
1380.51 11
1380.60 8
1380.68 8
1380.77 11
1380.85 16
1380.94 23
1381.02 30
1381.11 38
1381.20 45
1381.28 53
1381.37 60
1381.45 67
1381.54 74
1381.62 79
1381.71 82
1381.79 84
1381.88 83
1381.96 81
1382.05 77
1382.13 74
1382.22 71
1382.30 69
1382.39 67
1382.47 65
1382.56 64
1382.64 62
1382.73 61
1382.81 61
1382.90 61
1382.98 62
1383.07 63
1383.15 65
1383.24 66
1383.33 66
1383.41 66
1383.50 64
1383.58 61
1383.67 56
1383.75 51
1383.84 45
1383.92 39
1384.01 34
1384.09 31
1384.18 30
1384.26 31
1384.35 35
1384.43 41
1384.52 48
1384.60 55
1384.69 60
1384.77 63
1384.86 64
1384.95 63
1385.03 60
1385.12 56
1385.20 51
1385.29 47
1385.37 42
1385.46 38
1385.54 34
1385.63 30
1385.71 27
1385.80 25
1385.88 23
1385.97 22
1386.05 21
1386.14 21
1386.23 21
1386.31 22
1386.40 23
1386.48 25
1386.57 27
1386.65 29
1386.74 31
1386.82 31
1386.91 31
1386.99 30
1387.08 29
1387.16 27
1387.25 26
1387.33 25
1387.42 25
1387.51 25
1387.59 25
1387.68 24
1387.76 22
1387.85 19
1387.93 16
1388.02 12
1388.10 9
1388.19 6
1388.27 3
1388.36 1
1388.44 0
1388.53 0
1388.62 0
1388.70 0
1388.79 0
1388.87 0
1388.96 0
1389.04 0
1389.13 0
1389.21 0
1389.30 1
1389.38 4
1389.47 6
1389.56 7
1389.64 7
1389.73 6
1389.81 6
1389.90 5
1389.98 6
1390.07 7
1390.15 10
1390.24 14
1390.32 18
1390.41 21
1390.50 24
1390.58 26
1390.67 26
1390.75 26
1390.84 24
1390.92 21
1391.01 18
1391.09 14
1391.18 9
1391.26 5
1391.35 2
1391.44 0
1391.52 0
1391.61 0
1391.69 2
1391.78 6
1391.86 12
1391.95 19
1392.03 26
1392.12 33
1392.20 38
1392.29 43
1392.38 46
1392.46 47
1392.55 48
1392.63 48
1392.72 46
1392.80 43
1392.89 40
1392.97 35
1393.06 31
1393.15 26
1393.23 23
1393.32 21
1393.40 20
1393.49 20
1393.57 21
1393.66 22
1393.74 24
1393.83 25
1393.92 27
1394.00 30
1394.09 33
1394.17 37
1394.26 41
1394.34 45
1394.43 49
1394.51 53
1394.60 56
1394.69 57
1394.77 58
1394.86 59
1394.94 59
1395.03 58
1395.11 58
1395.20 58
1395.29 58
1395.37 56
1395.46 55
1395.54 52
1395.63 48
1395.71 43
1395.80 38
1395.88 34
1395.97 30
1396.06 28
1396.14 26
1396.23 26
1396.31 27
1396.40 28
1396.48 30
1396.57 32
1396.66 34
1396.74 35
1396.83 36
1396.91 36
1397.00 35
1397.08 34
1397.17 33
1397.26 34
1397.34 38
1397.43 44
1397.51 53
1397.60 64
1397.68 75
1397.77 84
1397.85 91
1397.94 94
1398.03 94
1398.11 92
1398.20 89
1398.28 85
1398.37 82
1398.45 81
1398.54 80
1398.63 79
1398.71 78
1398.80 77
1398.88 74
1398.97 71
1399.05 66
1399.14 60
1399.23 53
1399.31 47
1399.40 40
1399.48 34
1399.57 29
1399.65 25
1399.74 22
1399.83 21
1399.91 20
1400.00 21
1400.08 22
1400.17 24
1400.26 26
1400.34 27
1400.43 29
1400.51 31
1400.60 33
1400.68 36
1400.77 40
1400.86 44
1400.94 48
1401.03 51
1401.11 54
1401.20 57
1401.28 59
1401.37 60
1401.46 61
1401.54 62
1401.63 61
1401.71 59
1401.80 56
1401.89 53
1401.97 50
1402.06 48
1402.14 48
1402.23 49
1402.31 52
1402.40 54
1402.49 54
1402.57 54
1402.66 52
1402.74 49
1402.83 45
1402.92 43
1403.00 41
1403.09 41
1403.17 41
1403.26 41
1403.34 40
1403.43 40
1403.52 40
1403.60 40
1403.69 40
1403.77 40
1403.86 39
1403.95 39
1404.03 37
1404.12 33
1404.20 29
1404.29 23
1404.37 17
1404.46 11
1404.55 6
1404.63 2
1404.72 0
1404.80 0
1404.89 0
1404.98 1
1405.06 5
1405.15 11
1405.23 16
1405.32 22
1405.41 27
1405.49 30
1405.58 31
1405.66 31
1405.75 30
1405.84 28
1405.92 26
1406.01 25
1406.09 24
1406.18 24
1406.27 24
1406.35 25
1406.44 26
1406.52 28
1406.61 30
1406.69 31
1406.78 32
1406.87 32
1406.95 33
1407.04 34
1407.12 35
1407.21 38
1407.30 42
1407.38 46
1407.47 50
1407.55 53
1407.64 54
1407.73 54
1407.81 52
1407.90 48
1407.98 45
1408.07 42
1408.16 40
1408.24 39
1408.33 40
1408.41 41
1408.50 43
1408.59 44
1408.67 45
1408.76 44
1408.84 43
1408.93 42
1409.02 41
1409.10 40
1409.19 40
1409.27 40
1409.36 40
1409.45 40
1409.53 40
1409.62 41
1409.71 41
1409.79 42
1409.88 42
1409.96 41
1410.05 39
1410.14 37
1410.22 33
1410.31 28
1410.39 23
1410.48 18
1410.57 15
1410.65 13
1410.74 13
1410.82 14
1410.91 16
1411.00 18
1411.08 21
1411.17 24
1411.25 27
1411.34 30
1411.43 32
1411.51 33
1411.60 33
1411.69 32
1411.77 31
1411.86 29
1411.94 28
1412.03 26
1412.12 24
1412.20 22
1412.29 20
1412.37 18
1412.46 16
1412.55 14
1412.63 13
1412.72 14
1412.80 16
1412.89 19
1412.98 23
1413.06 26
1413.15 30
1413.24 33
1413.32 35
1413.41 37
1413.49 39
1413.58 42
1413.67 46
1413.75 50
1413.84 54
1413.92 59
1414.01 63
1414.10 66
1414.18 68
1414.27 68
1414.36 66
1414.44 64
1414.53 61
1414.61 57
1414.70 54
1414.79 52
1414.87 50
1414.96 50
1415.05 49
1415.13 49
1415.22 47
1415.30 45
1415.39 41
1415.48 37
1415.56 33
1415.65 29
1415.74 26
1415.82 25
1415.91 26
1415.99 28
1416.08 30
1416.17 33
1416.25 35
1416.34 36
1416.43 35
1416.51 35
1416.60 34
1416.68 33
1416.77 34
1416.86 35
1416.94 36
1417.03 38
1417.12 39
1417.20 39
1417.29 38
1417.37 36
1417.46 33
1417.55 29
1417.63 25
1417.72 19
1417.81 12
1417.89 5
1417.98 0
1418.06 0
1418.15 0
1418.24 0
1418.32 0
1418.41 0
1418.50 0
1418.58 0
1418.67 4
1418.76 10
1418.84 16
1418.93 20
1419.01 24
1419.10 27
1419.19 29
1419.27 32
1419.36 35
1419.45 37
1419.53 39
1419.62 39
1419.70 38
1419.79 35
1419.88 32
1419.96 29
1420.05 27
1420.14 24
1420.22 22
1420.31 19
1420.40 17
1420.48 14
1420.57 12
1420.66 10
1420.74 11
1420.83 13
1420.91 18
1421.00 23
1421.09 29
1421.17 35
1421.26 39
1421.35 42
1421.43 44
1421.52 46
1421.61 46
1421.69 47
1421.78 46
1421.86 44
1421.95 41
1422.04 38
1422.12 34
1422.21 31
1422.30 31
1422.38 32
1422.47 36
1422.56 41
1422.64 46
1422.73 51
1422.82 54
1422.90 57
1422.99 58
1423.07 60
1423.16 63
1423.25 67
1423.33 72
1423.42 77
1423.51 82
1423.59 85
1423.68 86
1423.77 84
1423.85 80
1423.94 74
1424.03 67
1424.11 60
1424.20 54
1424.29 50
1424.37 50
1424.46 52
1424.55 56
1424.63 62
1424.72 68
1424.80 72
1424.89 74
1424.98 73
1425.06 69
1425.15 63
1425.24 56
1425.32 50
1425.41 44
1425.50 40
1425.58 38
1425.67 38
1425.76 39
1425.84 40
1425.93 42
1426.02 42
1426.10 41
1426.19 39
1426.28 36
1426.36 32
1426.45 28
1426.54 24
1426.62 22
1426.71 20
1426.80 19
1426.88 17
1426.97 16
1427.05 14
1427.14 12
1427.23 10
1427.31 8
1427.40 6
1427.49 5
1427.57 3
1427.66 1
1427.75 0
1427.83 0
1427.92 0
1428.01 0
1428.09 0
1428.18 0
1428.27 0
1428.35 0
1428.44 4
1428.53 8
1428.61 11
1428.70 13
1428.79 14
1428.87 14
1428.96 13
1429.05 13
1429.13 12
1429.22 11
1429.31 11
1429.39 10
1429.48 10
1429.57 10
1429.65 12
1429.74 13
1429.83 16
1429.91 20
1430.00 24
1430.09 28
1430.17 32
1430.26 35
1430.35 38
1430.43 42
1430.52 45
1430.61 48
1430.69 51
1430.78 55
1430.87 59
1430.95 62
1431.04 64
1431.13 66
1431.21 66
1431.30 67
1431.39 66
1431.47 67
1431.56 68
1431.65 69
1431.73 71
1431.82 73
1431.91 73
1431.99 73
1432.08 70
1432.17 67
1432.25 64
1432.34 62
1432.43 60
1432.51 60
1432.60 61
1432.69 62
1432.77 64
1432.86 65
1432.95 64
1433.04 64
1433.12 62
1433.21 60
1433.30 59
1433.38 57
1433.47 55
1433.56 53
1433.64 52
1433.73 51
1433.82 51
1433.90 50
1433.99 51
1434.08 51
1434.16 52
1434.25 52
1434.34 52
1434.42 52
1434.51 53
1434.60 55
1434.68 57
1434.77 61
1434.86 66
1434.94 71
1435.03 75
1435.12 79
1435.21 81
1435.29 83
1435.38 85
1435.47 87
1435.55 88
1435.64 89
1435.73 90
1435.81 90
1435.90 90
1435.99 90
1436.07 90
1436.16 91
1436.25 92
1436.33 94
1436.42 97
1436.51 100
1436.59 102
1436.68 104
1436.77 104
1436.86 104
1436.94 104
1437.03 103
1437.12 102
1437.20 101
1437.29 100
1437.38 99
1437.46 97
1437.55 95
1437.64 92
1437.72 89
1437.81 86
1437.90 83
1437.98 81
1438.07 80
1438.16 79
1438.25 80
1438.33 81
1438.42 82
1438.51 82
1438.59 82
1438.68 81
1438.77 79
1438.85 78
1438.94 78
1439.03 80
1439.12 84
1439.20 89
1439.29 95
1439.38 99
1439.46 101
1439.55 100
1439.64 95
1439.72 87
1439.81 77
1439.90 67
1439.98 58
1440.07 50
1440.16 45
1440.25 42
1440.33 41
1440.42 43
1440.51 48
1440.59 55
1440.68 65
1440.77 75
1440.85 85
1440.94 93
1441.03 98
1441.12 98
1441.20 95
1441.29 90
1441.38 84
1441.46 78
1441.55 73
1441.64 70
1441.72 69
1441.81 69
1441.90 69
1441.99 70
1442.07 69
1442.16 68
1442.25 67
1442.33 65
1442.42 62
1442.51 59
1442.60 55
1442.68 50
1442.77 44
1442.86 39
1442.94 34
1443.03 32
1443.12 32
1443.20 36
1443.29 42
1443.38 49
1443.47 58
1443.55 66
1443.64 74
1443.73 80
1443.81 85
1443.90 87
1443.99 86
1444.08 83
1444.16 77
1444.25 68
1444.34 59
1444.42 50
1444.51 41
1444.60 35
1444.69 31
1444.77 30
1444.86 29
1444.95 30
1445.03 30
1445.12 31
1445.21 31
1445.29 31
1445.38 31
1445.47 32
1445.56 33
1445.64 34
1445.73 35
1445.82 36
1445.90 36
1445.99 36
1446.08 37
1446.17 39
1446.25 42
1446.34 46
1446.43 53
1446.52 60
1446.60 66
1446.69 72
1446.78 75
1446.86 76
1446.95 74
1447.04 71
1447.13 67
1447.21 64
1447.30 62
1447.39 61
1447.47 62
1447.56 63
1447.65 64
1447.74 64
1447.82 63
1447.91 61
1448.00 59
1448.08 57
1448.17 55
1448.26 54
1448.35 53
1448.43 53
1448.52 51
1448.61 49
1448.70 46
1448.78 42
1448.87 38
1448.96 35
1449.04 33
1449.13 33
1449.22 36
1449.31 41
1449.39 47
1449.48 54
1449.57 61
1449.65 66
1449.74 69
1449.83 70
1449.92 68
1450.00 64
1450.09 59
1450.18 55
1450.27 52
1450.35 51
1450.44 51
1450.53 54
1450.61 57
1450.70 61
1450.79 64
1450.88 66
1450.96 65
1451.05 63
1451.14 61
1451.23 59
1451.31 58
1451.40 59
1451.49 62
1451.58 66
1451.66 72
1451.75 77
1451.84 80
1451.92 82
1452.01 81
1452.10 79
1452.19 75
1452.27 72
1452.36 70
1452.45 70
1452.54 72
1452.62 77
1452.71 83
1452.80 90
1452.89 97
1452.97 103
1453.06 108
1453.15 111
1453.23 112
1453.32 112
1453.41 111
1453.50 109
1453.58 106
1453.67 103
1453.76 100
1453.85 98
1453.93 95
1454.02 93
1454.11 92
1454.20 93
1454.28 94
1454.37 95
1454.46 96
1454.55 97
1454.63 97
1454.72 97
1454.81 95
1454.90 91
1454.98 87
1455.07 82
1455.16 78
1455.25 73
1455.33 68
1455.42 64
1455.51 61
1455.59 59
1455.68 57
1455.77 55
1455.86 55
1455.94 55
1456.03 57
1456.12 60
1456.21 65
1456.29 70
1456.38 75
1456.47 79
1456.56 81
1456.64 81
1456.73 79
1456.82 76
1456.91 74
1456.99 72
1457.08 71
1457.17 71
1457.26 71
1457.34 72
1457.43 72
1457.52 72
1457.61 72
1457.69 71
1457.78 69
1457.87 67
1457.96 65
1458.04 63
1458.13 61
1458.22 61
1458.31 62
1458.39 65
1458.48 68
1458.57 71
1458.66 74
1458.74 76
1458.83 76
1458.92 74
1459.01 71
1459.09 68
1459.18 65
1459.27 63
1459.36 63
1459.44 64
1459.53 65
1459.62 65
1459.71 65
1459.80 63
1459.88 59
1459.97 55
1460.06 50
1460.15 46
1460.23 44
1460.32 43
1460.41 43
1460.50 44
1460.58 45
1460.67 47
1460.76 48
1460.85 49
1460.93 49
1461.02 50
1461.11 52
1461.20 54
1461.28 57
1461.37 60
1461.46 62
1461.55 65
1461.63 67
1461.72 68
1461.81 69
1461.90 69
1461.99 68
1462.07 67
1462.16 66
1462.25 65
1462.34 65
1462.42 66
1462.51 69
1462.60 74
1462.69 82
1462.77 91
1462.86 100
1462.95 108
1463.04 114
1463.12 118
1463.21 120
1463.30 118
1463.39 115
1463.48 109
1463.56 103
1463.65 96
1463.74 89
1463.83 82
1463.91 75
1464.00 69
1464.09 62
1464.18 55
1464.26 49
1464.35 43
1464.44 38
1464.53 36
1464.62 37
1464.70 40
1464.79 45
1464.88 53
1464.97 61
1465.05 68
1465.14 74
1465.23 79
1465.32 81
1465.41 81
1465.49 78
1465.58 74
1465.67 67
1465.76 59
1465.84 50
1465.93 41
1466.02 33
1466.11 27
1466.19 23
1466.28 22
1466.37 24
1466.46 27
1466.55 32
1466.63 37
1466.72 42
1466.81 47
1466.90 51
1466.98 53
1467.07 54
1467.16 54
1467.25 52
1467.34 49
1467.42 45
1467.51 42
1467.60 39
1467.69 37
1467.77 37
1467.86 37
1467.95 39
1468.04 41
1468.13 43
1468.21 45
1468.30 46
1468.39 48
1468.48 49
1468.57 50
1468.65 52
1468.74 53
1468.83 55
1468.92 57
1469.00 58
1469.09 60
1469.18 61
1469.27 63
1469.36 65
1469.44 67
1469.53 70
1469.62 73
1469.71 78
1469.80 82
1469.88 87
1469.97 90
1470.06 93
1470.15 95
1470.23 94
1470.32 92
1470.41 89
1470.50 84
1470.59 79
1470.67 74
1470.76 69
1470.85 65
1470.94 62
1471.03 60
1471.11 59
1471.20 59
1471.29 59
1471.38 59
1471.47 59
1471.55 58
1471.64 56
1471.73 54
1471.82 52
1471.90 49
1471.99 47
1472.08 46
1472.17 46
1472.26 47
1472.34 48
1472.43 49
1472.52 49
1472.61 48
1472.70 45
1472.78 40
1472.87 35
1472.96 28
1473.05 22
1473.14 17
1473.22 12
1473.31 8
1473.40 5
1473.49 3
1473.58 2
1473.66 2
1473.75 5
1473.84 9
1473.93 14
1474.02 19
1474.10 23
1474.19 25
1474.28 26
1474.37 25
1474.46 24
1474.54 23
1474.63 22
1474.72 22
1474.81 22
1474.90 21
1474.98 20
1475.07 17
1475.16 14
1475.25 10
1475.34 6
1475.42 1
1475.51 0
1475.60 0
1475.69 0
1475.78 0
1475.86 0
1475.95 0
1476.04 0
1476.13 0
1476.22 3
1476.30 10
1476.39 17
1476.48 25
1476.57 33
1476.66 41
1476.75 49
1476.83 56
1476.92 61
1477.01 65
1477.10 67
1477.19 68
1477.27 66
1477.36 64
1477.45 61
1477.54 58
1477.63 55
1477.71 53
1477.80 50
1477.89 48
1477.98 46
1478.07 45
1478.15 44
1478.24 43
1478.33 42
1478.42 41
1478.51 40
1478.60 39
1478.68 38
1478.77 38
1478.86 40
1478.95 43
1479.04 46
1479.12 51
1479.21 55
1479.30 58
1479.39 59
1479.48 59
1479.56 59
1479.65 59
1479.74 60
1479.83 61
1479.92 62
1480.01 64
1480.09 64
1480.18 64
1480.27 62
1480.36 59
1480.45 56
1480.53 53
1480.62 50
1480.71 47
1480.80 45
1480.89 42
1480.98 39
1481.06 36
1481.15 31
1481.24 27
1481.33 22
1481.42 19
1481.51 17
1481.59 18
1481.68 19
1481.77 23
1481.86 27
1481.95 30
1482.03 32
1482.12 31
1482.21 29
1482.30 27
1482.39 24
1482.48 24
1482.56 28
1482.65 36
1482.74 47
1482.83 60
1482.92 73
1483.01 84
1483.09 91
1483.18 95
1483.27 94
1483.36 92
1483.45 90
1483.53 89
1483.62 91
1483.71 97
1483.80 104
1483.89 113
1483.98 122
1484.06 130
1484.15 137
1484.24 141
1484.33 143
1484.42 142
1484.51 139
1484.59 133
1484.68 126
1484.77 117
1484.86 108
1484.95 98
1485.04 88
1485.12 79
1485.21 71
1485.30 63
1485.39 56
1485.48 50
1485.57 46
1485.65 43
1485.74 41
1485.83 41
1485.92 41
1486.01 42
1486.10 42
1486.18 43
1486.27 44
1486.36 44
1486.45 44
1486.54 43
1486.63 41
1486.71 39
1486.80 36
1486.89 33
1486.98 30
1487.07 30
1487.16 31
1487.24 34
1487.33 38
1487.42 43
1487.51 47
1487.60 49
1487.69 49
1487.78 47
1487.86 44
1487.95 39
1488.04 34
1488.13 29
1488.22 23
1488.31 17
1488.39 12
1488.48 8
1488.57 4
1488.66 2
1488.75 3
1488.84 5
1488.92 10
1489.01 17
1489.10 25
1489.19 34
1489.28 42
1489.37 50
1489.46 57
1489.54 62
1489.63 66
1489.72 70
1489.81 73
1489.90 76
1489.99 80
1490.07 85
1490.16 90
1490.25 96
1490.34 101
1490.43 106
1490.52 108
1490.61 108
1490.69 105
1490.78 100
1490.87 93
1490.96 86
1491.05 79
1491.14 73
1491.22 70
1491.31 70
1491.40 72
1491.49 77
1491.58 81
1491.67 85
1491.76 87
1491.84 86
1491.93 83
1492.02 78
1492.11 71
1492.20 65
1492.29 60
1492.38 57
1492.46 57
1492.55 59
1492.64 64
1492.73 70
1492.82 77
1492.91 84
1493.00 90
1493.08 94
1493.17 97
1493.26 97
1493.35 96
1493.44 94
1493.53 90
1493.62 87
1493.70 82
1493.79 78
1493.88 72
1493.97 67
1494.06 60
1494.15 54
1494.24 47
1494.32 41
1494.41 36
1494.50 32
1494.59 31
1494.68 31
1494.77 32
1494.86 34
1494.94 36
1495.03 38
1495.12 40
1495.21 42
1495.30 44
1495.39 48
1495.48 53
1495.56 59
1495.65 66
1495.74 73
1495.83 79
1495.92 83
1496.01 85
1496.10 84
1496.19 81
1496.27 77
1496.36 73
1496.45 68
1496.54 65
1496.63 64
1496.72 64
1496.81 65
1496.89 66
1496.98 69
1497.07 73
1497.16 78
1497.25 83
1497.34 88
1497.43 93
1497.52 98
1497.60 101
1497.69 103
1497.78 105
1497.87 107
1497.96 109
1498.05 112
1498.14 115
1498.23 118
1498.31 119
1498.40 119
1498.49 118
1498.58 114
1498.67 109
1498.76 103
1498.85 96
1498.94 89
1499.02 82
1499.11 77
1499.20 73
1499.29 71
1499.38 70
1499.47 70
1499.56 70
1499.65 69
1499.73 68
1499.82 66
1499.91 64
1500.00 62
1500.09 59
1500.18 57
1500.27 53
1500.36 49
1500.44 42
1500.53 35
1500.62 27
1500.71 20
1500.80 16
1500.89 14
1500.98 16
1501.07 21
1501.15 29
1501.24 38
1501.33 46
1501.42 54
1501.51 61
1501.60 67
1501.69 73
1501.78 79
1501.86 85
1501.95 91
1502.04 96
1502.13 100
1502.22 103
1502.31 105
1502.40 106
1502.49 108
1502.58 110
1502.66 113
1502.75 116
1502.84 117
1502.93 116
1503.02 112
1503.11 105
1503.20 94
1503.29 81
1503.38 68
1503.46 56
1503.55 47
1503.64 42
1503.73 40
1503.82 40
1503.91 42
1504.00 44
1504.09 45
1504.18 45
1504.26 45
1504.35 44
1504.44 44
1504.53 44
1504.62 46
1504.71 48
1504.80 50
1504.89 52
1504.98 54
1505.06 55
1505.15 55
1505.24 55
1505.33 54
1505.42 53
1505.51 52
1505.60 51
1505.69 51
1505.78 50
1505.86 49
1505.95 46
1506.04 43
1506.13 39
1506.22 35
1506.31 32
1506.40 30
1506.49 30
1506.58 32
1506.67 35
1506.75 39
1506.84 42
1506.93 43
1507.02 44
1507.11 43
1507.20 43
1507.29 44
1507.38 47
1507.47 53
1507.55 61
1507.64 69
1507.73 77
1507.82 83
1507.91 86
1508.00 85
1508.09 83
1508.18 79
1508.27 76
1508.36 73
1508.44 72
1508.53 71
1508.62 70
1508.71 69
1508.80 67
1508.89 64
1508.98 61
1509.07 57
1509.16 54
1509.25 50
1509.34 46
1509.42 41
1509.51 35
1509.60 28
1509.69 22
1509.78 17
1509.87 14
1509.96 15
1510.05 19
1510.14 27
1510.23 37
1510.31 48
1510.40 59
1510.49 68
1510.58 74
1510.67 79
1510.76 81
1510.85 82
1510.94 81
1511.03 80
1511.12 78
1511.21 76
1511.29 74
1511.38 73
1511.47 73
1511.56 73
1511.65 74
1511.74 76
1511.83 77
1511.92 77
1512.01 76
1512.10 75
1512.19 72
1512.28 68
1512.36 64
1512.45 58
1512.54 51
1512.63 43
1512.72 34
1512.81 25
1512.90 16
1512.99 8
1513.08 3
1513.17 0
1513.26 0
1513.34 0
1513.43 0
1513.52 0
1513.61 0
1513.70 0
1513.79 0
1513.88 0
1513.97 0
1514.06 0
1514.15 0
1514.24 4
1514.33 10
1514.41 19
1514.50 28
1514.59 37
1514.68 46
1514.77 54
1514.86 60
1514.95 64
1515.04 67
1515.13 68
1515.22 68
1515.31 67
1515.40 65
1515.49 62
1515.57 58
1515.66 53
1515.75 49
1515.84 46
1515.93 44
1516.02 46
1516.11 49
1516.20 53
1516.29 58
1516.38 61
1516.47 63
1516.56 62
1516.65 60
1516.73 57
1516.82 54
1516.91 52
1517.00 52
1517.09 53
1517.18 54
1517.27 54
1517.36 54
1517.45 51
1517.54 48
1517.63 44
1517.72 40
1517.81 38
1517.90 36
1517.98 36
1518.07 38
1518.16 39
1518.25 41
1518.34 42
1518.43 44
1518.52 45
1518.61 46
1518.70 46
1518.79 46
1518.88 46
1518.97 46
1519.06 44
1519.15 42
1519.24 40
1519.32 38
1519.41 36
1519.50 34
1519.59 33
1519.68 33
1519.77 34
1519.86 34
1519.95 35
1520.04 36
1520.13 36
1520.22 36
1520.31 36
1520.40 36
1520.49 36
1520.58 39
1520.66 43
1520.75 48
1520.84 56
1520.93 64
1521.02 71
1521.11 78
1521.20 83
1521.29 85
1521.38 85
1521.47 84
1521.56 82
1521.65 81
1521.74 80
1521.83 80
1521.92 82
1522.01 84
1522.10 86
1522.18 88
1522.27 88
1522.36 88
1522.45 87
1522.54 86
1522.63 86
1522.72 87
1522.81 89
1522.90 90
1522.99 91
1523.08 91
1523.17 89
1523.26 86
1523.35 82
1523.44 77
1523.53 71
1523.62 66
1523.71 60
1523.79 55
1523.88 52
1523.97 49
1524.06 49
1524.15 51
1524.24 55
1524.33 61
1524.42 68
1524.51 77
1524.60 86
1524.69 94
1524.78 101
1524.87 106
1524.96 109
1525.05 111
1525.14 111
1525.23 111
1525.32 111
1525.41 111
1525.50 110
1525.58 108
1525.67 104
1525.76 100
1525.85 94
1525.94 87
1526.03 80
1526.12 74
1526.21 70
1526.30 67
1526.39 65
1526.48 65
1526.57 66
1526.66 67
1526.75 68
1526.84 67
1526.93 64
1527.02 60
1527.11 55
1527.20 49
1527.29 44
1527.38 38
1527.47 33
1527.55 29
1527.64 25
1527.73 22
1527.82 20
1527.91 18
1528.00 17
1528.09 18
1528.18 19
1528.27 22
1528.36 25
1528.45 28
1528.54 30
1528.63 32
1528.72 33
1528.81 33
1528.90 33
1528.99 34
1529.08 35
1529.17 35
1529.26 36
1529.35 35
1529.44 33
1529.53 30
1529.62 25
1529.71 21
1529.80 16
1529.88 11
1529.97 8
1530.06 5
1530.15 3
1530.24 2
1530.33 1
1530.42 1
1530.51 2
1530.60 3
1530.69 3
1530.78 2
1530.87 1
1530.96 0
1531.05 0
1531.14 0
1531.23 0
1531.32 0
1531.41 0
1531.50 3
1531.59 8
1531.68 14
1531.77 19
1531.86 24
1531.95 26
1532.04 26
1532.13 25
1532.22 23
1532.31 21
1532.40 19
1532.49 18
1532.58 18
1532.67 19
1532.75 20
1532.84 22
1532.93 24
1533.02 26
1533.11 28
1533.20 30
1533.29 31
1533.38 32
1533.47 33
1533.56 33
1533.65 32
1533.74 32
1533.83 32
1533.92 33
1534.01 36
1534.10 39
1534.19 44
1534.28 50
1534.37 56
1534.46 62
1534.55 68
1534.64 73
1534.73 78
1534.82 81
1534.91 83
1535.00 84
1535.09 83
1535.18 82
1535.27 80
1535.36 79
1535.45 80
1535.54 82
1535.63 86
1535.72 89
1535.81 92
1535.90 93
1535.99 92
1536.08 88
1536.17 82
1536.26 76
1536.35 71
1536.44 69
1536.53 70
1536.62 74
1536.71 80
1536.80 88
1536.89 94
1536.98 99
1537.06 100
1537.15 99
1537.24 95
1537.33 90
1537.42 86
1537.51 81
1537.60 78
1537.69 76
1537.78 74
1537.87 72
1537.96 70
1538.05 69
1538.14 68
1538.23 68
1538.32 70
1538.41 71
1538.50 73
1538.59 74
1538.68 73
1538.77 71
1538.86 68
1538.95 65
1539.04 62
1539.13 61
1539.22 61
1539.31 61
1539.40 62
1539.49 61
1539.58 59
1539.67 55
1539.76 51
1539.85 47
1539.94 44
1540.03 44
1540.12 46
1540.21 49
1540.30 54
1540.39 57
1540.48 58
1540.57 57
1540.66 53
1540.75 48
1540.84 43
1540.93 39
1541.02 37
1541.11 38
1541.20 41
1541.29 44
1541.38 47
1541.47 50
1541.56 51
1541.65 49
1541.74 47
1541.83 44
1541.92 41
1542.01 41
1542.10 43
1542.19 49
1542.28 57
1542.37 67
1542.46 77
1542.55 87
1542.64 95
1542.73 101
1542.82 104
1542.91 105
1543.00 105
1543.09 105
1543.18 105
1543.27 104
1543.36 104
1543.45 104
1543.54 103
1543.63 102
1543.72 100
1543.81 96
1543.90 93
1543.99 88
1544.08 83
1544.17 78
1544.26 72
1544.35 66
1544.44 60
1544.53 54
1544.62 49
1544.71 45
1544.80 43
1544.89 42
1544.98 43
1545.07 43
1545.16 44
1545.25 43
1545.34 43
1545.43 42
1545.52 41
1545.61 42
1545.70 43
1545.79 46
1545.88 48
1545.97 51
1546.06 53
1546.15 55
1546.24 55
1546.33 56
1546.42 56
1546.51 56
1546.60 57
1546.69 58
1546.79 59
1546.88 60
1546.97 61
1547.06 62
1547.15 64
1547.24 67
1547.33 71
1547.42 76
1547.51 81
1547.60 86
1547.69 91
1547.78 94
1547.87 96
1547.96 97
1548.05 97
1548.14 95
1548.23 93
1548.32 90
1548.41 87
1548.50 83
1548.59 80
1548.68 77
1548.77 75
1548.86 73
1548.95 72
1549.04 71
1549.13 71
1549.22 72
1549.31 74
1549.40 77
1549.49 80
1549.58 83
1549.67 85
1549.76 85
1549.85 82
1549.94 75
1550.03 65
1550.12 54
1550.21 43
1550.30 35
1550.39 30
1550.48 30
1550.57 33
1550.66 38
1550.75 45
1550.84 51
1550.93 55
1551.02 58
1551.11 59
1551.21 59
1551.30 59
1551.39 58
1551.48 57
1551.57 55
1551.66 51
1551.75 44
1551.84 35
1551.93 24
1552.02 13
1552.11 2
1552.20 0
1552.29 0
1552.38 0
1552.47 0
1552.56 0
1552.65 0
1552.74 0
1552.83 4
1552.92 10
1553.01 14
1553.10 16
1553.19 16
1553.28 15
1553.37 13
1553.46 11
1553.55 9
1553.64 8
1553.73 7
1553.82 6
1553.91 5
1554.00 5
1554.10 4
1554.19 4
1554.28 4
1554.37 5
1554.46 6
1554.55 8
1554.64 11
1554.73 15
1554.82 20
1554.91 26
1555.00 32
1555.09 38
1555.18 43
1555.27 46
1555.36 47
1555.45 46
1555.54 44
1555.63 41
1555.72 37
1555.81 34
1555.90 31
1555.99 28
1556.08 25
1556.17 23
1556.26 20
1556.35 19
1556.45 18
1556.54 18
1556.63 20
1556.72 22
1556.81 26
1556.90 31
1556.99 36
1557.08 41
1557.17 45
1557.26 49
1557.35 54
1557.44 59
1557.53 65
1557.62 71
1557.71 78
1557.80 83
1557.89 87
1557.98 88
1558.07 86
1558.16 82
1558.25 76
1558.34 68
1558.44 61
1558.53 53
1558.62 47
1558.71 41
1558.80 36
1558.89 32
1558.98 30
1559.07 30
1559.16 32
1559.25 35
1559.34 39
1559.43 43
1559.52 45
1559.61 44
1559.70 42
1559.79 38
1559.88 32
1559.97 26
1560.06 21
1560.15 16
1560.25 12
1560.34 9
1560.43 7
1560.52 6
1560.61 7
1560.70 10
1560.79 14
1560.88 20
1560.97 26
1561.06 31
1561.15 34
1561.24 36
1561.33 37
1561.42 38
1561.51 39
1561.60 41
1561.69 43
1561.78 47
1561.88 49
1561.97 51
1562.06 51
1562.15 49
1562.24 45
1562.33 41
1562.42 35
1562.51 28
1562.60 21
1562.69 14
1562.78 8
1562.87 3
1562.96 0
1563.05 0
1563.14 3
1563.23 9
1563.33 18
1563.42 27
1563.51 37
1563.60 46
1563.69 53
1563.78 59
1563.87 63
1563.96 65
1564.05 65
1564.14 63
1564.23 60
1564.32 56
1564.41 52
1564.50 49
1564.59 46
1564.68 46
1564.78 47
1564.87 50
1564.96 53
1565.05 55
1565.14 57
1565.23 58
1565.32 58
1565.41 57
1565.50 55
1565.59 53
1565.68 49
1565.77 46
1565.86 43
1565.95 42
1566.04 42
1566.14 43
1566.23 46
1566.32 48
1566.41 50
1566.50 49
1566.59 48
1566.68 46
1566.77 44
1566.86 44
1566.95 46
1567.04 50
1567.13 54
1567.22 58
1567.32 62
1567.41 63
1567.50 62
1567.59 60
1567.68 58
1567.77 56
1567.86 54
1567.95 53
1568.04 53
1568.13 53
1568.22 53
1568.31 53
1568.40 53
1568.49 55
1568.59 59
1568.68 64
1568.77 72
1568.86 80
1568.95 87
1569.04 93
1569.13 96
1569.22 96
1569.31 94
1569.40 90
1569.49 86
1569.58 81
1569.68 78
1569.77 75
1569.86 73
1569.95 71
1570.04 69
1570.13 65
1570.22 60
1570.31 54
1570.40 47
1570.49 41
1570.58 35
1570.67 30
1570.76 26
1570.86 23
1570.95 21
1571.04 18
1571.13 15
1571.22 11
1571.31 7
1571.40 4
1571.49 2
1571.58 2
1571.67 2
1571.76 4
1571.86 7
1571.95 10
1572.04 12
1572.13 15
1572.22 16
1572.31 17
1572.40 17
1572.49 16
1572.58 15
1572.67 14
1572.76 14
1572.85 14
1572.95 15
1573.04 18
1573.13 22
1573.22 29
1573.31 37
1573.40 46
1573.49 56
1573.58 66
1573.67 73
1573.76 78
1573.86 80
1573.95 78
1574.04 73
1574.13 65
1574.22 55
1574.31 46
1574.40 38
1574.49 32
1574.58 29
1574.67 27
1574.76 26
1574.86 26
1574.95 25
1575.04 24
1575.13 23
1575.22 23
1575.31 25
1575.40 29
1575.49 35
1575.58 42
1575.67 49
1575.77 54
1575.86 58
1575.95 59
1576.04 59
1576.13 58
1576.22 56
1576.31 55
1576.40 54
1576.49 52
1576.58 49
1576.68 43
1576.77 36
1576.86 27
1576.95 17
1577.04 8
1577.13 0
1577.22 0
1577.31 0
1577.40 0
1577.49 0
1577.59 0
1577.68 0
1577.77 0
1577.86 3
1577.95 6
1578.04 9
1578.13 11
1578.22 12
1578.31 13
1578.40 15
1578.50 19
1578.59 24
1578.68 31
1578.77 39
1578.86 46
1578.95 51
1579.04 53
1579.13 52
1579.22 49
1579.32 45
1579.41 42
1579.50 41
1579.59 43
1579.68 47
1579.77 54
1579.86 62
1579.95 68
1580.04 72
1580.14 74
1580.23 73
1580.32 71
1580.41 70
1580.50 72
1580.59 76
1580.68 84
1580.77 94
1580.86 105
1580.96 116
1581.05 124
1581.14 129
1581.23 131
1581.32 128
1581.41 124
1581.50 117
1581.59 109
1581.68 100
1581.78 92
1581.87 84
1581.96 76
1582.05 70
1582.14 65
1582.23 63
1582.32 63
1582.41 65
1582.51 71
1582.60 77
1582.69 85
1582.78 93
1582.87 99
1582.96 104
1583.05 106
1583.14 105
1583.23 103
1583.33 101
1583.42 98
1583.51 96
1583.60 94
1583.69 94
1583.78 93
1583.87 93
1583.96 92
1584.06 91
1584.15 90
1584.24 87
1584.33 84
1584.42 81
1584.51 78
1584.60 76
1584.69 74
1584.79 73
1584.88 72
1584.97 73
1585.06 74
1585.15 75
1585.24 76
1585.33 77
1585.42 78
1585.52 78
1585.61 77
1585.70 74
1585.79 68
1585.88 61
1585.97 52
1586.06 42
1586.15 32
1586.25 22
1586.34 14
1586.43 8
1586.52 4
1586.61 3
1586.70 5
1586.79 8
1586.88 12
1586.98 16
1587.07 21
1587.16 25
1587.25 29
1587.34 33
1587.43 37
1587.52 41
1587.62 45
1587.71 49
1587.80 53
1587.89 57
1587.98 60
1588.07 63
1588.16 63
1588.25 63
1588.35 60
1588.44 56
1588.53 52
1588.62 48
1588.71 46
1588.80 45
1588.89 46
1588.99 48
1589.08 51
1589.17 54
1589.26 56
1589.35 57
1589.44 58
1589.53 60
1589.62 62
1589.72 65
1589.81 68
1589.90 70
1589.99 70
1590.08 67
1590.17 61
1590.26 54
1590.36 45
1590.45 37
1590.54 31
1590.63 26
1590.72 23
1590.81 20
1590.90 17
1591.00 14
1591.09 10
1591.18 6
1591.27 3
1591.36 1
1591.45 1
1591.54 2
1591.64 5
1591.73 7
1591.82 8
1591.91 8
1592.00 7
1592.09 4
1592.18 1
1592.28 0
1592.37 0
1592.46 0
1592.55 0
1592.64 0
1592.73 0
1592.82 0
1592.92 4
1593.01 10
1593.10 14
1593.19 17
1593.28 19
1593.37 19
1593.47 18
1593.56 17
1593.65 17
1593.74 19
1593.83 21
1593.92 23
1594.01 25
1594.11 26
1594.20 26
1594.29 25
1594.38 24
1594.47 23
1594.56 23
1594.65 24
1594.75 24
1594.84 25
1594.93 24
1595.02 23
1595.11 21
1595.20 19
1595.30 19
1595.39 19
1595.48 20
1595.57 23
1595.66 26
1595.75 30
1595.84 33
1595.94 35
1596.03 37
1596.12 39
1596.21 42
1596.30 45
1596.39 50
1596.49 56
1596.58 63
1596.67 69
1596.76 74
1596.85 77
1596.94 78
1597.04 76
1597.13 72
1597.22 66
1597.31 60
1597.40 54
1597.49 49
1597.59 45
1597.68 43
1597.77 40
1597.86 39
1597.95 37
1598.04 35
1598.13 33
1598.23 31
1598.32 31
1598.41 33
1598.50 36
1598.59 40
1598.68 43
1598.78 47
1598.87 49
1598.96 50
1599.05 51
1599.14 51
1599.23 52
1599.33 53
1599.42 54
1599.51 55
1599.60 55
1599.69 53
1599.78 49
1599.88 43
1599.97 36
1600.06 29
1600.15 21
1600.24 13
1600.33 5
1600.43 0
1600.52 0
1600.61 0
1600.70 0
1600.79 0
1600.88 0
1600.98 0
1601.07 0
1601.16 3
1601.25 6
1601.34 10
1601.44 15
1601.53 20
1601.62 25
1601.71 30
1601.80 34
1601.89 36
1601.99 36
1602.08 34
1602.17 29
1602.26 23
1602.35 17
1602.44 11
1602.54 6
1602.63 1
1602.72 0
1602.81 0
1602.90 0
1602.99 0
1603.09 0
1603.18 3
1603.27 7
1603.36 12
1603.45 16
1603.55 20
1603.64 22
1603.73 24
1603.82 25
1603.91 25
1604.00 25
1604.10 25
1604.19 24
1604.28 24
1604.37 24
1604.46 24
1604.56 25
1604.65 28
1604.74 32
1604.83 38
1604.92 46
1605.01 56
1605.11 67
1605.20 78
1605.29 87
1605.38 95
1605.47 100
1605.57 103
1605.66 105
1605.75 106
1605.84 107
1605.93 108
1606.02 110
1606.12 112
1606.21 112
1606.30 111
1606.39 107
1606.48 101
1606.58 94
1606.67 86
1606.76 78
1606.85 72
1606.94 68
1607.04 65
1607.13 63
1607.22 61
1607.31 59
1607.40 56
1607.49 53
1607.59 48
1607.68 43
1607.77 37
1607.86 30
1607.95 22
1608.05 13
1608.14 4
1608.23 0
1608.32 0
1608.41 0
1608.51 0
1608.60 0
1608.69 0
1608.78 0
1608.87 0
1608.97 9
1609.06 27
1609.15 45
1609.24 63
1609.33 77
1609.42 87
1609.52 92
1609.61 94
1609.70 94
1609.79 91
1609.88 88
1609.98 84
1610.07 80
1610.16 74
1610.25 68
1610.34 60
1610.44 53
1610.53 48
1610.62 46
1610.71 47
1610.80 51
1610.90 59
1610.99 69
1611.08 79
1611.17 88
1611.26 94
1611.36 97
1611.45 96
1611.54 93
1611.63 87
1611.72 81
1611.82 75
1611.91 69
1612.00 63
1612.09 57
1612.18 50
1612.28 41
1612.37 32
1612.46 24
1612.55 17
1612.64 14
1612.74 14
1612.83 18
1612.92 24
1613.01 30
1613.10 35
1613.20 37
1613.29 36
1613.38 33
1613.47 28
1613.57 23
1613.66 20
1613.75 18
1613.84 17
1613.93 17
1614.03 17
1614.12 15
1614.21 13
1614.30 10
1614.39 7
1614.49 4
1614.58 2
1614.67 1
1614.76 1
1614.85 1
1614.95 2
1615.04 3
1615.13 5
1615.22 6
1615.32 8
1615.41 11
1615.50 14
1615.59 18
1615.68 21
1615.78 25
1615.87 28
1615.96 31
1616.05 32
1616.14 32
1616.24 32
1616.33 31
1616.42 31
1616.51 32
1616.60 34
1616.70 37
1616.79 41
1616.88 45
1616.97 50
1617.07 54
1617.16 57
1617.25 59
1617.34 59
1617.43 57
1617.53 53
1617.62 49
1617.71 43
1617.80 38
1617.90 34
1617.99 32
1618.08 32
1618.17 34
1618.26 37
1618.36 40
1618.45 42
1618.54 43
1618.63 41
1618.73 37
1618.82 32
1618.91 25
1619.00 19
1619.09 13
1619.19 8
1619.28 5
1619.37 5
1619.46 6
1619.56 8
1619.65 10
1619.74 11
1619.83 12
1619.92 12
1620.02 13
1620.11 13
1620.20 15
1620.29 17
1620.39 21
1620.48 25
1620.57 30
1620.66 35
1620.75 41
1620.85 46
1620.94 51
1621.03 55
1621.12 59
1621.22 62
1621.31 64
1621.40 66
1621.49 67
1621.59 69
1621.68 71
1621.77 73
1621.86 76
1621.95 80
1622.05 85
1622.14 90
1622.23 96
1622.32 101
1622.42 106
1622.51 111
1622.60 115
1622.69 118
1622.79 121
1622.88 124
1622.97 126
1623.06 127
1623.15 127
1623.25 125
1623.34 121
1623.43 117
1623.52 113
1623.62 109
1623.71 108
1623.80 108
1623.89 109
1623.99 111
1624.08 112
1624.17 113
1624.26 114
1624.36 114
1624.45 114
1624.54 114
1624.63 114
1624.72 112
1624.82 108
1624.91 100
1625.00 91
1625.09 79
1625.19 68
1625.28 58
1625.37 50
1625.46 44
1625.56 41
1625.65 39
1625.74 39
1625.83 39
1625.93 38
1626.02 37
1626.11 37
1626.20 36
1626.30 36
1626.39 37
1626.48 40
1626.57 44
1626.67 51
1626.76 58
1626.85 65
1626.94 70
1627.04 74
1627.13 75
1627.22 72
1627.31 68
1627.41 63
1627.50 59
1627.59 57
1627.68 58
1627.78 62
1627.87 69
1627.96 75
1628.05 80
1628.14 81
1628.24 78
1628.33 70
1628.42 60
1628.51 48
1628.61 36
1628.70 26
1628.79 18
1628.88 12
1628.98 8
1629.07 4
1629.16 0
1629.25 0
1629.35 0
1629.44 0
1629.53 0
1629.62 0
1629.72 0
1629.81 0
1629.90 0
1630.00 8
1630.09 15
1630.18 23
1630.27 30
1630.37 36
1630.46 41
1630.55 44
1630.64 46
1630.74 46
1630.83 45
1630.92 43
1631.01 39
1631.11 33
1631.20 27
1631.29 21
1631.38 15
1631.48 11
1631.57 8
1631.66 7
1631.75 8
1631.85 12
1631.94 17
1632.03 24
1632.12 31
1632.22 39
1632.31 48
1632.40 56
1632.49 64
1632.59 72
1632.68 80
1632.77 88
1632.87 94
1632.96 100
1633.05 105
1633.14 108
1633.24 108
1633.33 107
1633.42 103
1633.51 98
1633.61 92
1633.70 86
1633.79 79
1633.88 73
1633.98 69
1634.07 65
1634.16 63
1634.25 62
1634.35 62
1634.44 61
1634.53 62
1634.63 62
1634.72 63
1634.81 64
1634.90 65
1635.00 66
1635.09 68
1635.18 70
1635.27 73
1635.37 76
1635.46 81
1635.55 85
1635.64 90
1635.74 95
1635.83 99
1635.92 102
1636.02 104
1636.11 106
1636.20 107
1636.29 108
1636.39 107
1636.48 106
1636.57 104
1636.66 101
1636.76 97
1636.85 95
1636.94 93
1637.04 92
1637.13 93
1637.22 94
1637.31 96
1637.41 98
1637.50 99
1637.59 98
1637.68 97
1637.78 95
1637.87 92
1637.96 89
1638.06 86
1638.15 83
1638.24 80
1638.33 78
1638.43 76
1638.52 74
1638.61 72
1638.71 71
1638.80 71
1638.89 71
1638.98 71
1639.08 72
1639.17 72
1639.26 71
1639.35 70
1639.45 68
1639.54 65
1639.63 62
1639.73 60
1639.82 59
1639.91 59
1640.00 61
1640.10 63
1640.19 64
1640.28 64
1640.38 62
1640.47 59
1640.56 55
1640.65 50
1640.75 47
1640.84 45
1640.93 45
1641.03 45
1641.12 46
1641.21 46
1641.30 46
1641.40 45
1641.49 44
1641.58 42
1641.68 40
1641.77 39
1641.86 37
1641.95 36
1642.05 34
1642.14 34
1642.23 34
1642.33 37
1642.42 43
1642.51 52
1642.60 64
1642.70 78
1642.79 92
1642.88 106
1642.98 118
1643.07 126
1643.16 130
1643.25 132
1643.35 131
1643.44 129
1643.53 126
1643.63 123
1643.72 119
1643.81 115
1643.91 110
1644.00 103
1644.09 96
1644.18 89
1644.28 82
1644.37 76
1644.46 71
1644.56 68
1644.65 68
1644.74 69
1644.83 72
1644.93 77
1645.02 83
1645.11 91
1645.21 98
1645.30 104
1645.39 110
1645.49 114
1645.58 116
1645.67 117
1645.76 117
1645.86 115
1645.95 113
1646.04 109
1646.14 105
1646.23 99
1646.32 93
1646.42 87
1646.51 81
1646.60 77
1646.69 73
1646.79 69
1646.88 67
1646.97 65
1647.07 62
1647.16 60
1647.25 59
1647.35 58
1647.44 60
1647.53 63
1647.62 69
1647.72 77
1647.81 86
1647.90 94
1648.00 101
1648.09 105
1648.18 105
1648.28 104
1648.37 101
1648.46 96
1648.55 91
1648.65 86
1648.74 80
1648.83 74
1648.93 68
1649.02 62
1649.11 58
1649.21 56
1649.30 55
1649.39 56
1649.49 58
1649.58 59
1649.67 58
1649.76 56
1649.86 54
1649.95 53
1650.04 53
1650.14 55
1650.23 60
1650.32 64
1650.42 68
1650.51 70
1650.60 69
1650.70 64
1650.79 57
1650.88 48
1650.98 40
1651.07 34
1651.16 29
1651.25 28
1651.35 29
1651.44 33
1651.53 39
1651.63 47
1651.72 55
1651.81 64
1651.91 73
1652.00 81
1652.09 87
1652.19 92
1652.28 93
1652.37 92
1652.47 89
1652.56 85
1652.65 80
1652.75 75
1652.84 71
1652.93 68
1653.02 67
1653.12 68
1653.21 70
1653.30 74
1653.40 78
1653.49 82
1653.58 86
1653.68 88
1653.77 90
1653.86 92
1653.96 94
1654.05 97
1654.14 100
1654.24 103
1654.33 105
1654.42 106
1654.52 104
1654.61 100
1654.70 94
1654.80 87
1654.89 82
1654.98 78
1655.08 76
1655.17 76
1655.26 78
1655.36 80
1655.45 81
1655.54 81
1655.64 79
1655.73 75
1655.82 71
1655.92 67
1656.01 63
1656.10 61
1656.19 60
1656.29 60
1656.38 62
1656.47 63
1656.57 65
1656.66 66
1656.75 67
1656.85 67
1656.94 65
1657.03 62
1657.13 58
1657.22 53
1657.31 48
1657.41 42
1657.50 37
1657.59 34
1657.69 32
1657.78 32
1657.87 33
1657.97 36
1658.06 40
1658.15 45
1658.25 49
1658.34 53
1658.43 56
1658.53 57
1658.62 57
1658.71 55
1658.81 53
1658.90 50
1658.99 46
1659.09 44
1659.18 42
1659.27 41
1659.37 40
1659.46 40
1659.55 40
1659.65 41
1659.74 41
1659.83 42
1659.93 42
1660.02 41
1660.11 40
1660.21 38
1660.30 35
1660.40 32
1660.49 29
1660.58 28
1660.68 27
1660.77 27
1660.86 29
1660.96 30
1661.05 31
1661.14 33
1661.24 34
1661.33 35
1661.42 36
1661.52 37
1661.61 36
1661.70 34
1661.80 31
1661.89 27
1661.98 22
1662.08 18
1662.17 15
1662.26 14
1662.36 15
1662.45 18
1662.54 21
1662.64 25
1662.73 27
1662.82 29
1662.92 31
1663.01 33
1663.10 35
1663.20 37
1663.29 41
1663.39 46
1663.48 51
1663.57 55
1663.67 59
1663.76 61
1663.85 62
1663.95 62
1664.04 60
1664.13 58
1664.23 57
1664.32 57
1664.41 58
1664.51 61
1664.60 65
1664.69 68
1664.79 71
1664.88 73
1664.97 74
1665.07 74
1665.16 75
1665.26 76
1665.35 77
1665.44 79
1665.54 82
1665.63 85
1665.72 88
1665.82 92
1665.91 95
1666.00 98
1666.10 101
1666.19 102
1666.28 102
1666.38 101
1666.47 98
1666.56 94
1666.66 90
1666.75 84
1666.85 79
1666.94 74
1667.03 69
1667.13 64
1667.22 60
1667.31 55
1667.41 52
1667.50 49
1667.59 47
1667.69 47
1667.78 48
1667.88 49
1667.97 50
1668.06 50
1668.16 48
1668.25 44
1668.34 39
1668.44 33
1668.53 28
1668.62 25
1668.72 27
1668.81 34
1668.90 46
1669.00 61
1669.09 78
1669.19 93
1669.28 105
1669.37 111
1669.47 110
1669.56 103
1669.65 93
1669.75 81
1669.84 70
1669.94 62
1670.03 58
1670.12 58
1670.22 61
1670.31 66
1670.40 71
1670.50 76
1670.59 80
1670.68 84
1670.78 87
1670.87 89
1670.97 90
1671.06 90
1671.15 87
1671.25 82
1671.34 74
1671.43 65
1671.53 54
1671.62 43
1671.72 34
1671.81 26
1671.90 20
1672.00 17
1672.09 14
1672.18 12
1672.28 11
1672.37 10
1672.46 10
1672.56 11
1672.65 13
1672.75 16
1672.84 19
1672.93 24
1673.03 28
1673.12 33
1673.21 39
1673.31 44
1673.40 50
1673.50 56
1673.59 60
1673.68 64
1673.78 65
1673.87 64
1673.97 60
1674.06 55
1674.15 49
1674.25 42
1674.34 36
1674.43 32
1674.53 29
1674.62 28
1674.72 27
1674.81 26
1674.90 24
1675.00 22
1675.09 18
1675.18 15
1675.28 12
1675.37 11
1675.47 12
1675.56 14
1675.65 18
1675.75 21
1675.84 24
1675.93 25
1676.03 23
1676.12 19
1676.22 13
1676.31 6
1676.40 0
1676.50 0
1676.59 0
1676.69 0
1676.78 0
1676.87 0
1676.97 0
1677.06 0
1677.15 2
1677.25 8
1677.34 11
1677.44 13
1677.53 13
1677.62 11
1677.72 6
1677.81 2
1677.91 0
1678.00 0
1678.09 0
1678.19 5
1678.28 14
1678.38 24
1678.47 35
1678.56 44
1678.66 52
1678.75 58
1678.85 61
1678.94 62
1679.03 63
1679.13 63
1679.22 62
1679.31 61
1679.41 61
1679.50 59
1679.60 58
1679.69 56
1679.78 54
1679.88 54
1679.97 54
1680.07 56
1680.16 58
1680.25 60
1680.35 61
1680.44 59
1680.54 56
1680.63 50
1680.72 44
1680.82 38
1680.91 32
1681.01 28
1681.10 24
1681.19 22
1681.29 20
1681.38 19
1681.48 18
1681.57 17
1681.66 17
1681.76 17
1681.85 18
1681.95 20
1682.04 22
1682.13 25
1682.23 27
1682.32 29
1682.42 31
1682.51 32
1682.60 34
1682.70 35
1682.79 37
1682.89 39
1682.98 41
1683.07 42
1683.17 42
1683.26 40
1683.36 38
1683.45 35
1683.54 32
1683.64 29
1683.73 28
1683.83 28
1683.92 29
1684.01 30
1684.11 31
1684.20 31
1684.30 32
1684.39 33
1684.48 35
1684.58 39
1684.67 45
1684.77 52
1684.86 60
1684.95 67
1685.05 74
1685.14 80
1685.24 86
1685.33 94
1685.43 102
1685.52 111
1685.61 120
1685.71 126
1685.80 128
1685.90 126
1685.99 120
1686.08 112
1686.18 103
1686.27 96
1686.37 91
1686.46 89
1686.55 90
1686.65 94
1686.74 100
1686.84 105
1686.93 110
1687.03 114
1687.12 116
1687.21 116
1687.31 114
1687.40 109
1687.50 101
1687.59 92
1687.68 83
1687.78 74
1687.87 68
1687.97 65
1688.06 64
1688.16 66
1688.25 69
1688.34 72
1688.44 73
1688.53 74
1688.63 72
1688.72 68
1688.81 63
1688.91 56
1689.00 50
1689.10 44
1689.19 40
1689.29 40
1689.38 44
1689.47 51
1689.57 62
1689.66 74
1689.76 87
1689.85 100
1689.95 110
1690.04 118
1690.13 123
1690.23 124
1690.32 122
1690.42 117
1690.51 110
1690.60 102
1690.70 94
1690.79 88
1690.89 85
1690.98 85
1691.08 88
1691.17 92
1691.26 97
1691.36 103
1691.45 107
1691.55 111
1691.64 112
1691.74 113
1691.83 112
1691.92 110
1692.02 108
1692.11 106
1692.21 106
1692.30 107
1692.40 111
1692.49 115
1692.58 121
1692.68 126
1692.77 129
1692.87 130
1692.96 127
1693.06 122
1693.15 115
1693.24 108
1693.34 102
1693.43 97
1693.53 95
1693.62 95
1693.72 98
1693.81 102
1693.90 107
1694.00 111
1694.09 113
1694.19 114
1694.28 112
1694.38 109
1694.47 105
1694.57 101
1694.66 97
1694.75 95
1694.85 92
1694.94 91
1695.04 88
1695.13 86
1695.23 82
1695.32 79
1695.41 76
1695.51 74
1695.60 73
1695.70 73
1695.79 73
1695.89 73
1695.98 71
1696.08 69
1696.17 66
1696.26 64
1696.36 63
1696.45 65
1696.55 69
1696.64 75
1696.74 83
1696.83 90
1696.92 96
1697.02 99
1697.11 99
1697.21 97
1697.30 93
1697.40 89
1697.49 86
1697.59 85
1697.68 86
1697.77 89
1697.87 93
1697.96 97
1698.06 102
1698.15 106
1698.25 108
1698.34 109
1698.44 109
1698.53 108
1698.62 106
1698.72 104
1698.81 102
1698.91 99
1699.00 95
1699.10 92
1699.19 88
1699.29 84
1699.38 81
1699.48 79
1699.57 80
1699.66 83
1699.76 89
1699.85 97
1699.95 106
1700.04 115
1700.14 122
1700.23 129
1700.33 133
1700.42 136
1700.51 137
1700.61 137
1700.70 136
1700.80 135
1700.89 132
1700.99 130
1701.08 128
1701.18 127
1701.27 128
1701.37 129
1701.46 131
1701.55 131
1701.65 130
1701.74 126
1701.84 120
1701.93 112
1702.03 103
1702.12 94
1702.22 87
1702.31 82
1702.41 80
1702.50 80
1702.59 82
1702.69 86
1702.78 91
1702.88 96
1702.97 100
1703.07 102
1703.16 101
1703.26 96
1703.35 88
1703.45 78
1703.54 67
1703.64 58
1703.73 52
1703.82 49
1703.92 50
1704.01 55
1704.11 61
1704.20 69
1704.30 75
1704.39 80
1704.49 82
1704.58 83
1704.68 82
1704.77 80
1704.87 76
1704.96 72
1705.05 67
1705.15 60
1705.24 52
1705.34 44
1705.43 36
1705.53 30
1705.62 26
1705.72 26
1705.81 28
1705.91 34
1706.00 41
1706.10 49
1706.19 57
1706.29 65
1706.38 73
1706.47 81
1706.57 88
1706.66 95
1706.76 99
1706.85 102
1706.95 103
1707.04 102
1707.14 100
1707.23 95
1707.33 90
1707.42 83
1707.52 77
1707.61 71
1707.71 66
1707.80 62
1707.90 59
1707.99 58
1708.08 59
1708.18 61
1708.27 65
1708.37 70
1708.46 78
1708.56 87
1708.65 98
1708.75 109
1708.84 118
1708.94 125
1709.03 129
1709.13 130
1709.22 126
1709.32 120
1709.41 110
1709.51 99
1709.60 87
1709.70 74
1709.79 61
1709.88 48
1709.98 37
1710.07 28
1710.17 21
1710.26 18
1710.36 19
1710.45 22
1710.55 27
1710.64 33
1710.74 38
1710.83 42
1710.93 42
1711.02 40
1711.12 37
1711.21 33
1711.31 31
1711.40 32
1711.50 37
1711.59 46
1711.69 58
1711.78 71
1711.88 83
1711.97 92
1712.07 98
1712.16 102
1712.26 103
1712.35 102
1712.44 102
1712.54 101
1712.63 101
1712.73 102
1712.82 102
1712.92 101
1713.01 100
1713.11 98
1713.20 97
1713.30 96
1713.39 96
1713.49 96
1713.58 95
1713.68 93
1713.77 90
1713.87 85
1713.96 81
1714.06 78
1714.15 78
1714.25 81
1714.34 88
1714.44 98
1714.53 108
1714.63 117
1714.72 123
1714.82 124
1714.91 121
1715.01 114
1715.10 104
1715.20 93
1715.29 82
1715.39 71
1715.48 63
1715.58 57
1715.67 52
1715.77 49
1715.86 47
1715.96 45
1716.05 44
1716.15 44
1716.24 45
1716.34 47
1716.43 49
1716.53 51
1716.62 53
1716.72 53
1716.81 53
1716.91 51
1717.00 49
1717.10 46
1717.19 43
1717.29 42
1717.38 40
1717.48 40
1717.57 39
1717.67 37
1717.76 35
1717.86 32
1717.95 29
1718.05 25
1718.14 21
1718.24 17
1718.33 13
1718.43 9
1718.52 3
1718.62 0
1718.71 0
1718.81 0
1718.90 0
1719.00 0
1719.09 0
1719.19 0
1719.28 0
1719.38 6
1719.47 14
1719.57 21
1719.66 27
1719.76 31
1719.85 34
1719.95 37
1720.04 40
1720.14 44
1720.23 49
1720.33 55
1720.42 60
1720.52 64
1720.61 65
1720.71 64
1720.80 62
1720.90 58
1720.99 55
1721.09 52
1721.18 50
1721.28 49
1721.37 50
1721.47 50
1721.56 51
1721.66 52
1721.75 52
1721.85 52
1721.94 52
1722.04 53
1722.13 53
1722.23 53
1722.32 53
1722.42 54
1722.51 55
1722.61 58
1722.70 63
1722.80 69
1722.89 77
1722.99 85
1723.08 93
1723.18 99
1723.27 103
1723.37 103
1723.46 102
1723.56 98
1723.66 93
1723.75 89
1723.85 86
1723.94 84
1724.04 84
1724.13 85
1724.23 86
1724.32 87
1724.42 87
1724.51 86
1724.61 82
1724.70 77
1724.80 70
1724.89 63
1724.99 56
1725.08 49
1725.18 44
1725.27 41
1725.37 38
1725.46 36
1725.56 35
1725.65 34
1725.75 33
1725.84 34
1725.94 35
1726.04 38
1726.13 43
1726.23 47
1726.32 51
1726.42 55
1726.51 57
1726.61 58
1726.70 59
1726.80 60
1726.89 62
1726.99 66
1727.08 72
1727.18 78
1727.27 85
1727.37 91
1727.46 93
1727.56 93
1727.65 88
1727.75 80
1727.84 70
1727.94 60
1728.04 52
1728.13 48
1728.23 47
1728.32 51
1728.42 58
1728.51 67
1728.61 75
1728.70 82
1728.80 85
1728.89 85
1728.99 82
1729.08 77
1729.18 71
1729.27 63
1729.37 55
1729.46 47
1729.56 38
1729.66 29
1729.75 22
1729.85 17
1729.94 16
1730.04 18
1730.13 23
1730.23 30
1730.32 38
1730.42 45
1730.51 51
1730.61 56
1730.70 59
1730.80 61
1730.90 62
1730.99 62
1731.09 62
1731.18 62
1731.28 62
1731.37 61
1731.47 61
1731.56 61
1731.66 62
1731.75 63
1731.85 64
1731.94 65
1732.04 66
1732.13 67
1732.23 68
1732.33 68
1732.42 68
1732.52 66
1732.61 64
1732.71 61
1732.80 58
1732.90 55
1732.99 53
1733.09 51
1733.18 51
1733.28 52
1733.38 53
1733.47 55
1733.57 56
1733.66 57
1733.76 56
1733.85 54
1733.95 52
1734.04 49
1734.14 48
1734.23 47
1734.33 49
1734.43 51
1734.52 54
1734.62 58
1734.71 61
1734.81 63
1734.90 64
1735.00 65
1735.09 66
1735.19 68
1735.28 69
1735.38 69
1735.48 69
1735.57 69
1735.67 69
1735.76 68
1735.86 68
1735.95 69
1736.05 70
1736.14 73
1736.24 75
1736.33 78
1736.43 81
1736.53 84
1736.62 85
1736.72 86
1736.81 86
1736.91 84
1737.00 82
1737.10 79
1737.19 76
1737.29 73
1737.39 70
1737.48 67
1737.58 63
1737.67 59
1737.77 54
1737.86 48
1737.96 42
1738.05 37
1738.15 33
1738.25 31
1738.34 31
1738.44 32
1738.53 35
1738.63 40
1738.72 47
1738.82 57
1738.91 69
1739.01 84
1739.11 100
1739.20 117
1739.30 132
1739.39 145
1739.49 155
1739.58 162
1739.68 164
1739.77 163
1739.87 159
1739.97 152
1740.06 143
1740.16 131
1740.25 117
1740.35 102
1740.44 86
1740.54 69
1740.64 53
1740.73 39
1740.83 28
1740.92 20
1741.02 16
1741.11 16
1741.21 20
1741.30 26
1741.40 33
1741.50 39
1741.59 45
1741.69 50
1741.78 53
1741.88 55
1741.97 56
1742.07 56
1742.17 57
1742.26 57
1742.36 58
1742.45 59
1742.55 60
1742.64 60
1742.74 59
1742.84 56
1742.93 51
1743.03 45
1743.12 37
1743.22 29
1743.31 22
1743.41 15
1743.51 11
1743.60 8
1743.70 8
1743.79 9
1743.89 10
1743.98 12
1744.08 13
1744.18 12
1744.27 11
1744.37 8
1744.46 5
1744.56 3
1744.65 3
1744.75 6
1744.85 11
1744.94 17
1745.04 24
1745.13 31
1745.23 35
1745.32 36
1745.42 36
1745.52 35
1745.61 33
1745.71 33
1745.80 35
1745.90 39
1745.99 45
1746.09 53
1746.19 62
1746.28 69
1746.38 75
1746.47 79
1746.57 80
1746.67 79
1746.76 75
1746.86 69
1746.95 61
1747.05 51
1747.14 39
1747.24 26
1747.34 14
1747.43 4
1747.53 0
1747.62 0
1747.72 1
1747.81 10
1747.91 23
1748.01 39
1748.10 56
1748.20 72
1748.29 89
1748.39 105
1748.49 121
1748.58 136
1748.68 150
1748.77 163
1748.87 172
1748.96 179
1749.06 182
1749.16 183
1749.25 183
1749.35 185
1749.44 188
1749.54 194
1749.64 203
1749.73 213
1749.83 223
1749.92 232
1750.02 239
1750.12 245
1750.21 248
1750.31 250
1750.40 251
1750.50 251
1750.59 251
1750.69 250
1750.79 249
1750.88 247
1750.98 245
1751.07 244
1751.17 243
1751.27 241
1751.36 237
1751.46 231
1751.55 222
1751.65 209
1751.75 192
1751.84 175
1751.94 157
1752.03 140
1752.13 125
1752.23 113
1752.32 103
1752.42 95
1752.51 88
1752.61 81
1752.71 75
1752.80 69
1752.90 64
1752.99 60
1753.09 59
1753.19 59
1753.28 62
1753.38 66
1753.47 70
1753.57 74
1753.66 77
1753.76 79
1753.86 79
1753.95 79
1754.05 77
1754.14 75
1754.24 71
1754.34 65
1754.43 58
1754.53 50
1754.62 42
1754.72 34
1754.82 28
1754.91 24
1755.01 21
1755.10 20
1755.20 20
1755.30 21
1755.39 23
1755.49 25
1755.59 30
1755.68 37
1755.78 45
1755.87 55
1755.97 64
1756.07 72
1756.16 77
1756.26 81
1756.35 82
1756.45 82
1756.55 81
1756.64 81
1756.74 80
1756.83 77
1756.93 72
1757.03 65
1757.12 55
1757.22 44
1757.31 34
1757.41 25
1757.51 19
1757.60 17
1757.70 17
1757.79 18
1757.89 18
1757.99 17
1758.08 14
1758.18 10
1758.28 4
1758.37 0
1758.47 0
1758.56 0
1758.66 0
1758.76 0
1758.85 0
1758.95 0
1759.04 0
1759.14 4
1759.24 8
1759.33 10
1759.43 11
1759.52 11
1759.62 9
1759.72 9
1759.81 9
1759.91 10
1760.01 14
1760.10 18
1760.20 24
1760.29 30
1760.39 35
1760.49 39
1760.58 43
1760.68 45
1760.77 46
1760.87 47
1760.97 47
1761.06 48
1761.16 50
1761.26 52
1761.35 55
1761.45 58
1761.54 60
1761.64 62
1761.74 63
1761.83 64
1761.93 63
1762.03 62
1762.12 60
1762.22 58
1762.31 56
1762.41 54
1762.51 52
1762.60 50
1762.70 50
1762.80 50
1762.89 50
1762.99 50
1763.08 50
1763.18 49
1763.28 47
1763.37 45
1763.47 44
1763.57 43
1763.66 45
1763.76 48
1763.85 52
1763.95 56
1764.05 58
1764.14 58
1764.24 57
1764.34 53
1764.43 49
1764.53 44
1764.62 39
1764.72 35
1764.82 29
1764.91 24
1765.01 17
1765.11 10
1765.20 3
1765.30 0
1765.39 0
1765.49 0
1765.59 0
1765.68 0
1765.78 0
1765.88 5
1765.97 11
1766.07 16
1766.17 19
1766.26 20
1766.36 20
1766.45 19
1766.55 18
1766.65 18
1766.74 19
1766.84 22
1766.94 25
1767.03 30
1767.13 34
1767.22 37
1767.32 39
1767.42 41
1767.51 42
1767.61 42
1767.71 43
1767.80 43
1767.90 45
1768.00 46
1768.09 47
1768.19 48
1768.28 48
1768.38 47
1768.48 45
1768.57 42
1768.67 39
1768.77 36
1768.86 34
1768.96 33
1769.06 33
1769.15 32
1769.25 30
1769.35 27
1769.44 22
1769.54 16
1769.63 9
1769.73 4
1769.83 0
1769.92 0
1770.02 0
1770.12 0
1770.21 0
1770.31 0
1770.41 0
1770.50 0
1770.60 0
1770.70 0
1770.79 0
1770.89 1
1770.98 9
1771.08 18
1771.18 28
1771.27 38
1771.37 45
1771.47 51
1771.56 53
1771.66 54
1771.76 52
1771.85 48
1771.95 42
1772.05 36
1772.14 30
1772.24 24
1772.34 19
1772.43 14
1772.53 11
1772.62 9
1772.72 8
1772.82 9
1772.91 10
1773.01 14
1773.11 18
1773.20 22
1773.30 26
1773.40 30
1773.49 32
1773.59 33
1773.69 33
1773.78 33
1773.88 32
1773.98 32
1774.07 33
1774.17 35
1774.27 37
1774.36 39
1774.46 41
1774.56 43
1774.65 44
1774.75 46
1774.85 47
1774.94 48
1775.04 49
1775.13 50
1775.23 51
1775.33 52
1775.42 53
1775.52 52
1775.62 51
1775.71 48
1775.81 43
1775.91 37
1776.00 31
1776.10 24
1776.20 20
1776.29 17
1776.39 17
1776.49 20
1776.58 24
1776.68 29
1776.78 34
1776.87 37
1776.97 38
1777.07 38
1777.16 36
1777.26 33
1777.36 29
1777.45 25
1777.55 21
1777.65 18
1777.74 15
1777.84 13
1777.94 12
1778.03 12
1778.13 14
1778.23 16
1778.32 18
1778.42 19
1778.52 19
1778.61 18
1778.71 18
1778.81 19
1778.90 21
1779.00 25
1779.10 29
1779.19 33
1779.29 36
1779.39 38
1779.48 40
1779.58 41
1779.68 41
1779.77 42
1779.87 43
1779.97 44
1780.06 43
1780.16 42
1780.26 40
1780.35 38
1780.45 36
1780.55 34
1780.64 33
1780.74 32
1780.84 30
1780.93 28
1781.03 25
1781.13 21
1781.22 18
1781.32 15
1781.42 13
1781.51 13
1781.61 13
1781.71 14
1781.80 15
1781.90 15
1782.00 15
1782.09 13
1782.19 9
1782.29 5
1782.39 0
1782.48 0
1782.58 0
1782.68 0
1782.77 0
1782.87 0
1782.97 0
1783.06 0
1783.16 0
1783.26 3
1783.35 7
1783.45 13
1783.55 19
1783.64 26
1783.74 34
1783.84 42
1783.93 49
1784.03 55
1784.13 61
1784.22 67
1784.32 73
1784.42 79
1784.51 85
1784.61 91
1784.71 95
1784.81 98
1784.90 99
1785.00 98
1785.10 95
1785.19 91
1785.29 85
1785.39 79
1785.48 71
1785.58 64
1785.68 56
1785.77 49
1785.87 43
1785.97 40
1786.06 39
1786.16 39
1786.26 41
1786.35 44
1786.45 46
1786.55 48
1786.65 50
1786.74 53
1786.84 57
1786.94 63
1787.03 71
1787.13 81
1787.23 90
1787.32 98
1787.42 102
1787.52 103
1787.61 99
1787.71 93
1787.81 84
1787.91 75
1788.00 66
1788.10 59
1788.20 54
1788.29 50
1788.39 47
1788.49 45
1788.58 42
1788.68 38
1788.78 33
1788.87 26
1788.97 20
1789.07 14
1789.17 10
1789.26 9
1789.36 13
1789.46 20
1789.55 31
1789.65 43
1789.75 57
1789.84 69
1789.94 80
1790.04 88
1790.13 93
1790.23 97
1790.33 100
1790.43 104
1790.52 108
1790.62 113
1790.72 119
1790.81 126
1790.91 133
1791.01 139
1791.10 144
1791.20 147
1791.30 148
1791.40 146
1791.49 141
1791.59 135
1791.69 128
1791.78 120
1791.88 113
1791.98 107
1792.07 102
1792.17 98
1792.27 96
1792.37 95
1792.46 94
1792.56 95
1792.66 96
1792.75 97
1792.85 99
1792.95 101
1793.05 103
1793.14 104
1793.24 103
1793.34 102
1793.43 99
1793.53 96
1793.63 92
1793.72 89
1793.82 85
1793.92 81
1794.02 77
1794.11 72
1794.21 65
1794.31 58
1794.40 51
1794.50 44
1794.60 38
1794.70 33
1794.79 29
1794.89 27
1794.99 26
1795.08 27
1795.18 30
1795.28 34
1795.38 39
1795.47 44
1795.57 47
1795.67 48
1795.76 48
1795.86 46
1795.96 43
1796.06 40
1796.15 37
1796.25 36
1796.35 37
1796.44 39
1796.54 42
1796.64 45
1796.74 48
1796.83 51
1796.93 51
1797.03 51
1797.12 48
1797.22 45
1797.32 41
1797.42 39
1797.51 39
1797.61 41
1797.71 45
1797.80 50
1797.90 54
1798.00 55
1798.10 51
1798.19 44
1798.29 33
1798.39 21
1798.48 9
1798.58 0
1798.68 0
1798.78 0
1798.87 0
1798.97 5
1799.07 14
1799.17 22
1799.26 30
1799.36 35
1799.46 40
1799.55 42
1799.65 44
1799.75 46
1799.85 49
1799.94 52
1800.04 56
1800.14 60
1800.23 64
1800.33 66
1800.43 66
1800.53 63
1800.62 57
1800.72 49
1800.82 40
1800.92 31
1801.01 23
1801.11 17
1801.21 14
1801.30 13
1801.40 13
1801.50 14
1801.60 16
1801.69 18
1801.79 20
1801.89 23
1801.99 27
1802.08 30
1802.18 33
1802.28 35
1802.38 37
1802.47 40
1802.57 43
1802.67 48
1802.76 55
1802.86 63
1802.96 72
1803.06 81
1803.15 89
1803.25 95
1803.35 100
1803.45 103
1803.54 105
1803.64 107
1803.74 108
1803.83 110
1803.93 111
1804.03 113
1804.13 114
1804.22 114
1804.32 112
1804.42 109
1804.52 106
1804.61 102
1804.71 98
1804.81 97
1804.91 97
1805.00 100
1805.10 103
1805.20 107
1805.30 111
1805.39 115
1805.49 119
1805.59 123
1805.69 128
1805.78 134
1805.88 141
1805.98 149
1806.07 154
1806.17 157
1806.27 156
1806.37 151
1806.46 145
1806.56 138
1806.66 133
1806.76 131
1806.85 133
1806.95 138
1807.05 145
1807.15 154
1807.24 164
1807.34 172
1807.44 179
1807.54 185
1807.63 188
1807.73 190
1807.83 191
1807.93 190
1808.02 190
1808.12 190
1808.22 191
1808.32 193
1808.41 195
1808.51 197
1808.61 197
1808.71 196
1808.80 193
1808.90 187
1809.00 178
1809.10 168
1809.19 158
1809.29 147
1809.39 138
1809.49 131
1809.58 125
1809.68 120
1809.78 117
1809.88 114
1809.97 111
1810.07 108
1810.17 106
1810.27 104
1810.36 103
1810.46 103
1810.56 103
1810.66 103
1810.75 103
1810.85 102
1810.95 99
1811.05 94
1811.14 88
1811.24 81
1811.34 73
1811.44 65
1811.53 58
1811.63 53
1811.73 50
1811.83 49
1811.92 51
1812.02 55
1812.12 60
1812.22 65
1812.31 68
1812.41 69
1812.51 67
1812.61 62
1812.70 55
1812.80 46
1812.90 37
1813.00 29
1813.09 23
1813.19 20
1813.29 20
1813.39 22
1813.49 25
1813.58 29
1813.68 33
1813.78 35
1813.88 37
1813.97 36
1814.07 34
1814.17 30
1814.27 26
1814.36 21
1814.46 17
1814.56 13
1814.66 11
1814.75 11
1814.85 15
1814.95 21
1815.05 30
1815.15 42
1815.24 55
1815.34 67
1815.44 75
1815.54 79
1815.63 77
1815.73 71
1815.83 60
1815.93 47
1816.02 35
1816.12 24
1816.22 16
1816.32 11
1816.41 9
1816.51 8
1816.61 7
1816.71 6
1816.81 5
1816.90 2
1817.00 0
1817.10 0
1817.20 0
1817.29 0
1817.39 0
1817.49 0
1817.59 0
1817.68 2
1817.78 11
1817.88 23
1817.98 35
1818.08 48
1818.17 58
1818.27 66
1818.37 70
1818.47 71
1818.56 69
1818.66 66
1818.76 63
1818.86 61
1818.96 60
1819.05 59
1819.15 59
1819.25 60
1819.35 61
1819.44 64
1819.54 67
1819.64 70
1819.74 73
1819.84 75
1819.93 75
1820.03 73
1820.13 68
1820.23 61
1820.32 53
1820.42 47
1820.52 42
1820.62 39
1820.72 38
1820.81 38
1820.91 39
1821.01 40
1821.11 41
1821.20 43
1821.30 47
1821.40 52
1821.50 59
1821.60 67
1821.69 76
1821.79 84
1821.89 91
1821.99 97
1822.09 102
1822.18 107
1822.28 114
1822.38 121
1822.48 129
1822.57 137
1822.67 144
1822.77 148
1822.87 148
1822.97 145
1823.06 139
1823.16 130
1823.26 121
1823.36 112
1823.46 103
1823.55 96
1823.65 90
1823.75 84
1823.85 78
1823.94 70
1824.04 61
1824.14 50
1824.24 39
1824.34 29
1824.43 21
1824.53 16
1824.63 15
1824.73 16
1824.83 20
1824.92 24
1825.02 28
1825.12 32
1825.22 35
1825.32 37
1825.41 39
1825.51 42
1825.61 45
1825.71 48
1825.80 52
1825.90 55
1826.00 57
1826.10 59
1826.20 59
1826.29 60
1826.39 61
1826.49 62
1826.59 63
1826.69 65
1826.78 66
1826.88 67
1826.98 66
1827.08 63
1827.18 58
1827.27 52
1827.37 47
1827.47 44
1827.57 43
1827.67 45
1827.76 49
1827.86 55
1827.96 62
1828.06 67
1828.16 70
1828.25 69
1828.35 65
1828.45 58
1828.55 50
1828.65 42
1828.74 37
1828.84 35
1828.94 36
1829.04 40
1829.14 45
1829.23 51
1829.33 55
1829.43 56
1829.53 55
1829.63 51
1829.72 47
1829.82 44
1829.92 44
1830.02 47
1830.12 53
1830.21 62
1830.31 70
1830.41 76
1830.51 80
1830.61 81
1830.71 81
1830.80 81
1830.90 81
1831.00 82
1831.10 84
1831.20 86
1831.29 87
1831.39 85
1831.49 82
1831.59 77
1831.69 71
1831.78 65
1831.88 61
1831.98 59
1832.08 58
1832.18 58
1832.27 58
1832.37 57
1832.47 55
1832.57 52
1832.67 49
1832.77 46
1832.86 44
1832.96 45
1833.06 47
1833.16 51
1833.26 54
1833.35 57
1833.45 59
1833.55 59
1833.65 57
1833.75 54
1833.84 51
1833.94 49
1834.04 48
1834.14 50
1834.24 53
1834.34 58
1834.43 64
1834.53 69
1834.63 73
1834.73 76
1834.83 78
1834.92 78
1835.02 79
1835.12 78
1835.22 76
1835.32 73
1835.42 69
1835.51 62
1835.61 55
1835.71 47
1835.81 40
1835.91 33
1836.00 27
1836.10 22
1836.20 19
1836.30 17
1836.40 15
1836.50 13
1836.59 12
1836.69 12
1836.79 12
1836.89 15
1836.99 19
1837.09 26
1837.18 36
1837.28 46
1837.38 58
1837.48 70
1837.58 82
1837.67 93
1837.77 103
1837.87 111
1837.97 119
1838.07 124
1838.17 127
1838.26 129
1838.36 129
1838.46 129
1838.56 128
1838.66 127
1838.76 127
1838.85 126
1838.95 125
1839.05 122
1839.15 119
1839.25 114
1839.35 108
1839.44 102
1839.54 94
1839.64 87
1839.74 81
1839.84 76
1839.94 75
1840.03 76
1840.13 80
1840.23 86
1840.33 92
1840.43 99
1840.53 103
1840.62 104
1840.72 102
1840.82 97
1840.92 92
1841.02 86
1841.12 82
1841.21 80
1841.31 81
1841.41 85
1841.51 91
1841.61 97
1841.71 102
1841.80 105
1841.90 105
1842.00 101
1842.10 94
1842.20 84
1842.30 72
1842.39 59
1842.49 46
1842.59 33
1842.69 23
1842.79 14
1842.89 8
1842.98 4
1843.08 2
1843.18 0
1843.28 0
1843.38 0
1843.48 0
1843.58 0
1843.67 0
1843.77 0
1843.87 0
1843.97 0
1844.07 3
1844.17 10
1844.26 18
1844.36 25
1844.46 31
1844.56 36
1844.66 40
1844.76 43
1844.85 46
1844.95 48
1845.05 50
1845.15 51
1845.25 51
1845.35 50
1845.45 49
1845.54 47
1845.64 46
1845.74 47
1845.84 49
1845.94 54
1846.04 61
1846.13 70
1846.23 79
1846.33 89
1846.43 97
1846.53 101
1846.63 103
1846.73 100
1846.82 95
1846.92 88
1847.02 81
1847.12 75
1847.22 71
1847.32 68
1847.42 67
1847.51 68
1847.61 68
1847.71 69
1847.81 69
1847.91 70
1848.01 70
1848.11 69
1848.20 68
1848.30 66
1848.40 63
1848.50 59
1848.60 56
1848.70 53
1848.79 50
1848.89 50
1848.99 50
1849.09 51
1849.19 53
1849.29 55
1849.39 56
1849.48 57
1849.58 58
1849.68 58
1849.78 58
1849.88 59
1849.98 60
1850.08 61
1850.17 64
1850.27 67
1850.37 69
1850.47 71
1850.57 70
1850.67 68
1850.77 65
1850.87 63
1850.96 61
1851.06 61
1851.16 63
1851.26 67
1851.36 70
1851.46 73
1851.56 73
1851.65 70
1851.75 65
1851.85 57
1851.95 49
1852.05 41
1852.15 35
1852.25 31
1852.34 29
1852.44 30
1852.54 32
1852.64 35
1852.74 38
1852.84 41
1852.94 44
1853.04 46
1853.13 48
1853.23 51
1853.33 54
1853.43 58
1853.53 63
1853.63 67
1853.73 71
1853.82 74
1853.92 76
1854.02 75
1854.12 73
1854.22 69
1854.32 64
1854.42 60
1854.52 56
1854.61 55
1854.71 56
1854.81 59
1854.91 64
1855.01 70
1855.11 76
1855.21 81
1855.31 83
1855.40 84
1855.50 81
1855.60 76
1855.70 69
1855.80 61
1855.90 54
1856.00 48
1856.10 44
1856.19 41
1856.29 40
1856.39 41
1856.49 42
1856.59 44
1856.69 45
1856.79 47
1856.89 48
1856.98 48
1857.08 48
1857.18 48
1857.28 49
1857.38 51
1857.48 54
1857.58 57
1857.68 60
1857.77 62
1857.87 61
1857.97 59
1858.07 56
1858.17 52
1858.27 50
1858.37 49
1858.47 50
1858.56 52
1858.66 56
1858.76 60
1858.86 62
1858.96 63
1859.06 62
1859.16 60
1859.26 56
1859.36 52
1859.45 47
1859.55 41
1859.65 36
1859.75 31
1859.85 28
1859.95 26
1860.05 27
1860.15 30
1860.25 35
1860.34 43
1860.44 51
1860.54 59
1860.64 66
1860.74 71
1860.84 73
1860.94 72
1861.04 70
1861.13 66
1861.23 61
1861.33 57
1861.43 53
1861.53 50
1861.63 48
1861.73 48
1861.83 47
1861.93 47
1862.02 47
1862.12 46
1862.22 44
1862.32 41
1862.42 38
1862.52 36
1862.62 35
1862.72 34
1862.82 34
1862.92 34
1863.01 32
1863.11 28
1863.21 21
1863.31 12
1863.41 2
1863.51 0
1863.61 0
1863.71 0
1863.81 0
1863.90 0
1864.00 0
1864.10 0
1864.20 1
1864.30 8
1864.40 13
1864.50 17
1864.60 20
1864.70 21
1864.80 21
1864.89 20
1864.99 19
1865.09 19
1865.19 20
1865.29 21
1865.39 21
1865.49 22
1865.59 21
1865.69 18
1865.79 15
1865.88 12
1865.98 10
1866.08 11
1866.18 13
1866.28 19
1866.38 27
1866.48 37
1866.58 47
1866.68 56
1866.78 63
1866.87 69
1866.97 73
1867.07 75
1867.17 76
1867.27 76
1867.37 76
1867.47 78
1867.57 82
1867.67 89
1867.77 97
1867.87 108
1867.96 118
1868.06 127
1868.16 131
1868.26 132
1868.36 128
1868.46 120
1868.56 111
1868.66 102
1868.76 94
1868.86 88
1868.95 85
1869.05 83
1869.15 82
1869.25 81
1869.35 79
1869.45 77
1869.55 74
1869.65 70
1869.75 67
1869.85 65
1869.95 66
1870.05 70
1870.14 77
1870.24 87
1870.34 98
1870.44 109
1870.54 118
1870.64 124
1870.74 126
1870.84 123
1870.94 117
1871.04 109
1871.14 100
1871.23 93
1871.33 89
1871.43 87
1871.53 87
1871.63 88
1871.73 88
1871.83 88
1871.93 86
1872.03 83
1872.13 80
1872.23 77
1872.33 77
1872.42 78
1872.52 81
1872.62 86
1872.72 90
1872.82 94
1872.92 96
1873.02 97
1873.12 95
1873.22 91
1873.32 86
1873.42 80
1873.52 73
1873.62 66
1873.71 59
1873.81 52
1873.91 46
1874.01 42
1874.11 40
1874.21 40
1874.31 43
1874.41 49
1874.51 56
1874.61 65
1874.71 73
1874.81 80
1874.91 85
1875.00 87
1875.10 86
1875.20 82
1875.30 76
1875.40 68
1875.50 60
1875.60 52
1875.70 46
1875.80 44
1875.90 45
1876.00 49
1876.10 56
1876.20 65
1876.29 74
1876.39 81
1876.49 85
1876.59 85
1876.69 84
1876.79 80
1876.89 77
1876.99 74
1877.09 73
1877.19 73
1877.29 74
1877.39 75
1877.49 77
1877.59 78
1877.69 80
1877.78 83
1877.88 87
1877.98 94
1878.08 101
1878.18 111
1878.28 121
1878.38 131
1878.48 140
1878.58 146
1878.68 149
1878.78 148
1878.88 143
1878.98 135
1879.08 123
1879.18 110
1879.27 95
1879.37 80
1879.47 66
1879.57 54
1879.67 44
1879.77 38
1879.87 35
1879.97 35
1880.07 36
1880.17 39
1880.27 41
1880.37 43
1880.47 45
1880.57 47
1880.67 50
1880.77 54
1880.86 59
1880.96 65
1881.06 70
1881.16 74
1881.26 76
1881.36 76
1881.46 75
1881.56 72
1881.66 69
1881.76 66
1881.86 65
1881.96 66
1882.06 69
1882.16 74
1882.26 79
1882.36 84
1882.46 88
1882.56 88
1882.65 87
1882.75 83
1882.85 79
1882.95 74
1883.05 68
1883.15 62
1883.25 55
1883.35 46
1883.45 35
1883.55 22
1883.65 10
1883.75 0
1883.85 0
1883.95 0
1884.05 0
1884.15 0
1884.25 0
1884.35 0
1884.45 0
1884.54 0
1884.64 8
1884.74 20
1884.84 34
1884.94 49
1885.04 64
1885.14 78
1885.24 89
1885.34 97
1885.44 103
1885.54 105
1885.64 107
1885.74 108
1885.84 110
1885.94 113
1886.04 117
1886.14 121
1886.24 125
1886.34 128
1886.44 129
1886.54 129
1886.63 127
1886.73 124
1886.83 120
1886.93 115
1887.03 109
1887.13 103
1887.23 97
1887.33 91
1887.43 87
1887.53 84
1887.63 83
1887.73 84
1887.83 88
1887.93 93
1888.03 99
1888.13 104
1888.23 106
1888.33 106
1888.43 104
1888.53 99
1888.63 93
1888.73 86
1888.83 81
1888.93 77
1889.02 75
1889.12 75
1889.22 75
1889.32 76
1889.42 75
1889.52 73
1889.62 69
1889.72 64
1889.82 57
1889.92 50
1890.02 43
1890.12 37
1890.22 31
1890.32 27
1890.42 24
1890.52 24
1890.62 27
1890.72 33
1890.82 42
1890.92 51
1891.02 61
1891.12 69
1891.22 76
1891.32 79
1891.42 82
1891.52 83
1891.62 84
1891.72 86
1891.82 88
1891.92 91
1892.01 93
1892.11 93
1892.21 92
1892.31 89
1892.41 84
1892.51 78
1892.61 71
1892.71 65
1892.81 61
1892.91 60
1893.01 61
1893.11 66
1893.21 72
1893.31 79
1893.41 86
1893.51 90
1893.61 92
1893.71 91
1893.81 87
1893.91 82
1894.01 76
1894.11 72
1894.21 68
1894.31 66
1894.41 65
1894.51 65
1894.61 65
1894.71 64
1894.81 63
1894.91 61
1895.01 58
1895.11 56
1895.21 55
1895.31 54
1895.41 54
1895.51 55
1895.61 55
1895.71 55
1895.81 54
1895.91 52
1896.00 51
1896.10 50
1896.20 49
1896.30 50
1896.40 51
1896.50 52
1896.60 52
1896.70 51
1896.80 50
1896.90 47
1897.00 45
1897.10 43
1897.20 43
1897.30 43
1897.40 46
1897.50 49
1897.60 52
1897.70 54
1897.80 56
1897.90 57
1898.00 56
1898.10 56
1898.20 55
1898.30 56
1898.40 57
1898.50 59
1898.60 61
1898.70 62
1898.80 61
1898.90 59
1899.00 55
1899.10 51
1899.20 48
1899.30 46
1899.40 46
1899.50 47
1899.60 48
1899.70 50
1899.80 52
1899.90 53
1900.00 55
1900.10 57
1900.20 61
1900.30 65
1900.40 70
1900.50 75
1900.60 82
1900.70 89
1900.80 96
1900.90 103
1901.00 111
1901.10 116
1901.20 120
1901.30 120
1901.40 118
1901.50 113
1901.60 106
1901.70 100
1901.80 94
1901.90 89
1902.00 86
1902.10 82
1902.20 77
1902.30 70
1902.40 63
1902.50 55
1902.60 49
1902.70 45
1902.80 45
1902.90 49
1903.00 55
1903.10 63
1903.20 72
1903.30 82
1903.40 91
1903.50 100
1903.60 109
1903.70 118
1903.80 126
1903.90 132
1904.00 135
1904.10 135
1904.20 132
1904.30 127
1904.40 120
1904.50 113
1904.60 106
1904.70 100
1904.80 96
1904.90 92
1905.00 89
1905.10 86
1905.20 83
1905.30 77
1905.40 70
1905.50 62
1905.60 53
1905.70 45
1905.80 38
1905.90 33
1906.00 31
1906.10 32
1906.20 35
1906.30 40
1906.40 44
1906.50 49
1906.60 52
1906.70 54
1906.80 56
1906.90 56
1907.00 54
1907.10 52
1907.20 49
1907.30 46
1907.40 43
1907.50 41
1907.60 40
1907.70 39
1907.80 39
1907.90 40
1908.00 40
1908.10 40
1908.20 40
1908.30 39
1908.40 37
1908.50 36
1908.60 35
1908.70 34
1908.80 35
1908.90 36
1909.00 38
1909.10 40
1909.20 42
1909.30 42
1909.40 41
1909.50 40
1909.60 39
1909.70 38
1909.80 40
1909.90 42
1910.00 44
1910.10 47
1910.20 48
1910.30 47
1910.40 44
1910.50 40
1910.60 36
1910.70 34
1910.81 32
1910.91 34
1911.01 37
1911.11 42
1911.21 47
1911.31 53
1911.41 58
1911.51 62
1911.61 65
1911.71 66
1911.81 67
1911.91 66
1912.01 64
1912.11 62
1912.21 59
1912.31 56
1912.41 53
1912.51 49
1912.61 45
1912.71 42
1912.81 40
1912.91 38
1913.01 38
1913.11 39
1913.21 42
1913.31 45
1913.41 49
1913.51 53
1913.61 55
1913.71 56
1913.81 58
1913.91 59
1914.01 61
1914.11 63
1914.21 65
1914.31 67
1914.41 68
1914.51 66
1914.61 62
1914.71 55
1914.82 48
1914.92 40
1915.02 33
1915.12 27
1915.22 24
1915.32 23
1915.42 25
1915.52 30
1915.62 39
1915.72 50
1915.82 64
1915.92 78
1916.02 93
1916.12 106
1916.22 116
1916.32 123
1916.42 128
1916.52 131
1916.62 134
1916.72 138
1916.82 143
1916.92 149
1917.02 156
1917.12 162
1917.22 165
1917.32 164
1917.42 160
1917.52 152
1917.62 143
1917.72 134
1917.83 126
1917.93 122
1918.03 119
1918.13 119
1918.23 119
1918.33 118
1918.43 115
1918.53 110
1918.63 103
1918.73 96
1918.83 89
1918.93 83
1919.03 79
1919.13 77
1919.23 78
1919.33 79
1919.43 81
1919.53 82
1919.63 83
1919.73 84
1919.83 84
1919.93 85
1920.03 86
1920.13 89
1920.24 93
1920.34 99
1920.44 105
1920.54 111
1920.64 116
1920.74 119
1920.84 120
1920.94 118
1921.04 114
1921.14 109
1921.24 103
1921.34 98
1921.44 92
1921.54 87
1921.64 81
1921.74 75
1921.84 70
1921.94 67
1922.04 66
1922.14 68
1922.24 72
1922.34 78
1922.45 84
1922.55 88
1922.65 88
1922.75 86
1922.85 82
1922.95 78
1923.05 74
1923.15 73
1923.25 75
1923.35 77
1923.45 80
1923.55 81
1923.65 81
1923.75 77
1923.85 72
1923.95 65
1924.05 58
1924.15 51
1924.25 45
1924.36 39
1924.46 34
1924.56 29
1924.66 26
1924.76 23
1924.86 23
1924.96 25
1925.06 30
1925.16 38
1925.26 48
1925.36 57
1925.46 65
1925.56 70
1925.66 71
1925.76 69
1925.86 63
1925.96 56
1926.07 49
1926.17 44
1926.27 42
1926.37 43
1926.47 46
1926.57 51
1926.67 57
1926.77 61
1926.87 64
1926.97 66
1927.07 66
1927.17 67
1927.27 68
1927.37 71
1927.47 76
1927.57 83
1927.68 91
1927.78 98
1927.88 104
1927.98 108
1928.08 110
1928.18 109
1928.28 106
1928.38 102
1928.48 98
1928.58 95
1928.68 91
1928.78 88
1928.88 85
1928.98 82
1929.08 79
1929.18 76
1929.29 74
1929.39 71
1929.49 70
1929.59 69
1929.69 68
1929.79 68
1929.89 69
1929.99 71
1930.09 73
1930.19 76
1930.29 79
1930.39 81
1930.49 83
1930.59 85
1930.70 87
1930.80 89
1930.90 93
1931.00 97
1931.10 102
1931.20 107
1931.30 112
1931.40 115
1931.50 115
1931.60 113
1931.70 107
1931.80 100
1931.90 91
1932.00 83
1932.11 76
1932.21 70
1932.31 66
1932.41 64
1932.51 62
1932.61 60
1932.71 58
1932.81 56
1932.91 53
1933.01 49
1933.11 45
1933.21 41
1933.31 36
1933.42 32
1933.52 27
1933.62 23
1933.72 19
1933.82 17
1933.92 16
1934.02 18
1934.12 22
1934.22 28
1934.32 34
1934.42 41
1934.52 46
1934.63 51
1934.73 54
1934.83 56
1934.93 59
1935.03 63
1935.13 71
1935.23 82
1935.33 95
1935.43 111
1935.53 127
1935.63 143
1935.73 156
1935.84 166
1935.94 172
1936.04 174
1936.14 174
1936.24 171
1936.34 164
1936.44 156
1936.54 144
1936.64 131
1936.74 117
1936.84 102
1936.94 89
1937.05 78
1937.15 68
1937.25 60
1937.35 53
1937.45 46
1937.55 40
1937.65 34
1937.75 29
1937.85 25
1937.95 22
1938.05 21
1938.16 22
1938.26 23
1938.36 25
1938.46 27
1938.56 29
1938.66 32
1938.76 34
1938.86 36
1938.96 36
1939.06 35
1939.16 32
1939.27 27
1939.37 22
1939.47 18
1939.57 15
1939.67 13
1939.77 13
1939.87 14
1939.97 14
1940.07 14
1940.17 13
1940.28 12
1940.38 11
1940.48 11
1940.58 13
1940.68 18
1940.78 25
1940.88 33
1940.98 41
1941.08 47
1941.18 51
1941.28 52
1941.39 49
1941.49 42
1941.59 32
1941.69 22
1941.79 13
1941.89 7
1941.99 4
1942.09 4
1942.19 7
1942.30 12
1942.40 17
1942.50 20
1942.60 20
1942.70 18
1942.80 13
1942.90 6
1943.00 0
1943.10 0
1943.20 0
1943.31 0
1943.41 0
1943.51 0
1943.61 0
1943.71 0
1943.81 12
1943.91 26
1944.01 39
1944.11 49
1944.21 55
1944.32 55
1944.42 52
1944.52 45
1944.62 38
1944.72 31
1944.82 25
1944.92 22
1945.02 19
1945.12 17
1945.23 16
1945.33 15
1945.43 14
1945.53 14
1945.63 16
1945.73 19
1945.83 25
1945.93 30
1946.03 36
1946.14 42
1946.24 46
1946.34 50
1946.44 53
1946.54 55
1946.64 57
1946.74 58
1946.84 57
1946.94 54
1947.05 49
1947.15 44
1947.25 40
1947.35 39
1947.45 41
1947.55 47
1947.65 55
1947.75 66
1947.86 76
1947.96 84
1948.06 88
1948.16 89
1948.26 86
1948.36 79
1948.46 70
1948.56 59
1948.66 49
1948.77 40
1948.87 33
1948.97 29
1949.07 26
1949.17 26
1949.27 26
1949.37 29
1949.47 32
1949.58 38
1949.68 45
1949.78 53
1949.88 62
1949.98 69
1950.08 74
1950.18 76
1950.28 75
1950.38 72
1950.49 67
1950.59 63
1950.69 61
1950.79 61
1950.89 63
1950.99 67
1951.09 72
1951.19 78
1951.30 84
1951.40 90
1951.50 95
1951.60 99
1951.70 102
1951.80 104
1951.90 103
1952.00 100
1952.11 94
1952.21 86
1952.31 77
1952.41 70
1952.51 64
1952.61 60
1952.71 58
1952.82 57
1952.92 56
1953.02 53
1953.12 50
1953.22 46
1953.32 42
1953.42 38
1953.52 34
1953.63 31
1953.73 27
1953.83 24
1953.93 20
1954.03 16
1954.13 14
1954.23 13
1954.33 14
1954.44 18
1954.54 24
1954.64 32
1954.74 39
1954.84 46
1954.94 51
1955.04 53
1955.15 53
1955.25 50
1955.35 45
1955.45 40
1955.55 34
1955.65 30
1955.75 28
1955.86 29
1955.96 32
1956.06 37
1956.16 42
1956.26 46
1956.36 50
1956.46 53
1956.56 56
1956.67 60
1956.77 65
1956.87 70
1956.97 76
1957.07 82
1957.17 87
1957.27 92
1957.38 97
1957.48 102
1957.58 109
1957.68 117
1957.78 125
1957.88 133
1957.98 138
1958.09 140
1958.19 141
1958.29 139
1958.39 136
1958.49 132
1958.59 130
1958.69 128
1958.80 128
1958.90 130
1959.00 135
1959.10 141
1959.20 148
1959.30 155
1959.40 160
1959.51 163
1959.61 162
1959.71 158
1959.81 150
1959.91 139
1960.01 127
1960.11 114
1960.22 101
1960.32 87
1960.42 75
1960.52 63
1960.62 52
1960.72 43
1960.83 36
1960.93 32
1961.03 30
1961.13 31
1961.23 32
1961.33 35
1961.43 39
1961.54 42
1961.64 44
1961.74 46
1961.84 47
1961.94 47
1962.04 46
1962.15 44
1962.25 42
1962.35 39
1962.45 35
1962.55 32
1962.65 30
1962.75 29
1962.86 30
1962.96 33
1963.06 38
1963.16 43
1963.26 46
1963.36 48
1963.47 47
1963.57 44
1963.67 40
1963.77 37
1963.87 34
1963.97 33
1964.07 34
1964.18 37
1964.28 39
1964.38 42
1964.48 45
1964.58 47
1964.68 50
1964.79 54
1964.89 58
1964.99 63
1965.09 69
1965.19 75
1965.29 80
1965.40 86
1965.50 92
1965.60 97
1965.70 103
1965.80 109
1965.90 114
1966.01 119
1966.11 121
1966.21 121
1966.31 120
1966.41 118
1966.51 116
1966.62 116
1966.72 118
1966.82 124
1966.92 132
1967.02 141
1967.12 150
1967.23 157
1967.33 161
1967.43 162
1967.53 159
1967.63 154
1967.73 148
1967.84 143
1967.94 139
1968.04 137
1968.14 135
1968.24 133
1968.34 130
1968.45 125
1968.55 120
1968.65 114
1968.75 108
1968.85 105
1968.95 103
1969.06 103
1969.16 103
1969.26 104
1969.36 103
1969.46 102
1969.56 100
1969.67 97
1969.77 95
1969.87 93
1969.97 93
1970.07 94
1970.17 97
1970.28 101
1970.38 105
1970.48 110
1970.58 114
1970.68 116
1970.78 116
1970.89 114
1970.99 109
1971.09 104
1971.19 99
1971.29 94
1971.40 91
1971.50 88
1971.60 87
1971.70 86
1971.80 85
1971.90 84
1972.01 82
1972.11 79
1972.21 75
1972.31 71
1972.41 66
1972.52 62
1972.62 59
1972.72 57
1972.82 56
1972.92 56
1973.02 56
1973.13 55
1973.23 55
1973.33 55
1973.43 57
1973.53 60
1973.64 64
1973.74 69
1973.84 75
1973.94 81
1974.04 88
1974.14 95
1974.25 104
1974.35 114
1974.45 124
1974.55 134
1974.65 142
1974.76 147
1974.86 147
1974.96 144
1975.06 137
1975.16 128
1975.26 117
1975.37 106
1975.47 95
1975.57 84
1975.67 74
1975.77 64
1975.88 55
1975.98 48
1976.08 42
1976.18 39
1976.28 37
1976.39 37
1976.49 38
1976.59 40
1976.69 42
1976.79 44
1976.90 45
1977.00 46
1977.10 45
1977.20 44
1977.30 43
1977.40 42
1977.51 42
1977.61 46
1977.71 51
1977.81 60
1977.91 70
1978.02 81
1978.12 92
1978.22 102
1978.32 112
1978.42 119
1978.53 126
1978.63 130
1978.73 133
1978.83 133
1978.93 130
1979.04 125
1979.14 119
1979.24 111
1979.34 103
1979.44 96
1979.55 90
1979.65 84
1979.75 80
1979.85 77
1979.95 74
1980.06 72
1980.16 69
1980.26 67
1980.36 64
1980.46 60
1980.57 58
1980.67 55
1980.77 54
1980.87 54
1980.97 55
1981.08 57
1981.18 60
1981.28 63
1981.38 65
1981.48 67
1981.59 69
1981.69 71
1981.79 72
1981.89 75
1981.99 77
1982.10 80
1982.20 83
1982.30 86
1982.40 88
1982.50 88
1982.61 87
1982.71 85
1982.81 83
1982.91 80
1983.01 77
1983.12 75
1983.22 74
1983.32 75
1983.42 77
1983.53 81
1983.63 87
1983.73 93
1983.83 98
1983.93 103
1984.04 106
1984.14 107
1984.24 106
1984.34 105
1984.44 102
1984.55 99
1984.65 96
1984.75 94
1984.85 92
1984.95 89
1985.06 87
1985.16 85
1985.26 82
1985.36 79
1985.47 74
1985.57 69
1985.67 63
1985.77 56
1985.87 48
1985.98 41
1986.08 36
1986.18 31
1986.28 29
1986.38 28
1986.49 26
1986.59 24
1986.69 20
1986.79 14
1986.90 7
1987.00 0
1987.10 0
1987.20 0
1987.30 3
1987.41 14
1987.51 29
1987.61 46
1987.71 64
1987.81 79
1987.92 90
1988.02 97
1988.12 100
1988.22 101
1988.33 99
1988.43 98
1988.53 96
1988.63 95
1988.73 93
1988.84 89
1988.94 83
1989.04 74
1989.14 62
1989.25 49
1989.35 35
1989.45 22
1989.55 11
1989.65 4
1989.76 0
1989.86 0
1989.96 0
1990.06 0
1990.17 0
1990.27 0
1990.37 0
1990.47 0
1990.58 0
1990.68 0
1990.78 7
1990.88 20
1990.98 32
1991.09 43
1991.19 52
1991.29 57
1991.39 59
1991.50 60
1991.60 59
1991.70 59
1991.80 59
1991.90 59
1992.01 61
1992.11 62
1992.21 63
1992.31 64
1992.42 65
1992.52 65
1992.62 65
1992.72 65
1992.83 65
1992.93 65
1993.03 64
1993.13 62
1993.24 60
1993.34 56
1993.44 52
1993.54 48
1993.64 44
1993.75 42
1993.85 41
1993.95 43
1994.05 46
1994.16 51
1994.26 57
1994.36 64
1994.46 74
1994.57 85
1994.67 98
1994.77 113
1994.87 129
1994.98 144
1995.08 156
1995.18 165
1995.28 169
1995.38 169
1995.49 166
1995.59 159
1995.69 151
1995.79 142
1995.90 133
1996.00 124
1996.10 117
1996.20 112
1996.31 109
1996.41 111
1996.51 116
1996.61 124
1996.72 135
1996.82 148
1996.92 160
1997.02 171
1997.13 178
1997.23 182
1997.33 180
1997.43 176
1997.54 168
1997.64 160
1997.74 153
1997.84 146
1997.95 142
1998.05 140
1998.15 137
1998.25 135
1998.36 131
1998.46 126
1998.56 119
1998.66 113
1998.76 108
1998.87 104
1998.97 102
1999.07 101
1999.17 101
1999.28 100
1999.38 97
1999.48 93
1999.58 87
1999.69 80
1999.79 73
1999.89 68
1999.99 64
2000.10 63
2000.20 64
2000.30 68
2000.40 73
2000.51 78
2000.61 83
2000.71 85
2000.82 85
2000.92 83
2001.02 80
2001.12 75
2001.23 70
2001.33 66
2001.43 65
2001.53 64
2001.64 66
2001.74 69
2001.84 73
2001.94 76
2002.05 79
2002.15 82
2002.25 84
2002.35 84
2002.46 83
2002.56 80
2002.66 74
2002.76 66
2002.87 56
2002.97 45
2003.07 35
2003.17 27
2003.28 22
2003.38 19
2003.48 18
2003.58 17
2003.69 17
2003.79 16
2003.89 15
2003.99 14
2004.10 14
2004.20 15
2004.30 17
2004.41 21
2004.51 25
2004.61 29
2004.71 33
2004.82 37
2004.92 41
2005.02 47
2005.12 52
2005.23 58
2005.33 64
2005.43 68
2005.53 70
2005.64 70
2005.74 69
2005.84 67
2005.94 65
2006.05 65
2006.15 66
2006.25 68
2006.36 72
2006.46 75
2006.56 78
2006.66 79
2006.77 80
2006.87 80
2006.97 81
2007.07 81
2007.18 81
2007.28 82
2007.38 81
2007.48 80
2007.59 77
2007.69 73
2007.79 68
2007.90 61
2008.00 55
2008.10 48
2008.20 43
2008.31 39
2008.41 38
2008.51 39
2008.61 42
2008.72 46
2008.82 51
2008.92 55
2009.03 57
2009.13 56
2009.23 53
2009.33 49
2009.44 44
2009.54 40
2009.64 38
2009.75 38
2009.85 39
2009.95 42
2010.05 45
2010.16 48
2010.26 49
2010.36 48
2010.46 47
2010.57 46
2010.67 46
2010.77 48
2010.88 53
2010.98 59
2011.08 66
2011.18 71
2011.29 75
2011.39 75
2011.49 71
2011.60 64
2011.70 55
2011.80 45
2011.90 35
2012.01 26
2012.11 20
2012.21 17
2012.31 16
2012.42 16
2012.52 17
2012.62 18
2012.73 17
2012.83 15
2012.93 12
2013.03 7
2013.14 3
2013.24 0
2013.34 0
2013.45 0
2013.55 0
2013.65 0
2013.75 3
2013.86 5
2013.96 6
2014.06 6
2014.17 5
2014.27 3
2014.37 0
2014.47 0
2014.58 0
2014.68 0
2014.78 0
2014.89 0
2014.99 2
2015.09 9
2015.19 18
2015.30 29
2015.40 39
2015.50 48
2015.61 56
2015.71 61
2015.81 63
2015.92 64
2016.02 63
2016.12 62
2016.22 63
2016.33 64
2016.43 67
2016.53 70
2016.64 72
2016.74 72
2016.84 70
2016.94 67
2017.05 62
2017.15 58
2017.25 55
2017.36 54
2017.46 56
2017.56 61
2017.67 67
2017.77 73
2017.87 78
2017.97 81
2018.08 81
2018.18 78
2018.28 73
2018.39 68
2018.49 63
2018.59 59
2018.69 57
2018.80 57
2018.90 59
2019.00 61
2019.11 64
2019.21 66
2019.31 68
2019.42 68
2019.52 67
2019.62 65
2019.72 62
2019.83 57
2019.93 52
2020.03 46
2020.14 40
2020.24 35
2020.34 32
2020.45 31
2020.55 33
2020.65 38
2020.76 44
2020.86 51
2020.96 55
2021.06 57
2021.17 54
2021.27 47
2021.37 37
2021.48 24
2021.58 11
2021.68 0
2021.79 0
2021.89 0
2021.99 0
2022.09 0
2022.20 0
2022.30 0
2022.40 0
2022.51 0
2022.61 6
2022.71 13
2022.82 20
2022.92 28
2023.02 36
2023.13 44
2023.23 51
2023.33 57
2023.44 63
2023.54 68
2023.64 73
2023.74 77
2023.85 81
2023.95 86
2024.05 90
2024.16 95
2024.26 98
2024.36 98
2024.47 96
2024.57 91
2024.67 82
2024.78 73
2024.88 63
2024.98 54
2025.09 49
2025.19 46
2025.29 47
2025.39 52
2025.50 58
2025.60 67
2025.70 75
2025.81 84
2025.91 91
2026.01 97
2026.12 100
2026.22 101
2026.32 100
2026.43 97
2026.53 93
2026.63 88
2026.74 82
2026.84 77
2026.94 72
2027.05 67
2027.15 63
2027.25 60
2027.36 57
2027.46 55
2027.56 54
2027.66 54
2027.77 54
2027.87 56
2027.97 60
2028.08 66
2028.18 75
2028.28 85
2028.39 96
2028.49 107
2028.59 116
2028.70 123
2028.80 126
2028.90 124
2029.01 120
2029.11 113
2029.21 105
2029.32 97
2029.42 92
2029.52 89
2029.63 88
2029.73 90
2029.83 94
2029.94 97
2030.04 100
2030.14 102
2030.25 102
2030.35 100
2030.45 98
2030.56 95
2030.66 93
2030.76 91
2030.87 91
2030.97 92
2031.07 93
2031.18 96
2031.28 98
2031.38 101
2031.49 104
2031.59 108
2031.69 111
2031.80 114
2031.90 115
2032.00 114
2032.11 110
2032.21 104
2032.31 95
2032.42 86
2032.52 78
2032.62 70
2032.73 65
2032.83 63
2032.93 63
2033.04 65
2033.14 68
2033.24 71
2033.35 75
2033.45 77
2033.55 77
2033.66 76
2033.76 72
2033.86 66
2033.97 59
2034.07 51
2034.17 43
2034.28 37
2034.38 35
2034.48 36
2034.59 41
2034.69 49
2034.79 58
2034.90 69
2035.00 78
2035.10 85
2035.21 90
2035.31 92
2035.41 92
2035.52 89
2035.62 86
2035.72 81
2035.83 77
2035.93 74
2036.03 72
2036.14 72
2036.24 73
2036.34 75
2036.45 77
2036.55 79
2036.65 80
2036.76 79
2036.86 76
2036.96 71
2037.07 65
2037.17 58
2037.28 51
2037.38 45
2037.48 41
2037.59 38
2037.69 38
2037.79 38
2037.90 40
2038.00 42
2038.10 44
2038.21 45
2038.31 46
2038.41 46
2038.52 46
2038.62 46
2038.72 46
2038.83 46
2038.93 48
2039.03 50
2039.14 55
2039.24 61
2039.34 68
2039.45 77
2039.55 87
2039.66 96
2039.76 104
2039.86 112
2039.97 118
2040.07 124
2040.17 131
2040.28 137
2040.38 144
2040.48 150
2040.59 153
2040.69 154
2040.79 152
2040.90 148
2041.00 143
2041.11 138
2041.21 135
2041.31 135
2041.42 138
2041.52 143
2041.62 149
2041.73 155
2041.83 159
2041.93 161
2042.04 161
2042.14 157
2042.24 152
2042.35 145
2042.45 138
2042.56 130
2042.66 124
2042.76 119
2042.87 115
2042.97 111
2043.07 108
2043.18 105
2043.28 102
2043.38 98
2043.49 94
2043.59 89
2043.69 85
2043.80 80
2043.90 74
2044.01 69
2044.11 65
2044.21 62
2044.32 60
2044.42 60
2044.52 62
2044.63 65
2044.73 69
2044.83 74
2044.94 79
2045.04 83
2045.15 86
2045.25 88
2045.35 89
2045.46 89
2045.56 87
2045.66 85
2045.77 82
2045.87 80
2045.98 79
2046.08 79
2046.18 82
2046.29 86
2046.39 92
2046.49 98
2046.60 102
2046.70 105
2046.80 107
2046.91 106
2047.01 104
2047.12 100
2047.22 96
2047.32 91
2047.43 86
2047.53 79
2047.63 72
2047.74 65
2047.84 58
2047.95 52
2048.05 48
2048.15 46
2048.26 46
2048.36 50
2048.46 57
2048.57 68
2048.67 80
2048.78 92
2048.88 104
2048.98 113
2049.09 119
2049.19 122
2049.29 123
2049.40 124
2049.50 126
2049.61 128
2049.71 132
2049.81 136
2049.92 138
2050.02 138
2050.12 135
2050.23 129
2050.33 121
2050.44 112
2050.54 101
2050.64 91
2050.75 79
2050.85 68
2050.95 57
2051.06 47
2051.16 37
2051.27 27
2051.37 19
2051.47 11
2051.58 4
2051.68 0
2051.79 0
2051.89 0
2051.99 0
2052.10 0
2052.20 0
2052.30 0
2052.41 0
2052.51 2
2052.62 9
2052.72 17
2052.82 23
2052.93 29
2053.03 33
2053.14 35
2053.24 37
2053.34 38
2053.45 40
2053.55 43
2053.65 47
2053.76 53
2053.86 60
2053.97 68
2054.07 76
2054.17 83
2054.28 89
2054.38 94
2054.49 97
2054.59 99
2054.69 99
2054.80 97
2054.90 95
2055.01 92
2055.11 89
2055.21 85
2055.32 81
2055.42 79
2055.52 77
2055.63 76
2055.73 76
2055.84 77
2055.94 77
2056.04 76
2056.15 73
2056.25 69
2056.36 63
2056.46 56
2056.56 48
2056.67 40
2056.77 34
2056.88 28
2056.98 24
2057.08 20
2057.19 16
2057.29 11
2057.40 6
2057.50 0
2057.60 0
2057.71 0
2057.81 0
2057.92 0
2058.02 0
2058.12 0
2058.23 0
2058.33 3
2058.44 11
2058.54 20
2058.64 27
2058.75 34
2058.85 40
2058.96 44
2059.06 46
2059.16 46
2059.27 43
2059.37 38
2059.48 31
2059.58 23
2059.68 17
2059.79 12
2059.89 11
2060.00 12
2060.10 17
2060.20 23
2060.31 28
2060.41 32
2060.52 34
2060.62 33
2060.72 30
2060.83 26
2060.93 24
2061.04 25
2061.14 29
2061.24 36
2061.35 47
2061.45 59
2061.56 72
2061.66 83
2061.76 92
2061.87 97
2061.97 98
2062.08 95
2062.18 89
2062.29 80
2062.39 70
2062.49 62
2062.60 56
2062.70 54
2062.81 57
2062.91 64
2063.01 74
2063.12 84
2063.22 94
2063.33 101
2063.43 104
2063.53 104
2063.64 102
2063.74 97
2063.85 92
2063.95 88
2064.06 84
2064.16 81
2064.26 80
2064.37 80
2064.47 81
2064.58 83
2064.68 85
2064.78 88
2064.89 91
2064.99 94
2065.10 98
2065.20 101
2065.31 103
2065.41 103
2065.51 101
2065.62 97
2065.72 91
2065.83 83
2065.93 75
2066.03 67
2066.14 62
2066.24 58
2066.35 56
2066.45 56
2066.56 56
2066.66 56
2066.76 55
2066.87 54
2066.97 51
2067.08 47
2067.18 43
2067.28 38
2067.39 33
2067.49 28
2067.60 23
2067.70 19
2067.81 17
2067.91 17
2068.01 19
2068.12 22
2068.22 26
2068.33 32
2068.43 38
2068.54 44
2068.64 50
2068.74 56
2068.85 61
2068.95 66
2069.06 70
2069.16 74
2069.27 77
2069.37 81
2069.47 84
2069.58 88
2069.68 91
2069.79 95
2069.89 97
2070.00 99
2070.10 99
2070.20 98
2070.31 95
2070.41 90
2070.52 83
2070.62 75
2070.73 67
2070.83 59
2070.93 52
2071.04 46
2071.14 41
2071.25 37
2071.35 33
2071.46 30
2071.56 28
2071.66 25
2071.77 23
2071.87 21
2071.98 20
2072.08 20
2072.19 21
2072.29 22
2072.39 25
2072.50 29
2072.60 33
2072.71 37
2072.81 40
2072.92 42
2073.02 42
2073.13 40
2073.23 37
2073.33 32
2073.44 27
2073.54 22
2073.65 18
2073.75 14
2073.86 11
2073.96 9
2074.06 7
2074.17 4
2074.27 2
2074.38 0
2074.48 0
2074.59 0
2074.69 0
2074.80 0
2074.90 0
2075.00 0
2075.11 0
2075.21 3
2075.32 9
2075.42 16
2075.53 22
2075.63 28
2075.74 31
2075.84 33
2075.94 32
2076.05 29
2076.15 25
2076.26 19
2076.36 12
2076.47 5
2076.57 0
2076.68 0
2076.78 0
2076.88 0
2076.99 1
2077.09 9
2077.20 18
2077.30 27
2077.41 35
2077.51 42
2077.62 49
2077.72 56
2077.82 64
2077.93 75
2078.03 87
2078.14 101
2078.24 114
2078.35 126
2078.45 136
2078.56 142
2078.66 144
2078.77 143
2078.87 139
2078.97 134
2079.08 128
2079.18 121
2079.29 114
2079.39 106
2079.50 98
2079.60 89
2079.71 80
2079.81 70
2079.91 60
2080.02 51
2080.12 43
2080.23 36
2080.33 30
2080.44 27
2080.54 26
2080.65 26
2080.75 28
2080.86 30
2080.96 33
2081.06 36
2081.17 38
2081.27 41
2081.38 43
2081.48 46
2081.59 48
2081.69 50
2081.80 51
2081.90 52
2082.01 53
2082.11 53
2082.22 54
2082.32 54
2082.42 54
2082.53 54
2082.63 54
2082.74 54
2082.84 54
2082.95 55
2083.05 57
2083.16 60
2083.26 64
2083.37 70
2083.47 76
2083.58 82
2083.68 87
2083.78 90
2083.89 91
2083.99 88
2084.10 83
2084.20 75
2084.31 66
2084.41 57
2084.52 50
2084.62 45
2084.73 43
2084.83 42
2084.94 41
2085.04 39
2085.14 35
2085.25 29
2085.35 22
2085.46 15
2085.56 9
2085.67 6
2085.77 6
2085.88 9
2085.98 15
2086.09 23
2086.19 33
2086.30 42
2086.40 52
2086.51 61
2086.61 69
2086.72 77
2086.82 84
2086.92 91
2087.03 98
2087.13 104
2087.24 110
2087.34 115
2087.45 119
2087.55 121
2087.66 122
2087.76 122
2087.87 120
2087.97 117
2088.08 112
2088.18 105
2088.29 97
2088.39 88
2088.50 78
2088.60 67
2088.71 57
2088.81 48
2088.91 41
2089.02 36
2089.12 34
2089.23 34
2089.33 38
2089.44 44
2089.54 51
2089.65 59
2089.75 65
2089.86 70
2089.96 73
2090.07 74
2090.17 73
2090.28 70
2090.38 68
2090.49 65
2090.59 63
2090.70 62
2090.80 61
2090.91 61
2091.01 61
2091.12 61
2091.22 62
2091.33 61
2091.43 61
2091.53 59
2091.64 57
2091.74 53
2091.85 49
2091.95 44
2092.06 39
2092.16 35
2092.27 32
2092.37 29
2092.48 27
2092.58 26
2092.69 26
2092.79 26
2092.90 28
2093.00 31
2093.11 35
2093.21 41
2093.32 47
2093.42 53
2093.53 57
2093.63 61
2093.74 62
2093.84 62
2093.95 62
2094.05 62
2094.16 63
2094.26 65
2094.37 70
2094.47 76
2094.58 83
2094.68 89
2094.79 94
2094.89 95
2095.00 93
2095.10 87
2095.21 78
2095.31 66
2095.42 53
2095.52 41
2095.63 31
2095.73 24
2095.83 20
2095.94 19
2096.04 21
2096.15 24
2096.25 28
2096.36 33
2096.46 38
2096.57 43
2096.67 47
2096.78 52
2096.88 55
2096.99 56
2097.09 56
2097.20 53
2097.30 49
2097.41 44
2097.51 39
2097.62 34
2097.72 31
2097.83 30
2097.93 31
2098.04 34
2098.14 40
2098.25 47
2098.35 56
2098.46 66
2098.56 74
2098.67 81
2098.77 86
2098.88 87
2098.98 86
2099.09 83
2099.19 80
2099.30 78
2099.40 77
2099.51 77
2099.61 79
2099.72 82
2099.82 84
2099.93 85
2100.03 84
2100.14 82
2100.24 77
2100.35 71
2100.45 62
2100.56 52
2100.66 42
2100.77 33
2100.87 27
2100.98 25
2101.09 28
2101.19 37
2101.30 49
2101.40 64
2101.51 78
2101.61 89
2101.72 97
2101.82 100
2101.93 100
2102.03 97
2102.14 93
2102.24 89
2102.35 88
2102.45 88
2102.56 91
2102.66 95
2102.77 100
2102.87 105
2102.98 108
2103.08 110
2103.19 110
2103.29 108
2103.40 105
2103.50 102
2103.61 99
2103.71 96
2103.82 93
2103.92 90
2104.03 86
2104.13 82
2104.24 76
2104.34 69
2104.45 61
2104.55 54
2104.66 48
2104.76 43
2104.87 40
2104.97 39
2105.08 39
2105.18 40
2105.29 40
2105.40 39
2105.50 36
2105.61 32
2105.71 27
2105.82 21
2105.92 16
2106.03 11
2106.13 7
2106.24 4
2106.34 1
2106.45 0
2106.55 0
2106.66 0
2106.76 0
2106.87 0
2106.97 0
2107.08 0
2107.18 0
2107.29 8
2107.39 15
2107.50 21
2107.60 25
2107.71 26
2107.81 26
2107.92 24
2108.03 22
2108.13 22
2108.24 23
2108.34 26
2108.45 31
2108.55 37
2108.66 43
2108.76 49
2108.87 53
2108.97 56
2109.08 58
2109.18 58
2109.29 59
2109.39 59
2109.50 59
2109.60 61
2109.71 63
2109.81 66
2109.92 70
2110.03 73
2110.13 75
2110.24 76
2110.34 75
2110.45 72
2110.55 67
2110.66 61
2110.76 55
2110.87 50
2110.97 47
2111.08 44
2111.18 42
2111.29 40
2111.39 38
2111.50 36
2111.61 33
2111.71 29
2111.82 25
2111.92 22
2112.03 19
2112.13 17
2112.24 16
2112.34 17
2112.45 18
2112.55 21
2112.66 23
2112.76 26
2112.87 27
2112.97 28
2113.08 29
2113.19 29
2113.29 31
2113.40 35
2113.50 41
2113.61 49
2113.71 57
2113.82 66
2113.92 72
2114.03 76
2114.13 75
2114.24 71
2114.34 64
2114.45 56
2114.56 50
2114.66 46
2114.77 46
2114.87 49
2114.98 56
2115.08 64
2115.19 73
2115.29 79
2115.40 84
2115.50 85
2115.61 84
2115.72 80
2115.82 75
2115.93 70
2116.03 66
2116.14 65
2116.24 65
2116.35 67
2116.45 70
2116.56 71
2116.66 71
2116.77 69
2116.88 64
2116.98 57
2117.09 49
2117.19 40
2117.30 33
2117.40 27
2117.51 23
2117.61 22
2117.72 21
2117.82 22
2117.93 23
2118.04 24
2118.14 25
2118.25 24
2118.35 24
2118.46 23
2118.56 23
2118.67 24
2118.77 25
2118.88 28
2118.98 31
2119.09 35
2119.20 37
2119.30 39
2119.41 42
2119.51 45
2119.62 51
2119.72 59
2119.83 68
2119.93 79
2120.04 89
2120.15 98
2120.25 103
2120.36 107
2120.46 109
2120.57 110
2120.67 112
2120.78 115
2120.88 119
2120.99 122
2121.10 124
2121.20 123
2121.31 121
2121.41 115
2121.52 108
2121.62 98
2121.73 88
2121.83 77
2121.94 66
2122.05 56
2122.15 47
2122.26 40
2122.36 36
2122.47 34
2122.57 35
2122.68 39
2122.79 44
2122.89 50
2123.00 54
2123.10 57
2123.21 57
2123.31 55
2123.42 51
2123.52 45
2123.63 39
2123.74 34
2123.84 32
2123.95 31
2124.05 33
2124.16 37
2124.26 42
2124.37 47
2124.48 52
2124.58 55
2124.69 58
2124.79 58
2124.90 58
2125.00 58
2125.11 57
2125.21 57
2125.32 58
2125.43 60
2125.53 63
2125.64 66
2125.74 71
2125.85 75
2125.95 78
2126.06 81
2126.17 82
2126.27 83
2126.38 83
2126.48 83
2126.59 83
2126.69 82
2126.80 79
2126.91 75
2127.01 70
2127.12 62
2127.22 54
2127.33 46
2127.43 39
2127.54 34
2127.65 32
2127.75 32
2127.86 34
2127.96 39
2128.07 45
2128.17 51
2128.28 56
2128.39 58
2128.49 57
2128.60 53
2128.70 47
2128.81 39
2128.91 31
2129.02 25
2129.13 21
2129.23 19
2129.34 20
2129.44 22
2129.55 25
2129.66 28
2129.76 31
2129.87 33
2129.97 35
2130.08 35
2130.18 34
2130.29 31
2130.40 27
2130.50 22
2130.61 17
2130.71 13
2130.82 9
2130.92 7
2131.03 5
2131.14 2
2131.24 0
2131.35 0
2131.45 0
2131.56 0
2131.67 0
2131.77 0
2131.88 0
2131.98 0
2132.09 0
2132.19 3
2132.30 9
2132.41 14
2132.51 20
2132.62 24
2132.72 26
2132.83 26
2132.94 24
2133.04 21
2133.15 17
2133.25 13
2133.36 11
2133.47 10
2133.57 11
2133.68 13
2133.78 15
2133.89 17
2133.99 17
2134.10 16
2134.21 13
2134.31 10
2134.42 7
2134.52 5
2134.63 4
2134.74 4
2134.84 6
2134.95 10
2135.05 14
2135.16 19
2135.27 23
2135.37 26
2135.48 29
2135.58 32
2135.69 34
2135.80 38
2135.90 44
2136.01 54
2136.11 66
2136.22 81
2136.32 98
2136.43 115
2136.54 132
2136.64 147
2136.75 159
2136.85 168
2136.96 175
2137.07 179
2137.17 179
2137.28 177
2137.38 172
2137.49 166
2137.60 157
2137.70 147
2137.81 137
2137.91 128
2138.02 119
2138.13 112
2138.23 106
2138.34 102
2138.44 97
2138.55 94
2138.66 90
2138.76 86
2138.87 83
2138.97 81
2139.08 81
2139.19 82
2139.29 86
2139.40 90
2139.50 96
2139.61 100
2139.72 101
2139.82 100
2139.93 96
2140.03 90
2140.14 83
2140.25 76
2140.35 70
2140.46 65
2140.56 60
2140.67 55
2140.78 51
2140.88 47
2140.99 45
2141.10 45
2141.20 49
2141.31 54
2141.41 60
2141.52 65
2141.63 68
2141.73 68
2141.84 65
2141.94 60
2142.05 53
2142.16 48
2142.26 43
2142.37 42
2142.47 42
2142.58 44
2142.69 47
2142.79 50
2142.90 52
2143.00 52
2143.11 51
2143.22 49
2143.32 46
2143.43 44
2143.54 42
2143.64 42
2143.75 43
2143.85 44
2143.96 46
2144.07 46
2144.17 44
2144.28 42
2144.38 38
2144.49 33
2144.60 29
2144.70 27
2144.81 26
2144.92 28
2145.02 30
2145.13 35
2145.23 39
2145.34 43
2145.45 47
2145.55 49
2145.66 50
2145.76 50
2145.87 49
2145.98 47
2146.08 44
2146.19 42
2146.30 39
2146.40 36
2146.51 33
2146.61 29
2146.72 24
2146.83 18
2146.93 11
2147.04 4
2147.15 0
2147.25 0
2147.36 0
2147.46 0
2147.57 0
2147.68 0
2147.78 0
2147.89 5
2147.99 12
2148.10 19
2148.21 26
2148.31 33
2148.42 41
2148.53 50
2148.63 61
2148.74 72
2148.84 84
2148.95 94
2149.06 102
2149.16 107
2149.27 109
2149.38 109
2149.48 107
2149.59 104
2149.69 102
2149.80 101
2149.91 101
2150.01 102
2150.12 103
2150.23 104
2150.33 103
2150.44 99
2150.55 93
2150.65 84
2150.76 74
2150.86 63
2150.97 54
2151.08 48
2151.18 46
2151.29 48
2151.40 53
2151.50 62
2151.61 71
2151.71 81
2151.82 89
2151.93 94
2152.03 97
2152.14 98
2152.25 95
2152.35 92
2152.46 87
2152.57 81
2152.67 76
2152.78 70
2152.88 66
2152.99 62
2153.10 59
2153.20 56
2153.31 53
2153.42 50
2153.52 46
2153.63 42
2153.74 37
2153.84 32
2153.95 28
2154.05 27
2154.16 28
2154.27 31
2154.37 36
2154.48 41
2154.59 47
2154.69 52
2154.80 55
2154.91 56
2155.01 55
2155.12 53
2155.22 52
2155.33 50
2155.44 50
2155.54 50
2155.65 52
2155.76 55
2155.86 57
2155.97 59
2156.08 58
2156.18 56
2156.29 51
2156.40 45
2156.50 36
2156.61 28
2156.72 20
2156.82 13
2156.93 7
2157.03 4
2157.14 3
2157.25 5
2157.35 9
2157.46 15
2157.57 22
2157.67 30
2157.78 39
2157.89 47
2157.99 53
2158.10 58
2158.21 60
2158.31 61
2158.42 60
2158.53 57
2158.63 54
2158.74 51
2158.84 47
2158.95 43
2159.06 38
2159.16 32
2159.27 25
2159.38 17
2159.48 10
2159.59 4
2159.70 1
2159.80 3
2159.91 8
2160.02 16
2160.12 27
2160.23 38
2160.34 46
2160.44 52
2160.55 54
2160.66 52
2160.76 47
2160.87 40
2160.98 32
2161.08 25
2161.19 18
2161.29 12
2161.40 7
2161.51 3
2161.61 0
2161.72 0
2161.83 0
2161.93 0
2162.04 0
2162.15 0
2162.25 0
2162.36 0
2162.47 0
2162.57 2
2162.68 9
2162.79 16
2162.89 23
2163.00 29
2163.11 33
2163.21 36
2163.32 38
2163.43 39
2163.53 41
2163.64 43
2163.75 45
2163.85 47
2163.96 47
2164.07 46
2164.17 44
2164.28 41
2164.39 38
2164.49 36
2164.60 35
2164.71 35
2164.81 37
2164.92 40
2165.03 46
2165.13 53
2165.24 61
2165.35 71
2165.45 83
2165.56 94
2165.67 103
2165.77 110
2165.88 113
2165.99 114
2166.09 113
2166.20 110
2166.31 107
2166.41 103
2166.52 100
2166.63 97
2166.73 94
2166.84 92
2166.95 90
2167.05 89
2167.16 90
2167.27 91
2167.37 91
2167.48 90
2167.59 86
2167.69 80
2167.80 71
2167.91 60
2168.01 50
2168.12 42
2168.23 35
2168.33 32
2168.44 30
2168.55 29
2168.65 29
2168.76 28
2168.87 27
2168.97 26
2169.08 25
2169.19 25
2169.29 27
2169.40 30
2169.51 35
2169.61 40
2169.72 45
2169.83 50
2169.94 54
2170.04 57
2170.15 59
2170.26 60
2170.36 61
2170.47 62
2170.58 63
2170.68 66
2170.79 70
2170.90 77
2171.00 86
2171.11 96
2171.22 105
2171.32 113
2171.43 118
2171.54 119
2171.64 115
2171.75 108
2171.86 100
2171.96 90
2172.07 82
2172.18 76
2172.28 75
2172.39 78
2172.50 85
2172.61 95
2172.71 108
2172.82 120
2172.93 132
2173.03 141
2173.14 146
2173.25 149
2173.35 148
2173.46 144
2173.57 139
2173.67 131
2173.78 122
2173.89 113
2173.99 102
2174.10 92
2174.21 81
2174.32 72
2174.42 63
2174.53 56
2174.64 51
2174.74 48
2174.85 48
2174.96 51
2175.06 56
2175.17 62
2175.28 71
2175.38 79
2175.49 86
2175.60 90
2175.71 91
2175.81 88
2175.92 81
2176.03 70
2176.13 59
2176.24 49
2176.35 42
2176.45 41
2176.56 45
2176.67 53
2176.77 64
2176.88 74
2176.99 83
2177.10 88
2177.20 90
2177.31 90
2177.42 90
2177.52 90
2177.63 91
2177.74 94
2177.84 96
2177.95 96
2178.06 94
2178.16 87
2178.27 77
2178.38 64
2178.49 50
2178.59 38
2178.70 29
2178.81 23
2178.91 22
2179.02 26
2179.13 32
2179.23 41
2179.34 50
2179.45 59
2179.56 67
2179.66 72
2179.77 76
2179.88 78
2179.98 78
2180.09 78
2180.20 77
2180.31 77
2180.41 77
2180.52 79
2180.63 82
2180.73 85
2180.84 89
2180.95 93
2181.05 96
2181.16 98
2181.27 99
2181.38 99
2181.48 99
2181.59 100
2181.70 102
2181.80 105
2181.91 110
2182.02 116
2182.12 121
2182.23 125
2182.34 127
2182.45 126
2182.55 122
2182.66 117
2182.77 110
2182.87 103
2182.98 96
2183.09 90
2183.20 86
2183.30 82
2183.41 78
2183.52 76
2183.62 73
2183.73 70
2183.84 67
2183.95 64
2184.05 61
2184.16 57
2184.27 53
2184.37 49
2184.48 46
2184.59 43
2184.70 42
2184.80 41
2184.91 43
2185.02 46
2185.12 50
2185.23 56
2185.34 62
2185.45 67
2185.55 70
2185.66 71
2185.77 68
2185.87 63
2185.98 56
2186.09 49
2186.20 42
2186.30 36
2186.41 33
2186.52 31
2186.62 30
2186.73 32
2186.84 34
2186.95 38
2187.05 43
2187.16 47
2187.27 49
2187.37 50
2187.48 48
2187.59 43
2187.70 36
2187.80 27
2187.91 18
2188.02 10
2188.13 3
2188.23 0
2188.34 0
2188.45 0
2188.55 0
2188.66 0
2188.77 0
2188.88 0
2188.98 0
2189.09 0
2189.20 0
2189.31 5
2189.41 11
2189.52 18
2189.63 25
2189.73 33
2189.84 39
2189.95 45
2190.06 49
2190.16 51
2190.27 52
2190.38 52
2190.48 52
2190.59 53
2190.70 55
2190.81 57
2190.91 61
2191.02 64
2191.13 66
2191.24 67
2191.34 68
2191.45 68
2191.56 70
2191.67 75
2191.77 82
2191.88 91
2191.99 102
2192.09 112
2192.20 120
2192.31 125
2192.42 127
2192.52 126
2192.63 124
2192.74 121
2192.85 118
2192.95 116
2193.06 114
2193.17 112
2193.28 108
2193.38 103
2193.49 95
2193.60 87
2193.70 79
2193.81 72
2193.92 67
2194.03 65
2194.13 67
2194.24 72
2194.35 80
2194.46 90
2194.56 102
2194.67 114
2194.78 125
2194.89 134
2194.99 140
2195.10 142
2195.21 141
2195.32 136
2195.42 128
2195.53 120
2195.64 111
2195.74 104
2195.85 97
2195.96 92
2196.07 87
2196.17 83
2196.28 80
2196.39 78
2196.50 75
2196.60 73
2196.71 70
2196.82 67
2196.93 62
2197.03 56
2197.14 48
2197.25 39
2197.36 30
2197.46 23
2197.57 18
2197.68 17
2197.79 19
2197.89 24
2198.00 29
2198.11 34
2198.22 36
2198.32 37
2198.43 35
2198.54 32
2198.65 27
2198.75 22
2198.86 17
2198.97 12
2199.08 8
2199.18 5
2199.29 3
2199.40 4
2199.51 7
2199.61 11
2199.72 16
2199.83 20
2199.94 22
2200.04 19
2200.15 13
2200.26 4
2200.37 0
2200.47 0
2200.58 0
2200.69 0
2200.80 0
2200.90 0
2201.01 0
2201.12 0
2201.23 8
2201.33 15
2201.44 22
2201.55 28
2201.66 36
2201.76 46
2201.87 56
2201.98 67
2202.09 76
2202.19 83
2202.30 88
2202.41 88
2202.52 85
2202.62 80
2202.73 74
2202.84 67
2202.95 61
2203.06 57
2203.16 55
2203.27 54
2203.38 55
2203.49 55
2203.59 55
2203.70 52
2203.81 48
2203.92 41
2204.02 34
2204.13 26
2204.24 20
2204.35 14
2204.45 11
2204.56 9
2204.67 9
2204.78 11
2204.88 14
2204.99 18
2205.10 24
2205.21 30
2205.31 37
2205.42 44
2205.53 51
2205.64 58
2205.75 65
2205.85 72
2205.96 80
2206.07 89
2206.18 99
2206.28 108
2206.39 116
2206.50 122
2206.61 126
2206.71 127
2206.82 126
2206.93 122
2207.04 116
2207.15 109
2207.25 99
2207.36 89
2207.47 78
2207.58 68
2207.68 61
2207.79 57
2207.90 56
2208.01 59
2208.11 65
2208.22 73
2208.33 81
2208.44 87
2208.55 90
2208.65 91
2208.76 89
2208.87 84
2208.98 77
2209.08 70
2209.19 63
2209.30 56
2209.41 51
2209.52 50
2209.62 52
2209.73 57
2209.84 66
2209.95 78
2210.05 90
2210.16 101
2210.27 110
2210.38 114
2210.48 115
2210.59 113
2210.70 109
2210.81 107
2210.92 107
2211.02 113
2211.13 123
2211.24 136
2211.35 151
2211.46 166
2211.56 177
2211.67 183
2211.78 183
2211.89 178
2211.99 169
2212.10 157
2212.21 146
2212.32 137
2212.43 130
2212.53 125
2212.64 122
2212.75 120
2212.86 118
2212.96 116
2213.07 114
2213.18 113
2213.29 112
2213.40 112
2213.50 114
2213.61 116
2213.72 118
2213.83 120
2213.94 120
2214.04 117
2214.15 112
2214.26 105
2214.37 97
2214.47 89
2214.58 82
2214.69 76
2214.80 73
2214.91 71
2215.01 71
2215.12 72
2215.23 74
2215.34 76
2215.45 77
2215.55 78
2215.66 78
2215.77 78
2215.88 79
2215.98 81
2216.09 85
2216.20 91
2216.31 101
2216.42 112
2216.52 124
2216.63 135
2216.74 143
2216.85 146
2216.96 146
2217.06 141
2217.17 134
2217.28 125
2217.39 118
2217.50 114
2217.60 113
2217.71 116
2217.82 122
2217.93 131
2218.04 140
2218.14 149
2218.25 156
2218.36 160
2218.47 162
2218.58 161
2218.68 157
2218.79 152
2218.90 145
2219.01 137
2219.12 129
2219.22 121
2219.33 112
2219.44 104
2219.55 98
2219.66 93
2219.76 91
2219.87 90
2219.98 91
2220.09 94
2220.20 98
2220.30 101
2220.41 105
2220.52 107
2220.63 107
2220.74 104
2220.84 100
2220.95 94
2221.06 87
2221.17 80
2221.28 73
2221.38 67
2221.49 62
2221.60 56
2221.71 51
2221.82 47
2221.92 45
2222.03 45
2222.14 49
2222.25 56
2222.36 65
2222.46 74
2222.57 82
2222.68 87
2222.79 90
2222.90 91
2223.00 91
2223.11 91
2223.22 93
2223.33 96
2223.44 102
2223.54 108
2223.65 114
2223.76 117
2223.87 118
2223.98 115
2224.09 109
2224.19 100
2224.30 91
2224.41 83
2224.52 77
2224.63 73
2224.73 73
2224.84 75
2224.95 80
2225.06 86
2225.17 92
2225.27 97
2225.38 102
2225.49 105
2225.60 106
2225.71 105
2225.82 103
2225.92 99
2226.03 94
2226.14 88
2226.25 81
2226.36 73
2226.46 66
2226.57 60
2226.68 57
2226.79 58
2226.90 62
2227.00 71
2227.11 81
2227.22 93
2227.33 103
2227.44 109
2227.55 111
2227.65 107
2227.76 98
2227.87 86
2227.98 72
2228.09 58
2228.19 45
2228.30 35
2228.41 28
2228.52 24
2228.63 24
2228.74 26
2228.84 30
2228.95 35
2229.06 41
2229.17 46
2229.28 49
2229.39 50
2229.49 49
2229.60 46
2229.71 42
2229.82 39
2229.93 36
2230.03 34
2230.14 33
2230.25 32
2230.36 30
2230.47 27
2230.58 22
2230.68 16
2230.79 10
2230.90 6
2231.01 5
2231.12 7
2231.23 13
2231.33 22
2231.44 32
2231.55 42
2231.66 50
2231.77 56
2231.88 59
2231.98 60
2232.09 59
2232.20 59
2232.31 60
2232.42 62
2232.53 67
2232.63 72
2232.74 77
2232.85 80
2232.96 82
2233.07 82
2233.17 80
2233.28 78
2233.39 75
2233.50 73
2233.61 72
2233.72 72
2233.82 72
2233.93 72
2234.04 72
2234.15 70
2234.26 68
2234.37 64
2234.48 60
2234.58 56
2234.69 54
2234.80 52
2234.91 52
2235.02 53
2235.13 54
2235.23 55
2235.34 56
2235.45 57
2235.56 59
2235.67 62
2235.78 67
2235.88 74
2235.99 83
2236.10 94
2236.21 105
2236.32 115
2236.43 124
2236.53 130
2236.64 134
2236.75 135
2236.86 134
2236.97 131
2237.08 127
2237.18 122
2237.29 117
2237.40 113
2237.51 108
2237.62 102
2237.73 98
2237.84 93
2237.94 90
2238.05 88
2238.16 88
2238.27 88
2238.38 89
2238.49 90
2238.59 90
2238.70 88
2238.81 85
2238.92 82
2239.03 77
2239.14 73
2239.25 69
2239.35 65
2239.46 62
2239.57 58
2239.68 55
2239.79 51
2239.90 48
2240.00 44
2240.11 41
2240.22 40
2240.33 40
2240.44 41
2240.55 44
2240.66 48
2240.76 53
2240.87 58
2240.98 62
2241.09 66
2241.20 69
2241.31 71
2241.42 73
2241.52 73
2241.63 72
2241.74 68
2241.85 62
2241.96 53
2242.07 43
2242.17 32
2242.28 23
2242.39 16
2242.50 12
2242.61 11
2242.72 13
2242.83 17
2242.93 22
2243.04 27
2243.15 32
2243.26 35
2243.37 38
2243.48 41
2243.59 43
2243.69 47
2243.80 51
2243.91 57
2244.02 62
2244.13 67
2244.24 71
2244.35 75
2244.45 79
2244.56 82
2244.67 85
2244.78 87
2244.89 89
2245.00 89
2245.11 88
2245.22 86
2245.32 84
2245.43 81
2245.54 79
2245.65 78
2245.76 79
2245.87 80
2245.98 81
2246.08 81
2246.19 79
2246.30 77
2246.41 73
2246.52 69
2246.63 65
2246.74 62
2246.84 59
2246.95 57
2247.06 55
2247.17 54
2247.28 54
2247.39 54
2247.50 54
2247.61 53
2247.71 53
2247.82 53
2247.93 53
2248.04 55
2248.15 58
2248.26 62
2248.37 67
2248.47 73
2248.58 79
2248.69 84
2248.80 86
2248.91 86
2249.02 83
2249.13 78
2249.24 72
2249.34 64
2249.45 57
2249.56 51
2249.67 46
2249.78 43
2249.89 42
2250.00 43
2250.11 44
2250.21 46
2250.32 48
2250.43 49
2250.54 49
2250.65 48
2250.76 46
2250.87 42
2250.98 37
2251.08 31
2251.19 25
2251.30 20
2251.41 15
2251.52 12
2251.63 11
2251.74 11
2251.85 13
2251.95 17
2252.06 22
2252.17 28
2252.28 34
2252.39 40
2252.50 45
2252.61 49
2252.72 52
2252.82 54
2252.93 54
2253.04 53
2253.15 51
2253.26 48
2253.37 43
2253.48 38
2253.59 32
2253.70 26
2253.80 20
2253.91 14
2254.02 9
2254.13 6
2254.24 4
2254.35 5
2254.46 9
2254.57 15
2254.67 24
2254.78 33
2254.89 43
2255.00 52
2255.11 58
2255.22 62
2255.33 63
2255.44 62
2255.55 58
2255.65 53
2255.76 48
2255.87 44
2255.98 39
2256.09 36
2256.20 34
2256.31 32
2256.42 30
2256.53 28
2256.63 24
2256.74 20
2256.85 15
2256.96 9
2257.07 3
2257.18 0
2257.29 0
2257.40 0
2257.51 0
2257.61 7
2257.72 15
2257.83 23
2257.94 30
2258.05 34
2258.16 37
2258.27 36
2258.38 34
2258.49 29
2258.59 23
2258.70 17
2258.81 10
2258.92 4
2259.03 0
2259.14 0
2259.25 0
2259.36 0
2259.47 0
2259.58 0
2259.68 0
2259.79 0
2259.90 0
2260.01 6
2260.12 15
2260.23 24
2260.34 32
2260.45 39
2260.56 45
2260.66 49
2260.77 53
2260.88 57
2260.99 60
2261.10 64
2261.21 69
2261.32 72
2261.43 75
2261.54 77
2261.65 78
2261.75 78
2261.86 78
2261.97 76
2262.08 73
2262.19 70
2262.30 65
2262.41 59
2262.52 53
2262.63 48
2262.74 43
2262.85 40
2262.95 38
2263.06 38
2263.17 38
2263.28 38
2263.39 37
2263.50 36
2263.61 32
2263.72 27
2263.83 20
2263.94 12
2264.04 5
2264.15 0
2264.26 0
2264.37 0
2264.48 3
2264.59 10
2264.70 17
2264.81 25
2264.92 30
2265.03 34
2265.14 35
2265.24 34
2265.35 34
2265.46 34
2265.57 35
2265.68 37
2265.79 41
2265.90 47
2266.01 54
2266.12 62
2266.23 69
2266.34 77
2266.44 83
2266.55 88
2266.66 91
2266.77 92
2266.88 91
2266.99 88
2267.10 84
2267.21 79
2267.32 74
2267.43 70
2267.54 66
2267.65 63
2267.75 61
2267.86 59
2267.97 56
2268.08 53
2268.19 50
2268.30 46
2268.41 43
2268.52 41
2268.63 39
2268.74 39
2268.85 40
2268.96 41
2269.06 42
2269.17 44
2269.28 46
2269.39 48
2269.50 51
2269.61 55
2269.72 61
2269.83 69
2269.94 78
2270.05 88
2270.16 99
2270.27 109
2270.38 119
2270.48 127
2270.59 133
2270.70 136
2270.81 137
2270.92 135
2271.03 133
2271.14 129
2271.25 126
2271.36 124
2271.47 123
2271.58 125
2271.69 128
2271.80 132
2271.90 136
2272.01 140
2272.12 142
2272.23 141
2272.34 139
2272.45 135
2272.56 130
2272.67 125
2272.78 119
2272.89 114
2273.00 109
2273.11 104
2273.22 100
2273.33 97
2273.43 94
2273.54 93
2273.65 92
2273.76 92
2273.87 92
2273.98 93
2274.09 94
2274.20 94
2274.31 93
2274.42 93
2274.53 91
2274.64 89
2274.75 88
2274.86 86
2274.96 86
2275.07 86
2275.18 87
2275.29 89
2275.40 92
2275.51 95
2275.62 99
2275.73 103
2275.84 109
2275.95 115
2276.06 123
2276.17 131
2276.28 139
2276.39 145
2276.50 149
2276.61 150
2276.71 148
2276.82 145
2276.93 141
2277.04 137
2277.15 134
2277.26 131
2277.37 130
2277.48 128
2277.59 125
2277.70 122
2277.81 119
2277.92 116
2278.03 115
2278.14 117
2278.25 122
2278.36 130
2278.46 140
2278.57 149
2278.68 156
2278.79 161
2278.90 161
2279.01 157
2279.12 150
2279.23 142
2279.34 133
2279.45 126
2279.56 121
2279.67 119
2279.78 118
2279.89 120
2280.00 123
2280.11 128
2280.22 133
2280.33 140
2280.43 148
2280.54 157
2280.65 167
2280.76 178
2280.87 190
2280.98 201
2281.09 212
2281.20 220
2281.31 224
2281.42 225
2281.53 221
2281.64 214
2281.75 203
2281.86 191
2281.97 179
2282.08 167
2282.19 157
2282.30 149
2282.41 145
2282.52 144
2282.62 146
2282.73 150
2282.84 156
2282.95 162
2283.06 166
2283.17 169
2283.28 169
2283.39 166
2283.50 162
2283.61 159
2283.72 156
2283.83 156
2283.94 158
2284.05 162
2284.16 166
2284.27 171
2284.38 174
2284.49 175
2284.60 174
2284.71 171
2284.82 167
2284.93 162
2285.03 155
2285.14 147
2285.25 137
2285.36 126
2285.47 114
2285.58 101
2285.69 90
2285.80 80
2285.91 72
2286.02 66
2286.13 64
2286.24 65
2286.35 70
2286.46 79
2286.57 91
2286.68 104
2286.79 118
2286.90 131
2287.01 141
2287.12 146
2287.23 146
2287.34 141
2287.45 131
2287.56 118
2287.67 104
2287.77 90
2287.88 79
2287.99 73
2288.10 72
2288.21 77
2288.32 87
2288.43 101
2288.54 118
2288.65 135
2288.76 150
2288.87 161
2288.98 167
2289.09 167
2289.20 164
2289.31 157
2289.42 148
2289.53 138
2289.64 128
2289.75 119
2289.86 109
2289.97 101
2290.08 93
2290.19 86
2290.30 81
2290.41 78
2290.52 78
2290.63 80
2290.74 83
2290.85 87
2290.96 91
2291.07 94
2291.18 96
2291.28 95
2291.39 93
2291.50 89
2291.61 84
2291.72 78
2291.83 72
2291.94 67
2292.05 64
2292.16 63
2292.27 64
2292.38 69
2292.49 75
2292.60 84
2292.71 92
2292.82 100
2292.93 105
2293.04 107
2293.15 106
2293.26 101
2293.37 93
2293.48 84
2293.59 74
2293.70 66
2293.81 59
2293.92 53
2294.03 50
2294.14 49
2294.25 48
2294.36 48
2294.47 46
2294.58 43
2294.69 37
2294.80 30
2294.91 22
2295.02 16
2295.13 14
2295.24 17
2295.35 27
2295.46 41
2295.57 59
2295.68 76
2295.79 91
2295.90 102
2296.01 109
2296.12 113
2296.23 113
2296.33 112
2296.44 111
2296.55 110
2296.66 108
2296.77 107
2296.88 105
2296.99 102
2297.10 99
2297.21 94
2297.32 90
2297.43 86
2297.54 83
2297.65 82
2297.76 82
2297.87 85
2297.98 90
2298.09 96
2298.20 101
2298.31 104
2298.42 103
2298.53 100
2298.64 95
2298.75 88
2298.86 82
2298.97 79
2299.08 79
2299.19 82
2299.30 89
2299.41 97
2299.52 104
2299.63 111
2299.74 116
2299.85 118
2299.96 119
2300.07 118
2300.18 118
2300.29 118
2300.40 120
2300.51 123
2300.62 128
2300.73 132
2300.84 135
2300.95 136
2301.06 135
2301.17 131
2301.28 125
2301.39 117
2301.50 109
2301.61 101
2301.72 92
2301.83 84
2301.94 76
2302.05 70
2302.16 65
2302.27 62
2302.38 61
2302.49 62
2302.60 63
2302.71 65
2302.82 65
2302.93 64
2303.04 60
2303.15 55
2303.26 50
2303.37 44
2303.48 39
2303.59 34
2303.70 28
2303.81 21
2303.92 13
2304.03 3
2304.14 0
2304.25 0
2304.36 0
2304.47 0
2304.58 0
2304.69 0
2304.80 0
2304.91 0
2305.02 11
2305.13 25
2305.24 38
2305.35 51
2305.46 62
2305.57 71
2305.68 78
2305.79 83
2305.90 85
2306.01 85
2306.12 84
2306.23 82
2306.34 80
2306.45 79
2306.56 80
2306.67 82
2306.78 87
2306.89 93
2307.00 100
2307.11 108
2307.22 115
2307.33 122
2307.44 127
2307.55 132
2307.66 136
2307.77 138
2307.88 139
2307.99 139
2308.10 138
2308.21 136
2308.32 133
2308.43 130
2308.54 126
2308.65 122
2308.76 117
2308.87 111
2308.98 105
2309.09 97
2309.20 90
2309.31 84
2309.43 81
2309.54 81
2309.65 84
2309.76 90
2309.87 99
2309.98 109
2310.09 118
2310.20 125
2310.31 130
2310.42 131
2310.53 129
2310.64 124
2310.75 118
2310.86 110
2310.97 102
2311.08 94
2311.19 88
2311.30 82
2311.41 78
2311.52 74
2311.63 72
2311.74 70
2311.85 69
2311.96 69
2312.07 69
2312.18 69
2312.29 68
2312.40 66
2312.51 63
2312.62 58
2312.73 54
2312.84 51
2312.95 49
2313.06 50
2313.17 52
2313.28 54
2313.39 56
2313.50 56
2313.61 55
2313.72 51
2313.83 47
2313.94 41
2314.05 36
2314.16 33
2314.27 32
2314.38 33
2314.50 37
2314.61 43
2314.72 49
2314.83 56
2314.94 61
2315.05 64
2315.16 66
2315.27 65
2315.38 63
2315.49 60
2315.60 57
2315.71 53
2315.82 50
2315.93 48
2316.04 48
2316.15 48
2316.26 50
2316.37 53
2316.48 57
2316.59 61
2316.70 65
2316.81 67
2316.92 68
2317.03 66
2317.14 62
2317.25 57
2317.36 52
2317.47 47
2317.58 43
2317.69 40
2317.80 38
2317.92 38
2318.03 39
2318.14 40
2318.25 42
2318.36 43
2318.47 45
2318.58 48
2318.69 53
2318.80 61
2318.91 71
2319.02 83
2319.13 96
2319.24 109
2319.35 121
2319.46 130
2319.57 136
2319.68 139
2319.79 138
2319.90 134
2320.01 128
2320.12 121
2320.23 112
2320.34 104
2320.45 96
2320.56 90
2320.67 84
2320.79 80
2320.90 78
2321.01 77
2321.12 78
2321.23 80
2321.34 84
2321.45 88
2321.56 91
2321.67 94
2321.78 94
2321.89 91
2322.00 86
2322.11 78
2322.22 70
2322.33 61
2322.44 54
2322.55 49
2322.66 46
2322.77 45
2322.88 46
2322.99 48
2323.10 50
2323.22 53
2323.33 54
2323.44 55
2323.55 54
2323.66 52
2323.77 51
2323.88 50
2323.99 51
2324.10 54
2324.21 60
2324.32 69
2324.43 78
2324.54 87
2324.65 94
2324.76 97
2324.87 96
2324.98 91
2325.09 83
2325.20 74
2325.32 65
2325.43 60
2325.54 59
2325.65 64
2325.76 72
2325.87 83
2325.98 96
2326.09 109
2326.20 119
2326.31 127
2326.42 131
2326.53 132
2326.64 130
2326.75 126
2326.86 121
2326.97 116
2327.08 110
2327.19 104
2327.31 98
2327.42 92
2327.53 85
2327.64 77
2327.75 68
2327.86 59
2327.97 50
2328.08 42
2328.19 33
2328.30 26
2328.41 19
2328.52 14
2328.63 9
2328.74 6
2328.85 5
2328.96 5
2329.07 7
2329.19 11
2329.30 15
2329.41 21
2329.52 27
2329.63 33
2329.74 37
2329.85 41
2329.96 42
2330.07 42
2330.18 40
2330.29 36
2330.40 31
2330.51 26
2330.62 22
2330.73 19
2330.85 15
2330.96 13
2331.07 9
2331.18 5
2331.29 0
2331.40 0
2331.51 0
2331.62 0
2331.73 0
2331.84 0
2331.95 0
2332.06 0
2332.17 6
2332.28 17
2332.39 29
2332.51 40
2332.62 50
2332.73 58
2332.84 63
2332.95 67
2333.06 68
2333.17 67
2333.28 64
2333.39 58
2333.50 50
2333.61 41
2333.72 32
2333.83 23
2333.95 17
2334.06 14
2334.17 15
2334.28 19
2334.39 26
2334.50 32
2334.61 37
2334.72 39
2334.83 38
2334.94 33
2335.05 26
2335.16 20
2335.27 15
2335.38 14
2335.50 16
2335.61 20
2335.72 28
2335.83 37
2335.94 46
2336.05 56
2336.16 65
2336.27 75
2336.38 85
2336.49 96
2336.60 107
2336.71 118
2336.83 128
2336.94 136
2337.05 141
2337.16 144
2337.27 143
2337.38 141
2337.49 138
2337.60 135
2337.71 132
2337.82 129
2337.93 127
2338.04 125
2338.16 122
2338.27 119
2338.38 116
2338.49 114
2338.60 113
2338.71 113
2338.82 114
2338.93 116
2339.04 118
2339.15 119
2339.26 121
2339.37 124
2339.49 126
2339.60 130
2339.71 135
2339.82 140
2339.93 144
2340.04 147
2340.15 147
2340.26 145
2340.37 142
2340.48 138
2340.59 134
2340.71 130
2340.82 126
2340.93 123
2341.04 119
2341.15 115
2341.26 112
2341.37 110
2341.48 112
2341.59 117
2341.70 124
2341.81 133
2341.93 143
2342.04 154
2342.15 163
2342.26 172
2342.37 179
2342.48 184
2342.59 188
2342.70 190
2342.81 190
2342.92 190
2343.03 188
2343.15 187
2343.26 185
2343.37 182
2343.48 179
2343.59 174
2343.70 167
2343.81 161
2343.92 155
2344.03 150
2344.14 148
2344.26 148
2344.37 149
2344.48 150
2344.59 150
2344.70 147
2344.81 141
2344.92 130
2345.03 116
2345.14 101
2345.25 87
2345.37 77
2345.48 72
2345.59 72
2345.70 77
2345.81 85
2345.92 94
2346.03 101
2346.14 104
2346.25 103
2346.36 99
2346.48 92
2346.59 86
2346.70 79
2346.81 73
2346.92 68
2347.03 63
2347.14 57
2347.25 51
2347.36 46
2347.48 42
2347.59 40
2347.70 39
2347.81 39
2347.92 40
2348.03 41
2348.14 42
2348.25 44
2348.36 46
2348.47 49
2348.59 52
2348.70 55
2348.81 56
2348.92 56
2349.03 53
2349.14 49
2349.25 42
2349.36 34
2349.47 27
2349.59 21
2349.70 19
2349.81 21
2349.92 28
2350.03 39
2350.14 54
2350.25 72
2350.36 90
2350.47 107
2350.59 123
2350.70 135
2350.81 145
2350.92 152
2351.03 155
2351.14 156
2351.25 152
2351.36 146
2351.48 136
2351.59 124
2351.70 112
2351.81 101
2351.92 93
2352.03 89
2352.14 89
2352.25 93
2352.36 98
2352.48 104
2352.59 108
2352.70 110
2352.81 108
2352.92 102
2353.03 94
2353.14 85
2353.25 78
2353.37 74
2353.48 74
2353.59 78
2353.70 85
2353.81 93
2353.92 101
2354.03 107
2354.14 111
2354.25 112
2354.37 112
2354.48 111
2354.59 109
2354.70 109
2354.81 110
2354.92 113
2355.03 117
2355.14 121
2355.26 125
2355.37 128
2355.48 128
2355.59 125
2355.70 121
2355.81 116
2355.92 112
2356.03 109
2356.15 109
2356.26 113
2356.37 119
2356.48 127
2356.59 135
2356.70 141
2356.81 145
2356.93 145
2357.04 143
2357.15 138
2357.26 132
2357.37 126
2357.48 122
2357.59 121
2357.70 121
2357.82 124
2357.93 127
2358.04 130
2358.15 132
2358.26 131
2358.37 128
2358.48 122
2358.59 114
2358.71 106
2358.82 98
2358.93 92
2359.04 89
2359.15 90
2359.26 93
2359.37 97
2359.49 101
2359.60 102
2359.71 99
2359.82 92
2359.93 82
2360.04 70
2360.15 58
2360.26 49
2360.38 44
2360.49 42
2360.60 43
2360.71 44
2360.82 43
2360.93 40
2361.04 35
2361.16 28
2361.27 20
2361.38 13
2361.49 7
2361.60 4
2361.71 3
2361.82 3
2361.94 4
2362.05 5
2362.16 6
2362.27 7
2362.38 8
2362.49 8
2362.60 8
2362.72 7
2362.83 6
2362.94 3
2363.05 0
2363.16 0
2363.27 0
2363.38 0
2363.50 0
2363.61 0
2363.72 0
2363.83 1
2363.94 7
2364.05 14
2364.16 21
2364.28 29
2364.39 37
2364.50 46
2364.61 56
2364.72 67
2364.83 79
2364.94 90
2365.06 101
2365.17 110
2365.28 116
2365.39 121
2365.50 122
2365.61 123
2365.72 122
2365.84 120
2365.95 120
2366.06 121
2366.17 123
2366.28 126
2366.39 130
2366.51 135
2366.62 138
2366.73 141
2366.84 142
2366.95 141
2367.06 137
2367.17 131
2367.29 122
2367.40 111
2367.51 98
2367.62 85
2367.73 74
2367.84 65
2367.96 59
2368.07 57
2368.18 59
2368.29 64
2368.40 70
2368.51 76
2368.62 79
2368.74 79
2368.85 76
2368.96 69
2369.07 61
2369.18 53
2369.29 48
2369.41 46
2369.52 48
2369.63 54
2369.74 63
2369.85 73
2369.96 82
2370.08 91
2370.19 98
2370.30 103
2370.41 108
2370.52 112
2370.63 116
2370.74 120
2370.86 122
2370.97 124
2371.08 123
2371.19 121
2371.30 119
2371.41 115
2371.53 113
2371.64 112
2371.75 113
2371.86 116
2371.97 122
2372.08 129
2372.20 137
2372.31 144
2372.42 150
2372.53 153
2372.64 153
2372.75 150
2372.87 144
2372.98 134
2373.09 122
2373.20 109
2373.31 95
2373.42 81
2373.54 68
2373.65 58
2373.76 51
2373.87 48
2373.98 47
2374.09 49
2374.21 53
2374.32 58
2374.43 63
2374.54 68
2374.65 73
2374.76 75
2374.88 76
2374.99 73
2375.10 68
2375.21 60
2375.32 51
2375.43 40
2375.55 31
2375.66 25
2375.77 22
2375.88 23
2375.99 28
2376.11 36
2376.22 47
2376.33 58
2376.44 67
2376.55 75
2376.66 79
2376.78 82
2376.89 84
2377.00 86
2377.11 89
2377.22 94
2377.33 100
2377.45 106
2377.56 111
2377.67 112
2377.78 108
2377.89 100
2378.01 88
2378.12 74
2378.23 60
2378.34 49
2378.45 41
2378.56 38
2378.68 38
2378.79 41
2378.90 47
2379.01 55
2379.12 64
2379.23 73
2379.35 82
2379.46 91
2379.57 98
2379.68 103
2379.79 106
2379.91 107
2380.02 107
2380.13 106
2380.24 104
2380.35 100
2380.46 95
2380.58 89
2380.69 81
2380.80 72
2380.91 62
2381.02 52
2381.14 44
2381.25 38
2381.36 35
2381.47 35
2381.58 37
2381.70 40
2381.81 42
2381.92 44
2382.03 45
2382.14 46
2382.25 49
2382.37 53
2382.48 59
2382.59 68
2382.70 79
2382.81 91
2382.93 104
2383.04 118
2383.15 131
2383.26 145
2383.37 158
2383.49 170
2383.60 179
2383.71 185
2383.82 187
2383.93 185
2384.05 179
2384.16 172
2384.27 164
2384.38 157
2384.49 150
2384.60 144
2384.72 139
2384.83 136
2384.94 132
2385.05 129
2385.16 126
2385.28 124
2385.39 121
2385.50 118
2385.61 115
2385.72 113
2385.84 111
2385.95 109
2386.06 107
2386.17 103
2386.28 99
2386.40 92
2386.51 85
2386.62 77
2386.73 69
2386.84 63
2386.96 60
2387.07 60
2387.18 63
2387.29 69
2387.40 75
2387.52 81
2387.63 87
2387.74 91
2387.85 94
2387.96 97
2388.08 99
2388.19 103
2388.30 108
2388.41 114
2388.52 120
2388.64 127
2388.75 134
2388.86 140
2388.97 145
2389.08 150
2389.20 153
2389.31 156
2389.42 158
2389.53 160
2389.64 163
2389.76 166
2389.87 170
2389.98 173
2390.09 177
2390.21 180
2390.32 184
2390.43 187
2390.54 190
2390.65 193
2390.77 196
2390.88 199
2390.99 203
2391.10 207
2391.21 211
2391.33 216
2391.44 220
2391.55 224
2391.66 226
2391.77 227
2391.89 226
2392.00 223
2392.11 219
2392.22 213
2392.33 206
2392.45 199
2392.56 192
2392.67 187
2392.78 183
2392.90 182
2393.01 184
2393.12 188
2393.23 192
2393.34 197
2393.46 201
2393.57 203
2393.68 202
2393.79 200
2393.90 195
2394.02 189
2394.13 182
2394.24 174
2394.35 166
2394.47 159
2394.58 152
2394.69 147
2394.80 142
2394.91 137
2395.03 133
2395.14 128
2395.25 123
2395.36 118
2395.48 113
2395.59 109
2395.70 105
2395.81 103
2395.92 101
2396.04 100
2396.15 98
2396.26 95
2396.37 91
2396.49 86
2396.60 79
2396.71 73
2396.82 66
2396.93 61
2397.05 57
2397.16 56
2397.27 58
2397.38 64
2397.50 72
2397.61 84
2397.72 97
2397.83 112
2397.94 126
2398.06 139
2398.17 149
2398.28 156
2398.39 160
2398.51 162
2398.62 163
2398.73 163
2398.84 163
2398.95 164
2399.07 164
2399.18 164
2399.29 162
2399.40 159
2399.52 154
2399.63 148
2399.74 141
2399.85 135
2399.97 129
2400.08 125
2400.19 122
2400.30 119
2400.41 118
2400.53 116
2400.64 115
2400.75 114
2400.86 113
2400.98 113
2401.09 114
2401.20 116
2401.31 118
2401.43 121
2401.54 122
2401.65 122
2401.76 121
2401.87 118
2401.99 114
2402.10 110
2402.21 108
2402.32 107
2402.44 108
2402.55 109
2402.66 110
2402.77 110
2402.89 108
2403.00 104
2403.11 99
2403.22 95
2403.34 91
2403.45 88
2403.56 86
2403.67 86
2403.78 86
2403.90 87
2404.01 87
2404.12 88
2404.23 89
2404.35 92
2404.46 96
2404.57 101
2404.68 108
2404.80 116
2404.91 122
2405.02 126
2405.13 128
2405.25 125
2405.36 120
2405.47 112
2405.58 101
2405.70 90
2405.81 79
2405.92 69
2406.03 61
2406.15 57
2406.26 56
2406.37 59
2406.48 66
2406.60 75
2406.71 84
2406.82 93
2406.93 99
2407.05 101
2407.16 99
2407.27 93
2407.38 85
2407.49 78
2407.61 74
2407.72 73
2407.83 76
2407.94 83
2408.06 91
2408.17 99
2408.28 105
2408.39 107
2408.51 105
2408.62 100
2408.73 95
2408.84 90
2408.96 89
2409.07 91
2409.18 96
2409.29 103
2409.41 109
2409.52 112
2409.63 111
2409.74 106
2409.86 99
2409.97 91
2410.08 85
2410.20 83
2410.31 83
2410.42 85
2410.53 88
2410.65 89
2410.76 89
2410.87 86
2410.98 81
2411.10 76
2411.21 71
2411.32 67
2411.43 63
2411.55 59
2411.66 54
2411.77 48
2411.88 41
2412.00 36
2412.11 32
2412.22 33
2412.33 38
2412.45 49
2412.56 63
2412.67 78
2412.78 92
2412.90 104
2413.01 112
2413.12 116
2413.23 117
2413.35 117
2413.46 116
2413.57 115
2413.69 115
2413.80 114
2413.91 112
2414.02 108
2414.14 104
2414.25 98
2414.36 92
2414.47 87
2414.59 84
2414.70 81
2414.81 80
2414.92 80
2415.04 79
2415.15 78
2415.26 76
2415.37 75
2415.49 73
2415.60 72
2415.71 71
2415.83 70
2415.94 69
2416.05 66
2416.16 62
2416.28 59
2416.39 55
2416.50 53
2416.61 53
2416.73 54
2416.84 58
2416.95 62
2417.06 68
2417.18 72
2417.29 76
2417.40 77
2417.52 77
2417.63 75
2417.74 73
2417.85 70
2417.97 67
2418.08 65
2418.19 65
2418.30 64
2418.42 63
2418.53 61
2418.64 55
2418.76 47
2418.87 36
2418.98 23
2419.09 9
2419.21 0
2419.32 0
2419.43 0
2419.54 0
2419.66 0
2419.77 0
2419.88 0
2420.00 1
2420.11 6
2420.22 9
2420.33 11
2420.45 13
2420.56 17
2420.67 23
2420.79 32
2420.90 43
2421.01 55
2421.12 67
2421.24 76
2421.35 82
2421.46 84
2421.57 83
2421.69 79
2421.80 74
2421.91 69
2422.03 65
2422.14 63
2422.25 63
2422.36 62
2422.48 60
2422.59 56
2422.70 50
2422.82 41
2422.93 31
2423.04 20
2423.15 10
2423.27 3
2423.38 0
2423.49 0
2423.61 4
2423.72 11
2423.83 21
2423.94 31
2424.06 41
2424.17 50
2424.28 57
2424.40 62
2424.51 65
2424.62 67
2424.73 69
2424.85 71
2424.96 75
2425.07 79
2425.19 84
2425.30 88
2425.41 91
2425.52 92
2425.64 91
2425.75 90
2425.86 89
2425.98 90
2426.09 93
2426.20 98
2426.31 104
2426.43 111
2426.54 117
2426.65 120
2426.77 121
2426.88 119
2426.99 114
2427.11 109
2427.22 103
2427.33 98
2427.44 95
2427.56 94
2427.67 97
2427.78 102
2427.90 110
2428.01 119
2428.12 130
2428.23 141
2428.35 152
2428.46 163
2428.57 172
2428.69 179
2428.80 183
2428.91 184
2429.03 183
2429.14 179
2429.25 174
2429.36 170
2429.48 165
2429.59 160
2429.70 156
2429.82 151
2429.93 145
2430.04 138
2430.16 129
2430.27 120
2430.38 109
2430.49 97
2430.61 85
2430.72 73
2430.83 63
2430.95 55
2431.06 48
2431.17 44
2431.29 41
2431.40 40
2431.51 39
2431.62 38
2431.74 39
2431.85 40
2431.96 43
2432.08 49
2432.19 57
2432.30 67
2432.42 78
2432.53 88
2432.64 96
2432.76 101
2432.87 104
2432.98 104
2433.09 103
2433.21 101
2433.32 98
2433.43 95
2433.55 91
2433.66 86
2433.77 80
2433.89 73
2434.00 67
2434.11 62
2434.23 58
2434.34 55
2434.45 53
2434.56 53
2434.68 54
2434.79 58
2434.90 63
2435.02 71
2435.13 81
2435.24 94
2435.36 109
2435.47 124
2435.58 137
2435.70 148
2435.81 155
2435.92 158
2436.04 158
2436.15 153
2436.26 146
2436.37 137
2436.49 127
2436.60 116
2436.71 105
2436.83 96
2436.94 88
2437.05 81
2437.17 75
2437.28 71
2437.39 67
2437.51 63
2437.62 58
2437.73 53
2437.85 47
2437.96 43
2438.07 40
2438.19 39
2438.30 43
2438.41 49
2438.52 58
2438.64 68
2438.75 77
2438.86 84
2438.98 90
2439.09 95
2439.20 99
2439.32 103
2439.43 109
2439.54 116
2439.66 123
2439.77 130
2439.88 136
2440.00 140
2440.11 142
2440.22 141
2440.34 138
2440.45 133
2440.56 126
2440.68 118
2440.79 109
2440.90 99
2441.02 90
2441.13 83
2441.24 79
2441.36 80
2441.47 84
2441.58 92
2441.70 101
2441.81 110
2441.92 116
2442.04 118
2442.15 115
2442.26 109
2442.38 102
2442.49 95
2442.60 90
2442.72 88
2442.83 87
2442.94 89
2443.05 90
2443.17 91
2443.28 89
2443.39 87
2443.51 84
2443.62 81
2443.73 80
2443.85 81
2443.96 84
2444.07 88
2444.19 93
2444.30 97
2444.41 98
2444.53 97
2444.64 94
2444.75 89
2444.87 84
2444.98 79
2445.09 77
2445.21 76
2445.32 76
2445.43 76
2445.55 76
2445.66 76
2445.77 75
2445.89 77
2446.00 80
2446.12 87
2446.23 96
2446.34 107
2446.46 119
2446.57 128
2446.68 136
2446.80 139
2446.91 140
2447.02 139
2447.14 137
2447.25 136
2447.36 136
2447.48 138
2447.59 140
2447.70 141
2447.82 141
2447.93 138
2448.04 133
2448.16 126
2448.27 120
2448.38 116
2448.50 115
2448.61 117
2448.72 122
2448.84 127
2448.95 133
2449.06 137
2449.18 139
2449.29 140
2449.40 140
2449.52 140
2449.63 140
2449.74 140
2449.86 139
2449.97 138
2450.08 135
2450.20 131
2450.31 128
2450.43 125
2450.54 123
2450.65 124
2450.77 126
2450.88 131
2450.99 137
2451.11 145
2451.22 154
2451.33 164
2451.45 173
2451.56 181
2451.67 188
2451.79 192
2451.90 193
2452.01 190
2452.13 184
2452.24 174
2452.35 161
2452.47 144
2452.58 125
2452.70 104
2452.81 86
2452.92 70
2453.04 60
2453.15 56
2453.26 59
2453.38 68
2453.49 80
2453.60 94
2453.72 106
2453.83 116
2453.94 123
2454.06 125
2454.17 124
2454.28 121
2454.40 118
2454.51 115
2454.63 114
2454.74 113
2454.85 113
2454.97 113
2455.08 113
2455.19 111
2455.31 108
2455.42 105
2455.53 102
2455.65 100
2455.76 98
2455.87 96
2455.99 95
2456.10 95
2456.22 94
2456.33 94
2456.44 94
2456.56 95
2456.67 94
2456.78 93
2456.90 90
2457.01 85
2457.12 78
2457.24 71
2457.35 64
2457.47 58
2457.58 53
2457.69 50
2457.81 47
2457.92 45
2458.03 42
2458.15 38
2458.26 32
2458.37 26
2458.49 20
2458.60 16
2458.72 12
2458.83 11
2458.94 10
2459.06 9
2459.17 8
2459.28 5
2459.40 0
2459.51 0
2459.63 0
2459.74 0
2459.85 0
2459.97 0
2460.08 0
2460.19 0
2460.31 3
2460.42 6
2460.53 7
2460.65 8
2460.76 9
2460.88 9
2460.99 11
2461.10 12
2461.22 14
2461.33 16
2461.44 17
2461.56 19
2461.67 21
2461.79 25
2461.90 32
2462.01 41
2462.13 52
2462.24 65
2462.35 77
2462.47 88
2462.58 95
2462.70 99
2462.81 100
2462.92 97
2463.04 92
2463.15 85
2463.26 78
2463.38 73
2463.49 70
2463.61 69
2463.72 73
2463.83 79
2463.95 89
2464.06 101
2464.17 115
2464.29 127
2464.40 138
2464.52 145
2464.63 148
2464.74 145
2464.86 137
2464.97 125
2465.09 110
2465.20 94
2465.31 77
2465.43 62
2465.54 48
2465.65 37
2465.77 28
2465.88 21
2466.00 16
2466.11 11
2466.22 8
2466.34 7
2466.45 8
2466.56 11
2466.68 16
2466.79 23
2466.91 31
2467.02 39
2467.13 45
2467.25 51
2467.36 55
2467.48 59
2467.59 61
2467.70 64
2467.82 66
2467.93 68
2468.05 71
2468.16 74
2468.27 78
2468.39 81
2468.50 84
2468.61 87
2468.73 87
2468.84 86
2468.96 83
2469.07 78
2469.18 71
2469.30 65
2469.41 59
2469.53 54
2469.64 51
2469.75 51
2469.87 52
2469.98 54
2470.10 57
2470.21 59
2470.32 61
2470.44 63
2470.55 64
2470.67 64
2470.78 65
2470.89 64
2471.01 63
2471.12 60
2471.23 57
2471.35 53
2471.46 48
2471.58 43
2471.69 40
2471.80 39
2471.92 40
2472.03 42
2472.15 45
2472.26 46
2472.37 47
2472.49 46
2472.60 44
2472.72 41
2472.83 39
2472.94 37
2473.06 37
2473.17 39
2473.29 41
2473.40 44
2473.51 48
2473.63 52
2473.74 55
2473.86 58
2473.97 60
2474.08 60
2474.20 58
2474.31 55
2474.43 50
2474.54 44
2474.65 39
2474.77 35
2474.88 34
2475.00 34
2475.11 36
2475.22 40
2475.34 45
2475.45 51
2475.57 57
2475.68 63
2475.80 69
2475.91 74
2476.02 78
2476.14 83
2476.25 87
2476.37 92
2476.48 97
2476.59 103
2476.71 109
2476.82 112
2476.94 113
2477.05 112
2477.16 107
2477.28 99
2477.39 89
2477.51 78
2477.62 67
2477.73 56
2477.85 45
2477.96 35
2478.08 26
2478.19 18
2478.31 12
2478.42 8
2478.53 7
2478.65 8
2478.76 10
2478.88 14
2478.99 16
2479.10 18
2479.22 19
2479.33 18
2479.45 18
2479.56 18
2479.67 20
2479.79 23
2479.90 27
2480.02 30
2480.13 32
2480.25 32
2480.36 29
2480.47 22
2480.59 14
2480.70 6
2480.82 0
2480.93 0
2481.04 0
2481.16 0
2481.27 0
2481.39 0
2481.50 0
2481.62 2
2481.73 5
2481.84 6
2481.96 7
2482.07 7
2482.19 7
2482.30 7
2482.42 8
2482.53 10
2482.64 12
2482.76 15
2482.87 18
2482.99 22
2483.10 25
2483.21 29
2483.33 34
2483.44 39
2483.56 45
2483.67 51
2483.79 56
2483.90 60
2484.01 62
2484.13 62
2484.24 60
2484.36 56
2484.47 50
2484.59 43
2484.70 35
2484.81 26
2484.93 16
2485.04 7
2485.16 0
2485.27 0
2485.39 0
2485.50 0
2485.61 0
2485.73 0
2485.84 0
2485.96 4
2486.07 7
2486.19 9
2486.30 10
2486.41 12
2486.53 14
2486.64 19
2486.76 25
2486.87 32
2486.99 39
2487.10 45
2487.21 49
2487.33 51
2487.44 50
2487.56 47
2487.67 44
2487.79 39
2487.90 35
2488.01 30
2488.13 26
2488.24 21
2488.36 17
2488.47 13
2488.59 8
2488.70 4
2488.82 0
2488.93 0
2489.04 0
2489.16 0
2489.27 0
2489.39 0
2489.50 0
2489.62 8
2489.73 16
2489.84 25
2489.96 33
2490.07 40
2490.19 45
2490.30 50
2490.42 54
2490.53 58
2490.65 62
2490.76 66
2490.87 68
2490.99 67
2491.10 64
2491.22 58
2491.33 50
2491.45 40
2491.56 31
2491.67 23
2491.79 15
2491.90 9
2492.02 4
2492.13 0
2492.25 0
2492.36 0
2492.48 0
2492.59 1
2492.70 6
2492.82 12
2492.93 19
2493.05 26
2493.16 33
2493.28 39
2493.39 44
2493.51 50
2493.62 55
2493.74 60
2493.85 64
2493.96 67
2494.08 70
2494.19 70
2494.31 70
2494.42 69
2494.54 67
2494.65 67
2494.77 67
2494.88 69
2494.99 71
2495.11 75
2495.22 79
2495.34 82
2495.45 86
2495.57 88
2495.68 90
2495.80 90
2495.91 89
2496.02 87
2496.14 82
2496.25 74
2496.37 64
2496.48 53
2496.60 42
2496.71 32
2496.83 24
2496.94 21
2497.06 22
2497.17 27
2497.28 35
2497.40 45
2497.51 55
2497.63 64
2497.74 70
2497.86 75
2497.97 76
2498.09 75
2498.20 72
2498.32 68
2498.43 64
2498.55 62
2498.66 62
2498.77 64
2498.89 67
2499.00 71
2499.12 75
2499.23 79
2499.35 82
2499.46 84
2499.58 87
2499.69 90
2499.81 94
2499.92 98
2500.03 103
2500.15 107
2500.26 111
2500.38 114
2500.49 116
2500.61 118
2500.72 119
2500.84 120
2500.95 121
2501.07 120
2501.18 119
2501.30 116
2501.41 111
2501.53 104
2501.64 95
2501.75 86
2501.87 75
2501.98 63
2502.10 50
2502.21 37
2502.33 24
2502.44 13
2502.56 5
2502.67 0
2502.79 0
2502.90 3
2503.02 9
2503.13 16
2503.25 22
2503.36 26
2503.47 28
2503.59 28
2503.70 27
2503.82 27
2503.93 29
2504.05 31
2504.16 33
2504.28 34
2504.39 32
2504.51 28
2504.62 20
2504.74 12
2504.85 4
2504.97 0
2505.08 0
2505.20 0
2505.31 0
2505.42 0
2505.54 0
2505.65 0
2505.77 0
2505.88 0
2506.00 3
2506.11 9
2506.23 14
2506.34 19
2506.46 24
2506.57 29
2506.69 34
2506.80 40
2506.92 45
2507.03 49
2507.15 52
2507.26 53
2507.38 52
2507.49 48
2507.61 42
2507.72 34
2507.84 26
2507.95 18
2508.06 10
2508.18 3
2508.29 0
2508.41 0
2508.52 0
2508.64 0
2508.75 0
2508.87 0
2508.98 3
2509.10 9
2509.21 14
2509.33 17
2509.44 20
2509.56 20
2509.67 20
2509.79 19
2509.90 17
2510.02 14
2510.13 11
2510.25 6
2510.36 1
2510.48 0
2510.59 0
2510.71 0
2510.82 0
2510.94 0
2511.05 0
2511.17 0
2511.28 4
2511.40 7
2511.51 10
2511.62 11
2511.74 10
2511.85 9
2511.97 8
2512.08 7
2512.20 7
2512.31 7
2512.43 7
2512.54 8
2512.66 10
2512.77 13
2512.89 18
2513.00 23
2513.12 28
2513.23 31
2513.35 33
2513.46 32
2513.58 27
2513.69 20
2513.81 10
2513.92 0
2514.04 0
2514.15 0
2514.27 0
2514.38 0
2514.50 0
2514.61 0
2514.73 0
2514.84 3
2514.96 11
2515.07 18
2515.19 23
2515.30 26
2515.42 27
2515.53 27
2515.65 25
2515.76 23
2515.88 21
2515.99 20
2516.11 21
2516.22 24
2516.34 30
2516.45 37
2516.57 46
2516.68 55
2516.80 63
2516.91 71
2517.03 76
2517.14 79
2517.26 79
2517.37 77
2517.49 73
2517.60 67
2517.72 60
2517.83 52
2517.95 46
2518.06 41
2518.18 38
2518.29 38
2518.41 40
2518.52 44
2518.64 49
2518.75 54
2518.87 60
2518.98 67
2519.10 73
2519.21 78
2519.33 83
2519.44 85
2519.56 85
2519.67 82
2519.79 76
2519.90 69
2520.02 63
2520.13 58
2520.25 56
2520.36 55
2520.48 57
2520.59 59
2520.71 61
2520.82 62
2520.94 63
2521.05 64
2521.17 66
2521.28 70
2521.40 76
2521.51 83
2521.63 90
2521.74 96
2521.86 98
2521.97 97
2522.09 91
2522.21 83
2522.32 73
2522.44 63
2522.55 55
2522.67 51
2522.78 50
2522.90 54
2523.01 61
2523.13 70
2523.24 78
2523.36 85
2523.47 89
2523.59 89
2523.70 86
2523.82 80
2523.93 73
2524.05 67
2524.16 63
2524.28 64
2524.39 70
2524.51 81
2524.62 94
2524.74 109
2524.85 121
2524.97 130
2525.08 133
2525.20 131
2525.31 125
2525.43 117
2525.54 108
2525.66 99
2525.78 90
2525.89 83
2526.01 75
2526.12 67
2526.24 59
2526.35 51
2526.47 45
2526.58 40
2526.70 39
2526.81 39
2526.93 41
2527.04 42
2527.16 42
2527.27 39
2527.39 32
2527.50 22
2527.62 10
2527.73 0
2527.85 0
2527.96 0
2528.08 0
2528.20 0
2528.31 0
2528.43 0
2528.54 0
2528.66 7
2528.77 14
2528.89 20
2529.00 23
2529.12 26
2529.23 28
2529.35 30
2529.46 33
2529.58 36
2529.69 40
2529.81 43
2529.92 46
2530.04 48
2530.15 51
2530.27 53
2530.39 56
2530.50 60
2530.62 64
2530.73 69
2530.85 75
2530.96 80
2531.08 84
2531.19 86
2531.31 88
2531.42 88
2531.54 90
2531.65 92
2531.77 96
2531.88 102
2532.00 109
2532.12 117
2532.23 124
2532.35 130
2532.46 133
2532.58 135
2532.69 135
2532.81 135
2532.92 135
2533.04 137
2533.15 139
2533.27 141
2533.38 144
2533.50 146
2533.62 147
2533.73 148
2533.85 148
2533.96 147
2534.08 146
2534.19 144
2534.31 140
2534.42 136
2534.54 130
2534.65 124
2534.77 117
2534.88 111
2535.00 108
2535.12 106
2535.23 108
2535.35 111
2535.46 117
2535.58 123
2535.69 131
2535.81 138
2535.92 147
2536.04 155
2536.15 164
2536.27 173
2536.39 182
2536.50 191
2536.62 200
2536.73 207
2536.85 213
2536.96 217
2537.08 219
2537.19 218
2537.31 215
2537.42 209
2537.54 202
2537.66 193
2537.77 184
2537.89 174
2538.00 165
2538.12 157
2538.23 150
2538.35 146
2538.46 144
2538.58 145
2538.69 148
2538.81 154
2538.93 162
2539.04 173
2539.16 186
2539.27 203
2539.39 225
2539.50 252
2539.62 285
2539.73 323
2539.85 363
2539.97 404
2540.08 444
2540.20 481
2540.31 513
2540.43 541
2540.54 565
2540.66 585
2540.77 603
2540.89 620
2541.01 636
2541.12 650
2541.24 664
2541.35 678
2541.47 691
2541.58 703
2541.70 716
2541.81 728
2541.93 740
2542.05 752
2542.16 764
2542.28 775
2542.39 786
2542.51 796
2542.62 806
2542.74 814
2542.85 821
2542.97 826
2543.09 827
2543.20 824
2543.32 816
2543.43 804
2543.55 787
2543.66 767
2543.78 744
2543.90 722
2544.01 700
2544.13 681
2544.24 665
2544.36 649
2544.47 633
2544.59 614
2544.70 591
2544.82 563
2544.94 532
2545.05 498
2545.17 465
2545.28 433
2545.40 406
2545.51 383
2545.63 365
2545.75 351
2545.86 340
2545.98 330
2546.09 320
2546.21 311
2546.32 303
2546.44 296
2546.55 289
2546.67 285
2546.79 281
2546.90 277
2547.02 273
2547.13 268
2547.25 261
2547.36 254
2547.48 247
2547.60 241
2547.71 238
2547.83 237
2547.94 239
2548.06 241
2548.17 243
2548.29 243
2548.41 239
2548.52 232
2548.64 221
2548.75 207
2548.87 193
2548.98 180
2549.10 169
2549.22 161
2549.33 155
2549.45 152
2549.56 151
2549.68 152
2549.80 154
2549.91 156
2550.03 159
2550.14 161
2550.26 164
2550.37 165
2550.49 165
2550.61 164
2550.72 162
2550.84 158
2550.95 153
2551.07 148
2551.18 141
2551.30 134
2551.42 126
2551.53 119
2551.65 112
2551.76 107
2551.88 103
2551.99 100
2552.11 98
2552.23 96
2552.34 95
2552.46 92
2552.57 89
2552.69 85
2552.81 81
2552.92 78
2553.04 74
2553.15 71
2553.27 67
2553.38 64
2553.50 61
2553.62 59
2553.73 58
2553.85 58
2553.96 61
2554.08 66
2554.20 73
2554.31 82
2554.43 91
2554.54 99
2554.66 105
2554.77 107
2554.89 106
2555.01 101
2555.12 94
2555.24 86
2555.35 77
2555.47 68
2555.59 59
2555.70 51
2555.82 42
2555.93 33
2556.05 24
2556.17 14
2556.28 4
2556.40 0
2556.51 0
2556.63 0
2556.74 0
2556.86 0
2556.98 0
2557.09 0
2557.21 0
2557.32 4
2557.44 8
2557.56 11
2557.67 14
2557.79 17
2557.90 20
2558.02 24
2558.14 27
2558.25 31
2558.37 33
2558.48 36
2558.60 39
2558.72 44
2558.83 51
2558.95 61
2559.06 73
2559.18 88
2559.30 102
2559.41 115
2559.53 125
2559.64 129
2559.76 129
2559.88 123
2559.99 113
2560.11 99
2560.22 85
2560.34 72
2560.46 61
2560.57 53
2560.69 48
2560.80 47
2560.92 49
2561.04 52
2561.15 54
2561.27 55
2561.38 54
2561.50 53
2561.62 49
2561.73 46
2561.85 42
2561.96 39
2562.08 37
2562.20 35
2562.31 34
2562.43 35
2562.54 38
2562.66 43
2562.78 50
2562.89 59
2563.01 69
2563.12 79
2563.24 87
2563.36 92
2563.47 93
2563.59 90
2563.70 84
2563.82 76
2563.94 67
2564.05 60
2564.17 55
2564.28 54
2564.40 58
2564.52 65
2564.63 76
2564.75 90
2564.87 104
2564.98 118
2565.10 130
2565.21 140
2565.33 146
2565.45 150
2565.56 150
2565.68 147
2565.79 142
2565.91 138
2566.03 134
2566.14 133
2566.26 134
2566.37 138
2566.49 143
2566.61 146
2566.72 148
2566.84 145
2566.96 140
2567.07 132
2567.19 124
2567.30 116
2567.42 111
2567.54 109
2567.65 109
2567.77 111
2567.88 113
2568.00 114
2568.12 114
2568.23 112
2568.35 109
2568.47 106
2568.58 102
2568.70 99
2568.81 94
2568.93 88
2569.05 79
2569.16 69
2569.28 58
2569.39 48
2569.51 39
2569.63 33
2569.74 31
2569.86 31
2569.98 33
2570.09 36
2570.21 40
2570.32 43
2570.44 46
2570.56 50
2570.67 55
2570.79 63
2570.91 72
2571.02 82
2571.14 90
2571.25 96
2571.37 97
2571.49 94
2571.60 86
2571.72 76
2571.84 66
2571.95 59
2572.07 55
2572.18 55
2572.30 60
2572.42 67
2572.53 74
2572.65 81
2572.77 84
2572.88 84
2573.00 83
2573.11 80
2573.23 77
2573.35 76
2573.46 75
2573.58 76
2573.70 78
2573.81 79
2573.93 80
2574.04 81
2574.16 81
2574.28 82
2574.39 84
2574.51 86
2574.63 90
2574.74 95
2574.86 100
2574.98 108
2575.09 118
2575.21 130
2575.32 143
2575.44 157
2575.56 169
2575.67 177
2575.79 179
2575.91 175
2576.02 163
2576.14 148
2576.26 130
2576.37 113
2576.49 99
2576.60 89
2576.72 83
2576.84 80
2576.95 79
2577.07 78
2577.19 77
2577.30 74
2577.42 70
2577.54 64
2577.65 58
2577.77 53
2577.88 49
2578.00 48
2578.12 50
2578.23 56
2578.35 65
2578.47 76
2578.58 89
2578.70 103
2578.82 115
2578.93 125
2579.05 131
2579.16 134
2579.28 134
2579.40 132
2579.51 129
2579.63 124
2579.75 118
2579.86 112
2579.98 103
2580.10 93
2580.21 81
2580.33 69
2580.45 55
2580.56 43
2580.68 33
2580.79 24
2580.91 18
2581.03 15
2581.14 13
2581.26 12
2581.38 11
2581.49 10
2581.61 8
2581.73 7
2581.84 6
2581.96 6
2582.08 6
2582.19 6
2582.31 6
2582.43 5
2582.54 3
2582.66 1
2582.78 0
2582.89 0
2583.01 0
2583.12 1
2583.24 4
2583.36 7
2583.47 8
2583.59 8
2583.71 5
2583.82 1
2583.94 0
2584.06 0
2584.17 0
2584.29 0
2584.41 0
2584.52 0
2584.64 5
2584.76 9
2584.87 12
2584.99 13
2585.11 12
2585.22 10
2585.34 8
2585.46 7
2585.57 7
2585.69 7
2585.80 8
2585.92 8
2586.04 7
2586.15 5
2586.27 1
2586.39 0
2586.50 0
2586.62 0
2586.74 0
2586.85 0
2586.97 0
2587.09 0
2587.20 0
2587.32 2
2587.44 3
2587.55 5
2587.67 9
2587.79 14
2587.90 20
2588.02 27
2588.14 35
2588.25 43
2588.37 50
2588.49 57
2588.60 63
2588.72 68
2588.84 72
2588.95 73
2589.07 72
2589.19 68
2589.30 62
2589.42 53
2589.54 44
2589.65 35
2589.77 28
2589.89 22
2590.00 18
2590.12 16
2590.24 14
2590.35 12
2590.47 10
2590.59 7
2590.70 4
2590.82 2
2590.94 0
2591.05 0
2591.17 0
2591.29 0
2591.40 0
2591.52 0
2591.64 0
2591.75 0
2591.87 0
2591.99 3
2592.10 8
2592.22 15
2592.34 23
2592.45 33
2592.57 44
2592.69 57
2592.80 70
2592.92 82
2593.04 92
2593.15 99
2593.27 103
2593.39 104
2593.50 101
2593.62 96
2593.74 90
2593.85 84
2593.97 77
2594.09 72
2594.20 67
2594.32 63
2594.44 59
2594.55 55
2594.67 51
2594.79 44
2594.91 36
2595.02 26
2595.14 16
2595.26 8
2595.37 3
2595.49 2
2595.61 7
2595.72 15
2595.84 26
2595.96 36
2596.07 43
2596.19 48
2596.31 49
2596.42 48
2596.54 47
2596.66 48
2596.77 52
2596.89 59
2597.01 69
2597.12 79
2597.24 88
2597.36 94
2597.47 97
2597.59 96
2597.71 92
2597.83 87
2597.94 79
2598.06 73
2598.18 67
2598.29 63
2598.41 60
2598.53 57
2598.64 55
2598.76 52
2598.88 48
2598.99 44
2599.11 38
2599.23 33
2599.34 29
2599.46 26
2599.58 25
2599.70 25
2599.81 26
2599.93 29
2600.05 32
2600.16 36
2600.28 39
2600.40 41
2600.51 43
2600.63 42
2600.75 41
2600.86 38
2600.98 35
2601.10 33
2601.21 32
2601.33 33
2601.45 35
2601.57 36
2601.68 36
2601.80 35
2601.92 33
2602.03 30
2602.15 27
2602.27 26
2602.38 26
2602.50 30
2602.62 35
2602.73 42
2602.85 50
2602.97 58
2603.09 66
2603.20 73
2603.32 79
2603.44 84
2603.55 88
2603.67 92
2603.79 95
2603.90 98
2604.02 101
2604.14 104
2604.26 106
2604.37 107
2604.49 106
2604.61 104
2604.72 100
2604.84 95
2604.96 90
2605.07 86
2605.19 82
2605.31 80
2605.43 78
2605.54 77
2605.66 75
2605.78 73
2605.89 71
2606.01 69
2606.13 67
2606.24 65
2606.36 63
2606.48 62
2606.60 62
2606.71 62
2606.83 62
2606.95 63
2607.06 65
2607.18 69
2607.30 74
2607.42 81
2607.53 90
2607.65 100
2607.77 110
2607.88 120
2608.00 129
2608.12 136
2608.23 141
2608.35 143
2608.47 144
2608.59 144
2608.70 144
2608.82 147
2608.94 152
2609.05 163
2609.17 177
2609.29 195
2609.41 215
2609.52 235
2609.64 255
2609.76 275
2609.87 293
2609.99 311
2610.11 329
2610.23 346
2610.34 362
2610.46 374
2610.58 383
2610.69 386
2610.81 385
2610.93 380
2611.05 373
2611.16 366
2611.28 359
2611.40 356
2611.51 354
2611.63 355
2611.75 358
2611.87 360
2611.98 362
2612.10 364
2612.22 364
2612.33 365
2612.45 367
2612.57 368
2612.69 370
2612.80 371
2612.92 371
2613.04 368
2613.15 363
2613.27 354
2613.39 343
2613.51 330
2613.62 316
2613.74 301
2613.86 287
2613.97 274
2614.09 262
2614.21 252
2614.33 243
2614.44 235
2614.56 227
2614.68 219
2614.79 210
2614.91 201
2615.03 191
2615.15 180
2615.26 167
2615.38 153
2615.50 136
2615.62 118
2615.73 99
2615.85 81
2615.97 65
2616.08 54
2616.20 47
2616.32 45
2616.44 46
2616.55 51
2616.67 56
2616.79 63
2616.91 69
2617.02 75
2617.14 81
2617.26 86
2617.37 91
2617.49 95
2617.61 97
2617.73 98
2617.84 97
2617.96 96
2618.08 95
2618.20 96
2618.31 99
2618.43 103
2618.55 108
2618.66 113
2618.78 116
2618.90 116
2619.02 114
2619.13 110
2619.25 104
2619.37 98
2619.49 93
2619.60 89
2619.72 86
2619.84 85
2619.95 84
2620.07 85
2620.19 87
2620.31 89
2620.42 92
2620.54 97
2620.66 102
2620.78 109
2620.89 115
2621.01 122
2621.13 129
2621.25 134
2621.36 139
2621.48 143
2621.60 145
2621.72 147
2621.83 148
2621.95 147
2622.07 146
2622.18 145
2622.30 144
2622.42 144
2622.54 146
2622.65 149
2622.77 153
2622.89 157
2623.01 160
2623.12 161
2623.24 159
2623.36 156
2623.48 150
2623.59 144
2623.71 138
2623.83 133
2623.95 129
2624.06 126
2624.18 123
2624.30 120
2624.42 116
2624.53 111
2624.65 105
2624.77 101
2624.89 97
2625.00 96
2625.12 97
2625.24 100
2625.36 105
2625.47 110
2625.59 116
2625.71 120
2625.83 122
2625.94 121
2626.06 116
2626.18 109
2626.29 98
2626.41 85
2626.53 72
2626.65 59
2626.76 49
2626.88 41
2627.00 37
2627.12 36
2627.23 36
2627.35 37
2627.47 38
2627.59 37
2627.70 35
2627.82 32
2627.94 31
2628.06 32
2628.17 35
2628.29 42
2628.41 51
2628.53 60
2628.65 68
2628.76 72
2628.88 70
2629.00 63
2629.12 50
2629.23 34
2629.35 16
2629.47 0
2629.59 0
2629.70 0
2629.82 0
2629.94 0
2630.06 0
2630.17 0
2630.29 0
2630.41 8
2630.53 16
2630.64 22
2630.76 25
2630.88 26
2631.00 25
2631.11 23
2631.23 22
2631.35 23
2631.47 25
2631.58 29
2631.70 34
2631.82 41
2631.94 48
2632.05 53
2632.17 56
2632.29 55
2632.41 52
2632.52 46
2632.64 38
2632.76 30
2632.88 23
2633.00 18
2633.11 14
2633.23 13
2633.35 12
2633.47 13
2633.58 14
2633.70 14
2633.82 14
2633.94 13
2634.05 10
2634.17 7
2634.29 4
2634.41 1
2634.52 0
2634.64 1
2634.76 6
2634.88 14
2635.00 24
2635.11 35
2635.23 46
2635.35 55
2635.47 62
2635.58 66
2635.70 66
2635.82 65
2635.94 63
2636.05 61
2636.17 59
2636.29 59
2636.41 61
2636.53 65
2636.64 70
2636.76 77
2636.88 83
2637.00 88
2637.11 92
2637.23 93
2637.35 91
2637.47 87
2637.58 80
2637.70 71
2637.82 60
2637.94 50
2638.06 39
2638.17 29
2638.29 21
2638.41 14
2638.53 10
2638.64 7
2638.76 5
2638.88 4
2639.00 3
2639.12 2
2639.23 1
2639.35 0
2639.47 0
2639.59 0
2639.70 0
2639.82 2
2639.94 7
2640.06 13
2640.18 19
2640.29 26
2640.41 32
2640.53 37
2640.65 42
2640.76 46
2640.88 50
2641.00 54
2641.12 59
2641.24 63
2641.35 68
2641.47 72
2641.59 75
2641.71 76
2641.82 77
2641.94 75
2642.06 73
2642.18 70
2642.30 66
2642.41 62
2642.53 59
2642.65 57
2642.77 55
2642.89 54
2643.00 53
2643.12 52
2643.24 50
2643.36 47
2643.47 43
2643.59 39
2643.71 35
2643.83 32
2643.95 31
2644.06 31
2644.18 32
2644.30 34
2644.42 34
2644.54 35
2644.65 34
2644.77 34
2644.89 33
2645.01 33
2645.13 34
2645.24 34
2645.36 33
2645.48 31
2645.60 28
2645.71 22
2645.83 15
2645.95 8
2646.07 1
2646.19 0
2646.30 0
2646.42 0
2646.54 0
2646.66 0
2646.78 0
2646.89 0
2647.01 0
2647.13 4
2647.25 12
2647.37 22
2647.48 33
2647.60 45
2647.72 57
2647.84 68
2647.96 77
2648.07 83
2648.19 86
2648.31 88
2648.43 87
2648.55 86
2648.66 84
2648.78 84
2648.90 85
2649.02 87
2649.14 88
2649.25 87
2649.37 84
2649.49 79
2649.61 71
2649.73 61
2649.84 51
2649.96 42
2650.08 34
2650.20 29
2650.32 25
2650.43 22
2650.55 21
2650.67 19
2650.79 18
2650.91 17
2651.02 16
2651.14 14
2651.26 13
2651.38 12
2651.50 12
2651.61 13
2651.73 14
2651.85 15
2651.97 17
2652.09 20
2652.20 24
2652.32 28
2652.44 31
2652.56 34
2652.68 37
2652.79 40
2652.91 43
2653.03 46
2653.15 51
2653.27 57
2653.38 64
2653.50 71
2653.62 79
2653.74 86
2653.86 93
2653.97 99
2654.09 105
2654.21 110
2654.33 116
2654.45 121
2654.57 125
2654.68 127
2654.80 126
2654.92 122
2655.04 115
2655.16 105
2655.27 95
2655.39 85
2655.51 76
2655.63 69
2655.75 63
2655.86 60
2655.98 59
2656.10 60
2656.22 64
2656.34 70
2656.46 78
2656.57 87
2656.69 95
2656.81 100
2656.93 101
2657.05 98
2657.16 92
2657.28 82
2657.40 73
2657.52 64
2657.64 57
2657.76 54
2657.87 53
2657.99 54
2658.11 55
2658.23 58
2658.35 60
2658.46 62
2658.58 63
2658.70 64
2658.82 63
2658.94 62
2659.06 61
2659.17 61
2659.29 62
2659.41 66
2659.53 72
2659.65 79
2659.76 88
2659.88 95
2660.00 99
2660.12 100
2660.24 96
2660.36 87
2660.47 75
2660.59 62
2660.71 48
2660.83 36
2660.95 27
2661.07 21
2661.18 18
2661.30 17
2661.42 17
2661.54 17
2661.66 17
2661.77 18
2661.89 19
2662.01 23
2662.13 28
2662.25 35
2662.37 41
2662.48 47
2662.60 50
2662.72 50
2662.84 47
2662.96 42
2663.08 36
2663.19 31
2663.31 27
2663.43 25
2663.55 24
2663.67 22
2663.79 20
2663.90 17
2664.02 12
2664.14 6
2664.26 0
2664.38 0
2664.50 0
2664.61 0
2664.73 0
2664.85 3
2664.97 11
2665.09 19
2665.21 25
2665.32 30
2665.44 33
2665.56 34
2665.68 34
2665.80 34
2665.92 35
2666.03 36
2666.15 39
2666.27 43
2666.39 47
2666.51 52
2666.63 57
2666.74 62
2666.86 66
2666.98 71
2667.10 74
2667.22 77
2667.34 79
2667.45 79
2667.57 76
2667.69 72
2667.81 67
2667.93 62
2668.05 58
2668.17 58
2668.28 60
2668.40 66
2668.52 74
2668.64 83
2668.76 90
2668.88 94
2668.99 95
2669.11 92
2669.23 86
2669.35 78
2669.47 69
2669.59 62
2669.70 55
2669.82 51
2669.94 47
2670.06 45
2670.18 42
2670.30 39
2670.42 35
2670.53 31
2670.65 26
2670.77 22
2670.89 20
2671.01 19
2671.13 20
2671.24 22
2671.36 27
2671.48 33
2671.60 40
2671.72 46
2671.84 52
2671.96 56
2672.07 58
2672.19 58
2672.31 55
2672.43 51
2672.55 47
2672.67 42
2672.79 38
2672.90 35
2673.02 32
2673.14 30
2673.26 27
2673.38 24
2673.50 21
2673.62 17
2673.73 14
2673.85 12
2673.97 12
2674.09 13
2674.21 15
2674.33 17
2674.44 19
2674.56 18
2674.68 16
2674.80 11
2674.92 4
2675.04 0
2675.16 0
2675.27 0
2675.39 0
2675.51 0
2675.63 0
2675.75 0
2675.87 0
2675.99 4
2676.10 8
2676.22 11
2676.34 13
2676.46 16
2676.58 18
2676.70 20
2676.82 22
2676.93 24
2677.05 26
2677.17 28
2677.29 31
2677.41 35
2677.53 41
2677.65 48
2677.77 56
2677.88 64
2678.00 71
2678.12 76
2678.24 78
2678.36 76
2678.48 72
2678.60 65
2678.71 59
2678.83 53
2678.95 50
2679.07 50
2679.19 55
2679.31 65
2679.43 78
2679.54 93
2679.66 109
2679.78 123
2679.90 134
2680.02 141
2680.14 143
2680.26 141
2680.38 135
2680.49 126
2680.61 117
2680.73 107
2680.85 97
2680.97 88
2681.09 79
2681.21 72
2681.33 65
2681.44 61
2681.56 59
2681.68 61
2681.80 66
2681.92 75
2682.04 85
2682.16 97
2682.27 109
2682.39 120
2682.51 129
2682.63 137
2682.75 143
2682.87 148
2682.99 150
2683.11 151
2683.22 150
2683.34 148
2683.46 146
2683.58 144
2683.70 143
2683.82 144
2683.94 146
2684.06 151
2684.17 156
2684.29 161
2684.41 165
2684.53 169
2684.65 172
2684.77 173
2684.89 173
2685.01 174
2685.13 176
2685.24 179
2685.36 184
2685.48 190
2685.60 196
2685.72 202
2685.84 207
2685.96 211
2686.08 212
2686.19 212
2686.31 210
2686.43 206
2686.55 201
2686.67 195
2686.79 188
2686.91 180
2687.03 172
2687.14 166
2687.26 162
2687.38 161
2687.50 163
2687.62 168
2687.74 174
2687.86 181
2687.98 187
2688.10 190
2688.21 191
2688.33 189
2688.45 187
2688.57 184
2688.69 183
2688.81 184
2688.93 186
2689.05 189
2689.17 193
2689.28 196
2689.40 198
2689.52 201
2689.64 206
2689.76 215
2689.88 228
2690.00 246
2690.12 269
2690.24 295
2690.35 321
2690.47 346
2690.59 368
2690.71 383
2690.83 394
2690.95 399
2691.07 400
2691.19 399
2691.31 395
2691.42 390
2691.54 384
2691.66 376
2691.78 366
2691.90 353
2692.02 338
2692.14 321
2692.26 306
2692.38 293
2692.49 284
2692.61 281
2692.73 284
2692.85 293
2692.97 305
2693.09 318
2693.21 330
2693.33 340
2693.45 348
2693.57 355
2693.68 363
2693.80 375
2693.92 391
2694.04 414
2694.16 443
2694.28 477
2694.40 513
2694.52 549
2694.64 583
2694.76 613
2694.87 640
2694.99 664
2695.11 687
2695.23 712
2695.35 740
2695.47 774
2695.59 814
2695.71 862
2695.83 915
2695.95 974
2696.06 1035
2696.18 1099
2696.30 1162
2696.42 1224
2696.54 1283
2696.66 1338
2696.78 1389
2696.90 1433
2697.02 1472
2697.14 1504
2697.26 1530
2697.37 1549
2697.49 1562
2697.61 1571
2697.73 1578
2697.85 1583
2697.97 1588
2698.09 1592
2698.21 1595
2698.33 1593
2698.45 1586
2698.56 1570
2698.68 1546
2698.80 1514
2698.92 1475
2699.04 1432
2699.16 1387
2699.28 1343
2699.40 1302
2699.52 1262
2699.64 1225
2699.76 1189
2699.87 1153
2699.99 1115
2700.11 1076
2700.23 1033
2700.35 988
2700.47 941
2700.59 893
2700.71 845
2700.83 800
2700.95 758
2701.07 721
2701.19 688
2701.30 660
2701.42 637
2701.54 618
2701.66 602
2701.78 588
2701.90 575
2702.02 563
2702.14 550
2702.26 536
2702.38 521
2702.50 504
2702.62 486
2702.73 468
2702.85 448
2702.97 427
2703.09 404
2703.21 380
2703.33 355
2703.45 330
2703.57 305
2703.69 283
2703.81 264
2703.93 249
2704.05 238
2704.16 231
2704.28 228
2704.40 228
2704.52 229
2704.64 231
2704.76 234
2704.88 236
2705.00 236
2705.12 233
2705.24 227
2705.36 217
2705.48 206
2705.60 193
2705.71 182
2705.83 172
2705.95 165
2706.07 161
2706.19 159
2706.31 159
2706.43 160
2706.55 160
2706.67 158
2706.79 154
2706.91 148
2707.03 140
2707.15 134
2707.27 129
2707.38 128
2707.50 131
2707.62 137
2707.74 146
2707.86 154
2707.98 162
2708.10 166
2708.22 168
2708.34 168
2708.46 166
2708.58 163
2708.70 160
2708.82 156
2708.94 152
2709.05 147
2709.17 141
2709.29 134
2709.41 127
2709.53 118
2709.65 110
2709.77 102
2709.89 95
2710.01 89
2710.13 84
2710.25 82
2710.37 81
2710.49 83
2710.61 87
2710.73 93
2710.84 99
2710.96 106
2711.08 112
2711.20 118
2711.32 123
2711.44 128
2711.56 133
2711.68 138
2711.80 142
2711.92 146
2712.04 148
2712.16 148
2712.28 147
2712.40 144
2712.52 139
2712.64 134
2712.75 127
2712.87 120
2712.99 113
2713.11 105
2713.23 96
2713.35 88
2713.47 81
2713.59 75
2713.71 70
2713.83 66
2713.95 65
2714.07 66
2714.19 69
2714.31 72
2714.43 77
2714.55 82
2714.67 85
2714.78 86
2714.90 83
2715.02 77
2715.14 67
2715.26 55
2715.38 42
2715.50 29
2715.62 18
2715.74 10
2715.86 5
2715.98 2
2716.10 2
2716.22 1
2716.34 1
2716.46 0
2716.58 0
2716.70 0
2716.82 0
2716.94 0
2717.05 0
2717.17 0
2717.29 2
2717.41 11
2717.53 21
2717.65 33
2717.77 46
2717.89 59
2718.01 72
2718.13 83
2718.25 93
2718.37 99
2718.49 103
2718.61 104
2718.73 103
2718.85 100
2718.97 95
2719.09 90
2719.21 84
2719.33 80
2719.44 78
2719.56 79
2719.68 81
2719.80 85
2719.92 90
2720.04 95
2720.16 99
2720.28 104
2720.40 109
2720.52 115
2720.64 124
2720.76 135
2720.88 148
2721.00 161
2721.12 175
2721.24 187
2721.36 199
2721.48 208
2721.60 217
2721.72 227
2721.84 237
2721.96 249
2722.08 261
2722.20 274
2722.31 286
2722.43 295
2722.55 301
2722.67 302
2722.79 298
2722.91 289
2723.03 277
2723.15 262
2723.27 245
2723.39 228
2723.51 213
2723.63 199
2723.75 188
2723.87 180
2723.99 174
2724.11 170
2724.23 168
2724.35 167
2724.47 166
2724.59 166
2724.71 167
2724.83 168
2724.95 170
2725.07 173
2725.19 177
2725.31 181
2725.43 184
2725.55 185
2725.66 183
2725.78 177
2725.90 169
2726.02 157
2726.14 144
2726.26 131
2726.38 119
2726.50 109
2726.62 100
2726.74 94
2726.86 90
2726.98 87
2727.10 86
2727.22 88
2727.34 91
2727.46 95
2727.58 100
2727.70 105
2727.82 108
2727.94 109
2728.06 107
2728.18 102
2728.30 97
2728.42 91
2728.54 86
2728.66 82
2728.78 79
2728.90 77
2729.02 75
2729.14 73
2729.26 71
2729.38 69
2729.50 68
2729.62 67
2729.74 67
2729.86 66
2729.98 63
2730.09 60
2730.21 55
2730.33 49
2730.45 43
2730.57 38
2730.69 33
2730.81 29
2730.93 26
2731.05 24
2731.17 23
2731.29 24
2731.41 25
2731.53 27
2731.65 29
2731.77 29
2731.89 27
2732.01 23
2732.13 15
2732.25 6
2732.37 0
2732.49 0
2732.61 0
2732.73 0
2732.85 0
2732.97 0
2733.09 0
2733.21 0
2733.33 12
2733.45 27
2733.57 42
2733.69 55
2733.81 66
2733.93 74
2734.05 79
2734.17 82
2734.29 83
2734.41 82
2734.53 78
2734.65 73
2734.77 68
2734.89 62
2735.01 58
2735.13 56
2735.25 54
2735.37 54
2735.49 55
2735.61 57
2735.73 59
2735.85 61
2735.97 63
2736.09 65
2736.21 67
2736.33 67
2736.45 67
2736.57 66
2736.69 66
2736.81 68
2736.93 70
2737.05 74
2737.17 78
2737.29 81
2737.41 81
2737.53 79
2737.65 73
2737.77 65
2737.89 58
2738.01 52
2738.13 48
2738.25 48
2738.37 52
2738.49 57
2738.61 63
2738.73 68
2738.85 69
2738.97 66
2739.09 60
2739.21 51
2739.33 41
2739.45 33
2739.57 27
2739.69 26
2739.81 30
2739.93 38
2740.05 49
2740.17 60
2740.29 71
2740.41 80
2740.53 86
2740.65 88
2740.77 86
2740.89 80
2741.01 71
2741.13 59
2741.25 45
2741.37 32
2741.49 21
2741.61 13
2741.73 9
2741.85 11
2741.97 17
2742.09 27
2742.21 38
2742.33 49
2742.45 59
2742.57 66
2742.69 71
2742.81 72
2742.93 72
2743.05 70
2743.17 68
2743.29 67
2743.41 66
2743.53 65
2743.65 66
2743.77 68
2743.89 70
2744.01 71
2744.13 72
2744.25 71
2744.37 69
2744.49 66
2744.61 63
2744.73 60
2744.85 57
2744.97 55
2745.09 53
2745.21 53
2745.33 53
2745.45 54
2745.57 55
2745.69 55
2745.81 57
2745.93 58
2746.05 59
2746.17 61
2746.29 63
2746.41 67
2746.53 70
2746.65 75
2746.77 79
2746.89 82
2747.01 85
2747.13 86
2747.25 87
2747.37 87
2747.49 86
2747.61 84
2747.73 82
2747.85 80
2747.97 79
2748.09 80
2748.21 84
2748.33 90
2748.45 98
2748.57 107
2748.69 116
2748.81 123
2748.93 127
2749.05 130
2749.17 130
2749.29 131
2749.41 132
2749.53 134
2749.65 138
2749.77 142
2749.89 145
2750.01 148
2750.13 148
2750.25 148
2750.37 147
2750.50 146
2750.62 146
2750.74 147
2750.86 149
2750.98 150
2751.10 149
2751.22 146
2751.34 141
2751.46 134
2751.58 125
2751.70 117
2751.82 111
2751.94 108
2752.06 108
2752.18 112
2752.30 117
2752.42 124
2752.54 131
2752.66 136
2752.78 139
2752.90 139
2753.02 137
2753.14 131
2753.26 123
2753.38 112
2753.50 100
2753.62 88
2753.74 79
2753.86 72
2753.98 69
2754.10 70
2754.22 73
2754.34 76
2754.46 79
2754.58 80
2754.70 79
2754.83 75
2754.95 69
2755.07 61
2755.19 51
2755.31 40
2755.43 28
2755.55 17
2755.67 8
2755.79 2
2755.91 0
2756.03 1
2756.15 6
2756.27 12
2756.39 18
2756.51 22
2756.63 23
2756.75 23
2756.87 20
2756.99 18
2757.11 16
2757.23 16
2757.35 19
2757.47 23
2757.59 30
2757.71 36
2757.83 42
2757.95 46
2758.07 47
2758.20 45
2758.32 41
2758.44 37
2758.56 32
2758.68 28
2758.80 25
2758.92 21
2759.04 18
2759.16 13
2759.28 8
2759.40 1
2759.52 0
2759.64 0
2759.76 0
2759.88 0
2760.00 0
2760.12 0
2760.24 0
2760.36 2
2760.48 14
2760.60 25
2760.72 35
2760.84 43
2760.96 50
2761.09 54
2761.21 56
2761.33 57
2761.45 55
2761.57 53
2761.69 49
2761.81 44
2761.93 38
2762.05 33
2762.17 29
2762.29 27
2762.41 28
2762.53 32
2762.65 37
2762.77 42
2762.89 45
2763.01 45
2763.13 41
2763.25 34
2763.37 26
2763.49 17
2763.62 10
2763.74 6
2763.86 6
2763.98 9
2764.10 16
2764.22 23
2764.34 30
2764.46 36
2764.58 39
2764.70 40
2764.82 38
2764.94 36
2765.06 32
2765.18 29
2765.30 27
2765.42 25
2765.54 25
2765.66 25
2765.79 26
2765.91 26
2766.03 26
2766.15 26
2766.27 25
2766.39 25
2766.51 24
2766.63 25
2766.75 27
2766.87 32
2766.99 38
2767.11 48
2767.23 59
2767.35 72
2767.47 87
2767.59 104
2767.71 121
2767.84 140
2767.96 159
2768.08 180
2768.20 201
2768.32 222
2768.44 241
2768.56 257
2768.68 272
2768.80 284
2768.92 296
2769.04 307
2769.16 319
2769.28 333
2769.40 346
2769.52 360
2769.64 372
2769.77 383
2769.89 390
2770.01 396
2770.13 398
2770.25 399
2770.37 397
2770.49 393
2770.61 385
2770.73 374
2770.85 360
2770.97 344
2771.09 326
2771.21 309
2771.33 291
2771.45 274
2771.58 258
2771.70 243
2771.82 227
2771.94 211
2772.06 196
2772.18 182
2772.30 170
2772.42 162
2772.54 159
2772.66 159
2772.78 164
2772.90 171
2773.02 179
2773.14 185
2773.26 188
2773.39 186
2773.51 181
2773.63 171
2773.75 158
2773.87 145
2773.99 132
2774.11 120
2774.23 109
2774.35 101
2774.47 94
2774.59 89
2774.71 83
2774.83 78
2774.96 72
2775.08 66
2775.20 59
2775.32 53
2775.44 47
2775.56 42
2775.68 38
2775.80 35
2775.92 32
2776.04 29
2776.16 26
2776.28 24
2776.40 22
2776.53 21
2776.65 23
2776.77 25
2776.89 30
2777.01 34
2777.13 38
2777.25 41
2777.37 42
2777.49 42
2777.61 40
2777.73 38
2777.85 36
2777.98 34
2778.10 34
2778.22 34
2778.34 36
2778.46 39
2778.58 43
2778.70 48
2778.82 54
2778.94 58
2779.06 63
2779.18 66
2779.30 68
2779.43 70
2779.55 71
2779.67 70
2779.79 69
2779.91 67
2780.03 65
2780.15 63
2780.27 62
2780.39 63
2780.51 65
2780.63 67
2780.75 70
2780.88 71
2781.00 71
2781.12 70
2781.24 69
2781.36 68
2781.48 66
2781.60 65
2781.72 64
2781.84 62
2781.96 57
2782.08 50
2782.21 42
2782.33 31
2782.45 20
2782.57 10
2782.69 1
2782.81 0
2782.93 0
2783.05 0
2783.17 0
2783.29 0
2783.41 0
2783.54 0
2783.66 0
2783.78 2
2783.90 6
2784.02 10
2784.14 15
2784.26 20
2784.38 26
2784.50 33
2784.62 39
2784.75 46
2784.87 54
2784.99 62
2785.11 70
2785.23 76
2785.35 82
2785.47 84
2785.59 84
2785.71 81
2785.83 77
2785.96 71
2786.08 65
2786.20 61
2786.32 58
2786.44 56
2786.56 55
2786.68 55
2786.80 55
2786.92 54
2787.04 53
2787.17 51
2787.29 49
2787.41 47
2787.53 45
2787.65 45
2787.77 45
2787.89 47
2788.01 49
2788.13 53
2788.25 57
2788.38 60
2788.50 63
2788.62 63
2788.74 61
2788.86 56
2788.98 51
2789.10 45
2789.22 42
2789.34 42
2789.47 46
2789.59 55
2789.71 66
2789.83 79
2789.95 90
2790.07 97
2790.19 99
2790.31 96
2790.43 88
2790.56 78
2790.68 68
2790.80 60
2790.92 55
2791.04 53
2791.16 52
2791.28 53
2791.40 54
2791.52 54
2791.65 53
2791.77 52
2791.89 51
2792.01 51
2792.13 52
2792.25 56
2792.37 62
2792.49 70
2792.61 79
2792.74 87
2792.86 95
2792.98 101
2793.10 105
2793.22 107
2793.34 109
2793.46 111
2793.58 113
2793.70 117
2793.83 122
2793.95 129
2794.07 136
2794.19 143
2794.31 149
2794.43 153
2794.55 157
2794.67 161
2794.80 163
2794.92 164
2795.04 164
2795.16 162
2795.28 160
2795.40 156
2795.52 152
2795.64 148
2795.76 145
2795.89 143
2796.01 141
2796.13 140
2796.25 137
2796.37 133
2796.49 127
2796.61 120
2796.73 112
2796.86 103
2796.98 95
2797.10 86
2797.22 78
2797.34 70
2797.46 62
2797.58 53
2797.70 44
2797.83 35
2797.95 26
2798.07 19
2798.19 14
2798.31 11
2798.43 11
2798.55 13
2798.67 18
2798.80 24
2798.92 32
2799.04 42
2799.16 51
2799.28 59
2799.40 67
2799.52 73
2799.64 77
2799.77 82
2799.89 87
2800.01 95
2800.13 103
2800.25 113
2800.37 123
2800.49 132
2800.62 137
2800.74 139
2800.86 136
2800.98 129
2801.10 120
2801.22 110
2801.34 100
2801.46 92
2801.59 84
2801.71 79
2801.83 74
2801.95 70
2802.07 66
2802.19 64
2802.31 61
2802.44 59
2802.56 57
2802.68 56
2802.80 55
2802.92 55
2803.04 56
2803.16 58
2803.28 61
2803.41 67
2803.53 75
2803.65 84
2803.77 93
2803.89 101
2804.01 106
2804.13 107
2804.26 105
2804.38 100
2804.50 94
2804.62 89
2804.74 85
2804.86 85
2804.98 88
2805.11 93
2805.23 100
2805.35 107
2805.47 114
2805.59 120
2805.71 125
2805.83 129
2805.96 132
2806.08 133
2806.20 133
2806.32 131
2806.44 127
2806.56 121
2806.68 114
2806.81 108
2806.93 102
2807.05 97
2807.17 93
2807.29 89
2807.41 85
2807.53 80
2807.66 74
2807.78 67
2807.90 61
2808.02 56
2808.14 54
2808.26 55
2808.39 58
2808.51 63
2808.63 70
2808.75 76
2808.87 82
2808.99 88
2809.11 93
2809.24 100
2809.36 107
2809.48 115
2809.60 123
2809.72 131
2809.84 138
2809.96 144
2810.09 147
2810.21 148
2810.33 146
2810.45 142
2810.57 137
2810.69 130
2810.82 121
2810.94 111
2811.06 99
2811.18 86
2811.30 72
2811.42 58
2811.54 45
2811.67 34
2811.79 25
2811.91 19
2812.03 15
2812.15 14
2812.27 15
2812.40 17
2812.52 21
2812.64 25
2812.76 31
2812.88 37
2813.00 43
2813.12 49
2813.25 53
2813.37 56
2813.49 58
2813.61 59
2813.73 60
2813.85 59
2813.98 58
2814.10 57
2814.22 54
2814.34 52
2814.46 48
2814.58 43
2814.71 38
2814.83 33
2814.95 28
2815.07 25
2815.19 23
2815.31 23
2815.44 26
2815.56 30
2815.68 37
2815.80 44
2815.92 52
2816.04 60
2816.17 66
2816.29 72
2816.41 75
2816.53 77
2816.65 77
2816.77 76
2816.90 75
2817.02 75
2817.14 78
2817.26 83
2817.38 91
2817.50 102
2817.63 113
2817.75 124
2817.87 133
2817.99 139
2818.11 142
2818.23 141
2818.36 138
2818.48 134
2818.60 129
2818.72 126
2818.84 123
2818.96 123
2819.09 124
2819.21 127
2819.33 130
2819.45 134
2819.57 137
2819.69 139
2819.82 140
2819.94 140
2820.06 139
2820.18 137
2820.30 135
2820.42 133
2820.55 132
2820.67 131
2820.79 130
2820.91 130
2821.03 130
2821.16 128
2821.28 126
2821.40 122
2821.52 116
2821.64 109
2821.76 101
2821.89 91
2822.01 81
2822.13 70
2822.25 60
2822.37 51
2822.50 43
2822.62 36
2822.74 32
2822.86 29
2822.98 28
2823.10 28
2823.23 27
2823.35 26
2823.47 25
2823.59 22
2823.71 19
2823.83 15
2823.96 12
2824.08 9
2824.20 7
2824.32 5
2824.44 3
2824.57 1
2824.69 0
2824.81 0
2824.93 0
2825.05 0
2825.18 0
2825.30 0
2825.42 0
2825.54 0
2825.66 2
2825.78 5
2825.91 9
2826.03 15
2826.15 24
2826.27 36
2826.39 50
2826.52 65
2826.64 78
2826.76 89
2826.88 96
2827.00 100
2827.12 101
2827.25 99
2827.37 97
2827.49 93
2827.61 89
2827.73 84
2827.86 78
2827.98 72
2828.10 65
2828.22 59
2828.34 55
2828.47 54
2828.59 56
2828.71 62
2828.83 70
2828.95 79
2829.08 90
2829.20 100
2829.32 107
2829.44 112
2829.56 113
2829.69 111
2829.81 104
2829.93 95
2830.05 84
2830.17 75
2830.30 68
2830.42 64
2830.54 64
2830.66 68
2830.78 73
2830.90 79
2831.03 83
2831.15 84
2831.27 82
2831.39 77
2831.51 70
2831.64 62
2831.76 57
2831.88 54
2832.00 55
2832.12 59
2832.25 66
2832.37 72
2832.49 77
2832.61 80
2832.73 81
2832.86 81
2832.98 81
2833.10 83
2833.22 88
2833.34 96
2833.47 107
2833.59 120
2833.71 133
2833.83 144
2833.95 153
2834.08 161
2834.20 166
2834.32 170
2834.44 172
2834.57 172
2834.69 169
2834.81 162
2834.93 152
2835.05 138
2835.18 120
2835.30 101
2835.42 80
2835.54 61
2835.66 43
2835.79 30
2835.91 21
2836.03 17
2836.15 17
2836.27 19
2836.40 22
2836.52 23
2836.64 23
2836.76 20
2836.88 15
2837.01 10
2837.13 6
2837.25 4
2837.37 5
2837.50 9
2837.62 15
2837.74 21
2837.86 26
2837.98 29
2838.11 28
2838.23 23
2838.35 16
2838.47 7
2838.59 0
2838.72 0
2838.84 0
2838.96 0
2839.08 0
2839.21 0
2839.33 0
2839.45 1
2839.57 8
2839.69 12
2839.82 15
2839.94 15
2840.06 13
2840.18 10
2840.30 6
2840.43 3
2840.55 1
2840.67 1
2840.79 2
2840.92 5
2841.04 8
2841.16 11
2841.28 12
2841.40 13
2841.53 14
2841.65 14
2841.77 14
2841.89 15
2842.02 17
2842.14 20
2842.26 24
2842.38 27
2842.50 31
2842.63 35
2842.75 39
2842.87 42
2842.99 43
2843.12 43
2843.24 42
2843.36 40
2843.48 36
2843.60 32
2843.73 29
2843.85 26
2843.97 23
2844.09 22
2844.22 21
2844.34 21
2844.46 22
2844.58 24
2844.70 27
2844.83 33
2844.95 40
2845.07 48
2845.19 55
2845.32 61
2845.44 64
2845.56 64
2845.68 62
2845.80 58
2845.93 54
2846.05 51
2846.17 49
2846.29 49
2846.42 50
2846.54 52
2846.66 55
2846.78 58
2846.91 63
2847.03 70
2847.15 78
2847.27 87
2847.40 96
2847.52 103
2847.64 108
2847.76 110
2847.88 107
2848.01 102
2848.13 94
2848.25 86
2848.37 77
2848.50 69
2848.62 62
2848.74 55
2848.86 49
2848.99 43
2849.11 38
2849.23 33
2849.35 28
2849.47 25
2849.60 22
2849.72 21
2849.84 18
2849.96 16
2850.09 12
2850.21 8
2850.33 4
2850.45 2
2850.58 1
2850.70 3
2850.82 7
2850.94 11
2851.07 15
2851.19 19
2851.31 21
2851.43 22
2851.56 22
2851.68 22
2851.80 23
2851.92 25
2852.05 27
2852.17 30
2852.29 34
2852.41 37
2852.54 39
2852.66 41
2852.78 43
2852.90 44
2853.02 44
2853.15 45
2853.27 46
2853.39 49
2853.51 52
2853.64 56
2853.76 60
2853.88 64
2854.00 67
2854.13 67
2854.25 66
2854.37 63
2854.49 59
2854.62 53
2854.74 47
2854.86 43
2854.98 41
2855.11 42
2855.23 44
2855.35 48
2855.47 50
2855.60 50
2855.72 47
2855.84 39
2855.96 29
2856.09 16
2856.21 4
2856.33 0
2856.45 0
2856.58 0
2856.70 0
2856.82 0
2856.94 0
2857.07 0
2857.19 0
2857.31 3
2857.43 8
2857.56 13
2857.68 17
2857.80 22
2857.92 27
2858.05 31
2858.17 34
2858.29 37
2858.42 38
2858.54 40
2858.66 41
2858.78 42
2858.91 42
2859.03 42
2859.15 42
2859.27 42
2859.40 41
2859.52 41
2859.64 40
2859.76 39
2859.89 38
2860.01 36
2860.13 35
2860.25 33
2860.38 32
2860.50 32
2860.62 34
2860.74 38
2860.87 43
2860.99 48
2861.11 54
2861.23 61
2861.36 68
2861.48 76
2861.60 86
2861.73 99
2861.85 115
2861.97 133
2862.09 151
2862.22 168
2862.34 183
2862.46 193
2862.58 197
2862.71 197
2862.83 191
2862.95 182
2863.07 170
2863.20 158
2863.32 147
2863.44 138
2863.57 133
2863.69 130
2863.81 131
2863.93 133
2864.06 135
2864.18 138
2864.30 139
2864.42 139
2864.55 136
2864.67 129
2864.79 120
2864.91 108
2865.04 94
2865.16 80
2865.28 67
2865.41 58
2865.53 53
2865.65 53
2865.77 57
2865.90 62
2866.02 67
2866.14 71
2866.26 72
2866.39 70
2866.51 65
2866.63 59
2866.76 53
2866.88 49
2867.00 47
2867.12 47
2867.25 49
2867.37 52
2867.49 55
2867.61 59
2867.74 63
2867.86 67
2867.98 72
2868.11 77
2868.23 83
2868.35 90
2868.47 96
2868.60 101
2868.72 105
2868.84 107
2868.97 106
2869.09 102
2869.21 98
2869.33 94
2869.46 91
2869.58 91
2869.70 93
2869.82 98
2869.95 105
2870.07 112
2870.19 118
2870.32 124
2870.44 127
2870.56 129
2870.68 130
2870.81 131
2870.93 132
2871.05 133
2871.18 136
2871.30 139
2871.42 143
2871.54 147
2871.67 150
2871.79 153
2871.91 155
2872.04 156
2872.16 157
2872.28 157
2872.40 157
2872.53 158
2872.65 159
2872.77 159
2872.90 160
2873.02 159
2873.14 157
2873.26 154
2873.39 151
2873.51 148
2873.63 147
2873.76 148
2873.88 152
2874.00 159
2874.12 167
2874.25 177
2874.37 186
2874.49 195
2874.62 202
2874.74 207
2874.86 212
2874.99 216
2875.11 218
2875.23 219
2875.35 218
2875.48 215
2875.60 213
2875.72 211
2875.85 212
2875.97 215
2876.09 220
2876.21 226
2876.34 229
2876.46 228
2876.58 223
2876.71 214
2876.83 202
2876.95 190
2877.08 179
2877.20 171
2877.32 166
2877.44 162
2877.57 159
2877.69 154
2877.81 147
2877.94 139
2878.06 130
2878.18 121
2878.30 115
2878.43 112
2878.55 112
2878.67 115
2878.80 119
2878.92 124
2879.04 127
2879.17 129
2879.29 127
2879.41 122
2879.53 114
2879.66 103
2879.78 91
2879.90 79
2880.03 66
2880.15 54
2880.27 42
2880.40 32
2880.52 22
2880.64 15
2880.77 8
2880.89 4
2881.01 1
2881.13 1
2881.26 2
2881.38 5
2881.50 9
2881.63 13
2881.75 17
2881.87 21
2882.00 24
2882.12 26
2882.24 27
2882.36 25
2882.49 22
2882.61 18
2882.73 13
2882.86 9
2882.98 5
2883.10 3
2883.23 2
2883.35 2
2883.47 2
2883.60 1
2883.72 0
2883.84 0
2883.97 0
2884.09 0
2884.21 0
2884.33 0
2884.46 0
2884.58 10
2884.70 24
2884.83 40
2884.95 56
2885.07 72
2885.20 85
2885.32 95
2885.44 101
2885.57 104
2885.69 104
2885.81 104
2885.94 103
2886.06 104
2886.18 105
2886.30 107
2886.43 107
2886.55 105
2886.67 101
2886.80 92
2886.92 81
2887.04 69
2887.17 57
2887.29 47
2887.41 39
2887.54 36
2887.66 36
2887.78 39
2887.91 42
2888.03 46
2888.15 48
2888.28 48
2888.40 47
2888.52 44
2888.65 42
2888.77 39
2888.89 37
2889.01 36
2889.14 36
2889.26 38
2889.38 42
2889.51 48
2889.63 55
2889.75 62
2889.88 67
2890.00 69
2890.12 67
2890.25 62
2890.37 56
2890.49 49
2890.62 45
2890.74 43
2890.86 42
2890.99 44
2891.11 45
2891.23 45
2891.36 43
2891.48 41
2891.60 38
2891.73 35
2891.85 33
2891.97 30
2892.10 28
2892.22 25
2892.34 23
2892.47 21
2892.59 19
2892.71 19
2892.84 20
2892.96 22
2893.08 25
2893.21 29
2893.33 33
2893.45 38
2893.58 43
2893.70 49
2893.82 54
2893.95 59
2894.07 64
2894.19 68
2894.32 72
2894.44 76
2894.56 80
2894.69 84
2894.81 88
2894.93 92
2895.06 95
2895.18 96
2895.30 96
2895.43 96
2895.55 95
2895.67 97
2895.80 101
2895.92 108
2896.04 119
2896.17 132
2896.29 146
2896.41 158
2896.54 167
2896.66 171
2896.78 170
2896.91 165
2897.03 157
2897.15 148
2897.28 140
2897.40 133
2897.52 130
2897.65 128
2897.77 128
2897.89 127
2898.02 124
2898.14 121
2898.26 116
2898.39 112
2898.51 107
2898.63 102
2898.76 98
2898.88 95
2899.00 91
2899.13 88
2899.25 86
2899.37 85
2899.50 86
2899.62 88
2899.74 91
2899.87 94
2899.99 96
2900.12 98
2900.24 99
2900.36 101
2900.49 104
2900.61 107
2900.73 112
2900.86 118
2900.98 123
2901.10 128
2901.23 130
2901.35 131
2901.47 129
2901.60 127
2901.72 123
2901.84 119
2901.97 114
2902.09 109
2902.21 105
2902.34 101
2902.46 99
2902.58 99
2902.71 101
2902.83 104
2902.96 110
2903.08 115
2903.20 119
2903.33 122
2903.45 122
2903.57 122
2903.70 122
2903.82 123
2903.94 126
2904.07 133
2904.19 141
2904.31 151
2904.44 160
2904.56 167
2904.68 171
2904.81 171
2904.93 170
2905.06 168
2905.18 166
2905.30 165
2905.43 165
2905.55 166
2905.67 166
2905.80 165
2905.92 162
2906.04 158
2906.17 153
2906.29 147
2906.41 143
2906.54 140
2906.66 139
2906.79 139
2906.91 139
2907.03 139
2907.16 139
2907.28 138
2907.40 136
2907.53 133
2907.65 129
2907.77 126
2907.90 123
2908.02 120
2908.15 118
2908.27 116
2908.39 115
2908.52 115
2908.64 116
2908.76 117
2908.89 117
2909.01 117
2909.13 116
2909.26 113
2909.38 108
2909.51 102
2909.63 95
2909.75 88
2909.88 80
2910.00 73
2910.12 67
2910.25 62
2910.37 60
2910.49 59
2910.62 60
2910.74 64
2910.87 69
2910.99 75
2911.11 83
2911.24 90
2911.36 98
2911.48 106
2911.61 114
2911.73 123
2911.86 134
2911.98 146
2912.10 158
2912.23 172
2912.35 184
2912.47 195
2912.60 202
2912.72 205
2912.85 205
2912.97 199
2913.09 190
2913.22 177
2913.34 162
2913.46 145
2913.59 129
2913.71 115
2913.83 104
2913.96 97
2914.08 95
2914.21 95
2914.33 97
2914.45 97
2914.58 94
2914.70 87
2914.82 77
2914.95 65
2915.07 54
2915.20 46
2915.32 41
2915.44 41
2915.57 44
2915.69 49
2915.82 55
2915.94 60
2916.06 63
2916.19 65
2916.31 66
2916.43 68
2916.56 70
2916.68 72
2916.81 75
2916.93 79
2917.05 83
2917.18 88
2917.30 94
2917.42 100
2917.55 107
2917.67 113
2917.80 118
2917.92 121
2918.04 122
2918.17 122
2918.29 120
2918.42 119
2918.54 118
2918.66 119
2918.79 121
2918.91 123
2919.03 124
2919.16 125
2919.28 125
2919.41 125
2919.53 125
2919.65 127
2919.78 131
2919.90 140
2920.03 152
2920.15 168
2920.27 188
2920.40 209
2920.52 233
2920.64 257
2920.77 280
2920.89 302
2921.02 321
2921.14 337
2921.26 349
2921.39 356
2921.51 361
2921.64 362
2921.76 363
2921.88 364
2922.01 367
2922.13 373
2922.26 382
2922.38 393
2922.50 405
2922.63 417
2922.75 429
2922.88 439
2923.00 447
2923.12 452
2923.25 454
2923.37 455
2923.50 453
2923.62 449
2923.74 444
2923.87 438
2923.99 432
2924.11 426
2924.24 420
2924.36 416
2924.49 411
2924.61 405
2924.73 397
2924.86 387
2924.98 375
2925.11 362
2925.23 348
2925.35 335
2925.48 323
2925.60 313
2925.73 304
2925.85 296
2925.97 288
2926.10 281
2926.22 273
2926.35 266
2926.47 257
2926.59 248
2926.72 239
2926.84 228
2926.97 216
2927.09 205
2927.21 194
2927.34 184
2927.46 176
2927.59 169
2927.71 162
2927.84 155
2927.96 148
2928.08 141
2928.21 135
2928.33 131
2928.46 131
2928.58 133
2928.70 137
2928.83 141
2928.95 143
2929.08 141
2929.20 135
2929.32 125
2929.45 112
2929.57 97
2929.70 83
2929.82 72
2929.94 63
2930.07 58
2930.19 57
2930.32 59
2930.44 63
2930.56 69
2930.69 77
2930.81 86
2930.94 97
2931.06 107
2931.19 116
2931.31 123
2931.43 127
2931.56 129
2931.68 128
2931.81 126
2931.93 123
2932.05 120
2932.18 119
2932.30 117
2932.43 116
2932.55 113
2932.67 110
2932.80 105
2932.92 99
2933.05 92
2933.17 85
2933.30 78
2933.42 72
2933.54 66
2933.67 62
2933.79 60
2933.92 60
2934.04 61
2934.16 64
2934.29 67
2934.41 71
2934.54 75
2934.66 77
2934.79 78
2934.91 77
2935.03 75
2935.16 71
2935.28 65
2935.41 58
2935.53 52
2935.66 46
2935.78 42
2935.90 41
2936.03 44
2936.15 51
2936.28 61
2936.40 72
2936.52 84
2936.65 94
2936.77 103
2936.90 110
2937.02 114
2937.15 117
2937.27 118
2937.39 120
2937.52 122
2937.64 126
2937.77 132
2937.89 138
2938.02 146
2938.14 152
2938.26 158
2938.39 161
2938.51 163
2938.64 164
2938.76 165
2938.89 167
2939.01 171
2939.13 176
2939.26 182
2939.38 189
2939.51 195
2939.63 200
2939.76 204
2939.88 208
2940.00 212
2940.13 216
2940.25 220
2940.38 225
2940.50 229
2940.63 232
2940.75 233
2940.87 232
2941.00 227
2941.12 220
2941.25 211
2941.37 201
2941.50 192
2941.62 184
2941.74 179
2941.87 177
2941.99 177
2942.12 178
2942.24 179
2942.37 180
2942.49 180
2942.61 177
2942.74 173
2942.86 167
2942.99 161
2943.11 155
2943.24 151
2943.36 150
2943.49 152
2943.61 156
2943.73 161
2943.86 166
2943.98 169
2944.11 169
2944.23 167
2944.36 161
2944.48 154
2944.60 145
2944.73 136
2944.85 128
2944.98 120
2945.10 113
2945.23 107
2945.35 101
2945.48 97
2945.60 94
2945.72 92
2945.85 93
2945.97 95
2946.10 98
2946.22 101
2946.35 104
2946.47 106
2946.60 106
2946.72 104
2946.84 99
2946.97 92
2947.09 82
2947.22 70
2947.34 56
2947.47 42
2947.59 29
2947.72 18
2947.84 10
2947.96 6
2948.09 4
2948.21 5
2948.34 6
2948.46 6
2948.59 4
2948.71 0
2948.84 0
2948.96 0
2949.09 0
2949.21 0
2949.33 0
2949.46 3
2949.58 18
2949.71 35
2949.83 51
2949.96 63
2950.08 71
2950.21 72
2950.33 69
2950.45 63
2950.58 56
2950.70 49
2950.83 46
2950.95 47
2951.08 51
2951.20 58
2951.33 66
2951.45 73
2951.58 78
2951.70 80
2951.82 78
2951.95 73
2952.07 66
2952.20 58
2952.32 50
2952.45 43
2952.57 37
2952.70 31
2952.82 27
2952.95 23
2953.07 20
2953.19 18
2953.32 16
2953.44 16
2953.57 17
2953.69 19
2953.82 22
2953.94 27
2954.07 32
2954.19 39
2954.32 45
2954.44 51
2954.57 56
2954.69 59
2954.81 60
2954.94 59
2955.06 55
2955.19 50
2955.31 45
2955.44 42
2955.56 42
2955.69 46
2955.81 54
2955.94 65
2956.06 77
2956.19 88
2956.31 97
2956.43 102
2956.56 103
2956.68 99
2956.81 93
2956.93 84
2957.06 75
2957.18 66
2957.31 58
2957.43 53
2957.56 50
2957.68 50
2957.81 53
2957.93 58
2958.06 64
2958.18 69
2958.30 73
2958.43 74
2958.55 71
2958.68 66
2958.80 60
2958.93 55
2959.05 51
2959.18 49
2959.30 51
2959.43 55
2959.55 60
2959.68 65
2959.80 69
2959.93 73
2960.05 76
2960.18 78
2960.30 80
2960.42 83
2960.55 85
2960.67 87
2960.80 88
2960.92 88
2961.05 86
2961.17 83
2961.30 79
2961.42 75
2961.55 71
2961.67 67
2961.80 62
2961.92 57
2962.05 51
2962.17 43
2962.30 35
2962.42 27
2962.55 21
2962.67 18
2962.80 17
2962.92 20
2963.04 27
2963.17 37
2963.29 50
2963.42 65
2963.54 82
2963.67 98
2963.79 114
2963.92 128
2964.04 137
2964.17 143
2964.29 143
2964.42 139
2964.54 131
2964.67 121
2964.79 110
2964.92 100
2965.04 92
2965.17 88
2965.29 88
2965.42 92
2965.54 99
2965.67 110
2965.79 122
2965.92 134
2966.04 146
2966.17 157
2966.29 167
2966.42 177
2966.54 185
2966.66 192
2966.79 198
2966.91 201
2967.04 204
2967.16 204
2967.29 201
2967.41 197
2967.54 191
2967.66 184
2967.79 175
2967.91 166
2968.04 157
2968.16 149
2968.29 143
2968.41 137
2968.54 133
2968.66 128
2968.79 122
2968.91 116
2969.04 110
2969.16 106
2969.29 102
2969.41 101
2969.54 101
2969.66 101
2969.79 101
2969.91 100
2970.04 97
2970.16 92
2970.29 87
2970.41 83
2970.54 81
2970.66 81
2970.79 83
2970.91 87
2971.04 91
2971.16 94
2971.29 95
2971.41 94
2971.54 90
2971.66 84
2971.79 77
2971.91 69
2972.04 63
2972.16 58
2972.29 54
2972.41 53
2972.54 52
2972.66 52
2972.79 52
2972.91 51
2973.04 49
2973.16 46
2973.29 42
2973.41 39
2973.54 37
2973.66 37
2973.79 40
2973.91 46
2974.04 54
2974.16 66
2974.29 78
2974.41 90
2974.54 101
2974.66 109
2974.79 114
2974.91 117
2975.04 117
2975.16 116
2975.29 114
2975.41 111
2975.54 108
2975.66 104
2975.79 98
2975.91 91
2976.04 84
2976.16 76
2976.29 69
2976.41 64
2976.54 61
2976.66 62
2976.79 64
2976.91 70
2977.04 76
2977.16 83
2977.29 90
2977.41 95
2977.54 99
2977.66 101
2977.79 102
2977.91 104
2978.04 105
2978.16 108
2978.29 113
2978.41 120
2978.54 129
2978.66 138
2978.79 145
2978.91 151
2979.04 153
2979.16 152
2979.29 147
2979.41 140
2979.54 131
2979.66 122
2979.79 113
2979.92 106
2980.04 101
2980.17 98
2980.29 99
2980.42 102
2980.54 106
2980.67 112
2980.79 118
2980.92 123
2981.04 126
2981.17 127
2981.29 126
2981.42 123
2981.54 119
2981.67 114
2981.79 109
2981.92 105
2982.04 100
2982.17 96
2982.29 91
2982.42 88
2982.54 85
2982.67 83
2982.79 83
2982.92 84
2983.04 85
2983.17 87
2983.30 89
2983.42 89
2983.55 88
2983.67 86
2983.80 84
2983.92 82
2984.05 80
2984.17 80
2984.30 81
2984.42 82
2984.55 82
2984.67 82
2984.80 81
2984.92 79
2985.05 75
2985.17 69
2985.30 64
2985.42 58
2985.55 53
2985.67 50
2985.80 49
2985.93 51
2986.05 57
2986.18 65
2986.30 74
2986.43 83
2986.55 90
2986.68 93
2986.80 92
2986.93 88
2987.05 81
2987.18 75
2987.30 69
2987.43 65
2987.55 63
2987.68 60
2987.80 56
2987.93 50
2988.06 41
2988.18 29
2988.31 16
2988.43 3
2988.56 0
2988.68 0
2988.81 0
2988.93 0
2989.06 0
2989.18 0
2989.31 0
2989.43 0
2989.56 5
2989.68 22
2989.81 39
2989.94 56
2990.06 71
2990.19 83
2990.31 91
2990.44 96
2990.56 96
2990.69 95
2990.81 92
2990.94 88
2991.06 84
2991.19 81
2991.31 78
2991.44 77
2991.56 75
2991.69 74
2991.82 72
2991.94 69
2992.07 65
2992.19 60
2992.32 54
2992.44 47
2992.57 40
2992.69 33
2992.82 27
2992.94 22
2993.07 20
2993.20 20
2993.32 22
2993.45 24
2993.57 28
2993.70 31
2993.82 33
2993.95 36
2994.07 39
2994.20 43
2994.32 49
2994.45 58
2994.57 68
2994.70 80
2994.83 94
2994.95 108
2995.08 121
2995.20 135
2995.33 147
2995.45 158
2995.58 168
2995.70 175
2995.83 181
2995.96 186
2996.08 190
2996.21 195
2996.33 198
2996.46 202
2996.58 205
2996.71 206
2996.83 205
2996.96 200
2997.08 193
2997.21 184
2997.34 173
2997.46 163
2997.59 153
2997.71 144
2997.84 137
2997.96 131
2998.09 127
2998.21 124
2998.34 122
2998.47 120
2998.59 119
2998.72 118
2998.84 117
2998.97 116
2999.09 115
2999.22 115
2999.34 115
2999.47 115
2999.60 115
2999.72 114
2999.85 113
2999.97 111
3000.10 108
3000.22 106
3000.35 104
3000.47 104
3000.60 106
3000.73 109
3000.85 113
3000.98 117
3001.10 120
3001.23 121
3001.35 121
3001.48 118
3001.60 115
3001.73 112
3001.86 110
3001.98 109
3002.11 109
3002.23 110
3002.36 112
3002.48 113
3002.61 112
3002.73 110
3002.86 106
3002.99 101
3003.11 96
3003.24 91
3003.36 87
3003.49 85
3003.61 85
3003.74 86
3003.87 87
3003.99 90
3004.12 93
3004.24 99
3004.37 105
3004.49 113
3004.62 121
3004.75 129
3004.87 135
3005.00 138
3005.12 137
3005.25 132
3005.37 124
3005.50 114
3005.62 105
3005.75 96
3005.88 89
3006.00 84
3006.13 79
3006.25 75
3006.38 70
3006.50 64
3006.63 59
3006.76 53
3006.88 49
3007.01 48
3007.13 49
3007.26 52
3007.38 58
3007.51 64
3007.64 70
3007.76 74
3007.89 75
3008.01 72
3008.14 65
3008.26 56
3008.39 46
3008.52 35
3008.64 26
3008.77 19
3008.89 17
3009.02 18
3009.14 24
3009.27 32
3009.40 43
3009.52 55
3009.65 66
3009.77 74
3009.90 78
3010.03 79
3010.15 78
3010.28 76
3010.40 73
3010.53 70
3010.65 66
3010.78 61
3010.91 54
3011.03 44
3011.16 32
3011.28 20
3011.41 11
3011.53 5
3011.66 3
3011.79 7
3011.91 14
3012.04 23
3012.16 32
3012.29 39
3012.42 43
3012.54 46
3012.67 48
3012.79 49
3012.92 50
3013.04 53
3013.17 57
3013.30 65
3013.42 74
3013.55 85
3013.67 98
3013.80 111
3013.93 123
3014.05 131
3014.18 137
3014.30 138
3014.43 136
3014.55 132
3014.68 126
3014.81 121
3014.93 119
3015.06 119
3015.18 122
3015.31 128
3015.44 136
3015.56 146
3015.69 155
3015.81 164
3015.94 170
3016.07 173
3016.19 172
3016.32 166
3016.44 156
3016.57 144
3016.70 129
3016.82 113
3016.95 99
3017.07 88
3017.20 80
3017.32 75
3017.45 74
3017.58 75
3017.70 77
3017.83 81
3017.95 85
3018.08 90
3018.21 94
3018.33 98
3018.46 101
3018.58 102
3018.71 102
3018.84 101
3018.96 100
3019.09 99
3019.21 101
3019.34 105
3019.47 112
3019.59 120
3019.72 130
3019.84 139
3019.97 146
3020.10 151
3020.22 153
3020.35 153
3020.47 151
3020.60 148
3020.73 144
3020.85 139
3020.98 133
3021.10 126
3021.23 118
3021.36 111
3021.48 105
3021.61 101
3021.73 102
3021.86 106
3021.99 113
3022.11 119
3022.24 125
3022.36 126
3022.49 124
3022.62 117
3022.74 109
3022.87 100
3022.99 94
3023.12 90
3023.25 88
3023.37 89
3023.50 89
3023.62 87
3023.75 83
3023.88 76
3024.00 68
3024.13 60
3024.25 53
3024.38 49
3024.51 49
3024.63 52
3024.76 56
3024.88 62
3025.01 67
3025.14 71
3025.26 73
3025.39 74
3025.52 75
3025.64 76
3025.77 79
3025.89 84
3026.02 91
3026.15 101
3026.27 112
3026.40 124
3026.52 134
3026.65 142
3026.78 146
3026.90 147
3027.03 145
3027.15 140
3027.28 135
3027.41 131
3027.53 127
3027.66 124
3027.79 121
3027.91 119
3028.04 116
3028.16 113
3028.29 110
3028.42 107
3028.54 104
3028.67 101
3028.79 96
3028.92 89
3029.05 81
3029.17 71
3029.30 59
3029.43 48
3029.55 37
3029.68 28
3029.80 21
3029.93 15
3030.06 11
3030.18 6
3030.31 2
3030.44 0
3030.56 0
3030.69 0
3030.81 0
3030.94 0
3031.07 0
3031.19 0
3031.32 0
3031.44 4
3031.57 8
3031.70 12
3031.82 17
3031.95 24
3032.08 32
3032.20 41
3032.33 51
3032.45 60
3032.58 67
3032.71 73
3032.83 76
3032.96 77
3033.09 79
3033.21 81
3033.34 85
3033.46 91
3033.59 99
3033.72 108
3033.84 115
3033.97 121
3034.10 124
3034.22 123
3034.35 120
3034.48 114
3034.60 106
3034.73 97
3034.85 89
3034.98 80
3035.11 72
3035.23 64
3035.36 58
3035.49 52
3035.61 48
3035.74 44
3035.86 41
3035.99 39
3036.12 37
3036.24 35
3036.37 34
3036.50 33
3036.62 32
3036.75 32
3036.87 34
3037.00 38
3037.13 45
3037.25 54
3037.38 66
3037.51 79
3037.63 92
3037.76 104
3037.89 112
3038.01 118
3038.14 121
3038.26 120
3038.39 118
3038.52 114
3038.64 109
3038.77 103
3038.90 96
3039.02 88
3039.15 79
3039.28 70
3039.40 63
3039.53 58
3039.65 57
3039.78 58
3039.91 62
3040.03 68
3040.16 75
3040.29 80
3040.41 84
3040.54 86
3040.67 86
3040.79 86
3040.92 84
3041.05 83
3041.17 82
3041.30 82
3041.42 83
3041.55 83
3041.68 84
3041.80 86
3041.93 87
3042.06 88
3042.18 90
3042.31 93
3042.44 96
3042.56 99
3042.69 101
3042.82 101
3042.94 100
3043.07 98
3043.19 96
3043.32 95
3043.45 96
3043.57 99
3043.70 104
3043.83 110
3043.95 116
3044.08 120
3044.21 120
3044.33 118
3044.46 112
3044.59 103
3044.71 92
3044.84 80
3044.97 70
3045.09 62
3045.22 57
3045.35 56
3045.47 58
3045.60 62
3045.72 67
3045.85 71
3045.98 74
3046.10 74
3046.23 71
3046.36 66
3046.48 60
3046.61 53
3046.74 47
3046.86 41
3046.99 35
3047.12 29
3047.24 21
3047.37 12
3047.50 3
3047.62 0
3047.75 0
3047.88 0
3048.00 0
3048.13 0
3048.26 0
3048.38 0
3048.51 0
3048.64 5
3048.76 16
3048.89 28
3049.02 38
3049.14 46
3049.27 51
3049.39 53
3049.52 51
3049.65 48
3049.77 44
3049.90 40
3050.03 38
3050.15 37
3050.28 38
3050.41 39
3050.53 39
3050.66 40
3050.79 40
3050.91 40
3051.04 40
3051.17 41
3051.29 43
3051.42 45
3051.55 47
3051.67 49
3051.80 49
3051.93 49
3052.05 48
3052.18 47
3052.31 46
3052.43 47
3052.56 50
3052.69 54
3052.81 60
3052.94 68
3053.07 77
3053.19 87
3053.32 98
3053.45 109
3053.57 119
3053.70 127
3053.83 132
3053.95 134
3054.08 132
3054.21 127
3054.33 120
3054.46 112
3054.59 105
3054.71 99
3054.84 94
3054.97 92
3055.09 91
3055.22 92
3055.35 93
3055.47 94
3055.60 97
3055.73 100
3055.85 105
3055.98 111
3056.11 119
3056.23 128
3056.36 138
3056.49 147
3056.62 155
3056.74 161
3056.87 164
3057.00 166
3057.12 165
3057.25 162
3057.38 156
3057.50 149
3057.63 141
3057.76 132
3057.88 123
3058.01 116
3058.14 111
3058.26 108
3058.39 106
3058.52 106
3058.64 105
3058.77 104
3058.90 101
3059.02 98
3059.15 93
3059.28 89
3059.40 84
3059.53 80
3059.66 77
3059.78 72
3059.91 68
3060.04 62
3060.16 57
3060.29 53
3060.42 52
3060.55 56
3060.67 63
3060.80 74
3060.93 86
3061.05 97
3061.18 104
3061.31 107
3061.43 105
3061.56 99
3061.69 93
3061.81 88
3061.94 85
3062.07 86
3062.19 90
3062.32 95
3062.45 101
3062.57 106
3062.70 108
3062.83 108
3062.96 107
3063.08 105
3063.21 103
3063.34 103
3063.46 105
3063.59 108
3063.72 112
3063.84 115
3063.97 117
3064.10 117
3064.22 116
3064.35 114
3064.48 112
3064.61 111
3064.73 112
3064.86 115
3064.99 120
3065.11 126
3065.24 133
3065.37 139
3065.49 145
3065.62 149
3065.75 151
3065.87 151
3066.00 147
3066.13 140
3066.26 131
3066.38 120
3066.51 109
3066.64 99
3066.76 90
3066.89 83
3067.02 77
3067.14 71
3067.27 65
3067.40 56
3067.52 47
3067.65 37
3067.78 28
3067.91 23
3068.03 21
3068.16 25
3068.29 32
3068.41 43
3068.54 55
3068.67 67
3068.79 76
3068.92 83
3069.05 88
3069.18 90
3069.30 90
3069.43 90
3069.56 90
3069.68 91
3069.81 94
3069.94 99
3070.06 104
3070.19 111
3070.32 119
3070.45 126
3070.57 131
3070.70 134
3070.83 134
3070.95 130
3071.08 124
3071.21 116
3071.34 107
3071.46 98
3071.59 91
3071.72 85
3071.84 82
3071.97 82
3072.10 84
3072.22 88
3072.35 94
3072.48 102
3072.61 111
3072.73 119
3072.86 125
3072.99 129
3073.11 129
3073.24 123
3073.37 114
3073.50 102
3073.62 89
3073.75 75
3073.88 64
3074.00 56
3074.13 51
3074.26 47
3074.39 44
3074.51 41
3074.64 35
3074.77 27
3074.89 19
3075.02 10
3075.15 3
3075.27 0
3075.40 0
3075.53 0
3075.66 0
3075.78 0
3075.91 0
3076.04 0
3076.16 0
3076.29 0
3076.42 0
3076.55 2
3076.67 8
3076.80 16
3076.93 26
3077.06 37
3077.18 50
3077.31 65
3077.44 80
3077.56 94
3077.69 107
3077.82 117
3077.95 124
3078.07 126
3078.20 125
3078.33 121
3078.45 116
3078.58 110
3078.71 106
3078.84 104
3078.96 105
3079.09 108
3079.22 114
3079.34 122
3079.47 130
3079.60 137
3079.73 142
3079.85 145
3079.98 145
3080.11 143
3080.24 140
3080.36 136
3080.49 132
3080.62 128
3080.74 124
3080.87 121
3081.00 120
3081.13 120
3081.25 121
3081.38 124
3081.51 126
3081.63 128
3081.76 129
3081.89 128
3082.02 127
3082.14 125
3082.27 125
3082.40 125
3082.53 125
3082.65 126
3082.78 124
3082.91 122
3083.03 118
3083.16 113
3083.29 108
3083.42 106
3083.54 105
3083.67 107
3083.80 109
3083.93 112
3084.05 113
3084.18 114
3084.31 113
3084.44 111
3084.56 108
3084.69 104
3084.82 100
3084.94 95
3085.07 89
3085.20 83
3085.33 78
3085.45 73
3085.58 70
3085.71 67
3085.84 64
3085.96 61
3086.09 58
3086.22 57
3086.35 56
3086.47 58
3086.60 60
3086.73 64
3086.85 69
3086.98 72
3087.11 73
3087.24 72
3087.36 68
3087.49 64
3087.62 59
3087.75 56
3087.87 54
3088.00 54
3088.13 56
3088.26 62
3088.38 69
3088.51 77
3088.64 86
3088.77 93
3088.89 99
3089.02 101
3089.15 100
3089.28 96
3089.40 90
3089.53 83
3089.66 76
3089.79 71
3089.91 67
3090.04 66
3090.17 67
3090.29 69
3090.42 71
3090.55 73
3090.68 73
3090.80 72
3090.93 71
3091.06 70
3091.19 70
3091.31 72
3091.44 76
3091.57 81
3091.70 86
3091.82 90
3091.95 92
3092.08 93
3092.21 94
3092.33 95
3092.46 98
3092.59 102
3092.72 107
3092.84 112
3092.97 115
3093.10 116
3093.23 113
3093.35 107
3093.48 99
3093.61 91
3093.74 84
3093.86 78
3093.99 73
3094.12 70
3094.25 68
3094.37 67
3094.50 67
3094.63 68
3094.76 71
3094.88 76
3095.01 81
3095.14 86
3095.27 90
3095.39 93
3095.52 95
3095.65 96
3095.78 96
3095.90 96
3096.03 96
3096.16 97
3096.29 99
3096.41 103
3096.54 109
3096.67 117
3096.80 128
3096.93 140
3097.05 152
3097.18 162
3097.31 169
3097.44 172
3097.56 171
3097.69 167
3097.82 160
3097.95 153
3098.07 147
3098.20 143
3098.33 140
3098.46 138
3098.58 139
3098.71 139
3098.84 138
3098.97 137
3099.09 134
3099.22 129
3099.35 123
3099.48 116
3099.61 110
3099.73 104
3099.86 98
3099.99 93
3100.12 88
3100.24 84
3100.37 80
3100.50 77
3100.63 75
3100.75 75
3100.88 77
3101.01 80
3101.14 84
3101.26 87
3101.39 89
3101.52 89
3101.65 88
3101.78 85
3101.90 83
3102.03 80
3102.16 77
3102.29 74
3102.41 72
3102.54 70
3102.67 70
3102.80 72
3102.92 74
3103.05 77
3103.18 80
3103.31 83
3103.44 83
3103.56 82
3103.69 79
3103.82 75
3103.95 71
3104.07 67
3104.20 65
3104.33 64
3104.46 66
3104.58 68
3104.71 70
3104.84 71
3104.97 70
3105.10 68
3105.22 65
3105.35 62
3105.48 60
3105.61 59
3105.73 60
3105.86 62
3105.99 65
3106.12 68
3106.25 70
3106.37 72
3106.50 73
3106.63 74
3106.76 76
3106.88 78
3107.01 82
3107.14 87
3107.27 94
3107.40 102
3107.52 110
3107.65 119
3107.78 125
3107.91 130
3108.03 131
3108.16 130
3108.29 127
3108.42 123
3108.55 120
3108.67 119
3108.80 119
3108.93 123
3109.06 127
3109.18 132
3109.31 135
3109.44 134
3109.57 130
3109.70 122
3109.82 112
3109.95 102
3110.08 93
3110.21 89
3110.34 89
3110.46 95
3110.59 104
3110.72 115
3110.85 127
3110.97 137
3111.10 143
3111.23 146
3111.36 145
3111.49 140
3111.61 134
3111.74 127
3111.87 120
3112.00 115
3112.13 113
3112.25 112
3112.38 113
3112.51 114
3112.64 115
3112.77 114
3112.89 110
3113.02 103
3113.15 92
3113.28 80
3113.40 66
3113.53 53
3113.66 43
3113.79 37
3113.92 36
3114.04 38
3114.17 43
3114.30 48
3114.43 53
3114.56 57
3114.68 57
3114.81 57
3114.94 55
3115.07 54
3115.20 53
3115.32 53
3115.45 52
3115.58 50
3115.71 47
3115.84 44
3115.96 40
3116.09 38
3116.22 38
3116.35 40
3116.48 45
3116.60 51
3116.73 59
3116.86 68
3116.99 77
3117.12 87
3117.24 97
3117.37 107
3117.50 116
3117.63 125
3117.76 133
3117.88 140
3118.01 145
3118.14 149
3118.27 152
3118.40 155
3118.52 160
3118.65 165
3118.78 173
3118.91 182
3119.04 191
3119.16 200
3119.29 207
3119.42 213
3119.55 215
3119.68 216
3119.80 215
3119.93 215
3120.06 216
3120.19 218
3120.32 220
3120.44 221
3120.57 220
3120.70 215
3120.83 206
3120.96 194
3121.08 181
3121.21 168
3121.34 157
3121.47 148
3121.60 143
3121.72 140
3121.85 139
3121.98 141
3122.11 143
3122.24 146
3122.37 151
3122.49 155
3122.62 160
3122.75 165
3122.88 169
3123.01 171
3123.13 172
3123.26 171
3123.39 167
3123.52 161
3123.65 152
3123.77 142
3123.90 132
3124.03 121
3124.16 112
3124.29 104
3124.42 97
3124.54 91
3124.67 86
3124.80 81
3124.93 76
3125.06 71
3125.18 67
3125.31 64
3125.44 62
3125.57 61
3125.70 60
3125.83 59
3125.95 55
3126.08 49
3126.21 41
3126.34 30
3126.47 19
3126.59 9
3126.72 0
3126.85 0
3126.98 0
3127.11 0
3127.24 0
3127.36 0
3127.49 0
3127.62 0
3127.75 0
3127.88 6
3128.00 21
3128.13 37
3128.26 51
3128.39 64
3128.52 74
3128.65 81
3128.77 87
3128.90 93
3129.03 99
3129.16 105
3129.29 111
3129.42 116
3129.54 119
3129.67 118
3129.80 115
3129.93 110
3130.06 105
3130.18 99
3130.31 94
3130.44 90
3130.57 88
3130.70 88
3130.83 88
3130.95 89
3131.08 90
3131.21 91
3131.34 91
3131.47 89
3131.60 85
3131.72 81
3131.85 76
3131.98 71
3132.11 68
3132.24 66
3132.37 66
3132.49 66
3132.62 67
3132.75 68
3132.88 68
3133.01 67
3133.14 65
3133.26 64
3133.39 63
3133.52 62
3133.65 63
3133.78 63
3133.91 64
3134.03 62
3134.16 59
3134.29 53
3134.42 46
3134.55 39
3134.68 33
3134.80 30
3134.93 32
3135.06 38
3135.19 48
3135.32 61
3135.45 74
3135.57 86
3135.70 96
3135.83 103
3135.96 107
3136.09 110
3136.22 112
3136.34 116
3136.47 120
3136.60 127
3136.73 134
3136.86 141
3136.99 149
3137.11 155
3137.24 161
3137.37 164
3137.50 166
3137.63 164
3137.76 161
3137.89 156
3138.01 151
3138.14 147
3138.27 146
3138.40 148
3138.53 153
3138.66 160
3138.78 168
3138.91 176
3139.04 180
3139.17 180
3139.30 176
3139.43 169
3139.55 161
3139.68 154
3139.81 151
3139.94 152
3140.07 157
3140.20 165
3140.33 174
3140.45 182
3140.58 187
3140.71 187
3140.84 182
3140.97 172
3141.10 160
3141.22 147
3141.35 133
3141.48 119
3141.61 107
3141.74 95
3141.87 85
3142.00 76
3142.12 69
3142.25 62
3142.38 57
3142.51 53
3142.64 50
3142.77 47
3142.90 45
3143.02 44
3143.15 43
3143.28 43
3143.41 43
3143.54 44
3143.67 45
3143.80 48
3143.92 52
3144.05 57
3144.18 64
3144.31 70
3144.44 75
3144.57 78
3144.69 78
3144.82 76
3144.95 72
3145.08 68
3145.21 65
3145.34 65
3145.47 68
3145.59 74
3145.72 82
3145.85 90
3145.98 98
3146.11 105
3146.24 110
3146.37 114
3146.50 115
3146.62 115
3146.75 113
3146.88 110
3147.01 106
3147.14 102
3147.27 98
3147.40 92
3147.52 86
3147.65 79
3147.78 73
3147.91 67
3148.04 62
3148.17 61
3148.30 61
3148.42 64
3148.55 66
3148.68 68
3148.81 68
3148.94 67
3149.07 64
3149.20 62
3149.32 63
3149.45 67
3149.58 75
3149.71 86
3149.84 98
3149.97 108
3150.10 116
3150.23 120
3150.35 119
3150.48 113
3150.61 105
3150.74 96
3150.87 87
3151.00 80
3151.13 76
3151.25 74
3151.38 76
3151.51 81
3151.64 88
3151.77 95
3151.90 102
3152.03 108
3152.16 110
3152.28 110
3152.41 107
3152.54 101
3152.67 93
3152.80 86
3152.93 79
3153.06 73
3153.19 69
3153.31 67
3153.44 65
3153.57 65
3153.70 65
3153.83 68
3153.96 73
3154.09 81
3154.22 90
3154.34 101
3154.47 111
3154.60 120
3154.73 126
3154.86 129
3154.99 130
3155.12 128
3155.25 123
3155.37 117
3155.50 110
3155.63 102
3155.76 94
3155.89 86
3156.02 79
3156.15 75
3156.28 74
3156.40 75
3156.53 78
3156.66 81
3156.79 84
3156.92 84
3157.05 82
3157.18 79
3157.31 76
3157.44 74
3157.56 75
3157.69 79
3157.82 85
3157.95 92
3158.08 98
3158.21 101
3158.34 100
3158.47 95
3158.59 86
3158.72 76
3158.85 66
3158.98 58
3159.11 53
3159.24 51
3159.37 54
3159.50 59
3159.63 65
3159.75 73
3159.88 79
3160.01 85
3160.14 90
3160.27 93
3160.40 95
3160.53 96
3160.66 96
3160.79 95
3160.91 94
3161.04 93
3161.17 94
3161.30 98
3161.43 105
3161.56 114
3161.69 126
3161.82 141
3161.95 159
3162.07 179
3162.20 202
3162.33 229
3162.46 259
3162.59 292
3162.72 326
3162.85 360
3162.98 390
3163.11 417
3163.23 439
3163.36 456
3163.49 470
3163.62 481
3163.75 493
3163.88 506
3164.01 523
3164.14 543
3164.27 568
3164.40 598
3164.52 633
3164.65 672
3164.78 714
3164.91 758
3165.04 801
3165.17 842
3165.30 880
3165.43 913
3165.56 943
3165.69 970
3165.81 999
3165.94 1029
3166.07 1062
3166.20 1098
3166.33 1135
3166.46 1172
3166.59 1205
3166.72 1233
3166.85 1255
3166.98 1270
3167.10 1279
3167.23 1283
3167.36 1283
3167.49 1279
3167.62 1273
3167.75 1264
3167.88 1254
3168.01 1244
3168.14 1234
3168.27 1224
3168.39 1213
3168.52 1201
3168.65 1187
3168.78 1170
3168.91 1149
3169.04 1124
3169.17 1096
3169.30 1066
3169.43 1034
3169.56 1001
3169.68 968
3169.81 934
3169.94 901
3170.07 867
3170.20 834
3170.33 801
3170.46 770
3170.59 739
3170.72 708
3170.85 677
3170.98 645
3171.10 613
3171.23 580
3171.36 548
3171.49 516
3171.62 486
3171.75 457
3171.88 430
3172.01 405
3172.14 383
3172.27 364
3172.40 348
3172.53 337
3172.65 331
3172.78 329
3172.91 330
3173.04 333
3173.17 336
3173.30 338
3173.43 339
3173.56 337
3173.69 334
3173.82 329
3173.95 323
3174.07 316
3174.20 308
3174.33 300
3174.46 292
3174.59 283
3174.72 275
3174.85 268
3174.98 261
3175.11 256
3175.24 253
3175.37 251
3175.50 249
3175.62 248
3175.75 247
3175.88 245
3176.01 242
3176.14 237
3176.27 230
3176.40 221
3176.53 210
3176.66 198
3176.79 184
3176.92 170
3177.05 156
3177.18 144
3177.30 134
3177.43 127
3177.56 124
3177.69 124
3177.82 127
3177.95 134
3178.08 142
3178.21 153
3178.34 164
3178.47 175
3178.60 185
3178.73 193
3178.86 198
3178.98 200
3179.11 197
3179.24 190
3179.37 180
3179.50 168
3179.63 154
3179.76 141
3179.89 129
3180.02 120
3180.15 114
3180.28 111
3180.41 110
3180.54 110
3180.67 112
3180.79 113
3180.92 115
3181.05 115
3181.18 115
3181.31 113
3181.44 110
3181.57 104
3181.70 97
3181.83 89
3181.96 80
3182.09 72
3182.22 66
3182.35 62
3182.48 60
3182.61 60
3182.73 61
3182.86 61
3182.99 60
3183.12 59
3183.25 56
3183.38 54
3183.51 53
3183.64 54
3183.77 58
3183.90 62
3184.03 66
3184.16 69
3184.29 70
3184.42 70
3184.55 67
3184.67 63
3184.80 59
3184.93 56
3185.06 55
3185.19 55
3185.32 57
3185.45 59
3185.58 63
3185.71 66
3185.84 69
3185.97 72
3186.10 73
3186.23 73
3186.36 72
3186.49 68
3186.62 62
3186.75 56
3186.87 51
3187.00 46
3187.13 44
3187.26 44
3187.39 47
3187.52 52
3187.65 58
3187.78 66
3187.91 74
3188.04 81
3188.17 87
3188.30 91
3188.43 94
3188.56 95
3188.69 95
3188.82 94
3188.95 91
3189.07 86
3189.20 79
3189.33 72
3189.46 64
3189.59 55
3189.72 48
3189.85 42
3189.98 37
3190.11 35
3190.24 34
3190.37 34
3190.50 36
3190.63 37
3190.76 38
3190.89 38
3191.02 38
3191.15 36
3191.28 33
3191.41 29
3191.54 25
3191.66 20
3191.79 17
3191.92 15
3192.05 14
3192.18 15
3192.31 16
3192.44 16
3192.57 15
3192.70 11
3192.83 5
3192.96 0
3193.09 0
3193.22 0
3193.35 0
3193.48 0
3193.61 0
3193.74 0
3193.87 6
3194.00 20
3194.13 33
3194.26 45
3194.39 56
3194.51 65
3194.64 72
3194.77 77
3194.90 81
3195.03 83
3195.16 84
3195.29 84
3195.42 83
3195.55 81
3195.68 78
3195.81 76
3195.94 72
3196.07 68
3196.20 63
3196.33 58
3196.46 54
3196.59 49
3196.72 46
3196.85 44
3196.98 44
3197.11 45
3197.24 47
3197.37 50
3197.50 54
3197.63 59
3197.75 65
3197.88 72
3198.01 78
3198.14 84
3198.27 88
3198.40 89
3198.53 89
3198.66 89
3198.79 89
3198.92 91
3199.05 95
3199.18 102
3199.31 109
3199.44 117
3199.57 124
3199.70 128
3199.83 130
3199.96 130
3200.09 128
3200.22 126
3200.35 123
3200.48 121
3200.61 119
3200.74 119
3200.87 119
3201.00 120
3201.13 120
3201.26 119
3201.39 117
3201.52 113
3201.65 107
3201.78 99
3201.90 91
3202.03 83
3202.16 75
3202.29 67
3202.42 60
3202.55 54
3202.68 49
3202.81 46
3202.94 45
3203.07 47
3203.20 50
3203.33 54
3203.46 58
3203.59 60
3203.72 60
3203.85 56
3203.98 50
3204.11 43
3204.24 34
3204.37 26
3204.50 19
3204.63 13
3204.76 7
3204.89 2
3205.02 0
3205.15 0
3205.28 0
3205.41 0
3205.54 0
3205.67 0
3205.80 0
3205.93 0
3206.06 2
3206.19 5
3206.32 7
3206.45 10
3206.58 13
3206.71 16
3206.84 19
3206.97 22
3207.10 23
3207.23 23
3207.36 23
3207.49 23
3207.62 25
3207.75 30
3207.87 37
3208.00 46
3208.13 54
3208.26 61
3208.39 65
3208.52 67
3208.65 67
3208.78 67
3208.91 67
3209.04 70
3209.17 76
3209.30 83
3209.43 92
3209.56 100
3209.69 107
3209.82 112
3209.95 115
3210.08 116
3210.21 115
3210.34 113
3210.47 110
3210.60 106
3210.73 101
3210.86 97
3210.99 92
3211.12 89
3211.25 87
3211.38 87
3211.51 90
3211.64 94
3211.77 99
3211.90 103
3212.03 106
3212.16 106
3212.29 104
3212.42 101
3212.55 95
3212.68 89
3212.81 83
3212.94 77
3213.07 73
3213.20 72
3213.33 72
3213.46 76
3213.59 80
3213.72 85
3213.85 88
3213.98 89
3214.11 88
3214.24 84
3214.37 81
3214.50 78
3214.63 79
3214.76 83
3214.89 91
3215.02 102
3215.15 113
3215.28 124
3215.41 133
3215.54 140
3215.67 146
3215.80 150
3215.93 153
3216.06 156
3216.19 159
3216.32 162
3216.45 165
3216.58 169
3216.71 175
3216.84 182
3216.97 190
3217.10 198
3217.23 204
3217.36 209
3217.49 210
3217.62 206
3217.75 199
3217.88 190
3218.01 179
3218.14 169
3218.27 161
3218.40 155
3218.53 153
3218.66 152
3218.79 153
3218.92 154
3219.05 154
3219.18 153
3219.31 149
3219.44 143
3219.57 136
3219.70 128
3219.83 121
3219.96 116
3220.09 111
3220.22 109
3220.35 107
3220.48 105
3220.61 102
3220.74 99
3220.87 96
3221.00 94
3221.13 94
3221.26 98
3221.39 105
3221.52 114
3221.65 126
3221.78 139
3221.91 150
3222.04 159
3222.17 165
3222.30 168
3222.43 168
3222.56 165
3222.69 162
3222.82 158
3222.95 154
3223.08 152
3223.21 151
3223.35 152
3223.48 153
3223.61 154
3223.74 155
3223.87 155
3224.00 153
3224.13 150
3224.26 146
3224.39 140
3224.52 134
3224.65 128
3224.78 124
3224.91 120
3225.04 118
3225.17 119
3225.30 121
3225.43 124
3225.56 127
3225.69 129
3225.82 129
3225.95 127
3226.08 124
3226.21 120
3226.34 117
3226.47 113
3226.60 111
3226.73 108
3226.86 105
3226.99 101
3227.12 96
3227.25 91
3227.38 87
3227.51 86
3227.64 87
3227.77 92
3227.90 101
3228.03 112
3228.16 124
3228.29 135
3228.42 145
3228.55 152
3228.68 156
3228.81 158
3228.94 158
3229.07 156
3229.20 154
3229.34 151
3229.47 148
3229.60 144
3229.73 141
3229.86 137
3229.99 134
3230.12 132
3230.25 132
3230.38 134
3230.51 136
3230.64 138
3230.77 140
3230.90 141
3231.03 142
3231.16 142
3231.29 142
3231.42 142
3231.55 141
3231.68 137
3231.81 132
3231.94 123
3232.07 112
3232.20 100
3232.33 89
3232.46 80
3232.59 73
3232.72 71
3232.85 73
3232.98 77
3233.11 82
3233.24 88
3233.38 94
3233.51 97
3233.64 99
3233.77 99
3233.90 97
3234.03 94
3234.16 90
3234.29 86
3234.42 84
3234.55 81
3234.68 78
3234.81 73
3234.94 67
3235.07 59
3235.20 49
3235.33 40
3235.46 33
3235.59 29
3235.72 29
3235.85 31
3235.98 35
3236.11 38
3236.24 39
3236.37 37
3236.50 33
3236.63 27
3236.77 20
3236.90 15
3237.03 11
3237.16 9
3237.29 9
3237.42 12
3237.55 16
3237.68 22
3237.81 29
3237.94 37
3238.07 45
3238.20 54
3238.33 62
3238.46 68
3238.59 73
3238.72 75
3238.85 73
3238.98 69
3239.11 64
3239.24 57
3239.37 51
3239.50 46
3239.64 43
3239.77 45
3239.90 50
3240.03 58
3240.16 69
3240.29 81
3240.42 92
3240.55 100
3240.68 105
3240.81 105
3240.94 101
3241.07 95
3241.20 88
3241.33 81
3241.46 78
3241.59 78
3241.72 81
3241.85 86
3241.98 92
3242.12 96
3242.25 98
3242.38 96
3242.51 91
3242.64 83
3242.77 72
3242.90 61
3243.03 50
3243.16 42
3243.29 35
3243.42 31
3243.55 29
3243.68 29
3243.81 29
3243.94 28
3244.07 25
3244.20 21
3244.33 14
3244.47 6
3244.60 0
3244.73 0
3244.86 0
3244.99 0
3245.12 0
3245.25 0
3245.38 0
3245.51 0
3245.64 3
3245.77 7
3245.90 11
3246.03 16
3246.16 21
3246.29 27
3246.42 35
3246.55 43
3246.69 51
3246.82 57
3246.95 61
3247.08 63
3247.21 63
3247.34 64
3247.47 68
3247.60 74
3247.73 85
3247.86 99
3247.99 115
3248.12 131
3248.25 146
3248.38 160
3248.51 172
3248.65 184
3248.78 197
3248.91 211
3249.04 226
3249.17 242
3249.30 259
3249.43 276
3249.56 294
3249.69 311
3249.82 329
3249.95 348
3250.08 368
3250.21 387
3250.34 406
3250.47 424
3250.61 439
3250.74 452
3250.87 462
3251.00 470
3251.13 478
3251.26 485
3251.39 494
3251.52 503
3251.65 514
3251.78 526
3251.91 539
3252.04 552
3252.17 566
3252.31 579
3252.44 594
3252.57 611
3252.70 630
3252.83 650
3252.96 671
3253.09 692
3253.22 711
3253.35 727
3253.48 738
3253.61 742
3253.74 741
3253.87 733
3254.00 719
3254.14 700
3254.27 677
3254.40 653
3254.53 626
3254.66 600
3254.79 575
3254.92 551
3255.05 530
3255.18 510
3255.31 493
3255.44 477
3255.57 464
3255.71 453
3255.84 443
3255.97 434
3256.10 425
3256.23 415
3256.36 403
3256.49 389
3256.62 372
3256.75 354
3256.88 334
3257.01 314
3257.14 295
3257.28 278
3257.41 263
3257.54 250
3257.67 237
3257.80 226
3257.93 215
3258.06 204
3258.19 195
3258.32 187
3258.45 181
3258.58 177
3258.71 175
3258.85 174
3258.98 174
3259.11 174
3259.24 173
3259.37 170
3259.50 168
3259.63 165
3259.76 162
3259.89 159
3260.02 156
3260.15 154
3260.29 150
3260.42 146
3260.55 142
3260.68 138
3260.81 135
3260.94 131
3261.07 129
3261.20 127
3261.33 126
3261.46 125
3261.59 124
3261.73 125
3261.86 127
3261.99 130
3262.12 134
3262.25 139
3262.38 144
3262.51 148
3262.64 152
3262.77 155
3262.90 158
3263.03 162
3263.17 168
3263.30 176
3263.43 186
3263.56 196
3263.69 206
3263.82 215
3263.95 221
3264.08 224
3264.21 224
3264.34 221
3264.48 216
3264.61 209
3264.74 201
3264.87 191
3265.00 180
3265.13 170
3265.26 162
3265.39 157
3265.52 157
3265.65 163
3265.79 174
3265.92 189
3266.05 206
3266.18 222
3266.31 237
3266.44 248
3266.57 258
3266.70 267
3266.83 277
3266.96 288
3267.10 302
3267.23 318
3267.36 335
3267.49 353
3267.62 369
3267.75 384
3267.88 398
3268.01 411
3268.14 423
3268.28 435
3268.41 449
3268.54 465
3268.67 483
3268.80 504
3268.93 527
3269.06 552
3269.19 579
3269.32 606
3269.45 633
3269.59 660
3269.72 685
3269.85 708
3269.98 731
3270.11 752
3270.24 772
3270.37 790
3270.50 807
3270.63 819
3270.77 828
3270.90 831
3271.03 828
3271.16 821
3271.29 810
3271.42 795
3271.55 780
3271.68 765
3271.81 752
3271.95 742
3272.08 733
3272.21 726
3272.34 718
3272.47 709
3272.60 697
3272.73 681
3272.86 662
3273.00 640
3273.13 618
3273.26 596
3273.39 578
3273.52 563
3273.65 553
3273.78 547
3273.91 545
3274.04 545
3274.18 546
3274.31 545
3274.44 541
3274.57 532
3274.70 519
3274.83 502
3274.96 482
3275.09 462
3275.23 444
3275.36 430
3275.49 420
3275.62 415
3275.75 412
3275.88 410
3276.01 407
3276.14 401
3276.27 391
3276.41 378
3276.54 361
3276.67 340
3276.80 316
3276.93 291
3277.06 264
3277.19 238
3277.32 212
3277.46 190
3277.59 171
3277.72 157
3277.85 147
3277.98 142
3278.11 140
3278.24 139
3278.37 139
3278.51 138
3278.64 134
3278.77 129
3278.90 123
3279.03 118
3279.16 113
3279.29 112
3279.43 113
3279.56 115
3279.69 118
3279.82 120
3279.95 120
3280.08 118
3280.21 115
3280.34 110
3280.48 105
3280.61 103
3280.74 102
3280.87 105
3281.00 110
3281.13 117
3281.26 125
3281.39 134
3281.53 143
3281.66 151
3281.79 159
3281.92 166
3282.05 172
3282.18 179
3282.31 185
3282.45 190
3282.58 194
3282.71 194
3282.84 191
3282.97 183
3283.10 172
3283.23 159
3283.36 145
3283.50 132
3283.63 120
3283.76 112
3283.89 105
3284.02 101
3284.15 97
3284.28 94
3284.42 90
3284.55 86
3284.68 82
3284.81 79
3284.94 79
3285.07 80
3285.20 84
3285.34 90
3285.47 98
3285.60 105
3285.73 112
3285.86 117
3285.99 120
3286.12 121
3286.26 120
3286.39 116
3286.52 111
3286.65 104
3286.78 97
3286.91 89
3287.04 82
3287.18 75
3287.31 69
3287.44 65
3287.57 63
3287.70 63
3287.83 64
3287.96 67
3288.10 71
3288.23 74
3288.36 77
3288.49 78
3288.62 79
3288.75 77
3288.88 75
3289.02 72
3289.15 70
3289.28 70
3289.41 73
3289.54 79
3289.67 87
3289.80 96
3289.94 105
3290.07 112
3290.20 117
3290.33 120
3290.46 122
3290.59 124
3290.73 125
3290.86 125
3290.99 125
3291.12 124
3291.25 121
3291.38 117
3291.51 111
3291.65 105
3291.78 99
3291.91 94
3292.04 89
3292.17 84
3292.30 80
3292.44 75
3292.57 70
3292.70 65
3292.83 61
3292.96 60
3293.09 60
3293.22 64
3293.36 69
3293.49 75
3293.62 80
3293.75 84
3293.88 86
3294.01 84
3294.15 81
3294.28 77
3294.41 72
3294.54 69
3294.67 66
3294.80 65
3294.94 66
3295.07 66
3295.20 66
3295.33 65
3295.46 63
3295.59 59
3295.72 55
3295.86 51
3295.99 47
3296.12 44
3296.25 41
3296.38 39
3296.51 37
3296.65 35
3296.78 33
3296.91 31
3297.04 29
3297.17 27
3297.30 25
3297.44 24
3297.57 25
3297.70 26
3297.83 28
3297.96 32
3298.09 38
3298.23 44
3298.36 50
3298.49 56
3298.62 61
3298.75 64
3298.88 66
3299.02 65
3299.15 63
3299.28 59
3299.41 54
3299.54 50
3299.67 47
3299.81 46
3299.94 48
3300.07 52
3300.20 58
3300.33 65
3300.46 72
3300.60 78
3300.73 83
3300.86 88
3300.99 92
3301.12 98
3301.25 104
3301.39 112
3301.52 123
3301.65 134
3301.78 147
3301.91 161
3302.05 173
3302.18 184
3302.31 192
3302.44 197
3302.57 198
3302.70 197
3302.84 195
3302.97 191
3303.10 188
3303.23 185
3303.36 182
3303.49 178
3303.63 174
3303.76 168
3303.89 160
3304.02 151
3304.15 140
3304.29 130
3304.42 121
3304.55 112
3304.68 103
3304.81 94
3304.94 85
3305.08 75
3305.21 66
3305.34 57
3305.47 49
3305.60 43
3305.73 39
3305.87 38
3306.00 39
3306.13 43
3306.26 49
3306.39 57
3306.53 66
3306.66 76
3306.79 87
3306.92 97
3307.05 106
3307.19 111
3307.32 113
3307.45 111
3307.58 105
3307.71 95
3307.84 83
3307.98 70
3308.11 58
3308.24 47
3308.37 39
3308.50 32
3308.64 26
3308.77 22
3308.90 19
3309.03 17
3309.16 18
3309.29 21
3309.43 27
3309.56 34
3309.69 43
3309.82 53
3309.95 61
3310.09 68
3310.22 73
3310.35 74
3310.48 72
3310.61 67
3310.75 59
3310.88 50
3311.01 40
3311.14 30
3311.27 21
3311.41 15
3311.54 12
3311.67 12
3311.80 14
3311.93 20
3312.06 28
3312.20 38
3312.33 48
3312.46 58
3312.59 65
3312.72 70
3312.86 70
3312.99 67
3313.12 62
3313.25 56
3313.38 52
3313.52 49
3313.65 49
3313.78 52
3313.91 56
3314.04 60
3314.18 62
3314.31 63
3314.44 63
3314.57 63
3314.70 62
3314.84 62
3314.97 63
3315.10 64
3315.23 65
3315.36 65
3315.50 62
3315.63 58
3315.76 51
3315.89 42
3316.02 31
3316.16 19
3316.29 7
3316.42 0
3316.55 0
3316.68 0
3316.82 0
3316.95 0
3317.08 0
3317.21 0
3317.34 13
3317.48 29
3317.61 44
3317.74 59
3317.87 71
3318.00 80
3318.14 86
3318.27 87
3318.40 86
3318.53 82
3318.67 77
3318.80 70
3318.93 63
3319.06 55
3319.19 47
3319.33 39
3319.46 33
3319.59 27
3319.72 24
3319.85 23
3319.99 24
3320.12 27
3320.25 31
3320.38 33
3320.51 34
3320.65 33
3320.78 28
3320.91 22
3321.04 13
3321.18 5
3321.31 0
3321.44 0
3321.57 0
3321.70 0
3321.84 2
3321.97 6
3322.10 10
3322.23 13
3322.36 12
3322.50 10
3322.63 6
3322.76 0
3322.89 0
3323.02 0
3323.16 0
3323.29 0
3323.42 0
3323.55 0
3323.69 0
3323.82 3
3323.95 8
3324.08 10
3324.21 11
3324.35 10
3324.48 8
3324.61 7
3324.74 6
3324.88 7
3325.01 8
3325.14 10
3325.27 11
3325.40 12
3325.54 13
3325.67 14
3325.80 16
3325.93 20
3326.07 27
3326.20 35
3326.33 46
3326.46 58
3326.59 71
3326.73 84
3326.86 96
3326.99 107
3327.12 116
3327.26 122
3327.39 125
3327.52 124
3327.65 120
3327.78 115
3327.92 109
3328.05 104
3328.18 101
3328.31 100
3328.45 103
3328.58 106
3328.71 110
3328.84 113
3328.97 114
3329.11 113
3329.24 109
3329.37 104
3329.50 98
3329.64 94
3329.77 93
3329.90 95
3330.03 100
3330.17 106
3330.30 113
3330.43 118
3330.56 121
3330.69 122
3330.83 120
3330.96 118
3331.09 116
3331.22 115
3331.36 116
3331.49 117
3331.62 118
3331.75 117
3331.89 114
3332.02 108
3332.15 99
3332.28 90
3332.41 81
3332.55 74
3332.68 70
3332.81 69
3332.94 70
3333.08 73
3333.21 77
3333.34 82
3333.47 86
3333.61 89
3333.74 90
3333.87 90
3334.00 88
3334.14 85
3334.27 80
3334.40 73
3334.53 65
3334.66 57
3334.80 48
3334.93 41
3335.06 34
3335.19 30
3335.33 28
3335.46 28
3335.59 31
3335.72 36
3335.86 42
3335.99 48
3336.12 54
3336.25 60
3336.39 63
3336.52 64
3336.65 62
3336.78 56
3336.92 49
3337.05 41
3337.18 33
3337.31 28
3337.45 27
3337.58 29
3337.71 34
3337.84 42
3337.98 49
3338.11 55
3338.24 58
3338.37 60
3338.51 58
3338.64 56
3338.77 54
3338.90 54
3339.04 55
3339.17 57
3339.30 60
3339.43 62
3339.57 62
3339.70 59
3339.83 54
3339.96 47
3340.10 40
3340.23 35
3340.36 33
3340.49 37
3340.63 45
3340.76 57
3340.89 73
3341.02 90
3341.16 107
3341.29 122
3341.42 134
3341.55 140
3341.69 143
3341.82 141
3341.95 136
3342.08 129
3342.22 121
3342.35 113
3342.48 106
3342.61 100
3342.75 95
3342.88 90
3343.01 86
3343.14 82
3343.28 77
3343.41 72
3343.54 67
3343.67 63
3343.81 58
3343.94 55
3344.07 52
3344.20 50
3344.34 48
3344.47 46
3344.60 44
3344.73 42
3344.87 41
3345.00 40
3345.13 38
3345.26 37
3345.40 36
3345.53 34
3345.66 33
3345.79 31
3345.93 31
3346.06 31
3346.19 32
3346.33 34
3346.46 37
3346.59 40
3346.72 44
3346.86 47
3346.99 50
3347.12 54
3347.25 56
3347.39 58
3347.52 58
3347.65 56
3347.78 51
3347.92 45
3348.05 37
3348.18 29
3348.31 23
3348.45 19
3348.58 19
3348.71 22
3348.85 27
3348.98 33
3349.11 39
3349.24 44
3349.38 50
3349.51 55
3349.64 62
3349.77 70
3349.91 79
3350.04 88
3350.17 94
3350.31 95
3350.44 92
3350.57 83
3350.70 70
3350.84 54
3350.97 38
3351.10 24
3351.23 14
3351.37 7
3351.50 5
3351.63 7
3351.76 11
3351.90 16
3352.03 21
3352.16 25
3352.30 27
3352.43 27
3352.56 24
3352.69 20
3352.83 15
3352.96 9
3353.09 4
3353.23 0
3353.36 0
3353.49 0
3353.62 0
3353.76 0
3353.89 0
3354.02 0
3354.15 0
3354.29 0
3354.42 3
3354.55 7
3354.69 12
3354.82 16
3354.95 21
3355.08 24
3355.22 27
3355.35 28
3355.48 28
3355.62 27
3355.75 25
3355.88 23
3356.01 21
3356.15 20
3356.28 20
3356.41 23
3356.54 26
3356.68 30
3356.81 35
3356.94 39
3357.08 43
3357.21 45
3357.34 47
3357.47 47
3357.61 45
3357.74 41
3357.87 35
3358.01 28
3358.14 19
3358.27 11
3358.40 5
3358.54 2
3358.67 3
3358.80 6
3358.94 12
3359.07 19
3359.20 25
3359.33 29
3359.47 32
3359.60 33
3359.73 31
3359.87 29
3360.00 27
3360.13 24
3360.26 21
3360.40 19
3360.53 17
3360.66 17
3360.80 18
3360.93 20
3361.06 23
3361.20 27
3361.33 32
3361.46 37
3361.59 42
3361.73 48
3361.86 54
3361.99 60
3362.13 65
3362.26 68
3362.39 72
3362.52 74
3362.66 77
3362.79 81
3362.92 87
3363.06 94
3363.19 102
3363.32 111
3363.46 120
3363.59 128
3363.72 134
3363.85 137
3363.99 137
3364.12 135
3364.25 130
3364.39 123
3364.52 115
3364.65 107
3364.78 100
3364.92 95
3365.05 93
3365.18 92
3365.32 92
3365.45 92
3365.58 91
3365.72 87
3365.85 81
3365.98 71
3366.11 59
3366.25 46
3366.38 34
3366.51 24
3366.65 18
3366.78 17
3366.91 19
3367.05 26
3367.18 34
3367.31 43
3367.45 51
3367.58 57
3367.71 61
3367.84 62
3367.98 62
3368.11 61
3368.24 60
3368.38 61
3368.51 63
3368.64 66
3368.78 69
3368.91 74
3369.04 78
3369.17 81
3369.31 84
3369.44 87
3369.57 89
3369.71 91
3369.84 92
3369.97 95
3370.11 98
3370.24 102
3370.37 106
3370.51 111
3370.64 115
3370.77 120
3370.91 124
3371.04 129
3371.17 135
3371.30 141
3371.44 149
3371.57 155
3371.70 160
3371.84 162
3371.97 161
3372.10 157
3372.24 151
3372.37 146
3372.50 144
3372.64 145
3372.77 151
3372.90 160
3373.04 169
3373.17 176
3373.30 179
3373.43 177
3373.57 170
3373.70 158
3373.83 145
3373.97 131
3374.10 119
3374.23 110
3374.37 104
3374.50 102
3374.63 102
3374.77 103
3374.90 106
3375.03 109
3375.17 111
3375.30 112
3375.43 113
3375.57 113
3375.70 113
3375.83 114
3375.97 116
3376.10 121
3376.23 127
3376.36 135
3376.50 144
3376.63 152
3376.76 160
3376.90 166
3377.03 168
3377.16 168
3377.30 165
3377.43 158
3377.56 150
3377.70 141
3377.83 133
3377.96 126
3378.10 123
3378.23 122
3378.36 124
3378.50 128
3378.63 132
3378.76 134
3378.90 133
3379.03 129
3379.16 121
3379.30 113
3379.43 105
3379.56 98
3379.70 95
3379.83 95
3379.96 98
3380.10 100
3380.23 102
3380.36 100
3380.50 94
3380.63 86
3380.76 75
3380.90 63
3381.03 52
3381.16 43
3381.30 36
3381.43 33
3381.56 32
3381.70 34
3381.83 39
3381.96 46
3382.10 56
3382.23 67
3382.36 80
3382.50 94
3382.63 108
3382.76 122
3382.90 135
3383.03 146
3383.16 155
3383.30 161
3383.43 164
3383.56 162
3383.70 155
3383.83 145
3383.96 133
3384.10 119
3384.23 107
3384.36 96
3384.50 89
3384.63 87
3384.76 88
3384.90 92
3385.03 97
3385.16 102
3385.30 108
3385.43 112
3385.56 115
3385.70 118
3385.83 119
3385.96 120
3386.10 120
3386.23 120
3386.36 119
3386.50 120
3386.63 122
3386.76 126
3386.90 131
3387.03 137
3387.16 140
3387.30 142
3387.43 139
3387.56 133
3387.70 126
3387.83 118
3387.96 111
3388.10 107
3388.23 105
3388.36 105
3388.50 106
3388.63 107
3388.76 108
3388.90 108
3389.03 107
3389.17 107
3389.30 106
3389.43 105
3389.57 106
3389.70 107
3389.83 110
3389.97 114
3390.10 119
3390.23 125
3390.37 131
3390.50 138
3390.63 144
3390.77 149
3390.90 151
3391.03 149
3391.17 143
3391.30 132
3391.43 118
3391.57 101
3391.70 83
3391.84 66
3391.97 51
3392.10 40
3392.24 34
3392.37 31
3392.50 31
3392.64 34
3392.77 38
3392.90 41
3393.04 43
3393.17 44
3393.30 44
3393.44 43
3393.57 43
3393.70 43
3393.84 43
3393.97 43
3394.11 43
3394.24 41
3394.37 38
3394.51 34
3394.64 29
3394.77 23
3394.91 17
3395.04 13
3395.17 9
3395.31 8
3395.44 10
3395.57 15
3395.71 22
3395.84 31
3395.98 42
3396.11 52
3396.24 61
3396.38 68
3396.51 74
3396.64 76
3396.78 77
3396.91 76
3397.04 72
3397.18 68
3397.31 63
3397.45 57
3397.58 52
3397.71 46
3397.85 39
3397.98 32
3398.11 24
3398.25 16
3398.38 7
3398.51 0
3398.65 0
3398.78 0
3398.92 0
3399.05 0
3399.18 0
3399.32 0
3399.45 0
3399.58 0
3399.72 2
3399.85 4
3399.98 8
3400.12 11
3400.25 16
3400.39 19
3400.52 23
3400.65 25
3400.79 28
3400.92 31
3401.05 35
3401.19 40
3401.32 46
3401.46 52
3401.59 57
3401.72 59
3401.86 59
3401.99 57
3402.12 53
3402.26 50
3402.39 47
3402.53 47
3402.66 49
3402.79 52
3402.93 55
3403.06 57
3403.19 58
3403.33 58
3403.46 60
3403.60 65
3403.73 74
3403.86 88
3404.00 106
3404.13 126
3404.26 146
3404.40 162
3404.53 173
3404.67 180
3404.80 184
3404.93 186
3405.07 188
3405.20 193
3405.33 202
3405.47 215
3405.60 232
3405.74 253
3405.87 278
3406.00 304
3406.14 330
3406.27 355
3406.40 377
3406.54 397
3406.67 414
3406.81 428
3406.94 438
3407.07 445
3407.21 448
3407.34 447
3407.47 442
3407.61 435
3407.74 427
3407.88 421
3408.01 417
3408.14 416
3408.28 420
3408.41 425
3408.55 430
3408.68 432
3408.81 431
3408.95 425
3409.08 414
3409.21 399
3409.35 382
3409.48 364
3409.62 346
3409.75 331
3409.88 319
3410.02 309
3410.15 301
3410.29 294
3410.42 288
3410.55 281
3410.69 274
3410.82 267
3410.96 261
3411.09 255
3411.22 249
3411.36 245
3411.49 240
3411.62 235
3411.76 229
3411.89 221
3412.03 212
3412.16 202
3412.29 192
3412.43 182
3412.56 175
3412.70 171
3412.83 170
3412.96 171
3413.10 173
3413.23 174
3413.37 173
3413.50 167
3413.63 157
3413.77 144
3413.90 129
3414.04 114
3414.17 102
3414.30 92
3414.44 87
3414.57 85
3414.71 85
3414.84 87
3414.97 88
3415.11 89
3415.24 89
3415.38 88
3415.51 88
3415.64 87
3415.78 87
3415.91 88
3416.05 89
3416.18 90
3416.31 92
3416.45 94
3416.58 97
3416.72 102
3416.85 108
3416.98 116
3417.12 123
3417.25 129
3417.39 134
3417.52 137
3417.65 138
3417.79 137
3417.92 135
3418.06 133
3418.19 131
3418.32 129
3418.46 128
3418.59 128
3418.73 130
3418.86 133
3418.99 137
3419.13 141
3419.26 145
3419.40 148
3419.53 149
3419.66 149
3419.80 148
3419.93 148
3420.07 148
3420.20 148
3420.33 150
3420.47 152
3420.60 154
3420.74 153
3420.87 150
3421.00 144
3421.14 136
3421.27 128
3421.41 120
3421.54 115
3421.68 114
3421.81 117
3421.94 124
3422.08 132
3422.21 141
3422.35 149
3422.48 154
3422.61 155
3422.75 153
3422.88 147
3423.02 137
3423.15 125
3423.28 112
3423.42 98
3423.55 83
3423.69 70
3423.82 57
3423.96 48
3424.09 41
3424.22 38
3424.36 39
3424.49 44
3424.63 51
3424.76 60
3424.89 68
3425.03 74
3425.16 77
3425.30 76
3425.43 73
3425.57 67
3425.70 61
3425.83 55
3425.97 51
3426.10 47
3426.24 45
3426.37 44
3426.50 45
3426.64 46
3426.77 49
3426.91 52
3427.04 57
3427.18 62
3427.31 67
3427.44 72
3427.58 77
3427.71 83
3427.85 89
3427.98 94
3428.12 100
3428.25 106
3428.38 111
3428.52 115
3428.65 119
3428.79 122
3428.92 124
3429.06 126
3429.19 126
3429.32 126
3429.46 124
3429.59 123
3429.73 122
3429.86 121
3430.00 122
3430.13 124
3430.26 126
3430.40 128
3430.53 129
3430.67 128
3430.80 126
3430.94 123
3431.07 120
3431.20 117
3431.34 117
3431.47 119
3431.61 123
3431.74 127
3431.88 132
3432.01 136
3432.14 139
3432.28 141
3432.41 142
3432.55 143
3432.68 144
3432.82 146
3432.95 149
3433.08 154
3433.22 161
3433.35 171
3433.49 183
3433.62 197
3433.76 213
3433.89 230
3434.02 245
3434.16 258
3434.29 270
3434.43 280
3434.56 289
3434.70 299
3434.83 312
3434.96 328
3435.10 346
3435.23 365
3435.37 384
3435.50 400
3435.64 412
3435.77 418
3435.91 419
3436.04 415
3436.17 410
3436.31 403
3436.44 397
3436.58 392
3436.71 388
3436.85 385
3436.98 381
3437.12 376
3437.25 373
3437.38 369
3437.52 368
3437.65 368
3437.79 371
3437.92 374
3438.06 377
3438.19 379
3438.32 377
3438.46 370
3438.59 359
3438.73 343
3438.86 324
3439.00 304
3439.13 285
3439.27 270
3439.40 260
3439.53 255
3439.67 255
3439.80 259
3439.94 264
3440.07 267
3440.21 268
3440.34 264
3440.48 257
3440.61 247
3440.75 236
3440.88 224
3441.01 211
3441.15 199
3441.28 188
3441.42 177
3441.55 166
3441.69 155
3441.82 144
3441.96 133
3442.09 123
3442.22 114
3442.36 107
3442.49 101
3442.63 98
3442.76 97
3442.90 98
3443.03 103
3443.17 110
3443.30 120
3443.44 132
3443.57 145
3443.70 158
3443.84 169
3443.97 178
3444.11 183
3444.24 182
3444.38 176
3444.51 165
3444.65 151
3444.78 136
3444.92 121
3445.05 108
3445.18 98
3445.32 92
3445.45 88
3445.59 88
3445.72 89
3445.86 92
3445.99 94
3446.13 97
3446.26 99
3446.40 101
3446.53 102
3446.66 102
3446.80 103
3446.93 103
3447.07 103
3447.20 103
3447.34 102
3447.47 102
3447.61 101
3447.74 101
3447.88 100
3448.01 100
3448.15 100
3448.28 100
3448.41 100
3448.55 100
3448.68 101
3448.82 102
3448.95 104
3449.09 107
3449.22 109
3449.36 111
3449.49 112
3449.63 110
3449.76 107
3449.90 102
3450.03 97
3450.17 92
3450.30 89
3450.43 87
3450.57 86
3450.70 85
3450.84 83
3450.97 79
3451.11 72
3451.24 64
3451.38 53
3451.51 42
3451.65 30
3451.78 19
3451.92 8
3452.05 0
3452.19 0
3452.32 0
3452.45 0
3452.59 0
3452.72 0
3452.86 1
3452.99 6
3453.13 9
3453.26 9
3453.40 8
3453.53 5
3453.67 3
3453.80 2
3453.94 4
3454.07 10
3454.21 20
3454.34 32
3454.48 46
3454.61 60
3454.75 72
3454.88 81
3455.01 87
3455.15 87
3455.28 84
3455.42 77
3455.55 69
3455.69 61
3455.82 55
3455.96 50
3456.09 46
3456.23 44
3456.36 42
3456.50 41
3456.63 40
3456.77 39
3456.90 39
3457.04 39
3457.17 39
3457.31 40
3457.44 42
3457.58 45
3457.71 50
3457.85 56
3457.98 62
3458.11 67
3458.25 70
3458.38 70
3458.52 67
3458.65 61
3458.79 53
3458.92 44
3459.06 35
3459.19 26
3459.33 19
3459.46 13
3459.60 10
3459.73 10
3459.87 14
3460.00 21
3460.14 32
3460.27 43
3460.41 55
3460.54 66
3460.68 75
3460.81 82
3460.95 86
3461.08 87
3461.22 87
3461.35 86
3461.49 84
3461.62 80
3461.76 76
3461.89 70
3462.03 63
3462.16 54
3462.30 44
3462.43 33
3462.57 22
3462.70 12
3462.84 6
3462.97 3
3463.10 4
3463.24 8
3463.37 16
3463.51 25
3463.64 34
3463.78 41
3463.91 46
3464.05 50
3464.18 53
3464.32 56
3464.45 59
3464.59 62
3464.72 65
3464.86 67
3464.99 69
3465.13 69
3465.26 68
3465.40 65
3465.53 61
3465.67 55
3465.80 49
3465.94 41
3466.07 34
3466.21 26
3466.34 20
3466.48 14
3466.61 10
3466.75 8
3466.88 8
3467.02 10
3467.15 17
3467.29 27
3467.42 39
3467.56 53
3467.69 68
3467.83 80
3467.96 90
3468.10 96
3468.23 98
3468.37 98
3468.50 97
3468.64 96
3468.77 96
3468.91 98
3469.04 101
3469.18 105
3469.31 110
3469.45 114
3469.58 117
3469.72 117
3469.85 115
3469.99 111
3470.12 105
3470.26 100
3470.39 94
3470.53 91
3470.66 89
3470.80 89
3470.93 90
3471.07 93
3471.20 97
3471.34 102
3471.47 108
3471.61 116
3471.74 125
3471.88 136
3472.02 147
3472.15 159
3472.29 169
3472.42 178
3472.56 185
3472.69 190
3472.83 193
3472.96 194
3473.10 193
3473.23 191
3473.37 189
3473.50 187
3473.64 185
3473.77 182
3473.91 178
3474.04 173
3474.18 166
3474.31 158
3474.45 148
3474.58 138
3474.72 128
3474.85 120
3474.99 113
3475.12 106
3475.26 100
3475.39 93
3475.53 85
3475.66 75
3475.80 65
3475.93 55
3476.07 47
3476.20 42
3476.34 40
3476.47 41
3476.61 47
3476.74 55
3476.88 66
3477.02 77
3477.15 88
3477.29 96
3477.42 100
3477.56 100
3477.69 96
3477.83 89
3477.96 80
3478.10 71
3478.23 64
3478.37 58
3478.50 54
3478.64 50
3478.77 47
3478.91 44
3479.04 41
3479.18 40
3479.31 40
3479.45 44
3479.58 50
3479.72 58
3479.85 66
3479.99 74
3480.13 78
3480.26 79
3480.40 78
3480.53 73
3480.67 68
3480.80 62
3480.94 56
3481.07 51
3481.21 47
3481.34 45
3481.48 44
3481.61 44
3481.75 45
3481.88 48
3482.02 51
3482.15 53
3482.29 55
3482.42 54
3482.56 52
3482.70 49
3482.83 45
3482.97 42
3483.10 40
3483.24 40
3483.37 43
3483.51 45
3483.64 48
3483.78 49
3483.91 48
3484.05 44
3484.18 39
3484.32 32
3484.45 26
3484.59 21
3484.73 17
3484.86 16
3485.00 16
3485.13 17
3485.27 19
3485.40 21
3485.54 23
3485.67 25
3485.81 26
3485.94 27
3486.08 26
3486.21 24
3486.35 21
3486.48 17
3486.62 12
3486.76 10
3486.89 9
3487.03 13
3487.16 20
3487.30 29
3487.43 41
3487.57 52
3487.70 61
3487.84 67
3487.97 70
3488.11 68
3488.24 64
3488.38 59
3488.52 52
3488.65 45
3488.79 39
3488.92 33
3489.06 28
3489.19 23
3489.33 19
3489.46 14
3489.60 10
3489.73 6
3489.87 2
3490.01 0
3490.14 0
3490.28 0
3490.41 0
3490.55 0
3490.68 0
3490.82 0
3490.95 0
3491.09 1
3491.22 9
3491.36 19
3491.50 30
3491.63 42
3491.77 54
3491.90 65
3492.04 75
3492.17 83
3492.31 89
3492.44 93
3492.58 95
3492.71 95
3492.85 93
3492.99 89
3493.12 84
3493.26 78
3493.39 73
3493.53 68
3493.66 66
3493.80 67
3493.93 70
3494.07 77
3494.21 85
3494.34 93
3494.48 101
3494.61 106
3494.75 109
3494.88 109
3495.02 107
3495.15 104
3495.29 99
3495.42 95
3495.56 91
3495.70 88
3495.83 86
3495.97 84
3496.10 81
3496.24 77
3496.37 71
3496.51 65
3496.64 59
3496.78 54
3496.92 53
3497.05 55
3497.19 60
3497.32 68
3497.46 77
3497.59 85
3497.73 91
3497.87 95
3498.00 96
3498.14 96
3498.27 95
3498.41 93
3498.54 92
3498.68 90
3498.81 88
3498.95 85
3499.09 81
3499.22 76
3499.36 69
3499.49 63
3499.63 57
3499.76 53
3499.90 51
3500.03 50
3500.17 50
3500.31 51
3500.44 51
3500.58 51
3500.71 50
3500.85 50
3500.98 51
3501.12 54
3501.26 59
3501.39 65
3501.53 71
3501.66 78
3501.80 83
3501.93 86
3502.07 85
3502.21 80
3502.34 72
3502.48 60
3502.61 46
3502.75 30
3502.88 15
3503.02 3
3503.16 0
3503.29 0
3503.43 0
3503.56 5
3503.70 18
3503.83 31
3503.97 45
3504.11 56
3504.24 64
3504.38 69
3504.51 73
3504.65 74
3504.78 75
3504.92 76
3505.06 74
3505.19 72
3505.33 68
3505.46 64
3505.60 59
3505.73 56
3505.87 54
3506.01 54
3506.14 57
3506.28 61
3506.41 65
3506.55 70
3506.68 74
3506.82 78
3506.96 81
3507.09 83
3507.23 85
3507.36 86
3507.50 85
3507.63 84
3507.77 81
3507.91 78
3508.04 76
3508.18 77
3508.31 80
3508.45 86
3508.59 94
3508.72 103
3508.86 111
3508.99 116
3509.13 118
3509.26 116
3509.40 109
3509.54 99
3509.67 89
3509.81 79
3509.94 72
3510.08 68
3510.21 68
3510.35 70
3510.49 74
3510.62 79
3510.76 84
3510.89 89
3511.03 93
3511.17 98
3511.30 103
3511.44 109
3511.57 116
3511.71 122
3511.85 128
3511.98 131
3512.12 131
3512.25 128
3512.39 123
3512.52 115
3512.66 106
3512.80 97
3512.93 89
3513.07 83
3513.20 81
3513.34 83
3513.48 91
3513.61 104
3513.75 122
3513.88 141
3514.02 160
3514.16 177
3514.29 189
3514.43 196
3514.56 198
3514.70 196
3514.83 191
3514.97 185
3515.11 180
3515.24 176
3515.38 174
3515.51 173
3515.65 175
3515.79 177
3515.92 181
3516.06 185
3516.19 189
3516.33 193
3516.47 196
3516.60 199
3516.74 202
3516.87 204
3517.01 207
3517.15 212
3517.28 217
3517.42 223
3517.55 230
3517.69 237
3517.83 244
3517.96 251
3518.10 258
3518.23 265
3518.37 272
3518.51 279
3518.64 285
3518.78 289
3518.91 290
3519.05 289
3519.19 285
3519.32 279
3519.46 271
3519.59 264
3519.73 258
3519.87 254
3520.00 252
3520.14 252
3520.27 253
3520.41 253
3520.55 253
3520.68 251
3520.82 247
3520.95 243
3521.09 238
3521.23 234
3521.36 231
3521.50 229
3521.63 228
3521.77 227
3521.91 226
3522.04 224
3522.18 221
3522.31 217
3522.45 212
3522.59 207
3522.72 201
3522.86 195
3522.99 189
3523.13 182
3523.27 175
3523.40 169
3523.54 164
3523.68 161
3523.81 161
3523.95 164
3524.08 171
3524.22 179
3524.36 189
3524.49 198
3524.63 205
3524.76 209
3524.90 209
3525.04 205
3525.17 199
3525.31 194
3525.44 190
3525.58 189
3525.72 192
3525.85 197
3525.99 203
3526.13 209
3526.26 213
3526.40 215
3526.53 215
3526.67 215
3526.81 216
3526.94 217
3527.08 220
3527.21 224
3527.35 229
3527.49 233
3527.62 237
3527.76 240
3527.90 241
3528.03 241
3528.17 239
3528.30 235
3528.44 231
3528.58 226
3528.71 223
3528.85 221
3528.98 223
3529.12 227
3529.26 233
3529.39 241
3529.53 249
3529.67 255
3529.80 259
3529.94 260
3530.07 258
3530.21 254
3530.35 249
3530.48 244
3530.62 239
3530.76 234
3530.89 230
3531.03 225
3531.16 220
3531.30 213
3531.44 207
3531.57 198
3531.71 189
3531.85 178
3531.98 166
3532.12 153
3532.25 141
3532.39 130
3532.53 124
3532.66 123
3532.80 129
3532.94 142
3533.07 161
3533.21 184
3533.34 209
3533.48 235
3533.62 259
3533.75 280
3533.89 295
3534.03 305
3534.16 310
3534.30 310
3534.43 307
3534.57 303
3534.71 299
3534.84 297
3534.98 297
3535.12 298
3535.25 298
3535.39 298
3535.53 297
3535.66 293
3535.80 288
3535.93 283
3536.07 277
3536.21 270
3536.34 262
3536.48 252
3536.62 240
3536.75 225
3536.89 210
3537.02 193
3537.16 179
3537.30 169
3537.43 165
3537.57 165
3537.71 171
3537.84 180
3537.98 191
3538.12 203
3538.25 214
3538.39 224
3538.52 234
3538.66 242
3538.80 248
3538.93 252
3539.07 253
3539.21 251
3539.34 244
3539.48 236
3539.62 225
3539.75 214
3539.89 205
3540.03 197
3540.16 190
3540.30 184
3540.43 178
3540.57 172
3540.71 163
3540.84 153
3540.98 141
3541.12 127
3541.25 113
3541.39 100
3541.53 90
3541.66 83
3541.80 81
3541.94 85
3542.07 92
3542.21 103
3542.34 115
3542.48 125
3542.62 132
3542.75 134
3542.89 132
3543.03 127
3543.16 119
3543.30 111
3543.44 104
3543.57 97
3543.71 91
3543.85 86
3543.98 82
3544.12 78
3544.25 73
3544.39 68
3544.53 62
3544.66 56
3544.80 49
3544.94 41
3545.07 34
3545.21 28
3545.35 23
3545.48 20
3545.62 18
3545.76 16
3545.89 16
3546.03 15
3546.17 12
3546.30 8
3546.44 2
3546.58 0
3546.71 0
3546.85 0
3546.99 0
3547.12 0
3547.26 0
3547.39 0
3547.53 11
3547.67 28
3547.80 46
3547.94 61
3548.08 71
3548.21 76
3548.35 76
3548.49 71
3548.62 63
3548.76 56
3548.90 49
3549.03 45
3549.17 44
3549.31 46
3549.44 51
3549.58 56
3549.72 62
3549.85 68
3549.99 71
3550.13 73
3550.26 73
3550.40 70
3550.54 66
3550.67 59
3550.81 51
3550.95 42
3551.08 32
3551.22 23
3551.36 14
3551.49 6
3551.63 1
3551.77 0
3551.90 0
3552.04 0
3552.18 3
3552.31 7
3552.45 11
3552.59 15
3552.72 18
3552.86 20
3553.00 22
3553.13 24
3553.27 25
3553.41 26
3553.54 26
3553.68 24
3553.82 21
3553.95 17
3554.09 13
3554.23 10
3554.36 6
3554.50 3
3554.64 1
3554.77 0
3554.91 0
3555.05 0
3555.18 0
3555.32 1
3555.46 8
3555.59 18
3555.73 30
3555.87 44
3556.00 56
3556.14 66
3556.28 73
3556.41 74
3556.55 72
3556.69 66
3556.82 57
3556.96 49
3557.10 41
3557.23 35
3557.37 31
3557.51 31
3557.64 33
3557.78 36
3557.92 39
3558.05 40
3558.19 40
3558.33 38
3558.46 33
3558.60 28
3558.74 22
3558.87 18
3559.01 17
3559.15 17
3559.28 20
3559.42 24
3559.56 29
3559.70 33
3559.83 37
3559.97 40
3560.11 42
3560.24 43
3560.38 44
3560.52 43
3560.65 41
3560.79 39
3560.93 35
3561.06 31
3561.20 26
3561.34 20
3561.47 15
3561.61 9
3561.75 4
3561.88 0
3562.02 0
3562.16 0
3562.29 0
3562.43 0
3562.57 0
3562.70 0
3562.84 0
3562.98 0
3563.12 0
3563.25 0
3563.39 2
3563.53 9
3563.66 18
3563.80 28
3563.94 38
3564.07 48
3564.21 58
3564.35 68
3564.48 79
3564.62 92
3564.76 105
3564.89 119
3565.03 131
3565.17 141
3565.31 147
3565.44 149
3565.58 148
3565.72 145
3565.85 139
3565.99 133
3566.13 126
3566.26 116
3566.40 105
3566.54 92
3566.67 77
3566.81 61
3566.95 46
3567.09 34
3567.22 24
3567.36 18
3567.50 16
3567.63 17
3567.77 21
3567.91 27
3568.04 36
3568.18 46
3568.32 56
3568.45 67
3568.59 76
3568.73 81
3568.87 83
3569.00 80
3569.14 74
3569.28 65
3569.41 55
3569.55 46
3569.69 39
3569.82 35
3569.96 34
3570.10 35
3570.24 39
3570.37 44
3570.51 50
3570.65 56
3570.78 62
3570.92 67
3571.06 70
3571.19 71
3571.33 71
3571.47 69
3571.61 67
3571.74 65
3571.88 62
3572.02 59
3572.15 56
3572.29 51
3572.43 47
3572.56 41
3572.70 36
3572.84 31
3572.98 28
3573.11 27
3573.25 29
3573.39 33
3573.52 41
3573.66 51
3573.80 64
3573.94 78
3574.07 93
3574.21 107
3574.35 118
3574.48 125
3574.62 128
3574.76 127
3574.89 124
3575.03 120
3575.17 116
3575.31 114
3575.44 112
3575.58 110
3575.72 109
3575.85 108
3575.99 106
3576.13 105
3576.27 105
3576.40 105
3576.54 105
3576.68 104
3576.81 102
3576.95 99
3577.09 94
3577.23 90
3577.36 87
3577.50 85
3577.64 87
3577.77 91
3577.91 97
3578.05 105
3578.19 111
3578.32 115
3578.46 116
3578.60 113
3578.73 107
3578.87 99
3579.01 90
3579.15 82
3579.28 77
3579.42 75
3579.56 75
3579.69 77
3579.83 79
3579.97 82
3580.11 83
3580.24 84
3580.38 84
3580.52 84
3580.65 85
3580.79 86
3580.93 88
3581.07 91
3581.20 93
3581.34 94
3581.48 94
3581.61 92
3581.75 87
3581.89 81
3582.03 72
3582.16 62
3582.30 51
3582.44 42
3582.58 34
3582.71 29
3582.85 27
3582.99 29
3583.12 33
3583.26 39
3583.40 46
3583.54 53
3583.67 61
3583.81 69
3583.95 79
3584.08 91
3584.22 106
3584.36 121
3584.50 138
3584.63 154
3584.77 169
3584.91 180
3585.05 189
3585.18 197
3585.32 203
3585.46 212
3585.59 222
3585.73 236
3585.87 252
3586.01 271
3586.14 289
3586.28 307
3586.42 324
3586.56 337
3586.69 349
3586.83 359
3586.97 367
3587.10 372
3587.24 376
3587.38 379
3587.52 381
3587.65 383
3587.79 385
3587.93 389
3588.07 395
3588.20 402
3588.34 410
3588.48 418
3588.62 426
3588.75 433
3588.89 437
3589.03 440
3589.16 441
3589.30 440
3589.44 438
3589.58 434
3589.71 429
3589.85 424
3589.99 418
3590.13 412
3590.26 405
3590.40 397
3590.54 388
3590.68 377
3590.81 364
3590.95 349
3591.09 332
3591.23 316
3591.36 300
3591.50 286
3591.64 276
3591.78 270
3591.91 269
3592.05 271
3592.19 275
3592.32 279
3592.46 282
3592.60 284
3592.74 283
3592.87 280
3593.01 276
3593.15 271
3593.29 266
3593.42 260
3593.56 253
3593.70 246
3593.84 239
3593.97 231
3594.11 223
3594.25 216
3594.39 211
3594.52 208
3594.66 207
3594.80 208
3594.94 210
3595.07 212
3595.21 214
3595.35 213
3595.49 209
3595.62 203
3595.76 196
3595.90 188
3596.04 180
3596.17 175
3596.31 171
3596.45 169
3596.59 168
3596.72 166
3596.86 164
3597.00 160
3597.14 155
3597.27 150
3597.41 146
3597.55 143
3597.69 141
3597.82 140
3597.96 140
3598.10 141
3598.24 141
3598.37 140
3598.51 141
3598.65 142
3598.79 145
3598.92 149
3599.06 154
3599.20 160
3599.34 165
3599.47 169
3599.61 172
3599.75 174
3599.89 175
3600.02 176
3600.16 177
3600.30 179
3600.44 181
3600.57 184
3600.71 187
3600.85 189
3600.99 189
3601.12 189
3601.26 188
3601.40 188
3601.54 188
3601.67 191
3601.81 196
3601.95 203
3602.09 211
3602.23 217
3602.36 221
3602.50 221
3602.64 218
3602.78 211
3602.91 203
3603.05 193
3603.19 185
3603.33 178
3603.46 171
3603.60 165
3603.74 159
3603.88 153
3604.01 148
3604.15 145
3604.29 145
3604.43 148
3604.56 155
3604.70 166
3604.84 179
3604.98 195
3605.12 213
3605.25 231
3605.39 248
3605.53 263
3605.67 276
3605.80 285
3605.94 290
3606.08 290
3606.22 288
3606.35 284
3606.49 279
3606.63 274
3606.77 270
3606.91 267
3607.04 264
3607.18 261
3607.32 258
3607.46 254
3607.59 250
3607.73 245
3607.87 240
3608.01 234
3608.14 227
3608.28 218
3608.42 207
3608.56 195
3608.70 180
3608.83 164
3608.97 148
3609.11 132
3609.25 118
3609.38 107
3609.52 99
3609.66 95
3609.80 95
3609.93 99
3610.07 104
3610.21 111
3610.35 118
3610.49 122
3610.62 124
3610.76 124
3610.90 120
3611.04 114
3611.17 107
3611.31 100
3611.45 94
3611.59 91
3611.73 90
3611.86 92
3612.00 96
3612.14 102
3612.28 109
3612.41 115
3612.55 119
3612.69 121
3612.83 120
3612.97 117
3613.10 112
3613.24 107
3613.38 103
3613.52 102
3613.66 103
3613.79 106
3613.93 110
3614.07 114
3614.21 117
3614.34 119
3614.48 119
3614.62 118
3614.76 118
3614.90 119
3615.03 123
3615.17 128
3615.31 134
3615.45 141
3615.58 146
3615.72 149
3615.86 150
3616.00 148
3616.14 144
3616.27 138
3616.41 131
3616.55 125
3616.69 118
3616.83 112
3616.96 106
3617.10 101
3617.24 95
3617.38 89
3617.52 82
3617.65 73
3617.79 63
3617.93 54
3618.07 46
3618.20 42
3618.34 41
3618.48 45
3618.62 53
3618.76 62
3618.89 71
3619.03 78
3619.17 82
3619.31 81
3619.45 78
3619.58 71
3619.72 64
3619.86 57
3620.00 51
3620.14 46
3620.27 44
3620.41 44
3620.55 45
3620.69 47
3620.83 49
3620.96 49
3621.10 49
3621.24 48
3621.38 47
3621.52 48
3621.65 53
3621.79 62
3621.93 74
3622.07 88
3622.21 102
3622.34 114
3622.48 121
3622.62 124
3622.76 123
3622.89 120
3623.03 116
3623.17 112
3623.31 108
3623.45 104
3623.58 100
3623.72 95
3623.86 89
3624.00 82
3624.14 73
3624.28 64
3624.41 55
3624.55 46
3624.69 38
3624.83 31
3624.97 26
3625.10 22
3625.24 21
3625.38 22
3625.52 26
3625.66 31
3625.79 38
3625.93 46
3626.07 52
3626.21 56
3626.35 59
3626.48 59
3626.62 58
3626.76 56
3626.90 53
3627.04 52
3627.17 52
3627.31 53
3627.45 55
3627.59 58
3627.73 62
3627.86 65
3628.00 68
3628.14 71
3628.28 74
3628.42 76
3628.56 79
3628.69 80
3628.83 80
3628.97 78
3629.11 75
3629.25 70
3629.38 63
3629.52 56
3629.66 49
3629.80 43
3629.94 36
3630.07 30
3630.21 25
3630.35 20
3630.49 14
3630.63 8
3630.77 2
3630.90 0
3631.04 0
3631.18 0
3631.32 0
3631.46 0
3631.59 0
3631.73 0
3631.87 0
3632.01 9
3632.15 21
3632.28 35
3632.42 48
3632.56 61
3632.70 73
3632.84 83
3632.98 91
3633.11 97
3633.25 102
3633.39 106
3633.53 110
3633.67 113
3633.80 117
3633.94 122
3634.08 128
3634.22 136
3634.36 144
3634.50 152
3634.63 159
3634.77 163
3634.91 164
3635.05 160
3635.19 154
3635.33 144
3635.46 132
3635.60 120
3635.74 109
3635.88 100
3636.02 93
3636.15 90
3636.29 89
3636.43 89
3636.57 89
3636.71 89
3636.85 87
3636.98 84
3637.12 80
3637.26 76
3637.40 72
3637.54 70
3637.68 70
3637.81 72
3637.95 76
3638.09 81
3638.23 85
3638.37 89
3638.51 91
3638.64 90
3638.78 86
3638.92 81
3639.06 75
3639.20 69
3639.34 66
3639.47 67
3639.61 71
3639.75 79
3639.89 90
3640.03 101
3640.17 111
3640.30 120
3640.44 126
3640.58 130
3640.72 133
3640.86 136
3641.00 141
3641.13 147
3641.27 154
3641.41 161
3641.55 167
3641.69 171
3641.83 172
3641.96 169
3642.10 164
3642.24 156
3642.38 147
3642.52 139
3642.66 133
3642.79 129
3642.93 129
3643.07 130
3643.21 132
3643.35 133
3643.49 133
3643.62 131
3643.76 127
3643.90 121
3644.04 114
3644.18 107
3644.32 101
3644.45 95
3644.59 92
3644.73 90
3644.87 90
3645.01 93
3645.15 97
3645.28 104
3645.42 113
3645.56 124
3645.70 135
3645.84 147
3645.98 157
3646.12 167
3646.25 176
3646.39 184
3646.53 190
3646.67 195
3646.81 197
3646.95 198
3647.08 196
3647.22 192
3647.36 184
3647.50 175
3647.64 163
3647.78 151
3647.92 139
3648.05 127
3648.19 117
3648.33 110
3648.47 105
3648.61 103
3648.75 101
3648.88 101
3649.02 100
3649.16 99
3649.30 96
3649.44 93
3649.58 90
3649.72 88
3649.85 88
3649.99 90
3650.13 92
3650.27 95
3650.41 96
3650.55 94
3650.69 89
3650.82 82
3650.96 72
3651.10 61
3651.24 52
3651.38 47
3651.52 45
3651.66 48
3651.79 54
3651.93 62
3652.07 72
3652.21 82
3652.35 90
3652.49 97
3652.62 103
3652.76 107
3652.90 110
3653.04 111
3653.18 109
3653.32 105
3653.46 98
3653.59 91
3653.73 83
3653.87 76
3654.01 71
3654.15 68
3654.29 66
3654.43 66
3654.57 67
3654.70 68
3654.84 71
3654.98 75
3655.12 81
3655.26 90
3655.40 100
3655.54 112
3655.67 124
3655.81 136
3655.95 146
3656.09 153
3656.23 157
3656.37 159
3656.51 159
3656.64 158
3656.78 156
3656.92 153
3657.06 150
3657.20 146
3657.34 143
3657.48 139
3657.61 137
3657.75 137
3657.89 139
3658.03 143
3658.17 149
3658.31 155
3658.45 162
3658.59 169
3658.72 176
3658.86 183
3659.00 191
3659.14 200
3659.28 210
3659.42 220
3659.56 229
3659.70 237
3659.83 243
3659.97 248
3660.11 250
3660.25 251
3660.39 251
3660.53 250
3660.67 249
3660.80 247
3660.94 245
3661.08 243
3661.22 244
3661.36 246
3661.50 250
3661.64 255
3661.78 260
3661.91 265
3662.05 266
3662.19 263
3662.33 256
3662.47 246
3662.61 234
3662.75 222
3662.89 210
3663.02 199
3663.16 189
3663.30 180
3663.44 170
3663.58 159
3663.72 146
3663.86 133
3664.00 119
3664.13 107
3664.27 97
3664.41 91
3664.55 89
3664.69 91
3664.83 97
3664.97 104
3665.11 112
3665.24 118
3665.38 122
3665.52 122
3665.66 120
3665.80 115
3665.94 110
3666.08 104
3666.22 99
3666.36 94
3666.49 90
3666.63 86
3666.77 83
3666.91 80
3667.05 78
3667.19 76
3667.33 76
3667.47 77
3667.60 79
3667.74 82
3667.88 86
3668.02 90
3668.16 94
3668.30 98
3668.44 101
3668.58 103
3668.72 103
3668.85 102
3668.99 99
3669.13 96
3669.27 91
3669.41 85
3669.55 78
3669.69 70
3669.83 61
3669.97 52
3670.10 42
3670.24 33
3670.38 26
3670.52 22
3670.66 21
3670.80 23
3670.94 28
3671.08 34
3671.22 40
3671.35 45
3671.49 47
3671.63 47
3671.77 46
3671.91 44
3672.05 42
3672.19 42
3672.33 42
3672.47 43
3672.61 45
3672.74 46
3672.88 46
3673.02 44
3673.16 41
3673.30 37
3673.44 32
3673.58 28
3673.72 24
3673.86 21
3673.99 19
3674.13 17
3674.27 17
3674.41 18
3674.55 20
3674.69 22
3674.83 26
3674.97 30
3675.11 35
3675.25 40
3675.38 46
3675.52 50
3675.66 55
3675.80 58
3675.94 59
3676.08 59
3676.22 55
3676.36 49
3676.50 41
3676.64 31
3676.77 21
3676.91 12
3677.05 3
3677.19 0
3677.33 0
3677.47 0
3677.61 0
3677.75 0
3677.89 0
3678.03 0
3678.16 0
3678.30 2
3678.44 11
3678.58 22
3678.72 31
3678.86 40
3679.00 46
3679.14 52
3679.28 57
3679.42 63
3679.56 69
3679.69 77
3679.83 86
3679.97 95
3680.11 104
3680.25 113
3680.39 119
3680.53 124
3680.67 127
3680.81 127
3680.95 127
3681.09 125
3681.22 123
3681.36 120
3681.50 119
3681.64 118
3681.78 119
3681.92 120
3682.06 123
3682.20 125
3682.34 128
3682.48 129
3682.62 129
3682.75 127
3682.89 124
3683.03 119
3683.17 112
3683.31 104
3683.45 97
3683.59 90
3683.73 85
3683.87 81
3684.01 79
3684.15 78
3684.29 79
3684.42 79
3684.56 78
3684.70 74
3684.84 69
3684.98 61
3685.12 53
3685.26 44
3685.40 37
3685.54 31
3685.68 26
3685.82 23
3685.96 19
3686.09 15
3686.23 11
3686.37 9
3686.51 9
3686.65 14
3686.79 23
3686.93 36
3687.07 52
3687.21 67
3687.35 81
3687.49 90
3687.63 95
3687.77 97
3687.90 95
3688.04 92
3688.18 90
3688.32 88
3688.46 89
3688.60 91
3688.74 95
3688.88 99
3689.02 103
3689.16 106
3689.30 108
3689.44 107
3689.58 104
3689.71 99
3689.85 92
3689.99 84
3690.13 75
3690.27 66
3690.41 58
3690.55 53
3690.69 50
3690.83 50
3690.97 53
3691.11 59
3691.25 66
3691.39 73
3691.53 78
3691.66 80
3691.80 80
3691.94 78
3692.08 73
3692.22 69
3692.36 67
3692.50 67
3692.64 70
3692.78 76
3692.92 81
3693.06 86
3693.20 87
3693.34 85
3693.48 79
3693.62 71
3693.75 63
3693.89 56
3694.03 51
3694.17 50
3694.31 50
3694.45 50
3694.59 50
3694.73 49
3694.87 46
3695.01 42
3695.15 37
3695.29 34
3695.43 32
3695.57 32
3695.71 35
3695.84 40
3695.98 47
3696.12 55
3696.26 64
3696.40 72
3696.54 78
3696.68 81
3696.82 80
3696.96 75
3697.10 66
3697.24 55
3697.38 44
3697.52 35
3697.66 28
3697.80 25
3697.94 24
3698.08 26
3698.21 30
3698.35 33
3698.49 37
3698.63 39
3698.77 41
3698.91 42
3699.05 43
3699.19 44
3699.33 46
3699.47 48
3699.61 50
3699.75 52
3699.89 55
3700.03 56
3700.17 57
3700.31 57
3700.45 57
3700.59 58
3700.72 58
3700.86 60
3701.00 61
3701.14 63
3701.28 64
3701.42 66
3701.56 69
3701.70 73
3701.84 80
3701.98 89
3702.12 102
3702.26 116
3702.40 132
3702.54 147
3702.68 161
3702.82 174
3702.96 184
3703.10 192
3703.24 198
3703.38 202
3703.51 205
3703.65 206
3703.79 206
3703.93 205
3704.07 204
3704.21 203
3704.35 204
3704.49 205
3704.63 208
3704.77 212
3704.91 216
3705.05 220
3705.19 223
3705.33 225
3705.47 225
3705.61 224
3705.75 220
3705.89 216
3706.03 211
3706.17 205
3706.31 200
3706.45 196
3706.58 191
3706.72 187
3706.86 183
3707.00 178
3707.14 173
3707.28 167
3707.42 161
3707.56 156
3707.70 150
3707.84 144
3707.98 138
3708.12 130
3708.26 121
3708.40 110
3708.54 97
3708.68 83
3708.82 70
3708.96 57
3709.10 46
3709.24 37
3709.38 33
3709.52 33
3709.66 39
3709.80 47
3709.94 59
3710.08 71
3710.21 83
3710.35 93
3710.49 100
3710.63 103
3710.77 104
3710.91 103
3711.05 102
3711.19 100
3711.33 98
3711.47 97
3711.61 95
3711.75 94
3711.89 93
3712.03 92
3712.17 93
3712.31 96
3712.45 101
3712.59 109
3712.73 119
3712.87 129
3713.01 140
3713.15 148
3713.29 154
3713.43 156
3713.57 154
3713.71 149
3713.85 142
3713.99 133
3714.13 124
3714.27 115
3714.41 106
3714.55 98
3714.69 91
3714.82 84
3714.96 78
3715.10 72
3715.24 68
3715.38 65
3715.52 63
3715.66 62
3715.80 62
3715.94 62
3716.08 62
3716.22 61
3716.36 59
3716.50 56
3716.64 51
3716.78 45
3716.92 37
3717.06 28
3717.20 19
3717.34 11
3717.48 5
3717.62 3
3717.76 6
3717.90 12
3718.04 21
3718.18 31
3718.32 41
3718.46 49
3718.60 55
3718.74 57
3718.88 56
3719.02 53
3719.16 49
3719.30 44
3719.44 39
3719.58 34
3719.72 28
3719.86 22
3720.00 17
3720.14 11
3720.28 6
3720.42 3
3720.56 1
3720.70 1
3720.84 1
3720.98 2
3721.12 2
3721.26 1
3721.40 0
3721.54 0
3721.68 0
3721.81 0
3721.95 0
3722.09 0
3722.23 1
3722.37 6
3722.51 12
3722.65 17
3722.79 21
3722.93 24
3723.07 25
3723.21 25
3723.35 24
3723.49 22
3723.63 18
3723.77 14
3723.91 11
3724.05 9
3724.19 10
3724.33 14
3724.47 22
3724.61 32
3724.75 45
3724.89 61
3725.03 77
3725.17 92
3725.31 106
3725.45 117
3725.59 123
3725.73 124
3725.87 120
3726.01 112
3726.15 103
3726.29 94
3726.43 88
3726.57 86
3726.71 87
3726.85 90
3726.99 94
3727.13 96
3727.27 96
3727.41 93
3727.55 88
3727.69 81
3727.83 76
3727.97 72
3728.11 70
3728.25 71
3728.39 73
3728.53 76
3728.67 78
3728.81 79
3728.95 79
3729.09 78
3729.23 76
3729.37 76
3729.51 77
3729.65 81
3729.79 86
3729.93 93
3730.07 100
3730.21 106
3730.35 109
3730.49 110
3730.63 108
3730.77 102
3730.91 93
3731.05 83
3731.19 71
3731.33 58
3731.47 46
3731.61 35
3731.75 27
3731.89 23
3732.03 24
3732.17 28
3732.31 35
3732.45 43
3732.59 50
3732.73 55
3732.87 59
3733.01 61
3733.15 61
3733.29 61
3733.43 61
3733.57 62
3733.71 63
3733.85 64
3733.99 65
3734.13 66
3734.27 65
3734.41 64
3734.55 61
3734.69 58
3734.83 55
3734.97 52
3735.11 48
3735.25 44
3735.39 39
3735.53 33
3735.67 27
3735.82 20
3735.96 13
3736.10 7
3736.24 2
3736.38 0
3736.52 0
3736.66 2
3736.80 6
3736.94 11
3737.08 16
3737.22 20
3737.36 24
3737.50 28
3737.64 30
3737.78 30
3737.92 30
3738.06 29
3738.20 29
3738.34 29
3738.48 31
3738.62 36
3738.76 44
3738.90 53
3739.04 63
3739.18 73
3739.32 80
3739.46 84
3739.60 85
3739.74 82
3739.88 77
3740.02 72
3740.16 68
3740.30 67
3740.44 70
3740.58 77
3740.72 88
3740.86 100
3741.00 113
3741.14 125
3741.28 134
3741.42 141
3741.56 146
3741.70 149
3741.84 151
3741.98 154
3742.12 159
3742.26 166
3742.40 176
3742.54 188
3742.68 201
3742.82 213
3742.97 222
3743.11 228
3743.25 230
3743.39 229
3743.53 224
3743.67 216
3743.81 207
3743.95 197
3744.09 186
3744.23 174
3744.37 163
3744.51 151
3744.65 141
3744.79 131
3744.93 124
3745.07 118
3745.21 116
3745.35 117
3745.49 121
3745.63 127
3745.77 135
3745.91 144
3746.05 151
3746.19 157
3746.33 161
3746.47 161
3746.61 158
3746.75 151
3746.89 142
3747.03 131
3747.17 119
3747.31 107
3747.46 96
3747.60 87
3747.74 81
3747.88 77
3748.02 74
3748.16 74
3748.30 76
3748.44 79
3748.58 85
3748.72 94
3748.86 104
3749.00 116
3749.14 127
3749.28 138
3749.42 145
3749.56 149
3749.70 150
3749.84 148
3749.98 145
3750.12 140
3750.26 137
3750.40 134
3750.54 132
3750.68 130
3750.82 127
3750.96 122
3751.11 116
3751.25 108
3751.39 99
3751.53 90
3751.67 82
3751.81 75
3751.95 71
3752.09 67
3752.23 65
3752.37 63
3752.51 61
3752.65 59
3752.79 57
3752.93 57
3753.07 58
3753.21 61
3753.35 66
3753.49 72
3753.63 79
3753.77 86
3753.91 90
3754.05 92
3754.19 91
3754.34 86
3754.48 79
3754.62 71
3754.76 62
3754.90 53
3755.04 45
3755.18 37
3755.32 29
3755.46 22
3755.60 16
3755.74 11
3755.88 7
3756.02 4
3756.16 4
3756.30 5
3756.44 8
3756.58 12
3756.72 17
3756.86 24
3757.00 32
3757.15 42
3757.29 53
3757.43 63
3757.57 72
3757.71 77
3757.85 79
3757.99 77
3758.13 73
3758.27 69
3758.41 66
3758.55 65
3758.69 68
3758.83 73
3758.97 79
3759.11 85
3759.25 89
3759.39 91
3759.53 90
3759.68 86
3759.82 80
3759.96 74
3760.10 68
3760.24 63
3760.38 59
3760.52 58
3760.66 57
3760.80 58
3760.94 61
3761.08 65
3761.22 69
3761.36 74
3761.50 80
3761.64 85
3761.78 89
3761.93 92
3762.07 93
3762.21 92
3762.35 90
3762.49 87
3762.63 83
3762.77 81
3762.91 79
3763.05 79
3763.19 81
3763.33 83
3763.47 87
3763.61 91
3763.75 96
3763.89 101
3764.03 107
3764.18 113
3764.32 118
3764.46 121
3764.60 121
3764.74 118
3764.88 112
3765.02 104
3765.16 96
3765.30 87
3765.44 81
3765.58 77
3765.72 76
3765.86 77
3766.00 81
3766.14 87
3766.29 93
3766.43 100
3766.57 106
3766.71 110
3766.85 113
3766.99 113
3767.13 112
3767.27 108
3767.41 101
3767.55 91
3767.69 78
3767.83 62
3767.97 46
3768.11 29
3768.26 13
3768.40 0
3768.54 0
3768.68 0
3768.82 0
3768.96 0
3769.10 0
3769.24 0
3769.38 0
3769.52 1
3769.66 4
3769.80 7
3769.94 11
3770.09 15
3770.23 20
3770.37 25
3770.51 29
3770.65 33
3770.79 35
3770.93 36
3771.07 37
3771.21 37
3771.35 39
3771.49 42
3771.63 47
3771.78 52
3771.92 58
3772.06 63
3772.20 67
3772.34 68
3772.48 67
3772.62 65
3772.76 62
3772.90 60
3773.04 60
3773.18 60
3773.32 63
3773.46 65
3773.61 68
3773.75 70
3773.89 72
3774.03 73
3774.17 75
3774.31 78
3774.45 82
3774.59 87
3774.73 92
3774.87 98
3775.01 103
3775.16 107
3775.30 109
3775.44 109
3775.58 108
3775.72 105
3775.86 100
3776.00 94
3776.14 87
3776.28 81
3776.42 77
3776.56 76
3776.70 79
3776.85 85
3776.99 93
3777.13 101
3777.27 107
3777.41 110
3777.55 110
3777.69 107
3777.83 101
3777.97 95
3778.11 87
3778.25 80
3778.40 74
3778.54 70
3778.68 67
3778.82 66
3778.96 66
3779.10 68
3779.24 70
3779.38 72
3779.52 73
3779.66 74
3779.81 73
3779.95 72
3780.09 70
3780.23 68
3780.37 67
3780.51 65
3780.65 65
3780.79 64
3780.93 62
3781.07 60
3781.21 57
3781.36 54
3781.50 50
3781.64 46
3781.78 44
3781.92 43
3782.06 44
3782.20 45
3782.34 44
3782.48 42
3782.62 36
3782.77 29
3782.91 19
3783.05 10
3783.19 2
3783.33 0
3783.47 0
3783.61 0
3783.75 0
3783.89 0
3784.04 0
3784.18 0
3784.32 0
3784.46 0
3784.60 0
3784.74 3
3784.88 8
3785.02 13
3785.16 18
3785.30 22
3785.45 24
3785.59 25
3785.73 23
3785.87 20
3786.01 18
3786.15 16
3786.29 16
3786.43 19
3786.57 24
3786.72 32
3786.86 41
3787.00 50
3787.14 60
3787.28 69
3787.42 76
3787.56 83
3787.70 88
3787.84 92
3787.99 95
3788.13 97
3788.27 97
3788.41 96
3788.55 95
3788.69 93
3788.83 90
3788.97 87
3789.11 85
3789.26 82
3789.40 79
3789.54 76
3789.68 74
3789.82 73
3789.96 75
3790.10 78
3790.24 83
3790.38 88
3790.53 94
3790.67 97
3790.81 99
3790.95 97
3791.09 92
3791.23 84
3791.37 76
3791.51 67
3791.65 59
3791.80 54
3791.94 51
3792.08 50
3792.22 50
3792.36 51
3792.50 53
3792.64 55
3792.78 57
3792.93 60
3793.07 63
3793.21 66
3793.35 69
3793.49 72
3793.63 75
3793.77 79
3793.91 83
3794.06 88
3794.20 95
3794.34 102
3794.48 110
3794.62 118
3794.76 125
3794.90 133
3795.04 141
3795.18 147
3795.33 153
3795.47 157
3795.61 159
3795.75 159
3795.89 158
3796.03 156
3796.17 153
3796.31 150
3796.46 148
3796.60 145
3796.74 142
3796.88 137
3797.02 132
3797.16 126
3797.30 121
3797.45 118
3797.59 117
3797.73 118
3797.87 121
3798.01 125
3798.15 128
3798.29 130
3798.43 131
3798.58 131
3798.72 132
3798.86 133
3799.00 136
3799.14 139
3799.28 142
3799.42 145
3799.56 146
3799.71 144
3799.85 139
3799.99 133
3800.13 125
3800.27 117
3800.41 109
3800.55 102
3800.70 97
3800.84 93
3800.98 91
3801.12 91
3801.26 93
3801.40 98
3801.54 105
3801.68 115
3801.83 126
3801.97 137
3802.11 146
3802.25 151
3802.39 153
3802.53 150
3802.67 145
3802.82 138
3802.96 132
3803.10 126
3803.24 122
3803.38 119
3803.52 117
3803.66 115
3803.81 112
3803.95 108
3804.09 104
3804.23 100
3804.37 97
3804.51 95
3804.65 96
3804.80 99
3804.94 103
3805.08 106
3805.22 110
3805.36 112
3805.50 113
3805.64 113
3805.79 113
3805.93 115
3806.07 117
3806.21 120
3806.35 123
3806.49 127
3806.63 132
3806.78 136
3806.92 140
3807.06 145
3807.20 152
3807.34 159
3807.48 167
3807.62 175
3807.77 181
3807.91 185
3808.05 187
3808.19 187
3808.33 187
3808.47 188
3808.61 190
3808.76 194
3808.90 200
3809.04 206
3809.18 213
3809.32 218
3809.46 222
3809.61 225
3809.75 226
3809.89 225
3810.03 223
3810.17 221
3810.31 219
3810.45 218
3810.60 220
3810.74 226
3810.88 237
3811.02 254
3811.16 275
3811.30 300
3811.45 328
3811.59 356
3811.73 384
3811.87 412
3812.01 439
3812.15 467
3812.29 495
3812.44 524
3812.58 554
3812.72 586
3812.86 620
3813.00 657
3813.14 696
3813.29 738
3813.43 783
3813.57 828
3813.71 875
3813.85 921
3813.99 967
3814.14 1011
3814.28 1054
3814.42 1096
3814.56 1137
3814.70 1178
3814.84 1216
3814.98 1251
3815.13 1281
3815.27 1305
3815.41 1321
3815.55 1330
3815.69 1333
3815.83 1331
3815.98 1324
3816.12 1315
3816.26 1302
3816.40 1287
3816.54 1268
3816.68 1245
3816.83 1218
3816.97 1188
3817.11 1156
3817.25 1125
3817.39 1094
3817.53 1065
3817.68 1039
3817.82 1015
3817.96 990
3818.10 965
3818.24 939
3818.38 910
3818.53 879
3818.67 848
3818.81 816
3818.95 785
3819.09 756
3819.23 731
3819.38 707
3819.52 684
3819.66 663
3819.80 641
3819.94 620
3820.08 598
3820.23 576
3820.37 554
3820.51 534
3820.65 513
3820.79 493
3820.93 473
3821.08 452
3821.22 431
3821.36 409
3821.50 389
3821.64 370
3821.78 354
3821.93 341
3822.07 331
3822.21 325
3822.35 320
3822.49 315
3822.64 310
3822.78 304
3822.92 298
3823.06 290
3823.20 283
3823.34 275
3823.49 268
3823.63 260
3823.77 251
3823.91 240
3824.05 228
3824.19 216
3824.34 204
3824.48 193
3824.62 186
3824.76 181
3824.90 181
3825.05 183
3825.19 187
3825.33 191
3825.47 194
3825.61 195
3825.75 195
3825.90 192
3826.04 187
3826.18 179
3826.32 168
3826.46 156
3826.61 141
3826.75 125
3826.89 111
3827.03 100
3827.17 93
3827.31 92
3827.46 97
3827.60 107
3827.74 118
3827.88 129
3828.02 137
3828.17 139
3828.31 136
3828.45 127
3828.59 114
3828.73 99
3828.88 84
3829.02 71
3829.16 61
3829.30 55
3829.44 52
3829.58 52
3829.73 54
3829.87 56
3830.01 57
3830.15 57
3830.29 57
3830.44 55
3830.58 52
3830.72 49
3830.86 47
3831.00 45
3831.15 44
3831.29 44
3831.43 45
3831.57 47
3831.71 49
3831.85 51
3832.00 51
3832.14 52
3832.28 52
3832.42 52
3832.56 52
3832.71 54
3832.85 56
3832.99 59
3833.13 62
3833.27 65
3833.42 68
3833.56 71
3833.70 73
3833.84 74
3833.98 75
3834.13 75
3834.27 74
3834.41 72
3834.55 69
3834.69 65
3834.84 59
3834.98 52
3835.12 44
3835.26 34
3835.40 23
3835.55 11
3835.69 0
3835.83 0
3835.97 0
3836.11 0
3836.26 0
3836.40 0
3836.54 0
3836.68 0
3836.82 3
3836.97 9
3837.11 14
3837.25 19
3837.39 22
3837.53 25
3837.68 28
3837.82 31
3837.96 33
3838.10 35
3838.24 38
3838.39 40
3838.53 44
3838.67 49
3838.81 53
3838.95 57
3839.10 60
3839.24 60
3839.38 58
3839.52 55
3839.66 52
3839.81 51
3839.95 52
3840.09 55
3840.23 60
3840.38 66
3840.52 72
3840.66 77
3840.80 81
3840.94 86
3841.09 91
3841.23 98
3841.37 107
3841.51 117
3841.65 127
3841.80 137
3841.94 145
3842.08 150
3842.22 151
3842.36 149
3842.51 142
3842.65 131
3842.79 118
3842.93 104
3843.08 89
3843.22 77
3843.36 68
3843.50 62
3843.64 60
3843.79 62
3843.93 67
3844.07 75
3844.21 84
3844.35 93
3844.50 103
3844.64 111
3844.78 117
3844.92 121
3845.07 122
3845.21 121
3845.35 118
3845.49 112
3845.63 104
3845.78 95
3845.92 86
3846.06 77
3846.20 71
3846.34 68
3846.49 68
3846.63 71
3846.77 76
3846.91 82
3847.06 90
3847.20 98
3847.34 105
3847.48 113
3847.62 122
3847.77 131
3847.91 140
3848.05 148
3848.19 156
3848.34 163
3848.48 167
3848.62 170
3848.76 170
3848.90 168
3849.05 165
3849.19 162
3849.33 159
3849.47 158
3849.62 159
3849.76 163
3849.90 170
3850.04 179
3850.18 189
3850.33 198
3850.47 208
3850.61 216
3850.75 225
3850.90 233
3851.04 242
3851.18 250
3851.32 258
3851.47 265
3851.61 269
3851.75 272
3851.89 272
3852.03 271
3852.18 268
3852.32 264
3852.46 260
3852.60 254
3852.75 246
3852.89 236
3853.03 224
3853.17 211
3853.32 198
3853.46 184
3853.60 171
3853.74 158
3853.88 147
3854.03 137
3854.17 127
3854.31 119
3854.45 110
3854.60 103
3854.74 96
3854.88 91
3855.02 86
3855.17 82
3855.31 79
3855.45 78
3855.59 78
3855.74 79
3855.88 80
3856.02 82
3856.16 84
3856.30 86
3856.45 87
3856.59 87
3856.73 87
3856.87 87
3857.02 88
3857.16 90
3857.30 93
3857.44 95
3857.59 98
3857.73 100
3857.87 101
3858.01 101
3858.16 101
3858.30 101
3858.44 99
3858.58 97
3858.73 94
3858.87 89
3859.01 83
3859.15 75
3859.30 66
3859.44 56
3859.58 45
3859.72 35
3859.86 27
3860.01 21
3860.15 18
3860.29 19
3860.43 25
3860.58 36
3860.72 51
3860.86 68
3861.00 85
3861.15 100
3861.29 112
3861.43 119
3861.57 121
3861.72 118
3861.86 113
3862.00 106
3862.14 101
3862.29 97
3862.43 95
3862.57 95
3862.71 96
3862.86 96
3863.00 96
3863.14 96
3863.28 95
3863.43 95
3863.57 96
3863.71 99
3863.85 105
3864.00 112
3864.14 120
3864.28 127
3864.42 134
3864.57 139
3864.71 142
3864.85 144
3864.99 145
3865.14 146
3865.28 148
3865.42 150
3865.56 154
3865.71 159
3865.85 164
3865.99 170
3866.13 176
3866.28 181
3866.42 186
3866.56 188
3866.71 188
3866.85 184
3866.99 178
3867.13 168
3867.28 155
3867.42 141
3867.56 126
3867.70 112
3867.85 99
3867.99 88
3868.13 80
3868.27 74
3868.42 70
3868.56 69
3868.70 68
3868.84 67
3868.99 67
3869.13 66
3869.27 65
3869.41 64
3869.56 63
3869.70 63
3869.84 62
3869.98 61
3870.13 58
3870.27 54
3870.41 49
3870.56 45
3870.70 42
3870.84 43
3870.98 48
3871.13 59
3871.27 73
3871.41 90
3871.55 107
3871.70 123
3871.84 135
3871.98 143
3872.12 147
3872.27 148
3872.41 146
3872.55 143
3872.70 140
3872.84 138
3872.98 137
3873.12 138
3873.27 141
3873.41 145
3873.55 149
3873.69 153
3873.84 155
3873.98 154
3874.12 151
3874.26 146
3874.41 140
3874.55 135
3874.69 132
3874.84 130
3874.98 129
3875.12 129
3875.26 128
3875.41 126
3875.55 121
3875.69 115
3875.83 107
3875.98 99
3876.12 91
3876.26 84
3876.41 80
3876.55 78
3876.69 78
3876.83 81
3876.98 86
3877.12 94
3877.26 103
3877.41 114
3877.55 127
3877.69 140
3877.83 154
3877.98 167
3878.12 179
3878.26 188
3878.40 194
3878.55 195
3878.69 192
3878.83 185
3878.98 174
3879.12 160
3879.26 144
3879.40 125
3879.55 107
3879.69 88
3879.83 70
3879.98 54
3880.12 41
3880.26 30
3880.40 23
3880.55 20
3880.69 20
3880.83 23
3880.98 28
3881.12 34
3881.26 39
3881.40 43
3881.55 47
3881.69 52
3881.83 58
3881.97 65
3882.12 75
3882.26 86
3882.40 99
3882.55 111
3882.69 123
3882.83 134
3882.97 144
3883.12 154
3883.26 163
3883.40 170
3883.55 176
3883.69 180
3883.83 181
3883.98 179
3884.12 174
3884.26 167
3884.40 159
3884.55 149
3884.69 138
3884.83 127
3884.98 115
3885.12 104
3885.26 94
3885.40 86
3885.55 81
3885.69 79
3885.83 79
3885.98 81
3886.12 84
3886.26 88
3886.40 91
3886.55 92
3886.69 91
3886.83 88
3886.98 83
3887.12 77
3887.26 71
3887.41 67
3887.55 65
3887.69 66
3887.83 69
3887.98 74
3888.12 78
3888.26 80
3888.41 79
3888.55 75
3888.69 68
3888.83 59
3888.98 49
3889.12 41
3889.26 34
3889.41 30
3889.55 28
3889.69 27
3889.84 27
3889.98 28
3890.12 31
3890.26 35
3890.41 41
3890.55 49
3890.69 59
3890.84 71
3890.98 82
3891.12 94
3891.27 104
3891.41 112
3891.55 116
3891.69 117
3891.84 113
3891.98 105
3892.12 94
3892.27 82
3892.41 69
3892.55 58
3892.70 49
3892.84 45
3892.98 44
3893.13 46
3893.27 49
3893.41 52
3893.55 55
3893.70 55
3893.84 54
3893.98 52
3894.13 49
3894.27 47
3894.41 45
3894.56 45
3894.70 45
3894.84 47
3894.99 50
3895.13 54
3895.27 57
3895.41 61
3895.56 64
3895.70 65
3895.84 64
3895.99 62
3896.13 59
3896.27 57
3896.42 55
3896.56 55
3896.70 58
3896.85 65
3896.99 74
3897.13 86
3897.27 98
3897.42 110
3897.56 120
3897.70 127
3897.85 131
3897.99 130
3898.13 127
3898.28 121
3898.42 113
3898.56 105
3898.71 97
3898.85 91
3898.99 87
3899.14 86
3899.28 86
3899.42 88
3899.57 92
3899.71 97
3899.85 103
3899.99 110
3900.14 118
3900.28 124
3900.42 129
3900.57 131
3900.71 132
3900.85 130
3901.00 127
3901.14 123
3901.28 120
3901.43 118
3901.57 118
3901.71 119
3901.86 120
3902.00 121
3902.14 121
3902.29 120
3902.43 119
3902.57 117
3902.72 115
3902.86 115
3903.00 115
3903.15 116
3903.29 117
3903.43 118
3903.58 119
3903.72 120
3903.86 121
3904.00 121
3904.15 121
3904.29 121
3904.43 120
3904.58 119
3904.72 117
3904.86 114
3905.01 112
3905.15 110
3905.29 108
3905.44 107
3905.58 106
3905.72 106
3905.87 105
3906.01 105
3906.15 104
3906.30 103
3906.44 101
3906.58 98
3906.73 94
3906.87 88
3907.01 80
3907.16 72
3907.30 63
3907.44 55
3907.59 49
3907.73 45
3907.87 41
3908.02 37
3908.16 33
3908.30 28
3908.45 23
3908.59 18
3908.73 14
3908.88 12
3909.02 13
3909.16 16
3909.31 19
3909.45 22
3909.59 24
3909.74 24
3909.88 22
3910.02 18
3910.17 12
3910.31 4
3910.45 0
3910.60 0
3910.74 0
3910.88 0
3911.03 0
3911.17 0
3911.31 0
3911.46 0
3911.60 10
3911.74 24
3911.89 40
3912.03 55
3912.17 68
3912.32 79
3912.46 86
3912.60 90
3912.75 91
3912.89 89
3913.04 86
3913.18 82
3913.32 79
3913.47 78
3913.61 79
3913.75 82
3913.90 86
3914.04 92
3914.18 98
3914.33 104
3914.47 110
3914.61 116
3914.76 120
3914.90 122
3915.04 124
3915.19 125
3915.33 126
3915.47 127
3915.62 131
3915.76 135
3915.90 140
3916.05 145
3916.19 148
3916.33 148
3916.48 144
3916.62 138
3916.76 129
3916.91 119
3917.05 108
3917.20 98
3917.34 89
3917.48 82
3917.63 76
3917.77 72
3917.91 70
3918.06 70
3918.20 70
3918.34 70
3918.49 71
3918.63 70
3918.77 70
3918.92 69
3919.06 70
3919.20 71
3919.35 72
3919.49 72
3919.64 71
3919.78 68
3919.92 62
3920.07 55
3920.21 47
3920.35 40
3920.50 37
3920.64 37
3920.78 42
3920.93 50
3921.07 61
3921.21 73
3921.36 84
3921.50 93
3921.65 97
3921.79 97
3921.93 93
3922.08 86
3922.22 78
3922.36 69
3922.51 61
3922.65 54
3922.79 50
3922.94 47
3923.08 43
3923.22 40
3923.37 35
3923.51 30
3923.66 25
3923.80 20
3923.94 16
3924.09 13
3924.23 11
3924.37 9
3924.52 8
3924.66 6
3924.80 3
3924.95 0
3925.09 0
3925.24 0
3925.38 0
3925.52 0
3925.67 0
3925.81 0
3925.95 0
3926.10 7
3926.24 18
3926.38 29
3926.53 41
3926.67 51
3926.82 59
3926.96 64
3927.10 67
3927.25 67
3927.39 65
3927.53 63
3927.68 60
3927.82 58
3927.97 57
3928.11 56
3928.25 56
3928.40 56
3928.54 54
3928.68 52
3928.83 49
3928.97 46
3929.11 42
3929.26 40
3929.40 38
3929.55 38
3929.69 38
3929.83 39
3929.98 40
3930.12 42
3930.26 43
3930.41 46
3930.55 48
3930.70 51
3930.84 53
3930.98 55
3931.13 56
3931.27 55
3931.41 54
3931.56 53
3931.70 51
3931.85 49
3931.99 48
3932.13 46
3932.28 44
3932.42 42
3932.56 41
3932.71 40
3932.85 39
3933.00 40
3933.14 42
3933.28 46
3933.43 51
3933.57 57
3933.71 63
3933.86 69
3934.00 74
3934.15 78
3934.29 81
3934.43 82
3934.58 84
3934.72 87
3934.87 91
3935.01 98
3935.15 107
3935.30 117
3935.44 127
3935.58 135
3935.73 140
3935.87 140
3936.02 135
3936.16 126
3936.30 114
3936.45 99
3936.59 84
3936.74 71
3936.88 60
3937.02 53
3937.17 49
3937.31 49
3937.45 51
3937.60 54
3937.74 57
3937.89 60
3938.03 62
3938.17 63
3938.32 64
3938.46 65
3938.61 66
3938.75 65
3938.89 64
3939.04 61
3939.18 56
3939.33 51
3939.47 46
3939.61 41
3939.76 39
3939.90 39
3940.04 42
3940.19 47
3940.33 53
3940.48 60
3940.62 65
3940.76 68
3940.91 68
3941.05 64
3941.20 56
3941.34 47
3941.48 36
3941.63 24
3941.77 14
3941.92 6
3942.06 0
3942.20 0
3942.35 0
3942.49 0
3942.64 0
3942.78 0
3942.92 0
3943.07 0
3943.21 0
3943.36 0
3943.50 5
3943.64 14
3943.79 24
3943.93 35
3944.08 44
3944.22 50
3944.36 53
3944.51 52
3944.65 49
3944.80 43
3944.94 37
3945.08 31
3945.23 25
3945.37 19
3945.52 13
3945.66 7
3945.80 2
3945.95 0
3946.09 0
3946.24 0
3946.38 5
3946.52 14
3946.67 24
3946.81 34
3946.96 42
3947.10 48
3947.24 51
3947.39 52
3947.53 53
3947.68 55
3947.82 59
3947.96 65
3948.11 73
3948.25 82
3948.40 90
3948.54 97
3948.68 101
3948.83 103
3948.97 103
3949.12 102
3949.26 101
3949.40 101
3949.55 101
3949.69 101
3949.84 101
3949.98 100
3950.13 97
3950.27 94
3950.41 90
3950.56 88
3950.70 88
3950.85 92
3950.99 100
3951.13 110
3951.28 123
3951.42 135
3951.57 146
3951.71 154
3951.85 159
3952.00 160
3952.14 159
3952.29 156
3952.43 151
3952.58 147
3952.72 142
3952.86 139
3953.01 135
3953.15 133
3953.30 130
3953.44 126
3953.58 122
3953.73 117
3953.87 112
3954.02 108
3954.16 105
3954.31 103
3954.45 101
3954.59 100
3954.74 99
3954.88 98
3955.03 97
3955.17 97
3955.31 98
3955.46 99
3955.60 101
3955.75 103
3955.89 105
3956.04 106
3956.18 106
3956.32 103
3956.47 99
3956.61 94
3956.76 89
3956.90 84
3957.04 82
3957.19 81
3957.33 83
3957.48 86
3957.62 89
3957.77 91
3957.91 90
3958.05 87
3958.20 82
3958.34 75
3958.49 69
3958.63 66
3958.78 64
3958.92 66
3959.06 70
3959.21 75
3959.35 79
3959.50 82
3959.64 83
3959.79 82
3959.93 79
3960.07 75
3960.22 70
3960.36 65
3960.51 62
3960.65 60
3960.80 61
3960.94 64
3961.08 71
3961.23 79
3961.37 89
3961.52 100
3961.66 109
3961.81 118
3961.95 123
3962.09 127
3962.24 128
3962.38 128
3962.53 127
3962.67 127
3962.82 127
3962.96 129
3963.10 131
3963.25 131
3963.39 129
3963.54 124
3963.68 115
3963.83 104
3963.97 91
3964.12 78
3964.26 68
3964.40 61
3964.55 58
3964.69 59
3964.84 63
3964.98 68
3965.13 73
3965.27 78
3965.41 83
3965.56 86
3965.70 89
3965.85 92
3965.99 94
3966.14 95
3966.28 95
3966.43 93
3966.57 91
3966.71 88
3966.86 85
3967.00 85
3967.15 87
3967.29 92
3967.44 100
3967.58 110
3967.72 120
3967.87 128
3968.01 133
3968.16 135
3968.30 134
3968.45 131
3968.59 127
3968.74 124
3968.88 121
3969.02 120
3969.17 119
3969.31 117
3969.46 115
3969.60 112
3969.75 108
3969.89 104
3970.04 102
3970.18 100
3970.32 100
3970.47 101
3970.61 102
3970.76 102
3970.90 102
3971.05 101
3971.19 99
3971.34 97
3971.48 96
3971.63 95
3971.77 97
3971.91 100
3972.06 105
3972.20 111
3972.35 117
3972.49 123
3972.64 127
3972.78 131
3972.93 133
3973.07 133
3973.21 133
3973.36 131
3973.50 128
3973.65 125
3973.79 122
3973.94 118
3974.08 113
3974.23 108
3974.37 103
3974.52 98
3974.66 92
3974.80 88
3974.95 84
3975.09 81
3975.24 80
3975.38 80
3975.53 82
3975.67 85
3975.82 89
3975.96 92
3976.11 95
3976.25 97
3976.39 97
3976.54 96
3976.68 94
3976.83 91
3976.97 89
3977.12 88
3977.26 89
3977.41 92
3977.55 96
3977.70 102
3977.84 108
3977.99 114
3978.13 118
3978.27 121
3978.42 120
3978.56 118
3978.71 114
3978.85 108
3979.00 102
3979.14 97
3979.29 93
3979.43 91
3979.58 91
3979.72 92
3979.87 94
3980.01 97
3980.15 100
3980.30 102
3980.44 104
3980.59 106
3980.73 108
3980.88 110
3981.02 112
3981.17 112
3981.31 112
3981.46 110
3981.60 107
3981.75 103
3981.89 100
3982.04 98
3982.18 98
3982.32 100
3982.47 106
3982.61 114
3982.76 123
3982.90 131
3983.05 138
3983.19 143
3983.34 145
3983.48 147
3983.63 148
3983.77 150
3983.92 154
3984.06 159
3984.21 166
3984.35 172
3984.50 175
3984.64 175
3984.78 172
3984.93 164
3985.07 155
3985.22 143
3985.36 132
3985.51 122
3985.65 113
3985.80 107
3985.94 102
3986.09 99
3986.23 99
3986.38 100
3986.52 102
3986.67 103
3986.81 105
3986.96 104
3987.10 103
3987.25 99
3987.39 93
3987.53 87
3987.68 80
3987.82 75
3987.97 72
3988.11 71
3988.26 75
3988.40 81
3988.55 90
3988.69 101
3988.84 110
3988.98 119
3989.13 124
3989.27 127
3989.42 128
3989.56 127
3989.71 126
3989.85 125
3990.00 124
3990.14 123
3990.29 121
3990.43 117
3990.58 111
3990.72 103
3990.87 96
3991.01 90
3991.16 86
3991.30 84
3991.44 83
3991.59 83
3991.73 81
3991.88 77
3992.02 71
3992.17 63
3992.31 56
3992.46 50
3992.60 47
3992.75 48
3992.89 53
3993.04 61
3993.18 73
3993.33 85
3993.47 97
3993.62 108
3993.76 117
3993.91 124
3994.05 129
3994.20 132
3994.34 134
3994.49 134
3994.63 133
3994.78 130
3994.92 126
3995.07 120
3995.21 113
3995.36 106
3995.50 99
3995.65 95
3995.79 93
3995.94 95
3996.08 100
3996.23 106
3996.37 114
3996.52 120
3996.66 124
3996.81 125
3996.95 124
3997.10 122
3997.24 119
3997.39 117
3997.53 117
3997.68 117
3997.82 118
3997.97 117
3998.11 115
3998.26 110
3998.40 102
3998.55 91
3998.69 79
3998.84 65
3998.98 52
3999.13 40
3999.27 30
3999.42 23
3999.56 18
3999.71 14
3999.85 12
4000.00 11
4000.14 10
4000.29 9
4000.43 8
4000.58 7
4000.72 6
4000.87 5
4001.01 5
4001.16 5
4001.30 5
4001.45 4
4001.59 4
4001.74 2
4001.88 0
4002.03 0
4002.17 0
4002.32 0
4002.46 0
4002.61 0
4002.75 0
4002.90 6
4003.04 18
4003.19 34
4003.33 50
4003.48 66
4003.62 79
4003.77 88
4003.91 92
4004.06 94
4004.20 93
4004.35 92
4004.49 92
4004.64 96
4004.78 102
4004.93 112
4005.07 123
4005.22 135
4005.36 145
4005.51 153
4005.65 156
4005.80 155
4005.94 150
4006.09 142
4006.23 134
4006.38 126
4006.52 120
4006.67 116
4006.81 116
4006.96 117
4007.10 120
4007.25 122
4007.39 123
4007.54 124
4007.68 122
4007.83 120
4007.98 118
4008.12 117
4008.27 116
4008.41 117
4008.56 118
4008.70 120
4008.85 122
4008.99 124
4009.14 125
4009.28 125
4009.43 125
4009.57 125
4009.72 124
4009.86 123
4010.01 121
4010.15 117
4010.30 111
4010.44 104
4010.59 97
4010.73 90
4010.88 86
4011.02 83
4011.17 84
4011.31 86
4011.46 90
4011.60 94
4011.75 99
4011.90 103
4012.04 108
4012.19 112
4012.33 115
4012.48 117
4012.62 117
4012.77 115
4012.91 111
4013.06 105
4013.20 99
4013.35 94
4013.49 93
4013.64 94
4013.78 99
4013.93 107
4014.07 115
4014.22 123
4014.36 128
4014.51 131
4014.65 131
4014.80 130
4014.95 129
4015.09 128
4015.24 127
4015.38 125
4015.53 122
4015.67 116
4015.82 108
4015.96 97
4016.11 85
4016.25 74
4016.40 64
4016.54 58
4016.69 55
4016.83 56
4016.98 60
4017.12 67
4017.27 75
4017.42 85
4017.56 95
4017.71 105
4017.85 113
4018.00 120
4018.14 124
4018.29 125
4018.43 124
4018.58 120
4018.72 116
4018.87 113
4019.01 112
4019.16 114
4019.30 118
4019.45 123
4019.60 128
4019.74 132
4019.89 133
4020.03 133
4020.18 131
4020.32 130
4020.47 130
4020.61 132
4020.76 135
4020.90 140
4021.05 146
4021.19 152
4021.34 159
4021.49 164
4021.63 169
4021.78 172
4021.92 173
4022.07 172
4022.21 170
4022.36 166
4022.50 161
4022.65 156
4022.79 152
4022.94 150
4023.09 150
4023.23 152
4023.38 156
4023.52 161
4023.67 165
4023.81 168
4023.96 167
4024.10 163
4024.25 157
4024.39 148
4024.54 139
4024.68 131
4024.83 125
4024.98 122
4025.12 123
4025.27 125
4025.41 127
4025.56 129
4025.70 128
4025.85 126
4025.99 122
4026.14 118
4026.29 115
4026.43 113
4026.58 114
4026.72 118
4026.87 124
4027.01 130
4027.16 136
4027.30 142
4027.45 145
4027.59 147
4027.74 147
4027.89 148
4028.03 149
4028.18 151
4028.32 154
4028.47 159
4028.61 163
4028.76 166
4028.90 167
4029.05 167
4029.20 165
4029.34 161
4029.49 156
4029.63 151
4029.78 147
4029.92 145
4030.07 144
4030.21 145
4030.36 147
4030.51 151
4030.65 155
4030.80 158
4030.94 160
4031.09 158
4031.23 154
4031.38 146
4031.52 135
4031.67 120
4031.82 104
4031.96 86
4032.11 68
4032.25 50
4032.40 35
4032.54 22
4032.69 14
4032.83 9
4032.98 9
4033.13 14
4033.27 21
4033.42 32
4033.56 44
4033.71 57
4033.85 70
4034.00 80
4034.14 88
4034.29 92
4034.44 93
4034.58 90
4034.73 84
4034.87 77
4035.02 69
4035.16 60
4035.31 52
4035.46 46
4035.60 42
4035.75 41
4035.89 44
4036.04 52
4036.18 64
4036.33 79
4036.48 96
4036.62 113
4036.77 129
4036.91 142
4037.06 151
4037.20 156
4037.35 158
4037.49 158
4037.64 158
4037.79 157
4037.93 157
4038.08 157
4038.22 158
4038.37 158
4038.51 160
4038.66 162
4038.81 166
4038.95 172
4039.10 180
4039.24 189
4039.39 199
4039.53 208
4039.68 215
4039.83 219
4039.97 220
4040.12 217
4040.26 212
4040.41 205
4040.55 198
4040.70 192
4040.85 186
4040.99 179
4041.14 172
4041.28 163
4041.43 153
4041.58 143
4041.72 132
4041.87 123
4042.01 117
4042.16 115
4042.30 116
4042.45 121
4042.60 129
4042.74 139
4042.89 149
4043.03 157
4043.18 164
4043.32 167
4043.47 166
4043.62 162
4043.76 156
4043.91 149
4044.05 142
4044.20 136
4044.35 130
4044.49 124
4044.64 119
4044.78 113
4044.93 107
4045.07 102
4045.22 97
4045.37 95
4045.51 96
4045.66 100
4045.80 106
4045.95 112
4046.09 116
4046.24 118
4046.39 115
4046.53 109
4046.68 99
4046.82 89
4046.97 80
4047.12 73
4047.26 69
4047.41 68
4047.55 69
4047.70 72
4047.85 73
4047.99 74
4048.14 72
4048.28 68
4048.43 63
4048.57 57
4048.72 52
4048.87 49
4049.01 48
4049.16 50
4049.30 56
4049.45 64
4049.60 73
4049.74 83
4049.89 92
4050.03 100
4050.18 105
4050.33 110
4050.47 114
4050.62 117
4050.76 121
4050.91 125
4051.06 129
4051.20 131
4051.35 131
4051.49 128
4051.64 124
4051.78 118
4051.93 110
4052.08 103
4052.22 95
4052.37 87
4052.51 79
4052.66 71
4052.81 63
4052.95 56
4053.10 51
4053.24 47
4053.39 44
4053.54 42
4053.68 42
4053.83 42
4053.97 42
4054.12 43
4054.27 44
4054.41 47
4054.56 49
4054.70 52
4054.85 54
4055.00 54
4055.14 52
4055.29 49
4055.43 43
4055.58 36
4055.73 31
4055.87 26
4056.02 25
4056.16 28
4056.31 34
4056.46 43
4056.60 55
4056.75 67
4056.89 79
4057.04 90
4057.19 100
4057.33 108
4057.48 116
4057.62 123
4057.77 129
4057.92 135
4058.06 141
4058.21 147
4058.35 153
4058.50 158
4058.65 163
4058.79 168
4058.94 172
4059.09 176
4059.23 180
4059.38 182
4059.52 182
4059.67 181
4059.82 178
4059.96 172
4060.11 164
4060.25 155
4060.40 144
4060.55 132
4060.69 120
4060.84 108
4060.98 98
4061.13 90
4061.28 86
4061.42 86
4061.57 91
4061.71 100
4061.86 113
4062.01 126
4062.15 139
4062.30 150
4062.45 156
4062.59 157
4062.74 153
4062.88 145
4063.03 135
4063.18 125
4063.32 114
4063.47 104
4063.61 94
4063.76 84
4063.91 74
4064.05 64
4064.20 54
4064.35 46
4064.49 39
4064.64 34
4064.78 32
4064.93 31
4065.08 31
4065.22 30
4065.37 29
4065.52 27
4065.66 24
4065.81 21
4065.95 20
4066.10 21
4066.25 24
4066.39 29
4066.54 34
4066.68 39
4066.83 44
4066.98 47
4067.12 50
4067.27 53
4067.42 57
4067.56 62
4067.71 68
4067.85 72
4068.00 75
4068.15 75
4068.29 73
4068.44 68
4068.59 62
4068.73 56
4068.88 50
4069.02 45
4069.17 41
4069.32 37
4069.46 34
4069.61 31
4069.76 29
4069.90 26
4070.05 23
4070.19 20
4070.34 17
4070.49 13
4070.63 9
4070.78 5
4070.93 2
4071.07 2
4071.22 4
4071.36 9
4071.51 17
4071.66 26
4071.80 35
4071.95 43
4072.10 47
4072.24 48
4072.39 46
4072.54 42
4072.68 38
4072.83 34
4072.97 31
4073.12 30
4073.27 29
4073.41 28
4073.56 26
4073.71 23
4073.85 18
4074.00 11
4074.14 5
4074.29 0
4074.44 0
4074.58 0
4074.73 0
4074.88 0
4075.02 0
4075.17 0
4075.32 0
4075.46 0
4075.61 5
4075.75 15
4075.90 26
4076.05 34
4076.19 39
4076.34 41
4076.49 38
4076.63 32
4076.78 25
4076.93 19
4077.07 14
4077.22 12
4077.37 14
4077.51 19
4077.66 26
4077.80 34
4077.95 42
4078.10 49
4078.24 54
4078.39 57
4078.54 60
4078.68 62
4078.83 64
4078.98 67
4079.12 71
4079.27 75
4079.41 78
4079.56 79
4079.71 77
4079.85 74
4080.00 70
4080.15 65
4080.29 60
4080.44 55
4080.59 52
4080.73 48
4080.88 44
4081.03 39
4081.17 34
4081.32 30
4081.47 27
4081.61 27
4081.76 29
4081.90 33
4082.05 39
4082.20 44
4082.34 49
4082.49 52
4082.64 51
4082.78 48
4082.93 42
4083.08 35
4083.22 26
4083.37 18
4083.52 11
4083.66 6
4083.81 3
4083.96 3
4084.10 5
4084.25 10
4084.40 15
4084.54 20
4084.69 23
4084.84 24
4084.98 22
4085.13 17
4085.27 12
4085.42 7
4085.57 3
4085.71 2
4085.86 3
4086.01 7
4086.15 13
4086.30 19
4086.45 24
4086.59 30
4086.74 35
4086.89 40
4087.03 46
4087.18 53
4087.33 61
4087.47 68
4087.62 72
4087.77 74
4087.91 73
4088.06 69
4088.21 63
4088.35 57
4088.50 52
4088.65 50
4088.79 50
4088.94 52
4089.09 53
4089.23 53
4089.38 51
4089.53 47
4089.67 41
4089.82 34
4089.97 27
4090.11 20
4090.26 15
4090.41 11
4090.55 9
4090.70 9
4090.85 12
4090.99 17
4091.14 24
4091.29 34
4091.43 45
4091.58 56
4091.73 65
4091.87 71
4092.02 74
4092.17 74
4092.31 72
4092.46 68
4092.61 65
4092.75 64
4092.90 65
4093.05 69
4093.19 74
4093.34 82
4093.49 90
4093.63 98
4093.78 105
4093.93 111
4094.07 117
4094.22 122
4094.37 129
4094.51 137
4094.66 148
4094.81 161
4094.95 174
4095.10 187
4095.25 197
4095.39 203
4095.54 205
4095.69 203
4095.83 198
4095.98 191
4096.13 183
4096.27 175
4096.42 167
4096.57 162
4096.71 159
4096.86 158
4097.01 159
4097.15 160
4097.30 161
4097.45 161
4097.59 159
4097.74 156
4097.89 153
4098.03 151
4098.18 151
4098.33 153
4098.47 157
4098.62 162
4098.77 164
4098.91 163
4099.06 159
4099.21 150
4099.36 139
4099.50 126
4099.65 113
4099.80 103
4099.94 95
4100.09 90
4100.24 87
4100.38 86
4100.53 86
4100.68 85
4100.82 84
4100.97 83
4101.12 80
4101.26 76
4101.41 72
4101.56 66
4101.70 61
4101.85 55
4102.00 48
4102.14 42
4102.29 36
4102.44 32
4102.59 29
4102.73 29
4102.88 31
4103.03 36
4103.17 44
4103.32 53
4103.47 62
4103.61 70
4103.76 77
4103.91 82
4104.05 84
4104.20 85
4104.35 84
4104.49 85
4104.64 85
4104.79 87
4104.94 88
4105.08 89
4105.23 87
4105.38 83
4105.52 78
4105.67 70
4105.82 63
4105.96 57
4106.11 51
4106.26 46
4106.40 41
4106.55 36
4106.70 31
4106.85 24
4106.99 17
4107.14 10
4107.29 4
4107.43 0
4107.58 0
4107.73 0
4107.87 0
4108.02 0
4108.17 0
4108.31 4
4108.46 7
4108.61 10
4108.76 13
4108.90 16
4109.05 18
4109.20 21
4109.34 22
4109.49 23
4109.64 22
4109.78 21
4109.93 19
4110.08 18
4110.23 18
4110.37 21
4110.52 26
4110.67 33
4110.81 42
4110.96 52
4111.11 63
4111.25 74
4111.40 84
4111.55 92
4111.70 100
4111.84 106
4111.99 110
4112.14 110
4112.28 107
4112.43 102
4112.58 93
4112.72 83
4112.87 72
4113.02 60
4113.17 48
4113.31 37
4113.46 28
4113.61 19
4113.75 11
4113.90 4
4114.05 0
4114.20 0
4114.34 0
4114.49 0
4114.64 0
4114.78 0
4114.93 0
4115.08 2
4115.22 6
4115.37 11
4115.52 15
4115.67 18
4115.81 21
4115.96 24
4116.11 26
4116.25 27
4116.40 28
4116.55 28
4116.70 27
4116.84 27
4116.99 28
4117.14 29
4117.28 30
4117.43 31
4117.58 32
4117.73 32
4117.87 30
4118.02 27
4118.17 23
4118.31 19
4118.46 16
4118.61 12
4118.76 9
4118.90 5
4119.05 2
4119.20 0
4119.34 0
4119.49 0
4119.64 0
4119.79 0
4119.93 0
4120.08 2
4120.23 5
4120.37 8
4120.52 9
4120.67 7
4120.82 4
4120.96 0
4121.11 0
4121.26 0
4121.40 0
4121.55 0
4121.70 0
4121.85 0
4121.99 0
4122.14 2
4122.29 3
4122.43 3
4122.58 3
4122.73 4
4122.88 5
4123.02 6
4123.17 8
4123.32 10
4123.47 12
4123.61 16
4123.76 19
4123.91 24
4124.05 30
4124.20 36
4124.35 42
4124.50 49
4124.64 56
4124.79 64
4124.94 72
4125.09 80
4125.23 86
4125.38 89
4125.53 90
4125.67 86
4125.82 79
4125.97 69
4126.12 58
4126.26 47
4126.41 38
4126.56 32
4126.71 31
4126.85 33
4127.00 39
4127.15 48
4127.29 58
4127.44 69
4127.59 79
4127.74 86
4127.88 91
4128.03 93
4128.18 92
4128.33 89
4128.47 85
4128.62 80
4128.77 75
4128.91 69
4129.06 63
4129.21 56
4129.36 49
4129.50 41
4129.65 34
4129.80 28
4129.95 24
4130.09 22
4130.24 22
4130.39 25
4130.54 29
4130.68 35
4130.83 40
4130.98 45
4131.12 48
4131.27 50
4131.42 49
4131.57 46
4131.71 42
4131.86 37
4132.01 31
4132.16 25
4132.30 19
4132.45 13
4132.60 6
4132.75 0
4132.89 0
4133.04 0
4133.19 0
4133.34 0
4133.48 0
4133.63 0
4133.78 0
4133.93 0
4134.07 7
4134.22 15
4134.37 24
4134.52 31
4134.66 36
4134.81 39
4134.96 41
4135.10 41
4135.25 40
4135.40 41
4135.55 42
4135.69 44
4135.84 47
4135.99 50
4136.14 53
4136.28 56
4136.43 59
4136.58 63
4136.73 68
4136.87 73
4137.02 79
4137.17 85
4137.32 89
4137.46 91
4137.61 90
4137.76 87
4137.91 83
4138.05 78
4138.20 73
4138.35 69
4138.50 67
4138.64 67
4138.79 68
4138.94 71
4139.09 74
4139.23 77
4139.38 78
4139.53 78
4139.68 76
4139.82 72
4139.97 66
4140.12 57
4140.27 47
4140.41 37
4140.56 26
4140.71 15
4140.86 5
4141.00 0
4141.15 0
4141.30 0
4141.45 0
4141.59 0
4141.74 0
4141.89 0
4142.04 9
4142.18 17
4142.33 24
4142.48 30
4142.63 34
4142.78 35
4142.92 34
4143.07 30
4143.22 25
4143.37 19
4143.51 13
4143.66 8
4143.81 4
4143.96 1
4144.10 1
4144.25 1
4144.40 3
4144.55 5
4144.69 6
4144.84 7
4144.99 8
4145.14 9
4145.28 9
4145.43 10
4145.58 11
4145.73 12
4145.87 13
4146.02 13
4146.17 13
4146.32 11
4146.47 9
4146.61 7
4146.76 7
4146.91 7
4147.06 9
4147.20 10
4147.35 9
4147.50 8
4147.65 5
4147.79 1
4147.94 0
4148.09 0
4148.24 0
4148.38 0
4148.53 0
4148.68 6
4148.83 12
4148.98 19
4149.12 24
4149.27 29
4149.42 33
4149.57 36
4149.71 39
4149.86 43
4150.01 46
4150.16 50
4150.30 53
4150.45 57
4150.60 61
4150.75 65
4150.90 69
4151.04 73
4151.19 76
4151.34 79
4151.49 79
4151.63 78
4151.78 75
4151.93 72
4152.08 70
4152.23 69
4152.37 70
4152.52 72
4152.67 76
4152.82 79
4152.96 81
4153.11 82
4153.26 81
4153.41 80
4153.55 81
4153.70 83
4153.85 87
4154.00 93
4154.15 99
4154.29 103
4154.44 105
4154.59 103
4154.74 98
4154.88 91
4155.03 82
4155.18 74
4155.33 67
4155.48 62
4155.62 58
4155.77 56
4155.92 55
4156.07 56
4156.22 59
4156.36 63
4156.51 70
4156.66 77
4156.81 85
4156.95 94
4157.10 101
4157.25 106
4157.40 108
4157.55 107
4157.69 102
4157.84 94
4157.99 84
4158.14 74
4158.28 65
4158.43 57
4158.58 52
4158.73 50
4158.88 49
4159.02 49
4159.17 49
4159.32 48
4159.47 48
4159.62 48
4159.76 50
4159.91 54
4160.06 59
4160.21 66
4160.35 73
4160.50 79
4160.65 81
4160.80 79
4160.95 74
4161.09 65
4161.24 55
4161.39 44
4161.54 33
4161.69 25
4161.83 19
4161.98 16
4162.13 14
4162.28 13
4162.43 12
4162.57 11
4162.72 9
4162.87 6
4163.02 3
4163.17 0
4163.31 0
4163.46 0
4163.61 1
4163.76 3
4163.91 4
4164.05 3
4164.20 1
4164.35 0
4164.50 0
4164.64 0
4164.79 0
4164.94 0
4165.09 6
4165.24 14
4165.38 22
4165.53 29
4165.68 34
4165.83 37
4165.98 38
4166.12 38
4166.27 38
4166.42 37
4166.57 35
4166.72 32
4166.86 30
4167.01 27
4167.16 24
4167.31 22
4167.46 21
4167.60 21
4167.75 22
4167.90 22
4168.05 23
4168.20 25
4168.34 28
4168.49 31
4168.64 37
4168.79 44
4168.94 51
4169.08 59
4169.23 66
4169.38 71
4169.53 75
4169.68 76
4169.83 76
4169.97 74
4170.12 72
4170.27 69
4170.42 66
4170.57 63
4170.71 62
4170.86 61
4171.01 60
4171.16 59
4171.31 58
4171.45 55
4171.60 53
4171.75 52
4171.90 51
4172.05 52
4172.19 54
4172.34 57
4172.49 61
4172.64 66
4172.79 72
4172.93 79
4173.08 87
4173.23 95
4173.38 104
4173.53 112
4173.68 118
4173.82 122
4173.97 123
4174.12 121
4174.27 118
4174.42 115
4174.56 111
4174.71 107
4174.86 103
4175.01 97
4175.16 91
4175.30 84
4175.45 77
4175.60 71
4175.75 67
4175.90 65
4176.05 65
4176.19 67
4176.34 69
4176.49 71
4176.64 72
4176.79 74
4176.93 77
4177.08 81
4177.23 87
4177.38 95
4177.53 105
4177.68 115
4177.82 124
4177.97 130
4178.12 134
4178.27 134
4178.42 131
4178.56 126
4178.71 120
4178.86 113
4179.01 109
4179.16 105
4179.31 103
4179.45 102
4179.60 101
4179.75 100
4179.90 97
4180.05 94
4180.20 91
4180.34 88
4180.49 86
4180.64 84
4180.79 83
4180.94 82
4181.08 81
4181.23 79
4181.38 77
4181.53 75
4181.68 74
4181.83 74
4181.97 75
4182.12 77
4182.27 78
4182.42 79
4182.57 79
4182.72 78
4182.86 76
4183.01 74
4183.16 73
4183.31 74
4183.46 76
4183.61 79
4183.75 84
4183.90 88
4184.05 91
4184.20 92
4184.35 91
4184.50 88
4184.64 83
4184.79 78
4184.94 74
4185.09 70
4185.24 67
4185.39 64
4185.53 61
4185.68 58
4185.83 55
4185.98 53
4186.13 52
4186.28 52
4186.42 53
4186.57 54
4186.72 54
4186.87 52
4187.02 50
4187.17 46
4187.31 42
4187.46 39
4187.61 37
4187.76 38
4187.91 41
4188.06 45
4188.20 51
4188.35 58
4188.50 65
4188.65 71
4188.80 77
4188.95 83
4189.09 87
4189.24 91
4189.39 93
4189.54 95
4189.69 95
4189.84 93
4189.99 90
4190.13 87
4190.28 83
4190.43 80
4190.58 78
4190.73 77
4190.88 78
4191.02 81
4191.17 85
4191.32 90
4191.47 94
4191.62 97
4191.77 96
4191.91 93
4192.06 85
4192.21 74
4192.36 63
4192.51 51
4192.66 43
4192.81 39
4192.95 39
4193.10 44
4193.25 53
4193.40 64
4193.55 76
4193.70 86
4193.84 92
4193.99 95
4194.14 94
4194.29 89
4194.44 83
4194.59 77
4194.74 71
4194.88 66
4195.03 63
4195.18 61
4195.33 59
4195.48 58
4195.63 57
4195.78 56
4195.92 56
4196.07 56
4196.22 57
4196.37 58
4196.52 60
4196.67 63
4196.81 66
4196.96 70
4197.11 75
4197.26 81
4197.41 86
4197.56 90
4197.71 92
4197.85 92
4198.00 91
4198.15 87
4198.30 84
4198.45 80
4198.60 77
4198.75 76
4198.89 74
4199.04 72
4199.19 70
4199.34 65
4199.49 59
4199.64 52
4199.79 45
4199.93 40
4200.08 36
4200.23 36
4200.38 38
4200.53 42
4200.68 46
4200.83 51
4200.97 53
4201.12 53
4201.27 50
4201.42 43
4201.57 33
4201.72 20
4201.87 7
4202.02 0
4202.16 0
4202.31 0
4202.46 0
4202.61 0
4202.76 0
4202.91 0
4203.06 0
4203.20 2
4203.35 11
4203.50 21
4203.65 32
4203.80 45
4203.95 60
4204.10 75
4204.24 89
4204.39 101
4204.54 109
4204.69 112
4204.84 111
4204.99 107
4205.14 101
4205.29 95
4205.43 90
4205.58 88
4205.73 87
4205.88 87
4206.03 88
4206.18 88
4206.33 87
4206.48 85
4206.62 82
4206.77 79
4206.92 77
4207.07 78
4207.22 81
4207.37 85
4207.52 90
4207.66 93
4207.81 94
4207.96 92
4208.11 88
4208.26 81
4208.41 75
4208.56 68
4208.71 63
4208.85 59
4209.00 54
4209.15 50
4209.30 45
4209.45 39
4209.60 33
4209.75 28
4209.90 24
4210.04 21
4210.19 20
4210.34 21
4210.49 22
4210.64 23
4210.79 25
4210.94 27
4211.09 30
4211.24 34
4211.38 40
4211.53 46
4211.68 54
4211.83 63
4211.98 72
4212.13 83
4212.28 94
4212.43 106
4212.57 119
4212.72 132
4212.87 145
4213.02 157
4213.17 168
4213.32 178
4213.47 186
4213.62 193
4213.76 199
4213.91 205
4214.06 212
4214.21 221
4214.36 231
4214.51 241
4214.66 251
4214.81 259
4214.96 264
4215.10 265
4215.25 264
4215.40 260
4215.55 256
4215.70 252
4215.85 249
4216.00 247
4216.15 244
4216.30 241
4216.44 237
4216.59 231
4216.74 225
4216.89 219
4217.04 213
4217.19 208
4217.34 203
4217.49 200
4217.64 196
4217.78 192
4217.93 190
4218.08 188
4218.23 188
4218.38 189
4218.53 190
4218.68 190
4218.83 188
4218.98 183
4219.12 175
4219.27 165
4219.42 154
4219.57 144
4219.72 134
4219.87 127
4220.02 120
4220.17 114
4220.32 107
4220.47 101
4220.61 95
4220.76 90
4220.91 87
4221.06 87
4221.21 88
4221.36 91
4221.51 94
4221.66 98
4221.81 101
4221.95 103
4222.10 104
4222.25 103
4222.40 101
4222.55 98
4222.70 94
4222.85 90
4223.00 87
4223.15 84
4223.30 81
4223.44 78
4223.59 74
4223.74 68
4223.89 61
4224.04 53
4224.19 45
4224.34 40
4224.49 37
4224.64 39
4224.79 45
4224.93 54
4225.08 65
4225.23 74
4225.38 80
4225.53 81
4225.68 77
4225.83 69
4225.98 57
4226.13 43
4226.28 29
4226.43 16
4226.57 4
4226.72 0
4226.87 0
4227.02 0
4227.17 0
4227.32 0
4227.47 0
4227.62 0
4227.77 0
4227.92 4
4228.07 14
4228.21 23
4228.36 32
4228.51 40
4228.66 46
4228.81 50
4228.96 51
4229.11 50
4229.26 47
4229.41 43
4229.56 38
4229.71 35
4229.85 32
4230.00 31
4230.15 30
4230.30 28
4230.45 26
4230.60 24
4230.75 21
4230.90 18
4231.05 17
4231.20 16
4231.35 17
4231.49 19
4231.64 21
4231.79 23
4231.94 25
4232.09 27
4232.24 30
4232.39 33
4232.54 38
4232.69 45
4232.84 55
4232.99 66
4233.14 79
4233.28 91
4233.43 104
4233.58 114
4233.73 123
4233.88 129
4234.03 132
4234.18 133
4234.33 133
4234.48 132
4234.63 132
4234.78 132
4234.93 132
4235.07 131
4235.22 128
4235.37 122
4235.52 113
4235.67 101
4235.82 87
4235.97 74
4236.12 62
4236.27 52
4236.42 44
4236.57 40
4236.72 38
4236.87 37
4237.01 39
4237.16 43
4237.31 47
4237.46 52
4237.61 57
4237.76 62
4237.91 64
4238.06 65
4238.21 65
4238.36 64
4238.51 62
4238.66 61
4238.81 60
4238.96 60
4239.10 60
4239.25 60
4239.40 61
4239.55 62
4239.70 63
4239.85 66
4240.00 71
4240.15 76
4240.30 82
4240.45 87
4240.60 90
4240.75 91
4240.90 89
4241.05 85
4241.19 79
4241.34 73
4241.49 68
4241.64 65
4241.79 64
4241.94 64
4242.09 67
4242.24 69
4242.39 72
4242.54 73
4242.69 73
4242.84 72
4242.99 69
4243.14 66
4243.29 63
4243.43 61
4243.58 61
4243.73 62
4243.88 63
4244.03 66
4244.18 68
4244.33 70
4244.48 71
4244.63 72
4244.78 72
4244.93 74
4245.08 75
4245.23 78
4245.38 81
4245.53 83
4245.68 84
4245.82 82
4245.97 78
4246.12 72
4246.27 65
4246.42 59
4246.57 56
4246.72 55
4246.87 58
4247.02 62
4247.17 67
4247.32 71
4247.47 74
4247.62 75
4247.77 75
4247.92 74
4248.07 73
4248.22 72
4248.37 71
4248.51 70
4248.66 69
4248.81 68
4248.96 66
4249.11 63
4249.26 61
4249.41 57
4249.56 52
4249.71 46
4249.86 38
4250.01 31
4250.16 25
4250.31 20
4250.46 19
4250.61 22
4250.76 28
4250.91 36
4251.06 44
4251.21 51
4251.35 55
4251.50 55
4251.65 51
4251.80 43
4251.95 33
4252.10 23
4252.25 14
4252.40 9
4252.55 7
4252.70 9
4252.85 15
4253.00 22
4253.15 30
4253.30 37
4253.45 42
4253.60 45
4253.75 45
4253.90 43
4254.05 40
4254.20 36
4254.35 32
4254.49 29
4254.64 27
4254.79 26
4254.94 26
4255.09 27
4255.24 29
4255.39 32
4255.54 36
4255.69 42
4255.84 51
4255.99 62
4256.14 75
4256.29 88
4256.44 101
4256.59 112
4256.74 121
4256.89 127
4257.04 130
4257.19 129
4257.34 126
4257.49 121
4257.64 114
4257.79 107
4257.93 100
4258.08 94
4258.23 90
4258.38 87
4258.53 85
4258.68 85
4258.83 86
4258.98 86
4259.13 87
4259.28 87
4259.43 86
4259.58 84
4259.73 81
4259.88 77
4260.03 74
4260.18 71
4260.33 70
4260.48 69
4260.63 70
4260.78 71
4260.93 74
4261.08 77
4261.23 81
4261.38 85
4261.53 90
4261.68 94
4261.83 98
4261.98 102
4262.13 106
4262.27 110
4262.42 116
4262.57 124
4262.72 136
4262.87 150
4263.02 168
4263.17 187
4263.32 208
4263.47 227
4263.62 243
4263.77 256
4263.92 265
4264.07 270
4264.22 270
4264.37 268
4264.52 265
4264.67 261
4264.82 258
4264.97 259
4265.12 262
4265.27 270
4265.42 280
4265.57 291
4265.72 302
4265.87 311
4266.02 319
4266.17 324
4266.32 327
4266.47 329
4266.62 330
4266.77 330
4266.92 329
4267.07 326
4267.22 321
4267.37 313
4267.52 303
4267.67 293
4267.82 283
4267.96 275
4268.11 270
4268.26 266
4268.41 265
4268.56 264
4268.71 263
4268.86 261
4269.01 256
4269.16 248
4269.31 236
4269.46 222
4269.61 205
4269.76 187
4269.91 171
4270.06 158
4270.21 149
4270.36 145
4270.51 145
4270.66 147
4270.81 148
4270.96 147
4271.11 142
4271.26 135
4271.41 125
4271.56 116
4271.71 109
4271.86 105
4272.01 102
4272.16 101
4272.31 100
4272.46 98
4272.61 94
4272.76 90
4272.91 85
4273.06 82
4273.21 81
4273.36 82
4273.51 85
4273.66 88
4273.81 93
4273.96 97
4274.11 99
4274.26 100
4274.41 98
4274.56 93
4274.71 86
4274.86 76
4275.01 66
4275.16 55
4275.31 47
4275.46 41
4275.61 38
4275.76 39
4275.91 43
4276.06 50
4276.21 58
4276.36 65
4276.51 71
4276.66 73
4276.81 72
4276.96 67
4277.11 58
4277.26 48
4277.41 37
4277.56 26
4277.71 16
4277.86 8
4278.01 1
4278.16 0
4278.31 0
4278.46 0
4278.61 0
4278.76 0
4278.91 0
4279.06 0
4279.21 0
4279.36 6
4279.51 21
4279.66 37
4279.81 53
4279.96 67
4280.11 79
4280.26 88
4280.41 93
4280.56 95
4280.71 95
4280.86 92
4281.01 88
4281.16 83
4281.31 78
4281.46 75
4281.61 73
4281.76 73
4281.91 74
4282.06 77
4282.21 81
4282.36 86
4282.51 92
4282.66 97
4282.81 101
4282.96 104
4283.11 106
4283.26 105
4283.41 104
4283.56 102
4283.71 99
4283.86 96
4284.01 92
4284.16 87
4284.31 80
4284.46 72
4284.61 64
4284.76 57
4284.91 51
4285.06 48
4285.21 48
4285.36 51
4285.51 55
4285.66 61
4285.81 66
4285.96 70
4286.11 72
4286.26 73
4286.41 73
4286.56 72
4286.71 71
4286.86 70
4287.01 68
4287.16 66
4287.31 64
4287.46 60
4287.61 57
4287.76 53
4287.91 50
4288.06 49
4288.21 50
4288.36 54
4288.51 61
4288.66 69
4288.81 77
4288.96 83
4289.11 86
4289.26 86
4289.41 82
4289.56 75
4289.71 68
4289.86 60
4290.01 53
4290.16 49
4290.31 48
4290.46 49
4290.61 50
4290.76 50
4290.91 49
4291.06 46
4291.21 42
4291.36 37
4291.51 31
4291.66 27
4291.81 23
4291.96 20
4292.12 17
4292.27 14
4292.42 9
4292.57 4
4292.72 0
4292.87 0
4293.02 0
4293.17 3
4293.32 12
4293.47 23
4293.62 35
4293.77 46
4293.92 55
4294.07 63
4294.22 68
4294.37 73
4294.52 77
4294.67 82
4294.82 87
4294.97 91
4295.12 92
4295.27 90
4295.42 83
4295.57 73
4295.72 58
4295.87 42
4296.02 27
4296.17 13
4296.32 2
4296.47 0
4296.62 0
4296.77 0
4296.92 2
4297.07 11
4297.22 21
4297.37 32
4297.52 43
4297.67 52
4297.83 60
4297.98 65
4298.13 70
4298.28 74
4298.43 77
4298.58 81
4298.73 85
4298.88 89
4299.03 93
4299.18 96
4299.33 97
4299.48 98
4299.63 98
4299.78 98
4299.93 97
4300.08 96
4300.23 94
4300.38 91
4300.53 87
4300.68 81
4300.83 73
4300.98 65
4301.13 57
4301.28 51
4301.43 46
4301.58 42
4301.73 40
4301.88 38
4302.03 36
4302.19 34
4302.34 32
4302.49 32
4302.64 34
4302.79 38
4302.94 44
4303.09 52
4303.24 60
4303.39 65
4303.54 69
4303.69 69
4303.84 67
4303.99 64
4304.14 60
4304.29 57
4304.44 55
4304.59 54
4304.74 54
4304.89 55
4305.04 56
4305.19 58
4305.34 61
4305.49 63
4305.64 65
4305.80 66
4305.95 66
4306.10 63
4306.25 58
4306.40 52
4306.55 46
4306.70 40
4306.85 37
4307.00 36
4307.15 38
4307.30 42
4307.45 47
4307.60 51
4307.75 54
4307.90 55
4308.05 52
4308.20 46
4308.35 38
4308.50 27
4308.65 17
4308.80 7
4308.96 0
4309.11 0
4309.26 0
4309.41 0
4309.56 0
4309.71 0
4309.86 0
4310.01 0
4310.16 0
4310.31 2
4310.46 8
4310.61 15
4310.76 22
4310.91 28
4311.06 33
4311.21 36
4311.36 36
4311.51 34
4311.67 30
4311.82 27
4311.97 24
4312.12 24
4312.27 26
4312.42 31
4312.57 38
4312.72 45
4312.87 52
4313.02 56
4313.17 59
4313.32 59
4313.47 57
4313.62 52
4313.77 46
4313.92 39
4314.07 32
4314.22 25
4314.38 19
4314.53 16
4314.68 14
4314.83 15
4314.98 18
4315.13 21
4315.28 26
4315.43 30
4315.58 35
4315.73 39
4315.88 44
4316.03 49
4316.18 55
4316.33 60
4316.48 65
4316.63 70
4316.79 73
4316.94 76
4317.09 80
4317.24 84
4317.39 88
4317.54 94
4317.69 100
4317.84 104
4317.99 106
4318.14 105
4318.29 101
4318.44 95
4318.59 86
4318.74 77
4318.89 68
4319.05 59
4319.20 51
4319.35 44
4319.50 38
4319.65 33
4319.80 29
4319.95 26
4320.10 24
4320.25 23
4320.40 21
4320.55 18
4320.70 14
4320.85 9
4321.00 5
4321.16 1
4321.31 0
4321.46 0
4321.61 3
4321.76 7
4321.91 10
4322.06 13
4322.21 13
4322.36 11
4322.51 6
4322.66 1
4322.81 0
4322.96 0
4323.11 0
4323.27 0
4323.42 0
4323.57 0
4323.72 0
4323.87 3
4324.02 8
4324.17 13
4324.32 18
4324.47 23
4324.62 29
4324.77 36
4324.92 44
4325.07 52
4325.23 59
4325.38 64
4325.53 65
4325.68 62
4325.83 58
4325.98 52
4326.13 47
4326.28 44
4326.43 43
4326.58 43
4326.73 43
4326.88 43
4327.04 40
4327.19 35
4327.34 29
4327.49 24
4327.64 21
4327.79 21
4327.94 24
4328.09 30
4328.24 36
4328.39 42
4328.54 45
4328.69 47
4328.85 46
4329.00 43
4329.15 40
4329.30 38
4329.45 36
4329.60 36
4329.75 38
4329.90 41
4330.05 46
4330.20 51
4330.35 57
4330.50 62
4330.66 66
4330.81 70
4330.96 71
4331.11 71
4331.26 70
4331.41 67
4331.56 63
4331.71 59
4331.86 56
4332.01 53
4332.16 51
4332.32 49
4332.47 49
4332.62 49
4332.77 50
4332.92 52
4333.07 55
4333.22 59
4333.37 64
4333.52 68
4333.67 72
4333.82 74
4333.98 75
4334.13 76
4334.28 75
4334.43 74
4334.58 73
4334.73 72
4334.88 72
4335.03 71
4335.18 71
4335.33 71
4335.49 71
4335.64 71
4335.79 71
4335.94 70
4336.09 69
4336.24 68
4336.39 68
4336.54 68
4336.69 70
4336.84 72
4337.00 73
4337.15 74
4337.30 73
4337.45 72
4337.60 71
4337.75 70
4337.90 72
4338.05 76
4338.20 81
4338.35 87
4338.51 92
4338.66 95
4338.81 96
4338.96 94
4339.11 90
4339.26 85
4339.41 79
4339.56 73
4339.71 67
4339.86 60
4340.02 53
4340.17 47
4340.32 41
4340.47 36
4340.62 33
4340.77 32
4340.92 34
4341.07 37
4341.22 42
4341.38 46
4341.53 50
4341.68 52
4341.83 53
4341.98 53
4342.13 53
4342.28 52
4342.43 51
4342.58 50
4342.74 48
4342.89 45
4343.04 42
4343.19 37
4343.34 32
4343.49 25
4343.64 19
4343.79 12
4343.94 6
4344.10 1
4344.25 0
4344.40 0
4344.55 0
4344.70 0
4344.85 0
4345.00 0
4345.15 0
4345.30 0
4345.46 3
4345.61 9
4345.76 14
4345.91 19
4346.06 22
4346.21 24
4346.36 26
4346.51 27
4346.66 28
4346.82 30
4346.97 32
4347.12 33
4347.27 32
4347.42 30
4347.57 26
4347.72 20
4347.87 14
4348.03 7
4348.18 2
4348.33 0
4348.48 0
4348.63 0
4348.78 0
4348.93 3
4349.08 5
4349.23 7
4349.39 9
4349.54 11
4349.69 15
4349.84 19
4349.99 25
4350.14 30
4350.29 35
4350.44 38
4350.60 39
4350.75 38
4350.90 36
4351.05 32
4351.20 29
4351.35 28
4351.50 29
4351.65 31
4351.81 33
4351.96 36
4352.11 36
4352.26 34
4352.41 30
4352.56 24
4352.71 18
4352.86 15
4353.02 16
4353.17 21
4353.32 31
4353.47 45
4353.62 59
4353.77 71
4353.92 80
4354.07 84
4354.23 83
4354.38 78
4354.53 71
4354.68 64
4354.83 57
4354.98 51
4355.13 46
4355.29 43
4355.44 41
4355.59 40
4355.74 41
4355.89 43
4356.04 45
4356.19 47
4356.34 48
4356.50 49
4356.65 48
4356.80 46
4356.95 45
4357.10 46
4357.25 48
4357.40 52
4357.56 58
4357.71 64
4357.86 71
4358.01 78
4358.16 86
4358.31 95
4358.46 104
4358.61 114
4358.77 123
4358.92 130
4359.07 135
4359.22 137
4359.37 136
4359.52 132
4359.67 127
4359.83 121
4359.98 116
4360.13 112
4360.28 108
4360.43 105
4360.58 102
4360.73 99
4360.89 96
4361.04 92
4361.19 88
4361.34 84
4361.49 80
4361.64 75
4361.79 70
4361.95 64
4362.10 57
4362.25 51
4362.40 44
4362.55 38
4362.70 33
4362.85 29
4363.01 28
4363.16 29
4363.31 32
4363.46 36
4363.61 41
4363.76 47
4363.91 53
4364.07 58
4364.22 63
4364.37 68
4364.52 73
4364.67 78
4364.82 82
4364.97 86
4365.13 89
4365.28 91
4365.43 92
4365.58 92
4365.73 92
4365.88 91
4366.04 91
4366.19 92
4366.34 93
4366.49 97
4366.64 103
4366.79 111
4366.94 122
4367.10 135
4367.25 149
4367.40 162
4367.55 172
4367.70 178
4367.85 180
4368.00 178
4368.16 173
4368.31 166
4368.46 159
4368.61 154
4368.76 151
4368.91 151
4369.07 153
4369.22 156
4369.37 158
4369.52 160
4369.67 158
4369.82 155
4369.98 149
4370.13 141
4370.28 132
4370.43 124
4370.58 116
4370.73 109
4370.88 103
4371.04 98
4371.19 95
4371.34 93
4371.49 93
4371.64 96
4371.79 100
4371.95 105
4372.10 110
4372.25 113
4372.40 114
4372.55 113
4372.70 110
4372.86 107
4373.01 104
4373.16 104
4373.31 107
4373.46 113
4373.61 123
4373.77 135
4373.92 147
4374.07 158
4374.22 166
4374.37 170
4374.52 169
4374.68 164
4374.83 155
4374.98 144
4375.13 132
4375.28 121
4375.43 112
4375.59 103
4375.74 96
4375.89 90
4376.04 86
4376.19 83
4376.34 81
4376.50 83
4376.65 86
4376.80 92
4376.95 99
4377.10 104
4377.25 109
4377.41 110
4377.56 108
4377.71 104
4377.86 97
4378.01 89
4378.16 81
4378.32 73
4378.47 66
4378.62 61
4378.77 58
4378.92 58
4379.07 60
4379.23 64
4379.38 71
4379.53 79
4379.68 88
4379.83 96
4379.98 103
4380.14 108
4380.29 109
4380.44 108
4380.59 103
4380.74 96
4380.90 88
4381.05 80
4381.20 73
4381.35 69
4381.50 67
4381.65 69
4381.81 74
4381.96 82
4382.11 91
4382.26 99
4382.41 105
4382.56 107
4382.72 105
4382.87 98
4383.02 89
4383.17 80
4383.32 72
4383.48 67
4383.63 68
4383.78 72
4383.93 80
4384.08 88
4384.23 95
4384.39 99
4384.54 100
4384.69 98
4384.84 96
4384.99 96
4385.15 97
4385.30 102
4385.45 109
4385.60 118
4385.75 126
4385.90 134
4386.06 141
4386.21 145
4386.36 149
4386.51 150
4386.66 151
4386.82 149
4386.97 146
4387.12 140
4387.27 133
4387.42 123
4387.58 112
4387.73 100
4387.88 89
4388.03 78
4388.18 69
4388.33 62
4388.49 57
4388.64 54
4388.79 52
4388.94 51
4389.09 52
4389.25 53
4389.40 53
4389.55 52
4389.70 51
4389.85 49
4390.01 46
4390.16 45
4390.31 44
4390.46 46
4390.61 49
4390.77 53
4390.92 57
4391.07 59
4391.22 60
4391.37 60
4391.52 60
4391.68 61
4391.83 64
4391.98 67
4392.13 72
4392.28 75
4392.44 78
4392.59 79
4392.74 78
4392.89 77
4393.04 76
4393.20 76
4393.35 78
4393.50 81
4393.65 85
4393.80 88
4393.96 92
4394.11 94
4394.26 94
4394.41 94
4394.56 93
4394.72 90
4394.87 87
4395.02 82
4395.17 75
4395.32 67
4395.48 58
4395.63 49
4395.78 39
4395.93 29
4396.08 21
4396.24 14
4396.39 8
4396.54 2
4396.69 0
4396.84 0
4397.00 0
4397.15 0
4397.30 0
4397.45 0
4397.60 0
4397.76 0
4397.91 4
4398.06 16
4398.21 29
4398.36 44
4398.52 58
4398.67 71
4398.82 84
4398.97 95
4399.13 105
4399.28 113
4399.43 121
4399.58 127
4399.73 133
4399.89 138
4400.04 144
4400.19 149
4400.34 154
4400.49 159
4400.65 165
4400.80 170
4400.95 177
4401.10 184
4401.25 192
4401.41 202
4401.56 213
4401.71 226
4401.86 240
4402.02 253
4402.17 266
4402.32 276
4402.47 283
4402.62 286
4402.78 285
4402.93 281
4403.08 276
4403.23 271
4403.38 268
4403.54 270
4403.69 275
4403.84 285
4403.99 297
4404.15 308
4404.30 316
4404.45 318
4404.60 314
4404.75 304
4404.91 289
4405.06 272
4405.21 254
4405.36 237
4405.51 222
4405.67 209
4405.82 198
4405.97 188
4406.12 180
4406.28 173
4406.43 166
4406.58 159
4406.73 154
4406.88 149
4407.04 146
4407.19 144
4407.34 143
4407.49 144
4407.65 146
4407.80 150
4407.95 154
4408.10 158
4408.25 162
4408.41 164
4408.56 165
4408.71 164
4408.86 162
4409.02 158
4409.17 154
4409.32 150
4409.47 145
4409.62 141
4409.78 136
4409.93 130
4410.08 124
4410.23 117
4410.39 110
4410.54 103
4410.69 97
4410.84 93
4411.00 90
4411.15 87
4411.30 84
4411.45 80
4411.60 75
4411.76 68
4411.91 60
4412.06 52
4412.21 46
4412.37 42
4412.52 40
4412.67 39
4412.82 38
4412.97 38
4413.13 38
4413.28 37
4413.43 37
4413.58 37
4413.74 40
4413.89 44
4414.04 49
4414.19 56
4414.35 63
4414.50 69
4414.65 75
4414.80 79
4414.96 81
4415.11 81
4415.26 79
4415.41 76
4415.56 72
4415.72 68
4415.87 64
4416.02 60
4416.17 58
4416.33 57
4416.48 57
4416.63 58
4416.78 61
4416.94 64
4417.09 69
4417.24 74
4417.39 78
4417.55 82
4417.70 84
4417.85 85
4418.00 86
4418.16 86
4418.31 87
4418.46 89
4418.61 91
4418.76 95
4418.92 100
4419.07 106
4419.22 113
4419.37 121
4419.53 128
4419.68 135
4419.83 140
4419.98 143
4420.14 144
4420.29 143
4420.44 141
4420.59 139
4420.75 137
4420.90 135
4421.05 135
4421.20 136
4421.36 137
4421.51 138
4421.66 140
4421.81 143
4421.97 148
4422.12 158
4422.27 171
4422.42 190
4422.58 214
4422.73 242
4422.88 272
4423.03 302
4423.19 329
4423.34 354
4423.49 375
4423.64 396
4423.80 416
4423.95 439
4424.10 464
4424.25 493
4424.41 523
4424.56 552
4424.71 579
4424.86 601
4425.02 619
4425.17 633
4425.32 644
4425.47 653
4425.63 661
4425.78 669
4425.93 677
4426.08 683
4426.24 688
4426.39 691
4426.54 691
4426.69 690
4426.85 686
4427.00 680
4427.15 673
4427.30 666
4427.46 661
4427.61 657
4427.76 655
4427.91 654
4428.07 652
4428.22 647
4428.37 639
4428.52 628
4428.68 613
4428.83 596
4428.98 580
4429.14 564
4429.29 550
4429.44 537
4429.59 524
4429.75 510
4429.90 494
4430.05 477
4430.20 460
4430.36 442
4430.51 426
4430.66 411
4430.81 398
4430.97 385
4431.12 372
4431.27 358
4431.42 343
4431.58 327
4431.73 312
4431.88 298
4432.03 286
4432.19 278
4432.34 272
4432.49 268
4432.65 264
4432.80 259
4432.95 254
4433.10 248
4433.26 241
4433.41 235
4433.56 230
4433.71 225
4433.87 221
4434.02 216
4434.17 210
4434.32 202
4434.48 194
4434.63 185
4434.78 177
4434.94 171
4435.09 166
4435.24 162
4435.39 158
4435.55 154
4435.70 149
4435.85 144
4436.00 137
4436.16 130
4436.31 123
4436.46 115
4436.62 108
4436.77 100
4436.92 92
4437.07 84
4437.23 76
4437.38 68
4437.53 63
4437.68 59
4437.84 58
4437.99 60
4438.14 64
4438.30 70
4438.45 75
4438.60 80
4438.75 81
4438.91 77
4439.06 70
4439.21 60
4439.36 49
4439.52 39
4439.67 32
4439.82 29
4439.98 31
4440.13 38
4440.28 47
4440.43 57
4440.59 66
4440.74 73
4440.89 78
4441.05 81
4441.20 80
4441.35 78
4441.50 76
4441.66 73
4441.81 70
4441.96 68
4442.12 66
4442.27 63
4442.42 61
4442.57 57
4442.73 53
4442.88 48
4443.03 44
4443.18 42
4443.34 41
4443.49 42
4443.64 44
4443.80 47
4443.95 49
4444.10 51
4444.25 51
4444.41 51
4444.56 50
4444.71 49
4444.87 47
4445.02 44
4445.17 40
4445.32 35
4445.48 29
4445.63 22
4445.78 15
4445.94 8
4446.09 2
4446.24 0
4446.40 0
4446.55 0
4446.70 2
4446.85 9
4447.01 16
4447.16 24
4447.31 32
4447.47 37
4447.62 39
4447.77 40
4447.92 38
4448.08 37
4448.23 38
4448.38 40
4448.54 45
4448.69 52
4448.84 61
4448.99 70
4449.15 78
4449.30 86
4449.45 94
4449.61 102
4449.76 111
4449.91 119
4450.07 126
4450.22 131
4450.37 134
4450.52 134
4450.68 132
4450.83 128
4450.98 122
4451.14 115
4451.29 106
4451.44 97
4451.59 86
4451.75 74
4451.90 63
4452.05 53
4452.21 44
4452.36 39
4452.51 37
4452.67 38
4452.82 42
4452.97 48
4453.12 56
4453.28 64
4453.43 73
4453.58 82
4453.74 91
4453.89 100
4454.04 107
4454.20 112
4454.35 116
4454.50 116
4454.65 114
4454.81 110
4454.96 102
4455.11 94
4455.27 84
4455.42 75
4455.57 66
4455.73 59
4455.88 55
4456.03 52
4456.19 50
4456.34 48
4456.49 46
4456.64 41
4456.80 34
4456.95 25
4457.10 16
4457.26 6
4457.41 0
4457.56 0
4457.72 0
4457.87 0
4458.02 0
4458.18 0
4458.33 0
4458.48 5
4458.63 8
4458.79 9
4458.94 8
4459.09 6
4459.25 3
4459.40 1
4459.55 1
4459.71 3
4459.86 6
4460.01 11
4460.17 16
4460.32 21
4460.47 25
4460.63 28
4460.78 31
4460.93 35
4461.08 39
4461.24 44
4461.39 49
4461.54 55
4461.70 59
4461.85 61
4462.00 62
4462.16 61
4462.31 58
4462.46 54
4462.62 49
4462.77 44
4462.92 39
4463.08 34
4463.23 31
4463.38 30
4463.54 29
4463.69 30
4463.84 30
4463.99 29
4464.15 26
4464.30 22
4464.45 16
4464.61 9
4464.76 3
4464.91 0
4465.07 0
4465.22 0
4465.37 0
4465.53 0
4465.68 4
4465.83 8
4465.99 11
4466.14 13
4466.29 15
4466.45 16
4466.60 18
4466.75 22
4466.91 27
4467.06 35
4467.21 45
4467.37 56
4467.52 67
4467.67 77
4467.83 84
4467.98 89
4468.13 91
4468.29 91
4468.44 88
4468.59 84
4468.75 79
4468.90 73
4469.05 68
4469.20 63
4469.36 59
4469.51 55
4469.66 52
4469.82 51
4469.97 51
4470.12 53
4470.28 55
4470.43 57
4470.58 58
4470.74 57
4470.89 53
4471.04 47
4471.20 38
4471.35 28
4471.50 19
4471.66 10
4471.81 5
4471.96 3
4472.12 6
4472.27 11
4472.42 19
4472.58 27
4472.73 34
4472.88 38
4473.04 40
4473.19 40
4473.34 38
4473.50 35
4473.65 34
4473.80 33
4473.96 35
4474.11 38
4474.26 42
4474.42 47
4474.57 52
4474.72 56
4474.88 61
4475.03 65
4475.19 69
4475.34 73
4475.49 77
4475.65 79
4475.80 80
4475.95 79
4476.11 77
4476.26 72
4476.41 65
4476.57 57
4476.72 47
4476.87 39
4477.03 31
4477.18 26
4477.33 25
4477.49 27
4477.64 32
4477.79 41
4477.95 51
4478.10 61
4478.25 70
4478.41 77
4478.56 82
4478.71 84
4478.87 85
4479.02 83
4479.17 80
4479.33 77
4479.48 75
4479.63 73
4479.79 73
4479.94 76
4480.09 79
4480.25 84
4480.40 87
4480.56 88
4480.71 88
4480.86 84
4481.02 78
4481.17 71
4481.32 63
4481.48 56
4481.63 48
4481.78 42
4481.94 36
4482.09 30
4482.24 26
4482.40 23
4482.55 21
4482.70 21
4482.86 23
4483.01 28
4483.16 34
4483.32 42
4483.47 50
4483.63 57
4483.78 62
4483.93 64
4484.09 62
4484.24 59
4484.39 55
4484.55 52
4484.70 51
4484.85 54
4485.01 60
4485.16 70
4485.31 82
4485.47 93
4485.62 102
4485.77 108
4485.93 109
4486.08 106
4486.24 100
4486.39 91
4486.54 83
4486.70 75
4486.85 69
4487.00 66
4487.16 65
4487.31 68
4487.46 73
4487.62 79
4487.77 86
4487.93 93
4488.08 99
4488.23 105
4488.39 110
4488.54 113
4488.69 116
4488.85 118
4489.00 120
4489.15 122
4489.31 124
4489.46 125
4489.61 128
4489.77 130
4489.92 133
4490.08 136
4490.23 138
4490.38 139
4490.54 139
4490.69 137
4490.84 133
4491.00 128
4491.15 122
4491.31 117
4491.46 113
4491.61 109
4491.77 107
4491.92 106
4492.07 107
4492.23 107
4492.38 108
4492.53 108
4492.69 107
4492.84 105
4493.00 102
4493.15 99
4493.30 96
4493.46 92
4493.61 88
4493.76 84
4493.92 78
4494.07 72
4494.23 65
4494.38 59
4494.53 53
4494.69 48
4494.84 43
4494.99 39
4495.15 36
4495.30 33
4495.45 32
4495.61 32
4495.76 36
4495.92 42
4496.07 50
4496.22 60
4496.38 69
4496.53 77
4496.68 83
4496.84 87
4496.99 87
4497.15 86
4497.30 84
4497.45 80
4497.61 76
4497.76 71
4497.91 67
4498.07 64
4498.22 62
4498.38 62
4498.53 63
4498.68 65
4498.84 67
4498.99 67
4499.15 65
4499.30 60
4499.45 54
4499.61 48
4499.76 42
4499.91 38
4500.07 37
4500.22 37
4500.38 39
4500.53 41
4500.68 42
4500.84 42
4500.99 40
4501.14 36
4501.30 33
4501.45 30
4501.61 29
4501.76 29
4501.91 31
4502.07 33
4502.22 36
4502.38 37
4502.53 37
4502.68 37
4502.84 36
4502.99 35
4503.14 34
4503.30 34
4503.45 35
4503.61 37
4503.76 39
4503.91 41
4504.07 43
4504.22 44
4504.38 43
4504.53 41
4504.68 38
4504.84 34
4504.99 31
4505.15 28
4505.30 27
4505.45 26
4505.61 27
4505.76 27
4505.91 28
4506.07 28
4506.22 28
4506.38 28
4506.53 28
4506.68 28
4506.84 28
4506.99 28
4507.15 27
4507.30 24
4507.45 20
4507.61 14
4507.76 7
4507.92 0
4508.07 0
4508.22 0
4508.38 0
4508.53 0
4508.69 0
4508.84 0
4508.99 0
4509.15 3
4509.30 10
4509.46 18
4509.61 24
4509.76 30
4509.92 36
4510.07 42
4510.23 47
4510.38 52
4510.53 57
4510.69 60
4510.84 63
4511.00 65
4511.15 66
4511.30 66
4511.46 67
4511.61 68
4511.77 68
4511.92 66
4512.07 63
4512.23 58
4512.38 53
4512.54 47
4512.69 41
4512.84 37
4513.00 34
4513.15 33
4513.31 33
4513.46 34
4513.61 36
4513.77 39
4513.92 42
4514.08 46
4514.23 50
4514.38 53
4514.54 55
4514.69 56
4514.85 56
4515.00 55
4515.15 54
4515.31 53
4515.46 53
4515.62 54
4515.77 55
4515.92 55
4516.08 54
4516.23 52
4516.39 50
4516.54 50
4516.70 51
4516.85 54
4517.00 60
4517.16 68
4517.31 75
4517.47 81
4517.62 84
4517.77 86
4517.93 85
4518.08 83
4518.24 81
4518.39 80
4518.54 79
4518.70 79
4518.85 80
4519.01 81
4519.16 82
4519.32 84
4519.47 84
4519.62 85
4519.78 86
4519.93 87
4520.09 88
4520.24 89
4520.39 91
4520.55 93
4520.70 95
4520.86 97
4521.01 98
4521.17 100
4521.32 102
4521.47 106
4521.63 112
4521.78 120
4521.94 128
4522.09 136
4522.24 141
4522.40 144
4522.55 144
4522.71 141
4522.86 136
4523.02 131
4523.17 127
4523.32 124
4523.48 124
4523.63 125
4523.79 127
4523.94 130
4524.09 132
4524.25 132
4524.40 132
4524.56 131
4524.71 131
4524.87 130
4525.02 130
4525.17 129
4525.33 129
4525.48 128
4525.64 127
4525.79 126
4525.95 124
4526.10 123
4526.25 122
4526.41 122
4526.56 120
4526.72 117
4526.87 113
4527.03 108
4527.18 102
4527.33 96
4527.49 90
4527.64 85
4527.80 83
4527.95 81
4528.11 82
4528.26 84
4528.41 87
4528.57 90
4528.72 93
4528.88 95
4529.03 95
4529.19 95
4529.34 93
4529.49 90
4529.65 87
4529.80 83
4529.96 80
4530.11 77
4530.27 75
4530.42 73
4530.57 71
4530.73 69
4530.88 67
4531.04 65
4531.19 64
4531.35 63
4531.50 63
4531.65 64
4531.81 65
4531.96 65
4532.12 64
4532.27 62
4532.43 59
4532.58 54
4532.74 48
4532.89 41
4533.04 33
4533.20 26
4533.35 20
4533.51 16
4533.66 12
4533.82 11
4533.97 11
4534.12 13
4534.28 16
4534.43 21
4534.59 28
4534.74 36
4534.90 44
4535.05 53
4535.21 61
4535.36 68
4535.51 73
4535.67 75
4535.82 76
4535.98 74
4536.13 71
4536.29 68
4536.44 65
4536.60 63
4536.75 61
4536.90 59
4537.06 57
4537.21 54
4537.37 50
4537.52 44
4537.68 37
4537.83 30
4537.99 22
4538.14 16
4538.29 10
4538.45 7
4538.60 6
4538.76 7
4538.91 9
4539.07 12
4539.22 14
4539.38 16
4539.53 17
4539.68 17
4539.84 15
4539.99 14
4540.15 13
4540.30 13
4540.46 15
4540.61 18
4540.77 23
4540.92 28
4541.08 33
4541.23 37
4541.38 41
4541.54 43
4541.69 44
4541.85 43
4542.00 40
4542.16 36
4542.31 29
4542.47 20
4542.62 10
4542.77 0
4542.93 0
4543.08 0
4543.24 0
4543.39 0
4543.55 0
4543.70 0
4543.86 0
4544.01 3
4544.17 15
4544.32 26
4544.48 36
4544.63 43
4544.78 49
4544.94 53
4545.09 57
4545.25 60
4545.40 62
4545.56 63
4545.71 62
4545.87 61
4546.02 58
4546.18 57
4546.33 56
4546.48 56
4546.64 58
4546.79 60
4546.95 62
4547.10 63
4547.26 62
4547.41 61
4547.57 58
4547.72 56
4547.88 53
4548.03 51
4548.19 49
4548.34 49
4548.49 50
4548.65 52
4548.80 55
4548.96 59
4549.11 63
4549.27 68
4549.42 72
4549.58 75
4549.73 79
4549.89 81
4550.04 83
4550.20 85
4550.35 87
4550.51 87
4550.66 88
4550.81 87
4550.97 86
4551.12 85
4551.28 84
4551.43 84
4551.59 87
4551.74 92
4551.90 100
4552.05 110
4552.21 121
4552.36 132
4552.52 141
4552.67 148
4552.83 152
4552.98 155
4553.14 158
4553.29 160
4553.44 164
4553.60 169
4553.75 175
4553.91 182
4554.06 188
4554.22 193
4554.37 196
4554.53 197
4554.68 195
4554.84 192
4554.99 187
4555.15 183
4555.30 180
4555.46 177
4555.61 176
4555.77 176
4555.92 177
4556.08 179
4556.23 180
4556.38 182
4556.54 183
4556.69 182
4556.85 180
4557.00 177
4557.16 174
4557.31 171
4557.47 170
4557.62 172
4557.78 176
4557.93 183
4558.09 192
4558.24 202
4558.40 211
4558.55 220
4558.71 228
4558.86 234
4559.02 237
4559.17 238
4559.33 237
4559.48 233
4559.64 228
4559.79 223
4559.95 217
4560.10 213
4560.25 211
4560.41 211
4560.56 212
4560.72 213
4560.87 215
4561.03 216
4561.18 216
4561.34 216
4561.49 216
4561.65 218
4561.80 221
4561.96 226
4562.11 233
4562.27 240
4562.42 249
4562.58 259
4562.73 269
4562.89 280
4563.04 293
4563.20 306
4563.35 318
4563.51 330
4563.66 339
4563.82 346
4563.97 350
4564.13 351
4564.28 350
4564.44 349
4564.59 348
4564.75 348
4564.90 350
4565.06 354
4565.21 359
4565.37 365
4565.52 370
4565.68 374
4565.83 376
4565.99 377
4566.14 377
4566.30 376
4566.45 374
4566.61 372
4566.76 368
4566.92 363
4567.07 356
4567.23 348
4567.38 339
4567.54 332
4567.69 326
4567.85 323
4568.00 322
4568.16 322
4568.31 321
4568.46 317
4568.62 311
4568.77 303
4568.93 294
4569.08 287
4569.24 282
4569.39 280
4569.55 280
4569.70 281
4569.86 283
4570.01 283
4570.17 282
4570.32 280
4570.48 277
4570.63 274
4570.79 271
4570.94 268
4571.10 263
4571.25 257
4571.41 250
4571.57 241
4571.72 233
4571.88 226
4572.03 221
4572.19 219
4572.34 219
4572.50 221
4572.65 221
4572.81 221
4572.96 218
4573.12 212
4573.27 203
4573.43 192
4573.58 180
4573.74 166
4573.89 152
4574.05 140
4574.20 130
4574.36 122
4574.51 117
4574.67 114
4574.82 113
4574.98 113
4575.13 114
4575.29 115
4575.44 117
4575.60 119
4575.75 122
4575.91 125
4576.06 129
4576.22 132
4576.37 134
4576.53 135
4576.68 133
4576.84 130
4576.99 125
4577.15 118
4577.30 112
4577.46 107
4577.61 103
4577.77 100
4577.92 98
4578.08 95
4578.23 92
4578.39 86
4578.54 79
4578.70 71
4578.85 63
4579.01 57
4579.16 53
4579.32 52
4579.48 53
4579.63 54
4579.79 55
4579.94 55
4580.10 54
4580.25 52
4580.41 49
4580.56 47
4580.72 44
4580.87 42
4581.03 39
4581.18 36
4581.34 33
4581.49 31
4581.65 31
4581.80 32
4581.96 37
4582.11 44
4582.27 52
4582.42 60
4582.58 67
4582.73 72
4582.89 74
4583.04 73
4583.20 71
4583.35 67
4583.51 63
4583.67 59
4583.82 55
4583.98 51
4584.13 48
4584.29 45
4584.44 43
4584.60 42
4584.75 42
4584.91 43
4585.06 44
4585.22 46
4585.37 48
4585.53 49
4585.68 50
4585.84 50
4585.99 51
4586.15 51
4586.30 52
4586.46 52
4586.62 52
4586.77 52
4586.93 50
4587.08 47
4587.24 44
4587.39 40
4587.55 37
4587.70 33
4587.86 30
4588.01 27
4588.17 25
4588.32 25
4588.48 25
4588.63 27
4588.79 32
4588.94 38
4589.10 45
4589.26 52
4589.41 58
4589.57 62
4589.72 63
4589.88 62
4590.03 59
4590.19 56
4590.34 53
4590.50 51
4590.65 52
4590.81 57
4590.96 65
4591.12 76
4591.28 87
4591.43 99
4591.59 108
4591.74 114
4591.90 115
4592.05 112
4592.21 107
4592.36 99
4592.52 92
4592.67 85
4592.83 80
4592.98 75
4593.14 71
4593.30 66
4593.45 60
4593.61 53
4593.76 46
4593.92 39
4594.07 33
4594.23 28
4594.38 25
4594.54 24
4594.69 23
4594.85 23
4595.00 23
4595.16 24
4595.32 25
4595.47 29
4595.63 33
4595.78 39
4595.94 47
4596.09 55
4596.25 63
4596.40 71
4596.56 77
4596.71 80
4596.87 81
4597.03 77
4597.18 70
4597.34 60
4597.49 47
4597.65 34
4597.80 20
4597.96 9
4598.11 0
4598.27 0
4598.42 0
4598.58 0
4598.74 0
4598.89 0
4599.05 1
4599.20 4
4599.36 5
4599.51 6
4599.67 5
4599.82 4
4599.98 3
4600.14 2
4600.29 3
4600.45 5
4600.60 9
4600.76 14
4600.91 20
4601.07 26
4601.22 33
4601.38 39
4601.53 42
4601.69 44
4601.85 43
4602.00 42
4602.16 40
4602.31 39
4602.47 40
4602.62 45
4602.78 53
4602.93 65
4603.09 79
4603.25 93
4603.40 107
4603.56 119
4603.71 127
4603.87 132
4604.02 131
4604.18 127
4604.33 119
4604.49 109
4604.65 99
4604.80 90
4604.96 83
4605.11 78
4605.27 75
4605.42 72
4605.58 70
4605.74 66
4605.89 62
4606.05 58
4606.20 55
4606.36 53
4606.51 53
4606.67 56
4606.82 60
4606.98 65
4607.14 70
4607.29 74
4607.45 76
4607.60 77
4607.76 76
4607.91 73
4608.07 71
4608.23 67
4608.38 63
4608.54 60
4608.69 56
4608.85 54
4609.00 53
4609.16 54
4609.32 57
4609.47 63
4609.63 70
4609.78 78
4609.94 86
4610.09 93
4610.25 100
4610.40 106
4610.56 111
4610.72 114
4610.87 115
4611.03 113
4611.18 110
4611.34 105
4611.49 99
4611.65 92
4611.81 84
4611.96 76
4612.12 67
4612.27 58
4612.43 48
4612.58 38
4612.74 27
4612.90 18
4613.05 10
4613.21 5
4613.36 2
4613.52 0
4613.67 1
4613.83 2
4613.99 3
4614.14 5
4614.30 9
4614.45 14
4614.61 20
4614.77 28
4614.92 36
4615.08 45
4615.23 53
4615.39 59
4615.54 65
4615.70 70
4615.86 74
4616.01 79
4616.17 84
4616.32 90
4616.48 95
4616.63 100
4616.79 103
4616.95 105
4617.10 105
4617.26 104
4617.41 102
4617.57 99
4617.73 98
4617.88 96
4618.04 96
4618.19 96
4618.35 96
4618.50 95
4618.66 94
4618.82 91
4618.97 89
4619.13 86
4619.28 85
4619.44 85
4619.59 86
4619.75 89
4619.91 94
4620.06 98
4620.22 103
4620.37 107
4620.53 110
4620.69 113
4620.84 115
4621.00 116
4621.15 115
4621.31 114
4621.47 111
4621.62 107
4621.78 102
4621.93 97
4622.09 93
4622.24 91
4622.40 91
4622.56 92
4622.71 94
4622.87 97
4623.02 98
4623.18 98
4623.34 95
4623.49 90
4623.65 82
4623.80 74
4623.96 64
4624.12 55
4624.27 47
4624.43 38
4624.58 30
4624.74 23
4624.90 16
4625.05 10
4625.21 4
4625.36 0
4625.52 0
4625.67 0
4625.83 0
4625.99 0
4626.14 0
4626.30 2
4626.45 6
4626.61 9
4626.77 10
4626.92 8
4627.08 5
4627.23 1
4627.39 0
4627.55 0
4627.70 0
4627.86 0
4628.01 3
4628.17 14
4628.33 27
4628.48 41
4628.64 54
4628.79 65
4628.95 72
4629.11 75
4629.26 76
4629.42 76
4629.57 77
4629.73 80
4629.89 86
4630.04 93
4630.20 102
4630.35 109
4630.51 114
4630.67 115
4630.82 112
4630.98 105
4631.13 97
4631.29 88
4631.45 80
4631.60 73
4631.76 68
4631.91 65
4632.07 64
4632.23 64
4632.38 66
4632.54 70
4632.70 75
4632.85 81
4633.01 87
4633.16 91
4633.32 93
4633.48 92
4633.63 88
4633.79 83
4633.94 77
4634.10 71
4634.26 65
4634.41 60
4634.57 54
4634.72 48
4634.88 41
4635.04 34
4635.19 27
4635.35 22
4635.50 18
4635.66 17
4635.82 18
4635.97 21
4636.13 25
4636.29 30
4636.44 35
4636.60 38
4636.75 41
4636.91 43
4637.07 43
4637.22 42
4637.38 41
4637.53 38
4637.69 35
4637.85 30
4638.00 24
4638.16 18
4638.32 10
4638.47 3
4638.63 0
4638.78 0
4638.94 0
4639.10 0
4639.25 0
4639.41 0
4639.56 6
4639.72 16
4639.88 26
4640.03 35
4640.19 41
4640.35 46
4640.50 48
4640.66 50
4640.81 50
4640.97 50
4641.13 50
4641.28 51
4641.44 52
4641.60 54
4641.75 57
4641.91 61
4642.06 67
4642.22 73
4642.38 79
4642.53 83
4642.69 87
4642.84 89
4643.00 90
4643.16 92
4643.31 94
4643.47 98
4643.63 102
4643.78 107
4643.94 112
4644.09 115
4644.25 117
4644.41 118
4644.56 116
4644.72 114
4644.88 109
4645.03 104
4645.19 99
4645.34 95
4645.50 93
4645.66 92
4645.81 93
4645.97 94
4646.13 95
4646.28 94
4646.44 91
4646.60 86
4646.75 79
4646.91 73
4647.06 68
4647.22 65
4647.38 64
4647.53 64
4647.69 64
4647.85 65
4648.00 65
4648.16 66
4648.31 67
4648.47 69
4648.63 73
4648.78 77
4648.94 80
4649.10 83
4649.25 84
4649.41 82
4649.57 78
4649.72 71
4649.88 63
4650.03 53
4650.19 44
4650.35 36
4650.50 31
4650.66 31
4650.82 35
4650.97 44
4651.13 57
4651.29 72
4651.44 89
4651.60 104
4651.75 116
4651.91 125
4652.07 130
4652.22 131
4652.38 130
4652.54 126
4652.69 120
4652.85 113
4653.01 105
4653.16 98
4653.32 91
4653.47 85
4653.63 81
4653.79 79
4653.94 78
4654.10 79
4654.26 81
4654.41 85
4654.57 88
4654.73 92
4654.88 95
4655.04 97
4655.20 96
4655.35 93
4655.51 87
4655.66 81
4655.82 75
4655.98 70
4656.13 68
4656.29 69
4656.45 71
4656.60 75
4656.76 79
4656.92 81
4657.07 81
4657.23 79
4657.39 76
4657.54 73
4657.70 70
4657.86 68
4658.01 66
4658.17 65
4658.33 64
4658.48 62
4658.64 57
4658.79 51
4658.95 43
4659.11 35
4659.26 27
4659.42 22
4659.58 20
4659.73 22
4659.89 27
4660.05 35
4660.20 44
4660.36 53
4660.52 60
4660.67 65
4660.83 65
4660.99 63
4661.14 57
4661.30 49
4661.46 40
4661.61 32
4661.77 25
4661.93 19
4662.08 17
4662.24 17
4662.39 20
4662.55 26
4662.71 33
4662.86 41
4663.02 48
4663.18 54
4663.33 58
4663.49 60
4663.65 61
4663.80 60
4663.96 59
4664.12 58
4664.27 58
4664.43 59
4664.59 60
4664.74 61
4664.90 62
4665.06 61
4665.21 60
4665.37 57
4665.53 52
4665.68 47
4665.84 42
4666.00 37
4666.15 35
4666.31 35
4666.47 37
4666.62 42
4666.78 47
4666.94 52
4667.09 56
4667.25 58
4667.41 58
4667.56 56
4667.72 53
4667.88 50
4668.03 48
4668.19 46
4668.35 45
4668.50 46
4668.66 48
4668.82 51
4668.97 55
4669.13 60
4669.29 64
4669.44 68
4669.60 70
4669.76 71
4669.91 70
4670.07 69
4670.23 69
4670.38 72
4670.54 77
4670.70 86
4670.85 96
4671.01 104
4671.17 109
4671.32 108
4671.48 102
4671.64 90
4671.79 75
4671.95 59
4672.11 44
4672.26 32
4672.42 23
4672.58 17
4672.73 13
4672.89 12
4673.05 11
4673.20 12
4673.36 14
4673.52 18
4673.67 23
4673.83 30
4673.99 38
4674.14 47
4674.30 57
4674.46 66
4674.61 73
4674.77 77
4674.93 79
4675.09 79
4675.24 76
4675.40 72
4675.56 68
4675.71 64
4675.87 62
4676.03 62
4676.18 63
4676.34 65
4676.50 66
4676.65 66
4676.81 65
4676.97 62
4677.12 59
4677.28 56
4677.44 56
4677.59 58
4677.75 64
4677.91 72
4678.06 82
4678.22 93
4678.38 101
4678.53 107
4678.69 110
4678.85 110
4679.01 109
4679.16 106
4679.32 105
4679.48 105
4679.63 107
4679.79 111
4679.95 115
4680.10 120
4680.26 122
4680.42 123
4680.57 122
4680.73 120
4680.89 117
4681.04 114
4681.20 112
4681.36 110
4681.52 108
4681.67 105
4681.83 101
4681.99 97
4682.14 92
4682.30 89
4682.46 88
4682.61 89
4682.77 93
4682.93 99
4683.08 107
4683.24 116
4683.40 124
4683.55 132
4683.71 139
4683.87 146
4684.03 153
4684.18 160
4684.34 168
4684.50 176
4684.65 185
4684.81 194
4684.97 202
4685.12 208
4685.28 212
4685.44 214
4685.60 212
4685.75 209
4685.91 203
4686.07 195
4686.22 186
4686.38 177
4686.54 167
4686.69 158
4686.85 150
4687.01 142
4687.16 137
4687.32 132
4687.48 130
4687.64 128
4687.79 129
4687.95 130
4688.11 132
4688.26 136
4688.42 140
4688.58 145
4688.73 150
4688.89 155
4689.05 161
4689.21 165
4689.36 169
4689.52 172
4689.68 174
4689.83 175
4689.99 175
4690.15 174
4690.30 173
4690.46 172
4690.62 171
4690.78 171
4690.93 172
4691.09 174
4691.25 175
4691.40 176
4691.56 175
4691.72 172
4691.88 167
4692.03 160
4692.19 151
4692.35 140
4692.50 129
4692.66 118
4692.82 107
4692.97 98
4693.13 91
4693.29 85
4693.45 81
4693.60 78
4693.76 77
4693.92 77
4694.07 77
4694.23 77
4694.39 76
4694.55 75
4694.70 73
4694.86 71
4695.02 69
4695.17 67
4695.33 67
4695.49 67
4695.65 68
4695.80 71
4695.96 74
4696.12 78
4696.27 82
4696.43 84
4696.59 84
4696.75 82
4696.90 78
4697.06 71
4697.22 63
4697.37 55
4697.53 49
4697.69 45
4697.85 43
4698.00 43
4698.16 44
4698.32 45
4698.47 46
4698.63 46
4698.79 46
4698.95 46
4699.10 46
4699.26 47
4699.42 47
4699.57 47
4699.73 45
4699.89 43
4700.05 41
4700.20 38
4700.36 37
4700.52 37
4700.67 38
4700.83 39
4700.99 39
4701.15 37
4701.30 32
4701.46 24
4701.62 14
4701.78 3
4701.93 0
4702.09 0
4702.25 0
4702.40 0
4702.56 0
4702.72 0
4702.88 0
4703.03 0
4703.19 5
4703.35 17
4703.50 29
4703.66 41
4703.82 52
4703.98 60
4704.13 65
4704.29 66
4704.45 65
4704.61 61
4704.76 58
4704.92 55
4705.08 54
4705.23 56
4705.39 60
4705.55 66
4705.71 72
4705.86 78
4706.02 83
4706.18 86
4706.34 88
4706.49 88
4706.65 88
4706.81 87
4706.97 88
4707.12 89
4707.28 90
4707.44 91
4707.59 90
4707.75 87
4707.91 82
4708.07 74
4708.22 66
4708.38 56
4708.54 48
4708.70 42
4708.85 38
4709.01 37
4709.17 40
4709.33 46
4709.48 55
4709.64 66
4709.80 81
4709.95 97
4710.11 115
4710.27 133
4710.43 149
4710.58 162
4710.74 171
4710.90 173
4711.06 171
4711.21 163
4711.37 152
4711.53 140
4711.69 129
4711.84 119
4712.00 112
4712.16 107
4712.32 105
4712.47 106
4712.63 109
4712.79 114
4712.94 121
4713.10 130
4713.26 138
4713.42 145
4713.57 150
4713.73 151
4713.89 149
4714.05 145
4714.20 141
4714.36 137
4714.52 135
4714.68 134
4714.83 135
4714.99 135
4715.15 135
4715.31 133
4715.46 131
4715.62 129
4715.78 126
4715.94 125
4716.09 123
4716.25 121
4716.41 119
4716.57 115
4716.72 111
4716.88 106
4717.04 101
4717.20 97
4717.35 95
4717.51 94
4717.67 94
4717.83 94
4717.98 94
4718.14 93
4718.30 91
4718.46 90
4718.61 89
4718.77 90
4718.93 93
4719.09 97
4719.24 102
4719.40 108
4719.56 112
4719.72 115
4719.87 117
4720.03 117
4720.19 116
4720.35 115
4720.50 114
4720.66 114
4720.82 114
4720.98 113
4721.13 113
4721.29 111
4721.45 109
4721.61 107
4721.76 106
4721.92 107
4722.08 109
4722.24 113
4722.39 118
4722.55 123
4722.71 128
4722.87 132
4723.02 133
4723.18 133
4723.34 130
4723.50 126
4723.65 120
4723.81 114
4723.97 109
4724.13 106
4724.29 106
4724.44 111
4724.60 119
4724.76 130
4724.92 143
4725.07 154
4725.23 162
4725.39 166
4725.55 164
4725.70 158
4725.86 150
4726.02 141
4726.18 132
4726.33 126
4726.49 122
4726.65 120
4726.81 118
4726.96 117
4727.12 115
4727.28 114
4727.44 113
4727.60 112
4727.75 112
4727.91 113
4728.07 113
4728.23 113
4728.38 111
4728.54 108
4728.70 103
4728.86 97
4729.01 90
4729.17 85
4729.33 81
4729.49 81
4729.65 83
4729.80 88
4729.96 94
4730.12 101
4730.28 106
4730.43 109
4730.59 108
4730.75 103
4730.91 95
4731.06 86
4731.22 77
4731.38 70
4731.54 65
4731.70 64
4731.85 66
4732.01 70
4732.17 75
4732.33 81
4732.48 85
4732.64 90
4732.80 94
4732.96 98
4733.12 103
4733.27 108
4733.43 114
4733.59 120
4733.75 125
4733.90 129
4734.06 131
4734.22 131
4734.38 129
4734.53 124
4734.69 116
4734.85 108
4735.01 99
4735.17 90
4735.32 84
4735.48 80
4735.64 80
4735.80 84
4735.96 90
4736.11 97
4736.27 105
4736.43 110
4736.59 113
4736.74 114
4736.90 111
4737.06 107
4737.22 104
4737.38 101
4737.53 101
4737.69 102
4737.85 104
4738.01 105
4738.16 103
4738.32 98
4738.48 90
4738.64 78
4738.80 64
4738.95 50
4739.11 38
4739.27 29
4739.43 23
4739.59 22
4739.74 24
4739.90 29
4740.06 37
4740.22 46
4740.37 55
4740.53 64
4740.69 72
4740.85 78
4741.01 82
4741.16 86
4741.32 89
4741.48 94
4741.64 100
4741.80 109
4741.95 118
4742.11 129
4742.27 138
4742.43 145
4742.58 150
4742.74 152
4742.90 153
4743.06 155
4743.22 158
4743.37 164
4743.53 174
4743.69 188
4743.85 204
4744.01 221
4744.16 236
4744.32 249
4744.48 257
4744.64 261
4744.80 261
4744.95 258
4745.11 255
4745.27 252
4745.43 251
4745.59 252
4745.74 253
4745.90 255
4746.06 257
4746.22 257
4746.38 256
4746.53 255
4746.69 252
4746.85 249
4747.01 245
4747.17 240
4747.32 234
4747.48 226
4747.64 217
4747.80 206
4747.96 194
4748.11 182
4748.27 171
4748.43 160
4748.59 152
4748.75 145
4748.90 141
4749.06 138
4749.22 138
4749.38 138
4749.54 139
4749.69 140
4749.85 140
4750.01 138
4750.17 135
4750.33 130
4750.48 124
4750.64 117
4750.80 109
4750.96 103
4751.12 98
4751.27 95
4751.43 94
4751.59 95
4751.75 96
4751.91 98
4752.06 100
4752.22 101
4752.38 102
4752.54 103
4752.70 104
4752.85 105
4753.01 106
4753.17 107
4753.33 109
4753.49 112
4753.64 114
4753.80 116
4753.96 118
4754.12 119
4754.28 120
4754.44 120
4754.59 121
4754.75 121
4754.91 121
4755.07 121
4755.23 120
4755.38 119
4755.54 118
4755.70 118
4755.86 119
4756.02 121
4756.17 123
4756.33 126
4756.49 128
4756.65 128
4756.81 126
4756.97 122
4757.12 118
4757.28 113
4757.44 109
4757.60 108
4757.76 109
4757.91 111
4758.07 115
4758.23 118
4758.39 121
4758.55 122
4758.70 121
4758.86 120
4759.02 119
4759.18 118
4759.34 118
4759.50 118
4759.65 116
4759.81 113
4759.97 109
4760.13 103
4760.29 96
4760.44 88
4760.60 80
4760.76 74
4760.92 69
4761.08 67
4761.24 66
4761.39 68
4761.55 71
4761.71 75
4761.87 78
4762.03 80
4762.19 80
4762.34 78
4762.50 76
4762.66 74
4762.82 72
4762.98 72
4763.13 72
4763.29 72
4763.45 72
4763.61 69
4763.77 63
4763.93 54
4764.08 42
4764.24 30
4764.40 17
4764.56 6
4764.72 0
4764.88 0
4765.03 0
4765.19 0
4765.35 0
4765.51 0
4765.67 0
4765.83 1
4765.98 3
4766.14 4
4766.30 5
4766.46 6
4766.62 7
4766.78 8
4766.93 9
4767.09 10
4767.25 11
4767.41 12
4767.57 12
4767.73 12
4767.88 12
4768.04 11
4768.20 11
4768.36 12
4768.52 14
4768.68 17
4768.83 22
4768.99 27
4769.15 33
4769.31 40
4769.47 47
4769.63 54
4769.78 61
4769.94 67
4770.10 71
4770.26 73
4770.42 74
4770.58 72
4770.73 69
4770.89 66
4771.05 64
4771.21 64
4771.37 67
4771.53 73
4771.68 82
4771.84 94
4772.00 106
4772.16 118
4772.32 129
4772.48 137
4772.63 142
4772.79 143
4772.95 143
4773.11 140
4773.27 137
4773.43 135
4773.58 133
4773.74 134
4773.90 136
4774.06 140
4774.22 144
4774.38 147
4774.54 150
4774.69 151
4774.85 152
4775.01 152
4775.17 153
4775.33 153
4775.49 153
4775.64 153
4775.80 151
4775.96 146
4776.12 140
4776.28 133
4776.44 126
4776.60 120
4776.75 115
4776.91 112
4777.07 110
4777.23 109
4777.39 109
4777.55 109
4777.70 109
4777.86 109
4778.02 109
4778.18 109
4778.34 109
4778.50 108
4778.66 106
4778.81 103
4778.97 98
4779.13 92
4779.29 87
4779.45 82
4779.61 78
4779.77 77
4779.92 78
4780.08 80
4780.24 83
4780.40 86
4780.56 89
4780.72 92
4780.88 94
4781.03 97
4781.19 101
4781.35 107
4781.51 115
4781.67 124
4781.83 132
4781.98 140
4782.14 146
4782.30 149
4782.46 149
4782.62 147
4782.78 144
4782.94 141
4783.09 139
4783.25 141
4783.41 145
4783.57 153
4783.73 163
4783.89 174
4784.05 185
4784.21 194
4784.36 199
4784.52 202
4784.68 202
4784.84 199
4785.00 197
4785.16 195
4785.32 195
4785.47 196
4785.63 200
4785.79 203
4785.95 207
4786.11 209
4786.27 208
4786.43 204
4786.58 198
4786.74 191
4786.90 182
4787.06 175
4787.22 169
4787.38 165
4787.54 165
4787.69 167
4787.85 172
4788.01 179
4788.17 186
4788.33 192
4788.49 196
4788.65 197
4788.81 195
4788.96 190
4789.12 182
4789.28 173
4789.44 165
4789.60 158
4789.76 154
4789.92 154
4790.08 157
4790.23 163
4790.39 172
4790.55 183
4790.71 194
4790.87 205
4791.03 214
4791.19 221
4791.34 226
4791.50 226
4791.66 223
4791.82 215
4791.98 204
4792.14 191
4792.30 177
4792.46 165
4792.61 155
4792.77 148
4792.93 145
4793.09 143
4793.25 142
4793.41 141
4793.57 139
4793.73 136
4793.88 131
4794.04 127
4794.20 123
4794.36 119
4794.52 116
4794.68 114
4794.84 111
4795.00 107
4795.15 102
4795.31 95
4795.47 87
4795.63 79
4795.79 71
4795.95 64
4796.11 60
4796.27 57
4796.42 57
4796.58 60
4796.74 64
4796.90 69
4797.06 75
4797.22 80
4797.38 86
4797.54 91
4797.70 95
4797.85 101
4798.01 106
4798.17 112
4798.33 118
4798.49 122
4798.65 124
4798.81 122
4798.97 117
4799.12 108
4799.28 97
4799.44 84
4799.60 71
4799.76 59
4799.92 50
4800.08 45
4800.24 45
4800.40 51
4800.55 61
4800.71 75
4800.87 91
4801.03 107
4801.19 121
4801.35 132
4801.51 139
4801.67 141
4801.83 140
4801.98 136
4802.14 130
4802.30 123
4802.46 117
4802.62 112
4802.78 107
4802.94 104
4803.10 100
4803.26 96
4803.41 92
4803.57 88
4803.73 84
4803.89 79
4804.05 74
4804.21 69
4804.37 64
4804.53 59
4804.69 55
4804.85 50
4805.00 47
4805.16 44
4805.32 43
4805.48 43
4805.64 43
4805.80 43
4805.96 43
4806.12 43
4806.28 41
4806.43 39
4806.59 37
4806.75 35
4806.91 33
4807.07 31
4807.23 30
4807.39 30
4807.55 29
4807.71 28
4807.87 26
4808.02 25
4808.18 23
4808.34 22
4808.50 22
4808.66 22
4808.82 23
4808.98 23
4809.14 24
4809.30 24
4809.46 25
4809.61 25
4809.77 26
4809.93 27
4810.09 29
4810.25 30
4810.41 33
4810.57 35
4810.73 38
4810.89 41
4811.05 44
4811.20 46
4811.36 48
4811.52 50
4811.68 52
4811.84 55
4812.00 59
4812.16 64
4812.32 71
4812.48 79
4812.64 86
4812.80 93
4812.95 97
4813.11 100
4813.27 101
4813.43 101
4813.59 101
4813.75 102
4813.91 104
4814.07 108
4814.23 112
4814.39 118
4814.55 125
4814.70 131
4814.86 138
4815.02 144
4815.18 149
4815.34 153
4815.50 157
4815.66 159
4815.82 161
4815.98 162
4816.14 162
4816.30 160
4816.45 158
4816.61 154
4816.77 151
4816.93 148
4817.09 145
4817.25 142
4817.41 140
4817.57 137
4817.73 133
4817.89 129
4818.05 124
4818.21 120
4818.36 117
4818.52 117
4818.68 119
4818.84 122
4819.00 126
4819.16 130
4819.32 132
4819.48 132
4819.64 131
4819.80 128
4819.96 126
4820.12 126
4820.27 126
4820.43 128
4820.59 130
4820.75 131
4820.91 130
4821.07 127
4821.23 121
4821.39 113
4821.55 105
4821.71 97
4821.87 90
4822.03 83
4822.19 77
4822.34 71
4822.50 67
4822.66 63
4822.82 60
4822.98 59
4823.14 59
4823.30 61
4823.46 64
4823.62 67
4823.78 70
4823.94 71
4824.10 70
4824.26 68
4824.41 66
4824.57 63
4824.73 62
4824.89 62
4825.05 64
4825.21 66
4825.37 68
4825.53 70
4825.69 70
4825.85 69
4826.01 67
4826.17 65
4826.33 62
4826.49 60
4826.64 59
4826.80 59
4826.96 59
4827.12 59
4827.28 61
4827.44 62
4827.60 65
4827.76 69
4827.92 73
4828.08 78
4828.24 83
4828.40 87
4828.56 90
4828.72 91
4828.88 91
4829.03 89
4829.19 87
4829.35 86
4829.51 86
4829.67 88
4829.83 93
4829.99 101
4830.15 110
4830.31 118
4830.47 126
4830.63 130
4830.79 131
4830.95 127
4831.11 120
4831.27 110
4831.42 98
4831.58 85
4831.74 72
4831.90 61
4832.06 50
4832.22 40
4832.38 30
4832.54 21
4832.70 13
4832.86 5
4833.02 0
4833.18 0
4833.34 0
4833.50 0
4833.66 0
4833.82 0
4833.98 0
4834.13 0
4834.29 3
4834.45 5
4834.61 7
4834.77 7
4834.93 7
4835.09 6
4835.25 5
4835.41 5
4835.57 6
4835.73 9
4835.89 13
4836.05 18
4836.21 23
4836.37 29
4836.53 35
4836.69 40
4836.85 46
4837.00 52
4837.16 59
4837.32 67
4837.48 73
4837.64 78
4837.80 79
4837.96 77
4838.12 73
4838.28 66
4838.44 60
4838.60 55
4838.76 55
4838.92 59
4839.08 66
4839.24 75
4839.40 84
4839.56 91
4839.72 94
4839.88 93
4840.04 88
4840.19 81
4840.35 73
4840.51 65
4840.67 59
4840.83 54
4840.99 52
4841.15 51
4841.31 51
4841.47 51
4841.63 49
4841.79 47
4841.95 42
4842.11 37
4842.27 30
4842.43 23
4842.59 16
4842.75 9
4842.91 4
4843.07 2
4843.23 4
4843.39 9
4843.55 16
4843.70 24
4843.86 32
4844.02 37
4844.18 40
4844.34 41
4844.50 39
4844.66 36
4844.82 35
4844.98 35
4845.14 39
4845.30 46
4845.46 55
4845.62 68
4845.78 81
4845.94 94
4846.10 106
4846.26 116
4846.42 123
4846.58 127
4846.74 127
4846.90 124
4847.06 119
4847.22 114
4847.38 108
4847.54 101
4847.70 95
4847.85 90
4848.01 84
4848.17 79
4848.33 75
4848.49 72
4848.65 72
4848.81 74
4848.97 79
4849.13 85
4849.29 93
4849.45 101
4849.61 109
4849.77 115
4849.93 120
4850.09 123
4850.25 125
4850.41 125
4850.57 122
4850.73 117
4850.89 110
4851.05 102
4851.21 91
4851.37 79
4851.53 67
4851.69 54
4851.85 43
4852.01 33
4852.17 26
4852.33 20
4852.49 18
4852.65 17
4852.81 16
4852.97 15
4853.12 12
4853.28 7
4853.44 0
4853.60 0
4853.76 0
4853.92 0
4854.08 0
4854.24 0
4854.40 0
4854.56 0
4854.72 7
4854.88 12
4855.04 15
4855.20 15
4855.36 13
4855.52 9
4855.68 5
4855.84 2
4856.00 0
4856.16 0
4856.32 0
4856.48 0
4856.64 0
4856.80 0
4856.96 5
4857.12 11
4857.28 20
4857.44 30
4857.60 43
4857.76 56
4857.92 69
4858.08 80
4858.24 89
4858.40 95
4858.56 98
4858.72 99
4858.88 98
4859.04 99
4859.20 100
4859.36 102
4859.52 105
4859.68 108
4859.84 111
4860.00 111
4860.16 110
4860.32 107
4860.48 103
4860.64 98
4860.80 92
4860.96 86
4861.11 78
4861.27 71
4861.43 64
4861.59 57
4861.75 53
4861.91 51
4862.07 52
4862.23 55
4862.39 59
4862.55 64
4862.71 68
4862.87 73
4863.03 76
4863.19 79
4863.35 81
4863.51 83
4863.67 85
4863.83 86
4863.99 87
4864.15 87
4864.31 86
4864.47 86
4864.63 85
4864.79 83
4864.95 82
4865.11 81
4865.27 79
4865.43 77
4865.59 74
4865.75 70
4865.91 66
4866.07 61
4866.23 57
4866.39 53
4866.55 51
4866.71 50
4866.87 50
4867.03 50
4867.19 51
4867.35 52
4867.51 52
4867.67 52
4867.83 52
4867.99 52
4868.15 52
4868.31 54
4868.47 58
4868.63 63
4868.79 71
4868.95 79
4869.11 88
4869.27 95
4869.43 100
4869.59 103
4869.75 104
4869.91 104
4870.07 104
4870.23 105
4870.39 108
4870.55 113
4870.71 119
4870.87 126
4871.03 132
4871.19 137
4871.35 140
4871.51 142
4871.67 142
4871.83 141
4871.99 140
4872.15 139
4872.31 137
4872.47 136
4872.63 135
4872.79 134
4872.95 134
4873.11 136
4873.27 138
4873.43 143
4873.59 149
4873.75 157
4873.91 166
[truncated: 748,751 more chars]
