# Supplementary material for: Methylobacterium Species Promoting Rice and Barley Growth and Interaction Specificity Revealed with Whole-Cell Matrix-Assisted Laser Desorption / Ionization-Time-of-Flight Mass Spectrometry (MALDI-TOF/MS) Analysis
Source: PLoS One. 2015 Jun 8;10(6):e0129509. doi: 10.1371/journal.pone.0129509 (PMC4460032; doi:10.1371/journal.pone.0129509)
Supplement: S3 Data — (ZIP) [file pone.0129509.s003.zip › Supplementary data 3 (ms from barley)/6b.txt]

780.52 0
780.58 0
780.65 0
780.71 0
780.77 0
780.84 0
780.90 0
780.97 0
781.03 0
781.09 0
781.16 0
781.22 0
781.29 0
781.35 0
781.41 0
781.48 0
781.54 0
781.61 0
781.67 0
781.73 0
781.80 0
781.86 0
781.93 0
781.99 0
782.05 0
782.12 0
782.18 0
782.25 0
782.31 0
782.38 0
782.44 0
782.50 0
782.57 0
782.63 0
782.70 0
782.76 0
782.82 0
782.89 0
782.95 0
783.02 0
783.08 0
783.14 0
783.21 0
783.27 0
783.34 0
783.40 0
783.47 0
783.53 0
783.59 0
783.66 0
783.72 0
783.79 0
783.85 0
783.91 0
783.98 0
784.04 0
784.11 0
784.17 0
784.24 0
784.30 0
784.36 0
784.43 0
784.49 0
784.56 0
784.62 0
784.68 0
784.75 0
784.81 0
784.88 0
784.94 0
785.01 0
785.07 0
785.13 0
785.20 0
785.26 0
785.33 0
785.39 0
785.45 0
785.52 0
785.58 0
785.65 0
785.71 0
785.78 0
785.84 0
785.90 0
785.97 0
786.03 0
786.10 0
786.16 0
786.23 0
786.29 0
786.35 0
786.42 0
786.48 0
786.55 0
786.61 0
786.68 0
786.74 0
786.80 0
786.87 0
786.93 0
787.00 0
787.06 0
787.13 0
787.19 0
787.25 0
787.32 0
787.38 0
787.45 0
787.51 0
787.58 0
787.64 0
787.70 0
787.77 0
787.83 0
787.90 0
787.96 0
788.03 0
788.09 0
788.15 0
788.22 0
788.28 0
788.35 0
788.41 0
788.48 0
788.54 0
788.61 0
788.67 0
788.73 0
788.80 0
788.86 0
788.93 0
788.99 0
789.06 0
789.12 0
789.18 0
789.25 0
789.31 0
789.38 0
789.44 0
789.51 0
789.57 0
789.64 0
789.70 0
789.76 0
789.83 0
789.89 0
789.96 0
790.02 0
790.09 0
790.15 0
790.21 0
790.28 0
790.34 0
790.41 0
790.47 0
790.54 0
790.60 0
790.67 0
790.73 0
790.79 0
790.86 0
790.92 0
790.99 0
791.05 0
791.12 0
791.18 0
791.25 0
791.31 0
791.37 0
791.44 0
791.50 0
791.57 0
791.63 0
791.70 0
791.76 0
791.83 0
791.89 0
791.96 0
792.02 0
792.08 0
792.15 0
792.21 0
792.28 0
792.34 0
792.41 0
792.47 0
792.54 0
792.60 0
792.66 0
792.73 0
792.79 0
792.86 0
792.92 0
792.99 0
793.05 0
793.12 0
793.18 0
793.25 0
793.31 0
793.37 0
793.44 0
793.50 0
793.57 0
793.63 0
793.70 0
793.76 0
793.83 0
793.89 0
793.96 0
794.02 0
794.08 0
794.15 0
794.21 0
794.28 0
794.34 0
794.41 0
794.47 0
794.54 0
794.60 0
794.67 0
794.73 0
794.80 0
794.86 0
794.92 0
794.99 0
795.05 0
795.12 0
795.18 0
795.25 0
795.31 0
795.38 0
795.44 0
795.51 0
795.57 0
795.64 0
795.70 0
795.76 0
795.83 0
795.89 0
795.96 0
796.02 0
796.09 0
796.15 0
796.22 0
796.28 0
796.35 0
796.41 0
796.48 0
796.54 0
796.61 0
796.67 0
796.73 0
796.80 0
796.86 0
796.93 0
796.99 0
797.06 0
797.12 0
797.19 0
797.25 0
797.32 0
797.38 0
797.45 0
797.51 0
797.58 0
797.64 0
797.71 0
797.77 0
797.83 0
797.90 0
797.96 0
798.03 0
798.09 0
798.16 0
798.22 0
798.29 0
798.35 0
798.42 0
798.48 0
798.55 0
798.61 0
798.68 0
798.74 0
798.81 0
798.87 0
798.94 0
799.00 0
799.06 0
799.13 0
799.19 0
799.26 0
799.32 0
799.39 0
799.45 0
799.52 0
799.58 0
799.65 0
799.71 0
799.78 0
799.84 0
799.91 0
799.97 0
800.04 0
800.10 0
800.17 0
800.23 0
800.30 0
800.36 0
800.43 0
800.49 0
800.56 0
800.62 0
800.69 0
800.75 0
800.81 0
800.88 0
800.94 0
801.01 0
801.07 0
801.14 0
801.20 0
801.27 0
801.33 0
801.40 0
801.46 0
801.53 0
801.59 0
801.66 0
801.72 0
801.79 0
801.85 0
801.92 0
801.98 0
802.05 0
802.11 0
802.18 0
802.24 0
802.31 0
802.37 0
802.44 0
802.50 0
802.57 0
802.63 0
802.70 0
802.76 0
802.83 0
802.89 0
802.96 0
803.02 0
803.09 0
803.15 0
803.22 0
803.28 0
803.35 0
803.41 0
803.48 0
803.54 0
803.61 0
803.67 0
803.74 0
803.80 0
803.87 0
803.93 0
804.00 0
804.06 0
804.13 0
804.19 0
804.26 0
804.32 0
804.39 0
804.45 0
804.52 0
804.58 0
804.65 0
804.71 0
804.78 0
804.84 0
804.91 0
804.97 0
805.04 0
805.10 0
805.17 0
805.23 0
805.30 0
805.36 0
805.43 0
805.49 0
805.56 0
805.62 0
805.69 0
805.75 0
805.82 0
805.88 0
805.95 0
806.01 0
806.08 0
806.14 0
806.21 0
806.27 0
806.34 0
806.40 0
806.47 0
806.53 0
806.60 0
806.66 0
806.73 0
806.79 0
806.86 0
806.92 0
806.99 0
807.05 0
807.12 0
807.18 0
807.25 0
807.31 0
807.38 0
807.44 0
807.51 0
807.57 0
807.64 0
807.70 0
807.77 0
807.83 0
807.90 0
807.96 0
808.03 0
808.09 0
808.16 0
808.22 0
808.29 0
808.36 0
808.42 0
808.49 0
808.55 0
808.62 0
808.68 0
808.75 0
808.81 0
808.88 0
808.94 0
809.01 0
809.07 0
809.14 0
809.20 0
809.27 0
809.33 0
809.40 0
809.46 0
809.53 0
809.59 0
809.66 0
809.72 0
809.79 0
809.85 0
809.92 0
809.98 0
810.05 0
810.12 0
810.18 0
810.25 0
810.31 0
810.38 0
810.44 0
810.51 0
810.57 0
810.64 0
810.70 0
810.77 0
810.83 0
810.90 0
810.96 0
811.03 0
811.09 0
811.16 0
811.22 0
811.29 0
811.36 0
811.42 0
811.49 0
811.55 0
811.62 0
811.68 0
811.75 0
811.81 0
811.88 0
811.94 0
812.01 0
812.07 0
812.14 0
812.20 0
812.27 0
812.33 0
812.40 0
812.47 0
812.53 0
812.60 0
812.66 0
812.73 0
812.79 0
812.86 0
812.92 0
812.99 0
813.05 0
813.12 0
813.18 0
813.25 0
813.31 0
813.38 0
813.45 0
813.51 0
813.58 0
813.64 0
813.71 0
813.77 0
813.84 0
813.90 0
813.97 0
814.03 0
814.10 0
814.16 0
814.23 0
814.30 0
814.36 0
814.43 0
814.49 0
814.56 0
814.62 0
814.69 0
814.75 0
814.82 0
814.88 0
814.95 0
815.01 0
815.08 0
815.15 0
815.21 0
815.28 0
815.34 0
815.41 0
815.47 0
815.54 0
815.60 0
815.67 0
815.73 0
815.80 0
815.87 0
815.93 0
816.00 0
816.06 0
816.13 0
816.19 0
816.26 0
816.32 0
816.39 0
816.45 0
816.52 0
816.59 0
816.65 0
816.72 0
816.78 0
816.85 0
816.91 0
816.98 0
817.04 0
817.11 0
817.18 0
817.24 0
817.31 0
817.37 0
817.44 0
817.50 0
817.57 0
817.63 0
817.70 0
817.76 0
817.83 0
817.90 0
817.96 0
818.03 0
818.09 0
818.16 0
818.22 0
818.29 0
818.35 0
818.42 0
818.49 0
818.55 0
818.62 0
818.68 0
818.75 0
818.81 0
818.88 0
818.94 0
819.01 0
819.08 0
819.14 0
819.21 0
819.27 0
819.34 0
819.40 0
819.47 0
819.54 0
819.60 0
819.67 0
819.73 0
819.80 0
819.86 0
819.93 0
819.99 0
820.06 0
820.13 0
820.19 0
820.26 0
820.32 0
820.39 0
820.45 0
820.52 0
820.59 0
820.65 0
820.72 0
820.78 0
820.85 0
820.91 0
820.98 0
821.04 0
821.11 0
821.18 0
821.24 0
821.31 0
821.37 0
821.44 0
821.50 0
821.57 0
821.64 0
821.70 0
821.77 0
821.83 0
821.90 0
821.96 0
822.03 0
822.10 0
822.16 0
822.23 0
822.29 0
822.36 0
822.42 0
822.49 0
822.56 0
822.62 0
822.69 0
822.75 0
822.82 0
822.88 0
822.95 0
823.02 0
823.08 0
823.15 0
823.21 0
823.28 0
823.34 0
823.41 0
823.48 0
823.54 0
823.61 0
823.67 0
823.74 0
823.81 0
823.87 0
823.94 0
824.00 0
824.07 0
824.13 0
824.20 0
824.27 0
824.33 0
824.40 0
824.46 0
824.53 0
824.59 0
824.66 0
824.73 0
824.79 0
824.86 0
824.92 0
824.99 0
825.06 0
825.12 0
825.19 0
825.25 0
825.32 0
825.38 0
825.45 0
825.52 0
825.58 0
825.65 0
825.71 0
825.78 0
825.85 0
825.91 0
825.98 0
826.04 0
826.11 0
826.17 0
826.24 0
826.31 0
826.37 0
826.44 0
826.50 0
826.57 0
826.64 0
826.70 0
826.77 0
826.83 0
826.90 0
826.97 0
827.03 0
827.10 0
827.16 0
827.23 0
827.29 0
827.36 0
827.43 0
827.49 0
827.56 0
827.62 0
827.69 0
827.76 0
827.82 0
827.89 0
827.95 0
828.02 0
828.09 0
828.15 0
828.22 0
828.28 0
828.35 0
828.42 0
828.48 0
828.55 0
828.61 0
828.68 0
828.75 0
828.81 0
828.88 0
828.94 0
829.01 0
829.08 0
829.14 0
829.21 0
829.27 0
829.34 0
829.41 0
829.47 0
829.54 0
829.60 0
829.67 0
829.74 0
829.80 0
829.87 0
829.93 0
830.00 0
830.07 0
830.13 0
830.20 0
830.26 0
830.33 0
830.40 0
830.46 0
830.53 0
830.59 0
830.66 0
830.73 0
830.79 0
830.86 0
830.92 0
830.99 0
831.06 0
831.12 0
831.19 0
831.25 0
831.32 0
831.39 0
831.45 0
831.52 0
831.58 0
831.65 0
831.72 0
831.78 0
831.85 0
831.92 0
831.98 0
832.05 0
832.11 0
832.18 0
832.25 0
832.31 0
832.38 0
832.44 0
832.51 0
832.58 0
832.64 0
832.71 0
832.77 0
832.84 0
832.91 0
832.97 0
833.04 0
833.11 0
833.17 0
833.24 0
833.30 0
833.37 0
833.44 0
833.50 0
833.57 0
833.63 0
833.70 0
833.77 0
833.83 0
833.90 0
833.97 0
834.03 0
834.10 0
834.16 0
834.23 0
834.30 0
834.36 0
834.43 0
834.50 0
834.56 0
834.63 0
834.69 0
834.76 0
834.83 0
834.89 0
834.96 0
835.02 0
835.09 0
835.16 0
835.22 0
835.29 0
835.36 0
835.42 0
835.49 0
835.55 0
835.62 0
835.69 0
835.75 0
835.82 0
835.89 0
835.95 0
836.02 0
836.08 0
836.15 0
836.22 0
836.28 0
836.35 0
836.42 0
836.48 0
836.55 0
836.61 0
836.68 0
836.75 0
836.81 0
836.88 0
836.95 0
837.01 0
837.08 0
837.15 0
837.21 0
837.28 0
837.34 0
837.41 0
837.48 0
837.54 0
837.61 0
837.68 0
837.74 0
837.81 0
837.87 0
837.94 0
838.01 0
838.07 0
838.14 0
838.21 0
838.27 0
838.34 0
838.41 0
838.47 0
838.54 0
838.60 0
838.67 0
838.74 0
838.80 0
838.87 0
838.94 0
839.00 0
839.07 0
839.14 0
839.20 0
839.27 0
839.33 0
839.40 0
839.47 0
839.53 0
839.60 0
839.67 0
839.73 0
839.80 0
839.87 0
839.93 0
840.00 0
840.07 0
840.13 0
840.20 0
840.26 0
840.33 0
840.40 0
840.46 0
840.53 0
840.60 0
840.66 0
840.73 0
840.80 0
840.86 0
840.93 0
841.00 0
841.06 0
841.13 0
841.19 0
841.26 0
841.33 0
841.39 0
841.46 0
841.53 0
841.59 0
841.66 0
841.73 0
841.79 0
841.86 0
841.93 0
841.99 0
842.06 0
842.13 0
842.19 0
842.26 0
842.33 0
842.39 0
842.46 0
842.52 0
842.59 0
842.66 0
842.72 0
842.79 0
842.86 0
842.92 0
842.99 0
843.06 0
843.12 0
843.19 0
843.26 0
843.32 0
843.39 0
843.46 0
843.52 0
843.59 0
843.66 0
843.72 0
843.79 0
843.86 0
843.92 0
843.99 0
844.06 0
844.12 0
844.19 0
844.25 0
844.32 0
844.39 0
844.45 0
844.52 0
844.59 0
844.65 0
844.72 0
844.79 0
844.85 0
844.92 0
844.99 0
845.05 0
845.12 0
845.19 0
845.25 0
845.32 0
845.39 0
845.45 0
845.52 0
845.59 0
845.65 0
845.72 0
845.79 0
845.85 0
845.92 0
845.99 0
846.05 0
846.12 0
846.19 0
846.25 0
846.32 0
846.39 0
846.45 0
846.52 0
846.59 0
846.65 0
846.72 0
846.79 0
846.85 0
846.92 0
846.99 0
847.05 0
847.12 0
847.19 0
847.25 0
847.32 0
847.39 0
847.45 0
847.52 0
847.59 0
847.65 0
847.72 0
847.79 0
847.85 0
847.92 0
847.99 0
848.05 0
848.12 0
848.19 0
848.25 0
848.32 0
848.39 0
848.46 0
848.52 0
848.59 0
848.66 0
848.72 0
848.79 0
848.86 0
848.92 0
848.99 0
849.06 0
849.12 0
849.19 0
849.26 0
849.32 0
849.39 0
849.46 0
849.52 0
849.59 0
849.66 0
849.72 0
849.79 0
849.86 0
849.92 0
849.99 0
850.06 0
850.12 0
850.19 0
850.26 0
850.33 0
850.39 0
850.46 0
850.53 0
850.59 0
850.66 0
850.73 0
850.79 0
850.86 0
850.93 0
850.99 0
851.06 0
851.13 0
851.19 0
851.26 0
851.33 0
851.39 0
851.46 0
851.53 0
851.60 0
851.66 0
851.73 0
851.80 0
851.86 0
851.93 0
852.00 0
852.06 0
852.13 0
852.20 0
852.26 0
852.33 0
852.40 0
852.46 0
852.53 0
852.60 0
852.67 0
852.73 0
852.80 0
852.87 0
852.93 0
853.00 0
853.07 0
853.13 0
853.20 0
853.27 0
853.34 0
853.40 0
853.47 0
853.54 0
853.60 0
853.67 0
853.74 0
853.80 0
853.87 0
853.94 0
854.00 0
854.07 0
854.14 0
854.21 0
854.27 0
854.34 0
854.41 0
854.47 0
854.54 0
854.61 0
854.67 0
854.74 0
854.81 0
854.88 0
854.94 0
855.01 0
855.08 0
855.14 0
855.21 0
855.28 0
855.34 0
855.41 0
855.48 0
855.55 0
855.61 0
855.68 0
855.75 0
855.81 0
855.88 0
855.95 0
856.01 0
856.08 0
856.15 0
856.22 0
856.28 0
856.35 0
856.42 0
856.48 0
856.55 0
856.62 0
856.69 0
856.75 0
856.82 0
856.89 0
856.95 0
857.02 0
857.09 0
857.16 0
857.22 0
857.29 0
857.36 0
857.42 0
857.49 0
857.56 0
857.62 0
857.69 0
857.76 0
857.83 0
857.89 0
857.96 0
858.03 0
858.09 0
858.16 0
858.23 0
858.30 0
858.36 0
858.43 0
858.50 0
858.56 0
858.63 0
858.70 0
858.77 0
858.83 0
858.90 0
858.97 0
859.03 0
859.10 0
859.17 0
859.24 0
859.30 0
859.37 0
859.44 0
859.50 0
859.57 0
859.64 0
859.71 0
859.77 0
859.84 0
859.91 0
859.98 0
860.04 0
860.11 0
860.18 0
860.24 0
860.31 0
860.38 0
860.45 0
860.51 0
860.58 0
860.65 0
860.71 0
860.78 0
860.85 0
860.92 0
860.98 0
861.05 0
861.12 0
861.19 0
861.25 0
861.32 0
861.39 0
861.45 0
861.52 0
861.59 0
861.66 0
861.72 0
861.79 0
861.86 0
861.93 0
861.99 0
862.06 0
862.13 0
862.19 0
862.26 0
862.33 0
862.40 0
862.46 0
862.53 0
862.60 0
862.67 0
862.73 0
862.80 0
862.87 0
862.93 0
863.00 0
863.07 0
863.14 0
863.20 0
863.27 0
863.34 0
863.41 0
863.47 0
863.54 0
863.61 0
863.68 0
863.74 0
863.81 0
863.88 0
863.94 0
864.01 0
864.08 0
864.15 0
864.21 0
864.28 0
864.35 0
864.42 0
864.48 0
864.55 0
864.62 0
864.69 0
864.75 0
864.82 0
864.89 0
864.96 0
865.02 0
865.09 0
865.16 0
865.23 0
865.29 0
865.36 0
865.43 0
865.49 0
865.56 0
865.63 0
865.70 0
865.76 0
865.83 0
865.90 0
865.97 0
866.03 0
866.10 0
866.17 0
866.24 0
866.30 0
866.37 0
866.44 0
866.51 0
866.57 0
866.64 0
866.71 0
866.78 0
866.84 0
866.91 0
866.98 0
867.05 0
867.11 0
867.18 0
867.25 0
867.32 0
867.38 0
867.45 0
867.52 0
867.59 0
867.65 0
867.72 0
867.79 0
867.86 0
867.92 0
867.99 0
868.06 0
868.13 0
868.19 0
868.26 0
868.33 0
868.40 0
868.46 0
868.53 0
868.60 0
868.67 0
868.73 0
868.80 0
868.87 0
868.94 0
869.00 0
869.07 0
869.14 0
869.21 0
869.27 0
869.34 0
869.41 0
869.48 0
869.54 0
869.61 0
869.68 0
869.75 0
869.82 0
869.88 0
869.95 0
870.02 0
870.09 0
870.15 0
870.22 0
870.29 0
870.36 0
870.42 0
870.49 0
870.56 0
870.63 0
870.69 0
870.76 0
870.83 0
870.90 0
870.96 0
871.03 0
871.10 0
871.17 0
871.24 0
871.30 0
871.37 0
871.44 0
871.51 0
871.57 0
871.64 0
871.71 0
871.78 0
871.84 0
871.91 0
871.98 0
872.05 0
872.11 0
872.18 0
872.25 0
872.32 0
872.39 0
872.45 0
872.52 0
872.59 0
872.66 0
872.72 0
872.79 0
872.86 0
872.93 0
872.99 0
873.06 0
873.13 0
873.20 0
873.27 0
873.33 0
873.40 0
873.47 0
873.54 0
873.60 0
873.67 0
873.74 0
873.81 0
873.88 0
873.94 0
874.01 0
874.08 0
874.15 0
874.21 0
874.28 0
874.35 0
874.42 0
874.48 0
874.55 0
874.62 0
874.69 0
874.76 0
874.82 0
874.89 0
874.96 0
875.03 0
875.09 0
875.16 0
875.23 0
875.30 0
875.37 0
875.43 0
875.50 0
875.57 0
875.64 0
875.71 0
875.77 0
875.84 0
875.91 0
875.98 0
876.04 0
876.11 0
876.18 0
876.25 0
876.32 0
876.38 0
876.45 0
876.52 0
876.59 0
876.65 0
876.72 0
876.79 0
876.86 0
876.93 0
876.99 0
877.06 0
877.13 0
877.20 0
877.27 0
877.33 0
877.40 0
877.47 0
877.54 0
877.61 0
877.67 0
877.74 0
877.81 0
877.88 0
877.94 0
878.01 0
878.08 0
878.15 0
878.22 0
878.28 0
878.35 0
878.42 0
878.49 0
878.56 0
878.62 0
878.69 0
878.76 0
878.83 0
878.90 0
878.96 0
879.03 0
879.10 0
879.17 0
879.24 0
879.30 0
879.37 0
879.44 0
879.51 0
879.58 0
879.64 0
879.71 0
879.78 0
879.85 0
879.91 0
879.98 0
880.05 0
880.12 0
880.19 0
880.25 0
880.32 0
880.39 0
880.46 0
880.53 0
880.59 0
880.66 0
880.73 0
880.80 0
880.87 0
880.93 0
881.00 0
881.07 0
881.14 0
881.21 0
881.27 0
881.34 0
881.41 0
881.48 0
881.55 0
881.62 0
881.68 0
881.75 0
881.82 0
881.89 0
881.96 0
882.02 0
882.09 0
882.16 0
882.23 0
882.30 0
882.36 0
882.43 0
882.50 0
882.57 0
882.64 0
882.70 0
882.77 0
882.84 0
882.91 0
882.98 0
883.04 0
883.11 0
883.18 0
883.25 0
883.32 0
883.39 0
883.45 0
883.52 0
883.59 0
883.66 0
883.73 0
883.79 0
883.86 0
883.93 0
884.00 0
884.07 0
884.13 0
884.20 0
884.27 0
884.34 0
884.41 0
884.48 0
884.54 0
884.61 0
884.68 0
884.75 0
884.82 0
884.88 0
884.95 0
885.02 0
885.09 0
885.16 0
885.23 0
885.29 0
885.36 0
885.43 0
885.50 0
885.57 0
885.63 0
885.70 0
885.77 0
885.84 0
885.91 0
885.98 0
886.04 0
886.11 0
886.18 0
886.25 0
886.32 0
886.38 0
886.45 0
886.52 0
886.59 0
886.66 0
886.73 0
886.79 0
886.86 0
886.93 0
887.00 0
887.07 0
887.14 0
887.20 0
887.27 0
887.34 0
887.41 0
887.48 0
887.55 0
887.61 0
887.68 0
887.75 0
887.82 0
887.89 0
887.95 0
888.02 0
888.09 0
888.16 0
888.23 0
888.30 0
888.36 0
888.43 0
888.50 0
888.57 0
888.64 0
888.71 0
888.77 0
888.84 0
888.91 0
888.98 0
889.05 0
889.12 0
889.18 0
889.25 0
889.32 0
889.39 0
889.46 0
889.53 0
889.59 0
889.66 0
889.73 0
889.80 0
889.87 0
889.94 0
890.00 0
890.07 0
890.14 0
890.21 0
890.28 0
890.35 0
890.41 0
890.48 0
890.55 0
890.62 0
890.69 0
890.76 0
890.83 0
890.89 0
890.96 0
891.03 0
891.10 0
891.17 0
891.24 0
891.30 0
891.37 0
891.44 0
891.51 0
891.58 0
891.65 0
891.71 0
891.78 0
891.85 0
891.92 0
891.99 0
892.06 0
892.13 0
892.19 0
892.26 0
892.33 0
892.40 0
892.47 0
892.54 0
892.60 0
892.67 0
892.74 0
892.81 0
892.88 0
892.95 0
893.02 0
893.08 0
893.15 0
893.22 0
893.29 0
893.36 0
893.43 0
893.49 0
893.56 0
893.63 0
893.70 0
893.77 0
893.84 0
893.91 0
893.97 0
894.04 0
894.11 0
894.18 0
894.25 0
894.32 0
894.39 0
894.45 0
894.52 0
894.59 0
894.66 0
894.73 0
894.80 0
894.87 0
894.93 0
895.00 0
895.07 0
895.14 0
895.21 0
895.28 0
895.35 0
895.41 0
895.48 0
895.55 0
895.62 0
895.69 0
895.76 0
895.83 0
895.89 0
895.96 0
896.03 0
896.10 0
896.17 0
896.24 0
896.31 0
896.37 0
896.44 0
896.51 0
896.58 0
896.65 0
896.72 0
896.79 0
896.85 0
896.92 0
896.99 0
897.06 0
897.13 0
897.20 0
897.27 0
897.33 0
897.40 0
897.47 0
897.54 0
897.61 0
897.68 0
897.75 0
897.82 0
897.88 0
897.95 0
898.02 0
898.09 0
898.16 0
898.23 0
898.30 0
898.36 0
898.43 0
898.50 0
898.57 0
898.64 0
898.71 0
898.78 0
898.85 0
898.91 0
898.98 0
899.05 0
899.12 0
899.19 0
899.26 0
899.33 0
899.40 0
899.46 0
899.53 0
899.60 0
899.67 0
899.74 0
899.81 0
899.88 0
899.95 0
900.01 0
900.08 0
900.15 0
900.22 0
900.29 0
900.36 0
900.43 0
900.50 0
900.56 0
900.63 0
900.70 0
900.77 0
900.84 0
900.91 0
900.98 0
901.05 0
901.11 0
901.18 0
901.25 0
901.32 0
901.39 0
901.46 0
901.53 0
901.60 0
901.67 0
901.73 0
901.80 0
901.87 0
901.94 0
902.01 0
902.08 0
902.15 0
902.22 0
902.28 0
902.35 0
902.42 0
902.49 0
902.56 0
902.63 0
902.70 0
902.77 0
902.84 0
902.90 0
902.97 0
903.04 0
903.11 0
903.18 0
903.25 0
903.32 0
903.39 0
903.46 0
903.52 0
903.59 0
903.66 0
903.73 0
903.80 0
903.87 0
903.94 0
904.01 0
904.08 0
904.14 0
904.21 0
904.28 0
904.35 0
904.42 0
904.49 0
904.56 0
904.63 0
904.70 0
904.76 0
904.83 0
904.90 0
904.97 0
905.04 0
905.11 0
905.18 0
905.25 0
905.32 0
905.38 0
905.45 0
905.52 0
905.59 0
905.66 0
905.73 0
905.80 0
905.87 0
905.94 0
906.01 0
906.07 0
906.14 0
906.21 0
906.28 0
906.35 0
906.42 0
906.49 0
906.56 0
906.63 0
906.70 0
906.76 0
906.83 0
906.90 0
906.97 0
907.04 0
907.11 0
907.18 0
907.25 0
907.32 0
907.39 0
907.45 0
907.52 0
907.59 0
907.66 0
907.73 0
907.80 0
907.87 0
907.94 0
908.01 0
908.08 0
908.15 0
908.21 0
908.28 0
908.35 0
908.42 0
908.49 0
908.56 0
908.63 0
908.70 0
908.77 0
908.84 0
908.91 0
908.97 0
909.04 0
909.11 0
909.18 0
909.25 0
909.32 0
909.39 0
909.46 0
909.53 0
909.60 0
909.67 0
909.73 0
909.80 0
909.87 0
909.94 0
910.01 0
910.08 0
910.15 0
910.22 0
910.29 0
910.36 0
910.43 0
910.49 0
910.56 0
910.63 0
910.70 0
910.77 0
910.84 0
910.91 0
910.98 0
911.05 0
911.12 0
911.19 0
911.26 0
911.32 0
911.39 0
911.46 0
911.53 0
911.60 0
911.67 0
911.74 0
911.81 0
911.88 0
911.95 0
912.02 0
912.09 0
912.16 0
912.22 0
912.29 0
912.36 0
912.43 0
912.50 0
912.57 0
912.64 0
912.71 0
912.78 0
912.85 0
912.92 0
912.99 0
913.06 0
913.12 0
913.19 0
913.26 0
913.33 0
913.40 0
913.47 0
913.54 0
913.61 0
913.68 0
913.75 0
913.82 0
913.89 0
913.96 0
914.02 0
914.09 0
914.16 0
914.23 0
914.30 0
914.37 0
914.44 0
914.51 0
914.58 0
914.65 0
914.72 0
914.79 0
914.86 0
914.93 0
915.00 0
915.06 0
915.13 0
915.20 0
915.27 0
915.34 0
915.41 0
915.48 0
915.55 0
915.62 0
915.69 0
915.76 0
915.83 0
915.90 0
915.97 0
916.04 0
916.10 0
916.17 0
916.24 0
916.31 0
916.38 0
916.45 0
916.52 0
916.59 0
916.66 0
916.73 0
916.80 0
916.87 0
916.94 0
917.01 0
917.08 0
917.15 0
917.21 0
917.28 0
917.35 0
917.42 0
917.49 0
917.56 0
917.63 0
917.70 0
917.77 0
917.84 0
917.91 0
917.98 0
918.05 0
918.12 0
918.19 0
918.26 0
918.33 0
918.40 0
918.46 0
918.53 0
918.60 0
918.67 0
918.74 0
918.81 0
918.88 0
918.95 0
919.02 0
919.09 0
919.16 0
919.23 0
919.30 0
919.37 0
919.44 0
919.51 0
919.58 0
919.65 0
919.72 0
919.78 0
919.85 0
919.92 0
919.99 0
920.06 0
920.13 0
920.20 0
920.27 0
920.34 0
920.41 0
920.48 0
920.55 0
920.62 0
920.69 0
920.76 0
920.83 0
920.90 0
920.97 0
921.04 0
921.11 0
921.18 0
921.24 0
921.31 0
921.38 0
921.45 0
921.52 0
921.59 0
921.66 0
921.73 0
921.80 0
921.87 0
921.94 0
922.01 0
922.08 0
922.15 0
922.22 0
922.29 0
922.36 0
922.43 0
922.50 0
922.57 0
922.64 0
922.71 0
922.78 0
922.85 0
922.91 0
922.98 0
923.05 0
923.12 0
923.19 0
923.26 0
923.33 0
923.40 0
923.47 0
923.54 0
923.61 0
923.68 0
923.75 0
923.82 0
923.89 0
923.96 0
924.03 0
924.10 0
924.17 0
924.24 0
924.31 0
924.38 0
924.45 0
924.52 0
924.59 0
924.66 0
924.73 0
924.80 0
924.87 0
924.93 0
925.00 0
925.07 0
925.14 0
925.21 0
925.28 0
925.35 0
925.42 0
925.49 0
925.56 0
925.63 0
925.70 0
925.77 0
925.84 0
925.91 0
925.98 0
926.05 0
926.12 0
926.19 0
926.26 0
926.33 0
926.40 0
926.47 0
926.54 0
926.61 0
926.68 0
926.75 0
926.82 0
926.89 0
926.96 0
927.03 0
927.10 0
927.17 0
927.24 0
927.31 0
927.38 0
927.45 0
927.52 0
927.59 0
927.66 0
927.72 0
927.79 0
927.86 0
927.93 0
928.00 0
928.07 0
928.14 0
928.21 0
928.28 0
928.35 0
928.42 0
928.49 0
928.56 0
928.63 0
928.70 0
928.77 0
928.84 0
928.91 0
928.98 0
929.05 0
929.12 0
929.19 0
929.26 0
929.33 0
929.40 0
929.47 0
929.54 0
929.61 0
929.68 0
929.75 0
929.82 0
929.89 0
929.96 0
930.03 0
930.10 0
930.17 0
930.24 0
930.31 0
930.38 0
930.45 0
930.52 0
930.59 0
930.66 0
930.73 0
930.80 0
930.87 0
930.94 0
931.01 0
931.08 0
931.15 0
931.22 0
931.29 0
931.36 0
931.43 0
931.50 0
931.57 0
931.64 0
931.71 0
931.78 0
931.85 0
931.92 0
931.99 0
932.06 0
932.13 0
932.20 0
932.27 0
932.34 0
932.41 0
932.48 0
932.55 0
932.62 0
932.69 0
932.76 0
932.83 0
932.90 0
932.97 0
933.04 0
933.11 0
933.18 0
933.25 0
933.32 0
933.39 0
933.46 0
933.53 0
933.60 0
933.67 0
933.74 0
933.81 0
933.88 0
933.95 0
934.02 0
934.09 0
934.16 0
934.23 0
934.30 0
934.37 0
934.44 0
934.51 0
934.58 0
934.65 0
934.72 0
934.79 0
934.86 0
934.93 0
935.00 0
935.07 0
935.14 0
935.21 0
935.28 0
935.35 0
935.42 0
935.49 0
935.56 0
935.63 0
935.70 0
935.77 0
935.84 0
935.91 0
935.98 0
936.05 0
936.12 0
936.19 0
936.26 0
936.33 0
936.40 0
936.47 0
936.54 0
936.61 0
936.68 0
936.75 0
936.82 0
936.89 0
936.96 0
937.03 0
937.10 0
937.17 0
937.24 0
937.31 0
937.38 0
937.45 0
937.52 0
937.59 0
937.66 0
937.73 0
937.80 0
937.87 0
937.94 0
938.01 0
938.08 0
938.15 0
938.22 0
938.30 0
938.37 0
938.44 0
938.51 0
938.58 0
938.65 0
938.72 0
938.79 0
938.86 0
938.93 0
939.00 0
939.07 0
939.14 0
939.21 0
939.28 0
939.35 0
939.42 0
939.49 0
939.56 0
939.63 0
939.70 0
939.77 0
939.84 0
939.91 0
939.98 0
940.05 0
940.12 0
940.19 0
940.26 0
940.33 0
940.40 0
940.47 0
940.54 0
940.61 0
940.68 0
940.75 0
940.82 0
940.89 0
940.96 0
941.03 0
941.11 0
941.18 0
941.25 0
941.32 0
941.39 0
941.46 0
941.53 0
941.60 0
941.67 0
941.74 0
941.81 0
941.88 0
941.95 0
942.02 0
942.09 0
942.16 0
942.23 0
942.30 0
942.37 0
942.44 0
942.51 0
942.58 0
942.65 0
942.72 0
942.79 0
942.86 0
942.93 0
943.00 0
943.07 0
943.15 0
943.22 0
943.29 0
943.36 0
943.43 0
943.50 0
943.57 0
943.64 0
943.71 0
943.78 0
943.85 0
943.92 0
943.99 0
944.06 0
944.13 0
944.20 0
944.27 0
944.34 0
944.41 0
944.48 0
944.55 0
944.62 0
944.69 0
944.76 0
944.83 0
944.91 0
944.98 0
945.05 0
945.12 0
945.19 0
945.26 0
945.33 0
945.40 0
945.47 0
945.54 0
945.61 0
945.68 0
945.75 0
945.82 0
945.89 0
945.96 0
946.03 0
946.10 0
946.17 0
946.24 0
946.31 0
946.39 0
946.46 0
946.53 0
946.60 0
946.67 0
946.74 0
946.81 0
946.88 0
946.95 0
947.02 0
947.09 0
947.16 0
947.23 0
947.30 0
947.37 0
947.44 0
947.51 0
947.58 0
947.65 0
947.73 0
947.80 0
947.87 0
947.94 0
948.01 0
948.08 0
948.15 0
948.22 0
948.29 0
948.36 0
948.43 0
948.50 0
948.57 0
948.64 0
948.71 0
948.78 0
948.85 0
948.93 0
949.00 0
949.07 0
949.14 0
949.21 0
949.28 0
949.35 0
949.42 0
949.49 0
949.56 0
949.63 0
949.70 0
949.77 0
949.84 0
949.91 0
949.98 0
950.05 0
950.13 0
950.20 0
950.27 0
950.34 0
950.41 0
950.48 0
950.55 1
950.62 1
950.69 1
950.76 1
950.83 1
950.90 0
950.97 0
951.04 0
951.11 0
951.19 0
951.26 0
951.33 0
951.40 0
951.47 0
951.54 0
951.61 0
951.68 0
951.75 0
951.82 0
951.89 0
951.96 0
952.03 0
952.10 0
952.18 0
952.25 0
952.32 0
952.39 0
952.46 0
952.53 0
952.60 0
952.67 0
952.74 0
952.81 0
952.88 0
952.95 0
953.02 0
953.09 0
953.17 0
953.24 0
953.31 0
953.38 0
953.45 0
953.52 0
953.59 0
953.66 0
953.73 0
953.80 0
953.87 0
953.94 0
954.01 0
954.09 0
954.16 0
954.23 0
954.30 0
954.37 0
954.44 0
954.51 0
954.58 0
954.65 0
954.72 0
954.79 0
954.86 0
954.94 0
955.01 0
955.08 0
955.15 0
955.22 0
955.29 0
955.36 0
955.43 0
955.50 0
955.57 0
955.64 0
955.71 0
955.79 0
955.86 0
955.93 0
956.00 0
956.07 0
956.14 0
956.21 0
956.28 0
956.35 0
956.42 0
956.49 0
956.56 0
956.64 0
956.71 0
956.78 0
956.85 0
956.92 0
956.99 0
957.06 0
957.13 0
957.20 0
957.27 0
957.34 0
957.42 0
957.49 0
957.56 0
957.63 0
957.70 0
957.77 0
957.84 0
957.91 0
957.98 0
958.05 0
958.12 0
958.20 0
958.27 0
958.34 0
958.41 0
958.48 0
958.55 0
958.62 0
958.69 0
958.76 0
958.83 0
958.91 0
958.98 0
959.05 0
959.12 0
959.19 0
959.26 0
959.33 0
959.40 0
959.47 0
959.54 0
959.61 0
959.69 0
959.76 0
959.83 0
959.90 0
959.97 0
960.04 0
960.11 0
960.18 0
960.25 0
960.32 0
960.40 0
960.47 0
960.54 0
960.61 0
960.68 0
960.75 0
960.82 0
960.89 0
960.96 0
961.04 0
961.11 0
961.18 0
961.25 0
961.32 0
961.39 0
961.46 0
961.53 0
961.60 0
961.67 0
961.75 0
961.82 0
961.89 0
961.96 0
962.03 0
962.10 0
962.17 0
962.24 0
962.31 0
962.39 0
962.46 0
962.53 0
962.60 0
962.67 0
962.74 0
962.81 0
962.88 0
962.95 0
963.03 0
963.10 0
963.17 0
963.24 0
963.31 0
963.38 0
963.45 0
963.52 0
963.59 0
963.67 0
963.74 0
963.81 0
963.88 0
963.95 0
964.02 0
964.09 0
964.16 0
964.23 0
964.31 0
964.38 0
964.45 0
964.52 0
964.59 0
964.66 0
964.73 0
964.80 0
964.88 0
964.95 0
965.02 0
965.09 0
965.16 0
965.23 0
965.30 0
965.37 0
965.45 0
965.52 0
965.59 0
965.66 0
965.73 0
965.80 0
965.87 0
965.94 0
966.01 0
966.09 0
966.16 0
966.23 0
966.30 0
966.37 0
966.44 0
966.51 0
966.58 0
966.66 0
966.73 0
966.80 0
966.87 0
966.94 0
967.01 0
967.08 0
967.15 1
967.23 1
967.30 1
967.37 1
967.44 1
967.51 1
967.58 1
967.65 0
967.73 0
967.80 0
967.87 0
967.94 0
968.01 0
968.08 0
968.15 0
968.22 0
968.30 0
968.37 0
968.44 0
968.51 0
968.58 0
968.65 0
968.72 0
968.79 0
968.87 0
968.94 0
969.01 0
969.08 0
969.15 0
969.22 0
969.29 0
969.37 0
969.44 0
969.51 0
969.58 0
969.65 0
969.72 0
969.79 0
969.87 0
969.94 0
970.01 0
970.08 0
970.15 0
970.22 0
970.29 0
970.36 0
970.44 0
970.51 0
970.58 0
970.65 0
970.72 0
970.79 0
970.86 0
970.94 1
971.01 1
971.08 1
971.15 0
971.22 0
971.29 0
971.36 0
971.44 0
971.51 0
971.58 0
971.65 0
971.72 0
971.79 0
971.86 0
971.94 0
972.01 0
972.08 0
972.15 0
972.22 0
972.29 0
972.36 0
972.44 0
972.51 0
972.58 0
972.65 0
972.72 0
972.79 0
972.86 0
972.94 0
973.01 0
973.08 0
973.15 0
973.22 0
973.29 0
973.37 0
973.44 0
973.51 0
973.58 0
973.65 0
973.72 0
973.79 0
973.87 0
973.94 0
974.01 0
974.08 0
974.15 0
974.22 0
974.30 0
974.37 0
974.44 0
974.51 0
974.58 0
974.65 0
974.72 0
974.80 0
974.87 0
974.94 0
975.01 0
975.08 0
975.15 0
975.23 0
975.30 0
975.37 0
975.44 0
975.51 0
975.58 0
975.65 0
975.73 0
975.80 0
975.87 0
975.94 0
976.01 0
976.08 0
976.16 0
976.23 0
976.30 0
976.37 0
976.44 0
976.51 0
976.59 0
976.66 0
976.73 0
976.80 0
976.87 0
976.94 0
977.02 0
977.09 0
977.16 0
977.23 0
977.30 0
977.37 0
977.45 0
977.52 0
977.59 0
977.66 0
977.73 0
977.80 0
977.88 0
977.95 0
978.02 0
978.09 0
978.16 0
978.23 0
978.31 0
978.38 0
978.45 0
978.52 0
978.59 0
978.66 0
978.74 0
978.81 0
978.88 0
978.95 0
979.02 0
979.09 0
979.17 0
979.24 0
979.31 0
979.38 0
979.45 0
979.52 0
979.60 0
979.67 0
979.74 0
979.81 0
979.88 0
979.95 0
980.03 0
980.10 0
980.17 0
980.24 0
980.31 0
980.38 0
980.46 0
980.53 0
980.60 0
980.67 0
980.74 0
980.82 0
980.89 0
980.96 0
981.03 0
981.10 0
981.17 0
981.25 0
981.32 0
981.39 0
981.46 0
981.53 0
981.61 0
981.68 0
981.75 1
981.82 1
981.89 1
981.96 1
982.04 1
982.11 0
982.18 0
982.25 0
982.32 0
982.40 0
982.47 0
982.54 0
982.61 0
982.68 0
982.75 0
982.83 0
982.90 0
982.97 0
983.04 0
983.11 0
983.19 0
983.26 0
983.33 0
983.40 0
983.47 0
983.54 0
983.62 0
983.69 0
983.76 0
983.83 0
983.90 0
983.98 0
984.05 0
984.12 0
984.19 0
984.26 0
984.34 0
984.41 0
984.48 0
984.55 0
984.62 0
984.70 0
984.77 0
984.84 0
984.91 0
984.98 0
985.05 0
985.13 0
985.20 0
985.27 0
985.34 0
985.41 0
985.49 0
985.56 0
985.63 0
985.70 0
985.77 0
985.85 0
985.92 0
985.99 0
986.06 0
986.13 0
986.21 0
986.28 0
986.35 0
986.42 0
986.49 0
986.57 0
986.64 0
986.71 0
986.78 0
986.85 0
986.93 0
987.00 0
987.07 0
987.14 0
987.21 0
987.29 0
987.36 0
987.43 0
987.50 0
987.57 0
987.65 0
987.72 0
987.79 0
987.86 0
987.93 0
988.01 0
988.08 0
988.15 0
988.22 0
988.29 0
988.37 0
988.44 0
988.51 0
988.58 0
988.65 0
988.73 0
988.80 0
988.87 0
988.94 0
989.01 0
989.09 0
989.16 0
989.23 0
989.30 0
989.38 0
989.45 0
989.52 0
989.59 0
989.66 0
989.74 0
989.81 0
989.88 0
989.95 0
990.02 0
990.10 0
990.17 0
990.24 0
990.31 0
990.38 0
990.46 0
990.53 0
990.60 0
990.67 0
990.75 0
990.82 0
990.89 0
990.96 0
991.03 0
991.11 0
991.18 0
991.25 0
991.32 0
991.39 0
991.47 0
991.54 0
991.61 0
991.68 0
991.76 0
991.83 0
991.90 0
991.97 0
992.04 0
992.12 0
992.19 0
992.26 0
992.33 0
992.40 1
992.48 1
992.55 1
992.62 0
992.69 0
992.77 0
992.84 0
992.91 0
992.98 0
993.05 0
993.13 0
993.20 0
993.27 0
993.34 0
993.42 0
993.49 0
993.56 0
993.63 0
993.70 0
993.78 0
993.85 0
993.92 0
993.99 0
994.07 0
994.14 0
994.21 0
994.28 0
994.36 0
994.43 0
994.50 0
994.57 0
994.64 0
994.72 0
994.79 0
994.86 0
994.93 0
995.01 0
995.08 0
995.15 0
995.22 0
995.29 0
995.37 0
995.44 0
995.51 0
995.58 0
995.66 0
995.73 0
995.80 0
995.87 0
995.95 0
996.02 0
996.09 0
996.16 0
996.24 0
996.31 0
996.38 0
996.45 0
996.52 0
996.60 0
996.67 0
996.74 0
996.81 0
996.89 0
996.96 0
997.03 0
997.10 0
997.18 0
997.25 0
997.32 0
997.39 0
997.47 0
997.54 0
997.61 0
997.68 0
997.75 0
997.83 0
997.90 0
997.97 0
998.04 0
998.12 0
998.19 0
998.26 0
998.33 0
998.41 0
998.48 0
998.55 0
998.62 0
998.70 0
998.77 0
998.84 0
998.91 0
998.99 0
999.06 0
999.13 0
999.20 0
999.28 0
999.35 0
999.42 0
999.49 0
999.57 0
999.64 0
999.71 0
999.78 0
999.86 0
999.93 0
1000.00 0
1000.07 0
1000.14 0
1000.22 0
1000.29 0
1000.36 0
1000.43 0
1000.51 0
1000.58 0
1000.65 0
1000.72 0
1000.80 0
1000.87 0
1000.94 0
1001.01 0
1001.09 0
1001.16 0
1001.23 0
1001.30 0
1001.38 0
1001.45 0
1001.52 0
1001.59 0
1001.67 0
1001.74 0
1001.81 0
1001.89 0
1001.96 0
1002.03 0
1002.10 0
1002.18 0
1002.25 0
1002.32 0
1002.39 0
1002.47 0
1002.54 0
1002.61 0
1002.68 0
1002.76 0
1002.83 0
1002.90 0
1002.97 0
1003.05 0
1003.12 0
1003.19 0
1003.26 0
1003.34 0
1003.41 0
1003.48 0
1003.55 0
1003.63 0
1003.70 0
1003.77 0
1003.84 0
1003.92 0
1003.99 0
1004.06 0
1004.14 0
1004.21 0
1004.28 0
1004.35 0
1004.43 0
1004.50 0
1004.57 0
1004.64 0
1004.72 0
1004.79 0
1004.86 0
1004.93 0
1005.01 0
1005.08 0
1005.15 0
1005.22 0
1005.30 0
1005.37 0
1005.44 0
1005.52 0
1005.59 0
1005.66 0
1005.73 0
1005.81 0
1005.88 0
1005.95 0
1006.02 0
1006.10 0
1006.17 0
1006.24 0
1006.31 0
1006.39 0
1006.46 0
1006.53 0
1006.61 0
1006.68 0
1006.75 0
1006.82 0
1006.90 0
1006.97 0
1007.04 0
1007.11 0
1007.19 0
1007.26 0
1007.33 0
1007.41 0
1007.48 0
1007.55 0
1007.62 0
1007.70 0
1007.77 0
1007.84 0
1007.91 0
1007.99 0
1008.06 0
1008.13 0
1008.21 0
1008.28 0
1008.35 0
1008.42 0
1008.50 0
1008.57 0
1008.64 0
1008.72 0
1008.79 0
1008.86 0
1008.93 0
1009.01 0
1009.08 0
1009.15 0
1009.23 0
1009.30 0
1009.37 0
1009.44 0
1009.52 0
1009.59 0
1009.66 0
1009.73 0
1009.81 1
1009.88 1
1009.95 0
1010.03 0
1010.10 0
1010.17 0
1010.24 0
1010.32 0
1010.39 0
1010.46 0
1010.54 0
1010.61 0
1010.68 0
1010.75 0
1010.83 0
1010.90 0
1010.97 0
1011.05 0
1011.12 0
1011.19 0
1011.26 0
1011.34 0
1011.41 0
1011.48 0
1011.56 0
1011.63 0
1011.70 0
1011.77 0
1011.85 0
1011.92 0
1011.99 0
1012.07 0
1012.14 0
1012.21 0
1012.29 0
1012.36 1
1012.43 0
1012.50 0
1012.58 0
1012.65 0
1012.72 0
1012.80 0
1012.87 0
1012.94 0
1013.01 0
1013.09 0
1013.16 0
1013.23 0
1013.31 0
1013.38 0
1013.45 0
1013.53 0
1013.60 0
1013.67 0
1013.74 0
1013.82 0
1013.89 0
1013.96 0
1014.04 0
1014.11 0
1014.18 0
1014.25 0
1014.33 0
1014.40 0
1014.47 0
1014.55 0
1014.62 0
1014.69 0
1014.77 0
1014.84 0
1014.91 0
1014.98 0
1015.06 0
1015.13 0
1015.20 0
1015.28 0
1015.35 0
1015.42 0
1015.50 0
1015.57 0
1015.64 0
1015.72 0
1015.79 0
1015.86 0
1015.93 0
1016.01 0
1016.08 0
1016.15 0
1016.23 0
1016.30 0
1016.37 0
1016.45 0
1016.52 0
1016.59 1
1016.66 1
1016.74 1
1016.81 0
1016.88 0
1016.96 0
1017.03 0
1017.10 0
1017.18 0
1017.25 0
1017.32 0
1017.40 0
1017.47 0
1017.54 0
1017.61 0
1017.69 0
1017.76 0
1017.83 0
1017.91 0
1017.98 0
1018.05 0
1018.13 0
1018.20 0
1018.27 0
1018.35 0
1018.42 0
1018.49 0
1018.57 0
1018.64 0
1018.71 0
1018.79 0
1018.86 0
1018.93 0
1019.00 0
1019.08 0
1019.15 0
1019.22 0
1019.30 0
1019.37 0
1019.44 0
1019.52 0
1019.59 0
1019.66 0
1019.74 1
1019.81 1
1019.88 1
1019.96 1
1020.03 1
1020.10 1
1020.18 1
1020.25 1
1020.32 1
1020.39 1
1020.47 1
1020.54 1
1020.61 1
1020.69 1
1020.76 1
1020.83 1
1020.91 1
1020.98 1
1021.05 1
1021.13 1
1021.20 1
1021.27 1
1021.35 1
1021.42 1
1021.49 1
1021.57 1
1021.64 1
1021.71 1
1021.79 1
1021.86 1
1021.93 1
1022.01 1
1022.08 1
1022.15 1
1022.23 0
1022.30 0
1022.37 0
1022.45 0
1022.52 1
1022.59 1
1022.67 1
1022.74 1
1022.81 1
1022.89 1
1022.96 1
1023.03 1
1023.11 1
1023.18 1
1023.25 0
1023.33 0
1023.40 0
1023.47 0
1023.55 0
1023.62 0
1023.69 0
1023.77 0
1023.84 0
1023.91 0
1023.99 0
1024.06 0
1024.13 0
1024.21 0
1024.28 1
1024.35 1
1024.43 1
1024.50 1
1024.57 1
1024.65 1
1024.72 0
1024.79 0
1024.87 0
1024.94 0
1025.01 0
1025.09 0
1025.16 0
1025.23 0
1025.31 0
1025.38 0
1025.45 0
1025.53 0
1025.60 0
1025.67 0
1025.75 0
1025.82 0
1025.89 0
1025.97 1
1026.04 1
1026.11 1
1026.19 1
1026.26 1
1026.33 0
1026.41 0
1026.48 0
1026.55 0
1026.63 0
1026.70 0
1026.77 0
1026.85 0
1026.92 0
1026.99 0
1027.07 0
1027.14 0
1027.21 0
1027.29 0
1027.36 0
1027.43 0
1027.51 0
1027.58 1
1027.66 1
1027.73 1
1027.80 1
1027.88 1
1027.95 1
1028.02 1
1028.10 1
1028.17 0
1028.24 0
1028.32 0
1028.39 0
1028.46 1
1028.54 1
1028.61 1
1028.68 1
1028.76 1
1028.83 1
1028.90 1
1028.98 1
1029.05 1
1029.13 1
1029.20 1
1029.27 1
1029.35 1
1029.42 1
1029.49 1
1029.57 1
1029.64 0
1029.71 0
1029.79 0
1029.86 0
1029.93 0
1030.01 0
1030.08 0
1030.15 0
1030.23 0
1030.30 0
1030.38 0
1030.45 1
1030.52 1
1030.60 1
1030.67 1
1030.74 0
1030.82 0
1030.89 0
1030.96 0
1031.04 1
1031.11 1
1031.18 1
1031.26 1
1031.33 1
1031.41 1
1031.48 0
1031.55 0
1031.63 0
1031.70 0
1031.77 0
1031.85 0
1031.92 0
1031.99 0
1032.07 0
1032.14 1
1032.22 1
1032.29 1
1032.36 1
1032.44 1
1032.51 1
1032.58 1
1032.66 1
1032.73 1
1032.80 1
1032.88 1
1032.95 1
1033.03 1
1033.10 1
1033.17 0
1033.25 0
1033.32 0
1033.39 0
1033.47 0
1033.54 0
1033.61 0
1033.69 0
1033.76 0
1033.84 0
1033.91 0
1033.98 0
1034.06 0
1034.13 1
1034.20 1
1034.28 1
1034.35 1
1034.43 1
1034.50 1
1034.57 1
1034.65 1
1034.72 0
1034.79 0
1034.87 0
1034.94 0
1035.02 0
1035.09 0
1035.16 0
1035.24 0
1035.31 0
1035.38 0
1035.46 0
1035.53 0
1035.61 0
1035.68 0
1035.75 0
1035.83 0
1035.90 0
1035.97 0
1036.05 0
1036.12 0
1036.20 0
1036.27 0
1036.34 0
1036.42 0
1036.49 0
1036.56 0
1036.64 1
1036.71 1
1036.79 1
1036.86 1
1036.93 1
1037.01 1
1037.08 1
1037.15 1
1037.23 1
1037.30 1
1037.38 1
1037.45 1
1037.52 1
1037.60 2
1037.67 2
1037.74 3
1037.82 3
1037.89 3
1037.97 3
1038.04 3
1038.11 3
1038.19 2
1038.26 2
1038.34 1
1038.41 1
1038.48 1
1038.56 1
1038.63 1
1038.70 1
1038.78 1
1038.85 2
1038.93 2
1039.00 2
1039.07 2
1039.15 2
1039.22 1
1039.30 1
1039.37 1
1039.44 1
1039.52 1
1039.59 0
1039.67 0
1039.74 0
1039.81 0
1039.89 0
1039.96 0
1040.03 0
1040.11 0
1040.18 1
1040.26 1
1040.33 1
1040.40 2
1040.48 2
1040.55 2
1040.63 2
1040.70 2
1040.77 2
1040.85 2
1040.92 2
1041.00 2
1041.07 2
1041.14 1
1041.22 1
1041.29 1
1041.37 1
1041.44 1
1041.51 1
1041.59 1
1041.66 1
1041.74 1
1041.81 1
1041.88 1
1041.96 2
1042.03 2
1042.11 2
1042.18 2
1042.25 2
1042.33 2
1042.40 1
1042.48 1
1042.55 0
1042.62 0
1042.70 0
1042.77 0
1042.85 0
1042.92 0
1042.99 1
1043.07 1
1043.14 1
1043.22 2
1043.29 2
1043.36 2
1043.44 2
1043.51 2
1043.59 1
1043.66 1
1043.73 0
1043.81 0
1043.88 0
1043.96 0
1044.03 0
1044.10 0
1044.18 0
1044.25 0
1044.33 0
1044.40 0
1044.47 0
1044.55 0
1044.62 0
1044.70 0
1044.77 0
1044.84 0
1044.92 1
1044.99 1
1045.07 1
1045.14 1
1045.21 1
1045.29 1
1045.36 1
1045.44 1
1045.51 1
1045.59 1
1045.66 1
1045.73 1
1045.81 0
1045.88 0
1045.96 0
1046.03 0
1046.10 0
1046.18 0
1046.25 0
1046.33 0
1046.40 0
1046.47 1
1046.55 1
1046.62 1
1046.70 1
1046.77 2
1046.85 2
1046.92 2
1046.99 3
1047.07 3
1047.14 3
1047.22 3
1047.29 3
1047.36 2
1047.44 2
1047.51 2
1047.59 1
1047.66 1
1047.74 1
1047.81 0
1047.88 0
1047.96 0
1048.03 0
1048.11 1
1048.18 1
1048.25 1
1048.33 1
1048.40 1
1048.48 1
1048.55 1
1048.63 1
1048.70 1
1048.77 1
1048.85 1
1048.92 1
1049.00 1
1049.07 1
1049.15 1
1049.22 1
1049.29 1
1049.37 1
1049.44 1
1049.52 1
1049.59 0
1049.67 0
1049.74 0
1049.81 0
1049.89 0
1049.96 0
1050.04 0
1050.11 0
1050.18 1
1050.26 1
1050.33 1
1050.41 1
1050.48 1
1050.56 1
1050.63 1
1050.70 2
1050.78 2
1050.85 2
1050.93 2
1051.00 3
1051.08 3
1051.15 3
1051.23 3
1051.30 4
1051.37 4
1051.45 4
1051.52 4
1051.60 4
1051.67 5
1051.75 5
1051.82 5
1051.89 5
1051.97 5
1052.04 4
1052.12 4
1052.19 3
1052.27 2
1052.34 2
1052.41 2
1052.49 1
1052.56 1
1052.64 2
1052.71 2
1052.79 2
1052.86 3
1052.93 3
1053.01 3
1053.08 3
1053.16 3
1053.23 2
1053.31 2
1053.38 2
1053.46 1
1053.53 1
1053.60 1
1053.68 1
1053.75 2
1053.83 3
1053.90 3
1053.98 4
1054.05 4
1054.12 4
1054.20 4
1054.27 3
1054.35 3
1054.42 2
1054.50 2
1054.57 2
1054.65 1
1054.72 1
1054.79 1
1054.87 0
1054.94 0
1055.02 0
1055.09 0
1055.17 0
1055.24 0
1055.32 0
1055.39 0
1055.46 0
1055.54 1
1055.61 1
1055.69 2
1055.76 2
1055.84 2
1055.91 2
1055.99 3
1056.06 3
1056.13 3
1056.21 3
1056.28 3
1056.36 3
1056.43 3
1056.51 3
1056.58 3
1056.66 3
1056.73 2
1056.81 2
1056.88 2
1056.95 2
1057.03 1
1057.10 1
1057.18 1
1057.25 1
1057.33 1
1057.40 1
1057.48 1
1057.55 1
1057.62 2
1057.70 2
1057.77 2
1057.85 3
1057.92 3
1058.00 3
1058.07 3
1058.15 3
1058.22 2
1058.30 2
1058.37 2
1058.44 2
1058.52 2
1058.59 2
1058.67 2
1058.74 2
1058.82 3
1058.89 3
1058.97 3
1059.04 4
1059.12 4
1059.19 4
1059.27 3
1059.34 3
1059.41 2
1059.49 1
1059.56 1
1059.64 1
1059.71 1
1059.79 1
1059.86 1
1059.94 2
1060.01 2
1060.09 2
1060.16 1
1060.24 1
1060.31 1
1060.38 0
1060.46 0
1060.53 0
1060.61 0
1060.68 0
1060.76 0
1060.83 0
1060.91 1
1060.98 1
1061.06 1
1061.13 2
1061.21 2
1061.28 3
1061.35 3
1061.43 3
1061.50 3
1061.58 3
1061.65 4
1061.73 4
1061.80 4
1061.88 4
1061.95 4
1062.03 4
1062.10 4
1062.18 4
1062.25 4
1062.33 4
1062.40 4
1062.48 3
1062.55 3
1062.62 2
1062.70 1
1062.77 0
1062.85 0
1062.92 0
1063.00 0
1063.07 0
1063.15 1
1063.22 1
1063.30 2
1063.37 2
1063.45 2
1063.52 2
1063.60 1
1063.67 1
1063.75 0
1063.82 0
1063.89 1
1063.97 1
1064.04 1
1064.12 1
1064.19 2
1064.27 2
1064.34 2
1064.42 1
1064.49 1
1064.57 1
1064.64 1
1064.72 2
1064.79 2
1064.87 3
1064.94 3
1065.02 3
1065.09 3
1065.17 3
1065.24 3
1065.32 2
1065.39 2
1065.47 1
1065.54 1
1065.61 2
1065.69 2
1065.76 3
1065.84 4
1065.91 5
1065.99 5
1066.06 6
1066.14 6
1066.21 5
1066.29 5
1066.36 4
1066.44 4
1066.51 4
1066.59 4
1066.66 4
1066.74 4
1066.81 4
1066.89 4
1066.96 4
1067.04 3
1067.11 3
1067.19 3
1067.26 3
1067.34 3
1067.41 3
1067.49 3
1067.56 3
1067.64 4
1067.71 4
1067.79 5
1067.86 6
1067.94 7
1068.01 8
1068.09 9
1068.16 10
1068.23 10
1068.31 10
1068.38 10
1068.46 10
1068.53 9
1068.61 9
1068.68 8
1068.76 8
1068.83 7
1068.91 6
1068.98 5
1069.06 4
1069.13 4
1069.21 3
1069.28 3
1069.36 3
1069.43 3
1069.51 2
1069.58 2
1069.66 2
1069.73 1
1069.81 1
1069.88 1
1069.96 1
1070.03 2
1070.11 2
1070.18 2
1070.26 3
1070.33 3
1070.41 3
1070.48 4
1070.56 4
1070.63 3
1070.71 3
1070.78 2
1070.86 1
1070.93 0
1071.01 0
1071.08 0
1071.16 0
1071.23 0
1071.31 0
1071.38 1
1071.46 2
1071.53 2
1071.61 3
1071.68 3
1071.76 4
1071.83 4
1071.91 5
1071.98 6
1072.06 6
1072.13 7
1072.21 7
1072.28 7
1072.36 6
1072.43 6
1072.51 6
1072.58 5
1072.66 5
1072.73 5
1072.81 5
1072.88 5
1072.96 4
1073.03 4
1073.11 4
1073.18 3
1073.26 3
1073.33 2
1073.41 2
1073.48 2
1073.56 2
1073.63 2
1073.71 2
1073.78 2
1073.86 2
1073.94 3
1074.01 3
1074.09 3
1074.16 3
1074.24 2
1074.31 2
1074.39 2
1074.46 2
1074.54 2
1074.61 3
1074.69 3
1074.76 5
1074.84 6
1074.91 8
1074.99 9
1075.06 10
1075.14 11
1075.21 11
1075.29 11
1075.36 11
1075.44 10
1075.51 9
1075.59 8
1075.66 8
1075.74 8
1075.81 9
1075.89 9
1075.96 10
1076.04 10
1076.11 9
1076.19 9
1076.26 8
1076.34 7
1076.42 6
1076.49 5
1076.57 4
1076.64 3
1076.72 3
1076.79 3
1076.87 3
1076.94 3
1077.02 4
1077.09 4
1077.17 5
1077.24 6
1077.32 8
1077.39 9
1077.47 9
1077.54 10
1077.62 10
1077.69 9
1077.77 9
1077.84 9
1077.92 9
1077.99 10
1078.07 11
1078.15 11
1078.22 12
1078.30 13
1078.37 13
1078.45 13
1078.52 13
1078.60 12
1078.67 11
1078.75 11
1078.82 10
1078.90 10
1078.97 9
1079.05 9
1079.12 8
1079.20 8
1079.27 8
1079.35 8
1079.42 7
1079.50 8
1079.58 8
1079.65 8
1079.73 8
1079.80 9
1079.88 9
1079.95 9
1080.03 9
1080.10 8
1080.18 7
1080.25 7
1080.33 6
1080.40 6
1080.48 6
1080.55 6
1080.63 6
1080.71 7
1080.78 7
1080.86 7
1080.93 7
1081.01 6
1081.08 6
1081.16 5
1081.23 4
1081.31 4
1081.38 4
1081.46 5
1081.53 5
1081.61 6
1081.68 7
1081.76 8
1081.84 9
1081.91 10
1081.99 11
1082.06 11
1082.14 12
1082.21 12
1082.29 13
1082.36 13
1082.44 12
1082.51 12
1082.59 12
1082.66 11
1082.74 11
1082.82 11
1082.89 11
1082.97 10
1083.04 10
1083.12 10
1083.19 10
1083.27 10
1083.34 10
1083.42 10
1083.49 10
1083.57 10
1083.65 9
1083.72 8
1083.80 7
1083.87 7
1083.95 7
1084.02 6
1084.10 6
1084.17 7
1084.25 7
1084.32 7
1084.40 7
1084.48 7
1084.55 6
1084.63 5
1084.70 4
1084.78 3
1084.85 2
1084.93 2
1085.00 2
1085.08 2
1085.15 3
1085.23 5
1085.31 6
1085.38 8
1085.46 9
1085.53 11
1085.61 11
1085.68 12
1085.76 11
1085.83 11
1085.91 11
1085.99 10
1086.06 9
1086.14 8
1086.21 7
1086.29 6
1086.36 5
1086.44 4
1086.51 4
1086.59 3
1086.67 3
1086.74 4
1086.82 4
1086.89 4
1086.97 4
1087.04 4
1087.12 3
1087.19 3
1087.27 3
1087.35 3
1087.42 3
1087.50 2
1087.57 2
1087.65 2
1087.72 2
1087.80 2
1087.87 2
1087.95 2
1088.03 2
1088.10 3
1088.18 3
1088.25 3
1088.33 3
1088.40 4
1088.48 4
1088.55 4
1088.63 5
1088.71 6
1088.78 6
1088.86 7
1088.93 7
1089.01 7
1089.08 7
1089.16 7
1089.24 6
1089.31 6
1089.39 5
1089.46 5
1089.54 4
1089.61 4
1089.69 3
1089.76 3
1089.84 3
1089.92 3
1089.99 4
1090.07 4
1090.14 5
1090.22 6
1090.29 6
1090.37 7
1090.45 7
1090.52 7
1090.60 6
1090.67 6
1090.75 6
1090.82 6
1090.90 6
1090.98 6
1091.05 6
1091.13 6
1091.20 6
1091.28 6
1091.35 6
1091.43 6
1091.51 6
1091.58 6
1091.66 5
1091.73 5
1091.81 4
1091.88 4
1091.96 4
1092.04 4
1092.11 5
1092.19 6
1092.26 6
1092.34 7
1092.41 8
1092.49 8
1092.57 7
1092.64 7
1092.72 6
1092.79 6
1092.87 6
1092.94 6
1093.02 6
1093.10 7
1093.17 8
1093.25 9
1093.32 10
1093.40 11
1093.48 11
1093.55 12
1093.63 12
1093.70 12
1093.78 11
1093.85 11
1093.93 12
1094.01 12
1094.08 12
1094.16 13
1094.23 14
1094.31 14
1094.38 15
1094.46 14
1094.54 14
1094.61 13
1094.69 13
1094.76 12
1094.84 13
1094.92 13
1094.99 14
1095.07 15
1095.14 16
1095.22 17
1095.29 17
1095.37 17
1095.45 17
1095.52 16
1095.60 16
1095.67 16
1095.75 15
1095.83 15
1095.90 15
1095.98 15
1096.05 14
1096.13 13
1096.21 12
1096.28 10
1096.36 9
1096.43 8
1096.51 7
1096.58 7
1096.66 8
1096.74 9
1096.81 10
1096.89 11
1096.96 12
1097.04 12
1097.12 12
1097.19 12
1097.27 11
1097.34 10
1097.42 9
1097.50 8
1097.57 8
1097.65 8
1097.72 9
1097.80 10
1097.88 11
1097.95 13
1098.03 14
1098.10 15
1098.18 15
1098.25 15
1098.33 14
1098.41 14
1098.48 13
1098.56 12
1098.63 11
1098.71 11
1098.79 10
1098.86 9
1098.94 9
1099.01 9
1099.09 9
1099.17 8
1099.24 8
1099.32 8
1099.39 8
1099.47 8
1099.55 8
1099.62 8
1099.70 8
1099.77 8
1099.85 9
1099.93 9
1100.00 9
1100.08 8
1100.15 8
1100.23 8
1100.31 7
1100.38 7
1100.46 7
1100.53 7
1100.61 7
1100.69 7
1100.76 7
1100.84 7
1100.91 7
1100.99 7
1101.07 6
1101.14 6
1101.22 6
1101.29 5
1101.37 5
1101.45 5
1101.52 4
1101.60 4
1101.68 3
1101.75 3
1101.83 3
1101.90 2
1101.98 2
1102.06 2
1102.13 3
1102.21 3
1102.28 3
1102.36 3
1102.44 3
1102.51 4
1102.59 4
1102.66 3
1102.74 3
1102.82 2
1102.89 2
1102.97 1
1103.04 1
1103.12 1
1103.20 1
1103.27 2
1103.35 3
1103.43 4
1103.50 4
1103.58 5
1103.65 6
1103.73 6
1103.81 5
1103.88 5
1103.96 5
1104.03 4
1104.11 4
1104.19 3
1104.26 3
1104.34 2
1104.42 2
1104.49 2
1104.57 2
1104.64 2
1104.72 3
1104.80 4
1104.87 5
1104.95 7
1105.02 9
1105.10 10
1105.18 11
1105.25 12
1105.33 12
1105.41 12
1105.48 11
1105.56 10
1105.63 8
1105.71 7
1105.79 6
1105.86 5
1105.94 4
1106.02 4
1106.09 3
1106.17 3
1106.24 3
1106.32 3
1106.40 3
1106.47 2
1106.55 2
1106.63 1
1106.70 1
1106.78 0
1106.85 0
1106.93 0
1107.01 0
1107.08 0
1107.16 0
1107.24 0
1107.31 0
1107.39 0
1107.46 0
1107.54 1
1107.62 1
1107.69 1
1107.77 2
1107.85 2
1107.92 3
1108.00 4
1108.07 4
1108.15 5
1108.23 6
1108.30 8
1108.38 9
1108.46 10
1108.53 11
1108.61 11
1108.68 11
1108.76 10
1108.84 9
1108.91 9
1108.99 8
1109.07 7
1109.14 7
1109.22 7
1109.30 7
1109.37 8
1109.45 9
1109.52 9
1109.60 10
1109.68 11
1109.75 11
1109.83 11
1109.91 11
1109.98 11
1110.06 10
1110.14 9
1110.21 8
1110.29 7
1110.36 6
1110.44 6
1110.52 5
1110.59 6
1110.67 6
1110.75 7
1110.82 7
1110.90 8
1110.98 9
1111.05 10
1111.13 10
1111.20 11
1111.28 12
1111.36 12
1111.43 11
1111.51 10
1111.59 9
1111.66 8
1111.74 6
1111.82 5
1111.89 4
1111.97 3
1112.04 3
1112.12 3
1112.20 3
1112.27 2
1112.35 2
1112.43 2
1112.50 1
1112.58 1
1112.66 1
1112.73 1
1112.81 1
1112.89 2
1112.96 2
1113.04 3
1113.12 4
1113.19 5
1113.27 6
1113.34 7
1113.42 8
1113.50 9
1113.57 9
1113.65 9
1113.73 9
1113.80 9
1113.88 9
1113.96 9
1114.03 9
1114.11 9
1114.19 9
1114.26 10
1114.34 10
1114.42 10
1114.49 11
1114.57 11
1114.64 11
1114.72 11
1114.80 11
1114.87 11
1114.95 10
1115.03 10
1115.10 9
1115.18 9
1115.26 9
1115.33 9
1115.41 10
1115.49 11
1115.56 12
1115.64 13
1115.72 14
1115.79 15
1115.87 16
1115.95 17
1116.02 18
1116.10 18
1116.18 18
1116.25 17
1116.33 16
1116.41 15
1116.48 14
1116.56 13
1116.64 12
1116.71 11
1116.79 11
1116.86 11
1116.94 11
1117.02 11
1117.09 12
1117.17 12
1117.25 12
1117.32 12
1117.40 12
1117.48 11
1117.55 11
1117.63 10
1117.71 9
1117.78 9
1117.86 9
1117.94 9
1118.01 10
1118.09 10
1118.17 10
1118.24 11
1118.32 11
1118.40 11
1118.47 11
1118.55 10
1118.63 10
1118.70 10
1118.78 10
1118.86 11
1118.93 11
1119.01 11
1119.09 11
1119.16 12
1119.24 12
1119.32 12
1119.39 12
1119.47 12
1119.55 12
1119.62 12
1119.70 12
1119.78 12
1119.85 13
1119.93 14
1120.01 14
1120.08 15
1120.16 15
1120.24 15
1120.31 15
1120.39 14
1120.47 14
1120.54 13
1120.62 14
1120.70 15
1120.77 16
1120.85 18
1120.93 19
1121.00 20
1121.08 20
1121.16 19
1121.23 17
1121.31 15
1121.39 12
1121.47 10
1121.54 8
1121.62 7
1121.70 7
1121.77 7
1121.85 8
1121.93 9
1122.00 10
1122.08 11
1122.16 11
1122.23 12
1122.31 12
1122.39 12
1122.46 12
1122.54 12
1122.62 11
1122.69 10
1122.77 10
1122.85 9
1122.92 9
1123.00 9
1123.08 10
1123.15 10
1123.23 11
1123.31 12
1123.38 12
1123.46 12
1123.54 11
1123.62 10
1123.69 9
1123.77 7
1123.85 6
1123.92 5
1124.00 4
1124.08 4
1124.15 4
1124.23 4
1124.31 5
1124.38 5
1124.46 6
1124.54 7
1124.61 8
1124.69 8
1124.77 8
1124.84 8
1124.92 7
1125.00 6
1125.08 5
1125.15 5
1125.23 4
1125.31 4
1125.38 4
1125.46 4
1125.54 3
1125.61 2
1125.69 1
1125.77 0
1125.84 0
1125.92 0
1126.00 0
1126.07 0
1126.15 0
1126.23 0
1126.31 0
1126.38 0
1126.46 0
1126.54 1
1126.61 1
1126.69 2
1126.77 3
1126.84 3
1126.92 3
1127.00 3
1127.07 2
1127.15 1
1127.23 0
1127.31 0
1127.38 0
1127.46 0
1127.54 0
1127.61 1
1127.69 2
1127.77 2
1127.84 3
1127.92 3
1128.00 4
1128.08 5
1128.15 5
1128.23 6
1128.31 6
1128.38 7
1128.46 7
1128.54 7
1128.61 6
1128.69 6
1128.77 5
1128.85 4
1128.92 3
1129.00 2
1129.08 2
1129.15 1
1129.23 1
1129.31 1
1129.38 2
1129.46 2
1129.54 2
1129.62 3
1129.69 2
1129.77 2
1129.85 2
1129.92 1
1130.00 1
1130.08 2
1130.15 2
1130.23 4
1130.31 5
1130.39 6
1130.46 7
1130.54 7
1130.62 7
1130.69 6
1130.77 6
1130.85 5
1130.93 5
1131.00 5
1131.08 5
1131.16 6
1131.23 7
1131.31 7
1131.39 8
1131.46 9
1131.54 9
1131.62 10
1131.70 10
1131.77 10
1131.85 10
1131.93 10
1132.00 9
1132.08 9
1132.16 9
1132.24 9
1132.31 9
1132.39 9
1132.47 8
1132.54 8
1132.62 6
1132.70 5
1132.78 3
1132.85 1
1132.93 0
1133.01 0
1133.08 0
1133.16 0
1133.24 0
1133.32 2
1133.39 4
1133.47 6
1133.55 8
1133.62 9
1133.70 10
1133.78 11
1133.86 12
1133.93 12
1134.01 13
1134.09 13
1134.16 13
1134.24 13
1134.32 12
1134.40 11
1134.47 10
1134.55 8
1134.63 7
1134.70 6
1134.78 5
1134.86 5
1134.94 4
1135.01 4
1135.09 4
1135.17 3
1135.25 3
1135.32 4
1135.40 4
1135.48 5
1135.55 7
1135.63 8
1135.71 10
1135.79 11
1135.86 12
1135.94 12
1136.02 12
1136.09 12
1136.17 13
1136.25 13
1136.33 13
1136.40 14
1136.48 14
1136.56 15
1136.64 15
1136.71 15
1136.79 15
1136.87 15
1136.94 15
1137.02 15
1137.10 14
1137.18 14
1137.25 14
1137.33 13
1137.41 13
1137.49 12
1137.56 11
1137.64 11
1137.72 10
1137.79 11
1137.87 11
1137.95 13
1138.03 14
1138.10 16
1138.18 17
1138.26 17
1138.34 17
1138.41 16
1138.49 14
1138.57 13
1138.65 11
1138.72 11
1138.80 10
1138.88 10
1138.95 10
1139.03 11
1139.11 11
1139.19 12
1139.26 12
1139.34 13
1139.42 13
1139.50 13
1139.57 12
1139.65 12
1139.73 11
1139.81 10
1139.88 9
1139.96 8
1140.04 6
1140.12 5
1140.19 3
1140.27 1
1140.35 0
1140.42 0
1140.50 0
1140.58 0
1140.66 0
1140.73 0
1140.81 0
1140.89 0
1140.97 0
1141.04 0
1141.12 1
1141.20 1
1141.28 2
1141.35 2
1141.43 3
1141.51 3
1141.59 3
1141.66 3
1141.74 2
1141.82 1
1141.90 1
1141.97 0
1142.05 0
1142.13 1
1142.21 2
1142.28 3
1142.36 5
1142.44 6
1142.52 7
1142.59 9
1142.67 10
1142.75 11
1142.83 12
1142.90 12
1142.98 12
1143.06 12
1143.14 10
1143.21 9
1143.29 7
1143.37 5
1143.45 3
1143.52 2
1143.60 2
1143.68 3
1143.76 5
1143.83 8
1143.91 10
1143.99 12
1144.07 13
1144.14 14
1144.22 14
1144.30 13
1144.38 12
1144.45 10
1144.53 9
1144.61 8
1144.69 7
1144.76 6
1144.84 5
1144.92 5
1145.00 5
1145.07 4
1145.15 5
1145.23 5
1145.31 6
1145.38 8
1145.46 10
1145.54 11
1145.62 13
1145.69 14
1145.77 15
1145.85 16
1145.93 16
1146.00 16
1146.08 17
1146.16 17
1146.24 18
1146.31 18
1146.39 18
1146.47 18
1146.55 17
1146.62 16
1146.70 14
1146.78 12
1146.86 9
1146.94 7
1147.01 5
1147.09 3
1147.17 1
1147.25 0
1147.32 0
1147.40 0
1147.48 0
1147.56 2
1147.63 4
1147.71 8
1147.79 12
1147.87 16
1147.94 20
1148.02 23
1148.10 26
1148.18 27
1148.26 28
1148.33 27
1148.41 26
1148.49 24
1148.57 22
1148.64 20
1148.72 18
1148.80 17
1148.88 16
1148.95 15
1149.03 15
1149.11 15
1149.19 15
1149.26 15
1149.34 16
1149.42 17
1149.50 18
1149.58 19
1149.65 19
1149.73 20
1149.81 19
1149.89 18
1149.96 16
1150.04 13
1150.12 11
1150.20 10
1150.28 10
1150.35 10
1150.43 11
1150.51 12
1150.59 14
1150.66 15
1150.74 16
1150.82 17
1150.90 17
1150.97 18
1151.05 18
1151.13 18
1151.21 19
1151.29 19
1151.36 20
1151.44 20
1151.52 21
1151.60 21
1151.67 22
1151.75 22
1151.83 22
1151.91 21
1151.99 21
1152.06 21
1152.14 21
1152.22 21
1152.30 21
1152.37 21
1152.45 20
1152.53 19
1152.61 18
1152.69 16
1152.76 15
1152.84 14
1152.92 14
1153.00 14
1153.08 14
1153.15 15
1153.23 15
1153.31 15
1153.39 15
1153.46 15
1153.54 14
1153.62 12
1153.70 10
1153.78 9
1153.85 7
1153.93 6
1154.01 5
1154.09 4
1154.16 4
1154.24 4
1154.32 4
1154.40 4
1154.48 4
1154.55 5
1154.63 5
1154.71 6
1154.79 7
1154.87 9
1154.94 10
1155.02 12
1155.10 12
1155.18 12
1155.26 11
1155.33 10
1155.41 9
1155.49 8
1155.57 7
1155.64 8
1155.72 9
1155.80 11
1155.88 13
1155.96 14
1156.03 15
1156.11 16
1156.19 16
1156.27 15
1156.35 14
1156.42 13
1156.50 11
1156.58 10
1156.66 8
1156.74 6
1156.81 5
1156.89 3
1156.97 3
1157.05 2
1157.13 2
1157.20 2
1157.28 3
1157.36 3
1157.44 3
1157.52 3
1157.59 3
1157.67 2
1157.75 2
1157.83 3
1157.91 3
1157.98 5
1158.06 6
1158.14 8
1158.22 10
1158.30 11
1158.37 12
1158.45 12
1158.53 12
1158.61 10
1158.69 9
1158.76 6
1158.84 5
1158.92 3
1159.00 2
1159.08 2
1159.15 2
1159.23 2
1159.31 3
1159.39 3
1159.47 4
1159.54 4
1159.62 4
1159.70 5
1159.78 6
1159.86 6
1159.93 7
1160.01 8
1160.09 9
1160.17 10
1160.25 10
1160.32 11
1160.40 12
1160.48 14
1160.56 16
1160.64 19
1160.71 22
1160.79 25
1160.87 27
1160.95 29
1161.03 29
1161.10 29
1161.18 28
1161.26 26
1161.34 24
1161.42 23
1161.50 22
1161.57 21
1161.65 20
1161.73 20
1161.81 19
1161.89 18
1161.96 17
1162.04 16
1162.12 15
1162.20 15
1162.28 14
1162.35 14
1162.43 14
1162.51 14
1162.59 15
1162.67 15
1162.75 16
1162.82 16
1162.90 16
1162.98 17
1163.06 16
1163.14 16
1163.21 15
1163.29 14
1163.37 13
1163.45 12
1163.53 12
1163.61 11
1163.68 11
1163.76 12
1163.84 12
1163.92 12
1164.00 13
1164.07 14
1164.15 15
1164.23 16
1164.31 17
1164.39 18
1164.47 18
1164.54 18
1164.62 18
1164.70 17
1164.78 15
1164.86 14
1164.93 13
1165.01 12
1165.09 12
1165.17 11
1165.25 11
1165.33 11
1165.40 10
1165.48 10
1165.56 10
1165.64 10
1165.72 10
1165.80 10
1165.87 10
1165.95 10
1166.03 10
1166.11 10
1166.19 11
1166.26 12
1166.34 13
1166.42 14
1166.50 15
1166.58 16
1166.66 16
1166.73 17
1166.81 17
1166.89 16
1166.97 16
1167.05 16
1167.13 15
1167.20 15
1167.28 14
1167.36 13
1167.44 12
1167.52 11
1167.60 10
1167.67 10
1167.75 10
1167.83 9
1167.91 9
1167.99 10
1168.07 10
1168.14 10
1168.22 10
1168.30 11
1168.38 12
1168.46 13
1168.54 14
1168.61 14
1168.69 14
1168.77 14
1168.85 13
1168.93 11
1169.01 10
1169.08 9
1169.16 9
1169.24 9
1169.32 9
1169.40 9
1169.48 9
1169.55 9
1169.63 9
1169.71 9
1169.79 9
1169.87 9
1169.95 10
1170.02 10
1170.10 11
1170.18 11
1170.26 10
1170.34 9
1170.42 7
1170.49 4
1170.57 2
1170.65 0
1170.73 0
1170.81 0
1170.89 0
1170.97 0
1171.04 2
1171.12 4
1171.20 7
1171.28 8
1171.36 9
1171.44 9
1171.51 8
1171.59 8
1171.67 7
1171.75 8
1171.83 8
1171.91 8
1171.99 9
1172.06 9
1172.14 9
1172.22 9
1172.30 9
1172.38 9
1172.46 10
1172.53 11
1172.61 12
1172.69 12
1172.77 12
1172.85 11
1172.93 10
1173.01 8
1173.08 8
1173.16 7
1173.24 8
1173.32 10
1173.40 11
1173.48 13
1173.55 14
1173.63 14
1173.71 14
1173.79 13
1173.87 12
1173.95 11
1174.03 10
1174.10 11
1174.18 11
1174.26 12
1174.34 14
1174.42 15
1174.50 16
1174.58 17
1174.65 17
1174.73 18
1174.81 18
1174.89 19
1174.97 20
1175.05 22
1175.13 24
1175.20 26
1175.28 29
1175.36 31
1175.44 33
1175.52 34
1175.60 34
1175.68 32
1175.75 30
1175.83 27
1175.91 24
1175.99 21
1176.07 19
1176.15 19
1176.23 19
1176.30 21
1176.38 23
1176.46 26
1176.54 28
1176.62 31
1176.70 32
1176.78 33
1176.85 33
1176.93 32
1177.01 31
1177.09 30
1177.17 29
1177.25 28
1177.33 27
1177.41 26
1177.48 26
1177.56 25
1177.64 24
1177.72 23
1177.80 21
1177.88 19
1177.96 17
1178.03 16
1178.11 15
1178.19 15
1178.27 15
1178.35 16
1178.43 16
1178.51 17
1178.59 18
1178.66 18
1178.74 18
1178.82 17
1178.90 16
1178.98 15
1179.06 13
1179.14 12
1179.21 11
1179.29 10
1179.37 10
1179.45 11
1179.53 12
1179.61 14
1179.69 16
1179.77 17
1179.84 18
1179.92 18
1180.00 18
1180.08 17
1180.16 16
1180.24 15
1180.32 15
1180.40 14
1180.47 14
1180.55 15
1180.63 16
1180.71 16
1180.79 17
1180.87 18
1180.95 19
1181.03 19
1181.10 20
1181.18 21
1181.26 21
1181.34 22
1181.42 22
1181.50 22
1181.58 22
1181.66 22
1181.73 23
1181.81 24
1181.89 25
1181.97 27
1182.05 28
1182.13 29
1182.21 29
1182.29 29
1182.36 28
1182.44 27
1182.52 26
1182.60 25
1182.68 24
1182.76 23
1182.84 22
1182.92 21
1183.00 21
1183.07 20
1183.15 19
1183.23 19
1183.31 18
1183.39 18
1183.47 19
1183.55 19
1183.63 20
1183.70 20
1183.78 21
1183.86 22
1183.94 23
1184.02 23
1184.10 24
1184.18 25
1184.26 26
1184.34 26
1184.41 25
1184.49 24
1184.57 22
1184.65 20
1184.73 18
1184.81 16
1184.89 15
1184.97 15
1185.05 17
1185.12 20
1185.20 23
1185.28 28
1185.36 32
1185.44 36
1185.52 39
1185.60 40
1185.68 40
1185.76 39
1185.83 36
1185.91 33
1185.99 29
1186.07 26
1186.15 23
1186.23 21
1186.31 20
1186.39 20
1186.47 21
1186.55 21
1186.62 21
1186.70 21
1186.78 20
1186.86 18
1186.94 16
1187.02 14
1187.10 12
1187.18 10
1187.26 9
1187.33 8
1187.41 8
1187.49 8
1187.57 8
1187.65 9
1187.73 11
1187.81 12
1187.89 13
1187.97 14
1188.05 15
1188.12 15
1188.20 15
1188.28 15
1188.36 16
1188.44 16
1188.52 17
1188.60 17
1188.68 17
1188.76 17
1188.84 17
1188.91 16
1188.99 15
1189.07 14
1189.15 14
1189.23 14
1189.31 13
1189.39 13
1189.47 12
1189.55 10
1189.63 9
1189.70 6
1189.78 4
1189.86 2
1189.94 0
1190.02 0
1190.10 0
1190.18 0
1190.26 2
1190.34 3
1190.42 4
1190.50 6
1190.57 7
1190.65 9
1190.73 10
1190.81 11
1190.89 11
1190.97 12
1191.05 11
1191.13 11
1191.21 10
1191.29 9
1191.37 9
1191.44 10
1191.52 12
1191.60 14
1191.68 17
1191.76 20
1191.84 22
1191.92 23
1192.00 24
1192.08 24
1192.16 23
1192.24 21
1192.32 20
1192.39 18
1192.47 17
1192.55 16
1192.63 15
1192.71 15
1192.79 15
1192.87 16
1192.95 16
1193.03 15
1193.11 14
1193.19 12
1193.26 10
1193.34 8
1193.42 5
1193.50 3
1193.58 2
1193.66 1
1193.74 0
1193.82 0
1193.90 0
1193.98 1
1194.06 1
1194.14 1
1194.22 2
1194.29 2
1194.37 3
1194.45 3
1194.53 2
1194.61 2
1194.69 1
1194.77 0
1194.85 0
1194.93 0
1195.01 0
1195.09 0
1195.17 0
1195.24 0
1195.32 0
1195.40 1
1195.48 3
1195.56 4
1195.64 6
1195.72 8
1195.80 10
1195.88 11
1195.96 13
1196.04 14
1196.12 14
1196.20 14
1196.28 13
1196.35 12
1196.43 11
1196.51 10
1196.59 10
1196.67 10
1196.75 10
1196.83 10
1196.91 10
1196.99 10
1197.07 10
1197.15 9
1197.23 8
1197.31 8
1197.39 8
1197.46 8
1197.54 8
1197.62 9
1197.70 10
1197.78 11
1197.86 12
1197.94 14
1198.02 15
1198.10 17
1198.18 18
1198.26 20
1198.34 21
1198.42 22
1198.50 24
1198.58 25
1198.65 26
1198.73 27
1198.81 27
1198.89 28
1198.97 28
1199.05 28
1199.13 28
1199.21 28
1199.29 29
1199.37 29
1199.45 29
1199.53 29
1199.61 29
1199.69 29
1199.77 28
1199.84 28
1199.92 28
1200.00 27
1200.08 27
1200.16 26
1200.24 25
1200.32 25
1200.40 24
1200.48 24
1200.56 23
1200.64 23
1200.72 23
1200.80 23
1200.88 23
1200.96 23
1201.04 23
1201.12 23
1201.19 22
1201.27 22
1201.35 21
1201.43 21
1201.51 21
1201.59 21
1201.67 22
1201.75 22
1201.83 23
1201.91 24
1201.99 25
1202.07 25
1202.15 26
1202.23 27
1202.31 27
1202.39 28
1202.47 29
1202.55 29
1202.63 29
1202.70 28
1202.78 27
1202.86 25
1202.94 24
1203.02 23
1203.10 22
1203.18 22
1203.26 23
1203.34 24
1203.42 25
1203.50 26
1203.58 27
1203.66 28
1203.74 28
1203.82 28
1203.90 27
1203.98 27
1204.06 26
1204.14 25
1204.22 24
1204.29 24
1204.37 24
1204.45 24
1204.53 23
1204.61 23
1204.69 22
1204.77 22
1204.85 22
1204.93 23
1205.01 24
1205.09 24
1205.17 25
1205.25 24
1205.33 23
1205.41 21
1205.49 19
1205.57 17
1205.65 15
1205.73 15
1205.81 16
1205.89 18
1205.97 22
1206.05 25
1206.12 28
1206.20 31
1206.28 32
1206.36 31
1206.44 29
1206.52 27
1206.60 23
1206.68 19
1206.76 16
1206.84 14
1206.92 13
1207.00 13
1207.08 15
1207.16 17
1207.24 20
1207.32 24
1207.40 28
1207.48 32
1207.56 36
1207.64 40
1207.72 43
1207.80 45
1207.88 46
1207.96 45
1208.04 44
1208.12 43
1208.20 41
1208.27 40
1208.35 38
1208.43 37
1208.51 36
1208.59 35
1208.67 34
1208.75 33
1208.83 31
1208.91 30
1208.99 28
1209.07 27
1209.15 27
1209.23 27
1209.31 27
1209.39 28
1209.47 28
1209.55 29
1209.63 28
1209.71 28
1209.79 27
1209.87 26
1209.95 26
1210.03 27
1210.11 28
1210.19 30
1210.27 32
1210.35 34
1210.43 36
1210.51 39
1210.59 41
1210.67 43
1210.75 45
1210.83 47
1210.91 49
1210.98 51
1211.06 52
1211.14 54
1211.22 54
1211.30 55
1211.38 56
1211.46 57
1211.54 58
1211.62 60
1211.70 62
1211.78 63
1211.86 64
1211.94 65
1212.02 65
1212.10 64
1212.18 63
1212.26 62
1212.34 59
1212.42 57
1212.50 54
1212.58 52
1212.66 49
1212.74 47
1212.82 45
1212.90 43
1212.98 42
1213.06 41
1213.14 41
1213.22 40
1213.30 40
1213.38 39
1213.46 40
1213.54 40
1213.62 40
1213.70 41
1213.78 40
1213.86 40
1213.94 38
1214.02 36
1214.10 34
1214.18 32
1214.26 29
1214.34 27
1214.42 26
1214.50 25
1214.58 24
1214.66 24
1214.74 24
1214.82 25
1214.90 25
1214.98 26
1215.06 25
1215.14 25
1215.22 23
1215.30 22
1215.38 20
1215.46 19
1215.54 18
1215.62 18
1215.69 19
1215.77 20
1215.85 21
1215.93 22
1216.01 22
1216.09 21
1216.17 20
1216.25 19
1216.33 17
1216.41 16
1216.49 15
1216.57 14
1216.65 13
1216.73 12
1216.81 11
1216.89 9
1216.97 7
1217.05 4
1217.13 2
1217.21 1
1217.29 0
1217.37 0
1217.45 0
1217.53 0
1217.61 0
1217.69 0
1217.77 0
1217.85 0
1217.93 1
1218.01 2
1218.09 4
1218.17 6
1218.25 8
1218.33 10
1218.41 12
1218.49 14
1218.57 16
1218.65 17
1218.73 18
1218.81 17
1218.89 15
1218.97 12
1219.05 10
1219.13 8
1219.21 7
1219.29 7
1219.37 8
1219.45 10
1219.53 12
1219.61 14
1219.69 17
1219.77 20
1219.85 24
1219.93 27
1220.01 30
1220.09 32
1220.17 33
1220.25 33
1220.33 33
1220.41 33
1220.49 32
1220.57 31
1220.65 31
1220.73 30
1220.81 30
1220.89 29
1220.97 28
1221.05 27
1221.13 26
1221.21 25
1221.30 25
1221.38 25
1221.46 25
1221.54 26
1221.62 27
1221.70 28
1221.78 28
1221.86 28
1221.94 26
1222.02 25
1222.10 23
1222.18 21
1222.26 21
1222.34 21
1222.42 22
1222.50 24
1222.58 27
1222.66 29
1222.74 31
1222.82 31
1222.90 31
1222.98 29
1223.06 27
1223.14 25
1223.22 23
1223.30 21
1223.38 20
1223.46 20
1223.54 20
1223.62 19
1223.70 19
1223.78 18
1223.86 17
1223.94 16
1224.02 17
1224.10 18
1224.18 19
1224.26 21
1224.34 23
1224.42 25
1224.50 26
1224.58 27
1224.66 27
1224.74 26
1224.82 26
1224.90 26
1224.98 26
1225.06 26
1225.14 26
1225.22 25
1225.30 24
1225.38 23
1225.46 21
1225.54 20
1225.62 19
1225.70 19
1225.78 19
1225.86 19
1225.94 20
1226.03 19
1226.11 19
1226.19 19
1226.27 19
1226.35 19
1226.43 21
1226.51 23
1226.59 25
1226.67 27
1226.75 29
1226.83 31
1226.91 32
1226.99 33
1227.07 35
1227.15 36
1227.23 37
1227.31 37
1227.39 37
1227.47 35
1227.55 33
1227.63 31
1227.71 29
1227.79 28
1227.87 28
1227.95 29
1228.03 30
1228.11 33
1228.19 35
1228.27 37
1228.35 38
1228.43 39
1228.51 39
1228.59 39
1228.67 38
1228.76 38
1228.84 37
1228.92 37
1229.00 38
1229.08 39
1229.16 40
1229.24 42
1229.32 43
1229.40 44
1229.48 46
1229.56 47
1229.64 48
1229.72 49
1229.80 51
1229.88 54
1229.96 58
1230.04 62
1230.12 67
1230.20 71
1230.28 74
1230.36 75
1230.44 75
1230.52 72
1230.60 69
1230.68 65
1230.76 60
1230.84 56
1230.93 52
1231.01 49
1231.09 46
1231.17 42
1231.25 39
1231.33 36
1231.41 32
1231.49 29
1231.57 27
1231.65 25
1231.73 24
1231.81 24
1231.89 24
1231.97 25
1232.05 27
1232.13 29
1232.21 31
1232.29 34
1232.37 36
1232.45 39
1232.53 41
1232.61 43
1232.69 44
1232.78 44
1232.86 43
1232.94 42
1233.02 41
1233.10 39
1233.18 38
1233.26 38
1233.34 38
1233.42 39
1233.50 39
1233.58 40
1233.66 39
1233.74 39
1233.82 38
1233.90 36
1233.98 35
1234.06 33
1234.14 33
1234.22 32
1234.30 32
1234.39 32
1234.47 32
1234.55 32
1234.63 33
1234.71 33
1234.79 32
1234.87 32
1234.95 32
1235.03 32
1235.11 32
1235.19 33
1235.27 35
1235.35 37
1235.43 40
1235.51 42
1235.59 44
1235.67 46
1235.75 46
1235.83 45
1235.92 43
1236.00 41
1236.08 38
1236.16 35
1236.24 32
1236.32 30
1236.40 28
1236.48 26
1236.56 24
1236.64 22
1236.72 21
1236.80 21
1236.88 21
1236.96 21
1237.04 22
1237.12 22
1237.21 23
1237.29 25
1237.37 26
1237.45 27
1237.53 29
1237.61 32
1237.69 34
1237.77 37
1237.85 39
1237.93 41
1238.01 42
1238.09 42
1238.17 40
1238.25 38
1238.33 35
1238.41 32
1238.50 29
1238.58 27
1238.66 25
1238.74 24
1238.82 23
1238.90 21
1238.98 21
1239.06 20
1239.14 19
1239.22 18
1239.30 18
1239.38 18
1239.46 18
1239.54 18
1239.62 18
1239.71 18
1239.79 17
1239.87 17
1239.95 16
1240.03 16
1240.11 17
1240.19 18
1240.27 20
1240.35 23
1240.43 25
1240.51 26
1240.59 27
1240.67 27
1240.75 25
1240.84 24
1240.92 21
1241.00 19
1241.08 17
1241.16 16
1241.24 15
1241.32 15
1241.40 17
1241.48 19
1241.56 23
1241.64 27
1241.72 31
1241.80 35
1241.89 39
1241.97 43
1242.05 46
1242.13 49
1242.21 50
1242.29 52
1242.37 52
1242.45 51
1242.53 49
1242.61 46
1242.69 42
1242.77 38
1242.85 34
1242.94 30
1243.02 26
1243.10 23
1243.18 21
1243.26 19
1243.34 18
1243.42 17
1243.50 17
1243.58 18
1243.66 18
1243.74 19
1243.82 20
1243.91 22
1243.99 24
1244.07 26
1244.15 27
1244.23 28
1244.31 28
1244.39 27
1244.47 25
1244.55 24
1244.63 22
1244.71 22
1244.79 23
1244.88 25
1244.96 28
1245.04 30
1245.12 31
1245.20 32
1245.28 32
1245.36 31
1245.44 30
1245.52 29
1245.60 30
1245.68 31
1245.76 33
1245.85 36
1245.93 39
1246.01 41
1246.09 43
1246.17 43
1246.25 41
1246.33 38
1246.41 33
1246.49 29
1246.57 25
1246.65 22
1246.74 21
1246.82 21
1246.90 23
1246.98 26
1247.06 28
1247.14 31
1247.22 32
1247.30 33
1247.38 33
1247.46 32
1247.55 31
1247.63 29
1247.71 28
1247.79 26
1247.87 25
1247.95 24
1248.03 24
1248.11 23
1248.19 22
1248.27 22
1248.35 21
1248.44 21
1248.52 22
1248.60 23
1248.68 25
1248.76 27
1248.84 29
1248.92 31
1249.00 33
1249.08 35
1249.16 36
1249.25 37
1249.33 38
1249.41 38
1249.49 38
1249.57 38
1249.65 36
1249.73 35
1249.81 32
1249.89 30
1249.97 28
1250.06 26
1250.14 25
1250.22 24
1250.30 23
1250.38 23
1250.46 22
1250.54 21
1250.62 20
1250.70 18
1250.79 17
1250.87 17
1250.95 17
1251.03 19
1251.11 21
1251.19 23
1251.27 26
1251.35 29
1251.43 31
1251.51 33
1251.60 33
1251.68 33
1251.76 32
1251.84 31
1251.92 30
1252.00 28
1252.08 28
1252.16 27
1252.24 28
1252.33 28
1252.41 28
1252.49 29
1252.57 28
1252.65 26
1252.73 23
1252.81 19
1252.89 16
1252.97 14
1253.06 14
1253.14 17
1253.22 21
1253.30 27
1253.38 34
1253.46 40
1253.54 44
1253.62 47
1253.70 49
1253.79 50
1253.87 50
1253.95 49
1254.03 49
1254.11 47
1254.19 46
1254.27 43
1254.35 41
1254.44 39
1254.52 38
1254.60 37
1254.68 37
1254.76 38
1254.84 39
1254.92 41
1255.00 42
1255.08 43
1255.17 43
1255.25 43
1255.33 43
1255.41 42
1255.49 40
1255.57 37
1255.65 34
1255.73 31
1255.82 28
1255.90 26
1255.98 25
1256.06 25
1256.14 26
1256.22 27
1256.30 27
1256.38 27
1256.47 25
1256.55 23
1256.63 20
1256.71 19
1256.79 17
1256.87 17
1256.95 18
1257.03 20
1257.12 22
1257.20 24
1257.28 26
1257.36 28
1257.44 29
1257.52 30
1257.60 31
1257.68 32
1257.77 32
1257.85 32
1257.93 31
1258.01 31
1258.09 31
1258.17 32
1258.25 33
1258.33 36
1258.42 40
1258.50 44
1258.58 48
1258.66 52
1258.74 55
1258.82 57
1258.90 59
1258.99 60
1259.07 61
1259.15 62
1259.23 62
1259.31 63
1259.39 64
1259.47 65
1259.55 65
1259.64 64
1259.72 63
1259.80 61
1259.88 59
1259.96 57
1260.04 55
1260.12 55
1260.21 55
1260.29 57
1260.37 59
1260.45 61
1260.53 63
1260.61 64
1260.69 63
1260.77 60
1260.86 56
1260.94 50
1261.02 44
1261.10 38
1261.18 32
1261.26 28
1261.34 25
1261.43 24
1261.51 25
1261.59 28
1261.67 31
1261.75 33
1261.83 35
1261.91 35
1262.00 35
1262.08 34
1262.16 33
1262.24 33
1262.32 35
1262.40 37
1262.48 40
1262.57 43
1262.65 44
1262.73 45
1262.81 45
1262.89 43
1262.97 41
1263.05 38
1263.14 35
1263.22 32
1263.30 30
1263.38 28
1263.46 27
1263.54 27
1263.62 27
1263.71 28
1263.79 30
1263.87 32
1263.95 34
1264.03 37
1264.11 39
1264.20 41
1264.28 43
1264.36 43
1264.44 42
1264.52 39
1264.60 36
1264.68 32
1264.77 29
1264.85 26
1264.93 25
1265.01 25
1265.09 26
1265.17 29
1265.25 33
1265.34 37
1265.42 41
1265.50 45
1265.58 47
1265.66 49
1265.74 51
1265.83 52
1265.91 54
1265.99 56
1266.07 58
1266.15 60
1266.23 62
1266.31 63
1266.40 64
1266.48 64
1266.56 62
1266.64 61
1266.72 60
1266.80 59
1266.89 59
1266.97 59
1267.05 60
1267.13 61
1267.21 61
1267.29 62
1267.38 62
1267.46 63
1267.54 64
1267.62 66
1267.70 67
1267.78 69
1267.86 69
1267.95 69
1268.03 67
1268.11 64
1268.19 60
1268.27 55
1268.35 51
1268.44 47
1268.52 43
1268.60 41
1268.68 39
1268.76 38
1268.84 36
1268.93 35
1269.01 33
1269.09 31
1269.17 28
1269.25 25
1269.33 21
1269.42 18
1269.50 14
1269.58 12
1269.66 10
1269.74 9
1269.82 9
1269.91 8
1269.99 8
1270.07 7
1270.15 5
1270.23 4
1270.31 2
1270.40 0
1270.48 0
1270.56 0
1270.64 0
1270.72 0
1270.80 0
1270.89 0
1270.97 0
1271.05 0
1271.13 0
1271.21 1
1271.29 3
1271.38 4
1271.46 6
1271.54 7
1271.62 9
1271.70 11
1271.78 13
1271.87 16
1271.95 17
1272.03 18
1272.11 18
1272.19 17
1272.28 15
1272.36 12
1272.44 9
1272.52 6
1272.60 4
1272.68 2
1272.77 2
1272.85 1
1272.93 1
1273.01 2
1273.09 2
1273.17 2
1273.26 2
1273.34 2
1273.42 3
1273.50 3
1273.58 4
1273.67 6
1273.75 7
1273.83 9
1273.91 11
1273.99 13
1274.07 15
1274.16 16
1274.24 17
1274.32 18
1274.40 18
1274.48 18
1274.57 17
1274.65 16
1274.73 16
1274.81 17
1274.89 20
1274.97 24
1275.06 29
1275.14 34
1275.22 39
1275.30 43
1275.38 46
1275.47 46
1275.55 45
1275.63 42
1275.71 38
1275.79 34
1275.87 30
1275.96 27
1276.04 25
1276.12 24
1276.20 24
1276.28 25
1276.37 26
1276.45 28
1276.53 29
1276.61 31
1276.69 32
1276.78 33
1276.86 34
1276.94 35
1277.02 36
1277.10 37
1277.19 38
1277.27 38
1277.35 38
1277.43 37
1277.51 37
1277.59 36
1277.68 35
1277.76 36
1277.84 37
1277.92 38
1278.00 39
1278.09 39
1278.17 38
1278.25 36
1278.33 34
1278.41 31
1278.50 29
1278.58 27
1278.66 26
1278.74 25
1278.82 23
1278.91 22
1278.99 20
1279.07 18
1279.15 17
1279.23 18
1279.32 20
1279.40 23
1279.48 27
1279.56 30
1279.64 33
1279.73 34
1279.81 33
1279.89 31
1279.97 29
1280.05 26
1280.14 24
1280.22 23
1280.30 22
1280.38 22
1280.46 23
1280.55 23
1280.63 23
1280.71 23
1280.79 21
1280.87 19
1280.96 16
1281.04 13
1281.12 10
1281.20 8
1281.28 8
1281.37 10
1281.45 13
1281.53 18
1281.61 24
1281.69 30
1281.78 35
1281.86 38
1281.94 40
1282.02 39
1282.10 36
1282.19 33
1282.27 29
1282.35 26
1282.43 23
1282.51 21
1282.60 20
1282.68 19
1282.76 20
1282.84 20
1282.92 21
1283.01 21
1283.09 21
1283.17 21
1283.25 20
1283.34 19
1283.42 18
1283.50 16
1283.58 15
1283.66 15
1283.75 14
1283.83 15
1283.91 15
1283.99 16
1284.07 16
1284.16 16
1284.24 16
1284.32 16
1284.40 16
1284.49 16
1284.57 17
1284.65 19
1284.73 21
1284.81 23
1284.90 25
1284.98 26
1285.06 26
1285.14 26
1285.22 27
1285.31 28
1285.39 31
1285.47 35
1285.55 42
1285.64 49
1285.72 57
1285.80 65
1285.88 71
1285.96 76
1286.05 79
1286.13 80
1286.21 78
1286.29 76
1286.38 73
1286.46 69
1286.54 66
1286.62 64
1286.70 63
1286.79 62
1286.87 61
1286.95 60
1287.03 59
1287.11 57
1287.20 55
1287.28 53
1287.36 51
1287.44 49
1287.53 49
1287.61 48
1287.69 48
1287.77 48
1287.86 48
1287.94 48
1288.02 47
1288.10 46
1288.18 43
1288.27 39
1288.35 34
1288.43 29
1288.51 24
1288.60 20
1288.68 17
1288.76 15
1288.84 15
1288.92 16
1289.01 17
1289.09 19
1289.17 20
1289.25 21
1289.34 22
1289.42 22
1289.50 23
1289.58 24
1289.67 25
1289.75 26
1289.83 27
1289.91 28
1289.99 29
1290.08 30
1290.16 31
1290.24 32
1290.32 33
1290.41 34
1290.49 35
1290.57 35
1290.65 36
1290.74 36
1290.82 35
1290.90 34
1290.98 32
1291.06 29
1291.15 25
1291.23 21
1291.31 17
1291.39 13
1291.48 10
1291.56 8
1291.64 7
1291.72 6
1291.81 6
1291.89 7
1291.97 8
1292.05 9
1292.14 11
1292.22 13
1292.30 17
1292.38 21
1292.47 26
1292.55 31
1292.63 36
1292.71 39
1292.79 41
1292.88 42
1292.96 43
1293.04 43
1293.12 44
1293.21 46
1293.29 48
1293.37 51
1293.45 53
1293.54 54
1293.62 53
1293.70 51
1293.78 47
1293.87 42
1293.95 36
1294.03 29
1294.11 23
1294.20 17
1294.28 13
1294.36 10
1294.44 9
1294.53 10
1294.61 13
1294.69 18
1294.77 22
1294.86 27
1294.94 30
1295.02 33
1295.10 33
1295.19 33
1295.27 31
1295.35 28
1295.43 25
1295.52 22
1295.60 20
1295.68 18
1295.76 17
1295.85 16
1295.93 17
1296.01 20
1296.09 24
1296.18 28
1296.26 34
1296.34 39
1296.42 43
1296.51 46
1296.59 46
1296.67 45
1296.75 41
1296.84 37
1296.92 32
1297.00 27
1297.08 22
1297.17 18
1297.25 15
1297.33 13
1297.41 12
1297.50 13
1297.58 15
1297.66 18
1297.74 22
1297.83 28
1297.91 34
1297.99 40
1298.07 45
1298.16 51
1298.24 56
1298.32 60
1298.40 64
1298.49 68
1298.57 72
1298.65 75
1298.73 79
1298.82 83
1298.90 86
1298.98 88
1299.07 89
1299.15 88
1299.23 86
1299.31 81
1299.40 75
1299.48 68
1299.56 61
1299.64 55
1299.73 50
1299.81 46
1299.89 44
1299.97 44
1300.06 45
1300.14 48
1300.22 51
1300.30 56
1300.39 61
1300.47 67
1300.55 71
1300.64 75
1300.72 77
1300.80 79
1300.88 80
1300.97 81
1301.05 82
1301.13 84
1301.21 85
1301.30 85
1301.38 85
1301.46 84
1301.54 82
1301.63 79
1301.71 76
1301.79 74
1301.88 72
1301.96 71
1302.04 69
1302.12 68
1302.21 65
1302.29 61
1302.37 55
1302.45 49
1302.54 43
1302.62 37
1302.70 32
1302.79 29
1302.87 28
1302.95 27
1303.03 26
1303.12 26
1303.20 26
1303.28 26
1303.36 26
1303.45 26
1303.53 27
1303.61 28
1303.70 30
1303.78 31
1303.86 31
1303.94 30
1304.03 28
1304.11 24
1304.19 20
1304.27 17
1304.36 14
1304.44 13
1304.52 13
1304.61 13
1304.69 14
1304.77 15
1304.85 16
1304.94 16
1305.02 15
1305.10 13
1305.19 11
1305.27 9
1305.35 6
1305.43 3
1305.52 0
1305.60 0
1305.68 0
1305.76 0
1305.85 0
1305.93 0
1306.01 0
1306.10 2
1306.18 3
1306.26 3
1306.34 2
1306.43 1
1306.51 1
1306.59 0
1306.68 1
1306.76 2
1306.84 3
1306.92 5
1307.01 6
1307.09 6
1307.17 6
1307.26 5
1307.34 4
1307.42 2
1307.50 0
1307.59 0
1307.67 0
1307.75 0
1307.84 0
1307.92 1
1308.00 4
1308.08 7
1308.17 10
1308.25 13
1308.33 15
1308.42 18
1308.50 19
1308.58 21
1308.67 22
1308.75 23
1308.83 23
1308.91 22
1309.00 21
1309.08 21
1309.16 20
1309.25 21
1309.33 21
1309.41 22
1309.49 22
1309.58 22
1309.66 21
1309.74 20
1309.83 17
1309.91 15
1309.99 13
1310.07 11
1310.16 10
1310.24 10
1310.32 10
1310.41 12
1310.49 14
1310.57 15
1310.66 17
1310.74 18
1310.82 18
1310.90 17
1310.99 16
1311.07 14
1311.15 12
1311.24 11
1311.32 11
1311.40 11
1311.49 13
1311.57 15
1311.65 18
1311.73 21
1311.82 23
1311.90 25
1311.98 27
1312.07 27
1312.15 25
1312.23 22
1312.32 18
1312.40 14
1312.48 10
1312.56 7
1312.65 5
1312.73 5
1312.81 7
1312.90 10
1312.98 13
1313.06 15
1313.15 17
1313.23 18
1313.31 17
1313.40 16
1313.48 14
1313.56 12
1313.64 10
1313.73 8
1313.81 7
1313.89 6
1313.98 6
1314.06 6
1314.14 7
1314.23 9
1314.31 12
1314.39 15
1314.48 19
1314.56 22
1314.64 24
1314.72 26
1314.81 26
1314.89 26
1314.97 24
1315.06 23
1315.14 21
1315.22 20
1315.31 19
1315.39 19
1315.47 20
1315.56 23
1315.64 26
1315.72 31
1315.81 35
1315.89 38
1315.97 41
1316.05 42
1316.14 41
1316.22 40
1316.30 38
1316.39 36
1316.47 34
1316.55 32
1316.64 29
1316.72 27
1316.80 26
1316.89 26
1316.97 27
1317.05 32
1317.14 38
1317.22 46
1317.30 53
1317.39 60
1317.47 65
1317.55 67
1317.63 67
1317.72 64
1317.80 61
1317.88 57
1317.97 53
1318.05 49
1318.13 45
1318.22 42
1318.30 40
1318.38 38
1318.47 35
1318.55 33
1318.63 30
1318.72 27
1318.80 23
1318.88 20
1318.97 17
1319.05 15
1319.13 13
1319.22 12
1319.30 13
1319.38 14
1319.47 15
1319.55 16
1319.63 16
1319.72 16
1319.80 16
1319.88 15
1319.97 15
1320.05 14
1320.13 15
1320.21 16
1320.30 17
1320.38 20
1320.46 22
1320.55 24
1320.63 26
1320.71 28
1320.80 30
1320.88 31
1320.96 32
1321.05 34
1321.13 36
1321.21 39
1321.30 43
1321.38 48
1321.46 53
1321.55 59
1321.63 64
1321.71 69
1321.80 72
1321.88 73
1321.96 73
1322.05 72
1322.13 70
1322.21 67
1322.30 64
1322.38 62
1322.46 59
1322.55 56
1322.63 55
1322.71 53
1322.80 53
1322.88 54
1322.96 55
1323.05 56
1323.13 56
1323.21 56
1323.30 55
1323.38 54
1323.46 52
1323.55 50
1323.63 49
1323.71 49
1323.80 50
1323.88 51
1323.96 53
1324.05 55
1324.13 57
1324.22 60
1324.30 63
1324.38 67
1324.47 72
1324.55 77
1324.63 84
1324.72 90
1324.80 97
1324.88 102
1324.97 106
1325.05 109
1325.13 110
1325.22 109
1325.30 107
1325.38 103
1325.47 98
1325.55 92
1325.63 85
1325.72 78
1325.80 71
1325.88 64
1325.97 57
1326.05 52
1326.13 48
1326.22 45
1326.30 43
1326.38 41
1326.47 39
1326.55 36
1326.63 33
1326.72 29
1326.80 24
1326.89 20
1326.97 18
1327.05 17
1327.14 17
1327.22 19
1327.30 22
1327.39 24
1327.47 25
1327.55 25
1327.64 25
1327.72 23
1327.80 22
1327.89 20
1327.97 19
1328.05 18
1328.14 17
1328.22 15
1328.31 12
1328.39 8
1328.47 5
1328.56 2
1328.64 1
1328.72 2
1328.81 5
1328.89 9
1328.97 12
1329.06 15
1329.14 16
1329.22 15
1329.31 13
1329.39 10
1329.47 7
1329.56 5
1329.64 6
1329.73 8
1329.81 13
1329.89 19
1329.98 26
1330.06 33
1330.14 39
1330.23 43
1330.31 44
1330.39 43
1330.48 40
1330.56 35
1330.64 30
1330.73 25
1330.81 21
1330.90 18
1330.98 16
1331.06 16
1331.15 15
1331.23 14
1331.31 13
1331.40 12
1331.48 11
1331.56 10
1331.65 11
1331.73 12
1331.82 14
1331.90 17
1331.98 20
1332.07 22
1332.15 23
1332.23 24
1332.32 25
1332.40 26
1332.48 27
1332.57 28
1332.65 28
1332.74 28
1332.82 28
1332.90 27
1332.99 26
1333.07 25
1333.15 24
1333.24 23
1333.32 24
1333.41 24
1333.49 25
1333.57 27
1333.66 29
1333.74 30
1333.82 31
1333.91 31
1333.99 29
1334.07 25
1334.16 21
1334.24 16
1334.33 11
1334.41 7
1334.49 4
1334.58 2
1334.66 0
1334.74 0
1334.83 0
1334.91 0
1335.00 0
1335.08 0
1335.16 0
1335.25 0
1335.33 0
1335.41 0
1335.50 2
1335.58 5
1335.67 10
1335.75 15
1335.83 21
1335.92 27
1336.00 33
1336.08 37
1336.17 40
1336.25 40
1336.34 39
1336.42 37
1336.50 34
1336.59 32
1336.67 30
1336.76 29
1336.84 28
1336.92 28
1337.01 28
1337.09 29
1337.17 32
1337.26 36
1337.34 41
1337.43 47
1337.51 53
1337.59 59
1337.68 63
1337.76 65
1337.84 66
1337.93 66
1338.01 66
1338.10 67
1338.18 69
1338.26 72
1338.35 75
1338.43 77
1338.52 78
1338.60 78
1338.68 78
1338.77 76
1338.85 75
1338.93 74
1339.02 74
1339.10 74
1339.19 74
1339.27 73
1339.35 73
1339.44 72
1339.52 72
1339.61 73
1339.69 75
1339.77 77
1339.86 81
1339.94 85
1340.03 88
1340.11 91
1340.19 93
1340.28 95
1340.36 95
1340.44 96
1340.53 96
1340.61 98
1340.70 99
1340.78 101
1340.86 104
1340.95 105
1341.03 106
1341.12 104
1341.20 100
1341.28 93
1341.37 84
1341.45 74
1341.54 63
1341.62 54
1341.70 46
1341.79 40
1341.87 36
1341.96 33
1342.04 32
1342.12 32
1342.21 31
1342.29 30
1342.38 27
1342.46 23
1342.54 17
1342.63 11
1342.71 4
1342.80 0
1342.88 0
1342.96 0
1343.05 0
1343.13 2
1343.22 9
1343.30 17
1343.38 26
1343.47 35
1343.55 43
1343.64 52
1343.72 60
1343.80 66
1343.89 72
1343.97 76
1344.06 78
1344.14 79
1344.22 79
1344.31 77
1344.39 76
1344.48 73
1344.56 70
1344.64 66
1344.73 60
1344.81 55
1344.90 49
1344.98 44
1345.06 41
1345.15 41
1345.23 43
1345.32 48
1345.40 54
1345.48 60
1345.57 66
1345.65 70
1345.74 71
1345.82 71
1345.90 69
1345.99 66
1346.07 62
1346.16 59
1346.24 56
1346.32 53
1346.41 52
1346.49 51
1346.58 51
1346.66 51
1346.75 52
1346.83 52
1346.91 52
1347.00 52
1347.08 52
1347.17 52
1347.25 51
1347.33 51
1347.42 50
1347.50 49
1347.59 47
1347.67 44
1347.75 40
1347.84 36
1347.92 33
1348.01 30
1348.09 29
1348.18 30
1348.26 32
1348.34 35
1348.43 38
1348.51 42
1348.60 45
1348.68 46
1348.76 47
1348.85 46
1348.93 44
1349.02 40
1349.10 34
1349.19 27
1349.27 20
1349.35 12
1349.44 4
1349.52 0
1349.61 0
1349.69 0
1349.77 0
1349.86 0
1349.94 0
1350.03 0
1350.11 2
1350.20 9
1350.28 15
1350.36 20
1350.45 23
1350.53 24
1350.62 22
1350.70 19
1350.79 14
1350.87 9
1350.95 5
1351.04 2
1351.12 0
1351.21 0
1351.29 0
1351.38 1
1351.46 2
1351.54 4
1351.63 5
1351.71 6
1351.80 8
1351.88 10
1351.97 11
1352.05 12
1352.13 13
1352.22 14
1352.30 15
1352.39 15
1352.47 14
1352.56 13
1352.64 11
1352.72 8
1352.81 4
1352.89 2
1352.98 1
1353.06 1
1353.15 4
1353.23 7
1353.31 11
1353.40 15
1353.48 17
1353.57 18
1353.65 18
1353.74 18
1353.82 17
1353.90 16
1353.99 15
1354.07 14
1354.16 12
1354.24 11
1354.33 9
1354.41 8
1354.49 7
1354.58 8
1354.66 9
1354.75 11
1354.83 14
1354.92 16
1355.00 18
1355.08 20
1355.17 22
1355.25 23
1355.34 25
1355.42 26
1355.51 28
1355.59 30
1355.68 32
1355.76 34
1355.84 36
1355.93 37
1356.01 39
1356.10 39
1356.18 38
1356.27 37
1356.35 34
1356.44 30
1356.52 25
1356.60 21
1356.69 16
1356.77 13
1356.86 12
1356.94 13
1357.03 16
1357.11 21
1357.19 26
1357.28 31
1357.36 35
1357.45 36
1357.53 35
1357.62 33
1357.70 30
1357.79 27
1357.87 26
1357.95 27
1358.04 30
1358.12 33
1358.21 37
1358.29 39
1358.38 40
1358.46 39
1358.55 37
1358.63 33
1358.72 29
1358.80 25
1358.88 22
1358.97 21
1359.05 21
1359.14 23
1359.22 24
1359.31 26
1359.39 27
1359.48 28
1359.56 28
1359.64 27
1359.73 26
1359.81 24
1359.90 22
1359.98 19
1360.07 17
1360.15 13
1360.24 10
1360.32 7
1360.41 4
1360.49 2
1360.57 0
1360.66 0
1360.74 0
1360.83 0
1360.91 0
1361.00 0
1361.08 0
1361.17 1
1361.25 2
1361.34 4
1361.42 5
1361.50 7
1361.59 8
1361.67 9
1361.76 11
1361.84 12
1361.93 13
1362.01 13
1362.10 13
1362.18 12
1362.27 11
1362.35 10
1362.43 9
1362.52 9
1362.60 9
1362.69 10
1362.77 10
1362.86 11
1362.94 12
1363.03 13
1363.11 15
1363.20 17
1363.28 21
1363.37 25
1363.45 30
1363.53 36
1363.62 41
1363.70 46
1363.79 50
1363.87 53
1363.96 54
1364.04 54
1364.13 52
1364.21 48
1364.30 43
1364.38 36
1364.47 30
1364.55 24
1364.64 20
1364.72 17
1364.80 15
1364.89 15
1364.97 15
1365.06 16
1365.14 17
1365.23 17
1365.31 17
1365.40 17
1365.48 17
1365.57 17
1365.65 17
1365.74 16
1365.82 15
1365.91 13
1365.99 10
1366.08 9
1366.16 8
1366.24 9
1366.33 12
1366.41 15
1366.50 19
1366.58 22
1366.67 25
1366.75 27
1366.84 27
1366.92 27
1367.01 27
1367.09 27
1367.18 28
1367.26 29
1367.35 31
1367.43 34
1367.52 36
1367.60 38
1367.69 39
1367.77 37
1367.85 35
1367.94 31
1368.02 27
1368.11 22
1368.19 18
1368.28 16
1368.36 15
1368.45 15
1368.53 16
1368.62 17
1368.70 18
1368.79 18
1368.87 18
1368.96 17
1369.04 16
1369.13 14
1369.21 14
1369.30 13
1369.38 13
1369.47 12
1369.55 10
1369.64 9
1369.72 7
1369.80 5
1369.89 3
1369.97 2
1370.06 1
1370.14 0
1370.23 0
1370.31 0
1370.40 0
1370.48 0
1370.57 0
1370.65 0
1370.74 0
1370.82 0
1370.91 1
1370.99 3
1371.08 6
1371.16 8
1371.25 10
1371.33 10
1371.42 10
1371.50 8
1371.59 6
1371.67 2
1371.76 0
1371.84 0
1371.93 0
1372.01 0
1372.10 0
1372.18 0
1372.27 0
1372.35 2
1372.44 8
1372.52 14
1372.61 20
1372.69 26
1372.78 31
1372.86 34
1372.95 35
1373.03 34
1373.12 31
1373.20 26
1373.28 18
1373.37 9
1373.45 0
1373.54 0
1373.62 0
1373.71 0
1373.79 0
1373.88 0
1373.96 0
1374.05 0
1374.13 3
1374.22 9
1374.30 14
1374.39 16
1374.47 17
1374.56 17
1374.64 17
1374.73 16
1374.81 15
1374.90 16
1374.98 16
1375.07 18
1375.15 21
1375.24 25
1375.32 29
1375.41 33
1375.49 37
1375.58 41
1375.66 43
1375.75 44
1375.83 44
1375.92 44
1376.00 42
1376.09 40
1376.17 37
1376.26 35
1376.34 33
1376.43 32
1376.51 32
1376.60 32
1376.68 34
1376.77 36
1376.85 38
1376.94 39
1377.02 40
1377.11 41
1377.19 39
1377.28 37
1377.36 34
1377.45 31
1377.53 29
1377.62 28
1377.71 29
1377.79 31
1377.88 34
1377.96 37
1378.05 40
1378.13 42
1378.22 43
1378.30 44
1378.39 46
1378.47 48
1378.56 51
1378.64 55
1378.73 60
1378.81 66
1378.90 70
1378.98 74
1379.07 75
1379.15 73
1379.24 70
1379.32 64
1379.41 58
1379.49 51
1379.58 44
1379.66 38
1379.75 34
1379.83 30
1379.92 27
1380.00 25
1380.09 25
1380.17 26
1380.26 30
1380.34 35
1380.43 41
1380.51 48
1380.60 55
1380.68 61
1380.77 66
1380.85 69
1380.94 71
1381.02 73
1381.11 74
1381.20 74
1381.28 74
1381.37 73
1381.45 72
1381.54 72
1381.62 71
1381.71 71
1381.79 72
1381.88 74
1381.96 77
1382.05 79
1382.13 82
1382.22 84
1382.30 86
1382.39 87
1382.47 86
1382.56 85
1382.64 82
1382.73 79
1382.81 75
1382.90 71
1382.98 67
1383.07 62
1383.15 58
1383.24 53
1383.33 49
1383.41 46
1383.50 43
1383.58 41
1383.67 40
1383.75 39
1383.84 39
1383.92 39
1384.01 37
1384.09 35
1384.18 32
1384.26 30
1384.35 29
1384.43 28
1384.52 30
1384.60 32
1384.69 36
1384.77 40
1384.86 43
1384.95 46
1385.03 47
1385.12 47
1385.20 47
1385.29 47
1385.37 47
1385.46 48
1385.54 50
1385.63 53
1385.71 55
1385.80 58
1385.88 59
1385.97 59
1386.05 58
1386.14 56
1386.23 52
1386.31 48
1386.40 45
1386.48 42
1386.57 40
1386.65 40
1386.74 42
1386.82 45
1386.91 50
1386.99 54
1387.08 58
1387.16 61
1387.25 63
1387.33 65
1387.42 65
1387.51 65
1387.59 65
1387.68 65
1387.76 64
1387.85 62
1387.93 59
1388.02 55
1388.10 49
1388.19 44
1388.27 40
1388.36 38
1388.44 37
1388.53 38
1388.62 40
1388.70 42
1388.79 44
1388.87 45
1388.96 46
1389.04 47
1389.13 48
1389.21 49
1389.30 49
1389.38 49
1389.47 48
1389.56 45
1389.64 40
1389.73 34
1389.81 28
1389.90 23
1389.98 19
1390.07 18
1390.15 20
1390.24 24
1390.32 30
1390.41 38
1390.50 47
1390.58 55
1390.67 61
1390.75 66
1390.84 68
1390.92 67
1391.01 64
1391.09 60
1391.18 56
1391.26 53
1391.35 52
1391.44 53
1391.52 54
1391.61 56
1391.69 58
1391.78 60
1391.86 60
1391.95 60
1392.03 58
1392.12 55
1392.20 51
1392.29 47
1392.38 43
1392.46 40
1392.55 37
1392.63 35
1392.72 35
1392.80 35
1392.89 36
1392.97 37
1393.06 39
1393.15 42
1393.23 46
1393.32 51
1393.40 55
1393.49 59
1393.57 61
1393.66 60
1393.74 56
1393.83 49
1393.92 40
1394.00 30
1394.09 20
1394.17 12
1394.26 6
1394.34 4
1394.43 3
1394.51 5
1394.60 8
1394.69 12
1394.77 16
1394.86 20
1394.94 23
1395.03 26
1395.11 27
1395.20 28
1395.29 28
1395.37 27
1395.46 26
1395.54 25
1395.63 26
1395.71 28
1395.80 30
1395.88 33
1395.97 36
1396.06 38
1396.14 40
1396.23 41
1396.31 41
1396.40 40
1396.48 39
1396.57 38
1396.66 35
1396.74 33
1396.83 30
1396.91 28
1397.00 28
1397.08 29
1397.17 33
1397.26 38
1397.34 44
1397.43 49
1397.51 52
1397.60 54
1397.68 53
1397.77 49
1397.85 45
1397.94 40
1398.03 35
1398.11 30
1398.20 26
1398.28 23
1398.37 21
1398.45 19
1398.54 19
1398.63 19
1398.71 19
1398.80 19
1398.88 19
1398.97 18
1399.05 17
1399.14 15
1399.23 12
1399.31 9
1399.40 7
1399.48 4
1399.57 2
1399.65 0
1399.74 0
1399.83 0
1399.91 0
1400.00 0
1400.08 0
1400.17 0
1400.26 0
1400.34 0
1400.43 2
1400.51 6
1400.60 10
1400.68 14
1400.77 17
1400.86 20
1400.94 23
1401.03 25
1401.11 28
1401.20 30
1401.28 31
1401.37 33
1401.46 33
1401.54 33
1401.63 32
1401.71 29
1401.80 26
1401.89 23
1401.97 20
1402.06 19
1402.14 19
1402.23 21
1402.31 24
1402.40 27
1402.49 30
1402.57 31
1402.66 31
1402.74 28
1402.83 24
1402.92 20
1403.00 16
1403.09 13
1403.17 12
1403.26 13
1403.34 16
1403.43 20
1403.52 25
1403.60 30
1403.69 34
1403.77 38
1403.86 39
1403.95 39
1404.03 38
1404.12 34
1404.20 29
1404.29 25
1404.37 21
1404.46 19
1404.55 19
1404.63 21
1404.72 24
1404.80 27
1404.89 29
1404.98 29
1405.06 28
1405.15 25
1405.23 22
1405.32 19
1405.41 17
1405.49 17
1405.58 18
1405.66 21
1405.75 25
1405.84 30
1405.92 35
1406.01 39
1406.09 42
1406.18 43
1406.27 42
1406.35 41
1406.44 39
1406.52 37
1406.61 36
1406.69 35
1406.78 35
1406.87 35
1406.95 34
1407.04 32
1407.12 30
1407.21 28
1407.30 28
1407.38 28
1407.47 29
1407.55 32
1407.64 34
1407.73 36
1407.81 38
1407.90 38
1407.98 38
1408.07 37
1408.16 36
1408.24 36
1408.33 35
1408.41 35
1408.50 35
1408.59 36
1408.67 36
1408.76 37
1408.84 38
1408.93 39
1409.02 40
1409.10 40
1409.19 41
1409.27 41
1409.36 41
1409.45 40
1409.53 40
1409.62 40
1409.71 40
1409.79 40
1409.88 40
1409.96 40
1410.05 40
1410.14 41
1410.22 42
1410.31 44
1410.39 47
1410.48 50
1410.57 53
1410.65 55
1410.74 58
1410.82 59
1410.91 60
1411.00 60
1411.08 58
1411.17 56
1411.25 51
1411.34 46
1411.43 39
1411.51 32
1411.60 24
1411.69 17
1411.77 11
1411.86 6
1411.94 3
1412.03 2
1412.12 2
1412.20 5
1412.29 9
1412.37 14
1412.46 20
1412.55 26
1412.63 31
1412.72 36
1412.80 40
1412.89 42
1412.98 44
1413.06 44
1413.15 43
1413.24 41
1413.32 39
1413.41 36
1413.49 34
1413.58 32
1413.67 30
1413.75 29
1413.84 29
1413.92 29
1414.01 28
1414.10 27
1414.18 26
1414.27 23
1414.36 20
1414.44 16
1414.53 13
1414.61 9
1414.70 6
1414.79 3
1414.87 1
1414.96 0
1415.05 0
1415.13 0
1415.22 0
1415.30 0
1415.39 0
1415.48 0
1415.56 0
1415.65 2
1415.74 5
1415.82 8
1415.91 10
1415.99 11
1416.08 12
1416.17 12
1416.25 12
1416.34 12
1416.43 12
1416.51 12
1416.60 11
1416.68 9
1416.77 8
1416.86 6
1416.94 5
1417.03 3
1417.12 2
1417.20 1
1417.29 0
1417.37 0
1417.46 0
1417.55 0
1417.63 0
1417.72 0
1417.81 0
1417.89 1
1417.98 1
1418.06 1
1418.15 0
1418.24 0
1418.32 0
1418.41 2
1418.50 5
1418.58 9
1418.67 13
1418.76 17
1418.84 20
1418.93 21
1419.01 19
1419.10 15
1419.19 8
1419.27 1
1419.36 0
1419.45 0
1419.53 0
1419.62 0
1419.70 0
1419.79 0
1419.88 7
1419.96 17
1420.05 27
1420.14 35
1420.22 39
1420.31 40
1420.40 38
1420.48 34
1420.57 29
1420.66 24
1420.74 21
1420.83 20
1420.91 22
1421.00 26
1421.09 31
1421.17 37
1421.26 42
1421.35 44
1421.43 45
1421.52 43
1421.61 39
1421.69 35
1421.78 30
1421.86 26
1421.95 23
1422.04 22
1422.12 22
1422.21 22
1422.30 21
1422.38 21
1422.47 20
1422.56 19
1422.64 17
1422.73 15
1422.82 13
1422.90 11
1422.99 8
1423.07 7
1423.16 6
1423.25 6
1423.33 9
1423.42 13
1423.51 18
1423.59 23
1423.68 28
1423.77 32
1423.85 35
1423.94 36
1424.03 37
1424.11 39
1424.20 41
1424.29 44
1424.37 47
1424.46 49
1424.55 51
1424.63 50
1424.72 48
1424.80 45
1424.89 40
1424.98 35
1425.06 29
1425.15 23
1425.24 17
1425.32 11
1425.41 7
1425.50 3
1425.58 2
1425.67 2
1425.76 4
1425.84 8
1425.93 11
1426.02 15
1426.10 17
1426.19 18
1426.28 19
1426.36 18
1426.45 17
1426.54 16
1426.62 15
1426.71 14
1426.80 13
1426.88 12
1426.97 10
1427.05 9
1427.14 7
1427.23 5
1427.31 4
1427.40 4
1427.49 6
1427.57 10
1427.66 14
1427.75 19
1427.83 24
1427.92 28
1428.01 31
1428.09 33
1428.18 35
1428.27 37
1428.35 40
1428.44 43
1428.53 47
1428.61 50
1428.70 52
1428.79 52
1428.87 51
1428.96 49
1429.05 46
1429.13 42
1429.22 38
1429.31 33
1429.39 27
1429.48 20
1429.57 13
1429.65 6
1429.74 1
1429.83 0
1429.91 0
1430.00 0
1430.09 3
1430.17 10
1430.26 18
1430.35 25
1430.43 32
1430.52 37
1430.61 39
1430.69 39
1430.78 38
1430.87 37
1430.95 36
1431.04 36
1431.13 36
1431.21 37
1431.30 38
1431.39 38
1431.47 37
1431.56 36
1431.65 35
1431.73 35
1431.82 35
1431.91 36
1431.99 38
1432.08 40
1432.17 42
1432.25 43
1432.34 43
1432.43 43
1432.51 43
1432.60 42
1432.69 41
1432.77 40
1432.86 38
1432.95 35
1433.04 31
1433.12 26
1433.21 21
1433.30 16
1433.38 12
1433.47 10
1433.56 9
1433.64 10
1433.73 11
1433.82 13
1433.90 14
1433.99 15
1434.08 15
1434.16 14
1434.25 12
1434.34 10
1434.42 7
1434.51 6
1434.60 6
1434.68 8
1434.77 12
1434.86 18
1434.94 24
1435.03 29
1435.12 34
1435.21 38
1435.29 41
1435.38 43
1435.47 44
1435.55 45
1435.64 45
1435.73 45
1435.81 43
1435.90 41
1435.99 38
1436.07 36
1436.16 34
1436.25 33
1436.33 35
1436.42 40
1436.51 47
1436.59 55
1436.68 63
1436.77 68
1436.86 71
1436.94 71
1437.03 67
1437.12 60
1437.20 53
1437.29 46
1437.38 42
1437.46 42
1437.55 45
1437.64 52
1437.72 61
1437.81 72
1437.90 83
1437.98 92
1438.07 99
1438.16 104
1438.25 107
1438.33 108
1438.42 108
1438.51 106
1438.59 103
1438.68 98
1438.77 92
1438.85 85
1438.94 77
1439.03 67
1439.12 57
1439.20 47
1439.29 38
1439.38 29
1439.46 21
1439.55 15
1439.64 11
1439.72 9
1439.81 9
1439.90 11
1439.98 14
1440.07 19
1440.16 24
1440.25 30
1440.33 35
1440.42 39
1440.51 42
1440.59 44
1440.68 44
1440.77 43
1440.85 40
1440.94 36
1441.03 32
1441.12 26
1441.20 20
1441.29 14
1441.38 8
1441.46 3
1441.55 0
1441.64 0
1441.72 0
1441.81 0
1441.90 0
1441.99 0
1442.07 0
1442.16 0
1442.25 0
1442.33 0
1442.42 3
1442.51 8
1442.60 13
1442.68 19
1442.77 25
1442.86 30
1442.94 33
1443.03 35
1443.12 35
1443.20 34
1443.29 33
1443.38 31
1443.47 29
1443.55 29
1443.64 30
1443.73 32
1443.81 34
1443.90 37
1443.99 40
1444.08 41
1444.16 41
1444.25 40
1444.34 38
1444.42 35
1444.51 32
1444.60 31
1444.69 32
1444.77 36
1444.86 42
1444.95 49
1445.03 55
1445.12 59
1445.21 59
1445.29 56
1445.38 50
1445.47 43
1445.56 36
1445.64 30
1445.73 25
1445.82 22
1445.90 19
1445.99 16
1446.08 13
1446.17 8
1446.25 3
1446.34 0
1446.43 0
1446.52 0
1446.60 0
1446.69 0
1446.78 0
1446.86 0
1446.95 1
1447.04 3
1447.13 5
1447.21 7
1447.30 11
1447.39 15
1447.47 18
1447.56 21
1447.65 24
1447.74 25
1447.82 26
1447.91 26
1448.00 26
1448.08 26
1448.17 27
1448.26 29
1448.35 32
1448.43 36
1448.52 39
1448.61 43
1448.70 46
1448.78 48
1448.87 49
1448.96 48
1449.04 47
1449.13 45
1449.22 43
1449.31 41
1449.39 39
1449.48 38
1449.57 37
1449.65 36
1449.74 37
1449.83 38
1449.92 39
1450.00 41
1450.09 44
1450.18 46
1450.27 49
1450.35 50
1450.44 50
1450.53 49
1450.61 46
1450.70 42
1450.79 36
1450.88 30
1450.96 23
1451.05 15
1451.14 7
1451.23 0
1451.31 0
1451.40 0
1451.49 0
1451.58 0
1451.66 0
1451.75 0
1451.84 0
1451.92 1
1452.01 13
1452.10 25
1452.19 37
1452.27 46
1452.36 53
1452.45 58
1452.54 60
1452.62 61
1452.71 61
1452.80 60
1452.89 60
1452.97 59
1453.06 59
1453.15 58
1453.23 58
1453.32 58
1453.41 58
1453.50 58
1453.58 59
1453.67 59
1453.76 60
1453.85 60
1453.93 60
1454.02 59
1454.11 57
1454.20 56
1454.28 54
1454.37 52
1454.46 50
1454.55 47
1454.63 44
1454.72 41
1454.81 37
1454.90 33
1454.98 30
1455.07 27
1455.16 26
1455.25 27
1455.33 30
1455.42 34
1455.51 39
1455.59 44
1455.68 49
1455.77 53
1455.86 56
1455.94 58
1456.03 58
1456.12 58
1456.21 57
1456.29 56
1456.38 53
1456.47 51
1456.56 49
1456.64 49
1456.73 49
1456.82 51
1456.91 53
1456.99 54
1457.08 55
1457.17 55
1457.26 54
1457.34 52
1457.43 50
1457.52 48
1457.61 46
1457.69 44
1457.78 41
1457.87 38
1457.96 35
1458.04 32
1458.13 30
1458.22 30
1458.31 30
1458.39 32
1458.48 35
1458.57 37
1458.66 38
1458.74 38
1458.83 37
1458.92 34
1459.01 31
1459.09 26
1459.18 22
1459.27 18
1459.36 14
1459.44 11
1459.53 10
1459.62 10
1459.71 12
1459.80 15
1459.88 19
1459.97 23
1460.06 26
1460.15 29
1460.23 30
1460.32 31
1460.41 32
1460.50 34
1460.58 35
1460.67 36
1460.76 37
1460.85 38
1460.93 37
1461.02 36
1461.11 34
1461.20 32
1461.28 30
1461.37 29
1461.46 28
1461.55 29
1461.63 30
1461.72 32
1461.81 34
1461.90 36
1461.99 37
1462.07 37
1462.16 34
1462.25 31
1462.34 26
1462.42 22
1462.51 18
1462.60 15
1462.69 13
1462.77 13
1462.86 13
1462.95 14
1463.04 15
1463.12 15
1463.21 15
1463.30 15
1463.39 15
1463.48 16
1463.56 18
1463.65 21
1463.74 25
1463.83 29
1463.91 32
1464.00 33
1464.09 32
1464.18 29
1464.26 25
1464.35 20
1464.44 16
1464.53 13
1464.62 14
1464.70 17
1464.79 22
1464.88 29
1464.97 35
1465.05 41
1465.14 44
1465.23 46
1465.32 45
1465.41 43
1465.49 40
1465.58 37
1465.67 34
1465.76 32
1465.84 30
1465.93 30
1466.02 30
1466.11 31
1466.19 32
1466.28 34
1466.37 34
1466.46 34
1466.55 33
1466.63 31
1466.72 28
1466.81 25
1466.90 22
1466.98 18
1467.07 15
1467.16 11
1467.25 7
1467.34 4
1467.42 0
1467.51 0
1467.60 0
1467.69 0
1467.77 0
1467.86 0
1467.95 0
1468.04 0
1468.13 0
1468.21 4
1468.30 9
1468.39 15
1468.48 19
1468.57 22
1468.65 24
1468.74 24
1468.83 22
1468.92 21
1469.00 21
1469.09 21
1469.18 23
1469.27 25
1469.36 29
1469.44 33
1469.53 37
1469.62 39
1469.71 39
1469.80 38
1469.88 35
1469.97 31
1470.06 27
1470.15 24
1470.23 23
1470.32 25
1470.41 29
1470.50 34
1470.59 42
1470.67 49
1470.76 56
1470.85 62
1470.94 66
1471.03 67
1471.11 67
1471.20 65
1471.29 62
1471.38 58
1471.47 53
1471.55 49
1471.64 46
1471.73 43
1471.82 40
1471.90 38
1471.99 36
1472.08 33
1472.17 29
1472.26 25
1472.34 20
1472.43 16
1472.52 14
1472.61 13
1472.70 13
1472.78 14
1472.87 15
1472.96 17
1473.05 17
1473.14 16
1473.22 14
1473.31 11
1473.40 9
1473.49 6
1473.58 3
1473.66 0
1473.75 0
1473.84 0
1473.93 0
1474.02 0
1474.10 0
1474.19 0
1474.28 0
1474.37 0
1474.46 1
1474.54 4
1474.63 7
1474.72 10
1474.81 11
1474.90 12
1474.98 13
1475.07 13
1475.16 13
1475.25 14
1475.34 17
1475.42 21
1475.51 26
1475.60 33
1475.69 39
1475.78 45
1475.86 49
1475.95 51
1476.04 51
1476.13 48
1476.22 45
1476.30 41
1476.39 37
1476.48 34
1476.57 31
1476.66 28
1476.75 26
1476.83 24
1476.92 23
1477.01 22
1477.10 21
1477.19 21
1477.27 21
1477.36 20
1477.45 19
1477.54 17
1477.63 15
1477.71 11
1477.80 7
1477.89 3
1477.98 0
1478.07 0
1478.15 0
1478.24 2
1478.33 7
1478.42 13
1478.51 19
1478.60 24
1478.68 28
1478.77 31
1478.86 33
1478.95 35
1479.04 37
1479.12 41
1479.21 46
1479.30 53
1479.39 59
1479.48 65
1479.56 70
1479.65 73
1479.74 74
1479.83 73
1479.92 72
1480.01 71
1480.09 70
1480.18 70
1480.27 70
1480.36 69
1480.45 68
1480.53 65
1480.62 61
1480.71 55
1480.80 49
1480.89 41
1480.98 34
1481.06 28
1481.15 24
1481.24 22
1481.33 23
1481.42 27
1481.51 33
1481.59 41
1481.68 51
1481.77 60
1481.86 69
1481.95 76
1482.03 81
1482.12 83
1482.21 84
1482.30 82
1482.39 79
1482.48 76
1482.56 71
1482.65 67
1482.74 62
1482.83 56
1482.92 50
1483.01 44
1483.09 38
1483.18 32
1483.27 27
1483.36 23
1483.45 21
1483.53 21
1483.62 21
1483.71 21
1483.80 23
1483.89 25
1483.98 27
1484.06 29
1484.15 31
1484.24 33
1484.33 35
1484.42 35
1484.51 35
1484.59 34
1484.68 33
1484.77 33
1484.86 34
1484.95 37
1485.04 40
1485.12 43
1485.21 46
1485.30 49
1485.39 51
1485.48 52
1485.57 53
1485.65 55
1485.74 57
1485.83 59
1485.92 61
1486.01 61
1486.10 60
1486.18 57
1486.27 52
1486.36 46
1486.45 39
1486.54 32
1486.63 26
1486.71 21
1486.80 17
1486.89 14
1486.98 12
1487.07 11
1487.16 11
1487.24 11
1487.33 12
1487.42 12
1487.51 13
1487.60 15
1487.69 16
1487.78 18
1487.86 21
1487.95 23
1488.04 25
1488.13 27
1488.22 27
1488.31 25
1488.39 23
1488.48 21
1488.57 19
1488.66 17
1488.75 15
1488.84 13
1488.92 11
1489.01 9
1489.10 7
1489.19 5
1489.28 3
1489.37 1
1489.46 0
1489.54 0
1489.63 1
1489.72 3
1489.81 5
1489.90 6
1489.99 8
1490.07 10
1490.16 11
1490.25 13
1490.34 14
1490.43 16
1490.52 19
1490.61 22
1490.69 24
1490.78 25
1490.87 25
1490.96 23
1491.05 19
1491.14 13
1491.22 7
1491.31 0
1491.40 0
1491.49 0
1491.58 0
1491.67 0
1491.76 0
1491.84 0
1491.93 0
1492.02 0
1492.11 5
1492.20 11
1492.29 17
1492.38 22
1492.46 27
1492.55 30
1492.64 33
1492.73 34
1492.82 35
1492.91 35
1493.00 35
1493.08 33
1493.17 31
1493.26 28
1493.35 24
1493.44 21
1493.53 19
1493.62 18
1493.70 19
1493.79 21
1493.88 23
1493.97 26
1494.06 29
1494.15 30
1494.24 30
1494.32 28
1494.41 25
1494.50 23
1494.59 21
1494.68 20
1494.77 21
1494.86 23
1494.94 26
1495.03 28
1495.12 30
1495.21 32
1495.30 33
1495.39 34
1495.48 35
1495.56 37
1495.65 38
1495.74 40
1495.83 40
1495.92 39
1496.01 37
1496.10 35
1496.19 33
1496.27 32
1496.36 33
1496.45 36
1496.54 40
1496.63 44
1496.72 49
1496.81 54
1496.89 57
1496.98 61
1497.07 63
1497.16 64
1497.25 65
1497.34 63
1497.43 60
1497.52 56
1497.60 50
1497.69 44
1497.78 39
1497.87 34
1497.96 32
1498.05 31
1498.14 31
1498.23 34
1498.31 37
1498.40 40
1498.49 44
1498.58 48
1498.67 52
1498.76 56
1498.85 61
1498.94 65
1499.02 68
1499.11 70
1499.20 71
1499.29 69
1499.38 66
1499.47 61
1499.56 55
1499.65 50
1499.73 46
1499.82 43
1499.91 41
1500.00 40
1500.09 38
1500.18 37
1500.27 36
1500.36 34
1500.44 32
1500.53 31
1500.62 29
1500.71 28
1500.80 26
1500.89 25
1500.98 24
1501.07 24
1501.15 25
1501.24 27
1501.33 31
1501.42 35
1501.51 39
1501.60 42
1501.69 45
1501.78 46
1501.86 46
1501.95 46
1502.04 45
1502.13 45
1502.22 45
1502.31 46
1502.40 47
1502.49 48
1502.58 48
1502.66 48
1502.75 48
1502.84 47
1502.93 45
1503.02 44
1503.11 43
1503.20 42
1503.29 42
1503.38 43
1503.46 44
1503.55 45
1503.64 46
1503.73 47
1503.82 48
1503.91 50
1504.00 52
1504.09 56
1504.18 60
1504.26 65
1504.35 69
1504.44 72
1504.53 74
1504.62 73
1504.71 72
1504.80 69
1504.89 68
1504.98 67
1505.06 68
1505.15 70
1505.24 72
1505.33 74
1505.42 74
1505.51 73
1505.60 71
1505.69 67
1505.78 62
1505.86 58
1505.95 54
1506.04 51
1506.13 49
1506.22 50
1506.31 51
1506.40 54
1506.49 58
1506.58 61
1506.67 63
1506.75 62
1506.84 60
1506.93 55
1507.02 49
1507.11 43
1507.20 38
1507.29 35
1507.38 35
1507.47 38
1507.55 44
1507.64 53
1507.73 63
1507.82 73
1507.91 83
1508.00 92
1508.09 100
1508.18 107
1508.27 113
1508.36 119
1508.44 124
1508.53 129
1508.62 134
1508.71 137
1508.80 140
1508.89 141
1508.98 139
1509.07 135
1509.16 130
1509.25 122
1509.34 114
1509.42 104
1509.51 94
1509.60 85
1509.69 76
1509.78 68
1509.87 63
1509.96 60
1510.05 59
1510.14 61
1510.23 65
1510.31 70
1510.40 74
1510.49 76
1510.58 77
1510.67 75
1510.76 72
1510.85 67
1510.94 63
1511.03 59
1511.12 56
1511.21 54
1511.29 53
1511.38 52
1511.47 51
1511.56 50
1511.65 48
1511.74 46
1511.83 43
1511.92 40
1512.01 37
1512.10 34
1512.19 31
1512.28 27
1512.36 22
1512.45 18
1512.54 14
1512.63 11
1512.72 9
1512.81 9
1512.90 9
1512.99 11
1513.08 15
1513.17 20
1513.26 26
1513.34 33
1513.43 41
1513.52 47
1513.61 53
1513.70 56
1513.79 57
1513.88 56
1513.97 55
1514.06 53
1514.15 53
1514.24 53
1514.33 53
1514.41 53
1514.50 52
1514.59 48
1514.68 43
1514.77 36
1514.86 29
1514.95 23
1515.04 19
1515.13 17
1515.22 17
1515.31 18
1515.40 20
1515.49 22
1515.57 24
1515.66 26
1515.75 28
1515.84 30
1515.93 32
1516.02 35
1516.11 38
1516.20 41
1516.29 44
1516.38 46
1516.47 49
1516.56 51
1516.65 53
1516.73 56
1516.82 58
1516.91 62
1517.00 65
1517.09 67
1517.18 69
1517.27 69
1517.36 68
1517.45 65
1517.54 63
1517.63 61
1517.72 61
1517.81 62
1517.90 66
1517.98 72
1518.07 78
1518.16 83
1518.25 86
1518.34 87
1518.43 86
1518.52 85
1518.61 83
1518.70 82
1518.79 84
1518.88 86
1518.97 91
1519.06 96
1519.15 102
1519.24 107
1519.32 110
1519.41 111
1519.50 111
1519.59 109
1519.68 106
1519.77 102
1519.86 98
1519.95 95
1520.04 92
1520.13 89
1520.22 88
1520.31 87
1520.40 87
1520.49 88
1520.58 90
1520.66 91
1520.75 93
1520.84 94
1520.93 94
1521.02 94
1521.11 92
1521.20 90
1521.29 87
1521.38 84
1521.47 81
1521.56 78
1521.65 75
1521.74 71
1521.83 67
1521.92 62
1522.01 58
1522.10 55
1522.18 53
1522.27 54
1522.36 56
1522.45 59
1522.54 62
1522.63 63
1522.72 64
1522.81 64
1522.90 64
1522.99 65
1523.08 66
1523.17 69
1523.26 71
1523.35 74
1523.44 75
1523.53 74
1523.62 73
1523.71 70
1523.79 67
1523.88 64
1523.97 62
1524.06 61
1524.15 60
1524.24 61
1524.33 62
1524.42 64
1524.51 67
1524.60 71
1524.69 75
1524.78 79
1524.87 83
1524.96 86
1525.05 89
1525.14 91
1525.23 91
1525.32 90
1525.41 88
1525.50 85
1525.58 82
1525.67 79
1525.76 78
1525.85 78
1525.94 79
1526.03 81
1526.12 83
1526.21 85
1526.30 85
1526.39 85
1526.48 84
1526.57 82
1526.66 80
1526.75 78
1526.84 76
1526.93 75
1527.02 74
1527.11 72
1527.20 70
1527.29 67
1527.38 62
1527.47 57
1527.55 52
1527.64 46
1527.73 42
1527.82 38
1527.91 35
1528.00 32
1528.09 30
1528.18 27
1528.27 26
1528.36 24
1528.45 23
1528.54 23
1528.63 23
1528.72 23
1528.81 23
1528.90 22
1528.99 22
1529.08 21
1529.17 20
1529.26 19
1529.35 20
1529.44 22
1529.53 25
1529.62 30
1529.71 36
1529.80 42
1529.88 48
1529.97 52
1530.06 56
1530.15 57
1530.24 57
1530.33 55
1530.42 52
1530.51 47
1530.60 42
1530.69 36
1530.78 31
1530.87 26
1530.96 22
1531.05 20
1531.14 19
1531.23 20
1531.32 22
1531.41 25
1531.50 28
1531.59 33
1531.68 37
1531.77 41
1531.86 45
1531.95 48
1532.04 49
1532.13 50
1532.22 49
1532.31 47
1532.40 45
1532.49 42
1532.58 39
1532.67 36
1532.75 32
1532.84 28
1532.93 24
1533.02 20
1533.11 16
1533.20 14
1533.29 13
1533.38 12
1533.47 13
1533.56 13
1533.65 14
1533.74 15
1533.83 16
1533.92 17
1534.01 18
1534.10 19
1534.19 18
1534.28 16
1534.37 13
1534.46 8
1534.55 1
1534.64 0
1534.73 0
1534.82 0
1534.91 0
1535.00 0
1535.09 0
1535.18 0
1535.27 0
1535.36 6
1535.45 13
1535.54 21
1535.63 29
1535.72 36
1535.81 44
1535.90 50
1535.99 55
1536.08 57
1536.17 58
1536.26 58
1536.35 57
1536.44 56
1536.53 57
1536.62 58
1536.71 60
1536.80 62
1536.89 61
1536.98 58
1537.06 53
1537.15 45
1537.24 37
1537.33 30
1537.42 25
1537.51 21
1537.60 19
1537.69 17
1537.78 15
1537.87 11
1537.96 6
1538.05 0
1538.14 0
1538.23 0
1538.32 0
1538.41 0
1538.50 0
1538.59 0
1538.68 0
1538.77 3
1538.86 8
1538.95 13
1539.04 16
1539.13 18
1539.22 19
1539.31 19
1539.40 19
1539.49 19
1539.58 20
1539.67 21
1539.76 24
1539.85 26
1539.94 29
1540.03 31
1540.12 33
1540.21 34
1540.30 35
1540.39 36
1540.48 38
1540.57 41
1540.66 44
1540.75 48
1540.84 51
1540.93 54
1541.02 55
1541.11 54
1541.20 51
1541.29 46
1541.38 40
1541.47 32
1541.56 24
1541.65 17
1541.74 11
1541.83 6
1541.92 2
1542.01 1
1542.10 1
1542.19 3
1542.28 7
1542.37 10
1542.46 15
1542.55 19
1542.64 23
1542.73 26
1542.82 29
1542.91 31
1543.00 32
1543.09 34
1543.18 37
1543.27 41
1543.36 46
1543.45 53
1543.54 60
1543.63 68
1543.72 75
1543.81 82
1543.90 87
1543.99 90
1544.08 91
1544.17 90
1544.26 88
1544.35 84
1544.44 80
1544.53 74
1544.62 68
1544.71 62
1544.80 56
1544.89 50
1544.98 45
1545.07 42
1545.16 41
1545.25 42
1545.34 45
1545.43 48
1545.52 52
1545.61 55
1545.70 58
1545.79 60
1545.88 61
1545.97 63
1546.06 63
1546.15 62
1546.24 60
1546.33 57
1546.42 52
1546.51 47
1546.60 41
1546.69 36
1546.79 34
1546.88 33
1546.97 35
1547.06 39
1547.15 46
1547.24 53
1547.33 61
1547.42 68
1547.51 73
1547.60 78
1547.69 80
1547.78 80
1547.87 79
1547.96 76
1548.05 72
1548.14 68
1548.23 64
1548.32 59
1548.41 56
1548.50 53
1548.59 51
1548.68 49
1548.77 48
1548.86 48
1548.95 47
1549.04 45
1549.13 43
1549.22 41
1549.31 38
1549.40 35
1549.49 34
1549.58 34
1549.67 35
1549.76 37
1549.85 40
1549.94 41
1550.03 41
1550.12 39
1550.21 36
1550.30 31
1550.39 27
1550.48 23
1550.57 21
1550.66 21
1550.75 23
1550.84 27
1550.93 31
1551.02 36
1551.11 41
1551.21 48
1551.30 55
1551.39 63
1551.48 71
1551.57 78
1551.66 83
1551.75 85
1551.84 84
1551.93 79
1552.02 73
1552.11 65
1552.20 56
1552.29 47
1552.38 39
1552.47 30
1552.56 21
1552.65 13
1552.74 6
1552.83 0
1552.92 0
1553.01 0
1553.10 1
1553.19 7
1553.28 14
1553.37 20
1553.46 26
1553.55 31
1553.64 33
1553.73 33
1553.82 31
1553.91 27
1554.00 23
1554.10 19
1554.19 17
1554.28 16
1554.37 17
1554.46 20
1554.55 23
1554.64 26
1554.73 28
1554.82 29
1554.91 29
1555.00 28
1555.09 26
1555.18 25
1555.27 25
1555.36 24
1555.45 23
1555.54 22
1555.63 21
1555.72 20
1555.81 19
1555.90 19
1555.99 20
1556.08 21
1556.17 23
1556.26 25
1556.35 27
1556.45 28
1556.54 29
1556.63 30
1556.72 31
1556.81 32
1556.90 33
1556.99 35
1557.08 36
1557.17 39
1557.26 41
1557.35 43
1557.44 46
1557.53 48
1557.62 50
1557.71 52
1557.80 55
1557.89 59
1557.98 62
1558.07 66
1558.16 69
1558.25 69
1558.34 68
1558.44 65
1558.53 59
1558.62 53
1558.71 46
1558.80 40
1558.89 35
1558.98 32
1559.07 30
1559.16 30
1559.25 31
1559.34 34
1559.43 36
1559.52 39
1559.61 41
1559.70 43
1559.79 43
1559.88 43
1559.97 43
1560.06 42
1560.15 40
1560.25 38
1560.34 35
1560.43 32
1560.52 28
1560.61 24
1560.70 20
1560.79 16
1560.88 14
1560.97 12
1561.06 12
1561.15 13
1561.24 15
1561.33 17
1561.42 20
1561.51 23
1561.60 25
1561.69 26
1561.78 27
1561.88 26
1561.97 26
1562.06 25
1562.15 24
1562.24 24
1562.33 26
1562.42 29
1562.51 32
1562.60 36
1562.69 40
1562.78 43
1562.87 46
1562.96 49
1563.05 50
1563.14 52
1563.23 52
1563.33 52
1563.42 51
1563.51 48
1563.60 44
1563.69 39
1563.78 34
1563.87 30
1563.96 27
1564.05 25
1564.14 26
1564.23 28
1564.32 31
1564.41 34
1564.50 36
1564.59 38
1564.68 40
1564.78 42
1564.87 44
1564.96 45
1565.05 46
1565.14 47
1565.23 46
1565.32 43
1565.41 41
1565.50 39
1565.59 40
1565.68 43
1565.77 48
1565.86 55
1565.95 62
1566.04 67
1566.14 69
1566.23 67
1566.32 62
1566.41 55
1566.50 47
1566.59 40
1566.68 36
1566.77 34
1566.86 34
1566.95 36
1567.04 40
1567.13 44
1567.22 48
1567.32 52
1567.41 56
1567.50 59
1567.59 62
1567.68 64
1567.77 65
1567.86 65
1567.95 64
1568.04 62
1568.13 60
1568.22 57
1568.31 55
1568.40 54
1568.49 52
1568.59 52
1568.68 52
1568.77 53
1568.86 53
1568.95 53
1569.04 53
1569.13 52
1569.22 50
1569.31 49
1569.40 48
1569.49 48
1569.58 50
1569.68 51
1569.77 53
1569.86 53
1569.95 52
1570.04 49
1570.13 44
1570.22 40
1570.31 35
1570.40 32
1570.49 29
1570.58 27
1570.67 25
1570.76 22
1570.86 19
1570.95 16
1571.04 13
1571.13 12
1571.22 12
1571.31 15
1571.40 18
1571.49 21
1571.58 23
1571.67 24
1571.76 22
1571.86 20
1571.95 17
1572.04 14
1572.13 14
1572.22 15
1572.31 19
1572.40 26
1572.49 34
1572.58 44
1572.67 53
1572.76 61
1572.85 67
1572.95 71
1573.04 73
1573.13 73
1573.22 73
1573.31 72
1573.40 71
1573.49 71
1573.58 71
1573.67 71
1573.76 71
1573.86 70
1573.95 69
1574.04 68
1574.13 66
1574.22 65
1574.31 63
1574.40 60
1574.49 58
1574.58 55
1574.67 52
1574.76 48
1574.86 45
1574.95 42
1575.04 38
1575.13 33
1575.22 28
1575.31 23
1575.40 18
1575.49 13
1575.58 10
1575.67 8
1575.77 8
1575.86 11
1575.95 16
1576.04 23
1576.13 32
1576.22 41
1576.31 51
1576.40 59
1576.49 67
1576.58 73
1576.68 78
1576.77 80
1576.86 80
1576.95 78
1577.04 74
1577.13 68
1577.22 61
1577.31 54
1577.40 46
1577.49 37
1577.59 29
1577.68 21
1577.77 14
1577.86 8
1577.95 3
1578.04 2
1578.13 3
1578.22 6
1578.31 12
1578.40 20
1578.50 26
1578.59 32
1578.68 35
1578.77 35
1578.86 33
1578.95 29
1579.04 25
1579.13 21
1579.22 18
1579.32 17
1579.41 18
1579.50 21
1579.59 25
1579.68 31
1579.77 39
1579.86 48
1579.95 58
1580.04 68
1580.14 77
1580.23 83
1580.32 88
1580.41 90
1580.50 92
1580.59 93
1580.68 94
1580.77 96
1580.86 98
1580.96 100
1581.05 102
1581.14 103
1581.23 102
1581.32 101
1581.41 99
1581.50 98
1581.59 98
1581.68 98
1581.78 100
1581.87 102
1581.96 105
1582.05 108
1582.14 110
1582.23 112
1582.32 113
1582.41 114
1582.51 114
1582.60 115
1582.69 115
1582.78 117
1582.87 119
1582.96 121
1583.05 123
1583.14 124
1583.23 122
1583.33 119
1583.42 114
1583.51 109
1583.60 104
1583.69 99
1583.78 95
1583.87 93
1583.96 91
1584.06 89
1584.15 88
1584.24 86
1584.33 84
1584.42 82
1584.51 79
1584.60 75
1584.69 70
1584.79 66
1584.88 61
1584.97 57
1585.06 55
1585.15 54
1585.24 56
1585.33 59
1585.42 64
1585.52 71
1585.61 78
1585.70 84
1585.79 89
1585.88 92
1585.97 93
1586.06 92
1586.15 90
1586.25 86
1586.34 83
1586.43 80
1586.52 78
1586.61 77
1586.70 77
1586.79 79
1586.88 81
1586.98 84
1587.07 88
1587.16 93
1587.25 98
1587.34 103
1587.43 107
1587.52 110
1587.62 112
1587.71 111
1587.80 109
1587.89 106
1587.98 103
1588.07 102
1588.16 102
1588.25 104
1588.35 109
1588.44 115
1588.53 122
1588.62 129
1588.71 136
1588.80 144
1588.89 149
1588.99 153
1589.08 153
1589.17 149
1589.26 141
1589.35 129
1589.44 115
1589.53 101
1589.62 89
1589.72 80
1589.81 74
1589.90 72
1589.99 70
1590.08 69
1590.17 66
1590.26 62
1590.36 55
1590.45 46
1590.54 36
1590.63 27
1590.72 20
1590.81 14
1590.90 11
1591.00 10
1591.09 10
1591.18 12
1591.27 16
1591.36 20
1591.45 25
1591.54 30
1591.64 36
1591.73 43
1591.82 50
1591.91 59
1592.00 68
1592.09 78
1592.18 88
1592.28 97
1592.37 103
1592.46 107
1592.55 107
1592.64 106
1592.73 103
1592.82 100
1592.92 98
1593.01 96
1593.10 95
1593.19 94
1593.28 93
1593.37 91
1593.47 88
1593.56 84
1593.65 80
1593.74 76
1593.83 70
1593.92 64
1594.01 57
1594.11 49
1594.20 40
1594.29 32
1594.38 25
1594.47 19
1594.56 14
1594.65 11
1594.75 8
1594.84 6
1594.93 3
1595.02 1
1595.11 0
1595.20 0
1595.30 1
1595.39 4
1595.48 10
1595.57 17
1595.66 24
1595.75 32
1595.84 38
1595.94 42
1596.03 44
1596.12 45
1596.21 45
1596.30 44
1596.39 43
1596.49 42
1596.58 41
1596.67 39
1596.76 38
1596.85 36
1596.94 34
1597.04 32
1597.13 30
1597.22 29
1597.31 27
1597.40 26
1597.49 25
1597.59 24
1597.68 22
1597.77 21
1597.86 21
1597.95 21
1598.04 22
1598.13 22
1598.23 23
1598.32 24
1598.41 23
1598.50 21
1598.59 19
1598.68 17
1598.78 15
1598.87 13
1598.96 12
1599.05 12
1599.14 13
1599.23 13
1599.33 14
1599.42 15
1599.51 16
1599.60 16
1599.69 16
1599.78 15
1599.88 12
1599.97 10
1600.06 6
1600.15 4
1600.24 2
1600.33 2
1600.43 3
1600.52 5
1600.61 6
1600.70 7
1600.79 7
1600.88 6
1600.98 4
1601.07 1
1601.16 0
1601.25 0
1601.34 0
1601.44 0
1601.53 0
1601.62 0
1601.71 0
1601.80 2
1601.89 6
1601.99 9
1602.08 12
1602.17 14
1602.26 17
1602.35 20
1602.44 25
1602.54 32
1602.63 40
1602.72 48
1602.81 56
1602.90 62
1602.99 65
1603.09 65
1603.18 63
1603.27 58
1603.36 54
1603.45 50
1603.55 47
1603.64 46
1603.73 46
1603.82 47
1603.91 48
1604.00 47
1604.10 46
1604.19 44
1604.28 43
1604.37 43
1604.46 45
1604.56 49
1604.65 55
1604.74 62
1604.83 68
1604.92 74
1605.01 78
1605.11 81
1605.20 82
1605.29 83
1605.38 83
1605.47 84
1605.57 85
1605.66 86
1605.75 87
1605.84 88
1605.93 88
1606.02 86
1606.12 83
1606.21 80
1606.30 77
1606.39 75
1606.48 74
1606.58 74
1606.67 75
1606.76 75
1606.85 74
1606.94 72
1607.04 69
1607.13 64
1607.22 61
1607.31 58
1607.40 57
1607.49 58
1607.59 61
1607.68 64
1607.77 67
1607.86 70
1607.95 73
1608.05 75
1608.14 76
1608.23 77
1608.32 76
1608.41 75
1608.51 74
1608.60 72
1608.69 70
1608.78 69
1608.87 68
1608.97 68
1609.06 68
1609.15 67
1609.24 65
1609.33 61
1609.42 56
1609.52 51
1609.61 45
1609.70 40
1609.79 35
1609.88 31
1609.98 26
1610.07 22
1610.16 16
1610.25 10
1610.34 4
1610.44 0
1610.53 0
1610.62 0
1610.71 0
1610.80 2
1610.90 8
1610.99 16
1611.08 23
1611.17 30
1611.26 37
1611.36 43
1611.45 48
1611.54 53
1611.63 57
1611.72 61
1611.82 63
1611.91 64
1612.00 64
1612.09 62
1612.18 61
1612.28 59
1612.37 60
1612.46 62
1612.55 67
1612.64 74
1612.74 82
1612.83 90
1612.92 97
1613.01 103
1613.10 109
1613.20 113
1613.29 116
1613.38 119
1613.47 121
1613.57 122
1613.66 122
1613.75 121
1613.84 118
1613.93 114
1614.03 109
1614.12 103
1614.21 96
1614.30 89
1614.39 82
1614.49 75
1614.58 68
1614.67 61
1614.76 56
1614.85 51
1614.95 48
1615.04 46
1615.13 44
1615.22 42
1615.32 38
1615.41 35
1615.50 30
1615.59 26
1615.68 22
1615.78 20
1615.87 18
1615.96 17
1616.05 16
1616.14 14
1616.24 11
1616.33 7
1616.42 2
1616.51 0
1616.60 0
1616.70 0
1616.79 0
1616.88 0
1616.97 0
1617.07 0
1617.16 0
1617.25 5
1617.34 10
1617.43 14
1617.53 16
1617.62 17
1617.71 16
1617.80 13
1617.90 10
1617.99 7
1618.08 5
1618.17 4
1618.26 5
1618.36 6
1618.45 9
1618.54 13
1618.63 19
1618.73 25
1618.82 32
1618.91 39
1619.00 46
1619.09 53
1619.19 58
1619.28 60
1619.37 61
1619.46 59
1619.56 55
1619.65 51
1619.74 46
1619.83 44
1619.92 44
1620.02 46
1620.11 52
1620.20 59
1620.29 67
1620.39 76
1620.48 83
1620.57 89
1620.66 94
1620.75 97
1620.85 100
1620.94 103
1621.03 107
1621.12 111
1621.22 114
1621.31 116
1621.40 116
1621.49 113
1621.59 108
1621.68 102
1621.77 94
1621.86 86
1621.95 79
1622.05 74
1622.14 71
1622.23 69
1622.32 68
1622.42 68
1622.51 68
1622.60 68
1622.69 68
1622.79 67
1622.88 67
1622.97 67
1623.06 68
1623.15 71
1623.25 75
1623.34 79
1623.43 83
1623.52 85
1623.62 85
1623.71 82
1623.80 75
1623.89 67
1623.99 57
1624.08 48
1624.17 39
1624.26 33
1624.36 29
1624.45 26
1624.54 25
1624.63 26
1624.72 27
1624.82 28
1624.91 28
1625.00 29
1625.09 29
1625.19 29
1625.28 30
1625.37 32
1625.46 34
1625.56 38
1625.65 42
1625.74 46
1625.83 48
1625.93 49
1626.02 49
1626.11 47
1626.20 45
1626.30 42
1626.39 39
1626.48 36
1626.57 32
1626.67 28
1626.76 23
1626.85 18
1626.94 14
1627.04 12
1627.13 11
1627.22 12
1627.31 14
1627.41 18
1627.50 22
1627.59 26
1627.68 30
1627.78 35
1627.87 40
1627.96 45
1628.05 49
1628.14 53
1628.24 54
1628.33 55
1628.42 53
1628.51 51
1628.61 49
1628.70 48
1628.79 47
1628.88 46
1628.98 46
1629.07 45
1629.16 44
1629.25 41
1629.35 38
1629.44 35
1629.53 33
1629.62 34
1629.72 36
1629.81 42
1629.90 49
1630.00 56
1630.09 62
1630.18 65
1630.27 65
1630.37 62
1630.46 56
1630.55 48
1630.64 41
1630.74 34
1630.83 31
1630.92 30
1631.01 31
1631.11 35
1631.20 40
1631.29 45
1631.38 49
1631.48 52
1631.57 55
1631.66 58
1631.75 62
1631.85 67
1631.94 74
1632.03 81
1632.12 89
1632.22 96
1632.31 102
1632.40 107
1632.49 110
1632.59 113
1632.68 114
1632.77 113
1632.87 111
1632.96 106
1633.05 99
1633.14 91
1633.24 83
1633.33 77
1633.42 73
1633.51 72
1633.61 74
1633.70 79
1633.79 84
1633.88 88
1633.98 92
1634.07 94
1634.16 95
1634.25 94
1634.35 92
1634.44 88
1634.53 84
1634.63 80
1634.72 77
1634.81 75
1634.90 76
1635.00 80
1635.09 84
1635.18 90
1635.27 94
1635.37 96
1635.46 97
1635.55 95
1635.64 93
1635.74 89
1635.83 86
1635.92 83
1636.02 79
1636.11 74
1636.20 68
1636.29 60
1636.39 53
1636.48 46
1636.57 40
1636.66 36
1636.76 35
1636.85 35
1636.94 36
1637.04 38
1637.13 41
1637.22 43
1637.31 46
1637.41 48
1637.50 50
1637.59 52
1637.68 53
1637.78 53
1637.87 52
1637.96 50
1638.06 47
1638.15 42
1638.24 38
1638.33 33
1638.43 30
1638.52 27
1638.61 24
1638.71 21
1638.80 17
1638.89 12
1638.98 5
1639.08 0
1639.17 0
1639.26 0
1639.35 0
1639.45 0
1639.54 0
1639.63 0
1639.73 10
1639.82 21
1639.91 29
1640.00 34
1640.10 35
1640.19 33
1640.28 27
1640.38 19
1640.47 10
1640.56 2
1640.65 0
1640.75 0
1640.84 0
1640.93 0
1641.03 0
1641.12 0
1641.21 0
1641.30 0
1641.40 2
1641.49 7
1641.58 13
1641.68 19
1641.77 26
1641.86 34
1641.95 40
1642.05 46
1642.14 49
1642.23 51
1642.33 51
1642.42 50
1642.51 48
1642.60 47
1642.70 45
1642.79 42
1642.88 39
1642.98 35
1643.07 29
1643.16 22
1643.25 15
1643.35 9
1643.44 7
1643.53 8
1643.63 14
1643.72 23
1643.81 34
1643.91 44
1644.00 52
1644.09 57
1644.18 58
1644.28 56
1644.37 52
1644.46 46
1644.56 41
1644.65 36
1644.74 32
1644.83 28
1644.93 24
1645.02 21
1645.11 19
1645.21 17
1645.30 17
1645.39 17
1645.49 18
1645.58 20
1645.67 21
1645.76 23
1645.86 25
1645.95 28
1646.04 32
1646.14 37
1646.23 42
1646.32 46
1646.42 50
1646.51 52
1646.60 52
1646.69 50
1646.79 45
1646.88 39
1646.97 33
1647.07 29
1647.16 26
1647.25 27
1647.35 32
1647.44 40
1647.53 51
1647.62 64
1647.72 78
1647.81 91
1647.90 101
1648.00 109
1648.09 114
1648.18 114
1648.28 111
1648.37 106
1648.46 98
1648.55 89
1648.65 82
1648.74 75
1648.83 70
1648.93 66
1649.02 64
1649.11 62
1649.21 60
1649.30 57
1649.39 52
1649.49 46
1649.58 39
1649.67 33
1649.76 27
1649.86 23
1649.95 19
1650.04 17
1650.14 16
1650.23 13
1650.32 10
1650.42 7
1650.51 3
1650.60 1
1650.70 0
1650.79 1
1650.88 5
1650.98 11
1651.07 19
1651.16 27
1651.25 35
1651.35 42
1651.44 47
1651.53 51
1651.63 52
1651.72 52
1651.81 51
1651.91 49
1652.00 47
1652.09 46
1652.19 45
1652.28 45
1652.37 45
1652.47 46
1652.56 46
1652.65 45
1652.75 43
1652.84 40
1652.93 37
1653.02 34
1653.12 33
1653.21 33
1653.30 33
1653.40 33
1653.49 33
1653.58 32
1653.68 29
1653.77 26
1653.86 23
1653.96 20
1654.05 19
1654.14 20
1654.24 21
1654.33 24
1654.42 27
1654.52 31
1654.61 36
1654.70 42
1654.80 49
1654.89 57
1654.98 65
1655.08 70
1655.17 73
1655.26 72
1655.36 67
1655.45 58
1655.54 47
1655.64 35
1655.73 23
1655.82 13
1655.92 6
1656.01 2
1656.10 2
1656.19 5
1656.29 10
1656.38 17
1656.47 25
1656.57 32
1656.66 38
1656.75 43
1656.85 45
1656.94 45
1657.03 43
1657.13 41
1657.22 39
1657.31 38
1657.41 37
1657.50 39
1657.59 41
1657.69 43
1657.78 46
1657.87 48
1657.97 49
1658.06 49
1658.15 49
1658.25 48
1658.34 47
1658.43 46
1658.53 46
1658.62 45
1658.71 45
1658.81 45
1658.90 45
1658.99 44
1659.09 43
1659.18 41
1659.27 38
1659.37 35
1659.46 31
1659.55 28
1659.65 25
1659.74 23
1659.83 22
1659.93 22
1660.02 21
1660.11 21
1660.21 21
1660.30 21
1660.40 21
1660.49 21
1660.58 22
1660.68 23
1660.77 25
1660.86 28
1660.96 31
1661.05 34
1661.14 36
1661.24 38
1661.33 37
1661.42 35
1661.52 32
1661.61 28
1661.70 25
1661.80 23
1661.89 23
1661.98 26
1662.08 29
1662.17 33
1662.26 38
1662.36 42
1662.45 46
1662.54 50
1662.64 54
1662.73 57
1662.82 59
1662.92 60
1663.01 59
1663.10 56
1663.20 51
1663.29 45
1663.39 38
1663.48 31
1663.57 26
1663.67 22
1663.76 21
1663.85 22
1663.95 25
1664.04 30
1664.13 35
1664.23 41
1664.32 46
1664.41 51
1664.51 55
1664.60 59
1664.69 63
1664.79 67
1664.88 72
1664.97 75
1665.07 79
1665.16 81
1665.26 83
1665.35 85
1665.44 85
1665.54 85
1665.63 84
1665.72 84
1665.82 84
1665.91 84
1666.00 85
1666.10 86
1666.19 87
1666.28 88
1666.38 88
1666.47 89
1666.56 90
1666.66 91
1666.75 92
1666.85 92
1666.94 91
1667.03 87
1667.13 81
1667.22 74
1667.31 65
1667.41 55
1667.50 45
1667.59 37
1667.69 31
1667.78 28
1667.88 27
1667.97 29
1668.06 33
1668.16 38
1668.25 45
1668.34 52
1668.44 58
1668.53 62
1668.62 64
1668.72 65
1668.81 63
1668.90 60
1669.00 56
1669.09 52
1669.19 48
1669.28 44
1669.37 43
1669.47 43
1669.56 44
1669.65 47
1669.75 50
1669.84 52
1669.94 53
1670.03 53
1670.12 52
1670.22 50
1670.31 50
1670.40 51
1670.50 54
1670.59 59
1670.68 64
1670.78 69
1670.87 72
1670.97 74
1671.06 74
1671.15 71
1671.25 68
1671.34 64
1671.43 60
1671.53 56
1671.62 52
1671.72 47
1671.81 43
1671.90 37
1672.00 32
1672.09 26
1672.18 21
1672.28 18
1672.37 18
1672.46 22
1672.56 28
1672.65 38
1672.75 49
1672.84 60
1672.93 70
1673.03 77
1673.12 80
1673.21 80
1673.31 78
1673.40 74
1673.50 69
1673.59 63
1673.68 56
1673.78 50
1673.87 42
1673.97 34
1674.06 25
1674.15 17
1674.25 9
1674.34 4
1674.43 2
1674.53 1
1674.62 3
1674.72 5
1674.81 6
1674.90 7
1675.00 6
1675.09 4
1675.18 2
1675.28 0
1675.37 0
1675.47 0
1675.56 0
1675.65 0
1675.75 0
1675.84 0
1675.93 1
1676.03 6
1676.12 13
1676.22 19
1676.31 26
1676.40 33
1676.50 39
1676.59 43
1676.69 46
1676.78 48
1676.87 49
1676.97 48
1677.06 46
1677.15 43
1677.25 39
1677.34 34
1677.44 30
1677.53 26
1677.62 22
1677.72 20
1677.81 18
1677.91 16
1678.00 15
1678.09 14
1678.19 13
1678.28 12
1678.38 12
1678.47 11
1678.56 10
1678.66 9
1678.75 6
1678.85 3
1678.94 0
1679.03 0
1679.13 0
1679.22 0
1679.31 5
1679.41 12
1679.50 19
1679.60 27
1679.69 33
1679.78 37
1679.88 39
1679.97 40
1680.07 40
1680.16 41
1680.25 42
1680.35 43
1680.44 44
1680.54 43
1680.63 39
1680.72 34
1680.82 27
1680.91 19
1681.01 13
1681.10 8
1681.19 5
1681.29 5
1681.38 6
1681.48 8
1681.57 11
1681.66 13
1681.76 16
1681.85 18
1681.95 20
1682.04 22
1682.13 24
1682.23 25
1682.32 26
1682.42 26
1682.51 27
1682.60 28
1682.70 30
1682.79 32
1682.89 34
1682.98 35
1683.07 33
1683.17 29
1683.26 23
1683.36 16
1683.45 8
1683.54 2
1683.64 0
1683.73 0
1683.83 0
1683.92 0
1684.01 2
1684.11 8
1684.20 14
1684.30 22
1684.39 30
1684.48 39
1684.58 46
1684.67 52
1684.77 56
1684.86 58
1684.95 58
1685.05 56
1685.14 54
1685.24 52
1685.33 52
1685.43 52
1685.52 53
1685.61 55
1685.71 56
1685.80 57
1685.90 57
1685.99 55
1686.08 51
1686.18 47
1686.27 42
1686.37 37
1686.46 34
1686.55 33
1686.65 35
1686.74 39
1686.84 45
1686.93 52
1687.03 58
1687.12 64
1687.21 69
1687.31 74
1687.40 77
1687.50 81
1687.59 85
1687.68 90
1687.78 94
1687.87 98
1687.97 100
1688.06 102
1688.16 103
1688.25 104
1688.34 107
1688.44 110
1688.53 115
1688.63 121
1688.72 126
1688.81 131
1688.91 133
1689.00 132
1689.10 130
1689.19 127
1689.29 123
1689.38 119
1689.47 117
1689.57 115
1689.66 112
1689.76 110
1689.85 105
1689.95 100
1690.04 93
1690.13 87
1690.23 81
1690.32 77
1690.42 76
1690.51 77
1690.60 80
1690.70 84
1690.79 88
1690.89 91
1690.98 91
1691.08 87
1691.17 80
1691.26 72
1691.36 62
1691.45 53
1691.55 46
1691.64 42
1691.74 41
1691.83 43
1691.92 49
1692.02 58
1692.11 69
1692.21 82
1692.30 95
1692.40 107
1692.49 118
1692.58 127
1692.68 133
1692.77 135
1692.87 135
1692.96 132
1693.06 126
1693.15 118
1693.24 108
1693.34 99
1693.43 90
1693.53 82
1693.62 76
1693.72 73
1693.81 71
1693.90 71
1694.00 73
1694.09 75
1694.19 78
1694.28 83
1694.38 87
1694.47 93
1694.57 99
1694.66 105
1694.75 111
1694.85 115
1694.94 119
1695.04 120
1695.13 120
1695.23 118
1695.32 114
1695.41 111
1695.51 109
1695.60 108
1695.70 109
1695.79 113
1695.89 119
1695.98 125
1696.08 131
1696.17 137
1696.26 140
1696.36 140
1696.45 138
1696.55 133
1696.64 126
1696.74 117
1696.83 107
1696.92 97
1697.02 86
1697.11 75
1697.21 65
1697.30 55
1697.40 47
1697.49 40
1697.59 34
1697.68 29
1697.77 24
1697.87 19
1697.96 14
1698.06 10
1698.15 8
1698.25 8
1698.34 10
1698.44 13
1698.53 17
1698.62 20
1698.72 23
1698.81 24
1698.91 24
1699.00 23
1699.10 21
1699.19 19
1699.29 17
1699.38 16
1699.48 15
1699.57 15
1699.66 15
1699.76 16
1699.85 18
1699.95 20
1700.04 22
1700.14 23
1700.23 24
1700.33 24
1700.42 24
1700.51 24
1700.61 25
1700.70 26
1700.80 28
1700.89 31
1700.99 33
1701.08 34
1701.18 34
1701.27 34
1701.37 33
1701.46 33
1701.55 35
1701.65 38
1701.74 42
1701.84 47
1701.93 52
1702.03 56
1702.12 58
1702.22 58
1702.31 57
1702.41 55
1702.50 53
1702.59 52
1702.69 51
1702.78 52
1702.88 54
1702.97 57
1703.07 59
1703.16 61
1703.26 63
1703.35 64
1703.45 64
1703.54 63
1703.64 61
1703.73 58
1703.82 55
1703.92 51
1704.01 47
1704.11 44
1704.20 42
1704.30 42
1704.39 44
1704.49 48
1704.58 53
1704.68 58
1704.77 63
1704.87 66
1704.96 68
1705.05 69
1705.15 68
1705.24 67
1705.34 66
1705.43 67
1705.53 68
1705.62 70
1705.72 72
1705.81 74
1705.91 75
1706.00 75
1706.10 74
1706.19 74
1706.29 74
1706.38 75
1706.47 76
1706.57 78
1706.66 80
1706.76 81
1706.85 81
1706.95 80
1707.04 79
1707.14 77
1707.23 74
1707.33 71
1707.42 66
1707.52 61
1707.61 54
1707.71 47
1707.80 39
1707.90 31
1707.99 23
1708.08 17
1708.18 12
1708.27 8
1708.37 7
1708.46 8
1708.56 10
1708.65 14
1708.75 20
1708.84 25
1708.94 30
1709.03 34
1709.13 36
1709.22 38
1709.32 40
1709.41 43
1709.51 48
1709.60 53
1709.70 60
1709.79 67
1709.88 75
1709.98 82
1710.07 90
1710.17 97
1710.26 103
1710.36 109
1710.45 113
1710.55 116
1710.64 116
1710.74 114
1710.83 111
1710.93 105
1711.02 99
1711.12 92
1711.21 84
1711.31 77
1711.40 69
1711.50 63
1711.59 58
1711.69 55
1711.78 54
1711.88 55
1711.97 58
1712.07 62
1712.16 65
1712.26 68
1712.35 71
1712.44 73
1712.54 75
1712.63 78
1712.73 81
1712.82 85
1712.92 90
1713.01 94
1713.11 96
1713.20 98
1713.30 97
1713.39 94
1713.49 90
1713.58 86
1713.68 82
1713.77 80
1713.87 78
1713.96 78
1714.06 78
1714.15 78
1714.25 78
1714.34 78
1714.44 77
1714.53 75
1714.63 74
1714.72 73
1714.82 73
1714.91 72
1715.01 71
1715.10 69
1715.20 66
1715.29 63
1715.39 60
1715.48 58
1715.58 58
1715.67 59
1715.77 60
1715.86 62
1715.96 64
1716.05 64
1716.15 61
1716.24 56
1716.34 49
1716.43 39
1716.53 28
1716.62 17
1716.72 7
1716.81 0
1716.91 0
1717.00 0
1717.10 0
1717.19 0
1717.29 0
1717.38 0
1717.48 0
1717.57 0
1717.67 3
1717.76 5
1717.86 7
1717.95 9
1718.05 9
1718.14 7
1718.24 5
1718.33 3
1718.43 2
1718.52 3
1718.62 6
1718.71 11
1718.81 16
1718.90 21
1719.00 23
1719.09 24
1719.19 22
1719.28 20
1719.38 17
1719.47 16
1719.57 16
1719.66 18
1719.76 22
1719.85 27
1719.95 32
1720.04 38
1720.14 43
1720.23 47
1720.33 50
1720.42 52
1720.52 53
1720.61 54
1720.71 55
1720.80 56
1720.90 59
1720.99 62
1721.09 66
1721.18 70
1721.28 74
1721.37 76
1721.47 76
1721.56 74
1721.66 72
1721.75 69
1721.85 67
1721.94 67
1722.04 69
1722.13 72
1722.23 76
1722.32 80
1722.42 84
1722.51 86
1722.61 87
1722.70 88
1722.80 87
1722.89 85
1722.99 84
1723.08 84
1723.18 84
1723.27 85
1723.37 88
1723.46 91
1723.56 93
1723.66 94
1723.75 92
1723.85 88
1723.94 82
1724.04 75
1724.13 69
1724.23 65
1724.32 65
1724.42 69
1724.51 77
1724.61 87
1724.70 97
1724.80 107
1724.89 115
1724.99 121
1725.08 125
1725.18 128
1725.27 129
1725.37 128
1725.46 127
1725.56 125
1725.65 123
1725.75 121
1725.84 119
1725.94 117
1726.04 116
1726.13 113
1726.23 109
1726.32 103
1726.42 95
1726.51 87
1726.61 80
1726.70 75
1726.80 71
1726.89 70
1726.99 70
1727.08 69
1727.18 68
1727.27 65
1727.37 62
1727.46 59
1727.56 58
1727.65 59
1727.75 63
1727.84 69
1727.94 76
1728.04 83
1728.13 89
1728.23 95
1728.32 99
1728.42 102
1728.51 103
1728.61 103
1728.70 102
1728.80 98
1728.89 94
1728.99 90
1729.08 86
1729.18 83
1729.27 82
1729.37 82
1729.46 82
1729.56 82
1729.66 82
1729.75 80
1729.85 76
1729.94 72
1730.04 67
1730.13 62
1730.23 59
1730.32 58
1730.42 60
1730.51 63
1730.61 67
1730.70 71
1730.80 74
1730.90 75
1730.99 74
1731.09 70
1731.18 66
1731.28 61
1731.37 57
1731.47 54
1731.56 52
1731.66 50
1731.75 49
1731.85 47
1731.94 45
1732.04 43
1732.13 40
1732.23 38
1732.33 36
1732.42 35
1732.52 36
1732.61 38
1732.71 43
1732.80 48
1732.90 53
1732.99 57
1733.09 59
1733.18 60
1733.28 58
1733.38 55
1733.47 51
1733.57 48
1733.66 46
1733.76 46
1733.85 49
1733.95 54
1734.04 61
1734.14 68
1734.23 74
1734.33 80
1734.43 83
1734.52 85
1734.62 86
1734.71 86
1734.81 85
1734.90 85
1735.00 84
1735.09 83
1735.19 82
1735.28 82
1735.38 83
1735.48 83
1735.57 84
1735.67 84
1735.76 83
1735.86 80
1735.95 75
1736.05 69
1736.14 63
1736.24 58
1736.33 56
1736.43 57
1736.53 61
1736.62 68
1736.72 76
1736.81 85
1736.91 92
1737.00 98
1737.10 102
1737.19 105
1737.29 108
1737.39 109
1737.48 110
1737.58 109
1737.67 108
1737.77 105
1737.86 100
1737.96 96
1738.05 91
1738.15 87
1738.25 85
1738.34 83
1738.44 82
1738.53 81
1738.63 80
1738.72 79
1738.82 78
1738.91 78
1739.01 79
1739.11 81
1739.20 82
1739.30 83
1739.39 83
1739.49 82
1739.58 80
1739.68 77
1739.77 75
1739.87 74
1739.97 75
1740.06 77
1740.16 81
1740.25 87
1740.35 93
1740.44 100
1740.54 106
1740.64 111
1740.73 114
1740.83 115
1740.92 114
1741.02 113
1741.11 111
1741.21 109
1741.30 108
1741.40 109
1741.50 111
1741.59 113
1741.69 116
1741.78 118
1741.88 120
1741.97 123
1742.07 126
1742.17 131
1742.26 138
1742.36 146
1742.45 155
1742.55 164
1742.64 172
1742.74 179
1742.84 186
1742.93 191
1743.03 197
1743.12 203
1743.22 209
1743.31 216
1743.41 222
1743.51 227
1743.60 231
1743.70 233
1743.79 234
1743.89 232
1743.98 230
1744.08 226
1744.18 223
1744.27 220
1744.37 219
1744.46 218
1744.56 218
1744.65 220
1744.75 221
1744.85 223
1744.94 224
1745.04 224
1745.13 223
1745.23 219
1745.32 214
1745.42 207
1745.52 199
1745.61 190
1745.71 181
1745.80 172
1745.90 164
1745.99 159
1746.09 155
1746.19 153
1746.28 154
1746.38 158
1746.47 163
1746.57 169
1746.67 175
1746.76 178
1746.86 179
1746.95 177
1747.05 171
1747.14 164
1747.24 157
1747.34 150
1747.43 146
1747.53 144
1747.62 145
1747.72 146
1747.81 148
1747.91 149
1748.01 149
1748.10 148
1748.20 147
1748.29 146
1748.39 147
1748.49 151
1748.58 159
1748.68 170
1748.77 185
1748.87 203
1748.96 224
1749.06 247
1749.16 271
1749.25 297
1749.35 322
1749.44 348
1749.54 373
1749.64 397
1749.73 419
1749.83 440
1749.92 459
1750.02 475
1750.12 488
1750.21 497
1750.31 501
1750.40 498
1750.50 491
1750.59 479
1750.69 465
1750.79 451
1750.88 440
1750.98 434
1751.07 432
1751.17 434
1751.27 438
1751.36 443
1751.46 446
1751.55 447
1751.65 444
1751.75 438
1751.84 428
1751.94 416
1752.03 402
1752.13 387
1752.23 371
1752.32 354
1752.42 337
1752.51 320
1752.61 302
1752.71 286
1752.80 271
1752.90 259
1752.99 250
1753.09 245
1753.19 241
1753.28 238
1753.38 234
1753.47 229
1753.57 222
1753.66 213
1753.76 204
1753.86 195
1753.95 188
1754.05 182
1754.14 177
1754.24 172
1754.34 166
1754.43 160
1754.53 152
1754.62 144
1754.72 135
1754.82 126
1754.91 118
1755.01 112
1755.10 108
1755.20 105
1755.30 103
1755.39 101
1755.49 98
1755.59 94
1755.68 87
1755.78 79
1755.87 70
1755.97 62
1756.07 55
1756.16 51
1756.26 51
1756.35 53
1756.45 58
1756.55 64
1756.64 72
1756.74 79
1756.83 85
1756.93 90
1757.03 93
1757.12 94
1757.22 94
1757.31 93
1757.41 90
1757.51 88
1757.60 86
1757.70 85
1757.79 84
1757.89 84
1757.99 83
1758.08 83
1758.18 84
1758.28 85
1758.37 88
1758.47 93
1758.56 101
1758.66 109
1758.76 119
1758.85 129
1758.95 138
1759.04 145
1759.14 150
1759.24 153
1759.33 153
1759.43 151
1759.52 146
1759.62 139
1759.72 130
1759.81 120
1759.91 110
1760.01 100
1760.10 91
1760.20 84
1760.29 78
1760.39 73
1760.49 69
1760.58 66
1760.68 64
1760.77 64
1760.87 64
1760.97 66
1761.06 69
1761.16 72
1761.26 75
1761.35 76
1761.45 76
1761.54 73
1761.64 70
1761.74 66
1761.83 63
1761.93 60
1762.03 58
1762.12 57
1762.22 57
1762.31 56
1762.41 56
1762.51 56
1762.60 56
1762.70 56
1762.80 58
1762.89 61
1762.99 66
1763.08 73
1763.18 82
1763.28 91
1763.37 101
1763.47 111
1763.57 119
1763.66 126
1763.76 130
1763.85 133
1763.95 134
1764.05 133
1764.14 130
1764.24 127
1764.34 123
1764.43 118
1764.53 114
1764.62 109
1764.72 104
1764.82 100
1764.91 97
1765.01 94
1765.11 92
1765.20 90
1765.30 87
1765.39 83
1765.49 78
1765.59 72
1765.68 67
1765.78 64
1765.88 64
1765.97 69
1766.07 78
1766.17 92
1766.26 108
1766.36 123
1766.45 136
1766.55 146
1766.65 152
1766.74 156
1766.84 157
1766.94 158
1767.03 158
1767.13 157
1767.22 156
1767.32 152
1767.42 147
1767.51 140
1767.61 133
1767.71 127
1767.80 123
1767.90 122
1768.00 124
1768.09 129
1768.19 135
1768.28 142
1768.38 147
1768.48 149
1768.57 149
1768.67 146
1768.77 140
1768.86 132
1768.96 124
1769.06 115
1769.15 107
1769.25 100
1769.35 94
1769.44 91
1769.54 88
1769.63 86
1769.73 85
1769.83 83
1769.92 81
1770.02 78
1770.12 74
1770.21 68
1770.31 62
1770.41 56
1770.50 49
1770.60 41
1770.70 34
1770.79 25
1770.89 16
1770.98 6
1771.08 0
1771.18 0
1771.27 0
1771.37 0
1771.47 0
1771.56 0
1771.66 0
1771.76 0
1771.85 3
1771.95 11
1772.05 19
1772.14 26
1772.24 32
1772.34 37
1772.43 41
1772.53 45
1772.62 48
1772.72 49
1772.82 49
1772.91 47
1773.01 45
1773.11 42
1773.20 39
1773.30 37
1773.40 36
1773.49 36
1773.59 36
1773.69 37
1773.78 37
1773.88 38
1773.98 39
1774.07 40
1774.17 40
1774.27 41
1774.36 42
1774.46 43
1774.56 44
1774.65 44
1774.75 45
1774.85 47
1774.94 50
1775.04 55
1775.13 60
1775.23 67
1775.33 74
1775.42 80
1775.52 84
1775.62 87
1775.71 88
1775.81 89
1775.91 89
1776.00 90
1776.10 92
1776.20 94
1776.29 96
1776.39 97
1776.49 97
1776.58 95
1776.68 90
1776.78 85
1776.87 78
1776.97 71
1777.07 65
1777.16 60
1777.26 56
1777.36 54
1777.45 52
1777.55 51
1777.65 50
1777.74 52
1777.84 54
1777.94 59
1778.03 66
1778.13 74
1778.23 82
1778.32 90
1778.42 95
1778.52 99
1778.61 99
1778.71 98
1778.81 96
1778.90 95
1779.00 95
1779.10 97
1779.19 100
1779.29 105
1779.39 108
1779.48 110
1779.58 111
1779.68 110
1779.77 107
1779.87 103
1779.97 99
1780.06 95
1780.16 89
1780.26 84
1780.35 78
1780.45 72
1780.55 66
1780.64 62
1780.74 60
1780.84 60
1780.93 62
1781.03 65
1781.13 69
1781.22 72
1781.32 74
1781.42 75
1781.51 76
1781.61 76
1781.71 76
1781.80 76
1781.90 76
1782.00 76
1782.09 75
1782.19 73
1782.29 71
1782.39 69
1782.48 68
1782.58 69
1782.68 72
1782.77 76
1782.87 81
1782.97 86
1783.06 89
1783.16 92
1783.26 95
1783.35 97
1783.45 100
1783.55 104
1783.64 109
1783.74 114
1783.84 119
1783.93 124
1784.03 127
1784.13 129
1784.22 128
1784.32 126
1784.42 121
1784.51 116
1784.61 110
1784.71 104
1784.81 99
1784.90 95
1785.00 92
1785.10 89
1785.19 87
1785.29 84
1785.39 81
1785.48 78
1785.58 74
1785.68 71
1785.77 69
1785.87 68
1785.97 67
1786.06 67
1786.16 67
1786.26 67
1786.35 66
1786.45 64
1786.55 62
1786.65 59
1786.74 59
1786.84 60
1786.94 63
1787.03 68
1787.13 74
1787.23 82
1787.32 90
1787.42 96
1787.52 102
1787.61 107
1787.71 111
1787.81 116
1787.91 120
1788.00 126
1788.10 133
1788.20 141
1788.29 150
1788.39 159
1788.49 168
1788.58 177
1788.68 184
1788.78 188
1788.87 190
1788.97 189
1789.07 185
1789.17 178
1789.26 168
1789.36 156
1789.46 143
1789.55 128
1789.65 114
1789.75 100
1789.84 89
1789.94 79
1790.04 73
1790.13 70
1790.23 71
1790.33 76
1790.43 83
1790.52 93
1790.62 102
1790.72 111
1790.81 117
1790.91 119
1791.01 118
1791.10 113
1791.20 105
1791.30 96
1791.40 86
1791.49 77
1791.59 68
1791.69 61
1791.78 57
1791.88 55
1791.98 55
1792.07 57
1792.17 60
1792.27 64
1792.37 68
1792.46 72
1792.56 75
1792.66 79
1792.75 82
1792.85 85
1792.95 88
1793.05 91
1793.14 92
1793.24 93
1793.34 92
1793.43 90
1793.53 87
1793.63 82
1793.72 76
1793.82 70
1793.92 63
1794.02 58
1794.11 54
1794.21 52
1794.31 53
1794.40 56
1794.50 60
1794.60 66
1794.70 70
1794.79 73
1794.89 74
1794.99 72
1795.08 69
1795.18 65
1795.28 61
1795.38 58
1795.47 56
1795.57 56
1795.67 57
1795.76 58
1795.86 60
1795.96 62
1796.06 64
1796.15 67
1796.25 70
1796.35 75
1796.44 80
1796.54 85
1796.64 88
1796.74 88
1796.83 86
1796.93 81
1797.03 75
1797.12 69
1797.22 65
1797.32 63
1797.42 63
1797.51 63
1797.61 64
1797.71 64
1797.80 63
1797.90 60
1798.00 58
1798.10 57
1798.19 58
1798.29 61
1798.39 66
1798.48 71
1798.58 75
1798.68 78
1798.78 80
1798.87 81
1798.97 81
1799.07 81
1799.17 82
1799.26 82
1799.36 81
1799.46 80
1799.55 78
1799.65 76
1799.75 75
1799.85 75
1799.94 76
1800.04 80
1800.14 84
1800.23 87
1800.33 90
1800.43 91
1800.53 90
1800.62 88
1800.72 86
1800.82 84
1800.92 82
1801.01 80
1801.11 78
1801.21 77
1801.30 76
1801.40 75
1801.50 74
1801.60 75
1801.69 76
1801.79 78
1801.89 80
1801.99 81
1802.08 82
1802.18 83
1802.28 85
1802.38 88
1802.47 93
1802.57 98
1802.67 104
1802.76 109
1802.86 113
1802.96 117
1803.06 119
1803.15 120
1803.25 121
1803.35 121
1803.45 119
1803.54 116
1803.64 111
1803.74 104
1803.83 97
1803.93 89
1804.03 82
1804.13 76
1804.22 74
1804.32 74
1804.42 78
1804.52 85
1804.61 95
1804.71 108
1804.81 121
1804.91 135
1805.00 148
1805.10 158
1805.20 168
1805.30 177
1805.39 185
1805.49 195
1805.59 207
1805.69 221
1805.78 237
1805.88 254
1805.98 270
1806.07 286
1806.17 301
1806.27 314
1806.37 325
1806.46 334
1806.56 340
1806.66 344
1806.76 348
1806.85 351
1806.95 354
1807.05 358
1807.15 363
1807.24 369
1807.34 377
1807.44 384
1807.54 390
1807.63 394
1807.73 395
1807.83 393
1807.93 388
1808.02 381
1808.12 373
1808.22 366
1808.32 361
1808.41 360
1808.51 361
1808.61 365
1808.71 368
1808.80 371
1808.90 370
1809.00 367
1809.10 361
1809.19 353
1809.29 345
1809.39 337
1809.49 330
1809.58 324
1809.68 316
1809.78 306
1809.88 294
1809.97 279
1810.07 262
1810.17 244
1810.27 227
1810.36 213
1810.46 202
1810.56 195
1810.66 190
1810.75 186
1810.85 183
1810.95 179
1811.05 174
1811.14 166
1811.24 157
1811.34 147
1811.44 136
1811.53 126
1811.63 118
1811.73 112
1811.83 108
1811.92 107
1812.02 106
1812.12 106
1812.22 104
1812.31 101
1812.41 95
1812.51 87
1812.61 78
1812.70 69
1812.80 62
1812.90 57
1813.00 54
1813.09 54
1813.19 56
1813.29 59
1813.39 61
1813.49 63
1813.58 62
1813.68 61
1813.78 58
1813.88 55
1813.97 52
1814.07 50
1814.17 48
1814.27 48
1814.36 47
1814.46 47
1814.56 46
1814.66 45
1814.75 44
1814.85 43
1814.95 42
1815.05 42
1815.15 42
1815.24 42
1815.34 41
1815.44 39
1815.54 37
1815.63 35
1815.73 34
1815.83 34
1815.93 36
1816.02 38
1816.12 39
1816.22 40
1816.32 40
1816.41 37
1816.51 35
1816.61 31
1816.71 29
1816.81 27
1816.90 27
1817.00 28
1817.10 29
1817.20 29
1817.29 29
1817.39 27
1817.49 25
1817.59 23
1817.68 21
1817.78 19
1817.88 19
1817.98 21
1818.08 24
1818.17 28
1818.27 32
1818.37 37
1818.47 40
1818.56 43
1818.66 45
1818.76 47
1818.86 47
1818.96 48
1819.05 48
1819.15 50
1819.25 52
1819.35 55
1819.44 59
1819.54 65
1819.64 72
1819.74 81
1819.84 90
1819.93 99
1820.03 107
1820.13 113
1820.23 116
1820.32 116
1820.42 113
1820.52 107
1820.62 99
1820.72 91
1820.81 83
1820.91 78
1821.01 75
1821.11 74
1821.20 76
1821.30 78
1821.40 80
1821.50 81
1821.60 81
1821.69 78
1821.79 75
1821.89 72
1821.99 70
1822.09 72
1822.18 76
1822.28 83
1822.38 93
1822.48 104
1822.57 114
1822.67 121
1822.77 125
1822.87 126
1822.97 125
1823.06 122
1823.16 120
1823.26 120
1823.36 122
1823.46 126
1823.55 131
1823.65 136
1823.75 139
1823.85 139
1823.94 135
1824.04 129
1824.14 119
1824.24 109
1824.34 99
1824.43 91
1824.53 87
1824.63 87
1824.73 91
1824.83 98
1824.92 107
1825.02 114
1825.12 119
1825.22 120
1825.32 118
1825.41 112
1825.51 104
1825.61 97
1825.71 91
1825.80 88
1825.90 89
1826.00 94
1826.10 104
1826.20 115
1826.29 127
1826.39 138
1826.49 145
1826.59 147
1826.69 145
1826.78 139
1826.88 132
1826.98 123
1827.08 116
1827.18 109
1827.27 104
1827.37 100
1827.47 97
1827.57 94
1827.67 92
1827.76 91
1827.86 91
1827.96 91
1828.06 92
1828.16 92
1828.25 91
1828.35 89
1828.45 86
1828.55 82
1828.65 77
1828.74 71
1828.84 66
1828.94 62
1829.04 59
1829.14 57
1829.23 54
1829.33 51
1829.43 47
1829.53 41
1829.63 33
1829.72 24
1829.82 15
1829.92 7
1830.02 2
1830.12 0
1830.21 0
1830.31 0
1830.41 3
1830.51 7
1830.61 12
1830.71 16
1830.80 21
1830.90 24
1831.00 28
1831.10 30
1831.20 32
1831.29 32
1831.39 31
1831.49 28
1831.59 25
1831.69 22
1831.78 21
1831.88 22
1831.98 25
1832.08 31
1832.18 37
1832.27 43
1832.37 47
1832.47 47
1832.57 44
1832.67 39
1832.77 32
1832.86 25
1832.96 19
1833.06 14
1833.16 10
1833.26 8
1833.35 6
1833.45 5
1833.55 3
1833.65 2
1833.75 1
1833.84 0
1833.94 0
1834.04 0
1834.14 0
1834.24 0
1834.34 0
1834.43 0
1834.53 0
1834.63 0
1834.73 0
1834.83 0
1834.92 2
1835.02 6
1835.12 10
1835.22 14
1835.32 18
1835.42 22
1835.51 24
1835.61 25
1835.71 26
1835.81 26
1835.91 25
1836.00 25
1836.10 25
1836.20 24
1836.30 23
1836.40 20
1836.50 18
1836.59 14
1836.69 11
1836.79 8
1836.89 7
1836.99 7
1837.09 8
1837.18 11
1837.28 13
1837.38 16
1837.48 17
1837.58 19
1837.67 22
1837.77 25
1837.87 30
1837.97 36
1838.07 43
1838.17 48
1838.26 53
1838.36 55
1838.46 55
1838.56 53
1838.66 50
1838.76 46
1838.85 42
1838.95 38
1839.05 36
1839.15 34
1839.25 35
1839.35 37
1839.44 39
1839.54 42
1839.64 46
1839.74 48
1839.84 50
1839.94 52
1840.03 53
1840.13 55
1840.23 59
1840.33 63
1840.43 70
1840.53 77
1840.62 85
1840.72 92
1840.82 99
1840.92 103
1841.02 106
1841.12 107
1841.21 108
1841.31 110
1841.41 113
1841.51 116
1841.61 118
1841.71 118
1841.80 115
1841.90 108
1842.00 97
1842.10 84
1842.20 70
1842.30 57
1842.39 46
1842.49 39
1842.59 36
1842.69 37
1842.79 41
1842.89 46
1842.98 51
1843.08 55
1843.18 57
1843.28 58
1843.38 57
1843.48 55
1843.58 52
1843.67 51
1843.77 50
1843.87 49
1843.97 49
1844.07 49
1844.17 49
1844.26 49
1844.36 48
1844.46 47
1844.56 46
1844.66 46
1844.76 46
1844.85 47
1844.95 48
1845.05 49
1845.15 49
1845.25 49
1845.35 47
1845.45 46
1845.54 43
1845.64 41
1845.74 38
1845.84 35
1845.94 32
1846.04 28
1846.13 24
1846.23 20
1846.33 15
1846.43 11
1846.53 8
1846.63 6
1846.73 6
1846.82 9
1846.92 14
1847.02 21
1847.12 28
1847.22 36
1847.32 43
1847.42 49
1847.51 54
1847.61 58
1847.71 62
1847.81 66
1847.91 68
1848.01 71
1848.11 73
1848.20 75
1848.30 77
1848.40 79
1848.50 80
1848.60 81
1848.70 81
1848.79 81
1848.89 80
1848.99 78
1849.09 75
1849.19 71
1849.29 66
1849.39 62
1849.48 57
1849.58 52
1849.68 48
1849.78 44
1849.88 42
1849.98 40
1850.08 39
1850.17 39
1850.27 39
1850.37 39
1850.47 40
1850.57 41
1850.67 42
1850.77 44
1850.87 46
1850.96 48
1851.06 51
1851.16 55
1851.26 59
1851.36 63
1851.46 67
1851.56 70
1851.65 74
1851.75 76
1851.85 76
1851.95 75
1852.05 72
1852.15 69
1852.25 66
1852.34 63
1852.44 62
1852.54 63
1852.64 66
1852.74 68
1852.84 71
1852.94 72
1853.04 72
1853.13 71
1853.23 69
1853.33 66
1853.43 64
1853.53 62
1853.63 61
1853.73 60
1853.82 58
1853.92 57
1854.02 55
1854.12 52
1854.22 50
1854.32 49
1854.42 49
1854.52 50
1854.61 53
1854.71 59
1854.81 66
1854.91 76
1855.01 85
1855.11 95
1855.21 104
1855.31 112
1855.40 117
1855.50 119
1855.60 118
1855.70 115
1855.80 109
1855.90 102
1856.00 94
1856.10 87
1856.19 80
1856.29 74
1856.39 68
1856.49 64
1856.59 62
1856.69 60
1856.79 60
1856.89 60
1856.98 61
1857.08 62
1857.18 62
1857.28 60
1857.38 56
1857.48 52
1857.58 47
1857.68 44
1857.77 42
1857.87 43
1857.97 44
1858.07 44
1858.17 43
1858.27 39
1858.37 31
1858.47 22
1858.56 13
1858.66 5
1858.76 0
1858.86 0
1858.96 0
1859.06 2
1859.16 7
1859.26 11
1859.36 14
1859.45 17
1859.55 18
1859.65 20
1859.75 21
1859.85 23
1859.95 26
1860.05 30
1860.15 35
1860.25 43
1860.34 52
1860.44 63
1860.54 74
1860.64 85
1860.74 94
1860.84 100
1860.94 100
1861.04 96
1861.13 88
1861.23 76
1861.33 63
1861.43 50
1861.53 38
1861.63 28
1861.73 19
1861.83 13
1861.93 7
1862.02 2
1862.12 0
1862.22 0
1862.32 0
1862.42 0
1862.52 0
1862.62 0
1862.72 0
1862.82 0
1862.92 1
1863.01 13
1863.11 28
1863.21 46
1863.31 65
1863.41 84
1863.51 103
1863.61 118
1863.71 130
1863.81 138
1863.90 142
1864.00 144
1864.10 144
1864.20 143
1864.30 140
1864.40 137
1864.50 133
1864.60 128
1864.70 120
1864.80 110
1864.89 100
1864.99 91
1865.09 83
1865.19 78
1865.29 76
1865.39 76
1865.49 78
1865.59 81
1865.69 83
1865.79 85
1865.88 85
1865.98 85
1866.08 84
1866.18 84
1866.28 84
1866.38 84
1866.48 85
1866.58 85
1866.68 84
1866.78 81
1866.87 78
1866.97 74
1867.07 70
1867.17 67
1867.27 66
1867.37 65
1867.47 65
1867.57 65
1867.67 64
1867.77 61
1867.87 57
1867.96 53
1868.06 48
1868.16 45
1868.26 43
1868.36 43
1868.46 44
1868.56 46
1868.66 48
1868.76 49
1868.86 49
1868.95 48
1869.05 48
1869.15 49
1869.25 50
1869.35 52
1869.45 55
1869.55 58
1869.65 61
1869.75 62
1869.85 63
1869.95 62
1870.05 60
1870.14 57
1870.24 52
1870.34 47
1870.44 40
1870.54 34
1870.64 28
1870.74 22
1870.84 18
1870.94 15
1871.04 14
1871.14 15
1871.23 19
1871.33 24
1871.43 31
1871.53 39
1871.63 46
1871.73 52
1871.83 56
1871.93 57
1872.03 56
1872.13 52
1872.23 48
1872.33 44
1872.42 42
1872.52 41
1872.62 42
1872.72 44
1872.82 46
1872.92 48
1873.02 48
1873.12 46
1873.22 42
1873.32 35
1873.42 25
1873.52 15
1873.62 5
1873.71 0
1873.81 0
1873.91 0
1874.01 0
1874.11 0
1874.21 0
1874.31 0
1874.41 0
1874.51 2
1874.61 10
1874.71 18
1874.81 26
1874.91 34
1875.00 41
1875.10 47
1875.20 51
1875.30 54
1875.40 56
1875.50 56
1875.60 56
1875.70 54
1875.80 53
1875.90 53
1876.00 53
1876.10 53
1876.20 54
1876.29 55
1876.39 55
1876.49 55
1876.59 54
1876.69 53
1876.79 54
1876.89 56
1876.99 61
1877.09 68
1877.19 76
1877.29 85
1877.39 92
1877.49 98
1877.59 100
1877.69 100
1877.78 98
1877.88 96
1877.98 95
1878.08 97
1878.18 101
1878.28 107
1878.38 113
1878.48 119
1878.58 123
1878.68 124
1878.78 121
1878.88 116
1878.98 108
1879.08 99
1879.18 89
1879.27 81
1879.37 74
1879.47 69
1879.57 66
1879.67 66
1879.77 68
1879.87 72
1879.97 79
1880.07 85
1880.17 92
1880.27 98
1880.37 104
1880.47 107
1880.57 108
1880.67 107
1880.77 104
1880.86 98
1880.96 89
1881.06 79
1881.16 69
1881.26 58
1881.36 50
1881.46 45
1881.56 43
1881.66 44
1881.76 48
1881.86 53
1881.96 57
1882.06 59
1882.16 60
1882.26 59
1882.36 56
1882.46 53
1882.56 52
1882.65 52
1882.75 55
1882.85 60
1882.95 68
1883.05 77
1883.15 87
1883.25 96
1883.35 103
1883.45 108
1883.55 110
1883.65 109
1883.75 107
1883.85 104
1883.95 101
1884.05 99
1884.15 99
1884.25 100
1884.35 102
1884.45 104
1884.54 105
1884.64 106
1884.74 107
1884.84 107
1884.94 107
1885.04 107
1885.14 106
1885.24 105
1885.34 102
1885.44 97
1885.54 91
1885.64 83
1885.74 75
1885.84 67
1885.94 60
1886.04 54
1886.14 50
1886.24 47
1886.34 46
1886.44 44
1886.54 43
1886.63 42
1886.73 42
1886.83 41
1886.93 41
1887.03 39
1887.13 37
1887.23 34
1887.33 30
1887.43 27
1887.53 24
1887.63 23
1887.73 24
1887.83 26
1887.93 29
1888.03 32
1888.13 33
1888.23 34
1888.33 33
1888.43 32
1888.53 30
1888.63 30
1888.73 31
1888.83 35
1888.93 41
1889.02 49
1889.12 57
1889.22 65
1889.32 70
1889.42 73
1889.52 73
1889.62 69
1889.72 64
1889.82 56
1889.92 48
1890.02 39
1890.12 31
1890.22 22
1890.32 14
1890.42 7
1890.52 2
1890.62 0
1890.72 0
1890.82 0
1890.92 0
1891.02 0
1891.12 1
1891.22 1
1891.32 0
1891.42 0
1891.52 0
1891.62 0
1891.72 0
1891.82 4
1891.92 10
1892.01 19
1892.11 29
1892.21 37
1892.31 43
1892.41 46
1892.51 44
1892.61 40
1892.71 33
1892.81 26
1892.91 20
1893.01 17
1893.11 16
1893.21 16
1893.31 17
1893.41 17
1893.51 16
1893.61 14
1893.71 11
1893.81 8
1893.91 6
1894.01 4
1894.11 5
1894.21 5
1894.31 7
1894.41 8
1894.51 8
1894.61 7
1894.71 5
1894.81 3
1894.91 0
1895.01 0
1895.11 0
1895.21 0
1895.31 0
1895.41 3
1895.51 6
1895.61 10
1895.71 14
1895.81 19
1895.91 23
1896.00 28
1896.10 32
1896.20 34
1896.30 35
1896.40 35
1896.50 34
1896.60 33
1896.70 32
1896.80 33
1896.90 34
1897.00 34
1897.10 34
1897.20 33
1897.30 29
1897.40 24
1897.50 19
1897.60 14
1897.70 11
1897.80 10
1897.90 12
1898.00 16
1898.10 24
1898.20 33
1898.30 43
1898.40 53
1898.50 60
1898.60 64
1898.70 64
1898.80 60
1898.90 53
1899.00 44
1899.10 35
1899.20 27
1899.30 21
1899.40 18
1899.50 17
1899.60 18
1899.70 20
1899.80 23
1899.90 26
1900.00 29
1900.10 32
1900.20 35
1900.30 38
1900.40 42
1900.50 46
1900.60 52
1900.70 59
1900.80 67
1900.90 77
1901.00 86
1901.10 95
1901.20 101
1901.30 103
1901.40 103
1901.50 101
1901.60 97
1901.70 92
1901.80 89
1901.90 85
1902.00 83
1902.10 80
1902.20 77
1902.30 73
1902.40 69
1902.50 65
1902.60 60
1902.70 56
1902.80 52
1902.90 50
1903.00 48
1903.10 48
1903.20 49
1903.30 51
1903.40 53
1903.50 55
1903.60 56
1903.70 57
1903.80 56
1903.90 56
1904.00 55
1904.10 55
1904.20 55
1904.30 55
1904.40 54
1904.50 52
1904.60 48
1904.70 41
1904.80 32
1904.90 22
1905.00 14
1905.10 8
1905.20 4
1905.30 4
1905.40 7
1905.50 10
1905.60 14
1905.70 17
1905.80 19
1905.90 19
1906.00 18
1906.10 17
1906.20 15
1906.30 12
1906.40 10
1906.50 9
1906.60 8
1906.70 9
1906.80 11
1906.90 14
1907.00 18
1907.10 22
1907.20 25
1907.30 28
1907.40 29
1907.50 28
1907.60 26
1907.70 23
1907.80 20
1907.90 17
1908.00 15
1908.10 14
1908.20 15
1908.30 19
1908.40 23
1908.50 29
1908.60 35
1908.70 39
1908.80 43
1908.90 45
1909.00 46
1909.10 47
1909.20 49
1909.30 52
1909.40 57
1909.50 63
1909.60 68
1909.70 72
1909.80 73
1909.90 71
1910.00 67
1910.10 63
1910.20 59
1910.30 58
1910.40 59
1910.50 62
1910.60 66
1910.70 71
1910.81 74
1910.91 75
1911.01 75
1911.11 74
1911.21 72
1911.31 71
1911.41 71
1911.51 72
1911.61 73
1911.71 73
1911.81 71
1911.91 69
1912.01 66
1912.11 63
1912.21 61
1912.31 59
1912.41 59
1912.51 60
1912.61 62
1912.71 64
1912.81 66
1912.91 68
1913.01 69
1913.11 70
1913.21 69
1913.31 67
1913.41 63
1913.51 58
1913.61 52
1913.71 46
1913.81 41
1913.91 35
1914.01 30
1914.11 23
1914.21 14
1914.31 5
1914.41 0
1914.51 0
1914.61 0
1914.71 0
1914.82 0
1914.92 0
1915.02 0
1915.12 0
1915.22 8
1915.32 20
1915.42 31
1915.52 39
1915.62 46
1915.72 50
1915.82 54
1915.92 56
1916.02 59
1916.12 62
1916.22 65
1916.32 69
1916.42 73
1916.52 76
1916.62 79
1916.72 80
1916.82 80
1916.92 78
1917.02 76
1917.12 73
1917.22 70
1917.32 67
1917.42 64
1917.52 62
1917.62 60
1917.72 57
1917.83 54
1917.93 50
1918.03 46
1918.13 41
1918.23 36
1918.33 31
1918.43 26
1918.53 22
1918.63 17
1918.73 14
1918.83 11
1918.93 9
1919.03 8
1919.13 8
1919.23 8
1919.33 9
1919.43 10
1919.53 9
1919.63 7
1919.73 4
1919.83 0
1919.93 0
1920.03 0
1920.13 0
1920.24 0
1920.34 0
1920.44 0
1920.54 6
1920.64 17
1920.74 28
1920.84 38
1920.94 45
1921.04 50
1921.14 52
1921.24 52
1921.34 51
1921.44 50
1921.54 48
1921.64 46
1921.74 44
1921.84 42
1921.94 40
1922.04 37
1922.14 34
1922.24 31
1922.34 30
1922.45 31
1922.55 35
1922.65 42
1922.75 51
1922.85 62
1922.95 74
1923.05 84
1923.15 93
1923.25 100
1923.35 104
1923.45 106
1923.55 105
1923.65 101
1923.75 94
1923.85 85
1923.95 76
1924.05 68
1924.15 63
1924.25 63
1924.36 67
1924.46 74
1924.56 84
1924.66 94
1924.76 102
1924.86 108
1924.96 110
1925.06 109
1925.16 105
1925.26 98
1925.36 89
1925.46 78
1925.56 66
1925.66 54
1925.76 43
1925.86 32
1925.96 24
1926.07 17
1926.17 13
1926.27 11
1926.37 10
1926.47 12
1926.57 15
1926.67 20
1926.77 27
1926.87 35
1926.97 44
1927.07 52
1927.17 60
1927.27 67
1927.37 73
1927.47 78
1927.57 83
1927.68 87
1927.78 92
1927.88 97
1927.98 102
1928.08 105
1928.18 107
1928.28 106
1928.38 102
1928.48 95
1928.58 86
1928.68 75
1928.78 63
1928.88 52
1928.98 41
1929.08 33
1929.18 26
1929.29 22
1929.39 21
1929.49 22
1929.59 26
1929.69 30
1929.79 36
1929.89 43
1929.99 49
1930.09 56
1930.19 61
1930.29 65
1930.39 67
1930.49 67
1930.59 65
1930.70 62
1930.80 56
1930.90 50
1931.00 43
1931.10 37
1931.20 32
1931.30 28
1931.40 25
1931.50 25
1931.60 27
1931.70 30
1931.80 34
1931.90 38
1932.00 42
1932.11 45
1932.21 48
1932.31 51
1932.41 53
1932.51 56
1932.61 57
1932.71 58
1932.81 59
1932.91 60
1933.01 61
1933.11 63
1933.21 68
1933.31 76
1933.42 87
1933.52 101
1933.62 115
1933.72 129
1933.82 142
1933.92 153
1934.02 161
1934.12 165
1934.22 166
1934.32 165
1934.42 160
1934.52 155
1934.63 149
1934.73 144
1934.83 141
1934.93 141
1935.03 144
1935.13 149
1935.23 155
1935.33 160
1935.43 164
1935.53 167
1935.63 167
1935.73 165
1935.84 163
1935.94 159
1936.04 156
1936.14 152
1936.24 148
1936.34 144
1936.44 139
1936.54 134
1936.64 128
1936.74 123
1936.84 118
1936.94 115
1937.05 113
1937.15 113
1937.25 113
1937.35 112
1937.45 109
1937.55 105
1937.65 99
1937.75 92
1937.85 84
1937.95 76
1938.05 70
1938.16 65
1938.26 60
1938.36 56
1938.46 51
1938.56 46
1938.66 43
1938.76 41
1938.86 41
1938.96 44
1939.06 47
1939.16 52
1939.27 55
1939.37 56
1939.47 56
1939.57 55
1939.67 53
1939.77 51
1939.87 51
1939.97 52
1940.07 53
1940.17 55
1940.28 57
1940.38 59
1940.48 61
1940.58 62
1940.68 62
1940.78 61
1940.88 59
1940.98 56
1941.08 53
1941.18 49
1941.28 46
1941.39 45
1941.49 46
1941.59 48
1941.69 52
1941.79 55
1941.89 58
1941.99 59
1942.09 59
1942.19 57
1942.30 53
1942.40 49
1942.50 45
1942.60 41
1942.70 36
1942.80 31
1942.90 27
1943.00 23
1943.10 21
1943.20 22
1943.31 25
1943.41 30
1943.51 37
1943.61 44
1943.71 49
1943.81 53
1943.91 55
1944.01 54
1944.11 51
1944.21 47
1944.32 43
1944.42 38
1944.52 32
1944.62 25
1944.72 18
1944.82 9
1944.92 0
1945.02 0
1945.12 0
1945.23 0
1945.33 0
1945.43 0
1945.53 0
1945.63 0
1945.73 1
1945.83 12
1945.93 25
1946.03 37
1946.14 49
1946.24 61
1946.34 71
1946.44 80
1946.54 88
1946.64 94
1946.74 98
1946.84 101
1946.94 102
1947.05 102
1947.15 101
1947.25 99
1947.35 96
1947.45 91
1947.55 86
1947.65 80
1947.75 74
1947.86 68
1947.96 61
1948.06 53
1948.16 44
1948.26 35
1948.36 25
1948.46 14
1948.56 4
1948.66 0
1948.77 0
1948.87 0
1948.97 0
1949.07 0
1949.17 0
1949.27 0
1949.37 0
1949.47 3
1949.58 7
1949.68 10
1949.78 13
1949.88 17
1949.98 21
1950.08 27
1950.18 33
1950.28 38
1950.38 44
1950.49 48
1950.59 50
1950.69 50
1950.79 48
1950.89 46
1950.99 43
1951.09 41
1951.19 39
1951.30 37
1951.40 36
1951.50 36
1951.60 35
1951.70 35
1951.80 35
1951.90 35
1952.00 36
1952.11 38
1952.21 40
1952.31 43
1952.41 45
1952.51 45
1952.61 44
1952.71 41
1952.82 35
1952.92 29
1953.02 24
1953.12 20
1953.22 19
1953.32 20
1953.42 25
1953.52 32
1953.63 40
1953.73 49
1953.83 57
1953.93 64
1954.03 69
1954.13 72
1954.23 73
1954.33 71
1954.44 68
1954.54 62
1954.64 56
1954.74 49
1954.84 42
1954.94 36
1955.04 30
1955.15 24
1955.25 18
1955.35 13
1955.45 9
1955.55 4
1955.65 0
1955.75 0
1955.86 0
1955.96 0
1956.06 0
1956.16 0
1956.26 0
1956.36 0
1956.46 0
1956.56 6
1956.67 17
1956.77 28
1956.87 39
1956.97 49
1957.07 58
1957.17 65
1957.27 71
1957.38 77
1957.48 84
1957.58 92
1957.68 100
1957.78 109
1957.88 117
1957.98 122
1958.09 124
1958.19 123
1958.29 119
1958.39 112
1958.49 104
1958.59 96
1958.69 90
1958.80 86
1958.90 84
1959.00 85
1959.10 87
1959.20 90
1959.30 93
1959.40 96
1959.51 99
1959.61 100
1959.71 99
1959.81 96
1959.91 92
1960.01 88
1960.11 83
1960.22 79
1960.32 76
1960.42 73
1960.52 71
1960.62 69
1960.72 66
1960.83 63
1960.93 58
1961.03 54
1961.13 50
1961.23 47
1961.33 46
1961.43 47
1961.54 50
1961.64 53
1961.74 56
1961.84 58
1961.94 59
1962.04 58
1962.15 55
1962.25 52
1962.35 48
1962.45 45
1962.55 43
1962.65 44
1962.75 48
1962.86 55
1962.96 63
1963.06 72
1963.16 79
1963.26 82
1963.36 81
1963.47 77
1963.57 70
1963.67 62
1963.77 55
1963.87 49
1963.97 45
1964.07 44
1964.18 44
1964.28 46
1964.38 49
1964.48 53
1964.58 58
1964.68 64
1964.79 69
1964.89 74
1964.99 76
1965.09 77
1965.19 75
1965.29 72
1965.40 67
1965.50 61
1965.60 56
1965.70 52
1965.80 50
1965.90 48
1966.01 46
1966.11 45
1966.21 44
1966.31 42
1966.41 41
1966.51 39
1966.62 39
1966.72 40
1966.82 42
1966.92 45
1967.02 50
1967.12 55
1967.23 60
1967.33 66
1967.43 71
1967.53 77
1967.63 82
1967.73 88
1967.84 93
1967.94 98
1968.04 103
1968.14 108
1968.24 112
1968.34 114
1968.45 115
1968.55 114
1968.65 112
1968.75 108
1968.85 105
1968.95 104
1969.06 103
1969.16 104
1969.26 106
1969.36 107
1969.46 106
1969.56 102
1969.67 95
1969.77 84
1969.87 71
1969.97 57
1970.07 44
1970.17 33
1970.28 26
1970.38 23
1970.48 24
1970.58 28
1970.68 33
1970.78 38
1970.89 41
1970.99 42
1971.09 40
1971.19 35
1971.29 28
1971.40 19
1971.50 9
1971.60 1
1971.70 0
1971.80 0
1971.90 0
1972.01 0
1972.11 4
1972.21 13
1972.31 23
1972.41 33
1972.52 44
1972.62 55
1972.72 66
1972.82 77
1972.92 88
1973.02 97
1973.13 104
1973.23 108
1973.33 111
1973.43 113
1973.53 113
1973.64 113
1973.74 114
1973.84 114
1973.94 114
1974.04 113
1974.14 111
1974.25 109
1974.35 107
1974.45 107
1974.55 107
1974.65 110
1974.76 114
1974.86 120
1974.96 124
1975.06 127
1975.16 127
1975.26 124
1975.37 119
1975.47 113
1975.57 108
1975.67 106
1975.77 107
1975.88 112
1975.98 118
1976.08 125
1976.18 130
1976.28 133
1976.39 133
1976.49 130
1976.59 126
1976.69 120
1976.79 114
1976.90 110
1977.00 105
1977.10 100
1977.20 95
1977.30 88
1977.40 80
1977.51 71
1977.61 61
1977.71 52
1977.81 44
1977.91 37
1978.02 33
1978.12 30
1978.22 29
1978.32 30
1978.42 32
1978.53 35
1978.63 38
1978.73 41
1978.83 43
1978.93 45
1979.04 46
1979.14 46
1979.24 46
1979.34 46
1979.44 47
1979.55 49
1979.65 52
1979.75 56
1979.85 60
1979.95 63
1980.06 64
1980.16 63
1980.26 59
1980.36 53
1980.46 46
1980.57 38
1980.67 30
1980.77 25
1980.87 23
1980.97 26
1981.08 32
1981.18 41
1981.28 51
1981.38 61
1981.48 69
1981.59 74
1981.69 75
1981.79 72
1981.89 68
1981.99 64
1982.10 59
1982.20 56
1982.30 53
1982.40 48
1982.50 43
1982.61 35
1982.71 26
1982.81 17
1982.91 9
1983.01 5
1983.12 3
1983.22 4
1983.32 7
1983.42 10
1983.53 15
1983.63 20
1983.73 26
1983.83 34
1983.93 45
1984.04 57
1984.14 70
1984.24 82
1984.34 90
1984.44 97
1984.55 100
1984.65 104
1984.75 108
1984.85 114
1984.95 123
1985.06 133
1985.16 142
1985.26 149
1985.36 153
1985.47 151
1985.57 144
1985.67 134
1985.77 121
1985.87 107
1985.98 95
1986.08 86
1986.18 80
1986.28 76
1986.38 75
1986.49 76
1986.59 77
1986.69 78
1986.79 78
1986.90 78
1987.00 78
1987.10 76
1987.20 74
1987.30 71
1987.41 67
1987.51 63
1987.61 58
1987.71 54
1987.81 51
1987.92 49
1988.02 49
1988.12 49
1988.22 48
1988.33 46
1988.43 43
1988.53 39
1988.63 35
1988.73 31
1988.84 30
1988.94 31
1989.04 34
1989.14 38
1989.25 43
1989.35 46
1989.45 49
1989.55 52
1989.65 54
1989.76 56
1989.86 58
1989.96 60
1990.06 61
1990.17 60
1990.27 58
1990.37 54
1990.47 50
1990.58 45
1990.68 43
1990.78 42
1990.88 45
1990.98 50
1991.09 59
1991.19 69
1991.29 80
1991.39 90
1991.50 99
1991.60 106
1991.70 109
1991.80 109
1991.90 107
1992.01 103
1992.11 97
1992.21 90
1992.31 84
1992.42 79
1992.52 76
1992.62 74
1992.72 72
1992.83 69
1992.93 65
1993.03 60
1993.13 52
1993.24 43
1993.34 33
1993.44 24
1993.54 16
1993.64 9
1993.75 3
1993.85 0
1993.95 0
1994.05 0
1994.16 0
1994.26 0
1994.36 0
1994.46 0
1994.57 0
1994.67 1
1994.77 5
1994.87 8
1994.98 12
1995.08 16
1995.18 20
1995.28 27
1995.38 34
1995.49 42
1995.59 50
1995.69 57
1995.79 61
1995.90 62
1996.00 60
1996.10 54
1996.20 47
1996.31 38
1996.41 28
1996.51 19
1996.61 10
1996.72 2
1996.82 0
1996.92 0
1997.02 0
1997.13 0
1997.23 0
1997.33 0
1997.43 2
1997.54 7
1997.64 13
1997.74 20
1997.84 26
1997.95 32
1998.05 37
1998.15 42
1998.25 45
1998.36 47
1998.46 50
1998.56 52
1998.66 55
1998.76 57
1998.87 60
1998.97 62
1999.07 63
1999.17 62
1999.28 59
1999.38 56
1999.48 52
1999.58 48
1999.69 45
1999.79 43
1999.89 43
1999.99 45
2000.10 47
2000.20 51
2000.30 55
2000.40 59
2000.51 63
2000.61 68
2000.71 73
2000.82 78
2000.92 84
2001.02 89
2001.12 93
2001.23 95
2001.33 96
2001.43 95
2001.53 93
2001.64 91
2001.74 88
2001.84 87
2001.94 86
2002.05 85
2002.15 84
2002.25 83
2002.35 82
2002.46 79
2002.56 76
2002.66 72
2002.76 67
2002.87 63
2002.97 59
2003.07 56
2003.17 54
2003.28 51
2003.38 48
2003.48 44
2003.58 40
2003.69 36
2003.79 33
2003.89 32
2003.99 34
2004.10 38
2004.20 44
2004.30 50
2004.41 56
2004.51 60
2004.61 61
2004.71 59
2004.82 55
2004.92 49
2005.02 42
2005.12 35
2005.23 28
2005.33 23
2005.43 20
2005.53 19
2005.64 21
2005.74 24
2005.84 28
2005.94 33
2006.05 38
2006.15 44
2006.25 51
2006.36 57
2006.46 64
2006.56 71
2006.66 77
2006.77 81
2006.87 84
2006.97 85
2007.07 84
2007.18 83
2007.28 82
2007.38 83
2007.48 85
2007.59 90
2007.69 96
2007.79 101
2007.90 106
2008.00 109
2008.10 110
2008.20 108
2008.31 105
2008.41 101
2008.51 96
2008.61 91
2008.72 87
2008.82 83
2008.92 79
2009.03 75
2009.13 71
2009.23 68
2009.33 66
2009.44 66
2009.54 68
2009.64 72
2009.75 77
2009.85 82
2009.95 86
2010.05 88
2010.16 88
2010.26 86
2010.36 83
2010.46 78
2010.57 74
2010.67 69
2010.77 64
2010.88 59
2010.98 53
2011.08 46
2011.18 38
2011.29 32
2011.39 26
2011.49 24
2011.60 25
2011.70 28
2011.80 35
2011.90 45
2012.01 55
2012.11 66
2012.21 77
2012.31 87
2012.42 96
2012.52 103
2012.62 108
2012.73 112
2012.83 115
2012.93 118
2013.03 120
2013.14 123
2013.24 127
2013.34 131
2013.45 134
2013.55 136
2013.65 136
2013.75 134
2013.86 130
2013.96 125
2014.06 120
2014.17 116
2014.27 113
2014.37 112
2014.47 113
2014.58 116
2014.68 120
2014.78 126
2014.89 131
2014.99 136
2015.09 139
2015.19 140
2015.30 139
2015.40 136
2015.50 132
2015.61 127
2015.71 122
2015.81 118
2015.92 115
2016.02 112
2016.12 108
2016.22 105
2016.33 100
2016.43 95
2016.53 89
2016.64 82
2016.74 76
2016.84 71
2016.94 68
2017.05 67
2017.15 69
2017.25 72
2017.36 77
2017.46 81
2017.56 85
2017.67 87
2017.77 87
2017.87 86
2017.97 83
2018.08 81
2018.18 77
2018.28 74
2018.39 70
2018.49 66
2018.59 63
2018.69 58
2018.80 53
2018.90 47
2019.00 39
2019.11 32
2019.21 25
2019.31 19
2019.42 17
2019.52 17
2019.62 22
2019.72 29
2019.83 38
2019.93 46
2020.03 52
2020.14 55
2020.24 54
2020.34 49
2020.45 41
2020.55 32
2020.65 23
2020.76 16
2020.86 11
2020.96 8
2021.06 10
2021.17 14
2021.27 20
2021.37 27
2021.48 34
2021.58 40
2021.68 45
2021.79 47
2021.89 47
2021.99 46
2022.09 42
2022.20 38
2022.30 33
2022.40 27
2022.51 22
2022.61 17
2022.71 14
2022.82 12
2022.92 12
2023.02 13
2023.13 17
2023.23 22
2023.33 27
2023.44 33
2023.54 39
2023.64 43
2023.74 46
2023.85 47
2023.95 46
2024.05 45
2024.16 43
2024.26 41
2024.36 40
2024.47 38
2024.57 36
2024.67 33
2024.78 28
2024.88 21
2024.98 14
2025.09 6
2025.19 0
2025.29 0
2025.39 0
2025.50 0
2025.60 0
2025.70 0
2025.81 0
2025.91 0
2026.01 0
2026.12 5
2026.22 12
2026.32 20
2026.43 27
2026.53 33
2026.63 39
2026.74 45
2026.84 50
2026.94 55
2027.05 58
2027.15 61
2027.25 63
2027.36 63
2027.46 62
2027.56 61
2027.66 60
2027.77 60
2027.87 61
2027.97 63
2028.08 66
2028.18 69
2028.28 73
2028.39 76
2028.49 79
2028.59 82
2028.70 84
2028.80 86
2028.90 88
2029.01 88
2029.11 88
2029.21 86
2029.32 83
2029.42 79
2029.52 74
2029.63 67
2029.73 60
2029.83 52
2029.94 45
2030.04 38
2030.14 33
2030.25 31
2030.35 32
2030.45 36
2030.56 41
2030.66 46
2030.76 51
2030.87 53
2030.97 54
2031.07 54
2031.18 53
2031.28 52
2031.38 51
2031.49 51
2031.59 50
2031.69 50
2031.80 50
2031.90 50
2032.00 50
2032.11 51
2032.21 51
2032.31 52
2032.42 52
2032.52 52
2032.62 51
2032.73 51
2032.83 52
2032.93 54
2033.04 57
2033.14 61
2033.24 64
2033.35 67
2033.45 69
2033.55 70
2033.66 71
2033.76 73
2033.86 76
2033.97 82
2034.07 88
2034.17 96
2034.28 103
2034.38 107
2034.48 109
2034.59 106
2034.69 98
2034.79 87
2034.90 74
2035.00 60
2035.10 45
2035.21 32
2035.31 21
2035.41 12
2035.52 6
2035.62 2
2035.72 0
2035.83 0
2035.93 3
2036.03 9
2036.14 17
2036.24 27
2036.34 40
2036.45 52
2036.55 64
2036.65 72
2036.76 77
2036.86 78
2036.96 76
2037.07 72
2037.17 68
2037.28 65
2037.38 63
2037.48 63
2037.59 64
2037.69 67
2037.79 70
2037.90 74
2038.00 77
2038.10 80
2038.21 83
2038.31 84
2038.41 84
2038.52 83
2038.62 80
2038.72 76
2038.83 71
2038.93 66
2039.03 60
2039.14 54
2039.24 49
2039.34 44
2039.45 41
2039.55 39
2039.66 39
2039.76 40
2039.86 42
2039.97 43
2040.07 42
2040.17 41
2040.28 37
2040.38 33
2040.48 28
2040.59 25
2040.69 23
2040.79 23
2040.90 24
2041.00 27
2041.11 30
2041.21 33
2041.31 35
2041.42 36
2041.52 38
2041.62 41
2041.73 45
2041.83 50
2041.93 55
2042.04 60
2042.14 63
2042.24 63
2042.35 61
2042.45 58
2042.56 55
2042.66 52
2042.76 51
2042.87 51
2042.97 54
2043.07 59
2043.18 65
2043.28 72
2043.38 78
2043.49 84
2043.59 88
2043.69 91
2043.80 92
2043.90 90
2044.01 88
2044.11 84
2044.21 79
2044.32 73
2044.42 65
2044.52 56
2044.63 46
2044.73 34
2044.83 22
2044.94 11
2045.04 4
2045.15 1
2045.25 3
2045.35 8
2045.46 14
2045.56 20
2045.66 26
2045.77 30
2045.87 33
2045.98 36
2046.08 39
2046.18 45
2046.29 51
2046.39 58
2046.49 65
2046.60 69
2046.70 72
2046.80 72
2046.91 71
2047.01 70
2047.12 68
2047.22 68
2047.32 70
2047.43 72
2047.53 76
2047.63 80
2047.74 84
2047.84 87
2047.95 90
2048.05 92
2048.15 92
2048.26 89
2048.36 84
2048.46 77
2048.57 69
2048.67 60
2048.78 52
2048.88 46
2048.98 42
2049.09 39
2049.19 38
2049.29 38
2049.40 38
2049.50 40
2049.61 43
2049.71 48
2049.81 57
2049.92 67
2050.02 78
2050.12 89
2050.23 96
2050.33 100
2050.44 99
2050.54 94
2050.64 88
2050.75 80
2050.85 74
2050.95 70
2051.06 70
2051.16 71
2051.27 75
2051.37 80
2051.47 84
2051.58 86
2051.68 87
2051.79 85
2051.89 80
2051.99 75
2052.10 69
2052.20 62
2052.30 56
2052.41 51
2052.51 46
2052.62 42
2052.72 39
2052.82 37
2052.93 38
2053.03 41
2053.14 45
2053.24 51
2053.34 58
2053.45 63
2053.55 67
2053.65 68
2053.76 67
2053.86 63
2053.97 58
2054.07 53
2054.17 47
2054.28 42
2054.38 39
2054.49 37
2054.59 36
2054.69 38
2054.80 42
2054.90 48
2055.01 54
2055.11 62
2055.21 70
2055.32 78
2055.42 85
2055.52 91
2055.63 95
2055.73 99
2055.84 101
2055.94 102
2056.04 103
2056.15 103
2056.25 102
2056.36 101
2056.46 100
2056.56 99
2056.67 99
2056.77 100
2056.88 101
2056.98 103
2057.08 104
2057.19 104
2057.29 101
2057.40 95
2057.50 86
2057.60 75
2057.71 63
2057.81 53
2057.92 44
2058.02 39
2058.12 36
2058.23 37
2058.33 39
2058.44 42
2058.54 45
2058.64 48
2058.75 49
2058.85 50
2058.96 51
2059.06 51
2059.16 49
2059.27 47
2059.37 45
2059.48 42
2059.58 39
2059.68 36
2059.79 34
2059.89 33
2060.00 31
2060.10 29
2060.20 27
2060.31 25
2060.41 24
2060.52 23
2060.62 23
2060.72 23
2060.83 21
2060.93 16
2061.04 9
2061.14 0
2061.24 0
2061.35 0
2061.45 0
2061.56 0
2061.66 0
2061.76 0
2061.87 0
2061.97 5
2062.08 12
2062.18 18
2062.29 22
2062.39 27
2062.49 34
2062.60 42
2062.70 52
2062.81 64
2062.91 75
2063.01 85
2063.12 91
2063.22 94
2063.33 93
2063.43 90
2063.53 86
2063.64 82
2063.74 79
2063.85 77
2063.95 76
2064.06 75
2064.16 73
2064.26 71
2064.37 69
2064.47 66
2064.58 63
2064.68 59
2064.78 56
2064.89 52
2064.99 49
2065.10 44
2065.20 40
2065.31 34
2065.41 29
2065.51 25
2065.62 21
2065.72 19
2065.83 18
2065.93 18
2066.03 18
2066.14 18
2066.24 17
2066.35 16
2066.45 15
2066.56 15
2066.66 15
2066.76 17
2066.87 20
2066.97 24
2067.08 26
2067.18 27
2067.28 27
2067.39 24
2067.49 21
2067.60 18
2067.70 15
2067.81 12
2067.91 9
2068.01 8
2068.12 7
2068.22 8
2068.33 10
2068.43 16
2068.54 23
2068.64 33
2068.74 42
2068.85 51
2068.95 57
2069.06 60
2069.16 60
2069.27 58
2069.37 54
2069.47 50
2069.58 48
2069.68 47
2069.79 47
2069.89 50
2070.00 54
2070.10 61
2070.20 69
2070.31 80
2070.41 91
2070.52 101
2070.62 109
2070.73 112
2070.83 112
2070.93 109
2071.04 103
2071.14 98
2071.25 95
2071.35 93
2071.46 93
2071.56 94
2071.66 93
2071.77 91
2071.87 86
2071.98 78
2072.08 70
2072.19 62
2072.29 56
2072.39 51
2072.50 49
2072.60 48
2072.71 49
2072.81 51
2072.92 53
2073.02 56
2073.13 57
2073.23 58
2073.33 59
2073.44 59
2073.54 61
2073.65 66
2073.75 74
2073.86 87
2073.96 103
2074.06 123
2074.17 142
2074.27 158
2074.38 168
2074.48 173
2074.59 171
2074.69 165
2074.80 158
2074.90 151
2075.00 146
2075.11 145
2075.21 146
2075.32 149
2075.42 153
2075.53 154
2075.63 154
2075.74 152
2075.84 147
2075.94 141
2076.05 133
2076.15 126
2076.26 120
2076.36 115
2076.47 112
2076.57 110
2076.68 110
2076.78 112
2076.88 115
2076.99 118
2077.09 121
2077.20 124
2077.30 124
2077.41 123
2077.51 120
2077.62 115
2077.72 112
2077.82 110
2077.93 111
2078.03 116
2078.14 124
2078.24 135
2078.35 147
2078.45 160
2078.56 172
2078.66 180
2078.77 186
2078.87 188
2078.97 186
2079.08 181
2079.18 174
2079.29 167
2079.39 160
2079.50 152
2079.60 145
2079.71 138
2079.81 131
2079.91 123
2080.02 116
2080.12 110
2080.23 105
2080.33 104
2080.44 106
2080.54 109
2080.65 113
2080.75 117
2080.86 117
2080.96 114
2081.06 108
2081.17 99
2081.27 90
2081.38 80
2081.48 71
2081.59 64
2081.69 57
2081.80 51
2081.90 44
2082.01 37
2082.11 30
2082.22 24
2082.32 20
2082.42 17
2082.53 17
2082.63 19
2082.74 22
2082.84 25
2082.95 28
2083.05 29
2083.16 27
2083.26 24
2083.37 20
2083.47 15
2083.58 11
2083.68 8
2083.78 5
2083.89 3
2083.99 1
2084.10 0
2084.20 0
2084.31 0
2084.41 0
2084.52 0
2084.62 0
2084.73 0
2084.83 0
2084.94 0
2085.04 3
2085.14 7
2085.25 11
2085.35 14
2085.46 17
2085.56 18
2085.67 18
2085.77 17
2085.88 15
2085.98 15
2086.09 16
2086.19 20
2086.30 27
2086.40 36
2086.51 46
2086.61 55
2086.72 63
2086.82 69
2086.92 72
2087.03 74
2087.13 75
2087.24 75
2087.34 77
2087.45 80
2087.55 82
2087.66 84
2087.76 84
2087.87 84
2087.97 83
2088.08 83
2088.18 85
2088.29 89
2088.39 95
2088.50 103
2088.60 110
2088.71 117
2088.81 122
2088.91 125
2089.02 128
2089.12 129
2089.23 132
2089.33 135
2089.44 140
2089.54 144
2089.65 148
2089.75 150
2089.86 149
2089.96 144
2090.07 137
2090.17 128
2090.28 118
2090.38 107
2090.49 97
2090.59 87
2090.70 77
2090.80 67
2090.91 57
2091.01 48
2091.12 39
2091.22 32
2091.33 26
2091.43 23
2091.53 21
2091.64 22
2091.74 24
2091.85 27
2091.95 31
2092.06 36
2092.16 40
2092.27 44
2092.37 47
2092.48 50
2092.58 51
2092.69 51
2092.79 50
2092.90 48
2093.00 44
2093.11 40
2093.21 36
2093.32 31
2093.42 28
2093.53 28
2093.63 31
2093.74 38
2093.84 46
2093.95 55
2094.05 62
2094.16 66
2094.26 66
2094.37 62
2094.47 55
2094.58 47
2094.68 38
2094.79 32
2094.89 28
2095.00 26
2095.10 26
2095.21 26
2095.31 25
2095.42 24
2095.52 22
2095.63 20
2095.73 19
2095.83 19
2095.94 20
2096.04 22
2096.15 24
2096.25 26
2096.36 26
2096.46 25
2096.57 22
2096.67 17
2096.78 12
2096.88 8
2096.99 5
2097.09 4
2097.20 3
2097.30 4
2097.41 5
2097.51 6
2097.62 5
2097.72 5
2097.83 3
2097.93 1
2098.04 0
2098.14 0
2098.25 0
2098.35 0
2098.46 0
2098.56 0
2098.67 0
2098.77 1
2098.88 9
2098.98 19
2099.09 32
2099.19 46
2099.30 60
2099.40 72
2099.51 82
2099.61 88
2099.72 90
2099.82 88
2099.93 82
2100.03 76
2100.14 69
2100.24 64
2100.35 61
2100.45 60
2100.56 60
2100.66 60
2100.77 60
2100.87 58
2100.98 56
2101.09 53
2101.19 50
2101.30 49
2101.40 49
2101.51 51
2101.61 54
2101.72 59
2101.82 63
2101.93 68
2102.03 73
2102.14 76
2102.24 79
2102.35 80
2102.45 80
2102.56 77
2102.66 72
2102.77 66
2102.87 59
2102.98 53
2103.08 47
2103.19 43
2103.29 40
2103.40 40
2103.50 42
2103.61 45
2103.71 48
2103.82 49
2103.92 49
2104.03 47
2104.13 42
2104.24 35
2104.34 28
2104.45 22
2104.55 17
2104.66 14
2104.76 13
2104.87 14
2104.97 16
2105.08 21
2105.18 26
2105.29 32
2105.40 39
2105.50 46
2105.61 52
2105.71 57
2105.82 59
2105.92 57
2106.03 53
2106.13 46
2106.24 38
2106.34 31
2106.45 26
2106.55 23
2106.66 24
2106.76 27
2106.87 32
2106.97 37
2107.08 41
2107.18 44
2107.29 45
2107.39 45
2107.50 44
2107.60 42
2107.71 38
2107.81 33
2107.92 29
2108.03 25
2108.13 23
2108.24 23
2108.34 27
2108.45 35
2108.55 46
2108.66 59
2108.76 73
2108.87 86
2108.97 97
2109.08 105
2109.18 110
2109.29 111
2109.39 110
2109.50 107
2109.60 102
2109.71 96
2109.81 89
2109.92 80
2110.03 69
2110.13 57
2110.24 45
2110.34 34
2110.45 24
2110.55 17
2110.66 13
2110.76 13
2110.87 16
2110.97 21
2111.08 28
2111.18 35
2111.29 41
2111.39 46
2111.50 49
2111.61 52
2111.71 55
2111.82 57
2111.92 60
2112.03 63
2112.13 67
2112.24 70
2112.34 75
2112.45 79
2112.55 83
2112.66 88
2112.76 92
2112.87 94
2112.97 94
2113.08 92
2113.19 88
2113.29 82
2113.40 75
2113.50 70
2113.61 68
2113.71 69
2113.82 73
2113.92 78
2114.03 84
2114.13 89
2114.24 94
2114.34 97
2114.45 99
2114.56 100
2114.66 102
2114.77 105
2114.87 109
2114.98 112
2115.08 115
2115.19 118
2115.29 120
2115.40 120
2115.50 120
2115.61 118
2115.72 117
2115.82 116
2115.93 118
2116.03 122
2116.14 129
2116.24 137
2116.35 145
2116.45 151
2116.56 154
2116.66 153
2116.77 148
2116.88 140
2116.98 130
2117.09 119
2117.19 107
2117.30 96
2117.40 86
2117.51 77
2117.61 71
2117.72 68
2117.82 69
2117.93 74
2118.04 81
2118.14 89
2118.25 97
2118.35 102
2118.46 102
2118.56 98
2118.67 90
2118.77 79
2118.88 68
2118.98 57
2119.09 48
2119.20 43
2119.30 41
2119.41 42
2119.51 45
2119.62 50
2119.72 56
2119.83 62
2119.93 67
2120.04 72
2120.15 74
2120.25 73
2120.36 70
2120.46 63
2120.57 55
2120.67 47
2120.78 40
2120.88 34
2120.99 30
2121.10 27
2121.20 24
2121.31 20
2121.41 17
2121.52 12
2121.62 8
2121.73 5
2121.83 3
2121.94 1
2122.05 0
2122.15 0
2122.26 0
2122.36 0
2122.47 0
2122.57 0
2122.68 0
2122.79 0
2122.89 6
2123.00 16
2123.10 27
2123.21 35
2123.31 42
2123.42 45
2123.52 47
2123.63 46
2123.74 44
2123.84 41
2123.95 36
2124.05 30
2124.16 23
2124.26 15
2124.37 5
2124.48 0
2124.58 0
2124.69 0
2124.79 0
2124.90 0
2125.00 0
2125.11 0
2125.21 10
2125.32 22
2125.43 34
2125.53 44
2125.64 52
2125.74 58
2125.85 61
2125.95 63
2126.06 65
2126.17 66
2126.27 67
2126.38 68
2126.48 69
2126.59 68
2126.69 66
2126.80 63
2126.91 60
2127.01 57
2127.12 54
2127.22 53
2127.33 54
2127.43 56
2127.54 60
2127.65 65
2127.75 72
2127.86 80
2127.96 88
2128.07 94
2128.17 98
2128.28 99
2128.39 96
2128.49 90
2128.60 82
2128.70 71
2128.81 61
2128.91 52
2129.02 46
2129.13 43
2129.23 42
2129.34 44
2129.44 48
2129.55 52
2129.66 57
2129.76 61
2129.87 64
2129.97 65
2130.08 66
2130.18 65
2130.29 64
2130.40 62
2130.50 59
2130.61 58
2130.71 57
2130.82 57
2130.92 59
2131.03 60
2131.14 62
2131.24 62
2131.35 60
2131.45 55
2131.56 48
2131.67 40
2131.77 29
2131.88 18
2131.98 7
2132.09 0
2132.19 0
2132.30 0
2132.41 0
2132.51 0
2132.62 0
2132.72 0
2132.83 12
2132.94 25
2133.04 35
2133.15 43
2133.25 48
2133.36 50
2133.47 51
2133.57 52
2133.68 54
2133.78 57
2133.89 61
2133.99 66
2134.10 70
2134.21 72
2134.31 71
2134.42 68
2134.52 62
2134.63 54
2134.74 45
2134.84 35
2134.95 25
2135.05 18
2135.16 12
2135.27 9
2135.37 7
2135.48 7
2135.58 7
2135.69 6
2135.80 4
2135.90 2
2136.01 0
2136.11 0
2136.22 0
2136.32 0
2136.43 0
2136.54 1
2136.64 5
2136.75 10
2136.85 15
2136.96 19
2137.07 22
2137.17 22
2137.28 20
2137.38 15
2137.49 8
2137.60 0
2137.70 0
2137.81 0
2137.91 0
2138.02 0
2138.13 2
2138.23 12
2138.34 20
2138.44 26
2138.55 28
2138.66 26
2138.76 21
2138.87 14
2138.97 7
2139.08 1
2139.19 0
2139.29 0
2139.40 0
2139.50 2
2139.61 5
2139.72 9
2139.82 11
2139.93 13
2140.03 14
2140.14 15
2140.25 15
2140.35 14
2140.46 12
2140.56 11
2140.67 9
2140.78 9
2140.88 9
2140.99 10
2141.10 12
2141.20 14
2141.31 17
2141.41 19
2141.52 20
2141.63 21
2141.73 21
2141.84 22
2141.94 23
2142.05 25
2142.16 27
2142.26 31
2142.37 34
2142.47 38
2142.58 40
2142.69 41
2142.79 41
2142.90 40
2143.00 38
2143.11 37
2143.22 35
2143.32 35
2143.43 35
2143.54 34
2143.64 33
2143.75 31
2143.85 29
2143.96 27
2144.07 24
2144.17 23
2144.28 22
2144.38 23
2144.49 25
2144.60 28
2144.70 32
2144.81 36
2144.92 40
2145.02 43
2145.13 45
2145.23 47
2145.34 48
2145.45 50
2145.55 53
2145.66 56
2145.76 61
2145.87 67
2145.98 71
2146.08 74
2146.19 75
2146.30 73
2146.40 68
2146.51 60
2146.61 51
2146.72 42
2146.83 34
2146.93 27
2147.04 22
2147.15 18
2147.25 15
2147.36 13
2147.46 12
2147.57 12
2147.68 13
2147.78 17
2147.89 23
2147.99 31
2148.10 41
2148.21 52
2148.31 63
2148.42 72
2148.53 78
2148.63 81
2148.74 81
2148.84 79
2148.95 75
2149.06 71
2149.16 66
2149.27 61
2149.38 57
2149.48 54
2149.59 53
2149.69 54
2149.80 57
2149.91 60
2150.01 64
2150.12 69
2150.23 72
2150.33 73
2150.44 72
2150.55 68
2150.65 63
2150.76 55
2150.86 48
2150.97 40
2151.08 33
2151.18 27
2151.29 22
2151.40 18
2151.50 14
2151.61 10
2151.71 7
2151.82 4
2151.93 1
2152.03 0
2152.14 0
2152.25 0
2152.35 0
2152.46 2
2152.57 5
2152.67 9
2152.78 14
2152.88 21
2152.99 29
2153.10 36
2153.20 42
2153.31 46
2153.42 48
2153.52 47
2153.63 44
2153.74 40
2153.84 36
2153.95 33
2154.05 32
2154.16 34
2154.27 38
2154.37 44
2154.48 51
2154.59 57
2154.69 62
2154.80 65
2154.91 66
2155.01 64
2155.12 61
2155.22 57
2155.33 54
2155.44 52
2155.54 51
2155.65 53
2155.76 56
2155.86 62
2155.97 70
2156.08 80
2156.18 92
2156.29 104
2156.40 116
2156.50 126
2156.61 132
2156.72 133
2156.82 129
2156.93 120
2157.03 109
2157.14 97
2157.25 86
2157.35 79
2157.46 76
2157.57 78
2157.67 83
2157.78 90
2157.89 97
2157.99 104
2158.10 108
2158.21 110
2158.31 109
2158.42 107
2158.53 102
2158.63 97
2158.74 90
2158.84 84
2158.95 77
2159.06 70
2159.16 65
2159.27 60
2159.38 57
2159.48 55
2159.59 52
2159.70 49
2159.80 44
2159.91 37
2160.02 29
2160.12 21
2160.23 13
2160.34 7
2160.44 3
2160.55 1
2160.66 1
2160.76 1
2160.87 1
2160.98 2
2161.08 1
2161.19 0
2161.29 0
2161.40 0
2161.51 0
2161.61 0
2161.72 0
2161.83 2
2161.93 10
2162.04 21
2162.15 33
2162.25 45
2162.36 55
2162.47 64
2162.57 71
2162.68 78
2162.79 84
2162.89 91
2163.00 97
2163.11 103
2163.21 108
2163.32 110
2163.43 110
2163.53 108
2163.64 104
2163.75 101
2163.85 100
2163.96 100
2164.07 102
2164.17 105
2164.28 107
2164.39 109
2164.49 108
2164.60 105
2164.71 99
2164.81 93
2164.92 85
2165.03 78
2165.13 71
2165.24 66
2165.35 63
2165.45 62
2165.56 64
2165.67 67
2165.77 71
2165.88 75
2165.99 79
2166.09 80
2166.20 79
2166.31 75
2166.41 69
2166.52 61
2166.63 54
2166.73 48
2166.84 44
2166.95 41
2167.05 40
2167.16 41
2167.27 42
2167.37 43
2167.48 45
2167.59 49
2167.69 53
2167.80 59
2167.91 66
2168.01 73
2168.12 79
2168.23 83
2168.33 85
2168.44 87
2168.55 88
2168.65 91
2168.76 96
2168.87 104
2168.97 113
2169.08 123
2169.19 131
2169.29 136
2169.40 138
2169.51 136
2169.61 132
2169.72 124
2169.83 116
2169.94 109
2170.04 102
2170.15 97
2170.26 92
2170.36 89
2170.47 87
2170.58 85
2170.68 82
2170.79 77
2170.90 72
2171.00 64
2171.11 55
2171.22 45
2171.32 36
2171.43 27
2171.54 21
2171.64 17
2171.75 15
2171.86 15
2171.96 16
2172.07 17
2172.18 18
2172.28 18
2172.39 18
2172.50 18
2172.61 19
2172.71 20
2172.82 22
2172.93 24
2173.03 25
2173.14 26
2173.25 26
2173.35 26
2173.46 26
2173.57 27
2173.67 28
2173.78 31
2173.89 34
2173.99 37
2174.10 41
2174.21 44
2174.32 46
2174.42 47
2174.53 47
2174.64 45
2174.74 42
2174.85 38
2174.96 33
2175.06 28
2175.17 24
2175.28 20
2175.38 16
2175.49 14
2175.60 12
2175.71 12
2175.81 11
2175.92 11
2176.03 10
2176.13 9
2176.24 5
2176.35 1
2176.45 0
2176.56 0
2176.67 0
2176.77 0
2176.88 0
2176.99 0
2177.10 1
2177.20 12
2177.31 25
2177.42 36
2177.52 46
2177.63 54
2177.74 61
2177.84 67
2177.95 72
2178.06 75
2178.16 75
2178.27 74
2178.38 70
2178.49 64
2178.59 58
2178.70 53
2178.81 50
2178.91 49
2179.02 51
2179.13 55
2179.23 60
2179.34 66
2179.45 71
2179.56 75
2179.66 79
2179.77 80
2179.88 80
2179.98 78
2180.09 75
2180.20 70
2180.31 65
2180.41 59
2180.52 53
2180.63 47
2180.73 41
2180.84 36
2180.95 31
2181.05 27
2181.16 24
2181.27 24
2181.38 26
2181.48 31
2181.59 40
2181.70 50
2181.80 62
2181.91 74
2182.02 84
2182.12 90
2182.23 93
2182.34 93
2182.45 90
2182.55 86
2182.66 82
2182.77 78
2182.87 76
2182.98 74
2183.09 73
2183.20 73
2183.30 72
2183.41 73
2183.52 74
2183.62 76
2183.73 79
2183.84 81
2183.95 83
2184.05 82
2184.16 79
2184.27 75
2184.37 70
2184.48 66
2184.59 63
2184.70 62
2184.80 61
2184.91 62
2185.02 63
2185.12 63
2185.23 62
2185.34 61
2185.45 61
2185.55 60
2185.66 60
2185.77 60
2185.87 60
2185.98 59
2186.09 57
2186.20 54
2186.30 52
2186.41 49
2186.52 47
2186.62 45
2186.73 44
2186.84 43
2186.95 42
2187.05 40
2187.16 38
2187.27 34
2187.37 30
2187.48 24
2187.59 18
2187.70 13
2187.80 7
2187.91 3
2188.02 0
2188.13 0
2188.23 0
2188.34 0
2188.45 0
2188.55 0
2188.66 2
2188.77 3
2188.88 3
2188.98 3
2189.09 2
2189.20 0
2189.31 0
2189.41 0
2189.52 0
2189.63 0
2189.73 2
2189.84 5
2189.95 9
2190.06 12
2190.16 16
2190.27 19
2190.38 23
2190.48 27
2190.59 32
2190.70 39
2190.81 45
2190.91 52
2191.02 59
2191.13 64
2191.24 70
2191.34 75
2191.45 82
2191.56 91
2191.67 101
2191.77 113
2191.88 124
2191.99 134
2192.09 140
2192.20 142
2192.31 138
2192.42 131
2192.52 120
2192.63 109
2192.74 99
2192.85 91
2192.95 85
2193.06 81
2193.17 79
2193.28 79
2193.38 80
2193.49 82
2193.60 86
2193.70 89
2193.81 93
2193.92 96
2194.03 98
2194.13 99
2194.24 97
2194.35 93
2194.46 88
2194.56 81
2194.67 72
2194.78 63
2194.89 53
2194.99 43
2195.10 34
2195.21 27
2195.32 22
2195.42 19
2195.53 18
2195.64 19
2195.74 20
2195.85 20
2195.96 21
2196.07 21
2196.17 21
2196.28 21
2196.39 22
2196.50 25
2196.60 29
2196.71 35
2196.82 42
2196.93 48
2197.03 54
2197.14 59
2197.25 62
2197.36 63
2197.46 62
2197.57 60
2197.68 56
2197.79 53
2197.89 50
2198.00 48
2198.11 47
2198.22 46
2198.32 44
2198.43 42
2198.54 39
2198.65 36
2198.75 32
2198.86 29
2198.97 26
2199.08 22
2199.18 19
2199.29 15
2199.40 10
2199.51 4
2199.61 0
2199.72 0
2199.83 0
2199.94 0
2200.04 0
2200.15 3
2200.26 9
2200.37 15
2200.47 21
2200.58 25
2200.69 28
2200.80 29
2200.90 27
2201.01 23
2201.12 17
2201.23 12
2201.33 8
2201.44 7
2201.55 10
2201.66 15
2201.76 23
2201.87 30
2201.98 35
2202.09 36
2202.19 33
2202.30 25
2202.41 14
2202.52 2
2202.62 0
2202.73 0
2202.84 0
2202.95 0
2203.06 0
2203.16 0
2203.27 0
2203.38 0
2203.49 7
2203.59 17
2203.70 25
2203.81 33
2203.92 39
2204.02 42
2204.13 43
2204.24 41
2204.35 37
2204.45 31
2204.56 24
2204.67 18
2204.78 13
2204.88 9
2204.99 8
2205.10 10
2205.21 14
2205.31 20
2205.42 27
2205.53 35
2205.64 43
2205.75 49
2205.85 52
2205.96 54
2206.07 54
2206.18 53
2206.28 52
2206.39 53
2206.50 55
2206.61 59
2206.71 63
2206.82 67
2206.93 68
2207.04 67
2207.15 63
2207.25 56
2207.36 47
2207.47 39
2207.58 32
2207.68 28
2207.79 27
2207.90 29
2208.01 34
2208.11 40
2208.22 47
2208.33 55
2208.44 63
2208.55 72
2208.65 81
2208.76 90
2208.87 99
2208.98 108
2209.08 115
2209.19 120
2209.30 123
2209.41 125
2209.52 125
2209.62 125
2209.73 125
2209.84 126
2209.95 129
2210.05 132
2210.16 137
2210.27 142
2210.38 146
2210.48 148
2210.59 148
2210.70 145
2210.81 139
2210.92 131
2211.02 123
2211.13 115
2211.24 108
2211.35 103
2211.46 101
2211.56 100
2211.67 100
2211.78 102
2211.89 105
2211.99 108
2212.10 112
2212.21 117
2212.32 122
2212.43 127
2212.53 132
2212.64 136
2212.75 139
2212.86 140
2212.96 138
2213.07 132
2213.18 124
2213.29 112
2213.40 99
2213.50 85
2213.61 72
2213.72 62
2213.83 55
2213.94 51
2214.04 50
2214.15 52
2214.26 54
2214.37 57
2214.47 60
2214.58 62
2214.69 63
2214.80 64
2214.91 63
2215.01 62
2215.12 59
2215.23 55
2215.34 49
2215.45 42
2215.55 35
2215.66 29
2215.77 26
2215.88 25
2215.98 27
2216.09 30
2216.20 35
2216.31 39
2216.42 42
2216.52 44
2216.63 46
2216.74 47
2216.85 48
2216.96 49
2217.06 49
2217.17 49
2217.28 48
2217.39 47
2217.50 47
2217.60 47
2217.71 49
2217.82 53
2217.93 56
2218.04 59
2218.14 61
2218.25 62
2218.36 61
2218.47 59
2218.58 57
2218.68 55
2218.79 55
2218.90 55
2219.01 57
2219.12 61
2219.22 66
2219.33 73
2219.44 81
2219.55 89
2219.66 98
2219.76 107
2219.87 115
2219.98 122
2220.09 127
2220.20 132
2220.30 135
2220.41 138
2220.52 140
2220.63 143
2220.74 147
2220.84 150
2220.95 155
2221.06 159
2221.17 164
2221.28 167
2221.38 169
2221.49 170
2221.60 169
2221.71 168
2221.82 165
2221.92 162
2222.03 159
2222.14 154
2222.25 150
2222.36 144
2222.46 137
2222.57 130
2222.68 122
2222.79 114
2222.90 105
2223.00 95
2223.11 86
2223.22 76
2223.33 66
2223.44 58
2223.54 52
2223.65 50
2223.76 51
2223.87 56
2223.98 64
2224.09 73
2224.19 81
2224.30 87
2224.41 90
2224.52 88
2224.63 81
2224.73 71
2224.84 57
2224.95 43
2225.06 30
2225.17 19
2225.27 12
2225.38 9
2225.49 11
2225.60 16
2225.71 22
2225.82 30
2225.92 36
2226.03 40
2226.14 41
2226.25 41
2226.36 39
2226.46 36
2226.57 35
2226.68 35
2226.79 38
2226.90 42
2227.00 49
2227.11 56
2227.22 64
2227.33 72
2227.44 78
2227.55 82
2227.65 84
2227.76 84
2227.87 81
2227.98 76
2228.09 70
2228.19 63
2228.30 58
2228.41 53
2228.52 50
2228.63 47
2228.74 44
2228.84 39
2228.95 33
2229.06 26
2229.17 18
2229.28 10
2229.39 3
2229.49 0
2229.60 0
2229.71 0
2229.82 0
2229.93 0
2230.03 0
2230.14 0
2230.25 0
2230.36 4
2230.47 7
2230.58 9
2230.68 10
2230.79 9
2230.90 8
2231.01 5
2231.12 4
2231.23 3
2231.33 4
2231.44 7
2231.55 11
2231.66 16
2231.77 21
2231.88 25
2231.98 26
2232.09 25
2232.20 21
2232.31 15
2232.42 9
2232.53 4
2232.63 1
2232.74 1
2232.85 4
2232.96 10
2233.07 17
2233.17 24
2233.28 30
2233.39 35
2233.50 39
2233.61 42
2233.72 46
2233.82 50
2233.93 56
2234.04 62
2234.15 67
2234.26 71
2234.37 73
2234.48 72
2234.58 68
2234.69 63
2234.80 56
2234.91 51
2235.02 47
2235.13 46
2235.23 47
2235.34 50
2235.45 54
2235.56 60
2235.67 67
2235.78 75
2235.88 84
2235.99 92
2236.10 100
2236.21 107
2236.32 112
2236.43 115
2236.53 117
2236.64 117
2236.75 117
2236.86 119
2236.97 121
2237.08 125
2237.18 131
2237.29 136
2237.40 140
2237.51 141
2237.62 139
2237.73 135
2237.84 128
2237.94 120
2238.05 113
2238.16 107
2238.27 102
2238.38 98
2238.49 94
2238.59 89
2238.70 84
2238.81 77
2238.92 70
2239.03 63
2239.14 57
2239.25 52
2239.35 49
2239.46 49
2239.57 50
2239.68 52
2239.79 55
2239.90 59
2240.00 63
2240.11 67
2240.22 70
2240.33 74
2240.44 78
2240.55 82
2240.66 85
2240.76 87
2240.87 87
2240.98 87
2241.09 86
2241.20 86
2241.31 86
2241.42 88
2241.52 91
2241.63 93
2241.74 96
2241.85 97
2241.96 97
2242.07 96
2242.17 95
2242.28 94
2242.39 95
2242.50 96
2242.61 99
2242.72 102
2242.83 105
2242.93 107
2243.04 107
2243.15 107
2243.26 104
2243.37 101
2243.48 96
2243.59 90
2243.69 83
2243.80 76
2243.91 68
2244.02 59
2244.13 50
2244.24 40
2244.35 32
2244.45 25
2244.56 21
2244.67 20
2244.78 25
2244.89 34
2245.00 47
2245.11 61
2245.22 74
2245.32 84
2245.43 89
2245.54 89
2245.65 84
2245.76 75
2245.87 63
2245.98 49
2246.08 37
2246.19 27
2246.30 19
2246.41 14
2246.52 12
2246.63 12
2246.74 12
2246.84 13
2246.95 14
2247.06 16
2247.17 18
2247.28 21
2247.39 25
2247.50 28
2247.61 31
2247.71 32
2247.82 31
2247.93 27
2248.04 21
2248.15 13
2248.26 6
2248.37 0
2248.47 0
2248.58 0
2248.69 0
2248.80 0
2248.91 0
2249.02 0
2249.13 0
2249.24 0
2249.34 2
2249.45 3
2249.56 7
2249.67 12
2249.78 19
2249.89 28
2250.00 38
2250.11 48
2250.21 56
2250.32 63
2250.43 65
2250.54 65
2250.65 61
2250.76 55
2250.87 49
2250.98 42
2251.08 37
2251.19 33
2251.30 32
2251.41 31
2251.52 30
2251.63 29
2251.74 26
2251.85 22
2251.95 16
2252.06 11
2252.17 6
2252.28 3
2252.39 3
2252.50 7
2252.61 15
2252.72 26
2252.82 39
2252.93 52
2253.04 65
2253.15 73
2253.26 77
2253.37 74
2253.48 65
2253.59 54
2253.70 41
2253.80 31
2253.91 24
2254.02 22
2254.13 25
2254.24 32
2254.35 40
2254.46 49
2254.57 58
2254.67 66
2254.78 73
2254.89 80
2255.00 87
2255.11 93
2255.22 98
2255.33 101
2255.44 101
2255.55 98
2255.65 92
2255.76 84
2255.87 76
2255.98 67
2256.09 60
2256.20 55
2256.31 51
2256.42 49
2256.53 48
2256.63 47
2256.74 46
2256.85 43
2256.96 39
2257.07 35
2257.18 29
2257.29 24
2257.40 20
2257.51 17
2257.61 15
2257.72 14
2257.83 14
2257.94 14
2258.05 15
2258.16 16
2258.27 18
2258.38 20
2258.49 24
2258.59 28
2258.70 32
2258.81 36
2258.92 38
2259.03 39
2259.14 38
2259.25 35
2259.36 31
2259.47 26
2259.58 20
2259.68 14
2259.79 8
2259.90 3
2260.01 0
2260.12 0
2260.23 0
2260.34 0
2260.45 0
2260.56 0
2260.66 0
2260.77 0
2260.88 4
2260.99 8
2261.10 10
2261.21 10
2261.32 9
2261.43 6
2261.54 3
2261.65 1
2261.75 0
2261.86 1
2261.97 3
2262.08 6
2262.19 10
2262.30 14
2262.41 17
2262.52 20
2262.63 22
2262.74 24
2262.85 25
2262.95 26
2263.06 27
2263.17 29
2263.28 31
2263.39 36
2263.50 43
2263.61 53
2263.72 64
2263.83 75
2263.94 87
2264.04 98
2264.15 107
2264.26 113
2264.37 117
2264.48 119
2264.59 119
2264.70 117
2264.81 114
2264.92 111
2265.03 107
2265.14 102
2265.24 97
2265.35 92
2265.46 87
2265.57 82
2265.68 77
2265.79 74
2265.90 71
2266.01 70
2266.12 69
2266.23 70
2266.34 71
2266.44 72
2266.55 73
2266.66 75
2266.77 76
2266.88 75
2266.99 74
2267.10 70
2267.21 64
2267.32 57
2267.43 50
2267.54 44
2267.65 39
2267.75 37
2267.86 37
2267.97 38
2268.08 40
2268.19 41
2268.30 42
2268.41 42
2268.52 42
2268.63 42
2268.74 42
2268.85 44
2268.96 45
2269.06 46
2269.17 47
2269.28 47
2269.39 46
2269.50 46
2269.61 45
2269.72 44
2269.83 44
2269.94 42
2270.05 39
2270.16 35
2270.27 29
2270.38 22
2270.48 15
2270.59 9
2270.70 5
2270.81 3
2270.92 4
2271.03 7
2271.14 13
2271.25 22
2271.36 32
2271.47 44
2271.58 55
2271.69 65
2271.80 70
2271.90 72
2272.01 68
2272.12 59
2272.23 47
2272.34 34
2272.45 22
2272.56 13
2272.67 8
2272.78 7
2272.89 10
2273.00 15
2273.11 21
2273.22 27
2273.33 30
2273.43 31
2273.54 30
2273.65 26
2273.76 21
2273.87 15
2273.98 11
2274.09 9
2274.20 10
2274.31 13
2274.42 18
2274.53 25
2274.64 33
2274.75 41
2274.86 48
2274.96 55
2275.07 62
2275.18 69
2275.29 77
2275.40 84
2275.51 90
2275.62 95
2275.73 97
2275.84 97
2275.95 95
2276.06 92
2276.17 89
2276.28 86
2276.39 83
2276.50 79
2276.61 75
2276.71 70
2276.82 63
2276.93 56
2277.04 49
2277.15 43
2277.26 38
2277.37 34
2277.48 32
2277.59 30
2277.70 30
2277.81 31
2277.92 34
2278.03 37
2278.14 41
2278.25 46
2278.36 50
2278.46 54
2278.57 56
2278.68 58
2278.79 59
2278.90 61
2279.01 63
2279.12 65
2279.23 67
2279.34 68
2279.45 68
2279.56 66
2279.67 65
2279.78 63
2279.89 63
2280.00 63
2280.11 65
2280.22 67
2280.33 69
2280.43 70
2280.54 71
2280.65 71
2280.76 71
2280.87 73
2280.98 75
2281.09 77
2281.20 78
2281.31 77
2281.42 74
2281.53 70
2281.64 65
2281.75 60
2281.86 56
2281.97 54
2282.08 52
2282.19 51
2282.30 51
2282.41 52
2282.52 54
2282.62 58
2282.73 63
2282.84 70
2282.95 77
2283.06 85
2283.17 92
2283.28 97
2283.39 101
2283.50 104
2283.61 105
2283.72 106
2283.83 105
2283.94 103
2284.05 99
2284.16 93
2284.27 85
2284.38 76
2284.49 68
2284.60 61
2284.71 58
2284.82 58
2284.93 62
2285.03 69
2285.14 78
2285.25 87
2285.36 95
2285.47 101
2285.58 105
2285.69 108
2285.80 110
2285.91 113
2286.02 115
2286.13 117
2286.24 117
2286.35 115
2286.46 110
2286.57 102
2286.68 92
2286.79 82
2286.90 73
2287.01 66
2287.12 63
2287.23 63
2287.34 66
2287.45 69
2287.56 73
2287.67 76
2287.77 78
2287.88 80
2287.99 82
2288.10 85
2288.21 89
2288.32 92
2288.43 94
2288.54 94
2288.65 90
2288.76 85
2288.87 78
2288.98 70
2289.09 63
2289.20 58
2289.31 55
2289.42 52
2289.53 51
2289.64 50
2289.75 49
2289.86 49
2289.97 50
2290.08 53
2290.19 58
2290.30 64
2290.41 70
2290.52 76
2290.63 81
2290.74 84
2290.85 84
2290.96 82
2291.07 78
2291.18 72
2291.28 65
2291.39 59
2291.50 54
2291.61 50
2291.72 48
2291.83 47
2291.94 48
2292.05 50
2292.16 52
2292.27 55
2292.38 59
2292.49 63
2292.60 67
2292.71 72
2292.82 78
2292.93 84
2293.04 89
2293.15 93
2293.26 94
2293.37 93
2293.48 90
2293.59 84
2293.70 77
2293.81 70
2293.92 63
2294.03 57
2294.14 53
2294.25 50
2294.36 48
2294.47 47
2294.58 46
2294.69 45
2294.80 44
2294.91 43
2295.02 42
2295.13 41
2295.24 39
2295.35 36
2295.46 33
2295.57 30
2295.68 28
2295.79 27
2295.90 28
2296.01 30
2296.12 34
2296.23 40
2296.33 47
2296.44 53
2296.55 60
2296.66 66
2296.77 71
2296.88 76
2296.99 81
2297.10 86
2297.21 91
2297.32 95
2297.43 97
2297.54 99
2297.65 99
2297.76 98
2297.87 96
2297.98 95
2298.09 93
2298.20 92
2298.31 91
2298.42 89
2298.53 86
2298.64 81
2298.75 75
2298.86 69
2298.97 63
2299.08 57
2299.19 51
2299.30 47
2299.41 43
2299.52 39
2299.63 36
2299.74 34
2299.85 33
2299.96 34
2300.07 37
2300.18 41
2300.29 46
2300.40 50
2300.51 52
2300.62 52
2300.73 49
2300.84 45
2300.95 41
2301.06 38
2301.17 36
2301.28 37
2301.39 40
2301.50 44
2301.61 49
2301.72 54
2301.83 58
2301.94 62
2302.05 64
2302.16 65
2302.27 65
2302.38 64
2302.49 63
2302.60 63
2302.71 63
2302.82 65
2302.93 66
2303.04 67
2303.15 66
2303.26 63
2303.37 57
2303.48 48
2303.59 39
2303.70 29
2303.81 19
2303.92 10
2304.03 2
2304.14 0
2304.25 0
2304.36 0
2304.47 0
2304.58 0
2304.69 0
2304.80 0
2304.91 0
2305.02 5
2305.13 13
2305.24 20
2305.35 26
2305.46 29
2305.57 31
2305.68 31
2305.79 31
2305.90 32
2306.01 36
2306.12 43
2306.23 54
2306.34 68
2306.45 84
2306.56 100
2306.67 114
2306.78 124
2306.89 130
2307.00 132
2307.11 128
2307.22 121
2307.33 112
2307.44 100
2307.55 89
2307.66 77
2307.77 67
2307.88 59
2307.99 52
2308.10 47
2308.21 42
2308.32 37
2308.43 32
2308.54 26
2308.65 20
2308.76 14
2308.87 10
2308.98 8
2309.09 9
2309.20 13
2309.31 18
2309.43 24
2309.54 29
2309.65 32
2309.76 33
2309.87 33
2309.98 32
2310.09 30
2310.20 29
2310.31 28
2310.42 27
2310.53 26
2310.64 26
2310.75 26
2310.86 27
2310.97 30
2311.08 34
2311.19 40
2311.30 46
2311.41 52
2311.52 56
2311.63 58
2311.74 57
2311.85 54
2311.96 51
2312.07 49
2312.18 48
2312.29 49
2312.40 51
2312.51 55
2312.62 58
2312.73 60
2312.84 61
2312.95 61
2313.06 61
2313.17 60
2313.28 60
2313.39 60
2313.50 60
2313.61 60
2313.72 59
2313.83 57
2313.94 55
2314.05 52
2314.16 49
2314.27 46
2314.38 43
2314.50 42
2314.61 42
2314.72 44
2314.83 47
2314.94 52
2315.05 56
2315.16 59
2315.27 60
2315.38 58
2315.49 55
2315.60 50
2315.71 46
2315.82 42
2315.93 41
2316.04 42
2316.15 45
2316.26 49
2316.37 54
2316.48 56
2316.59 56
2316.70 52
2316.81 46
2316.92 38
2317.03 30
2317.14 24
2317.25 20
2317.36 20
2317.47 23
2317.58 28
2317.69 34
2317.80 39
2317.92 44
2318.03 47
2318.14 49
2318.25 49
2318.36 49
2318.47 48
2318.58 47
2318.69 48
2318.80 49
2318.91 51
2319.02 54
2319.13 59
2319.24 64
2319.35 70
2319.46 78
2319.57 85
2319.68 93
2319.79 100
2319.90 108
2320.01 114
2320.12 119
2320.23 125
2320.34 130
2320.45 137
2320.56 144
2320.67 152
2320.79 159
2320.90 166
2321.01 170
2321.12 173
2321.23 173
2321.34 170
2321.45 166
2321.56 160
2321.67 151
2321.78 141
2321.89 129
2322.00 116
2322.11 103
2322.22 90
2322.33 78
2322.44 68
2322.55 59
2322.66 52
2322.77 46
2322.88 42
2322.99 38
2323.10 35
2323.22 34
2323.33 33
2323.44 34
2323.55 35
2323.66 36
2323.77 35
2323.88 33
2323.99 29
2324.10 24
2324.21 19
2324.32 15
2324.43 14
2324.54 15
2324.65 19
2324.76 24
2324.87 29
2324.98 33
2325.09 35
2325.20 33
2325.32 29
2325.43 23
2325.54 15
2325.65 7
2325.76 1
2325.87 0
2325.98 0
2326.09 0
2326.20 0
2326.31 0
2326.42 2
2326.53 4
2326.64 6
2326.75 6
2326.86 5
2326.97 3
2327.08 1
2327.19 0
2327.31 0
2327.42 0
2327.53 0
2327.64 3
2327.75 9
2327.86 17
2327.97 25
2328.08 35
2328.19 44
2328.30 54
2328.41 63
2328.52 73
2328.63 83
2328.74 92
2328.85 99
2328.96 104
2329.07 107
2329.19 108
2329.30 106
2329.41 103
2329.52 99
2329.63 96
2329.74 94
2329.85 92
2329.96 92
2330.07 92
2330.18 92
2330.29 91
2330.40 88
2330.51 84
2330.62 78
2330.73 69
2330.85 58
2330.96 47
2331.07 36
2331.18 28
2331.29 23
2331.40 22
2331.51 26
2331.62 34
2331.73 44
2331.84 54
2331.95 63
2332.06 69
2332.17 73
2332.28 74
2332.39 74
2332.51 73
2332.62 73
2332.73 72
2332.84 72
2332.95 71
2333.06 69
2333.17 66
2333.28 61
2333.39 55
2333.50 49
2333.61 45
2333.72 42
2333.83 41
2333.95 41
2334.06 42
2334.17 43
2334.28 43
2334.39 42
2334.50 39
2334.61 36
2334.72 31
2334.83 25
2334.94 18
2335.05 10
2335.16 1
2335.27 0
2335.38 0
2335.50 0
2335.61 0
2335.72 0
2335.83 0
2335.94 0
2336.05 0
2336.16 7
2336.27 19
2336.38 31
2336.49 44
2336.60 57
2336.71 69
2336.83 80
2336.94 89
2337.05 97
2337.16 104
2337.27 112
2337.38 119
2337.49 125
2337.60 129
2337.71 132
2337.82 133
2337.93 132
2338.04 131
2338.16 131
2338.27 134
2338.38 139
2338.49 146
2338.60 155
2338.71 164
2338.82 170
2338.93 173
2339.04 172
2339.15 167
2339.26 158
2339.37 148
2339.49 139
2339.60 133
2339.71 131
2339.82 134
2339.93 142
2340.04 153
2340.15 164
2340.26 173
2340.37 178
2340.48 178
2340.59 174
2340.71 166
2340.82 157
2340.93 148
2341.04 140
2341.15 133
2341.26 129
2341.37 127
2341.48 126
2341.59 126
2341.70 127
2341.81 128
2341.93 129
2342.04 129
2342.15 127
2342.26 123
2342.37 116
2342.48 106
2342.59 94
2342.70 82
2342.81 71
2342.92 63
2343.03 58
2343.15 57
2343.26 60
2343.37 66
2343.48 74
2343.59 84
2343.70 94
2343.81 103
2343.92 111
2344.03 117
2344.14 120
2344.26 122
2344.37 122
2344.48 121
2344.59 119
2344.70 116
2344.81 111
2344.92 106
2345.03 99
2345.14 92
2345.25 84
2345.37 75
2345.48 65
2345.59 56
2345.70 48
2345.81 40
2345.92 35
2346.03 32
2346.14 31
2346.25 31
2346.36 31
2346.48 31
2346.59 30
2346.70 28
2346.81 26
2346.92 23
2347.03 21
2347.14 21
2347.25 22
2347.36 25
2347.48 30
2347.59 34
2347.70 38
2347.81 41
2347.92 41
2348.03 38
2348.14 34
2348.25 30
2348.36 26
2348.47 24
2348.59 26
2348.70 31
2348.81 38
2348.92 46
2349.03 53
2349.14 57
2349.25 58
2349.36 57
2349.47 53
2349.59 48
2349.70 44
2349.81 41
2349.92 39
2350.03 39
2350.14 41
2350.25 43
2350.36 45
2350.47 47
2350.59 48
2350.70 47
2350.81 45
2350.92 40
2351.03 35
2351.14 31
2351.25 28
2351.36 29
2351.48 34
2351.59 44
2351.70 57
2351.81 73
2351.92 90
2352.03 106
2352.14 119
2352.25 129
2352.36 135
2352.48 137
2352.59 134
2352.70 128
2352.81 119
2352.92 108
2353.03 95
2353.14 84
2353.25 76
2353.37 72
2353.48 73
2353.59 80
2353.70 91
2353.81 105
2353.92 120
2354.03 132
2354.14 142
2354.25 149
2354.37 152
2354.48 154
2354.59 155
2354.70 154
2354.81 153
2354.92 150
2355.03 146
2355.14 139
2355.26 131
2355.37 122
2355.48 112
2355.59 103
2355.70 96
2355.81 91
2355.92 89
2356.03 90
2356.15 95
2356.26 102
2356.37 112
2356.48 123
2356.59 134
2356.70 144
2356.81 152
2356.93 156
2357.04 155
2357.15 150
2357.26 140
2357.37 129
2357.48 116
2357.59 104
2357.70 95
2357.82 88
2357.93 85
2358.04 84
2358.15 85
2358.26 86
2358.37 87
2358.48 86
2358.59 85
2358.71 82
2358.82 80
2358.93 77
2359.04 74
2359.15 71
2359.26 67
2359.37 63
2359.49 58
2359.60 54
2359.71 51
2359.82 50
2359.93 51
2360.04 52
2360.15 53
2360.26 54
2360.38 52
2360.49 50
2360.60 47
2360.71 45
2360.82 45
2360.93 46
2361.04 49
2361.16 54
2361.27 58
2361.38 61
2361.49 61
2361.60 57
2361.71 50
2361.82 39
2361.94 26
2362.05 13
2362.16 0
2362.27 0
2362.38 0
2362.49 0
2362.60 0
2362.72 0
2362.83 0
2362.94 0
2363.05 1
2363.16 5
2363.27 10
2363.38 15
2363.50 21
2363.61 30
2363.72 42
2363.83 56
2363.94 71
2364.05 85
2364.16 95
2364.28 100
2364.39 100
2364.50 93
2364.61 83
2364.72 71
2364.83 60
2364.94 52
2365.06 50
2365.17 53
2365.28 60
2365.39 71
2365.50 84
2365.61 95
2365.72 103
2365.84 106
2365.95 105
2366.06 98
2366.17 87
2366.28 74
2366.39 60
2366.51 48
2366.62 38
2366.73 32
2366.84 30
2366.95 31
2367.06 34
2367.17 39
2367.29 45
2367.40 52
2367.51 57
2367.62 61
2367.73 64
2367.84 65
2367.96 65
2368.07 65
2368.18 63
2368.29 62
2368.40 62
2368.51 62
2368.62 62
2368.74 62
2368.85 61
2368.96 61
2369.07 60
2369.18 59
2369.29 59
2369.41 60
2369.52 61
2369.63 64
2369.74 68
2369.85 72
2369.96 78
2370.08 83
2370.19 88
2370.30 92
2370.41 93
2370.52 93
2370.63 89
2370.74 83
2370.86 74
2370.97 65
2371.08 55
2371.19 46
2371.30 39
2371.41 35
2371.53 35
2371.64 39
2371.75 47
2371.86 57
2371.97 69
2372.08 82
2372.20 94
2372.31 103
2372.42 110
2372.53 113
2372.64 115
2372.75 114
2372.87 113
2372.98 111
2373.09 110
2373.20 110
2373.31 111
2373.42 110
2373.54 108
2373.65 104
2373.76 97
2373.87 89
2373.98 80
2374.09 70
2374.21 61
2374.32 54
2374.43 49
2374.54 45
2374.65 43
2374.76 42
2374.88 43
2374.99 45
2375.10 48
2375.21 53
2375.32 58
2375.43 63
2375.55 68
2375.66 72
2375.77 74
2375.88 75
2375.99 74
2376.11 71
2376.22 68
2376.33 64
2376.44 61
2376.55 58
2376.66 55
2376.78 52
2376.89 48
2377.00 43
2377.11 37
2377.22 30
2377.33 23
2377.45 16
2377.56 11
2377.67 7
2377.78 5
2377.89 4
2378.01 4
2378.12 5
2378.23 5
2378.34 4
2378.45 2
2378.56 1
2378.68 0
2378.79 0
2378.90 0
2379.01 0
2379.12 0
2379.23 0
2379.35 0
2379.46 0
2379.57 0
2379.68 3
2379.79 10
2379.91 20
2380.02 33
2380.13 49
2380.24 67
2380.35 84
2380.46 99
2380.58 111
2380.69 116
2380.80 115
2380.91 108
2381.02 97
2381.14 83
2381.25 70
2381.36 60
2381.47 55
2381.58 55
2381.70 59
2381.81 65
2381.92 71
2382.03 75
2382.14 77
2382.25 77
2382.37 74
2382.48 70
2382.59 64
2382.70 57
2382.81 50
2382.93 44
2383.04 39
2383.15 38
2383.26 39
2383.37 43
2383.49 49
2383.60 57
2383.71 64
2383.82 69
2383.93 72
2384.05 73
2384.16 72
2384.27 68
2384.38 62
2384.49 56
2384.60 48
2384.72 40
2384.83 33
2384.94 27
2385.05 24
2385.16 22
2385.28 22
2385.39 23
2385.50 25
2385.61 28
2385.72 31
2385.84 35
2385.95 39
2386.06 46
2386.17 53
2386.28 61
2386.40 69
2386.51 74
2386.62 76
2386.73 75
2386.84 71
2386.96 66
2387.07 62
2387.18 58
2387.29 57
2387.40 58
2387.52 62
2387.63 67
2387.74 75
2387.85 84
2387.96 96
2388.08 109
2388.19 124
2388.30 139
2388.41 154
2388.52 169
2388.64 183
2388.75 197
2388.86 212
2388.97 229
2389.08 247
2389.20 265
2389.31 281
2389.42 293
2389.53 301
2389.64 305
2389.76 304
2389.87 302
2389.98 301
2390.09 303
2390.21 309
2390.32 319
2390.43 331
2390.54 344
2390.65 356
2390.77 365
2390.88 372
2390.99 375
2391.10 375
2391.21 372
2391.33 366
2391.44 356
2391.55 344
2391.66 329
2391.77 312
2391.89 293
2392.00 273
2392.11 254
2392.22 236
2392.33 221
2392.45 210
2392.56 203
2392.67 202
2392.78 204
2392.90 210
2393.01 218
2393.12 226
2393.23 233
2393.34 238
2393.46 239
2393.57 237
2393.68 232
2393.79 223
2393.90 213
2394.02 201
2394.13 189
2394.24 177
2394.35 166
2394.47 155
2394.58 146
2394.69 137
2394.80 130
2394.91 124
2395.03 119
2395.14 116
2395.25 113
2395.36 109
2395.48 105
2395.59 100
2395.70 94
2395.81 91
2395.92 89
2396.04 91
2396.15 97
2396.26 105
2396.37 115
2396.49 124
2396.60 131
2396.71 136
2396.82 137
2396.93 134
2397.05 129
2397.16 123
2397.27 117
2397.38 112
2397.50 109
2397.61 107
2397.72 106
2397.83 106
2397.94 107
2398.06 107
2398.17 108
2398.28 109
2398.39 111
2398.51 114
2398.62 119
2398.73 125
2398.84 130
2398.95 134
2399.07 136
2399.18 136
2399.29 132
2399.40 125
2399.52 117
2399.63 108
2399.74 101
2399.85 96
2399.97 94
2400.08 94
2400.19 95
2400.30 96
2400.41 95
2400.53 90
2400.64 84
2400.75 76
2400.86 69
2400.98 65
2401.09 64
2401.20 67
2401.31 73
2401.43 79
2401.54 86
2401.65 89
2401.76 90
2401.87 88
2401.99 83
2402.10 77
2402.21 71
2402.32 64
2402.44 57
2402.55 50
2402.66 44
2402.77 39
2402.89 34
2403.00 30
2403.11 28
2403.22 28
2403.34 31
2403.45 36
2403.56 41
2403.67 46
2403.78 49
2403.90 50
2404.01 50
2404.12 49
2404.23 48
2404.35 48
2404.46 50
2404.57 55
2404.68 61
2404.80 68
2404.91 74
2405.02 78
2405.13 80
2405.25 80
2405.36 77
2405.47 74
2405.58 72
2405.70 70
2405.81 70
2405.92 72
2406.03 75
2406.15 77
2406.26 77
2406.37 74
2406.48 69
2406.60 60
2406.71 50
2406.82 40
2406.93 30
2407.05 22
2407.16 16
2407.27 12
2407.38 11
2407.49 12
2407.61 15
2407.72 22
2407.83 32
2407.94 45
2408.06 58
2408.17 71
2408.28 82
2408.39 88
2408.51 90
2408.62 88
2408.73 83
2408.84 75
2408.96 68
2409.07 61
2409.18 57
2409.29 56
2409.41 59
2409.52 67
2409.63 79
2409.74 93
2409.86 107
2409.97 119
2410.08 127
2410.20 130
2410.31 128
2410.42 121
2410.53 113
2410.65 103
2410.76 95
2410.87 88
2410.98 84
2411.10 81
2411.21 78
2411.32 75
2411.43 70
2411.55 63
2411.66 56
2411.77 48
2411.88 41
2412.00 38
2412.11 38
2412.22 41
2412.33 46
2412.45 53
2412.56 60
2412.67 66
2412.78 70
2412.90 71
2413.01 70
2413.12 68
2413.23 65
2413.35 62
2413.46 59
2413.57 57
2413.69 55
2413.80 55
2413.91 54
2414.02 53
2414.14 51
2414.25 48
2414.36 45
2414.47 43
2414.59 42
2414.70 45
2414.81 52
2414.92 63
2415.04 76
2415.15 91
2415.26 106
2415.37 119
2415.49 128
2415.60 133
2415.71 133
2415.83 128
2415.94 120
2416.05 110
2416.16 101
2416.28 94
2416.39 90
2416.50 89
2416.61 91
2416.73 93
2416.84 96
2416.95 96
2417.06 95
2417.18 90
2417.29 84
2417.40 76
2417.52 68
2417.63 61
2417.74 56
2417.85 54
2417.97 54
2418.08 56
2418.19 58
2418.30 59
2418.42 58
2418.53 55
2418.64 50
2418.76 44
2418.87 38
2418.98 34
2419.09 30
2419.21 28
2419.32 27
2419.43 26
2419.54 26
2419.66 26
2419.77 26
2419.88 26
2420.00 26
2420.11 25
2420.22 23
2420.33 20
2420.45 17
2420.56 15
2420.67 12
2420.79 9
2420.90 7
2421.01 4
2421.12 1
2421.24 0
2421.35 0
2421.46 0
2421.57 0
2421.69 0
2421.80 0
2421.91 0
2422.03 1
2422.14 8
2422.25 15
2422.36 21
2422.48 27
2422.59 33
2422.70 40
2422.82 46
2422.93 52
2423.04 58
2423.15 62
2423.27 65
2423.38 67
2423.49 67
2423.61 68
2423.72 69
2423.83 72
2423.94 75
2424.06 80
2424.17 85
2424.28 90
2424.40 94
2424.51 95
2424.62 95
2424.73 92
2424.85 88
2424.96 82
2425.07 77
2425.19 71
2425.30 66
2425.41 62
2425.52 60
2425.64 60
2425.75 60
2425.86 61
2425.98 62
2426.09 64
2426.20 66
2426.31 69
2426.43 72
2426.54 76
2426.65 79
2426.77 81
2426.88 82
2426.99 81
2427.11 79
2427.22 76
2427.33 73
2427.44 71
2427.56 70
2427.67 69
2427.78 70
2427.90 71
2428.01 70
2428.12 69
2428.23 65
2428.35 59
2428.46 52
2428.57 45
2428.69 38
2428.80 33
2428.91 31
2429.03 33
2429.14 39
2429.25 48
2429.36 61
2429.48 74
2429.59 89
2429.70 102
2429.82 113
2429.93 121
2430.04 126
2430.16 128
2430.27 127
2430.38 124
2430.49 119
2430.61 112
2430.72 104
2430.83 96
2430.95 88
2431.06 82
2431.17 77
2431.29 74
2431.40 74
2431.51 74
2431.62 76
2431.74 78
2431.85 81
2431.96 83
2432.08 86
2432.19 89
2432.30 92
2432.42 94
2432.53 96
2432.64 97
2432.76 97
2432.87 97
2432.98 98
2433.09 99
2433.21 99
2433.32 99
2433.43 97
2433.55 93
2433.66 88
2433.77 82
2433.89 77
2434.00 74
2434.11 73
2434.23 75
2434.34 79
2434.45 84
2434.56 88
2434.68 91
2434.79 90
2434.90 87
2435.02 82
2435.13 77
2435.24 73
2435.36 72
2435.47 74
2435.58 78
2435.70 83
2435.81 87
2435.92 90
2436.04 91
2436.15 89
2436.26 84
2436.37 78
2436.49 72
2436.60 66
2436.71 61
2436.83 58
2436.94 55
2437.05 53
2437.17 51
2437.28 49
2437.39 47
2437.51 44
2437.62 42
2437.73 39
2437.85 37
2437.96 34
2438.07 32
2438.19 31
2438.30 29
2438.41 29
2438.52 29
2438.64 30
2438.75 32
2438.86 36
2438.98 41
2439.09 47
2439.20 56
2439.32 65
2439.43 75
2439.54 84
2439.66 91
2439.77 95
2439.88 97
2440.00 96
2440.11 92
2440.22 88
2440.34 82
2440.45 76
2440.56 70
2440.68 64
2440.79 59
2440.90 55
2441.02 51
2441.13 50
2441.24 49
2441.36 48
2441.47 48
2441.58 47
2441.70 44
2441.81 41
2441.92 38
2442.04 35
2442.15 34
2442.26 35
2442.38 39
2442.49 46
2442.60 56
2442.72 68
2442.83 81
2442.94 94
2443.05 106
2443.17 115
2443.28 121
2443.39 124
2443.51 125
2443.62 123
2443.73 119
2443.85 116
2443.96 114
2444.07 113
2444.19 114
2444.30 117
2444.41 121
2444.53 126
2444.64 131
2444.75 135
2444.87 137
2444.98 137
2445.09 136
2445.21 134
2445.32 131
2445.43 128
2445.55 126
2445.66 124
2445.77 122
2445.89 120
2446.00 117
2446.12 112
2446.23 106
2446.34 99
2446.46 92
2446.57 85
2446.68 82
2446.80 82
2446.91 85
2447.02 92
2447.14 102
2447.25 114
2447.36 127
2447.48 139
2447.59 151
2447.70 161
2447.82 170
2447.93 176
2448.04 180
2448.16 182
2448.27 184
2448.38 187
2448.50 191
2448.61 197
2448.72 206
2448.84 218
2448.95 231
2449.06 243
2449.18 254
2449.29 262
2449.40 265
2449.52 263
2449.63 259
2449.74 251
2449.86 244
2449.97 238
2450.08 234
2450.20 232
2450.31 232
2450.43 232
2450.54 232
2450.65 230
2450.77 227
2450.88 223
2450.99 219
2451.11 216
2451.22 214
2451.33 214
2451.45 215
2451.56 217
2451.67 218
2451.79 218
2451.90 216
2452.01 212
2452.13 206
2452.24 200
2452.35 193
2452.47 186
2452.58 178
2452.70 170
2452.81 162
2452.92 154
2453.04 146
2453.15 138
2453.26 131
2453.38 127
2453.49 123
2453.60 122
2453.72 121
2453.83 120
2453.94 119
2454.06 118
2454.17 118
2454.28 120
2454.40 123
2454.51 129
2454.63 136
2454.74 143
2454.85 149
2454.97 152
2455.08 152
2455.19 148
2455.31 142
2455.42 135
2455.53 128
2455.65 122
2455.76 118
2455.87 114
2455.99 111
2456.10 108
2456.22 105
2456.33 101
2456.44 98
2456.56 96
2456.67 97
2456.78 99
2456.90 102
2457.01 105
2457.12 107
2457.24 107
2457.35 104
2457.47 98
2457.58 91
2457.69 82
2457.81 74
2457.92 67
2458.03 61
2458.15 57
2458.26 55
2458.37 56
2458.49 58
2458.60 61
2458.72 65
2458.83 68
2458.94 71
2459.06 73
2459.17 74
2459.28 74
2459.40 74
2459.51 75
2459.63 76
2459.74 76
2459.85 75
2459.97 73
2460.08 68
2460.19 61
2460.31 52
2460.42 43
2460.53 34
2460.65 25
2460.76 18
2460.88 12
2460.99 7
2461.10 4
2461.22 2
2461.33 0
2461.44 0
2461.56 1
2461.67 1
2461.79 2
2461.90 1
2462.01 0
2462.13 0
2462.24 0
2462.35 0
2462.47 0
2462.58 0
2462.70 7
2462.81 19
2462.92 34
2463.04 51
2463.15 69
2463.26 86
2463.38 100
2463.49 110
2463.61 116
2463.72 117
2463.83 114
2463.95 108
2464.06 101
2464.17 94
2464.29 87
2464.40 80
2464.52 73
2464.63 67
2464.74 60
2464.86 54
2464.97 48
2465.09 45
2465.20 44
2465.31 45
2465.43 49
2465.54 54
2465.65 60
2465.77 64
2465.88 66
2466.00 67
2466.11 68
2466.22 69
2466.34 73
2466.45 78
2466.56 86
2466.68 93
2466.79 100
2466.91 103
2467.02 103
2467.13 99
2467.25 92
2467.36 85
2467.48 77
2467.59 71
2467.70 66
2467.82 63
2467.93 63
2468.05 64
2468.16 65
2468.27 67
2468.39 68
2468.50 67
2468.61 65
2468.73 63
2468.84 59
2468.96 57
2469.07 55
2469.18 56
2469.30 58
2469.41 63
2469.53 69
2469.64 75
2469.75 81
2469.87 84
2469.98 85
2470.10 83
2470.21 79
2470.32 72
2470.44 64
2470.55 57
2470.67 50
2470.78 45
2470.89 42
2471.01 41
2471.12 40
2471.23 41
2471.35 41
2471.46 41
2471.58 39
2471.69 38
2471.80 36
2471.92 35
2472.03 35
2472.15 36
2472.26 39
2472.37 44
2472.49 48
2472.60 53
2472.72 58
2472.83 62
2472.94 64
2473.06 65
2473.17 64
2473.29 60
2473.40 55
2473.51 49
2473.63 43
2473.74 37
2473.86 34
2473.97 34
2474.08 36
2474.20 40
2474.31 46
2474.43 53
2474.54 61
2474.65 67
2474.77 71
2474.88 74
2475.00 76
2475.11 78
2475.22 81
2475.34 85
2475.45 91
2475.57 97
2475.68 105
2475.80 111
2475.91 117
2476.02 120
2476.14 121
2476.25 121
2476.37 118
2476.48 113
2476.59 107
2476.71 98
2476.82 89
2476.94 79
2477.05 71
2477.16 65
2477.28 61
2477.39 61
2477.51 63
2477.62 66
2477.73 70
2477.85 72
2477.96 73
2478.08 72
2478.19 69
2478.31 66
2478.42 62
2478.53 58
2478.65 56
2478.76 57
2478.88 60
2478.99 66
2479.10 73
2479.22 80
2479.33 87
2479.45 90
2479.56 90
2479.67 87
2479.79 81
2479.90 74
2480.02 67
2480.13 62
2480.25 59
2480.36 59
2480.47 60
2480.59 61
2480.70 62
2480.82 62
2480.93 59
2481.04 55
2481.16 50
2481.27 44
2481.39 40
2481.50 37
2481.62 38
2481.73 41
2481.84 47
2481.96 54
2482.07 61
2482.19 67
2482.30 72
2482.42 74
2482.53 73
2482.64 69
2482.76 62
2482.87 54
2482.99 46
2483.10 38
2483.21 33
2483.33 33
2483.44 37
2483.56 45
2483.67 56
2483.79 68
2483.90 79
2484.01 86
2484.13 89
2484.24 87
2484.36 82
2484.47 74
2484.59 66
2484.70 60
2484.81 56
2484.93 55
2485.04 58
2485.16 63
2485.27 69
2485.39 73
2485.50 76
2485.61 77
2485.73 75
2485.84 70
2485.96 63
2486.07 56
2486.19 50
2486.30 44
2486.41 39
2486.53 35
2486.64 32
2486.76 30
2486.87 29
2486.99 28
2487.10 28
2487.21 30
2487.33 32
2487.44 35
2487.56 37
2487.67 38
2487.79 38
2487.90 36
2488.01 32
2488.13 27
2488.24 22
2488.36 17
2488.47 13
2488.59 11
2488.70 10
2488.82 11
2488.93 14
2489.04 17
2489.16 21
2489.27 24
2489.39 27
2489.50 28
2489.62 29
2489.73 29
2489.84 31
2489.96 35
2490.07 41
2490.19 51
2490.30 62
2490.42 73
2490.53 84
2490.65 93
2490.76 99
2490.87 102
2490.99 103
2491.10 101
2491.22 98
2491.33 96
2491.45 94
2491.56 93
2491.67 94
2491.79 97
2491.90 100
2492.02 103
2492.13 104
2492.25 103
2492.36 101
2492.48 97
2492.59 92
2492.70 88
2492.82 86
2492.93 85
2493.05 86
2493.16 88
2493.28 90
2493.39 92
2493.51 92
2493.62 92
2493.74 91
2493.85 89
2493.96 87
2494.08 85
2494.19 84
2494.31 84
2494.42 86
2494.54 89
2494.65 94
2494.77 101
2494.88 109
2494.99 116
2495.11 123
2495.22 128
2495.34 131
2495.45 131
2495.57 129
2495.68 125
2495.80 119
2495.91 112
2496.02 105
2496.14 96
2496.25 87
2496.37 78
2496.48 69
2496.60 62
2496.71 58
2496.83 56
2496.94 56
2497.06 60
2497.17 66
2497.28 74
2497.40 83
2497.51 93
2497.63 102
2497.74 110
2497.86 117
2497.97 124
2498.09 129
2498.20 134
2498.32 138
2498.43 143
2498.55 149
2498.66 154
2498.77 160
2498.89 164
2499.00 167
2499.12 167
2499.23 165
2499.35 158
2499.46 149
2499.58 136
2499.69 121
2499.81 104
2499.92 86
2500.03 71
2500.15 58
2500.26 49
2500.38 45
2500.49 45
2500.61 49
2500.72 55
2500.84 61
2500.95 67
2501.07 71
2501.18 73
2501.30 74
2501.41 74
2501.53 74
2501.64 74
2501.75 73
2501.87 73
2501.98 73
2502.10 74
2502.21 75
2502.33 77
2502.44 78
2502.56 79
2502.67 78
2502.79 76
2502.90 73
2503.02 70
2503.13 66
2503.25 63
2503.36 62
2503.47 61
2503.59 62
2503.70 63
2503.82 63
2503.93 62
2504.05 60
2504.16 57
2504.28 54
2504.39 53
2504.51 55
2504.62 61
2504.74 69
2504.85 78
2504.97 86
2505.08 89
2505.20 88
2505.31 81
2505.42 70
2505.54 55
2505.65 40
2505.77 26
2505.88 16
2506.00 10
2506.11 8
2506.23 9
2506.34 12
2506.46 16
2506.57 20
2506.69 24
2506.80 28
2506.92 31
2507.03 32
2507.15 33
2507.26 32
2507.38 29
2507.49 25
2507.61 18
2507.72 11
2507.84 5
2507.95 0
2508.06 0
2508.18 0
2508.29 0
2508.41 0
2508.52 0
2508.64 0
2508.75 0
2508.87 0
2508.98 2
2509.10 10
2509.21 18
2509.33 26
2509.44 33
2509.56 37
2509.67 39
2509.79 39
2509.90 40
2510.02 41
2510.13 45
2510.25 50
2510.36 56
2510.48 63
2510.59 68
2510.71 71
2510.82 71
2510.94 69
2511.05 64
2511.17 58
2511.28 50
2511.40 43
2511.51 36
2511.62 30
2511.74 26
2511.85 24
2511.97 23
2512.08 23
2512.20 24
2512.31 25
2512.43 27
2512.54 29
2512.66 32
2512.77 34
2512.89 37
2513.00 40
2513.12 44
2513.23 47
2513.35 51
2513.46 54
2513.58 58
2513.69 61
2513.81 61
2513.92 59
2514.04 53
2514.15 44
2514.27 33
2514.38 21
2514.50 9
2514.61 1
2514.73 0
2514.84 0
2514.96 0
2515.07 5
2515.19 13
2515.30 21
2515.42 29
2515.53 36
2515.65 41
2515.76 43
2515.88 43
2515.99 40
2516.11 35
2516.22 29
2516.34 23
2516.45 19
2516.57 17
2516.68 18
2516.80 22
2516.91 29
2517.03 37
2517.14 46
2517.26 54
2517.37 60
2517.49 65
2517.60 67
2517.72 68
2517.83 69
2517.95 71
2518.06 75
2518.18 82
2518.29 90
2518.41 100
2518.52 109
2518.64 116
2518.75 120
2518.87 120
2518.98 116
2519.10 109
2519.21 101
2519.33 92
2519.44 85
2519.56 80
2519.67 78
2519.79 77
2519.90 78
2520.02 79
2520.13 80
2520.25 81
2520.36 81
2520.48 81
2520.59 80
2520.71 80
2520.82 81
2520.94 83
2521.05 85
2521.17 87
2521.28 90
2521.40 92
2521.51 93
2521.63 92
2521.74 90
2521.86 88
2521.97 84
2522.09 80
2522.21 76
2522.32 72
2522.44 70
2522.55 70
2522.67 71
2522.78 75
2522.90 80
2523.01 86
2523.13 92
2523.24 97
2523.36 101
2523.47 103
2523.59 106
2523.70 108
2523.82 112
2523.93 119
2524.05 128
2524.16 138
2524.28 149
2524.39 158
2524.51 165
2524.62 168
2524.74 168
2524.85 164
2524.97 159
2525.08 155
2525.20 153
2525.31 154
2525.43 158
2525.54 163
2525.66 168
2525.78 172
2525.89 172
2526.01 169
2526.12 163
2526.24 153
2526.35 141
2526.47 129
2526.58 118
2526.70 108
2526.81 101
2526.93 97
2527.04 96
2527.16 98
2527.27 102
2527.39 107
2527.50 112
2527.62 115
2527.73 114
2527.85 109
2527.96 100
2528.08 89
2528.20 76
2528.31 65
2528.43 57
2528.54 52
2528.66 52
2528.77 55
2528.89 59
2529.00 64
2529.12 68
2529.23 72
2529.35 76
2529.46 81
2529.58 86
2529.69 91
2529.81 97
2529.92 101
2530.04 105
2530.15 107
2530.27 109
2530.39 112
2530.50 117
2530.62 127
2530.73 140
2530.85 155
2530.96 171
2531.08 185
2531.19 195
2531.31 201
2531.42 201
2531.54 198
2531.65 193
2531.77 188
2531.88 183
2532.00 179
2532.12 176
2532.23 174
2532.35 172
2532.46 171
2532.58 171
2532.69 173
2532.81 178
2532.92 186
2533.04 196
2533.15 207
2533.27 217
2533.38 226
2533.50 233
2533.62 238
2533.73 242
2533.85 245
2533.96 246
2534.08 244
2534.19 238
2534.31 228
2534.42 212
2534.54 194
2534.65 174
2534.77 155
2534.88 139
2535.00 128
2535.12 122
2535.23 120
2535.35 121
2535.46 125
2535.58 129
2535.69 135
2535.81 140
2535.92 147
2536.04 153
2536.15 160
2536.27 167
2536.39 173
2536.50 177
2536.62 180
2536.73 182
2536.85 183
2536.96 185
2537.08 187
2537.19 190
2537.31 195
2537.42 202
2537.54 210
2537.66 220
2537.77 233
2537.89 248
2538.00 265
2538.12 284
2538.23 305
2538.35 326
2538.46 347
2538.58 368
2538.69 392
2538.81 420
2538.93 455
2539.04 498
2539.16 552
2539.27 613
2539.39 678
2539.50 746
2539.62 814
2539.73 880
2539.85 945
2539.97 1012
2540.08 1085
2540.20 1168
2540.31 1261
2540.43 1364
2540.54 1476
2540.66 1591
2540.77 1705
2540.89 1815
2541.01 1918
2541.12 2013
2541.24 2098
2541.35 2174
2541.47 2243
2541.58 2305
2541.70 2360
2541.81 2409
2541.93 2453
2542.05 2492
2542.16 2525
2542.28 2551
2542.39 2570
2542.51 2579
2542.62 2578
2542.74 2566
2542.85 2543
2542.97 2511
2543.09 2473
2543.20 2431
2543.32 2388
2543.43 2346
2543.55 2305
2543.66 2262
2543.78 2217
2543.90 2167
2544.01 2111
2544.13 2049
2544.24 1983
2544.36 1914
2544.47 1845
2544.59 1777
2544.70 1710
2544.82 1642
2544.94 1575
2545.05 1507
2545.17 1439
2545.28 1375
2545.40 1315
2545.51 1262
2545.63 1215
2545.75 1174
2545.86 1136
2545.98 1099
2546.09 1061
2546.21 1022
2546.32 982
2546.44 942
2546.55 902
2546.67 863
2546.79 826
2546.90 790
2547.02 755
2547.13 721
2547.25 688
2547.36 656
2547.48 627
2547.60 600
2547.71 576
2547.83 553
2547.94 529
2548.06 504
2548.17 475
2548.29 444
2548.41 410
2548.52 376
2548.64 343
2548.75 314
2548.87 289
2548.98 269
2549.10 254
2549.22 242
2549.33 232
2549.45 223
2549.56 215
2549.68 207
2549.80 198
2549.91 188
2550.03 178
2550.14 168
2550.26 159
2550.37 152
2550.49 147
2550.61 146
2550.72 147
2550.84 151
2550.95 156
2551.07 163
2551.18 170
2551.30 177
2551.42 183
2551.53 188
2551.65 190
2551.76 191
2551.88 188
2551.99 183
2552.11 174
2552.23 164
2552.34 153
2552.46 141
2552.57 131
2552.69 123
2552.81 117
2552.92 114
2553.04 113
2553.15 112
2553.27 111
2553.38 110
2553.50 107
2553.62 103
2553.73 100
2553.85 98
2553.96 98
2554.08 101
2554.20 105
2554.31 110
2554.43 115
2554.54 118
2554.66 118
2554.77 115
2554.89 111
2555.01 105
2555.12 99
2555.24 95
2555.35 93
2555.47 93
2555.59 94
2555.70 98
2555.82 103
2555.93 109
2556.05 114
2556.17 119
2556.28 121
2556.40 119
2556.51 114
2556.63 105
2556.74 93
2556.86 79
2556.98 65
2557.09 53
2557.21 42
2557.32 35
2557.44 30
2557.56 28
2557.67 27
2557.79 26
2557.90 26
2558.02 24
2558.14 22
2558.25 19
2558.37 15
2558.48 10
2558.60 4
2558.72 0
2558.83 0
2558.95 0
2559.06 0
2559.18 0
2559.30 5
2559.41 14
2559.53 24
2559.64 32
2559.76 37
2559.88 38
2559.99 35
2560.11 28
2560.22 18
2560.34 7
2560.46 0
2560.57 0
2560.69 0
2560.80 0
2560.92 0
2561.04 0
2561.15 0
2561.27 0
2561.38 4
2561.50 13
2561.62 21
2561.73 27
2561.85 31
2561.96 33
2562.08 33
2562.20 32
2562.31 31
2562.43 29
2562.54 28
2562.66 27
2562.78 29
2562.89 31
2563.01 36
2563.12 42
2563.24 48
2563.36 56
2563.47 63
2563.59 69
2563.70 74
2563.82 78
2563.94 82
2564.05 86
2564.17 91
2564.28 96
2564.40 102
2564.52 107
2564.63 111
2564.75 113
2564.87 112
2564.98 108
2565.10 102
2565.21 94
2565.33 86
2565.45 81
2565.56 78
2565.68 80
2565.79 86
2565.91 96
2566.03 110
2566.14 124
2566.26 137
2566.37 148
2566.49 156
2566.61 159
2566.72 159
2566.84 157
2566.96 154
2567.07 152
2567.19 150
2567.30 149
2567.42 148
2567.54 147
2567.65 145
2567.77 141
2567.88 136
2568.00 130
2568.12 124
2568.23 120
2568.35 117
2568.47 117
2568.58 118
2568.70 122
2568.81 128
2568.93 134
2569.05 141
2569.16 147
2569.28 151
2569.39 153
2569.51 152
2569.63 148
2569.74 141
2569.86 133
2569.98 125
2570.09 119
2570.21 115
2570.32 113
2570.44 114
2570.56 115
2570.67 115
2570.79 113
2570.91 109
2571.02 102
2571.14 93
2571.25 84
2571.37 74
2571.49 66
2571.60 59
2571.72 54
2571.84 50
2571.95 47
2572.07 46
2572.18 45
2572.30 45
2572.42 46
2572.53 46
2572.65 46
2572.77 45
2572.88 44
2573.00 42
2573.11 41
2573.23 40
2573.35 42
2573.46 45
2573.58 49
2573.70 54
2573.81 60
2573.93 67
2574.04 74
2574.16 79
2574.28 84
2574.39 87
2574.51 89
2574.63 90
2574.74 88
2574.86 86
2574.98 82
2575.09 78
2575.21 74
2575.32 70
2575.44 66
2575.56 64
2575.67 63
2575.79 64
2575.91 66
2576.02 69
2576.14 73
2576.26 76
2576.37 77
2576.49 77
2576.60 75
2576.72 71
2576.84 66
2576.95 60
2577.07 53
2577.19 46
2577.30 38
2577.42 31
2577.54 23
2577.65 15
2577.77 6
2577.88 0
2578.00 0
2578.12 0
2578.23 0
2578.35 0
2578.47 0
2578.58 0
2578.70 0
2578.82 7
2578.93 19
2579.05 28
2579.16 35
2579.28 38
2579.40 38
2579.51 36
2579.63 33
2579.75 31
2579.86 32
2579.98 36
2580.10 41
2580.21 47
2580.33 53
2580.45 58
2580.56 61
2580.68 64
2580.79 67
2580.91 71
2581.03 76
2581.14 82
2581.26 88
2581.38 91
2581.49 90
2581.61 86
2581.73 79
2581.84 71
2581.96 63
2582.08 57
2582.19 53
2582.31 51
2582.43 48
2582.54 46
2582.66 42
2582.78 37
2582.89 32
2583.01 29
2583.12 28
2583.24 30
2583.36 35
2583.47 41
2583.59 46
2583.71 50
2583.82 51
2583.94 50
2584.06 47
2584.17 44
2584.29 42
2584.41 43
2584.52 46
2584.64 50
2584.76 54
2584.87 58
2584.99 59
2585.11 58
2585.22 56
2585.34 51
2585.46 47
2585.57 44
2585.69 42
2585.80 43
2585.92 44
2586.04 47
2586.15 50
2586.27 52
2586.39 52
2586.50 51
2586.62 48
2586.74 45
2586.85 43
2586.97 41
2587.09 42
2587.20 43
2587.32 45
2587.44 47
2587.55 48
2587.67 48
2587.79 45
2587.90 41
2588.02 35
2588.14 29
2588.25 24
2588.37 20
2588.49 18
2588.60 18
2588.72 21
2588.84 26
2588.95 34
2589.07 44
2589.19 57
2589.30 71
2589.42 85
2589.54 100
2589.65 112
2589.77 122
2589.89 128
2590.00 129
2590.12 126
2590.24 120
2590.35 111
2590.47 101
2590.59 91
2590.70 82
2590.82 76
2590.94 71
2591.05 68
2591.17 67
2591.29 67
2591.40 67
2591.52 68
2591.64 67
2591.75 66
2591.87 65
2591.99 62
2592.10 60
2592.22 58
2592.34 57
2592.45 57
2592.57 57
2592.69 58
2592.80 58
2592.92 57
2593.04 55
2593.15 52
2593.27 47
2593.39 41
2593.50 35
2593.62 28
2593.74 20
2593.85 13
2593.97 6
2594.09 0
2594.20 0
2594.32 0
2594.44 0
2594.55 0
2594.67 0
2594.79 0
2594.91 0
2595.02 0
2595.14 4
2595.26 10
2595.37 15
2595.49 20
2595.61 25
2595.72 29
2595.84 33
2595.96 38
2596.07 44
2596.19 50
2596.31 56
2596.42 60
2596.54 63
2596.66 63
2596.77 61
2596.89 56
2597.01 50
2597.12 43
2597.24 36
2597.36 30
2597.47 26
2597.59 24
2597.71 25
2597.83 28
2597.94 32
2598.06 36
2598.18 40
2598.29 42
2598.41 42
2598.53 42
2598.64 41
2598.76 40
2598.88 39
2598.99 40
2599.11 41
2599.23 42
2599.34 42
2599.46 42
2599.58 40
2599.70 39
2599.81 39
2599.93 41
2600.05 46
2600.16 54
2600.28 63
2600.40 72
2600.51 78
2600.63 81
2600.75 81
2600.86 77
2600.98 71
2601.10 64
2601.21 57
2601.33 52
2601.45 50
2601.57 50
2601.68 52
2601.80 56
2601.92 61
2602.03 68
2602.15 74
2602.27 79
2602.38 84
2602.50 88
2602.62 90
2602.73 93
2602.85 96
2602.97 100
2603.09 107
2603.20 115
2603.32 124
2603.44 134
2603.55 143
2603.67 151
2603.79 158
2603.90 162
2604.02 163
2604.14 162
2604.26 157
2604.37 150
2604.49 141
2604.61 130
2604.72 118
2604.84 106
2604.96 95
2605.07 84
2605.19 74
2605.31 66
2605.43 60
2605.54 57
2605.66 59
2605.78 64
2605.89 72
2606.01 82
2606.13 93
2606.24 103
2606.36 110
2606.48 114
2606.60 115
2606.71 115
2606.83 115
2606.95 116
2607.06 119
2607.18 125
2607.30 135
2607.42 148
2607.53 162
2607.65 179
2607.77 196
2607.88 215
2608.00 234
2608.12 255
2608.23 276
2608.35 298
2608.47 319
2608.59 339
2608.70 357
2608.82 372
2608.94 385
2609.05 398
2609.17 410
2609.29 423
2609.41 436
2609.52 449
2609.64 464
2609.76 479
2609.87 495
2609.99 511
2610.11 529
2610.23 547
2610.34 567
2610.46 588
2610.58 610
2610.69 633
2610.81 657
2610.93 680
2611.05 702
2611.16 722
2611.28 741
2611.40 757
2611.51 770
2611.63 781
2611.75 787
2611.87 789
2611.98 786
2612.10 780
2612.22 770
2612.33 758
2612.45 745
2612.57 734
2612.69 724
2612.80 716
2612.92 709
2613.04 703
2613.15 695
2613.27 684
2613.39 670
2613.51 651
2613.62 629
2613.74 604
2613.86 579
2613.97 554
2614.09 531
2614.21 510
2614.33 492
2614.44 476
2614.56 461
2614.68 447
2614.79 434
2614.91 421
2615.03 409
2615.15 399
2615.26 390
2615.38 383
2615.50 378
2615.62 373
2615.73 368
2615.85 361
2615.97 352
2616.08 342
2616.20 331
2616.32 320
2616.44 311
2616.55 305
2616.67 302
2616.79 302
2616.91 303
2617.02 304
2617.14 303
2617.26 299
2617.37 292
2617.49 280
2617.61 265
2617.73 249
2617.84 235
2617.96 223
2618.08 215
2618.20 210
2618.31 206
2618.43 202
2618.55 197
2618.66 190
2618.78 180
2618.90 168
2619.02 156
2619.13 145
2619.25 134
2619.37 125
2619.49 117
2619.60 110
2619.72 105
2619.84 101
2619.95 98
2620.07 95
2620.19 94
2620.31 94
2620.42 95
2620.54 97
2620.66 101
2620.78 106
2620.89 112
2621.01 120
2621.13 128
2621.25 136
2621.36 143
2621.48 150
2621.60 155
2621.72 159
2621.83 163
2621.95 166
2622.07 168
2622.18 170
2622.30 170
2622.42 169
2622.54 165
2622.65 159
2622.77 150
2622.89 141
2623.01 131
2623.12 123
2623.24 119
2623.36 118
2623.48 121
2623.59 127
2623.71 134
2623.83 142
2623.95 148
2624.06 152
2624.18 153
2624.30 150
2624.42 145
2624.53 138
2624.65 130
2624.77 123
2624.89 116
2625.00 112
2625.12 110
2625.24 110
2625.36 111
2625.47 111
2625.59 112
2625.71 111
2625.83 110
2625.94 109
2626.06 107
2626.18 107
2626.29 107
2626.41 107
2626.53 109
2626.65 110
2626.76 110
2626.88 111
2627.00 111
2627.12 111
2627.23 112
2627.35 113
2627.47 114
2627.59 115
2627.70 116
2627.82 116
2627.94 115
2628.06 113
2628.17 111
2628.29 108
2628.41 106
2628.53 105
2628.65 105
2628.76 106
2628.88 108
2629.00 111
2629.12 115
2629.23 119
2629.35 123
2629.47 128
2629.59 132
2629.70 135
2629.82 137
2629.94 137
2630.06 134
2630.17 129
2630.29 122
2630.41 114
2630.53 107
2630.64 100
2630.76 95
2630.88 91
2631.00 88
2631.11 85
2631.23 82
2631.35 77
2631.47 72
2631.58 65
2631.70 57
2631.82 49
2631.94 41
2632.05 35
2632.17 31
2632.29 29
2632.41 30
2632.52 32
2632.64 35
2632.76 40
2632.88 46
2633.00 51
2633.11 57
2633.23 61
2633.35 64
2633.47 64
2633.58 63
2633.70 59
2633.82 55
2633.94 50
2634.05 46
2634.17 42
2634.29 39
2634.41 36
2634.52 34
2634.64 30
2634.76 27
2634.88 24
2635.00 21
2635.11 20
2635.23 20
2635.35 21
2635.47 24
2635.58 28
2635.70 32
2635.82 36
2635.94 41
2636.05 47
2636.17 53
2636.29 59
2636.41 67
2636.53 74
2636.64 81
2636.76 86
2636.88 90
2637.00 91
2637.11 88
2637.23 82
2637.35 72
2637.47 60
2637.58 47
2637.70 34
2637.82 23
2637.94 14
2638.06 8
2638.17 6
2638.29 7
2638.41 11
2638.53 18
2638.64 26
2638.76 35
2638.88 42
2639.00 46
2639.12 47
2639.23 44
2639.35 39
2639.47 32
2639.59 25
2639.70 19
2639.82 15
2639.94 13
2640.06 13
2640.18 14
2640.29 16
2640.41 19
2640.53 23
2640.65 27
2640.76 32
2640.88 37
2641.00 43
2641.12 49
2641.24 53
2641.35 57
2641.47 59
2641.59 61
2641.71 62
2641.82 63
2641.94 64
2642.06 66
2642.18 67
2642.30 68
2642.41 69
2642.53 69
2642.65 68
2642.77 67
2642.89 65
2643.00 62
2643.12 57
2643.24 52
2643.36 45
2643.47 38
2643.59 32
2643.71 27
2643.83 23
2643.95 23
2644.06 24
2644.18 27
2644.30 31
2644.42 35
2644.54 40
2644.65 44
2644.77 48
2644.89 50
2645.01 50
2645.13 48
2645.24 43
2645.36 36
2645.48 27
2645.60 17
2645.71 6
2645.83 0
2645.95 0
2646.07 0
2646.19 0
2646.30 0
2646.42 0
2646.54 0
2646.66 0
2646.78 7
2646.89 14
2647.01 19
2647.13 22
2647.25 23
2647.37 23
2647.48 23
2647.60 22
2647.72 23
2647.84 24
2647.96 25
2648.07 25
2648.19 26
2648.31 26
2648.43 27
2648.55 29
2648.66 33
2648.78 38
2648.90 43
2649.02 49
2649.14 54
2649.25 57
2649.37 58
2649.49 57
2649.61 55
2649.73 51
2649.84 49
2649.96 47
2650.08 48
2650.20 51
2650.32 57
2650.43 63
2650.55 68
2650.67 74
2650.79 77
2650.91 80
2651.02 82
2651.14 84
2651.26 87
2651.38 90
2651.50 94
2651.61 99
2651.73 103
2651.85 108
2651.97 113
2652.09 118
2652.20 123
2652.32 127
2652.44 131
2652.56 135
2652.68 137
2652.79 138
2652.91 138
2653.03 136
2653.15 133
2653.27 129
2653.38 124
2653.50 119
2653.62 114
2653.74 109
2653.86 105
2653.97 103
2654.09 103
2654.21 104
2654.33 108
2654.45 112
2654.57 116
2654.68 119
2654.80 120
2654.92 119
2655.04 117
2655.16 113
2655.27 108
2655.39 102
2655.51 98
2655.63 94
2655.75 90
2655.86 87
2655.98 83
2656.10 79
2656.22 74
2656.34 69
2656.46 64
2656.57 59
2656.69 56
2656.81 55
2656.93 56
2657.05 58
2657.16 61
2657.28 65
2657.40 67
2657.52 66
2657.64 63
2657.76 58
2657.87 51
2657.99 44
2658.11 37
2658.23 31
2658.35 28
2658.46 27
2658.58 28
2658.70 30
2658.82 32
2658.94 34
2659.06 37
2659.17 40
2659.29 45
2659.41 53
2659.53 63
2659.65 74
2659.76 87
2659.88 98
2660.00 106
2660.12 112
2660.24 114
2660.36 113
2660.47 111
2660.59 110
2660.71 110
2660.83 112
2660.95 117
2661.07 122
2661.18 127
2661.30 130
2661.42 130
2661.54 128
2661.66 125
2661.77 120
2661.89 114
2662.01 108
2662.13 101
2662.25 93
2662.37 85
2662.48 76
2662.60 69
2662.72 64
2662.84 63
2662.96 66
2663.08 72
2663.19 78
2663.31 84
2663.43 86
2663.55 86
2663.67 82
2663.79 77
2663.90 71
2664.02 65
2664.14 58
2664.26 51
2664.38 42
2664.50 30
2664.61 17
2664.73 3
2664.85 0
2664.97 0
2665.09 0
2665.21 0
2665.32 0
2665.44 0
2665.56 0
2665.68 5
2665.80 13
2665.92 19
2666.03 22
2666.15 22
2666.27 19
2666.39 13
2666.51 6
2666.63 0
2666.74 0
2666.86 0
2666.98 0
2667.10 3
2667.22 13
2667.34 24
2667.45 35
2667.57 46
2667.69 55
2667.81 64
2667.93 71
2668.05 78
2668.17 83
2668.28 87
2668.40 88
2668.52 88
2668.64 86
2668.76 83
2668.88 79
2668.99 74
2669.11 70
2669.23 66
2669.35 62
2669.47 59
2669.59 56
2669.70 53
2669.82 52
2669.94 52
2670.06 53
2670.18 57
2670.30 63
2670.42 70
2670.53 77
2670.65 83
2670.77 86
2670.89 86
2671.01 83
2671.13 75
2671.24 66
2671.36 56
2671.48 49
2671.60 47
2671.72 50
2671.84 59
2671.96 71
2672.07 85
2672.19 99
2672.31 109
2672.43 116
2672.55 120
2672.67 121
2672.79 121
2672.90 120
2673.02 120
2673.14 121
2673.26 120
2673.38 119
2673.50 115
2673.62 111
2673.73 105
2673.85 99
2673.97 93
2674.09 88
2674.21 83
2674.33 78
2674.44 74
2674.56 69
2674.68 64
2674.80 59
2674.92 55
2675.04 53
2675.16 51
2675.27 50
2675.39 49
2675.51 47
2675.63 46
2675.75 46
2675.87 48
2675.99 51
2676.10 57
2676.22 65
2676.34 72
2676.46 78
2676.58 82
2676.70 83
2676.82 82
2676.93 80
2677.05 78
2677.17 77
2677.29 79
2677.41 82
2677.53 88
2677.65 95
2677.77 103
2677.88 110
2678.00 116
2678.12 120
2678.24 122
2678.36 123
2678.48 122
2678.60 121
2678.71 119
2678.83 117
2678.95 116
2679.07 115
2679.19 115
2679.31 113
2679.43 111
2679.54 107
2679.66 101
2679.78 93
2679.90 84
2680.02 76
2680.14 68
2680.26 63
2680.38 61
2680.49 63
2680.61 67
2680.73 74
2680.85 83
2680.97 93
2681.09 104
2681.21 115
2681.33 125
2681.44 133
2681.56 140
2681.68 145
2681.80 148
2681.92 150
2682.04 151
2682.16 151
2682.27 150
2682.39 148
2682.51 144
2682.63 139
2682.75 133
2682.87 127
2682.99 122
2683.11 117
2683.22 114
2683.34 113
2683.46 112
2683.58 112
2683.70 113
2683.82 113
2683.94 113
2684.06 112
2684.17 109
2684.29 105
2684.41 99
2684.53 92
2684.65 85
2684.77 78
2684.89 73
2685.01 68
2685.13 64
2685.24 60
2685.36 57
2685.48 55
2685.60 55
2685.72 57
2685.84 63
2685.96 73
2686.08 86
2686.19 102
2686.31 118
2686.43 133
2686.55 145
2686.67 154
2686.79 158
2686.91 159
2687.03 157
2687.14 153
2687.26 150
2687.38 147
2687.50 147
2687.62 150
2687.74 154
2687.86 160
2687.98 166
2688.10 171
2688.21 173
2688.33 173
2688.45 172
2688.57 171
2688.69 171
2688.81 173
2688.93 179
2689.05 189
2689.17 202
2689.28 217
2689.40 235
2689.52 254
2689.64 273
2689.76 293
2689.88 313
2690.00 331
2690.12 347
2690.24 360
2690.35 370
2690.47 376
2690.59 381
2690.71 383
2690.83 383
2690.95 382
2691.07 378
2691.19 372
2691.31 362
2691.42 350
2691.54 336
2691.66 321
2691.78 306
2691.90 293
2692.02 283
2692.14 275
2692.26 270
2692.38 267
2692.49 263
2692.61 260
2692.73 256
2692.85 252
2692.97 247
2693.09 244
2693.21 244
2693.33 248
2693.45 258
2693.57 274
2693.68 297
2693.80 326
2693.92 359
2694.04 396
2694.16 435
2694.28 476
2694.40 517
2694.52 559
2694.64 602
2694.76 645
2694.87 689
2694.99 735
2695.11 783
2695.23 836
2695.35 894
2695.47 959
2695.59 1032
2695.71 1111
2695.83 1195
2695.95 1280
2696.06 1363
2696.18 1438
2696.30 1504
2696.42 1559
2696.54 1605
2696.66 1642
2696.78 1676
2696.90 1709
2697.02 1743
2697.14 1781
2697.26 1822
2697.37 1863
2697.49 1901
2697.61 1933
2697.73 1955
2697.85 1965
2697.97 1964
2698.09 1950
2698.21 1927
2698.33 1896
2698.45 1861
2698.56 1823
2698.68 1784
2698.80 1747
2698.92 1711
2699.04 1678
2699.16 1649
2699.28 1622
2699.40 1596
2699.52 1570
2699.64 1540
2699.76 1505
2699.87 1463
2699.99 1416
2700.11 1364
2700.23 1308
2700.35 1250
2700.47 1191
2700.59 1130
2700.71 1068
2700.83 1006
2700.95 943
2701.07 884
2701.19 829
2701.30 782
2701.42 743
2701.54 712
2701.66 689
2701.78 671
2701.90 656
2702.02 641
2702.14 624
2702.26 603
2702.38 579
2702.50 552
2702.62 521
2702.73 489
2702.85 457
2702.97 426
2703.09 398
2703.21 374
2703.33 353
2703.45 337
2703.57 325
2703.69 316
2703.81 309
2703.93 302
2704.05 296
2704.16 289
2704.28 282
2704.40 275
2704.52 269
2704.64 265
2704.76 260
2704.88 256
2705.00 251
2705.12 244
2705.24 236
2705.36 225
2705.48 213
2705.60 201
2705.71 189
2705.83 178
2705.95 168
2706.07 158
2706.19 148
2706.31 139
2706.43 130
2706.55 121
2706.67 113
2706.79 107
2706.91 101
2707.03 96
2707.15 92
2707.27 88
2707.38 83
2707.50 79
2707.62 75
2707.74 72
2707.86 70
2707.98 69
2708.10 69
2708.22 70
2708.34 70
2708.46 68
2708.58 64
2708.70 57
2708.82 47
2708.94 37
2709.05 25
2709.17 14
2709.29 5
2709.41 0
2709.53 0
2709.65 0
2709.77 0
2709.89 0
2710.01 0
2710.13 0
2710.25 0
2710.37 0
2710.49 3
2710.61 12
2710.73 25
2710.84 39
2710.96 53
2711.08 66
2711.20 77
2711.32 86
2711.44 91
2711.56 93
2711.68 92
2711.80 89
2711.92 84
2712.04 78
2712.16 70
2712.28 62
2712.40 54
2712.52 46
2712.64 41
2712.75 37
2712.87 37
2712.99 40
2713.11 44
2713.23 50
2713.35 55
2713.47 59
2713.59 61
2713.71 62
2713.83 61
2713.95 61
2714.07 63
2714.19 66
2714.31 70
2714.43 76
2714.55 82
2714.67 87
2714.78 91
2714.90 94
2715.02 95
2715.14 95
2715.26 94
2715.38 94
2715.50 93
2715.62 91
2715.74 89
2715.86 86
2715.98 82
2716.10 77
2716.22 74
2716.34 71
2716.46 71
2716.58 74
2716.70 80
2716.82 87
2716.94 94
2717.05 100
2717.17 104
2717.29 106
2717.41 105
2717.53 101
2717.65 97
2717.77 92
2717.89 87
2718.01 83
2718.13 78
2718.25 74
2718.37 70
2718.49 66
2718.61 61
2718.73 56
2718.85 51
2718.97 47
2719.09 46
2719.21 47
2719.33 53
2719.44 63
2719.56 77
2719.68 94
2719.80 112
2719.92 131
2720.04 150
2720.16 166
2720.28 180
2720.40 193
2720.52 204
2720.64 213
2720.76 221
2720.88 228
2721.00 233
2721.12 236
2721.24 237
2721.36 235
2721.48 231
2721.60 226
2721.72 222
2721.84 220
2721.96 221
2722.08 225
2722.20 232
2722.31 241
2722.43 248
2722.55 253
2722.67 254
2722.79 250
2722.91 244
2723.03 234
2723.15 224
2723.27 214
2723.39 205
2723.51 198
2723.63 192
2723.75 187
2723.87 184
2723.99 181
2724.11 178
2724.23 175
2724.35 172
2724.47 168
2724.59 163
2724.71 156
2724.83 149
2724.95 142
2725.07 134
2725.19 127
2725.31 121
2725.43 115
2725.55 111
2725.66 107
2725.78 103
2725.90 100
2726.02 96
2726.14 91
2726.26 85
2726.38 78
2726.50 70
2726.62 62
2726.74 55
2726.86 50
2726.98 47
2727.10 47
2727.22 48
2727.34 50
2727.46 53
2727.58 55
2727.70 56
2727.82 56
2727.94 56
2728.06 57
2728.18 58
2728.30 62
2728.42 68
2728.54 76
2728.66 86
2728.78 97
2728.90 108
2729.02 119
2729.14 127
2729.26 134
2729.38 138
2729.50 142
2729.62 146
2729.74 150
2729.86 156
2729.98 163
2730.09 170
2730.21 177
2730.33 182
2730.45 186
2730.57 188
2730.69 188
2730.81 185
2730.93 181
2731.05 175
2731.17 167
2731.29 158
2731.41 147
2731.53 136
2731.65 125
2731.77 114
2731.89 103
2732.01 94
2732.13 84
2732.25 76
2732.37 67
2732.49 59
2732.61 51
2732.73 44
2732.85 38
2732.97 35
2733.09 35
2733.21 37
2733.33 41
2733.45 46
2733.57 51
2733.69 55
2733.81 57
2733.93 57
2734.05 55
2734.17 52
2734.29 47
2734.41 41
2734.53 35
2734.65 30
2734.77 24
2734.89 20
2735.01 15
2735.13 12
2735.25 9
2735.37 5
2735.49 2
2735.61 0
2735.73 0
2735.85 0
2735.97 0
2736.09 0
2736.21 0
2736.33 0
2736.45 0
2736.57 3
2736.69 6
2736.81 9
2736.93 12
2737.05 13
2737.17 13
2737.29 12
2737.41 10
2737.53 7
2737.65 5
2737.77 4
2737.89 5
2738.01 8
2738.13 15
2738.25 24
2738.37 35
2738.49 46
2738.61 58
2738.73 68
2738.85 76
2738.97 82
2739.09 84
2739.21 84
2739.33 81
2739.45 76
2739.57 72
2739.69 68
2739.81 68
2739.93 71
2740.05 76
2740.17 83
2740.29 91
2740.41 97
2740.53 101
2740.65 102
2740.77 100
2740.89 97
2741.01 93
2741.13 90
2741.25 88
2741.37 89
2741.49 91
2741.61 94
2741.73 99
2741.85 103
2741.97 105
2742.09 106
2742.21 105
2742.33 103
2742.45 99
2742.57 94
2742.69 89
2742.81 84
2742.93 79
2743.05 73
2743.17 68
2743.29 63
2743.41 59
2743.53 56
2743.65 54
2743.77 52
2743.89 51
2744.01 50
2744.13 47
2744.25 43
2744.37 38
2744.49 33
2744.61 28
2744.73 25
2744.85 23
2744.97 23
2745.09 26
2745.21 29
2745.33 33
2745.45 36
2745.57 38
2745.69 37
2745.81 35
2745.93 32
2746.05 28
2746.17 26
2746.29 27
2746.41 31
2746.53 39
2746.65 49
2746.77 60
2746.89 70
2747.01 78
2747.13 82
2747.25 84
2747.37 84
2747.49 84
2747.61 86
2747.73 89
2747.85 93
2747.97 98
2748.09 103
2748.21 107
2748.33 110
2748.45 112
2748.57 113
2748.69 114
2748.81 114
2748.93 114
2749.05 115
2749.17 115
2749.29 116
2749.41 117
2749.53 120
2749.65 124
2749.77 130
2749.89 136
2750.01 142
2750.13 147
2750.25 150
2750.37 151
2750.50 151
2750.62 150
2750.74 149
2750.86 149
2750.98 151
2751.10 154
2751.22 157
2751.34 160
2751.46 161
2751.58 160
2751.70 157
2751.82 153
2751.94 149
2752.06 144
2752.18 141
2752.30 138
2752.42 136
2752.54 133
2752.66 129
2752.78 124
2752.90 119
2753.02 112
2753.14 106
2753.26 102
2753.38 99
2753.50 99
2753.62 100
2753.74 103
2753.86 106
2753.98 107
2754.10 105
2754.22 101
2754.34 93
2754.46 84
2754.58 74
2754.70 65
2754.83 58
2754.95 55
2755.07 55
2755.19 57
2755.31 60
2755.43 61
2755.55 60
2755.67 55
2755.79 47
2755.91 38
2756.03 31
2756.15 26
2756.27 26
2756.39 29
2756.51 34
2756.63 39
2756.75 43
2756.87 43
2756.99 41
2757.11 37
2757.23 34
2757.35 33
2757.47 37
2757.59 45
2757.71 57
2757.83 73
2757.95 89
2758.07 104
2758.20 116
2758.32 123
2758.44 124
2758.56 120
2758.68 111
2758.80 98
2758.92 83
2759.04 68
2759.16 54
2759.28 43
2759.40 36
2759.52 34
2759.64 34
2759.76 37
2759.88 41
2760.00 45
2760.12 48
2760.24 49
2760.36 49
2760.48 49
2760.60 50
2760.72 52
2760.84 56
2760.96 61
2761.09 66
2761.21 70
2761.33 72
2761.45 72
2761.57 71
2761.69 68
2761.81 64
2761.93 60
2762.05 56
2762.17 53
2762.29 50
2762.41 48
2762.53 46
2762.65 44
2762.77 42
2762.89 40
2763.01 37
2763.13 34
2763.25 32
2763.37 30
2763.49 29
2763.62 31
2763.74 35
2763.86 41
2763.98 48
2764.10 56
2764.22 64
2764.34 72
2764.46 79
2764.58 84
2764.70 89
2764.82 93
2764.94 97
2765.06 99
2765.18 101
2765.30 102
2765.42 103
2765.54 104
2765.66 103
2765.79 101
2765.91 97
2766.03 92
2766.15 87
2766.27 82
2766.39 81
2766.51 85
2766.63 94
2766.75 109
2766.87 126
2766.99 146
2767.11 167
2767.23 188
2767.35 211
2767.47 235
2767.59 264
2767.71 297
2767.84 335
2767.96 376
2768.08 418
2768.20 460
2768.32 497
2768.44 527
2768.56 551
2768.68 567
2768.80 576
2768.92 581
2769.04 582
2769.16 583
2769.28 584
2769.40 587
2769.52 592
2769.64 598
2769.77 605
2769.89 611
2770.01 615
2770.13 616
2770.25 614
2770.37 607
2770.49 597
2770.61 584
2770.73 568
2770.85 550
2770.97 532
2771.09 513
2771.21 493
2771.33 474
2771.45 456
2771.58 440
2771.70 425
2771.82 413
2771.94 403
2772.06 396
2772.18 390
2772.30 385
2772.42 379
2772.54 371
2772.66 361
2772.78 347
2772.90 329
2773.02 309
2773.14 286
2773.26 262
2773.39 239
2773.51 217
2773.63 197
2773.75 178
2773.87 161
2773.99 146
2774.11 132
2774.23 118
2774.35 106
2774.47 95
2774.59 87
2774.71 80
2774.83 77
2774.96 77
2775.08 79
2775.20 84
2775.32 90
2775.44 97
2775.56 102
2775.68 105
2775.80 106
2775.92 103
2776.04 99
2776.16 94
2776.28 90
2776.40 87
2776.53 87
2776.65 89
2776.77 92
2776.89 96
2777.01 98
2777.13 98
2777.25 95
2777.37 91
2777.49 87
2777.61 83
2777.73 80
2777.85 79
2777.98 79
2778.10 78
2778.22 77
2778.34 74
2778.46 70
2778.58 64
2778.70 59
2778.82 54
2778.94 50
2779.06 48
2779.18 46
2779.30 45
2779.43 42
2779.55 37
2779.67 32
2779.79 26
2779.91 20
2780.03 15
2780.15 12
2780.27 11
2780.39 12
2780.51 14
2780.63 17
2780.75 21
2780.88 24
2781.00 29
2781.12 33
2781.24 37
2781.36 40
2781.48 42
2781.60 42
2781.72 40
2781.84 37
2781.96 33
2782.08 27
2782.21 21
2782.33 15
2782.45 9
2782.57 4
2782.69 0
2782.81 0
2782.93 1
2783.05 5
2783.17 12
2783.29 22
2783.41 32
2783.54 44
2783.66 55
2783.78 66
2783.90 76
2784.02 85
2784.14 91
2784.26 95
2784.38 97
2784.50 96
2784.62 92
2784.75 87
2784.87 81
2784.99 74
2785.11 67
2785.23 60
2785.35 52
2785.47 45
2785.59 37
2785.71 30
2785.83 24
2785.96 19
2786.08 16
2786.20 16
2786.32 18
2786.44 23
2786.56 30
2786.68 37
2786.80 44
2786.92 47
2787.04 47
2787.17 43
2787.29 35
2787.41 24
2787.53 12
2787.65 1
2787.77 0
2787.89 0
2788.01 0
2788.13 0
2788.25 0
2788.38 0
2788.50 7
2788.62 18
2788.74 29
2788.86 40
2788.98 50
2789.10 56
2789.22 60
2789.34 62
2789.47 61
2789.59 59
2789.71 58
2789.83 56
2789.95 55
2790.07 54
2790.19 53
2790.31 50
2790.43 46
2790.56 42
2790.68 38
2790.80 35
2790.92 34
2791.04 34
2791.16 36
2791.28 39
2791.40 41
2791.52 42
2791.65 42
2791.77 40
2791.89 37
2792.01 34
2792.13 33
2792.25 35
2792.37 41
2792.49 49
2792.61 60
2792.74 69
2792.86 77
2792.98 80
2793.10 77
2793.22 70
2793.34 59
2793.46 46
2793.58 33
2793.70 21
2793.83 11
2793.95 3
2794.07 0
2794.19 0
2794.31 0
2794.43 0
2794.55 0
2794.67 0
2794.80 0
2794.92 0
2795.04 0
2795.16 10
2795.28 22
2795.40 33
2795.52 41
2795.64 45
2795.76 44
2795.89 39
2796.01 32
2796.13 23
2796.25 14
2796.37 5
2796.49 0
2796.61 0
2796.73 0
2796.86 0
2796.98 0
2797.10 0
2797.22 0
2797.34 4
2797.46 9
2797.58 14
2797.70 17
2797.83 19
2797.95 18
2798.07 16
2798.19 13
2798.31 8
2798.43 3
2798.55 0
2798.67 0
2798.80 0
2798.92 0
2799.04 0
2799.16 0
2799.28 0
2799.40 3
2799.52 11
2799.64 20
2799.77 28
2799.89 37
2800.01 44
2800.13 49
2800.25 52
2800.37 53
2800.49 53
2800.62 51
2800.74 50
2800.86 49
2800.98 49
2801.10 50
2801.22 52
2801.34 53
2801.46 53
2801.59 51
2801.71 48
2801.83 45
2801.95 41
2802.07 39
2802.19 37
2802.31 37
2802.44 38
2802.56 39
2802.68 41
2802.80 43
2802.92 47
2803.04 53
2803.16 61
2803.28 70
2803.41 80
2803.53 88
2803.65 95
2803.77 98
2803.89 98
2804.01 94
2804.13 88
2804.26 81
2804.38 74
2804.50 69
2804.62 67
2804.74 67
2804.86 69
2804.98 71
2805.11 72
2805.23 70
2805.35 66
2805.47 60
2805.59 51
2805.71 43
2805.83 35
2805.96 28
2806.08 25
2806.20 25
2806.32 27
2806.44 31
2806.56 37
2806.68 43
2806.81 48
2806.93 53
2807.05 56
2807.17 57
2807.29 57
2807.41 54
2807.53 50
2807.66 43
2807.78 34
2807.90 25
2808.02 16
2808.14 8
2808.26 2
2808.39 0
2808.51 0
2808.63 0
2808.75 1
2808.87 4
2808.99 8
2809.11 14
2809.24 22
2809.36 32
2809.48 44
2809.60 55
2809.72 65
2809.84 72
2809.96 76
2810.09 76
2810.21 73
2810.33 68
2810.45 63
2810.57 60
2810.69 58
2810.82 58
2810.94 58
2811.06 59
2811.18 60
2811.30 59
2811.42 57
2811.54 54
2811.67 51
2811.79 48
2811.91 47
2812.03 46
2812.15 46
2812.27 47
2812.40 50
2812.52 54
2812.64 60
2812.76 66
2812.88 72
2813.00 76
2813.12 79
2813.25 79
2813.37 77
2813.49 73
2813.61 70
2813.73 67
2813.85 65
2813.98 65
2814.10 66
2814.22 68
2814.34 69
2814.46 70
2814.58 70
2814.71 70
2814.83 69
2814.95 68
2815.07 66
2815.19 66
2815.31 65
2815.44 66
2815.56 67
2815.68 69
2815.80 72
2815.92 75
2816.04 77
2816.17 79
2816.29 79
2816.41 78
2816.53 76
2816.65 74
2816.77 72
2816.90 71
2817.02 71
2817.14 73
2817.26 75
2817.38 77
2817.50 79
2817.63 79
2817.75 78
2817.87 77
2817.99 74
2818.11 73
2818.23 74
2818.36 77
2818.48 81
2818.60 88
2818.72 94
2818.84 100
2818.96 104
2819.09 106
2819.21 107
2819.33 106
2819.45 106
2819.57 107
2819.69 110
2819.82 113
2819.94 118
2820.06 121
2820.18 124
2820.30 124
2820.42 122
2820.55 119
2820.67 115
2820.79 114
2820.91 115
2821.03 119
2821.16 126
2821.28 134
2821.40 143
2821.52 149
2821.64 151
2821.76 148
2821.89 141
2822.01 130
2822.13 118
2822.25 105
2822.37 93
2822.50 83
2822.62 76
2822.74 71
2822.86 68
2822.98 66
2823.10 65
2823.23 65
2823.35 63
2823.47 61
2823.59 57
2823.71 52
2823.83 46
2823.96 38
2824.08 30
2824.20 21
2824.32 13
2824.44 5
2824.57 0
2824.69 0
2824.81 0
2824.93 0
2825.05 0
2825.18 0
2825.30 2
2825.42 2
2825.54 2
2825.66 1
2825.78 0
2825.91 0
2826.03 0
2826.15 2
2826.27 5
2826.39 10
2826.52 17
2826.64 25
2826.76 35
2826.88 44
2827.00 53
2827.12 61
2827.25 66
2827.37 68
2827.49 69
2827.61 67
2827.73 64
2827.86 61
2827.98 57
2828.10 54
2828.22 50
2828.34 45
2828.47 40
2828.59 35
2828.71 29
2828.83 23
2828.95 18
2829.08 16
2829.20 16
2829.32 18
2829.44 24
2829.56 32
2829.69 41
2829.81 51
2829.93 61
2830.05 70
2830.17 77
2830.30 82
2830.42 85
2830.54 87
2830.66 88
2830.78 88
2830.90 88
2831.03 88
2831.15 88
2831.27 86
2831.39 83
2831.51 77
2831.64 70
2831.76 63
2831.88 55
2832.00 50
2832.12 47
2832.25 48
2832.37 51
2832.49 57
2832.61 63
2832.73 68
2832.86 71
2832.98 72
2833.10 69
2833.22 65
2833.34 59
2833.47 53
2833.59 46
2833.71 40
2833.83 35
2833.95 30
2834.08 27
2834.20 26
2834.32 28
2834.44 33
2834.57 42
2834.69 55
2834.81 68
2834.93 81
2835.05 92
2835.18 102
2835.30 109
2835.42 114
2835.54 118
2835.66 121
2835.79 123
2835.91 124
2836.03 124
2836.15 124
2836.27 124
2836.40 126
2836.52 129
2836.64 134
2836.76 140
2836.88 146
2837.01 151
2837.13 153
2837.25 151
2837.37 148
2837.50 144
2837.62 141
2837.74 140
2837.86 143
2837.98 149
2838.11 158
2838.23 168
2838.35 177
2838.47 184
2838.59 188
2838.72 188
2838.84 184
2838.96 177
2839.08 167
2839.21 156
2839.33 145
2839.45 134
2839.57 125
2839.69 116
2839.82 110
2839.94 105
2840.06 102
2840.18 102
2840.30 102
2840.43 104
2840.55 106
2840.67 106
2840.79 105
2840.92 102
2841.04 98
2841.16 94
2841.28 92
2841.40 91
2841.53 93
2841.65 95
2841.77 98
2841.89 100
2842.02 99
2842.14 96
2842.26 91
2842.38 86
2842.50 80
2842.63 76
2842.75 75
2842.87 75
2842.99 78
2843.12 82
2843.24 86
2843.36 89
2843.48 90
2843.60 89
2843.73 85
2843.85 80
2843.97 73
2844.09 67
2844.22 61
2844.34 56
2844.46 52
2844.58 49
2844.70 47
2844.83 47
2844.95 50
2845.07 53
2845.19 58
2845.32 64
2845.44 71
2845.56 76
2845.68 79
2845.80 82
2845.93 83
2846.05 84
2846.17 85
2846.29 88
2846.42 93
2846.54 98
2846.66 105
2846.78 110
2846.91 114
2847.03 116
2847.15 117
2847.27 118
2847.40 118
2847.52 120
2847.64 123
2847.76 126
2847.88 128
2848.01 128
2848.13 124
2848.25 119
2848.37 111
2848.50 102
2848.62 95
2848.74 88
2848.86 83
2848.99 79
2849.11 75
2849.23 71
2849.35 64
2849.47 57
2849.60 48
2849.72 39
2849.84 31
2849.96 25
2850.09 22
2850.21 23
2850.33 29
2850.45 40
2850.58 54
2850.70 71
2850.82 87
2850.94 100
2851.07 109
2851.19 112
2851.31 110
2851.43 103
2851.56 94
2851.68 83
2851.80 73
2851.92 64
2852.05 57
2852.17 51
2852.29 46
2852.41 43
2852.54 42
2852.66 43
2852.78 47
2852.90 54
2853.02 62
2853.15 72
2853.27 80
2853.39 88
2853.51 93
2853.64 97
2853.76 99
2853.88 100
2854.00 101
2854.13 101
2854.25 101
2854.37 99
2854.49 95
2854.62 89
2854.74 80
2854.86 71
2854.98 61
2855.11 50
2855.23 40
2855.35 30
2855.47 20
2855.60 10
2855.72 1
2855.84 0
2855.96 0
2856.09 0
2856.21 0
2856.33 0
2856.45 0
2856.58 0
2856.70 2
2856.82 9
2856.94 15
2857.07 18
2857.19 20
2857.31 20
2857.43 20
2857.56 20
2857.68 22
2857.80 27
2857.92 36
2858.05 47
2858.17 60
2858.29 73
2858.42 85
2858.54 94
2858.66 99
2858.78 102
2858.91 101
2859.03 100
2859.15 99
2859.27 99
2859.40 102
2859.52 107
2859.64 112
2859.76 116
2859.89 118
2860.01 117
2860.13 112
2860.25 105
2860.38 96
2860.50 89
2860.62 83
2860.74 81
2860.87 82
2860.99 85
2861.11 91
2861.23 97
2861.36 102
2861.48 107
2861.60 111
2861.73 114
2861.85 117
2861.97 121
2862.09 125
2862.22 131
2862.34 136
2862.46 142
2862.58 146
2862.71 148
2862.83 148
2862.95 147
2863.07 146
2863.20 146
2863.32 146
2863.44 149
2863.57 154
2863.69 161
2863.81 167
2863.93 174
2864.06 179
2864.18 182
2864.30 182
2864.42 180
2864.55 177
2864.67 175
2864.79 175
2864.91 179
2865.04 186
2865.16 196
2865.28 206
2865.41 216
2865.53 222
2865.65 224
2865.77 223
2865.90 220
2866.02 216
2866.14 215
2866.26 217
2866.39 222
2866.51 228
2866.63 235
2866.76 240
2866.88 243
2867.00 244
2867.12 242
2867.25 239
2867.37 236
2867.49 232
2867.61 227
2867.74 221
2867.86 214
2867.98 206
2868.11 197
2868.23 189
2868.35 181
2868.47 174
2868.60 168
2868.72 163
2868.84 159
2868.97 156
2869.09 153
2869.21 150
2869.33 147
2869.46 144
2869.58 142
2869.70 140
2869.82 139
2869.95 138
2870.07 138
2870.19 138
2870.32 137
2870.44 135
2870.56 133
2870.68 131
2870.81 128
2870.93 127
2871.05 126
2871.18 125
2871.30 125
2871.42 126
2871.54 127
2871.67 128
2871.79 128
2871.91 129
2872.04 131
2872.16 134
2872.28 139
2872.40 147
2872.53 159
2872.65 176
2872.77 197
2872.90 222
2873.02 248
2873.14 273
2873.26 296
2873.39 314
2873.51 327
2873.63 334
2873.76 337
2873.88 335
2874.00 329
2874.12 320
2874.25 309
2874.37 298
2874.49 286
2874.62 275
2874.74 266
2874.86 258
2874.99 252
2875.11 247
2875.23 242
2875.35 239
2875.48 235
2875.60 233
2875.72 231
2875.85 230
2875.97 228
2876.09 225
2876.21 220
2876.34 211
2876.46 199
2876.58 184
2876.71 168
2876.83 153
2876.95 141
2877.08 133
2877.20 130
2877.32 130
2877.44 133
2877.57 138
2877.69 142
2877.81 144
2877.94 145
2878.06 144
2878.18 141
2878.30 136
2878.43 130
2878.55 124
2878.67 119
2878.80 115
2878.92 112
2879.04 109
2879.17 108
2879.29 108
2879.41 109
2879.53 110
2879.66 111
2879.78 112
2879.90 112
2880.03 112
2880.15 110
2880.27 108
2880.40 107
2880.52 106
2880.64 106
2880.77 106
2880.89 107
2881.01 107
2881.13 107
2881.26 105
2881.38 101
2881.50 96
2881.63 89
2881.75 82
2881.87 73
2882.00 62
2882.12 50
2882.24 36
2882.36 21
2882.49 7
2882.61 0
2882.73 0
2882.86 0
2882.98 0
2883.10 0
2883.23 0
2883.35 0
2883.47 2
2883.60 6
2883.72 9
2883.84 10
2883.97 12
2884.09 16
2884.21 21
2884.33 28
2884.46 36
2884.58 44
2884.70 51
2884.83 57
2884.95 61
2885.07 63
2885.20 64
2885.32 65
2885.44 65
2885.57 65
2885.69 65
2885.81 66
2885.94 67
2886.06 69
2886.18 72
2886.30 77
2886.43 82
2886.55 87
2886.67 90
2886.80 91
2886.92 89
2887.04 86
2887.17 82
2887.29 78
2887.41 76
2887.54 76
2887.66 79
2887.78 83
2887.91 87
2888.03 89
2888.15 90
2888.28 87
2888.40 82
2888.52 75
2888.65 67
2888.77 58
2888.89 51
2889.01 47
2889.14 45
2889.26 46
2889.38 50
2889.51 56
2889.63 63
2889.75 71
2889.88 80
2890.00 87
2890.12 94
2890.25 100
2890.37 106
2890.49 111
2890.62 115
2890.74 119
2890.86 123
2890.99 127
2891.11 131
2891.23 136
2891.36 141
2891.48 146
2891.60 152
2891.73 157
2891.85 162
2891.97 166
2892.10 169
2892.22 171
2892.34 172
2892.47 172
2892.59 171
2892.71 168
2892.84 163
2892.96 156
2893.08 147
2893.21 138
2893.33 130
2893.45 123
2893.58 118
2893.70 115
2893.82 113
2893.95 112
2894.07 111
2894.19 111
2894.32 112
2894.44 115
2894.56 119
2894.69 125
2894.81 134
2894.93 144
2895.06 154
2895.18 164
2895.30 174
2895.43 182
2895.55 189
2895.67 194
2895.80 198
2895.92 201
2896.04 202
2896.17 202
2896.29 203
2896.41 203
2896.54 205
2896.66 207
2896.78 210
2896.91 214
2897.03 216
2897.15 218
2897.28 219
2897.40 219
2897.52 218
2897.65 218
2897.77 218
2897.89 220
2898.02 224
2898.14 230
2898.26 238
2898.39 247
2898.51 255
2898.63 262
2898.76 266
2898.88 266
2899.00 263
2899.13 256
2899.25 247
2899.37 237
2899.50 225
2899.62 215
2899.74 205
2899.87 198
2899.99 193
2900.12 190
2900.24 187
2900.36 186
2900.49 184
2900.61 182
2900.73 180
2900.86 179
2900.98 179
2901.10 180
2901.23 184
2901.35 189
2901.47 195
2901.60 201
2901.72 204
2901.84 205
2901.97 204
2902.09 202
2902.21 198
2902.34 194
2902.46 191
2902.58 189
2902.71 187
2902.83 184
2902.96 181
2903.08 176
2903.20 170
2903.33 162
2903.45 155
2903.57 149
2903.70 145
2903.82 142
2903.94 140
2904.07 139
2904.19 137
2904.31 135
2904.44 133
2904.56 130
2904.68 128
2904.81 125
2904.93 122
2905.06 118
2905.18 112
2905.30 105
2905.43 96
2905.55 87
2905.67 80
2905.80 76
2905.92 76
2906.04 79
2906.17 85
2906.29 93
2906.41 101
2906.54 109
2906.66 116
2906.79 121
2906.91 125
2907.03 127
2907.16 127
2907.28 126
2907.40 124
2907.53 121
2907.65 118
2907.77 116
2907.90 114
2908.02 115
2908.15 118
2908.27 122
2908.39 128
2908.52 134
2908.64 139
2908.76 142
2908.89 142
2909.01 139
2909.13 134
2909.26 126
2909.38 117
2909.51 108
2909.63 100
2909.75 94
2909.88 89
2910.00 87
2910.12 87
2910.25 89
2910.37 92
2910.49 95
2910.62 97
2910.74 96
2910.87 93
2910.99 88
2911.11 81
2911.24 73
2911.36 64
2911.48 54
2911.61 46
2911.73 40
2911.86 37
2911.98 38
2912.10 43
2912.23 53
2912.35 66
2912.47 80
2912.60 93
2912.72 104
2912.85 111
2912.97 117
2913.09 121
2913.22 125
2913.34 130
2913.46 137
2913.59 144
2913.71 150
2913.83 154
2913.96 156
2914.08 155
2914.21 153
2914.33 152
2914.45 151
2914.58 152
2914.70 155
2914.82 159
2914.95 163
2915.07 165
2915.20 164
2915.32 161
2915.44 156
2915.57 148
2915.69 139
2915.82 130
2915.94 121
2916.06 114
2916.19 107
2916.31 101
2916.43 95
2916.56 89
2916.68 83
2916.81 78
2916.93 74
2917.05 71
2917.18 71
2917.30 73
2917.42 77
2917.55 82
2917.67 86
2917.80 90
2917.92 93
2918.04 95
2918.17 95
2918.29 96
2918.42 96
2918.54 97
2918.66 98
2918.79 99
2918.91 97
2919.03 94
2919.16 90
2919.28 86
2919.41 82
2919.53 80
2919.65 81
2919.78 85
2919.90 91
2920.03 98
2920.15 106
2920.27 114
2920.40 122
2920.52 129
2920.64 135
2920.77 139
2920.89 141
2921.02 140
2921.14 137
2921.26 132
2921.39 126
2921.51 121
2921.64 119
2921.76 120
2921.88 124
2922.01 132
2922.13 141
2922.26 152
2922.38 162
2922.50 171
2922.63 182
2922.75 194
2922.88 208
2923.00 226
2923.12 245
2923.25 264
2923.37 282
2923.50 297
2923.62 307
2923.74 312
2923.87 315
2923.99 316
2924.11 316
2924.24 315
2924.36 315
2924.49 313
2924.61 309
2924.73 302
2924.86 293
2924.98 283
2925.11 273
2925.23 263
2925.35 255
2925.48 250
2925.60 247
2925.73 247
2925.85 249
2925.97 252
2926.10 255
2926.22 256
2926.35 254
2926.47 248
2926.59 237
2926.72 221
2926.84 203
2926.97 184
2927.09 166
2927.21 150
2927.34 137
2927.46 128
2927.59 122
2927.71 119
2927.84 117
2927.96 116
2928.08 117
2928.21 119
2928.33 123
2928.46 130
2928.58 138
2928.70 146
2928.83 153
2928.95 157
2929.08 158
2929.20 155
2929.32 148
2929.45 138
2929.57 126
2929.70 113
2929.82 100
2929.94 87
2930.07 75
2930.19 65
2930.32 57
2930.44 52
2930.56 50
2930.69 51
2930.81 53
2930.94 56
2931.06 59
2931.19 61
2931.31 63
2931.43 65
2931.56 67
2931.68 71
2931.81 76
2931.93 83
2932.05 91
2932.18 98
2932.30 105
2932.43 110
2932.55 113
2932.67 116
2932.80 118
2932.92 122
2933.05 128
2933.17 136
2933.30 146
2933.42 155
2933.54 164
2933.67 170
2933.79 173
2933.92 172
2934.04 168
2934.16 160
2934.29 149
2934.41 136
2934.54 122
2934.66 109
2934.79 95
2934.91 83
2935.03 73
2935.16 64
2935.28 56
2935.41 51
2935.53 47
2935.66 46
2935.78 48
2935.90 54
2936.03 64
2936.15 78
2936.28 94
2936.40 111
2936.52 129
2936.65 147
2936.77 164
2936.90 181
2937.02 197
2937.15 213
2937.27 230
2937.39 247
2937.52 264
2937.64 282
2937.77 299
2937.89 315
2938.02 328
2938.14 338
2938.26 345
2938.39 348
2938.51 347
2938.64 344
2938.76 338
2938.89 331
2939.01 322
2939.13 312
2939.26 300
2939.38 289
2939.51 279
2939.63 272
2939.76 269
2939.88 271
2940.00 276
2940.13 285
2940.25 293
2940.38 299
2940.50 302
2940.63 301
2940.75 296
2940.87 289
2941.00 281
2941.12 274
2941.25 267
2941.37 260
2941.50 254
2941.62 247
2941.74 239
2941.87 231
2941.99 222
2942.12 214
2942.24 206
2942.37 200
2942.49 196
2942.61 194
2942.74 193
2942.86 194
2942.99 196
2943.11 197
2943.24 198
2943.36 197
2943.49 193
2943.61 186
2943.73 178
2943.86 167
2943.98 156
2944.11 145
2944.23 135
2944.36 127
2944.48 121
2944.60 116
2944.73 112
2944.85 107
2944.98 102
2945.10 96
2945.23 89
2945.35 80
2945.48 70
2945.60 58
2945.72 47
2945.85 36
2945.97 26
2946.10 20
2946.22 17
2946.35 17
2946.47 22
2946.60 29
2946.72 36
2946.84 42
2946.97 45
2947.09 44
2947.22 40
2947.34 33
2947.47 25
2947.59 18
2947.72 12
2947.84 9
2947.96 7
2948.09 7
2948.21 8
2948.34 9
2948.46 9
2948.59 8
2948.71 4
2948.84 0
2948.96 0
2949.09 0
2949.21 0
2949.33 0
2949.46 0
2949.58 0
2949.71 7
2949.83 20
2949.96 33
2950.08 45
2950.21 55
2950.33 64
2950.45 70
2950.58 75
2950.70 78
2950.83 80
2950.95 79
2951.08 76
2951.20 71
2951.33 65
2951.45 60
2951.58 57
2951.70 54
2951.82 54
2951.95 54
2952.07 54
2952.20 53
2952.32 50
2952.45 46
2952.57 43
2952.70 41
2952.82 42
2952.95 45
2953.07 50
2953.19 56
2953.32 62
2953.44 68
2953.57 72
2953.69 75
2953.82 78
2953.94 80
2954.07 81
2954.19 81
2954.32 78
2954.44 73
2954.57 65
2954.69 56
2954.81 47
2954.94 39
2955.06 34
2955.19 32
2955.31 31
2955.44 30
2955.56 30
2955.69 28
2955.81 26
2955.94 23
2956.06 21
2956.19 20
2956.31 20
2956.43 20
2956.56 20
2956.68 20
2956.81 19
2956.93 18
2957.06 16
2957.18 16
2957.31 17
2957.43 18
2957.56 22
2957.68 25
2957.81 29
2957.93 32
2958.06 34
2958.18 34
2958.30 33
2958.43 31
2958.55 28
2958.68 25
2958.80 25
2958.93 27
2959.05 32
2959.18 40
2959.30 49
2959.43 60
2959.55 70
2959.68 79
2959.80 86
2959.93 91
2960.05 94
2960.18 94
2960.30 93
2960.42 89
2960.55 84
2960.67 79
2960.80 74
2960.92 70
2961.05 67
2961.17 66
2961.30 65
2961.42 66
2961.55 66
2961.67 67
2961.80 67
2961.92 67
2962.05 68
2962.17 69
2962.30 70
2962.42 70
2962.55 71
2962.67 72
2962.80 72
2962.92 73
2963.04 74
2963.17 76
2963.29 79
2963.42 84
2963.54 89
2963.67 95
2963.79 100
2963.92 104
2964.04 106
2964.17 106
2964.29 105
2964.42 103
2964.54 100
2964.67 98
2964.79 95
2964.92 93
2965.04 90
2965.17 86
2965.29 81
2965.42 76
2965.54 71
2965.67 66
2965.79 62
2965.92 58
2966.04 54
2966.17 52
2966.29 50
2966.42 50
2966.54 50
2966.66 50
2966.79 51
2966.91 50
2967.04 48
2967.16 44
2967.29 39
2967.41 32
2967.54 25
2967.66 19
2967.79 14
2967.91 12
2968.04 12
2968.16 14
2968.29 17
2968.41 21
2968.54 25
2968.66 30
2968.79 33
2968.91 37
2969.04 39
2969.16 41
2969.29 43
2969.41 43
2969.54 42
2969.66 40
2969.79 36
2969.91 32
2970.04 28
2970.16 23
2970.29 18
2970.41 15
2970.54 14
2970.66 15
2970.79 19
2970.91 26
2971.04 35
2971.16 47
2971.29 59
2971.41 71
2971.54 81
2971.66 89
2971.79 94
2971.91 96
2972.04 95
2972.16 92
2972.29 86
2972.41 79
2972.54 71
2972.66 63
2972.79 53
2972.91 43
2973.04 33
2973.16 23
2973.29 13
2973.41 3
2973.54 0
2973.66 0
2973.79 0
2973.91 0
2974.04 0
2974.16 0
2974.29 0
2974.41 0
2974.54 5
2974.66 14
2974.79 22
2974.91 29
2975.04 35
2975.16 41
2975.29 47
2975.41 54
2975.54 61
2975.66 69
2975.79 78
2975.91 89
2976.04 103
2976.16 118
2976.29 134
2976.41 149
2976.54 164
2976.66 176
2976.79 185
2976.91 190
2977.04 192
2977.16 192
2977.29 190
2977.41 187
2977.54 182
2977.66 176
2977.79 169
2977.91 161
2978.04 153
2978.16 146
2978.29 141
2978.41 138
2978.54 138
2978.66 141
2978.79 146
2978.91 150
2979.04 152
2979.16 152
2979.29 149
2979.41 143
2979.54 136
2979.66 128
2979.79 121
2979.92 115
2980.04 110
2980.17 104
2980.29 97
2980.42 88
2980.54 79
2980.67 68
2980.79 58
2980.92 49
2981.04 42
2981.17 36
2981.29 33
2981.42 31
2981.54 30
2981.67 29
2981.79 29
2981.92 29
2982.04 30
2982.17 33
2982.29 37
2982.42 42
2982.54 47
2982.67 51
2982.79 54
2982.92 55
2983.04 56
2983.17 57
2983.30 59
2983.42 62
2983.55 68
2983.67 74
2983.80 80
2983.92 86
2984.05 90
2984.17 93
2984.30 95
2984.42 95
2984.55 94
2984.67 91
2984.80 86
2984.92 79
2985.05 69
2985.17 57
2985.30 44
2985.42 31
2985.55 18
2985.67 7
2985.80 0
2985.93 0
2986.05 0
2986.18 0
2986.30 0
2986.43 0
2986.55 0
2986.68 3
2986.80 7
2986.93 12
2987.05 16
2987.18 20
2987.30 24
2987.43 27
2987.55 29
2987.68 31
2987.80 33
2987.93 35
2988.06 36
2988.18 36
2988.31 36
2988.43 35
2988.56 34
2988.68 34
2988.81 35
2988.93 36
2989.06 36
2989.18 35
2989.31 33
2989.43 28
2989.56 21
2989.68 12
2989.81 4
2989.94 0
2990.06 0
2990.19 0
2990.31 0
2990.44 0
2990.56 0
2990.69 1
2990.81 3
2990.94 4
2991.06 4
2991.19 4
2991.31 3
2991.44 3
2991.56 4
2991.69 6
2991.82 8
2991.94 11
2992.07 14
2992.19 17
2992.32 18
2992.44 19
2992.57 20
2992.69 20
2992.82 20
2992.94 21
2993.07 22
2993.20 23
2993.32 26
2993.45 29
2993.57 33
2993.70 37
2993.82 42
2993.95 45
2994.07 47
2994.20 47
2994.32 46
2994.45 45
2994.57 46
2994.70 49
2994.83 55
2994.95 63
2995.08 72
2995.20 80
2995.33 87
2995.45 92
2995.58 96
2995.70 98
2995.83 101
2995.96 104
2996.08 107
2996.21 111
2996.33 115
2996.46 118
2996.58 121
2996.71 123
2996.83 126
2996.96 130
2997.08 134
2997.21 140
2997.34 147
2997.46 155
2997.59 163
2997.71 171
2997.84 177
2997.96 182
2998.09 183
2998.21 182
2998.34 177
2998.47 170
2998.59 160
2998.72 151
2998.84 143
2998.97 138
2999.09 135
2999.22 134
2999.34 133
2999.47 132
2999.60 129
2999.72 124
2999.85 117
2999.97 111
3000.10 106
3000.22 104
3000.35 104
3000.47 106
3000.60 108
3000.73 109
3000.85 108
3000.98 105
3001.10 100
3001.23 95
3001.35 90
3001.48 87
3001.60 87
3001.73 91
3001.86 97
3001.98 106
3002.11 116
3002.23 126
3002.36 135
3002.48 141
3002.61 145
3002.73 146
3002.86 144
3002.99 140
3003.11 135
3003.24 129
3003.36 123
3003.49 118
3003.61 115
3003.74 114
3003.87 116
3003.99 119
3004.12 124
3004.24 130
3004.37 136
3004.49 143
3004.62 149
3004.75 154
3004.87 158
3005.00 160
3005.12 160
3005.25 158
3005.37 154
3005.50 149
3005.62 144
3005.75 139
3005.88 134
3006.00 129
3006.13 125
3006.25 120
3006.38 115
3006.50 110
3006.63 104
3006.76 98
3006.88 91
3007.01 84
3007.13 75
3007.26 65
3007.38 54
3007.51 40
3007.64 25
3007.76 11
3007.89 0
3008.01 0
3008.14 0
3008.26 0
3008.39 0
3008.52 1
3008.64 11
3008.77 19
3008.89 24
3009.02 26
3009.14 26
3009.27 24
3009.40 22
3009.52 21
3009.65 22
3009.77 26
3009.90 31
3010.03 37
3010.15 42
3010.28 46
3010.40 48
3010.53 48
3010.65 46
3010.78 42
3010.91 39
3011.03 37
3011.16 36
3011.28 38
3011.41 42
3011.53 46
3011.66 50
3011.79 52
3011.91 53
3012.04 53
3012.16 53
3012.29 52
3012.42 53
3012.54 56
3012.67 61
3012.79 68
3012.92 76
3013.04 85
3013.17 95
3013.30 105
3013.42 115
3013.55 124
3013.67 131
3013.80 134
3013.93 132
3014.05 127
3014.18 119
3014.30 110
3014.43 100
3014.55 92
3014.68 87
3014.81 85
3014.93 84
3015.06 86
3015.18 89
3015.31 92
3015.44 97
3015.56 101
3015.69 106
3015.81 109
3015.94 112
3016.07 113
3016.19 112
3016.32 110
3016.44 107
3016.57 103
3016.70 99
3016.82 95
3016.95 92
3017.07 88
3017.20 86
3017.32 84
3017.45 84
3017.58 84
3017.70 86
3017.83 89
3017.95 94
3018.08 100
3018.21 106
3018.33 112
3018.46 119
3018.58 125
3018.71 131
3018.84 136
3018.96 141
3019.09 146
3019.21 150
3019.34 154
3019.47 158
3019.59 160
3019.72 162
3019.84 162
3019.97 159
3020.10 155
3020.22 148
3020.35 139
3020.47 130
3020.60 121
3020.73 114
3020.85 109
3020.98 107
3021.10 108
3021.23 110
3021.36 112
3021.48 115
3021.61 117
3021.73 117
3021.86 116
3021.99 114
3022.11 111
3022.24 106
3022.36 101
3022.49 95
3022.62 91
3022.74 88
3022.87 88
3022.99 90
3023.12 95
3023.25 100
3023.37 104
3023.50 107
3023.62 107
3023.75 106
3023.88 104
3024.00 103
3024.13 103
3024.25 105
3024.38 110
3024.51 115
3024.63 120
3024.76 123
3024.88 124
3025.01 122
3025.14 119
3025.26 114
3025.39 108
3025.52 103
3025.64 98
3025.77 94
3025.89 90
3026.02 88
3026.15 86
3026.27 86
3026.40 88
3026.52 91
3026.65 95
3026.78 100
3026.90 105
3027.03 108
3027.15 110
3027.28 110
3027.41 109
3027.53 106
3027.66 102
3027.79 98
3027.91 94
3028.04 91
3028.16 88
3028.29 86
3028.42 84
3028.54 82
3028.67 80
3028.79 77
3028.92 74
3029.05 70
3029.17 66
3029.30 63
3029.43 60
3029.55 59
3029.68 59
3029.80 60
3029.93 62
3030.06 63
3030.18 62
3030.31 60
3030.44 58
3030.56 55
3030.69 52
3030.81 52
3030.94 53
3031.07 56
3031.19 61
3031.32 66
3031.44 72
3031.57 77
3031.70 81
3031.82 85
3031.95 89
3032.08 93
3032.20 98
3032.33 103
3032.45 109
3032.58 115
3032.71 121
3032.83 127
3032.96 132
3033.09 136
3033.21 139
3033.34 140
3033.46 139
3033.59 138
3033.72 136
3033.84 133
3033.97 129
3034.10 123
3034.22 116
3034.35 106
3034.48 96
3034.60 85
3034.73 75
3034.85 67
3034.98 62
3035.11 59
3035.23 59
3035.36 59
3035.49 61
3035.61 62
3035.74 63
3035.86 65
3035.99 68
3036.12 70
3036.24 71
3036.37 70
3036.50 67
3036.62 61
3036.75 53
3036.87 44
3037.00 36
3037.13 30
3037.25 26
3037.38 24
3037.51 25
3037.63 26
3037.76 28
3037.89 30
3038.01 30
3038.14 30
3038.26 28
3038.39 27
3038.52 24
3038.64 21
3038.77 18
3038.90 15
3039.02 10
3039.15 6
3039.28 0
3039.40 0
3039.53 0
3039.65 0
3039.78 0
3039.91 0
3040.03 0
3040.16 0
3040.29 2
3040.41 11
3040.54 21
3040.67 31
3040.79 40
3040.92 50
3041.05 60
3041.17 72
3041.30 84
3041.42 97
3041.55 111
3041.68 123
3041.80 133
3041.93 140
3042.06 144
3042.18 146
3042.31 145
3042.44 144
3042.56 142
3042.69 142
3042.82 142
3042.94 144
3043.07 146
3043.19 148
3043.32 150
3043.45 151
3043.57 152
3043.70 152
3043.83 151
3043.95 151
3044.08 150
3044.21 150
3044.33 150
3044.46 150
3044.59 150
3044.71 149
3044.84 148
3044.97 145
3045.09 141
3045.22 135
3045.35 130
3045.47 124
3045.60 118
3045.72 112
3045.85 108
3045.98 106
3046.10 106
3046.23 108
3046.36 113
3046.48 121
3046.61 130
3046.74 140
3046.86 151
3046.99 160
3047.12 167
3047.24 171
3047.37 173
3047.50 171
3047.62 168
3047.75 162
3047.88 157
3048.00 151
3048.13 146
3048.26 142
3048.38 138
3048.51 136
3048.64 134
3048.76 134
3048.89 135
3049.02 139
3049.14 144
3049.27 150
3049.39 156
3049.52 160
3049.65 161
3049.77 160
3049.90 156
3050.03 150
3050.15 144
3050.28 139
3050.41 135
3050.53 133
3050.66 132
3050.79 133
3050.91 135
3051.04 138
3051.17 143
3051.29 149
3051.42 158
3051.55 168
3051.67 179
3051.80 190
3051.93 200
3052.05 210
3052.18 219
3052.31 228
3052.43 238
3052.56 249
3052.69 262
3052.81 276
3052.94 291
3053.07 305
3053.19 317
3053.32 327
3053.45 332
3053.57 333
3053.70 332
3053.83 329
3053.95 325
3054.08 323
3054.21 323
3054.33 324
3054.46 328
3054.59 332
3054.71 337
3054.84 341
3054.97 345
3055.09 347
3055.22 346
3055.35 344
3055.47 339
3055.60 332
3055.73 322
3055.85 310
3055.98 297
3056.11 284
3056.23 270
3056.36 257
3056.49 245
3056.62 235
3056.74 226
3056.87 219
3057.00 213
3057.12 208
3057.25 203
3057.38 199
3057.50 196
3057.63 194
3057.76 193
3057.88 194
3058.01 197
3058.14 200
3058.26 203
3058.39 205
3058.52 206
3058.64 205
3058.77 202
3058.90 198
3059.02 193
3059.15 186
3059.28 178
3059.40 170
3059.53 160
3059.66 151
3059.78 140
3059.91 131
3060.04 123
3060.16 116
3060.29 111
3060.42 109
3060.55 109
3060.67 112
3060.80 116
3060.93 122
3061.05 129
3061.18 137
3061.31 147
3061.43 157
3061.56 167
3061.69 176
3061.81 182
3061.94 184
3062.07 182
3062.19 176
3062.32 167
3062.45 156
3062.57 146
3062.70 137
3062.83 129
3062.96 123
3063.08 117
3063.21 112
3063.34 107
3063.46 101
3063.59 96
3063.72 90
3063.84 86
3063.97 82
3064.10 80
3064.22 78
3064.35 77
3064.48 76
3064.61 75
3064.73 74
3064.86 72
3064.99 70
3065.11 66
3065.24 62
3065.37 58
3065.49 53
3065.62 49
3065.75 47
3065.87 46
3066.00 48
3066.13 52
3066.26 57
3066.38 65
3066.51 73
3066.64 82
3066.76 89
3066.89 94
3067.02 98
3067.14 98
3067.27 96
3067.40 92
3067.52 87
3067.65 82
3067.78 78
3067.91 76
3068.03 76
3068.16 77
3068.29 80
3068.41 83
3068.54 87
3068.67 89
3068.79 92
3068.92 95
3069.05 99
3069.18 105
3069.30 113
3069.43 122
3069.56 130
3069.68 137
3069.81 142
3069.94 143
3070.06 143
3070.19 141
3070.32 138
3070.45 135
3070.57 133
3070.70 131
3070.83 126
3070.95 120
3071.08 111
3071.21 100
3071.34 89
3071.46 78
3071.59 70
3071.72 64
3071.84 61
3071.97 59
3072.10 58
3072.22 56
3072.35 53
3072.48 49
3072.61 45
3072.73 40
3072.86 36
3072.99 34
3073.11 33
3073.24 36
3073.37 43
3073.50 52
3073.62 64
3073.75 78
3073.88 92
3074.00 105
3074.13 116
3074.26 125
3074.39 131
3074.51 135
3074.64 139
3074.77 141
3074.89 144
3075.02 146
3075.15 148
3075.27 150
3075.40 150
3075.53 149
3075.66 147
3075.78 144
3075.91 140
3076.04 135
3076.16 129
3076.29 123
3076.42 117
3076.55 111
3076.67 106
3076.80 100
3076.93 95
3077.06 89
3077.18 83
3077.31 76
3077.44 71
3077.56 67
3077.69 65
3077.82 67
3077.95 72
3078.07 80
3078.20 90
3078.33 101
3078.45 113
3078.58 124
3078.71 135
3078.84 144
3078.96 151
3079.09 155
3079.22 157
3079.34 156
3079.47 153
3079.60 148
3079.73 143
3079.85 137
3079.98 132
3080.11 128
3080.24 125
3080.36 123
3080.49 122
3080.62 121
3080.74 120
3080.87 121
3081.00 121
3081.13 122
3081.25 123
3081.38 123
3081.51 122
3081.63 121
3081.76 119
3081.89 117
3082.02 115
3082.14 114
3082.27 112
3082.40 111
3082.53 108
3082.65 105
3082.78 101
3082.91 95
3083.03 90
3083.16 85
3083.29 81
3083.42 79
3083.54 78
3083.67 79
3083.80 80
3083.93 82
3084.05 84
3084.18 87
3084.31 90
3084.44 93
3084.56 97
3084.69 100
3084.82 103
3084.94 105
3085.07 105
3085.20 104
3085.33 101
3085.45 96
3085.58 88
3085.71 79
3085.84 70
3085.96 60
3086.09 51
3086.22 42
3086.35 36
3086.47 31
3086.60 29
3086.73 28
3086.85 30
3086.98 33
3087.11 38
3087.24 45
3087.36 52
3087.49 60
3087.62 67
3087.75 72
3087.87 75
3088.00 75
3088.13 70
3088.26 63
3088.38 53
3088.51 43
3088.64 33
3088.77 26
3088.89 21
3089.02 18
3089.15 17
3089.28 17
3089.40 17
3089.53 15
3089.66 13
3089.79 9
3089.91 6
3090.04 3
3090.17 0
3090.29 0
3090.42 0
3090.55 0
3090.68 0
3090.80 0
3090.93 0
3091.06 0
3091.19 0
3091.31 4
3091.44 10
3091.57 17
3091.70 25
3091.82 32
3091.95 39
3092.08 46
3092.21 53
3092.33 59
3092.46 66
3092.59 72
3092.72 77
3092.84 82
3092.97 85
3093.10 86
3093.23 85
3093.35 81
3093.48 75
3093.61 68
3093.74 59
3093.86 51
3093.99 42
3094.12 36
3094.25 32
3094.37 30
3094.50 31
3094.63 34
3094.76 37
3094.88 38
3095.01 36
3095.14 30
3095.27 21
3095.39 8
3095.52 0
3095.65 0
3095.78 0
3095.90 0
3096.03 0
3096.16 0
3096.29 0
3096.41 0
3096.54 9
3096.67 18
3096.80 24
3096.93 28
3097.05 30
3097.18 32
3097.31 35
3097.44 39
3097.56 44
3097.69 50
3097.82 57
3097.95 65
3098.07 73
3098.20 81
3098.33 88
3098.46 94
3098.58 100
3098.71 103
3098.84 105
3098.97 105
3099.09 103
3099.22 99
3099.35 94
3099.48 88
3099.61 83
3099.73 78
3099.86 76
3099.99 78
3100.12 83
3100.24 93
3100.37 105
3100.50 119
3100.63 133
3100.75 145
3100.88 153
3101.01 159
3101.14 161
3101.26 162
3101.39 161
3101.52 160
3101.65 158
3101.78 156
3101.90 152
3102.03 147
3102.16 140
3102.29 132
3102.41 123
3102.54 114
3102.67 104
3102.80 96
3102.92 90
3103.05 86
3103.18 84
3103.31 84
3103.44 85
3103.56 86
3103.69 86
3103.82 85
3103.95 82
3104.07 78
3104.20 73
3104.33 68
3104.46 64
3104.58 61
3104.71 59
3104.84 58
3104.97 57
3105.10 57
3105.22 56
3105.35 55
3105.48 54
3105.61 52
3105.73 50
3105.86 49
3105.99 49
3106.12 50
3106.25 52
3106.37 55
3106.50 59
3106.63 63
3106.76 66
3106.88 69
3107.01 71
3107.14 74
3107.27 76
3107.40 78
3107.52 82
3107.65 87
3107.78 93
3107.91 100
3108.03 107
3108.16 114
3108.29 119
3108.42 120
3108.55 117
3108.67 109
3108.80 98
3108.93 84
3109.06 69
3109.18 54
3109.31 41
3109.44 30
3109.57 23
3109.70 19
3109.82 18
3109.95 20
3110.08 24
3110.21 31
3110.34 38
3110.46 47
3110.59 55
3110.72 63
3110.85 69
3110.97 73
3111.10 74
3111.23 71
3111.36 66
3111.49 58
3111.61 49
3111.74 40
3111.87 32
3112.00 25
3112.13 19
3112.25 15
3112.38 11
3112.51 9
3112.64 8
3112.77 8
3112.89 10
3113.02 14
3113.15 18
3113.28 23
3113.40 28
3113.53 31
3113.66 33
3113.79 33
3113.92 33
3114.04 32
3114.17 32
3114.30 32
3114.43 33
3114.56 35
3114.68 37
3114.81 39
3114.94 42
3115.07 46
3115.20 51
3115.32 57
3115.45 65
3115.58 74
3115.71 84
3115.84 94
3115.96 104
3116.09 114
3116.22 123
3116.35 133
3116.48 143
3116.60 153
3116.73 162
3116.86 169
3116.99 175
3117.12 179
3117.24 180
3117.37 179
3117.50 178
3117.63 176
3117.76 177
3117.88 182
3118.01 190
3118.14 204
3118.27 222
3118.40 243
3118.52 267
3118.65 291
3118.78 314
3118.91 335
3119.04 353
3119.16 366
3119.29 376
3119.42 381
3119.55 383
3119.68 383
3119.80 382
3119.93 381
3120.06 382
3120.19 384
3120.32 386
3120.44 389
3120.57 390
3120.70 390
3120.83 387
3120.96 384
3121.08 380
3121.21 377
3121.34 374
3121.47 373
3121.60 372
3121.72 370
3121.85 365
3121.98 357
3122.11 345
3122.24 330
3122.37 314
3122.49 297
3122.62 282
3122.75 272
3122.88 265
3123.01 263
3123.13 264
3123.26 269
3123.39 275
3123.52 281
3123.65 284
3123.77 285
3123.90 282
3124.03 276
3124.16 266
3124.29 254
3124.42 242
3124.54 230
3124.67 220
3124.80 212
3124.93 207
3125.06 205
3125.18 204
3125.31 205
3125.44 207
3125.57 210
3125.70 212
3125.83 214
3125.95 215
3126.08 214
3126.21 211
3126.34 207
3126.47 201
3126.59 195
3126.72 191
3126.85 189
3126.98 189
3127.11 190
3127.24 193
3127.36 196
3127.49 197
3127.62 197
3127.75 194
3127.88 190
3128.00 185
3128.13 180
3128.26 175
3128.39 169
3128.52 164
3128.65 158
3128.77 152
3128.90 146
3129.03 141
3129.16 136
3129.29 133
3129.42 130
3129.54 127
3129.67 123
3129.80 118
3129.93 111
3130.06 104
3130.18 95
3130.31 86
3130.44 77
3130.57 69
3130.70 62
3130.83 57
3130.95 55
3131.08 57
3131.21 62
3131.34 70
3131.47 80
3131.60 89
3131.72 96
3131.85 101
3131.98 102
3132.11 100
3132.24 98
3132.37 94
3132.49 91
3132.62 89
3132.75 88
3132.88 87
3133.01 86
3133.14 85
3133.26 85
3133.39 86
3133.52 88
3133.65 93
3133.78 98
3133.91 105
3134.03 112
3134.16 118
3134.29 123
3134.42 125
3134.55 126
3134.68 125
3134.80 123
3134.93 120
3135.06 117
3135.19 113
3135.32 107
3135.45 100
3135.57 92
3135.70 83
3135.83 75
3135.96 69
3136.09 67
3136.22 69
3136.34 75
3136.47 85
3136.60 97
3136.73 109
3136.86 119
3136.99 127
3137.11 133
3137.24 137
3137.37 142
3137.50 148
3137.63 155
3137.76 164
3137.89 172
3138.01 178
3138.14 181
3138.27 181
3138.40 178
3138.53 172
3138.66 165
3138.78 158
3138.91 152
3139.04 145
3139.17 138
3139.30 131
3139.43 123
3139.55 114
3139.68 105
3139.81 96
3139.94 88
3140.07 81
3140.20 75
3140.33 71
3140.45 68
3140.58 67
3140.71 66
3140.84 66
3140.97 65
3141.10 64
3141.22 62
3141.35 57
3141.48 50
3141.61 41
3141.74 29
3141.87 14
3142.00 0
3142.12 0
3142.25 0
3142.38 0
3142.51 0
3142.64 0
3142.77 0
3142.90 0
3143.02 3
3143.15 17
3143.28 28
3143.41 36
3143.54 41
3143.67 42
3143.80 42
3143.92 41
3144.05 41
3144.18 43
3144.31 46
3144.44 50
3144.57 54
3144.69 56
3144.82 57
3144.95 54
3145.08 49
3145.21 43
3145.34 36
3145.47 30
3145.59 25
3145.72 22
3145.85 22
3145.98 25
3146.11 30
3146.24 36
3146.37 45
3146.50 55
3146.62 66
3146.75 77
3146.88 89
3147.01 100
3147.14 109
3147.27 116
3147.40 119
3147.52 120
3147.65 118
3147.78 113
3147.91 106
3148.04 99
3148.17 93
3148.30 88
3148.42 85
3148.55 84
3148.68 85
3148.81 89
3148.94 94
3149.07 100
3149.20 107
3149.32 115
3149.45 123
3149.58 130
3149.71 136
3149.84 142
3149.97 146
3150.10 150
3150.23 153
3150.35 157
3150.48 161
3150.61 166
3150.74 169
3150.87 170
3151.00 168
3151.13 163
3151.25 155
3151.38 145
3151.51 135
3151.64 126
3151.77 120
3151.90 118
3152.03 118
3152.16 121
3152.28 126
3152.41 133
3152.54 139
3152.67 146
3152.80 153
3152.93 159
3153.06 164
3153.19 168
3153.31 170
3153.44 170
3153.57 169
3153.70 166
3153.83 161
3153.96 155
3154.09 149
3154.22 143
3154.34 137
3154.47 132
3154.60 129
3154.73 127
3154.86 127
3154.99 129
3155.12 130
3155.25 132
3155.37 132
3155.50 131
3155.63 128
3155.76 124
3155.89 118
3156.02 113
3156.15 107
3156.28 101
3156.40 96
3156.53 91
3156.66 86
3156.79 82
3156.92 78
3157.05 74
3157.18 73
3157.31 73
3157.44 76
3157.56 80
3157.69 85
3157.82 90
3157.95 93
3158.08 94
3158.21 93
3158.34 90
3158.47 87
3158.59 85
3158.72 84
3158.85 86
3158.98 90
3159.11 97
3159.24 105
3159.37 114
3159.50 121
3159.63 128
3159.75 132
3159.88 134
3160.01 134
3160.14 133
3160.27 132
3160.40 131
3160.53 133
3160.66 138
3160.79 145
3160.91 155
3161.04 166
3161.17 179
3161.30 190
3161.43 201
3161.56 210
3161.69 218
3161.82 224
3161.95 230
3162.07 237
3162.20 244
3162.33 252
3162.46 261
3162.59 273
3162.72 286
3162.85 302
3162.98 320
3163.11 341
3163.23 366
3163.36 396
3163.49 430
3163.62 471
3163.75 518
3163.88 572
3164.01 632
3164.14 696
3164.27 761
3164.40 827
3164.52 891
3164.65 954
3164.78 1013
3164.91 1070
3165.04 1124
3165.17 1176
3165.30 1224
3165.43 1268
3165.56 1308
3165.69 1346
3165.81 1381
3165.94 1415
3166.07 1448
3166.20 1481
3166.33 1512
3166.46 1541
3166.59 1565
3166.72 1585
3166.85 1598
3166.98 1605
3167.10 1607
3167.23 1606
3167.36 1603
3167.49 1599
3167.62 1595
3167.75 1591
3167.88 1586
3168.01 1576
3168.14 1562
3168.27 1542
3168.39 1517
3168.52 1488
3168.65 1458
3168.78 1430
3168.91 1404
3169.04 1380
3169.17 1357
3169.30 1334
3169.43 1308
3169.56 1279
3169.68 1247
3169.81 1214
3169.94 1181
3170.07 1149
3170.20 1121
3170.33 1095
3170.46 1072
3170.59 1049
3170.72 1027
3170.85 1004
3170.98 981
3171.10 956
3171.23 931
3171.36 904
3171.49 877
3171.62 848
3171.75 817
3171.88 784
3172.01 750
3172.14 715
3172.27 681
3172.40 650
3172.53 624
3172.65 602
3172.78 585
3172.91 571
3173.04 558
3173.17 546
3173.30 532
3173.43 514
3173.56 494
3173.69 470
3173.82 444
3173.95 416
3174.07 389
3174.20 363
3174.33 341
3174.46 323
3174.59 309
3174.72 299
3174.85 293
3174.98 288
3175.11 283
3175.24 277
3175.37 270
3175.50 261
3175.62 252
3175.75 243
3175.88 235
3176.01 227
3176.14 218
3176.27 209
3176.40 198
3176.53 186
3176.66 173
3176.79 161
3176.92 153
3177.05 148
3177.18 147
3177.30 148
3177.43 150
3177.56 151
3177.69 148
3177.82 142
3177.95 134
3178.08 124
3178.21 116
3178.34 111
3178.47 108
3178.60 108
3178.73 110
3178.86 110
3178.98 109
3179.11 106
3179.24 101
3179.37 94
3179.50 88
3179.63 84
3179.76 82
3179.89 83
3180.02 85
3180.15 88
3180.28 90
3180.41 91
3180.54 91
3180.67 89
3180.79 86
3180.92 84
3181.05 82
3181.18 82
3181.31 82
3181.44 84
3181.57 85
3181.70 85
3181.83 85
3181.96 84
3182.09 83
3182.22 83
3182.35 83
3182.48 86
3182.61 89
3182.73 93
3182.86 98
3182.99 101
3183.12 104
3183.25 105
3183.38 106
3183.51 107
3183.64 109
3183.77 112
3183.90 117
3184.03 123
3184.16 130
3184.29 137
3184.42 145
3184.55 152
3184.67 157
3184.80 160
3184.93 161
3185.06 158
3185.19 152
3185.32 144
3185.45 135
3185.58 126
3185.71 118
3185.84 113
3185.97 111
3186.10 111
3186.23 113
3186.36 114
3186.49 112
3186.62 108
3186.75 101
3186.87 91
3187.00 80
3187.13 70
3187.26 62
3187.39 57
3187.52 53
3187.65 51
3187.78 49
3187.91 47
3188.04 44
3188.17 40
3188.30 36
3188.43 33
3188.56 29
3188.69 27
3188.82 25
3188.95 23
3189.07 22
3189.20 22
3189.33 22
3189.46 25
3189.59 29
3189.72 35
3189.85 43
3189.98 52
3190.11 61
3190.24 69
3190.37 77
3190.50 82
3190.63 84
3190.76 84
3190.89 82
3191.02 76
3191.15 69
3191.28 60
3191.41 51
3191.54 43
3191.66 35
3191.79 29
3191.92 25
3192.05 21
3192.18 18
3192.31 14
3192.44 11
3192.57 7
3192.70 4
3192.83 1
3192.96 0
3193.09 0
3193.22 0
3193.35 0
3193.48 0
3193.61 0
3193.74 1
3193.87 2
3194.00 2
3194.13 2
3194.26 1
3194.39 0
3194.51 0
3194.64 1
3194.77 2
3194.90 5
3195.03 9
3195.16 13
3195.29 17
3195.42 20
3195.55 22
3195.68 25
3195.81 27
3195.94 31
3196.07 35
3196.20 40
3196.33 45
3196.46 48
3196.59 49
3196.72 49
3196.85 48
3196.98 46
3197.11 44
3197.24 43
3197.37 43
3197.50 47
3197.63 53
3197.75 63
3197.88 76
3198.01 90
3198.14 105
3198.27 118
3198.40 128
3198.53 133
3198.66 134
3198.79 130
3198.92 123
3199.05 114
3199.18 105
3199.31 98
3199.44 92
3199.57 89
3199.70 87
3199.83 88
3199.96 89
3200.09 90
3200.22 90
3200.35 88
3200.48 85
3200.61 79
3200.74 72
3200.87 64
3201.00 56
3201.13 48
3201.26 41
3201.39 35
3201.52 29
3201.65 25
3201.78 21
3201.90 17
3202.03 12
3202.16 8
3202.29 4
3202.42 2
3202.55 0
3202.68 0
3202.81 2
3202.94 5
3203.07 10
3203.20 16
3203.33 21
3203.46 27
3203.59 32
3203.72 36
3203.85 39
3203.98 41
3204.11 44
3204.24 47
3204.37 51
3204.50 55
3204.63 60
3204.76 64
3204.89 68
3205.02 70
3205.15 72
3205.28 74
3205.41 76
3205.54 78
3205.67 79
3205.80 80
3205.93 82
3206.06 83
3206.19 83
3206.32 82
3206.45 81
3206.58 79
3206.71 77
3206.84 74
3206.97 71
3207.10 67
3207.23 64
3207.36 61
3207.49 58
3207.62 56
3207.75 55
3207.87 54
3208.00 55
3208.13 57
3208.26 59
3208.39 63
3208.52 66
3208.65 68
3208.78 70
3208.91 71
3209.04 70
3209.17 68
3209.30 65
3209.43 61
3209.56 58
3209.69 55
3209.82 54
3209.95 55
3210.08 59
3210.21 65
3210.34 73
3210.47 82
3210.60 91
3210.73 97
3210.86 99
3210.99 97
3211.12 91
3211.25 81
3211.38 70
3211.51 60
3211.64 53
3211.77 51
3211.90 54
3212.03 61
3212.16 71
3212.29 82
3212.42 91
3212.55 98
3212.68 101
3212.81 101
3212.94 99
3213.07 95
3213.20 90
3213.33 84
3213.46 77
3213.59 67
3213.72 56
3213.85 43
3213.98 31
3214.11 20
3214.24 11
3214.37 7
3214.50 7
3214.63 10
3214.76 15
3214.89 22
3215.02 29
3215.15 35
3215.28 40
3215.41 45
3215.54 50
3215.67 54
3215.80 59
3215.93 64
3216.06 70
3216.19 77
3216.32 86
3216.45 96
3216.58 108
3216.71 121
3216.84 134
3216.97 147
3217.10 158
3217.23 167
3217.36 175
3217.49 179
3217.62 181
3217.75 181
3217.88 179
3218.01 175
3218.14 169
3218.27 163
3218.40 156
3218.53 148
3218.66 140
3218.79 131
3218.92 123
3219.05 116
3219.18 111
3219.31 107
3219.44 106
3219.57 106
3219.70 107
3219.83 108
3219.96 109
3220.09 108
3220.22 107
3220.35 104
3220.48 101
3220.61 97
3220.74 92
3220.87 86
3221.00 81
3221.13 77
3221.26 74
3221.39 72
3221.52 72
3221.65 73
3221.78 76
3221.91 79
3222.04 81
3222.17 83
3222.30 84
3222.43 84
3222.56 81
3222.69 77
3222.82 70
3222.95 62
3223.08 51
3223.21 40
3223.35 29
3223.48 18
3223.61 10
3223.74 5
3223.87 1
3224.00 0
3224.13 0
3224.26 0
3224.39 0
3224.52 0
3224.65 0
3224.78 0
3224.91 0
3225.04 0
3225.17 4
3225.30 15
3225.43 29
3225.56 42
3225.69 55
3225.82 66
3225.95 75
3226.08 81
3226.21 85
3226.34 87
3226.47 88
3226.60 88
3226.73 88
3226.86 89
3226.99 90
3227.12 93
3227.25 96
3227.38 98
3227.51 99
3227.64 98
3227.77 96
3227.90 94
3228.03 91
3228.16 90
3228.29 90
3228.42 92
3228.55 94
3228.68 95
3228.81 94
3228.94 89
3229.07 82
3229.20 73
3229.34 63
3229.47 55
3229.60 49
3229.73 47
3229.86 47
3229.99 48
3230.12 51
3230.25 53
3230.38 56
3230.51 58
3230.64 62
3230.77 67
3230.90 75
3231.03 85
3231.16 96
3231.29 107
3231.42 118
3231.55 125
3231.68 130
3231.81 130
3231.94 126
3232.07 119
3232.20 110
3232.33 99
3232.46 88
3232.59 77
3232.72 68
3232.85 61
3232.98 55
3233.11 51
3233.24 48
3233.38 47
3233.51 47
3233.64 49
3233.77 52
3233.90 56
3234.03 60
3234.16 65
3234.29 69
3234.42 73
3234.55 76
3234.68 78
3234.81 78
3234.94 76
3235.07 73
3235.20 69
3235.33 65
3235.46 60
3235.59 56
3235.72 51
3235.85 47
3235.98 44
3236.11 41
3236.24 39
3236.37 38
3236.50 38
3236.63 40
3236.77 44
3236.90 50
3237.03 58
3237.16 66
3237.29 74
3237.42 81
3237.55 87
3237.68 89
3237.81 89
3237.94 87
3238.07 83
3238.20 76
3238.33 69
3238.46 60
3238.59 51
3238.72 42
3238.85 34
3238.98 28
3239.11 26
3239.24 27
3239.37 31
3239.50 39
3239.64 48
3239.77 56
3239.90 62
3240.03 66
3240.16 66
3240.29 63
3240.42 60
3240.55 57
3240.68 56
3240.81 56
3240.94 58
3241.07 60
3241.20 61
3241.33 61
3241.46 59
3241.59 57
3241.72 55
3241.85 56
3241.98 60
3242.12 66
3242.25 75
3242.38 85
3242.51 94
3242.64 102
3242.77 107
3242.90 111
3243.03 112
3243.16 113
3243.29 113
3243.42 113
3243.55 111
3243.68 109
3243.81 104
3243.94 98
3244.07 91
3244.20 82
3244.33 74
3244.47 67
3244.60 63
3244.73 61
3244.86 62
3244.99 65
3245.12 69
3245.25 73
3245.38 76
3245.51 77
3245.64 76
3245.77 75
3245.90 74
3246.03 73
3246.16 73
3246.29 74
3246.42 76
3246.55 78
3246.69 79
3246.82 79
3246.95 78
3247.08 76
3247.21 75
3247.34 73
3247.47 73
3247.60 75
3247.73 77
3247.86 81
3247.99 85
3248.12 89
3248.25 92
3248.38 94
3248.51 96
3248.65 98
3248.78 99
3248.91 101
3249.04 103
3249.17 107
3249.30 111
3249.43 117
3249.56 125
3249.69 135
3249.82 148
3249.95 164
3250.08 183
3250.21 205
3250.34 231
3250.47 260
3250.61 292
3250.74 325
3250.87 357
3251.00 386
3251.13 410
3251.26 429
3251.39 442
3251.52 449
3251.65 452
3251.78 454
3251.91 456
3252.04 458
3252.17 462
3252.31 467
3252.44 472
3252.57 476
3252.70 480
3252.83 485
3252.96 490
3253.09 498
3253.22 507
3253.35 518
3253.48 529
3253.61 538
3253.74 544
3253.87 547
3254.00 546
3254.14 543
3254.27 539
3254.40 532
3254.53 525
3254.66 516
3254.79 505
3254.92 493
3255.05 480
3255.18 468
3255.31 457
3255.44 448
3255.57 440
3255.71 433
3255.84 426
3255.97 416
3256.10 404
3256.23 391
3256.36 376
3256.49 361
3256.62 346
3256.75 332
3256.88 319
3257.01 308
3257.14 298
3257.28 289
3257.41 281
3257.54 274
3257.67 268
3257.80 262
3257.93 256
3258.06 249
3258.19 243
3258.32 235
3258.45 228
3258.58 221
3258.71 216
3258.85 212
3258.98 210
3259.11 209
3259.24 210
3259.37 212
3259.50 214
3259.63 216
3259.76 218
3259.89 220
3260.02 222
3260.15 224
3260.29 227
3260.42 229
3260.55 232
3260.68 235
3260.81 237
3260.94 240
3261.07 242
3261.20 243
3261.33 243
3261.46 242
3261.59 240
3261.73 236
3261.86 231
3261.99 224
3262.12 216
3262.25 207
3262.38 198
3262.51 189
3262.64 178
3262.77 166
3262.90 153
3263.03 139
3263.17 126
3263.30 115
3263.43 109
3263.56 107
3263.69 110
3263.82 116
3263.95 123
3264.08 128
3264.21 131
3264.34 132
3264.48 131
3264.61 130
3264.74 132
3264.87 137
3265.00 146
3265.13 157
3265.26 169
3265.39 181
3265.52 193
3265.65 203
3265.79 212
3265.92 222
3266.05 231
3266.18 242
3266.31 255
3266.44 270
3266.57 288
3266.70 309
3266.83 333
3266.96 359
3267.10 387
3267.23 415
3267.36 442
3267.49 468
3267.62 493
3267.75 516
3267.88 538
3268.01 559
3268.14 577
3268.28 594
3268.41 609
3268.54 623
3268.67 636
3268.80 650
3268.93 665
3269.06 683
3269.19 703
3269.32 727
3269.45 753
3269.59 781
3269.72 811
3269.85 843
3269.98 877
3270.11 912
3270.24 948
3270.37 983
3270.50 1015
3270.63 1043
3270.77 1064
3270.90 1075
3271.03 1077
3271.16 1069
3271.29 1053
3271.42 1029
3271.55 1002
3271.68 973
3271.81 944
3271.95 917
3272.08 894
3272.21 876
3272.34 864
3272.47 857
3272.60 856
3272.73 858
3272.86 862
3273.00 865
3273.13 865
3273.26 859
3273.39 848
3273.52 829
3273.65 805
3273.78 775
3273.91 743
3274.04 709
3274.18 676
3274.31 644
3274.44 615
3274.57 590
3274.70 568
3274.83 550
3274.96 536
3275.09 523
3275.23 512
3275.36 501
3275.49 491
3275.62 480
3275.75 467
3275.88 454
3276.01 438
3276.14 420
3276.27 400
3276.41 378
3276.54 357
3276.67 337
3276.80 320
3276.93 306
3277.06 296
3277.19 287
3277.32 278
3277.46 266
3277.59 250
3277.72 229
3277.85 205
3277.98 181
3278.11 160
3278.24 144
3278.37 135
3278.51 132
3278.64 135
3278.77 141
3278.90 147
3279.03 151
3279.16 153
3279.29 153
3279.43 152
3279.56 151
3279.69 151
3279.82 153
3279.95 156
3280.08 158
3280.21 159
3280.34 158
3280.48 155
3280.61 149
3280.74 140
3280.87 129
3281.00 116
3281.13 103
3281.26 90
3281.39 79
3281.53 72
3281.66 69
3281.79 71
3281.92 78
3282.05 86
3282.18 94
3282.31 99
3282.45 98
3282.58 91
3282.71 77
3282.84 59
3282.97 40
3283.10 23
3283.23 9
3283.36 1
3283.50 0
3283.63 2
3283.76 8
3283.89 16
3284.02 25
3284.15 32
3284.28 38
3284.42 41
3284.55 42
3284.68 41
3284.81 40
3284.94 37
3285.07 35
3285.20 33
3285.34 32
3285.47 31
3285.60 30
3285.73 29
3285.86 27
3285.99 24
3286.12 22
3286.26 20
3286.39 20
3286.52 22
3286.65 27
3286.78 33
3286.91 40
3287.04 46
3287.18 50
3287.31 51
3287.44 49
3287.57 46
3287.70 41
3287.83 36
3287.96 32
3288.10 27
3288.23 23
3288.36 18
3288.49 11
3288.62 4
3288.75 0
3288.88 0
3289.02 0
3289.15 0
3289.28 0
3289.41 0
3289.54 0
3289.67 0
3289.80 3
3289.94 10
3290.07 16
3290.20 23
3290.33 28
3290.46 32
3290.59 33
3290.73 32
3290.86 28
3290.99 22
3291.12 15
3291.25 10
3291.38 7
3291.51 8
3291.65 12
3291.78 17
3291.91 23
3292.04 28
3292.17 32
3292.30 34
3292.44 34
3292.57 34
3292.70 35
3292.83 36
3292.96 38
3293.09 41
3293.22 44
3293.36 48
3293.49 51
3293.62 53
3293.75 55
3293.88 56
3294.01 56
3294.15 55
3294.28 55
3294.41 54
3294.54 54
3294.67 54
3294.80 53
3294.94 53
3295.07 53
3295.20 53
3295.33 53
3295.46 51
3295.59 48
3295.72 43
3295.86 34
3295.99 24
3296.12 12
3296.25 0
3296.38 0
3296.51 0
3296.65 0
3296.78 0
3296.91 0
3297.04 0
3297.17 3
3297.30 8
3297.44 11
3297.57 15
3297.70 19
3297.83 24
3297.96 31
3298.09 40
3298.23 49
3298.36 58
3298.49 66
3298.62 71
3298.75 74
3298.88 75
3299.02 73
3299.15 70
3299.28 65
3299.41 59
3299.54 52
3299.67 44
3299.81 34
3299.94 24
3300.07 16
3300.20 9
3300.33 5
3300.46 5
3300.60 9
3300.73 17
3300.86 27
3300.99 39
3301.12 53
3301.25 67
3301.39 82
3301.52 97
3301.65 111
3301.78 125
3301.91 138
3302.05 149
3302.18 158
3302.31 164
3302.44 168
3302.57 169
3302.70 168
3302.84 164
3302.97 158
3303.10 151
3303.23 143
3303.36 135
3303.49 128
3303.63 121
3303.76 114
3303.89 108
3304.02 100
3304.15 92
3304.29 83
3304.42 74
3304.55 66
3304.68 59
3304.81 54
3304.94 51
3305.08 50
3305.21 50
3305.34 50
3305.47 51
3305.60 52
3305.73 51
3305.87 49
3306.00 46
3306.13 41
3306.26 35
3306.39 29
3306.53 23
3306.66 20
3306.79 18
3306.92 18
3307.05 20
3307.19 22
3307.32 22
3307.45 22
3307.58 19
3307.71 16
3307.84 13
3307.98 11
3308.11 10
3308.24 10
3308.37 12
3308.50 13
3308.64 13
3308.77 11
3308.90 7
3309.03 2
3309.16 0
3309.29 0
3309.43 0
3309.56 0
3309.69 0
3309.82 0
3309.95 0
3310.09 5
3310.22 12
3310.35 17
3310.48 20
3310.61 22
3310.75 22
3310.88 21
3311.01 20
3311.14 19
3311.27 18
3311.41 17
3311.54 15
3311.67 13
3311.80 11
3311.93 9
3312.06 9
3312.20 10
3312.33 13
3312.46 20
3312.59 29
3312.72 40
3312.86 52
3312.99 65
3313.12 76
3313.25 84
3313.38 90
3313.52 91
3313.65 88
3313.78 82
3313.91 72
3314.04 62
3314.18 52
3314.31 45
3314.44 41
3314.57 41
3314.70 45
3314.84 52
3314.97 60
3315.10 68
3315.23 76
3315.36 84
3315.50 92
3315.63 99
3315.76 105
3315.89 110
3316.02 112
3316.16 112
3316.29 108
3316.42 101
3316.55 93
3316.68 83
3316.82 75
3316.95 69
3317.08 65
3317.21 63
3317.34 61
3317.48 59
3317.61 56
3317.74 51
3317.87 44
3318.00 38
3318.14 32
3318.27 29
3318.40 27
3318.53 28
3318.67 29
3318.80 29
3318.93 28
3319.06 24
3319.19 19
3319.33 13
3319.46 6
3319.59 0
3319.72 0
3319.85 0
3319.99 0
3320.12 0
3320.25 0
3320.38 0
3320.51 0
3320.65 3
3320.78 6
3320.91 7
3321.04 7
3321.18 7
3321.31 5
3321.44 4
3321.57 2
3321.70 0
3321.84 0
3321.97 0
3322.10 0
3322.23 0
3322.36 0
3322.50 0
3322.63 1
3322.76 6
3322.89 11
3323.02 16
3323.16 18
3323.29 18
3323.42 16
3323.55 12
3323.69 6
3323.82 0
3323.95 0
3324.08 0
3324.21 0
3324.35 0
3324.48 0
3324.61 0
3324.74 0
3324.88 2
3325.01 6
3325.14 8
3325.27 10
3325.40 12
3325.54 14
3325.67 18
3325.80 23
3325.93 30
3326.07 38
3326.20 47
3326.33 57
3326.46 67
3326.59 77
3326.73 87
3326.86 97
3326.99 106
3327.12 116
3327.26 124
3327.39 132
3327.52 137
3327.65 141
3327.78 144
3327.92 145
3328.05 146
3328.18 147
3328.31 148
3328.45 151
3328.58 155
3328.71 160
3328.84 166
3328.97 172
3329.11 180
3329.24 187
3329.37 194
3329.50 201
3329.64 206
3329.77 209
3329.90 208
3330.03 202
3330.17 191
3330.30 177
3330.43 161
3330.56 146
3330.69 133
3330.83 126
3330.96 124
3331.09 128
3331.22 134
3331.36 141
3331.49 148
3331.62 153
3331.75 154
3331.89 152
3332.02 146
3332.15 136
3332.28 125
3332.41 113
3332.55 101
3332.68 91
3332.81 83
3332.94 79
3333.08 78
3333.21 80
3333.34 83
3333.47 86
3333.61 88
3333.74 88
3333.87 85
3334.00 80
3334.14 74
3334.27 69
3334.40 66
3334.53 66
3334.66 67
3334.80 69
3334.93 71
3335.06 71
3335.19 68
3335.33 63
3335.46 57
3335.59 52
3335.72 47
3335.86 46
3335.99 47
3336.12 51
3336.25 55
3336.39 59
3336.52 61
3336.65 60
3336.78 56
3336.92 49
3337.05 41
3337.18 33
3337.31 26
3337.45 21
3337.58 17
3337.71 14
3337.84 12
3337.98 11
3338.11 10
3338.24 10
3338.37 11
3338.51 13
3338.64 15
3338.77 16
3338.90 18
3339.04 19
3339.17 20
3339.30 22
3339.43 24
3339.57 28
3339.70 33
3339.83 39
3339.96 46
3340.10 53
3340.23 58
3340.36 61
3340.49 63
3340.63 63
3340.76 64
3340.89 66
3341.02 70
3341.16 76
3341.29 84
3341.42 93
3341.55 100
3341.69 106
3341.82 110
3341.95 112
3342.08 114
3342.22 116
3342.35 119
3342.48 124
3342.61 130
3342.75 137
3342.88 142
3343.01 146
3343.14 148
3343.28 148
3343.41 146
3343.54 143
3343.67 139
3343.81 134
3343.94 128
3344.07 121
3344.20 114
3344.34 106
3344.47 100
3344.60 96
3344.73 94
3344.87 96
3345.00 100
3345.13 104
3345.26 108
3345.40 109
3345.53 106
3345.66 98
3345.79 85
3345.93 68
3346.06 48
3346.19 29
3346.33 12
3346.46 0
3346.59 0
3346.72 0
3346.86 0
3346.99 0
3347.12 0
3347.25 3
3347.39 6
3347.52 7
3347.65 6
3347.78 4
3347.92 2
3348.05 2
3348.18 4
3348.31 8
3348.45 15
3348.58 24
3348.71 35
3348.85 45
3348.98 55
3349.11 62
3349.24 68
3349.38 71
3349.51 74
3349.64 77
3349.77 82
3349.91 87
3350.04 93
3350.17 98
3350.31 100
3350.44 98
3350.57 92
3350.70 82
3350.84 69
3350.97 56
3351.10 43
3351.23 33
3351.37 25
3351.50 20
3351.63 17
3351.76 14
3351.90 11
3352.03 8
3352.16 5
3352.30 3
3352.43 2
3352.56 4
3352.69 6
3352.83 10
3352.96 13
3353.09 16
3353.23 18
3353.36 19
3353.49 20
3353.62 22
3353.76 26
3353.89 30
3354.02 34
3354.15 38
3354.29 40
3354.42 39
3354.55 36
3354.69 32
3354.82 28
3354.95 26
3355.08 26
3355.22 28
3355.35 33
3355.48 40
3355.62 48
3355.75 56
3355.88 63
3356.01 69
3356.15 73
3356.28 75
3356.41 77
3356.54 78
3356.68 79
3356.81 81
3356.94 83
3357.08 85
3357.21 89
3357.34 94
3357.47 100
3357.61 107
3357.74 115
3357.87 124
3358.01 132
3358.14 139
3358.27 143
3358.40 145
3358.54 144
3358.67 141
3358.80 135
3358.94 128
3359.07 119
3359.20 110
3359.33 100
3359.47 91
3359.60 82
3359.73 76
3359.87 73
3360.00 74
3360.13 77
3360.26 82
3360.40 87
3360.53 92
3360.66 94
3360.80 94
3360.93 93
3361.06 92
3361.20 91
3361.33 91
3361.46 93
3361.59 96
3361.73 98
3361.86 99
3361.99 98
3362.13 93
3362.26 85
3362.39 75
3362.52 63
3362.66 50
3362.79 37
3362.92 25
3363.06 14
3363.19 6
3363.32 0
3363.46 0
3363.59 0
3363.72 0
3363.85 0
3363.99 0
3364.12 0
3364.25 0
3364.39 0
3364.52 3
3364.65 7
3364.78 11
3364.92 15
3365.05 20
3365.18 26
3365.32 32
3365.45 39
3365.58 45
3365.72 49
3365.85 51
3365.98 51
3366.11 48
3366.25 44
3366.38 40
3366.51 35
3366.65 31
3366.78 27
3366.91 23
3367.05 19
3367.18 15
3367.31 11
3367.45 8
3367.58 5
3367.71 3
3367.84 2
3367.98 3
3368.11 6
3368.24 11
3368.38 17
3368.51 26
3368.64 35
3368.78 44
3368.91 53
3369.04 60
3369.17 65
3369.31 69
3369.44 71
3369.57 73
3369.71 76
3369.84 79
3369.97 83
3370.11 87
3370.24 90
3370.37 92
3370.51 93
3370.64 92
3370.77 90
3370.91 87
3371.04 84
3371.17 81
3371.30 79
3371.44 78
3371.57 80
3371.70 84
3371.84 91
3371.97 98
3372.10 107
3372.24 115
3372.37 121
3372.50 127
3372.64 133
3372.77 139
3372.90 146
3373.04 155
3373.17 165
3373.30 176
3373.43 186
3373.57 192
3373.70 194
3373.83 192
3373.97 185
3374.10 174
3374.23 161
3374.37 147
3374.50 136
3374.63 127
3374.77 123
3374.90 124
3375.03 129
3375.17 139
3375.30 151
3375.43 165
3375.57 178
3375.70 191
3375.83 201
3375.97 208
3376.10 213
3376.23 215
3376.36 216
3376.50 216
3376.63 215
3376.76 214
3376.90 213
3377.03 214
3377.16 216
3377.30 219
3377.43 221
3377.56 223
3377.70 223
3377.83 221
3377.96 216
3378.10 210
3378.23 201
3378.36 193
3378.50 184
3378.63 176
3378.76 169
3378.90 162
3379.03 156
3379.16 152
3379.30 147
3379.43 144
3379.56 142
3379.70 140
3379.83 139
3379.96 137
3380.10 137
3380.23 137
3380.36 139
3380.50 142
3380.63 147
3380.76 153
3380.90 160
3381.03 168
3381.16 175
3381.30 180
3381.43 184
3381.56 186
3381.70 186
3381.83 184
3381.96 181
3382.10 176
3382.23 170
3382.36 163
3382.50 157
3382.63 151
3382.76 147
3382.90 145
3383.03 146
3383.16 148
3383.30 150
3383.43 153
3383.56 154
3383.70 153
3383.83 151
3383.96 148
3384.10 147
3384.23 147
3384.36 149
3384.50 152
3384.63 154
3384.76 155
3384.90 154
3385.03 149
3385.16 141
3385.30 133
3385.43 126
3385.56 122
3385.70 120
3385.83 123
3385.96 127
3386.10 133
3386.23 138
3386.36 143
3386.50 147
3386.63 149
3386.76 151
3386.90 151
3387.03 151
3387.16 150
3387.30 148
3387.43 145
3387.56 141
3387.70 138
3387.83 135
3387.96 134
3388.10 135
3388.23 137
3388.36 139
3388.50 141
3388.63 143
3388.76 144
3388.90 143
3389.03 143
3389.17 141
3389.30 139
3389.43 136
3389.57 131
3389.70 123
3389.83 112
3389.97 99
3390.10 85
3390.23 72
3390.37 61
3390.50 53
3390.63 50
3390.77 50
3390.90 54
3391.03 59
3391.17 66
3391.30 73
3391.43 81
3391.57 88
3391.70 96
3391.84 103
3391.97 109
3392.10 113
3392.24 115
3392.37 115
3392.50 112
3392.64 107
3392.77 101
3392.90 95
3393.04 90
3393.17 86
3393.30 83
3393.44 80
3393.57 78
3393.70 75
3393.84 71
3393.97 67
3394.11 63
3394.24 58
3394.37 53
3394.51 48
3394.64 44
3394.77 40
3394.91 36
3395.04 33
3395.17 29
3395.31 25
3395.44 23
3395.57 23
3395.71 25
3395.84 31
3395.98 39
3396.11 49
3396.24 59
3396.38 68
3396.51 75
3396.64 78
3396.78 78
3396.91 75
3397.04 70
3397.18 65
3397.31 59
3397.45 53
3397.58 47
3397.71 42
3397.85 38
3397.98 35
3398.11 35
3398.25 36
3398.38 39
3398.51 42
3398.65 44
3398.78 46
3398.92 46
3399.05 45
3399.18 45
3399.32 45
3399.45 47
3399.58 50
3399.72 55
3399.85 59
3399.98 63
3400.12 66
3400.25 67
3400.39 67
3400.52 66
3400.65 65
3400.79 63
3400.92 62
3401.05 60
3401.19 57
3401.32 54
3401.46 50
3401.59 46
3401.72 43
3401.86 40
3401.99 40
3402.12 43
3402.26 47
3402.39 52
3402.53 56
3402.66 57
3402.79 54
3402.93 49
3403.06 41
3403.19 33
3403.33 28
3403.46 25
3403.60 26
3403.73 29
3403.86 35
3404.00 41
3404.13 47
3404.26 53
3404.40 61
3404.53 71
3404.67 83
3404.80 100
3404.93 119
3405.07 140
3405.20 163
3405.33 187
3405.47 212
3405.60 236
3405.74 261
3405.87 284
3406.00 304
3406.14 319
3406.27 330
3406.40 336
3406.54 338
3406.67 338
3406.81 339
3406.94 342
3407.07 350
3407.21 363
3407.34 381
3407.47 402
3407.61 424
3407.74 447
3407.88 470
3408.01 492
3408.14 514
3408.28 536
3408.41 556
3408.55 574
3408.68 586
3408.81 591
3408.95 586
3409.08 572
3409.21 550
3409.35 521
3409.48 489
3409.62 455
3409.75 421
3409.88 390
3410.02 360
3410.15 332
3410.29 306
3410.42 283
3410.55 262
3410.69 245
3410.82 231
3410.96 221
3411.09 214
3411.22 208
3411.36 204
3411.49 199
3411.62 192
3411.76 184
3411.89 175
3412.03 164
3412.16 152
3412.29 141
3412.43 131
3412.56 124
3412.70 118
3412.83 115
3412.96 113
3413.10 112
3413.23 112
3413.37 110
3413.50 108
3413.63 106
3413.77 103
3413.90 101
3414.04 100
3414.17 101
3414.30 105
3414.44 112
3414.57 121
3414.71 131
3414.84 140
3414.97 149
3415.11 155
3415.24 159
3415.38 162
3415.51 163
3415.64 164
3415.78 167
3415.91 171
3416.05 177
3416.18 184
3416.31 191
3416.45 199
3416.58 205
3416.72 209
3416.85 209
3416.98 206
3417.12 199
3417.25 188
3417.39 174
3417.52 157
3417.65 140
3417.79 123
3417.92 108
3418.06 94
3418.19 84
3418.32 76
3418.46 71
3418.59 68
3418.73 68
3418.86 70
3418.99 74
3419.13 80
3419.26 86
3419.40 91
3419.53 95
3419.66 97
3419.80 97
3419.93 96
3420.07 92
3420.20 88
3420.33 84
3420.47 79
3420.60 75
3420.74 72
3420.87 71
3421.00 71
3421.14 72
3421.27 73
3421.41 74
3421.54 73
3421.68 70
3421.81 65
3421.94 58
3422.08 51
3422.21 46
3422.35 43
3422.48 44
3422.61 48
3422.75 54
3422.88 59
3423.02 62
3423.15 62
3423.28 58
3423.42 51
3423.55 43
3423.69 34
3423.82 28
3423.96 24
3424.09 23
3424.22 25
3424.36 28
3424.49 31
3424.63 34
3424.76 36
3424.89 35
3425.03 34
3425.16 31
3425.30 27
3425.43 22
3425.57 16
3425.70 10
3425.83 3
3425.97 0
3426.10 0
3426.24 0
3426.37 0
3426.50 0
3426.64 0
3426.77 0
3426.91 1
3427.04 8
3427.18 14
3427.31 18
3427.44 18
3427.58 16
3427.71 13
3427.85 11
3427.98 11
3428.12 14
3428.25 21
3428.38 31
3428.52 42
3428.65 52
3428.79 62
3428.92 69
3429.06 75
3429.19 79
3429.32 83
3429.46 86
3429.59 89
3429.73 90
3429.86 89
3430.00 85
3430.13 80
3430.26 74
3430.40 70
3430.53 67
3430.67 67
3430.80 70
3430.94 73
3431.07 77
3431.20 80
3431.34 82
3431.47 84
3431.61 89
3431.74 96
3431.88 108
3432.01 124
3432.14 143
3432.28 165
3432.41 188
3432.55 212
3432.68 235
3432.82 256
3432.95 277
3433.08 297
3433.22 315
3433.35 332
3433.49 347
3433.62 362
3433.76 378
3433.89 395
3434.02 412
3434.16 432
3434.29 451
3434.43 469
3434.56 483
3434.70 492
3434.83 495
3434.96 491
3435.10 482
3435.23 468
3435.37 454
3435.50 442
3435.64 433
3435.77 429
3435.91 431
3436.04 436
3436.17 445
3436.31 455
3436.44 464
3436.58 473
3436.71 479
3436.85 483
3436.98 484
3437.12 481
3437.25 475
3437.38 465
3437.52 452
3437.65 436
3437.79 418
3437.92 401
3438.06 384
3438.19 370
3438.32 358
3438.46 349
3438.59 342
3438.73 335
3438.86 329
3439.00 321
3439.13 311
3439.27 300
3439.40 286
3439.53 272
3439.67 258
3439.80 245
3439.94 235
3440.07 229
3440.21 227
3440.34 228
3440.48 233
3440.61 238
3440.75 243
3440.88 247
3441.01 247
3441.15 242
3441.28 234
3441.42 223
3441.55 210
3441.69 198
3441.82 189
3441.96 183
3442.09 181
3442.22 183
3442.36 188
3442.49 192
3442.63 195
3442.76 195
3442.90 191
3443.03 183
3443.17 171
3443.30 157
3443.44 143
3443.57 129
3443.70 117
3443.84 106
3443.97 98
3444.11 92
3444.24 88
3444.38 84
3444.51 83
3444.65 82
3444.78 82
3444.92 82
3445.05 83
3445.18 83
3445.32 83
3445.45 82
3445.59 79
3445.72 75
3445.86 70
3445.99 65
3446.13 61
3446.26 60
3446.40 63
3446.53 70
3446.66 81
3446.80 95
3446.93 109
3447.07 122
3447.20 131
3447.34 135
3447.47 133
3447.61 126
3447.74 116
3447.88 102
3448.01 89
3448.15 75
3448.28 63
3448.41 52
3448.55 42
3448.68 33
3448.82 25
3448.95 19
3449.09 13
3449.22 10
3449.36 10
3449.49 13
3449.63 18
3449.76 24
3449.90 30
3450.03 36
3450.17 39
3450.30 40
3450.43 40
3450.57 37
3450.70 34
3450.84 31
3450.97 29
3451.11 26
3451.24 25
3451.38 23
3451.51 23
3451.65 22
3451.78 21
3451.92 21
3452.05 22
3452.19 23
3452.32 27
3452.45 31
3452.59 37
3452.72 44
3452.86 50
3452.99 55
3453.13 59
3453.26 60
3453.40 57
3453.53 52
3453.67 44
3453.80 33
3453.94 21
3454.07 9
3454.21 0
3454.34 0
3454.48 0
3454.61 0
3454.75 0
3454.88 4
3455.01 13
3455.15 22
3455.28 29
3455.42 34
3455.55 38
3455.69 40
3455.82 42
3455.96 44
3456.09 47
3456.23 49
3456.36 52
3456.50 56
3456.63 61
3456.77 67
3456.90 74
3457.04 82
3457.17 91
3457.31 98
3457.44 103
3457.58 104
3457.71 103
3457.85 98
3457.98 91
3458.11 82
3458.25 72
3458.38 63
3458.52 55
3458.65 48
3458.79 42
3458.92 38
3459.06 36
3459.19 35
3459.33 35
3459.46 35
3459.60 36
3459.73 36
3459.87 36
3460.00 35
3460.14 32
3460.27 28
3460.41 24
3460.54 19
3460.68 15
3460.81 12
3460.95 8
3461.08 6
3461.22 3
3461.35 1
3461.49 0
3461.62 0
3461.76 0
3461.89 0
3462.03 0
3462.16 5
3462.30 12
3462.43 20
3462.57 27
3462.70 32
3462.84 34
3462.97 32
3463.10 26
3463.24 17
3463.37 7
3463.51 0
3463.64 0
3463.78 0
3463.91 0
3464.05 0
3464.18 0
3464.32 0
3464.45 0
3464.59 5
3464.72 11
3464.86 17
3464.99 22
3465.13 26
3465.26 27
3465.40 26
3465.53 23
3465.67 19
3465.80 15
3465.94 11
3466.07 10
3466.21 10
3466.34 13
3466.48 19
3466.61 24
3466.75 31
3466.88 36
3467.02 42
3467.15 49
3467.29 57
3467.42 65
3467.56 75
3467.69 85
3467.83 93
3467.96 99
3468.10 103
3468.23 103
3468.37 100
3468.50 96
3468.64 92
3468.77 88
3468.91 84
3469.04 81
3469.18 78
3469.31 74
3469.45 71
3469.58 67
3469.72 65
3469.85 63
3469.99 65
3470.12 68
3470.26 73
3470.39 79
3470.53 84
3470.66 87
3470.80 88
3470.93 87
3471.07 84
3471.20 80
3471.34 74
3471.47 67
3471.61 59
3471.74 51
3471.88 42
3472.02 35
3472.15 29
3472.29 26
3472.42 26
3472.56 27
3472.69 28
3472.83 29
3472.96 27
3473.10 23
3473.23 17
3473.37 12
3473.50 8
3473.64 8
3473.77 11
3473.91 17
3474.04 26
3474.18 36
3474.31 45
3474.45 53
3474.58 60
3474.72 65
3474.85 69
3474.99 71
3475.12 72
3475.26 73
3475.39 74
3475.53 74
3475.66 74
3475.80 76
3475.93 78
3476.07 81
3476.20 85
3476.34 90
3476.47 95
3476.61 100
3476.74 103
3476.88 106
3477.02 107
3477.15 107
3477.29 105
3477.42 101
3477.56 96
3477.69 89
3477.83 80
3477.96 69
3478.10 56
3478.23 42
3478.37 30
3478.50 20
3478.64 14
3478.77 14
3478.91 19
3479.04 29
3479.18 42
3479.31 56
3479.45 70
3479.58 82
3479.72 93
3479.85 101
3479.99 108
3480.13 112
3480.26 115
3480.40 116
3480.53 115
3480.67 112
3480.80 108
3480.94 104
3481.07 98
3481.21 94
3481.34 90
3481.48 89
3481.61 90
3481.75 92
3481.88 95
3482.02 98
3482.15 100
3482.29 98
3482.42 94
3482.56 85
3482.70 75
3482.83 63
3482.97 52
3483.10 43
3483.24 36
3483.37 33
3483.51 33
3483.64 36
3483.78 42
3483.91 49
3484.05 59
3484.18 69
3484.32 80
3484.45 90
3484.59 98
3484.73 105
3484.86 109
3485.00 110
3485.13 108
3485.27 103
3485.40 96
3485.54 88
3485.67 79
3485.81 69
3485.94 60
3486.08 51
3486.21 44
3486.35 39
3486.48 37
3486.62 37
3486.76 38
3486.89 42
3487.03 45
3487.16 50
3487.30 53
3487.43 56
3487.57 58
3487.70 59
3487.84 57
3487.97 53
3488.11 48
3488.24 41
3488.38 33
3488.52 26
3488.65 20
3488.79 16
3488.92 14
3489.06 13
3489.19 14
3489.33 14
3489.46 13
3489.60 9
3489.73 2
3489.87 0
3490.01 0
3490.14 0
3490.28 0
3490.41 0
3490.55 0
3490.68 1
3490.82 16
3490.95 32
3491.09 47
3491.22 60
3491.36 70
3491.50 77
3491.63 81
3491.77 83
3491.90 83
3492.04 81
3492.17 77
3492.31 71
3492.44 65
3492.58 58
3492.71 53
3492.85 49
3492.99 47
3493.12 47
3493.26 49
3493.39 53
3493.53 58
3493.66 63
3493.80 67
3493.93 69
3494.07 69
3494.21 68
3494.34 65
3494.48 62
3494.61 60
3494.75 58
3494.88 58
3495.02 59
3495.15 61
3495.29 61
3495.42 61
3495.56 60
3495.70 57
3495.83 55
3495.97 52
3496.10 51
3496.24 50
3496.37 51
3496.51 51
3496.64 50
3496.78 46
3496.92 41
3497.05 34
3497.19 25
3497.32 17
3497.46 11
3497.59 6
3497.73 5
3497.87 6
3498.00 9
3498.14 13
3498.27 18
3498.41 24
3498.54 28
3498.68 31
3498.81 34
3498.95 35
3499.09 35
3499.22 34
3499.36 33
3499.49 33
3499.63 34
3499.76 37
3499.90 42
3500.03 48
3500.17 55
3500.31 62
3500.44 68
3500.58 73
3500.71 76
3500.85 79
3500.98 80
3501.12 81
3501.26 80
3501.39 78
3501.53 74
3501.66 69
3501.80 63
3501.93 56
3502.07 51
3502.21 46
3502.34 45
3502.48 47
3502.61 52
3502.75 60
3502.88 69
3503.02 79
3503.16 88
3503.29 96
3503.43 103
3503.56 109
3503.70 113
3503.83 118
3503.97 124
3504.11 130
3504.24 135
3504.38 140
3504.51 143
3504.65 143
3504.78 141
3504.92 137
3505.06 132
3505.19 129
3505.33 128
3505.46 129
3505.60 133
3505.73 138
3505.87 143
3506.01 147
3506.14 149
3506.28 149
3506.41 148
3506.55 146
3506.68 143
3506.82 140
3506.96 137
3507.09 134
3507.23 129
3507.36 123
3507.50 114
3507.63 104
3507.77 92
3507.91 81
3508.04 70
3508.18 62
3508.31 56
3508.45 54
3508.59 56
3508.72 60
3508.86 66
3508.99 72
3509.13 76
3509.26 77
3509.40 75
3509.54 70
3509.67 61
3509.81 53
3509.94 45
3510.08 40
3510.21 41
3510.35 46
3510.49 56
3510.62 69
3510.76 84
3510.89 97
3511.03 107
3511.17 112
3511.30 113
3511.44 111
3511.57 106
3511.71 103
3511.85 102
3511.98 105
3512.12 111
3512.25 118
3512.39 125
3512.52 129
3512.66 131
3512.80 130
3512.93 126
3513.07 123
3513.20 121
3513.34 121
3513.48 122
3513.61 124
3513.75 126
3513.88 125
3514.02 123
3514.16 118
3514.29 110
3514.43 103
3514.56 97
3514.70 94
3514.83 95
3514.97 101
3515.11 111
3515.24 124
3515.38 139
3515.51 153
3515.65 166
3515.79 178
3515.92 189
3516.06 201
3516.19 213
3516.33 228
3516.47 245
3516.60 264
3516.74 285
3516.87 306
3517.01 328
3517.15 350
3517.28 373
3517.42 396
3517.55 419
3517.69 443
3517.83 468
3517.96 493
3518.10 518
3518.23 544
3518.37 570
3518.51 597
3518.64 622
3518.78 644
3518.91 664
3519.05 679
3519.19 688
3519.32 691
3519.46 688
3519.59 680
3519.73 668
3519.87 652
3520.00 635
3520.14 618
3520.27 603
3520.41 592
3520.55 585
3520.68 583
3520.82 585
3520.95 589
3521.09 594
3521.23 597
3521.36 598
3521.50 595
3521.63 589
3521.77 580
3521.91 568
3522.04 554
3522.18 538
3522.31 522
3522.45 505
3522.59 488
3522.72 473
3522.86 459
3522.99 447
3523.13 438
3523.27 430
3523.40 423
3523.54 418
3523.68 415
3523.81 413
3523.95 414
3524.08 417
3524.22 421
3524.36 425
3524.49 429
3524.63 431
3524.76 430
3524.90 428
3525.04 423
3525.17 417
3525.31 411
3525.44 405
3525.58 401
3525.72 398
3525.85 396
3525.99 396
3526.13 396
3526.26 395
3526.40 394
3526.53 392
3526.67 389
3526.81 384
3526.94 378
3527.08 371
3527.21 364
3527.35 358
3527.49 353
3527.62 349
3527.76 347
3527.90 345
3528.03 344
3528.17 343
3528.30 341
3528.44 337
3528.58 332
3528.71 325
3528.85 317
3528.98 308
3529.12 298
3529.26 286
3529.39 272
3529.53 257
3529.67 241
3529.80 224
3529.94 208
3530.07 193
3530.21 181
3530.35 171
3530.48 165
3530.62 162
3530.76 161
3530.89 162
3531.03 164
3531.16 166
3531.30 167
3531.44 167
3531.57 168
3531.71 168
3531.85 168
3531.98 169
3532.12 170
3532.25 171
3532.39 173
3532.53 177
3532.66 183
3532.80 193
3532.94 205
3533.07 219
3533.21 234
3533.34 248
3533.48 258
3533.62 266
3533.75 270
3533.89 272
3534.03 273
3534.16 274
3534.30 275
3534.43 277
3534.57 278
3534.71 278
3534.84 277
3534.98 274
3535.12 271
3535.25 268
3535.39 265
3535.53 263
3535.66 262
3535.80 259
3535.93 257
3536.07 253
3536.21 249
3536.34 246
3536.48 243
3536.62 241
3536.75 240
3536.89 241
3537.02 244
3537.16 248
3537.30 253
3537.43 259
3537.57 262
3537.71 264
3537.84 261
3537.98 254
3538.12 242
3538.25 228
3538.39 211
3538.52 194
3538.66 179
3538.80 164
3538.93 150
3539.07 136
3539.21 122
3539.34 108
3539.48 94
3539.62 81
3539.75 71
3539.89 65
3540.03 64
3540.16 69
3540.30 78
3540.43 92
3540.57 109
3540.71 126
3540.84 141
3540.98 152
3541.12 159
3541.25 160
3541.39 157
3541.53 150
3541.66 141
3541.80 132
3541.94 124
3542.07 118
3542.21 115
3542.34 113
3542.48 113
3542.62 114
3542.75 115
3542.89 115
3543.03 113
3543.16 110
3543.30 105
3543.44 97
3543.57 89
3543.71 79
3543.85 70
3543.98 63
3544.12 58
3544.25 57
3544.39 59
3544.53 64
3544.66 72
3544.80 81
3544.94 90
3545.07 98
3545.21 105
3545.35 109
3545.48 110
3545.62 110
3545.76 109
3545.89 108
3546.03 108
3546.17 110
3546.30 114
3546.44 119
3546.58 124
3546.71 127
3546.85 126
3546.99 123
3547.12 115
3547.26 105
3547.39 95
3547.53 86
3547.67 79
3547.80 77
3547.94 77
3548.08 81
3548.21 88
3548.35 95
3548.49 101
3548.62 106
3548.76 110
3548.90 112
3549.03 114
3549.17 117
3549.31 122
3549.44 128
3549.58 136
3549.72 145
3549.85 153
3549.99 160
3550.13 163
3550.26 163
3550.40 160
3550.54 153
3550.67 144
3550.81 134
3550.95 125
3551.08 117
3551.22 112
3551.36 109
3551.49 108
3551.63 107
3551.77 105
3551.90 102
3552.04 95
3552.18 87
3552.31 79
3552.45 71
3552.59 65
3552.72 62
3552.86 62
3553.00 66
3553.13 71
3553.27 76
3553.41 82
3553.54 87
3553.68 90
3553.82 92
3553.95 93
3554.09 94
3554.23 95
3554.36 95
3554.50 96
3554.64 97
3554.77 98
3554.91 99
3555.05 99
3555.18 98
3555.32 96
3555.46 92
3555.59 87
3555.73 80
3555.87 73
3556.00 66
3556.14 61
3556.28 57
3556.41 54
3556.55 53
3556.69 53
3556.82 52
3556.96 51
3557.10 47
3557.23 42
3557.37 35
3557.51 27
3557.64 19
3557.78 11
3557.92 4
3558.05 0
3558.19 0
3558.33 1
3558.46 7
3558.60 15
3558.74 25
3558.87 36
3559.01 48
3559.15 60
3559.28 72
3559.42 84
3559.56 94
3559.70 103
3559.83 111
3559.97 115
3560.11 118
3560.24 118
3560.38 116
3560.52 112
3560.65 107
3560.79 101
3560.93 94
3561.06 86
3561.20 78
3561.34 70
3561.47 63
3561.61 59
3561.75 56
3561.88 57
3562.02 60
3562.16 65
3562.29 70
3562.43 74
3562.57 77
3562.70 76
3562.84 72
3562.98 65
3563.12 56
3563.25 46
3563.39 37
3563.53 30
3563.66 25
3563.80 22
3563.94 22
3564.07 23
3564.21 25
3564.35 25
3564.48 24
3564.62 20
3564.76 15
3564.89 10
3565.03 5
3565.17 2
3565.31 1
3565.44 4
3565.58 11
3565.72 20
3565.85 31
3565.99 43
3566.13 54
3566.26 63
3566.40 70
3566.54 75
3566.67 76
3566.81 76
3566.95 72
3567.09 67
3567.22 59
3567.36 48
3567.50 35
3567.63 21
3567.77 5
3567.91 0
3568.04 0
3568.18 0
3568.32 0
3568.45 0
3568.59 0
3568.73 0
3568.87 0
3569.00 11
3569.14 26
3569.28 39
3569.41 48
3569.55 54
3569.69 56
3569.82 57
3569.96 56
3570.10 55
3570.24 54
3570.37 53
3570.51 50
3570.65 45
3570.78 37
3570.92 27
3571.06 15
3571.19 3
3571.33 0
3571.47 0
3571.61 0
3571.74 0
3571.88 0
3572.02 0
3572.15 3
3572.29 5
3572.43 7
3572.56 7
3572.70 8
3572.84 11
3572.98 17
3573.11 26
3573.25 36
3573.39 47
3573.52 58
3573.66 66
3573.80 71
3573.94 73
3574.07 73
3574.21 70
3574.35 67
3574.48 64
3574.62 63
3574.76 64
3574.89 68
3575.03 74
3575.17 80
3575.31 87
3575.44 92
3575.58 95
3575.72 96
3575.85 94
3575.99 90
3576.13 84
3576.27 78
3576.40 72
3576.54 66
3576.68 60
3576.81 54
3576.95 49
3577.09 42
3577.23 35
3577.36 26
3577.50 16
3577.64 7
3577.77 0
3577.91 0
3578.05 0
3578.19 0
3578.32 2
3578.46 13
3578.60 27
3578.73 43
3578.87 59
3579.01 75
3579.15 87
3579.28 96
3579.42 100
3579.56 98
3579.69 92
3579.83 80
3579.97 67
3580.11 54
3580.24 44
3580.38 38
3580.52 37
3580.65 40
3580.79 46
3580.93 52
3581.07 58
3581.20 61
3581.34 61
3581.48 58
3581.61 53
3581.75 47
3581.89 42
3582.03 37
3582.16 35
3582.30 36
3582.44 40
3582.58 46
3582.71 55
3582.85 64
3582.99 74
3583.12 82
3583.26 89
3583.40 94
3583.54 97
3583.67 99
3583.81 102
3583.95 107
3584.08 115
3584.22 127
3584.36 144
3584.50 164
3584.63 185
3584.77 206
3584.91 225
3585.05 242
3585.18 254
3585.32 264
3585.46 272
3585.59 279
3585.73 286
3585.87 296
3586.01 308
3586.14 322
3586.28 337
3586.42 352
3586.56 367
3586.69 381
3586.83 394
3586.97 407
3587.10 420
3587.24 434
3587.38 447
3587.52 461
3587.65 473
3587.79 482
3587.93 487
3588.07 487
3588.20 482
3588.34 474
3588.48 464
3588.62 454
3588.75 446
3588.89 440
3589.03 437
3589.16 436
3589.30 436
3589.44 435
3589.58 433
3589.71 428
3589.85 420
3589.99 409
3590.13 396
3590.26 382
3590.40 366
3590.54 350
3590.68 334
3590.81 317
3590.95 299
3591.09 281
3591.23 263
3591.36 246
3591.50 231
3591.64 218
3591.78 208
3591.91 201
3592.05 195
3592.19 191
3592.32 186
3592.46 181
3592.60 175
3592.74 170
3592.87 165
3593.01 162
3593.15 161
3593.29 161
3593.42 161
3593.56 160
3593.70 158
3593.84 154
3593.97 148
3594.11 142
3594.25 135
3594.39 130
3594.52 127
3594.66 126
3594.80 127
3594.94 128
3595.07 129
3595.21 127
3595.35 123
3595.49 116
3595.62 106
3595.76 95
3595.90 83
3596.04 71
3596.17 62
3596.31 55
3596.45 52
3596.59 51
3596.72 54
3596.86 60
3597.00 68
3597.14 77
3597.27 88
3597.41 97
3597.55 106
3597.69 111
3597.82 114
3597.96 113
3598.10 108
3598.24 101
3598.37 93
3598.51 83
3598.65 74
3598.79 67
3598.92 61
3599.06 58
3599.20 56
3599.34 57
3599.47 60
3599.61 64
3599.75 70
3599.89 77
3600.02 86
3600.16 95
3600.30 105
3600.44 114
3600.57 123
3600.71 132
3600.85 140
3600.99 147
3601.12 154
3601.26 160
3601.40 167
3601.54 174
3601.67 181
3601.81 188
3601.95 194
3602.09 200
3602.23 205
3602.36 209
3602.50 211
3602.64 212
3602.78 212
3602.91 211
3603.05 210
3603.19 209
3603.33 209
3603.46 212
3603.60 218
3603.74 227
3603.88 239
3604.01 254
3604.15 270
3604.29 286
3604.43 302
3604.56 315
3604.70 326
3604.84 335
3604.98 340
3605.12 342
3605.25 340
3605.39 335
3605.53 328
3605.67 320
3605.80 312
3605.94 306
3606.08 302
3606.22 300
3606.35 299
3606.49 298
3606.63 295
3606.77 290
3606.91 284
3607.04 276
3607.18 269
3607.32 263
3607.46 258
3607.59 254
3607.73 250
3607.87 245
3608.01 240
3608.14 235
3608.28 229
3608.42 225
3608.56 221
3608.70 219
3608.83 217
3608.97 214
3609.11 211
3609.25 205
3609.38 199
3609.52 191
3609.66 184
3609.80 177
3609.93 171
3610.07 167
3610.21 164
3610.35 162
3610.49 161
3610.62 162
3610.76 163
3610.90 164
3611.04 166
3611.17 166
3611.31 166
3611.45 164
3611.59 160
3611.73 155
3611.86 148
3612.00 141
3612.14 135
3612.28 130
3612.41 126
3612.55 123
3612.69 121
3612.83 120
3612.97 118
3613.10 115
3613.24 112
3613.38 108
3613.52 104
3613.66 100
3613.79 98
3613.93 97
3614.07 98
3614.21 100
3614.34 104
3614.48 109
3614.62 115
3614.76 122
3614.90 130
3615.03 139
3615.17 148
3615.31 156
3615.45 164
3615.58 169
3615.72 172
3615.86 172
3616.00 169
3616.14 163
3616.27 155
3616.41 148
3616.55 142
3616.69 139
3616.83 139
3616.96 142
3617.10 147
3617.24 153
3617.38 160
3617.52 167
3617.65 173
3617.79 179
3617.93 185
3618.07 190
3618.20 194
3618.34 196
3618.48 197
3618.62 195
3618.76 192
3618.89 188
3619.03 183
3619.17 181
3619.31 180
3619.45 181
3619.58 185
3619.72 190
3619.86 195
3620.00 197
3620.14 197
3620.27 194
3620.41 187
3620.55 179
3620.69 169
3620.83 158
3620.96 148
3621.10 138
3621.24 129
3621.38 120
3621.52 111
3621.65 104
3621.79 97
3621.93 92
3622.07 89
3622.21 86
3622.34 83
3622.48 79
3622.62 74
3622.76 69
3622.89 63
3623.03 57
3623.17 53
3623.31 50
3623.45 48
3623.58 46
3623.72 44
3623.86 42
3624.00 40
3624.14 38
3624.28 37
3624.41 38
3624.55 39
3624.69 41
3624.83 43
3624.97 45
3625.10 48
3625.24 52
3625.38 57
3625.52 64
3625.66 74
3625.79 85
3625.93 97
3626.07 109
3626.21 120
3626.35 130
3626.48 138
3626.62 143
3626.76 145
3626.90 144
3627.04 141
3627.17 136
3627.31 129
3627.45 121
3627.59 113
3627.73 104
3627.86 97
3628.00 90
3628.14 85
3628.28 81
3628.42 79
3628.56 78
3628.69 79
3628.83 80
3628.97 83
3629.11 86
3629.25 90
3629.38 94
3629.52 96
3629.66 97
3629.80 96
3629.94 93
3630.07 88
3630.21 81
3630.35 75
3630.49 68
3630.63 63
3630.77 58
3630.90 54
3631.04 51
3631.18 49
3631.32 47
3631.46 46
3631.59 45
3631.73 42
3631.87 39
3632.01 34
3632.15 28
3632.28 22
3632.42 16
3632.56 11
3632.70 7
3632.84 4
3632.98 2
3633.11 1
3633.25 0
3633.39 0
3633.53 0
3633.67 0
3633.80 0
3633.94 0
3634.08 0
3634.22 0
3634.36 6
3634.50 16
3634.63 28
3634.77 42
3634.91 56
3635.05 70
3635.19 81
3635.33 90
3635.46 96
3635.60 98
3635.74 98
3635.88 96
3636.02 93
3636.15 91
3636.29 89
3636.43 89
3636.57 90
3636.71 91
3636.85 93
3636.98 94
3637.12 95
3637.26 95
3637.40 96
3637.54 96
3637.68 97
3637.81 99
3637.95 100
3638.09 101
3638.23 103
3638.37 106
3638.51 108
3638.64 112
3638.78 116
3638.92 121
3639.06 125
3639.20 129
3639.34 132
3639.47 134
3639.61 134
3639.75 134
3639.89 132
3640.03 131
3640.17 131
3640.30 132
3640.44 135
3640.58 140
3640.72 146
3640.86 154
3641.00 161
3641.13 168
3641.27 171
3641.41 173
3641.55 173
3641.69 171
3641.83 170
3641.96 168
3642.10 167
3642.24 167
3642.38 167
3642.52 167
3642.66 166
3642.79 165
3642.93 162
3643.07 160
3643.21 158
3643.35 157
3643.49 158
3643.62 161
3643.76 167
3643.90 177
3644.04 187
3644.18 199
3644.32 209
3644.45 217
3644.59 221
3644.73 222
3644.87 219
3645.01 214
3645.15 207
3645.28 198
3645.42 187
3645.56 175
3645.70 164
3645.84 154
3645.98 145
3646.12 137
3646.25 132
3646.39 129
3646.53 128
3646.67 129
3646.81 130
3646.95 132
3647.08 135
3647.22 138
3647.36 141
3647.50 143
3647.64 146
3647.78 148
3647.92 151
3648.05 154
3648.19 157
3648.33 161
3648.47 166
3648.61 171
3648.75 174
3648.88 175
3649.02 173
3649.16 169
3649.30 163
3649.44 156
3649.58 150
3649.72 145
3649.85 142
3649.99 142
3650.13 142
3650.27 142
3650.41 141
3650.55 137
3650.69 131
3650.82 122
3650.96 113
3651.10 104
3651.24 99
3651.38 98
3651.52 101
3651.66 106
3651.79 113
3651.93 118
3652.07 119
3652.21 116
3652.35 108
3652.49 97
3652.62 85
3652.76 74
3652.90 65
3653.04 60
3653.18 58
3653.32 59
3653.46 62
3653.59 66
3653.73 70
3653.87 74
3654.01 78
3654.15 80
3654.29 81
3654.43 79
3654.57 77
3654.70 73
3654.84 68
3654.98 64
3655.12 61
3655.26 60
3655.40 59
3655.54 60
3655.67 59
3655.81 58
3655.95 56
3656.09 54
3656.23 51
3656.37 50
3656.51 51
3656.64 54
3656.78 58
3656.92 62
3657.06 65
3657.20 66
3657.34 64
3657.48 60
3657.61 54
3657.75 47
3657.89 41
3658.03 38
3658.17 38
3658.31 44
3658.45 55
3658.59 69
3658.72 87
3658.86 104
3659.00 121
3659.14 134
3659.28 144
3659.42 149
3659.56 151
3659.70 150
3659.83 147
3659.97 143
3660.11 141
3660.25 141
3660.39 145
3660.53 151
3660.67 159
3660.80 169
3660.94 178
3661.08 184
3661.22 188
3661.36 189
3661.50 188
3661.64 185
3661.78 182
3661.91 180
3662.05 179
3662.19 178
3662.33 178
3662.47 177
3662.61 175
3662.75 173
3662.89 170
3663.02 169
3663.16 170
3663.30 174
3663.44 179
3663.58 185
3663.72 190
3663.86 193
3664.00 193
3664.13 189
3664.27 182
3664.41 174
3664.55 166
3664.69 159
3664.83 152
3664.97 148
3665.11 145
3665.24 143
3665.38 142
3665.52 142
3665.66 142
3665.80 142
3665.94 143
3666.08 144
3666.22 145
3666.36 145
3666.49 145
3666.63 143
3666.77 139
3666.91 132
3667.05 122
3667.19 109
3667.33 95
3667.47 80
3667.60 66
3667.74 55
3667.88 48
3668.02 45
3668.16 45
3668.30 48
3668.44 52
3668.58 57
3668.72 59
3668.85 59
3668.99 56
3669.13 50
3669.27 42
3669.41 34
3669.55 27
3669.69 23
3669.83 24
3669.97 30
3670.10 39
3670.24 52
3670.38 65
3670.52 77
3670.66 86
3670.80 91
3670.94 93
3671.08 91
3671.22 86
3671.35 81
3671.49 75
3671.63 70
3671.77 67
3671.91 68
3672.05 72
3672.19 80
3672.33 92
3672.47 105
3672.61 118
3672.74 130
3672.88 139
3673.02 145
3673.16 147
3673.30 145
3673.44 141
3673.58 136
3673.72 129
3673.86 123
3673.99 115
3674.13 108
3674.27 100
3674.41 93
3674.55 86
3674.69 80
3674.83 75
3674.97 69
3675.11 64
3675.25 58
3675.38 51
3675.52 44
3675.66 38
3675.80 33
3675.94 32
3676.08 33
3676.22 36
3676.36 42
3676.50 47
3676.64 52
3676.77 55
3676.91 56
3677.05 56
3677.19 55
3677.33 54
3677.47 54
3677.61 55
3677.75 57
3677.89 58
3678.03 58
3678.16 56
3678.30 51
3678.44 43
3678.58 31
3678.72 18
3678.86 5
3679.00 0
3679.14 0
3679.28 0
3679.42 0
3679.56 0
3679.69 0
3679.83 0
3679.97 6
3680.11 11
3680.25 14
3680.39 15
3680.53 14
3680.67 13
3680.81 13
3680.95 15
3681.09 18
3681.22 22
3681.36 26
3681.50 30
3681.64 31
3681.78 32
3681.92 30
3682.06 28
3682.20 26
3682.34 24
3682.48 22
3682.62 21
3682.75 21
3682.89 20
3683.03 20
3683.17 20
3683.31 20
3683.45 20
3683.59 20
3683.73 21
3683.87 22
3684.01 22
3684.15 22
3684.29 21
3684.42 19
3684.56 17
3684.70 15
3684.84 13
3684.98 12
3685.12 10
3685.26 8
3685.40 5
3685.54 2
3685.68 0
3685.82 0
3685.96 0
3686.09 4
3686.23 11
3686.37 19
3686.51 27
3686.65 34
3686.79 40
3686.93 43
3687.07 45
3687.21 45
3687.35 45
3687.49 45
3687.63 47
3687.77 50
3687.90 54
3688.04 60
3688.18 66
3688.32 73
3688.46 79
3688.60 84
3688.74 88
3688.88 91
3689.02 95
3689.16 100
3689.30 108
3689.44 117
3689.58 127
3689.71 138
3689.85 145
3689.99 149
3690.13 148
3690.27 141
3690.41 130
3690.55 114
3690.69 96
3690.83 78
3690.97 60
3691.11 45
3691.25 32
3691.39 23
3691.53 18
3691.66 17
3691.80 18
3691.94 21
3692.08 25
3692.22 28
3692.36 31
3692.50 32
3692.64 31
3692.78 29
3692.92 27
3693.06 25
3693.20 24
3693.34 23
3693.48 23
3693.62 25
3693.75 28
3693.89 32
3694.03 38
3694.17 46
3694.31 55
3694.45 64
3694.59 73
3694.73 80
3694.87 84
3695.01 84
3695.15 79
3695.29 71
3695.43 60
3695.57 49
3695.71 40
3695.84 33
3695.98 29
3696.12 27
3696.26 26
3696.40 25
3696.54 22
3696.68 17
3696.82 13
3696.96 9
3697.10 8
3697.24 10
3697.38 15
3697.52 21
3697.66 28
3697.80 34
3697.94 37
3698.08 37
3698.21 33
3698.35 28
3698.49 22
3698.63 17
3698.77 14
3698.91 13
3699.05 16
3699.19 19
3699.33 24
3699.47 29
3699.61 34
3699.75 40
3699.89 45
3700.03 52
3700.17 60
3700.31 69
3700.45 78
3700.59 87
3700.72 93
3700.86 96
3701.00 97
3701.14 95
3701.28 90
3701.42 83
3701.56 75
3701.70 67
3701.84 62
3701.98 58
3702.12 58
3702.26 61
3702.40 67
3702.54 75
3702.68 83
3702.82 89
3702.96 93
3703.10 94
3703.24 93
3703.38 90
3703.51 87
3703.65 86
3703.79 87
3703.93 91
3704.07 98
3704.21 108
3704.35 121
3704.49 135
3704.63 148
3704.77 160
3704.91 171
3705.05 178
3705.19 182
3705.33 183
3705.47 183
3705.61 181
3705.75 180
3705.89 181
3706.03 184
3706.17 191
3706.31 201
3706.45 212
3706.58 223
3706.72 231
3706.86 233
3707.00 228
3707.14 216
3707.28 198
3707.42 179
3707.56 159
3707.70 142
3707.84 129
3707.98 118
3708.12 110
3708.26 103
3708.40 96
3708.54 89
3708.68 81
3708.82 74
3708.96 69
3709.10 67
3709.24 67
3709.38 68
3709.52 71
3709.66 74
3709.80 77
3709.94 78
3710.08 79
3710.21 78
3710.35 77
3710.49 74
3710.63 70
3710.77 67
3710.91 64
3711.05 62
3711.19 62
3711.33 63
3711.47 64
3711.61 65
3711.75 65
3711.89 62
3712.03 57
3712.17 51
3712.31 44
3712.45 37
3712.59 31
3712.73 28
3712.87 27
3713.01 29
3713.15 34
3713.29 42
3713.43 51
3713.57 62
3713.71 73
3713.85 82
3713.99 90
3714.13 95
3714.27 97
3714.41 97
3714.55 95
3714.69 91
3714.82 85
3714.96 78
3715.10 71
3715.24 63
3715.38 56
3715.52 50
3715.66 45
3715.80 42
3715.94 40
3716.08 39
3716.22 39
3716.36 39
3716.50 40
3716.64 42
3716.78 45
3716.92 49
3717.06 53
3717.20 57
3717.34 62
3717.48 66
3717.62 69
3717.76 72
3717.90 73
3718.04 73
3718.18 71
3718.32 67
3718.46 61
3718.60 54
3718.74 46
3718.88 36
3719.02 27
3719.16 17
3719.30 9
3719.44 3
3719.58 0
3719.72 0
3719.86 0
3720.00 5
3720.14 11
3720.28 18
3720.42 26
3720.56 33
3720.70 39
3720.84 45
3720.98 49
3721.12 52
3721.26 54
3721.40 55
3721.54 55
3721.68 55
3721.81 55
3721.95 55
3722.09 56
3722.23 58
3722.37 62
3722.51 65
3722.65 68
3722.79 69
3722.93 68
3723.07 66
3723.21 64
3723.35 62
3723.49 62
3723.63 64
3723.77 67
3723.91 72
3724.05 76
3724.19 81
3724.33 84
3724.47 86
3724.61 88
3724.75 89
3724.89 91
3725.03 91
3725.17 91
3725.31 90
3725.45 88
3725.59 84
3725.73 81
3725.87 77
3726.01 75
3726.15 74
3726.29 74
3726.43 75
3726.57 75
3726.71 75
3726.85 74
3726.99 73
3727.13 73
3727.27 75
3727.41 79
3727.55 86
3727.69 95
3727.83 105
3727.97 115
3728.11 121
3728.25 124
3728.39 122
3728.53 116
3728.67 106
3728.81 96
3728.95 86
3729.09 78
3729.23 74
3729.37 72
3729.51 73
3729.65 74
3729.79 74
3729.93 72
3730.07 68
3730.21 63
3730.35 57
3730.49 53
3730.63 50
3730.77 49
3730.91 51
3731.05 53
3731.19 56
3731.33 58
3731.47 60
3731.61 61
3731.75 61
3731.89 61
3732.03 61
3732.17 60
3732.31 61
3732.45 63
3732.59 66
3732.73 70
3732.87 75
3733.01 79
3733.15 81
3733.29 80
3733.43 77
3733.57 70
3733.71 62
3733.85 53
3733.99 45
3734.13 38
3734.27 32
3734.41 27
3734.55 23
3734.69 20
3734.83 17
3734.97 15
3735.11 14
3735.25 16
3735.39 19
3735.53 24
3735.67 31
3735.82 38
3735.96 44
3736.10 48
3736.24 51
3736.38 51
3736.52 49
3736.66 45
3736.80 40
3736.94 36
3737.08 31
3737.22 27
3737.36 23
3737.50 19
3737.64 14
3737.78 8
3737.92 1
3738.06 0
3738.20 0
3738.34 0
3738.48 0
3738.62 0
3738.76 0
3738.90 0
3739.04 1
3739.18 7
3739.32 12
3739.46 17
3739.60 22
3739.74 27
3739.88 33
3740.02 39
3740.16 46
3740.30 52
3740.44 59
3740.58 65
3740.72 70
3740.86 73
3741.00 75
3741.14 75
3741.28 72
3741.42 68
3741.56 64
3741.70 60
3741.84 58
3741.98 59
3742.12 63
3742.26 71
3742.40 80
3742.54 91
3742.68 100
3742.82 107
3742.97 110
3743.11 110
3743.25 107
3743.39 102
3743.53 97
3743.67 91
3743.81 87
3743.95 84
3744.09 84
3744.23 84
3744.37 86
3744.51 87
3744.65 89
3744.79 91
3744.93 94
3745.07 97
3745.21 101
3745.35 106
3745.49 112
3745.63 117
3745.77 121
3745.91 124
3746.05 125
3746.19 125
3746.33 125
3746.47 125
3746.61 124
3746.75 123
3746.89 121
3747.03 118
3747.17 112
3747.31 105
3747.46 96
3747.60 88
3747.74 81
3747.88 76
3748.02 73
3748.16 73
3748.30 73
3748.44 73
3748.58 73
3748.72 73
3748.86 72
3749.00 72
3749.14 72
3749.28 72
3749.42 73
3749.56 73
3749.70 71
3749.84 67
3749.98 61
3750.12 55
3750.26 48
3750.40 40
3750.54 33
3750.68 27
3750.82 22
3750.96 19
3751.11 19
3751.25 21
3751.39 25
3751.53 31
3751.67 38
3751.81 44
3751.95 47
3752.09 47
3752.23 45
3752.37 40
3752.51 35
3752.65 31
3752.79 30
3752.93 33
3753.07 40
3753.21 49
3753.35 58
3753.49 66
3753.63 70
3753.77 71
3753.91 68
3754.05 63
3754.19 57
3754.34 52
3754.48 48
3754.62 48
3754.76 51
3754.90 56
3755.04 62
3755.18 68
3755.32 73
3755.46 77
3755.60 78
3755.74 78
3755.88 75
3756.02 72
3756.16 69
3756.30 66
3756.44 66
3756.58 67
3756.72 70
3756.86 74
3757.00 80
3757.15 86
3757.29 92
3757.43 97
3757.57 101
3757.71 103
3757.85 104
3757.99 103
3758.13 100
3758.27 96
3758.41 91
3758.55 87
3758.69 84
3758.83 83
3758.97 83
3759.11 84
3759.25 84
3759.39 82
3759.53 78
3759.68 72
3759.82 66
3759.96 59
3760.10 54
3760.24 51
3760.38 50
3760.52 52
3760.66 56
3760.80 61
3760.94 67
3761.08 73
3761.22 80
3761.36 86
3761.50 91
3761.64 95
3761.78 98
3761.93 99
3762.07 98
3762.21 96
3762.35 93
3762.49 91
3762.63 90
3762.77 92
3762.91 97
3763.05 104
3763.19 112
3763.33 122
3763.47 130
3763.61 136
3763.75 141
3763.89 144
3764.03 145
3764.18 146
3764.32 146
3764.46 146
3764.60 146
3764.74 145
3764.88 143
3765.02 141
3765.16 138
3765.30 134
3765.44 129
3765.58 123
3765.72 116
3765.86 108
3766.00 100
3766.14 90
3766.29 81
3766.43 73
3766.57 66
3766.71 63
3766.85 63
3766.99 67
3767.13 74
3767.27 83
3767.41 92
3767.55 99
3767.69 105
3767.83 107
3767.97 107
3768.11 106
3768.26 104
3768.40 103
3768.54 102
3768.68 100
3768.82 99
3768.96 96
3769.10 93
3769.24 89
3769.38 85
3769.52 81
3769.66 76
3769.80 72
3769.94 68
3770.09 64
3770.23 62
3770.37 62
3770.51 62
3770.65 64
3770.79 66
3770.93 68
3771.07 67
3771.21 63
3771.35 56
3771.49 46
3771.63 35
3771.78 24
3771.92 16
3772.06 11
3772.20 12
3772.34 17
3772.48 26
3772.62 37
3772.76 47
3772.90 55
3773.04 59
3773.18 60
3773.32 59
3773.46 58
3773.61 59
3773.75 62
3773.89 66
3774.03 71
3774.17 76
3774.31 79
3774.45 79
3774.59 77
3774.73 73
3774.87 67
3775.01 61
3775.16 55
3775.30 50
3775.44 44
3775.58 37
3775.72 29
3775.86 22
3776.00 13
3776.14 6
3776.28 0
3776.42 0
3776.56 0
3776.70 0
3776.85 0
3776.99 0
3777.13 4
3777.27 11
3777.41 20
3777.55 28
3777.69 36
3777.83 43
3777.97 47
3778.11 48
3778.25 46
3778.40 43
3778.54 39
3778.68 35
3778.82 32
3778.96 31
3779.10 31
3779.24 32
3779.38 34
3779.52 34
3779.66 33
3779.81 29
3779.95 23
3780.09 15
3780.23 6
3780.37 0
3780.51 0
3780.65 0
3780.79 0
3780.93 0
3781.07 0
3781.21 0
3781.36 2
3781.50 8
3781.64 11
3781.78 13
3781.92 13
3782.06 13
3782.20 12
3782.34 12
3782.48 12
3782.62 13
3782.77 13
3782.91 13
3783.05 11
3783.19 8
3783.33 4
3783.47 1
3783.61 0
3783.75 0
3783.89 2
3784.04 7
3784.18 15
3784.32 23
3784.46 31
3784.60 39
3784.74 45
3784.88 48
3785.02 49
3785.16 47
3785.30 43
3785.45 38
3785.59 32
3785.73 27
3785.87 24
3786.01 22
3786.15 23
3786.29 26
3786.43 31
3786.57 36
3786.72 40
3786.86 43
3787.00 44
3787.14 44
3787.28 42
3787.42 39
3787.56 37
3787.70 34
3787.84 31
3787.99 27
3788.13 23
3788.27 19
3788.41 15
3788.55 11
3788.69 9
3788.83 8
3788.97 8
3789.11 11
3789.26 15
3789.40 19
3789.54 24
3789.68 30
3789.82 37
3789.96 44
3790.10 51
3790.24 58
3790.38 64
3790.53 67
3790.67 68
3790.81 65
3790.95 59
3791.09 53
3791.23 47
3791.37 43
3791.51 42
3791.65 44
3791.80 48
3791.94 55
3792.08 63
3792.22 71
3792.36 79
3792.50 87
3792.64 94
3792.78 102
3792.93 111
3793.07 120
3793.21 129
3793.35 136
3793.49 141
3793.63 144
3793.77 143
3793.91 139
3794.06 133
3794.20 126
3794.34 120
3794.48 116
3794.62 115
3794.76 114
3794.90 116
3795.04 117
3795.18 119
3795.33 121
3795.47 122
3795.61 124
3795.75 125
3795.89 127
3796.03 128
3796.17 128
3796.31 128
3796.46 128
3796.60 128
3796.74 128
3796.88 129
3797.02 131
3797.16 133
3797.30 134
3797.45 134
3797.59 132
3797.73 130
3797.87 127
3798.01 125
3798.15 123
3798.29 123
3798.43 124
3798.58 125
3798.72 126
3798.86 127
3799.00 127
3799.14 128
3799.28 129
3799.42 130
3799.56 133
3799.71 136
3799.85 140
3799.99 143
3800.13 145
3800.27 144
3800.41 139
3800.55 131
3800.70 119
3800.84 106
3800.98 92
3801.12 78
3801.26 67
3801.40 59
3801.54 54
3801.68 52
3801.83 53
3801.97 56
3802.11 60
3802.25 65
3802.39 72
3802.53 78
3802.67 85
3802.82 91
3802.96 96
3803.10 101
3803.24 105
3803.38 109
3803.52 113
3803.66 118
3803.81 124
3803.95 131
3804.09 138
3804.23 143
3804.37 146
3804.51 147
3804.65 145
3804.80 141
3804.94 135
3805.08 130
3805.22 125
3805.36 121
3805.50 118
3805.64 115
3805.79 114
3805.93 112
3806.07 111
3806.21 109
3806.35 107
3806.49 106
3806.63 104
3806.78 102
3806.92 100
3807.06 98
3807.20 94
3807.34 91
3807.48 86
3807.62 82
3807.77 79
3807.91 76
3808.05 75
3808.19 75
3808.33 76
3808.47 77
3808.61 78
3808.76 79
3808.90 80
3809.04 79
3809.18 79
3809.32 80
3809.46 82
3809.61 85
3809.75 91
3809.89 100
3810.03 111
3810.17 126
3810.31 143
3810.45 163
3810.60 187
3810.74 213
3810.88 239
3811.02 266
3811.16 292
3811.30 316
3811.45 339
3811.59 361
3811.73 385
3811.87 413
3812.01 445
3812.15 483
3812.29 527
3812.44 576
3812.58 631
3812.72 691
3812.86 752
3813.00 815
3813.14 876
3813.29 935
3813.43 989
3813.57 1038
3813.71 1085
3813.85 1129
3813.99 1171
3814.14 1212
3814.28 1249
3814.42 1279
3814.56 1301
3814.70 1313
3814.84 1316
3814.98 1312
3815.13 1304
3815.27 1297
3815.41 1294
3815.55 1297
3815.69 1303
3815.83 1312
3815.98 1320
3816.12 1324
3816.26 1323
3816.40 1316
3816.54 1304
3816.68 1287
3816.83 1267
3816.97 1242
3817.11 1212
3817.25 1177
3817.39 1138
3817.53 1094
3817.68 1048
3817.82 1000
3817.96 954
3818.10 910
3818.24 869
3818.38 830
3818.53 794
3818.67 760
3818.81 727
3818.95 697
3819.09 668
3819.23 641
3819.38 618
3819.52 597
3819.66 578
3819.80 562
3819.94 546
3820.08 531
3820.23 515
3820.37 498
3820.51 480
3820.65 461
3820.79 441
3820.93 421
3821.08 402
3821.22 382
3821.36 363
3821.50 344
3821.64 326
3821.78 309
3821.93 294
3822.07 283
3822.21 274
3822.35 268
3822.49 264
3822.64 261
3822.78 257
3822.92 251
3823.06 245
3823.20 237
3823.34 228
3823.49 221
3823.63 217
3823.77 216
3823.91 217
3824.05 221
3824.19 226
3824.34 232
3824.48 237
3824.62 243
3824.76 249
3824.90 255
3825.05 263
3825.19 269
3825.33 274
3825.47 277
3825.61 274
3825.75 268
3825.90 256
3826.04 241
3826.18 225
3826.32 210
3826.46 198
3826.61 190
3826.75 185
3826.89 183
3827.03 183
3827.17 184
3827.31 184
3827.46 183
3827.60 179
3827.74 174
3827.88 166
3828.02 157
3828.17 148
3828.31 138
3828.45 130
3828.59 123
3828.73 120
3828.88 119
3829.02 120
3829.16 121
3829.30 124
3829.44 125
3829.58 126
3829.73 126
3829.87 124
3830.01 122
3830.15 120
3830.29 117
3830.44 115
3830.58 113
3830.72 112
3830.86 111
3831.00 109
3831.15 107
3831.29 104
3831.43 99
3831.57 91
3831.71 82
3831.85 71
3832.00 60
3832.14 49
3832.28 40
3832.42 33
3832.56 29
3832.71 27
3832.85 27
3832.99 28
3833.13 30
3833.27 32
3833.42 33
3833.56 33
3833.70 32
3833.84 31
3833.98 29
3834.13 28
3834.27 26
3834.41 25
3834.55 23
3834.69 21
3834.84 19
3834.98 15
3835.12 10
3835.26 5
3835.40 0
3835.55 0
3835.69 0
3835.83 0
3835.97 0
3836.11 0
3836.26 0
3836.40 0
3836.54 0
3836.68 5
3836.82 11
3836.97 19
3837.11 29
3837.25 40
3837.39 53
3837.53 65
3837.68 75
3837.82 82
3837.96 87
3838.10 89
3838.24 90
3838.39 91
3838.53 91
3838.67 93
3838.81 94
3838.95 94
3839.10 91
3839.24 87
3839.38 80
3839.52 72
3839.66 64
3839.81 57
3839.95 51
3840.09 48
3840.23 45
3840.38 42
3840.52 38
3840.66 32
3840.80 24
3840.94 15
3841.09 5
3841.23 0
3841.37 0
3841.51 0
3841.65 0
3841.80 0
3841.94 0
3842.08 4
3842.22 10
3842.36 15
3842.51 20
3842.65 26
3842.79 32
3842.93 40
3843.08 48
3843.22 57
3843.36 66
3843.50 75
3843.64 84
3843.79 91
3843.93 96
3844.07 100
3844.21 101
3844.35 101
3844.50 99
3844.64 95
3844.78 91
3844.92 86
3845.07 83
3845.21 81
3845.35 81
3845.49 83
3845.63 87
3845.78 93
3845.92 100
3846.06 106
3846.20 112
3846.34 117
3846.49 120
3846.63 121
3846.77 120
3846.91 118
3847.06 115
3847.20 114
3847.34 112
3847.48 112
3847.62 113
3847.77 115
3847.91 118
3848.05 122
3848.19 127
3848.34 133
3848.48 140
3848.62 149
3848.76 157
3848.90 166
3849.05 174
3849.19 181
3849.33 188
3849.47 195
3849.62 202
3849.76 211
3849.90 221
3850.04 232
3850.18 242
3850.33 251
3850.47 258
3850.61 262
3850.75 264
3850.90 263
3851.04 259
3851.18 253
3851.32 245
3851.47 235
3851.61 225
3851.75 215
3851.89 206
3852.03 200
3852.18 197
3852.32 196
3852.46 199
3852.60 202
3852.75 206
3852.89 208
3853.03 207
3853.17 204
3853.32 198
3853.46 190
3853.60 182
3853.74 173
3853.88 166
3854.03 159
3854.17 153
3854.31 148
3854.45 144
3854.60 139
3854.74 134
3854.88 131
3855.02 127
3855.17 124
3855.31 122
3855.45 118
3855.59 114
3855.74 107
3855.88 98
3856.02 88
3856.16 79
3856.30 70
3856.45 63
3856.59 58
3856.73 54
3856.87 52
3857.02 52
3857.16 52
3857.30 54
3857.44 59
3857.59 66
3857.73 75
3857.87 85
3858.01 96
3858.16 106
3858.30 114
3858.44 120
3858.58 123
3858.73 124
3858.87 124
3859.01 124
3859.15 123
3859.30 122
3859.44 120
3859.58 117
3859.72 112
3859.86 106
3860.01 99
3860.15 92
3860.29 85
3860.43 78
3860.58 73
3860.72 70
3860.86 68
3861.00 68
3861.15 68
3861.29 69
3861.43 71
3861.57 73
3861.72 75
3861.86 77
3862.00 79
3862.14 81
3862.29 84
3862.43 87
3862.57 91
3862.71 94
3862.86 96
3863.00 95
3863.14 92
3863.28 87
3863.43 80
3863.57 73
3863.71 67
3863.85 64
3864.00 64
3864.14 67
3864.28 72
3864.42 78
3864.57 84
3864.71 88
3864.85 90
3864.99 91
3865.14 91
3865.28 91
3865.42 93
3865.56 96
3865.71 102
3865.85 108
3865.99 114
3866.13 119
3866.28 122
3866.42 122
3866.56 119
3866.71 115
3866.85 111
3866.99 109
3867.13 110
3867.28 113
3867.42 120
3867.56 129
3867.70 137
3867.85 143
3867.99 147
3868.13 148
3868.27 146
3868.42 143
3868.56 139
3868.70 136
3868.84 133
3868.99 132
3869.13 132
3869.27 134
3869.41 137
3869.56 140
3869.70 144
3869.84 147
3869.98 147
3870.13 145
3870.27 140
3870.41 133
3870.56 125
3870.70 117
3870.84 113
3870.98 113
3871.13 117
3871.27 125
3871.41 137
3871.55 149
3871.70 161
3871.84 172
3871.98 180
3872.12 187
3872.27 190
3872.41 192
3872.55 190
3872.70 185
3872.84 176
3872.98 163
3873.12 148
3873.27 132
3873.41 116
3873.55 102
3873.69 93
3873.84 88
3873.98 87
3874.12 89
3874.26 93
3874.41 97
3874.55 100
3874.69 101
3874.84 101
3874.98 101
3875.12 102
3875.26 104
3875.41 108
3875.55 113
3875.69 120
3875.83 126
3875.98 130
3876.12 133
3876.26 133
3876.41 131
3876.55 127
3876.69 121
3876.83 116
3876.98 110
3877.12 106
3877.26 102
3877.41 99
3877.55 95
3877.69 90
3877.83 83
3877.98 76
3878.12 68
3878.26 60
3878.40 54
3878.55 51
3878.69 50
3878.83 51
3878.98 53
3879.12 55
3879.26 58
3879.40 60
3879.55 62
3879.69 64
3879.83 67
3879.98 71
3880.12 76
3880.26 81
3880.40 84
3880.55 86
3880.69 85
3880.83 81
3880.98 75
3881.12 67
3881.26 59
3881.40 51
3881.55 45
3881.69 40
3881.83 38
3881.97 38
3882.12 40
3882.26 43
3882.40 47
3882.55 51
3882.69 53
3882.83 53
3882.97 51
3883.12 47
3883.26 42
3883.40 35
3883.55 29
3883.69 24
3883.83 20
3883.98 18
3884.12 18
3884.26 19
3884.40 20
3884.55 22
3884.69 25
3884.83 29
3884.98 36
3885.12 45
3885.26 56
3885.40 69
3885.55 82
3885.69 95
3885.83 106
3885.98 116
3886.12 123
3886.26 129
3886.40 134
3886.55 136
3886.69 138
3886.83 138
3886.98 136
3887.12 132
3887.26 126
3887.41 118
3887.55 108
3887.69 98
3887.83 87
3887.98 77
3888.12 68
3888.26 62
3888.41 58
3888.55 57
3888.69 59
3888.83 64
3888.98 71
3889.12 78
3889.26 83
3889.41 87
3889.55 89
3889.69 89
3889.84 88
3889.98 86
3890.12 85
3890.26 85
3890.41 87
3890.55 90
3890.69 95
3890.84 100
3890.98 105
3891.12 111
3891.27 117
3891.41 122
3891.55 127
3891.69 131
3891.84 133
3891.98 134
3892.12 131
3892.27 126
3892.41 118
3892.55 108
3892.70 97
3892.84 87
3892.98 79
3893.13 74
3893.27 72
3893.41 72
3893.55 75
3893.70 80
3893.84 84
3893.98 87
3894.13 89
3894.27 89
3894.41 87
3894.56 85
3894.70 83
3894.84 81
3894.99 78
3895.13 73
3895.27 67
3895.41 59
3895.56 48
3895.70 37
3895.84 25
3895.99 14
3896.13 5
3896.27 0
3896.42 0
3896.56 0
3896.70 0
3896.85 0
3896.99 1
3897.13 7
3897.27 14
3897.42 20
3897.56 26
3897.70 31
3897.85 35
3897.99 37
3898.13 39
3898.28 39
3898.42 40
3898.56 42
3898.71 44
3898.85 47
3898.99 51
3899.14 55
3899.28 59
3899.42 63
3899.57 65
3899.71 66
3899.85 65
3899.99 64
3900.14 61
3900.28 58
3900.42 55
3900.57 54
3900.71 53
3900.85 53
3901.00 53
3901.14 51
3901.28 47
3901.43 42
3901.57 36
3901.71 29
3901.86 24
3902.00 23
3902.14 24
3902.29 29
3902.43 37
3902.57 45
3902.72 54
3902.86 63
3903.00 70
3903.15 75
3903.29 79
3903.43 81
3903.58 81
3903.72 78
3903.86 73
3904.00 67
3904.15 60
3904.29 54
3904.43 50
3904.58 47
3904.72 45
3904.86 43
3905.01 39
3905.15 32
3905.29 23
3905.44 11
3905.58 0
3905.72 0
3905.87 0
3906.01 0
3906.15 0
3906.30 0
3906.44 0
3906.58 0
3906.73 0
3906.87 12
3907.01 25
3907.16 39
3907.30 50
3907.44 59
3907.59 65
3907.73 67
3907.87 65
3908.02 59
3908.16 51
3908.30 41
3908.45 29
3908.59 18
3908.73 9
3908.88 1
3909.02 0
3909.16 0
3909.31 0
3909.45 0
3909.59 0
3909.74 0
3909.88 0
3910.02 3
3910.17 8
3910.31 13
3910.45 19
3910.60 23
3910.74 25
3910.88 26
3911.03 24
3911.17 22
3911.31 21
3911.46 22
3911.60 25
3911.74 30
3911.89 37
3912.03 45
3912.17 51
3912.32 55
3912.46 56
3912.60 54
3912.75 50
3912.89 45
3913.04 40
3913.18 36
3913.32 33
3913.47 32
3913.61 33
3913.75 35
3913.90 37
3914.04 38
3914.18 38
3914.33 36
3914.47 32
3914.61 26
3914.76 20
3914.90 14
3915.04 8
3915.19 5
3915.33 5
3915.47 7
3915.62 11
3915.76 17
3915.90 25
3916.05 33
3916.19 42
3916.33 49
3916.48 56
3916.62 61
3916.76 64
3916.91 66
3917.05 68
3917.20 68
3917.34 68
3917.48 67
3917.63 66
3917.77 65
3917.91 64
3918.06 64
3918.20 64
3918.34 65
3918.49 65
3918.63 64
3918.77 63
3918.92 60
3919.06 58
3919.20 56
3919.35 55
3919.49 56
3919.64 58
3919.78 63
3919.92 68
3920.07 73
3920.21 76
3920.35 76
3920.50 73
3920.64 67
3920.78 58
3920.93 48
3921.07 39
3921.21 32
3921.36 26
3921.50 23
3921.65 21
3921.79 21
3921.93 20
3922.08 19
3922.22 17
3922.36 15
3922.51 14
3922.65 13
3922.79 12
3922.94 12
3923.08 12
3923.22 13
3923.37 12
3923.51 11
3923.66 8
3923.80 5
3923.94 1
3924.09 0
3924.23 0
3924.37 0
3924.52 0
3924.66 0
3924.80 0
3924.95 0
3925.09 3
3925.24 12
3925.38 21
3925.52 29
3925.67 35
3925.81 39
3925.95 41
3926.10 43
3926.24 44
3926.38 46
3926.53 50
3926.67 55
3926.82 62
3926.96 69
3927.10 76
3927.25 82
3927.39 86
3927.53 88
3927.68 89
3927.82 90
3927.97 92
3928.11 96
3928.25 103
3928.40 111
3928.54 121
3928.68 129
3928.83 134
3928.97 134
3929.11 128
3929.26 118
3929.40 103
3929.55 87
3929.69 71
3929.83 58
3929.98 47
3930.12 41
3930.26 38
3930.41 39
3930.55 43
3930.70 48
3930.84 55
3930.98 62
3931.13 70
3931.27 77
3931.41 83
3931.56 88
3931.70 90
3931.85 91
3931.99 91
3932.13 91
3932.28 92
3932.42 93
3932.56 96
3932.71 99
3932.85 102
3933.00 105
3933.14 107
3933.28 108
3933.43 109
3933.57 109
3933.71 109
3933.86 109
3934.00 108
3934.15 106
3934.29 102
3934.43 97
3934.58 91
3934.72 85
3934.87 80
3935.01 76
3935.15 73
3935.30 71
3935.44 69
3935.58 67
3935.73 64
3935.87 61
3936.02 59
3936.16 58
3936.30 59
3936.45 60
3936.59 62
3936.74 64
3936.88 65
3937.02 64
3937.17 64
3937.31 63
3937.45 63
3937.60 64
3937.74 66
3937.89 68
3938.03 70
3938.17 70
3938.32 69
3938.46 67
3938.61 63
3938.75 59
3938.89 54
3939.04 49
3939.18 44
3939.33 39
3939.47 34
3939.61 29
3939.76 24
3939.90 20
3940.04 16
3940.19 13
3940.33 9
3940.48 5
3940.62 1
3940.76 0
3940.91 0
3941.05 0
3941.20 0
3941.34 0
3941.48 0
3941.63 0
3941.77 1
3941.92 7
3942.06 11
3942.20 14
3942.35 16
3942.49 16
3942.64 14
3942.78 12
3942.92 10
3943.07 9
3943.21 9
3943.36 12
3943.50 16
3943.64 23
3943.79 31
3943.93 40
3944.08 50
3944.22 57
3944.36 63
3944.51 66
3944.65 67
3944.80 67
3944.94 67
3945.08 67
3945.23 69
3945.37 72
3945.52 76
3945.66 80
3945.80 84
3945.95 86
3946.09 87
3946.24 88
3946.38 89
3946.52 91
3946.67 93
3946.81 95
3946.96 98
3947.10 99
3947.24 98
3947.39 96
3947.53 91
3947.68 84
3947.82 76
3947.96 67
3948.11 56
3948.25 46
3948.40 37
3948.54 30
3948.68 26
3948.83 24
3948.97 24
3949.12 27
3949.26 32
3949.40 40
3949.55 48
3949.69 58
3949.84 68
3949.98 78
3950.13 89
3950.27 98
3950.41 107
3950.56 114
3950.70 122
3950.85 129
3950.99 135
3951.13 142
3951.28 150
3951.42 157
3951.57 163
3951.71 168
3951.85 171
3952.00 173
3952.14 172
3952.29 169
3952.43 166
3952.58 162
3952.72 159
3952.86 157
3953.01 155
3953.15 154
3953.30 155
3953.44 157
3953.58 160
3953.73 165
3953.87 170
3954.02 176
3954.16 183
3954.31 189
3954.45 194
3954.59 198
3954.74 199
3954.88 198
3955.03 196
3955.17 192
3955.31 187
3955.46 182
3955.60 177
3955.75 172
3955.89 166
3956.04 160
3956.18 154
3956.32 147
3956.47 140
3956.61 133
3956.76 126
3956.90 120
3957.04 114
3957.19 108
3957.33 103
3957.48 99
3957.62 95
3957.77 94
3957.91 94
3958.05 97
3958.20 101
3958.34 107
3958.49 113
3958.63 118
3958.78 123
3958.92 126
3959.06 127
3959.21 128
3959.35 129
3959.50 130
3959.64 132
3959.79 137
3959.93 142
3960.07 149
3960.22 156
3960.36 163
3960.51 170
3960.65 175
3960.80 180
3960.94 184
3961.08 186
3961.23 188
3961.37 186
3961.52 183
3961.66 175
3961.81 165
3961.95 153
3962.09 139
3962.24 125
3962.38 112
3962.53 103
3962.67 97
3962.82 95
3962.96 95
3963.10 97
3963.25 99
3963.39 99
3963.54 99
3963.68 97
3963.83 94
3963.97 92
3964.12 90
3964.26 89
3964.40 90
3964.55 93
3964.69 97
3964.84 104
3964.98 111
3965.13 118
3965.27 123
3965.41 127
3965.56 127
3965.70 123
3965.85 117
3965.99 109
3966.14 100
3966.28 92
3966.43 86
3966.57 83
3966.71 83
3966.86 84
3967.00 87
3967.15 91
3967.29 95
3967.44 99
3967.58 102
3967.72 105
3967.87 106
3968.01 107
3968.16 106
3968.30 105
3968.45 103
3968.59 101
3968.74 99
3968.88 97
3969.02 94
3969.17 91
3969.31 88
3969.46 85
3969.60 81
3969.75 76
3969.89 70
3970.04 65
3970.18 60
3970.32 55
3970.47 51
3970.61 48
3970.76 45
3970.90 42
3971.05 40
3971.19 37
3971.34 35
3971.48 33
3971.63 33
3971.77 34
3971.91 37
3972.06 41
3972.20 47
3972.35 53
3972.49 58
3972.64 63
3972.78 68
3972.93 72
3973.07 75
3973.21 80
3973.36 85
3973.50 90
3973.65 97
3973.79 104
3973.94 111
3974.08 117
3974.23 121
3974.37 124
3974.52 123
3974.66 120
3974.80 115
3974.95 109
3975.09 103
3975.24 98
3975.38 93
3975.53 88
3975.67 84
3975.82 80
3975.96 75
3976.11 72
3976.25 69
3976.39 69
3976.54 72
3976.68 76
3976.83 81
3976.97 85
3977.12 89
3977.26 90
3977.41 89
3977.55 87
3977.70 83
3977.84 79
3977.99 75
3978.13 72
3978.27 69
3978.42 69
3978.56 72
3978.71 78
3978.85 86
3979.00 96
3979.14 106
3979.29 114
3979.43 120
3979.58 123
3979.72 123
3979.87 119
3980.01 113
3980.15 105
3980.30 96
3980.44 85
3980.59 75
3980.73 67
3980.88 61
3981.02 58
3981.17 58
3981.31 61
3981.46 65
3981.60 71
3981.75 76
3981.89 80
3982.04 82
3982.18 83
3982.32 83
3982.47 84
3982.61 85
3982.76 87
3982.90 90
3983.05 95
3983.19 101
3983.34 107
3983.48 113
3983.63 116
3983.77 118
3983.92 117
3984.06 114
3984.21 109
3984.35 103
3984.50 98
3984.64 95
3984.78 93
3984.93 95
3985.07 98
3985.22 103
3985.36 110
3985.51 116
3985.65 121
3985.80 124
3985.94 125
3986.09 124
3986.23 120
3986.38 115
3986.52 108
3986.67 99
3986.81 89
3986.96 80
3987.10 70
3987.25 61
3987.39 54
3987.53 48
3987.68 44
3987.82 43
3987.97 43
3988.11 43
3988.26 43
3988.40 42
3988.55 39
3988.69 34
3988.84 29
3988.98 23
3989.13 20
3989.27 17
3989.42 17
3989.56 18
3989.71 21
3989.85 23
3990.00 26
3990.14 29
3990.29 32
3990.43 36
3990.58 39
3990.72 43
3990.87 45
3991.01 46
3991.16 46
3991.30 43
3991.44 39
3991.59 34
3991.73 30
3991.88 27
3992.02 25
3992.17 25
3992.31 26
3992.46 27
3992.60 27
3992.75 25
3992.89 23
3993.04 20
3993.18 16
3993.33 14
3993.47 12
3993.62 12
3993.76 13
3993.91 15
3994.05 16
3994.20 17
3994.34 15
3994.49 12
3994.63 6
3994.78 0
3994.92 0
3995.07 0
3995.21 0
3995.36 0
3995.50 0
3995.65 0
3995.79 0
3995.94 7
3996.08 15
3996.23 22
3996.37 28
3996.52 34
3996.66 39
3996.81 44
3996.95 49
3997.10 54
3997.24 58
3997.39 62
3997.53 64
3997.68 65
3997.82 64
3997.97 62
3998.11 60
3998.26 57
3998.40 53
3998.55 49
3998.69 44
3998.84 40
3998.98 36
3999.13 34
3999.27 33
3999.42 33
3999.56 36
3999.71 39
3999.85 43
4000.00 45
4000.14 46
4000.29 46
4000.43 43
4000.58 39
4000.72 34
4000.87 29
4001.01 25
4001.16 23
4001.30 23
4001.45 27
4001.59 33
4001.74 42
4001.88 53
4002.03 65
4002.17 76
4002.32 87
4002.46 96
4002.61 104
4002.75 111
4002.90 116
4003.04 121
4003.19 125
4003.33 130
4003.48 135
4003.62 139
4003.77 144
4003.91 147
4004.06 149
4004.20 149
4004.35 147
4004.49 143
4004.64 139
4004.78 135
4004.93 133
4005.07 134
4005.22 138
4005.36 144
4005.51 150
4005.65 157
4005.80 163
4005.94 168
4006.09 174
4006.23 182
4006.38 191
4006.52 201
4006.67 213
4006.81 223
4006.96 232
4007.10 239
4007.25 242
4007.39 242
4007.54 240
4007.68 236
4007.83 233
4007.98 230
4008.12 228
4008.27 227
4008.41 226
4008.56 225
4008.70 222
4008.85 218
4008.99 212
4009.14 204
4009.28 196
4009.43 190
4009.57 186
4009.72 186
4009.86 189
4010.01 195
4010.15 202
4010.30 209
4010.44 213
4010.59 214
4010.73 210
4010.88 203
4011.02 193
4011.17 181
4011.31 170
4011.46 160
4011.60 153
4011.75 149
4011.90 148
4012.04 147
4012.19 147
4012.33 146
4012.48 142
4012.62 136
4012.77 128
4012.91 118
4013.06 107
4013.20 96
4013.35 85
4013.49 75
4013.64 66
4013.78 59
4013.93 53
4014.07 49
4014.22 46
4014.36 44
4014.51 43
4014.65 43
4014.80 44
4014.95 45
4015.09 49
4015.24 53
4015.38 60
4015.53 69
4015.67 79
4015.82 89
4015.96 98
4016.11 106
4016.25 113
4016.40 118
4016.54 121
4016.69 124
4016.83 125
4016.98 126
4017.12 125
4017.27 123
4017.42 120
4017.56 116
4017.71 111
4017.85 108
4018.00 106
4018.14 106
4018.29 110
4018.43 117
4018.58 126
4018.72 136
4018.87 147
4019.01 157
4019.16 165
4019.30 171
4019.45 175
4019.60 176
4019.74 176
4019.89 173
4020.03 170
4020.18 167
4020.32 165
4020.47 166
4020.61 170
4020.76 177
4020.90 186
4021.05 198
4021.19 209
4021.34 218
4021.49 223
4021.63 225
4021.78 221
4021.92 213
4022.07 200
4022.21 185
4022.36 170
4022.50 157
4022.65 147
4022.79 143
4022.94 144
4023.09 151
4023.23 161
4023.38 173
4023.52 184
4023.67 192
4023.81 197
4023.96 197
4024.10 193
4024.25 185
4024.39 177
4024.54 167
4024.68 158
4024.83 150
4024.98 143
4025.12 137
4025.27 132
4025.41 129
4025.56 126
4025.70 125
4025.85 123
4025.99 121
4026.14 119
4026.29 115
4026.43 112
4026.58 108
4026.72 105
4026.87 103
4027.01 102
4027.16 101
4027.30 98
4027.45 93
4027.59 85
4027.74 75
4027.89 65
4028.03 56
4028.18 48
4028.32 43
4028.47 41
4028.61 40
4028.76 40
4028.90 40
4029.05 39
4029.20 39
4029.34 40
4029.49 42
4029.63 46
4029.78 50
4029.92 55
4030.07 61
4030.21 65
4030.36 68
4030.51 71
4030.65 74
4030.80 78
4030.94 83
4031.09 89
4031.23 96
4031.38 105
4031.52 114
4031.67 123
4031.82 130
4031.96 137
4032.11 142
4032.25 144
4032.40 145
4032.54 144
4032.69 140
4032.83 133
4032.98 124
4033.13 112
4033.27 97
4033.42 82
4033.56 66
4033.71 50
4033.85 37
4034.00 27
4034.14 22
4034.29 21
4034.44 24
4034.58 29
4034.73 36
4034.87 42
4035.02 46
4035.16 47
4035.31 47
4035.46 44
4035.60 41
4035.75 38
4035.89 36
4036.04 36
4036.18 39
4036.33 43
4036.48 50
4036.62 58
4036.77 67
4036.91 76
4037.06 84
4037.20 90
4037.35 95
4037.49 99
4037.64 101
4037.79 102
4037.93 103
4038.08 102
4038.22 99
4038.37 93
4038.51 85
4038.66 75
4038.81 63
4038.95 52
4039.10 43
4039.24 38
4039.39 36
4039.53 38
4039.68 45
4039.83 53
4039.97 64
4040.12 75
4040.26 85
4040.41 95
4040.55 102
4040.70 108
4040.85 114
4040.99 118
4041.14 123
4041.28 126
4041.43 127
4041.58 128
4041.72 126
4041.87 124
4042.01 120
4042.16 115
4042.30 111
4042.45 108
4042.60 105
4042.74 103
4042.89 101
4043.03 99
4043.18 95
4043.32 90
4043.47 84
4043.62 78
4043.76 71
4043.91 66
4044.05 62
4044.20 60
4044.35 60
4044.49 61
4044.64 62
4044.78 62
4044.93 61
4045.07 58
4045.22 53
4045.37 46
4045.51 40
4045.66 34
4045.80 29
4045.95 27
4046.09 26
4046.24 27
4046.39 30
4046.53 33
4046.68 36
4046.82 37
4046.97 37
4047.12 35
4047.26 32
4047.41 29
4047.55 28
4047.70 29
4047.85 33
4047.99 41
4048.14 50
4048.28 60
4048.43 70
4048.57 78
4048.72 82
4048.87 82
4049.01 80
4049.16 75
4049.30 68
4049.45 61
4049.60 54
4049.74 47
4049.89 40
4050.03 34
4050.18 28
4050.33 23
4050.47 17
4050.62 11
4050.76 5
4050.91 0
4051.06 0
4051.20 0
4051.35 0
4051.49 0
4051.64 0
4051.78 0
4051.93 0
4052.08 8
4052.22 19
4052.37 27
4052.51 33
4052.66 35
4052.81 33
4052.95 30
4053.10 25
4053.24 20
4053.39 16
4053.54 12
4053.68 7
4053.83 2
4053.97 0
4054.12 0
4054.27 0
4054.41 0
4054.56 0
4054.70 0
4054.85 0
4055.00 3
4055.14 19
4055.29 34
4055.43 48
4055.58 58
4055.73 63
4055.87 65
4056.02 63
4056.16 61
4056.31 60
4056.46 61
4056.60 64
4056.75 68
4056.89 73
4057.04 75
4057.19 75
4057.33 73
4057.48 70
4057.62 67
4057.77 67
4057.92 70
4058.06 77
4058.21 86
4058.35 97
4058.50 107
4058.65 116
4058.79 124
4058.94 132
4059.09 138
4059.23 143
4059.38 148
4059.52 151
4059.67 151
4059.82 148
4059.96 141
4060.11 131
4060.25 118
4060.40 104
4060.55 90
4060.69 78
4060.84 68
4060.98 61
4061.13 57
4061.28 56
4061.42 57
4061.57 59
4061.71 60
4061.86 59
4062.01 57
4062.15 53
4062.30 48
4062.45 42
4062.59 36
4062.74 31
4062.88 28
4063.03 27
4063.18 28
4063.32 32
4063.47 37
4063.61 45
4063.76 52
4063.91 60
4064.05 65
4064.20 68
4064.35 68
4064.49 64
4064.64 57
4064.78 48
4064.93 39
4065.08 30
4065.22 22
4065.37 17
4065.52 14
4065.66 15
4065.81 17
4065.95 20
4066.10 25
4066.25 30
4066.39 35
4066.54 39
4066.68 42
4066.83 44
4066.98 45
4067.12 45
4067.27 44
4067.42 43
4067.56 42
4067.71 43
4067.85 44
4068.00 46
4068.15 48
4068.29 50
4068.44 50
4068.59 50
4068.73 48
4068.88 47
4069.02 46
4069.17 45
4069.32 45
4069.46 45
4069.61 44
4069.76 42
4069.90 40
4070.05 39
4070.19 37
4070.34 37
4070.49 39
4070.63 42
4070.78 45
4070.93 48
4071.07 51
4071.22 52
4071.36 53
4071.51 52
4071.66 51
4071.80 51
4071.95 51
4072.10 53
4072.24 55
4072.39 59
4072.54 62
4072.68 65
4072.83 67
4072.97 67
4073.12 66
4073.27 64
4073.41 60
4073.56 57
4073.71 54
4073.85 52
4074.00 52
4074.14 53
4074.29 56
4074.44 60
4074.58 65
4074.73 70
4074.88 75
4075.02 80
4075.17 84
4075.32 87
4075.46 88
4075.61 88
4075.75 87
4075.90 85
4076.05 84
4076.19 84
4076.34 86
4076.49 88
4076.63 91
4076.78 93
4076.93 93
4077.07 92
4077.22 90
4077.37 86
4077.51 82
4077.66 77
4077.80 71
4077.95 66
4078.10 60
4078.24 56
4078.39 53
4078.54 52
4078.68 52
4078.83 55
4078.98 60
4079.12 65
4079.27 71
4079.41 75
4079.56 78
4079.71 79
4079.85 77
4080.00 75
4080.15 72
4080.29 69
4080.44 67
4080.59 66
4080.73 65
4080.88 65
4081.03 63
4081.17 60
4081.32 56
4081.47 49
4081.61 42
4081.76 34
4081.90 26
4082.05 18
4082.20 11
4082.34 4
4082.49 0
4082.64 0
4082.78 0
4082.93 0
4083.08 0
4083.22 0
4083.37 0
4083.52 0
4083.66 1
4083.81 7
4083.96 13
4084.10 19
4084.25 24
4084.40 28
4084.54 30
4084.69 30
4084.84 30
4084.98 29
4085.13 27
4085.27 25
4085.42 23
4085.57 21
4085.71 19
4085.86 17
4086.01 16
4086.15 14
4086.30 13
4086.45 11
4086.59 10
4086.74 9
4086.89 9
4087.03 10
4087.18 12
4087.33 16
4087.47 21
4087.62 27
4087.77 32
4087.91 37
4088.06 39
4088.21 37
4088.35 32
4088.50 25
4088.65 15
4088.79 3
4088.94 0
4089.09 0
4089.23 0
4089.38 0
4089.53 0
4089.67 0
4089.82 0
4089.97 0
4090.11 9
4090.26 18
4090.41 25
4090.55 31
4090.70 37
4090.85 44
4090.99 54
4091.14 67
4091.29 82
4091.43 98
4091.58 113
4091.73 125
4091.87 133
4092.02 136
4092.17 136
4092.31 133
4092.46 129
4092.61 125
4092.75 121
4092.90 117
4093.05 111
4093.19 105
4093.34 98
4093.49 91
4093.63 84
4093.78 79
4093.93 76
4094.07 76
4094.22 78
4094.37 82
4094.51 87
4094.66 94
4094.81 101
4094.95 108
4095.10 116
4095.25 122
4095.39 128
4095.54 132
4095.69 136
4095.83 140
4095.98 145
4096.13 151
4096.27 159
4096.42 170
4096.57 181
4096.71 193
4096.86 204
4097.01 212
4097.15 217
4097.30 219
4097.45 218
4097.59 215
4097.74 212
4097.89 208
4098.03 205
4098.18 204
4098.33 204
4098.47 205
4098.62 207
4098.77 211
4098.91 215
4099.06 218
4099.21 222
4099.36 223
4099.50 223
4099.65 221
4099.80 218
4099.94 213
4100.09 208
4100.24 203
4100.38 200
4100.53 198
4100.68 197
4100.82 196
4100.97 193
4101.12 189
4101.26 182
4101.41 174
4101.56 166
4101.70 157
4101.85 150
4102.00 144
4102.14 141
4102.29 139
4102.44 137
4102.59 135
4102.73 132
4102.88 128
4103.03 123
4103.17 116
4103.32 109
4103.47 103
4103.61 99
4103.76 97
4103.91 99
4104.05 104
4104.20 110
4104.35 118
4104.49 127
4104.64 135
4104.79 142
4104.94 147
4105.08 152
4105.23 156
4105.38 159
4105.52 161
4105.67 163
4105.82 163
4105.96 163
4106.11 162
4106.26 161
4106.40 158
4106.55 156
4106.70 154
4106.85 152
4106.99 150
4107.14 148
4107.29 145
4107.43 143
4107.58 140
4107.73 137
4107.87 134
4108.02 133
4108.17 133
4108.31 134
4108.46 136
4108.61 137
4108.76 139
4108.90 139
4109.05 139
4109.20 137
4109.34 135
4109.49 132
4109.64 130
4109.78 128
4109.93 126
4110.08 125
4110.23 125
4110.37 126
4110.52 126
4110.67 128
4110.81 130
4110.96 132
4111.11 134
4111.25 135
4111.40 133
4111.55 130
4111.70 124
4111.84 116
4111.99 106
4112.14 96
4112.28 86
4112.43 78
4112.58 72
4112.72 68
4112.87 65
4113.02 63
4113.17 62
4113.31 59
4113.46 55
4113.61 50
4113.75 45
4113.90 40
4114.05 37
4114.20 36
4114.34 37
4114.49 41
4114.64 46
4114.78 52
4114.93 57
4115.08 62
4115.22 64
4115.37 66
4115.52 66
4115.67 66
4115.81 66
4115.96 65
4116.11 64
4116.25 62
4116.40 59
4116.55 55
4116.70 51
4116.84 45
4116.99 40
4117.14 35
4117.28 31
4117.43 28
4117.58 28
4117.73 29
4117.87 34
4118.02 41
4118.17 51
4118.31 62
4118.46 74
4118.61 84
4118.76 92
4118.90 97
4119.05 99
4119.20 96
4119.34 90
4119.49 81
4119.64 70
4119.79 59
4119.93 48
4120.08 37
4120.23 28
4120.37 21
4120.52 15
4120.67 11
4120.82 8
4120.96 6
4121.11 3
4121.26 0
4121.40 0
4121.55 0
4121.70 0
4121.85 0
4121.99 0
4122.14 0
4122.29 0
4122.43 7
4122.58 18
4122.73 31
4122.88 42
4123.02 53
4123.17 61
4123.32 68
4123.47 73
4123.61 77
4123.76 80
4123.91 82
4124.05 83
4124.20 83
4124.35 83
4124.50 81
4124.64 79
4124.79 75
4124.94 71
4125.09 67
4125.23 64
4125.38 62
4125.53 61
4125.67 62
4125.82 65
4125.97 70
4126.12 77
4126.26 84
4126.41 90
4126.56 94
4126.71 96
4126.85 94
4127.00 89
4127.15 82
4127.29 74
4127.44 68
4127.59 64
4127.74 62
4127.88 64
4128.03 68
4128.18 72
4128.33 76
4128.47 79
4128.62 80
4128.77 78
4128.91 75
4129.06 71
4129.21 66
4129.36 63
4129.50 62
4129.65 64
4129.80 70
4129.95 78
4130.09 88
4130.24 99
4130.39 109
4130.54 118
4130.68 125
4130.83 130
4130.98 134
4131.12 137
4131.27 139
4131.42 141
4131.57 142
4131.71 143
4131.86 143
4132.01 142
4132.16 140
4132.30 138
4132.45 135
4132.60 132
4132.75 129
4132.89 125
4133.04 120
4133.19 114
4133.34 106
4133.48 99
4133.63 91
4133.78 84
4133.93 78
4134.07 72
4134.22 68
4134.37 63
4134.52 59
4134.66 54
4134.81 48
4134.96 42
4135.10 36
4135.25 29
4135.40 23
4135.55 18
4135.69 13
4135.84 9
4135.99 6
4136.14 5
4136.28 5
4136.43 9
4136.58 14
4136.73 22
4136.87 31
4137.02 41
4137.17 49
4137.32 55
4137.46 59
4137.61 62
4137.76 62
4137.91 62
4138.05 61
4138.20 61
4138.35 59
4138.50 57
4138.64 54
4138.79 50
4138.94 46
4139.09 42
4139.23 38
4139.38 36
4139.53 34
4139.68 33
4139.82 33
4139.97 33
4140.12 32
4140.27 31
4140.41 31
4140.56 30
4140.71 29
4140.86 29
4141.00 30
4141.15 31
4141.30 32
4141.45 34
4141.59 35
4141.74 35
4141.89 34
4142.04 31
4142.18 25
4142.33 19
4142.48 12
4142.63 5
4142.78 1
4142.92 0
4143.07 0
4143.22 3
4143.37 7
4143.51 11
4143.66 15
4143.81 16
4143.96 16
4144.10 14
4144.25 12
4144.40 11
4144.55 13
4144.69 18
4144.84 26
4144.99 37
4145.14 51
4145.28 67
4145.43 83
4145.58 98
4145.73 112
4145.87 124
4146.02 134
4146.17 141
4146.32 147
4146.47 150
4146.61 150
4146.76 147
4146.91 142
4147.06 134
4147.20 127
4147.35 120
4147.50 114
4147.65 112
4147.79 112
4147.94 116
4148.09 121
4148.24 128
4148.38 136
4148.53 145
4148.68 154
4148.83 164
4148.98 175
4149.12 186
4149.27 197
4149.42 207
4149.57 217
4149.71 225
4149.86 232
4150.01 236
4150.16 238
4150.30 238
4150.45 236
4150.60 233
4150.75 229
4150.90 224
4151.04 218
4151.19 211
4151.34 204
4151.49 197
4151.63 191
4151.78 186
4151.93 183
4152.08 180
4152.23 178
4152.37 177
4152.52 175
4152.67 173
4152.82 170
4152.96 166
4153.11 161
4153.26 156
4153.41 151
4153.55 148
4153.70 145
4153.85 145
4154.00 147
4154.15 151
4154.29 158
4154.44 165
4154.59 172
4154.74 178
4154.88 180
4155.03 179
4155.18 174
4155.33 166
4155.48 154
4155.62 141
4155.77 126
4155.92 112
4156.07 99
4156.22 88
4156.36 79
4156.51 74
4156.66 71
4156.81 70
4156.95 70
4157.10 71
4157.25 71
4157.40 71
4157.55 69
4157.69 67
4157.84 64
4157.99 60
4158.14 55
4158.28 49
4158.43 41
4158.58 33
4158.73 23
4158.88 15
4159.02 9
4159.17 5
4159.32 3
4159.47 4
4159.62 5
4159.76 5
4159.91 4
4160.06 1
4160.21 0
4160.35 0
4160.50 0
4160.65 0
4160.80 0
4160.95 0
4161.09 5
4161.24 12
4161.39 19
4161.54 25
4161.69 28
4161.83 30
4161.98 31
4162.13 32
4162.28 35
4162.43 40
4162.57 47
4162.72 55
4162.87 65
4163.02 74
4163.17 81
4163.31 85
4163.46 86
4163.61 86
4163.76 85
4163.91 84
4164.05 84
4164.20 86
4164.35 89
4164.50 91
4164.64 93
4164.79 94
4164.94 94
4165.09 94
4165.24 94
4165.38 95
4165.53 99
4165.68 104
4165.83 111
4165.98 118
4166.12 126
4166.27 133
4166.42 137
4166.57 138
4166.72 136
4166.86 131
4167.01 123
4167.16 115
4167.31 107
4167.46 98
4167.60 90
4167.75 82
4167.90 74
4168.05 67
4168.20 60
4168.34 56
4168.49 55
4168.64 57
4168.79 63
4168.94 72
4169.08 82
4169.23 92
4169.38 101
4169.53 109
4169.68 115
4169.83 121
4169.97 124
4170.12 128
4170.27 130
4170.42 132
4170.57 133
4170.71 133
4170.86 133
4171.01 131
4171.16 128
4171.31 124
4171.45 120
4171.60 116
4171.75 112
4171.90 109
4172.05 107
4172.19 106
4172.34 107
4172.49 108
4172.64 110
4172.79 114
4172.93 118
4173.08 122
4173.23 126
4173.38 129
4173.53 131
4173.68 132
4173.82 130
4173.97 126
4174.12 122
4174.27 116
4174.42 110
4174.56 105
4174.71 102
4174.86 100
4175.01 101
4175.16 102
4175.30 104
4175.45 103
4175.60 101
4175.75 95
4175.90 88
4176.05 79
4176.19 70
4176.34 62
4176.49 56
4176.64 54
4176.79 52
4176.93 51
4177.08 48
4177.23 44
4177.38 37
4177.53 28
4177.68 18
4177.82 9
4177.97 1
4178.12 0
4178.27 0
4178.42 0
4178.56 0
4178.71 0
4178.86 1
4179.01 5
4179.16 7
4179.31 7
4179.45 6
4179.60 4
4179.75 1
4179.90 0
4180.05 0
4180.20 1
4180.34 7
4180.49 16
4180.64 27
4180.79 39
4180.94 52
4181.08 65
4181.23 77
4181.38 89
4181.53 101
4181.68 113
4181.83 124
4181.97 135
4182.12 143
4182.27 148
4182.42 150
4182.57 149
4182.72 146
4182.86 142
4183.01 138
4183.16 136
4183.31 137
4183.46 140
4183.61 147
4183.75 155
4183.90 164
4184.05 173
4184.20 179
4184.35 184
4184.50 185
4184.64 185
4184.79 183
4184.94 182
4185.09 181
4185.24 180
4185.39 181
4185.53 181
4185.68 180
4185.83 176
4185.98 171
4186.13 164
4186.28 157
4186.42 151
4186.57 146
4186.72 143
4186.87 142
4187.02 141
4187.17 139
4187.31 136
4187.46 131
4187.61 126
4187.76 121
4187.91 117
4188.06 114
4188.20 114
4188.35 114
4188.50 115
4188.65 116
4188.80 116
4188.95 116
4189.09 115
4189.24 114
4189.39 112
4189.54 109
4189.69 104
4189.84 98
4189.99 90
4190.13 81
4190.28 73
4190.43 68
4190.58 65
4190.73 66
4190.88 70
4191.02 75
4191.17 80
4191.32 84
4191.47 86
4191.62 86
4191.77 84
4191.91 81
4192.06 77
4192.21 73
4192.36 68
4192.51 62
4192.66 54
4192.81 46
4192.95 38
4193.10 31
4193.25 27
4193.40 26
4193.55 29
4193.70 37
4193.84 46
4193.99 56
4194.14 65
4194.29 71
4194.44 73
4194.59 74
4194.74 73
4194.88 73
4195.03 75
4195.18 80
4195.33 88
4195.48 97
4195.63 106
4195.78 113
4195.92 116
4196.07 114
4196.22 107
4196.37 97
4196.52 83
4196.67 70
4196.81 58
4196.96 49
4197.11 45
4197.26 45
4197.41 50
4197.56 58
4197.71 67
4197.85 77
4198.00 87
4198.15 95
4198.30 101
4198.45 106
4198.60 111
4198.75 115
4198.89 119
4199.04 123
4199.19 125
4199.34 127
4199.49 127
4199.64 126
4199.79 124
4199.93 120
4200.08 116
4200.23 111
4200.38 104
4200.53 96
4200.68 88
4200.83 79
4200.97 71
4201.12 65
4201.27 62
4201.42 64
4201.57 69
4201.72 79
4201.87 92
4202.02 107
4202.16 123
4202.31 139
4202.46 153
4202.61 164
4202.76 172
4202.91 175
4203.06 175
4203.20 172
4203.35 167
4203.50 162
4203.65 158
4203.80 156
4203.95 155
4204.10 154
4204.24 153
4204.39 150
4204.54 146
4204.69 141
4204.84 136
4204.99 133
4205.14 131
4205.29 132
4205.43 136
4205.58 140
4205.73 145
4205.88 148
4206.03 148
4206.18 145
4206.33 138
4206.48 129
4206.62 118
4206.77 108
4206.92 98
4207.07 91
4207.22 86
4207.37 84
4207.52 83
4207.66 85
4207.81 86
4207.96 87
4208.11 88
4208.26 86
4208.41 82
4208.56 77
4208.71 72
4208.85 66
4209.00 61
4209.15 58
4209.30 56
4209.45 55
4209.60 56
4209.75 56
4209.90 57
4210.04 57
4210.19 57
4210.34 58
4210.49 58
4210.64 57
4210.79 57
4210.94 57
4211.09 59
4211.24 62
4211.38 69
4211.53 79
4211.68 93
4211.83 109
4211.98 126
4212.13 142
4212.28 157
4212.43 168
4212.57 176
4212.72 182
4212.87 186
4213.02 191
4213.17 197
4213.32 204
4213.47 212
4213.62 220
4213.76 226
4213.91 231
4214.06 233
4214.21 231
4214.36 227
4214.51 221
4214.66 215
4214.81 208
4214.96 203
4215.10 200
4215.25 199
4215.40 201
4215.55 204
4215.70 210
4215.85 215
4216.00 221
4216.15 226
4216.30 229
4216.44 231
4216.59 231
4216.74 229
4216.89 225
4217.04 220
4217.19 214
4217.34 207
4217.49 201
4217.64 194
4217.78 186
4217.93 179
4218.08 171
4218.23 164
4218.38 157
4218.53 151
4218.68 147
4218.83 144
4218.98 143
4219.12 142
4219.27 142
4219.42 141
4219.57 140
4219.72 138
4219.87 135
4220.02 132
4220.17 130
4220.32 128
4220.47 128
4220.61 129
4220.76 131
4220.91 133
4221.06 134
4221.21 136
4221.36 137
4221.51 137
4221.66 137
4221.81 136
4221.95 133
4222.10 130
4222.25 127
4222.40 123
4222.55 122
4222.70 122
4222.85 125
4223.00 130
4223.15 135
4223.30 138
4223.44 139
4223.59 136
4223.74 129
4223.89 119
4224.04 110
4224.19 101
4224.34 95
4224.49 91
4224.64 89
4224.79 87
4224.93 86
4225.08 84
4225.23 81
4225.38 78
4225.53 77
4225.68 78
4225.83 81
4225.98 86
4226.13 92
4226.28 97
4226.43 100
4226.57 101
4226.72 98
4226.87 92
4227.02 85
4227.17 77
4227.32 70
4227.47 64
4227.62 60
4227.77 59
4227.92 59
4228.07 61
4228.21 64
4228.36 68
4228.51 71
4228.66 74
4228.81 77
4228.96 79
4229.11 80
4229.26 81
4229.41 80
4229.56 80
4229.71 79
4229.85 78
4230.00 76
4230.15 75
4230.30 72
4230.45 69
4230.60 64
4230.75 59
4230.90 55
4231.05 50
4231.20 46
4231.35 42
4231.49 39
4231.64 36
4231.79 33
4231.94 30
4232.09 29
4232.24 29
4232.39 31
4232.54 36
4232.69 41
4232.84 46
4232.99 51
4233.14 54
4233.28 56
4233.43 56
4233.58 56
4233.73 57
4233.88 59
4234.03 63
4234.18 69
4234.33 76
4234.48 83
4234.63 90
4234.78 96
4234.93 100
4235.07 103
4235.22 105
4235.37 104
4235.52 102
4235.67 98
4235.82 92
4235.97 85
4236.12 77
4236.27 69
4236.42 62
4236.57 56
4236.72 50
4236.87 45
4237.01 41
4237.16 37
4237.31 32
4237.46 28
4237.61 23
4237.76 18
4237.91 13
4238.06 8
4238.21 3
4238.36 0
4238.51 0
4238.66 0
4238.81 0
4238.96 3
4239.10 7
4239.25 11
4239.40 15
4239.55 19
4239.70 21
4239.85 23
4240.00 26
4240.15 30
4240.30 35
4240.45 41
4240.60 47
4240.75 53
4240.90 58
4241.05 62
4241.19 64
4241.34 65
4241.49 66
4241.64 68
4241.79 70
4241.94 74
4242.09 79
4242.24 86
4242.39 94
4242.54 103
4242.69 113
4242.84 122
4242.99 131
4243.14 139
4243.29 145
4243.43 149
4243.58 151
4243.73 151
4243.88 148
4244.03 144
4244.18 139
4244.33 133
4244.48 128
4244.63 124
4244.78 120
4244.93 117
4245.08 114
4245.23 111
4245.38 108
4245.53 104
4245.68 101
4245.82 98
4245.97 95
4246.12 91
4246.27 89
4246.42 86
4246.57 84
4246.72 82
4246.87 80
4247.02 79
4247.17 78
4247.32 77
4247.47 75
4247.62 72
4247.77 69
4247.92 64
4248.07 59
4248.22 55
4248.37 51
4248.51 48
4248.66 46
4248.81 45
4248.96 45
4249.11 44
4249.26 42
4249.41 39
4249.56 36
4249.71 32
4249.86 28
4250.01 25
4250.16 24
4250.31 24
4250.46 26
4250.61 27
4250.76 28
4250.91 27
4251.06 24
4251.21 19
4251.35 14
4251.50 9
4251.65 5
4251.80 3
4251.95 2
4252.10 2
4252.25 2
4252.40 1
4252.55 0
4252.70 0
4252.85 0
4253.00 0
4253.15 0
4253.30 0
4253.45 0
4253.60 7
4253.75 15
4253.90 23
4254.05 30
4254.20 35
4254.35 38
4254.49 38
4254.64 36
4254.79 34
4254.94 33
4255.09 34
4255.24 37
4255.39 42
4255.54 48
4255.69 54
4255.84 59
4255.99 62
4256.14 64
4256.29 64
4256.44 64
4256.59 65
4256.74 65
4256.89 67
4257.04 69
4257.19 71
4257.34 73
4257.49 74
4257.64 73
4257.79 70
4257.93 65
4258.08 59
4258.23 51
4258.38 44
4258.53 37
4258.68 32
4258.83 29
4258.98 27
4259.13 26
4259.28 26
4259.43 27
4259.58 28
4259.73 31
4259.88 36
4260.03 43
4260.18 52
4260.33 63
4260.48 75
4260.63 86
4260.78 95
4260.93 102
4261.08 107
4261.23 110
4261.38 113
4261.53 116
4261.68 121
4261.83 129
4261.98 139
4262.13 151
4262.27 165
4262.42 177
4262.57 189
4262.72 198
4262.87 203
4263.02 206
4263.17 204
4263.32 201
4263.47 196
4263.62 190
4263.77 185
4263.92 180
4264.07 176
4264.22 172
4264.37 167
4264.52 160
4264.67 150
4264.82 138
4264.97 124
4265.12 111
4265.27 100
4265.42 93
4265.57 90
4265.72 90
4265.87 92
4266.02 95
4266.17 96
4266.32 96
4266.47 94
4266.62 90
4266.77 86
4266.92 83
4267.07 82
4267.22 82
4267.37 84
4267.52 87
4267.67 90
4267.82 94
4267.96 96
4268.11 98
4268.26 99
4268.41 98
4268.56 95
4268.71 91
4268.86 85
4269.01 78
4269.16 72
4269.31 67
4269.46 63
4269.61 62
4269.76 63
4269.91 65
4270.06 68
4270.21 70
4270.36 73
4270.51 75
4270.66 76
4270.81 76
4270.96 76
4271.11 76
4271.26 75
4271.41 73
4271.56 72
4271.71 71
4271.86 70
4272.01 69
4272.16 69
4272.31 69
4272.46 69
4272.61 70
4272.76 72
4272.91 74
4273.06 77
4273.21 81
4273.36 85
4273.51 90
4273.66 93
4273.81 95
4273.96 95
4274.11 93
4274.26 88
4274.41 80
4274.56 71
4274.71 60
4274.86 49
4275.01 39
4275.16 30
4275.31 23
4275.46 18
4275.61 15
4275.76 13
4275.91 13
4276.06 14
4276.21 15
4276.36 15
4276.51 15
4276.66 14
4276.81 14
4276.96 14
4277.11 14
4277.26 16
4277.41 17
4277.56 19
4277.71 20
4277.86 21
4278.01 22
4278.16 23
4278.31 25
4278.46 26
4278.61 28
4278.76 30
4278.91 31
4279.06 31
4279.21 30
4279.36 27
4279.51 24
4279.66 22
4279.81 22
4279.96 25
4280.11 32
4280.26 41
4280.41 53
4280.56 64
4280.71 73
4280.86 79
4281.01 81
4281.16 79
4281.31 73
4281.46 66
4281.61 60
4281.76 55
4281.91 53
4282.06 53
4282.21 54
4282.36 55
4282.51 56
4282.66 54
4282.81 50
4282.96 43
4283.11 33
4283.26 22
4283.41 9
4283.56 0
4283.71 0
4283.86 0
4284.01 0
4284.16 0
4284.31 0
4284.46 0
4284.61 0
4284.76 6
4284.91 22
4285.06 36
4285.21 49
4285.36 57
4285.51 62
4285.66 63
4285.81 62
4285.96 58
4286.11 53
4286.26 47
4286.41 41
4286.56 34
4286.71 28
4286.86 24
4287.01 20
4287.16 17
4287.31 16
4287.46 16
4287.61 18
4287.76 21
4287.91 25
4288.06 30
4288.21 36
4288.36 44
4288.51 52
4288.66 60
4288.81 67
4288.96 73
4289.11 78
4289.26 82
4289.41 85
4289.56 89
4289.71 93
4289.86 98
4290.01 102
4290.16 106
4290.31 108
4290.46 109
4290.61 108
4290.76 105
4290.91 101
4291.06 96
4291.21 91
4291.36 86
4291.51 80
4291.66 74
4291.81 66
4291.96 58
4292.12 49
4292.27 40
4292.42 32
4292.57 23
4292.72 16
4292.87 10
4293.02 6
4293.17 4
4293.32 4
4293.47 7
4293.62 13
4293.77 20
4293.92 27
4294.07 33
4294.22 37
4294.37 37
4294.52 35
4294.67 31
4294.82 26
4294.97 21
4295.12 17
4295.27 16
4295.42 15
4295.57 16
4295.72 17
4295.87 18
4296.02 20
4296.17 21
4296.32 22
4296.47 22
4296.62 22
4296.77 19
4296.92 16
4297.07 11
4297.22 5
4297.37 0
4297.52 0
4297.67 0
4297.83 0
4297.98 0
4298.13 0
4298.28 0
4298.43 0
4298.58 1
4298.73 7
4298.88 14
4299.03 21
4299.18 28
4299.33 34
4299.48 41
4299.63 49
4299.78 56
4299.93 63
4300.08 69
4300.23 75
4300.38 80
4300.53 84
4300.68 87
4300.83 89
4300.98 90
4301.13 89
4301.28 86
4301.43 82
4301.58 76
4301.73 69
4301.88 62
4302.03 55
4302.19 49
4302.34 45
4302.49 44
4302.64 44
4302.79 46
4302.94 50
4303.09 55
4303.24 60
4303.39 65
4303.54 67
4303.69 68
4303.84 65
4303.99 60
4304.14 54
4304.29 47
4304.44 40
4304.59 35
4304.74 32
4304.89 30
4305.04 29
4305.19 28
4305.34 27
4305.49 25
4305.64 23
4305.80 20
4305.95 18
4306.10 17
4306.25 17
4306.40 18
4306.55 20
4306.70 23
4306.85 25
4307.00 28
4307.15 30
4307.30 33
4307.45 36
4307.60 41
4307.75 46
4307.90 53
4308.05 62
4308.20 74
4308.35 86
4308.50 98
4308.65 108
4308.80 115
4308.96 117
4309.11 114
4309.26 105
4309.41 92
4309.56 77
4309.71 62
4309.86 48
4310.01 36
4310.16 27
4310.31 21
4310.46 18
4310.61 17
4310.76 18
4310.91 18
4311.06 18
4311.21 15
4311.36 11
4311.51 4
4311.67 0
4311.82 0
4311.97 0
4312.12 0
4312.27 0
4312.42 0
4312.57 0
4312.72 6
4312.87 14
4313.02 20
4313.17 25
4313.32 28
4313.47 31
4313.62 33
4313.77 34
4313.92 36
4314.07 38
4314.22 40
4314.38 43
4314.53 45
4314.68 48
4314.83 52
4314.98 56
4315.13 61
4315.28 65
4315.43 68
4315.58 70
4315.73 70
4315.88 70
4316.03 69
4316.18 69
4316.33 70
4316.48 72
4316.63 75
4316.79 78
4316.94 80
4317.09 80
4317.24 80
4317.39 77
4317.54 74
4317.69 70
4317.84 65
4317.99 60
4318.14 54
4318.29 48
4318.44 42
4318.59 39
4318.74 36
4318.89 37
4319.05 39
4319.20 42
4319.35 46
4319.50 49
4319.65 50
4319.80 51
4319.95 50
4320.10 50
4320.25 49
4320.40 50
4320.55 50
4320.70 51
4320.85 52
4321.00 51
4321.16 49
4321.31 46
4321.46 42
4321.61 39
4321.76 36
4321.91 34
4322.06 33
4322.21 33
4322.36 32
4322.51 31
4322.66 29
4322.81 26
4322.96 24
4323.11 22
4323.27 20
4323.42 18
4323.57 17
4323.72 16
4323.87 13
4324.02 9
4324.17 4
4324.32 0
4324.47 0
4324.62 0
4324.77 0
4324.92 0
4325.07 0
4325.23 0
4325.38 0
4325.53 4
4325.68 14
4325.83 24
4325.98 32
4326.13 38
4326.28 41
4326.43 40
4326.58 37
4326.73 31
4326.88 26
4327.04 22
4327.19 20
4327.34 20
4327.49 22
4327.64 24
4327.79 26
4327.94 27
4328.09 28
4328.24 29
4328.39 30
4328.54 33
4328.69 37
4328.85 41
4329.00 46
4329.15 51
4329.30 55
4329.45 58
4329.60 60
4329.75 63
4329.90 66
4330.05 69
4330.20 73
4330.35 77
4330.50 81
4330.66 85
4330.81 87
4330.96 87
4331.11 85
4331.26 83
4331.41 79
4331.56 76
4331.71 73
4331.86 71
4332.01 70
4332.16 69
4332.32 68
4332.47 66
4332.62 63
4332.77 59
4332.92 55
4333.07 50
4333.22 46
4333.37 42
4333.52 39
4333.67 37
4333.82 37
4333.98 39
4334.13 42
4334.28 48
4334.43 56
4334.58 65
4334.73 74
4334.88 82
4335.03 89
4335.18 93
4335.33 95
4335.49 94
4335.64 91
4335.79 88
4335.94 84
4336.09 80
4336.24 78
4336.39 77
4336.54 78
4336.69 80
4336.84 83
4337.00 86
4337.15 87
4337.30 86
4337.45 83
4337.60 78
4337.75 70
4337.90 61
4338.05 51
4338.20 40
4338.35 30
4338.51 21
4338.66 13
4338.81 7
4338.96 4
4339.11 4
4339.26 8
4339.41 16
4339.56 26
4339.71 37
4339.86 49
4340.02 59
4340.17 67
4340.32 72
4340.47 73
4340.62 73
4340.77 71
4340.92 69
4341.07 67
4341.22 65
4341.38 62
4341.53 56
4341.68 48
4341.83 37
4341.98 23
4342.13 9
4342.28 0
4342.43 0
4342.58 0
4342.74 0
4342.89 0
4343.04 0
4343.19 0
4343.34 4
4343.49 8
4343.64 10
4343.79 10
4343.94 10
4344.10 11
4344.25 16
4344.40 24
4344.55 36
4344.70 50
4344.85 64
4345.00 77
4345.15 87
4345.30 93
4345.46 97
4345.61 98
4345.76 97
4345.91 95
4346.06 92
4346.21 88
4346.36 84
4346.51 80
4346.66 75
4346.82 69
4346.97 64
4347.12 59
4347.27 54
4347.42 49
4347.57 44
4347.72 39
4347.87 34
4348.03 29
4348.18 24
4348.33 18
4348.48 11
4348.63 3
4348.78 0
4348.93 0
4349.08 0
4349.23 0
4349.39 0
4349.54 0
4349.69 0
4349.84 0
4349.99 7
4350.14 20
4350.29 33
4350.44 45
4350.60 56
4350.75 64
4350.90 69
4351.05 71
4351.20 70
4351.35 66
4351.50 60
4351.65 51
4351.81 41
4351.96 31
4352.11 22
4352.26 14
4352.41 9
4352.56 7
4352.71 7
4352.86 8
4353.02 9
4353.17 10
4353.32 10
4353.47 9
4353.62 7
4353.77 6
4353.92 5
4354.07 6
4354.23 9
4354.38 14
4354.53 19
4354.68 25
4354.83 30
4354.98 34
4355.13 36
4355.29 35
4355.44 33
4355.59 30
4355.74 27
4355.89 26
4356.04 26
4356.19 29
4356.34 35
4356.50 43
4356.65 53
4356.80 62
4356.95 70
4357.10 77
4357.25 81
4357.40 83
4357.56 84
4357.71 84
4357.86 83
4358.01 83
4358.16 83
4358.31 84
4358.46 85
4358.61 86
4358.77 87
4358.92 87
4359.07 87
4359.22 87
4359.37 89
4359.52 92
4359.67 98
4359.83 104
4359.98 110
4360.13 116
4360.28 120
4360.43 122
4360.58 122
4360.73 119
4360.89 116
4361.04 112
4361.19 108
4361.34 106
4361.49 106
4361.64 106
4361.79 107
4361.95 110
4362.10 113
4362.25 116
4362.40 120
4362.55 124
4362.70 127
4362.85 129
4363.01 127
4363.16 122
4363.31 114
4363.46 103
4363.61 91
4363.76 80
4363.91 71
4364.07 64
4364.22 61
4364.37 61
4364.52 62
4364.67 66
4364.82 69
4364.97 73
4365.13 77
4365.28 80
4365.43 81
4365.58 80
4365.73 77
4365.88 73
4366.04 66
4366.19 59
4366.34 51
4366.49 44
4366.64 38
4366.79 32
4366.94 27
4367.10 22
4367.25 19
4367.40 17
4367.55 16
4367.70 18
4367.85 21
4368.00 24
4368.16 28
4368.31 31
4368.46 32
4368.61 33
4368.76 33
4368.91 33
4369.07 33
4369.22 35
4369.37 37
4369.52 40
4369.67 43
4369.82 45
4369.98 46
4370.13 47
4370.28 47
4370.43 48
4370.58 49
4370.73 50
4370.88 51
4371.04 51
4371.19 50
4371.34 47
4371.49 44
4371.64 41
4371.79 38
4371.95 36
4372.10 33
4372.25 30
4372.40 27
4372.55 23
4372.70 19
4372.86 15
4373.01 12
4373.16 11
4373.31 13
4373.46 16
4373.61 22
4373.77 28
4373.92 34
4374.07 39
4374.22 43
4374.37 47
4374.52 51
4374.68 55
4374.83 58
4374.98 61
4375.13 63
4375.28 64
4375.43 64
4375.59 65
4375.74 68
4375.89 73
4376.04 79
4376.19 86
4376.34 91
4376.50 94
4376.65 94
4376.80 89
4376.95 81
4377.10 71
4377.25 63
4377.41 56
4377.56 53
4377.71 52
4377.86 53
4378.01 55
4378.16 58
4378.32 60
4378.47 63
4378.62 66
4378.77 69
4378.92 72
4379.07 75
4379.23 77
4379.38 76
4379.53 73
4379.68 68
4379.83 61
4379.98 54
4380.14 48
4380.29 44
4380.44 42
4380.59 43
4380.74 45
4380.90 47
4381.05 48
4381.20 49
4381.35 48
4381.50 46
4381.65 43
4381.81 41
4381.96 40
4382.11 40
4382.26 40
4382.41 40
4382.56 40
4382.72 40
4382.87 39
4383.02 39
4383.17 39
4383.32 39
4383.48 40
4383.63 39
4383.78 37
4383.93 33
4384.08 26
4384.23 19
4384.39 11
4384.54 5
4384.69 1
4384.84 0
4384.99 2
4385.15 5
4385.30 10
4385.45 16
4385.60 22
4385.75 27
4385.90 33
4386.06 38
4386.21 42
4386.36 47
4386.51 51
4386.66 57
4386.82 62
4386.97 69
4387.12 76
4387.27 82
4387.42 87
4387.58 89
4387.73 88
4387.88 83
4388.03 75
4388.18 64
4388.33 51
4388.49 37
4388.64 23
4388.79 12
4388.94 3
4389.09 0
4389.25 0
4389.40 6
4389.55 17
4389.70 30
4389.85 45
4390.01 59
4390.16 71
4390.31 79
4390.46 84
4390.61 86
4390.77 86
4390.92 84
4391.07 82
4391.22 79
4391.37 77
4391.52 74
4391.68 72
4391.83 70
4391.98 69
4392.13 68
4392.28 67
4392.44 65
4392.59 63
4392.74 60
4392.89 57
4393.04 52
4393.20 47
4393.35 42
4393.50 36
4393.65 30
4393.80 25
4393.96 19
4394.11 14
4394.26 8
4394.41 2
4394.56 0
4394.72 0
4394.87 0
4395.02 0
4395.17 0
4395.32 0
4395.48 0
4395.63 0
4395.78 9
4395.93 18
4396.08 25
4396.24 29
4396.39 30
4396.54 29
4396.69 26
4396.84 22
4397.00 20
4397.15 20
4397.30 23
4397.45 28
4397.60 35
4397.76 43
4397.91 53
4398.06 63
4398.21 74
4398.36 84
4398.52 94
4398.67 102
4398.82 110
4398.97 116
4399.13 122
4399.28 128
4399.43 134
4399.58 141
4399.73 148
4399.89 157
4400.04 166
4400.19 175
4400.34 185
4400.49 197
4400.65 210
4400.80 226
4400.95 244
4401.10 263
4401.25 282
4401.41 300
4401.56 315
4401.71 327
4401.86 334
4402.02 336
4402.17 333
4402.32 327
4402.47 316
4402.62 304
4402.78 292
4402.93 282
4403.08 276
4403.23 275
4403.38 277
4403.54 281
4403.69 285
4403.84 287
4403.99 284
4404.15 277
4404.30 266
4404.45 252
4404.60 238
4404.75 226
4404.91 217
4405.06 213
4405.21 213
4405.36 216
4405.51 222
4405.67 228
4405.82 232
4405.97 232
4406.12 227
4406.28 217
4406.43 203
4406.58 187
4406.73 170
4406.88 155
4407.04 142
4407.19 133
4407.34 127
4407.49 124
4407.65 123
4407.80 123
4407.95 123
4408.10 122
4408.25 119
4408.41 116
4408.56 113
4408.71 111
4408.86 110
4409.02 109
4409.17 109
4409.32 110
4409.47 110
4409.62 111
4409.78 111
4409.93 110
4410.08 109
4410.23 106
4410.39 102
4410.54 96
4410.69 88
4410.84 78
4411.00 68
4411.15 59
4411.30 52
4411.45 48
4411.60 46
4411.76 47
4411.91 50
4412.06 54
4412.21 59
4412.37 64
4412.52 69
4412.67 72
4412.82 75
4412.97 75
4413.13 74
4413.28 71
4413.43 68
4413.58 65
4413.74 62
4413.89 62
4414.04 62
4414.19 64
4414.35 65
4414.50 66
4414.65 67
4414.80 67
4414.96 67
4415.11 67
4415.26 67
4415.41 67
4415.56 68
4415.72 68
4415.87 68
4416.02 68
4416.17 68
4416.33 67
4416.48 66
4416.63 66
4416.78 65
4416.94 64
4417.09 62
4417.24 61
4417.39 60
4417.55 60
4417.70 61
4417.85 65
4418.00 70
4418.16 78
4418.31 88
4418.46 98
4418.61 108
4418.76 118
4418.92 127
4419.07 135
4419.22 141
4419.37 146
4419.53 150
4419.68 154
4419.83 158
4419.98 162
4420.14 167
4420.29 171
4420.44 173
4420.59 173
4420.75 170
4420.90 164
4421.05 157
4421.20 149
4421.36 143
4421.51 139
4421.66 139
4421.81 142
4421.97 149
4422.12 157
4422.27 166
4422.42 175
4422.58 183
4422.73 191
4422.88 199
4423.03 209
4423.19 222
4423.34 238
4423.49 257
4423.64 278
4423.80 302
4423.95 326
4424.10 351
4424.25 375
4424.41 398
4424.56 419
4424.71 439
4424.86 458
4425.02 477
4425.17 496
4425.32 517
4425.47 539
4425.63 563
4425.78 587
4425.93 611
4426.08 633
4426.24 652
4426.39 667
4426.54 678
4426.69 686
4426.85 691
4427.00 692
4427.15 689
4427.30 684
4427.46 675
4427.61 663
4427.76 649
4427.91 635
4428.07 621
4428.22 611
4428.37 604
4428.52 601
4428.68 600
4428.83 600
4428.98 599
4429.14 595
4429.29 588
4429.44 578
4429.59 565
4429.75 551
4429.90 536
4430.05 521
4430.20 506
4430.36 490
4430.51 475
4430.66 461
4430.81 447
4430.97 433
4431.12 420
4431.27 406
4431.42 391
4431.58 374
4431.73 354
4431.88 334
4432.03 314
4432.19 297
4432.34 284
4432.49 276
4432.65 273
4432.80 275
4432.95 279
4433.10 283
4433.26 286
4433.41 286
4433.56 283
4433.71 276
4433.87 267
4434.02 256
4434.17 244
4434.32 234
4434.48 226
4434.63 220
4434.78 215
4434.94 212
4435.09 210
4435.24 209
4435.39 206
4435.55 202
4435.70 197
4435.85 191
4436.00 185
4436.16 179
4436.31 174
4436.46 170
4436.62 169
4436.77 169
4436.92 169
4437.07 169
4437.23 167
4437.38 164
4437.53 158
4437.68 151
4437.84 144
4437.99 138
4438.14 133
4438.30 130
4438.45 130
4438.60 129
4438.75 129
4438.91 128
4439.06 126
4439.21 122
4439.36 116
4439.52 109
4439.67 101
4439.82 93
4439.98 85
4440.13 78
4440.28 73
4440.43 68
4440.59 65
4440.74 64
4440.89 64
4441.05 65
4441.20 67
4441.35 68
4441.50 69
4441.66 68
4441.81 66
4441.96 61
4442.12 56
4442.27 49
4442.42 43
4442.57 39
4442.73 35
4442.88 34
4443.03 34
4443.18 34
4443.34 35
4443.49 34
4443.64 33
4443.80 31
4443.95 28
4444.10 25
4444.25 22
4444.41 20
4444.56 20
4444.71 23
4444.87 29
4445.02 37
4445.17 49
4445.32 62
4445.48 76
4445.63 88
4445.78 99
4445.94 106
4446.09 110
4446.24 111
4446.40 110
4446.55 108
4446.70 104
4446.85 99
4447.01 94
4447.16 88
4447.31 81
4447.47 75
4447.62 69
4447.77 64
4447.92 63
4448.08 64
4448.23 67
4448.38 72
4448.54 76
4448.69 80
4448.84 81
4448.99 79
4449.15 75
4449.30 70
4449.45 64
4449.61 58
4449.76 54
4449.91 52
4450.07 51
4450.22 51
4450.37 52
4450.52 55
4450.68 57
4450.83 60
4450.98 63
4451.14 64
4451.29 65
4451.44 64
4451.59 61
4451.75 56
4451.90 50
4452.05 43
4452.21 37
4452.36 32
4452.51 29
4452.67 29
4452.82 32
4452.97 38
4453.12 45
4453.28 54
4453.43 64
4453.58 74
4453.74 85
4453.89 95
4454.04 105
4454.20 112
4454.35 116
4454.50 117
4454.65 112
4454.81 104
4454.96 92
4455.11 78
4455.27 64
4455.42 50
4455.57 39
4455.73 29
4455.88 20
4456.03 13
4456.19 7
4456.34 1
4456.49 0
4456.64 0
4456.80 0
4456.95 0
4457.10 0
4457.26 0
4457.41 0
4457.56 0
4457.72 7
4457.87 13
4458.02 18
4458.18 21
4458.33 22
4458.48 22
4458.63 21
4458.79 21
4458.94 21
4459.09 23
4459.25 25
4459.40 29
4459.55 31
4459.71 32
4459.86 31
4460.01 29
4460.17 26
4460.32 22
4460.47 19
4460.63 16
4460.78 14
4460.93 13
4461.08 13
4461.24 11
4461.39 9
4461.54 7
4461.70 5
4461.85 3
4462.00 2
4462.16 2
4462.31 3
4462.46 4
4462.62 5
4462.77 5
4462.92 4
4463.08 2
4463.23 0
4463.38 0
4463.54 0
4463.69 0
4463.84 0
4463.99 0
4464.15 0
4464.30 2
4464.45 7
4464.61 13
4464.76 20
4464.91 26
4465.07 33
4465.22 38
4465.37 42
4465.53 43
4465.68 43
4465.83 39
4465.99 33
4466.14 25
4466.29 15
4466.45 4
4466.60 0
4466.75 0
4466.91 0
4467.06 0
4467.21 0
4467.37 0
4467.52 0
4467.67 3
4467.83 13
4467.98 22
4468.13 29
4468.29 36
4468.44 41
4468.59 45
4468.75 50
4468.90 55
4469.05 60
4469.20 64
4469.36 66
4469.51 66
4469.66 65
4469.82 62
4469.97 59
4470.12 57
4470.28 56
4470.43 58
4470.58 61
4470.74 65
4470.89 71
4471.04 78
4471.20 86
4471.35 95
4471.50 106
4471.66 116
4471.81 127
4471.96 136
4472.12 142
4472.27 146
4472.42 146
4472.58 144
4472.73 138
4472.88 131
4473.04 123
4473.19 115
4473.34 109
4473.50 105
4473.65 103
4473.80 103
4473.96 103
4474.11 103
4474.26 102
4474.42 98
4474.57 92
4474.72 84
4474.88 74
4475.03 65
4475.19 57
4475.34 52
4475.49 49
4475.65 49
4475.80 51
4475.95 55
4476.11 58
4476.26 62
4476.41 65
4476.57 66
4476.72 66
4476.87 64
4477.03 60
4477.18 56
4477.33 51
4477.49 45
4477.64 38
4477.79 31
4477.95 23
4478.10 16
4478.25 8
4478.41 2
4478.56 0
4478.71 0
4478.87 0
4479.02 0
4479.17 0
4479.33 0
4479.48 0
4479.63 0
4479.79 2
4479.94 11
4480.09 21
4480.25 31
4480.40 39
4480.56 46
4480.71 51
4480.86 55
4481.02 59
4481.17 62
4481.32 66
4481.48 70
4481.63 73
4481.78 75
4481.94 76
4482.09 75
4482.24 72
4482.40 70
4482.55 67
4482.70 64
4482.86 62
4483.01 60
4483.16 57
4483.32 51
4483.47 44
4483.63 35
4483.78 26
4483.93 16
4484.09 8
4484.24 3
4484.39 0
4484.55 0
4484.70 1
4484.85 4
4485.01 7
4485.16 11
4485.31 16
4485.47 20
4485.62 26
4485.77 31
4485.93 36
4486.08 40
4486.24 42
4486.39 43
4486.54 43
4486.70 43
4486.85 44
4487.00 46
4487.16 50
4487.31 55
4487.46 61
4487.62 67
4487.77 74
4487.93 80
4488.08 86
4488.23 91
4488.39 96
4488.54 99
4488.69 101
4488.85 102
4489.00 102
4489.15 101
4489.31 99
4489.46 97
4489.61 94
4489.77 92
4489.92 90
4490.08 89
4490.23 87
4490.38 85
4490.54 82
4490.69 78
4490.84 71
4491.00 63
4491.15 53
4491.31 43
4491.46 32
4491.61 22
4491.77 13
4491.92 7
4492.07 2
4492.23 0
4492.38 0
4492.53 0
4492.69 0
4492.84 0
4493.00 0
4493.15 0
4493.30 3
4493.46 4
4493.61 5
4493.76 4
4493.92 2
4494.07 1
4494.23 1
4494.38 2
4494.53 4
4494.69 9
4494.84 15
4494.99 21
4495.15 27
4495.30 33
4495.45 39
4495.61 44
4495.76 49
4495.92 54
4496.07 59
4496.22 64
4496.38 67
4496.53 70
4496.68 71
4496.84 70
4496.99 68
4497.15 64
4497.30 59
4497.45 53
4497.61 46
4497.76 38
4497.91 30
4498.07 22
4498.22 15
4498.38 11
4498.53 11
4498.68 15
4498.84 22
4498.99 32
4499.15 45
4499.30 57
4499.45 69
4499.61 78
4499.76 84
4499.91 86
4500.07 84
4500.22 78
4500.38 68
4500.53 57
4500.68 46
4500.84 35
4500.99 27
4501.14 21
4501.30 18
4501.45 19
4501.61 22
4501.76 25
4501.91 29
4502.07 32
4502.22 34
4502.38 33
4502.53 31
4502.68 27
4502.84 22
4502.99 16
4503.14 10
4503.30 5
4503.45 1
4503.61 0
4503.76 0
4503.91 0
4504.07 0
4504.22 0
4504.38 0
4504.53 0
4504.68 0
4504.84 0
4504.99 0
4505.15 3
4505.30 7
4505.45 11
4505.61 14
4505.76 16
4505.91 17
4506.07 16
4506.22 15
4506.38 13
4506.53 13
4506.68 15
4506.84 17
4506.99 20
4507.15 22
4507.30 24
4507.45 25
4507.61 25
4507.76 24
4507.92 22
4508.07 22
4508.22 21
4508.38 21
4508.53 20
4508.69 18
4508.84 17
4508.99 15
4509.15 14
4509.30 14
4509.46 15
4509.61 17
4509.76 19
4509.92 20
4510.07 21
4510.23 21
4510.38 19
4510.53 17
4510.69 14
4510.84 12
4511.00 9
4511.15 7
4511.30 5
4511.46 4
4511.61 3
4511.77 4
4511.92 5
4512.07 7
4512.23 10
4512.38 14
4512.54 19
4512.69 26
4512.84 34
4513.00 43
4513.15 53
4513.31 61
4513.46 67
4513.61 71
4513.77 72
4513.92 70
4514.08 65
4514.23 60
4514.38 55
4514.54 49
4514.69 44
4514.85 40
4515.00 35
4515.15 30
4515.31 26
4515.46 24
4515.62 22
4515.77 23
4515.92 25
4516.08 29
4516.23 33
4516.39 36
4516.54 38
4516.70 39
4516.85 39
4517.00 38
4517.16 37
4517.31 37
4517.47 37
4517.62 38
4517.77 40
4517.93 44
4518.08 47
4518.24 51
4518.39 55
4518.54 58
4518.70 60
4518.85 61
4519.01 62
4519.16 62
4519.32 64
4519.47 68
4519.62 73
4519.78 80
4519.93 86
4520.09 91
4520.24 95
4520.39 95
4520.55 93
4520.70 89
4520.86 84
4521.01 79
4521.17 75
4521.32 72
4521.47 71
4521.63 70
4521.78 70
4521.94 68
4522.09 66
4522.24 62
4522.40 57
4522.55 52
4522.71 46
4522.86 42
4523.02 38
4523.17 37
4523.32 37
4523.48 39
4523.63 43
4523.79 47
4523.94 53
4524.09 59
4524.25 66
4524.40 73
4524.56 79
4524.71 84
4524.87 86
4525.02 86
4525.17 83
4525.33 77
4525.48 71
4525.64 64
4525.79 60
4525.95 57
4526.10 58
4526.25 60
4526.41 65
4526.56 70
4526.72 76
4526.87 81
4527.03 84
4527.18 86
4527.33 85
4527.49 83
4527.64 79
4527.80 74
4527.95 69
4528.11 65
4528.26 61
4528.41 59
4528.57 58
4528.72 58
4528.88 58
4529.03 60
4529.19 61
4529.34 62
4529.49 62
4529.65 63
4529.80 62
4529.96 62
4530.11 61
4530.27 61
4530.42 62
4530.57 65
4530.73 69
4530.88 74
4531.04 80
4531.19 88
4531.35 95
4531.50 101
4531.65 106
4531.81 111
4531.96 114
4532.12 117
4532.27 119
4532.43 121
4532.58 121
4532.74 120
4532.89 118
4533.04 114
4533.20 110
4533.35 105
4533.51 101
4533.66 98
4533.82 97
4533.97 98
4534.12 100
4534.28 103
4534.43 105
4534.59 106
4534.74 105
4534.90 101
4535.05 94
4535.21 86
4535.36 76
4535.51 66
4535.67 57
4535.82 48
4535.98 41
4536.13 35
4536.29 32
4536.44 31
4536.60 33
4536.75 36
4536.90 40
4537.06 43
4537.21 44
4537.37 44
4537.52 43
4537.68 41
4537.83 39
4537.99 38
4538.14 38
4538.29 40
4538.45 42
4538.60 45
4538.76 48
4538.91 52
4539.07 55
4539.22 59
4539.38 62
4539.53 65
4539.68 67
4539.84 68
4539.99 66
4540.15 62
4540.30 55
4540.46 48
4540.61 40
4540.77 31
4540.92 24
4541.08 17
4541.23 12
4541.38 8
4541.54 6
4541.69 4
4541.85 4
4542.00 3
4542.16 2
4542.31 0
4542.47 0
4542.62 0
4542.77 0
4542.93 0
4543.08 0
4543.24 0
4543.39 1
4543.55 8
4543.70 17
4543.86 27
4544.01 34
4544.17 40
4544.32 44
4544.48 47
4544.63 50
4544.78 53
4544.94 58
4545.09 65
4545.25 73
4545.40 81
4545.56 89
4545.71 94
4545.87 98
4546.02 99
4546.18 100
4546.33 99
4546.48 98
4546.64 98
4546.79 97
4546.95 97
4547.10 97
4547.26 95
4547.41 93
4547.57 89
4547.72 86
4547.88 82
4548.03 81
4548.19 81
4548.34 84
4548.49 88
4548.65 94
4548.80 100
4548.96 105
4549.11 110
4549.27 114
4549.42 119
4549.58 123
4549.73 128
4549.89 132
4550.04 135
4550.20 136
4550.35 136
4550.51 134
4550.66 131
4550.81 129
4550.97 129
4551.12 129
4551.28 129
4551.43 129
4551.59 128
4551.74 125
4551.90 122
4552.05 119
4552.21 116
4552.36 116
4552.52 117
4552.67 120
4552.83 124
4552.98 127
4553.14 130
4553.29 131
4553.44 129
4553.60 126
4553.75 121
4553.91 114
4554.06 105
4554.22 95
4554.37 85
4554.53 75
4554.68 68
4554.84 63
4554.99 61
4555.15 63
4555.30 66
4555.46 71
4555.61 77
4555.77 82
4555.92 87
4556.08 90
4556.23 93
4556.38 95
4556.54 96
4556.69 98
4556.85 100
4557.00 103
4557.16 105
4557.31 109
4557.47 114
4557.62 119
4557.78 125
4557.93 131
4558.09 138
4558.24 143
4558.40 147
4558.55 149
4558.71 150
4558.86 148
4559.02 146
4559.17 143
4559.33 141
4559.48 140
4559.64 141
4559.79 144
4559.95 150
4560.10 157
4560.25 164
4560.41 171
4560.56 176
4560.72 180
4560.87 181
4561.03 181
4561.18 180
4561.34 177
4561.49 173
4561.65 169
4561.80 163
4561.96 157
4562.11 150
4562.27 144
4562.42 139
4562.58 138
4562.73 139
4562.89 144
4563.04 153
4563.20 164
4563.35 177
4563.51 191
4563.66 205
4563.82 218
4563.97 232
4564.13 246
4564.28 260
4564.44 274
4564.59 288
4564.75 302
4564.90 314
4565.06 324
4565.21 332
4565.37 336
4565.52 337
4565.68 336
4565.83 334
4565.99 332
4566.14 331
4566.30 330
4566.45 331
4566.61 331
4566.76 329
4566.92 324
4567.07 316
4567.23 304
4567.38 291
4567.54 278
4567.69 267
4567.85 259
4568.00 256
4568.16 256
4568.31 258
4568.46 259
4568.62 257
4568.77 253
4568.93 246
4569.08 237
4569.24 228
4569.39 221
4569.55 217
4569.70 216
4569.86 216
4570.01 217
4570.17 218
4570.32 218
4570.48 218
4570.63 216
4570.79 215
4570.94 214
4571.10 214
4571.25 214
4571.41 212
4571.57 208
4571.72 201
4571.88 191
4572.03 179
4572.19 167
4572.34 156
4572.50 148
4572.65 143
4572.81 142
4572.96 143
4573.12 146
4573.27 147
4573.43 147
4573.58 143
4573.74 136
4573.89 129
4574.05 121
4574.20 114
4574.36 110
4574.51 109
4574.67 109
4574.82 110
4574.98 111
4575.13 111
4575.29 109
4575.44 107
4575.60 104
4575.75 101
4575.91 98
4576.06 97
4576.22 98
4576.37 99
4576.53 100
4576.68 102
4576.84 104
4576.99 105
4577.15 106
4577.30 106
4577.46 105
4577.61 102
4577.77 99
4577.92 94
4578.08 90
4578.23 86
4578.39 84
4578.54 82
4578.70 81
4578.85 80
4579.01 80
4579.16 78
4579.32 75
4579.48 69
4579.63 62
4579.79 53
4579.94 43
4580.10 33
4580.25 26
4580.41 21
4580.56 19
4580.72 22
4580.87 27
4581.03 34
4581.18 41
4581.34 47
4581.49 51
4581.65 53
4581.80 51
4581.96 46
4582.11 40
4582.27 33
4582.42 26
4582.58 21
4582.73 18
4582.89 18
4583.04 22
4583.20 30
4583.35 40
4583.51 54
4583.67 68
4583.82 83
4583.98 96
4584.13 108
4584.29 118
4584.44 124
4584.60 127
4584.75 128
4584.91 125
4585.06 121
4585.22 117
4585.37 112
4585.53 107
4585.68 103
4585.84 100
4585.99 98
4586.15 97
4586.30 97
4586.46 97
4586.62 98
4586.77 100
4586.93 104
4587.08 108
4587.24 112
4587.39 116
4587.55 119
4587.70 122
4587.86 123
4588.01 123
4588.17 123
4588.32 124
4588.48 126
4588.63 129
4588.79 134
4588.94 139
4589.10 144
4589.26 149
4589.41 152
4589.57 154
4589.72 155
4589.88 156
4590.03 157
4590.19 157
4590.34 156
4590.50 155
4590.65 153
4590.81 149
4590.96 143
4591.12 136
4591.28 128
4591.43 121
4591.59 114
4591.74 109
4591.90 105
4592.05 101
4592.21 98
4592.36 95
4592.52 91
4592.67 87
4592.83 83
4592.98 80
4593.14 78
4593.30 75
4593.45 72
4593.61 68
4593.76 62
4593.92 55
4594.07 47
4594.23 39
4594.38 30
4594.54 23
4594.69 16
4594.85 11
4595.00 6
4595.16 3
4595.32 2
4595.47 3
4595.63 4
4595.78 7
4595.94 10
4596.09 12
4596.25 14
4596.40 13
4596.56 11
4596.71 7
4596.87 1
4597.03 0
4597.18 0
4597.34 0
4597.49 0
4597.65 0
4597.80 0
4597.96 0
4598.11 9
4598.27 22
4598.42 35
4598.58 47
4598.74 57
4598.89 63
4599.05 66
4599.20 65
4599.36 62
4599.51 57
4599.67 52
4599.82 47
4599.98 44
4600.14 42
4600.29 41
4600.45 40
4600.60 40
4600.76 41
4600.91 41
4601.07 42
4601.22 44
4601.38 46
4601.53 50
4601.69 54
4601.85 61
4602.00 68
4602.16 76
4602.31 83
4602.47 89
4602.62 93
4602.78 94
4602.93 93
4603.09 88
4603.25 80
4603.40 72
4603.56 63
4603.71 55
4603.87 50
4604.02 48
4604.18 50
4604.33 56
4604.49 64
4604.65 72
4604.80 80
4604.96 86
4605.11 89
4605.27 91
4605.42 92
4605.58 93
4605.74 94
4605.89 95
4606.05 97
4606.20 98
4606.36 100
4606.51 102
4606.67 105
4606.82 108
4606.98 111
4607.14 115
4607.29 118
4607.45 119
4607.60 120
4607.76 119
4607.91 116
4608.07 113
4608.23 110
4608.38 106
4608.54 103
4608.69 100
4608.85 97
4609.00 93
4609.16 88
4609.32 81
4609.47 74
4609.63 67
4609.78 61
4609.94 58
4610.09 60
4610.25 65
4610.40 74
4610.56 85
4610.72 95
4610.87 103
4611.03 107
4611.18 108
4611.34 107
4611.49 105
4611.65 101
4611.81 98
4611.96 95
4612.12 92
4612.27 88
4612.43 85
4612.58 83
4612.74 83
4612.90 85
4613.05 90
4613.21 97
4613.36 105
4613.52 111
4613.67 114
4613.83 115
4613.99 112
4614.14 107
4614.30 101
4614.45 95
4614.61 89
4614.77 85
4614.92 82
4615.08 79
4615.23 77
4615.39 75
4615.54 73
4615.70 71
4615.86 70
4616.01 70
4616.17 71
4616.32 74
4616.48 79
4616.63 86
4616.79 95
4616.95 105
4617.10 115
4617.26 124
4617.41 131
4617.57 134
4617.73 134
4617.88 129
4618.04 122
4618.19 113
4618.35 104
4618.50 97
4618.66 93
4618.82 92
4618.97 93
4619.13 97
4619.28 102
4619.44 108
4619.59 114
4619.75 121
4619.91 127
4620.06 133
4620.22 138
4620.37 141
4620.53 143
4620.69 144
4620.84 143
4621.00 143
4621.15 143
4621.31 146
4621.47 151
4621.62 157
4621.78 164
4621.93 171
4622.09 177
4622.24 180
4622.40 181
4622.56 180
4622.71 175
4622.87 169
4623.02 161
4623.18 152
4623.34 143
4623.49 134
4623.65 127
4623.80 121
4623.96 116
4624.12 111
4624.27 106
4624.43 101
4624.58 96
4624.74 92
4624.90 87
4625.05 83
4625.21 79
4625.36 75
4625.52 69
4625.67 62
4625.83 55
4625.99 47
4626.14 41
4626.30 37
4626.45 35
4626.61 37
4626.77 41
4626.92 46
4627.08 51
4627.23 55
4627.39 59
4627.55 62
4627.70 65
4627.86 68
4628.01 72
4628.17 78
4628.33 84
4628.48 92
4628.64 100
4628.79 109
4628.95 117
4629.11 125
4629.26 131
4629.42 135
4629.57 137
4629.73 136
4629.89 132
4630.04 126
4630.20 119
4630.35 110
4630.51 102
4630.67 94
4630.82 87
4630.98 82
4631.13 78
4631.29 76
4631.45 74
4631.60 73
4631.76 72
4631.91 72
4632.07 73
4632.23 74
4632.38 76
4632.54 80
4632.70 84
4632.85 89
4633.01 96
4633.16 103
4633.32 110
4633.48 117
4633.63 122
4633.79 127
4633.94 129
4634.10 129
4634.26 128
4634.41 126
4634.57 123
4634.72 121
4634.88 118
4635.04 115
4635.19 111
4635.35 105
4635.50 98
4635.66 89
4635.82 81
4635.97 73
4636.13 66
4636.29 62
4636.44 61
4636.60 62
4636.75 64
4636.91 68
4637.07 71
4637.22 74
4637.38 75
4637.53 76
4637.69 76
4637.85 75
4638.00 73
4638.16 71
4638.32 68
4638.47 64
4638.63 60
4638.78 56
4638.94 53
4639.10 52
4639.25 52
4639.41 54
4639.56 58
4639.72 62
4639.88 66
4640.03 70
4640.19 73
4640.35 74
4640.50 74
4640.66 72
4640.81 70
4640.97 67
4641.13 64
4641.28 61
4641.44 61
4641.60 62
4641.75 65
4641.91 70
4642.06 75
4642.22 80
4642.38 84
4642.53 87
4642.69 87
4642.84 87
4643.00 86
4643.16 85
4643.31 85
4643.47 86
4643.63 88
4643.78 91
4643.94 93
4644.09 96
4644.25 98
4644.41 99
4644.56 100
4644.72 102
4644.88 104
4645.03 107
4645.19 110
4645.34 114
4645.50 117
4645.66 118
4645.81 117
4645.97 115
4646.13 112
4646.28 108
4646.44 106
4646.60 105
4646.75 105
4646.91 106
4647.06 107
4647.22 108
4647.38 109
4647.53 110
4647.69 112
4647.85 113
4648.00 114
4648.16 114
4648.31 113
4648.47 111
4648.63 106
4648.78 100
4648.94 92
4649.10 85
4649.25 77
4649.41 72
4649.57 67
4649.72 64
4649.88 62
4650.03 60
4650.19 59
4650.35 58
4650.50 57
4650.66 56
4650.82 56
4650.97 56
4651.13 55
4651.29 54
4651.44 52
4651.60 51
4651.75 50
4651.91 50
4652.07 54
4652.22 60
4652.38 68
4652.54 79
4652.69 90
4652.85 99
4653.01 107
4653.16 111
4653.32 111
4653.47 108
4653.63 102
4653.79 94
4653.94 86
4654.10 77
4654.26 69
4654.41 63
4654.57 60
4654.73 58
4654.88 60
4655.04 63
4655.20 69
4655.35 75
4655.51 79
4655.66 82
4655.82 82
4655.98 80
4656.13 74
4656.29 67
4656.45 60
4656.60 53
4656.76 48
4656.92 44
4657.07 42
4657.23 40
4657.39 39
4657.54 38
4657.70 36
4657.86 33
4658.01 31
4658.17 30
4658.33 30
4658.48 31
4658.64 33
4658.79 36
4658.95 39
4659.11 43
4659.26 47
4659.42 51
4659.58 54
4659.73 57
4659.89 60
4660.05 61
4660.20 61
4660.36 61
4660.52 60
4660.67 59
4660.83 59
4660.99 61
4661.14 64
4661.30 69
4661.46 76
4661.61 83
4661.77 91
4661.93 98
4662.08 104
4662.24 109
4662.39 113
4662.55 116
4662.71 117
4662.86 119
4663.02 119
4663.18 120
4663.33 119
4663.49 117
4663.65 113
4663.80 109
4663.96 104
4664.12 100
4664.27 97
4664.43 96
4664.59 97
4664.74 99
4664.90 101
4665.06 103
4665.21 102
4665.37 98
4665.53 92
4665.68 84
4665.84 75
4666.00 67
4666.15 59
4666.31 54
4666.47 50
4666.62 47
4666.78 43
4666.94 39
4667.09 33
4667.25 26
4667.41 17
4667.56 8
4667.72 0
4667.88 0
4668.03 0
4668.19 0
4668.35 0
4668.50 0
4668.66 0
4668.82 0
4668.97 0
4669.13 5
4669.29 11
4669.44 17
4669.60 22
4669.76 27
4669.91 31
4670.07 35
4670.23 40
4670.38 47
4670.54 55
4670.70 65
4670.85 75
4671.01 83
4671.17 90
4671.32 94
4671.48 95
4671.64 94
4671.79 93
4671.95 93
4672.11 95
4672.26 99
4672.42 104
4672.58 111
4672.73 119
4672.89 125
4673.05 130
4673.20 133
4673.36 134
4673.52 132
4673.67 128
4673.83 123
4673.99 115
4674.14 106
4674.30 98
4674.46 90
4674.61 83
4674.77 79
4674.93 76
4675.09 76
4675.24 78
4675.40 83
4675.56 89
4675.71 96
4675.87 104
4676.03 113
4676.18 121
4676.34 128
4676.50 133
4676.65 135
4676.81 134
4676.97 130
4677.12 123
4677.28 115
4677.44 107
4677.59 101
4677.75 96
4677.91 94
4678.06 94
4678.22 96
4678.38 98
4678.53 100
4678.69 101
4678.85 101
4679.01 100
4679.16 99
4679.32 97
4679.48 94
4679.63 91
4679.79 89
4679.95 87
4680.10 86
4680.26 86
4680.42 87
4680.57 90
4680.73 95
4680.89 102
4681.04 112
4681.20 124
4681.36 137
4681.52 151
4681.67 166
4681.83 179
4681.99 191
4682.14 200
4682.30 207
4682.46 210
4682.61 210
4682.77 205
4682.93 197
4683.08 186
4683.24 174
4683.40 162
4683.55 152
4683.71 144
4683.87 140
4684.03 138
4684.18 138
4684.34 137
4684.50 134
4684.65 130
4684.81 123
4684.97 115
4685.12 107
4685.28 101
4685.44 97
4685.60 96
4685.75 96
4685.91 98
4686.07 101
4686.22 103
4686.38 104
4686.54 103
4686.69 101
4686.85 98
4687.01 94
4687.16 92
4687.32 90
4687.48 91
4687.64 93
4687.79 97
4687.95 103
4688.11 109
4688.26 115
4688.42 121
4688.58 126
4688.73 131
4688.89 135
4689.05 138
4689.21 141
4689.36 142
4689.52 144
4689.68 145
4689.83 146
4689.99 148
4690.15 150
4690.30 151
4690.46 153
4690.62 153
4690.78 153
4690.93 151
4691.09 148
4691.25 145
4691.40 142
4691.56 140
4691.72 140
4691.88 143
4692.03 147
4692.19 152
4692.35 157
4692.50 163
4692.66 168
4692.82 171
4692.97 172
4693.13 170
4693.29 164
4693.45 156
4693.60 144
4693.76 130
4693.92 115
4694.07 101
4694.23 88
4694.39 77
4694.55 67
4694.70 59
4694.86 52
4695.02 45
4695.17 40
4695.33 34
4695.49 30
4695.65 26
4695.80 23
4695.96 20
4696.12 19
4696.27 18
4696.43 18
4696.59 20
4696.75 21
4696.90 23
4697.06 24
4697.22 23
4697.37 19
4697.53 13
4697.69 5
4697.85 0
4698.00 0
4698.16 0
4698.32 0
4698.47 0
4698.63 0
4698.79 0
4698.95 0
4699.10 11
4699.26 27
4699.42 45
4699.57 61
4699.73 74
4699.89 84
4700.05 89
4700.20 90
4700.36 88
4700.52 83
4700.67 78
4700.83 72
4700.99 67
4701.15 63
4701.30 60
4701.46 57
4701.62 55
4701.78 54
4701.93 54
4702.09 53
4702.25 53
4702.40 53
4702.56 52
4702.72 51
4702.88 49
4703.03 47
4703.19 45
4703.35 45
4703.50 45
4703.66 46
4703.82 49
4703.98 52
4704.13 54
4704.29 57
4704.45 58
4704.61 58
4704.76 58
4704.92 58
4705.08 59
4705.23 60
4705.39 62
4705.55 65
4705.71 67
4705.86 68
4706.02 68
4706.18 66
4706.34 64
4706.49 61
4706.65 58
4706.81 57
4706.97 58
4707.12 61
4707.28 65
4707.44 71
4707.59 77
4707.75 83
4707.91 87
4708.07 90
4708.22 91
4708.38 90
4708.54 89
4708.70 86
4708.85 84
4709.01 82
4709.17 81
4709.33 80
4709.48 81
4709.64 82
4709.80 84
4709.95 86
4710.11 90
4710.27 94
4710.43 98
4710.58 102
4710.74 105
4710.90 107
4711.06 108
4711.21 108
4711.37 107
4711.53 107
4711.69 107
4711.84 106
4712.00 105
4712.16 103
4712.32 99
4712.47 93
4712.63 85
4712.79 75
4712.94 64
4713.10 53
4713.26 42
4713.42 34
4713.57 27
4713.73 24
4713.89 25
4714.05 28
4714.20 34
4714.36 41
4714.52 48
4714.68 55
4714.83 62
4714.99 67
4715.15 71
4715.31 74
4715.46 75
4715.62 75
4715.78 75
4715.94 74
4716.09 74
4716.25 74
4716.41 75
4716.57 77
4716.72 79
4716.88 81
4717.04 83
4717.20 85
4717.35 86
4717.51 86
4717.67 86
4717.83 86
4717.98 85
4718.14 85
4718.30 85
4718.46 86
4718.61 87
4718.77 89
4718.93 92
4719.09 94
4719.24 97
4719.40 98
4719.56 99
4719.72 98
4719.87 95
4720.03 90
4720.19 83
4720.35 75
4720.50 66
4720.66 58
4720.82 52
4720.98 50
4721.13 51
4721.29 55
4721.45 62
4721.61 69
4721.76 76
4721.92 80
4722.08 81
4722.24 78
4722.39 73
4722.55 66
4722.71 58
4722.87 49
4723.02 41
4723.18 32
4723.34 24
4723.50 15
4723.65 7
4723.81 0
4723.97 0
4724.13 0
4724.29 0
4724.44 0
4724.60 0
4724.76 0
4724.92 0
4725.07 1
4725.23 9
4725.39 17
4725.55 24
4725.70 29
4725.86 33
4726.02 35
4726.18 36
4726.33 36
4726.49 36
4726.65 37
4726.81 39
4726.96 42
4727.12 47
4727.28 52
4727.44 58
4727.60 65
4727.75 70
4727.91 75
4728.07 79
4728.23 81
4728.38 80
4728.54 78
4728.70 74
4728.86 67
4729.01 60
4729.17 52
4729.33 45
4729.49 40
4729.65 38
4729.80 38
4729.96 41
4730.12 44
4730.28 47
4730.43 49
4730.59 48
4730.75 45
4730.91 41
4731.06 37
4731.22 34
4731.38 33
4731.54 34
4731.70 37
4731.85 42
4732.01 46
4732.17 50
4732.33 53
4732.48 55
4732.64 55
4732.80 56
4732.96 57
4733.12 60
4733.27 64
4733.43 69
4733.59 73
4733.75 78
4733.90 81
4734.06 82
4734.22 81
4734.38 80
4734.53 77
4734.69 74
4734.85 70
4735.01 65
4735.17 59
4735.32 53
4735.48 47
4735.64 42
4735.80 39
4735.96 39
4736.11 43
4736.27 49
4736.43 56
4736.59 64
4736.74 70
4736.90 74
4737.06 76
4737.22 77
4737.38 77
4737.53 77
4737.69 79
4737.85 81
4738.01 84
4738.16 85
4738.32 83
4738.48 79
4738.64 72
4738.80 63
4738.95 53
4739.11 43
4739.27 34
4739.43 27
4739.59 22
4739.74 19
4739.90 18
4740.06 18
4740.22 20
4740.37 23
4740.53 26
4740.69 29
4740.85 31
4741.01 32
4741.16 32
4741.32 34
4741.48 36
4741.64 41
4741.80 48
4741.95 57
4742.11 66
4742.27 73
4742.43 78
4742.58 79
4742.74 77
4742.90 73
4743.06 67
4743.22 60
4743.37 55
4743.53 51
4743.69 49
4743.85 47
4744.01 47
4744.16 49
4744.32 51
4744.48 55
4744.64 59
4744.80 65
4744.95 70
4745.11 74
4745.27 77
4745.43 79
4745.59 78
4745.74 77
4745.90 75
4746.06 75
4746.22 78
4746.38 83
4746.53 92
4746.69 102
4746.85 114
4747.01 125
4747.17 134
4747.32 141
4747.48 144
4747.64 144
4747.80 142
4747.96 136
4748.11 130
4748.27 124
4748.43 120
4748.59 117
4748.75 116
4748.90 117
4749.06 119
4749.22 122
4749.38 123
4749.54 124
4749.69 122
4749.85 118
4750.01 113
4750.17 107
4750.33 99
4750.48 90
4750.64 81
4750.80 71
4750.96 61
4751.12 51
4751.27 40
4751.43 30
4751.59 20
4751.75 12
4751.91 7
4752.06 4
4752.22 3
4752.38 6
4752.54 10
4752.70 15
4752.85 20
4753.01 23
4753.17 25
4753.33 23
4753.49 19
4753.64 13
4753.80 7
4753.96 1
4754.12 0
4754.28 0
4754.44 0
4754.59 0
4754.75 0
4754.91 4
4755.07 6
4755.23 6
4755.38 4
4755.54 2
4755.70 0
4755.86 0
4756.02 0
4756.17 2
4756.33 10
4756.49 20
4756.65 31
4756.81 43
4756.97 53
4757.12 61
4757.28 67
4757.44 69
4757.60 69
4757.76 67
4757.91 64
4758.07 61
4758.23 57
4758.39 53
4758.55 50
4758.70 47
4758.86 43
4759.02 39
4759.18 35
4759.34 29
4759.50 24
4759.65 20
4759.81 16
4759.97 15
4760.13 16
4760.29 18
4760.44 22
4760.60 26
4760.76 29
4760.92 31
4761.08 32
4761.24 31
4761.39 30
4761.55 30
4761.71 29
4761.87 30
4762.03 30
4762.19 31
4762.34 31
4762.50 30
4762.66 29
4762.82 28
4762.98 27
4763.13 26
4763.29 27
4763.45 29
4763.61 32
4763.77 37
4763.93 41
4764.08 45
4764.24 47
4764.40 48
4764.56 47
4764.72 44
4764.88 42
4765.03 40
4765.19 39
4765.35 38
4765.51 37
4765.67 37
4765.83 36
4765.98 34
4766.14 32
4766.30 30
4766.46 28
4766.62 27
4766.78 26
4766.93 26
4767.09 28
4767.25 31
4767.41 34
4767.57 38
4767.73 43
4767.88 49
4768.04 54
4768.20 59
4768.36 63
4768.52 65
4768.68 66
4768.83 64
4768.99 60
4769.15 55
4769.31 50
4769.47 45
4769.63 41
4769.78 38
4769.94 36
4770.10 35
4770.26 34
4770.42 35
4770.58 36
4770.73 36
4770.89 37
4771.05 38
4771.21 40
4771.37 44
4771.53 49
4771.68 57
4771.84 67
4772.00 79
4772.16 90
4772.32 101
4772.48 108
4772.63 110
4772.79 109
4772.95 104
4773.11 98
4773.27 90
4773.43 85
4773.58 81
4773.74 80
4773.90 82
4774.06 85
4774.22 88
4774.38 91
4774.54 94
4774.69 95
4774.85 96
4775.01 96
4775.17 98
4775.33 100
4775.49 104
4775.64 108
4775.80 113
4775.96 118
4776.12 121
4776.28 123
4776.44 122
4776.60 119
4776.75 115
4776.91 110
4777.07 105
4777.23 101
4777.39 98
4777.55 97
4777.70 96
4777.86 97
4778.02 98
4778.18 98
4778.34 97
4778.50 95
4778.66 90
4778.81 84
4778.97 78
4779.13 71
4779.29 66
4779.45 65
4779.61 66
4779.77 72
4779.92 81
4780.08 93
4780.24 107
4780.40 122
4780.56 136
4780.72 148
4780.88 158
4781.03 164
4781.19 166
4781.35 166
4781.51 164
4781.67 160
4781.83 156
4781.98 153
4782.14 150
4782.30 148
4782.46 147
4782.62 147
4782.78 148
4782.94 147
4783.09 147
4783.25 145
4783.41 142
4783.57 138
4783.73 134
4783.89 129
4784.05 124
4784.21 121
4784.36 118
4784.52 117
4784.68 118
4784.84 121
4785.00 126
4785.16 133
4785.32 142
4785.47 151
4785.63 160
4785.79 169
4785.95 177
4786.11 184
4786.27 191
4786.43 196
4786.58 200
4786.74 203
4786.90 202
4787.06 200
4787.22 196
4787.38 190
4787.54 185
4787.69 181
4787.85 179
4788.01 178
4788.17 177
4788.33 175
4788.49 173
4788.65 171
4788.81 169
4788.96 167
4789.12 167
4789.28 169
4789.44 172
4789.60 175
4789.76 177
4789.92 177
4790.08 175
4790.23 171
4790.39 167
4790.55 163
4790.71 160
4790.87 157
4791.03 156
4791.19 154
4791.34 151
4791.50 148
4791.66 142
4791.82 135
4791.98 127
4792.14 118
4792.30 109
4792.46 101
4792.61 94
4792.77 90
4792.93 86
4793.09 84
4793.25 83
4793.41 81
4793.57 79
4793.73 75
4793.88 71
4794.04 66
4794.20 62
4794.36 58
4794.52 54
4794.68 52
4794.84 51
4795.00 50
4795.15 50
4795.31 49
4795.47 48
4795.63 45
4795.79 42
4795.95 39
4796.11 35
4796.27 32
4796.42 30
4796.58 30
4796.74 33
4796.90 37
4797.06 42
4797.22 48
4797.38 54
4797.54 60
4797.70 64
4797.85 68
4798.01 71
4798.17 74
4798.33 78
4798.49 82
4798.65 88
4798.81 94
4798.97 101
4799.12 107
4799.28 111
4799.44 112
4799.60 110
4799.76 106
4799.92 98
4800.08 89
4800.24 79
4800.40 69
4800.55 60
4800.71 52
4800.87 46
4801.03 41
4801.19 37
4801.35 32
4801.51 28
4801.67 22
4801.83 15
4801.98 7
4802.14 0
4802.30 0
4802.46 0
4802.62 0
4802.78 0
4802.94 0
4803.10 0
4803.26 0
4803.41 1
4803.57 11
4803.73 20
4803.89 28
4804.05 32
4804.21 33
4804.37 30
4804.53 24
4804.69 16
4804.85 8
4805.00 0
4805.16 0
4805.32 0
4805.48 0
4805.64 0
4805.80 3
4805.96 9
4806.12 15
4806.28 21
4806.43 26
4806.59 30
4806.75 33
4806.91 36
4807.07 39
4807.23 41
4807.39 43
4807.55 47
4807.71 51
4807.87 56
4808.02 60
4808.18 64
4808.34 67
4808.50 67
4808.66 65
4808.82 61
4808.98 57
4809.14 53
4809.30 50
4809.46 48
4809.61 47
4809.77 46
4809.93 45
4810.09 44
4810.25 41
4810.41 38
4810.57 33
4810.73 28
4810.89 22
4811.05 17
4811.20 12
4811.36 10
4811.52 10
4811.68 14
4811.84 21
4812.00 33
4812.16 46
4812.32 61
4812.48 75
4812.64 86
4812.80 94
4812.95 98
4813.11 98
4813.27 95
4813.43 91
4813.59 86
4813.75 81
4813.91 78
4814.07 77
4814.23 76
4814.39 75
4814.55 73
4814.70 71
4814.86 67
4815.02 62
4815.18 57
4815.34 52
4815.50 48
4815.66 44
4815.82 41
4815.98 38
4816.14 36
4816.30 33
4816.45 30
4816.61 26
4816.77 23
4816.93 20
4817.09 17
4817.25 17
4817.41 19
4817.57 25
4817.73 32
4817.89 41
4818.05 50
4818.21 57
4818.36 60
4818.52 60
4818.68 55
4818.84 49
4819.00 41
4819.16 33
4819.32 28
4819.48 26
4819.64 27
4819.80 30
4819.96 35
4820.12 41
4820.27 45
4820.43 47
4820.59 47
4820.75 45
4820.91 42
4821.07 39
4821.23 38
4821.39 38
4821.55 40
4821.71 43
4821.87 47
4822.03 50
4822.19 54
4822.34 56
4822.50 59
4822.66 63
4822.82 66
4822.98 69
4823.14 72
4823.30 74
4823.46 75
4823.62 74
4823.78 71
4823.94 68
4824.10 64
4824.26 58
4824.41 50
4824.57 41
4824.73 30
4824.89 17
4825.05 5
4825.21 0
4825.37 0
4825.53 0
4825.69 0
4825.85 0
4826.01 0
4826.17 0
4826.33 5
4826.49 12
4826.64 17
4826.80 19
4826.96 18
4827.12 14
4827.28 9
4827.44 3
4827.60 0
4827.76 0
4827.92 0
4828.08 0
4828.24 0
4828.40 0
4828.56 0
4828.72 0
4828.88 7
4829.03 15
4829.19 25
4829.35 34
4829.51 41
4829.67 46
4829.83 49
4829.99 49
4830.15 48
4830.31 46
4830.47 44
4830.63 43
4830.79 41
4830.95 40
4831.11 40
4831.27 41
4831.42 43
4831.58 47
4831.74 52
4831.90 58
4832.06 63
4832.22 67
4832.38 69
4832.54 68
4832.70 67
4832.86 64
4833.02 62
4833.18 59
4833.34 56
4833.50 51
4833.66 45
4833.82 37
4833.98 28
4834.13 18
4834.29 10
4834.45 3
4834.61 0
4834.77 0
4834.93 0
4835.09 0
4835.25 0
4835.41 0
4835.57 0
4835.73 0
4835.89 0
4836.05 3
4836.21 7
4836.37 11
4836.53 14
4836.69 16
4836.85 18
4837.00 19
4837.16 21
4837.32 23
4837.48 25
4837.64 28
4837.80 29
4837.96 30
4838.12 29
4838.28 26
4838.44 21
4838.60 14
4838.76 7
4838.92 0
4839.08 0
4839.24 0
4839.40 0
4839.56 0
4839.72 0
4839.88 0
4840.04 9
4840.19 18
4840.35 25
4840.51 30
4840.67 30
4840.83 28
4840.99 23
4841.15 17
4841.31 10
4841.47 4
4841.63 0
4841.79 0
4841.95 0
4842.11 0
4842.27 0
4842.43 0
4842.59 0
4842.75 0
4842.91 3
4843.07 8
4843.23 11
4843.39 14
4843.55 17
4843.70 20
4843.86 24
4844.02 29
4844.18 34
4844.34 40
4844.50 46
4844.66 51
4844.82 55
4844.98 58
4845.14 61
4845.30 62
4845.46 60
4845.62 57
4845.78 50
4845.94 41
4846.10 31
4846.26 21
4846.42 12
4846.58 6
4846.74 4
4846.90 5
4847.06 8
4847.22 13
4847.38 18
4847.54 23
4847.70 26
4847.85 28
4848.01 29
4848.17 29
4848.33 30
4848.49 32
4848.65 35
4848.81 39
4848.97 44
4849.13 48
4849.29 52
4849.45 55
4849.61 56
4849.77 56
4849.93 55
4850.09 53
4850.25 52
4850.41 51
4850.57 51
4850.73 51
4850.89 50
4851.05 48
4851.21 45
4851.37 41
4851.53 35
4851.69 29
4851.85 23
4852.01 17
4852.17 14
4852.33 13
4852.49 14
4852.65 18
4852.81 24
4852.97 31
4853.12 37
4853.28 43
4853.44 47
4853.60 49
4853.76 48
4853.92 46
4854.08 43
4854.24 39
4854.40 37
4854.56 35
4854.72 35
4854.88 36
4855.04 37
4855.20 39
4855.36 40
4855.52 40
4855.68 40
4855.84 38
4856.00 36
4856.16 33
4856.32 30
4856.48 27
4856.64 25
4856.80 24
4856.96 24
4857.12 26
4857.28 29
4857.44 32
4857.60 34
4857.76 33
4857.92 30
4858.08 26
4858.24 20
4858.40 15
4858.56 12
4858.72 10
4858.88 11
4859.04 14
4859.20 19
4859.36 24
4859.52 29
4859.68 34
4859.84 38
4860.00 43
4860.16 48
4860.32 56
4860.48 65
4860.64 76
4860.80 89
4860.96 102
4861.11 114
4861.27 125
4861.43 135
4861.59 144
4861.75 151
4861.91 158
4862.07 163
4862.23 165
4862.39 164
4862.55 159
4862.71 149
4862.87 136
4863.03 121
4863.19 106
4863.35 94
4863.51 86
4863.67 82
4863.83 81
4863.99 83
4864.15 85
4864.31 88
4864.47 91
4864.63 94
4864.79 97
4864.95 102
4865.11 108
4865.27 116
4865.43 123
4865.59 129
4865.75 133
4865.91 133
4866.07 130
4866.23 123
4866.39 113
4866.55 102
4866.71 92
4866.87 82
4867.03 74
4867.19 68
4867.35 65
4867.51 63
4867.67 60
4867.83 57
4867.99 52
4868.15 45
4868.31 36
4868.47 26
4868.63 16
4868.79 7
4868.95 0
4869.11 0
4869.27 0
4869.43 0
4869.59 0
4869.75 0
4869.91 0
4870.07 0
4870.23 0
4870.39 3
4870.55 7
4870.71 11
4870.87 14
4871.03 17
4871.19 21
4871.35 24
4871.51 27
4871.67 30
4871.83 34
4871.99 37
4872.15 40
4872.31 43
4872.47 46
4872.63 48
4872.79 50
4872.95 50
4873.11 49
4873.27 49
4873.43 50
4873.59 53
4873.75 57
4873.91 63
4874.07 70
4874.23 76
4874.39 81
4874.55 85
4874.71 87
4874.87 89
4875.03 92
4875.19 96
4875.35 104
4875.51 114
4875.67 126
4875.83 140
4875.99 154
4876.15 168
4876.31 181
4876.47 191
4876.63 199
4876.79 205
4876.95 209
4877.12 211
4877.28 213
4877.44 214
4877.60 214
4877.76 214
4877.92 212
4878.08 208
4878.24 203
4878.40 196
4878.56 187
4878.72 177
4878.88 168
4879.04 159
4879.20 151
[truncated: 742,126 more chars]
