# Supplementary material for: Methylobacterium Species Promoting Rice and Barley Growth and Interaction Specificity Revealed with Whole-Cell Matrix-Assisted Laser Desorption / Ionization-Time-of-Flight Mass Spectrometry (MALDI-TOF/MS) Analysis
Source: PLoS One. 2015 Jun 8;10(6):e0129509. doi: 10.1371/journal.pone.0129509 (PMC4460032; doi:10.1371/journal.pone.0129509)
Supplement: S3 Data — (ZIP) [file pone.0129509.s003.zip › Supplementary data 3 (ms from barley)/6c.txt]

779.92 0
779.98 0
780.05 0
780.11 0
780.18 0
780.24 0
780.30 0
780.37 0
780.43 0
780.50 0
780.56 0
780.62 0
780.69 0
780.75 0
780.82 0
780.88 0
780.94 0
781.01 0
781.07 0
781.14 0
781.20 0
781.26 0
781.33 0
781.39 0
781.46 0
781.52 0
781.59 0
781.65 0
781.71 0
781.78 0
781.84 0
781.91 0
781.97 0
782.03 0
782.10 0
782.16 0
782.23 0
782.29 0
782.35 0
782.42 0
782.48 0
782.55 0
782.61 0
782.67 0
782.74 0
782.80 0
782.87 0
782.93 0
782.99 0
783.06 0
783.12 0
783.19 0
783.25 0
783.32 0
783.38 0
783.44 0
783.51 0
783.57 0
783.64 0
783.70 0
783.76 0
783.83 0
783.89 0
783.96 0
784.02 0
784.09 0
784.15 0
784.21 0
784.28 0
784.34 0
784.41 0
784.47 0
784.53 0
784.60 0
784.66 0
784.73 0
784.79 0
784.86 0
784.92 0
784.98 0
785.05 0
785.11 0
785.18 0
785.24 0
785.30 0
785.37 0
785.43 0
785.50 0
785.56 0
785.63 0
785.69 0
785.75 0
785.82 0
785.88 0
785.95 0
786.01 0
786.08 0
786.14 0
786.20 0
786.27 0
786.33 0
786.40 0
786.46 0
786.52 0
786.59 0
786.65 0
786.72 0
786.78 0
786.85 0
786.91 0
786.97 0
787.04 0
787.10 0
787.17 0
787.23 0
787.30 0
787.36 0
787.42 0
787.49 0
787.55 0
787.62 0
787.68 0
787.75 0
787.81 0
787.87 0
787.94 0
788.00 0
788.07 0
788.13 0
788.20 0
788.26 0
788.33 0
788.39 0
788.45 0
788.52 0
788.58 0
788.65 0
788.71 0
788.78 0
788.84 0
788.90 0
788.97 0
789.03 0
789.10 0
789.16 0
789.23 0
789.29 0
789.35 0
789.42 0
789.48 0
789.55 0
789.61 0
789.68 0
789.74 0
789.81 0
789.87 0
789.93 0
790.00 0
790.06 0
790.13 0
790.19 0
790.26 0
790.32 0
790.38 0
790.45 0
790.51 0
790.58 0
790.64 0
790.71 0
790.77 0
790.84 0
790.90 0
790.96 0
791.03 0
791.09 0
791.16 0
791.22 0
791.29 0
791.35 0
791.42 0
791.48 0
791.54 0
791.61 0
791.67 0
791.74 0
791.80 0
791.87 0
791.93 0
792.00 0
792.06 0
792.13 0
792.19 0
792.25 0
792.32 0
792.38 0
792.45 0
792.51 0
792.58 0
792.64 0
792.71 0
792.77 0
792.83 0
792.90 0
792.96 0
793.03 0
793.09 0
793.16 0
793.22 0
793.29 0
793.35 0
793.42 0
793.48 0
793.54 0
793.61 0
793.67 0
793.74 0
793.80 0
793.87 0
793.93 0
794.00 0
794.06 0
794.13 0
794.19 0
794.25 0
794.32 0
794.38 0
794.45 0
794.51 0
794.58 0
794.64 0
794.71 0
794.77 0
794.84 0
794.90 0
794.96 0
795.03 0
795.09 0
795.16 0
795.22 0
795.29 0
795.35 0
795.42 0
795.48 0
795.55 0
795.61 0
795.68 0
795.74 0
795.80 0
795.87 0
795.93 0
796.00 0
796.06 0
796.13 0
796.19 0
796.26 0
796.32 0
796.39 0
796.45 0
796.52 0
796.58 0
796.65 0
796.71 0
796.77 0
796.84 0
796.90 0
796.97 0
797.03 0
797.10 0
797.16 0
797.23 0
797.29 0
797.36 0
797.42 0
797.49 0
797.55 0
797.62 0
797.68 0
797.74 0
797.81 0
797.87 0
797.94 0
798.00 0
798.07 0
798.13 0
798.20 0
798.26 0
798.33 0
798.39 0
798.46 0
798.52 0
798.59 0
798.65 0
798.72 0
798.78 0
798.85 0
798.91 0
798.97 0
799.04 0
799.10 0
799.17 0
799.23 0
799.30 0
799.36 0
799.43 0
799.49 0
799.56 0
799.62 0
799.69 0
799.75 0
799.82 0
799.88 0
799.95 0
800.01 0
800.08 0
800.14 0
800.21 0
800.27 0
800.34 0
800.40 0
800.47 0
800.53 0
800.59 0
800.66 0
800.72 0
800.79 0
800.85 0
800.92 0
800.98 0
801.05 0
801.11 0
801.18 0
801.24 0
801.31 0
801.37 0
801.44 0
801.50 0
801.57 0
801.63 0
801.70 0
801.76 0
801.83 0
801.89 0
801.96 0
802.02 0
802.09 0
802.15 0
802.22 0
802.28 0
802.35 0
802.41 0
802.48 0
802.54 0
802.61 0
802.67 0
802.74 0
802.80 0
802.87 0
802.93 0
803.00 0
803.06 0
803.13 0
803.19 0
803.25 0
803.32 0
803.38 0
803.45 0
803.51 0
803.58 0
803.64 0
803.71 0
803.77 0
803.84 0
803.90 0
803.97 0
804.03 0
804.10 0
804.16 0
804.23 0
804.29 0
804.36 0
804.42 0
804.49 0
804.55 0
804.62 0
804.68 0
804.75 0
804.81 0
804.88 0
804.94 0
805.01 0
805.07 0
805.14 0
805.20 0
805.27 0
805.33 0
805.40 0
805.46 0
805.53 0
805.59 0
805.66 0
805.72 0
805.79 0
805.85 0
805.92 0
805.98 0
806.05 0
806.11 0
806.18 0
806.24 0
806.31 0
806.37 0
806.44 0
806.50 0
806.57 0
806.64 0
806.70 0
806.77 0
806.83 0
806.90 0
806.96 0
807.03 0
807.09 0
807.16 0
807.22 0
807.29 0
807.35 0
807.42 0
807.48 0
807.55 0
807.61 0
807.68 0
807.74 0
807.81 0
807.87 0
807.94 0
808.00 0
808.07 0
808.13 0
808.20 0
808.26 0
808.33 0
808.39 0
808.46 0
808.52 0
808.59 0
808.65 0
808.72 0
808.78 0
808.85 0
808.91 0
808.98 0
809.04 0
809.11 0
809.17 0
809.24 0
809.31 0
809.37 0
809.44 0
809.50 0
809.57 0
809.63 0
809.70 0
809.76 0
809.83 0
809.89 0
809.96 0
810.02 0
810.09 0
810.15 0
810.22 0
810.28 0
810.35 0
810.41 0
810.48 0
810.54 0
810.61 0
810.67 0
810.74 0
810.81 0
810.87 0
810.94 0
811.00 0
811.07 0
811.13 0
811.20 0
811.26 0
811.33 0
811.39 0
811.46 0
811.52 0
811.59 0
811.65 0
811.72 0
811.78 0
811.85 0
811.91 0
811.98 0
812.05 0
812.11 0
812.18 0
812.24 0
812.31 0
812.37 0
812.44 0
812.50 0
812.57 0
812.63 0
812.70 0
812.76 0
812.83 0
812.89 0
812.96 0
813.02 0
813.09 0
813.16 0
813.22 0
813.29 0
813.35 0
813.42 0
813.48 0
813.55 0
813.61 0
813.68 0
813.74 0
813.81 0
813.87 0
813.94 0
814.00 0
814.07 0
814.14 0
814.20 0
814.27 0
814.33 0
814.40 0
814.46 0
814.53 0
814.59 0
814.66 0
814.72 0
814.79 0
814.85 0
814.92 0
814.99 0
815.05 0
815.12 0
815.18 0
815.25 0
815.31 0
815.38 0
815.44 0
815.51 0
815.57 0
815.64 0
815.71 0
815.77 0
815.84 0
815.90 0
815.97 0
816.03 0
816.10 0
816.16 0
816.23 0
816.29 0
816.36 0
816.43 0
816.49 0
816.56 0
816.62 0
816.69 0
816.75 0
816.82 0
816.88 0
816.95 0
817.01 0
817.08 0
817.15 0
817.21 0
817.28 0
817.34 0
817.41 0
817.47 0
817.54 0
817.60 0
817.67 0
817.74 0
817.80 0
817.87 0
817.93 0
818.00 0
818.06 0
818.13 0
818.19 0
818.26 0
818.32 0
818.39 0
818.46 0
818.52 0
818.59 0
818.65 0
818.72 0
818.78 0
818.85 0
818.91 0
818.98 0
819.05 0
819.11 0
819.18 0
819.24 0
819.31 0
819.37 0
819.44 0
819.51 0
819.57 0
819.64 0
819.70 0
819.77 0
819.83 0
819.90 0
819.96 0
820.03 0
820.10 0
820.16 0
820.23 0
820.29 0
820.36 0
820.42 0
820.49 0
820.55 0
820.62 0
820.69 0
820.75 0
820.82 0
820.88 0
820.95 0
821.01 0
821.08 0
821.15 0
821.21 0
821.28 0
821.34 0
821.41 0
821.47 0
821.54 0
821.61 0
821.67 0
821.74 0
821.80 0
821.87 0
821.93 0
822.00 0
822.07 0
822.13 0
822.20 0
822.26 0
822.33 0
822.39 0
822.46 0
822.52 0
822.59 0
822.66 0
822.72 0
822.79 0
822.85 0
822.92 0
822.99 0
823.05 0
823.12 0
823.18 0
823.25 0
823.31 0
823.38 0
823.45 0
823.51 0
823.58 0
823.64 0
823.71 0
823.77 0
823.84 0
823.91 0
823.97 0
824.04 0
824.10 0
824.17 0
824.23 0
824.30 0
824.37 0
824.43 0
824.50 0
824.56 0
824.63 0
824.69 0
824.76 0
824.83 0
824.89 0
824.96 0
825.02 0
825.09 0
825.16 0
825.22 0
825.29 0
825.35 0
825.42 0
825.48 0
825.55 0
825.62 0
825.68 0
825.75 0
825.81 0
825.88 0
825.95 0
826.01 0
826.08 0
826.14 0
826.21 0
826.27 0
826.34 0
826.41 0
826.47 0
826.54 0
826.60 0
826.67 0
826.74 0
826.80 0
826.87 0
826.93 0
827.00 0
827.07 0
827.13 0
827.20 0
827.26 0
827.33 0
827.39 0
827.46 0
827.53 0
827.59 0
827.66 0
827.72 0
827.79 0
827.86 0
827.92 0
827.99 0
828.05 0
828.12 0
828.19 0
828.25 0
828.32 0
828.38 0
828.45 0
828.52 0
828.58 0
828.65 0
828.71 0
828.78 0
828.85 0
828.91 0
828.98 0
829.04 0
829.11 0
829.18 0
829.24 0
829.31 0
829.37 0
829.44 0
829.50 0
829.57 0
829.64 0
829.70 0
829.77 0
829.83 0
829.90 0
829.97 0
830.03 0
830.10 0
830.16 0
830.23 0
830.30 0
830.36 0
830.43 0
830.50 0
830.56 0
830.63 0
830.69 0
830.76 0
830.83 0
830.89 0
830.96 0
831.02 0
831.09 0
831.16 0
831.22 0
831.29 0
831.35 0
831.42 0
831.49 0
831.55 0
831.62 0
831.68 0
831.75 0
831.82 0
831.88 0
831.95 0
832.01 0
832.08 0
832.15 0
832.21 0
832.28 0
832.34 0
832.41 0
832.48 0
832.54 0
832.61 0
832.68 0
832.74 0
832.81 0
832.87 0
832.94 0
833.01 0
833.07 0
833.14 0
833.20 0
833.27 0
833.34 0
833.40 0
833.47 0
833.54 0
833.60 0
833.67 0
833.73 0
833.80 0
833.87 0
833.93 0
834.00 0
834.06 0
834.13 0
834.20 0
834.26 0
834.33 0
834.40 0
834.46 0
834.53 0
834.59 0
834.66 0
834.73 0
834.79 0
834.86 0
834.92 0
834.99 0
835.06 0
835.12 0
835.19 0
835.26 0
835.32 0
835.39 0
835.45 0
835.52 0
835.59 0
835.65 0
835.72 0
835.79 0
835.85 0
835.92 0
835.98 0
836.05 0
836.12 0
836.18 0
836.25 0
836.32 0
836.38 0
836.45 0
836.51 0
836.58 0
836.65 0
836.71 0
836.78 0
836.85 0
836.91 0
836.98 0
837.04 0
837.11 0
837.18 0
837.24 0
837.31 0
837.38 0
837.44 0
837.51 0
837.58 0
837.64 0
837.71 0
837.77 0
837.84 0
837.91 0
837.97 0
838.04 0
838.11 0
838.17 0
838.24 0
838.30 0
838.37 0
838.44 0
838.50 0
838.57 0
838.64 0
838.70 0
838.77 0
838.84 0
838.90 0
838.97 0
839.03 0
839.10 0
839.17 0
839.23 0
839.30 0
839.37 0
839.43 0
839.50 0
839.57 0
839.63 0
839.70 0
839.76 0
839.83 0
839.90 0
839.96 0
840.03 0
840.10 0
840.16 0
840.23 0
840.30 0
840.36 0
840.43 0
840.50 0
840.56 0
840.63 0
840.69 0
840.76 0
840.83 0
840.89 0
840.96 0
841.03 0
841.09 0
841.16 0
841.23 0
841.29 0
841.36 0
841.43 0
841.49 0
841.56 0
841.62 0
841.69 0
841.76 0
841.82 0
841.89 0
841.96 0
842.02 0
842.09 0
842.16 0
842.22 0
842.29 0
842.36 0
842.42 0
842.49 0
842.56 0
842.62 0
842.69 0
842.76 0
842.82 0
842.89 0
842.95 0
843.02 0
843.09 0
843.15 0
843.22 0
843.29 0
843.35 0
843.42 0
843.49 0
843.55 0
843.62 0
843.69 0
843.75 0
843.82 0
843.89 0
843.95 0
844.02 0
844.09 0
844.15 0
844.22 0
844.29 0
844.35 0
844.42 0
844.49 0
844.55 0
844.62 0
844.69 0
844.75 0
844.82 0
844.88 0
844.95 0
845.02 0
845.08 0
845.15 0
845.22 0
845.28 0
845.35 0
845.42 0
845.48 0
845.55 0
845.62 0
845.68 0
845.75 0
845.82 0
845.88 0
845.95 0
846.02 0
846.08 0
846.15 0
846.22 0
846.28 0
846.35 0
846.42 0
846.48 0
846.55 0
846.62 0
846.68 0
846.75 0
846.82 0
846.88 0
846.95 0
847.02 0
847.08 0
847.15 0
847.22 0
847.28 0
847.35 0
847.42 0
847.48 0
847.55 0
847.62 0
847.68 0
847.75 0
847.82 0
847.88 0
847.95 0
848.02 0
848.08 0
848.15 0
848.22 0
848.28 0
848.35 0
848.42 0
848.48 0
848.55 0
848.62 0
848.69 0
848.75 0
848.82 0
848.89 0
848.95 0
849.02 0
849.09 0
849.15 0
849.22 0
849.29 0
849.35 0
849.42 0
849.49 0
849.55 0
849.62 0
849.69 0
849.75 0
849.82 0
849.89 0
849.95 0
850.02 0
850.09 0
850.15 0
850.22 0
850.29 0
850.35 0
850.42 0
850.49 0
850.56 0
850.62 0
850.69 0
850.76 0
850.82 0
850.89 0
850.96 0
851.02 0
851.09 0
851.16 0
851.22 0
851.29 0
851.36 0
851.42 0
851.49 0
851.56 0
851.62 0
851.69 0
851.76 0
851.83 0
851.89 0
851.96 0
852.03 0
852.09 0
852.16 0
852.23 0
852.29 0
852.36 0
852.43 0
852.49 0
852.56 0
852.63 0
852.69 0
852.76 0
852.83 0
852.90 0
852.96 0
853.03 0
853.10 0
853.16 0
853.23 0
853.30 0
853.36 0
853.43 0
853.50 0
853.56 0
853.63 0
853.70 0
853.77 0
853.83 0
853.90 0
853.97 0
854.03 0
854.10 0
854.17 0
854.23 0
854.30 0
854.37 0
854.44 0
854.50 0
854.57 0
854.64 0
854.70 0
854.77 0
854.84 0
854.90 0
854.97 0
855.04 0
855.10 0
855.17 0
855.24 0
855.31 0
855.37 0
855.44 0
855.51 0
855.57 0
855.64 0
855.71 0
855.78 0
855.84 0
855.91 0
855.98 0
856.04 0
856.11 0
856.18 0
856.24 0
856.31 0
856.38 0
856.45 0
856.51 0
856.58 0
856.65 0
856.71 0
856.78 0
856.85 0
856.91 0
856.98 0
857.05 0
857.12 0
857.18 0
857.25 0
857.32 0
857.38 0
857.45 0
857.52 0
857.59 0
857.65 0
857.72 0
857.79 0
857.85 0
857.92 0
857.99 0
858.06 0
858.12 0
858.19 0
858.26 0
858.32 0
858.39 0
858.46 0
858.53 0
858.59 0
858.66 0
858.73 0
858.79 0
858.86 0
858.93 0
859.00 0
859.06 0
859.13 0
859.20 0
859.26 0
859.33 0
859.40 0
859.47 0
859.53 0
859.60 0
859.67 0
859.73 0
859.80 0
859.87 0
859.94 0
860.00 0
860.07 0
860.14 0
860.20 0
860.27 0
860.34 0
860.41 0
860.47 0
860.54 0
860.61 0
860.67 0
860.74 0
860.81 0
860.88 0
860.94 0
861.01 0
861.08 0
861.15 0
861.21 0
861.28 0
861.35 0
861.41 0
861.48 0
861.55 0
861.62 0
861.68 0
861.75 0
861.82 0
861.89 0
861.95 0
862.02 0
862.09 0
862.15 0
862.22 0
862.29 0
862.36 0
862.42 0
862.49 0
862.56 0
862.63 0
862.69 0
862.76 0
862.83 0
862.89 0
862.96 0
863.03 0
863.10 0
863.16 0
863.23 0
863.30 0
863.37 0
863.43 0
863.50 0
863.57 0
863.63 0
863.70 0
863.77 0
863.84 0
863.90 0
863.97 0
864.04 0
864.11 0
864.17 0
864.24 0
864.31 0
864.38 0
864.44 0
864.51 0
864.58 0
864.65 0
864.71 0
864.78 0
864.85 0
864.91 0
864.98 0
865.05 0
865.12 0
865.18 0
865.25 0
865.32 0
865.39 0
865.45 0
865.52 0
865.59 0
865.66 0
865.72 0
865.79 0
865.86 0
865.93 0
865.99 0
866.06 0
866.13 0
866.20 0
866.26 0
866.33 0
866.40 0
866.47 0
866.53 0
866.60 0
866.67 0
866.74 0
866.80 0
866.87 0
866.94 0
867.00 0
867.07 0
867.14 0
867.21 0
867.27 0
867.34 0
867.41 0
867.48 0
867.54 0
867.61 0
867.68 0
867.75 0
867.81 0
867.88 0
867.95 0
868.02 0
868.08 0
868.15 0
868.22 0
868.29 0
868.35 0
868.42 0
868.49 0
868.56 0
868.62 0
868.69 0
868.76 0
868.83 0
868.89 0
868.96 0
869.03 0
869.10 0
869.17 0
869.23 0
869.30 0
869.37 0
869.44 0
869.50 0
869.57 0
869.64 0
869.71 0
869.77 0
869.84 0
869.91 0
869.98 0
870.04 0
870.11 0
870.18 0
870.25 0
870.31 0
870.38 0
870.45 0
870.52 0
870.58 0
870.65 0
870.72 0
870.79 0
870.85 0
870.92 0
870.99 0
871.06 0
871.13 0
871.19 0
871.26 0
871.33 0
871.40 0
871.46 0
871.53 0
871.60 0
871.67 0
871.73 0
871.80 0
871.87 0
871.94 0
872.00 0
872.07 0
872.14 0
872.21 0
872.28 0
872.34 0
872.41 0
872.48 0
872.55 0
872.61 0
872.68 0
872.75 0
872.82 0
872.88 0
872.95 0
873.02 0
873.09 0
873.15 0
873.22 0
873.29 0
873.36 0
873.43 0
873.49 0
873.56 0
873.63 0
873.70 0
873.76 0
873.83 0
873.90 0
873.97 0
874.04 0
874.10 0
874.17 0
874.24 0
874.31 0
874.37 0
874.44 0
874.51 0
874.58 0
874.65 0
874.71 0
874.78 0
874.85 0
874.92 0
874.98 0
875.05 0
875.12 0
875.19 0
875.26 0
875.32 0
875.39 0
875.46 0
875.53 0
875.59 0
875.66 0
875.73 0
875.80 0
875.87 0
875.93 0
876.00 0
876.07 0
876.14 0
876.20 0
876.27 0
876.34 0
876.41 0
876.48 0
876.54 0
876.61 0
876.68 0
876.75 0
876.81 0
876.88 0
876.95 0
877.02 0
877.09 0
877.15 0
877.22 0
877.29 0
877.36 0
877.43 0
877.49 0
877.56 0
877.63 0
877.70 0
877.76 0
877.83 0
877.90 0
877.97 0
878.04 0
878.10 0
878.17 0
878.24 0
878.31 0
878.38 0
878.44 0
878.51 0
878.58 0
878.65 0
878.72 0
878.78 0
878.85 0
878.92 0
878.99 0
879.06 0
879.12 0
879.19 0
879.26 0
879.33 0
879.39 0
879.46 0
879.53 0
879.60 0
879.67 0
879.73 0
879.80 0
879.87 0
879.94 0
880.01 0
880.07 0
880.14 0
880.21 0
880.28 0
880.35 0
880.41 0
880.48 0
880.55 0
880.62 0
880.69 0
880.75 0
880.82 0
880.89 0
880.96 0
881.03 0
881.09 0
881.16 0
881.23 0
881.30 0
881.37 0
881.43 0
881.50 0
881.57 0
881.64 0
881.71 0
881.77 0
881.84 0
881.91 0
881.98 0
882.05 0
882.11 0
882.18 0
882.25 0
882.32 0
882.39 0
882.45 0
882.52 0
882.59 0
882.66 0
882.73 0
882.80 0
882.86 0
882.93 0
883.00 0
883.07 0
883.14 0
883.20 0
883.27 0
883.34 0
883.41 0
883.48 0
883.54 0
883.61 0
883.68 0
883.75 0
883.82 0
883.88 0
883.95 0
884.02 0
884.09 0
884.16 0
884.23 0
884.29 0
884.36 0
884.43 0
884.50 0
884.57 0
884.63 0
884.70 0
884.77 0
884.84 0
884.91 0
884.98 0
885.04 0
885.11 0
885.18 0
885.25 0
885.32 0
885.38 0
885.45 0
885.52 0
885.59 0
885.66 0
885.72 0
885.79 0
885.86 0
885.93 0
886.00 0
886.07 0
886.13 0
886.20 0
886.27 0
886.34 0
886.41 0
886.48 0
886.54 0
886.61 0
886.68 0
886.75 0
886.82 0
886.88 0
886.95 0
887.02 0
887.09 0
887.16 0
887.23 0
887.29 0
887.36 0
887.43 0
887.50 0
887.57 0
887.64 0
887.70 0
887.77 0
887.84 0
887.91 0
887.98 0
888.04 0
888.11 0
888.18 0
888.25 0
888.32 0
888.39 0
888.45 0
888.52 0
888.59 0
888.66 0
888.73 0
888.80 0
888.86 0
888.93 0
889.00 0
889.07 0
889.14 0
889.21 0
889.27 0
889.34 0
889.41 0
889.48 0
889.55 0
889.62 0
889.68 0
889.75 0
889.82 0
889.89 0
889.96 0
890.03 0
890.09 0
890.16 0
890.23 0
890.30 0
890.37 0
890.44 0
890.50 0
890.57 0
890.64 0
890.71 0
890.78 0
890.85 0
890.91 0
890.98 0
891.05 0
891.12 0
891.19 0
891.26 0
891.33 0
891.39 0
891.46 0
891.53 0
891.60 0
891.67 0
891.74 0
891.80 0
891.87 0
891.94 0
892.01 0
892.08 0
892.15 0
892.21 0
892.28 0
892.35 0
892.42 0
892.49 0
892.56 0
892.63 0
892.69 0
892.76 0
892.83 0
892.90 0
892.97 0
893.04 0
893.10 0
893.17 0
893.24 0
893.31 0
893.38 0
893.45 0
893.52 0
893.58 0
893.65 0
893.72 0
893.79 0
893.86 0
893.93 0
893.99 0
894.06 0
894.13 0
894.20 0
894.27 0
894.34 0
894.41 0
894.47 0
894.54 0
894.61 0
894.68 0
894.75 0
894.82 0
894.89 0
894.95 0
895.02 0
895.09 0
895.16 0
895.23 0
895.30 0
895.37 0
895.43 0
895.50 0
895.57 0
895.64 0
895.71 0
895.78 0
895.85 0
895.91 0
895.98 0
896.05 0
896.12 0
896.19 0
896.26 0
896.33 0
896.39 0
896.46 0
896.53 0
896.60 0
896.67 0
896.74 0
896.81 0
896.87 0
896.94 0
897.01 0
897.08 0
897.15 0
897.22 0
897.29 0
897.35 0
897.42 0
897.49 0
897.56 0
897.63 0
897.70 0
897.77 0
897.84 0
897.90 0
897.97 0
898.04 0
898.11 0
898.18 0
898.25 0
898.32 0
898.38 0
898.45 0
898.52 0
898.59 0
898.66 0
898.73 0
898.80 0
898.87 0
898.93 0
899.00 0
899.07 0
899.14 0
899.21 0
899.28 0
899.35 0
899.42 0
899.48 0
899.55 0
899.62 0
899.69 0
899.76 0
899.83 0
899.90 0
899.96 0
900.03 0
900.10 0
900.17 0
900.24 0
900.31 0
900.38 0
900.45 0
900.51 0
900.58 0
900.65 0
900.72 0
900.79 0
900.86 0
900.93 0
901.00 0
901.07 0
901.13 0
901.20 0
901.27 0
901.34 0
901.41 0
901.48 0
901.55 0
901.62 0
901.68 0
901.75 0
901.82 0
901.89 0
901.96 0
902.03 0
902.10 0
902.17 0
902.23 0
902.30 0
902.37 0
902.44 0
902.51 0
902.58 0
902.65 0
902.72 0
902.79 0
902.85 0
902.92 0
902.99 0
903.06 0
903.13 0
903.20 0
903.27 0
903.34 0
903.41 0
903.47 0
903.54 0
903.61 0
903.68 0
903.75 0
903.82 0
903.89 0
903.96 0
904.02 0
904.09 0
904.16 0
904.23 0
904.30 0
904.37 0
904.44 0
904.51 0
904.58 0
904.65 0
904.71 0
904.78 0
904.85 0
904.92 0
904.99 0
905.06 0
905.13 0
905.20 0
905.27 0
905.33 0
905.40 0
905.47 0
905.54 0
905.61 0
905.68 0
905.75 0
905.82 0
905.89 0
905.95 0
906.02 0
906.09 0
906.16 0
906.23 0
906.30 0
906.37 0
906.44 0
906.51 0
906.58 0
906.64 0
906.71 0
906.78 0
906.85 0
906.92 0
906.99 0
907.06 0
907.13 0
907.20 0
907.27 0
907.33 0
907.40 0
907.47 0
907.54 0
907.61 0
907.68 0
907.75 0
907.82 0
907.89 0
907.96 0
908.02 0
908.09 0
908.16 0
908.23 0
908.30 0
908.37 0
908.44 0
908.51 0
908.58 0
908.65 0
908.72 0
908.78 0
908.85 0
908.92 0
908.99 0
909.06 0
909.13 0
909.20 0
909.27 0
909.34 0
909.41 0
909.48 0
909.54 0
909.61 0
909.68 0
909.75 0
909.82 0
909.89 0
909.96 0
910.03 0
910.10 0
910.17 0
910.24 0
910.30 0
910.37 0
910.44 0
910.51 0
910.58 0
910.65 0
910.72 0
910.79 0
910.86 0
910.93 0
911.00 0
911.07 0
911.13 0
911.20 0
911.27 0
911.34 0
911.41 0
911.48 0
911.55 0
911.62 0
911.69 0
911.76 0
911.83 0
911.90 0
911.96 0
912.03 0
912.10 0
912.17 0
912.24 0
912.31 0
912.38 0
912.45 0
912.52 0
912.59 0
912.66 0
912.73 0
912.80 0
912.86 0
912.93 0
913.00 0
913.07 0
913.14 0
913.21 0
913.28 0
913.35 0
913.42 0
913.49 0
913.56 0
913.63 0
913.70 0
913.76 0
913.83 0
913.90 0
913.97 0
914.04 0
914.11 0
914.18 0
914.25 0
914.32 0
914.39 0
914.46 0
914.53 0
914.60 0
914.67 0
914.73 0
914.80 0
914.87 0
914.94 0
915.01 0
915.08 0
915.15 0
915.22 0
915.29 0
915.36 0
915.43 0
915.50 0
915.57 0
915.64 0
915.70 0
915.77 0
915.84 0
915.91 0
915.98 0
916.05 0
916.12 0
916.19 0
916.26 0
916.33 0
916.40 0
916.47 0
916.54 0
916.61 0
916.68 0
916.75 0
916.81 0
916.88 0
916.95 0
917.02 0
917.09 0
917.16 0
917.23 0
917.30 0
917.37 0
917.44 0
917.51 0
917.58 0
917.65 0
917.72 0
917.79 0
917.86 0
917.92 0
917.99 0
918.06 0
918.13 0
918.20 0
918.27 0
918.34 0
918.41 0
918.48 0
918.55 0
918.62 0
918.69 0
918.76 0
918.83 0
918.90 0
918.97 0
919.04 0
919.11 0
919.17 0
919.24 0
919.31 0
919.38 0
919.45 0
919.52 0
919.59 0
919.66 0
919.73 0
919.80 0
919.87 0
919.94 0
920.01 0
920.08 0
920.15 0
920.22 0
920.29 0
920.36 0
920.43 0
920.50 0
920.56 0
920.63 0
920.70 0
920.77 0
920.84 0
920.91 0
920.98 0
921.05 0
921.12 0
921.19 0
921.26 0
921.33 0
921.40 0
921.47 0
921.54 0
921.61 0
921.68 0
921.75 0
921.82 0
921.89 0
921.96 0
922.03 0
922.09 0
922.16 0
922.23 0
922.30 0
922.37 0
922.44 0
922.51 0
922.58 0
922.65 0
922.72 0
922.79 0
922.86 0
922.93 0
923.00 0
923.07 0
923.14 0
923.21 0
923.28 0
923.35 0
923.42 0
923.49 0
923.56 0
923.63 0
923.70 0
923.77 0
923.83 0
923.90 0
923.97 0
924.04 0
924.11 0
924.18 0
924.25 0
924.32 0
924.39 0
924.46 0
924.53 0
924.60 0
924.67 0
924.74 0
924.81 0
924.88 0
924.95 0
925.02 0
925.09 0
925.16 0
925.23 0
925.30 0
925.37 0
925.44 0
925.51 0
925.58 0
925.65 0
925.72 0
925.79 0
925.86 0
925.93 0
926.00 0
926.06 0
926.13 0
926.20 0
926.27 0
926.34 0
926.41 0
926.48 0
926.55 0
926.62 0
926.69 0
926.76 0
926.83 0
926.90 0
926.97 0
927.04 0
927.11 0
927.18 0
927.25 0
927.32 0
927.39 0
927.46 0
927.53 0
927.60 0
927.67 0
927.74 0
927.81 0
927.88 0
927.95 0
928.02 0
928.09 0
928.16 0
928.23 0
928.30 0
928.37 0
928.44 0
928.51 0
928.58 0
928.65 0
928.72 0
928.79 0
928.86 0
928.93 0
929.00 0
929.07 0
929.14 0
929.21 0
929.27 0
929.34 0
929.41 0
929.48 0
929.55 0
929.62 0
929.69 0
929.76 0
929.83 0
929.90 0
929.97 0
930.04 0
930.11 0
930.18 0
930.25 0
930.32 0
930.39 0
930.46 0
930.53 0
930.60 0
930.67 0
930.74 0
930.81 0
930.88 0
930.95 0
931.02 0
931.09 0
931.16 0
931.23 0
931.30 0
931.37 0
931.44 0
931.51 0
931.58 0
931.65 0
931.72 0
931.79 0
931.86 0
931.93 0
932.00 0
932.07 0
932.14 0
932.21 0
932.28 0
932.35 0
932.42 0
932.49 0
932.56 0
932.63 0
932.70 0
932.77 0
932.84 0
932.91 0
932.98 0
933.05 0
933.12 0
933.19 0
933.26 0
933.33 0
933.40 0
933.47 0
933.54 0
933.61 0
933.68 0
933.75 0
933.82 0
933.89 0
933.96 0
934.03 0
934.10 0
934.17 0
934.24 0
934.31 0
934.38 0
934.45 0
934.52 0
934.59 0
934.66 0
934.73 0
934.80 0
934.87 0
934.94 0
935.01 0
935.08 0
935.15 0
935.22 0
935.29 0
935.36 0
935.43 0
935.50 0
935.57 0
935.64 0
935.71 0
935.78 0
935.85 0
935.92 0
935.99 0
936.06 0
936.13 0
936.20 0
936.27 0
936.34 0
936.41 0
936.48 0
936.55 0
936.62 0
936.69 0
936.76 0
936.83 0
936.90 0
936.97 0
937.04 0
937.11 0
937.18 0
937.25 0
937.32 0
937.39 0
937.46 0
937.53 0
937.61 0
937.68 0
937.75 0
937.82 0
937.89 0
937.96 0
938.03 0
938.10 0
938.17 0
938.24 0
938.31 0
938.38 0
938.45 0
938.52 0
938.59 0
938.66 0
938.73 0
938.80 0
938.87 0
938.94 0
939.01 0
939.08 0
939.15 0
939.22 0
939.29 0
939.36 0
939.43 0
939.50 0
939.57 0
939.64 0
939.71 0
939.78 0
939.85 0
939.92 0
939.99 0
940.06 0
940.13 0
940.20 0
940.27 0
940.34 0
940.41 0
940.48 0
940.55 0
940.62 0
940.69 0
940.76 0
940.84 0
940.91 0
940.98 0
941.05 0
941.12 0
941.19 0
941.26 0
941.33 0
941.40 0
941.47 0
941.54 0
941.61 0
941.68 0
941.75 0
941.82 0
941.89 0
941.96 0
942.03 0
942.10 0
942.17 0
942.24 0
942.31 0
942.38 0
942.45 0
942.52 0
942.59 0
942.66 0
942.73 0
942.80 0
942.87 0
942.94 0
943.02 0
943.09 0
943.16 0
943.23 0
943.30 0
943.37 0
943.44 0
943.51 0
943.58 0
943.65 0
943.72 0
943.79 0
943.86 0
943.93 0
944.00 0
944.07 0
944.14 0
944.21 0
944.28 0
944.35 0
944.42 0
944.49 0
944.56 0
944.63 0
944.70 0
944.77 0
944.85 0
944.92 0
944.99 0
945.06 0
945.13 0
945.20 0
945.27 0
945.34 0
945.41 0
945.48 0
945.55 0
945.62 0
945.69 0
945.76 0
945.83 0
945.90 0
945.97 0
946.04 0
946.11 0
946.18 0
946.25 0
946.32 0
946.40 0
946.47 0
946.54 0
946.61 0
946.68 0
946.75 0
946.82 0
946.89 0
946.96 0
947.03 0
947.10 0
947.17 0
947.24 0
947.31 0
947.38 0
947.45 0
947.52 0
947.59 0
947.66 0
947.74 0
947.81 0
947.88 0
947.95 0
948.02 0
948.09 0
948.16 0
948.23 0
948.30 0
948.37 0
948.44 0
948.51 0
948.58 0
948.65 0
948.72 0
948.79 0
948.86 0
948.93 0
949.01 0
949.08 0
949.15 0
949.22 0
949.29 0
949.36 0
949.43 0
949.50 0
949.57 0
949.64 0
949.71 0
949.78 0
949.85 0
949.92 0
949.99 0
950.06 0
950.13 0
950.21 0
950.28 0
950.35 0
950.42 0
950.49 0
950.56 0
950.63 0
950.70 0
950.77 0
950.84 0
950.91 0
950.98 0
951.05 0
951.12 0
951.19 0
951.27 0
951.34 0
951.41 0
951.48 0
951.55 0
951.62 0
951.69 0
951.76 0
951.83 0
951.90 0
951.97 0
952.04 0
952.11 0
952.18 0
952.25 0
952.33 0
952.40 0
952.47 0
952.54 0
952.61 0
952.68 0
952.75 0
952.82 0
952.89 0
952.96 0
953.03 0
953.10 0
953.17 0
953.25 0
953.32 0
953.39 0
953.46 0
953.53 0
953.60 0
953.67 0
953.74 0
953.81 0
953.88 0
953.95 0
954.02 0
954.09 0
954.16 0
954.24 0
954.31 0
954.38 0
954.45 0
954.52 0
954.59 0
954.66 0
954.73 0
954.80 0
954.87 0
954.94 0
955.01 0
955.09 0
955.16 0
955.23 0
955.30 0
955.37 0
955.44 0
955.51 0
955.58 0
955.65 0
955.72 0
955.79 0
955.86 0
955.94 0
956.01 0
956.08 0
956.15 0
956.22 0
956.29 0
956.36 0
956.43 0
956.50 0
956.57 0
956.64 0
956.71 0
956.79 0
956.86 0
956.93 0
957.00 0
957.07 0
957.14 0
957.21 0
957.28 0
957.35 0
957.42 0
957.49 0
957.57 0
957.64 0
957.71 0
957.78 0
957.85 0
957.92 0
957.99 0
958.06 0
958.13 0
958.20 0
958.27 0
958.35 0
958.42 0
958.49 0
958.56 0
958.63 0
958.70 0
958.77 0
958.84 0
958.91 0
958.98 0
959.05 0
959.13 0
959.20 0
959.27 0
959.34 0
959.41 0
959.48 0
959.55 0
959.62 0
959.69 0
959.76 0
959.84 0
959.91 0
959.98 0
960.05 0
960.12 0
960.19 0
960.26 0
960.33 0
960.40 0
960.47 0
960.55 0
960.62 0
960.69 0
960.76 0
960.83 0
960.90 0
960.97 0
961.04 0
961.11 0
961.18 0
961.26 0
961.33 0
961.40 0
961.47 0
961.54 0
961.61 0
961.68 0
961.75 0
961.82 0
961.90 0
961.97 0
962.04 0
962.11 0
962.18 0
962.25 0
962.32 0
962.39 0
962.46 0
962.53 0
962.61 0
962.68 0
962.75 0
962.82 0
962.89 0
962.96 0
963.03 0
963.10 0
963.17 0
963.25 0
963.32 0
963.39 0
963.46 0
963.53 0
963.60 0
963.67 0
963.74 0
963.81 0
963.89 0
963.96 0
964.03 0
964.10 0
964.17 0
964.24 0
964.31 0
964.38 0
964.45 0
964.53 0
964.60 0
964.67 0
964.74 0
964.81 0
964.88 0
964.95 0
965.02 0
965.10 0
965.17 0
965.24 0
965.31 0
965.38 0
965.45 0
965.52 0
965.59 0
965.67 0
965.74 0
965.81 0
965.88 0
965.95 0
966.02 0
966.09 0
966.16 0
966.23 0
966.31 0
966.38 0
966.45 0
966.52 0
966.59 0
966.66 0
966.73 0
966.80 0
966.88 0
966.95 0
967.02 0
967.09 0
967.16 0
967.23 0
967.30 0
967.37 0
967.45 0
967.52 0
967.59 0
967.66 0
967.73 0
967.80 0
967.87 0
967.94 0
968.02 0
968.09 0
968.16 0
968.23 0
968.30 0
968.37 0
968.44 0
968.52 0
968.59 0
968.66 0
968.73 0
968.80 0
968.87 0
968.94 0
969.01 0
969.09 0
969.16 0
969.23 0
969.30 0
969.37 0
969.44 0
969.51 0
969.59 0
969.66 0
969.73 0
969.80 0
969.87 0
969.94 0
970.01 0
970.08 0
970.16 0
970.23 0
970.30 0
970.37 0
970.44 0
970.51 0
970.58 0
970.66 0
970.73 0
970.80 0
970.87 0
970.94 0
971.01 0
971.08 0
971.16 0
971.23 0
971.30 0
971.37 0
971.44 0
971.51 0
971.58 0
971.66 0
971.73 0
971.80 0
971.87 0
971.94 0
972.01 0
972.08 0
972.16 0
972.23 0
972.30 0
972.37 0
972.44 0
972.51 0
972.58 0
972.66 0
972.73 0
972.80 0
972.87 0
972.94 0
973.01 0
973.08 0
973.16 0
973.23 0
973.30 0
973.37 0
973.44 0
973.51 0
973.58 0
973.66 0
973.73 0
973.80 0
973.87 0
973.94 0
974.01 0
974.09 0
974.16 0
974.23 0
974.30 0
974.37 0
974.44 0
974.51 0
974.59 0
974.66 0
974.73 0
974.80 0
974.87 0
974.94 0
975.01 0
975.09 0
975.16 0
975.23 0
975.30 0
975.37 0
975.44 0
975.52 0
975.59 0
975.66 0
975.73 0
975.80 0
975.87 0
975.95 0
976.02 0
976.09 0
976.16 0
976.23 0
976.30 0
976.37 0
976.45 0
976.52 0
976.59 0
976.66 0
976.73 0
976.80 0
976.88 0
976.95 0
977.02 0
977.09 0
977.16 0
977.23 0
977.31 0
977.38 0
977.45 0
977.52 0
977.59 0
977.66 0
977.74 0
977.81 0
977.88 0
977.95 0
978.02 0
978.09 0
978.17 0
978.24 0
978.31 0
978.38 0
978.45 0
978.52 0
978.60 0
978.67 0
978.74 0
978.81 0
978.88 0
978.95 0
979.03 0
979.10 0
979.17 0
979.24 0
979.31 0
979.38 0
979.46 0
979.53 0
979.60 0
979.67 0
979.74 0
979.81 0
979.89 0
979.96 0
980.03 0
980.10 0
980.17 0
980.24 0
980.32 0
980.39 0
980.46 0
980.53 0
980.60 0
980.68 0
980.75 0
980.82 0
980.89 0
980.96 0
981.03 0
981.11 0
981.18 0
981.25 0
981.32 0
981.39 0
981.46 0
981.54 0
981.61 0
981.68 0
981.75 0
981.82 0
981.90 0
981.97 0
982.04 0
982.11 0
982.18 0
982.25 0
982.33 0
982.40 0
982.47 0
982.54 0
982.61 0
982.69 0
982.76 0
982.83 0
982.90 0
982.97 0
983.04 0
983.12 0
983.19 0
983.26 0
983.33 0
983.40 0
983.48 0
983.55 0
983.62 0
983.69 0
983.76 0
983.83 0
983.91 0
983.98 0
984.05 0
984.12 0
984.19 0
984.27 0
984.34 0
984.41 0
984.48 0
984.55 0
984.63 0
984.70 0
984.77 0
984.84 0
984.91 0
984.99 0
985.06 0
985.13 0
985.20 0
985.27 0
985.34 0
985.42 0
985.49 0
985.56 0
985.63 0
985.70 0
985.78 0
985.85 0
985.92 0
985.99 0
986.06 0
986.14 0
986.21 0
986.28 0
986.35 0
986.42 0
986.50 0
986.57 0
986.64 0
986.71 0
986.78 0
986.86 0
986.93 0
987.00 0
987.07 0
987.14 0
987.22 0
987.29 0
987.36 0
987.43 0
987.50 0
987.58 0
987.65 0
987.72 0
987.79 0
987.86 0
987.94 0
988.01 0
988.08 0
988.15 0
988.22 0
988.30 0
988.37 0
988.44 0
988.51 0
988.58 0
988.66 0
988.73 0
988.80 0
988.87 0
988.94 0
989.02 0
989.09 0
989.16 0
989.23 0
989.30 0
989.38 0
989.45 0
989.52 0
989.59 0
989.66 0
989.74 0
989.81 0
989.88 0
989.95 0
990.03 0
990.10 0
990.17 0
990.24 0
990.31 0
990.39 0
990.46 0
990.53 0
990.60 0
990.67 0
990.75 0
990.82 0
990.89 0
990.96 0
991.03 0
991.11 0
991.18 0
991.25 0
991.32 0
991.40 0
991.47 0
991.54 0
991.61 0
991.68 0
991.76 0
991.83 0
991.90 0
991.97 1
992.04 1
992.12 1
992.19 1
992.26 1
992.33 1
992.41 0
992.48 0
992.55 0
992.62 0
992.69 0
992.77 0
992.84 0
992.91 0
992.98 0
993.06 0
993.13 0
993.20 0
993.27 0
993.34 0
993.42 0
993.49 0
993.56 0
993.63 0
993.71 0
993.78 0
993.85 0
993.92 0
993.99 0
994.07 0
994.14 0
994.21 0
994.28 0
994.36 0
994.43 0
994.50 0
994.57 0
994.64 0
994.72 0
994.79 0
994.86 0
994.93 0
995.01 0
995.08 0
995.15 0
995.22 0
995.30 0
995.37 0
995.44 0
995.51 0
995.58 0
995.66 0
995.73 0
995.80 0
995.87 0
995.95 0
996.02 0
996.09 0
996.16 0
996.24 0
996.31 0
996.38 0
996.45 0
996.52 0
996.60 0
996.67 0
996.74 0
996.81 0
996.89 0
996.96 0
997.03 0
997.10 0
997.18 0
997.25 0
997.32 0
997.39 0
997.46 0
997.54 0
997.61 0
997.68 0
997.75 0
997.83 0
997.90 0
997.97 0
998.04 0
998.12 0
998.19 0
998.26 0
998.33 0
998.41 0
998.48 0
998.55 0
998.62 0
998.70 0
998.77 0
998.84 0
998.91 0
998.99 0
999.06 0
999.13 0
999.20 0
999.27 0
999.35 0
999.42 0
999.49 0
999.56 0
999.64 0
999.71 0
999.78 0
999.85 0
999.93 0
1000.00 0
1000.07 0
1000.14 0
1000.22 0
1000.29 0
1000.36 0
1000.43 0
1000.51 0
1000.58 0
1000.65 0
1000.72 0
1000.80 0
1000.87 0
1000.94 0
1001.01 0
1001.09 0
1001.16 0
1001.23 0
1001.30 0
1001.38 0
1001.45 0
1001.52 0
1001.59 0
1001.67 0
1001.74 0
1001.81 0
1001.88 0
1001.96 0
1002.03 0
1002.10 0
1002.17 0
1002.25 0
1002.32 0
1002.39 0
1002.46 0
1002.54 0
1002.61 0
1002.68 0
1002.75 0
1002.83 0
1002.90 0
1002.97 0
1003.04 0
1003.12 0
1003.19 0
1003.26 0
1003.34 0
1003.41 0
1003.48 0
1003.55 0
1003.63 0
1003.70 0
1003.77 0
1003.84 0
1003.92 0
1003.99 0
1004.06 0
1004.13 0
1004.21 0
1004.28 0
1004.35 0
1004.42 0
1004.50 0
1004.57 0
1004.64 0
1004.71 0
1004.79 0
1004.86 0
1004.93 0
1005.01 0
1005.08 0
1005.15 0
1005.22 0
1005.30 0
1005.37 0
1005.44 0
1005.51 0
1005.59 0
1005.66 0
1005.73 0
1005.80 0
1005.88 0
1005.95 0
1006.02 0
1006.09 0
1006.17 0
1006.24 1
1006.31 1
1006.39 1
1006.46 1
1006.53 0
1006.60 0
1006.68 0
1006.75 0
1006.82 0
1006.89 0
1006.97 0
1007.04 0
1007.11 0
1007.19 0
1007.26 0
1007.33 0
1007.40 0
1007.48 0
1007.55 0
1007.62 0
1007.69 0
1007.77 0
1007.84 0
1007.91 0
1007.99 0
1008.06 0
1008.13 0
1008.20 0
1008.28 0
1008.35 0
1008.42 0
1008.49 0
1008.57 0
1008.64 0
1008.71 0
1008.79 0
1008.86 0
1008.93 0
1009.00 0
1009.08 0
1009.15 0
1009.22 0
1009.30 0
1009.37 1
1009.44 1
1009.51 1
1009.59 1
1009.66 1
1009.73 1
1009.80 1
1009.88 1
1009.95 1
1010.02 0
1010.10 0
1010.17 0
1010.24 0
1010.31 0
1010.39 0
1010.46 1
1010.53 1
1010.61 1
1010.68 1
1010.75 1
1010.82 0
1010.90 0
1010.97 0
1011.04 0
1011.12 0
1011.19 0
1011.26 0
1011.33 0
1011.41 0
1011.48 0
1011.55 0
1011.63 0
1011.70 0
1011.77 0
1011.84 0
1011.92 0
1011.99 0
1012.06 0
1012.14 0
1012.21 0
1012.28 0
1012.35 0
1012.43 0
1012.50 0
1012.57 0
1012.65 0
1012.72 0
1012.79 0
1012.87 0
1012.94 0
1013.01 0
1013.08 0
1013.16 0
1013.23 0
1013.30 0
1013.38 0
1013.45 0
1013.52 0
1013.59 0
1013.67 0
1013.74 0
1013.81 0
1013.89 0
1013.96 0
1014.03 0
1014.11 0
1014.18 0
1014.25 0
1014.32 0
1014.40 0
1014.47 1
1014.54 1
1014.62 1
1014.69 1
1014.76 1
1014.84 1
1014.91 1
1014.98 1
1015.05 0
1015.13 0
1015.20 0
1015.27 0
1015.35 0
1015.42 0
1015.49 0
1015.57 0
1015.64 1
1015.71 1
1015.78 1
1015.86 1
1015.93 1
1016.00 1
1016.08 1
1016.15 1
1016.22 1
1016.30 1
1016.37 1
1016.44 0
1016.51 0
1016.59 0
1016.66 0
1016.73 0
1016.81 0
1016.88 0
1016.95 0
1017.03 0
1017.10 0
1017.17 0
1017.25 0
1017.32 0
1017.39 0
1017.46 0
1017.54 0
1017.61 0
1017.68 0
1017.76 0
1017.83 0
1017.90 0
1017.98 0
1018.05 0
1018.12 0
1018.20 0
1018.27 0
1018.34 0
1018.41 0
1018.49 0
1018.56 0
1018.63 0
1018.71 0
1018.78 0
1018.85 0
1018.93 0
1019.00 0
1019.07 0
1019.15 0
1019.22 0
1019.29 0
1019.37 0
1019.44 0
1019.51 0
1019.59 0
1019.66 0
1019.73 1
1019.80 1
1019.88 1
1019.95 1
1020.02 1
1020.10 1
1020.17 1
1020.24 1
1020.32 1
1020.39 1
1020.46 1
1020.54 1
1020.61 0
1020.68 0
1020.76 1
1020.83 1
1020.90 1
1020.98 1
1021.05 1
1021.12 1
1021.20 1
1021.27 1
1021.34 1
1021.42 1
1021.49 1
1021.56 1
1021.63 1
1021.71 1
1021.78 1
1021.85 0
1021.93 0
1022.00 0
1022.07 0
1022.15 0
1022.22 0
1022.29 0
1022.37 0
1022.44 0
1022.51 0
1022.59 1
1022.66 1
1022.73 1
1022.81 1
1022.88 1
1022.95 1
1023.03 0
1023.10 1
1023.17 1
1023.25 1
1023.32 1
1023.39 1
1023.47 1
1023.54 1
1023.61 1
1023.69 1
1023.76 1
1023.83 1
1023.91 0
1023.98 0
1024.05 0
1024.13 0
1024.20 0
1024.27 0
1024.35 0
1024.42 0
1024.49 1
1024.57 1
1024.64 1
1024.71 1
1024.79 1
1024.86 1
1024.93 1
1025.01 1
1025.08 1
1025.15 1
1025.23 0
1025.30 0
1025.37 0
1025.45 0
1025.52 0
1025.59 0
1025.67 0
1025.74 0
1025.81 0
1025.89 0
1025.96 0
1026.03 0
1026.11 0
1026.18 0
1026.25 0
1026.33 0
1026.40 1
1026.47 1
1026.55 1
1026.62 1
1026.69 1
1026.77 1
1026.84 1
1026.91 1
1026.99 1
1027.06 1
1027.13 1
1027.21 1
1027.28 1
1027.36 1
1027.43 1
1027.50 1
1027.58 1
1027.65 1
1027.72 1
1027.80 1
1027.87 1
1027.94 1
1028.02 1
1028.09 0
1028.16 0
1028.24 0
1028.31 1
1028.38 1
1028.46 1
1028.53 1
1028.60 1
1028.68 1
1028.75 1
1028.82 1
1028.90 1
1028.97 0
1029.05 0
1029.12 0
1029.19 0
1029.27 0
1029.34 0
1029.41 0
1029.49 0
1029.56 0
1029.63 1
1029.71 1
1029.78 1
1029.85 1
1029.93 2
1030.00 2
1030.07 2
1030.15 2
1030.22 2
1030.30 2
1030.37 3
1030.44 3
1030.52 3
1030.59 2
1030.66 2
1030.74 2
1030.81 2
1030.88 1
1030.96 1
1031.03 1
1031.10 1
1031.18 1
1031.25 1
1031.32 1
1031.40 1
1031.47 1
1031.55 1
1031.62 1
1031.69 1
1031.77 1
1031.84 1
1031.91 0
1031.99 0
1032.06 0
1032.13 0
1032.21 1
1032.28 1
1032.36 1
1032.43 1
1032.50 2
1032.58 1
1032.65 1
1032.72 1
1032.80 1
1032.87 1
1032.94 0
1033.02 0
1033.09 0
1033.17 0
1033.24 0
1033.31 0
1033.39 0
1033.46 0
1033.53 0
1033.61 0
1033.68 0
1033.75 0
1033.83 0
1033.90 0
1033.98 0
1034.05 1
1034.12 1
1034.20 1
1034.27 2
1034.34 2
1034.42 2
1034.49 2
1034.57 2
1034.64 2
1034.71 1
1034.79 1
1034.86 1
1034.93 1
1035.01 1
1035.08 1
1035.15 1
1035.23 1
1035.30 1
1035.38 1
1035.45 1
1035.52 1
1035.60 1
1035.67 1
1035.74 1
1035.82 1
1035.89 1
1035.97 0
1036.04 0
1036.11 0
1036.19 0
1036.26 0
1036.33 0
1036.41 0
1036.48 0
1036.56 0
1036.63 0
1036.70 0
1036.78 0
1036.85 0
1036.92 0
1037.00 0
1037.07 0
1037.15 0
1037.22 0
1037.29 0
1037.37 0
1037.44 0
1037.52 0
1037.59 0
1037.66 0
1037.74 0
1037.81 0
1037.88 0
1037.96 0
1038.03 0
1038.11 1
1038.18 1
1038.25 1
1038.33 1
1038.40 1
1038.47 1
1038.55 1
1038.62 1
1038.70 1
1038.77 1
1038.84 1
1038.92 1
1038.99 1
1039.07 1
1039.14 0
1039.21 0
1039.29 1
1039.36 1
1039.44 1
1039.51 1
1039.58 1
1039.66 1
1039.73 1
1039.80 1
1039.88 1
1039.95 1
1040.03 1
1040.10 1
1040.17 1
1040.25 1
1040.32 0
1040.40 0
1040.47 0
1040.54 0
1040.62 0
1040.69 0
1040.77 0
1040.84 0
1040.91 0
1040.99 0
1041.06 0
1041.13 0
1041.21 0
1041.28 0
1041.36 0
1041.43 0
1041.50 0
1041.58 0
1041.65 0
1041.73 0
1041.80 0
1041.87 0
1041.95 0
1042.02 0
1042.10 1
1042.17 1
1042.24 1
1042.32 1
1042.39 2
1042.47 2
1042.54 2
1042.61 2
1042.69 2
1042.76 2
1042.84 2
1042.91 2
1042.98 2
1043.06 2
1043.13 2
1043.21 2
1043.28 2
1043.35 2
1043.43 2
1043.50 2
1043.58 2
1043.65 2
1043.72 2
1043.80 2
1043.87 2
1043.95 2
1044.02 1
1044.09 1
1044.17 1
1044.24 1
1044.32 1
1044.39 1
1044.46 1
1044.54 1
1044.61 1
1044.69 1
1044.76 1
1044.83 1
1044.91 1
1044.98 1
1045.06 1
1045.13 1
1045.21 2
1045.28 2
1045.35 3
1045.43 3
1045.50 4
1045.58 4
1045.65 4
1045.72 3
1045.80 3
1045.87 3
1045.95 3
1046.02 3
1046.09 3
1046.17 3
1046.24 2
1046.32 2
1046.39 2
1046.46 2
1046.54 1
1046.61 1
1046.69 1
1046.76 1
1046.84 1
1046.91 1
1046.98 1
1047.06 1
1047.13 1
1047.21 0
1047.28 0
1047.35 0
1047.43 0
1047.50 0
1047.58 0
1047.65 0
1047.73 0
1047.80 0
1047.87 1
1047.95 1
1048.02 1
1048.10 1
1048.17 2
1048.24 2
1048.32 2
1048.39 2
1048.47 2
1048.54 2
1048.62 1
1048.69 1
1048.76 1
1048.84 1
1048.91 1
1048.99 0
1049.06 1
1049.13 1
1049.21 1
1049.28 1
1049.36 2
1049.43 2
1049.51 2
1049.58 3
1049.65 3
1049.73 3
1049.80 2
1049.88 2
1049.95 2
1050.03 2
1050.10 1
1050.17 1
1050.25 1
1050.32 1
1050.40 2
1050.47 2
1050.55 2
1050.62 2
1050.69 2
1050.77 2
1050.84 2
1050.92 2
1050.99 2
1051.07 2
1051.14 2
1051.21 2
1051.29 2
1051.36 2
1051.44 2
1051.51 1
1051.59 1
1051.66 1
1051.73 1
1051.81 0
1051.88 0
1051.96 0
1052.03 0
1052.11 0
1052.18 0
1052.25 0
1052.33 0
1052.40 0
1052.48 0
1052.55 0
1052.63 0
1052.70 0
1052.77 0
1052.85 0
1052.92 0
1053.00 0
1053.07 0
1053.15 0
1053.22 0
1053.30 0
1053.37 0
1053.44 0
1053.52 0
1053.59 0
1053.67 0
1053.74 0
1053.82 0
1053.89 0
1053.96 0
1054.04 0
1054.11 0
1054.19 0
1054.26 0
1054.34 0
1054.41 0
1054.49 0
1054.56 0
1054.63 0
1054.71 0
1054.78 0
1054.86 0
1054.93 0
1055.01 0
1055.08 0
1055.16 0
1055.23 0
1055.30 0
1055.38 0
1055.45 0
1055.53 1
1055.60 1
1055.68 1
1055.75 2
1055.83 2
1055.90 2
1055.97 1
1056.05 1
1056.12 0
1056.20 0
1056.27 0
1056.35 0
1056.42 0
1056.50 0
1056.57 0
1056.64 0
1056.72 0
1056.79 1
1056.87 1
1056.94 2
1057.02 2
1057.09 2
1057.17 2
1057.24 2
1057.31 2
1057.39 2
1057.46 3
1057.54 3
1057.61 4
1057.69 4
1057.76 4
1057.84 4
1057.91 4
1057.99 4
1058.06 4
1058.13 4
1058.21 4
1058.28 3
1058.36 3
1058.43 3
1058.51 2
1058.58 2
1058.66 2
1058.73 2
1058.81 3
1058.88 3
1058.95 3
1059.03 4
1059.10 4
1059.18 4
1059.25 4
1059.33 4
1059.40 4
1059.48 4
1059.55 4
1059.63 4
1059.70 4
1059.77 4
1059.85 4
1059.92 3
1060.00 3
1060.07 2
1060.15 1
1060.22 1
1060.30 0
1060.37 0
1060.45 0
1060.52 0
1060.60 0
1060.67 0
1060.74 0
1060.82 0
1060.89 0
1060.97 1
1061.04 1
1061.12 1
1061.19 2
1061.27 2
1061.34 3
1061.42 4
1061.49 5
1061.57 6
1061.64 7
1061.72 8
1061.79 8
1061.86 8
1061.94 8
1062.01 8
1062.09 7
1062.16 6
1062.24 6
1062.31 5
1062.39 5
1062.46 5
1062.54 5
1062.61 6
1062.69 5
1062.76 5
1062.84 5
1062.91 4
1062.98 3
1063.06 3
1063.13 2
1063.21 2
1063.28 2
1063.36 2
1063.43 2
1063.51 2
1063.58 1
1063.66 1
1063.73 1
1063.81 0
1063.88 0
1063.96 1
1064.03 1
1064.11 1
1064.18 1
1064.25 2
1064.33 2
1064.40 2
1064.48 2
1064.55 2
1064.63 1
1064.70 1
1064.78 1
1064.85 1
1064.93 1
1065.00 1
1065.08 1
1065.15 1
1065.23 2
1065.30 2
1065.38 3
1065.45 3
1065.53 3
1065.60 3
1065.68 3
1065.75 3
1065.83 4
1065.90 4
1065.97 4
1066.05 4
1066.12 4
1066.20 4
1066.27 4
1066.35 4
1066.42 3
1066.50 2
1066.57 2
1066.65 1
1066.72 1
1066.80 1
1066.87 1
1066.95 1
1067.02 1
1067.10 1
1067.17 1
1067.25 1
1067.32 1
1067.40 1
1067.47 1
1067.55 1
1067.62 1
1067.70 1
1067.77 0
1067.85 0
1067.92 0
1068.00 0
1068.07 0
1068.15 0
1068.22 0
1068.30 0
1068.37 1
1068.45 1
1068.52 2
1068.59 3
1068.67 3
1068.74 4
1068.82 4
1068.89 4
1068.97 4
1069.04 3
1069.12 3
1069.19 2
1069.27 1
1069.34 1
1069.42 1
1069.49 1
1069.57 1
1069.64 1
1069.72 1
1069.79 1
1069.87 1
1069.94 2
1070.02 2
1070.09 2
1070.17 3
1070.24 3
1070.32 3
1070.39 2
1070.47 2
1070.54 2
1070.62 2
1070.69 1
1070.77 1
1070.84 1
1070.92 1
1070.99 1
1071.07 1
1071.14 1
1071.22 1
1071.29 1
1071.37 1
1071.44 1
1071.52 0
1071.59 0
1071.67 0
1071.74 0
1071.82 0
1071.89 0
1071.97 0
1072.04 0
1072.12 0
1072.19 0
1072.27 1
1072.34 1
1072.42 2
1072.49 2
1072.57 3
1072.64 3
1072.72 3
1072.79 3
1072.87 3
1072.94 3
1073.02 2
1073.09 2
1073.17 2
1073.24 2
1073.32 2
1073.39 2
1073.47 2
1073.54 2
1073.62 1
1073.69 1
1073.77 0
1073.84 0
1073.92 0
1073.99 0
1074.07 0
1074.14 0
1074.22 0
1074.30 0
1074.37 1
1074.45 1
1074.52 2
1074.60 2
1074.67 2
1074.75 2
1074.82 2
1074.90 2
1074.97 2
1075.05 2
1075.12 1
1075.20 1
1075.27 1
1075.35 1
1075.42 1
1075.50 2
1075.57 2
1075.65 2
1075.72 3
1075.80 3
1075.87 3
1075.95 3
1076.02 4
1076.10 4
1076.17 4
1076.25 4
1076.32 4
1076.40 3
1076.47 3
1076.55 2
1076.62 2
1076.70 2
1076.77 2
1076.85 2
1076.93 2
1077.00 3
1077.08 3
1077.15 2
1077.23 2
1077.30 1
1077.38 0
1077.45 0
1077.53 0
1077.60 0
1077.68 0
1077.75 0
1077.83 1
1077.90 1
1077.98 1
1078.05 2
1078.13 2
1078.20 2
1078.28 1
1078.35 1
1078.43 1
1078.50 1
1078.58 1
1078.66 1
1078.73 2
1078.81 2
1078.88 3
1078.96 4
1079.03 4
1079.11 5
1079.18 5
1079.26 5
1079.33 5
1079.41 5
1079.48 4
1079.56 4
1079.63 3
1079.71 3
1079.78 2
1079.86 2
1079.94 1
1080.01 1
1080.09 1
1080.16 1
1080.24 1
1080.31 1
1080.39 2
1080.46 2
1080.54 2
1080.61 2
1080.69 2
1080.76 2
1080.84 2
1080.91 2
1080.99 1
1081.06 1
1081.14 0
1081.22 0
1081.29 0
1081.37 0
1081.44 0
1081.52 0
1081.59 0
1081.67 0
1081.74 0
1081.82 1
1081.89 1
1081.97 1
1082.04 1
1082.12 2
1082.20 3
1082.27 4
1082.35 5
1082.42 5
1082.50 6
1082.57 6
1082.65 6
1082.72 6
1082.80 6
1082.87 5
1082.95 5
1083.02 4
1083.10 4
1083.18 3
1083.25 3
1083.33 3
1083.40 2
1083.48 2
1083.55 1
1083.63 0
1083.70 0
1083.78 0
1083.85 0
1083.93 0
1084.01 0
1084.08 0
1084.16 1
1084.23 1
1084.31 2
1084.38 2
1084.46 3
1084.53 3
1084.61 3
1084.68 2
1084.76 2
1084.84 1
1084.91 1
1084.99 1
1085.06 1
1085.14 0
1085.21 0
1085.29 1
1085.36 1
1085.44 1
1085.51 1
1085.59 2
1085.67 2
1085.74 2
1085.82 3
1085.89 3
1085.97 3
1086.04 4
1086.12 4
1086.19 4
1086.27 3
1086.34 3
1086.42 2
1086.50 1
1086.57 1
1086.65 0
1086.72 0
1086.80 0
1086.87 0
1086.95 0
1087.02 0
1087.10 0
1087.18 0
1087.25 1
1087.33 2
1087.40 3
1087.48 4
1087.55 5
1087.63 6
1087.70 6
1087.78 5
1087.86 5
1087.93 4
1088.01 3
1088.08 2
1088.16 1
1088.23 1
1088.31 2
1088.39 2
1088.46 3
1088.54 4
1088.61 5
1088.69 5
1088.76 5
1088.84 5
1088.91 4
1088.99 3
1089.07 3
1089.14 2
1089.22 1
1089.29 1
1089.37 0
1089.44 0
1089.52 0
1089.59 0
1089.67 1
1089.75 1
1089.82 1
1089.90 1
1089.97 1
1090.05 1
1090.12 1
1090.20 1
1090.28 1
1090.35 2
1090.43 2
1090.50 4
1090.58 5
1090.65 6
1090.73 7
1090.81 8
1090.88 8
1090.96 8
1091.03 6
1091.11 5
1091.18 3
1091.26 2
1091.34 1
1091.41 0
1091.49 0
1091.56 0
1091.64 0
1091.71 0
1091.79 0
1091.87 1
1091.94 1
1092.02 2
1092.09 2
1092.17 2
1092.24 2
1092.32 2
1092.40 1
1092.47 1
1092.55 1
1092.62 1
1092.70 2
1092.77 2
1092.85 2
1092.93 2
1093.00 2
1093.08 2
1093.15 2
1093.23 1
1093.30 1
1093.38 1
1093.46 0
1093.53 0
1093.61 0
1093.68 0
1093.76 0
1093.83 0
1093.91 0
1093.99 1
1094.06 1
1094.14 2
1094.21 2
1094.29 2
1094.37 1
1094.44 1
1094.52 1
1094.59 2
1094.67 3
1094.74 4
1094.82 5
1094.90 6
1094.97 7
1095.05 7
1095.12 7
1095.20 6
1095.27 6
1095.35 5
1095.43 5
1095.50 6
1095.58 6
1095.65 7
1095.73 7
1095.81 7
1095.88 7
1095.96 6
1096.03 6
1096.11 6
1096.19 5
1096.26 5
1096.34 6
1096.41 6
1096.49 7
1096.56 7
1096.64 7
1096.72 7
1096.79 7
1096.87 7
1096.94 6
1097.02 5
1097.10 4
1097.17 3
1097.25 3
1097.32 2
1097.40 1
1097.48 1
1097.55 0
1097.63 0
1097.70 1
1097.78 2
1097.85 3
1097.93 4
1098.01 5
1098.08 6
1098.16 7
1098.23 8
1098.31 8
1098.39 8
1098.46 8
1098.54 8
1098.61 8
1098.69 8
1098.77 7
1098.84 7
1098.92 7
1098.99 6
1099.07 7
1099.15 7
1099.22 7
1099.30 8
1099.37 8
1099.45 9
1099.53 9
1099.60 9
1099.68 9
1099.75 9
1099.83 9
1099.91 9
1099.98 9
1100.06 9
1100.13 9
1100.21 9
1100.29 8
1100.36 7
1100.44 6
1100.51 4
1100.59 3
1100.67 2
1100.74 1
1100.82 1
1100.89 1
1100.97 1
1101.05 2
1101.12 2
1101.20 3
1101.27 3
1101.35 4
1101.43 4
1101.50 4
1101.58 4
1101.65 5
1101.73 5
1101.81 5
1101.88 6
1101.96 6
1102.03 7
1102.11 7
1102.19 7
1102.26 7
1102.34 7
1102.41 7
1102.49 7
1102.57 7
1102.64 6
1102.72 6
1102.80 5
1102.87 4
1102.95 3
1103.02 3
1103.10 2
1103.18 2
1103.25 2
1103.33 3
1103.40 3
1103.48 3
1103.56 3
1103.63 3
1103.71 3
1103.78 3
1103.86 3
1103.94 5
1104.01 6
1104.09 8
1104.17 10
1104.24 12
1104.32 13
1104.39 14
1104.47 14
1104.55 14
1104.62 14
1104.70 13
1104.77 12
1104.85 10
1104.93 9
1105.00 7
1105.08 5
1105.16 4
1105.23 2
1105.31 1
1105.38 0
1105.46 0
1105.54 0
1105.61 1
1105.69 1
1105.76 2
1105.84 3
1105.92 4
1105.99 4
1106.07 5
1106.15 6
1106.22 7
1106.30 8
1106.37 9
1106.45 10
1106.53 11
1106.60 12
1106.68 13
1106.76 13
1106.83 14
1106.91 14
1106.98 13
1107.06 12
1107.14 11
1107.21 9
1107.29 7
1107.37 5
1107.44 4
1107.52 2
1107.59 1
1107.67 1
1107.75 0
1107.82 0
1107.90 0
1107.98 0
1108.05 0
1108.13 0
1108.20 0
1108.28 0
1108.36 0
1108.43 0
1108.51 0
1108.59 0
1108.66 0
1108.74 1
1108.81 1
1108.89 1
1108.97 2
1109.04 2
1109.12 1
1109.20 1
1109.27 1
1109.35 1
1109.43 2
1109.50 2
1109.58 4
1109.65 5
1109.73 6
1109.81 7
1109.88 8
1109.96 8
1110.04 8
1110.11 8
1110.19 8
1110.26 8
1110.34 9
1110.42 9
1110.49 9
1110.57 9
1110.65 8
1110.72 7
1110.80 6
1110.88 5
1110.95 4
1111.03 4
1111.10 4
1111.18 4
1111.26 4
1111.33 3
1111.41 2
1111.49 2
1111.56 1
1111.64 1
1111.72 2
1111.79 3
1111.87 5
1111.95 7
1112.02 8
1112.10 10
1112.17 11
1112.25 11
1112.33 11
1112.40 11
1112.48 10
1112.56 10
1112.63 10
1112.71 11
1112.79 13
1112.86 14
1112.94 16
1113.02 17
1113.09 19
1113.17 19
1113.24 20
1113.32 19
1113.40 19
1113.47 18
1113.55 18
1113.63 16
1113.70 15
1113.78 14
1113.86 13
1113.93 12
1114.01 11
1114.09 11
1114.16 10
1114.24 9
1114.32 9
1114.39 8
1114.47 8
1114.54 7
1114.62 7
1114.70 7
1114.77 7
1114.85 6
1114.93 6
1115.00 6
1115.08 5
1115.16 5
1115.23 5
1115.31 4
1115.39 5
1115.46 6
1115.54 7
1115.62 8
1115.69 10
1115.77 11
1115.85 11
1115.92 12
1116.00 12
1116.07 11
1116.15 11
1116.23 10
1116.30 10
1116.38 10
1116.46 10
1116.53 11
1116.61 12
1116.69 13
1116.76 14
1116.84 14
1116.92 15
1116.99 16
1117.07 16
1117.15 17
1117.22 17
1117.30 17
1117.38 18
1117.45 18
1117.53 18
1117.61 18
1117.68 18
1117.76 18
1117.84 18
1117.91 18
1117.99 17
1118.07 17
1118.14 16
1118.22 16
1118.30 16
1118.37 15
1118.45 15
1118.53 14
1118.60 14
1118.68 13
1118.76 13
1118.83 13
1118.91 13
1118.99 12
1119.06 12
1119.14 12
1119.22 12
1119.29 12
1119.37 12
1119.45 13
1119.52 12
1119.60 12
1119.68 12
1119.75 11
1119.83 10
1119.91 8
1119.98 7
1120.06 7
1120.14 7
1120.21 7
1120.29 8
1120.37 10
1120.44 12
1120.52 14
1120.60 16
1120.67 18
1120.75 19
1120.83 19
1120.90 18
1120.98 16
1121.06 14
1121.13 11
1121.21 8
1121.29 6
1121.36 4
1121.44 2
1121.52 0
1121.59 0
1121.67 0
1121.75 0
1121.82 0
1121.90 0
1121.98 0
1122.05 0
1122.13 1
1122.21 2
1122.28 4
1122.36 5
1122.44 7
1122.51 9
1122.59 10
1122.67 11
1122.74 12
1122.82 12
1122.90 12
1122.98 11
1123.05 10
1123.13 10
1123.21 9
1123.28 9
1123.36 8
1123.44 8
1123.51 8
1123.59 7
1123.67 6
1123.74 5
1123.82 4
1123.90 3
1123.97 2
1124.05 1
1124.13 1
1124.20 1
1124.28 1
1124.36 2
1124.43 2
1124.51 2
1124.59 2
1124.66 1
1124.74 1
1124.82 0
1124.90 0
1124.97 0
1125.05 0
1125.13 0
1125.20 0
1125.28 0
1125.36 1
1125.43 1
1125.51 1
1125.59 1
1125.66 1
1125.74 1
1125.82 1
1125.89 1
1125.97 2
1126.05 2
1126.13 3
1126.20 3
1126.28 3
1126.36 2
1126.43 2
1126.51 2
1126.59 2
1126.66 2
1126.74 3
1126.82 4
1126.89 6
1126.97 7
1127.05 8
1127.13 8
1127.20 9
1127.28 9
1127.36 8
1127.43 8
1127.51 8
1127.59 8
1127.66 9
1127.74 9
1127.82 9
1127.89 9
1127.97 9
1128.05 9
1128.13 8
1128.20 8
1128.28 7
1128.36 7
1128.43 7
1128.51 8
1128.59 8
1128.66 8
1128.74 9
1128.82 9
1128.90 9
1128.97 9
1129.05 9
1129.13 9
1129.20 9
1129.28 8
1129.36 8
1129.43 8
1129.51 8
1129.59 8
1129.67 9
1129.74 10
1129.82 11
1129.90 13
1129.97 14
1130.05 15
1130.13 15
1130.20 14
1130.28 12
1130.36 10
1130.44 8
1130.51 7
1130.59 6
1130.67 5
1130.74 5
1130.82 5
1130.90 6
1130.97 7
1131.05 7
1131.13 7
1131.21 7
1131.28 6
1131.36 5
1131.44 3
1131.51 2
1131.59 2
1131.67 2
1131.75 3
1131.82 5
1131.90 7
1131.98 10
1132.05 12
1132.13 14
1132.21 15
1132.29 15
1132.36 14
1132.44 14
1132.52 13
1132.59 13
1132.67 12
1132.75 13
1132.83 13
1132.90 14
1132.98 15
1133.06 16
1133.13 17
1133.21 18
1133.29 18
1133.37 18
1133.44 19
1133.52 19
1133.60 18
1133.67 18
1133.75 18
1133.83 18
1133.91 18
1133.98 19
1134.06 19
1134.14 20
1134.21 21
1134.29 21
1134.37 21
1134.45 21
1134.52 20
1134.60 19
1134.68 18
1134.75 17
1134.83 16
1134.91 16
1134.99 16
1135.06 16
1135.14 15
1135.22 15
1135.29 15
1135.37 15
1135.45 15
1135.53 16
1135.60 17
1135.68 17
1135.76 18
1135.83 18
1135.91 17
1135.99 16
1136.07 15
1136.14 13
1136.22 12
1136.30 12
1136.38 12
1136.45 13
1136.53 14
1136.61 15
1136.68 16
1136.76 16
1136.84 17
1136.92 17
1136.99 17
1137.07 16
1137.15 16
1137.23 15
1137.30 15
1137.38 14
1137.46 13
1137.53 13
1137.61 12
1137.69 11
1137.77 10
1137.84 9
1137.92 8
1138.00 7
1138.08 6
1138.15 4
1138.23 3
1138.31 2
1138.38 1
1138.46 0
1138.54 1
1138.62 1
1138.69 2
1138.77 3
1138.85 5
1138.93 6
1139.00 6
1139.08 7
1139.16 8
1139.24 8
1139.31 8
1139.39 8
1139.47 8
1139.54 8
1139.62 8
1139.70 8
1139.78 9
1139.85 9
1139.93 10
1140.01 10
1140.09 11
1140.16 11
1140.24 10
1140.32 9
1140.40 8
1140.47 7
1140.55 6
1140.63 4
1140.71 3
1140.78 3
1140.86 3
1140.94 3
1141.01 4
1141.09 6
1141.17 7
1141.25 9
1141.32 10
1141.40 11
1141.48 11
1141.56 11
1141.63 11
1141.71 10
1141.79 9
1141.87 9
1141.94 8
1142.02 7
1142.10 7
1142.18 7
1142.25 7
1142.33 7
1142.41 7
1142.49 7
1142.56 7
1142.64 7
1142.72 7
1142.80 8
1142.87 9
1142.95 10
1143.03 12
1143.11 13
1143.18 15
1143.26 15
1143.34 16
1143.42 16
1143.49 15
1143.57 15
1143.65 14
1143.73 14
1143.80 14
1143.88 14
1143.96 13
1144.04 12
1144.11 11
1144.19 10
1144.27 9
1144.35 9
1144.42 10
1144.50 11
1144.58 12
1144.66 14
1144.73 16
1144.81 17
1144.89 19
1144.97 20
1145.04 21
1145.12 23
1145.20 23
1145.28 24
1145.35 23
1145.43 22
1145.51 20
1145.59 19
1145.66 17
1145.74 16
1145.82 15
1145.90 15
1145.97 16
1146.05 16
1146.13 17
1146.21 16
1146.28 16
1146.36 14
1146.44 13
1146.52 11
1146.59 9
1146.67 8
1146.75 7
1146.83 7
1146.90 7
1146.98 7
1147.06 8
1147.14 9
1147.22 10
1147.29 12
1147.37 13
1147.45 15
1147.53 17
1147.60 18
1147.68 19
1147.76 20
1147.84 20
1147.91 20
1147.99 20
1148.07 21
1148.15 21
1148.22 21
1148.30 21
1148.38 21
1148.46 22
1148.54 22
1148.61 22
1148.69 22
1148.77 23
1148.85 23
1148.92 23
1149.00 22
1149.08 20
1149.16 19
1149.23 16
1149.31 14
1149.39 13
1149.47 12
1149.54 11
1149.62 12
1149.70 14
1149.78 16
1149.86 18
1149.93 19
1150.01 20
1150.09 20
1150.17 20
1150.24 18
1150.32 17
1150.40 16
1150.48 15
1150.55 14
1150.63 14
1150.71 14
1150.79 13
1150.87 13
1150.94 12
1151.02 12
1151.10 11
1151.18 12
1151.25 12
1151.33 13
1151.41 14
1151.49 15
1151.57 17
1151.64 18
1151.72 19
1151.80 20
1151.88 21
1151.95 22
1152.03 23
1152.11 23
1152.19 23
1152.27 23
1152.34 22
1152.42 22
1152.50 21
1152.58 21
1152.65 21
1152.73 22
1152.81 23
1152.89 24
1152.97 24
1153.04 24
1153.12 24
1153.20 23
1153.28 22
1153.35 21
1153.43 20
1153.51 19
1153.59 19
1153.67 19
1153.74 19
1153.82 19
1153.90 19
1153.98 20
1154.06 20
1154.13 20
1154.21 20
1154.29 19
1154.37 19
1154.44 17
1154.52 16
1154.60 14
1154.68 13
1154.76 12
1154.83 11
1154.91 11
1154.99 12
1155.07 14
1155.15 15
1155.22 16
1155.30 16
1155.38 16
1155.46 16
1155.53 15
1155.61 14
1155.69 13
1155.77 12
1155.85 11
1155.92 10
1156.00 10
1156.08 9
1156.16 9
1156.24 8
1156.31 8
1156.39 8
1156.47 9
1156.55 9
1156.63 10
1156.70 11
1156.78 12
1156.86 12
1156.94 12
1157.02 12
1157.09 12
1157.17 12
1157.25 13
1157.33 13
1157.40 13
1157.48 13
1157.56 12
1157.64 11
1157.72 10
1157.79 9
1157.87 9
1157.95 9
1158.03 10
1158.11 11
1158.18 11
1158.26 11
1158.34 10
1158.42 9
1158.50 8
1158.57 7
1158.65 7
1158.73 7
1158.81 7
1158.89 8
1158.96 9
1159.04 10
1159.12 11
1159.20 12
1159.28 13
1159.35 14
1159.43 14
1159.51 15
1159.59 15
1159.67 15
1159.74 16
1159.82 16
1159.90 16
1159.98 17
1160.06 19
1160.13 21
1160.21 23
1160.29 25
1160.37 27
1160.45 29
1160.53 29
1160.60 29
1160.68 28
1160.76 27
1160.84 26
1160.92 24
1160.99 23
1161.07 22
1161.15 20
1161.23 19
1161.31 17
1161.38 16
1161.46 14
1161.54 13
1161.62 12
1161.70 12
1161.77 12
1161.85 12
1161.93 13
1162.01 13
1162.09 14
1162.16 14
1162.24 15
1162.32 16
1162.40 17
1162.48 18
1162.56 18
1162.63 19
1162.71 19
1162.79 19
1162.87 18
1162.95 17
1163.02 16
1163.10 15
1163.18 14
1163.26 13
1163.34 12
1163.42 10
1163.49 9
1163.57 9
1163.65 8
1163.73 9
1163.81 9
1163.88 11
1163.96 12
1164.04 14
1164.12 16
1164.20 18
1164.27 20
1164.35 21
1164.43 21
1164.51 21
1164.59 21
1164.67 20
1164.74 19
1164.82 19
1164.90 18
1164.98 19
1165.06 19
1165.14 20
1165.21 20
1165.29 20
1165.37 20
1165.45 20
1165.53 19
1165.60 18
1165.68 18
1165.76 18
1165.84 18
1165.92 19
1166.00 20
1166.07 20
1166.15 20
1166.23 20
1166.31 20
1166.39 19
1166.47 18
1166.54 18
1166.62 17
1166.70 16
1166.78 15
1166.86 14
1166.93 13
1167.01 12
1167.09 12
1167.17 11
1167.25 11
1167.33 11
1167.40 11
1167.48 11
1167.56 11
1167.64 12
1167.72 13
1167.80 13
1167.87 14
1167.95 14
1168.03 14
1168.11 13
1168.19 12
1168.27 12
1168.34 12
1168.42 13
1168.50 15
1168.58 17
1168.66 19
1168.74 21
1168.81 22
1168.89 22
1168.97 22
1169.05 21
1169.13 20
1169.21 18
1169.28 17
1169.36 17
1169.44 17
1169.52 17
1169.60 17
1169.68 17
1169.75 17
1169.83 17
1169.91 16
1169.99 15
1170.07 14
1170.15 12
1170.22 11
1170.30 9
1170.38 8
1170.46 7
1170.54 7
1170.62 7
1170.70 7
1170.77 8
1170.85 10
1170.93 11
1171.01 13
1171.09 14
1171.17 14
1171.24 13
1171.32 12
1171.40 10
1171.48 8
1171.56 6
1171.64 3
1171.71 1
1171.79 0
1171.87 0
1171.95 0
1172.03 0
1172.11 0
1172.19 0
1172.26 0
1172.34 0
1172.42 0
1172.50 0
1172.58 2
1172.66 4
1172.73 6
1172.81 8
1172.89 10
1172.97 12
1173.05 13
1173.13 14
1173.21 15
1173.28 15
1173.36 16
1173.44 16
1173.52 16
1173.60 15
1173.68 14
1173.75 12
1173.83 10
1173.91 9
1173.99 9
1174.07 10
1174.15 13
1174.23 17
1174.30 21
1174.38 25
1174.46 29
1174.54 32
1174.62 33
1174.70 33
1174.78 32
1174.85 31
1174.93 31
1175.01 31
1175.09 31
1175.17 32
1175.25 32
1175.33 33
1175.40 33
1175.48 33
1175.56 33
1175.64 33
1175.72 33
1175.80 33
1175.88 32
1175.95 32
1176.03 31
1176.11 30
1176.19 28
1176.27 27
1176.35 25
1176.43 23
1176.50 22
1176.58 21
1176.66 22
1176.74 22
1176.82 24
1176.90 26
1176.98 29
1177.05 31
1177.13 33
1177.21 34
1177.29 35
1177.37 36
1177.45 37
1177.53 38
1177.60 38
1177.68 38
1177.76 38
1177.84 37
1177.92 36
1178.00 35
1178.08 34
1178.16 34
1178.23 34
1178.31 35
1178.39 37
1178.47 38
1178.55 39
1178.63 40
1178.71 40
1178.78 40
1178.86 40
1178.94 39
1179.02 38
1179.10 38
1179.18 37
1179.26 37
1179.34 37
1179.41 36
1179.49 36
1179.57 35
1179.65 35
1179.73 34
1179.81 33
1179.89 31
1179.96 30
1180.04 29
1180.12 28
1180.20 27
1180.28 26
1180.36 27
1180.44 28
1180.52 30
1180.59 33
1180.67 36
1180.75 38
1180.83 40
1180.91 40
1180.99 39
1181.07 38
1181.15 35
1181.22 33
1181.30 31
1181.38 29
1181.46 28
1181.54 28
1181.62 27
1181.70 27
1181.78 27
1181.85 27
1181.93 28
1182.01 28
1182.09 28
1182.17 27
1182.25 27
1182.33 26
1182.41 26
1182.48 26
1182.56 26
1182.64 27
1182.72 28
1182.80 28
1182.88 29
1182.96 28
1183.04 27
1183.12 26
1183.19 25
1183.27 24
1183.35 23
1183.43 23
1183.51 24
1183.59 26
1183.67 27
1183.75 29
1183.82 30
1183.90 31
1183.98 31
1184.06 30
1184.14 30
1184.22 28
1184.30 27
1184.38 26
1184.46 24
1184.53 23
1184.61 21
1184.69 20
1184.77 18
1184.85 17
1184.93 16
1185.01 15
1185.09 15
1185.17 16
1185.24 17
1185.32 18
1185.40 20
1185.48 21
1185.56 22
1185.64 23
1185.72 23
1185.80 22
1185.88 21
1185.95 19
1186.03 17
1186.11 15
1186.19 12
1186.27 10
1186.35 8
1186.43 6
1186.51 6
1186.59 5
1186.66 6
1186.74 8
1186.82 10
1186.90 13
1186.98 16
1187.06 20
1187.14 23
1187.22 26
1187.30 28
1187.38 29
1187.45 30
1187.53 29
1187.61 28
1187.69 27
1187.77 25
1187.85 24
1187.93 23
1188.01 22
1188.09 21
1188.16 21
1188.24 20
1188.32 20
1188.40 20
1188.48 19
1188.56 19
1188.64 18
1188.72 17
1188.80 16
1188.88 15
1188.95 14
1189.03 14
1189.11 13
1189.19 13
1189.27 14
1189.35 14
1189.43 14
1189.51 15
1189.59 15
1189.67 15
1189.75 14
1189.82 12
1189.90 10
1189.98 8
1190.06 6
1190.14 6
1190.22 6
1190.30 8
1190.38 10
1190.46 13
1190.54 16
1190.61 19
1190.69 21
1190.77 22
1190.85 22
1190.93 21
1191.01 20
1191.09 20
1191.17 19
1191.25 19
1191.33 18
1191.41 18
1191.48 17
1191.56 16
1191.64 15
1191.72 14
1191.80 13
1191.88 14
1191.96 15
1192.04 18
1192.12 22
1192.20 25
1192.28 29
1192.35 32
1192.43 34
1192.51 35
1192.59 36
1192.67 36
1192.75 37
1192.83 37
1192.91 38
1192.99 39
1193.07 40
1193.15 41
1193.23 42
1193.30 42
1193.38 41
1193.46 40
1193.54 38
1193.62 36
1193.70 33
1193.78 30
1193.86 28
1193.94 25
1194.02 24
1194.10 22
1194.18 20
1194.25 19
1194.33 18
1194.41 18
1194.49 18
1194.57 19
1194.65 20
1194.73 22
1194.81 23
1194.89 24
1194.97 25
1195.05 24
1195.13 23
1195.20 21
1195.28 19
1195.36 16
1195.44 14
1195.52 12
1195.60 11
1195.68 11
1195.76 11
1195.84 11
1195.92 11
1196.00 10
1196.08 9
1196.16 8
1196.23 7
1196.31 6
1196.39 6
1196.47 6
1196.55 6
1196.63 6
1196.71 6
1196.79 5
1196.87 5
1196.95 5
1197.03 6
1197.11 8
1197.19 10
1197.27 13
1197.34 15
1197.42 17
1197.50 19
1197.58 19
1197.66 19
1197.74 18
1197.82 18
1197.90 18
1197.98 18
1198.06 19
1198.14 19
1198.22 19
1198.30 19
1198.38 18
1198.46 17
1198.53 16
1198.61 15
1198.69 15
1198.77 14
1198.85 14
1198.93 14
1199.01 13
1199.09 12
1199.17 11
1199.25 10
1199.33 9
1199.41 9
1199.49 9
1199.57 10
1199.65 11
1199.72 14
1199.80 16
1199.88 19
1199.96 20
1200.04 21
1200.12 22
1200.20 22
1200.28 22
1200.36 23
1200.44 24
1200.52 25
1200.60 27
1200.68 28
1200.76 29
1200.84 30
1200.92 29
1200.99 28
1201.07 26
1201.15 23
1201.23 20
1201.31 17
1201.39 14
1201.47 12
1201.55 10
1201.63 10
1201.71 11
1201.79 13
1201.87 15
1201.95 17
1202.03 19
1202.11 20
1202.19 20
1202.27 20
1202.35 19
1202.42 18
1202.50 17
1202.58 16
1202.66 16
1202.74 15
1202.82 14
1202.90 13
1202.98 11
1203.06 8
1203.14 6
1203.22 4
1203.30 3
1203.38 3
1203.46 5
1203.54 7
1203.62 10
1203.70 14
1203.78 16
1203.86 17
1203.93 18
1204.01 17
1204.09 15
1204.17 12
1204.25 9
1204.33 6
1204.41 4
1204.49 2
1204.57 1
1204.65 0
1204.73 1
1204.81 2
1204.89 4
1204.97 7
1205.05 10
1205.13 13
1205.21 15
1205.29 17
1205.37 17
1205.45 16
1205.53 14
1205.61 12
1205.68 8
1205.76 5
1205.84 2
1205.92 0
1206.00 0
1206.08 0
1206.16 0
1206.24 0
1206.32 0
1206.40 1
1206.48 1
1206.56 1
1206.64 1
1206.72 0
1206.80 0
1206.88 0
1206.96 1
1207.04 2
1207.12 4
1207.20 5
1207.28 6
1207.36 7
1207.44 7
1207.52 6
1207.59 5
1207.67 4
1207.75 4
1207.83 5
1207.91 7
1207.99 9
1208.07 12
1208.15 14
1208.23 16
1208.31 17
1208.39 17
1208.47 17
1208.55 17
1208.63 16
1208.71 16
1208.79 16
1208.87 16
1208.95 16
1209.03 15
1209.11 15
1209.19 14
1209.27 13
1209.35 12
1209.43 12
1209.51 12
1209.59 13
1209.67 14
1209.75 15
1209.83 16
1209.91 17
1209.98 17
1210.06 17
1210.14 18
1210.22 18
1210.30 19
1210.38 19
1210.46 20
1210.54 20
1210.62 20
1210.70 19
1210.78 17
1210.86 15
1210.94 13
1211.02 11
1211.10 9
1211.18 8
1211.26 7
1211.34 7
1211.42 7
1211.50 8
1211.58 10
1211.66 12
1211.74 14
1211.82 16
1211.90 19
1211.98 21
1212.06 23
1212.14 25
1212.22 26
1212.30 27
1212.38 27
1212.46 26
1212.54 24
1212.62 20
1212.70 16
1212.78 13
1212.86 10
1212.94 8
1213.02 7
1213.10 9
1213.18 11
1213.26 13
1213.33 16
1213.41 18
1213.49 20
1213.57 23
1213.65 24
1213.73 26
1213.81 27
1213.89 28
1213.97 28
1214.05 27
1214.13 26
1214.21 26
1214.29 26
1214.37 26
1214.45 27
1214.53 26
1214.61 26
1214.69 24
1214.77 21
1214.85 18
1214.93 14
1215.01 12
1215.09 11
1215.17 11
1215.25 13
1215.33 16
1215.41 19
1215.49 22
1215.57 24
1215.65 24
1215.73 24
1215.81 22
1215.89 20
1215.97 17
1216.05 14
1216.13 11
1216.21 8
1216.29 6
1216.37 5
1216.45 4
1216.53 3
1216.61 3
1216.69 2
1216.77 2
1216.85 1
1216.93 1
1217.01 1
1217.09 1
1217.17 2
1217.25 4
1217.33 6
1217.41 8
1217.49 9
1217.57 10
1217.65 10
1217.73 10
1217.81 9
1217.89 8
1217.97 8
1218.05 8
1218.13 9
1218.21 10
1218.29 11
1218.37 12
1218.45 14
1218.53 15
1218.61 17
1218.69 19
1218.77 20
1218.85 21
1218.93 22
1219.01 22
1219.09 22
1219.17 22
1219.25 22
1219.33 22
1219.41 24
1219.49 26
1219.57 30
1219.65 34
1219.73 37
1219.81 39
1219.89 40
1219.97 40
1220.05 39
1220.13 37
1220.21 36
1220.29 35
1220.37 35
1220.45 36
1220.53 36
1220.61 36
1220.69 36
1220.77 35
1220.85 34
1220.93 34
1221.01 34
1221.09 35
1221.17 35
1221.25 35
1221.33 34
1221.41 33
1221.49 32
1221.57 30
1221.65 28
1221.73 26
1221.81 25
1221.89 24
1221.97 23
1222.05 22
1222.13 22
1222.21 23
1222.29 24
1222.37 25
1222.45 28
1222.53 30
1222.61 33
1222.69 34
1222.77 34
1222.85 33
1222.93 31
1223.01 28
1223.09 25
1223.17 22
1223.25 20
1223.33 19
1223.41 19
1223.49 19
1223.57 19
1223.65 20
1223.73 21
1223.81 21
1223.89 22
1223.97 22
1224.05 23
1224.13 23
1224.21 23
1224.29 22
1224.37 22
1224.45 21
1224.54 21
1224.62 21
1224.70 22
1224.78 24
1224.86 27
1224.94 29
1225.02 30
1225.10 30
1225.18 29
1225.26 28
1225.34 25
1225.42 23
1225.50 21
1225.58 20
1225.66 19
1225.74 19
1225.82 19
1225.90 19
1225.98 20
1226.06 20
1226.14 20
1226.22 20
1226.30 20
1226.38 20
1226.46 20
1226.54 21
1226.62 22
1226.70 23
1226.78 25
1226.86 27
1226.94 29
1227.02 31
1227.10 33
1227.18 36
1227.26 39
1227.34 42
1227.42 46
1227.50 49
1227.58 51
1227.66 53
1227.74 54
1227.82 54
1227.91 52
1227.99 50
1228.07 47
1228.15 43
1228.23 40
1228.31 37
1228.39 34
1228.47 32
1228.55 31
1228.63 30
1228.71 29
1228.79 28
1228.87 27
1228.95 26
1229.03 24
1229.11 22
1229.19 20
1229.27 17
1229.35 13
1229.43 10
1229.51 6
1229.59 3
1229.67 1
1229.75 0
1229.83 0
1229.91 1
1229.99 3
1230.07 5
1230.15 7
1230.23 9
1230.32 11
1230.40 12
1230.48 14
1230.56 15
1230.64 16
1230.72 18
1230.80 21
1230.88 25
1230.96 29
1231.04 33
1231.12 36
1231.20 39
1231.28 40
1231.36 41
1231.44 40
1231.52 38
1231.60 36
1231.68 35
1231.76 33
1231.84 32
1231.92 31
1232.00 30
1232.08 30
1232.16 30
1232.25 31
1232.33 33
1232.41 36
1232.49 38
1232.57 40
1232.65 41
1232.73 41
1232.81 39
1232.89 37
1232.97 34
1233.05 32
1233.13 29
1233.21 27
1233.29 26
1233.37 26
1233.45 26
1233.53 26
1233.61 26
1233.69 27
1233.77 27
1233.85 29
1233.93 30
1234.02 31
1234.10 32
1234.18 33
1234.26 33
1234.34 32
1234.42 30
1234.50 27
1234.58 23
1234.66 19
1234.74 15
1234.82 12
1234.90 8
1234.98 5
1235.06 2
1235.14 0
1235.22 0
1235.30 0
1235.38 0
1235.46 0
1235.55 0
1235.63 0
1235.71 0
1235.79 1
1235.87 4
1235.95 6
1236.03 8
1236.11 9
1236.19 10
1236.27 12
1236.35 13
1236.43 15
1236.51 18
1236.59 20
1236.67 22
1236.75 24
1236.83 25
1236.91 27
1237.00 28
1237.08 30
1237.16 31
1237.24 33
1237.32 34
1237.40 35
1237.48 36
1237.56 36
1237.64 36
1237.72 36
1237.80 36
1237.88 35
1237.96 34
1238.04 32
1238.12 30
1238.20 27
1238.29 24
1238.37 21
1238.45 19
1238.53 17
1238.61 16
1238.69 16
1238.77 17
1238.85 18
1238.93 19
1239.01 21
1239.09 24
1239.17 26
1239.25 29
1239.33 32
1239.41 35
1239.50 37
1239.58 38
1239.66 37
1239.74 35
1239.82 31
1239.90 27
1239.98 21
1240.06 15
1240.14 9
1240.22 3
1240.30 0
1240.38 0
1240.46 0
1240.54 0
1240.62 0
1240.71 0
1240.79 0
1240.87 0
1240.95 1
1241.03 4
1241.11 7
1241.19 10
1241.27 13
1241.35 16
1241.43 19
1241.51 22
1241.59 26
1241.67 29
1241.75 32
1241.84 33
1241.92 34
1242.00 34
1242.08 33
1242.16 32
1242.24 31
1242.32 31
1242.40 31
1242.48 31
1242.56 32
1242.64 33
1242.72 34
1242.80 36
1242.89 38
1242.97 40
1243.05 43
1243.13 45
1243.21 46
1243.29 46
1243.37 45
1243.45 44
1243.53 42
1243.61 41
1243.69 40
1243.77 39
1243.86 39
1243.94 40
1244.02 41
1244.10 41
1244.18 42
1244.26 43
1244.34 45
1244.42 47
1244.50 50
1244.58 53
1244.66 56
1244.74 58
1244.83 60
1244.91 60
1244.99 60
1245.07 59
1245.15 57
1245.23 56
1245.31 55
1245.39 54
1245.47 55
1245.55 55
1245.63 56
1245.71 57
1245.80 57
1245.88 57
1245.96 56
1246.04 54
1246.12 52
1246.20 50
1246.28 48
1246.36 45
1246.44 42
1246.52 39
1246.60 36
1246.69 33
1246.77 30
1246.85 28
1246.93 26
1247.01 24
1247.09 23
1247.17 22
1247.25 21
1247.33 19
1247.41 18
1247.49 17
1247.58 16
1247.66 16
1247.74 15
1247.82 16
1247.90 16
1247.98 15
1248.06 15
1248.14 14
1248.22 14
1248.30 14
1248.39 15
1248.47 17
1248.55 21
1248.63 25
1248.71 30
1248.79 35
1248.87 39
1248.95 43
1249.03 45
1249.11 47
1249.19 47
1249.28 46
1249.36 45
1249.44 43
1249.52 40
1249.60 37
1249.68 34
1249.76 32
1249.84 31
1249.92 31
1250.00 33
1250.09 34
1250.17 36
1250.25 36
1250.33 36
1250.41 34
1250.49 32
1250.57 30
1250.65 27
1250.73 26
1250.82 25
1250.90 25
1250.98 25
1251.06 25
1251.14 26
1251.22 27
1251.30 28
1251.38 29
1251.46 30
1251.54 31
1251.63 31
1251.71 31
1251.79 31
1251.87 31
1251.95 31
1252.03 31
1252.11 31
1252.19 30
1252.27 29
1252.36 26
1252.44 24
1252.52 20
1252.60 17
1252.68 14
1252.76 12
1252.84 11
1252.92 12
1253.00 14
1253.09 17
1253.17 20
1253.25 24
1253.33 26
1253.41 28
1253.49 28
1253.57 27
1253.65 26
1253.73 24
1253.82 23
1253.90 22
1253.98 22
1254.06 23
1254.14 25
1254.22 27
1254.30 29
1254.38 32
1254.46 34
1254.55 36
1254.63 37
1254.71 37
1254.79 37
1254.87 35
1254.95 33
1255.03 31
1255.11 29
1255.20 27
1255.28 26
1255.36 25
1255.44 24
1255.52 24
1255.60 23
1255.68 22
1255.76 22
1255.84 22
1255.93 22
1256.01 22
1256.09 22
1256.17 22
1256.25 22
1256.33 21
1256.41 19
1256.49 17
1256.58 15
1256.66 13
1256.74 12
1256.82 12
1256.90 14
1256.98 16
1257.06 20
1257.14 24
1257.23 28
1257.31 32
1257.39 35
1257.47 39
1257.55 42
1257.63 45
1257.71 48
1257.79 52
1257.88 54
1257.96 56
1258.04 58
1258.12 58
1258.20 56
1258.28 52
1258.36 48
1258.44 42
1258.53 35
1258.61 28
1258.69 21
1258.77 15
1258.85 9
1258.93 4
1259.01 1
1259.10 0
1259.18 0
1259.26 0
1259.34 1
1259.42 4
1259.50 8
1259.58 13
1259.66 19
1259.75 24
1259.83 29
1259.91 33
1259.99 36
1260.07 37
1260.15 38
1260.23 36
1260.31 34
1260.40 31
1260.48 29
1260.56 26
1260.64 26
1260.72 26
1260.80 27
1260.88 29
1260.97 31
1261.05 33
1261.13 35
1261.21 37
1261.29 39
1261.37 41
1261.45 43
1261.54 46
1261.62 50
1261.70 53
1261.78 57
1261.86 62
1261.94 66
1262.02 69
1262.11 73
1262.19 75
1262.27 78
1262.35 81
1262.43 83
1262.51 87
1262.59 92
1262.68 98
1262.76 104
1262.84 111
1262.92 117
1263.00 122
1263.08 125
1263.16 126
1263.25 124
1263.33 120
1263.41 114
1263.49 106
1263.57 99
1263.65 92
1263.73 87
1263.82 84
1263.90 82
1263.98 83
1264.06 84
1264.14 85
1264.22 86
1264.30 87
1264.39 86
1264.47 86
1264.55 85
1264.63 84
1264.71 82
1264.79 80
1264.87 78
1264.96 75
1265.04 71
1265.12 68
1265.20 65
1265.28 63
1265.36 62
1265.45 62
1265.53 63
1265.61 65
1265.69 66
1265.77 68
1265.85 68
1265.93 67
1266.02 64
1266.10 61
1266.18 55
1266.26 49
1266.34 42
1266.42 35
1266.51 29
1266.59 23
1266.67 19
1266.75 15
1266.83 12
1266.91 10
1266.99 8
1267.08 6
1267.16 4
1267.24 2
1267.32 0
1267.40 0
1267.48 0
1267.57 0
1267.65 0
1267.73 0
1267.81 2
1267.89 6
1267.97 10
1268.05 16
1268.14 22
1268.22 27
1268.30 32
1268.38 37
1268.46 40
1268.54 43
1268.63 46
1268.71 48
1268.79 50
1268.87 52
1268.95 54
1269.03 55
1269.12 56
1269.20 56
1269.28 56
1269.36 54
1269.44 52
1269.52 49
1269.61 46
1269.69 43
1269.77 40
1269.85 39
1269.93 37
1270.01 37
1270.10 37
1270.18 38
1270.26 38
1270.34 39
1270.42 39
1270.50 37
1270.59 35
1270.67 32
1270.75 28
1270.83 23
1270.91 18
1270.99 13
1271.08 8
1271.16 4
1271.24 0
1271.32 0
1271.40 0
1271.48 0
1271.57 0
1271.65 0
1271.73 0
1271.81 0
1271.89 2
1271.97 4
1272.06 5
1272.14 6
1272.22 6
1272.30 7
1272.38 9
1272.47 12
1272.55 16
1272.63 21
1272.71 25
1272.79 30
1272.87 34
1272.96 38
1273.04 41
1273.12 44
1273.20 46
1273.28 47
1273.36 47
1273.45 47
1273.53 45
1273.61 43
1273.69 41
1273.77 38
1273.86 37
1273.94 36
1274.02 35
1274.10 36
1274.18 37
1274.26 38
1274.35 39
1274.43 41
1274.51 42
1274.59 43
1274.67 45
1274.75 46
1274.84 47
1274.92 48
1275.00 48
1275.08 48
1275.16 47
1275.25 45
1275.33 44
1275.41 44
1275.49 45
1275.57 47
1275.66 50
1275.74 53
1275.82 55
1275.90 55
1275.98 54
1276.06 50
1276.15 46
1276.23 40
1276.31 34
1276.39 29
1276.47 25
1276.56 22
1276.64 19
1276.72 17
1276.80 16
1276.88 15
1276.96 14
1277.05 13
1277.13 12
1277.21 11
1277.29 10
1277.37 9
1277.46 8
1277.54 6
1277.62 5
1277.70 3
1277.78 3
1277.87 3
1277.95 4
1278.03 6
1278.11 8
1278.19 11
1278.28 13
1278.36 15
1278.44 15
1278.52 15
1278.60 15
1278.68 14
1278.77 14
1278.85 14
1278.93 15
1279.01 15
1279.09 15
1279.18 15
1279.26 14
1279.34 12
1279.42 11
1279.50 11
1279.59 12
1279.67 14
1279.75 17
1279.83 20
1279.91 23
1280.00 26
1280.08 28
1280.16 28
1280.24 28
1280.32 27
1280.41 26
1280.49 25
1280.57 23
1280.65 21
1280.73 19
1280.82 18
1280.90 16
1280.98 16
1281.06 16
1281.14 16
1281.23 18
1281.31 19
1281.39 22
1281.47 25
1281.55 28
1281.64 31
1281.72 34
1281.80 37
1281.88 38
1281.96 39
1282.05 38
1282.13 37
1282.21 36
1282.29 36
1282.37 37
1282.46 38
1282.54 41
1282.62 43
1282.70 45
1282.79 47
1282.87 47
1282.95 47
1283.03 46
1283.11 44
1283.20 40
1283.28 37
1283.36 33
1283.44 30
1283.52 27
1283.61 27
1283.69 27
1283.77 28
1283.85 30
1283.93 30
1284.02 30
1284.10 28
1284.18 25
1284.26 22
1284.35 20
1284.43 18
1284.51 17
1284.59 17
1284.67 18
1284.76 18
1284.84 19
1284.92 19
1285.00 19
1285.08 20
1285.17 21
1285.25 22
1285.33 23
1285.41 25
1285.50 27
1285.58 30
1285.66 33
1285.74 37
1285.82 40
1285.91 42
1285.99 44
1286.07 45
1286.15 44
1286.23 43
1286.32 41
1286.40 39
1286.48 37
1286.56 36
1286.65 36
1286.73 36
1286.81 36
1286.89 36
1286.97 34
1287.06 32
1287.14 29
1287.22 26
1287.30 23
1287.39 21
1287.47 19
1287.55 18
1287.63 18
1287.71 19
1287.80 20
1287.88 21
1287.96 23
1288.04 25
1288.13 28
1288.21 30
1288.29 33
1288.37 34
1288.45 36
1288.54 37
1288.62 38
1288.70 39
1288.78 40
1288.87 43
1288.95 45
1289.03 48
1289.11 50
1289.19 51
1289.28 51
1289.36 49
1289.44 46
1289.52 42
1289.61 38
1289.69 34
1289.77 30
1289.85 28
1289.94 26
1290.02 25
1290.10 25
1290.18 25
1290.26 26
1290.35 26
1290.43 27
1290.51 28
1290.59 28
1290.68 27
1290.76 26
1290.84 26
1290.92 26
1291.01 27
1291.09 28
1291.17 31
1291.25 34
1291.33 37
1291.42 40
1291.50 42
1291.58 43
1291.66 43
1291.75 43
1291.83 42
1291.91 42
1291.99 41
1292.08 41
1292.16 40
1292.24 40
1292.32 39
1292.41 38
1292.49 36
1292.57 34
1292.65 32
1292.74 30
1292.82 28
1292.90 27
1292.98 26
1293.06 24
1293.15 23
1293.23 21
1293.31 19
1293.39 16
1293.48 14
1293.56 12
1293.64 11
1293.72 11
1293.81 11
1293.89 12
1293.97 13
1294.05 13
1294.14 14
1294.22 14
1294.30 14
1294.38 15
1294.47 15
1294.55 16
1294.63 16
1294.71 17
1294.80 17
1294.88 18
1294.96 19
1295.04 21
1295.13 23
1295.21 26
1295.29 30
1295.37 34
1295.46 37
1295.54 38
1295.62 39
1295.70 38
1295.79 36
1295.87 33
1295.95 31
1296.03 28
1296.12 26
1296.20 24
1296.28 23
1296.36 21
1296.45 20
1296.53 19
1296.61 19
1296.69 20
1296.78 22
1296.86 25
1296.94 28
1297.02 31
1297.11 33
1297.19 34
1297.27 33
1297.35 32
1297.44 30
1297.52 27
1297.60 26
1297.68 25
1297.77 25
1297.85 26
1297.93 28
1298.01 30
1298.10 32
1298.18 34
1298.26 35
1298.34 35
1298.43 35
1298.51 34
1298.59 32
1298.67 30
1298.76 28
1298.84 27
1298.92 26
1299.00 26
1299.09 28
1299.17 30
1299.25 33
1299.33 36
1299.42 38
1299.50 39
1299.58 39
1299.67 38
1299.75 37
1299.83 35
1299.91 35
1300.00 36
1300.08 39
1300.16 42
1300.24 46
1300.33 50
1300.41 52
1300.49 53
1300.57 52
1300.66 50
1300.74 48
1300.82 45
1300.90 42
1300.99 40
1301.07 37
1301.15 35
1301.24 32
1301.32 31
1301.40 30
1301.48 30
1301.57 32
1301.65 35
1301.73 38
1301.81 41
1301.90 43
1301.98 45
1302.06 45
1302.14 45
1302.23 44
1302.31 43
1302.39 43
1302.48 43
1302.56 44
1302.64 44
1302.72 44
1302.81 42
1302.89 38
1302.97 33
1303.05 27
1303.14 22
1303.22 19
1303.30 17
1303.39 16
1303.47 16
1303.55 17
1303.63 18
1303.72 19
1303.80 20
1303.88 20
1303.96 21
1304.05 22
1304.13 24
1304.21 25
1304.30 27
1304.38 28
1304.46 29
1304.54 29
1304.63 29
1304.71 29
1304.79 29
1304.87 30
1304.96 30
1305.04 30
1305.12 31
1305.21 31
1305.29 30
1305.37 30
1305.45 29
1305.54 28
1305.62 27
1305.70 26
1305.79 25
1305.87 24
1305.95 24
1306.03 25
1306.12 27
1306.20 29
1306.28 32
1306.37 35
1306.45 38
1306.53 41
1306.61 42
1306.70 43
1306.78 43
1306.86 42
1306.95 41
1307.03 40
1307.11 39
1307.19 39
1307.28 39
1307.36 38
1307.44 38
1307.52 37
1307.61 36
1307.69 35
1307.77 34
1307.86 34
1307.94 33
1308.02 34
1308.11 34
1308.19 34
1308.27 34
1308.35 33
1308.44 32
1308.52 31
1308.60 29
1308.69 29
1308.77 28
1308.85 27
1308.93 27
1309.02 25
1309.10 23
1309.18 20
1309.27 16
1309.35 12
1309.43 6
1309.51 1
1309.60 0
1309.68 0
1309.76 0
1309.85 0
1309.93 0
1310.01 0
1310.09 0
1310.18 3
1310.26 4
1310.34 5
1310.43 5
1310.51 4
1310.59 3
1310.68 3
1310.76 3
1310.84 5
1310.92 7
1311.01 11
1311.09 14
1311.17 18
1311.26 21
1311.34 23
1311.42 24
1311.51 24
1311.59 24
1311.67 24
1311.75 24
1311.84 24
1311.92 25
1312.00 27
1312.09 30
1312.17 34
1312.25 37
1312.34 39
1312.42 40
1312.50 40
1312.58 38
1312.67 35
1312.75 31
1312.83 28
1312.92 25
1313.00 23
1313.08 21
1313.17 20
1313.25 18
1313.33 16
1313.41 14
1313.50 11
1313.58 8
1313.66 6
1313.75 6
1313.83 8
1313.91 13
1314.00 19
1314.08 26
1314.16 32
1314.25 37
1314.33 40
1314.41 39
1314.49 37
1314.58 34
1314.66 30
1314.74 28
1314.83 26
1314.91 27
1314.99 28
1315.08 30
1315.16 33
1315.24 35
1315.33 36
1315.41 38
1315.49 41
1315.57 43
1315.66 46
1315.74 49
1315.82 51
1315.91 52
1315.99 53
1316.07 51
1316.16 49
1316.24 46
1316.32 42
1316.41 37
1316.49 32
1316.57 28
1316.66 23
1316.74 20
1316.82 17
1316.90 16
1316.99 15
1317.07 16
1317.15 17
1317.24 19
1317.32 21
1317.40 24
1317.49 28
1317.57 32
1317.65 36
1317.74 40
1317.82 43
1317.90 45
1317.99 46
1318.07 46
1318.15 44
1318.24 40
1318.32 35
1318.40 30
1318.49 23
1318.57 17
1318.65 12
1318.73 7
1318.82 4
1318.90 3
1318.98 3
1319.07 4
1319.15 7
1319.23 9
1319.32 12
1319.40 16
1319.48 19
1319.57 22
1319.65 24
1319.73 27
1319.82 28
1319.90 30
1319.98 30
1320.07 31
1320.15 31
1320.23 31
1320.32 31
1320.40 32
1320.48 32
1320.57 32
1320.65 32
1320.73 32
1320.82 33
1320.90 34
1320.98 37
1321.07 42
1321.15 46
1321.23 52
1321.32 57
1321.40 62
1321.48 65
1321.57 66
1321.65 66
1321.73 65
1321.82 63
1321.90 61
1321.98 58
1322.07 56
1322.15 54
1322.23 52
1322.32 50
1322.40 50
1322.48 50
1322.57 53
1322.65 57
1322.73 63
1322.82 69
1322.90 75
1322.98 80
1323.07 83
1323.15 84
1323.23 82
1323.32 78
1323.40 72
1323.48 65
1323.57 58
1323.65 51
1323.73 45
1323.82 41
1323.90 40
1323.98 42
1324.07 46
1324.15 51
1324.23 56
1324.32 59
1324.40 60
1324.48 59
1324.57 55
1324.65 50
1324.73 44
1324.82 37
1324.90 32
1324.98 27
1325.07 23
1325.15 20
1325.23 18
1325.32 16
1325.40 14
1325.48 13
1325.57 11
1325.65 9
1325.73 7
1325.82 7
1325.90 7
1325.98 10
1326.07 13
1326.15 17
1326.23 22
1326.32 25
1326.40 28
1326.49 29
1326.57 28
1326.65 26
1326.74 24
1326.82 21
1326.90 18
1326.99 15
1327.07 13
1327.15 11
1327.24 10
1327.32 9
1327.40 8
1327.49 7
1327.57 7
1327.65 6
1327.74 6
1327.82 7
1327.90 8
1327.99 10
1328.07 13
1328.15 17
1328.24 21
1328.32 26
1328.41 29
1328.49 32
1328.57 34
1328.66 34
1328.74 34
1328.82 33
1328.91 32
1328.99 31
1329.07 31
1329.16 32
1329.24 33
1329.32 35
1329.41 36
1329.49 38
1329.58 41
1329.66 43
1329.74 45
1329.83 48
1329.91 51
1329.99 53
1330.08 55
1330.16 57
1330.24 59
1330.33 61
1330.41 62
1330.49 65
1330.58 67
1330.66 69
1330.75 70
1330.83 70
1330.91 68
1331.00 66
1331.08 63
1331.16 59
1331.25 56
1331.33 52
1331.41 49
1331.50 46
1331.58 44
1331.66 41
1331.75 39
1331.83 37
1331.92 35
1332.00 33
1332.08 31
1332.17 28
1332.25 25
1332.33 20
1332.42 15
1332.50 10
1332.58 5
1332.67 1
1332.75 0
1332.84 0
1332.92 2
1333.00 6
1333.09 11
1333.17 17
1333.25 21
1333.34 24
1333.42 26
1333.51 26
1333.59 25
1333.67 24
1333.76 22
1333.84 19
1333.92 17
1334.01 15
1334.09 12
1334.17 8
1334.26 5
1334.34 2
1334.43 0
1334.51 0
1334.59 0
1334.68 0
1334.76 0
1334.84 0
1334.93 0
1335.01 0
1335.10 0
1335.18 3
1335.26 6
1335.35 9
1335.43 12
1335.51 14
1335.60 15
1335.68 14
1335.77 14
1335.85 12
1335.93 11
1336.02 10
1336.10 10
1336.18 10
1336.27 11
1336.35 11
1336.44 10
1336.52 10
1336.60 9
1336.69 7
1336.77 6
1336.85 5
1336.94 4
1337.02 4
1337.11 3
1337.19 3
1337.27 3
1337.36 3
1337.44 4
1337.52 6
1337.61 8
1337.69 10
1337.78 11
1337.86 12
1337.94 13
1338.03 12
1338.11 11
1338.20 10
1338.28 9
1338.36 8
1338.45 7
1338.53 6
1338.61 5
1338.70 4
1338.78 3
1338.87 2
1338.95 2
1339.03 3
1339.12 5
1339.20 7
1339.29 9
1339.37 11
1339.45 12
1339.54 12
1339.62 10
1339.70 7
1339.79 5
1339.87 4
1339.96 3
1340.04 4
1340.12 7
1340.21 9
1340.29 12
1340.38 15
1340.46 19
1340.54 22
1340.63 26
1340.71 32
1340.80 38
1340.88 45
1340.96 51
1341.05 55
1341.13 58
1341.21 57
1341.30 55
1341.38 51
1341.47 46
1341.55 42
1341.63 38
1341.72 35
1341.80 32
1341.89 29
1341.97 24
1342.05 19
1342.14 13
1342.22 6
1342.31 0
1342.39 0
1342.47 0
1342.56 0
1342.64 0
1342.73 0
1342.81 0
1342.89 3
1342.98 8
1343.06 13
1343.15 18
1343.23 22
1343.31 26
1343.40 30
1343.48 33
1343.57 35
1343.65 35
1343.73 34
1343.82 32
1343.90 30
1343.99 27
1344.07 25
1344.15 25
1344.24 24
1344.32 25
1344.41 25
1344.49 26
1344.57 26
1344.66 26
1344.74 26
1344.83 26
1344.91 27
1344.99 28
1345.08 30
1345.16 31
1345.25 32
1345.33 32
1345.41 31
1345.50 29
1345.58 28
1345.67 27
1345.75 28
1345.83 30
1345.92 34
1346.00 38
1346.09 42
1346.17 45
1346.25 47
1346.34 47
1346.42 45
1346.51 43
1346.59 41
1346.68 39
1346.76 38
1346.84 37
1346.93 36
1347.01 36
1347.10 35
1347.18 35
1347.26 34
1347.35 34
1347.43 33
1347.52 32
1347.60 31
1347.68 30
1347.77 30
1347.85 29
1347.94 29
1348.02 28
1348.11 26
1348.19 23
1348.27 18
1348.36 12
1348.44 6
1348.53 0
1348.61 0
1348.69 0
1348.78 0
1348.86 0
1348.95 0
1349.03 0
1349.11 3
1349.20 6
1349.28 9
1349.37 12
1349.45 15
1349.54 18
1349.62 21
1349.70 23
1349.79 25
1349.87 27
1349.96 28
1350.04 28
1350.13 29
1350.21 29
1350.29 29
1350.38 29
1350.46 29
1350.55 28
1350.63 26
1350.71 24
1350.80 21
1350.88 19
1350.97 16
1351.05 13
1351.14 11
1351.22 9
1351.30 8
1351.39 7
1351.47 6
1351.56 6
1351.64 6
1351.73 7
1351.81 9
1351.89 12
1351.98 14
1352.06 17
1352.15 19
1352.23 19
1352.32 18
1352.40 15
1352.48 11
1352.57 8
1352.65 4
1352.74 3
1352.82 2
1352.91 4
1352.99 5
1353.07 7
1353.16 7
1353.24 6
1353.33 4
1353.41 0
1353.50 0
1353.58 0
1353.66 0
1353.75 0
1353.83 0
1353.92 0
1354.00 0
1354.09 3
1354.17 6
1354.25 8
1354.34 9
1354.42 9
1354.51 9
1354.59 9
1354.68 10
1354.76 11
1354.84 13
1354.93 14
1355.01 16
1355.10 17
1355.18 17
1355.27 15
1355.35 13
1355.43 10
1355.52 7
1355.60 5
1355.69 4
1355.77 4
1355.86 6
1355.94 8
1356.03 11
1356.11 15
1356.19 18
1356.28 22
1356.36 25
1356.45 29
1356.53 32
1356.62 35
1356.70 37
1356.79 38
1356.87 38
1356.95 37
1357.04 34
1357.12 30
1357.21 26
1357.29 23
1357.38 20
1357.46 18
1357.54 17
1357.63 17
1357.71 17
1357.80 17
1357.88 16
1357.97 15
1358.05 13
1358.14 10
1358.22 8
1358.30 6
1358.39 5
1358.47 6
1358.56 8
1358.64 11
1358.73 15
1358.81 20
1358.90 24
1358.98 28
1359.07 31
1359.15 34
1359.23 36
1359.32 38
1359.40 39
1359.49 41
1359.57 42
1359.66 42
1359.74 42
1359.83 42
1359.91 41
1359.99 40
1360.08 37
1360.16 34
1360.25 30
1360.33 26
1360.42 21
1360.50 16
1360.59 11
1360.67 7
1360.76 5
1360.84 2
1360.92 0
1361.01 0
1361.09 0
1361.18 0
1361.26 0
1361.35 0
1361.43 0
1361.52 0
1361.60 0
1361.69 5
1361.77 11
1361.85 17
1361.94 22
1362.02 25
1362.11 26
1362.19 26
1362.28 24
1362.36 21
1362.45 18
1362.53 16
1362.62 14
1362.70 14
1362.78 15
1362.87 17
1362.95 20
1363.04 23
1363.12 25
1363.21 26
1363.29 25
1363.38 23
1363.46 20
1363.55 16
1363.63 12
1363.72 9
1363.80 7
1363.88 8
1363.97 10
1364.05 14
1364.14 19
1364.22 25
1364.31 31
1364.39 37
1364.48 42
1364.56 45
1364.65 47
1364.73 48
1364.82 47
1364.90 45
1364.98 42
1365.07 40
1365.15 39
1365.24 38
1365.32 38
1365.41 39
1365.49 41
1365.58 42
1365.66 43
1365.75 43
1365.83 42
1365.92 41
1366.00 38
1366.09 36
1366.17 34
1366.26 32
1366.34 30
1366.42 28
1366.51 25
1366.59 23
1366.68 21
1366.76 19
1366.85 17
1366.93 16
1367.02 16
1367.10 17
1367.19 19
1367.27 23
1367.36 26
1367.44 30
1367.53 33
1367.61 36
1367.70 37
1367.78 36
1367.86 34
1367.95 30
1368.03 24
1368.12 18
1368.20 12
1368.29 5
1368.37 0
1368.46 0
1368.54 0
1368.63 0
1368.71 0
1368.80 0
1368.88 0
1368.97 0
1369.05 2
1369.14 9
1369.22 16
1369.31 20
1369.39 20
1369.48 18
1369.56 12
1369.65 6
1369.73 0
1369.81 0
1369.90 0
1369.98 0
1370.07 0
1370.15 2
1370.24 6
1370.32 10
1370.41 13
1370.49 15
1370.58 17
1370.66 19
1370.75 20
1370.83 23
1370.92 25
1371.00 28
1371.09 31
1371.17 34
1371.26 36
1371.34 39
1371.43 42
1371.51 46
1371.60 50
1371.68 53
1371.77 56
1371.85 57
1371.94 56
1372.02 53
1372.11 50
1372.19 46
1372.28 43
1372.36 42
1372.45 43
1372.53 46
1372.62 51
1372.70 56
1372.78 61
1372.87 66
1372.95 69
1373.04 71
1373.12 70
1373.21 68
1373.29 65
1373.38 63
1373.46 61
1373.55 62
1373.63 64
1373.72 68
1373.80 72
1373.89 76
1373.97 78
1374.06 77
1374.14 74
1374.23 69
1374.31 63
1374.40 58
1374.48 54
1374.57 53
1374.65 54
1374.74 57
1374.82 61
1374.91 66
1374.99 69
1375.08 72
1375.16 73
1375.25 72
1375.33 71
1375.42 69
1375.50 66
1375.59 63
1375.67 60
1375.76 56
1375.84 51
1375.93 47
1376.01 43
1376.10 39
1376.18 37
1376.27 35
1376.35 34
1376.44 33
1376.52 31
1376.61 29
1376.69 26
1376.78 24
1376.86 22
1376.95 21
1377.03 22
1377.12 25
1377.20 29
1377.29 33
1377.37 37
1377.46 40
1377.54 41
1377.63 42
1377.71 41
1377.80 40
1377.88 38
1377.97 36
1378.05 35
1378.14 34
1378.22 33
1378.31 33
1378.39 32
1378.48 32
1378.56 30
1378.65 28
1378.73 26
1378.82 24
1378.90 22
1378.99 21
1379.08 21
1379.16 21
1379.25 23
1379.33 24
1379.42 24
1379.50 24
1379.59 22
1379.67 19
1379.76 17
1379.84 17
1379.93 17
1380.01 19
1380.10 21
1380.18 24
1380.27 25
1380.35 24
1380.44 23
1380.52 22
1380.61 21
1380.69 21
1380.78 21
1380.86 22
1380.95 23
1381.03 24
1381.12 25
1381.20 25
1381.29 25
1381.37 26
1381.46 27
1381.54 29
1381.63 32
1381.71 35
1381.80 37
1381.88 37
1381.97 36
1382.06 32
1382.14 28
1382.23 23
1382.31 19
1382.40 17
1382.48 16
1382.57 18
1382.65 21
1382.74 25
1382.82 29
1382.91 34
1382.99 39
1383.08 43
1383.16 46
1383.25 48
1383.33 50
1383.42 51
1383.50 51
1383.59 51
1383.67 51
1383.76 52
1383.84 53
1383.93 55
1384.02 57
1384.10 58
1384.19 57
1384.27 55
1384.36 52
1384.44 48
1384.53 44
1384.61 39
1384.70 35
1384.78 31
1384.87 27
1384.95 23
1385.04 20
1385.12 17
1385.21 16
1385.29 16
1385.38 18
1385.46 20
1385.55 23
1385.64 25
1385.72 25
1385.81 25
1385.89 23
1385.98 21
1386.06 20
1386.15 19
1386.23 20
1386.32 22
1386.40 25
1386.49 27
1386.57 28
1386.66 27
1386.74 23
1386.83 19
1386.92 14
1387.00 9
1387.09 5
1387.17 3
1387.26 3
1387.34 5
1387.43 8
1387.51 12
1387.60 16
1387.68 20
1387.77 22
1387.85 24
1387.94 24
1388.02 24
1388.11 24
1388.20 23
1388.28 22
1388.37 22
1388.45 22
1388.54 21
1388.62 21
1388.71 20
1388.79 18
1388.88 15
1388.96 11
1389.05 8
1389.13 5
1389.22 2
1389.31 1
1389.39 1
1389.48 2
1389.56 4
1389.65 6
1389.73 8
1389.82 9
1389.90 11
1389.99 11
1390.07 13
1390.16 14
1390.25 16
1390.33 20
1390.42 24
1390.50 29
1390.59 34
1390.67 38
1390.76 41
1390.84 43
1390.93 42
1391.01 40
1391.10 37
1391.19 32
1391.27 28
1391.36 24
1391.44 21
1391.53 17
1391.61 13
1391.70 10
1391.78 6
1391.87 3
1391.95 0
1392.04 0
1392.13 0
1392.21 0
1392.30 0
1392.38 2
1392.47 6
1392.55 11
1392.64 17
1392.72 23
1392.81 28
1392.90 33
1392.98 37
1393.07 41
1393.15 45
1393.24 48
1393.32 52
1393.41 54
1393.49 56
1393.58 55
1393.67 54
1393.75 50
1393.84 46
1393.92 41
1394.01 37
1394.09 33
1394.18 30
1394.26 28
1394.35 27
1394.44 26
1394.52 26
1394.61 27
1394.69 29
1394.78 32
1394.86 36
1394.95 40
1395.03 46
1395.12 50
1395.21 54
1395.29 57
1395.38 58
1395.46 59
1395.55 58
1395.63 56
1395.72 54
1395.80 51
1395.89 47
1395.98 42
1396.06 39
1396.15 36
1396.23 36
1396.32 37
1396.40 40
1396.49 44
1396.58 49
1396.66 51
1396.75 52
1396.83 49
1396.92 43
1397.00 34
1397.09 23
1397.17 12
1397.26 1
1397.35 0
1397.43 0
1397.52 0
1397.60 0
1397.69 0
1397.77 0
1397.86 0
1397.95 3
1398.03 7
1398.12 10
1398.20 12
1398.29 13
1398.37 14
1398.46 16
1398.55 18
1398.63 21
1398.72 24
1398.80 27
1398.89 28
1398.97 30
1399.06 30
1399.15 29
1399.23 28
1399.32 27
1399.40 26
1399.49 25
1399.57 25
1399.66 26
1399.75 29
1399.83 34
1399.92 40
1400.00 48
1400.09 56
1400.17 63
1400.26 70
1400.35 74
1400.43 76
1400.52 77
1400.60 76
1400.69 75
1400.77 74
1400.86 73
1400.95 72
1401.03 72
1401.12 71
1401.20 70
1401.29 67
1401.38 64
1401.46 59
1401.55 53
1401.63 47
1401.72 41
1401.80 36
1401.89 31
1401.98 27
1402.06 24
1402.15 22
1402.23 21
1402.32 20
1402.40 19
1402.49 19
1402.58 19
1402.66 20
1402.75 23
1402.83 26
1402.92 30
1403.01 36
1403.09 42
1403.18 48
1403.26 53
1403.35 56
1403.43 56
1403.52 55
1403.61 51
1403.69 46
1403.78 41
1403.86 36
1403.95 31
1404.04 28
1404.12 24
1404.21 21
1404.29 19
1404.38 18
1404.47 18
1404.55 21
1404.64 27
1404.72 36
1404.81 46
1404.89 58
1404.98 69
1405.07 79
1405.15 87
1405.24 91
1405.32 93
1405.41 92
1405.50 89
1405.58 85
1405.67 80
1405.75 75
1405.84 71
1405.93 68
1406.01 67
1406.10 67
1406.18 68
1406.27 68
1406.36 68
1406.44 66
1406.53 63
1406.61 58
1406.70 52
1406.78 45
1406.87 39
1406.96 32
1407.04 26
1407.13 21
1407.21 16
1407.30 12
1407.39 9
1407.47 7
1407.56 6
1407.64 5
1407.73 6
1407.82 7
1407.90 10
1407.99 14
1408.07 19
1408.16 25
1408.25 32
1408.33 39
1408.42 46
1408.50 52
1408.59 56
1408.68 60
1408.76 62
1408.85 63
1408.93 62
1409.02 62
1409.11 60
1409.19 58
1409.28 56
1409.36 54
1409.45 51
1409.54 48
1409.62 46
1409.71 43
1409.79 40
1409.88 38
1409.97 35
1410.05 33
1410.14 30
1410.22 29
1410.31 27
1410.40 27
1410.48 28
1410.57 30
1410.66 33
1410.74 36
1410.83 38
1410.91 40
1411.00 40
1411.09 38
1411.17 35
1411.26 30
1411.34 26
1411.43 23
1411.52 20
1411.60 19
1411.69 20
1411.77 22
1411.86 24
1411.95 27
1412.03 31
1412.12 34
1412.20 38
1412.29 41
1412.38 45
1412.46 48
1412.55 51
1412.64 54
1412.72 55
1412.81 57
1412.89 57
1412.98 57
1413.07 57
1413.15 57
1413.24 57
1413.32 57
1413.41 55
1413.50 54
1413.58 51
1413.67 48
1413.76 44
1413.84 41
1413.93 38
1414.01 37
1414.10 36
1414.19 36
1414.27 37
1414.36 37
1414.44 37
1414.53 36
1414.62 34
1414.70 32
1414.79 29
1414.88 27
1414.96 25
1415.05 25
1415.13 25
1415.22 27
1415.31 28
1415.39 29
1415.48 29
1415.57 28
1415.65 26
1415.74 24
1415.82 23
1415.91 22
1416.00 22
1416.08 22
1416.17 23
1416.26 23
1416.34 23
1416.43 23
1416.51 23
1416.60 24
1416.69 27
1416.77 31
1416.86 36
1416.95 41
1417.03 46
1417.12 50
1417.20 52
1417.29 52
1417.38 50
1417.46 47
1417.55 42
1417.64 38
1417.72 34
1417.81 31
1417.89 29
1417.98 28
1418.07 28
1418.15 29
1418.24 30
1418.33 32
1418.41 34
1418.50 37
1418.58 42
1418.67 47
1418.76 54
1418.84 61
1418.93 67
1419.02 73
1419.10 79
1419.19 83
1419.28 86
1419.36 87
1419.45 88
1419.53 88
1419.62 86
1419.71 84
1419.79 80
1419.88 77
1419.97 73
1420.05 71
1420.14 70
1420.22 70
1420.31 73
1420.40 77
1420.48 82
1420.57 85
1420.66 86
1420.74 85
1420.83 81
1420.92 76
1421.00 71
1421.09 66
1421.18 63
1421.26 62
1421.35 61
1421.43 61
1421.52 61
1421.61 59
1421.69 56
1421.78 51
1421.87 45
1421.95 37
1422.04 30
1422.13 24
1422.21 21
1422.30 19
1422.38 21
1422.47 24
1422.56 29
1422.64 34
1422.73 39
1422.82 42
1422.90 46
1422.99 48
1423.08 50
1423.16 52
1423.25 53
1423.34 54
1423.42 55
1423.51 56
1423.59 55
1423.68 54
1423.77 52
1423.85 50
1423.94 46
1424.03 43
1424.11 40
1424.20 37
1424.29 35
1424.37 33
1424.46 31
1424.55 28
1424.63 26
1424.72 24
1424.81 23
1424.89 24
1424.98 26
1425.07 30
1425.15 37
1425.24 46
1425.32 54
1425.41 62
1425.50 68
1425.58 71
1425.67 71
1425.76 70
1425.84 67
1425.93 65
1426.02 64
1426.10 64
1426.19 66
1426.28 69
1426.36 71
1426.45 73
1426.54 73
1426.62 73
1426.71 71
1426.80 69
1426.88 68
1426.97 68
1427.06 69
1427.14 70
1427.23 72
1427.32 72
1427.40 71
1427.49 69
1427.57 67
1427.66 65
1427.75 64
1427.83 65
1427.92 67
1428.01 70
1428.09 73
1428.18 75
1428.27 75
1428.35 75
1428.44 75
1428.53 76
1428.61 78
1428.70 83
1428.79 90
1428.87 97
1428.96 104
1429.05 108
1429.13 110
1429.22 110
1429.31 107
1429.39 102
1429.48 98
1429.57 93
1429.65 89
1429.74 86
1429.83 83
1429.91 80
1430.00 77
1430.09 74
1430.17 72
1430.26 71
1430.35 69
1430.43 68
1430.52 66
1430.61 64
1430.69 62
1430.78 58
1430.87 55
1430.95 51
1431.04 49
1431.13 47
1431.21 47
1431.30 47
1431.39 49
1431.47 51
1431.56 52
1431.65 52
1431.73 50
1431.82 47
1431.91 42
1431.99 38
1432.08 34
1432.17 31
1432.25 29
1432.34 29
1432.43 30
1432.51 32
1432.60 34
1432.69 37
1432.77 39
1432.86 40
1432.95 40
1433.03 40
1433.12 39
1433.21 38
1433.30 38
1433.38 39
1433.47 41
1433.56 45
1433.64 51
1433.73 56
1433.82 61
1433.90 63
1433.99 64
1434.08 62
1434.16 60
1434.25 56
1434.34 54
1434.42 52
1434.51 52
1434.60 53
1434.68 55
1434.77 57
1434.86 58
1434.94 58
1435.03 58
1435.12 56
1435.20 53
1435.29 51
1435.38 48
1435.46 46
1435.55 44
1435.64 43
1435.73 42
1435.81 41
1435.90 40
1435.99 38
1436.07 37
1436.16 36
1436.25 37
1436.33 40
1436.42 46
1436.51 55
1436.59 66
1436.68 78
1436.77 90
1436.85 100
1436.94 107
1437.03 112
1437.11 113
1437.20 112
1437.29 109
1437.38 105
1437.46 100
1437.55 94
1437.64 87
1437.72 81
1437.81 75
1437.90 70
1437.98 65
1438.07 61
1438.16 58
1438.24 55
1438.33 53
1438.42 51
1438.51 49
1438.59 46
1438.68 43
1438.77 38
1438.85 32
1438.94 25
1439.03 18
1439.11 10
1439.20 2
1439.29 0
1439.37 0
1439.46 0
1439.55 0
1439.64 0
1439.72 0
1439.81 3
1439.90 6
1439.98 7
1440.07 6
1440.16 4
1440.24 2
1440.33 1
1440.42 1
1440.50 5
1440.59 10
1440.68 18
1440.77 27
1440.85 36
1440.94 44
1441.03 50
1441.11 54
1441.20 54
1441.29 53
1441.37 50
1441.46 47
1441.55 44
1441.64 41
1441.72 40
1441.81 40
1441.90 42
1441.98 43
1442.07 46
1442.16 49
1442.24 52
1442.33 56
1442.42 59
1442.51 62
1442.59 63
1442.68 63
1442.77 61
1442.85 58
1442.94 54
1443.03 50
1443.12 47
1443.20 45
1443.29 45
1443.38 45
1443.46 47
1443.55 47
1443.64 48
1443.72 48
1443.81 47
1443.90 46
1443.99 46
1444.07 46
1444.16 47
1444.25 48
1444.33 49
1444.42 50
1444.51 52
1444.60 54
1444.68 56
1444.77 58
1444.86 60
1444.94 62
1445.03 63
1445.12 65
1445.21 68
1445.29 73
1445.38 80
1445.47 89
1445.55 99
1445.64 110
1445.73 121
1445.82 130
1445.90 137
1445.99 142
1446.08 146
1446.16 148
1446.25 151
1446.34 153
1446.43 156
1446.51 158
1446.60 161
1446.69 162
1446.77 164
1446.86 164
1446.95 165
1447.04 164
1447.12 164
1447.21 164
1447.30 163
1447.38 164
1447.47 165
1447.56 167
1447.65 170
1447.73 174
1447.82 177
1447.91 180
1447.99 181
1448.08 180
1448.17 177
1448.26 173
1448.34 169
1448.43 167
1448.52 166
1448.60 168
1448.69 171
1448.78 174
1448.87 177
1448.95 177
1449.04 173
1449.13 167
1449.22 157
1449.30 146
1449.39 134
1449.48 123
1449.56 114
1449.65 108
1449.74 105
1449.83 105
1449.91 107
1450.00 112
1450.09 118
1450.18 123
1450.26 128
1450.35 131
1450.44 131
1450.52 130
1450.61 127
1450.70 123
1450.79 118
1450.87 114
1450.96 111
1451.05 108
1451.14 107
1451.22 107
1451.31 109
1451.40 110
1451.48 112
1451.57 112
1451.66 112
1451.75 110
1451.83 106
1451.92 100
1452.01 92
1452.10 84
1452.18 76
1452.27 69
1452.36 64
1452.45 61
1452.53 60
1452.62 60
1452.71 61
1452.79 62
1452.88 62
1452.97 62
1453.06 60
1453.14 58
1453.23 55
1453.32 53
1453.41 50
1453.49 48
1453.58 48
1453.67 50
1453.76 54
1453.84 58
1453.93 63
1454.02 68
1454.10 71
1454.19 72
1454.28 70
1454.37 65
1454.45 59
1454.54 52
1454.63 46
1454.72 42
1454.80 40
1454.89 42
1454.98 46
1455.07 51
1455.15 57
1455.24 63
1455.33 67
1455.42 70
1455.50 72
1455.59 73
1455.68 72
1455.77 71
1455.85 70
1455.94 69
1456.03 69
1456.12 69
1456.20 70
1456.29 72
1456.38 74
1456.47 76
1456.55 78
1456.64 79
1456.73 78
1456.82 77
1456.90 76
1456.99 75
1457.08 75
1457.17 76
1457.25 78
1457.34 80
1457.43 81
1457.51 81
1457.60 79
1457.69 75
1457.78 71
1457.86 68
1457.95 67
1458.04 68
1458.13 73
1458.21 79
1458.30 85
1458.39 91
1458.48 95
1458.56 96
1458.65 94
1458.74 90
1458.83 86
1458.92 82
1459.00 81
1459.09 82
1459.18 85
1459.27 89
1459.35 93
1459.44 96
1459.53 98
1459.62 99
1459.70 99
1459.79 98
1459.88 96
1459.97 96
1460.05 97
1460.14 98
1460.23 100
1460.32 102
1460.40 104
1460.49 105
1460.58 104
1460.67 102
1460.75 98
1460.84 94
1460.93 88
1461.02 83
1461.10 79
1461.19 76
1461.28 75
1461.37 76
1461.45 79
1461.54 83
1461.63 89
1461.72 94
1461.80 100
1461.89 104
1461.98 107
1462.07 108
1462.16 107
1462.24 104
1462.33 98
1462.42 91
1462.51 83
1462.59 75
1462.68 68
1462.77 62
1462.86 57
1462.94 52
1463.03 48
1463.12 44
1463.21 40
1463.29 36
1463.38 32
1463.47 28
1463.56 26
1463.65 25
1463.73 25
1463.82 27
1463.91 29
1464.00 30
1464.08 31
1464.17 32
1464.26 31
1464.35 30
1464.43 28
1464.52 26
1464.61 24
1464.70 20
1464.79 15
1464.87 8
1464.96 1
1465.05 0
1465.14 0
1465.22 0
1465.31 0
1465.40 0
1465.49 0
1465.57 0
1465.66 1
1465.75 7
1465.84 11
1465.93 15
1466.01 18
1466.10 21
1466.19 23
1466.28 25
1466.36 28
1466.45 30
1466.54 33
1466.63 35
1466.72 37
1466.80 39
1466.89 41
1466.98 43
1467.07 45
1467.15 46
1467.24 47
1467.33 47
1467.42 46
1467.51 43
1467.59 40
1467.68 36
1467.77 33
1467.86 30
1467.94 28
1468.03 27
1468.12 25
1468.21 24
1468.30 23
1468.38 23
1468.47 24
1468.56 27
1468.65 32
1468.73 39
1468.82 47
1468.91 55
1469.00 63
1469.09 70
1469.17 74
1469.26 76
1469.35 77
1469.44 75
1469.53 73
1469.61 71
1469.70 69
1469.79 70
1469.88 72
1469.96 77
1470.05 84
1470.14 92
1470.23 100
1470.32 107
1470.40 110
1470.49 110
1470.58 106
1470.67 99
1470.76 89
1470.84 79
1470.93 68
1471.02 59
1471.11 53
1471.19 48
1471.28 46
1471.37 45
1471.46 46
1471.55 47
1471.63 49
1471.72 51
1471.81 54
1471.90 58
1471.99 62
1472.07 66
1472.16 71
1472.25 75
1472.34 78
1472.43 80
1472.51 81
1472.60 80
1472.69 79
1472.78 76
1472.87 74
1472.95 73
1473.04 73
1473.13 74
1473.22 76
1473.31 80
1473.39 85
1473.48 90
1473.57 95
1473.66 101
1473.74 107
1473.83 112
1473.92 116
1474.01 118
1474.10 119
1474.18 118
1474.27 116
1474.36 114
1474.45 112
1474.54 111
1474.62 113
1474.71 117
1474.80 124
1474.89 133
1474.98 142
1475.06 150
1475.15 155
1475.24 157
1475.33 155
1475.42 149
1475.50 142
1475.59 133
1475.68 125
1475.77 119
1475.86 114
1475.95 110
1476.03 108
1476.12 106
1476.21 105
1476.30 105
1476.39 105
1476.47 104
1476.56 104
1476.65 102
1476.74 100
1476.83 96
1476.91 90
1477.00 84
1477.09 76
1477.18 67
1477.27 58
1477.35 50
1477.44 41
1477.53 34
1477.62 28
1477.71 25
1477.79 24
1477.88 25
1477.97 29
1478.06 36
1478.15 44
1478.23 54
1478.32 63
1478.41 73
1478.50 82
1478.59 89
1478.68 93
1478.76 96
1478.85 95
1478.94 91
1479.03 84
1479.12 74
1479.20 62
1479.29 50
1479.38 39
1479.47 31
1479.56 25
1479.65 24
1479.73 26
1479.82 31
1479.91 38
1480.00 46
1480.09 55
1480.17 63
1480.26 71
1480.35 78
1480.44 83
1480.53 88
1480.61 92
1480.70 95
1480.79 97
1480.88 98
1480.97 99
1481.06 100
1481.14 101
1481.23 102
1481.32 103
1481.41 104
1481.50 105
1481.58 105
1481.67 104
1481.76 102
1481.85 100
1481.94 96
1482.03 91
1482.11 85
1482.20 78
1482.29 71
1482.38 63
1482.47 56
1482.56 51
1482.64 47
1482.73 45
1482.82 45
1482.91 46
1483.00 48
1483.08 51
1483.17 54
1483.26 56
1483.35 59
1483.44 61
1483.53 64
1483.61 65
1483.70 66
1483.79 65
1483.88 63
1483.97 60
1484.06 58
1484.14 57
1484.23 59
1484.32 64
1484.41 71
1484.50 79
1484.59 86
1484.67 90
1484.76 91
1484.85 89
1484.94 83
1485.03 76
1485.12 67
1485.20 59
1485.29 52
1485.38 46
1485.47 41
1485.56 37
1485.65 36
1485.73 37
1485.82 41
1485.91 46
1486.00 51
1486.09 55
1486.18 56
1486.26 54
1486.35 50
1486.44 45
1486.53 41
1486.62 39
1486.71 41
1486.79 46
1486.88 55
1486.97 64
1487.06 72
1487.15 78
1487.24 81
1487.32 80
1487.41 77
1487.50 73
1487.59 68
1487.68 64
1487.77 61
1487.85 60
1487.94 61
1488.03 64
1488.12 68
1488.21 73
1488.30 78
1488.38 82
1488.47 84
1488.56 84
1488.65 82
1488.74 79
1488.83 76
1488.92 75
1489.00 76
1489.09 80
1489.18 84
1489.27 88
1489.36 91
1489.45 92
1489.53 91
1489.62 88
1489.71 84
1489.80 79
1489.89 74
1489.98 69
1490.06 63
1490.15 56
1490.24 49
1490.33 41
1490.42 33
1490.51 26
1490.60 20
1490.68 16
1490.77 13
1490.86 11
1490.95 10
1491.04 9
1491.13 7
1491.22 6
1491.30 5
1491.39 4
1491.48 3
1491.57 4
1491.66 4
1491.75 4
1491.83 5
1491.92 5
1492.01 5
1492.10 5
1492.19 6
1492.28 8
1492.37 11
1492.45 16
1492.54 22
1492.63 30
1492.72 38
1492.81 46
1492.90 54
1492.99 61
1493.07 67
1493.16 71
1493.25 74
1493.34 75
1493.43 74
1493.52 71
1493.61 66
1493.69 58
1493.78 49
1493.87 40
1493.96 30
1494.05 21
1494.14 13
1494.23 6
1494.31 2
1494.40 0
1494.49 0
1494.58 0
1494.67 0
1494.76 3
1494.85 7
1494.93 11
1495.02 15
1495.11 19
1495.20 23
1495.29 27
1495.38 31
1495.47 34
1495.55 37
1495.64 40
1495.73 42
1495.82 42
1495.91 40
1496.00 37
1496.09 31
1496.17 25
1496.26 18
1496.35 11
1496.44 6
1496.53 2
1496.62 0
1496.71 0
1496.80 0
1496.88 0
1496.97 0
1497.06 0
1497.15 0
1497.24 0
1497.33 0
1497.42 0
1497.50 4
1497.59 11
1497.68 18
1497.77 26
1497.86 31
1497.95 35
1498.04 36
1498.13 37
1498.21 37
1498.30 38
1498.39 41
1498.48 46
1498.57 52
1498.66 59
1498.75 65
1498.84 70
1498.92 73
1499.01 73
1499.10 72
1499.19 69
1499.28 65
1499.37 63
1499.46 63
1499.55 65
1499.63 69
1499.72 74
1499.81 81
1499.90 86
1499.99 90
1500.08 91
1500.17 89
1500.26 84
1500.34 77
1500.43 70
1500.52 62
1500.61 55
1500.70 50
1500.79 47
1500.88 46
1500.97 47
1501.05 49
1501.14 53
1501.23 56
1501.32 59
1501.41 61
1501.50 62
1501.59 61
1501.68 59
1501.76 56
1501.85 53
1501.94 51
1502.03 48
1502.12 47
1502.21 46
1502.30 45
1502.39 45
1502.47 43
1502.56 40
1502.65 37
1502.74 35
1502.83 34
1502.92 37
1503.01 43
1503.10 53
1503.19 66
1503.27 80
1503.36 92
1503.45 102
1503.54 109
1503.63 113
1503.72 114
1503.81 114
1503.90 114
1503.99 113
1504.07 112
1504.16 109
1504.25 105
1504.34 99
1504.43 90
1504.52 80
1504.61 70
1504.70 60
1504.79 53
1504.87 48
1504.96 45
1505.05 45
1505.14 47
1505.23 50
1505.32 55
1505.41 60
1505.50 67
1505.59 74
1505.67 83
1505.76 91
1505.85 99
1505.94 104
1506.03 108
1506.12 109
1506.21 108
1506.30 105
1506.39 101
1506.47 97
1506.56 94
1506.65 91
1506.74 88
1506.83 85
1506.92 82
1507.01 80
1507.10 77
1507.19 74
1507.28 72
1507.36 70
1507.45 68
1507.54 66
1507.63 65
1507.72 62
1507.81 59
1507.90 56
1507.99 52
1508.08 49
1508.17 45
1508.25 42
1508.34 41
1508.43 42
1508.52 43
1508.61 46
1508.70 50
1508.79 53
1508.88 55
1508.97 55
1509.06 53
1509.14 49
1509.23 43
1509.32 35
1509.41 27
1509.50 19
1509.59 11
1509.68 6
1509.77 4
1509.86 5
1509.95 9
1510.03 16
1510.12 24
1510.21 32
1510.30 40
1510.39 46
1510.48 51
1510.57 54
1510.66 56
1510.75 57
1510.84 57
1510.93 58
1511.01 58
1511.10 59
1511.19 60
1511.28 60
1511.37 61
1511.46 60
1511.55 59
1511.64 57
1511.73 53
1511.82 48
1511.91 43
1511.99 38
1512.08 33
1512.17 29
1512.26 28
1512.35 28
1512.44 31
1512.53 35
1512.62 40
1512.71 45
1512.80 50
1512.89 53
1512.97 54
1513.06 54
1513.15 53
1513.24 53
1513.33 53
1513.42 53
1513.51 55
1513.60 57
1513.69 59
1513.78 60
1513.87 61
1513.96 61
1514.04 61
1514.13 62
1514.22 64
1514.31 68
1514.40 72
1514.49 76
1514.58 80
1514.67 84
1514.76 85
1514.85 84
1514.94 81
1515.03 76
1515.11 69
1515.20 60
1515.29 51
1515.38 42
1515.47 34
1515.56 28
1515.65 24
1515.74 23
1515.83 24
1515.92 27
1516.01 31
1516.10 35
1516.19 37
1516.27 38
1516.36 37
1516.45 35
1516.54 32
1516.63 30
1516.72 28
1516.81 28
1516.90 29
1516.99 31
1517.08 34
1517.17 37
1517.26 39
1517.35 40
1517.43 40
1517.52 38
1517.61 36
1517.70 32
1517.79 28
1517.88 24
1517.97 21
1518.06 21
1518.15 22
1518.24 25
1518.33 30
1518.42 37
1518.51 45
1518.60 53
1518.68 62
1518.77 70
1518.86 76
1518.95 82
1519.04 86
1519.13 88
1519.22 90
1519.31 90
1519.40 90
1519.49 88
1519.58 85
1519.67 82
1519.76 77
1519.85 72
1519.94 67
1520.02 62
1520.11 57
1520.20 53
1520.29 49
1520.38 45
1520.47 41
1520.56 37
1520.65 34
1520.74 31
1520.83 29
1520.92 28
1521.01 29
1521.10 32
1521.19 35
1521.28 38
1521.37 40
1521.45 40
1521.54 40
1521.63 41
1521.72 42
1521.81 44
1521.90 48
1521.99 53
1522.08 58
1522.17 63
1522.26 67
1522.35 71
1522.44 74
1522.53 77
1522.62 79
1522.71 81
1522.80 83
1522.89 84
1522.97 84
1523.06 84
1523.15 84
1523.24 84
1523.33 86
1523.42 90
1523.51 94
1523.60 99
1523.69 103
1523.78 107
1523.87 108
1523.96 108
1524.05 105
1524.14 101
1524.23 97
1524.32 91
1524.41 85
1524.50 79
1524.58 74
1524.67 68
1524.76 63
1524.85 58
1524.94 54
1525.03 50
1525.12 46
1525.21 42
1525.30 39
1525.39 34
1525.48 30
1525.57 26
1525.66 23
1525.75 21
1525.84 21
1525.93 22
1526.02 24
1526.11 27
1526.20 31
1526.29 35
1526.37 37
1526.46 39
1526.55 39
1526.64 38
1526.73 35
1526.82 31
1526.91 26
1527.00 22
1527.09 19
1527.18 17
1527.27 18
1527.36 21
1527.45 26
1527.54 32
1527.63 39
1527.72 45
1527.81 51
1527.90 56
1527.99 61
1528.08 65
1528.17 68
1528.26 69
1528.35 69
1528.43 67
1528.52 64
1528.61 62
1528.70 60
1528.79 60
1528.88 62
1528.97 67
1529.06 74
1529.15 82
1529.24 89
1529.33 95
1529.42 100
1529.51 103
1529.60 105
1529.69 106
1529.78 108
1529.87 108
1529.96 107
1530.05 105
1530.14 100
1530.23 92
1530.32 82
1530.41 72
1530.50 62
1530.59 54
1530.68 48
1530.77 44
1530.85 42
1530.94 41
1531.03 40
1531.12 40
1531.21 39
1531.30 38
1531.39 38
1531.48 39
1531.57 41
1531.66 45
1531.75 51
1531.84 56
1531.93 61
1532.02 66
1532.11 68
1532.20 70
1532.29 71
1532.38 71
1532.47 71
1532.56 73
1532.65 75
1532.74 76
1532.83 77
1532.92 77
1533.01 75
1533.10 71
1533.19 67
1533.28 64
1533.37 63
1533.46 63
1533.55 67
1533.64 72
1533.73 77
1533.82 83
1533.90 87
1533.99 90
1534.08 91
1534.17 92
1534.26 94
1534.35 96
1534.44 100
1534.53 105
1534.62 109
1534.71 112
1534.80 111
1534.89 107
1534.98 100
1535.07 91
1535.16 82
1535.25 73
1535.34 65
1535.43 61
1535.52 58
1535.61 58
1535.70 58
1535.79 58
1535.88 59
1535.97 59
1536.06 60
1536.15 61
1536.24 62
1536.33 65
1536.42 68
1536.51 71
1536.60 73
1536.69 76
1536.78 77
1536.87 79
1536.96 81
1537.05 83
1537.14 85
1537.23 88
1537.32 91
1537.41 94
1537.50 96
1537.59 97
1537.68 95
1537.77 93
1537.86 89
1537.95 84
1538.04 79
1538.13 74
1538.22 71
1538.31 70
1538.40 70
1538.49 73
1538.58 77
1538.67 84
1538.76 93
1538.85 102
1538.94 110
1539.02 115
1539.11 117
1539.20 116
1539.29 111
1539.38 103
1539.47 94
1539.56 86
1539.65 80
1539.74 75
1539.83 74
1539.92 74
1540.01 77
1540.10 81
1540.19 86
1540.28 92
1540.37 96
1540.46 99
1540.55 99
1540.64 95
1540.73 88
1540.82 76
1540.91 62
1541.00 47
1541.09 34
1541.18 22
1541.27 14
1541.36 10
1541.45 9
1541.54 9
1541.63 11
1541.72 12
1541.81 12
1541.90 10
1541.99 7
1542.08 3
1542.17 0
1542.26 0
1542.35 0
1542.44 0
1542.53 0
1542.62 0
1542.71 0
1542.80 0
1542.89 0
1542.98 3
1543.07 7
1543.16 13
1543.25 20
1543.34 28
1543.43 36
1543.52 43
1543.61 49
1543.70 54
1543.79 56
1543.88 56
1543.97 53
1544.06 49
1544.15 45
1544.24 41
1544.33 37
1544.42 34
1544.51 32
1544.60 29
1544.69 26
1544.78 22
1544.87 17
1544.96 12
1545.05 7
1545.14 3
1545.23 0
1545.32 1
1545.41 3
1545.50 7
1545.59 13
1545.68 19
1545.77 27
1545.87 35
1545.96 44
1546.05 52
1546.14 60
1546.23 66
1546.32 70
1546.41 70
1546.50 68
1546.59 64
1546.68 60
1546.77 55
1546.86 52
1546.95 51
1547.04 50
1547.13 50
1547.22 50
1547.31 49
1547.40 47
1547.49 45
1547.58 42
1547.67 39
1547.76 35
1547.85 32
1547.94 29
1548.03 25
1548.12 20
1548.21 14
1548.30 9
1548.39 3
1548.48 0
1548.57 0
1548.66 0
1548.75 0
1548.84 0
1548.93 0
1549.02 0
1549.11 0
1549.20 3
1549.29 11
1549.38 19
1549.47 25
1549.56 30
1549.65 34
1549.74 35
1549.83 34
1549.92 33
1550.01 31
1550.10 28
1550.19 27
1550.28 27
1550.37 27
1550.46 27
1550.55 27
1550.64 25
1550.73 22
1550.82 18
1550.91 13
1551.01 8
1551.10 4
1551.19 2
1551.28 3
1551.37 7
1551.46 13
1551.55 21
1551.64 30
1551.73 38
1551.82 44
1551.91 48
1552.00 49
1552.09 48
1552.18 45
1552.27 40
1552.36 35
1552.45 30
1552.54 25
1552.63 21
1552.72 17
1552.81 14
1552.90 11
1552.99 8
1553.08 6
1553.17 4
1553.26 4
1553.35 3
1553.44 4
1553.53 5
1553.62 6
1553.71 7
1553.80 8
1553.89 8
1553.98 7
1554.08 6
1554.17 6
1554.26 7
1554.35 10
1554.44 13
1554.53 18
1554.62 24
1554.71 30
1554.80 36
1554.89 41
1554.98 45
1555.07 48
1555.16 49
1555.25 49
1555.34 48
1555.43 46
1555.52 45
1555.61 44
1555.70 45
1555.79 47
1555.88 49
1555.97 52
1556.06 54
1556.15 55
1556.24 56
1556.33 57
1556.42 59
1556.52 62
1556.61 67
1556.70 72
1556.79 77
1556.88 82
1556.97 85
1557.06 87
1557.15 87
1557.24 85
1557.33 82
1557.42 78
1557.51 72
1557.60 67
1557.69 61
1557.78 55
1557.87 50
1557.96 46
1558.05 44
1558.14 42
1558.23 40
1558.32 39
1558.41 37
1558.50 35
1558.60 32
1558.69 29
1558.78 27
1558.87 26
1558.96 25
1559.05 25
1559.14 25
1559.23 25
1559.32 24
1559.41 23
1559.50 20
1559.59 18
1559.68 16
1559.77 15
1559.86 14
1559.95 13
1560.04 14
1560.13 15
1560.22 18
1560.31 20
1560.41 23
1560.50 26
1560.59 29
1560.68 31
1560.77 32
1560.86 34
1560.95 37
1561.04 40
1561.13 45
1561.22 49
1561.31 54
1561.40 57
1561.49 60
1561.58 61
1561.67 61
1561.76 59
1561.85 57
1561.94 53
1562.04 48
1562.13 42
1562.22 34
1562.31 26
1562.40 17
1562.49 10
1562.58 4
1562.67 0
1562.76 0
1562.85 0
1562.94 0
1563.03 4
1563.12 9
1563.21 16
1563.30 24
1563.39 32
1563.48 39
1563.58 45
1563.67 48
1563.76 48
1563.85 46
1563.94 43
1564.03 40
1564.12 38
1564.21 38
1564.30 40
1564.39 43
1564.48 46
1564.57 49
1564.66 51
1564.75 52
1564.84 52
1564.93 53
1565.03 56
1565.12 60
1565.21 66
1565.30 72
1565.39 79
1565.48 85
1565.57 89
1565.66 90
1565.75 89
1565.84 85
1565.93 81
1566.02 77
1566.11 74
1566.20 72
1566.30 71
1566.39 70
1566.48 69
1566.57 67
1566.66 65
1566.75 63
1566.84 61
1566.93 60
1567.02 58
1567.11 56
1567.20 55
1567.29 53
1567.38 51
1567.47 51
1567.57 52
1567.66 55
1567.75 60
1567.84 65
1567.93 69
1568.02 71
1568.11 71
1568.20 68
1568.29 62
1568.38 56
1568.47 51
1568.56 47
1568.65 46
1568.74 46
1568.84 49
1568.93 52
1569.02 56
1569.11 59
1569.20 62
1569.29 63
1569.38 64
1569.47 63
1569.56 61
1569.65 58
1569.74 55
1569.83 52
1569.92 50
1570.02 49
1570.11 49
1570.20 51
1570.29 54
1570.38 56
1570.47 57
1570.56 56
1570.65 54
1570.74 51
1570.83 49
1570.92 48
1571.01 49
1571.11 53
1571.20 59
1571.29 66
1571.38 71
1571.47 75
1571.56 75
1571.65 72
1571.74 68
1571.83 62
1571.92 56
1572.01 50
1572.10 45
1572.20 41
1572.29 37
1572.38 33
1572.47 28
1572.56 23
1572.65 18
1572.74 12
1572.83 6
1572.92 2
1573.01 0
1573.10 0
1573.20 1
1573.29 5
1573.38 9
1573.47 13
1573.56 15
1573.65 15
1573.74 13
1573.83 9
1573.92 4
1574.01 0
1574.10 0
1574.20 0
1574.29 0
1574.38 0
1574.47 0
1574.56 0
1574.65 0
1574.74 0
1574.83 0
1574.92 2
1575.01 5
1575.10 9
1575.20 14
1575.29 19
1575.38 23
1575.47 27
1575.56 29
1575.65 30
1575.74 32
1575.83 34
1575.92 37
1576.01 41
1576.11 46
1576.20 51
1576.29 58
1576.38 64
1576.47 71
1576.56 77
1576.65 83
1576.74 88
1576.83 90
1576.92 91
1577.02 90
1577.11 86
1577.20 80
1577.29 73
1577.38 66
1577.47 61
1577.56 56
1577.65 53
1577.74 51
1577.83 50
1577.93 49
1578.02 47
1578.11 45
1578.20 42
1578.29 39
1578.38 36
1578.47 33
1578.56 31
1578.65 31
1578.74 34
1578.84 39
1578.93 46
1579.02 55
1579.11 64
1579.20 71
1579.29 76
1579.38 77
1579.47 75
1579.56 70
1579.66 63
1579.75 56
1579.84 50
1579.93 46
1580.02 43
1580.11 41
1580.20 41
1580.29 42
1580.38 42
1580.48 43
1580.57 44
1580.66 44
1580.75 44
1580.84 43
1580.93 42
1581.02 41
1581.11 40
1581.20 40
1581.30 40
1581.39 41
1581.48 43
1581.57 46
1581.66 50
1581.75 53
1581.84 57
1581.93 59
1582.02 59
1582.12 58
1582.21 55
1582.30 52
1582.39 49
1582.48 47
1582.57 46
1582.66 46
1582.75 48
1582.85 50
1582.94 51
1583.03 53
1583.12 54
1583.21 57
1583.30 60
1583.39 65
1583.48 71
1583.57 77
1583.67 82
1583.76 85
1583.85 84
1583.94 80
1584.03 74
1584.12 67
1584.21 61
1584.30 56
1584.40 54
1584.49 54
1584.58 56
1584.67 60
1584.76 65
1584.85 71
1584.94 75
1585.03 79
1585.13 82
1585.22 82
1585.31 79
1585.40 73
1585.49 65
1585.58 56
1585.67 47
1585.76 39
1585.86 35
1585.95 33
1586.04 34
1586.13 36
1586.22 40
1586.31 45
1586.40 49
1586.49 53
1586.59 56
1586.68 58
1586.77 59
1586.86 59
1586.95 58
1587.04 55
1587.13 52
1587.22 49
1587.32 47
1587.41 44
1587.50 42
1587.59 40
1587.68 38
1587.77 36
1587.86 33
1587.95 30
1588.05 28
1588.14 27
1588.23 26
1588.32 27
1588.41 29
1588.50 31
1588.59 33
1588.69 34
1588.78 36
1588.87 37
1588.96 39
1589.05 41
1589.14 44
1589.23 48
1589.33 53
1589.42 57
1589.51 60
1589.60 62
1589.69 62
1589.78 60
1589.87 58
1589.96 55
1590.06 53
1590.15 52
1590.24 53
1590.33 56
1590.42 61
1590.51 68
1590.60 75
1590.70 82
1590.79 88
1590.88 91
1590.97 91
1591.06 89
1591.15 84
1591.24 79
1591.34 74
1591.43 69
1591.52 66
1591.61 63
1591.70 62
1591.79 63
1591.88 64
1591.98 65
1592.07 67
1592.16 67
1592.25 67
1592.34 64
1592.43 60
1592.52 54
1592.62 48
1592.71 43
1592.80 39
1592.89 36
1592.98 34
1593.07 33
1593.16 33
1593.26 32
1593.35 31
1593.44 28
1593.53 26
1593.62 23
1593.71 20
1593.80 19
1593.90 19
1593.99 21
1594.08 26
1594.17 33
1594.26 41
1594.35 48
1594.45 53
1594.54 54
1594.63 52
1594.72 46
1594.81 39
1594.90 31
1594.99 25
1595.09 22
1595.18 22
1595.27 26
1595.36 31
1595.45 37
1595.54 43
1595.64 47
1595.73 50
1595.82 52
1595.91 53
1596.00 54
1596.09 54
1596.18 53
1596.28 51
1596.37 49
1596.46 45
1596.55 41
1596.64 37
1596.73 34
1596.83 33
1596.92 34
1597.01 36
1597.10 40
1597.19 44
1597.28 49
1597.37 52
1597.47 55
1597.56 57
1597.65 59
1597.74 61
1597.83 63
1597.92 65
1598.02 66
1598.11 67
1598.20 68
1598.29 67
1598.38 67
1598.47 67
1598.57 67
1598.66 68
1598.75 69
1598.84 71
1598.93 73
1599.02 74
1599.12 74
1599.21 73
1599.30 72
1599.39 70
1599.48 67
1599.57 65
1599.67 64
1599.76 63
1599.85 64
1599.94 64
1600.03 64
1600.12 65
1600.22 65
1600.31 65
1600.40 65
1600.49 66
1600.58 68
1600.67 71
1600.77 74
1600.86 76
1600.95 76
1601.04 75
1601.13 72
1601.22 67
1601.32 63
1601.41 59
1601.50 56
1601.59 55
1601.68 56
1601.77 57
1601.87 59
1601.96 60
1602.05 61
1602.14 62
1602.23 63
1602.32 63
1602.42 64
1602.51 64
1602.60 65
1602.69 65
1602.78 66
1602.88 67
1602.97 70
1603.06 72
1603.15 75
1603.24 77
1603.33 79
1603.43 80
1603.52 80
1603.61 81
1603.70 82
1603.79 84
1603.88 87
1603.98 90
1604.07 92
1604.16 92
1604.25 91
1604.34 88
1604.44 85
1604.53 82
1604.62 80
1604.71 81
1604.80 83
1604.89 86
1604.99 91
1605.08 95
1605.17 97
1605.26 98
1605.35 95
1605.45 90
1605.54 83
1605.63 75
1605.72 68
1605.81 62
1605.90 59
1606.00 59
1606.09 60
1606.18 62
1606.27 65
1606.36 66
1606.46 67
1606.55 65
1606.64 63
1606.73 60
1606.82 57
1606.91 55
1607.01 53
1607.10 53
1607.19 55
1607.28 58
1607.37 63
1607.47 69
1607.56 78
1607.65 86
1607.74 95
1607.83 102
1607.93 106
1608.02 106
1608.11 103
1608.20 98
1608.29 92
1608.38 86
1608.48 82
1608.57 80
1608.66 80
1608.75 81
1608.84 84
1608.94 85
1609.03 84
1609.12 81
1609.21 76
1609.30 68
1609.40 59
1609.49 50
1609.58 43
1609.67 38
1609.76 36
1609.86 35
1609.95 36
1610.04 37
1610.13 39
1610.22 41
1610.32 43
1610.41 43
1610.50 44
1610.59 45
1610.68 45
1610.78 45
1610.87 46
1610.96 47
1611.05 48
1611.14 51
1611.24 54
1611.33 58
1611.42 62
1611.51 67
1611.60 71
1611.70 74
1611.79 77
1611.88 78
1611.97 79
1612.06 77
1612.16 74
1612.25 67
1612.34 59
1612.43 49
1612.52 38
1612.62 27
1612.71 16
1612.80 8
1612.89 1
1612.98 0
1613.08 0
1613.17 0
1613.26 0
1613.35 0
1613.44 1
1613.54 2
1613.63 2
1613.72 1
1613.81 1
1613.90 0
1614.00 1
1614.09 4
1614.18 8
1614.27 12
1614.36 16
1614.46 21
1614.55 24
1614.64 28
1614.73 31
1614.82 34
1614.92 36
1615.01 37
1615.10 36
1615.19 31
1615.29 24
1615.38 15
1615.47 5
1615.56 0
1615.65 0
1615.75 0
1615.84 0
1615.93 0
1616.02 0
1616.11 10
1616.21 20
1616.30 29
1616.39 38
1616.48 45
1616.57 51
1616.67 56
1616.76 59
1616.85 61
1616.94 62
1617.04 62
1617.13 62
1617.22 61
1617.31 61
1617.40 61
1617.50 61
1617.59 61
1617.68 61
1617.77 60
1617.87 58
1617.96 56
1618.05 53
1618.14 51
1618.23 51
1618.33 52
1618.42 54
1618.51 56
1618.60 58
1618.69 58
1618.79 56
1618.88 52
1618.97 47
1619.06 42
1619.16 39
1619.25 38
1619.34 40
1619.43 43
1619.52 47
1619.62 51
1619.71 54
1619.80 56
1619.89 57
1619.99 57
1620.08 55
1620.17 53
1620.26 49
1620.35 46
1620.45 42
1620.54 39
1620.63 37
1620.72 38
1620.82 40
1620.91 45
1621.00 50
1621.09 56
1621.19 62
1621.28 67
1621.37 73
1621.46 78
1621.55 83
1621.65 87
1621.74 90
1621.83 91
1621.92 91
1622.02 89
1622.11 86
1622.20 82
1622.29 76
1622.39 70
1622.48 63
1622.57 56
1622.66 49
1622.75 44
1622.85 42
1622.94 42
1623.03 44
1623.12 49
1623.22 54
1623.31 60
1623.40 66
1623.49 69
1623.59 72
1623.68 73
1623.77 71
1623.86 69
1623.95 65
1624.05 61
1624.14 56
1624.23 52
1624.32 48
1624.42 45
1624.51 42
1624.60 39
1624.69 36
1624.79 33
1624.88 29
1624.97 25
1625.06 22
1625.16 20
1625.25 20
1625.34 22
1625.43 27
1625.52 33
1625.62 40
1625.71 47
1625.80 53
1625.89 57
1625.99 57
1626.08 55
1626.17 52
1626.26 47
1626.36 44
1626.45 42
1626.54 42
1626.63 45
1626.73 49
1626.82 55
1626.91 60
1627.00 63
1627.10 65
1627.19 65
1627.28 63
1627.37 60
1627.47 56
1627.56 51
1627.65 48
1627.74 46
1627.84 46
1627.93 46
1628.02 48
1628.11 48
1628.21 48
1628.30 47
1628.39 45
1628.48 42
1628.58 41
1628.67 41
1628.76 43
1628.85 47
1628.95 51
1629.04 55
1629.13 57
1629.22 56
1629.32 52
1629.41 46
1629.50 38
1629.59 30
1629.69 25
1629.78 22
1629.87 23
1629.96 27
1630.06 31
1630.15 35
1630.24 37
1630.33 37
1630.43 35
1630.52 33
1630.61 31
1630.70 31
1630.80 33
1630.89 37
1630.98 42
1631.07 46
1631.17 49
1631.26 51
1631.35 51
1631.44 51
1631.54 50
1631.63 49
1631.72 49
1631.81 48
1631.91 48
1632.00 48
1632.09 49
1632.18 51
1632.28 54
1632.37 58
1632.46 62
1632.55 66
1632.65 71
1632.74 75
1632.83 79
1632.93 82
1633.02 84
1633.11 83
1633.20 81
1633.30 76
1633.39 70
1633.48 62
1633.57 55
1633.67 49
1633.76 43
1633.85 39
1633.94 36
1634.04 34
1634.13 32
1634.22 30
1634.31 29
1634.41 28
1634.50 28
1634.59 29
1634.68 31
1634.78 35
1634.87 39
1634.96 43
1635.06 47
1635.15 50
1635.24 52
1635.33 53
1635.43 54
1635.52 54
1635.61 55
1635.70 56
1635.80 58
1635.89 61
1635.98 63
1636.08 65
1636.17 66
1636.26 66
1636.35 65
1636.45 65
1636.54 64
1636.63 63
1636.72 61
1636.82 58
1636.91 54
1637.00 47
1637.09 39
1637.19 30
1637.28 19
1637.37 10
1637.47 2
1637.56 0
1637.65 0
1637.74 0
1637.84 4
1637.93 11
1638.02 18
1638.12 26
1638.21 32
1638.30 36
1638.39 38
1638.49 39
1638.58 39
1638.67 38
1638.76 35
1638.86 33
1638.95 29
1639.04 25
1639.14 21
1639.23 18
1639.32 17
1639.41 17
1639.51 19
1639.60 22
1639.69 26
1639.79 29
1639.88 30
1639.97 30
1640.06 28
1640.16 25
1640.25 23
1640.34 21
1640.43 22
1640.53 25
1640.62 29
1640.71 35
1640.81 41
1640.90 45
1640.99 46
1641.08 44
1641.18 41
1641.27 36
1641.36 33
1641.46 31
1641.55 31
1641.64 32
1641.73 34
1641.83 35
1641.92 35
1642.01 32
1642.11 28
1642.20 24
1642.29 21
1642.38 19
1642.48 18
1642.57 18
1642.66 17
1642.76 15
1642.85 11
1642.94 6
1643.03 0
1643.13 0
1643.22 0
1643.31 0
1643.41 0
1643.50 0
1643.59 0
1643.68 0
1643.78 0
1643.87 3
1643.96 6
1644.06 10
1644.15 15
1644.24 20
1644.34 25
1644.43 29
1644.52 31
1644.61 32
1644.71 32
1644.80 31
1644.89 29
1644.99 25
1645.08 22
1645.17 19
1645.26 16
1645.36 14
1645.45 14
1645.54 15
1645.64 18
1645.73 20
1645.82 22
1645.92 22
1646.01 19
1646.10 15
1646.19 10
1646.29 5
1646.38 2
1646.47 0
1646.57 1
1646.66 3
1646.75 8
1646.85 12
1646.94 17
1647.03 19
1647.12 21
1647.22 20
1647.31 19
1647.40 16
1647.50 13
1647.59 10
1647.68 7
1647.78 4
1647.87 2
1647.96 0
1648.05 0
1648.15 0
1648.24 0
1648.33 0
1648.43 0
1648.52 2
1648.61 4
1648.71 8
1648.80 12
1648.89 16
1648.99 21
1649.08 27
1649.17 33
1649.26 40
1649.36 46
1649.45 52
1649.54 57
1649.64 60
1649.73 62
1649.82 61
1649.92 59
1650.01 54
1650.10 50
1650.20 45
1650.29 43
1650.38 42
1650.47 44
1650.57 47
1650.66 51
1650.75 54
1650.85 55
1650.94 54
1651.03 53
1651.13 52
1651.22 51
1651.31 52
1651.41 54
1651.50 57
1651.59 60
1651.68 63
1651.78 64
1651.87 64
1651.96 62
1652.06 61
1652.15 59
1652.24 58
1652.34 58
1652.43 58
1652.52 60
1652.62 62
1652.71 64
1652.80 66
1652.90 67
1652.99 68
1653.08 69
1653.18 70
1653.27 71
1653.36 73
1653.46 76
1653.55 80
1653.64 84
1653.73 87
1653.83 90
1653.92 90
1654.01 88
1654.11 82
1654.20 73
1654.29 62
1654.39 49
1654.48 36
1654.57 25
1654.67 17
1654.76 14
1654.85 15
1654.95 19
1655.04 26
1655.13 32
1655.23 37
1655.32 39
1655.41 40
1655.51 39
1655.60 38
1655.69 39
1655.79 42
1655.88 48
1655.97 57
1656.07 67
1656.16 77
1656.25 86
1656.35 93
1656.44 97
1656.53 99
1656.62 97
1656.72 94
1656.81 88
1656.90 82
1657.00 76
1657.09 70
1657.18 64
1657.28 59
1657.37 53
1657.46 47
1657.56 41
1657.65 34
1657.74 28
1657.84 24
1657.93 21
1658.02 20
1658.12 21
1658.21 22
1658.30 24
1658.40 26
1658.49 27
1658.58 27
1658.68 27
1658.77 27
1658.86 27
1658.96 27
1659.05 27
1659.14 26
1659.24 24
1659.33 21
1659.42 17
1659.52 13
1659.61 7
1659.70 1
1659.80 0
1659.89 0
1659.98 0
1660.08 0
1660.17 0
1660.26 0
1660.36 0
1660.45 0
1660.54 7
1660.64 15
1660.73 21
1660.83 25
1660.92 26
1661.01 25
1661.11 23
1661.20 19
1661.29 16
1661.39 12
1661.48 10
1661.57 9
1661.67 9
1661.76 11
1661.85 12
1661.95 14
1662.04 15
1662.13 16
1662.23 16
1662.32 15
1662.41 13
1662.51 10
1662.60 7
1662.69 3
1662.79 0
1662.88 0
1662.97 0
1663.07 0
1663.16 0
1663.25 0
1663.35 0
1663.44 4
1663.53 7
1663.63 8
1663.72 8
1663.81 6
1663.91 3
1664.00 0
1664.10 0
1664.19 0
1664.28 0
1664.38 0
1664.47 0
1664.56 0
1664.66 2
1664.75 4
1664.84 6
1664.94 10
1665.03 14
1665.12 18
1665.22 22
1665.31 24
1665.40 24
1665.50 23
1665.59 21
1665.69 19
1665.78 20
1665.87 23
1665.97 29
1666.06 38
1666.15 48
1666.25 58
1666.34 65
1666.43 69
1666.53 69
1666.62 65
1666.71 58
1666.81 49
1666.90 39
1666.99 30
1667.09 23
1667.18 19
1667.28 16
1667.37 16
1667.46 17
1667.56 19
1667.65 20
1667.74 22
1667.84 23
1667.93 24
1668.02 26
1668.12 27
1668.21 28
1668.30 29
1668.40 29
1668.49 29
1668.59 29
1668.68 30
1668.77 32
1668.87 36
1668.96 42
1669.05 47
1669.15 52
1669.24 55
1669.33 56
1669.43 53
1669.52 48
1669.62 40
1669.71 32
1669.80 24
1669.90 19
1669.99 18
1670.08 20
1670.18 26
1670.27 33
1670.36 42
1670.46 49
1670.55 55
1670.65 59
1670.74 62
1670.83 63
1670.93 65
1671.02 67
1671.11 70
1671.21 73
1671.30 77
1671.40 79
1671.49 82
1671.58 83
1671.68 84
1671.77 84
1671.86 84
1671.96 84
1672.05 84
1672.14 84
1672.24 83
1672.33 81
1672.43 78
1672.52 74
1672.61 69
1672.71 63
1672.80 58
1672.89 52
1672.99 48
1673.08 43
1673.18 39
1673.27 35
1673.36 30
1673.46 27
1673.55 23
1673.64 20
1673.74 19
1673.83 17
1673.93 17
1674.02 17
1674.11 16
1674.21 14
1674.30 12
1674.39 10
1674.49 9
1674.58 10
1674.68 13
1674.77 17
1674.86 23
1674.96 29
1675.05 33
1675.15 35
1675.24 34
1675.33 31
1675.43 28
1675.52 26
1675.61 27
1675.71 31
1675.80 37
1675.90 44
1675.99 50
1676.08 54
1676.18 56
1676.27 55
1676.36 53
1676.46 49
1676.55 46
1676.65 43
1676.74 40
1676.83 37
1676.93 32
1677.02 27
1677.12 21
1677.21 16
1677.30 12
1677.40 10
1677.49 10
1677.58 13
1677.68 17
1677.77 22
1677.87 29
1677.96 35
1678.05 42
1678.15 47
1678.24 52
1678.34 54
1678.43 56
1678.52 56
1678.62 56
1678.71 55
1678.81 54
1678.90 54
1678.99 53
1679.09 53
1679.18 52
1679.27 51
1679.37 50
1679.46 49
1679.56 49
1679.65 49
1679.74 50
1679.84 53
1679.93 56
1680.03 59
1680.12 63
1680.21 68
1680.31 72
1680.40 76
1680.50 80
1680.59 84
1680.68 88
1680.78 92
1680.87 94
1680.97 96
1681.06 97
1681.15 98
1681.25 99
1681.34 100
1681.44 102
1681.53 103
1681.62 104
1681.72 104
1681.81 102
1681.91 97
1682.00 91
1682.09 83
1682.19 75
1682.28 67
1682.38 61
1682.47 56
1682.56 53
1682.66 51
1682.75 50
1682.85 50
1682.94 51
1683.03 53
1683.13 57
1683.22 61
1683.32 66
1683.41 71
1683.50 75
1683.60 77
1683.69 77
1683.79 74
1683.88 69
1683.97 64
1684.07 58
1684.16 52
1684.26 48
1684.35 45
1684.44 43
1684.54 42
1684.63 41
1684.73 42
1684.82 43
1684.91 44
1685.01 45
1685.10 46
1685.20 46
1685.29 46
1685.38 45
1685.48 44
1685.57 44
1685.67 46
1685.76 51
1685.85 58
1685.95 68
1686.04 79
1686.14 90
1686.23 99
1686.33 105
1686.42 107
1686.51 104
1686.61 99
1686.70 91
1686.80 82
1686.89 74
1686.98 68
1687.08 64
1687.17 64
1687.27 66
1687.36 70
1687.45 76
1687.55 82
1687.64 88
1687.74 92
1687.83 94
1687.93 94
1688.02 90
1688.11 84
1688.21 76
1688.30 65
1688.40 54
1688.49 43
1688.58 34
1688.68 26
1688.77 22
1688.87 22
1688.96 26
1689.06 34
1689.15 45
1689.24 58
1689.34 70
1689.43 80
1689.53 87
1689.62 89
1689.72 88
1689.81 84
1689.90 77
1690.00 70
1690.09 64
1690.19 58
1690.28 55
1690.37 53
1690.47 53
1690.56 55
1690.66 58
1690.75 62
1690.85 67
1690.94 73
1691.03 78
1691.13 83
1691.22 86
1691.32 87
1691.41 86
1691.51 82
1691.60 76
1691.69 71
1691.79 66
1691.88 64
1691.98 66
1692.07 72
1692.17 81
1692.26 92
1692.35 102
1692.45 110
1692.54 114
1692.64 114
1692.73 110
1692.83 103
1692.92 94
1693.01 86
1693.11 79
1693.20 74
1693.30 70
1693.39 67
1693.49 65
1693.58 62
1693.67 58
1693.77 53
1693.86 49
1693.96 44
1694.05 41
1694.15 38
1694.24 36
1694.33 36
1694.43 36
1694.52 36
1694.62 35
1694.71 35
1694.81 34
1694.90 33
1694.99 33
1695.09 34
1695.18 37
1695.28 40
1695.37 44
1695.47 48
1695.56 52
1695.66 56
1695.75 59
1695.84 61
1695.94 62
1696.03 61
1696.13 60
1696.22 59
1696.32 56
1696.41 54
1696.50 52
1696.60 52
1696.69 54
1696.79 58
1696.88 64
1696.98 72
1697.07 80
1697.17 86
1697.26 90
1697.35 92
1697.45 91
1697.54 87
1697.64 83
1697.73 79
1697.83 75
1697.92 73
1698.02 71
1698.11 69
1698.20 66
1698.30 60
1698.39 52
1698.49 41
1698.58 29
1698.68 16
1698.77 4
1698.87 0
1698.96 0
1699.05 0
1699.15 0
1699.24 0
1699.34 0
1699.43 0
1699.53 0
1699.62 5
1699.72 9
1699.81 13
1699.90 17
1700.00 21
1700.09 25
1700.19 31
1700.28 37
1700.38 44
1700.47 50
1700.57 55
1700.66 59
1700.75 60
1700.85 60
1700.94 59
1701.04 57
1701.13 55
1701.23 52
1701.32 50
1701.42 48
1701.51 45
1701.61 42
1701.70 38
1701.79 33
1701.89 26
1701.98 20
1702.08 13
1702.17 7
1702.27 2
1702.36 0
1702.46 0
1702.55 0
1702.65 0
1702.74 4
1702.83 8
1702.93 13
1703.02 20
1703.12 27
1703.21 36
1703.31 45
1703.40 55
1703.50 64
1703.59 72
1703.69 77
1703.78 79
1703.88 79
1703.97 76
1704.06 71
1704.16 66
1704.25 62
1704.35 59
1704.44 58
1704.54 58
1704.63 59
1704.73 60
1704.82 60
1704.92 58
1705.01 55
1705.11 50
1705.20 44
1705.29 37
1705.39 32
1705.48 27
1705.58 24
1705.67 22
1705.77 22
1705.86 24
1705.96 26
1706.05 28
1706.15 30
1706.24 32
1706.34 33
1706.43 33
1706.52 33
1706.62 33
1706.71 33
1706.81 35
1706.90 37
1707.00 40
1707.09 42
1707.19 43
1707.28 43
1707.38 40
1707.47 35
1707.57 29
1707.66 23
1707.76 19
1707.85 17
1707.95 19
1708.04 23
1708.13 31
1708.23 39
1708.32 48
1708.42 53
1708.51 56
1708.61 55
1708.70 52
1708.80 46
1708.89 41
1708.99 36
1709.08 34
1709.18 35
1709.27 37
1709.37 41
1709.46 45
1709.56 49
1709.65 51
1709.75 52
1709.84 53
1709.93 54
1710.03 56
1710.12 59
1710.22 64
1710.31 70
1710.41 76
1710.50 81
1710.60 85
1710.69 87
1710.79 86
1710.88 81
1710.98 74
1711.07 65
1711.17 56
1711.26 46
1711.36 38
1711.45 32
1711.55 29
1711.64 31
1711.74 37
1711.83 48
1711.93 62
1712.02 78
1712.12 93
1712.21 106
1712.30 114
1712.40 118
1712.49 115
1712.59 107
1712.68 95
1712.78 79
1712.87 63
1712.97 47
1713.06 33
1713.16 22
1713.25 15
1713.35 12
1713.44 14
1713.54 19
1713.63 27
1713.73 36
1713.82 45
1713.92 52
1714.01 57
1714.11 59
1714.20 58
1714.30 56
1714.39 53
1714.49 50
1714.58 47
1714.68 45
1714.77 44
1714.87 43
1714.96 43
1715.06 45
1715.15 47
1715.25 51
1715.34 55
1715.44 59
1715.53 63
1715.63 66
1715.72 68
1715.82 68
1715.91 66
1716.01 65
1716.10 63
1716.20 62
1716.29 61
1716.39 62
1716.48 63
1716.57 66
1716.67 68
1716.76 71
1716.86 74
1716.95 77
1717.05 78
1717.14 78
1717.24 76
1717.33 72
1717.43 67
1717.52 61
1717.62 54
1717.71 49
1717.81 44
1717.90 41
1718.00 39
1718.09 39
1718.19 39
1718.28 40
1718.38 41
1718.47 41
1718.57 42
1718.66 42
1718.76 42
1718.85 41
1718.95 38
1719.04 35
1719.14 29
1719.23 22
1719.33 14
1719.42 6
1719.52 0
1719.61 0
1719.71 0
1719.80 6
1719.90 18
1719.99 33
1720.09 48
1720.18 62
1720.28 71
1720.38 74
1720.47 72
1720.57 65
1720.66 56
1720.76 47
1720.85 40
1720.95 37
1721.04 37
1721.14 41
1721.23 46
1721.33 51
1721.42 55
1721.52 56
1721.61 55
1721.71 52
1721.80 50
1721.90 49
1721.99 50
1722.09 54
1722.18 62
1722.28 71
1722.37 80
1722.47 87
1722.56 93
1722.66 96
1722.75 96
1722.85 94
1722.94 90
1723.04 85
1723.13 78
1723.23 70
1723.32 61
1723.42 52
1723.51 44
1723.61 37
1723.70 33
1723.80 30
1723.89 30
1723.99 32
1724.08 36
1724.18 42
1724.27 50
1724.37 58
1724.46 67
1724.56 73
1724.66 77
1724.75 77
1724.85 73
1724.94 65
1725.04 54
1725.13 43
1725.23 32
1725.32 23
1725.42 16
1725.51 12
1725.61 12
1725.70 13
1725.80 15
1725.89 18
1725.99 21
1726.08 23
1726.18 23
1726.27 22
1726.37 19
1726.46 16
1726.56 12
1726.65 9
1726.75 7
1726.84 7
1726.94 10
1727.04 14
1727.13 20
1727.23 27
1727.32 33
1727.42 39
1727.51 43
1727.61 45
1727.70 45
1727.80 43
1727.89 40
1727.99 36
1728.08 31
1728.18 27
1728.27 23
1728.37 20
1728.46 18
1728.56 18
1728.65 18
1728.75 21
1728.85 26
1728.94 34
1729.04 43
1729.13 53
1729.23 63
1729.32 72
1729.42 78
1729.51 82
1729.61 83
1729.70 83
1729.80 81
1729.89 80
1729.99 80
1730.08 81
1730.18 84
1730.27 87
1730.37 89
1730.47 90
1730.56 88
1730.66 84
1730.75 78
1730.85 72
1730.94 67
1731.04 62
1731.13 60
1731.23 58
1731.32 56
1731.42 55
1731.51 52
1731.61 48
1731.71 44
1731.80 39
1731.90 34
1731.99 28
1732.09 23
1732.18 18
1732.28 13
1732.37 9
1732.47 7
1732.56 6
1732.66 6
1732.75 8
1732.85 12
1732.95 17
1733.04 23
1733.14 29
1733.23 35
1733.33 41
1733.42 46
1733.52 50
1733.61 52
1733.71 54
1733.80 56
1733.90 56
1733.99 57
1734.09 58
1734.19 59
1734.28 61
1734.38 63
1734.47 65
1734.57 67
1734.66 69
1734.76 71
1734.85 71
1734.95 70
1735.04 67
1735.14 63
1735.24 58
1735.33 53
1735.43 49
1735.52 48
1735.62 48
1735.71 51
1735.81 55
1735.90 58
1736.00 61
1736.09 61
1736.19 59
1736.29 55
1736.38 48
1736.48 39
1736.57 29
1736.67 19
1736.76 9
1736.86 1
1736.95 0
1737.05 0
1737.15 0
1737.24 0
1737.34 0
1737.43 0
1737.53 0
1737.62 0
1737.72 4
1737.81 7
1737.91 11
1738.01 14
1738.10 19
1738.20 24
1738.29 30
1738.39 38
1738.48 45
1738.58 52
1738.67 58
1738.77 62
1738.87 63
1738.96 63
1739.06 61
1739.15 59
1739.25 57
1739.34 55
1739.44 54
1739.53 52
1739.63 49
1739.73 45
1739.82 39
1739.92 33
1740.01 26
1740.11 21
1740.20 18
1740.30 16
1740.39 17
1740.49 20
1740.59 23
1740.68 26
1740.78 29
1740.87 31
1740.97 32
1741.06 34
1741.16 36
1741.26 39
1741.35 42
1741.45 44
1741.54 46
1741.64 46
1741.73 44
1741.83 40
1741.92 35
1742.02 30
1742.12 25
1742.21 22
1742.31 19
1742.40 17
1742.50 17
1742.59 17
1742.69 18
1742.79 19
1742.88 21
1742.98 23
1743.07 25
1743.17 27
1743.26 28
1743.36 30
1743.46 32
1743.55 35
1743.65 37
1743.74 41
1743.84 45
1743.93 49
1744.03 52
1744.13 55
1744.22 57
1744.32 58
1744.41 58
1744.51 57
1744.60 53
1744.70 49
1744.80 43
1744.89 37
1744.99 31
1745.08 24
1745.18 18
1745.27 11
1745.37 5
1745.47 0
1745.56 0
1745.66 0
1745.75 0
1745.85 0
1745.94 3
1746.04 9
1746.14 16
1746.23 22
1746.33 27
1746.42 30
1746.52 30
1746.61 29
1746.71 26
1746.81 23
1746.90 19
1747.00 15
1747.09 11
1747.19 10
1747.29 10
1747.38 12
1747.48 17
1747.57 25
1747.67 34
1747.76 45
1747.86 56
1747.96 66
1748.05 73
1748.15 78
1748.24 79
1748.34 79
1748.43 79
1748.53 79
1748.63 81
1748.72 85
1748.82 90
1748.91 96
1749.01 101
1749.11 105
1749.20 107
1749.30 106
1749.39 103
1749.49 99
1749.58 93
1749.68 87
1749.78 80
1749.87 74
1749.97 67
1750.06 61
1750.16 55
1750.26 49
1750.35 44
1750.45 38
1750.54 33
1750.64 28
1750.74 23
1750.83 20
1750.93 20
1751.02 22
1751.12 28
1751.21 36
1751.31 45
1751.41 54
1751.50 61
1751.60 64
1751.69 65
1751.79 63
1751.89 60
1751.98 58
1752.08 58
1752.17 61
1752.27 67
1752.37 74
1752.46 81
1752.56 87
1752.65 89
1752.75 89
1752.85 84
1752.94 78
1753.04 69
1753.13 61
1753.23 54
1753.33 50
1753.42 47
1753.52 46
1753.61 47
1753.71 48
1753.81 49
1753.90 49
1754.00 49
1754.09 47
1754.19 46
1754.29 45
1754.38 44
1754.48 45
1754.57 46
1754.67 49
1754.77 52
1754.86 54
1754.96 56
1755.05 58
1755.15 60
1755.25 61
1755.34 61
1755.44 62
1755.53 62
1755.63 62
1755.73 61
1755.82 60
1755.92 60
1756.01 60
1756.11 60
1756.21 60
1756.30 60
1756.40 58
1756.49 54
1756.59 47
1756.69 39
1756.78 29
1756.88 20
1756.97 13
1757.07 8
1757.17 6
1757.26 8
1757.36 11
1757.45 17
1757.55 23
1757.65 29
1757.74 35
1757.84 38
1757.93 38
1758.03 36
1758.13 31
1758.22 25
1758.32 20
1758.42 17
1758.51 17
1758.61 19
1758.70 24
1758.80 28
1758.90 32
1758.99 34
1759.09 33
1759.18 30
1759.28 27
1759.38 23
1759.47 21
1759.57 20
1759.66 20
1759.76 21
1759.86 23
1759.95 24
1760.05 27
1760.15 29
1760.24 31
1760.34 33
1760.43 35
1760.53 37
1760.63 38
1760.72 39
1760.82 39
1760.91 40
1761.01 41
1761.11 42
1761.20 43
1761.30 43
1761.40 44
1761.49 44
1761.59 44
1761.68 44
1761.78 45
1761.88 46
1761.97 48
1762.07 48
1762.17 48
1762.26 47
1762.36 45
1762.45 42
1762.55 39
1762.65 36
1762.74 35
1762.84 34
1762.93 35
1763.03 37
1763.13 38
1763.22 40
1763.32 40
1763.42 39
1763.51 36
1763.61 33
1763.70 29
1763.80 25
1763.90 22
1763.99 20
1764.09 19
1764.19 18
1764.28 17
1764.38 15
1764.47 11
1764.57 5
1764.67 0
1764.76 0
1764.86 0
1764.96 0
1765.05 0
1765.15 0
1765.24 0
1765.34 0
1765.44 7
1765.53 19
1765.63 33
1765.73 47
1765.82 61
1765.92 74
1766.02 84
1766.11 92
1766.21 97
1766.30 100
1766.40 102
1766.50 101
1766.59 100
1766.69 98
1766.79 95
1766.88 92
1766.98 89
1767.07 85
1767.17 82
1767.27 78
1767.36 74
1767.46 69
1767.56 65
1767.65 60
1767.75 56
1767.85 53
1767.94 50
1768.04 48
1768.13 48
1768.23 48
1768.33 50
1768.42 52
1768.52 55
1768.62 58
1768.71 62
1768.81 66
1768.91 71
1769.00 76
1769.10 81
1769.20 86
1769.29 90
1769.39 93
1769.48 95
1769.58 97
1769.68 99
1769.77 100
1769.87 103
1769.97 107
1770.06 111
1770.16 115
1770.26 120
1770.35 123
1770.45 126
1770.54 126
1770.64 126
1770.74 124
1770.83 121
1770.93 118
1771.03 115
1771.12 113
1771.22 112
1771.32 113
1771.41 114
1771.51 115
1771.61 115
1771.70 114
1771.80 110
1771.90 105
1771.99 99
1772.09 93
1772.18 88
1772.28 84
1772.38 79
1772.47 75
1772.57 69
1772.67 62
1772.76 53
1772.86 44
1772.96 36
1773.05 30
1773.15 28
1773.25 30
1773.34 35
1773.44 43
1773.54 52
1773.63 60
1773.73 66
1773.83 70
1773.92 72
1774.02 72
1774.11 71
1774.21 70
1774.31 67
1774.40 64
1774.50 60
1774.60 55
1774.69 51
1774.79 47
1774.89 45
1774.98 43
1775.08 42
1775.18 39
1775.27 35
1775.37 30
1775.47 25
1775.56 21
1775.66 21
1775.76 26
1775.85 36
1775.95 50
1776.05 65
1776.14 78
1776.24 87
1776.34 92
1776.43 93
1776.53 90
1776.63 88
1776.72 86
1776.82 87
1776.92 91
1777.01 97
1777.11 105
1777.20 112
1777.30 119
1777.40 124
1777.49 126
1777.59 125
1777.69 121
1777.78 115
1777.88 108
1777.98 100
1778.07 91
1778.17 84
1778.27 79
1778.36 75
1778.46 73
1778.56 73
1778.65 74
1778.75 74
1778.85 73
1778.94 71
1779.04 67
1779.14 62
1779.23 55
1779.33 49
1779.43 42
1779.52 38
1779.62 35
1779.72 34
1779.81 35
1779.91 39
1780.01 44
1780.10 51
1780.20 57
1780.30 64
1780.39 70
1780.49 74
1780.59 76
1780.68 77
1780.78 76
1780.88 75
1780.97 73
1781.07 70
1781.17 67
1781.26 63
1781.36 58
1781.46 51
1781.56 43
1781.65 35
1781.75 28
1781.85 24
1781.94 22
1782.04 24
1782.14 31
1782.23 41
1782.33 54
1782.43 69
1782.52 83
1782.62 96
1782.72 106
1782.81 113
1782.91 115
1783.01 114
1783.10 110
1783.20 105
1783.30 100
1783.39 96
1783.49 93
1783.59 91
1783.68 90
1783.78 88
1783.88 85
1783.97 81
1784.07 77
1784.17 72
1784.26 69
1784.36 66
1784.46 63
1784.56 61
1784.65 57
1784.75 51
1784.85 43
1784.94 34
1785.04 23
1785.14 12
1785.23 2
1785.33 0
1785.43 0
1785.52 0
1785.62 0
1785.72 0
1785.81 0
1785.91 0
1786.01 0
1786.10 3
1786.20 16
1786.30 31
1786.40 47
1786.49 62
1786.59 75
1786.69 87
1786.78 96
1786.88 102
1786.98 107
1787.07 109
1787.17 110
1787.27 110
1787.36 107
1787.46 104
1787.56 100
1787.65 95
1787.75 91
1787.85 87
1787.95 83
1788.04 81
1788.14 79
1788.24 79
1788.33 79
1788.43 79
1788.53 80
1788.62 80
1788.72 79
1788.82 77
1788.91 76
1789.01 74
1789.11 74
1789.21 74
1789.30 75
1789.40 75
1789.50 74
1789.59 73
1789.69 70
1789.79 68
1789.88 68
1789.98 70
1790.08 76
1790.17 84
1790.27 95
1790.37 107
1790.47 117
1790.56 125
1790.66 129
1790.76 130
1790.85 129
1790.95 127
1791.05 125
1791.14 124
1791.24 124
1791.34 125
1791.44 127
1791.53 129
1791.63 130
1791.73 130
1791.82 129
1791.92 129
1792.02 128
1792.11 128
1792.21 130
1792.31 131
1792.41 134
1792.50 136
1792.60 137
1792.70 138
1792.79 138
1792.89 136
1792.99 132
1793.08 127
1793.18 120
1793.28 112
1793.38 105
1793.47 99
1793.57 96
1793.67 96
1793.76 99
1793.86 104
1793.96 110
1794.06 115
1794.15 118
1794.25 120
1794.35 121
1794.44 122
1794.54 124
1794.64 126
1794.74 128
1794.83 130
1794.93 130
1795.03 127
1795.12 122
1795.22 115
1795.32 107
1795.41 100
1795.51 95
1795.61 92
1795.71 92
1795.80 95
1795.90 100
1796.00 106
1796.09 113
1796.19 121
1796.29 129
1796.39 138
1796.48 145
1796.58 151
1796.68 155
1796.77 156
1796.87 154
1796.97 150
1797.07 144
1797.16 135
1797.26 125
1797.36 113
1797.45 99
1797.55 84
1797.65 69
1797.75 57
1797.84 48
1797.94 43
1798.04 44
1798.13 50
1798.23 58
1798.33 68
1798.43 77
1798.52 83
1798.62 85
1798.72 84
1798.82 80
1798.91 74
1799.01 68
1799.11 63
1799.20 59
1799.30 56
1799.40 56
1799.50 58
1799.59 61
1799.69 64
1799.79 68
1799.88 72
1799.98 76
1800.08 81
1800.18 85
1800.27 89
1800.37 94
1800.47 98
1800.57 104
1800.66 109
1800.76 113
1800.86 116
1800.95 118
1801.05 117
1801.15 113
1801.25 107
1801.34 98
1801.44 89
1801.54 80
1801.64 73
1801.73 67
1801.83 64
1801.93 63
1802.02 63
1802.12 64
1802.22 65
1802.32 66
1802.41 67
1802.51 68
1802.61 70
1802.71 72
1802.80 74
1802.90 77
1803.00 79
1803.09 82
1803.19 83
1803.29 84
1803.39 85
1803.48 85
1803.58 84
1803.68 82
1803.78 79
1803.87 76
1803.97 72
1804.07 69
1804.17 68
1804.26 68
1804.36 71
1804.46 75
1804.55 80
1804.65 85
1804.75 88
1804.85 90
1804.94 89
1805.04 86
1805.14 80
1805.24 73
1805.33 65
1805.43 56
1805.53 49
1805.63 43
1805.72 39
1805.82 37
1805.92 36
1806.02 36
1806.11 37
1806.21 39
1806.31 41
1806.40 45
1806.50 49
1806.60 55
1806.70 63
1806.79 70
1806.89 77
1806.99 82
1807.09 84
1807.18 83
1807.28 79
1807.38 74
1807.48 67
1807.57 61
1807.67 55
1807.77 49
1807.87 44
1807.96 39
1808.06 34
1808.16 30
1808.26 28
1808.35 27
1808.45 28
1808.55 30
1808.65 33
1808.74 35
1808.84 36
1808.94 35
1809.04 33
1809.13 32
1809.23 32
1809.33 34
1809.43 39
1809.52 47
1809.62 56
1809.72 66
1809.82 74
1809.91 80
1810.01 84
1810.11 87
1810.21 88
1810.30 89
1810.40 91
1810.50 94
1810.60 98
1810.69 103
1810.79 108
1810.89 113
1810.99 117
1811.08 122
1811.18 125
1811.28 128
1811.38 130
1811.47 130
1811.57 130
1811.67 128
1811.77 125
1811.86 120
1811.96 114
1812.06 108
1812.16 100
1812.25 90
1812.35 80
1812.45 69
1812.55 58
1812.64 47
1812.74 38
1812.84 31
1812.94 28
1813.03 27
1813.13 29
1813.23 35
1813.33 42
1813.42 51
1813.52 61
1813.62 71
1813.72 80
1813.82 89
1813.91 96
1814.01 101
1814.11 104
1814.21 104
1814.30 102
1814.40 97
1814.50 90
1814.60 81
1814.69 70
1814.79 60
1814.89 49
1814.99 40
1815.08 32
1815.18 26
1815.28 22
1815.38 20
1815.47 20
1815.57 22
1815.67 24
1815.77 26
1815.87 27
1815.96 26
1816.06 24
1816.16 22
1816.26 20
1816.35 19
1816.45 21
1816.55 27
1816.65 36
1816.74 47
1816.84 60
1816.94 72
1817.04 82
1817.14 89
1817.23 92
1817.33 91
1817.43 88
1817.53 84
1817.62 79
1817.72 74
1817.82 71
1817.92 69
1818.01 69
1818.11 71
1818.21 74
1818.31 77
1818.41 81
1818.50 85
1818.60 87
1818.70 89
1818.80 91
1818.89 93
1818.99 95
1819.09 98
1819.19 102
1819.29 106
1819.38 111
1819.48 116
1819.58 120
1819.68 124
1819.77 127
1819.87 130
1819.97 134
1820.07 137
1820.16 140
1820.26 142
1820.36 142
1820.46 139
1820.56 134
1820.65 126
1820.75 118
1820.85 110
1820.95 104
1821.05 101
1821.14 101
1821.24 103
1821.34 107
1821.44 112
1821.53 117
1821.63 122
1821.73 129
1821.83 136
1821.93 144
1822.02 153
1822.12 160
1822.22 165
1822.32 166
1822.41 162
1822.51 154
1822.61 143
1822.71 129
1822.81 115
1822.90 103
1823.00 93
1823.10 85
1823.20 79
1823.30 76
1823.39 74
1823.49 72
1823.59 69
1823.69 66
1823.78 61
1823.88 56
1823.98 51
1824.08 46
1824.18 45
1824.27 46
1824.37 49
1824.47 53
1824.57 58
1824.67 61
1824.76 63
1824.86 62
1824.96 61
1825.06 59
1825.15 58
1825.25 58
1825.35 60
1825.45 63
1825.55 65
1825.64 67
1825.74 66
1825.84 64
1825.94 60
1826.04 55
1826.13 50
1826.23 45
1826.33 41
1826.43 37
1826.53 33
1826.62 28
1826.72 22
1826.82 18
1826.92 14
1827.02 13
1827.11 14
1827.21 18
1827.31 24
1827.41 30
1827.51 36
1827.60 40
1827.70 42
1827.80 41
1827.90 37
1828.00 31
1828.09 24
1828.19 17
1828.29 10
1828.39 4
1828.49 0
1828.58 0
1828.68 0
1828.78 0
1828.88 1
1828.98 7
1829.07 15
1829.17 24
1829.27 34
1829.37 44
1829.47 53
1829.56 61
1829.66 68
1829.76 74
1829.86 78
1829.96 80
1830.05 79
1830.15 75
1830.25 68
1830.35 59
1830.45 49
1830.54 38
1830.64 28
1830.74 20
1830.84 14
1830.94 8
1831.03 4
1831.13 1
1831.23 0
1831.33 0
1831.43 0
1831.52 0
1831.62 0
1831.72 0
1831.82 0
1831.92 0
1832.01 0
1832.11 1
1832.21 2
1832.31 5
1832.41 8
1832.51 10
1832.60 13
1832.70 15
1832.80 17
1832.90 17
1833.00 17
1833.09 17
1833.19 16
1833.29 16
1833.39 14
1833.49 12
1833.58 9
1833.68 4
1833.78 0
1833.88 0
1833.98 0
1834.08 0
1834.17 3
1834.27 15
1834.37 32
1834.47 52
1834.57 72
1834.66 90
1834.76 103
1834.86 109
1834.96 109
1835.06 104
1835.16 96
1835.25 85
1835.35 73
1835.45 62
1835.55 52
1835.65 42
1835.74 33
1835.84 25
1835.94 17
1836.04 10
1836.14 4
1836.24 0
1836.33 0
1836.43 0
1836.53 0
1836.63 0
1836.73 8
1836.82 19
1836.92 31
1837.02 42
1837.12 52
1837.22 58
1837.32 61
1837.41 61
1837.51 59
1837.61 56
1837.71 54
1837.81 53
1837.91 54
1838.00 57
1838.10 60
1838.20 64
1838.30 68
1838.40 73
1838.49 76
1838.59 78
1838.69 79
1838.79 79
1838.89 77
1838.99 74
1839.08 71
1839.18 69
1839.28 69
1839.38 71
1839.48 76
1839.58 81
1839.67 87
1839.77 92
1839.87 96
1839.97 97
1840.07 95
1840.17 91
1840.26 85
1840.36 77
1840.46 69
1840.56 62
1840.66 54
1840.76 47
1840.85 40
1840.95 33
1841.05 25
1841.15 18
1841.25 12
1841.35 7
1841.44 6
1841.54 7
1841.64 12
1841.74 18
1841.84 25
1841.94 32
1842.03 38
1842.13 41
1842.23 42
1842.33 41
1842.43 39
1842.53 36
1842.62 33
1842.72 31
1842.82 29
1842.92 28
1843.02 28
1843.12 29
1843.21 30
1843.31 32
1843.41 33
1843.51 33
1843.61 33
1843.71 32
1843.81 29
1843.90 26
1844.00 23
1844.10 20
1844.20 18
1844.30 16
1844.40 15
1844.49 14
1844.59 13
1844.69 11
1844.79 9
1844.89 6
1844.99 3
1845.08 0
1845.18 0
1845.28 0
1845.38 0
1845.48 0
1845.58 0
1845.68 0
1845.77 0
1845.87 0
1845.97 7
1846.07 15
1846.17 25
1846.27 36
1846.36 46
1846.46 54
1846.56 60
1846.66 65
1846.76 69
1846.86 72
1846.96 75
1847.05 77
1847.15 76
1847.25 72
1847.35 65
1847.45 54
1847.55 42
1847.65 30
1847.74 21
1847.84 17
1847.94 18
1848.04 24
1848.14 34
1848.24 44
1848.33 53
1848.43 59
1848.53 61
1848.63 60
1848.73 57
1848.83 53
1848.93 51
1849.02 52
1849.12 56
1849.22 64
1849.32 75
1849.42 86
1849.52 97
1849.62 105
1849.71 109
1849.81 109
1849.91 106
1850.01 100
1850.11 93
1850.21 87
1850.31 80
1850.40 73
1850.50 66
1850.60 58
1850.70 49
1850.80 39
1850.90 30
1851.00 23
1851.09 19
1851.19 17
1851.29 17
1851.39 18
1851.49 20
1851.59 21
1851.69 22
1851.78 23
1851.88 25
1851.98 27
1852.08 30
1852.18 35
1852.28 40
1852.38 46
1852.48 52
1852.57 59
1852.67 66
1852.77 72
1852.87 76
1852.97 78
1853.07 77
1853.17 72
1853.26 65
1853.36 56
1853.46 45
1853.56 35
1853.66 26
1853.76 18
1853.86 11
1853.96 6
1854.05 2
1854.15 0
1854.25 0
1854.35 0
1854.45 0
1854.55 0
1854.65 0
1854.74 0
1854.84 0
1854.94 0
1855.04 0
1855.14 0
1855.24 0
1855.34 2
1855.44 5
1855.53 8
1855.63 11
1855.73 14
1855.83 14
1855.93 14
1856.03 13
1856.13 11
1856.23 11
1856.32 12
1856.42 15
1856.52 23
1856.62 33
1856.72 47
1856.82 63
1856.92 79
1857.02 95
1857.11 109
1857.21 119
1857.31 125
1857.41 126
1857.51 124
1857.61 118
1857.71 109
1857.81 99
1857.90 88
1858.00 77
1858.10 66
1858.20 55
1858.30 47
1858.40 40
1858.50 37
1858.60 37
1858.69 41
1858.79 47
1858.89 54
1858.99 61
1859.09 68
1859.19 73
1859.29 77
1859.39 80
1859.49 83
1859.58 87
1859.68 92
1859.78 97
1859.88 102
1859.98 106
1860.08 108
1860.18 107
1860.28 103
1860.37 97
1860.47 89
1860.57 79
1860.67 69
1860.77 58
1860.87 48
1860.97 40
1861.07 34
1861.17 30
1861.26 28
1861.36 29
1861.46 31
1861.56 35
1861.66 40
1861.76 45
1861.86 50
1861.96 54
1862.06 57
1862.15 58
1862.25 58
1862.35 57
1862.45 56
1862.55 57
1862.65 59
1862.75 63
1862.85 69
1862.95 75
1863.04 81
1863.14 86
1863.24 90
1863.34 92
1863.44 93
1863.54 94
1863.64 95
1863.74 98
1863.84 101
1863.94 106
1864.03 111
1864.13 117
1864.23 123
1864.33 128
1864.43 131
1864.53 132
1864.63 132
1864.73 129
1864.83 125
1864.92 121
1865.02 118
1865.12 115
1865.22 114
1865.32 114
1865.42 113
1865.52 113
1865.62 112
1865.72 110
1865.82 108
1865.91 106
1866.01 103
1866.11 100
1866.21 95
1866.31 89
1866.41 82
1866.51 74
1866.61 65
1866.71 57
1866.81 50
1866.90 45
1867.00 42
1867.10 40
1867.20 40
1867.30 39
1867.40 39
1867.50 38
1867.60 36
1867.70 35
1867.80 33
1867.90 32
1867.99 32
1868.09 33
1868.19 35
1868.29 36
1868.39 36
1868.49 35
1868.59 32
1868.69 28
1868.79 23
1868.89 19
1868.98 16
1869.08 15
1869.18 16
1869.28 17
1869.38 18
1869.48 18
1869.58 18
1869.68 17
1869.78 17
1869.88 19
1869.98 24
1870.07 31
1870.17 39
1870.27 47
1870.37 53
1870.47 57
1870.57 58
1870.67 58
1870.77 56
1870.87 55
1870.97 54
1871.07 53
1871.17 52
1871.26 50
1871.36 46
1871.46 40
1871.56 33
1871.66 26
1871.76 20
1871.86 15
1871.96 12
1872.06 12
1872.16 15
1872.26 21
1872.36 29
1872.45 37
1872.55 46
1872.65 53
1872.75 57
1872.85 59
1872.95 58
1873.05 54
1873.15 48
1873.25 42
1873.35 36
1873.45 30
1873.55 24
1873.64 20
1873.74 16
1873.84 14
1873.94 12
1874.04 11
1874.14 12
1874.24 14
1874.34 17
1874.44 22
1874.54 27
1874.64 32
1874.74 37
1874.84 40
1874.93 42
1875.03 43
1875.13 43
1875.23 43
1875.33 41
1875.43 40
1875.53 40
1875.63 40
1875.73 40
1875.83 41
1875.93 42
1876.03 42
1876.13 43
1876.22 43
1876.32 44
1876.42 46
1876.52 49
1876.62 53
1876.72 58
1876.82 64
1876.92 71
1877.02 80
1877.12 90
1877.22 102
1877.32 114
1877.42 125
1877.52 133
1877.61 137
1877.71 137
1877.81 131
1877.91 122
1878.01 111
1878.11 98
1878.21 86
1878.31 75
1878.41 64
1878.51 55
1878.61 48
1878.71 41
1878.81 37
1878.91 33
1879.01 31
1879.10 30
1879.20 30
1879.30 29
1879.40 29
1879.50 30
1879.60 30
1879.70 32
1879.80 34
1879.90 38
1880.00 42
1880.10 46
1880.20 51
1880.30 54
1880.40 56
1880.50 56
1880.60 54
1880.69 50
1880.79 45
1880.89 40
1880.99 35
1881.09 31
1881.19 28
1881.29 25
1881.39 22
1881.49 18
1881.59 13
1881.69 9
1881.79 5
1881.89 1
1881.99 0
1882.09 0
1882.19 0
1882.29 0
1882.38 0
1882.48 0
1882.58 0
1882.68 0
1882.78 0
1882.88 2
1882.98 10
1883.08 19
1883.18 28
1883.28 34
1883.38 39
1883.48 40
1883.58 40
1883.68 40
1883.78 39
1883.88 39
1883.98 41
1884.08 43
1884.17 47
1884.27 53
1884.37 59
1884.47 65
1884.57 71
1884.67 76
1884.77 79
1884.87 80
1884.97 78
1885.07 73
1885.17 66
1885.27 57
1885.37 49
1885.47 42
1885.57 37
1885.67 36
1885.77 40
1885.87 46
1885.97 55
1886.07 65
1886.16 74
1886.26 81
1886.36 85
1886.46 86
1886.56 83
1886.66 78
1886.76 70
1886.86 61
1886.96 52
1887.06 43
1887.16 36
1887.26 32
1887.36 32
1887.46 36
1887.56 43
1887.66 52
1887.76 59
1887.86 64
1887.96 65
1888.06 61
1888.16 55
1888.26 46
1888.36 39
1888.45 33
1888.55 30
1888.65 30
1888.75 32
1888.85 34
1888.95 37
1889.05 38
1889.15 40
1889.25 42
1889.35 45
1889.45 50
1889.55 58
1889.65 66
1889.75 74
1889.85 80
1889.95 83
1890.05 85
1890.15 85
1890.25 84
1890.35 84
1890.45 85
1890.55 88
1890.65 90
1890.75 93
1890.85 94
1890.95 94
1891.05 93
1891.14 91
1891.24 89
1891.34 88
1891.44 87
1891.54 88
1891.64 90
1891.74 92
1891.84 94
1891.94 95
1892.04 96
1892.14 97
1892.24 96
1892.34 93
1892.44 89
1892.54 83
1892.64 75
1892.74 66
1892.84 57
1892.94 49
1893.04 42
1893.14 38
1893.24 36
1893.34 38
1893.44 42
1893.54 50
1893.64 58
1893.74 68
1893.84 77
1893.94 83
1894.04 87
1894.14 87
1894.24 84
1894.34 77
1894.44 67
1894.54 56
1894.63 46
1894.73 38
1894.83 36
1894.93 39
1895.03 48
1895.13 61
1895.23 76
1895.33 90
1895.43 100
1895.53 106
1895.63 107
1895.73 103
1895.83 97
1895.93 91
1896.03 86
1896.13 83
1896.23 81
1896.33 80
1896.43 79
1896.53 77
1896.63 74
1896.73 70
1896.83 67
1896.93 64
1897.03 63
1897.13 62
1897.23 61
1897.33 61
1897.43 62
1897.53 63
1897.63 65
1897.73 69
1897.83 74
1897.93 81
1898.03 87
1898.13 92
1898.23 94
1898.33 94
1898.43 90
1898.53 84
1898.63 75
1898.73 67
1898.83 59
1898.93 52
1899.03 48
1899.13 47
1899.23 47
1899.33 49
1899.43 50
1899.53 51
1899.63 50
1899.73 47
1899.83 42
1899.93 36
1900.03 30
1900.13 25
1900.23 21
1900.33 19
1900.43 21
1900.53 25
1900.62 32
1900.72 41
1900.82 51
1900.92 60
1901.02 67
1901.12 72
1901.22 74
1901.32 73
1901.42 68
1901.52 62
1901.62 54
1901.72 45
1901.82 37
1901.92 30
1902.02 26
1902.12 26
1902.22 28
1902.32 32
1902.42 36
1902.52 38
1902.62 38
1902.72 34
1902.82 26
1902.92 16
1903.02 5
1903.12 0
1903.22 0
1903.32 0
1903.42 0
1903.52 0
1903.62 0
1903.72 0
1903.82 0
1903.92 2
1904.02 10
1904.12 19
1904.22 30
1904.32 41
1904.42 52
1904.52 61
1904.62 67
1904.72 67
1904.82 63
1904.92 54
1905.02 41
1905.12 28
1905.22 16
1905.32 6
1905.42 1
1905.52 0
1905.62 2
1905.72 7
1905.82 13
1905.92 20
1906.02 27
1906.12 33
1906.22 38
1906.32 42
1906.42 44
1906.52 44
1906.62 43
1906.72 39
1906.82 34
1906.92 28
1907.02 22
1907.13 16
1907.23 13
1907.33 12
1907.43 14
1907.53 19
1907.63 25
1907.73 32
1907.83 40
1907.93 47
1908.03 52
1908.13 55
1908.23 56
1908.33 56
1908.43 55
1908.53 55
1908.63 55
1908.73 56
1908.83 58
1908.93 59
1909.03 60
1909.13 59
1909.23 56
1909.33 52
1909.43 47
1909.53 43
1909.63 42
1909.73 44
1909.83 51
1909.93 62
1910.03 75
1910.13 89
1910.23 101
1910.33 109
1910.43 111
1910.53 109
1910.63 101
1910.73 91
1910.83 79
1910.93 67
1911.03 57
1911.13 49
1911.23 42
1911.33 37
1911.43 33
1911.53 29
1911.63 27
1911.73 26
1911.83 26
1911.93 27
1912.03 30
1912.13 34
1912.23 39
1912.33 45
1912.43 50
1912.53 55
1912.63 59
1912.73 62
1912.83 64
1912.93 65
1913.03 66
1913.13 68
1913.24 71
1913.34 77
1913.44 84
1913.54 94
1913.64 103
1913.74 113
1913.84 121
1913.94 127
1914.04 131
1914.14 132
1914.24 131
1914.34 128
1914.44 125
1914.54 122
1914.64 120
1914.74 121
1914.84 124
1914.94 129
1915.04 138
1915.14 150
1915.24 165
1915.34 183
1915.44 205
1915.54 230
1915.64 256
1915.74 283
1915.84 309
1915.94 332
1916.04 350
1916.14 364
1916.24 372
1916.34 376
1916.44 377
1916.54 375
1916.65 373
1916.75 371
1916.85 369
1916.95 366
1917.05 362
1917.15 357
1917.25 349
1917.35 338
1917.45 324
1917.55 308
1917.65 292
1917.75 276
1917.85 263
1917.95 253
1918.05 247
1918.15 244
1918.25 244
1918.35 245
1918.45 247
1918.55 248
1918.65 248
1918.75 246
1918.85 243
1918.95 238
1919.05 232
1919.15 226
1919.25 220
1919.36 214
1919.46 208
1919.56 202
1919.66 196
1919.76 189
1919.86 182
1919.96 173
1920.06 163
1920.16 152
1920.26 140
1920.36 129
1920.46 117
1920.56 105
1920.66 94
1920.76 84
1920.86 75
1920.96 67
1921.06 61
1921.16 57
1921.26 57
1921.36 61
1921.46 67
1921.56 76
1921.67 87
1921.77 97
1921.87 106
1921.97 113
1922.07 118
1922.17 119
1922.27 120
1922.37 120
1922.47 120
1922.57 123
1922.67 127
1922.77 132
1922.87 137
1922.97 142
1923.07 145
1923.17 145
1923.27 144
1923.37 139
1923.47 133
1923.57 125
1923.67 117
1923.78 108
1923.88 100
1923.98 93
1924.08 86
1924.18 80
1924.28 75
1924.38 72
1924.48 70
1924.58 69
1924.68 70
1924.78 72
1924.88 73
1924.98 73
1925.08 73
1925.18 72
1925.28 70
1925.38 69
1925.48 70
1925.59 72
1925.69 77
1925.79 84
1925.89 91
1925.99 98
1926.09 104
1926.19 108
1926.29 110
1926.39 110
1926.49 108
1926.59 105
1926.69 101
1926.79 97
1926.89 94
1926.99 92
1927.09 91
1927.19 91
1927.30 91
1927.40 89
1927.50 87
1927.60 83
1927.70 79
1927.80 77
1927.90 78
1928.00 83
1928.10 91
1928.20 101
1928.30 111
1928.40 119
1928.50 123
1928.60 122
1928.70 116
1928.80 107
1928.91 95
1929.01 83
1929.11 74
1929.21 70
1929.31 70
1929.41 75
1929.51 83
1929.61 92
1929.71 101
1929.81 108
1929.91 113
1930.01 116
1930.11 118
1930.21 120
1930.31 124
1930.42 129
1930.52 136
1930.62 143
1930.72 149
1930.82 152
1930.92 153
1931.02 152
1931.12 150
1931.22 147
1931.32 145
1931.42 143
1931.52 141
1931.62 138
1931.72 135
1931.83 132
1931.93 129
1932.03 125
1932.13 123
1932.23 121
1932.33 120
1932.43 120
1932.53 119
1932.63 119
1932.73 118
1932.83 117
1932.93 115
1933.03 113
1933.14 110
1933.24 106
1933.34 102
1933.44 97
1933.54 93
1933.64 91
1933.74 91
1933.84 94
1933.94 100
1934.04 109
1934.14 118
1934.24 127
1934.34 134
1934.45 137
1934.55 136
1934.65 131
1934.75 123
1934.85 113
1934.95 103
1935.05 95
1935.15 89
1935.25 86
1935.35 84
1935.45 84
1935.55 84
1935.66 85
1935.76 85
1935.86 85
1935.96 85
1936.06 86
1936.16 87
1936.26 89
1936.36 92
1936.46 94
1936.56 96
1936.66 96
1936.76 94
1936.87 90
1936.97 85
1937.07 78
1937.17 72
1937.27 67
1937.37 65
1937.47 65
1937.57 66
1937.67 68
1937.77 69
1937.87 69
1937.98 68
1938.08 65
1938.18 63
1938.28 62
1938.38 64
1938.48 68
1938.58 75
1938.68 82
1938.78 88
1938.88 93
1938.98 95
1939.09 95
1939.19 93
1939.29 89
1939.39 84
1939.49 80
1939.59 77
1939.69 76
1939.79 76
1939.89 78
1939.99 80
1940.09 83
1940.20 84
1940.30 85
1940.40 84
1940.50 82
1940.60 79
1940.70 77
1940.80 76
1940.90 77
1941.00 81
1941.10 87
1941.21 95
1941.31 103
1941.41 111
1941.51 118
1941.61 122
1941.71 123
1941.81 122
1941.91 119
1942.01 114
1942.11 109
1942.22 104
1942.32 100
1942.42 98
1942.52 97
1942.62 97
1942.72 98
1942.82 98
1942.92 95
1943.02 91
1943.12 85
1943.23 77
1943.33 69
1943.43 62
1943.53 55
1943.63 49
1943.73 45
1943.83 42
1943.93 41
1944.03 41
1944.13 41
1944.24 42
1944.34 41
1944.44 40
1944.54 38
1944.64 34
1944.74 29
1944.84 24
1944.94 18
1945.04 13
1945.15 8
1945.25 3
1945.35 0
1945.45 0
1945.55 0
1945.65 0
1945.75 0
1945.85 0
1945.95 0
1946.06 0
1946.16 0
1946.26 1
1946.36 8
1946.46 18
1946.56 31
1946.66 46
1946.76 61
1946.86 76
1946.97 89
1947.07 100
1947.17 108
1947.27 114
1947.37 118
1947.47 120
1947.57 121
1947.67 121
1947.77 121
1947.88 120
1947.98 119
1948.08 117
1948.18 116
1948.28 114
1948.38 114
1948.48 115
1948.58 119
1948.68 127
1948.79 137
1948.89 149
1948.99 163
1949.09 175
1949.19 186
1949.29 194
1949.39 197
1949.49 197
1949.60 194
1949.70 189
1949.80 183
1949.90 178
1950.00 173
1950.10 168
1950.20 163
1950.30 157
1950.40 151
1950.51 144
1950.61 136
1950.71 130
1950.81 125
1950.91 123
1951.01 122
1951.11 122
1951.21 122
1951.32 122
1951.42 119
1951.52 114
1951.62 108
1951.72 101
1951.82 94
1951.92 88
1952.02 83
1952.13 79
1952.23 76
1952.33 73
1952.43 70
1952.53 67
1952.63 62
1952.73 58
1952.83 53
1952.94 48
1953.04 44
1953.14 40
1953.24 37
1953.34 34
1953.44 34
1953.54 36
1953.65 40
1953.75 48
1953.85 58
1953.95 68
1954.05 79
1954.15 87
1954.25 94
1954.35 98
1954.46 100
1954.56 102
1954.66 105
1954.76 109
1954.86 115
1954.96 124
1955.06 133
1955.17 143
1955.27 151
1955.37 156
1955.47 157
1955.57 153
1955.67 145
1955.77 136
1955.87 126
1955.98 118
1956.08 114
1956.18 113
1956.28 115
1956.38 119
1956.48 124
1956.58 128
1956.69 131
1956.79 132
1956.89 133
1956.99 132
1957.09 130
1957.19 127
1957.29 123
1957.40 119
1957.50 115
1957.60 112
1957.70 109
1957.80 108
1957.90 107
1958.00 106
1958.10 104
1958.21 100
1958.31 94
1958.41 85
1958.51 75
1958.61 63
1958.71 51
1958.81 41
1958.92 33
1959.02 27
1959.12 23
1959.22 23
1959.32 24
1959.42 27
1959.53 31
1959.63 37
1959.73 43
1959.83 49
1959.93 55
1960.03 59
1960.13 61
1960.24 61
1960.34 59
1960.44 55
1960.54 51
1960.64 47
1960.74 44
1960.84 40
1960.95 36
1961.05 32
1961.15 28
1961.25 23
1961.35 20
1961.45 19
1961.55 21
1961.66 25
1961.76 32
1961.86 40
1961.96 49
1962.06 56
1962.16 62
1962.27 66
1962.37 67
1962.47 67
1962.57 66
1962.67 65
1962.77 65
1962.87 67
1962.98 69
1963.08 73
1963.18 78
1963.28 82
1963.38 85
1963.48 88
1963.59 90
1963.69 93
1963.79 96
1963.89 101
1963.99 106
1964.09 109
1964.19 111
1964.30 110
1964.40 105
1964.50 96
1964.60 86
1964.70 75
1964.80 66
1964.91 59
1965.01 57
1965.11 57
1965.21 61
1965.31 67
1965.41 74
1965.52 83
1965.62 92
1965.72 102
1965.82 113
1965.92 122
1966.02 129
1966.13 134
1966.23 136
1966.33 136
1966.43 135
1966.53 133
1966.63 131
1966.73 130
1966.84 129
1966.94 127
1967.04 124
1967.14 119
1967.24 112
1967.34 105
1967.45 96
1967.55 87
1967.65 79
1967.75 72
1967.85 66
1967.95 61
1968.06 57
1968.16 54
1968.26 52
1968.36 50
1968.46 48
1968.56 48
1968.67 48
1968.77 49
1968.87 52
1968.97 56
1969.07 62
1969.17 67
1969.28 72
1969.38 76
1969.48 80
1969.58 83
1969.68 84
1969.79 85
1969.89 84
1969.99 82
1970.09 79
1970.19 75
1970.29 71
1970.40 69
1970.50 69
1970.60 71
1970.70 74
1970.80 79
1970.90 84
1971.01 88
1971.11 90
1971.21 90
1971.31 89
1971.41 86
1971.51 81
1971.62 76
1971.72 71
1971.82 66
1971.92 63
1972.02 60
1972.13 59
1972.23 59
1972.33 59
1972.43 58
1972.53 55
1972.63 51
1972.74 44
1972.84 37
1972.94 30
1973.04 26
1973.14 24
1973.25 25
1973.35 28
1973.45 32
1973.55 35
1973.65 35
1973.75 33
1973.86 28
1973.96 23
1974.06 17
1974.16 13
1974.26 12
1974.37 13
1974.47 17
1974.57 21
1974.67 25
1974.77 28
1974.87 30
1974.98 30
1975.08 30
1975.18 29
1975.28 29
1975.38 28
1975.49 27
1975.59 26
1975.69 24
1975.79 21
1975.89 18
1975.99 15
1976.10 14
1976.20 14
1976.30 17
1976.40 22
1976.50 27
1976.61 33
1976.71 39
1976.81 45
1976.91 51
1977.01 56
1977.12 61
1977.22 65
1977.32 70
1977.42 75
1977.52 81
1977.63 87
1977.73 95
1977.83 102
1977.93 109
1978.03 115
1978.13 120
1978.24 123
1978.34 123
1978.44 121
1978.54 118
1978.64 114
1978.75 110
1978.85 107
1978.95 106
1979.05 106
1979.15 108
1979.26 109
1979.36 110
1979.46 110
1979.56 108
1979.66 105
1979.77 100
1979.87 96
1979.97 90
1980.07 84
1980.17 78
1980.28 71
1980.38 64
1980.48 57
1980.58 52
1980.68 48
1980.79 47
1980.89 48
1980.99 50
1981.09 54
1981.19 58
1981.30 62
1981.40 65
1981.50 67
1981.60 67
1981.70 65
1981.81 62
1981.91 56
1982.01 51
1982.11 45
1982.21 41
1982.32 38
1982.42 36
1982.52 34
1982.62 31
1982.72 27
1982.83 21
1982.93 13
1983.03 4
1983.13 0
1983.23 0
1983.34 0
1983.44 0
1983.54 0
1983.64 0
1983.75 0
1983.85 0
1983.95 2
1984.05 7
1984.15 14
1984.26 22
1984.36 31
1984.46 39
1984.56 47
1984.66 52
1984.77 55
1984.87 55
1984.97 53
1985.07 50
1985.17 48
1985.28 46
1985.38 44
1985.48 42
1985.58 40
1985.69 37
1985.79 33
1985.89 27
1985.99 22
1986.09 17
1986.20 14
1986.30 12
1986.40 13
1986.50 15
1986.60 17
1986.71 19
1986.81 20
1986.91 21
1987.01 21
1987.12 23
1987.22 27
1987.32 34
1987.42 45
1987.52 58
1987.63 73
1987.73 86
1987.83 97
1987.93 104
1988.03 105
1988.14 101
1988.24 94
1988.34 84
1988.44 72
1988.55 60
1988.65 50
1988.75 40
1988.85 34
1988.95 30
1989.06 30
1989.16 32
1989.26 37
1989.36 44
1989.47 52
1989.57 58
1989.67 64
1989.77 66
1989.87 67
1989.98 65
1990.08 61
1990.18 55
1990.28 49
1990.39 42
1990.49 36
1990.59 30
1990.69 25
1990.79 23
1990.90 23
1991.00 25
1991.10 29
1991.20 34
1991.31 39
1991.41 43
1991.51 46
1991.61 46
1991.72 45
1991.82 43
1991.92 41
1992.02 40
1992.12 41
1992.23 46
1992.33 53
1992.43 62
1992.53 73
1992.64 84
1992.74 94
1992.84 102
1992.94 109
1993.05 115
1993.15 120
1993.25 126
1993.35 132
1993.45 137
1993.56 141
1993.66 142
1993.76 141
1993.86 135
1993.97 128
1994.07 119
1994.17 112
1994.27 105
1994.38 101
1994.48 99
1994.58 99
1994.68 98
1994.79 97
1994.89 96
1994.99 94
1995.09 92
1995.19 92
1995.30 93
1995.40 96
1995.50 100
1995.60 102
1995.71 104
1995.81 103
1995.91 98
1996.01 92
1996.12 83
1996.22 73
1996.32 63
1996.42 54
1996.53 46
1996.63 40
1996.73 36
1996.83 33
1996.94 31
1997.04 29
1997.14 28
1997.24 26
1997.34 23
1997.45 18
1997.55 12
1997.65 6
1997.75 0
1997.86 0
1997.96 0
1998.06 0
1998.16 0
1998.27 0
1998.37 0
1998.47 6
1998.57 16
1998.68 25
1998.78 31
1998.88 35
1998.98 35
1999.09 33
1999.19 30
1999.29 28
1999.39 28
1999.50 29
1999.60 31
1999.70 32
1999.80 33
1999.91 31
2000.01 28
2000.11 25
2000.21 23
2000.32 23
2000.42 26
2000.52 31
2000.62 38
2000.73 47
2000.83 55
2000.93 62
2001.03 68
2001.14 73
2001.24 75
2001.34 76
2001.44 75
2001.55 72
2001.65 66
2001.75 59
2001.85 50
2001.96 41
2002.06 32
2002.16 26
2002.26 22
2002.37 22
2002.47 24
2002.57 29
2002.67 35
2002.78 42
2002.88 49
2002.98 55
2003.09 60
2003.19 64
2003.29 66
2003.39 65
2003.50 63
2003.60 58
2003.70 51
2003.80 44
2003.91 36
2004.01 31
2004.11 28
2004.21 28
2004.32 31
2004.42 36
2004.52 41
2004.62 46
2004.73 48
2004.83 49
2004.93 49
2005.03 48
2005.14 48
2005.24 50
2005.34 54
2005.44 60
2005.55 66
2005.65 72
2005.75 76
2005.86 78
2005.96 77
2006.06 75
2006.16 71
2006.27 66
2006.37 61
2006.47 58
2006.57 57
2006.68 58
2006.78 61
2006.88 67
2006.98 75
2007.09 84
2007.19 94
2007.29 104
2007.40 114
2007.50 124
2007.60 133
2007.70 142
2007.81 149
2007.91 153
2008.01 154
2008.11 151
2008.22 144
2008.32 133
2008.42 118
2008.53 102
2008.63 85
2008.73 69
2008.83 55
2008.94 43
2009.04 35
2009.14 30
2009.24 27
2009.35 26
2009.45 27
2009.55 28
2009.66 28
2009.76 28
2009.86 28
2009.96 28
2010.07 30
2010.17 35
2010.27 43
2010.37 54
2010.48 67
2010.58 82
2010.68 95
2010.79 105
2010.89 112
2010.99 114
2011.09 111
2011.20 105
2011.30 96
2011.40 86
2011.51 75
2011.61 66
2011.71 58
2011.81 53
2011.92 51
2012.02 51
2012.12 52
2012.22 54
2012.33 54
2012.43 52
2012.53 46
2012.64 37
2012.74 27
2012.84 17
2012.94 8
2013.05 3
2013.15 1
2013.25 2
2013.36 3
2013.46 5
2013.56 6
2013.66 6
2013.77 3
2013.87 0
2013.97 0
2014.08 0
2014.18 0
2014.28 0
2014.38 0
2014.49 0
2014.59 0
2014.69 5
2014.80 11
2014.90 17
2015.00 22
2015.10 25
2015.21 27
2015.31 28
2015.41 28
2015.52 29
2015.62 29
2015.72 30
2015.82 33
2015.93 36
2016.03 42
2016.13 48
2016.24 55
2016.34 63
2016.44 71
2016.54 78
2016.65 82
2016.75 84
2016.85 82
2016.96 77
2017.06 69
2017.16 60
2017.27 51
2017.37 42
2017.47 35
2017.57 30
2017.68 26
2017.78 25
2017.88 26
2017.99 30
2018.09 36
2018.19 43
2018.29 51
2018.40 59
2018.50 66
2018.60 73
2018.71 78
2018.81 83
2018.91 86
2019.02 90
2019.12 93
2019.22 95
2019.32 97
2019.43 97
2019.53 97
2019.63 95
2019.74 92
2019.84 88
2019.94 84
2020.05 79
2020.15 73
2020.25 66
2020.35 59
2020.46 51
2020.56 43
2020.66 36
2020.77 32
2020.87 31
2020.97 34
2021.08 38
2021.18 44
2021.28 50
2021.39 53
2021.49 54
2021.59 52
2021.69 47
2021.80 42
2021.90 37
2022.00 33
2022.11 32
2022.21 33
2022.31 36
2022.42 40
2022.52 45
2022.62 51
2022.72 57
2022.83 64
2022.93 71
2023.03 77
2023.14 81
2023.24 85
2023.34 86
2023.45 87
2023.55 86
2023.65 85
2023.76 84
2023.86 82
2023.96 81
2024.07 79
2024.17 77
2024.27 74
2024.37 72
2024.48 70
2024.58 70
2024.68 71
2024.79 74
2024.89 78
2024.99 81
2025.10 83
2025.20 82
2025.30 79
2025.41 72
2025.51 63
2025.61 53
2025.72 42
2025.82 32
2025.92 24
2026.02 16
2026.13 10
2026.23 5
2026.33 2
2026.44 2
2026.54 3
2026.64 7
2026.75 14
2026.85 22
2026.95 31
2027.06 41
2027.16 49
2027.26 55
2027.37 58
2027.47 58
2027.57 54
2027.68 48
2027.78 41
2027.88 32
2027.99 23
2028.09 15
2028.19 9
2028.29 6
2028.40 6
2028.50 8
2028.60 12
2028.71 17
2028.81 22
2028.91 27
2029.02 32
2029.12 36
2029.22 40
2029.33 46
2029.43 52
2029.53 60
2029.64 69
2029.74 77
2029.84 85
2029.95 92
2030.05 97
2030.15 100
2030.26 101
2030.36 100
2030.46 99
2030.57 97
2030.67 96
2030.77 94
2030.88 91
2030.98 87
2031.08 81
2031.19 73
2031.29 62
2031.39 51
2031.50 39
2031.60 28
2031.70 19
2031.81 13
2031.91 8
2032.01 5
2032.12 3
2032.22 1
2032.32 0
2032.43 0
2032.53 0
2032.63 2
2032.74 8
2032.84 16
2032.94 24
2033.05 32
2033.15 38
2033.25 40
2033.36 39
2033.46 33
2033.56 25
2033.67 16
2033.77 6
2033.87 0
2033.98 0
2034.08 0
2034.18 0
2034.29 0
2034.39 0
2034.49 0
2034.60 0
2034.70 0
2034.80 0
2034.91 3
2035.01 6
2035.11 10
2035.22 13
2035.32 15
2035.42 17
2035.53 18
2035.63 19
2035.73 19
2035.84 18
2035.94 17
2036.04 14
2036.15 9
2036.25 4
2036.35 0
2036.46 0
2036.56 0
2036.66 0
2036.77 0
2036.87 6
2036.97 15
2037.08 24
2037.18 32
2037.28 38
2037.39 42
2037.49 45
2037.60 46
2037.70 47
2037.80 50
2037.91 53
2038.01 59
2038.11 65
2038.22 73
2038.32 79
2038.42 85
2038.53 89
2038.63 91
2038.73 92
2038.84 93
2038.94 95
2039.04 98
2039.15 103
2039.25 110
2039.35 119
2039.46 130
2039.56 143
2039.66 157
2039.77 172
2039.87 188
2039.98 205
2040.08 224
2040.18 244
2040.29 265
2040.39 286
2040.49 306
2040.60 325
2040.70 340
2040.80 350
2040.91 355
2041.01 355
2041.11 351
2041.22 343
2041.32 335
2041.42 326
2041.53 318
2041.63 312
2041.74 306
2041.84 301
2041.94 295
2042.05 288
2042.15 278
2042.25 268
2042.36 257
2042.46 246
2042.56 238
2042.67 232
2042.77 229
2042.87 229
2042.98 232
2043.08 237
2043.19 242
2043.29 248
2043.39 253
2043.50 256
2043.60 256
2043.70 253
2043.81 245
2043.91 234
2044.01 218
2044.12 200
2044.22 181
2044.33 162
2044.43 145
2044.53 131
2044.64 120
2044.74 112
2044.84 107
2044.95 102
2045.05 98
2045.15 92
2045.26 84
2045.36 75
2045.47 66
2045.57 57
2045.67 50
2045.78 46
2045.88 44
2045.98 45
2046.09 48
2046.19 52
2046.29 56
2046.40 60
2046.50 64
2046.61 68
2046.71 72
2046.81 77
2046.92 81
2047.02 84
2047.12 87
2047.23 88
2047.33 89
2047.44 90
2047.54 92
2047.64 94
2047.75 96
2047.85 99
2047.95 102
2048.06 102
2048.16 102
2048.27 99
2048.37 96
2048.47 92
2048.58 89
2048.68 87
2048.78 86
2048.89 86
2048.99 87
2049.10 87
2049.20 88
2049.30 88
2049.41 89
2049.51 90
2049.61 92
2049.72 95
2049.82 100
2049.93 106
2050.03 112
2050.13 117
2050.24 120
2050.34 121
2050.44 118
2050.55 112
2050.65 104
2050.76 95
2050.86 85
2050.96 76
2051.07 67
2051.17 57
2051.27 47
2051.38 36
2051.48 23
2051.59 9
2051.69 0
2051.79 0
2051.90 0
2052.00 0
2052.10 0
2052.21 0
2052.31 0
2052.42 6
2052.52 22
2052.62 37
2052.73 49
2052.83 57
2052.94 62
2053.04 65
2053.14 66
2053.25 65
2053.35 65
2053.45 65
2053.56 64
2053.66 62
2053.77 58
2053.87 54
2053.97 48
2054.08 42
2054.18 37
2054.29 32
2054.39 28
2054.49 25
2054.60 21
2054.70 19
2054.81 17
2054.91 17
2055.01 19
2055.12 23
2055.22 28
2055.32 31
2055.43 33
2055.53 32
2055.64 30
2055.74 27
2055.84 27
2055.95 30
2056.05 38
2056.16 51
2056.26 66
2056.36 81
2056.47 94
2056.57 104
2056.68 108
2056.78 110
2056.88 108
2056.99 107
2057.09 105
2057.20 105
2057.30 105
2057.40 106
2057.51 105
2057.61 103
2057.72 98
2057.82 91
2057.92 81
2058.03 70
2058.13 59
2058.24 47
2058.34 37
2058.44 29
2058.55 23
2058.65 20
2058.75 18
2058.86 17
2058.96 16
2059.07 13
2059.17 9
2059.27 3
2059.38 0
2059.48 0
2059.59 0
2059.69 0
2059.79 0
2059.90 0
2060.00 0
2060.11 3
2060.21 15
2060.32 27
2060.42 39
2060.52 51
2060.63 62
2060.73 72
2060.84 81
2060.94 89
2061.04 96
2061.15 101
2061.25 105
2061.36 108
2061.46 110
2061.56 111
2061.67 111
2061.77 110
2061.88 107
2061.98 103
2062.08 98
2062.19 94
2062.29 92
2062.40 92
2062.50 96
2062.60 104
2062.71 115
2062.81 129
2062.92 144
2063.02 157
2063.12 169
2063.23 177
2063.33 181
2063.44 181
2063.54 178
2063.65 174
2063.75 169
2063.85 163
2063.96 159
2064.06 153
2064.17 147
2064.27 138
2064.37 126
2064.48 113
2064.58 100
2064.69 87
2064.79 78
2064.90 72
2065.00 69
2065.10 69
2065.21 70
2065.31 72
2065.42 74
2065.52 76
2065.62 79
2065.73 82
2065.83 86
2065.94 91
2066.04 94
2066.15 97
2066.25 97
2066.35 96
2066.46 94
2066.56 92
2066.67 89
2066.77 87
2066.87 85
2066.98 84
2067.08 83
2067.19 81
2067.29 78
2067.40 74
2067.50 69
2067.60 64
2067.71 59
2067.81 55
2067.92 53
2068.02 53
2068.12 55
2068.23 59
2068.33 64
2068.44 69
2068.54 74
2068.65 77
2068.75 79
2068.85 79
2068.96 77
2069.06 73
2069.17 68
2069.27 61
2069.38 51
2069.48 40
2069.58 27
2069.69 13
2069.79 0
2069.90 0
2070.00 0
2070.11 0
2070.21 0
2070.31 0
2070.42 0
2070.52 2
2070.63 9
2070.73 14
2070.84 16
2070.94 15
2071.04 13
2071.15 11
2071.25 9
2071.36 9
2071.46 9
2071.57 11
2071.67 13
2071.77 15
2071.88 17
2071.98 18
2072.09 20
2072.19 22
2072.30 24
2072.40 27
2072.50 31
2072.61 35
2072.71 41
2072.82 48
2072.92 56
2073.03 65
2073.13 76
2073.24 88
2073.34 100
2073.44 112
2073.55 122
2073.65 130
2073.76 135
2073.86 138
2073.97 141
2074.07 142
2074.17 143
2074.28 145
2074.38 145
2074.49 145
2074.59 144
2074.70 139
2074.80 131
2074.91 120
2075.01 106
2075.11 90
2075.22 75
2075.32 62
2075.43 52
2075.53 46
2075.64 43
2075.74 42
2075.85 41
2075.95 40
2076.05 39
2076.16 37
2076.26 35
2076.37 34
2076.47 36
2076.58 40
2076.68 47
2076.78 56
2076.89 67
2076.99 78
2077.10 89
2077.20 99
2077.31 109
2077.41 117
2077.52 123
2077.62 126
2077.73 128
2077.83 128
2077.93 127
2078.04 127
2078.14 127
2078.25 127
2078.35 129
2078.46 130
2078.56 131
2078.67 130
2078.77 128
2078.87 123
2078.98 118
2079.08 112
2079.19 106
2079.29 101
2079.40 98
2079.50 95
2079.61 92
2079.71 89
2079.81 85
2079.92 81
2080.02 76
2080.13 73
2080.23 70
2080.34 70
2080.44 71
2080.55 75
2080.65 80
2080.76 87
2080.86 95
2080.96 104
2081.07 112
2081.17 121
2081.28 127
2081.38 131
2081.49 132
2081.59 131
2081.70 127
2081.80 123
2081.91 119
2082.01 116
2082.12 114
2082.22 112
2082.32 111
2082.43 108
2082.53 104
2082.64 98
2082.74 90
2082.85 82
2082.95 73
2083.06 65
2083.16 59
2083.27 55
2083.37 52
2083.47 51
2083.58 50
2083.68 49
2083.79 47
2083.89 45
2084.00 42
2084.10 38
2084.21 36
2084.31 34
2084.42 34
2084.52 37
2084.63 41
2084.73 47
2084.84 53
2084.94 60
2085.04 66
2085.15 70
2085.25 71
2085.36 70
2085.46 65
2085.57 58
2085.67 49
2085.78 41
2085.88 33
2085.99 27
2086.09 24
2086.20 22
2086.30 22
2086.41 22
2086.51 22
2086.61 20
2086.72 17
2086.82 13
2086.93 8
2087.03 4
2087.14 0
2087.24 0
2087.35 0
2087.45 0
2087.56 0
2087.66 0
2087.77 0
2087.87 0
2087.98 0
2088.08 4
2088.19 11
2088.29 17
2088.39 24
2088.50 29
2088.60 32
2088.71 33
2088.81 32
2088.92 30
2089.02 27
2089.13 23
2089.23 21
2089.34 20
2089.44 20
2089.55 21
2089.65 23
2089.76 27
2089.86 31
2089.97 35
2090.07 39
2090.18 43
2090.28 45
2090.39 45
2090.49 43
2090.59 40
2090.70 37
2090.80 34
2090.91 32
2091.01 33
2091.12 35
2091.22 39
2091.33 43
2091.43 48
2091.54 53
2091.64 57
2091.75 60
2091.85 64
2091.96 67
2092.06 69
2092.17 72
2092.27 75
2092.38 77
2092.48 78
2092.59 79
2092.69 78
2092.80 77
2092.90 76
2093.01 75
2093.11 75
2093.22 76
2093.32 78
2093.43 79
2093.53 79
2093.63 79
2093.74 78
2093.84 76
2093.95 74
2094.05 72
2094.16 70
2094.26 67
2094.37 64
2094.47 61
2094.58 59
2094.68 59
2094.79 62
2094.89 68
2095.00 77
2095.10 88
2095.21 100
2095.31 109
2095.42 114
2095.52 116
2095.63 114
2095.73 110
2095.84 106
2095.94 102
2096.05 98
2096.15 95
2096.26 90
2096.36 84
2096.47 75
2096.57 66
2096.68 56
2096.78 47
2096.89 40
2096.99 35
2097.10 31
2097.20 27
2097.31 23
2097.41 18
2097.52 14
2097.62 10
2097.73 10
2097.83 12
2097.94 19
2098.04 27
2098.15 37
2098.25 46
2098.36 53
2098.46 58
2098.57 61
2098.67 62
2098.78 63
2098.88 63
2098.99 64
2099.09 65
2099.20 66
2099.30 67
2099.41 67
2099.51 67
2099.62 66
2099.72 65
2099.83 65
2099.93 67
2100.04 70
2100.14 74
2100.25 81
2100.35 88
2100.46 96
2100.56 103
2100.67 107
2100.77 109
2100.88 107
2100.98 102
2101.09 94
2101.19 84
2101.30 74
2101.40 67
2101.51 62
2101.61 61
2101.72 64
2101.82 69
2101.93 75
2102.03 81
2102.14 85
2102.24 88
2102.35 88
2102.45 87
2102.56 86
2102.66 85
2102.77 83
2102.87 82
2102.98 79
2103.08 75
2103.19 69
2103.29 60
2103.40 49
2103.50 37
2103.61 25
2103.71 13
2103.82 3
2103.92 0
2104.03 0
2104.14 0
2104.24 0
2104.35 0
2104.45 0
2104.56 0
2104.66 0
2104.77 0
2104.87 6
2104.98 14
2105.08 23
2105.19 32
2105.29 43
2105.40 53
2105.50 63
2105.61 71
2105.71 77
2105.82 80
2105.92 81
2106.03 79
2106.13 76
2106.24 74
2106.34 72
2106.45 73
2106.55 76
2106.66 79
2106.76 81
2106.87 81
2106.97 78
2107.08 73
2107.19 67
2107.29 61
2107.40 57
2107.50 56
2107.61 57
2107.71 59
2107.82 62
2107.92 62
2108.03 59
2108.13 54
2108.24 47
2108.34 40
2108.45 34
2108.55 31
2108.66 31
2108.76 34
2108.87 41
2108.97 51
2109.08 63
2109.18 75
2109.29 87
2109.40 97
2109.50 102
2109.61 102
2109.71 97
2109.82 87
2109.92 73
2110.03 57
2110.13 42
2110.24 29
2110.34 20
2110.45 14
2110.55 11
2110.66 12
2110.76 14
2110.87 18
2110.97 25
2111.08 33
2111.18 44
2111.29 56
2111.40 68
2111.50 79
2111.61 88
2111.71 94
2111.82 95
2111.92 93
2112.03 89
2112.13 85
2112.24 81
2112.34 80
2112.45 82
2112.55 87
2112.66 95
2112.76 105
2112.87 115
2112.98 126
2113.08 137
2113.19 147
2113.29 156
2113.40 163
2113.50 169
2113.61 172
2113.71 172
2113.82 168
2113.92 162
2114.03 154
2114.13 144
2114.24 133
2114.35 123
2114.45 114
2114.56 106
2114.66 99
2114.77 95
2114.87 93
2114.98 93
2115.08 94
2115.19 96
2115.29 99
2115.40 99
2115.50 98
2115.61 95
2115.72 89
2115.82 83
2115.93 77
2116.03 73
2116.14 69
2116.24 66
2116.35 62
2116.45 55
2116.56 46
2116.66 34
2116.77 20
2116.88 6
2116.98 0
2117.09 0
2117.19 0
2117.30 0
2117.40 0
2117.51 0
2117.61 0
2117.72 0
2117.82 5
2117.93 9
2118.04 12
2118.14 15
2118.25 19
2118.35 25
2118.46 33
2118.56 43
2118.67 55
2118.77 69
2118.88 81
2118.99 92
2119.09 100
2119.20 104
2119.30 106
2119.41 104
2119.51 100
2119.62 95
2119.72 89
2119.83 83
2119.93 78
2120.04 74
2120.15 72
2120.25 73
2120.36 76
2120.46 81
2120.57 86
2120.67 92
2120.78 96
2120.88 100
2120.99 104
2121.10 109
2121.20 115
2121.31 123
2121.41 132
2121.52 140
2121.62 146
2121.73 149
2121.83 148
2121.94 141
2122.05 132
2122.15 121
2122.26 110
2122.36 100
2122.47 93
2122.57 88
2122.68 84
2122.78 83
2122.89 81
2123.00 81
2123.10 81
2123.21 82
2123.31 83
2123.42 83
2123.52 84
2123.63 84
2123.74 84
2123.84 85
2123.95 88
2124.05 93
2124.16 101
2124.26 109
2124.37 118
2124.47 123
2124.58 125
2124.69 123
2124.79 117
2124.90 109
2125.00 99
2125.11 90
2125.21 82
2125.32 75
2125.43 69
2125.53 64
2125.64 60
2125.74 57
2125.85 56
2125.95 58
2126.06 61
2126.17 66
2126.27 71
2126.38 76
2126.48 80
2126.59 83
2126.69 85
2126.80 85
2126.91 86
2127.01 86
2127.12 88
2127.22 90
2127.33 93
2127.43 96
2127.54 99
2127.65 103
2127.75 106
2127.86 109
2127.96 112
2128.07 113
2128.17 113
2128.28 112
2128.39 110
2128.49 108
2128.60 106
2128.70 104
2128.81 102
2128.91 100
2129.02 97
2129.13 94
2129.23 90
2129.34 88
2129.44 86
2129.55 87
2129.65 90
2129.76 94
2129.87 99
2129.97 103
2130.08 104
2130.18 103
2130.29 100
2130.39 96
2130.50 92
2130.61 89
2130.71 88
2130.82 89
2130.92 91
2131.03 94
2131.14 98
2131.24 101
2131.35 103
2131.45 104
2131.56 104
2131.66 102
2131.77 98
2131.88 93
2131.98 85
2132.09 77
2132.19 68
2132.30 60
2132.41 51
2132.51 43
2132.62 37
2132.72 30
2132.83 25
2132.93 20
2133.04 16
2133.15 13
2133.25 13
2133.36 15
2133.46 20
2133.57 27
2133.68 35
2133.78 43
2133.89 49
2133.99 54
2134.10 56
2134.20 56
2134.31 54
2134.42 51
2134.52 47
2134.63 44
2134.73 42
2134.84 40
2134.95 40
2135.05 40
2135.16 41
2135.26 43
2135.37 46
2135.48 50
2135.58 55
2135.69 62
2135.79 70
2135.90 77
2136.01 83
2136.11 86
2136.22 87
2136.32 85
2136.43 81
2136.53 76
2136.64 72
2136.75 70
2136.85 69
2136.96 70
2137.06 70
2137.17 69
2137.28 67
2137.38 63
2137.49 58
2137.59 52
2137.70 47
2137.81 42
2137.91 39
2138.02 37
2138.12 34
2138.23 31
2138.34 28
2138.44 23
2138.55 17
2138.65 11
2138.76 5
2138.87 0
2138.97 0
2139.08 0
2139.18 0
2139.29 0
2139.40 0
2139.50 1
2139.61 12
2139.71 24
2139.82 38
2139.93 50
2140.03 61
2140.14 68
2140.24 71
2140.35 73
2140.46 73
2140.56 73
2140.67 73
2140.77 74
2140.88 76
2140.99 76
2141.09 75
2141.20 72
2141.30 67
2141.41 62
2141.52 56
2141.62 51
2141.73 47
2141.84 44
2141.94 40
2142.05 35
2142.15 28
2142.26 19
2142.37 9
2142.47 0
2142.58 0
2142.68 0
2142.79 0
2142.90 0
2143.00 0
2143.11 0
2143.21 0
2143.32 4
2143.43 11
2143.53 16
2143.64 19
2143.74 20
2143.85 19
2143.96 16
2144.06 13
2144.17 9
2144.28 5
2144.38 3
2144.49 3
2144.59 4
2144.70 8
2144.81 12
2144.91 18
2145.02 23
2145.12 29
2145.23 35
2145.34 39
2145.44 43
2145.55 46
2145.66 48
2145.76 50
2145.87 53
2145.97 55
2146.08 58
2146.19 61
2146.29 63
2146.40 64
2146.50 62
2146.61 58
2146.72 53
2146.82 46
2146.93 40
2147.04 37
2147.14 36
2147.25 40
2147.35 46
2147.46 55
2147.57 64
2147.67 73
2147.78 78
2147.89 80
2147.99 77
2148.10 71
2148.20 63
2148.31 55
2148.42 48
2148.52 43
2148.63 40
2148.74 38
2148.84 38
2148.95 38
2149.05 39
2149.16 39
2149.27 40
2149.37 42
2149.48 44
2149.59 47
2149.69 51
2149.80 56
2149.90 63
2150.01 68
2150.12 74
2150.22 77
2150.33 80
2150.44 80
2150.54 81
2150.65 81
2150.75 84
2150.86 88
2150.97 92
2151.07 97
2151.18 99
2151.29 99
2151.39 96
2151.50 90
2151.60 83
2151.71 76
2151.82 71
2151.92 68
2152.03 67
2152.14 68
2152.24 70
2152.35 70
2152.46 69
2152.56 67
2152.67 65
2152.77 62
2152.88 60
2152.99 60
2153.09 60
2153.20 61
2153.31 62
2153.41 61
2153.52 59
2153.63 56
2153.73 52
2153.84 49
2153.94 46
2154.05 43
2154.16 41
2154.26 39
2154.37 37
2154.48 33
2154.58 29
2154.69 26
2154.80 23
2154.90 23
2155.01 25
2155.11 31
2155.22 39
2155.33 48
2155.43 57
2155.54 64
2155.65 70
2155.75 73
2155.86 76
2155.97 79
2156.07 82
2156.18 86
2156.29 89
2156.39 91
2156.50 89
2156.60 84
2156.71 75
2156.82 66
2156.92 56
2157.03 49
2157.14 45
2157.24 46
2157.35 51
2157.46 57
2157.56 65
2157.67 71
2157.78 75
2157.88 77
2157.99 77
2158.09 76
2158.20 73
2158.31 69
2158.41 65
2158.52 60
2158.63 56
2158.73 52
2158.84 51
2158.95 50
2159.05 50
2159.16 50
2159.27 49
2159.37 49
2159.48 48
2159.59 47
2159.69 48
2159.80 50
2159.91 52
2160.01 55
2160.12 56
2160.22 55
2160.33 51
2160.44 45
2160.54 38
2160.65 31
2160.76 24
2160.86 17
2160.97 12
2161.08 8
2161.18 5
2161.29 3
2161.40 3
2161.50 5
2161.61 8
2161.72 13
2161.82 20
2161.93 28
2162.04 37
2162.14 46
2162.25 56
2162.36 65
2162.46 73
2162.57 80
2162.68 86
2162.78 90
2162.89 92
2163.00 93
2163.10 93
2163.21 92
2163.32 91
2163.42 89
2163.53 87
2163.64 84
2163.74 80
2163.85 74
2163.95 68
2164.06 61
2164.17 54
2164.27 48
2164.38 43
2164.49 39
2164.59 39
2164.70 41
2164.81 48
2164.91 57
2165.02 68
2165.13 79
2165.23 88
2165.34 94
2165.45 96
2165.55 94
2165.66 89
2165.77 83
2165.87 78
2165.98 73
2166.09 71
2166.19 70
2166.30 69
2166.41 69
2166.51 68
2166.62 66
2166.73 65
2166.83 65
2166.94 64
2167.05 64
2167.15 63
2167.26 61
2167.37 57
2167.47 53
2167.58 47
2167.69 42
2167.79 39
2167.90 37
2168.01 39
2168.12 44
2168.22 50
2168.33 58
2168.44 65
2168.54 70
2168.65 74
2168.76 75
2168.86 74
2168.97 71
2169.08 66
2169.18 61
2169.29 56
2169.40 51
2169.50 48
2169.61 46
2169.72 45
2169.82 47
2169.93 49
2170.04 53
2170.14 56
2170.25 59
2170.36 62
2170.46 64
2170.57 66
2170.68 68
2170.78 70
2170.89 72
2171.00 75
2171.10 77
2171.21 80
2171.32 83
2171.42 86
2171.53 90
2171.64 92
2171.75 92
2171.85 90
2171.96 86
2172.07 80
2172.17 73
2172.28 67
2172.39 63
2172.49 62
2172.60 63
2172.71 65
2172.81 67
2172.92 68
2173.03 66
2173.13 61
2173.24 55
2173.35 49
2173.45 44
2173.56 41
2173.67 40
2173.77 41
2173.88 42
2173.99 43
2174.10 41
2174.20 37
2174.31 30
2174.42 21
2174.52 12
2174.63 4
2174.74 0
2174.84 0
2174.95 0
2175.06 0
2175.16 0
2175.27 2
2175.38 5
2175.49 5
2175.59 4
2175.70 2
2175.81 0
2175.91 0
2176.02 0
2176.13 0
2176.23 4
2176.34 11
2176.45 20
2176.55 30
2176.66 39
2176.77 46
2176.87 52
2176.98 54
2177.09 55
2177.20 55
2177.30 54
2177.41 52
2177.52 50
2177.62 49
2177.73 47
2177.84 45
2177.94 42
2178.05 37
2178.16 31
2178.27 26
2178.37 21
2178.48 17
2178.59 15
2178.69 15
2178.80 17
2178.91 22
2179.01 27
2179.12 34
2179.23 43
2179.34 52
2179.44 63
2179.55 75
2179.66 87
2179.76 97
2179.87 106
2179.98 113
2180.08 117
2180.19 120
2180.30 122
2180.41 125
2180.51 128
2180.62 130
2180.73 133
2180.83 133
2180.94 131
2181.05 128
2181.15 123
2181.26 119
2181.37 116
2181.48 115
2181.58 118
2181.69 122
2181.80 128
2181.90 134
2182.01 140
2182.12 144
2182.23 146
2182.33 146
2182.44 145
2182.55 142
2182.65 138
2182.76 133
2182.87 126
2182.97 118
2183.08 110
2183.19 102
2183.30 94
2183.40 86
2183.51 79
2183.62 73
2183.72 67
2183.83 62
2183.94 56
2184.05 51
2184.15 45
2184.26 41
2184.37 38
2184.47 37
2184.58 39
2184.69 43
2184.80 49
2184.90 54
2185.01 59
2185.12 61
2185.22 61
2185.33 59
2185.44 55
2185.55 52
2185.65 48
2185.76 46
2185.87 44
2185.97 43
2186.08 43
2186.19 43
2186.30 45
2186.40 47
2186.51 50
2186.62 54
2186.72 58
2186.83 62
2186.94 65
2187.05 68
2187.15 70
2187.26 71
2187.37 72
2187.47 71
2187.58 67
2187.69 61
2187.80 53
2187.90 44
2188.01 34
2188.12 26
2188.23 20
2188.33 18
2188.44 18
2188.55 21
2188.65 25
2188.76 29
2188.87 33
2188.98 37
2189.08 39
2189.19 40
2189.30 40
2189.40 39
2189.51 36
2189.62 33
2189.73 28
2189.83 22
2189.94 15
2190.05 9
2190.16 4
2190.26 0
2190.37 0
2190.48 0
2190.58 3
2190.69 10
2190.80 19
2190.91 29
2191.01 39
2191.12 48
2191.23 54
2191.34 58
2191.44 57
2191.55 54
2191.66 47
2191.76 38
2191.87 28
2191.98 17
2192.09 6
2192.19 0
2192.30 0
2192.41 0
2192.52 0
2192.62 0
2192.73 9
2192.84 23
2192.95 38
2193.05 54
2193.16 70
2193.27 82
2193.37 90
2193.48 93
2193.59 91
2193.70 85
2193.80 75
2193.91 63
2194.02 51
2194.13 42
2194.23 35
2194.34 32
2194.45 31
2194.56 31
2194.66 33
2194.77 35
2194.88 37
2194.98 39
2195.09 43
2195.20 47
2195.31 52
2195.41 57
2195.52 60
2195.63 62
2195.74 61
2195.84 59
2195.95 55
2196.06 51
2196.17 47
2196.27 43
2196.38 40
2196.49 37
2196.60 35
2196.70 33
2196.81 31
2196.92 30
2197.03 31
2197.13 33
2197.24 36
2197.35 40
2197.46 44
2197.56 47
2197.67 50
2197.78 52
2197.89 52
2197.99 50
2198.10 47
2198.21 44
2198.31 40
2198.42 36
2198.53 32
2198.64 28
2198.74 24
2198.85 20
2198.96 16
2199.07 12
2199.17 8
2199.28 5
2199.39 2
2199.50 0
2199.60 0
2199.71 0
2199.82 0
2199.93 0
2200.03 0
2200.14 0
2200.25 0
2200.36 0
2200.46 1
2200.57 6
2200.68 12
2200.79 18
2200.89 23
2201.00 26
2201.11 28
2201.22 28
2201.32 28
2201.43 28
2201.54 30
2201.65 33
2201.75 38
2201.86 43
2201.97 48
2202.08 53
2202.19 56
2202.29 59
2202.40 61
2202.51 62
2202.62 63
2202.72 63
2202.83 62
2202.94 60
2203.05 56
2203.15 51
2203.26 47
2203.37 44
2203.48 43
2203.58 46
2203.69 50
2203.80 57
2203.91 63
2204.01 70
2204.12 75
2204.23 78
2204.34 80
2204.44 82
2204.55 83
2204.66 84
2204.77 85
2204.87 87
2204.98 88
2205.09 88
2205.20 87
2205.31 83
2205.41 77
2205.52 68
2205.63 56
2205.74 44
2205.84 32
2205.95 23
2206.06 17
2206.17 16
2206.27 18
2206.38 22
2206.49 27
2206.60 30
2206.70 33
2206.81 35
2206.92 37
2207.03 40
2207.14 47
2207.24 55
2207.35 65
2207.46 75
2207.57 85
2207.67 94
2207.78 102
2207.89 108
2208.00 115
2208.10 121
2208.21 126
2208.32 131
2208.43 133
2208.54 132
2208.64 128
2208.75 122
2208.86 113
2208.97 102
2209.07 91
2209.18 81
2209.29 71
2209.40 63
2209.51 56
2209.61 52
2209.72 49
2209.83 47
2209.94 47
2210.04 47
2210.15 48
2210.26 49
2210.37 50
2210.47 50
2210.58 49
2210.69 47
2210.80 44
2210.91 39
2211.01 32
2211.12 25
2211.23 19
2211.34 15
2211.44 13
2211.55 15
2211.66 19
2211.77 26
2211.88 33
2211.98 40
2212.09 44
2212.20 46
2212.31 46
2212.41 45
2212.52 43
2212.63 42
2212.74 42
2212.85 44
2212.95 47
2213.06 52
2213.17 57
2213.28 62
2213.39 68
2213.49 74
2213.60 79
2213.71 85
2213.82 89
2213.92 91
2214.03 90
2214.14 87
2214.25 82
2214.36 76
2214.46 69
2214.57 62
2214.68 57
2214.79 52
2214.90 48
2215.00 45
2215.11 43
2215.22 43
2215.33 45
2215.43 50
2215.54 58
2215.65 67
2215.76 78
2215.87 87
2215.97 94
2216.08 96
2216.19 94
2216.30 88
2216.41 81
2216.51 75
2216.62 72
2216.73 75
2216.84 83
2216.95 97
2217.05 113
2217.16 129
2217.27 142
2217.38 150
2217.48 152
2217.59 148
2217.70 140
2217.81 129
2217.92 118
2218.02 108
2218.13 100
2218.24 94
2218.35 88
2218.46 83
2218.56 76
2218.67 68
2218.78 57
2218.89 46
2219.00 36
2219.10 28
2219.21 23
2219.32 21
2219.43 22
2219.54 24
2219.64 28
2219.75 32
2219.86 36
2219.97 39
2220.08 43
2220.18 47
2220.29 51
2220.40 55
2220.51 58
2220.62 61
2220.72 62
2220.83 64
2220.94 65
2221.05 67
2221.16 71
2221.26 75
2221.37 81
2221.48 86
2221.59 91
2221.70 95
2221.80 97
2221.91 98
2222.02 99
2222.13 99
2222.24 98
2222.34 96
2222.45 93
2222.56 90
2222.67 87
2222.78 85
2222.88 83
2222.99 83
2223.10 83
2223.21 83
2223.32 83
2223.42 82
2223.53 80
2223.64 78
2223.75 75
2223.86 71
2223.97 68
2224.07 65
2224.18 63
2224.29 62
2224.40 61
2224.51 62
2224.61 63
2224.72 64
2224.83 66
2224.94 67
2225.05 68
2225.15 68
2225.26 68
2225.37 67
2225.48 66
2225.59 64
2225.70 61
2225.80 58
2225.91 54
2226.02 49
2226.13 45
2226.24 42
2226.34 42
2226.45 44
2226.56 49
2226.67 55
2226.78 63
2226.88 70
2226.99 75
2227.10 77
2227.21 76
2227.32 71
2227.43 63
2227.53 54
2227.64 43
2227.75 31
2227.86 20
2227.97 10
2228.07 1
2228.18 0
2228.29 0
2228.40 0
2228.51 0
2228.62 0
2228.72 0
2228.83 0
2228.94 0
2229.05 1
2229.16 6
2229.26 12
2229.37 19
2229.48 27
2229.59 36
2229.70 45
2229.81 54
2229.91 60
2230.02 65
2230.13 67
2230.24 67
2230.35 65
2230.46 62
2230.56 58
2230.67 55
2230.78 54
2230.89 54
2231.00 56
2231.10 59
2231.21 64
2231.32 69
2231.43 74
2231.54 78
2231.65 80
2231.75 82
2231.86 83
2231.97 83
2232.08 84
2232.19 87
2232.30 90
2232.40 95
2232.51 101
2232.62 107
2232.73 114
2232.84 119
2232.95 123
2233.05 123
2233.16 121
2233.27 115
2233.38 106
2233.49 96
2233.60 86
2233.70 77
2233.81 71
2233.92 68
2234.03 67
2234.14 70
2234.25 73
2234.35 77
2234.46 79
2234.57 79
2234.68 77
2234.79 74
2234.90 69
2235.00 65
2235.11 61
2235.22 59
2235.33 60
2235.44 62
2235.55 65
2235.65 67
2235.76 67
2235.87 64
2235.98 57
2236.09 48
2236.20 36
2236.30 23
2236.41 10
2236.52 0
2236.63 0
2236.74 0
2236.85 0
2236.95 0
2237.06 0
2237.17 0
2237.28 0
2237.39 0
2237.50 9
2237.61 19
2237.71 27
2237.82 34
2237.93 38
2238.04 40
2238.15 40
2238.26 41
2238.36 43
2238.47 46
2238.58 51
2238.69 57
2238.80 66
2238.91 76
2239.01 86
2239.12 97
2239.23 108
2239.34 119
2239.45 129
2239.56 136
2239.67 142
2239.77 146
2239.88 147
2239.99 147
2240.10 147
2240.21 147
2240.32 147
2240.43 148
2240.53 150
2240.64 152
2240.75 155
2240.86 158
2240.97 163
2241.08 168
2241.18 174
2241.29 179
2241.40 183
2241.51 184
2241.62 183
2241.73 180
2241.84 175
2241.94 170
2242.05 167
2242.16 166
2242.27 166
2242.38 165
2242.49 163
2242.60 159
2242.70 151
2242.81 140
2242.92 127
2243.03 113
2243.14 102
2243.25 93
2243.36 86
2243.46 80
2243.57 75
2243.68 70
2243.79 62
2243.90 52
2244.01 40
2244.12 27
2244.22 15
2244.33 6
2244.44 0
2244.55 0
2244.66 0
2244.77 4
2244.88 12
2244.98 22
2245.09 32
2245.20 41
2245.31 51
2245.42 59
2245.53 68
2245.64 75
2245.74 82
2245.85 87
2245.96 90
2246.07 90
2246.18 88
2246.29 83
2246.40 76
2246.50 68
2246.61 61
2246.72 54
2246.83 50
2246.94 47
2247.05 47
2247.16 48
2247.27 50
2247.37 53
2247.48 55
2247.59 56
2247.70 55
2247.81 51
2247.92 44
2248.03 34
2248.13 24
2248.24 14
2248.35 6
2248.46 2
2248.57 3
2248.68 10
2248.79 21
2248.90 36
2249.00 53
2249.11 69
2249.22 84
2249.33 95
2249.44 103
2249.55 107
2249.66 108
2249.76 107
2249.87 105
2249.98 101
2250.09 96
2250.20 91
2250.31 88
2250.42 85
2250.53 86
2250.63 89
2250.74 94
2250.85 101
2250.96 108
2251.07 113
2251.18 115
2251.29 113
2251.40 108
2251.50 100
2251.61 92
2251.72 85
2251.83 81
2251.94 80
2252.05 82
2252.16 85
2252.27 89
2252.37 91
2252.48 92
2252.59 90
2252.70 87
2252.81 82
2252.92 75
2253.03 68
2253.14 61
2253.24 53
2253.35 47
2253.46 41
2253.57 39
2253.68 39
2253.79 42
2253.90 48
2254.01 55
2254.12 60
2254.22 63
2254.33 61
2254.44 55
2254.55 45
2254.66 34
2254.77 24
2254.88 17
2254.99 16
2255.09 20
2255.20 30
2255.31 43
2255.42 57
2255.53 69
2255.64 78
2255.75 84
2255.86 86
2255.97 86
2256.07 84
2256.18 83
2256.29 83
2256.40 85
2256.51 88
2256.62 90
2256.73 90
2256.84 86
2256.95 80
2257.05 70
2257.16 61
2257.27 53
2257.38 51
2257.49 54
2257.60 64
2257.71 78
2257.82 96
2257.93 114
2258.03 130
2258.14 141
2258.25 146
2258.36 146
2258.47 140
2258.58 130
2258.69 117
2258.80 102
2258.91 87
2259.01 73
2259.12 61
2259.23 50
2259.34 40
2259.45 32
2259.56 23
2259.67 14
2259.78 4
2259.89 0
2260.00 0
2260.10 0
2260.21 0
2260.32 0
2260.43 0
2260.54 2
2260.65 16
2260.76 30
2260.87 43
2260.98 53
2261.09 59
2261.19 61
2261.30 60
2261.41 57
2261.52 53
2261.63 50
2261.74 48
2261.85 48
2261.96 49
2262.07 50
2262.18 51
2262.28 51
2262.39 51
2262.50 50
2262.61 48
2262.72 45
2262.83 42
2262.94 39
2263.05 36
2263.16 33
2263.27 31
2263.37 30
2263.48 29
2263.59 31
2263.70 33
2263.81 36
2263.92 40
2264.03 43
2264.14 45
2264.25 44
2264.36 41
2264.47 35
2264.57 26
2264.68 15
2264.79 3
2264.90 0
2265.01 0
2265.12 0
2265.23 0
2265.34 0
2265.45 0
2265.56 0
2265.66 0
2265.77 9
2265.88 18
2265.99 25
2266.10 30
2266.21 34
2266.32 37
2266.43 38
2266.54 39
2266.65 39
2266.76 38
2266.87 37
2266.97 36
2267.08 34
2267.19 34
2267.30 35
2267.41 37
2267.52 40
2267.63 44
2267.74 48
2267.85 51
2267.96 53
2268.07 52
2268.17 48
2268.28 43
2268.39 36
2268.50 29
2268.61 22
2268.72 17
2268.83 15
2268.94 16
2269.05 19
2269.16 25
2269.27 30
2269.38 35
2269.49 38
2269.59 39
2269.70 38
2269.81 37
2269.92 36
2270.03 37
2270.14 41
2270.25 47
2270.36 54
2270.47 60
2270.58 65
2270.69 68
2270.80 67
2270.90 63
2271.01 57
2271.12 51
2271.23 45
2271.34 41
2271.45 38
2271.56 37
2271.67 37
2271.78 37
2271.89 37
2272.00 38
2272.11 38
2272.22 37
2272.32 36
2272.43 34
2272.54 31
2272.65 28
2272.76 26
2272.87 24
2272.98 25
2273.09 27
2273.20 30
2273.31 34
2273.42 36
2273.53 36
2273.64 34
2273.75 30
2273.85 24
2273.96 16
2274.07 9
2274.18 2
2274.29 0
2274.40 0
2274.51 0
2274.62 0
2274.73 0
2274.84 0
2274.95 0
2275.06 7
2275.17 14
2275.28 21
2275.39 27
2275.49 29
2275.60 29
2275.71 25
2275.82 20
2275.93 13
2276.04 8
2276.15 4
2276.26 3
2276.37 4
2276.48 7
2276.59 11
2276.70 15
2276.81 18
2276.92 19
2277.03 18
2277.13 14
2277.24 9
2277.35 2
2277.46 0
2277.57 0
2277.68 0
2277.79 0
2277.90 0
2278.01 0
2278.12 0
2278.23 0
2278.34 6
2278.45 13
2278.56 19
2278.67 23
2278.78 26
2278.89 27
2278.99 25
2279.10 22
2279.21 18
2279.32 13
2279.43 8
2279.54 5
2279.65 3
2279.76 3
2279.87 4
2279.98 6
2280.09 9
2280.20 12
2280.31 15
2280.42 17
2280.53 20
2280.64 23
2280.75 26
2280.85 30
2280.96 33
2281.07 37
2281.18 40
2281.29 43
2281.40 46
2281.51 49
2281.62 52
2281.73 57
2281.84 63
2281.95 71
2282.06 78
2282.17 85
2282.28 89
2282.39 90
2282.50 87
2282.61 81
2282.72 73
2282.83 64
2282.94 55
2283.04 48
2283.15 42
2283.26 37
2283.37 34
2283.48 33
2283.59 32
2283.70 32
2283.81 33
2283.92 34
2284.03 35
2284.14 36
2284.25 37
2284.36 38
2284.47 39
2284.58 41
2284.69 45
2284.80 51
2284.91 58
2285.02 68
2285.13 79
2285.24 91
2285.35 102
2285.45 111
2285.56 117
2285.67 121
2285.78 123
2285.89 124
2286.00 124
2286.11 123
2286.22 122
2286.33 121
2286.44 118
2286.55 113
2286.66 106
2286.77 98
2286.88 90
2286.99 81
2287.10 74
2287.21 68
2287.32 64
2287.43 62
2287.54 62
2287.65 62
2287.76 62
2287.87 63
2287.98 64
2288.09 64
2288.19 63
2288.30 62
2288.41 60
2288.52 59
2288.63 59
2288.74 61
2288.85 65
2288.96 72
2289.07 79
2289.18 86
2289.29 92
2289.40 95
2289.51 95
2289.62 92
2289.73 87
2289.84 82
2289.95 76
2290.06 71
2290.17 66
2290.28 61
2290.39 57
2290.50 53
2290.61 50
2290.72 47
2290.83 45
2290.94 44
2291.05 45
2291.16 48
2291.27 53
2291.38 58
2291.49 64
2291.59 71
2291.70 77
2291.81 82
2291.92 87
2292.03 91
2292.14 94
2292.25 96
2292.36 98
2292.47 99
2292.58 99
2292.69 100
2292.80 100
2292.91 99
2293.02 99
2293.13 99
2293.24 98
2293.35 97
2293.46 95
2293.57 92
2293.68 88
2293.79 83
2293.90 78
2294.01 74
2294.12 70
2294.23 66
2294.34 64
2294.45 62
2294.56 61
2294.67 59
2294.78 58
2294.89 57
2295.00 57
2295.11 57
2295.22 59
2295.33 60
2295.44 62
2295.55 62
2295.66 59
2295.77 54
2295.88 46
2295.99 37
2296.10 26
2296.21 16
2296.32 9
2296.43 5
2296.54 5
2296.64 8
2296.75 13
2296.86 18
2296.97 23
2297.08 27
2297.19 31
2297.30 35
2297.41 40
2297.52 47
2297.63 56
2297.74 66
2297.85 77
2297.96 85
2298.07 92
2298.18 96
2298.29 97
2298.40 96
2298.51 92
2298.62 86
2298.73 80
2298.84 74
2298.95 69
2299.06 67
2299.17 68
2299.28 72
2299.39 78
2299.50 85
2299.61 91
2299.72 95
2299.83 97
2299.94 96
2300.05 91
2300.16 85
2300.27 77
2300.38 68
2300.49 60
2300.60 53
2300.71 48
2300.82 45
2300.93 44
2301.04 45
2301.15 46
2301.26 49
2301.37 52
2301.48 57
2301.59 64
2301.70 73
2301.81 86
2301.92 102
2302.03 119
2302.14 134
2302.25 148
2302.36 158
2302.47 163
2302.58 165
2302.69 164
2302.80 162
2302.91 159
2303.02 156
2303.13 153
2303.24 151
2303.35 150
2303.46 151
2303.57 153
2303.68 156
2303.79 161
2303.90 167
2304.01 174
2304.12 181
2304.23 187
2304.34 189
2304.45 189
2304.56 186
2304.67 180
2304.78 172
2304.89 164
2305.00 155
2305.11 147
2305.22 139
2305.33 130
2305.44 122
2305.55 113
2305.66 105
2305.77 98
2305.88 92
2305.99 88
2306.10 85
2306.21 83
2306.32 79
2306.43 75
2306.54 68
2306.65 58
2306.76 46
2306.87 33
2306.98 20
2307.09 8
2307.20 0
2307.31 0
2307.42 0
2307.53 0
2307.64 8
2307.75 18
2307.86 27
2307.97 34
2308.08 36
2308.19 35
2308.30 29
2308.41 21
2308.52 11
2308.63 1
2308.74 0
2308.85 0
2308.96 0
2309.07 0
2309.18 0
2309.29 0
2309.40 0
2309.51 0
2309.62 6
2309.73 20
2309.84 35
2309.95 51
2310.07 65
2310.18 77
2310.29 85
2310.40 90
2310.51 92
2310.62 91
2310.73 88
2310.84 84
2310.95 79
2311.06 74
2311.17 70
2311.28 67
2311.39 64
2311.50 63
2311.61 62
2311.72 62
2311.83 62
2311.94 62
2312.05 62
2312.16 61
2312.27 59
2312.38 57
2312.49 56
2312.60 55
2312.71 54
2312.82 55
2312.93 56
2313.04 58
2313.15 61
2313.26 63
2313.37 65
2313.48 66
2313.59 67
2313.70 66
2313.81 65
2313.92 65
2314.03 66
2314.14 67
2314.25 69
2314.36 71
2314.47 73
2314.58 74
2314.69 73
2314.80 72
2314.91 71
2315.03 71
2315.14 73
2315.25 75
2315.36 77
2315.47 79
2315.58 79
2315.69 76
2315.80 71
2315.91 65
2316.02 58
2316.13 52
2316.24 48
2316.35 47
2316.46 48
2316.57 52
2316.68 57
2316.79 61
2316.90 63
2317.01 62
2317.12 58
2317.23 50
2317.34 39
2317.45 28
2317.56 16
2317.67 7
2317.78 1
2317.89 0
2318.00 0
2318.11 4
2318.22 11
2318.33 21
2318.45 33
2318.56 46
2318.67 60
2318.78 74
2318.89 86
2319.00 97
2319.11 104
2319.22 108
2319.33 108
2319.44 105
2319.55 100
2319.66 92
2319.77 84
2319.88 77
2319.99 70
2320.10 65
2320.21 62
2320.32 61
2320.43 62
2320.54 64
2320.65 67
2320.76 70
2320.87 72
2320.98 74
2321.09 74
2321.20 73
2321.32 72
2321.43 71
2321.54 71
2321.65 72
2321.76 74
2321.87 78
2321.98 83
2322.09 90
2322.20 96
2322.31 102
2322.42 106
2322.53 108
2322.64 107
2322.75 104
2322.86 100
2322.97 97
2323.08 95
2323.19 97
2323.30 102
2323.41 109
2323.52 118
2323.64 127
2323.75 133
2323.86 134
2323.97 130
2324.08 122
2324.19 109
2324.30 95
2324.41 81
2324.52 68
2324.63 57
2324.74 50
2324.85 45
2324.96 43
2325.07 43
2325.18 47
2325.29 52
2325.40 59
2325.51 66
2325.62 72
2325.73 77
2325.85 79
2325.96 78
2326.07 75
2326.18 71
2326.29 67
2326.40 63
2326.51 61
2326.62 59
2326.73 58
2326.84 58
2326.95 61
2327.06 65
2327.17 72
2327.28 81
2327.39 90
2327.50 99
2327.61 105
2327.72 108
2327.84 108
2327.95 106
2328.06 102
2328.17 97
2328.28 94
2328.39 92
2328.50 91
2328.61 90
2328.72 90
2328.83 87
2328.94 82
2329.05 74
2329.16 64
2329.27 51
2329.38 38
2329.49 25
2329.61 13
2329.72 4
2329.83 0
2329.94 0
2330.05 0
2330.16 0
2330.27 0
2330.38 0
2330.49 0
2330.60 0
2330.71 0
2330.82 0
2330.93 1
2331.04 7
2331.15 14
2331.26 22
2331.38 30
2331.49 37
2331.60 43
2331.71 47
2331.82 49
2331.93 51
2332.04 52
2332.15 53
2332.26 54
2332.37 55
2332.48 56
2332.59 57
2332.70 59
2332.81 62
2332.93 64
2333.04 64
2333.15 63
2333.26 60
2333.37 54
2333.48 46
2333.59 36
2333.70 27
2333.81 17
2333.92 10
2334.03 5
2334.14 1
2334.25 0
2334.36 0
2334.48 0
2334.59 1
2334.70 3
2334.81 4
2334.92 5
2335.03 6
2335.14 7
2335.25 10
2335.36 13
2335.47 16
2335.58 20
2335.69 24
2335.80 27
2335.92 28
2336.03 28
2336.14 29
2336.25 30
2336.36 34
2336.47 40
2336.58 48
2336.69 59
2336.80 69
2336.91 78
2337.02 82
2337.13 83
2337.24 80
2337.36 73
2337.47 65
2337.58 57
2337.69 51
2337.80 47
2337.91 46
2338.02 47
2338.13 50
2338.24 54
2338.35 58
2338.46 61
2338.57 63
2338.69 63
2338.80 62
2338.91 58
2339.02 52
2339.13 45
2339.24 37
2339.35 30
2339.46 25
2339.57 25
2339.68 28
2339.79 35
2339.90 44
2340.02 53
2340.13 60
2340.24 65
2340.35 67
2340.46 66
2340.57 63
2340.68 58
2340.79 53
2340.90 47
2341.01 41
2341.12 33
2341.24 24
2341.35 15
2341.46 5
2341.57 0
2341.68 0
2341.79 0
2341.90 0
2342.01 0
2342.12 0
2342.23 0
2342.34 0
2342.46 6
2342.57 13
2342.68 19
2342.79 22
2342.90 24
2343.01 26
2343.12 26
2343.23 26
2343.34 26
2343.45 25
2343.57 23
2343.68 22
2343.79 21
2343.90 21
2344.01 24
2344.12 28
2344.23 34
2344.34 41
2344.45 48
2344.56 54
2344.67 59
2344.79 62
2344.90 65
2345.01 68
2345.12 70
2345.23 70
2345.34 69
2345.45 65
2345.56 58
2345.67 50
2345.78 42
2345.90 36
2346.01 34
2346.12 37
2346.23 44
2346.34 53
2346.45 62
2346.56 69
2346.67 73
2346.78 74
2346.90 72
2347.01 69
2347.12 66
2347.23 64
2347.34 64
2347.45 63
2347.56 63
2347.67 63
2347.78 62
2347.89 61
2348.01 60
2348.12 60
2348.23 61
2348.34 63
2348.45 66
2348.56 69
2348.67 72
2348.78 76
2348.89 80
2349.01 84
2349.12 89
2349.23 95
2349.34 101
2349.45 107
2349.56 113
2349.67 117
2349.78 119
2349.89 120
2350.01 120
2350.12 120
2350.23 121
2350.34 122
2350.45 124
2350.56 128
2350.67 133
2350.78 139
2350.89 144
2351.01 148
2351.12 151
2351.23 152
2351.34 151
2351.45 149
2351.56 144
2351.67 137
2351.78 126
2351.89 114
2352.01 100
2352.12 87
2352.23 75
2352.34 67
2352.45 62
2352.56 60
2352.67 61
2352.78 62
2352.89 63
2353.01 62
2353.12 60
2353.23 57
2353.34 53
2353.45 50
2353.56 48
2353.67 47
2353.78 48
2353.90 50
2354.01 54
2354.12 59
2354.23 66
2354.34 74
2354.45 83
2354.56 93
2354.67 103
2354.79 111
2354.90 117
2355.01 120
2355.12 120
2355.23 117
2355.34 112
2355.45 105
2355.56 98
2355.68 92
2355.79 87
2355.90 82
2356.01 78
2356.12 73
2356.23 68
2356.34 61
2356.45 53
2356.57 45
2356.68 38
2356.79 31
2356.90 26
2357.01 23
2357.12 22
2357.23 22
2357.34 23
2357.46 26
2357.57 30
2357.68 36
2357.79 43
2357.90 52
2358.01 62
2358.12 72
2358.23 80
2358.35 86
2358.46 89
2358.57 88
2358.68 84
2358.79 78
2358.90 71
2359.01 65
2359.13 59
2359.24 55
2359.35 52
2359.46 51
2359.57 52
2359.68 55
2359.79 60
2359.90 67
2360.02 75
2360.13 84
2360.24 93
2360.35 101
2360.46 107
2360.57 111
2360.68 114
2360.80 115
2360.91 115
2361.02 114
2361.13 112
2361.24 108
2361.35 103
2361.46 96
2361.57 87
2361.69 77
2361.80 66
2361.91 56
2362.02 47
2362.13 39
2362.24 33
2362.35 27
2362.47 22
2362.58 18
2362.69 13
2362.80 8
2362.91 3
2363.02 0
2363.13 0
2363.25 0
2363.36 0
2363.47 0
2363.58 0
2363.69 0
2363.80 0
2363.91 0
2364.03 0
2364.14 3
2364.25 10
2364.36 19
2364.47 29
2364.58 41
2364.69 52
2364.81 61
2364.92 69
2365.03 74
2365.14 76
2365.25 78
2365.36 78
2365.48 79
2365.59 82
2365.70 85
2365.81 90
2365.92 95
2366.03 100
2366.14 103
2366.26 105
2366.37 106
2366.48 106
2366.59 106
2366.70 106
2366.81 106
2366.92 106
2367.04 106
2367.15 106
2367.26 105
2367.37 104
2367.48 103
2367.59 101
2367.71 100
2367.82 99
2367.93 97
2368.04 94
2368.15 89
2368.26 84
2368.37 79
2368.49 72
2368.60 66
2368.71 59
2368.82 51
2368.93 43
2369.04 35
2369.16 28
2369.27 23
2369.38 22
2369.49 27
2369.60 36
2369.71 50
2369.82 66
2369.94 83
2370.05 97
2370.16 108
2370.27 114
2370.38 115
2370.49 112
2370.61 105
2370.72 96
2370.83 86
2370.94 77
2371.05 69
2371.16 62
2371.28 58
2371.39 57
2371.50 57
2371.61 60
2371.72 63
2371.83 65
2371.95 67
2372.06 68
2372.17 69
2372.28 69
2372.39 70
2372.50 72
2372.61 74
2372.73 77
2372.84 79
2372.95 80
2373.06 80
2373.17 78
2373.28 75
2373.40 71
2373.51 67
2373.62 62
2373.73 59
2373.84 57
2373.95 57
2374.07 59
2374.18 62
2374.29 66
2374.40 70
2374.51 75
2374.62 79
2374.74 84
2374.85 88
2374.96 92
2375.07 97
2375.18 100
2375.30 102
2375.41 101
2375.52 96
2375.63 88
2375.74 77
2375.85 64
2375.97 50
2376.08 36
2376.19 25
2376.30 15
2376.41 8
2376.52 4
2376.64 2
2376.75 1
2376.86 1
2376.97 0
2377.08 0
2377.19 0
2377.31 0
2377.42 0
2377.53 0
2377.64 0
2377.75 0
2377.87 5
2377.98 15
2378.09 27
2378.20 39
2378.31 49
2378.42 58
2378.54 66
2378.65 74
2378.76 82
2378.87 91
2378.98 100
2379.09 109
2379.21 116
2379.32 120
2379.43 120
2379.54 117
2379.65 111
2379.77 104
2379.88 99
2379.99 96
2380.10 96
2380.21 99
2380.32 103
2380.44 108
2380.55 111
2380.66 112
2380.77 111
2380.88 107
2381.00 102
2381.11 98
2381.22 94
2381.33 92
2381.44 92
2381.55 94
2381.67 97
2381.78 102
2381.89 108
2382.00 114
2382.11 121
2382.23 127
2382.34 133
2382.45 138
2382.56 141
2382.67 141
2382.79 138
2382.90 133
2383.01 126
2383.12 119
2383.23 111
2383.35 106
2383.46 102
2383.57 99
2383.68 98
2383.79 97
2383.90 94
2384.02 90
2384.13 84
2384.24 74
2384.35 64
2384.46 53
2384.58 43
2384.69 36
2384.80 33
2384.91 36
2385.02 43
2385.14 54
2385.25 67
2385.36 79
2385.47 89
2385.58 96
2385.70 96
2385.81 92
2385.92 83
2386.03 72
2386.14 60
2386.26 49
2386.37 41
2386.48 38
2386.59 40
2386.70 46
2386.82 55
2386.93 65
2387.04 74
2387.15 81
2387.26 86
2387.38 87
2387.49 87
2387.60 84
2387.71 80
2387.82 75
2387.94 69
2388.05 62
2388.16 55
2388.27 48
2388.38 41
2388.50 35
2388.61 29
2388.72 26
2388.83 25
2388.94 26
2389.06 29
2389.17 34
2389.28 39
2389.39 44
2389.50 47
2389.62 48
2389.73 48
2389.84 45
2389.95 43
2390.06 40
2390.18 37
2390.29 36
2390.40 35
2390.51 36
2390.62 37
2390.74 39
2390.85 39
2390.96 39
2391.07 38
2391.18 35
2391.30 32
2391.41 29
2391.52 27
2391.63 26
2391.74 27
2391.86 29
2391.97 32
2392.08 34
2392.19 35
2392.31 34
2392.42 31
2392.53 28
2392.64 24
2392.75 21
2392.87 21
2392.98 23
2393.09 27
2393.20 32
2393.31 38
2393.43 44
2393.54 49
2393.65 52
2393.76 55
2393.88 57
2393.99 58
2394.10 58
2394.21 59
2394.32 61
2394.44 64
2394.55 68
2394.66 74
2394.77 82
2394.88 90
2395.00 98
2395.11 105
2395.22 109
2395.33 109
2395.45 104
2395.56 94
2395.67 78
2395.78 58
2395.89 37
2396.01 16
2396.12 0
2396.23 0
2396.34 0
2396.46 0
2396.57 0
2396.68 0
2396.79 0
2396.90 4
2397.02 6
2397.13 6
2397.24 6
2397.35 6
2397.47 8
2397.58 12
2397.69 19
2397.80 28
2397.91 39
2398.03 50
2398.14 59
2398.25 67
2398.36 71
2398.48 73
2398.59 71
2398.70 67
2398.81 62
2398.92 56
2399.04 51
2399.15 48
2399.26 46
2399.37 47
2399.49 48
2399.60 50
2399.71 52
2399.82 53
2399.93 55
2400.05 56
2400.16 59
2400.27 62
2400.38 65
2400.50 69
2400.61 72
2400.72 74
2400.83 74
2400.95 73
2401.06 70
2401.17 68
2401.28 67
2401.39 66
2401.51 68
2401.62 70
2401.73 73
2401.84 77
2401.96 81
2402.07 84
2402.18 85
2402.29 86
2402.41 86
2402.52 84
2402.63 80
2402.74 76
2402.86 70
2402.97 64
2403.08 57
2403.19 50
2403.30 44
2403.42 40
2403.53 38
2403.64 39
2403.75 43
2403.87 49
2403.98 56
2404.09 63
2404.20 70
2404.32 74
2404.43 78
2404.54 79
2404.65 80
2404.77 80
2404.88 80
2404.99 80
2405.10 82
2405.22 83
2405.33 87
2405.44 91
2405.55 95
2405.66 100
2405.78 105
2405.89 108
2406.00 109
2406.11 109
2406.23 106
2406.34 102
2406.45 97
2406.56 92
2406.68 89
2406.79 87
2406.90 87
2407.01 88
2407.13 88
2407.24 87
2407.35 84
2407.46 80
2407.58 75
2407.69 70
2407.80 68
2407.91 68
2408.03 71
2408.14 77
2408.25 84
2408.36 90
2408.48 96
2408.59 99
2408.70 99
2408.81 98
2408.93 95
2409.04 91
2409.15 88
2409.26 85
2409.38 83
2409.49 82
2409.60 82
2409.71 84
2409.83 88
2409.94 93
2410.05 99
2410.16 106
2410.28 112
2410.39 116
2410.50 118
2410.61 116
2410.73 111
2410.84 103
2410.95 92
2411.06 81
2411.18 70
2411.29 61
2411.40 56
2411.51 56
2411.63 60
2411.74 66
2411.85 75
2411.96 82
2412.08 85
2412.19 84
2412.30 77
2412.41 68
2412.53 56
2412.64 45
2412.75 36
2412.87 30
2412.98 27
2413.09 28
2413.20 30
2413.32 32
2413.43 32
2413.54 30
2413.65 27
2413.77 23
2413.88 18
2413.99 14
2414.10 11
2414.22 9
2414.33 9
2414.44 10
2414.55 10
2414.67 10
2414.78 10
2414.89 9
2415.00 8
2415.12 7
2415.23 6
2415.34 5
2415.46 4
2415.57 1
2415.68 0
2415.79 0
2415.91 0
2416.02 0
2416.13 0
2416.24 0
2416.36 0
2416.47 4
2416.58 8
2416.69 11
2416.81 11
2416.92 10
2417.03 9
2417.15 9
2417.26 10
2417.37 14
2417.48 18
2417.60 21
2417.71 23
2417.82 23
2417.93 19
2418.05 14
2418.16 10
2418.27 7
2418.39 6
2418.50 9
2418.61 15
2418.72 22
2418.84 30
2418.95 36
2419.06 41
2419.17 43
2419.29 44
2419.40 42
2419.51 41
2419.63 41
2419.74 43
2419.85 48
2419.96 58
2420.08 71
2420.19 87
2420.30 105
2420.41 123
2420.53 140
2420.64 154
2420.75 166
2420.87 175
2420.98 181
2421.09 186
2421.20 189
2421.32 190
2421.43 190
2421.54 189
2421.66 185
2421.77 181
2421.88 174
2421.99 166
2422.11 157
2422.22 146
2422.33 135
2422.44 123
2422.56 113
2422.67 103
2422.78 96
2422.90 90
2423.01 87
2423.12 85
2423.23 84
2423.35 83
2423.46 81
2423.57 78
2423.69 74
2423.80 68
2423.91 61
2424.02 55
2424.14 50
2424.25 47
2424.36 46
2424.48 47
2424.59 49
2424.70 51
2424.81 53
2424.93 56
2425.04 59
2425.15 62
2425.27 66
2425.38 70
2425.49 75
2425.60 80
2425.72 86
2425.83 91
2425.94 97
2426.06 103
2426.17 107
2426.28 111
2426.39 114
2426.51 115
2426.62 115
2426.73 112
2426.85 108
2426.96 102
2427.07 95
2427.19 87
2427.30 77
2427.41 67
2427.52 57
2427.64 46
2427.75 36
2427.86 27
2427.98 19
2428.09 11
2428.20 5
2428.31 0
2428.43 0
2428.54 0
2428.65 0
2428.77 0
2428.88 0
2428.99 0
2429.11 0
2429.22 0
2429.33 13
2429.44 29
2429.56 45
2429.67 61
2429.78 75
2429.90 86
2430.01 94
2430.12 97
2430.23 97
2430.35 93
2430.46 85
2430.57 76
2430.69 66
2430.80 57
2430.91 51
2431.03 48
2431.14 47
2431.25 49
2431.37 53
2431.48 57
2431.59 60
2431.70 63
2431.82 66
2431.93 69
2432.04 72
2432.16 76
2432.27 79
2432.38 81
2432.50 81
2432.61 77
2432.72 70
2432.83 60
2432.95 50
2433.06 39
2433.17 30
2433.29 24
2433.40 21
2433.51 21
2433.63 24
2433.74 27
2433.85 30
2433.97 32
2434.08 32
2434.19 29
2434.30 23
2434.42 16
2434.53 8
2434.64 1
2434.76 0
2434.87 0
2434.98 0
2435.10 7
2435.21 16
2435.32 27
2435.44 38
2435.55 47
2435.66 55
2435.77 60
2435.89 64
2436.00 67
2436.11 72
2436.23 78
2436.34 86
2436.45 95
2436.57 105
2436.68 115
2436.79 122
2436.91 127
2437.02 127
2437.13 124
2437.25 119
2437.36 113
2437.47 107
2437.59 102
2437.70 99
2437.81 97
2437.92 95
2438.04 93
2438.15 90
2438.26 87
2438.38 84
2438.49 82
2438.60 81
2438.72 82
2438.83 82
2438.94 83
2439.06 83
2439.17 81
2439.28 79
2439.40 76
2439.51 73
2439.62 70
2439.74 68
2439.85 67
2439.96 68
2440.08 71
2440.19 75
2440.30 82
2440.42 90
2440.53 101
2440.64 112
2440.75 123
2440.87 133
2440.98 140
2441.09 145
2441.21 147
2441.32 145
2441.43 142
2441.55 137
2441.66 131
2441.77 124
2441.89 116
2442.00 106
2442.11 95
2442.23 82
2442.34 70
2442.45 58
2442.57 49
2442.68 42
2442.79 39
2442.91 39
2443.02 41
2443.13 44
2443.25 47
2443.36 49
2443.47 49
2443.59 47
2443.70 44
2443.81 40
2443.93 35
2444.04 32
2444.15 29
2444.27 28
2444.38 28
2444.49 27
2444.61 26
2444.72 23
2444.83 20
2444.95 15
2445.06 11
2445.17 7
2445.29 5
2445.40 4
2445.51 5
2445.63 9
2445.74 15
2445.85 23
2445.97 34
2446.08 46
2446.19 58
2446.31 68
2446.42 76
2446.53 80
2446.65 81
2446.76 80
2446.87 78
2446.99 78
2447.10 78
2447.21 82
2447.33 87
2447.44 95
2447.55 102
2447.67 109
2447.78 114
2447.89 116
2448.01 115
2448.12 112
2448.23 107
2448.35 100
2448.46 92
2448.57 83
2448.69 73
2448.80 63
2448.91 54
2449.03 47
2449.14 42
2449.26 39
2449.37 38
2449.48 39
2449.60 41
2449.71 44
2449.82 46
2449.94 48
2450.05 50
2450.16 53
2450.28 59
2450.39 67
2450.50 79
2450.62 94
2450.73 109
2450.84 125
2450.96 138
2451.07 146
2451.18 149
2451.30 145
2451.41 137
2451.52 125
2451.64 112
2451.75 99
2451.86 91
2451.98 87
2452.09 87
2452.21 92
2452.32 99
2452.43 106
2452.55 111
2452.66 112
2452.77 110
2452.89 106
2453.00 101
2453.11 98
2453.23 97
2453.34 99
2453.45 104
2453.57 111
2453.68 117
2453.79 123
2453.91 128
2454.02 130
2454.14 130
2454.25 129
2454.36 127
2454.48 125
2454.59 122
2454.70 119
2454.82 116
2454.93 113
2455.04 109
2455.16 104
2455.27 97
2455.38 89
2455.50 81
2455.61 73
2455.73 66
2455.84 61
2455.95 58
2456.07 56
2456.18 56
2456.29 56
2456.41 56
2456.52 56
2456.63 55
2456.75 55
2456.86 55
2456.97 56
2457.09 57
2457.20 58
2457.32 56
2457.43 53
2457.54 49
2457.66 43
2457.77 37
2457.88 34
2458.00 33
2458.11 36
2458.22 42
2458.34 51
2458.45 61
2458.57 71
2458.68 79
2458.79 87
2458.91 92
2459.02 95
2459.13 98
2459.25 98
2459.36 97
2459.48 93
2459.59 85
2459.70 73
2459.82 57
2459.93 37
2460.04 17
2460.16 0
2460.27 0
2460.38 0
2460.50 0
2460.61 0
2460.73 0
2460.84 0
2460.95 3
2461.07 11
2461.18 17
2461.29 20
2461.41 20
2461.52 20
2461.64 18
2461.75 17
2461.86 16
2461.98 16
2462.09 16
2462.20 17
2462.32 18
2462.43 20
2462.55 22
2462.66 24
2462.77 26
2462.89 28
2463.00 29
2463.11 29
2463.23 29
2463.34 28
2463.46 27
2463.57 26
2463.68 26
2463.80 25
2463.91 25
2464.02 26
2464.14 26
2464.25 26
2464.37 24
2464.48 22
2464.59 19
2464.71 14
2464.82 10
2464.93 6
2465.05 4
2465.16 4
2465.28 7
2465.39 11
2465.50 17
2465.62 24
2465.73 29
2465.84 34
2465.96 37
2466.07 40
2466.19 43
2466.30 46
2466.41 48
2466.53 50
2466.64 51
2466.76 49
2466.87 46
2466.98 40
2467.10 33
2467.21 26
2467.32 18
2467.44 11
2467.55 5
2467.67 0
2467.78 0
2467.89 0
2468.01 0
2468.12 0
2468.24 0
2468.35 0
2468.46 0
2468.58 0
2468.69 0
2468.81 0
2468.92 5
2469.03 13
2469.15 22
2469.26 31
2469.37 38
2469.49 41
2469.60 42
2469.72 39
2469.83 34
2469.94 28
2470.06 24
2470.17 21
2470.29 21
2470.40 22
2470.51 24
2470.63 27
2470.74 29
2470.86 32
2470.97 35
2471.08 37
2471.20 39
2471.31 40
2471.43 41
2471.54 42
2471.65 42
2471.77 43
2471.88 43
2471.99 44
2472.11 44
2472.22 44
2472.34 43
2472.45 41
2472.56 40
2472.68 39
2472.79 41
2472.91 44
2473.02 49
2473.13 54
2473.25 59
2473.36 61
2473.48 62
2473.59 62
2473.70 61
2473.82 61
2473.93 62
2474.05 65
2474.16 68
2474.27 70
2474.39 70
2474.50 68
2474.62 62
2474.73 55
2474.84 47
2474.96 38
2475.07 30
2475.19 22
2475.30 14
2475.41 7
2475.53 0
2475.64 0
2475.76 0
2475.87 0
2475.99 0
2476.10 0
2476.21 0
2476.33 0
2476.44 0
2476.56 5
2476.67 13
2476.78 21
2476.90 30
2477.01 37
2477.13 44
2477.24 48
2477.35 50
2477.47 50
2477.58 48
2477.70 45
2477.81 41
2477.92 36
2478.04 32
2478.15 27
2478.27 23
2478.38 21
2478.50 20
2478.61 22
2478.72 27
2478.84 35
2478.95 46
2479.07 59
2479.18 72
2479.29 84
2479.41 94
2479.52 100
2479.64 103
2479.75 104
2479.86 104
2479.98 106
2480.09 109
2480.21 114
2480.32 120
2480.44 127
2480.55 131
2480.66 134
2480.78 133
2480.89 129
2481.01 122
2481.12 115
2481.23 107
2481.35 100
2481.46 94
2481.58 87
2481.69 81
2481.81 75
2481.92 69
2482.03 63
2482.15 58
2482.26 55
2482.38 53
2482.49 53
2482.60 55
2482.72 57
2482.83 59
2482.95 62
2483.06 63
2483.18 64
2483.29 62
2483.40 59
2483.52 54
2483.63 48
2483.75 43
2483.86 37
2483.98 31
2484.09 26
2484.20 19
2484.32 12
2484.43 2
2484.55 0
2484.66 0
2484.78 0
2484.89 0
2485.00 0
2485.12 0
2485.23 0
2485.35 2
2485.46 18
2485.57 33
2485.69 48
2485.80 61
2485.92 74
2486.03 84
2486.15 93
2486.26 98
2486.37 100
2486.49 97
2486.60 90
2486.72 80
2486.83 67
2486.95 55
2487.06 45
2487.18 39
2487.29 38
2487.40 41
2487.52 48
2487.63 56
2487.75 64
2487.86 69
2487.98 72
2488.09 72
2488.20 70
2488.32 67
2488.43 64
2488.55 62
2488.66 61
2488.78 60
2488.89 59
2489.00 56
2489.12 53
2489.23 49
2489.35 46
2489.46 43
2489.58 41
2489.69 41
2489.80 41
2489.92 42
2490.03 42
2490.15 40
2490.26 38
2490.38 36
2490.49 34
2490.61 35
2490.72 38
2490.83 44
2490.95 53
2491.06 64
2491.18 77
2491.29 89
2491.41 98
2491.52 106
2491.64 111
2491.75 113
2491.86 115
2491.98 116
2492.09 119
2492.21 122
2492.32 126
2492.44 128
2492.55 129
2492.67 127
2492.78 122
2492.89 114
2493.01 104
2493.12 94
2493.24 84
2493.35 75
2493.47 67
2493.58 60
2493.70 54
2493.81 50
2493.92 47
2494.04 48
2494.15 51
2494.27 56
2494.38 64
2494.50 71
2494.61 77
2494.73 82
2494.84 84
2494.95 87
2495.07 89
2495.18 93
2495.30 100
2495.41 109
2495.53 119
2495.64 129
2495.76 138
2495.87 146
2495.98 152
2496.10 156
2496.21 160
2496.33 163
2496.44 167
2496.56 171
2496.67 175
2496.79 178
2496.90 179
2497.02 178
2497.13 174
2497.24 167
2497.36 159
2497.47 149
2497.59 139
2497.70 129
2497.82 119
2497.93 109
2498.05 101
2498.16 95
2498.28 90
2498.39 88
2498.50 88
2498.62 90
2498.73 93
2498.85 95
2498.96 96
2499.08 96
2499.19 95
2499.31 93
2499.42 91
2499.54 89
2499.65 88
2499.77 86
2499.88 84
2499.99 81
2500.11 78
2500.22 74
2500.34 70
2500.45 67
2500.57 65
2500.68 65
2500.80 67
2500.91 71
2501.03 76
2501.14 82
2501.26 89
2501.37 97
2501.48 105
2501.60 112
2501.71 118
2501.83 122
2501.94 125
2502.06 126
2502.17 125
2502.29 124
2502.40 122
2502.52 120
2502.63 117
2502.75 114
2502.86 110
2502.98 105
2503.09 100
2503.20 95
2503.32 91
2503.43 87
2503.55 83
2503.66 80
2503.78 78
2503.89 76
2504.01 76
2504.12 77
2504.24 79
2504.35 85
2504.47 92
2504.58 102
2504.70 114
2504.81 127
2504.92 141
2505.04 154
2505.15 166
2505.27 175
2505.38 182
2505.50 187
2505.61 190
2505.73 191
2505.84 190
2505.96 186
2506.07 180
2506.19 170
2506.30 158
2506.42 146
2506.53 133
2506.65 122
2506.76 114
2506.88 109
2506.99 106
2507.11 106
2507.22 107
2507.33 109
2507.45 112
2507.56 115
2507.68 119
2507.79 123
2507.91 127
2508.02 129
2508.14 128
2508.25 124
2508.37 117
2508.48 107
2508.60 94
2508.71 82
2508.83 69
2508.94 58
2509.06 48
2509.17 42
2509.29 38
2509.40 38
2509.52 40
2509.63 43
2509.75 47
2509.86 51
2509.98 54
2510.09 55
2510.20 56
2510.32 57
2510.43 58
2510.55 61
2510.66 66
2510.78 72
2510.89 79
2511.01 86
2511.12 92
2511.24 96
2511.35 98
2511.47 97
2511.58 93
2511.70 87
2511.81 81
2511.93 75
2512.04 71
2512.16 69
2512.27 71
2512.39 76
2512.50 84
2512.62 93
2512.73 101
2512.85 109
2512.96 114
2513.08 118
2513.19 119
2513.31 118
2513.42 117
2513.54 115
2513.65 114
2513.77 114
2513.88 113
2514.00 113
2514.11 113
2514.23 111
2514.34 108
2514.46 102
2514.57 95
2514.69 87
2514.80 78
2514.92 68
2515.03 58
2515.15 48
2515.26 39
2515.38 30
2515.49 22
2515.61 16
2515.72 13
2515.84 14
2515.95 19
2516.07 28
2516.18 40
2516.30 55
2516.41 70
2516.53 83
2516.64 94
2516.76 100
2516.87 103
2516.98 103
2517.10 101
2517.21 98
2517.33 95
2517.44 92
2517.56 91
2517.68 90
2517.79 90
2517.91 89
2518.02 89
2518.14 88
2518.25 86
2518.37 84
2518.48 80
2518.60 75
2518.71 68
2518.83 60
2518.94 51
2519.06 44
2519.17 39
2519.29 37
2519.40 38
2519.52 40
2519.63 42
2519.75 42
2519.86 41
2519.98 37
2520.09 32
2520.21 25
2520.32 19
2520.44 12
2520.55 7
2520.67 2
2520.78 0
2520.90 0
2521.01 0
2521.13 0
2521.24 0
2521.36 0
2521.47 0
2521.59 0
2521.70 2
2521.82 8
2521.93 13
2522.05 19
2522.16 24
2522.28 30
2522.39 35
2522.51 40
2522.62 45
2522.74 48
2522.85 50
2522.97 51
2523.08 54
2523.20 59
2523.31 66
2523.43 77
2523.54 88
2523.66 100
2523.77 111
2523.89 119
2524.00 123
2524.12 123
2524.23 120
2524.35 116
2524.47 111
2524.58 105
2524.70 100
2524.81 96
2524.93 92
2525.04 90
2525.16 90
2525.27 92
2525.39 97
2525.50 104
2525.62 115
2525.73 126
2525.85 138
2525.96 148
2526.08 155
2526.19 160
2526.31 160
2526.42 157
2526.54 151
2526.65 142
2526.77 132
2526.88 119
2527.00 106
2527.11 93
2527.23 80
2527.35 68
2527.46 58
2527.58 50
2527.69 46
2527.81 44
2527.92 46
2528.04 51
2528.15 56
2528.27 63
2528.38 68
2528.50 73
2528.61 77
2528.73 79
2528.84 80
2528.96 82
2529.07 85
2529.19 90
2529.30 98
2529.42 106
2529.54 115
2529.65 122
2529.77 125
2529.88 125
2530.00 120
2530.11 111
2530.23 101
2530.34 90
2530.46 80
2530.57 73
2530.69 67
2530.80 64
2530.92 62
2531.03 61
2531.15 61
2531.26 62
2531.38 64
2531.50 66
2531.61 67
2531.73 69
2531.84 70
2531.96 71
2532.07 73
2532.19 75
2532.30 79
2532.42 84
2532.53 88
2532.65 93
2532.76 97
2532.88 100
2532.99 103
2533.11 105
2533.23 107
2533.34 111
2533.46 116
2533.57 121
2533.69 126
2533.80 128
2533.92 129
2534.03 126
2534.15 122
2534.26 118
2534.38 115
2534.49 114
2534.61 115
2534.73 119
2534.84 123
2534.96 127
2535.07 131
2535.19 133
2535.30 133
2535.42 133
2535.53 131
2535.65 129
2535.76 125
2535.88 121
2536.00 115
2536.11 109
2536.23 103
2536.34 99
2536.46 95
2536.57 93
2536.69 92
2536.80 90
2536.92 87
2537.03 82
2537.15 74
2537.26 65
2537.38 56
2537.50 47
2537.61 40
2537.73 36
2537.84 36
2537.96 40
2538.07 48
2538.19 59
2538.30 71
2538.42 84
2538.54 95
2538.65 105
2538.77 111
2538.88 112
2539.00 111
2539.11 107
2539.23 102
2539.34 96
2539.46 91
2539.57 86
2539.69 81
2539.81 78
2539.92 76
2540.04 74
2540.15 74
2540.27 74
2540.38 73
2540.50 72
2540.61 70
2540.73 67
2540.85 65
2540.96 63
2541.08 62
2541.19 62
2541.31 64
2541.42 66
2541.54 68
2541.65 69
2541.77 68
2541.89 65
2542.00 60
2542.12 52
2542.23 43
2542.35 31
2542.46 18
2542.58 6
2542.69 0
2542.81 0
2542.93 0
2543.04 0
2543.16 0
2543.27 0
2543.39 0
2543.50 3
2543.62 6
2543.73 8
2543.85 9
2543.97 10
2544.08 11
2544.20 14
2544.31 18
2544.43 22
2544.54 24
2544.66 24
2544.78 23
2544.89 19
2545.01 15
2545.12 10
2545.24 7
2545.35 5
2545.47 6
2545.58 7
2545.70 10
2545.82 11
2545.93 13
2546.05 13
2546.16 14
2546.28 15
2546.39 17
2546.51 19
2546.63 22
2546.74 24
2546.86 24
2546.97 22
2547.09 18
2547.20 12
2547.32 5
2547.44 0
2547.55 0
2547.67 0
2547.78 4
2547.90 11
2548.01 18
2548.13 25
2548.25 29
2548.36 29
2548.48 26
2548.59 20
2548.71 14
2548.82 7
2548.94 2
2549.06 1
2549.17 2
2549.29 7
2549.40 14
2549.52 24
2549.63 34
2549.75 44
2549.87 53
2549.98 58
2550.10 59
2550.21 56
2550.33 48
2550.44 38
2550.56 26
2550.68 15
2550.79 7
2550.91 5
2551.02 8
2551.14 14
2551.25 23
2551.37 33
2551.49 41
2551.60 48
2551.72 52
2551.83 54
2551.95 56
2552.07 57
2552.18 57
2552.30 57
2552.41 55
2552.53 52
2552.64 49
2552.76 46
2552.88 44
2552.99 44
2553.11 48
2553.22 55
2553.34 64
2553.45 77
2553.57 91
2553.69 105
2553.80 120
2553.92 134
2554.03 146
2554.15 155
2554.27 162
2554.38 167
2554.50 169
2554.61 170
2554.73 171
2554.84 173
2554.96 176
2555.08 180
2555.19 184
2555.31 187
2555.42 188
2555.54 187
2555.66 183
2555.77 175
2555.89 163
2556.00 149
2556.12 133
2556.24 118
2556.35 104
2556.47 93
2556.58 86
2556.70 83
2556.81 82
2556.93 81
2557.05 79
2557.16 75
2557.28 66
2557.39 54
2557.51 41
2557.63 27
2557.74 15
2557.86 7
2557.97 3
2558.09 3
2558.21 6
2558.32 11
2558.44 17
2558.55 22
2558.67 25
2558.79 26
2558.90 26
2559.02 26
2559.13 28
2559.25 32
2559.37 38
2559.48 46
2559.60 54
2559.71 61
2559.83 66
2559.95 68
2560.06 66
2560.18 61
2560.29 55
2560.41 50
2560.53 44
2560.64 40
2560.76 36
2560.87 32
2560.99 28
2561.11 24
2561.22 19
2561.34 15
2561.45 13
2561.57 13
2561.69 16
2561.80 21
2561.92 27
2562.03 34
2562.15 41
2562.27 47
2562.38 52
2562.50 56
2562.61 58
2562.73 60
2562.85 60
2562.96 58
2563.08 54
2563.19 50
2563.31 45
2563.43 39
2563.54 34
2563.66 30
2563.77 26
2563.89 24
2564.01 22
2564.12 20
2564.24 20
2564.35 21
2564.47 25
2564.59 32
2564.70 41
2564.82 53
2564.93 67
2565.05 81
2565.17 94
2565.28 105
2565.40 113
2565.51 119
2565.63 122
2565.75 124
2565.86 126
2565.98 129
2566.10 135
2566.21 144
2566.33 157
2566.44 172
2566.56 189
2566.68 205
2566.79 220
2566.91 232
2567.02 243
2567.14 252
2567.26 258
2567.37 263
2567.49 266
2567.61 267
2567.72 266
2567.84 264
2567.95 261
2568.07 258
2568.19 256
2568.30 254
2568.42 254
2568.53 253
2568.65 251
2568.77 249
2568.88 246
2569.00 242
2569.12 239
2569.23 236
2569.35 233
2569.46 229
2569.58 224
2569.70 218
2569.81 210
2569.93 200
2570.04 189
2570.16 179
2570.28 171
2570.39 164
2570.51 159
2570.63 155
2570.74 150
2570.86 143
2570.97 133
2571.09 122
2571.21 110
2571.32 99
2571.44 91
2571.56 88
2571.67 89
2571.79 94
2571.90 101
2572.02 106
2572.14 109
2572.25 107
2572.37 100
2572.49 91
2572.60 80
2572.72 70
2572.83 62
2572.95 57
2573.07 54
2573.18 54
2573.30 55
2573.42 57
2573.53 59
2573.65 61
2573.76 64
2573.88 67
2574.00 70
2574.11 73
2574.23 76
2574.35 79
2574.46 81
2574.58 84
2574.70 87
2574.81 92
2574.93 96
2575.04 100
2575.16 104
2575.28 107
2575.39 109
2575.51 109
2575.63 109
2575.74 106
2575.86 102
2575.97 96
2576.09 88
2576.21 78
2576.32 67
2576.44 57
2576.56 48
2576.67 43
2576.79 40
2576.91 40
2577.02 42
2577.14 43
2577.25 44
2577.37 43
2577.49 42
2577.60 41
2577.72 42
2577.84 47
2577.95 53
2578.07 62
2578.19 71
2578.30 78
2578.42 82
2578.53 83
2578.65 80
2578.77 75
2578.88 69
2579.00 62
2579.12 56
2579.23 49
2579.35 43
2579.47 37
2579.58 30
2579.70 23
2579.82 15
2579.93 8
2580.05 1
2580.16 0
2580.28 0
2580.40 0
2580.51 0
2580.63 0
2580.75 0
2580.86 0
2580.98 0
2581.10 5
2581.21 15
2581.33 24
2581.45 34
2581.56 43
2581.68 50
2581.79 57
2581.91 61
2582.03 63
2582.14 63
2582.26 60
2582.38 56
2582.49 51
2582.61 47
2582.73 46
2582.84 48
2582.96 53
2583.08 61
2583.19 71
2583.31 82
2583.43 91
2583.54 99
2583.66 106
2583.78 110
2583.89 113
2584.01 114
2584.12 116
2584.24 118
2584.36 120
2584.47 122
2584.59 125
2584.71 127
2584.82 129
2584.94 131
2585.06 132
2585.17 134
2585.29 136
2585.41 138
2585.52 139
2585.64 139
2585.76 136
2585.87 130
2585.99 119
2586.11 105
2586.22 90
2586.34 75
2586.46 62
2586.57 52
2586.69 47
2586.81 44
2586.92 44
2587.04 44
2587.15 44
2587.27 42
2587.39 39
2587.50 36
2587.62 32
2587.74 29
2587.85 28
2587.97 30
2588.09 34
2588.20 39
2588.32 46
2588.44 52
2588.55 57
2588.67 59
2588.79 59
2588.90 56
2589.02 51
2589.14 47
2589.25 43
2589.37 41
2589.49 41
2589.60 44
2589.72 48
2589.84 52
2589.95 56
2590.07 61
2590.19 65
2590.30 72
2590.42 80
2590.54 91
2590.65 103
2590.77 114
2590.89 123
2591.00 129
2591.12 131
2591.24 129
2591.35 126
2591.47 122
2591.59 118
2591.70 116
2591.82 114
2591.94 112
2592.05 109
2592.17 105
2592.29 98
2592.40 91
2592.52 84
2592.64 79
2592.75 76
2592.87 75
2592.99 76
2593.10 80
2593.22 84
2593.34 89
2593.45 94
2593.57 98
2593.69 102
2593.80 105
2593.92 108
2594.04 111
2594.16 113
2594.27 116
2594.39 119
2594.51 123
2594.62 126
2594.74 128
2594.86 128
2594.97 126
2595.09 120
2595.21 113
2595.32 103
2595.44 94
2595.56 86
2595.67 79
2595.79 76
2595.91 74
2596.02 75
2596.14 77
2596.26 79
2596.37 80
2596.49 81
2596.61 82
2596.72 83
2596.84 84
2596.96 88
2597.07 93
2597.19 101
2597.31 109
2597.42 118
2597.54 127
2597.66 134
2597.78 138
2597.89 140
2598.01 140
2598.13 137
2598.24 131
2598.36 124
2598.48 116
2598.59 107
2598.71 99
2598.83 91
2598.94 85
2599.06 82
2599.18 81
2599.29 83
2599.41 87
2599.53 91
2599.65 95
2599.76 98
2599.88 99
2600.00 97
2600.11 94
2600.23 90
2600.35 85
2600.46 81
2600.58 76
2600.70 72
2600.81 66
2600.93 59
2601.05 51
2601.16 41
2601.28 30
2601.40 20
2601.52 12
2601.63 6
2601.75 3
2601.87 3
2601.98 3
2602.10 5
2602.22 5
2602.33 4
2602.45 2
2602.57 0
2602.68 0
2602.80 0
2602.92 0
2603.04 0
2603.15 0
2603.27 7
2603.39 19
2603.50 31
2603.62 42
2603.74 50
2603.85 55
2603.97 58
2604.09 58
2604.20 58
2604.32 59
2604.44 62
2604.56 67
2604.67 74
2604.79 82
2604.91 88
2605.02 92
2605.14 93
2605.26 92
2605.37 87
2605.49 81
2605.61 74
2605.73 67
2605.84 61
2605.96 55
2606.08 50
2606.19 45
2606.31 39
2606.43 33
2606.54 27
2606.66 22
2606.78 17
2606.90 13
2607.01 11
2607.13 11
2607.25 13
2607.36 18
2607.48 24
2607.60 31
2607.72 38
2607.83 44
2607.95 48
2608.07 49
2608.18 47
2608.30 42
2608.42 34
2608.53 27
2608.65 20
2608.77 14
2608.89 12
2609.00 12
2609.12 14
2609.24 17
2609.35 20
2609.47 22
2609.59 24
2609.71 24
2609.82 24
2609.94 24
2610.06 26
2610.17 30
2610.29 37
2610.41 45
2610.53 55
2610.64 66
2610.76 76
2610.88 86
2610.99 96
2611.11 104
2611.23 111
2611.35 117
2611.46 121
2611.58 125
2611.70 127
2611.81 128
2611.93 128
2612.05 127
2612.17 126
2612.28 124
2612.40 122
2612.52 120
2612.63 117
2612.75 113
2612.87 108
2612.99 103
2613.10 97
2613.22 90
2613.34 82
2613.45 75
2613.57 68
2613.69 63
2613.81 61
2613.92 62
2614.04 67
2614.16 74
2614.27 83
2614.39 90
2614.51 96
2614.63 98
2614.74 96
2614.86 91
2614.98 82
2615.09 72
2615.21 63
2615.33 55
2615.45 48
2615.56 44
2615.68 42
2615.80 41
2615.92 41
2616.03 41
2616.15 42
2616.27 43
2616.38 44
2616.50 47
2616.62 51
2616.74 57
2616.85 65
2616.97 73
2617.09 82
2617.21 89
2617.32 94
2617.44 96
2617.56 96
2617.67 95
2617.79 92
2617.91 90
2618.03 89
2618.14 88
2618.26 88
2618.38 88
2618.50 87
2618.61 84
2618.73 81
2618.85 76
2618.96 71
2619.08 65
2619.20 60
2619.32 57
2619.43 56
2619.55 58
2619.67 62
2619.79 70
2619.90 80
2620.02 92
2620.14 106
2620.25 119
2620.37 133
2620.49 145
2620.61 154
2620.72 160
2620.84 162
2620.96 158
2621.08 150
2621.19 137
2621.31 121
2621.43 103
2621.55 86
2621.66 70
2621.78 59
2621.90 51
2622.02 48
2622.13 48
2622.25 50
2622.37 53
2622.48 56
2622.60 57
2622.72 56
2622.84 54
2622.95 52
2623.07 51
2623.19 51
2623.31 54
2623.42 57
2623.54 61
2623.66 64
2623.78 63
2623.89 60
2624.01 53
2624.13 45
2624.25 35
2624.36 27
2624.48 20
2624.60 15
2624.72 13
2624.83 13
2624.95 14
2625.07 15
2625.19 17
2625.30 19
2625.42 22
2625.54 24
2625.66 26
2625.77 28
2625.89 30
2626.01 32
2626.12 33
2626.24 34
2626.36 35
2626.48 36
2626.59 37
2626.71 38
2626.83 38
2626.95 37
2627.06 36
2627.18 33
2627.30 30
2627.42 25
2627.53 20
2627.65 15
2627.77 10
2627.89 4
2628.00 0
2628.12 0
2628.24 0
2628.36 0
2628.47 0
2628.59 0
2628.71 0
2628.83 2
2628.94 9
2629.06 15
2629.18 17
2629.30 15
2629.41 11
2629.53 4
2629.65 0
2629.77 0
2629.89 1
2630.00 9
2630.12 21
2630.24 35
2630.36 50
2630.47 64
2630.59 75
2630.71 84
2630.83 89
2630.94 92
2631.06 94
2631.18 94
2631.30 94
2631.41 94
2631.53 96
2631.65 101
2631.77 108
2631.88 118
2632.00 131
2632.12 147
2632.24 164
2632.35 182
2632.47 199
2632.59 215
2632.71 228
2632.82 239
2632.94 249
2633.06 258
2633.18 268
2633.30 279
2633.41 293
2633.53 310
2633.65 329
2633.77 349
2633.88 367
2634.00 384
2634.12 397
2634.24 408
2634.35 417
2634.47 424
2634.59 433
2634.71 444
2634.82 458
2634.94 476
2635.06 496
2635.18 517
2635.30 539
2635.41 560
2635.53 579
2635.65 595
2635.77 608
2635.88 618
2636.00 625
2636.12 628
2636.24 627
2636.35 622
2636.47 613
2636.59 600
2636.71 585
2636.83 568
2636.94 552
2637.06 536
2637.18 523
2637.30 512
2637.41 502
2637.53 493
2637.65 484
2637.77 474
2637.88 460
2638.00 444
2638.12 426
2638.24 405
2638.36 383
2638.47 361
2638.59 343
2638.71 328
2638.83 317
2638.94 309
2639.06 304
2639.18 300
2639.30 294
2639.42 287
2639.53 278
2639.65 268
2639.77 256
2639.89 245
2640.00 235
2640.12 227
2640.24 220
2640.36 214
2640.48 208
2640.59 203
2640.71 197
2640.83 191
2640.95 185
2641.06 179
2641.18 174
2641.30 169
2641.42 166
2641.54 164
2641.65 163
2641.77 163
2641.89 164
2642.01 163
2642.12 161
2642.24 157
2642.36 150
2642.48 142
2642.60 133
2642.71 126
2642.83 120
2642.95 117
2643.07 116
2643.18 118
2643.30 120
2643.42 121
2643.54 120
2643.66 117
2643.77 109
2643.89 99
2644.01 85
2644.13 71
2644.25 56
2644.36 43
2644.48 33
2644.60 25
2644.72 20
2644.83 17
2644.95 16
2645.07 16
2645.19 16
2645.31 17
2645.42 20
2645.54 25
2645.66 31
2645.78 39
2645.90 47
2646.01 54
2646.13 57
2646.25 57
2646.37 52
2646.49 45
2646.60 36
2646.72 28
2646.84 20
2646.96 15
2647.08 11
2647.19 9
2647.31 7
2647.43 6
2647.55 6
2647.66 8
2647.78 12
2647.90 18
2648.02 25
2648.14 32
2648.25 37
2648.37 40
2648.49 39
2648.61 36
2648.73 32
2648.84 28
2648.96 25
2649.08 24
2649.20 26
2649.32 28
2649.43 31
2649.55 34
2649.67 37
2649.79 40
2649.91 43
2650.02 47
2650.14 52
2650.26 58
2650.38 64
2650.50 69
2650.61 73
2650.73 75
2650.85 76
2650.97 76
2651.09 75
2651.20 74
2651.32 73
2651.44 72
2651.56 70
2651.68 67
2651.79 64
2651.91 59
2652.03 55
2652.15 50
2652.27 46
2652.38 42
2652.50 39
2652.62 37
2652.74 36
2652.86 34
2652.98 33
2653.09 33
2653.21 33
2653.33 36
2653.45 40
2653.57 46
2653.68 53
2653.80 60
2653.92 66
2654.04 70
2654.16 70
2654.27 68
2654.39 65
2654.51 60
2654.63 55
2654.75 51
2654.86 47
2654.98 43
2655.10 40
2655.22 37
2655.34 34
2655.46 32
2655.57 31
2655.69 29
2655.81 28
2655.93 27
2656.05 25
2656.16 23
2656.28 20
2656.40 16
2656.52 11
2656.64 6
2656.75 2
2656.87 0
2656.99 0
2657.11 0
2657.23 0
2657.35 0
2657.46 0
2657.58 0
2657.70 0
2657.82 7
2657.94 18
2658.05 31
2658.17 44
2658.29 56
2658.41 66
2658.53 75
2658.65 80
2658.76 84
2658.88 85
2659.00 84
2659.12 79
2659.24 72
2659.35 61
2659.47 50
2659.59 38
2659.71 27
2659.83 19
2659.95 15
2660.06 15
2660.18 18
2660.30 23
2660.42 30
2660.54 37
2660.65 44
2660.77 51
2660.89 57
2661.01 62
2661.13 65
2661.25 67
2661.36 66
2661.48 64
2661.60 60
2661.72 56
2661.84 53
2661.96 51
2662.07 49
2662.19 47
2662.31 46
2662.43 45
2662.55 43
2662.67 41
2662.78 39
2662.90 38
2663.02 38
2663.14 39
2663.26 42
2663.37 46
2663.49 50
2663.61 56
2663.73 60
2663.85 64
2663.97 68
2664.08 69
2664.20 70
2664.32 71
2664.44 72
2664.56 74
2664.68 78
2664.79 82
2664.91 88
2665.03 93
2665.15 98
2665.27 101
2665.39 102
2665.50 102
2665.62 99
2665.74 96
2665.86 92
2665.98 88
2666.10 85
2666.21 82
2666.33 79
2666.45 77
2666.57 76
2666.69 75
2666.81 75
2666.92 77
2667.04 79
2667.16 81
2667.28 83
2667.40 85
2667.52 84
2667.64 83
2667.75 80
2667.87 76
2667.99 73
2668.11 70
2668.23 68
2668.35 67
2668.46 67
2668.58 67
2668.70 68
2668.82 68
2668.94 69
2669.06 70
2669.17 71
2669.29 75
2669.41 81
2669.53 89
2669.65 100
2669.77 113
2669.89 128
2670.00 143
2670.12 156
2670.24 166
2670.36 170
2670.48 169
2670.60 163
2670.71 153
2670.83 140
2670.95 128
2671.07 118
2671.19 111
2671.31 105
2671.43 102
2671.54 99
2671.66 95
2671.78 91
2671.90 86
2672.02 81
2672.14 77
2672.25 76
2672.37 77
2672.49 79
2672.61 81
2672.73 81
2672.85 78
2672.97 72
2673.08 61
2673.20 47
2673.32 32
2673.44 17
2673.56 5
2673.68 0
2673.80 0
2673.91 0
2674.03 0
2674.15 4
2674.27 10
2674.39 15
2674.51 20
2674.62 25
2674.74 30
2674.86 35
2674.98 40
2675.10 44
2675.22 48
2675.34 49
2675.45 50
2675.57 49
2675.69 47
2675.81 46
2675.93 46
2676.05 45
2676.17 44
2676.28 43
2676.40 40
2676.52 35
2676.64 30
2676.76 25
2676.88 20
2677.00 15
2677.11 11
2677.23 7
2677.35 2
2677.47 0
2677.59 0
2677.71 0
2677.83 0
2677.95 0
2678.06 0
2678.18 0
2678.30 0
2678.42 6
2678.54 13
2678.66 20
2678.78 24
2678.89 27
2679.01 29
2679.13 29
2679.25 29
2679.37 29
2679.49 31
2679.61 33
2679.72 36
2679.84 41
2679.96 45
2680.08 49
2680.20 52
2680.32 55
2680.44 57
2680.56 60
2680.67 62
2680.79 65
2680.91 69
2681.03 72
2681.15 76
2681.27 79
2681.39 80
2681.50 81
2681.62 81
2681.74 80
2681.86 79
2681.98 80
2682.10 82
2682.22 86
2682.34 91
2682.45 97
2682.57 102
2682.69 105
2682.81 104
2682.93 100
2683.05 91
2683.17 81
2683.29 68
2683.40 56
2683.52 45
2683.64 36
2683.76 30
2683.88 26
2684.00 23
2684.12 21
2684.24 19
2684.35 17
2684.47 13
2684.59 9
2684.71 4
2684.83 1
2684.95 0
2685.07 2
2685.19 8
2685.30 17
2685.42 29
2685.54 43
2685.66 57
2685.78 68
2685.90 77
2686.02 82
2686.14 84
2686.25 85
2686.37 86
2686.49 88
2686.61 92
2686.73 98
2686.85 105
2686.97 112
2687.09 115
2687.21 116
2687.32 113
2687.44 106
2687.56 97
2687.68 88
2687.80 80
2687.92 74
2688.04 71
2688.16 71
2688.27 74
2688.39 80
2688.51 88
2688.63 97
2688.75 108
2688.87 117
2688.99 125
2689.11 130
2689.23 130
2689.34 126
2689.46 118
2689.58 107
2689.70 94
2689.82 81
2689.94 70
2690.06 61
2690.18 54
2690.30 49
2690.41 47
2690.53 46
2690.65 47
2690.77 50
2690.89 54
2691.01 59
2691.13 66
2691.25 72
2691.37 78
2691.48 84
2691.60 89
2691.72 94
2691.84 100
2691.96 107
2692.08 116
2692.20 126
2692.32 136
2692.44 144
2692.56 150
2692.67 152
2692.79 150
2692.91 146
2693.03 142
2693.15 140
2693.27 141
2693.39 146
2693.51 154
2693.63 164
2693.74 174
2693.86 181
2693.98 185
2694.10 186
2694.22 186
2694.34 184
2694.46 184
2694.58 184
2694.70 184
2694.82 183
2694.93 180
2695.05 174
2695.17 165
2695.29 154
2695.41 142
2695.53 131
2695.65 122
2695.77 115
2695.89 111
2696.01 110
2696.12 110
2696.24 112
2696.36 112
2696.48 111
2696.60 108
2696.72 101
2696.84 92
2696.96 81
2697.08 70
2697.20 58
2697.32 48
2697.43 39
2697.55 33
2697.67 29
2697.79 26
2697.91 24
2698.03 23
2698.15 23
2698.27 22
2698.39 22
2698.51 23
2698.62 24
2698.74 26
2698.86 27
2698.98 27
2699.10 27
2699.22 25
2699.34 24
2699.46 23
2699.58 23
2699.70 26
2699.82 30
2699.93 36
2700.05 43
2700.17 49
2700.29 55
2700.41 57
2700.53 57
2700.65 53
2700.77 47
2700.89 38
2701.01 28
2701.13 17
2701.25 8
2701.36 1
2701.48 0
2701.60 0
2701.72 0
2701.84 0
2701.96 0
2702.08 0
2702.20 0
2702.32 0
2702.44 2
2702.56 6
2702.67 11
2702.79 15
2702.91 18
2703.03 19
2703.15 18
2703.27 15
2703.39 12
2703.51 8
2703.63 4
2703.75 1
2703.87 0
2703.99 0
2704.11 0
2704.22 4
2704.34 10
2704.46 18
2704.58 26
2704.70 35
2704.82 44
2704.94 53
2705.06 62
2705.18 70
2705.30 77
2705.42 85
2705.54 91
2705.65 97
2705.77 101
2705.89 104
2706.01 104
2706.13 103
2706.25 99
2706.37 93
2706.49 85
2706.61 77
2706.73 67
2706.85 57
2706.97 47
2707.09 38
2707.21 29
2707.32 21
2707.44 14
2707.56 8
2707.68 3
2707.80 0
2707.92 0
2708.04 0
2708.16 2
2708.28 5
2708.40 9
2708.52 14
2708.64 19
2708.76 24
2708.88 31
2708.99 37
2709.11 44
2709.23 51
2709.35 57
2709.47 61
2709.59 64
2709.71 65
2709.83 65
2709.95 65
2710.07 66
2710.19 67
2710.31 69
2710.43 71
2710.55 73
2710.66 75
2710.78 76
2710.90 76
2711.02 75
2711.14 74
2711.26 73
2711.38 71
2711.50 69
2711.62 67
2711.74 66
2711.86 65
2711.98 64
2712.10 65
2712.22 66
2712.34 68
2712.46 72
2712.57 76
2712.69 81
2712.81 84
2712.93 86
2713.05 86
2713.17 83
2713.29 78
2713.41 72
2713.53 65
2713.65 60
2713.77 55
2713.89 53
2714.01 52
2714.13 52
2714.25 52
2714.37 53
2714.49 54
2714.60 55
2714.72 56
2714.84 58
2714.96 60
2715.08 62
2715.20 64
2715.32 65
2715.44 65
2715.56 64
2715.68 60
2715.80 55
2715.92 48
2716.04 42
2716.16 36
2716.28 32
2716.40 31
2716.52 31
2716.64 34
2716.75 39
2716.87 45
2716.99 52
2717.11 59
2717.23 64
2717.35 68
2717.47 70
2717.59 69
2717.71 65
2717.83 59
2717.95 53
2718.07 46
2718.19 40
2718.31 35
2718.43 33
2718.55 33
2718.67 36
2718.79 42
2718.91 51
2719.03 63
2719.14 76
2719.26 89
2719.38 101
2719.50 110
2719.62 118
2719.74 122
2719.86 124
2719.98 124
2720.10 122
2720.22 121
2720.34 119
2720.46 117
2720.58 115
2720.70 113
2720.82 110
2720.94 105
2721.06 99
2721.18 91
2721.30 84
2721.42 78
2721.54 75
2721.66 74
2721.78 77
2721.89 82
2722.01 87
2722.13 92
2722.25 94
2722.37 95
2722.49 94
2722.61 92
2722.73 89
2722.85 86
2722.97 83
2723.09 79
2723.21 76
2723.33 72
2723.45 70
2723.57 69
2723.69 70
2723.81 73
2723.93 77
2724.05 82
2724.17 86
2724.29 90
2724.41 92
2724.53 94
2724.65 94
2724.77 93
2724.89 92
2725.00 90
2725.12 89
2725.24 87
2725.36 85
2725.48 83
2725.60 79
2725.72 74
2725.84 69
2725.96 62
2726.08 56
2726.20 51
2726.32 48
2726.44 47
2726.56 48
2726.68 52
2726.80 57
2726.92 65
2727.04 74
2727.16 82
2727.28 90
2727.40 96
2727.52 98
2727.64 98
2727.76 95
2727.88 88
2728.00 79
2728.12 70
2728.24 60
2728.36 50
2728.48 42
2728.60 35
2728.72 30
2728.84 27
2728.95 25
2729.07 24
2729.19 24
2729.31 24
2729.43 24
2729.55 23
2729.67 21
2729.79 19
2729.91 15
2730.03 12
2730.15 8
2730.27 5
2730.39 3
2730.51 1
2730.63 0
2730.75 0
2730.87 0
2730.99 0
2731.11 0
2731.23 0
2731.35 0
2731.47 0
2731.59 0
2731.71 0
2731.83 3
2731.95 9
2732.07 17
2732.19 27
2732.31 39
2732.43 51
2732.55 64
2732.67 75
2732.79 85
2732.91 94
2733.03 100
2733.15 104
2733.27 107
2733.39 109
2733.51 111
2733.63 112
2733.75 113
2733.87 113
2733.99 111
2734.11 109
2734.23 104
2734.35 99
2734.47 93
2734.59 87
2734.71 82
2734.83 79
2734.95 79
2735.07 80
2735.19 83
2735.31 86
2735.43 89
2735.54 91
2735.66 91
2735.78 90
2735.90 87
2736.02 82
2736.14 77
2736.26 70
2736.38 63
2736.50 56
2736.62 50
2736.74 45
2736.86 43
2736.98 45
2737.10 49
2737.22 58
2737.34 68
2737.46 79
2737.58 89
2737.70 94
2737.82 94
2737.94 88
2738.06 78
2738.18 65
2738.30 52
2738.42 40
2738.54 30
2738.66 24
2738.78 20
2738.90 18
2739.02 18
2739.14 20
2739.26 24
2739.38 29
2739.50 36
2739.62 45
2739.74 54
2739.86 64
2739.98 74
2740.10 82
2740.22 89
2740.34 95
2740.46 101
2740.58 105
2740.70 108
2740.82 109
2740.94 106
2741.06 101
2741.18 91
2741.30 80
2741.42 67
2741.54 55
2741.66 46
2741.78 39
2741.90 35
2742.02 33
2742.14 34
2742.26 35
2742.38 37
2742.50 39
2742.62 41
2742.74 42
2742.86 43
2742.98 44
2743.10 43
2743.22 40
2743.34 37
2743.46 34
2743.58 30
2743.70 28
2743.82 27
2743.94 28
2744.06 28
2744.18 28
2744.30 28
2744.42 28
2744.54 28
2744.66 29
2744.78 32
2744.90 36
2745.02 42
2745.14 47
2745.26 52
2745.38 55
2745.50 56
2745.62 56
2745.74 55
2745.87 56
2745.99 57
2746.11 61
2746.23 65
2746.35 70
2746.47 73
2746.59 76
2746.71 76
2746.83 75
2746.95 75
2747.07 76
2747.19 80
2747.31 86
2747.43 94
2747.55 102
2747.67 108
2747.79 112
2747.91 112
2748.03 108
2748.15 102
2748.27 95
2748.39 89
2748.51 84
2748.63 80
2748.75 78
2748.87 78
2748.99 78
2749.11 78
2749.23 76
2749.35 74
2749.47 71
2749.59 67
2749.71 64
2749.83 63
2749.95 63
2750.07 64
2750.19 67
2750.31 70
2750.43 72
2750.55 74
2750.67 73
2750.79 71
2750.91 69
2751.03 66
2751.15 63
2751.27 60
2751.39 57
2751.51 54
2751.63 52
2751.75 50
2751.87 48
2751.99 47
2752.11 47
2752.23 47
2752.36 46
2752.48 44
2752.60 41
2752.72 38
2752.84 35
2752.96 35
2753.08 38
2753.20 44
2753.32 54
2753.44 67
2753.56 82
2753.68 99
2753.80 117
2753.92 134
2754.04 150
2754.16 162
2754.28 171
2754.40 176
2754.52 176
2754.64 172
2754.76 166
2754.88 160
2755.00 157
2755.12 156
2755.24 160
2755.36 167
2755.48 175
2755.60 181
2755.72 183
2755.84 181
2755.96 174
2756.08 162
2756.20 148
2756.33 132
2756.45 115
2756.57 99
2756.69 85
2756.81 74
2756.93 67
2757.05 63
2757.17 64
2757.29 68
2757.41 76
2757.53 86
2757.65 94
2757.77 101
2757.89 105
2758.01 106
2758.13 104
2758.25 101
2758.37 97
2758.49 95
2758.61 95
2758.73 96
2758.85 98
2758.97 100
2759.09 101
2759.21 100
2759.33 98
2759.45 94
2759.58 91
2759.70 89
2759.82 88
2759.94 91
2760.06 96
2760.18 102
2760.30 108
2760.42 112
2760.54 114
2760.66 114
2760.78 111
2760.90 108
2761.02 106
2761.14 105
2761.26 106
2761.38 108
2761.50 113
2761.62 119
2761.74 126
2761.86 135
2761.98 145
2762.10 157
2762.23 171
2762.35 186
2762.47 202
2762.59 217
2762.71 230
2762.83 241
2762.95 249
2763.07 253
2763.19 254
2763.31 251
2763.43 245
2763.55 237
2763.67 227
2763.79 216
2763.91 203
2764.03 191
2764.15 178
2764.27 165
2764.39 154
2764.51 145
2764.64 140
2764.76 138
2764.88 140
2765.00 145
2765.12 153
2765.24 162
2765.36 172
2765.48 180
2765.60 186
2765.72 189
2765.84 191
2765.96 191
2766.08 189
2766.20 187
2766.32 184
2766.44 182
2766.56 179
2766.68 177
2766.80 174
2766.93 169
2767.05 163
2767.17 154
2767.29 142
2767.41 127
2767.53 112
2767.65 97
2767.77 85
2767.89 76
2768.01 71
2768.13 71
2768.25 74
2768.37 78
2768.49 83
2768.61 86
2768.73 87
2768.86 84
2768.98 81
2769.10 76
2769.22 73
2769.34 72
2769.46 74
2769.58 79
2769.70 86
2769.82 93
2769.94 98
2770.06 101
2770.18 101
2770.30 100
2770.42 97
2770.54 94
2770.66 92
2770.79 91
2770.91 91
2771.03 92
2771.15 94
2771.27 98
2771.39 101
2771.51 104
2771.63 105
2771.75 105
2771.87 104
2771.99 102
2772.11 99
2772.23 97
2772.35 96
2772.47 94
2772.60 93
2772.72 90
2772.84 86
2772.96 82
2773.08 77
2773.20 74
2773.32 71
2773.44 69
2773.56 67
2773.68 66
2773.80 64
2773.92 62
2774.04 61
2774.16 60
2774.29 59
2774.41 60
2774.53 60
2774.65 59
2774.77 56
2774.89 53
2775.01 49
2775.13 46
2775.25 45
2775.37 47
2775.49 52
2775.61 59
2775.73 66
2775.86 74
2775.98 80
2776.10 85
2776.22 89
2776.34 92
2776.46 95
2776.58 98
2776.70 101
2776.82 105
2776.94 109
2777.06 113
2777.18 117
2777.30 122
2777.43 127
2777.55 133
2777.67 139
2777.79 144
2777.91 148
2778.03 149
2778.15 146
2778.27 140
2778.39 131
2778.51 119
2778.63 107
2778.75 96
2778.88 88
2779.00 83
2779.12 83
2779.24 87
2779.36 93
2779.48 101
2779.60 109
2779.72 116
2779.84 121
2779.96 125
2780.08 126
2780.20 126
2780.33 125
2780.45 124
2780.57 122
2780.69 121
2780.81 121
2780.93 120
2781.05 119
2781.17 118
2781.29 116
2781.41 112
2781.53 107
2781.66 100
2781.78 94
2781.90 87
2782.02 83
2782.14 80
2782.26 79
2782.38 79
2782.50 79
2782.62 78
2782.74 75
2782.86 70
2782.99 64
2783.11 56
2783.23 49
2783.35 43
2783.47 39
2783.59 36
2783.71 35
2783.83 34
2783.95 34
2784.07 33
2784.19 32
2784.32 31
2784.44 31
2784.56 33
2784.68 35
2784.80 39
2784.92 43
2785.04 46
2785.16 49
2785.28 49
2785.40 49
2785.53 48
2785.65 47
2785.77 45
2785.89 44
2786.01 44
2786.13 45
2786.25 45
2786.37 46
2786.49 45
2786.61 44
2786.74 41
2786.86 36
2786.98 31
2787.10 27
2787.22 23
2787.34 22
2787.46 23
2787.58 26
2787.70 30
2787.82 34
2787.95 36
2788.07 37
2788.19 37
2788.31 36
2788.43 36
2788.55 37
2788.67 38
2788.79 40
2788.91 41
2789.03 42
2789.16 42
2789.28 40
2789.40 38
2789.52 36
2789.64 35
2789.76 34
2789.88 35
2790.00 37
2790.12 40
2790.25 42
2790.37 44
2790.49 46
2790.61 47
2790.73 47
2790.85 48
2790.97 48
2791.09 48
2791.21 49
2791.34 49
2791.46 51
2791.58 52
2791.70 54
2791.82 56
2791.94 58
2792.06 61
2792.18 63
2792.30 65
2792.43 67
2792.55 67
2792.67 67
2792.79 66
2792.91 64
2793.03 62
2793.15 61
2793.27 61
2793.39 63
2793.52 65
2793.64 70
2793.76 75
2793.88 80
2794.00 84
2794.12 88
2794.24 89
2794.36 88
2794.49 86
2794.61 82
2794.73 78
2794.85 74
2794.97 71
2795.09 69
2795.21 68
2795.33 68
2795.45 69
2795.58 70
2795.70 71
2795.82 73
2795.94 74
2796.06 74
2796.18 72
2796.30 69
2796.42 64
2796.55 59
2796.67 53
2796.79 48
2796.91 43
2797.03 40
2797.15 37
2797.27 35
2797.39 34
2797.52 34
2797.64 33
2797.76 33
2797.88 32
2798.00 31
2798.12 29
2798.24 25
2798.36 20
2798.49 14
2798.61 8
2798.73 3
2798.85 0
2798.97 0
2799.09 0
2799.21 2
2799.33 6
2799.46 9
2799.58 10
2799.70 9
2799.82 5
2799.94 1
2800.06 0
2800.18 0
2800.30 0
2800.43 0
2800.55 0
2800.67 0
2800.79 7
2800.91 15
2801.03 24
2801.15 33
2801.28 41
2801.40 48
2801.52 54
2801.64 57
2801.76 60
2801.88 60
2802.00 59
2802.12 56
2802.25 51
2802.37 45
2802.49 39
2802.61 33
2802.73 29
2802.85 25
2802.97 23
2803.10 24
2803.22 26
2803.34 30
2803.46 36
2803.58 44
2803.70 52
2803.82 59
2803.94 65
2804.07 68
2804.19 69
2804.31 69
2804.43 69
2804.55 69
2804.67 72
2804.79 77
2804.92 84
2805.04 91
2805.16 97
2805.28 101
2805.40 103
2805.52 101
2805.64 98
2805.77 95
2805.89 92
2806.01 91
2806.13 90
2806.25 90
2806.37 91
2806.49 91
2806.62 91
2806.74 91
2806.86 90
2806.98 90
2807.10 91
2807.22 92
2807.34 94
2807.47 96
2807.59 97
2807.71 98
2807.83 97
2807.95 95
2808.07 93
2808.19 89
2808.32 85
2808.44 81
2808.56 78
2808.68 77
2808.80 78
2808.92 82
2809.05 86
2809.17 91
2809.29 96
2809.41 98
2809.53 98
2809.65 95
2809.77 91
2809.90 86
2810.02 81
2810.14 76
2810.26 72
2810.38 69
2810.50 67
2810.62 67
2810.75 69
2810.87 72
2810.99 76
2811.11 79
2811.23 82
2811.35 82
2811.48 80
2811.60 77
2811.72 73
2811.84 70
2811.96 69
2812.08 69
2812.20 70
2812.33 72
2812.45 72
2812.57 72
2812.69 71
2812.81 69
2812.93 68
2813.06 69
2813.18 72
2813.30 77
2813.42 85
2813.54 94
2813.66 104
2813.79 114
2813.91 123
2814.03 131
2814.15 138
2814.27 142
2814.39 144
2814.51 144
2814.64 143
2814.76 142
2814.88 140
2815.00 138
2815.12 136
2815.24 135
2815.37 133
2815.49 130
2815.61 126
2815.73 122
2815.85 118
2815.97 114
2816.10 111
2816.22 110
2816.34 111
2816.46 115
2816.58 120
2816.70 128
2816.83 137
2816.95 147
2817.07 159
2817.19 173
2817.31 189
2817.43 207
2817.56 227
2817.68 248
2817.80 271
2817.92 292
2818.04 313
2818.16 332
2818.29 348
2818.41 362
2818.53 375
2818.65 387
2818.77 398
2818.89 407
2819.02 414
2819.14 419
2819.26 420
2819.38 420
2819.50 416
2819.62 411
2819.75 404
2819.87 396
2819.99 385
2820.11 373
2820.23 360
2820.36 346
2820.48 332
2820.60 320
2820.72 310
2820.84 302
2820.96 297
2821.09 294
2821.21 292
2821.33 290
2821.45 286
2821.57 281
2821.69 273
2821.82 263
2821.94 251
2822.06 239
2822.18 227
2822.30 216
2822.43 206
2822.55 198
2822.67 191
2822.79 185
2822.91 180
2823.03 176
2823.16 173
2823.28 172
2823.40 171
2823.52 172
2823.64 172
2823.76 172
2823.89 172
2824.01 171
2824.13 170
2824.25 168
2824.37 168
2824.50 170
2824.62 173
2824.74 177
2824.86 181
2824.98 186
2825.10 190
2825.23 193
2825.35 192
2825.47 189
2825.59 182
2825.71 174
2825.84 164
2825.96 156
2826.08 152
2826.20 151
2826.32 155
2826.45 164
2826.57 174
2826.69 184
2826.81 194
2826.93 200
2827.05 204
2827.18 204
2827.30 201
2827.42 194
2827.54 185
2827.66 172
2827.79 156
2827.91 139
2828.03 122
2828.15 107
2828.27 95
2828.40 87
2828.52 85
2828.64 86
2828.76 90
2828.88 94
2829.01 97
2829.13 99
2829.25 99
2829.37 98
2829.49 96
2829.61 94
2829.74 94
2829.86 94
2829.98 95
2830.10 95
2830.22 93
2830.35 88
2830.47 81
2830.59 71
2830.71 59
2830.83 47
2830.96 36
2831.08 28
2831.20 23
2831.32 20
2831.44 20
2831.57 22
2831.69 23
2831.81 23
2831.93 23
2832.05 21
2832.18 20
2832.30 19
2832.42 19
2832.54 21
2832.66 23
2832.79 26
2832.91 29
2833.03 33
2833.15 37
2833.27 43
2833.40 48
2833.52 54
2833.64 60
2833.76 65
2833.88 68
2834.01 70
2834.13 72
2834.25 73
2834.37 76
2834.49 79
2834.62 83
2834.74 87
2834.86 90
2834.98 91
2835.10 92
2835.23 91
2835.35 89
2835.47 88
2835.59 87
2835.71 87
2835.84 87
2835.96 89
2836.08 90
2836.20 92
2836.33 94
2836.45 95
2836.57 96
2836.69 97
2836.81 99
2836.94 103
2837.06 109
2837.18 118
2837.30 130
2837.42 143
2837.55 155
2837.67 165
2837.79 170
2837.91 171
2838.03 167
2838.16 160
2838.28 151
2838.40 141
2838.52 132
2838.65 125
2838.77 119
2838.89 116
2839.01 113
2839.13 113
2839.26 113
2839.38 114
2839.50 117
2839.62 122
2839.74 129
2839.87 137
2839.99 148
2840.11 159
2840.23 170
2840.36 178
2840.48 182
2840.60 183
2840.72 179
2840.84 173
2840.97 166
2841.09 159
2841.21 154
2841.33 151
2841.45 149
2841.58 149
2841.70 150
2841.82 151
2841.94 151
2842.07 150
2842.19 147
2842.31 143
2842.43 138
2842.55 131
2842.68 124
2842.80 117
2842.92 110
2843.04 103
2843.17 96
2843.29 88
2843.41 80
2843.53 71
2843.65 64
2843.78 57
2843.90 52
2844.02 48
2844.14 45
2844.27 41
2844.39 36
2844.51 31
2844.63 25
2844.75 18
2844.88 12
2845.00 8
2845.12 5
2845.24 4
2845.37 4
2845.49 4
2845.61 3
2845.73 1
2845.86 0
2845.98 0
2846.10 0
2846.22 0
2846.34 0
2846.47 0
2846.59 0
2846.71 8
2846.83 16
2846.96 25
2847.08 34
2847.20 42
2847.32 50
2847.45 56
2847.57 62
2847.69 66
2847.81 68
2847.93 66
2848.06 61
2848.18 53
2848.30 43
2848.42 32
2848.55 22
2848.67 14
2848.79 10
2848.91 9
2849.04 11
2849.16 14
2849.28 17
2849.40 20
2849.53 21
2849.65 21
2849.77 19
2849.89 17
2850.01 15
2850.14 14
2850.26 14
2850.38 15
2850.50 16
2850.63 17
2850.75 19
2850.87 21
2850.99 23
2851.12 26
2851.24 31
2851.36 36
2851.48 42
2851.61 49
2851.73 54
2851.85 59
2851.97 62
2852.10 65
2852.22 68
2852.34 72
2852.46 78
2852.58 84
2852.71 90
2852.83 95
2852.95 97
2853.07 96
2853.20 91
2853.32 85
2853.44 79
2853.56 73
2853.69 68
2853.81 63
2853.93 58
2854.05 53
2854.18 46
2854.30 38
2854.42 30
2854.54 22
2854.67 16
2854.79 11
2854.91 7
2855.03 5
2855.16 4
2855.28 5
2855.40 6
2855.52 9
2855.65 12
2855.77 16
2855.89 19
2856.01 22
2856.14 24
2856.26 24
2856.38 24
2856.50 24
2856.63 24
2856.75 26
2856.87 28
2856.99 31
2857.12 34
2857.24 36
2857.36 38
2857.48 39
2857.61 42
2857.73 46
2857.85 51
2857.97 59
2858.10 68
2858.22 77
2858.34 84
2858.46 88
2858.59 87
2858.71 83
2858.83 75
2858.95 67
2859.08 60
2859.20 56
2859.32 55
2859.45 58
2859.57 64
2859.69 70
2859.81 75
2859.94 77
2860.06 75
2860.18 71
2860.30 65
2860.43 58
2860.55 52
2860.67 46
2860.79 42
2860.92 39
2861.04 37
2861.16 36
2861.28 36
2861.41 36
2861.53 37
2861.65 37
2861.77 38
2861.90 37
2862.02 37
2862.14 35
2862.27 35
2862.39 35
2862.51 36
2862.63 38
2862.76 40
2862.88 41
2863.00 41
2863.12 38
2863.25 34
2863.37 28
2863.49 23
2863.61 18
2863.74 14
2863.86 11
2863.98 8
2864.10 5
2864.23 1
2864.35 0
2864.47 0
2864.60 0
2864.72 0
2864.84 0
2864.96 0
2865.09 0
2865.21 1
2865.33 6
2865.45 10
2865.58 14
2865.70 16
2865.82 18
2865.95 21
2866.07 24
2866.19 28
2866.31 32
2866.44 37
2866.56 41
2866.68 46
2866.80 51
2866.93 55
2867.05 60
2867.17 65
2867.30 71
2867.42 77
2867.54 83
2867.66 89
2867.79 94
2867.91 99
2868.03 103
2868.15 105
2868.28 107
2868.40 108
2868.52 108
2868.65 107
2868.77 106
2868.89 105
2869.01 104
2869.14 103
2869.26 103
2869.38 103
2869.51 103
2869.63 104
2869.75 105
2869.87 106
2870.00 108
2870.12 111
2870.24 114
2870.36 116
2870.49 116
2870.61 113
2870.73 106
2870.86 95
2870.98 81
2871.10 65
2871.22 50
2871.35 39
2871.47 32
2871.59 32
2871.72 36
2871.84 45
2871.96 55
2872.08 66
2872.21 76
2872.33 83
2872.45 88
2872.58 91
2872.70 92
2872.82 92
2872.94 91
2873.07 90
2873.19 88
2873.31 85
2873.44 82
2873.56 78
2873.68 74
2873.80 69
2873.93 63
2874.05 57
2874.17 50
2874.30 44
2874.42 37
2874.54 32
2874.66 29
2874.79 27
2874.91 28
2875.03 31
2875.16 36
2875.28 41
2875.40 47
2875.53 52
2875.65 55
2875.77 55
2875.89 52
2876.02 46
2876.14 37
2876.26 27
2876.39 15
2876.51 3
2876.63 0
2876.75 0
2876.88 0
2877.00 0
2877.12 0
2877.25 0
2877.37 0
2877.49 0
2877.62 9
2877.74 16
2877.86 21
2877.98 23
2878.11 22
2878.23 19
2878.35 13
2878.48 7
2878.60 2
2878.72 0
2878.85 0
2878.97 0
2879.09 0
2879.21 0
2879.34 0
2879.46 0
2879.58 2
2879.71 7
2879.83 12
2879.95 17
2880.08 21
2880.20 24
2880.32 25
2880.44 24
2880.57 23
2880.69 22
2880.81 23
2880.94 25
2881.06 30
2881.18 37
2881.31 43
2881.43 49
2881.55 52
2881.67 52
2881.80 50
2881.92 45
2882.04 40
2882.17 35
2882.29 30
2882.41 27
2882.54 24
2882.66 22
2882.78 21
2882.91 19
2883.03 17
2883.15 16
2883.27 14
2883.40 14
2883.52 13
2883.64 14
2883.77 15
2883.89 15
2884.01 16
2884.14 17
2884.26 16
2884.38 16
2884.51 14
2884.63 12
2884.75 9
2884.87 6
2885.00 3
2885.12 1
2885.24 0
2885.37 1
2885.49 4
2885.61 9
2885.74 16
2885.86 23
2885.98 30
2886.11 36
2886.23 41
2886.35 44
2886.48 45
2886.60 45
2886.72 44
2886.85 42
2886.97 41
2887.09 42
2887.21 44
2887.34 49
2887.46 57
2887.58 66
2887.71 75
2887.83 84
2887.95 90
2888.08 93
2888.20 92
2888.32 89
2888.45 84
2888.57 77
2888.69 71
2888.82 66
2888.94 62
2889.06 62
2889.19 64
2889.31 70
2889.43 77
2889.56 87
2889.68 97
2889.80 106
2889.93 114
2890.05 119
2890.17 122
2890.29 122
2890.42 120
2890.54 115
2890.66 110
2890.79 104
2890.91 99
2891.03 95
2891.16 92
2891.28 91
2891.40 90
2891.53 89
2891.65 86
2891.77 82
2891.90 78
2892.02 74
2892.14 73
2892.27 75
2892.39 81
2892.51 91
2892.64 104
2892.76 118
2892.88 131
2893.01 142
2893.13 151
2893.25 157
2893.38 160
2893.50 160
2893.62 159
2893.75 155
2893.87 150
2893.99 143
2894.12 135
2894.24 126
2894.36 120
2894.49 115
2894.61 114
2894.73 116
2894.86 120
2894.98 126
2895.10 130
2895.23 132
2895.35 131
2895.47 125
2895.60 117
2895.72 108
2895.84 98
2895.97 89
2896.09 83
2896.21 78
2896.34 74
2896.46 72
2896.58 70
2896.71 70
2896.83 70
2896.95 72
2897.08 76
2897.20 81
2897.32 86
2897.45 90
2897.57 92
2897.69 90
2897.82 85
2897.94 77
2898.06 66
2898.19 53
2898.31 40
2898.43 29
2898.56 18
2898.68 10
2898.80 3
2898.93 0
2899.05 0
2899.17 0
2899.30 0
2899.42 0
2899.55 0
2899.67 0
2899.79 0
2899.92 3
2900.04 6
2900.16 7
2900.29 8
2900.41 8
2900.53 7
2900.66 7
2900.78 7
2900.90 7
2901.03 8
2901.15 10
2901.27 14
2901.40 19
2901.52 26
2901.64 33
2901.77 40
2901.89 46
2902.01 48
2902.14 47
2902.26 44
2902.38 38
2902.51 31
2902.63 23
2902.76 17
2902.88 14
2903.00 13
2903.13 16
2903.25 22
2903.37 31
2903.50 41
2903.62 52
2903.74 62
2903.87 71
2903.99 78
2904.11 83
2904.24 86
2904.36 86
2904.48 85
2904.61 83
2904.73 80
2904.86 75
2904.98 70
2905.10 63
2905.23 56
2905.35 48
2905.47 40
2905.60 32
2905.72 25
2905.84 18
2905.97 12
2906.09 7
2906.21 3
2906.34 0
2906.46 0
2906.59 1
2906.71 4
2906.83 9
2906.96 16
2907.08 24
2907.20 33
2907.33 41
2907.45 47
2907.57 50
2907.70 50
2907.82 48
2907.94 43
2908.07 37
2908.19 32
2908.32 28
2908.44 26
2908.56 27
2908.69 30
2908.81 36
2908.93 43
2909.06 50
2909.18 58
2909.30 65
2909.43 71
2909.55 76
2909.68 81
2909.80 85
2909.92 90
2910.05 95
2910.17 101
2910.29 108
2910.42 114
2910.54 118
2910.66 120
2910.79 119
2910.91 116
2911.04 111
2911.16 105
2911.28 99
2911.41 95
2911.53 91
2911.65 88
2911.78 86
2911.90 83
2912.03 79
2912.15 76
2912.27 73
2912.40 72
2912.52 72
2912.64 72
2912.77 73
2912.89 73
2913.02 72
2913.14 71
2913.26 70
2913.39 70
2913.51 72
2913.63 74
2913.76 77
2913.88 81
2914.00 83
2914.13 84
2914.25 85
2914.38 85
2914.50 85
2914.62 86
2914.75 87
2914.87 88
2914.99 89
2915.12 91
2915.24 93
2915.37 95
2915.49 98
2915.61 101
2915.74 103
2915.86 103
2915.99 100
2916.11 93
2916.23 81
2916.36 67
2916.48 51
2916.60 34
2916.73 20
2916.85 8
2916.98 3
2917.10 3
2917.22 9
2917.35 19
2917.47 32
2917.59 45
2917.72 55
2917.84 61
2917.97 62
2918.09 57
2918.21 49
2918.34 39
2918.46 29
2918.59 21
2918.71 14
2918.83 10
2918.96 6
2919.08 4
2919.20 3
2919.33 2
2919.45 2
2919.58 3
2919.70 4
2919.82 5
2919.95 6
2920.07 6
2920.20 5
2920.32 3
2920.44 2
2920.57 0
2920.69 0
2920.81 0
2920.94 0
2921.06 0
2921.19 3
2921.31 9
2921.43 17
2921.56 27
2921.68 38
2921.81 47
2921.93 53
2922.05 55
2922.18 54
2922.30 50
2922.43 44
2922.55 39
2922.67 36
2922.80 35
2922.92 36
2923.05 39
2923.17 43
2923.29 47
2923.42 51
2923.54 55
2923.66 59
2923.79 64
2923.91 68
2924.04 74
2924.16 79
2924.28 83
2924.41 84
2924.53 83
2924.66 78
2924.78 70
2924.90 60
2925.03 48
2925.15 37
2925.28 27
2925.40 19
2925.52 14
2925.65 10
2925.77 7
2925.90 4
2926.02 1
2926.14 0
2926.27 0
2926.39 0
2926.52 0
2926.64 0
2926.76 0
2926.89 0
2927.01 0
2927.14 3
2927.26 8
2927.38 14
2927.51 19
2927.63 24
2927.76 28
2927.88 31
2928.00 32
2928.13 31
2928.25 29
2928.38 27
2928.50 25
2928.62 24
2928.75 24
2928.87 25
2929.00 28
2929.12 31
2929.25 33
2929.37 35
2929.49 34
2929.62 31
2929.74 27
2929.87 22
2929.99 17
2930.11 12
2930.24 7
2930.36 4
2930.49 1
2930.61 0
2930.73 0
2930.86 0
2930.98 0
2931.11 0
2931.23 0
2931.35 0
2931.48 0
2931.60 2
2931.73 9
2931.85 17
2931.98 25
2932.10 32
2932.22 38
2932.35 42
2932.47 44
2932.60 45
2932.72 45
2932.84 45
2932.97 45
2933.09 46
2933.22 48
2933.34 51
2933.46 55
2933.59 60
2933.71 65
2933.84 72
2933.96 77
2934.09 82
2934.21 84
2934.33 84
2934.46 81
2934.58 77
2934.71 73
2934.83 69
2934.95 67
2935.08 68
2935.20 71
2935.33 76
2935.45 81
2935.58 87
2935.70 92
2935.82 95
2935.95 97
2936.07 97
2936.20 97
2936.32 96
2936.45 96
2936.57 95
2936.69 94
2936.82 92
2936.94 89
2937.07 85
2937.19 80
2937.31 74
2937.44 68
2937.56 62
2937.69 57
2937.81 52
2937.94 47
2938.06 42
2938.18 36
2938.31 30
2938.43 24
2938.56 19
2938.68 16
2938.81 16
2938.93 18
2939.05 22
2939.18 28
2939.30 33
2939.43 38
2939.55 39
2939.68 38
2939.80 35
2939.92 30
2940.05 26
2940.17 25
2940.30 26
2940.42 32
2940.55 42
2940.67 55
2940.79 69
2940.92 83
2941.04 94
2941.17 102
2941.29 106
2941.42 108
2941.54 106
2941.66 103
2941.79 98
2941.91 94
2942.04 89
2942.16 86
2942.29 82
2942.41 80
2942.54 79
2942.66 79
2942.78 80
2942.91 81
2943.03 84
2943.16 87
2943.28 89
2943.41 91
2943.53 91
2943.65 89
2943.78 87
2943.90 83
2944.03 80
2944.15 78
2944.28 77
2944.40 78
2944.53 82
2944.65 87
2944.77 92
2944.90 98
2945.02 104
2945.15 109
2945.27 114
2945.40 119
2945.52 123
2945.64 127
2945.77 131
2945.89 134
2946.02 136
2946.14 138
2946.27 141
2946.39 144
2946.52 148
2946.64 153
2946.76 158
2946.89 162
2947.01 166
2947.14 168
2947.26 166
2947.39 162
2947.51 154
2947.64 144
2947.76 133
2947.88 121
2948.01 110
2948.13 102
2948.26 95
2948.38 92
2948.51 91
2948.63 92
2948.76 94
2948.88 97
2949.00 100
2949.13 103
2949.25 106
2949.38 108
2949.50 108
2949.63 106
2949.75 101
2949.88 94
2950.00 84
2950.13 72
2950.25 59
2950.37 47
2950.50 37
2950.62 29
2950.75 23
2950.87 19
2951.00 18
2951.12 17
2951.25 16
2951.37 15
2951.49 13
2951.62 10
2951.74 6
2951.87 1
2951.99 0
2952.12 0
2952.24 0
2952.37 0
2952.49 0
2952.62 0
2952.74 0
2952.87 2
2952.99 8
2953.11 14
2953.24 19
2953.36 22
2953.49 25
2953.61 28
2953.74 29
2953.86 30
2953.99 31
2954.11 32
2954.24 34
2954.36 36
2954.48 39
2954.61 44
2954.73 49
2954.86 54
2954.98 58
2955.11 61
2955.23 62
2955.36 60
2955.48 56
2955.61 52
2955.73 48
2955.86 45
2955.98 45
2956.10 48
2956.23 53
2956.35 60
2956.48 68
2956.60 74
2956.73 76
2956.85 75
2956.98 70
2957.10 63
2957.23 56
2957.35 50
2957.48 47
2957.60 48
2957.73 53
2957.85 59
2957.97 65
2958.10 69
2958.22 70
2958.35 68
2958.47 62
2958.60 53
2958.72 44
2958.85 35
2958.97 28
2959.10 22
2959.22 17
2959.35 13
2959.47 9
2959.60 4
2959.72 0
2959.84 0
2959.97 0
2960.09 0
2960.22 0
2960.34 0
2960.47 0
2960.59 0
2960.72 3
2960.84 11
2960.97 18
2961.09 24
2961.22 29
2961.34 33
2961.47 36
2961.59 38
2961.72 39
2961.84 41
2961.97 43
2962.09 45
2962.21 47
2962.34 47
2962.46 47
2962.59 47
2962.71 46
2962.84 45
2962.96 43
2963.09 42
2963.21 41
2963.34 39
2963.46 39
2963.59 41
2963.71 45
2963.84 51
2963.96 59
2964.09 68
2964.21 75
2964.34 80
2964.46 82
2964.59 82
2964.71 82
2964.84 83
2964.96 86
2965.09 92
2965.21 100
2965.33 109
2965.46 116
2965.58 119
2965.71 118
2965.83 113
2965.96 104
2966.08 93
2966.21 81
2966.33 71
2966.46 62
2966.58 56
2966.71 51
2966.83 47
2966.96 44
2967.08 41
2967.21 38
2967.33 35
2967.46 32
2967.58 30
2967.71 29
2967.83 29
2967.96 29
2968.08 28
2968.21 27
2968.33 23
2968.46 18
2968.58 10
2968.71 1
2968.83 0
2968.96 0
2969.08 0
2969.21 0
2969.33 0
2969.46 0
2969.58 0
2969.71 4
2969.83 14
2969.96 24
2970.08 31
2970.21 35
2970.33 37
2970.45 37
2970.58 36
2970.70 35
2970.83 36
2970.95 37
2971.08 39
2971.20 43
2971.33 49
2971.45 54
2971.58 60
2971.70 65
2971.83 67
2971.95 66
2972.08 63
2972.20 56
2972.33 48
2972.45 40
2972.58 31
2972.70 24
2972.83 19
2972.95 15
2973.08 12
2973.20 11
2973.33 10
2973.45 11
2973.58 11
2973.70 12
2973.83 12
2973.95 12
2974.08 10
2974.20 8
2974.33 4
2974.45 0
2974.58 0
2974.70 0
2974.83 0
2974.95 0
2975.08 0
2975.20 0
2975.33 0
2975.45 1
2975.58 6
2975.70 12
2975.83 20
2975.95 28
2976.08 37
2976.20 45
2976.33 52
2976.45 58
2976.58 61
2976.70 64
2976.83 65
2976.96 68
2977.08 71
2977.21 76
2977.33 82
2977.46 87
2977.58 92
2977.71 95
2977.83 95
2977.96 93
2978.08 88
2978.21 82
2978.33 74
2978.46 67
2978.58 60
2978.71 55
2978.83 52
2978.96 51
2979.08 53
2979.21 56
2979.33 62
2979.46 67
2979.58 73
2979.71 77
2979.83 80
2979.96 82
2980.08 84
2980.21 85
2980.33 87
2980.46 90
2980.58 96
2980.71 102
2980.83 110
2980.96 118
2981.08 125
2981.21 132
2981.33 137
2981.46 140
2981.58 141
2981.71 141
2981.83 138
2981.96 133
2982.09 126
2982.21 117
2982.34 108
2982.46 98
2982.59 90
2982.71 83
2982.84 77
2982.96 73
2983.09 70
2983.21 67
2983.34 65
2983.46 62
2983.59 59
2983.71 56
2983.84 54
2983.96 52
2984.09 51
2984.21 51
2984.34 51
2984.46 52
2984.59 53
2984.71 53
2984.84 53
2984.97 51
2985.09 47
2985.22 43
2985.34 37
2985.47 31
2985.59 26
2985.72 22
2985.84 18
2985.97 16
2986.09 15
2986.22 14
2986.34 14
2986.47 15
2986.59 16
2986.72 18
2986.84 19
2986.97 21
2987.09 22
2987.22 21
2987.35 20
2987.47 18
2987.60 16
2987.72 14
2987.85 13
2987.97 13
2988.10 15
2988.22 16
2988.35 18
2988.47 20
2988.60 21
2988.72 22
2988.85 24
2988.97 27
2989.10 32
2989.22 37
2989.35 43
2989.48 49
2989.60 53
2989.73 56
2989.85 56
2989.98 55
2990.10 53
2990.23 49
2990.35 44
2990.48 39
2990.60 34
2990.73 29
2990.85 26
2990.98 24
2991.11 24
2991.23 26
2991.36 29
2991.48 33
2991.61 35
2991.73 37
2991.86 36
2991.98 34
2992.11 31
2992.23 27
2992.36 23
2992.48 19
2992.61 15
2992.74 13
2992.86 11
2992.99 11
2993.11 11
2993.24 13
2993.36 15
2993.49 17
2993.61 19
2993.74 20
2993.86 20
2993.99 19
2994.11 18
2994.24 15
2994.37 11
2994.49 6
2994.62 0
2994.74 0
2994.87 0
2994.99 0
2995.12 0
2995.24 0
2995.37 0
2995.49 0
2995.62 13
2995.75 28
2995.87 43
2996.00 56
2996.12 65
2996.25 72
2996.37 75
2996.50 77
2996.62 78
2996.75 79
2996.88 80
2997.00 81
2997.13 82
2997.25 81
2997.38 79
2997.50 77
2997.63 73
2997.75 69
2997.88 65
2998.00 61
2998.13 57
2998.26 54
2998.38 49
2998.51 44
2998.63 39
2998.76 35
2998.88 32
2999.01 33
2999.13 36
2999.26 42
2999.39 50
2999.51 58
2999.64 64
2999.76 68
2999.89 70
3000.01 70
3000.14 70
3000.26 69
3000.39 69
3000.52 70
3000.64 72
3000.77 74
3000.89 78
3001.02 83
3001.14 89
3001.27 95
3001.39 101
3001.52 106
3001.65 110
3001.77 111
3001.90 111
3002.02 109
3002.15 107
3002.27 106
3002.40 107
3002.52 110
3002.65 115
3002.78 122
3002.90 130
3003.03 136
3003.15 141
3003.28 144
3003.40 146
3003.53 145
3003.66 142
3003.78 138
3003.91 133
3004.03 127
3004.16 119
3004.28 110
3004.41 100
3004.53 91
3004.66 82
3004.79 75
3004.91 67
3005.04 60
3005.16 53
3005.29 45
3005.41 37
3005.54 30
3005.67 23
3005.79 18
3005.92 15
3006.04 14
3006.17 14
3006.29 14
3006.42 16
3006.55 18
3006.67 22
3006.80 27
3006.92 33
3007.05 41
3007.17 50
3007.30 60
3007.43 68
3007.55 75
3007.68 80
3007.80 82
3007.93 81
3008.05 78
3008.18 73
3008.31 68
3008.43 63
3008.56 60
3008.68 58
3008.81 58
3008.93 57
3009.06 56
3009.19 56
3009.31 55
3009.44 56
3009.56 58
3009.69 63
3009.81 70
3009.94 78
3010.07 86
3010.19 92
3010.32 95
3010.44 95
3010.57 92
3010.69 87
3010.82 81
3010.95 76
3011.07 70
3011.20 65
3011.32 60
3011.45 56
3011.58 50
3011.70 43
3011.83 35
3011.95 27
3012.08 18
3012.20 9
3012.33 3
3012.46 0
3012.58 0
3012.71 3
3012.83 7
3012.96 10
3013.09 12
3013.21 11
3013.34 8
3013.46 2
3013.59 0
3013.71 0
3013.84 0
3013.97 0
3014.09 0
3014.22 0
3014.34 6
3014.47 13
3014.60 20
3014.72 25
3014.85 28
3014.97 30
3015.10 33
3015.22 37
3015.35 41
3015.48 46
3015.60 50
3015.73 51
3015.85 48
3015.98 41
3016.11 29
3016.23 13
3016.36 0
3016.48 0
3016.61 0
3016.74 0
3016.86 0
3016.99 0
3017.11 0
3017.24 0
3017.37 7
3017.49 22
3017.62 35
3017.74 43
3017.87 48
3017.99 50
3018.12 48
3018.25 45
3018.37 40
3018.50 34
3018.62 27
3018.75 20
3018.88 12
3019.00 5
3019.13 0
3019.25 0
3019.38 0
3019.51 0
3019.63 0
3019.76 0
3019.88 0
3020.01 0
3020.14 1
3020.26 4
3020.39 6
3020.51 9
3020.64 14
3020.77 19
3020.89 26
3021.02 32
3021.14 39
3021.27 43
3021.40 46
3021.52 46
3021.65 43
3021.77 37
3021.90 31
3022.03 24
3022.15 19
3022.28 14
3022.40 10
3022.53 7
3022.66 5
3022.78 2
3022.91 1
3023.03 0
3023.16 1
3023.29 4
3023.41 7
3023.54 9
3023.66 10
3023.79 9
3023.92 4
3024.04 0
3024.17 0
3024.29 0
3024.42 0
3024.55 0
3024.67 0
3024.80 11
3024.92 24
3025.05 35
3025.18 44
3025.30 50
3025.43 52
3025.56 52
3025.68 50
3025.81 49
3025.93 47
3026.06 47
3026.19 48
3026.31 50
3026.44 53
3026.56 55
3026.69 58
3026.82 59
3026.94 59
3027.07 58
3027.19 55
3027.32 51
3027.45 46
3027.57 39
3027.70 31
3027.83 22
3027.95 14
3028.08 8
3028.20 3
3028.33 1
3028.46 2
3028.58 5
3028.71 9
3028.83 12
3028.96 16
3029.09 18
3029.21 19
3029.34 20
3029.47 21
3029.59 24
3029.72 29
3029.84 36
3029.97 44
3030.10 53
3030.22 61
3030.35 68
3030.47 73
3030.60 78
3030.73 82
3030.85 85
3030.98 89
3031.11 92
3031.23 94
3031.36 94
3031.48 92
3031.61 88
3031.74 83
3031.86 78
3031.99 73
3032.12 68
3032.24 62
3032.37 56
3032.49 49
3032.62 40
3032.75 30
3032.87 20
3033.00 12
3033.13 6
3033.25 3
3033.38 5
3033.50 10
3033.63 19
3033.76 32
3033.88 46
3034.01 62
3034.14 77
3034.26 91
3034.39 100
3034.51 105
3034.64 105
3034.77 101
3034.89 93
3035.02 84
3035.15 74
3035.27 66
3035.40 59
3035.52 54
3035.65 50
3035.78 46
3035.90 42
3036.03 38
3036.16 32
3036.28 25
3036.41 17
3036.54 9
3036.66 2
3036.79 0
3036.91 0
3037.04 0
3037.17 0
3037.29 0
3037.42 4
3037.55 11
3037.67 16
3037.80 21
3037.92 25
3038.05 27
3038.18 28
3038.30 29
3038.43 30
3038.56 32
3038.68 34
3038.81 38
3038.94 42
3039.06 47
3039.19 53
3039.31 59
3039.44 64
3039.57 68
3039.69 70
3039.82 71
3039.95 70
3040.07 69
3040.20 67
3040.33 66
3040.45 66
3040.58 66
3040.71 67
3040.83 68
3040.96 69
3041.08 69
3041.21 69
3041.34 67
3041.46 67
3041.59 67
3041.72 69
3041.84 72
3041.97 78
3042.10 85
3042.22 92
3042.35 99
3042.48 104
3042.60 106
3042.73 106
3042.85 104
3042.98 102
3043.11 98
3043.23 96
3043.36 93
3043.49 92
3043.61 91
3043.74 89
3043.87 87
3043.99 83
3044.12 78
3044.25 72
3044.37 65
3044.50 59
3044.63 52
3044.75 46
3044.88 40
3045.00 34
3045.13 29
3045.26 24
3045.38 21
3045.51 20
3045.64 21
3045.76 24
3045.89 28
3046.02 33
3046.14 38
3046.27 44
3046.40 49
3046.52 55
3046.65 62
3046.78 69
3046.90 77
3047.03 84
3047.16 89
3047.28 92
3047.41 93
3047.54 89
3047.66 84
3047.79 77
3047.91 69
3048.04 62
3048.17 56
3048.29 52
3048.42 51
3048.55 51
3048.67 52
3048.80 53
3048.93 54
3049.05 54
3049.18 52
3049.31 50
3049.43 47
3049.56 43
3049.69 39
3049.81 36
3049.94 32
3050.07 28
3050.19 25
3050.32 22
3050.45 21
3050.57 22
3050.70 25
3050.83 31
3050.95 39
3051.08 50
3051.21 61
3051.33 73
3051.46 83
3051.59 92
3051.71 99
3051.84 106
3051.97 112
3052.09 118
3052.22 124
3052.35 131
3052.47 137
3052.60 143
3052.73 148
3052.85 150
3052.98 151
3053.11 150
3053.23 148
3053.36 144
3053.49 140
3053.61 137
3053.74 135
3053.87 133
3053.99 134
3054.12 135
3054.25 136
3054.37 138
3054.50 138
3054.63 138
3054.75 138
3054.88 137
3055.01 136
3055.13 136
3055.26 136
3055.39 136
3055.51 134
3055.64 132
3055.77 127
3055.89 122
3056.02 117
3056.15 112
3056.27 109
3056.40 107
3056.53 108
3056.65 109
3056.78 110
3056.91 110
3057.03 110
3057.16 107
3057.29 103
3057.41 99
3057.54 93
3057.67 87
3057.79 81
3057.92 75
3058.05 69
3058.17 64
3058.30 61
3058.43 59
3058.55 60
3058.68 62
3058.81 66
3058.94 70
3059.06 74
3059.19 76
3059.32 75
3059.44 72
3059.57 67
3059.70 61
3059.82 56
3059.95 52
3060.08 51
3060.20 53
3060.33 57
3060.46 63
3060.58 70
3060.71 76
3060.84 80
3060.96 83
3061.09 84
3061.22 83
3061.34 81
3061.47 78
3061.60 75
3061.72 70
3061.85 66
3061.98 61
3062.11 56
3062.23 52
3062.36 48
3062.49 47
3062.61 47
3062.74 50
3062.87 54
3062.99 61
3063.12 68
3063.25 74
3063.37 78
3063.50 81
3063.63 80
3063.75 78
3063.88 76
3064.01 74
3064.14 75
3064.26 79
3064.39 86
3064.52 95
3064.64 106
3064.77 117
3064.90 127
3065.02 136
3065.15 143
3065.28 148
3065.40 150
3065.53 150
3065.66 149
3065.79 146
3065.91 142
3066.04 138
3066.17 135
3066.29 132
3066.42 131
3066.55 133
3066.67 138
3066.80 147
3066.93 158
3067.05 170
3067.18 182
3067.31 192
3067.44 198
3067.56 199
3067.69 196
3067.82 189
3067.94 182
3068.07 175
3068.20 169
3068.32 167
3068.45 166
3068.58 169
3068.71 173
3068.83 179
3068.96 185
3069.09 191
3069.21 198
3069.34 204
3069.47 209
3069.59 213
3069.72 216
3069.85 217
3069.98 216
3070.10 215
3070.23 212
3070.36 209
3070.48 205
3070.61 200
3070.74 195
3070.86 189
3070.99 181
3071.12 172
3071.25 163
3071.37 154
3071.50 147
3071.63 141
3071.75 137
3071.88 135
3072.01 135
3072.13 136
3072.26 138
3072.39 140
3072.52 142
3072.64 143
3072.77 143
3072.90 141
3073.02 135
3073.15 126
3073.28 114
3073.41 100
3073.53 86
3073.66 74
3073.79 65
3073.91 60
3074.04 59
3074.17 60
3074.30 63
3074.42 66
3074.55 69
3074.68 72
3074.80 73
3074.93 74
3075.06 74
3075.19 75
3075.31 75
3075.44 74
3075.57 73
3075.69 69
3075.82 64
3075.95 56
3076.08 47
3076.20 36
3076.33 25
3076.46 14
3076.58 5
3076.71 0
3076.84 0
3076.97 0
3077.09 0
3077.22 0
3077.35 0
3077.47 0
3077.60 0
3077.73 0
3077.86 6
3077.98 14
3078.11 23
3078.24 32
3078.36 40
3078.49 48
3078.62 55
3078.75 61
3078.87 66
3079.00 71
3079.13 76
3079.25 81
3079.38 87
3079.51 94
3079.64 102
3079.76 112
3079.89 123
3080.02 135
3080.14 146
3080.27 155
3080.40 161
3080.53 164
3080.65 165
3080.78 162
3080.91 158
3081.04 152
3081.16 147
3081.29 141
3081.42 135
3081.54 128
3081.67 121
3081.80 115
3081.93 109
3082.05 104
3082.18 101
3082.31 100
3082.44 101
3082.56 104
3082.69 109
3082.82 114
3082.94 119
3083.07 124
3083.20 129
3083.33 133
3083.45 136
3083.58 138
3083.71 139
3083.84 140
3083.96 139
3084.09 139
3084.22 138
3084.34 137
3084.47 136
3084.60 135
3084.73 132
3084.85 129
3084.98 125
3085.11 121
3085.24 118
3085.36 116
3085.49 115
3085.62 116
3085.75 119
3085.87 122
3086.00 125
3086.13 126
3086.25 124
3086.38 119
3086.51 112
3086.64 102
3086.76 92
3086.89 83
3087.02 77
3087.15 72
3087.27 70
3087.40 69
3087.53 69
3087.66 70
3087.78 71
3087.91 72
3088.04 74
3088.17 78
3088.29 82
3088.42 87
3088.55 93
3088.67 97
3088.80 101
3088.93 103
3089.06 104
3089.18 103
3089.31 102
3089.44 100
3089.57 98
3089.69 95
3089.82 92
3089.95 89
3090.08 86
3090.20 86
3090.33 87
3090.46 91
3090.59 98
3090.71 107
3090.84 117
3090.97 127
3091.10 136
3091.22 141
3091.35 143
3091.48 141
3091.61 135
3091.73 127
3091.86 117
3091.99 106
3092.12 96
3092.24 89
3092.37 83
3092.50 81
3092.63 81
3092.75 83
3092.88 86
3093.01 89
3093.14 91
3093.26 92
3093.39 90
3093.52 87
3093.65 83
3093.77 76
3093.90 70
3094.03 63
3094.16 57
3094.28 52
3094.41 48
3094.54 46
3094.67 46
3094.79 49
3094.92 54
3095.05 60
3095.18 68
3095.30 76
3095.43 84
3095.56 90
3095.69 94
3095.81 96
3095.94 94
3096.07 91
3096.20 85
3096.32 79
3096.45 73
3096.58 66
3096.71 60
3096.83 54
3096.96 48
3097.09 42
3097.22 37
3097.34 33
3097.47 30
3097.60 29
3097.73 29
3097.85 30
3097.98 30
3098.11 28
3098.24 25
3098.36 21
3098.49 17
3098.62 13
3098.75 13
3098.88 15
3099.00 21
3099.13 31
3099.26 43
3099.39 55
3099.51 67
3099.64 77
3099.77 83
3099.90 86
3100.02 86
3100.15 83
3100.28 78
3100.41 72
3100.53 65
3100.66 58
3100.79 51
3100.92 45
3101.05 40
3101.17 37
3101.30 35
3101.43 35
3101.56 37
3101.68 40
3101.81 44
3101.94 47
3102.07 51
3102.19 55
3102.32 59
3102.45 63
3102.58 68
3102.70 74
3102.83 79
3102.96 85
3103.09 89
3103.22 92
3103.34 93
3103.47 93
3103.60 92
3103.73 89
3103.85 87
3103.98 87
3104.11 88
3104.24 92
3104.37 99
3104.49 109
3104.62 120
3104.75 132
3104.88 142
3105.00 149
3105.13 154
3105.26 155
3105.39 154
3105.51 152
3105.64 151
3105.77 151
3105.90 153
3106.03 157
3106.15 162
3106.28 167
3106.41 170
3106.54 171
3106.66 168
3106.79 162
3106.92 152
3107.05 141
3107.18 129
3107.30 117
3107.43 106
3107.56 98
3107.69 92
3107.81 89
3107.94 89
3108.07 90
3108.20 92
3108.33 93
3108.45 92
3108.58 90
3108.71 87
3108.84 84
3108.96 82
3109.09 80
3109.22 80
3109.35 80
3109.48 80
3109.60 78
3109.73 76
3109.86 73
3109.99 70
3110.12 69
3110.24 70
3110.37 74
3110.50 79
3110.63 85
3110.75 90
3110.88 94
3111.01 97
3111.14 98
3111.27 99
3111.39 98
3111.52 97
3111.65 95
3111.78 92
3111.91 87
3112.03 81
3112.16 73
3112.29 64
3112.42 56
3112.54 47
3112.67 40
3112.80 33
3112.93 27
3113.06 21
3113.18 16
3113.31 12
3113.44 8
3113.57 5
3113.70 2
3113.82 1
3113.95 0
3114.08 1
3114.21 3
3114.34 5
3114.46 8
3114.59 9
3114.72 9
3114.85 8
3114.98 4
3115.10 0
3115.23 0
3115.36 0
3115.49 0
3115.62 0
3115.74 0
3115.87 1
3116.00 12
3116.13 25
3116.25 37
3116.38 49
3116.51 59
3116.64 66
3116.77 69
3116.89 69
3117.02 66
3117.15 61
3117.28 56
3117.41 52
3117.53 50
3117.66 50
3117.79 53
3117.92 57
3118.05 64
3118.17 70
3118.30 78
3118.43 84
3118.56 89
3118.69 91
3118.81 90
3118.94 86
3119.07 80
3119.20 72
3119.33 66
3119.45 62
3119.58 61
3119.71 63
3119.84 69
3119.97 76
3120.10 82
3120.22 87
3120.35 90
3120.48 90
3120.61 90
3120.74 89
3120.86 88
3120.99 88
3121.12 87
3121.25 86
3121.38 82
3121.50 76
3121.63 68
3121.76 59
3121.89 51
3122.02 46
3122.14 45
3122.27 49
3122.40 56
3122.53 66
3122.66 75
3122.78 82
3122.91 85
3123.04 84
3123.17 81
3123.30 75
3123.43 71
3123.55 68
3123.68 67
3123.81 68
3123.94 71
3124.07 74
3124.19 77
3124.32 78
3124.45 79
3124.58 78
3124.71 77
3124.83 76
3124.96 76
3125.09 76
3125.22 78
3125.35 81
3125.48 85
3125.60 91
3125.73 97
3125.86 103
3125.99 108
3126.12 111
3126.24 111
3126.37 108
3126.50 103
3126.63 97
3126.76 91
3126.89 86
3127.01 84
3127.14 85
3127.27 89
3127.40 96
3127.53 105
3127.65 115
3127.78 124
3127.91 133
3128.04 140
3128.17 145
3128.30 148
3128.42 150
3128.55 150
3128.68 149
3128.81 145
3128.94 139
3129.06 131
3129.19 121
3129.32 110
3129.45 100
3129.58 92
3129.71 86
3129.83 83
3129.96 83
3130.09 85
3130.22 88
3130.35 92
3130.48 95
3130.60 97
3130.73 100
3130.86 103
3130.99 107
3131.12 110
3131.25 113
3131.37 116
3131.50 117
3131.63 116
3131.76 114
3131.89 111
3132.01 107
3132.14 102
3132.27 97
3132.40 92
3132.53 88
3132.66 85
3132.78 83
3132.91 85
3133.04 88
3133.17 94
3133.30 102
3133.43 110
3133.55 117
3133.68 121
3133.81 123
3133.94 121
3134.07 116
3134.20 109
3134.32 99
3134.45 89
3134.58 78
3134.71 68
3134.84 58
3134.97 50
3135.09 43
3135.22 37
3135.35 32
3135.48 29
3135.61 27
3135.74 26
3135.86 26
3135.99 26
3136.12 27
3136.25 29
3136.38 32
3136.51 38
3136.64 46
3136.76 56
3136.89 68
3137.02 81
3137.15 95
3137.28 107
3137.41 119
3137.53 129
3137.66 137
3137.79 145
3137.92 151
3138.05 156
3138.18 160
3138.30 163
3138.43 165
3138.56 166
3138.69 166
3138.82 167
3138.95 168
3139.08 169
3139.20 170
3139.33 171
3139.46 170
3139.59 167
3139.72 160
3139.85 151
3139.97 139
3140.10 125
3140.23 111
3140.36 99
3140.49 88
3140.62 80
3140.74 76
3140.87 75
3141.00 77
3141.13 81
3141.26 87
3141.39 94
3141.52 102
3141.64 109
3141.77 113
3141.90 116
3142.03 116
3142.16 115
3142.29 112
3142.42 109
3142.54 106
3142.67 106
3142.80 108
3142.93 111
3143.06 114
3143.19 119
3143.31 123
3143.44 126
3143.57 129
3143.70 130
3143.83 130
3143.96 129
3144.09 126
3144.21 123
3144.34 118
3144.47 113
3144.60 107
3144.73 101
3144.86 94
3144.99 86
3145.11 77
3145.24 66
3145.37 54
3145.50 40
3145.63 26
3145.76 13
3145.89 2
3146.01 0
3146.14 0
3146.27 0
3146.40 0
3146.53 0
3146.66 0
3146.79 0
3146.91 0
3147.04 2
3147.17 8
3147.30 15
3147.43 23
3147.56 32
3147.69 43
3147.81 54
3147.94 67
3148.07 79
3148.20 91
3148.33 102
3148.46 111
3148.59 116
3148.72 119
3148.84 119
3148.97 116
3149.10 114
3149.23 112
3149.36 113
3149.49 115
3149.62 119
3149.74 124
3149.87 129
3150.00 133
3150.13 135
3150.26 135
3150.39 135
3150.52 132
3150.65 127
3150.77 120
3150.90 111
3151.03 100
3151.16 88
3151.29 77
3151.42 69
3151.55 63
3151.67 60
3151.80 59
3151.93 60
3152.06 60
3152.19 59
3152.32 58
3152.45 56
3152.58 55
3152.70 55
3152.83 55
3152.96 57
3153.09 58
3153.22 59
3153.35 59
3153.48 57
3153.61 55
3153.73 53
3153.86 51
3153.99 49
3154.12 48
3154.25 47
3154.38 45
3154.51 43
3154.64 40
3154.76 36
3154.89 32
3155.02 29
3155.15 27
3155.28 27
3155.41 28
3155.54 31
3155.67 36
3155.79 43
3155.92 50
3156.05 56
3156.18 61
3156.31 65
3156.44 67
3156.57 68
3156.70 70
3156.82 73
3156.95 77
3157.08 83
3157.21 89
3157.34 94
3157.47 98
3157.60 99
3157.73 97
3157.85 93
3157.98 88
3158.11 82
3158.24 77
3158.37 75
3158.50 76
3158.63 80
3158.76 88
3158.89 98
3159.01 108
3159.14 116
3159.27 120
3159.40 119
3159.53 112
3159.66 101
3159.79 86
3159.92 70
3160.05 54
3160.17 41
3160.30 31
3160.43 25
3160.56 23
3160.69 25
3160.82 29
3160.95 35
3161.08 39
3161.21 43
3161.33 44
3161.46 43
3161.59 41
3161.72 38
3161.85 36
3161.98 36
3162.11 37
3162.24 41
3162.37 45
3162.49 49
3162.62 53
3162.75 56
3162.88 56
3163.01 56
3163.14 55
3163.27 54
3163.40 54
3163.53 55
3163.65 59
3163.78 63
3163.91 67
3164.04 71
3164.17 75
3164.30 77
3164.43 79
3164.56 81
3164.69 84
3164.82 87
3164.94 91
3165.07 96
3165.20 99
3165.33 101
3165.46 102
3165.59 100
3165.72 97
3165.85 93
3165.98 88
3166.10 81
3166.23 74
3166.36 67
3166.49 61
3166.62 56
3166.75 53
3166.88 53
3167.01 55
3167.14 59
3167.27 66
3167.39 73
3167.52 82
3167.65 92
3167.78 103
3167.91 115
3168.04 127
3168.17 137
3168.30 146
3168.43 152
3168.56 156
3168.69 159
3168.81 161
3168.94 163
3169.07 166
3169.20 169
3169.33 171
3169.46 173
3169.59 173
3169.72 171
3169.85 168
3169.98 165
3170.10 163
3170.23 161
3170.36 158
3170.49 155
3170.62 150
3170.75 142
3170.88 131
3171.01 118
3171.14 105
3171.27 95
3171.40 87
3171.52 83
3171.65 82
3171.78 83
3171.91 84
3172.04 85
3172.17 83
3172.30 80
3172.43 76
3172.56 72
3172.69 69
3172.82 69
3172.95 70
3173.07 74
3173.20 80
3173.33 87
3173.46 94
3173.59 101
3173.72 107
3173.85 111
3173.98 113
3174.11 114
3174.24 114
3174.37 112
3174.49 111
3174.62 109
3174.75 108
3174.88 108
3175.01 109
3175.14 112
3175.27 116
3175.40 121
3175.53 128
3175.66 135
3175.79 143
3175.92 150
3176.04 158
3176.17 164
3176.30 169
3176.43 173
3176.56 176
3176.69 176
3176.82 174
3176.95 169
3177.08 163
3177.21 157
3177.34 150
3177.47 144
3177.60 139
3177.72 135
3177.85 131
3177.98 128
3178.11 124
3178.24 118
3178.37 110
3178.50 100
3178.63 89
3178.76 77
3178.89 65
3179.02 57
3179.15 51
3179.28 50
3179.40 53
3179.53 59
3179.66 66
3179.79 73
3179.92 78
3180.05 80
3180.18 79
3180.31 75
3180.44 69
3180.57 62
3180.70 56
3180.83 52
3180.96 50
3181.09 50
3181.21 53
3181.34 57
3181.47 64
3181.60 71
3181.73 78
3181.86 85
3181.99 91
3182.12 96
3182.25 101
3182.38 105
3182.51 108
3182.64 109
3182.77 109
3182.90 107
3183.03 103
3183.15 100
3183.28 97
3183.41 97
3183.54 100
3183.67 104
3183.80 109
3183.93 114
3184.06 116
3184.19 116
3184.32 112
3184.45 106
3184.58 100
3184.71 94
3184.84 90
3184.97 87
3185.09 85
3185.22 85
3185.35 85
3185.48 84
3185.61 83
3185.74 82
3185.87 81
3186.00 82
3186.13 83
3186.26 85
3186.39 88
3186.52 92
3186.65 96
3186.78 100
3186.91 103
3187.04 105
3187.17 107
3187.29 107
3187.42 107
3187.55 105
3187.68 102
3187.81 98
3187.94 92
3188.07 86
3188.20 80
3188.33 74
3188.46 70
3188.59 67
3188.72 67
3188.85 68
3188.98 69
3189.11 68
3189.24 66
3189.37 61
3189.50 53
3189.62 46
3189.75 39
3189.88 35
3190.01 35
3190.14 40
3190.27 47
3190.40 56
3190.53 64
3190.66 71
3190.79 76
3190.92 79
3191.05 80
3191.18 80
3191.31 79
3191.44 77
3191.57 75
3191.70 73
3191.83 70
3191.96 66
3192.08 63
3192.21 59
3192.34 54
3192.47 49
3192.60 42
3192.73 34
3192.86 26
3192.99 17
3193.12 8
3193.25 0
3193.38 0
3193.51 0
3193.64 0
3193.77 0
3193.90 0
3194.03 0
3194.16 0
3194.29 0
3194.42 5
3194.55 13
3194.68 21
3194.81 30
3194.93 39
3195.06 49
3195.19 60
3195.32 71
3195.45 82
3195.58 91
3195.71 99
3195.84 103
3195.97 104
3196.10 101
3196.23 95
3196.36 87
3196.49 76
3196.62 64
3196.75 53
3196.88 43
3197.01 37
3197.14 35
3197.27 37
3197.40 42
3197.53 48
3197.66 54
3197.79 58
3197.92 59
3198.05 57
3198.18 53
3198.30 49
3198.43 47
3198.56 48
3198.69 52
3198.82 59
3198.95 67
3199.08 76
3199.21 83
3199.34 87
3199.47 89
3199.60 89
3199.73 86
3199.86 81
3199.99 75
3200.12 67
3200.25 58
3200.38 49
3200.51 39
3200.64 30
3200.77 22
3200.90 15
3201.03 10
3201.16 7
3201.29 4
3201.42 2
3201.55 0
3201.68 0
3201.81 0
3201.94 0
3202.07 0
3202.20 0
3202.33 0
3202.45 0
3202.58 1
3202.71 8
3202.84 16
3202.97 24
3203.10 32
3203.23 39
3203.36 44
3203.49 46
3203.62 48
3203.75 48
3203.88 47
3204.01 47
3204.14 47
3204.27 46
3204.40 46
3204.53 44
3204.66 41
3204.79 37
3204.92 33
3205.05 28
3205.18 24
3205.31 21
3205.44 18
3205.57 16
3205.70 14
3205.83 13
3205.96 12
3206.09 13
3206.22 15
3206.35 20
3206.48 27
3206.61 36
3206.74 46
3206.87 55
3207.00 63
3207.13 69
3207.26 73
3207.39 75
3207.52 75
3207.65 75
3207.78 75
3207.91 75
3208.04 77
3208.17 80
3208.30 85
3208.43 91
3208.55 97
3208.68 103
3208.81 106
3208.94 108
3209.07 107
3209.20 104
3209.33 100
3209.46 96
3209.59 92
3209.72 89
3209.85 87
3209.98 84
3210.11 81
3210.24 76
3210.37 70
3210.50 64
3210.63 58
3210.76 53
3210.89 51
3211.02 50
3211.15 50
3211.28 52
3211.41 54
3211.54 55
3211.67 55
3211.80 54
3211.93 53
3212.06 53
3212.19 54
3212.32 57
3212.45 60
3212.58 65
3212.71 70
3212.84 74
3212.97 78
3213.10 80
3213.23 82
3213.36 82
3213.49 82
3213.62 81
3213.75 79
3213.88 76
3214.01 72
3214.14 69
3214.27 65
3214.40 61
3214.53 58
3214.66 54
3214.79 49
3214.92 44
3215.05 38
3215.18 34
3215.31 31
3215.44 30
3215.57 33
3215.70 38
3215.83 44
3215.96 50
3216.09 54
3216.22 54
3216.35 50
3216.48 44
3216.61 36
3216.74 29
3216.87 25
3217.00 24
3217.13 26
3217.26 33
3217.39 40
3217.52 48
3217.65 55
3217.78 59
3217.91 61
3218.04 59
3218.17 56
3218.30 52
3218.43 49
3218.56 48
3218.69 49
3218.82 53
3218.95 59
3219.08 67
3219.21 75
3219.34 83
3219.47 89
3219.60 94
3219.73 96
3219.86 96
3219.99 95
3220.12 92
3220.25 89
3220.38 87
3220.51 87
3220.64 90
3220.77 94
3220.90 100
3221.03 105
3221.16 109
3221.29 110
3221.42 110
3221.55 109
3221.68 107
3221.81 105
3221.94 104
3222.07 104
3222.20 104
3222.33 102
3222.46 99
3222.59 94
3222.72 87
3222.85 79
3222.98 71
3223.11 64
3223.25 60
3223.38 57
3223.51 57
3223.64 59
3223.77 62
3223.90 64
3224.03 66
3224.16 66
3224.29 65
3224.42 64
3224.55 64
3224.68 66
3224.81 69
3224.94 73
3225.07 78
3225.20 82
3225.33 84
3225.46 83
3225.59 79
3225.72 73
3225.85 67
3225.98 64
3226.11 63
3226.24 67
3226.37 75
3226.50 87
3226.63 101
3226.76 114
3226.89 125
3227.02 132
3227.15 136
3227.28 136
3227.41 133
3227.54 129
3227.67 125
3227.80 122
3227.93 120
3228.06 119
3228.19 120
3228.32 120
3228.45 121
3228.58 120
3228.71 117
3228.84 111
3228.97 102
3229.10 89
3229.23 75
3229.37 60
3229.50 44
3229.63 31
3229.76 19
3229.89 11
3230.02 5
3230.15 2
3230.28 2
3230.41 5
3230.54 10
3230.67 16
3230.80 23
3230.93 31
3231.06 39
3231.19 46
3231.32 53
3231.45 58
3231.58 60
3231.71 60
3231.84 57
3231.97 50
3232.10 40
3232.23 28
3232.36 16
3232.49 6
3232.62 0
3232.75 0
3232.88 0
3233.01 3
3233.14 13
3233.27 26
3233.40 40
3233.54 55
3233.67 69
3233.80 83
3233.93 96
3234.06 106
3234.19 113
3234.32 117
3234.45 119
3234.58 117
3234.71 113
3234.84 108
3234.97 101
3235.10 93
3235.23 86
3235.36 79
3235.49 73
3235.62 68
3235.75 65
3235.88 63
3236.01 62
3236.14 62
3236.27 62
3236.40 61
3236.53 59
3236.66 56
3236.79 52
3236.93 47
3237.06 42
3237.19 38
3237.32 35
3237.45 32
3237.58 29
3237.71 26
3237.84 21
3237.97 15
3238.10 6
3238.23 0
3238.36 0
3238.49 0
3238.62 0
3238.75 0
3238.88 0
3239.01 0
3239.14 0
3239.27 1
3239.40 8
3239.53 16
3239.66 26
3239.80 38
3239.93 49
3240.06 61
3240.19 70
3240.32 78
3240.45 82
3240.58 84
3240.71 85
3240.84 84
3240.97 84
3241.10 83
3241.23 81
3241.36 78
3241.49 74
3241.62 70
3241.75 65
3241.88 61
3242.01 57
3242.14 55
3242.28 54
3242.41 53
3242.54 54
3242.67 55
3242.80 56
3242.93 57
3243.06 58
3243.19 59
3243.32 61
3243.45 61
3243.58 61
3243.71 59
3243.84 56
3243.97 52
3244.10 47
3244.23 40
3244.36 34
3244.49 29
3244.63 26
3244.76 26
3244.89 29
3245.02 34
3245.15 41
3245.28 48
3245.41 55
3245.54 60
3245.67 63
3245.80 63
3245.93 61
3246.06 57
3246.19 53
3246.32 48
3246.45 43
3246.58 40
3246.71 38
3246.85 37
3246.98 39
3247.11 42
3247.24 47
3247.37 53
3247.50 60
3247.63 67
3247.76 75
3247.89 82
3248.02 88
3248.15 93
3248.28 96
3248.41 96
3248.54 92
3248.67 84
3248.81 73
3248.94 60
3249.07 45
3249.20 31
3249.33 19
3249.46 10
3249.59 5
3249.72 5
3249.85 8
3249.98 15
3250.11 24
3250.24 32
3250.37 38
3250.50 41
3250.63 42
3250.77 40
3250.90 38
3251.03 36
3251.16 36
3251.29 38
3251.42 41
3251.55 44
3251.68 45
3251.81 44
3251.94 40
3252.07 34
3252.20 26
3252.33 19
3252.46 12
3252.60 8
3252.73 8
3252.86 10
3252.99 16
3253.12 25
3253.25 35
3253.38 46
3253.51 56
3253.64 64
3253.77 70
3253.90 72
3254.03 72
3254.16 70
3254.30 67
3254.43 63
3254.56 61
3254.69 59
3254.82 58
3254.95 58
3255.08 59
3255.21 59
3255.34 60
3255.47 62
3255.60 64
3255.73 66
3255.86 68
3256.00 70
3256.13 70
3256.26 68
3256.39 64
3256.52 60
3256.65 57
3256.78 56
3256.91 59
3257.04 65
3257.17 74
3257.30 85
3257.43 95
3257.57 102
3257.70 105
3257.83 104
3257.96 101
3258.09 97
3258.22 93
3258.35 89
3258.48 88
3258.61 88
3258.74 89
3258.87 90
3259.00 91
3259.14 91
3259.27 92
3259.40 93
3259.53 97
3259.66 102
3259.79 111
3259.92 123
3260.05 136
3260.18 151
3260.31 165
3260.44 176
3260.58 183
3260.71 185
3260.84 182
3260.97 174
3261.10 162
3261.23 149
3261.36 136
3261.49 125
3261.62 117
3261.75 112
3261.88 110
3262.02 110
3262.15 112
3262.28 116
3262.41 121
3262.54 128
3262.67 135
3262.80 141
3262.93 146
3263.06 148
3263.19 148
3263.33 144
3263.46 137
3263.59 129
3263.72 120
3263.85 110
3263.98 102
3264.11 95
3264.24 89
3264.37 84
3264.50 80
3264.63 76
3264.77 72
3264.90 68
3265.03 63
3265.16 57
3265.29 52
3265.42 48
3265.55 44
3265.68 42
3265.81 41
3265.94 42
3266.08 43
3266.21 43
3266.34 43
3266.47 41
3266.60 38
3266.73 35
3266.86 33
3266.99 32
3267.12 34
3267.25 40
3267.39 49
3267.52 62
3267.65 78
3267.78 95
3267.91 112
3268.04 126
3268.17 137
3268.30 142
3268.43 143
3268.57 140
3268.70 135
3268.83 130
3268.96 125
3269.09 122
3269.22 121
3269.35 122
3269.48 122
3269.61 121
3269.75 118
3269.88 112
3270.01 105
3270.14 98
3270.27 91
3270.40 86
3270.53 83
3270.66 82
3270.79 83
3270.93 86
3271.06 90
3271.19 95
3271.32 99
3271.45 104
3271.58 108
3271.71 112
3271.84 114
3271.97 115
3272.11 115
3272.24 115
3272.37 114
3272.50 114
3272.63 115
3272.76 117
3272.89 121
3273.02 125
3273.15 130
3273.29 133
3273.42 134
3273.55 131
3273.68 124
3273.81 114
3273.94 101
3274.07 88
3274.20 77
3274.33 68
3274.47 64
3274.60 64
3274.73 68
3274.86 73
3274.99 79
3275.12 84
3275.25 89
3275.38 92
3275.52 96
3275.65 99
3275.78 105
3275.91 111
3276.04 120
3276.17 129
3276.30 138
3276.43 146
3276.57 152
3276.70 157
3276.83 159
3276.96 159
3277.09 158
3277.22 156
3277.35 154
3277.48 150
3277.62 145
3277.75 139
3277.88 131
3278.01 121
3278.14 110
3278.27 98
3278.40 88
3278.53 80
3278.67 74
3278.80 72
3278.93 73
3279.06 76
3279.19 81
3279.32 87
3279.45 94
3279.58 101
3279.72 107
3279.85 114
3279.98 120
3280.11 125
3280.24 129
3280.37 132
3280.50 134
3280.63 134
3280.77 132
3280.90 129
3281.03 125
3281.16 120
3281.29 114
3281.42 107
3281.55 100
3281.68 92
3281.82 84
3281.95 78
3282.08 73
3282.21 70
3282.34 67
3282.47 66
3282.60 65
3282.74 64
3282.87 61
3283.00 58
3283.13 55
3283.26 53
3283.39 52
3283.52 53
3283.66 57
3283.79 63
3283.92 72
3284.05 83
3284.18 94
3284.31 105
3284.44 116
3284.57 126
3284.71 133
3284.84 138
3284.97 141
3285.10 142
3285.23 141
3285.36 138
3285.49 135
3285.63 131
3285.76 127
3285.89 123
3286.02 119
3286.15 116
3286.28 115
3286.41 115
3286.55 118
3286.68 123
3286.81 130
3286.94 137
3287.07 145
3287.20 151
3287.33 155
3287.47 157
3287.60 158
3287.73 158
3287.86 158
3287.99 158
3288.12 158
3288.25 157
3288.39 157
3288.52 155
3288.65 153
3288.78 150
3288.91 148
3289.04 146
3289.17 145
3289.31 144
3289.44 144
3289.57 144
3289.70 144
3289.83 144
3289.96 145
3290.10 148
3290.23 154
3290.36 162
3290.49 173
3290.62 186
3290.75 200
3290.88 213
3291.02 225
3291.15 235
3291.28 242
3291.41 246
3291.54 246
3291.67 244
3291.80 238
3291.94 229
3292.07 217
3292.20 205
3292.33 193
3292.46 182
3292.59 174
3292.73 168
3292.86 165
3292.99 165
3293.12 164
3293.25 164
3293.38 163
3293.51 160
3293.65 156
3293.78 150
3293.91 144
3294.04 138
3294.17 133
3294.30 128
3294.44 125
3294.57 123
3294.70 121
3294.83 119
3294.96 117
3295.09 114
3295.23 112
3295.36 109
3295.49 108
3295.62 106
3295.75 105
3295.88 103
3296.02 101
3296.15 98
3296.28 94
3296.41 90
3296.54 86
3296.67 83
3296.80 82
3296.94 83
3297.07 85
3297.20 89
3297.33 93
3297.46 99
3297.59 105
3297.73 112
3297.86 119
3297.99 126
3298.12 132
3298.25 135
3298.38 135
3298.52 133
3298.65 127
3298.78 120
3298.91 112
3299.04 104
3299.17 97
3299.31 92
3299.44 87
3299.57 82
3299.70 78
3299.83 74
3299.96 71
3300.10 69
3300.23 69
3300.36 70
3300.49 71
3300.62 74
3300.75 77
3300.89 79
3301.02 80
3301.15 81
3301.28 81
3301.41 80
3301.55 78
3301.68 75
3301.81 72
3301.94 68
3302.07 63
3302.20 60
3302.34 56
3302.47 55
3302.60 55
3302.73 57
3302.86 60
3302.99 64
3303.13 68
3303.26 73
3303.39 76
3303.52 79
3303.65 81
3303.78 83
3303.92 83
3304.05 82
3304.18 80
3304.31 75
3304.44 69
3304.58 61
3304.71 53
3304.84 44
3304.97 36
3305.10 30
3305.23 26
3305.37 23
3305.50 22
3305.63 22
3305.76 23
3305.89 25
3306.03 28
3306.16 32
3306.29 35
3306.42 37
3306.55 36
3306.68 33
3306.82 26
3306.95 18
3307.08 9
3307.21 1
3307.34 0
3307.48 0
3307.61 0
3307.74 0
3307.87 0
3308.00 0
3308.13 0
3308.27 0
3308.40 2
3308.53 7
3308.66 11
3308.79 15
3308.93 18
3309.06 22
3309.19 24
3309.32 27
3309.45 29
3309.59 31
3309.72 34
3309.85 38
3309.98 43
3310.11 49
3310.24 56
3310.38 62
3310.51 68
3310.64 71
3310.77 71
3310.90 70
3311.04 66
3311.17 62
3311.30 58
3311.43 56
3311.56 57
3311.70 62
3311.83 69
3311.96 79
3312.09 90
3312.22 100
3312.36 108
3312.49 114
3312.62 117
3312.75 116
3312.88 113
3313.01 107
3313.15 101
3313.28 94
3313.41 88
3313.54 84
3313.67 81
3313.81 82
3313.94 84
3314.07 88
3314.20 92
3314.33 96
3314.47 98
3314.60 98
3314.73 96
3314.86 93
3314.99 89
3315.13 87
3315.26 87
3315.39 90
3315.52 97
3315.65 107
3315.79 119
3315.92 132
3316.05 144
3316.18 153
3316.31 159
3316.45 160
3316.58 156
3316.71 148
3316.84 138
3316.97 127
3317.11 116
3317.24 106
3317.37 98
3317.50 92
3317.63 89
3317.77 86
3317.90 86
3318.03 87
3318.16 90
3318.30 93
3318.43 96
3318.56 99
3318.69 101
3318.82 101
3318.96 99
3319.09 96
3319.22 93
3319.35 89
3319.48 86
3319.62 83
3319.75 81
3319.88 80
3320.01 78
3320.14 76
3320.28 73
3320.41 68
3320.54 62
3320.67 56
3320.80 50
3320.94 46
3321.07 44
3321.20 43
3321.33 45
3321.47 47
3321.60 48
3321.73 49
3321.86 49
3321.99 48
3322.13 47
3322.26 47
3322.39 49
3322.52 53
3322.65 58
3322.79 64
3322.92 71
3323.05 76
3323.18 79
3323.32 80
3323.45 79
3323.58 76
3323.71 72
3323.84 70
3323.98 69
3324.11 71
3324.24 75
3324.37 82
3324.50 90
3324.64 99
3324.77 108
3324.90 115
3325.03 122
3325.17 127
3325.30 131
3325.43 134
3325.56 136
3325.69 137
3325.83 138
3325.96 138
3326.09 137
3326.22 135
3326.36 131
3326.49 127
3326.62 121
3326.75 113
3326.88 105
3327.02 96
3327.15 87
3327.28 78
3327.41 70
3327.55 62
3327.68 56
3327.81 52
3327.94 50
3328.07 49
3328.21 50
3328.34 51
3328.47 53
3328.60 53
3328.74 53
3328.87 51
3329.00 50
3329.13 47
3329.26 45
3329.40 42
3329.53 40
3329.66 37
3329.79 34
3329.93 31
3330.06 29
3330.19 30
3330.32 32
3330.46 37
3330.59 44
3330.72 52
3330.85 60
3330.98 67
3331.12 72
3331.25 75
3331.38 76
3331.51 76
3331.65 75
3331.78 74
3331.91 72
3332.04 70
3332.18 68
3332.31 66
3332.44 64
3332.57 62
3332.70 61
3332.84 60
3332.97 59
3333.10 58
3333.23 56
3333.37 55
3333.50 53
3333.63 53
3333.76 53
3333.90 55
3334.03 58
3334.16 61
3334.29 63
3334.43 63
3334.56 60
3334.69 54
3334.82 45
3334.96 35
3335.09 23
3335.22 13
3335.35 5
3335.48 1
3335.62 0
3335.75 3
3335.88 8
3336.01 15
3336.15 20
3336.28 24
3336.41 25
3336.54 25
3336.68 23
3336.81 23
3336.94 24
3337.07 27
3337.21 33
3337.34 40
3337.47 47
3337.60 53
3337.74 57
3337.87 59
3338.00 59
3338.13 58
3338.27 55
3338.40 52
3338.53 49
3338.66 45
3338.80 41
3338.93 37
3339.06 35
3339.19 33
3339.33 34
3339.46 36
3339.59 40
3339.72 44
3339.86 47
3339.99 49
3340.12 49
3340.25 47
3340.39 43
3340.52 37
3340.65 31
3340.78 23
3340.92 16
3341.05 9
3341.18 3
3341.31 0
3341.45 0
3341.58 0
3341.71 5
3341.84 12
3341.98 21
3342.11 30
3342.24 38
3342.37 44
3342.51 48
3342.64 51
3342.77 52
3342.90 52
3343.04 51
3343.17 50
3343.30 48
3343.43 45
3343.57 42
3343.70 38
3343.83 37
3343.96 37
3344.10 42
3344.23 49
3344.36 60
3344.49 71
3344.63 83
3344.76 92
3344.89 98
3345.02 101
3345.16 99
3345.29 95
3345.42 88
3345.55 80
3345.69 70
3345.82 60
3345.95 50
3346.09 40
3346.22 31
3346.35 23
3346.48 16
3346.62 12
3346.75 8
3346.88 5
3347.01 3
3347.15 0
3347.28 0
3347.41 0
3347.54 0
3347.68 0
3347.81 0
3347.94 0
3348.07 0
3348.21 4
3348.34 14
3348.47 23
3348.61 31
3348.74 36
3348.87 36
3349.00 34
3349.14 29
3349.27 24
3349.40 20
3349.53 19
3349.67 19
3349.80 20
3349.93 21
3350.06 21
3350.20 20
3350.33 18
3350.46 16
3350.60 15
3350.73 15
3350.86 17
3350.99 19
3351.13 22
3351.26 23
3351.39 24
3351.52 24
3351.66 25
3351.79 27
3351.92 31
3352.06 39
3352.19 49
3352.32 62
3352.45 75
3352.59 88
3352.72 99
3352.85 108
3352.98 113
3353.12 116
3353.25 116
3353.38 115
3353.52 112
3353.65 109
3353.78 106
3353.91 102
3354.05 97
3354.18 91
3354.31 83
3354.44 75
3354.58 66
3354.71 57
3354.84 50
3354.98 47
3355.11 47
3355.24 52
3355.37 60
3355.51 69
3355.64 79
3355.77 86
3355.91 91
3356.04 92
3356.17 90
3356.30 85
3356.44 80
3356.57 74
3356.70 71
3356.84 69
3356.97 70
3357.10 74
3357.23 79
3357.37 84
3357.50 87
3357.63 89
3357.76 88
3357.90 84
3358.03 79
3358.16 74
3358.30 70
3358.43 69
3358.56 69
3358.69 71
3358.83 73
3358.96 75
3359.09 76
3359.23 76
3359.36 75
3359.49 75
3359.62 75
3359.76 75
3359.89 77
3360.02 80
3360.16 83
3360.29 85
3360.42 87
3360.56 89
3360.69 90
3360.82 90
3360.95 88
3361.09 84
3361.22 79
3361.35 72
3361.49 64
3361.62 56
3361.75 48
3361.88 39
3362.02 31
3362.15 24
3362.28 17
3362.42 13
3362.55 10
3362.68 10
3362.81 12
3362.95 14
3363.08 16
3363.21 17
3363.35 16
3363.48 13
3363.61 9
3363.75 6
3363.88 4
3364.01 5
3364.14 7
3364.28 11
3364.41 15
3364.54 18
3364.68 19
3364.81 19
3364.94 18
3365.08 16
3365.21 16
3365.34 17
3365.47 20
3365.61 25
3365.74 31
3365.87 37
3366.01 43
3366.14 48
3366.27 54
3366.41 58
3366.54 61
3366.67 62
3366.80 61
3366.94 57
3367.07 52
3367.20 46
3367.34 41
3367.47 40
3367.60 42
3367.74 49
3367.87 58
3368.00 68
3368.13 76
3368.27 82
3368.40 83
3368.53 82
3368.67 78
3368.80 74
3368.93 70
3369.07 67
3369.20 66
3369.33 65
3369.47 64
3369.60 63
3369.73 61
3369.86 57
3370.00 54
3370.13 51
3370.26 49
3370.40 48
3370.53 48
3370.66 49
3370.80 51
3370.93 53
3371.06 53
3371.20 52
3371.33 48
3371.46 42
3371.59 34
3371.73 25
3371.86 16
3371.99 7
3372.13 0
3372.26 0
3372.39 0
3372.53 0
3372.66 0
3372.79 0
3372.93 1
3373.06 3
3373.19 3
3373.33 2
3373.46 1
3373.59 0
3373.72 1
3373.86 3
3373.99 7
3374.12 12
3374.26 18
3374.39 25
3374.52 31
3374.66 36
3374.79 39
3374.92 40
3375.06 40
3375.19 39
3375.32 37
3375.46 37
3375.59 37
3375.72 39
3375.86 42
3375.99 46
3376.12 51
3376.26 55
3376.39 59
3376.52 62
3376.65 63
3376.79 61
3376.92 58
3377.05 53
3377.19 47
3377.32 41
3377.45 37
3377.59 35
3377.72 35
3377.85 37
3377.99 40
3378.12 43
3378.25 45
3378.39 44
3378.52 40
3378.65 33
3378.79 25
3378.92 15
3379.05 6
3379.19 0
3379.32 0
3379.45 0
3379.59 0
3379.72 0
3379.85 0
3379.99 0
3380.12 3
3380.25 5
3380.39 6
3380.52 7
3380.65 6
3380.79 6
3380.92 6
3381.05 7
3381.19 9
3381.32 13
3381.45 20
3381.59 29
3381.72 41
3381.85 53
3381.99 64
3382.12 74
3382.25 79
3382.39 81
3382.52 80
3382.65 77
3382.79 73
3382.92 69
3383.05 67
3383.19 67
3383.32 67
3383.45 67
3383.59 68
3383.72 69
3383.85 70
3383.99 72
3384.12 75
3384.25 79
3384.39 83
3384.52 86
3384.65 87
3384.79 85
3384.92 80
3385.05 73
3385.19 65
3385.32 56
3385.45 47
3385.59 39
3385.72 32
3385.85 25
3385.99 20
3386.12 16
3386.25 14
3386.39 13
3386.52 16
3386.65 21
3386.79 30
3386.92 41
3387.05 55
3387.19 71
3387.32 89
3387.45 107
3387.59 125
3387.72 142
3387.85 158
3387.99 172
3388.12 184
3388.25 195
3388.39 204
3388.52 212
3388.65 218
3388.79 223
3388.92 227
3389.06 229
3389.19 228
3389.32 225
3389.46 220
3389.59 213
3389.72 204
3389.86 195
3389.99 185
3390.12 175
3390.26 165
3390.39 155
3390.52 144
3390.66 134
3390.79 126
3390.92 118
3391.06 112
3391.19 109
3391.32 107
3391.46 107
3391.59 108
3391.72 110
3391.86 112
3391.99 114
3392.13 116
3392.26 117
3392.39 117
3392.53 117
3392.66 115
3392.79 111
3392.93 107
3393.06 102
3393.19 96
3393.33 88
3393.46 81
3393.59 73
3393.73 66
3393.86 59
3394.00 54
3394.13 50
3394.26 47
3394.40 44
3394.53 42
3394.66 40
3394.80 38
3394.93 37
3395.06 37
3395.20 38
3395.33 41
3395.46 44
3395.60 47
3395.73 51
3395.87 54
3396.00 56
3396.13 57
3396.27 57
3396.40 57
3396.53 55
3396.67 52
3396.80 48
3396.93 43
3397.07 36
3397.20 30
3397.33 24
3397.47 18
3397.60 13
3397.74 10
3397.87 7
3398.00 6
3398.14 5
3398.27 5
3398.40 4
3398.54 2
3398.67 0
3398.80 0
3398.94 0
3399.07 0
3399.21 0
3399.34 0
3399.47 0
3399.61 5
3399.74 14
3399.87 23
3400.01 32
3400.14 37
3400.28 40
3400.41 41
3400.54 40
3400.68 38
3400.81 37
3400.94 38
3401.08 40
3401.21 44
3401.34 49
3401.48 55
3401.61 61
3401.75 68
3401.88 76
3402.01 85
3402.15 94
3402.28 104
3402.41 113
3402.55 120
3402.68 124
3402.82 125
3402.95 122
3403.08 116
3403.22 106
3403.35 93
3403.48 79
3403.62 63
3403.75 48
3403.89 34
3404.02 22
3404.15 14
3404.29 11
3404.42 11
3404.55 14
3404.69 18
3404.82 22
3404.96 23
3405.09 22
3405.22 20
3405.36 18
3405.49 17
3405.62 20
3405.76 24
3405.89 30
3406.03 35
3406.16 37
3406.29 37
3406.43 34
3406.56 31
3406.69 30
3406.83 32
3406.96 39
3407.10 50
3407.23 63
3407.36 76
3407.50 86
3407.63 90
3407.77 90
3407.90 84
3408.03 74
3408.17 64
3408.30 55
3408.43 48
3408.57 45
3408.70 46
3408.84 49
3408.97 51
3409.10 53
3409.24 51
3409.37 46
3409.51 39
3409.64 30
3409.77 23
3409.91 18
3410.04 15
3410.17 16
3410.31 18
3410.44 21
3410.58 25
3410.71 28
3410.84 31
3410.98 33
3411.11 36
3411.25 39
3411.38 41
3411.51 42
3411.65 41
3411.78 35
3411.92 26
3412.05 14
3412.18 0
3412.32 0
3412.45 0
3412.58 0
3412.72 0
3412.85 0
3412.99 0
3413.12 8
3413.25 23
3413.39 36
3413.52 43
3413.66 46
3413.79 44
3413.92 40
3414.06 34
3414.19 30
3414.33 27
3414.46 26
3414.59 28
3414.73 32
3414.86 37
3415.00 42
3415.13 47
3415.26 50
3415.40 53
3415.53 53
3415.67 51
3415.80 48
3415.93 43
3416.07 37
3416.20 32
3416.34 27
3416.47 24
3416.60 23
3416.74 23
3416.87 24
3417.01 24
3417.14 25
3417.27 26
3417.41 26
3417.54 26
3417.68 26
3417.81 26
3417.94 26
3418.08 25
3418.21 24
3418.35 23
3418.48 22
3418.61 20
3418.75 20
3418.88 20
3419.02 20
3419.15 20
3419.28 20
3419.42 19
3419.55 18
3419.69 16
3419.82 14
3419.95 12
3420.09 10
3420.22 9
3420.36 9
3420.49 10
3420.62 10
3420.76 11
3420.89 11
3421.03 10
3421.16 10
3421.30 10
3421.43 10
3421.56 10
3421.70 10
3421.83 10
3421.97 10
3422.10 9
3422.23 7
3422.37 5
3422.50 2
3422.64 0
3422.77 0
3422.90 0
3423.04 0
3423.17 0
3423.31 0
3423.44 0
3423.58 1
3423.71 13
3423.84 28
3423.98 44
3424.11 60
3424.25 74
3424.38 86
3424.51 92
3424.65 95
3424.78 92
3424.92 86
3425.05 76
3425.19 64
3425.32 51
3425.45 39
3425.59 29
3425.72 22
3425.86 18
3425.99 17
3426.12 19
3426.26 22
3426.39 27
3426.53 33
3426.66 39
3426.80 46
3426.93 53
3427.06 60
3427.20 65
3427.33 67
3427.47 66
3427.60 61
3427.73 53
3427.87 42
3428.00 31
3428.14 21
3428.27 14
3428.41 9
3428.54 7
3428.67 7
3428.81 8
3428.94 8
3429.08 7
3429.21 5
3429.35 2
3429.48 1
3429.61 2
3429.75 6
3429.88 12
3430.02 20
3430.15 29
3430.29 38
3430.42 46
3430.55 53
3430.69 57
3430.82 60
3430.96 62
3431.09 64
3431.23 66
3431.36 69
3431.49 73
3431.63 80
3431.76 88
3431.90 98
3432.03 110
3432.17 121
3432.30 132
3432.43 140
3432.57 144
3432.70 145
3432.84 142
3432.97 135
3433.11 126
3433.24 117
3433.37 108
3433.51 101
3433.64 96
3433.78 93
3433.91 92
3434.05 90
3434.18 88
3434.31 84
3434.45 78
3434.58 70
3434.72 60
3434.85 50
3434.99 40
3435.12 32
3435.26 28
3435.39 29
3435.52 33
3435.66 42
3435.79 53
3435.93 64
3436.06 74
3436.20 83
3436.33 89
3436.46 92
3436.60 93
3436.73 94
3436.87 93
3437.00 92
3437.14 91
3437.27 90
3437.41 88
3437.54 84
3437.67 80
3437.81 74
3437.94 68
3438.08 62
3438.21 57
3438.35 53
3438.48 51
3438.62 51
3438.75 53
3438.88 56
3439.02 60
3439.15 64
3439.29 69
3439.42 73
3439.56 76
3439.69 80
3439.83 82
3439.96 84
3440.09 85
3440.23 85
3440.36 85
3440.50 85
3440.63 86
3440.77 87
3440.90 87
3441.04 87
3441.17 85
3441.30 80
3441.44 75
3441.57 68
3441.71 61
3441.84 56
3441.98 51
3442.11 48
3442.25 46
3442.38 45
3442.51 45
3442.65 45
3442.78 46
3442.92 46
3443.05 47
3443.19 48
3443.32 49
3443.46 49
3443.59 49
3443.73 48
3443.86 46
3443.99 44
3444.13 43
3444.26 45
3444.40 49
3444.53 56
3444.67 65
3444.80 75
3444.94 84
3445.07 91
3445.21 96
3445.34 99
3445.47 99
3445.61 99
3445.74 97
3445.88 94
3446.01 90
3446.15 84
3446.28 76
3446.42 67
3446.55 57
3446.69 48
3446.82 41
3446.96 38
3447.09 38
3447.22 41
3447.36 44
3447.49 47
3447.63 48
3447.76 47
3447.90 43
3448.03 38
3448.17 33
3448.30 27
3448.44 22
3448.57 18
3448.71 15
3448.84 12
3448.97 9
3449.11 6
3449.24 4
3449.38 2
3449.51 1
3449.65 3
3449.78 6
3449.92 11
3450.05 17
3450.19 24
3450.32 30
3450.46 36
3450.59 42
3450.72 48
3450.86 55
3450.99 63
3451.13 72
3451.26 81
3451.40 89
3451.53 96
3451.67 102
3451.80 108
3451.94 114
3452.07 120
3452.21 128
3452.34 134
3452.48 139
3452.61 142
3452.75 142
3452.88 139
3453.01 136
3453.15 132
3453.28 130
3453.42 131
3453.55 135
3453.69 141
3453.82 147
3453.96 152
3454.09 154
3454.23 153
3454.36 149
3454.50 142
3454.63 133
3454.77 126
3454.90 120
3455.04 117
3455.17 118
3455.31 123
3455.44 131
3455.57 142
3455.71 152
3455.84 160
3455.98 166
3456.11 169
3456.25 169
3456.38 167
3456.52 165
3456.65 165
3456.79 168
3456.92 173
3457.06 180
3457.19 187
3457.33 192
3457.46 195
3457.60 194
3457.73 190
3457.87 183
3458.00 177
3458.14 171
3458.27 167
3458.41 164
3458.54 162
3458.67 159
3458.81 155
3458.94 148
3459.08 137
3459.21 124
3459.35 110
3459.48 95
3459.62 82
3459.75 70
3459.89 61
3460.02 55
3460.16 52
3460.29 51
3460.43 51
3460.56 52
3460.70 54
3460.83 55
3460.97 55
3461.10 56
3461.24 57
3461.37 58
3461.51 60
3461.64 63
3461.78 66
3461.91 68
3462.05 69
3462.18 70
3462.32 70
3462.45 69
3462.59 67
3462.72 65
3462.86 62
3462.99 58
3463.13 51
3463.26 43
3463.40 33
3463.53 22
3463.67 12
3463.80 4
3463.94 0
3464.07 0
3464.20 0
3464.34 0
3464.47 0
3464.61 0
3464.74 0
3464.88 0
3465.01 0
3465.15 0
3465.28 4
3465.42 12
3465.55 22
3465.69 33
3465.82 43
3465.96 52
3466.09 59
3466.23 63
3466.36 64
3466.50 61
3466.63 56
3466.77 48
3466.90 39
3467.04 31
3467.17 26
3467.31 24
3467.44 26
3467.58 32
3467.71 41
3467.85 50
3467.98 58
3468.12 66
3468.25 72
3468.39 77
3468.52 83
3468.66 88
3468.79 95
3468.93 102
3469.06 110
3469.20 117
3469.33 122
3469.47 125
3469.60 124
3469.74 120
3469.87 114
3470.01 107
3470.14 99
3470.28 90
3470.41 83
3470.55 76
3470.68 70
3470.82 64
3470.95 59
3471.09 54
3471.22 50
3471.36 46
3471.50 42
3471.63 38
3471.77 34
3471.90 31
3472.04 30
3472.17 31
3472.31 35
3472.44 40
3472.58 48
3472.71 55
3472.85 62
3472.98 68
3473.12 71
3473.25 74
3473.39 75
3473.52 77
3473.66 80
3473.79 85
3473.93 92
3474.06 99
3474.20 106
3474.33 112
3474.47 114
3474.60 112
3474.74 106
3474.87 95
3475.01 82
3475.14 68
3475.28 54
3475.41 43
3475.55 37
3475.68 36
3475.82 39
3475.95 45
3476.09 52
3476.22 59
3476.36 63
3476.49 65
3476.63 63
3476.77 59
3476.90 54
3477.04 49
3477.17 46
3477.31 45
3477.44 46
3477.58 50
3477.71 57
3477.85 65
3477.98 74
3478.12 84
3478.25 93
3478.39 101
3478.52 108
3478.66 114
3478.79 118
3478.93 121
3479.06 123
3479.20 123
3479.33 122
3479.47 120
3479.60 117
3479.74 112
3479.87 107
3480.01 101
3480.15 95
3480.28 90
3480.42 85
3480.55 80
3480.69 77
3480.82 76
3480.96 77
3481.09 80
3481.23 85
3481.36 92
3481.50 100
3481.63 106
3481.77 110
3481.90 110
3482.04 106
3482.17 99
3482.31 90
3482.44 81
3482.58 72
3482.72 66
3482.85 62
3482.99 60
3483.12 60
3483.26 62
3483.39 66
3483.53 71
3483.66 77
3483.80 84
3483.93 93
3484.07 103
3484.20 113
3484.34 124
3484.47 134
3484.61 143
3484.75 150
3484.88 154
3485.02 155
3485.15 152
3485.29 147
3485.42 138
3485.56 129
3485.69 120
3485.83 111
3485.96 105
3486.10 102
3486.23 102
3486.37 104
3486.50 107
3486.64 111
3486.78 114
3486.91 115
3487.05 114
3487.18 113
3487.32 111
3487.45 110
3487.59 109
3487.72 108
3487.86 108
3487.99 106
3488.13 103
3488.26 100
3488.40 95
3488.54 91
3488.67 87
3488.81 84
3488.94 82
3489.08 79
3489.21 76
3489.35 73
3489.48 68
3489.62 65
3489.75 63
3489.89 64
3490.03 68
3490.16 76
3490.30 87
3490.43 99
3490.57 111
3490.70 123
3490.84 132
3490.97 139
3491.11 143
3491.24 145
3491.38 145
3491.51 143
3491.65 138
3491.79 132
3491.92 123
3492.06 112
3492.19 101
3492.33 89
3492.46 78
3492.60 68
3492.73 60
3492.87 53
3493.01 49
3493.14 47
3493.28 48
3493.41 52
3493.55 59
3493.68 66
3493.82 74
3493.95 80
3494.09 84
3494.22 88
3494.36 90
3494.50 93
3494.63 97
3494.77 101
3494.90 106
3495.04 110
3495.17 113
3495.31 115
3495.44 114
3495.58 113
3495.72 114
3495.85 117
3495.99 123
3496.12 134
3496.26 146
3496.39 159
3496.53 169
3496.66 173
3496.80 172
3496.94 164
3497.07 150
3497.21 135
3497.34 119
3497.48 106
3497.61 96
3497.75 91
3497.88 90
3498.02 91
3498.16 93
3498.29 94
3498.43 94
3498.56 92
3498.70 88
3498.83 84
3498.97 81
3499.11 79
3499.24 80
3499.38 82
3499.51 86
3499.65 90
3499.78 92
3499.92 91
3500.05 88
3500.19 83
3500.33 76
3500.46 70
3500.60 64
3500.73 62
3500.87 62
3501.00 67
3501.14 74
3501.28 83
3501.41 92
3501.55 101
3501.68 108
3501.82 113
3501.95 118
3502.09 123
3502.22 130
3502.36 137
3502.50 146
3502.63 153
3502.77 158
3502.90 160
3503.04 157
3503.17 150
3503.31 141
3503.45 132
3503.58 124
3503.72 118
3503.85 114
3503.99 112
3504.12 109
3504.26 107
3504.40 104
3504.53 99
3504.67 94
3504.80 89
3504.94 83
3505.07 78
3505.21 73
3505.35 69
3505.48 67
3505.62 66
3505.75 67
3505.89 69
3506.02 71
3506.16 73
3506.30 74
3506.43 74
3506.57 72
3506.70 69
3506.84 65
3506.97 60
3507.11 55
3507.25 51
3507.38 47
3507.52 45
3507.65 43
3507.79 43
3507.93 45
3508.06 48
3508.20 52
3508.33 58
3508.47 65
3508.60 73
3508.74 81
3508.88 88
3509.01 94
3509.15 97
3509.28 98
3509.42 95
3509.55 91
3509.69 85
3509.83 78
3509.96 71
3510.10 67
3510.23 64
3510.37 64
3510.51 66
3510.64 70
3510.78 76
3510.91 81
3511.05 87
3511.18 92
3511.32 97
3511.46 101
3511.59 105
3511.73 108
3511.86 112
3512.00 116
3512.14 119
3512.27 123
3512.41 126
3512.54 130
3512.68 134
3512.82 138
3512.95 142
3513.09 145
3513.22 147
3513.36 147
3513.49 146
3513.63 141
3513.77 135
3513.90 125
3514.04 113
3514.17 99
3514.31 83
3514.45 67
3514.58 51
3514.72 38
3514.85 27
3514.99 20
3515.13 17
3515.26 19
3515.40 26
3515.53 37
3515.67 49
3515.81 63
3515.94 75
3516.08 84
3516.21 90
3516.35 92
3516.48 91
3516.62 88
3516.76 84
3516.89 80
3517.03 76
3517.16 75
3517.30 75
3517.44 77
3517.57 80
3517.71 85
3517.84 91
3517.98 97
3518.12 104
3518.25 111
3518.39 117
3518.52 122
3518.66 127
3518.80 132
3518.93 136
3519.07 141
3519.20 146
3519.34 152
3519.48 157
3519.61 160
3519.75 161
3519.88 160
3520.02 157
3520.16 153
3520.29 149
3520.43 147
3520.56 148
3520.70 152
3520.84 158
3520.97 165
3521.11 173
3521.24 179
3521.38 181
3521.52 181
3521.65 177
3521.79 170
3521.92 162
3522.06 152
3522.20 141
3522.33 130
3522.47 119
3522.61 107
3522.74 97
3522.88 88
3523.01 84
3523.15 83
3523.29 88
3523.42 96
3523.56 107
3523.69 118
3523.83 128
3523.97 135
3524.10 138
3524.24 137
3524.37 133
3524.51 127
3524.65 119
3524.78 112
3524.92 106
3525.05 101
3525.19 98
3525.33 98
3525.46 101
3525.60 107
3525.74 116
3525.87 126
3526.01 136
3526.14 145
3526.28 151
3526.42 155
3526.55 155
3526.69 152
3526.82 144
3526.96 134
3527.10 122
3527.23 109
3527.37 96
3527.51 84
3527.64 75
3527.78 70
3527.91 69
3528.05 72
3528.19 78
3528.32 87
3528.46 96
3528.59 105
3528.73 111
3528.87 113
3529.00 112
3529.14 108
3529.28 102
3529.41 96
3529.55 91
3529.68 89
3529.82 89
3529.96 91
3530.09 94
3530.23 96
3530.37 96
3530.50 95
3530.64 90
3530.77 84
3530.91 75
3531.05 66
3531.18 56
3531.32 48
3531.46 41
3531.59 37
3531.73 36
3531.86 37
3532.00 41
3532.14 45
3532.27 50
3532.41 55
3532.55 60
3532.68 65
3532.82 69
3532.95 72
3533.09 74
3533.23 74
3533.36 71
3533.50 67
3533.64 60
3533.77 51
3533.91 40
3534.04 29
3534.18 18
3534.32 9
3534.45 3
3534.59 2
3534.73 7
3534.86 16
3535.00 30
3535.13 46
3535.27 63
3535.41 78
3535.54 89
3535.68 96
3535.82 99
3535.95 99
3536.09 96
3536.23 91
3536.36 85
3536.50 80
3536.63 75
3536.77 73
3536.91 74
3537.04 80
3537.18 91
3537.32 105
3537.45 122
3537.59 139
3537.72 153
3537.86 163
3538.00 168
3538.13 166
3538.27 158
3538.41 147
3538.54 133
3538.68 120
3538.82 107
3538.95 96
3539.09 87
3539.22 81
3539.36 78
3539.50 77
3539.63 78
3539.77 82
3539.91 87
3540.04 93
3540.18 98
3540.32 101
3540.45 101
3540.59 98
3540.73 91
3540.86 81
3541.00 70
3541.13 57
3541.27 45
3541.41 34
3541.54 24
3541.68 15
3541.82 8
3541.95 2
3542.09 0
3542.23 0
3542.36 0
3542.50 0
3542.64 0
3542.77 0
3542.91 0
3543.04 0
3543.18 0
3543.32 2
3543.45 5
3543.59 9
3543.73 15
3543.86 24
3544.00 37
3544.14 53
3544.27 72
3544.41 92
3544.55 112
3544.68 131
3544.82 146
3544.96 158
3545.09 165
3545.23 168
3545.37 168
3545.50 167
3545.64 164
3545.77 160
3545.91 155
3546.05 150
3546.18 143
3546.32 135
3546.46 126
3546.59 117
3546.73 108
3546.87 100
3547.00 92
3547.14 85
3547.28 78
3547.41 70
3547.55 63
3547.69 56
3547.82 50
3547.96 47
3548.10 46
3548.23 49
3548.37 53
3548.51 60
3548.64 67
3548.78 73
3548.92 77
3549.05 80
3549.19 82
3549.32 84
3549.46 85
3549.60 87
3549.73 89
3549.87 92
3550.01 93
3550.14 93
3550.28 91
3550.42 87
3550.55 80
3550.69 73
3550.83 65
3550.96 57
3551.10 51
3551.24 46
3551.37 42
3551.51 39
3551.65 36
3551.78 33
3551.92 32
3552.06 32
3552.19 34
3552.33 40
3552.47 48
3552.60 57
3552.74 67
3552.88 76
3553.01 83
3553.15 88
3553.29 91
3553.42 94
3553.56 95
3553.70 96
3553.83 97
3553.97 95
3554.11 90
3554.24 84
3554.38 75
3554.52 65
3554.65 55
3554.79 47
3554.93 40
3555.06 35
3555.20 31
3555.34 27
3555.47 22
3555.61 16
3555.75 8
3555.88 0
3556.02 0
3556.16 0
3556.29 0
3556.43 0
3556.57 0
3556.70 0
3556.84 0
3556.98 2
3557.11 9
3557.25 16
3557.39 19
3557.52 20
3557.66 18
3557.80 15
3557.93 11
3558.07 8
3558.21 6
3558.34 6
3558.48 8
3558.62 10
3558.76 14
3558.89 18
3559.03 23
3559.17 27
3559.30 32
3559.44 37
3559.58 40
3559.71 43
3559.85 46
3559.99 48
3560.12 52
3560.26 56
3560.40 62
3560.53 68
3560.67 74
3560.81 79
3560.94 82
3561.08 83
3561.22 82
3561.35 82
3561.49 82
3561.63 83
3561.76 86
3561.90 89
3562.04 93
3562.18 95
3562.31 95
3562.45 92
3562.59 87
3562.72 81
3562.86 76
3563.00 73
3563.13 73
3563.27 77
3563.41 84
3563.54 94
3563.68 105
3563.82 116
3563.95 124
3564.09 129
3564.23 129
3564.36 126
3564.50 119
3564.64 110
3564.78 99
3564.91 89
3565.05 78
3565.19 69
3565.32 61
3565.46 55
3565.60 49
3565.73 45
3565.87 43
3566.01 43
3566.14 44
3566.28 48
3566.42 53
3566.56 58
3566.69 63
3566.83 68
3566.97 71
3567.10 73
3567.24 74
3567.38 74
3567.51 74
3567.65 74
3567.79 74
3567.92 75
3568.06 77
3568.20 80
3568.34 83
3568.47 87
3568.61 92
3568.75 98
3568.88 104
3569.02 111
3569.16 118
3569.29 124
3569.43 128
3569.57 129
3569.70 126
3569.84 119
3569.98 109
3570.12 98
3570.25 87
3570.39 77
3570.53 70
3570.66 65
3570.80 65
3570.94 67
3571.07 71
3571.21 76
3571.35 82
3571.49 89
3571.62 94
3571.76 98
3571.90 101
3572.03 102
3572.17 101
3572.31 97
3572.44 92
3572.58 84
3572.72 76
3572.86 66
3572.99 56
3573.13 46
3573.27 37
3573.40 30
3573.54 26
3573.68 25
3573.82 27
3573.95 31
3574.09 37
3574.23 44
3574.36 49
3574.50 52
3574.64 53
3574.77 52
3574.91 48
3575.05 45
3575.19 41
3575.32 38
3575.46 36
3575.60 34
3575.73 33
3575.87 31
3576.01 30
3576.15 28
3576.28 27
3576.42 27
3576.56 28
3576.69 29
3576.83 32
3576.97 36
3577.11 40
3577.24 45
3577.38 49
3577.52 53
3577.65 56
3577.79 58
3577.93 60
3578.07 62
3578.20 63
3578.34 64
3578.48 64
3578.61 64
3578.75 62
3578.89 61
3579.03 61
3579.16 63
3579.30 65
3579.44 69
3579.57 74
3579.71 77
3579.85 79
3579.99 78
3580.12 74
3580.26 70
3580.40 65
3580.53 60
3580.67 57
3580.81 56
3580.95 55
3581.08 56
3581.22 57
3581.36 58
3581.49 59
3581.63 61
3581.77 62
3581.91 64
3582.04 66
3582.18 67
3582.32 68
3582.45 69
3582.59 69
3582.73 68
3582.87 66
3583.00 63
3583.14 58
3583.28 52
3583.42 44
3583.55 35
3583.69 28
3583.83 22
3583.96 19
3584.10 18
3584.24 20
3584.38 23
3584.51 27
3584.65 30
3584.79 30
3584.93 29
3585.06 25
3585.20 20
3585.34 15
3585.47 10
3585.61 6
3585.75 4
3585.89 4
3586.02 6
3586.16 10
3586.30 17
3586.44 25
3586.57 35
3586.71 46
3586.85 57
3586.98 67
3587.12 74
3587.26 80
3587.40 85
3587.53 88
3587.67 92
3587.81 95
3587.95 98
3588.08 100
3588.22 101
3588.36 99
3588.49 94
3588.63 86
3588.77 78
3588.91 70
3589.04 63
3589.18 57
3589.32 53
3589.46 51
3589.59 49
3589.73 49
3589.87 50
3590.01 53
3590.14 59
3590.28 67
3590.42 78
3590.56 88
3590.69 97
3590.83 102
3590.97 103
3591.10 100
3591.24 93
3591.38 84
3591.52 76
3591.65 68
3591.79 62
3591.93 59
3592.07 59
3592.20 61
3592.34 65
3592.48 71
3592.62 78
3592.75 86
3592.89 92
3593.03 97
3593.17 100
3593.30 100
3593.44 98
3593.58 93
3593.72 88
3593.85 82
3593.99 77
3594.13 72
3594.27 69
3594.40 66
3594.54 64
3594.68 63
3594.82 61
3594.95 58
3595.09 54
3595.23 50
3595.36 46
3595.50 43
3595.64 42
3595.78 43
3595.91 48
3596.05 55
3596.19 64
3596.33 74
3596.46 83
3596.60 91
3596.74 96
3596.88 99
3597.01 99
3597.15 99
3597.29 97
3597.43 96
3597.56 96
3597.70 95
3597.84 94
3597.98 92
3598.11 89
3598.25 85
3598.39 82
3598.53 79
3598.66 78
3598.80 78
3598.94 79
3599.08 80
3599.21 81
3599.35 80
3599.49 78
3599.63 76
3599.77 75
3599.90 76
3600.04 78
3600.18 83
3600.32 89
3600.45 94
3600.59 99
3600.73 101
3600.87 102
3601.00 100
3601.14 96
3601.28 90
3601.42 82
3601.55 72
3601.69 62
3601.83 51
3601.97 41
3602.10 32
3602.24 24
3602.38 17
3602.52 11
3602.65 6
3602.79 2
3602.93 0
3603.07 0
3603.20 0
3603.34 0
3603.48 0
3603.62 0
3603.76 2
3603.89 4
3604.03 6
3604.17 6
3604.31 6
3604.44 5
3604.58 2
3604.72 0
3604.86 0
3604.99 0
3605.13 0
3605.27 0
3605.41 0
3605.54 0
3605.68 4
3605.82 11
3605.96 18
3606.10 24
3606.23 31
3606.37 38
3606.51 45
3606.65 51
3606.78 57
3606.92 62
3607.06 67
3607.20 72
3607.33 75
3607.47 78
3607.61 79
3607.75 79
3607.89 79
3608.02 77
3608.16 75
3608.30 72
3608.44 68
3608.57 65
3608.71 61
3608.85 56
3608.99 53
3609.12 50
3609.26 48
3609.40 47
3609.54 48
3609.68 50
3609.81 53
3609.95 58
3610.09 62
3610.23 67
3610.36 72
3610.50 77
3610.64 80
3610.78 83
3610.92 84
3611.05 85
3611.19 85
3611.33 84
3611.47 83
3611.60 82
3611.74 80
3611.88 78
3612.02 75
3612.16 71
3612.29 67
3612.43 63
3612.57 60
3612.71 56
3612.84 54
3612.98 51
3613.12 49
3613.26 48
3613.40 46
3613.53 45
3613.67 45
3613.81 45
3613.95 47
3614.08 49
3614.22 51
3614.36 53
3614.50 55
3614.64 56
3614.77 56
3614.91 55
3615.05 54
3615.19 53
3615.33 51
3615.46 48
3615.60 44
3615.74 39
3615.88 34
3616.01 30
3616.15 28
3616.29 28
3616.43 30
3616.57 35
3616.70 41
3616.84 47
3616.98 52
3617.12 56
3617.26 57
3617.39 57
3617.53 56
3617.67 53
3617.81 50
3617.94 46
3618.08 44
3618.22 42
3618.36 43
3618.50 46
3618.63 50
3618.77 56
3618.91 61
3619.05 66
3619.19 69
3619.32 69
3619.46 68
3619.60 65
3619.74 61
3619.88 57
3620.01 54
3620.15 52
3620.29 52
3620.43 54
3620.57 57
3620.70 61
3620.84 65
3620.98 68
3621.12 69
3621.26 68
3621.39 65
3621.53 58
3621.67 49
3621.81 39
3621.94 29
3622.08 21
3622.22 17
3622.36 15
3622.50 18
3622.63 25
3622.77 34
3622.91 44
3623.05 53
3623.19 60
3623.32 66
3623.46 69
3623.60 69
3623.74 68
3623.88 65
3624.01 62
3624.15 58
3624.29 55
3624.43 52
3624.57 50
3624.70 50
3624.84 50
3624.98 50
3625.12 49
3625.26 48
3625.40 44
3625.53 39
3625.67 32
3625.81 24
3625.95 17
3626.09 9
3626.22 3
3626.36 0
3626.50 0
3626.64 0
3626.78 0
3626.91 0
3627.05 0
3627.19 0
3627.33 0
3627.47 2
3627.60 15
3627.74 30
3627.88 43
3628.02 55
3628.16 64
3628.29 71
3628.43 75
3628.57 78
3628.71 79
3628.85 79
3628.98 77
3629.12 73
3629.26 67
3629.40 60
3629.54 53
3629.68 45
3629.81 39
3629.95 35
3630.09 32
3630.23 30
3630.37 30
3630.50 31
3630.64 33
3630.78 35
3630.92 39
3631.06 44
3631.20 49
3631.33 54
3631.47 58
3631.61 60
3631.75 59
3631.89 56
3632.02 52
3632.16 47
3632.30 43
3632.44 41
3632.58 42
3632.71 45
3632.85 51
3632.99 58
3633.13 65
3633.27 70
3633.41 73
3633.54 72
3633.68 68
3633.82 61
3633.96 53
3634.10 46
3634.24 39
3634.37 36
3634.51 35
3634.65 38
3634.79 42
3634.93 48
3635.06 54
3635.20 60
3635.34 65
3635.48 71
3635.62 76
3635.76 83
3635.89 89
3636.03 97
3636.17 105
3636.31 113
3636.45 121
3636.58 129
3636.72 137
3636.86 143
3637.00 150
3637.14 156
3637.28 163
3637.41 169
3637.55 176
3637.69 183
3637.83 190
3637.97 196
3638.11 202
3638.24 206
3638.38 209
3638.52 211
3638.66 213
3638.80 216
3638.94 219
3639.07 223
3639.21 227
3639.35 231
3639.49 234
3639.63 236
3639.77 235
3639.90 234
3640.04 232
3640.18 230
3640.32 230
3640.46 231
3640.60 234
3640.73 239
3640.87 244
3641.01 248
3641.15 251
3641.29 253
3641.43 252
3641.56 249
3641.70 244
3641.84 236
3641.98 227
3642.12 215
3642.26 202
3642.39 188
3642.53 174
3642.67 161
3642.81 148
3642.95 137
3643.09 128
3643.22 120
3643.36 115
3643.50 111
3643.64 108
3643.78 108
3643.92 109
3644.05 110
3644.19 111
3644.33 110
3644.47 107
3644.61 103
3644.75 98
3644.88 94
3645.02 92
3645.16 92
3645.30 95
3645.44 99
3645.58 104
3645.72 107
3645.85 106
3645.99 102
3646.13 95
3646.27 87
3646.41 80
3646.55 75
3646.68 75
3646.82 80
3646.96 88
3647.10 97
3647.24 106
3647.38 113
3647.52 115
3647.65 114
3647.79 110
3647.93 104
3648.07 98
3648.21 91
3648.35 86
3648.48 82
3648.62 78
3648.76 76
3648.90 75
3649.04 74
3649.18 75
3649.32 76
3649.45 78
3649.59 80
3649.73 82
3649.87 83
3650.01 82
3650.15 80
3650.28 76
3650.42 71
3650.56 65
3650.70 59
3650.84 55
3650.98 52
3651.12 51
3651.25 52
3651.39 56
3651.53 60
3651.67 65
3651.81 69
3651.95 72
3652.09 74
3652.22 76
3652.36 78
3652.50 81
3652.64 84
3652.78 87
3652.92 91
3653.06 94
3653.19 97
3653.33 99
3653.47 102
3653.61 106
3653.75 109
3653.89 112
3654.03 114
3654.16 115
3654.30 114
3654.44 112
3654.58 110
3654.72 109
3654.86 108
3655.00 108
3655.13 109
3655.27 110
3655.41 112
3655.55 113
3655.69 113
3655.83 114
3655.97 113
3656.10 112
3656.24 110
3656.38 106
3656.52 100
3656.66 92
3656.80 83
3656.94 74
3657.08 65
3657.21 57
3657.35 51
3657.49 48
3657.63 48
3657.77 50
3657.91 57
3658.05 66
3658.18 77
3658.32 90
3658.46 102
3658.60 114
3658.74 125
3658.88 133
3659.02 139
3659.16 144
3659.29 147
3659.43 148
3659.57 148
3659.71 146
3659.85 143
3659.99 137
3660.13 131
3660.26 124
3660.40 118
3660.54 111
3660.68 106
3660.82 101
3660.96 98
3661.10 95
3661.24 95
3661.37 96
3661.51 99
3661.65 105
3661.79 112
3661.93 119
3662.07 124
3662.21 127
3662.35 127
3662.48 123
3662.62 116
3662.76 108
3662.90 101
3663.04 95
3663.18 91
3663.32 91
3663.46 92
3663.59 93
3663.73 95
3663.87 95
3664.01 93
3664.15 90
3664.29 87
3664.43 84
3664.57 82
3664.70 82
3664.84 83
3664.98 84
3665.12 85
3665.26 85
3665.40 83
3665.54 80
3665.68 75
3665.81 69
3665.95 63
3666.09 58
3666.23 53
3666.37 50
3666.51 48
3666.65 47
3666.79 47
3666.93 47
3667.06 47
3667.20 47
3667.34 47
3667.48 47
3667.62 48
3667.76 50
3667.90 52
3668.04 55
3668.17 58
3668.31 62
3668.45 66
3668.59 69
3668.73 73
3668.87 77
3669.01 80
3669.15 83
3669.29 85
3669.42 85
3669.56 85
3669.70 84
3669.84 81
3669.98 79
3670.12 76
3670.26 73
3670.40 70
3670.54 67
3670.67 64
3670.81 60
3670.95 56
3671.09 52
3671.23 49
3671.37 48
3671.51 47
3671.65 46
3671.79 45
3671.92 41
3672.06 36
3672.20 28
3672.34 20
3672.48 13
3672.62 7
3672.76 4
3672.90 3
3673.04 3
3673.18 4
3673.31 4
3673.45 2
3673.59 0
3673.73 0
3673.87 0
3674.01 0
3674.15 0
3674.29 0
3674.43 2
3674.56 13
3674.70 25
3674.84 38
3674.98 50
3675.12 61
3675.26 71
3675.40 81
3675.54 88
3675.68 93
3675.82 95
3675.95 92
3676.09 85
3676.23 74
3676.37 61
3676.51 46
3676.65 33
3676.79 22
3676.93 15
3677.07 10
3677.21 8
3677.34 7
3677.48 7
3677.62 7
3677.76 8
3677.90 8
3678.04 9
3678.18 10
3678.32 12
3678.46 13
3678.60 16
3678.74 18
3678.87 21
3679.01 24
3679.15 27
3679.29 29
3679.43 30
3679.57 31
3679.71 31
3679.85 30
3679.99 30
3680.13 29
3680.27 28
3680.40 28
3680.54 27
3680.68 27
3680.82 26
3680.96 27
3681.10 27
3681.24 28
3681.38 28
3681.52 28
3681.66 28
3681.80 27
3681.93 26
3682.07 23
3682.21 20
3682.35 16
3682.49 12
3682.63 8
3682.77 6
3682.91 4
3683.05 4
3683.19 6
3683.33 8
3683.46 12
3683.60 16
3683.74 20
3683.88 25
3684.02 31
3684.16 37
3684.30 42
3684.44 47
3684.58 51
3684.72 53
3684.86 53
3685.00 51
3685.13 47
3685.27 42
3685.41 36
3685.55 30
3685.69 25
3685.83 20
3685.97 16
3686.11 13
3686.25 8
3686.39 4
3686.53 0
3686.67 0
3686.80 0
3686.94 0
3687.08 0
3687.22 0
3687.36 0
3687.50 0
3687.64 0
3687.78 10
3687.92 22
3688.06 37
3688.20 51
3688.34 65
3688.48 75
3688.61 81
3688.75 83
3688.89 80
3689.03 73
3689.17 64
3689.31 53
3689.45 42
3689.59 32
3689.73 25
3689.87 20
3690.01 18
3690.15 19
3690.29 22
3690.43 26
3690.56 31
3690.70 35
3690.84 40
3690.98 44
3691.12 47
3691.26 51
3691.40 54
3691.54 57
3691.68 60
3691.82 63
3691.96 64
3692.10 63
3692.24 63
3692.38 62
3692.51 61
3692.65 62
3692.79 65
3692.93 70
3693.07 77
3693.21 84
3693.35 92
3693.49 98
3693.63 102
3693.77 105
3693.91 106
3694.05 105
3694.19 103
3694.33 101
3694.47 97
3694.60 93
3694.74 89
3694.88 86
3695.02 83
3695.16 81
3695.30 78
3695.44 75
3695.58 70
3695.72 63
3695.86 55
3696.00 45
3696.14 34
3696.28 25
3696.42 18
3696.56 13
3696.70 11
3696.83 12
3696.97 16
3697.11 21
3697.25 29
3697.39 38
3697.53 49
3697.67 60
3697.81 71
3697.95 80
3698.09 86
3698.23 87
3698.37 85
3698.51 79
3698.65 71
3698.79 61
3698.93 52
3699.07 43
3699.20 36
3699.34 31
3699.48 25
3699.62 21
3699.76 17
3699.90 13
3700.04 11
3700.18 10
3700.32 11
3700.46 15
3700.60 22
3700.74 32
3700.88 44
3701.02 56
3701.16 69
3701.30 79
3701.44 88
3701.58 92
3701.71 94
3701.85 92
3701.99 89
3702.13 84
3702.27 80
3702.41 76
3702.55 72
3702.69 69
3702.83 66
3702.97 64
3703.11 63
3703.25 62
3703.39 63
3703.53 65
3703.67 69
3703.81 73
3703.95 78
3704.09 83
3704.23 86
3704.37 87
3704.51 86
3704.64 82
3704.78 76
3704.92 66
3705.06 55
3705.20 42
3705.34 31
3705.48 21
3705.62 15
3705.76 13
3705.90 14
3706.04 18
3706.18 24
3706.32 31
3706.46 38
3706.60 44
3706.74 50
3706.88 55
3707.02 60
3707.16 63
3707.30 66
3707.44 69
3707.58 72
3707.72 75
3707.85 80
3707.99 86
3708.13 93
3708.27 99
3708.41 103
3708.55 104
3708.69 102
3708.83 98
3708.97 92
3709.11 85
3709.25 78
3709.39 72
3709.53 66
3709.67 62
3709.81 59
3709.95 57
3710.09 57
3710.23 58
3710.37 60
3710.51 62
3710.65 63
3710.79 64
3710.93 64
3711.07 64
3711.21 63
3711.35 64
3711.49 65
3711.63 68
3711.76 72
3711.90 75
3712.04 78
3712.18 80
3712.32 79
3712.46 77
3712.60 74
3712.74 72
3712.88 69
3713.02 68
3713.16 68
3713.30 69
3713.44 69
3713.58 69
3713.72 68
3713.86 67
3714.00 66
3714.14 66
3714.28 66
3714.42 66
3714.56 67
3714.70 67
3714.84 66
3714.98 65
3715.12 62
3715.26 58
3715.40 54
3715.54 50
3715.68 46
3715.82 45
3715.96 45
3716.10 46
3716.24 48
3716.38 49
3716.52 49
3716.66 47
3716.79 43
3716.93 38
3717.07 35
3717.21 34
3717.35 36
3717.49 42
3717.63 51
3717.77 62
3717.91 72
3718.05 80
3718.19 83
3718.33 80
3718.47 72
3718.61 60
3718.75 45
3718.89 29
3719.03 15
3719.17 3
3719.31 0
3719.45 0
3719.59 0
3719.73 0
3719.87 0
3720.01 0
3720.15 0
3720.29 0
3720.43 0
3720.57 6
3720.71 12
3720.85 20
3720.99 29
3721.13 39
3721.27 49
3721.41 58
3721.55 66
3721.69 71
3721.83 74
3721.97 74
3722.11 72
3722.25 69
3722.39 67
3722.53 65
3722.67 63
3722.81 62
3722.95 61
3723.09 58
3723.23 54
3723.37 49
3723.51 44
3723.65 38
3723.79 33
3723.93 28
3724.07 22
3724.21 16
3724.35 10
3724.49 3
3724.63 0
3724.77 0
3724.91 0
3725.05 0
3725.19 0
3725.33 0
3725.47 0
3725.61 0
3725.75 5
3725.89 10
3726.03 14
3726.17 19
3726.31 25
3726.45 31
3726.59 38
3726.73 45
3726.87 53
3727.01 59
3727.15 65
3727.29 70
3727.43 75
3727.57 79
3727.71 82
3727.84 85
3727.98 86
3728.12 86
3728.26 86
3728.40 84
3728.54 81
3728.68 78
3728.82 76
3728.96 74
3729.10 73
3729.24 73
3729.38 73
3729.52 72
3729.66 70
3729.80 68
3729.94 66
3730.08 64
3730.23 63
3730.37 65
3730.51 68
3730.65 73
3730.79 79
3730.93 84
3731.07 90
3731.21 95
3731.35 99
3731.49 104
3731.63 108
3731.77 113
3731.91 119
3732.05 125
3732.19 131
3732.33 136
3732.47 141
3732.61 145
3732.75 148
3732.89 151
3733.03 156
3733.17 161
3733.31 167
3733.45 173
3733.59 177
3733.73 180
3733.87 179
3734.01 175
3734.15 168
3734.29 159
3734.43 149
3734.57 139
3734.71 130
3734.85 120
3734.99 111
3735.13 102
3735.27 93
3735.41 85
3735.55 77
3735.69 71
3735.83 65
3735.97 61
3736.11 57
3736.25 54
3736.39 51
3736.53 49
3736.67 48
3736.81 48
3736.95 49
3737.09 52
3737.23 57
3737.37 63
3737.51 70
3737.65 78
3737.79 86
3737.93 92
3738.07 97
3738.21 98
3738.35 97
3738.49 94
3738.63 90
3738.77 88
3738.91 88
3739.05 90
3739.19 95
3739.33 102
3739.47 108
3739.61 113
3739.75 115
3739.89 114
3740.03 110
3740.17 104
3740.31 95
3740.45 85
3740.59 75
3740.73 66
3740.87 58
3741.01 51
3741.15 46
3741.30 43
3741.44 40
3741.58 39
3741.72 38
3741.86 36
3742.00 34
3742.14 33
3742.28 33
3742.42 35
3742.56 40
3742.70 46
3742.84 54
3742.98 62
3743.12 69
3743.26 74
3743.40 76
3743.54 76
3743.68 73
3743.82 68
3743.96 63
3744.10 56
3744.24 48
3744.38 40
3744.52 32
3744.66 24
3744.80 16
3744.94 10
3745.08 7
3745.22 5
3745.36 7
3745.50 12
3745.64 19
3745.78 28
3745.92 38
3746.06 48
3746.20 57
3746.35 64
3746.49 67
3746.63 66
3746.77 63
3746.91 57
3747.05 52
3747.19 47
3747.33 45
3747.47 44
3747.61 45
3747.75 45
3747.89 44
3748.03 41
3748.17 36
3748.31 30
3748.45 24
3748.59 18
3748.73 13
3748.87 10
3749.01 9
3749.15 10
3749.29 13
3749.43 16
3749.57 19
3749.71 21
3749.85 21
3749.99 20
3750.13 17
3750.28 13
3750.42 9
3750.56 5
3750.70 3
3750.84 3
3750.98 5
3751.12 7
3751.26 8
3751.40 8
3751.54 5
3751.68 0
3751.82 0
3751.96 0
3752.10 0
3752.24 0
3752.38 0
3752.52 4
3752.66 17
3752.80 31
3752.94 43
3753.08 54
3753.22 62
3753.36 68
3753.51 71
3753.65 72
3753.79 73
3753.93 71
3754.07 69
3754.21 66
3754.35 61
3754.49 56
3754.63 51
3754.77 47
3754.91 44
3755.05 42
3755.19 41
3755.33 40
3755.47 40
3755.61 38
3755.75 37
3755.89 37
3756.03 37
3756.17 40
3756.31 43
3756.46 47
3756.60 50
3756.74 53
3756.88 54
3757.02 54
3757.16 53
3757.30 51
3757.44 49
3757.58 47
3757.72 44
3757.86 40
3758.00 36
3758.14 30
3758.28 23
3758.42 17
3758.56 12
3758.70 9
3758.84 8
3758.99 10
3759.13 15
3759.27 22
3759.41 32
3759.55 42
3759.69 52
3759.83 61
3759.97 68
3760.11 72
3760.25 73
3760.39 72
3760.53 71
3760.67 68
3760.81 66
3760.95 64
3761.09 63
3761.23 63
3761.38 64
3761.52 66
3761.66 69
3761.80 74
3761.94 79
3762.08 85
3762.22 91
3762.36 96
3762.50 100
3762.64 101
3762.78 99
3762.92 94
3763.06 87
3763.20 79
3763.34 72
3763.48 65
3763.63 61
3763.77 61
3763.91 64
3764.05 69
3764.19 75
3764.33 81
3764.47 86
3764.61 88
3764.75 88
3764.89 83
3765.03 77
3765.17 68
3765.31 58
3765.45 48
3765.59 39
3765.74 31
3765.88 24
3766.02 19
3766.16 16
3766.30 16
3766.44 19
3766.58 24
3766.72 33
3766.86 44
3767.00 57
3767.14 70
3767.28 82
3767.42 92
3767.56 99
3767.71 103
3767.85 105
3767.99 106
3768.13 106
3768.27 106
3768.41 105
3768.55 104
3768.69 104
3768.83 102
3768.97 100
3769.11 97
3769.25 93
3769.39 89
3769.53 84
3769.68 80
3769.82 76
3769.96 73
3770.10 71
3770.24 69
3770.38 67
3770.52 65
3770.66 62
3770.80 59
3770.94 56
3771.08 52
3771.22 48
3771.36 44
3771.51 39
3771.65 35
3771.79 29
3771.93 24
3772.07 18
3772.21 12
3772.35 6
3772.49 1
3772.63 0
3772.77 0
3772.91 0
3773.05 0
3773.20 0
3773.34 0
3773.48 2
3773.62 3
3773.76 2
3773.90 2
3774.04 1
3774.18 1
3774.32 3
3774.46 7
3774.60 12
3774.74 18
3774.89 24
3775.03 31
3775.17 37
3775.31 43
3775.45 47
3775.59 49
3775.73 50
3775.87 50
3776.01 47
3776.15 44
3776.29 41
3776.44 38
3776.58 37
3776.72 39
3776.86 42
3777.00 47
3777.14 52
3777.28 56
3777.42 57
3777.56 56
3777.70 52
3777.84 47
3777.99 40
3778.13 33
3778.27 25
3778.41 18
3778.55 12
3778.69 7
3778.83 4
3778.97 2
3779.11 2
3779.25 5
3779.39 9
3779.54 13
3779.68 17
3779.82 19
3779.96 20
3780.10 21
3780.24 21
3780.38 21
3780.52 22
3780.66 23
3780.80 24
3780.95 25
3781.09 23
3781.23 21
3781.37 17
3781.51 12
3781.65 9
3781.79 6
3781.93 6
3782.07 8
3782.21 12
3782.35 18
3782.50 26
3782.64 35
3782.78 44
3782.92 55
3783.06 65
3783.20 75
3783.34 86
3783.48 98
3783.62 111
3783.77 125
3783.91 141
3784.05 158
3784.19 177
3784.33 197
3784.47 218
3784.61 241
3784.75 265
3784.89 289
3785.03 315
3785.18 339
3785.32 362
3785.46 382
3785.60 401
3785.74 417
3785.88 431
3786.02 445
3786.16 457
3786.30 468
3786.45 477
3786.59 482
3786.73 485
3786.87 484
3787.01 482
3787.15 481
3787.29 482
3787.43 486
3787.57 493
3787.71 502
3787.86 511
3788.00 517
3788.14 518
3788.28 514
3788.42 505
3788.56 491
3788.70 475
3788.84 457
3788.98 440
3789.13 423
3789.27 406
3789.41 389
3789.55 372
3789.69 355
3789.83 338
3789.97 321
3790.11 306
3790.26 293
3790.40 280
3790.54 269
3790.68 257
3790.82 244
3790.96 229
3791.10 214
3791.24 200
3791.38 187
3791.53 177
3791.67 170
3791.81 168
3791.95 169
3792.09 172
3792.23 176
3792.37 179
3792.51 180
3792.65 177
3792.80 172
3792.94 163
3793.08 153
3793.22 143
3793.36 135
3793.50 128
3793.64 123
3793.78 119
3793.93 117
3794.07 114
3794.21 110
3794.35 104
3794.49 97
3794.63 89
3794.77 80
3794.91 72
3795.06 64
3795.20 59
3795.34 56
3795.48 57
3795.62 61
3795.76 67
3795.90 73
3796.04 79
3796.19 83
3796.33 85
3796.47 84
3796.61 81
3796.75 79
3796.89 78
3797.03 79
3797.17 83
3797.32 87
3797.46 90
3797.60 93
3797.74 93
3797.88 92
3798.02 90
3798.16 89
3798.30 89
3798.45 91
3798.59 96
3798.73 101
3798.87 107
3799.01 112
3799.15 116
3799.29 118
3799.44 117
3799.58 112
3799.72 104
3799.86 93
3800.00 81
3800.14 67
3800.28 53
3800.42 41
3800.57 31
3800.71 23
3800.85 18
3800.99 15
3801.13 15
3801.27 17
3801.41 20
3801.56 23
3801.70 26
3801.84 28
3801.98 29
3802.12 28
3802.26 25
3802.40 21
3802.54 16
3802.69 12
3802.83 8
3802.97 6
3803.11 6
3803.25 7
3803.39 9
3803.53 12
3803.68 14
3803.82 16
3803.96 16
3804.10 16
3804.24 15
3804.38 14
3804.52 12
3804.67 11
3804.81 9
3804.95 8
3805.09 6
3805.23 4
3805.37 1
3805.51 0
3805.66 0
3805.80 0
3805.94 0
3806.08 0
3806.22 0
3806.36 0
3806.50 0
3806.65 4
3806.79 9
3806.93 14
3807.07 20
3807.21 26
3807.35 32
3807.49 40
3807.64 47
3807.78 55
3807.92 63
3808.06 71
3808.20 77
3808.34 82
3808.48 86
3808.63 90
3808.77 93
3808.91 97
3809.05 101
3809.19 106
3809.33 111
3809.48 116
3809.62 120
3809.76 122
3809.90 124
3810.04 124
3810.18 123
3810.32 122
3810.47 121
3810.61 119
3810.75 117
3810.89 115
3811.03 113
3811.17 111
3811.32 111
3811.46 112
3811.60 114
3811.74 118
3811.88 121
3812.02 124
3812.16 126
3812.31 126
3812.45 125
3812.59 124
3812.73 122
3812.87 120
3813.01 119
3813.16 118
3813.30 119
3813.44 119
3813.58 119
3813.72 119
3813.86 118
3814.00 117
3814.15 117
3814.29 119
3814.43 122
3814.57 126
3814.71 130
3814.85 133
3815.00 135
3815.14 135
3815.28 133
3815.42 129
3815.56 125
3815.70 122
3815.85 119
3815.99 118
3816.13 117
3816.27 116
3816.41 115
3816.55 114
3816.70 113
3816.84 113
3816.98 114
3817.12 115
3817.26 117
3817.40 119
3817.55 120
3817.69 118
3817.83 114
3817.97 107
3818.11 99
3818.25 90
3818.40 82
3818.54 77
3818.68 74
3818.82 74
3818.96 77
3819.10 81
3819.25 86
3819.39 89
3819.53 91
3819.67 91
3819.81 89
3819.95 87
3820.10 85
3820.24 83
3820.38 83
3820.52 83
3820.66 86
3820.80 90
3820.95 95
3821.09 101
3821.23 106
3821.37 110
3821.51 110
3821.65 107
3821.80 100
3821.94 90
3822.08 79
3822.22 68
3822.36 60
3822.51 55
3822.65 54
3822.79 55
3822.93 58
3823.07 62
3823.21 65
3823.36 66
3823.50 65
3823.64 63
3823.78 59
3823.92 55
3824.06 52
3824.21 49
3824.35 48
3824.49 47
3824.63 48
3824.77 49
3824.92 51
3825.06 53
3825.20 55
3825.34 56
3825.48 56
3825.62 56
3825.77 56
3825.91 55
3826.05 54
3826.19 52
3826.33 50
3826.47 48
3826.62 45
3826.76 42
3826.90 39
3827.04 36
3827.18 34
3827.33 33
3827.47 33
3827.61 34
3827.75 33
3827.89 31
3828.04 26
3828.18 19
3828.32 11
3828.46 2
3828.60 0
3828.74 0
3828.89 0
3829.03 0
3829.17 0
3829.31 0
3829.45 0
3829.60 0
3829.74 6
3829.88 15
3830.02 24
3830.16 32
3830.31 40
3830.45 47
3830.59 53
3830.73 59
3830.87 62
3831.01 65
3831.16 66
3831.30 65
3831.44 63
3831.58 60
3831.72 58
3831.87 56
3832.01 56
3832.15 57
3832.29 59
3832.43 62
3832.58 65
3832.72 68
3832.86 72
3833.00 77
3833.14 84
3833.29 94
3833.43 106
3833.57 121
3833.71 138
3833.85 153
3834.00 168
3834.14 178
3834.28 185
3834.42 187
3834.56 184
3834.71 177
3834.85 168
3834.99 156
3835.13 145
3835.27 134
3835.41 127
3835.56 122
3835.70 121
3835.84 122
3835.98 126
3836.12 131
3836.27 137
3836.41 143
3836.55 150
3836.69 156
3836.83 163
3836.98 170
3837.12 175
3837.26 177
3837.40 176
3837.55 172
3837.69 164
3837.83 154
3837.97 143
3838.11 132
3838.26 121
3838.40 112
3838.54 105
3838.68 98
3838.82 94
3838.97 91
3839.11 91
3839.25 94
3839.39 98
3839.53 104
3839.68 111
3839.82 117
3839.96 121
3840.10 122
3840.24 122
3840.39 119
3840.53 113
3840.67 106
3840.81 98
3840.95 89
3841.10 80
3841.24 71
3841.38 63
3841.52 56
3841.66 52
3841.81 51
3841.95 51
3842.09 54
3842.23 58
3842.38 64
3842.52 71
3842.66 78
3842.80 86
3842.94 94
3843.09 102
3843.23 108
3843.37 111
3843.51 112
3843.65 108
3843.80 101
3843.94 92
3844.08 81
3844.22 70
3844.37 61
3844.51 55
3844.65 51
3844.79 50
3844.93 48
3845.08 46
3845.22 42
3845.36 36
3845.50 26
3845.64 16
3845.79 5
3845.93 0
3846.07 0
3846.21 0
3846.36 0
3846.50 0
3846.64 0
3846.78 0
3846.92 0
3847.07 5
3847.21 10
3847.35 14
3847.49 18
3847.64 22
3847.78 26
3847.92 31
3848.06 36
3848.20 42
3848.35 46
3848.49 50
3848.63 52
3848.77 52
3848.92 51
3849.06 48
3849.20 44
3849.34 40
3849.48 37
3849.63 35
3849.77 35
3849.91 37
3850.05 41
3850.20 45
3850.34 50
3850.48 55
3850.62 59
3850.76 63
3850.91 67
3851.05 71
3851.19 75
3851.33 80
3851.48 86
3851.62 92
3851.76 99
3851.90 105
3852.05 109
3852.19 111
3852.33 110
3852.47 106
3852.61 99
3852.76 92
3852.90 84
3853.04 77
3853.18 72
3853.33 68
3853.47 65
3853.61 62
3853.75 59
3853.90 57
3854.04 56
3854.18 55
3854.32 54
3854.46 55
3854.61 56
3854.75 57
3854.89 59
3855.03 62
3855.18 65
3855.32 69
3855.46 74
3855.60 78
3855.75 81
3855.89 82
3856.03 80
3856.17 74
3856.32 67
3856.46 58
3856.60 48
3856.74 40
3856.88 34
3857.03 31
3857.17 30
3857.31 32
3857.45 37
3857.60 43
3857.74 52
3857.88 62
3858.02 73
3858.17 83
3858.31 93
3858.45 100
3858.59 105
3858.74 105
3858.88 102
3859.02 96
3859.16 87
3859.31 77
3859.45 68
3859.59 60
3859.73 55
3859.88 52
3860.02 51
3860.16 50
3860.30 50
3860.45 49
3860.59 47
3860.73 46
3860.87 45
3861.02 44
3861.16 44
3861.30 45
3861.44 45
3861.59 44
3861.73 43
3861.87 41
3862.01 39
3862.15 37
3862.30 35
3862.44 32
3862.58 28
3862.72 22
3862.87 15
3863.01 7
3863.15 0
3863.29 0
3863.44 0
3863.58 0
3863.72 0
3863.86 0
3864.01 0
3864.15 0
3864.29 0
3864.43 2
3864.58 4
3864.72 8
3864.86 13
3865.01 20
3865.15 28
3865.29 37
3865.43 45
3865.58 53
3865.72 59
3865.86 62
3866.00 62
3866.15 60
3866.29 55
3866.43 50
3866.57 46
3866.72 42
3866.86 41
3867.00 41
3867.14 42
3867.29 43
3867.43 44
3867.57 43
3867.71 39
3867.86 34
3868.00 28
3868.14 22
3868.28 16
3868.43 13
3868.57 12
3868.71 13
3868.85 16
3869.00 21
3869.14 26
3869.28 32
3869.42 36
3869.57 40
3869.71 42
3869.85 41
3870.00 39
3870.14 34
3870.28 28
3870.42 20
3870.57 13
3870.71 9
3870.85 7
3870.99 10
3871.14 17
3871.28 25
3871.42 34
3871.56 43
3871.71 49
3871.85 54
3871.99 57
3872.14 60
3872.28 63
3872.42 65
3872.56 66
3872.71 65
3872.85 61
3872.99 54
3873.13 44
3873.28 30
3873.42 16
3873.56 1
3873.70 0
3873.85 0
3873.99 0
3874.13 0
3874.28 0
3874.42 0
3874.56 0
3874.70 2
3874.85 9
3874.99 15
3875.13 20
3875.27 25
3875.42 30
3875.56 36
3875.70 43
3875.85 50
3875.99 57
3876.13 65
3876.27 72
3876.42 79
3876.56 84
3876.70 89
3876.84 92
3876.99 94
3877.13 94
3877.27 94
3877.42 91
3877.56 87
3877.70 82
3877.84 74
3877.99 66
3878.13 59
3878.27 52
3878.41 47
3878.56 44
3878.70 43
3878.84 42
3878.99 42
3879.13 42
3879.27 40
3879.41 39
3879.56 37
3879.70 36
3879.84 36
3879.99 38
3880.13 40
3880.27 42
3880.41 43
3880.56 42
3880.70 40
3880.84 38
3880.99 37
3881.13 37
3881.27 40
3881.41 44
3881.56 50
3881.70 56
3881.84 61
3881.99 64
3882.13 65
3882.27 65
3882.41 64
3882.56 64
3882.70 65
3882.84 68
3882.99 73
3883.13 80
3883.27 87
3883.41 94
3883.56 99
3883.70 101
3883.84 100
3883.99 96
3884.13 90
3884.27 83
3884.41 76
3884.56 69
3884.70 61
3884.84 54
3884.99 47
3885.13 40
3885.27 32
3885.41 24
3885.56 16
3885.70 10
3885.84 4
3885.99 1
3886.13 0
3886.27 1
3886.41 4
3886.56 10
3886.70 17
3886.84 25
3886.99 33
3887.13 41
3887.27 49
3887.42 55
3887.56 58
3887.70 58
3887.84 55
3887.99 49
3888.13 42
3888.27 34
3888.42 27
3888.56 22
3888.70 21
3888.84 22
3888.99 27
3889.13 35
3889.27 43
3889.42 52
3889.56 61
3889.70 69
3889.85 76
3889.99 82
3890.13 87
3890.27 92
3890.42 95
3890.56 99
3890.70 102
3890.85 104
3890.99 105
3891.13 105
3891.28 103
3891.42 99
3891.56 94
3891.70 88
3891.85 82
3891.99 76
3892.13 72
3892.28 70
3892.42 69
3892.56 69
3892.71 69
3892.85 68
3892.99 66
3893.14 63
3893.28 57
3893.42 50
3893.56 44
3893.71 37
3893.85 31
3893.99 25
3894.14 20
3894.28 16
3894.42 11
3894.57 7
3894.71 4
3894.85 1
3895.00 1
3895.14 3
3895.28 7
3895.42 12
3895.57 17
3895.71 21
3895.85 23
3896.00 23
3896.14 20
3896.28 16
3896.43 10
3896.57 4
3896.71 0
3896.86 0
3897.00 0
3897.14 0
3897.28 0
3897.43 0
3897.57 0
3897.71 0
3897.86 0
3898.00 11
3898.14 23
3898.29 37
3898.43 52
3898.57 66
3898.72 79
3898.86 90
3899.00 98
3899.15 102
3899.29 104
3899.43 103
3899.58 101
3899.72 99
3899.86 98
3900.00 99
3900.15 102
3900.29 106
3900.43 112
3900.58 117
3900.72 121
3900.86 124
3901.01 125
3901.15 124
3901.29 123
3901.44 122
3901.58 121
3901.72 122
3901.87 123
3902.01 124
3902.15 125
3902.30 125
3902.44 122
3902.58 117
3902.73 108
3902.87 97
3903.01 84
3903.16 71
3903.30 59
3903.44 49
3903.59 42
3903.73 37
3903.87 34
3904.01 32
3904.16 31
3904.30 29
3904.44 27
3904.59 24
3904.73 21
3904.87 19
3905.02 17
3905.16 18
3905.30 20
3905.45 24
3905.59 28
3905.73 32
3905.88 35
3906.02 36
3906.16 36
3906.31 33
3906.45 30
3906.59 28
3906.74 26
3906.88 26
3907.02 27
3907.17 28
3907.31 29
3907.45 29
3907.60 28
3907.74 26
3907.88 23
3908.03 21
3908.17 20
3908.31 19
3908.46 20
3908.60 20
3908.74 20
3908.89 19
3909.03 17
3909.17 14
3909.32 12
3909.46 12
3909.60 13
3909.75 16
3909.89 23
3910.03 32
3910.18 42
3910.32 52
3910.46 62
3910.61 69
3910.75 73
3910.89 74
3911.04 73
3911.18 70
3911.32 66
3911.47 62
3911.61 59
3911.75 56
3911.90 55
3912.04 56
3912.18 58
3912.33 63
3912.47 69
3912.61 76
3912.76 84
3912.90 91
3913.05 98
3913.19 103
3913.33 107
3913.48 110
3913.62 113
3913.76 115
3913.91 117
3914.05 118
3914.19 119
3914.34 120
3914.48 120
3914.62 121
3914.77 121
3914.91 121
3915.05 119
3915.20 115
3915.34 109
3915.48 99
3915.63 88
3915.77 76
3915.91 65
3916.06 55
3916.20 49
3916.34 46
3916.49 47
3916.63 51
3916.77 58
3916.92 65
3917.06 73
3917.21 78
3917.35 81
3917.49 80
3917.64 77
3917.78 70
3917.92 63
3918.07 57
3918.21 53
3918.35 52
3918.50 54
3918.64 59
3918.78 64
3918.93 69
3919.07 72
3919.21 72
3919.36 69
3919.50 63
3919.65 55
3919.79 46
3919.93 37
3920.08 26
3920.22 16
3920.36 5
3920.51 0
3920.65 0
3920.79 0
3920.94 0
3921.08 0
3921.22 0
3921.37 0
3921.51 0
3921.65 4
3921.80 14
3921.94 25
3922.09 37
3922.23 50
3922.37 65
3922.52 81
3922.66 96
3922.80 110
3922.95 121
3923.09 128
3923.23 130
3923.38 129
3923.52 125
3923.67 119
3923.81 113
3923.95 107
3924.10 101
3924.24 96
3924.38 91
3924.53 87
3924.67 83
3924.81 80
3924.96 77
3925.10 74
3925.25 69
3925.39 64
3925.53 57
3925.68 49
3925.82 42
3925.96 36
3926.11 31
3926.25 28
3926.39 28
3926.54 28
3926.68 29
3926.83 31
3926.97 31
3927.11 31
3927.26 30
3927.40 28
3927.54 25
3927.69 21
3927.83 17
3927.97 14
3928.12 11
3928.26 8
3928.41 6
3928.55 5
3928.69 5
3928.84 5
3928.98 7
3929.12 11
3929.27 15
3929.41 20
3929.56 24
3929.70 28
3929.84 31
3929.99 33
3930.13 35
3930.27 36
3930.42 38
3930.56 41
3930.71 43
3930.85 46
3930.99 47
3931.14 49
3931.28 50
3931.42 51
3931.57 53
3931.71 56
3931.86 60
3932.00 65
3932.14 70
3932.29 75
3932.43 78
3932.57 80
3932.72 80
3932.86 79
3933.01 76
3933.15 73
3933.29 69
3933.44 63
3933.58 56
3933.72 47
3933.87 37
3934.01 27
3934.16 17
3934.30 10
3934.44 7
3934.59 8
3934.73 14
3934.88 23
3935.02 34
3935.16 44
3935.31 53
3935.45 58
3935.59 59
3935.74 58
3935.88 54
3936.03 51
3936.17 49
3936.31 51
3936.46 55
3936.60 63
3936.74 72
3936.89 81
3937.03 89
3937.18 94
3937.32 96
3937.46 95
3937.61 92
3937.75 86
3937.90 80
3938.04 74
3938.18 68
3938.33 62
3938.47 56
3938.62 50
3938.76 42
3938.90 33
3939.05 23
3939.19 12
3939.33 0
3939.48 0
3939.62 0
3939.77 0
3939.91 0
3940.05 0
3940.20 0
3940.34 0
3940.49 2
3940.63 12
3940.77 21
3940.92 26
3941.06 29
3941.21 28
3941.35 25
3941.49 20
3941.64 14
3941.78 8
3941.93 2
3942.07 0
3942.21 0
3942.36 0
3942.50 0
3942.65 0
3942.79 3
3942.93 5
3943.08 7
3943.22 8
3943.36 8
3943.51 9
3943.65 11
3943.80 14
3943.94 19
3944.08 26
3944.23 34
3944.37 41
3944.52 47
3944.66 51
3944.80 52
3944.95 52
3945.09 51
3945.24 50
3945.38 51
3945.52 54
3945.67 59
3945.81 64
3945.96 70
3946.10 75
3946.24 79
3946.39 81
3946.53 84
3946.68 87
3946.82 91
3946.97 96
3947.11 103
3947.25 110
3947.40 118
3947.54 125
3947.69 131
3947.83 136
3947.97 140
3948.12 143
3948.26 145
3948.41 147
3948.55 148
3948.69 149
3948.84 149
3948.98 148
3949.13 148
3949.27 148
3949.41 149
3949.56 151
3949.70 154
3949.85 157
3949.99 159
3950.13 160
3950.28 158
3950.42 153
3950.57 146
3950.71 137
3950.86 128
3951.00 119
3951.14 112
3951.29 107
3951.43 104
3951.58 104
3951.72 105
3951.86 108
3952.01 113
3952.15 119
3952.30 125
3952.44 134
3952.58 144
3952.73 156
3952.87 168
3953.02 180
3953.16 190
3953.31 197
3953.45 200
3953.59 199
3953.74 196
3953.88 189
3954.03 181
3954.17 172
3954.31 161
3954.46 149
3954.60 136
3954.75 121
3954.89 106
3955.04 92
3955.18 78
3955.32 65
3955.47 54
3955.61 46
3955.76 40
3955.90 36
3956.04 35
3956.19 36
3956.33 38
3956.48 42
3956.62 45
3956.77 48
3956.91 49
3957.05 49
3957.20 48
3957.34 46
3957.49 43
3957.63 40
3957.78 37
3957.92 35
3958.06 33
3958.21 31
3958.35 30
3958.50 29
3958.64 28
3958.79 28
3958.93 30
3959.07 33
3959.22 39
3959.36 46
3959.51 55
3959.65 64
3959.79 71
3959.94 76
3960.08 78
3960.23 78
3960.37 76
3960.52 74
3960.66 71
3960.80 69
3960.95 67
3961.09 65
3961.24 63
3961.38 61
3961.53 57
3961.67 51
3961.82 44
3961.96 35
3962.10 26
3962.25 18
3962.39 10
3962.54 4
3962.68 1
3962.83 0
3962.97 0
3963.11 2
3963.26 3
3963.40 4
3963.55 3
3963.69 1
3963.84 0
3963.98 0
3964.12 0
3964.27 0
3964.41 0
3964.56 0
3964.70 2
3964.85 4
3964.99 6
3965.13 8
3965.28 11
3965.42 13
3965.57 16
3965.71 20
3965.86 24
3966.00 29
3966.15 34
3966.29 40
3966.43 46
3966.58 52
3966.72 57
3966.87 61
3967.01 64
3967.16 64
3967.30 62
3967.45 59
3967.59 54
3967.73 49
3967.88 42
3968.02 35
3968.17 27
3968.31 19
3968.46 11
3968.60 5
3968.74 0
3968.89 0
3969.03 0
3969.18 5
3969.32 13
3969.47 24
3969.61 36
3969.76 50
3969.90 63
3970.05 74
3970.19 83
3970.33 88
3970.48 90
3970.62 87
3970.77 81
3970.91 73
3971.06 65
3971.20 57
3971.35 52
3971.49 48
3971.63 47
3971.78 47
3971.92 48
3972.07 48
3972.21 47
3972.36 44
3972.50 37
3972.65 29
3972.79 19
3972.93 10
3973.08 2
3973.22 0
3973.37 0
3973.51 0
3973.66 3
3973.80 9
3973.95 16
3974.09 22
3974.24 27
3974.38 31
3974.52 35
3974.67 39
3974.81 43
3974.96 46
3975.10 48
3975.25 49
3975.39 49
3975.54 47
3975.68 45
3975.83 43
3975.97 42
3976.11 42
3976.26 41
3976.40 41
3976.55 41
3976.69 40
3976.84 38
3976.98 36
3977.13 34
3977.27 33
3977.42 31
3977.56 30
3977.71 28
3977.85 26
3977.99 24
3978.14 20
3978.28 15
3978.43 10
3978.57 5
3978.72 2
3978.86 0
3979.01 1
3979.15 4
3979.30 11
3979.44 19
3979.59 28
3979.73 36
3979.87 44
3980.02 50
3980.16 54
3980.31 57
3980.45 58
3980.60 58
3980.74 56
3980.89 54
3981.03 51
3981.18 47
3981.32 44
3981.47 42
3981.61 43
3981.75 46
3981.90 51
3982.04 59
3982.19 68
3982.33 77
3982.48 83
3982.62 87
3982.77 87
3982.91 84
3983.06 76
3983.20 66
3983.35 55
3983.49 44
3983.64 35
3983.78 29
3983.93 27
3984.07 30
3984.21 37
3984.36 46
3984.50 58
3984.65 68
3984.79 77
3984.94 82
3985.08 83
3985.23 82
3985.37 78
3985.52 73
3985.66 69
3985.81 65
3985.95 62
3986.10 61
3986.24 61
3986.39 62
3986.53 64
3986.68 67
3986.82 69
3986.96 71
3987.11 72
3987.25 73
3987.40 72
3987.54 71
3987.69 69
3987.83 66
3987.98 64
3988.12 62
3988.27 60
3988.41 59
3988.56 59
3988.70 59
3988.85 62
3988.99 65
3989.14 68
3989.28 71
3989.43 71
3989.57 68
3989.72 63
3989.86 55
3990.01 47
3990.15 40
3990.30 34
3990.44 30
3990.58 28
3990.73 27
3990.87 25
3991.02 21
3991.16 16
3991.31 9
3991.45 1
3991.60 0
3991.74 0
3991.89 0
3992.03 0
3992.18 0
3992.32 0
3992.47 0
3992.61 2
3992.76 11
3992.90 19
3993.05 25
3993.19 29
3993.34 30
3993.48 30
3993.63 28
3993.77 26
3993.92 25
3994.06 24
3994.21 25
3994.35 28
3994.50 31
3994.64 35
3994.79 38
3994.93 41
3995.08 43
3995.22 44
3995.37 44
3995.51 45
3995.66 46
3995.80 49
3995.95 52
3996.09 55
3996.24 57
3996.38 57
3996.53 55
3996.67 50
3996.82 45
3996.96 39
3997.11 36
3997.25 35
3997.40 37
3997.54 41
3997.68 46
3997.83 52
3997.97 56
3998.12 58
3998.26 59
3998.41 59
3998.55 57
3998.70 55
3998.84 52
3998.99 49
3999.13 45
3999.28 40
3999.42 33
3999.57 26
3999.71 18
3999.86 12
4000.00 7
4000.15 4
4000.29 3
4000.44 3
4000.58 6
4000.73 10
4000.87 16
4001.02 24
4001.16 34
4001.31 45
4001.45 56
4001.60 64
4001.74 71
4001.89 75
4002.04 76
4002.18 77
4002.33 77
4002.47 77
4002.62 78
4002.76 78
4002.91 78
4003.05 75
4003.20 69
4003.34 61
4003.49 52
4003.63 42
4003.78 33
4003.92 26
4004.07 21
4004.21 19
4004.36 18
4004.50 19
4004.65 21
4004.79 24
4004.94 27
4005.08 32
4005.23 36
4005.37 40
4005.52 43
4005.66 45
4005.81 43
4005.95 40
4006.10 34
4006.24 27
4006.39 21
4006.53 15
4006.68 11
4006.82 8
4006.97 6
4007.11 5
4007.26 4
4007.40 3
4007.55 4
4007.69 4
4007.84 6
4007.98 8
4008.13 12
4008.27 17
4008.42 23
4008.56 29
4008.71 35
4008.85 41
4009.00 46
4009.15 50
4009.29 53
4009.44 55
4009.58 57
4009.73 58
4009.87 60
4010.02 62
4010.16 64
4010.31 64
4010.45 64
4010.60 62
4010.74 58
4010.89 55
4011.03 51
4011.18 49
4011.32 48
4011.47 47
4011.61 47
4011.76 45
4011.90 43
4012.05 39
4012.19 35
4012.34 31
4012.48 30
4012.63 30
4012.78 33
4012.92 37
4013.07 41
4013.21 44
4013.36 45
4013.50 45
4013.65 44
4013.79 43
4013.94 42
4014.08 41
4014.23 41
4014.37 41
4014.52 39
4014.66 37
4014.81 34
4014.95 32
4015.10 30
4015.24 30
4015.39 31
4015.54 33
4015.68 35
4015.83 36
4015.97 34
4016.12 30
4016.26 23
4016.41 14
4016.55 6
4016.70 0
4016.84 0
4016.99 0
4017.13 2
4017.28 7
4017.42 12
4017.57 14
4017.71 13
4017.86 9
4018.01 3
4018.15 0
4018.30 0
4018.44 0
4018.59 0
4018.73 0
4018.88 0
4019.02 0
4019.17 4
4019.31 12
4019.46 20
4019.60 28
4019.75 35
4019.90 40
4020.04 42
4020.19 42
4020.33 40
4020.48 35
4020.62 28
4020.77 20
4020.91 12
4021.06 5
4021.20 0
4021.35 0
4021.49 0
4021.64 4
4021.79 11
4021.93 20
4022.08 30
4022.22 38
4022.37 46
4022.51 53
4022.66 59
4022.80 64
4022.95 69
4023.09 74
4023.24 77
4023.38 78
4023.53 76
4023.68 70
4023.82 62
4023.97 51
4024.11 40
4024.26 30
4024.40 21
4024.55 15
4024.69 11
4024.84 11
4024.98 13
4025.13 17
4025.28 23
4025.42 29
4025.57 37
4025.71 44
4025.86 52
4026.00 59
4026.15 65
4026.29 71
4026.44 75
4026.58 79
4026.73 81
4026.88 81
4027.02 80
4027.17 77
4027.31 73
4027.46 68
4027.60 62
4027.75 55
4027.89 48
4028.04 41
4028.19 35
4028.33 31
4028.48 28
4028.62 27
4028.77 27
4028.91 28
4029.06 30
4029.20 30
4029.35 29
4029.49 28
4029.64 25
4029.79 22
4029.93 19
4030.08 15
4030.22 12
4030.37 10
4030.51 10
4030.66 11
4030.80 14
4030.95 20
4031.10 27
4031.24 35
4031.39 42
4031.53 49
4031.68 55
4031.82 58
4031.97 59
4032.12 57
4032.26 53
4032.41 48
4032.55 41
4032.70 33
4032.84 26
4032.99 18
4033.13 12
4033.28 6
4033.43 1
4033.57 0
4033.72 0
4033.86 0
4034.01 0
4034.15 0
4034.30 0
4034.44 3
4034.59 8
4034.74 13
4034.88 19
4035.03 24
4035.17 29
4035.32 32
4035.46 33
4035.61 33
4035.76 31
4035.90 29
4036.05 28
4036.19 27
4036.34 27
4036.48 27
4036.63 27
4036.78 26
4036.92 23
4037.07 19
4037.21 13
4037.36 6
4037.50 0
4037.65 0
4037.79 0
4037.94 0
4038.09 0
4038.23 0
4038.38 0
4038.52 0
4038.67 0
4038.81 4
4038.96 8
4039.11 13
4039.25 19
4039.40 26
4039.54 32
4039.69 39
4039.83 44
4039.98 48
4040.13 48
4040.27 46
4040.42 43
4040.56 38
4040.71 32
4040.86 26
4041.00 20
4041.15 14
4041.29 7
4041.44 0
4041.58 0
4041.73 0
4041.88 0
4042.02 0
4042.17 0
4042.31 2
4042.46 15
4042.60 30
4042.75 46
4042.90 59
4043.04 69
4043.19 75
4043.33 77
4043.48 75
4043.62 70
4043.77 64
4043.92 60
4044.06 58
4044.21 60
4044.35 65
4044.50 72
4044.65 80
4044.79 87
4044.94 91
4045.08 94
4045.23 94
4045.37 93
4045.52 94
4045.67 96
4045.81 100
4045.96 105
4046.10 109
4046.25 111
4046.40 110
4046.54 106
4046.69 99
4046.83 91
4046.98 84
4047.12 81
4047.27 80
4047.42 83
4047.56 86
4047.71 89
4047.85 91
4048.00 90
4048.15 87
4048.29 84
4048.44 80
4048.58 77
4048.73 75
4048.87 73
4049.02 73
4049.17 73
4049.31 73
4049.46 74
4049.60 75
4049.75 78
4049.90 80
4050.04 83
4050.19 86
4050.33 88
4050.48 89
4050.63 90
4050.77 89
4050.92 89
4051.06 88
4051.21 86
4051.36 85
4051.50 83
4051.65 80
4051.79 74
4051.94 68
4052.09 59
4052.23 49
4052.38 38
4052.52 28
4052.67 19
4052.81 14
4052.96 11
4053.11 12
4053.25 16
4053.40 22
4053.54 28
4053.69 34
4053.84 38
4053.98 41
4054.13 42
4054.27 42
4054.42 42
4054.57 42
4054.71 42
4054.86 42
4055.00 41
4055.15 40
4055.30 38
4055.44 35
4055.59 33
4055.73 32
4055.88 30
4056.03 30
4056.17 30
4056.32 30
4056.46 31
4056.61 31
4056.76 31
4056.90 32
4057.05 33
4057.19 34
4057.34 35
4057.49 36
4057.63 36
4057.78 35
4057.93 34
4058.07 33
4058.22 32
4058.36 33
4058.51 35
4058.66 38
4058.80 43
4058.95 48
4059.09 53
4059.24 57
4059.39 59
4059.53 59
4059.68 56
4059.82 52
4059.97 47
4060.12 41
4060.26 35
4060.41 29
4060.55 23
4060.70 19
4060.85 16
4060.99 16
4061.14 18
4061.29 21
4061.43 26
4061.58 31
4061.72 36
4061.87 40
4062.02 43
4062.16 45
4062.31 46
4062.45 47
4062.60 48
4062.75 48
4062.89 46
4063.04 43
4063.18 38
4063.33 33
4063.48 29
4063.62 28
4063.77 29
4063.92 34
4064.06 40
4064.21 48
4064.35 53
4064.50 56
4064.65 57
4064.79 55
4064.94 52
4065.08 49
4065.23 48
4065.38 50
4065.52 53
4065.67 57
4065.82 61
4065.96 64
4066.11 66
4066.25 69
4066.40 71
4066.55 74
4066.69 79
4066.84 84
4066.99 88
4067.13 92
4067.28 93
4067.42 93
4067.57 92
4067.72 90
4067.86 89
4068.01 88
4068.16 89
4068.30 91
4068.45 93
4068.59 95
4068.74 97
4068.89 97
4069.03 97
4069.18 96
4069.33 94
4069.47 91
4069.62 88
4069.76 86
4069.91 84
4070.06 84
4070.20 86
4070.35 89
4070.50 93
4070.64 99
4070.79 104
4070.93 109
4071.08 114
4071.23 120
4071.37 125
4071.52 132
4071.67 139
4071.81 145
4071.96 151
4072.10 156
4072.25 159
4072.40 161
4072.54 163
4072.69 164
4072.84 166
4072.98 168
4073.13 170
4073.28 171
4073.42 172
4073.57 170
4073.71 167
4073.86 162
4074.01 155
4074.15 148
4074.30 140
4074.45 133
4074.59 127
4074.74 121
4074.88 116
4075.03 111
4075.18 105
4075.32 99
4075.47 91
4075.62 83
4075.76 75
4075.91 66
4076.06 58
4076.20 51
4076.35 46
4076.50 43
4076.64 42
4076.79 42
4076.93 43
4077.08 44
4077.23 44
4077.37 42
4077.52 38
4077.67 32
4077.81 26
4077.96 20
4078.11 16
4078.25 15
4078.40 18
4078.54 23
4078.69 29
4078.84 34
4078.98 38
4079.13 40
4079.28 40
4079.42 40
4079.57 39
4079.72 41
4079.86 44
4080.01 50
4080.16 56
4080.30 62
4080.45 68
4080.59 72
4080.74 74
4080.89 75
4081.03 73
4081.18 69
4081.33 63
4081.47 56
4081.62 47
4081.77 38
4081.91 31
4082.06 25
4082.21 21
4082.35 20
4082.50 20
4082.65 21
4082.79 23
4082.94 26
4083.09 31
4083.23 37
4083.38 45
4083.52 53
4083.67 60
4083.82 65
4083.96 67
4084.11 66
4084.26 62
4084.40 58
4084.55 55
4084.70 54
4084.84 54
4084.99 57
4085.14 60
4085.28 63
4085.43 63
4085.58 62
4085.72 57
4085.87 51
4086.02 44
4086.16 38
4086.31 33
4086.46 30
4086.60 29
4086.75 30
4086.90 32
4087.04 34
4087.19 35
4087.33 35
4087.48 33
4087.63 31
4087.77 28
4087.92 26
4088.07 25
4088.21 25
4088.36 27
4088.51 31
4088.65 34
4088.80 39
4088.95 43
4089.09 47
4089.24 51
4089.39 54
4089.53 57
4089.68 58
4089.83 59
4089.97 58
4090.12 56
4090.27 52
4090.41 46
4090.56 38
4090.71 29
4090.85 19
4091.00 9
4091.15 0
4091.29 0
4091.44 0
4091.59 0
4091.73 0
4091.88 0
4092.03 0
4092.17 0
4092.32 0
4092.47 11
4092.61 22
4092.76 32
4092.91 41
4093.05 48
4093.20 52
4093.35 56
4093.49 58
4093.64 59
4093.79 60
4093.93 59
4094.08 58
4094.23 57
4094.37 54
4094.52 52
4094.67 51
4094.81 51
4094.96 53
4095.11 56
4095.25 60
4095.40 66
4095.55 73
4095.69 80
4095.84 86
4095.99 91
4096.13 96
4096.28 100
4096.43 102
4096.57 102
4096.72 100
4096.87 95
4097.01 89
4097.16 80
4097.31 70
4097.46 59
4097.60 50
4097.75 42
4097.90 37
4098.04 34
4098.19 32
4098.34 32
4098.48 31
4098.63 30
4098.78 28
4098.92 25
4099.07 22
4099.22 17
4099.36 12
4099.51 7
4099.66 3
4099.80 0
4099.95 0
4100.10 0
4100.24 0
4100.39 3
4100.54 8
4100.68 13
4100.83 19
4100.98 24
4101.13 29
4101.27 33
4101.42 37
4101.57 41
4101.71 44
4101.86 46
4102.01 48
4102.15 49
4102.30 49
4102.45 48
4102.59 48
4102.74 47
4102.89 46
4103.03 45
4103.18 43
4103.33 42
4103.47 41
4103.62 41
4103.77 42
4103.92 46
4104.06 52
4104.21 61
4104.36 72
4104.50 85
4104.65 97
4104.80 110
4104.94 120
4105.09 128
4105.24 134
4105.38 138
4105.53 139
4105.68 139
4105.83 138
4105.97 137
4106.12 137
4106.27 137
4106.41 138
4106.56 141
4106.71 144
4106.85 149
4107.00 154
4107.15 160
4107.29 165
4107.44 171
4107.59 177
4107.74 182
4107.88 188
4108.03 194
4108.18 200
4108.32 205
4108.47 210
4108.62 214
4108.76 218
4108.91 220
4109.06 221
4109.20 220
4109.35 217
4109.50 212
4109.65 205
4109.79 198
4109.94 189
4110.09 181
4110.23 174
4110.38 168
4110.53 164
4110.67 164
4110.82 169
4110.97 177
4111.12 191
4111.26 207
4111.41 226
4111.56 244
4111.70 259
4111.85 271
4112.00 277
4112.14 279
4112.29 278
4112.44 276
4112.59 273
4112.73 271
4112.88 271
4113.03 272
4113.17 273
4113.32 274
4113.47 274
4113.62 273
4113.76 273
4113.91 272
4114.06 271
4114.20 269
4114.35 266
4114.50 260
4114.64 250
4114.79 237
4114.94 221
4115.09 204
4115.23 188
4115.38 173
4115.53 160
4115.67 151
4115.82 144
4115.97 140
4116.12 138
4116.26 137
4116.41 136
4116.56 135
4116.70 135
4116.85 135
4117.00 136
4117.15 136
4117.29 136
4117.44 135
4117.59 134
4117.73 132
4117.88 130
4118.03 128
4118.17 127
4118.32 126
4118.47 125
4118.62 124
4118.76 122
4118.91 119
4119.06 115
4119.20 110
4119.35 106
4119.50 102
4119.65 99
4119.79 98
4119.94 99
4120.09 101
4120.24 102
4120.38 103
4120.53 102
4120.68 98
4120.82 93
4120.97 86
4121.12 78
4121.27 69
4121.41 61
4121.56 53
4121.71 45
4121.85 38
4122.00 31
4122.15 23
4122.30 16
4122.44 8
4122.59 2
4122.74 0
4122.88 0
4123.03 0
4123.18 0
4123.33 1
4123.47 9
4123.62 20
4123.77 31
4123.92 41
4124.06 49
4124.21 53
4124.36 54
4124.50 52
4124.65 48
4124.80 45
4124.95 44
4125.09 45
4125.24 48
4125.39 52
4125.53 57
4125.68 62
4125.83 65
4125.98 68
4126.12 72
4126.27 76
4126.42 82
4126.57 89
4126.71 96
4126.86 102
4127.01 107
4127.16 110
4127.30 109
4127.45 105
4127.60 98
4127.74 88
4127.89 77
4128.04 65
4128.19 53
4128.33 43
4128.48 35
4128.63 30
4128.78 29
4128.92 30
4129.07 35
4129.22 42
4129.36 51
4129.51 62
4129.66 72
4129.81 82
4129.95 91
4130.10 96
4130.25 99
4130.40 99
4130.54 97
4130.69 93
4130.84 87
4130.99 80
4131.13 73
4131.28 66
4131.43 61
4131.58 58
4131.72 57
4131.87 59
4132.02 63
4132.16 68
4132.31 75
4132.46 80
4132.61 84
4132.75 85
4132.90 84
4133.05 81
4133.20 75
4133.34 68
4133.49 60
4133.64 52
4133.79 45
4133.93 40
4134.08 37
4134.23 37
4134.38 41
4134.52 47
4134.67 55
4134.82 64
4134.97 72
4135.11 78
4135.26 81
4135.41 81
4135.56 78
4135.70 73
4135.85 67
4136.00 62
4136.14 56
4136.29 52
4136.44 49
4136.59 46
4136.73 44
4136.88 41
4137.03 38
4137.18 36
4137.32 34
4137.47 34
4137.62 33
4137.77 33
4137.91 31
4138.06 28
4138.21 23
4138.36 16
4138.50 9
4138.65 3
4138.80 0
4138.95 0
4139.09 0
4139.24 0
4139.39 0
4139.54 0
4139.68 0
4139.83 0
4139.98 0
4140.13 0
4140.27 3
4140.42 9
4140.57 18
4140.72 27
4140.86 38
4141.01 48
4141.16 56
4141.31 63
4141.46 68
4141.60 71
4141.75 72
4141.90 72
4142.05 71
4142.19 69
4142.34 67
4142.49 65
4142.64 63
4142.78 61
4142.93 59
4143.08 60
4143.23 61
4143.37 65
4143.52 69
4143.67 76
4143.82 84
4143.96 92
4144.11 100
4144.26 107
4144.41 113
4144.55 117
4144.70 120
4144.85 120
4145.00 119
4145.14 118
4145.29 116
4145.44 113
4145.59 111
4145.74 107
4145.88 103
4146.03 98
4146.18 92
4146.33 85
4146.47 78
4146.62 70
4146.77 62
4146.92 54
4147.06 46
4147.21 39
4147.36 34
4147.51 31
4147.65 31
4147.80 33
4147.95 36
4148.10 40
4148.25 44
4148.39 47
4148.54 48
4148.69 47
4148.84 45
4148.98 43
4149.13 42
4149.28 41
4149.43 41
4149.57 42
4149.72 44
4149.87 45
4150.02 45
4150.17 44
4150.31 41
4150.46 38
4150.61 34
4150.76 30
4150.90 28
4151.05 26
4151.20 25
4151.35 24
4151.49 21
4151.64 15
4151.79 8
4151.94 0
4152.09 0
4152.23 0
4152.38 0
4152.53 0
4152.68 0
4152.82 0
4152.97 0
4153.12 6
4153.27 11
4153.42 14
4153.56 14
4153.71 13
4153.86 11
4154.01 8
4154.15 6
4154.30 5
4154.45 4
4154.60 4
4154.75 6
4154.89 8
4155.04 12
4155.19 17
4155.34 21
4155.48 25
4155.63 28
4155.78 28
4155.93 27
4156.08 24
4156.22 20
4156.37 17
4156.52 15
4156.67 14
4156.81 16
4156.96 19
4157.11 24
4157.26 29
4157.41 34
4157.55 38
4157.70 42
4157.85 46
4158.00 49
4158.14 52
4158.29 54
4158.44 55
4158.59 55
4158.74 54
4158.88 50
4159.03 45
4159.18 39
4159.33 33
4159.48 28
4159.62 26
4159.77 27
4159.92 31
4160.07 37
4160.22 46
4160.36 54
4160.51 61
4160.66 65
4160.81 65
4160.95 61
4161.10 55
4161.25 46
4161.40 38
4161.55 30
4161.69 24
4161.84 20
4161.99 17
4162.14 15
4162.29 14
4162.43 14
4162.58 15
4162.73 17
4162.88 19
4163.03 22
4163.17 24
4163.32 24
4163.47 23
4163.62 19
4163.77 14
4163.91 8
4164.06 3
4164.21 0
4164.36 0
4164.50 0
4164.65 0
4164.80 0
4164.95 0
4165.10 0
4165.24 0
4165.39 0
4165.54 0
4165.69 0
4165.84 3
4165.98 7
4166.13 14
4166.28 22
4166.43 31
4166.58 40
4166.72 49
4166.87 59
4167.02 67
4167.17 74
4167.32 81
4167.46 86
4167.61 90
4167.76 94
4167.91 97
4168.06 100
4168.20 101
4168.35 101
4168.50 100
4168.65 98
4168.80 93
4168.94 88
4169.09 81
4169.24 74
4169.39 67
4169.54 61
4169.69 55
4169.83 52
4169.98 51
4170.13 52
4170.28 56
4170.43 62
4170.57 70
4170.72 78
4170.87 85
4171.02 90
4171.17 92
4171.31 90
4171.46 83
4171.61 74
4171.76 63
4171.91 51
4172.05 40
4172.20 30
4172.35 22
4172.50 14
4172.65 8
4172.79 1
4172.94 0
4173.09 0
4173.24 0
4173.39 0
4173.54 0
4173.68 0
4173.83 0
4173.98 0
4174.13 5
4174.28 8
4174.42 11
4174.57 13
4174.72 15
4174.87 17
4175.02 20
4175.16 24
4175.31 30
4175.46 38
4175.61 48
4175.76 59
4175.91 70
4176.05 81
4176.20 92
4176.35 100
4176.50 106
4176.65 109
4176.79 109
4176.94 106
4177.09 101
4177.24 96
4177.39 90
4177.54 86
4177.68 84
4177.83 84
4177.98 86
4178.13 89
4178.28 93
4178.42 96
4178.57 97
4178.72 97
4178.87 95
4179.02 92
4179.17 88
4179.31 84
4179.46 80
4179.61 77
4179.76 74
4179.91 73
4180.06 74
4180.20 77
4180.35 82
4180.50 89
4180.65 97
4180.80 105
4180.94 114
4181.09 122
4181.24 129
4181.39 135
4181.54 139
4181.69 142
4181.83 142
4181.98 140
4182.13 136
4182.28 131
4182.43 126
4182.58 122
4182.72 118
4182.87 116
4183.02 116
4183.17 116
4183.32 116
4183.47 117
4183.61 116
4183.76 116
4183.91 116
4184.06 116
4184.21 115
4184.36 114
4184.50 112
4184.65 109
4184.80 105
4184.95 100
4185.10 95
4185.25 93
4185.39 92
4185.54 94
4185.69 98
4185.84 103
4185.99 109
4186.14 115
4186.28 120
4186.43 124
4186.58 127
4186.73 130
4186.88 133
4187.03 133
4187.17 132
4187.32 129
4187.47 122
4187.62 113
4187.77 102
4187.92 89
4188.06 77
4188.21 68
4188.36 62
4188.51 60
4188.66 62
4188.81 67
4188.95 73
4189.10 80
4189.25 86
4189.40 91
4189.55 95
4189.70 98
4189.84 100
4189.99 102
4190.14 104
4190.29 106
4190.44 107
4190.59 108
4190.74 106
4190.88 102
4191.03 96
4191.18 87
4191.33 77
4191.48 68
4191.63 61
4191.77 56
4191.92 54
4192.07 54
4192.22 57
4192.37 60
4192.52 63
4192.66 65
4192.81 66
4192.96 66
4193.11 65
4193.26 62
4193.41 57
4193.56 51
4193.70 45
4193.85 38
4194.00 31
4194.15 26
4194.30 22
4194.45 19
4194.60 17
4194.74 17
4194.89 17
4195.04 19
4195.19 22
4195.34 27
4195.49 33
4195.63 41
4195.78 50
4195.93 59
4196.08 69
4196.23 79
4196.38 86
4196.53 91
4196.67 92
4196.82 90
4196.97 83
4197.12 73
4197.27 62
4197.42 52
4197.57 44
4197.71 39
4197.86 38
4198.01 41
4198.16 47
4198.31 54
4198.46 62
4198.61 69
4198.75 76
4198.90 82
4199.05 88
4199.20 94
4199.35 98
4199.50 100
4199.65 100
4199.79 98
4199.94 93
4200.09 88
4200.24 83
4200.39 80
4200.54 79
4200.69 80
4200.83 82
4200.98 87
4201.13 93
4201.28 100
4201.43 107
4201.58 114
4201.73 120
4201.87 125
4202.02 128
4202.17 131
4202.32 133
4202.47 134
4202.62 136
4202.77 137
4202.91 139
4203.06 142
4203.21 145
4203.36 150
4203.51 157
4203.66 166
4203.81 177
4203.96 190
4204.10 205
4204.25 222
4204.40 238
4204.55 254
4204.70 268
4204.85 278
4205.00 284
4205.14 285
4205.29 281
4205.44 273
4205.59 262
4205.74 250
4205.89 237
4206.04 225
4206.19 213
4206.33 201
4206.48 190
4206.63 180
4206.78 171
4206.93 165
4207.08 161
4207.23 161
4207.38 163
4207.52 168
4207.67 175
4207.82 182
4207.97 188
4208.12 192
4208.27 193
4208.42 192
4208.57 188
4208.71 182
4208.86 174
4209.01 166
4209.16 157
4209.31 148
4209.46 139
4209.61 129
4209.76 121
4209.90 112
4210.05 105
4210.20 100
4210.35 95
4210.50 92
4210.65 90
4210.80 89
4210.95 88
4211.09 89
4211.24 90
4211.39 91
4211.54 94
4211.69 96
4211.84 97
4211.99 96
4212.14 92
4212.28 87
4212.43 79
4212.58 72
4212.73 66
4212.88 62
4213.03 61
4213.18 63
4213.33 65
4213.48 68
4213.62 70
4213.77 71
4213.92 72
4214.07 74
4214.22 75
4214.37 78
4214.52 82
4214.67 86
4214.81 88
4214.96 89
4215.11 89
4215.26 87
4215.41 83
4215.56 79
4215.71 73
4215.86 67
4216.01 60
4216.15 52
4216.30 42
4216.45 33
4216.60 25
4216.75 19
4216.90 15
4217.05 16
4217.20 20
4217.35 28
4217.49 38
4217.64 49
4217.79 59
4217.94 66
4218.09 71
4218.24 72
4218.39 70
4218.54 67
4218.69 64
4218.83 62
4218.98 62
4219.13 63
4219.28 64
4219.43 65
4219.58 62
4219.73 58
4219.88 52
4220.03 44
4220.18 38
4220.32 34
4220.47 32
4220.62 33
4220.77 35
4220.92 36
4221.07 37
4221.22 36
4221.37 35
4221.52 35
4221.66 37
4221.81 43
4221.96 52
4222.11 62
4222.26 73
4222.41 81
4222.56 86
4222.71 88
4222.86 88
4223.01 87
4223.15 86
4223.30 86
4223.45 87
4223.60 90
4223.75 91
4223.90 92
4224.05 91
4224.20 88
4224.35 83
4224.50 79
4224.64 75
4224.79 72
4224.94 70
4225.09 70
4225.24 69
4225.39 68
4225.54 66
4225.69 63
4225.84 58
4225.99 53
4226.14 48
4226.28 45
4226.43 45
4226.58 47
4226.73 52
4226.88 59
4227.03 68
4227.18 77
4227.33 87
4227.48 95
4227.63 102
4227.77 108
4227.92 112
4228.07 115
4228.22 117
4228.37 118
4228.52 118
4228.67 118
4228.82 116
4228.97 114
4229.12 113
4229.27 113
4229.41 114
4229.56 117
4229.71 122
4229.86 129
4230.01 136
4230.16 142
4230.31 147
4230.46 149
4230.61 149
4230.76 146
4230.91 142
4231.06 137
4231.20 133
4231.35 131
4231.50 130
4231.65 132
4231.80 135
4231.95 137
4232.10 139
4232.25 138
4232.40 134
4232.55 128
4232.70 121
4232.85 114
4232.99 109
4233.14 106
4233.29 106
4233.44 108
4233.59 111
4233.74 114
4233.89 115
4234.04 115
4234.19 113
4234.34 111
4234.49 109
4234.64 109
4234.78 111
4234.93 115
4235.08 121
4235.23 129
4235.38 137
4235.53 144
4235.68 149
4235.83 153
4235.98 154
4236.13 152
4236.28 147
4236.43 140
4236.58 132
4236.72 122
4236.87 112
4237.02 103
4237.17 96
4237.32 89
4237.47 84
4237.62 80
4237.77 76
4237.92 74
4238.07 72
4238.22 71
4238.37 69
4238.52 67
4238.66 65
4238.81 62
4238.96 60
4239.11 57
4239.26 56
4239.41 56
4239.56 58
4239.71 61
4239.86 64
4240.01 68
4240.16 72
4240.31 73
4240.46 73
4240.61 69
4240.75 63
4240.90 55
4241.05 45
4241.20 36
4241.35 29
4241.50 25
4241.65 24
4241.80 26
4241.95 31
4242.10 36
4242.25 42
4242.40 46
4242.55 50
4242.70 54
4242.85 58
4242.99 62
4243.14 67
4243.29 73
4243.44 78
4243.59 83
4243.74 87
4243.89 91
4244.04 96
4244.19 103
4244.34 111
4244.49 121
4244.64 130
4244.79 139
4244.94 144
4245.09 144
4245.24 139
4245.38 130
4245.53 117
4245.68 102
4245.83 86
4245.98 71
4246.13 58
4246.28 47
4246.43 40
4246.58 37
4246.73 35
4246.88 36
4247.03 36
4247.18 36
4247.33 35
4247.48 31
4247.63 25
4247.78 18
4247.92 11
4248.07 5
4248.22 0
4248.37 0
4248.52 0
4248.67 1
4248.82 4
4248.97 5
4249.12 4
4249.27 2
4249.42 0
4249.57 0
4249.72 0
4249.87 0
4250.02 0
4250.17 4
4250.32 11
4250.47 18
4250.62 23
4250.76 27
4250.91 28
4251.06 27
4251.21 24
4251.36 21
4251.51 18
4251.66 15
4251.81 12
4251.96 11
4252.11 11
4252.26 13
4252.41 14
4252.56 16
4252.71 18
4252.86 18
4253.01 17
4253.16 15
4253.31 14
4253.46 13
4253.61 13
4253.75 14
4253.90 16
4254.05 16
4254.20 15
4254.35 11
4254.50 4
4254.65 0
4254.80 0
4254.95 0
4255.10 0
4255.25 0
4255.40 0
4255.55 0
4255.70 2
4255.85 9
4256.00 14
4256.15 17
4256.30 17
4256.45 15
4256.60 13
4256.75 11
4256.90 12
4257.05 14
4257.19 19
4257.34 26
4257.49 34
4257.64 40
4257.79 46
4257.94 50
4258.09 53
4258.24 56
4258.39 60
4258.54 65
4258.69 71
4258.84 78
4258.99 86
4259.14 94
4259.29 100
4259.44 104
4259.59 107
4259.74 109
4259.89 110
4260.04 111
4260.19 112
4260.34 112
4260.49 112
4260.64 111
4260.79 109
4260.94 109
4261.09 110
4261.24 114
4261.38 121
4261.53 133
4261.68 149
4261.83 167
4261.98 186
4262.13 205
4262.28 223
4262.43 239
4262.58 253
4262.73 265
4262.88 274
4263.03 279
4263.18 281
4263.33 280
4263.48 276
4263.63 270
4263.78 264
4263.93 259
4264.08 255
4264.23 254
4264.38 255
4264.53 258
4264.68 260
4264.83 261
4264.98 260
4265.13 258
4265.28 254
4265.43 250
4265.58 248
4265.73 248
4265.88 252
4266.03 257
4266.18 265
4266.33 272
4266.48 277
4266.63 281
4266.77 281
4266.92 278
4267.07 272
4267.22 265
4267.37 257
4267.52 250
4267.67 243
4267.82 237
4267.97 231
4268.12 226
4268.27 222
4268.42 218
4268.57 217
4268.72 218
4268.87 222
4269.02 228
4269.17 236
4269.32 244
4269.47 252
4269.62 258
4269.77 261
4269.92 260
4270.07 258
4270.22 253
4270.37 248
4270.52 242
4270.67 236
4270.82 229
4270.97 221
4271.12 212
4271.27 203
4271.42 193
4271.57 184
4271.72 178
4271.87 175
4272.02 177
4272.17 183
4272.32 191
4272.47 201
4272.62 211
4272.77 219
4272.92 223
4273.07 223
4273.22 221
4273.37 218
4273.52 216
4273.67 216
4273.82 221
4273.97 229
4274.12 241
4274.27 256
4274.42 272
4274.57 287
4274.72 302
4274.87 316
4275.02 330
4275.17 345
4275.32 363
4275.47 383
4275.62 406
4275.77 433
4275.92 461
4276.07 491
4276.22 522
4276.37 554
4276.52 587
4276.67 621
4276.82 658
4276.97 698
4277.12 742
4277.27 790
4277.41 839
4277.56 891
4277.71 941
4277.86 990
4278.01 1036
4278.16 1080
4278.31 1123
4278.46 1166
4278.61 1210
4278.76 1255
4278.91 1302
4279.06 1349
4279.21 1393
4279.36 1432
4279.51 1464
4279.66 1488
4279.81 1504
4279.96 1513
4280.11 1515
4280.26 1512
4280.41 1505
4280.56 1495
4280.71 1485
4280.86 1473
4281.01 1462
4281.16 1450
4281.31 1436
4281.46 1418
4281.61 1397
4281.76 1370
4281.91 1338
4282.06 1302
4282.21 1262
4282.36 1221
4282.51 1180
4282.67 1140
4282.82 1102
4282.97 1066
4283.12 1032
4283.27 1001
4283.42 972
4283.57 946
4283.72 924
4283.87 906
4284.02 892
4284.17 879
4284.32 866
4284.47 851
4284.62 832
4284.77 807
4284.92 778
4285.07 745
4285.22 710
4285.37 676
4285.52 643
4285.67 613
4285.82 586
4285.97 561
4286.12 539
4286.27 519
4286.42 500
4286.57 482
4286.72 464
4286.87 446
4287.02 428
4287.17 409
4287.32 390
4287.47 370
4287.62 350
4287.77 330
4287.92 311
4288.07 292
4288.22 274
4288.37 257
4288.52 243
4288.67 231
4288.82 222
4288.97 217
4289.12 216
4289.27 218
4289.42 223
4289.57 231
4289.72 239
4289.87 247
4290.02 255
4290.17 261
4290.32 265
4290.47 269
4290.62 273
4290.77 277
4290.92 282
4291.07 289
4291.22 298
4291.37 308
4291.52 321
4291.67 334
4291.82 348
4291.97 361
4292.12 372
4292.27 379
4292.42 383
4292.57 382
4292.72 379
4292.87 373
4293.02 366
4293.17 360
4293.33 356
4293.48 353
4293.63 352
4293.78 352
4293.93 351
4294.08 347
4294.23 341
4294.38 331
4294.53 319
4294.68 305
4294.83 291
4294.98 278
4295.13 268
4295.28 259
4295.43 251
4295.58 245
4295.73 238
4295.88 229
4296.03 220
4296.18 208
4296.33 195
4296.48 180
4296.63 165
4296.78 150
4296.93 135
4297.08 121
4297.23 109
4297.38 100
4297.53 94
4297.68 93
4297.83 95
4297.98 103
4298.13 113
4298.28 125
4298.43 139
4298.58 152
4298.74 164
4298.89 173
4299.04 179
4299.19 181
4299.34 180
4299.49 177
4299.64 172
4299.79 167
4299.94 162
4300.09 159
4300.24 158
4300.39 158
4300.54 159
4300.69 160
4300.84 160
4300.99 158
4301.14 154
4301.29 149
4301.44 144
4301.59 139
4301.74 135
4301.89 134
4302.04 134
4302.19 137
4302.34 141
4302.49 146
4302.64 151
4302.80 157
4302.95 162
4303.10 165
4303.25 166
4303.40 165
4303.55 162
4303.70 157
4303.85 151
4304.00 145
4304.15 140
4304.30 136
4304.45 132
4304.60 127
4304.75 121
4304.90 112
4305.05 101
4305.20 88
4305.35 74
4305.50 60
4305.65 47
4305.80 35
4305.95 25
4306.10 16
4306.25 8
4306.41 1
4306.56 0
4306.71 0
4306.86 0
4307.01 0
4307.16 0
4307.31 0
4307.46 0
4307.61 0
4307.76 8
4307.91 15
4308.06 21
4308.21 25
4308.36 27
4308.51 28
4308.66 27
4308.81 27
4308.96 26
4309.11 27
4309.26 28
4309.42 28
4309.57 29
4309.72 28
4309.87 27
4310.02 26
4310.17 24
4310.32 22
4310.47 19
4310.62 17
4310.77 16
4310.92 16
4311.07 16
4311.22 16
4311.37 17
4311.52 17
4311.67 16
4311.82 14
4311.97 11
4312.12 9
4312.28 6
4312.43 6
4312.58 7
4312.73 9
4312.88 13
4313.03 17
4313.18 20
4313.33 22
4313.48 21
4313.63 19
4313.78 15
4313.93 12
4314.08 8
4314.23 7
4314.38 7
4314.53 9
4314.68 13
4314.84 18
4314.99 24
4315.14 29
4315.29 35
4315.44 39
4315.59 43
4315.74 47
4315.89 51
4316.04 56
4316.19 62
4316.34 70
4316.49 79
4316.64 90
4316.79 102
4316.94 113
4317.09 123
4317.25 129
4317.40 133
4317.55 132
4317.70 129
4317.85 123
4318.00 117
4318.15 110
4318.30 104
4318.45 99
4318.60 95
4318.75 91
4318.90 86
4319.05 82
4319.20 77
4319.36 72
4319.51 69
4319.66 67
4319.81 67
4319.96 68
4320.11 69
4320.26 69
4320.41 68
4320.56 65
4320.71 60
4320.86 53
4321.01 46
4321.16 38
4321.31 31
4321.46 25
4321.62 20
4321.77 16
4321.92 13
4322.07 11
4322.22 9
4322.37 10
4322.52 13
4322.67 19
4322.82 28
4322.97 38
4323.12 48
4323.27 57
4323.42 65
4323.58 70
4323.73 74
4323.88 77
4324.03 79
4324.18 80
4324.33 81
4324.48 81
4324.63 78
4324.78 74
4324.93 68
4325.08 62
4325.23 56
4325.38 53
4325.54 53
4325.69 54
4325.84 56
4325.99 59
4326.14 59
4326.29 57
4326.44 52
4326.59 45
4326.74 37
4326.89 31
4327.04 25
4327.19 22
4327.35 20
4327.50 18
4327.65 17
4327.80 14
4327.95 10
4328.10 5
4328.25 1
4328.40 0
4328.55 0
4328.70 0
4328.85 0
4329.00 0
4329.16 0
4329.31 0
4329.46 0
4329.61 0
4329.76 4
4329.91 9
4330.06 14
4330.21 20
4330.36 25
4330.51 29
4330.66 31
4330.82 32
4330.97 31
4331.12 29
4331.27 28
4331.42 27
4331.57 27
4331.72 28
4331.87 31
4332.02 35
4332.17 39
4332.32 44
4332.47 48
4332.63 52
4332.78 54
4332.93 56
4333.08 56
4333.23 55
4333.38 52
4333.53 49
4333.68 45
4333.83 42
4333.98 42
4334.14 43
4334.29 47
4334.44 53
4334.59 59
4334.74 65
4334.89 70
4335.04 74
4335.19 77
4335.34 80
4335.49 81
4335.64 83
4335.80 85
4335.95 86
4336.10 86
4336.25 84
4336.40 80
4336.55 75
4336.70 69
4336.85 62
4337.00 56
4337.15 51
4337.31 49
4337.46 50
4337.61 56
4337.76 65
4337.91 77
4338.06 89
4338.21 100
4338.36 110
4338.51 117
4338.66 122
4338.82 125
4338.97 128
4339.12 131
4339.27 134
4339.42 136
4339.57 136
4339.72 136
4339.87 134
4340.02 131
4340.18 128
4340.33 125
4340.48 122
4340.63 120
4340.78 117
4340.93 114
4341.08 109
4341.23 104
4341.38 99
4341.53 95
4341.69 93
4341.84 93
4341.99 95
4342.14 97
4342.29 98
4342.44 97
4342.59 93
4342.74 85
4342.89 75
4343.05 64
4343.20 53
4343.35 43
4343.50 35
4343.65 30
4343.80 28
4343.95 28
4344.10 31
4344.25 34
4344.41 39
4344.56 44
4344.71 49
4344.86 53
4345.01 55
4345.16 54
4345.31 51
4345.46 45
4345.61 37
4345.77 28
4345.92 19
4346.07 11
4346.22 6
4346.37 3
4346.52 3
4346.67 8
4346.82 15
4346.98 25
4347.13 36
4347.28 46
4347.43 55
4347.58 61
4347.73 64
4347.88 64
4348.03 63
4348.18 62
4348.34 60
4348.49 59
4348.64 59
4348.79 59
4348.94 58
4349.09 56
4349.24 54
4349.39 52
4349.55 51
4349.70 49
4349.85 47
4350.00 45
4350.15 41
4350.30 36
4350.45 30
4350.60 24
4350.76 18
4350.91 14
4351.06 11
4351.21 9
4351.36 8
4351.51 7
4351.66 4
4351.81 0
4351.97 0
4352.12 0
4352.27 0
4352.42 0
4352.57 0
4352.72 0
4352.87 0
4353.02 6
4353.18 11
4353.33 15
4353.48 18
4353.63 20
4353.78 20
4353.93 20
4354.08 21
4354.23 21
4354.39 23
4354.54 25
4354.69 29
4354.84 35
4354.99 43
4355.14 54
4355.29 66
4355.45 78
4355.60 90
4355.75 103
4355.90 114
4356.05 126
4356.20 139
4356.35 151
4356.50 163
4356.66 172
4356.81 178
4356.96 180
4357.11 177
4357.26 169
4357.41 158
4357.56 146
4357.72 134
4357.87 124
4358.02 117
4358.17 112
4358.32 111
4358.47 112
4358.62 118
4358.77 126
4358.93 136
4359.08 149
4359.23 162
4359.38 174
4359.53 183
4359.68 189
4359.83 191
4359.99 190
4360.14 187
4360.29 183
4360.44 180
4360.59 178
4360.74 178
4360.89 181
4361.05 184
4361.20 188
4361.35 192
4361.50 196
4361.65 199
4361.80 201
4361.95 203
4362.11 204
4362.26 205
4362.41 204
4362.56 202
4362.71 198
4362.86 193
4363.01 188
4363.17 184
4363.32 180
4363.47 178
4363.62 177
4363.77 176
4363.92 174
4364.07 170
4364.23 165
4364.38 157
4364.53 147
4364.68 135
4364.83 123
4364.98 110
4365.13 99
4365.29 89
4365.44 82
4365.59 77
4365.74 74
4365.89 73
4366.04 74
4366.20 75
4366.35 76
4366.50 77
4366.65 77
4366.80 77
4366.95 75
4367.10 73
4367.26 70
4367.41 66
4367.56 61
4367.71 56
4367.86 51
4368.01 46
4368.17 42
4368.32 41
4368.47 42
4368.62 46
4368.77 53
4368.92 61
4369.07 68
4369.23 73
4369.38 75
4369.53 72
4369.68 66
4369.83 58
4369.98 50
4370.14 43
4370.29 37
4370.44 33
4370.59 31
4370.74 29
4370.89 28
4371.04 28
4371.20 29
4371.35 31
4371.50 34
4371.65 39
4371.80 43
4371.95 47
4372.11 48
4372.26 47
4372.41 42
4372.56 36
4372.71 28
4372.86 20
4373.02 12
4373.17 5
4373.32 0
4373.47 0
4373.62 0
4373.77 0
4373.93 0
4374.08 0
4374.23 0
4374.38 0
4374.53 0
4374.68 3
4374.84 8
4374.99 13
4375.14 20
4375.29 27
4375.44 35
4375.59 43
4375.75 51
4375.90 57
4376.05 62
4376.20 65
4376.35 65
4376.50 62
4376.66 57
4376.81 49
4376.96 40
4377.11 30
4377.26 20
4377.41 11
4377.57 4
4377.72 0
4377.87 0
4378.02 1
4378.17 6
4378.32 13
4378.48 20
4378.63 27
4378.78 32
4378.93 36
4379.08 38
4379.23 39
4379.39 38
4379.54 38
4379.69 37
4379.84 36
4379.99 36
4380.14 37
4380.30 38
4380.45 40
4380.60 42
4380.75 45
4380.90 48
4381.06 52
4381.21 57
4381.36 63
4381.51 68
4381.66 74
4381.81 78
4381.97 80
4382.12 80
4382.27 77
4382.42 73
4382.57 68
4382.73 63
4382.88 59
4383.03 56
4383.18 54
4383.33 54
4383.48 54
4383.64 53
4383.79 53
4383.94 52
4384.09 52
4384.24 54
4384.39 57
4384.55 61
4384.70 66
4384.85 70
4385.00 72
4385.15 70
4385.31 66
4385.46 59
4385.61 52
4385.76 45
4385.91 41
4386.07 41
4386.22 44
4386.37 51
4386.52 60
4386.67 70
4386.82 79
4386.98 89
4387.13 97
4387.28 103
4387.43 109
4387.58 112
4387.74 114
4387.89 114
4388.04 111
4388.19 107
4388.34 102
4388.50 96
4388.65 91
4388.80 87
4388.95 84
4389.10 82
4389.25 80
4389.41 79
4389.56 76
4389.71 72
4389.86 67
4390.01 62
4390.17 57
4390.32 52
4390.47 47
4390.62 42
4390.77 36
4390.93 29
4391.08 21
4391.23 12
4391.38 4
4391.53 0
4391.69 0
4391.84 0
4391.99 0
4392.14 0
4392.29 0
4392.45 0
4392.60 0
4392.75 0
4392.90 1
4393.05 6
4393.21 12
4393.36 21
4393.51 31
4393.66 41
4393.81 51
4393.96 60
4394.12 65
4394.27 67
4394.42 65
4394.57 61
4394.72 54
4394.88 47
4395.03 41
4395.18 36
4395.33 33
4395.48 31
4395.64 30
4395.79 30
4395.94 30
4396.09 30
4396.25 31
4396.40 33
4396.55 36
4396.70 40
4396.85 44
4397.01 47
4397.16 49
4397.31 50
4397.46 49
4397.61 48
4397.77 48
4397.92 48
4398.07 49
4398.22 51
4398.37 53
4398.53 55
4398.68 57
4398.83 57
4398.98 58
4399.13 58
4399.29 60
4399.44 63
4399.59 68
4399.74 75
4399.89 83
4400.05 93
4400.20 103
4400.35 112
4400.50 120
4400.65 128
4400.81 134
4400.96 139
4401.11 144
4401.26 151
4401.42 159
4401.57 168
4401.72 178
4401.87 190
4402.02 202
4402.18 213
4402.33 221
4402.48 227
4402.63 231
4402.78 234
4402.94 237
4403.09 242
4403.24 249
4403.39 259
4403.55 271
4403.70 284
4403.85 295
4404.00 303
4404.15 308
4404.31 309
4404.46 307
4404.61 302
4404.76 296
4404.91 288
4405.07 280
4405.22 271
4405.37 261
4405.52 252
4405.68 243
4405.83 237
4405.98 234
4406.13 234
4406.28 236
4406.44 241
4406.59 246
4406.74 251
4406.89 254
4407.05 257
4407.20 257
4407.35 256
4407.50 254
4407.65 251
4407.81 247
4407.96 242
4408.11 236
4408.26 229
4408.42 220
4408.57 210
4408.72 198
4408.87 185
4409.02 172
4409.18 158
4409.33 145
4409.48 133
4409.63 122
4409.79 112
4409.94 104
4410.09 98
4410.24 94
4410.39 91
4410.55 91
4410.70 94
4410.85 100
4411.00 108
4411.16 116
4411.31 125
4411.46 130
4411.61 133
4411.77 132
4411.92 127
4412.07 120
4412.22 112
4412.37 104
4412.53 99
4412.68 95
4412.83 95
4412.98 97
4413.14 101
4413.29 106
4413.44 110
4413.59 114
4413.75 116
4413.90 116
4414.05 115
4414.20 110
4414.35 104
4414.51 96
4414.66 87
4414.81 77
4414.96 68
4415.12 59
4415.27 53
4415.42 48
4415.57 47
4415.73 48
4415.88 52
4416.03 58
4416.18 64
4416.34 69
4416.49 73
4416.64 74
4416.79 73
4416.95 70
4417.10 65
4417.25 60
4417.40 53
4417.55 47
4417.71 42
4417.86 37
4418.01 33
4418.16 30
4418.32 29
4418.47 30
4418.62 33
4418.77 37
4418.93 44
4419.08 51
4419.23 58
4419.38 66
4419.54 72
4419.69 77
4419.84 80
4419.99 81
4420.15 79
4420.30 76
4420.45 71
4420.60 66
4420.76 60
4420.91 55
4421.06 51
4421.21 48
4421.37 46
4421.52 44
4421.67 43
4421.82 43
4421.98 43
4422.13 44
4422.28 45
4422.43 45
4422.59 45
4422.74 45
4422.89 44
4423.04 42
4423.20 40
4423.35 39
4423.50 39
4423.65 39
4423.81 39
4423.96 39
4424.11 37
4424.26 35
4424.42 30
4424.57 25
4424.72 18
4424.87 10
4425.03 3
4425.18 0
4425.33 0
4425.48 0
4425.64 0
4425.79 0
4425.94 0
4426.09 0
4426.25 1
4426.40 4
4426.55 5
4426.70 6
4426.86 7
4427.01 8
4427.16 10
4427.31 14
4427.47 17
4427.62 22
4427.77 26
4427.92 31
4428.08 35
4428.23 40
4428.38 45
4428.53 50
4428.69 55
4428.84 61
4428.99 66
4429.14 70
4429.30 73
4429.45 74
4429.60 72
4429.75 68
4429.91 61
4430.06 54
4430.21 45
4430.37 38
4430.52 31
4430.67 25
4430.82 21
4430.98 19
4431.13 18
4431.28 19
4431.43 21
4431.59 24
4431.74 26
4431.89 27
4432.04 27
4432.20 25
4432.35 21
4432.50 15
4432.65 9
4432.81 3
4432.96 0
4433.11 0
4433.27 0
4433.42 0
4433.57 0
4433.72 0
4433.88 0
4434.03 0
4434.18 3
4434.33 12
4434.49 21
4434.64 28
4434.79 33
4434.94 35
4435.10 33
4435.25 29
4435.40 23
4435.56 16
4435.71 10
4435.86 5
4436.01 2
4436.17 2
4436.32 4
4436.47 7
4436.62 11
4436.78 16
4436.93 20
4437.08 22
4437.24 24
4437.39 23
4437.54 23
4437.69 22
4437.85 22
4438.00 23
4438.15 25
4438.30 29
4438.46 34
4438.61 41
4438.76 48
4438.92 57
4439.07 67
4439.22 78
4439.37 88
4439.53 97
4439.68 104
4439.83 110
4439.99 114
4440.14 115
4440.29 115
4440.44 114
4440.60 111
4440.75 107
4440.90 102
4441.05 96
4441.21 91
4441.36 87
4441.51 84
4441.67 84
4441.82 85
4441.97 87
4442.12 89
4442.28 91
4442.43 92
4442.58 93
4442.74 94
4442.89 95
4443.04 98
4443.19 103
4443.35 110
4443.50 117
4443.65 124
4443.81 129
4443.96 133
4444.11 134
4444.26 132
4444.42 129
4444.57 124
4444.72 117
4444.88 109
4445.03 100
4445.18 90
4445.33 81
4445.49 73
4445.64 68
4445.79 65
4445.95 65
4446.10 67
4446.25 72
4446.40 77
4446.56 80
4446.71 82
4446.86 81
4447.02 77
4447.17 70
4447.32 62
4447.47 53
4447.63 44
4447.78 37
4447.93 31
4448.09 26
4448.24 22
4448.39 19
4448.55 17
4448.70 15
4448.85 14
4449.00 14
4449.16 15
4449.31 17
4449.46 19
4449.62 23
4449.77 26
4449.92 28
4450.07 29
4450.23 29
4450.38 28
4450.53 28
4450.69 28
4450.84 30
4450.99 35
4451.15 43
4451.30 53
4451.45 66
4451.60 79
4451.76 91
4451.91 100
4452.06 108
4452.22 113
4452.37 115
4452.52 116
4452.68 117
4452.83 117
4452.98 117
4453.13 116
4453.29 114
4453.44 112
4453.59 108
4453.75 105
4453.90 102
4454.05 101
4454.21 102
4454.36 106
4454.51 112
4454.66 119
4454.82 126
4454.97 132
4455.12 136
4455.28 140
4455.43 142
4455.58 143
4455.74 143
4455.89 143
4456.04 141
4456.19 139
4456.35 134
4456.50 129
4456.65 125
4456.81 121
4456.96 119
4457.11 120
4457.27 121
4457.42 124
4457.57 125
4457.73 126
4457.88 124
4458.03 121
4458.18 117
4458.34 113
4458.49 111
4458.64 110
4458.80 110
4458.95 112
4459.10 114
4459.26 116
4459.41 117
4459.56 118
4459.72 119
4459.87 120
4460.02 121
4460.18 121
4460.33 121
4460.48 118
4460.63 113
4460.79 105
4460.94 94
4461.09 80
4461.25 65
4461.40 50
4461.55 36
4461.71 23
4461.86 13
4462.01 4
4462.17 0
4462.32 0
4462.47 0
4462.63 0
4462.78 0
4462.93 0
4463.09 0
4463.24 0
4463.39 0
4463.54 5
4463.70 13
4463.85 22
4464.00 31
4464.16 40
4464.31 48
4464.46 55
4464.62 61
4464.77 65
4464.92 69
4465.08 71
4465.23 72
4465.38 70
4465.54 66
4465.69 60
4465.84 51
4466.00 42
4466.15 32
4466.30 23
4466.46 17
4466.61 14
4466.76 14
4466.92 18
4467.07 23
4467.22 30
4467.38 36
4467.53 40
4467.68 42
4467.84 41
4467.99 38
4468.14 34
4468.29 30
4468.45 26
4468.60 24
4468.75 23
4468.91 24
4469.06 26
4469.21 28
4469.37 31
4469.52 34
4469.67 37
4469.83 40
4469.98 43
4470.13 45
4470.29 46
4470.44 45
4470.59 45
4470.75 45
4470.90 47
4471.05 51
4471.21 57
4471.36 66
4471.51 76
4471.67 85
4471.82 92
4471.97 95
4472.13 93
4472.28 88
4472.43 78
4472.59 66
4472.74 54
4472.89 43
4473.05 34
4473.20 29
4473.35 25
4473.51 23
4473.66 22
4473.81 21
4473.97 19
4474.12 16
4474.27 13
4474.43 12
4474.58 13
4474.73 16
4474.89 21
4475.04 28
4475.19 36
4475.35 43
4475.50 50
4475.65 55
4475.81 58
4475.96 60
4476.12 61
4476.27 61
4476.42 61
4476.58 61
4476.73 62
4476.88 64
4477.04 67
4477.19 70
4477.34 73
4477.50 76
4477.65 79
4477.80 81
4477.96 83
4478.11 86
4478.26 89
4478.42 92
4478.57 95
4478.72 97
4478.88 97
4479.03 95
4479.18 92
4479.34 89
4479.49 86
4479.64 85
4479.80 84
4479.95 85
4480.10 87
4480.26 88
4480.41 89
4480.56 87
4480.72 85
4480.87 81
4481.03 78
4481.18 75
4481.33 73
4481.49 74
4481.64 77
4481.79 81
4481.95 85
4482.10 90
4482.25 93
4482.41 94
4482.56 94
4482.71 93
4482.87 91
4483.02 91
4483.17 92
4483.33 94
4483.48 99
4483.64 106
4483.79 114
4483.94 123
4484.10 133
4484.25 143
4484.40 150
4484.56 155
4484.71 156
4484.86 153
4485.02 147
4485.17 139
4485.32 132
4485.48 127
4485.63 124
4485.78 126
4485.94 129
4486.09 134
4486.25 138
4486.40 140
4486.55 140
4486.71 138
4486.86 134
4487.01 129
4487.17 125
4487.32 122
4487.47 121
4487.63 123
4487.78 126
4487.93 130
4488.09 134
4488.24 136
4488.40 137
4488.55 134
4488.70 128
4488.86 120
4489.01 109
4489.16 97
4489.32 86
4489.47 77
4489.62 71
4489.78 69
4489.93 69
4490.09 70
4490.24 73
4490.39 76
4490.55 77
4490.70 76
4490.85 73
4491.01 68
4491.16 62
4491.31 56
4491.47 50
4491.62 45
4491.78 43
4491.93 44
4492.08 47
4492.24 51
4492.39 57
4492.54 62
4492.70 66
4492.85 68
4493.01 69
4493.16 68
4493.31 66
4493.47 65
4493.62 65
4493.77 67
4493.93 69
4494.08 73
4494.24 78
4494.39 85
4494.54 93
4494.70 103
4494.85 112
4495.00 121
4495.16 127
4495.31 130
4495.46 129
4495.62 124
4495.77 116
4495.93 105
4496.08 94
4496.23 82
4496.39 71
4496.54 63
4496.69 56
4496.85 51
4497.00 48
4497.16 47
4497.31 46
4497.46 45
4497.62 45
4497.77 44
4497.92 43
4498.08 41
4498.23 41
4498.39 42
4498.54 44
4498.69 48
4498.85 55
4499.00 65
4499.16 77
4499.31 92
4499.46 108
4499.62 125
4499.77 141
4499.92 154
4500.08 161
4500.23 164
4500.39 160
4500.54 152
4500.69 141
4500.85 129
4501.00 120
4501.15 113
4501.31 111
4501.46 110
4501.62 112
4501.77 113
4501.92 114
4502.08 114
4502.23 113
4502.39 111
4502.54 111
4502.69 110
4502.85 111
4503.00 112
4503.15 112
4503.31 113
4503.46 114
4503.62 115
4503.77 117
4503.92 120
4504.08 124
4504.23 129
4504.39 133
4504.54 137
4504.69 139
4504.85 139
4505.00 136
4505.16 133
4505.31 128
4505.46 124
4505.62 121
4505.77 119
4505.92 119
4506.08 120
4506.23 122
4506.39 126
4506.54 129
4506.69 133
4506.85 136
4507.00 137
4507.16 137
4507.31 136
4507.46 134
4507.62 132
4507.77 131
4507.93 131
4508.08 135
4508.23 142
4508.39 151
4508.54 162
4508.70 175
4508.85 188
4509.00 200
4509.16 210
4509.31 217
4509.47 219
4509.62 217
4509.77 211
4509.93 203
4510.08 192
4510.24 182
4510.39 174
4510.54 167
4510.70 163
4510.85 161
4511.01 159
4511.16 159
4511.31 159
4511.47 159
4511.62 161
4511.78 164
4511.93 167
4512.08 171
4512.24 174
4512.39 176
4512.55 176
4512.70 173
4512.85 170
4513.01 164
4513.16 158
4513.32 152
4513.47 146
4513.62 142
4513.78 139
4513.93 138
4514.09 139
4514.24 141
4514.39 143
4514.55 145
4514.70 145
4514.86 144
4515.01 142
4515.16 139
4515.32 138
4515.47 137
4515.63 139
4515.78 141
4515.93 144
4516.09 145
4516.24 145
4516.40 142
4516.55 138
4516.71 133
4516.86 127
4517.01 123
4517.17 120
4517.32 118
4517.48 117
4517.63 116
4517.78 113
4517.94 108
4518.09 101
4518.25 91
4518.40 80
4518.55 69
4518.71 59
4518.86 49
4519.02 41
4519.17 34
4519.33 27
4519.48 21
4519.63 15
4519.79 8
4519.94 3
4520.10 0
4520.25 0
4520.40 0
4520.56 0
4520.71 0
4520.87 0
4521.02 0
4521.18 0
4521.33 0
4521.48 0
4521.64 1
4521.79 4
4521.95 8
4522.10 11
4522.25 12
4522.41 11
4522.56 7
4522.72 3
4522.87 0
4523.03 0
4523.18 0
4523.33 0
4523.49 6
4523.64 17
4523.80 30
4523.95 45
4524.11 60
4524.26 75
4524.41 88
4524.57 98
4524.72 105
4524.88 108
4525.03 109
4525.18 109
4525.34 107
4525.49 106
4525.65 105
4525.80 105
4525.96 105
4526.11 106
4526.26 107
4526.42 107
4526.57 107
4526.73 105
4526.88 103
4527.04 100
4527.19 98
4527.34 95
4527.50 93
4527.65 92
4527.81 91
4527.96 89
4528.12 86
4528.27 82
4528.42 78
4528.58 73
4528.73 70
4528.89 68
4529.04 68
4529.20 70
4529.35 75
4529.50 82
4529.66 90
4529.81 98
4529.97 105
4530.12 111
4530.28 116
4530.43 120
4530.58 123
4530.74 126
4530.89 129
4531.05 131
4531.20 132
4531.36 132
4531.51 130
4531.67 127
4531.82 122
4531.97 117
4532.13 112
4532.28 108
4532.44 103
4532.59 98
4532.75 91
4532.90 82
4533.05 72
4533.21 62
4533.36 51
4533.52 42
4533.67 36
4533.83 32
4533.98 31
4534.14 31
4534.29 32
4534.44 32
4534.60 30
4534.75 27
4534.91 22
4535.06 17
4535.22 13
4535.37 10
4535.52 9
4535.68 10
4535.83 11
4535.99 12
4536.14 13
4536.30 14
4536.45 14
4536.61 15
4536.76 17
4536.91 19
4537.07 21
4537.22 23
4537.38 25
4537.53 26
4537.69 27
4537.84 26
4538.00 25
4538.15 24
4538.30 24
4538.46 24
4538.61 24
4538.77 26
4538.92 28
4539.08 30
4539.23 32
4539.39 32
4539.54 31
4539.70 30
4539.85 27
4540.00 26
4540.16 24
4540.31 24
4540.47 23
4540.62 23
4540.78 21
4540.93 19
4541.09 17
4541.24 16
4541.39 17
4541.55 21
4541.70 28
4541.86 38
4542.01 50
4542.17 62
4542.32 73
4542.48 82
4542.63 89
4542.79 93
4542.94 96
4543.09 98
4543.25 99
4543.40 100
4543.56 99
4543.71 96
4543.87 92
4544.02 86
4544.18 79
4544.33 73
4544.49 66
4544.64 61
4544.79 58
4544.95 56
4545.10 55
4545.26 55
4545.41 55
4545.57 56
4545.72 56
4545.88 58
4546.03 59
4546.19 62
4546.34 65
4546.50 70
4546.65 75
4546.80 81
4546.96 88
4547.11 95
4547.27 101
4547.42 106
4547.58 109
4547.73 108
4547.89 104
4548.04 98
4548.20 91
4548.35 83
4548.51 77
4548.66 71
4548.81 67
4548.97 62
4549.12 57
4549.28 50
4549.43 42
4549.59 33
4549.74 24
4549.90 16
4550.05 9
4550.21 5
4550.36 2
4550.52 0
4550.67 0
4550.83 0
4550.98 0
4551.13 1
4551.29 2
4551.44 3
4551.60 5
4551.75 7
4551.91 10
4552.06 14
4552.22 18
4552.37 22
4552.53 25
4552.68 26
4552.84 26
4552.99 25
4553.15 21
4553.30 17
4553.46 11
4553.61 6
4553.76 0
4553.92 0
4554.07 0
4554.23 0
4554.38 0
4554.54 0
4554.69 0
4554.85 0
4555.00 0
4555.16 3
4555.31 7
4555.47 10
4555.62 14
4555.78 16
4555.93 19
4556.09 21
4556.24 22
4556.40 21
4556.55 21
4556.71 20
4556.86 19
4557.01 18
4557.17 17
4557.32 17
4557.48 16
4557.63 15
4557.79 13
4557.94 10
4558.10 7
4558.25 6
4558.41 6
4558.56 8
4558.72 11
4558.87 15
4559.03 17
4559.18 18
4559.34 16
4559.49 11
4559.65 5
4559.80 0
4559.96 0
4560.11 0
4560.27 0
4560.42 0
4560.58 0
4560.73 0
4560.89 0
4561.04 3
4561.19 8
4561.35 11
4561.50 13
4561.66 12
4561.81 9
4561.97 5
4562.12 0
4562.28 0
4562.43 0
4562.59 0
4562.74 0
4562.90 0
4563.05 0
4563.21 0
4563.36 5
4563.52 9
4563.67 11
4563.83 11
4563.98 12
4564.14 11
4564.29 11
4564.45 11
4564.60 13
4564.76 15
4564.91 18
4565.07 22
4565.22 27
4565.38 31
4565.53 35
4565.69 37
4565.84 38
4566.00 38
4566.15 38
4566.31 38
4566.46 38
4566.62 39
4566.77 42
4566.93 45
4567.08 49
4567.24 54
4567.39 58
4567.55 63
4567.70 68
4567.86 73
4568.01 79
4568.17 84
4568.32 89
4568.48 93
4568.63 96
4568.79 96
4568.94 94
4569.10 90
4569.25 84
4569.41 76
4569.56 69
4569.72 62
4569.87 56
4570.03 51
4570.18 47
4570.34 44
4570.49 43
4570.65 42
4570.80 41
4570.96 40
4571.11 40
4571.27 40
4571.42 41
4571.58 43
4571.73 46
4571.89 50
4572.04 54
4572.20 57
4572.35 61
4572.51 63
4572.66 64
4572.82 63
4572.97 62
4573.13 60
4573.28 59
4573.44 58
4573.59 57
4573.75 58
4573.90 59
4574.06 60
4574.21 60
4574.37 58
4574.52 54
4574.68 48
4574.83 42
4574.99 35
4575.14 30
4575.30 27
4575.45 28
4575.61 31
4575.76 36
4575.92 42
4576.07 48
4576.23 52
4576.38 55
4576.54 55
4576.69 54
4576.85 51
4577.00 48
4577.16 45
4577.31 41
4577.47 38
4577.62 33
4577.78 28
4577.93 21
4578.09 14
4578.24 7
4578.40 0
4578.56 0
4578.71 0
4578.87 0
4579.02 0
4579.18 5
4579.33 15
4579.49 26
4579.64 36
4579.80 45
4579.95 51
4580.11 55
4580.26 57
4580.42 57
4580.57 56
4580.73 53
4580.88 49
4581.04 44
4581.19 36
4581.35 28
4581.50 18
4581.66 9
4581.81 1
4581.97 0
4582.12 0
4582.28 0
4582.43 0
4582.59 4
4582.75 10
4582.90 15
4583.06 19
4583.21 24
4583.37 28
4583.52 34
4583.68 39
4583.83 43
4583.99 46
4584.14 46
4584.30 43
4584.45 37
4584.61 30
4584.76 22
4584.92 16
4585.07 12
4585.23 10
4585.38 10
4585.54 12
4585.70 14
4585.85 17
4586.01 19
4586.16 20
4586.32 22
4586.47 23
4586.63 24
4586.78 26
4586.94 29
4587.09 34
4587.25 41
4587.40 48
4587.56 57
4587.71 65
4587.87 73
4588.02 79
4588.18 83
4588.34 84
4588.49 83
4588.65 82
4588.80 81
4588.96 80
4589.11 81
4589.27 82
4589.42 85
4589.58 86
4589.73 86
4589.89 85
4590.04 81
4590.20 76
4590.35 69
4590.51 63
4590.67 58
4590.82 55
4590.98 53
4591.13 54
4591.29 56
4591.44 60
4591.60 64
4591.75 68
4591.91 72
4592.06 76
4592.22 80
4592.37 83
4592.53 86
4592.68 87
4592.84 87
4593.00 85
4593.15 80
4593.31 73
4593.46 63
4593.62 52
4593.77 40
4593.93 28
4594.08 17
4594.24 7
4594.39 0
4594.55 0
4594.71 0
4594.86 0
4595.02 0
4595.17 0
4595.33 0
4595.48 0
4595.64 0
4595.79 4
4595.95 13
4596.10 23
4596.26 34
4596.42 46
4596.57 58
4596.73 69
4596.88 78
4597.04 85
4597.19 89
4597.35 89
4597.50 88
4597.66 84
4597.81 79
4597.97 75
4598.13 71
4598.28 69
4598.44 68
4598.59 68
4598.75 68
4598.90 68
4599.06 68
4599.21 67
4599.37 67
4599.52 67
4599.68 67
4599.84 69
4599.99 71
4600.15 74
4600.30 76
4600.46 77
4600.61 75
4600.77 72
4600.92 66
4601.08 59
4601.24 52
4601.39 45
4601.55 41
4601.70 40
4601.86 41
4602.01 43
4602.17 46
4602.32 48
4602.48 49
4602.64 47
4602.79 44
4602.95 40
4603.10 38
4603.26 38
4603.41 39
4603.57 42
4603.72 46
4603.88 50
4604.04 52
4604.19 52
4604.35 49
4604.50 45
4604.66 41
4604.81 36
4604.97 33
4605.12 30
4605.28 28
4605.44 26
4605.59 24
4605.75 22
4605.90 18
4606.06 13
4606.21 6
4606.37 0
4606.53 0
4606.68 0
4606.84 0
4606.99 0
4607.15 0
4607.30 0
4607.46 0
4607.61 2
4607.77 9
4607.93 14
4608.08 19
4608.24 22
4608.39 24
4608.55 27
4608.70 29
4608.86 33
4609.02 37
4609.17 43
4609.33 50
4609.48 57
4609.64 64
4609.79 69
4609.95 73
4610.11 76
4610.26 76
4610.42 76
4610.57 75
4610.73 74
4610.88 73
4611.04 73
4611.20 73
4611.35 73
4611.51 73
4611.66 73
4611.82 73
4611.97 73
4612.13 75
4612.29 79
4612.44 84
4612.60 90
4612.75 97
4612.91 104
4613.06 109
4613.22 112
4613.38 112
4613.53 109
4613.69 104
4613.84 97
4614.00 89
4614.15 80
4614.31 72
4614.47 65
4614.62 59
4614.78 53
4614.93 47
4615.09 43
4615.24 39
4615.40 38
4615.56 40
4615.71 45
4615.87 55
4616.02 66
4616.18 79
4616.33 92
4616.49 101
4616.65 108
4616.80 112
4616.96 114
4617.11 114
4617.27 113
4617.43 111
4617.58 108
4617.74 104
4617.89 98
4618.05 91
4618.20 84
4618.36 77
4618.52 72
4618.67 69
4618.83 70
4618.98 73
4619.14 77
4619.30 81
4619.45 84
4619.61 85
4619.76 85
4619.92 84
4620.07 83
4620.23 82
4620.39 82
4620.54 82
4620.70 83
4620.85 84
4621.01 84
4621.17 85
4621.32 86
4621.48 88
4621.63 91
4621.79 95
4621.94 100
4622.10 105
4622.26 110
4622.41 113
4622.57 114
4622.72 115
4622.88 114
4623.04 113
4623.19 112
4623.35 111
4623.50 111
4623.66 110
4623.82 109
4623.97 107
4624.13 106
4624.28 105
4624.44 105
4624.60 105
4624.75 107
4624.91 110
4625.06 113
4625.22 116
4625.38 117
4625.53 118
4625.69 118
4625.84 117
4626.00 117
4626.15 118
4626.31 121
4626.47 125
4626.62 132
4626.78 139
4626.93 146
4627.09 152
4627.25 156
4627.40 159
4627.56 161
4627.71 164
4627.87 169
4628.03 177
4628.18 188
4628.34 204
4628.49 223
4628.65 244
4628.81 266
4628.96 286
4629.12 304
4629.27 319
4629.43 333
4629.59 346
4629.74 359
4629.90 373
4630.05 388
4630.21 404
4630.37 419
4630.52 434
4630.68 446
4630.83 457
4630.99 465
4631.15 472
4631.30 478
4631.46 483
4631.61 489
4631.77 495
4631.93 502
4632.08 510
4632.24 517
4632.40 524
4632.55 530
4632.71 534
4632.86 536
4633.02 536
4633.18 533
4633.33 529
4633.49 524
4633.64 518
4633.80 511
4633.96 504
4634.11 496
4634.27 486
4634.42 476
4634.58 463
4634.74 449
4634.89 433
4635.05 418
4635.20 403
4635.36 391
4635.52 381
4635.67 373
4635.83 369
4635.99 366
4636.14 363
4636.30 360
4636.45 355
4636.61 349
4636.77 342
4636.92 336
4637.08 329
4637.23 324
4637.39 320
4637.55 317
4637.70 314
4637.86 311
4638.02 307
4638.17 301
4638.33 294
4638.48 286
4638.64 277
4638.80 270
4638.95 263
4639.11 260
4639.26 258
4639.42 260
4639.58 263
4639.73 266
4639.89 269
4640.05 271
4640.20 271
4640.36 268
4640.51 264
4640.67 259
4640.83 253
4640.98 247
4641.14 242
4641.30 237
4641.45 233
4641.61 229
4641.76 225
4641.92 222
4642.08 219
4642.23 216
4642.39 214
4642.54 212
4642.70 212
4642.86 211
4643.01 210
4643.17 208
4643.33 205
4643.48 198
4643.64 189
4643.79 177
4643.95 164
4644.11 150
4644.26 138
4644.42 127
4644.58 118
4644.73 111
4644.89 106
4645.04 102
4645.20 99
4645.36 96
4645.51 93
4645.67 90
4645.83 86
4645.98 82
4646.14 78
4646.30 75
4646.45 72
4646.61 69
4646.76 66
4646.92 64
4647.08 61
4647.23 58
4647.39 55
4647.55 52
4647.70 49
4647.86 48
4648.01 47
4648.17 49
4648.33 51
4648.48 55
4648.64 58
4648.80 62
4648.95 64
4649.11 66
4649.27 66
4649.42 65
4649.58 62
4649.73 58
4649.89 54
4650.05 50
4650.20 45
4650.36 42
4650.52 40
4650.67 39
4650.83 39
4650.99 40
4651.14 40
4651.30 40
4651.45 40
4651.61 39
4651.77 39
4651.92 40
4652.08 41
4652.24 43
4652.39 46
4652.55 49
4652.71 51
4652.86 53
4653.02 55
4653.17 56
4653.33 56
4653.49 56
4653.64 55
4653.80 54
4653.96 52
4654.11 49
4654.27 45
4654.43 41
4654.58 37
4654.74 34
4654.90 32
4655.05 31
4655.21 32
4655.36 35
4655.52 39
4655.68 43
4655.83 46
4655.99 49
4656.15 50
4656.30 50
4656.46 49
4656.62 46
4656.77 43
4656.93 40
4657.09 37
4657.24 35
4657.40 33
4657.56 32
4657.71 32
4657.87 31
4658.02 30
4658.18 29
4658.34 28
4658.49 26
4658.65 24
4658.81 22
4658.96 20
4659.12 16
4659.28 12
4659.43 7
4659.59 1
4659.75 0
4659.90 0
4660.06 0
4660.22 0
4660.37 0
4660.53 0
4660.69 0
4660.84 0
4661.00 5
4661.16 10
4661.31 14
4661.47 19
4661.62 23
4661.78 26
4661.94 28
4662.09 29
4662.25 30
4662.41 30
4662.56 32
4662.72 34
4662.88 38
4663.03 42
4663.19 47
4663.35 51
4663.50 55
4663.66 57
4663.82 57
4663.97 56
4664.13 53
4664.29 50
4664.44 46
4664.60 43
4664.76 41
4664.91 41
4665.07 44
4665.23 48
4665.38 53
4665.54 58
4665.70 63
4665.85 66
4666.01 68
4666.17 69
4666.32 68
4666.48 68
4666.64 68
4666.79 68
4666.95 69
4667.11 69
4667.26 69
4667.42 70
4667.58 70
4667.73 71
4667.89 73
4668.05 76
4668.20 80
4668.36 86
4668.52 91
4668.67 97
4668.83 102
4668.99 107
4669.14 110
4669.30 111
4669.46 111
4669.61 108
4669.77 103
4669.93 96
4670.08 88
4670.24 78
4670.40 67
4670.55 57
4670.71 48
4670.87 40
4671.02 35
4671.18 32
4671.34 31
4671.49 33
4671.65 36
4671.81 41
4671.96 46
4672.12 50
4672.28 54
4672.43 57
4672.59 60
4672.75 62
4672.90 66
4673.06 69
4673.22 73
4673.37 77
4673.53 79
4673.69 80
4673.84 78
4674.00 73
4674.16 66
4674.31 55
4674.47 43
4674.63 31
4674.78 19
4674.94 10
4675.10 4
4675.26 0
4675.41 0
4675.57 0
4675.73 2
4675.88 5
4676.04 7
4676.20 9
4676.35 11
4676.51 12
4676.67 12
4676.82 11
4676.98 8
4677.14 3
4677.29 0
4677.45 0
4677.61 0
4677.76 0
4677.92 0
4678.08 0
4678.23 0
4678.39 0
4678.55 6
4678.70 15
4678.86 22
4679.02 29
4679.18 34
4679.33 39
4679.49 44
4679.65 49
4679.80 56
4679.96 65
4680.12 74
4680.27 83
4680.43 91
4680.59 98
4680.74 102
4680.90 105
4681.06 106
4681.21 106
4681.37 106
4681.53 107
4681.69 108
4681.84 110
4682.00 113
4682.16 115
4682.31 117
4682.47 117
4682.63 116
4682.78 114
4682.94 110
4683.10 105
4683.25 100
4683.41 95
4683.57 90
4683.73 87
4683.88 85
4684.04 84
4684.20 85
4684.35 87
4684.51 91
4684.67 96
4684.82 100
4684.98 105
4685.14 109
4685.29 112
4685.45 113
4685.61 112
4685.77 109
4685.92 105
4686.08 100
4686.24 95
4686.39 91
4686.55 88
4686.71 86
4686.86 84
4687.02 81
4687.18 79
4687.34 76
4687.49 73
4687.65 71
4687.81 70
4687.96 70
4688.12 71
4688.28 73
4688.43 77
4688.59 82
4688.75 87
4688.91 93
4689.06 100
4689.22 106
4689.38 112
4689.53 117
4689.69 121
4689.85 123
4690.00 124
4690.16 123
4690.32 122
4690.48 120
4690.63 118
4690.79 116
4690.95 115
4691.10 114
4691.26 112
4691.42 111
4691.57 108
4691.73 104
4691.89 98
4692.05 91
4692.20 82
4692.36 71
4692.52 60
4692.67 47
4692.83 34
4692.99 22
4693.15 12
4693.30 5
4693.46 1
4693.62 3
4693.77 8
4693.93 17
4694.09 27
4694.25 37
4694.40 46
4694.56 51
4694.72 55
4694.87 56
4695.03 58
4695.19 60
4695.34 64
4695.50 70
4695.66 77
4695.82 83
4695.97 87
4696.13 89
4696.29 88
4696.44 83
4696.60 76
4696.76 67
4696.92 58
4697.07 49
4697.23 41
4697.39 35
4697.54 31
4697.70 29
4697.86 28
4698.02 29
4698.17 29
4698.33 30
4698.49 30
4698.64 29
4698.80 27
4698.96 25
4699.12 23
4699.27 22
4699.43 21
4699.59 20
4699.75 20
4699.90 21
4700.06 21
4700.22 21
4700.37 22
4700.53 22
4700.69 24
4700.85 26
4701.00 31
4701.16 36
4701.32 43
4701.47 49
4701.63 54
4701.79 57
4701.95 56
4702.10 53
4702.26 47
4702.42 38
4702.58 28
4702.73 19
4702.89 10
4703.05 3
4703.20 0
4703.36 0
4703.52 0
4703.68 0
4703.83 2
4703.99 4
4704.15 5
4704.31 5
4704.46 3
4704.62 1
4704.78 0
4704.93 0
4705.09 0
4705.25 0
4705.41 0
4705.56 4
4705.72 9
4705.88 15
4706.04 20
4706.19 25
4706.35 31
4706.51 36
4706.66 41
4706.82 47
4706.98 53
4707.14 60
4707.29 66
4707.45 73
4707.61 78
4707.77 81
4707.92 82
4708.08 82
4708.24 79
4708.39 75
4708.55 71
4708.71 67
4708.87 63
4709.02 59
4709.18 56
4709.34 53
4709.50 50
4709.65 47
4709.81 43
4709.97 39
4710.13 36
4710.28 34
4710.44 32
4710.60 32
4710.76 33
4710.91 36
4711.07 39
4711.23 42
4711.38 45
4711.54 47
4711.70 47
4711.86 46
4712.01 42
4712.17 37
4712.33 32
4712.49 27
4712.64 24
4712.80 24
4712.96 25
4713.12 27
4713.27 29
4713.43 30
4713.59 28
4713.75 25
4713.90 22
4714.06 18
4714.22 15
4714.38 14
4714.53 15
4714.69 17
4714.85 19
4715.01 21
4715.16 23
4715.32 23
4715.48 23
4715.64 23
4715.79 24
4715.95 27
4716.11 30
4716.27 33
4716.42 36
4716.58 37
4716.74 36
4716.90 33
4717.05 28
4717.21 22
4717.37 15
4717.53 8
4717.68 2
4717.84 0
4718.00 0
4718.16 0
4718.31 1
4718.47 5
4718.63 10
4718.79 14
4718.94 18
4719.10 21
4719.26 22
4719.42 21
4719.57 20
4719.73 18
4719.89 15
4720.05 12
4720.20 8
4720.36 5
4720.52 3
4720.68 2
4720.83 1
4720.99 2
4721.15 4
4721.31 7
4721.46 9
4721.62 10
4721.78 11
4721.94 11
4722.09 11
4722.25 10
4722.41 10
4722.57 11
4722.72 13
4722.88 17
4723.04 21
4723.20 24
4723.35 28
4723.51 31
4723.67 32
4723.83 33
4723.98 33
4724.14 33
4724.30 32
4724.46 30
4724.61 27
4724.77 25
4724.93 22
4725.09 19
4725.25 17
4725.40 16
4725.56 16
4725.72 16
4725.88 15
4726.03 13
4726.19 9
4726.35 4
4726.51 0
4726.66 0
4726.82 0
4726.98 0
4727.14 0
4727.29 0
4727.45 0
4727.61 0
4727.77 3
4727.93 7
4728.08 11
4728.24 15
4728.40 19
4728.56 24
4728.71 29
4728.87 32
4729.03 35
4729.19 34
4729.34 32
4729.50 27
4729.66 21
4729.82 15
4729.98 11
4730.13 10
4730.29 11
4730.45 15
4730.61 21
4730.76 28
4730.92 35
4731.08 41
4731.24 46
4731.39 49
4731.55 51
4731.71 51
4731.87 49
4732.03 46
4732.18 42
4732.34 37
4732.50 32
4732.66 28
4732.81 24
4732.97 22
4733.13 23
4733.29 25
4733.45 30
4733.60 35
4733.76 41
4733.92 45
4734.08 46
4734.23 44
4734.39 38
4734.55 29
4734.71 18
4734.87 6
4735.02 0
4735.18 0
4735.34 0
4735.50 0
4735.65 0
4735.81 0
4735.97 10
4736.13 19
4736.29 27
4736.44 33
4736.60 36
4736.76 37
4736.92 35
4737.07 32
4737.23 28
4737.39 24
4737.55 20
4737.71 18
4737.86 16
4738.02 15
4738.18 15
4738.34 15
4738.49 15
4738.65 14
4738.81 12
4738.97 11
4739.13 11
4739.28 13
4739.44 17
4739.60 23
4739.76 30
4739.92 39
4740.07 48
4740.23 57
4740.39 66
4740.55 75
4740.70 83
4740.86 91
4741.02 97
4741.18 103
4741.34 106
4741.49 108
4741.65 109
4741.81 108
4741.97 106
4742.13 104
4742.28 101
4742.44 99
4742.60 96
4742.76 95
4742.92 93
4743.07 92
4743.23 91
4743.39 90
4743.55 90
4743.70 88
4743.86 87
4744.02 85
4744.18 82
4744.34 79
4744.49 75
4744.65 70
4744.81 65
4744.97 59
4745.13 52
4745.28 44
4745.44 36
4745.60 29
4745.76 24
4745.92 20
4746.07 20
4746.23 23
4746.39 27
4746.55 32
4746.71 35
4746.86 37
4747.02 37
4747.18 35
4747.34 31
4747.50 28
4747.65 24
4747.81 20
4747.97 15
4748.13 10
4748.29 4
4748.44 0
4748.60 0
4748.76 0
4748.92 0
4749.08 0
4749.23 0
4749.39 0
4749.55 0
4749.71 5
4749.87 11
4750.02 16
4750.18 20
4750.34 22
4750.50 23
4750.66 22
4750.81 21
4750.97 20
4751.13 19
4751.29 20
4751.45 23
4751.60 28
4751.76 36
4751.92 47
4752.08 60
4752.24 75
4752.39 90
4752.55 104
4752.71 114
4752.87 121
4753.03 123
4753.19 120
4753.34 112
4753.50 101
4753.66 90
4753.82 79
4753.98 69
4754.13 62
4754.29 57
4754.45 53
4754.61 50
4754.77 48
4754.92 46
4755.08 44
4755.24 43
4755.40 44
4755.56 45
4755.72 48
4755.87 52
4756.03 56
4756.19 59
4756.35 62
4756.51 64
4756.66 64
4756.82 63
4756.98 61
4757.14 58
4757.30 57
4757.45 56
4757.61 57
4757.77 60
4757.93 63
4758.09 66
4758.25 68
4758.40 69
4758.56 70
4758.72 71
4758.88 72
4759.04 75
4759.19 78
4759.35 82
4759.51 86
4759.67 88
4759.83 89
4759.99 89
4760.14 88
4760.30 86
4760.46 85
4760.62 82
4760.78 80
4760.93 77
4761.09 73
4761.25 69
4761.41 65
4761.57 61
4761.73 59
4761.88 57
4762.04 57
4762.20 57
4762.36 58
4762.52 59
4762.68 61
4762.83 62
4762.99 63
4763.15 65
4763.31 68
4763.47 73
4763.62 80
4763.78 88
4763.94 96
4764.10 102
4764.26 106
4764.42 108
4764.57 106
4764.73 102
4764.89 98
4765.05 94
4765.21 90
4765.37 87
4765.52 85
4765.68 83
4765.84 80
4766.00 77
4766.16 73
4766.32 69
4766.47 65
4766.63 63
4766.79 62
4766.95 64
4767.11 68
4767.27 73
4767.42 80
4767.58 85
4767.74 89
4767.90 91
4768.06 91
4768.22 88
4768.37 83
4768.53 77
4768.69 71
4768.85 65
4769.01 61
4769.17 58
4769.32 58
4769.48 59
4769.64 62
4769.80 66
4769.96 69
4770.12 73
4770.27 75
4770.43 75
4770.59 74
4770.75 70
4770.91 64
4771.07 57
4771.22 50
4771.38 42
4771.54 37
4771.70 35
4771.86 37
4772.02 42
4772.17 51
4772.33 62
4772.49 74
4772.65 85
4772.81 94
4772.97 99
4773.13 101
4773.28 99
4773.44 93
4773.60 85
4773.76 75
4773.92 65
4774.08 56
4774.23 48
4774.39 43
4774.55 41
4774.71 41
4774.87 44
4775.03 48
4775.18 54
4775.34 60
4775.50 66
4775.66 71
4775.82 74
4775.98 75
4776.14 74
4776.29 71
4776.45 67
4776.61 62
4776.77 57
4776.93 52
4777.09 50
4777.24 49
4777.40 50
4777.56 52
4777.72 54
4777.88 57
4778.04 61
4778.20 64
4778.35 67
4778.51 70
4778.67 73
4778.83 77
4778.99 80
4779.15 82
4779.31 83
4779.46 84
4779.62 83
4779.78 83
4779.94 82
4780.10 81
4780.26 81
4780.42 81
4780.57 82
4780.73 82
4780.89 83
4781.05 85
4781.21 87
4781.37 90
4781.52 93
4781.68 98
4781.84 104
4782.00 111
4782.16 118
4782.32 126
4782.48 133
4782.63 139
4782.79 143
4782.95 145
4783.11 143
4783.27 138
4783.43 132
4783.59 124
4783.75 116
4783.90 109
4784.06 104
4784.22 100
4784.38 98
4784.54 96
4784.70 95
4784.86 92
4785.01 89
4785.17 84
4785.33 79
4785.49 73
4785.65 67
4785.81 61
4785.97 55
4786.12 51
4786.28 47
4786.44 43
4786.60 41
4786.76 39
4786.92 38
4787.08 37
4787.23 35
4787.39 34
4787.55 32
4787.71 30
4787.87 28
4788.03 27
4788.19 27
4788.35 27
4788.50 28
4788.66 28
4788.82 27
4788.98 26
4789.14 24
4789.30 22
4789.46 20
4789.61 17
4789.77 15
4789.93 12
4790.09 9
4790.25 6
4790.41 3
4790.57 1
4790.73 0
4790.88 0
4791.04 0
4791.20 0
4791.36 0
4791.52 0
4791.68 0
4791.84 0
4792.00 0
4792.15 1
4792.31 2
4792.47 4
4792.63 6
4792.79 10
4792.95 13
4793.11 17
4793.27 22
4793.42 26
4793.58 29
4793.74 31
4793.90 32
4794.06 32
4794.22 31
4794.38 31
4794.54 30
4794.69 29
4794.85 29
4795.01 28
4795.17 26
4795.33 23
4795.49 18
4795.65 12
4795.81 6
4795.96 1
4796.12 0
4796.28 0
4796.44 0
4796.60 3
4796.76 7
4796.92 11
4797.08 13
4797.24 13
4797.39 13
4797.55 12
4797.71 12
4797.87 13
4798.03 15
4798.19 17
4798.35 19
4798.51 20
4798.66 19
4798.82 17
4798.98 12
4799.14 7
4799.30 2
4799.46 0
4799.62 0
4799.78 0
4799.94 0
4800.09 0
4800.25 0
4800.41 0
4800.57 3
4800.73 7
4800.89 13
4801.05 20
4801.21 30
4801.37 41
4801.52 54
4801.68 67
4801.84 80
4802.00 92
4802.16 100
4802.32 105
4802.48 106
4802.64 103
4802.80 97
4802.95 88
4803.11 78
4803.27 67
4803.43 56
4803.59 46
4803.75 37
4803.91 29
4804.07 22
4804.23 16
4804.38 11
4804.54 7
4804.70 3
4804.86 0
4805.02 0
4805.18 0
4805.34 0
4805.50 0
4805.66 0
4805.82 0
4805.97 0
4806.13 3
4806.29 6
4806.45 9
4806.61 11
4806.77 13
4806.93 13
4807.09 14
4807.25 14
4807.40 14
4807.56 15
4807.72 16
4807.88 16
4808.04 14
4808.20 11
4808.36 7
4808.52 2
4808.68 0
4808.84 0
4808.99 0
4809.15 0
4809.31 0
4809.47 0
4809.63 0
4809.79 0
4809.95 7
4810.11 14
4810.27 20
4810.43 24
4810.59 26
4810.74 25
4810.90 22
4811.06 17
4811.22 11
4811.38 6
4811.54 2
4811.70 0
4811.86 0
4812.02 1
4812.18 4
4812.33 10
4812.49 16
4812.65 23
4812.81 29
4812.97 33
4813.13 36
4813.29 36
4813.45 33
4813.61 30
4813.77 26
4813.93 23
4814.08 22
4814.24 23
4814.40 25
4814.56 29
4814.72 34
4814.88 38
4815.04 43
4815.20 47
4815.36 50
4815.52 52
4815.68 52
4815.83 51
4815.99 48
4816.15 43
4816.31 35
4816.47 25
4816.63 14
4816.79 2
4816.95 0
4817.11 0
4817.27 0
4817.43 0
4817.59 0
4817.74 0
4817.90 3
4818.06 9
4818.22 12
4818.38 13
4818.54 11
4818.70 8
4818.86 6
4819.02 6
4819.18 8
4819.34 12
4819.50 16
4819.65 21
4819.81 25
4819.97 26
4820.13 27
4820.29 26
4820.45 24
4820.61 24
4820.77 24
4820.93 24
4821.09 26
4821.25 28
4821.41 30
4821.57 32
4821.72 35
4821.88 38
4822.04 42
4822.20 47
4822.36 51
4822.52 55
4822.68 57
4822.84 57
4823.00 54
4823.16 50
4823.32 44
4823.48 38
4823.64 32
4823.79 28
4823.95 24
4824.11 22
4824.27 22
4824.43 24
4824.59 26
4824.75 30
4824.91 35
4825.07 38
4825.23 41
4825.39 42
4825.55 42
4825.71 41
4825.87 39
4826.02 37
4826.18 35
4826.34 34
4826.50 34
4826.66 36
4826.82 38
4826.98 41
4827.14 45
4827.30 48
4827.46 51
4827.62 53
4827.78 53
4827.94 53
4828.10 53
4828.25 52
4828.41 52
4828.57 51
4828.73 51
4828.89 50
4829.05 49
4829.21 49
4829.37 49
4829.53 49
4829.69 50
4829.85 52
4830.01 53
4830.17 54
4830.33 55
4830.49 54
4830.64 53
4830.80 50
4830.96 46
4831.12 42
4831.28 38
4831.44 35
4831.60 32
4831.76 30
4831.92 29
4832.08 28
4832.24 28
4832.40 29
4832.56 30
4832.72 32
4832.88 34
4833.04 37
4833.20 39
4833.35 40
4833.51 39
4833.67 37
4833.83 33
4833.99 29
4834.15 26
4834.31 24
4834.47 23
4834.63 24
4834.79 26
4834.95 28
4835.11 31
4835.27 33
4835.43 36
4835.59 38
4835.75 39
4835.91 39
4836.07 39
4836.22 37
4836.38 34
4836.54 31
4836.70 29
4836.86 27
4837.02 28
4837.18 30
4837.34 35
4837.50 42
4837.66 51
4837.82 62
4837.98 75
4838.14 88
4838.30 102
4838.46 115
4838.62 127
4838.78 138
4838.94 148
4839.10 155
4839.25 161
4839.41 165
4839.57 165
4839.73 161
4839.89 155
4840.05 145
4840.21 135
4840.37 124
4840.53 115
4840.69 109
4840.85 105
4841.01 103
4841.17 103
4841.33 104
4841.49 105
4841.65 105
4841.81 105
4841.97 104
4842.13 103
4842.29 102
4842.45 101
4842.61 101
4842.76 101
4842.92 101
4843.08 101
4843.24 100
4843.40 98
4843.56 95
4843.72 91
4843.88 87
4844.04 82
4844.20 79
4844.36 76
4844.52 75
4844.68 75
4844.84 77
4845.00 80
4845.16 81
4845.32 81
4845.48 79
4845.64 73
4845.80 65
4845.96 56
4846.12 46
4846.28 36
4846.44 29
4846.60 25
4846.75 24
4846.91 26
4847.07 31
4847.23 38
4847.39 47
4847.55 56
4847.71 64
4847.87 71
4848.03 76
4848.19 79
4848.35 80
4848.51 78
4848.67 74
4848.83 68
4848.99 61
4849.15 53
4849.31 45
4849.47 37
4849.63 29
4849.79 23
4849.95 19
4850.11 16
4850.27 14
4850.43 14
4850.59 14
4850.75 13
4850.91 11
4851.07 8
4851.23 3
4851.39 0
4851.55 0
4851.70 0
4851.86 0
4852.02 0
4852.18 0
4852.34 0
4852.50 2
4852.66 10
4852.82 19
4852.98 26
4853.14 33
4853.30 39
4853.46 44
4853.62 49
4853.78 54
4853.94 57
4854.10 60
4854.26 62
4854.42 63
4854.58 64
4854.74 65
4854.90 66
4855.06 67
4855.22 68
4855.38 70
4855.54 70
4855.70 70
4855.86 68
4856.02 66
4856.18 63
4856.34 60
4856.50 58
4856.66 56
4856.82 56
4856.98 57
4857.14 58
4857.30 59
4857.46 58
4857.62 56
4857.78 52
4857.94 48
4858.10 42
4858.26 35
4858.42 29
4858.58 22
4858.74 16
4858.89 10
4859.05 4
4859.21 0
4859.37 0
4859.53 0
4859.69 0
4859.85 7
4860.01 18
4860.17 30
4860.33 42
4860.49 54
4860.65 62
4860.81 66
4860.97 66
4861.13 62
4861.29 56
4861.45 49
4861.61 42
4861.77 36
4861.93 32
4862.09 28
4862.25 25
4862.41 23
4862.57 20
4862.73 18
4862.89 16
4863.05 17
4863.21 21
4863.37 27
4863.53 37
4863.69 48
4863.85 59
4864.01 70
4864.17 77
4864.33 81
4864.49 83
4864.65 83
4864.81 82
4864.97 82
4865.13 84
4865.29 86
4865.45 88
4865.61 90
4865.77 90
4865.93 88
4866.09 83
4866.25 77
4866.41 69
4866.57 61
4866.73 54
4866.89 49
4867.05 46
4867.21 46
4867.37 48
4867.53 52
4867.69 57
4867.85 64
4868.01 71
4868.17 80
4868.33 88
4868.49 97
4868.65 105
4868.81 111
4868.97 116
4869.13 118
4869.29 117
4869.45 113
4869.61 106
4869.77 99
4869.93 91
4870.09 85
4870.25 81
4870.41 79
4870.57 79
4870.73 81
4870.89 84
4871.05 87
4871.21 91
4871.37 94
4871.53 98
4871.69 100
4871.85 102
4872.01 102
4872.17 101
4872.33 97
4872.49 92
4872.65 86
4872.81 78
4872.97 69
4873.13 60
4873.29 51
4873.45 43
4873.61 37
4873.77 31
4873.93 28
4874.09 26
4874.25 24
4874.41 23
4874.57 21
4874.73 18
4874.89 14
4875.05 9
4875.21 4
4875.37 0
4875.53 0
4875.69 0
4875.85 0
4876.01 0
4876.17 0
4876.33 0
4876.49 0
4876.65 0
4876.81 3
4876.97 5
4877.13 7
4877.29 9
4877.45 9
4877.61 9
4877.77 9
4877.93 9
4878.09 10
4878.25 11
4878.41 12
4878.57 12
4878.73 13
4878.90 13
4879.06 12
4879.22 12
4879.38 13
4879.54 14
4879.70 15
4879.86 17
4880.02 19
4880.18 21
4880.34 23
4880.50 26
4880.66 29
4880.82 33
4880.98 38
4881.14 42
4881.30 45
4881.46 47
4881.62 49
4881.78 50
4881.94 51
4882.10 54
4882.26 58
4882.42 62
4882.58 68
4882.74 73
4882.90 78
4883.06 82
4883.22 85
4883.38 88
4883.54 90
4883.70 93
4883.86 95
4884.02 97
4884.18 99
4884.34 102
4884.50 105
4884.66 109
4884.82 116
4884.98 124
4885.14 133
4885.30 143
4885.46 153
4885.62 159
4885.78 163
4885.94 164
4886.11 161
4886.27 157
4886.43 152
4886.59 148
4886.75 145
4886.91 145
4887.07 147
4887.23 151
4887.39 155
4887.55 158
4887.71 161
4887.87 162
4888.03 162
4888.19 161
4888.35 159
4888.51 156
4888.67 154
4888.83 151
4888.99 147
4889.15 142
4889.31 135
4889.47 127
4889.63 118
4889.79 109
4889.95 101
4890.11 93
4890.27 87
4890.43 82
4890.59 79
4890.75 75
4890.92 73
4891.08 70
4891.24 68
4891.40 66
4891.56 65
4891.72 65
4891.88 67
4892.04 68
4892.20 70
4892.36 72
4892.52 73
4892.68 74
4892.84 75
4893.00 74
4893.16 73
4893.32 72
4893.48 69
4893.64 65
4893.80 61
4893.96 55
4894.12 49
4894.28 42
4894.44 34
4894.60 27
4894.76 20
4894.92 13
4895.09 8
4895.25 4
4895.41 0
4895.57 0
4895.73 0
4895.89 0
4896.05 0
4896.21 0
4896.37 0
4896.53 0
4896.69 0
4896.85 6
4897.01 15
4897.17 24
4897.33 31
4897.49 37
4897.65 41
4897.81 42
4897.97 42
4898.13 41
4898.29 39
4898.46 36
4898.62 33
4898.78 29
4898.94 24
4899.10 19
4899.26 14
4899.42 10
4899.58 8
4899.74 7
4899.90 8
4900.06 11
4900.22 15
4900.38 21
4900.54 29
4900.70 36
4900.86 44
4901.02 51
4901.18 57
4901.34 61
4901.50 63
4901.67 64
4901.83 63
4901.99 63
4902.15 64
4902.31 67
4902.47 73
4902.63 80
4902.79 88
4902.95 96
4903.11 103
4903.27 107
4903.43 107
4903.59 105
4903.75 100
4903.91 92
4904.07 84
4904.23 75
4904.39 68
4904.56 61
4904.72 57
4904.88 54
4905.04 53
4905.20 53
4905.36 54
4905.52 55
4905.68 56
4905.84 58
4906.00 59
4906.16 61
4906.32 61
4906.48 61
4906.64 59
4906.80 57
4906.96 54
4907.13 52
4907.29 51
4907.45 51
4907.61 54
4907.77 58
4907.93 63
4908.09 67
4908.25 70
4908.41 71
4908.57 70
4908.73 67
4908.89 63
4909.05 59
4909.21 55
4909.37 52
4909.53 49
4909.70 47
4909.86 45
4910.02 42
4910.18 38
4910.34 35
4910.50 32
4910.66 31
4910.82 31
4910.98 32
4911.14 32
4911.30 33
4911.46 32
4911.62 29
4911.78 26
4911.95 22
4912.11 19
4912.27 17
4912.43 17
4912.59 19
4912.75 22
4912.91 25
4913.07 29
4913.23 33
4913.39 35
4913.55 37
4913.71 39
4913.87 40
4914.03 41
4914.20 42
4914.36 44
4914.52 45
4914.68 47
4914.84 48
4915.00 48
4915.16 48
4915.32 48
4915.48 46
4915.64 45
4915.80 42
4915.96 39
4916.12 36
4916.29 32
4916.45 29
4916.61 26
4916.77 23
4916.93 21
4917.09 20
4917.25 20
4917.41 19
4917.57 19
4917.73 17
4917.89 16
4918.05 14
4918.21 11
4918.38 8
4918.54 5
4918.70 2
4918.86 0
4919.02 0
4919.18 0
4919.34 0
4919.50 0
4919.66 0
4919.82 0
4919.98 0
4920.14 4
4920.31 8
4920.47 12
4920.63 15
4920.79 17
4920.95 20
4921.11 23
4921.27 26
4921.43 29
4921.59 31
4921.75 32
4921.91 32
4922.08 30
4922.24 26
4922.40 23
4922.56 20
4922.72 18
4922.88 17
4923.04 17
4923.20 18
4923.36 21
4923.52 23
4923.68 26
4923.84 28
4924.01 28
4924.17 28
4924.33 27
4924.49 25
[truncated: 732,199 more chars]
