# Supplementary material for: Methylobacterium Species Promoting Rice and Barley Growth and Interaction Specificity Revealed with Whole-Cell Matrix-Assisted Laser Desorption / Ionization-Time-of-Flight Mass Spectrometry (MALDI-TOF/MS) Analysis
Source: PLoS One. 2015 Jun 8;10(6):e0129509. doi: 10.1371/journal.pone.0129509 (PMC4460032; doi:10.1371/journal.pone.0129509)
Supplement: S3 Data — (ZIP) [file pone.0129509.s003.zip › Supplementary data 3 (ms from barley)/7a.txt]

779.92 0
779.98 0
780.05 0
780.11 0
780.18 0
780.24 0
780.30 0
780.37 0
780.43 0
780.50 0
780.56 0
780.62 0
780.69 0
780.75 0
780.82 0
780.88 0
780.94 0
781.01 0
781.07 0
781.14 0
781.20 0
781.26 0
781.33 0
781.39 0
781.46 0
781.52 0
781.59 0
781.65 0
781.71 0
781.78 0
781.84 0
781.91 0
781.97 0
782.03 0
782.10 0
782.16 0
782.23 0
782.29 0
782.35 0
782.42 0
782.48 0
782.55 0
782.61 0
782.67 0
782.74 0
782.80 0
782.87 0
782.93 0
782.99 0
783.06 0
783.12 0
783.19 0
783.25 0
783.32 0
783.38 0
783.44 0
783.51 0
783.57 0
783.64 0
783.70 0
783.76 0
783.83 0
783.89 0
783.96 0
784.02 0
784.09 0
784.15 0
784.21 0
784.28 0
784.34 0
784.41 0
784.47 0
784.53 0
784.60 0
784.66 0
784.73 0
784.79 0
784.86 0
784.92 0
784.98 0
785.05 0
785.11 0
785.18 0
785.24 0
785.30 0
785.37 0
785.43 0
785.50 0
785.56 0
785.63 0
785.69 0
785.75 0
785.82 0
785.88 0
785.95 0
786.01 0
786.08 0
786.14 0
786.20 0
786.27 0
786.33 0
786.40 0
786.46 0
786.52 0
786.59 0
786.65 0
786.72 0
786.78 0
786.85 0
786.91 0
786.97 0
787.04 0
787.10 0
787.17 0
787.23 0
787.30 0
787.36 0
787.42 0
787.49 0
787.55 0
787.62 0
787.68 0
787.75 0
787.81 0
787.87 0
787.94 0
788.00 0
788.07 0
788.13 0
788.20 0
788.26 0
788.33 0
788.39 0
788.45 0
788.52 0
788.58 0
788.65 0
788.71 0
788.78 0
788.84 0
788.90 0
788.97 0
789.03 0
789.10 0
789.16 0
789.23 0
789.29 0
789.35 0
789.42 0
789.48 0
789.55 0
789.61 0
789.68 0
789.74 0
789.81 0
789.87 0
789.93 0
790.00 0
790.06 0
790.13 0
790.19 0
790.26 0
790.32 0
790.38 0
790.45 0
790.51 0
790.58 0
790.64 0
790.71 0
790.77 0
790.84 0
790.90 0
790.96 0
791.03 0
791.09 0
791.16 0
791.22 0
791.29 0
791.35 0
791.42 0
791.48 0
791.54 0
791.61 0
791.67 0
791.74 0
791.80 0
791.87 0
791.93 0
792.00 0
792.06 0
792.13 0
792.19 0
792.25 0
792.32 0
792.38 0
792.45 0
792.51 0
792.58 0
792.64 0
792.71 0
792.77 0
792.83 0
792.90 0
792.96 0
793.03 0
793.09 0
793.16 0
793.22 0
793.29 0
793.35 0
793.42 0
793.48 0
793.54 0
793.61 0
793.67 0
793.74 0
793.80 0
793.87 0
793.93 0
794.00 0
794.06 0
794.13 0
794.19 0
794.25 0
794.32 0
794.38 0
794.45 0
794.51 0
794.58 0
794.64 0
794.71 0
794.77 0
794.84 0
794.90 0
794.96 0
795.03 0
795.09 0
795.16 0
795.22 0
795.29 0
795.35 0
795.42 0
795.48 0
795.55 0
795.61 0
795.68 0
795.74 0
795.80 0
795.87 0
795.93 0
796.00 0
796.06 0
796.13 0
796.19 0
796.26 0
796.32 0
796.39 0
796.45 0
796.52 0
796.58 0
796.65 0
796.71 0
796.77 0
796.84 0
796.90 0
796.97 0
797.03 0
797.10 0
797.16 0
797.23 0
797.29 0
797.36 0
797.42 0
797.49 0
797.55 0
797.62 0
797.68 0
797.74 0
797.81 0
797.87 0
797.94 0
798.00 0
798.07 0
798.13 0
798.20 0
798.26 0
798.33 0
798.39 0
798.46 0
798.52 0
798.59 0
798.65 0
798.72 0
798.78 0
798.85 0
798.91 0
798.97 0
799.04 0
799.10 0
799.17 0
799.23 0
799.30 0
799.36 0
799.43 0
799.49 0
799.56 0
799.62 0
799.69 0
799.75 0
799.82 0
799.88 0
799.95 0
800.01 0
800.08 0
800.14 0
800.21 0
800.27 0
800.34 0
800.40 0
800.47 0
800.53 0
800.59 0
800.66 0
800.72 0
800.79 0
800.85 0
800.92 0
800.98 0
801.05 0
801.11 0
801.18 0
801.24 0
801.31 0
801.37 0
801.44 0
801.50 0
801.57 0
801.63 0
801.70 0
801.76 0
801.83 0
801.89 0
801.96 0
802.02 0
802.09 0
802.15 0
802.22 0
802.28 0
802.35 0
802.41 0
802.48 0
802.54 0
802.61 0
802.67 0
802.74 0
802.80 0
802.87 0
802.93 0
803.00 0
803.06 0
803.13 0
803.19 0
803.25 0
803.32 0
803.38 0
803.45 0
803.51 0
803.58 0
803.64 0
803.71 0
803.77 0
803.84 0
803.90 0
803.97 0
804.03 0
804.10 0
804.16 0
804.23 0
804.29 0
804.36 0
804.42 0
804.49 0
804.55 0
804.62 0
804.68 0
804.75 0
804.81 0
804.88 0
804.94 0
805.01 0
805.07 0
805.14 0
805.20 0
805.27 0
805.33 0
805.40 0
805.46 0
805.53 0
805.59 0
805.66 0
805.72 0
805.79 0
805.85 0
805.92 0
805.98 0
806.05 0
806.11 0
806.18 0
806.24 0
806.31 0
806.37 0
806.44 0
806.50 0
806.57 0
806.64 0
806.70 0
806.77 0
806.83 0
806.90 0
806.96 0
807.03 0
807.09 0
807.16 0
807.22 0
807.29 0
807.35 0
807.42 0
807.48 0
807.55 0
807.61 0
807.68 0
807.74 0
807.81 0
807.87 0
807.94 0
808.00 0
808.07 0
808.13 0
808.20 0
808.26 0
808.33 0
808.39 0
808.46 0
808.52 0
808.59 0
808.65 0
808.72 0
808.78 0
808.85 0
808.91 0
808.98 0
809.04 0
809.11 0
809.17 0
809.24 0
809.31 0
809.37 0
809.44 0
809.50 0
809.57 0
809.63 0
809.70 0
809.76 0
809.83 0
809.89 0
809.96 0
810.02 0
810.09 0
810.15 0
810.22 0
810.28 0
810.35 0
810.41 0
810.48 0
810.54 0
810.61 0
810.67 0
810.74 0
810.81 0
810.87 0
810.94 0
811.00 0
811.07 0
811.13 0
811.20 0
811.26 0
811.33 0
811.39 0
811.46 0
811.52 0
811.59 0
811.65 0
811.72 0
811.78 0
811.85 0
811.91 0
811.98 0
812.05 0
812.11 0
812.18 0
812.24 0
812.31 0
812.37 0
812.44 0
812.50 0
812.57 0
812.63 0
812.70 0
812.76 0
812.83 0
812.89 0
812.96 0
813.02 0
813.09 0
813.16 0
813.22 0
813.29 0
813.35 0
813.42 0
813.48 0
813.55 0
813.61 0
813.68 0
813.74 0
813.81 0
813.87 0
813.94 0
814.00 0
814.07 0
814.14 0
814.20 0
814.27 0
814.33 0
814.40 0
814.46 0
814.53 0
814.59 0
814.66 0
814.72 0
814.79 0
814.85 0
814.92 0
814.99 0
815.05 0
815.12 0
815.18 0
815.25 0
815.31 0
815.38 0
815.44 0
815.51 0
815.57 0
815.64 0
815.71 0
815.77 0
815.84 0
815.90 0
815.97 0
816.03 0
816.10 0
816.16 0
816.23 0
816.29 0
816.36 0
816.43 0
816.49 0
816.56 0
816.62 0
816.69 0
816.75 0
816.82 0
816.88 0
816.95 0
817.01 0
817.08 0
817.15 0
817.21 0
817.28 0
817.34 0
817.41 0
817.47 0
817.54 0
817.60 0
817.67 0
817.74 0
817.80 0
817.87 0
817.93 0
818.00 0
818.06 0
818.13 0
818.19 0
818.26 0
818.32 0
818.39 0
818.46 0
818.52 0
818.59 0
818.65 0
818.72 0
818.78 0
818.85 0
818.91 0
818.98 0
819.05 0
819.11 0
819.18 0
819.24 0
819.31 0
819.37 0
819.44 0
819.51 0
819.57 0
819.64 0
819.70 0
819.77 0
819.83 0
819.90 0
819.96 0
820.03 0
820.10 0
820.16 0
820.23 0
820.29 0
820.36 0
820.42 0
820.49 0
820.55 0
820.62 0
820.69 0
820.75 0
820.82 0
820.88 0
820.95 0
821.01 0
821.08 0
821.15 0
821.21 0
821.28 0
821.34 0
821.41 0
821.47 0
821.54 0
821.61 0
821.67 0
821.74 0
821.80 0
821.87 0
821.93 0
822.00 0
822.07 0
822.13 0
822.20 0
822.26 0
822.33 0
822.39 0
822.46 0
822.52 0
822.59 0
822.66 0
822.72 0
822.79 0
822.85 0
822.92 0
822.99 0
823.05 0
823.12 0
823.18 0
823.25 0
823.31 0
823.38 0
823.45 0
823.51 0
823.58 0
823.64 0
823.71 0
823.77 0
823.84 0
823.91 0
823.97 0
824.04 0
824.10 0
824.17 0
824.23 0
824.30 0
824.37 0
824.43 0
824.50 0
824.56 0
824.63 0
824.69 0
824.76 0
824.83 0
824.89 0
824.96 0
825.02 0
825.09 0
825.16 0
825.22 0
825.29 0
825.35 0
825.42 0
825.48 0
825.55 0
825.62 0
825.68 0
825.75 0
825.81 0
825.88 0
825.95 0
826.01 0
826.08 0
826.14 0
826.21 0
826.27 0
826.34 0
826.41 0
826.47 0
826.54 0
826.60 0
826.67 0
826.74 0
826.80 0
826.87 0
826.93 0
827.00 0
827.07 0
827.13 0
827.20 0
827.26 0
827.33 0
827.39 0
827.46 0
827.53 0
827.59 0
827.66 0
827.72 0
827.79 0
827.86 0
827.92 0
827.99 0
828.05 0
828.12 0
828.19 0
828.25 0
828.32 0
828.38 0
828.45 0
828.52 0
828.58 0
828.65 0
828.71 0
828.78 0
828.85 0
828.91 0
828.98 0
829.04 0
829.11 0
829.18 0
829.24 0
829.31 0
829.37 0
829.44 0
829.50 0
829.57 0
829.64 0
829.70 0
829.77 0
829.83 0
829.90 0
829.97 0
830.03 0
830.10 0
830.16 0
830.23 0
830.30 0
830.36 0
830.43 0
830.50 0
830.56 0
830.63 0
830.69 0
830.76 0
830.83 0
830.89 0
830.96 0
831.02 0
831.09 0
831.16 0
831.22 0
831.29 0
831.35 0
831.42 0
831.49 0
831.55 0
831.62 0
831.68 0
831.75 0
831.82 0
831.88 0
831.95 0
832.01 0
832.08 0
832.15 0
832.21 0
832.28 0
832.34 0
832.41 0
832.48 0
832.54 0
832.61 0
832.68 0
832.74 0
832.81 0
832.87 0
832.94 0
833.01 0
833.07 0
833.14 0
833.20 0
833.27 0
833.34 0
833.40 0
833.47 0
833.54 0
833.60 0
833.67 0
833.73 0
833.80 0
833.87 0
833.93 0
834.00 0
834.06 0
834.13 0
834.20 0
834.26 0
834.33 0
834.40 0
834.46 0
834.53 0
834.59 0
834.66 0
834.73 0
834.79 0
834.86 0
834.92 0
834.99 0
835.06 0
835.12 0
835.19 0
835.26 0
835.32 0
835.39 0
835.45 0
835.52 0
835.59 0
835.65 0
835.72 0
835.79 0
835.85 0
835.92 0
835.98 0
836.05 0
836.12 0
836.18 0
836.25 0
836.32 0
836.38 0
836.45 0
836.51 0
836.58 0
836.65 0
836.71 0
836.78 0
836.85 0
836.91 0
836.98 0
837.04 0
837.11 0
837.18 0
837.24 0
837.31 0
837.38 0
837.44 0
837.51 0
837.58 0
837.64 0
837.71 0
837.77 0
837.84 0
837.91 0
837.97 0
838.04 0
838.11 0
838.17 0
838.24 0
838.30 0
838.37 0
838.44 0
838.50 0
838.57 0
838.64 0
838.70 0
838.77 0
838.84 0
838.90 0
838.97 0
839.03 0
839.10 0
839.17 0
839.23 0
839.30 0
839.37 0
839.43 0
839.50 0
839.57 0
839.63 0
839.70 0
839.76 0
839.83 0
839.90 0
839.96 0
840.03 0
840.10 0
840.16 0
840.23 0
840.30 0
840.36 0
840.43 0
840.50 0
840.56 0
840.63 0
840.69 0
840.76 0
840.83 0
840.89 0
840.96 0
841.03 0
841.09 0
841.16 0
841.23 0
841.29 0
841.36 0
841.43 0
841.49 0
841.56 0
841.62 0
841.69 0
841.76 0
841.82 0
841.89 0
841.96 0
842.02 0
842.09 0
842.16 0
842.22 0
842.29 0
842.36 0
842.42 0
842.49 0
842.56 0
842.62 0
842.69 0
842.76 0
842.82 0
842.89 0
842.95 0
843.02 0
843.09 0
843.15 0
843.22 0
843.29 0
843.35 0
843.42 0
843.49 0
843.55 0
843.62 0
843.69 0
843.75 0
843.82 0
843.89 0
843.95 0
844.02 0
844.09 0
844.15 0
844.22 0
844.29 0
844.35 0
844.42 0
844.49 0
844.55 0
844.62 0
844.69 0
844.75 0
844.82 0
844.88 0
844.95 0
845.02 0
845.08 0
845.15 0
845.22 0
845.28 0
845.35 0
845.42 0
845.48 0
845.55 0
845.62 0
845.68 0
845.75 0
845.82 0
845.88 0
845.95 0
846.02 0
846.08 0
846.15 0
846.22 0
846.28 0
846.35 0
846.42 0
846.48 0
846.55 0
846.62 0
846.68 0
846.75 0
846.82 0
846.88 0
846.95 0
847.02 0
847.08 0
847.15 0
847.22 0
847.28 0
847.35 0
847.42 0
847.48 0
847.55 0
847.62 0
847.68 0
847.75 0
847.82 0
847.88 0
847.95 0
848.02 0
848.08 0
848.15 0
848.22 0
848.28 0
848.35 0
848.42 0
848.48 0
848.55 0
848.62 0
848.69 0
848.75 0
848.82 0
848.89 0
848.95 0
849.02 0
849.09 0
849.15 0
849.22 0
849.29 0
849.35 0
849.42 0
849.49 0
849.55 0
849.62 0
849.69 0
849.75 0
849.82 0
849.89 0
849.95 0
850.02 0
850.09 0
850.15 0
850.22 0
850.29 0
850.35 0
850.42 0
850.49 0
850.56 0
850.62 0
850.69 0
850.76 0
850.82 0
850.89 0
850.96 0
851.02 0
851.09 0
851.16 0
851.22 0
851.29 0
851.36 0
851.42 0
851.49 0
851.56 0
851.62 0
851.69 0
851.76 0
851.83 0
851.89 0
851.96 0
852.03 0
852.09 0
852.16 0
852.23 0
852.29 0
852.36 0
852.43 0
852.49 0
852.56 0
852.63 0
852.69 0
852.76 0
852.83 0
852.90 0
852.96 0
853.03 0
853.10 0
853.16 0
853.23 0
853.30 0
853.36 0
853.43 0
853.50 0
853.56 0
853.63 0
853.70 0
853.77 0
853.83 0
853.90 0
853.97 0
854.03 0
854.10 0
854.17 0
854.23 0
854.30 0
854.37 0
854.44 0
854.50 0
854.57 0
854.64 0
854.70 0
854.77 0
854.84 0
854.90 0
854.97 0
855.04 0
855.10 0
855.17 0
855.24 0
855.31 0
855.37 0
855.44 0
855.51 0
855.57 0
855.64 0
855.71 0
855.78 0
855.84 0
855.91 0
855.98 0
856.04 0
856.11 0
856.18 0
856.24 0
856.31 0
856.38 0
856.45 0
856.51 0
856.58 0
856.65 0
856.71 0
856.78 0
856.85 0
856.91 0
856.98 0
857.05 0
857.12 0
857.18 0
857.25 0
857.32 0
857.38 0
857.45 0
857.52 0
857.59 0
857.65 0
857.72 0
857.79 0
857.85 0
857.92 0
857.99 0
858.06 0
858.12 0
858.19 0
858.26 0
858.32 0
858.39 0
858.46 0
858.53 0
858.59 0
858.66 0
858.73 0
858.79 0
858.86 0
858.93 0
859.00 0
859.06 0
859.13 0
859.20 0
859.26 0
859.33 0
859.40 0
859.47 0
859.53 0
859.60 0
859.67 0
859.73 0
859.80 0
859.87 0
859.94 0
860.00 0
860.07 0
860.14 0
860.20 0
860.27 0
860.34 0
860.41 0
860.47 0
860.54 0
860.61 0
860.67 0
860.74 0
860.81 0
860.88 0
860.94 0
861.01 0
861.08 0
861.15 0
861.21 0
861.28 0
861.35 0
861.41 0
861.48 0
861.55 0
861.62 0
861.68 0
861.75 0
861.82 0
861.89 0
861.95 0
862.02 0
862.09 0
862.15 0
862.22 0
862.29 0
862.36 0
862.42 0
862.49 0
862.56 0
862.63 0
862.69 0
862.76 0
862.83 0
862.89 0
862.96 0
863.03 0
863.10 0
863.16 0
863.23 0
863.30 0
863.37 0
863.43 0
863.50 0
863.57 0
863.63 0
863.70 0
863.77 0
863.84 0
863.90 0
863.97 0
864.04 0
864.11 0
864.17 0
864.24 0
864.31 0
864.38 0
864.44 0
864.51 0
864.58 0
864.65 0
864.71 0
864.78 0
864.85 0
864.91 0
864.98 0
865.05 0
865.12 0
865.18 0
865.25 0
865.32 0
865.39 0
865.45 0
865.52 0
865.59 0
865.66 0
865.72 0
865.79 0
865.86 0
865.93 0
865.99 0
866.06 0
866.13 0
866.20 0
866.26 0
866.33 0
866.40 0
866.47 0
866.53 0
866.60 0
866.67 0
866.74 0
866.80 0
866.87 0
866.94 0
867.00 0
867.07 0
867.14 0
867.21 0
867.27 0
867.34 0
867.41 0
867.48 0
867.54 0
867.61 0
867.68 0
867.75 0
867.81 0
867.88 0
867.95 0
868.02 0
868.08 0
868.15 0
868.22 0
868.29 0
868.35 0
868.42 0
868.49 0
868.56 0
868.62 0
868.69 0
868.76 0
868.83 0
868.89 0
868.96 0
869.03 0
869.10 0
869.17 0
869.23 0
869.30 0
869.37 0
869.44 0
869.50 0
869.57 0
869.64 0
869.71 0
869.77 0
869.84 0
869.91 0
869.98 0
870.04 0
870.11 0
870.18 0
870.25 0
870.31 0
870.38 0
870.45 0
870.52 0
870.58 0
870.65 0
870.72 0
870.79 0
870.85 0
870.92 0
870.99 0
871.06 0
871.13 0
871.19 0
871.26 0
871.33 0
871.40 0
871.46 0
871.53 0
871.60 0
871.67 0
871.73 0
871.80 0
871.87 0
871.94 0
872.00 0
872.07 0
872.14 0
872.21 0
872.28 0
872.34 0
872.41 0
872.48 0
872.55 0
872.61 0
872.68 0
872.75 0
872.82 0
872.88 0
872.95 0
873.02 0
873.09 0
873.15 0
873.22 0
873.29 0
873.36 0
873.43 0
873.49 0
873.56 0
873.63 0
873.70 0
873.76 0
873.83 0
873.90 0
873.97 0
874.04 0
874.10 0
874.17 0
874.24 0
874.31 0
874.37 0
874.44 0
874.51 0
874.58 0
874.65 0
874.71 0
874.78 0
874.85 0
874.92 0
874.98 0
875.05 0
875.12 0
875.19 0
875.26 0
875.32 0
875.39 0
875.46 0
875.53 0
875.59 0
875.66 0
875.73 0
875.80 0
875.87 0
875.93 0
876.00 0
876.07 0
876.14 0
876.20 0
876.27 0
876.34 0
876.41 0
876.48 0
876.54 0
876.61 0
876.68 0
876.75 0
876.81 0
876.88 0
876.95 0
877.02 0
877.09 0
877.15 0
877.22 0
877.29 0
877.36 0
877.43 0
877.49 0
877.56 0
877.63 0
877.70 0
877.76 0
877.83 0
877.90 0
877.97 0
878.04 0
878.10 0
878.17 0
878.24 0
878.31 0
878.38 0
878.44 0
878.51 0
878.58 0
878.65 0
878.72 0
878.78 0
878.85 0
878.92 0
878.99 0
879.06 0
879.12 0
879.19 0
879.26 0
879.33 0
879.39 0
879.46 0
879.53 0
879.60 0
879.67 0
879.73 0
879.80 0
879.87 0
879.94 0
880.01 0
880.07 0
880.14 0
880.21 0
880.28 0
880.35 0
880.41 0
880.48 0
880.55 0
880.62 0
880.69 0
880.75 0
880.82 0
880.89 0
880.96 0
881.03 0
881.09 0
881.16 0
881.23 0
881.30 0
881.37 0
881.43 0
881.50 0
881.57 0
881.64 0
881.71 0
881.77 0
881.84 0
881.91 0
881.98 0
882.05 0
882.11 0
882.18 0
882.25 0
882.32 0
882.39 0
882.45 0
882.52 0
882.59 0
882.66 0
882.73 0
882.80 0
882.86 0
882.93 0
883.00 0
883.07 0
883.14 0
883.20 0
883.27 0
883.34 0
883.41 0
883.48 0
883.54 0
883.61 0
883.68 0
883.75 0
883.82 0
883.88 0
883.95 0
884.02 0
884.09 0
884.16 0
884.23 0
884.29 0
884.36 0
884.43 0
884.50 0
884.57 0
884.63 0
884.70 0
884.77 0
884.84 0
884.91 0
884.98 0
885.04 0
885.11 0
885.18 0
885.25 0
885.32 0
885.38 0
885.45 0
885.52 0
885.59 0
885.66 0
885.72 0
885.79 0
885.86 0
885.93 0
886.00 0
886.07 0
886.13 0
886.20 0
886.27 0
886.34 0
886.41 0
886.48 0
886.54 0
886.61 0
886.68 0
886.75 0
886.82 0
886.88 0
886.95 0
887.02 0
887.09 0
887.16 0
887.23 0
887.29 0
887.36 0
887.43 0
887.50 0
887.57 0
887.64 0
887.70 0
887.77 0
887.84 0
887.91 0
887.98 0
888.04 0
888.11 0
888.18 0
888.25 0
888.32 0
888.39 0
888.45 0
888.52 0
888.59 0
888.66 0
888.73 0
888.80 0
888.86 0
888.93 0
889.00 0
889.07 0
889.14 0
889.21 0
889.27 0
889.34 0
889.41 0
889.48 0
889.55 0
889.62 0
889.68 0
889.75 0
889.82 0
889.89 0
889.96 0
890.03 0
890.09 0
890.16 0
890.23 0
890.30 0
890.37 0
890.44 0
890.50 0
890.57 0
890.64 0
890.71 0
890.78 0
890.85 0
890.91 0
890.98 0
891.05 0
891.12 0
891.19 0
891.26 0
891.33 0
891.39 0
891.46 0
891.53 0
891.60 0
891.67 0
891.74 0
891.80 0
891.87 0
891.94 0
892.01 0
892.08 0
892.15 0
892.21 0
892.28 0
892.35 0
892.42 0
892.49 0
892.56 0
892.63 0
892.69 0
892.76 0
892.83 0
892.90 0
892.97 0
893.04 0
893.10 0
893.17 0
893.24 0
893.31 0
893.38 0
893.45 0
893.52 0
893.58 0
893.65 0
893.72 0
893.79 0
893.86 0
893.93 0
893.99 0
894.06 0
894.13 0
894.20 0
894.27 0
894.34 0
894.41 0
894.47 0
894.54 0
894.61 0
894.68 0
894.75 0
894.82 0
894.89 0
894.95 0
895.02 0
895.09 0
895.16 0
895.23 0
895.30 0
895.37 0
895.43 0
895.50 0
895.57 0
895.64 0
895.71 0
895.78 0
895.85 0
895.91 0
895.98 0
896.05 0
896.12 0
896.19 0
896.26 0
896.33 0
896.39 0
896.46 0
896.53 0
896.60 0
896.67 0
896.74 0
896.81 0
896.87 0
896.94 0
897.01 0
897.08 0
897.15 0
897.22 0
897.29 0
897.35 0
897.42 0
897.49 0
897.56 0
897.63 0
897.70 0
897.77 0
897.84 0
897.90 0
897.97 0
898.04 0
898.11 0
898.18 0
898.25 0
898.32 0
898.38 0
898.45 0
898.52 0
898.59 0
898.66 0
898.73 0
898.80 0
898.87 0
898.93 0
899.00 0
899.07 0
899.14 0
899.21 0
899.28 0
899.35 0
899.42 0
899.48 0
899.55 0
899.62 0
899.69 0
899.76 0
899.83 0
899.90 0
899.96 0
900.03 0
900.10 0
900.17 0
900.24 0
900.31 0
900.38 0
900.45 0
900.51 0
900.58 0
900.65 0
900.72 0
900.79 0
900.86 0
900.93 0
901.00 0
901.07 0
901.13 0
901.20 0
901.27 0
901.34 0
901.41 0
901.48 0
901.55 0
901.62 0
901.68 0
901.75 0
901.82 0
901.89 0
901.96 0
902.03 0
902.10 0
902.17 0
902.23 0
902.30 0
902.37 0
902.44 0
902.51 0
902.58 0
902.65 0
902.72 0
902.79 0
902.85 0
902.92 0
902.99 0
903.06 0
903.13 0
903.20 0
903.27 0
903.34 0
903.41 0
903.47 0
903.54 0
903.61 0
903.68 0
903.75 0
903.82 0
903.89 0
903.96 0
904.02 0
904.09 0
904.16 0
904.23 0
904.30 0
904.37 0
904.44 0
904.51 0
904.58 0
904.65 0
904.71 0
904.78 0
904.85 0
904.92 0
904.99 0
905.06 0
905.13 0
905.20 0
905.27 0
905.33 0
905.40 0
905.47 0
905.54 0
905.61 0
905.68 0
905.75 0
905.82 0
905.89 0
905.95 0
906.02 0
906.09 0
906.16 0
906.23 0
906.30 0
906.37 0
906.44 0
906.51 0
906.58 0
906.64 0
906.71 0
906.78 0
906.85 0
906.92 0
906.99 0
907.06 0
907.13 0
907.20 0
907.27 0
907.33 0
907.40 0
907.47 0
907.54 0
907.61 0
907.68 0
907.75 0
907.82 0
907.89 0
907.96 0
908.02 0
908.09 0
908.16 0
908.23 0
908.30 0
908.37 0
908.44 0
908.51 0
908.58 0
908.65 0
908.72 0
908.78 0
908.85 0
908.92 0
908.99 0
909.06 0
909.13 0
909.20 0
909.27 0
909.34 0
909.41 0
909.48 0
909.54 0
909.61 0
909.68 0
909.75 0
909.82 0
909.89 0
909.96 0
910.03 0
910.10 0
910.17 0
910.24 0
910.30 0
910.37 0
910.44 0
910.51 0
910.58 0
910.65 0
910.72 0
910.79 0
910.86 0
910.93 0
911.00 0
911.07 0
911.13 0
911.20 0
911.27 0
911.34 0
911.41 0
911.48 0
911.55 0
911.62 0
911.69 0
911.76 0
911.83 0
911.90 0
911.96 0
912.03 0
912.10 0
912.17 0
912.24 0
912.31 0
912.38 0
912.45 0
912.52 0
912.59 0
912.66 0
912.73 0
912.80 0
912.86 0
912.93 0
913.00 0
913.07 0
913.14 0
913.21 0
913.28 0
913.35 0
913.42 0
913.49 0
913.56 0
913.63 0
913.70 0
913.76 0
913.83 0
913.90 0
913.97 0
914.04 0
914.11 0
914.18 0
914.25 0
914.32 0
914.39 0
914.46 0
914.53 0
914.60 0
914.67 0
914.73 0
914.80 0
914.87 0
914.94 0
915.01 0
915.08 0
915.15 0
915.22 0
915.29 0
915.36 0
915.43 0
915.50 0
915.57 0
915.64 0
915.70 0
915.77 0
915.84 0
915.91 0
915.98 0
916.05 0
916.12 0
916.19 0
916.26 0
916.33 0
916.40 0
916.47 0
916.54 0
916.61 0
916.68 0
916.75 0
916.81 0
916.88 0
916.95 0
917.02 0
917.09 0
917.16 0
917.23 0
917.30 0
917.37 0
917.44 0
917.51 0
917.58 0
917.65 0
917.72 0
917.79 0
917.86 0
917.92 0
917.99 0
918.06 0
918.13 0
918.20 0
918.27 0
918.34 0
918.41 0
918.48 0
918.55 0
918.62 0
918.69 0
918.76 0
918.83 0
918.90 0
918.97 0
919.04 0
919.11 0
919.17 0
919.24 0
919.31 0
919.38 0
919.45 0
919.52 0
919.59 0
919.66 0
919.73 0
919.80 0
919.87 0
919.94 0
920.01 0
920.08 0
920.15 0
920.22 0
920.29 0
920.36 0
920.43 0
920.50 0
920.56 0
920.63 0
920.70 0
920.77 0
920.84 0
920.91 0
920.98 0
921.05 0
921.12 0
921.19 0
921.26 0
921.33 0
921.40 0
921.47 0
921.54 0
921.61 0
921.68 0
921.75 0
921.82 0
921.89 0
921.96 0
922.03 0
922.09 0
922.16 0
922.23 0
922.30 0
922.37 0
922.44 0
922.51 0
922.58 0
922.65 0
922.72 0
922.79 0
922.86 0
922.93 0
923.00 0
923.07 0
923.14 0
923.21 0
923.28 0
923.35 0
923.42 0
923.49 0
923.56 0
923.63 0
923.70 0
923.77 0
923.83 0
923.90 0
923.97 0
924.04 0
924.11 0
924.18 0
924.25 0
924.32 0
924.39 0
924.46 0
924.53 0
924.60 0
924.67 0
924.74 0
924.81 0
924.88 0
924.95 0
925.02 0
925.09 0
925.16 0
925.23 0
925.30 0
925.37 0
925.44 0
925.51 0
925.58 0
925.65 0
925.72 0
925.79 0
925.86 0
925.93 0
926.00 0
926.06 0
926.13 0
926.20 0
926.27 0
926.34 0
926.41 0
926.48 0
926.55 0
926.62 0
926.69 0
926.76 0
926.83 0
926.90 0
926.97 0
927.04 0
927.11 0
927.18 0
927.25 0
927.32 0
927.39 0
927.46 0
927.53 0
927.60 0
927.67 0
927.74 0
927.81 0
927.88 0
927.95 0
928.02 0
928.09 0
928.16 0
928.23 0
928.30 0
928.37 0
928.44 0
928.51 0
928.58 0
928.65 0
928.72 0
928.79 0
928.86 0
928.93 0
929.00 0
929.07 0
929.14 0
929.21 0
929.27 0
929.34 0
929.41 0
929.48 0
929.55 0
929.62 0
929.69 0
929.76 0
929.83 0
929.90 0
929.97 0
930.04 0
930.11 0
930.18 0
930.25 0
930.32 0
930.39 0
930.46 0
930.53 0
930.60 0
930.67 0
930.74 0
930.81 0
930.88 0
930.95 0
931.02 0
931.09 0
931.16 0
931.23 0
931.30 0
931.37 0
931.44 0
931.51 0
931.58 0
931.65 0
931.72 0
931.79 0
931.86 0
931.93 0
932.00 0
932.07 0
932.14 0
932.21 0
932.28 0
932.35 0
932.42 0
932.49 0
932.56 0
932.63 0
932.70 0
932.77 0
932.84 0
932.91 0
932.98 0
933.05 0
933.12 0
933.19 0
933.26 0
933.33 0
933.40 0
933.47 0
933.54 0
933.61 0
933.68 0
933.75 0
933.82 0
933.89 0
933.96 0
934.03 0
934.10 0
934.17 0
934.24 0
934.31 0
934.38 0
934.45 0
934.52 0
934.59 0
934.66 0
934.73 0
934.80 0
934.87 0
934.94 0
935.01 0
935.08 0
935.15 0
935.22 0
935.29 0
935.36 0
935.43 0
935.50 0
935.57 0
935.64 0
935.71 0
935.78 0
935.85 0
935.92 0
935.99 0
936.06 0
936.13 0
936.20 0
936.27 0
936.34 0
936.41 0
936.48 0
936.55 0
936.62 0
936.69 0
936.76 0
936.83 0
936.90 0
936.97 0
937.04 0
937.11 0
937.18 0
937.25 0
937.32 0
937.39 0
937.46 0
937.53 0
937.61 0
937.68 0
937.75 0
937.82 0
937.89 0
937.96 0
938.03 0
938.10 0
938.17 0
938.24 0
938.31 0
938.38 0
938.45 0
938.52 0
938.59 0
938.66 0
938.73 0
938.80 0
938.87 0
938.94 0
939.01 0
939.08 0
939.15 0
939.22 0
939.29 0
939.36 0
939.43 0
939.50 0
939.57 0
939.64 0
939.71 0
939.78 0
939.85 0
939.92 0
939.99 0
940.06 0
940.13 0
940.20 0
940.27 0
940.34 0
940.41 0
940.48 0
940.55 0
940.62 0
940.69 0
940.76 0
940.84 0
940.91 0
940.98 0
941.05 0
941.12 0
941.19 0
941.26 0
941.33 0
941.40 0
941.47 0
941.54 0
941.61 0
941.68 0
941.75 0
941.82 0
941.89 0
941.96 0
942.03 0
942.10 0
942.17 0
942.24 0
942.31 0
942.38 0
942.45 0
942.52 0
942.59 0
942.66 0
942.73 0
942.80 0
942.87 0
942.94 0
943.02 0
943.09 0
943.16 0
943.23 0
943.30 0
943.37 0
943.44 0
943.51 0
943.58 0
943.65 0
943.72 0
943.79 0
943.86 0
943.93 0
944.00 0
944.07 0
944.14 0
944.21 0
944.28 0
944.35 0
944.42 0
944.49 0
944.56 0
944.63 0
944.70 0
944.77 0
944.85 0
944.92 0
944.99 0
945.06 0
945.13 0
945.20 0
945.27 0
945.34 0
945.41 0
945.48 0
945.55 0
945.62 0
945.69 0
945.76 0
945.83 0
945.90 0
945.97 0
946.04 0
946.11 0
946.18 0
946.25 0
946.32 0
946.40 0
946.47 0
946.54 0
946.61 0
946.68 0
946.75 0
946.82 0
946.89 0
946.96 0
947.03 0
947.10 0
947.17 0
947.24 0
947.31 0
947.38 0
947.45 0
947.52 0
947.59 0
947.66 0
947.74 0
947.81 0
947.88 0
947.95 0
948.02 0
948.09 0
948.16 0
948.23 0
948.30 0
948.37 0
948.44 0
948.51 0
948.58 0
948.65 0
948.72 0
948.79 0
948.86 0
948.93 0
949.01 0
949.08 0
949.15 0
949.22 0
949.29 0
949.36 0
949.43 0
949.50 0
949.57 0
949.64 0
949.71 0
949.78 0
949.85 0
949.92 0
949.99 0
950.06 0
950.13 0
950.21 0
950.28 0
950.35 0
950.42 0
950.49 0
950.56 0
950.63 0
950.70 0
950.77 0
950.84 0
950.91 0
950.98 0
951.05 0
951.12 0
951.19 0
951.27 0
951.34 0
951.41 0
951.48 0
951.55 0
951.62 0
951.69 0
951.76 0
951.83 0
951.90 0
951.97 0
952.04 0
952.11 0
952.18 0
952.25 0
952.33 0
952.40 0
952.47 0
952.54 0
952.61 0
952.68 0
952.75 0
952.82 0
952.89 0
952.96 0
953.03 0
953.10 0
953.17 0
953.25 0
953.32 0
953.39 0
953.46 0
953.53 0
953.60 0
953.67 0
953.74 0
953.81 0
953.88 0
953.95 0
954.02 0
954.09 0
954.16 0
954.24 0
954.31 0
954.38 0
954.45 0
954.52 0
954.59 0
954.66 0
954.73 0
954.80 0
954.87 0
954.94 0
955.01 0
955.09 0
955.16 0
955.23 0
955.30 0
955.37 0
955.44 0
955.51 0
955.58 0
955.65 0
955.72 0
955.79 0
955.86 0
955.94 0
956.01 0
956.08 0
956.15 0
956.22 0
956.29 0
956.36 0
956.43 0
956.50 0
956.57 0
956.64 0
956.71 0
956.79 0
956.86 0
956.93 0
957.00 0
957.07 0
957.14 0
957.21 0
957.28 0
957.35 0
957.42 0
957.49 0
957.57 0
957.64 0
957.71 0
957.78 0
957.85 0
957.92 0
957.99 0
958.06 0
958.13 0
958.20 0
958.27 0
958.35 0
958.42 0
958.49 0
958.56 0
958.63 0
958.70 0
958.77 0
958.84 0
958.91 0
958.98 0
959.05 0
959.13 0
959.20 0
959.27 0
959.34 0
959.41 0
959.48 0
959.55 0
959.62 0
959.69 0
959.76 0
959.84 0
959.91 0
959.98 0
960.05 0
960.12 0
960.19 0
960.26 0
960.33 0
960.40 0
960.47 0
960.55 0
960.62 0
960.69 0
960.76 0
960.83 0
960.90 0
960.97 0
961.04 0
961.11 0
961.18 0
961.26 0
961.33 0
961.40 0
961.47 0
961.54 0
961.61 0
961.68 0
961.75 0
961.82 0
961.90 0
961.97 0
962.04 0
962.11 0
962.18 0
962.25 0
962.32 0
962.39 0
962.46 0
962.53 0
962.61 0
962.68 0
962.75 0
962.82 0
962.89 0
962.96 0
963.03 0
963.10 0
963.17 0
963.25 0
963.32 0
963.39 0
963.46 0
963.53 0
963.60 0
963.67 0
963.74 0
963.81 0
963.89 0
963.96 0
964.03 0
964.10 0
964.17 0
964.24 0
964.31 0
964.38 0
964.45 0
964.53 0
964.60 0
964.67 0
964.74 0
964.81 0
964.88 0
964.95 0
965.02 0
965.10 0
965.17 0
965.24 0
965.31 0
965.38 0
965.45 0
965.52 0
965.59 0
965.67 0
965.74 0
965.81 0
965.88 0
965.95 0
966.02 0
966.09 0
966.16 0
966.23 0
966.31 0
966.38 0
966.45 0
966.52 0
966.59 0
966.66 0
966.73 0
966.80 0
966.88 0
966.95 0
967.02 0
967.09 0
967.16 0
967.23 0
967.30 0
967.37 0
967.45 0
967.52 0
967.59 0
967.66 0
967.73 0
967.80 0
967.87 0
967.94 0
968.02 0
968.09 0
968.16 0
968.23 0
968.30 0
968.37 0
968.44 0
968.52 0
968.59 0
968.66 0
968.73 0
968.80 0
968.87 0
968.94 0
969.01 0
969.09 0
969.16 0
969.23 0
969.30 0
969.37 0
969.44 0
969.51 0
969.59 0
969.66 0
969.73 0
969.80 0
969.87 0
969.94 0
970.01 0
970.08 0
970.16 0
970.23 0
970.30 0
970.37 0
970.44 0
970.51 0
970.58 0
970.66 0
970.73 0
970.80 0
970.87 0
970.94 0
971.01 0
971.08 0
971.16 0
971.23 0
971.30 0
971.37 0
971.44 0
971.51 0
971.58 0
971.66 0
971.73 0
971.80 0
971.87 0
971.94 0
972.01 0
972.08 0
972.16 0
972.23 0
972.30 0
972.37 0
972.44 0
972.51 0
972.58 0
972.66 0
972.73 0
972.80 0
972.87 0
972.94 0
973.01 0
973.08 0
973.16 0
973.23 0
973.30 0
973.37 0
973.44 0
973.51 0
973.58 0
973.66 0
973.73 0
973.80 0
973.87 0
973.94 0
974.01 0
974.09 0
974.16 0
974.23 0
974.30 0
974.37 0
974.44 0
974.51 0
974.59 0
974.66 0
974.73 0
974.80 0
974.87 0
974.94 0
975.01 0
975.09 0
975.16 0
975.23 0
975.30 0
975.37 0
975.44 0
975.52 0
975.59 0
975.66 0
975.73 0
975.80 0
975.87 0
975.95 0
976.02 0
976.09 0
976.16 0
976.23 0
976.30 0
976.37 0
976.45 0
976.52 0
976.59 0
976.66 0
976.73 0
976.80 0
976.88 0
976.95 0
977.02 0
977.09 0
977.16 0
977.23 0
977.31 0
977.38 0
977.45 0
977.52 0
977.59 0
977.66 0
977.74 0
977.81 0
977.88 0
977.95 0
978.02 0
978.09 0
978.17 0
978.24 0
978.31 0
978.38 0
978.45 0
978.52 0
978.60 0
978.67 0
978.74 0
978.81 0
978.88 0
978.95 0
979.03 0
979.10 0
979.17 0
979.24 0
979.31 0
979.38 0
979.46 0
979.53 0
979.60 0
979.67 0
979.74 0
979.81 0
979.89 0
979.96 0
980.03 0
980.10 0
980.17 0
980.24 0
980.32 0
980.39 0
980.46 0
980.53 0
980.60 0
980.68 0
980.75 0
980.82 0
980.89 0
980.96 0
981.03 0
981.11 0
981.18 0
981.25 0
981.32 0
981.39 0
981.46 0
981.54 0
981.61 0
981.68 0
981.75 0
981.82 0
981.90 0
981.97 0
982.04 0
982.11 0
982.18 0
982.25 0
982.33 0
982.40 0
982.47 0
982.54 0
982.61 0
982.69 0
982.76 0
982.83 0
982.90 0
982.97 0
983.04 0
983.12 0
983.19 0
983.26 0
983.33 0
983.40 0
983.48 0
983.55 0
983.62 0
983.69 0
983.76 0
983.83 0
983.91 0
983.98 0
984.05 0
984.12 0
984.19 0
984.27 0
984.34 0
984.41 0
984.48 0
984.55 0
984.63 0
984.70 0
984.77 0
984.84 0
984.91 0
984.99 0
985.06 0
985.13 0
985.20 0
985.27 0
985.34 0
985.42 0
985.49 0
985.56 0
985.63 0
985.70 0
985.78 0
985.85 0
985.92 0
985.99 0
986.06 0
986.14 0
986.21 0
986.28 0
986.35 0
986.42 0
986.50 0
986.57 0
986.64 0
986.71 0
986.78 0
986.86 0
986.93 0
987.00 0
987.07 0
987.14 0
987.22 0
987.29 0
987.36 0
987.43 0
987.50 0
987.58 0
987.65 0
987.72 0
987.79 0
987.86 0
987.94 0
988.01 0
988.08 0
988.15 0
988.22 0
988.30 0
988.37 0
988.44 0
988.51 0
988.58 0
988.66 0
988.73 0
988.80 0
988.87 0
988.94 0
989.02 0
989.09 0
989.16 0
989.23 0
989.30 0
989.38 0
989.45 0
989.52 0
989.59 0
989.66 0
989.74 0
989.81 0
989.88 0
989.95 0
990.03 0
990.10 0
990.17 0
990.24 0
990.31 0
990.39 0
990.46 0
990.53 0
990.60 0
990.67 0
990.75 0
990.82 0
990.89 0
990.96 0
991.03 0
991.11 0
991.18 0
991.25 0
991.32 0
991.40 0
991.47 0
991.54 0
991.61 0
991.68 0
991.76 0
991.83 0
991.90 0
991.97 0
992.04 0
992.12 0
992.19 0
992.26 0
992.33 0
992.41 0
992.48 0
992.55 0
992.62 0
992.69 0
992.77 0
992.84 0
992.91 0
992.98 0
993.06 0
993.13 0
993.20 0
993.27 0
993.34 0
993.42 0
993.49 0
993.56 0
993.63 0
993.71 0
993.78 0
993.85 0
993.92 0
993.99 0
994.07 0
994.14 0
994.21 0
994.28 0
994.36 0
994.43 0
994.50 0
994.57 0
994.64 0
994.72 0
994.79 0
994.86 0
994.93 0
995.01 0
995.08 0
995.15 0
995.22 0
995.30 0
995.37 0
995.44 0
995.51 0
995.58 0
995.66 0
995.73 0
995.80 0
995.87 0
995.95 0
996.02 0
996.09 0
996.16 0
996.24 0
996.31 0
996.38 0
996.45 0
996.52 0
996.60 0
996.67 0
996.74 0
996.81 0
996.89 0
996.96 0
997.03 0
997.10 0
997.18 0
997.25 0
997.32 0
997.39 0
997.46 0
997.54 0
997.61 0
997.68 0
997.75 0
997.83 0
997.90 0
997.97 0
998.04 0
998.12 0
998.19 0
998.26 0
998.33 0
998.41 0
998.48 0
998.55 0
998.62 0
998.70 0
998.77 0
998.84 0
998.91 0
998.99 0
999.06 0
999.13 0
999.20 0
999.27 0
999.35 0
999.42 0
999.49 0
999.56 0
999.64 0
999.71 0
999.78 0
999.85 0
999.93 0
1000.00 0
1000.07 0
1000.14 0
1000.22 0
1000.29 0
1000.36 0
1000.43 0
1000.51 0
1000.58 0
1000.65 0
1000.72 0
1000.80 0
1000.87 0
1000.94 0
1001.01 0
1001.09 0
1001.16 0
1001.23 0
1001.30 0
1001.38 0
1001.45 0
1001.52 1
1001.59 1
1001.67 1
1001.74 0
1001.81 0
1001.88 0
1001.96 0
1002.03 0
1002.10 0
1002.17 0
1002.25 0
1002.32 0
1002.39 0
1002.46 0
1002.54 0
1002.61 0
1002.68 0
1002.75 0
1002.83 0
1002.90 0
1002.97 0
1003.04 0
1003.12 0
1003.19 0
1003.26 0
1003.34 0
1003.41 0
1003.48 0
1003.55 0
1003.63 0
1003.70 0
1003.77 0
1003.84 0
1003.92 0
1003.99 0
1004.06 0
1004.13 0
1004.21 0
1004.28 0
1004.35 0
1004.42 0
1004.50 0
1004.57 0
1004.64 0
1004.71 0
1004.79 0
1004.86 0
1004.93 0
1005.01 0
1005.08 0
1005.15 0
1005.22 0
1005.30 0
1005.37 0
1005.44 0
1005.51 0
1005.59 0
1005.66 0
1005.73 0
1005.80 0
1005.88 0
1005.95 0
1006.02 0
1006.09 0
1006.17 0
1006.24 0
1006.31 0
1006.39 0
1006.46 0
1006.53 0
1006.60 0
1006.68 0
1006.75 0
1006.82 0
1006.89 0
1006.97 0
1007.04 0
1007.11 0
1007.19 0
1007.26 0
1007.33 0
1007.40 0
1007.48 0
1007.55 0
1007.62 0
1007.69 0
1007.77 0
1007.84 0
1007.91 0
1007.99 0
1008.06 0
1008.13 0
1008.20 0
1008.28 0
1008.35 0
1008.42 0
1008.49 0
1008.57 0
1008.64 0
1008.71 0
1008.79 0
1008.86 0
1008.93 0
1009.00 0
1009.08 0
1009.15 0
1009.22 0
1009.30 0
1009.37 0
1009.44 0
1009.51 0
1009.59 0
1009.66 0
1009.73 0
1009.80 0
1009.88 0
1009.95 0
1010.02 0
1010.10 0
1010.17 0
1010.24 0
1010.31 0
1010.39 0
1010.46 0
1010.53 0
1010.61 0
1010.68 0
1010.75 0
1010.82 0
1010.90 0
1010.97 0
1011.04 0
1011.12 0
1011.19 0
1011.26 0
1011.33 0
1011.41 0
1011.48 0
1011.55 0
1011.63 0
1011.70 0
1011.77 0
1011.84 0
1011.92 0
1011.99 0
1012.06 0
1012.14 0
1012.21 0
1012.28 0
1012.35 0
1012.43 0
1012.50 0
1012.57 0
1012.65 0
1012.72 0
1012.79 0
1012.87 0
1012.94 0
1013.01 0
1013.08 0
1013.16 0
1013.23 0
1013.30 0
1013.38 0
1013.45 0
1013.52 0
1013.59 0
1013.67 0
1013.74 0
1013.81 0
1013.89 0
1013.96 0
1014.03 0
1014.11 0
1014.18 0
1014.25 0
1014.32 0
1014.40 0
1014.47 0
1014.54 0
1014.62 0
1014.69 0
1014.76 0
1014.84 0
1014.91 0
1014.98 0
1015.05 0
1015.13 0
1015.20 0
1015.27 0
1015.35 0
1015.42 0
1015.49 0
1015.57 0
1015.64 0
1015.71 0
1015.78 0
1015.86 0
1015.93 0
1016.00 0
1016.08 0
1016.15 0
1016.22 0
1016.30 0
1016.37 0
1016.44 0
1016.51 0
1016.59 0
1016.66 0
1016.73 0
1016.81 0
1016.88 0
1016.95 0
1017.03 0
1017.10 0
1017.17 0
1017.25 0
1017.32 0
1017.39 0
1017.46 0
1017.54 0
1017.61 0
1017.68 0
1017.76 0
1017.83 0
1017.90 0
1017.98 0
1018.05 0
1018.12 0
1018.20 0
1018.27 0
1018.34 0
1018.41 0
1018.49 0
1018.56 0
1018.63 0
1018.71 0
1018.78 0
1018.85 0
1018.93 0
1019.00 0
1019.07 0
1019.15 0
1019.22 0
1019.29 0
1019.37 0
1019.44 0
1019.51 0
1019.59 0
1019.66 0
1019.73 0
1019.80 0
1019.88 0
1019.95 0
1020.02 0
1020.10 0
1020.17 0
1020.24 0
1020.32 0
1020.39 0
1020.46 0
1020.54 0
1020.61 1
1020.68 1
1020.76 1
1020.83 0
1020.90 0
1020.98 0
1021.05 0
1021.12 0
1021.20 0
1021.27 0
1021.34 0
1021.42 0
1021.49 0
1021.56 0
1021.63 0
1021.71 0
1021.78 0
1021.85 0
1021.93 0
1022.00 0
1022.07 0
1022.15 0
1022.22 0
1022.29 0
1022.37 0
1022.44 0
1022.51 0
1022.59 0
1022.66 0
1022.73 0
1022.81 0
1022.88 0
1022.95 0
1023.03 0
1023.10 0
1023.17 0
1023.25 0
1023.32 0
1023.39 0
1023.47 0
1023.54 0
1023.61 0
1023.69 0
1023.76 0
1023.83 0
1023.91 0
1023.98 0
1024.05 0
1024.13 0
1024.20 0
1024.27 0
1024.35 0
1024.42 0
1024.49 0
1024.57 0
1024.64 0
1024.71 0
1024.79 0
1024.86 0
1024.93 0
1025.01 0
1025.08 0
1025.15 0
1025.23 0
1025.30 0
1025.37 0
1025.45 0
1025.52 0
1025.59 0
1025.67 0
1025.74 0
1025.81 0
1025.89 0
1025.96 0
1026.03 0
1026.11 0
1026.18 0
1026.25 0
1026.33 0
1026.40 0
1026.47 0
1026.55 0
1026.62 0
1026.69 0
1026.77 0
1026.84 0
1026.91 0
1026.99 0
1027.06 0
1027.13 0
1027.21 0
1027.28 0
1027.36 0
1027.43 0
1027.50 0
1027.58 0
1027.65 0
1027.72 0
1027.80 0
1027.87 0
1027.94 0
1028.02 0
1028.09 0
1028.16 0
1028.24 0
1028.31 0
1028.38 0
1028.46 0
1028.53 0
1028.60 0
1028.68 0
1028.75 0
1028.82 0
1028.90 0
1028.97 0
1029.05 0
1029.12 0
1029.19 0
1029.27 0
1029.34 0
1029.41 0
1029.49 0
1029.56 0
1029.63 0
1029.71 0
1029.78 0
1029.85 0
1029.93 0
1030.00 0
1030.07 0
1030.15 0
1030.22 0
1030.30 0
1030.37 0
1030.44 0
1030.52 0
1030.59 0
1030.66 0
1030.74 0
1030.81 0
1030.88 0
1030.96 0
1031.03 0
1031.10 0
1031.18 0
1031.25 0
1031.32 0
1031.40 0
1031.47 0
1031.55 0
1031.62 0
1031.69 0
1031.77 0
1031.84 0
1031.91 0
1031.99 0
1032.06 0
1032.13 0
1032.21 0
1032.28 0
1032.36 0
1032.43 0
1032.50 0
1032.58 0
1032.65 0
1032.72 0
1032.80 0
1032.87 0
1032.94 0
1033.02 0
1033.09 0
1033.17 0
1033.24 0
1033.31 0
1033.39 0
1033.46 0
1033.53 0
1033.61 0
1033.68 0
1033.75 0
1033.83 0
1033.90 0
1033.98 0
1034.05 0
1034.12 0
1034.20 0
1034.27 0
1034.34 0
1034.42 0
1034.49 0
1034.57 0
1034.64 0
1034.71 0
1034.79 0
1034.86 0
1034.93 0
1035.01 0
1035.08 0
1035.15 0
1035.23 0
1035.30 0
1035.38 0
1035.45 0
1035.52 0
1035.60 0
1035.67 0
1035.74 0
1035.82 0
1035.89 0
1035.97 0
1036.04 0
1036.11 0
1036.19 0
1036.26 0
1036.33 0
1036.41 0
1036.48 0
1036.56 0
1036.63 0
1036.70 0
1036.78 0
1036.85 0
1036.92 0
1037.00 0
1037.07 0
1037.15 0
1037.22 0
1037.29 0
1037.37 0
1037.44 0
1037.52 0
1037.59 0
1037.66 0
1037.74 0
1037.81 0
1037.88 0
1037.96 0
1038.03 0
1038.11 1
1038.18 1
1038.25 1
1038.33 1
1038.40 1
1038.47 1
1038.55 0
1038.62 0
1038.70 0
1038.77 0
1038.84 0
1038.92 0
1038.99 0
1039.07 0
1039.14 0
1039.21 0
1039.29 1
1039.36 1
1039.44 0
1039.51 0
1039.58 0
1039.66 0
1039.73 0
1039.80 0
1039.88 0
1039.95 0
1040.03 0
1040.10 0
1040.17 0
1040.25 0
1040.32 0
1040.40 0
1040.47 0
1040.54 1
1040.62 1
1040.69 0
1040.77 0
1040.84 0
1040.91 0
1040.99 0
1041.06 0
1041.13 0
1041.21 0
1041.28 0
1041.36 0
1041.43 0
1041.50 0
1041.58 0
1041.65 0
1041.73 0
1041.80 0
1041.87 0
1041.95 0
1042.02 0
1042.10 0
1042.17 0
1042.24 0
1042.32 0
1042.39 0
1042.47 0
1042.54 0
1042.61 0
1042.69 0
1042.76 0
1042.84 0
1042.91 0
1042.98 0
1043.06 0
1043.13 0
1043.21 0
1043.28 0
1043.35 0
1043.43 0
1043.50 0
1043.58 0
1043.65 0
1043.72 0
1043.80 0
1043.87 0
1043.95 0
1044.02 0
1044.09 0
1044.17 0
1044.24 0
1044.32 0
1044.39 0
1044.46 0
1044.54 0
1044.61 0
1044.69 0
1044.76 0
1044.83 0
1044.91 0
1044.98 0
1045.06 0
1045.13 0
1045.21 0
1045.28 0
1045.35 0
1045.43 0
1045.50 0
1045.58 0
1045.65 0
1045.72 0
1045.80 0
1045.87 0
1045.95 0
1046.02 0
1046.09 0
1046.17 0
1046.24 0
1046.32 0
1046.39 0
1046.46 0
1046.54 0
1046.61 0
1046.69 0
1046.76 0
1046.84 0
1046.91 0
1046.98 0
1047.06 0
1047.13 0
1047.21 0
1047.28 0
1047.35 0
1047.43 0
1047.50 0
1047.58 1
1047.65 1
1047.73 0
1047.80 0
1047.87 0
1047.95 0
1048.02 0
1048.10 0
1048.17 0
1048.24 0
1048.32 0
1048.39 0
1048.47 0
1048.54 0
1048.62 0
1048.69 0
1048.76 0
1048.84 0
1048.91 0
1048.99 0
1049.06 0
1049.13 0
1049.21 0
1049.28 0
1049.36 0
1049.43 0
1049.51 0
1049.58 0
1049.65 0
1049.73 1
1049.80 1
1049.88 1
1049.95 1
1050.03 1
1050.10 1
1050.17 1
1050.25 0
1050.32 0
1050.40 0
1050.47 0
1050.55 0
1050.62 0
1050.69 0
1050.77 0
1050.84 0
1050.92 0
1050.99 0
1051.07 0
1051.14 0
1051.21 0
1051.29 0
1051.36 0
1051.44 0
1051.51 0
1051.59 1
1051.66 1
1051.73 1
1051.81 1
1051.88 1
1051.96 1
1052.03 1
1052.11 1
1052.18 0
1052.25 0
1052.33 0
1052.40 0
1052.48 0
1052.55 0
1052.63 0
1052.70 0
1052.77 0
1052.85 0
1052.92 0
1053.00 0
1053.07 0
1053.15 0
1053.22 0
1053.30 0
1053.37 0
1053.44 0
1053.52 0
1053.59 0
1053.67 0
1053.74 0
1053.82 0
1053.89 0
1053.96 0
1054.04 0
1054.11 0
1054.19 0
1054.26 0
1054.34 0
1054.41 0
1054.49 0
1054.56 0
1054.63 0
1054.71 0
1054.78 0
1054.86 0
1054.93 0
1055.01 0
1055.08 1
1055.16 0
1055.23 0
1055.30 0
1055.38 0
1055.45 0
1055.53 0
1055.60 0
1055.68 0
1055.75 0
1055.83 0
1055.90 0
1055.97 0
1056.05 0
1056.12 1
1056.20 1
1056.27 1
1056.35 1
1056.42 1
1056.50 1
1056.57 1
1056.64 0
1056.72 0
1056.79 0
1056.87 0
1056.94 0
1057.02 1
1057.09 1
1057.17 1
1057.24 2
1057.31 2
1057.39 2
1057.46 2
1057.54 2
1057.61 1
1057.69 1
1057.76 1
1057.84 1
1057.91 1
1057.99 1
1058.06 1
1058.13 1
1058.21 1
1058.28 1
1058.36 0
1058.43 0
1058.51 0
1058.58 0
1058.66 0
1058.73 0
1058.81 0
1058.88 0
1058.95 0
1059.03 0
1059.10 0
1059.18 0
1059.25 0
1059.33 0
1059.40 0
1059.48 0
1059.55 0
1059.63 0
1059.70 0
1059.77 0
1059.85 0
1059.92 0
1060.00 1
1060.07 1
1060.15 0
1060.22 0
1060.30 0
1060.37 0
1060.45 0
1060.52 0
1060.60 0
1060.67 0
1060.74 0
1060.82 0
1060.89 0
1060.97 0
1061.04 0
1061.12 0
1061.19 0
1061.27 0
1061.34 0
1061.42 0
1061.49 0
1061.57 0
1061.64 0
1061.72 0
1061.79 0
1061.86 0
1061.94 1
1062.01 1
1062.09 1
1062.16 1
1062.24 1
1062.31 0
1062.39 0
1062.46 0
1062.54 0
1062.61 0
1062.69 0
1062.76 0
1062.84 0
1062.91 0
1062.98 0
1063.06 0
1063.13 0
1063.21 0
1063.28 0
1063.36 0
1063.43 0
1063.51 0
1063.58 0
1063.66 0
1063.73 0
1063.81 0
1063.88 0
1063.96 0
1064.03 0
1064.11 1
1064.18 1
1064.25 1
1064.33 1
1064.40 1
1064.48 1
1064.55 1
1064.63 1
1064.70 1
1064.78 2
1064.85 2
1064.93 1
1065.00 1
1065.08 1
1065.15 1
1065.23 0
1065.30 0
1065.38 0
1065.45 0
1065.53 0
1065.60 0
1065.68 0
1065.75 0
1065.83 0
1065.90 0
1065.97 0
1066.05 0
1066.12 0
1066.20 0
1066.27 0
1066.35 1
1066.42 1
1066.50 1
1066.57 1
1066.65 1
1066.72 1
1066.80 1
1066.87 0
1066.95 0
1067.02 0
1067.10 0
1067.17 0
1067.25 0
1067.32 0
1067.40 0
1067.47 0
1067.55 0
1067.62 0
1067.70 0
1067.77 0
1067.85 0
1067.92 1
1068.00 1
1068.07 1
1068.15 1
1068.22 1
1068.30 1
1068.37 1
1068.45 1
1068.52 1
1068.59 0
1068.67 0
1068.74 0
1068.82 0
1068.89 0
1068.97 0
1069.04 0
1069.12 0
1069.19 0
1069.27 0
1069.34 0
1069.42 0
1069.49 0
1069.57 0
1069.64 1
1069.72 1
1069.79 1
1069.87 1
1069.94 1
1070.02 1
1070.09 1
1070.17 1
1070.24 0
1070.32 0
1070.39 0
1070.47 0
1070.54 0
1070.62 0
1070.69 1
1070.77 1
1070.84 1
1070.92 1
1070.99 1
1071.07 1
1071.14 1
1071.22 1
1071.29 1
1071.37 1
1071.44 1
1071.52 1
1071.59 1
1071.67 1
1071.74 1
1071.82 1
1071.89 1
1071.97 1
1072.04 1
1072.12 1
1072.19 1
1072.27 1
1072.34 1
1072.42 1
1072.49 1
1072.57 1
1072.64 0
1072.72 0
1072.79 0
1072.87 0
1072.94 0
1073.02 0
1073.09 0
1073.17 0
1073.24 0
1073.32 0
1073.39 1
1073.47 1
1073.54 1
1073.62 1
1073.69 1
1073.77 1
1073.84 1
1073.92 2
1073.99 2
1074.07 2
1074.14 2
1074.22 2
1074.30 2
1074.37 2
1074.45 2
1074.52 2
1074.60 2
1074.67 1
1074.75 1
1074.82 1
1074.90 1
1074.97 0
1075.05 0
1075.12 0
1075.20 1
1075.27 1
1075.35 1
1075.42 2
1075.50 2
1075.57 3
1075.65 3
1075.72 3
1075.80 3
1075.87 3
1075.95 2
1076.02 2
1076.10 1
1076.17 1
1076.25 0
1076.32 0
1076.40 0
1076.47 0
1076.55 0
1076.62 0
1076.70 0
1076.77 0
1076.85 0
1076.93 0
1077.00 0
1077.08 0
1077.15 0
1077.23 0
1077.30 0
1077.38 1
1077.45 1
1077.53 1
1077.60 1
1077.68 1
1077.75 1
1077.83 1
1077.90 1
1077.98 1
1078.05 1
1078.13 1
1078.20 1
1078.28 1
1078.35 1
1078.43 2
1078.50 2
1078.58 2
1078.66 2
1078.73 2
1078.81 1
1078.88 1
1078.96 0
1079.03 0
1079.11 0
1079.18 0
1079.26 0
1079.33 0
1079.41 1
1079.48 1
1079.56 1
1079.63 1
1079.71 1
1079.78 1
1079.86 1
1079.94 1
1080.01 1
1080.09 1
1080.16 1
1080.24 1
1080.31 0
1080.39 0
1080.46 0
1080.54 0
1080.61 0
1080.69 0
1080.76 0
1080.84 0
1080.91 0
1080.99 0
1081.06 0
1081.14 0
1081.22 0
1081.29 0
1081.37 0
1081.44 0
1081.52 0
1081.59 0
1081.67 0
1081.74 1
1081.82 1
1081.89 1
1081.97 1
1082.04 1
1082.12 2
1082.20 2
1082.27 2
1082.35 2
1082.42 2
1082.50 2
1082.57 2
1082.65 1
1082.72 1
1082.80 1
1082.87 1
1082.95 1
1083.02 1
1083.10 1
1083.18 1
1083.25 1
1083.33 2
1083.40 2
1083.48 2
1083.55 3
1083.63 3
1083.70 3
1083.78 3
1083.85 4
1083.93 4
1084.01 4
1084.08 4
1084.16 4
1084.23 4
1084.31 3
1084.38 3
1084.46 2
1084.53 2
1084.61 1
1084.68 1
1084.76 1
1084.84 1
1084.91 0
1084.99 0
1085.06 0
1085.14 0
1085.21 0
1085.29 0
1085.36 0
1085.44 0
1085.51 0
1085.59 0
1085.67 0
1085.74 0
1085.82 0
1085.89 0
1085.97 0
1086.04 0
1086.12 0
1086.19 0
1086.27 0
1086.34 0
1086.42 0
1086.50 0
1086.57 0
1086.65 0
1086.72 0
1086.80 0
1086.87 0
1086.95 0
1087.02 0
1087.10 0
1087.18 1
1087.25 1
1087.33 1
1087.40 1
1087.48 1
1087.55 0
1087.63 0
1087.70 0
1087.78 1
1087.86 1
1087.93 1
1088.01 1
1088.08 1
1088.16 2
1088.23 2
1088.31 2
1088.39 2
1088.46 2
1088.54 2
1088.61 1
1088.69 1
1088.76 1
1088.84 1
1088.91 0
1088.99 0
1089.07 0
1089.14 0
1089.22 0
1089.29 0
1089.37 1
1089.44 1
1089.52 1
1089.59 2
1089.67 2
1089.75 2
1089.82 3
1089.90 3
1089.97 2
1090.05 2
1090.12 2
1090.20 2
1090.28 2
1090.35 2
1090.43 2
1090.50 2
1090.58 3
1090.65 3
1090.73 4
1090.81 4
1090.88 4
1090.96 4
1091.03 4
1091.11 4
1091.18 3
1091.26 3
1091.34 2
1091.41 1
1091.49 1
1091.56 0
1091.64 0
1091.71 0
1091.79 1
1091.87 1
1091.94 2
1092.02 3
1092.09 3
1092.17 4
1092.24 4
1092.32 4
1092.40 4
1092.47 4
1092.55 3
1092.62 4
1092.70 4
1092.77 4
1092.85 4
1092.93 5
1093.00 5
1093.08 4
1093.15 4
1093.23 4
1093.30 3
1093.38 3
1093.46 3
1093.53 3
1093.61 2
1093.68 2
1093.76 2
1093.83 2
1093.91 2
1093.99 1
1094.06 1
1094.14 1
1094.21 1
1094.29 1
1094.37 1
1094.44 0
1094.52 0
1094.59 0
1094.67 0
1094.74 0
1094.82 0
1094.90 0
1094.97 0
1095.05 0
1095.12 0
1095.20 0
1095.27 1
1095.35 1
1095.43 2
1095.50 2
1095.58 2
1095.65 2
1095.73 2
1095.81 2
1095.88 2
1095.96 2
1096.03 2
1096.11 2
1096.19 1
1096.26 1
1096.34 1
1096.41 0
1096.49 0
1096.56 0
1096.64 0
1096.72 0
1096.79 0
1096.87 0
1096.94 0
1097.02 0
1097.10 0
1097.17 1
1097.25 1
1097.32 1
1097.40 1
1097.48 1
1097.55 1
1097.63 2
1097.70 2
1097.78 2
1097.85 3
1097.93 3
1098.01 3
1098.08 3
1098.16 2
1098.23 2
1098.31 2
1098.39 1
1098.46 1
1098.54 1
1098.61 1
1098.69 1
1098.77 1
1098.84 1
1098.92 1
1098.99 1
1099.07 1
1099.15 2
1099.22 2
1099.30 3
1099.37 3
1099.45 3
1099.53 3
1099.60 3
1099.68 3
1099.75 2
1099.83 2
1099.91 2
1099.98 1
1100.06 1
1100.13 1
1100.21 1
1100.29 2
1100.36 2
1100.44 2
1100.51 3
1100.59 3
1100.67 3
1100.74 3
1100.82 2
1100.89 2
1100.97 1
1101.05 1
1101.12 1
1101.20 1
1101.27 1
1101.35 1
1101.43 1
1101.50 1
1101.58 1
1101.65 2
1101.73 2
1101.81 2
1101.88 3
1101.96 3
1102.03 3
1102.11 4
1102.19 4
1102.26 4
1102.34 4
1102.41 4
1102.49 4
1102.57 4
1102.64 3
1102.72 3
1102.80 3
1102.87 3
1102.95 3
1103.02 3
1103.10 2
1103.18 2
1103.25 2
1103.33 2
1103.40 2
1103.48 2
1103.56 2
1103.63 2
1103.71 2
1103.78 2
1103.86 2
1103.94 2
1104.01 2
1104.09 2
1104.17 2
1104.24 2
1104.32 2
1104.39 2
1104.47 2
1104.55 2
1104.62 3
1104.70 3
1104.77 4
1104.85 4
1104.93 5
1105.00 5
1105.08 5
1105.16 6
1105.23 6
1105.31 6
1105.38 6
1105.46 6
1105.54 6
1105.61 6
1105.69 6
1105.76 6
1105.84 5
1105.92 5
1105.99 4
1106.07 3
1106.15 2
1106.22 2
1106.30 2
1106.37 2
1106.45 2
1106.53 2
1106.60 2
1106.68 3
1106.76 3
1106.83 3
1106.91 4
1106.98 4
1107.06 4
1107.14 4
1107.21 4
1107.29 4
1107.37 5
1107.44 5
1107.52 5
1107.59 5
1107.67 5
1107.75 5
1107.82 5
1107.90 4
1107.98 4
1108.05 3
1108.13 3
1108.20 2
1108.28 2
1108.36 2
1108.43 2
1108.51 2
1108.59 3
1108.66 3
1108.74 4
1108.81 4
1108.89 5
1108.97 5
1109.04 6
1109.12 6
1109.20 6
1109.27 6
1109.35 6
1109.43 5
1109.50 5
1109.58 5
1109.65 5
1109.73 4
1109.81 4
1109.88 4
1109.96 5
1110.04 5
1110.11 6
1110.19 6
1110.26 6
1110.34 6
1110.42 6
1110.49 6
1110.57 5
1110.65 5
1110.72 5
1110.80 4
1110.88 4
1110.95 5
1111.03 5
1111.10 5
1111.18 6
1111.26 6
1111.33 6
1111.41 6
1111.49 5
1111.56 5
1111.64 4
1111.72 4
1111.79 4
1111.87 4
1111.95 4
1112.02 4
1112.10 4
1112.17 4
1112.25 3
1112.33 3
1112.40 3
1112.48 3
1112.56 2
1112.63 2
1112.71 2
1112.79 2
1112.86 1
1112.94 1
1113.02 1
1113.09 2
1113.17 2
1113.24 2
1113.32 2
1113.40 3
1113.47 3
1113.55 3
1113.63 4
1113.70 4
1113.78 4
1113.86 4
1113.93 4
1114.01 4
1114.09 4
1114.16 4
1114.24 4
1114.32 4
1114.39 4
1114.47 3
1114.54 3
1114.62 2
1114.70 2
1114.77 1
1114.85 1
1114.93 1
1115.00 1
1115.08 1
1115.16 1
1115.23 1
1115.31 1
1115.39 1
1115.46 1
1115.54 1
1115.62 1
1115.69 1
1115.77 2
1115.85 3
1115.92 3
1116.00 4
1116.07 4
1116.15 5
1116.23 5
1116.30 5
1116.38 5
1116.46 5
1116.53 5
1116.61 5
1116.69 5
1116.76 5
1116.84 5
1116.92 5
1116.99 5
1117.07 5
1117.15 5
1117.22 5
1117.30 4
1117.38 4
1117.45 4
1117.53 4
1117.61 4
1117.68 4
1117.76 4
1117.84 4
1117.91 4
1117.99 4
1118.07 4
1118.14 4
1118.22 5
1118.30 5
1118.37 5
1118.45 5
1118.53 5
1118.60 6
1118.68 6
1118.76 6
1118.83 7
1118.91 7
1118.99 8
1119.06 8
1119.14 8
1119.22 8
1119.29 8
1119.37 8
1119.45 8
1119.52 7
1119.60 7
1119.68 7
1119.75 7
1119.83 6
1119.91 6
1119.98 6
1120.06 6
1120.14 7
1120.21 7
1120.29 8
1120.37 8
1120.44 9
1120.52 9
1120.60 9
1120.67 9
1120.75 9
1120.83 9
1120.90 8
1120.98 8
1121.06 8
1121.13 7
1121.21 7
1121.29 6
1121.36 6
1121.44 6
1121.52 6
1121.59 5
1121.67 4
1121.75 4
1121.82 3
1121.90 2
1121.98 1
1122.05 1
1122.13 1
1122.21 1
1122.28 1
1122.36 1
1122.44 2
1122.51 2
1122.59 2
1122.67 2
1122.74 2
1122.82 2
1122.90 2
1122.98 2
1123.05 3
1123.13 3
1123.21 3
1123.28 2
1123.36 2
1123.44 2
1123.51 3
1123.59 3
1123.67 3
1123.74 3
1123.82 3
1123.90 3
1123.97 3
1124.05 3
1124.13 3
1124.20 4
1124.28 4
1124.36 4
1124.43 5
1124.51 4
1124.59 4
1124.66 3
1124.74 3
1124.82 2
1124.90 2
1124.97 2
1125.05 2
1125.13 3
1125.20 4
1125.28 4
1125.36 4
1125.43 4
1125.51 4
1125.59 4
1125.66 4
1125.74 4
1125.82 4
1125.89 3
1125.97 3
1126.05 3
1126.13 2
1126.20 2
1126.28 2
1126.36 1
1126.43 1
1126.51 2
1126.59 2
1126.66 2
1126.74 2
1126.82 2
1126.89 1
1126.97 1
1127.05 1
1127.13 0
1127.20 0
1127.28 0
1127.36 0
1127.43 0
1127.51 0
1127.59 0
1127.66 0
1127.74 0
1127.82 0
1127.89 0
1127.97 0
1128.05 0
1128.13 0
1128.20 0
1128.28 0
1128.36 1
1128.43 2
1128.51 2
1128.59 3
1128.66 3
1128.74 3
1128.82 3
1128.90 3
1128.97 3
1129.05 3
1129.13 4
1129.20 4
1129.28 4
1129.36 4
1129.43 4
1129.51 3
1129.59 3
1129.67 2
1129.74 1
1129.82 1
1129.90 1
1129.97 1
1130.05 1
1130.13 1
1130.20 2
1130.28 2
1130.36 1
1130.44 1
1130.51 1
1130.59 0
1130.67 0
1130.74 0
1130.82 1
1130.90 1
1130.97 2
1131.05 3
1131.13 4
1131.21 5
1131.28 5
1131.36 6
1131.44 5
1131.51 5
1131.59 5
1131.67 5
1131.75 4
1131.82 4
1131.90 4
1131.98 4
1132.05 4
1132.13 4
1132.21 4
1132.29 4
1132.36 4
1132.44 4
1132.52 3
1132.59 3
1132.67 3
1132.75 3
1132.83 2
1132.90 2
1132.98 2
1133.06 1
1133.13 1
1133.21 0
1133.29 0
1133.37 0
1133.44 1
1133.52 1
1133.60 2
1133.67 3
1133.75 4
1133.83 4
1133.91 5
1133.98 5
1134.06 6
1134.14 6
1134.21 6
1134.29 6
1134.37 7
1134.45 7
1134.52 7
1134.60 6
1134.68 6
1134.75 6
1134.83 5
1134.91 5
1134.99 4
1135.06 4
1135.14 4
1135.22 4
1135.29 4
1135.37 4
1135.45 4
1135.53 4
1135.60 5
1135.68 5
1135.76 6
1135.83 6
1135.91 7
1135.99 7
1136.07 7
1136.14 7
1136.22 7
1136.30 7
1136.38 6
1136.45 6
1136.53 6
1136.61 6
1136.68 7
1136.76 7
1136.84 8
1136.92 8
1136.99 9
1137.07 8
1137.15 8
1137.23 7
1137.30 6
1137.38 5
1137.46 4
1137.53 3
1137.61 3
1137.69 3
1137.77 3
1137.84 3
1137.92 3
1138.00 3
1138.08 3
1138.15 3
1138.23 3
1138.31 3
1138.38 4
1138.46 5
1138.54 6
1138.62 6
1138.69 7
1138.77 8
1138.85 8
1138.93 8
1139.00 8
1139.08 8
1139.16 7
1139.24 7
1139.31 6
1139.39 6
1139.47 6
1139.54 6
1139.62 6
1139.70 6
1139.78 5
1139.85 5
1139.93 5
1140.01 4
1140.09 4
1140.16 3
1140.24 2
1140.32 2
1140.40 2
1140.47 1
1140.55 2
1140.63 2
1140.71 2
1140.78 3
1140.86 3
1140.94 3
1141.01 3
1141.09 4
1141.17 4
1141.25 4
1141.32 4
1141.40 4
1141.48 5
1141.56 5
1141.63 5
1141.71 5
1141.79 4
1141.87 4
1141.94 4
1142.02 4
1142.10 4
1142.18 5
1142.25 5
1142.33 5
1142.41 5
1142.49 5
1142.56 5
1142.64 5
1142.72 5
1142.80 4
1142.87 4
1142.95 4
1143.03 4
1143.11 4
1143.18 4
1143.26 4
1143.34 4
1143.42 4
1143.49 4
1143.57 5
1143.65 5
1143.73 5
1143.80 4
1143.88 4
1143.96 4
1144.04 3
1144.11 3
1144.19 3
1144.27 3
1144.35 4
1144.42 5
1144.50 5
1144.58 6
1144.66 7
1144.73 7
1144.81 7
1144.89 7
1144.97 7
1145.04 7
1145.12 7
1145.20 6
1145.28 6
1145.35 6
1145.43 5
1145.51 5
1145.59 5
1145.66 5
1145.74 4
1145.82 4
1145.90 4
1145.97 4
1146.05 3
1146.13 3
1146.21 2
1146.28 2
1146.36 2
1146.44 2
1146.52 2
1146.59 3
1146.67 3
1146.75 3
1146.83 3
1146.90 3
1146.98 4
1147.06 4
1147.14 4
1147.22 5
1147.29 6
1147.37 6
1147.45 6
1147.53 7
1147.60 7
1147.68 6
1147.76 6
1147.84 6
1147.91 6
1147.99 5
1148.07 5
1148.15 5
1148.22 5
1148.30 5
1148.38 4
1148.46 4
1148.54 4
1148.61 4
1148.69 4
1148.77 3
1148.85 3
1148.92 3
1149.00 2
1149.08 2
1149.16 2
1149.23 3
1149.31 3
1149.39 4
1149.47 4
1149.54 4
1149.62 4
1149.70 4
1149.78 3
1149.86 3
1149.93 2
1150.01 2
1150.09 3
1150.17 3
1150.24 4
1150.32 5
1150.40 6
1150.48 8
1150.55 8
1150.63 9
1150.71 10
1150.79 10
1150.87 10
1150.94 9
1151.02 9
1151.10 9
1151.18 9
1151.25 9
1151.33 9
1151.41 8
1151.49 8
1151.57 7
1151.64 6
1151.72 6
1151.80 5
1151.88 5
1151.95 5
1152.03 5
1152.11 5
1152.19 5
1152.27 6
1152.34 6
1152.42 6
1152.50 6
1152.58 6
1152.65 6
1152.73 6
1152.81 6
1152.89 6
1152.97 6
1153.04 6
1153.12 6
1153.20 6
1153.28 6
1153.35 6
1153.43 6
1153.51 6
1153.59 5
1153.67 5
1153.74 4
1153.82 3
1153.90 3
1153.98 2
1154.06 2
1154.13 2
1154.21 2
1154.29 2
1154.37 2
1154.44 3
1154.52 3
1154.60 4
1154.68 4
1154.76 5
1154.83 5
1154.91 6
1154.99 6
1155.07 6
1155.15 5
1155.22 5
1155.30 5
1155.38 4
1155.46 4
1155.53 4
1155.61 4
1155.69 5
1155.77 5
1155.85 4
1155.92 4
1156.00 3
1156.08 2
1156.16 2
1156.24 2
1156.31 2
1156.39 2
1156.47 2
1156.55 3
1156.63 4
1156.70 4
1156.78 5
1156.86 6
1156.94 6
1157.02 6
1157.09 6
1157.17 6
1157.25 6
1157.33 5
1157.40 4
1157.48 4
1157.56 3
1157.64 3
1157.72 3
1157.79 3
1157.87 2
1157.95 2
1158.03 1
1158.11 1
1158.18 1
1158.26 1
1158.34 1
1158.42 2
1158.50 3
1158.57 3
1158.65 4
1158.73 4
1158.81 5
1158.89 5
1158.96 5
1159.04 5
1159.12 5
1159.20 5
1159.28 6
1159.35 7
1159.43 7
1159.51 7
1159.59 7
1159.67 6
1159.74 5
1159.82 4
1159.90 3
1159.98 2
1160.06 2
1160.13 2
1160.21 2
1160.29 2
1160.37 3
1160.45 3
1160.53 3
1160.60 3
1160.68 3
1160.76 4
1160.84 4
1160.92 4
1160.99 3
1161.07 3
1161.15 2
1161.23 2
1161.31 1
1161.38 1
1161.46 1
1161.54 2
1161.62 3
1161.70 4
1161.77 5
1161.85 6
1161.93 6
1162.01 7
1162.09 6
1162.16 6
1162.24 6
1162.32 5
1162.40 4
1162.48 3
1162.56 3
1162.63 2
1162.71 1
1162.79 0
1162.87 0
1162.95 0
1163.02 0
1163.10 0
1163.18 1
1163.26 2
1163.34 3
1163.42 5
1163.49 5
1163.57 6
1163.65 6
1163.73 6
1163.81 6
1163.88 5
1163.96 5
1164.04 4
1164.12 3
1164.20 3
1164.27 2
1164.35 2
1164.43 3
1164.51 3
1164.59 4
1164.67 5
1164.74 6
1164.82 7
1164.90 9
1164.98 11
1165.06 13
1165.14 15
1165.21 16
1165.29 17
1165.37 16
1165.45 15
1165.53 13
1165.60 10
1165.68 8
1165.76 6
1165.84 4
1165.92 3
1166.00 2
1166.07 1
1166.15 1
1166.23 1
1166.31 1
1166.39 1
1166.47 1
1166.54 1
1166.62 1
1166.70 1
1166.78 1
1166.86 1
1166.93 2
1167.01 3
1167.09 5
1167.17 6
1167.25 6
1167.33 6
1167.40 6
1167.48 5
1167.56 3
1167.64 2
1167.72 0
1167.80 0
1167.87 0
1167.95 0
1168.03 0
1168.11 0
1168.19 0
1168.27 0
1168.34 0
1168.42 0
1168.50 2
1168.58 3
1168.66 4
1168.74 5
1168.81 6
1168.89 6
1168.97 6
1169.05 5
1169.13 5
1169.21 4
1169.28 4
1169.36 4
1169.44 4
1169.52 4
1169.60 4
1169.68 4
1169.75 4
1169.83 4
1169.91 5
1169.99 5
1170.07 5
1170.15 5
1170.22 4
1170.30 4
1170.38 4
1170.46 3
1170.54 3
1170.62 2
1170.70 2
1170.77 2
1170.85 2
1170.93 2
1171.01 3
1171.09 4
1171.17 4
1171.24 5
1171.32 5
1171.40 4
1171.48 4
1171.56 3
1171.64 2
1171.71 1
1171.79 1
1171.87 0
1171.95 0
1172.03 0
1172.11 0
1172.19 0
1172.26 0
1172.34 1
1172.42 1
1172.50 2
1172.58 3
1172.66 3
1172.73 4
1172.81 4
1172.89 4
1172.97 4
1173.05 4
1173.13 4
1173.21 4
1173.28 4
1173.36 4
1173.44 4
1173.52 4
1173.60 5
1173.68 5
1173.75 5
1173.83 5
1173.91 4
1173.99 4
1174.07 4
1174.15 4
1174.23 3
1174.30 3
1174.38 3
1174.46 2
1174.54 2
1174.62 2
1174.70 2
1174.78 2
1174.85 3
1174.93 3
1175.01 5
1175.09 6
1175.17 7
1175.25 8
1175.33 8
1175.40 8
1175.48 8
1175.56 8
1175.64 7
1175.72 7
1175.80 7
1175.88 7
1175.95 8
1176.03 8
1176.11 8
1176.19 8
1176.27 8
1176.35 8
1176.43 7
1176.50 6
1176.58 6
1176.66 5
1176.74 4
1176.82 4
1176.90 5
1176.98 6
1177.05 8
1177.13 9
1177.21 11
1177.29 12
1177.37 12
1177.45 12
1177.53 11
1177.60 9
1177.68 7
1177.76 5
1177.84 4
1177.92 3
1178.00 2
1178.08 2
1178.16 3
1178.23 3
1178.31 4
1178.39 5
1178.47 6
1178.55 7
1178.63 7
1178.71 8
1178.78 8
1178.86 9
1178.94 9
1179.02 10
1179.10 10
1179.18 10
1179.26 10
1179.34 10
1179.41 10
1179.49 10
1179.57 10
1179.65 9
1179.73 9
1179.81 8
1179.89 8
1179.96 7
1180.04 6
1180.12 5
1180.20 5
1180.28 4
1180.36 4
1180.44 5
1180.52 6
1180.59 8
1180.67 9
1180.75 10
1180.83 10
1180.91 10
1180.99 9
1181.07 8
1181.15 7
1181.22 6
1181.30 5
1181.38 5
1181.46 5
1181.54 6
1181.62 7
1181.70 7
1181.78 8
1181.85 9
1181.93 9
1182.01 10
1182.09 10
1182.17 9
1182.25 8
1182.33 8
1182.41 7
1182.48 7
1182.56 7
1182.64 7
1182.72 7
1182.80 7
1182.88 7
1182.96 6
1183.04 6
1183.12 5
1183.19 4
1183.27 3
1183.35 2
1183.43 1
1183.51 1
1183.59 0
1183.67 0
1183.75 0
1183.82 0
1183.90 1
1183.98 1
1184.06 2
1184.14 2
1184.22 2
1184.30 2
1184.38 2
1184.46 2
1184.53 2
1184.61 2
1184.69 2
1184.77 3
1184.85 3
1184.93 3
1185.01 3
1185.09 3
1185.17 3
1185.24 3
1185.32 4
1185.40 5
1185.48 7
1185.56 9
1185.64 11
1185.72 12
1185.80 14
1185.88 14
1185.95 15
1186.03 15
1186.11 14
1186.19 14
1186.27 13
1186.35 12
1186.43 11
1186.51 10
1186.59 8
1186.66 7
1186.74 6
1186.82 5
1186.90 4
1186.98 3
1187.06 3
1187.14 2
1187.22 2
1187.30 2
1187.38 2
1187.45 2
1187.53 2
1187.61 2
1187.69 2
1187.77 2
1187.85 2
1187.93 2
1188.01 2
1188.09 1
1188.16 1
1188.24 1
1188.32 1
1188.40 1
1188.48 2
1188.56 2
1188.64 3
1188.72 3
1188.80 3
1188.88 3
1188.95 3
1189.03 3
1189.11 3
1189.19 3
1189.27 3
1189.35 4
1189.43 4
1189.51 4
1189.59 4
1189.67 4
1189.75 4
1189.82 5
1189.90 5
1189.98 5
1190.06 5
1190.14 6
1190.22 6
1190.30 6
1190.38 7
1190.46 9
1190.54 10
1190.61 11
1190.69 12
1190.77 13
1190.85 14
1190.93 14
1191.01 15
1191.09 15
1191.17 15
1191.25 15
1191.33 15
1191.41 14
1191.48 14
1191.56 13
1191.64 13
1191.72 13
1191.80 13
1191.88 12
1191.96 12
1192.04 11
1192.12 10
1192.20 9
1192.28 7
1192.35 6
1192.43 5
1192.51 5
1192.59 4
1192.67 4
1192.75 4
1192.83 4
1192.91 4
1192.99 5
1193.07 5
1193.15 7
1193.23 8
1193.30 10
1193.38 12
1193.46 14
1193.54 14
1193.62 15
1193.70 14
1193.78 13
1193.86 12
1193.94 11
1194.02 11
1194.10 10
1194.18 10
1194.25 10
1194.33 10
1194.41 10
1194.49 11
1194.57 11
1194.65 12
1194.73 13
1194.81 14
1194.89 15
1194.97 16
1195.05 18
1195.13 18
1195.20 19
1195.28 20
1195.36 19
1195.44 19
1195.52 18
1195.60 17
1195.68 15
1195.76 14
1195.84 12
1195.92 10
1196.00 9
1196.08 8
1196.16 8
1196.23 9
1196.31 10
1196.39 13
1196.47 15
1196.55 17
1196.63 19
1196.71 19
1196.79 19
1196.87 17
1196.95 16
1197.03 15
1197.11 14
1197.19 15
1197.27 15
1197.34 16
1197.42 17
1197.50 17
1197.58 17
1197.66 17
1197.74 17
1197.82 16
1197.90 16
1197.98 16
1198.06 16
1198.14 15
1198.22 15
1198.30 13
1198.38 12
1198.46 10
1198.53 9
1198.61 8
1198.69 7
1198.77 6
1198.85 6
1198.93 7
1199.01 7
1199.09 8
1199.17 9
1199.25 10
1199.33 11
1199.41 12
1199.49 12
1199.57 13
1199.65 13
1199.72 12
1199.80 12
1199.88 12
1199.96 12
1200.04 12
1200.12 12
1200.20 12
1200.28 12
1200.36 13
1200.44 13
1200.52 13
1200.60 13
1200.68 12
1200.76 12
1200.84 11
1200.92 10
1200.99 10
1201.07 10
1201.15 11
1201.23 11
1201.31 11
1201.39 11
1201.47 11
1201.55 10
1201.63 8
1201.71 7
1201.79 6
1201.87 5
1201.95 5
1202.03 5
1202.11 6
1202.19 7
1202.27 8
1202.35 8
1202.42 9
1202.50 9
1202.58 9
1202.66 9
1202.74 8
1202.82 7
1202.90 6
1202.98 5
1203.06 5
1203.14 5
1203.22 5
1203.30 5
1203.38 5
1203.46 5
1203.54 5
1203.62 4
1203.70 4
1203.78 5
1203.86 5
1203.93 6
1204.01 6
1204.09 7
1204.17 7
1204.25 7
1204.33 6
1204.41 6
1204.49 6
1204.57 6
1204.65 7
1204.73 8
1204.81 9
1204.89 9
1204.97 10
1205.05 10
1205.13 10
1205.21 10
1205.29 9
1205.37 9
1205.45 9
1205.53 9
1205.61 9
1205.68 10
1205.76 11
1205.84 12
1205.92 13
1206.00 14
1206.08 15
1206.16 16
1206.24 15
1206.32 14
1206.40 13
1206.48 12
1206.56 11
1206.64 11
1206.72 11
1206.80 11
1206.88 12
1206.96 13
1207.04 15
1207.12 16
1207.20 17
1207.28 18
1207.36 19
1207.44 20
1207.52 20
1207.59 21
1207.67 21
1207.75 21
1207.83 21
1207.91 21
1207.99 21
1208.07 21
1208.15 22
1208.23 22
1208.31 23
1208.39 23
1208.47 23
1208.55 23
1208.63 22
1208.71 22
1208.79 22
1208.87 21
1208.95 21
1209.03 21
1209.11 20
1209.19 20
1209.27 19
1209.35 19
1209.43 18
1209.51 18
1209.59 18
1209.67 18
1209.75 18
1209.83 17
1209.91 17
1209.98 16
1210.06 14
1210.14 13
1210.22 11
1210.30 10
1210.38 9
1210.46 8
1210.54 7
1210.62 6
1210.70 6
1210.78 5
1210.86 5
1210.94 5
1211.02 6
1211.10 7
1211.18 8
1211.26 9
1211.34 10
1211.42 11
1211.50 13
1211.58 14
1211.66 16
1211.74 17
1211.82 17
1211.90 18
1211.98 17
1212.06 17
1212.14 16
1212.22 16
1212.30 15
1212.38 14
1212.46 14
1212.54 13
1212.62 12
1212.70 12
1212.78 12
1212.86 12
1212.94 13
1213.02 14
1213.10 15
1213.18 17
1213.26 18
1213.33 19
1213.41 20
1213.49 21
1213.57 22
1213.65 22
1213.73 23
1213.81 22
1213.89 22
1213.97 21
1214.05 19
1214.13 18
1214.21 16
1214.29 15
1214.37 14
1214.45 14
1214.53 14
1214.61 14
1214.69 14
1214.77 14
1214.85 13
1214.93 12
1215.01 11
1215.09 10
1215.17 10
1215.25 9
1215.33 9
1215.41 10
1215.49 9
1215.57 9
1215.65 9
1215.73 8
1215.81 7
1215.89 5
1215.97 4
1216.05 3
1216.13 2
1216.21 1
1216.29 1
1216.37 1
1216.45 2
1216.53 3
1216.61 5
1216.69 7
1216.77 10
1216.85 12
1216.93 15
1217.01 16
1217.09 17
1217.17 18
1217.25 18
1217.33 18
1217.41 18
1217.49 17
1217.57 16
1217.65 16
1217.73 15
1217.81 14
1217.89 13
1217.97 12
1218.05 11
1218.13 10
1218.21 10
1218.29 9
1218.37 9
1218.45 9
1218.53 10
1218.61 10
1218.69 11
1218.77 12
1218.85 13
1218.93 15
1219.01 16
1219.09 17
1219.17 17
1219.25 18
1219.33 20
1219.41 21
1219.49 22
1219.57 24
1219.65 25
1219.73 26
1219.81 27
1219.89 27
1219.97 26
1220.05 25
1220.13 23
1220.21 21
1220.29 19
1220.37 17
1220.45 15
1220.53 14
1220.61 13
1220.69 13
1220.77 13
1220.85 14
1220.93 15
1221.01 15
1221.09 15
1221.17 15
1221.25 14
1221.33 13
1221.41 12
1221.49 10
1221.57 8
1221.65 7
1221.73 7
1221.81 7
1221.89 7
1221.97 8
1222.05 9
1222.13 10
1222.21 12
1222.29 13
1222.37 14
1222.45 15
1222.53 16
1222.61 17
1222.69 18
1222.77 18
1222.85 17
1222.93 17
1223.01 16
1223.09 15
1223.17 13
1223.25 12
1223.33 11
1223.41 10
1223.49 10
1223.57 11
1223.65 12
1223.73 14
1223.81 16
1223.89 18
1223.97 19
1224.05 20
1224.13 19
1224.21 18
1224.29 16
1224.37 14
1224.45 12
1224.54 11
1224.62 10
1224.70 10
1224.78 11
1224.86 12
1224.94 14
1225.02 16
1225.10 17
1225.18 19
1225.26 20
1225.34 21
1225.42 21
1225.50 21
1225.58 21
1225.66 20
1225.74 18
1225.82 16
1225.90 15
1225.98 14
1226.06 13
1226.14 13
1226.22 14
1226.30 14
1226.38 14
1226.46 14
1226.54 14
1226.62 15
1226.70 15
1226.78 16
1226.86 18
1226.94 21
1227.02 23
1227.10 26
1227.18 28
1227.26 29
1227.34 29
1227.42 29
1227.50 28
1227.58 27
1227.66 26
1227.74 26
1227.82 25
1227.91 24
1227.99 24
1228.07 23
1228.15 23
1228.23 22
1228.31 21
1228.39 20
1228.47 20
1228.55 20
1228.63 20
1228.71 21
1228.79 22
1228.87 24
1228.95 25
1229.03 26
1229.11 28
1229.19 28
1229.27 29
1229.35 29
1229.43 29
1229.51 29
1229.59 29
1229.67 29
1229.75 29
1229.83 28
1229.91 26
1229.99 25
1230.07 23
1230.15 21
1230.23 18
1230.32 16
1230.40 14
1230.48 12
1230.56 10
1230.64 8
1230.72 6
1230.80 4
1230.88 3
1230.96 1
1231.04 0
1231.12 0
1231.20 0
1231.28 0
1231.36 0
1231.44 0
1231.52 0
1231.60 0
1231.68 0
1231.76 0
1231.84 0
1231.92 2
1232.00 3
1232.08 5
1232.16 6
1232.25 8
1232.33 9
1232.41 11
1232.49 14
1232.57 16
1232.65 19
1232.73 21
1232.81 23
1232.89 24
1232.97 24
1233.05 25
1233.13 26
1233.21 27
1233.29 28
1233.37 30
1233.45 31
1233.53 31
1233.61 31
1233.69 29
1233.77 27
1233.85 23
1233.93 20
1234.02 16
1234.10 13
1234.18 12
1234.26 11
1234.34 11
1234.42 12
1234.50 14
1234.58 16
1234.66 18
1234.74 19
1234.82 20
1234.90 20
1234.98 20
1235.06 20
1235.14 19
1235.22 19
1235.30 19
1235.38 19
1235.46 19
1235.55 19
1235.63 18
1235.71 18
1235.79 18
1235.87 17
1235.95 16
1236.03 14
1236.11 13
1236.19 11
1236.27 9
1236.35 8
1236.43 8
1236.51 8
1236.59 9
1236.67 10
1236.75 11
1236.83 12
1236.91 13
1237.00 13
1237.08 13
1237.16 13
1237.24 14
1237.32 14
1237.40 14
1237.48 14
1237.56 15
1237.64 15
1237.72 16
1237.80 17
1237.88 19
1237.96 21
1238.04 22
1238.12 24
1238.20 25
1238.29 26
1238.37 26
1238.45 25
1238.53 25
1238.61 24
1238.69 23
1238.77 22
1238.85 21
1238.93 20
1239.01 19
1239.09 18
1239.17 17
1239.25 16
1239.33 16
1239.41 15
1239.50 15
1239.58 16
1239.66 16
1239.74 17
1239.82 18
1239.90 19
1239.98 18
1240.06 18
1240.14 16
1240.22 14
1240.30 12
1240.38 11
1240.46 10
1240.54 10
1240.62 11
1240.71 12
1240.79 13
1240.87 15
1240.95 16
1241.03 17
1241.11 18
1241.19 19
1241.27 20
1241.35 20
1241.43 21
1241.51 21
1241.59 20
1241.67 19
1241.75 19
1241.84 18
1241.92 18
1242.00 18
1242.08 19
1242.16 19
1242.24 20
1242.32 20
1242.40 20
1242.48 19
1242.56 19
1242.64 19
1242.72 19
1242.80 19
1242.89 20
1242.97 20
1243.05 20
1243.13 19
1243.21 19
1243.29 18
1243.37 18
1243.45 18
1243.53 19
1243.61 20
1243.69 22
1243.77 23
1243.86 24
1243.94 24
1244.02 24
1244.10 24
1244.18 23
1244.26 22
1244.34 21
1244.42 20
1244.50 20
1244.58 20
1244.66 21
1244.74 22
1244.83 23
1244.91 24
1244.99 24
1245.07 23
1245.15 22
1245.23 19
1245.31 17
1245.39 15
1245.47 13
1245.55 12
1245.63 12
1245.71 12
1245.80 12
1245.88 13
1245.96 13
1246.04 13
1246.12 13
1246.20 13
1246.28 13
1246.36 12
1246.44 12
1246.52 11
1246.60 11
1246.69 11
1246.77 12
1246.85 13
1246.93 14
1247.01 15
1247.09 15
1247.17 16
1247.25 16
1247.33 16
1247.41 16
1247.49 16
1247.58 17
1247.66 19
1247.74 20
1247.82 21
1247.90 23
1247.98 24
1248.06 24
1248.14 25
1248.22 25
1248.30 25
1248.39 24
1248.47 23
1248.55 22
1248.63 21
1248.71 20
1248.79 19
1248.87 18
1248.95 17
1249.03 16
1249.11 14
1249.19 13
1249.28 11
1249.36 10
1249.44 9
1249.52 9
1249.60 9
1249.68 9
1249.76 8
1249.84 8
1249.92 8
1250.00 8
1250.09 8
1250.17 8
1250.25 8
1250.33 8
1250.41 8
1250.49 9
1250.57 10
1250.65 11
1250.73 11
1250.82 12
1250.90 13
1250.98 13
1251.06 13
1251.14 12
1251.22 11
1251.30 10
1251.38 9
1251.46 8
1251.54 7
1251.63 7
1251.71 6
1251.79 7
1251.87 8
1251.95 10
1252.03 13
1252.11 16
1252.19 20
1252.27 23
1252.36 25
1252.44 27
1252.52 28
1252.60 29
1252.68 29
1252.76 29
1252.84 29
1252.92 29
1253.00 29
1253.09 29
1253.17 28
1253.25 26
1253.33 25
1253.41 23
1253.49 21
1253.57 19
1253.65 18
1253.73 16
1253.82 14
1253.90 13
1253.98 12
1254.06 12
1254.14 11
1254.22 11
1254.30 11
1254.38 11
1254.46 12
1254.55 12
1254.63 12
1254.71 13
1254.79 14
1254.87 14
1254.95 15
1255.03 15
1255.11 15
1255.20 15
1255.28 14
1255.36 13
1255.44 12
1255.52 11
1255.60 11
1255.68 11
1255.76 12
1255.84 14
1255.93 16
1256.01 18
1256.09 20
1256.17 22
1256.25 23
1256.33 23
1256.41 22
1256.49 19
1256.58 16
1256.66 13
1256.74 11
1256.82 9
1256.90 8
1256.98 8
1257.06 9
1257.14 10
1257.23 12
1257.31 13
1257.39 14
1257.47 15
1257.55 16
1257.63 17
1257.71 18
1257.79 19
1257.88 19
1257.96 20
1258.04 20
1258.12 19
1258.20 19
1258.28 18
1258.36 17
1258.44 16
1258.53 15
1258.61 14
1258.69 14
1258.77 14
1258.85 14
1258.93 15
1259.01 16
1259.10 17
1259.18 18
1259.26 19
1259.34 19
1259.42 19
1259.50 19
1259.58 19
1259.66 19
1259.75 18
1259.83 17
1259.91 16
1259.99 15
1260.07 14
1260.15 13
1260.23 12
1260.31 12
1260.40 13
1260.48 13
1260.56 14
1260.64 14
1260.72 14
1260.80 14
1260.88 14
1260.97 14
1261.05 15
1261.13 16
1261.21 18
1261.29 19
1261.37 21
1261.45 22
1261.54 23
1261.62 23
1261.70 23
1261.78 23
1261.86 22
1261.94 21
1262.02 20
1262.11 19
1262.19 17
1262.27 16
1262.35 14
1262.43 13
1262.51 12
1262.59 11
1262.68 10
1262.76 10
1262.84 9
1262.92 9
1263.00 9
1263.08 10
1263.16 11
1263.25 13
1263.33 14
1263.41 14
1263.49 14
1263.57 13
1263.65 12
1263.73 9
1263.82 7
1263.90 5
1263.98 4
1264.06 3
1264.14 4
1264.22 5
1264.30 7
1264.39 9
1264.47 11
1264.55 12
1264.63 12
1264.71 12
1264.79 11
1264.87 10
1264.96 10
1265.04 9
1265.12 10
1265.20 10
1265.28 12
1265.36 13
1265.45 15
1265.53 16
1265.61 16
1265.69 16
1265.77 15
1265.85 14
1265.93 12
1266.02 10
1266.10 8
1266.18 6
1266.26 5
1266.34 4
1266.42 3
1266.51 3
1266.59 3
1266.67 4
1266.75 5
1266.83 7
1266.91 9
1266.99 11
1267.08 13
1267.16 16
1267.24 18
1267.32 20
1267.40 21
1267.48 22
1267.57 23
1267.65 23
1267.73 21
1267.81 20
1267.89 17
1267.97 15
1268.05 12
1268.14 10
1268.22 9
1268.30 8
1268.38 8
1268.46 8
1268.54 8
1268.63 8
1268.71 8
1268.79 8
1268.87 7
1268.95 6
1269.03 5
1269.12 5
1269.20 4
1269.28 3
1269.36 2
1269.44 2
1269.52 2
1269.61 3
1269.69 4
1269.77 5
1269.85 6
1269.93 7
1270.01 8
1270.10 8
1270.18 8
1270.26 8
1270.34 7
1270.42 6
1270.50 5
1270.59 4
1270.67 4
1270.75 4
1270.83 4
1270.91 5
1270.99 6
1271.08 8
1271.16 9
1271.24 11
1271.32 13
1271.40 16
1271.48 19
1271.57 23
1271.65 27
1271.73 31
1271.81 35
1271.89 38
1271.97 41
1272.06 42
1272.14 43
1272.22 43
1272.30 42
1272.38 42
1272.47 42
1272.55 43
1272.63 43
1272.71 43
1272.79 43
1272.87 41
1272.96 38
1273.04 34
1273.12 30
1273.20 26
1273.28 23
1273.36 20
1273.45 18
1273.53 16
1273.61 16
1273.69 15
1273.77 15
1273.86 15
1273.94 14
1274.02 13
1274.10 13
1274.18 12
1274.26 11
1274.35 11
1274.43 11
1274.51 11
1274.59 12
1274.67 12
1274.75 14
1274.84 15
1274.92 16
1275.00 17
1275.08 17
1275.16 17
1275.25 18
1275.33 18
1275.41 19
1275.49 19
1275.57 20
1275.66 20
1275.74 20
1275.82 20
1275.90 19
1275.98 18
1276.06 16
1276.15 15
1276.23 14
1276.31 13
1276.39 13
1276.47 14
1276.56 15
1276.64 17
1276.72 19
1276.80 20
1276.88 21
1276.96 22
1277.05 21
1277.13 21
1277.21 19
1277.29 17
1277.37 16
1277.46 14
1277.54 13
1277.62 12
1277.70 12
1277.78 12
1277.87 12
1277.95 12
1278.03 13
1278.11 13
1278.19 12
1278.28 12
1278.36 12
1278.44 12
1278.52 12
1278.60 12
1278.68 11
1278.77 11
1278.85 10
1278.93 9
1279.01 7
1279.09 5
1279.18 3
1279.26 2
1279.34 0
1279.42 0
1279.50 0
1279.59 0
1279.67 0
1279.75 0
1279.83 0
1279.91 0
1280.00 0
1280.08 2
1280.16 6
1280.24 9
1280.32 12
1280.41 15
1280.49 18
1280.57 19
1280.65 19
1280.73 19
1280.82 18
1280.90 17
1280.98 16
1281.06 15
1281.14 14
1281.23 14
1281.31 14
1281.39 14
1281.47 15
1281.55 17
1281.64 19
1281.72 21
1281.80 23
1281.88 25
1281.96 25
1282.05 25
1282.13 24
1282.21 22
1282.29 20
1282.37 17
1282.46 15
1282.54 12
1282.62 11
1282.70 9
1282.79 8
1282.87 7
1282.95 7
1283.03 8
1283.11 9
1283.20 11
1283.28 13
1283.36 15
1283.44 16
1283.52 16
1283.61 15
1283.69 14
1283.77 12
1283.85 10
1283.93 8
1284.02 7
1284.10 7
1284.18 7
1284.26 7
1284.35 7
1284.43 8
1284.51 8
1284.59 9
1284.67 11
1284.76 13
1284.84 16
1284.92 19
1285.00 21
1285.08 24
1285.17 25
1285.25 27
1285.33 27
1285.41 28
1285.50 28
1285.58 29
1285.66 28
1285.74 28
1285.82 26
1285.91 25
1285.99 22
1286.07 20
1286.15 18
1286.23 16
1286.32 15
1286.40 15
1286.48 15
1286.56 16
1286.65 16
1286.73 17
1286.81 17
1286.89 16
1286.97 16
1287.06 15
1287.14 14
1287.22 13
1287.30 11
1287.39 10
1287.47 9
1287.55 8
1287.63 6
1287.71 5
1287.80 3
1287.88 2
1287.96 1
1288.04 1
1288.13 1
1288.21 2
1288.29 3
1288.37 5
1288.45 7
1288.54 8
1288.62 9
1288.70 9
1288.78 8
1288.87 7
1288.95 6
1289.03 4
1289.11 4
1289.19 4
1289.28 4
1289.36 5
1289.44 6
1289.52 7
1289.61 7
1289.69 7
1289.77 6
1289.85 5
1289.94 4
1290.02 4
1290.10 4
1290.18 5
1290.26 6
1290.35 7
1290.43 7
1290.51 7
1290.59 8
1290.68 9
1290.76 10
1290.84 12
1290.92 14
1291.01 16
1291.09 18
1291.17 19
1291.25 20
1291.33 20
1291.42 21
1291.50 21
1291.58 22
1291.66 23
1291.75 23
1291.83 24
1291.91 24
1291.99 23
1292.08 23
1292.16 22
1292.24 21
1292.32 19
1292.41 18
1292.49 16
1292.57 15
1292.65 13
1292.74 12
1292.82 11
1292.90 9
1292.98 8
1293.06 7
1293.15 6
1293.23 5
1293.31 5
1293.39 5
1293.48 6
1293.56 7
1293.64 8
1293.72 10
1293.81 11
1293.89 11
1293.97 11
1294.05 11
1294.14 11
1294.22 10
1294.30 10
1294.38 11
1294.47 11
1294.55 12
1294.63 14
1294.71 15
1294.80 17
1294.88 18
1294.96 19
1295.04 19
1295.13 19
1295.21 17
1295.29 15
1295.37 13
1295.46 11
1295.54 10
1295.62 9
1295.70 9
1295.79 10
1295.87 12
1295.95 14
1296.03 15
1296.12 17
1296.20 18
1296.28 18
1296.36 19
1296.45 19
1296.53 19
1296.61 19
1296.69 19
1296.78 19
1296.86 18
1296.94 17
1297.02 17
1297.11 16
1297.19 15
1297.27 14
1297.35 13
1297.44 12
1297.52 11
1297.60 11
1297.68 11
1297.77 11
1297.85 12
1297.93 14
1298.01 16
1298.10 17
1298.18 19
1298.26 20
1298.34 21
1298.43 21
1298.51 21
1298.59 21
1298.67 21
1298.76 20
1298.84 20
1298.92 19
1299.00 19
1299.09 19
1299.17 19
1299.25 20
1299.33 21
1299.42 22
1299.50 24
1299.58 25
1299.67 26
1299.75 27
1299.83 27
1299.91 27
1300.00 25
1300.08 24
1300.16 21
1300.24 19
1300.33 17
1300.41 14
1300.49 13
1300.57 12
1300.66 12
1300.74 13
1300.82 14
1300.90 15
1300.99 16
1301.07 17
1301.15 17
1301.24 16
1301.32 15
1301.40 14
1301.48 12
1301.57 10
1301.65 8
1301.73 6
1301.81 5
1301.90 5
1301.98 5
1302.06 7
1302.14 9
1302.23 12
1302.31 14
1302.39 17
1302.48 18
1302.56 19
1302.64 20
1302.72 20
1302.81 19
1302.89 18
1302.97 18
1303.05 17
1303.14 16
1303.22 16
1303.30 16
1303.39 16
1303.47 17
1303.55 17
1303.63 18
1303.72 19
1303.80 20
1303.88 20
1303.96 20
1304.05 20
1304.13 20
1304.21 19
1304.30 19
1304.38 18
1304.46 18
1304.54 17
1304.63 16
1304.71 15
1304.79 14
1304.87 13
1304.96 12
1305.04 12
1305.12 13
1305.21 14
1305.29 16
1305.37 20
1305.45 25
1305.54 30
1305.62 36
1305.70 42
1305.79 47
1305.87 50
1305.95 52
1306.03 52
1306.12 50
1306.20 48
1306.28 45
1306.37 42
1306.45 39
1306.53 36
1306.61 33
1306.70 30
1306.78 27
1306.86 24
1306.95 22
1307.03 20
1307.11 19
1307.19 20
1307.28 21
1307.36 22
1307.44 24
1307.52 25
1307.61 26
1307.69 25
1307.77 25
1307.86 24
1307.94 23
1308.02 23
1308.11 24
1308.19 25
1308.27 28
1308.35 31
1308.44 36
1308.52 41
1308.60 47
1308.69 52
1308.77 57
1308.85 60
1308.93 62
1309.02 62
1309.10 60
1309.18 57
1309.27 53
1309.35 48
1309.43 43
1309.51 39
1309.60 35
1309.68 31
1309.76 28
1309.85 25
1309.93 23
1310.01 22
1310.09 21
1310.18 20
1310.26 19
1310.34 19
1310.43 18
1310.51 19
1310.59 19
1310.68 20
1310.76 21
1310.84 22
1310.92 24
1311.01 27
1311.09 29
1311.17 30
1311.26 30
1311.34 30
1311.42 29
1311.51 28
1311.59 26
1311.67 25
1311.75 23
1311.84 21
1311.92 19
1312.00 16
1312.09 14
1312.17 11
1312.25 10
1312.34 10
1312.42 11
1312.50 14
1312.58 17
1312.67 21
1312.75 25
1312.83 29
1312.92 32
1313.00 35
1313.08 36
1313.17 36
1313.25 35
1313.33 33
1313.41 31
1313.50 29
1313.58 27
1313.66 26
1313.75 26
1313.83 26
1313.91 27
1314.00 28
1314.08 30
1314.16 31
1314.25 32
1314.33 32
1314.41 31
1314.49 31
1314.58 30
1314.66 29
1314.74 28
1314.83 28
1314.91 29
1314.99 30
1315.08 31
1315.16 32
1315.24 32
1315.33 32
1315.41 31
1315.49 30
1315.57 30
1315.66 29
1315.74 30
1315.82 30
1315.91 30
1315.99 30
1316.07 30
1316.16 29
1316.24 28
1316.32 27
1316.41 26
1316.49 24
1316.57 23
1316.66 22
1316.74 20
1316.82 18
1316.90 17
1316.99 15
1317.07 14
1317.15 14
1317.24 15
1317.32 15
1317.40 16
1317.49 16
1317.57 16
1317.65 16
1317.74 16
1317.82 16
1317.90 16
1317.99 17
1318.07 19
1318.15 21
1318.24 23
1318.32 25
1318.40 27
1318.49 29
1318.57 31
1318.65 32
1318.73 32
1318.82 32
1318.90 31
1318.98 31
1319.07 30
1319.15 29
1319.23 29
1319.32 29
1319.40 29
1319.48 29
1319.57 28
1319.65 27
1319.73 26
1319.82 25
1319.90 25
1319.98 25
1320.07 26
1320.15 28
1320.23 30
1320.32 32
1320.40 35
1320.48 38
1320.57 40
1320.65 43
1320.73 45
1320.82 47
1320.90 49
1320.98 50
1321.07 49
1321.15 48
1321.23 46
1321.32 43
1321.40 40
1321.48 37
1321.57 34
1321.65 33
1321.73 32
1321.82 32
1321.90 33
1321.98 34
1322.07 36
1322.15 38
1322.23 39
1322.32 40
1322.40 41
1322.48 42
1322.57 43
1322.65 44
1322.73 45
1322.82 45
1322.90 44
1322.98 44
1323.07 42
1323.15 41
1323.23 40
1323.32 39
1323.40 39
1323.48 40
1323.57 41
1323.65 43
1323.73 45
1323.82 46
1323.90 48
1323.98 49
1324.07 51
1324.15 51
1324.23 52
1324.32 51
1324.40 50
1324.48 49
1324.57 47
1324.65 45
1324.73 42
1324.82 40
1324.90 37
1324.98 35
1325.07 33
1325.15 32
1325.23 31
1325.32 31
1325.40 30
1325.48 31
1325.57 31
1325.65 33
1325.73 34
1325.82 36
1325.90 38
1325.98 40
1326.07 41
1326.15 41
1326.23 40
1326.32 39
1326.40 37
1326.49 36
1326.57 35
1326.65 34
1326.74 33
1326.82 32
1326.90 30
1326.99 29
1327.07 27
1327.15 25
1327.24 23
1327.32 23
1327.40 22
1327.49 21
1327.57 21
1327.65 19
1327.74 17
1327.82 15
1327.90 13
1327.99 11
1328.07 10
1328.15 9
1328.24 9
1328.32 10
1328.41 11
1328.49 11
1328.57 12
1328.66 11
1328.74 11
1328.82 11
1328.91 10
1328.99 10
1329.07 10
1329.16 11
1329.24 12
1329.32 13
1329.41 14
1329.49 15
1329.58 16
1329.66 17
1329.74 17
1329.83 17
1329.91 17
1329.99 17
1330.08 17
1330.16 18
1330.24 20
1330.33 23
1330.41 25
1330.49 28
1330.58 30
1330.66 32
1330.75 33
1330.83 33
1330.91 33
1331.00 33
1331.08 34
1331.16 34
1331.25 34
1331.33 34
1331.41 34
1331.50 33
1331.58 33
1331.66 32
1331.75 29
1331.83 27
1331.92 23
1332.00 19
1332.08 16
1332.17 13
1332.25 10
1332.33 10
1332.42 9
1332.50 10
1332.58 10
1332.67 10
1332.75 10
1332.84 10
1332.92 11
1333.00 12
1333.09 14
1333.17 16
1333.25 20
1333.34 24
1333.42 28
1333.51 31
1333.59 33
1333.67 34
1333.76 33
1333.84 31
1333.92 28
1334.01 23
1334.09 19
1334.17 15
1334.26 12
1334.34 11
1334.43 11
1334.51 12
1334.59 13
1334.68 16
1334.76 18
1334.84 20
1334.93 22
1335.01 24
1335.10 26
1335.18 28
1335.26 30
1335.35 33
1335.43 35
1335.51 36
1335.60 37
1335.68 37
1335.77 36
1335.85 36
1335.93 36
1336.02 35
1336.10 36
1336.18 36
1336.27 37
1336.35 38
1336.44 39
1336.52 40
1336.60 40
1336.69 39
1336.77 37
1336.85 34
1336.94 31
1337.02 28
1337.11 26
1337.19 24
1337.27 24
1337.36 24
1337.44 25
1337.52 27
1337.61 28
1337.69 29
1337.78 31
1337.86 32
1337.94 33
1338.03 34
1338.11 36
1338.20 38
1338.28 39
1338.36 40
1338.45 41
1338.53 40
1338.61 38
1338.70 36
1338.78 33
1338.87 31
1338.95 29
1339.03 28
1339.12 28
1339.20 27
1339.29 27
1339.37 26
1339.45 26
1339.54 25
1339.62 23
1339.70 22
1339.79 21
1339.87 19
1339.96 18
1340.04 17
1340.12 16
1340.21 14
1340.29 13
1340.38 12
1340.46 13
1340.54 14
1340.63 17
1340.71 21
1340.80 25
1340.88 29
1340.96 31
1341.05 33
1341.13 33
1341.21 33
1341.30 31
1341.38 29
1341.47 28
1341.55 28
1341.63 28
1341.72 28
1341.80 29
1341.89 30
1341.97 31
1342.05 32
1342.14 33
1342.22 33
1342.31 34
1342.39 34
1342.47 35
1342.56 35
1342.64 35
1342.73 34
1342.81 34
1342.89 33
1342.98 32
1343.06 32
1343.15 31
1343.23 32
1343.31 32
1343.40 33
1343.48 35
1343.57 36
1343.65 38
1343.73 41
1343.82 42
1343.90 44
1343.99 44
1344.07 44
1344.15 44
1344.24 43
1344.32 42
1344.41 41
1344.49 39
1344.57 38
1344.66 36
1344.74 34
1344.83 32
1344.91 31
1344.99 30
1345.08 30
1345.16 31
1345.25 31
1345.33 31
1345.41 31
1345.50 30
1345.58 29
1345.67 27
1345.75 25
1345.83 22
1345.92 20
1346.00 17
1346.09 15
1346.17 14
1346.25 14
1346.34 14
1346.42 15
1346.51 16
1346.59 17
1346.68 17
1346.76 16
1346.84 14
1346.93 13
1347.01 11
1347.10 9
1347.18 8
1347.26 6
1347.35 6
1347.43 5
1347.52 6
1347.60 6
1347.68 7
1347.77 8
1347.85 9
1347.94 9
1348.02 8
1348.11 7
1348.19 5
1348.27 2
1348.36 0
1348.44 0
1348.53 0
1348.61 0
1348.69 0
1348.78 0
1348.86 0
1348.95 0
1349.03 0
1349.11 3
1349.20 5
1349.28 8
1349.37 10
1349.45 13
1349.54 14
1349.62 16
1349.70 17
1349.79 18
1349.87 19
1349.96 20
1350.04 21
1350.13 22
1350.21 23
1350.29 24
1350.38 24
1350.46 25
1350.55 24
1350.63 24
1350.71 23
1350.80 22
1350.88 20
1350.97 19
1351.05 18
1351.14 17
1351.22 17
1351.30 17
1351.39 17
1351.47 17
1351.56 17
1351.64 17
1351.73 18
1351.81 18
1351.89 19
1351.98 19
1352.06 18
1352.15 17
1352.23 16
1352.32 14
1352.40 13
1352.48 12
1352.57 11
1352.65 11
1352.74 11
1352.82 11
1352.91 12
1352.99 13
1353.07 15
1353.16 17
1353.24 19
1353.33 20
1353.41 21
1353.50 22
1353.58 21
1353.66 20
1353.75 19
1353.83 16
1353.92 14
1354.00 13
1354.09 12
1354.17 12
1354.25 13
1354.34 16
1354.42 19
1354.51 23
1354.59 27
1354.68 30
1354.76 32
1354.84 33
1354.93 33
1355.01 32
1355.10 30
1355.18 28
1355.27 25
1355.35 22
1355.43 20
1355.52 17
1355.60 16
1355.69 15
1355.77 16
1355.86 17
1355.94 19
1356.03 22
1356.11 25
1356.19 29
1356.28 33
1356.36 37
1356.45 40
1356.53 42
1356.62 43
1356.70 43
1356.79 41
1356.87 39
1356.95 36
1357.04 33
1357.12 31
1357.21 29
1357.29 28
1357.38 27
1357.46 26
1357.54 25
1357.63 24
1357.71 22
1357.80 19
1357.88 17
1357.97 15
1358.05 15
1358.14 15
1358.22 17
1358.30 20
1358.39 23
1358.47 26
1358.56 28
1358.64 29
1358.73 28
1358.81 27
1358.90 25
1358.98 24
1359.07 23
1359.15 24
1359.23 24
1359.32 25
1359.40 26
1359.49 26
1359.57 25
1359.66 23
1359.74 21
1359.83 19
1359.91 17
1359.99 15
1360.08 14
1360.16 14
1360.25 13
1360.33 13
1360.42 13
1360.50 12
1360.59 12
1360.67 12
1360.76 13
1360.84 15
1360.92 17
1361.01 19
1361.09 22
1361.18 25
1361.26 26
1361.35 27
1361.43 27
1361.52 26
1361.60 24
1361.69 21
1361.77 19
1361.85 16
1361.94 14
1362.02 13
1362.11 12
1362.19 12
1362.28 13
1362.36 15
1362.45 16
1362.53 18
1362.62 20
1362.70 21
1362.78 23
1362.87 24
1362.95 25
1363.04 26
1363.12 27
1363.21 27
1363.29 26
1363.38 25
1363.46 22
1363.55 20
1363.63 17
1363.72 13
1363.80 10
1363.88 8
1363.97 6
1364.05 5
1364.14 4
1364.22 5
1364.31 6
1364.39 8
1364.48 11
1364.56 14
1364.65 17
1364.73 20
1364.82 23
1364.90 26
1364.98 29
1365.07 32
1365.15 35
1365.24 38
1365.32 41
1365.41 44
1365.49 46
1365.58 47
1365.66 47
1365.75 47
1365.83 46
1365.92 44
1366.00 42
1366.09 40
1366.17 37
1366.26 35
1366.34 32
1366.42 29
1366.51 27
1366.59 24
1366.68 22
1366.76 20
1366.85 18
1366.93 16
1367.02 15
1367.10 14
1367.19 14
1367.27 14
1367.36 15
1367.44 16
1367.53 17
1367.61 18
1367.70 19
1367.78 19
1367.86 20
1367.95 21
1368.03 22
1368.12 22
1368.20 22
1368.29 22
1368.37 20
1368.46 19
1368.54 17
1368.63 14
1368.71 13
1368.80 11
1368.88 11
1368.97 11
1369.05 12
1369.14 12
1369.22 13
1369.31 13
1369.39 12
1369.48 11
1369.56 9
1369.65 7
1369.73 6
1369.81 4
1369.90 3
1369.98 2
1370.07 0
1370.15 0
1370.24 0
1370.32 0
1370.41 0
1370.49 0
1370.58 2
1370.66 5
1370.75 8
1370.83 11
1370.92 13
1371.00 14
1371.09 15
1371.17 14
1371.26 14
1371.34 14
1371.43 15
1371.51 16
1371.60 18
1371.68 20
1371.77 22
1371.85 24
1371.94 25
1372.02 26
1372.11 25
1372.19 24
1372.28 24
1372.36 23
1372.45 21
1372.53 20
1372.62 19
1372.70 18
1372.78 16
1372.87 14
1372.95 11
1373.04 8
1373.12 5
1373.21 2
1373.29 0
1373.38 0
1373.46 0
1373.55 0
1373.63 0
1373.72 0
1373.80 0
1373.89 0
1373.97 0
1374.06 4
1374.14 8
1374.23 12
1374.31 16
1374.40 20
1374.48 23
1374.57 26
1374.65 29
1374.74 31
1374.82 33
1374.91 36
1374.99 37
1375.08 39
1375.16 41
1375.25 42
1375.33 43
1375.42 44
1375.50 45
1375.59 46
1375.67 47
1375.76 47
1375.84 48
1375.93 49
1376.01 49
1376.10 49
1376.18 49
1376.27 49
1376.35 50
1376.44 50
1376.52 50
1376.61 51
1376.69 51
1376.78 51
1376.86 51
1376.95 51
1377.03 51
1377.12 51
1377.20 50
1377.29 48
1377.37 46
1377.46 44
1377.54 42
1377.63 39
1377.71 36
1377.80 33
1377.88 31
1377.97 28
1378.05 26
1378.14 24
1378.22 23
1378.31 22
1378.39 23
1378.48 23
1378.56 24
1378.65 24
1378.73 23
1378.82 21
1378.90 19
1378.99 17
1379.08 14
1379.16 12
1379.25 10
1379.33 8
1379.42 7
1379.50 6
1379.59 6
1379.67 7
1379.76 9
1379.84 11
1379.93 14
1380.01 17
1380.10 20
1380.18 22
1380.27 24
1380.35 25
1380.44 25
1380.52 25
1380.61 25
1380.69 25
1380.78 24
1380.86 23
1380.95 21
1381.03 20
1381.12 18
1381.20 15
1381.29 13
1381.37 11
1381.46 9
1381.54 8
1381.63 7
1381.71 6
1381.80 6
1381.88 6
1381.97 6
1382.06 5
1382.14 5
1382.23 6
1382.31 6
1382.40 7
1382.48 7
1382.57 7
1382.65 5
1382.74 3
1382.82 0
1382.91 0
1382.99 0
1383.08 0
1383.16 0
1383.25 0
1383.33 2
1383.42 6
1383.50 10
1383.59 13
1383.67 16
1383.76 17
1383.84 18
1383.93 19
1384.02 19
1384.10 19
1384.19 20
1384.27 21
1384.36 22
1384.44 23
1384.53 25
1384.61 27
1384.70 28
1384.78 28
1384.87 27
1384.95 25
1385.04 22
1385.12 18
1385.21 14
1385.29 10
1385.38 7
1385.46 4
1385.55 3
1385.64 3
1385.72 4
1385.81 5
1385.89 8
1385.98 10
1386.06 12
1386.15 14
1386.23 15
1386.32 15
1386.40 14
1386.49 12
1386.57 11
1386.66 9
1386.74 7
1386.83 5
1386.92 3
1387.00 2
1387.09 2
1387.17 3
1387.26 4
1387.34 7
1387.43 11
1387.51 15
1387.60 19
1387.68 22
1387.77 24
1387.85 25
1387.94 26
1388.02 26
1388.11 26
1388.20 26
1388.28 26
1388.37 27
1388.45 27
1388.54 27
1388.62 27
1388.71 26
1388.79 24
1388.88 22
1388.96 21
1389.05 19
1389.13 19
1389.22 19
1389.31 19
1389.39 20
1389.48 21
1389.56 21
1389.65 21
1389.73 20
1389.82 19
1389.90 17
1389.99 14
1390.07 11
1390.16 8
1390.25 5
1390.33 2
1390.42 0
1390.50 0
1390.59 0
1390.67 0
1390.76 0
1390.84 0
1390.93 0
1391.01 2
1391.10 7
1391.19 11
1391.27 16
1391.36 19
1391.44 22
1391.53 23
1391.61 23
1391.70 22
1391.78 20
1391.87 18
1391.95 16
1392.04 14
1392.13 12
1392.21 11
1392.30 11
1392.38 10
1392.47 11
1392.55 11
1392.64 12
1392.72 14
1392.81 15
1392.90 16
1392.98 18
1393.07 19
1393.15 21
1393.24 23
1393.32 25
1393.41 27
1393.49 29
1393.58 31
1393.67 33
1393.75 34
1393.84 36
1393.92 38
1394.01 40
1394.09 42
1394.18 44
1394.26 46
1394.35 47
1394.44 48
1394.52 48
1394.61 47
1394.69 46
1394.78 45
1394.86 43
1394.95 42
1395.03 40
1395.12 37
1395.21 35
1395.29 33
1395.38 31
1395.46 30
1395.55 29
1395.63 28
1395.72 27
1395.80 27
1395.89 26
1395.98 26
1396.06 25
1396.15 25
1396.23 24
1396.32 24
1396.40 24
1396.49 24
1396.58 24
1396.66 23
1396.75 23
1396.83 23
1396.92 24
1397.00 25
1397.09 28
1397.17 31
1397.26 35
1397.35 37
1397.43 39
1397.52 39
1397.60 37
1397.69 33
1397.77 30
1397.86 26
1397.95 22
1398.03 20
1398.12 19
1398.20 18
1398.29 18
1398.37 18
1398.46 18
1398.55 18
1398.63 18
1398.72 18
1398.80 17
1398.89 16
1398.97 15
1399.06 14
1399.15 13
1399.23 13
1399.32 13
1399.40 13
1399.49 15
1399.57 17
1399.66 19
1399.75 22
1399.83 25
1399.92 28
1400.00 32
1400.09 36
1400.17 39
1400.26 42
1400.35 44
1400.43 46
1400.52 46
1400.60 46
1400.69 46
1400.77 44
1400.86 42
1400.95 40
1401.03 37
1401.12 33
1401.20 29
1401.29 25
1401.38 20
1401.46 16
1401.55 11
1401.63 7
1401.72 4
1401.80 1
1401.89 0
1401.98 0
1402.06 0
1402.15 0
1402.23 0
1402.32 0
1402.40 0
1402.49 0
1402.58 0
1402.66 3
1402.75 6
1402.83 9
1402.92 12
1403.01 15
1403.09 16
1403.18 17
1403.26 17
1403.35 16
1403.43 16
1403.52 16
1403.61 17
1403.69 19
1403.78 21
1403.86 23
1403.95 25
1404.04 26
1404.12 26
1404.21 25
1404.29 23
1404.38 21
1404.47 20
1404.55 19
1404.64 19
1404.72 19
1404.81 20
1404.89 21
1404.98 22
1405.07 24
1405.15 26
1405.24 28
1405.32 29
1405.41 30
1405.50 29
1405.58 27
1405.67 24
1405.75 21
1405.84 18
1405.93 15
1406.01 14
1406.10 14
1406.18 16
1406.27 20
1406.36 24
1406.44 28
1406.53 32
1406.61 36
1406.70 38
1406.78 40
1406.87 41
1406.96 41
1407.04 41
1407.13 41
1407.21 40
1407.30 39
1407.39 38
1407.47 37
1407.56 36
1407.64 35
1407.73 33
1407.82 31
1407.90 29
1407.99 26
1408.07 23
1408.16 21
1408.25 19
1408.33 18
1408.42 18
1408.50 19
1408.59 20
1408.68 22
1408.76 24
1408.85 25
1408.93 26
1409.02 27
1409.11 28
1409.19 29
1409.28 29
1409.36 30
1409.45 30
1409.54 30
1409.62 30
1409.71 30
1409.79 29
1409.88 27
1409.97 26
1410.05 23
1410.14 21
1410.22 19
1410.31 16
1410.40 14
1410.48 12
1410.57 11
1410.66 10
1410.74 10
1410.83 9
1410.91 8
1411.00 7
1411.09 5
1411.17 3
1411.26 1
1411.34 0
1411.43 0
1411.52 0
1411.60 2
1411.69 6
1411.77 11
1411.86 16
1411.95 20
1412.03 23
1412.12 25
1412.20 26
1412.29 26
1412.38 26
1412.46 26
1412.55 25
1412.64 25
1412.72 25
1412.81 25
1412.89 25
1412.98 25
1413.07 25
1413.15 25
1413.24 26
1413.32 27
1413.41 28
1413.50 29
1413.58 31
1413.67 33
1413.76 34
1413.84 36
1413.93 37
1414.01 38
1414.10 38
1414.19 38
1414.27 36
1414.36 34
1414.44 31
1414.53 27
1414.62 24
1414.70 21
1414.79 20
1414.88 20
1414.96 22
1415.05 25
1415.13 28
1415.22 30
1415.31 31
1415.39 30
1415.48 28
1415.57 26
1415.65 24
1415.74 22
1415.82 22
1415.91 23
1416.00 24
1416.08 27
1416.17 29
1416.26 32
1416.34 34
1416.43 35
1416.51 35
1416.60 35
1416.69 35
1416.77 34
1416.86 34
1416.95 34
1417.03 34
1417.12 35
1417.20 36
1417.29 38
1417.38 41
1417.46 45
1417.55 49
1417.64 54
1417.72 58
1417.81 60
1417.89 61
1417.98 59
1418.07 55
1418.15 49
1418.24 42
1418.33 35
1418.41 28
1418.50 24
1418.58 21
1418.67 19
1418.76 19
1418.84 19
1418.93 19
1419.02 18
1419.10 16
1419.19 13
1419.28 9
1419.36 6
1419.45 3
1419.53 1
1419.62 0
1419.71 0
1419.79 1
1419.88 4
1419.97 7
1420.05 11
1420.14 14
1420.22 16
1420.31 17
1420.40 16
1420.48 14
1420.57 11
1420.66 9
1420.74 6
1420.83 5
1420.92 5
1421.00 7
1421.09 10
1421.18 14
1421.26 18
1421.35 22
1421.43 26
1421.52 28
1421.61 30
1421.69 31
1421.78 30
1421.87 28
1421.95 25
1422.04 21
1422.13 17
1422.21 12
1422.30 9
1422.38 6
1422.47 5
1422.56 4
1422.64 4
1422.73 5
1422.82 7
1422.90 9
1422.99 12
1423.08 15
1423.16 20
1423.25 24
1423.34 28
1423.42 31
1423.51 32
1423.59 31
1423.68 29
1423.77 25
1423.85 22
1423.94 18
1424.03 15
1424.11 12
1424.20 9
1424.29 6
1424.37 3
1424.46 1
1424.55 0
1424.63 0
1424.72 0
1424.81 0
1424.89 0
1424.98 0
1425.07 0
1425.15 0
1425.24 2
1425.32 4
1425.41 5
1425.50 6
1425.58 7
1425.67 8
1425.76 9
1425.84 9
1425.93 9
1426.02 8
1426.10 8
1426.19 7
1426.28 6
1426.36 6
1426.45 7
1426.54 8
1426.62 10
1426.71 13
1426.80 15
1426.88 18
1426.97 21
1427.06 23
1427.14 25
1427.23 26
1427.32 27
1427.40 27
1427.49 26
1427.57 26
1427.66 25
1427.75 26
1427.83 27
1427.92 29
1428.01 31
1428.09 33
1428.18 35
1428.27 36
1428.35 37
1428.44 37
1428.53 37
1428.61 38
1428.70 40
1428.79 43
1428.87 46
1428.96 49
1429.05 52
1429.13 54
1429.22 56
1429.31 57
1429.39 58
1429.48 58
1429.57 58
1429.65 57
1429.74 55
1429.83 53
1429.91 49
1430.00 45
1430.09 42
1430.17 39
1430.26 36
1430.35 34
1430.43 33
1430.52 32
1430.61 32
1430.69 32
1430.78 32
1430.87 32
1430.95 32
1431.04 32
1431.13 30
1431.21 27
1431.30 23
1431.39 19
1431.47 16
1431.56 13
1431.65 11
1431.73 11
1431.82 12
1431.91 14
1431.99 16
1432.08 19
1432.17 22
1432.25 25
1432.34 29
1432.43 33
1432.51 38
1432.60 43
1432.69 46
1432.77 49
1432.86 50
1432.95 49
1433.03 46
1433.12 42
1433.21 39
1433.30 35
1433.38 33
1433.47 33
1433.56 34
1433.64 36
1433.73 39
1433.82 42
1433.90 45
1433.99 46
1434.08 46
1434.16 45
1434.25 43
1434.34 40
1434.42 38
1434.51 36
1434.60 34
1434.68 33
1434.77 32
1434.86 32
1434.94 33
1435.03 34
1435.12 36
1435.20 38
1435.29 41
1435.38 45
1435.46 48
1435.55 50
1435.64 51
1435.73 51
1435.81 50
1435.90 48
1435.99 46
1436.07 44
1436.16 42
1436.25 40
1436.33 38
1436.42 37
1436.51 35
1436.59 33
1436.68 30
1436.77 28
1436.85 27
1436.94 26
1437.03 26
1437.11 27
1437.20 28
1437.29 29
1437.38 29
1437.46 29
1437.55 28
1437.64 27
1437.72 27
1437.81 26
1437.90 25
1437.98 24
1438.07 23
1438.16 22
1438.24 20
1438.33 18
1438.42 17
1438.51 15
1438.59 13
1438.68 12
1438.77 11
1438.85 10
1438.94 9
1439.03 9
1439.11 10
1439.20 10
1439.29 11
1439.37 11
1439.46 12
1439.55 13
1439.64 13
1439.72 14
1439.81 15
1439.90 16
1439.98 18
1440.07 21
1440.16 25
1440.24 28
1440.33 32
1440.42 34
1440.50 36
1440.59 37
1440.68 37
1440.77 35
1440.85 33
1440.94 31
1441.03 29
1441.11 27
1441.20 26
1441.29 26
1441.37 27
1441.46 27
1441.55 28
1441.64 29
1441.72 29
1441.81 28
1441.90 28
1441.98 27
1442.07 27
1442.16 28
1442.24 29
1442.33 30
1442.42 31
1442.51 32
1442.59 33
1442.68 32
1442.77 31
1442.85 29
1442.94 26
1443.03 22
1443.12 19
1443.20 15
1443.29 13
1443.38 12
1443.46 11
1443.55 12
1443.64 13
1443.72 15
1443.81 17
1443.90 18
1443.99 19
1444.07 19
1444.16 18
1444.25 18
1444.33 17
1444.42 16
1444.51 15
1444.60 14
1444.68 13
1444.77 13
1444.86 13
1444.94 13
1445.03 13
1445.12 13
1445.21 13
1445.29 11
1445.38 8
1445.47 4
1445.55 0
1445.64 0
1445.73 0
1445.82 0
1445.90 0
1445.99 0
1446.08 0
1446.16 1
1446.25 3
1446.34 4
1446.43 4
1446.51 4
1446.60 3
1446.69 3
1446.77 4
1446.86 7
1446.95 10
1447.04 14
1447.12 19
1447.21 23
1447.30 27
1447.38 31
1447.47 33
1447.56 35
1447.65 35
1447.73 34
1447.82 33
1447.91 31
1447.99 29
1448.08 28
1448.17 28
1448.26 29
1448.34 30
1448.43 33
1448.52 36
1448.60 38
1448.69 41
1448.78 44
1448.87 45
1448.95 46
1449.04 46
1449.13 45
1449.22 43
1449.30 40
1449.39 37
1449.48 34
1449.56 32
1449.65 32
1449.74 32
1449.83 34
1449.91 37
1450.00 40
1450.09 44
1450.18 47
1450.26 49
1450.35 51
1450.44 53
1450.52 54
1450.61 54
1450.70 54
1450.79 52
1450.87 50
1450.96 47
1451.05 43
1451.14 40
1451.22 38
1451.31 37
1451.40 36
1451.48 37
1451.57 38
1451.66 39
1451.75 38
1451.83 37
1451.92 35
1452.01 32
1452.10 29
1452.18 26
1452.27 23
1452.36 21
1452.45 20
1452.53 20
1452.62 19
1452.71 19
1452.79 19
1452.88 19
1452.97 20
1453.06 21
1453.14 22
1453.23 23
1453.32 23
1453.41 23
1453.49 22
1453.58 21
1453.67 20
1453.76 20
1453.84 21
1453.93 24
1454.02 27
1454.10 30
1454.19 33
1454.28 37
1454.37 39
1454.45 41
1454.54 43
1454.63 43
1454.72 43
1454.80 42
1454.89 41
1454.98 41
1455.07 41
1455.15 42
1455.24 43
1455.33 45
1455.42 47
1455.50 50
1455.59 51
1455.68 52
1455.77 52
1455.85 51
1455.94 49
1456.03 47
1456.12 45
1456.20 43
1456.29 42
1456.38 41
1456.47 41
1456.55 42
1456.64 44
1456.73 46
1456.82 48
1456.90 49
1456.99 49
1457.08 48
1457.17 46
1457.25 42
1457.34 38
1457.43 33
1457.51 28
1457.60 22
1457.69 18
1457.78 13
1457.86 10
1457.95 7
1458.04 5
1458.13 4
1458.21 4
1458.30 5
1458.39 7
1458.48 9
1458.56 11
1458.65 14
1458.74 16
1458.83 17
1458.92 18
1459.00 19
1459.09 19
1459.18 18
1459.27 18
1459.35 18
1459.44 17
1459.53 18
1459.62 18
1459.70 19
1459.79 21
1459.88 23
1459.97 25
1460.05 27
1460.14 29
1460.23 30
1460.32 32
1460.40 33
1460.49 35
1460.58 36
1460.67 37
1460.75 37
1460.84 36
1460.93 35
1461.02 33
1461.10 32
1461.19 31
1461.28 32
1461.37 34
1461.45 37
1461.54 40
1461.63 44
1461.72 48
1461.80 51
1461.89 54
1461.98 56
1462.07 60
1462.16 63
1462.24 66
1462.33 70
1462.42 72
1462.51 73
1462.59 72
1462.68 70
1462.77 66
1462.86 62
1462.94 58
1463.03 55
1463.12 52
1463.21 50
1463.29 48
1463.38 46
1463.47 44
1463.56 41
1463.65 38
1463.73 35
1463.82 33
1463.91 32
1464.00 31
1464.08 31
1464.17 32
1464.26 32
1464.35 33
1464.43 34
1464.52 34
1464.61 36
1464.70 37
1464.79 38
1464.87 39
1464.96 39
1465.05 39
1465.14 39
1465.22 38
1465.31 38
1465.40 38
1465.49 39
1465.57 41
1465.66 44
1465.75 46
1465.84 49
1465.93 51
1466.01 52
1466.10 53
1466.19 53
1466.28 52
1466.36 49
1466.45 46
1466.54 42
1466.63 38
1466.72 33
1466.80 28
1466.89 25
1466.98 22
1467.07 21
1467.15 21
1467.24 23
1467.33 24
1467.42 27
1467.51 29
1467.59 31
1467.68 32
1467.77 33
1467.86 33
1467.94 33
1468.03 33
1468.12 33
1468.21 33
1468.30 34
1468.38 35
1468.47 36
1468.56 37
1468.65 38
1468.73 38
1468.82 37
1468.91 35
1469.00 33
1469.09 30
1469.17 28
1469.26 26
1469.35 25
1469.44 25
1469.53 24
1469.61 24
1469.70 23
1469.79 21
1469.88 19
1469.96 17
1470.05 15
1470.14 13
1470.23 11
1470.32 10
1470.40 10
1470.49 11
1470.58 13
1470.67 15
1470.76 19
1470.84 22
1470.93 26
1471.02 29
1471.11 31
1471.19 31
1471.28 29
1471.37 27
1471.46 24
1471.55 20
1471.63 18
1471.72 18
1471.81 18
1471.90 20
1471.99 22
1472.07 24
1472.16 26
1472.25 26
1472.34 25
1472.43 24
1472.51 22
1472.60 20
1472.69 20
1472.78 19
1472.87 20
1472.95 21
1473.04 22
1473.13 23
1473.22 24
1473.31 24
1473.39 23
1473.48 23
1473.57 23
1473.66 23
1473.74 25
1473.83 27
1473.92 31
1474.01 35
1474.10 40
1474.18 45
1474.27 50
1474.36 53
1474.45 56
1474.54 57
1474.62 57
1474.71 56
1474.80 54
1474.89 52
1474.98 49
1475.06 45
1475.15 41
1475.24 38
1475.33 33
1475.42 29
1475.50 25
1475.59 21
1475.68 18
1475.77 15
1475.86 14
1475.95 14
1476.03 15
1476.12 16
1476.21 18
1476.30 18
1476.39 18
1476.47 17
1476.56 16
1476.65 15
1476.74 15
1476.83 15
1476.91 16
1477.00 18
1477.09 19
1477.18 21
1477.27 23
1477.35 24
1477.44 25
1477.53 26
1477.62 27
1477.71 29
1477.79 30
1477.88 31
1477.97 32
1478.06 33
1478.15 33
1478.23 33
1478.32 32
1478.41 32
1478.50 31
1478.59 30
1478.68 29
1478.76 29
1478.85 29
1478.94 30
1479.03 31
1479.12 32
1479.20 33
1479.29 34
1479.38 34
1479.47 35
1479.56 35
1479.65 35
1479.73 35
1479.82 34
1479.91 34
1480.00 34
1480.09 34
1480.17 33
1480.26 32
1480.35 30
1480.44 27
1480.53 25
1480.61 24
1480.70 24
1480.79 24
1480.88 26
1480.97 28
1481.06 30
1481.14 31
1481.23 31
1481.32 30
1481.41 28
1481.50 26
1481.58 24
1481.67 23
1481.76 23
1481.85 24
1481.94 26
1482.03 28
1482.11 30
1482.20 32
1482.29 33
1482.38 34
1482.47 35
1482.56 36
1482.64 37
1482.73 39
1482.82 41
1482.91 44
1483.00 46
1483.08 48
1483.17 48
1483.26 48
1483.35 48
1483.44 47
1483.53 46
1483.61 45
1483.70 44
1483.79 43
1483.88 41
1483.97 39
1484.06 37
1484.14 34
1484.23 32
1484.32 30
1484.41 29
1484.50 30
1484.59 32
1484.67 35
1484.76 39
1484.85 42
1484.94 44
1485.03 45
1485.12 44
1485.20 42
1485.29 40
1485.38 37
1485.47 35
1485.56 34
1485.65 33
1485.73 33
1485.82 34
1485.91 34
1486.00 34
1486.09 34
1486.18 33
1486.26 33
1486.35 32
1486.44 32
1486.53 31
1486.62 31
1486.71 30
1486.79 29
1486.88 29
1486.97 29
1487.06 29
1487.15 30
1487.24 31
1487.32 32
1487.41 33
1487.50 33
1487.59 33
1487.68 31
1487.77 30
1487.85 28
1487.94 26
1488.03 24
1488.12 22
1488.21 20
1488.30 19
1488.38 19
1488.47 18
1488.56 19
1488.65 21
1488.74 22
1488.83 24
1488.92 26
1489.00 27
1489.09 28
1489.18 27
1489.27 26
1489.36 25
1489.45 25
1489.53 25
1489.62 27
1489.71 29
1489.80 32
1489.89 35
1489.98 38
1490.06 40
1490.15 41
1490.24 41
1490.33 40
1490.42 37
1490.51 34
1490.60 30
1490.68 27
1490.77 24
1490.86 21
1490.95 20
1491.04 19
1491.13 20
1491.22 21
1491.30 23
1491.39 25
1491.48 28
1491.57 30
1491.66 32
1491.75 35
1491.83 37
1491.92 38
1492.01 39
1492.10 39
1492.19 39
1492.28 38
1492.37 37
1492.45 37
1492.54 37
1492.63 37
1492.72 38
1492.81 38
1492.90 37
1492.99 36
1493.07 33
1493.16 29
1493.25 24
1493.34 21
1493.43 18
1493.52 16
1493.61 15
1493.69 14
1493.78 13
1493.87 12
1493.96 10
1494.05 7
1494.14 3
1494.23 0
1494.31 0
1494.40 0
1494.49 0
1494.58 0
1494.67 0
1494.76 1
1494.85 2
1494.93 2
1495.02 1
1495.11 0
1495.20 0
1495.29 0
1495.38 1
1495.47 4
1495.55 8
1495.64 13
1495.73 18
1495.82 23
1495.91 28
1496.00 33
1496.09 37
1496.17 40
1496.26 41
1496.35 42
1496.44 42
1496.53 40
1496.62 38
1496.71 36
1496.80 33
1496.88 32
1496.97 30
1497.06 30
1497.15 30
1497.24 30
1497.33 31
1497.42 33
1497.50 34
1497.59 36
1497.68 37
1497.77 38
1497.86 39
1497.95 39
1498.04 39
1498.13 38
1498.21 38
1498.30 37
1498.39 37
1498.48 37
1498.57 37
1498.66 37
1498.75 37
1498.84 38
1498.92 38
1499.01 39
1499.10 40
1499.19 41
1499.28 42
1499.37 43
1499.46 43
1499.55 43
1499.63 43
1499.72 42
1499.81 40
1499.90 39
1499.99 38
1500.08 36
1500.17 35
1500.26 34
1500.34 33
1500.43 34
1500.52 36
1500.61 39
1500.70 43
1500.79 46
1500.88 48
1500.97 48
1501.05 46
1501.14 42
1501.23 37
1501.32 31
1501.41 27
1501.50 25
1501.59 24
1501.68 26
1501.76 28
1501.85 30
1501.94 31
1502.03 32
1502.12 31
1502.21 31
1502.30 30
1502.39 30
1502.47 31
1502.56 33
1502.65 36
1502.74 38
1502.83 39
1502.92 40
1503.01 41
1503.10 40
1503.19 38
1503.27 36
1503.36 34
1503.45 32
1503.54 30
1503.63 27
1503.72 25
1503.81 22
1503.90 19
1503.99 17
1504.07 16
1504.16 15
1504.25 15
1504.34 17
1504.43 19
1504.52 21
1504.61 23
1504.70 25
1504.79 27
1504.87 28
1504.96 29
1505.05 29
1505.14 29
1505.23 30
1505.32 31
1505.41 32
1505.50 32
1505.59 32
1505.67 31
1505.76 30
1505.85 27
1505.94 24
1506.03 20
1506.12 17
1506.21 15
1506.30 13
1506.39 13
1506.47 13
1506.56 13
1506.65 13
1506.74 13
1506.83 13
1506.92 12
1507.01 11
1507.10 11
1507.19 12
1507.28 13
1507.36 16
1507.45 20
1507.54 25
1507.63 29
1507.72 33
1507.81 36
1507.90 37
1507.99 36
1508.08 33
1508.17 30
1508.25 26
1508.34 23
1508.43 20
1508.52 18
1508.61 17
1508.70 17
1508.79 17
1508.88 18
1508.97 19
1509.06 20
1509.14 21
1509.23 23
1509.32 24
1509.41 26
1509.50 27
1509.59 28
1509.68 29
1509.77 29
1509.86 29
1509.95 28
1510.03 26
1510.12 25
1510.21 24
1510.30 23
1510.39 23
1510.48 22
1510.57 22
1510.66 23
1510.75 23
1510.84 24
1510.93 26
1511.01 29
1511.10 32
1511.19 35
1511.28 39
1511.37 42
1511.46 45
1511.55 48
1511.64 50
1511.73 52
1511.82 53
1511.91 53
1511.99 53
1512.08 52
1512.17 51
1512.26 49
1512.35 49
1512.44 49
1512.53 51
1512.62 54
1512.71 58
1512.80 62
1512.89 64
1512.97 66
1513.06 66
1513.15 65
1513.24 64
1513.33 62
1513.42 60
1513.51 58
1513.60 56
1513.69 53
1513.78 49
1513.87 45
1513.96 41
1514.04 38
1514.13 36
1514.22 35
1514.31 36
1514.40 38
1514.49 40
1514.58 42
1514.67 43
1514.76 44
1514.85 44
1514.94 44
1515.03 44
1515.11 44
1515.20 44
1515.29 44
1515.38 44
1515.47 44
1515.56 44
1515.65 42
1515.74 41
1515.83 39
1515.92 37
1516.01 35
1516.10 34
1516.19 33
1516.27 32
1516.36 31
1516.45 29
1516.54 27
1516.63 25
1516.72 23
1516.81 20
1516.90 19
1516.99 17
1517.08 17
1517.17 17
1517.26 18
1517.35 19
1517.43 20
1517.52 22
1517.61 24
1517.70 26
1517.79 29
1517.88 33
1517.97 36
1518.06 38
1518.15 40
1518.24 39
1518.33 37
1518.42 33
1518.51 28
1518.60 24
1518.68 19
1518.77 15
1518.86 12
1518.95 9
1519.04 8
1519.13 7
1519.22 6
1519.31 7
1519.40 8
1519.49 11
1519.58 14
1519.67 18
1519.76 21
1519.85 25
1519.94 28
1520.02 30
1520.11 31
1520.20 30
1520.29 29
1520.38 26
1520.47 24
1520.56 23
1520.65 22
1520.74 23
1520.83 26
1520.92 30
1521.01 35
1521.10 41
1521.19 46
1521.28 51
1521.37 56
1521.45 59
1521.54 62
1521.63 64
1521.72 65
1521.81 64
1521.90 63
1521.99 60
1522.08 57
1522.17 54
1522.26 51
1522.35 48
1522.44 47
1522.53 46
1522.62 47
1522.71 48
1522.80 50
1522.89 52
1522.97 54
1523.06 56
1523.15 58
1523.24 59
1523.33 59
1523.42 59
1523.51 60
1523.60 61
1523.69 62
1523.78 62
1523.87 62
1523.96 60
1524.05 56
1524.14 52
1524.23 46
1524.32 40
1524.41 35
1524.50 30
1524.58 28
1524.67 26
1524.76 26
1524.85 27
1524.94 29
1525.03 30
1525.12 30
1525.21 31
1525.30 30
1525.39 30
1525.48 29
1525.57 28
1525.66 27
1525.75 26
1525.84 25
1525.93 24
1526.02 23
1526.11 22
1526.20 22
1526.29 22
1526.37 22
1526.46 23
1526.55 24
1526.64 25
1526.73 27
1526.82 29
1526.91 32
1527.00 35
1527.09 39
1527.18 43
1527.27 46
1527.36 48
1527.45 50
1527.54 51
1527.63 51
1527.72 51
1527.81 51
1527.90 51
1527.99 50
1528.08 49
1528.17 47
1528.26 45
1528.35 43
1528.43 42
1528.52 41
1528.61 42
1528.70 43
1528.79 44
1528.88 46
1528.97 47
1529.06 49
1529.15 49
1529.24 49
1529.33 48
1529.42 46
1529.51 44
1529.60 41
1529.69 37
1529.78 34
1529.87 30
1529.96 28
1530.05 25
1530.14 24
1530.23 24
1530.32 25
1530.41 27
1530.50 29
1530.59 32
1530.68 36
1530.77 38
1530.85 41
1530.94 42
1531.03 42
1531.12 41
1531.21 38
1531.30 35
1531.39 32
1531.48 29
1531.57 28
1531.66 28
1531.75 29
1531.84 31
1531.93 34
1532.02 36
1532.11 38
1532.20 39
1532.29 39
1532.38 39
1532.47 38
1532.56 38
1532.65 39
1532.74 39
1532.83 41
1532.92 42
1533.01 43
1533.10 44
1533.19 45
1533.28 44
1533.37 44
1533.46 43
1533.55 43
1533.64 43
1533.73 44
1533.82 45
1533.90 47
1533.99 48
1534.08 50
1534.17 50
1534.26 51
1534.35 50
1534.44 50
1534.53 49
1534.62 47
1534.71 45
1534.80 42
1534.89 38
1534.98 33
1535.07 29
1535.16 24
1535.25 21
1535.34 18
1535.43 17
1535.52 18
1535.61 20
1535.70 23
1535.79 26
1535.88 28
1535.97 30
1536.06 30
1536.15 28
1536.24 25
1536.33 21
1536.42 16
1536.51 12
1536.60 8
1536.69 5
1536.78 3
1536.87 2
1536.96 3
1537.05 4
1537.14 7
1537.23 10
1537.32 13
1537.41 16
1537.50 18
1537.59 19
1537.68 19
1537.77 19
1537.86 19
1537.95 19
1538.04 19
1538.13 20
1538.22 21
1538.31 21
1538.40 21
1538.49 21
1538.58 21
1538.67 22
1538.76 24
1538.85 26
1538.94 29
1539.02 31
1539.11 32
1539.20 31
1539.29 29
1539.38 26
1539.47 22
1539.56 18
1539.65 13
1539.74 11
1539.83 9
1539.92 9
1540.01 11
1540.10 14
1540.19 17
1540.28 20
1540.37 23
1540.46 25
1540.55 26
1540.64 26
1540.73 26
1540.82 26
1540.91 26
1541.00 26
1541.09 25
1541.18 23
1541.27 21
1541.36 19
1541.45 16
1541.54 12
1541.63 9
1541.72 6
1541.81 4
1541.90 3
1541.99 2
1542.08 2
1542.17 1
1542.26 0
1542.35 0
1542.44 0
1542.53 0
1542.62 0
1542.71 0
1542.80 0
1542.89 0
1542.98 5
1543.07 9
1543.16 14
1543.25 18
1543.34 22
1543.43 25
1543.52 27
1543.61 30
1543.70 31
1543.79 33
1543.88 34
1543.97 35
1544.06 36
1544.15 37
1544.24 38
1544.33 39
1544.42 41
1544.51 41
1544.60 41
1544.69 40
1544.78 38
1544.87 35
1544.96 31
1545.05 27
1545.14 23
1545.23 19
1545.32 15
1545.41 13
1545.50 12
1545.59 12
1545.68 14
1545.77 16
1545.87 18
1545.96 20
1546.05 21
1546.14 21
1546.23 20
1546.32 18
1546.41 16
1546.50 15
1546.59 15
1546.68 16
1546.77 18
1546.86 20
1546.95 24
1547.04 28
1547.13 32
1547.22 37
1547.31 41
1547.40 44
1547.49 48
1547.58 50
1547.67 52
1547.76 54
1547.85 55
1547.94 56
1548.03 56
1548.12 57
1548.21 56
1548.30 55
1548.39 53
1548.48 51
1548.57 48
1548.66 45
1548.75 43
1548.84 40
1548.93 38
1549.02 36
1549.11 34
1549.20 33
1549.29 31
1549.38 31
1549.47 31
1549.56 32
1549.65 34
1549.74 35
1549.83 35
1549.92 35
1550.01 34
1550.10 32
1550.19 31
1550.28 30
1550.37 30
1550.46 30
1550.55 31
1550.64 31
1550.73 31
1550.82 32
1550.91 33
1551.01 34
1551.10 36
1551.19 39
1551.28 42
1551.37 46
1551.46 48
1551.55 50
1551.64 51
1551.73 51
1551.82 49
1551.91 46
1552.00 42
1552.09 38
1552.18 33
1552.27 28
1552.36 23
1552.45 19
1552.54 16
1552.63 14
1552.72 12
1552.81 12
1552.90 11
1552.99 10
1553.08 9
1553.17 8
1553.26 7
1553.35 7
1553.44 7
1553.53 8
1553.62 9
1553.71 11
1553.80 13
1553.89 15
1553.98 16
1554.08 16
1554.17 15
1554.26 13
1554.35 12
1554.44 10
1554.53 10
1554.62 11
1554.71 12
1554.80 15
1554.89 19
1554.98 23
1555.07 27
1555.16 31
1555.25 34
1555.34 38
1555.43 41
1555.52 44
1555.61 46
1555.70 47
1555.79 47
1555.88 46
1555.97 43
1556.06 41
1556.15 38
1556.24 37
1556.33 36
1556.42 38
1556.52 41
1556.61 46
1556.70 51
1556.79 56
1556.88 62
1556.97 68
1557.06 73
1557.15 77
1557.24 81
1557.33 83
1557.42 84
1557.51 84
1557.60 82
1557.69 78
1557.78 73
1557.87 68
1557.96 63
1558.05 57
1558.14 53
1558.23 49
1558.32 47
1558.41 46
1558.50 47
1558.60 49
1558.69 52
1558.78 56
1558.87 60
1558.96 63
1559.05 64
1559.14 64
1559.23 62
1559.32 59
1559.41 55
1559.50 51
1559.59 46
1559.68 40
1559.77 35
1559.86 29
1559.95 24
1560.04 19
1560.13 14
1560.22 12
1560.31 10
1560.41 10
1560.50 12
1560.59 15
1560.68 18
1560.77 22
1560.86 25
1560.95 27
1561.04 28
1561.13 29
1561.22 29
1561.31 29
1561.40 29
1561.49 29
1561.58 29
1561.67 30
1561.76 30
1561.85 31
1561.94 31
1562.04 30
1562.13 28
1562.22 25
1562.31 21
1562.40 17
1562.49 14
1562.58 11
1562.67 11
1562.76 12
1562.85 16
1562.94 20
1563.03 25
1563.12 31
1563.21 35
1563.30 38
1563.39 41
1563.48 43
1563.58 44
1563.67 45
1563.76 46
1563.85 46
1563.94 46
1564.03 44
1564.12 40
1564.21 35
1564.30 29
1564.39 22
1564.48 17
1564.57 12
1564.66 10
1564.75 10
1564.84 12
1564.93 15
1565.03 19
1565.12 24
1565.21 28
1565.30 31
1565.39 34
1565.48 36
1565.57 38
1565.66 40
1565.75 42
1565.84 44
1565.93 47
1566.02 50
1566.11 55
1566.20 59
1566.30 64
1566.39 67
1566.48 69
1566.57 69
1566.66 67
1566.75 63
1566.84 59
1566.93 53
1567.02 47
1567.11 43
1567.20 39
1567.29 36
1567.38 34
1567.47 34
1567.57 34
1567.66 35
1567.75 36
1567.84 38
1567.93 40
1568.02 41
1568.11 42
1568.20 42
1568.29 41
1568.38 38
1568.47 35
1568.56 31
1568.65 27
1568.74 24
1568.84 22
1568.93 21
1569.02 21
1569.11 21
1569.20 20
1569.29 20
1569.38 20
1569.47 20
1569.56 20
1569.65 22
1569.74 25
1569.83 28
1569.92 31
1570.02 34
1570.11 36
1570.20 37
1570.29 38
1570.38 37
1570.47 36
1570.56 35
1570.65 33
1570.74 30
1570.83 28
1570.92 26
1571.01 23
1571.11 20
1571.20 16
1571.29 12
1571.38 8
1571.47 4
1571.56 0
1571.65 0
1571.74 0
1571.83 0
1571.92 0
1572.01 0
1572.10 0
1572.20 0
1572.29 2
1572.38 3
1572.47 3
1572.56 4
1572.65 4
1572.74 5
1572.83 7
1572.92 9
1573.01 12
1573.10 15
1573.20 18
1573.29 21
1573.38 22
1573.47 24
1573.56 25
1573.65 26
1573.74 26
1573.83 27
1573.92 28
1574.01 29
1574.10 31
1574.20 33
1574.29 36
1574.38 40
1574.47 43
1574.56 45
1574.65 47
1574.74 47
1574.83 47
1574.92 45
1575.01 43
1575.10 39
1575.20 35
1575.29 30
1575.38 26
1575.47 21
1575.56 18
1575.65 17
1575.74 18
1575.83 20
1575.92 23
1576.01 27
1576.11 31
1576.20 35
1576.29 38
1576.38 41
1576.47 44
1576.56 46
1576.65 49
1576.74 51
1576.83 52
1576.92 53
1577.02 53
1577.11 52
1577.20 51
1577.29 49
1577.38 47
1577.47 45
1577.56 43
1577.65 42
1577.74 43
1577.83 45
1577.93 48
1578.02 52
1578.11 56
1578.20 59
1578.29 62
1578.38 64
1578.47 65
1578.56 65
1578.65 64
1578.74 62
1578.84 60
1578.93 57
1579.02 55
1579.11 52
1579.20 50
1579.29 49
1579.38 48
1579.47 47
1579.56 47
1579.66 46
1579.75 45
1579.84 44
1579.93 42
1580.02 39
1580.11 36
1580.20 31
1580.29 26
1580.38 20
1580.48 13
1580.57 7
1580.66 1
1580.75 0
1580.84 0
1580.93 0
1581.02 0
1581.11 6
1581.20 15
1581.30 24
1581.39 34
1581.48 41
1581.57 47
1581.66 51
1581.75 53
1581.84 54
1581.93 54
1582.02 54
1582.12 53
1582.21 53
1582.30 53
1582.39 51
1582.48 49
1582.57 46
1582.66 42
1582.75 38
1582.85 34
1582.94 31
1583.03 30
1583.12 30
1583.21 32
1583.30 35
1583.39 39
1583.48 44
1583.57 50
1583.67 56
1583.76 62
1583.85 66
1583.94 69
1584.03 70
1584.12 69
1584.21 66
1584.30 62
1584.40 58
1584.49 55
1584.58 53
1584.67 52
1584.76 52
1584.85 53
1584.94 53
1585.03 52
1585.13 51
1585.22 51
1585.31 51
1585.40 52
1585.49 54
1585.58 58
1585.67 62
1585.76 66
1585.86 68
1585.95 68
1586.04 65
1586.13 61
1586.22 54
1586.31 48
1586.40 43
1586.49 40
1586.59 39
1586.68 41
1586.77 44
1586.86 46
1586.95 49
1587.04 49
1587.13 48
1587.22 44
1587.32 40
1587.41 35
1587.50 30
1587.59 26
1587.68 24
1587.77 23
1587.86 23
1587.95 24
1588.05 25
1588.14 25
1588.23 24
1588.32 23
1588.41 21
1588.50 19
1588.59 18
1588.69 20
1588.78 22
1588.87 26
1588.96 30
1589.05 33
1589.14 37
1589.23 39
1589.33 41
1589.42 41
1589.51 41
1589.60 41
1589.69 40
1589.78 39
1589.87 38
1589.96 38
1590.06 38
1590.15 38
1590.24 39
1590.33 41
1590.42 42
1590.51 44
1590.60 45
1590.70 47
1590.79 48
1590.88 50
1590.97 52
1591.06 54
1591.15 56
1591.24 58
1591.34 60
1591.43 61
1591.52 61
1591.61 60
1591.70 58
1591.79 55
1591.88 51
1591.98 46
1592.07 42
1592.16 37
1592.25 33
1592.34 30
1592.43 27
1592.52 25
1592.62 22
1592.71 20
1592.80 17
1592.89 14
1592.98 10
1593.07 7
1593.16 4
1593.26 2
1593.35 1
1593.44 3
1593.53 7
1593.62 12
1593.71 18
1593.80 25
1593.90 31
1593.99 36
1594.08 40
1594.17 42
1594.26 43
1594.35 43
1594.45 43
1594.54 42
1594.63 41
1594.72 40
1594.81 40
1594.90 40
1594.99 41
1595.09 42
1595.18 43
1595.27 44
1595.36 45
1595.45 44
1595.54 44
1595.64 43
1595.73 42
1595.82 41
1595.91 41
1596.00 41
1596.09 41
1596.18 40
1596.28 39
1596.37 37
1596.46 33
1596.55 29
1596.64 25
1596.73 21
1596.83 18
1596.92 16
1597.01 16
1597.10 16
1597.19 17
1597.28 18
1597.37 19
1597.47 18
1597.56 16
1597.65 14
1597.74 12
1597.83 10
1597.92 9
1598.02 9
1598.11 10
1598.20 13
1598.29 15
1598.38 17
1598.47 19
1598.57 19
1598.66 19
1598.75 18
1598.84 15
1598.93 12
1599.02 8
1599.12 4
1599.21 0
1599.30 0
1599.39 0
1599.48 0
1599.57 3
1599.67 9
1599.76 15
1599.85 22
1599.94 27
1600.03 31
1600.12 32
1600.22 31
1600.31 28
1600.40 25
1600.49 21
1600.58 19
1600.67 17
1600.77 18
1600.86 20
1600.95 23
1601.04 26
1601.13 29
1601.22 33
1601.32 37
1601.41 40
1601.50 43
1601.59 46
1601.68 47
1601.77 48
1601.87 48
1601.96 47
1602.05 46
1602.14 44
1602.23 42
1602.32 41
1602.42 41
1602.51 43
1602.60 45
1602.69 47
1602.78 49
1602.88 51
1602.97 51
1603.06 50
1603.15 46
1603.24 41
1603.33 36
1603.43 30
1603.52 25
1603.61 20
1603.70 17
1603.79 14
1603.88 12
1603.98 11
1604.07 10
1604.16 10
1604.25 11
1604.34 12
1604.44 13
1604.53 13
1604.62 13
1604.71 13
1604.80 11
1604.89 9
1604.99 6
1605.08 2
1605.17 0
1605.26 0
1605.35 0
1605.45 0
1605.54 0
1605.63 0
1605.72 0
1605.81 0
1605.90 8
1606.00 15
1606.09 23
1606.18 29
1606.27 34
1606.36 39
1606.46 43
1606.55 47
1606.64 51
1606.73 55
1606.82 58
1606.91 61
1607.01 62
1607.10 63
1607.19 62
1607.28 60
1607.37 57
1607.47 53
1607.56 48
1607.65 44
1607.74 41
1607.83 38
1607.93 37
1608.02 38
1608.11 39
1608.20 41
1608.29 44
1608.38 46
1608.48 48
1608.57 49
1608.66 48
1608.75 45
1608.84 41
1608.94 36
1609.03 31
1609.12 27
1609.21 24
1609.30 24
1609.40 25
1609.49 28
1609.58 32
1609.67 35
1609.76 36
1609.86 36
1609.95 35
1610.04 34
1610.13 33
1610.22 33
1610.32 35
1610.41 38
1610.50 43
1610.59 48
1610.68 52
1610.78 55
1610.87 57
1610.96 56
1611.05 54
1611.14 51
1611.24 48
1611.33 44
1611.42 42
1611.51 39
1611.60 38
1611.70 37
1611.79 36
1611.88 37
1611.97 37
1612.06 38
1612.16 40
1612.25 41
1612.34 43
1612.43 44
1612.52 45
1612.62 45
1612.71 46
1612.80 47
1612.89 49
1612.98 51
1613.08 53
1613.17 54
1613.26 53
1613.35 51
1613.44 46
1613.54 40
1613.63 34
1613.72 27
1613.81 21
1613.90 17
1614.00 14
1614.09 12
1614.18 13
1614.27 15
1614.36 18
1614.46 22
1614.55 27
1614.64 32
1614.73 38
1614.82 43
1614.92 47
1615.01 50
1615.10 52
1615.19 54
1615.29 55
1615.38 55
1615.47 55
1615.56 54
1615.65 53
1615.75 52
1615.84 50
1615.93 47
1616.02 44
1616.11 40
1616.21 35
1616.30 30
1616.39 24
1616.48 18
1616.57 13
1616.67 9
1616.76 6
1616.85 5
1616.94 6
1617.04 9
1617.13 13
1617.22 18
1617.31 23
1617.40 28
1617.50 33
1617.59 36
1617.68 38
1617.77 39
1617.87 40
1617.96 39
1618.05 39
1618.14 37
1618.23 35
1618.33 32
1618.42 27
1618.51 22
1618.60 16
1618.69 11
1618.79 7
1618.88 4
1618.97 3
1619.06 4
1619.16 8
1619.25 13
1619.34 20
1619.43 27
1619.52 35
1619.62 41
1619.71 46
1619.80 48
1619.89 47
1619.99 44
1620.08 40
1620.17 35
1620.26 30
1620.35 26
1620.45 24
1620.54 23
1620.63 25
1620.72 28
1620.82 31
1620.91 36
1621.00 40
1621.09 44
1621.19 47
1621.28 50
1621.37 52
1621.46 53
1621.55 55
1621.65 57
1621.74 59
1621.83 61
1621.92 62
1622.02 63
1622.11 62
1622.20 60
1622.29 56
1622.39 52
1622.48 48
1622.57 45
1622.66 42
1622.75 41
1622.85 41
1622.94 41
1623.03 42
1623.12 44
1623.22 46
1623.31 49
1623.40 52
1623.49 55
1623.59 57
1623.68 57
1623.77 56
1623.86 52
1623.95 47
1624.05 42
1624.14 37
1624.23 34
1624.32 33
1624.42 35
1624.51 39
1624.60 43
1624.69 48
1624.79 53
1624.88 56
1624.97 58
1625.06 59
1625.16 58
1625.25 56
1625.34 54
1625.43 51
1625.52 48
1625.62 46
1625.71 44
1625.80 44
1625.89 43
1625.99 44
1626.08 44
1626.17 44
1626.26 44
1626.36 43
1626.45 42
1626.54 40
1626.63 37
1626.73 34
1626.82 32
1626.91 30
1627.00 29
1627.10 30
1627.19 32
1627.28 35
1627.37 39
1627.47 43
1627.56 47
1627.65 50
1627.74 54
1627.84 57
1627.93 59
1628.02 61
1628.11 61
1628.21 61
1628.30 59
1628.39 56
1628.48 53
1628.58 50
1628.67 47
1628.76 45
1628.85 44
1628.95 43
1629.04 43
1629.13 42
1629.22 42
1629.32 41
1629.41 42
1629.50 43
1629.59 44
1629.69 46
1629.78 47
1629.87 49
1629.96 50
1630.06 50
1630.15 50
1630.24 49
1630.33 47
1630.43 46
1630.52 44
1630.61 43
1630.70 41
1630.80 39
1630.89 37
1630.98 36
1631.07 34
1631.17 34
1631.26 35
1631.35 37
1631.44 41
1631.54 46
1631.63 51
1631.72 57
1631.81 64
1631.91 70
1632.00 76
1632.09 81
1632.18 86
1632.28 90
1632.37 93
1632.46 94
1632.55 94
1632.65 92
1632.74 89
1632.83 85
1632.93 80
1633.02 76
1633.11 72
1633.20 69
1633.30 68
1633.39 68
1633.48 69
1633.57 70
1633.67 71
1633.76 69
1633.85 66
1633.94 61
1634.04 55
1634.13 47
1634.22 39
1634.31 31
1634.41 25
1634.50 21
1634.59 18
1634.68 17
1634.78 17
1634.87 18
1634.96 19
1635.06 21
1635.15 22
1635.24 24
1635.33 25
1635.43 25
1635.52 25
1635.61 25
1635.70 25
1635.80 24
1635.89 24
1635.98 24
1636.08 24
1636.17 24
1636.26 23
1636.35 22
1636.45 20
1636.54 17
1636.63 14
1636.72 12
1636.82 10
1636.91 8
1637.00 8
1637.09 9
1637.19 11
1637.28 14
1637.37 18
1637.47 23
1637.56 29
1637.65 35
1637.74 41
1637.84 47
1637.93 51
1638.02 54
1638.12 56
1638.21 56
1638.30 55
1638.39 54
1638.49 51
1638.58 49
1638.67 47
1638.76 46
1638.86 46
1638.95 47
1639.04 49
1639.14 53
1639.23 57
1639.32 60
1639.41 63
1639.51 65
1639.60 66
1639.69 65
1639.79 63
1639.88 59
1639.97 55
1640.06 51
1640.16 47
1640.25 44
1640.34 41
1640.43 39
1640.53 38
1640.62 38
1640.71 39
1640.81 41
1640.90 44
1640.99 47
1641.08 50
1641.18 52
1641.27 53
1641.36 53
1641.46 52
1641.55 51
1641.64 50
1641.73 49
1641.83 49
1641.92 47
1642.01 46
1642.11 44
1642.20 42
1642.29 39
1642.38 37
1642.48 36
1642.57 36
1642.66 37
1642.76 39
1642.85 43
1642.94 47
1643.03 51
1643.13 54
1643.22 57
1643.31 59
1643.41 60
1643.50 60
1643.59 59
1643.68 57
1643.78 55
1643.87 54
1643.96 52
1644.06 52
1644.15 53
1644.24 56
1644.34 59
1644.43 62
1644.52 65
1644.61 67
1644.71 68
1644.80 67
1644.89 65
1644.99 62
1645.08 59
1645.17 56
1645.26 52
1645.36 49
1645.45 46
1645.54 43
1645.64 39
1645.73 35
1645.82 32
1645.92 30
1646.01 29
1646.10 28
1646.19 29
1646.29 29
1646.38 28
1646.47 26
1646.57 22
1646.66 18
1646.75 14
1646.85 11
1646.94 8
1647.03 7
1647.12 7
1647.22 8
1647.31 9
1647.40 10
1647.50 12
1647.59 15
1647.68 18
1647.78 21
1647.87 23
1647.96 24
1648.05 25
1648.15 25
1648.24 24
1648.33 24
1648.43 24
1648.52 26
1648.61 29
1648.71 32
1648.80 36
1648.89 39
1648.99 41
1649.08 42
1649.17 41
1649.26 39
1649.36 36
1649.45 32
1649.54 28
1649.64 23
1649.73 17
1649.82 11
1649.92 6
1650.01 1
1650.10 0
1650.20 0
1650.29 0
1650.38 0
1650.47 0
1650.57 0
1650.66 0
1650.75 1
1650.85 2
1650.94 2
1651.03 2
1651.13 3
1651.22 5
1651.31 7
1651.41 11
1651.50 14
1651.59 18
1651.68 21
1651.78 24
1651.87 26
1651.96 27
1652.06 28
1652.15 28
1652.24 27
1652.34 25
1652.43 21
1652.52 18
1652.62 14
1652.71 10
1652.80 7
1652.90 7
1652.99 8
1653.08 11
1653.18 16
1653.27 21
1653.36 25
1653.46 30
1653.55 34
1653.64 37
1653.73 41
1653.83 45
1653.92 50
1654.01 56
1654.11 61
1654.20 66
1654.29 68
1654.39 69
1654.48 67
1654.57 64
1654.67 61
1654.76 57
1654.85 55
1654.95 54
1655.04 54
1655.13 56
1655.23 57
1655.32 59
1655.41 58
1655.51 57
1655.60 54
1655.69 51
1655.79 48
1655.88 47
1655.97 47
1656.07 49
1656.16 53
1656.25 59
1656.35 64
1656.44 69
1656.53 73
1656.62 74
1656.72 75
1656.81 74
1656.90 73
1657.00 72
1657.09 71
1657.18 70
1657.28 69
1657.37 66
1657.46 63
1657.56 59
1657.65 54
1657.74 49
1657.84 45
1657.93 41
1658.02 37
1658.12 34
1658.21 31
1658.30 28
1658.40 26
1658.49 24
1658.58 23
1658.68 23
1658.77 27
1658.86 32
1658.96 41
1659.05 51
1659.14 61
1659.24 71
1659.33 79
1659.42 84
1659.52 85
1659.61 83
1659.70 79
1659.80 74
1659.89 69
1659.98 63
1660.08 59
1660.17 56
1660.26 54
1660.36 52
1660.45 51
1660.54 50
1660.64 50
1660.73 51
1660.83 51
1660.92 52
1661.01 53
1661.11 53
1661.20 52
1661.29 51
1661.39 49
1661.48 47
1661.57 46
1661.67 45
1661.76 44
1661.85 45
1661.95 47
1662.04 49
1662.13 51
1662.23 51
1662.32 51
1662.41 49
1662.51 45
1662.60 40
1662.69 34
1662.79 27
1662.88 22
1662.97 18
1663.07 16
1663.16 16
1663.25 17
1663.35 20
1663.44 24
1663.53 28
1663.63 32
1663.72 35
1663.81 38
1663.91 40
1664.00 43
1664.10 46
1664.19 49
1664.28 53
1664.38 58
1664.47 62
1664.56 66
1664.66 69
1664.75 70
1664.84 71
1664.94 70
1665.03 68
1665.12 66
1665.22 63
1665.31 60
1665.40 56
1665.50 52
1665.59 47
1665.69 42
1665.78 37
1665.87 35
1665.97 35
1666.06 39
1666.15 44
1666.25 52
1666.34 61
1666.43 69
1666.53 75
1666.62 78
1666.71 79
1666.81 76
1666.90 72
1666.99 66
1667.09 60
1667.18 55
1667.28 51
1667.37 49
1667.46 49
1667.56 50
1667.65 52
1667.74 54
1667.84 56
1667.93 57
1668.02 57
1668.12 56
1668.21 56
1668.30 55
1668.40 54
1668.49 54
1668.59 54
1668.68 54
1668.77 54
1668.87 54
1668.96 53
1669.05 52
1669.15 50
1669.24 48
1669.33 46
1669.43 44
1669.52 42
1669.62 40
1669.71 37
1669.80 34
1669.90 31
1669.99 28
1670.08 25
1670.18 23
1670.27 22
1670.36 22
1670.46 23
1670.55 25
1670.65 27
1670.74 30
1670.83 34
1670.93 38
1671.02 42
1671.11 47
1671.21 52
1671.30 57
1671.40 60
1671.49 62
1671.58 62
1671.68 61
1671.77 58
1671.86 55
1671.96 52
1672.05 49
1672.14 47
1672.24 45
1672.33 44
1672.43 42
1672.52 40
1672.61 38
1672.71 35
1672.80 33
1672.89 32
1672.99 30
1673.08 29
1673.18 26
1673.27 24
1673.36 21
1673.46 18
1673.55 15
1673.64 12
1673.74 9
1673.83 7
1673.93 5
1674.02 3
1674.11 1
1674.21 0
1674.30 0
1674.39 0
1674.49 0
1674.58 0
1674.68 0
1674.77 0
1674.86 0
1674.96 1
1675.05 4
1675.15 7
1675.24 10
1675.33 13
1675.43 14
1675.52 15
1675.61 15
1675.71 14
1675.80 13
1675.90 12
1675.99 12
1676.08 11
1676.18 11
1676.27 12
1676.36 13
1676.46 15
1676.55 16
1676.65 17
1676.74 18
1676.83 19
1676.93 20
1677.02 21
1677.12 22
1677.21 24
1677.30 26
1677.40 29
1677.49 31
1677.58 34
1677.68 37
1677.77 40
1677.87 44
1677.96 48
1678.05 52
1678.15 56
1678.24 60
1678.34 63
1678.43 64
1678.52 63
1678.62 62
1678.71 61
1678.81 60
1678.90 62
1678.99 65
1679.09 69
1679.18 73
1679.27 77
1679.37 78
1679.46 76
1679.56 72
1679.65 66
1679.74 58
1679.84 51
1679.93 44
1680.03 40
1680.12 37
1680.21 36
1680.31 36
1680.40 35
1680.50 34
1680.59 31
1680.68 26
1680.78 22
1680.87 18
1680.97 16
1681.06 16
1681.15 17
1681.25 19
1681.34 22
1681.44 24
1681.53 25
1681.62 24
1681.72 23
1681.81 21
1681.91 17
1682.00 14
1682.09 10
1682.19 6
1682.28 2
1682.38 0
1682.47 0
1682.56 0
1682.66 1
1682.75 4
1682.85 8
1682.94 12
1683.03 14
1683.13 16
1683.22 17
1683.32 16
1683.41 15
1683.50 15
1683.60 15
1683.69 17
1683.79 20
1683.88 23
1683.97 27
1684.07 30
1684.16 32
1684.26 33
1684.35 34
1684.44 34
1684.54 35
1684.63 36
1684.73 37
1684.82 39
1684.91 41
1685.01 42
1685.10 42
1685.20 42
1685.29 40
1685.38 39
1685.48 38
1685.57 38
1685.67 38
1685.76 39
1685.85 40
1685.95 41
1686.04 42
1686.14 42
1686.23 41
1686.33 39
1686.42 37
1686.51 35
1686.61 34
1686.70 34
1686.80 36
1686.89 39
1686.98 44
1687.08 50
1687.17 56
1687.27 62
1687.36 67
1687.45 71
1687.55 74
1687.64 75
1687.74 75
1687.83 74
1687.93 73
1688.02 71
1688.11 68
1688.21 67
1688.30 65
1688.40 65
1688.49 64
1688.58 64
1688.68 63
1688.77 62
1688.87 59
1688.96 56
1689.06 53
1689.15 49
1689.24 46
1689.34 42
1689.43 39
1689.53 36
1689.62 33
1689.72 31
1689.81 29
1689.90 28
1690.00 29
1690.09 30
1690.19 33
1690.28 37
1690.37 42
1690.47 47
1690.56 52
1690.66 57
1690.75 60
1690.85 63
1690.94 65
1691.03 67
1691.13 69
1691.22 71
1691.32 73
1691.41 74
1691.51 75
1691.60 75
1691.69 74
1691.79 72
1691.88 69
1691.98 66
1692.07 62
1692.17 57
1692.26 52
1692.35 46
1692.45 40
1692.54 35
1692.64 31
1692.73 29
1692.83 30
1692.92 33
1693.01 38
1693.11 44
1693.20 51
1693.30 57
1693.39 61
1693.49 64
1693.58 65
1693.67 66
1693.77 66
1693.86 67
1693.96 69
1694.05 71
1694.15 72
1694.24 73
1694.33 72
1694.43 69
1694.52 65
1694.62 60
1694.71 55
1694.81 49
1694.90 44
1694.99 40
1695.09 36
1695.18 33
1695.28 31
1695.37 30
1695.47 31
1695.56 33
1695.66 37
1695.75 41
1695.84 46
1695.94 50
1696.03 52
1696.13 51
1696.22 49
1696.32 45
1696.41 40
1696.50 36
1696.60 33
1696.69 31
1696.79 29
1696.88 28
1696.98 26
1697.07 24
1697.17 20
1697.26 16
1697.35 11
1697.45 8
1697.54 6
1697.64 6
1697.73 7
1697.83 10
1697.92 14
1698.02 19
1698.11 25
1698.20 31
1698.30 37
1698.39 43
1698.49 49
1698.58 54
1698.68 59
1698.77 64
1698.87 69
1698.96 73
1699.05 76
1699.15 78
1699.24 78
1699.34 76
1699.43 72
1699.53 66
1699.62 60
1699.72 55
1699.81 50
1699.90 46
1700.00 44
1700.09 44
1700.19 45
1700.28 46
1700.38 48
1700.47 51
1700.57 53
1700.66 55
1700.75 57
1700.85 59
1700.94 60
1701.04 62
1701.13 62
1701.23 61
1701.32 59
1701.42 57
1701.51 54
1701.61 51
1701.70 50
1701.79 51
1701.89 53
1701.98 57
1702.08 61
1702.17 66
1702.27 69
1702.36 71
1702.46 72
1702.55 71
1702.65 69
1702.74 67
1702.83 65
1702.93 63
1703.02 60
1703.12 58
1703.21 57
1703.31 56
1703.40 56
1703.50 57
1703.59 58
1703.69 61
1703.78 64
1703.88 67
1703.97 70
1704.06 72
1704.16 72
1704.25 71
1704.35 69
1704.44 67
1704.54 64
1704.63 63
1704.73 62
1704.82 63
1704.92 64
1705.01 66
1705.11 68
1705.20 68
1705.29 67
1705.39 65
1705.48 62
1705.58 59
1705.67 57
1705.77 55
1705.86 55
1705.96 57
1706.05 60
1706.15 65
1706.24 70
1706.34 75
1706.43 79
1706.52 81
1706.62 81
1706.71 79
1706.81 75
1706.90 71
1707.00 68
1707.09 65
1707.19 63
1707.28 61
1707.38 60
1707.47 58
1707.57 56
1707.66 53
1707.76 50
1707.85 47
1707.95 44
1708.04 43
1708.13 42
1708.23 43
1708.32 43
1708.42 44
1708.51 45
1708.61 46
1708.70 46
1708.80 46
1708.89 45
1708.99 44
1709.08 44
1709.18 44
1709.27 45
1709.37 47
1709.46 48
1709.56 50
1709.65 50
1709.75 49
1709.84 47
1709.93 44
1710.03 40
1710.12 36
1710.22 33
1710.31 32
1710.41 32
1710.50 34
1710.60 38
1710.69 43
1710.79 49
1710.88 56
1710.98 62
1711.07 66
1711.17 69
1711.26 71
1711.36 72
1711.45 73
1711.55 75
1711.64 78
1711.74 82
1711.83 88
1711.93 93
1712.02 99
1712.12 102
1712.21 104
1712.30 103
1712.40 100
1712.49 96
1712.59 91
1712.68 86
1712.78 82
1712.87 78
1712.97 76
1713.06 73
1713.16 71
1713.25 67
1713.35 63
1713.44 58
1713.54 53
1713.63 47
1713.73 42
1713.82 37
1713.92 34
1714.01 32
1714.11 31
1714.20 30
1714.30 30
1714.39 30
1714.49 29
1714.58 28
1714.68 27
1714.77 26
1714.87 25
1714.96 25
1715.06 26
1715.15 27
1715.25 29
1715.34 29
1715.44 29
1715.53 29
1715.63 27
1715.72 25
1715.82 23
1715.91 21
1716.01 18
1716.10 16
1716.20 14
1716.29 12
1716.39 11
1716.48 10
1716.57 10
1716.67 10
1716.76 10
1716.86 11
1716.95 13
1717.05 15
1717.14 18
1717.24 21
1717.33 25
1717.43 30
1717.52 34
1717.62 36
1717.71 38
1717.81 38
1717.90 37
1718.00 35
1718.09 33
1718.19 32
1718.28 31
1718.38 32
1718.47 34
1718.57 36
1718.66 39
1718.76 41
1718.85 43
1718.95 45
1719.04 47
1719.14 50
1719.23 54
1719.33 60
1719.42 67
1719.52 75
1719.61 81
1719.71 87
1719.80 90
1719.90 92
1719.99 92
1720.09 91
1720.18 89
1720.28 86
1720.38 83
1720.47 78
1720.57 73
1720.66 67
1720.76 59
1720.85 52
1720.95 44
1721.04 38
1721.14 33
1721.23 29
1721.33 26
1721.42 24
1721.52 22
1721.61 20
1721.71 19
1721.80 18
1721.90 17
1721.99 19
1722.09 22
1722.18 26
1722.28 31
1722.37 36
1722.47 41
1722.56 46
1722.66 50
1722.75 53
1722.85 58
1722.94 63
1723.04 69
1723.13 76
1723.23 83
1723.32 88
1723.42 92
1723.51 92
1723.61 90
1723.70 85
1723.80 80
1723.89 74
1723.99 69
1724.08 67
1724.18 67
1724.27 69
1724.37 73
1724.46 77
1724.56 80
1724.66 82
1724.75 82
1724.85 80
1724.94 77
1725.04 72
1725.13 67
1725.23 61
1725.32 55
1725.42 48
1725.51 41
1725.61 35
1725.70 29
1725.80 23
1725.89 17
1725.99 11
1726.08 5
1726.18 0
1726.27 0
1726.37 0
1726.46 0
1726.56 0
1726.65 0
1726.75 0
1726.84 0
1726.94 3
1727.04 8
1727.13 11
1727.23 14
1727.32 15
1727.42 14
1727.51 13
1727.61 11
1727.70 9
1727.80 8
1727.89 8
1727.99 9
1728.08 11
1728.18 16
1728.27 22
1728.37 28
1728.46 35
1728.56 41
1728.65 47
1728.75 51
1728.85 54
1728.94 57
1729.04 59
1729.13 62
1729.23 64
1729.32 65
1729.42 66
1729.51 65
1729.61 64
1729.70 62
1729.80 59
1729.89 57
1729.99 56
1730.08 56
1730.18 57
1730.27 59
1730.37 63
1730.47 67
1730.56 73
1730.66 78
1730.75 83
1730.85 87
1730.94 88
1731.04 87
1731.13 84
1731.23 80
1731.32 73
1731.42 67
1731.51 60
1731.61 53
1731.71 46
1731.80 41
1731.90 36
1731.99 33
1732.09 31
1732.18 31
1732.28 32
1732.37 33
1732.47 35
1732.56 37
1732.66 39
1732.75 40
1732.85 41
1732.95 41
1733.04 40
1733.14 37
1733.23 34
1733.33 29
1733.42 24
1733.52 19
1733.61 15
1733.71 12
1733.80 9
1733.90 7
1733.99 5
1734.09 4
1734.19 2
1734.28 1
1734.38 1
1734.47 2
1734.57 4
1734.66 8
1734.76 14
1734.85 20
1734.95 27
1735.04 34
1735.14 41
1735.24 46
1735.33 50
1735.43 53
1735.52 54
1735.62 54
1735.71 52
1735.81 51
1735.90 48
1736.00 47
1736.09 46
1736.19 45
1736.29 46
1736.38 47
1736.48 48
1736.57 51
1736.67 54
1736.76 57
1736.86 60
1736.95 62
1737.05 65
1737.15 66
1737.24 67
1737.34 67
1737.43 68
1737.53 67
1737.62 67
1737.72 66
1737.81 65
1737.91 63
1738.01 61
1738.10 58
1738.20 54
1738.29 51
1738.39 49
1738.48 47
1738.58 46
1738.67 45
1738.77 46
1738.87 47
1738.96 49
1739.06 51
1739.15 53
1739.25 55
1739.34 57
1739.44 58
1739.53 59
1739.63 59
1739.73 59
1739.82 59
1739.92 58
1740.01 58
1740.11 59
1740.20 61
1740.30 63
1740.39 66
1740.49 68
1740.59 69
1740.68 70
1740.78 70
1740.87 71
1740.97 73
1741.06 76
1741.16 80
1741.26 85
1741.35 89
1741.45 93
1741.54 94
1741.64 94
1741.73 92
1741.83 90
1741.92 87
1742.02 83
1742.12 80
1742.21 76
1742.31 72
1742.40 68
1742.50 66
1742.59 65
1742.69 66
1742.79 68
1742.88 72
1742.98 76
1743.07 80
1743.17 83
1743.26 84
1743.36 82
1743.46 78
1743.55 74
1743.65 68
1743.74 62
1743.84 57
1743.93 53
1744.03 50
1744.13 48
1744.22 47
1744.32 47
1744.41 47
1744.51 47
1744.60 48
1744.70 49
1744.80 50
1744.89 51
1744.99 52
1745.08 51
1745.18 51
1745.27 49
1745.37 48
1745.47 47
1745.56 46
1745.66 46
1745.75 48
1745.85 51
1745.94 57
1746.04 64
1746.14 74
1746.23 86
1746.33 100
1746.42 115
1746.52 131
1746.61 147
1746.71 162
1746.81 176
1746.90 189
1747.00 201
1747.09 213
1747.19 225
1747.29 238
1747.38 251
1747.48 266
1747.57 280
1747.67 293
1747.76 305
1747.86 314
1747.96 320
1748.05 323
1748.15 323
1748.24 320
1748.34 314
1748.43 308
1748.53 301
1748.63 295
1748.72 289
1748.82 285
1748.91 280
1749.01 275
1749.11 267
1749.20 257
1749.30 244
1749.39 230
1749.49 217
1749.58 204
1749.68 194
1749.78 186
1749.87 180
1749.97 176
1750.06 172
1750.16 168
1750.26 163
1750.35 157
1750.45 151
1750.54 146
1750.64 141
1750.74 137
1750.83 135
1750.93 134
1751.02 135
1751.12 135
1751.21 136
1751.31 135
1751.41 134
1751.50 131
1751.60 127
1751.69 122
1751.79 116
1751.89 108
1751.98 99
1752.08 90
1752.17 80
1752.27 70
1752.37 61
1752.46 54
1752.56 50
1752.65 48
1752.75 48
1752.85 50
1752.94 52
1753.04 53
1753.13 55
1753.23 55
1753.33 54
1753.42 54
1753.52 53
1753.61 54
1753.71 54
1753.81 55
1753.90 56
1754.00 56
1754.09 56
1754.19 54
1754.29 52
1754.38 48
1754.48 44
1754.57 40
1754.67 35
1754.77 31
1754.86 28
1754.96 26
1755.05 24
1755.15 25
1755.25 26
1755.34 28
1755.44 30
1755.53 33
1755.63 36
1755.73 39
1755.82 41
1755.92 42
1756.01 43
1756.11 43
1756.21 43
1756.30 41
1756.40 39
1756.49 36
1756.59 34
1756.69 32
1756.78 31
1756.88 31
1756.97 31
1757.07 32
1757.17 32
1757.26 33
1757.36 34
1757.45 36
1757.55 39
1757.65 42
1757.74 46
1757.84 50
1757.93 54
1758.03 57
1758.13 58
1758.22 57
1758.32 55
1758.42 51
1758.51 48
1758.61 44
1758.70 40
1758.80 37
1758.90 35
1758.99 34
1759.09 32
1759.18 30
1759.28 29
1759.38 27
1759.47 25
1759.57 23
1759.66 21
1759.76 19
1759.86 19
1759.95 19
1760.05 19
1760.15 21
1760.24 23
1760.34 27
1760.43 32
1760.53 36
1760.63 41
1760.72 45
1760.82 48
1760.91 50
1761.01 51
1761.11 52
1761.20 52
1761.30 53
1761.40 55
1761.49 57
1761.59 59
1761.68 60
1761.78 62
1761.88 62
1761.97 61
1762.07 58
1762.17 54
1762.26 49
1762.36 43
1762.45 37
1762.55 31
1762.65 27
1762.74 24
1762.84 24
1762.93 26
1763.03 30
1763.13 36
1763.22 44
1763.32 51
1763.42 58
1763.51 63
1763.61 66
1763.70 68
1763.80 67
1763.90 65
1763.99 62
1764.09 58
1764.19 53
1764.28 48
1764.38 43
1764.47 39
1764.57 36
1764.67 35
1764.76 37
1764.86 42
1764.96 49
1765.05 58
1765.15 66
1765.24 75
1765.34 81
1765.44 86
1765.53 89
1765.63 89
1765.73 88
1765.82 85
1765.92 83
1766.02 80
1766.11 78
1766.21 76
1766.30 74
1766.40 71
1766.50 68
1766.59 63
1766.69 57
1766.79 51
1766.88 46
1766.98 41
1767.07 37
1767.17 35
1767.27 34
1767.36 34
1767.46 34
1767.56 34
1767.65 33
1767.75 32
1767.85 31
1767.94 30
1768.04 29
1768.13 29
1768.23 30
1768.33 32
1768.42 35
1768.52 37
1768.62 39
1768.71 39
1768.81 37
1768.91 34
1769.00 31
1769.10 28
1769.20 26
1769.29 26
1769.39 27
1769.48 28
1769.58 28
1769.68 28
1769.77 26
1769.87 23
1769.97 20
1770.06 17
1770.16 17
1770.26 18
1770.35 22
1770.45 26
1770.54 31
1770.64 36
1770.74 39
1770.83 41
1770.93 40
1771.03 38
1771.12 35
1771.22 32
1771.32 30
1771.41 29
1771.51 31
1771.61 33
1771.70 37
1771.80 42
1771.90 45
1771.99 48
1772.09 49
1772.18 48
1772.28 47
1772.38 44
1772.47 41
1772.57 37
1772.67 33
1772.76 28
1772.86 24
1772.96 19
1773.05 16
1773.15 13
1773.25 13
1773.34 13
1773.44 15
1773.54 18
1773.63 20
1773.73 21
1773.83 20
1773.92 18
1774.02 15
1774.11 11
1774.21 8
1774.31 5
1774.40 3
1774.50 2
1774.60 1
1774.69 2
1774.79 2
1774.89 2
1774.98 2
1775.08 0
1775.18 0
1775.27 0
1775.37 0
1775.47 0
1775.56 0
1775.66 0
1775.76 4
1775.85 7
1775.95 10
1776.05 11
1776.14 10
1776.24 9
1776.34 7
1776.43 7
1776.53 8
1776.63 11
1776.72 15
1776.82 20
1776.92 24
1777.01 27
1777.11 28
1777.20 28
1777.30 25
1777.40 22
1777.49 19
1777.59 16
1777.69 15
1777.78 15
1777.88 17
1777.98 20
1778.07 24
1778.17 28
1778.27 31
1778.36 34
1778.46 36
1778.56 37
1778.65 37
1778.75 36
1778.85 34
1778.94 31
1779.04 28
1779.14 24
1779.23 20
1779.33 15
1779.43 11
1779.52 8
1779.62 6
1779.72 6
1779.81 7
1779.91 9
1780.01 13
1780.10 17
1780.20 20
1780.30 22
1780.39 22
1780.49 21
1780.59 19
1780.68 16
1780.78 12
1780.88 7
1780.97 3
1781.07 0
1781.17 0
1781.26 0
1781.36 0
1781.46 0
1781.56 0
1781.65 4
1781.75 8
1781.85 12
1781.94 16
1782.04 18
1782.14 19
1782.23 19
1782.33 19
1782.43 18
1782.52 17
1782.62 17
1782.72 19
1782.81 20
1782.91 23
1783.01 25
1783.10 27
1783.20 29
1783.30 30
1783.39 31
1783.49 31
1783.59 31
1783.68 30
1783.78 30
1783.88 30
1783.97 29
1784.07 27
1784.17 24
1784.26 20
1784.36 15
1784.46 10
1784.56 5
1784.65 1
1784.75 0
1784.85 0
1784.94 0
1785.04 0
1785.14 2
1785.23 5
1785.33 6
1785.43 7
1785.52 8
1785.62 8
1785.72 9
1785.81 10
1785.91 12
1786.01 13
1786.10 14
1786.20 14
1786.30 13
1786.40 12
1786.49 9
1786.59 8
1786.69 7
1786.78 8
1786.88 10
1786.98 14
1787.07 18
1787.17 23
1787.27 26
1787.36 28
1787.46 30
1787.56 31
1787.65 32
1787.75 33
1787.85 35
1787.95 37
1788.04 41
1788.14 44
1788.24 47
1788.33 49
1788.43 50
1788.53 51
1788.62 50
1788.72 50
1788.82 49
1788.91 48
1789.01 47
1789.11 45
1789.21 44
1789.30 43
1789.40 42
1789.50 42
1789.59 43
1789.69 46
1789.79 50
1789.88 55
1789.98 61
1790.08 67
1790.17 73
1790.27 79
1790.37 83
1790.47 86
1790.56 88
1790.66 88
1790.76 86
1790.85 83
1790.95 78
1791.05 71
1791.14 64
1791.24 56
1791.34 48
1791.44 41
1791.53 35
1791.63 31
1791.73 28
1791.82 28
1791.92 29
1792.02 31
1792.11 34
1792.21 36
1792.31 37
1792.41 36
1792.50 35
1792.60 32
1792.70 27
1792.79 22
1792.89 16
1792.99 11
1793.08 6
1793.18 2
1793.28 0
1793.38 0
1793.47 2
1793.57 4
1793.67 8
1793.76 11
1793.86 14
1793.96 15
1794.06 15
1794.15 13
1794.25 11
1794.35 8
1794.44 5
1794.54 1
1794.64 0
1794.74 0
1794.83 0
1794.93 0
1795.03 0
1795.12 0
1795.22 0
1795.32 0
1795.41 3
1795.51 8
1795.61 14
1795.71 18
1795.80 23
1795.90 26
1796.00 29
1796.09 32
1796.19 34
1796.29 36
1796.39 38
1796.48 39
1796.58 40
1796.68 41
1796.77 42
1796.87 42
1796.97 42
1797.07 42
1797.16 41
1797.26 40
1797.36 38
1797.45 36
1797.55 33
1797.65 31
1797.75 30
1797.84 29
1797.94 28
1798.04 28
1798.13 28
1798.23 28
1798.33 28
1798.43 27
1798.52 27
1798.62 27
1798.72 26
1798.82 26
1798.91 26
1799.01 26
1799.11 26
1799.20 25
1799.30 24
1799.40 23
1799.50 21
1799.59 19
1799.69 17
1799.79 15
1799.88 12
1799.98 10
1800.08 8
1800.18 8
1800.27 10
1800.37 13
1800.47 16
1800.57 19
1800.66 21
1800.76 22
1800.86 22
1800.95 21
1801.05 22
1801.15 24
1801.25 29
1801.34 35
1801.44 42
1801.54 50
1801.64 56
1801.73 62
1801.83 67
1801.93 73
1802.02 79
1802.12 88
1802.22 98
1802.32 110
1802.41 121
1802.51 132
1802.61 141
1802.71 147
1802.80 153
1802.90 157
1803.00 160
1803.09 163
1803.19 165
1803.29 168
1803.39 170
1803.48 173
1803.58 176
1803.68 178
1803.78 181
1803.87 184
1803.97 187
1804.07 189
1804.17 191
1804.26 193
1804.36 195
1804.46 199
1804.55 205
1804.65 212
1804.75 219
1804.85 226
1804.94 232
1805.04 237
1805.14 239
1805.24 239
1805.33 237
1805.43 233
1805.53 226
1805.63 218
1805.72 209
1805.82 199
1805.92 190
1806.02 183
1806.11 179
1806.21 178
1806.31 182
1806.40 187
1806.50 194
1806.60 201
1806.70 205
1806.79 206
1806.89 203
1806.99 198
1807.09 192
1807.18 185
1807.28 178
1807.38 172
1807.48 167
1807.57 162
1807.67 156
1807.77 149
1807.87 141
1807.96 132
1808.06 123
1808.16 114
1808.26 105
1808.35 98
1808.45 93
1808.55 89
1808.65 87
1808.74 85
1808.84 83
1808.94 82
1809.04 79
1809.13 76
1809.23 71
1809.33 65
1809.43 58
1809.52 49
1809.62 40
1809.72 30
1809.82 21
1809.91 13
1810.01 8
1810.11 5
1810.21 5
1810.30 7
1810.40 11
1810.50 16
1810.60 22
1810.69 26
1810.79 30
1810.89 33
1810.99 34
1811.08 36
1811.18 37
1811.28 39
1811.38 40
1811.47 41
1811.57 41
1811.67 41
1811.77 40
1811.86 38
1811.96 37
1812.06 35
1812.16 33
1812.25 30
1812.35 27
1812.45 23
1812.55 18
1812.64 13
1812.74 8
1812.84 4
1812.94 3
1813.03 4
1813.13 9
1813.23 16
1813.33 25
1813.42 34
1813.52 42
1813.62 47
1813.72 50
1813.82 50
1813.91 49
1814.01 48
1814.11 46
1814.21 45
1814.30 44
1814.40 43
1814.50 41
1814.60 39
1814.69 35
1814.79 32
1814.89 30
1814.99 29
1815.08 30
1815.18 33
1815.28 38
1815.38 42
1815.47 46
1815.57 49
1815.67 50
1815.77 50
1815.87 48
1815.96 45
1816.06 42
1816.16 40
1816.26 39
1816.35 40
1816.45 43
1816.55 47
1816.65 52
1816.74 56
1816.84 59
1816.94 61
1817.04 61
1817.14 60
1817.23 59
1817.33 59
1817.43 59
1817.53 59
1817.62 59
1817.72 57
1817.82 54
1817.92 49
1818.01 44
1818.11 39
1818.21 36
1818.31 36
1818.41 38
1818.50 43
1818.60 49
1818.70 56
1818.80 62
1818.89 66
1818.99 68
1819.09 69
1819.19 69
1819.29 69
1819.38 69
1819.48 70
1819.58 71
1819.68 72
1819.77 72
1819.87 72
1819.97 71
1820.07 69
1820.16 66
1820.26 64
1820.36 62
1820.46 60
1820.56 58
1820.65 56
1820.75 54
1820.85 52
1820.95 48
1821.05 44
1821.14 38
1821.24 31
1821.34 23
1821.44 15
1821.53 7
1821.63 0
1821.73 0
1821.83 0
1821.93 0
1822.02 0
1822.12 3
1822.22 9
1822.32 16
1822.41 22
1822.51 26
1822.61 28
1822.71 29
1822.81 28
1822.90 26
1823.00 24
1823.10 22
1823.20 21
1823.30 19
1823.39 18
1823.49 16
1823.59 16
1823.69 15
1823.78 15
1823.88 16
1823.98 16
1824.08 17
1824.18 18
1824.27 18
1824.37 17
1824.47 17
1824.57 17
1824.67 18
1824.76 19
1824.86 22
1824.96 26
1825.06 30
1825.15 33
1825.25 36
1825.35 37
1825.45 36
1825.55 34
1825.64 30
1825.74 24
1825.84 19
1825.94 14
1826.04 10
1826.13 8
1826.23 8
1826.33 10
1826.43 13
1826.53 16
1826.62 19
1826.72 21
1826.82 21
1826.92 20
1827.02 18
1827.11 15
1827.21 13
1827.31 12
1827.41 13
1827.51 16
1827.60 19
1827.70 21
1827.80 23
1827.90 23
1828.00 22
1828.09 19
1828.19 16
1828.29 12
1828.39 9
1828.49 6
1828.58 4
1828.68 1
1828.78 0
1828.88 0
1828.98 0
1829.07 0
1829.17 0
1829.27 0
1829.37 0
1829.47 0
1829.56 3
1829.66 6
1829.76 9
1829.86 11
1829.96 12
1830.05 13
1830.15 13
1830.25 13
1830.35 12
1830.45 11
1830.54 9
1830.64 7
1830.74 6
1830.84 5
1830.94 6
1831.03 9
1831.13 14
1831.23 20
1831.33 28
1831.43 35
1831.52 41
1831.62 46
1831.72 49
1831.82 51
1831.92 50
1832.01 48
1832.11 45
1832.21 41
1832.31 38
1832.41 35
1832.51 32
1832.60 31
1832.70 31
1832.80 32
1832.90 33
1833.00 34
1833.09 34
1833.19 32
1833.29 29
1833.39 25
1833.49 21
1833.58 17
1833.68 14
1833.78 12
1833.88 11
1833.98 10
1834.08 10
1834.17 10
1834.27 10
1834.37 11
1834.47 12
1834.57 14
1834.66 16
1834.76 19
1834.86 21
1834.96 22
1835.06 22
1835.16 22
1835.25 22
1835.35 22
1835.45 24
1835.55 28
1835.65 31
1835.74 35
1835.84 36
1835.94 35
1836.04 33
1836.14 29
1836.24 25
1836.33 22
1836.43 22
1836.53 23
1836.63 25
1836.73 28
1836.82 30
1836.92 32
1837.02 32
1837.12 33
1837.22 34
1837.32 35
1837.41 38
1837.51 41
1837.61 44
1837.71 46
1837.81 46
1837.91 43
1838.00 39
1838.10 34
1838.20 29
1838.30 25
1838.40 23
1838.49 22
1838.59 22
1838.69 24
1838.79 25
1838.89 25
1838.99 25
1839.08 23
1839.18 20
1839.28 18
1839.38 16
1839.48 17
1839.58 20
1839.67 25
1839.77 32
1839.87 39
1839.97 46
1840.07 51
1840.17 54
1840.26 55
1840.36 53
1840.46 50
1840.56 46
1840.66 42
1840.76 40
1840.85 38
1840.95 36
1841.05 36
1841.15 36
1841.25 36
1841.35 36
1841.44 36
1841.54 36
1841.64 36
1841.74 36
1841.84 37
1841.94 37
1842.03 37
1842.13 37
1842.23 35
1842.33 33
1842.43 29
1842.53 26
1842.62 22
1842.72 19
1842.82 16
1842.92 14
1843.02 13
1843.12 11
1843.21 11
1843.31 10
1843.41 11
1843.51 11
1843.61 12
1843.71 13
1843.81 14
1843.90 15
1844.00 16
1844.10 16
1844.20 16
1844.30 15
1844.40 15
1844.49 14
1844.59 14
1844.69 14
1844.79 15
1844.89 16
1844.99 17
1845.08 19
1845.18 22
1845.28 26
1845.38 31
1845.48 37
1845.58 44
1845.68 50
1845.77 56
1845.87 62
1845.97 65
1846.07 68
1846.17 68
1846.27 67
1846.36 63
1846.46 58
1846.56 52
1846.66 46
1846.76 39
1846.86 34
1846.96 31
1847.05 30
1847.15 30
1847.25 33
1847.35 36
1847.45 40
1847.55 44
1847.65 47
1847.74 49
1847.84 50
1847.94 50
1848.04 49
1848.14 47
1848.24 44
1848.33 41
1848.43 37
1848.53 34
1848.63 32
1848.73 31
1848.83 31
1848.93 32
1849.02 33
1849.12 34
1849.22 35
1849.32 34
1849.42 32
1849.52 29
1849.62 25
1849.71 20
1849.81 16
1849.91 14
1850.01 13
1850.11 14
1850.21 18
1850.31 25
1850.40 33
1850.50 41
1850.60 49
1850.70 54
1850.80 57
1850.90 56
1851.00 52
1851.09 46
1851.19 39
1851.29 33
1851.39 27
1851.49 24
1851.59 24
1851.69 27
1851.78 33
1851.88 40
1851.98 48
1852.08 55
1852.18 62
1852.28 66
1852.38 69
1852.48 70
1852.57 70
1852.67 70
1852.77 69
1852.87 70
1852.97 70
1853.07 70
1853.17 69
1853.26 66
1853.36 62
1853.46 57
1853.56 51
1853.66 46
1853.76 43
1853.86 41
1853.96 41
1854.05 43
1854.15 44
1854.25 46
1854.35 47
1854.45 48
1854.55 48
1854.65 48
1854.74 48
1854.84 48
1854.94 47
1855.04 47
1855.14 46
1855.24 45
1855.34 44
1855.44 44
1855.53 44
1855.63 44
1855.73 44
1855.83 45
1855.93 44
1856.03 43
1856.13 41
1856.23 39
1856.32 36
1856.42 34
1856.52 32
1856.62 30
1856.72 29
1856.82 27
1856.92 24
1857.02 22
1857.11 19
1857.21 17
1857.31 16
1857.41 16
1857.51 17
1857.61 19
1857.71 21
1857.81 23
1857.90 24
1858.00 25
1858.10 25
1858.20 26
1858.30 27
1858.40 29
1858.50 31
1858.60 33
1858.69 35
1858.79 37
1858.89 38
1858.99 39
1859.09 39
1859.19 40
1859.29 41
1859.39 41
1859.49 41
1859.58 40
1859.68 37
1859.78 34
1859.88 29
1859.98 24
1860.08 19
1860.18 14
1860.28 10
1860.37 8
1860.47 8
1860.57 8
1860.67 9
1860.77 11
1860.87 13
1860.97 15
1861.07 17
1861.17 19
1861.26 22
1861.36 26
1861.46 30
1861.56 35
1861.66 41
1861.76 46
1861.86 52
1861.96 56
1862.06 59
1862.15 61
1862.25 62
1862.35 62
1862.45 62
1862.55 62
1862.65 62
1862.75 62
1862.85 63
1862.95 63
1863.04 64
1863.14 65
1863.24 65
1863.34 65
1863.44 63
1863.54 62
1863.64 60
1863.74 57
1863.84 55
1863.94 51
1864.03 47
1864.13 42
1864.23 36
1864.33 28
1864.43 21
1864.53 15
1864.63 11
1864.73 9
1864.83 9
1864.92 11
1865.02 14
1865.12 17
1865.22 19
1865.32 21
1865.42 23
1865.52 24
1865.62 26
1865.72 28
1865.82 31
1865.91 33
1866.01 35
1866.11 38
1866.21 40
1866.31 43
1866.41 46
1866.51 51
1866.61 55
1866.71 59
1866.81 61
1866.90 62
1867.00 61
1867.10 57
1867.20 52
1867.30 47
1867.40 42
1867.50 39
1867.60 37
1867.70 37
1867.80 38
1867.90 40
1867.99 42
1868.09 43
1868.19 43
1868.29 41
1868.39 38
1868.49 35
1868.59 30
1868.69 25
1868.79 20
1868.89 15
1868.98 11
1869.08 8
1869.18 6
1869.28 4
1869.38 4
1869.48 3
1869.58 2
1869.68 1
1869.78 0
1869.88 0
1869.98 0
1870.07 0
1870.17 0
1870.27 0
1870.37 0
1870.47 5
1870.57 11
1870.67 16
1870.77 20
1870.87 22
1870.97 22
1871.07 22
1871.17 21
1871.26 22
1871.36 24
1871.46 27
1871.56 30
1871.66 34
1871.76 36
1871.86 38
1871.96 38
1872.06 38
1872.16 38
1872.26 37
1872.36 36
1872.45 35
1872.55 34
1872.65 33
1872.75 32
1872.85 31
1872.95 30
1873.05 30
1873.15 30
1873.25 31
1873.35 34
1873.45 38
1873.55 42
1873.64 48
1873.74 53
1873.84 57
1873.94 60
1874.04 61
1874.14 60
1874.24 58
1874.34 55
1874.44 52
1874.54 48
1874.64 44
1874.74 40
1874.84 37
1874.93 33
1875.03 30
1875.13 27
1875.23 25
1875.33 24
1875.43 23
1875.53 24
1875.63 24
1875.73 24
1875.83 23
1875.93 21
1876.03 18
1876.13 14
1876.22 10
1876.32 8
1876.42 7
1876.52 9
1876.62 13
1876.72 18
1876.82 25
1876.92 32
1877.02 38
1877.12 42
1877.22 46
1877.32 50
1877.42 53
1877.52 55
1877.61 57
1877.71 57
1877.81 56
1877.91 53
1878.01 48
1878.11 43
1878.21 39
1878.31 36
1878.41 36
1878.51 38
1878.61 42
1878.71 46
1878.81 50
1878.91 52
1879.01 51
1879.10 47
1879.20 42
1879.30 35
1879.40 28
1879.50 22
1879.60 17
1879.70 14
1879.80 13
1879.90 14
1880.00 16
1880.10 21
1880.20 28
1880.30 35
1880.40 42
1880.50 47
1880.60 51
1880.69 52
1880.79 51
1880.89 49
1880.99 47
1881.09 46
1881.19 46
1881.29 47
1881.39 50
1881.49 53
1881.59 56
1881.69 57
1881.79 56
1881.89 54
1881.99 52
1882.09 49
1882.19 46
1882.29 44
1882.38 42
1882.48 41
1882.58 40
1882.68 40
1882.78 40
1882.88 41
1882.98 43
1883.08 45
1883.18 47
1883.28 49
1883.38 51
1883.48 52
1883.58 53
1883.68 55
1883.78 56
1883.88 58
1883.98 59
1884.08 60
1884.17 58
1884.27 55
1884.37 50
1884.47 44
1884.57 37
1884.67 31
1884.77 26
1884.87 22
1884.97 21
1885.07 21
1885.17 21
1885.27 23
1885.37 24
1885.47 25
1885.57 26
1885.67 27
1885.77 28
1885.87 29
1885.97 30
1886.07 32
1886.16 33
1886.26 35
1886.36 36
1886.46 37
1886.56 36
1886.66 33
1886.76 29
1886.86 23
1886.96 16
1887.06 10
1887.16 5
1887.26 1
1887.36 0
1887.46 1
1887.56 4
1887.66 9
1887.76 14
1887.86 18
1887.96 20
1888.06 21
1888.16 18
1888.26 13
1888.36 6
1888.45 0
1888.55 0
1888.65 0
1888.75 0
1888.85 0
1888.95 0
1889.05 0
1889.15 4
1889.25 8
1889.35 10
1889.45 10
1889.55 9
1889.65 6
1889.75 3
1889.85 1
1889.95 0
1890.05 0
1890.15 3
1890.25 9
1890.35 17
1890.45 27
1890.55 36
1890.65 44
1890.75 49
1890.85 50
1890.95 48
1891.05 43
1891.14 37
1891.24 31
1891.34 27
1891.44 24
1891.54 24
1891.64 26
1891.74 29
1891.84 33
1891.94 36
1892.04 39
1892.14 41
1892.24 42
1892.34 43
1892.44 44
1892.54 45
1892.64 46
1892.74 46
1892.84 45
1892.94 44
1893.04 42
1893.14 41
1893.24 41
1893.34 43
1893.44 46
1893.54 51
1893.64 56
1893.74 62
1893.84 67
1893.94 70
1894.04 71
1894.14 71
1894.24 68
1894.34 64
1894.44 59
1894.54 55
1894.63 53
1894.73 53
1894.83 54
1894.93 58
1895.03 62
1895.13 66
1895.23 70
1895.33 73
1895.43 75
1895.53 76
1895.63 77
1895.73 77
1895.83 77
1895.93 78
1896.03 80
1896.13 81
1896.23 82
1896.33 83
1896.43 84
1896.53 84
1896.63 85
1896.73 86
1896.83 87
1896.93 87
1897.03 88
1897.13 87
1897.23 86
1897.33 83
1897.43 79
1897.53 74
1897.63 67
1897.73 60
1897.83 53
1897.93 46
1898.03 39
1898.13 33
1898.23 28
1898.33 23
1898.43 19
1898.53 15
1898.63 11
1898.73 6
1898.83 2
1898.93 0
1899.03 0
1899.13 0
1899.23 0
1899.33 0
1899.43 0
1899.53 0
1899.63 3
1899.73 9
1899.83 16
1899.93 24
1900.03 31
1900.13 38
1900.23 44
1900.33 49
1900.43 53
1900.53 55
1900.62 55
1900.72 54
1900.82 51
1900.92 49
1901.02 47
1901.12 47
1901.22 48
1901.32 51
1901.42 55
1901.52 58
1901.62 61
1901.72 64
1901.82 65
1901.92 65
1902.02 63
1902.12 61
1902.22 58
1902.32 54
1902.42 51
1902.52 49
1902.62 47
1902.72 48
1902.82 49
1902.92 52
1903.02 54
1903.12 56
1903.22 57
1903.32 56
1903.42 53
1903.52 49
1903.62 44
1903.72 38
1903.82 33
1903.92 28
1904.02 24
1904.12 20
1904.22 18
1904.32 15
1904.42 13
1904.52 11
1904.62 10
1904.72 9
1904.82 9
1904.92 10
1905.02 12
1905.12 15
1905.22 19
1905.32 23
1905.42 27
1905.52 30
1905.62 33
1905.72 34
1905.82 34
1905.92 32
1906.02 29
1906.12 25
1906.22 21
1906.32 18
1906.42 17
1906.52 19
1906.62 25
1906.72 33
1906.82 43
1906.92 53
1907.02 63
1907.13 70
1907.23 75
1907.33 75
1907.43 73
1907.53 68
1907.63 62
1907.73 55
1907.83 50
1907.93 46
1908.03 44
1908.13 43
1908.23 45
1908.33 47
1908.43 49
1908.53 52
1908.63 54
1908.73 56
1908.83 58
1908.93 59
1909.03 59
1909.13 58
1909.23 57
1909.33 54
1909.43 51
1909.53 48
1909.63 44
1909.73 39
1909.83 35
1909.93 30
1910.03 26
1910.13 23
1910.23 19
1910.33 15
1910.43 11
1910.53 6
1910.63 0
1910.73 0
1910.83 0
1910.93 0
1911.03 0
1911.13 0
1911.23 0
1911.33 0
1911.43 1
1911.53 6
1911.63 10
1911.73 13
1911.83 15
1911.93 16
1912.03 17
1912.13 18
1912.23 19
1912.33 20
1912.43 20
1912.53 19
1912.63 17
1912.73 16
1912.83 15
1912.93 15
1913.03 18
1913.13 21
1913.24 25
1913.34 29
1913.44 31
1913.54 31
1913.64 29
1913.74 26
1913.84 22
1913.94 20
1914.04 19
1914.14 21
1914.24 24
1914.34 28
1914.44 31
1914.54 34
1914.64 35
1914.74 35
1914.84 34
1914.94 33
1915.04 33
1915.14 35
1915.24 39
1915.34 45
1915.44 52
1915.54 58
1915.64 64
1915.74 68
1915.84 69
1915.94 67
1916.04 61
1916.14 55
1916.24 47
1916.34 39
1916.44 32
1916.54 26
1916.65 22
1916.75 19
1916.85 17
1916.95 16
1917.05 15
1917.15 15
1917.25 16
1917.35 16
1917.45 17
1917.55 18
1917.65 19
1917.75 21
1917.85 25
1917.95 29
1918.05 35
1918.15 43
1918.25 51
1918.35 58
1918.45 66
1918.55 71
1918.65 75
1918.75 77
1918.85 78
1918.95 78
1919.05 76
1919.15 74
1919.25 72
1919.36 70
1919.46 68
1919.56 66
1919.66 63
1919.76 60
1919.86 57
1919.96 53
1920.06 49
1920.16 45
1920.26 42
1920.36 39
1920.46 37
1920.56 36
1920.66 37
1920.76 39
1920.86 42
1920.96 46
1921.06 50
1921.16 53
1921.26 54
1921.36 54
1921.46 51
1921.56 47
1921.67 42
1921.77 37
1921.87 33
1921.97 31
1922.07 29
1922.17 29
1922.27 30
1922.37 31
1922.47 33
1922.57 35
1922.67 37
1922.77 39
1922.87 39
1922.97 39
1923.07 37
1923.17 35
1923.27 32
1923.37 29
1923.47 25
1923.57 21
1923.67 18
1923.78 14
1923.88 12
1923.98 9
1924.08 9
1924.18 9
1924.28 11
1924.38 14
1924.48 16
1924.58 17
1924.68 17
1924.78 16
1924.88 13
1924.98 11
1925.08 10
1925.18 10
1925.28 13
1925.38 17
1925.48 22
1925.59 27
1925.69 32
1925.79 35
1925.89 38
1925.99 38
1926.09 37
1926.19 35
1926.29 31
1926.39 26
1926.49 22
1926.59 18
1926.69 15
1926.79 14
1926.89 15
1926.99 18
1927.09 21
1927.19 24
1927.30 27
1927.40 29
1927.50 29
1927.60 29
1927.70 28
1927.80 27
1927.90 25
1928.00 23
1928.10 22
1928.20 22
1928.30 24
1928.40 27
1928.50 32
1928.60 37
1928.70 42
1928.80 46
1928.91 48
1929.01 49
1929.11 49
1929.21 48
1929.31 46
1929.41 44
1929.51 42
1929.61 40
1929.71 38
1929.81 36
1929.91 33
1930.01 28
1930.11 23
1930.21 17
1930.31 9
1930.42 2
1930.52 0
1930.62 0
1930.72 0
1930.82 0
1930.92 0
1931.02 0
1931.12 0
1931.22 6
1931.32 13
1931.42 18
1931.52 21
1931.62 23
1931.72 22
1931.83 21
1931.93 19
1932.03 17
1932.13 16
1932.23 15
1932.33 14
1932.43 15
1932.53 16
1932.63 17
1932.73 19
1932.83 21
1932.93 23
1933.03 24
1933.14 24
1933.24 24
1933.34 22
1933.44 20
1933.54 18
1933.64 15
1933.74 13
1933.84 12
1933.94 10
1934.04 10
1934.14 10
1934.24 10
1934.34 10
1934.45 10
1934.55 10
1934.65 9
1934.75 9
1934.85 8
1934.95 7
1935.05 6
1935.15 5
1935.25 3
1935.35 2
1935.45 0
1935.55 0
1935.66 0
1935.76 0
1935.86 0
1935.96 0
1936.06 0
1936.16 0
1936.26 1
1936.36 5
1936.46 10
1936.56 13
1936.66 16
1936.76 17
1936.87 17
1936.97 15
1937.07 12
1937.17 9
1937.27 6
1937.37 4
1937.47 2
1937.57 1
1937.67 0
1937.77 0
1937.87 0
1937.98 0
1938.08 1
1938.18 3
1938.28 5
1938.38 9
1938.48 13
1938.58 17
1938.68 20
1938.78 22
1938.88 23
1938.98 21
1939.09 18
1939.19 14
1939.29 10
1939.39 7
1939.49 6
1939.59 5
1939.69 6
1939.79 7
1939.89 8
1939.99 9
1940.09 9
1940.20 8
1940.30 7
1940.40 6
1940.50 5
1940.60 5
1940.70 5
1940.80 7
1940.90 9
1941.00 11
1941.10 13
1941.21 14
1941.31 15
1941.41 14
1941.51 12
1941.61 9
1941.71 7
1941.81 5
1941.91 5
1942.01 6
1942.11 9
1942.22 13
1942.32 18
1942.42 24
1942.52 29
1942.62 34
1942.72 38
1942.82 40
1942.92 41
1943.02 40
1943.12 40
1943.23 39
1943.33 40
1943.43 41
1943.53 45
1943.63 49
1943.73 53
1943.83 56
1943.93 57
1944.03 56
1944.13 53
1944.24 50
1944.34 47
1944.44 45
1944.54 46
1944.64 49
1944.74 54
1944.84 60
1944.94 65
1945.04 69
1945.15 71
1945.25 71
1945.35 69
1945.45 65
1945.55 61
1945.65 57
1945.75 53
1945.85 50
1945.95 48
1946.06 47
1946.16 45
1946.26 42
1946.36 39
1946.46 34
1946.56 29
1946.66 25
1946.76 21
1946.86 18
1946.97 17
1947.07 18
1947.17 19
1947.27 21
1947.37 22
1947.47 22
1947.57 22
1947.67 20
1947.77 19
1947.88 17
1947.98 16
1948.08 14
1948.18 13
1948.28 13
1948.38 12
1948.48 12
1948.58 13
1948.68 15
1948.79 19
1948.89 23
1948.99 28
1949.09 35
1949.19 41
1949.29 48
1949.39 54
1949.49 60
1949.60 66
1949.70 71
1949.80 77
1949.90 82
1950.00 86
1950.10 89
1950.20 91
1950.30 91
1950.40 89
1950.51 85
1950.61 80
1950.71 75
1950.81 70
1950.91 66
1951.01 63
1951.11 62
1951.21 60
1951.32 60
1951.42 60
1951.52 61
1951.62 62
1951.72 63
1951.82 65
1951.92 67
1952.02 69
1952.13 71
1952.23 73
1952.33 74
1952.43 74
1952.53 74
1952.63 72
1952.73 70
1952.83 67
1952.94 63
1953.04 58
1953.14 55
1953.24 53
1953.34 52
1953.44 54
1953.54 58
1953.65 63
1953.75 69
1953.85 75
1953.95 80
1954.05 83
1954.15 85
1954.25 85
1954.35 83
1954.46 80
1954.56 78
1954.66 76
1954.76 75
1954.86 77
1954.96 80
1955.06 84
1955.17 88
1955.27 92
1955.37 94
1955.47 94
1955.57 92
1955.67 89
1955.77 85
1955.87 82
1955.98 80
1956.08 80
1956.18 80
1956.28 81
1956.38 81
1956.48 80
1956.58 77
1956.69 72
1956.79 64
1956.89 56
1956.99 47
1957.09 38
1957.19 31
1957.29 25
1957.40 20
1957.50 17
1957.60 15
1957.70 14
1957.80 14
1957.90 16
1958.00 18
1958.10 21
1958.21 23
1958.31 25
1958.41 27
1958.51 27
1958.61 28
1958.71 29
1958.81 31
1958.92 33
1959.02 36
1959.12 39
1959.22 42
1959.32 43
1959.42 43
1959.53 43
1959.63 40
1959.73 37
1959.83 32
1959.93 27
1960.03 21
1960.13 15
1960.24 9
1960.34 4
1960.44 1
1960.54 0
1960.64 0
1960.74 0
1960.84 1
1960.95 3
1961.05 6
1961.15 10
1961.25 15
1961.35 20
1961.45 25
1961.55 30
1961.66 33
1961.76 35
1961.86 35
1961.96 34
1962.06 32
1962.16 30
1962.27 29
1962.37 29
1962.47 31
1962.57 34
1962.67 38
1962.77 41
1962.87 44
1962.98 45
1963.08 46
1963.18 46
1963.28 47
1963.38 48
1963.48 50
1963.59 53
1963.69 57
1963.79 60
1963.89 63
1963.99 63
1964.09 62
1964.19 59
1964.30 55
1964.40 50
1964.50 45
1964.60 40
1964.70 37
1964.80 35
1964.91 34
1965.01 34
1965.11 34
1965.21 34
1965.31 34
1965.41 33
1965.52 32
1965.62 32
1965.72 32
1965.82 33
1965.92 35
1966.02 37
1966.13 41
1966.23 44
1966.33 48
1966.43 51
1966.53 54
1966.63 56
1966.73 57
1966.84 57
1966.94 55
1967.04 54
1967.14 51
1967.24 50
1967.34 48
1967.45 47
1967.55 47
1967.65 47
1967.75 47
1967.85 47
1967.95 47
1968.06 46
1968.16 46
1968.26 44
1968.36 42
1968.46 38
1968.56 34
1968.67 29
1968.77 24
1968.87 19
1968.97 15
1969.07 13
1969.17 12
1969.28 13
1969.38 16
1969.48 20
1969.58 25
1969.68 29
1969.79 33
1969.89 37
1969.99 40
1970.09 43
1970.19 47
1970.29 52
1970.40 58
1970.50 65
1970.60 71
1970.70 78
1970.80 82
1970.90 85
1971.01 85
1971.11 83
1971.21 80
1971.31 76
1971.41 73
1971.51 72
1971.62 74
1971.72 77
1971.82 82
1971.92 88
1972.02 94
1972.13 98
1972.23 100
1972.33 101
1972.43 102
1972.53 102
1972.63 102
1972.74 103
1972.84 103
1972.94 103
1973.04 101
1973.14 97
1973.25 91
1973.35 84
1973.45 75
1973.55 65
1973.65 57
1973.75 50
1973.86 45
1973.96 41
1974.06 39
1974.16 37
1974.26 35
1974.37 32
1974.47 29
1974.57 26
1974.67 23
1974.77 20
1974.87 17
1974.98 14
1975.08 11
1975.18 7
1975.28 3
1975.38 0
1975.49 0
1975.59 0
1975.69 0
1975.79 0
1975.89 0
1975.99 0
1976.10 0
1976.20 0
1976.30 5
1976.40 11
1976.50 18
1976.61 24
1976.71 29
1976.81 33
1976.91 36
1977.01 37
1977.12 36
1977.22 35
1977.32 33
1977.42 32
1977.52 30
1977.63 30
1977.73 29
1977.83 29
1977.93 28
1978.03 26
1978.13 24
1978.24 22
1978.34 21
1978.44 21
1978.54 22
1978.64 25
1978.75 28
1978.85 30
1978.95 32
1979.05 31
1979.15 30
1979.26 26
1979.36 22
1979.46 18
1979.56 14
1979.66 12
1979.77 12
1979.87 14
1979.97 19
1980.07 26
1980.17 35
1980.28 44
1980.38 52
1980.48 60
1980.58 65
1980.68 67
1980.79 66
1980.89 63
1980.99 58
1981.09 51
1981.19 43
1981.30 36
1981.40 31
1981.50 27
1981.60 25
1981.70 24
1981.81 25
1981.91 26
1982.01 26
1982.11 26
1982.21 25
1982.32 24
1982.42 23
1982.52 23
1982.62 24
1982.72 26
1982.83 29
1982.93 33
1983.03 38
1983.13 43
1983.23 48
1983.34 53
1983.44 58
1983.54 62
1983.64 66
1983.75 68
1983.85 69
1983.95 69
1984.05 67
1984.15 64
1984.26 61
1984.36 59
1984.46 58
1984.56 58
1984.66 60
1984.77 62
1984.87 65
1984.97 67
1985.07 67
1985.17 66
1985.28 64
1985.38 61
1985.48 58
1985.58 55
1985.69 53
1985.79 52
1985.89 52
1985.99 52
1986.09 52
1986.20 52
1986.30 50
1986.40 48
1986.50 46
1986.60 44
1986.71 42
1986.81 41
1986.91 40
1987.01 40
1987.12 40
1987.22 40
1987.32 40
1987.42 40
1987.52 40
1987.63 40
1987.73 39
1987.83 37
1987.93 34
1988.03 29
1988.14 23
1988.24 17
1988.34 11
1988.44 6
1988.55 3
1988.65 2
1988.75 3
1988.85 4
1988.95 6
1989.06 8
1989.16 9
1989.26 9
1989.36 8
1989.47 6
1989.57 3
1989.67 0
1989.77 0
1989.87 0
1989.98 0
1990.08 0
1990.18 0
1990.28 0
1990.39 0
1990.49 3
1990.59 4
1990.69 5
1990.79 5
1990.90 5
1991.00 5
1991.10 7
1991.20 11
1991.31 16
1991.41 23
1991.51 31
1991.61 39
1991.72 45
1991.82 50
1991.92 53
1992.02 53
1992.12 51
1992.23 48
1992.33 44
1992.43 41
1992.53 39
1992.64 38
1992.74 39
1992.84 41
1992.94 45
1993.05 48
1993.15 51
1993.25 54
1993.35 56
1993.45 58
1993.56 61
1993.66 64
1993.76 66
1993.86 68
1993.97 70
1994.07 71
1994.17 73
1994.27 74
1994.38 78
1994.48 82
1994.58 87
1994.68 93
1994.79 98
1994.89 101
1994.99 102
1995.09 100
1995.19 96
1995.30 91
1995.40 85
1995.50 79
1995.60 75
1995.71 73
1995.81 74
1995.91 75
1996.01 79
1996.12 82
1996.22 85
1996.32 86
1996.42 87
1996.53 86
1996.63 85
1996.73 85
1996.83 85
1996.94 86
1997.04 88
1997.14 90
1997.24 92
1997.34 94
1997.45 94
1997.55 94
1997.65 93
1997.75 91
1997.86 89
1997.96 86
1998.06 83
1998.16 79
1998.27 75
1998.37 70
1998.47 65
1998.57 61
1998.68 57
1998.78 55
1998.88 55
1998.98 56
1999.09 59
1999.19 61
1999.29 63
1999.39 63
1999.50 62
1999.60 59
1999.70 55
1999.80 49
1999.91 44
2000.01 39
2000.11 35
2000.21 32
2000.32 29
2000.42 27
2000.52 26
2000.62 28
2000.73 31
2000.83 36
2000.93 42
2001.03 49
2001.14 56
2001.24 62
2001.34 65
2001.44 65
2001.55 63
2001.65 60
2001.75 55
2001.85 50
2001.96 45
2002.06 41
2002.16 38
2002.26 36
2002.37 36
2002.47 36
2002.57 37
2002.67 38
2002.78 38
2002.88 38
2002.98 37
2003.09 37
2003.19 37
2003.29 37
2003.39 39
2003.50 41
2003.60 43
2003.70 45
2003.80 45
2003.91 45
2004.01 43
2004.11 41
2004.21 38
2004.32 37
2004.42 37
2004.52 38
2004.62 42
2004.73 46
2004.83 50
2004.93 55
2005.03 61
2005.14 66
2005.24 71
2005.34 77
2005.44 81
2005.55 86
2005.65 88
2005.75 89
2005.86 88
2005.96 86
2006.06 82
2006.16 78
2006.27 75
2006.37 71
2006.47 68
2006.57 66
2006.68 63
2006.78 61
2006.88 58
2006.98 56
2007.09 54
2007.19 54
2007.29 54
2007.40 55
2007.50 57
2007.60 58
2007.70 60
2007.81 62
2007.91 63
2008.01 64
2008.11 65
2008.22 66
2008.32 68
2008.42 69
2008.53 69
2008.63 69
2008.73 68
2008.83 65
2008.94 61
2009.04 56
2009.14 50
2009.24 43
2009.35 36
2009.45 29
2009.55 23
2009.66 19
2009.76 17
2009.86 18
2009.96 22
2010.07 27
2010.17 33
2010.27 39
2010.37 45
2010.48 50
2010.58 54
2010.68 57
2010.79 60
2010.89 63
2010.99 64
2011.09 66
2011.20 66
2011.30 65
2011.40 65
2011.51 64
2011.61 65
2011.71 67
2011.81 70
2011.92 75
2012.02 81
2012.12 88
2012.22 94
2012.33 99
2012.43 103
2012.53 104
2012.64 103
2012.74 101
2012.84 96
2012.94 90
2013.05 85
2013.15 81
2013.25 79
2013.36 79
2013.46 81
2013.56 85
2013.66 90
2013.77 94
2013.87 97
2013.97 98
2014.08 98
2014.18 97
2014.28 96
2014.38 96
2014.49 98
2014.59 101
2014.69 105
2014.80 110
2014.90 116
2015.00 120
2015.10 124
2015.21 126
2015.31 126
2015.41 126
2015.52 124
2015.62 121
2015.72 118
2015.82 115
2015.93 111
2016.03 108
2016.13 104
2016.24 100
2016.34 95
2016.44 90
2016.54 84
2016.65 77
2016.75 70
2016.85 64
2016.96 59
2017.06 56
2017.16 56
2017.27 58
2017.37 62
2017.47 68
2017.57 75
2017.68 82
2017.78 90
2017.88 96
2017.99 102
2018.09 106
2018.19 108
2018.29 109
2018.40 109
2018.50 108
2018.60 106
2018.71 103
2018.81 99
2018.91 96
2019.02 94
2019.12 92
2019.22 91
2019.32 90
2019.43 90
2019.53 89
2019.63 88
2019.74 87
2019.84 85
2019.94 83
2020.05 81
2020.15 78
2020.25 76
2020.35 72
2020.46 69
2020.56 65
2020.66 61
2020.77 58
2020.87 56
2020.97 56
2021.08 57
2021.18 60
2021.28 65
2021.39 69
2021.49 74
2021.59 77
2021.69 79
2021.80 78
2021.90 76
2022.00 72
2022.11 67
2022.21 63
2022.31 59
2022.42 56
2022.52 54
2022.62 53
2022.72 53
2022.83 53
2022.93 54
2023.03 54
2023.14 55
2023.24 55
2023.34 55
2023.45 56
2023.55 56
2023.65 58
2023.76 60
2023.86 63
2023.96 66
2024.07 69
2024.17 72
2024.27 75
2024.37 77
2024.48 79
2024.58 81
2024.68 83
2024.79 86
2024.89 88
2024.99 90
2025.10 90
2025.20 90
2025.30 87
2025.41 84
2025.51 81
2025.61 77
2025.72 74
2025.82 71
2025.92 69
2026.02 67
2026.13 65
2026.23 63
2026.33 62
2026.44 61
2026.54 61
2026.64 61
2026.75 63
2026.85 66
2026.95 70
2027.06 74
2027.16 77
2027.26 79
2027.37 79
2027.47 77
2027.57 73
2027.68 68
2027.78 61
2027.88 54
2027.99 48
2028.09 43
2028.19 42
2028.29 43
2028.40 47
2028.50 54
2028.60 62
2028.71 70
2028.81 77
2028.91 83
2029.02 86
2029.12 88
2029.22 89
2029.33 91
2029.43 93
2029.53 96
2029.64 100
2029.74 104
2029.84 106
2029.95 106
2030.05 105
2030.15 102
2030.26 97
2030.36 91
2030.46 85
2030.57 79
2030.67 74
2030.77 71
2030.88 68
2030.98 68
2031.08 68
2031.19 70
2031.29 72
2031.39 74
2031.50 75
2031.60 74
2031.70 72
2031.81 69
2031.91 67
2032.01 66
2032.12 67
2032.22 71
2032.32 77
2032.43 84
2032.53 93
2032.63 101
2032.74 107
2032.84 112
2032.94 115
2033.05 116
2033.15 115
2033.25 113
2033.36 110
2033.46 108
2033.56 106
2033.67 106
2033.77 108
2033.87 110
2033.98 113
2034.08 115
2034.18 116
2034.29 116
2034.39 113
2034.49 110
2034.60 105
2034.70 100
2034.80 95
2034.91 91
2035.01 87
2035.11 82
2035.22 77
2035.32 71
2035.42 65
2035.53 59
2035.63 54
2035.73 51
2035.84 49
2035.94 49
2036.04 51
2036.15 55
2036.25 61
2036.35 67
2036.46 74
2036.56 81
2036.66 87
2036.77 92
2036.87 96
2036.97 99
2037.08 102
2037.18 103
2037.28 103
2037.39 102
2037.49 99
2037.60 94
2037.70 88
2037.80 80
2037.91 72
2038.01 64
2038.11 58
2038.22 53
2038.32 50
2038.42 48
2038.53 47
2038.63 48
2038.73 49
2038.84 50
2038.94 52
2039.04 54
2039.15 57
2039.25 60
2039.35 62
2039.46 64
2039.56 66
2039.66 68
2039.77 70
2039.87 72
2039.98 74
2040.08 76
2040.18 76
2040.29 76
2040.39 74
2040.49 70
2040.60 66
2040.70 62
2040.80 58
2040.91 55
2041.01 53
2041.11 52
2041.22 52
2041.32 52
2041.42 53
2041.53 54
2041.63 57
2041.74 60
2041.84 63
2041.94 66
2042.05 70
2042.15 74
2042.25 78
2042.36 82
2042.46 86
2042.56 90
2042.67 94
2042.77 96
2042.87 95
2042.98 93
2043.08 88
2043.19 81
2043.29 73
2043.39 65
2043.50 59
2043.60 55
2043.70 53
2043.81 53
2043.91 56
2044.01 60
2044.12 64
2044.22 68
2044.33 71
2044.43 73
2044.53 72
2044.64 70
2044.74 67
2044.84 63
2044.95 59
2045.05 55
2045.15 52
2045.26 50
2045.36 50
2045.47 50
2045.57 51
2045.67 54
2045.78 56
2045.88 59
2045.98 62
2046.09 63
2046.19 63
2046.29 63
2046.40 61
2046.50 60
2046.61 59
2046.71 59
2046.81 61
2046.92 64
2047.02 67
2047.12 71
2047.23 74
2047.33 76
2047.44 77
2047.54 78
2047.64 78
2047.75 78
2047.85 77
2047.95 77
2048.06 77
2048.16 76
2048.27 75
2048.37 74
2048.47 73
2048.58 71
2048.68 69
2048.78 66
2048.89 64
2048.99 61
2049.10 58
2049.20 56
2049.30 55
2049.41 55
2049.51 56
2049.61 58
2049.72 60
2049.82 62
2049.93 63
2050.03 63
2050.13 61
2050.24 58
2050.34 54
2050.44 50
2050.55 45
2050.65 41
2050.76 38
2050.86 37
2050.96 36
2051.07 37
2051.17 40
2051.27 42
2051.38 45
2051.48 47
2051.59 49
2051.69 50
2051.79 51
2051.90 53
2052.00 57
2052.10 61
2052.21 66
2052.31 72
2052.42 78
2052.52 83
2052.62 87
2052.73 90
2052.83 92
2052.94 93
2053.04 94
2053.14 94
2053.25 95
2053.35 96
2053.45 97
2053.56 98
2053.66 99
2053.77 100
2053.87 99
2053.97 96
2054.08 93
2054.18 88
2054.29 84
2054.39 80
2054.49 77
2054.60 76
2054.70 77
2054.81 78
2054.91 80
2055.01 82
2055.12 83
2055.22 83
2055.32 82
2055.43 80
2055.53 78
2055.64 76
2055.74 74
2055.84 74
2055.95 74
2056.05 75
2056.16 77
2056.26 79
2056.36 81
2056.47 82
2056.57 81
2056.68 80
2056.78 77
2056.88 74
2056.99 71
2057.09 68
2057.20 65
2057.30 63
2057.40 61
2057.51 58
2057.61 54
2057.72 49
2057.82 43
2057.92 37
2058.03 32
2058.13 29
2058.24 30
2058.34 34
2058.44 41
2058.55 51
2058.65 62
2058.75 72
2058.86 81
2058.96 88
2059.07 92
2059.17 93
2059.27 92
2059.38 90
2059.48 87
2059.59 85
2059.69 83
2059.79 82
2059.90 83
2060.00 84
2060.11 86
2060.21 88
2060.32 90
2060.42 90
2060.52 89
2060.63 86
2060.73 82
2060.84 76
2060.94 70
2061.04 63
2061.15 58
2061.25 53
2061.36 51
2061.46 51
2061.56 54
2061.67 60
2061.77 66
2061.88 72
2061.98 78
2062.08 82
2062.19 83
2062.29 83
2062.40 82
2062.50 80
2062.60 79
2062.71 77
2062.81 77
2062.92 76
2063.02 75
2063.12 74
2063.23 73
2063.33 70
2063.44 67
2063.54 64
2063.65 61
2063.75 58
2063.85 55
2063.96 53
2064.06 51
2064.17 49
2064.27 46
2064.37 43
2064.48 40
2064.58 36
2064.69 32
2064.79 29
2064.90 28
2065.00 29
2065.10 32
2065.21 38
2065.31 46
2065.42 54
2065.52 62
2065.62 68
2065.73 71
2065.83 71
2065.94 69
2066.04 65
2066.15 60
2066.25 55
2066.35 52
2066.46 49
2066.56 48
2066.67 47
2066.77 47
2066.87 48
2066.98 49
2067.08 51
2067.19 55
2067.29 58
2067.40 62
2067.50 65
2067.60 66
2067.71 67
2067.81 66
2067.92 66
2068.02 67
2068.12 69
2068.23 73
2068.33 78
2068.44 83
2068.54 87
2068.65 91
2068.75 94
2068.85 95
2068.96 97
2069.06 99
2069.17 101
2069.27 103
2069.38 105
2069.48 105
2069.58 103
2069.69 101
2069.79 98
2069.90 95
2070.00 92
2070.11 90
2070.21 89
2070.31 89
2070.42 90
2070.52 92
2070.63 95
2070.73 98
2070.84 102
2070.94 104
2071.04 104
2071.15 103
2071.25 99
2071.36 94
2071.46 87
2071.57 80
2071.67 72
2071.77 64
2071.88 57
2071.98 50
2072.09 43
2072.19 38
2072.30 34
2072.40 33
2072.50 34
2072.61 36
2072.71 40
2072.82 44
2072.92 48
2073.03 53
2073.13 58
2073.24 62
2073.34 68
2073.44 74
2073.55 80
2073.65 85
2073.76 89
2073.86 93
2073.97 96
2074.07 98
2074.17 100
2074.28 102
2074.38 105
2074.49 108
2074.59 110
2074.70 112
2074.80 112
2074.91 112
2075.01 110
2075.11 107
2075.22 104
2075.32 100
2075.43 96
2075.53 91
2075.64 87
2075.74 83
2075.85 81
2075.95 80
2076.05 80
2076.16 81
2076.26 83
2076.37 84
2076.47 83
2076.58 81
2076.68 77
2076.78 72
2076.89 66
2076.99 62
2077.10 58
2077.20 55
2077.31 53
2077.41 52
2077.52 51
2077.62 51
2077.73 51
2077.83 52
2077.93 53
2078.04 56
2078.14 58
2078.25 59
2078.35 60
2078.46 59
2078.56 58
2078.67 57
2078.77 57
2078.87 59
2078.98 62
2079.08 67
2079.19 72
2079.29 76
2079.40 79
2079.50 81
2079.61 82
2079.71 82
2079.81 83
2079.92 84
2080.02 86
2080.13 88
2080.23 91
2080.34 93
2080.44 94
2080.55 94
2080.65 93
2080.76 91
2080.86 86
2080.96 81
2081.07 74
2081.17 67
2081.28 61
2081.38 56
2081.49 53
2081.59 52
2081.70 54
2081.80 56
2081.91 59
2082.01 61
2082.12 63
2082.22 62
2082.32 59
2082.43 54
2082.53 49
2082.64 44
2082.74 40
2082.85 39
2082.95 40
2083.06 44
2083.16 49
2083.27 56
2083.37 62
2083.47 67
2083.58 70
2083.68 71
2083.79 71
2083.89 70
2084.00 69
2084.10 67
2084.21 66
2084.31 64
2084.42 61
2084.52 58
2084.63 55
2084.73 53
2084.84 51
2084.94 51
2085.04 53
2085.15 56
2085.25 59
2085.36 62
2085.46 64
2085.57 64
2085.67 63
2085.78 60
2085.88 57
2085.99 54
2086.09 51
2086.20 48
2086.30 45
2086.41 42
2086.51 39
2086.61 36
2086.72 34
2086.82 33
2086.93 32
2087.03 33
2087.14 36
2087.24 39
2087.35 44
2087.45 49
2087.56 53
2087.66 57
2087.77 59
2087.87 60
2087.98 59
2088.08 58
2088.19 57
2088.29 56
2088.39 55
2088.50 56
2088.60 57
2088.71 58
2088.81 58
2088.92 56
2089.02 53
2089.13 48
2089.23 41
2089.34 33
2089.44 24
2089.55 16
2089.65 9
2089.76 3
2089.86 0
2089.97 0
2090.07 0
2090.18 0
2090.28 0
2090.39 0
2090.49 0
2090.59 0
2090.70 0
2090.80 4
2090.91 10
2091.01 16
2091.12 21
2091.22 25
2091.33 29
2091.43 31
2091.54 32
2091.64 32
2091.75 31
2091.85 29
2091.96 27
2092.06 26
2092.17 24
2092.27 24
2092.38 24
2092.48 25
2092.59 25
2092.69 26
2092.80 27
2092.90 28
2093.01 30
2093.11 33
2093.22 36
2093.32 42
2093.43 49
2093.53 57
2093.63 65
2093.74 73
2093.84 79
2093.95 83
2094.05 84
2094.16 82
2094.26 78
2094.37 74
2094.47 69
2094.58 66
2094.68 64
2094.79 64
2094.89 65
2095.00 68
2095.10 72
2095.21 75
2095.31 79
2095.42 81
2095.52 83
2095.63 83
2095.73 82
2095.84 79
2095.94 76
2096.05 71
2096.15 65
2096.26 60
2096.36 56
2096.47 52
2096.57 50
2096.68 48
2096.78 47
2096.89 46
2096.99 45
2097.10 43
2097.20 42
2097.31 40
2097.41 39
2097.52 38
2097.62 38
2097.73 39
2097.83 39
2097.94 38
2098.04 37
2098.15 36
2098.25 34
2098.36 32
2098.46 30
2098.57 30
2098.67 31
2098.78 34
2098.88 37
2098.99 41
2099.09 45
2099.20 48
2099.30 50
2099.41 51
2099.51 51
2099.62 51
2099.72 49
2099.83 48
2099.93 46
2100.04 45
2100.14 45
2100.25 45
2100.35 46
2100.46 46
2100.56 46
2100.67 45
2100.77 42
2100.88 37
2100.98 31
2101.09 25
2101.19 18
2101.30 13
2101.40 10
2101.51 10
2101.61 12
2101.72 16
2101.82 20
2101.93 25
2102.03 30
2102.14 34
2102.24 37
2102.35 39
2102.45 42
2102.56 44
2102.66 46
2102.77 49
2102.87 51
2102.98 53
2103.08 55
2103.19 55
2103.29 55
2103.40 55
2103.50 53
2103.61 51
2103.71 47
2103.82 44
2103.92 40
2104.03 36
2104.14 33
2104.24 31
2104.35 28
2104.45 27
2104.56 27
2104.66 27
2104.77 28
2104.87 30
2104.98 32
2105.08 36
2105.19 39
2105.29 43
2105.40 47
2105.50 50
2105.61 53
2105.71 53
2105.82 53
2105.92 51
2106.03 48
2106.13 44
2106.24 41
2106.34 38
2106.45 35
2106.55 33
2106.66 32
2106.76 30
2106.87 29
2106.97 28
2107.08 28
2107.19 29
2107.29 32
2107.40 36
2107.50 42
2107.61 47
2107.71 51
2107.82 53
2107.92 53
2108.03 49
2108.13 44
2108.24 37
2108.34 29
2108.45 23
2108.55 18
2108.66 16
2108.76 16
2108.87 17
2108.97 20
2109.08 23
2109.18 26
2109.29 28
2109.40 30
2109.50 31
2109.61 32
2109.71 33
2109.82 33
2109.92 33
2110.03 33
2110.13 31
2110.24 28
2110.34 25
2110.45 21
2110.55 18
2110.66 17
2110.76 17
2110.87 19
2110.97 22
2111.08 26
2111.18 30
2111.29 34
2111.40 37
2111.50 41
2111.61 45
2111.71 48
2111.82 50
2111.92 52
2112.03 52
2112.13 50
2112.24 47
2112.34 44
2112.45 41
2112.55 38
2112.66 37
2112.76 37
2112.87 39
2112.98 41
2113.08 44
2113.19 47
2113.29 50
2113.40 52
2113.50 52
2113.61 52
2113.71 50
2113.82 47
2113.92 43
2114.03 40
2114.13 36
2114.24 33
2114.35 32
2114.45 30
2114.56 29
2114.66 27
2114.77 24
2114.87 20
2114.98 16
2115.08 11
2115.19 8
2115.29 8
2115.40 11
2115.50 18
2115.61 30
2115.72 44
2115.82 60
2115.93 75
2116.03 88
2116.14 95
2116.24 99
2116.35 98
2116.45 93
2116.56 88
2116.66 84
2116.77 80
2116.88 79
2116.98 80
2117.09 83
2117.19 86
2117.30 88
2117.40 89
2117.51 89
2117.61 87
2117.72 83
2117.82 77
2117.93 70
2118.04 63
2118.14 57
2118.25 52
2118.35 49
2118.46 48
2118.56 48
2118.67 49
2118.77 49
2118.88 48
2118.99 44
2119.09 39
2119.20 34
2119.30 28
2119.41 23
2119.51 20
2119.62 19
2119.72 20
2119.83 23
2119.93 28
2120.04 34
2120.15 41
2120.25 49
2120.36 57
2120.46 65
2120.57 72
2120.67 78
2120.78 81
2120.88 82
2120.99 81
2121.10 78
2121.20 74
2121.31 69
2121.41 63
2121.52 56
2121.62 49
2121.73 42
2121.83 35
2121.94 30
2122.05 26
2122.15 24
2122.26 23
2122.36 25
2122.47 28
2122.57 32
2122.68 36
2122.78 40
2122.89 44
2123.00 47
2123.10 50
2123.21 51
2123.31 50
2123.42 48
2123.52 46
2123.63 42
2123.74 38
2123.84 34
2123.95 30
2124.05 26
2124.16 22
2124.26 18
2124.37 14
2124.47 10
2124.58 5
2124.69 1
2124.79 0
2124.90 0
2125.00 0
2125.11 0
2125.21 0
2125.32 0
2125.43 0
2125.53 0
2125.64 1
2125.74 7
2125.85 14
2125.95 21
2126.06 27
2126.17 33
2126.27 38
2126.38 41
2126.48 44
2126.59 45
2126.69 46
2126.80 46
2126.91 45
2127.01 43
2127.12 40
2127.22 37
2127.33 34
2127.43 31
2127.54 28
2127.65 25
2127.75 21
2127.86 17
2127.96 12
2128.07 7
2128.17 2
2128.28 0
2128.39 0
2128.49 0
2128.60 5
2128.70 12
2128.81 21
2128.91 31
2129.02 42
2129.13 53
2129.23 64
2129.34 73
2129.44 80
2129.55 86
2129.65 90
2129.76 92
2129.87 91
2129.97 90
2130.08 88
2130.18 85
2130.29 83
2130.39 80
2130.50 78
2130.61 76
2130.71 74
2130.82 71
2130.92 68
2131.03 65
2131.14 62
2131.24 59
2131.35 56
2131.45 53
2131.56 51
2131.66 50
2131.77 50
2131.88 51
2131.98 51
2132.09 51
2132.19 51
2132.30 50
2132.41 49
2132.51 49
2132.62 50
2132.72 53
2132.83 56
2132.93 60
2133.04 63
2133.15 67
2133.25 70
2133.36 72
2133.46 74
2133.57 73
2133.68 71
2133.78 67
2133.89 60
2133.99 52
2134.10 44
2134.20 37
2134.31 32
2134.42 30
2134.52 30
2134.63 32
2134.73 35
2134.84 40
2134.95 44
2135.05 49
2135.16 54
2135.26 61
2135.37 68
2135.48 74
2135.58 80
2135.69 84
2135.79 84
2135.90 81
2136.01 74
2136.11 65
2136.22 54
2136.32 43
2136.43 35
2136.53 29
2136.64 26
2136.75 26
2136.85 28
2136.96 32
2137.06 35
2137.17 39
2137.28 42
2137.38 45
2137.49 48
2137.59 51
2137.70 54
2137.81 56
2137.91 57
2138.02 57
2138.12 57
2138.23 56
2138.34 55
2138.44 54
2138.55 54
2138.65 54
2138.76 53
2138.87 51
2138.97 49
2139.08 46
2139.18 42
2139.29 38
2139.40 35
2139.50 32
2139.61 31
2139.71 31
2139.82 31
2139.93 33
2140.03 35
2140.14 37
2140.24 38
2140.35 39
2140.46 39
2140.56 38
2140.67 36
2140.77 34
2140.88 31
2140.99 28
2141.09 25
2141.20 21
2141.30 17
2141.41 13
2141.52 8
2141.62 3
2141.73 0
2141.84 0
2141.94 0
2142.05 0
2142.15 0
2142.26 0
2142.37 0
2142.47 0
2142.58 4
2142.68 11
2142.79 17
2142.90 21
2143.00 22
2143.11 22
2143.21 20
2143.32 16
2143.43 10
2143.53 5
2143.64 0
2143.74 0
2143.85 0
2143.96 0
2144.06 0
2144.17 0
2144.28 0
2144.38 0
2144.49 2
2144.59 7
2144.70 12
2144.81 16
2144.91 19
2145.02 23
2145.12 26
2145.23 29
2145.34 33
2145.44 37
2145.55 43
2145.66 48
2145.76 53
2145.87 58
2145.97 61
2146.08 63
2146.19 64
2146.29 63
2146.40 61
2146.50 58
2146.61 54
2146.72 51
2146.82 47
2146.93 44
2147.04 42
2147.14 42
2147.25 44
2147.35 48
2147.46 56
2147.57 65
2147.67 76
2147.78 88
2147.89 99
2147.99 109
2148.10 117
2148.20 121
2148.31 123
2148.42 121
2148.52 116
2148.63 108
2148.74 98
2148.84 87
2148.95 76
2149.05 67
2149.16 59
2149.27 54
2149.37 50
2149.48 47
2149.59 45
2149.69 41
2149.80 37
2149.90 32
2150.01 26
2150.12 21
2150.22 16
2150.33 13
2150.44 11
2150.54 10
2150.65 11
2150.75 12
2150.86 16
2150.97 22
2151.07 30
2151.18 39
2151.29 49
2151.39 57
2151.50 63
2151.60 65
2151.71 64
2151.82 59
2151.92 53
2152.03 46
2152.14 40
2152.24 36
2152.35 35
2152.46 36
2152.56 39
2152.67 43
2152.77 46
2152.88 48
2152.99 49
2153.09 47
2153.20 44
2153.31 41
2153.41 39
2153.52 39
2153.63 40
2153.73 44
2153.84 50
2153.94 56
2154.05 62
2154.16 67
2154.26 70
2154.37 73
2154.48 74
2154.58 76
2154.69 77
2154.80 79
2154.90 81
2155.01 83
2155.11 83
2155.22 81
2155.33 78
2155.43 73
2155.54 67
2155.65 61
2155.75 55
2155.86 50
2155.97 47
2156.07 45
2156.18 43
2156.29 40
2156.39 38
2156.50 35
2156.60 31
2156.71 27
2156.82 23
2156.92 20
2157.03 18
2157.14 16
2157.24 15
2157.35 15
2157.46 14
2157.56 13
2157.67 12
2157.78 10
2157.88 8
2157.99 6
2158.09 4
2158.20 3
2158.31 2
2158.41 2
2158.52 2
2158.63 2
2158.73 1
2158.84 0
2158.95 0
2159.05 0
2159.16 0
2159.27 0
2159.37 0
2159.48 2
2159.59 7
2159.69 13
2159.80 17
2159.91 20
2160.01 21
2160.12 20
2160.22 18
2160.33 14
2160.44 11
2160.54 8
2160.65 7
2160.76 7
2160.86 8
2160.97 10
2161.08 12
2161.18 14
2161.29 15
2161.40 15
2161.50 15
2161.61 16
2161.72 18
2161.82 21
2161.93 26
2162.04 31
2162.14 36
2162.25 40
2162.36 42
2162.46 42
2162.57 39
2162.68 34
2162.78 28
2162.89 20
2163.00 13
2163.10 6
2163.21 1
2163.32 0
2163.42 0
2163.53 0
2163.64 0
2163.74 3
2163.85 6
2163.95 8
2164.06 9
2164.17 8
2164.27 8
2164.38 7
2164.49 6
2164.59 7
2164.70 10
2164.81 13
2164.91 18
2165.02 24
2165.13 30
2165.23 36
2165.34 42
2165.45 47
2165.55 51
2165.66 54
2165.77 55
2165.87 54
2165.98 52
2166.09 49
2166.19 44
2166.30 40
2166.41 35
2166.51 31
2166.62 29
2166.73 28
2166.83 28
2166.94 30
2167.05 32
2167.15 35
2167.26 36
2167.37 37
2167.47 37
2167.58 38
2167.69 39
2167.79 41
2167.90 44
2168.01 47
2168.12 52
2168.22 58
2168.33 63
2168.44 68
2168.54 73
2168.65 77
2168.76 80
2168.86 81
2168.97 82
2169.08 81
2169.18 81
2169.29 80
2169.40 79
2169.50 79
2169.61 78
2169.72 76
2169.82 73
2169.93 68
2170.04 64
2170.14 59
2170.25 54
2170.36 50
2170.46 46
2170.57 44
2170.68 42
2170.78 40
2170.89 38
2171.00 36
2171.10 33
2171.21 29
2171.32 26
2171.42 23
2171.53 21
2171.64 22
2171.75 25
2171.85 31
2171.96 37
2172.07 43
2172.17 47
2172.28 48
2172.39 46
2172.49 41
2172.60 35
2172.71 27
2172.81 20
2172.92 15
2173.03 11
2173.13 8
2173.24 6
2173.35 6
2173.45 8
2173.56 10
2173.67 13
2173.77 18
2173.88 23
2173.99 29
2174.10 35
2174.20 41
2174.31 46
2174.42 49
2174.52 52
2174.63 54
2174.74 55
2174.84 55
2174.95 55
2175.06 53
2175.16 52
2175.27 49
2175.38 47
2175.49 44
2175.59 42
2175.70 40
2175.81 40
2175.91 40
2176.02 41
2176.13 42
2176.23 41
2176.34 39
2176.45 36
2176.55 31
2176.66 27
2176.77 23
2176.87 19
2176.98 17
2177.09 15
2177.20 14
2177.30 14
2177.41 13
2177.52 14
2177.62 14
2177.73 15
2177.84 16
2177.94 17
2178.05 16
2178.16 13
2178.27 8
2178.37 3
2178.48 0
2178.59 0
2178.69 0
2178.80 0
2178.91 1
2179.01 8
2179.12 14
2179.23 20
2179.34 24
2179.44 26
2179.55 26
2179.66 25
2179.76 23
2179.87 21
2179.98 20
2180.08 20
2180.19 22
2180.30 24
2180.41 29
2180.51 34
2180.62 41
2180.73 47
2180.83 53
2180.94 57
2181.05 59
2181.15 60
2181.26 59
2181.37 58
2181.48 57
2181.58 56
2181.69 56
2181.80 55
2181.90 53
2182.01 51
2182.12 46
2182.23 41
2182.33 36
2182.44 30
2182.55 26
2182.65 22
2182.76 19
2182.87 18
2182.97 17
2183.08 18
2183.19 19
2183.30 20
2183.40 22
2183.51 24
2183.62 26
2183.72 28
2183.83 28
2183.94 28
2184.05 27
2184.15 25
2184.26 22
2184.37 19
2184.47 16
2184.58 14
2184.69 12
2184.80 11
2184.90 11
2185.01 12
2185.12 15
2185.22 18
2185.33 23
2185.44 29
2185.55 35
2185.65 42
2185.76 49
2185.87 55
2185.97 61
2186.08 67
2186.19 72
2186.30 76
2186.40 79
2186.51 81
2186.62 81
2186.72 79
2186.83 75
2186.94 71
2187.05 67
2187.15 62
2187.26 59
2187.37 57
2187.47 57
2187.58 57
2187.69 58
2187.80 60
2187.90 61
2188.01 61
2188.12 61
2188.23 58
2188.33 53
2188.44 47
2188.55 40
2188.65 32
2188.76 24
2188.87 18
2188.98 13
2189.08 11
2189.19 11
2189.30 12
2189.40 13
2189.51 14
2189.62 14
2189.73 14
2189.83 13
2189.94 12
2190.05 12
2190.16 11
2190.26 11
2190.37 11
2190.48 12
2190.58 13
2190.69 15
2190.80 17
2190.91 21
2191.01 25
2191.12 31
2191.23 37
2191.34 43
2191.44 50
2191.55 57
2191.66 64
2191.76 70
2191.87 77
2191.98 82
2192.09 87
2192.19 89
2192.30 89
2192.41 86
2192.52 81
2192.62 74
2192.73 66
2192.84 58
2192.95 51
2193.05 46
2193.16 45
2193.27 47
2193.37 52
2193.48 59
2193.59 67
2193.70 74
2193.80 80
2193.91 84
2194.02 86
2194.13 87
2194.23 86
2194.34 86
2194.45 84
2194.56 82
2194.66 79
2194.77 76
2194.88 71
2194.98 67
2195.09 62
2195.20 58
2195.31 55
2195.41 53
2195.52 52
2195.63 52
2195.74 52
2195.84 51
2195.95 49
2196.06 47
2196.17 43
2196.27 37
2196.38 31
2196.49 24
2196.60 18
2196.70 12
2196.81 8
2196.92 5
2197.03 5
2197.13 6
2197.24 7
2197.35 9
2197.46 10
2197.56 11
2197.67 11
2197.78 12
2197.89 12
2197.99 13
2198.10 15
2198.21 16
2198.31 18
2198.42 19
2198.53 21
2198.64 22
2198.74 23
2198.85 25
2198.96 26
2199.07 26
2199.17 25
2199.28 23
2199.39 20
2199.50 16
2199.60 11
2199.71 5
2199.82 0
2199.93 0
2200.03 0
2200.14 0
2200.25 0
2200.36 0
2200.46 0
2200.57 0
2200.68 0
2200.79 11
2200.89 23
2201.00 34
2201.11 43
2201.22 48
2201.32 50
2201.43 48
2201.54 43
2201.65 37
2201.75 32
2201.86 27
2201.97 24
2202.08 22
2202.19 21
2202.29 19
2202.40 17
2202.51 13
2202.62 10
2202.72 8
2202.83 7
2202.94 9
2203.05 14
2203.15 21
2203.26 29
2203.37 37
2203.48 43
2203.58 48
2203.69 50
2203.80 51
2203.91 51
2204.01 50
2204.12 49
2204.23 48
2204.34 46
2204.44 44
2204.55 42
2204.66 40
2204.77 38
2204.87 37
2204.98 37
2205.09 39
2205.20 40
2205.31 42
2205.41 43
2205.52 43
2205.63 43
2205.74 42
2205.84 42
2205.95 41
2206.06 40
2206.17 40
2206.27 39
2206.38 37
2206.49 34
2206.60 31
2206.70 28
2206.81 26
2206.92 25
2207.03 25
2207.14 27
2207.24 29
2207.35 30
2207.46 31
2207.57 31
2207.67 29
2207.78 27
2207.89 24
2208.00 22
2208.10 20
2208.21 19
2208.32 19
2208.43 20
2208.54 21
2208.64 21
2208.75 20
2208.86 19
2208.97 16
2209.07 14
2209.18 12
2209.29 10
2209.40 10
2209.51 12
2209.61 13
2209.72 15
2209.83 17
2209.94 17
2210.04 16
2210.15 14
2210.26 11
2210.37 7
2210.47 3
2210.58 0
2210.69 0
2210.80 0
2210.91 0
2211.01 0
2211.12 3
2211.23 8
2211.34 12
2211.44 17
2211.55 20
2211.66 23
2211.77 24
2211.88 25
2211.98 24
2212.09 24
2212.20 22
2212.31 21
2212.41 19
2212.52 17
2212.63 15
2212.74 14
2212.85 12
2212.95 11
2213.06 10
2213.17 9
2213.28 8
2213.39 6
2213.49 4
2213.60 2
2213.71 0
2213.82 0
2213.92 0
2214.03 0
2214.14 0
2214.25 0
2214.36 2
2214.46 6
2214.57 11
2214.68 19
2214.79 29
2214.90 41
2215.00 53
2215.11 66
2215.22 76
2215.33 84
2215.43 88
2215.54 88
2215.65 84
2215.76 76
2215.87 66
2215.97 55
2216.08 44
2216.19 33
2216.30 23
2216.41 15
2216.51 9
2216.62 5
2216.73 2
2216.84 2
2216.95 3
2217.05 7
2217.16 11
2217.27 17
2217.38 22
2217.48 27
2217.59 31
2217.70 32
2217.81 32
2217.92 30
2218.02 27
2218.13 26
2218.24 25
2218.35 27
2218.46 29
2218.56 33
2218.67 36
2218.78 38
2218.89 40
2219.00 40
2219.10 39
2219.21 36
2219.32 33
2219.43 29
2219.54 25
2219.64 22
2219.75 18
2219.86 16
2219.97 13
2220.08 11
2220.18 8
2220.29 6
2220.40 4
2220.51 2
2220.62 1
2220.72 1
2220.83 1
2220.94 3
2221.05 6
2221.16 10
2221.26 14
2221.37 19
2221.48 24
2221.59 28
2221.70 31
2221.80 34
2221.91 36
2222.02 38
2222.13 40
2222.24 42
2222.34 45
2222.45 48
2222.56 50
2222.67 51
2222.78 52
2222.88 51
2222.99 49
2223.10 45
2223.21 41
2223.32 37
2223.42 33
2223.53 30
2223.64 29
2223.75 30
2223.86 32
2223.97 37
2224.07 42
2224.18 48
2224.29 53
2224.40 56
2224.51 58
2224.61 57
2224.72 55
2224.83 52
2224.94 49
2225.05 47
2225.15 46
2225.26 47
2225.37 50
2225.48 54
2225.59 59
2225.70 62
2225.80 64
2225.91 63
2226.02 59
2226.13 54
2226.24 47
2226.34 41
2226.45 36
2226.56 32
2226.67 31
2226.78 32
2226.88 36
2226.99 42
2227.10 49
2227.21 55
2227.32 62
2227.43 67
2227.53 70
2227.64 71
2227.75 71
2227.86 70
2227.97 67
2228.07 63
2228.18 59
2228.29 55
2228.40 50
2228.51 45
2228.62 40
2228.72 35
2228.83 31
2228.94 26
2229.05 21
2229.16 17
2229.26 13
2229.37 11
2229.48 9
2229.59 9
2229.70 9
2229.81 9
2229.91 9
2230.02 9
2230.13 8
2230.24 7
2230.35 5
2230.46 3
2230.56 1
2230.67 0
2230.78 0
2230.89 0
2231.00 0
2231.10 0
2231.21 0
2231.32 2
2231.43 5
2231.54 9
2231.65 13
2231.75 17
2231.86 21
2231.97 24
2232.08 27
2232.19 28
2232.30 27
2232.40 25
2232.51 23
2232.62 20
2232.73 18
2232.84 17
2232.95 18
2233.05 21
2233.16 25
2233.27 30
2233.38 35
2233.49 41
2233.60 46
2233.70 51
2233.81 54
2233.92 57
2234.03 58
2234.14 58
2234.25 57
2234.35 56
2234.46 54
2234.57 52
2234.68 51
2234.79 49
2234.90 48
2235.00 47
2235.11 45
2235.22 43
2235.33 41
2235.44 38
2235.55 34
2235.65 30
2235.76 27
2235.87 26
2235.98 26
2236.09 27
2236.20 29
2236.30 33
2236.41 37
2236.52 40
2236.63 44
2236.74 46
2236.85 49
2236.95 50
2237.06 52
2237.17 52
2237.28 52
2237.39 50
2237.50 46
2237.61 41
2237.71 35
2237.82 28
2237.93 21
2238.04 14
2238.15 9
2238.26 5
2238.36 2
2238.47 0
2238.58 0
2238.69 0
2238.80 0
2238.91 0
2239.01 0
2239.12 0
2239.23 0
2239.34 5
2239.45 11
2239.56 17
2239.67 22
2239.77 25
2239.88 27
2239.99 27
2240.10 27
2240.21 27
2240.32 28
2240.43 30
2240.53 33
2240.64 36
2240.75 39
2240.86 41
2240.97 41
2241.08 39
2241.18 35
2241.29 30
2241.40 23
2241.51 16
2241.62 9
2241.73 2
2241.84 0
2241.94 0
2242.05 0
2242.16 0
2242.27 0
2242.38 0
2242.49 0
2242.60 0
2242.70 2
2242.81 6
2242.92 9
2243.03 11
2243.14 13
2243.25 14
2243.36 14
2243.46 15
2243.57 16
2243.68 18
2243.79 20
2243.90 24
2244.01 27
2244.12 30
2244.22 33
2244.33 34
2244.44 35
2244.55 35
2244.66 36
2244.77 36
2244.88 37
2244.98 39
2245.09 40
2245.20 41
2245.31 41
2245.42 41
2245.53 41
2245.64 40
2245.74 40
2245.85 41
2245.96 41
2246.07 41
2246.18 40
2246.29 37
2246.40 32
2246.50 27
2246.61 21
2246.72 16
2246.83 13
2246.94 13
2247.05 15
2247.16 19
2247.27 25
2247.37 31
2247.48 38
2247.59 43
2247.70 48
2247.81 52
2247.92 54
2248.03 54
2248.13 53
2248.24 51
2248.35 50
2248.46 50
2248.57 51
2248.68 54
2248.79 60
2248.90 66
2249.00 73
2249.11 79
2249.22 83
2249.33 83
2249.44 82
2249.55 78
2249.66 72
2249.76 66
2249.87 61
2249.98 57
2250.09 54
2250.20 52
2250.31 51
2250.42 51
2250.53 51
2250.63 52
2250.74 53
2250.85 55
2250.96 58
2251.07 63
2251.18 67
2251.29 71
2251.40 75
2251.50 78
2251.61 79
2251.72 80
2251.83 79
2251.94 79
2252.05 78
2252.16 77
2252.27 76
2252.37 74
2252.48 72
2252.59 70
2252.70 68
2252.81 67
2252.92 66
2253.03 66
2253.14 65
2253.24 64
2253.35 62
2253.46 60
2253.57 57
2253.68 54
2253.79 50
2253.90 48
2254.01 45
2254.12 44
2254.22 43
2254.33 41
2254.44 40
2254.55 37
2254.66 33
2254.77 27
2254.88 21
2254.99 15
2255.09 10
2255.20 6
2255.31 3
2255.42 2
2255.53 2
2255.64 2
2255.75 1
2255.86 1
2255.97 0
2256.07 0
2256.18 0
2256.29 0
2256.40 0
2256.51 0
2256.62 0
2256.73 4
2256.84 9
2256.95 16
2257.05 23
2257.16 28
2257.27 32
2257.38 34
2257.49 34
2257.60 31
2257.71 27
2257.82 23
2257.93 19
2258.03 16
2258.14 14
2258.25 14
2258.36 14
2258.47 16
2258.58 18
2258.69 20
2258.80 22
2258.91 24
2259.01 25
2259.12 26
2259.23 27
2259.34 28
2259.45 28
2259.56 27
2259.67 26
2259.78 25
2259.89 24
2260.00 23
2260.10 22
2260.21 21
2260.32 21
2260.43 21
2260.54 21
2260.65 23
2260.76 26
2260.87 30
2260.98 35
2261.09 39
2261.19 42
2261.30 44
2261.41 44
2261.52 43
2261.63 40
2261.74 37
2261.85 33
2261.96 29
2262.07 23
2262.18 17
2262.28 10
2262.39 4
2262.50 0
2262.61 0
2262.72 0
2262.83 0
2262.94 0
2263.05 0
2263.16 3
2263.27 5
2263.37 6
2263.48 5
2263.59 3
2263.70 1
2263.81 0
2263.92 0
2264.03 4
2264.14 10
2264.25 18
2264.36 29
2264.47 40
2264.57 50
2264.68 58
2264.79 63
2264.90 64
2265.01 63
2265.12 59
2265.23 52
2265.34 44
2265.45 36
2265.56 29
2265.66 22
2265.77 16
2265.88 12
2265.99 11
2266.10 11
2266.21 13
2266.32 17
2266.43 22
2266.54 28
2266.65 33
2266.76 37
2266.87 39
2266.97 39
2267.08 38
2267.19 35
2267.30 31
2267.41 28
2267.52 26
2267.63 25
2267.74 26
2267.85 29
2267.96 32
2268.07 36
2268.17 40
2268.28 45
2268.39 50
2268.50 55
2268.61 61
2268.72 66
2268.83 71
2268.94 75
2269.05 78
2269.16 80
2269.27 81
2269.38 82
2269.49 82
2269.59 83
2269.70 85
2269.81 88
2269.92 90
2270.03 93
2270.14 94
2270.25 94
2270.36 92
2270.47 88
2270.58 82
2270.69 74
2270.80 65
2270.90 55
2271.01 44
2271.12 34
2271.23 25
2271.34 17
2271.45 10
2271.56 4
2271.67 0
2271.78 0
2271.89 0
2272.00 0
2272.11 0
2272.22 5
2272.32 14
2272.43 23
2272.54 32
2272.65 41
2272.76 49
2272.87 56
2272.98 61
2273.09 64
2273.20 66
2273.31 65
2273.42 64
2273.53 61
2273.64 57
2273.75 53
2273.85 49
2273.96 46
2274.07 43
2274.18 41
2274.29 40
2274.40 41
2274.51 42
2274.62 45
2274.73 47
2274.84 50
2274.95 51
2275.06 51
2275.17 48
2275.28 43
2275.39 37
2275.49 31
2275.60 24
2275.71 18
2275.82 14
2275.93 12
2276.04 11
2276.15 11
2276.26 14
2276.37 17
2276.48 23
2276.59 29
2276.70 37
2276.81 46
2276.92 55
2277.03 63
2277.13 71
2277.24 76
2277.35 80
2277.46 81
2277.57 81
2277.68 80
2277.79 78
2277.90 77
2278.01 75
2278.12 73
2278.23 72
2278.34 71
2278.45 72
2278.56 73
2278.67 75
2278.78 77
2278.89 80
2278.99 82
2279.10 84
2279.21 84
2279.32 83
2279.43 81
2279.54 80
2279.65 80
2279.76 82
2279.87 86
2279.98 91
2280.09 96
2280.20 100
2280.31 103
2280.42 103
2280.53 101
2280.64 97
2280.75 93
2280.85 89
2280.96 87
2281.07 86
2281.18 86
2281.29 87
2281.40 87
2281.51 87
2281.62 87
2281.73 86
2281.84 85
2281.95 85
2282.06 85
2282.17 86
2282.28 87
2282.39 88
2282.50 88
2282.61 88
2282.72 87
2282.83 85
2282.94 84
2283.04 83
2283.15 83
2283.26 84
2283.37 85
2283.48 88
2283.59 90
2283.70 93
2283.81 95
2283.92 96
2284.03 97
2284.14 97
2284.25 97
2284.36 96
2284.47 94
2284.58 91
2284.69 87
2284.80 82
2284.91 76
2285.02 69
2285.13 63
2285.24 57
2285.35 52
2285.45 48
2285.56 45
2285.67 43
2285.78 41
2285.89 38
2286.00 34
2286.11 29
2286.22 23
2286.33 17
2286.44 12
2286.55 8
2286.66 6
2286.77 5
2286.88 6
2286.99 6
2287.10 6
2287.21 6
2287.32 5
2287.43 5
2287.54 7
2287.65 10
2287.76 15
2287.87 22
2287.98 30
2288.09 37
2288.19 45
2288.30 51
2288.41 56
2288.52 61
2288.63 66
2288.74 71
2288.85 75
2288.96 78
2289.07 80
2289.18 81
2289.29 81
2289.40 80
2289.51 79
2289.62 78
2289.73 76
2289.84 75
2289.95 73
2290.06 70
2290.17 67
2290.28 65
2290.39 62
2290.50 61
2290.61 60
2290.72 59
2290.83 59
2290.94 57
2291.05 56
2291.16 54
2291.27 52
2291.38 50
2291.49 48
2291.59 46
2291.70 45
2291.81 45
2291.92 46
2292.03 47
2292.14 48
2292.25 48
2292.36 47
2292.47 44
2292.58 38
2292.69 31
2292.80 22
2292.91 13
2293.02 4
2293.13 0
2293.24 0
2293.35 0
2293.46 0
2293.57 0
2293.68 0
2293.79 0
2293.90 0
2294.01 1
2294.12 7
2294.23 13
2294.34 19
2294.45 23
2294.56 26
2294.67 28
2294.78 30
2294.89 30
2295.00 30
2295.11 30
2295.22 29
2295.33 29
2295.44 29
2295.55 28
2295.66 27
2295.77 27
2295.88 27
2295.99 27
2296.10 29
2296.21 31
2296.32 34
2296.43 37
2296.54 41
2296.64 44
2296.75 48
2296.86 51
2296.97 54
2297.08 57
2297.19 59
2297.30 60
2297.41 60
2297.52 59
2297.63 57
2297.74 54
2297.85 49
2297.96 44
2298.07 39
2298.18 35
2298.29 32
2298.40 30
2298.51 29
2298.62 30
2298.73 32
2298.84 35
2298.95 37
2299.06 40
2299.17 43
2299.28 46
2299.39 49
2299.50 51
2299.61 52
2299.72 51
2299.83 48
2299.94 44
2300.05 39
2300.16 34
2300.27 31
2300.38 28
2300.49 28
2300.60 29
2300.71 31
2300.82 35
2300.93 38
2301.04 41
2301.15 44
2301.26 47
2301.37 48
2301.48 49
2301.59 49
2301.70 48
2301.81 47
2301.92 45
2302.03 42
2302.14 39
2302.25 35
2302.36 32
2302.47 30
2302.58 29
2302.69 28
2302.80 28
2302.91 28
2303.02 28
2303.13 28
2303.24 28
2303.35 29
2303.46 30
2303.57 32
2303.68 34
2303.79 37
2303.90 39
2304.01 40
2304.12 42
2304.23 43
2304.34 45
2304.45 47
2304.56 52
2304.67 58
2304.78 66
2304.89 74
2305.00 81
2305.11 87
2305.22 90
2305.33 90
2305.44 87
2305.55 81
2305.66 73
2305.77 64
2305.88 56
2305.99 47
2306.10 39
2306.21 31
2306.32 24
2306.43 20
2306.54 17
2306.65 17
2306.76 20
2306.87 25
2306.98 31
2307.09 39
2307.20 45
2307.31 51
2307.42 54
2307.53 57
2307.64 57
2307.75 57
2307.86 58
2307.97 59
2308.08 60
2308.19 63
2308.30 67
2308.41 72
2308.52 77
2308.63 81
2308.74 86
2308.85 89
2308.96 92
2309.07 94
2309.18 96
2309.29 97
2309.40 98
2309.51 98
2309.62 97
2309.73 95
2309.84 92
2309.95 88
2310.07 83
2310.18 77
2310.29 70
2310.40 63
2310.51 54
2310.62 47
2310.73 40
2310.84 34
2310.95 31
2311.06 29
2311.17 31
2311.28 33
2311.39 37
2311.50 40
2311.61 42
2311.72 43
2311.83 41
2311.94 38
2312.05 35
2312.16 30
2312.27 26
2312.38 23
2312.49 21
2312.60 19
2312.71 19
2312.82 19
2312.93 19
2313.04 21
2313.15 22
2313.26 24
2313.37 27
2313.48 30
2313.59 34
2313.70 38
2313.81 43
2313.92 49
2314.03 54
2314.14 58
2314.25 60
2314.36 60
2314.47 57
2314.58 51
2314.69 42
2314.80 32
2314.91 22
2315.03 14
2315.14 8
2315.25 6
2315.36 8
2315.47 12
2315.58 17
2315.69 22
2315.80 26
2315.91 28
2316.02 29
2316.13 29
2316.24 28
2316.35 27
2316.46 27
2316.57 27
2316.68 26
2316.79 26
2316.90 25
2317.01 23
2317.12 20
2317.23 17
2317.34 14
2317.45 10
2317.56 6
2317.67 3
2317.78 0
2317.89 0
2318.00 0
2318.11 0
2318.22 0
2318.33 0
2318.45 0
2318.56 0
2318.67 0
2318.78 2
2318.89 6
2319.00 11
2319.11 15
2319.22 18
2319.33 20
2319.44 19
2319.55 17
2319.66 13
2319.77 8
2319.88 3
2319.99 0
2320.10 0
2320.21 0
2320.32 0
2320.43 0
2320.54 5
2320.65 10
2320.76 16
2320.87 22
2320.98 26
2321.09 29
2321.20 31
2321.32 30
2321.43 28
2321.54 26
2321.65 23
2321.76 20
2321.87 19
2321.98 18
2322.09 18
2322.20 18
2322.31 18
2322.42 19
2322.53 20
2322.64 21
2322.75 22
2322.86 23
2322.97 25
2323.08 25
2323.19 24
2323.30 22
2323.41 19
2323.52 16
2323.64 14
2323.75 13
2323.86 14
2323.97 17
2324.08 22
2324.19 27
2324.30 31
2324.41 35
2324.52 36
2324.63 37
2324.74 36
2324.85 35
2324.96 35
2325.07 35
2325.18 35
2325.29 35
2325.40 33
2325.51 29
2325.62 25
2325.73 19
2325.85 15
2325.96 11
2326.07 10
2326.18 11
2326.29 15
2326.40 19
2326.51 23
2326.62 26
2326.73 28
2326.84 29
2326.95 29
2327.06 28
2327.17 28
2327.28 29
2327.39 32
2327.50 36
2327.61 41
2327.72 46
2327.84 50
2327.95 53
2328.06 53
2328.17 51
2328.28 48
2328.39 44
2328.50 40
2328.61 37
2328.72 34
2328.83 31
2328.94 29
2329.05 27
2329.16 26
2329.27 24
2329.38 24
2329.49 24
2329.61 25
2329.72 27
2329.83 29
2329.94 31
2330.05 33
2330.16 35
2330.27 37
2330.38 38
2330.49 39
2330.60 39
2330.71 39
2330.82 39
2330.93 38
2331.04 38
2331.15 37
2331.26 35
2331.38 33
2331.49 30
2331.60 26
2331.71 21
2331.82 16
2331.93 10
2332.04 5
2332.15 0
2332.26 0
2332.37 0
2332.48 0
2332.59 0
2332.70 0
2332.81 0
2332.93 0
2333.04 0
2333.15 3
2333.26 6
2333.37 10
2333.48 13
2333.59 16
2333.70 19
2333.81 20
2333.92 21
2334.03 21
2334.14 20
2334.25 18
2334.36 16
2334.48 15
2334.59 14
2334.70 13
2334.81 14
2334.92 16
2335.03 17
2335.14 19
2335.25 20
2335.36 20
2335.47 19
2335.58 17
2335.69 14
2335.80 12
2335.92 11
2336.03 11
2336.14 14
2336.25 18
2336.36 23
2336.47 30
2336.58 36
2336.69 42
2336.80 47
2336.91 51
2337.02 55
2337.13 58
2337.24 62
2337.36 66
2337.47 70
2337.58 75
2337.69 81
2337.80 86
2337.91 90
2338.02 94
2338.13 97
2338.24 99
2338.35 100
2338.46 100
2338.57 99
2338.69 97
2338.80 92
2338.91 86
2339.02 78
2339.13 71
2339.24 64
2339.35 60
2339.46 57
2339.57 56
2339.68 56
2339.79 58
2339.90 61
2340.02 63
2340.13 64
2340.24 64
2340.35 61
2340.46 58
2340.57 52
2340.68 45
2340.79 39
2340.90 34
2341.01 31
2341.12 30
2341.24 31
2341.35 33
2341.46 36
2341.57 39
2341.68 40
2341.79 40
2341.90 40
2342.01 38
2342.12 35
2342.23 33
2342.34 31
2342.46 29
2342.57 27
2342.68 27
2342.79 26
2342.90 25
2343.01 24
2343.12 23
2343.23 21
2343.34 20
2343.45 19
2343.57 19
2343.68 20
2343.79 22
2343.90 24
2344.01 26
2344.12 27
2344.23 27
2344.34 25
2344.45 23
2344.56 20
2344.67 18
2344.79 18
2344.90 18
2345.01 21
2345.12 25
2345.23 30
2345.34 34
2345.45 39
2345.56 42
2345.67 43
2345.78 43
2345.90 40
2346.01 35
2346.12 29
2346.23 22
2346.34 16
2346.45 10
2346.56 5
2346.67 2
2346.78 2
2346.90 4
2347.01 8
2347.12 15
2347.23 23
2347.34 33
2347.45 45
2347.56 56
2347.67 68
2347.78 79
2347.89 88
2348.01 95
2348.12 100
2348.23 103
2348.34 104
2348.45 103
2348.56 101
2348.67 98
2348.78 96
2348.89 95
2349.01 95
2349.12 96
2349.23 98
2349.34 100
2349.45 101
2349.56 99
2349.67 96
2349.78 89
2349.89 80
2350.01 70
2350.12 59
2350.23 49
2350.34 39
2350.45 30
2350.56 23
2350.67 17
2350.78 13
2350.89 11
2351.01 12
2351.12 16
2351.23 22
2351.34 32
2351.45 44
2351.56 55
2351.67 65
2351.78 73
2351.89 77
2352.01 78
2352.12 76
2352.23 72
2352.34 68
2352.45 64
2352.56 61
2352.67 58
2352.78 57
2352.89 57
2353.01 58
2353.12 59
2353.23 60
2353.34 62
2353.45 63
2353.56 65
2353.67 66
2353.78 66
2353.90 65
2354.01 64
2354.12 62
2354.23 59
2354.34 57
2354.45 55
2354.56 54
2354.67 55
2354.79 56
2354.90 57
2355.01 57
2355.12 57
2355.23 56
2355.34 55
2355.45 54
2355.56 52
2355.68 51
2355.79 49
2355.90 46
2356.01 42
2356.12 37
2356.23 32
2356.34 26
2356.45 22
2356.57 20
2356.68 20
2356.79 23
2356.90 28
2357.01 34
2357.12 41
2357.23 48
2357.34 55
2357.46 61
2357.57 66
2357.68 69
2357.79 70
2357.90 70
2358.01 68
2358.12 66
2358.23 63
2358.35 61
2358.46 60
2358.57 61
2358.68 62
2358.79 63
2358.90 64
2359.01 63
2359.13 62
2359.24 58
2359.35 52
2359.46 46
2359.57 38
2359.68 31
2359.79 25
2359.90 20
2360.02 16
2360.13 13
2360.24 11
2360.35 9
2360.46 6
2360.57 4
2360.68 2
2360.80 1
2360.91 1
2361.02 3
2361.13 7
2361.24 12
2361.35 19
2361.46 27
2361.57 34
2361.69 39
2361.80 44
2361.91 48
2362.02 50
2362.13 50
2362.24 49
2362.35 47
2362.47 44
2362.58 40
2362.69 36
2362.80 33
2362.91 32
2363.02 32
2363.13 34
2363.25 37
2363.36 39
2363.47 42
2363.58 43
2363.69 43
2363.80 42
2363.91 41
2364.03 39
2364.14 38
2364.25 37
2364.36 37
2364.47 38
2364.58 40
2364.69 41
2364.81 43
2364.92 43
2365.03 43
2365.14 41
2365.25 39
2365.36 37
2365.48 36
2365.59 35
2365.70 35
2365.81 35
2365.92 35
2366.03 35
2366.14 34
2366.26 33
2366.37 32
2366.48 32
2366.59 32
2366.70 33
2366.81 35
2366.92 38
2367.04 40
2367.15 42
2367.26 43
2367.37 42
2367.48 39
2367.59 34
2367.71 28
2367.82 22
2367.93 16
2368.04 12
2368.15 8
2368.26 6
2368.37 5
2368.49 4
2368.60 4
2368.71 3
2368.82 3
2368.93 3
2369.04 4
2369.16 5
2369.27 8
2369.38 12
2369.49 17
2369.60 22
2369.71 27
2369.82 31
2369.94 33
2370.05 33
2370.16 30
2370.27 26
2370.38 20
2370.49 14
2370.61 8
2370.72 2
2370.83 0
2370.94 0
2371.05 0
2371.16 0
2371.28 0
2371.39 0
2371.50 0
2371.61 0
2371.72 1
2371.83 3
2371.95 5
2372.06 7
2372.17 9
2372.28 12
2372.39 16
2372.50 19
2372.61 23
2372.73 26
2372.84 28
2372.95 29
2373.06 30
2373.17 29
2373.28 27
2373.40 25
2373.51 21
2373.62 18
2373.73 14
2373.84 11
2373.95 8
2374.07 6
2374.18 3
2374.29 1
2374.40 0
2374.51 0
2374.62 0
2374.74 0
2374.85 0
2374.96 0
2375.07 4
2375.18 10
2375.30 17
2375.41 22
2375.52 27
2375.63 29
2375.74 30
2375.85 29
2375.97 28
2376.08 27
2376.19 26
2376.30 27
2376.41 28
2376.52 30
2376.64 33
2376.75 37
2376.86 40
2376.97 42
2377.08 43
2377.19 44
2377.31 45
2377.42 45
2377.53 45
2377.64 45
2377.75 45
2377.87 44
2377.98 43
2378.09 40
2378.20 36
2378.31 31
2378.42 26
2378.54 21
2378.65 16
2378.76 11
2378.87 7
2378.98 4
2379.09 2
2379.21 2
2379.32 3
2379.43 7
2379.54 12
2379.65 19
2379.77 26
2379.88 33
2379.99 39
2380.10 43
2380.21 45
2380.32 45
2380.44 43
2380.55 39
2380.66 35
2380.77 31
2380.88 27
2381.00 23
2381.11 21
2381.22 18
2381.33 16
2381.44 14
2381.55 11
2381.67 7
2381.78 2
2381.89 0
2382.00 0
2382.11 0
2382.23 0
2382.34 0
2382.45 0
2382.56 0
2382.67 0
2382.79 9
2382.90 17
2383.01 24
2383.12 30
2383.23 33
2383.35 35
2383.46 36
2383.57 35
2383.68 35
2383.79 33
2383.90 31
2384.02 28
2384.13 24
2384.24 22
2384.35 21
2384.46 21
2384.58 25
2384.69 29
2384.80 35
2384.91 40
2385.02 44
2385.14 46
2385.25 47
2385.36 47
2385.47 45
2385.58 44
2385.70 41
2385.81 39
2385.92 35
2386.03 31
2386.14 26
2386.26 21
2386.37 16
2386.48 12
2386.59 8
2386.70 6
2386.82 5
2386.93 4
2387.04 4
2387.15 4
2387.26 5
2387.38 6
2387.49 8
2387.60 10
2387.71 12
2387.82 14
2387.94 16
2388.05 18
2388.16 18
2388.27 17
2388.38 16
2388.50 12
2388.61 8
2388.72 4
2388.83 0
2388.94 0
2389.06 0
2389.17 0
2389.28 1
2389.39 6
2389.50 10
2389.62 14
2389.73 18
2389.84 20
2389.95 20
2390.06 19
2390.18 17
2390.29 14
2390.40 13
2390.51 13
2390.62 15
2390.74 19
2390.85 26
2390.96 34
2391.07 42
2391.18 48
2391.30 53
2391.41 55
2391.52 56
2391.63 55
2391.74 55
2391.86 55
2391.97 55
2392.08 57
2392.19 58
2392.31 60
2392.42 59
2392.53 57
2392.64 52
2392.75 46
2392.87 37
2392.98 28
2393.09 19
2393.20 11
2393.31 5
2393.43 2
2393.54 1
2393.65 3
2393.76 8
2393.88 15
2393.99 23
2394.10 33
2394.21 44
2394.32 54
2394.44 62
2394.55 68
2394.66 72
2394.77 73
2394.88 73
2395.00 73
2395.11 72
2395.22 73
2395.33 76
2395.45 79
2395.56 83
2395.67 86
2395.78 88
2395.89 89
2396.01 88
2396.12 86
2396.23 84
2396.34 81
2396.46 79
2396.57 76
2396.68 74
2396.79 70
2396.90 67
2397.02 62
2397.13 57
2397.24 52
2397.35 48
2397.47 44
2397.58 41
2397.69 38
2397.80 37
2397.91 35
2398.03 33
2398.14 32
2398.25 31
2398.36 31
2398.48 32
2398.59 34
2398.70 37
2398.81 41
2398.92 44
2399.04 45
2399.15 45
2399.26 41
2399.37 36
2399.49 30
2399.60 24
2399.71 20
2399.82 18
2399.93 18
2400.05 21
2400.16 24
2400.27 26
2400.38 27
2400.50 26
2400.61 23
2400.72 19
2400.83 15
2400.95 12
2401.06 8
2401.17 6
2401.28 4
2401.39 2
2401.51 1
2401.62 0
2401.73 1
2401.84 3
2401.96 7
2402.07 12
2402.18 18
2402.29 22
2402.41 25
2402.52 27
2402.63 26
2402.74 23
2402.86 19
2402.97 14
2403.08 10
2403.19 5
2403.30 1
2403.42 0
2403.53 0
2403.64 0
2403.75 0
2403.87 0
2403.98 0
2404.09 0
2404.20 5
2404.32 13
2404.43 23
2404.54 33
2404.65 43
2404.77 53
2404.88 62
2404.99 69
2405.10 75
2405.22 78
2405.33 79
2405.44 77
2405.55 72
2405.66 66
2405.78 60
2405.89 53
2406.00 47
2406.11 43
2406.23 39
2406.34 37
2406.45 35
2406.56 35
2406.68 34
2406.79 33
2406.90 31
2407.01 28
2407.13 25
2407.24 21
2407.35 16
2407.46 11
2407.58 7
2407.69 4
2407.80 1
2407.91 0
2408.03 0
2408.14 1
2408.25 3
2408.36 4
2408.48 6
2408.59 7
2408.70 7
2408.81 5
2408.93 3
2409.04 0
2409.15 0
2409.26 0
2409.38 0
2409.49 0
2409.60 0
2409.71 0
2409.83 0
2409.94 5
2410.05 11
2410.16 16
2410.28 20
2410.39 22
2410.50 22
2410.61 19
2410.73 15
2410.84 10
2410.95 6
2411.06 4
2411.18 5
2411.29 9
2411.40 14
2411.51 21
2411.63 27
2411.74 32
2411.85 34
2411.96 35
2412.08 35
2412.19 34
2412.30 33
2412.41 33
2412.53 34
2412.64 35
2412.75 37
2412.87 39
2412.98 41
2413.09 43
2413.20 45
2413.32 47
2413.43 48
2413.54 48
2413.65 48
2413.77 47
2413.88 46
2413.99 45
2414.10 44
2414.22 45
2414.33 46
2414.44 49
2414.55 51
2414.67 52
2414.78 52
2414.89 51
2415.00 49
2415.12 45
2415.23 41
2415.34 37
2415.46 33
2415.57 30
2415.68 28
2415.79 27
2415.91 25
2416.02 22
2416.13 19
2416.24 14
2416.36 8
2416.47 1
2416.58 0
2416.69 0
2416.81 0
2416.92 0
2417.03 0
2417.15 0
2417.26 0
2417.37 0
2417.48 11
2417.60 22
2417.71 32
2417.82 39
2417.93 43
2418.05 43
2418.16 41
2418.27 36
2418.39 31
2418.50 26
2418.61 21
2418.72 18
2418.84 15
2418.95 13
2419.06 11
2419.17 9
2419.29 8
2419.40 8
2419.51 8
2419.63 9
2419.74 11
2419.85 13
2419.96 16
2420.08 18
2420.19 20
2420.30 23
2420.41 26
2420.53 30
2420.64 34
2420.75 38
2420.87 42
2420.98 46
2421.09 48
2421.20 49
2421.32 48
2421.43 46
2421.54 41
2421.66 36
2421.77 30
2421.88 23
2421.99 16
2422.11 10
2422.22 5
2422.33 0
2422.44 0
2422.56 0
2422.67 0
2422.78 0
2422.90 3
2423.01 6
2423.12 8
2423.23 9
2423.35 9
2423.46 8
2423.57 5
2423.69 3
2423.80 0
2423.91 0
2424.02 0
2424.14 0
2424.25 0
2424.36 0
2424.48 0
2424.59 0
2424.70 0
2424.81 0
2424.93 0
2425.04 1
2425.15 2
2425.27 3
2425.38 5
2425.49 6
2425.60 8
2425.72 11
2425.83 14
2425.94 17
2426.06 20
2426.17 24
2426.28 27
2426.39 30
2426.51 34
2426.62 39
2426.73 45
2426.85 53
2426.96 63
2427.07 74
2427.19 85
2427.30 95
2427.41 104
2427.52 109
2427.64 111
2427.75 108
2427.86 102
2427.98 93
2428.09 83
2428.20 72
2428.31 62
2428.43 55
2428.54 49
2428.65 47
2428.77 46
2428.88 47
2428.99 49
2429.11 51
2429.22 52
2429.33 54
2429.44 54
2429.56 55
2429.67 55
2429.78 55
2429.90 54
2430.01 53
2430.12 51
2430.23 50
2430.35 48
2430.46 48
2430.57 48
2430.69 49
2430.80 52
2430.91 54
2431.03 57
2431.14 59
2431.25 61
2431.37 61
2431.48 61
2431.59 61
2431.70 61
2431.82 61
2431.93 62
2432.04 65
2432.16 68
2432.27 73
2432.38 78
2432.50 83
2432.61 88
2432.72 90
2432.83 91
2432.95 90
2433.06 88
2433.17 84
2433.29 82
2433.40 80
2433.51 80
2433.63 82
2433.74 85
2433.85 87
2433.97 88
2434.08 89
2434.19 88
2434.30 87
2434.42 85
2434.53 84
2434.64 84
2434.76 85
2434.87 86
2434.98 87
2435.10 88
2435.21 88
2435.32 88
2435.44 87
2435.55 86
2435.66 85
2435.77 83
2435.89 81
2436.00 78
2436.11 75
2436.23 72
2436.34 69
2436.45 67
2436.57 64
2436.68 62
2436.79 60
2436.91 59
2437.02 58
2437.13 57
2437.25 57
2437.36 58
2437.47 60
2437.59 62
2437.70 63
2437.81 64
2437.92 64
2438.04 64
2438.15 64
2438.26 63
2438.38 62
2438.49 61
2438.60 60
2438.72 59
2438.83 59
2438.94 60
2439.06 61
2439.17 62
2439.28 63
2439.40 63
2439.51 63
2439.62 61
2439.74 57
2439.85 54
2439.96 50
2440.08 47
2440.19 45
2440.30 45
2440.42 47
2440.53 49
2440.64 53
2440.75 56
2440.87 58
2440.98 59
2441.09 59
2441.21 59
2441.32 58
2441.43 59
2441.55 60
2441.66 63
2441.77 67
2441.89 71
2442.00 74
2442.11 76
2442.23 77
2442.34 77
2442.45 76
2442.57 75
2442.68 74
2442.79 74
2442.91 74
2443.02 75
2443.13 75
2443.25 75
2443.36 73
2443.47 68
2443.59 62
2443.70 54
2443.81 46
2443.93 37
2444.04 28
2444.15 22
2444.27 17
2444.38 14
2444.49 13
2444.61 15
2444.72 18
2444.83 23
2444.95 30
2445.06 39
2445.17 49
2445.29 59
2445.40 70
2445.51 79
2445.63 87
2445.74 93
2445.85 96
2445.97 97
2446.08 96
2446.19 93
2446.31 88
2446.42 83
2446.53 77
2446.65 72
2446.76 67
2446.87 64
2446.99 63
2447.10 65
2447.21 68
2447.33 71
2447.44 75
2447.55 79
2447.67 80
2447.78 81
2447.89 81
2448.01 81
2448.12 81
2448.23 82
2448.35 84
2448.46 85
2448.57 86
2448.69 85
2448.80 83
2448.91 80
2449.03 77
2449.14 75
2449.26 74
2449.37 75
2449.48 77
2449.60 79
2449.71 80
2449.82 79
2449.94 75
2450.05 69
2450.16 62
2450.28 53
2450.39 45
2450.50 38
2450.62 33
2450.73 31
2450.84 30
2450.96 31
2451.07 31
2451.18 31
2451.30 31
2451.41 29
2451.52 28
2451.64 27
2451.75 27
2451.86 30
2451.98 34
2452.09 40
2452.21 47
2452.32 54
2452.43 61
2452.55 65
2452.66 66
2452.77 64
2452.89 60
2453.00 54
2453.11 46
2453.23 39
2453.34 33
2453.45 28
2453.57 25
2453.68 24
2453.79 24
2453.91 26
2454.02 27
2454.14 29
2454.25 30
2454.36 30
2454.48 30
2454.59 29
2454.70 29
2454.82 30
2454.93 30
2455.04 31
2455.16 32
2455.27 31
2455.38 30
2455.50 28
2455.61 25
2455.73 22
2455.84 19
2455.95 17
2456.07 16
2456.18 16
2456.29 17
2456.41 19
2456.52 23
2456.63 27
2456.75 32
2456.86 36
2456.97 40
2457.09 41
2457.20 40
2457.32 36
2457.43 32
2457.54 27
2457.66 22
2457.77 19
2457.88 19
2458.00 20
2458.11 24
2458.22 28
2458.34 31
2458.45 34
2458.57 35
2458.68 35
2458.79 34
2458.91 33
2459.02 32
2459.13 33
2459.25 36
2459.36 39
2459.48 43
2459.59 46
2459.70 49
2459.82 51
2459.93 53
2460.04 55
2460.16 58
2460.27 62
2460.38 65
2460.50 69
2460.61 71
2460.73 72
2460.84 71
2460.95 70
2461.07 67
2461.18 65
2461.29 62
2461.41 58
2461.52 54
2461.64 49
2461.75 43
2461.86 38
2461.98 32
2462.09 28
2462.20 25
2462.32 23
2462.43 23
2462.55 24
2462.66 26
2462.77 29
2462.89 32
2463.00 36
2463.11 39
2463.23 42
2463.34 43
2463.46 44
2463.57 44
2463.68 43
2463.80 42
2463.91 42
2464.02 42
2464.14 42
2464.25 44
2464.37 46
2464.48 49
2464.59 53
2464.71 55
2464.82 58
2464.93 59
2465.05 60
2465.16 60
2465.28 58
2465.39 56
2465.50 52
2465.62 48
2465.73 43
2465.84 39
2465.96 35
2466.07 31
2466.19 29
2466.30 27
2466.41 26
2466.53 25
2466.64 25
2466.76 25
2466.87 25
2466.98 26
2467.10 29
2467.21 32
2467.32 37
2467.44 43
2467.55 49
2467.67 55
2467.78 60
2467.89 63
2468.01 63
2468.12 61
2468.24 57
2468.35 52
2468.46 47
2468.58 44
2468.69 42
2468.81 42
2468.92 43
2469.03 43
2469.15 42
2469.26 38
2469.37 34
2469.49 28
2469.60 21
2469.72 16
2469.83 13
2469.94 12
2470.06 13
2470.17 15
2470.29 18
2470.40 21
2470.51 24
2470.63 26
2470.74 27
2470.86 29
2470.97 30
2471.08 31
2471.20 32
2471.31 34
2471.43 35
2471.54 36
2471.65 36
2471.77 37
2471.88 37
2471.99 37
2472.11 37
2472.22 37
2472.34 37
2472.45 37
2472.56 36
2472.68 36
2472.79 37
2472.91 38
2473.02 40
2473.13 41
2473.25 42
2473.36 41
2473.48 39
2473.59 34
2473.70 28
2473.82 20
2473.93 11
2474.05 3
2474.16 0
2474.27 0
2474.39 0
2474.50 0
2474.62 0
2474.73 0
2474.84 0
2474.96 0
2475.07 3
2475.19 8
2475.30 11
2475.41 14
2475.53 17
2475.64 20
2475.76 22
2475.87 25
2475.99 26
2476.10 27
2476.21 28
2476.33 28
2476.44 27
2476.56 26
2476.67 26
2476.78 26
2476.90 28
2477.01 31
2477.13 36
2477.24 41
2477.35 47
2477.47 54
2477.58 60
2477.70 66
2477.81 70
2477.92 73
2478.04 75
2478.15 75
2478.27 73
2478.38 70
2478.50 66
2478.61 61
2478.72 56
2478.84 51
2478.95 47
2479.07 42
2479.18 39
2479.29 37
2479.41 37
2479.52 39
2479.64 43
2479.75 49
2479.86 55
2479.98 61
2480.09 65
2480.21 69
2480.32 70
2480.44 69
2480.55 67
2480.66 64
2480.78 59
2480.89 55
2481.01 51
2481.12 48
2481.23 47
2481.35 46
2481.46 47
2481.58 49
2481.69 50
2481.81 50
2481.92 49
2482.03 47
2482.15 44
2482.26 41
2482.38 38
2482.49 35
2482.60 33
2482.72 32
2482.83 31
2482.95 31
2483.06 32
2483.18 33
2483.29 36
2483.40 39
2483.52 44
2483.63 49
2483.75 53
2483.86 58
2483.98 62
2484.09 65
2484.20 67
2484.32 69
2484.43 69
2484.55 67
2484.66 63
2484.78 57
2484.89 49
2485.00 40
2485.12 31
2485.23 22
2485.35 15
2485.46 11
2485.57 11
2485.69 14
2485.80 19
2485.92 26
2486.03 34
2486.15 42
2486.26 49
2486.37 56
2486.49 63
2486.60 68
2486.72 73
2486.83 77
2486.95 79
2487.06 79
2487.18 78
2487.29 74
2487.40 69
2487.52 63
2487.63 56
2487.75 49
2487.86 43
2487.98 40
2488.09 38
2488.20 39
2488.32 43
2488.43 49
2488.55 57
2488.66 65
2488.78 74
2488.89 82
2489.00 89
2489.12 93
2489.23 96
2489.35 96
2489.46 95
2489.58 93
2489.69 91
2489.80 88
2489.92 85
2490.03 81
2490.15 76
2490.26 72
2490.38 69
2490.49 67
2490.61 66
2490.72 66
2490.83 65
2490.95 65
2491.06 62
2491.18 59
2491.29 54
2491.41 50
2491.52 46
2491.64 44
2491.75 44
2491.86 46
2491.98 49
2492.09 52
2492.21 55
2492.32 58
2492.44 61
2492.55 62
2492.67 63
2492.78 64
2492.89 65
2493.01 65
2493.12 65
2493.24 64
2493.35 63
2493.47 61
2493.58 59
2493.70 57
2493.81 56
2493.92 57
2494.04 60
2494.15 66
2494.27 74
2494.38 82
2494.50 89
2494.61 93
2494.73 94
2494.84 90
2494.95 83
2495.07 74
2495.18 65
2495.30 57
2495.41 53
2495.53 50
2495.64 51
2495.76 54
2495.87 59
2495.98 64
2496.10 69
2496.21 73
2496.33 77
2496.44 80
2496.56 82
2496.67 84
2496.79 84
2496.90 84
2497.02 84
2497.13 83
2497.24 82
2497.36 81
2497.47 80
2497.59 79
2497.70 78
2497.82 76
2497.93 73
2498.05 71
2498.16 68
2498.28 65
2498.39 64
2498.50 64
2498.62 66
2498.73 70
2498.85 77
2498.96 84
2499.08 92
2499.19 100
2499.31 106
2499.42 109
2499.54 109
2499.65 107
2499.77 101
2499.88 95
2499.99 88
2500.11 82
2500.22 78
2500.34 75
2500.45 75
2500.57 76
2500.68 78
2500.80 81
2500.91 85
2501.03 89
2501.14 94
2501.26 99
2501.37 105
2501.48 111
2501.60 118
2501.71 125
2501.83 132
2501.94 137
2502.06 140
2502.17 141
2502.29 138
2502.40 133
2502.52 126
2502.63 118
2502.75 108
2502.86 99
2502.98 91
2503.09 84
2503.20 79
2503.32 76
2503.43 75
2503.55 75
2503.66 77
2503.78 79
2503.89 82
2504.01 85
2504.12 87
2504.24 87
2504.35 86
2504.47 84
2504.58 80
2504.70 74
2504.81 68
2504.92 60
2505.04 53
2505.15 46
2505.27 40
2505.38 35
2505.50 31
2505.61 29
2505.73 29
2505.84 30
2505.96 31
2506.07 32
2506.19 33
2506.30 34
2506.42 34
2506.53 33
2506.65 31
2506.76 29
2506.88 25
2506.99 21
2507.11 17
2507.22 14
2507.33 12
2507.45 13
2507.56 17
2507.68 23
2507.79 31
2507.91 41
2508.02 50
2508.14 58
2508.25 63
2508.37 66
2508.48 65
2508.60 64
2508.71 61
2508.83 60
2508.94 59
2509.06 61
2509.17 64
2509.29 68
2509.40 71
2509.52 73
2509.63 74
2509.75 73
2509.86 71
2509.98 68
2510.09 64
2510.20 60
2510.32 56
2510.43 52
2510.55 49
2510.66 47
2510.78 46
2510.89 45
2511.01 44
2511.12 43
2511.24 42
2511.35 42
2511.47 42
2511.58 43
2511.70 45
2511.81 48
2511.93 52
2512.04 55
2512.16 58
2512.27 58
2512.39 56
2512.50 52
2512.62 45
2512.73 38
2512.85 30
2512.96 23
2513.08 17
2513.19 13
2513.31 11
2513.42 10
2513.54 10
2513.65 11
2513.77 11
2513.88 11
2514.00 8
2514.11 5
2514.23 0
2514.34 0
2514.46 0
2514.57 0
2514.69 0
2514.80 0
2514.92 0
2515.03 0
2515.15 1
2515.26 5
2515.38 8
2515.49 11
2515.61 15
2515.72 17
2515.84 19
2515.95 20
2516.07 20
2516.18 19
2516.30 18
2516.41 17
2516.53 17
2516.64 16
2516.76 15
2516.87 13
2516.98 11
2517.10 8
2517.21 5
2517.33 4
2517.44 4
2517.56 6
2517.68 9
2517.79 12
2517.91 15
2518.02 16
2518.14 16
2518.25 15
2518.37 14
2518.48 13
2518.60 14
2518.71 16
2518.83 18
2518.94 21
2519.06 23
2519.17 25
2519.29 26
2519.40 26
2519.52 25
2519.63 24
2519.75 23
2519.86 22
2519.98 21
2520.09 20
2520.21 18
2520.32 15
2520.44 13
2520.55 10
2520.67 9
2520.78 10
2520.90 15
2521.01 22
2521.13 31
2521.24 41
2521.36 49
2521.47 56
2521.59 58
2521.70 58
2521.82 55
2521.93 51
2522.05 47
2522.16 45
2522.28 45
2522.39 47
2522.51 50
2522.62 53
2522.74 56
2522.85 57
2522.97 55
2523.08 52
2523.20 47
2523.31 42
2523.43 38
2523.54 35
2523.66 34
2523.77 35
2523.89 38
2524.00 41
2524.12 44
2524.23 46
2524.35 46
2524.47 45
2524.58 43
2524.70 41
2524.81 39
2524.93 38
2525.04 37
2525.16 36
2525.27 34
2525.39 33
2525.50 31
2525.62 30
2525.73 29
2525.85 30
2525.96 33
2526.08 38
2526.19 44
2526.31 51
2526.42 58
2526.54 63
2526.65 67
2526.77 69
2526.88 68
2527.00 65
2527.11 61
2527.23 57
2527.35 54
2527.46 52
2527.58 51
2527.69 52
2527.81 52
2527.92 52
2528.04 51
2528.15 49
2528.27 46
2528.38 44
2528.50 42
2528.61 42
2528.73 43
2528.84 46
2528.96 49
2529.07 52
2529.19 56
2529.30 58
2529.42 60
2529.54 60
2529.65 60
2529.77 60
2529.88 60
2530.00 61
2530.11 63
2530.23 67
2530.34 73
2530.46 79
2530.57 84
2530.69 90
2530.80 94
2530.92 96
2531.03 98
2531.15 99
2531.26 101
2531.38 103
2531.50 106
2531.61 109
2531.73 112
2531.84 114
2531.96 114
2532.07 112
2532.19 110
2532.30 106
2532.42 104
2532.53 102
2532.65 101
2532.76 102
2532.88 103
2532.99 105
2533.11 106
2533.23 107
2533.34 108
2533.46 109
2533.57 109
2533.69 109
2533.80 110
2533.92 109
2534.03 107
2534.15 105
2534.26 102
2534.38 98
2534.49 94
2534.61 92
2534.73 93
2534.84 96
2534.96 102
2535.07 110
2535.19 118
2535.30 125
2535.42 130
2535.53 132
2535.65 132
2535.76 130
2535.88 128
2536.00 127
2536.11 130
2536.23 137
2536.34 147
2536.46 161
2536.57 177
2536.69 194
2536.80 211
2536.92 228
2537.03 243
2537.15 258
2537.26 272
2537.38 284
2537.50 296
2537.61 306
2537.73 316
2537.84 323
2537.96 329
2538.07 334
2538.19 338
2538.30 342
2538.42 345
2538.54 350
2538.65 354
2538.77 359
2538.88 363
2539.00 366
2539.11 366
2539.23 365
2539.34 361
2539.46 355
2539.57 348
2539.69 342
2539.81 337
2539.92 334
2540.04 333
2540.15 334
2540.27 335
2540.38 335
2540.50 334
2540.61 331
2540.73 325
2540.85 316
2540.96 307
2541.08 296
2541.19 285
2541.31 276
2541.42 267
2541.54 261
2541.65 258
2541.77 256
2541.89 256
2542.00 257
2542.12 258
2542.23 258
2542.35 255
2542.46 250
2542.58 242
2542.69 231
2542.81 218
2542.93 204
2543.04 189
2543.16 174
2543.27 160
2543.39 148
2543.50 138
2543.62 130
2543.73 125
2543.85 122
2543.97 121
2544.08 122
2544.20 125
2544.31 127
2544.43 130
2544.54 132
2544.66 133
2544.78 132
2544.89 131
2545.01 129
2545.12 125
2545.24 120
2545.35 114
2545.47 107
2545.58 100
2545.70 94
2545.82 88
2545.93 84
2546.05 82
2546.16 83
2546.28 85
2546.39 89
2546.51 94
2546.63 97
2546.74 99
2546.86 99
2546.97 97
2547.09 93
2547.20 88
2547.32 84
2547.44 79
2547.55 76
2547.67 72
2547.78 69
2547.90 65
2548.01 61
2548.13 56
2548.25 52
2548.36 47
2548.48 43
2548.59 41
2548.71 39
2548.82 39
2548.94 40
2549.06 43
2549.17 45
2549.29 47
2549.40 48
2549.52 47
2549.63 46
2549.75 43
2549.87 41
2549.98 40
2550.10 40
2550.21 42
2550.33 46
2550.44 50
2550.56 54
2550.68 58
2550.79 61
2550.91 63
2551.02 65
2551.14 68
2551.25 71
2551.37 75
2551.49 79
2551.60 81
2551.72 82
2551.83 81
2551.95 78
2552.07 74
2552.18 71
2552.30 69
2552.41 68
2552.53 70
2552.64 73
2552.76 76
2552.88 79
2552.99 80
2553.11 80
2553.22 78
2553.34 75
2553.45 72
2553.57 68
2553.69 65
2553.80 63
2553.92 60
2554.03 59
2554.15 57
2554.27 55
2554.38 52
2554.50 49
2554.61 46
2554.73 42
2554.84 39
2554.96 37
2555.08 36
2555.19 37
2555.31 38
2555.42 39
2555.54 40
2555.66 39
2555.77 36
2555.89 32
2556.00 27
2556.12 21
2556.24 17
2556.35 14
2556.47 11
2556.58 10
2556.70 9
2556.81 8
2556.93 7
2557.05 5
2557.16 3
2557.28 1
2557.39 0
2557.51 0
2557.63 0
2557.74 0
2557.86 0
2557.97 0
2558.09 0
2558.21 1
2558.32 8
2558.44 15
2558.55 22
2558.67 28
2558.79 33
2558.90 35
2559.02 37
2559.13 38
2559.25 38
2559.37 39
2559.48 40
2559.60 42
2559.71 45
2559.83 49
2559.95 52
2560.06 55
2560.18 57
2560.29 57
2560.41 56
2560.53 53
2560.64 49
2560.76 45
2560.87 42
2560.99 40
2561.11 39
2561.22 40
2561.34 42
2561.45 45
2561.57 48
2561.69 52
2561.80 56
2561.92 59
2562.03 60
2562.15 60
2562.27 58
2562.38 54
2562.50 49
2562.61 44
2562.73 39
2562.85 35
2562.96 32
2563.08 31
2563.19 31
2563.31 33
2563.43 34
2563.54 36
2563.66 37
2563.77 38
2563.89 38
2564.01 38
2564.12 38
2564.24 41
2564.35 45
2564.47 51
2564.59 60
2564.70 70
2564.82 79
2564.93 87
2565.05 91
2565.17 92
2565.28 88
2565.40 82
2565.51 73
2565.63 65
2565.75 57
2565.86 51
2565.98 47
2566.10 44
2566.21 42
2566.33 41
2566.44 40
2566.56 41
2566.68 43
2566.79 47
2566.91 52
2567.02 59
2567.14 65
2567.26 71
2567.37 74
2567.49 75
2567.61 74
2567.72 72
2567.84 68
2567.95 65
2568.07 62
2568.19 60
2568.30 58
2568.42 57
2568.53 57
2568.65 58
2568.77 61
2568.88 66
2569.00 73
2569.12 82
2569.23 91
2569.35 99
2569.46 107
2569.58 112
2569.70 115
2569.81 116
2569.93 115
2570.04 111
2570.16 104
2570.28 95
2570.39 85
2570.51 74
2570.63 63
2570.74 54
2570.86 47
2570.97 41
2571.09 38
2571.21 35
2571.32 32
2571.44 30
2571.56 28
2571.67 28
2571.79 28
2571.90 29
2572.02 32
2572.14 35
2572.25 37
2572.37 39
2572.49 40
2572.60 39
2572.72 39
2572.83 38
2572.95 39
2573.07 40
2573.18 42
2573.30 46
2573.42 50
2573.53 54
2573.65 58
2573.76 62
2573.88 64
2574.00 66
2574.11 67
2574.23 67
2574.35 66
2574.46 65
2574.58 65
2574.70 65
2574.81 66
2574.93 68
2575.04 69
2575.16 71
2575.28 73
2575.39 75
2575.51 76
2575.63 78
2575.74 79
2575.86 80
2575.97 80
2576.09 78
2576.21 76
2576.32 73
2576.44 68
2576.56 64
2576.67 59
2576.79 55
2576.91 53
2577.02 51
2577.14 50
2577.25 50
2577.37 49
2577.49 49
2577.60 48
2577.72 45
2577.84 42
2577.95 37
2578.07 32
2578.19 26
2578.30 21
2578.42 16
2578.53 12
2578.65 8
2578.77 5
2578.88 2
2579.00 0
2579.12 0
2579.23 0
2579.35 0
2579.47 0
2579.58 0
2579.70 0
2579.82 0
2579.93 0
2580.05 1
2580.16 4
2580.28 8
2580.40 13
2580.51 20
2580.63 28
2580.75 35
2580.86 42
2580.98 47
2581.10 50
2581.21 51
2581.33 51
2581.45 50
2581.56 48
2581.68 47
2581.79 47
2581.91 47
2582.03 46
2582.14 46
2582.26 44
2582.38 41
2582.49 37
2582.61 30
2582.73 23
2582.84 15
2582.96 8
2583.08 3
2583.19 0
2583.31 0
2583.43 2
2583.54 6
2583.66 11
2583.78 16
2583.89 22
2584.01 27
2584.12 32
2584.24 36
2584.36 40
2584.47 43
2584.59 45
2584.71 46
2584.82 47
2584.94 46
2585.06 45
2585.17 44
2585.29 42
2585.41 39
2585.52 37
2585.64 34
2585.76 32
2585.87 31
2585.99 31
2586.11 32
2586.22 35
2586.34 38
2586.46 42
2586.57 45
2586.69 47
2586.81 49
2586.92 50
2587.04 49
2587.15 48
2587.27 45
2587.39 42
2587.50 38
2587.62 35
2587.74 34
2587.85 34
2587.97 36
2588.09 40
2588.20 45
2588.32 51
2588.44 55
2588.55 58
2588.67 59
2588.79 58
2588.90 57
2589.02 55
2589.14 52
2589.25 50
2589.37 48
2589.49 46
2589.60 45
2589.72 45
2589.84 45
2589.95 44
2590.07 43
2590.19 40
2590.30 37
2590.42 33
2590.54 29
2590.65 27
2590.77 27
2590.89 28
2591.00 32
2591.12 35
2591.24 39
2591.35 41
2591.47 41
2591.59 40
2591.70 37
2591.82 34
2591.94 32
2592.05 30
2592.17 29
2592.29 29
2592.40 30
2592.52 31
2592.64 33
2592.75 34
2592.87 35
2592.99 36
2593.10 37
2593.22 37
2593.34 36
2593.45 35
2593.57 34
2593.69 32
2593.80 31
2593.92 30
2594.04 29
2594.16 29
2594.27 30
2594.39 32
2594.51 35
2594.62 38
2594.74 41
2594.86 44
2594.97 46
2595.09 47
2595.21 46
2595.32 44
2595.44 40
2595.56 34
2595.67 27
2595.79 20
2595.91 15
2596.02 11
2596.14 9
2596.26 10
2596.37 14
2596.49 19
2596.61 26
2596.72 31
2596.84 36
2596.96 38
2597.07 38
2597.19 37
2597.31 34
2597.42 32
2597.54 31
2597.66 31
2597.78 31
2597.89 33
2598.01 34
2598.13 35
2598.24 36
2598.36 35
2598.48 35
2598.59 36
2598.71 39
2598.83 43
2598.94 49
2599.06 55
2599.18 61
2599.29 66
2599.41 68
2599.53 68
2599.65 66
2599.76 64
2599.88 62
2600.00 61
2600.11 61
2600.23 62
2600.35 63
2600.46 63
2600.58 64
2600.70 63
2600.81 63
2600.93 63
2601.05 64
2601.16 66
2601.28 69
2601.40 74
2601.52 78
2601.63 83
2601.75 86
2601.87 87
2601.98 86
2602.10 81
2602.22 75
2602.33 66
2602.45 58
2602.57 49
2602.68 43
2602.80 39
2602.92 36
2603.04 36
2603.15 37
2603.27 40
2603.39 44
2603.50 49
2603.62 55
2603.74 61
2603.85 69
2603.97 76
2604.09 83
2604.20 89
2604.32 93
2604.44 95
2604.56 96
2604.67 96
2604.79 95
2604.91 93
2605.02 92
2605.14 91
2605.26 91
2605.37 91
2605.49 91
2605.61 92
2605.73 94
2605.84 97
2605.96 102
2606.08 108
2606.19 116
2606.31 126
2606.43 135
2606.54 145
2606.66 154
2606.78 161
2606.90 166
2607.01 169
2607.13 172
2607.25 175
2607.36 179
2607.48 186
2607.60 195
2607.72 206
2607.83 219
2607.95 232
2608.07 244
2608.18 253
2608.30 261
2608.42 266
2608.53 270
2608.65 273
2608.77 274
2608.89 275
2609.00 275
2609.12 274
2609.24 271
2609.35 268
2609.47 265
2609.59 262
2609.71 262
2609.82 263
2609.94 266
2610.06 269
2610.17 271
2610.29 272
2610.41 269
2610.53 263
2610.64 256
2610.76 247
2610.88 237
2610.99 228
2611.11 220
2611.23 212
2611.35 203
2611.46 195
2611.58 185
2611.70 176
2611.81 166
2611.93 157
2612.05 149
2612.17 141
2612.28 133
2612.40 125
2612.52 117
2612.63 108
2612.75 101
2612.87 94
2612.99 89
2613.10 86
2613.22 85
2613.34 86
2613.45 87
2613.57 89
2613.69 90
2613.81 90
2613.92 89
2614.04 88
2614.16 86
2614.27 84
2614.39 83
2614.51 82
2614.63 81
2614.74 80
2614.86 78
2614.98 74
2615.09 71
2615.21 67
2615.33 63
2615.45 60
2615.56 59
2615.68 59
2615.80 60
2615.92 62
2616.03 64
2616.15 66
2616.27 67
2616.38 68
2616.50 68
2616.62 66
2616.74 64
2616.85 61
2616.97 58
2617.09 54
2617.21 50
2617.32 47
2617.44 44
2617.56 42
2617.67 40
2617.79 39
2617.91 38
2618.03 37
2618.14 36
2618.26 35
2618.38 36
2618.50 37
2618.61 39
2618.73 41
2618.85 44
2618.96 45
2619.08 46
2619.20 45
2619.32 43
2619.43 42
2619.55 41
2619.67 41
2619.79 44
2619.90 49
2620.02 55
2620.14 63
2620.25 71
2620.37 78
2620.49 83
2620.61 87
2620.72 90
2620.84 91
2620.96 93
2621.08 94
2621.19 94
2621.31 95
2621.43 94
2621.55 92
2621.66 89
2621.78 86
2621.90 83
2622.02 80
2622.13 76
2622.25 73
2622.37 71
2622.48 69
2622.60 68
2622.72 67
2622.84 67
2622.95 67
2623.07 66
2623.19 64
2623.31 62
2623.42 59
2623.54 56
2623.66 54
2623.78 54
2623.89 54
2624.01 57
2624.13 61
2624.25 66
2624.36 71
2624.48 75
2624.60 78
2624.72 80
2624.83 79
2624.95 78
2625.07 75
2625.19 72
2625.30 69
2625.42 67
2625.54 65
2625.66 63
2625.77 60
2625.89 57
2626.01 53
2626.12 48
2626.24 44
2626.36 39
2626.48 36
2626.59 33
2626.71 32
2626.83 31
2626.95 32
2627.06 32
2627.18 33
2627.30 33
2627.42 34
2627.53 34
2627.65 34
2627.77 34
2627.89 34
2628.00 33
2628.12 32
2628.24 30
2628.36 29
2628.47 29
2628.59 31
2628.71 33
2628.83 37
2628.94 41
2629.06 43
2629.18 45
2629.30 44
2629.41 42
2629.53 38
2629.65 33
2629.77 28
2629.89 26
2630.00 25
2630.12 28
2630.24 33
2630.36 40
2630.47 47
2630.59 53
2630.71 57
2630.83 58
2630.94 57
2631.06 54
2631.18 50
2631.30 46
2631.41 43
2631.53 42
2631.65 41
2631.77 40
2631.88 39
2632.00 37
2632.12 33
2632.24 27
2632.35 21
2632.47 16
2632.59 12
2632.71 11
2632.82 11
2632.94 13
2633.06 16
2633.18 19
2633.30 23
2633.41 27
2633.53 31
2633.65 36
2633.77 42
2633.88 47
2634.00 52
2634.12 55
2634.24 55
2634.35 52
2634.47 47
2634.59 39
2634.71 30
2634.82 20
2634.94 11
2635.06 3
2635.18 0
2635.30 0
2635.41 0
2635.53 0
2635.65 0
2635.77 0
2635.88 0
2636.00 0
2636.12 2
2636.24 6
2636.35 10
2636.47 13
2636.59 16
2636.71 19
2636.83 21
2636.94 23
2637.06 24
2637.18 25
2637.30 27
2637.41 28
2637.53 30
2637.65 32
2637.77 34
2637.88 35
2638.00 36
2638.12 37
2638.24 37
2638.36 37
2638.47 37
2638.59 38
2638.71 39
2638.83 39
2638.94 39
2639.06 38
2639.18 37
2639.30 35
2639.42 34
2639.53 33
2639.65 34
2639.77 35
2639.89 36
2640.00 38
2640.12 39
2640.24 39
2640.36 39
2640.48 39
2640.59 38
2640.71 37
2640.83 35
2640.95 34
2641.06 32
2641.18 30
2641.30 30
2641.42 30
2641.54 30
2641.65 31
2641.77 31
2641.89 32
2642.01 32
2642.12 31
2642.24 29
2642.36 26
2642.48 22
2642.60 19
2642.71 17
2642.83 16
2642.95 18
2643.07 21
2643.18 27
2643.30 34
2643.42 40
2643.54 46
2643.66 50
2643.77 52
2643.89 52
2644.01 52
2644.13 52
2644.25 52
2644.36 52
2644.48 52
2644.60 52
2644.72 52
2644.83 52
2644.95 52
2645.07 52
2645.19 53
2645.31 53
2645.42 54
2645.54 54
2645.66 53
2645.78 52
2645.90 50
2646.01 48
2646.13 45
2646.25 42
2646.37 40
2646.49 38
2646.60 38
2646.72 40
2646.84 44
2646.96 49
2647.08 55
2647.19 61
2647.31 66
2647.43 70
2647.55 73
2647.66 75
2647.78 77
2647.90 78
2648.02 78
2648.14 78
2648.25 77
2648.37 74
2648.49 71
2648.61 66
2648.73 61
2648.84 57
2648.96 54
2649.08 52
2649.20 52
2649.32 52
2649.43 53
2649.55 53
2649.67 53
2649.79 52
2649.91 50
2650.02 47
2650.14 44
2650.26 42
2650.38 40
2650.50 41
2650.61 42
2650.73 44
2650.85 47
2650.97 48
2651.09 48
2651.20 45
2651.32 42
2651.44 37
2651.56 33
2651.68 30
2651.79 28
2651.91 28
2652.03 30
2652.15 32
2652.27 34
2652.38 36
2652.50 37
2652.62 36
2652.74 34
2652.86 32
2652.98 30
2653.09 29
2653.21 30
2653.33 34
2653.45 39
2653.57 47
2653.68 55
2653.80 63
2653.92 70
2654.04 75
2654.16 77
2654.27 76
2654.39 73
2654.51 67
2654.63 60
2654.75 53
2654.86 47
2654.98 42
2655.10 41
2655.22 42
2655.34 45
2655.46 50
2655.57 56
2655.69 61
2655.81 64
2655.93 66
2656.05 66
2656.16 65
2656.28 63
2656.40 60
2656.52 56
2656.64 52
2656.75 47
2656.87 44
2656.99 42
2657.11 42
2657.23 44
2657.35 48
2657.46 51
2657.58 54
2657.70 55
2657.82 53
2657.94 49
2658.05 44
2658.17 39
2658.29 35
2658.41 32
2658.53 29
2658.65 27
2658.76 24
2658.88 20
2659.00 16
2659.12 12
2659.24 10
2659.35 9
2659.47 12
2659.59 17
2659.71 24
2659.83 31
2659.95 38
2660.06 44
2660.18 49
2660.30 53
2660.42 57
2660.54 60
2660.65 62
2660.77 63
2660.89 62
2661.01 61
2661.13 57
2661.25 53
2661.36 48
2661.48 43
2661.60 39
2661.72 35
2661.84 33
2661.96 30
2662.07 28
2662.19 26
2662.31 23
2662.43 22
2662.55 22
2662.67 23
2662.78 26
2662.90 31
2663.02 36
2663.14 41
2663.26 45
2663.37 48
2663.49 50
2663.61 50
2663.73 48
2663.85 46
2663.97 43
2664.08 39
2664.20 36
2664.32 33
2664.44 30
2664.56 29
2664.68 29
2664.79 30
2664.91 33
2665.03 38
2665.15 43
2665.27 49
2665.39 54
2665.50 59
2665.62 61
2665.74 62
2665.86 62
2665.98 60
2666.10 58
2666.21 57
2666.33 58
2666.45 61
2666.57 66
2666.69 74
2666.81 84
2666.92 95
2667.04 105
2667.16 115
2667.28 123
2667.40 128
2667.52 130
2667.64 130
2667.75 127
2667.87 124
2667.99 121
2668.11 118
2668.23 116
2668.35 115
2668.46 115
2668.58 115
2668.70 114
2668.82 112
2668.94 109
2669.06 105
2669.17 100
2669.29 96
2669.41 93
2669.53 92
2669.65 93
2669.77 96
2669.89 99
2670.00 101
2670.12 101
2670.24 98
2670.36 93
2670.48 85
2670.60 75
2670.71 64
2670.83 55
2670.95 47
2671.07 41
2671.19 37
2671.31 35
2671.43 36
2671.54 37
2671.66 40
2671.78 42
2671.90 43
2672.02 43
2672.14 42
2672.25 39
2672.37 34
2672.49 30
2672.61 27
2672.73 26
2672.85 27
2672.97 32
2673.08 39
2673.20 48
2673.32 58
2673.44 66
2673.56 74
2673.68 79
2673.80 83
2673.91 85
2674.03 85
2674.15 83
2674.27 80
2674.39 77
2674.51 72
2674.62 69
2674.74 66
2674.86 64
2674.98 64
2675.10 65
2675.22 67
2675.34 70
2675.45 72
2675.57 75
2675.69 77
2675.81 79
2675.93 80
2676.05 81
2676.17 82
2676.28 82
2676.40 82
2676.52 83
2676.64 85
2676.76 89
2676.88 95
2677.00 101
2677.11 108
2677.23 113
2677.35 116
2677.47 117
2677.59 114
2677.71 110
2677.83 105
2677.95 99
2678.06 95
2678.18 91
2678.30 90
2678.42 91
2678.54 94
2678.66 98
2678.78 102
2678.89 106
2679.01 109
2679.13 111
2679.25 111
2679.37 109
2679.49 106
2679.61 101
2679.72 97
2679.84 92
2679.96 87
2680.08 84
2680.20 81
2680.32 80
2680.44 80
2680.56 80
2680.67 80
2680.79 80
2680.91 80
2681.03 79
2681.15 77
2681.27 76
2681.39 74
2681.50 71
2681.62 70
2681.74 70
2681.86 71
2681.98 73
2682.10 77
2682.22 82
2682.34 86
2682.45 91
2682.57 94
2682.69 96
2682.81 98
2682.93 98
2683.05 97
2683.17 95
2683.29 93
2683.40 89
2683.52 85
2683.64 81
2683.76 76
2683.88 73
2684.00 70
2684.12 70
2684.24 72
2684.35 76
2684.47 81
2684.59 87
2684.71 92
2684.83 96
2684.95 98
2685.07 99
2685.19 99
2685.30 98
2685.42 97
2685.54 96
2685.66 97
2685.78 98
2685.90 100
2686.02 103
2686.14 105
2686.25 105
2686.37 105
2686.49 105
2686.61 104
2686.73 103
2686.85 105
2686.97 108
2687.09 113
2687.21 120
2687.32 128
2687.44 136
2687.56 143
2687.68 149
2687.80 155
2687.92 161
2688.04 166
2688.16 171
2688.27 175
2688.39 176
2688.51 175
2688.63 170
2688.75 161
2688.87 150
2688.99 138
2689.11 126
2689.23 115
2689.34 107
2689.46 102
2689.58 100
2689.70 101
2689.82 105
2689.94 109
2690.06 115
2690.18 120
2690.30 124
2690.41 128
2690.53 133
2690.65 138
2690.77 145
2690.89 155
2691.01 168
2691.13 183
2691.25 201
2691.37 219
2691.48 239
2691.60 259
2691.72 280
2691.84 301
2691.96 322
2692.08 343
2692.20 363
2692.32 383
2692.44 401
2692.56 418
2692.67 433
2692.79 447
2692.91 462
2693.03 477
2693.15 493
2693.27 512
2693.39 532
2693.51 552
2693.63 572
2693.74 589
2693.86 603
2693.98 613
2694.10 618
2694.22 620
2694.34 619
2694.46 616
2694.58 613
2694.70 609
2694.82 606
2694.93 604
2695.05 602
2695.17 601
2695.29 599
2695.41 597
2695.53 593
2695.65 588
2695.77 582
2695.89 573
2696.01 563
2696.12 552
2696.24 538
2696.36 523
2696.48 506
2696.60 487
2696.72 467
2696.84 445
2696.96 424
2697.08 404
2697.20 387
2697.32 373
2697.43 362
2697.55 354
2697.67 347
2697.79 340
2697.91 331
2698.03 320
2698.15 307
2698.27 295
2698.39 285
2698.51 277
2698.62 272
2698.74 270
2698.86 270
2698.98 269
2699.10 266
2699.22 261
2699.34 252
2699.46 241
2699.58 228
2699.70 214
2699.82 200
2699.93 187
2700.05 174
2700.17 163
2700.29 153
2700.41 145
2700.53 138
2700.65 133
2700.77 129
2700.89 126
2701.01 124
2701.13 123
2701.25 121
2701.36 119
2701.48 115
2701.60 110
2701.72 104
2701.84 97
2701.96 89
2702.08 82
2702.20 77
2702.32 74
2702.44 74
2702.56 76
2702.67 80
2702.79 86
2702.91 91
2703.03 97
2703.15 100
2703.27 103
2703.39 103
2703.51 101
2703.63 97
2703.75 93
2703.87 88
2703.99 83
2704.11 78
2704.22 74
2704.34 69
2704.46 66
2704.58 62
2704.70 58
2704.82 54
2704.94 50
2705.06 46
2705.18 42
2705.30 37
2705.42 32
2705.54 28
2705.65 23
2705.77 20
2705.89 17
2706.01 15
2706.13 14
2706.25 13
2706.37 12
2706.49 11
2706.61 9
2706.73 8
2706.85 7
2706.97 7
2707.09 7
2707.21 7
2707.32 6
2707.44 4
2707.56 1
2707.68 0
2707.80 0
2707.92 0
2708.04 0
2708.16 0
2708.28 0
2708.40 2
2708.52 11
2708.64 19
2708.76 27
2708.88 33
2708.99 39
2709.11 43
2709.23 46
2709.35 48
2709.47 48
2709.59 45
2709.71 40
2709.83 33
2709.95 24
2710.07 15
2710.19 7
2710.31 1
2710.43 0
2710.55 0
2710.66 2
2710.78 8
2710.90 16
2711.02 24
2711.14 32
2711.26 38
2711.38 42
2711.50 44
2711.62 44
2711.74 42
2711.86 40
2711.98 39
2712.10 38
2712.22 40
2712.34 44
2712.46 51
2712.57 59
2712.69 68
2712.81 77
2712.93 86
2713.05 95
2713.17 103
2713.29 111
2713.41 118
2713.53 125
2713.65 132
2713.77 138
2713.89 141
2714.01 143
2714.13 142
2714.25 139
2714.37 133
2714.49 126
2714.60 117
2714.72 107
2714.84 95
2714.96 84
2715.08 73
2715.20 63
2715.32 57
2715.44 55
2715.56 57
2715.68 63
2715.80 72
2715.92 84
2716.04 97
2716.16 110
2716.28 122
2716.40 133
2716.52 143
2716.64 151
2716.75 157
2716.87 162
2716.99 164
2717.11 164
2717.23 162
2717.35 158
2717.47 153
2717.59 148
2717.71 144
2717.83 144
2717.95 149
2718.07 159
2718.19 173
2718.31 192
2718.43 213
2718.55 235
2718.67 256
2718.79 274
2718.91 290
2719.03 302
2719.14 311
2719.26 318
2719.38 324
2719.50 329
2719.62 333
2719.74 336
2719.86 337
2719.98 337
2720.10 335
2720.22 330
2720.34 323
2720.46 314
2720.58 305
2720.70 296
2720.82 286
2720.94 276
2721.06 266
2721.18 255
2721.30 244
2721.42 232
2721.54 220
2721.66 210
2721.78 201
2721.89 195
2722.01 192
2722.13 191
2722.25 192
2722.37 194
2722.49 194
2722.61 193
2722.73 190
2722.85 186
2722.97 181
2723.09 176
2723.21 170
2723.33 165
2723.45 160
2723.57 155
2723.69 148
2723.81 139
2723.93 129
2724.05 120
2724.17 110
2724.29 103
2724.41 97
2724.53 94
2724.65 92
2724.77 92
2724.89 91
2725.00 90
2725.12 88
2725.24 85
2725.36 82
2725.48 79
2725.60 75
2725.72 72
2725.84 69
2725.96 68
2726.08 67
2726.20 69
2726.32 71
2726.44 73
2726.56 75
2726.68 76
2726.80 76
2726.92 74
2727.04 71
2727.16 67
2727.28 65
2727.40 63
2727.52 62
2727.64 61
2727.76 61
2727.88 60
2728.00 59
2728.12 56
2728.24 52
2728.36 48
2728.48 44
2728.60 40
2728.72 37
2728.84 35
2728.95 35
2729.07 35
2729.19 36
2729.31 36
2729.43 37
2729.55 37
2729.67 36
2729.79 36
2729.91 37
2730.03 39
2730.15 42
2730.27 46
2730.39 50
2730.51 53
2730.63 55
2730.75 54
2730.87 50
2730.99 45
2731.11 39
2731.23 32
2731.35 27
2731.47 24
2731.59 24
2731.71 25
2731.83 29
2731.95 33
2732.07 38
2732.19 43
2732.31 47
2732.43 51
2732.55 54
2732.67 56
2732.79 57
2732.91 57
2733.03 56
2733.15 54
2733.27 52
2733.39 50
2733.51 49
2733.63 49
2733.75 50
2733.87 52
2733.99 55
2734.11 57
2734.23 58
2734.35 57
2734.47 55
2734.59 51
2734.71 48
2734.83 45
2734.95 44
2735.07 44
2735.19 46
2735.31 48
2735.43 50
2735.54 51
2735.66 51
2735.78 50
2735.90 49
2736.02 48
2736.14 47
2736.26 47
2736.38 46
2736.50 44
2736.62 42
2736.74 40
2736.86 38
2736.98 36
2737.10 35
2737.22 36
2737.34 37
2737.46 39
2737.58 40
2737.70 40
2737.82 38
2737.94 34
2738.06 28
2738.18 22
2738.30 15
2738.42 10
2738.54 7
2738.66 5
2738.78 4
2738.90 4
2739.02 4
2739.14 4
2739.26 6
2739.38 8
2739.50 12
2739.62 17
2739.74 23
2739.86 30
2739.98 37
2740.10 44
2740.22 50
2740.34 56
2740.46 61
2740.58 66
2740.70 69
2740.82 70
2740.94 70
2741.06 67
2741.18 63
2741.30 58
2741.42 51
2741.54 44
2741.66 37
2741.78 32
2741.90 28
2742.02 27
2742.14 28
2742.26 32
2742.38 38
2742.50 46
2742.62 53
2742.74 61
2742.86 67
2742.98 71
2743.10 73
2743.22 73
2743.34 71
2743.46 68
2743.58 63
2743.70 57
2743.82 51
2743.94 45
2744.06 40
2744.18 36
2744.30 34
2744.42 35
2744.54 37
2744.66 40
2744.78 45
2744.90 50
2745.02 54
2745.14 59
2745.26 62
2745.38 66
2745.50 68
2745.62 71
2745.74 73
2745.87 76
2745.99 79
2746.11 82
2746.23 86
2746.35 90
2746.47 94
2746.59 96
2746.71 97
2746.83 97
2746.95 94
2747.07 91
2747.19 87
2747.31 83
2747.43 82
2747.55 82
2747.67 85
2747.79 89
2747.91 93
2748.03 97
2748.15 98
2748.27 98
2748.39 95
2748.51 92
2748.63 89
2748.75 86
2748.87 86
2748.99 87
2749.11 88
2749.23 90
2749.35 91
2749.47 90
2749.59 89
2749.71 88
2749.83 88
2749.95 90
2750.07 95
2750.19 102
2750.31 110
2750.43 118
2750.55 124
2750.67 127
2750.79 128
2750.91 126
2751.03 122
2751.15 117
2751.27 112
2751.39 107
2751.51 104
2751.63 101
2751.75 98
2751.87 95
2751.99 92
2752.11 88
2752.23 82
2752.36 76
2752.48 68
2752.60 59
2752.72 49
2752.84 40
2752.96 33
2753.08 28
2753.20 25
2753.32 25
2753.44 26
2753.56 28
2753.68 29
2753.80 29
2753.92 28
2754.04 25
2754.16 23
2754.28 21
2754.40 22
2754.52 26
2754.64 32
2754.76 39
2754.88 47
2755.00 52
2755.12 56
2755.24 57
2755.36 55
2755.48 52
2755.60 48
2755.72 45
2755.84 43
2755.96 42
2756.08 42
2756.20 42
2756.33 43
2756.45 43
2756.57 43
2756.69 42
2756.81 40
2756.93 37
2757.05 35
2757.17 32
2757.29 30
2757.41 28
2757.53 27
2757.65 25
2757.77 22
2757.89 18
2758.01 15
2758.13 11
2758.25 7
2758.37 5
2758.49 5
2758.61 5
2758.73 5
2758.85 5
2758.97 3
2759.09 0
2759.21 0
2759.33 0
2759.45 0
2759.58 0
2759.70 0
2759.82 0
2759.94 7
2760.06 17
2760.18 29
2760.30 39
2760.42 49
2760.54 57
2760.66 64
2760.78 69
2760.90 72
2761.02 74
2761.14 76
2761.26 76
2761.38 75
2761.50 72
2761.62 68
2761.74 61
2761.86 53
2761.98 45
2762.10 37
2762.23 30
2762.35 24
2762.47 21
2762.59 19
2762.71 19
2762.83 21
2762.95 24
2763.07 27
2763.19 31
2763.31 35
2763.43 39
2763.55 43
2763.67 46
2763.79 48
2763.91 50
2764.03 52
2764.15 54
2764.27 56
2764.39 57
2764.51 59
2764.64 60
2764.76 62
2764.88 66
2765.00 70
2765.12 75
2765.24 80
2765.36 85
2765.48 88
2765.60 90
2765.72 91
2765.84 90
2765.96 90
2766.08 92
2766.20 97
2766.32 104
2766.44 113
2766.56 122
2766.68 129
2766.80 134
2766.93 135
2767.05 133
2767.17 129
2767.29 124
2767.41 121
2767.53 120
2767.65 121
2767.77 125
2767.89 129
2768.01 133
2768.13 135
2768.25 134
2768.37 131
2768.49 125
2768.61 118
2768.73 109
2768.86 100
2768.98 92
2769.10 84
2769.22 78
2769.34 74
2769.46 71
2769.58 70
2769.70 69
2769.82 69
2769.94 69
2770.06 67
2770.18 65
2770.30 61
2770.42 57
2770.54 52
2770.66 48
2770.79 44
2770.91 40
2771.03 37
2771.15 35
2771.27 34
2771.39 34
2771.51 35
2771.63 38
2771.75 42
2771.87 46
2771.99 50
2772.11 53
2772.23 55
2772.35 55
2772.47 55
2772.60 54
2772.72 52
2772.84 51
2772.96 48
2773.08 44
2773.20 39
2773.32 33
2773.44 26
2773.56 19
2773.68 12
2773.80 7
2773.92 4
2774.04 2
2774.16 3
2774.29 6
2774.41 11
2774.53 19
2774.65 27
2774.77 37
2774.89 45
2775.01 53
2775.13 59
2775.25 63
2775.37 65
2775.49 66
2775.61 66
2775.73 65
2775.86 64
2775.98 62
2776.10 60
2776.22 57
2776.34 54
2776.46 51
2776.58 47
2776.70 44
2776.82 40
2776.94 38
2777.06 38
2777.18 39
2777.30 42
2777.43 47
2777.55 52
2777.67 57
2777.79 61
2777.91 63
2778.03 64
2778.15 63
2778.27 61
2778.39 59
2778.51 56
2778.63 53
2778.75 49
2778.88 45
2779.00 41
2779.12 38
2779.24 35
2779.36 33
2779.48 32
2779.60 33
2779.72 36
2779.84 39
2779.96 42
2780.08 45
2780.20 48
2780.33 50
2780.45 51
2780.57 52
2780.69 52
2780.81 53
2780.93 53
2781.05 53
2781.17 54
2781.29 55
2781.41 56
2781.53 56
2781.66 55
2781.78 53
2781.90 50
2782.02 45
2782.14 39
2782.26 32
2782.38 27
2782.50 23
2782.62 21
2782.74 22
2782.86 24
2782.99 27
2783.11 30
2783.23 31
2783.35 30
2783.47 27
2783.59 23
2783.71 18
2783.83 13
2783.95 10
2784.07 9
2784.19 11
2784.32 14
2784.44 17
2784.56 20
2784.68 23
2784.80 24
2784.92 25
2785.04 26
2785.16 28
2785.28 31
2785.40 35
2785.53 40
2785.65 44
2785.77 47
2785.89 48
2786.01 47
2786.13 44
2786.25 39
2786.37 33
2786.49 27
2786.61 22
2786.74 17
2786.86 14
2786.98 11
2787.10 11
2787.22 11
2787.34 13
2787.46 15
2787.58 19
2787.70 23
2787.82 28
2787.95 34
2788.07 39
2788.19 44
2788.31 48
2788.43 51
2788.55 52
2788.67 52
2788.79 52
2788.91 52
2789.03 53
2789.16 55
2789.28 58
2789.40 63
2789.52 69
2789.64 74
2789.76 80
2789.88 83
2790.00 85
2790.12 84
2790.25 81
2790.37 77
2790.49 71
2790.61 66
2790.73 61
2790.85 56
2790.97 51
2791.09 47
2791.21 42
2791.34 38
2791.46 33
2791.58 28
2791.70 25
2791.82 23
2791.94 23
2792.06 26
2792.18 29
2792.30 34
2792.43 39
2792.55 43
2792.67 45
2792.79 45
2792.91 43
2793.03 40
2793.15 35
2793.27 29
2793.39 23
2793.52 17
2793.64 11
2793.76 5
2793.88 1
2794.00 0
2794.12 0
2794.24 0
2794.36 0
2794.49 3
2794.61 8
2794.73 14
2794.85 21
2794.97 29
2795.09 36
2795.21 45
2795.33 53
2795.45 60
2795.58 67
2795.70 72
2795.82 74
2795.94 75
2796.06 73
2796.18 71
2796.30 68
2796.42 66
2796.55 65
2796.67 64
2796.79 64
2796.91 62
2797.03 60
2797.15 56
2797.27 51
2797.39 46
2797.52 43
2797.64 40
2797.76 40
2797.88 42
2798.00 45
2798.12 48
2798.24 51
2798.36 53
2798.49 53
2798.61 52
2798.73 49
2798.85 46
2798.97 42
2799.09 37
2799.21 31
2799.33 25
2799.46 19
2799.58 12
2799.70 7
2799.82 3
2799.94 0
2800.06 0
2800.18 0
2800.30 2
2800.43 4
2800.55 6
2800.67 10
2800.79 14
2800.91 20
2801.03 28
2801.15 38
2801.28 51
2801.40 65
2801.52 79
2801.64 92
2801.76 102
2801.88 108
2802.00 110
2802.12 108
2802.25 103
2802.37 96
2802.49 88
2802.61 81
2802.73 76
2802.85 72
2802.97 70
2803.10 69
2803.22 68
2803.34 69
2803.46 70
2803.58 70
2803.70 71
2803.82 71
2803.94 71
2804.07 70
2804.19 68
2804.31 65
2804.43 62
2804.55 59
2804.67 56
2804.79 53
2804.92 51
2805.04 50
2805.16 49
2805.28 49
2805.40 51
2805.52 53
2805.64 56
2805.77 59
2805.89 62
2806.01 65
2806.13 66
2806.25 66
2806.37 65
2806.49 63
2806.62 63
2806.74 63
2806.86 65
2806.98 68
2807.10 72
2807.22 76
2807.34 79
2807.47 81
2807.59 80
2807.71 78
2807.83 75
2807.95 70
2808.07 67
2808.19 64
2808.32 63
2808.44 64
2808.56 65
2808.68 66
2808.80 64
2808.92 61
2809.05 54
2809.17 46
2809.29 37
2809.41 29
2809.53 24
2809.65 21
2809.77 21
2809.90 22
2810.02 24
2810.14 24
2810.26 22
2810.38 18
2810.50 14
2810.62 10
2810.75 8
2810.87 7
2810.99 10
2811.11 14
2811.23 19
2811.35 23
2811.48 25
2811.60 25
2811.72 23
2811.84 19
2811.96 14
2812.08 10
2812.20 7
2812.33 7
2812.45 9
2812.57 14
2812.69 21
2812.81 28
2812.93 35
2813.06 40
2813.18 43
2813.30 45
2813.42 45
2813.54 45
2813.66 45
2813.79 44
2813.91 44
2814.03 45
2814.15 46
2814.27 48
2814.39 50
2814.51 52
2814.64 54
2814.76 56
2814.88 57
2815.00 58
2815.12 58
2815.24 58
2815.37 58
2815.49 59
2815.61 61
2815.73 65
2815.85 69
2815.97 73
2816.10 77
2816.22 79
2816.34 79
2816.46 76
2816.58 72
2816.70 66
2816.83 60
2816.95 55
2817.07 50
2817.19 46
2817.31 43
2817.43 41
2817.56 38
2817.68 35
2817.80 31
2817.92 27
2818.04 24
2818.16 20
2818.29 17
2818.41 14
2818.53 10
2818.65 8
2818.77 6
2818.89 5
2819.02 5
2819.14 7
2819.26 11
2819.38 16
2819.50 22
2819.62 29
2819.75 36
2819.87 42
2819.99 48
2820.11 51
2820.23 53
2820.36 53
2820.48 53
2820.60 52
2820.72 51
2820.84 51
2820.96 50
2821.09 50
2821.21 49
2821.33 48
2821.45 47
2821.57 45
2821.69 44
2821.82 42
2821.94 41
2822.06 39
2822.18 37
2822.30 35
2822.43 33
2822.55 30
2822.67 27
2822.79 23
2822.91 17
2823.03 11
2823.16 5
2823.28 0
2823.40 0
2823.52 0
2823.64 0
2823.76 0
2823.89 0
2824.01 0
2824.13 0
2824.25 3
2824.37 12
2824.50 21
2824.62 30
2824.74 37
2824.86 43
2824.98 47
2825.10 51
2825.23 54
2825.35 56
2825.47 58
2825.59 59
2825.71 58
2825.84 56
2825.96 53
2826.08 48
2826.20 43
2826.32 37
2826.45 31
2826.57 26
2826.69 22
2826.81 19
2826.93 19
2827.05 20
2827.18 23
2827.30 27
2827.42 31
2827.54 34
2827.66 37
2827.79 38
2827.91 38
2828.03 37
2828.15 36
2828.27 35
2828.40 35
2828.52 35
2828.64 35
2828.76 34
2828.88 34
2829.01 33
2829.13 31
2829.25 29
2829.37 27
2829.49 26
2829.61 26
2829.74 26
2829.86 27
2829.98 29
2830.10 31
2830.22 35
2830.35 38
2830.47 42
2830.59 45
2830.71 48
2830.83 50
2830.96 51
2831.08 52
2831.20 53
2831.32 54
2831.44 56
2831.57 59
2831.69 63
2831.81 65
2831.93 67
2832.05 66
2832.18 63
2832.30 58
2832.42 52
2832.54 44
2832.66 36
2832.79 29
2832.91 22
2833.03 15
2833.15 10
2833.27 5
2833.40 3
2833.52 2
2833.64 4
2833.76 9
2833.88 15
2834.01 22
2834.13 30
2834.25 37
2834.37 42
2834.49 44
2834.62 44
2834.74 40
2834.86 35
2834.98 28
2835.10 21
2835.23 16
2835.35 14
2835.47 13
2835.59 15
2835.71 19
2835.84 22
2835.96 26
2836.08 30
2836.20 33
2836.33 35
2836.45 38
2836.57 41
2836.69 44
2836.81 47
2836.94 48
2837.06 49
2837.18 49
2837.30 48
2837.42 48
2837.55 48
2837.67 50
2837.79 53
2837.91 56
2838.03 60
2838.16 63
2838.28 65
2838.40 64
2838.52 62
2838.65 60
2838.77 57
2838.89 56
2839.01 56
2839.13 58
2839.26 62
2839.38 67
2839.50 72
2839.62 76
2839.74 78
2839.87 79
2839.99 79
2840.11 78
2840.23 77
2840.36 77
2840.48 78
2840.60 80
2840.72 82
2840.84 85
2840.97 87
2841.09 87
2841.21 87
2841.33 86
2841.45 83
2841.58 80
2841.70 76
2841.82 73
2841.94 69
2842.07 66
2842.19 63
2842.31 61
2842.43 58
2842.55 56
2842.68 54
2842.80 53
2842.92 52
2843.04 52
2843.17 52
2843.29 53
2843.41 54
2843.53 55
2843.65 56
2843.78 57
2843.90 57
2844.02 58
2844.14 59
2844.27 60
2844.39 61
2844.51 62
2844.63 63
2844.75 65
2844.88 68
2845.00 71
2845.12 73
2845.24 74
2845.37 73
2845.49 70
2845.61 65
2845.73 59
2845.86 53
2845.98 47
2846.10 43
2846.22 41
2846.34 39
2846.47 37
2846.59 35
2846.71 31
2846.83 26
2846.96 20
2847.08 13
2847.20 8
2847.32 4
2847.45 3
2847.57 4
2847.69 8
2847.81 15
2847.93 23
2848.06 32
2848.18 40
2848.30 47
2848.42 53
2848.55 57
2848.67 58
2848.79 58
2848.91 55
2849.04 52
2849.16 47
2849.28 42
2849.40 36
2849.53 30
2849.65 24
2849.77 17
2849.89 10
2850.01 3
2850.14 0
2850.26 0
2850.38 0
2850.50 0
2850.63 0
2850.75 0
2850.87 0
2850.99 6
2851.12 11
2851.24 13
2851.36 13
2851.48 10
2851.61 5
2851.73 0
2851.85 0
2851.97 0
2852.10 0
2852.22 0
2852.34 2
2852.46 8
2852.58 14
2852.71 20
2852.83 25
2852.95 28
2853.07 29
2853.20 29
2853.32 28
2853.44 26
2853.56 24
2853.69 21
2853.81 18
2853.93 15
2854.05 14
2854.18 13
2854.30 14
2854.42 16
2854.54 19
2854.67 23
2854.79 26
2854.91 29
2855.03 31
2855.16 33
2855.28 34
2855.40 36
2855.52 38
2855.65 40
2855.77 43
2855.89 46
2856.01 47
2856.14 48
2856.26 49
2856.38 50
2856.50 50
2856.63 51
2856.75 52
2856.87 52
2856.99 52
2857.12 51
2857.24 49
2857.36 46
2857.48 44
2857.61 42
2857.73 41
2857.85 42
2857.97 45
2858.10 49
2858.22 53
2858.34 56
2858.46 57
2858.59 56
2858.71 55
2858.83 53
2858.95 51
2859.08 51
2859.20 52
2859.32 55
2859.45 60
2859.57 64
2859.69 68
2859.81 69
2859.94 68
2860.06 64
2860.18 57
2860.30 49
2860.43 41
2860.55 33
2860.67 27
2860.79 25
2860.92 26
2861.04 29
2861.16 34
2861.28 40
2861.41 44
2861.53 47
2861.65 48
2861.77 47
2861.90 45
2862.02 44
2862.14 43
2862.27 42
2862.39 42
2862.51 42
2862.63 43
2862.76 43
2862.88 44
2863.00 44
2863.12 44
2863.25 45
2863.37 45
2863.49 46
2863.61 45
2863.74 45
2863.86 44
2863.98 42
2864.10 39
2864.23 36
2864.35 33
2864.47 30
2864.60 27
2864.72 25
2864.84 25
2864.96 25
2865.09 27
2865.21 28
2865.33 28
2865.45 26
2865.58 23
2865.70 18
2865.82 12
2865.95 8
2866.07 5
2866.19 4
2866.31 6
2866.44 9
2866.56 14
2866.68 19
2866.80 24
2866.93 28
2867.05 31
2867.17 33
2867.30 34
2867.42 35
2867.54 35
2867.66 34
2867.79 33
2867.91 32
2868.03 32
2868.15 31
2868.28 31
2868.40 31
2868.52 30
2868.65 30
2868.77 30
2868.89 31
2869.01 33
2869.14 37
2869.26 44
2869.38 52
2869.51 62
2869.63 73
2869.75 85
2869.87 98
2870.00 111
2870.12 125
2870.24 140
2870.36 155
2870.49 170
2870.61 185
2870.73 198
2870.86 208
2870.98 215
2871.10 217
2871.22 215
2871.35 208
2871.47 199
2871.59 187
2871.72 173
2871.84 160
2871.96 148
2872.08 137
2872.21 129
2872.33 123
2872.45 119
2872.58 118
2872.70 119
2872.82 120
2872.94 122
2873.07 122
2873.19 121
2873.31 117
2873.44 111
2873.56 104
2873.68 96
2873.80 89
2873.93 82
2874.05 78
2874.17 74
2874.30 73
2874.42 72
2874.54 72
2874.66 73
2874.79 73
2874.91 73
2875.03 73
2875.16 72
2875.28 71
2875.40 69
2875.53 67
2875.65 64
2875.77 62
2875.89 61
2876.02 61
2876.14 63
2876.26 66
2876.39 69
2876.51 73
2876.63 77
2876.75 78
2876.88 77
2877.00 73
2877.12 67
2877.25 59
2877.37 51
2877.49 42
2877.62 33
2877.74 26
2877.86 19
2877.98 12
2878.11 6
2878.23 1
2878.35 0
2878.48 0
2878.60 0
2878.72 0
2878.85 0
2878.97 0
2879.09 0
2879.21 0
2879.34 2
2879.46 6
2879.58 10
2879.71 15
2879.83 23
2879.95 33
2880.08 44
2880.20 55
2880.32 65
2880.44 73
2880.57 78
2880.69 79
2880.81 76
2880.94 71
2881.06 65
2881.18 58
2881.31 51
2881.43 46
2881.55 43
2881.67 42
2881.80 42
2881.92 45
2882.04 48
2882.17 53
2882.29 58
2882.41 64
2882.54 68
2882.66 72
2882.78 75
2882.91 76
2883.03 74
2883.15 70
2883.27 63
2883.40 55
2883.52 46
2883.64 37
2883.77 28
2883.89 20
2884.01 14
2884.14 9
2884.26 7
2884.38 5
2884.51 4
2884.63 4
2884.75 3
2884.87 2
2885.00 1
2885.12 0
2885.24 0
2885.37 0
2885.49 0
2885.61 0
2885.74 0
2885.86 0
2885.98 2
2886.11 9
2886.23 16
2886.35 23
2886.48 29
2886.60 33
2886.72 34
2886.85 34
2886.97 33
2887.09 34
2887.21 37
2887.34 43
2887.46 53
2887.58 65
2887.71 78
2887.83 91
2887.95 100
2888.08 106
2888.20 108
2888.32 106
2888.45 102
2888.57 96
2888.69 89
2888.82 83
2888.94 77
2889.06 73
2889.19 72
2889.31 72
2889.43 74
2889.56 77
2889.68 81
2889.80 84
2889.93 87
2890.05 88
2890.17 87
2890.29 86
2890.42 84
2890.54 83
2890.66 82
2890.79 83
2890.91 83
2891.03 84
2891.16 84
2891.28 82
2891.40 78
2891.53 72
2891.65 64
2891.77 55
2891.90 46
2892.02 37
2892.14 29
2892.27 24
2892.39 21
2892.51 21
2892.64 24
2892.76 29
2892.88 36
2893.01 43
2893.13 51
2893.25 58
2893.38 64
2893.50 68
2893.62 72
2893.75 74
2893.87 74
2893.99 73
2894.12 71
2894.24 69
2894.36 66
2894.49 64
2894.61 61
2894.73 57
2894.86 54
2894.98 50
2895.10 47
2895.23 45
2895.35 44
2895.47 44
2895.60 45
2895.72 46
2895.84 48
2895.97 49
2896.09 50
2896.21 51
2896.34 53
2896.46 55
2896.58 58
2896.71 62
2896.83 65
2896.95 68
2897.08 70
2897.20 70
2897.32 70
2897.45 69
2897.57 67
2897.69 64
2897.82 61
2897.94 57
2898.06 52
2898.19 46
2898.31 40
2898.43 34
2898.56 28
2898.68 22
2898.80 17
2898.93 13
2899.05 10
2899.17 8
2899.30 6
2899.42 6
2899.55 5
2899.67 4
2899.79 2
2899.92 0
2900.04 0
2900.16 0
2900.29 0
2900.41 0
2900.53 0
2900.66 0
2900.78 1
2900.90 6
2901.03 12
2901.15 18
2901.27 24
2901.40 30
2901.52 35
2901.64 41
2901.77 46
2901.89 51
2902.01 56
2902.14 61
2902.26 65
2902.38 69
2902.51 73
2902.63 77
2902.76 81
2902.88 86
2903.00 91
2903.13 97
2903.25 103
2903.37 110
2903.50 116
2903.62 121
2903.74 123
2903.87 123
2903.99 120
2904.11 115
2904.24 108
2904.36 101
2904.48 95
2904.61 90
2904.73 86
2904.86 84
2904.98 83
2905.10 84
2905.23 85
2905.35 86
2905.47 87
2905.60 88
2905.72 88
2905.84 88
2905.97 86
2906.09 83
2906.21 79
2906.34 75
2906.46 71
2906.59 66
2906.71 63
2906.83 60
2906.96 58
2907.08 57
2907.20 57
2907.33 57
2907.45 57
2907.57 57
2907.70 58
2907.82 59
2907.94 60
2908.07 62
2908.19 64
2908.32 67
2908.44 71
2908.56 74
2908.69 76
2908.81 78
2908.93 79
2909.06 79
2909.18 77
2909.30 74
2909.43 71
2909.55 67
2909.68 64
2909.80 61
2909.92 59
2910.05 59
2910.17 59
2910.29 61
2910.42 63
2910.54 66
2910.66 70
2910.79 73
2910.91 75
2911.04 75
2911.16 74
2911.28 71
2911.41 66
2911.53 59
2911.65 52
2911.78 46
2911.90 40
2912.03 38
2912.15 37
2912.27 39
2912.40 42
2912.52 46
2912.64 49
2912.77 51
2912.89 51
2913.02 49
2913.14 47
2913.26 45
2913.39 43
2913.51 41
2913.63 39
2913.76 38
2913.88 37
2914.00 36
2914.13 36
2914.25 37
2914.38 39
2914.50 42
2914.62 44
2914.75 47
2914.87 49
2914.99 50
2915.12 51
2915.24 51
2915.37 51
2915.49 52
2915.61 52
2915.74 52
2915.86 53
2915.99 55
2916.11 57
2916.23 60
2916.36 63
2916.48 67
2916.60 71
2916.73 75
2916.85 78
2916.98 81
2917.10 85
2917.22 89
2917.35 95
2917.47 103
2917.59 112
2917.72 121
2917.84 130
2917.97 139
2918.09 147
2918.21 154
2918.34 159
2918.46 164
2918.59 168
2918.71 171
2918.83 175
2918.96 178
2919.08 182
2919.20 186
2919.33 190
2919.45 195
2919.58 198
2919.70 200
2919.82 201
2919.95 201
2920.07 200
2920.20 199
2920.32 198
2920.44 199
2920.57 200
2920.69 202
2920.81 204
2920.94 204
2921.06 203
2921.19 200
2921.31 195
2921.43 189
2921.56 183
2921.68 178
2921.81 174
2921.93 171
2922.05 169
2922.18 165
2922.30 161
2922.43 155
2922.55 148
2922.67 141
2922.80 135
2922.92 131
2923.05 129
2923.17 129
2923.29 130
2923.42 130
2923.54 129
2923.66 125
2923.79 120
2923.91 113
2924.04 106
2924.16 100
2924.28 95
2924.41 93
2924.53 91
2924.66 90
2924.78 88
2924.90 85
2925.03 80
2925.15 74
2925.28 68
2925.40 62
2925.52 58
2925.65 54
2925.77 52
2925.90 52
2926.02 52
2926.14 54
2926.27 56
2926.39 59
2926.52 63
2926.64 66
2926.76 70
2926.89 72
2927.01 75
2927.14 76
2927.26 78
2927.38 80
2927.51 83
2927.63 87
2927.76 92
2927.88 97
2928.00 102
2928.13 108
2928.25 112
2928.38 115
2928.50 118
2928.62 119
2928.75 118
2928.87 117
2929.00 114
2929.12 110
2929.25 107
2929.37 105
2929.49 103
2929.62 101
2929.74 99
2929.87 95
2929.99 90
2930.11 82
2930.24 74
2930.36 66
2930.49 60
2930.61 57
2930.73 58
2930.86 62
2930.98 68
2931.11 75
2931.23 81
2931.35 84
2931.48 85
2931.60 83
2931.73 79
2931.85 74
2931.98 69
2932.10 65
2932.22 62
2932.35 60
2932.47 59
2932.60 61
2932.72 64
2932.84 70
2932.97 77
2933.09 85
2933.22 95
2933.34 105
2933.46 114
2933.59 121
2933.71 126
2933.84 129
2933.96 131
2934.09 131
2934.21 131
2934.33 132
2934.46 133
2934.58 136
2934.71 139
2934.83 142
2934.95 144
2935.08 146
2935.20 147
2935.33 146
2935.45 145
2935.58 143
2935.70 142
2935.82 141
2935.95 142
2936.07 143
2936.20 144
2936.32 146
2936.45 148
2936.57 148
2936.69 147
2936.82 145
2936.94 142
2937.07 139
2937.19 137
2937.31 137
2937.44 140
2937.56 145
2937.69 152
2937.81 160
2937.94 167
2938.06 172
2938.18 175
2938.31 175
2938.43 172
2938.56 166
2938.68 158
2938.81 149
2938.93 139
2939.05 130
2939.18 123
2939.30 117
2939.43 113
2939.55 112
2939.68 113
2939.80 115
2939.92 118
2940.05 121
2940.17 124
2940.30 126
2940.42 128
2940.55 129
2940.67 130
2940.79 129
2940.92 128
2941.04 126
2941.17 124
2941.29 123
2941.42 121
2941.54 121
2941.66 121
2941.79 121
2941.91 123
2942.04 124
2942.16 126
2942.29 127
2942.41 129
2942.54 131
2942.66 133
2942.78 133
2942.91 132
2943.03 131
2943.16 127
2943.28 122
2943.41 117
2943.53 111
2943.65 106
2943.78 101
2943.90 97
2944.03 92
2944.15 86
2944.28 81
2944.40 74
2944.53 69
2944.65 64
2944.77 61
2944.90 60
2945.02 61
2945.15 64
2945.27 67
2945.40 71
2945.52 74
2945.64 76
2945.77 77
2945.89 77
2946.02 77
2946.14 75
2946.27 74
2946.39 72
2946.52 70
2946.64 67
2946.76 64
2946.89 59
2947.01 55
2947.14 50
2947.26 45
2947.39 41
2947.51 38
2947.64 37
2947.76 37
2947.88 38
2948.01 41
2948.13 45
2948.26 50
2948.38 56
2948.51 61
2948.63 66
2948.76 70
2948.88 74
2949.00 77
2949.13 80
2949.25 83
2949.38 87
2949.50 90
2949.63 93
2949.75 93
2949.88 92
2950.00 87
2950.13 81
2950.25 74
2950.37 66
2950.50 60
2950.62 56
2950.75 54
2950.87 54
2951.00 56
2951.12 60
2951.25 63
2951.37 64
2951.49 64
2951.62 62
2951.74 58
2951.87 53
2951.99 46
2952.12 41
2952.24 36
2952.37 34
2952.49 33
2952.62 33
2952.74 34
2952.87 36
2952.99 38
2953.11 39
2953.24 41
2953.36 42
2953.49 44
2953.61 45
2953.74 46
2953.86 47
2953.99 48
2954.11 49
2954.24 48
2954.36 48
2954.48 46
2954.61 45
2954.73 42
2954.86 40
2954.98 38
2955.11 37
2955.23 36
2955.36 35
2955.48 36
2955.61 37
2955.73 38
2955.86 40
2955.98 43
2956.10 47
2956.23 51
2956.35 57
2956.48 63
2956.60 69
2956.73 74
2956.85 78
2956.98 81
2957.10 82
2957.23 82
2957.35 80
2957.48 77
2957.60 74
2957.73 70
2957.85 66
2957.97 63
2958.10 61
2958.22 60
2958.35 60
2958.47 60
2958.60 62
2958.72 63
2958.85 63
2958.97 63
2959.10 63
2959.22 62
2959.35 62
2959.47 63
2959.60 66
2959.72 71
2959.84 76
2959.97 81
2960.09 85
2960.22 87
2960.34 88
2960.47 86
2960.59 83
2960.72 79
2960.84 76
2960.97 73
2961.09 70
2961.22 68
2961.34 66
2961.47 63
2961.59 59
2961.72 55
2961.84 49
2961.97 42
2962.09 36
2962.21 32
2962.34 29
2962.46 29
2962.59 31
2962.71 35
2962.84 39
2962.96 41
2963.09 43
2963.21 44
2963.34 45
2963.46 46
2963.59 48
2963.71 51
2963.84 56
2963.96 61
2964.09 65
2964.21 67
2964.34 67
2964.46 65
2964.59 61
2964.71 56
2964.84 51
2964.96 47
2965.09 44
2965.21 44
2965.33 45
2965.46 47
2965.58 52
2965.71 57
2965.83 63
2965.96 70
2966.08 76
2966.21 81
2966.33 85
2966.46 88
2966.58 88
2966.71 87
2966.83 85
2966.96 83
2967.08 82
2967.21 81
2967.33 80
2967.46 79
2967.58 78
2967.71 75
2967.83 71
2967.96 64
2968.08 55
2968.21 45
2968.33 33
2968.46 21
2968.58 9
2968.71 0
2968.83 0
2968.96 0
2969.08 0
2969.21 0
2969.33 0
2969.46 0
2969.58 0
2969.71 0
2969.83 12
2969.96 24
2970.08 36
2970.21 48
2970.33 58
2970.45 65
2970.58 70
2970.70 72
2970.83 72
2970.95 70
2971.08 68
2971.20 67
2971.33 66
2971.45 66
2971.58 67
2971.70 68
2971.83 69
2971.95 69
2972.08 69
2972.20 69
2972.33 69
2972.45 68
2972.58 67
2972.70 66
2972.83 64
2972.95 61
2973.08 57
2973.20 52
2973.33 48
2973.45 44
2973.58 42
2973.70 42
2973.83 43
2973.95 47
2974.08 51
2974.20 56
2974.33 62
2974.45 69
2974.58 76
2974.70 84
2974.83 93
2974.95 101
2975.08 109
2975.20 116
2975.33 122
2975.45 127
2975.58 133
2975.70 137
2975.83 141
2975.95 143
2976.08 142
2976.20 139
2976.33 133
2976.45 126
2976.58 119
2976.70 112
2976.83 109
2976.96 109
2977.08 111
2977.21 114
2977.33 117
2977.46 118
2977.58 116
2977.71 111
2977.83 105
2977.96 98
2978.08 92
2978.21 88
2978.33 85
2978.46 85
2978.58 85
2978.71 85
2978.83 85
2978.96 85
2979.08 83
2979.21 81
2979.33 79
2979.46 78
2979.58 78
2979.71 79
2979.83 82
2979.96 87
2980.08 94
2980.21 101
2980.33 107
2980.46 112
2980.58 116
2980.71 117
2980.83 118
2980.96 117
2981.08 116
2981.21 115
2981.33 115
2981.46 114
2981.58 112
2981.71 110
2981.83 108
2981.96 105
2982.09 102
2982.21 99
2982.34 96
2982.46 92
2982.59 88
2982.71 84
2982.84 78
2982.96 72
2983.09 66
2983.21 59
2983.34 53
2983.46 48
2983.59 44
2983.71 42
2983.84 40
2983.96 40
2984.09 40
2984.21 40
2984.34 40
2984.46 38
2984.59 35
2984.71 31
2984.84 26
2984.97 20
2985.09 15
2985.22 11
2985.34 8
2985.47 7
2985.59 7
2985.72 8
2985.84 10
2985.97 12
2986.09 15
2986.22 19
2986.34 23
2986.47 28
2986.59 33
2986.72 39
2986.84 45
2986.97 51
2987.09 55
2987.22 58
2987.35 60
2987.47 60
2987.60 59
2987.72 57
2987.85 57
2987.97 57
2988.10 58
2988.22 60
2988.35 63
2988.47 67
2988.60 71
2988.72 75
2988.85 79
2988.97 82
2989.10 84
2989.22 84
2989.35 84
2989.48 84
2989.60 83
2989.73 81
2989.85 78
2989.98 76
2990.10 72
2990.23 69
2990.35 66
2990.48 64
2990.60 64
2990.73 65
2990.85 66
2990.98 68
2991.11 69
2991.23 68
2991.36 66
2991.48 62
2991.61 57
2991.73 53
2991.86 50
2991.98 48
2992.11 48
2992.23 49
2992.36 50
2992.48 50
2992.61 48
2992.74 46
2992.86 43
2992.99 41
2993.11 41
2993.24 43
2993.36 48
2993.49 56
2993.61 66
2993.74 79
2993.86 92
2993.99 104
2994.11 113
2994.24 120
2994.37 123
2994.49 122
2994.62 118
2994.74 111
2994.87 105
2994.99 99
2995.12 95
2995.24 92
2995.37 91
2995.49 91
2995.62 92
2995.75 94
2995.87 98
2996.00 104
2996.12 112
2996.25 121
2996.37 131
2996.50 138
2996.62 142
2996.75 141
2996.88 137
2997.00 129
2997.13 120
2997.25 111
2997.38 104
2997.50 100
2997.63 97
2997.75 95
2997.88 94
2998.00 93
2998.13 90
2998.26 86
2998.38 82
2998.51 77
2998.63 72
2998.76 67
2998.88 63
2999.01 59
2999.13 55
2999.26 51
2999.39 48
2999.51 45
2999.64 43
2999.76 41
2999.89 40
3000.01 39
3000.14 38
3000.26 37
3000.39 35
3000.52 33
3000.64 31
3000.77 30
3000.89 30
3001.02 32
3001.14 36
3001.27 41
3001.39 47
3001.52 53
3001.65 58
3001.77 63
3001.90 66
3002.02 68
3002.15 69
3002.27 69
3002.40 68
3002.52 68
3002.65 66
3002.78 64
3002.90 62
3003.03 58
3003.15 53
3003.28 47
3003.40 41
3003.53 35
3003.66 28
3003.78 23
3003.91 18
3004.03 14
3004.16 11
3004.28 9
3004.41 7
3004.53 6
3004.66 4
3004.79 2
3004.91 0
3005.04 0
3005.16 0
3005.29 0
3005.41 0
3005.54 0
3005.67 0
3005.79 0
3005.92 5
3006.04 13
3006.17 21
3006.29 29
3006.42 34
3006.55 38
3006.67 39
3006.80 38
3006.92 36
3007.05 34
3007.17 32
3007.30 29
3007.43 27
3007.55 24
3007.68 20
3007.80 14
3007.93 9
3008.05 3
3008.18 0
3008.31 0
3008.43 0
3008.56 0
3008.68 0
3008.81 0
3008.93 0
3009.06 0
3009.19 0
3009.31 2
3009.44 6
3009.56 11
3009.69 17
3009.81 23
3009.94 30
3010.07 37
3010.19 44
3010.32 50
3010.44 55
3010.57 59
3010.69 61
3010.82 61
3010.95 60
3011.07 57
3011.20 53
3011.32 49
3011.45 45
3011.58 42
3011.70 41
3011.83 40
3011.95 40
3012.08 39
3012.20 38
3012.33 36
3012.46 33
3012.58 29
3012.71 24
3012.83 19
3012.96 14
3013.09 9
3013.21 5
3013.34 2
3013.46 1
3013.59 2
3013.71 5
3013.84 10
3013.97 16
3014.09 23
3014.22 30
3014.34 37
3014.47 43
3014.60 48
3014.72 53
3014.85 57
3014.97 61
3015.10 64
3015.22 67
3015.35 70
3015.48 73
3015.60 76
3015.73 79
3015.85 81
3015.98 81
3016.11 80
3016.23 78
3016.36 73
3016.48 67
3016.61 61
3016.74 56
3016.86 51
3016.99 49
3017.11 49
3017.24 51
3017.37 54
3017.49 60
3017.62 68
3017.74 77
3017.87 87
3017.99 97
3018.12 108
3018.25 116
3018.37 122
3018.50 126
3018.62 126
3018.75 125
3018.88 123
3019.00 121
3019.13 121
3019.25 123
3019.38 126
3019.51 131
3019.63 137
3019.76 142
3019.88 145
3020.01 148
3020.14 149
3020.26 149
3020.39 148
3020.51 146
3020.64 144
3020.77 141
3020.89 137
3021.02 134
3021.14 129
3021.27 126
3021.40 124
3021.52 124
3021.65 126
3021.77 129
3021.90 134
3022.03 138
3022.15 142
3022.28 145
3022.40 145
3022.53 143
3022.66 139
3022.78 135
3022.91 129
3023.03 123
3023.16 118
3023.29 113
3023.41 109
3023.54 106
3023.66 104
3023.79 104
3023.92 105
3024.04 107
3024.17 108
3024.29 109
3024.42 109
3024.55 106
3024.67 102
3024.80 96
3024.92 89
3025.05 81
3025.18 73
3025.30 66
3025.43 60
3025.56 56
3025.68 55
3025.81 55
3025.93 56
3026.06 59
3026.19 62
3026.31 64
3026.44 65
3026.56 64
3026.69 61
3026.82 57
3026.94 51
3027.07 45
3027.19 39
3027.32 33
3027.45 27
3027.57 22
3027.70 19
3027.83 16
3027.95 13
3028.08 12
3028.20 10
3028.33 9
3028.46 9
3028.58 10
3028.71 12
3028.83 16
3028.96 22
3029.09 29
3029.21 37
3029.34 45
3029.47 52
3029.59 57
3029.72 60
3029.84 60
3029.97 57
3030.10 52
3030.22 46
3030.35 40
3030.47 36
3030.60 34
3030.73 36
3030.85 41
3030.98 48
3031.11 56
3031.23 63
3031.36 68
3031.48 71
3031.61 71
3031.74 68
3031.86 64
3031.99 59
3032.12 53
3032.24 49
3032.37 46
3032.49 45
3032.62 45
3032.75 45
3032.87 47
3033.00 49
3033.13 51
3033.25 53
3033.38 56
3033.50 59
3033.63 61
3033.76 64
3033.88 65
3034.01 65
3034.14 64
3034.26 62
3034.39 59
3034.51 56
3034.64 54
3034.77 52
3034.89 51
3035.02 52
3035.15 52
3035.27 53
3035.40 53
3035.52 52
3035.65 51
3035.78 48
3035.90 46
3036.03 43
3036.16 40
3036.28 39
3036.41 38
3036.54 38
3036.66 40
3036.79 41
3036.91 42
3037.04 43
3037.17 42
3037.29 39
3037.42 36
3037.55 32
3037.67 28
3037.80 25
3037.92 23
3038.05 22
3038.18 22
3038.30 21
3038.43 21
3038.56 21
3038.68 20
3038.81 20
3038.94 20
3039.06 21
3039.19 24
3039.31 27
3039.44 30
3039.57 34
3039.69 36
3039.82 38
3039.95 38
3040.07 37
3040.20 35
3040.33 33
3040.45 30
3040.58 27
3040.71 24
3040.83 22
3040.96 20
3041.08 20
3041.21 21
3041.34 24
3041.46 27
3041.59 30
3041.72 33
3041.84 34
3041.97 34
3042.10 31
3042.22 26
3042.35 20
3042.48 12
3042.60 3
3042.73 0
3042.85 0
3042.98 0
3043.11 0
3043.23 0
3043.36 0
3043.49 0
3043.61 0
3043.74 2
3043.87 9
3043.99 17
3044.12 26
3044.25 35
3044.37 44
3044.50 53
3044.63 59
3044.75 63
3044.88 64
3045.00 64
3045.13 61
3045.26 58
3045.38 56
3045.51 54
3045.64 53
3045.76 52
3045.89 52
3046.02 51
3046.14 50
3046.27 49
3046.40 49
3046.52 50
3046.65 52
3046.78 55
3046.90 58
3047.03 59
3047.16 59
3047.28 58
3047.41 55
3047.54 53
3047.66 51
3047.79 51
3047.91 53
3048.04 58
3048.17 64
3048.29 70
3048.42 76
3048.55 81
3048.67 83
3048.80 84
3048.93 83
3049.05 81
3049.18 78
3049.31 76
3049.43 73
3049.56 71
3049.69 70
3049.81 68
3049.94 66
3050.07 62
3050.19 57
3050.32 52
3050.45 47
3050.57 43
3050.70 41
3050.83 41
3050.95 44
3051.08 47
3051.21 51
3051.33 53
3051.46 55
3051.59 55
3051.71 55
3051.84 56
3051.97 59
3052.09 64
3052.22 70
3052.35 76
3052.47 82
3052.60 87
3052.73 90
3052.85 91
3052.98 91
3053.11 90
3053.23 89
3053.36 87
3053.49 84
3053.61 81
3053.74 77
3053.87 74
3053.99 71
3054.12 70
3054.25 71
3054.37 74
3054.50 77
3054.63 79
3054.75 80
3054.88 80
3055.01 78
3055.13 74
3055.26 70
3055.39 66
3055.51 62
3055.64 59
3055.77 57
3055.89 56
3056.02 54
3056.15 54
3056.27 55
3056.40 59
3056.53 63
3056.65 69
3056.78 76
3056.91 82
3057.03 87
3057.16 90
3057.29 91
3057.41 90
3057.54 88
3057.67 86
3057.79 85
3057.92 84
3058.05 83
3058.17 83
3058.30 82
3058.43 80
3058.55 76
3058.68 71
3058.81 66
3058.94 60
3059.06 54
3059.19 48
3059.32 43
3059.44 39
3059.57 36
3059.70 33
3059.82 32
3059.95 30
3060.08 28
3060.20 26
3060.33 25
3060.46 23
3060.58 22
3060.71 21
3060.84 21
3060.96 22
3061.09 24
3061.22 25
3061.34 27
3061.47 28
3061.60 30
3061.72 32
3061.85 35
3061.98 38
3062.11 43
3062.23 48
3062.36 53
3062.49 58
3062.61 61
3062.74 63
3062.87 64
3062.99 62
3063.12 59
3063.25 55
3063.37 51
3063.50 47
3063.63 44
3063.75 41
3063.88 39
3064.01 38
3064.14 36
3064.26 36
3064.39 35
3064.52 34
3064.64 33
3064.77 31
3064.90 28
3065.02 25
3065.15 21
3065.28 18
3065.40 17
3065.53 18
3065.66 21
3065.79 26
3065.91 31
3066.04 35
3066.17 38
3066.29 40
3066.42 40
3066.55 39
3066.67 40
3066.80 41
3066.93 43
3067.05 46
3067.18 49
3067.31 51
3067.44 52
3067.56 51
3067.69 50
3067.82 48
3067.94 47
3068.07 48
3068.20 50
3068.32 54
3068.45 59
3068.58 64
3068.71 68
3068.83 71
3068.96 72
3069.09 70
3069.21 67
3069.34 63
3069.47 59
3069.59 56
3069.72 54
3069.85 53
3069.98 53
3070.10 53
3070.23 52
3070.36 51
3070.48 48
3070.61 45
3070.74 41
3070.86 37
3070.99 34
3071.12 31
3071.25 28
3071.37 26
3071.50 23
3071.63 20
3071.75 18
3071.88 17
3072.01 18
3072.13 20
3072.26 24
3072.39 30
3072.52 35
3072.64 40
3072.77 44
3072.90 47
3073.02 47
3073.15 45
3073.28 42
3073.41 38
3073.53 34
3073.66 30
3073.79 29
3073.91 29
3074.04 32
3074.17 37
3074.30 45
3074.42 53
3074.55 62
3074.68 70
3074.80 76
3074.93 81
3075.06 84
3075.19 86
3075.31 88
3075.44 90
3075.57 93
3075.69 96
3075.82 100
3075.95 104
3076.08 107
3076.20 109
3076.33 109
3076.46 107
3076.58 103
3076.71 96
3076.84 87
3076.97 77
3077.09 66
3077.22 57
3077.35 50
3077.47 47
3077.60 46
3077.73 50
3077.86 56
3077.98 64
3078.11 73
3078.24 81
3078.36 88
3078.49 95
3078.62 100
3078.75 106
3078.87 111
3079.00 117
3079.13 122
3079.25 127
3079.38 130
3079.51 132
3079.64 132
3079.76 130
3079.89 127
3080.02 123
3080.14 118
3080.27 113
3080.40 108
3080.53 103
3080.65 97
3080.78 91
3080.91 84
3081.04 79
3081.16 74
3081.29 71
3081.42 70
3081.54 70
3081.67 71
3081.80 71
3081.93 70
3082.05 68
3082.18 64
3082.31 61
3082.44 58
3082.56 58
3082.69 59
3082.82 62
3082.94 66
3083.07 69
3083.20 72
3083.33 72
3083.45 71
3083.58 70
3083.71 68
3083.84 66
3083.96 65
3084.09 65
3084.22 64
3084.34 64
3084.47 63
3084.60 61
3084.73 60
3084.85 59
3084.98 58
3085.11 56
3085.24 53
3085.36 49
3085.49 42
3085.62 35
3085.75 27
3085.87 21
3086.00 18
3086.13 17
3086.25 20
3086.38 26
3086.51 33
3086.64 41
3086.76 48
3086.89 54
3087.02 59
3087.15 63
3087.27 66
3087.40 69
3087.53 71
3087.66 72
3087.78 72
3087.91 71
3088.04 67
3088.17 62
3088.29 56
3088.42 50
3088.55 43
3088.67 37
3088.80 31
3088.93 26
3089.06 22
3089.18 19
3089.31 18
3089.44 17
3089.57 17
3089.69 18
3089.82 18
3089.95 18
3090.08 19
3090.20 19
3090.33 19
3090.46 20
3090.59 23
3090.71 25
3090.84 28
3090.97 31
3091.10 32
3091.22 32
3091.35 31
3091.48 29
3091.61 27
3091.73 24
3091.86 22
3091.99 20
3092.12 19
3092.24 19
3092.37 20
3092.50 22
3092.63 25
3092.75 27
3092.88 30
3093.01 33
3093.14 35
3093.26 36
3093.39 37
3093.52 37
3093.65 37
3093.77 35
3093.90 34
3094.03 31
3094.16 29
3094.28 28
3094.41 27
3094.54 28
3094.67 29
3094.79 32
3094.92 36
3095.05 39
3095.18 41
3095.30 41
3095.43 39
3095.56 36
3095.69 31
3095.81 25
3095.94 20
3096.07 15
3096.20 13
3096.32 14
3096.45 17
3096.58 23
3096.71 31
3096.83 39
3096.96 47
3097.09 52
3097.22 55
3097.34 55
3097.47 52
3097.60 46
3097.73 39
3097.85 30
3097.98 21
3098.11 13
3098.24 6
3098.36 0
3098.49 0
3098.62 0
3098.75 0
3098.88 0
3099.00 0
3099.13 0
3099.26 0
3099.39 0
3099.51 1
3099.64 2
3099.77 4
3099.90 5
3100.02 8
3100.15 12
3100.28 17
3100.41 22
3100.53 27
3100.66 32
3100.79 37
3100.92 40
3101.05 42
3101.17 43
3101.30 43
3101.43 42
3101.56 40
3101.68 38
3101.81 36
3101.94 33
3102.07 30
3102.19 27
3102.32 24
3102.45 21
3102.58 18
3102.70 14
3102.83 11
3102.96 9
3103.09 9
3103.22 13
3103.34 21
3103.47 32
3103.60 46
3103.73 62
3103.85 76
3103.98 89
3104.11 98
3104.24 104
3104.37 107
3104.49 108
3104.62 107
3104.75 106
3104.88 103
3105.00 99
3105.13 94
3105.26 87
3105.39 78
3105.51 69
3105.64 60
3105.77 51
3105.90 45
3106.03 41
3106.15 40
3106.28 41
3106.41 43
3106.54 46
3106.66 50
3106.79 52
3106.92 54
3107.05 55
3107.18 56
3107.30 57
3107.43 59
3107.56 60
3107.69 60
3107.81 58
3107.94 55
3108.07 50
3108.20 45
3108.33 41
3108.45 39
3108.58 40
3108.71 43
3108.84 48
3108.96 54
3109.09 59
3109.22 63
3109.35 66
3109.48 68
3109.60 69
3109.73 70
3109.86 73
3109.99 75
3110.12 78
3110.24 80
3110.37 82
3110.50 81
3110.63 78
3110.75 74
3110.88 69
3111.01 63
3111.14 59
3111.27 55
3111.39 53
3111.52 52
3111.65 51
3111.78 50
3111.91 48
3112.03 46
3112.16 44
3112.29 41
3112.42 38
3112.54 35
3112.67 34
3112.80 34
3112.93 35
3113.06 38
3113.18 43
3113.31 47
3113.44 52
3113.57 56
3113.70 59
3113.82 60
3113.95 58
3114.08 55
3114.21 50
3114.34 45
3114.46 39
3114.59 35
3114.72 33
3114.85 32
3114.98 34
3115.10 36
3115.23 39
3115.36 42
3115.49 45
3115.62 47
3115.74 49
3115.87 51
3116.00 54
3116.13 57
3116.25 61
3116.38 66
3116.51 71
3116.64 76
3116.77 81
3116.89 84
3117.02 86
3117.15 88
3117.28 88
3117.41 88
3117.53 87
3117.66 85
3117.79 84
3117.92 83
3118.05 81
3118.17 80
3118.30 78
3118.43 76
3118.56 72
3118.69 68
3118.81 64
3118.94 59
3119.07 56
3119.20 56
3119.33 58
3119.45 63
3119.58 71
3119.71 79
3119.84 86
3119.97 92
3120.10 94
3120.22 93
3120.35 89
3120.48 82
3120.61 75
3120.74 67
3120.86 62
3120.99 58
3121.12 55
3121.25 55
3121.38 54
3121.50 54
3121.63 54
3121.76 52
3121.89 50
3122.02 47
3122.14 43
3122.27 38
3122.40 34
3122.53 31
3122.66 29
3122.78 29
3122.91 29
3123.04 30
3123.17 31
3123.30 33
3123.43 34
3123.55 35
3123.68 36
3123.81 36
3123.94 36
3124.07 35
3124.19 34
3124.32 33
3124.45 32
3124.58 33
3124.71 36
3124.83 41
3124.96 49
3125.09 58
3125.22 67
3125.35 75
3125.48 82
3125.60 85
3125.73 85
3125.86 82
3125.99 78
3126.12 71
3126.24 65
3126.37 59
3126.50 54
3126.63 52
3126.76 50
3126.89 51
3127.01 51
3127.14 51
3127.27 51
3127.40 49
3127.53 46
3127.65 44
3127.78 42
3127.91 41
3128.04 43
3128.17 46
3128.30 50
3128.42 54
3128.55 57
3128.68 57
3128.81 56
3128.94 54
3129.06 51
3129.19 47
3129.32 45
3129.45 43
3129.58 43
3129.71 43
3129.83 44
3129.96 47
3130.09 50
3130.22 53
3130.35 57
3130.48 60
3130.60 61
3130.73 61
3130.86 59
3130.99 54
3131.12 48
3131.25 41
3131.37 34
3131.50 28
3131.63 26
3131.76 26
3131.89 31
3132.01 38
3132.14 48
3132.27 58
3132.40 66
3132.53 73
3132.66 77
3132.78 78
3132.91 77
3133.04 75
3133.17 73
3133.30 72
3133.43 72
3133.55 73
3133.68 75
3133.81 79
3133.94 83
3134.07 87
3134.20 91
3134.32 92
3134.45 91
3134.58 87
3134.71 80
3134.84 71
3134.97 61
3135.09 52
3135.22 46
3135.35 42
3135.48 41
3135.61 43
3135.74 46
3135.86 50
3135.99 54
3136.12 57
3136.25 60
3136.38 64
3136.51 66
3136.64 68
3136.76 70
3136.89 70
3137.02 68
3137.15 65
3137.28 59
3137.41 52
3137.53 44
3137.66 36
3137.79 29
3137.92 23
3138.05 21
3138.18 22
3138.30 27
3138.43 34
3138.56 42
3138.69 49
3138.82 54
3138.95 57
3139.08 58
3139.20 56
3139.33 52
3139.46 48
3139.59 43
3139.72 39
3139.85 35
3139.97 31
3140.10 27
3140.23 22
3140.36 18
3140.49 13
3140.62 9
3140.74 5
3140.87 1
3141.00 0
3141.13 0
3141.26 0
3141.39 0
3141.52 0
3141.64 0
3141.77 0
3141.90 0
3142.03 0
3142.16 3
3142.29 7
3142.42 10
3142.54 13
3142.67 15
3142.80 17
3142.93 19
3143.06 22
3143.19 26
3143.31 32
3143.44 39
3143.57 46
3143.70 54
3143.83 60
3143.96 65
3144.09 68
3144.21 70
3144.34 70
3144.47 70
3144.60 71
3144.73 74
3144.86 78
3144.99 83
3145.11 90
3145.24 96
3145.37 102
3145.50 106
3145.63 108
3145.76 109
3145.89 108
3146.01 107
3146.14 107
3146.27 107
3146.40 108
3146.53 109
3146.66 111
3146.79 111
3146.91 110
3147.04 108
3147.17 105
3147.30 102
3147.43 98
3147.56 95
3147.69 93
3147.81 93
3147.94 94
3148.07 95
3148.20 97
3148.33 100
3148.46 102
3148.59 104
3148.72 105
3148.84 105
3148.97 103
3149.10 100
3149.23 96
3149.36 91
3149.49 87
3149.62 84
3149.74 85
3149.87 88
3150.00 94
3150.13 101
3150.26 108
3150.39 113
3150.52 116
3150.65 117
3150.77 114
3150.90 110
3151.03 105
3151.16 100
3151.29 96
3151.42 93
3151.55 93
3151.67 93
3151.80 94
3151.93 95
3152.06 95
3152.19 92
3152.32 88
3152.45 81
3152.58 73
3152.70 65
3152.83 58
3152.96 52
3153.09 49
3153.22 47
3153.35 46
3153.48 46
3153.61 47
3153.73 48
3153.86 49
3153.99 51
3154.12 54
3154.25 59
3154.38 64
3154.51 70
3154.64 76
3154.76 82
3154.89 85
3155.02 88
3155.15 88
3155.28 87
3155.41 84
3155.54 81
3155.67 77
3155.79 72
3155.92 69
3156.05 67
3156.18 66
3156.31 68
3156.44 71
3156.57 77
3156.70 84
3156.82 92
3156.95 100
3157.08 108
3157.21 115
3157.34 120
3157.47 124
3157.60 126
3157.73 126
3157.85 124
3157.98 122
3158.11 120
3158.24 118
3158.37 118
3158.50 120
3158.63 122
3158.76 126
3158.89 129
3159.01 133
3159.14 137
3159.27 140
3159.40 143
3159.53 146
3159.66 148
3159.79 151
3159.92 154
3160.05 159
3160.17 165
3160.30 175
3160.43 189
3160.56 207
3160.69 229
3160.82 256
3160.95 285
3161.08 316
3161.21 346
3161.33 374
3161.46 399
3161.59 420
3161.72 438
3161.85 454
3161.98 468
3162.11 482
3162.24 497
3162.37 514
3162.49 534
3162.62 557
3162.75 583
3162.88 611
3163.01 637
3163.14 659
3163.27 676
3163.40 686
3163.53 688
3163.65 685
3163.78 678
3163.91 669
3164.04 661
3164.17 655
3164.30 649
3164.43 644
3164.56 638
3164.69 631
3164.82 622
3164.94 610
3165.07 597
3165.20 584
3165.33 570
3165.46 558
3165.59 549
3165.72 542
3165.85 537
3165.98 532
3166.10 528
3166.23 521
3166.36 510
3166.49 496
3166.62 478
3166.75 458
3166.88 437
3167.01 417
3167.14 399
3167.27 381
3167.39 365
3167.52 348
3167.65 331
3167.78 314
3167.91 296
3168.04 280
3168.17 264
3168.30 251
3168.43 241
3168.56 232
3168.69 226
3168.81 221
3168.94 217
3169.07 213
3169.20 207
3169.33 201
3169.46 193
3169.59 185
3169.72 176
3169.85 168
3169.98 159
3170.10 152
3170.23 146
3170.36 140
3170.49 136
3170.62 132
3170.75 131
3170.88 130
3171.01 131
3171.14 134
3171.27 137
3171.40 141
3171.52 145
3171.65 150
3171.78 154
3171.91 158
3172.04 162
3172.17 165
3172.30 167
3172.43 167
3172.56 165
3172.69 162
3172.82 157
3172.95 152
3173.07 148
3173.20 143
3173.33 140
3173.46 138
3173.59 138
3173.72 138
3173.85 139
3173.98 140
3174.11 141
3174.24 142
3174.37 143
3174.49 143
3174.62 142
3174.75 141
3174.88 141
3175.01 141
3175.14 142
3175.27 143
3175.40 144
3175.53 145
3175.66 144
3175.79 143
3175.92 140
3176.04 136
3176.17 133
3176.30 129
3176.43 126
3176.56 123
3176.69 120
3176.82 117
3176.95 112
3177.08 108
3177.21 104
3177.34 101
3177.47 99
3177.60 97
3177.72 96
3177.85 94
3177.98 91
3178.11 87
3178.24 81
3178.37 75
3178.50 67
3178.63 61
3178.76 56
3178.89 52
3179.02 51
3179.15 53
3179.28 57
3179.40 64
3179.53 72
3179.66 83
3179.79 93
3179.92 104
3180.05 114
3180.18 123
3180.31 130
3180.44 135
3180.57 139
3180.70 140
3180.83 138
3180.96 135
3181.09 129
3181.21 121
3181.34 113
3181.47 104
3181.60 96
3181.73 88
3181.86 82
3181.99 76
3182.12 71
3182.25 67
3182.38 65
3182.51 63
3182.64 62
3182.77 62
3182.90 64
3183.03 68
3183.15 72
3183.28 77
3183.41 81
3183.54 83
3183.67 83
3183.80 80
3183.93 75
3184.06 70
3184.19 63
3184.32 57
3184.45 51
3184.58 47
3184.71 43
3184.84 41
3184.97 38
3185.09 37
3185.22 35
3185.35 34
3185.48 32
3185.61 30
3185.74 27
3185.87 23
3186.00 19
3186.13 15
3186.26 11
3186.39 8
3186.52 7
3186.65 8
3186.78 10
3186.91 12
3187.04 15
3187.17 18
3187.29 20
3187.42 23
3187.55 26
3187.68 29
3187.81 31
3187.94 34
3188.07 37
3188.20 40
3188.33 44
3188.46 48
3188.59 52
3188.72 57
3188.85 63
3188.98 67
3189.11 70
3189.24 72
3189.37 72
3189.50 70
3189.62 67
3189.75 63
3189.88 58
3190.01 53
3190.14 47
3190.27 42
3190.40 36
3190.53 32
3190.66 28
3190.79 26
3190.92 25
3191.05 26
3191.18 28
3191.31 31
3191.44 34
3191.57 36
3191.70 38
3191.83 39
3191.96 40
3192.08 41
3192.21 41
3192.34 42
3192.47 44
3192.60 45
3192.73 47
3192.86 49
3192.99 50
3193.12 50
3193.25 50
3193.38 48
3193.51 46
3193.64 44
3193.77 42
3193.90 41
3194.03 42
3194.16 44
3194.29 47
3194.42 50
3194.55 52
3194.68 55
3194.81 56
3194.93 56
3195.06 55
3195.19 56
3195.32 57
3195.45 60
3195.58 65
3195.71 71
3195.84 78
3195.97 84
3196.10 88
3196.23 90
3196.36 90
3196.49 87
3196.62 82
3196.75 76
3196.88 70
3197.01 64
3197.14 59
3197.27 56
3197.40 53
3197.53 51
3197.66 49
3197.79 48
3197.92 46
3198.05 44
3198.18 42
3198.30 39
3198.43 35
3198.56 31
3198.69 26
3198.82 21
3198.95 16
3199.08 10
3199.21 5
3199.34 0
3199.47 0
3199.60 0
3199.73 0
3199.86 0
3199.99 0
3200.12 0
3200.25 0
3200.38 0
3200.51 3
3200.64 11
3200.77 21
3200.90 31
3201.03 42
3201.16 50
3201.29 56
3201.42 59
3201.55 60
3201.68 58
3201.81 54
3201.94 48
3202.07 43
3202.20 37
3202.33 31
3202.45 25
3202.58 20
3202.71 16
3202.84 14
3202.97 12
3203.10 12
3203.23 11
3203.36 12
3203.49 12
3203.62 12
3203.75 12
3203.88 13
3204.01 15
3204.14 18
3204.27 21
3204.40 25
3204.53 29
3204.66 34
3204.79 40
3204.92 48
3205.05 58
3205.18 69
3205.31 81
3205.44 93
3205.57 103
3205.70 111
3205.83 114
3205.96 114
3206.09 110
3206.22 104
3206.35 98
3206.48 92
3206.61 88
3206.74 86
3206.87 87
3207.00 91
3207.13 95
3207.26 99
3207.39 103
3207.52 105
3207.65 107
3207.78 107
3207.91 108
3208.04 109
3208.17 111
3208.30 113
3208.43 115
3208.55 116
3208.68 116
3208.81 113
3208.94 107
3209.07 100
3209.20 93
3209.33 85
3209.46 80
3209.59 76
3209.72 75
3209.85 75
3209.98 77
3210.11 78
3210.24 79
3210.37 79
3210.50 77
3210.63 74
3210.76 69
3210.89 65
3211.02 60
3211.15 55
3211.28 50
3211.41 46
3211.54 42
3211.67 38
3211.80 35
3211.93 33
3212.06 31
3212.19 31
3212.32 33
3212.45 35
3212.58 37
3212.71 39
3212.84 40
3212.97 40
3213.10 39
3213.23 38
3213.36 37
3213.49 36
3213.62 36
3213.75 36
3213.88 36
3214.01 35
3214.14 33
3214.27 31
3214.40 27
3214.53 23
3214.66 19
3214.79 16
3214.92 15
3215.05 16
3215.18 19
3215.31 25
3215.44 33
3215.57 42
3215.70 52
3215.83 62
3215.96 72
3216.09 81
3216.22 88
3216.35 94
3216.48 99
3216.61 103
3216.74 105
3216.87 108
3217.00 109
3217.13 110
3217.26 111
3217.39 112
3217.52 111
3217.65 111
3217.78 109
3217.91 108
3218.04 106
3218.17 106
3218.30 107
3218.43 108
3218.56 110
3218.69 112
3218.82 112
3218.95 111
3219.08 108
3219.21 103
3219.34 97
3219.47 92
3219.60 86
3219.73 82
3219.86 79
3219.99 77
3220.12 75
3220.25 74
3220.38 73
3220.51 71
3220.64 70
3220.77 69
3220.90 69
3221.03 68
3221.16 67
3221.29 66
3221.42 65
3221.55 63
3221.68 61
3221.81 58
3221.94 56
3222.07 53
3222.20 50
3222.33 45
3222.46 39
3222.59 33
3222.72 26
3222.85 20
3222.98 14
3223.11 10
3223.25 9
3223.38 9
3223.51 12
3223.64 15
3223.77 19
3223.90 23
3224.03 26
3224.16 29
3224.29 31
3224.42 32
3224.55 34
3224.68 38
3224.81 42
3224.94 47
3225.07 53
3225.20 58
3225.33 62
3225.46 63
3225.59 61
3225.72 57
3225.85 52
3225.98 47
3226.11 43
3226.24 41
3226.37 42
3226.50 46
3226.63 52
3226.76 58
3226.89 63
3227.02 67
3227.15 68
3227.28 67
3227.41 64
3227.54 59
3227.67 54
3227.80 48
3227.93 44
3228.06 42
3228.19 42
3228.32 45
3228.45 50
3228.58 56
3228.71 64
3228.84 70
3228.97 74
3229.10 76
3229.23 75
3229.37 73
3229.50 70
3229.63 66
3229.76 63
3229.89 61
3230.02 61
3230.15 62
3230.28 64
3230.41 67
3230.54 70
3230.67 71
3230.80 72
3230.93 71
3231.06 69
3231.19 66
3231.32 63
3231.45 60
3231.58 57
3231.71 56
3231.84 55
3231.97 56
3232.10 56
3232.23 56
3232.36 56
3232.49 55
3232.62 53
3232.75 51
3232.88 49
3233.01 47
3233.14 46
3233.27 45
3233.40 44
3233.54 42
3233.67 40
3233.80 38
3233.93 33
3234.06 27
3234.19 20
3234.32 12
3234.45 4
3234.58 0
3234.71 0
3234.84 0
3234.97 0
3235.10 0
3235.23 0
3235.36 0
3235.49 0
3235.62 3
3235.75 12
3235.88 23
3236.01 33
3236.14 42
3236.27 49
3236.40 53
3236.53 54
3236.66 52
3236.79 49
3236.93 47
3237.06 46
3237.19 48
3237.32 52
3237.45 57
3237.58 62
3237.71 66
3237.84 68
3237.97 67
3238.10 65
3238.23 61
3238.36 57
3238.49 55
3238.62 54
3238.75 54
3238.88 56
3239.01 60
3239.14 64
3239.27 68
3239.40 73
3239.53 79
3239.66 84
3239.80 90
3239.93 95
3240.06 100
3240.19 103
3240.32 104
3240.45 102
3240.58 99
3240.71 93
3240.84 87
3240.97 80
3241.10 75
3241.23 71
3241.36 68
3241.49 68
3241.62 69
3241.75 72
3241.88 75
3242.01 79
3242.14 82
3242.28 86
3242.41 88
3242.54 89
3242.67 89
3242.80 88
3242.93 85
3243.06 82
3243.19 78
3243.32 73
3243.45 69
3243.58 64
3243.71 59
3243.84 54
3243.97 49
3244.10 44
3244.23 40
3244.36 36
3244.49 33
3244.63 31
3244.76 29
3244.89 29
3245.02 30
3245.15 33
3245.28 39
3245.41 48
3245.54 60
3245.67 75
3245.80 91
3245.93 106
3246.06 119
3246.19 128
3246.32 132
3246.45 131
3246.58 128
3246.71 123
3246.85 119
3246.98 117
3247.11 120
3247.24 127
3247.37 139
3247.50 154
3247.63 173
3247.76 193
3247.89 216
3248.02 240
3248.15 264
3248.28 287
3248.41 309
3248.54 328
3248.67 344
3248.81 355
3248.94 362
3249.07 366
3249.20 367
3249.33 368
3249.46 367
3249.59 367
3249.72 367
3249.85 367
3249.98 365
3250.11 361
3250.24 356
3250.37 348
3250.50 339
3250.63 330
3250.77 320
3250.90 311
3251.03 303
3251.16 296
3251.29 290
3251.42 286
3251.55 282
3251.68 278
3251.81 274
3251.94 268
3252.07 260
3252.20 250
3252.33 240
3252.46 229
3252.60 220
3252.73 212
3252.86 206
3252.99 203
3253.12 202
3253.25 201
3253.38 199
3253.51 196
3253.64 192
3253.77 186
3253.90 179
3254.03 171
3254.16 165
3254.30 159
3254.43 155
3254.56 152
3254.69 151
3254.82 150
3254.95 149
3255.08 149
3255.21 150
3255.34 150
3255.47 150
3255.60 149
3255.73 149
3255.86 148
3256.00 146
3256.13 143
3256.26 140
3256.39 137
3256.52 134
3256.65 132
3256.78 129
3256.91 126
3257.04 123
3257.17 120
3257.30 116
3257.43 111
3257.57 106
3257.70 101
3257.83 96
3257.96 93
3258.09 91
3258.22 90
3258.35 89
3258.48 87
3258.61 85
3258.74 82
3258.87 78
3259.00 73
3259.14 68
3259.27 63
3259.40 60
3259.53 59
3259.66 59
3259.79 61
3259.92 64
3260.05 69
3260.18 74
3260.31 81
3260.44 89
3260.58 97
3260.71 105
3260.84 111
3260.97 115
3261.10 117
3261.23 116
3261.36 113
3261.49 109
3261.62 105
3261.75 102
3261.88 100
3262.02 100
3262.15 102
3262.28 105
3262.41 109
3262.54 114
3262.67 120
3262.80 126
3262.93 134
3263.06 143
3263.19 152
3263.33 162
3263.46 170
3263.59 179
3263.72 187
3263.85 195
3263.98 204
3264.11 214
3264.24 228
3264.37 244
3264.50 263
3264.63 283
3264.77 306
3264.90 330
3265.03 356
3265.16 383
3265.29 412
3265.42 441
3265.55 469
3265.68 494
3265.81 514
3265.94 527
3266.08 534
3266.21 535
3266.34 532
3266.47 528
3266.60 524
3266.73 522
3266.86 523
3266.99 526
3267.12 532
3267.25 538
3267.39 545
3267.52 552
3267.65 559
3267.78 566
3267.91 574
3268.04 583
3268.17 592
3268.30 600
3268.43 607
3268.57 611
3268.70 612
3268.83 610
3268.96 604
3269.09 596
3269.22 587
3269.35 578
3269.48 568
3269.61 558
3269.75 547
3269.88 535
3270.01 521
3270.14 506
3270.27 488
3270.40 469
3270.53 448
3270.66 427
3270.79 406
3270.93 387
3271.06 369
3271.19 354
3271.32 343
3271.45 334
3271.58 328
3271.71 323
3271.84 317
3271.97 311
3272.11 305
3272.24 299
3272.37 294
3272.50 289
3272.63 286
3272.76 285
3272.89 283
3273.02 282
3273.15 279
3273.29 275
3273.42 270
3273.55 265
3273.68 258
3273.81 251
3273.94 244
3274.07 237
3274.20 231
3274.33 225
3274.47 220
3274.60 216
3274.73 213
3274.86 209
3274.99 206
3275.12 203
3275.25 199
3275.38 195
3275.52 191
3275.65 187
3275.78 183
3275.91 180
3276.04 177
3276.17 176
3276.30 177
3276.43 180
3276.57 186
3276.70 194
3276.83 203
3276.96 210
3277.09 216
3277.22 217
3277.35 215
3277.48 208
3277.62 198
3277.75 186
3277.88 173
3278.01 161
3278.14 150
3278.27 142
3278.40 136
3278.53 133
3278.67 132
3278.80 132
3278.93 133
3279.06 135
3279.19 136
3279.32 137
3279.45 138
3279.58 139
3279.72 141
3279.85 145
3279.98 148
3280.11 152
3280.24 154
3280.37 155
3280.50 154
3280.63 151
3280.77 147
3280.90 143
3281.03 140
3281.16 139
3281.29 139
3281.42 141
3281.55 143
3281.68 146
3281.82 148
3281.95 151
3282.08 154
3282.21 157
3282.34 161
3282.47 166
3282.60 171
3282.74 177
3282.87 182
3283.00 186
3283.13 188
3283.26 186
3283.39 183
3283.52 176
3283.66 168
3283.79 159
3283.92 151
3284.05 144
3284.18 139
3284.31 135
3284.44 133
3284.57 132
3284.71 131
3284.84 128
3284.97 124
3285.10 118
3285.23 111
3285.36 105
3285.49 101
3285.63 99
3285.76 100
3285.89 103
3286.02 106
3286.15 108
3286.28 108
3286.41 105
3286.55 99
3286.68 93
3286.81 86
3286.94 81
3287.07 79
3287.20 79
3287.33 83
3287.47 89
3287.60 97
3287.73 106
3287.86 116
3287.99 125
3288.12 133
3288.25 138
3288.39 141
3288.52 141
3288.65 139
3288.78 135
3288.91 129
3289.04 122
3289.17 115
3289.31 107
3289.44 100
3289.57 93
3289.70 87
3289.83 82
3289.96 77
3290.10 74
3290.23 72
3290.36 72
3290.49 73
3290.62 76
3290.75 79
3290.88 81
3291.02 83
3291.15 84
3291.28 83
3291.41 82
3291.54 81
3291.67 80
3291.80 81
3291.94 84
3292.07 88
3292.20 94
3292.33 99
3292.46 104
3292.59 108
3292.73 110
3292.86 111
3292.99 111
3293.12 111
3293.25 111
3293.38 113
3293.51 115
3293.65 117
3293.78 119
3293.91 119
3294.04 119
3294.17 119
3294.30 117
3294.44 116
3294.57 115
3294.70 114
3294.83 113
3294.96 111
3295.09 108
3295.23 106
3295.36 105
3295.49 106
3295.62 110
3295.75 115
3295.88 122
3296.02 129
3296.15 135
3296.28 138
3296.41 139
3296.54 139
3296.67 138
3296.80 138
3296.94 141
3297.07 146
3297.20 154
3297.33 163
3297.46 174
3297.59 183
3297.73 190
3297.86 194
3297.99 196
3298.12 195
3298.25 192
3298.38 189
3298.52 186
3298.65 186
3298.78 187
3298.91 191
3299.04 197
3299.17 202
3299.31 206
3299.44 208
3299.57 206
3299.70 201
3299.83 194
3299.96 185
3300.10 175
3300.23 166
3300.36 159
3300.49 153
3300.62 151
3300.75 150
3300.89 152
3301.02 157
3301.15 163
3301.28 169
3301.41 175
3301.55 180
3301.68 183
3301.81 182
3301.94 179
3302.07 174
3302.20 167
3302.34 159
3302.47 152
3302.60 145
3302.73 139
3302.86 132
3302.99 125
3303.13 117
3303.26 108
3303.39 100
3303.52 91
3303.65 85
3303.78 80
3303.92 78
3304.05 79
3304.18 83
3304.31 88
3304.44 94
3304.58 99
3304.71 102
3304.84 103
3304.97 101
3305.10 96
3305.23 90
3305.37 83
3305.50 75
3305.63 69
3305.76 66
3305.89 64
3306.03 64
3306.16 66
3306.29 69
3306.42 73
3306.55 77
3306.68 82
3306.82 86
3306.95 89
3307.08 91
3307.21 91
3307.34 89
3307.48 83
3307.61 75
3307.74 65
3307.87 55
3308.00 46
3308.13 40
3308.27 36
3308.40 34
3308.53 35
3308.66 36
3308.79 37
3308.93 39
3309.06 40
3309.19 41
3309.32 43
3309.45 46
3309.59 49
3309.72 53
3309.85 56
3309.98 57
3310.11 58
3310.24 57
3310.38 56
3310.51 55
3310.64 56
3310.77 57
3310.90 59
3311.04 62
3311.17 65
3311.30 68
3311.43 71
3311.56 74
3311.70 78
3311.83 81
3311.96 86
3312.09 91
3312.22 96
3312.36 101
3312.49 104
3312.62 106
3312.75 104
3312.88 100
3313.01 93
3313.15 84
3313.28 75
3313.41 66
3313.54 59
3313.67 55
3313.81 53
3313.94 55
3314.07 60
3314.20 66
3314.33 73
3314.47 80
3314.60 88
3314.73 94
3314.86 99
3314.99 103
3315.13 106
3315.26 107
3315.39 106
3315.52 103
3315.65 98
3315.79 92
3315.92 86
3316.05 80
3316.18 74
3316.31 70
3316.45 69
3316.58 69
3316.71 72
3316.84 75
3316.97 79
3317.11 81
3317.24 80
3317.37 77
3317.50 72
3317.63 64
3317.77 55
3317.90 47
3318.03 40
3318.16 35
3318.30 32
3318.43 30
3318.56 28
3318.69 28
3318.82 27
3318.96 27
3319.09 28
3319.22 29
3319.35 30
3319.48 32
3319.62 34
3319.75 36
3319.88 37
3320.01 37
3320.14 36
3320.28 34
3320.41 32
3320.54 29
3320.67 27
3320.80 25
3320.94 24
3321.07 24
3321.20 25
3321.33 25
3321.47 25
3321.60 25
3321.73 24
3321.86 24
3321.99 24
3322.13 26
3322.26 29
3322.39 35
3322.52 41
3322.65 49
3322.79 56
3322.92 63
3323.05 69
3323.18 73
3323.32 75
3323.45 75
3323.58 72
3323.71 68
3323.84 63
3323.98 58
3324.11 54
3324.24 51
3324.37 50
3324.50 50
3324.64 52
3324.77 55
3324.90 58
3325.03 60
3325.17 63
3325.30 66
3325.43 71
3325.56 77
3325.69 84
3325.83 92
3325.96 99
3326.09 105
3326.22 108
3326.36 108
3326.49 105
3326.62 99
3326.75 91
3326.88 83
3327.02 76
3327.15 71
3327.28 68
3327.41 67
3327.55 69
3327.68 73
3327.81 78
3327.94 85
3328.07 92
3328.21 98
3328.34 102
3328.47 103
3328.60 103
3328.74 100
3328.87 96
3329.00 91
3329.13 87
3329.26 82
3329.40 78
3329.53 74
3329.66 70
3329.79 66
3329.93 61
3330.06 56
3330.19 52
3330.32 49
3330.46 47
3330.59 47
3330.72 48
3330.85 50
3330.98 52
3331.12 54
3331.25 56
3331.38 57
3331.51 60
3331.65 62
3331.78 65
3331.91 67
3332.04 68
3332.18 67
3332.31 64
3332.44 59
3332.57 53
3332.70 48
3332.84 44
3332.97 44
3333.10 47
3333.23 54
3333.37 64
3333.50 74
3333.63 84
3333.76 92
3333.90 96
3334.03 96
3334.16 93
3334.29 85
3334.43 75
3334.56 64
3334.69 52
3334.82 40
3334.96 30
3335.09 21
3335.22 14
3335.35 8
3335.48 3
3335.62 0
3335.75 0
3335.88 0
3336.01 0
3336.15 0
3336.28 0
3336.41 3
3336.54 7
3336.68 11
3336.81 14
3336.94 15
3337.07 15
3337.21 14
3337.34 12
3337.47 10
3337.60 6
3337.74 3
3337.87 0
3338.00 0
3338.13 0
3338.27 0
3338.40 0
3338.53 0
3338.66 0
3338.80 0
3338.93 0
3339.06 2
3339.19 3
3339.33 6
3339.46 10
3339.59 15
3339.72 23
3339.86 31
3339.99 40
3340.12 49
3340.25 56
3340.39 61
3340.52 64
3340.65 66
3340.78 66
3340.92 64
3341.05 62
3341.18 58
3341.31 55
3341.45 51
3341.58 47
3341.71 44
3341.84 41
3341.98 39
3342.11 39
3342.24 40
3342.37 42
3342.51 46
3342.64 51
3342.77 56
3342.90 61
3343.04 63
3343.17 62
3343.30 59
3343.43 52
3343.57 44
3343.70 36
3343.83 28
3343.96 22
3344.10 19
3344.23 18
3344.36 19
3344.49 22
3344.63 25
3344.76 27
3344.89 29
3345.02 30
3345.16 30
3345.29 28
3345.42 25
3345.55 21
3345.69 17
3345.82 14
3345.95 12
3346.09 10
3346.22 9
3346.35 9
3346.48 8
3346.62 8
3346.75 7
3346.88 8
3347.01 8
3347.15 9
3347.28 10
3347.41 10
3347.54 9
3347.68 8
3347.81 6
3347.94 4
3348.07 2
3348.21 2
3348.34 2
3348.47 3
3348.61 3
3348.74 2
3348.87 0
3349.00 0
3349.14 0
3349.27 0
3349.40 0
3349.53 0
3349.67 0
3349.80 6
3349.93 12
3350.06 18
3350.20 23
3350.33 27
3350.46 30
3350.60 31
3350.73 32
3350.86 33
3350.99 34
3351.13 37
3351.26 41
3351.39 47
3351.52 54
3351.66 62
3351.79 68
3351.92 73
3352.06 75
3352.19 74
3352.32 72
3352.45 68
3352.59 65
3352.72 63
3352.85 61
3352.98 61
3353.12 60
3353.25 59
3353.38 56
3353.52 51
3353.65 44
3353.78 36
3353.91 28
3354.05 21
3354.18 16
3354.31 14
3354.44 15
3354.58 20
3354.71 28
3354.84 37
3354.98 48
3355.11 57
3355.24 65
3355.37 70
3355.51 73
3355.64 73
3355.77 71
3355.91 68
3356.04 64
3356.17 60
3356.30 54
3356.44 49
3356.57 43
3356.70 39
3356.84 36
3356.97 35
3357.10 36
3357.23 39
3357.37 43
3357.50 47
3357.63 49
3357.76 49
3357.90 47
3358.03 44
3358.16 41
3358.30 39
3358.43 41
3358.56 45
3358.69 52
3358.83 60
3358.96 67
3359.09 72
3359.23 73
3359.36 71
3359.49 65
3359.62 58
3359.76 49
3359.89 41
3360.02 35
3360.16 30
3360.29 27
3360.42 26
3360.56 26
3360.69 27
3360.82 29
3360.95 31
3361.09 33
3361.22 36
3361.35 38
3361.49 41
3361.62 43
3361.75 45
3361.88 47
3362.02 48
3362.15 49
3362.28 50
3362.42 50
3362.55 50
3362.68 48
3362.81 46
3362.95 43
3363.08 40
3363.21 37
3363.35 37
3363.48 38
3363.61 41
3363.75 46
3363.88 51
3364.01 56
3364.14 59
3364.28 60
3364.41 59
3364.54 56
3364.68 52
3364.81 48
3364.94 43
3365.08 39
3365.21 35
3365.34 32
3365.47 30
3365.61 29
3365.74 30
3365.87 34
3366.01 39
3366.14 46
3366.27 53
3366.41 58
3366.54 61
3366.67 61
3366.80 59
3366.94 56
3367.07 53
3367.20 52
3367.34 54
3367.47 58
3367.60 63
3367.74 69
3367.87 74
3368.00 77
3368.13 79
3368.27 78
3368.40 77
3368.53 76
3368.67 75
3368.80 75
3368.93 75
3369.07 76
3369.20 78
3369.33 79
3369.47 81
3369.60 82
3369.73 84
3369.86 86
3370.00 88
3370.13 90
3370.26 92
3370.40 93
3370.53 95
3370.66 96
3370.80 96
3370.93 97
3371.06 97
3371.20 98
3371.33 98
3371.46 98
3371.59 98
3371.73 98
3371.86 98
3371.99 98
3372.13 99
3372.26 101
3372.39 104
3372.53 108
3372.66 112
3372.79 116
3372.93 119
3373.06 121
3373.19 120
3373.33 117
3373.46 112
3373.59 107
3373.72 101
3373.86 96
3373.99 89
3374.12 82
3374.26 75
3374.39 68
3374.52 61
3374.66 56
3374.79 54
3374.92 55
3375.06 58
3375.19 64
3375.32 70
3375.46 74
3375.59 77
3375.72 77
3375.86 75
3375.99 69
3376.12 62
3376.26 53
3376.39 45
3376.52 38
3376.65 31
3376.79 27
3376.92 25
3377.05 25
3377.19 25
3377.32 27
3377.45 28
3377.59 29
3377.72 30
3377.85 30
3377.99 30
3378.12 29
3378.25 28
3378.39 27
3378.52 25
3378.65 23
3378.79 20
3378.92 17
3379.05 15
3379.19 12
3379.32 11
3379.45 11
3379.59 11
3379.72 12
3379.85 13
3379.99 15
3380.12 15
3380.25 15
3380.39 15
3380.52 15
3380.65 14
3380.79 14
3380.92 15
3381.05 16
3381.19 18
3381.32 21
3381.45 26
3381.59 31
3381.72 38
3381.85 45
3381.99 53
3382.12 61
3382.25 68
3382.39 74
3382.52 78
3382.65 80
3382.79 81
3382.92 80
3383.05 77
3383.19 74
3383.32 71
3383.45 68
3383.59 66
3383.72 64
3383.85 63
3383.99 61
3384.12 60
3384.25 58
3384.39 56
3384.52 55
3384.65 55
3384.79 57
3384.92 61
3385.05 65
3385.19 69
3385.32 71
3385.45 70
3385.59 67
3385.72 60
3385.85 53
3385.99 46
3386.12 40
3386.25 36
3386.39 34
3386.52 34
3386.65 37
3386.79 41
3386.92 47
3387.05 54
3387.19 63
3387.32 74
3387.45 86
3387.59 97
3387.72 106
3387.85 111
3387.99 112
3388.12 109
3388.25 103
3388.39 95
3388.52 87
3388.65 80
3388.79 76
3388.92 74
3389.06 74
3389.19 75
3389.32 76
3389.46 76
3389.59 76
3389.72 74
3389.86 73
3389.99 73
3390.12 74
3390.26 75
3390.39 77
3390.52 77
3390.66 76
3390.79 73
3390.92 68
3391.06 63
3391.19 56
3391.32 50
3391.46 45
3391.59 40
3391.72 36
3391.86 32
3391.99 28
3392.13 25
3392.26 23
3392.39 23
3392.53 25
3392.66 28
3392.79 31
3392.93 33
3393.06 34
3393.19 34
3393.33 31
3393.46 28
3393.59 25
3393.73 24
3393.86 23
3394.00 24
3394.13 25
3394.26 26
3394.40 25
3394.53 23
3394.66 19
3394.80 14
3394.93 9
3395.06 4
3395.20 0
3395.33 0
3395.46 0
3395.60 0
3395.73 0
3395.87 0
3396.00 0
3396.13 0
3396.27 0
3396.40 3
3396.53 8
3396.67 13
3396.80 17
3396.93 22
3397.07 28
3397.20 34
3397.33 41
3397.47 48
3397.60 55
3397.74 60
3397.87 63
3398.00 65
3398.14 65
3398.27 66
3398.40 67
3398.54 69
3398.67 73
3398.80 77
3398.94 82
3399.07 86
3399.21 89
3399.34 90
3399.47 90
3399.61 88
3399.74 86
3399.87 83
3400.01 80
3400.14 79
3400.28 79
3400.41 81
3400.54 85
3400.68 90
3400.81 96
3400.94 101
3401.08 104
3401.21 106
3401.34 107
3401.48 106
3401.61 105
3401.75 105
3401.88 106
3402.01 109
3402.15 114
3402.28 119
3402.41 126
3402.55 133
3402.68 140
3402.82 147
3402.95 154
3403.08 162
3403.22 171
3403.35 181
3403.48 190
3403.62 198
3403.75 205
3403.89 212
3404.02 217
3404.15 223
3404.29 230
3404.42 239
3404.55 250
3404.69 263
3404.82 277
3404.96 291
3405.09 304
3405.22 314
3405.36 322
3405.49 328
3405.62 332
3405.76 334
3405.89 335
3406.03 334
3406.16 332
3406.29 328
3406.43 321
3406.56 311
3406.69 299
3406.83 284
3406.96 267
3407.10 248
3407.23 230
3407.36 212
3407.50 197
3407.63 183
3407.77 171
3407.90 161
3408.03 151
3408.17 142
3408.30 133
3408.43 125
3408.57 118
3408.70 112
3408.84 110
3408.97 110
3409.10 112
3409.24 116
3409.37 120
3409.51 124
3409.64 125
3409.77 125
3409.91 123
3410.04 120
3410.17 116
3410.31 113
3410.44 111
3410.58 109
3410.71 107
3410.84 106
3410.98 105
3411.11 105
3411.25 106
3411.38 108
3411.51 110
3411.65 113
3411.78 116
3411.92 118
3412.05 120
3412.18 120
3412.32 118
3412.45 116
3412.58 114
3412.72 111
3412.85 108
3412.99 106
3413.12 103
3413.25 101
3413.39 98
3413.52 94
3413.66 89
3413.79 83
3413.92 76
3414.06 70
3414.19 65
3414.33 63
3414.46 63
3414.59 67
3414.73 72
3414.86 79
3415.00 86
3415.13 93
3415.26 99
3415.40 103
3415.53 106
3415.67 107
3415.80 107
3415.93 106
3416.07 104
3416.20 101
3416.34 97
3416.47 92
3416.60 87
3416.74 82
3416.87 78
3417.01 75
3417.14 73
3417.27 71
3417.41 69
3417.54 66
3417.68 63
3417.81 61
3417.94 58
3418.08 57
3418.21 56
3418.35 57
3418.48 58
3418.61 60
3418.75 63
3418.88 67
3419.02 71
3419.15 76
3419.28 83
3419.42 92
3419.55 102
3419.69 114
3419.82 127
3419.95 140
3420.09 152
3420.22 161
3420.36 167
3420.49 169
3420.62 168
3420.76 162
3420.89 152
3421.03 139
3421.16 125
3421.30 111
3421.43 98
3421.56 86
3421.70 78
3421.83 72
3421.97 69
3422.10 68
3422.23 68
3422.37 68
3422.50 67
3422.64 64
3422.77 60
3422.90 56
3423.04 50
3423.17 43
3423.31 36
3423.44 31
3423.58 26
3423.71 24
3423.84 24
3423.98 26
3424.11 30
3424.25 34
3424.38 37
3424.51 40
3424.65 41
3424.78 40
3424.92 39
3425.05 38
3425.19 37
3425.32 36
3425.45 37
3425.59 39
3425.72 40
3425.86 41
3425.99 41
3426.12 41
3426.26 41
3426.39 42
3426.53 43
3426.66 45
3426.80 47
3426.93 50
3427.06 52
3427.20 54
3427.33 55
3427.47 58
3427.60 62
3427.73 67
3427.87 75
3428.00 83
3428.14 92
3428.27 100
3428.41 106
3428.54 111
3428.67 114
3428.81 116
3428.94 118
3429.08 120
3429.21 124
3429.35 128
3429.48 132
3429.61 135
3429.75 137
3429.88 139
3430.02 139
3430.15 139
3430.29 140
3430.42 141
3430.55 144
3430.69 148
3430.82 152
3430.96 157
3431.09 162
3431.23 168
3431.36 173
3431.49 179
3431.63 184
3431.76 190
3431.90 195
3432.03 200
3432.17 205
3432.30 210
3432.43 214
3432.57 217
3432.70 218
3432.84 218
3432.97 215
3433.11 210
3433.24 202
3433.37 193
3433.51 182
3433.64 173
3433.78 164
3433.91 158
3434.05 154
3434.18 154
3434.31 156
3434.45 160
3434.58 165
3434.72 169
3434.85 171
3434.99 172
3435.12 170
3435.26 167
3435.39 162
3435.52 158
3435.66 153
3435.79 149
3435.93 143
3436.06 137
3436.20 129
3436.33 119
3436.46 107
3436.60 93
3436.73 80
3436.87 69
3437.00 60
3437.14 55
3437.27 54
3437.41 55
3437.54 60
3437.67 66
3437.81 73
3437.94 80
3438.08 86
3438.21 91
3438.35 95
3438.48 98
3438.62 101
3438.75 102
3438.88 102
3439.02 102
3439.15 102
3439.29 103
3439.42 104
3439.56 107
3439.69 111
3439.83 118
3439.96 125
3440.09 133
3440.23 141
3440.36 147
3440.50 153
3440.63 156
3440.77 156
3440.90 153
3441.04 148
3441.17 140
3441.30 130
3441.44 120
3441.57 110
3441.71 102
3441.84 97
3441.98 94
3442.11 93
3442.25 93
3442.38 94
3442.51 95
3442.65 94
3442.78 92
3442.92 88
3443.05 83
3443.19 78
3443.32 72
3443.46 66
3443.59 60
3443.73 56
3443.86 52
3443.99 50
3444.13 51
3444.26 53
3444.40 57
3444.53 63
3444.67 68
3444.80 73
3444.94 77
3445.07 79
3445.21 79
3445.34 78
3445.47 76
3445.61 73
3445.74 70
3445.88 66
3446.01 61
3446.15 55
3446.28 49
3446.42 43
3446.55 38
3446.69 34
3446.82 32
3446.96 31
3447.09 32
3447.22 35
3447.36 39
3447.49 43
3447.63 46
3447.76 49
3447.90 50
3448.03 50
3448.17 47
3448.30 43
3448.44 39
3448.57 34
3448.71 30
3448.84 28
3448.97 28
3449.11 32
3449.24 37
3449.38 42
3449.51 48
3449.65 52
3449.78 54
3449.92 52
3450.05 48
3450.19 43
3450.32 37
3450.46 31
3450.59 25
3450.72 20
3450.86 15
3450.99 11
3451.13 7
3451.26 3
3451.40 0
3451.53 0
3451.67 0
3451.80 0
3451.94 0
3452.07 0
3452.21 0
3452.34 0
3452.48 0
3452.61 4
3452.75 9
3452.88 15
3453.01 21
3453.15 26
3453.28 29
3453.42 29
3453.55 26
3453.69 22
3453.82 17
3453.96 13
3454.09 10
3454.23 10
3454.36 12
3454.50 17
3454.63 25
3454.77 33
3454.90 42
3455.04 49
3455.17 55
3455.31 58
3455.44 58
3455.57 56
3455.71 52
3455.84 48
3455.98 45
3456.11 44
3456.25 48
3456.38 55
3456.52 65
3456.65 77
3456.79 90
3456.92 102
3457.06 111
3457.19 117
3457.33 120
3457.46 119
3457.60 116
3457.73 112
3457.87 108
3458.00 105
3458.14 103
3458.27 101
3458.41 99
3458.54 96
3458.67 91
3458.81 85
3458.94 78
3459.08 72
3459.21 66
3459.35 62
3459.48 59
3459.62 58
3459.75 58
3459.89 58
3460.02 59
3460.16 59
3460.29 58
3460.43 57
3460.56 54
3460.70 51
3460.83 47
3460.97 43
3461.10 37
3461.24 32
3461.37 28
3461.51 25
3461.64 23
3461.78 24
3461.91 25
3462.05 28
3462.18 32
3462.32 37
3462.45 43
3462.59 51
3462.72 61
3462.86 71
3462.99 82
3463.13 92
3463.26 99
3463.40 104
3463.53 107
3463.67 108
3463.80 109
3463.94 111
3464.07 116
3464.20 123
3464.34 131
3464.47 141
3464.61 151
3464.74 158
3464.88 165
3465.01 168
3465.15 170
3465.28 171
3465.42 170
3465.55 169
3465.69 168
3465.82 167
3465.96 166
3466.09 165
3466.23 166
3466.36 167
3466.50 169
3466.63 172
3466.77 175
3466.90 176
3467.04 176
3467.17 173
3467.31 169
3467.44 163
3467.58 155
3467.71 147
3467.85 138
3467.98 128
3468.12 119
3468.25 110
3468.39 104
3468.52 100
3468.66 100
3468.79 102
3468.93 105
3469.06 110
3469.20 114
3469.33 117
3469.47 118
3469.60 117
3469.74 115
3469.87 111
3470.01 107
3470.14 102
3470.28 98
3470.41 94
3470.55 92
3470.68 91
3470.82 93
3470.95 96
3471.09 102
3471.22 108
3471.36 115
3471.50 123
3471.63 129
3471.77 135
3471.90 139
3472.04 140
3472.17 139
3472.31 134
3472.44 128
3472.58 120
3472.71 113
3472.85 107
3472.98 105
3473.12 105
3473.25 108
3473.39 112
3473.52 117
3473.66 120
3473.79 122
3473.93 123
3474.06 121
3474.20 118
3474.33 114
3474.47 109
3474.60 104
3474.74 98
3474.87 93
3475.01 88
3475.14 83
3475.28 79
3475.41 76
3475.55 73
3475.68 70
3475.82 67
3475.95 65
3476.09 63
3476.22 62
3476.36 62
3476.49 62
3476.63 64
3476.77 66
3476.90 68
3477.04 70
3477.17 70
3477.31 71
3477.44 70
3477.58 70
3477.71 69
3477.85 70
3477.98 71
3478.12 71
3478.25 71
3478.39 69
3478.52 66
3478.66 62
3478.79 57
3478.93 51
3479.06 47
3479.20 42
3479.33 39
3479.47 36
3479.60 33
3479.74 31
3479.87 30
3480.01 30
3480.15 32
3480.28 37
3480.42 44
3480.55 51
3480.69 59
3480.82 67
3480.96 73
3481.09 79
3481.23 82
3481.36 84
3481.50 83
3481.63 82
3481.77 79
3481.90 74
3482.04 69
3482.17 64
3482.31 58
3482.44 54
3482.58 51
3482.72 48
3482.85 47
3482.99 46
3483.12 46
3483.26 47
3483.39 48
3483.53 48
3483.66 49
3483.80 50
3483.93 50
3484.07 49
3484.20 49
3484.34 48
3484.47 47
3484.61 47
3484.75 47
3484.88 47
3485.02 47
3485.15 47
3485.29 45
3485.42 41
3485.56 37
3485.69 30
3485.83 22
3485.96 14
3486.10 7
3486.23 1
3486.37 0
3486.50 0
3486.64 0
3486.78 0
3486.91 0
3487.05 0
3487.18 0
3487.32 0
3487.45 1
3487.59 7
3487.72 15
3487.86 22
3487.99 31
3488.13 40
3488.26 50
3488.40 60
3488.54 70
3488.67 78
3488.81 86
3488.94 91
3489.08 94
3489.21 94
3489.35 92
3489.48 89
3489.62 84
3489.75 78
3489.89 71
3490.03 65
3490.16 60
3490.30 56
3490.43 53
3490.57 53
3490.70 54
3490.84 56
3490.97 58
3491.11 59
3491.24 60
3491.38 59
3491.51 57
3491.65 55
3491.79 51
3491.92 48
3492.06 46
3492.19 45
3492.33 45
3492.46 47
3492.60 50
3492.73 54
3492.87 58
3493.01 62
3493.14 64
3493.28 65
3493.41 64
3493.55 63
3493.68 61
3493.82 58
3493.95 56
3494.09 54
3494.22 52
3494.36 51
3494.50 51
3494.63 51
3494.77 52
3494.90 52
3495.04 51
3495.17 49
3495.31 45
3495.44 40
3495.58 34
3495.72 28
3495.85 22
3495.99 18
3496.12 14
3496.26 13
3496.39 13
3496.53 14
3496.66 17
3496.80 21
3496.94 25
3497.07 30
3497.21 35
3497.34 40
3497.48 45
3497.61 50
3497.75 55
3497.88 60
3498.02 65
3498.16 70
3498.29 74
3498.43 79
3498.56 82
3498.70 84
3498.83 86
3498.97 86
3499.11 85
3499.24 84
3499.38 83
3499.51 82
3499.65 83
3499.78 84
3499.92 85
3500.05 86
3500.19 85
3500.33 84
3500.46 81
3500.60 77
3500.73 73
3500.87 69
3501.00 65
3501.14 61
3501.28 59
3501.41 59
3501.55 61
3501.68 65
3501.82 70
3501.95 77
3502.09 84
3502.22 91
3502.36 96
3502.50 100
3502.63 102
3502.77 101
3502.90 100
3503.04 96
3503.17 92
3503.31 85
3503.45 77
3503.58 67
3503.72 56
3503.85 44
3503.99 32
3504.12 22
3504.26 13
3504.40 7
3504.53 3
3504.67 1
3504.80 2
3504.94 3
3505.07 6
3505.21 9
3505.35 13
3505.48 18
3505.62 24
3505.75 31
3505.89 38
3506.02 45
3506.16 50
3506.30 55
3506.43 57
3506.57 57
3506.70 56
3506.84 54
3506.97 51
3507.11 49
3507.25 48
3507.38 48
3507.52 49
3507.65 53
3507.79 59
3507.93 66
3508.06 74
3508.20 80
3508.33 84
3508.47 86
3508.60 86
3508.74 85
3508.88 83
3509.01 81
3509.15 80
3509.28 80
3509.42 80
3509.55 79
3509.69 77
3509.83 74
3509.96 70
3510.10 66
3510.23 62
3510.37 59
3510.51 60
3510.64 62
3510.78 68
3510.91 78
3511.05 90
3511.18 104
3511.32 120
3511.46 135
3511.59 149
3511.73 160
3511.86 167
3512.00 171
3512.14 171
3512.27 169
3512.41 166
3512.54 163
3512.68 161
3512.82 159
3512.95 159
3513.09 161
3513.22 165
3513.36 170
3513.49 176
3513.63 185
3513.77 195
3513.90 206
3514.04 216
3514.17 226
3514.31 235
3514.45 242
3514.58 247
3514.72 251
3514.85 253
3514.99 255
3515.13 258
3515.26 260
3515.40 263
3515.53 266
3515.67 270
3515.81 273
3515.94 277
3516.08 281
3516.21 283
3516.35 286
3516.48 287
3516.62 286
3516.76 282
3516.89 276
3517.03 268
3517.16 258
3517.30 246
3517.44 234
3517.57 223
3517.71 212
3517.84 203
3517.98 196
3518.12 190
3518.25 185
3518.39 182
3518.52 178
3518.66 174
3518.80 168
3518.93 162
3519.07 155
3519.20 147
3519.34 139
3519.48 131
3519.61 123
3519.75 116
3519.88 109
3520.02 104
3520.16 101
3520.29 99
3520.43 99
3520.56 102
3520.70 105
3520.84 110
3520.97 115
3521.11 120
3521.24 126
3521.38 131
3521.52 136
3521.65 141
3521.79 145
3521.92 149
3522.06 152
3522.20 155
3522.33 158
3522.47 162
3522.61 166
3522.74 171
3522.88 176
3523.01 180
3523.15 183
3523.29 184
3523.42 183
3523.56 180
3523.69 176
3523.83 171
3523.97 166
3524.10 161
3524.24 155
3524.37 148
3524.51 141
3524.65 133
3524.78 125
3524.92 117
3525.05 111
3525.19 107
3525.33 104
3525.46 102
3525.60 100
3525.74 97
3525.87 92
3526.01 86
3526.14 79
3526.28 72
3526.42 65
3526.55 61
3526.69 60
3526.82 62
3526.96 68
3527.10 76
3527.23 87
3527.37 98
3527.51 109
3527.64 119
3527.78 127
3527.91 132
3528.05 134
3528.19 133
3528.32 129
3528.46 123
3528.59 116
3528.73 110
3528.87 106
3529.00 105
3529.14 107
3529.28 111
3529.41 116
3529.55 122
3529.68 127
3529.82 131
3529.96 135
3530.09 139
3530.23 144
3530.37 149
3530.50 154
3530.64 159
3530.77 162
3530.91 162
3531.05 159
3531.18 154
3531.32 148
3531.46 143
3531.59 141
3531.73 144
3531.86 151
3532.00 161
3532.14 173
3532.27 185
3532.41 193
3532.55 198
3532.68 198
3532.82 194
3532.95 186
3533.09 175
3533.23 162
3533.36 149
3533.50 136
3533.64 124
3533.77 114
3533.91 106
3534.04 101
3534.18 97
3534.32 95
3534.45 95
3534.59 97
3534.73 100
3534.86 104
3535.00 108
3535.13 112
3535.27 116
3535.41 118
3535.54 118
3535.68 116
3535.82 113
3535.95 108
3536.09 103
3536.23 98
3536.36 94
3536.50 90
3536.63 89
3536.77 88
3536.91 90
3537.04 94
3537.18 99
3537.32 105
3537.45 111
3537.59 118
3537.72 123
3537.86 128
3538.00 130
3538.13 130
3538.27 129
3538.41 127
3538.54 123
3538.68 119
3538.82 116
3538.95 112
3539.09 110
3539.22 108
3539.36 107
3539.50 106
3539.63 105
3539.77 106
3539.91 106
3540.04 106
3540.18 106
3540.32 104
3540.45 99
3540.59 92
3540.73 84
3540.86 76
3541.00 70
3541.13 66
3541.27 66
3541.41 70
3541.54 75
3541.68 80
3541.82 84
3541.95 85
3542.09 84
3542.23 79
3542.36 73
3542.50 68
3542.64 63
3542.77 59
3542.91 57
3543.04 56
3543.18 55
3543.32 54
3543.45 53
3543.59 51
3543.73 50
3543.86 49
3544.00 48
3544.14 46
3544.27 43
3544.41 40
3544.55 37
3544.68 34
3544.82 31
3544.96 31
3545.09 31
3545.23 34
3545.37 36
3545.50 38
3545.64 39
3545.77 39
3545.91 36
3546.05 31
3546.18 25
3546.32 20
3546.46 14
3546.59 9
3546.73 5
3546.87 3
3547.00 1
3547.14 0
3547.28 0
3547.41 0
3547.55 0
3547.69 0
3547.82 0
3547.96 0
3548.10 0
3548.23 0
3548.37 2
3548.51 7
3548.64 12
3548.78 17
3548.92 22
3549.05 25
3549.19 28
3549.32 30
3549.46 32
3549.60 33
3549.73 32
3549.87 30
3550.01 27
3550.14 23
3550.28 17
3550.42 12
3550.55 7
3550.69 2
3550.83 0
3550.96 0
3551.10 0
3551.24 0
3551.37 0
3551.51 0
3551.65 0
3551.78 0
3551.92 3
3552.06 6
3552.19 7
3552.33 8
3552.47 7
3552.60 5
3552.74 4
3552.88 3
3553.01 3
3553.15 4
3553.29 7
3553.42 11
3553.56 16
3553.70 22
3553.83 28
3553.97 35
3554.11 41
3554.24 48
3554.38 54
3554.52 59
3554.65 63
3554.79 65
3554.93 66
3555.06 64
3555.20 60
3555.34 53
3555.47 45
3555.61 36
3555.75 27
3555.88 19
3556.02 14
3556.16 11
3556.29 11
3556.43 13
3556.57 17
3556.70 21
3556.84 26
3556.98 30
3557.11 33
3557.25 35
3557.39 38
3557.52 41
3557.66 45
3557.80 50
3557.93 55
3558.07 60
3558.21 63
3558.34 65
3558.48 64
3558.62 61
3558.76 57
3558.89 52
3559.03 48
3559.17 44
3559.30 42
3559.44 41
3559.58 40
3559.71 40
3559.85 39
3559.99 37
3560.12 35
3560.26 31
3560.40 28
3560.53 24
3560.67 20
3560.81 17
3560.94 14
3561.08 13
3561.22 12
3561.35 11
3561.49 11
3561.63 11
3561.76 10
3561.90 9
3562.04 7
3562.18 5
3562.31 4
3562.45 4
3562.59 5
3562.72 7
3562.86 9
3563.00 12
3563.13 14
3563.27 14
3563.41 14
3563.54 13
3563.68 12
3563.82 12
3563.95 12
3564.09 13
3564.23 14
3564.36 17
3564.50 19
3564.64 23
3564.78 26
3564.91 31
3565.05 36
3565.19 41
3565.32 45
3565.46 47
3565.60 47
3565.73 44
3565.87 39
3566.01 32
3566.14 24
3566.28 17
3566.42 12
3566.56 7
3566.69 4
3566.83 2
3566.97 0
3567.10 0
3567.24 0
3567.38 0
3567.51 0
3567.65 0
3567.79 3
3567.92 8
3568.06 12
3568.20 16
3568.34 18
3568.47 19
3568.61 21
3568.75 22
3568.88 25
3569.02 30
3569.16 36
3569.29 43
3569.43 50
3569.57 56
3569.70 61
3569.84 63
3569.98 63
3570.12 61
3570.25 57
3570.39 52
3570.53 46
3570.66 42
3570.80 39
3570.94 37
3571.07 38
3571.21 39
3571.35 42
3571.49 44
3571.62 45
3571.76 44
3571.90 40
3572.03 34
3572.17 26
3572.31 17
3572.44 9
3572.58 2
3572.72 0
3572.86 0
3572.99 0
3573.13 0
3573.27 4
3573.40 7
3573.54 8
3573.68 7
3573.82 5
3573.95 1
3574.09 0
3574.23 0
3574.36 0
3574.50 0
3574.64 0
3574.77 2
3574.91 5
3575.05 8
3575.19 10
3575.32 11
3575.46 12
3575.60 13
3575.73 14
3575.87 17
3576.01 20
3576.15 24
3576.28 29
3576.42 33
3576.56 37
3576.69 39
3576.83 41
3576.97 42
3577.11 42
3577.24 41
3577.38 40
3577.52 39
3577.65 37
3577.79 36
3577.93 34
3578.07 32
3578.20 30
3578.34 27
3578.48 24
3578.61 22
3578.75 21
3578.89 21
3579.03 21
3579.16 22
3579.30 22
3579.44 23
3579.57 24
3579.71 26
3579.85 30
3579.99 35
3580.12 42
3580.26 50
3580.40 59
3580.53 67
3580.67 74
3580.81 78
3580.95 81
3581.08 81
3581.22 79
3581.36 77
3581.49 75
3581.63 75
3581.77 75
3581.91 76
3582.04 78
3582.18 81
3582.32 84
3582.45 86
3582.59 89
3582.73 92
3582.87 94
3583.00 96
3583.14 99
3583.28 100
3583.42 102
3583.55 103
3583.69 102
3583.83 101
3583.96 99
3584.10 95
3584.24 91
3584.38 87
3584.51 85
3584.65 85
3584.79 88
3584.93 94
3585.06 103
3585.20 112
3585.34 120
3585.47 125
3585.61 128
3585.75 128
3585.89 124
3586.02 119
3586.16 113
3586.30 106
3586.44 99
3586.57 92
3586.71 86
3586.85 81
3586.98 77
3587.12 74
3587.26 72
3587.40 71
3587.53 70
3587.67 70
3587.81 71
3587.95 71
3588.08 72
3588.22 72
3588.36 72
3588.49 71
3588.63 69
3588.77 67
3588.91 64
3589.04 62
3589.18 60
3589.32 58
3589.46 58
3589.59 58
3589.73 59
3589.87 61
3590.01 63
3590.14 65
3590.28 67
3590.42 69
3590.56 70
3590.69 71
3590.83 71
3590.97 71
3591.10 71
3591.24 71
3591.38 69
3591.52 68
3591.65 66
3591.79 64
3591.93 63
3592.07 63
3592.20 63
3592.34 64
3592.48 65
3592.62 66
3592.75 65
3592.89 63
3593.03 60
3593.17 56
3593.30 52
3593.44 48
3593.58 46
3593.72 44
3593.85 45
3593.99 47
3594.13 51
3594.27 57
3594.40 64
3594.54 72
3594.68 79
3594.82 86
3594.95 93
3595.09 98
3595.23 103
3595.36 108
3595.50 113
3595.64 118
3595.78 122
3595.91 124
3596.05 125
3596.19 124
3596.33 121
3596.46 115
3596.60 108
3596.74 101
3596.88 94
3597.01 90
3597.15 89
3597.29 91
3597.43 96
3597.56 103
3597.70 111
3597.84 118
3597.98 124
3598.11 128
3598.25 130
3598.39 131
3598.53 132
3598.66 134
3598.80 136
3598.94 138
3599.08 140
3599.21 141
3599.35 139
3599.49 137
3599.63 132
3599.77 127
3599.90 122
3600.04 117
3600.18 113
3600.32 109
3600.45 106
3600.59 102
3600.73 99
3600.87 96
3601.00 94
3601.14 94
3601.28 95
3601.42 97
3601.55 100
3601.69 102
3601.83 103
3601.97 102
3602.10 99
3602.24 94
3602.38 88
3602.52 81
3602.65 75
3602.79 70
3602.93 66
3603.07 64
3603.20 63
3603.34 63
3603.48 65
3603.62 68
3603.76 71
3603.89 75
3604.03 79
3604.17 82
3604.31 84
3604.44 85
3604.58 83
3604.72 79
3604.86 74
3604.99 67
3605.13 59
3605.27 49
3605.41 40
3605.54 31
3605.68 23
3605.82 16
3605.96 11
3606.10 8
3606.23 6
3606.37 5
3606.51 5
3606.65 4
3606.78 4
3606.92 4
3607.06 4
3607.20 6
3607.33 11
3607.47 17
3607.61 25
3607.75 33
3607.89 41
3608.02 48
3608.16 52
3608.30 54
3608.44 54
3608.57 51
3608.71 48
3608.85 44
3608.99 39
3609.12 36
3609.26 32
3609.40 29
3609.54 27
3609.68 25
3609.81 23
3609.95 22
3610.09 22
3610.23 22
3610.36 24
3610.50 27
3610.64 31
3610.78 36
3610.92 41
3611.05 46
3611.19 48
3611.33 49
3611.47 46
3611.60 42
3611.74 36
3611.88 28
3612.02 21
3612.16 15
3612.29 10
3612.43 6
3612.57 3
3612.71 1
3612.84 0
3612.98 0
3613.12 0
3613.26 0
3613.40 0
3613.53 0
3613.67 2
3613.81 7
3613.95 15
3614.08 24
3614.22 33
3614.36 41
3614.50 47
3614.64 51
3614.77 51
3614.91 48
3615.05 43
3615.19 35
3615.33 27
3615.46 19
3615.60 11
3615.74 5
3615.88 0
3616.01 0
3616.15 0
3616.29 0
3616.43 0
3616.57 0
3616.70 0
3616.84 0
3616.98 0
3617.12 2
3617.26 10
3617.39 18
3617.53 25
3617.67 31
3617.81 35
3617.94 37
3618.08 38
3618.22 37
3618.36 37
3618.50 37
3618.63 40
3618.77 43
3618.91 46
3619.05 49
3619.19 50
3619.32 49
3619.46 47
3619.60 44
3619.74 41
3619.88 39
3620.01 39
3620.15 40
3620.29 44
3620.43 48
3620.57 51
3620.70 53
3620.84 53
3620.98 52
3621.12 49
3621.26 45
3621.39 42
3621.53 40
3621.67 40
3621.81 40
3621.94 41
3622.08 40
3622.22 38
3622.36 34
3622.50 29
3622.63 23
3622.77 17
3622.91 12
3623.05 9
3623.19 6
3623.32 5
3623.46 4
3623.60 4
3623.74 3
3623.88 2
3624.01 0
3624.15 0
3624.29 0
3624.43 0
3624.57 0
3624.70 0
3624.84 0
3624.98 2
3625.12 11
3625.26 21
3625.40 32
3625.53 43
3625.67 53
3625.81 60
3625.95 64
3626.09 67
3626.22 67
3626.36 67
3626.50 66
3626.64 66
3626.78 67
3626.91 67
3627.05 67
3627.19 66
3627.33 64
3627.47 61
3627.60 57
3627.74 53
3627.88 49
3628.02 46
3628.16 43
3628.29 41
3628.43 39
3628.57 36
3628.71 33
3628.85 29
3628.98 25
3629.12 22
3629.26 19
3629.40 16
3629.54 15
3629.68 15
3629.81 16
3629.95 17
3630.09 17
3630.23 18
3630.37 18
3630.50 17
3630.64 17
3630.78 17
3630.92 16
3631.06 16
3631.20 17
3631.33 17
3631.47 18
3631.61 21
3631.75 24
3631.89 28
3632.02 33
3632.16 38
3632.30 43
3632.44 46
3632.58 48
3632.71 49
3632.85 48
3632.99 46
3633.13 44
3633.27 42
3633.41 40
3633.54 39
3633.68 39
3633.82 41
3633.96 43
3634.10 45
3634.24 46
3634.37 47
3634.51 46
3634.65 44
3634.79 41
3634.93 37
3635.06 34
3635.20 32
3635.34 31
3635.48 31
3635.62 33
3635.76 35
3635.89 36
3636.03 37
3636.17 38
3636.31 37
3636.45 36
3636.58 36
3636.72 36
3636.86 38
3637.00 41
3637.14 46
3637.28 51
3637.41 56
3637.55 62
3637.69 66
3637.83 70
3637.97 73
3638.11 75
3638.24 75
3638.38 74
3638.52 71
3638.66 66
3638.80 59
3638.94 52
3639.07 45
3639.21 39
3639.35 36
3639.49 35
3639.63 38
3639.77 42
3639.90 48
3640.04 55
3640.18 61
3640.32 66
3640.46 69
3640.60 69
3640.73 68
3640.87 65
3641.01 61
3641.15 57
3641.29 54
3641.43 52
3641.56 52
3641.70 54
3641.84 58
3641.98 63
3642.12 68
3642.26 71
3642.39 73
3642.53 72
3642.67 69
3642.81 63
3642.95 57
3643.09 52
3643.22 49
3643.36 48
3643.50 50
3643.64 54
3643.78 59
3643.92 65
3644.05 71
3644.19 77
3644.33 84
3644.47 91
3644.61 99
3644.75 108
3644.88 116
3645.02 123
3645.16 129
3645.30 135
3645.44 139
3645.58 143
3645.72 147
3645.85 150
3645.99 154
3646.13 156
3646.27 158
3646.41 160
3646.55 162
3646.68 164
3646.82 168
3646.96 174
3647.10 181
3647.24 187
3647.38 193
3647.52 197
3647.65 197
3647.79 195
3647.93 190
3648.07 182
3648.21 173
3648.35 164
3648.48 154
3648.62 145
3648.76 135
3648.90 125
3649.04 115
3649.18 106
3649.32 98
3649.45 93
3649.59 89
3649.73 89
3649.87 90
3650.01 92
3650.15 94
3650.28 96
3650.42 97
3650.56 96
3650.70 96
3650.84 95
3650.98 95
3651.12 97
3651.25 100
3651.39 105
3651.53 109
3651.67 113
3651.81 114
3651.95 111
3652.09 106
3652.22 97
3652.36 86
3652.50 74
3652.64 64
3652.78 57
3652.92 53
3653.06 52
3653.19 54
3653.33 59
3653.47 65
3653.61 71
3653.75 78
3653.89 85
3654.03 92
3654.16 99
3654.30 104
3654.44 108
3654.58 109
3654.72 108
3654.86 105
3655.00 101
3655.13 99
3655.27 100
3655.41 105
3655.55 113
3655.69 122
3655.83 131
3655.97 137
3656.10 139
3656.24 136
3656.38 130
3656.52 121
3656.66 113
3656.80 107
3656.94 105
3657.08 106
3657.21 111
3657.35 118
3657.49 127
3657.63 137
3657.77 146
3657.91 155
3658.05 164
3658.18 172
3658.32 179
3658.46 186
3658.60 191
3658.74 194
3658.88 197
3659.02 198
3659.16 197
3659.29 196
3659.43 195
3659.57 192
3659.71 189
3659.85 185
3659.99 182
3660.13 178
3660.26 175
3660.40 173
3660.54 170
3660.68 168
3660.82 164
3660.96 160
3661.10 155
3661.24 149
3661.37 145
3661.51 141
3661.65 139
3661.79 138
3661.93 137
3662.07 136
3662.21 134
3662.35 131
3662.48 127
3662.62 122
3662.76 118
3662.90 115
3663.04 113
3663.18 112
3663.32 113
3663.46 113
3663.59 114
3663.73 113
3663.87 111
3664.01 108
3664.15 103
3664.29 98
3664.43 94
3664.57 89
3664.70 85
3664.84 80
3664.98 75
3665.12 69
3665.26 62
3665.40 54
3665.54 45
3665.68 37
3665.81 30
3665.95 26
3666.09 24
3666.23 25
3666.37 28
3666.51 31
3666.65 34
3666.79 37
3666.93 38
3667.06 38
3667.20 38
3667.34 36
3667.48 34
3667.62 31
3667.76 28
3667.90 24
3668.04 22
3668.17 20
3668.31 19
3668.45 19
3668.59 20
3668.73 22
3668.87 22
3669.01 22
3669.15 21
3669.29 20
3669.42 18
3669.56 17
3669.70 18
3669.84 21
3669.98 25
3670.12 30
3670.26 36
3670.40 41
3670.54 45
3670.67 47
3670.81 47
3670.95 46
3671.09 44
3671.23 42
3671.37 40
3671.51 40
3671.65 40
3671.79 40
3671.92 39
3672.06 38
3672.20 35
3672.34 32
3672.48 29
3672.62 27
3672.76 28
3672.90 31
3673.04 36
3673.18 43
3673.31 51
3673.45 57
3673.59 62
3673.73 64
3673.87 63
3674.01 60
3674.15 55
3674.29 50
3674.43 46
3674.56 42
3674.70 40
3674.84 38
3674.98 37
3675.12 36
3675.26 34
3675.40 32
3675.54 29
3675.68 26
3675.82 23
3675.95 20
3676.09 18
3676.23 16
3676.37 15
3676.51 13
3676.65 12
3676.79 9
3676.93 6
3677.07 3
3677.21 0
3677.34 0
3677.48 0
3677.62 0
3677.76 0
3677.90 2
3678.04 5
3678.18 8
3678.32 8
3678.46 8
3678.60 5
3678.74 1
3678.87 0
3679.01 0
3679.15 0
3679.29 0
3679.43 0
3679.57 0
3679.71 2
3679.85 7
3679.99 13
3680.13 18
3680.27 22
3680.40 25
3680.54 26
3680.68 26
3680.82 27
3680.96 27
3681.10 28
3681.24 31
3681.38 33
3681.52 36
3681.66 38
3681.80 39
3681.93 38
3682.07 37
3682.21 35
3682.35 32
3682.49 29
3682.63 28
3682.77 27
3682.91 27
3683.05 29
3683.19 31
3683.33 34
3683.46 37
3683.60 39
3683.74 40
3683.88 41
3684.02 41
3684.16 42
3684.30 44
3684.44 47
3684.58 51
3684.72 56
3684.86 60
3685.00 64
3685.13 67
3685.27 69
3685.41 70
3685.55 72
3685.69 73
3685.83 75
3685.97 76
3686.11 76
3686.25 76
3686.39 74
3686.53 71
3686.67 67
3686.80 62
3686.94 57
3687.08 52
3687.22 49
3687.36 47
3687.50 46
3687.64 46
3687.78 48
3687.92 49
3688.06 49
3688.20 47
3688.34 44
3688.48 40
3688.61 34
3688.75 28
3688.89 22
3689.03 18
3689.17 14
3689.31 13
3689.45 12
3689.59 14
3689.73 16
3689.87 20
3690.01 23
3690.15 25
3690.29 27
3690.43 27
3690.56 25
3690.70 22
3690.84 19
3690.98 16
3691.12 13
3691.26 12
3691.40 11
3691.54 10
3691.68 8
3691.82 6
3691.96 3
3692.10 0
3692.24 0
3692.38 0
3692.51 0
3692.65 0
3692.79 0
3692.93 0
3693.07 0
3693.21 2
3693.35 9
3693.49 19
3693.63 30
3693.77 42
3693.91 53
3694.05 61
3694.19 66
3694.33 66
3694.47 63
3694.60 56
3694.74 48
3694.88 39
3695.02 32
3695.16 26
3695.30 24
3695.44 25
3695.58 30
3695.72 36
3695.86 44
3696.00 53
3696.14 60
3696.28 66
3696.42 69
3696.56 71
3696.70 70
3696.83 68
3696.97 64
3697.11 58
3697.25 51
3697.39 43
3697.53 36
3697.67 30
3697.81 26
3697.95 26
3698.09 30
3698.23 36
3698.37 43
3698.51 50
3698.65 55
3698.79 57
3698.93 56
3699.07 52
3699.20 47
3699.34 42
3699.48 38
3699.62 36
3699.76 36
3699.90 37
3700.04 38
3700.18 39
3700.32 40
3700.46 41
3700.60 43
3700.74 47
3700.88 55
3701.02 66
3701.16 82
3701.30 102
3701.44 122
3701.58 142
3701.71 159
3701.85 172
3701.99 180
3702.13 183
3702.27 180
3702.41 174
3702.55 165
3702.69 156
3702.83 148
3702.97 141
3703.11 137
3703.25 135
3703.39 134
3703.53 133
3703.67 130
3703.81 125
3703.95 117
3704.09 107
3704.23 96
3704.37 85
3704.51 76
3704.64 70
3704.78 69
3704.92 71
3705.06 75
3705.20 80
3705.34 85
3705.48 87
3705.62 87
3705.76 84
3705.90 81
3706.04 78
3706.18 75
3706.32 73
3706.46 72
3706.60 72
3706.74 72
3706.88 73
3707.02 72
3707.16 71
3707.30 69
3707.44 67
3707.58 65
3707.72 63
3707.85 62
3707.99 63
3708.13 65
3708.27 68
3708.41 73
3708.55 78
3708.69 82
3708.83 84
3708.97 85
3709.11 84
3709.25 82
3709.39 80
3709.53 77
3709.67 75
3709.81 75
3709.95 76
3710.09 78
3710.23 80
3710.37 82
3710.51 83
3710.65 84
3710.79 84
3710.93 85
3711.07 86
3711.21 87
3711.35 89
3711.49 90
3711.63 92
3711.76 93
3711.90 93
3712.04 93
3712.18 92
3712.32 92
3712.46 91
3712.60 91
3712.74 90
3712.88 89
3713.02 88
3713.16 86
3713.30 83
3713.44 79
3713.58 73
3713.72 66
3713.86 57
3714.00 47
3714.14 38
3714.28 30
3714.42 25
3714.56 22
3714.70 22
3714.84 26
3714.98 31
3715.12 38
3715.26 45
3715.40 51
3715.54 55
3715.68 59
3715.82 61
3715.96 63
3716.10 65
3716.24 67
3716.38 69
3716.52 72
3716.66 74
3716.79 76
3716.93 77
3717.07 77
3717.21 76
3717.35 75
3717.49 73
3717.63 72
3717.77 71
3717.91 71
3718.05 73
3718.19 75
3718.33 79
3718.47 83
3718.61 88
3718.75 94
3718.89 98
3719.03 101
3719.17 102
3719.31 101
3719.45 98
3719.59 94
3719.73 89
3719.87 84
3720.01 81
3720.15 79
3720.29 80
3720.43 82
3720.57 86
3720.71 89
3720.85 91
3720.99 92
3721.13 91
3721.27 89
3721.41 86
3721.55 83
3721.69 82
3721.83 83
3721.97 86
3722.11 89
3722.25 92
3722.39 94
3722.53 95
3722.67 95
3722.81 92
3722.95 88
3723.09 84
3723.23 80
3723.37 77
3723.51 76
3723.65 74
3723.79 74
3723.93 72
3724.07 69
3724.21 65
3724.35 59
3724.49 51
3724.63 44
3724.77 37
3724.91 33
3725.05 31
3725.19 33
3725.33 37
3725.47 42
3725.61 47
3725.75 51
3725.89 52
3726.03 50
3726.17 45
3726.31 38
3726.45 31
3726.59 24
3726.73 19
3726.87 17
3727.01 18
3727.15 21
3727.29 27
3727.43 35
3727.57 45
3727.71 55
3727.84 66
3727.98 75
3728.12 80
3728.26 82
3728.40 79
3728.54 73
3728.68 63
3728.82 51
3728.96 39
3729.10 28
3729.24 19
3729.38 12
3729.52 7
3729.66 3
3729.80 0
3729.94 0
3730.08 0
3730.23 0
3730.37 0
3730.51 0
3730.65 0
3730.79 1
3730.93 2
3731.07 4
3731.21 4
3731.35 4
3731.49 4
3731.63 4
3731.77 5
3731.91 7
3732.05 10
3732.19 13
3732.33 16
3732.47 19
3732.61 22
3732.75 25
3732.89 26
3733.03 26
3733.17 26
3733.31 23
3733.45 20
3733.59 16
3733.73 12
3733.87 9
3734.01 8
3734.15 9
3734.29 12
3734.43 18
3734.57 24
3734.71 32
3734.85 39
3734.99 46
3735.13 52
3735.27 59
3735.41 66
3735.55 74
3735.69 82
3735.83 93
3735.97 104
3736.11 118
3736.25 134
3736.39 152
3736.53 171
3736.67 192
3736.81 213
3736.95 234
3737.09 255
3737.23 274
3737.37 292
3737.51 310
3737.65 329
3737.79 348
3737.93 368
3738.07 390
3738.21 414
3738.35 438
3738.49 461
3738.63 484
3738.77 504
3738.91 522
3739.05 537
3739.19 549
3739.33 558
3739.47 563
3739.61 564
3739.75 562
3739.89 558
3740.03 551
3740.17 541
3740.31 530
3740.45 517
3740.59 501
3740.73 485
3740.87 467
3741.01 448
3741.15 430
3741.30 412
3741.44 395
3741.58 378
3741.72 363
3741.86 349
3742.00 337
3742.14 325
3742.28 314
3742.42 305
3742.56 296
3742.70 287
3742.84 277
3742.98 267
3743.12 255
3743.26 242
3743.40 228
3743.54 215
3743.68 203
3743.82 194
3743.96 186
3744.10 180
3744.24 175
3744.38 169
3744.52 163
3744.66 155
3744.80 147
3744.94 139
3745.08 132
3745.22 127
3745.36 125
3745.50 125
3745.64 126
3745.78 128
3745.92 130
3746.06 132
3746.20 132
3746.35 131
3746.49 129
3746.63 127
3746.77 124
3746.91 121
3747.05 117
3747.19 113
3747.33 109
3747.47 106
3747.61 103
3747.75 100
3747.89 99
3748.03 99
3748.17 99
3748.31 100
3748.45 101
3748.59 103
3748.73 104
3748.87 106
3749.01 108
3749.15 109
3749.29 111
3749.43 112
3749.57 113
3749.71 113
3749.85 113
3749.99 111
3750.13 108
3750.28 106
3750.42 104
3750.56 104
3750.70 105
3750.84 107
3750.98 110
3751.12 112
3751.26 113
3751.40 112
3751.54 110
3751.68 106
3751.82 102
3751.96 99
3752.10 98
3752.24 101
3752.38 106
3752.52 113
3752.66 121
3752.80 128
3752.94 133
3753.08 137
3753.22 138
3753.36 137
3753.51 136
3753.65 135
3753.79 135
3753.93 137
3754.07 139
3754.21 144
3754.35 149
3754.49 155
3754.63 160
3754.77 164
3754.91 165
3755.05 165
3755.19 163
3755.33 159
3755.47 154
3755.61 150
3755.75 147
3755.89 145
3756.03 145
3756.17 145
3756.31 145
3756.46 144
3756.60 141
3756.74 138
3756.88 134
3757.02 130
3757.16 128
3757.30 127
3757.44 129
3757.58 131
3757.72 135
3757.86 138
3758.00 141
3758.14 142
3758.28 142
3758.42 141
3758.56 139
3758.70 137
3758.84 136
3758.99 136
3759.13 137
3759.27 139
3759.41 142
3759.55 144
3759.69 146
3759.83 146
3759.97 144
3760.11 141
3760.25 136
3760.39 129
3760.53 121
3760.67 112
3760.81 102
3760.95 92
3761.09 83
3761.23 74
3761.38 68
3761.52 64
3761.66 62
3761.80 61
3761.94 63
3762.08 65
3762.22 69
3762.36 74
3762.50 80
3762.64 88
3762.78 97
3762.92 107
3763.06 118
3763.20 128
3763.34 136
3763.48 143
3763.63 146
3763.77 148
3763.91 147
3764.05 145
3764.19 141
3764.33 137
3764.47 133
3764.61 130
3764.75 128
3764.89 128
3765.03 129
3765.17 131
3765.31 133
3765.45 134
3765.59 134
3765.74 133
3765.88 131
3766.02 128
3766.16 125
3766.30 121
3766.44 118
3766.58 114
3766.72 110
3766.86 106
3767.00 101
3767.14 95
3767.28 89
3767.42 81
3767.56 73
3767.71 65
3767.85 57
3767.99 50
3768.13 44
3768.27 41
3768.41 38
3768.55 38
3768.69 39
3768.83 40
3768.97 43
3769.11 46
3769.25 49
3769.39 51
3769.53 53
3769.68 54
3769.82 54
3769.96 52
3770.10 51
3770.24 50
3770.38 51
3770.52 53
3770.66 58
3770.80 64
3770.94 72
3771.08 81
3771.22 89
3771.36 96
3771.51 102
3771.65 106
3771.79 107
3771.93 106
3772.07 104
3772.21 99
3772.35 92
3772.49 85
3772.63 77
3772.77 70
3772.91 62
3773.05 55
3773.20 48
3773.34 41
3773.48 35
3773.62 29
3773.76 24
3773.90 22
3774.04 23
3774.18 25
3774.32 29
3774.46 34
3774.60 39
3774.74 43
3774.89 46
3775.03 48
3775.17 49
3775.31 51
3775.45 54
3775.59 56
3775.73 59
3775.87 60
3776.01 61
3776.15 60
3776.29 56
3776.44 52
3776.58 46
3776.72 40
3776.86 35
3777.00 31
3777.14 29
3777.28 28
3777.42 29
3777.56 31
3777.70 34
3777.84 36
3777.99 38
3778.13 38
3778.27 36
3778.41 32
3778.55 26
3778.69 19
3778.83 11
3778.97 5
3779.11 0
3779.25 0
3779.39 0
3779.54 0
3779.68 0
3779.82 0
3779.96 0
3780.10 0
3780.24 0
3780.38 0
3780.52 0
3780.66 1
3780.80 3
3780.95 4
3781.09 5
3781.23 5
3781.37 6
3781.51 6
3781.65 8
3781.79 11
3781.93 16
3782.07 22
3782.21 30
3782.35 40
3782.50 49
3782.64 58
3782.78 66
3782.92 72
3783.06 77
3783.20 81
3783.34 83
3783.48 82
3783.62 80
3783.77 76
3783.91 70
3784.05 62
3784.19 52
3784.33 42
3784.47 32
3784.61 23
3784.75 16
3784.89 13
3785.03 12
3785.18 15
3785.32 20
3785.46 25
3785.60 31
3785.74 37
3785.88 41
3786.02 45
3786.16 49
3786.30 53
3786.45 57
3786.59 62
3786.73 67
3786.87 72
3787.01 74
3787.15 75
3787.29 73
3787.43 68
3787.57 63
3787.71 57
3787.86 52
3788.00 49
3788.14 48
3788.28 49
3788.42 51
3788.56 54
3788.70 57
3788.84 61
3788.98 63
3789.13 64
3789.27 65
3789.41 64
3789.55 61
3789.69 57
3789.83 52
3789.97 46
3790.11 40
3790.26 34
3790.40 29
3790.54 27
3790.68 26
3790.82 27
3790.96 29
3791.10 32
3791.24 35
3791.38 38
3791.53 39
3791.67 39
3791.81 38
3791.95 35
3792.09 32
3792.23 29
3792.37 27
3792.51 25
3792.65 25
3792.80 26
3792.94 29
3793.08 32
3793.22 35
3793.36 38
3793.50 40
3793.64 42
3793.78 44
3793.93 45
3794.07 46
3794.21 47
3794.35 48
3794.49 47
3794.63 45
3794.77 41
3794.91 37
3795.06 32
3795.20 29
3795.34 28
3795.48 29
3795.62 33
3795.76 40
3795.90 48
3796.04 56
3796.19 64
3796.33 70
3796.47 74
3796.61 76
3796.75 74
3796.89 69
3797.03 61
3797.17 51
3797.32 40
3797.46 29
3797.60 19
3797.74 10
3797.88 4
3798.02 1
3798.16 0
3798.30 0
3798.45 2
3798.59 6
3798.73 10
3798.87 14
3799.01 17
3799.15 19
3799.29 20
3799.44 20
3799.58 19
3799.72 16
3799.86 14
3800.00 12
3800.14 10
3800.28 9
3800.42 9
3800.57 9
3800.71 10
3800.85 12
3800.99 15
3801.13 19
3801.27 24
3801.41 29
3801.56 34
3801.70 38
3801.84 41
3801.98 42
3802.12 42
3802.26 39
3802.40 36
3802.54 32
3802.69 29
3802.83 25
3802.97 22
3803.11 20
3803.25 20
3803.39 22
3803.53 25
3803.68 31
3803.82 38
3803.96 46
3804.10 54
3804.24 61
3804.38 68
3804.52 72
3804.67 73
3804.81 71
3804.95 67
3805.09 61
3805.23 55
3805.37 50
3805.51 46
3805.66 43
3805.80 41
3805.94 40
3806.08 38
3806.22 35
3806.36 33
3806.50 31
3806.65 31
3806.79 35
3806.93 44
3807.07 57
3807.21 73
3807.35 91
3807.49 109
3807.64 125
3807.78 138
3807.92 148
3808.06 156
3808.20 163
3808.34 169
3808.48 176
3808.63 184
3808.77 192
3808.91 201
3809.05 211
3809.19 222
3809.33 236
3809.48 252
3809.62 269
3809.76 286
3809.90 302
3810.04 317
3810.18 330
3810.32 341
3810.47 352
3810.61 363
3810.75 377
3810.89 392
3811.03 409
3811.17 426
3811.32 442
3811.46 454
3811.60 461
3811.74 463
3811.88 460
3812.02 453
3812.16 444
3812.31 434
3812.45 425
3812.59 417
3812.73 410
3812.87 404
3813.01 398
3813.16 392
3813.30 384
3813.44 374
3813.58 363
3813.72 351
3813.86 338
3814.00 323
3814.15 307
3814.29 291
3814.43 273
3814.57 255
3814.71 237
3814.85 220
3815.00 204
3815.14 189
3815.28 176
3815.42 164
3815.56 153
3815.70 142
3815.85 132
3815.99 123
3816.13 114
3816.27 106
3816.41 98
3816.55 90
3816.70 83
3816.84 76
3816.98 70
3817.12 65
3817.26 60
3817.40 57
3817.55 55
3817.69 54
3817.83 55
3817.97 56
3818.11 57
3818.25 59
3818.40 61
3818.54 63
3818.68 64
3818.82 65
3818.96 65
3819.10 65
3819.25 65
3819.39 64
3819.53 65
3819.67 67
3819.81 72
3819.95 78
3820.10 85
3820.24 92
3820.38 98
3820.52 102
3820.66 103
3820.80 101
3820.95 97
3821.09 92
3821.23 87
3821.37 82
3821.51 79
3821.65 76
3821.80 73
3821.94 69
3822.08 66
3822.22 62
3822.36 59
3822.51 57
3822.65 57
3822.79 59
3822.93 64
3823.07 70
3823.21 77
3823.36 82
3823.50 85
3823.64 86
3823.78 83
3823.92 78
3824.06 71
3824.21 63
3824.35 56
3824.49 51
3824.63 47
3824.77 44
3824.92 42
3825.06 42
3825.20 41
3825.34 40
3825.48 39
3825.62 37
3825.77 35
3825.91 34
3826.05 33
3826.19 32
3826.33 33
3826.47 34
3826.62 35
3826.76 38
3826.90 41
3827.04 44
3827.18 47
3827.33 49
3827.47 50
3827.61 49
3827.75 46
3827.89 41
3828.04 34
3828.18 28
3828.32 21
3828.46 16
3828.60 11
3828.74 9
3828.89 10
3829.03 13
3829.17 19
3829.31 27
3829.45 35
3829.60 44
3829.74 52
3829.88 57
3830.02 61
3830.16 63
3830.31 63
3830.45 62
3830.59 59
3830.73 56
3830.87 52
3831.01 47
3831.16 41
3831.30 36
3831.44 33
3831.58 31
3831.72 31
3831.87 33
3832.01 38
3832.15 43
3832.29 47
3832.43 49
3832.58 49
3832.72 46
3832.86 40
3833.00 32
3833.14 24
3833.29 16
3833.43 9
3833.57 5
3833.71 3
3833.85 3
3834.00 5
3834.14 8
3834.28 12
3834.42 16
3834.56 20
3834.71 24
3834.85 27
3834.99 31
3835.13 34
3835.27 36
3835.41 38
3835.56 39
3835.70 39
3835.84 38
3835.98 35
3836.12 32
3836.27 28
3836.41 25
3836.55 23
3836.69 22
3836.83 23
3836.98 26
3837.12 29
3837.26 33
3837.40 37
3837.55 40
3837.69 44
3837.83 46
3837.97 49
3838.11 51
3838.26 54
3838.40 56
3838.54 58
3838.68 60
3838.82 60
3838.97 59
3839.11 57
3839.25 52
3839.39 46
3839.53 39
3839.68 32
3839.82 24
3839.96 17
3840.10 12
3840.24 8
3840.39 5
3840.53 4
3840.67 4
3840.81 5
3840.95 8
3841.10 13
3841.24 17
3841.38 22
3841.52 25
3841.66 27
3841.81 28
3841.95 27
3842.09 25
3842.23 23
3842.38 22
3842.52 23
3842.66 25
3842.80 28
3842.94 32
3843.09 37
3843.23 41
3843.37 46
3843.51 49
3843.65 51
3843.80 53
3843.94 54
3844.08 53
3844.22 52
3844.37 50
3844.51 47
3844.65 44
3844.79 42
3844.93 42
3845.08 43
3845.22 48
3845.36 55
3845.50 63
3845.64 71
3845.79 78
3845.93 83
3846.07 86
3846.21 87
3846.36 87
3846.50 88
3846.64 92
3846.78 97
3846.92 104
3847.07 112
3847.21 119
3847.35 123
3847.49 124
3847.64 122
3847.78 118
3847.92 113
3848.06 108
3848.20 104
3848.35 100
3848.49 97
3848.63 93
3848.77 89
3848.92 86
3849.06 82
3849.20 79
3849.34 76
3849.48 73
3849.63 70
3849.77 67
3849.91 62
3850.05 57
3850.20 51
3850.34 45
3850.48 41
3850.62 37
3850.76 36
3850.91 36
3851.05 36
3851.19 38
3851.33 39
3851.48 41
3851.62 41
3851.76 41
3851.90 41
3852.05 42
3852.19 43
3852.33 46
3852.47 49
3852.61 54
3852.76 60
3852.90 65
3853.04 70
3853.18 73
3853.33 73
3853.47 71
3853.61 66
3853.75 60
3853.90 53
3854.04 46
3854.18 40
3854.32 36
3854.46 34
3854.61 33
3854.75 34
3854.89 34
3855.03 35
3855.18 34
3855.32 31
3855.46 28
3855.60 25
3855.75 22
3855.89 20
3856.03 18
3856.17 17
3856.32 16
3856.46 16
3856.60 16
3856.74 17
3856.88 18
3857.03 20
3857.17 22
3857.31 25
3857.45 27
3857.60 30
3857.74 32
3857.88 34
3858.02 37
3858.17 40
3858.31 43
3858.45 46
3858.59 47
3858.74 48
3858.88 47
3859.02 46
3859.16 45
3859.31 45
3859.45 45
3859.59 47
3859.73 50
3859.88 52
3860.02 54
3860.16 53
3860.30 51
3860.45 45
3860.59 38
3860.73 29
3860.87 19
3861.02 10
3861.16 2
3861.30 0
3861.44 0
3861.59 0
3861.73 0
3861.87 0
3862.01 0
3862.15 0
3862.30 0
3862.44 1
3862.58 4
3862.72 7
3862.87 10
3863.01 12
3863.15 14
3863.29 14
3863.44 15
3863.58 16
3863.72 17
3863.86 20
3864.01 24
3864.15 29
3864.29 37
3864.43 45
3864.58 54
3864.72 64
3864.86 73
3865.01 82
3865.15 90
3865.29 97
3865.43 102
3865.58 107
3865.72 111
3865.86 114
3866.00 115
3866.15 115
3866.29 112
3866.43 107
3866.57 100
3866.72 92
3866.86 85
3867.00 79
3867.14 75
3867.29 72
3867.43 72
3867.57 73
3867.71 75
3867.86 77
3868.00 78
3868.14 80
3868.28 80
3868.43 79
3868.57 78
3868.71 76
3868.85 73
3869.00 69
3869.14 66
3869.28 64
3869.42 63
3869.57 63
3869.71 64
3869.85 66
3870.00 69
3870.14 72
3870.28 76
3870.42 79
3870.57 83
3870.71 85
3870.85 87
3870.99 86
3871.14 84
3871.28 80
3871.42 75
3871.56 71
3871.71 68
3871.85 66
3871.99 67
3872.14 70
3872.28 73
3872.42 77
3872.56 80
3872.71 81
3872.85 81
3872.99 80
3873.13 77
3873.28 75
3873.42 71
3873.56 67
3873.70 63
3873.85 58
3873.99 52
3874.13 47
3874.28 42
3874.42 40
3874.56 39
3874.70 41
3874.85 44
3874.99 49
3875.13 53
3875.27 56
3875.42 58
3875.56 58
3875.70 57
3875.85 56
3875.99 55
3876.13 56
3876.27 57
3876.42 59
3876.56 60
3876.70 62
3876.84 61
3876.99 59
3877.13 56
3877.27 52
3877.42 48
3877.56 44
3877.70 42
3877.84 40
3877.99 40
3878.13 41
3878.27 42
3878.41 42
3878.56 40
3878.70 38
3878.84 33
3878.99 27
3879.13 20
3879.27 13
3879.41 7
3879.56 4
3879.70 2
3879.84 2
3879.99 4
3880.13 7
3880.27 11
3880.41 15
3880.56 20
3880.70 25
3880.84 31
3880.99 37
3881.13 43
3881.27 48
3881.41 53
3881.56 57
3881.70 60
3881.84 62
3881.99 64
3882.13 66
3882.27 69
3882.41 72
3882.56 76
3882.70 81
3882.84 86
3882.99 91
3883.13 95
3883.27 100
3883.41 104
3883.56 108
3883.70 111
3883.84 114
3883.99 115
3884.13 115
3884.27 114
3884.41 112
3884.56 109
3884.70 105
3884.84 101
3884.99 96
3885.13 91
3885.27 86
3885.41 80
3885.56 74
3885.70 70
3885.84 67
3885.99 67
3886.13 70
3886.27 76
3886.41 84
3886.56 92
3886.70 100
3886.84 107
3886.99 113
3887.13 116
3887.27 119
3887.42 120
3887.56 121
3887.70 121
3887.84 120
3887.99 119
3888.13 116
3888.27 113
3888.42 108
3888.56 101
3888.70 94
3888.84 87
3888.99 81
3889.13 75
3889.27 70
3889.42 66
3889.56 64
3889.70 63
3889.85 62
3889.99 62
3890.13 62
3890.27 62
3890.42 61
3890.56 59
3890.70 58
3890.85 56
3890.99 55
3891.13 54
3891.28 53
3891.42 54
3891.56 54
3891.70 55
3891.85 57
3891.99 59
3892.13 61
3892.28 63
3892.42 66
3892.56 69
3892.71 73
3892.85 76
3892.99 80
3893.14 82
3893.28 83
3893.42 83
3893.56 82
3893.71 80
3893.85 78
3893.99 75
3894.14 72
3894.28 69
3894.42 67
3894.57 65
3894.71 64
3894.85 65
3895.00 66
3895.14 68
3895.28 71
3895.42 75
3895.57 77
3895.71 79
3895.85 79
3896.00 79
3896.14 77
3896.28 75
3896.43 73
3896.57 73
3896.71 73
3896.86 73
3897.00 75
3897.14 76
3897.28 78
3897.43 79
3897.57 80
3897.71 82
3897.86 84
3898.00 87
3898.14 92
3898.29 97
3898.43 103
3898.57 110
3898.72 116
3898.86 121
3899.00 124
3899.15 125
3899.29 123
3899.43 119
3899.58 114
3899.72 107
3899.86 101
3900.00 95
3900.15 90
3900.29 86
3900.43 83
3900.58 81
3900.72 79
3900.86 77
3901.01 73
3901.15 69
3901.29 62
3901.44 54
3901.58 45
3901.72 35
3901.87 25
3902.01 17
3902.15 11
3902.30 8
3902.44 8
3902.58 10
3902.73 15
3902.87 21
3903.01 27
3903.16 34
3903.30 41
3903.44 48
3903.59 53
3903.73 58
3903.87 62
3904.01 64
3904.16 65
3904.30 64
3904.44 62
3904.59 57
3904.73 52
3904.87 46
3905.02 40
3905.16 34
3905.30 30
3905.45 26
3905.59 23
3905.73 20
3905.88 17
3906.02 15
3906.16 12
3906.31 11
3906.45 9
3906.59 8
3906.74 8
3906.88 7
3907.02 4
3907.17 1
3907.31 0
3907.45 0
3907.60 0
3907.74 0
3907.88 0
3908.03 0
3908.17 0
3908.31 2
3908.46 6
3908.60 9
3908.74 11
3908.89 12
3909.03 13
3909.17 15
3909.32 17
3909.46 21
3909.60 25
3909.75 28
3909.89 30
3910.03 31
3910.18 30
3910.32 29
3910.46 27
3910.61 26
3910.75 27
3910.89 28
3911.04 30
3911.18 32
3911.32 34
3911.47 36
3911.61 37
3911.75 38
3911.90 39
3912.04 41
3912.18 42
3912.33 43
3912.47 42
3912.61 41
3912.76 39
3912.90 36
3913.05 33
3913.19 32
3913.33 31
3913.48 32
3913.62 32
3913.76 33
3913.91 33
3914.05 33
3914.19 33
3914.34 33
3914.48 34
3914.62 38
3914.77 43
3914.91 49
3915.05 56
3915.20 62
3915.34 67
3915.48 70
3915.63 72
3915.77 72
3915.91 70
3916.06 68
3916.20 65
3916.34 61
3916.49 58
3916.63 55
3916.77 52
3916.92 51
3917.06 52
3917.21 54
3917.35 57
3917.49 62
3917.64 68
3917.78 73
3917.92 78
3918.07 82
3918.21 84
3918.35 84
3918.50 83
3918.64 82
3918.78 81
3918.93 81
3919.07 82
3919.21 85
3919.36 88
3919.50 89
3919.65 89
3919.79 86
3919.93 81
3920.08 76
3920.22 72
3920.36 69
3920.51 69
3920.65 71
3920.79 75
3920.94 80
3921.08 84
3921.22 86
3921.37 85
3921.51 83
3921.65 77
3921.80 70
3921.94 62
3922.09 54
3922.23 46
3922.37 41
3922.52 37
3922.66 36
3922.80 36
3922.95 38
3923.09 40
3923.23 42
3923.38 44
3923.52 45
3923.67 44
3923.81 44
3923.95 42
3924.10 40
3924.24 37
3924.38 32
3924.53 28
3924.67 23
3924.81 18
3924.96 15
3925.10 15
3925.25 17
3925.39 20
3925.53 25
3925.68 31
3925.82 37
3925.96 42
3926.11 46
3926.25 49
3926.39 51
3926.54 52
3926.68 54
3926.83 56
3926.97 60
3927.11 64
3927.26 69
3927.40 74
3927.54 79
3927.69 84
3927.83 87
3927.97 89
3928.12 89
3928.26 89
3928.41 88
3928.55 88
3928.69 88
3928.84 89
3928.98 92
3929.12 94
3929.27 96
3929.41 97
3929.56 97
3929.70 96
3929.84 92
3929.99 87
3930.13 81
3930.27 75
3930.42 69
3930.56 63
3930.71 59
3930.85 57
3930.99 56
3931.14 57
3931.28 59
3931.42 61
3931.57 64
3931.71 66
3931.86 67
3932.00 66
3932.14 65
3932.29 62
3932.43 59
3932.57 55
3932.72 52
3932.86 49
3933.01 48
3933.15 49
3933.29 50
3933.44 52
3933.58 53
3933.72 54
3933.87 53
3934.01 51
3934.16 49
3934.30 47
3934.44 44
3934.59 43
3934.73 43
3934.88 44
3935.02 45
3935.16 45
3935.31 45
3935.45 43
3935.59 39
3935.74 35
3935.88 29
3936.03 24
3936.17 20
3936.31 16
3936.46 13
3936.60 12
3936.74 11
3936.89 11
3937.03 11
3937.18 11
3937.32 11
3937.46 10
3937.61 8
3937.75 5
3937.90 2
3938.04 0
3938.18 0
3938.33 0
3938.47 0
3938.62 0
3938.76 0
3938.90 0
3939.05 0
3939.19 4
3939.33 10
3939.48 16
3939.62 22
3939.77 27
3939.91 31
3940.05 34
3940.20 36
3940.34 37
3940.49 38
3940.63 39
3940.77 41
3940.92 43
3941.06 45
3941.21 47
3941.35 48
3941.49 47
3941.64 44
3941.78 39
3941.93 33
3942.07 28
3942.21 24
3942.36 21
3942.50 21
3942.65 24
3942.79 28
3942.93 32
3943.08 36
3943.22 39
3943.36 41
3943.51 43
3943.65 45
3943.80 50
3943.94 56
3944.08 64
3944.23 72
3944.37 80
3944.52 86
3944.66 89
3944.80 89
3944.95 88
3945.09 86
3945.24 86
3945.38 87
3945.52 90
3945.67 94
3945.81 98
3945.96 102
3946.10 102
3946.24 101
3946.39 98
3946.53 93
3946.68 89
3946.82 85
3946.97 83
3947.11 82
3947.25 83
3947.40 84
3947.54 86
3947.69 88
3947.83 89
3947.97 89
3948.12 88
3948.26 87
3948.41 86
3948.55 85
3948.69 85
3948.84 85
3948.98 87
3949.13 88
3949.27 90
3949.41 91
3949.56 91
3949.70 90
3949.85 87
3949.99 84
3950.13 80
3950.28 76
3950.42 72
3950.57 68
3950.71 65
3950.86 62
3951.00 59
3951.14 56
3951.29 52
3951.43 48
3951.58 45
3951.72 42
3951.86 42
3952.01 43
3952.15 44
3952.30 47
3952.44 48
3952.58 50
3952.73 50
3952.87 51
3953.02 51
3953.16 52
3953.31 54
3953.45 57
3953.59 60
3953.74 62
3953.88 63
3954.03 62
3954.17 61
3954.31 59
3954.46 56
3954.60 54
3954.75 52
3954.89 50
3955.04 50
3955.18 50
3955.32 51
3955.47 53
3955.61 55
3955.76 58
3955.90 60
3956.04 61
3956.19 60
3956.33 59
3956.48 57
3956.62 55
3956.77 52
3956.91 51
3957.05 51
3957.20 53
3957.34 56
3957.49 60
3957.63 66
3957.78 72
3957.92 78
3958.06 84
3958.21 89
3958.35 94
3958.50 98
3958.64 100
3958.79 101
3958.93 101
3959.07 100
3959.22 98
3959.36 95
3959.51 92
3959.65 89
3959.79 88
3959.94 87
3960.08 88
3960.23 89
3960.37 90
3960.52 91
3960.66 91
3960.80 92
3960.95 94
3961.09 97
3961.24 101
3961.38 107
3961.53 114
3961.67 120
3961.82 126
3961.96 129
3962.10 130
3962.25 129
3962.39 126
3962.54 122
3962.68 119
3962.83 117
3962.97 116
3963.11 117
3963.26 119
3963.40 121
3963.55 123
3963.69 124
3963.84 125
3963.98 125
3964.12 123
3964.27 121
3964.41 119
3964.56 116
3964.70 115
3964.85 114
3964.99 113
3965.13 113
3965.28 112
3965.42 110
3965.57 106
3965.71 100
3965.86 92
3966.00 84
3966.15 76
3966.29 71
3966.43 68
3966.58 68
3966.72 70
3966.87 74
3967.01 78
3967.16 84
3967.30 89
3967.45 93
3967.59 97
3967.73 100
3967.88 101
3968.02 102
3968.17 101
3968.31 100
3968.46 99
3968.60 98
3968.74 98
3968.89 98
3969.03 97
3969.18 97
3969.32 97
3969.47 97
3969.61 98
3969.76 99
3969.90 101
3970.05 103
3970.19 104
3970.33 104
3970.48 102
3970.62 98
3970.77 92
3970.91 86
3971.06 79
3971.20 73
3971.35 69
3971.49 66
3971.63 65
3971.78 64
3971.92 63
3972.07 62
3972.21 61
3972.36 59
3972.50 57
3972.65 54
3972.79 51
3972.93 49
3973.08 46
3973.22 44
3973.37 43
3973.51 43
3973.66 43
3973.80 44
3973.95 45
3974.09 48
3974.24 51
3974.38 56
3974.52 61
3974.67 67
3974.81 73
3974.96 79
3975.10 83
3975.25 85
3975.39 85
3975.54 83
3975.68 79
3975.83 74
3975.97 69
3976.11 64
3976.26 61
3976.40 60
3976.55 62
3976.69 65
3976.84 69
3976.98 73
3977.13 77
3977.27 80
3977.42 82
3977.56 81
3977.71 79
3977.85 76
3977.99 71
3978.14 65
3978.28 58
3978.43 50
3978.57 42
3978.72 35
3978.86 28
3979.01 22
3979.15 18
3979.30 14
3979.44 11
3979.59 8
3979.73 5
3979.87 1
3980.02 0
3980.16 0
3980.31 0
3980.45 0
3980.60 0
3980.74 0
3980.89 0
3981.03 0
3981.18 3
3981.32 8
3981.47 14
3981.61 20
3981.75 25
3981.90 30
3982.04 34
3982.19 36
3982.33 37
3982.48 36
3982.62 34
3982.77 31
3982.91 27
3983.06 23
3983.20 19
3983.35 18
3983.49 18
3983.64 20
3983.78 23
3983.93 27
3984.07 30
3984.21 33
3984.36 34
3984.50 33
3984.65 31
3984.79 27
3984.94 23
3985.08 18
3985.23 15
3985.37 12
3985.52 10
3985.66 9
3985.81 8
3985.95 8
3986.10 8
3986.24 8
3986.39 8
3986.53 8
3986.68 8
3986.82 8
3986.96 9
3987.11 11
3987.25 13
3987.40 16
3987.54 20
3987.69 24
3987.83 29
3987.98 35
3988.12 40
3988.27 44
3988.41 46
3988.56 47
3988.70 45
3988.85 41
3988.99 36
3989.14 31
3989.28 27
3989.43 23
3989.57 22
3989.72 23
3989.86 25
3990.01 28
3990.15 31
3990.30 33
3990.44 35
3990.58 34
3990.73 32
3990.87 29
3991.02 24
3991.16 20
3991.31 15
3991.45 11
3991.60 8
3991.74 5
3991.89 2
3992.03 0
3992.18 0
3992.32 0
3992.47 0
3992.61 0
3992.76 4
3992.90 8
3993.05 11
3993.19 12
3993.34 12
3993.48 9
3993.63 4
3993.77 0
3993.92 0
3994.06 0
3994.21 0
3994.35 0
3994.50 0
3994.64 4
3994.79 8
3994.93 11
3995.08 12
3995.22 11
3995.37 10
3995.51 8
3995.66 8
3995.80 9
3995.95 11
3996.09 14
3996.24 17
3996.38 19
3996.53 21
3996.67 21
3996.82 22
3996.96 23
3997.11 24
3997.25 27
3997.40 29
3997.54 32
3997.68 34
3997.83 36
3997.97 37
3998.12 37
3998.26 37
3998.41 37
3998.55 38
3998.70 39
3998.84 40
3998.99 42
3999.13 44
3999.28 45
3999.42 48
3999.57 50
3999.71 52
3999.86 54
4000.00 57
4000.15 61
4000.29 65
4000.44 69
4000.58 74
4000.73 78
4000.87 82
4001.02 84
4001.16 84
4001.31 82
4001.45 78
4001.60 73
4001.74 67
4001.89 61
4002.04 57
4002.18 55
4002.33 54
4002.47 56
4002.62 61
4002.76 67
4002.91 76
4003.05 85
4003.20 95
4003.34 105
4003.49 115
4003.63 124
4003.78 131
4003.92 135
4004.07 137
4004.21 135
4004.36 130
4004.50 120
4004.65 108
4004.79 93
4004.94 78
4005.08 65
4005.23 54
4005.37 46
4005.52 42
4005.66 40
4005.81 40
4005.95 42
4006.10 45
4006.24 50
4006.39 55
4006.53 62
4006.68 69
4006.82 76
4006.97 82
4007.11 87
4007.26 88
4007.40 87
4007.55 83
4007.69 78
4007.84 72
4007.98 67
4008.13 65
4008.27 64
4008.42 66
4008.56 68
4008.71 71
4008.85 73
4009.00 73
4009.15 73
4009.29 71
4009.44 69
4009.58 67
4009.73 65
4009.87 63
4010.02 61
4010.16 59
4010.31 57
4010.45 55
4010.60 54
4010.74 52
4010.89 52
4011.03 51
4011.18 50
4011.32 49
4011.47 49
4011.61 49
4011.76 51
4011.90 54
4012.05 59
4012.19 65
4012.34 71
4012.48 77
4012.63 83
4012.78 86
4012.92 88
4013.07 89
4013.21 88
4013.36 87
4013.50 85
4013.65 84
4013.79 83
4013.94 81
4014.08 80
4014.23 79
4014.37 77
4014.52 74
4014.66 71
4014.81 68
4014.95 65
4015.10 62
4015.24 60
4015.39 59
4015.54 59
4015.68 59
4015.83 59
4015.97 58
4016.12 56
4016.26 54
4016.41 51
4016.55 48
4016.70 44
4016.84 41
4016.99 37
4017.13 34
4017.28 30
4017.42 26
4017.57 22
4017.71 20
4017.86 19
4018.01 20
4018.15 22
4018.30 24
4018.44 27
4018.59 28
4018.73 26
4018.88 22
4019.02 15
4019.17 8
4019.31 0
4019.46 0
4019.60 0
4019.75 0
4019.90 0
4020.04 4
4020.19 15
4020.33 27
4020.48 38
4020.62 47
4020.77 53
4020.91 55
4021.06 54
4021.20 50
4021.35 44
4021.49 40
4021.64 36
4021.79 35
4021.93 35
4022.08 37
4022.22 38
4022.37 40
4022.51 41
4022.66 41
4022.80 42
4022.95 44
4023.09 46
4023.24 49
4023.38 53
4023.53 56
4023.68 59
4023.82 61
4023.97 63
4024.11 64
4024.26 66
4024.40 70
4024.55 74
4024.69 79
4024.84 85
4024.98 89
4025.13 93
4025.28 95
4025.42 96
4025.57 95
4025.71 94
4025.86 91
4026.00 88
4026.15 85
4026.29 80
4026.44 75
4026.58 69
4026.73 64
4026.88 59
4027.02 56
4027.17 56
4027.31 58
4027.46 63
4027.60 69
4027.75 74
4027.89 79
4028.04 82
4028.19 82
4028.33 79
4028.48 74
4028.62 68
4028.77 61
4028.91 54
4029.06 47
4029.20 41
4029.35 35
4029.49 30
4029.64 24
4029.79 19
4029.93 14
4030.08 10
4030.22 8
4030.37 8
4030.51 9
4030.66 11
4030.80 15
4030.95 19
4031.10 23
4031.24 26
4031.39 29
4031.53 30
4031.68 29
4031.82 26
4031.97 21
4032.12 15
4032.26 9
4032.41 3
4032.55 0
4032.70 0
4032.84 0
4032.99 0
4033.13 4
4033.28 12
4033.43 23
4033.57 36
4033.72 50
4033.86 63
4034.01 75
4034.15 85
4034.30 92
4034.44 97
4034.59 100
4034.74 102
4034.88 103
4035.03 104
4035.17 105
4035.32 107
4035.46 107
4035.61 106
4035.76 103
4035.90 99
4036.05 94
4036.19 88
4036.34 82
4036.48 77
4036.63 73
4036.78 69
4036.92 67
4037.07 65
4037.21 65
4037.36 64
4037.50 65
4037.65 65
4037.79 66
4037.94 66
4038.09 65
4038.23 64
4038.38 62
4038.52 58
4038.67 54
4038.81 49
4038.96 45
4039.11 40
4039.25 36
4039.40 33
4039.54 31
4039.69 31
4039.83 32
4039.98 34
4040.13 37
4040.27 41
4040.42 45
4040.56 49
4040.71 53
4040.86 58
4041.00 62
4041.15 65
4041.29 68
4041.44 68
4041.58 68
4041.73 66
4041.88 63
4042.02 60
4042.17 56
4042.31 52
4042.46 49
4042.60 46
4042.75 43
4042.90 41
4043.04 39
4043.19 39
4043.33 38
4043.48 38
4043.62 38
4043.77 37
4043.92 35
4044.06 32
4044.21 28
4044.35 25
4044.50 22
4044.65 21
4044.79 22
4044.94 25
4045.08 29
4045.23 34
4045.37 38
4045.52 42
4045.67 43
4045.81 42
4045.96 39
4046.10 35
4046.25 30
4046.40 25
4046.54 22
4046.69 20
4046.83 19
4046.98 18
4047.12 17
4047.27 15
4047.42 13
4047.56 10
4047.71 7
4047.85 5
4048.00 4
4048.15 4
4048.29 6
4048.44 8
4048.58 11
4048.73 13
4048.87 15
4049.02 16
4049.17 17
4049.31 16
4049.46 15
4049.60 13
4049.75 10
4049.90 8
4050.04 5
4050.19 2
4050.33 0
4050.48 0
4050.63 0
4050.77 0
4050.92 0
4051.06 0
4051.21 0
4051.36 0
4051.50 2
4051.65 7
4051.79 13
4051.94 18
4052.09 23
4052.23 28
4052.38 32
4052.52 37
4052.67 42
4052.81 47
4052.96 52
4053.11 56
4053.25 60
4053.40 63
4053.54 65
4053.69 67
4053.84 68
4053.98 68
4054.13 67
4054.27 67
4054.42 65
4054.57 63
4054.71 61
4054.86 58
4055.00 57
4055.15 56
4055.30 56
4055.44 58
4055.59 60
4055.73 61
4055.88 62
4056.03 61
4056.17 58
4056.32 54
4056.46 48
4056.61 41
4056.76 36
4056.90 31
4057.05 29
4057.19 29
4057.34 31
4057.49 34
4057.63 39
4057.78 43
4057.93 47
4058.07 50
4058.22 53
4058.36 55
4058.51 57
4058.66 59
4058.80 60
4058.95 60
4059.09 59
4059.24 58
4059.39 55
4059.53 53
4059.68 51
4059.82 49
4059.97 47
4060.12 44
4060.26 42
4060.41 38
4060.55 34
4060.70 29
4060.85 24
4060.99 20
4061.14 17
4061.29 15
4061.43 13
4061.58 12
4061.72 10
4061.87 9
4062.02 8
4062.16 8
4062.31 10
4062.45 13
4062.60 18
4062.75 23
4062.89 27
4063.04 30
4063.18 32
4063.33 32
4063.48 30
4063.62 28
4063.77 26
4063.92 23
4064.06 20
4064.21 17
4064.35 14
4064.50 11
4064.65 8
4064.79 7
4064.94 7
4065.08 9
4065.23 13
4065.38 17
4065.52 23
4065.67 28
4065.82 32
4065.96 35
4066.11 36
4066.25 36
4066.40 34
4066.55 31
4066.69 27
4066.84 23
4066.99 19
4067.13 15
4067.28 12
4067.42 11
4067.57 12
4067.72 14
4067.86 18
4068.01 24
4068.16 30
4068.30 37
4068.45 43
4068.59 50
4068.74 56
4068.89 61
4069.03 65
4069.18 68
4069.33 69
4069.47 69
4069.62 68
4069.76 64
4069.91 59
4070.06 53
4070.20 45
4070.35 37
4070.50 28
4070.64 21
4070.79 15
4070.93 11
4071.08 9
4071.23 10
4071.37 12
4071.52 16
4071.67 20
4071.81 24
4071.96 28
4072.10 30
4072.25 31
4072.40 31
4072.54 30
4072.69 29
4072.84 27
4072.98 26
4073.13 25
4073.28 25
4073.42 27
4073.57 29
4073.71 32
4073.86 35
4074.01 38
4074.15 40
4074.30 40
4074.45 40
4074.59 38
4074.74 36
4074.88 32
4075.03 29
4075.18 26
4075.32 24
4075.47 23
4075.62 24
4075.76 27
4075.91 33
4076.06 40
4076.20 49
4076.35 59
4076.50 67
4076.64 73
4076.79 76
4076.93 76
4077.08 74
4077.23 69
4077.37 64
4077.52 59
4077.67 55
4077.81 53
4077.96 52
4078.11 52
4078.25 53
4078.40 52
4078.54 51
4078.69 48
4078.84 45
4078.98 42
4079.13 40
4079.28 39
4079.42 39
4079.57 40
4079.72 41
4079.86 42
4080.01 42
4080.16 40
4080.30 37
4080.45 32
4080.59 28
4080.74 24
4080.89 22
4081.03 22
4081.18 22
4081.33 24
4081.47 24
4081.62 24
4081.77 22
4081.91 18
4082.06 15
4082.21 12
4082.35 11
4082.50 11
4082.65 13
4082.79 16
4082.94 19
4083.09 21
4083.23 23
4083.38 23
4083.52 22
4083.67 19
4083.82 16
4083.96 12
4084.11 9
4084.26 5
4084.40 3
4084.55 2
4084.70 2
4084.84 3
4084.99 4
4085.14 7
4085.28 9
4085.43 12
4085.58 15
4085.72 18
4085.87 22
4086.02 26
4086.16 31
4086.31 35
4086.46 39
4086.60 42
4086.75 42
4086.90 41
4087.04 38
4087.19 33
4087.33 28
4087.48 23
4087.63 19
4087.77 16
4087.92 14
4088.07 14
4088.21 15
4088.36 18
4088.51 23
4088.65 28
4088.80 35
4088.95 43
4089.09 51
4089.24 60
4089.39 69
4089.53 78
4089.68 86
4089.83 94
4089.97 101
4090.12 106
4090.27 111
4090.41 115
4090.56 118
4090.71 123
4090.85 128
4091.00 135
4091.15 143
4091.29 152
4091.44 161
4091.59 169
4091.73 176
4091.88 182
4092.03 187
4092.17 192
4092.32 195
4092.47 198
4092.61 199
4092.76 197
4092.91 192
4093.05 185
4093.20 174
4093.35 162
4093.49 149
4093.64 138
4093.79 127
4093.93 118
4094.08 110
4094.23 104
4094.37 97
4094.52 90
4094.67 82
4094.81 74
4094.96 65
4095.11 57
4095.25 49
4095.40 41
4095.55 36
4095.69 31
4095.84 28
4095.99 26
4096.13 25
4096.28 26
4096.43 28
4096.57 32
4096.72 37
4096.87 43
4097.01 49
4097.16 54
4097.31 58
4097.46 60
4097.60 61
4097.75 61
4097.90 60
4098.04 59
4098.19 59
4098.34 58
4098.48 57
4098.63 55
4098.78 51
4098.92 47
4099.07 43
4099.22 40
4099.36 38
4099.51 37
4099.66 39
4099.80 42
4099.95 45
4100.10 49
4100.24 51
4100.39 53
4100.54 53
4100.68 53
4100.83 53
4100.98 54
4101.13 54
4101.27 54
4101.42 55
4101.57 55
4101.71 54
4101.86 52
4102.01 50
4102.15 48
4102.30 46
4102.45 45
4102.59 45
4102.74 46
4102.89 49
4103.03 52
4103.18 55
4103.33 57
4103.47 58
4103.62 58
4103.77 56
4103.92 52
4104.06 47
4104.21 40
4104.36 33
4104.50 25
4104.65 18
4104.80 12
4104.94 9
4105.09 8
4105.24 9
4105.38 11
4105.53 13
4105.68 16
4105.83 17
4105.97 18
4106.12 19
4106.27 20
4106.41 21
4106.56 22
4106.71 24
4106.85 24
4107.00 24
4107.15 22
4107.29 18
4107.44 12
4107.59 7
4107.74 1
4107.88 0
4108.03 0
4108.18 0
4108.32 0
4108.47 0
4108.62 0
4108.76 1
4108.91 2
4109.06 3
4109.20 3
4109.35 2
4109.50 2
4109.65 2
4109.79 2
4109.94 3
4110.09 5
4110.23 8
4110.38 12
4110.53 15
4110.67 19
4110.82 22
4110.97 24
4111.12 26
4111.26 26
4111.41 26
4111.56 27
4111.70 29
4111.85 32
4112.00 36
4112.14 42
4112.29 47
4112.44 51
4112.59 53
4112.73 52
4112.88 50
4113.03 46
4113.17 42
4113.32 38
4113.47 36
4113.62 35
4113.76 36
4113.91 37
4114.06 39
4114.20 39
4114.35 39
4114.50 37
4114.64 35
4114.79 31
4114.94 27
4115.09 23
4115.23 19
4115.38 16
4115.53 14
4115.67 13
4115.82 15
4115.97 17
4116.12 21
4116.26 24
4116.41 27
4116.56 29
4116.70 30
4116.85 29
4117.00 28
4117.15 27
4117.29 26
4117.44 26
4117.59 28
4117.73 30
4117.88 33
4118.03 36
4118.17 38
4118.32 39
4118.47 39
4118.62 39
4118.76 38
4118.91 39
4119.06 40
4119.20 43
4119.35 48
4119.50 53
4119.65 59
4119.79 64
4119.94 68
4120.09 69
4120.24 70
4120.38 68
4120.53 66
4120.68 64
4120.82 61
4120.97 59
4121.12 57
4121.27 55
4121.41 52
4121.56 50
4121.71 49
4121.85 48
4122.00 50
4122.15 53
4122.30 58
4122.44 66
4122.59 74
4122.74 83
4122.88 91
4123.03 97
4123.18 102
4123.33 104
4123.47 104
4123.62 101
4123.77 95
4123.92 88
4124.06 79
4124.21 71
4124.36 64
4124.50 59
4124.65 57
4124.80 57
4124.95 60
4125.09 65
4125.24 71
4125.39 77
4125.53 82
4125.68 87
4125.83 90
4125.98 92
4126.12 93
4126.27 91
4126.42 89
4126.57 86
4126.71 83
4126.86 81
4127.01 82
4127.16 85
4127.30 91
4127.45 99
4127.60 108
4127.74 118
4127.89 125
4128.04 129
4128.19 129
4128.33 124
4128.48 116
4128.63 105
4128.78 92
4128.92 79
4129.07 67
4129.22 57
4129.36 48
4129.51 41
4129.66 36
4129.81 32
4129.95 30
4130.10 30
4130.25 31
4130.40 34
4130.54 37
4130.69 41
4130.84 45
4130.99 49
4131.13 52
4131.28 55
4131.43 58
4131.58 59
4131.72 60
4131.87 60
4132.02 59
4132.16 58
4132.31 57
4132.46 56
4132.61 56
4132.75 57
4132.90 59
4133.05 61
4133.20 62
4133.34 62
4133.49 60
4133.64 58
4133.79 54
4133.93 49
4134.08 42
4134.23 36
4134.38 28
4134.52 21
4134.67 15
4134.82 8
4134.97 3
4135.11 0
4135.26 0
4135.41 0
4135.56 0
4135.70 0
4135.85 0
4136.00 0
4136.14 0
4136.29 0
4136.44 3
4136.59 5
4136.73 8
4136.88 10
4137.03 13
4137.18 17
4137.32 23
4137.47 29
4137.62 35
4137.77 42
4137.91 47
4138.06 50
4138.21 52
4138.36 51
4138.50 50
4138.65 48
4138.80 46
4138.95 45
4139.09 45
4139.24 45
4139.39 46
4139.54 46
4139.68 45
4139.83 44
4139.98 44
4140.13 43
4140.27 43
4140.42 45
4140.57 47
4140.72 50
4140.86 54
4141.01 58
4141.16 62
4141.31 65
4141.46 69
4141.60 74
4141.75 78
4141.90 83
4142.05 88
4142.19 93
4142.34 96
4142.49 98
4142.64 99
4142.78 99
4142.93 97
4143.08 95
4143.23 93
4143.37 90
4143.52 88
4143.67 85
4143.82 82
4143.96 79
4144.11 76
4144.26 72
4144.41 70
4144.55 68
4144.70 68
4144.85 68
4145.00 69
4145.14 70
4145.29 71
4145.44 71
4145.59 71
4145.74 71
4145.88 70
4146.03 69
4146.18 68
4146.33 66
4146.47 64
4146.62 61
4146.77 58
4146.92 55
4147.06 52
4147.21 51
4147.36 51
4147.51 53
4147.65 57
4147.80 62
4147.95 68
4148.10 72
4148.25 76
4148.39 77
4148.54 76
4148.69 73
4148.84 70
4148.98 67
4149.13 64
4149.28 62
4149.43 61
4149.57 59
4149.72 57
4149.87 55
4150.02 52
4150.17 50
4150.31 47
4150.46 46
4150.61 46
4150.76 47
4150.90 49
4151.05 52
4151.20 55
4151.35 58
4151.49 60
4151.64 61
4151.79 63
4151.94 63
4152.09 64
4152.23 65
4152.38 67
4152.53 68
4152.68 70
4152.82 71
4152.97 72
4153.12 73
4153.27 73
4153.42 71
4153.56 69
4153.71 65
4153.86 61
4154.01 57
4154.15 52
4154.30 48
4154.45 43
4154.60 38
4154.75 34
4154.89 29
4155.04 26
4155.19 23
4155.34 20
4155.48 19
4155.63 19
4155.78 19
4155.93 19
4156.08 20
4156.22 20
4156.37 21
4156.52 23
4156.67 27
4156.81 31
4156.96 36
4157.11 42
4157.26 47
4157.41 52
4157.55 57
4157.70 60
4157.85 64
4158.00 66
4158.14 68
4158.29 69
4158.44 68
4158.59 66
4158.74 63
4158.88 60
4159.03 56
4159.18 52
4159.33 48
4159.48 44
4159.62 40
4159.77 36
4159.92 32
4160.07 28
4160.22 25
4160.36 22
4160.51 21
4160.66 21
4160.81 22
4160.95 22
4161.10 22
4161.25 22
4161.40 21
4161.55 21
4161.69 20
4161.84 20
4161.99 21
4162.14 20
4162.29 19
4162.43 16
4162.58 12
4162.73 6
4162.88 0
4163.03 0
4163.17 0
4163.32 0
4163.47 0
4163.62 0
4163.77 0
4163.91 0
4164.06 4
4164.21 7
4164.36 9
4164.50 9
4164.65 8
4164.80 6
4164.95 5
4165.10 5
4165.24 7
4165.39 11
4165.54 18
4165.69 26
4165.84 35
4165.98 44
4166.13 51
4166.28 54
4166.43 54
4166.58 51
4166.72 44
4166.87 36
4167.02 28
4167.17 21
4167.32 17
4167.46 15
4167.61 16
4167.76 18
4167.91 22
4168.06 27
4168.20 31
4168.35 35
4168.50 38
4168.65 41
4168.80 44
4168.94 47
4169.09 50
4169.24 54
4169.39 58
4169.54 61
4169.69 64
4169.83 66
4169.98 67
4170.13 67
4170.28 67
4170.43 68
4170.57 69
4170.72 70
4170.87 72
4171.02 73
4171.17 74
4171.31 73
4171.46 70
4171.61 66
4171.76 62
4171.91 57
4172.05 51
4172.20 47
4172.35 43
4172.50 40
4172.65 38
4172.79 37
4172.94 37
4173.09 39
4173.24 41
4173.39 43
4173.54 47
4173.68 50
4173.83 54
4173.98 58
4174.13 62
4174.28 64
4174.42 66
4174.57 66
4174.72 65
4174.87 63
4175.02 61
4175.16 60
4175.31 60
4175.46 61
4175.61 64
4175.76 69
4175.91 74
4176.05 79
4176.20 83
4176.35 86
4176.50 86
4176.65 84
4176.79 79
4176.94 71
4177.09 61
4177.24 50
4177.39 40
4177.54 31
4177.68 26
4177.83 25
4177.98 27
4178.13 34
4178.28 45
4178.42 59
4178.57 75
4178.72 91
4178.87 108
4179.02 122
4179.17 134
4179.31 142
4179.46 147
4179.61 148
4179.76 146
4179.91 143
4180.06 140
4180.20 137
4180.35 135
4180.50 135
4180.65 136
4180.80 137
4180.94 139
4181.09 141
4181.24 142
4181.39 143
4181.54 143
4181.69 141
4181.83 139
4181.98 135
4182.13 131
4182.28 126
4182.43 120
4182.58 113
4182.72 107
4182.87 100
4183.02 95
4183.17 91
4183.32 89
4183.47 89
4183.61 90
4183.76 91
4183.91 93
4184.06 93
4184.21 92
4184.36 91
4184.50 89
4184.65 87
4184.80 84
4184.95 81
4185.10 77
4185.25 73
4185.39 68
4185.54 62
4185.69 57
4185.84 51
4185.99 47
4186.14 43
4186.28 41
4186.43 41
4186.58 42
4186.73 45
4186.88 49
4187.03 54
4187.17 59
4187.32 63
4187.47 67
4187.62 71
4187.77 75
4187.92 79
4188.06 83
4188.21 88
4188.36 92
4188.51 96
4188.66 98
4188.81 100
4188.95 100
4189.10 100
4189.25 99
4189.40 98
4189.55 97
4189.70 97
4189.84 98
4189.99 100
4190.14 103
4190.29 106
4190.44 109
4190.59 112
4190.74 113
4190.88 113
4191.03 112
4191.18 109
4191.33 106
4191.48 102
4191.63 99
4191.77 96
4191.92 95
4192.07 95
4192.22 96
4192.37 98
4192.52 102
4192.66 105
4192.81 109
4192.96 111
4193.11 112
4193.26 111
4193.41 109
4193.56 104
4193.70 97
4193.85 90
4194.00 82
4194.15 74
4194.30 68
4194.45 62
4194.60 57
4194.74 55
4194.89 53
4195.04 54
4195.19 55
4195.34 57
4195.49 60
4195.63 63
4195.78 65
4195.93 67
4196.08 68
4196.23 69
4196.38 69
4196.53 69
4196.67 69
4196.82 69
4196.97 70
4197.12 70
4197.27 71
4197.42 70
4197.57 69
4197.71 65
4197.86 61
4198.01 55
4198.16 48
4198.31 41
4198.46 35
4198.61 32
4198.75 31
4198.90 33
4199.05 38
4199.20 44
4199.35 50
4199.50 55
4199.65 59
4199.79 60
4199.94 58
4200.09 55
4200.24 51
4200.39 47
4200.54 43
4200.69 40
4200.83 38
4200.98 38
4201.13 40
4201.28 44
4201.43 50
4201.58 56
4201.73 64
4201.87 71
4202.02 78
4202.17 82
4202.32 85
4202.47 86
4202.62 86
4202.77 86
4202.91 86
4203.06 87
4203.21 88
4203.36 91
4203.51 94
4203.66 97
4203.81 100
4203.96 103
4204.10 106
4204.25 111
4204.40 116
4204.55 123
4204.70 130
4204.85 136
4205.00 140
4205.14 142
4205.29 141
4205.44 139
4205.59 136
4205.74 134
4205.89 133
4206.04 133
4206.19 136
4206.33 139
4206.48 143
4206.63 147
4206.78 152
4206.93 155
4207.08 159
4207.23 160
4207.38 160
4207.52 157
4207.67 152
4207.82 144
4207.97 135
4208.12 126
4208.27 120
4208.42 118
4208.57 119
4208.71 124
4208.86 132
4209.01 140
4209.16 149
4209.31 156
4209.46 162
4209.61 167
4209.76 171
4209.90 173
4210.05 175
4210.20 175
4210.35 174
4210.50 171
4210.65 168
4210.80 165
4210.95 163
4211.09 163
4211.24 165
4211.39 168
4211.54 173
4211.69 176
4211.84 179
4211.99 180
4212.14 178
4212.28 175
4212.43 169
4212.58 163
4212.73 155
4212.88 147
4213.03 139
4213.18 132
4213.33 126
4213.48 120
4213.62 115
4213.77 110
4213.92 105
4214.07 100
4214.22 96
4214.37 91
4214.52 87
4214.67 83
4214.81 81
4214.96 79
4215.11 79
4215.26 81
4215.41 83
4215.56 86
4215.71 89
4215.86 93
4216.01 97
4216.15 101
4216.30 104
4216.45 107
4216.60 109
4216.75 110
4216.90 110
4217.05 109
4217.20 108
4217.35 106
4217.49 105
4217.64 103
4217.79 102
4217.94 101
4218.09 101
4218.24 100
4218.39 100
4218.54 101
4218.69 101
4218.83 103
4218.98 105
4219.13 107
4219.28 109
4219.43 109
4219.58 109
4219.73 109
4219.88 108
4220.03 109
4220.18 112
4220.32 117
4220.47 124
4220.62 134
4220.77 143
4220.92 151
4221.07 156
4221.22 157
4221.37 154
4221.52 147
4221.66 139
4221.81 131
4221.96 123
4222.11 117
4222.26 113
4222.41 111
4222.56 111
4222.71 114
4222.86 117
4223.01 122
4223.15 126
4223.30 129
4223.45 129
4223.60 127
4223.75 122
4223.90 115
4224.05 107
4224.20 99
4224.35 93
4224.50 90
4224.64 87
4224.79 87
4224.94 87
4225.09 86
4225.24 85
4225.39 83
4225.54 81
4225.69 78
4225.84 74
4225.99 71
4226.14 67
4226.28 64
4226.43 62
4226.58 60
4226.73 60
4226.88 61
4227.03 63
4227.18 65
4227.33 67
4227.48 69
4227.63 71
4227.77 73
4227.92 75
4228.07 76
4228.22 76
4228.37 76
4228.52 75
4228.67 72
4228.82 69
4228.97 66
4229.12 65
4229.27 65
4229.41 67
4229.56 72
4229.71 79
4229.86 87
4230.01 97
4230.16 106
4230.31 114
4230.46 121
4230.61 126
4230.76 128
4230.91 127
4231.06 123
4231.20 117
4231.35 108
4231.50 99
4231.65 89
4231.80 80
4231.95 73
4232.10 67
4232.25 64
4232.40 62
4232.55 62
4232.70 62
4232.85 61
4232.99 60
4233.14 58
4233.29 55
4233.44 52
4233.59 49
4233.74 46
4233.89 43
4234.04 41
4234.19 38
4234.34 36
4234.49 35
4234.64 34
4234.78 35
4234.93 36
4235.08 39
4235.23 42
4235.38 45
4235.53 48
4235.68 49
4235.83 50
4235.98 50
4236.13 50
4236.28 50
4236.43 51
4236.58 53
4236.72 56
4236.87 59
4237.02 63
4237.17 66
4237.32 69
4237.47 72
4237.62 74
4237.77 75
4237.92 77
4238.07 78
4238.22 80
4238.37 83
4238.52 86
4238.66 91
4238.81 96
4238.96 101
4239.11 107
4239.26 111
4239.41 115
4239.56 117
4239.71 118
4239.86 118
4240.01 117
4240.16 115
4240.31 113
4240.46 110
4240.61 107
4240.75 104
4240.90 101
4241.05 98
4241.20 97
4241.35 97
4241.50 97
4241.65 98
4241.80 99
4241.95 100
4242.10 100
4242.25 99
4242.40 97
4242.55 96
4242.70 94
4242.85 93
4242.99 92
4243.14 92
4243.29 92
4243.44 90
4243.59 88
4243.74 84
4243.89 79
4244.04 74
4244.19 69
4244.34 65
4244.49 62
4244.64 61
4244.79 61
4244.94 61
4245.09 59
4245.24 54
4245.38 47
4245.53 38
4245.68 28
4245.83 19
4245.98 12
4246.13 8
4246.28 7
4246.43 10
4246.58 15
4246.73 22
4246.88 29
4247.03 36
4247.18 43
4247.33 49
4247.48 54
4247.63 56
4247.78 57
4247.92 56
4248.07 53
4248.22 48
4248.37 42
4248.52 35
4248.67 30
4248.82 25
4248.97 22
4249.12 20
4249.27 19
4249.42 19
4249.57 18
4249.72 17
4249.87 15
4250.02 13
4250.17 9
4250.32 5
4250.47 1
4250.62 0
4250.76 0
4250.91 0
4251.06 0
4251.21 0
4251.36 0
4251.51 0
4251.66 2
4251.81 12
4251.96 23
4252.11 34
4252.26 43
4252.41 49
4252.56 53
4252.71 55
4252.86 54
4253.01 51
4253.16 47
4253.31 42
4253.46 37
4253.61 32
4253.75 29
4253.90 26
4254.05 24
4254.20 24
4254.35 26
4254.50 28
4254.65 32
4254.80 36
4254.95 42
4255.10 47
4255.25 52
4255.40 56
4255.55 59
4255.70 61
4255.85 62
4256.00 63
4256.15 65
4256.30 67
4256.45 70
4256.60 74
4256.75 77
4256.90 79
4257.05 81
4257.19 81
4257.34 81
4257.49 81
4257.64 81
4257.79 82
4257.94 83
4258.09 86
4258.24 88
4258.39 91
4258.54 95
4258.69 100
4258.84 106
4258.99 113
4259.14 120
4259.29 128
4259.44 134
4259.59 139
4259.74 140
4259.89 139
4260.04 134
4260.19 127
4260.34 118
4260.49 110
4260.64 103
4260.79 99
4260.94 98
4261.09 99
4261.24 103
4261.38 108
4261.53 114
4261.68 120
4261.83 125
4261.98 129
4262.13 132
4262.28 134
4262.43 135
4262.58 136
4262.73 136
4262.88 135
4263.03 133
4263.18 130
4263.33 128
4263.48 125
4263.63 124
4263.78 123
4263.93 123
4264.08 124
4264.23 124
4264.38 124
4264.53 124
4264.68 124
4264.83 124
4264.98 125
4265.13 126
4265.28 129
4265.43 131
4265.58 134
4265.73 135
4265.88 136
4266.03 135
4266.18 133
4266.33 129
4266.48 124
4266.63 119
4266.77 113
4266.92 108
4267.07 104
4267.22 101
4267.37 98
4267.52 97
4267.67 94
4267.82 91
4267.97 86
4268.12 81
4268.27 75
4268.42 71
4268.57 68
4268.72 68
4268.87 70
4269.02 74
4269.17 78
4269.32 82
4269.47 84
4269.62 86
4269.77 86
4269.92 86
4270.07 85
4270.22 84
4270.37 84
4270.52 85
4270.67 85
4270.82 85
4270.97 83
4271.12 79
4271.27 73
4271.42 65
4271.57 55
4271.72 45
4271.87 36
4272.02 28
4272.17 23
4272.32 20
4272.47 20
4272.62 23
4272.77 26
4272.92 30
4273.07 33
4273.22 36
4273.37 36
4273.52 35
4273.67 34
4273.82 32
4273.97 30
4274.12 31
4274.27 34
4274.42 39
4274.57 47
4274.72 57
4274.87 66
4275.02 75
4275.17 82
4275.32 86
4275.47 88
4275.62 87
4275.77 85
4275.92 81
4276.07 78
4276.22 74
4276.37 70
4276.52 67
4276.67 64
4276.82 61
4276.97 59
4277.12 58
4277.27 59
4277.41 62
4277.56 66
4277.71 70
4277.86 75
4278.01 79
4278.16 82
4278.31 83
4278.46 82
4278.61 79
4278.76 75
4278.91 70
4279.06 66
4279.21 62
4279.36 60
4279.51 60
4279.66 62
4279.81 65
4279.96 71
4280.11 77
4280.26 83
4280.41 89
4280.56 93
4280.71 95
4280.86 95
4281.01 93
4281.16 88
4281.31 82
4281.46 75
4281.61 69
4281.76 63
4281.91 59
4282.06 58
4282.21 59
4282.36 64
4282.51 71
4282.67 80
4282.82 89
4282.97 97
4283.12 103
4283.27 106
4283.42 106
4283.57 102
4283.72 97
4283.87 89
4284.02 81
4284.17 73
4284.32 66
4284.47 62
4284.62 60
4284.77 59
4284.92 59
4285.07 60
4285.22 60
4285.37 59
4285.52 57
4285.67 54
4285.82 50
4285.97 47
4286.12 43
4286.27 39
4286.42 34
4286.57 29
4286.72 24
4286.87 19
4287.02 13
4287.17 8
4287.32 3
4287.47 0
4287.62 0
4287.77 0
4287.92 0
4288.07 0
4288.22 1
4288.37 4
4288.52 8
4288.67 12
4288.82 15
4288.97 17
4289.12 17
4289.27 16
4289.42 13
4289.57 10
4289.72 7
4289.87 5
4290.02 3
4290.17 2
4290.32 2
4290.47 2
4290.62 2
4290.77 1
4290.92 0
4291.07 0
4291.22 0
4291.37 0
4291.52 0
4291.67 0
4291.82 0
4291.97 2
4292.12 7
4292.27 13
4292.42 21
4292.57 30
4292.72 39
4292.87 48
4293.02 56
4293.17 63
4293.33 67
4293.48 68
4293.63 66
4293.78 61
4293.93 54
4294.08 47
4294.23 40
4294.38 36
4294.53 35
4294.68 38
4294.83 43
4294.98 50
4295.13 57
4295.28 63
4295.43 67
4295.58 69
4295.73 69
4295.88 68
4296.03 65
4296.18 61
4296.33 56
4296.48 50
4296.63 45
4296.78 39
4296.93 35
4297.08 33
4297.23 34
4297.38 38
4297.53 43
4297.68 50
4297.83 56
4297.98 60
4298.13 63
4298.28 63
4298.43 62
4298.58 60
4298.74 59
4298.89 58
4299.04 58
4299.19 57
4299.34 57
4299.49 55
4299.64 53
4299.79 50
4299.94 48
4300.09 46
4300.24 45
4300.39 46
4300.54 49
4300.69 52
4300.84 57
4300.99 61
4301.14 64
4301.29 67
4301.44 68
4301.59 68
4301.74 67
4301.89 65
4302.04 62
4302.19 59
4302.34 55
4302.49 51
4302.64 48
4302.80 44
4302.95 42
4303.10 40
4303.25 40
4303.40 40
4303.55 42
4303.70 44
4303.85 46
4304.00 48
4304.15 51
4304.30 54
4304.45 57
4304.60 60
4304.75 64
4304.90 66
4305.05 68
4305.20 69
4305.35 68
4305.50 66
4305.65 64
4305.80 62
4305.95 61
4306.10 61
4306.25 63
4306.41 66
4306.56 69
4306.71 73
4306.86 75
4307.01 76
4307.16 74
4307.31 70
4307.46 65
4307.61 58
4307.76 52
4307.91 47
4308.06 42
4308.21 39
4308.36 36
4308.51 34
4308.66 33
4308.81 34
4308.96 35
4309.11 38
4309.26 42
4309.42 46
4309.57 50
4309.72 52
4309.87 53
4310.02 52
4310.17 48
4310.32 44
4310.47 39
4310.62 33
4310.77 29
4310.92 25
4311.07 24
4311.22 24
4311.37 28
4311.52 34
4311.67 43
4311.82 53
4311.97 64
4312.12 75
4312.28 85
4312.43 91
4312.58 96
4312.73 98
4312.88 98
4313.03 97
4313.18 97
4313.33 96
4313.48 96
4313.63 95
4313.78 94
4313.93 93
4314.08 91
4314.23 89
4314.38 88
4314.53 88
4314.68 89
4314.84 90
4314.99 93
4315.14 95
4315.29 96
4315.44 97
4315.59 96
4315.74 95
4315.89 93
4316.04 91
4316.19 89
4316.34 87
4316.49 86
4316.64 84
4316.79 82
4316.94 78
4317.09 73
4317.25 68
4317.40 62
4317.55 56
4317.70 52
4317.85 49
4318.00 49
4318.15 50
4318.30 53
4318.45 56
4318.60 59
4318.75 60
4318.90 59
4319.05 58
4319.20 55
4319.36 53
4319.51 51
4319.66 49
4319.81 47
4319.96 45
4320.11 43
4320.26 40
4320.41 38
4320.56 35
4320.71 33
4320.86 31
4321.01 31
4321.16 31
4321.31 32
4321.46 34
4321.62 37
4321.77 39
4321.92 42
4322.07 44
4322.22 46
4322.37 48
4322.52 50
4322.67 51
4322.82 52
4322.97 52
4323.12 51
4323.27 48
4323.42 44
4323.58 38
4323.73 31
4323.88 24
4324.03 17
4324.18 11
4324.33 6
4324.48 1
4324.63 0
4324.78 0
4324.93 0
4325.08 0
4325.23 0
4325.38 0
4325.54 0
4325.69 0
4325.84 3
4325.99 11
4326.14 21
4326.29 30
4326.44 38
4326.59 45
4326.74 51
4326.89 54
4327.04 55
4327.19 54
4327.35 50
4327.50 45
4327.65 40
4327.80 36
4327.95 35
4328.10 38
4328.25 44
4328.40 54
4328.55 64
4328.70 75
4328.85 84
4329.00 92
4329.16 98
4329.31 102
4329.46 106
4329.61 108
4329.76 108
4329.91 108
4330.06 105
4330.21 101
4330.36 96
4330.51 92
4330.66 90
4330.82 90
4330.97 92
4331.12 95
4331.27 99
4331.42 102
4331.57 104
4331.72 105
4331.87 105
4332.02 104
4332.17 104
4332.32 104
4332.47 105
4332.63 107
4332.78 107
4332.93 105
4333.08 100
4333.23 92
4333.38 82
4333.53 70
4333.68 57
4333.83 45
4333.98 34
4334.14 26
4334.29 20
4334.44 17
4334.59 18
4334.74 21
4334.89 26
4335.04 32
4335.19 38
4335.34 44
4335.49 48
4335.64 51
4335.80 52
4335.95 52
4336.10 50
4336.25 48
4336.40 46
4336.55 44
4336.70 44
4336.85 45
4337.00 47
4337.15 50
4337.31 52
4337.46 54
4337.61 55
4337.76 54
4337.91 54
4338.06 54
4338.21 54
4338.36 56
4338.51 58
4338.66 60
4338.82 62
4338.97 62
4339.12 60
4339.27 57
4339.42 54
4339.57 51
4339.72 51
4339.87 52
4340.02 55
4340.18 60
4340.33 66
4340.48 70
4340.63 74
4340.78 76
4340.93 76
4341.08 75
4341.23 72
4341.38 69
4341.53 65
4341.69 60
4341.84 54
4341.99 49
4342.14 43
4342.29 38
4342.44 33
4342.59 30
4342.74 26
4342.89 23
4343.05 21
4343.20 20
4343.35 19
4343.50 20
4343.65 22
4343.80 25
4343.95 29
4344.10 34
4344.25 38
4344.41 41
4344.56 42
4344.71 42
4344.86 40
4345.01 37
4345.16 34
4345.31 31
4345.46 29
4345.61 27
4345.77 25
4345.92 23
4346.07 20
4346.22 16
4346.37 11
4346.52 6
4346.67 2
4346.82 0
4346.98 0
4347.13 1
4347.28 4
4347.43 7
4347.58 10
4347.73 12
4347.88 15
4348.03 18
4348.18 22
4348.34 27
4348.49 32
4348.64 38
4348.79 42
4348.94 46
4349.09 47
4349.24 47
4349.39 46
4349.55 45
4349.70 44
4349.85 44
4350.00 45
4350.15 47
4350.30 51
4350.45 55
4350.60 58
4350.76 60
4350.91 59
4351.06 56
4351.21 50
4351.36 41
4351.51 32
4351.66 22
4351.81 14
4351.97 10
4352.12 9
4352.27 11
4352.42 15
4352.57 21
4352.72 27
4352.87 33
4353.02 37
4353.18 40
4353.33 41
4353.48 41
4353.63 40
4353.78 38
4353.93 37
4354.08 35
4354.23 34
4354.39 32
4354.54 30
4354.69 28
4354.84 27
4354.99 25
4355.14 24
4355.29 23
4355.45 22
4355.60 22
4355.75 21
4355.90 22
4356.05 22
4356.20 24
4356.35 28
4356.50 34
4356.66 41
4356.81 49
4356.96 59
4357.11 68
4357.26 76
4357.41 82
4357.56 86
4357.72 86
4357.87 84
4358.02 80
4358.17 76
4358.32 71
4358.47 67
4358.62 63
4358.77 61
4358.93 59
4359.08 58
4359.23 56
4359.38 55
4359.53 52
4359.68 49
4359.83 45
4359.99 41
4360.14 36
4360.29 31
4360.44 26
4360.59 22
4360.74 19
4360.89 17
4361.05 15
4361.20 14
4361.35 13
4361.50 12
4361.65 13
4361.80 13
4361.95 15
4362.11 17
4362.26 19
4362.41 21
4362.56 21
4362.71 21
4362.86 18
4363.01 15
4363.17 11
4363.32 7
4363.47 2
4363.62 0
4363.77 0
4363.92 0
4364.07 0
4364.23 0
4364.38 0
4364.53 0
4364.68 2
4364.83 3
4364.98 5
4365.13 5
4365.29 5
4365.44 4
4365.59 3
4365.74 2
4365.89 1
4366.04 1
4366.20 1
4366.35 2
4366.50 4
4366.65 7
4366.80 10
4366.95 13
4367.10 17
4367.26 19
4367.41 21
4367.56 22
4367.71 22
4367.86 23
4368.01 24
4368.17 27
4368.32 30
4368.47 33
4368.62 36
4368.77 39
4368.92 40
4369.07 40
4369.23 38
4369.38 35
4369.53 31
4369.68 27
4369.83 23
4369.98 20
4370.14 18
4370.29 16
4370.44 14
4370.59 12
4370.74 10
4370.89 9
4371.04 8
4371.20 7
4371.35 8
4371.50 8
4371.65 8
4371.80 7
4371.95 6
4372.11 3
4372.26 0
4372.41 0
4372.56 0
4372.71 0
4372.86 0
4373.02 0
4373.17 1
4373.32 3
4373.47 6
4373.62 8
4373.77 10
4373.93 12
4374.08 15
4374.23 20
4374.38 25
4374.53 31
4374.68 37
4374.84 43
4374.99 46
4375.14 47
4375.29 45
4375.44 41
4375.59 36
4375.75 29
4375.90 21
4376.05 14
4376.20 7
4376.35 0
4376.50 0
4376.66 0
4376.81 0
4376.96 0
4377.11 0
4377.26 0
4377.41 0
4377.57 4
4377.72 7
4377.87 8
4378.02 8
4378.17 8
4378.32 8
4378.48 10
4378.63 13
4378.78 18
4378.93 24
4379.08 28
4379.23 32
4379.39 34
4379.54 35
4379.69 35
4379.84 34
4379.99 33
4380.14 33
4380.30 33
4380.45 33
4380.60 33
4380.75 32
4380.90 30
4381.06 28
4381.21 26
4381.36 26
4381.51 27
4381.66 31
4381.81 36
4381.97 42
4382.12 47
4382.27 50
4382.42 52
4382.57 50
4382.73 47
4382.88 42
4383.03 36
4383.18 32
4383.33 30
4383.48 31
4383.64 36
4383.79 45
4383.94 55
4384.09 67
4384.24 78
4384.39 86
4384.55 91
4384.70 93
4384.85 92
4385.00 90
4385.15 88
4385.31 87
4385.46 86
4385.61 85
4385.76 84
4385.91 82
4386.07 78
4386.22 74
4386.37 70
4386.52 67
4386.67 66
4386.82 66
4386.98 68
4387.13 70
4387.28 71
4387.43 71
4387.58 69
4387.74 65
4387.89 58
4388.04 51
4388.19 43
4388.34 35
4388.50 28
4388.65 23
4388.80 19
4388.95 17
4389.10 17
4389.25 20
4389.41 23
4389.56 28
4389.71 33
4389.86 37
4390.01 40
4390.17 42
4390.32 43
4390.47 42
4390.62 40
4390.77 38
4390.93 35
4391.08 32
4391.23 30
4391.38 28
4391.53 27
4391.69 26
4391.84 26
4391.99 25
4392.14 25
4392.29 24
4392.45 22
4392.60 20
4392.75 19
4392.90 18
4393.05 19
4393.21 22
4393.36 27
4393.51 34
4393.66 42
4393.81 49
4393.96 55
4394.12 59
4394.27 63
4394.42 66
4394.57 70
4394.72 75
4394.88 82
4395.03 91
4395.18 101
4395.33 113
4395.48 124
4395.64 135
4395.79 145
4395.94 154
4396.09 163
4396.25 171
4396.40 179
4396.55 188
4396.70 196
4396.85 204
4397.01 212
4397.16 218
4397.31 222
4397.46 225
4397.61 227
4397.77 230
4397.92 234
4398.07 240
4398.22 248
4398.37 259
4398.53 270
4398.68 281
4398.83 290
4398.98 297
4399.13 301
4399.29 302
4399.44 300
4399.59 296
4399.74 291
4399.89 284
4400.05 276
4400.20 269
4400.35 262
4400.50 257
4400.65 255
4400.81 255
4400.96 258
4401.11 261
4401.26 264
4401.42 263
4401.57 259
4401.72 251
4401.87 239
4402.02 226
4402.18 212
4402.33 199
4402.48 188
4402.63 179
4402.78 170
4402.94 162
4403.09 153
4403.24 143
4403.39 133
4403.55 123
4403.70 114
4403.85 108
4404.00 106
4404.15 107
4404.31 111
4404.46 116
4404.61 122
4404.76 125
4404.91 126
4405.07 124
4405.22 118
4405.37 110
4405.52 101
4405.68 92
4405.83 84
4405.98 77
4406.13 71
4406.28 67
4406.44 62
4406.59 59
4406.74 55
4406.89 51
4407.05 46
4407.20 42
4407.35 37
4407.50 33
4407.65 28
4407.81 24
4407.96 19
4408.11 15
4408.26 11
4408.42 8
4408.57 6
4408.72 4
4408.87 4
4409.02 5
4409.18 5
4409.33 6
4409.48 5
4409.63 4
4409.79 2
4409.94 0
4410.09 0
4410.24 0
4410.39 0
4410.55 0
4410.70 0
4410.85 0
4411.00 3
4411.16 9
4411.31 14
4411.46 18
4411.61 21
4411.77 22
4411.92 23
4412.07 22
4412.22 21
4412.37 20
4412.53 19
4412.68 19
4412.83 19
4412.98 19
4413.14 18
4413.29 18
4413.44 17
4413.59 16
4413.75 15
4413.90 14
4414.05 13
4414.20 11
4414.35 9
4414.51 7
4414.66 4
4414.81 3
4414.96 3
4415.12 6
4415.27 10
4415.42 16
4415.57 22
4415.73 29
4415.88 34
4416.03 38
4416.18 39
4416.34 39
4416.49 38
4416.64 37
4416.79 36
4416.95 36
4417.10 37
4417.25 38
4417.40 41
4417.55 46
4417.71 52
4417.86 61
4418.01 72
4418.16 85
4418.32 98
4418.47 110
4418.62 121
4418.77 128
4418.93 131
4419.08 130
4419.23 127
4419.38 124
4419.54 120
4419.69 119
4419.84 121
4419.99 127
4420.15 138
4420.30 152
4420.45 170
4420.60 191
4420.76 212
4420.91 234
4421.06 254
4421.21 270
4421.37 282
4421.52 289
4421.67 290
4421.82 289
4421.98 285
4422.13 282
4422.28 280
4422.43 281
4422.59 285
4422.74 293
4422.89 302
4423.04 312
4423.20 321
4423.35 327
4423.50 329
4423.65 328
4423.81 322
4423.96 314
4424.11 305
4424.26 295
4424.42 288
4424.57 283
4424.72 281
4424.87 279
4425.03 278
4425.18 276
4425.33 272
4425.48 265
4425.64 257
4425.79 246
4425.94 236
4426.09 228
4426.25 221
4426.40 217
4426.55 215
4426.70 216
4426.86 217
4427.01 219
4427.16 219
4427.31 218
4427.47 215
4427.62 211
4427.77 205
4427.92 198
4428.08 191
4428.23 183
4428.38 174
4428.53 166
4428.69 157
4428.84 148
4428.99 139
4429.14 128
4429.30 118
4429.45 106
4429.60 96
4429.75 87
4429.91 81
4430.06 76
4430.21 74
4430.37 74
4430.52 73
4430.67 73
4430.82 70
4430.98 66
4431.13 61
4431.28 55
4431.43 48
4431.59 42
4431.74 36
4431.89 32
4432.04 28
4432.20 26
4432.35 24
4432.50 24
4432.65 25
4432.81 27
4432.96 29
4433.11 32
4433.27 34
4433.42 35
4433.57 35
4433.72 34
4433.88 31
4434.03 29
4434.18 26
4434.33 24
4434.49 23
4434.64 22
4434.79 21
4434.94 21
4435.10 20
4435.25 18
4435.40 15
4435.56 11
4435.71 7
4435.86 3
4436.01 1
4436.17 0
4436.32 0
4436.47 1
4436.62 2
4436.78 4
4436.93 5
4437.08 5
4437.24 5
4437.39 5
4437.54 5
4437.69 6
4437.85 8
4438.00 10
4438.15 13
4438.30 17
4438.46 21
4438.61 25
4438.76 29
4438.92 31
4439.07 32
4439.22 31
4439.37 28
4439.53 24
4439.68 20
4439.83 17
4439.99 16
4440.14 16
4440.29 19
4440.44 21
4440.60 23
4440.75 23
4440.90 21
4441.05 17
4441.21 13
4441.36 10
4441.51 10
4441.67 13
4441.82 19
4441.97 27
4442.12 37
4442.28 45
4442.43 51
4442.58 53
4442.74 52
4442.89 47
4443.04 39
4443.19 30
4443.35 20
4443.50 11
4443.65 4
4443.81 0
4443.96 0
4444.11 0
4444.26 0
4444.42 0
4444.57 0
4444.72 2
4444.88 4
4445.03 5
4445.18 6
4445.33 8
4445.49 11
4445.64 14
4445.79 19
4445.95 24
4446.10 29
4446.25 33
4446.40 37
4446.56 41
4446.71 44
4446.86 45
4447.02 46
4447.17 47
4447.32 47
4447.47 47
4447.63 47
4447.78 47
4447.93 47
4448.09 47
4448.24 47
4448.39 47
4448.55 46
4448.70 46
4448.85 46
4449.00 46
4449.16 47
4449.31 47
4449.46 49
4449.62 50
4449.77 50
4449.92 51
4450.07 51
4450.23 50
4450.38 49
4450.53 47
4450.69 45
4450.84 42
4450.99 38
4451.15 33
4451.30 27
4451.45 21
4451.60 13
4451.76 6
4451.91 0
4452.06 0
4452.22 0
4452.37 0
4452.52 0
4452.68 0
4452.83 0
4452.98 0
4453.13 0
4453.29 4
4453.44 9
4453.59 13
4453.75 16
4453.90 18
4454.05 17
4454.21 16
4454.36 13
4454.51 9
4454.66 7
4454.82 4
4454.97 4
4455.12 4
4455.28 5
4455.43 6
4455.58 9
4455.74 12
4455.89 16
4456.04 20
4456.19 25
4456.35 30
4456.50 34
4456.65 37
4456.81 39
4456.96 39
4457.11 37
4457.27 33
4457.42 28
4457.57 21
4457.73 14
4457.88 6
4458.03 0
4458.18 0
4458.34 0
4458.49 0
4458.64 0
4458.80 0
4458.95 0
4459.10 0
4459.26 3
4459.41 8
4459.56 11
4459.72 13
4459.87 13
4460.02 10
4460.18 6
4460.33 1
4460.48 0
4460.63 0
4460.79 0
4460.94 0
4461.09 0
4461.25 6
4461.40 13
4461.55 20
4461.71 25
4461.86 27
4462.01 27
4462.17 26
4462.32 23
4462.47 21
4462.63 20
4462.78 19
4462.93 21
4463.09 23
4463.24 27
4463.39 30
4463.54 34
4463.70 37
4463.85 40
4464.00 41
4464.16 42
4464.31 41
4464.46 38
4464.62 33
4464.77 27
4464.92 21
4465.08 15
4465.23 11
4465.38 8
4465.54 8
4465.69 9
4465.84 12
4466.00 16
4466.15 20
4466.30 24
4466.46 28
4466.61 31
4466.76 34
4466.92 35
4467.07 36
4467.22 34
4467.38 31
4467.53 26
4467.68 20
4467.84 14
4467.99 9
4468.14 5
4468.29 2
4468.45 0
4468.60 0
4468.75 0
4468.91 1
4469.06 2
4469.21 4
4469.37 6
4469.52 8
4469.67 11
4469.83 13
4469.98 14
4470.13 13
4470.29 11
4470.44 9
4470.59 7
4470.75 6
4470.90 6
4471.05 7
4471.21 9
4471.36 12
4471.51 15
4471.67 18
4471.82 21
4471.97 23
4472.13 24
4472.28 26
4472.43 27
4472.59 30
4472.74 34
4472.89 39
4473.05 46
4473.20 53
4473.35 61
4473.51 67
4473.66 72
4473.81 74
4473.97 74
4474.12 72
4474.27 69
4474.43 67
4474.58 64
4474.73 62
4474.89 60
4475.04 60
4475.19 60
4475.35 62
4475.50 64
4475.65 66
4475.81 68
4475.96 69
4476.12 68
4476.27 64
4476.42 59
4476.58 52
4476.73 44
4476.88 36
4477.04 28
4477.19 22
4477.34 17
4477.50 14
4477.65 12
4477.80 12
4477.96 13
4478.11 14
4478.26 16
4478.42 17
4478.57 18
4478.72 19
4478.88 19
4479.03 21
4479.18 24
4479.34 28
4479.49 32
4479.64 35
4479.80 38
4479.95 38
4480.10 37
4480.26 34
4480.41 30
4480.56 27
4480.72 25
4480.87 25
4481.03 26
4481.18 28
4481.33 30
4481.49 32
4481.64 32
4481.79 31
4481.95 29
4482.10 25
4482.25 22
4482.41 18
4482.56 15
4482.71 12
4482.87 10
4483.02 9
4483.17 8
4483.33 7
4483.48 5
4483.64 3
4483.79 0
4483.94 0
4484.10 0
4484.25 0
4484.40 0
4484.56 0
4484.71 0
4484.86 0
4485.02 4
4485.17 10
4485.32 15
4485.48 20
4485.63 23
4485.78 23
4485.94 22
4486.09 18
4486.25 13
4486.40 7
4486.55 3
4486.71 1
4486.86 1
4487.01 5
4487.17 11
4487.32 19
4487.47 27
4487.63 36
4487.78 43
4487.93 48
4488.09 51
4488.24 52
4488.40 52
4488.55 50
4488.70 48
4488.86 46
4489.01 44
4489.16 42
4489.32 41
4489.47 42
4489.62 43
4489.78 44
4489.93 45
4490.09 46
4490.24 46
4490.39 44
4490.55 43
4490.70 40
4490.85 38
4491.01 36
4491.16 34
4491.31 31
4491.47 28
4491.62 24
4491.78 19
4491.93 15
4492.08 11
4492.24 9
4492.39 9
4492.54 11
4492.70 14
4492.85 18
4493.01 23
4493.16 28
4493.31 33
4493.47 38
4493.62 44
4493.77 50
4493.93 56
4494.08 61
4494.24 64
4494.39 65
4494.54 63
4494.70 59
4494.85 53
4495.00 47
4495.16 41
4495.31 37
4495.46 34
4495.62 32
4495.77 32
4495.93 31
4496.08 31
4496.23 31
4496.39 31
4496.54 32
4496.69 33
4496.85 35
4497.00 40
4497.16 44
4497.31 49
4497.46 51
4497.62 52
4497.77 49
4497.92 44
4498.08 36
4498.23 28
4498.39 21
4498.54 16
4498.69 15
4498.85 16
4499.00 21
4499.16 27
4499.31 34
4499.46 41
4499.62 47
4499.77 51
4499.92 53
4500.08 54
4500.23 53
4500.39 50
4500.54 47
4500.69 44
4500.85 41
4501.00 37
4501.15 34
4501.31 30
4501.46 26
4501.62 22
4501.77 18
4501.92 13
4502.08 9
4502.23 5
4502.39 1
4502.54 0
4502.69 0
4502.85 0
4503.00 0
4503.15 0
4503.31 0
4503.46 0
4503.62 1
4503.77 5
4503.92 11
4504.08 16
4504.23 22
4504.39 26
4504.54 29
4504.69 31
4504.85 31
4505.00 29
4505.16 27
4505.31 24
4505.46 20
4505.62 16
4505.77 11
4505.92 6
4506.08 1
4506.23 0
4506.39 0
4506.54 0
4506.69 0
4506.85 0
4507.00 0
4507.16 0
4507.31 0
4507.46 5
4507.62 10
4507.77 13
4507.93 14
4508.08 14
4508.23 13
4508.39 11
4508.54 8
4508.70 6
4508.85 4
4509.00 2
4509.16 1
4509.31 1
4509.47 1
4509.62 2
4509.77 3
4509.93 5
4510.08 7
4510.24 11
4510.39 15
4510.54 18
4510.70 22
4510.85 23
4511.01 23
4511.16 22
4511.31 20
4511.47 17
4511.62 14
4511.78 11
4511.93 9
4512.08 7
4512.24 5
4512.39 4
4512.55 4
4512.70 5
4512.85 7
4513.01 10
4513.16 15
4513.32 21
4513.47 27
4513.62 33
4513.78 39
4513.93 44
4514.09 47
4514.24 50
4514.39 51
4514.55 51
4514.70 48
4514.86 45
4515.01 40
4515.16 35
4515.32 30
4515.47 26
4515.63 23
4515.78 21
4515.93 19
4516.09 19
4516.24 19
4516.40 20
4516.55 22
4516.71 25
4516.86 29
4517.01 33
4517.17 37
4517.32 40
4517.48 42
4517.63 43
4517.78 44
4517.94 45
4518.09 46
4518.25 48
4518.40 50
4518.55 51
4518.71 52
4518.86 50
4519.02 48
4519.17 45
4519.33 41
4519.48 39
4519.63 38
4519.79 37
4519.94 38
4520.10 38
4520.25 38
4520.40 38
4520.56 38
4520.71 39
4520.87 40
4521.02 44
4521.18 48
4521.33 54
4521.48 59
4521.64 64
4521.79 68
4521.95 71
4522.10 72
4522.25 73
4522.41 74
4522.56 74
4522.72 75
4522.87 76
4523.03 76
4523.18 74
4523.33 72
4523.49 70
4523.64 67
4523.80 63
4523.95 60
4524.11 57
4524.26 54
4524.41 50
4524.57 47
4524.72 44
4524.88 41
4525.03 39
4525.18 36
4525.34 34
4525.49 32
4525.65 29
4525.80 26
4525.96 23
4526.11 20
4526.26 16
4526.42 14
4526.57 12
4526.73 11
4526.88 10
4527.04 8
4527.19 6
4527.34 4
4527.50 1
4527.65 0
4527.81 0
4527.96 0
4528.12 0
4528.27 0
4528.42 0
4528.58 0
4528.73 1
4528.89 4
4529.04 6
4529.20 6
4529.35 5
4529.50 3
4529.66 1
4529.81 0
4529.97 0
4530.12 1
4530.28 2
4530.43 4
4530.58 6
4530.74 7
4530.89 9
4531.05 11
4531.20 15
4531.36 19
4531.51 23
4531.67 27
4531.82 30
4531.97 32
4532.13 32
4532.28 30
4532.44 27
4532.59 24
4532.75 22
4532.90 19
4533.05 18
4533.21 17
4533.36 16
4533.52 16
4533.67 16
4533.83 16
4533.98 16
4534.14 17
4534.29 17
4534.44 17
4534.60 17
4534.75 16
4534.91 15
4535.06 13
4535.22 10
4535.37 8
4535.52 5
4535.68 4
4535.83 4
4535.99 6
4536.14 8
4536.30 11
4536.45 13
4536.61 15
4536.76 14
4536.91 13
4537.07 10
4537.22 7
4537.38 6
4537.53 6
4537.69 9
4537.84 15
4538.00 22
4538.15 31
4538.30 39
4538.46 47
4538.61 53
4538.77 57
4538.92 60
4539.08 60
4539.23 58
4539.39 55
4539.54 51
4539.70 46
4539.85 42
4540.00 39
4540.16 36
4540.31 33
4540.47 32
4540.62 30
4540.78 27
4540.93 25
4541.09 23
4541.24 21
4541.39 20
4541.55 21
4541.70 23
4541.86 26
4542.01 30
4542.17 33
4542.32 37
4542.48 40
4542.63 43
4542.79 46
4542.94 49
4543.09 53
4543.25 56
4543.40 60
4543.56 62
4543.71 64
4543.87 64
4544.02 64
4544.18 63
4544.33 63
4544.49 62
4544.64 63
4544.79 64
4544.95 67
4545.10 71
4545.26 77
4545.41 83
4545.57 90
4545.72 96
4545.88 101
4546.03 104
4546.19 105
4546.34 104
4546.50 103
4546.65 102
4546.80 103
4546.96 105
4547.11 109
4547.27 114
4547.42 120
4547.58 124
4547.73 127
4547.89 128
4548.04 127
4548.20 125
4548.35 123
4548.51 119
4548.66 115
4548.81 110
4548.97 104
4549.12 99
4549.28 94
4549.43 91
4549.59 90
4549.74 90
4549.90 91
4550.05 93
4550.21 93
4550.36 91
4550.52 87
4550.67 81
4550.83 74
4550.98 67
4551.13 61
4551.29 57
4551.44 56
4551.60 59
4551.75 65
4551.91 74
4552.06 85
4552.22 98
4552.37 112
4552.53 127
4552.68 141
4552.84 153
4552.99 164
4553.15 173
4553.30 178
4553.46 181
4553.61 181
4553.76 179
4553.92 176
4554.07 173
4554.23 171
4554.38 171
4554.54 174
4554.69 179
4554.85 187
4555.00 196
4555.16 205
4555.31 213
4555.47 219
4555.62 222
4555.78 222
4555.93 219
4556.09 215
4556.24 209
4556.40 204
4556.55 200
4556.71 198
4556.86 197
4557.01 198
4557.17 201
4557.32 203
4557.48 205
4557.63 205
4557.79 202
4557.94 197
4558.10 190
4558.25 183
4558.41 178
4558.56 175
4558.72 175
4558.87 178
4559.03 183
4559.18 189
4559.34 196
4559.49 203
4559.65 210
4559.80 218
4559.96 226
4560.11 235
4560.27 242
4560.42 248
4560.58 252
4560.73 253
4560.89 252
4561.04 249
4561.19 246
4561.35 244
4561.50 243
4561.66 243
4561.81 244
4561.97 245
4562.12 245
4562.28 243
4562.43 239
4562.59 234
4562.74 226
4562.90 218
4563.05 211
4563.21 204
4563.36 198
4563.52 195
4563.67 193
4563.83 193
4563.98 195
4564.14 197
4564.29 201
4564.45 205
4564.60 209
4564.76 213
4564.91 218
4565.07 221
4565.22 224
4565.38 225
4565.53 225
4565.69 223
4565.84 220
4566.00 215
4566.15 211
4566.31 206
4566.46 201
4566.62 196
4566.77 192
4566.93 187
4567.08 183
4567.24 179
4567.39 176
4567.55 173
4567.70 171
4567.86 169
4568.01 169
4568.17 171
4568.32 175
4568.48 183
4568.63 192
4568.79 203
4568.94 213
4569.10 221
4569.25 226
4569.41 228
4569.56 227
4569.72 225
4569.87 222
4570.03 222
4570.18 223
4570.34 226
4570.49 230
4570.65 233
4570.80 235
4570.96 235
4571.11 233
4571.27 228
4571.42 222
4571.58 214
4571.73 205
4571.89 195
4572.04 185
4572.20 173
4572.35 161
4572.51 149
4572.66 137
4572.82 127
4572.97 118
4573.13 111
4573.28 108
4573.44 107
4573.59 107
4573.75 109
4573.90 112
4574.06 113
4574.21 111
4574.37 107
4574.52 101
4574.68 92
4574.83 82
4574.99 72
4575.14 64
4575.30 57
4575.45 51
4575.61 47
4575.76 44
4575.92 41
4576.07 37
4576.23 34
4576.38 31
4576.54 30
4576.69 30
4576.85 33
4577.00 37
4577.16 44
4577.31 50
4577.47 57
4577.62 64
4577.78 70
4577.93 77
4578.09 82
4578.24 88
4578.40 93
4578.56 97
4578.71 99
4578.87 99
4579.02 97
4579.18 94
4579.33 91
4579.49 87
4579.64 82
4579.80 78
4579.95 74
4580.11 68
4580.26 62
4580.42 55
4580.57 49
4580.73 42
4580.88 37
4581.04 33
4581.19 31
4581.35 30
4581.50 29
4581.66 29
4581.81 29
4581.97 29
4582.12 29
4582.28 30
4582.43 30
4582.59 31
4582.75 31
4582.90 30
4583.06 28
4583.21 24
4583.37 20
4583.52 15
4583.68 10
4583.83 6
4583.99 4
4584.14 4
4584.30 7
4584.45 13
4584.61 21
4584.76 30
4584.92 39
4585.07 47
4585.23 54
4585.38 59
4585.54 61
4585.70 62
4585.85 61
4586.01 59
4586.16 57
4586.32 55
4586.47 54
4586.63 53
4586.78 52
4586.94 51
4587.09 50
4587.25 48
4587.40 46
4587.56 44
4587.71 40
4587.87 38
4588.02 36
4588.18 35
4588.34 36
4588.49 38
4588.65 41
4588.80 45
4588.96 48
4589.11 49
4589.27 49
4589.42 47
4589.58 45
4589.73 43
4589.89 40
4590.04 39
4590.20 38
4590.35 38
4590.51 38
4590.67 39
4590.82 39
4590.98 39
4591.13 40
4591.29 40
4591.44 40
4591.60 40
4591.75 40
4591.91 39
4592.06 38
4592.22 39
4592.37 39
4592.53 41
4592.68 43
4592.84 46
4593.00 49
4593.15 50
4593.31 51
4593.46 50
4593.62 49
4593.77 48
4593.93 48
4594.08 49
4594.24 52
4594.39 55
4594.55 57
4594.71 58
4594.86 58
4595.02 55
4595.17 51
4595.33 45
4595.48 39
4595.64 32
4595.79 24
4595.95 16
4596.10 8
4596.26 1
4596.42 0
4596.57 0
4596.73 0
4596.88 0
4597.04 0
4597.19 0
4597.35 0
4597.50 1
4597.66 5
4597.81 9
4597.97 12
4598.13 15
4598.28 19
4598.44 23
4598.59 29
4598.75 36
4598.90 43
4599.06 50
4599.21 57
4599.37 62
4599.52 65
4599.68 67
4599.84 66
4599.99 63
4600.15 60
4600.30 57
4600.46 55
4600.61 54
4600.77 54
4600.92 55
4601.08 58
4601.24 60
4601.39 63
4601.55 65
4601.70 68
4601.86 70
4602.01 72
4602.17 74
4602.32 74
4602.48 74
4602.64 73
4602.79 72
4602.95 70
4603.10 69
4603.26 70
4603.41 72
4603.57 77
4603.72 84
4603.88 91
4604.04 98
4604.19 104
4604.35 108
4604.50 110
4604.66 109
4604.81 107
4604.97 103
4605.12 99
4605.28 94
4605.44 89
4605.59 84
4605.75 79
4605.90 76
4606.06 73
4606.21 70
4606.37 69
4606.53 67
4606.68 65
4606.84 62
4606.99 58
4607.15 53
4607.30 46
4607.46 40
4607.61 35
4607.77 31
4607.93 29
4608.08 28
4608.24 30
4608.39 33
4608.55 37
4608.70 44
4608.86 51
4609.02 60
4609.17 70
4609.33 79
4609.48 88
4609.64 94
4609.79 97
4609.95 96
4610.11 92
4610.26 87
4610.42 81
4610.57 76
4610.73 74
4610.88 74
4611.04 77
4611.20 82
4611.35 88
4611.51 93
4611.66 96
4611.82 97
4611.97 95
4612.13 92
4612.29 88
4612.44 84
4612.60 82
4612.75 80
4612.91 79
4613.06 78
4613.22 78
4613.38 76
4613.53 75
4613.69 73
4613.84 72
4614.00 71
4614.15 71
4614.31 72
4614.47 74
4614.62 76
4614.78 78
4614.93 79
4615.09 78
4615.24 77
4615.40 74
4615.56 70
4615.71 67
4615.87 64
4616.02 63
4616.18 65
4616.33 68
4616.49 72
4616.65 77
4616.80 81
4616.96 84
4617.11 84
4617.27 83
4617.43 79
4617.58 74
4617.74 69
4617.89 65
4618.05 63
4618.20 63
4618.36 65
4618.52 69
4618.67 74
4618.83 78
4618.98 82
4619.14 83
4619.30 81
4619.45 77
4619.61 70
4619.76 63
4619.92 56
4620.07 50
4620.23 46
4620.39 45
4620.54 46
4620.70 49
4620.85 53
4621.01 57
4621.17 60
4621.32 61
4621.48 61
4621.63 59
4621.79 56
4621.94 52
4622.10 48
4622.26 44
4622.41 40
4622.57 36
4622.72 32
4622.88 28
4623.04 24
4623.19 19
4623.35 15
4623.50 11
4623.66 9
4623.82 7
4623.97 6
4624.13 5
4624.28 6
4624.44 6
4624.60 7
4624.75 9
4624.91 12
4625.06 15
4625.22 19
4625.38 22
4625.53 25
4625.69 28
4625.84 29
4626.00 31
4626.15 32
4626.31 34
4626.47 37
4626.62 40
4626.78 43
4626.93 45
4627.09 47
4627.25 47
4627.40 46
4627.56 43
4627.71 39
4627.87 34
4628.03 30
4628.18 26
4628.34 22
4628.49 20
4628.65 19
4628.81 20
4628.96 23
4629.12 28
4629.27 34
4629.43 40
4629.59 47
4629.74 54
4629.90 59
4630.05 63
4630.21 64
4630.37 64
4630.52 62
4630.68 58
4630.83 52
4630.99 47
4631.15 41
4631.30 36
4631.46 31
4631.61 27
4631.77 23
4631.93 21
4632.08 19
4632.24 17
4632.40 16
4632.55 15
4632.71 14
4632.86 12
4633.02 11
4633.18 10
4633.33 10
4633.49 11
4633.64 12
4633.80 15
4633.96 19
4634.11 23
4634.27 27
4634.42 31
4634.58 34
4634.74 38
4634.89 41
4635.05 44
4635.20 46
4635.36 49
4635.52 52
4635.67 54
4635.83 56
4635.99 57
4636.14 57
4636.30 56
4636.45 54
4636.61 50
4636.77 46
4636.92 43
4637.08 39
4637.23 37
4637.39 36
4637.55 37
4637.70 38
4637.86 40
4638.02 42
4638.17 43
4638.33 44
4638.48 44
4638.64 45
4638.80 46
4638.95 49
4639.11 53
4639.26 59
4639.42 66
4639.58 73
4639.73 80
4639.89 85
4640.05 89
4640.20 91
4640.36 92
4640.51 92
4640.67 91
4640.83 90
4640.98 88
4641.14 86
4641.30 83
4641.45 81
4641.61 78
4641.76 76
4641.92 75
4642.08 73
4642.23 71
4642.39 70
4642.54 70
4642.70 70
4642.86 72
4643.01 75
4643.17 78
4643.33 81
4643.48 82
4643.64 83
4643.79 81
4643.95 79
4644.11 76
4644.26 73
4644.42 71
4644.58 69
4644.73 67
4644.89 65
4645.04 62
4645.20 57
4645.36 53
4645.51 49
4645.67 47
4645.83 47
4645.98 49
4646.14 54
4646.30 60
4646.45 65
4646.61 70
4646.76 73
4646.92 73
4647.08 71
4647.23 68
4647.39 64
4647.55 62
4647.70 60
4647.86 61
4648.01 63
4648.17 66
4648.33 70
4648.48 75
4648.64 79
4648.80 82
4648.95 85
4649.11 86
4649.27 85
4649.42 82
4649.58 77
4649.73 72
4649.89 68
4650.05 63
4650.20 60
4650.36 58
4650.52 56
4650.67 55
4650.83 54
4650.99 51
4651.14 48
4651.30 43
4651.45 38
4651.61 32
4651.77 26
4651.92 20
4652.08 15
4652.24 11
4652.39 9
4652.55 8
4652.71 9
4652.86 10
4653.02 13
4653.17 15
4653.33 16
4653.49 16
4653.64 15
4653.80 14
4653.96 12
4654.11 12
4654.27 13
4654.43 16
4654.58 19
4654.74 24
4654.90 28
4655.05 32
4655.21 35
4655.36 37
4655.52 39
4655.68 40
4655.83 42
4655.99 43
4656.15 45
4656.30 47
4656.46 48
4656.62 48
4656.77 47
4656.93 46
4657.09 45
4657.24 44
4657.40 44
4657.56 45
4657.71 45
4657.87 46
4658.02 47
4658.18 47
4658.34 46
4658.49 45
4658.65 44
4658.81 43
4658.96 43
4659.12 43
4659.28 44
4659.43 44
4659.59 43
4659.75 42
4659.90 40
4660.06 36
4660.22 30
4660.37 24
4660.53 17
4660.69 10
4660.84 4
4661.00 0
4661.16 0
4661.31 0
4661.47 0
4661.62 0
4661.78 0
4661.94 0
4662.09 0
4662.25 0
4662.41 2
4662.56 4
4662.72 6
4662.88 8
4663.03 10
4663.19 12
4663.35 13
4663.50 13
4663.66 13
4663.82 12
4663.97 11
4664.13 10
4664.29 11
4664.44 12
4664.60 14
4664.76 17
4664.91 21
4665.07 26
4665.23 31
4665.38 36
4665.54 40
4665.70 43
4665.85 45
4666.01 47
4666.17 47
4666.32 48
4666.48 50
4666.64 53
4666.79 56
4666.95 59
4667.11 61
4667.26 61
4667.42 60
4667.58 57
4667.73 53
4667.89 49
4668.05 45
4668.20 43
4668.36 42
4668.52 42
4668.67 42
4668.83 43
4668.99 43
4669.14 43
4669.30 42
4669.46 42
4669.61 42
4669.77 42
4669.93 43
4670.08 44
4670.24 45
4670.40 45
4670.55 45
4670.71 43
4670.87 40
4671.02 37
4671.18 34
4671.34 33
4671.49 33
4671.65 35
4671.81 39
4671.96 44
4672.12 50
4672.28 55
4672.43 58
4672.59 59
4672.75 57
4672.90 52
4673.06 46
4673.22 40
4673.37 33
4673.53 26
4673.69 21
4673.84 17
4674.00 14
4674.16 14
4674.31 15
4674.47 17
4674.63 21
4674.78 25
4674.94 29
4675.10 32
4675.26 33
4675.41 33
4675.57 31
4675.73 28
4675.88 25
4676.04 22
4676.20 21
4676.35 20
4676.51 20
4676.67 22
4676.82 23
4676.98 25
4677.14 28
4677.29 30
4677.45 32
4677.61 35
4677.76 38
4677.92 41
4678.08 45
4678.23 48
4678.39 51
4678.55 53
4678.70 53
4678.86 53
4679.02 53
4679.18 52
4679.33 52
4679.49 52
4679.65 53
4679.80 54
4679.96 54
4680.12 53
4680.27 50
4680.43 47
4680.59 43
4680.74 39
4680.90 37
4681.06 37
4681.21 38
4681.37 39
4681.53 41
4681.69 42
4681.84 41
4682.00 39
4682.16 35
4682.31 31
4682.47 27
4682.63 25
4682.78 24
4682.94 26
4683.10 28
4683.25 32
4683.41 35
4683.57 38
4683.73 41
4683.88 42
4684.04 43
4684.20 43
4684.35 42
4684.51 39
4684.67 36
4684.82 31
4684.98 26
4685.14 21
4685.29 19
4685.45 18
4685.61 21
4685.77 26
4685.92 34
4686.08 42
4686.24 51
4686.39 58
4686.55 63
4686.71 66
4686.86 67
4687.02 68
4687.18 67
4687.34 67
4687.49 66
4687.65 65
4687.81 63
4687.96 60
4688.12 57
4688.28 53
4688.43 49
4688.59 46
4688.75 43
4688.91 40
4689.06 39
4689.22 37
4689.38 37
4689.53 37
4689.69 37
4689.85 38
4690.00 40
4690.16 42
4690.32 44
4690.48 46
4690.63 47
4690.79 47
4690.95 45
4691.10 42
4691.26 37
4691.42 33
4691.57 29
4691.73 27
4691.89 26
4692.05 28
4692.20 30
4692.36 31
4692.52 32
4692.67 30
4692.83 27
4692.99 23
4693.15 19
4693.30 16
4693.46 14
4693.62 15
4693.77 17
4693.93 20
4694.09 23
4694.25 26
4694.40 27
4694.56 27
4694.72 25
4694.87 23
4695.03 20
4695.19 17
4695.34 14
4695.50 12
4695.66 11
4695.82 12
4695.97 14
4696.13 16
4696.29 19
4696.44 22
4696.60 25
4696.76 26
4696.92 27
4697.07 27
4697.23 25
4697.39 22
4697.54 19
4697.70 15
4697.86 11
4698.02 7
4698.17 5
4698.33 5
4698.49 6
4698.64 9
4698.80 13
4698.96 17
4699.12 21
4699.27 24
4699.43 26
4699.59 27
4699.75 28
4699.90 29
4700.06 31
4700.22 34
4700.37 38
4700.53 43
4700.69 48
4700.85 53
4701.00 56
4701.16 56
4701.32 55
4701.47 52
4701.63 47
4701.79 43
4701.95 38
4702.10 34
4702.26 31
4702.42 29
4702.58 27
4702.73 25
4702.89 25
4703.05 26
4703.20 28
4703.36 33
4703.52 39
4703.68 46
4703.83 53
4703.99 59
4704.15 64
4704.31 67
4704.46 67
4704.62 67
4704.78 64
4704.93 62
4705.09 59
4705.25 56
4705.41 55
4705.56 54
4705.72 55
4705.88 58
4706.04 61
4706.19 65
4706.35 70
4706.51 75
4706.66 80
4706.82 83
4706.98 85
4707.14 86
4707.29 86
4707.45 83
4707.61 80
4707.77 75
4707.92 70
4708.08 64
4708.24 58
4708.39 52
4708.55 45
4708.71 38
4708.87 32
4709.02 27
4709.18 22
4709.34 20
4709.50 18
4709.65 18
4709.81 19
4709.97 21
4710.13 24
4710.28 26
4710.44 28
4710.60 30
4710.76 30
4710.91 30
4711.07 30
4711.23 30
4711.38 30
4711.54 31
4711.70 32
4711.86 34
4712.01 35
4712.17 36
4712.33 37
4712.49 37
4712.64 38
4712.80 40
4712.96 43
4713.12 47
4713.27 52
4713.43 56
4713.59 60
4713.75 64
4713.90 66
4714.06 67
4714.22 66
4714.38 63
4714.53 59
4714.69 52
4714.85 45
4715.01 37
4715.16 30
4715.32 23
4715.48 17
4715.64 12
4715.79 7
4715.95 3
4716.11 0
4716.27 0
4716.42 0
4716.58 0
4716.74 0
4716.90 0
4717.05 0
4717.21 0
4717.37 4
4717.53 11
4717.68 17
4717.84 21
4718.00 23
4718.16 25
4718.31 25
4718.47 25
4718.63 26
4718.79 26
4718.94 26
4719.10 26
4719.26 25
4719.42 24
4719.57 24
4719.73 24
4719.89 24
4720.05 24
4720.20 24
4720.36 23
4720.52 23
4720.68 23
4720.83 23
4720.99 25
4721.15 29
4721.31 34
4721.46 41
4721.62 49
4721.78 56
4721.94 61
4722.09 65
4722.25 66
4722.41 65
4722.57 62
4722.72 58
4722.88 54
4723.04 50
4723.20 47
4723.35 43
4723.51 41
4723.67 38
4723.83 35
4723.98 31
4724.14 28
4724.30 24
4724.46 22
4724.61 20
4724.77 20
4724.93 21
4725.09 22
4725.25 24
4725.40 25
4725.56 26
4725.72 26
4725.88 25
4726.03 24
4726.19 24
4726.35 24
4726.51 24
4726.66 25
4726.82 24
4726.98 22
4727.14 19
4727.29 15
4727.45 11
4727.61 7
4727.77 5
4727.93 4
4728.08 5
4728.24 7
4728.40 9
4728.56 11
4728.71 12
4728.87 13
4729.03 13
4729.19 13
4729.34 12
4729.50 11
4729.66 11
4729.82 11
4729.98 12
4730.13 13
4730.29 16
4730.45 21
4730.61 25
4730.76 30
4730.92 34
4731.08 36
4731.24 37
4731.39 37
4731.55 35
4731.71 33
4731.87 32
4732.03 32
4732.18 33
4732.34 33
4732.50 33
4732.66 32
4732.81 30
4732.97 27
4733.13 24
4733.29 23
4733.45 25
4733.60 29
4733.76 35
4733.92 41
4734.08 45
4734.23 48
4734.39 47
4734.55 43
4734.71 38
4734.87 31
4735.02 25
4735.18 19
4735.34 16
4735.50 15
4735.65 15
4735.81 16
4735.97 19
4736.13 21
4736.29 23
4736.44 25
4736.60 27
4736.76 27
4736.92 26
4737.07 24
4737.23 21
4737.39 16
4737.55 10
4737.71 4
4737.86 0
4738.02 0
4738.18 0
4738.34 0
4738.49 0
4738.65 0
4738.81 0
4738.97 0
4739.13 4
4739.28 14
4739.44 23
4739.60 31
4739.76 37
4739.92 41
4740.07 44
4740.23 45
4740.39 46
4740.55 48
4740.70 50
4740.86 54
4741.02 59
4741.18 65
4741.34 70
4741.49 74
4741.65 76
4741.81 77
4741.97 76
4742.13 74
4742.28 72
4742.44 70
4742.60 68
4742.76 67
4742.92 66
4743.07 64
4743.23 63
4743.39 61
4743.55 60
4743.70 60
4743.86 60
4744.02 62
4744.18 63
4744.34 65
4744.49 66
4744.65 67
4744.81 67
4744.97 66
4745.13 65
4745.28 63
4745.44 60
4745.60 56
4745.76 52
4745.92 47
4746.07 42
4746.23 37
4746.39 33
4746.55 30
4746.71 28
4746.86 27
4747.02 27
4747.18 27
4747.34 27
4747.50 26
4747.65 24
4747.81 22
4747.97 20
4748.13 18
4748.29 17
4748.44 17
4748.60 19
4748.76 21
4748.92 24
4749.08 27
4749.23 29
4749.39 32
4749.55 34
4749.71 36
4749.87 38
4750.02 42
4750.18 47
4750.34 53
4750.50 58
4750.66 63
4750.81 67
4750.97 68
4751.13 66
4751.29 62
4751.45 57
4751.60 52
4751.76 48
4751.92 45
4752.08 45
4752.24 46
4752.39 48
4752.55 49
4752.71 50
4752.87 50
4753.03 48
4753.19 46
4753.34 42
4753.50 38
4753.66 34
4753.82 29
4753.98 24
4754.13 20
4754.29 17
4754.45 15
4754.61 15
4754.77 16
4754.92 18
4755.08 20
4755.24 22
4755.40 22
4755.56 23
4755.72 23
4755.87 25
4756.03 29
4756.19 36
4756.35 46
4756.51 58
4756.66 72
4756.82 85
4756.98 97
4757.14 107
4757.30 115
4757.45 120
4757.61 122
4757.77 121
4757.93 117
4758.09 109
4758.25 100
4758.40 89
4758.56 78
4758.72 68
4758.88 60
4759.04 54
4759.19 49
4759.35 45
4759.51 42
4759.67 40
4759.83 38
4759.99 38
4760.14 40
4760.30 44
4760.46 51
4760.62 58
4760.78 65
4760.93 71
4761.09 74
4761.25 74
4761.41 71
4761.57 67
4761.73 61
4761.88 57
4762.04 53
4762.20 51
4762.36 50
4762.52 50
4762.68 51
4762.83 52
4762.99 54
4763.15 56
4763.31 57
4763.47 57
4763.62 55
4763.78 52
4763.94 48
4764.10 43
4764.26 40
4764.42 39
4764.57 40
4764.73 43
4764.89 48
4765.05 53
4765.21 57
4765.37 60
4765.52 61
4765.68 60
4765.84 58
4766.00 56
4766.16 55
4766.32 54
4766.47 55
4766.63 56
4766.79 59
4766.95 62
4767.11 65
4767.27 68
4767.42 71
4767.58 74
4767.74 75
4767.90 77
4768.06 77
4768.22 76
4768.37 74
4768.53 72
4768.69 70
4768.85 68
4769.01 66
4769.17 66
4769.32 69
4769.48 73
4769.64 78
4769.80 85
4769.96 92
4770.12 98
4770.27 103
4770.43 104
4770.59 103
4770.75 99
4770.91 94
4771.07 89
4771.22 85
4771.38 83
4771.54 84
4771.70 88
4771.86 94
4772.02 102
4772.17 110
4772.33 118
4772.49 124
4772.65 129
4772.81 132
4772.97 133
4773.13 134
4773.28 134
4773.44 133
4773.60 131
4773.76 130
4773.92 128
4774.08 127
4774.23 127
4774.39 127
4774.55 128
4774.71 131
4774.87 134
4775.03 138
4775.18 142
4775.34 146
4775.50 148
4775.66 149
4775.82 147
4775.98 144
4776.14 140
4776.29 135
4776.45 130
4776.61 126
4776.77 122
4776.93 118
4777.09 115
4777.24 111
4777.40 109
4777.56 106
4777.72 105
4777.88 104
4778.04 103
4778.20 103
4778.35 102
4778.51 102
4778.67 100
4778.83 97
4778.99 93
4779.15 89
4779.31 85
4779.46 82
4779.62 80
4779.78 80
4779.94 80
4780.10 82
4780.26 84
4780.42 85
4780.57 86
4780.73 87
4780.89 88
4781.05 89
4781.21 90
4781.37 91
4781.52 93
4781.68 94
4781.84 97
4782.00 99
4782.16 102
4782.32 105
4782.48 108
4782.63 110
4782.79 111
4782.95 111
4783.11 110
4783.27 108
4783.43 106
4783.59 104
4783.75 102
4783.90 101
4784.06 100
4784.22 99
4784.38 98
4784.54 97
4784.70 94
4784.86 92
4785.01 89
4785.17 86
4785.33 84
4785.49 82
4785.65 80
4785.81 79
4785.97 77
4786.12 75
4786.28 73
4786.44 70
4786.60 69
4786.76 70
4786.92 72
4787.08 77
4787.23 83
4787.39 90
4787.55 96
4787.71 99
4787.87 100
4788.03 98
4788.19 95
4788.35 90
4788.50 86
4788.66 83
4788.82 82
4788.98 83
4789.14 87
4789.30 91
4789.46 96
4789.61 102
4789.77 106
4789.93 109
4790.09 110
4790.25 110
4790.41 108
4790.57 106
4790.73 102
4790.88 97
4791.04 91
4791.20 84
4791.36 77
4791.52 71
4791.68 65
4791.84 62
4792.00 61
4792.15 64
4792.31 68
4792.47 73
4792.63 79
4792.79 82
4792.95 82
4793.11 80
4793.27 75
4793.42 69
4793.58 62
4793.74 57
4793.90 53
4794.06 53
4794.22 54
4794.38 57
4794.54 60
4794.69 63
4794.85 65
4795.01 65
4795.17 64
4795.33 62
4795.49 60
4795.65 58
4795.81 57
4795.96 57
4796.12 57
4796.28 58
4796.44 57
4796.60 55
4796.76 52
4796.92 46
4797.08 39
4797.24 31
4797.39 24
4797.55 18
4797.71 13
4797.87 10
4798.03 9
4798.19 10
4798.35 13
4798.51 17
4798.66 21
4798.82 25
4798.98 28
4799.14 29
4799.30 29
4799.46 27
4799.62 25
4799.78 23
4799.94 21
4800.09 21
4800.25 23
4800.41 26
4800.57 30
4800.73 36
4800.89 41
4801.05 46
4801.21 49
4801.37 51
4801.52 51
4801.68 50
4801.84 47
4802.00 44
4802.16 42
4802.32 40
4802.48 39
4802.64 40
4802.80 41
4802.95 42
4803.11 42
4803.27 41
4803.43 38
4803.59 33
4803.75 27
4803.91 21
4804.07 15
4804.23 11
4804.38 8
4804.54 6
4804.70 6
4804.86 5
4805.02 4
4805.18 3
4805.34 1
4805.50 0
4805.66 0
4805.82 0
4805.97 0
4806.13 0
4806.29 0
4806.45 0
4806.61 0
4806.77 2
4806.93 4
4807.09 6
4807.25 7
4807.40 7
4807.56 7
4807.72 8
4807.88 9
4808.04 10
4808.20 10
4808.36 11
4808.52 10
4808.68 8
4808.84 6
4808.99 3
4809.15 1
4809.31 0
4809.47 0
4809.63 0
4809.79 0
4809.95 0
4810.11 0
4810.27 0
4810.43 0
4810.59 0
4810.74 3
4810.90 6
4811.06 10
4811.22 14
4811.38 16
4811.54 18
4811.70 19
4811.86 18
4812.02 18
4812.18 17
4812.33 17
4812.49 18
4812.65 19
4812.81 21
4812.97 23
4813.13 26
4813.29 30
4813.45 35
4813.61 40
4813.77 45
4813.93 50
4814.08 54
4814.24 57
4814.40 59
4814.56 59
4814.72 58
4814.88 56
4815.04 53
4815.20 49
4815.36 46
4815.52 42
4815.68 41
4815.83 41
4815.99 44
4816.15 48
4816.31 55
4816.47 62
4816.63 68
4816.79 74
4816.95 78
4817.11 81
4817.27 82
4817.43 81
4817.59 79
4817.74 77
4817.90 73
4818.06 70
4818.22 66
4818.38 64
4818.54 62
4818.70 62
4818.86 63
4819.02 65
4819.18 67
4819.34 70
4819.50 72
4819.65 73
4819.81 73
4819.97 72
4820.13 69
4820.29 66
4820.45 62
4820.61 58
4820.77 55
4820.93 53
4821.09 52
4821.25 54
4821.41 57
4821.57 61
4821.72 65
4821.88 69
4822.04 73
4822.20 76
4822.36 78
4822.52 80
4822.68 81
4822.84 83
4823.00 85
4823.16 86
4823.32 87
4823.48 88
4823.64 89
4823.79 90
4823.95 92
4824.11 95
4824.27 100
4824.43 105
4824.59 111
4824.75 115
4824.91 118
4825.07 119
4825.23 117
4825.39 113
4825.55 108
4825.71 103
4825.87 99
4826.02 96
4826.18 96
4826.34 99
4826.50 103
4826.66 108
4826.82 112
4826.98 115
4827.14 116
4827.30 116
4827.46 114
4827.62 112
4827.78 109
4827.94 106
4828.10 103
4828.25 98
4828.41 92
4828.57 86
4828.73 78
4828.89 71
4829.05 65
4829.21 60
4829.37 56
4829.53 53
4829.69 52
4829.85 51
4830.01 51
4830.17 51
4830.33 51
4830.49 53
4830.64 55
4830.80 58
4830.96 62
4831.12 65
4831.28 68
4831.44 71
4831.60 72
4831.76 71
4831.92 69
4832.08 66
4832.24 61
4832.40 56
4832.56 51
4832.72 46
4832.88 42
4833.04 39
4833.20 37
4833.35 36
4833.51 36
4833.67 36
4833.83 37
4833.99 37
4834.15 36
4834.31 35
4834.47 33
4834.63 32
4834.79 30
4834.95 29
4835.11 29
4835.27 28
4835.43 28
4835.59 28
4835.75 26
4835.91 25
4836.07 23
4836.22 21
4836.38 19
4836.54 17
4836.70 16
4836.86 15
4837.02 14
4837.18 13
4837.34 11
4837.50 9
4837.66 7
4837.82 5
4837.98 3
4838.14 2
4838.30 1
4838.46 1
4838.62 2
4838.78 4
4838.94 6
4839.10 8
4839.25 10
4839.41 10
4839.57 10
4839.73 10
4839.89 8
4840.05 7
4840.21 5
4840.37 4
4840.53 4
4840.69 4
4840.85 6
4841.01 10
4841.17 15
4841.33 20
4841.49 26
4841.65 31
4841.81 36
4841.97 39
4842.13 43
4842.29 46
4842.45 50
4842.61 53
4842.76 57
4842.92 59
4843.08 60
4843.24 60
4843.40 59
4843.56 59
4843.72 59
4843.88 60
4844.04 62
4844.20 64
4844.36 66
4844.52 67
4844.68 67
4844.84 65
4845.00 63
4845.16 61
4845.32 61
4845.48 61
4845.64 63
4845.80 66
4845.96 68
4846.12 70
4846.28 71
4846.44 72
4846.60 73
4846.75 74
4846.91 76
4847.07 78
4847.23 80
4847.39 80
4847.55 79
4847.71 76
4847.87 72
4848.03 66
4848.19 58
4848.35 50
4848.51 41
4848.67 32
4848.83 23
4848.99 15
4849.15 7
4849.31 1
4849.47 0
4849.63 0
4849.79 0
4849.95 0
4850.11 0
4850.27 0
4850.43 0
4850.59 0
4850.75 2
4850.91 7
4851.07 13
4851.23 18
4851.39 22
4851.55 25
4851.70 26
4851.86 27
4852.02 27
4852.18 29
4852.34 31
4852.50 35
4852.66 41
4852.82 46
4852.98 52
4853.14 57
4853.30 61
4853.46 63
4853.62 63
4853.78 62
4853.94 60
4854.10 58
4854.26 56
4854.42 55
4854.58 56
4854.74 57
4854.90 60
4855.06 63
4855.22 68
4855.38 73
4855.54 79
4855.70 86
4855.86 93
4856.02 100
4856.18 107
4856.34 113
4856.50 119
4856.66 124
4856.82 127
4856.98 129
4857.14 128
4857.30 125
4857.46 120
4857.62 113
4857.78 104
4857.94 94
4858.10 85
4858.26 77
4858.42 71
4858.58 67
4858.74 65
4858.89 64
4859.05 64
4859.21 63
4859.37 62
4859.53 60
4859.69 58
4859.85 56
4860.01 53
4860.17 51
4860.33 49
4860.49 48
4860.65 47
4860.81 47
4860.97 48
4861.13 49
4861.29 51
4861.45 53
4861.61 56
4861.77 59
4861.93 62
4862.09 64
4862.25 65
4862.41 65
4862.57 63
4862.73 60
4862.89 57
4863.05 54
4863.21 51
4863.37 48
4863.53 45
4863.69 43
4863.85 42
4864.01 42
4864.17 43
4864.33 47
4864.49 52
4864.65 57
4864.81 62
4864.97 66
4865.13 69
4865.29 69
4865.45 68
4865.61 65
4865.77 63
4865.93 60
4866.09 59
4866.25 60
4866.41 62
4866.57 64
4866.73 68
4866.89 71
4867.05 73
4867.21 74
4867.37 75
4867.53 74
4867.69 72
4867.85 70
4868.01 68
4868.17 67
4868.33 67
4868.49 68
4868.65 72
4868.81 78
4868.97 87
4869.13 97
4869.29 110
4869.45 124
4869.61 137
4869.77 150
4869.93 160
4870.09 168
4870.25 173
4870.41 176
4870.57 178
4870.73 179
4870.89 182
4871.05 187
4871.21 192
4871.37 198
4871.53 203
4871.69 206
4871.85 208
4872.01 207
4872.17 205
4872.33 202
4872.49 199
4872.65 195
4872.81 192
4872.97 189
4873.13 186
4873.29 183
4873.45 181
4873.61 180
4873.77 180
4873.93 181
4874.09 183
4874.25 185
4874.41 187
4874.57 187
4874.73 185
4874.89 181
4875.05 177
4875.21 172
4875.37 168
4875.53 165
4875.69 164
4875.85 163
4876.01 163
4876.17 162
4876.33 159
4876.49 155
4876.65 149
4876.81 144
4876.97 138
4877.13 133
4877.29 130
4877.45 127
4877.61 125
4877.77 124
4877.93 122
4878.09 120
4878.25 119
4878.41 119
4878.57 120
4878.73 123
4878.90 128
4879.06 133
4879.22 138
4879.38 142
4879.54 144
4879.70 143
4879.86 141
4880.02 135
4880.18 128
4880.34 120
4880.50 111
4880.66 102
4880.82 93
4880.98 84
4881.14 76
4881.30 69
4881.46 63
4881.62 60
4881.78 57
4881.94 56
4882.10 56
4882.26 55
4882.42 53
4882.58 52
4882.74 51
4882.90 50
4883.06 52
4883.22 56
4883.38 63
4883.54 71
4883.70 79
4883.86 87
4884.02 93
4884.18 96
4884.34 96
4884.50 95
4884.66 91
4884.82 87
4884.98 82
4885.14 76
4885.30 71
4885.46 65
4885.62 58
4885.78 52
4885.94 46
4886.11 42
4886.27 41
4886.43 42
4886.59 47
4886.75 53
4886.91 61
4887.07 68
4887.23 74
4887.39 78
4887.55 80
4887.71 82
4887.87 84
4888.03 86
4888.19 91
4888.35 97
4888.51 105
4888.67 114
4888.83 123
4888.99 133
4889.15 141
4889.31 149
4889.47 154
4889.63 157
4889.79 158
4889.95 157
4890.11 157
4890.27 156
4890.43 155
4890.59 156
4890.75 157
4890.92 158
4891.08 158
4891.24 157
4891.40 155
4891.56 153
4891.72 150
4891.88 148
4892.04 146
4892.20 144
4892.36 143
4892.52 141
4892.68 140
4892.84 137
4893.00 134
4893.16 131
4893.32 128
4893.48 126
4893.64 125
4893.80 124
4893.96 124
4894.12 124
4894.28 123
4894.44 122
4894.60 119
4894.76 117
4894.92 113
4895.09 110
4895.25 105
4895.41 101
4895.57 97
4895.73 94
4895.89 92
4896.05 90
4896.21 90
4896.37 91
4896.53 93
4896.69 96
4896.85 97
4897.01 98
4897.17 97
4897.33 95
4897.49 92
4897.65 89
4897.81 85
4897.97 83
4898.13 82
4898.29 82
4898.46 83
4898.62 86
4898.78 88
4898.94 91
4899.10 93
4899.26 95
4899.42 96
4899.58 98
4899.74 99
4899.90 101
4900.06 102
4900.22 103
4900.38 103
4900.54 101
4900.70 98
4900.86 94
4901.02 88
4901.18 83
4901.34 77
4901.50 73
4901.67 69
4901.83 66
4901.99 62
4902.15 58
4902.31 54
4902.47 49
4902.63 45
4902.79 43
4902.95 42
4903.11 43
4903.27 46
4903.43 51
4903.59 55
4903.75 60
4903.91 64
4904.07 66
4904.23 67
4904.39 66
4904.56 64
4904.72 61
4904.88 57
4905.04 52
4905.20 47
4905.36 42
4905.52 36
4905.68 31
4905.84 27
4906.00 24
4906.16 21
4906.32 19
4906.48 18
4906.64 16
4906.80 15
4906.96 13
4907.13 10
4907.29 7
4907.45 3
4907.61 0
4907.77 0
4907.93 0
4908.09 0
4908.25 0
4908.41 0
4908.57 0
4908.73 0
4908.89 1
4909.05 4
4909.21 7
4909.37 10
4909.53 13
4909.70 16
4909.86 18
4910.02 20
4910.18 22
4910.34 25
4910.50 29
4910.66 33
4910.82 38
4910.98 44
4911.14 50
4911.30 56
4911.46 62
4911.62 68
4911.78 74
4911.95 80
4912.11 85
4912.27 91
4912.43 96
4912.59 101
4912.75 106
4912.91 109
4913.07 110
4913.23 109
4913.39 106
4913.55 101
4913.71 95
4913.87 89
4914.03 82
4914.20 76
4914.36 71
4914.52 68
4914.68 66
4914.84 66
4915.00 67
4915.16 68
4915.32 69
4915.48 69
4915.64 69
4915.80 69
4915.96 68
4916.12 67
4916.29 66
4916.45 64
4916.61 62
4916.77 60
4916.93 57
4917.09 55
4917.25 54
4917.41 53
4917.57 54
4917.73 54
4917.89 55
4918.05 55
4918.21 53
4918.38 50
4918.54 47
4918.70 43
4918.86 41
4919.02 40
4919.18 41
4919.34 44
4919.50 50
4919.66 56
4919.82 63
4919.98 69
4920.14 73
4920.31 75
4920.47 75
4920.63 73
4920.79 70
4920.95 66
4921.11 62
4921.27 59
4921.43 56
4921.59 54
4921.75 52
4921.91 49
4922.08 46
4922.24 43
4922.40 40
4922.56 38
4922.72 37
4922.88 36
4923.04 35
4923.20 33
4923.36 30
4923.52 26
4923.68 22
4923.84 16
4924.01 11
4924.17 6
4924.33 3
4924.49 1
4924.65 1
4924.81 2
4924.97 3
4925.13 4
4925.29 4
4925.45 2
4925.61 0
4925.78 0
4925.94 0
4926.10 0
4926.26 0
4926.42 0
4926.58 3
4926.74 11
4926.90 19
4927.06 27
4927.22 33
4927.39 38
4927.55 42
4927.71 45
4927.87 47
4928.03 48
4928.19 48
4928.35 47
4928.51 45
4928.67 41
4928.83 37
4929.00 33
4929.16 28
4929.32 24
4929.48 20
4929.64 17
4929.80 15
4929.96 12
4930.12 11
4930.28 9
4930.44 9
4930.61 10
4930.77 12
4930.93 15
4931.09 18
4931.25 20
4931.41 22
4931.57 22
4931.73 21
4931.89 21
4932.05 20
4932.22 20
4932.38 20
4932.54 21
4932.70 22
4932.86 23
4933.02 23
4933.18 23
4933.34 22
4933.50 21
4933.66 20
4933.83 19
4933.99 19
4934.15 20
4934.31 20
4934.47 22
4934.63 23
4934.79 23
4934.95 23
4935.11 22
4935.28 21
4935.44 19
4935.60 18
4935.76 15
4935.92 13
4936.08 10
4936.24 7
4936.40 5
4936.56 2
4936.73 0
4936.89 0
4937.05 1
4937.21 3
4937.37 6
4937.53 9
4937.69 12
4937.85 14
4938.01 15
4938.18 16
4938.34 16
4938.50 16
4938.66 16
4938.82 17
4938.98 17
4939.14 17
4939.30 17
4939.46 18
4939.63 18
4939.79 19
4939.95 22
4940.11 25
4940.27 29
4940.43 34
4940.59 39
4940.75 44
4940.92 48
4941.08 52
4941.24 56
4941.40 60
4941.56 63
4941.72 66
4941.88 69
4942.04 71
4942.20 72
4942.37 72
4942.53 72
4942.69 72
4942.85 73
4943.01 73
4943.17 73
4943.33 72
4943.49 71
4943.66 68
4943.82 63
4943.98 57
4944.14 51
4944.30 45
4944.46 41
4944.62 38
4944.78 37
4944.95 38
4945.11 41
4945.27 45
4945.43 50
4945.59 54
4945.75 57
4945.91 58
4946.07 58
4946.24 57
4946.40 55
4946.56 52
4946.72 48
4946.88 45
4947.04 41
4947.20 37
4947.36 34
4947.53 30
4947.69 27
4947.85 23
4948.01 19
4948.17 15
4948.33 11
4948.49 8
4948.66 4
4948.82 1
4948.98 0
4949.14 0
4949.30 0
4949.46 0
4949.62 1
4949.78 3
4949.95 5
4950.11 8
4950.27 11
4950.43 14
4950.59 17
4950.75 21
4950.91 24
4951.08 27
4951.24 30
4951.40 32
4951.56 34
4951.72 36
4951.88 37
4952.04 38
4952.20 39
4952.37 39
4952.53 37
4952.69 35
4952.85 31
4953.01 26
4953.17 21
4953.33 16
4953.50 11
4953.66 6
4953.82 2
4953.98 0
4954.14 0
4954.30 0
4954.46 0
4954.63 0
4954.79 0
4954.95 0
4955.11 0
4955.27 2
4955.43 3
4955.59 4
4955.76 4
4955.92 3
4956.08 3
4956.24 2
4956.40 2
4956.56 2
4956.72 3
4956.89 4
4957.05 7
4957.21 11
4957.37 16
4957.53 23
4957.69 29
4957.85 36
4958.02 41
4958.18 45
4958.34 47
4958.50 47
4958.66 46
4958.82 44
4958.98 42
4959.15 41
4959.31 41
4959.47 43
4959.63 47
4959.79 53
4959.95 59
4960.11 67
4960.28 76
4960.44 85
4960.60 93
4960.76 101
4960.92 107
4961.08 112
4961.25 114
4961.41 113
4961.57 110
4961.73 105
4961.89 99
4962.05 90
4962.21 82
4962.38 73
4962.54 64
4962.70 56
4962.86 48
4963.02 42
4963.18 38
[truncated: 729,646 more chars]
