# Supplementary material for: Methylobacterium Species Promoting Rice and Barley Growth and Interaction Specificity Revealed with Whole-Cell Matrix-Assisted Laser Desorption / Ionization-Time-of-Flight Mass Spectrometry (MALDI-TOF/MS) Analysis
Source: PLoS One. 2015 Jun 8;10(6):e0129509. doi: 10.1371/journal.pone.0129509 (PMC4460032; doi:10.1371/journal.pone.0129509)
Supplement: S3 Data — (ZIP) [file pone.0129509.s003.zip › Supplementary data 3 (ms from barley)/7b.txt]

779.92 0
779.98 0
780.05 0
780.11 0
780.18 0
780.24 0
780.30 0
780.37 0
780.43 0
780.50 0
780.56 0
780.62 0
780.69 0
780.75 0
780.82 0
780.88 0
780.94 0
781.01 0
781.07 0
781.14 0
781.20 0
781.26 0
781.33 0
781.39 0
781.46 0
781.52 0
781.59 0
781.65 0
781.71 0
781.78 0
781.84 0
781.91 0
781.97 0
782.03 0
782.10 0
782.16 0
782.23 0
782.29 0
782.35 0
782.42 0
782.48 0
782.55 0
782.61 0
782.67 0
782.74 0
782.80 0
782.87 0
782.93 0
782.99 0
783.06 0
783.12 0
783.19 0
783.25 0
783.32 0
783.38 0
783.44 0
783.51 0
783.57 0
783.64 0
783.70 0
783.76 0
783.83 0
783.89 0
783.96 0
784.02 0
784.09 0
784.15 0
784.21 0
784.28 0
784.34 0
784.41 0
784.47 0
784.53 0
784.60 0
784.66 0
784.73 0
784.79 0
784.86 0
784.92 0
784.98 0
785.05 0
785.11 0
785.18 0
785.24 0
785.30 0
785.37 0
785.43 0
785.50 0
785.56 0
785.63 0
785.69 0
785.75 0
785.82 0
785.88 0
785.95 0
786.01 0
786.08 0
786.14 0
786.20 0
786.27 0
786.33 0
786.40 0
786.46 0
786.52 0
786.59 0
786.65 0
786.72 0
786.78 0
786.85 0
786.91 0
786.97 0
787.04 0
787.10 0
787.17 0
787.23 0
787.30 0
787.36 0
787.42 0
787.49 0
787.55 0
787.62 0
787.68 0
787.75 0
787.81 0
787.87 0
787.94 0
788.00 0
788.07 0
788.13 0
788.20 0
788.26 0
788.33 0
788.39 0
788.45 0
788.52 0
788.58 0
788.65 0
788.71 0
788.78 0
788.84 0
788.90 0
788.97 0
789.03 0
789.10 0
789.16 0
789.23 0
789.29 0
789.35 0
789.42 0
789.48 0
789.55 0
789.61 0
789.68 0
789.74 0
789.81 0
789.87 0
789.93 0
790.00 0
790.06 0
790.13 0
790.19 0
790.26 0
790.32 0
790.38 0
790.45 0
790.51 0
790.58 0
790.64 0
790.71 0
790.77 0
790.84 0
790.90 0
790.96 0
791.03 0
791.09 0
791.16 0
791.22 0
791.29 0
791.35 0
791.42 0
791.48 0
791.54 0
791.61 0
791.67 0
791.74 0
791.80 0
791.87 0
791.93 0
792.00 0
792.06 0
792.13 0
792.19 0
792.25 0
792.32 0
792.38 0
792.45 0
792.51 0
792.58 0
792.64 0
792.71 0
792.77 0
792.83 0
792.90 0
792.96 0
793.03 0
793.09 0
793.16 0
793.22 0
793.29 0
793.35 0
793.42 0
793.48 0
793.54 0
793.61 0
793.67 0
793.74 0
793.80 0
793.87 0
793.93 0
794.00 0
794.06 0
794.13 0
794.19 0
794.25 0
794.32 0
794.38 0
794.45 0
794.51 0
794.58 0
794.64 0
794.71 0
794.77 0
794.84 0
794.90 0
794.96 0
795.03 0
795.09 0
795.16 0
795.22 0
795.29 0
795.35 0
795.42 0
795.48 0
795.55 0
795.61 0
795.68 0
795.74 0
795.80 0
795.87 0
795.93 0
796.00 0
796.06 0
796.13 0
796.19 0
796.26 0
796.32 0
796.39 0
796.45 0
796.52 0
796.58 0
796.65 0
796.71 0
796.77 0
796.84 0
796.90 0
796.97 0
797.03 0
797.10 0
797.16 0
797.23 0
797.29 0
797.36 0
797.42 0
797.49 0
797.55 0
797.62 0
797.68 0
797.74 0
797.81 0
797.87 0
797.94 0
798.00 0
798.07 0
798.13 0
798.20 0
798.26 0
798.33 0
798.39 0
798.46 0
798.52 0
798.59 0
798.65 0
798.72 0
798.78 0
798.85 0
798.91 0
798.97 0
799.04 0
799.10 0
799.17 0
799.23 0
799.30 0
799.36 0
799.43 0
799.49 0
799.56 0
799.62 0
799.69 0
799.75 0
799.82 0
799.88 0
799.95 0
800.01 0
800.08 0
800.14 0
800.21 0
800.27 0
800.34 0
800.40 0
800.47 0
800.53 0
800.59 0
800.66 0
800.72 0
800.79 0
800.85 0
800.92 0
800.98 0
801.05 0
801.11 0
801.18 0
801.24 0
801.31 0
801.37 0
801.44 0
801.50 0
801.57 0
801.63 0
801.70 0
801.76 0
801.83 0
801.89 0
801.96 0
802.02 0
802.09 0
802.15 0
802.22 0
802.28 0
802.35 0
802.41 0
802.48 0
802.54 0
802.61 0
802.67 0
802.74 0
802.80 0
802.87 0
802.93 0
803.00 0
803.06 0
803.13 0
803.19 0
803.25 0
803.32 0
803.38 0
803.45 0
803.51 0
803.58 0
803.64 0
803.71 0
803.77 0
803.84 0
803.90 0
803.97 0
804.03 0
804.10 0
804.16 0
804.23 0
804.29 0
804.36 0
804.42 0
804.49 0
804.55 0
804.62 0
804.68 0
804.75 0
804.81 0
804.88 0
804.94 0
805.01 0
805.07 0
805.14 0
805.20 0
805.27 0
805.33 0
805.40 0
805.46 0
805.53 0
805.59 0
805.66 0
805.72 0
805.79 0
805.85 0
805.92 0
805.98 0
806.05 0
806.11 0
806.18 0
806.24 0
806.31 0
806.37 0
806.44 0
806.50 0
806.57 0
806.64 0
806.70 0
806.77 0
806.83 0
806.90 0
806.96 0
807.03 0
807.09 0
807.16 0
807.22 0
807.29 0
807.35 0
807.42 0
807.48 0
807.55 0
807.61 0
807.68 0
807.74 0
807.81 0
807.87 0
807.94 0
808.00 0
808.07 0
808.13 0
808.20 0
808.26 0
808.33 0
808.39 0
808.46 0
808.52 0
808.59 0
808.65 0
808.72 0
808.78 0
808.85 0
808.91 0
808.98 0
809.04 0
809.11 0
809.17 0
809.24 0
809.31 0
809.37 0
809.44 0
809.50 0
809.57 0
809.63 0
809.70 0
809.76 0
809.83 0
809.89 0
809.96 0
810.02 0
810.09 0
810.15 0
810.22 0
810.28 0
810.35 0
810.41 0
810.48 0
810.54 0
810.61 0
810.67 0
810.74 0
810.81 0
810.87 0
810.94 0
811.00 0
811.07 0
811.13 0
811.20 0
811.26 0
811.33 0
811.39 0
811.46 0
811.52 0
811.59 0
811.65 0
811.72 0
811.78 0
811.85 0
811.91 0
811.98 0
812.05 0
812.11 0
812.18 0
812.24 0
812.31 0
812.37 0
812.44 0
812.50 0
812.57 0
812.63 0
812.70 0
812.76 0
812.83 0
812.89 0
812.96 0
813.02 0
813.09 0
813.16 0
813.22 0
813.29 0
813.35 0
813.42 0
813.48 0
813.55 0
813.61 0
813.68 0
813.74 0
813.81 0
813.87 0
813.94 0
814.00 0
814.07 0
814.14 0
814.20 0
814.27 0
814.33 0
814.40 0
814.46 0
814.53 0
814.59 0
814.66 0
814.72 0
814.79 0
814.85 0
814.92 0
814.99 0
815.05 0
815.12 0
815.18 0
815.25 0
815.31 0
815.38 0
815.44 0
815.51 0
815.57 0
815.64 0
815.71 0
815.77 0
815.84 0
815.90 0
815.97 0
816.03 0
816.10 0
816.16 0
816.23 0
816.29 0
816.36 0
816.43 0
816.49 0
816.56 0
816.62 0
816.69 0
816.75 0
816.82 0
816.88 0
816.95 0
817.01 0
817.08 0
817.15 0
817.21 0
817.28 0
817.34 0
817.41 0
817.47 0
817.54 0
817.60 0
817.67 0
817.74 0
817.80 0
817.87 0
817.93 0
818.00 0
818.06 0
818.13 0
818.19 0
818.26 0
818.32 0
818.39 0
818.46 0
818.52 0
818.59 0
818.65 0
818.72 0
818.78 0
818.85 0
818.91 0
818.98 0
819.05 0
819.11 0
819.18 0
819.24 0
819.31 0
819.37 0
819.44 0
819.51 0
819.57 0
819.64 0
819.70 0
819.77 0
819.83 0
819.90 0
819.96 0
820.03 0
820.10 0
820.16 0
820.23 0
820.29 0
820.36 0
820.42 0
820.49 0
820.55 0
820.62 0
820.69 0
820.75 0
820.82 0
820.88 0
820.95 0
821.01 0
821.08 0
821.15 0
821.21 0
821.28 0
821.34 0
821.41 0
821.47 0
821.54 0
821.61 0
821.67 0
821.74 0
821.80 0
821.87 0
821.93 0
822.00 0
822.07 0
822.13 0
822.20 0
822.26 0
822.33 0
822.39 0
822.46 0
822.52 0
822.59 0
822.66 0
822.72 0
822.79 0
822.85 0
822.92 0
822.99 0
823.05 0
823.12 0
823.18 0
823.25 0
823.31 0
823.38 0
823.45 0
823.51 0
823.58 0
823.64 0
823.71 0
823.77 0
823.84 0
823.91 0
823.97 0
824.04 0
824.10 0
824.17 0
824.23 0
824.30 0
824.37 0
824.43 0
824.50 0
824.56 0
824.63 0
824.69 0
824.76 0
824.83 0
824.89 0
824.96 0
825.02 0
825.09 0
825.16 0
825.22 0
825.29 0
825.35 0
825.42 0
825.48 0
825.55 0
825.62 0
825.68 0
825.75 0
825.81 0
825.88 0
825.95 0
826.01 0
826.08 0
826.14 0
826.21 0
826.27 0
826.34 0
826.41 0
826.47 0
826.54 0
826.60 0
826.67 0
826.74 0
826.80 0
826.87 0
826.93 0
827.00 0
827.07 0
827.13 0
827.20 0
827.26 0
827.33 0
827.39 0
827.46 0
827.53 0
827.59 0
827.66 0
827.72 0
827.79 0
827.86 0
827.92 0
827.99 0
828.05 0
828.12 0
828.19 0
828.25 0
828.32 0
828.38 0
828.45 0
828.52 0
828.58 0
828.65 0
828.71 0
828.78 0
828.85 0
828.91 0
828.98 0
829.04 0
829.11 0
829.18 0
829.24 0
829.31 0
829.37 0
829.44 0
829.50 0
829.57 0
829.64 0
829.70 0
829.77 0
829.83 0
829.90 0
829.97 0
830.03 0
830.10 0
830.16 0
830.23 0
830.30 0
830.36 0
830.43 0
830.50 0
830.56 0
830.63 0
830.69 0
830.76 0
830.83 0
830.89 0
830.96 0
831.02 0
831.09 0
831.16 0
831.22 0
831.29 0
831.35 0
831.42 0
831.49 0
831.55 0
831.62 0
831.68 0
831.75 0
831.82 0
831.88 0
831.95 0
832.01 0
832.08 0
832.15 0
832.21 0
832.28 0
832.34 0
832.41 0
832.48 0
832.54 0
832.61 0
832.68 0
832.74 0
832.81 0
832.87 0
832.94 0
833.01 0
833.07 0
833.14 0
833.20 0
833.27 0
833.34 0
833.40 0
833.47 0
833.54 0
833.60 0
833.67 0
833.73 0
833.80 0
833.87 0
833.93 0
834.00 0
834.06 0
834.13 0
834.20 0
834.26 0
834.33 0
834.40 0
834.46 0
834.53 0
834.59 0
834.66 0
834.73 0
834.79 0
834.86 0
834.92 0
834.99 0
835.06 0
835.12 0
835.19 0
835.26 0
835.32 0
835.39 0
835.45 0
835.52 0
835.59 0
835.65 0
835.72 0
835.79 0
835.85 0
835.92 0
835.98 0
836.05 0
836.12 0
836.18 0
836.25 0
836.32 0
836.38 0
836.45 0
836.51 0
836.58 0
836.65 0
836.71 0
836.78 0
836.85 0
836.91 0
836.98 0
837.04 0
837.11 0
837.18 0
837.24 0
837.31 0
837.38 0
837.44 0
837.51 0
837.58 0
837.64 0
837.71 0
837.77 0
837.84 0
837.91 0
837.97 0
838.04 0
838.11 0
838.17 0
838.24 0
838.30 0
838.37 0
838.44 0
838.50 0
838.57 0
838.64 0
838.70 0
838.77 0
838.84 0
838.90 0
838.97 0
839.03 0
839.10 0
839.17 0
839.23 0
839.30 0
839.37 0
839.43 0
839.50 0
839.57 0
839.63 0
839.70 0
839.76 0
839.83 0
839.90 0
839.96 0
840.03 0
840.10 0
840.16 0
840.23 0
840.30 0
840.36 0
840.43 0
840.50 0
840.56 0
840.63 0
840.69 0
840.76 0
840.83 0
840.89 0
840.96 0
841.03 0
841.09 0
841.16 0
841.23 0
841.29 0
841.36 0
841.43 0
841.49 0
841.56 0
841.62 0
841.69 0
841.76 0
841.82 0
841.89 0
841.96 0
842.02 0
842.09 0
842.16 0
842.22 0
842.29 0
842.36 0
842.42 0
842.49 0
842.56 0
842.62 0
842.69 0
842.76 0
842.82 0
842.89 0
842.95 0
843.02 0
843.09 0
843.15 0
843.22 0
843.29 0
843.35 0
843.42 0
843.49 0
843.55 0
843.62 0
843.69 0
843.75 0
843.82 0
843.89 0
843.95 0
844.02 0
844.09 0
844.15 0
844.22 0
844.29 0
844.35 0
844.42 0
844.49 0
844.55 0
844.62 0
844.69 0
844.75 0
844.82 0
844.88 0
844.95 0
845.02 0
845.08 0
845.15 0
845.22 0
845.28 0
845.35 0
845.42 0
845.48 0
845.55 0
845.62 0
845.68 0
845.75 0
845.82 0
845.88 0
845.95 0
846.02 0
846.08 0
846.15 0
846.22 0
846.28 0
846.35 0
846.42 0
846.48 0
846.55 0
846.62 0
846.68 0
846.75 0
846.82 0
846.88 0
846.95 0
847.02 0
847.08 0
847.15 0
847.22 0
847.28 0
847.35 0
847.42 0
847.48 0
847.55 0
847.62 0
847.68 0
847.75 0
847.82 0
847.88 0
847.95 0
848.02 0
848.08 0
848.15 0
848.22 0
848.28 0
848.35 0
848.42 0
848.48 0
848.55 0
848.62 0
848.69 0
848.75 0
848.82 0
848.89 0
848.95 0
849.02 0
849.09 0
849.15 0
849.22 0
849.29 0
849.35 0
849.42 0
849.49 0
849.55 0
849.62 0
849.69 0
849.75 0
849.82 0
849.89 0
849.95 0
850.02 0
850.09 0
850.15 0
850.22 0
850.29 0
850.35 0
850.42 0
850.49 0
850.56 0
850.62 0
850.69 0
850.76 0
850.82 0
850.89 0
850.96 0
851.02 0
851.09 0
851.16 0
851.22 0
851.29 0
851.36 0
851.42 0
851.49 0
851.56 0
851.62 0
851.69 0
851.76 0
851.83 0
851.89 0
851.96 0
852.03 0
852.09 0
852.16 0
852.23 0
852.29 0
852.36 0
852.43 0
852.49 0
852.56 0
852.63 0
852.69 0
852.76 0
852.83 0
852.90 0
852.96 0
853.03 0
853.10 0
853.16 0
853.23 0
853.30 0
853.36 0
853.43 0
853.50 0
853.56 0
853.63 0
853.70 0
853.77 0
853.83 0
853.90 0
853.97 0
854.03 0
854.10 0
854.17 0
854.23 0
854.30 0
854.37 0
854.44 0
854.50 0
854.57 0
854.64 0
854.70 0
854.77 0
854.84 0
854.90 0
854.97 0
855.04 0
855.10 0
855.17 0
855.24 0
855.31 0
855.37 0
855.44 0
855.51 0
855.57 0
855.64 0
855.71 0
855.78 0
855.84 0
855.91 0
855.98 0
856.04 0
856.11 0
856.18 0
856.24 0
856.31 0
856.38 0
856.45 0
856.51 0
856.58 0
856.65 0
856.71 0
856.78 0
856.85 0
856.91 0
856.98 0
857.05 0
857.12 0
857.18 0
857.25 0
857.32 0
857.38 0
857.45 0
857.52 0
857.59 0
857.65 0
857.72 0
857.79 0
857.85 0
857.92 0
857.99 0
858.06 0
858.12 0
858.19 0
858.26 0
858.32 0
858.39 0
858.46 0
858.53 0
858.59 0
858.66 0
858.73 0
858.79 0
858.86 0
858.93 0
859.00 0
859.06 0
859.13 0
859.20 0
859.26 0
859.33 0
859.40 0
859.47 0
859.53 0
859.60 0
859.67 0
859.73 0
859.80 0
859.87 0
859.94 0
860.00 0
860.07 0
860.14 0
860.20 0
860.27 0
860.34 0
860.41 0
860.47 0
860.54 0
860.61 0
860.67 0
860.74 0
860.81 0
860.88 0
860.94 0
861.01 0
861.08 0
861.15 0
861.21 0
861.28 0
861.35 0
861.41 0
861.48 0
861.55 0
861.62 0
861.68 0
861.75 0
861.82 0
861.89 0
861.95 0
862.02 0
862.09 0
862.15 0
862.22 0
862.29 0
862.36 0
862.42 0
862.49 0
862.56 0
862.63 0
862.69 0
862.76 0
862.83 0
862.89 0
862.96 0
863.03 0
863.10 0
863.16 0
863.23 0
863.30 0
863.37 0
863.43 0
863.50 0
863.57 0
863.63 0
863.70 0
863.77 0
863.84 0
863.90 0
863.97 0
864.04 0
864.11 0
864.17 0
864.24 0
864.31 0
864.38 0
864.44 0
864.51 0
864.58 0
864.65 0
864.71 0
864.78 0
864.85 0
864.91 0
864.98 0
865.05 0
865.12 0
865.18 0
865.25 0
865.32 0
865.39 0
865.45 0
865.52 0
865.59 0
865.66 0
865.72 0
865.79 0
865.86 0
865.93 0
865.99 0
866.06 0
866.13 0
866.20 0
866.26 0
866.33 0
866.40 0
866.47 0
866.53 0
866.60 0
866.67 0
866.74 0
866.80 0
866.87 0
866.94 0
867.00 0
867.07 0
867.14 0
867.21 0
867.27 0
867.34 0
867.41 0
867.48 0
867.54 0
867.61 0
867.68 0
867.75 0
867.81 0
867.88 0
867.95 0
868.02 0
868.08 0
868.15 0
868.22 0
868.29 0
868.35 0
868.42 0
868.49 0
868.56 0
868.62 0
868.69 0
868.76 0
868.83 0
868.89 0
868.96 0
869.03 0
869.10 0
869.17 0
869.23 0
869.30 0
869.37 0
869.44 0
869.50 0
869.57 0
869.64 0
869.71 0
869.77 0
869.84 0
869.91 0
869.98 0
870.04 0
870.11 0
870.18 0
870.25 0
870.31 0
870.38 0
870.45 0
870.52 0
870.58 0
870.65 0
870.72 0
870.79 0
870.85 0
870.92 0
870.99 0
871.06 0
871.13 0
871.19 0
871.26 0
871.33 0
871.40 0
871.46 0
871.53 0
871.60 0
871.67 0
871.73 0
871.80 0
871.87 0
871.94 0
872.00 0
872.07 0
872.14 0
872.21 0
872.28 0
872.34 0
872.41 0
872.48 0
872.55 0
872.61 0
872.68 0
872.75 0
872.82 0
872.88 0
872.95 0
873.02 0
873.09 0
873.15 0
873.22 0
873.29 0
873.36 0
873.43 0
873.49 0
873.56 0
873.63 0
873.70 0
873.76 0
873.83 0
873.90 0
873.97 0
874.04 0
874.10 0
874.17 0
874.24 0
874.31 0
874.37 0
874.44 0
874.51 0
874.58 0
874.65 0
874.71 0
874.78 0
874.85 0
874.92 0
874.98 0
875.05 0
875.12 0
875.19 0
875.26 0
875.32 0
875.39 0
875.46 0
875.53 0
875.59 0
875.66 0
875.73 0
875.80 0
875.87 0
875.93 0
876.00 0
876.07 0
876.14 0
876.20 0
876.27 0
876.34 0
876.41 0
876.48 0
876.54 0
876.61 0
876.68 0
876.75 0
876.81 0
876.88 0
876.95 0
877.02 0
877.09 0
877.15 0
877.22 0
877.29 0
877.36 0
877.43 0
877.49 0
877.56 0
877.63 0
877.70 0
877.76 0
877.83 0
877.90 0
877.97 0
878.04 0
878.10 0
878.17 0
878.24 0
878.31 0
878.38 0
878.44 0
878.51 0
878.58 0
878.65 0
878.72 0
878.78 0
878.85 0
878.92 0
878.99 0
879.06 0
879.12 0
879.19 0
879.26 0
879.33 0
879.39 0
879.46 0
879.53 0
879.60 0
879.67 0
879.73 0
879.80 0
879.87 0
879.94 0
880.01 0
880.07 0
880.14 0
880.21 0
880.28 0
880.35 0
880.41 0
880.48 0
880.55 0
880.62 0
880.69 0
880.75 0
880.82 0
880.89 0
880.96 0
881.03 0
881.09 0
881.16 0
881.23 0
881.30 0
881.37 0
881.43 0
881.50 0
881.57 0
881.64 0
881.71 0
881.77 0
881.84 0
881.91 0
881.98 0
882.05 0
882.11 0
882.18 0
882.25 0
882.32 0
882.39 0
882.45 0
882.52 0
882.59 0
882.66 0
882.73 0
882.80 0
882.86 0
882.93 0
883.00 0
883.07 0
883.14 0
883.20 0
883.27 0
883.34 0
883.41 0
883.48 0
883.54 0
883.61 0
883.68 0
883.75 0
883.82 0
883.88 0
883.95 0
884.02 0
884.09 0
884.16 0
884.23 0
884.29 0
884.36 0
884.43 0
884.50 0
884.57 0
884.63 0
884.70 0
884.77 0
884.84 0
884.91 0
884.98 0
885.04 0
885.11 0
885.18 0
885.25 0
885.32 0
885.38 0
885.45 0
885.52 0
885.59 0
885.66 0
885.72 0
885.79 0
885.86 0
885.93 0
886.00 0
886.07 0
886.13 0
886.20 0
886.27 0
886.34 0
886.41 0
886.48 0
886.54 0
886.61 0
886.68 0
886.75 0
886.82 0
886.88 0
886.95 0
887.02 0
887.09 0
887.16 0
887.23 0
887.29 0
887.36 0
887.43 0
887.50 0
887.57 0
887.64 0
887.70 0
887.77 0
887.84 0
887.91 0
887.98 0
888.04 0
888.11 0
888.18 0
888.25 0
888.32 0
888.39 0
888.45 0
888.52 0
888.59 0
888.66 0
888.73 0
888.80 0
888.86 0
888.93 0
889.00 0
889.07 0
889.14 0
889.21 0
889.27 0
889.34 0
889.41 0
889.48 0
889.55 0
889.62 0
889.68 0
889.75 0
889.82 0
889.89 0
889.96 0
890.03 0
890.09 0
890.16 0
890.23 0
890.30 0
890.37 0
890.44 0
890.50 0
890.57 0
890.64 0
890.71 0
890.78 0
890.85 0
890.91 0
890.98 0
891.05 0
891.12 0
891.19 0
891.26 0
891.33 0
891.39 0
891.46 0
891.53 0
891.60 0
891.67 0
891.74 0
891.80 0
891.87 0
891.94 0
892.01 0
892.08 0
892.15 0
892.21 0
892.28 0
892.35 0
892.42 0
892.49 0
892.56 0
892.63 0
892.69 0
892.76 0
892.83 0
892.90 0
892.97 0
893.04 0
893.10 0
893.17 0
893.24 0
893.31 0
893.38 0
893.45 0
893.52 0
893.58 0
893.65 0
893.72 0
893.79 0
893.86 0
893.93 0
893.99 0
894.06 0
894.13 0
894.20 0
894.27 0
894.34 0
894.41 0
894.47 0
894.54 0
894.61 0
894.68 0
894.75 0
894.82 0
894.89 0
894.95 0
895.02 0
895.09 0
895.16 0
895.23 0
895.30 0
895.37 0
895.43 0
895.50 0
895.57 0
895.64 0
895.71 0
895.78 0
895.85 0
895.91 0
895.98 0
896.05 0
896.12 0
896.19 0
896.26 0
896.33 0
896.39 0
896.46 0
896.53 0
896.60 0
896.67 0
896.74 0
896.81 0
896.87 0
896.94 0
897.01 0
897.08 0
897.15 0
897.22 0
897.29 0
897.35 0
897.42 0
897.49 0
897.56 0
897.63 0
897.70 0
897.77 0
897.84 0
897.90 0
897.97 0
898.04 0
898.11 0
898.18 0
898.25 0
898.32 0
898.38 0
898.45 0
898.52 0
898.59 0
898.66 0
898.73 0
898.80 0
898.87 0
898.93 0
899.00 0
899.07 0
899.14 0
899.21 0
899.28 0
899.35 0
899.42 0
899.48 0
899.55 0
899.62 0
899.69 0
899.76 0
899.83 0
899.90 0
899.96 0
900.03 0
900.10 0
900.17 0
900.24 0
900.31 0
900.38 0
900.45 0
900.51 0
900.58 0
900.65 0
900.72 0
900.79 0
900.86 0
900.93 0
901.00 0
901.07 0
901.13 0
901.20 0
901.27 0
901.34 0
901.41 0
901.48 0
901.55 0
901.62 0
901.68 0
901.75 0
901.82 0
901.89 0
901.96 0
902.03 0
902.10 0
902.17 0
902.23 0
902.30 0
902.37 0
902.44 0
902.51 0
902.58 0
902.65 0
902.72 0
902.79 0
902.85 0
902.92 0
902.99 0
903.06 0
903.13 0
903.20 0
903.27 0
903.34 0
903.41 0
903.47 0
903.54 0
903.61 0
903.68 0
903.75 0
903.82 0
903.89 0
903.96 0
904.02 0
904.09 0
904.16 0
904.23 0
904.30 0
904.37 0
904.44 0
904.51 0
904.58 0
904.65 0
904.71 0
904.78 0
904.85 0
904.92 0
904.99 0
905.06 0
905.13 0
905.20 0
905.27 0
905.33 0
905.40 0
905.47 0
905.54 0
905.61 0
905.68 0
905.75 0
905.82 0
905.89 0
905.95 0
906.02 0
906.09 0
906.16 0
906.23 0
906.30 0
906.37 0
906.44 0
906.51 0
906.58 0
906.64 0
906.71 0
906.78 0
906.85 0
906.92 0
906.99 0
907.06 0
907.13 0
907.20 0
907.27 0
907.33 0
907.40 0
907.47 0
907.54 0
907.61 0
907.68 0
907.75 0
907.82 0
907.89 0
907.96 0
908.02 0
908.09 0
908.16 0
908.23 0
908.30 0
908.37 0
908.44 0
908.51 0
908.58 0
908.65 0
908.72 0
908.78 0
908.85 0
908.92 0
908.99 0
909.06 0
909.13 0
909.20 0
909.27 0
909.34 0
909.41 0
909.48 0
909.54 0
909.61 0
909.68 0
909.75 0
909.82 0
909.89 0
909.96 0
910.03 0
910.10 0
910.17 0
910.24 0
910.30 0
910.37 0
910.44 0
910.51 0
910.58 0
910.65 0
910.72 0
910.79 0
910.86 0
910.93 0
911.00 0
911.07 0
911.13 0
911.20 0
911.27 0
911.34 0
911.41 0
911.48 0
911.55 0
911.62 0
911.69 0
911.76 0
911.83 0
911.90 0
911.96 0
912.03 0
912.10 0
912.17 0
912.24 0
912.31 0
912.38 0
912.45 0
912.52 0
912.59 0
912.66 0
912.73 0
912.80 0
912.86 0
912.93 0
913.00 0
913.07 0
913.14 0
913.21 0
913.28 0
913.35 0
913.42 0
913.49 0
913.56 0
913.63 0
913.70 0
913.76 0
913.83 0
913.90 0
913.97 0
914.04 0
914.11 0
914.18 0
914.25 0
914.32 0
914.39 0
914.46 0
914.53 0
914.60 0
914.67 0
914.73 0
914.80 0
914.87 0
914.94 0
915.01 0
915.08 0
915.15 0
915.22 0
915.29 0
915.36 0
915.43 0
915.50 0
915.57 0
915.64 0
915.70 0
915.77 0
915.84 0
915.91 0
915.98 0
916.05 0
916.12 0
916.19 0
916.26 0
916.33 0
916.40 0
916.47 0
916.54 0
916.61 0
916.68 0
916.75 0
916.81 0
916.88 0
916.95 0
917.02 0
917.09 0
917.16 0
917.23 0
917.30 0
917.37 0
917.44 0
917.51 0
917.58 0
917.65 0
917.72 0
917.79 0
917.86 0
917.92 0
917.99 0
918.06 0
918.13 0
918.20 0
918.27 0
918.34 0
918.41 0
918.48 0
918.55 0
918.62 0
918.69 0
918.76 0
918.83 0
918.90 0
918.97 0
919.04 0
919.11 0
919.17 0
919.24 0
919.31 0
919.38 0
919.45 0
919.52 0
919.59 0
919.66 0
919.73 0
919.80 0
919.87 0
919.94 0
920.01 0
920.08 0
920.15 0
920.22 0
920.29 0
920.36 0
920.43 0
920.50 0
920.56 0
920.63 0
920.70 0
920.77 0
920.84 0
920.91 0
920.98 0
921.05 0
921.12 0
921.19 0
921.26 0
921.33 0
921.40 0
921.47 0
921.54 0
921.61 0
921.68 0
921.75 0
921.82 0
921.89 0
921.96 0
922.03 0
922.09 0
922.16 0
922.23 0
922.30 0
922.37 0
922.44 0
922.51 0
922.58 0
922.65 0
922.72 0
922.79 0
922.86 0
922.93 0
923.00 0
923.07 0
923.14 0
923.21 0
923.28 0
923.35 0
923.42 0
923.49 0
923.56 0
923.63 0
923.70 0
923.77 0
923.83 0
923.90 0
923.97 0
924.04 0
924.11 0
924.18 0
924.25 0
924.32 0
924.39 0
924.46 0
924.53 0
924.60 0
924.67 0
924.74 0
924.81 0
924.88 0
924.95 0
925.02 0
925.09 0
925.16 0
925.23 0
925.30 0
925.37 0
925.44 0
925.51 0
925.58 0
925.65 0
925.72 0
925.79 0
925.86 0
925.93 0
926.00 0
926.06 0
926.13 0
926.20 0
926.27 0
926.34 0
926.41 0
926.48 0
926.55 0
926.62 0
926.69 0
926.76 0
926.83 0
926.90 0
926.97 0
927.04 0
927.11 0
927.18 0
927.25 0
927.32 0
927.39 0
927.46 0
927.53 0
927.60 0
927.67 0
927.74 0
927.81 0
927.88 0
927.95 0
928.02 0
928.09 0
928.16 0
928.23 0
928.30 0
928.37 0
928.44 0
928.51 0
928.58 0
928.65 0
928.72 0
928.79 0
928.86 0
928.93 0
929.00 0
929.07 0
929.14 0
929.21 0
929.27 0
929.34 0
929.41 0
929.48 0
929.55 0
929.62 0
929.69 0
929.76 0
929.83 0
929.90 0
929.97 0
930.04 0
930.11 0
930.18 0
930.25 0
930.32 0
930.39 0
930.46 0
930.53 0
930.60 0
930.67 0
930.74 0
930.81 0
930.88 0
930.95 0
931.02 0
931.09 0
931.16 0
931.23 0
931.30 0
931.37 0
931.44 0
931.51 0
931.58 0
931.65 0
931.72 0
931.79 0
931.86 0
931.93 0
932.00 0
932.07 0
932.14 0
932.21 0
932.28 0
932.35 0
932.42 0
932.49 0
932.56 0
932.63 0
932.70 0
932.77 0
932.84 0
932.91 0
932.98 0
933.05 0
933.12 0
933.19 0
933.26 0
933.33 0
933.40 0
933.47 0
933.54 0
933.61 0
933.68 0
933.75 0
933.82 0
933.89 0
933.96 0
934.03 0
934.10 0
934.17 0
934.24 0
934.31 0
934.38 0
934.45 0
934.52 0
934.59 0
934.66 0
934.73 0
934.80 0
934.87 0
934.94 0
935.01 0
935.08 0
935.15 0
935.22 0
935.29 0
935.36 0
935.43 0
935.50 0
935.57 0
935.64 0
935.71 0
935.78 0
935.85 0
935.92 0
935.99 0
936.06 0
936.13 0
936.20 0
936.27 0
936.34 0
936.41 0
936.48 0
936.55 0
936.62 0
936.69 0
936.76 0
936.83 0
936.90 0
936.97 0
937.04 0
937.11 0
937.18 0
937.25 0
937.32 0
937.39 0
937.46 0
937.53 0
937.61 0
937.68 0
937.75 0
937.82 0
937.89 0
937.96 0
938.03 0
938.10 0
938.17 0
938.24 0
938.31 0
938.38 0
938.45 0
938.52 0
938.59 0
938.66 0
938.73 0
938.80 0
938.87 0
938.94 0
939.01 0
939.08 0
939.15 0
939.22 0
939.29 0
939.36 0
939.43 0
939.50 0
939.57 0
939.64 0
939.71 0
939.78 0
939.85 0
939.92 0
939.99 0
940.06 0
940.13 0
940.20 0
940.27 0
940.34 0
940.41 0
940.48 0
940.55 0
940.62 0
940.69 0
940.76 0
940.84 0
940.91 0
940.98 0
941.05 0
941.12 0
941.19 0
941.26 0
941.33 0
941.40 0
941.47 0
941.54 0
941.61 0
941.68 0
941.75 0
941.82 0
941.89 0
941.96 0
942.03 0
942.10 0
942.17 0
942.24 0
942.31 0
942.38 0
942.45 0
942.52 0
942.59 0
942.66 0
942.73 0
942.80 0
942.87 0
942.94 0
943.02 0
943.09 0
943.16 0
943.23 0
943.30 0
943.37 0
943.44 0
943.51 0
943.58 0
943.65 0
943.72 0
943.79 0
943.86 0
943.93 0
944.00 0
944.07 0
944.14 0
944.21 0
944.28 0
944.35 0
944.42 0
944.49 0
944.56 0
944.63 0
944.70 0
944.77 0
944.85 0
944.92 0
944.99 0
945.06 0
945.13 0
945.20 0
945.27 0
945.34 0
945.41 0
945.48 0
945.55 0
945.62 0
945.69 0
945.76 0
945.83 0
945.90 0
945.97 0
946.04 0
946.11 0
946.18 0
946.25 0
946.32 0
946.40 0
946.47 0
946.54 0
946.61 0
946.68 0
946.75 0
946.82 0
946.89 0
946.96 0
947.03 0
947.10 0
947.17 0
947.24 0
947.31 0
947.38 0
947.45 0
947.52 0
947.59 0
947.66 0
947.74 0
947.81 0
947.88 0
947.95 0
948.02 0
948.09 0
948.16 0
948.23 0
948.30 0
948.37 0
948.44 0
948.51 0
948.58 0
948.65 0
948.72 0
948.79 0
948.86 0
948.93 0
949.01 0
949.08 0
949.15 0
949.22 0
949.29 0
949.36 0
949.43 0
949.50 0
949.57 0
949.64 0
949.71 0
949.78 0
949.85 0
949.92 0
949.99 0
950.06 0
950.13 0
950.21 0
950.28 0
950.35 0
950.42 0
950.49 0
950.56 0
950.63 0
950.70 0
950.77 0
950.84 0
950.91 0
950.98 0
951.05 0
951.12 0
951.19 0
951.27 0
951.34 0
951.41 0
951.48 0
951.55 0
951.62 0
951.69 0
951.76 0
951.83 0
951.90 0
951.97 0
952.04 0
952.11 0
952.18 0
952.25 0
952.33 0
952.40 0
952.47 0
952.54 0
952.61 0
952.68 0
952.75 0
952.82 0
952.89 0
952.96 0
953.03 0
953.10 0
953.17 0
953.25 0
953.32 0
953.39 0
953.46 0
953.53 0
953.60 0
953.67 0
953.74 0
953.81 0
953.88 0
953.95 0
954.02 0
954.09 0
954.16 0
954.24 0
954.31 0
954.38 0
954.45 0
954.52 0
954.59 0
954.66 0
954.73 0
954.80 0
954.87 0
954.94 0
955.01 0
955.09 0
955.16 0
955.23 0
955.30 0
955.37 0
955.44 0
955.51 0
955.58 0
955.65 0
955.72 0
955.79 0
955.86 0
955.94 0
956.01 0
956.08 0
956.15 0
956.22 0
956.29 0
956.36 0
956.43 0
956.50 0
956.57 0
956.64 0
956.71 0
956.79 0
956.86 0
956.93 0
957.00 0
957.07 0
957.14 0
957.21 0
957.28 0
957.35 0
957.42 0
957.49 0
957.57 0
957.64 0
957.71 0
957.78 0
957.85 0
957.92 0
957.99 0
958.06 0
958.13 0
958.20 0
958.27 0
958.35 0
958.42 0
958.49 0
958.56 0
958.63 0
958.70 0
958.77 0
958.84 0
958.91 0
958.98 0
959.05 0
959.13 0
959.20 0
959.27 0
959.34 0
959.41 0
959.48 0
959.55 0
959.62 0
959.69 0
959.76 0
959.84 0
959.91 0
959.98 0
960.05 0
960.12 0
960.19 0
960.26 0
960.33 0
960.40 0
960.47 0
960.55 0
960.62 0
960.69 0
960.76 0
960.83 0
960.90 0
960.97 0
961.04 0
961.11 0
961.18 0
961.26 0
961.33 0
961.40 0
961.47 0
961.54 0
961.61 0
961.68 0
961.75 0
961.82 0
961.90 0
961.97 0
962.04 0
962.11 0
962.18 0
962.25 0
962.32 0
962.39 0
962.46 0
962.53 0
962.61 0
962.68 0
962.75 0
962.82 0
962.89 0
962.96 0
963.03 0
963.10 0
963.17 0
963.25 0
963.32 0
963.39 0
963.46 0
963.53 0
963.60 0
963.67 0
963.74 0
963.81 0
963.89 0
963.96 0
964.03 0
964.10 0
964.17 0
964.24 0
964.31 0
964.38 0
964.45 0
964.53 0
964.60 0
964.67 0
964.74 0
964.81 0
964.88 0
964.95 0
965.02 0
965.10 0
965.17 0
965.24 0
965.31 0
965.38 0
965.45 0
965.52 0
965.59 0
965.67 0
965.74 0
965.81 0
965.88 0
965.95 0
966.02 0
966.09 0
966.16 0
966.23 0
966.31 0
966.38 0
966.45 0
966.52 0
966.59 0
966.66 0
966.73 0
966.80 0
966.88 0
966.95 0
967.02 0
967.09 0
967.16 0
967.23 0
967.30 0
967.37 0
967.45 0
967.52 0
967.59 0
967.66 0
967.73 0
967.80 0
967.87 0
967.94 0
968.02 0
968.09 0
968.16 0
968.23 0
968.30 0
968.37 0
968.44 0
968.52 0
968.59 0
968.66 0
968.73 0
968.80 0
968.87 0
968.94 0
969.01 0
969.09 0
969.16 0
969.23 0
969.30 0
969.37 0
969.44 0
969.51 0
969.59 0
969.66 0
969.73 0
969.80 0
969.87 0
969.94 0
970.01 0
970.08 0
970.16 0
970.23 0
970.30 0
970.37 0
970.44 0
970.51 0
970.58 0
970.66 0
970.73 0
970.80 0
970.87 0
970.94 0
971.01 0
971.08 0
971.16 0
971.23 0
971.30 0
971.37 0
971.44 0
971.51 0
971.58 0
971.66 0
971.73 0
971.80 0
971.87 0
971.94 0
972.01 0
972.08 0
972.16 0
972.23 0
972.30 0
972.37 0
972.44 0
972.51 0
972.58 0
972.66 0
972.73 0
972.80 0
972.87 0
972.94 0
973.01 0
973.08 0
973.16 0
973.23 0
973.30 0
973.37 0
973.44 0
973.51 0
973.58 0
973.66 0
973.73 0
973.80 0
973.87 0
973.94 0
974.01 0
974.09 0
974.16 0
974.23 0
974.30 0
974.37 0
974.44 0
974.51 0
974.59 0
974.66 0
974.73 0
974.80 0
974.87 0
974.94 0
975.01 0
975.09 0
975.16 0
975.23 0
975.30 0
975.37 0
975.44 0
975.52 0
975.59 0
975.66 0
975.73 0
975.80 0
975.87 0
975.95 0
976.02 0
976.09 0
976.16 0
976.23 0
976.30 0
976.37 0
976.45 0
976.52 0
976.59 0
976.66 0
976.73 0
976.80 0
976.88 0
976.95 0
977.02 0
977.09 0
977.16 0
977.23 0
977.31 0
977.38 0
977.45 0
977.52 0
977.59 0
977.66 0
977.74 0
977.81 0
977.88 0
977.95 0
978.02 0
978.09 0
978.17 0
978.24 0
978.31 0
978.38 0
978.45 0
978.52 0
978.60 0
978.67 0
978.74 0
978.81 0
978.88 0
978.95 0
979.03 0
979.10 0
979.17 0
979.24 0
979.31 0
979.38 0
979.46 0
979.53 0
979.60 0
979.67 0
979.74 0
979.81 0
979.89 0
979.96 0
980.03 0
980.10 0
980.17 0
980.24 0
980.32 0
980.39 0
980.46 0
980.53 0
980.60 0
980.68 0
980.75 0
980.82 0
980.89 0
980.96 0
981.03 0
981.11 0
981.18 0
981.25 0
981.32 0
981.39 0
981.46 0
981.54 0
981.61 0
981.68 0
981.75 0
981.82 0
981.90 0
981.97 0
982.04 0
982.11 0
982.18 0
982.25 0
982.33 0
982.40 0
982.47 0
982.54 0
982.61 0
982.69 0
982.76 0
982.83 0
982.90 0
982.97 0
983.04 0
983.12 0
983.19 0
983.26 0
983.33 0
983.40 0
983.48 0
983.55 0
983.62 0
983.69 0
983.76 0
983.83 0
983.91 0
983.98 0
984.05 0
984.12 0
984.19 0
984.27 0
984.34 0
984.41 0
984.48 0
984.55 0
984.63 0
984.70 0
984.77 0
984.84 0
984.91 0
984.99 0
985.06 0
985.13 0
985.20 0
985.27 0
985.34 0
985.42 0
985.49 0
985.56 0
985.63 0
985.70 0
985.78 0
985.85 0
985.92 0
985.99 0
986.06 0
986.14 0
986.21 0
986.28 0
986.35 0
986.42 0
986.50 0
986.57 0
986.64 0
986.71 0
986.78 0
986.86 0
986.93 0
987.00 0
987.07 0
987.14 0
987.22 0
987.29 0
987.36 0
987.43 0
987.50 0
987.58 0
987.65 0
987.72 0
987.79 0
987.86 0
987.94 0
988.01 0
988.08 0
988.15 0
988.22 0
988.30 0
988.37 0
988.44 0
988.51 0
988.58 0
988.66 0
988.73 0
988.80 0
988.87 0
988.94 0
989.02 0
989.09 0
989.16 0
989.23 0
989.30 0
989.38 0
989.45 0
989.52 0
989.59 0
989.66 0
989.74 0
989.81 0
989.88 0
989.95 0
990.03 0
990.10 0
990.17 0
990.24 0
990.31 0
990.39 0
990.46 0
990.53 0
990.60 0
990.67 0
990.75 0
990.82 0
990.89 0
990.96 0
991.03 0
991.11 0
991.18 0
991.25 0
991.32 0
991.40 0
991.47 0
991.54 0
991.61 0
991.68 0
991.76 0
991.83 0
991.90 0
991.97 0
992.04 0
992.12 0
992.19 0
992.26 0
992.33 0
992.41 0
992.48 0
992.55 0
992.62 0
992.69 0
992.77 0
992.84 0
992.91 0
992.98 0
993.06 0
993.13 0
993.20 0
993.27 0
993.34 0
993.42 0
993.49 0
993.56 0
993.63 0
993.71 0
993.78 0
993.85 0
993.92 0
993.99 0
994.07 0
994.14 0
994.21 0
994.28 0
994.36 0
994.43 0
994.50 0
994.57 0
994.64 0
994.72 0
994.79 0
994.86 0
994.93 0
995.01 0
995.08 0
995.15 0
995.22 0
995.30 0
995.37 0
995.44 0
995.51 0
995.58 0
995.66 0
995.73 0
995.80 0
995.87 0
995.95 0
996.02 0
996.09 0
996.16 0
996.24 0
996.31 0
996.38 0
996.45 0
996.52 0
996.60 0
996.67 0
996.74 0
996.81 0
996.89 0
996.96 0
997.03 0
997.10 0
997.18 0
997.25 0
997.32 0
997.39 0
997.46 0
997.54 0
997.61 0
997.68 0
997.75 0
997.83 0
997.90 0
997.97 0
998.04 0
998.12 0
998.19 0
998.26 0
998.33 0
998.41 0
998.48 0
998.55 0
998.62 0
998.70 0
998.77 0
998.84 0
998.91 0
998.99 0
999.06 0
999.13 0
999.20 0
999.27 0
999.35 0
999.42 0
999.49 0
999.56 0
999.64 0
999.71 0
999.78 0
999.85 0
999.93 0
1000.00 0
1000.07 0
1000.14 0
1000.22 0
1000.29 0
1000.36 0
1000.43 0
1000.51 0
1000.58 0
1000.65 0
1000.72 0
1000.80 0
1000.87 0
1000.94 0
1001.01 0
1001.09 0
1001.16 0
1001.23 0
1001.30 0
1001.38 0
1001.45 0
1001.52 0
1001.59 0
1001.67 0
1001.74 0
1001.81 0
1001.88 0
1001.96 0
1002.03 0
1002.10 0
1002.17 0
1002.25 0
1002.32 0
1002.39 0
1002.46 0
1002.54 0
1002.61 0
1002.68 0
1002.75 0
1002.83 0
1002.90 0
1002.97 0
1003.04 0
1003.12 0
1003.19 0
1003.26 0
1003.34 0
1003.41 0
1003.48 0
1003.55 0
1003.63 0
1003.70 0
1003.77 0
1003.84 0
1003.92 0
1003.99 0
1004.06 0
1004.13 0
1004.21 0
1004.28 0
1004.35 0
1004.42 0
1004.50 0
1004.57 0
1004.64 0
1004.71 0
1004.79 0
1004.86 0
1004.93 0
1005.01 0
1005.08 0
1005.15 0
1005.22 0
1005.30 0
1005.37 0
1005.44 0
1005.51 0
1005.59 0
1005.66 0
1005.73 0
1005.80 0
1005.88 0
1005.95 0
1006.02 0
1006.09 0
1006.17 0
1006.24 0
1006.31 0
1006.39 0
1006.46 0
1006.53 0
1006.60 0
1006.68 0
1006.75 0
1006.82 0
1006.89 0
1006.97 0
1007.04 0
1007.11 0
1007.19 0
1007.26 0
1007.33 0
1007.40 0
1007.48 0
1007.55 0
1007.62 0
1007.69 0
1007.77 0
1007.84 0
1007.91 0
1007.99 0
1008.06 0
1008.13 0
1008.20 0
1008.28 0
1008.35 0
1008.42 0
1008.49 0
1008.57 0
1008.64 0
1008.71 0
1008.79 0
1008.86 0
1008.93 0
1009.00 0
1009.08 0
1009.15 0
1009.22 0
1009.30 0
1009.37 0
1009.44 0
1009.51 0
1009.59 0
1009.66 0
1009.73 0
1009.80 0
1009.88 0
1009.95 0
1010.02 0
1010.10 0
1010.17 0
1010.24 0
1010.31 0
1010.39 0
1010.46 0
1010.53 0
1010.61 0
1010.68 0
1010.75 0
1010.82 0
1010.90 0
1010.97 0
1011.04 0
1011.12 0
1011.19 0
1011.26 0
1011.33 0
1011.41 0
1011.48 0
1011.55 0
1011.63 0
1011.70 0
1011.77 0
1011.84 0
1011.92 0
1011.99 0
1012.06 0
1012.14 0
1012.21 0
1012.28 0
1012.35 0
1012.43 0
1012.50 0
1012.57 0
1012.65 0
1012.72 0
1012.79 0
1012.87 0
1012.94 0
1013.01 0
1013.08 0
1013.16 0
1013.23 0
1013.30 0
1013.38 0
1013.45 0
1013.52 0
1013.59 0
1013.67 0
1013.74 0
1013.81 0
1013.89 0
1013.96 0
1014.03 0
1014.11 0
1014.18 0
1014.25 0
1014.32 0
1014.40 0
1014.47 0
1014.54 0
1014.62 0
1014.69 0
1014.76 0
1014.84 0
1014.91 0
1014.98 0
1015.05 0
1015.13 0
1015.20 0
1015.27 0
1015.35 0
1015.42 0
1015.49 0
1015.57 0
1015.64 0
1015.71 0
1015.78 0
1015.86 0
1015.93 0
1016.00 0
1016.08 0
1016.15 0
1016.22 0
1016.30 0
1016.37 0
1016.44 0
1016.51 0
1016.59 0
1016.66 0
1016.73 0
1016.81 0
1016.88 0
1016.95 0
1017.03 0
1017.10 0
1017.17 0
1017.25 0
1017.32 0
1017.39 0
1017.46 0
1017.54 0
1017.61 0
1017.68 0
1017.76 0
1017.83 0
1017.90 0
1017.98 0
1018.05 0
1018.12 0
1018.20 0
1018.27 0
1018.34 0
1018.41 0
1018.49 0
1018.56 0
1018.63 0
1018.71 0
1018.78 0
1018.85 0
1018.93 0
1019.00 0
1019.07 0
1019.15 0
1019.22 0
1019.29 0
1019.37 0
1019.44 0
1019.51 0
1019.59 0
1019.66 0
1019.73 0
1019.80 0
1019.88 0
1019.95 0
1020.02 0
1020.10 0
1020.17 0
1020.24 0
1020.32 0
1020.39 0
1020.46 0
1020.54 0
1020.61 0
1020.68 0
1020.76 0
1020.83 0
1020.90 0
1020.98 0
1021.05 0
1021.12 0
1021.20 0
1021.27 0
1021.34 0
1021.42 0
1021.49 0
1021.56 0
1021.63 0
1021.71 0
1021.78 0
1021.85 0
1021.93 0
1022.00 0
1022.07 0
1022.15 0
1022.22 0
1022.29 0
1022.37 0
1022.44 0
1022.51 0
1022.59 0
1022.66 0
1022.73 0
1022.81 0
1022.88 0
1022.95 0
1023.03 0
1023.10 0
1023.17 0
1023.25 0
1023.32 0
1023.39 0
1023.47 0
1023.54 0
1023.61 0
1023.69 0
1023.76 0
1023.83 0
1023.91 0
1023.98 0
1024.05 0
1024.13 0
1024.20 0
1024.27 0
1024.35 0
1024.42 0
1024.49 0
1024.57 0
1024.64 0
1024.71 0
1024.79 0
1024.86 0
1024.93 0
1025.01 0
1025.08 0
1025.15 0
1025.23 0
1025.30 0
1025.37 0
1025.45 0
1025.52 0
1025.59 0
1025.67 0
1025.74 0
1025.81 0
1025.89 0
1025.96 0
1026.03 0
1026.11 0
1026.18 0
1026.25 0
1026.33 0
1026.40 0
1026.47 0
1026.55 0
1026.62 0
1026.69 0
1026.77 0
1026.84 0
1026.91 0
1026.99 0
1027.06 0
1027.13 0
1027.21 0
1027.28 0
1027.36 0
1027.43 0
1027.50 0
1027.58 0
1027.65 0
1027.72 0
1027.80 0
1027.87 0
1027.94 0
1028.02 0
1028.09 0
1028.16 0
1028.24 0
1028.31 0
1028.38 0
1028.46 0
1028.53 0
1028.60 0
1028.68 0
1028.75 0
1028.82 0
1028.90 0
1028.97 0
1029.05 0
1029.12 0
1029.19 0
1029.27 0
1029.34 0
1029.41 0
1029.49 0
1029.56 0
1029.63 0
1029.71 0
1029.78 0
1029.85 0
1029.93 0
1030.00 0
1030.07 0
1030.15 0
1030.22 0
1030.30 0
1030.37 0
1030.44 0
1030.52 0
1030.59 0
1030.66 0
1030.74 0
1030.81 0
1030.88 0
1030.96 0
1031.03 0
1031.10 0
1031.18 0
1031.25 0
1031.32 0
1031.40 0
1031.47 0
1031.55 0
1031.62 0
1031.69 0
1031.77 0
1031.84 0
1031.91 0
1031.99 0
1032.06 0
1032.13 0
1032.21 0
1032.28 0
1032.36 0
1032.43 0
1032.50 0
1032.58 0
1032.65 0
1032.72 0
1032.80 0
1032.87 0
1032.94 0
1033.02 0
1033.09 0
1033.17 0
1033.24 0
1033.31 0
1033.39 0
1033.46 0
1033.53 0
1033.61 0
1033.68 0
1033.75 0
1033.83 0
1033.90 0
1033.98 0
1034.05 0
1034.12 0
1034.20 0
1034.27 0
1034.34 0
1034.42 0
1034.49 0
1034.57 0
1034.64 0
1034.71 0
1034.79 0
1034.86 0
1034.93 0
1035.01 0
1035.08 0
1035.15 0
1035.23 0
1035.30 0
1035.38 0
1035.45 0
1035.52 0
1035.60 0
1035.67 0
1035.74 0
1035.82 0
1035.89 0
1035.97 0
1036.04 0
1036.11 0
1036.19 0
1036.26 0
1036.33 0
1036.41 0
1036.48 0
1036.56 0
1036.63 0
1036.70 0
1036.78 0
1036.85 0
1036.92 0
1037.00 0
1037.07 0
1037.15 0
1037.22 0
1037.29 0
1037.37 0
1037.44 0
1037.52 0
1037.59 0
1037.66 0
1037.74 0
1037.81 0
1037.88 0
1037.96 0
1038.03 0
1038.11 0
1038.18 0
1038.25 0
1038.33 0
1038.40 0
1038.47 0
1038.55 0
1038.62 0
1038.70 0
1038.77 0
1038.84 0
1038.92 0
1038.99 0
1039.07 0
1039.14 0
1039.21 0
1039.29 0
1039.36 0
1039.44 0
1039.51 0
1039.58 0
1039.66 0
1039.73 0
1039.80 0
1039.88 0
1039.95 0
1040.03 0
1040.10 0
1040.17 0
1040.25 0
1040.32 0
1040.40 0
1040.47 0
1040.54 0
1040.62 0
1040.69 0
1040.77 0
1040.84 0
1040.91 0
1040.99 0
1041.06 0
1041.13 0
1041.21 0
1041.28 0
1041.36 0
1041.43 0
1041.50 0
1041.58 0
1041.65 0
1041.73 0
1041.80 0
1041.87 0
1041.95 0
1042.02 0
1042.10 0
1042.17 0
1042.24 0
1042.32 0
1042.39 0
1042.47 0
1042.54 0
1042.61 0
1042.69 0
1042.76 0
1042.84 0
1042.91 0
1042.98 0
1043.06 0
1043.13 0
1043.21 0
1043.28 0
1043.35 0
1043.43 0
1043.50 0
1043.58 0
1043.65 0
1043.72 0
1043.80 0
1043.87 0
1043.95 0
1044.02 0
1044.09 0
1044.17 0
1044.24 0
1044.32 0
1044.39 0
1044.46 0
1044.54 0
1044.61 0
1044.69 0
1044.76 0
1044.83 0
1044.91 0
1044.98 0
1045.06 0
1045.13 0
1045.21 0
1045.28 0
1045.35 0
1045.43 0
1045.50 0
1045.58 0
1045.65 0
1045.72 0
1045.80 0
1045.87 0
1045.95 0
1046.02 0
1046.09 0
1046.17 0
1046.24 0
1046.32 0
1046.39 0
1046.46 0
1046.54 0
1046.61 0
1046.69 0
1046.76 0
1046.84 0
1046.91 0
1046.98 0
1047.06 0
1047.13 0
1047.21 0
1047.28 0
1047.35 0
1047.43 0
1047.50 0
1047.58 0
1047.65 0
1047.73 0
1047.80 0
1047.87 0
1047.95 0
1048.02 0
1048.10 0
1048.17 0
1048.24 1
1048.32 1
1048.39 1
1048.47 1
1048.54 1
1048.62 0
1048.69 0
1048.76 0
1048.84 0
1048.91 0
1048.99 0
1049.06 0
1049.13 0
1049.21 1
1049.28 1
1049.36 1
1049.43 1
1049.51 0
1049.58 0
1049.65 0
1049.73 0
1049.80 0
1049.88 0
1049.95 0
1050.03 0
1050.10 0
1050.17 0
1050.25 0
1050.32 0
1050.40 0
1050.47 0
1050.55 0
1050.62 0
1050.69 0
1050.77 0
1050.84 0
1050.92 0
1050.99 0
1051.07 0
1051.14 0
1051.21 0
1051.29 0
1051.36 0
1051.44 0
1051.51 0
1051.59 0
1051.66 0
1051.73 0
1051.81 0
1051.88 0
1051.96 1
1052.03 1
1052.11 0
1052.18 0
1052.25 0
1052.33 0
1052.40 0
1052.48 0
1052.55 0
1052.63 0
1052.70 0
1052.77 0
1052.85 0
1052.92 0
1053.00 0
1053.07 0
1053.15 0
1053.22 0
1053.30 0
1053.37 0
1053.44 0
1053.52 0
1053.59 0
1053.67 0
1053.74 0
1053.82 0
1053.89 0
1053.96 0
1054.04 0
1054.11 0
1054.19 0
1054.26 0
1054.34 0
1054.41 0
1054.49 0
1054.56 0
1054.63 0
1054.71 0
1054.78 0
1054.86 0
1054.93 0
1055.01 0
1055.08 0
1055.16 0
1055.23 0
1055.30 0
1055.38 0
1055.45 0
1055.53 0
1055.60 0
1055.68 0
1055.75 0
1055.83 0
1055.90 0
1055.97 0
1056.05 0
1056.12 0
1056.20 0
1056.27 0
1056.35 1
1056.42 1
1056.50 1
1056.57 0
1056.64 0
1056.72 0
1056.79 0
1056.87 0
1056.94 0
1057.02 0
1057.09 0
1057.17 0
1057.24 0
1057.31 0
1057.39 0
1057.46 0
1057.54 0
1057.61 0
1057.69 0
1057.76 0
1057.84 0
1057.91 0
1057.99 0
1058.06 0
1058.13 0
1058.21 0
1058.28 0
1058.36 0
1058.43 0
1058.51 0
1058.58 0
1058.66 0
1058.73 0
1058.81 0
1058.88 0
1058.95 0
1059.03 0
1059.10 0
1059.18 0
1059.25 0
1059.33 0
1059.40 0
1059.48 0
1059.55 0
1059.63 0
1059.70 0
1059.77 0
1059.85 0
1059.92 0
1060.00 0
1060.07 0
1060.15 0
1060.22 0
1060.30 0
1060.37 0
1060.45 0
1060.52 0
1060.60 0
1060.67 0
1060.74 0
1060.82 0
1060.89 0
1060.97 0
1061.04 0
1061.12 0
1061.19 0
1061.27 0
1061.34 0
1061.42 0
1061.49 0
1061.57 0
1061.64 0
1061.72 0
1061.79 0
1061.86 0
1061.94 0
1062.01 0
1062.09 0
1062.16 0
1062.24 0
1062.31 0
1062.39 0
1062.46 0
1062.54 0
1062.61 0
1062.69 0
1062.76 0
1062.84 0
1062.91 0
1062.98 0
1063.06 0
1063.13 0
1063.21 0
1063.28 1
1063.36 1
1063.43 1
1063.51 1
1063.58 1
1063.66 1
1063.73 1
1063.81 0
1063.88 0
1063.96 0
1064.03 0
1064.11 0
1064.18 0
1064.25 0
1064.33 0
1064.40 0
1064.48 0
1064.55 0
1064.63 0
1064.70 0
1064.78 0
1064.85 0
1064.93 0
1065.00 0
1065.08 0
1065.15 0
1065.23 0
1065.30 0
1065.38 0
1065.45 0
1065.53 0
1065.60 0
1065.68 0
1065.75 0
1065.83 0
1065.90 0
1065.97 0
1066.05 0
1066.12 0
1066.20 0
1066.27 0
1066.35 0
1066.42 0
1066.50 0
1066.57 0
1066.65 0
1066.72 0
1066.80 0
1066.87 1
1066.95 1
1067.02 1
1067.10 1
1067.17 1
1067.25 0
1067.32 0
1067.40 0
1067.47 0
1067.55 0
1067.62 0
1067.70 0
1067.77 0
1067.85 0
1067.92 0
1068.00 0
1068.07 0
1068.15 0
1068.22 0
1068.30 0
1068.37 0
1068.45 0
1068.52 0
1068.59 0
1068.67 0
1068.74 0
1068.82 0
1068.89 0
1068.97 0
1069.04 0
1069.12 0
1069.19 0
1069.27 0
1069.34 0
1069.42 0
1069.49 0
1069.57 0
1069.64 0
1069.72 0
1069.79 0
1069.87 0
1069.94 0
1070.02 0
1070.09 0
1070.17 0
1070.24 0
1070.32 0
1070.39 0
1070.47 0
1070.54 1
1070.62 1
1070.69 1
1070.77 1
1070.84 1
1070.92 1
1070.99 1
1071.07 1
1071.14 1
1071.22 1
1071.29 1
1071.37 1
1071.44 1
1071.52 1
1071.59 1
1071.67 0
1071.74 0
1071.82 0
1071.89 0
1071.97 1
1072.04 1
1072.12 1
1072.19 2
1072.27 2
1072.34 1
1072.42 1
1072.49 1
1072.57 1
1072.64 0
1072.72 0
1072.79 0
1072.87 0
1072.94 0
1073.02 1
1073.09 1
1073.17 1
1073.24 1
1073.32 1
1073.39 1
1073.47 1
1073.54 1
1073.62 1
1073.69 1
1073.77 1
1073.84 0
1073.92 0
1073.99 0
1074.07 0
1074.14 0
1074.22 0
1074.30 0
1074.37 0
1074.45 0
1074.52 0
1074.60 0
1074.67 0
1074.75 0
1074.82 0
1074.90 0
1074.97 1
1075.05 1
1075.12 1
1075.20 1
1075.27 2
1075.35 2
1075.42 2
1075.50 1
1075.57 1
1075.65 1
1075.72 1
1075.80 1
1075.87 1
1075.95 1
1076.02 1
1076.10 1
1076.17 1
1076.25 0
1076.32 0
1076.40 0
1076.47 0
1076.55 0
1076.62 0
1076.70 0
1076.77 1
1076.85 1
1076.93 1
1077.00 1
1077.08 2
1077.15 2
1077.23 2
1077.30 2
1077.38 1
1077.45 1
1077.53 1
1077.60 1
1077.68 1
1077.75 1
1077.83 1
1077.90 1
1077.98 1
1078.05 1
1078.13 1
1078.20 1
1078.28 1
1078.35 1
1078.43 1
1078.50 1
1078.58 1
1078.66 1
1078.73 1
1078.81 1
1078.88 0
1078.96 0
1079.03 0
1079.11 0
1079.18 0
1079.26 0
1079.33 0
1079.41 0
1079.48 0
1079.56 0
1079.63 0
1079.71 0
1079.78 0
1079.86 0
1079.94 1
1080.01 1
1080.09 0
1080.16 0
1080.24 0
1080.31 0
1080.39 0
1080.46 0
1080.54 0
1080.61 0
1080.69 0
1080.76 0
1080.84 0
1080.91 1
1080.99 1
1081.06 1
1081.14 1
1081.22 1
1081.29 1
1081.37 1
1081.44 1
1081.52 0
1081.59 0
1081.67 0
1081.74 0
1081.82 0
1081.89 0
1081.97 0
1082.04 1
1082.12 1
1082.20 1
1082.27 2
1082.35 2
1082.42 2
1082.50 3
1082.57 2
1082.65 2
1082.72 2
1082.80 2
1082.87 1
1082.95 1
1083.02 1
1083.10 1
1083.18 2
1083.25 2
1083.33 2
1083.40 2
1083.48 2
1083.55 1
1083.63 1
1083.70 1
1083.78 1
1083.85 1
1083.93 1
1084.01 1
1084.08 1
1084.16 1
1084.23 0
1084.31 0
1084.38 0
1084.46 0
1084.53 1
1084.61 1
1084.68 1
1084.76 1
1084.84 1
1084.91 2
1084.99 2
1085.06 1
1085.14 1
1085.21 1
1085.29 1
1085.36 1
1085.44 1
1085.51 1
1085.59 1
1085.67 1
1085.74 0
1085.82 0
1085.89 0
1085.97 0
1086.04 0
1086.12 0
1086.19 0
1086.27 0
1086.34 0
1086.42 1
1086.50 1
1086.57 1
1086.65 1
1086.72 1
1086.80 1
1086.87 1
1086.95 1
1087.02 0
1087.10 0
1087.18 0
1087.25 0
1087.33 0
1087.40 0
1087.48 0
1087.55 0
1087.63 0
1087.70 0
1087.78 0
1087.86 0
1087.93 0
1088.01 0
1088.08 1
1088.16 1
1088.23 1
1088.31 2
1088.39 2
1088.46 2
1088.54 2
1088.61 2
1088.69 2
1088.76 3
1088.84 3
1088.91 3
1088.99 3
1089.07 4
1089.14 4
1089.22 4
1089.29 3
1089.37 3
1089.44 2
1089.52 2
1089.59 1
1089.67 1
1089.75 1
1089.82 1
1089.90 1
1089.97 1
1090.05 1
1090.12 1
1090.20 0
1090.28 0
1090.35 0
1090.43 0
1090.50 0
1090.58 0
1090.65 0
1090.73 0
1090.81 0
1090.88 0
1090.96 1
1091.03 1
1091.11 1
1091.18 1
1091.26 1
1091.34 1
1091.41 1
1091.49 1
1091.56 1
1091.64 1
1091.71 1
1091.79 1
1091.87 1
1091.94 1
1092.02 1
1092.09 2
1092.17 2
1092.24 2
1092.32 2
1092.40 2
1092.47 2
1092.55 2
1092.62 2
1092.70 1
1092.77 1
1092.85 1
1092.93 0
1093.00 0
1093.08 0
1093.15 0
1093.23 0
1093.30 0
1093.38 0
1093.46 0
1093.53 0
1093.61 0
1093.68 0
1093.76 1
1093.83 1
1093.91 1
1093.99 1
1094.06 1
1094.14 1
1094.21 1
1094.29 1
1094.37 1
1094.44 1
1094.52 0
1094.59 0
1094.67 1
1094.74 1
1094.82 1
1094.90 1
1094.97 1
1095.05 1
1095.12 1
1095.20 0
1095.27 0
1095.35 0
1095.43 0
1095.50 0
1095.58 0
1095.65 0
1095.73 0
1095.81 0
1095.88 0
1095.96 0
1096.03 0
1096.11 0
1096.19 0
1096.26 0
1096.34 0
1096.41 0
1096.49 0
1096.56 0
1096.64 0
1096.72 0
1096.79 0
1096.87 0
1096.94 0
1097.02 0
1097.10 0
1097.17 0
1097.25 0
1097.32 0
1097.40 1
1097.48 1
1097.55 1
1097.63 2
1097.70 2
1097.78 2
1097.85 2
1097.93 2
1098.01 1
1098.08 1
1098.16 1
1098.23 1
1098.31 1
1098.39 1
1098.46 1
1098.54 1
1098.61 1
1098.69 1
1098.77 1
1098.84 1
1098.92 1
1098.99 1
1099.07 1
1099.15 2
1099.22 2
1099.30 2
1099.37 2
1099.45 2
1099.53 2
1099.60 1
1099.68 1
1099.75 1
1099.83 0
1099.91 0
1099.98 0
1100.06 0
1100.13 0
1100.21 0
1100.29 0
1100.36 1
1100.44 1
1100.51 2
1100.59 2
1100.67 2
1100.74 1
1100.82 1
1100.89 1
1100.97 1
1101.05 0
1101.12 0
1101.20 0
1101.27 0
1101.35 0
1101.43 1
1101.50 1
1101.58 1
1101.65 1
1101.73 2
1101.81 2
1101.88 3
1101.96 3
1102.03 3
1102.11 3
1102.19 3
1102.26 3
1102.34 3
1102.41 3
1102.49 3
1102.57 2
1102.64 2
1102.72 2
1102.80 2
1102.87 2
1102.95 2
1103.02 2
1103.10 2
1103.18 2
1103.25 2
1103.33 2
1103.40 2
1103.48 2
1103.56 2
1103.63 2
1103.71 1
1103.78 1
1103.86 1
1103.94 1
1104.01 1
1104.09 1
1104.17 1
1104.24 1
1104.32 2
1104.39 4
1104.47 5
1104.55 6
1104.62 7
1104.70 7
1104.77 7
1104.85 7
1104.93 6
1105.00 5
1105.08 4
1105.16 4
1105.23 3
1105.31 3
1105.38 3
1105.46 3
1105.54 3
1105.61 3
1105.69 3
1105.76 4
1105.84 4
1105.92 4
1105.99 4
1106.07 4
1106.15 4
1106.22 4
1106.30 4
1106.37 3
1106.45 3
1106.53 3
1106.60 3
1106.68 4
1106.76 4
1106.83 4
1106.91 5
1106.98 6
1107.06 6
1107.14 7
1107.21 7
1107.29 7
1107.37 7
1107.44 6
1107.52 6
1107.59 5
1107.67 4
1107.75 3
1107.82 2
1107.90 1
1107.98 1
1108.05 0
1108.13 0
1108.20 0
1108.28 1
1108.36 1
1108.43 1
1108.51 2
1108.59 2
1108.66 2
1108.74 3
1108.81 3
1108.89 3
1108.97 2
1109.04 2
1109.12 2
1109.20 2
1109.27 2
1109.35 2
1109.43 2
1109.50 2
1109.58 2
1109.65 2
1109.73 2
1109.81 2
1109.88 3
1109.96 3
1110.04 3
1110.11 4
1110.19 4
1110.26 4
1110.34 4
1110.42 3
1110.49 2
1110.57 2
1110.65 1
1110.72 1
1110.80 0
1110.88 0
1110.95 0
1111.03 0
1111.10 1
1111.18 1
1111.26 1
1111.33 2
1111.41 2
1111.49 2
1111.56 2
1111.64 2
1111.72 2
1111.79 2
1111.87 2
1111.95 2
1112.02 3
1112.10 3
1112.17 3
1112.25 3
1112.33 3
1112.40 2
1112.48 2
1112.56 2
1112.63 2
1112.71 2
1112.79 2
1112.86 3
1112.94 3
1113.02 3
1113.09 3
1113.17 3
1113.24 3
1113.32 3
1113.40 2
1113.47 2
1113.55 2
1113.63 2
1113.70 2
1113.78 2
1113.86 2
1113.93 3
1114.01 3
1114.09 3
1114.16 3
1114.24 2
1114.32 2
1114.39 2
1114.47 2
1114.54 2
1114.62 2
1114.70 3
1114.77 3
1114.85 3
1114.93 3
1115.00 3
1115.08 3
1115.16 2
1115.23 2
1115.31 1
1115.39 1
1115.46 1
1115.54 1
1115.62 2
1115.69 2
1115.77 3
1115.85 4
1115.92 5
1116.00 5
1116.07 5
1116.15 5
1116.23 4
1116.30 4
1116.38 4
1116.46 4
1116.53 4
1116.61 3
1116.69 3
1116.76 2
1116.84 2
1116.92 2
1116.99 1
1117.07 2
1117.15 2
1117.22 3
1117.30 3
1117.38 4
1117.45 4
1117.53 5
1117.61 5
1117.68 5
1117.76 5
1117.84 4
1117.91 4
1117.99 4
1118.07 3
1118.14 3
1118.22 2
1118.30 2
1118.37 1
1118.45 1
1118.53 1
1118.60 1
1118.68 1
1118.76 1
1118.83 1
1118.91 1
1118.99 0
1119.06 0
1119.14 0
1119.22 0
1119.29 0
1119.37 0
1119.45 0
1119.52 0
1119.60 0
1119.68 0
1119.75 1
1119.83 1
1119.91 1
1119.98 1
1120.06 1
1120.14 1
1120.21 1
1120.29 1
1120.37 1
1120.44 1
1120.52 1
1120.60 2
1120.67 2
1120.75 2
1120.83 2
1120.90 2
1120.98 2
1121.06 1
1121.13 1
1121.21 1
1121.29 1
1121.36 2
1121.44 2
1121.52 3
1121.59 3
1121.67 3
1121.75 3
1121.82 3
1121.90 3
1121.98 3
1122.05 3
1122.13 3
1122.21 3
1122.28 4
1122.36 4
1122.44 4
1122.51 4
1122.59 4
1122.67 3
1122.74 3
1122.82 3
1122.90 3
1122.98 3
1123.05 3
1123.13 3
1123.21 3
1123.28 3
1123.36 3
1123.44 3
1123.51 3
1123.59 3
1123.67 3
1123.74 3
1123.82 3
1123.90 3
1123.97 2
1124.05 2
1124.13 2
1124.20 2
1124.28 1
1124.36 1
1124.43 2
1124.51 2
1124.59 2
1124.66 3
1124.74 3
1124.82 3
1124.90 2
1124.97 2
1125.05 1
1125.13 1
1125.20 0
1125.28 0
1125.36 0
1125.43 1
1125.51 1
1125.59 1
1125.66 2
1125.74 2
1125.82 3
1125.89 3
1125.97 3
1126.05 2
1126.13 2
1126.20 2
1126.28 2
1126.36 3
1126.43 3
1126.51 3
1126.59 3
1126.66 3
1126.74 3
1126.82 2
1126.89 2
1126.97 2
1127.05 3
1127.13 3
1127.20 3
1127.28 3
1127.36 3
1127.43 3
1127.51 3
1127.59 3
1127.66 3
1127.74 4
1127.82 4
1127.89 4
1127.97 4
1128.05 3
1128.13 3
1128.20 2
1128.28 2
1128.36 2
1128.43 1
1128.51 1
1128.59 1
1128.66 0
1128.74 0
1128.82 0
1128.90 0
1128.97 0
1129.05 0
1129.13 0
1129.20 1
1129.28 1
1129.36 2
1129.43 2
1129.51 2
1129.59 3
1129.67 3
1129.74 3
1129.82 2
1129.90 2
1129.97 2
1130.05 2
1130.13 1
1130.20 1
1130.28 1
1130.36 1
1130.44 2
1130.51 2
1130.59 3
1130.67 4
1130.74 5
1130.82 5
1130.90 6
1130.97 6
1131.05 6
1131.13 5
1131.21 5
1131.28 4
1131.36 3
1131.44 2
1131.51 2
1131.59 1
1131.67 1
1131.75 0
1131.82 0
1131.90 0
1131.98 1
1132.05 1
1132.13 1
1132.21 2
1132.29 2
1132.36 3
1132.44 3
1132.52 3
1132.59 3
1132.67 2
1132.75 2
1132.83 3
1132.90 3
1132.98 4
1133.06 4
1133.13 5
1133.21 5
1133.29 6
1133.37 6
1133.44 6
1133.52 6
1133.60 6
1133.67 6
1133.75 6
1133.83 6
1133.91 6
1133.98 7
1134.06 7
1134.14 8
1134.21 9
1134.29 9
1134.37 10
1134.45 10
1134.52 10
1134.60 9
1134.68 8
1134.75 7
1134.83 6
1134.91 5
1134.99 5
1135.06 4
1135.14 4
1135.22 4
1135.29 4
1135.37 5
1135.45 5
1135.53 6
1135.60 6
1135.68 7
1135.76 7
1135.83 7
1135.91 7
1135.99 7
1136.07 6
1136.14 6
1136.22 5
1136.30 5
1136.38 5
1136.45 4
1136.53 3
1136.61 3
1136.68 2
1136.76 2
1136.84 2
1136.92 1
1136.99 1
1137.07 1
1137.15 1
1137.23 0
1137.30 0
1137.38 0
1137.46 0
1137.53 0
1137.61 0
1137.69 1
1137.77 1
1137.84 2
1137.92 2
1138.00 2
1138.08 2
1138.15 2
1138.23 2
1138.31 1
1138.38 1
1138.46 1
1138.54 2
1138.62 2
1138.69 3
1138.77 3
1138.85 4
1138.93 5
1139.00 5
1139.08 6
1139.16 5
1139.24 5
1139.31 5
1139.39 4
1139.47 3
1139.54 2
1139.62 1
1139.70 1
1139.78 0
1139.85 0
1139.93 0
1140.01 0
1140.09 0
1140.16 0
1140.24 0
1140.32 0
1140.40 0
1140.47 0
1140.55 0
1140.63 0
1140.71 1
1140.78 1
1140.86 2
1140.94 2
1141.01 2
1141.09 3
1141.17 3
1141.25 3
1141.32 3
1141.40 3
1141.48 3
1141.56 3
1141.63 3
1141.71 3
1141.79 3
1141.87 4
1141.94 4
1142.02 4
1142.10 4
1142.18 4
1142.25 4
1142.33 5
1142.41 5
1142.49 4
1142.56 4
1142.64 3
1142.72 3
1142.80 2
1142.87 1
1142.95 0
1143.03 0
1143.11 0
1143.18 0
1143.26 0
1143.34 0
1143.42 0
1143.49 1
1143.57 2
1143.65 2
1143.73 2
1143.80 3
1143.88 3
1143.96 3
1144.04 3
1144.11 4
1144.19 4
1144.27 4
1144.35 4
1144.42 3
1144.50 3
1144.58 3
1144.66 3
1144.73 3
1144.81 3
1144.89 4
1144.97 5
1145.04 5
1145.12 6
1145.20 6
1145.28 6
1145.35 6
1145.43 5
1145.51 5
1145.59 4
1145.66 4
1145.74 3
1145.82 3
1145.90 3
1145.97 3
1146.05 3
1146.13 4
1146.21 4
1146.28 4
1146.36 4
1146.44 4
1146.52 4
1146.59 4
1146.67 4
1146.75 4
1146.83 4
1146.90 5
1146.98 5
1147.06 5
1147.14 5
1147.22 5
1147.29 5
1147.37 4
1147.45 3
1147.53 3
1147.60 2
1147.68 2
1147.76 2
1147.84 3
1147.91 3
1147.99 3
1148.07 3
1148.15 3
1148.22 3
1148.30 3
1148.38 3
1148.46 3
1148.54 3
1148.61 3
1148.69 3
1148.77 3
1148.85 4
1148.92 4
1149.00 4
1149.08 5
1149.16 5
1149.23 6
1149.31 6
1149.39 7
1149.47 8
1149.54 10
1149.62 11
1149.70 12
1149.78 13
1149.86 15
1149.93 15
1150.01 16
1150.09 16
1150.17 15
1150.24 14
1150.32 13
1150.40 12
1150.48 11
1150.55 10
1150.63 10
1150.71 10
1150.79 10
1150.87 11
1150.94 11
1151.02 11
1151.10 11
1151.18 11
1151.25 11
1151.33 11
1151.41 10
1151.49 10
1151.57 9
1151.64 9
1151.72 9
1151.80 9
1151.88 9
1151.95 9
1152.03 10
1152.11 9
1152.19 9
1152.27 9
1152.34 8
1152.42 8
1152.50 7
1152.58 7
1152.65 6
1152.73 6
1152.81 5
1152.89 4
1152.97 4
1153.04 3
1153.12 3
1153.20 3
1153.28 3
1153.35 3
1153.43 4
1153.51 4
1153.59 5
1153.67 6
1153.74 7
1153.82 7
1153.90 8
1153.98 8
1154.06 7
1154.13 7
1154.21 6
1154.29 6
1154.37 5
1154.44 5
1154.52 4
1154.60 4
1154.68 4
1154.76 5
1154.83 5
1154.91 5
1154.99 6
1155.07 6
1155.15 7
1155.22 7
1155.30 8
1155.38 8
1155.46 8
1155.53 8
1155.61 7
1155.69 7
1155.77 7
1155.85 7
1155.92 6
1156.00 6
1156.08 5
1156.16 5
1156.24 4
1156.31 4
1156.39 4
1156.47 3
1156.55 3
1156.63 3
1156.70 3
1156.78 3
1156.86 3
1156.94 3
1157.02 3
1157.09 3
1157.17 2
1157.25 1
1157.33 0
1157.40 0
1157.48 0
1157.56 0
1157.64 0
1157.72 0
1157.79 1
1157.87 2
1157.95 3
1158.03 3
1158.11 4
1158.18 5
1158.26 5
1158.34 5
1158.42 5
1158.50 5
1158.57 5
1158.65 6
1158.73 6
1158.81 7
1158.89 7
1158.96 8
1159.04 8
1159.12 8
1159.20 8
1159.28 8
1159.35 8
1159.43 7
1159.51 7
1159.59 7
1159.67 7
1159.74 6
1159.82 6
1159.90 6
1159.98 6
1160.06 6
1160.13 6
1160.21 6
1160.29 6
1160.37 6
1160.45 6
1160.53 7
1160.60 7
1160.68 8
1160.76 8
1160.84 7
1160.92 7
1160.99 6
1161.07 5
1161.15 4
1161.23 3
1161.31 3
1161.38 2
1161.46 2
1161.54 2
1161.62 2
1161.70 2
1161.77 1
1161.85 1
1161.93 0
1162.01 0
1162.09 0
1162.16 0
1162.24 0
1162.32 1
1162.40 3
1162.48 4
1162.56 5
1162.63 6
1162.71 7
1162.79 8
1162.87 8
1162.95 9
1163.02 8
1163.10 8
1163.18 8
1163.26 7
1163.34 7
1163.42 6
1163.49 5
1163.57 5
1163.65 5
1163.73 4
1163.81 5
1163.88 5
1163.96 6
1164.04 7
1164.12 8
1164.20 9
1164.27 9
1164.35 10
1164.43 9
1164.51 8
1164.59 7
1164.67 6
1164.74 4
1164.82 3
1164.90 2
1164.98 1
1165.06 0
1165.14 0
1165.21 1
1165.29 2
1165.37 3
1165.45 5
1165.53 7
1165.60 9
1165.68 11
1165.76 12
1165.84 12
1165.92 12
1166.00 11
1166.07 9
1166.15 8
1166.23 7
1166.31 5
1166.39 5
1166.47 4
1166.54 4
1166.62 4
1166.70 4
1166.78 4
1166.86 4
1166.93 4
1167.01 4
1167.09 4
1167.17 5
1167.25 5
1167.33 6
1167.40 6
1167.48 6
1167.56 6
1167.64 6
1167.72 5
1167.80 5
1167.87 5
1167.95 4
1168.03 5
1168.11 5
1168.19 6
1168.27 7
1168.34 8
1168.42 9
1168.50 10
1168.58 11
1168.66 11
1168.74 11
1168.81 11
1168.89 11
1168.97 10
1169.05 9
1169.13 9
1169.21 8
1169.28 8
1169.36 8
1169.44 9
1169.52 9
1169.60 9
1169.68 9
1169.75 8
1169.83 8
1169.91 7
1169.99 7
1170.07 7
1170.15 7
1170.22 7
1170.30 6
1170.38 6
1170.46 5
1170.54 5
1170.62 4
1170.70 4
1170.77 3
1170.85 4
1170.93 4
1171.01 3
1171.09 3
1171.17 3
1171.24 2
1171.32 2
1171.40 1
1171.48 1
1171.56 1
1171.64 2
1171.71 2
1171.79 3
1171.87 3
1171.95 4
1172.03 5
1172.11 6
1172.19 6
1172.26 7
1172.34 7
1172.42 6
1172.50 6
1172.58 5
1172.66 4
1172.73 4
1172.81 3
1172.89 3
1172.97 3
1173.05 3
1173.13 3
1173.21 3
1173.28 3
1173.36 3
1173.44 3
1173.52 3
1173.60 4
1173.68 5
1173.75 5
1173.83 6
1173.91 7
1173.99 7
1174.07 6
1174.15 6
1174.23 5
1174.30 5
1174.38 4
1174.46 4
1174.54 4
1174.62 4
1174.70 5
1174.78 5
1174.85 5
1174.93 5
1175.01 5
1175.09 5
1175.17 4
1175.25 5
1175.33 5
1175.40 6
1175.48 7
1175.56 8
1175.64 9
1175.72 10
1175.80 10
1175.88 11
1175.95 11
1176.03 11
1176.11 10
1176.19 10
1176.27 9
1176.35 8
1176.43 8
1176.50 7
1176.58 6
1176.66 6
1176.74 6
1176.82 6
1176.90 6
1176.98 6
1177.05 6
1177.13 6
1177.21 6
1177.29 6
1177.37 6
1177.45 6
1177.53 6
1177.60 5
1177.68 4
1177.76 4
1177.84 3
1177.92 2
1178.00 2
1178.08 2
1178.16 2
1178.23 3
1178.31 4
1178.39 4
1178.47 5
1178.55 5
1178.63 5
1178.71 4
1178.78 4
1178.86 3
1178.94 3
1179.02 4
1179.10 4
1179.18 4
1179.26 5
1179.34 5
1179.41 5
1179.49 4
1179.57 4
1179.65 4
1179.73 3
1179.81 3
1179.89 3
1179.96 2
1180.04 2
1180.12 2
1180.20 2
1180.28 2
1180.36 2
1180.44 2
1180.52 3
1180.59 3
1180.67 3
1180.75 4
1180.83 4
1180.91 4
1180.99 4
1181.07 4
1181.15 4
1181.22 4
1181.30 3
1181.38 3
1181.46 2
1181.54 2
1181.62 1
1181.70 1
1181.78 2
1181.85 2
1181.93 2
1182.01 2
1182.09 2
1182.17 2
1182.25 2
1182.33 2
1182.41 3
1182.48 3
1182.56 4
1182.64 6
1182.72 7
1182.80 8
1182.88 9
1182.96 9
1183.04 9
1183.12 8
1183.19 7
1183.27 5
1183.35 4
1183.43 2
1183.51 1
1183.59 1
1183.67 0
1183.75 0
1183.82 1
1183.90 2
1183.98 2
1184.06 3
1184.14 4
1184.22 5
1184.30 6
1184.38 7
1184.46 7
1184.53 7
1184.61 6
1184.69 5
1184.77 3
1184.85 2
1184.93 0
1185.01 0
1185.09 0
1185.17 0
1185.24 0
1185.32 1
1185.40 2
1185.48 4
1185.56 5
1185.64 6
1185.72 6
1185.80 6
1185.88 7
1185.95 7
1186.03 8
1186.11 9
1186.19 10
1186.27 11
1186.35 11
1186.43 11
1186.51 11
1186.59 11
1186.66 10
1186.74 9
1186.82 9
1186.90 8
1186.98 8
1187.06 8
1187.14 8
1187.22 8
1187.30 7
1187.38 6
1187.45 6
1187.53 6
1187.61 6
1187.69 6
1187.77 6
1187.85 7
1187.93 8
1188.01 9
1188.09 10
1188.16 10
1188.24 11
1188.32 10
1188.40 10
1188.48 9
1188.56 8
1188.64 7
1188.72 6
1188.80 6
1188.88 6
1188.95 7
1189.03 7
1189.11 7
1189.19 7
1189.27 7
1189.35 7
1189.43 6
1189.51 6
1189.59 6
1189.67 6
1189.75 5
1189.82 5
1189.90 4
1189.98 4
1190.06 4
1190.14 5
1190.22 7
1190.30 9
1190.38 11
1190.46 14
1190.54 15
1190.61 16
1190.69 17
1190.77 16
1190.85 15
1190.93 14
1191.01 12
1191.09 10
1191.17 9
1191.25 8
1191.33 7
1191.41 6
1191.48 5
1191.56 4
1191.64 4
1191.72 4
1191.80 4
1191.88 5
1191.96 6
1192.04 8
1192.12 9
1192.20 11
1192.28 12
1192.35 12
1192.43 13
1192.51 13
1192.59 13
1192.67 12
1192.75 12
1192.83 11
1192.91 11
1192.99 11
1193.07 12
1193.15 13
1193.23 15
1193.30 17
1193.38 18
1193.46 20
1193.54 20
1193.62 20
1193.70 19
1193.78 17
1193.86 15
1193.94 13
1194.02 12
1194.10 10
1194.18 9
1194.25 9
1194.33 9
1194.41 9
1194.49 9
1194.57 9
1194.65 10
1194.73 10
1194.81 10
1194.89 9
1194.97 9
1195.05 8
1195.13 6
1195.20 5
1195.28 4
1195.36 3
1195.44 3
1195.52 3
1195.60 3
1195.68 3
1195.76 3
1195.84 3
1195.92 3
1196.00 2
1196.08 2
1196.16 2
1196.23 1
1196.31 1
1196.39 0
1196.47 0
1196.55 0
1196.63 0
1196.71 0
1196.79 0
1196.87 0
1196.95 0
1197.03 1
1197.11 2
1197.19 3
1197.27 4
1197.34 4
1197.42 3
1197.50 3
1197.58 2
1197.66 2
1197.74 2
1197.82 2
1197.90 3
1197.98 3
1198.06 3
1198.14 3
1198.22 3
1198.30 2
1198.38 2
1198.46 2
1198.53 2
1198.61 3
1198.69 4
1198.77 5
1198.85 7
1198.93 7
1199.01 8
1199.09 8
1199.17 7
1199.25 7
1199.33 7
1199.41 6
1199.49 7
1199.57 7
1199.65 7
1199.72 7
1199.80 8
1199.88 8
1199.96 7
1200.04 7
1200.12 7
1200.20 7
1200.28 7
1200.36 8
1200.44 8
1200.52 9
1200.60 9
1200.68 9
1200.76 9
1200.84 9
1200.92 8
1200.99 8
1201.07 8
1201.15 8
1201.23 8
1201.31 8
1201.39 9
1201.47 9
1201.55 10
1201.63 10
1201.71 11
1201.79 11
1201.87 10
1201.95 9
1202.03 8
1202.11 7
1202.19 6
1202.27 6
1202.35 5
1202.42 5
1202.50 6
1202.58 6
1202.66 6
1202.74 7
1202.82 7
1202.90 7
1202.98 7
1203.06 7
1203.14 7
1203.22 6
1203.30 6
1203.38 6
1203.46 6
1203.54 7
1203.62 7
1203.70 8
1203.78 8
1203.86 8
1203.93 8
1204.01 8
1204.09 7
1204.17 7
1204.25 6
1204.33 5
1204.41 4
1204.49 4
1204.57 4
1204.65 4
1204.73 4
1204.81 5
1204.89 6
1204.97 7
1205.05 7
1205.13 7
1205.21 6
1205.29 5
1205.37 4
1205.45 4
1205.53 4
1205.61 4
1205.68 4
1205.76 5
1205.84 5
1205.92 6
1206.00 5
1206.08 5
1206.16 4
1206.24 4
1206.32 3
1206.40 3
1206.48 3
1206.56 4
1206.64 4
1206.72 4
1206.80 5
1206.88 5
1206.96 5
1207.04 5
1207.12 5
1207.20 6
1207.28 6
1207.36 6
1207.44 6
1207.52 6
1207.59 7
1207.67 7
1207.75 8
1207.83 8
1207.91 8
1207.99 8
1208.07 7
1208.15 6
1208.23 5
1208.31 4
1208.39 3
1208.47 3
1208.55 3
1208.63 3
1208.71 3
1208.79 4
1208.87 5
1208.95 6
1209.03 7
1209.11 7
1209.19 8
1209.27 9
1209.35 9
1209.43 8
1209.51 7
1209.59 6
1209.67 5
1209.75 3
1209.83 2
1209.91 1
1209.98 1
1210.06 1
1210.14 1
1210.22 2
1210.30 2
1210.38 3
1210.46 4
1210.54 5
1210.62 5
1210.70 5
1210.78 5
1210.86 5
1210.94 5
1211.02 5
1211.10 5
1211.18 5
1211.26 6
1211.34 6
1211.42 6
1211.50 5
1211.58 4
1211.66 3
1211.74 2
1211.82 1
1211.90 0
1211.98 0
1212.06 0
1212.14 1
1212.22 2
1212.30 4
1212.38 5
1212.46 7
1212.54 8
1212.62 9
1212.70 9
1212.78 8
1212.86 7
1212.94 6
1213.02 5
1213.10 4
1213.18 4
1213.26 3
1213.33 3
1213.41 2
1213.49 1
1213.57 1
1213.65 0
1213.73 0
1213.81 0
1213.89 0
1213.97 1
1214.05 2
1214.13 3
1214.21 4
1214.29 5
1214.37 5
1214.45 5
1214.53 5
1214.61 5
1214.69 5
1214.77 4
1214.85 3
1214.93 3
1215.01 2
1215.09 1
1215.17 1
1215.25 1
1215.33 1
1215.41 2
1215.49 2
1215.57 3
1215.65 3
1215.73 3
1215.81 3
1215.89 3
1215.97 3
1216.05 3
1216.13 5
1216.21 6
1216.29 9
1216.37 11
1216.45 13
1216.53 15
1216.61 16
1216.69 15
1216.77 14
1216.85 12
1216.93 10
1217.01 7
1217.09 5
1217.17 4
1217.25 4
1217.33 4
1217.41 5
1217.49 7
1217.57 8
1217.65 9
1217.73 9
1217.81 8
1217.89 8
1217.97 7
1218.05 6
1218.13 6
1218.21 5
1218.29 5
1218.37 5
1218.45 5
1218.53 5
1218.61 4
1218.69 4
1218.77 4
1218.85 3
1218.93 4
1219.01 4
1219.09 5
1219.17 5
1219.25 6
1219.33 6
1219.41 7
1219.49 6
1219.57 5
1219.65 4
1219.73 3
1219.81 2
1219.89 2
1219.97 2
1220.05 3
1220.13 4
1220.21 5
1220.29 7
1220.37 9
1220.45 10
1220.53 11
1220.61 11
1220.69 12
1220.77 11
1220.85 11
1220.93 10
1221.01 9
1221.09 9
1221.17 8
1221.25 7
1221.33 7
1221.41 8
1221.49 8
1221.57 9
1221.65 9
1221.73 9
1221.81 9
1221.89 8
1221.97 8
1222.05 7
1222.13 6
1222.21 5
1222.29 5
1222.37 5
1222.45 5
1222.53 6
1222.61 7
1222.69 9
1222.77 11
1222.85 12
1222.93 13
1223.01 13
1223.09 13
1223.17 12
1223.25 11
1223.33 9
1223.41 7
1223.49 6
1223.57 4
1223.65 3
1223.73 2
1223.81 1
1223.89 1
1223.97 2
1224.05 3
1224.13 4
1224.21 6
1224.29 8
1224.37 10
1224.45 11
1224.54 12
1224.62 11
1224.70 10
1224.78 9
1224.86 7
1224.94 6
1225.02 5
1225.10 5
1225.18 5
1225.26 5
1225.34 6
1225.42 6
1225.50 6
1225.58 7
1225.66 7
1225.74 6
1225.82 6
1225.90 6
1225.98 5
1226.06 4
1226.14 3
1226.22 2
1226.30 1
1226.38 0
1226.46 0
1226.54 1
1226.62 1
1226.70 2
1226.78 2
1226.86 2
1226.94 2
1227.02 1
1227.10 1
1227.18 0
1227.26 0
1227.34 0
1227.42 1
1227.50 3
1227.58 4
1227.66 6
1227.74 8
1227.82 10
1227.91 11
1227.99 13
1228.07 13
1228.15 14
1228.23 14
1228.31 14
1228.39 14
1228.47 14
1228.55 14
1228.63 14
1228.71 13
1228.79 13
1228.87 13
1228.95 13
1229.03 13
1229.11 13
1229.19 14
1229.27 15
1229.35 16
1229.43 16
1229.51 16
1229.59 16
1229.67 15
1229.75 13
1229.83 11
1229.91 10
1229.99 9
1230.07 9
1230.15 9
1230.23 10
1230.32 11
1230.40 12
1230.48 12
1230.56 13
1230.64 13
1230.72 13
1230.80 12
1230.88 12
1230.96 11
1231.04 11
1231.12 10
1231.20 9
1231.28 8
1231.36 7
1231.44 6
1231.52 5
1231.60 5
1231.68 5
1231.76 4
1231.84 5
1231.92 5
1232.00 5
1232.08 6
1232.16 6
1232.25 6
1232.33 6
1232.41 6
1232.49 6
1232.57 6
1232.65 6
1232.73 7
1232.81 8
1232.89 9
1232.97 10
1233.05 11
1233.13 12
1233.21 12
1233.29 12
1233.37 12
1233.45 11
1233.53 10
1233.61 9
1233.69 8
1233.77 7
1233.85 6
1233.93 6
1234.02 5
1234.10 5
1234.18 4
1234.26 4
1234.34 4
1234.42 4
1234.50 5
1234.58 6
1234.66 7
1234.74 8
1234.82 9
1234.90 9
1234.98 8
1235.06 7
1235.14 6
1235.22 4
1235.30 3
1235.38 2
1235.46 1
1235.55 0
1235.63 0
1235.71 0
1235.79 0
1235.87 1
1235.95 2
1236.03 3
1236.11 4
1236.19 4
1236.27 4
1236.35 4
1236.43 4
1236.51 3
1236.59 3
1236.67 3
1236.75 3
1236.83 3
1236.91 4
1237.00 5
1237.08 6
1237.16 7
1237.24 9
1237.32 10
1237.40 12
1237.48 14
1237.56 15
1237.64 16
1237.72 16
1237.80 15
1237.88 14
1237.96 12
1238.04 11
1238.12 9
1238.20 8
1238.29 8
1238.37 7
1238.45 7
1238.53 6
1238.61 6
1238.69 5
1238.77 3
1238.85 2
1238.93 0
1239.01 0
1239.09 0
1239.17 0
1239.25 0
1239.33 0
1239.41 0
1239.50 0
1239.58 0
1239.66 1
1239.74 2
1239.82 4
1239.90 6
1239.98 8
1240.06 9
1240.14 10
1240.22 11
1240.30 11
1240.38 11
1240.46 12
1240.54 12
1240.62 13
1240.71 13
1240.79 13
1240.87 13
1240.95 11
1241.03 10
1241.11 9
1241.19 8
1241.27 8
1241.35 9
1241.43 11
1241.51 13
1241.59 15
1241.67 16
1241.75 16
1241.84 15
1241.92 14
1242.00 12
1242.08 10
1242.16 9
1242.24 8
1242.32 8
1242.40 8
1242.48 10
1242.56 11
1242.64 14
1242.72 16
1242.80 19
1242.89 21
1242.97 23
1243.05 24
1243.13 24
1243.21 23
1243.29 22
1243.37 21
1243.45 20
1243.53 19
1243.61 18
1243.69 18
1243.77 18
1243.86 18
1243.94 18
1244.02 17
1244.10 16
1244.18 15
1244.26 15
1244.34 14
1244.42 15
1244.50 15
1244.58 16
1244.66 17
1244.74 18
1244.83 18
1244.91 18
1244.99 17
1245.07 15
1245.15 14
1245.23 12
1245.31 11
1245.39 10
1245.47 10
1245.55 11
1245.63 12
1245.71 13
1245.80 15
1245.88 15
1245.96 15
1246.04 15
1246.12 15
1246.20 14
1246.28 14
1246.36 15
1246.44 15
1246.52 16
1246.60 18
1246.69 19
1246.77 20
1246.85 22
1246.93 23
1247.01 24
1247.09 24
1247.17 25
1247.25 25
1247.33 25
1247.41 24
1247.49 22
1247.58 21
1247.66 19
1247.74 17
1247.82 15
1247.90 14
1247.98 13
1248.06 13
1248.14 13
1248.22 12
1248.30 12
1248.39 11
1248.47 10
1248.55 9
1248.63 8
1248.71 7
1248.79 5
1248.87 4
1248.95 4
1249.03 3
1249.11 3
1249.19 2
1249.28 2
1249.36 3
1249.44 4
1249.52 5
1249.60 7
1249.68 8
1249.76 10
1249.84 11
1249.92 12
1250.00 13
1250.09 13
1250.17 13
1250.25 12
1250.33 12
1250.41 12
1250.49 12
1250.57 13
1250.65 13
1250.73 12
1250.82 12
1250.90 11
1250.98 10
1251.06 9
1251.14 8
1251.22 7
1251.30 6
1251.38 6
1251.46 6
1251.54 6
1251.63 7
1251.71 8
1251.79 8
1251.87 9
1251.95 9
1252.03 9
1252.11 9
1252.19 8
1252.27 8
1252.36 8
1252.44 8
1252.52 8
1252.60 8
1252.68 8
1252.76 8
1252.84 8
1252.92 7
1253.00 6
1253.09 5
1253.17 4
1253.25 2
1253.33 1
1253.41 0
1253.49 0
1253.57 1
1253.65 2
1253.73 4
1253.82 6
1253.90 7
1253.98 9
1254.06 9
1254.14 9
1254.22 8
1254.30 6
1254.38 4
1254.46 3
1254.55 1
1254.63 0
1254.71 0
1254.79 0
1254.87 0
1254.95 1
1255.03 3
1255.11 6
1255.20 8
1255.28 11
1255.36 13
1255.44 15
1255.52 16
1255.60 16
1255.68 16
1255.76 15
1255.84 15
1255.93 14
1256.01 13
1256.09 13
1256.17 12
1256.25 11
1256.33 10
1256.41 9
1256.49 7
1256.58 6
1256.66 5
1256.74 5
1256.82 5
1256.90 5
1256.98 6
1257.06 6
1257.14 6
1257.23 6
1257.31 6
1257.39 6
1257.47 5
1257.55 5
1257.63 5
1257.71 6
1257.79 6
1257.88 7
1257.96 7
1258.04 8
1258.12 8
1258.20 8
1258.28 8
1258.36 7
1258.44 6
1258.53 5
1258.61 3
1258.69 2
1258.77 1
1258.85 0
1258.93 0
1259.01 1
1259.10 3
1259.18 5
1259.26 8
1259.34 11
1259.42 14
1259.50 17
1259.58 18
1259.66 19
1259.75 19
1259.83 18
1259.91 18
1259.99 17
1260.07 17
1260.15 17
1260.23 17
1260.31 17
1260.40 17
1260.48 16
1260.56 16
1260.64 15
1260.72 16
1260.80 16
1260.88 18
1260.97 20
1261.05 23
1261.13 25
1261.21 27
1261.29 28
1261.37 28
1261.45 27
1261.54 25
1261.62 23
1261.70 22
1261.78 22
1261.86 23
1261.94 24
1262.02 27
1262.11 30
1262.19 34
1262.27 37
1262.35 40
1262.43 43
1262.51 46
1262.59 49
1262.68 51
1262.76 53
1262.84 54
1262.92 55
1263.00 55
1263.08 54
1263.16 53
1263.25 51
1263.33 49
1263.41 46
1263.49 43
1263.57 40
1263.65 38
1263.73 37
1263.82 36
1263.90 35
1263.98 35
1264.06 35
1264.14 34
1264.22 33
1264.30 31
1264.39 30
1264.47 28
1264.55 26
1264.63 24
1264.71 23
1264.79 21
1264.87 20
1264.96 18
1265.04 17
1265.12 15
1265.20 14
1265.28 14
1265.36 13
1265.45 13
1265.53 13
1265.61 13
1265.69 13
1265.77 12
1265.85 11
1265.93 11
1266.02 11
1266.10 11
1266.18 11
1266.26 11
1266.34 11
1266.42 10
1266.51 10
1266.59 9
1266.67 8
1266.75 6
1266.83 5
1266.91 3
1266.99 2
1267.08 2
1267.16 1
1267.24 1
1267.32 1
1267.40 2
1267.48 2
1267.57 3
1267.65 3
1267.73 2
1267.81 2
1267.89 0
1267.97 0
1268.05 0
1268.14 0
1268.22 0
1268.30 0
1268.38 0
1268.46 0
1268.54 2
1268.63 4
1268.71 6
1268.79 8
1268.87 9
1268.95 10
1269.03 11
1269.12 12
1269.20 14
1269.28 15
1269.36 17
1269.44 18
1269.52 19
1269.61 20
1269.69 21
1269.77 21
1269.85 21
1269.93 20
1270.01 18
1270.10 16
1270.18 14
1270.26 12
1270.34 9
1270.42 7
1270.50 6
1270.59 5
1270.67 4
1270.75 4
1270.83 4
1270.91 4
1270.99 5
1271.08 6
1271.16 6
1271.24 7
1271.32 7
1271.40 6
1271.48 6
1271.57 5
1271.65 3
1271.73 2
1271.81 1
1271.89 1
1271.97 1
1272.06 2
1272.14 4
1272.22 7
1272.30 9
1272.38 11
1272.47 13
1272.55 13
1272.63 13
1272.71 12
1272.79 11
1272.87 10
1272.96 9
1273.04 10
1273.12 11
1273.20 13
1273.28 16
1273.36 18
1273.45 21
1273.53 22
1273.61 23
1273.69 22
1273.77 21
1273.86 19
1273.94 17
1274.02 15
1274.10 14
1274.18 13
1274.26 13
1274.35 13
1274.43 14
1274.51 15
1274.59 15
1274.67 16
1274.75 16
1274.84 16
1274.92 16
1275.00 16
1275.08 15
1275.16 15
1275.25 14
1275.33 14
1275.41 13
1275.49 12
1275.57 11
1275.66 10
1275.74 9
1275.82 9
1275.90 8
1275.98 8
1276.06 8
1276.15 7
1276.23 6
1276.31 6
1276.39 5
1276.47 5
1276.56 5
1276.64 6
1276.72 7
1276.80 8
1276.88 10
1276.96 11
1277.05 13
1277.13 15
1277.21 16
1277.29 17
1277.37 18
1277.46 19
1277.54 20
1277.62 21
1277.70 22
1277.78 22
1277.87 23
1277.95 23
1278.03 23
1278.11 23
1278.19 22
1278.28 22
1278.36 22
1278.44 21
1278.52 20
1278.60 19
1278.68 17
1278.77 15
1278.85 13
1278.93 11
1279.01 10
1279.09 9
1279.18 9
1279.26 9
1279.34 10
1279.42 10
1279.50 9
1279.59 9
1279.67 8
1279.75 8
1279.83 9
1279.91 10
1280.00 11
1280.08 12
1280.16 13
1280.24 14
1280.32 13
1280.41 12
1280.49 11
1280.57 10
1280.65 9
1280.73 8
1280.82 7
1280.90 6
1280.98 5
1281.06 4
1281.14 3
1281.23 3
1281.31 3
1281.39 3
1281.47 5
1281.55 7
1281.64 10
1281.72 12
1281.80 13
1281.88 14
1281.96 14
1282.05 14
1282.13 13
1282.21 12
1282.29 11
1282.37 10
1282.46 8
1282.54 8
1282.62 7
1282.70 6
1282.79 6
1282.87 6
1282.95 5
1283.03 4
1283.11 4
1283.20 4
1283.28 4
1283.36 5
1283.44 7
1283.52 8
1283.61 10
1283.69 13
1283.77 15
1283.85 17
1283.93 18
1284.02 19
1284.10 20
1284.18 20
1284.26 20
1284.35 20
1284.43 20
1284.51 19
1284.59 20
1284.67 20
1284.76 20
1284.84 21
1284.92 21
1285.00 21
1285.08 20
1285.17 19
1285.25 17
1285.33 15
1285.41 14
1285.50 14
1285.58 14
1285.66 14
1285.74 15
1285.82 15
1285.91 15
1285.99 14
1286.07 12
1286.15 11
1286.23 10
1286.32 9
1286.40 10
1286.48 11
1286.56 12
1286.65 14
1286.73 15
1286.81 15
1286.89 15
1286.97 14
1287.06 12
1287.14 10
1287.22 8
1287.30 7
1287.39 6
1287.47 6
1287.55 7
1287.63 8
1287.71 11
1287.80 14
1287.88 17
1287.96 19
1288.04 21
1288.13 23
1288.21 24
1288.29 25
1288.37 26
1288.45 28
1288.54 29
1288.62 31
1288.70 32
1288.78 32
1288.87 31
1288.95 28
1289.03 25
1289.11 22
1289.19 18
1289.28 15
1289.36 12
1289.44 10
1289.52 9
1289.61 9
1289.69 8
1289.77 8
1289.85 8
1289.94 8
1290.02 7
1290.10 7
1290.18 7
1290.26 7
1290.35 8
1290.43 9
1290.51 11
1290.59 12
1290.68 14
1290.76 14
1290.84 15
1290.92 14
1291.01 12
1291.09 10
1291.17 8
1291.25 6
1291.33 5
1291.42 4
1291.50 3
1291.58 4
1291.66 5
1291.75 6
1291.83 6
1291.91 7
1291.99 8
1292.08 9
1292.16 10
1292.24 12
1292.32 14
1292.41 17
1292.49 20
1292.57 23
1292.65 26
1292.74 27
1292.82 28
1292.90 29
1292.98 28
1293.06 27
1293.15 25
1293.23 24
1293.31 21
1293.39 19
1293.48 17
1293.56 15
1293.64 14
1293.72 13
1293.81 13
1293.89 13
1293.97 13
1294.05 14
1294.14 16
1294.22 18
1294.30 20
1294.38 22
1294.47 23
1294.55 25
1294.63 25
1294.71 25
1294.80 24
1294.88 22
1294.96 20
1295.04 17
1295.13 15
1295.21 14
1295.29 14
1295.37 14
1295.46 14
1295.54 15
1295.62 15
1295.70 14
1295.79 14
1295.87 12
1295.95 11
1296.03 10
1296.12 9
1296.20 8
1296.28 7
1296.36 7
1296.45 8
1296.53 9
1296.61 10
1296.69 11
1296.78 13
1296.86 15
1296.94 17
1297.02 19
1297.11 21
1297.19 22
1297.27 23
1297.35 23
1297.44 22
1297.52 21
1297.60 20
1297.68 18
1297.77 16
1297.85 15
1297.93 15
1298.01 15
1298.10 15
1298.18 16
1298.26 18
1298.34 19
1298.43 20
1298.51 21
1298.59 21
1298.67 21
1298.76 21
1298.84 20
1298.92 20
1299.00 20
1299.09 20
1299.17 20
1299.25 19
1299.33 19
1299.42 19
1299.50 18
1299.58 18
1299.67 17
1299.75 16
1299.83 16
1299.91 15
1300.00 15
1300.08 14
1300.16 15
1300.24 16
1300.33 17
1300.41 19
1300.49 20
1300.57 21
1300.66 22
1300.74 21
1300.82 20
1300.90 18
1300.99 16
1301.07 14
1301.15 13
1301.24 12
1301.32 11
1301.40 12
1301.48 12
1301.57 14
1301.65 15
1301.73 16
1301.81 17
1301.90 17
1301.98 17
1302.06 17
1302.14 17
1302.23 17
1302.31 18
1302.39 19
1302.48 21
1302.56 22
1302.64 24
1302.72 24
1302.81 23
1302.89 21
1302.97 18
1303.05 15
1303.14 11
1303.22 7
1303.30 5
1303.39 2
1303.47 1
1303.55 0
1303.63 0
1303.72 0
1303.80 0
1303.88 0
1303.96 0
1304.05 0
1304.13 0
1304.21 2
1304.30 5
1304.38 7
1304.46 10
1304.54 12
1304.63 14
1304.71 15
1304.79 16
1304.87 16
1304.96 16
1305.04 17
1305.12 19
1305.21 23
1305.29 27
1305.37 32
1305.45 36
1305.54 40
1305.62 42
1305.70 42
1305.79 41
1305.87 38
1305.95 35
1306.03 31
1306.12 28
1306.20 25
1306.28 22
1306.37 20
1306.45 18
1306.53 15
1306.61 13
1306.70 10
1306.78 8
1306.86 5
1306.95 3
1307.03 1
1307.11 0
1307.19 0
1307.28 0
1307.36 0
1307.44 0
1307.52 0
1307.61 1
1307.69 1
1307.77 1
1307.86 1
1307.94 0
1308.02 0
1308.11 0
1308.19 0
1308.27 0
1308.35 0
1308.44 2
1308.52 4
1308.60 6
1308.69 8
1308.77 11
1308.85 13
1308.93 16
1309.02 18
1309.10 19
1309.18 20
1309.27 20
1309.35 19
1309.43 18
1309.51 17
1309.60 15
1309.68 14
1309.76 13
1309.85 12
1309.93 12
1310.01 11
1310.09 10
1310.18 9
1310.26 9
1310.34 8
1310.43 8
1310.51 8
1310.59 8
1310.68 8
1310.76 9
1310.84 10
1310.92 12
1311.01 13
1311.09 15
1311.17 17
1311.26 18
1311.34 19
1311.42 20
1311.51 19
1311.59 18
1311.67 16
1311.75 13
1311.84 11
1311.92 10
1312.00 9
1312.09 9
1312.17 10
1312.25 12
1312.34 13
1312.42 14
1312.50 15
1312.58 15
1312.67 15
1312.75 15
1312.83 15
1312.92 15
1313.00 16
1313.08 17
1313.17 18
1313.25 20
1313.33 21
1313.41 21
1313.50 22
1313.58 24
1313.66 25
1313.75 27
1313.83 29
1313.91 31
1314.00 32
1314.08 32
1314.16 32
1314.25 30
1314.33 28
1314.41 26
1314.49 24
1314.58 22
1314.66 20
1314.74 19
1314.83 17
1314.91 16
1314.99 14
1315.08 13
1315.16 12
1315.24 11
1315.33 11
1315.41 12
1315.49 14
1315.57 17
1315.66 19
1315.74 22
1315.82 24
1315.91 26
1315.99 26
1316.07 25
1316.16 23
1316.24 21
1316.32 18
1316.41 16
1316.49 14
1316.57 14
1316.66 15
1316.74 16
1316.82 18
1316.90 20
1316.99 21
1317.07 21
1317.15 19
1317.24 17
1317.32 15
1317.40 13
1317.49 12
1317.57 12
1317.65 13
1317.74 14
1317.82 16
1317.90 17
1317.99 17
1318.07 17
1318.15 15
1318.24 13
1318.32 11
1318.40 8
1318.49 6
1318.57 5
1318.65 5
1318.73 6
1318.82 8
1318.90 11
1318.98 15
1319.07 19
1319.15 23
1319.23 26
1319.32 29
1319.40 32
1319.48 34
1319.57 36
1319.65 38
1319.73 40
1319.82 41
1319.90 41
1319.98 40
1320.07 39
1320.15 37
1320.23 35
1320.32 33
1320.40 31
1320.48 30
1320.57 29
1320.65 28
1320.73 27
1320.82 26
1320.90 25
1320.98 24
1321.07 23
1321.15 24
1321.23 26
1321.32 29
1321.40 32
1321.48 36
1321.57 38
1321.65 40
1321.73 41
1321.82 42
1321.90 41
1321.98 40
1322.07 40
1322.15 39
1322.23 38
1322.32 37
1322.40 35
1322.48 32
1322.57 29
1322.65 27
1322.73 24
1322.82 23
1322.90 22
1322.98 22
1323.07 22
1323.15 23
1323.23 23
1323.32 22
1323.40 21
1323.48 20
1323.57 18
1323.65 17
1323.73 16
1323.82 15
1323.90 15
1323.98 15
1324.07 16
1324.15 16
1324.23 16
1324.32 16
1324.40 15
1324.48 14
1324.57 13
1324.65 12
1324.73 12
1324.82 11
1324.90 11
1324.98 12
1325.07 12
1325.15 12
1325.23 11
1325.32 11
1325.40 10
1325.48 9
1325.57 7
1325.65 5
1325.73 3
1325.82 1
1325.90 0
1325.98 0
1326.07 0
1326.15 0
1326.23 3
1326.32 5
1326.40 8
1326.49 10
1326.57 12
1326.65 13
1326.74 13
1326.82 13
1326.90 13
1326.99 12
1327.07 12
1327.15 12
1327.24 11
1327.32 11
1327.40 11
1327.49 11
1327.57 11
1327.65 12
1327.74 12
1327.82 12
1327.90 12
1327.99 12
1328.07 12
1328.15 12
1328.24 12
1328.32 12
1328.41 13
1328.49 13
1328.57 13
1328.66 13
1328.74 13
1328.82 12
1328.91 12
1328.99 11
1329.07 11
1329.16 12
1329.24 13
1329.32 14
1329.41 15
1329.49 16
1329.58 18
1329.66 20
1329.74 21
1329.83 23
1329.91 24
1329.99 24
1330.08 24
1330.16 23
1330.24 21
1330.33 19
1330.41 16
1330.49 13
1330.58 11
1330.66 9
1330.75 7
1330.83 6
1330.91 6
1331.00 6
1331.08 6
1331.16 6
1331.25 7
1331.33 7
1331.41 8
1331.50 8
1331.58 9
1331.66 9
1331.75 9
1331.83 9
1331.92 9
1332.00 9
1332.08 10
1332.17 10
1332.25 11
1332.33 12
1332.42 14
1332.50 15
1332.58 16
1332.67 17
1332.75 17
1332.84 17
1332.92 17
1333.00 17
1333.09 16
1333.17 15
1333.25 13
1333.34 12
1333.42 11
1333.51 11
1333.59 11
1333.67 11
1333.76 11
1333.84 11
1333.92 11
1334.01 11
1334.09 10
1334.17 9
1334.26 9
1334.34 8
1334.43 7
1334.51 7
1334.59 6
1334.68 5
1334.76 4
1334.84 4
1334.93 4
1335.01 4
1335.10 4
1335.18 5
1335.26 5
1335.35 5
1335.43 4
1335.51 3
1335.60 3
1335.68 2
1335.77 2
1335.85 2
1335.93 3
1336.02 4
1336.10 4
1336.18 4
1336.27 4
1336.35 4
1336.44 3
1336.52 3
1336.60 3
1336.69 4
1336.77 5
1336.85 6
1336.94 8
1337.02 9
1337.11 11
1337.19 12
1337.27 13
1337.36 15
1337.44 17
1337.52 18
1337.61 20
1337.69 22
1337.78 23
1337.86 23
1337.94 23
1338.03 22
1338.11 20
1338.20 18
1338.28 16
1338.36 15
1338.45 15
1338.53 16
1338.61 18
1338.70 20
1338.78 22
1338.87 24
1338.95 25
1339.03 25
1339.12 23
1339.20 21
1339.29 19
1339.37 16
1339.45 14
1339.54 12
1339.62 9
1339.70 7
1339.79 5
1339.87 2
1339.96 0
1340.04 0
1340.12 0
1340.21 0
1340.29 0
1340.38 0
1340.46 0
1340.54 0
1340.63 0
1340.71 0
1340.80 2
1340.88 3
1340.96 5
1341.05 6
1341.13 7
1341.21 8
1341.30 10
1341.38 12
1341.47 14
1341.55 16
1341.63 17
1341.72 17
1341.80 16
1341.89 14
1341.97 11
1342.05 8
1342.14 5
1342.22 3
1342.31 2
1342.39 2
1342.47 3
1342.56 3
1342.64 3
1342.73 3
1342.81 3
1342.89 2
1342.98 2
1343.06 2
1343.15 1
1343.23 1
1343.31 1
1343.40 2
1343.48 3
1343.57 3
1343.65 5
1343.73 6
1343.82 7
1343.90 7
1343.99 8
1344.07 8
1344.15 8
1344.24 8
1344.32 8
1344.41 9
1344.49 9
1344.57 11
1344.66 12
1344.74 14
1344.83 16
1344.91 18
1344.99 19
1345.08 20
1345.16 21
1345.25 22
1345.33 22
1345.41 22
1345.50 22
1345.58 22
1345.67 22
1345.75 22
1345.83 21
1345.92 20
1346.00 18
1346.09 15
1346.17 13
1346.25 10
1346.34 8
1346.42 7
1346.51 7
1346.59 9
1346.68 12
1346.76 15
1346.84 18
1346.93 21
1347.01 22
1347.10 22
1347.18 20
1347.26 17
1347.35 14
1347.43 11
1347.52 8
1347.60 7
1347.68 8
1347.77 9
1347.85 12
1347.94 14
1348.02 17
1348.11 19
1348.19 20
1348.27 21
1348.36 21
1348.44 21
1348.53 21
1348.61 21
1348.69 20
1348.78 20
1348.86 20
1348.95 19
1349.03 19
1349.11 18
1349.20 18
1349.28 17
1349.37 17
1349.45 16
1349.54 14
1349.62 11
1349.70 8
1349.79 5
1349.87 3
1349.96 1
1350.04 2
1350.13 3
1350.21 6
1350.29 11
1350.38 16
1350.46 21
1350.55 25
1350.63 27
1350.71 28
1350.80 28
1350.88 26
1350.97 24
1351.05 22
1351.14 21
1351.22 21
1351.30 21
1351.39 23
1351.47 24
1351.56 25
1351.64 25
1351.73 24
1351.81 23
1351.89 22
1351.98 21
1352.06 20
1352.15 20
1352.23 20
1352.32 20
1352.40 21
1352.48 20
1352.57 19
1352.65 17
1352.74 14
1352.82 11
1352.91 9
1352.99 6
1353.07 5
1353.16 5
1353.24 7
1353.33 10
1353.41 14
1353.50 18
1353.58 22
1353.66 26
1353.75 28
1353.83 30
1353.92 30
1354.00 30
1354.09 28
1354.17 26
1354.25 23
1354.34 20
1354.42 17
1354.51 14
1354.59 12
1354.68 10
1354.76 8
1354.84 7
1354.93 7
1355.01 5
1355.10 4
1355.18 2
1355.27 0
1355.35 0
1355.43 0
1355.52 0
1355.60 0
1355.69 1
1355.77 3
1355.86 5
1355.94 7
1356.03 8
1356.11 8
1356.19 8
1356.28 9
1356.36 11
1356.45 13
1356.53 16
1356.62 19
1356.70 21
1356.79 21
1356.87 20
1356.95 19
1357.04 17
1357.12 16
1357.21 16
1357.29 17
1357.38 19
1357.46 22
1357.54 25
1357.63 27
1357.71 28
1357.80 29
1357.88 29
1357.97 29
1358.05 30
1358.14 32
1358.22 35
1358.30 39
1358.39 43
1358.47 47
1358.56 50
1358.64 52
1358.73 51
1358.81 49
1358.90 45
1358.98 40
1359.07 35
1359.15 31
1359.23 27
1359.32 24
1359.40 22
1359.49 20
1359.57 20
1359.66 19
1359.74 19
1359.83 19
1359.91 19
1359.99 19
1360.08 19
1360.16 20
1360.25 21
1360.33 23
1360.42 24
1360.50 26
1360.59 27
1360.67 29
1360.76 30
1360.84 32
1360.92 34
1361.01 36
1361.09 38
1361.18 40
1361.26 42
1361.35 43
1361.43 44
1361.52 45
1361.60 45
1361.69 45
1361.77 43
1361.85 41
1361.94 38
1362.02 35
1362.11 30
1362.19 25
1362.28 20
1362.36 15
1362.45 11
1362.53 7
1362.62 4
1362.70 3
1362.78 2
1362.87 3
1362.95 5
1363.04 7
1363.12 10
1363.21 13
1363.29 17
1363.38 20
1363.46 22
1363.55 24
1363.63 25
1363.72 24
1363.80 23
1363.88 21
1363.97 19
1364.05 17
1364.14 15
1364.22 14
1364.31 13
1364.39 12
1364.48 12
1364.56 12
1364.65 12
1364.73 13
1364.82 13
1364.90 15
1364.98 16
1365.07 18
1365.15 20
1365.24 22
1365.32 24
1365.41 25
1365.49 25
1365.58 24
1365.66 23
1365.75 20
1365.83 17
1365.92 15
1366.00 13
1366.09 12
1366.17 13
1366.26 14
1366.34 17
1366.42 19
1366.51 22
1366.59 24
1366.68 25
1366.76 26
1366.85 27
1366.93 27
1367.02 27
1367.10 27
1367.19 26
1367.27 25
1367.36 24
1367.44 22
1367.53 20
1367.61 18
1367.70 17
1367.78 16
1367.86 16
1367.95 16
1368.03 17
1368.12 17
1368.20 18
1368.29 18
1368.37 18
1368.46 17
1368.54 17
1368.63 16
1368.71 15
1368.80 14
1368.88 13
1368.97 12
1369.05 11
1369.14 10
1369.22 9
1369.31 9
1369.39 8
1369.48 8
1369.56 7
1369.65 7
1369.73 6
1369.81 6
1369.90 5
1369.98 4
1370.07 3
1370.15 2
1370.24 2
1370.32 2
1370.41 2
1370.49 2
1370.58 2
1370.66 2
1370.75 1
1370.83 1
1370.92 0
1371.00 0
1371.09 0
1371.17 0
1371.26 0
1371.34 0
1371.43 0
1371.51 0
1371.60 0
1371.68 4
1371.77 8
1371.85 14
1371.94 20
1372.02 26
1372.11 32
1372.19 36
1372.28 38
1372.36 38
1372.45 37
1372.53 35
1372.62 32
1372.70 30
1372.78 28
1372.87 27
1372.95 26
1373.04 26
1373.12 26
1373.21 26
1373.29 25
1373.38 25
1373.46 25
1373.55 25
1373.63 25
1373.72 25
1373.80 25
1373.89 24
1373.97 23
1374.06 22
1374.14 21
1374.23 20
1374.31 19
1374.40 19
1374.48 21
1374.57 23
1374.65 25
1374.74 28
1374.82 30
1374.91 31
1374.99 32
1375.08 32
1375.16 32
1375.25 31
1375.33 31
1375.42 31
1375.50 32
1375.59 35
1375.67 38
1375.76 41
1375.84 44
1375.93 46
1376.01 47
1376.10 46
1376.18 46
1376.27 45
1376.35 45
1376.44 45
1376.52 46
1376.61 47
1376.69 48
1376.78 48
1376.86 46
1376.95 44
1377.03 40
1377.12 36
1377.20 32
1377.29 29
1377.37 25
1377.46 22
1377.54 19
1377.63 16
1377.71 15
1377.80 13
1377.88 13
1377.97 13
1378.05 14
1378.14 17
1378.22 19
1378.31 22
1378.39 25
1378.48 27
1378.56 29
1378.65 29
1378.73 29
1378.82 28
1378.90 27
1378.99 26
1379.08 24
1379.16 23
1379.25 23
1379.33 23
1379.42 23
1379.50 24
1379.59 26
1379.67 28
1379.76 30
1379.84 32
1379.93 34
1380.01 35
1380.10 35
1380.18 36
1380.27 36
1380.35 37
1380.44 37
1380.52 38
1380.61 37
1380.69 37
1380.78 35
1380.86 33
1380.95 30
1381.03 27
1381.12 24
1381.20 23
1381.29 22
1381.37 22
1381.46 22
1381.54 23
1381.63 25
1381.71 26
1381.80 26
1381.88 26
1381.97 25
1382.06 24
1382.14 23
1382.23 21
1382.31 20
1382.40 18
1382.48 18
1382.57 17
1382.65 17
1382.74 17
1382.82 18
1382.91 19
1382.99 19
1383.08 20
1383.16 21
1383.25 23
1383.33 26
1383.42 30
1383.50 35
1383.59 41
1383.67 48
1383.76 54
1383.84 58
1383.93 61
1384.02 60
1384.10 58
1384.19 55
1384.27 49
1384.36 44
1384.44 38
1384.53 31
1384.61 25
1384.70 19
1384.78 14
1384.87 10
1384.95 8
1385.04 7
1385.12 8
1385.21 10
1385.29 13
1385.38 15
1385.46 17
1385.55 17
1385.64 17
1385.72 15
1385.81 14
1385.89 12
1385.98 11
1386.06 12
1386.15 13
1386.23 15
1386.32 18
1386.40 20
1386.49 23
1386.57 25
1386.66 26
1386.74 27
1386.83 27
1386.92 27
1387.00 27
1387.09 26
1387.17 26
1387.26 25
1387.34 23
1387.43 22
1387.51 21
1387.60 21
1387.68 22
1387.77 25
1387.85 29
1387.94 34
1388.02 39
1388.11 44
1388.20 48
1388.28 50
1388.37 50
1388.45 47
1388.54 42
1388.62 37
1388.71 31
1388.79 26
1388.88 22
1388.96 19
1389.05 17
1389.13 17
1389.22 17
1389.31 17
1389.39 18
1389.48 18
1389.56 19
1389.65 19
1389.73 19
1389.82 18
1389.90 17
1389.99 15
1390.07 14
1390.16 14
1390.25 13
1390.33 14
1390.42 14
1390.50 14
1390.59 14
1390.67 14
1390.76 13
1390.84 13
1390.93 12
1391.01 12
1391.10 12
1391.19 13
1391.27 14
1391.36 14
1391.44 15
1391.53 16
1391.61 16
1391.70 17
1391.78 16
1391.87 16
1391.95 15
1392.04 14
1392.13 12
1392.21 11
1392.30 10
1392.38 11
1392.47 12
1392.55 15
1392.64 19
1392.72 23
1392.81 27
1392.90 31
1392.98 34
1393.07 35
1393.15 36
1393.24 35
1393.32 34
1393.41 32
1393.49 30
1393.58 28
1393.67 27
1393.75 26
1393.84 25
1393.92 25
1394.01 26
1394.09 26
1394.18 28
1394.26 29
1394.35 30
1394.44 31
1394.52 31
1394.61 30
1394.69 28
1394.78 26
1394.86 23
1394.95 20
1395.03 17
1395.12 14
1395.21 13
1395.29 12
1395.38 12
1395.46 12
1395.55 13
1395.63 14
1395.72 15
1395.80 16
1395.89 17
1395.98 18
1396.06 20
1396.15 22
1396.23 23
1396.32 24
1396.40 24
1396.49 23
1396.58 22
1396.66 20
1396.75 18
1396.83 17
1396.92 18
1397.00 19
1397.09 22
1397.17 26
1397.26 29
1397.35 32
1397.43 34
1397.52 34
1397.60 33
1397.69 32
1397.77 31
1397.86 30
1397.95 31
1398.03 32
1398.12 34
1398.20 37
1398.29 39
1398.37 41
1398.46 41
1398.55 40
1398.63 37
1398.72 34
1398.80 30
1398.89 26
1398.97 23
1399.06 21
1399.15 19
1399.23 19
1399.32 20
1399.40 22
1399.49 24
1399.57 28
1399.66 33
1399.75 38
1399.83 44
1399.92 48
1400.00 52
1400.09 54
1400.17 55
1400.26 55
1400.35 54
1400.43 52
1400.52 51
1400.60 50
1400.69 49
1400.77 48
1400.86 46
1400.95 44
1401.03 41
1401.12 38
1401.20 34
1401.29 30
1401.38 26
1401.46 21
1401.55 16
1401.63 12
1401.72 8
1401.80 6
1401.89 5
1401.98 5
1402.06 6
1402.15 9
1402.23 12
1402.32 16
1402.40 20
1402.49 24
1402.58 28
1402.66 31
1402.75 35
1402.83 38
1402.92 40
1403.01 42
1403.09 42
1403.18 43
1403.26 42
1403.35 41
1403.43 40
1403.52 38
1403.61 36
1403.69 34
1403.78 32
1403.86 30
1403.95 29
1404.04 28
1404.12 27
1404.21 26
1404.29 25
1404.38 26
1404.47 27
1404.55 30
1404.64 35
1404.72 40
1404.81 46
1404.89 52
1404.98 57
1405.07 59
1405.15 59
1405.24 57
1405.32 53
1405.41 47
1405.50 41
1405.58 35
1405.67 30
1405.75 26
1405.84 24
1405.93 22
1406.01 21
1406.10 21
1406.18 22
1406.27 22
1406.36 23
1406.44 24
1406.53 25
1406.61 26
1406.70 27
1406.78 28
1406.87 28
1406.96 29
1407.04 29
1407.13 29
1407.21 30
1407.30 30
1407.39 31
1407.47 31
1407.56 33
1407.64 35
1407.73 38
1407.82 43
1407.90 48
1407.99 55
1408.07 61
1408.16 68
1408.25 73
1408.33 76
1408.42 77
1408.50 76
1408.59 72
1408.68 67
1408.76 61
1408.85 54
1408.93 48
1409.02 43
1409.11 37
1409.19 33
1409.28 29
1409.36 26
1409.45 24
1409.54 23
1409.62 23
1409.71 23
1409.79 23
1409.88 22
1409.97 20
1410.05 17
1410.14 14
1410.22 10
1410.31 8
1410.40 7
1410.48 8
1410.57 11
1410.66 15
1410.74 20
1410.83 24
1410.91 28
1411.00 31
1411.09 33
1411.17 34
1411.26 34
1411.34 33
1411.43 32
1411.52 31
1411.60 31
1411.69 31
1411.77 33
1411.86 34
1411.95 36
1412.03 37
1412.12 37
1412.20 36
1412.29 35
1412.38 33
1412.46 32
1412.55 31
1412.64 31
1412.72 33
1412.81 34
1412.89 36
1412.98 38
1413.07 40
1413.15 41
1413.24 42
1413.32 43
1413.41 44
1413.50 44
1413.58 45
1413.67 45
1413.76 45
1413.84 45
1413.93 45
1414.01 45
1414.10 45
1414.19 46
1414.27 47
1414.36 48
1414.44 50
1414.53 53
1414.62 55
1414.70 57
1414.79 59
1414.88 59
1414.96 58
1415.05 56
1415.13 52
1415.22 47
1415.31 40
1415.39 34
1415.48 27
1415.57 22
1415.65 18
1415.74 16
1415.82 15
1415.91 15
1416.00 17
1416.08 18
1416.17 18
1416.26 18
1416.34 17
1416.43 16
1416.51 15
1416.60 14
1416.69 14
1416.77 15
1416.86 16
1416.95 17
1417.03 17
1417.12 16
1417.20 15
1417.29 12
1417.38 9
1417.46 6
1417.55 3
1417.64 0
1417.72 0
1417.81 0
1417.89 0
1417.98 0
1418.07 0
1418.15 0
1418.24 0
1418.33 0
1418.41 3
1418.50 7
1418.58 11
1418.67 15
1418.76 19
1418.84 22
1418.93 24
1419.02 25
1419.10 25
1419.19 24
1419.28 21
1419.36 19
1419.45 16
1419.53 15
1419.62 15
1419.71 17
1419.79 21
1419.88 25
1419.97 31
1420.05 36
1420.14 40
1420.22 43
1420.31 45
1420.40 45
1420.48 44
1420.57 42
1420.66 40
1420.74 38
1420.83 37
1420.92 37
1421.00 37
1421.09 38
1421.18 38
1421.26 39
1421.35 40
1421.43 39
1421.52 39
1421.61 39
1421.69 39
1421.78 39
1421.87 39
1421.95 38
1422.04 36
1422.13 33
1422.21 29
1422.30 25
1422.38 22
1422.47 21
1422.56 21
1422.64 23
1422.73 26
1422.82 29
1422.90 33
1422.99 35
1423.08 35
1423.16 33
1423.25 30
1423.34 27
1423.42 24
1423.51 22
1423.59 21
1423.68 22
1423.77 24
1423.85 27
1423.94 30
1424.03 32
1424.11 33
1424.20 33
1424.29 33
1424.37 33
1424.46 34
1424.55 35
1424.63 37
1424.72 38
1424.81 40
1424.89 42
1424.98 43
1425.07 43
1425.15 43
1425.24 42
1425.32 40
1425.41 39
1425.50 38
1425.58 37
1425.67 36
1425.76 35
1425.84 34
1425.93 33
1426.02 31
1426.10 29
1426.19 27
1426.28 26
1426.36 25
1426.45 25
1426.54 26
1426.62 29
1426.71 33
1426.80 37
1426.88 42
1426.97 46
1427.06 50
1427.14 53
1427.23 55
1427.32 58
1427.40 61
1427.49 64
1427.57 67
1427.66 69
1427.75 71
1427.83 73
1427.92 73
1428.01 72
1428.09 70
1428.18 67
1428.27 64
1428.35 60
1428.44 57
1428.53 53
1428.61 51
1428.70 50
1428.79 50
1428.87 50
1428.96 50
1429.05 49
1429.13 47
1429.22 44
1429.31 41
1429.39 37
1429.48 33
1429.57 29
1429.65 26
1429.74 24
1429.83 23
1429.91 23
1430.00 24
1430.09 25
1430.17 28
1430.26 30
1430.35 31
1430.43 32
1430.52 31
1430.61 30
1430.69 29
1430.78 29
1430.87 29
1430.95 31
1431.04 34
1431.13 37
1431.21 39
1431.30 42
1431.39 43
1431.47 43
1431.56 41
1431.65 39
1431.73 35
1431.82 32
1431.91 28
1431.99 25
1432.08 23
1432.17 21
1432.25 20
1432.34 19
1432.43 20
1432.51 20
1432.60 20
1432.69 21
1432.77 21
1432.86 22
1432.95 22
1433.03 22
1433.12 23
1433.21 23
1433.30 23
1433.38 23
1433.47 23
1433.56 23
1433.64 22
1433.73 21
1433.82 20
1433.90 19
1433.99 17
1434.08 16
1434.16 16
1434.25 16
1434.34 18
1434.42 19
1434.51 21
1434.60 23
1434.68 24
1434.77 25
1434.86 25
1434.94 25
1435.03 26
1435.12 26
1435.20 26
1435.29 26
1435.38 25
1435.46 24
1435.55 22
1435.64 21
1435.73 19
1435.81 18
1435.90 17
1435.99 17
1436.07 18
1436.16 20
1436.25 23
1436.33 26
1436.42 29
1436.51 33
1436.59 35
1436.68 37
1436.77 37
1436.85 35
1436.94 33
1437.03 31
1437.11 29
1437.20 28
1437.29 27
1437.38 28
1437.46 29
1437.55 29
1437.64 29
1437.72 28
1437.81 26
1437.90 24
1437.98 22
1438.07 20
1438.16 18
1438.24 16
1438.33 14
1438.42 12
1438.51 10
1438.59 8
1438.68 7
1438.77 5
1438.85 5
1438.94 4
1439.03 5
1439.11 5
1439.20 7
1439.29 9
1439.37 12
1439.46 15
1439.55 18
1439.64 21
1439.72 24
1439.81 25
1439.90 25
1439.98 25
1440.07 22
1440.16 19
1440.24 16
1440.33 13
1440.42 10
1440.50 7
1440.59 5
1440.68 4
1440.77 3
1440.85 2
1440.94 2
1441.03 1
1441.11 1
1441.20 0
1441.29 0
1441.37 0
1441.46 0
1441.55 0
1441.64 0
1441.72 0
1441.81 0
1441.90 2
1441.98 6
1442.07 11
1442.16 15
1442.24 19
1442.33 23
1442.42 26
1442.51 27
1442.59 26
1442.68 24
1442.77 21
1442.85 17
1442.94 13
1443.03 10
1443.12 7
1443.20 6
1443.29 5
1443.38 7
1443.46 9
1443.55 12
1443.64 16
1443.72 19
1443.81 23
1443.90 25
1443.99 27
1444.07 29
1444.16 31
1444.25 33
1444.33 36
1444.42 38
1444.51 41
1444.60 44
1444.68 47
1444.77 49
1444.86 51
1444.94 51
1445.03 50
1445.12 48
1445.21 45
1445.29 43
1445.38 41
1445.47 39
1445.55 38
1445.64 38
1445.73 38
1445.82 38
1445.90 38
1445.99 37
1446.08 36
1446.16 34
1446.25 32
1446.34 30
1446.43 29
1446.51 28
1446.60 28
1446.69 29
1446.77 31
1446.86 34
1446.95 38
1447.04 44
1447.12 50
1447.21 56
1447.30 62
1447.38 68
1447.47 73
1447.56 76
1447.65 78
1447.73 78
1447.82 76
1447.91 72
1447.99 67
1448.08 60
1448.17 54
1448.26 48
1448.34 43
1448.43 39
1448.52 37
1448.60 37
1448.69 38
1448.78 41
1448.87 44
1448.95 47
1449.04 49
1449.13 51
1449.22 51
1449.30 49
1449.39 46
1449.48 42
1449.56 37
1449.65 32
1449.74 29
1449.83 26
1449.91 24
1450.00 24
1450.09 25
1450.18 26
1450.26 28
1450.35 29
1450.44 28
1450.52 27
1450.61 24
1450.70 21
1450.79 18
1450.87 15
1450.96 14
1451.05 13
1451.14 14
1451.22 15
1451.31 18
1451.40 20
1451.48 23
1451.57 25
1451.66 27
1451.75 28
1451.83 28
1451.92 28
1452.01 28
1452.10 28
1452.18 28
1452.27 29
1452.36 29
1452.45 30
1452.53 30
1452.62 30
1452.71 30
1452.79 28
1452.88 27
1452.97 24
1453.06 22
1453.14 20
1453.23 19
1453.32 18
1453.41 17
1453.49 17
1453.58 16
1453.67 16
1453.76 15
1453.84 14
1453.93 13
1454.02 12
1454.10 11
1454.19 10
1454.28 9
1454.37 9
1454.45 8
1454.54 8
1454.63 7
1454.72 7
1454.80 7
1454.89 7
1454.98 8
1455.07 8
1455.15 9
1455.24 9
1455.33 9
1455.42 9
1455.50 8
1455.59 7
1455.68 5
1455.77 3
1455.85 2
1455.94 1
1456.03 1
1456.12 2
1456.20 3
1456.29 4
1456.38 5
1456.47 6
1456.55 7
1456.64 8
1456.73 9
1456.82 10
1456.90 11
1456.99 13
1457.08 14
1457.17 15
1457.25 17
1457.34 18
1457.43 19
1457.51 20
1457.60 21
1457.69 22
1457.78 21
1457.86 21
1457.95 19
1458.04 17
1458.13 14
1458.21 10
1458.30 6
1458.39 1
1458.48 0
1458.56 0
1458.65 0
1458.74 0
1458.83 0
1458.92 0
1459.00 0
1459.09 0
1459.18 5
1459.27 9
1459.35 13
1459.44 16
1459.53 19
1459.62 22
1459.70 25
1459.79 28
1459.88 31
1459.97 34
1460.05 36
1460.14 37
1460.23 37
1460.32 36
1460.40 34
1460.49 31
1460.58 28
1460.67 25
1460.75 23
1460.84 20
1460.93 18
1461.02 16
1461.10 14
1461.19 12
1461.28 11
1461.37 10
1461.45 9
1461.54 8
1461.63 8
1461.72 9
1461.80 9
1461.89 10
1461.98 10
1462.07 10
1462.16 10
1462.24 9
1462.33 7
1462.42 6
1462.51 5
1462.59 4
1462.68 3
1462.77 4
1462.86 5
1462.94 8
1463.03 10
1463.12 13
1463.21 15
1463.29 15
1463.38 15
1463.47 14
1463.56 13
1463.65 11
1463.73 10
1463.82 9
1463.91 9
1464.00 10
1464.08 11
1464.17 12
1464.26 13
1464.35 15
1464.43 16
1464.52 16
1464.61 16
1464.70 16
1464.79 16
1464.87 15
1464.96 15
1465.05 15
1465.14 16
1465.22 18
1465.31 20
1465.40 22
1465.49 24
1465.57 25
1465.66 26
1465.75 25
1465.84 23
1465.93 20
1466.01 18
1466.10 15
1466.19 13
1466.28 12
1466.36 12
1466.45 15
1466.54 19
1466.63 24
1466.72 29
1466.80 34
1466.89 38
1466.98 39
1467.07 37
1467.15 33
1467.24 28
1467.33 21
1467.42 15
1467.51 10
1467.59 7
1467.68 5
1467.77 6
1467.86 7
1467.94 10
1468.03 12
1468.12 14
1468.21 15
1468.30 16
1468.38 16
1468.47 15
1468.56 15
1468.65 15
1468.73 15
1468.82 16
1468.91 17
1469.00 18
1469.09 18
1469.17 17
1469.26 16
1469.35 15
1469.44 14
1469.53 13
1469.61 13
1469.70 13
1469.79 13
1469.88 12
1469.96 10
1470.05 8
1470.14 4
1470.23 1
1470.32 0
1470.40 0
1470.49 0
1470.58 0
1470.67 0
1470.76 0
1470.84 0
1470.93 0
1471.02 0
1471.11 2
1471.19 4
1471.28 7
1471.37 11
1471.46 15
1471.55 20
1471.63 23
1471.72 26
1471.81 28
1471.90 28
1471.99 27
1472.07 26
1472.16 25
1472.25 24
1472.34 25
1472.43 26
1472.51 28
1472.60 29
1472.69 30
1472.78 29
1472.87 26
1472.95 23
1473.04 19
1473.13 16
1473.22 13
1473.31 12
1473.39 13
1473.48 14
1473.57 16
1473.66 17
1473.74 18
1473.83 17
1473.92 16
1474.01 15
1474.10 13
1474.18 11
1474.27 9
1474.36 7
1474.45 7
1474.54 8
1474.62 10
1474.71 15
1474.80 22
1474.89 30
1474.98 39
1475.06 47
1475.15 53
1475.24 57
1475.33 59
1475.42 57
1475.50 54
1475.59 49
1475.68 44
1475.77 38
1475.86 32
1475.95 27
1476.03 22
1476.12 19
1476.21 17
1476.30 16
1476.39 18
1476.47 20
1476.56 22
1476.65 24
1476.74 26
1476.83 27
1476.91 28
1477.00 29
1477.09 30
1477.18 33
1477.27 37
1477.35 40
1477.44 44
1477.53 47
1477.62 49
1477.71 49
1477.79 49
1477.88 48
1477.97 45
1478.06 42
1478.15 38
1478.23 34
1478.32 31
1478.41 27
1478.50 25
1478.59 22
1478.68 20
1478.76 19
1478.85 16
1478.94 14
1479.03 12
1479.12 11
1479.20 9
1479.29 9
1479.38 8
1479.47 9
1479.56 9
1479.65 9
1479.73 9
1479.82 9
1479.91 9
1480.00 10
1480.09 12
1480.17 14
1480.26 19
1480.35 24
1480.44 29
1480.53 35
1480.61 40
1480.70 44
1480.79 47
1480.88 47
1480.97 46
1481.06 44
1481.14 40
1481.23 35
1481.32 30
1481.41 26
1481.50 23
1481.58 22
1481.67 22
1481.76 25
1481.85 29
1481.94 34
1482.03 38
1482.11 40
1482.20 40
1482.29 38
1482.38 34
1482.47 29
1482.56 23
1482.64 18
1482.73 14
1482.82 11
1482.91 9
1483.00 8
1483.08 7
1483.17 7
1483.26 7
1483.35 7
1483.44 6
1483.53 5
1483.61 4
1483.70 4
1483.79 4
1483.88 6
1483.97 8
1484.06 11
1484.14 14
1484.23 18
1484.32 20
1484.41 21
1484.50 22
1484.59 20
1484.67 18
1484.76 15
1484.85 12
1484.94 9
1485.03 6
1485.12 4
1485.20 3
1485.29 2
1485.38 2
1485.47 1
1485.56 1
1485.65 1
1485.73 1
1485.82 1
1485.91 1
1486.00 1
1486.09 0
1486.18 0
1486.26 0
1486.35 0
1486.44 0
1486.53 1
1486.62 4
1486.71 7
1486.79 12
1486.88 17
1486.97 22
1487.06 26
1487.15 28
1487.24 29
1487.32 28
1487.41 25
1487.50 20
1487.59 16
1487.68 11
1487.77 8
1487.85 6
1487.94 5
1488.03 5
1488.12 6
1488.21 8
1488.30 11
1488.38 13
1488.47 16
1488.56 18
1488.65 19
1488.74 19
1488.83 18
1488.92 15
1489.00 11
1489.09 7
1489.18 4
1489.27 1
1489.36 0
1489.45 1
1489.53 3
1489.62 6
1489.71 9
1489.80 11
1489.89 13
1489.98 13
1490.06 12
1490.15 10
1490.24 8
1490.33 5
1490.42 2
1490.51 0
1490.60 0
1490.68 0
1490.77 0
1490.86 0
1490.95 0
1491.04 0
1491.13 0
1491.22 1
1491.30 3
1491.39 5
1491.48 7
1491.57 8
1491.66 8
1491.75 8
1491.83 8
1491.92 7
1492.01 5
1492.10 4
1492.19 4
1492.28 3
1492.37 3
1492.45 3
1492.54 3
1492.63 4
1492.72 4
1492.81 5
1492.90 5
1492.99 5
1493.07 5
1493.16 4
1493.25 3
1493.34 2
1493.43 1
1493.52 0
1493.61 0
1493.69 0
1493.78 0
1493.87 0
1493.96 0
1494.05 0
1494.14 2
1494.23 7
1494.31 12
1494.40 18
1494.49 22
1494.58 26
1494.67 28
1494.76 28
1494.85 27
1494.93 24
1495.02 20
1495.11 15
1495.20 11
1495.29 7
1495.38 5
1495.47 3
1495.55 4
1495.64 6
1495.73 10
1495.82 14
1495.91 20
1496.00 24
1496.09 28
1496.17 30
1496.26 30
1496.35 28
1496.44 25
1496.53 21
1496.62 16
1496.71 13
1496.80 10
1496.88 8
1496.97 7
1497.06 6
1497.15 6
1497.24 5
1497.33 4
1497.42 4
1497.50 3
1497.59 3
1497.68 4
1497.77 6
1497.86 8
1497.95 11
1498.04 12
1498.13 13
1498.21 13
1498.30 11
1498.39 9
1498.48 6
1498.57 3
1498.66 1
1498.75 0
1498.84 0
1498.92 0
1499.01 2
1499.10 6
1499.19 11
1499.28 16
1499.37 21
1499.46 26
1499.55 29
1499.63 30
1499.72 29
1499.81 28
1499.90 26
1499.99 25
1500.08 25
1500.17 26
1500.26 28
1500.34 31
1500.43 34
1500.52 37
1500.61 40
1500.70 41
1500.79 42
1500.88 42
1500.97 42
1501.05 41
1501.14 40
1501.23 40
1501.32 41
1501.41 42
1501.50 44
1501.59 46
1501.68 48
1501.76 49
1501.85 49
1501.94 48
1502.03 46
1502.12 44
1502.21 41
1502.30 39
1502.39 36
1502.47 35
1502.56 33
1502.65 32
1502.74 32
1502.83 32
1502.92 32
1503.01 33
1503.10 35
1503.19 36
1503.27 37
1503.36 38
1503.45 37
1503.54 36
1503.63 35
1503.72 33
1503.81 31
1503.90 30
1503.99 29
1504.07 30
1504.16 32
1504.25 34
1504.34 38
1504.43 41
1504.52 43
1504.61 44
1504.70 43
1504.79 40
1504.87 37
1504.96 33
1505.05 29
1505.14 26
1505.23 25
1505.32 25
1505.41 27
1505.50 29
1505.59 32
1505.67 34
1505.76 36
1505.85 37
1505.94 37
1506.03 36
1506.12 35
1506.21 33
1506.30 31
1506.39 30
1506.47 30
1506.56 30
1506.65 32
1506.74 35
1506.83 38
1506.92 40
1507.01 43
1507.10 45
1507.19 46
1507.28 46
1507.36 47
1507.45 49
1507.54 50
1507.63 51
1507.72 52
1507.81 52
1507.90 52
1507.99 52
1508.08 51
1508.17 51
1508.25 51
1508.34 52
1508.43 54
1508.52 55
1508.61 57
1508.70 58
1508.79 58
1508.88 58
1508.97 56
1509.06 55
1509.14 52
1509.23 49
1509.32 45
1509.41 42
1509.50 39
1509.59 37
1509.68 36
1509.77 36
1509.86 36
1509.95 36
1510.03 36
1510.12 35
1510.21 33
1510.30 31
1510.39 29
1510.48 27
1510.57 26
1510.66 25
1510.75 25
1510.84 25
1510.93 25
1511.01 25
1511.10 24
1511.19 23
1511.28 22
1511.37 21
1511.46 21
1511.55 22
1511.64 23
1511.73 26
1511.82 28
1511.91 30
1511.99 31
1512.08 32
1512.17 31
1512.26 29
1512.35 27
1512.44 24
1512.53 20
1512.62 17
1512.71 15
1512.80 13
1512.89 12
1512.97 11
1513.06 10
1513.15 10
1513.24 9
1513.33 8
1513.42 8
1513.51 8
1513.60 9
1513.69 10
1513.78 12
1513.87 14
1513.96 16
1514.04 17
1514.13 18
1514.22 19
1514.31 20
1514.40 21
1514.49 23
1514.58 25
1514.67 28
1514.76 31
1514.85 35
1514.94 37
1515.03 39
1515.11 40
1515.20 40
1515.29 39
1515.38 37
1515.47 34
1515.56 31
1515.65 29
1515.74 28
1515.83 27
1515.92 28
1516.01 29
1516.10 31
1516.19 33
1516.27 36
1516.36 39
1516.45 41
1516.54 42
1516.63 42
1516.72 41
1516.81 38
1516.90 34
1516.99 29
1517.08 26
1517.17 23
1517.26 21
1517.35 21
1517.43 22
1517.52 23
1517.61 24
1517.70 24
1517.79 25
1517.88 25
1517.97 25
1518.06 26
1518.15 27
1518.24 28
1518.33 29
1518.42 29
1518.51 29
1518.60 28
1518.68 26
1518.77 24
1518.86 22
1518.95 20
1519.04 19
1519.13 18
1519.22 17
1519.31 17
1519.40 17
1519.49 18
1519.58 21
1519.67 23
1519.76 26
1519.85 30
1519.94 33
1520.02 36
1520.11 38
1520.20 40
1520.29 42
1520.38 43
1520.47 44
1520.56 45
1520.65 44
1520.74 42
1520.83 40
1520.92 36
1521.01 32
1521.10 28
1521.19 25
1521.28 24
1521.37 23
1521.45 24
1521.54 26
1521.63 28
1521.72 30
1521.81 32
1521.90 33
1521.99 34
1522.08 34
1522.17 33
1522.26 32
1522.35 31
1522.44 31
1522.53 31
1522.62 32
1522.71 35
1522.80 38
1522.89 43
1522.97 48
1523.06 53
1523.15 58
1523.24 62
1523.33 64
1523.42 64
1523.51 63
1523.60 60
1523.69 56
1523.78 51
1523.87 44
1523.96 37
1524.05 29
1524.14 20
1524.23 12
1524.32 5
1524.41 0
1524.50 0
1524.58 0
1524.67 0
1524.76 0
1524.85 0
1524.94 0
1525.03 0
1525.12 0
1525.21 4
1525.30 8
1525.39 12
1525.48 17
1525.57 21
1525.66 26
1525.75 30
1525.84 34
1525.93 37
1526.02 40
1526.11 42
1526.20 44
1526.29 46
1526.37 47
1526.46 47
1526.55 47
1526.64 46
1526.73 44
1526.82 42
1526.91 39
1527.00 36
1527.09 33
1527.18 29
1527.27 26
1527.36 24
1527.45 23
1527.54 23
1527.63 24
1527.72 27
1527.81 29
1527.90 32
1527.99 35
1528.08 37
1528.17 39
1528.26 40
1528.35 41
1528.43 41
1528.52 43
1528.61 44
1528.70 47
1528.79 51
1528.88 55
1528.97 60
1529.06 63
1529.15 65
1529.24 66
1529.33 65
1529.42 62
1529.51 58
1529.60 53
1529.69 48
1529.78 44
1529.87 41
1529.96 40
1530.05 40
1530.14 40
1530.23 42
1530.32 45
1530.41 47
1530.50 51
1530.59 54
1530.68 57
1530.77 60
1530.85 62
1530.94 62
1531.03 61
1531.12 59
1531.21 55
1531.30 51
1531.39 46
1531.48 43
1531.57 41
1531.66 40
1531.75 40
1531.84 41
1531.93 41
1532.02 40
1532.11 37
1532.20 33
1532.29 28
1532.38 22
1532.47 16
1532.56 11
1532.65 7
1532.74 3
1532.83 0
1532.92 0
1533.01 0
1533.10 0
1533.19 0
1533.28 0
1533.37 0
1533.46 0
1533.55 0
1533.64 4
1533.73 10
1533.82 15
1533.90 21
1533.99 25
1534.08 27
1534.17 28
1534.26 28
1534.35 28
1534.44 27
1534.53 27
1534.62 27
1534.71 28
1534.80 29
1534.89 29
1534.98 30
1535.07 29
1535.16 28
1535.25 26
1535.34 24
1535.43 23
1535.52 23
1535.61 24
1535.70 27
1535.79 30
1535.88 35
1535.97 39
1536.06 44
1536.15 48
1536.24 51
1536.33 54
1536.42 56
1536.51 57
1536.60 57
1536.69 57
1536.78 55
1536.87 53
1536.96 50
1537.05 47
1537.14 44
1537.23 40
1537.32 38
1537.41 36
1537.50 36
1537.59 36
1537.68 36
1537.77 36
1537.86 35
1537.95 33
1538.04 30
1538.13 27
1538.22 24
1538.31 23
1538.40 22
1538.49 22
1538.58 22
1538.67 23
1538.76 22
1538.85 21
1538.94 20
1539.02 18
1539.11 16
1539.20 16
1539.29 16
1539.38 17
1539.47 20
1539.56 23
1539.65 26
1539.74 29
1539.83 31
1539.92 33
1540.01 34
1540.10 35
1540.19 36
1540.28 36
1540.37 37
1540.46 37
1540.55 36
1540.64 35
1540.73 33
1540.82 30
1540.91 28
1541.00 27
1541.09 26
1541.18 27
1541.27 29
1541.36 31
1541.45 34
1541.54 36
1541.63 37
1541.72 38
1541.81 37
1541.90 34
1541.99 31
1542.08 26
1542.17 21
1542.26 16
1542.35 10
1542.44 6
1542.53 3
1542.62 2
1542.71 2
1542.80 3
1542.89 5
1542.98 6
1543.07 7
1543.16 7
1543.25 6
1543.34 5
1543.43 3
1543.52 2
1543.61 2
1543.70 1
1543.79 1
1543.88 1
1543.97 0
1544.06 0
1544.15 0
1544.24 0
1544.33 0
1544.42 0
1544.51 0
1544.60 0
1544.69 2
1544.78 3
1544.87 3
1544.96 3
1545.05 3
1545.14 2
1545.23 1
1545.32 0
1545.41 0
1545.50 0
1545.59 0
1545.68 0
1545.77 0
1545.87 0
1545.96 0
1546.05 0
1546.14 0
1546.23 2
1546.32 4
1546.41 6
1546.50 7
1546.59 8
1546.68 8
1546.77 7
1546.86 7
1546.95 7
1547.04 8
1547.13 10
1547.22 11
1547.31 11
1547.40 11
1547.49 11
1547.58 11
1547.67 12
1547.76 14
1547.85 17
1547.94 21
1548.03 26
1548.12 31
1548.21 35
1548.30 38
1548.39 40
1548.48 42
1548.57 42
1548.66 42
1548.75 41
1548.84 40
1548.93 38
1549.02 35
1549.11 31
1549.20 27
1549.29 23
1549.38 19
1549.47 17
1549.56 15
1549.65 16
1549.74 17
1549.83 20
1549.92 24
1550.01 28
1550.10 31
1550.19 32
1550.28 33
1550.37 32
1550.46 31
1550.55 29
1550.64 27
1550.73 25
1550.82 23
1550.91 22
1551.01 20
1551.10 19
1551.19 17
1551.28 15
1551.37 12
1551.46 10
1551.55 7
1551.64 4
1551.73 2
1551.82 0
1551.91 0
1552.00 0
1552.09 0
1552.18 0
1552.27 0
1552.36 0
1552.45 1
1552.54 2
1552.63 4
1552.72 6
1552.81 10
1552.90 14
1552.99 18
1553.08 22
1553.17 25
1553.26 28
1553.35 30
1553.44 31
1553.53 32
1553.62 33
1553.71 33
1553.80 34
1553.89 35
1553.98 36
1554.08 37
1554.17 38
1554.26 39
1554.35 41
1554.44 43
1554.53 46
1554.62 49
1554.71 52
1554.80 55
1554.89 58
1554.98 59
1555.07 59
1555.16 59
1555.25 57
1555.34 56
1555.43 56
1555.52 56
1555.61 57
1555.70 58
1555.79 60
1555.88 61
1555.97 63
1556.06 64
1556.15 64
1556.24 62
1556.33 59
1556.42 56
1556.52 51
1556.61 47
1556.70 43
1556.79 40
1556.88 39
1556.97 38
1557.06 38
1557.15 39
1557.24 39
1557.33 39
1557.42 38
1557.51 37
1557.60 34
1557.69 31
1557.78 27
1557.87 22
1557.96 17
1558.05 12
1558.14 6
1558.23 1
1558.32 0
1558.41 0
1558.50 0
1558.60 0
1558.69 0
1558.78 0
1558.87 0
1558.96 0
1559.05 3
1559.14 8
1559.23 12
1559.32 16
1559.41 19
1559.50 20
1559.59 20
1559.68 19
1559.77 18
1559.86 17
1559.95 16
1560.04 14
1560.13 12
1560.22 10
1560.31 7
1560.41 6
1560.50 5
1560.59 5
1560.68 6
1560.77 7
1560.86 9
1560.95 11
1561.04 12
1561.13 13
1561.22 13
1561.31 13
1561.40 14
1561.49 16
1561.58 19
1561.67 24
1561.76 28
1561.85 34
1561.94 38
1562.04 42
1562.13 45
1562.22 47
1562.31 48
1562.40 49
1562.49 50
1562.58 51
1562.67 53
1562.76 54
1562.85 54
1562.94 54
1563.03 53
1563.12 51
1563.21 51
1563.30 50
1563.39 50
1563.48 50
1563.58 50
1563.67 48
1563.76 46
1563.85 43
1563.94 39
1564.03 35
1564.12 32
1564.21 30
1564.30 28
1564.39 26
1564.48 25
1564.57 24
1564.66 24
1564.75 25
1564.84 26
1564.93 28
1565.03 31
1565.12 34
1565.21 38
1565.30 42
1565.39 47
1565.48 51
1565.57 54
1565.66 57
1565.75 58
1565.84 57
1565.93 54
1566.02 49
1566.11 43
1566.20 37
1566.30 32
1566.39 27
1566.48 24
1566.57 23
1566.66 24
1566.75 25
1566.84 27
1566.93 29
1567.02 32
1567.11 35
1567.20 39
1567.29 42
1567.38 44
1567.47 45
1567.57 45
1567.66 43
1567.75 39
1567.84 36
1567.93 32
1568.02 30
1568.11 28
1568.20 28
1568.29 29
1568.38 30
1568.47 30
1568.56 29
1568.65 27
1568.74 24
1568.84 20
1568.93 16
1569.02 13
1569.11 10
1569.20 9
1569.29 10
1569.38 13
1569.47 17
1569.56 23
1569.65 29
1569.74 35
1569.83 41
1569.92 45
1570.02 48
1570.11 48
1570.20 47
1570.29 45
1570.38 42
1570.47 39
1570.56 36
1570.65 33
1570.74 31
1570.83 28
1570.92 25
1571.01 22
1571.11 19
1571.20 17
1571.29 16
1571.38 16
1571.47 18
1571.56 20
1571.65 23
1571.74 26
1571.83 29
1571.92 32
1572.01 34
1572.10 36
1572.20 37
1572.29 38
1572.38 38
1572.47 38
1572.56 38
1572.65 38
1572.74 38
1572.83 39
1572.92 40
1573.01 42
1573.10 44
1573.20 47
1573.29 48
1573.38 50
1573.47 49
1573.56 48
1573.65 46
1573.74 42
1573.83 38
1573.92 33
1574.01 29
1574.10 25
1574.20 23
1574.29 21
1574.38 20
1574.47 20
1574.56 21
1574.65 22
1574.74 24
1574.83 25
1574.92 27
1575.01 28
1575.10 29
1575.20 29
1575.29 29
1575.38 28
1575.47 26
1575.56 24
1575.65 23
1575.74 21
1575.83 21
1575.92 21
1576.01 21
1576.11 23
1576.20 25
1576.29 28
1576.38 31
1576.47 35
1576.56 37
1576.65 39
1576.74 40
1576.83 40
1576.92 38
1577.02 36
1577.11 33
1577.20 31
1577.29 29
1577.38 28
1577.47 28
1577.56 29
1577.65 30
1577.74 32
1577.83 34
1577.93 36
1578.02 38
1578.11 40
1578.20 41
1578.29 41
1578.38 40
1578.47 38
1578.56 34
1578.65 30
1578.74 25
1578.84 20
1578.93 16
1579.02 14
1579.11 13
1579.20 13
1579.29 14
1579.38 15
1579.47 17
1579.56 19
1579.66 21
1579.75 24
1579.84 27
1579.93 32
1580.02 36
1580.11 41
1580.20 46
1580.29 50
1580.38 54
1580.48 58
1580.57 62
1580.66 66
1580.75 70
1580.84 73
1580.93 74
1581.02 74
1581.11 73
1581.20 71
1581.30 68
1581.39 65
1581.48 63
1581.57 61
1581.66 59
1581.75 58
1581.84 57
1581.93 55
1582.02 53
1582.12 50
1582.21 46
1582.30 43
1582.39 39
1582.48 37
1582.57 35
1582.66 35
1582.75 36
1582.85 39
1582.94 42
1583.03 45
1583.12 48
1583.21 49
1583.30 49
1583.39 48
1583.48 45
1583.57 41
1583.67 37
1583.76 33
1583.85 29
1583.94 25
1584.03 22
1584.12 19
1584.21 17
1584.30 15
1584.40 13
1584.49 12
1584.58 13
1584.67 14
1584.76 17
1584.85 20
1584.94 25
1585.03 29
1585.13 33
1585.22 35
1585.31 37
1585.40 38
1585.49 39
1585.58 39
1585.67 39
1585.76 39
1585.86 40
1585.95 40
1586.04 40
1586.13 39
1586.22 38
1586.31 36
1586.40 34
1586.49 33
1586.59 31
1586.68 30
1586.77 30
1586.86 30
1586.95 31
1587.04 32
1587.13 33
1587.22 33
1587.32 33
1587.41 32
1587.50 31
1587.59 30
1587.68 30
1587.77 30
1587.86 31
1587.95 32
1588.05 33
1588.14 34
1588.23 36
1588.32 37
1588.41 37
1588.50 38
1588.59 38
1588.69 38
1588.78 38
1588.87 37
1588.96 35
1589.05 33
1589.14 30
1589.23 27
1589.33 23
1589.42 21
1589.51 18
1589.60 16
1589.69 15
1589.78 14
1589.87 13
1589.96 13
1590.06 14
1590.15 14
1590.24 15
1590.33 15
1590.42 16
1590.51 17
1590.60 17
1590.70 17
1590.79 17
1590.88 18
1590.97 18
1591.06 18
1591.15 20
1591.24 21
1591.34 23
1591.43 26
1591.52 29
1591.61 32
1591.70 34
1591.79 36
1591.88 37
1591.98 37
1592.07 37
1592.16 37
1592.25 36
1592.34 36
1592.43 37
1592.52 38
1592.62 39
1592.71 40
1592.80 41
1592.89 41
1592.98 41
1593.07 42
1593.16 44
1593.26 48
1593.35 53
1593.44 60
1593.53 68
1593.62 75
1593.71 81
1593.80 83
1593.90 82
1593.99 78
1594.08 72
1594.17 64
1594.26 56
1594.35 49
1594.45 43
1594.54 38
1594.63 35
1594.72 33
1594.81 32
1594.90 31
1594.99 31
1595.09 31
1595.18 31
1595.27 32
1595.36 33
1595.45 36
1595.54 39
1595.64 42
1595.73 46
1595.82 50
1595.91 54
1596.00 57
1596.09 60
1596.18 63
1596.28 64
1596.37 63
1596.46 61
1596.55 57
1596.64 53
1596.73 48
1596.83 44
1596.92 41
1597.01 39
1597.10 38
1597.19 38
1597.28 39
1597.37 39
1597.47 40
1597.56 40
1597.65 42
1597.74 44
1597.83 46
1597.92 49
1598.02 53
1598.11 56
1598.20 59
1598.29 61
1598.38 62
1598.47 62
1598.57 61
1598.66 58
1598.75 55
1598.84 51
1598.93 48
1599.02 46
1599.12 45
1599.21 46
1599.30 49
1599.39 52
1599.48 56
1599.57 61
1599.67 64
1599.76 66
1599.85 67
1599.94 66
1600.03 64
1600.12 59
1600.22 54
1600.31 48
1600.40 41
1600.49 34
1600.58 28
1600.67 22
1600.77 18
1600.86 14
1600.95 12
1601.04 11
1601.13 10
1601.22 11
1601.32 12
1601.41 15
1601.50 18
1601.59 22
1601.68 27
1601.77 31
1601.87 34
1601.96 37
1602.05 39
1602.14 39
1602.23 38
1602.32 37
1602.42 35
1602.51 33
1602.60 33
1602.69 34
1602.78 37
1602.88 42
1602.97 47
1603.06 51
1603.15 55
1603.24 56
1603.33 56
1603.43 54
1603.52 51
1603.61 48
1603.70 45
1603.79 42
1603.88 40
1603.98 38
1604.07 35
1604.16 31
1604.25 27
1604.34 22
1604.44 18
1604.53 15
1604.62 14
1604.71 14
1604.80 15
1604.89 17
1604.99 18
1605.08 18
1605.17 17
1605.26 14
1605.35 11
1605.45 7
1605.54 3
1605.63 0
1605.72 0
1605.81 0
1605.90 0
1606.00 0
1606.09 0
1606.18 0
1606.27 0
1606.36 0
1606.46 0
1606.55 0
1606.64 5
1606.73 11
1606.82 17
1606.91 22
1607.01 25
1607.10 26
1607.19 25
1607.28 22
1607.37 18
1607.47 14
1607.56 12
1607.65 11
1607.74 11
1607.83 13
1607.93 15
1608.02 18
1608.11 21
1608.20 23
1608.29 25
1608.38 27
1608.48 29
1608.57 31
1608.66 33
1608.75 35
1608.84 37
1608.94 39
1609.03 41
1609.12 42
1609.21 43
1609.30 43
1609.40 42
1609.49 41
1609.58 38
1609.67 35
1609.76 33
1609.86 32
1609.95 31
1610.04 32
1610.13 33
1610.22 35
1610.32 37
1610.41 38
1610.50 40
1610.59 41
1610.68 42
1610.78 44
1610.87 45
1610.96 47
1611.05 49
1611.14 51
1611.24 53
1611.33 55
1611.42 56
1611.51 57
1611.60 56
1611.70 54
1611.79 51
1611.88 47
1611.97 42
1612.06 38
1612.16 36
1612.25 36
1612.34 38
1612.43 43
1612.52 49
1612.62 56
1612.71 63
1612.80 68
1612.89 71
1612.98 71
1613.08 69
1613.17 65
1613.26 60
1613.35 56
1613.44 55
1613.54 55
1613.63 59
1613.72 64
1613.81 70
1613.90 75
1614.00 78
1614.09 78
1614.18 77
1614.27 74
1614.36 72
1614.46 70
1614.55 68
1614.64 67
1614.73 66
1614.82 64
1614.92 61
1615.01 58
1615.10 53
1615.19 48
1615.29 43
1615.38 38
1615.47 33
1615.56 29
1615.65 26
1615.75 24
1615.84 24
1615.93 25
1616.02 28
1616.11 30
1616.21 32
1616.30 33
1616.39 34
1616.48 35
1616.57 36
1616.67 38
1616.76 40
1616.85 43
1616.94 45
1617.04 48
1617.13 50
1617.22 51
1617.31 52
1617.40 52
1617.50 51
1617.59 50
1617.68 48
1617.77 46
1617.87 42
1617.96 39
1618.05 35
1618.14 31
1618.23 28
1618.33 25
1618.42 23
1618.51 23
1618.60 23
1618.69 24
1618.79 26
1618.88 30
1618.97 34
1619.06 39
1619.16 43
1619.25 48
1619.34 51
1619.43 52
1619.52 53
1619.62 53
1619.71 52
1619.80 51
1619.89 52
1619.99 53
1620.08 55
1620.17 58
1620.26 61
1620.35 64
1620.45 66
1620.54 68
1620.63 69
1620.72 70
1620.82 71
1620.91 71
1621.00 71
1621.09 71
1621.19 69
1621.28 67
1621.37 64
1621.46 60
1621.55 56
1621.65 52
1621.74 48
1621.83 44
1621.92 40
1622.02 37
1622.11 33
1622.20 30
1622.29 27
1622.39 25
1622.48 23
1622.57 21
1622.66 21
1622.75 21
1622.85 22
1622.94 22
1623.03 22
1623.12 23
1623.22 23
1623.31 24
1623.40 25
1623.49 27
1623.59 30
1623.68 33
1623.77 37
1623.86 42
1623.95 47
1624.05 52
1624.14 58
1624.23 62
1624.32 66
1624.42 69
1624.51 70
1624.60 69
1624.69 67
1624.79 64
1624.88 59
1624.97 52
1625.06 45
1625.16 38
1625.25 30
1625.34 23
1625.43 16
1625.52 11
1625.62 8
1625.71 5
1625.80 4
1625.89 3
1625.99 3
1626.08 3
1626.17 3
1626.26 4
1626.36 5
1626.45 7
1626.54 8
1626.63 10
1626.73 11
1626.82 12
1626.91 12
1627.00 12
1627.10 11
1627.19 11
1627.28 11
1627.37 12
1627.47 13
1627.56 14
1627.65 15
1627.74 15
1627.84 15
1627.93 14
1628.02 13
1628.11 11
1628.21 8
1628.30 5
1628.39 2
1628.48 0
1628.58 0
1628.67 0
1628.76 0
1628.85 0
1628.95 0
1629.04 0
1629.13 0
1629.22 3
1629.32 10
1629.41 16
1629.50 22
1629.59 26
1629.69 28
1629.78 29
1629.87 29
1629.96 28
1630.06 28
1630.15 28
1630.24 28
1630.33 29
1630.43 31
1630.52 33
1630.61 35
1630.70 37
1630.80 38
1630.89 39
1630.98 38
1631.07 37
1631.17 35
1631.26 34
1631.35 33
1631.44 34
1631.54 37
1631.63 41
1631.72 46
1631.81 51
1631.91 55
1632.00 58
1632.09 58
1632.18 56
1632.28 52
1632.37 48
1632.46 44
1632.55 40
1632.65 38
1632.74 37
1632.83 37
1632.93 38
1633.02 39
1633.11 40
1633.20 41
1633.30 43
1633.39 46
1633.48 51
1633.57 56
1633.67 62
1633.76 68
1633.85 73
1633.94 77
1634.04 80
1634.13 81
1634.22 81
1634.31 81
1634.41 81
1634.50 81
1634.59 81
1634.68 80
1634.78 79
1634.87 77
1634.96 75
1635.06 73
1635.15 70
1635.24 67
1635.33 64
1635.43 60
1635.52 55
1635.61 50
1635.70 45
1635.80 41
1635.89 38
1635.98 37
1636.08 39
1636.17 41
1636.26 44
1636.35 47
1636.45 48
1636.54 50
1636.63 50
1636.72 51
1636.82 51
1636.91 53
1637.00 54
1637.09 55
1637.19 54
1637.28 53
1637.37 51
1637.47 47
1637.56 43
1637.65 40
1637.74 37
1637.84 36
1637.93 35
1638.02 35
1638.12 36
1638.21 37
1638.30 38
1638.39 38
1638.49 38
1638.58 38
1638.67 37
1638.76 35
1638.86 34
1638.95 32
1639.04 29
1639.14 26
1639.23 22
1639.32 18
1639.41 15
1639.51 12
1639.60 12
1639.69 13
1639.79 17
1639.88 23
1639.97 30
1640.06 36
1640.16 41
1640.25 44
1640.34 45
1640.43 44
1640.53 41
1640.62 38
1640.71 35
1640.81 32
1640.90 30
1640.99 29
1641.08 29
1641.18 30
1641.27 32
1641.36 34
1641.46 36
1641.55 38
1641.64 40
1641.73 43
1641.83 46
1641.92 50
1642.01 54
1642.11 58
1642.20 62
1642.29 64
1642.38 65
1642.48 64
1642.57 61
1642.66 58
1642.76 53
1642.85 49
1642.94 44
1643.03 41
1643.13 38
1643.22 35
1643.31 33
1643.41 31
1643.50 30
1643.59 29
1643.68 28
1643.78 28
1643.87 27
1643.96 26
1644.06 25
1644.15 23
1644.24 21
1644.34 21
1644.43 21
1644.52 22
1644.61 25
1644.71 30
1644.80 35
1644.89 41
1644.99 47
1645.08 51
1645.17 54
1645.26 54
1645.36 52
1645.45 48
1645.54 43
1645.64 38
1645.73 32
1645.82 26
1645.92 22
1646.01 18
1646.10 16
1646.19 17
1646.29 20
1646.38 24
1646.47 31
1646.57 37
1646.66 42
1646.75 45
1646.85 46
1646.94 44
1647.03 39
1647.12 34
1647.22 29
1647.31 24
1647.40 21
1647.50 19
1647.59 18
1647.68 18
1647.78 17
1647.87 16
1647.96 16
1648.05 16
1648.15 16
1648.24 16
1648.33 18
1648.43 20
1648.52 23
1648.61 25
1648.71 27
1648.80 29
1648.89 32
1648.99 35
1649.08 39
1649.17 43
1649.26 49
1649.36 55
1649.45 61
1649.54 67
1649.64 71
1649.73 73
1649.82 74
1649.92 74
1650.01 73
1650.10 70
1650.20 68
1650.29 64
1650.38 60
1650.47 55
1650.57 50
1650.66 44
1650.75 40
1650.85 37
1650.94 36
1651.03 36
1651.13 39
1651.22 42
1651.31 46
1651.41 50
1651.50 53
1651.59 55
1651.68 55
1651.78 53
1651.87 50
1651.96 44
1652.06 37
1652.15 29
1652.24 22
1652.34 16
1652.43 12
1652.52 11
1652.62 11
1652.71 14
1652.80 18
1652.90 22
1652.99 25
1653.08 28
1653.18 30
1653.27 32
1653.36 34
1653.46 37
1653.55 41
1653.64 46
1653.73 51
1653.83 56
1653.92 61
1654.01 64
1654.11 67
1654.20 68
1654.29 67
1654.39 66
1654.48 64
1654.57 62
1654.67 59
1654.76 56
1654.85 52
1654.95 47
1655.04 43
1655.13 40
1655.23 38
1655.32 37
1655.41 37
1655.51 39
1655.60 41
1655.69 43
1655.79 45
1655.88 45
1655.97 44
1656.07 41
1656.16 38
1656.25 34
1656.35 31
1656.44 29
1656.53 28
1656.62 29
1656.72 31
1656.81 33
1656.90 36
1657.00 38
1657.09 40
1657.18 40
1657.28 40
1657.37 40
1657.46 39
1657.56 39
1657.65 38
1657.74 37
1657.84 37
1657.93 37
1658.02 37
1658.12 37
1658.21 38
1658.30 38
1658.40 38
1658.49 39
1658.58 39
1658.68 39
1658.77 40
1658.86 40
1658.96 40
1659.05 40
1659.14 39
1659.24 38
1659.33 37
1659.42 35
1659.52 33
1659.61 32
1659.70 31
1659.80 31
1659.89 31
1659.98 31
1660.08 30
1660.17 30
1660.26 29
1660.36 27
1660.45 25
1660.54 24
1660.64 24
1660.73 25
1660.83 26
1660.92 29
1661.01 32
1661.11 35
1661.20 38
1661.29 41
1661.39 44
1661.48 47
1661.57 50
1661.67 53
1661.76 56
1661.85 58
1661.95 59
1662.04 59
1662.13 58
1662.23 55
1662.32 51
1662.41 47
1662.51 42
1662.60 38
1662.69 36
1662.79 36
1662.88 39
1662.97 43
1663.07 49
1663.16 55
1663.25 61
1663.35 64
1663.44 65
1663.53 64
1663.63 61
1663.72 58
1663.81 54
1663.91 52
1664.00 50
1664.10 49
1664.19 48
1664.28 47
1664.38 44
1664.47 42
1664.56 38
1664.66 35
1664.75 33
1664.84 31
1664.94 31
1665.03 31
1665.12 32
1665.22 33
1665.31 34
1665.40 36
1665.50 39
1665.59 42
1665.69 46
1665.78 51
1665.87 55
1665.97 59
1666.06 62
1666.15 63
1666.25 62
1666.34 60
1666.43 57
1666.53 53
1666.62 49
1666.71 44
1666.81 39
1666.90 35
1666.99 30
1667.09 26
1667.18 23
1667.28 20
1667.37 19
1667.46 19
1667.56 19
1667.65 19
1667.74 19
1667.84 19
1667.93 19
1668.02 19
1668.12 20
1668.21 22
1668.30 25
1668.40 27
1668.49 30
1668.59 32
1668.68 33
1668.77 32
1668.87 31
1668.96 29
1669.05 27
1669.15 25
1669.24 23
1669.33 23
1669.43 24
1669.52 25
1669.62 27
1669.71 29
1669.80 30
1669.90 31
1669.99 32
1670.08 31
1670.18 31
1670.27 30
1670.36 29
1670.46 27
1670.55 23
1670.65 19
1670.74 13
1670.83 7
1670.93 1
1671.02 0
1671.11 0
1671.21 0
1671.30 0
1671.40 0
1671.49 0
1671.58 0
1671.68 2
1671.77 4
1671.86 5
1671.96 6
1672.05 7
1672.14 8
1672.24 11
1672.33 13
1672.43 17
1672.52 22
1672.61 27
1672.71 32
1672.80 37
1672.89 42
1672.99 44
1673.08 46
1673.18 45
1673.27 44
1673.36 43
1673.46 42
1673.55 41
1673.64 41
1673.74 41
1673.83 41
1673.93 40
1674.02 40
1674.11 39
1674.21 40
1674.30 41
1674.39 44
1674.49 47
1674.58 50
1674.68 53
1674.77 55
1674.86 55
1674.96 54
1675.05 53
1675.15 53
1675.24 54
1675.33 58
1675.43 64
1675.52 70
1675.61 77
1675.71 83
1675.80 86
1675.90 86
1675.99 83
1676.08 78
1676.18 72
1676.27 65
1676.36 59
1676.46 53
1676.55 50
1676.65 47
1676.74 46
1676.83 45
1676.93 45
1677.02 44
1677.12 44
1677.21 43
1677.30 42
1677.40 41
1677.49 40
1677.58 39
1677.68 38
1677.77 37
1677.87 37
1677.96 35
1678.05 34
1678.15 31
1678.24 28
1678.34 24
1678.43 20
1678.52 16
1678.62 14
1678.71 12
1678.81 13
1678.90 15
1678.99 18
1679.09 22
1679.18 27
1679.27 31
1679.37 34
1679.46 37
1679.56 38
1679.65 38
1679.74 38
1679.84 38
1679.93 37
1680.03 35
1680.12 34
1680.21 33
1680.31 31
1680.40 31
1680.50 30
1680.59 30
1680.68 31
1680.78 31
1680.87 32
1680.97 32
1681.06 32
1681.15 33
1681.25 33
1681.34 33
1681.44 33
1681.53 34
1681.62 36
1681.72 37
1681.81 40
1681.91 42
1682.00 45
1682.09 48
1682.19 51
1682.28 54
1682.38 56
1682.47 58
1682.56 59
1682.66 59
1682.75 59
1682.85 59
1682.94 59
1683.03 59
1683.13 59
1683.22 59
1683.32 58
1683.41 55
1683.50 51
1683.60 46
1683.69 41
1683.79 37
1683.88 33
1683.97 31
1684.07 29
1684.16 28
1684.26 27
1684.35 25
1684.44 23
1684.54 21
1684.63 19
1684.73 18
1684.82 17
1684.91 17
1685.01 16
1685.10 16
1685.20 15
1685.29 13
1685.38 11
1685.48 9
1685.57 8
1685.67 8
1685.76 9
1685.85 11
1685.95 14
1686.04 16
1686.14 19
1686.23 22
1686.33 25
1686.42 27
1686.51 30
1686.61 32
1686.70 33
1686.80 34
1686.89 34
1686.98 33
1687.08 31
1687.17 29
1687.27 26
1687.36 23
1687.45 21
1687.55 20
1687.64 19
1687.74 20
1687.83 22
1687.93 24
1688.02 25
1688.11 26
1688.21 26
1688.30 26
1688.40 26
1688.49 27
1688.58 28
1688.68 30
1688.77 33
1688.87 37
1688.96 41
1689.06 45
1689.15 48
1689.24 50
1689.34 52
1689.43 53
1689.53 52
1689.62 51
1689.72 48
1689.81 45
1689.90 42
1690.00 37
1690.09 33
1690.19 30
1690.28 27
1690.37 27
1690.47 27
1690.56 29
1690.66 32
1690.75 35
1690.85 37
1690.94 38
1691.03 38
1691.13 37
1691.22 37
1691.32 36
1691.41 36
1691.51 36
1691.60 37
1691.69 38
1691.79 40
1691.88 42
1691.98 44
1692.07 47
1692.17 49
1692.26 51
1692.35 51
1692.45 50
1692.54 47
1692.64 44
1692.73 42
1692.83 41
1692.92 41
1693.01 44
1693.11 47
1693.20 50
1693.30 53
1693.39 55
1693.49 57
1693.58 58
1693.67 60
1693.77 62
1693.86 64
1693.96 67
1694.05 69
1694.15 70
1694.24 69
1694.33 66
1694.43 61
1694.52 54
1694.62 46
1694.71 37
1694.81 29
1694.90 23
1694.99 19
1695.09 17
1695.18 18
1695.28 19
1695.37 20
1695.47 21
1695.56 21
1695.66 21
1695.75 20
1695.84 19
1695.94 18
1696.03 18
1696.13 19
1696.22 20
1696.32 21
1696.41 23
1696.50 25
1696.60 27
1696.69 29
1696.79 32
1696.88 35
1696.98 37
1697.07 39
1697.17 40
1697.26 40
1697.35 39
1697.45 38
1697.54 38
1697.64 39
1697.73 42
1697.83 45
1697.92 48
1698.02 51
1698.11 51
1698.20 49
1698.30 46
1698.39 42
1698.49 39
1698.58 37
1698.68 37
1698.77 38
1698.87 40
1698.96 43
1699.05 44
1699.15 46
1699.24 46
1699.34 47
1699.43 48
1699.53 49
1699.62 52
1699.72 57
1699.81 62
1699.90 67
1700.00 71
1700.09 73
1700.19 73
1700.28 70
1700.38 66
1700.47 60
1700.57 54
1700.66 48
1700.75 42
1700.85 38
1700.94 34
1701.04 32
1701.13 29
1701.23 27
1701.32 26
1701.42 26
1701.51 26
1701.61 27
1701.70 28
1701.79 28
1701.89 28
1701.98 28
1702.08 28
1702.17 28
1702.27 28
1702.36 29
1702.46 31
1702.55 34
1702.65 37
1702.74 40
1702.83 43
1702.93 46
1703.02 47
1703.12 48
1703.21 48
1703.31 47
1703.40 46
1703.50 47
1703.59 48
1703.69 51
1703.78 56
1703.88 60
1703.97 65
1704.06 68
1704.16 70
1704.25 69
1704.35 66
1704.44 60
1704.54 53
1704.63 45
1704.73 36
1704.82 27
1704.92 18
1705.01 11
1705.11 6
1705.20 2
1705.29 0
1705.39 0
1705.48 2
1705.58 6
1705.67 11
1705.77 17
1705.86 24
1705.96 30
1706.05 35
1706.15 38
1706.24 39
1706.34 38
1706.43 36
1706.52 33
1706.62 30
1706.71 27
1706.81 26
1706.90 25
1707.00 25
1707.09 26
1707.19 26
1707.28 27
1707.38 26
1707.47 25
1707.57 24
1707.66 22
1707.76 21
1707.85 21
1707.95 23
1708.04 26
1708.13 30
1708.23 34
1708.32 37
1708.42 38
1708.51 38
1708.61 36
1708.70 33
1708.80 30
1708.89 28
1708.99 27
1709.08 28
1709.18 31
1709.27 35
1709.37 41
1709.46 46
1709.56 51
1709.65 56
1709.75 59
1709.84 62
1709.93 63
1710.03 65
1710.12 67
1710.22 69
1710.31 70
1710.41 71
1710.50 71
1710.60 69
1710.69 64
1710.79 58
1710.88 52
1710.98 45
1711.07 40
1711.17 37
1711.26 37
1711.36 40
1711.45 44
1711.55 48
1711.64 52
1711.74 55
1711.83 55
1711.93 53
1712.02 50
1712.12 45
1712.21 39
1712.30 34
1712.40 28
1712.49 24
1712.59 19
1712.68 16
1712.78 13
1712.87 12
1712.97 12
1713.06 15
1713.16 19
1713.25 25
1713.35 31
1713.44 37
1713.54 43
1713.63 47
1713.73 49
1713.82 49
1713.92 47
1714.01 44
1714.11 41
1714.20 38
1714.30 36
1714.39 36
1714.49 36
1714.58 37
1714.68 38
1714.77 39
1714.87 40
1714.96 40
1715.06 40
1715.15 40
1715.25 40
1715.34 39
1715.44 38
1715.53 35
1715.63 32
1715.72 27
1715.82 22
1715.91 17
1716.01 14
1716.10 12
1716.20 12
1716.29 14
1716.39 17
1716.48 22
1716.57 27
1716.67 33
1716.76 40
1716.86 46
1716.95 51
1717.05 55
1717.14 58
1717.24 58
1717.33 56
1717.43 53
1717.52 49
1717.62 45
1717.71 40
1717.81 36
1717.90 31
1718.00 27
1718.09 23
1718.19 19
1718.28 16
1718.38 14
1718.47 13
1718.57 14
1718.66 15
1718.76 16
1718.85 17
1718.95 18
1719.04 19
1719.14 19
1719.23 18
1719.33 17
1719.42 15
1719.52 12
1719.61 8
1719.71 5
1719.80 1
1719.90 0
1719.99 0
1720.09 0
1720.18 0
1720.28 0
1720.38 0
1720.47 0
1720.57 0
1720.66 3
1720.76 10
1720.85 18
1720.95 27
1721.04 35
1721.14 41
1721.23 45
1721.33 47
1721.42 47
1721.52 46
1721.61 45
1721.71 45
1721.80 45
1721.90 46
1721.99 48
1722.09 49
1722.18 50
1722.28 50
1722.37 49
1722.47 46
1722.56 42
1722.66 37
1722.75 34
1722.85 32
1722.94 33
1723.04 36
1723.13 41
1723.23 46
1723.32 52
1723.42 55
1723.51 57
1723.61 57
1723.70 55
1723.80 53
1723.89 51
1723.99 48
1724.08 46
1724.18 44
1724.27 41
1724.37 38
1724.46 35
1724.56 31
1724.66 29
1724.75 27
1724.85 26
1724.94 26
1725.04 26
1725.13 25
1725.23 24
1725.32 21
1725.42 18
1725.51 14
1725.61 11
1725.70 9
1725.80 8
1725.89 8
1725.99 9
1726.08 10
1726.18 12
1726.27 12
1726.37 13
1726.46 13
1726.56 14
1726.65 14
1726.75 15
1726.84 17
1726.94 19
1727.04 21
1727.13 24
1727.23 26
1727.32 28
1727.42 30
1727.51 31
1727.61 32
1727.70 34
1727.80 36
1727.89 38
1727.99 41
1728.08 43
1728.18 45
1728.27 45
1728.37 45
1728.46 43
1728.56 41
1728.65 40
1728.75 39
1728.85 39
1728.94 40
1729.04 41
1729.13 43
1729.23 45
1729.32 46
1729.42 46
1729.51 45
1729.61 42
1729.70 38
1729.80 34
1729.89 31
1729.99 29
1730.08 29
1730.18 32
1730.27 35
1730.37 39
1730.47 42
1730.56 44
1730.66 44
1730.75 43
1730.85 41
1730.94 40
1731.04 41
1731.13 43
1731.23 47
1731.32 53
1731.42 60
1731.51 66
1731.61 71
1731.71 73
1731.80 73
1731.90 70
1731.99 65
1732.09 58
1732.18 50
1732.28 42
1732.37 34
1732.47 28
1732.56 24
1732.66 22
1732.75 22
1732.85 24
1732.95 27
1733.04 30
1733.14 32
1733.23 33
1733.33 32
1733.42 31
1733.52 29
1733.61 26
1733.71 24
1733.80 22
1733.90 21
1733.99 20
1734.09 20
1734.19 20
1734.28 21
1734.38 22
1734.47 24
1734.57 26
1734.66 28
1734.76 31
1734.85 34
1734.95 36
1735.04 38
1735.14 41
1735.24 42
1735.33 43
1735.43 44
1735.52 43
1735.62 42
1735.71 40
1735.81 37
1735.90 36
1736.00 35
1736.09 37
1736.19 39
1736.29 42
1736.38 46
1736.48 49
1736.57 51
1736.67 52
1736.76 52
1736.86 50
1736.95 46
1737.05 42
1737.15 38
1737.24 34
1737.34 30
1737.43 26
1737.53 23
1737.62 21
1737.72 19
1737.81 18
1737.91 17
1738.01 16
1738.10 16
1738.20 17
1738.29 18
1738.39 20
1738.48 23
1738.58 25
1738.67 27
1738.77 27
1738.87 26
1738.96 25
1739.06 23
1739.15 22
1739.25 21
1739.34 21
1739.44 22
1739.53 23
1739.63 25
1739.73 27
1739.82 29
1739.92 32
1740.01 36
1740.11 41
1740.20 45
1740.30 49
1740.39 52
1740.49 53
1740.59 51
1740.68 47
1740.78 41
1740.87 34
1740.97 28
1741.06 24
1741.16 23
1741.26 24
1741.35 27
1741.45 31
1741.54 36
1741.64 40
1741.73 43
1741.83 43
1741.92 42
1742.02 40
1742.12 37
1742.21 35
1742.31 32
1742.40 30
1742.50 28
1742.59 25
1742.69 23
1742.79 20
1742.88 17
1742.98 14
1743.07 11
1743.17 10
1743.26 10
1743.36 11
1743.46 13
1743.55 15
1743.65 19
1743.74 22
1743.84 26
1743.93 30
1744.03 34
1744.13 38
1744.22 42
1744.32 44
1744.41 46
1744.51 47
1744.60 46
1744.70 44
1744.80 42
1744.89 40
1744.99 38
1745.08 36
1745.18 35
1745.27 35
1745.37 36
1745.47 38
1745.56 40
1745.66 41
1745.75 42
1745.85 41
1745.94 39
1746.04 35
1746.14 31
1746.23 27
1746.33 25
1746.42 25
1746.52 27
1746.61 32
1746.71 38
1746.81 44
1746.90 49
1747.00 53
1747.09 55
1747.19 56
1747.29 55
1747.38 53
1747.48 50
1747.57 47
1747.67 43
1747.76 40
1747.86 36
1747.96 32
1748.05 30
1748.15 29
1748.24 29
1748.34 30
1748.43 32
1748.53 34
1748.63 35
1748.72 37
1748.82 39
1748.91 40
1749.01 42
1749.11 44
1749.20 47
1749.30 50
1749.39 53
1749.49 55
1749.58 57
1749.68 59
1749.78 60
1749.87 60
1749.97 60
1750.06 58
1750.16 57
1750.26 54
1750.35 51
1750.45 48
1750.54 44
1750.64 40
1750.74 36
1750.83 33
1750.93 29
1751.02 26
1751.12 23
1751.21 19
1751.31 16
1751.41 12
1751.50 8
1751.60 4
1751.69 0
1751.79 0
1751.89 0
1751.98 0
1752.08 0
1752.17 0
1752.27 0
1752.37 0
1752.46 0
1752.56 0
1752.65 3
1752.75 7
1752.85 12
1752.94 17
1753.04 23
1753.13 28
1753.23 31
1753.33 33
1753.42 32
1753.52 30
1753.61 27
1753.71 23
1753.81 20
1753.90 17
1754.00 16
1754.09 15
1754.19 15
1754.29 14
1754.38 14
1754.48 13
1754.57 13
1754.67 13
1754.77 14
1754.86 16
1754.96 19
1755.05 21
1755.15 23
1755.25 23
1755.34 23
1755.44 21
1755.53 19
1755.63 18
1755.73 16
1755.82 15
1755.92 15
1756.01 14
1756.11 13
1756.21 12
1756.30 11
1756.40 11
1756.49 13
1756.59 17
1756.69 22
1756.78 29
1756.88 37
1756.97 44
1757.07 50
1757.17 52
1757.26 52
1757.36 49
1757.45 44
1757.55 39
1757.65 34
1757.74 31
1757.84 29
1757.93 30
1758.03 33
1758.13 37
1758.22 42
1758.32 47
1758.42 53
1758.51 57
1758.61 61
1758.70 63
1758.80 64
1758.90 63
1758.99 62
1759.09 59
1759.18 57
1759.28 55
1759.38 55
1759.47 56
1759.57 59
1759.66 65
1759.76 71
1759.86 78
1759.95 85
1760.05 90
1760.15 94
1760.24 95
1760.34 95
1760.43 92
1760.53 88
1760.63 83
1760.72 78
1760.82 72
1760.91 66
1761.01 60
1761.11 54
1761.20 49
1761.30 44
1761.40 41
1761.49 38
1761.59 37
1761.68 38
1761.78 39
1761.88 40
1761.97 41
1762.07 41
1762.17 39
1762.26 35
1762.36 29
1762.45 23
1762.55 17
1762.65 13
1762.74 10
1762.84 8
1762.93 7
1763.03 7
1763.13 7
1763.22 7
1763.32 7
1763.42 7
1763.51 9
1763.61 12
1763.70 16
1763.80 21
1763.90 26
1763.99 30
1764.09 32
1764.19 31
1764.28 28
1764.38 23
1764.47 17
1764.57 11
1764.67 5
1764.76 1
1764.86 0
1764.96 0
1765.05 0
1765.15 0
1765.24 1
1765.34 2
1765.44 3
1765.53 4
1765.63 5
1765.73 6
1765.82 8
1765.92 12
1766.02 17
1766.11 23
1766.21 29
1766.30 35
1766.40 39
1766.50 43
1766.59 45
1766.69 45
1766.79 45
1766.88 44
1766.98 43
1767.07 43
1767.17 43
1767.27 43
1767.36 44
1767.46 46
1767.56 49
1767.65 52
1767.75 57
1767.85 62
1767.94 67
1768.04 72
1768.13 75
1768.23 77
1768.33 77
1768.42 74
1768.52 70
1768.62 65
1768.71 59
1768.81 53
1768.91 48
1769.00 43
1769.10 40
1769.20 37
1769.29 36
1769.39 37
1769.48 38
1769.58 40
1769.68 42
1769.77 44
1769.87 45
1769.97 44
1770.06 43
1770.16 40
1770.26 37
1770.35 33
1770.45 29
1770.54 26
1770.64 24
1770.74 23
1770.83 23
1770.93 24
1771.03 25
1771.12 27
1771.22 30
1771.32 32
1771.41 34
1771.51 35
1771.61 35
1771.70 34
1771.80 32
1771.90 29
1771.99 26
1772.09 23
1772.18 21
1772.28 20
1772.38 20
1772.47 21
1772.57 23
1772.67 25
1772.76 27
1772.86 27
1772.96 27
1773.05 25
1773.15 22
1773.25 20
1773.34 19
1773.44 19
1773.54 20
1773.63 22
1773.73 24
1773.83 25
1773.92 26
1774.02 26
1774.11 25
1774.21 24
1774.31 23
1774.40 22
1774.50 21
1774.60 20
1774.69 19
1774.79 18
1774.89 18
1774.98 19
1775.08 21
1775.18 24
1775.27 29
1775.37 35
1775.47 42
1775.56 49
1775.66 55
1775.76 61
1775.85 67
1775.95 71
1776.05 74
1776.14 76
1776.24 77
1776.34 77
1776.43 76
1776.53 74
1776.63 70
1776.72 65
1776.82 60
1776.92 54
1777.01 49
1777.11 45
1777.20 41
1777.30 38
1777.40 34
1777.49 29
1777.59 24
1777.69 17
1777.78 10
1777.88 5
1777.98 1
1778.07 0
1778.17 0
1778.27 0
1778.36 3
1778.46 6
1778.56 9
1778.65 12
1778.75 15
1778.85 19
1778.94 22
1779.04 26
1779.14 29
1779.23 32
1779.33 34
1779.43 35
1779.52 35
1779.62 34
1779.72 33
1779.81 31
1779.91 31
1780.01 31
1780.10 32
1780.20 34
1780.30 36
1780.39 39
1780.49 40
1780.59 40
1780.68 39
1780.78 37
1780.88 34
1780.97 31
1781.07 28
1781.17 26
1781.26 26
1781.36 26
1781.46 28
1781.56 31
1781.65 33
1781.75 35
1781.85 37
1781.94 37
1782.04 36
1782.14 33
1782.23 28
1782.33 22
1782.43 15
1782.52 8
1782.62 1
1782.72 0
1782.81 0
1782.91 0
1783.01 0
1783.10 0
1783.20 0
1783.30 0
1783.39 0
1783.49 3
1783.59 5
1783.68 7
1783.78 9
1783.88 11
1783.97 12
1784.07 13
1784.17 13
1784.26 13
1784.36 14
1784.46 15
1784.56 17
1784.65 20
1784.75 23
1784.85 26
1784.94 29
1785.04 32
1785.14 35
1785.23 38
1785.33 43
1785.43 48
1785.52 54
1785.62 60
1785.72 66
1785.81 70
1785.91 73
1786.01 73
1786.10 71
1786.20 69
1786.30 66
1786.40 62
1786.49 60
1786.59 58
1786.69 56
1786.78 54
1786.88 53
1786.98 52
1787.07 52
1787.17 52
1787.27 55
1787.36 58
1787.46 61
1787.56 65
1787.65 67
1787.75 69
1787.85 68
1787.95 66
1788.04 63
1788.14 59
1788.24 55
1788.33 49
1788.43 43
1788.53 36
1788.62 28
1788.72 21
1788.82 15
1788.91 11
1789.01 9
1789.11 9
1789.21 11
1789.30 14
1789.40 17
1789.50 19
1789.59 19
1789.69 19
1789.79 17
1789.88 16
1789.98 16
1790.08 17
1790.17 20
1790.27 25
1790.37 31
1790.47 38
1790.56 45
1790.66 52
1790.76 57
1790.85 61
1790.95 65
1791.05 68
1791.14 70
1791.24 73
1791.34 76
1791.44 79
1791.53 80
1791.63 80
1791.73 79
1791.82 75
1791.92 69
1792.02 62
1792.11 55
1792.21 48
1792.31 43
1792.41 40
1792.50 38
1792.60 37
1792.70 37
1792.79 37
1792.89 36
1792.99 36
1793.08 37
1793.18 39
1793.28 41
1793.38 44
1793.47 46
1793.57 48
1793.67 49
1793.76 48
1793.86 46
1793.96 43
1794.06 39
1794.15 35
1794.25 29
1794.35 24
1794.44 18
1794.54 12
1794.64 7
1794.74 3
1794.83 0
1794.93 0
1795.03 0
1795.12 0
1795.22 2
1795.32 5
1795.41 8
1795.51 10
1795.61 11
1795.71 12
1795.80 13
1795.90 12
1796.00 12
1796.09 12
1796.19 12
1796.29 12
1796.39 13
1796.48 13
1796.58 14
1796.68 15
1796.77 16
1796.87 17
1796.97 17
1797.07 15
1797.16 13
1797.26 9
1797.36 4
1797.45 0
1797.55 0
1797.65 0
1797.75 0
1797.84 0
1797.94 0
1798.04 0
1798.13 0
1798.23 3
1798.33 4
1798.43 5
1798.52 6
1798.62 7
1798.72 9
1798.82 12
1798.91 17
1799.01 23
1799.11 30
1799.20 37
1799.30 42
1799.40 45
1799.50 46
1799.59 45
1799.69 41
1799.79 37
1799.88 31
1799.98 26
1800.08 23
1800.18 21
1800.27 21
1800.37 21
1800.47 22
1800.57 23
1800.66 23
1800.76 22
1800.86 20
1800.95 16
1801.05 12
1801.15 9
1801.25 7
1801.34 6
1801.44 7
1801.54 9
1801.64 12
1801.73 15
1801.83 18
1801.93 19
1802.02 20
1802.12 19
1802.22 17
1802.32 14
1802.41 10
1802.51 6
1802.61 2
1802.71 0
1802.80 0
1802.90 0
1803.00 0
1803.09 4
1803.19 10
1803.29 16
1803.39 24
1803.48 30
1803.58 35
1803.68 38
1803.78 40
1803.87 40
1803.97 40
1804.07 39
1804.17 37
1804.26 36
1804.36 34
1804.46 31
1804.55 27
1804.65 22
1804.75 16
1804.85 10
1804.94 4
1805.04 1
1805.14 0
1805.24 1
1805.33 4
1805.43 7
1805.53 9
1805.63 11
1805.72 11
1805.82 11
1805.92 9
1806.02 8
1806.11 7
1806.21 8
1806.31 9
1806.40 11
1806.50 13
1806.60 15
1806.70 17
1806.79 18
1806.89 19
1806.99 20
1807.09 22
1807.18 24
1807.28 27
1807.38 31
1807.48 35
1807.57 38
1807.67 41
1807.77 42
1807.87 42
1807.96 41
1808.06 40
1808.16 38
1808.26 36
1808.35 34
1808.45 32
1808.55 29
1808.65 26
1808.74 21
1808.84 16
1808.94 10
1809.04 5
1809.13 0
1809.23 0
1809.33 0
1809.43 0
1809.52 0
1809.62 0
1809.72 0
1809.82 0
1809.91 1
1810.01 1
1810.11 1
1810.21 2
1810.30 3
1810.40 4
1810.50 6
1810.60 7
1810.69 8
1810.79 7
1810.89 7
1810.99 6
1811.08 5
1811.18 6
1811.28 10
1811.38 15
1811.47 23
1811.57 32
1811.67 41
1811.77 50
1811.86 56
1811.96 59
1812.06 61
1812.16 60
1812.25 58
1812.35 55
1812.45 52
1812.55 49
1812.64 46
1812.74 44
1812.84 41
1812.94 39
1813.03 38
1813.13 37
1813.23 37
1813.33 38
1813.42 38
1813.52 38
1813.62 37
1813.72 35
1813.82 34
1813.91 34
1814.01 34
1814.11 36
1814.21 38
1814.30 41
1814.40 42
1814.50 43
1814.60 42
1814.69 39
1814.79 36
1814.89 33
1814.99 29
1815.08 25
1815.18 23
1815.28 20
1815.38 19
1815.47 18
1815.57 18
1815.67 18
1815.77 18
1815.87 17
1815.96 15
1816.06 12
1816.16 9
1816.26 7
1816.35 7
1816.45 8
1816.55 11
1816.65 15
1816.74 20
1816.84 24
1816.94 28
1817.04 31
1817.14 33
1817.23 34
1817.33 35
1817.43 35
1817.53 36
1817.62 37
1817.72 39
1817.82 43
1817.92 47
1818.01 53
1818.11 59
1818.21 67
1818.31 74
1818.41 81
1818.50 86
1818.60 91
1818.70 93
1818.80 93
1818.89 91
1818.99 86
1819.09 78
1819.19 69
1819.29 59
1819.38 48
1819.48 38
1819.58 30
1819.68 24
1819.77 22
1819.87 22
1819.97 22
1820.07 23
1820.16 22
1820.26 20
1820.36 16
1820.46 11
1820.56 7
1820.65 4
1820.75 2
1820.85 2
1820.95 4
1821.05 7
1821.14 10
1821.24 13
1821.34 16
1821.44 18
1821.53 20
1821.63 21
1821.73 23
1821.83 25
1821.93 27
1822.02 30
1822.12 34
1822.22 37
1822.32 40
1822.41 43
1822.51 46
1822.61 47
1822.71 48
1822.81 48
1822.90 47
1823.00 45
1823.10 44
1823.20 43
1823.30 42
1823.39 43
1823.49 43
1823.59 44
1823.69 44
1823.78 43
1823.88 42
1823.98 39
1824.08 36
1824.18 34
1824.27 33
1824.37 33
1824.47 34
1824.57 35
1824.67 35
1824.76 34
1824.86 31
1824.96 27
1825.06 22
1825.15 16
1825.25 11
1825.35 7
1825.45 3
1825.55 1
1825.64 0
1825.74 0
1825.84 0
1825.94 0
1826.04 3
1826.13 8
1826.23 16
1826.33 24
1826.43 31
1826.53 37
1826.62 40
1826.72 40
1826.82 37
1826.92 32
1827.02 25
1827.11 19
1827.21 13
1827.31 8
1827.41 5
1827.51 2
1827.60 0
1827.70 0
1827.80 0
1827.90 0
1828.00 0
1828.09 0
1828.19 0
1828.29 0
1828.39 0
1828.49 2
1828.58 5
1828.68 8
1828.78 11
1828.88 13
1828.98 15
1829.07 15
1829.17 14
1829.27 13
1829.37 10
1829.47 8
1829.56 5
1829.66 3
1829.76 1
1829.86 0
1829.96 1
1830.05 2
1830.15 4
1830.25 7
1830.35 11
1830.45 14
1830.54 16
1830.64 17
1830.74 16
1830.84 15
1830.94 12
1831.03 10
1831.13 8
1831.23 7
1831.33 7
1831.43 8
1831.52 9
1831.62 10
1831.72 12
1831.82 14
1831.92 18
1832.01 23
1832.11 29
1832.21 36
1832.31 42
1832.41 47
1832.51 48
1832.60 47
1832.70 43
1832.80 37
1832.90 30
1833.00 25
1833.09 21
1833.19 20
1833.29 21
1833.39 24
1833.49 28
1833.58 33
1833.68 38
1833.78 43
1833.88 47
1833.98 49
1834.08 50
1834.17 50
1834.27 49
1834.37 47
1834.47 44
1834.57 41
1834.66 37
1834.76 33
1834.86 30
1834.96 27
1835.06 26
1835.16 25
1835.25 26
1835.35 28
1835.45 30
1835.55 31
1835.65 32
1835.74 32
1835.84 31
1835.94 30
1836.04 30
1836.14 29
1836.24 29
1836.33 29
1836.43 29
1836.53 28
1836.63 27
1836.73 26
1836.82 25
1836.92 24
1837.02 25
1837.12 27
1837.22 29
1837.32 32
1837.41 35
1837.51 38
1837.61 41
1837.71 44
1837.81 46
1837.91 48
1838.00 49
1838.10 48
1838.20 47
1838.30 45
1838.40 42
1838.49 40
1838.59 39
1838.69 40
1838.79 42
1838.89 45
1838.99 49
1839.08 52
1839.18 55
1839.28 57
1839.38 58
1839.48 59
1839.58 58
1839.67 58
1839.77 59
1839.87 60
1839.97 62
1840.07 65
1840.17 68
1840.26 70
1840.36 70
1840.46 69
1840.56 66
1840.66 61
1840.76 57
1840.85 55
1840.95 54
1841.05 55
1841.15 59
1841.25 65
1841.35 70
1841.44 74
1841.54 75
1841.64 73
1841.74 69
1841.84 62
1841.94 54
1842.03 46
1842.13 39
1842.23 35
1842.33 32
1842.43 30
1842.53 29
1842.62 28
1842.72 27
1842.82 26
1842.92 25
1843.02 25
1843.12 26
1843.21 29
1843.31 33
1843.41 37
1843.51 41
1843.61 44
1843.71 45
1843.81 43
1843.90 40
1844.00 35
1844.10 30
1844.20 27
1844.30 25
1844.40 25
1844.49 27
1844.59 31
1844.69 37
1844.79 43
1844.89 50
1844.99 57
1845.08 64
1845.18 71
1845.28 77
1845.38 83
1845.48 87
1845.58 89
1845.68 87
1845.77 82
1845.87 75
1845.97 66
1846.07 57
1846.17 49
1846.27 42
1846.36 37
1846.46 33
1846.56 31
1846.66 31
1846.76 31
1846.86 34
1846.96 38
1847.05 44
1847.15 51
1847.25 58
1847.35 64
1847.45 68
1847.55 70
1847.65 70
1847.74 67
1847.84 64
1847.94 60
1848.04 56
1848.14 52
1848.24 49
1848.33 47
1848.43 44
1848.53 42
1848.63 40
1848.73 37
1848.83 34
1848.93 31
1849.02 29
1849.12 27
1849.22 25
1849.32 25
1849.42 24
1849.52 23
1849.62 23
1849.71 22
1849.81 22
1849.91 24
1850.01 26
1850.11 29
1850.21 33
1850.31 37
1850.40 41
1850.50 44
1850.60 48
1850.70 50
1850.80 53
1850.90 55
1851.00 55
1851.09 55
1851.19 53
1851.29 49
1851.39 44
1851.49 39
1851.59 33
1851.69 26
1851.78 20
1851.88 15
1851.98 9
1852.08 5
1852.18 1
1852.28 0
1852.38 0
1852.48 0
1852.57 0
1852.67 0
1852.77 0
1852.87 0
1852.97 0
1853.07 1
1853.17 2
1853.26 3
1853.36 4
1853.46 5
1853.56 5
1853.66 5
1853.76 5
1853.86 4
1853.96 4
1854.05 5
1854.15 6
1854.25 7
1854.35 8
1854.45 10
1854.55 11
1854.65 11
1854.74 11
1854.84 11
1854.94 10
1855.04 8
1855.14 7
1855.24 6
1855.34 5
1855.44 4
1855.53 4
1855.63 4
1855.73 4
1855.83 5
1855.93 7
1856.03 10
1856.13 13
1856.23 16
1856.32 20
1856.42 24
1856.52 28
1856.62 33
1856.72 40
1856.82 47
1856.92 56
1857.02 65
1857.11 74
1857.21 82
1857.31 88
1857.41 92
1857.51 93
1857.61 93
1857.71 90
1857.81 86
1857.90 79
1858.00 71
1858.10 62
1858.20 52
1858.30 42
1858.40 34
1858.50 27
1858.60 23
1858.69 20
1858.79 20
1858.89 22
1858.99 25
1859.09 27
1859.19 30
1859.29 33
1859.39 36
1859.49 38
1859.58 41
1859.68 44
1859.78 47
1859.88 50
1859.98 52
1860.08 53
1860.18 53
1860.28 51
1860.37 48
1860.47 43
1860.57 37
1860.67 32
1860.77 28
1860.87 25
1860.97 26
1861.07 29
1861.17 34
1861.26 40
1861.36 46
1861.46 51
1861.56 55
1861.66 57
1861.76 58
1861.86 57
1861.96 55
1862.06 52
1862.15 48
1862.25 43
1862.35 38
1862.45 34
1862.55 29
1862.65 25
1862.75 22
1862.85 20
1862.95 19
1863.04 20
1863.14 23
1863.24 27
1863.34 31
1863.44 36
1863.54 41
1863.64 44
1863.74 46
1863.84 47
1863.94 47
1864.03 47
1864.13 47
1864.23 48
1864.33 49
1864.43 51
1864.53 52
1864.63 53
1864.73 55
1864.83 56
1864.92 57
1865.02 59
1865.12 60
1865.22 61
1865.32 60
1865.42 59
1865.52 55
1865.62 50
1865.72 44
1865.82 38
1865.91 32
1866.01 27
1866.11 24
1866.21 23
1866.31 23
1866.41 25
1866.51 27
1866.61 30
1866.71 32
1866.81 33
1866.90 33
1867.00 31
1867.10 28
1867.20 24
1867.30 20
1867.40 16
1867.50 13
1867.60 11
1867.70 10
1867.80 11
1867.90 13
1867.99 16
1868.09 20
1868.19 24
1868.29 28
1868.39 31
1868.49 33
1868.59 35
1868.69 35
1868.79 34
1868.89 33
1868.98 32
1869.08 30
1869.18 29
1869.28 29
1869.38 31
1869.48 35
1869.58 41
1869.68 50
1869.78 59
1869.88 69
1869.98 77
1870.07 82
1870.17 85
1870.27 84
1870.37 80
1870.47 74
1870.57 67
1870.67 60
1870.77 54
1870.87 49
1870.97 46
1871.07 43
1871.17 41
1871.26 39
1871.36 37
1871.46 36
1871.56 36
1871.66 36
1871.76 36
1871.86 37
1871.96 38
1872.06 38
1872.16 37
1872.26 35
1872.36 32
1872.45 28
1872.55 24
1872.65 20
1872.75 16
1872.85 14
1872.95 12
1873.05 12
1873.15 13
1873.25 14
1873.35 16
1873.45 18
1873.55 19
1873.64 20
1873.74 20
1873.84 20
1873.94 19
1874.04 19
1874.14 18
1874.24 18
1874.34 18
1874.44 19
1874.54 21
1874.64 24
1874.74 28
1874.84 31
1874.93 34
1875.03 37
1875.13 38
1875.23 39
1875.33 39
1875.43 38
1875.53 37
1875.63 37
1875.73 36
1875.83 36
1875.93 37
1876.03 39
1876.13 41
1876.22 44
1876.32 48
1876.42 51
1876.52 54
1876.62 55
1876.72 54
1876.82 51
1876.92 47
1877.02 43
1877.12 40
1877.22 38
1877.32 39
1877.42 41
1877.52 46
1877.61 52
1877.71 58
1877.81 63
1877.91 68
1878.01 72
1878.11 74
1878.21 74
1878.31 71
1878.41 67
1878.51 60
1878.61 52
1878.71 43
1878.81 35
1878.91 29
1879.01 26
1879.10 25
1879.20 27
1879.30 30
1879.40 36
1879.50 41
1879.60 48
1879.70 54
1879.80 59
1879.90 64
1880.00 68
1880.10 71
1880.20 73
1880.30 74
1880.40 75
1880.50 76
1880.60 77
1880.69 78
1880.79 78
1880.89 78
1880.99 78
1881.09 78
1881.19 78
1881.29 78
1881.39 78
1881.49 78
1881.59 77
1881.69 77
1881.79 76
1881.89 76
1881.99 75
1882.09 73
1882.19 71
1882.29 67
1882.38 61
1882.48 54
1882.58 46
1882.68 37
1882.78 29
1882.88 22
1882.98 16
1883.08 11
1883.18 8
1883.28 5
1883.38 2
1883.48 0
1883.58 0
1883.68 0
1883.78 0
1883.88 0
1883.98 0
1884.08 0
1884.17 0
1884.27 3
1884.37 8
1884.47 14
1884.57 20
1884.67 25
1884.77 31
1884.87 36
1884.97 41
1885.07 44
1885.17 46
1885.27 46
1885.37 45
1885.47 41
1885.57 37
1885.67 31
1885.77 25
1885.87 19
1885.97 13
1886.07 8
1886.16 3
1886.26 0
1886.36 0
1886.46 0
1886.56 0
1886.66 0
1886.76 0
1886.86 0
1886.96 0
1887.06 0
1887.16 2
1887.26 3
1887.36 5
1887.46 6
1887.56 8
1887.66 9
1887.76 11
1887.86 13
1887.96 15
1888.06 17
1888.16 17
1888.26 17
1888.36 14
1888.45 11
1888.55 6
1888.65 2
1888.75 0
1888.85 0
1888.95 0
1889.05 0
1889.15 1
1889.25 7
1889.35 12
1889.45 17
1889.55 20
1889.65 22
1889.75 21
1889.85 20
1889.95 17
1890.05 15
1890.15 12
1890.25 10
1890.35 9
1890.45 10
1890.55 12
1890.65 15
1890.75 18
1890.85 22
1890.95 25
1891.05 27
1891.14 28
1891.24 28
1891.34 27
1891.44 27
1891.54 27
1891.64 29
1891.74 31
1891.84 33
1891.94 36
1892.04 38
1892.14 39
1892.24 38
1892.34 36
1892.44 33
1892.54 29
1892.64 25
1892.74 21
1892.84 17
1892.94 15
1893.04 14
1893.14 14
1893.24 15
1893.34 15
1893.44 16
1893.54 18
1893.64 20
1893.74 22
1893.84 25
1893.94 28
1894.04 32
1894.14 36
1894.24 41
1894.34 44
1894.44 48
1894.54 50
1894.63 51
1894.73 52
1894.83 51
1894.93 49
1895.03 47
1895.13 44
1895.23 42
1895.33 41
1895.43 41
1895.53 41
1895.63 42
1895.73 43
1895.83 44
1895.93 43
1896.03 42
1896.13 41
1896.23 39
1896.33 37
1896.43 36
1896.53 36
1896.63 36
1896.73 37
1896.83 38
1896.93 39
1897.03 42
1897.13 44
1897.23 47
1897.33 50
1897.43 54
1897.53 56
1897.63 57
1897.73 57
1897.83 54
1897.93 51
1898.03 46
1898.13 41
1898.23 37
1898.33 34
1898.43 33
1898.53 33
1898.63 35
1898.73 38
1898.83 41
1898.93 45
1899.03 48
1899.13 51
1899.23 54
1899.33 55
1899.43 56
1899.53 56
1899.63 55
1899.73 52
1899.83 49
1899.93 45
1900.03 41
1900.13 38
1900.23 35
1900.33 33
1900.43 34
1900.53 35
1900.62 38
1900.72 42
1900.82 47
1900.92 50
1901.02 53
1901.12 55
1901.22 56
1901.32 55
1901.42 53
1901.52 50
1901.62 46
1901.72 40
1901.82 34
1901.92 27
1902.02 21
1902.12 16
1902.22 12
1902.32 10
1902.42 11
1902.52 14
1902.62 18
1902.72 23
1902.82 29
1902.92 35
1903.02 40
1903.12 43
1903.22 46
1903.32 46
1903.42 44
1903.52 41
1903.62 36
1903.72 31
1903.82 26
1903.92 21
1904.02 19
1904.12 17
1904.22 18
1904.32 19
1904.42 22
1904.52 25
1904.62 28
1904.72 31
1904.82 32
1904.92 33
1905.02 33
1905.12 32
1905.22 31
1905.32 30
1905.42 29
1905.52 28
1905.62 28
1905.72 28
1905.82 28
1905.92 29
1906.02 30
1906.12 31
1906.22 32
1906.32 34
1906.42 37
1906.52 41
1906.62 46
1906.72 51
1906.82 57
1906.92 63
1907.02 67
1907.13 68
1907.23 68
1907.33 64
1907.43 59
1907.53 52
1907.63 46
1907.73 42
1907.83 39
1907.93 39
1908.03 40
1908.13 43
1908.23 46
1908.33 49
1908.43 50
1908.53 51
1908.63 51
1908.73 49
1908.83 46
1908.93 42
1909.03 38
1909.13 35
1909.23 34
1909.33 34
1909.43 36
1909.53 39
1909.63 43
1909.73 48
1909.83 53
1909.93 57
1910.03 60
1910.13 63
1910.23 64
1910.33 65
1910.43 64
1910.53 64
1910.63 63
1910.73 64
1910.83 67
1910.93 71
1911.03 75
1911.13 80
1911.23 84
1911.33 85
1911.43 85
1911.53 82
1911.63 78
1911.73 73
1911.83 70
1911.93 68
1912.03 67
1912.13 67
1912.23 68
1912.33 69
1912.43 69
1912.53 69
1912.63 69
1912.73 68
1912.83 67
1912.93 65
1913.03 62
1913.13 59
1913.24 56
1913.34 54
1913.44 53
1913.54 53
1913.64 56
1913.74 60
1913.84 65
1913.94 71
1914.04 76
1914.14 81
1914.24 86
1914.34 90
1914.44 93
1914.54 97
1914.64 100
1914.74 105
1914.84 110
1914.94 116
1915.04 125
1915.14 135
1915.24 148
1915.34 161
1915.44 176
1915.54 191
1915.64 205
1915.74 218
1915.84 230
1915.94 242
1916.04 251
1916.14 259
1916.24 265
1916.34 269
1916.44 270
1916.54 269
1916.65 268
1916.75 265
1916.85 263
1916.95 260
1917.05 259
1917.15 257
1917.25 257
1917.35 257
1917.45 258
1917.55 260
1917.65 262
1917.75 265
1917.85 266
1917.95 266
1918.05 263
1918.15 257
1918.25 247
1918.35 235
1918.45 222
1918.55 208
1918.65 194
1918.75 181
1918.85 169
1918.95 158
1919.05 148
1919.15 139
1919.25 130
1919.36 122
1919.46 115
1919.56 109
1919.66 104
1919.76 100
1919.86 97
1919.96 94
1920.06 91
1920.16 88
1920.26 85
1920.36 84
1920.46 84
1920.56 86
1920.66 89
1920.76 93
1920.86 98
1920.96 102
1921.06 105
1921.16 107
1921.26 106
1921.36 104
1921.46 101
1921.56 96
1921.67 91
1921.77 86
1921.87 80
1921.97 75
1922.07 70
1922.17 65
1922.27 61
1922.37 57
1922.47 54
1922.57 52
1922.67 50
1922.77 49
1922.87 49
1922.97 49
1923.07 49
1923.17 48
1923.27 45
1923.37 41
1923.47 37
1923.57 33
1923.67 30
1923.78 28
1923.88 29
1923.98 33
1924.08 38
1924.18 45
1924.28 53
1924.38 60
1924.48 66
1924.58 71
1924.68 74
1924.78 75
1924.88 75
1924.98 73
1925.08 71
1925.18 69
1925.28 66
1925.38 64
1925.48 62
1925.59 60
1925.69 57
1925.79 54
1925.89 51
1925.99 48
1926.09 45
1926.19 42
1926.29 39
1926.39 37
1926.49 35
1926.59 33
1926.69 32
1926.79 30
1926.89 27
1926.99 24
1927.09 20
1927.19 16
1927.30 11
1927.40 8
1927.50 6
1927.60 6
1927.70 9
1927.80 14
1927.90 21
1928.00 29
1928.10 39
1928.20 50
1928.30 61
1928.40 72
1928.50 81
1928.60 88
1928.70 91
1928.80 92
1928.91 90
1929.01 87
1929.11 83
1929.21 79
1929.31 77
1929.41 75
1929.51 74
1929.61 72
1929.71 71
1929.81 68
1929.91 65
1930.01 62
1930.11 59
1930.21 58
1930.31 59
1930.42 61
1930.52 64
1930.62 67
1930.72 69
1930.82 71
1930.92 71
1931.02 69
1931.12 67
1931.22 66
1931.32 66
1931.42 67
1931.52 72
1931.62 78
1931.72 84
1931.83 90
1931.93 94
1932.03 95
1932.13 94
1932.23 90
1932.33 84
1932.43 77
1932.53 70
1932.63 64
1932.73 58
1932.83 52
1932.93 48
1933.03 44
1933.14 41
1933.24 41
1933.34 42
1933.44 45
1933.54 49
1933.64 53
1933.74 57
1933.84 59
1933.94 60
1934.04 58
1934.14 54
1934.24 50
1934.34 44
1934.45 40
1934.55 37
1934.65 35
1934.75 34
1934.85 34
1934.95 35
1935.05 37
1935.15 38
1935.25 39
1935.35 40
1935.45 41
1935.55 43
1935.66 45
1935.76 48
1935.86 50
1935.96 53
1936.06 57
1936.16 60
1936.26 64
1936.36 67
1936.46 71
1936.56 74
1936.66 76
1936.76 77
1936.87 76
1936.97 74
1937.07 71
1937.17 67
1937.27 64
1937.37 63
1937.47 63
1937.57 63
1937.67 64
1937.77 65
1937.87 65
1937.98 65
1938.08 64
1938.18 63
1938.28 63
1938.38 62
1938.48 62
1938.58 62
1938.68 61
1938.78 59
1938.88 56
1938.98 50
1939.09 44
1939.19 36
1939.29 27
1939.39 19
1939.49 11
1939.59 5
1939.69 0
1939.79 0
1939.89 0
1939.99 0
1940.09 0
1940.20 0
1940.30 0
1940.40 0
1940.50 0
1940.60 1
1940.70 7
1940.80 15
1940.90 23
1941.00 31
1941.10 39
1941.21 46
1941.31 51
1941.41 55
1941.51 56
1941.61 56
1941.71 53
1941.81 50
1941.91 46
1942.01 43
1942.11 41
1942.22 39
1942.32 39
1942.42 38
1942.52 37
1942.62 34
1942.72 31
1942.82 27
1942.92 25
1943.02 24
1943.12 26
1943.23 31
1943.33 39
1943.43 47
1943.53 55
1943.63 61
1943.73 65
1943.83 67
1943.93 68
1944.03 66
1944.13 65
1944.24 63
1944.34 60
1944.44 57
1944.54 54
1944.64 49
1944.74 44
1944.84 39
1944.94 33
1945.04 26
1945.15 20
1945.25 15
1945.35 10
1945.45 6
1945.55 3
1945.65 2
1945.75 3
1945.85 5
1945.95 8
1946.06 13
1946.16 18
1946.26 24
1946.36 29
1946.46 35
1946.56 39
1946.66 42
1946.76 44
1946.86 45
1946.97 44
1947.07 42
1947.17 41
1947.27 39
1947.37 38
1947.47 37
1947.57 37
1947.67 37
1947.77 37
1947.88 37
1947.98 36
1948.08 35
1948.18 34
1948.28 32
1948.38 31
1948.48 29
1948.58 27
1948.68 26
1948.79 25
1948.89 26
1948.99 26
1949.09 27
1949.19 27
1949.29 28
1949.39 27
1949.49 26
1949.60 24
1949.70 23
1949.80 22
1949.90 21
1950.00 21
1950.10 23
1950.20 25
1950.30 27
1950.40 30
1950.51 33
1950.61 36
1950.71 38
1950.81 41
1950.91 42
1951.01 43
1951.11 44
1951.21 44
1951.32 43
1951.42 41
1951.52 38
1951.62 34
1951.72 31
1951.82 29
1951.92 27
1952.02 26
1952.13 26
1952.23 25
1952.33 24
1952.43 22
1952.53 18
1952.63 14
1952.73 10
1952.83 7
1952.94 5
1953.04 6
1953.14 9
1953.24 13
1953.34 19
1953.44 24
1953.54 28
1953.65 31
1953.75 32
1953.85 33
1953.95 32
1954.05 32
1954.15 32
1954.25 32
1954.35 32
1954.46 33
1954.56 34
1954.66 35
1954.76 37
1954.86 39
1954.96 41
1955.06 44
1955.17 47
1955.27 50
1955.37 54
1955.47 58
1955.57 63
1955.67 67
1955.77 70
1955.87 73
1955.98 75
1956.08 76
1956.18 76
1956.28 75
1956.38 74
1956.48 71
1956.58 68
1956.69 64
1956.79 60
1956.89 56
1956.99 52
1957.09 49
1957.19 47
1957.29 47
1957.40 47
1957.50 48
1957.60 49
1957.70 51
1957.80 53
1957.90 55
1958.00 57
1958.10 59
1958.21 61
1958.31 63
1958.41 65
1958.51 67
1958.61 68
1958.71 68
1958.81 67
1958.92 62
1959.02 56
1959.12 47
1959.22 38
1959.32 28
1959.42 20
1959.53 14
1959.63 11
1959.73 11
1959.83 13
1959.93 17
1960.03 22
1960.13 27
1960.24 32
1960.34 36
1960.44 39
1960.54 41
1960.64 42
1960.74 42
1960.84 41
1960.95 39
1961.05 36
1961.15 32
1961.25 28
1961.35 25
1961.45 22
1961.55 22
1961.66 23
1961.76 26
1961.86 29
1961.96 33
1962.06 35
1962.16 37
1962.27 38
1962.37 39
1962.47 38
1962.57 37
1962.67 36
1962.77 35
1962.87 33
1962.98 30
1963.08 27
1963.18 24
1963.28 23
1963.38 22
1963.48 23
1963.59 25
1963.69 28
1963.79 31
1963.89 35
1963.99 37
1964.09 39
1964.19 40
1964.30 39
1964.40 38
1964.50 36
1964.60 33
1964.70 31
1964.80 29
1964.91 30
1965.01 32
1965.11 38
1965.21 46
1965.31 55
1965.41 65
1965.52 75
1965.62 82
1965.72 88
1965.82 91
1965.92 91
1966.02 89
1966.13 85
1966.23 81
1966.33 76
1966.43 72
1966.53 68
1966.63 65
1966.73 63
1966.84 61
1966.94 60
1967.04 60
1967.14 59
1967.24 58
1967.34 58
1967.45 56
1967.55 55
1967.65 52
1967.75 49
1967.85 46
1967.95 43
1968.06 41
1968.16 39
1968.26 38
1968.36 39
1968.46 40
1968.56 42
1968.67 44
1968.77 47
1968.87 50
1968.97 53
1969.07 56
1969.17 59
1969.28 62
1969.38 64
1969.48 64
1969.58 64
1969.68 64
1969.79 63
1969.89 63
1969.99 62
1970.09 62
1970.19 61
1970.29 60
1970.40 59
1970.50 58
1970.60 57
1970.70 57
1970.80 57
1970.90 58
1971.01 60
1971.11 62
1971.21 63
1971.31 63
1971.41 62
1971.51 61
1971.62 59
1971.72 58
1971.82 58
1971.92 58
1972.02 60
1972.13 61
1972.23 63
1972.33 65
1972.43 65
1972.53 64
1972.63 62
1972.74 59
1972.84 55
1972.94 52
1973.04 50
1973.14 49
1973.25 50
1973.35 52
1973.45 57
1973.55 62
1973.65 67
1973.75 71
1973.86 73
1973.96 74
1974.06 73
1974.16 71
1974.26 69
1974.37 67
1974.47 66
1974.57 65
1974.67 66
1974.77 66
1974.87 66
1974.98 65
1975.08 64
1975.18 62
1975.28 60
1975.38 58
1975.49 56
1975.59 53
1975.69 51
1975.79 49
1975.89 47
1975.99 45
1976.10 44
1976.20 44
1976.30 45
1976.40 47
1976.50 50
1976.61 54
1976.71 58
1976.81 63
1976.91 67
1977.01 70
1977.12 70
1977.22 69
1977.32 65
1977.42 60
1977.52 55
1977.63 50
1977.73 46
1977.83 44
1977.93 44
1978.03 44
1978.13 45
1978.24 47
1978.34 48
1978.44 49
1978.54 50
1978.64 50
1978.75 51
1978.85 52
1978.95 53
1979.05 54
1979.15 55
1979.26 56
1979.36 57
1979.46 58
1979.56 60
1979.66 62
1979.77 64
1979.87 65
1979.97 65
1980.07 63
1980.17 60
1980.28 57
1980.38 55
1980.48 53
1980.58 53
1980.68 54
1980.79 54
1980.89 54
1980.99 51
1981.09 47
1981.19 42
1981.30 37
1981.40 34
1981.50 33
1981.60 34
1981.70 38
1981.81 44
1981.91 50
1982.01 54
1982.11 57
1982.21 58
1982.32 55
1982.42 51
1982.52 46
1982.62 40
1982.72 34
1982.83 28
1982.93 23
1983.03 20
1983.13 18
1983.23 17
1983.34 19
1983.44 22
1983.54 27
1983.64 31
1983.75 34
1983.85 36
1983.95 37
1984.05 36
1984.15 34
1984.26 33
1984.36 31
1984.46 30
1984.56 30
1984.66 30
1984.77 30
1984.87 30
1984.97 31
1985.07 31
1985.17 30
1985.28 30
1985.38 30
1985.48 29
1985.58 28
1985.69 26
1985.79 24
1985.89 22
1985.99 19
1986.09 17
1986.20 15
1986.30 13
1986.40 13
1986.50 13
1986.60 13
1986.71 14
1986.81 15
1986.91 16
1987.01 17
1987.12 17
1987.22 17
1987.32 18
1987.42 19
1987.52 21
1987.63 25
1987.73 29
1987.83 35
1987.93 42
1988.03 49
1988.14 56
1988.24 63
1988.34 69
1988.44 74
1988.55 78
1988.65 81
1988.75 83
1988.85 84
1988.95 83
1989.06 82
1989.16 78
1989.26 73
1989.36 65
1989.47 57
1989.57 49
1989.67 41
1989.77 34
1989.87 30
1989.98 28
1990.08 30
1990.18 34
1990.28 41
1990.39 48
1990.49 55
1990.59 61
1990.69 66
1990.79 68
1990.90 69
1991.00 67
1991.10 64
1991.20 60
1991.31 57
1991.41 55
1991.51 55
1991.61 55
1991.72 56
1991.82 56
1991.92 55
1992.02 52
1992.12 48
1992.23 42
1992.33 37
1992.43 32
1992.53 29
1992.64 27
1992.74 26
1992.84 28
1992.94 31
1993.05 35
1993.15 41
1993.25 47
1993.35 54
1993.45 60
1993.56 65
1993.66 68
1993.76 70
1993.86 71
1993.97 72
1994.07 73
1994.17 74
1994.27 76
1994.38 81
1994.48 86
1994.58 92
1994.68 97
1994.79 101
1994.89 101
1994.99 98
1995.09 92
1995.19 82
1995.30 70
1995.40 58
1995.50 46
1995.60 36
1995.71 28
1995.81 21
1995.91 16
1996.01 11
1996.12 7
1996.22 2
1996.32 0
1996.42 0
1996.53 0
1996.63 0
1996.73 0
1996.83 0
1996.94 0
1997.04 0
1997.14 2
1997.24 8
1997.34 14
1997.45 22
1997.55 29
1997.65 37
1997.75 44
1997.86 49
1997.96 53
1998.06 55
1998.16 55
1998.27 53
1998.37 50
1998.47 46
1998.57 42
1998.68 39
1998.78 37
1998.88 35
1998.98 33
1999.09 31
1999.19 28
1999.29 24
1999.39 20
1999.50 16
1999.60 13
1999.70 12
1999.80 12
1999.91 14
2000.01 16
2000.11 19
2000.21 21
2000.32 22
2000.42 22
2000.52 22
2000.62 21
2000.73 20
2000.83 20
2000.93 21
2001.03 22
2001.14 22
2001.24 22
2001.34 20
2001.44 17
2001.55 13
2001.65 9
2001.75 6
2001.85 4
2001.96 4
2002.06 5
2002.16 8
2002.26 12
2002.37 16
2002.47 21
2002.57 26
2002.67 32
2002.78 38
2002.88 44
2002.98 48
2003.09 52
2003.19 53
2003.29 52
2003.39 49
2003.50 44
2003.60 39
2003.70 34
2003.80 29
2003.91 24
2004.01 20
2004.11 17
2004.21 15
2004.32 14
2004.42 15
2004.52 17
2004.62 21
2004.73 24
2004.83 26
2004.93 26
2005.03 25
2005.14 22
2005.24 17
2005.34 13
2005.44 10
2005.55 8
2005.65 9
2005.75 12
2005.86 16
2005.96 21
2006.06 26
2006.16 31
2006.27 35
2006.37 39
2006.47 43
2006.57 47
2006.68 51
2006.78 56
2006.88 60
2006.98 63
2007.09 65
2007.19 66
2007.29 65
2007.40 63
2007.50 61
2007.60 58
2007.70 56
2007.81 53
2007.91 49
2008.01 45
2008.11 40
2008.22 35
2008.32 30
2008.42 27
2008.53 25
2008.63 24
2008.73 24
2008.83 25
2008.94 26
2009.04 27
2009.14 29
2009.24 32
2009.35 35
2009.45 37
2009.55 40
2009.66 41
2009.76 41
2009.86 40
2009.96 38
2010.07 35
2010.17 32
2010.27 29
2010.37 26
2010.48 24
2010.58 23
2010.68 23
2010.79 25
2010.89 27
2010.99 30
2011.09 33
2011.20 35
2011.30 35
2011.40 34
2011.51 32
2011.61 30
2011.71 29
2011.81 31
2011.92 35
2012.02 41
2012.12 49
2012.22 57
2012.33 63
2012.43 67
2012.53 67
2012.64 65
2012.74 61
2012.84 56
2012.94 53
2013.05 51
2013.15 51
2013.25 54
2013.36 57
2013.46 61
2013.56 65
2013.66 68
2013.77 70
2013.87 72
2013.97 73
2014.08 73
2014.18 73
2014.28 73
2014.38 71
2014.49 68
2014.59 64
2014.69 60
2014.80 55
2014.90 52
2015.00 50
2015.10 50
2015.21 51
2015.31 53
2015.41 55
2015.52 55
2015.62 53
2015.72 49
2015.82 44
2015.93 39
2016.03 34
2016.13 29
2016.24 25
2016.34 23
2016.44 21
2016.54 20
2016.65 19
2016.75 19
2016.85 20
2016.96 22
2017.06 24
2017.16 27
2017.27 31
2017.37 35
2017.47 39
2017.57 43
2017.68 47
2017.78 51
2017.88 54
2017.99 55
2018.09 55
2018.19 54
2018.29 51
2018.40 48
2018.50 44
2018.60 40
2018.71 38
2018.81 37
2018.91 37
2019.02 38
2019.12 39
2019.22 40
2019.32 42
2019.43 43
2019.53 44
2019.63 46
2019.74 48
2019.84 51
2019.94 54
2020.05 57
2020.15 60
2020.25 62
2020.35 63
2020.46 62
2020.56 59
2020.66 55
2020.77 48
2020.87 40
2020.97 31
2021.08 23
2021.18 16
2021.28 12
2021.39 11
2021.49 14
2021.59 19
2021.69 24
2021.80 30
2021.90 34
2022.00 35
2022.11 33
2022.21 29
2022.31 24
2022.42 18
2022.52 14
2022.62 12
2022.72 14
2022.83 18
2022.93 25
2023.03 33
2023.14 41
2023.24 49
2023.34 55
2023.45 59
2023.55 63
2023.65 65
2023.76 67
2023.86 69
2023.96 70
2024.07 71
2024.17 72
2024.27 73
2024.37 75
2024.48 76
2024.58 78
2024.68 81
2024.79 83
2024.89 83
2024.99 82
2025.10 79
2025.20 74
2025.30 68
2025.41 62
2025.51 57
2025.61 52
2025.72 50
2025.82 48
2025.92 48
2026.02 48
2026.13 49
2026.23 50
2026.33 51
2026.44 52
2026.54 53
2026.64 53
2026.75 52
2026.85 51
2026.95 50
2027.06 49
2027.16 48
2027.26 47
2027.37 46
2027.47 45
2027.57 44
2027.68 41
2027.78 37
2027.88 33
2027.99 28
2028.09 24
2028.19 21
2028.29 20
2028.40 20
2028.50 23
2028.60 26
2028.71 30
2028.81 35
2028.91 39
2029.02 43
2029.12 46
2029.22 49
2029.33 52
2029.43 54
2029.53 55
2029.64 54
2029.74 52
2029.84 48
2029.95 42
2030.05 35
2030.15 28
2030.26 22
2030.36 17
2030.46 13
2030.57 12
2030.67 12
2030.77 14
2030.88 18
2030.98 23
2031.08 29
2031.19 34
2031.29 39
2031.39 41
2031.50 41
2031.60 39
2031.70 34
2031.81 28
2031.91 21
2032.01 15
2032.12 10
2032.22 6
2032.32 2
2032.43 0
2032.53 0
2032.63 0
2032.74 0
2032.84 0
2032.94 0
2033.05 0
2033.15 0
2033.25 0
2033.36 6
2033.46 14
2033.56 22
2033.67 29
2033.77 35
2033.87 41
2033.98 44
2034.08 47
2034.18 49
2034.29 50
2034.39 51
2034.49 52
2034.60 53
2034.70 55
2034.80 56
2034.91 58
2035.01 59
2035.11 60
2035.22 61
2035.32 61
2035.42 60
2035.53 59
2035.63 58
2035.73 55
2035.84 52
2035.94 49
2036.04 46
2036.15 43
2036.25 40
2036.35 38
2036.46 36
2036.56 35
2036.66 34
2036.77 34
2036.87 35
2036.97 37
2037.08 40
2037.18 44
2037.28 50
2037.39 57
2037.49 64
2037.60 72
2037.70 78
2037.80 83
2037.91 86
2038.01 88
2038.11 88
2038.22 88
2038.32 87
2038.42 87
2038.53 88
2038.63 90
2038.73 92
2038.84 95
2038.94 98
2039.04 102
2039.15 108
2039.25 116
2039.35 126
2039.46 137
2039.56 150
2039.66 163
2039.77 175
2039.87 186
2039.98 196
2040.08 206
2040.18 217
2040.29 230
2040.39 245
2040.49 262
2040.60 279
2040.70 295
2040.80 309
2040.91 318
2041.01 322
2041.11 322
2041.22 318
2041.32 311
2041.42 303
2041.53 294
2041.63 285
2041.74 277
2041.84 269
2041.94 261
2042.05 251
2042.15 240
2042.25 227
2042.36 211
2042.46 194
2042.56 176
2042.67 160
2042.77 147
2042.87 137
2042.98 131
2043.08 128
2043.19 126
2043.29 125
2043.39 123
2043.50 120
2043.60 115
2043.70 110
2043.81 104
2043.91 98
2044.01 93
2044.12 88
2044.22 83
2044.33 79
2044.43 76
2044.53 73
2044.64 70
2044.74 68
2044.84 66
2044.95 65
2045.05 62
2045.15 59
2045.26 56
2045.36 52
2045.47 49
2045.57 46
2045.67 45
2045.78 45
2045.88 48
2045.98 51
2046.09 56
2046.19 60
2046.29 63
2046.40 65
2046.50 65
2046.61 64
2046.71 62
2046.81 60
2046.92 57
2047.02 55
2047.12 53
2047.23 50
2047.33 48
2047.44 46
2047.54 44
2047.64 43
2047.75 42
2047.85 40
2047.95 40
2048.06 39
2048.16 38
2048.27 37
2048.37 36
2048.47 34
2048.58 32
2048.68 29
2048.78 25
2048.89 21
2048.99 17
2049.10 15
2049.20 13
2049.30 14
2049.41 17
2049.51 22
2049.61 29
2049.72 35
2049.82 42
2049.93 47
2050.03 50
2050.13 51
2050.24 50
2050.34 48
2050.44 44
2050.55 40
2050.65 35
2050.76 32
2050.86 29
2050.96 28
2051.07 29
2051.17 30
2051.27 32
2051.38 34
2051.48 35
2051.59 35
2051.69 33
2051.79 31
2051.90 29
2052.00 27
2052.10 27
2052.21 28
2052.31 31
2052.42 35
2052.52 39
2052.62 42
2052.73 43
2052.83 43
2052.94 41
2053.04 38
2053.14 35
2053.25 32
2053.35 30
2053.45 31
2053.56 32
2053.66 34
2053.77 36
2053.87 36
2053.97 35
2054.08 32
2054.18 27
2054.29 22
2054.39 17
2054.49 14
2054.60 12
2054.70 13
2054.81 15
2054.91 19
2055.01 23
2055.12 27
2055.22 30
2055.32 31
2055.43 32
2055.53 32
2055.64 32
2055.74 32
2055.84 33
2055.95 35
2056.05 37
2056.16 40
2056.26 44
2056.36 48
2056.47 52
2056.57 56
2056.68 59
2056.78 61
2056.88 62
2056.99 62
2057.09 60
2057.20 58
2057.30 55
2057.40 53
2057.51 52
2057.61 51
2057.72 51
2057.82 52
2057.92 53
2058.03 53
2058.13 53
2058.24 52
2058.34 52
2058.44 51
2058.55 51
2058.65 51
2058.75 50
2058.86 49
2058.96 46
2059.07 41
2059.17 37
2059.27 32
2059.38 29
2059.48 27
2059.59 28
2059.69 30
2059.79 33
2059.90 36
2060.00 38
2060.11 38
2060.21 35
2060.32 30
2060.42 22
2060.52 12
2060.63 2
2060.73 0
2060.84 0
2060.94 0
2061.04 0
2061.15 0
2061.25 0
2061.36 0
2061.46 0
2061.56 10
2061.67 20
2061.77 29
2061.88 37
2061.98 43
2062.08 47
2062.19 50
2062.29 52
2062.40 54
2062.50 55
2062.60 57
2062.71 58
2062.81 60
2062.92 62
2063.02 64
2063.12 65
2063.23 66
2063.33 64
2063.44 61
2063.54 57
2063.65 53
2063.75 49
2063.85 47
2063.96 47
2064.06 48
2064.17 49
2064.27 50
2064.37 50
2064.48 48
2064.58 43
2064.69 38
2064.79 32
2064.90 26
2065.00 20
2065.10 16
2065.21 14
2065.31 15
2065.42 17
2065.52 22
2065.62 28
2065.73 35
2065.83 42
2065.94 49
2066.04 53
2066.15 56
2066.25 57
2066.35 57
2066.46 55
2066.56 53
2066.67 50
2066.77 46
2066.87 43
2066.98 40
2067.08 37
2067.19 36
2067.29 37
2067.40 39
2067.50 42
2067.60 46
2067.71 50
2067.81 53
2067.92 56
2068.02 57
2068.12 56
2068.23 55
2068.33 53
2068.44 50
2068.54 48
2068.65 46
2068.75 45
2068.85 44
2068.96 43
2069.06 42
2069.17 40
2069.27 38
2069.38 36
2069.48 34
2069.58 32
2069.69 32
2069.79 32
2069.90 32
2070.00 33
2070.11 34
2070.21 36
2070.31 38
2070.42 42
2070.52 46
2070.63 51
2070.73 55
2070.84 58
2070.94 59
2071.04 56
2071.15 51
2071.25 43
2071.36 34
2071.46 26
2071.57 19
2071.67 16
2071.77 17
2071.88 20
2071.98 24
2072.09 28
2072.19 30
2072.30 30
2072.40 27
2072.50 22
2072.61 16
2072.71 11
2072.82 7
2072.92 5
2073.03 4
2073.13 4
2073.24 6
2073.34 8
2073.44 11
2073.55 14
2073.65 18
2073.76 23
2073.86 27
2073.97 32
2074.07 36
2074.17 39
2074.28 41
2074.38 42
2074.49 41
2074.59 39
2074.70 37
2074.80 34
2074.91 31
2075.01 28
2075.11 24
2075.22 22
2075.32 20
2075.43 19
2075.53 19
2075.64 22
2075.74 26
2075.85 31
2075.95 38
2076.05 45
2076.16 51
2076.26 57
2076.37 62
2076.47 65
2076.58 66
2076.68 67
2076.78 66
2076.89 63
2076.99 60
2077.10 55
2077.20 49
2077.31 42
2077.41 36
2077.52 30
2077.62 27
2077.73 25
2077.83 26
2077.93 28
2078.04 31
2078.14 34
2078.25 36
2078.35 37
2078.46 37
2078.56 37
2078.67 36
2078.77 36
2078.87 36
2078.98 36
2079.08 37
2079.19 37
2079.29 37
2079.40 36
2079.50 34
2079.61 32
2079.71 30
2079.81 29
2079.92 30
2080.02 32
2080.13 35
2080.23 39
2080.34 42
2080.44 45
2080.55 46
2080.65 44
2080.76 42
2080.86 38
2080.96 34
2081.07 30
2081.17 27
2081.28 24
2081.38 22
2081.49 20
2081.59 18
2081.70 17
2081.80 15
2081.91 14
2082.01 14
2082.12 14
2082.22 15
2082.32 16
2082.43 17
2082.53 18
2082.64 17
2082.74 16
2082.85 14
2082.95 11
2083.06 8
2083.16 6
2083.27 5
2083.37 5
2083.47 8
2083.58 12
2083.68 17
2083.79 24
2083.89 30
2084.00 36
2084.10 41
2084.21 45
2084.31 46
2084.42 45
2084.52 42
2084.63 38
2084.73 33
2084.84 28
2084.94 24
2085.04 22
2085.15 21
2085.25 20
2085.36 20
2085.46 19
2085.57 17
2085.67 14
2085.78 9
2085.88 3
2085.99 0
2086.09 0
2086.20 0
2086.30 0
2086.41 0
2086.51 0
2086.61 0
2086.72 0
2086.82 4
2086.93 12
2087.03 20
2087.14 27
2087.24 33
2087.35 38
2087.45 41
2087.56 42
2087.66 42
2087.77 42
2087.87 42
2087.98 42
2088.08 44
2088.19 46
2088.29 49
2088.39 51
2088.50 53
2088.60 54
2088.71 54
2088.81 52
2088.92 49
2089.02 44
2089.13 39
2089.23 34
2089.34 27
2089.44 20
2089.55 12
2089.65 4
2089.76 0
2089.86 0
2089.97 0
2090.07 0
2090.18 0
2090.28 0
2090.39 0
2090.49 0
2090.59 3
2090.70 12
2090.80 21
2090.91 31
2091.01 41
2091.12 50
2091.22 57
2091.33 62
2091.43 64
2091.54 64
2091.64 61
2091.75 56
2091.85 51
2091.96 46
2092.06 41
2092.17 38
2092.27 37
2092.38 38
2092.48 40
2092.59 43
2092.69 46
2092.80 48
2092.90 49
2093.01 49
2093.11 48
2093.22 46
2093.32 44
2093.43 43
2093.53 41
2093.63 39
2093.74 38
2093.84 37
2093.95 36
2094.05 36
2094.16 36
2094.26 37
2094.37 38
2094.47 40
2094.58 42
2094.68 45
2094.79 49
2094.89 53
2095.00 56
2095.10 59
2095.21 61
2095.31 61
2095.42 58
2095.52 53
2095.63 47
2095.73 41
2095.84 34
2095.94 29
2096.05 24
2096.15 20
2096.26 16
2096.36 13
2096.47 10
2096.57 9
2096.68 8
2096.78 8
2096.89 9
2096.99 11
2097.10 14
2097.20 16
2097.31 20
2097.41 23
2097.52 27
2097.62 31
2097.73 35
2097.83 39
2097.94 43
2098.04 45
2098.15 46
2098.25 46
2098.36 45
2098.46 44
2098.57 44
2098.67 45
2098.78 47
2098.88 50
2098.99 54
2099.09 58
2099.20 62
2099.30 64
2099.41 64
2099.51 63
2099.62 60
2099.72 56
2099.83 52
2099.93 48
2100.04 44
2100.14 40
2100.25 36
2100.35 33
2100.46 29
2100.56 25
2100.67 22
2100.77 20
2100.88 18
2100.98 17
2101.09 17
2101.19 17
2101.30 18
2101.40 20
2101.51 23
2101.61 26
2101.72 29
2101.82 33
2101.93 36
2102.03 38
2102.14 40
2102.24 41
2102.35 42
2102.45 44
2102.56 46
2102.66 48
2102.77 50
2102.87 52
2102.98 53
2103.08 52
2103.19 50
2103.29 47
2103.40 42
2103.50 37
2103.61 31
2103.71 26
2103.82 23
2103.92 21
2104.03 21
2104.14 23
2104.24 27
2104.35 32
2104.45 38
2104.56 43
2104.66 48
2104.77 52
2104.87 54
2104.98 54
2105.08 53
2105.19 51
2105.29 48
2105.40 44
2105.50 41
2105.61 37
2105.71 35
2105.82 32
2105.92 30
2106.03 28
2106.13 27
2106.24 26
2106.34 27
2106.45 28
2106.55 30
2106.66 34
2106.76 38
2106.87 42
2106.97 45
2107.08 46
2107.19 47
2107.29 46
2107.40 45
2107.50 44
2107.61 45
2107.71 46
2107.82 49
2107.92 52
2108.03 54
2108.13 55
2108.24 54
2108.34 51
2108.45 46
2108.55 40
2108.66 34
2108.76 28
2108.87 22
2108.97 17
2109.08 13
2109.18 10
2109.29 8
2109.40 8
2109.50 9
2109.61 12
2109.71 17
2109.82 25
2109.92 35
2110.03 47
2110.13 59
2110.24 71
2110.34 81
2110.45 89
2110.55 92
2110.66 92
2110.76 89
2110.87 83
2110.97 77
2111.08 72
2111.18 68
2111.29 67
2111.40 68
2111.50 70
2111.61 74
2111.71 76
2111.82 78
2111.92 78
2112.03 77
2112.13 76
2112.24 73
2112.34 70
2112.45 67
2112.55 62
2112.66 58
2112.76 54
2112.87 51
2112.98 48
2113.08 48
2113.19 48
2113.29 50
2113.40 52
2113.50 53
2113.61 52
2113.71 50
2113.82 45
2113.92 38
2114.03 31
2114.13 24
2114.24 18
2114.35 14
2114.45 12
2114.56 11
2114.66 11
2114.77 11
2114.87 12
2114.98 11
2115.08 11
2115.19 11
2115.29 12
2115.40 14
2115.50 18
2115.61 21
2115.72 25
2115.82 28
2115.93 30
2116.03 30
2116.14 29
2116.24 28
2116.35 27
2116.45 27
2116.56 27
2116.66 29
2116.77 31
2116.88 35
2116.98 38
2117.09 43
2117.19 47
2117.30 53
2117.40 59
2117.51 65
2117.61 69
2117.72 73
2117.82 75
2117.93 75
2118.04 75
2118.14 74
2118.25 73
2118.35 73
2118.46 73
2118.56 73
2118.67 72
2118.77 69
2118.88 66
2118.99 62
2119.09 59
2119.20 57
2119.30 56
2119.41 57
2119.51 59
2119.62 61
2119.72 62
2119.83 62
2119.93 61
2120.04 59
2120.15 55
2120.25 51
2120.36 47
2120.46 43
2120.57 39
2120.67 35
2120.78 31
2120.88 26
2120.99 22
2121.10 19
2121.20 17
2121.31 16
2121.41 16
2121.52 19
2121.62 23
2121.73 28
2121.83 33
2121.94 38
2122.05 43
2122.15 47
2122.26 50
2122.36 52
2122.47 54
2122.57 57
2122.68 60
2122.78 65
2122.89 70
2123.00 76
2123.10 82
2123.21 87
2123.31 89
2123.42 90
2123.52 89
2123.63 86
2123.74 81
2123.84 76
2123.95 71
2124.05 67
2124.16 63
2124.26 60
2124.37 58
2124.47 57
2124.58 56
2124.69 55
2124.79 55
2124.90 55
2125.00 54
2125.11 53
2125.21 52
2125.32 51
2125.43 50
2125.53 50
2125.64 50
2125.74 50
2125.85 50
2125.95 49
2126.06 48
2126.17 48
2126.27 48
2126.38 49
2126.48 52
2126.59 57
2126.69 62
2126.80 67
2126.91 71
2127.01 73
2127.12 71
2127.22 68
2127.33 63
2127.43 57
2127.54 52
2127.65 47
2127.75 44
2127.86 42
2127.96 40
2128.07 38
2128.17 36
2128.28 33
2128.39 29
2128.49 25
2128.60 21
2128.70 16
2128.81 11
2128.91 6
2129.02 2
2129.13 0
2129.23 0
2129.34 0
2129.44 0
2129.55 0
2129.65 0
2129.76 0
2129.87 0
2129.97 0
2130.08 0
2130.18 0
2130.29 1
2130.39 4
2130.50 7
2130.61 10
2130.71 13
2130.82 15
2130.92 17
2131.03 17
2131.14 17
2131.24 17
2131.35 16
2131.45 17
2131.56 18
2131.66 21
2131.77 25
2131.88 31
2131.98 38
2132.09 45
2132.19 51
2132.30 55
2132.41 58
2132.51 59
2132.62 57
2132.72 54
2132.83 49
2132.93 45
2133.04 40
2133.15 35
2133.25 30
2133.36 25
2133.46 21
2133.57 18
2133.68 16
2133.78 17
2133.89 19
2133.99 24
2134.10 30
2134.20 36
2134.31 42
2134.42 46
2134.52 47
2134.63 46
2134.73 43
2134.84 39
2134.95 34
2135.05 32
2135.16 32
2135.26 35
2135.37 41
2135.48 50
2135.58 60
2135.69 69
2135.79 78
2135.90 85
2136.01 91
2136.11 95
2136.22 98
2136.32 102
2136.43 104
2136.53 107
2136.64 109
2136.75 111
2136.85 111
2136.96 110
2137.06 107
2137.17 103
2137.28 97
2137.38 90
2137.49 82
2137.59 74
2137.70 67
2137.81 59
2137.91 53
2138.02 47
2138.12 42
2138.23 37
2138.34 33
2138.44 31
2138.55 29
2138.65 28
2138.76 30
2138.87 33
2138.97 38
2139.08 44
2139.18 50
2139.29 55
2139.40 59
2139.50 61
2139.61 62
2139.71 62
2139.82 62
2139.93 61
2140.03 61
2140.14 62
2140.24 63
2140.35 63
2140.46 64
2140.56 63
2140.67 62
2140.77 61
2140.88 61
2140.99 61
2141.09 62
2141.20 63
2141.30 63
2141.41 63
2141.52 62
2141.62 58
2141.73 54
2141.84 47
2141.94 40
2142.05 34
2142.15 28
2142.26 24
2142.37 21
2142.47 21
2142.58 22
2142.68 24
2142.79 28
2142.90 32
2143.00 36
2143.11 41
2143.21 45
2143.32 49
2143.43 53
2143.53 55
2143.64 55
2143.74 55
2143.85 52
2143.96 49
2144.06 46
2144.17 43
2144.28 40
2144.38 38
2144.49 37
2144.59 36
2144.70 36
2144.81 35
2144.91 35
2145.02 34
2145.12 35
2145.23 36
2145.34 37
2145.44 40
2145.55 43
2145.66 47
2145.76 52
2145.87 57
2145.97 63
2146.08 69
2146.19 75
2146.29 80
2146.40 83
2146.50 84
2146.61 84
2146.72 81
2146.82 77
2146.93 72
2147.04 67
2147.14 63
2147.25 60
2147.35 59
2147.46 58
2147.57 57
2147.67 55
2147.78 53
2147.89 49
2147.99 44
2148.10 39
2148.20 35
2148.31 32
2148.42 32
2148.52 33
2148.63 35
2148.74 38
2148.84 39
2148.95 39
2149.05 37
2149.16 33
2149.27 29
2149.37 26
2149.48 23
2149.59 23
2149.69 24
2149.80 26
2149.90 28
2150.01 31
2150.12 34
2150.22 37
2150.33 39
2150.44 41
2150.54 43
2150.65 44
2150.75 44
2150.86 43
2150.97 43
2151.07 41
2151.18 41
2151.29 40
2151.39 40
2151.50 41
2151.60 42
2151.71 44
2151.82 46
2151.92 47
2152.03 48
2152.14 46
2152.24 43
2152.35 38
2152.46 31
2152.56 23
2152.67 16
2152.77 10
2152.88 6
2152.99 5
2153.09 7
2153.20 9
2153.31 12
2153.41 14
2153.52 15
2153.63 14
2153.73 14
2153.84 13
2153.94 12
2154.05 12
2154.16 13
2154.26 13
2154.37 13
2154.48 12
2154.58 11
2154.69 9
2154.80 9
2154.90 9
2155.01 10
2155.11 12
2155.22 15
2155.33 18
2155.43 20
2155.54 21
2155.65 22
2155.75 22
2155.86 20
2155.97 18
2156.07 15
2156.18 12
2156.29 9
2156.39 6
2156.50 5
2156.60 4
2156.71 5
2156.82 7
2156.92 8
2157.03 9
2157.14 10
2157.24 10
2157.35 11
2157.46 13
2157.56 16
2157.67 20
2157.78 26
2157.88 32
2157.99 36
2158.09 39
2158.20 40
2158.31 39
2158.41 35
2158.52 29
2158.63 23
2158.73 15
2158.84 8
2158.95 1
2159.05 0
2159.16 0
2159.27 0
2159.37 0
2159.48 0
2159.59 0
2159.69 0
2159.80 0
2159.91 3
2160.01 11
2160.12 20
2160.22 28
2160.33 36
2160.44 42
2160.54 45
2160.65 46
2160.76 45
2160.86 44
2160.97 42
2161.08 41
2161.18 41
2161.29 43
2161.40 46
2161.50 49
2161.61 51
2161.72 52
2161.82 52
2161.93 52
2162.04 51
2162.14 49
2162.25 48
2162.36 46
2162.46 45
2162.57 44
2162.68 43
2162.78 42
2162.89 42
2163.00 41
2163.10 39
2163.21 37
2163.32 34
2163.42 30
2163.53 27
2163.64 24
2163.74 22
2163.85 22
2163.95 23
2164.06 27
2164.17 31
2164.27 38
2164.38 45
2164.49 54
2164.59 64
2164.70 74
2164.81 83
2164.91 91
2165.02 96
2165.13 98
2165.23 97
2165.34 93
2165.45 87
2165.55 79
2165.66 71
2165.77 62
2165.87 54
2165.98 46
2166.09 41
2166.19 37
2166.30 35
2166.41 35
2166.51 36
2166.62 38
2166.73 40
2166.83 41
2166.94 42
2167.05 42
2167.15 40
2167.26 38
2167.37 34
2167.47 30
2167.58 27
2167.69 25
2167.79 25
2167.90 26
2168.01 30
2168.12 34
2168.22 38
2168.33 40
2168.44 42
2168.54 42
2168.65 40
2168.76 38
2168.86 37
2168.97 35
2169.08 34
2169.18 33
2169.29 32
2169.40 30
2169.50 28
2169.61 26
2169.72 23
2169.82 21
2169.93 20
2170.04 20
2170.14 20
2170.25 20
2170.36 20
2170.46 20
2170.57 20
2170.68 20
2170.78 20
2170.89 20
2171.00 21
2171.10 23
2171.21 24
2171.32 24
2171.42 24
2171.53 23
2171.64 22
2171.75 20
2171.85 19
2171.96 19
2172.07 19
2172.17 20
2172.28 21
2172.39 23
2172.49 24
2172.60 24
2172.71 24
2172.81 24
2172.92 24
2173.03 25
2173.13 25
2173.24 27
2173.35 29
2173.45 31
2173.56 32
2173.67 32
2173.77 31
2173.88 29
2173.99 26
2174.10 22
2174.20 18
2174.31 15
2174.42 14
2174.52 14
2174.63 16
2174.74 19
2174.84 22
2174.95 24
2175.06 25
2175.16 25
2175.27 25
2175.38 25
2175.49 28
2175.59 34
2175.70 42
2175.81 51
2175.91 61
2176.02 70
2176.13 75
2176.23 77
2176.34 76
2176.45 71
2176.55 65
2176.66 58
2176.77 52
2176.87 47
2176.98 42
2177.09 39
2177.20 37
2177.30 36
2177.41 36
2177.52 38
2177.62 42
2177.73 48
2177.84 55
2177.94 62
2178.05 70
2178.16 77
2178.27 82
2178.37 85
2178.48 85
2178.59 84
2178.69 80
2178.80 76
2178.91 72
2179.01 69
2179.12 68
2179.23 68
2179.34 71
2179.44 76
2179.55 81
2179.66 86
2179.76 90
2179.87 92
2179.98 91
2180.08 88
2180.19 83
2180.30 77
2180.41 71
2180.51 65
2180.62 61
2180.73 57
2180.83 55
2180.94 52
2181.05 50
2181.15 48
2181.26 47
2181.37 46
2181.48 45
2181.58 45
2181.69 45
2181.80 45
2181.90 44
2182.01 42
2182.12 40
2182.23 38
2182.33 36
2182.44 35
2182.55 37
2182.65 41
2182.76 47
2182.87 55
2182.97 64
2183.08 71
2183.19 77
2183.30 81
2183.40 83
2183.51 83
2183.62 82
2183.72 82
2183.83 81
2183.94 80
2184.05 79
2184.15 78
2184.26 77
2184.37 75
2184.47 73
2184.58 71
2184.69 70
2184.80 69
2184.90 69
2185.01 70
2185.12 69
2185.22 69
2185.33 67
2185.44 63
2185.55 57
2185.65 50
2185.76 42
2185.87 35
2185.97 28
2186.08 23
2186.19 20
2186.30 20
2186.40 20
2186.51 20
2186.62 20
2186.72 19
2186.83 16
2186.94 13
2187.05 10
2187.15 7
2187.26 5
2187.37 5
2187.47 6
2187.58 9
2187.69 12
2187.80 16
2187.90 22
2188.01 28
2188.12 35
2188.23 43
2188.33 51
2188.44 59
2188.55 66
2188.65 71
2188.76 75
2188.87 77
2188.98 77
2189.08 76
2189.19 73
2189.30 71
2189.40 68
2189.51 66
2189.62 64
2189.73 65
2189.83 66
2189.94 70
2190.05 74
2190.16 79
2190.26 83
2190.37 86
2190.48 88
2190.58 87
2190.69 85
2190.80 82
2190.91 77
2191.01 73
2191.12 69
2191.23 66
2191.34 64
2191.44 64
2191.55 65
2191.66 67
2191.76 70
2191.87 72
2191.98 74
2192.09 77
2192.19 79
2192.30 81
2192.41 83
2192.52 84
2192.62 83
2192.73 82
2192.84 78
2192.95 72
2193.05 66
2193.16 60
2193.27 54
2193.37 49
2193.48 46
2193.59 44
2193.70 42
2193.80 41
2193.91 39
2194.02 37
2194.13 34
2194.23 32
2194.34 31
2194.45 30
2194.56 30
2194.66 31
2194.77 34
2194.88 37
2194.98 42
2195.09 47
2195.20 53
2195.31 58
2195.41 63
2195.52 66
2195.63 67
2195.74 66
2195.84 63
2195.95 58
2196.06 52
2196.17 46
2196.27 39
2196.38 33
2196.49 28
2196.60 24
2196.70 22
2196.81 21
2196.92 22
2197.03 24
2197.13 27
2197.24 32
2197.35 36
2197.46 41
2197.56 46
2197.67 49
2197.78 52
2197.89 53
2197.99 54
2198.10 55
2198.21 56
2198.31 59
2198.42 62
2198.53 65
2198.64 68
2198.74 70
2198.85 72
2198.96 73
2199.07 72
2199.17 71
2199.28 70
2199.39 68
2199.50 66
2199.60 63
2199.71 60
2199.82 58
2199.93 55
2200.03 53
2200.14 52
2200.25 51
2200.36 51
2200.46 51
2200.57 51
2200.68 51
2200.79 51
2200.89 49
2201.00 46
2201.11 42
2201.22 37
2201.32 31
2201.43 26
2201.54 21
2201.65 17
2201.75 15
2201.86 16
2201.97 20
2202.08 27
2202.19 36
2202.29 47
2202.40 58
2202.51 67
2202.62 76
2202.72 82
2202.83 87
2202.94 91
2203.05 94
2203.15 98
2203.26 100
2203.37 101
2203.48 100
2203.58 96
2203.69 90
2203.80 83
2203.91 75
2204.01 67
2204.12 61
2204.23 57
2204.34 56
2204.44 58
2204.55 62
2204.66 68
2204.77 73
2204.87 79
2204.98 82
2205.09 84
2205.20 84
2205.31 82
2205.41 80
2205.52 77
2205.63 74
2205.74 70
2205.84 66
2205.95 61
2206.06 57
2206.17 52
2206.27 48
2206.38 44
2206.49 42
2206.60 40
2206.70 39
2206.81 37
2206.92 36
2207.03 34
2207.14 33
2207.24 32
2207.35 31
2207.46 30
2207.57 30
2207.67 29
2207.78 28
2207.89 26
2208.00 24
2208.10 22
2208.21 19
2208.32 16
2208.43 14
2208.54 12
2208.64 12
2208.75 13
2208.86 15
2208.97 17
2209.07 21
2209.18 24
2209.29 27
2209.40 28
2209.51 29
2209.61 28
2209.72 27
2209.83 24
2209.94 21
2210.04 18
2210.15 15
2210.26 12
2210.37 10
2210.47 8
2210.58 7
2210.69 7
2210.80 7
2210.91 7
2211.01 7
2211.12 7
2211.23 6
2211.34 4
2211.44 1
2211.55 0
2211.66 0
2211.77 0
2211.88 0
2211.98 0
2212.09 0
2212.20 0
2212.31 3
2212.41 7
2212.52 11
2212.63 14
2212.74 17
2212.85 21
2212.95 25
2213.06 30
2213.17 37
2213.28 43
2213.39 50
2213.49 55
2213.60 58
2213.71 58
2213.82 55
2213.92 48
2214.03 40
2214.14 30
2214.25 20
2214.36 11
2214.46 4
2214.57 0
2214.68 0
2214.79 0
2214.90 0
2215.00 0
2215.11 0
2215.22 0
2215.33 0
2215.43 0
2215.54 0
2215.65 2
2215.76 5
2215.87 9
2215.97 13
2216.08 16
2216.19 19
2216.30 20
2216.41 20
2216.51 21
2216.62 23
2216.73 26
2216.84 31
2216.95 37
2217.05 44
2217.16 49
2217.27 53
2217.38 55
2217.48 55
2217.59 52
2217.70 49
2217.81 44
2217.92 40
2218.02 35
2218.13 32
2218.24 29
2218.35 27
2218.46 26
2218.56 25
2218.67 23
2218.78 22
2218.89 20
2219.00 19
2219.10 18
2219.21 18
2219.32 19
2219.43 21
2219.54 24
2219.64 28
2219.75 31
2219.86 34
2219.97 37
2220.08 39
2220.18 41
2220.29 41
2220.40 41
2220.51 39
2220.62 36
2220.72 32
2220.83 28
2220.94 25
2221.05 22
2221.16 21
2221.26 22
2221.37 25
2221.48 29
2221.59 35
2221.70 41
2221.80 48
2221.91 55
2222.02 62
2222.13 69
2222.24 74
2222.34 78
2222.45 81
2222.56 82
2222.67 81
2222.78 79
2222.88 76
2222.99 73
2223.10 71
2223.21 72
2223.32 74
2223.42 79
2223.53 86
2223.64 95
2223.75 104
2223.86 112
2223.97 120
2224.07 127
2224.18 132
2224.29 134
2224.40 134
2224.51 132
2224.61 129
2224.72 125
2224.83 121
2224.94 116
2225.05 111
2225.15 106
2225.26 100
2225.37 95
2225.48 89
2225.59 82
2225.70 75
2225.80 68
2225.91 61
2226.02 55
2226.13 51
2226.24 48
2226.34 47
2226.45 48
2226.56 51
2226.67 56
2226.78 61
2226.88 66
2226.99 72
2227.10 77
2227.21 83
2227.32 87
2227.43 91
2227.53 93
2227.64 94
2227.75 92
2227.86 88
2227.97 80
2228.07 71
2228.18 60
2228.29 49
2228.40 40
2228.51 34
2228.62 31
2228.72 32
2228.83 35
2228.94 40
2229.05 45
2229.16 49
2229.26 51
2229.37 52
2229.48 52
2229.59 50
2229.70 48
2229.81 46
2229.91 45
2230.02 45
2230.13 45
2230.24 46
2230.35 46
2230.46 47
2230.56 47
2230.67 46
2230.78 45
2230.89 44
2231.00 43
2231.10 42
2231.21 42
2231.32 41
2231.43 41
2231.54 41
2231.65 41
2231.75 42
2231.86 42
2231.97 44
2232.08 46
2232.19 48
2232.30 51
2232.40 54
2232.51 57
2232.62 59
2232.73 61
2232.84 61
2232.95 61
2233.05 60
2233.16 57
2233.27 55
2233.38 52
2233.49 49
2233.60 48
2233.70 47
2233.81 47
2233.92 47
2234.03 48
2234.14 47
2234.25 46
2234.35 44
2234.46 42
2234.57 40
2234.68 38
2234.79 38
2234.90 41
2235.00 45
2235.11 50
2235.22 57
2235.33 63
2235.44 70
2235.55 76
2235.65 81
2235.76 87
2235.87 91
2235.98 95
2236.09 99
2236.20 101
2236.30 102
2236.41 102
2236.52 101
2236.63 100
2236.74 99
2236.85 97
2236.95 95
2237.06 92
2237.17 87
2237.28 82
2237.39 76
2237.50 68
2237.61 61
2237.71 54
2237.82 48
2237.93 45
2238.04 45
2238.15 48
2238.26 54
2238.36 64
2238.47 75
2238.58 88
2238.69 101
2238.80 112
2238.91 122
2239.01 129
2239.12 136
2239.23 140
2239.34 144
2239.45 148
2239.56 151
2239.67 153
2239.77 154
2239.88 153
2239.99 148
2240.10 142
2240.21 134
2240.32 127
2240.43 122
2240.53 120
2240.64 122
2240.75 127
2240.86 134
2240.97 141
2241.08 147
2241.18 150
2241.29 149
2241.40 145
2241.51 138
2241.62 131
2241.73 123
2241.84 116
2241.94 109
2242.05 104
2242.16 99
2242.27 95
2242.38 91
2242.49 87
2242.60 83
2242.70 79
2242.81 76
2242.92 73
2243.03 71
2243.14 70
2243.25 70
2243.36 72
2243.46 75
2243.57 79
2243.68 83
2243.79 88
2243.90 93
2244.01 97
2244.12 101
2244.22 104
2244.33 106
2244.44 106
2244.55 105
2244.66 102
2244.77 97
2244.88 92
2244.98 87
2245.09 83
2245.20 80
2245.31 80
2245.42 81
2245.53 83
2245.64 86
2245.74 88
2245.85 90
2245.96 91
2246.07 90
2246.18 89
2246.29 87
2246.40 84
2246.50 81
2246.61 77
2246.72 73
2246.83 70
2246.94 67
2247.05 64
2247.16 62
2247.27 61
2247.37 61
2247.48 63
2247.59 66
2247.70 71
2247.81 76
2247.92 81
2248.03 87
2248.13 91
2248.24 94
2248.35 96
2248.46 98
2248.57 98
2248.68 98
2248.79 99
2248.90 99
2249.00 100
2249.11 101
2249.22 102
2249.33 104
2249.44 104
2249.55 105
2249.66 104
2249.76 102
2249.87 98
2249.98 94
2250.09 90
2250.20 87
2250.31 85
2250.42 87
2250.53 92
2250.63 98
2250.74 106
2250.85 112
2250.96 117
2251.07 119
2251.18 117
2251.29 112
2251.40 105
2251.50 96
2251.61 87
2251.72 78
2251.83 70
2251.94 62
2252.05 56
2252.16 51
2252.27 45
2252.37 40
2252.48 35
2252.59 30
2252.70 26
2252.81 23
2252.92 22
2253.03 23
2253.14 26
2253.24 32
2253.35 38
2253.46 45
2253.57 50
2253.68 55
2253.79 58
2253.90 59
2254.01 58
2254.12 57
2254.22 56
2254.33 56
2254.44 56
2254.55 58
2254.66 61
2254.77 65
2254.88 70
2254.99 76
2255.09 81
2255.20 85
2255.31 89
2255.42 90
2255.53 91
2255.64 90
2255.75 88
2255.86 85
2255.97 83
2256.07 81
2256.18 79
2256.29 76
2256.40 72
2256.51 67
2256.62 60
2256.73 53
2256.84 47
2256.95 41
2257.05 37
2257.16 34
2257.27 34
2257.38 35
2257.49 37
2257.60 42
2257.71 48
2257.82 55
2257.93 62
2258.03 68
2258.14 72
2258.25 75
2258.36 74
2258.47 73
2258.58 70
2258.69 68
2258.80 68
2258.91 68
2259.01 70
2259.12 71
2259.23 72
2259.34 71
2259.45 69
2259.56 66
2259.67 61
2259.78 56
2259.89 52
2260.00 47
2260.10 43
2260.21 40
2260.32 38
2260.43 37
2260.54 37
2260.65 38
2260.76 39
2260.87 41
2260.98 43
2261.09 44
2261.19 45
2261.30 45
2261.41 44
2261.52 43
2261.63 42
2261.74 40
2261.85 38
2261.96 36
2262.07 34
2262.18 31
2262.28 27
2262.39 24
2262.50 21
2262.61 18
2262.72 17
2262.83 17
2262.94 18
2263.05 20
2263.16 24
2263.27 30
2263.37 36
2263.48 42
2263.59 48
2263.70 53
2263.81 56
2263.92 57
2264.03 57
2264.14 55
2264.25 53
2264.36 53
2264.47 54
2264.57 58
2264.68 64
2264.79 70
2264.90 76
2265.01 80
2265.12 82
2265.23 82
2265.34 81
2265.45 81
2265.56 82
2265.66 84
2265.77 88
2265.88 92
2265.99 95
2266.10 97
2266.21 97
2266.32 95
2266.43 91
2266.54 85
2266.65 79
2266.76 72
2266.87 65
2266.97 59
2267.08 54
2267.19 51
2267.30 50
2267.41 51
2267.52 55
2267.63 61
2267.74 69
2267.85 76
2267.96 82
2268.07 85
2268.17 86
2268.28 86
2268.39 84
2268.50 82
2268.61 81
2268.72 82
2268.83 83
2268.94 85
2269.05 87
2269.16 88
2269.27 87
2269.38 84
2269.49 80
2269.59 75
2269.70 69
2269.81 62
2269.92 56
2270.03 51
2270.14 46
2270.25 42
2270.36 39
2270.47 36
2270.58 33
2270.69 30
2270.80 27
2270.90 24
2271.01 21
2271.12 19
2271.23 19
2271.34 20
2271.45 23
2271.56 27
2271.67 32
2271.78 37
2271.89 41
2272.00 43
2272.11 43
2272.22 42
2272.32 41
2272.43 39
2272.54 37
2272.65 36
2272.76 35
2272.87 34
2272.98 34
2273.09 35
2273.20 36
2273.31 39
2273.42 43
2273.53 49
2273.64 56
2273.75 63
2273.85 72
2273.96 80
2274.07 87
2274.18 93
2274.29 97
2274.40 98
2274.51 97
2274.62 93
2274.73 88
2274.84 82
2274.95 75
2275.06 69
2275.17 63
2275.28 57
2275.39 53
2275.49 49
2275.60 46
2275.71 43
2275.82 41
2275.93 41
2276.04 41
2276.15 43
2276.26 45
2276.37 48
2276.48 51
2276.59 55
2276.70 57
2276.81 60
2276.92 61
2277.03 62
2277.13 62
2277.24 63
2277.35 64
2277.46 66
2277.57 71
2277.68 76
2277.79 82
2277.90 87
2278.01 90
2278.12 90
2278.23 87
2278.34 80
2278.45 72
2278.56 64
2278.67 57
2278.78 53
2278.89 51
2278.99 51
2279.10 53
2279.21 57
2279.32 61
2279.43 65
2279.54 69
2279.65 71
2279.76 73
2279.87 73
2279.98 72
2280.09 70
2280.20 68
2280.31 64
2280.42 61
2280.53 57
2280.64 54
2280.75 52
2280.85 50
2280.96 49
2281.07 49
2281.18 49
2281.29 50
2281.40 52
2281.51 53
2281.62 55
2281.73 57
2281.84 58
2281.95 59
2282.06 59
2282.17 58
2282.28 57
2282.39 55
2282.50 53
2282.61 50
2282.72 48
2282.83 45
2282.94 43
2283.04 42
2283.15 43
2283.26 45
2283.37 49
2283.48 54
2283.59 60
2283.70 67
2283.81 72
2283.92 78
2284.03 81
2284.14 84
2284.25 85
2284.36 86
2284.47 85
2284.58 84
2284.69 82
2284.80 80
2284.91 78
2285.02 77
2285.13 76
2285.24 76
2285.35 76
2285.45 76
2285.56 75
2285.67 75
2285.78 74
2285.89 73
2286.00 71
2286.11 69
2286.22 67
2286.33 63
2286.44 60
2286.55 55
2286.66 50
2286.77 44
2286.88 38
2286.99 33
2287.10 30
2287.21 27
2287.32 25
2287.43 24
2287.54 23
2287.65 22
2287.76 21
2287.87 18
2287.98 15
2288.09 11
2288.19 6
2288.30 2
2288.41 0
2288.52 0
2288.63 0
2288.74 0
2288.85 0
2288.96 0
2289.07 0
2289.18 0
2289.29 2
2289.40 6
2289.51 11
2289.62 15
2289.73 18
2289.84 20
2289.95 22
2290.06 24
2290.17 26
2290.28 28
2290.39 31
2290.50 35
2290.61 39
2290.72 42
2290.83 45
2290.94 48
2291.05 49
2291.16 50
2291.27 50
2291.38 49
2291.49 49
2291.59 49
2291.70 49
2291.81 51
2291.92 54
2292.03 58
2292.14 63
2292.25 68
2292.36 73
2292.47 77
2292.58 80
2292.69 80
2292.80 79
2292.91 76
2293.02 71
2293.13 65
2293.24 58
2293.35 50
2293.46 42
2293.57 35
2293.68 28
2293.79 22
2293.90 18
2294.01 16
2294.12 16
2294.23 18
2294.34 22
2294.45 29
2294.56 36
2294.67 43
2294.78 50
2294.89 55
2295.00 58
2295.11 60
2295.22 60
2295.33 60
2295.44 58
2295.55 57
2295.66 57
2295.77 57
2295.88 57
2295.99 57
2296.10 58
2296.21 58
2296.32 58
2296.43 58
2296.54 59
2296.64 59
2296.75 59
2296.86 58
2296.97 55
2297.08 51
2297.19 46
2297.30 40
2297.41 34
2297.52 28
2297.63 23
2297.74 20
2297.85 18
2297.96 17
2298.07 18
2298.18 21
2298.29 24
2298.40 28
2298.51 31
2298.62 33
2298.73 34
2298.84 33
2298.95 30
2299.06 26
2299.17 22
2299.28 18
2299.39 16
2299.50 14
2299.61 14
2299.72 16
2299.83 17
2299.94 20
2300.05 23
2300.16 26
2300.27 31
2300.38 36
2300.49 40
2300.60 45
2300.71 49
2300.82 51
2300.93 52
2301.04 51
2301.15 49
2301.26 46
2301.37 44
2301.48 42
2301.59 40
2301.70 39
2301.81 39
2301.92 38
2302.03 36
2302.14 34
2302.25 30
2302.36 27
2302.47 23
2302.58 20
2302.69 19
2302.80 20
2302.91 22
2303.02 25
2303.13 29
2303.24 33
2303.35 36
2303.46 39
2303.57 41
2303.68 43
2303.79 45
2303.90 46
2304.01 47
2304.12 48
2304.23 49
2304.34 49
2304.45 50
2304.56 51
2304.67 52
2304.78 53
2304.89 54
2305.00 55
2305.11 56
2305.22 57
2305.33 59
2305.44 62
2305.55 66
2305.66 69
2305.77 73
2305.88 74
2305.99 73
2306.10 70
2306.21 66
2306.32 60
2306.43 55
2306.54 52
2306.65 49
2306.76 48
2306.87 47
2306.98 47
2307.09 46
2307.20 44
2307.31 42
2307.42 40
2307.53 38
2307.64 35
2307.75 33
2307.86 29
2307.97 25
2308.08 20
2308.19 16
2308.30 12
2308.41 10
2308.52 11
2308.63 13
2308.74 15
2308.85 18
2308.96 20
2309.07 20
2309.18 19
2309.29 16
2309.40 14
2309.51 11
2309.62 10
2309.73 10
2309.84 10
2309.95 10
2310.07 11
2310.18 11
2310.29 12
2310.40 13
2310.51 15
2310.62 16
2310.73 17
2310.84 18
2310.95 18
2311.06 17
2311.17 17
2311.28 18
2311.39 20
2311.50 25
2311.61 32
2311.72 41
2311.83 50
2311.94 60
2312.05 70
2312.16 78
2312.27 86
2312.38 92
2312.49 97
2312.60 101
2312.71 104
2312.82 106
2312.93 107
2313.04 107
2313.15 106
2313.26 104
2313.37 102
2313.48 100
2313.59 98
2313.70 96
2313.81 93
2313.92 90
2314.03 85
2314.14 78
2314.25 71
2314.36 62
2314.47 53
2314.58 44
2314.69 37
2314.80 32
2314.91 30
2315.03 30
2315.14 32
2315.25 34
2315.36 38
2315.47 41
2315.58 44
2315.69 46
2315.80 49
2315.91 52
2316.02 56
2316.13 60
2316.24 63
2316.35 64
2316.46 63
2316.57 59
2316.68 53
2316.79 47
2316.90 42
2317.01 38
2317.12 37
2317.23 38
2317.34 41
2317.45 45
2317.56 48
2317.67 50
2317.78 50
2317.89 49
2318.00 47
2318.11 43
2318.22 40
2318.33 36
2318.45 33
2318.56 30
2318.67 27
2318.78 26
2318.89 25
2319.00 27
2319.11 30
2319.22 34
2319.33 38
2319.44 43
2319.55 47
2319.66 50
2319.77 51
2319.88 52
2319.99 52
2320.10 51
2320.21 51
2320.32 51
2320.43 51
2320.54 51
2320.65 49
2320.76 47
2320.87 43
2320.98 38
2321.09 33
2321.20 28
2321.32 24
2321.43 21
2321.54 19
2321.65 18
2321.76 19
2321.87 20
2321.98 21
2322.09 23
2322.20 25
2322.31 28
2322.42 32
2322.53 36
2322.64 40
2322.75 43
2322.86 45
2322.97 46
2323.08 46
2323.19 46
2323.30 45
2323.41 46
2323.52 46
2323.64 48
2323.75 48
2323.86 48
2323.97 46
2324.08 42
2324.19 35
2324.30 27
2324.41 17
2324.52 8
2324.63 0
2324.74 0
2324.85 0
2324.96 0
2325.07 0
2325.18 0
2325.29 0
2325.40 0
2325.51 0
2325.62 6
2325.73 13
2325.85 19
2325.96 24
2326.07 26
2326.18 26
2326.29 24
2326.40 21
2326.51 17
2326.62 14
2326.73 11
2326.84 10
2326.95 10
2327.06 11
2327.17 13
2327.28 18
2327.39 24
2327.50 31
2327.61 39
2327.72 46
2327.84 51
2327.95 54
2328.06 56
2328.17 56
2328.28 56
2328.39 57
2328.50 60
2328.61 64
2328.72 69
2328.83 73
2328.94 75
2329.05 75
2329.16 72
2329.27 67
2329.38 61
2329.49 56
2329.61 52
2329.72 50
2329.83 49
2329.94 51
2330.05 52
2330.16 54
2330.27 55
2330.38 55
2330.49 53
2330.60 51
2330.71 47
2330.82 42
2330.93 37
2331.04 32
2331.15 29
2331.26 28
2331.38 30
2331.49 34
2331.60 39
2331.71 46
2331.82 51
2331.93 55
2332.04 57
2332.15 56
2332.26 54
2332.37 50
2332.48 46
2332.59 42
2332.70 40
2332.81 39
2332.93 40
2333.04 44
2333.15 50
2333.26 59
2333.37 68
2333.48 77
2333.59 84
2333.70 89
2333.81 91
2333.92 91
2334.03 88
2334.14 84
2334.25 79
2334.36 74
2334.48 70
2334.59 65
2334.70 61
2334.81 57
2334.92 53
2335.03 50
2335.14 49
2335.25 48
2335.36 49
2335.47 52
2335.58 54
2335.69 57
2335.80 60
2335.92 61
2336.03 62
2336.14 61
2336.25 59
2336.36 57
2336.47 55
2336.58 54
2336.69 52
2336.80 52
2336.91 53
2337.02 54
2337.13 56
2337.24 57
2337.36 59
2337.47 60
2337.58 60
2337.69 59
2337.80 58
2337.91 57
2338.02 55
2338.13 52
2338.24 49
2338.35 45
2338.46 41
2338.57 36
2338.69 33
2338.80 30
2338.91 28
2339.02 26
2339.13 26
2339.24 27
2339.35 28
2339.46 28
2339.57 28
2339.68 26
2339.79 25
2339.90 22
2340.02 21
2340.13 20
2340.24 20
2340.35 23
2340.46 26
2340.57 30
2340.68 34
2340.79 37
2340.90 40
2341.01 42
2341.12 44
2341.24 47
2341.35 52
2341.46 57
2341.57 64
2341.68 71
2341.79 78
2341.90 84
2342.01 88
2342.12 89
2342.23 88
2342.34 85
2342.46 80
2342.57 75
2342.68 68
2342.79 62
2342.90 56
2343.01 50
2343.12 46
2343.23 43
2343.34 41
2343.45 40
2343.57 40
2343.68 40
2343.79 41
2343.90 43
2344.01 45
2344.12 47
2344.23 51
2344.34 54
2344.45 58
2344.56 61
2344.67 63
2344.79 64
2344.90 64
2345.01 64
2345.12 64
2345.23 65
2345.34 65
2345.45 66
2345.56 65
2345.67 63
2345.78 61
2345.90 58
2346.01 54
2346.12 52
2346.23 50
2346.34 50
2346.45 51
2346.56 53
2346.67 55
2346.78 58
2346.90 61
2347.01 64
2347.12 65
2347.23 65
2347.34 63
2347.45 62
2347.56 61
2347.67 61
2347.78 63
2347.89 68
2348.01 75
2348.12 83
2348.23 90
2348.34 95
2348.45 98
2348.56 98
2348.67 95
2348.78 91
2348.89 87
2349.01 83
2349.12 80
2349.23 80
2349.34 80
2349.45 82
2349.56 84
2349.67 86
2349.78 88
2349.89 90
2350.01 90
2350.12 90
2350.23 90
2350.34 89
2350.45 88
2350.56 85
2350.67 82
2350.78 78
2350.89 73
2351.01 68
2351.12 63
2351.23 58
2351.34 54
2351.45 50
2351.56 47
2351.67 46
2351.78 45
2351.89 46
2352.01 47
2352.12 49
2352.23 52
2352.34 54
2352.45 57
2352.56 59
2352.67 60
2352.78 61
2352.89 61
2353.01 59
2353.12 56
2353.23 52
2353.34 48
2353.45 45
2353.56 42
2353.67 40
2353.78 39
2353.90 38
2354.01 37
2354.12 37
2354.23 36
2354.34 35
2354.45 34
2354.56 34
2354.67 33
2354.79 32
2354.90 30
2355.01 27
2355.12 23
2355.23 18
2355.34 14
2355.45 12
2355.56 11
2355.68 13
2355.79 16
2355.90 21
2356.01 25
2356.12 29
2356.23 31
2356.34 32
2356.45 32
2356.57 31
2356.68 29
2356.79 27
2356.90 23
2357.01 19
2357.12 14
2357.23 8
2357.34 3
2357.46 0
2357.57 0
2357.68 0
2357.79 0
2357.90 0
2358.01 0
2358.12 0
2358.23 5
2358.35 11
2358.46 15
2358.57 19
2358.68 20
2358.79 20
2358.90 18
2359.01 16
2359.13 13
2359.24 10
2359.35 9
2359.46 8
2359.57 9
2359.68 10
2359.79 12
2359.90 15
2360.02 18
2360.13 22
2360.24 26
2360.35 30
2360.46 34
2360.57 37
2360.68 38
2360.80 38
2360.91 36
2361.02 33
2361.13 29
2361.24 25
2361.35 21
2361.46 17
2361.57 13
2361.69 10
2361.80 8
2361.91 6
2362.02 4
2362.13 3
2362.24 1
2362.35 0
2362.47 0
2362.58 0
2362.69 0
2362.80 0
2362.91 0
2363.02 0
2363.13 0
2363.25 5
2363.36 12
2363.47 19
2363.58 26
2363.69 33
2363.80 40
2363.91 45
2364.03 50
2364.14 54
2364.25 57
2364.36 59
2364.47 59
2364.58 58
2364.69 55
2364.81 50
2364.92 45
2365.03 39
2365.14 35
2365.25 33
2365.36 33
2365.48 36
2365.59 40
2365.70 46
2365.81 51
2365.92 55
2366.03 58
2366.14 58
2366.26 58
2366.37 56
2366.48 55
2366.59 54
2366.70 54
2366.81 55
2366.92 56
2367.04 57
2367.15 59
2367.26 60
2367.37 62
2367.48 63
2367.59 64
2367.71 64
2367.82 63
2367.93 61
2368.04 58
2368.15 55
2368.26 52
2368.37 49
2368.49 46
2368.60 45
2368.71 44
2368.82 44
2368.93 44
2369.04 45
2369.16 45
2369.27 46
2369.38 46
2369.49 47
2369.60 47
2369.71 48
2369.82 49
2369.94 51
2370.05 53
2370.16 55
2370.27 58
2370.38 60
2370.49 62
2370.61 64
2370.72 66
2370.83 66
2370.94 66
2371.05 66
2371.16 65
2371.28 65
2371.39 65
2371.50 67
2371.61 70
2371.72 74
2371.83 79
2371.95 83
2372.06 86
2372.17 88
2372.28 88
2372.39 86
2372.50 83
2372.61 79
2372.73 75
2372.84 72
2372.95 68
2373.06 64
2373.17 60
2373.28 55
2373.40 49
2373.51 42
2373.62 36
2373.73 30
2373.84 26
2373.95 23
2374.07 21
2374.18 21
2374.29 20
2374.40 18
2374.51 15
2374.62 11
2374.74 6
2374.85 2
2374.96 0
2375.07 0
2375.18 0
2375.30 0
2375.41 0
2375.52 0
2375.63 0
2375.74 0
2375.85 0
2375.97 0
2376.08 4
2376.19 9
2376.30 16
2376.41 23
2376.52 30
2376.64 38
2376.75 46
2376.86 55
2376.97 65
2377.08 74
2377.19 81
2377.31 86
2377.42 87
2377.53 85
2377.64 78
2377.75 70
2377.87 61
2377.98 52
2378.09 44
2378.20 37
2378.31 32
2378.42 28
2378.54 25
2378.65 22
2378.76 20
2378.87 19
2378.98 19
2379.09 20
2379.21 22
2379.32 24
2379.43 26
2379.54 27
2379.65 27
2379.77 26
2379.88 25
2379.99 23
2380.10 22
2380.21 22
2380.32 22
2380.44 24
2380.55 26
2380.66 28
2380.77 30
2380.88 32
2381.00 33
2381.11 34
2381.22 36
2381.33 38
2381.44 41
2381.55 44
2381.67 48
2381.78 52
2381.89 56
2382.00 59
2382.11 62
2382.23 63
2382.34 64
2382.45 63
2382.56 62
2382.67 60
2382.79 58
2382.90 55
2383.01 53
2383.12 52
2383.23 51
2383.35 52
2383.46 53
2383.57 56
2383.68 60
2383.79 63
2383.90 66
2384.02 68
2384.13 68
2384.24 65
2384.35 61
2384.46 55
2384.58 48
2384.69 41
2384.80 37
2384.91 35
2385.02 36
2385.14 40
2385.25 45
2385.36 51
2385.47 56
2385.58 60
2385.70 62
2385.81 62
2385.92 60
2386.03 58
2386.14 55
2386.26 54
2386.37 54
2386.48 57
2386.59 62
2386.70 69
2386.82 77
2386.93 85
2387.04 92
2387.15 98
2387.26 101
2387.38 103
2387.49 103
2387.60 101
2387.71 98
2387.82 94
2387.94 89
2388.05 85
2388.16 80
2388.27 76
2388.38 72
2388.50 68
2388.61 65
2388.72 62
2388.83 59
2388.94 57
2389.06 55
2389.17 54
2389.28 53
2389.39 51
2389.50 50
2389.62 48
2389.73 47
2389.84 44
2389.95 42
2390.06 40
2390.18 37
2390.29 35
2390.40 33
2390.51 32
2390.62 31
2390.74 31
2390.85 31
2390.96 32
2391.07 34
2391.18 37
2391.30 40
2391.41 44
2391.52 47
2391.63 51
2391.74 53
2391.86 54
2391.97 53
2392.08 52
2392.19 49
2392.31 47
2392.42 45
2392.53 43
2392.64 43
2392.75 44
2392.87 44
2392.98 45
2393.09 45
2393.20 44
2393.31 43
2393.43 42
2393.54 40
2393.65 39
2393.76 39
2393.88 40
2393.99 41
2394.10 43
2394.21 46
2394.32 50
2394.44 54
2394.55 59
2394.66 64
2394.77 70
2394.88 74
2395.00 78
2395.11 80
2395.22 81
2395.33 80
2395.45 77
2395.56 73
2395.67 68
2395.78 62
2395.89 56
2396.01 51
2396.12 47
2396.23 44
2396.34 43
2396.46 43
2396.57 43
2396.68 45
2396.79 47
2396.90 50
2397.02 54
2397.13 59
2397.24 65
2397.35 73
2397.47 80
2397.58 87
2397.69 93
2397.80 96
2397.91 98
2398.03 97
2398.14 96
2398.25 94
2398.36 91
2398.48 89
2398.59 88
2398.70 87
2398.81 85
2398.92 83
2399.04 79
2399.15 74
2399.26 67
2399.37 60
2399.49 53
2399.60 48
2399.71 45
2399.82 46
2399.93 51
2400.05 59
2400.16 68
2400.27 78
2400.38 85
2400.50 89
2400.61 87
2400.72 82
2400.83 72
2400.95 60
2401.06 48
2401.17 38
2401.28 29
2401.39 24
2401.51 22
2401.62 22
2401.73 23
2401.84 26
2401.96 29
2402.07 32
2402.18 35
2402.29 36
2402.41 36
2402.52 35
2402.63 34
2402.74 31
2402.86 28
2402.97 25
2403.08 22
2403.19 20
2403.30 20
2403.42 20
2403.53 23
2403.64 26
2403.75 29
2403.87 32
2403.98 33
2404.09 32
2404.20 29
2404.32 23
2404.43 17
2404.54 11
2404.65 5
2404.77 1
2404.88 0
2404.99 0
2405.10 0
2405.22 0
2405.33 0
2405.44 0
2405.55 0
2405.66 0
2405.78 1
2405.89 8
2406.00 16
2406.11 25
2406.23 32
2406.34 39
2406.45 43
2406.56 45
2406.68 45
2406.79 42
2406.90 38
2407.01 34
2407.13 29
2407.24 26
2407.35 25
2407.46 26
2407.58 29
2407.69 32
2407.80 35
2407.91 37
2408.03 39
2408.14 39
2408.25 39
2408.36 40
2408.48 42
2408.59 46
2408.70 52
2408.81 58
2408.93 64
2409.04 69
2409.15 72
2409.26 72
2409.38 70
2409.49 66
2409.60 61
2409.71 56
2409.83 52
2409.94 51
2410.05 53
2410.16 58
2410.28 65
2410.39 74
2410.50 83
2410.61 92
2410.73 99
2410.84 104
2410.95 106
2411.06 107
2411.18 106
2411.29 104
2411.40 101
2411.51 98
2411.63 94
2411.74 91
2411.85 89
2411.96 87
2412.08 85
2412.19 85
2412.30 84
2412.41 82
2412.53 79
2412.64 76
2412.75 71
2412.87 65
2412.98 59
2413.09 53
2413.20 48
2413.32 43
2413.43 38
2413.54 35
2413.65 32
2413.77 30
2413.88 29
2413.99 29
2414.10 30
2414.22 31
2414.33 32
2414.44 32
2414.55 31
2414.67 29
2414.78 27
2414.89 23
2415.00 18
2415.12 14
2415.23 10
2415.34 7
2415.46 6
2415.57 7
2415.68 11
2415.79 18
2415.91 25
2416.02 34
2416.13 42
2416.24 49
2416.36 54
2416.47 57
2416.58 58
2416.69 58
2416.81 57
2416.92 55
2417.03 53
2417.15 51
2417.26 51
2417.37 51
2417.48 52
2417.60 55
2417.71 58
2417.82 62
2417.93 66
2418.05 69
2418.16 72
2418.27 75
2418.39 78
2418.50 80
2418.61 82
2418.72 83
2418.84 84
2418.95 84
2419.06 83
2419.17 82
2419.29 81
2419.40 81
2419.51 82
2419.63 84
2419.74 86
2419.85 88
2419.96 89
2420.08 89
2420.19 88
2420.30 87
2420.41 84
2420.53 81
2420.64 78
2420.75 74
2420.87 71
2420.98 69
2421.09 68
2421.20 68
2421.32 70
2421.43 72
2421.54 74
2421.66 75
2421.77 75
2421.88 73
2421.99 70
2422.11 67
2422.22 63
2422.33 60
2422.44 58
2422.56 56
2422.67 56
2422.78 56
2422.90 56
2423.01 56
2423.12 56
2423.23 55
2423.35 52
2423.46 48
2423.57 43
2423.69 38
2423.80 34
2423.91 32
2424.02 32
2424.14 36
2424.25 42
2424.36 50
2424.48 60
2424.59 70
2424.70 80
2424.81 87
2424.93 93
2425.04 95
2425.15 94
2425.27 90
2425.38 84
2425.49 78
2425.60 71
2425.72 66
2425.83 61
2425.94 58
2426.06 56
2426.17 54
2426.28 51
2426.39 47
2426.51 42
2426.62 37
2426.73 32
2426.85 29
2426.96 27
2427.07 28
2427.19 29
2427.30 32
2427.41 36
2427.52 41
2427.64 46
2427.75 51
2427.86 57
2427.98 64
2428.09 72
2428.20 79
2428.31 85
2428.43 89
2428.54 89
2428.65 87
2428.77 83
2428.88 76
2428.99 68
2429.11 61
2429.22 54
2429.33 50
2429.44 47
2429.56 47
2429.67 48
2429.78 52
2429.90 57
2430.01 63
2430.12 70
2430.23 75
2430.35 79
2430.46 81
2430.57 79
2430.69 75
2430.80 68
2430.91 59
2431.03 50
2431.14 41
2431.25 35
2431.37 31
2431.48 30
2431.59 31
2431.70 33
2431.82 35
2431.93 35
2432.04 34
2432.16 32
2432.27 30
2432.38 28
2432.50 28
2432.61 29
2432.72 32
2432.83 37
2432.95 41
2433.06 46
2433.17 50
2433.29 52
2433.40 53
2433.51 53
2433.63 52
2433.74 50
2433.85 48
2433.97 45
2434.08 42
2434.19 39
2434.30 36
2434.42 34
2434.53 34
2434.64 35
2434.76 37
2434.87 40
2434.98 43
2435.10 46
2435.21 48
2435.32 49
2435.44 49
2435.55 48
2435.66 47
2435.77 46
2435.89 45
2436.00 43
2436.11 42
2436.23 40
2436.34 39
2436.45 38
2436.57 37
2436.68 36
2436.79 36
2436.91 34
2437.02 31
2437.13 28
2437.25 23
2437.36 18
2437.47 14
2437.59 11
2437.70 11
2437.81 14
2437.92 20
2438.04 28
2438.15 38
2438.26 49
2438.38 59
2438.49 66
2438.60 71
2438.72 72
2438.83 70
2438.94 64
2439.06 57
2439.17 49
2439.28 41
2439.40 35
2439.51 30
2439.62 28
2439.74 28
2439.85 29
2439.96 31
2440.08 32
2440.19 31
2440.30 29
2440.42 26
2440.53 21
2440.64 16
2440.75 11
2440.87 6
2440.98 2
2441.09 0
2441.21 0
2441.32 0
2441.43 0
2441.55 0
2441.66 0
2441.77 0
2441.89 0
2442.00 0
2442.11 0
2442.23 3
2442.34 7
2442.45 12
2442.57 17
2442.68 21
2442.79 24
2442.91 25
2443.02 23
2443.13 20
2443.25 16
2443.36 13
2443.47 12
2443.59 12
2443.70 13
2443.81 16
2443.93 18
2444.04 19
2444.15 20
2444.27 19
2444.38 17
2444.49 16
2444.61 14
2444.72 13
2444.83 11
2444.95 9
2445.06 7
2445.17 4
2445.29 1
2445.40 0
2445.51 0
2445.63 0
2445.74 0
2445.85 0
2445.97 1
2446.08 9
2446.19 17
2446.31 27
2446.42 37
2446.53 46
2446.65 53
2446.76 59
2446.87 62
2446.99 64
2447.10 64
2447.21 65
2447.33 65
2447.44 66
2447.55 68
2447.67 71
2447.78 73
2447.89 77
2448.01 80
2448.12 83
2448.23 86
2448.35 88
2448.46 89
2448.57 88
2448.69 83
2448.80 77
2448.91 67
2449.03 55
2449.14 42
2449.26 30
2449.37 19
2449.48 10
2449.60 5
2449.71 3
2449.82 4
2449.94 6
2450.05 10
2450.16 13
2450.28 15
2450.39 16
2450.50 16
2450.62 14
2450.73 11
2450.84 7
2450.96 3
2451.07 0
2451.18 0
2451.30 0
2451.41 1
2451.52 4
2451.64 9
2451.75 13
2451.86 15
2451.98 17
2452.09 17
2452.21 16
2452.32 15
2452.43 15
2452.55 15
2452.66 15
2452.77 15
2452.89 15
2453.00 14
2453.11 11
2453.23 7
2453.34 3
2453.45 0
2453.57 0
2453.68 0
2453.79 0
2453.91 0
2454.02 2
2454.14 5
2454.25 7
2454.36 8
2454.48 9
2454.59 9
2454.70 9
2454.82 10
2454.93 11
2455.04 13
2455.16 16
2455.27 20
2455.38 24
2455.50 28
2455.61 31
2455.73 33
2455.84 34
2455.95 33
2456.07 31
2456.18 28
2456.29 25
2456.41 22
2456.52 19
2456.63 18
2456.75 16
2456.86 15
2456.97 14
2457.09 13
2457.20 13
2457.32 13
2457.43 15
2457.54 18
2457.66 23
2457.77 30
2457.88 36
2458.00 43
2458.11 49
2458.22 53
2458.34 55
2458.45 54
2458.57 51
2458.68 46
2458.79 40
2458.91 33
2459.02 26
2459.13 21
2459.25 18
2459.36 17
2459.48 19
2459.59 22
2459.70 26
2459.82 30
2459.93 32
2460.04 34
2460.16 34
2460.27 33
2460.38 30
2460.50 28
2460.61 25
2460.73 23
2460.84 21
2460.95 19
2461.07 18
2461.18 16
2461.29 16
2461.41 15
2461.52 16
2461.64 18
2461.75 20
2461.86 22
2461.98 25
2462.09 27
2462.20 29
2462.32 31
2462.43 33
2462.55 34
2462.66 36
2462.77 37
2462.89 39
2463.00 41
2463.11 44
2463.23 47
2463.34 50
2463.46 53
2463.57 55
2463.68 55
2463.80 53
2463.91 49
2464.02 45
2464.14 41
2464.25 38
2464.37 36
2464.48 34
2464.59 33
2464.71 31
2464.82 29
2464.93 25
2465.05 20
2465.16 15
2465.28 11
2465.39 7
2465.50 3
2465.62 0
2465.73 0
2465.84 0
2465.96 0
2466.07 0
2466.19 0
2466.30 0
2466.41 0
2466.53 3
2466.64 5
2466.76 5
2466.87 5
2466.98 5
2467.10 6
2467.21 9
2467.32 14
2467.44 20
2467.55 26
2467.67 32
2467.78 35
2467.89 36
2468.01 35
2468.12 32
2468.24 29
2468.35 27
2468.46 26
2468.58 26
2468.69 28
2468.81 30
2468.92 33
2469.03 36
2469.15 39
2469.26 42
2469.37 44
2469.49 46
2469.60 48
2469.72 48
2469.83 49
2469.94 48
2470.06 48
2470.17 47
2470.29 46
2470.40 44
2470.51 42
2470.63 38
2470.74 32
2470.86 27
2470.97 21
2471.08 16
2471.20 12
2471.31 10
2471.43 8
2471.54 7
2471.65 6
2471.77 5
2471.88 4
2471.99 4
2472.11 4
2472.22 4
2472.34 5
2472.45 7
2472.56 9
2472.68 12
2472.79 16
2472.91 19
2473.02 23
2473.13 26
2473.25 28
2473.36 31
2473.48 33
2473.59 35
2473.70 38
2473.82 41
2473.93 44
2474.05 48
2474.16 50
2474.27 52
2474.39 52
2474.50 51
2474.62 50
2474.73 48
2474.84 46
2474.96 44
2475.07 42
2475.19 40
2475.30 39
2475.41 38
2475.53 39
2475.64 41
2475.76 44
2475.87 48
2475.99 52
2476.10 55
2476.21 57
2476.33 57
2476.44 55
2476.56 52
2476.67 46
2476.78 40
2476.90 33
2477.01 25
2477.13 18
2477.24 12
2477.35 9
2477.47 8
2477.58 10
2477.70 13
2477.81 16
2477.92 19
2478.04 21
2478.15 21
2478.27 20
2478.38 20
2478.50 20
2478.61 21
2478.72 24
2478.84 26
2478.95 29
2479.07 32
2479.18 33
2479.29 34
2479.41 34
2479.52 32
2479.64 30
2479.75 28
2479.86 26
2479.98 23
2480.09 22
2480.21 20
2480.32 18
2480.44 16
2480.55 14
2480.66 13
2480.78 12
2480.89 12
2481.01 13
2481.12 16
2481.23 20
2481.35 24
2481.46 28
2481.58 31
2481.69 33
2481.81 32
2481.92 30
2482.03 26
2482.15 21
2482.26 15
2482.38 11
2482.49 8
2482.60 6
2482.72 5
2482.83 6
2482.95 6
2483.06 6
2483.18 5
2483.29 4
2483.40 1
2483.52 0
2483.63 0
2483.75 0
2483.86 0
2483.98 0
2484.09 0
2484.20 0
2484.32 0
2484.43 4
2484.55 9
2484.66 15
2484.78 21
2484.89 26
2485.00 30
2485.12 33
2485.23 33
2485.35 33
2485.46 30
2485.57 28
2485.69 25
2485.80 23
2485.92 23
2486.03 24
2486.15 26
2486.26 29
2486.37 31
2486.49 34
2486.60 36
2486.72 37
2486.83 39
2486.95 41
2487.06 44
2487.18 47
2487.29 50
2487.40 52
2487.52 53
2487.63 51
2487.75 47
2487.86 41
2487.98 35
2488.09 30
2488.20 28
2488.32 30
2488.43 36
2488.55 46
2488.66 57
2488.78 67
2488.89 75
2489.00 78
2489.12 76
2489.23 71
2489.35 63
2489.46 55
2489.58 49
2489.69 47
2489.80 48
2489.92 54
2490.03 62
2490.15 70
2490.26 77
2490.38 82
2490.49 83
2490.61 80
2490.72 76
2490.83 71
2490.95 67
2491.06 65
2491.18 67
2491.29 70
2491.41 77
2491.52 84
2491.64 92
2491.75 99
2491.86 106
2491.98 111
2492.09 115
2492.21 117
2492.32 117
2492.44 117
2492.55 115
2492.67 113
2492.78 111
2492.89 109
2493.01 109
2493.12 111
2493.24 114
2493.35 119
2493.47 123
2493.58 126
2493.70 127
2493.81 124
2493.92 118
2494.04 110
2494.15 101
2494.27 93
2494.38 86
2494.50 84
2494.61 85
2494.73 92
2494.84 102
2494.95 115
2495.07 130
2495.18 143
2495.30 155
2495.41 163
2495.53 167
2495.64 168
2495.76 167
2495.87 165
2495.98 163
2496.10 161
2496.21 158
2496.33 155
2496.44 151
2496.56 146
2496.67 139
2496.79 130
2496.90 122
2497.02 113
2497.13 105
2497.24 98
2497.36 92
2497.47 86
2497.59 81
2497.70 75
2497.82 69
2497.93 62
2498.05 55
2498.16 48
2498.28 41
2498.39 36
2498.50 33
2498.62 32
2498.73 33
2498.85 36
2498.96 39
2499.08 43
2499.19 47
2499.31 51
2499.42 56
2499.54 60
2499.65 64
2499.77 68
2499.88 72
2499.99 75
2500.11 77
2500.22 78
2500.34 77
2500.45 75
2500.57 72
2500.68 68
2500.80 63
2500.91 58
2501.03 54
2501.14 51
2501.26 48
2501.37 47
2501.48 46
2501.60 44
2501.71 42
2501.83 40
2501.94 38
2502.06 36
2502.17 36
2502.29 38
2502.40 42
2502.52 47
2502.63 52
2502.75 57
2502.86 59
2502.98 60
2503.09 58
2503.20 54
2503.32 49
2503.43 44
2503.55 38
2503.66 34
2503.78 31
2503.89 28
2504.01 27
2504.12 25
2504.24 24
2504.35 24
2504.47 23
2504.58 22
2504.70 22
2504.81 23
2504.92 23
2505.04 24
2505.15 25
2505.27 27
2505.38 29
2505.50 31
2505.61 35
2505.73 38
2505.84 42
2505.96 45
2506.07 48
2506.19 51
2506.30 54
2506.42 57
2506.53 61
2506.65 66
2506.76 72
2506.88 77
2506.99 82
2507.11 86
2507.22 88
2507.33 89
2507.45 88
2507.56 87
2507.68 86
2507.79 84
2507.91 83
2508.02 81
2508.14 78
2508.25 74
2508.37 69
2508.48 63
2508.60 58
2508.71 55
2508.83 54
2508.94 55
2509.06 58
2509.17 63
2509.29 69
2509.40 75
2509.52 81
2509.63 85
2509.75 88
2509.86 90
2509.98 91
2510.09 91
2510.20 91
2510.32 91
2510.43 91
2510.55 92
2510.66 93
2510.78 94
2510.89 94
2511.01 94
2511.12 92
2511.24 91
2511.35 89
2511.47 88
2511.58 86
2511.70 85
2511.81 84
2511.93 84
2512.04 85
2512.16 87
2512.27 90
2512.39 94
2512.50 98
2512.62 102
2512.73 104
2512.85 105
2512.96 104
2513.08 102
2513.19 99
2513.31 97
2513.42 94
2513.54 91
2513.65 88
2513.77 84
2513.88 79
2514.00 72
2514.11 64
2514.23 56
2514.34 49
2514.46 43
2514.57 39
2514.69 38
2514.80 40
2514.92 42
2515.03 45
2515.15 49
2515.26 52
2515.38 55
2515.49 58
2515.61 62
2515.72 65
2515.84 69
2515.95 73
2516.07 75
2516.18 77
2516.30 76
2516.41 75
2516.53 72
2516.64 68
2516.76 63
2516.87 58
2516.98 53
2517.10 49
2517.21 45
2517.33 42
2517.44 41
2517.56 41
2517.68 42
2517.79 44
2517.91 46
2518.02 48
2518.14 48
2518.25 48
2518.37 48
2518.48 48
2518.60 48
2518.71 49
2518.83 50
2518.94 50
2519.06 51
2519.17 51
2519.29 51
2519.40 51
2519.52 52
2519.63 53
2519.75 55
2519.86 58
2519.98 61
2520.09 63
2520.21 64
2520.32 64
2520.44 63
2520.55 62
2520.67 60
2520.78 58
2520.90 55
2521.01 53
2521.13 51
2521.24 49
2521.36 48
2521.47 47
2521.59 47
2521.70 48
2521.82 51
2521.93 54
2522.05 58
2522.16 63
2522.28 66
2522.39 70
2522.51 72
2522.62 74
2522.74 74
2522.85 75
2522.97 76
2523.08 76
2523.20 77
2523.31 76
2523.43 75
2523.54 74
2523.66 72
2523.77 69
2523.89 66
2524.00 64
2524.12 63
2524.23 63
2524.35 64
2524.47 65
2524.58 68
2524.70 72
2524.81 76
2524.93 80
2525.04 82
2525.16 84
2525.27 85
2525.39 84
2525.50 80
2525.62 76
2525.73 70
2525.85 63
2525.96 57
2526.08 52
2526.19 48
2526.31 46
2526.42 45
2526.54 47
2526.65 49
2526.77 53
2526.88 58
2527.00 64
2527.11 71
2527.23 78
2527.35 84
2527.46 90
2527.58 95
2527.69 98
2527.81 99
2527.92 99
2528.04 99
2528.15 99
2528.27 100
2528.38 101
2528.50 104
2528.61 106
2528.73 108
2528.84 109
2528.96 109
2529.07 108
2529.19 106
2529.30 104
2529.42 102
2529.54 99
2529.65 96
2529.77 91
2529.88 86
2530.00 79
2530.11 73
2530.23 67
2530.34 64
2530.46 64
2530.57 67
2530.69 72
2530.80 78
2530.92 85
2531.03 92
2531.15 97
2531.26 101
2531.38 102
2531.50 103
2531.61 103
2531.73 102
2531.84 101
2531.96 100
2532.07 99
2532.19 97
2532.30 95
2532.42 91
2532.53 87
2532.65 82
2532.76 76
2532.88 69
2532.99 63
2533.11 58
2533.23 53
2533.34 50
2533.46 49
2533.57 48
2533.69 48
2533.80 48
2533.92 48
2534.03 47
2534.15 45
2534.26 43
2534.38 40
2534.49 38
2534.61 36
2534.73 36
2534.84 38
2534.96 40
2535.07 42
2535.19 45
2535.30 48
2535.42 50
2535.53 53
2535.65 56
2535.76 60
2535.88 65
2536.00 72
2536.11 78
2536.23 84
2536.34 89
2536.46 93
2536.57 96
2536.69 96
2536.80 96
2536.92 94
2537.03 91
2537.15 87
2537.26 83
2537.38 77
2537.50 71
2537.61 65
2537.73 59
2537.84 55
2537.96 52
2538.07 51
2538.19 53
2538.30 56
2538.42 60
2538.54 65
2538.65 68
2538.77 70
2538.88 71
2539.00 69
2539.11 65
2539.23 60
2539.34 53
2539.46 47
2539.57 40
2539.69 33
2539.81 27
2539.92 24
2540.04 23
2540.15 24
2540.27 28
2540.38 33
2540.50 39
2540.61 45
2540.73 48
2540.85 51
2540.96 51
2541.08 51
2541.19 50
2541.31 50
2541.42 51
2541.54 54
2541.65 57
2541.77 61
2541.89 65
2542.00 68
2542.12 71
2542.23 73
2542.35 73
2542.46 72
2542.58 69
2542.69 66
2542.81 61
2542.93 56
2543.04 52
2543.16 49
2543.27 47
2543.39 47
2543.50 49
2543.62 53
2543.73 59
2543.85 64
2543.97 69
2544.08 73
2544.20 75
2544.31 75
2544.43 75
2544.54 75
2544.66 74
2544.78 74
2544.89 74
2545.01 73
2545.12 72
2545.24 71
2545.35 68
2545.47 65
2545.58 61
2545.70 58
2545.82 55
2545.93 52
2546.05 49
2546.16 47
2546.28 44
2546.39 42
2546.51 39
2546.63 37
2546.74 35
2546.86 33
2546.97 31
2547.09 30
2547.20 28
2547.32 27
2547.44 27
2547.55 26
2547.67 24
2547.78 22
2547.90 19
2548.01 16
2548.13 11
2548.25 7
2548.36 3
2548.48 2
2548.59 3
2548.71 6
2548.82 12
2548.94 19
2549.06 28
2549.17 36
2549.29 43
2549.40 49
2549.52 54
2549.63 57
2549.75 57
2549.87 56
2549.98 54
2550.10 51
2550.21 48
2550.33 45
2550.44 45
2550.56 45
2550.68 47
2550.79 49
2550.91 51
2551.02 52
2551.14 52
2551.25 51
2551.37 48
2551.49 45
2551.60 40
2551.72 36
2551.83 31
2551.95 26
2552.07 22
2552.18 17
2552.30 13
2552.41 10
2552.53 7
2552.64 5
2552.76 3
2552.88 0
2552.99 0
2553.11 0
2553.22 0
2553.34 0
2553.45 0
2553.57 0
2553.69 0
2553.80 1
2553.92 9
2554.03 19
2554.15 29
2554.27 38
2554.38 45
2554.50 49
2554.61 51
2554.73 51
2554.84 50
2554.96 48
2555.08 47
2555.19 46
2555.31 46
2555.42 48
2555.54 50
2555.66 53
2555.77 56
2555.89 59
2556.00 61
2556.12 63
2556.24 65
2556.35 66
2556.47 66
2556.58 65
2556.70 63
2556.81 59
2556.93 55
2557.05 50
2557.16 46
2557.28 44
2557.39 43
2557.51 44
2557.63 47
2557.74 50
2557.86 53
2557.97 54
2558.09 54
2558.21 53
2558.32 51
2558.44 47
2558.55 44
2558.67 40
2558.79 38
2558.90 36
2559.02 36
2559.13 36
2559.25 36
2559.37 38
2559.48 40
2559.60 42
2559.71 44
2559.83 46
2559.95 48
2560.06 50
2560.18 51
2560.29 53
2560.41 55
2560.53 58
2560.64 61
2560.76 64
2560.87 67
2560.99 70
2561.11 72
2561.22 72
2561.34 72
2561.45 71
2561.57 68
2561.69 66
2561.80 64
2561.92 62
2562.03 61
2562.15 61
2562.27 63
2562.38 66
2562.50 68
2562.61 70
2562.73 71
2562.85 71
2562.96 69
2563.08 65
2563.19 60
2563.31 54
2563.43 48
2563.54 43
2563.66 40
2563.77 38
2563.89 37
2564.01 38
2564.12 39
2564.24 40
2564.35 40
2564.47 39
2564.59 36
2564.70 32
2564.82 27
2564.93 22
2565.05 18
2565.17 17
2565.28 18
2565.40 22
2565.51 28
2565.63 37
2565.75 47
2565.86 56
2565.98 64
2566.10 70
2566.21 72
2566.33 73
2566.44 71
2566.56 68
2566.68 64
2566.79 60
2566.91 55
2567.02 51
2567.14 46
2567.26 42
2567.37 37
2567.49 33
2567.61 29
2567.72 26
2567.84 23
2567.95 20
2568.07 17
2568.19 15
2568.30 13
2568.42 12
2568.53 11
2568.65 10
2568.77 10
2568.88 11
2569.00 11
2569.12 11
2569.23 10
2569.35 8
2569.46 6
2569.58 3
2569.70 0
2569.81 0
2569.93 0
2570.04 0
2570.16 0
2570.28 0
2570.39 1
2570.51 2
2570.63 3
2570.74 3
2570.86 2
2570.97 1
2571.09 0
2571.21 0
2571.32 2
2571.44 6
2571.56 12
2571.67 20
2571.79 28
2571.90 36
2572.02 42
2572.14 46
2572.25 48
2572.37 47
2572.49 45
2572.60 41
2572.72 36
2572.83 32
2572.95 30
2573.07 28
2573.18 29
2573.30 30
2573.42 33
2573.53 37
2573.65 41
2573.76 45
2573.88 48
2574.00 50
2574.11 52
2574.23 52
2574.35 52
2574.46 53
2574.58 53
2574.70 55
2574.81 56
2574.93 57
2575.04 56
2575.16 54
2575.28 50
2575.39 45
2575.51 39
2575.63 34
2575.74 30
2575.86 28
2575.97 26
2576.09 25
2576.21 24
2576.32 22
2576.44 18
2576.56 14
2576.67 10
2576.79 7
2576.91 5
2577.02 4
2577.14 4
2577.25 5
2577.37 6
2577.49 8
2577.60 11
2577.72 16
2577.84 22
2577.95 29
2578.07 37
2578.19 45
2578.30 51
2578.42 55
2578.53 56
2578.65 54
2578.77 51
2578.88 47
2579.00 43
2579.12 39
2579.23 35
2579.35 32
2579.47 28
2579.58 25
2579.70 23
2579.82 21
2579.93 21
2580.05 22
2580.16 24
2580.28 26
2580.40 27
2580.51 28
2580.63 27
2580.75 27
2580.86 26
2580.98 27
2581.10 28
2581.21 31
2581.33 33
2581.45 36
2581.56 38
2581.68 39
2581.79 39
2581.91 38
2582.03 37
2582.14 37
2582.26 37
2582.38 38
2582.49 39
2582.61 40
2582.73 41
2582.84 41
2582.96 39
2583.08 35
2583.19 30
2583.31 23
2583.43 16
2583.54 9
2583.66 2
2583.78 0
2583.89 0
2584.01 0
2584.12 0
2584.24 0
2584.36 8
2584.47 17
2584.59 26
2584.71 35
2584.82 42
2584.94 48
2585.06 52
2585.17 54
2585.29 54
2585.41 53
2585.52 49
2585.64 45
2585.76 40
2585.87 35
2585.99 31
2586.11 27
2586.22 24
2586.34 23
2586.46 23
2586.57 23
2586.69 24
2586.81 25
2586.92 26
2587.04 27
2587.15 29
2587.27 31
2587.39 33
2587.50 36
2587.62 38
2587.74 40
2587.85 40
2587.97 40
2588.09 39
2588.20 38
2588.32 36
2588.44 33
2588.55 30
2588.67 26
2588.79 21
2588.90 16
2589.02 10
2589.14 5
2589.25 0
2589.37 0
2589.49 0
2589.60 0
2589.72 0
2589.84 0
2589.95 0
2590.07 3
2590.19 8
2590.30 14
2590.42 20
2590.54 25
2590.65 30
2590.77 33
2590.89 35
2591.00 35
2591.12 34
2591.24 33
2591.35 31
2591.47 29
2591.59 27
2591.70 26
2591.82 25
2591.94 24
2592.05 23
2592.17 22
2592.29 22
2592.40 21
2592.52 22
2592.64 25
2592.75 28
2592.87 33
2592.99 39
2593.10 45
2593.22 51
2593.34 55
2593.45 58
2593.57 60
2593.69 60
2593.80 61
2593.92 62
2594.04 65
2594.16 68
2594.27 74
2594.39 80
2594.51 87
2594.62 94
2594.74 101
2594.86 108
2594.97 115
2595.09 120
2595.21 123
2595.32 124
2595.44 122
2595.56 118
2595.67 111
2595.79 104
2595.91 96
2596.02 90
2596.14 83
2596.26 78
2596.37 73
2596.49 68
2596.61 63
2596.72 58
2596.84 53
2596.96 47
2597.07 42
2597.19 37
2597.31 32
2597.42 26
2597.54 20
2597.66 14
2597.78 9
2597.89 4
2598.01 0
2598.13 0
2598.24 0
2598.36 0
2598.48 0
2598.59 0
2598.71 0
2598.83 0
2598.94 1
2599.06 7
2599.18 15
2599.29 24
2599.41 33
2599.53 41
2599.65 46
2599.76 49
2599.88 50
2600.00 47
2600.11 43
2600.23 39
2600.35 35
2600.46 32
2600.58 31
2600.70 32
2600.81 35
2600.93 40
2601.05 46
2601.16 52
2601.28 58
2601.40 63
2601.52 65
2601.63 66
2601.75 64
2601.87 61
2601.98 57
2602.10 52
2602.22 47
2602.33 43
2602.45 39
2602.57 36
2602.68 33
2602.80 31
2602.92 28
2603.04 25
2603.15 22
2603.27 19
2603.39 16
2603.50 15
2603.62 16
2603.74 20
2603.85 27
2603.97 37
2604.09 47
2604.20 57
2604.32 64
2604.44 68
2604.56 68
2604.67 64
2604.79 58
2604.91 50
2605.02 42
2605.14 36
2605.26 32
2605.37 31
2605.49 31
2605.61 33
2605.73 34
2605.84 34
2605.96 32
2606.08 29
2606.19 24
2606.31 19
2606.43 12
2606.54 6
2606.66 1
2606.78 0
2606.90 0
2607.01 0
2607.13 0
2607.25 0
2607.36 0
2607.48 0
2607.60 0
2607.72 1
2607.83 3
2607.95 6
2608.07 9
2608.18 12
2608.30 15
2608.42 17
2608.53 19
2608.65 19
2608.77 18
2608.89 17
2609.00 14
2609.12 11
2609.24 8
2609.35 5
2609.47 1
2609.59 0
2609.71 0
2609.82 0
2609.94 0
2610.06 0
2610.17 0
2610.29 2
2610.41 9
2610.53 16
2610.64 22
2610.76 28
2610.88 32
2610.99 36
2611.11 39
2611.23 42
2611.35 42
2611.46 41
2611.58 38
2611.70 33
2611.81 27
2611.93 22
2612.05 18
2612.17 17
2612.28 18
2612.40 22
2612.52 28
2612.63 35
2612.75 41
2612.87 46
2612.99 48
2613.10 49
2613.22 48
2613.34 46
2613.45 44
2613.57 41
2613.69 38
2613.81 35
2613.92 30
2614.04 25
2614.16 20
2614.27 14
2614.39 9
2614.51 6
2614.63 5
2614.74 7
2614.86 12
2614.98 20
2615.09 30
2615.21 41
2615.33 51
2615.45 59
2615.56 64
2615.68 65
2615.80 64
2615.92 61
2616.03 58
2616.15 55
2616.27 52
2616.38 51
2616.50 50
2616.62 48
2616.74 46
2616.85 42
2616.97 37
2617.09 30
2617.21 24
2617.32 19
2617.44 16
2617.56 16
2617.67 19
2617.79 25
2617.91 34
2618.03 43
2618.14 53
2618.26 60
2618.38 65
2618.50 66
2618.61 64
2618.73 59
2618.85 52
2618.96 44
2619.08 37
2619.20 32
2619.32 28
2619.43 27
2619.55 27
2619.67 30
2619.79 33
2619.90 37
2620.02 40
2620.14 43
2620.25 44
2620.37 43
2620.49 41
2620.61 37
2620.72 33
2620.84 31
2620.96 30
2621.08 32
2621.19 35
2621.31 40
2621.43 46
2621.55 51
2621.66 55
2621.78 58
2621.90 60
2622.02 61
2622.13 61
2622.25 60
2622.37 59
2622.48 57
2622.60 56
2622.72 55
2622.84 55
2622.95 56
2623.07 58
2623.19 60
2623.31 64
2623.42 67
2623.54 70
2623.66 74
2623.78 77
2623.89 80
2624.01 83
2624.13 84
2624.25 83
2624.36 80
2624.48 76
2624.60 71
2624.72 66
2624.83 62
2624.95 60
2625.07 59
2625.19 60
2625.30 61
2625.42 62
2625.54 62
2625.66 61
2625.77 59
2625.89 56
2626.01 51
2626.12 46
2626.24 40
2626.36 33
2626.48 26
2626.59 19
2626.71 13
2626.83 7
2626.95 2
2627.06 0
2627.18 0
2627.30 0
2627.42 0
2627.53 0
2627.65 0
2627.77 0
2627.89 0
2628.00 1
2628.12 3
2628.24 5
2628.36 7
2628.47 9
2628.59 10
2628.71 11
2628.83 13
2628.94 15
2629.06 19
2629.18 24
2629.30 30
2629.41 36
2629.53 41
2629.65 44
2629.77 45
2629.89 45
2630.00 43
2630.12 41
2630.24 40
2630.36 39
2630.47 40
2630.59 42
2630.71 45
2630.83 48
2630.94 51
2631.06 53
2631.18 56
2631.30 59
2631.41 64
2631.53 69
2631.65 76
2631.77 84
2631.88 92
2632.00 99
2632.12 106
2632.24 111
2632.35 116
2632.47 120
2632.59 127
2632.71 138
2632.82 154
2632.94 176
2633.06 203
2633.18 235
2633.30 268
2633.41 302
2633.53 334
2633.65 364
2633.77 391
2633.88 416
2634.00 440
2634.12 462
2634.24 483
2634.35 500
2634.47 514
2634.59 524
2634.71 531
2634.82 535
2634.94 538
2635.06 540
2635.18 543
2635.30 545
2635.41 548
2635.53 550
2635.65 552
2635.77 555
2635.88 557
2636.00 561
2636.12 564
2636.24 567
2636.35 568
2636.47 566
2636.59 559
2636.71 548
2636.83 532
2636.94 512
2637.06 490
2637.18 465
2637.30 440
2637.41 415
2637.53 393
2637.65 373
2637.77 357
2637.88 343
2638.00 331
2638.12 320
2638.24 308
2638.36 295
2638.47 281
2638.59 267
2638.71 254
2638.83 241
2638.94 230
2639.06 220
2639.18 211
2639.30 201
2639.42 191
2639.53 180
2639.65 169
2639.77 158
2639.89 148
2640.00 137
2640.12 128
2640.24 119
2640.36 111
2640.48 104
2640.59 98
2640.71 93
2640.83 89
2640.95 85
2641.06 82
2641.18 77
2641.30 72
2641.42 67
2641.54 61
2641.65 56
2641.77 51
2641.89 47
2642.01 45
2642.12 44
2642.24 46
2642.36 48
2642.48 52
2642.60 55
2642.71 58
2642.83 59
2642.95 58
2643.07 55
2643.18 49
2643.30 42
2643.42 34
2643.54 25
2643.66 17
2643.77 9
2643.89 3
2644.01 0
2644.13 0
2644.25 0
2644.36 1
2644.48 6
2644.60 11
2644.72 16
2644.83 20
2644.95 23
2645.07 25
2645.19 27
2645.31 30
2645.42 33
2645.54 37
2645.66 41
2645.78 44
2645.90 46
2646.01 46
2646.13 44
2646.25 40
2646.37 36
2646.49 32
2646.60 28
2646.72 26
2646.84 25
2646.96 24
2647.08 24
2647.19 24
2647.31 25
2647.43 25
2647.55 27
2647.66 29
2647.78 32
2647.90 36
2648.02 41
2648.14 46
2648.25 52
2648.37 58
2648.49 65
2648.61 72
2648.73 78
2648.84 84
2648.96 87
2649.08 89
2649.20 87
2649.32 82
2649.43 74
2649.55 64
2649.67 51
2649.79 39
2649.91 27
2650.02 18
2650.14 11
2650.26 7
2650.38 6
2650.50 7
2650.61 9
2650.73 12
2650.85 15
2650.97 17
2651.09 18
2651.20 19
2651.32 19
2651.44 18
2651.56 17
2651.68 16
2651.79 15
2651.91 14
2652.03 14
2652.15 14
2652.27 16
2652.38 18
2652.50 20
2652.62 23
2652.74 24
2652.86 23
2652.98 21
2653.09 18
2653.21 13
2653.33 8
2653.45 3
2653.57 0
2653.68 0
2653.80 0
2653.92 0
2654.04 0
2654.16 0
2654.27 0
2654.39 0
2654.51 0
2654.63 0
2654.75 0
2654.86 3
2654.98 7
2655.10 12
2655.22 17
2655.34 23
2655.46 30
2655.57 36
2655.69 43
2655.81 50
2655.93 56
2656.05 61
2656.16 65
2656.28 67
2656.40 68
2656.52 66
2656.64 62
2656.75 57
2656.87 51
2656.99 43
2657.11 35
2657.23 27
2657.35 21
2657.46 18
2657.58 18
2657.70 23
2657.82 32
2657.94 43
2658.05 56
2658.17 69
2658.29 79
2658.41 85
2658.53 88
2658.65 87
2658.76 83
2658.88 78
2659.00 71
2659.12 64
2659.24 57
2659.35 50
2659.47 43
2659.59 37
2659.71 30
2659.83 25
2659.95 20
2660.06 18
2660.18 18
2660.30 20
2660.42 26
2660.54 34
2660.65 43
2660.77 52
2660.89 61
2661.01 68
2661.13 72
2661.25 73
2661.36 72
2661.48 69
2661.60 65
2661.72 59
2661.84 53
2661.96 48
2662.07 43
2662.19 39
2662.31 36
2662.43 32
2662.55 29
2662.67 27
2662.78 25
2662.90 24
2663.02 24
2663.14 27
2663.26 32
2663.37 39
2663.49 46
2663.61 53
2663.73 58
2663.85 63
2663.97 67
2664.08 71
2664.20 74
2664.32 76
2664.44 79
2664.56 81
2664.68 81
2664.79 81
2664.91 79
2665.03 76
2665.15 73
2665.27 69
2665.39 66
2665.50 63
2665.62 61
2665.74 61
2665.86 62
2665.98 66
2666.10 71
2666.21 79
2666.33 87
2666.45 95
2666.57 102
2666.69 107
2666.81 110
2666.92 111
2667.04 108
2667.16 104
2667.28 98
2667.40 91
2667.52 84
2667.64 77
2667.75 72
2667.87 67
2667.99 65
2668.11 63
2668.23 64
2668.35 65
2668.46 66
2668.58 66
2668.70 66
2668.82 64
2668.94 62
2669.06 59
2669.17 57
2669.29 54
2669.41 53
2669.53 54
2669.65 56
2669.77 59
2669.89 62
2670.00 66
2670.12 69
2670.24 70
2670.36 70
2670.48 68
2670.60 64
2670.71 60
2670.83 54
2670.95 49
2671.07 44
2671.19 41
2671.31 38
2671.43 37
2671.54 38
2671.66 39
2671.78 41
2671.90 42
2672.02 43
2672.14 43
2672.25 42
2672.37 41
2672.49 41
2672.61 42
2672.73 45
2672.85 49
2672.97 54
2673.08 59
2673.20 63
2673.32 65
2673.44 66
2673.56 65
2673.68 63
2673.80 61
2673.91 60
2674.03 60
2674.15 61
2674.27 64
2674.39 67
2674.51 70
2674.62 73
2674.74 75
2674.86 76
2674.98 75
2675.10 73
2675.22 70
2675.34 67
2675.45 63
2675.57 58
2675.69 53
2675.81 49
2675.93 44
2676.05 39
2676.17 34
2676.28 29
2676.40 24
2676.52 21
2676.64 18
2676.76 18
2676.88 19
2677.00 21
2677.11 25
2677.23 29
2677.35 33
2677.47 36
2677.59 38
2677.71 39
2677.83 39
2677.95 39
2678.06 40
2678.18 41
2678.30 44
2678.42 46
2678.54 48
2678.66 49
2678.78 49
2678.89 48
2679.01 45
2679.13 42
2679.25 38
2679.37 33
2679.49 29
2679.61 26
2679.72 24
2679.84 23
2679.96 24
2680.08 25
2680.20 27
2680.32 28
2680.44 29
2680.56 28
2680.67 27
2680.79 26
2680.91 25
2681.03 25
2681.15 26
2681.27 29
2681.39 33
2681.50 37
2681.62 41
2681.74 45
2681.86 47
2681.98 50
2682.10 51
2682.22 53
2682.34 54
2682.45 55
2682.57 56
2682.69 55
2682.81 53
2682.93 50
2683.05 47
2683.17 44
2683.29 43
2683.40 44
2683.52 48
2683.64 53
2683.76 61
2683.88 68
2684.00 74
2684.12 79
2684.24 82
2684.35 83
2684.47 82
2684.59 79
2684.71 75
2684.83 71
2684.95 66
2685.07 62
2685.19 59
2685.30 57
2685.42 56
2685.54 57
2685.66 58
2685.78 60
2685.90 60
2686.02 60
2686.14 59
2686.25 57
2686.37 54
2686.49 51
2686.61 47
2686.73 43
2686.85 39
2686.97 35
2687.09 32
2687.21 29
2687.32 27
2687.44 27
2687.56 30
2687.68 34
2687.80 41
2687.92 48
2688.04 56
2688.16 64
2688.27 72
2688.39 79
2688.51 83
2688.63 87
2688.75 89
2688.87 89
2688.99 87
2689.11 85
2689.23 81
2689.34 78
2689.46 74
2689.58 69
2689.70 64
2689.82 60
2689.94 56
2690.06 52
2690.18 49
2690.30 47
2690.41 44
2690.53 42
2690.65 38
2690.77 33
2690.89 26
2691.01 18
2691.13 10
2691.25 2
2691.37 0
2691.48 0
2691.60 0
2691.72 0
2691.84 0
2691.96 0
2692.08 0
2692.20 1
2692.32 4
2692.44 7
2692.56 9
2692.67 10
2692.79 12
2692.91 12
2693.03 13
2693.15 14
2693.27 15
2693.39 17
2693.51 21
2693.63 25
2693.74 30
2693.86 35
2693.98 39
2694.10 42
2694.22 42
2694.34 40
2694.46 35
2694.58 30
2694.70 23
2694.82 18
2694.93 13
2695.05 9
2695.17 8
2695.29 9
2695.41 13
2695.53 20
2695.65 28
2695.77 36
2695.89 44
2696.01 51
2696.12 55
2696.24 57
2696.36 56
2696.48 54
2696.60 51
2696.72 48
2696.84 45
2696.96 43
2697.08 41
2697.20 39
2697.32 36
2697.43 34
2697.55 31
2697.67 30
2697.79 29
2697.91 30
2698.03 32
2698.15 35
2698.27 38
2698.39 41
2698.51 43
2698.62 44
2698.74 45
2698.86 44
2698.98 44
2699.10 42
2699.22 40
2699.34 37
2699.46 34
2699.58 30
2699.70 26
2699.82 22
2699.93 19
2700.05 17
2700.17 17
2700.29 19
2700.41 23
2700.53 28
2700.65 34
2700.77 40
2700.89 43
2701.01 45
2701.13 44
2701.25 41
2701.36 36
2701.48 30
2701.60 25
2701.72 21
2701.84 19
2701.96 20
2702.08 23
2702.20 29
2702.32 38
2702.44 48
2702.56 59
2702.67 69
2702.79 78
2702.91 84
2703.03 86
2703.15 86
2703.27 82
2703.39 77
2703.51 70
2703.63 63
2703.75 57
2703.87 52
2703.99 49
2704.11 47
2704.22 47
2704.34 49
2704.46 52
2704.58 57
2704.70 62
2704.82 68
2704.94 73
2705.06 77
2705.18 79
2705.30 79
2705.42 77
2705.54 73
2705.65 67
2705.77 61
2705.89 56
2706.01 51
2706.13 46
2706.25 42
2706.37 39
2706.49 35
2706.61 31
2706.73 27
2706.85 24
2706.97 22
2707.09 21
2707.21 22
2707.32 24
2707.44 28
2707.56 32
2707.68 38
2707.80 45
2707.92 53
2708.04 63
2708.16 73
2708.28 84
2708.40 94
2708.52 103
2708.64 109
2708.76 112
2708.88 112
2708.99 109
2709.11 103
2709.23 95
2709.35 85
2709.47 74
2709.59 63
2709.71 53
2709.83 44
2709.95 38
2710.07 34
2710.19 32
2710.31 31
2710.43 32
2710.55 32
2710.66 33
2710.78 33
2710.90 34
2711.02 34
2711.14 35
2711.26 37
2711.38 39
2711.50 41
2711.62 43
2711.74 45
2711.86 46
2711.98 47
2712.10 48
2712.22 48
2712.34 48
2712.46 47
2712.57 47
2712.69 47
2712.81 47
2712.93 49
2713.05 50
2713.17 53
2713.29 56
2713.41 60
2713.53 63
2713.65 66
2713.77 68
2713.89 68
2714.01 68
2714.13 68
2714.25 67
2714.37 67
2714.49 66
2714.60 65
2714.72 64
2714.84 62
2714.96 61
2715.08 60
2715.20 59
2715.32 59
2715.44 61
2715.56 62
2715.68 63
2715.80 64
2715.92 63
2716.04 61
2716.16 59
2716.28 56
2716.40 54
2716.52 54
2716.64 55
2716.75 56
2716.87 58
2716.99 59
2717.11 59
2717.23 57
2717.35 54
2717.47 50
2717.59 46
2717.71 43
2717.83 41
2717.95 41
2718.07 41
2718.19 42
2718.31 44
2718.43 46
2718.55 49
2718.67 53
2718.79 57
2718.91 62
2719.03 67
2719.14 72
2719.26 74
2719.38 74
2719.50 72
2719.62 69
2719.74 64
2719.86 59
2719.98 55
2720.10 52
2720.22 52
2720.34 52
2720.46 53
2720.58 53
2720.70 53
2720.82 51
2720.94 49
2721.06 46
2721.18 42
2721.30 38
2721.42 33
2721.54 28
2721.66 21
2721.78 14
2721.89 7
2722.01 0
2722.13 0
2722.25 0
2722.37 0
2722.49 0
2722.61 0
2722.73 0
2722.85 0
2722.97 0
2723.09 5
2723.21 13
2723.33 22
2723.45 31
2723.57 39
2723.69 45
2723.81 50
2723.93 51
2724.05 50
2724.17 48
2724.29 44
2724.41 39
2724.53 36
2724.65 33
2724.77 32
2724.89 33
2725.00 35
2725.12 39
2725.24 43
2725.36 46
2725.48 49
2725.60 50
2725.72 50
2725.84 48
2725.96 46
2726.08 43
2726.20 41
2726.32 40
2726.44 40
2726.56 41
2726.68 43
2726.80 45
2726.92 47
2727.04 48
2727.16 49
2727.28 49
2727.40 50
2727.52 52
2727.64 55
2727.76 59
2727.88 63
2728.00 66
2728.12 67
2728.24 67
2728.36 65
2728.48 61
2728.60 56
2728.72 50
2728.84 44
2728.95 38
2729.07 33
2729.19 29
2729.31 26
2729.43 23
2729.55 22
2729.67 22
2729.79 22
2729.91 24
2730.03 28
2730.15 32
2730.27 38
2730.39 45
2730.51 51
2730.63 56
2730.75 60
2730.87 63
2730.99 63
2731.11 63
2731.23 61
2731.35 60
2731.47 58
2731.59 57
2731.71 57
2731.83 57
2731.95 58
2732.07 58
2732.19 57
2732.31 55
2732.43 52
2732.55 48
2732.67 44
2732.79 41
2732.91 39
2733.03 39
2733.15 40
2733.27 42
2733.39 43
2733.51 43
2733.63 40
2733.75 35
2733.87 30
2733.99 25
2734.11 21
2734.23 19
2734.35 19
2734.47 22
2734.59 26
2734.71 31
2734.83 35
2734.95 39
2735.07 43
2735.19 46
2735.31 51
2735.43 56
2735.54 63
2735.66 71
2735.78 80
2735.90 89
2736.02 96
2736.14 101
2736.26 104
2736.38 106
2736.50 107
2736.62 106
2736.74 106
2736.86 107
2736.98 107
2737.10 109
2737.22 110
2737.34 112
2737.46 113
2737.58 114
2737.70 114
2737.82 113
2737.94 110
2738.06 107
2738.18 104
2738.30 102
2738.42 102
2738.54 103
2738.66 105
2738.78 108
2738.90 110
2739.02 111
2739.14 111
2739.26 110
2739.38 109
2739.50 108
2739.62 108
2739.74 109
2739.86 109
2739.98 107
2740.10 104
2740.22 98
2740.34 91
2740.46 82
2740.58 73
2740.70 65
2740.82 56
2740.94 49
2741.06 42
2741.18 35
2741.30 28
2741.42 21
2741.54 16
2741.66 12
2741.78 10
2741.90 9
2742.02 8
2742.14 8
2742.26 8
2742.38 7
2742.50 6
2742.62 4
2742.74 4
2742.86 4
2742.98 6
2743.10 10
2743.22 15
2743.34 21
2743.46 27
2743.58 33
2743.70 37
2743.82 41
2743.94 43
2744.06 44
2744.18 45
2744.30 46
2744.42 47
2744.54 48
2744.66 50
2744.78 51
2744.90 53
2745.02 55
2745.14 58
2745.26 62
2745.38 67
2745.50 72
2745.62 77
2745.74 82
2745.87 86
2745.99 88
2746.11 89
2746.23 88
2746.35 87
2746.47 84
2746.59 81
2746.71 78
2746.83 75
2746.95 73
2747.07 70
2747.19 69
2747.31 67
2747.43 66
2747.55 64
2747.67 63
2747.79 60
2747.91 57
2748.03 54
2748.15 50
2748.27 48
2748.39 46
2748.51 46
2748.63 47
2748.75 50
2748.87 53
2748.99 57
2749.11 60
2749.23 62
2749.35 64
2749.47 65
2749.59 65
2749.71 66
2749.83 66
2749.95 67
2750.07 67
2750.19 66
2750.31 64
2750.43 61
2750.55 57
2750.67 53
2750.79 48
2750.91 43
2751.03 37
2751.15 30
2751.27 23
2751.39 15
2751.51 7
2751.63 0
2751.75 0
2751.87 0
2751.99 0
2752.11 0
2752.23 0
2752.36 0
2752.48 0
2752.60 1
2752.72 4
2752.84 7
2752.96 11
2753.08 14
2753.20 17
2753.32 21
2753.44 25
2753.56 29
2753.68 35
2753.80 42
2753.92 49
2754.04 57
2754.16 64
2754.28 70
2754.40 72
2754.52 72
2754.64 68
2754.76 62
2754.88 54
2755.00 45
2755.12 37
2755.24 30
2755.36 27
2755.48 26
2755.60 28
2755.72 31
2755.84 36
2755.96 42
2756.08 46
2756.20 51
2756.33 54
2756.45 57
2756.57 60
2756.69 62
2756.81 63
2756.93 64
2757.05 65
2757.17 65
2757.29 65
2757.41 64
2757.53 63
2757.65 61
2757.77 59
2757.89 57
2758.01 54
2758.13 52
2758.25 50
2758.37 48
2758.49 46
2758.61 45
2758.73 44
2758.85 44
2758.97 43
2759.09 42
2759.21 40
2759.33 37
2759.45 34
2759.58 32
2759.70 30
2759.82 30
2759.94 32
2760.06 36
2760.18 41
2760.30 46
2760.42 52
2760.54 59
2760.66 65
2760.78 72
2760.90 80
2761.02 88
2761.14 97
2761.26 105
2761.38 113
2761.50 121
2761.62 127
2761.74 134
2761.86 140
2761.98 147
2762.10 154
2762.23 160
2762.35 167
2762.47 173
2762.59 179
2762.71 184
2762.83 189
2762.95 192
2763.07 195
2763.19 196
2763.31 197
2763.43 196
2763.55 193
2763.67 190
2763.79 187
2763.91 183
2764.03 179
2764.15 175
2764.27 171
2764.39 167
2764.51 164
2764.64 160
2764.76 156
2764.88 151
2765.00 147
2765.12 143
2765.24 139
2765.36 135
2765.48 131
2765.60 127
2765.72 122
2765.84 117
2765.96 113
2766.08 109
2766.20 107
2766.32 107
2766.44 110
2766.56 115
2766.68 121
2766.80 127
2766.93 131
2767.05 133
2767.17 133
2767.29 131
2767.41 129
2767.53 126
2767.65 125
2767.77 126
2767.89 128
2768.01 130
2768.13 133
2768.25 135
2768.37 137
2768.49 139
2768.61 141
2768.73 144
2768.86 149
2768.98 154
2769.10 159
2769.22 162
2769.34 163
2769.46 162
2769.58 157
2769.70 150
2769.82 143
2769.94 136
2770.06 129
2770.18 124
2770.30 121
2770.42 119
2770.54 119
2770.66 120
2770.79 120
2770.91 120
2771.03 118
2771.15 116
2771.27 112
2771.39 109
2771.51 105
2771.63 103
2771.75 103
2771.87 105
2771.99 110
2772.11 115
2772.23 122
2772.35 129
2772.47 134
2772.60 138
2772.72 140
2772.84 141
2772.96 140
2773.08 139
2773.20 139
2773.32 138
2773.44 138
2773.56 138
2773.68 136
2773.80 133
2773.92 129
2774.04 123
2774.16 116
2774.29 110
2774.41 104
2774.53 99
2774.65 95
2774.77 92
2774.89 90
2775.01 88
2775.13 86
2775.25 85
2775.37 83
2775.49 81
2775.61 79
2775.73 77
2775.86 75
2775.98 75
2776.10 75
2776.22 77
2776.34 81
2776.46 87
2776.58 94
2776.70 101
2776.82 108
2776.94 114
2777.06 117
2777.18 117
2777.30 114
2777.43 109
2777.55 103
2777.67 96
2777.79 89
2777.91 83
2778.03 78
2778.15 74
2778.27 69
2778.39 65
2778.51 62
2778.63 61
2778.75 61
2778.88 63
2779.00 66
2779.12 70
2779.24 73
2779.36 76
2779.48 77
2779.60 78
2779.72 77
2779.84 76
2779.96 75
2780.08 75
2780.20 75
2780.33 77
2780.45 78
2780.57 80
2780.69 82
2780.81 83
2780.93 84
2781.05 84
2781.17 85
2781.29 85
2781.41 86
2781.53 86
2781.66 85
2781.78 83
2781.90 80
2782.02 76
2782.14 71
2782.26 66
2782.38 61
2782.50 57
2782.62 53
2782.74 51
2782.86 48
2782.99 47
2783.11 46
2783.23 46
2783.35 47
2783.47 49
2783.59 51
2783.71 53
2783.83 54
2783.95 54
2784.07 53
2784.19 50
2784.32 46
2784.44 42
2784.56 37
2784.68 32
2784.80 28
2784.92 23
2785.04 18
2785.16 14
2785.28 9
2785.40 4
2785.53 0
2785.65 0
2785.77 0
2785.89 0
2786.01 0
2786.13 0
2786.25 0
2786.37 0
2786.49 2
2786.61 6
2786.74 8
2786.86 9
2786.98 9
2787.10 8
2787.22 7
2787.34 7
2787.46 10
2787.58 15
2787.70 23
2787.82 31
2787.95 40
2788.07 48
2788.19 56
2788.31 62
2788.43 66
2788.55 68
2788.67 70
2788.79 71
2788.91 70
2789.03 69
2789.16 67
2789.28 64
2789.40 61
2789.52 57
2789.64 54
2789.76 52
2789.88 52
2790.00 54
2790.12 57
2790.25 63
2790.37 69
2790.49 75
2790.61 78
2790.73 80
2790.85 78
2790.97 75
2791.09 71
2791.21 66
2791.34 61
2791.46 57
2791.58 53
2791.70 50
2791.82 48
2791.94 47
2792.06 48
2792.18 50
2792.30 53
2792.43 58
2792.55 62
2792.67 65
2792.79 67
2792.91 67
2793.03 66
2793.15 63
2793.27 59
2793.39 55
2793.52 52
2793.64 48
2793.76 46
2793.88 43
2794.00 42
2794.12 42
2794.24 42
2794.36 45
2794.49 48
2794.61 53
2794.73 57
2794.85 61
2794.97 63
2795.09 63
2795.21 60
2795.33 55
2795.45 49
2795.58 42
2795.70 36
2795.82 32
2795.94 30
2796.06 29
2796.18 31
2796.30 33
2796.42 35
2796.55 38
2796.67 40
2796.79 42
2796.91 43
2797.03 45
2797.15 46
2797.27 47
2797.39 48
2797.52 50
2797.64 52
2797.76 55
2797.88 58
2798.00 60
2798.12 62
2798.24 63
2798.36 63
2798.49 63
2798.61 62
2798.73 61
2798.85 62
2798.97 64
2799.09 68
2799.21 71
2799.33 74
2799.46 77
2799.58 78
2799.70 77
2799.82 76
2799.94 75
2800.06 75
2800.18 77
2800.30 81
2800.43 87
2800.55 94
2800.67 100
2800.79 106
2800.91 109
2801.03 111
2801.15 110
2801.28 108
2801.40 104
2801.52 98
2801.64 92
2801.76 86
2801.88 79
2802.00 72
2802.12 65
2802.25 60
2802.37 55
2802.49 51
2802.61 49
2802.73 49
2802.85 50
2802.97 52
2803.10 55
2803.22 58
2803.34 59
2803.46 60
2803.58 58
2803.70 53
2803.82 47
2803.94 40
2804.07 32
2804.19 25
2804.31 20
2804.43 16
2804.55 16
2804.67 19
2804.79 23
2804.92 30
2805.04 38
2805.16 47
2805.28 55
2805.40 61
2805.52 66
2805.64 68
2805.77 69
2805.89 67
2806.01 65
2806.13 62
2806.25 61
2806.37 60
2806.49 62
2806.62 65
2806.74 70
2806.86 74
2806.98 78
2807.10 81
2807.22 82
2807.34 83
2807.47 83
2807.59 83
2807.71 84
2807.83 84
2807.95 84
2808.07 83
2808.19 81
2808.32 76
2808.44 70
2808.56 64
2808.68 56
2808.80 49
2808.92 44
2809.05 40
2809.17 39
2809.29 41
2809.41 47
2809.53 56
2809.65 66
2809.77 76
2809.90 85
2810.02 90
2810.14 92
2810.26 90
2810.38 87
2810.50 82
2810.62 77
2810.75 74
2810.87 72
2810.99 73
2811.11 75
2811.23 79
2811.35 83
2811.48 88
2811.60 93
2811.72 96
2811.84 97
2811.96 98
2812.08 98
2812.20 98
2812.33 98
2812.45 100
2812.57 104
2812.69 108
2812.81 112
2812.93 116
2813.06 118
2813.18 118
2813.30 115
2813.42 111
2813.54 106
2813.66 101
2813.79 96
2813.91 92
2814.03 90
2814.15 90
2814.27 92
2814.39 96
2814.51 100
2814.64 104
2814.76 107
2814.88 109
2815.00 109
2815.12 109
2815.24 108
2815.37 107
2815.49 106
2815.61 107
2815.73 110
2815.85 114
2815.97 120
2816.10 128
2816.22 138
2816.34 148
2816.46 158
2816.58 168
2816.70 177
2816.83 186
2816.95 194
2817.07 203
2817.19 214
2817.31 226
2817.43 239
2817.56 252
2817.68 263
2817.80 273
2817.92 278
2818.04 280
2818.16 279
2818.29 274
2818.41 268
2818.53 262
2818.65 256
2818.77 252
2818.89 249
2819.02 248
2819.14 248
2819.26 248
2819.38 250
2819.50 251
2819.62 252
2819.75 253
2819.87 252
2819.99 250
2820.11 247
2820.23 241
2820.36 233
2820.48 223
2820.60 213
2820.72 202
2820.84 193
2820.96 185
2821.09 179
2821.21 173
2821.33 168
2821.45 162
2821.57 156
2821.69 149
2821.82 140
2821.94 131
2822.06 121
2822.18 113
2822.30 107
2822.43 104
2822.55 103
2822.67 106
2822.79 111
2822.91 119
2823.03 127
2823.16 134
2823.28 139
2823.40 140
2823.52 137
2823.64 130
2823.76 119
2823.89 105
2824.01 90
2824.13 76
2824.25 64
2824.37 55
2824.50 50
2824.62 48
2824.74 49
2824.86 52
2824.98 55
2825.10 59
2825.23 63
2825.35 67
2825.47 70
2825.59 74
2825.71 78
2825.84 82
2825.96 86
2826.08 89
2826.20 92
2826.32 95
2826.45 97
2826.57 100
2826.69 102
2826.81 105
2826.93 106
2827.05 107
2827.18 106
2827.30 105
2827.42 103
2827.54 101
2827.66 102
2827.79 103
2827.91 107
2828.03 111
2828.15 114
2828.27 117
2828.40 117
2828.52 116
2828.64 112
2828.76 106
2828.88 98
2829.01 89
2829.13 80
2829.25 70
2829.37 61
2829.49 53
2829.61 46
2829.74 42
2829.86 38
2829.98 36
2830.10 35
2830.22 33
2830.35 30
2830.47 28
2830.59 25
2830.71 24
2830.83 23
2830.96 24
2831.08 26
2831.20 27
2831.32 27
2831.44 25
2831.57 22
2831.69 18
2831.81 14
2831.93 12
2832.05 12
2832.18 14
2832.30 17
2832.42 21
2832.54 25
2832.66 29
2832.79 30
2832.91 31
2833.03 30
2833.15 29
2833.27 27
2833.40 26
2833.52 25
2833.64 25
2833.76 25
2833.88 26
2834.01 27
2834.13 28
2834.25 28
2834.37 28
2834.49 27
2834.62 27
2834.74 28
2834.86 30
2834.98 34
2835.10 40
2835.23 47
2835.35 54
2835.47 61
2835.59 68
2835.71 73
2835.84 77
2835.96 81
2836.08 84
2836.20 88
2836.33 92
2836.45 96
2836.57 100
2836.69 102
2836.81 102
2836.94 101
2837.06 98
2837.18 93
2837.30 87
2837.42 80
2837.55 74
2837.67 67
2837.79 62
2837.91 59
2838.03 57
2838.16 58
2838.28 61
2838.40 66
2838.52 72
2838.65 78
2838.77 85
2838.89 90
2839.01 93
2839.13 96
2839.26 96
2839.38 97
2839.50 97
2839.62 98
2839.74 101
2839.87 105
2839.99 110
2840.11 116
2840.23 122
2840.36 125
2840.48 127
2840.60 127
2840.72 125
2840.84 122
2840.97 119
2841.09 117
2841.21 116
2841.33 114
2841.45 113
2841.58 111
2841.70 108
2841.82 105
2841.94 101
2842.07 97
2842.19 94
2842.31 92
2842.43 89
2842.55 87
2842.68 85
2842.80 82
2842.92 78
2843.04 73
2843.17 68
2843.29 64
2843.41 60
2843.53 58
2843.65 57
2843.78 58
2843.90 60
2844.02 64
2844.14 68
2844.27 73
2844.39 78
2844.51 83
2844.63 88
2844.75 92
2844.88 95
2845.00 97
2845.12 98
2845.24 97
2845.37 95
2845.49 92
2845.61 87
2845.73 82
2845.86 76
2845.98 71
2846.10 66
2846.22 61
2846.34 56
2846.47 51
2846.59 44
2846.71 37
2846.83 29
2846.96 21
2847.08 14
2847.20 9
2847.32 6
2847.45 6
2847.57 8
2847.69 11
2847.81 15
2847.93 19
2848.06 22
2848.18 24
2848.30 25
2848.42 25
2848.55 24
2848.67 23
2848.79 22
2848.91 22
2849.04 21
2849.16 21
2849.28 20
2849.40 19
2849.53 19
2849.65 20
2849.77 21
2849.89 24
2850.01 27
2850.14 30
2850.26 33
2850.38 34
2850.50 35
2850.63 35
2850.75 34
2850.87 33
2850.99 32
2851.12 30
2851.24 28
2851.36 25
2851.48 22
2851.61 17
2851.73 12
2851.85 7
2851.97 3
2852.10 0
2852.22 0
2852.34 0
2852.46 0
2852.58 0
2852.71 0
2852.83 0
2852.95 0
2853.07 1
2853.20 2
2853.32 3
2853.44 5
2853.56 7
2853.69 10
2853.81 14
2853.93 18
2854.05 23
2854.18 27
2854.30 30
2854.42 32
2854.54 33
2854.67 34
2854.79 35
2854.91 36
2855.03 36
2855.16 37
2855.28 37
2855.40 37
2855.52 37
2855.65 36
2855.77 35
2855.89 35
2856.01 35
2856.14 35
2856.26 34
2856.38 34
2856.50 33
2856.63 31
2856.75 29
2856.87 27
2856.99 25
2857.12 23
2857.24 23
2857.36 23
2857.48 24
2857.61 26
2857.73 28
2857.85 32
2857.97 37
2858.10 42
2858.22 49
2858.34 56
2858.46 63
2858.59 70
2858.71 76
2858.83 81
2858.95 84
2859.08 84
2859.20 83
2859.32 79
2859.45 75
2859.57 70
2859.69 66
2859.81 62
2859.94 59
2860.06 56
2860.18 54
2860.30 51
2860.43 48
2860.55 47
2860.67 46
2860.79 47
2860.92 49
2861.04 53
2861.16 57
2861.28 60
2861.41 62
2861.53 62
2861.65 62
2861.77 60
2861.90 57
2862.02 54
2862.14 51
2862.27 47
2862.39 44
2862.51 40
2862.63 36
2862.76 33
2862.88 28
2863.00 24
2863.12 20
2863.25 16
2863.37 13
2863.49 11
2863.61 9
2863.74 9
2863.86 11
2863.98 13
2864.10 15
2864.23 18
2864.35 20
2864.47 21
2864.60 23
2864.72 25
2864.84 28
2864.96 34
2865.09 43
2865.21 55
2865.33 68
2865.45 84
2865.58 99
2865.70 113
2865.82 126
2865.95 136
2866.07 143
2866.19 146
2866.31 147
2866.44 144
2866.56 138
2866.68 130
2866.80 120
2866.93 109
2867.05 98
2867.17 87
2867.30 78
2867.42 70
2867.54 63
2867.66 57
2867.79 52
2867.91 48
2868.03 44
2868.15 40
2868.28 37
2868.40 34
2868.52 31
2868.65 28
2868.77 24
2868.89 21
2869.01 18
2869.14 16
2869.26 15
2869.38 14
2869.51 14
2869.63 14
2869.75 13
2869.87 12
2870.00 10
2870.12 8
2870.24 7
2870.36 8
2870.49 10
2870.61 13
2870.73 17
2870.86 20
2870.98 23
2871.10 24
2871.22 24
2871.35 22
2871.47 19
2871.59 15
2871.72 11
2871.84 7
2871.96 5
2872.08 5
2872.21 5
2872.33 7
2872.45 10
2872.58 12
2872.70 13
2872.82 14
2872.94 14
2873.07 14
2873.19 14
2873.31 16
2873.44 18
2873.56 23
2873.68 29
2873.80 37
2873.93 45
2874.05 55
2874.17 63
2874.30 71
2874.42 77
2874.54 80
2874.66 81
2874.79 80
2874.91 78
2875.03 76
2875.16 73
2875.28 71
2875.40 69
2875.53 66
2875.65 63
2875.77 58
2875.89 53
2876.02 47
2876.14 41
2876.26 38
2876.39 36
2876.51 35
2876.63 36
2876.75 36
2876.88 35
2877.00 32
2877.12 27
2877.25 21
2877.37 14
2877.49 9
2877.62 5
2877.74 3
2877.86 1
2877.98 1
2878.11 0
2878.23 0
2878.35 0
2878.48 0
2878.60 0
2878.72 0
2878.85 0
2878.97 0
2879.09 1
2879.21 4
2879.34 8
2879.46 11
2879.58 14
2879.71 17
2879.83 20
2879.95 23
2880.08 26
2880.20 30
2880.32 32
2880.44 34
2880.57 34
2880.69 33
2880.81 32
2880.94 31
2881.06 29
2881.18 29
2881.31 31
2881.43 34
2881.55 38
2881.67 42
2881.80 47
2881.92 52
2882.04 57
2882.17 60
2882.29 62
2882.41 62
2882.54 61
2882.66 57
2882.78 53
2882.91 49
2883.03 46
2883.15 45
2883.27 46
2883.40 48
2883.52 51
2883.64 53
2883.77 53
2883.89 51
2884.01 46
2884.14 39
2884.26 32
2884.38 24
2884.51 17
2884.63 10
2884.75 5
2884.87 0
2885.00 0
2885.12 0
2885.24 0
2885.37 0
2885.49 0
2885.61 6
2885.74 14
2885.86 21
2885.98 28
2886.11 33
2886.23 35
2886.35 35
2886.48 34
2886.60 30
2886.72 27
2886.85 24
2886.97 22
2887.09 23
2887.21 26
2887.34 31
2887.46 39
2887.58 48
2887.71 58
2887.83 68
2887.95 77
2888.08 85
2888.20 91
2888.32 95
2888.45 97
2888.57 97
2888.69 94
2888.82 91
2888.94 86
2889.06 81
2889.19 77
2889.31 73
2889.43 70
2889.56 67
2889.68 65
2889.80 63
2889.93 60
2890.05 56
2890.17 51
2890.29 47
2890.42 43
2890.54 41
2890.66 41
2890.79 43
2890.91 47
2891.03 53
2891.16 59
2891.28 64
2891.40 67
2891.53 68
2891.65 66
2891.77 63
2891.90 59
2892.02 56
2892.14 54
2892.27 53
2892.39 55
2892.51 58
2892.64 61
2892.76 65
2892.88 68
2893.01 70
2893.13 71
2893.25 71
2893.38 70
2893.50 68
2893.62 64
2893.75 60
2893.87 55
2893.99 51
2894.12 47
2894.24 44
2894.36 41
2894.49 40
2894.61 39
2894.73 38
2894.86 39
2894.98 40
2895.10 41
2895.23 42
2895.35 44
2895.47 44
2895.60 44
2895.72 42
2895.84 40
2895.97 38
2896.09 37
2896.21 36
2896.34 37
2896.46 40
2896.58 44
2896.71 48
2896.83 52
2896.95 54
2897.08 54
2897.20 54
2897.32 52
2897.45 51
2897.57 50
2897.69 50
2897.82 51
2897.94 53
2898.06 55
2898.19 57
2898.31 59
2898.43 60
2898.56 62
2898.68 63
2898.80 64
2898.93 65
2899.05 67
2899.17 68
2899.30 69
2899.42 69
2899.55 68
2899.67 67
2899.79 65
2899.92 63
2900.04 61
2900.16 58
2900.29 56
2900.41 54
2900.53 52
2900.66 51
2900.78 49
2900.90 48
2901.03 46
2901.15 44
2901.27 44
2901.40 44
2901.52 46
2901.64 51
2901.77 57
2901.89 64
2902.01 73
2902.14 81
2902.26 89
2902.38 95
2902.51 98
2902.63 99
2902.76 97
2902.88 92
2903.00 85
2903.13 76
2903.25 67
2903.37 60
2903.50 54
2903.62 52
2903.74 53
2903.87 56
2903.99 63
2904.11 70
2904.24 78
2904.36 84
2904.48 89
2904.61 92
2904.73 93
2904.86 93
2904.98 91
2905.10 88
2905.23 86
2905.35 83
2905.47 81
2905.60 79
2905.72 77
2905.84 75
2905.97 73
2906.09 71
2906.21 69
2906.34 67
2906.46 65
2906.59 65
2906.71 65
2906.83 65
2906.96 65
2907.08 64
2907.20 63
2907.33 61
2907.45 60
2907.57 59
2907.70 60
2907.82 61
2907.94 64
2908.07 67
2908.19 70
2908.32 72
2908.44 73
2908.56 74
2908.69 75
2908.81 76
2908.93 77
2909.06 77
2909.18 78
2909.30 78
2909.43 77
2909.55 76
2909.68 75
2909.80 75
2909.92 75
2910.05 77
2910.17 79
2910.29 82
2910.42 85
2910.54 87
2910.66 87
2910.79 87
2910.91 84
2911.04 81
2911.16 76
2911.28 70
2911.41 65
2911.53 61
2911.65 57
2911.78 55
2911.90 54
2912.03 54
2912.15 55
2912.27 57
2912.40 60
2912.52 63
2912.64 66
2912.77 68
2912.89 70
2913.02 70
2913.14 70
2913.26 70
2913.39 68
2913.51 66
2913.63 63
2913.76 59
2913.88 54
2914.00 48
2914.13 42
2914.25 37
2914.38 33
2914.50 31
2914.62 31
2914.75 33
2914.87 36
2914.99 38
2915.12 40
2915.24 40
2915.37 39
2915.49 37
2915.61 35
2915.74 32
2915.86 29
2915.99 26
2916.11 24
2916.23 22
2916.36 21
2916.48 19
2916.60 18
2916.73 17
2916.85 16
2916.98 16
2917.10 16
2917.22 16
2917.35 18
2917.47 22
2917.59 27
2917.72 34
2917.84 42
2917.97 50
2918.09 58
2918.21 66
2918.34 73
2918.46 80
2918.59 87
2918.71 94
2918.83 101
2918.96 107
2919.08 112
2919.20 114
2919.33 114
2919.45 111
2919.58 105
2919.70 97
2919.82 88
2919.95 78
2920.07 70
2920.20 64
2920.32 62
2920.44 62
2920.57 66
2920.69 72
2920.81 80
2920.94 87
2921.06 93
2921.19 95
2921.31 94
2921.43 89
2921.56 81
2921.68 72
2921.81 63
2921.93 55
2922.05 49
2922.18 45
2922.30 42
2922.43 41
2922.55 39
2922.67 37
2922.80 34
2922.92 32
2923.05 29
2923.17 26
2923.29 24
2923.42 22
2923.54 21
2923.66 19
2923.79 18
2923.91 16
2924.04 15
2924.16 16
2924.28 17
2924.41 20
2924.53 24
2924.66 28
2924.78 31
2924.90 33
2925.03 34
2925.15 34
2925.28 33
2925.40 32
2925.52 30
2925.65 28
2925.77 26
2925.90 25
2926.02 24
2926.14 23
2926.27 22
2926.39 21
2926.52 20
2926.64 19
2926.76 17
2926.89 14
2927.01 11
2927.14 8
2927.26 5
2927.38 2
2927.51 0
2927.63 0
2927.76 0
2927.88 0
2928.00 0
2928.13 0
2928.25 2
2928.38 5
2928.50 9
2928.62 14
2928.75 18
2928.87 22
2929.00 25
2929.12 27
2929.25 29
2929.37 30
2929.49 32
2929.62 34
2929.74 36
2929.87 38
2929.99 40
2930.11 41
2930.24 41
2930.36 40
2930.49 39
2930.61 37
2930.73 36
2930.86 33
2930.98 30
2931.11 27
2931.23 22
2931.35 17
2931.48 11
2931.60 6
2931.73 1
2931.85 0
2931.98 0
2932.10 0
2932.22 0
2932.35 0
2932.47 0
2932.60 0
2932.72 0
2932.84 0
2932.97 3
2933.09 8
2933.22 13
2933.34 20
2933.46 27
2933.59 34
2933.71 42
2933.84 50
2933.96 57
2934.09 62
2934.21 65
2934.33 66
2934.46 65
2934.58 63
2934.71 61
2934.83 60
2934.95 60
2935.08 62
2935.20 66
2935.33 71
2935.45 77
2935.58 83
2935.70 87
2935.82 90
2935.95 91
2936.07 89
2936.20 85
2936.32 80
2936.45 73
2936.57 64
2936.69 55
2936.82 45
2936.94 35
2937.07 26
2937.19 16
2937.31 8
2937.44 2
2937.56 0
2937.69 0
2937.81 0
2937.94 4
2938.06 10
2938.18 15
2938.31 20
2938.43 24
2938.56 25
2938.68 23
2938.81 20
2938.93 15
2939.05 11
2939.18 8
2939.30 7
2939.43 9
2939.55 14
2939.68 21
2939.80 30
2939.92 38
2940.05 46
2940.17 51
2940.30 56
2940.42 59
2940.55 63
2940.67 67
2940.79 72
2940.92 77
2941.04 81
2941.17 84
2941.29 84
2941.42 81
2941.54 76
2941.66 69
2941.79 61
2941.91 54
2942.04 48
2942.16 43
2942.29 39
2942.41 35
2942.54 32
2942.66 28
2942.78 25
2942.91 21
2943.03 19
2943.16 17
2943.28 18
2943.41 21
2943.53 27
2943.65 37
2943.78 48
2943.90 61
2944.03 73
2944.15 84
2944.28 91
2944.40 95
2944.53 95
2944.65 92
2944.77 87
2944.90 81
2945.02 75
2945.15 71
2945.27 68
2945.40 66
2945.52 66
2945.64 66
2945.77 66
2945.89 67
2946.02 69
2946.14 71
2946.27 73
2946.39 75
2946.52 76
2946.64 77
2946.76 77
2946.89 76
2947.01 76
2947.14 75
2947.26 76
2947.39 76
2947.51 77
2947.64 77
2947.76 76
2947.88 74
2948.01 71
2948.13 68
2948.26 64
2948.38 59
2948.51 54
2948.63 50
2948.76 45
2948.88 40
2949.00 34
2949.13 28
2949.25 21
2949.38 15
2949.50 8
2949.63 2
2949.75 0
2949.88 0
2950.00 0
2950.13 3
2950.25 9
2950.37 17
2950.50 25
2950.62 33
2950.75 39
2950.87 43
2951.00 44
2951.12 44
2951.25 42
2951.37 39
2951.49 34
2951.62 28
2951.74 22
2951.87 17
2951.99 14
2952.12 13
2952.24 16
2952.37 22
2952.49 32
2952.62 43
2952.74 54
2952.87 63
2952.99 70
2953.11 74
2953.24 74
2953.36 72
2953.49 68
2953.61 64
2953.74 60
2953.86 55
2953.99 52
2954.11 48
2954.24 45
2954.36 43
2954.48 41
2954.61 39
2954.73 38
2954.86 36
2954.98 35
2955.11 33
2955.23 32
2955.36 31
2955.48 30
2955.61 30
2955.73 30
2955.86 30
2955.98 29
2956.10 29
2956.23 29
2956.35 31
2956.48 33
2956.60 37
2956.73 43
2956.85 48
2956.98 53
2957.10 57
2957.23 59
2957.35 59
2957.48 58
2957.60 56
2957.73 53
2957.85 50
2957.97 46
2958.10 43
2958.22 39
2958.35 36
2958.47 34
2958.60 34
2958.72 36
2958.85 39
2958.97 44
2959.10 50
2959.22 56
2959.35 61
2959.47 65
2959.60 66
2959.72 65
2959.84 63
2959.97 61
2960.09 58
2960.22 55
2960.34 53
2960.47 51
2960.59 50
2960.72 49
2960.84 49
2960.97 48
2961.09 47
2961.22 46
2961.34 44
2961.47 43
2961.59 41
2961.72 40
2961.84 38
2961.97 37
2962.09 37
2962.21 37
2962.34 39
2962.46 42
2962.59 47
2962.71 53
2962.84 60
2962.96 68
2963.09 76
2963.21 83
2963.34 88
2963.46 92
2963.59 94
2963.71 94
2963.84 93
2963.96 90
2964.09 85
2964.21 80
2964.34 74
2964.46 67
2964.59 60
2964.71 53
2964.84 47
2964.96 42
2965.09 39
2965.21 39
2965.33 40
2965.46 43
2965.58 47
2965.71 52
2965.83 56
2965.96 60
2966.08 64
2966.21 67
2966.33 70
2966.46 74
2966.58 78
2966.71 82
2966.83 84
2966.96 85
2967.08 84
2967.21 82
2967.33 78
2967.46 73
2967.58 69
2967.71 64
2967.83 60
2967.96 57
2968.08 53
2968.21 50
2968.33 47
2968.46 43
2968.58 39
2968.71 35
2968.83 30
2968.96 26
2969.08 23
2969.21 21
2969.33 20
2969.46 21
2969.58 22
2969.71 24
2969.83 26
2969.96 29
2970.08 33
2970.21 37
2970.33 42
2970.45 46
2970.58 50
2970.70 54
2970.83 58
2970.95 63
2971.08 69
2971.20 76
2971.33 83
2971.45 90
2971.58 95
2971.70 98
2971.83 97
2971.95 94
2972.08 88
2972.20 81
2972.33 74
2972.45 69
2972.58 66
2972.70 65
2972.83 66
2972.95 70
2973.08 75
2973.20 80
2973.33 85
2973.45 88
2973.58 88
2973.70 87
2973.83 84
2973.95 82
2974.08 80
2974.20 79
2974.33 81
2974.45 85
2974.58 89
2974.70 93
2974.83 95
2974.95 95
2975.08 93
2975.20 88
2975.33 83
2975.45 78
2975.58 73
2975.70 69
2975.83 66
2975.95 64
2976.08 62
2976.20 61
2976.33 61
2976.45 61
2976.58 61
2976.70 63
2976.83 65
2976.96 67
2977.08 68
2977.21 68
2977.33 67
2977.46 64
2977.58 59
2977.71 52
2977.83 44
2977.96 35
2978.08 26
2978.21 18
2978.33 10
2978.46 4
2978.58 0
2978.71 0
2978.83 0
2978.96 0
2979.08 0
2979.21 0
2979.33 0
2979.46 1
2979.58 6
2979.71 12
2979.83 16
2979.96 19
2980.08 20
2980.21 19
2980.33 17
2980.46 14
2980.58 12
2980.71 12
2980.83 13
2980.96 16
2981.08 20
2981.21 25
2981.33 30
2981.46 34
2981.58 39
2981.71 42
2981.83 46
2981.96 50
2982.09 54
2982.21 58
2982.34 62
2982.46 65
2982.59 68
2982.71 69
2982.84 68
2982.96 68
2983.09 66
2983.21 65
2983.34 64
2983.46 62
2983.59 60
2983.71 58
2983.84 54
2983.96 50
2984.09 44
2984.21 39
2984.34 34
2984.46 29
2984.59 25
2984.71 21
2984.84 16
2984.97 11
2985.09 6
2985.22 1
2985.34 0
2985.47 0
2985.59 0
2985.72 0
2985.84 0
2985.97 0
2986.09 0
2986.22 0
2986.34 2
2986.47 7
2986.59 13
2986.72 20
2986.84 28
2986.97 35
2987.09 41
2987.22 44
2987.35 45
2987.47 44
2987.60 42
2987.72 39
2987.85 38
2987.97 39
2988.10 41
2988.22 44
2988.35 49
2988.47 53
2988.60 58
2988.72 63
2988.85 68
2988.97 74
2989.10 80
2989.22 85
2989.35 89
2989.48 91
2989.60 92
2989.73 92
2989.85 90
2989.98 89
2990.10 88
2990.23 90
2990.35 93
2990.48 97
2990.60 103
2990.73 109
2990.85 115
2990.98 120
2991.11 125
2991.23 129
2991.36 133
2991.48 136
2991.61 138
2991.73 139
2991.86 140
2991.98 139
2992.11 137
2992.23 134
2992.36 129
2992.48 123
2992.61 117
2992.74 110
2992.86 104
2992.99 98
2993.11 95
2993.24 92
2993.36 91
2993.49 89
2993.61 86
2993.74 82
2993.86 77
2993.99 70
2994.11 63
2994.24 56
2994.37 50
2994.49 43
2994.62 37
2994.74 32
2994.87 26
2994.99 21
2995.12 17
2995.24 15
2995.37 15
2995.49 18
2995.62 23
2995.75 30
2995.87 36
2996.00 43
2996.12 49
2996.25 54
2996.37 58
2996.50 61
2996.62 65
2996.75 68
2996.88 71
2997.00 73
2997.13 75
2997.25 76
2997.38 76
2997.50 75
2997.63 74
2997.75 72
2997.88 71
2998.00 72
2998.13 74
2998.26 77
2998.38 81
2998.51 85
2998.63 89
2998.76 92
2998.88 93
2999.01 92
2999.13 90
2999.26 87
2999.39 82
2999.51 77
2999.64 70
2999.76 63
2999.89 56
3000.01 49
3000.14 43
3000.26 37
3000.39 34
3000.52 32
3000.64 33
3000.77 36
3000.89 41
3001.02 48
3001.14 58
3001.27 69
3001.39 80
3001.52 91
3001.65 101
3001.77 111
3001.90 120
3002.02 128
3002.15 134
3002.27 139
3002.40 142
3002.52 143
3002.65 142
3002.78 139
3002.90 135
3003.03 129
3003.15 121
3003.28 112
3003.40 101
3003.53 91
3003.66 80
3003.78 70
3003.91 62
3004.03 57
3004.16 54
3004.28 54
3004.41 55
3004.53 58
3004.66 61
3004.79 64
3004.91 66
3005.04 67
3005.16 69
3005.29 70
3005.41 72
3005.54 75
3005.67 77
3005.79 79
3005.92 81
3006.04 80
3006.17 79
3006.29 76
3006.42 72
3006.55 68
3006.67 65
3006.80 61
3006.92 58
3007.05 55
3007.17 51
3007.30 47
3007.43 42
3007.55 37
3007.68 32
3007.80 29
3007.93 28
3008.05 29
3008.18 31
3008.31 35
3008.43 39
3008.56 43
3008.68 47
3008.81 50
3008.93 51
3009.06 51
3009.19 51
3009.31 49
3009.44 47
3009.56 44
3009.69 41
3009.81 39
3009.94 36
3010.07 34
3010.19 32
3010.32 29
3010.44 27
3010.57 24
3010.69 21
3010.82 19
3010.95 17
3011.07 16
3011.20 16
3011.32 17
3011.45 20
3011.58 25
3011.70 30
3011.83 35
3011.95 39
3012.08 42
3012.20 43
3012.33 42
3012.46 40
3012.58 38
3012.71 36
3012.83 34
3012.96 33
3013.09 33
3013.21 33
3013.34 34
3013.46 36
3013.59 37
3013.71 38
3013.84 39
3013.97 41
3014.09 42
3014.22 43
3014.34 45
3014.47 46
3014.60 47
3014.72 48
3014.85 49
3014.97 50
3015.10 50
3015.22 51
3015.35 50
3015.48 49
3015.60 48
3015.73 45
3015.85 43
3015.98 42
3016.11 42
3016.23 43
3016.36 46
3016.48 50
3016.61 55
3016.74 59
3016.86 62
3016.99 64
3017.11 65
3017.24 65
3017.37 65
3017.49 65
3017.62 66
3017.74 69
3017.87 72
3017.99 75
3018.12 77
3018.25 78
3018.37 78
3018.50 77
3018.62 74
3018.75 71
3018.88 68
3019.00 65
3019.13 63
3019.25 63
3019.38 64
3019.51 66
3019.63 69
3019.76 72
3019.88 75
3020.01 76
3020.14 76
3020.26 75
3020.39 72
3020.51 69
3020.64 66
3020.77 62
3020.89 58
3021.02 55
3021.14 52
3021.27 50
3021.40 49
3021.52 48
3021.65 49
3021.77 50
3021.90 52
3022.03 54
3022.15 58
3022.28 62
3022.40 67
3022.53 72
3022.66 78
3022.78 84
3022.91 90
3023.03 94
3023.16 98
3023.29 99
3023.41 99
3023.54 97
3023.66 94
3023.79 90
3023.92 86
3024.04 83
3024.17 79
3024.29 76
3024.42 74
3024.55 71
3024.67 67
3024.80 63
3024.92 58
3025.05 52
3025.18 45
3025.30 40
3025.43 35
3025.56 32
3025.68 31
3025.81 32
3025.93 35
3026.06 39
3026.19 44
3026.31 50
3026.44 56
3026.56 62
3026.69 68
3026.82 72
3026.94 75
3027.07 76
3027.19 76
3027.32 74
3027.45 72
3027.57 70
3027.70 68
3027.83 69
3027.95 70
3028.08 73
3028.20 75
3028.33 76
3028.46 76
3028.58 74
3028.71 72
3028.83 69
3028.96 66
3029.09 65
3029.21 64
3029.34 63
3029.47 62
3029.59 59
3029.72 55
3029.84 50
3029.97 44
3030.10 39
3030.22 35
3030.35 32
3030.47 32
3030.60 34
3030.73 39
3030.85 45
3030.98 53
3031.11 61
3031.23 67
3031.36 72
3031.48 73
3031.61 71
3031.74 67
3031.86 60
3031.99 53
3032.12 47
3032.24 42
3032.37 39
3032.49 37
3032.62 36
3032.75 34
3032.87 30
3033.00 24
3033.13 16
3033.25 8
3033.38 0
3033.50 0
3033.63 0
3033.76 0
3033.88 0
3034.01 0
3034.14 0
3034.26 3
3034.39 7
3034.51 8
3034.64 8
3034.77 7
3034.89 5
3035.02 3
3035.15 1
3035.27 0
3035.40 0
3035.52 1
3035.65 2
3035.78 5
3035.90 8
3036.03 11
3036.16 12
3036.28 13
3036.41 12
3036.54 10
3036.66 8
3036.79 5
3036.91 3
3037.04 1
3037.17 1
3037.29 2
3037.42 4
3037.55 6
3037.67 9
3037.80 13
3037.92 15
3038.05 17
3038.18 18
3038.30 18
3038.43 16
3038.56 15
3038.68 15
3038.81 16
3038.94 19
3039.06 24
3039.19 32
3039.31 41
3039.44 51
3039.57 61
3039.69 70
3039.82 76
3039.95 80
3040.07 82
3040.20 81
3040.33 77
3040.45 73
3040.58 68
3040.71 62
3040.83 57
3040.96 52
3041.08 49
3041.21 46
3041.34 45
3041.46 45
3041.59 46
3041.72 46
3041.84 46
3041.97 46
3042.10 45
3042.22 45
3042.35 45
3042.48 47
3042.60 50
3042.73 54
3042.85 59
3042.98 64
3043.11 69
3043.23 73
3043.36 77
3043.49 80
3043.61 82
3043.74 83
3043.87 83
3043.99 81
3044.12 79
3044.25 75
3044.37 71
3044.50 67
3044.63 63
3044.75 59
3044.88 57
3045.00 54
3045.13 51
3045.26 49
3045.38 46
3045.51 44
3045.64 43
3045.76 44
3045.89 46
3046.02 48
3046.14 50
3046.27 51
3046.40 49
3046.52 46
3046.65 41
3046.78 36
3046.90 31
3047.03 27
3047.16 25
3047.28 24
3047.41 24
3047.54 24
3047.66 24
3047.79 23
3047.91 21
3048.04 19
3048.17 17
3048.29 15
3048.42 14
3048.55 13
3048.67 13
3048.80 13
3048.93 14
3049.05 14
3049.18 15
3049.31 15
3049.43 15
3049.56 15
3049.69 15
3049.81 15
3049.94 14
3050.07 14
3050.19 15
3050.32 15
3050.45 17
3050.57 18
3050.70 20
3050.83 20
3050.95 20
3051.08 19
3051.21 17
3051.33 13
3051.46 9
3051.59 6
3051.71 5
3051.84 6
3051.97 11
3052.09 20
3052.22 30
3052.35 42
3052.47 52
3052.60 61
3052.73 66
3052.85 69
3052.98 71
3053.11 72
3053.23 72
3053.36 74
3053.49 76
3053.61 78
3053.74 79
3053.87 78
3053.99 76
3054.12 71
3054.25 66
3054.37 59
3054.50 53
3054.63 47
3054.75 42
3054.88 37
3055.01 33
3055.13 29
3055.26 25
3055.39 22
3055.51 20
3055.64 19
3055.77 20
3055.89 23
3056.02 30
3056.15 38
3056.27 48
3056.40 59
3056.53 68
3056.65 76
3056.78 80
3056.91 80
3057.03 77
3057.16 72
3057.29 64
3057.41 57
3057.54 52
3057.67 49
3057.79 51
3057.92 56
3058.05 63
3058.17 72
3058.30 81
3058.43 87
3058.55 89
3058.68 89
3058.81 84
3058.94 77
3059.06 69
3059.19 61
3059.32 54
3059.44 48
3059.57 44
3059.70 42
3059.82 41
3059.95 41
3060.08 41
3060.20 40
3060.33 39
3060.46 37
3060.58 35
3060.71 33
3060.84 30
3060.96 28
3061.09 26
3061.22 24
3061.34 22
3061.47 21
3061.60 20
3061.72 21
3061.85 23
3061.98 27
3062.11 31
3062.23 35
3062.36 38
3062.49 40
3062.61 40
3062.74 38
3062.87 35
3062.99 32
3063.12 29
3063.25 28
3063.37 29
3063.50 30
3063.63 33
3063.75 35
3063.88 36
3064.01 37
3064.14 36
3064.26 35
3064.39 33
3064.52 32
3064.64 31
3064.77 31
3064.90 33
3065.02 37
3065.15 43
3065.28 49
3065.40 56
3065.53 62
3065.66 66
3065.79 69
3065.91 70
3066.04 72
3066.17 75
3066.29 79
3066.42 86
3066.55 95
3066.67 105
3066.80 114
3066.93 123
3067.05 131
3067.18 137
3067.31 142
3067.44 145
3067.56 148
3067.69 150
3067.82 151
3067.94 152
3068.07 151
3068.20 149
3068.32 147
3068.45 143
3068.58 139
3068.71 134
3068.83 127
3068.96 120
3069.09 112
3069.21 105
3069.34 100
3069.47 97
3069.59 97
3069.72 97
3069.85 99
3069.98 99
3070.10 97
3070.23 95
3070.36 91
3070.48 88
3070.61 85
3070.74 83
3070.86 82
3070.99 82
3071.12 83
3071.25 83
3071.37 83
3071.50 84
3071.63 84
3071.75 84
3071.88 84
3072.01 83
3072.13 81
3072.26 78
3072.39 74
3072.52 69
3072.64 63
3072.77 57
3072.90 52
3073.02 47
3073.15 42
3073.28 39
3073.41 37
3073.53 36
3073.66 36
3073.79 37
3073.91 39
3074.04 42
3074.17 45
3074.30 47
3074.42 49
3074.55 50
3074.68 49
3074.80 48
3074.93 47
3075.06 48
3075.19 49
3075.31 52
3075.44 56
3075.57 60
3075.69 61
3075.82 61
3075.95 59
3076.08 55
3076.20 51
3076.33 47
3076.46 44
3076.58 44
3076.71 45
3076.84 47
3076.97 48
3077.09 47
3077.22 45
3077.35 40
3077.47 33
3077.60 24
3077.73 15
3077.86 6
3077.98 0
3078.11 0
3078.24 0
3078.36 0
3078.49 0
3078.62 0
3078.75 0
3078.87 0
3079.00 6
3079.13 15
3079.25 24
3079.38 34
3079.51 44
3079.64 54
3079.76 64
3079.89 75
3080.02 87
3080.14 98
3080.27 110
3080.40 122
3080.53 132
3080.65 139
3080.78 144
3080.91 146
3081.04 144
3081.16 140
3081.29 132
3081.42 122
3081.54 111
3081.67 99
3081.80 87
3081.93 76
3082.05 66
3082.18 59
3082.31 56
3082.44 56
3082.56 59
3082.69 65
3082.82 71
3082.94 76
3083.07 79
3083.20 80
3083.33 78
3083.45 74
3083.58 68
3083.71 62
3083.84 56
3083.96 50
3084.09 45
3084.22 41
3084.34 36
3084.47 31
3084.60 25
3084.73 20
3084.85 15
3084.98 11
3085.11 7
3085.24 6
3085.36 6
3085.49 7
3085.62 8
3085.75 9
3085.87 10
3086.00 10
3086.13 8
3086.25 4
3086.38 0
3086.51 0
3086.64 0
3086.76 0
3086.89 0
3087.02 0
3087.15 0
3087.27 0
3087.40 4
3087.53 11
3087.66 18
3087.78 23
3087.91 26
3088.04 28
3088.17 28
3088.29 26
3088.42 24
3088.55 21
3088.67 19
3088.80 18
3088.93 19
3089.06 20
3089.18 23
3089.31 26
3089.44 30
3089.57 32
3089.69 34
3089.82 36
3089.95 36
3090.08 37
3090.20 37
3090.33 38
3090.46 40
3090.59 42
3090.71 44
3090.84 45
3090.97 44
3091.10 42
3091.22 39
3091.35 34
3091.48 28
3091.61 23
3091.73 18
3091.86 15
3091.99 13
3092.12 13
3092.24 15
3092.37 17
3092.50 20
3092.63 24
3092.75 29
3092.88 35
3093.01 42
3093.14 48
3093.26 55
3093.39 60
3093.52 64
3093.65 65
3093.77 66
3093.90 64
3094.03 63
3094.16 61
3094.28 60
3094.41 61
3094.54 62
3094.67 64
3094.79 66
3094.92 66
3095.05 65
3095.18 62
3095.30 57
3095.43 53
3095.56 50
3095.69 49
3095.81 50
3095.94 54
3096.07 60
3096.20 67
3096.32 75
3096.45 80
3096.58 85
3096.71 87
3096.83 87
3096.96 87
3097.09 84
3097.22 81
3097.34 76
3097.47 71
3097.60 65
3097.73 59
3097.85 53
3097.98 49
3098.11 47
3098.24 46
3098.36 46
3098.49 48
3098.62 49
3098.75 51
3098.88 52
3099.00 51
3099.13 49
3099.26 46
3099.39 42
3099.51 38
3099.64 34
3099.77 31
3099.90 29
3100.02 28
3100.15 27
3100.28 26
3100.41 25
3100.53 23
3100.66 20
3100.79 17
3100.92 13
3101.05 9
3101.17 6
3101.30 4
3101.43 4
3101.56 6
3101.68 9
3101.81 14
3101.94 19
3102.07 24
3102.19 29
3102.32 34
3102.45 39
3102.58 43
3102.70 46
3102.83 49
3102.96 53
3103.09 57
3103.22 61
3103.34 67
3103.47 72
3103.60 77
3103.73 81
3103.85 83
3103.98 83
3104.11 81
3104.24 77
3104.37 71
3104.49 63
3104.62 55
3104.75 47
3104.88 39
3105.00 30
3105.13 21
3105.26 13
3105.39 6
3105.51 1
3105.64 0
3105.77 0
3105.90 1
3106.03 5
3106.15 11
3106.28 16
3106.41 21
3106.54 23
3106.66 23
3106.79 20
3106.92 17
3107.05 13
3107.18 10
3107.30 9
3107.43 10
3107.56 14
3107.69 20
3107.81 27
3107.94 33
3108.07 37
3108.20 39
3108.33 37
3108.45 33
3108.58 27
3108.71 21
3108.84 15
3108.96 10
3109.09 6
3109.22 4
3109.35 4
3109.48 4
3109.60 6
3109.73 10
3109.86 15
3109.99 22
3110.12 30
3110.24 39
3110.37 48
3110.50 57
3110.63 64
3110.75 69
3110.88 73
3111.01 74
3111.14 74
3111.27 72
3111.39 69
3111.52 65
3111.65 62
3111.78 58
3111.91 55
3112.03 52
3112.16 50
3112.29 48
3112.42 47
3112.54 47
3112.67 48
3112.80 51
3112.93 53
3113.06 57
3113.18 59
3113.31 60
3113.44 59
3113.57 55
3113.70 50
3113.82 44
3113.95 38
3114.08 34
3114.21 31
3114.34 31
3114.46 32
3114.59 34
3114.72 37
3114.85 40
3114.98 43
3115.10 47
3115.23 51
3115.36 56
3115.49 62
3115.62 69
3115.74 75
3115.87 82
3116.00 88
3116.13 93
3116.25 96
3116.38 99
3116.51 102
3116.64 105
3116.77 107
3116.89 110
3117.02 113
3117.15 115
3117.28 117
3117.41 116
3117.53 115
3117.66 112
3117.79 108
3117.92 103
3118.05 98
3118.17 92
3118.30 86
3118.43 79
3118.56 73
3118.69 65
3118.81 58
3118.94 51
3119.07 44
3119.20 37
3119.33 30
3119.45 25
3119.58 19
3119.71 14
3119.84 10
3119.97 7
3120.10 4
3120.22 3
3120.35 3
3120.48 3
3120.61 5
3120.74 7
3120.86 9
3120.99 10
3121.12 11
3121.25 11
3121.38 11
3121.50 12
3121.63 12
3121.76 12
3121.89 13
3122.02 13
3122.14 12
3122.27 9
3122.40 6
3122.53 2
3122.66 0
3122.78 0
3122.91 0
3123.04 0
3123.17 0
3123.30 0
3123.43 0
3123.55 0
3123.68 1
3123.81 5
3123.94 11
3124.07 17
3124.19 25
3124.32 33
3124.45 41
3124.58 48
3124.71 54
3124.83 59
3124.96 64
3125.09 68
3125.22 72
3125.35 76
3125.48 79
3125.60 81
3125.73 82
3125.86 81
3125.99 79
3126.12 77
3126.24 74
3126.37 71
3126.50 68
3126.63 65
3126.76 61
3126.89 56
3127.01 50
3127.14 45
3127.27 42
3127.40 40
3127.53 42
3127.65 47
3127.78 54
3127.91 62
3128.04 68
3128.17 73
3128.30 74
3128.42 73
3128.55 70
3128.68 67
3128.81 63
3128.94 61
3129.06 62
3129.19 64
3129.32 69
3129.45 76
3129.58 83
3129.71 89
3129.83 94
3129.96 96
3130.09 95
3130.22 92
3130.35 87
3130.48 82
3130.60 77
3130.73 73
3130.86 71
3130.99 68
3131.12 66
3131.25 64
3131.37 62
3131.50 59
3131.63 57
3131.76 54
3131.89 53
3132.01 51
3132.14 51
3132.27 51
3132.40 52
3132.53 54
3132.66 56
3132.78 59
3132.91 61
3133.04 63
3133.17 64
3133.30 63
3133.43 60
3133.55 56
3133.68 50
3133.81 44
3133.94 38
3134.07 33
3134.20 29
3134.32 27
3134.45 28
3134.58 31
3134.71 37
3134.84 46
3134.97 57
3135.09 68
3135.22 79
3135.35 88
3135.48 94
3135.61 96
3135.74 94
3135.86 89
3135.99 82
3136.12 74
3136.25 65
3136.38 56
3136.51 49
3136.64 43
3136.76 38
3136.89 34
3137.02 33
3137.15 33
3137.28 34
3137.41 35
3137.53 36
3137.66 35
3137.79 33
3137.92 28
3138.05 23
3138.18 16
3138.30 10
3138.43 4
3138.56 1
3138.69 0
3138.82 2
3138.95 6
3139.08 12
3139.20 18
3139.33 24
3139.46 29
3139.59 32
3139.72 33
3139.85 33
3139.97 32
3140.10 32
3140.23 33
3140.36 36
3140.49 40
3140.62 46
3140.74 53
3140.87 59
3141.00 62
3141.13 64
3141.26 64
3141.39 62
3141.52 60
3141.64 58
3141.77 57
3141.90 58
3142.03 59
3142.16 60
3142.29 61
3142.42 61
3142.54 60
3142.67 58
3142.80 56
3142.93 52
3143.06 49
3143.19 45
3143.31 41
3143.44 37
3143.57 33
3143.70 29
3143.83 27
3143.96 27
3144.09 28
3144.21 31
3144.34 35
3144.47 41
3144.60 46
3144.73 50
3144.86 53
3144.99 56
3145.11 58
3145.24 61
3145.37 65
3145.50 69
3145.63 74
3145.76 78
3145.89 81
3146.01 81
3146.14 79
3146.27 75
3146.40 69
3146.53 62
3146.66 55
3146.79 49
3146.91 44
3147.04 41
3147.17 38
3147.30 36
3147.43 35
3147.56 36
3147.69 38
3147.81 40
3147.94 44
3148.07 47
3148.20 50
3148.33 52
3148.46 52
3148.59 51
3148.72 50
3148.84 49
3148.97 49
3149.10 49
3149.23 49
3149.36 50
3149.49 51
3149.62 51
3149.74 50
3149.87 49
3150.00 48
3150.13 48
3150.26 48
3150.39 50
3150.52 52
3150.65 55
3150.77 58
3150.90 60
3151.03 63
3151.16 64
3151.29 65
3151.42 65
3151.55 66
3151.67 66
3151.80 68
3151.93 71
3152.06 75
3152.19 80
3152.32 86
3152.45 90
3152.58 93
3152.70 94
3152.83 94
3152.96 91
3153.09 88
3153.22 84
3153.35 79
3153.48 75
3153.61 70
3153.73 65
3153.86 61
3153.99 56
3154.12 52
3154.25 50
3154.38 49
3154.51 49
3154.64 51
3154.76 52
3154.89 52
3155.02 51
3155.15 47
3155.28 42
3155.41 35
3155.54 27
3155.67 19
3155.79 11
3155.92 5
3156.05 0
3156.18 0
3156.31 0
3156.44 0
3156.57 0
3156.70 0
3156.82 0
3156.95 0
3157.08 0
3157.21 6
3157.34 16
3157.47 27
3157.60 38
3157.73 47
3157.85 55
3157.98 61
3158.11 66
3158.24 69
3158.37 70
3158.50 70
3158.63 69
3158.76 66
3158.89 62
3159.01 57
3159.14 52
3159.27 47
3159.40 43
3159.53 39
3159.66 37
3159.79 37
3159.92 39
3160.05 41
3160.17 45
3160.30 48
3160.43 50
3160.56 51
3160.69 49
3160.82 44
3160.95 38
3161.08 32
3161.21 26
3161.33 23
3161.46 22
3161.59 24
3161.72 28
3161.85 32
3161.98 35
3162.11 37
3162.24 36
3162.37 34
3162.49 31
3162.62 28
3162.75 26
3162.88 27
3163.01 29
3163.14 32
3163.27 36
3163.40 38
3163.53 38
3163.65 36
3163.78 32
3163.91 27
3164.04 23
3164.17 19
3164.30 16
3164.43 15
3164.56 15
3164.69 16
3164.82 17
3164.94 16
3165.07 14
3165.20 11
3165.33 7
3165.46 2
3165.59 0
3165.72 0
3165.85 0
3165.98 0
3166.10 0
3166.23 1
3166.36 8
3166.49 15
3166.62 23
3166.75 29
3166.88 35
3167.01 40
3167.14 43
3167.27 45
3167.39 47
3167.52 47
3167.65 46
3167.78 45
3167.91 42
3168.04 40
3168.17 39
3168.30 38
3168.43 39
3168.56 41
3168.69 44
3168.81 47
3168.94 51
3169.07 53
3169.20 55
3169.33 55
3169.46 55
3169.59 53
3169.72 50
3169.85 47
3169.98 44
3170.10 42
3170.23 39
3170.36 35
3170.49 31
3170.62 25
3170.75 19
3170.88 12
3171.01 6
3171.14 2
3171.27 1
3171.40 2
3171.52 5
3171.65 10
3171.78 14
3171.91 18
3172.04 20
3172.17 21
3172.30 20
3172.43 20
3172.56 19
3172.69 19
3172.82 20
3172.95 21
3173.07 25
3173.20 31
3173.33 38
3173.46 47
3173.59 56
3173.72 65
3173.85 73
3173.98 79
3174.11 83
3174.24 87
3174.37 90
3174.49 94
3174.62 97
3174.75 101
3174.88 103
3175.01 103
3175.14 101
3175.27 97
3175.40 93
3175.53 87
3175.66 83
3175.79 79
3175.92 76
3176.04 75
3176.17 74
3176.30 75
3176.43 77
3176.56 81
3176.69 85
3176.82 89
3176.95 92
3177.08 94
3177.21 93
3177.34 90
3177.47 85
3177.60 79
3177.72 72
3177.85 66
3177.98 62
3178.11 61
3178.24 61
3178.37 64
3178.50 69
3178.63 74
3178.76 78
3178.89 81
3179.02 83
3179.15 82
3179.28 80
3179.40 78
3179.53 74
3179.66 72
3179.79 70
3179.92 68
3180.05 66
3180.18 64
3180.31 61
3180.44 57
3180.57 52
3180.70 48
3180.83 44
3180.96 41
3181.09 38
3181.21 34
3181.34 30
3181.47 24
3181.60 17
3181.73 10
3181.86 4
3181.99 0
3182.12 0
3182.25 0
3182.38 2
3182.51 8
3182.64 14
3182.77 21
3182.90 26
3183.03 31
3183.15 35
3183.28 39
3183.41 43
3183.54 47
3183.67 52
3183.80 57
3183.93 61
3184.06 63
3184.19 64
3184.32 63
3184.45 61
3184.58 58
3184.71 56
3184.84 55
3184.97 54
3185.09 54
3185.22 53
3185.35 51
3185.48 48
3185.61 45
3185.74 41
3185.87 38
3186.00 36
3186.13 35
3186.26 34
3186.39 32
3186.52 29
3186.65 24
3186.78 19
3186.91 13
3187.04 9
3187.17 8
3187.29 10
3187.42 15
3187.55 21
3187.68 28
3187.81 34
3187.94 38
3188.07 40
3188.20 39
3188.33 36
3188.46 32
3188.59 29
3188.72 26
3188.85 25
3188.98 27
3189.11 30
3189.24 34
3189.37 40
3189.50 44
3189.62 48
3189.75 49
3189.88 48
3190.01 46
3190.14 43
3190.27 41
3190.40 40
3190.53 41
3190.66 43
3190.79 45
3190.92 46
3191.05 45
3191.18 42
3191.31 37
3191.44 30
3191.57 22
3191.70 13
3191.83 4
3191.96 0
3192.08 0
3192.21 0
3192.34 0
3192.47 0
3192.60 0
3192.73 0
3192.86 0
3192.99 8
3193.12 23
3193.25 37
3193.38 50
3193.51 60
3193.64 68
3193.77 74
3193.90 77
3194.03 79
3194.16 79
3194.29 77
3194.42 73
3194.55 68
3194.68 61
3194.81 54
3194.93 47
3195.06 41
3195.19 36
3195.32 33
3195.45 30
3195.58 27
3195.71 26
3195.84 25
3195.97 25
3196.10 26
3196.23 28
3196.36 31
3196.49 35
3196.62 39
3196.75 42
3196.88 45
3197.01 48
3197.14 50
3197.27 52
3197.40 53
3197.53 55
3197.66 57
3197.79 58
3197.92 60
3198.05 61
3198.18 60
3198.30 57
3198.43 53
3198.56 48
3198.69 41
3198.82 35
3198.95 30
3199.08 27
3199.21 27
3199.34 29
3199.47 35
3199.60 42
3199.73 50
3199.86 58
3199.99 65
3200.12 71
3200.25 74
3200.38 76
3200.51 75
3200.64 72
3200.77 68
3200.90 63
3201.03 58
3201.16 55
3201.29 54
3201.42 54
3201.55 57
3201.68 61
3201.81 66
3201.94 71
3202.07 76
3202.20 80
3202.33 84
3202.45 87
3202.58 89
3202.71 90
3202.84 88
3202.97 86
3203.10 81
3203.23 76
3203.36 72
3203.49 68
3203.62 66
3203.75 64
3203.88 63
3204.01 63
3204.14 62
3204.27 60
3204.40 57
3204.53 53
3204.66 49
3204.79 44
3204.92 40
3205.05 35
3205.18 31
3205.31 28
3205.44 26
3205.57 25
3205.70 25
3205.83 26
3205.96 28
3206.09 30
3206.22 31
3206.35 32
3206.48 32
3206.61 30
3206.74 28
3206.87 25
3207.00 22
3207.13 19
3207.26 17
3207.39 15
3207.52 13
3207.65 13
3207.78 13
3207.91 14
3208.04 14
3208.17 15
3208.30 16
3208.43 18
3208.55 21
3208.68 25
3208.81 31
3208.94 38
3209.07 45
3209.20 52
3209.33 58
3209.46 62
3209.59 64
3209.72 63
3209.85 62
3209.98 59
3210.11 55
3210.24 52
3210.37 49
3210.50 46
3210.63 43
3210.76 42
3210.89 42
3211.02 44
3211.15 49
3211.28 54
3211.41 60
3211.54 65
3211.67 68
3211.80 70
3211.93 71
3212.06 72
3212.19 72
3212.32 74
3212.45 75
3212.58 78
3212.71 80
3212.84 80
3212.97 79
3213.10 76
3213.23 70
3213.36 64
3213.49 58
3213.62 53
3213.75 52
3213.88 53
3214.01 57
3214.14 64
3214.27 70
3214.40 76
3214.53 79
3214.66 79
3214.79 75
3214.92 69
3215.05 61
3215.18 53
3215.31 46
3215.44 41
3215.57 37
3215.70 34
3215.83 32
3215.96 30
3216.09 29
3216.22 29
3216.35 30
3216.48 31
3216.61 35
3216.74 39
3216.87 43
3217.00 48
3217.13 51
3217.26 54
3217.39 56
3217.52 57
3217.65 58
3217.78 59
3217.91 60
3218.04 60
3218.17 60
3218.30 59
3218.43 58
3218.56 56
3218.69 54
3218.82 51
3218.95 50
3219.08 48
3219.21 47
3219.34 46
3219.47 45
3219.60 45
3219.73 44
3219.86 43
3219.99 41
3220.12 40
3220.25 40
3220.38 41
3220.51 43
3220.64 48
3220.77 54
3220.90 61
3221.03 66
3221.16 70
3221.29 70
3221.42 68
3221.55 66
3221.68 63
3221.81 63
3221.94 66
3222.07 72
3222.20 80
3222.33 89
3222.46 96
3222.59 102
3222.72 106
3222.85 107
3222.98 108
3223.11 108
3223.25 109
3223.38 111
3223.51 114
3223.64 117
3223.77 121
3223.90 122
3224.03 122
3224.16 120
3224.29 115
3224.42 109
3224.55 101
3224.68 94
3224.81 87
3224.94 81
3225.07 76
3225.20 70
3225.33 65
3225.46 60
3225.59 56
3225.72 53
3225.85 51
3225.98 50
3226.11 49
3226.24 48
3226.37 47
3226.50 46
3226.63 45
3226.76 44
3226.89 45
3227.02 47
3227.15 51
3227.28 54
3227.41 56
3227.54 57
3227.67 55
3227.80 51
3227.93 46
3228.06 41
3228.19 38
3228.32 37
3228.45 39
3228.58 43
3228.71 47
3228.84 51
3228.97 54
3229.10 56
3229.23 56
3229.37 55
3229.50 54
3229.63 52
3229.76 49
3229.89 47
3230.02 44
3230.15 42
3230.28 41
3230.41 42
3230.54 44
3230.67 49
3230.80 56
3230.93 64
3231.06 72
3231.19 79
3231.32 85
3231.45 89
3231.58 91
3231.71 92
3231.84 91
3231.97 90
3232.10 88
3232.23 85
3232.36 82
3232.49 79
3232.62 77
3232.75 76
3232.88 76
3233.01 77
3233.14 79
3233.27 82
3233.40 84
3233.54 86
3233.67 88
3233.80 89
3233.93 91
3234.06 94
3234.19 98
3234.32 103
3234.45 108
3234.58 112
3234.71 115
3234.84 115
3234.97 112
3235.10 107
3235.23 99
3235.36 90
3235.49 81
3235.62 73
3235.75 66
3235.88 61
3236.01 59
3236.14 58
3236.27 58
3236.40 60
3236.53 61
3236.66 62
3236.79 62
3236.93 61
3237.06 60
3237.19 59
3237.32 57
3237.45 55
3237.58 53
3237.71 50
3237.84 48
3237.97 46
3238.10 45
3238.23 44
3238.36 45
3238.49 46
3238.62 48
3238.75 50
3238.88 52
3239.01 54
3239.14 55
3239.27 56
3239.40 56
3239.53 56
3239.66 56
3239.80 55
3239.93 54
3240.06 51
3240.19 47
3240.32 42
3240.45 37
3240.58 32
3240.71 27
3240.84 23
3240.97 21
3241.10 20
3241.23 21
3241.36 22
3241.49 23
3241.62 25
3241.75 27
3241.88 28
3242.01 30
3242.14 31
3242.28 32
3242.41 33
3242.54 34
3242.67 34
3242.80 34
3242.93 33
3243.06 33
3243.19 31
3243.32 30
3243.45 28
3243.58 26
3243.71 23
3243.84 20
3243.97 16
3244.10 13
3244.23 11
3244.36 9
3244.49 8
3244.63 8
3244.76 9
3244.89 11
3245.02 14
3245.15 18
3245.28 23
3245.41 28
3245.54 33
3245.67 38
3245.80 41
3245.93 43
3246.06 43
3246.19 43
3246.32 41
3246.45 38
3246.58 34
3246.71 30
3246.85 24
3246.98 18
3247.11 11
3247.24 5
3247.37 0
3247.50 0
3247.63 0
3247.76 0
3247.89 0
3248.02 0
3248.15 6
3248.28 12
3248.41 19
3248.54 24
3248.67 29
3248.81 32
3248.94 34
3249.07 34
3249.20 33
3249.33 30
3249.46 25
3249.59 19
3249.72 13
3249.85 7
3249.98 2
3250.11 0
3250.24 0
3250.37 0
3250.50 0
3250.63 0
3250.77 0
3250.90 0
3251.03 0
3251.16 0
3251.29 0
3251.42 5
3251.55 11
3251.68 18
3251.81 23
3251.94 28
3252.07 32
3252.20 36
3252.33 40
3252.46 44
3252.60 49
3252.73 54
3252.86 60
3252.99 66
3253.12 72
3253.25 77
3253.38 81
3253.51 84
3253.64 87
3253.77 88
3253.90 88
3254.03 87
3254.16 85
3254.30 81
3254.43 77
3254.56 72
3254.69 66
3254.82 60
3254.95 55
3255.08 50
3255.21 46
3255.34 44
3255.47 43
3255.60 44
3255.73 45
3255.86 46
3256.00 48
3256.13 50
3256.26 54
3256.39 58
3256.52 63
3256.65 69
3256.78 75
3256.91 80
3257.04 84
3257.17 86
3257.30 88
3257.43 88
3257.57 88
3257.70 88
3257.83 89
3257.96 90
3258.09 91
3258.22 92
3258.35 93
3258.48 93
3258.61 92
3258.74 91
3258.87 89
3259.00 88
3259.14 87
3259.27 89
3259.40 92
3259.53 96
3259.66 101
3259.79 106
3259.92 110
3260.05 112
3260.18 112
3260.31 110
3260.44 107
3260.58 105
3260.71 103
3260.84 102
3260.97 102
3261.10 103
3261.23 103
3261.36 102
3261.49 97
3261.62 91
3261.75 82
3261.88 72
3262.02 62
3262.15 54
3262.28 47
3262.41 43
3262.54 42
3262.67 42
3262.80 44
3262.93 46
3263.06 48
3263.19 49
3263.33 50
3263.46 50
3263.59 49
3263.72 47
3263.85 45
3263.98 42
3264.11 39
3264.24 36
3264.37 33
3264.50 31
3264.63 30
3264.77 30
3264.90 32
3265.03 34
3265.16 37
3265.29 40
3265.42 43
3265.55 46
3265.68 48
3265.81 50
3265.94 52
3266.08 54
3266.21 56
3266.34 57
3266.47 58
3266.60 58
3266.73 58
3266.86 58
3266.99 60
3267.12 63
3267.25 68
3267.39 73
3267.52 78
3267.65 82
3267.78 84
3267.91 83
3268.04 80
3268.17 74
3268.30 68
3268.43 64
3268.57 61
3268.70 61
3268.83 63
3268.96 68
3269.09 74
3269.22 79
3269.35 85
3269.48 88
3269.61 90
3269.75 91
3269.88 91
3270.01 90
3270.14 87
3270.27 84
3270.40 81
3270.53 77
3270.66 73
3270.79 69
3270.93 65
3271.06 61
3271.19 57
3271.32 53
3271.45 50
3271.58 47
3271.71 45
3271.84 45
3271.97 46
3272.11 48
3272.24 50
3272.37 53
3272.50 56
3272.63 57
3272.76 57
3272.89 56
3273.02 54
3273.15 51
3273.29 48
3273.42 46
3273.55 44
3273.68 42
3273.81 42
3273.94 43
3274.07 46
3274.20 49
3274.33 53
3274.47 58
3274.60 62
3274.73 66
3274.86 69
3274.99 70
3275.12 71
3275.25 70
3275.38 68
3275.52 66
3275.65 64
3275.78 62
3275.91 60
3276.04 57
3276.17 55
3276.30 52
3276.43 50
3276.57 48
3276.70 46
3276.83 46
3276.96 46
3277.09 47
3277.22 49
3277.35 51
3277.48 55
3277.62 58
3277.75 61
3277.88 64
3278.01 64
3278.14 63
3278.27 60
3278.40 55
3278.53 49
3278.67 43
3278.80 40
3278.93 39
3279.06 41
3279.19 46
3279.32 52
3279.45 61
3279.58 68
3279.72 75
3279.85 79
3279.98 81
3280.11 80
3280.24 77
3280.37 72
3280.50 66
3280.63 62
3280.77 58
3280.90 57
3281.03 58
3281.16 62
3281.29 67
3281.42 72
3281.55 78
3281.68 82
3281.82 85
3281.95 88
3282.08 89
3282.21 90
3282.34 91
3282.47 92
3282.60 93
3282.74 95
3282.87 96
3283.00 96
3283.13 96
3283.26 95
3283.39 93
3283.52 90
3283.66 86
3283.79 81
3283.92 76
3284.05 72
3284.18 67
3284.31 64
3284.44 61
3284.57 59
3284.71 59
3284.84 59
3284.97 58
3285.10 56
3285.23 53
3285.36 47
3285.49 41
3285.63 34
3285.76 28
3285.89 25
3286.02 24
3286.15 27
3286.28 33
3286.41 41
3286.55 50
3286.68 60
3286.81 68
3286.94 75
3287.07 81
3287.20 85
3287.33 88
3287.47 90
3287.60 89
3287.73 87
3287.86 83
3287.99 77
3288.12 72
3288.25 66
3288.39 61
3288.52 58
3288.65 57
3288.78 58
3288.91 60
3289.04 64
3289.17 70
3289.31 75
3289.44 79
3289.57 83
3289.70 85
3289.83 86
3289.96 86
3290.10 86
3290.23 87
3290.36 88
3290.49 88
3290.62 89
3290.75 88
3290.88 87
3291.02 85
3291.15 83
3291.28 81
3291.41 80
3291.54 79
3291.67 78
3291.80 75
3291.94 71
3292.07 66
3292.20 59
3292.33 52
3292.46 45
3292.59 39
3292.73 34
3292.86 32
3292.99 31
3293.12 32
3293.25 34
3293.38 37
3293.51 39
3293.65 39
3293.78 39
3293.91 38
3294.04 37
3294.17 36
3294.30 37
3294.44 40
3294.57 44
3294.70 49
3294.83 53
3294.96 55
3295.09 55
3295.23 53
3295.36 49
3295.49 43
3295.62 37
3295.75 31
3295.88 25
3296.02 20
3296.15 14
3296.28 9
3296.41 3
3296.54 0
3296.67 0
3296.80 0
3296.94 0
3297.07 0
3297.20 0
3297.33 0
3297.46 0
3297.59 3
3297.73 5
3297.86 7
3297.99 7
3298.12 6
3298.25 5
3298.38 4
3298.52 3
3298.65 4
3298.78 6
3298.91 9
3299.04 13
3299.17 16
3299.31 19
3299.44 22
3299.57 25
3299.70 28
3299.83 30
3299.96 31
3300.10 30
3300.23 29
3300.36 25
3300.49 21
3300.62 16
3300.75 13
3300.89 11
3301.02 12
3301.15 16
3301.28 22
3301.41 30
3301.55 37
3301.68 42
3301.81 44
3301.94 44
3302.07 41
3302.20 36
3302.34 30
3302.47 25
3302.60 22
3302.73 21
3302.86 20
3302.99 21
3303.13 23
3303.26 25
3303.39 27
3303.52 29
3303.65 31
3303.78 33
3303.92 36
3304.05 39
3304.18 44
3304.31 50
3304.44 56
3304.58 63
3304.71 70
3304.84 76
3304.97 81
3305.10 84
3305.23 86
3305.37 87
3305.50 87
3305.63 86
3305.76 85
3305.89 83
3306.03 80
3306.16 74
3306.29 67
3306.42 58
3306.55 47
3306.68 36
3306.82 25
3306.95 15
3307.08 6
3307.21 0
3307.34 0
3307.48 0
3307.61 0
3307.74 0
3307.87 0
3308.00 0
3308.13 0
3308.27 5
3308.40 10
3308.53 15
3308.66 18
3308.79 22
3308.93 26
3309.06 31
3309.19 38
3309.32 46
3309.45 56
3309.59 65
3309.72 72
3309.85 77
3309.98 78
3310.11 75
3310.24 70
3310.38 61
3310.51 52
3310.64 43
3310.77 36
3310.90 31
3311.04 29
3311.17 30
3311.30 33
3311.43 37
3311.56 43
3311.70 49
3311.83 55
3311.96 59
3312.09 64
3312.22 67
3312.36 69
3312.49 70
3312.62 71
3312.75 71
3312.88 70
3313.01 68
3313.15 66
3313.28 63
3313.41 59
3313.54 56
3313.67 53
3313.81 52
3313.94 53
3314.07 55
3314.20 58
3314.33 63
3314.47 68
3314.60 72
3314.73 76
3314.86 79
3314.99 81
3315.13 83
3315.26 85
3315.39 86
3315.52 86
3315.65 85
3315.79 83
3315.92 80
3316.05 78
3316.18 76
3316.31 77
3316.45 80
3316.58 84
3316.71 88
3316.84 92
3316.97 93
3317.11 91
3317.24 85
3317.37 76
3317.50 66
3317.63 56
3317.77 47
3317.90 40
3318.03 36
3318.16 35
3318.30 36
3318.43 37
3318.56 39
3318.69 40
3318.82 40
3318.96 39
3319.09 37
3319.22 35
3319.35 33
3319.48 31
3319.62 30
3319.75 30
3319.88 30
3320.01 31
3320.14 32
3320.28 34
3320.41 35
3320.54 36
3320.67 36
3320.80 35
3320.94 33
3321.07 29
3321.20 23
3321.33 16
3321.47 9
3321.60 0
3321.73 0
3321.86 0
3321.99 0
3322.13 0
3322.26 0
3322.39 0
3322.52 0
3322.65 1
3322.79 11
3322.92 21
3323.05 29
3323.18 34
3323.32 36
3323.45 35
3323.58 32
3323.71 29
3323.84 27
3323.98 25
3324.11 25
3324.24 26
3324.37 28
3324.50 32
3324.64 36
3324.77 41
3324.90 45
3325.03 50
3325.17 53
3325.30 56
3325.43 58
3325.56 58
3325.69 58
3325.83 58
3325.96 58
3326.09 57
3326.22 56
3326.36 54
3326.49 52
3326.62 48
3326.75 43
3326.88 38
3327.02 32
3327.15 26
3327.28 22
3327.41 20
3327.55 19
3327.68 20
3327.81 23
3327.94 26
3328.07 29
3328.21 32
3328.34 34
3328.47 36
3328.60 37
3328.74 39
3328.87 42
3329.00 45
3329.13 49
3329.26 53
3329.40 56
3329.53 57
3329.66 57
3329.79 55
3329.93 53
3330.06 51
3330.19 50
3330.32 50
3330.46 51
3330.59 55
3330.72 60
3330.85 65
3330.98 70
3331.12 75
3331.25 79
3331.38 82
3331.51 83
3331.65 84
3331.78 83
3331.91 82
3332.04 80
3332.18 79
3332.31 78
3332.44 78
3332.57 79
3332.70 82
3332.84 86
3332.97 90
3333.10 96
3333.23 102
3333.37 107
3333.50 112
3333.63 114
3333.76 114
3333.90 111
3334.03 105
3334.16 98
3334.29 91
3334.43 86
3334.56 82
3334.69 81
3334.82 82
3334.96 86
3335.09 91
3335.22 95
3335.35 98
3335.48 100
3335.62 100
3335.75 99
3335.88 98
3336.01 97
3336.15 97
3336.28 98
3336.41 100
3336.54 101
3336.68 101
3336.81 98
3336.94 93
3337.07 85
3337.21 75
3337.34 65
3337.47 57
3337.60 50
3337.74 46
3337.87 45
3338.00 48
3338.13 54
3338.27 62
3338.40 72
3338.53 82
3338.66 92
3338.80 102
3338.93 110
3339.06 116
3339.19 121
3339.33 124
3339.46 127
3339.59 128
3339.72 129
3339.86 127
3339.99 125
3340.12 121
3340.25 117
3340.39 114
3340.52 112
3340.65 113
3340.78 117
3340.92 123
3341.05 130
3341.18 137
3341.31 141
3341.45 143
3341.58 141
3341.71 136
3341.84 128
3341.98 118
3342.11 109
3342.24 100
3342.37 92
3342.51 85
3342.64 78
3342.77 73
3342.90 68
3343.04 65
3343.17 63
3343.30 61
3343.43 62
3343.57 63
3343.70 65
3343.83 68
3343.96 70
3344.10 71
3344.23 71
3344.36 69
3344.49 65
3344.63 61
3344.76 55
3344.89 50
3345.02 46
3345.16 42
3345.29 38
3345.42 35
3345.55 31
3345.69 28
3345.82 24
3345.95 21
3346.09 20
3346.22 21
3346.35 23
3346.48 28
3346.62 34
3346.75 41
3346.88 47
3347.01 53
3347.15 58
3347.28 62
3347.41 64
3347.54 66
3347.68 68
3347.81 69
3347.94 70
3348.07 72
3348.21 73
3348.34 75
3348.47 76
3348.61 76
3348.74 75
3348.87 74
3349.00 73
3349.14 72
3349.27 71
3349.40 71
3349.53 71
3349.67 72
3349.80 74
3349.93 75
3350.06 76
3350.20 76
3350.33 75
3350.46 73
3350.60 71
3350.73 70
3350.86 68
3350.99 68
3351.13 68
3351.26 68
3351.39 69
3351.52 69
3351.66 67
3351.79 64
3351.92 59
3352.06 54
3352.19 49
3352.32 45
3352.45 43
3352.59 44
3352.72 47
3352.85 51
3352.98 55
3353.12 59
3353.25 63
3353.38 66
3353.52 70
3353.65 75
3353.78 81
3353.91 89
3354.05 97
3354.18 104
3354.31 109
3354.44 112
3354.58 112
3354.71 109
3354.84 106
3354.98 102
3355.11 98
3355.24 95
3355.37 93
3355.51 90
3355.64 87
3355.77 83
3355.91 78
3356.04 73
3356.17 68
3356.30 63
3356.44 59
3356.57 57
3356.70 56
3356.84 56
3356.97 57
3357.10 57
3357.23 55
3357.37 53
3357.50 48
3357.63 43
3357.76 37
3357.90 32
3358.03 29
3358.16 28
3358.30 28
3358.43 30
3358.56 33
3358.69 35
3358.83 38
3358.96 39
3359.09 40
3359.23 40
3359.36 38
3359.49 36
3359.62 32
3359.76 27
3359.89 21
3360.02 15
3360.16 9
3360.29 5
3360.42 3
3360.56 2
3360.69 4
3360.82 5
3360.95 7
3361.09 8
3361.22 8
3361.35 8
3361.49 7
3361.62 6
3361.75 7
3361.88 8
3362.02 11
3362.15 15
3362.28 19
3362.42 24
3362.55 28
3362.68 32
3362.81 35
3362.95 37
3363.08 37
3363.21 36
3363.35 33
3363.48 29
3363.61 25
3363.75 20
3363.88 17
3364.01 14
3364.14 12
3364.28 11
3364.41 10
3364.54 10
3364.68 9
3364.81 8
3364.94 7
3365.08 6
3365.21 6
3365.34 5
3365.47 5
3365.61 4
3365.74 3
3365.87 1
3366.01 0
3366.14 0
3366.27 0
3366.41 0
3366.54 0
3366.67 0
3366.80 0
3366.94 7
3367.07 15
3367.20 23
3367.34 31
3367.47 38
3367.60 43
3367.74 47
3367.87 49
3368.00 49
3368.13 48
3368.27 46
3368.40 44
3368.53 42
3368.67 41
3368.80 41
3368.93 43
3369.07 45
3369.20 48
3369.33 50
3369.47 52
3369.60 53
3369.73 53
3369.86 52
3370.00 49
3370.13 47
3370.26 44
3370.40 42
3370.53 40
3370.66 39
3370.80 38
3370.93 36
3371.06 34
3371.20 31
3371.33 27
3371.46 24
3371.59 22
3371.73 21
3371.86 23
3371.99 28
3372.13 36
3372.26 45
3372.39 55
3372.53 65
3372.66 72
3372.79 77
3372.93 78
3373.06 77
3373.19 75
3373.33 72
3373.46 69
3373.59 66
3373.72 65
3373.86 64
3373.99 62
3374.12 59
3374.26 55
3374.39 49
3374.52 42
3374.66 34
3374.79 26
3374.92 19
3375.06 13
3375.19 8
3375.32 5
3375.46 4
3375.59 5
3375.72 8
3375.86 12
3375.99 16
3376.12 20
3376.26 24
3376.39 27
3376.52 30
3376.65 33
3376.79 36
3376.92 39
3377.05 42
3377.19 44
3377.32 45
3377.45 45
3377.59 43
3377.72 39
3377.85 35
3377.99 31
3378.12 27
3378.25 25
3378.39 24
3378.52 26
3378.65 29
3378.79 34
3378.92 41
3379.05 49
3379.19 57
3379.32 64
3379.45 71
3379.59 76
3379.72 80
3379.85 82
3379.99 82
3380.12 81
3380.25 79
3380.39 77
3380.52 76
3380.65 75
3380.79 73
3380.92 71
3381.05 68
3381.19 63
3381.32 58
3381.45 52
3381.59 46
3381.72 42
3381.85 40
3381.99 41
3382.12 46
3382.25 52
3382.39 60
3382.52 68
3382.65 76
3382.79 83
3382.92 89
3383.05 94
3383.19 99
3383.32 101
3383.45 102
3383.59 98
3383.72 92
3383.85 83
3383.99 72
3384.12 61
3384.25 52
3384.39 47
3384.52 46
3384.65 48
3384.79 51
3384.92 54
3385.05 56
3385.19 57
3385.32 57
3385.45 57
3385.59 60
3385.72 66
3385.85 75
3385.99 86
3386.12 98
3386.25 108
3386.39 116
3386.52 119
3386.65 119
3386.79 116
3386.92 112
3387.05 108
3387.19 106
3387.32 106
3387.45 109
3387.59 114
3387.72 120
3387.85 127
3387.99 135
3388.12 142
3388.25 149
3388.39 157
3388.52 165
3388.65 173
3388.79 182
3388.92 190
3389.06 196
3389.19 201
3389.32 202
3389.46 201
3389.59 197
3389.72 191
3389.86 184
3389.99 177
3390.12 170
3390.26 163
3390.39 158
3390.52 154
3390.66 150
3390.79 146
3390.92 142
3391.06 136
3391.19 129
3391.32 120
3391.46 109
3391.59 97
3391.72 85
3391.86 75
3391.99 67
3392.13 64
3392.26 64
3392.39 67
3392.53 73
3392.66 79
3392.79 84
3392.93 88
3393.06 90
3393.19 90
3393.33 89
3393.46 87
3393.59 85
3393.73 83
3393.86 81
3394.00 79
3394.13 78
3394.26 77
3394.40 76
3394.53 75
3394.66 75
3394.80 75
3394.93 75
3395.06 76
3395.20 78
3395.33 82
3395.46 87
3395.60 92
3395.73 98
3395.87 103
3396.00 106
3396.13 106
3396.27 104
3396.40 99
3396.53 92
3396.67 84
3396.80 77
3396.93 70
3397.07 65
3397.20 61
3397.33 59
3397.47 59
3397.60 60
3397.74 62
3397.87 64
3398.00 67
3398.14 70
3398.27 74
3398.40 78
3398.54 82
3398.67 86
3398.80 89
3398.94 92
3399.07 95
3399.21 97
3399.34 98
3399.47 98
3399.61 95
3399.74 92
3399.87 87
3400.01 83
3400.14 79
3400.28 76
3400.41 76
3400.54 78
3400.68 81
3400.81 85
3400.94 90
3401.08 95
3401.21 98
3401.34 101
3401.48 103
3401.61 104
3401.75 104
3401.88 103
3402.01 103
3402.15 102
3402.28 103
3402.41 103
3402.55 105
3402.68 106
3402.82 107
3402.95 108
3403.08 107
3403.22 107
3403.35 105
3403.48 104
3403.62 102
3403.75 100
3403.89 99
3404.02 98
3404.15 98
3404.29 99
3404.42 100
3404.55 101
3404.69 101
3404.82 100
3404.96 98
3405.09 95
3405.22 91
3405.36 87
3405.49 83
3405.62 79
3405.76 76
3405.89 72
3406.03 68
3406.16 64
3406.29 60
3406.43 56
3406.56 54
3406.69 53
3406.83 54
3406.96 58
3407.10 63
3407.23 68
3407.36 72
3407.50 75
3407.63 75
3407.77 73
3407.90 69
3408.03 65
3408.17 60
3408.30 57
3408.43 55
3408.57 53
3408.70 52
3408.84 50
3408.97 47
3409.10 44
3409.24 41
3409.37 38
3409.51 36
3409.64 34
3409.77 34
3409.91 34
3410.04 33
3410.17 31
3410.31 28
3410.44 24
3410.58 19
3410.71 15
3410.84 10
3410.98 7
3411.11 5
3411.25 3
3411.38 3
3411.51 4
3411.65 6
3411.78 8
3411.92 11
3412.05 14
3412.18 16
3412.32 18
3412.45 18
3412.58 18
3412.72 17
3412.85 16
3412.99 16
3413.12 18
3413.25 21
3413.39 27
3413.52 33
3413.66 39
3413.79 44
3413.92 49
3414.06 51
3414.19 51
3414.33 50
3414.46 47
3414.59 43
3414.73 39
3414.86 36
3415.00 33
3415.13 32
3415.26 33
3415.40 35
3415.53 38
3415.67 40
3415.80 41
3415.93 41
3416.07 40
3416.20 39
3416.34 38
3416.47 38
3416.60 39
3416.74 41
3416.87 44
3417.01 47
3417.14 51
3417.27 54
3417.41 57
3417.54 58
3417.68 59
3417.81 59
3417.94 58
3418.08 56
3418.21 55
3418.35 55
3418.48 55
3418.61 56
3418.75 57
3418.88 58
3419.02 58
3419.15 57
3419.28 55
3419.42 51
3419.55 48
3419.69 46
3419.82 44
3419.95 42
3420.09 42
3420.22 41
3420.36 40
3420.49 38
3420.62 36
3420.76 34
3420.89 32
3421.03 30
3421.16 29
3421.30 28
3421.43 28
3421.56 27
3421.70 27
3421.83 26
3421.97 24
3422.10 23
3422.23 22
3422.37 20
3422.50 19
3422.64 18
3422.77 17
3422.90 16
3423.04 14
3423.17 13
3423.31 11
3423.44 10
3423.58 9
3423.71 7
3423.84 6
3423.98 6
3424.11 7
3424.25 8
3424.38 10
3424.51 14
3424.65 17
3424.78 21
3424.92 23
3425.05 25
3425.19 26
3425.32 26
3425.45 24
3425.59 23
3425.72 22
3425.86 22
3425.99 24
3426.12 27
3426.26 32
3426.39 37
3426.53 43
3426.66 48
3426.80 52
3426.93 55
3427.06 59
3427.20 62
3427.33 66
3427.47 70
3427.60 73
3427.73 76
3427.87 77
3428.00 78
3428.14 77
3428.27 77
3428.41 77
3428.54 79
3428.67 82
3428.81 86
3428.94 91
3429.08 95
3429.21 98
3429.35 100
3429.48 99
3429.61 96
3429.75 92
3429.88 87
3430.02 80
3430.15 74
3430.29 68
3430.42 62
3430.55 57
3430.69 52
3430.82 48
3430.96 43
3431.09 38
3431.23 33
3431.36 28
3431.49 25
3431.63 23
3431.76 24
3431.90 26
3432.03 30
3432.17 35
3432.30 39
3432.43 42
3432.57 43
3432.70 41
3432.84 36
3432.97 30
3433.11 24
3433.24 18
3433.37 14
3433.51 12
3433.64 13
3433.78 17
3433.91 23
3434.05 30
3434.18 38
3434.31 46
3434.45 52
3434.58 56
3434.72 57
3434.85 56
3434.99 54
3435.12 50
3435.26 45
3435.39 41
3435.52 38
3435.66 35
3435.79 33
3435.93 31
3436.06 28
3436.20 25
3436.33 20
3436.46 16
3436.60 10
3436.73 5
3436.87 0
3437.00 0
3437.14 0
3437.27 0
3437.41 0
3437.54 0
3437.67 0
3437.81 0
3437.94 1
3438.08 5
3438.21 9
3438.35 13
3438.48 17
3438.62 22
3438.75 28
3438.88 35
3439.02 44
3439.15 55
3439.29 65
3439.42 72
3439.56 77
3439.69 76
3439.83 72
3439.96 63
3440.09 51
3440.23 39
3440.36 27
3440.50 17
3440.63 10
3440.77 5
3440.90 3
3441.04 3
3441.17 6
3441.30 11
3441.44 18
3441.57 27
3441.71 37
3441.84 49
3441.98 62
3442.11 74
3442.25 84
3442.38 92
3442.51 98
3442.65 102
3442.78 103
3442.92 104
3443.05 104
3443.19 106
3443.32 109
3443.46 114
3443.59 120
3443.73 126
3443.86 131
3443.99 133
3444.13 132
3444.26 127
3444.40 119
3444.53 109
3444.67 97
3444.80 86
3444.94 76
3445.07 69
3445.21 64
3445.34 62
3445.47 62
3445.61 64
3445.74 66
3445.88 67
3446.01 68
3446.15 68
3446.28 66
3446.42 63
3446.55 59
3446.69 54
3446.82 50
3446.96 47
3447.09 45
3447.22 45
3447.36 47
3447.49 50
3447.63 54
3447.76 58
3447.90 63
3448.03 67
3448.17 70
3448.30 74
3448.44 77
3448.57 81
3448.71 86
3448.84 91
3448.97 98
3449.11 106
3449.24 114
3449.38 121
3449.51 128
3449.65 134
3449.78 138
3449.92 140
3450.05 142
3450.19 143
3450.32 143
3450.46 143
3450.59 142
3450.72 141
3450.86 139
3450.99 135
3451.13 131
3451.26 126
3451.40 120
3451.53 115
3451.67 110
3451.80 106
3451.94 105
3452.07 105
3452.21 107
3452.34 111
3452.48 115
3452.61 119
3452.75 122
3452.88 123
3453.01 123
3453.15 122
3453.28 122
3453.42 123
3453.55 127
3453.69 133
3453.82 142
3453.96 152
3454.09 163
3454.23 173
3454.36 181
3454.50 185
3454.63 185
3454.77 182
3454.90 177
3455.04 169
3455.17 160
3455.31 151
3455.44 144
3455.57 139
3455.71 137
3455.84 137
3455.98 140
3456.11 146
3456.25 152
3456.38 160
3456.52 166
3456.65 171
3456.79 173
3456.92 172
3457.06 166
3457.19 156
3457.33 143
3457.46 129
3457.60 114
3457.73 101
3457.87 91
3458.00 85
3458.14 80
3458.27 77
3458.41 74
3458.54 71
3458.67 67
3458.81 62
3458.94 57
3459.08 54
3459.21 52
3459.35 52
3459.48 54
3459.62 57
3459.75 61
3459.89 66
3460.02 71
3460.16 76
3460.29 82
3460.43 87
3460.56 93
3460.70 98
3460.83 102
3460.97 106
3461.10 108
3461.24 109
3461.37 109
3461.51 109
3461.64 108
3461.78 107
3461.91 107
3462.05 107
3462.18 108
3462.32 109
3462.45 110
3462.59 109
3462.72 108
3462.86 104
3462.99 100
3463.13 93
3463.26 86
3463.40 78
3463.53 70
3463.67 62
3463.80 54
3463.94 45
3464.07 38
3464.20 31
3464.34 25
3464.47 21
3464.61 19
3464.74 19
3464.88 21
3465.01 25
3465.15 29
3465.28 32
3465.42 36
3465.55 38
3465.69 40
3465.82 41
3465.96 43
3466.09 45
3466.23 48
3466.36 52
3466.50 56
3466.63 60
3466.77 63
3466.90 65
3467.04 66
3467.17 66
3467.31 66
3467.44 65
3467.58 63
3467.71 62
3467.85 60
3467.98 59
3468.12 58
3468.25 57
3468.39 57
3468.52 57
3468.66 57
3468.79 55
3468.93 54
3469.06 51
3469.20 49
3469.33 47
3469.47 46
3469.60 47
3469.74 50
3469.87 53
3470.01 58
3470.14 62
3470.28 65
3470.41 67
3470.55 68
3470.68 67
3470.82 66
3470.95 65
3471.09 64
3471.22 63
3471.36 64
3471.50 65
3471.63 66
3471.77 69
3471.90 71
3472.04 74
3472.17 77
3472.31 80
3472.44 82
3472.58 84
3472.71 84
3472.85 83
3472.98 81
3473.12 77
3473.25 72
3473.39 67
3473.52 61
3473.66 56
3473.79 52
3473.93 49
3474.06 47
3474.20 46
3474.33 46
3474.47 46
3474.60 47
3474.74 48
3474.87 49
3475.01 50
3475.14 50
3475.28 49
3475.41 48
3475.55 46
3475.68 45
3475.82 44
3475.95 43
3476.09 43
3476.22 44
3476.36 46
3476.49 47
3476.63 49
3476.77 50
3476.90 50
3477.04 50
3477.17 49
3477.31 47
3477.44 45
3477.58 44
3477.71 45
3477.85 46
3477.98 49
3478.12 53
3478.25 58
3478.39 62
3478.52 66
3478.66 69
3478.79 71
3478.93 72
3479.06 72
3479.20 73
3479.33 73
3479.47 72
3479.60 69
3479.74 66
3479.87 60
3480.01 55
3480.15 49
3480.28 45
3480.42 43
3480.55 44
3480.69 47
3480.82 50
3480.96 54
3481.09 57
3481.23 59
3481.36 60
3481.50 60
3481.63 61
3481.77 61
3481.90 62
3482.04 63
3482.17 62
3482.31 60
3482.44 57
3482.58 54
3482.72 51
3482.85 50
3482.99 50
3483.12 54
3483.26 60
3483.39 68
3483.53 77
3483.66 84
3483.80 90
3483.93 93
3484.07 94
3484.20 94
3484.34 94
3484.47 96
3484.61 99
3484.75 106
3484.88 114
3485.02 123
3485.15 130
3485.29 134
3485.42 134
3485.56 130
3485.69 123
3485.83 113
3485.96 103
3486.10 94
3486.23 85
3486.37 79
3486.50 74
3486.64 71
3486.78 71
3486.91 73
3487.05 77
3487.18 82
3487.32 88
3487.45 94
3487.59 98
3487.72 101
3487.86 101
3487.99 100
3488.13 98
3488.26 96
3488.40 95
3488.54 96
3488.67 99
3488.81 104
3488.94 111
3489.08 118
3489.21 123
3489.35 127
3489.48 128
3489.62 126
3489.75 121
3489.89 114
3490.03 106
3490.16 97
3490.30 90
3490.43 83
3490.57 78
3490.70 75
3490.84 72
3490.97 70
3491.11 68
3491.24 66
3491.38 65
3491.51 64
3491.65 63
3491.79 63
3491.92 64
3492.06 66
3492.19 68
3492.33 71
3492.46 74
3492.60 77
3492.73 79
3492.87 79
3493.01 79
3493.14 77
3493.28 75
3493.41 74
3493.55 74
3493.68 75
3493.82 78
3493.95 82
3494.09 86
3494.22 89
3494.36 90
3494.50 88
3494.63 85
3494.77 81
3494.90 77
3495.04 74
3495.17 72
3495.31 73
3495.44 76
3495.58 81
3495.72 86
3495.85 91
3495.99 95
3496.12 98
3496.26 99
3496.39 98
3496.53 97
3496.66 95
3496.80 93
3496.94 91
3497.07 90
3497.21 89
3497.34 88
3497.48 88
3497.61 87
3497.75 87
3497.88 86
3498.02 85
3498.16 85
3498.29 85
3498.43 84
3498.56 82
3498.70 79
3498.83 75
3498.97 69
3499.11 62
3499.24 55
3499.38 50
3499.51 45
3499.65 43
3499.78 41
3499.92 41
3500.05 39
3500.19 37
3500.33 34
3500.46 29
3500.60 24
3500.73 18
3500.87 13
3501.00 9
3501.14 7
3501.28 6
3501.41 6
3501.55 7
3501.68 8
3501.82 9
3501.95 11
3502.09 12
3502.22 14
3502.36 16
3502.50 17
3502.63 18
3502.77 19
3502.90 18
3503.04 16
3503.17 13
3503.31 9
3503.45 4
3503.58 0
3503.72 0
3503.85 0
3503.99 0
3504.12 0
3504.26 0
3504.40 0
3504.53 0
3504.67 1
3504.80 7
3504.94 14
3505.07 21
3505.21 27
3505.35 34
3505.48 40
3505.62 46
3505.75 50
3505.89 53
3506.02 54
3506.16 54
3506.30 52
3506.43 50
3506.57 49
3506.70 47
3506.84 47
3506.97 48
3507.11 50
3507.25 53
3507.38 57
3507.52 62
3507.65 68
3507.79 76
3507.93 86
3508.06 97
3508.20 109
3508.33 122
3508.47 133
3508.60 141
3508.74 145
3508.88 145
3509.01 142
3509.15 136
3509.28 128
3509.42 120
3509.55 113
3509.69 108
3509.83 104
3509.96 103
3510.10 104
3510.23 107
3510.37 111
3510.51 117
3510.64 122
3510.78 127
3510.91 131
3511.05 132
3511.18 131
3511.32 128
3511.46 122
3511.59 116
3511.73 109
3511.86 103
3512.00 98
3512.14 94
3512.27 92
3512.41 91
3512.54 91
3512.68 93
3512.82 95
3512.95 99
3513.09 103
3513.22 107
3513.36 110
3513.49 112
3513.63 112
3513.77 111
3513.90 109
3514.04 106
3514.17 103
3514.31 101
3514.45 100
3514.58 101
3514.72 105
3514.85 110
3514.99 117
3515.13 124
3515.26 130
3515.40 134
3515.53 136
3515.67 135
3515.81 131
3515.94 127
3516.08 124
3516.21 121
3516.35 120
3516.48 120
3516.62 121
3516.76 123
3516.89 127
3517.03 131
3517.16 137
3517.30 142
3517.44 146
3517.57 148
3517.71 147
3517.84 142
3517.98 134
3518.12 124
3518.25 113
3518.39 103
3518.52 94
3518.66 86
3518.80 82
3518.93 80
3519.07 80
3519.20 83
3519.34 88
3519.48 93
3519.61 99
3519.75 105
3519.88 111
3520.02 116
3520.16 121
3520.29 125
3520.43 129
3520.56 131
3520.70 132
3520.84 131
3520.97 129
3521.11 124
3521.24 119
3521.38 115
3521.52 111
3521.65 110
3521.79 110
3521.92 111
3522.06 113
3522.20 115
3522.33 115
3522.47 114
3522.61 112
3522.74 109
3522.88 106
3523.01 103
3523.15 100
3523.29 97
3523.42 96
3523.56 95
3523.69 95
3523.83 96
3523.97 97
3524.10 100
3524.24 102
3524.37 103
3524.51 104
3524.65 102
3524.78 100
3524.92 95
3525.05 89
3525.19 83
3525.33 76
3525.46 70
3525.60 64
3525.74 59
3525.87 54
3526.01 50
3526.14 45
3526.28 40
3526.42 34
3526.55 27
3526.69 19
3526.82 10
3526.96 1
3527.10 0
3527.23 0
3527.37 0
3527.51 0
3527.64 0
3527.78 0
3527.91 0
3528.05 4
3528.19 8
3528.32 11
3528.46 12
3528.59 12
3528.73 11
3528.87 10
3529.00 10
3529.14 10
3529.28 10
3529.41 10
3529.55 10
3529.68 9
3529.82 9
3529.96 10
3530.09 12
3530.23 16
3530.37 22
3530.50 29
3530.64 36
3530.77 44
3530.91 51
3531.05 58
3531.18 65
3531.32 71
3531.46 77
3531.59 82
3531.73 87
3531.86 90
3532.00 92
3532.14 93
3532.27 92
3532.41 92
3532.55 91
3532.68 91
3532.82 91
3532.95 92
3533.09 93
3533.23 94
3533.36 93
3533.50 92
3533.64 89
3533.77 85
3533.91 80
3534.04 74
3534.18 67
3534.32 61
3534.45 55
3534.59 49
3534.73 46
3534.86 45
3535.00 47
3535.13 52
3535.27 60
3535.41 72
3535.54 84
3535.68 97
3535.82 109
3535.95 119
3536.09 125
3536.23 127
3536.36 125
3536.50 121
3536.63 114
3536.77 108
3536.91 101
3537.04 96
3537.18 92
3537.32 90
3537.45 88
3537.59 85
3537.72 83
3537.86 81
3538.00 79
3538.13 79
3538.27 80
3538.41 82
3538.54 86
3538.68 88
3538.82 90
3538.95 90
3539.09 88
3539.22 85
3539.36 81
3539.50 77
3539.63 74
3539.77 74
3539.91 75
3540.04 77
3540.18 79
3540.32 80
3540.45 80
3540.59 78
3540.73 75
3540.86 72
3541.00 68
3541.13 66
3541.27 64
3541.41 62
3541.54 59
3541.68 57
3541.82 53
3541.95 50
3542.09 46
3542.23 43
3542.36 41
3542.50 39
3542.64 37
3542.77 36
3542.91 34
3543.04 33
3543.18 31
3543.32 30
3543.45 31
3543.59 32
3543.73 35
3543.86 39
3544.00 42
3544.14 45
3544.27 47
3544.41 46
3544.55 44
3544.68 40
3544.82 35
3544.96 30
3545.09 27
3545.23 26
3545.37 27
3545.50 30
3545.64 34
3545.77 39
3545.91 43
3546.05 46
3546.18 48
3546.32 48
3546.46 48
3546.59 48
3546.73 49
3546.87 50
3547.00 50
3547.14 50
3547.28 49
3547.41 47
3547.55 44
3547.69 42
3547.82 43
3547.96 46
3548.10 52
3548.23 61
3548.37 72
3548.51 82
3548.64 91
3548.78 98
3548.92 100
3549.05 99
3549.19 95
3549.32 88
3549.46 81
3549.60 73
3549.73 66
3549.87 59
3550.01 53
3550.14 48
3550.28 43
3550.42 38
3550.55 34
3550.69 30
3550.83 27
3550.96 25
3551.10 25
3551.24 27
3551.37 29
3551.51 32
3551.65 35
3551.78 37
3551.92 38
3552.06 38
3552.19 36
3552.33 34
3552.47 32
3552.60 30
3552.74 28
3552.88 25
3553.01 22
3553.15 20
3553.29 18
3553.42 17
3553.56 18
3553.70 20
3553.83 23
3553.97 27
3554.11 30
3554.24 32
3554.38 33
3554.52 32
3554.65 30
3554.79 29
3554.93 28
3555.06 28
3555.20 30
3555.34 32
3555.47 36
3555.61 38
3555.75 39
3555.88 39
3556.02 36
3556.16 33
3556.29 28
3556.43 24
3556.57 20
3556.70 17
3556.84 15
3556.98 13
3557.11 12
3557.25 11
3557.39 9
3557.52 8
3557.66 5
3557.80 3
3557.93 1
3558.07 1
3558.21 2
3558.34 4
3558.48 7
3558.62 10
3558.76 11
3558.89 11
3559.03 10
3559.17 7
3559.30 4
3559.44 1
3559.58 0
3559.71 0
3559.85 0
3559.99 1
3560.12 2
3560.26 2
3560.40 1
3560.53 0
3560.67 0
3560.81 0
3560.94 0
3561.08 0
3561.22 0
3561.35 4
3561.49 9
3561.63 14
3561.76 20
3561.90 26
3562.04 29
3562.18 31
3562.31 32
3562.45 31
3562.59 30
3562.72 29
3562.86 29
3563.00 29
3563.13 28
3563.27 25
3563.41 22
3563.54 16
3563.68 11
3563.82 6
3563.95 3
3564.09 3
3564.23 5
3564.36 9
3564.50 14
3564.64 21
3564.78 27
3564.91 32
3565.05 37
3565.19 40
3565.32 43
3565.46 44
3565.60 44
3565.73 43
3565.87 41
3566.01 39
3566.14 36
3566.28 32
3566.42 28
3566.56 23
3566.69 18
3566.83 13
3566.97 9
3567.10 6
3567.24 4
3567.38 3
3567.51 4
3567.65 6
3567.79 8
3567.92 9
3568.06 10
3568.20 10
3568.34 10
3568.47 10
3568.61 11
3568.75 13
3568.88 19
3569.02 26
3569.16 37
3569.29 48
3569.43 61
3569.57 72
3569.70 82
3569.84 90
3569.98 96
3570.12 99
3570.25 101
3570.39 102
3570.53 101
3570.66 100
3570.80 97
3570.94 93
3571.07 89
3571.21 84
3571.35 79
3571.49 74
3571.62 70
3571.76 67
3571.90 64
3572.03 60
3572.17 56
3572.31 51
3572.44 45
3572.58 39
3572.72 34
3572.86 31
3572.99 29
3573.13 29
3573.27 30
3573.40 32
3573.54 33
3573.68 34
3573.82 35
3573.95 34
3574.09 33
3574.23 32
3574.36 30
3574.50 28
3574.64 27
3574.77 27
3574.91 27
3575.05 28
3575.19 30
3575.32 32
3575.46 34
3575.60 35
3575.73 34
3575.87 33
3576.01 31
3576.15 27
3576.28 23
3576.42 17
3576.56 10
3576.69 4
3576.83 0
3576.97 0
3577.11 0
3577.24 0
3577.38 0
3577.52 0
3577.65 0
3577.79 1
3577.93 5
3578.07 7
3578.20 8
3578.34 9
3578.48 10
3578.61 12
3578.75 16
3578.89 21
3579.03 27
3579.16 33
3579.30 38
3579.44 41
3579.57 42
3579.71 41
3579.85 38
3579.99 34
3580.12 31
3580.26 29
3580.40 28
3580.53 30
3580.67 34
3580.81 41
3580.95 48
3581.08 55
3581.22 61
3581.36 65
3581.49 66
3581.63 64
3581.77 60
3581.91 55
3582.04 51
3582.18 47
3582.32 45
3582.45 44
3582.59 44
3582.73 43
3582.87 41
3583.00 39
3583.14 35
3583.28 31
3583.42 27
3583.55 25
3583.69 24
3583.83 24
3583.96 26
3584.10 28
3584.24 31
3584.38 33
3584.51 35
3584.65 36
3584.79 37
3584.93 38
3585.06 38
3585.20 37
3585.34 34
3585.47 31
3585.61 26
3585.75 21
3585.89 15
3586.02 9
3586.16 4
3586.30 0
3586.44 0
3586.57 0
3586.71 0
3586.85 0
3586.98 0
3587.12 0
3587.26 1
3587.40 6
3587.53 11
3587.67 17
3587.81 22
3587.95 27
3588.08 32
3588.22 36
3588.36 39
3588.49 40
3588.63 41
3588.77 42
3588.91 42
3589.04 43
3589.18 44
3589.32 46
3589.46 48
3589.59 51
3589.73 55
3589.87 59
3590.01 63
3590.14 67
3590.28 70
3590.42 73
3590.56 75
3590.69 76
3590.83 75
3590.97 73
3591.10 69
3591.24 65
3591.38 60
3591.52 55
3591.65 49
3591.79 43
3591.93 38
3592.07 34
3592.20 31
3592.34 31
3592.48 33
3592.62 37
3592.75 44
3592.89 51
3593.03 59
3593.17 65
3593.30 70
3593.44 73
3593.58 75
3593.72 77
3593.85 79
3593.99 82
3594.13 87
3594.27 93
3594.40 100
3594.54 106
3594.68 112
3594.82 116
3594.95 119
3595.09 120
3595.23 119
3595.36 116
3595.50 111
3595.64 104
3595.78 95
3595.91 86
3596.05 75
3596.19 65
3596.33 56
3596.46 48
3596.60 43
3596.74 40
3596.88 39
3597.01 41
3597.15 46
3597.29 52
3597.43 59
3597.56 65
3597.70 71
3597.84 75
3597.98 77
3598.11 77
3598.25 74
3598.39 70
3598.53 63
3598.66 56
3598.80 48
3598.94 41
3599.08 35
3599.21 32
3599.35 30
3599.49 31
3599.63 32
3599.77 34
3599.90 35
3600.04 36
3600.18 36
3600.32 36
3600.45 38
3600.59 40
3600.73 44
3600.87 48
3601.00 50
3601.14 51
3601.28 50
3601.42 46
3601.55 41
3601.69 35
3601.83 30
3601.97 26
3602.10 23
3602.24 20
3602.38 17
3602.52 13
3602.65 8
3602.79 3
3602.93 0
3603.07 0
3603.20 0
3603.34 0
3603.48 0
3603.62 3
3603.76 5
3603.89 5
3604.03 4
3604.17 1
3604.31 0
3604.44 0
3604.58 0
3604.72 1
3604.86 8
3604.99 18
3605.13 29
3605.27 40
3605.41 50
3605.54 57
3605.68 60
3605.82 60
3605.96 56
3606.10 50
3606.23 43
3606.37 36
3606.51 30
3606.65 26
3606.78 24
3606.92 24
3607.06 25
3607.20 26
3607.33 28
3607.47 30
3607.61 31
3607.75 31
3607.89 32
3608.02 33
3608.16 36
3608.30 38
3608.44 41
3608.57 44
3608.71 46
3608.85 46
3608.99 45
3609.12 43
3609.26 41
3609.40 41
3609.54 41
3609.68 44
3609.81 48
3609.95 54
3610.09 59
3610.23 63
3610.36 65
3610.50 66
3610.64 65
3610.78 63
3610.92 60
3611.05 58
3611.19 57
3611.33 58
3611.47 60
3611.60 64
3611.74 68
3611.88 73
3612.02 78
3612.16 82
3612.29 84
3612.43 86
3612.57 86
3612.71 85
3612.84 83
3612.98 80
3613.12 77
3613.26 74
3613.40 73
3613.53 73
3613.67 75
3613.81 79
3613.95 84
3614.08 89
3614.22 93
3614.36 94
3614.50 93
3614.64 88
3614.77 82
3614.91 74
3615.05 65
3615.19 57
3615.33 51
3615.46 46
3615.60 43
3615.74 42
3615.88 42
3616.01 43
3616.15 46
3616.29 49
3616.43 53
3616.57 57
3616.70 61
3616.84 63
3616.98 65
3617.12 65
3617.26 64
3617.39 64
3617.53 64
3617.67 65
3617.81 67
3617.94 69
3618.08 72
3618.22 73
3618.36 74
3618.50 74
3618.63 73
3618.77 71
3618.91 70
3619.05 68
3619.19 65
3619.32 62
3619.46 57
3619.60 52
3619.74 45
3619.88 39
3620.01 34
3620.15 29
3620.29 27
3620.43 25
3620.57 26
3620.70 27
3620.84 29
3620.98 32
3621.12 35
3621.26 37
3621.39 38
3621.53 38
3621.67 37
3621.81 35
3621.94 33
3622.08 31
3622.22 29
3622.36 29
3622.50 30
3622.63 31
3622.77 33
3622.91 34
3623.05 35
3623.19 35
3623.32 34
3623.46 32
3623.60 30
3623.74 29
3623.88 29
3624.01 30
3624.15 32
3624.29 35
3624.43 39
3624.57 44
3624.70 48
3624.84 52
3624.98 54
3625.12 53
3625.26 51
3625.40 46
3625.53 39
3625.67 31
3625.81 23
3625.95 16
3626.09 11
3626.22 8
3626.36 8
3626.50 10
3626.64 13
3626.78 17
3626.91 20
3627.05 22
3627.19 21
3627.33 18
3627.47 13
3627.60 6
3627.74 0
3627.88 0
3628.02 0
3628.16 0
3628.29 0
3628.43 0
3628.57 0
3628.71 0
3628.85 4
3628.98 12
3629.12 18
3629.26 23
3629.40 27
3629.54 30
3629.68 32
3629.81 35
3629.95 38
3630.09 42
3630.23 46
3630.37 51
3630.50 55
3630.64 58
3630.78 60
3630.92 60
3631.06 58
3631.20 54
3631.33 49
3631.47 42
3631.61 35
3631.75 28
3631.89 22
3632.02 17
3632.16 14
3632.30 13
3632.44 14
3632.58 17
3632.71 22
3632.85 27
3632.99 33
3633.13 38
3633.27 43
3633.41 47
3633.54 51
3633.68 56
3633.82 62
3633.96 68
3634.10 75
3634.24 82
3634.37 87
3634.51 91
3634.65 94
3634.79 96
3634.93 98
3635.06 100
3635.20 104
3635.34 108
3635.48 113
3635.62 118
3635.76 123
3635.89 129
3636.03 135
3636.17 141
3636.31 148
3636.45 155
3636.58 162
3636.72 167
3636.86 170
3637.00 171
3637.14 169
3637.28 166
3637.41 162
3637.55 158
3637.69 155
3637.83 153
3637.97 152
3638.11 151
3638.24 151
3638.38 150
3638.52 148
3638.66 144
3638.80 139
3638.94 132
3639.07 123
3639.21 114
3639.35 104
3639.49 93
3639.63 82
3639.77 72
3639.90 64
3640.04 58
3640.18 55
3640.32 55
3640.46 57
3640.60 60
3640.73 64
3640.87 67
3641.01 69
3641.15 69
3641.29 67
3641.43 63
3641.56 58
3641.70 53
3641.84 50
3641.98 47
3642.12 47
3642.26 49
3642.39 52
3642.53 56
3642.67 60
3642.81 63
3642.95 65
3643.09 65
3643.22 64
3643.36 63
3643.50 62
3643.64 63
3643.78 64
3643.92 67
3644.05 70
3644.19 73
3644.33 74
3644.47 74
3644.61 73
3644.75 72
3644.88 70
3645.02 69
3645.16 69
3645.30 70
3645.44 73
3645.58 75
3645.72 78
3645.85 79
3645.99 79
3646.13 78
3646.27 76
3646.41 73
3646.55 70
3646.68 67
3646.82 64
3646.96 62
3647.10 60
3647.24 58
3647.38 57
3647.52 57
3647.65 59
3647.79 61
3647.93 63
3648.07 65
3648.21 67
3648.35 68
3648.48 67
3648.62 66
3648.76 64
3648.90 63
3649.04 63
3649.18 64
3649.32 67
3649.45 70
3649.59 73
3649.73 75
3649.87 77
3650.01 77
3650.15 77
3650.28 78
3650.42 78
3650.56 80
3650.70 82
3650.84 83
3650.98 84
3651.12 83
3651.25 81
3651.39 78
3651.53 73
3651.67 67
3651.81 60
3651.95 55
3652.09 50
3652.22 47
3652.36 45
3652.50 45
3652.64 47
3652.78 49
3652.92 51
3653.06 51
3653.19 50
3653.33 47
3653.47 44
3653.61 41
3653.75 39
3653.89 39
3654.03 40
3654.16 42
3654.30 43
3654.44 43
3654.58 42
3654.72 41
3654.86 38
3655.00 36
3655.13 34
3655.27 34
3655.41 35
3655.55 37
3655.69 40
3655.83 43
3655.97 46
3656.10 48
3656.24 51
3656.38 52
3656.52 54
3656.66 55
3656.80 57
3656.94 58
3657.08 59
3657.21 58
3657.35 55
3657.49 50
3657.63 44
3657.77 38
3657.91 33
3658.05 29
3658.18 27
3658.32 28
3658.46 30
3658.60 32
3658.74 33
3658.88 32
3659.02 29
3659.16 24
3659.29 20
3659.43 15
3659.57 11
3659.71 8
3659.85 7
3659.99 7
3660.13 8
3660.26 11
3660.40 15
3660.54 19
3660.68 24
3660.82 29
3660.96 33
3661.10 36
3661.24 38
3661.37 39
3661.51 40
3661.65 40
3661.79 40
3661.93 42
3662.07 44
3662.21 48
3662.35 53
3662.48 57
3662.62 62
3662.76 66
3662.90 67
3663.04 67
3663.18 64
3663.32 59
3663.46 51
3663.59 43
3663.73 35
3663.87 27
3664.01 21
3664.15 18
3664.29 17
3664.43 18
3664.57 21
3664.70 23
3664.84 26
3664.98 28
3665.12 30
3665.26 31
3665.40 33
3665.54 36
3665.68 39
3665.81 42
3665.95 47
3666.09 50
3666.23 53
3666.37 54
3666.51 53
3666.65 50
3666.79 45
3666.93 40
3667.06 34
3667.20 29
3667.34 25
3667.48 22
3667.62 21
3667.76 20
3667.90 19
3668.04 20
3668.17 23
3668.31 27
3668.45 33
3668.59 41
3668.73 49
3668.87 57
3669.01 63
3669.15 69
3669.29 73
3669.42 77
3669.56 82
3669.70 87
3669.84 93
3669.98 99
3670.12 104
3670.26 108
3670.40 110
3670.54 110
3670.67 107
3670.81 103
3670.95 96
3671.09 88
3671.23 79
3671.37 71
3671.51 62
3671.65 54
3671.79 47
3671.92 40
3672.06 34
3672.20 27
3672.34 22
3672.48 17
3672.62 13
3672.76 11
3672.90 10
3673.04 11
3673.18 12
3673.31 14
3673.45 16
3673.59 19
3673.73 22
3673.87 24
3674.01 28
3674.15 31
3674.29 34
3674.43 38
3674.56 41
3674.70 43
3674.84 45
3674.98 45
3675.12 44
3675.26 42
3675.40 38
3675.54 33
3675.68 29
3675.82 24
3675.95 21
3676.09 19
3676.23 19
3676.37 19
3676.51 21
3676.65 23
3676.79 26
3676.93 30
3677.07 35
3677.21 41
3677.34 46
3677.48 52
3677.62 56
3677.76 59
3677.90 59
3678.04 57
3678.18 54
3678.32 50
3678.46 46
3678.60 43
3678.74 41
3678.87 39
3679.01 37
3679.15 36
3679.29 35
3679.43 34
3679.57 33
3679.71 33
3679.85 32
3679.99 31
3680.13 29
3680.27 27
3680.40 23
3680.54 20
3680.68 16
3680.82 12
3680.96 9
3681.10 7
3681.24 6
3681.38 5
3681.52 4
3681.66 4
3681.80 3
3681.93 2
3682.07 0
3682.21 0
3682.35 0
3682.49 0
3682.63 0
3682.77 0
3682.91 0
3683.05 1
3683.19 7
3683.33 13
3683.46 20
3683.60 26
3683.74 30
3683.88 33
3684.02 34
3684.16 34
3684.30 33
3684.44 32
3684.58 30
3684.72 28
3684.86 26
3685.00 24
3685.13 22
3685.27 20
3685.41 17
3685.55 14
3685.69 10
3685.83 7
3685.97 5
3686.11 3
3686.25 4
3686.39 6
3686.53 10
3686.67 15
3686.80 20
3686.94 25
3687.08 29
3687.22 32
3687.36 34
3687.50 36
3687.64 38
3687.78 40
3687.92 44
3688.06 48
3688.20 53
3688.34 59
3688.48 65
3688.61 71
3688.75 77
3688.89 81
3689.03 84
3689.17 85
3689.31 84
3689.45 81
3689.59 77
3689.73 74
3689.87 70
3690.01 67
3690.15 65
3690.29 64
3690.43 62
3690.56 60
3690.70 57
3690.84 54
3690.98 49
3691.12 45
3691.26 39
3691.40 33
3691.54 26
3691.68 20
3691.82 13
3691.96 8
3692.10 4
3692.24 3
3692.38 3
3692.51 6
3692.65 11
3692.79 17
3692.93 24
3693.07 30
3693.21 36
3693.35 40
3693.49 43
3693.63 44
3693.77 43
3693.91 42
3694.05 39
3694.19 35
3694.33 32
3694.47 28
3694.60 25
3694.74 23
3694.88 21
3695.02 20
3695.16 18
3695.30 16
3695.44 15
3695.58 14
3695.72 15
3695.86 18
3696.00 24
3696.14 34
3696.28 46
3696.42 59
3696.56 72
3696.70 84
3696.83 93
3696.97 98
3697.11 101
3697.25 101
3697.39 99
3697.53 94
3697.67 88
3697.81 79
3697.95 69
3698.09 59
3698.23 51
3698.37 44
3698.51 41
3698.65 39
3698.79 40
3698.93 42
3699.07 44
3699.20 45
3699.34 44
3699.48 43
3699.62 42
3699.76 40
3699.90 38
3700.04 37
3700.18 35
3700.32 35
3700.46 36
3700.60 38
3700.74 43
3700.88 50
3701.02 58
3701.16 66
3701.30 73
3701.44 78
3701.58 78
3701.71 75
3701.85 69
3701.99 61
3702.13 55
3702.27 51
3702.41 51
3702.55 54
3702.69 58
3702.83 63
3702.97 67
3703.11 68
3703.25 67
3703.39 64
3703.53 60
3703.67 57
3703.81 55
3703.95 53
3704.09 53
3704.23 52
3704.37 52
3704.51 50
3704.64 48
3704.78 47
3704.92 47
3705.06 49
3705.20 53
3705.34 59
3705.48 65
3705.62 71
3705.76 75
3705.90 78
3706.04 78
3706.18 78
3706.32 78
3706.46 79
3706.60 82
3706.74 86
3706.88 91
3707.02 96
3707.16 101
3707.30 104
3707.44 105
3707.58 104
3707.72 102
3707.85 99
3707.99 95
3708.13 91
3708.27 85
3708.41 78
3708.55 70
3708.69 60
3708.83 51
3708.97 42
3709.11 35
3709.25 30
3709.39 27
3709.53 26
3709.67 25
3709.81 26
3709.95 28
3710.09 29
3710.23 32
3710.37 34
3710.51 36
3710.65 37
3710.79 38
3710.93 39
3711.07 39
3711.21 40
3711.35 41
3711.49 44
3711.63 47
3711.76 50
3711.90 52
3712.04 53
3712.18 53
3712.32 50
3712.46 46
3712.60 42
3712.74 38
3712.88 36
3713.02 36
3713.16 37
3713.30 39
3713.44 42
3713.58 45
3713.72 47
3713.86 47
3714.00 46
3714.14 45
3714.28 44
3714.42 43
3714.56 44
3714.70 45
3714.84 48
3714.98 52
3715.12 56
3715.26 59
3715.40 61
3715.54 63
3715.68 62
3715.82 60
3715.96 57
3716.10 52
3716.24 47
3716.38 43
3716.52 40
3716.66 38
3716.79 38
3716.93 40
3717.07 42
3717.21 45
3717.35 48
3717.49 52
3717.63 56
3717.77 61
3717.91 66
3718.05 70
3718.19 72
3718.33 74
3718.47 73
3718.61 71
3718.75 68
3718.89 64
3719.03 60
3719.17 55
3719.31 51
3719.45 46
3719.59 41
3719.73 37
3719.87 33
3720.01 32
3720.15 32
3720.29 34
3720.43 37
3720.57 42
3720.71 48
3720.85 54
3720.99 59
3721.13 64
3721.27 68
3721.41 71
3721.55 72
3721.69 71
3721.83 69
3721.97 65
3722.11 60
3722.25 55
3722.39 51
3722.53 48
3722.67 48
3722.81 49
3722.95 51
3723.09 54
3723.23 57
3723.37 59
3723.51 61
3723.65 62
3723.79 63
3723.93 63
3724.07 64
3724.21 66
3724.35 68
3724.49 71
3724.63 75
3724.77 80
3724.91 86
3725.05 91
3725.19 97
3725.33 101
3725.47 103
3725.61 103
3725.75 101
3725.89 96
3726.03 91
3726.17 84
3726.31 77
3726.45 70
3726.59 64
3726.73 59
3726.87 56
3727.01 55
3727.15 55
3727.29 57
3727.43 60
3727.57 64
3727.71 68
3727.84 71
3727.98 73
3728.12 72
3728.26 70
3728.40 66
3728.54 62
3728.68 59
3728.82 57
3728.96 57
3729.10 59
3729.24 63
3729.38 68
3729.52 73
3729.66 77
3729.80 79
3729.94 79
3730.08 78
3730.23 76
3730.37 76
3730.51 75
3730.65 76
3730.79 77
3730.93 78
3731.07 78
3731.21 77
3731.35 75
3731.49 73
3731.63 72
3731.77 72
3731.91 73
3732.05 76
3732.19 80
3732.33 84
3732.47 88
3732.61 90
3732.75 91
3732.89 91
3733.03 89
3733.17 88
3733.31 87
3733.45 88
3733.59 91
3733.73 96
3733.87 102
3734.01 109
3734.15 115
3734.29 120
3734.43 122
3734.57 122
3734.71 119
3734.85 115
3734.99 112
3735.13 109
3735.27 108
3735.41 109
3735.55 110
3735.69 111
3735.83 112
3735.97 111
3736.11 107
3736.25 102
3736.39 96
3736.53 90
3736.67 83
3736.81 77
3736.95 71
3737.09 65
3737.23 59
3737.37 52
3737.51 46
3737.65 41
3737.79 36
3737.93 33
3738.07 31
3738.21 31
3738.35 31
3738.49 32
3738.63 33
3738.77 34
3738.91 34
3739.05 35
3739.19 35
3739.33 35
3739.47 34
3739.61 34
3739.75 33
3739.89 32
3740.03 30
3740.17 28
3740.31 24
3740.45 21
3740.59 18
3740.73 17
3740.87 17
3741.01 19
3741.15 23
3741.30 28
3741.44 34
3741.58 40
3741.72 45
3741.86 48
3742.00 50
3742.14 51
3742.28 50
3742.42 49
3742.56 48
3742.70 48
3742.84 49
3742.98 51
3743.12 55
3743.26 58
3743.40 61
3743.54 63
3743.68 62
3743.82 61
3743.96 59
3744.10 59
3744.24 60
3744.38 63
3744.52 68
3744.66 74
3744.80 81
3744.94 87
3745.08 92
3745.22 96
3745.36 99
3745.50 101
3745.64 102
3745.78 101
3745.92 97
3746.06 90
3746.20 82
3746.35 72
3746.49 61
3746.63 51
3746.77 42
3746.91 36
3747.05 31
3747.19 30
3747.33 30
3747.47 32
3747.61 35
3747.75 38
3747.89 41
3748.03 43
3748.17 43
3748.31 42
3748.45 38
3748.59 34
3748.73 29
3748.87 25
3749.01 21
3749.15 19
3749.29 19
3749.43 20
3749.57 22
3749.71 25
3749.85 27
3749.99 29
3750.13 31
3750.28 31
3750.42 30
3750.56 29
3750.70 27
3750.84 25
3750.98 22
3751.12 20
3751.26 18
3751.40 15
3751.54 12
3751.68 9
3751.82 7
3751.96 4
3752.10 1
3752.24 0
3752.38 0
3752.52 0
3752.66 0
3752.80 0
3752.94 0
3753.08 0
3753.22 0
3753.36 5
3753.51 10
3753.65 13
3753.79 15
3753.93 15
3754.07 15
3754.21 14
3754.35 14
3754.49 16
3754.63 18
3754.77 21
3754.91 24
3755.05 27
3755.19 28
3755.33 27
3755.47 25
3755.61 22
3755.75 19
3755.89 15
3756.03 13
3756.17 11
3756.31 12
3756.46 15
3756.60 20
3756.74 27
3756.88 35
3757.02 43
3757.16 49
3757.30 53
3757.44 55
3757.58 54
3757.72 52
3757.86 49
3758.00 47
3758.14 47
3758.28 47
3758.42 49
3758.56 52
3758.70 56
3758.84 61
3758.99 66
3759.13 71
3759.27 75
3759.41 78
3759.55 80
3759.69 79
3759.83 77
3759.97 73
3760.11 68
3760.25 62
3760.39 56
3760.53 49
3760.67 43
3760.81 36
3760.95 29
3761.09 21
3761.23 12
3761.38 3
3761.52 0
3761.66 0
3761.80 0
3761.94 0
3762.08 0
3762.22 0
3762.36 0
3762.50 0
3762.64 6
3762.78 14
3762.92 22
3763.06 28
3763.20 31
3763.34 33
3763.48 34
3763.63 34
3763.77 34
3763.91 35
3764.05 37
3764.19 38
3764.33 40
3764.47 39
3764.61 37
3764.75 32
3764.89 25
3765.03 18
3765.17 12
3765.31 8
3765.45 8
3765.59 10
3765.74 15
3765.88 22
3766.02 28
3766.16 35
3766.30 39
3766.44 43
3766.58 46
3766.72 47
3766.86 47
3767.00 45
3767.14 42
3767.28 37
3767.42 32
3767.56 27
3767.71 24
3767.85 21
3767.99 21
3768.13 21
3768.27 21
3768.41 22
3768.55 21
3768.69 18
3768.83 15
3768.97 11
3769.11 7
3769.25 3
3769.39 0
3769.53 0
3769.68 0
3769.82 0
3769.96 0
3770.10 3
3770.24 6
3770.38 10
3770.52 15
3770.66 19
3770.80 22
3770.94 25
3771.08 26
3771.22 26
3771.36 25
3771.51 23
3771.65 21
3771.79 20
3771.93 20
3772.07 22
3772.21 24
3772.35 27
3772.49 29
3772.63 30
3772.77 29
3772.91 29
3773.05 28
3773.20 28
3773.34 30
3773.48 35
3773.62 43
3773.76 52
3773.90 63
3774.04 74
3774.18 83
3774.32 91
3774.46 96
3774.60 99
3774.74 98
3774.89 95
3775.03 91
3775.17 85
3775.31 79
3775.45 72
3775.59 66
3775.73 60
3775.87 55
3776.01 50
3776.15 47
3776.29 44
3776.44 42
3776.58 40
3776.72 39
3776.86 37
3777.00 36
3777.14 36
3777.28 36
3777.42 36
3777.56 37
3777.70 38
3777.84 37
3777.99 36
3778.13 34
3778.27 32
3778.41 29
3778.55 27
3778.69 25
3778.83 24
3778.97 25
3779.11 28
3779.25 32
3779.39 38
3779.54 44
3779.68 51
3779.82 57
3779.96 60
3780.10 62
3780.24 62
3780.38 62
3780.52 61
3780.66 60
3780.80 61
3780.95 63
3781.09 66
3781.23 68
3781.37 69
3781.51 69
3781.65 67
3781.79 65
3781.93 63
3782.07 63
3782.21 65
3782.35 69
3782.50 74
3782.64 81
3782.78 88
3782.92 95
3783.06 102
3783.20 108
3783.34 113
3783.48 117
3783.62 121
3783.77 125
3783.91 129
3784.05 134
3784.19 141
3784.33 150
3784.47 161
3784.61 174
3784.75 188
3784.89 203
3785.03 219
3785.18 235
3785.32 250
3785.46 265
3785.60 278
3785.74 289
3785.88 298
3786.02 304
3786.16 308
3786.30 311
3786.45 314
3786.59 318
3786.73 324
3786.87 331
3787.01 338
3787.15 344
3787.29 346
3787.43 345
3787.57 340
3787.71 331
3787.86 320
3788.00 307
3788.14 295
3788.28 283
3788.42 273
3788.56 263
3788.70 253
3788.84 243
3788.98 231
3789.13 217
3789.27 202
3789.41 186
3789.55 168
3789.69 150
3789.83 133
3789.97 117
3790.11 104
3790.26 94
3790.40 88
3790.54 85
3790.68 84
3790.82 86
3790.96 89
3791.10 92
3791.24 94
3791.38 96
3791.53 96
3791.67 95
3791.81 93
3791.95 90
3792.09 85
3792.23 78
3792.37 70
3792.51 61
3792.65 51
3792.80 42
3792.94 34
3793.08 29
3793.22 26
3793.36 25
3793.50 27
3793.64 31
3793.78 36
3793.93 42
3794.07 46
3794.21 50
3794.35 52
3794.49 54
3794.63 53
3794.77 52
3794.91 50
3795.06 48
3795.20 45
3795.34 41
3795.48 38
3795.62 34
3795.76 31
3795.90 29
3796.04 28
3796.19 28
3796.33 30
3796.47 32
3796.61 35
3796.75 37
3796.89 40
3797.03 43
3797.17 47
3797.32 52
3797.46 58
3797.60 65
3797.74 73
3797.88 81
3798.02 87
3798.16 92
3798.30 94
3798.45 94
3798.59 93
3798.73 89
3798.87 86
3799.01 82
3799.15 79
3799.29 78
3799.44 78
3799.58 80
3799.72 83
3799.86 88
3800.00 94
3800.14 99
3800.28 102
3800.42 104
3800.57 104
3800.71 101
3800.85 96
3800.99 90
3801.13 83
3801.27 76
3801.41 70
3801.56 65
3801.70 61
3801.84 57
3801.98 55
3802.12 53
3802.26 50
3802.40 47
3802.54 43
3802.69 39
3802.83 33
3802.97 27
3803.11 22
3803.25 17
3803.39 13
3803.53 10
3803.68 8
3803.82 9
3803.96 10
3804.10 13
3804.24 16
3804.38 21
3804.52 26
3804.67 31
3804.81 35
3804.95 39
3805.09 41
3805.23 42
3805.37 42
3805.51 41
3805.66 40
3805.80 38
3805.94 36
3806.08 35
3806.22 36
3806.36 37
3806.50 39
3806.65 41
3806.79 43
3806.93 45
3807.07 46
3807.21 47
3807.35 48
3807.49 50
3807.64 54
3807.78 57
3807.92 61
3808.06 64
3808.20 65
3808.34 64
3808.48 63
3808.63 60
3808.77 57
3808.91 54
3809.05 52
3809.19 51
3809.33 51
3809.48 52
3809.62 53
3809.76 56
3809.90 60
3810.04 64
3810.18 69
3810.32 74
3810.47 79
3810.61 82
3810.75 84
3810.89 84
3811.03 81
3811.17 76
3811.32 69
3811.46 61
3811.60 52
3811.74 42
3811.88 32
3812.02 24
3812.16 16
3812.31 11
3812.45 6
3812.59 3
3812.73 1
3812.87 0
3813.01 0
3813.16 0
3813.30 0
3813.44 0
3813.58 0
3813.72 0
3813.86 0
3814.00 1
3814.15 6
3814.29 10
3814.43 14
3814.57 17
3814.71 19
3814.85 20
3815.00 21
3815.14 24
3815.28 27
3815.42 32
3815.56 38
3815.70 44
3815.85 49
3815.99 54
3816.13 57
3816.27 60
3816.41 62
3816.55 65
3816.70 68
3816.84 71
3816.98 74
3817.12 78
3817.26 82
3817.40 84
3817.55 86
3817.69 85
3817.83 83
3817.97 78
3818.11 71
3818.25 64
3818.40 57
3818.54 51
3818.68 48
3818.82 48
3818.96 51
3819.10 56
3819.25 63
3819.39 69
3819.53 73
3819.67 74
3819.81 72
3819.95 66
3820.10 58
3820.24 49
3820.38 40
3820.52 34
3820.66 30
3820.80 29
3820.95 31
3821.09 35
3821.23 40
3821.37 46
3821.51 52
3821.65 57
3821.80 60
3821.94 63
3822.08 64
3822.22 65
3822.36 65
3822.51 65
3822.65 67
3822.79 68
3822.93 70
3823.07 72
3823.21 74
3823.36 74
3823.50 73
3823.64 70
3823.78 66
3823.92 61
3824.06 54
3824.21 48
3824.35 41
3824.49 35
3824.63 31
3824.77 28
3824.92 27
3825.06 28
3825.20 30
3825.34 35
3825.48 40
3825.62 46
3825.77 52
3825.91 56
3826.05 59
3826.19 59
3826.33 59
3826.47 57
3826.62 54
3826.76 51
3826.90 48
3827.04 45
3827.18 43
3827.33 41
3827.47 41
3827.61 41
3827.75 42
3827.89 43
3828.04 44
3828.18 44
3828.32 42
3828.46 38
3828.60 33
3828.74 27
3828.89 22
3829.03 19
3829.17 17
3829.31 18
3829.45 20
3829.60 22
3829.74 24
3829.88 24
3830.02 24
3830.16 22
3830.31 19
3830.45 15
3830.59 12
3830.73 9
3830.87 7
3831.01 6
3831.16 5
3831.30 5
3831.44 5
3831.58 5
3831.72 5
3831.87 4
3832.01 3
3832.15 3
3832.29 4
3832.43 7
3832.58 13
3832.72 21
3832.86 31
3833.00 42
3833.14 52
3833.29 62
3833.43 70
3833.57 76
3833.71 79
3833.85 81
3834.00 82
3834.14 81
3834.28 81
3834.42 80
3834.56 78
3834.71 77
3834.85 74
3834.99 69
3835.13 64
3835.27 59
3835.41 55
3835.56 53
3835.70 54
3835.84 59
3835.98 67
3836.12 78
3836.27 89
3836.41 98
3836.55 105
3836.69 108
3836.83 107
3836.98 103
3837.12 98
3837.26 93
3837.40 88
3837.55 84
3837.69 81
3837.83 79
3837.97 77
3838.11 76
3838.26 75
3838.40 75
3838.54 74
3838.68 74
3838.82 74
3838.97 73
3839.11 72
3839.25 69
3839.39 65
3839.53 58
3839.68 50
3839.82 39
3839.96 28
3840.10 17
3840.24 8
3840.39 0
3840.53 0
3840.67 0
3840.81 0
3840.95 4
3841.10 11
3841.24 18
3841.38 25
3841.52 31
3841.66 35
3841.81 40
3841.95 44
3842.09 49
3842.23 55
3842.38 62
3842.52 67
3842.66 72
3842.80 74
3842.94 74
3843.09 71
3843.23 66
3843.37 60
3843.51 53
3843.65 45
3843.80 37
3843.94 30
3844.08 23
3844.22 17
3844.37 12
3844.51 10
3844.65 10
3844.79 13
3844.93 18
3845.08 25
3845.22 33
3845.36 42
3845.50 51
3845.64 60
3845.79 67
3845.93 71
3846.07 74
3846.21 73
3846.36 71
3846.50 66
3846.64 62
3846.78 57
3846.92 54
3847.07 52
3847.21 52
3847.35 53
3847.49 54
3847.64 55
3847.78 55
3847.92 54
3848.06 50
3848.20 46
3848.35 40
3848.49 34
3848.63 29
3848.77 25
3848.92 22
3849.06 21
3849.20 21
3849.34 23
3849.48 26
3849.63 30
3849.77 34
3849.91 38
3850.05 42
3850.20 45
3850.34 48
3850.48 49
3850.62 50
3850.76 50
3850.91 49
3851.05 47
3851.19 44
3851.33 40
3851.48 37
3851.62 33
3851.76 30
3851.90 28
3852.05 29
3852.19 31
3852.33 36
3852.47 43
3852.61 50
3852.76 57
3852.90 62
3853.04 65
3853.18 66
3853.33 65
3853.47 63
3853.61 59
3853.75 55
3853.90 51
3854.04 47
3854.18 43
3854.32 38
3854.46 34
3854.61 31
3854.75 28
3854.89 27
3855.03 27
3855.18 28
3855.32 31
3855.46 34
3855.60 38
3855.75 42
3855.89 45
3856.03 48
3856.17 50
3856.32 49
3856.46 47
3856.60 44
3856.74 40
3856.88 36
3857.03 34
3857.17 34
3857.31 35
3857.45 38
3857.60 42
3857.74 46
3857.88 49
3858.02 51
3858.17 51
3858.31 50
3858.45 48
3858.59 45
3858.74 40
3858.88 36
3859.02 31
3859.16 27
3859.31 23
3859.45 21
3859.59 19
3859.73 19
3859.88 19
3860.02 20
3860.16 22
3860.30 23
3860.45 25
3860.59 26
3860.73 27
3860.87 27
3861.02 27
3861.16 26
3861.30 24
3861.44 22
3861.59 20
3861.73 17
3861.87 14
3862.01 12
3862.15 10
3862.30 8
3862.44 7
3862.58 5
3862.72 3
3862.87 1
3863.01 0
3863.15 0
3863.29 0
3863.44 2
3863.58 7
3863.72 12
3863.86 17
3864.01 22
3864.15 25
3864.29 25
3864.43 24
3864.58 20
3864.72 14
3864.86 7
3865.01 0
3865.15 0
3865.29 0
3865.43 0
3865.58 0
3865.72 0
3865.86 0
3866.00 0
3866.15 0
3866.29 12
3866.43 25
3866.57 39
3866.72 51
3866.86 62
3867.00 71
3867.14 77
3867.29 82
3867.43 86
3867.57 90
3867.71 93
3867.86 96
3868.00 97
3868.14 98
3868.28 98
3868.43 97
3868.57 97
3868.71 97
3868.85 98
3869.00 99
3869.14 100
3869.28 101
3869.42 99
3869.57 95
3869.71 89
3869.85 82
3870.00 73
3870.14 64
3870.28 55
3870.42 48
3870.57 42
3870.71 37
3870.85 35
3870.99 35
3871.14 37
3871.28 42
3871.42 50
3871.56 60
3871.71 71
3871.85 82
3871.99 92
3872.14 100
3872.28 106
3872.42 109
3872.56 110
3872.71 109
3872.85 108
3872.99 106
3873.13 103
3873.28 100
3873.42 97
3873.56 94
3873.70 91
3873.85 89
3873.99 86
3874.13 84
3874.28 81
3874.42 78
3874.56 72
3874.70 66
3874.85 58
3874.99 49
3875.13 41
3875.27 34
3875.42 30
3875.56 28
3875.70 28
3875.85 32
3875.99 37
3876.13 43
3876.27 50
3876.42 56
3876.56 61
3876.70 66
3876.84 69
3876.99 71
3877.13 73
3877.27 74
3877.42 75
3877.56 76
3877.70 76
3877.84 76
3877.99 75
3878.13 75
3878.27 76
3878.41 77
3878.56 79
3878.70 82
3878.84 85
3878.99 87
3879.13 87
3879.27 87
3879.41 86
3879.56 86
3879.70 85
3879.84 86
3879.99 86
3880.13 85
3880.27 83
3880.41 79
3880.56 73
3880.70 66
3880.84 59
3880.99 54
3881.13 51
3881.27 52
3881.41 55
3881.56 60
3881.70 66
3881.84 71
3881.99 75
3882.13 79
3882.27 80
3882.41 81
3882.56 80
3882.70 77
3882.84 73
3882.99 68
3883.13 62
3883.27 55
3883.41 50
3883.56 45
3883.70 43
3883.84 42
3883.99 43
3884.13 45
3884.27 48
3884.41 51
3884.56 54
3884.70 57
3884.84 59
3884.99 60
3885.13 59
3885.27 57
3885.41 54
3885.56 50
3885.70 46
3885.84 44
3885.99 43
3886.13 44
3886.27 45
3886.41 46
3886.56 49
3886.70 51
3886.84 54
3886.99 58
3887.13 63
3887.27 69
3887.42 76
3887.56 83
3887.70 90
3887.84 96
3887.99 101
3888.13 104
3888.27 105
3888.42 105
3888.56 104
3888.70 103
3888.84 103
3888.99 103
3889.13 105
3889.27 107
3889.42 110
3889.56 113
3889.70 116
3889.85 118
3889.99 119
3890.13 119
3890.27 119
3890.42 117
3890.56 115
3890.70 111
3890.85 107
3890.99 101
3891.13 95
3891.28 87
3891.42 78
3891.56 69
3891.70 60
3891.85 51
3891.99 43
3892.13 37
3892.28 32
3892.42 29
3892.56 27
3892.71 26
3892.85 25
3892.99 24
3893.14 23
3893.28 21
3893.42 19
3893.56 16
3893.71 13
3893.85 10
3893.99 8
3894.14 7
3894.28 6
3894.42 6
3894.57 7
3894.71 7
3894.85 7
3895.00 7
3895.14 8
3895.28 8
3895.42 8
3895.57 9
3895.71 11
3895.85 14
3896.00 19
3896.14 25
3896.28 32
3896.43 39
3896.57 47
3896.71 53
3896.86 58
3897.00 62
3897.14 65
3897.28 67
3897.43 68
3897.57 68
3897.71 68
3897.86 67
3898.00 64
3898.14 60
3898.29 56
3898.43 50
3898.57 44
3898.72 38
3898.86 30
3899.00 23
3899.15 15
3899.29 7
3899.43 0
3899.58 0
3899.72 0
3899.86 0
3900.00 0
3900.15 0
3900.29 0
3900.43 0
3900.58 0
3900.72 5
3900.86 14
3901.01 24
3901.15 34
3901.29 43
3901.44 50
3901.58 55
3901.72 59
3901.87 62
3902.01 63
3902.15 64
3902.30 63
3902.44 62
3902.58 59
3902.73 56
3902.87 51
3903.01 46
3903.16 41
3903.30 36
3903.44 31
3903.59 26
3903.73 22
3903.87 18
3904.01 14
3904.16 12
3904.30 11
3904.44 12
3904.59 15
3904.73 19
3904.87 24
3905.02 29
3905.16 33
3905.30 36
3905.45 38
3905.59 38
3905.73 37
3905.88 36
3906.02 34
3906.16 31
3906.31 29
3906.45 28
3906.59 27
3906.74 28
3906.88 29
3907.02 32
3907.17 34
3907.31 36
3907.45 38
3907.60 39
3907.74 40
3907.88 41
3908.03 43
3908.17 47
3908.31 51
3908.46 56
3908.60 60
3908.74 62
3908.89 63
3909.03 63
3909.17 63
3909.32 63
3909.46 66
3909.60 71
3909.75 77
3909.89 83
3910.03 88
3910.18 91
3910.32 90
3910.46 86
3910.61 79
3910.75 71
3910.89 62
3911.04 53
3911.18 45
3911.32 40
3911.47 37
3911.61 36
3911.75 37
3911.90 39
3912.04 41
3912.18 43
3912.33 43
3912.47 41
3912.61 36
3912.76 30
3912.90 24
3913.05 17
3913.19 12
3913.33 9
3913.48 7
3913.62 8
3913.76 10
3913.91 13
3914.05 16
3914.19 19
3914.34 21
3914.48 21
3914.62 21
3914.77 20
3914.91 20
3915.05 21
3915.20 23
3915.34 26
3915.48 32
3915.63 38
3915.77 46
3915.91 54
3916.06 62
3916.20 69
3916.34 75
3916.49 79
3916.63 80
3916.77 80
3916.92 78
3917.06 74
3917.21 71
3917.35 67
3917.49 63
3917.64 59
3917.78 55
3917.92 51
3918.07 46
3918.21 40
3918.35 34
3918.50 29
3918.64 25
3918.78 23
3918.93 24
3919.07 27
3919.21 32
3919.36 37
3919.50 42
3919.65 46
3919.79 46
3919.93 43
3920.08 38
3920.22 31
3920.36 24
3920.51 18
3920.65 14
3920.79 13
3920.94 15
3921.08 18
3921.22 24
3921.37 29
3921.51 35
3921.65 39
3921.80 43
3921.94 44
3922.09 45
3922.23 45
3922.37 44
3922.52 43
3922.66 40
3922.80 38
3922.95 34
3923.09 30
3923.23 24
3923.38 19
3923.52 14
3923.67 10
3923.81 6
3923.95 4
3924.10 2
3924.24 1
3924.38 0
3924.53 0
3924.67 0
3924.81 0
3924.96 0
3925.10 0
3925.25 0
3925.39 0
3925.53 3
3925.68 9
3925.82 16
3925.96 23
3926.11 30
3926.25 37
3926.39 45
3926.54 52
3926.68 60
3926.83 66
3926.97 69
3927.11 70
3927.26 67
3927.40 62
3927.54 55
3927.69 47
3927.83 41
3927.97 36
3928.12 34
3928.26 33
3928.41 34
3928.55 35
3928.69 37
3928.84 39
3928.98 40
3929.12 41
3929.27 42
3929.41 43
3929.56 44
3929.70 45
3929.84 47
3929.99 49
3930.13 50
3930.27 52
3930.42 53
3930.56 54
3930.71 53
3930.85 51
3930.99 47
3931.14 43
3931.28 39
3931.42 35
3931.57 32
3931.71 31
3931.86 32
3932.00 35
3932.14 38
3932.29 41
3932.43 44
3932.57 45
3932.72 44
3932.86 43
3933.01 41
3933.15 39
3933.29 38
3933.44 37
3933.58 36
3933.72 35
3933.87 33
3934.01 30
3934.16 27
3934.30 25
3934.44 24
3934.59 26
3934.73 30
3934.88 37
3935.02 47
3935.16 57
3935.31 68
3935.45 77
3935.59 84
3935.74 88
3935.88 88
3936.03 85
3936.17 79
3936.31 71
3936.46 63
3936.60 56
3936.74 50
3936.89 47
3937.03 47
3937.18 48
3937.32 50
3937.46 51
3937.61 52
3937.75 51
3937.90 49
3938.04 46
3938.18 43
3938.33 39
3938.47 36
3938.62 32
3938.76 28
3938.90 24
3939.05 22
3939.19 20
3939.33 21
3939.48 24
3939.62 29
3939.77 35
3939.91 41
3940.05 46
3940.20 49
3940.34 50
3940.49 49
3940.63 45
3940.77 40
3940.92 36
3941.06 31
3941.21 28
3941.35 26
3941.49 26
3941.64 27
3941.78 29
3941.93 32
3942.07 36
3942.21 40
3942.36 44
3942.50 49
3942.65 53
3942.79 56
3942.93 59
3943.08 60
3943.22 60
3943.36 59
3943.51 57
3943.65 55
3943.80 54
3943.94 54
3944.08 56
3944.23 58
3944.37 62
3944.52 66
3944.66 68
3944.80 70
3944.95 69
3945.09 67
3945.24 63
3945.38 58
3945.52 53
3945.67 49
3945.81 46
3945.96 43
3946.10 42
3946.24 41
3946.39 40
3946.53 40
3946.68 40
3946.82 42
3946.97 44
3947.11 48
3947.25 54
3947.40 61
3947.54 68
3947.69 75
3947.83 82
3947.97 86
3948.12 90
3948.26 92
3948.41 93
3948.55 95
3948.69 97
3948.84 100
3948.98 106
3949.13 112
3949.27 119
3949.41 126
3949.56 132
3949.70 136
3949.85 137
3949.99 135
3950.13 131
3950.28 124
3950.42 118
3950.57 112
3950.71 108
3950.86 107
3951.00 108
3951.14 112
3951.29 117
3951.43 121
3951.58 122
3951.72 121
3951.86 117
3952.01 110
3952.15 102
3952.30 93
3952.44 86
3952.58 79
3952.73 75
3952.87 73
3953.02 72
3953.16 72
3953.31 71
3953.45 71
3953.59 69
3953.74 67
3953.88 65
3954.03 62
3954.17 60
3954.31 59
3954.46 58
3954.60 60
3954.75 63
3954.89 67
3955.04 71
3955.18 76
3955.32 78
3955.47 79
3955.61 77
3955.76 73
3955.90 67
3956.04 62
3956.19 58
3956.33 55
3956.48 55
3956.62 57
3956.77 59
3956.91 63
3957.05 66
3957.20 70
3957.34 74
3957.49 78
3957.63 82
3957.78 87
3957.92 90
3958.06 93
3958.21 94
3958.35 94
3958.50 91
3958.64 87
3958.79 80
3958.93 72
3959.07 63
3959.22 53
3959.36 42
3959.51 33
3959.65 25
3959.79 18
3959.94 13
3960.08 10
3960.23 7
3960.37 5
3960.52 2
3960.66 0
3960.80 0
3960.95 0
3961.09 0
3961.24 0
3961.38 0
3961.53 0
3961.67 0
3961.82 5
3961.96 12
3962.10 21
3962.25 28
3962.39 35
3962.54 40
3962.68 44
3962.83 46
3962.97 47
3963.11 47
3963.26 46
3963.40 46
3963.55 45
3963.69 45
3963.84 46
3963.98 47
3964.12 48
3964.27 50
3964.41 51
3964.56 51
3964.70 52
3964.85 52
3964.99 52
3965.13 52
3965.28 52
3965.42 52
3965.57 51
3965.71 51
3965.86 49
3966.00 47
3966.15 45
3966.29 41
3966.43 38
3966.58 34
3966.72 30
3966.87 28
3967.01 26
3967.16 26
3967.30 29
3967.45 33
3967.59 39
3967.73 47
3967.88 54
3968.02 60
3968.17 64
3968.31 65
3968.46 64
3968.60 60
3968.74 55
3968.89 51
3969.03 47
3969.18 45
3969.32 46
3969.47 49
3969.61 53
3969.76 57
3969.90 60
3970.05 60
3970.19 58
3970.33 53
3970.48 47
3970.62 41
3970.77 35
3970.91 30
3971.06 28
3971.20 27
3971.35 27
3971.49 29
3971.63 30
3971.78 32
3971.92 33
3972.07 34
3972.21 35
3972.36 36
3972.50 38
3972.65 41
3972.79 45
3972.93 48
3973.08 52
3973.22 54
3973.37 53
3973.51 49
3973.66 43
3973.80 35
3973.95 25
3974.09 16
3974.24 9
3974.38 4
3974.52 2
3974.67 3
3974.81 6
3974.96 11
3975.10 17
3975.25 23
3975.39 28
3975.54 33
3975.68 38
3975.83 41
3975.97 43
3976.11 45
3976.26 47
3976.40 49
3976.55 50
3976.69 52
3976.84 53
3976.98 52
3977.13 52
3977.27 50
3977.42 47
3977.56 45
3977.71 43
3977.85 43
3977.99 44
3978.14 46
3978.28 49
3978.43 53
3978.57 57
3978.72 62
3978.86 66
3979.01 69
3979.15 72
3979.30 72
3979.44 71
3979.59 69
3979.73 65
3979.87 61
3980.02 57
3980.16 53
3980.31 50
3980.45 47
3980.60 44
3980.74 41
3980.89 38
3981.03 34
3981.18 30
3981.32 27
3981.47 24
3981.61 21
3981.75 17
3981.90 14
3982.04 11
3982.19 8
3982.33 6
3982.48 6
3982.62 8
3982.77 12
3982.91 18
3983.06 24
3983.20 31
3983.35 38
3983.49 43
3983.64 47
3983.78 50
3983.93 53
3984.07 55
3984.21 57
3984.36 60
3984.50 62
3984.65 63
3984.79 63
3984.94 61
3985.08 57
3985.23 52
3985.37 47
3985.52 42
3985.66 39
3985.81 39
3985.95 43
3986.10 50
3986.24 61
3986.39 72
3986.53 82
3986.68 90
3986.82 96
3986.96 97
3987.11 96
3987.25 93
3987.40 89
3987.54 85
3987.69 82
3987.83 80
3987.98 78
3988.12 77
3988.27 75
3988.41 73
3988.56 69
3988.70 65
3988.85 60
3988.99 54
3989.14 49
3989.28 44
3989.43 39
3989.57 36
3989.72 34
3989.86 33
3990.01 33
3990.15 34
3990.30 35
3990.44 38
3990.58 41
3990.73 45
3990.87 50
3991.02 54
3991.16 59
3991.31 63
3991.45 66
3991.60 70
3991.74 74
3991.89 79
3992.03 84
3992.18 91
3992.32 97
3992.47 101
3992.61 103
3992.76 102
3992.90 98
3993.05 92
3993.19 85
3993.34 78
3993.48 71
3993.63 63
3993.77 55
3993.92 46
3994.06 36
3994.21 24
3994.35 13
3994.50 4
3994.64 0
3994.79 0
3994.93 0
3995.08 0
3995.22 6
3995.37 13
3995.51 21
3995.66 28
3995.80 34
3995.95 39
3996.09 44
3996.24 48
3996.38 51
3996.53 53
3996.67 52
3996.82 49
3996.96 43
3997.11 35
3997.25 26
3997.40 16
3997.54 8
3997.68 2
3997.83 0
3997.97 0
3998.12 1
3998.26 5
3998.41 9
3998.55 13
3998.70 16
3998.84 16
3998.99 15
3999.13 12
3999.28 9
3999.42 7
3999.57 5
3999.71 3
3999.86 3
4000.00 3
4000.15 3
4000.29 3
4000.44 2
4000.58 2
4000.73 0
4000.87 0
4001.02 0
4001.16 0
4001.31 0
4001.45 0
4001.60 0
4001.74 1
4001.89 7
4002.04 13
4002.18 20
4002.33 27
4002.47 33
4002.62 37
4002.76 40
4002.91 41
4003.05 41
4003.20 41
4003.34 42
4003.49 44
4003.63 47
4003.78 52
4003.92 56
4004.07 60
4004.21 62
4004.36 61
4004.50 59
4004.65 55
4004.79 50
4004.94 45
4005.08 40
4005.23 36
4005.37 33
4005.52 31
4005.66 30
4005.81 29
4005.95 28
4006.10 27
4006.24 26
4006.39 25
4006.53 24
4006.68 24
4006.82 24
4006.97 26
4007.11 27
4007.26 29
4007.40 31
4007.55 33
4007.69 35
4007.84 37
4007.98 40
4008.13 44
4008.27 49
4008.42 54
4008.56 60
4008.71 64
4008.85 67
4009.00 68
4009.15 67
4009.29 66
4009.44 66
4009.58 66
4009.73 68
4009.87 71
4010.02 73
4010.16 75
4010.31 75
4010.45 73
4010.60 69
4010.74 63
4010.89 57
4011.03 49
4011.18 42
4011.32 35
4011.47 30
4011.61 25
4011.76 23
4011.90 24
4012.05 26
4012.19 30
4012.34 35
4012.48 40
4012.63 44
4012.78 46
4012.92 46
4013.07 45
4013.21 43
4013.36 42
4013.50 42
4013.65 43
4013.79 47
4013.94 51
4014.08 56
4014.23 60
4014.37 62
4014.52 61
4014.66 56
4014.81 49
4014.95 40
4015.10 30
4015.24 20
4015.39 12
4015.54 9
4015.68 9
4015.83 14
4015.97 24
4016.12 35
4016.26 48
4016.41 58
4016.55 66
4016.70 70
4016.84 72
4016.99 71
4017.13 69
4017.28 66
4017.42 63
4017.57 61
4017.71 58
4017.86 54
4018.01 50
4018.15 46
4018.30 42
4018.44 39
4018.59 37
4018.73 36
4018.88 37
4019.02 39
4019.17 41
4019.31 45
4019.46 48
4019.60 52
4019.75 54
4019.90 56
4020.04 56
4020.19 55
4020.33 53
4020.48 51
4020.62 48
4020.77 46
4020.91 45
4021.06 45
4021.20 48
4021.35 51
4021.49 56
4021.64 61
4021.79 66
4021.93 69
4022.08 70
4022.22 69
4022.37 67
4022.51 63
4022.66 60
4022.80 57
4022.95 55
4023.09 53
4023.24 52
4023.38 50
4023.53 47
4023.68 43
4023.82 39
4023.97 34
4024.11 29
4024.26 25
4024.40 23
4024.55 23
4024.69 26
4024.84 31
4024.98 38
4025.13 47
4025.28 56
4025.42 66
4025.57 74
4025.71 81
4025.86 86
4026.00 88
4026.15 87
4026.29 84
4026.44 79
4026.58 73
4026.73 67
4026.88 60
4027.02 55
4027.17 50
4027.31 46
4027.46 42
4027.60 39
4027.75 36
4027.89 34
4028.04 34
4028.19 35
4028.33 37
4028.48 40
4028.62 44
4028.77 47
4028.91 50
4029.06 50
4029.20 49
4029.35 46
4029.49 42
4029.64 38
4029.79 33
4029.93 30
4030.08 27
4030.22 25
4030.37 23
4030.51 21
4030.66 17
4030.80 14
4030.95 9
4031.10 5
4031.24 1
4031.39 0
4031.53 0
4031.68 0
4031.82 0
4031.97 0
4032.12 0
4032.26 0
4032.41 0
4032.55 0
4032.70 4
4032.84 8
4032.99 12
4033.13 14
4033.28 15
4033.43 15
4033.57 13
4033.72 11
4033.86 9
4034.01 6
4034.15 4
4034.30 2
4034.44 1
4034.59 1
4034.74 2
4034.88 5
4035.03 9
4035.17 15
4035.32 22
4035.46 29
4035.61 36
4035.76 41
4035.90 43
4036.05 44
4036.19 42
4036.34 38
4036.48 34
4036.63 31
4036.78 29
4036.92 30
4037.07 33
4037.21 37
4037.36 40
4037.50 43
4037.65 42
4037.79 38
4037.94 31
4038.09 22
4038.23 13
4038.38 5
4038.52 0
4038.67 0
4038.81 0
4038.96 0
4039.11 0
4039.25 0
4039.40 0
4039.54 0
4039.69 0
4039.83 2
4039.98 6
4040.13 12
4040.27 20
4040.42 29
4040.56 38
4040.71 48
4040.86 58
4041.00 66
4041.15 73
4041.29 79
4041.44 82
4041.58 82
4041.73 80
4041.88 75
4042.02 68
4042.17 60
4042.31 52
4042.46 46
4042.60 42
4042.75 41
4042.90 42
4043.04 46
4043.19 51
4043.33 57
4043.48 64
4043.62 70
4043.77 75
4043.92 80
4044.06 84
4044.21 86
4044.35 88
4044.50 88
4044.65 88
4044.79 87
4044.94 86
4045.08 86
4045.23 86
4045.37 86
4045.52 86
4045.67 86
4045.81 86
4045.96 84
4046.10 81
4046.25 78
4046.40 75
4046.54 72
4046.69 70
4046.83 70
4046.98 71
4047.12 73
4047.27 76
4047.42 80
4047.56 84
4047.71 87
4047.85 89
4048.00 89
4048.15 86
4048.29 82
4048.44 76
4048.58 69
4048.73 61
4048.87 54
4049.02 47
4049.17 40
4049.31 34
4049.46 29
4049.60 24
4049.75 20
4049.90 17
4050.04 15
4050.19 13
4050.33 13
4050.48 12
4050.63 11
4050.77 9
4050.92 7
4051.06 4
4051.21 2
4051.36 0
4051.50 0
4051.65 0
4051.79 0
4051.94 0
4052.09 0
4052.23 0
4052.38 0
4052.52 0
4052.67 0
4052.81 1
4052.96 5
4053.11 10
4053.25 15
4053.40 19
4053.54 23
4053.69 26
4053.84 28
4053.98 29
4054.13 29
4054.27 29
4054.42 27
4054.57 25
4054.71 22
4054.86 19
4055.00 17
4055.15 16
4055.30 16
4055.44 17
4055.59 20
4055.73 23
4055.88 26
4056.03 29
4056.17 30
4056.32 32
4056.46 32
4056.61 32
4056.76 32
4056.90 32
4057.05 31
4057.19 31
4057.34 31
4057.49 31
4057.63 31
4057.78 32
4057.93 33
4058.07 34
4058.22 34
4058.36 32
4058.51 29
4058.66 24
4058.80 18
4058.95 13
4059.09 8
4059.24 6
4059.39 7
4059.53 9
4059.68 13
4059.82 17
4059.97 22
4060.12 25
4060.26 28
4060.41 31
4060.55 32
4060.70 33
4060.85 33
4060.99 32
4061.14 31
4061.29 29
4061.43 27
4061.58 25
4061.72 22
4061.87 19
4062.02 15
4062.16 12
4062.31 8
4062.45 5
4062.60 3
4062.75 1
4062.89 2
4063.04 4
4063.18 8
4063.33 13
4063.48 19
4063.62 25
4063.77 32
4063.92 39
4064.06 45
4064.21 51
4064.35 57
4064.50 61
4064.65 65
4064.79 68
4064.94 69
4065.08 69
4065.23 68
4065.38 66
4065.52 64
4065.67 62
4065.82 60
4065.96 58
4066.11 56
4066.25 53
4066.40 50
4066.55 47
4066.69 44
4066.84 42
4066.99 42
4067.13 43
4067.28 45
4067.42 48
4067.57 51
4067.72 53
4067.86 53
4068.01 52
4068.16 49
4068.30 44
4068.45 39
4068.59 34
4068.74 29
4068.89 24
4069.03 21
4069.18 19
4069.33 17
4069.47 17
4069.62 18
4069.76 20
4069.91 23
4070.06 26
4070.20 30
4070.35 35
4070.50 40
4070.64 46
4070.79 51
4070.93 56
4071.08 61
4071.23 66
4071.37 71
4071.52 78
4071.67 84
4071.81 91
4071.96 98
4072.10 103
4072.25 107
4072.40 109
4072.54 109
4072.69 108
4072.84 106
4072.98 104
4073.13 101
4073.28 96
4073.42 91
4073.57 85
4073.71 78
4073.86 72
4074.01 68
4074.15 65
4074.30 63
4074.45 62
4074.59 61
4074.74 61
4074.88 60
4075.03 60
4075.18 61
4075.32 63
4075.47 65
4075.62 68
4075.76 69
4075.91 70
4076.06 68
4076.20 64
4076.35 59
4076.50 53
4076.64 47
4076.79 41
4076.93 35
4077.08 29
4077.23 23
4077.37 17
4077.52 12
4077.67 6
4077.81 0
4077.96 0
4078.11 0
4078.25 0
4078.40 0
4078.54 0
4078.69 0
4078.84 0
4078.98 0
4079.13 10
4079.28 21
4079.42 31
4079.57 39
4079.72 45
4079.86 47
4080.01 46
4080.16 43
4080.30 38
4080.45 32
4080.59 26
4080.74 21
4080.89 17
4081.03 15
4081.18 15
4081.33 17
4081.47 20
4081.62 24
4081.77 29
4081.91 33
4082.06 37
4082.21 39
4082.35 40
4082.50 41
4082.65 41
4082.79 41
4082.94 41
4083.09 42
4083.23 42
4083.38 42
4083.52 40
4083.67 37
4083.82 33
4083.96 28
4084.11 24
4084.26 20
4084.40 16
4084.55 14
4084.70 12
4084.84 10
4084.99 10
4085.14 11
4085.28 13
4085.43 16
4085.58 20
4085.72 25
4085.87 30
4086.02 35
4086.16 39
4086.31 42
4086.46 44
4086.60 44
4086.75 42
4086.90 40
4087.04 38
4087.19 37
4087.33 38
4087.48 40
4087.63 44
4087.77 49
4087.92 55
4088.07 60
4088.21 63
4088.36 65
4088.51 63
4088.65 60
4088.80 54
4088.95 47
4089.09 39
4089.24 31
4089.39 23
4089.53 16
4089.68 10
4089.83 7
4089.97 6
4090.12 7
4090.27 11
4090.41 18
4090.56 26
4090.71 36
4090.85 45
4091.00 54
4091.15 61
4091.29 66
4091.44 69
4091.59 70
4091.73 68
4091.88 64
4092.03 58
4092.17 51
4092.32 43
4092.47 35
4092.61 29
4092.76 23
4092.91 20
4093.05 19
4093.20 20
4093.35 23
4093.49 27
4093.64 31
4093.79 35
4093.93 39
4094.08 41
4094.23 42
4094.37 41
4094.52 39
4094.67 36
4094.81 31
4094.96 27
4095.11 25
4095.25 24
4095.40 27
4095.55 32
4095.69 39
4095.84 47
4095.99 54
4096.13 60
4096.28 63
4096.43 64
4096.57 63
4096.72 61
4096.87 59
4097.01 58
4097.16 58
4097.31 59
4097.46 59
4097.60 58
4097.75 57
4097.90 54
4098.04 50
4098.19 45
4098.34 39
4098.48 34
4098.63 31
4098.78 29
4098.92 30
4099.07 34
4099.22 38
4099.36 42
4099.51 45
4099.66 46
4099.80 45
4099.95 41
4100.10 37
4100.24 33
4100.39 30
4100.54 30
4100.68 31
4100.83 34
4100.98 38
4101.13 42
4101.27 44
4101.42 44
4101.57 43
4101.71 40
4101.86 37
4102.01 36
4102.15 37
4102.30 41
4102.45 48
4102.59 56
4102.74 66
4102.89 75
4103.03 83
4103.18 89
4103.33 92
4103.47 94
4103.62 94
4103.77 93
4103.92 92
4104.06 91
4104.21 90
4104.36 88
4104.50 87
4104.65 84
4104.80 81
4104.94 79
4105.09 77
4105.24 77
4105.38 79
4105.53 85
4105.68 94
4105.83 106
4105.97 119
4106.12 133
4106.27 145
4106.41 156
4106.56 164
4106.71 169
4106.85 173
4107.00 174
4107.15 174
4107.29 173
4107.44 171
4107.59 169
4107.74 166
4107.88 164
4108.03 162
4108.18 161
4108.32 160
4108.47 159
4108.62 157
4108.76 154
4108.91 152
4109.06 152
4109.20 153
4109.35 158
4109.50 167
4109.65 177
4109.79 189
4109.94 198
4110.09 206
4110.23 210
4110.38 212
4110.53 212
4110.67 211
4110.82 211
4110.97 212
4111.12 212
4111.26 212
4111.41 209
4111.56 205
4111.70 199
4111.85 193
4112.00 188
4112.14 186
4112.29 186
4112.44 187
4112.59 189
4112.73 191
4112.88 191
4113.03 190
4113.17 188
4113.32 186
4113.47 184
4113.62 182
4113.76 180
4113.91 177
4114.06 174
4114.20 169
4114.35 163
4114.50 157
4114.64 152
4114.79 147
4114.94 143
4115.09 139
4115.23 136
4115.38 133
4115.53 129
4115.67 126
4115.82 124
4115.97 122
4116.12 120
4116.26 120
4116.41 120
4116.56 120
4116.70 120
4116.85 118
4117.00 116
4117.15 112
4117.29 107
4117.44 102
4117.59 96
4117.73 90
4117.88 85
4118.03 79
4118.17 74
4118.32 69
4118.47 64
4118.62 59
4118.76 56
4118.91 55
4119.06 56
4119.20 60
4119.35 64
4119.50 68
4119.65 70
4119.79 70
4119.94 67
4120.09 64
4120.24 60
4120.38 58
4120.53 58
4120.68 60
4120.82 64
4120.97 69
4121.12 74
4121.27 78
4121.41 80
4121.56 80
4121.71 80
4121.85 79
4122.00 79
4122.15 79
4122.30 81
4122.44 83
4122.59 86
4122.74 87
4122.88 88
4123.03 87
4123.18 86
4123.33 84
4123.47 81
4123.62 79
4123.77 78
4123.92 77
4124.06 76
4124.21 76
4124.36 76
4124.50 77
4124.65 80
4124.80 83
4124.95 87
4125.09 93
4125.24 98
4125.39 104
4125.53 108
4125.68 110
4125.83 110
4125.98 109
4126.12 105
4126.27 101
4126.42 95
4126.57 90
4126.71 84
4126.86 80
4127.01 75
4127.16 71
4127.30 67
4127.45 63
4127.60 58
4127.74 54
4127.89 49
4128.04 46
4128.19 44
4128.33 44
4128.48 45
4128.63 47
4128.78 50
4128.92 52
4129.07 52
4129.22 50
4129.36 46
4129.51 41
4129.66 35
4129.81 30
4129.95 27
4130.10 26
4130.25 27
4130.40 30
4130.54 33
4130.69 36
4130.84 38
4130.99 40
4131.13 41
4131.28 41
4131.43 42
4131.58 42
4131.72 42
4131.87 42
4132.02 41
4132.16 40
4132.31 39
4132.46 38
4132.61 38
4132.75 38
4132.90 40
4133.05 43
4133.20 47
4133.34 52
4133.49 57
4133.64 61
4133.79 65
4133.93 67
4134.08 67
4134.23 66
4134.38 63
4134.52 59
4134.67 56
4134.82 52
4134.97 50
4135.11 49
4135.26 49
4135.41 51
4135.56 55
4135.70 60
4135.85 67
4136.00 73
4136.14 79
4136.29 84
4136.44 87
4136.59 88
4136.73 87
4136.88 84
4137.03 80
4137.18 76
4137.32 73
4137.47 71
4137.62 70
4137.77 71
4137.91 73
4138.06 75
4138.21 77
4138.36 78
4138.50 78
4138.65 76
4138.80 72
4138.95 67
4139.09 62
4139.24 56
4139.39 51
4139.54 46
4139.68 42
4139.83 39
4139.98 38
4140.13 38
4140.27 39
4140.42 41
4140.57 42
4140.72 43
4140.86 44
4141.01 44
4141.16 43
4141.31 42
4141.46 42
4141.60 42
4141.75 42
4141.90 43
4142.05 45
4142.19 48
4142.34 52
4142.49 56
4142.64 61
4142.78 66
4142.93 71
4143.08 76
4143.23 81
4143.37 86
4143.52 90
4143.67 92
4143.82 93
4143.96 92
4144.11 90
4144.26 86
4144.41 81
4144.55 76
4144.70 70
4144.85 65
4145.00 60
4145.14 57
4145.29 54
4145.44 51
4145.59 49
4145.74 48
4145.88 46
4146.03 44
4146.18 42
4146.33 38
4146.47 34
4146.62 29
4146.77 23
4146.92 17
4147.06 11
4147.21 5
4147.36 0
4147.51 0
4147.65 0
4147.80 0
4147.95 0
4148.10 0
4148.25 0
4148.39 0
4148.54 1
4148.69 2
4148.84 4
4148.98 5
4149.13 7
4149.28 11
4149.43 16
4149.57 22
4149.72 29
4149.87 37
4150.02 44
4150.17 50
4150.31 54
4150.46 56
4150.61 56
4150.76 54
4150.90 50
4151.05 45
4151.20 40
4151.35 35
4151.49 32
4151.64 29
4151.79 28
4151.94 28
4152.09 28
4152.23 27
4152.38 27
4152.53 26
4152.68 26
4152.82 26
4152.97 27
4153.12 29
4153.27 33
4153.42 36
4153.56 40
4153.71 43
4153.86 45
4154.01 46
4154.15 47
4154.30 47
4154.45 46
4154.60 45
4154.75 43
4154.89 42
4155.04 40
4155.19 39
4155.34 39
4155.48 40
4155.63 41
4155.78 43
4155.93 44
4156.08 47
4156.22 49
4156.37 52
4156.52 54
4156.67 57
4156.81 59
4156.96 61
4157.11 61
4157.26 59
4157.41 56
4157.55 52
4157.70 48
4157.85 43
4158.00 39
4158.14 35
4158.29 32
4158.44 30
4158.59 28
4158.74 26
4158.88 23
4159.03 19
4159.18 15
4159.33 9
4159.48 3
4159.62 0
4159.77 0
4159.92 0
4160.07 0
4160.22 0
4160.36 0
4160.51 0
4160.66 0
4160.81 3
4160.95 9
4161.10 14
4161.25 19
4161.40 23
4161.55 27
4161.69 30
4161.84 33
4161.99 34
4162.14 36
4162.29 36
4162.43 37
4162.58 37
4162.73 37
4162.88 36
4163.03 34
4163.17 31
4163.32 27
4163.47 23
4163.62 19
4163.77 14
4163.91 10
4164.06 7
4164.21 5
4164.36 3
4164.50 3
4164.65 3
4164.80 4
4164.95 4
4165.10 4
4165.24 4
4165.39 4
4165.54 3
4165.69 2
4165.84 1
4165.98 1
4166.13 1
4166.28 2
4166.43 4
4166.58 6
4166.72 9
4166.87 12
4167.02 16
4167.17 20
4167.32 24
4167.46 26
4167.61 26
4167.76 25
4167.91 24
4168.06 21
4168.20 18
4168.35 16
4168.50 15
4168.65 14
4168.80 14
4168.94 15
4169.09 16
4169.24 18
4169.39 19
4169.54 20
4169.69 19
4169.83 18
4169.98 14
4170.13 9
4170.28 4
4170.43 0
4170.57 0
4170.72 0
4170.87 0
4171.02 0
4171.17 0
4171.31 2
4171.46 4
4171.61 5
4171.76 4
4171.91 3
4172.05 1
4172.20 1
4172.35 2
4172.50 5
4172.65 9
4172.79 14
4172.94 20
4173.09 25
4173.24 29
4173.39 34
4173.54 38
4173.68 41
4173.83 44
4173.98 47
4174.13 48
4174.28 48
4174.42 47
4174.57 44
4174.72 40
4174.87 36
4175.02 33
4175.16 31
4175.31 30
4175.46 30
4175.61 31
4175.76 32
4175.91 33
4176.05 35
4176.20 36
4176.35 37
4176.50 38
4176.65 40
4176.79 43
4176.94 45
4177.09 48
4177.24 50
4177.39 53
4177.54 55
4177.68 57
4177.83 58
4177.98 59
4178.13 58
4178.28 57
4178.42 55
4178.57 54
4178.72 52
4178.87 51
4179.02 52
4179.17 54
4179.31 58
4179.46 64
4179.61 70
4179.76 77
4179.91 83
4180.06 88
4180.20 90
4180.35 90
4180.50 89
4180.65 87
4180.80 86
4180.94 85
4181.09 85
4181.24 87
4181.39 88
4181.54 89
4181.69 88
4181.83 86
4181.98 82
4182.13 76
4182.28 68
4182.43 61
4182.58 53
4182.72 47
4182.87 43
4183.02 41
4183.17 41
4183.32 41
4183.47 42
4183.61 42
4183.76 40
4183.91 38
4184.06 33
4184.21 28
4184.36 21
4184.50 13
4184.65 5
4184.80 0
4184.95 0
4185.10 0
4185.25 0
4185.39 0
4185.54 0
4185.69 0
4185.84 0
4185.99 4
4186.14 10
4186.28 16
4186.43 21
4186.58 24
4186.73 27
4186.88 29
4187.03 31
4187.17 31
4187.32 30
4187.47 28
4187.62 25
4187.77 20
4187.92 15
4188.06 11
4188.21 7
4188.36 6
4188.51 7
4188.66 10
4188.81 15
4188.95 22
4189.10 29
4189.25 35
4189.40 41
4189.55 45
4189.70 47
4189.84 49
4189.99 49
4190.14 49
4190.29 49
4190.44 50
4190.59 50
4190.74 50
4190.88 51
4191.03 51
4191.18 52
4191.33 51
4191.48 49
4191.63 47
4191.77 44
4191.92 40
4192.07 37
4192.22 34
4192.37 32
4192.52 30
4192.66 31
4192.81 32
4192.96 35
4193.11 39
4193.26 43
4193.41 47
4193.56 50
4193.70 51
4193.85 50
4194.00 47
4194.15 44
4194.30 42
4194.45 42
4194.60 45
4194.74 51
4194.89 58
4195.04 65
4195.19 71
4195.34 73
4195.49 71
4195.63 66
4195.78 57
4195.93 47
4196.08 38
4196.23 30
4196.38 25
4196.53 23
4196.67 23
4196.82 26
4196.97 30
4197.12 34
4197.27 39
4197.42 44
4197.57 49
4197.71 55
4197.86 61
4198.01 67
4198.16 72
4198.31 78
4198.46 83
4198.61 87
4198.75 91
4198.90 94
4199.05 96
4199.20 98
4199.35 101
4199.50 103
4199.65 104
4199.79 106
4199.94 107
4200.09 108
4200.24 109
4200.39 110
4200.54 112
4200.69 114
4200.83 116
4200.98 120
4201.13 123
4201.28 126
4201.43 130
4201.58 134
4201.73 138
4201.87 143
4202.02 148
4202.17 152
4202.32 155
4202.47 157
4202.62 158
4202.77 159
4202.91 161
4203.06 164
4203.21 171
4203.36 180
4203.51 192
4203.66 206
4203.81 221
4203.96 235
4204.10 246
4204.25 256
4204.40 263
4204.55 268
4204.70 272
4204.85 274
4205.00 276
4205.14 277
4205.29 277
4205.44 275
4205.59 271
4205.74 264
4205.89 254
4206.04 241
4206.19 225
4206.33 208
4206.48 192
4206.63 178
4206.78 167
4206.93 159
4207.08 154
4207.23 152
4207.38 151
4207.52 152
4207.67 153
4207.82 154
4207.97 155
4208.12 156
4208.27 157
4208.42 156
4208.57 154
4208.71 151
4208.86 147
4209.01 143
4209.16 138
4209.31 134
4209.46 130
4209.61 126
4209.76 124
4209.90 123
4210.05 125
4210.20 129
4210.35 135
4210.50 142
4210.65 148
4210.80 151
4210.95 151
4211.09 147
4211.24 140
4211.39 132
4211.54 123
4211.69 117
4211.84 114
4211.99 114
4212.14 118
4212.28 123
4212.43 129
4212.58 133
4212.73 135
4212.88 135
4213.03 132
4213.18 127
4213.33 122
4213.48 117
4213.62 113
4213.77 109
4213.92 107
4214.07 106
4214.22 108
4214.37 111
4214.52 115
4214.67 122
4214.81 129
4214.96 135
4215.11 140
4215.26 141
4215.41 139
4215.56 133
4215.71 124
4215.86 113
4216.01 103
4216.15 93
4216.30 86
4216.45 82
4216.60 80
4216.75 82
4216.90 85
4217.05 89
4217.20 94
4217.35 97
4217.49 100
4217.64 102
4217.79 103
4217.94 104
4218.09 104
4218.24 104
4218.39 103
4218.54 102
4218.69 101
4218.83 99
4218.98 98
4219.13 98
4219.28 99
4219.43 103
4219.58 109
4219.73 115
4219.88 121
4220.03 127
4220.18 130
4220.32 131
4220.47 129
4220.62 124
4220.77 118
4220.92 111
4221.07 105
4221.22 100
4221.37 97
4221.52 97
4221.66 99
4221.81 104
4221.96 110
4222.11 118
4222.26 125
4222.41 131
4222.56 135
4222.71 138
4222.86 139
4223.01 138
4223.15 136
4223.30 133
4223.45 130
4223.60 127
4223.75 123
4223.90 118
4224.05 112
4224.20 105
4224.35 97
4224.50 90
4224.64 84
4224.79 80
4224.94 79
4225.09 81
4225.24 84
4225.39 88
4225.54 91
4225.69 92
4225.84 90
4225.99 85
4226.14 77
4226.28 69
4226.43 60
4226.58 53
4226.73 48
4226.88 45
4227.03 44
4227.18 44
4227.33 43
4227.48 43
4227.63 41
4227.77 38
4227.92 35
4228.07 32
4228.22 32
4228.37 33
4228.52 36
4228.67 42
4228.82 50
4228.97 60
4229.12 71
4229.27 83
4229.41 96
4229.56 109
4229.71 121
4229.86 132
4230.01 140
4230.16 145
4230.31 146
4230.46 142
4230.61 136
4230.76 128
4230.91 119
4231.06 111
4231.20 104
4231.35 98
4231.50 94
4231.65 92
4231.80 90
4231.95 89
4232.10 89
4232.25 88
4232.40 87
4232.55 84
4232.70 81
4232.85 78
4232.99 75
4233.14 73
4233.29 73
4233.44 76
4233.59 80
4233.74 86
4233.89 91
4234.04 96
4234.19 98
4234.34 97
4234.49 94
4234.64 89
4234.78 82
4234.93 74
4235.08 67
4235.23 60
4235.38 54
4235.53 50
4235.68 47
4235.83 46
4235.98 46
4236.13 48
4236.28 52
4236.43 56
4236.58 60
4236.72 64
4236.87 66
4237.02 67
4237.17 68
4237.32 67
4237.47 67
4237.62 67
4237.77 68
4237.92 70
4238.07 73
4238.22 76
4238.37 79
4238.52 82
4238.66 86
4238.81 91
4238.96 97
4239.11 103
4239.26 110
4239.41 115
4239.56 120
4239.71 123
4239.86 125
4240.01 125
4240.16 125
4240.31 126
4240.46 126
4240.61 127
4240.75 127
4240.90 125
4241.05 121
4241.20 115
4241.35 108
4241.50 101
4241.65 95
4241.80 91
4241.95 89
4242.10 90
4242.25 92
4242.40 94
4242.55 96
4242.70 96
4242.85 95
4242.99 93
4243.14 89
4243.29 85
4243.44 81
4243.59 76
4243.74 70
4243.89 63
4244.04 57
4244.19 51
4244.34 45
4244.49 41
4244.64 37
4244.79 34
4244.94 32
4245.09 30
4245.24 30
4245.38 31
4245.53 34
4245.68 38
4245.83 44
4245.98 51
4246.13 58
4246.28 65
4246.43 69
4246.58 70
4246.73 69
4246.88 66
4247.03 61
4247.18 56
4247.33 53
4247.48 51
4247.63 51
4247.78 53
4247.92 55
4248.07 57
4248.22 58
4248.37 58
4248.52 57
4248.67 56
4248.82 55
4248.97 55
4249.12 56
4249.27 56
4249.42 55
4249.57 54
4249.72 51
4249.87 47
4250.02 42
4250.17 37
4250.32 33
4250.47 30
4250.62 28
4250.76 27
4250.91 27
4251.06 29
4251.21 30
4251.36 31
4251.51 32
4251.66 32
4251.81 30
4251.96 28
4252.11 26
4252.26 24
4252.41 24
4252.56 25
4252.71 28
4252.86 33
4253.01 39
4253.16 45
4253.31 51
4253.46 57
4253.61 64
4253.75 71
4253.90 77
4254.05 84
4254.20 89
4254.35 92
4254.50 92
4254.65 89
4254.80 83
4254.95 75
4255.10 67
4255.25 60
4255.40 56
4255.55 56
4255.70 58
4255.85 63
4256.00 69
4256.15 74
4256.30 79
4256.45 82
4256.60 84
4256.75 85
4256.90 84
4257.05 82
4257.19 79
4257.34 74
4257.49 68
4257.64 61
4257.79 54
4257.94 47
4258.09 41
4258.24 36
4258.39 32
4258.54 30
4258.69 31
4258.84 33
4258.99 38
4259.14 45
4259.29 54
4259.44 65
4259.59 75
4259.74 86
4259.89 95
4260.04 102
4260.19 107
4260.34 110
4260.49 114
4260.64 116
4260.79 119
4260.94 122
4261.09 125
4261.24 126
4261.38 126
4261.53 125
4261.68 123
4261.83 121
4261.98 119
4262.13 118
4262.28 119
4262.43 120
4262.58 123
4262.73 127
4262.88 132
4263.03 136
4263.18 139
4263.33 141
4263.48 140
4263.63 137
4263.78 134
4263.93 130
4264.08 129
4264.23 130
4264.38 136
4264.53 144
4264.68 155
4264.83 165
4264.98 175
4265.13 183
4265.28 189
4265.43 195
4265.58 199
4265.73 203
4265.88 205
4266.03 204
4266.18 201
4266.33 195
4266.48 185
4266.63 174
4266.77 161
4266.92 148
4267.07 134
4267.22 121
4267.37 109
4267.52 98
4267.67 88
4267.82 80
4267.97 75
4268.12 73
4268.27 74
4268.42 76
4268.57 80
4268.72 85
4268.87 90
4269.02 94
4269.17 98
4269.32 101
4269.47 104
4269.62 106
4269.77 107
4269.92 109
4270.07 111
4270.22 113
4270.37 115
4270.52 119
4270.67 123
4270.82 126
4270.97 129
4271.12 130
4271.27 130
4271.42 128
4271.57 126
4271.72 124
4271.87 122
4272.02 122
4272.17 124
4272.32 127
4272.47 131
4272.62 137
4272.77 143
4272.92 151
4273.07 159
4273.22 169
4273.37 179
4273.52 189
4273.67 198
4273.82 206
4273.97 213
4274.12 218
4274.27 224
4274.42 231
4274.57 241
4274.72 255
4274.87 274
4275.02 298
4275.17 325
4275.32 353
4275.47 382
4275.62 410
4275.77 437
4275.92 463
4276.07 489
4276.22 514
4276.37 540
4276.52 567
4276.67 594
4276.82 623
4276.97 653
4277.12 684
4277.27 714
4277.41 742
4277.56 769
4277.71 794
4277.86 818
4278.01 843
4278.16 869
4278.31 898
4278.46 928
4278.61 959
4278.76 989
4278.91 1014
4279.06 1033
4279.21 1047
4279.36 1055
4279.51 1060
4279.66 1062
4279.81 1063
4279.96 1062
4280.11 1059
4280.26 1053
4280.41 1042
4280.56 1027
4280.71 1006
4280.86 981
4281.01 952
4281.16 922
4281.31 891
4281.46 861
4281.61 832
4281.76 805
4281.91 779
4282.06 754
4282.21 728
4282.36 704
4282.51 680
4282.67 657
4282.82 635
4282.97 616
4283.12 599
4283.27 583
4283.42 567
4283.57 552
4283.72 535
4283.87 519
4284.02 502
4284.17 486
4284.32 470
4284.47 456
4284.62 442
4284.77 427
4284.92 412
4285.07 395
4285.22 376
4285.37 358
4285.52 340
4285.67 324
4285.82 311
4285.97 300
4286.12 291
4286.27 283
4286.42 276
4286.57 268
4286.72 261
4286.87 253
4287.02 246
4287.17 240
4287.32 235
4287.47 232
4287.62 229
4287.77 228
4287.92 227
4288.07 225
4288.22 222
4288.37 218
4288.52 213
4288.67 208
4288.82 203
4288.97 199
4289.12 197
4289.27 197
4289.42 200
4289.57 205
4289.72 210
4289.87 215
4290.02 218
4290.17 220
4290.32 221
4290.47 221
4290.62 222
4290.77 225
4290.92 229
4291.07 234
4291.22 239
4291.37 245
4291.52 249
4291.67 252
4291.82 253
4291.97 253
4292.12 253
4292.27 254
4292.42 254
4292.57 255
4292.72 255
4292.87 253
4293.02 249
4293.17 242
4293.33 232
4293.48 220
4293.63 208
4293.78 196
4293.93 188
4294.08 183
4294.23 183
4294.38 187
4294.53 194
4294.68 202
4294.83 209
4294.98 214
4295.13 215
4295.28 213
4295.43 207
4295.58 198
4295.73 189
4295.88 178
4296.03 168
4296.18 160
4296.33 152
4296.48 146
4296.63 141
4296.78 137
4296.93 133
4297.08 130
4297.23 125
4297.38 119
4297.53 111
4297.68 101
4297.83 91
4297.98 81
4298.13 74
4298.28 69
4298.43 68
4298.58 70
4298.74 74
4298.89 79
4299.04 84
4299.19 90
4299.34 95
4299.49 100
4299.64 106
4299.79 113
4299.94 120
4300.09 126
4300.24 131
4300.39 134
4300.54 135
4300.69 135
4300.84 134
4300.99 134
4301.14 133
4301.29 132
4301.44 130
4301.59 127
4301.74 122
4301.89 116
4302.04 110
4302.19 105
4302.34 101
4302.49 98
4302.64 96
4302.80 93
4302.95 90
4303.10 86
4303.25 83
4303.40 80
4303.55 77
4303.70 77
4303.85 77
4304.00 80
4304.15 82
4304.30 86
4304.45 88
4304.60 90
4304.75 89
4304.90 87
4305.05 83
4305.20 78
4305.35 71
4305.50 63
4305.65 55
4305.80 48
4305.95 43
4306.10 41
4306.25 41
4306.41 44
4306.56 49
4306.71 55
4306.86 61
4307.01 66
4307.16 70
4307.31 73
4307.46 74
4307.61 75
4307.76 76
4307.91 77
4308.06 78
4308.21 78
4308.36 77
4308.51 74
4308.66 70
4308.81 65
4308.96 60
4309.11 55
4309.26 52
4309.42 50
4309.57 49
4309.72 49
4309.87 49
4310.02 49
4310.17 47
4310.32 45
4310.47 42
4310.62 38
4310.77 34
4310.92 31
4311.07 28
4311.22 26
4311.37 25
4311.52 24
4311.67 23
4311.82 23
4311.97 23
4312.12 23
4312.28 25
4312.43 28
4312.58 32
4312.73 37
4312.88 43
4313.03 48
4313.18 52
4313.33 54
4313.48 55
4313.63 54
4313.78 52
4313.93 48
4314.08 43
4314.23 38
4314.38 34
4314.53 30
4314.68 28
4314.84 27
4314.99 27
4315.14 29
4315.29 32
4315.44 36
4315.59 42
4315.74 48
4315.89 56
4316.04 64
4316.19 72
4316.34 80
4316.49 86
4316.64 91
4316.79 92
4316.94 90
4317.09 84
4317.25 75
4317.40 63
4317.55 51
4317.70 39
4317.85 28
4318.00 19
4318.15 13
4318.30 10
4318.45 8
4318.60 7
4318.75 6
4318.90 6
4319.05 6
4319.20 8
4319.36 10
4319.51 15
4319.66 20
4319.81 26
4319.96 33
4320.11 38
4320.26 44
4320.41 49
4320.56 54
4320.71 59
4320.86 64
4321.01 69
4321.16 74
4321.31 78
4321.46 81
4321.62 82
4321.77 83
4321.92 83
4322.07 81
4322.22 79
4322.37 77
4322.52 74
4322.67 72
4322.82 70
4322.97 69
4323.12 69
4323.27 70
4323.42 73
4323.58 77
4323.73 80
4323.88 83
4324.03 85
4324.18 86
4324.33 85
4324.48 83
4324.63 79
4324.78 74
4324.93 69
4325.08 63
4325.23 58
4325.38 52
4325.54 47
4325.69 41
4325.84 36
4325.99 30
4326.14 24
4326.29 19
4326.44 13
4326.59 9
4326.74 5
4326.89 3
4327.04 1
4327.19 1
4327.35 1
4327.50 1
4327.65 0
4327.80 0
4327.95 0
4328.10 0
4328.25 0
4328.40 0
4328.55 0
4328.70 0
4328.85 2
4329.00 5
4329.16 8
4329.31 10
4329.46 10
4329.61 9
4329.76 7
4329.91 5
4330.06 3
4330.21 2
4330.36 3
4330.51 5
4330.66 9
4330.82 15
4330.97 22
4331.12 31
4331.27 39
4331.42 48
4331.57 55
4331.72 62
4331.87 65
4332.02 66
4332.17 64
4332.32 59
4332.47 51
4332.63 42
4332.78 33
4332.93 26
4333.08 22
4333.23 19
4333.38 20
4333.53 24
4333.68 29
4333.83 36
4333.98 44
4334.14 51
4334.29 58
4334.44 63
4334.59 65
4334.74 65
4334.89 62
4335.04 57
4335.19 52
4335.34 47
4335.49 43
4335.64 42
4335.80 42
4335.95 43
4336.10 45
4336.25 48
4336.40 50
4336.55 53
4336.70 55
4336.85 57
4337.00 59
4337.15 62
4337.31 64
4337.46 68
4337.61 72
4337.76 76
4337.91 81
4338.06 85
4338.21 90
4338.36 96
4338.51 101
4338.66 106
4338.82 111
4338.97 115
4339.12 117
4339.27 117
4339.42 114
4339.57 109
4339.72 102
4339.87 96
4340.02 92
4340.18 90
4340.33 91
4340.48 96
4340.63 102
4340.78 108
4340.93 114
4341.08 117
4341.23 119
4341.38 120
4341.53 118
4341.69 116
4341.84 113
4341.99 110
4342.14 105
4342.29 100
4342.44 94
4342.59 87
4342.74 80
4342.89 73
4343.05 67
4343.20 63
4343.35 61
4343.50 61
4343.65 63
4343.80 66
4343.95 69
4344.10 72
4344.25 73
4344.41 73
4344.56 72
4344.71 71
4344.86 68
4345.01 65
4345.16 62
4345.31 59
4345.46 55
4345.61 52
4345.77 49
4345.92 48
4346.07 49
4346.22 51
4346.37 54
4346.52 57
4346.67 58
4346.82 58
4346.98 55
4347.13 49
4347.28 41
4347.43 32
4347.58 23
4347.73 14
4347.88 6
4348.03 0
4348.18 0
4348.34 0
4348.49 0
4348.64 0
4348.79 0
4348.94 0
4349.09 0
4349.24 1
4349.39 7
4349.55 12
4349.70 15
4349.85 17
4350.00 17
4350.15 15
4350.30 13
4350.45 12
4350.60 12
4350.76 15
4350.91 20
4351.06 28
4351.21 37
4351.36 47
4351.51 57
4351.66 66
4351.81 73
4351.97 78
4352.12 81
4352.27 82
4352.42 81
4352.57 77
4352.72 72
4352.87 67
4353.02 62
4353.18 57
4353.33 54
4353.48 51
4353.63 50
4353.78 49
4353.93 49
4354.08 49
4354.23 50
4354.39 50
4354.54 51
4354.69 52
4354.84 53
4354.99 52
4355.14 52
4355.29 50
4355.45 49
4355.60 49
4355.75 48
4355.90 48
4356.05 49
4356.20 50
4356.35 52
4356.50 55
4356.66 59
4356.81 63
4356.96 68
4357.11 72
4357.26 76
4357.41 79
4357.56 81
4357.72 83
4357.87 86
4358.02 88
4358.17 90
4358.32 91
4358.47 93
4358.62 94
4358.77 94
4358.93 95
4359.08 96
4359.23 100
4359.38 105
4359.53 112
4359.68 121
4359.83 130
4359.99 140
4360.14 147
4360.29 152
4360.44 155
4360.59 154
4360.74 150
4360.89 144
4361.05 136
4361.20 127
4361.35 119
4361.50 111
4361.65 106
4361.80 102
4361.95 99
4362.11 97
4362.26 96
4362.41 96
4362.56 96
4362.71 95
4362.86 93
4363.01 91
4363.17 88
4363.32 85
4363.47 82
4363.62 78
4363.77 75
4363.92 72
4364.07 68
4364.23 62
4364.38 54
4364.53 45
4364.68 35
4364.83 25
4364.98 17
4365.13 11
4365.29 8
4365.44 8
4365.59 10
4365.74 13
4365.89 17
4366.04 22
4366.20 27
4366.35 32
4366.50 37
4366.65 41
4366.80 44
4366.95 47
4367.10 48
4367.26 49
4367.41 48
4367.56 46
4367.71 42
4367.86 36
4368.01 29
4368.17 22
4368.32 14
4368.47 8
4368.62 3
4368.77 2
4368.92 2
4369.07 5
4369.23 9
4369.38 13
4369.53 16
4369.68 18
4369.83 19
4369.98 18
4370.14 16
4370.29 13
4370.44 10
4370.59 7
4370.74 6
4370.89 5
4371.04 6
4371.20 7
4371.35 9
4371.50 11
4371.65 14
4371.80 17
4371.95 20
4372.11 24
4372.26 28
4372.41 33
4372.56 38
4372.71 44
4372.86 49
4373.02 54
4373.17 58
4373.32 61
4373.47 62
4373.62 63
4373.77 62
4373.93 60
4374.08 58
4374.23 56
4374.38 53
4374.53 50
4374.68 48
4374.84 47
4374.99 46
4375.14 46
4375.29 46
4375.44 46
4375.59 44
4375.75 40
4375.90 35
4376.05 29
4376.20 22
4376.35 16
4376.50 11
4376.66 8
4376.81 7
4376.96 7
4377.11 9
4377.26 12
4377.41 16
4377.57 19
4377.72 23
4377.87 26
4378.02 29
4378.17 32
4378.32 34
4378.48 37
4378.63 41
4378.78 45
4378.93 49
4379.08 52
4379.23 55
4379.39 55
4379.54 52
4379.69 48
4379.84 42
4379.99 36
4380.14 30
4380.30 26
4380.45 23
4380.60 23
4380.75 24
4380.90 25
4381.06 26
4381.21 24
4381.36 21
4381.51 15
4381.66 7
4381.81 0
4381.97 0
4382.12 0
4382.27 0
4382.42 0
4382.57 0
4382.73 0
4382.88 0
4383.03 3
4383.18 10
4383.33 16
4383.48 20
4383.64 22
4383.79 21
4383.94 17
4384.09 12
4384.24 7
4384.39 2
4384.55 0
4384.70 0
4384.85 0
4385.00 2
4385.15 6
4385.31 11
4385.46 17
4385.61 23
4385.76 28
4385.91 33
4386.07 38
4386.22 42
4386.37 46
4386.52 49
4386.67 51
4386.82 54
4386.98 57
4387.13 61
4387.28 66
4387.43 70
4387.58 74
4387.74 76
4387.89 76
4388.04 74
4388.19 70
4388.34 64
4388.50 58
4388.65 51
4388.80 44
4388.95 38
4389.10 33
4389.25 28
4389.41 26
4389.56 25
4389.71 25
4389.86 27
4390.01 29
4390.17 32
4390.32 34
4390.47 36
4390.62 37
4390.77 37
4390.93 35
4391.08 32
4391.23 28
4391.38 24
4391.53 19
4391.69 15
4391.84 11
4391.99 10
4392.14 9
4392.29 11
4392.45 13
4392.60 16
4392.75 19
4392.90 20
4393.05 21
4393.21 22
4393.36 23
4393.51 23
4393.66 24
4393.81 25
4393.96 26
4394.12 28
4394.27 30
4394.42 33
4394.57 37
4394.72 41
4394.88 45
4395.03 50
4395.18 53
4395.33 55
4395.48 56
4395.64 57
4395.79 57
4395.94 57
4396.09 58
4396.25 59
4396.40 61
4396.55 63
4396.70 65
4396.85 66
4397.01 66
4397.16 67
4397.31 67
4397.46 67
4397.61 67
4397.77 67
4397.92 66
4398.07 66
4398.22 64
4398.37 61
4398.53 58
4398.68 53
4398.83 48
4398.98 43
4399.13 38
4399.29 33
4399.44 29
4399.59 25
4399.74 23
4399.89 21
4400.05 21
4400.20 22
4400.35 24
4400.50 28
4400.65 33
4400.81 38
4400.96 44
4401.11 50
4401.26 56
4401.42 62
4401.57 68
4401.72 75
4401.87 83
4402.02 91
4402.18 101
4402.33 111
4402.48 122
4402.63 132
4402.78 142
4402.94 151
4403.09 158
4403.24 163
4403.39 167
4403.55 169
4403.70 170
4403.85 169
4404.00 167
4404.15 165
4404.31 163
4404.46 162
4404.61 162
4404.76 164
4404.91 166
4405.07 170
4405.22 172
4405.37 174
4405.52 175
4405.68 174
4405.83 172
4405.98 169
4406.13 166
4406.28 163
4406.44 162
4406.59 162
4406.74 163
4406.89 164
4407.05 164
4407.20 163
4407.35 161
4407.50 156
4407.65 150
4407.81 143
4407.96 137
4408.11 132
4408.26 130
4408.42 130
4408.57 132
4408.72 135
4408.87 138
4409.02 141
4409.18 142
4409.33 139
4409.48 133
4409.63 124
4409.79 113
4409.94 101
4410.09 90
4410.24 79
4410.39 70
4410.55 63
4410.70 56
4410.85 50
4411.00 44
4411.16 39
4411.31 35
4411.46 33
4411.61 33
4411.77 36
4411.92 40
4412.07 46
4412.22 52
4412.37 57
4412.53 61
4412.68 64
4412.83 66
4412.98 68
4413.14 69
4413.29 71
4413.44 72
4413.59 74
4413.75 74
4413.90 74
4414.05 71
4414.20 68
4414.35 63
4414.51 58
4414.66 53
4414.81 48
4414.96 42
4415.12 37
4415.27 32
4415.42 30
4415.57 30
4415.73 33
4415.88 41
4416.03 51
4416.18 62
4416.34 73
4416.49 81
4416.64 85
4416.79 85
4416.95 80
4417.10 73
4417.25 66
4417.40 59
4417.55 55
4417.71 53
4417.86 54
4418.01 55
4418.16 57
4418.32 58
4418.47 57
4418.62 53
4418.77 49
4418.93 43
4419.08 37
4419.23 32
4419.38 29
4419.54 27
4419.69 27
4419.84 28
4419.99 30
4420.15 33
4420.30 35
4420.45 35
4420.60 35
4420.76 33
4420.91 29
4421.06 24
4421.21 19
4421.37 13
4421.52 8
4421.67 3
4421.82 0
4421.98 0
4422.13 0
4422.28 0
4422.43 0
4422.59 0
4422.74 0
4422.89 0
4423.04 1
4423.20 2
4423.35 2
4423.50 3
4423.65 5
4423.81 8
4423.96 12
4424.11 17
4424.26 22
4424.42 25
4424.57 28
4424.72 29
4424.87 30
4425.03 30
4425.18 32
4425.33 35
4425.48 39
4425.64 43
4425.79 48
4425.94 51
4426.09 53
4426.25 53
4426.40 52
4426.55 49
4426.70 47
4426.86 45
4427.01 43
4427.16 42
4427.31 41
4427.47 41
4427.62 40
4427.77 39
4427.92 38
4428.08 36
4428.23 35
4428.38 34
4428.53 33
4428.69 34
4428.84 35
4428.99 37
4429.14 39
4429.30 41
4429.45 43
4429.60 44
4429.75 45
4429.91 46
4430.06 46
4430.21 46
4430.37 45
4430.52 43
4430.67 40
4430.82 36
4430.98 33
4431.13 29
4431.28 27
4431.43 27
4431.59 27
4431.74 28
4431.89 30
4432.04 31
4432.20 32
4432.35 32
4432.50 33
4432.65 34
4432.81 35
4432.96 37
4433.11 39
4433.27 40
4433.42 40
4433.57 40
4433.72 39
4433.88 37
4434.03 36
4434.18 35
4434.33 35
4434.49 35
4434.64 35
4434.79 37
4434.94 38
4435.10 41
4435.25 43
4435.40 46
4435.56 48
4435.71 50
4435.86 52
4436.01 54
4436.17 55
4436.32 57
4436.47 59
4436.62 61
4436.78 63
4436.93 64
4437.08 65
4437.24 65
4437.39 64
4437.54 62
4437.69 60
4437.85 57
4438.00 54
4438.15 52
4438.30 50
4438.46 48
4438.61 47
4438.76 47
4438.92 48
4439.07 49
4439.22 51
4439.37 52
4439.53 54
4439.68 56
4439.83 57
4439.99 59
4440.14 60
4440.29 60
4440.44 59
4440.60 58
4440.75 56
4440.90 54
4441.05 52
4441.21 50
4441.36 49
4441.51 48
4441.67 47
4441.82 46
4441.97 44
4442.12 43
4442.28 41
4442.43 39
4442.58 38
4442.74 38
4442.89 39
4443.04 39
4443.19 39
4443.35 38
4443.50 36
4443.65 34
4443.81 33
4443.96 32
4444.11 34
4444.26 39
4444.42 46
4444.57 54
4444.72 63
4444.88 72
4445.03 79
4445.18 83
4445.33 84
4445.49 82
4445.64 79
4445.79 77
4445.95 75
4446.10 75
4446.25 77
4446.40 79
4446.56 80
4446.71 80
4446.86 78
4447.02 74
4447.17 68
4447.32 61
4447.47 54
4447.63 47
4447.78 42
4447.93 38
4448.09 35
4448.24 33
4448.39 31
4448.55 30
4448.70 29
4448.85 28
4449.00 27
4449.16 27
4449.31 26
4449.46 25
4449.62 24
4449.77 22
4449.92 20
4450.07 18
4450.23 17
4450.38 17
4450.53 19
4450.69 22
4450.84 26
4450.99 31
4451.15 36
4451.30 40
4451.45 44
4451.60 46
4451.76 48
4451.91 50
4452.06 54
4452.22 58
4452.37 62
4452.52 67
4452.68 69
4452.83 69
4452.98 66
4453.13 61
4453.29 55
4453.44 48
4453.59 44
4453.75 41
4453.90 40
4454.05 40
4454.21 40
4454.36 39
4454.51 38
4454.66 36
4454.82 34
4454.97 32
4455.12 30
4455.28 30
4455.43 30
4455.58 31
4455.74 33
4455.89 36
4456.04 40
4456.19 44
4456.35 48
4456.50 51
4456.65 54
4456.81 55
4456.96 55
4457.11 54
4457.27 54
4457.42 55
4457.57 58
4457.73 64
4457.88 70
4458.03 76
4458.18 81
4458.34 85
4458.49 86
4458.64 85
4458.80 82
4458.95 79
4459.10 76
4459.26 72
4459.41 68
4459.56 65
4459.72 61
4459.87 58
4460.02 56
4460.18 54
4460.33 55
4460.48 57
4460.63 60
4460.79 63
4460.94 65
4461.09 65
4461.25 64
4461.40 60
4461.55 56
4461.71 51
4461.86 46
4462.01 42
4462.17 39
4462.32 37
4462.47 36
4462.63 35
4462.78 33
4462.93 31
4463.09 28
4463.24 24
4463.39 21
4463.54 18
4463.70 15
4463.85 13
4464.00 11
4464.16 9
4464.31 8
4464.46 6
4464.62 5
4464.77 6
4464.92 7
4465.08 10
4465.23 14
4465.38 18
4465.54 21
4465.69 22
4465.84 21
4466.00 18
4466.15 13
4466.30 7
4466.46 3
4466.61 0
4466.76 0
4466.92 0
4467.07 1
4467.22 4
4467.38 7
4467.53 10
4467.68 13
4467.84 16
4467.99 19
4468.14 22
4468.29 25
4468.45 29
4468.60 33
4468.75 36
4468.91 39
4469.06 41
4469.21 42
4469.37 43
4469.52 43
4469.67 43
4469.83 43
4469.98 43
4470.13 44
4470.29 45
4470.44 47
4470.59 50
4470.75 53
4470.90 55
4471.05 57
4471.21 57
4471.36 56
4471.51 54
4471.67 52
4471.82 50
4471.97 48
4472.13 45
4472.28 42
4472.43 37
4472.59 30
4472.74 23
4472.89 15
4473.05 7
4473.20 1
4473.35 0
4473.51 0
4473.66 0
4473.81 0
4473.97 0
4474.12 0
4474.27 0
4474.43 0
4474.58 0
4474.73 0
4474.89 2
4475.04 6
4475.19 12
4475.35 20
4475.50 30
4475.65 41
4475.81 51
4475.96 60
4476.12 68
4476.27 73
4476.42 77
4476.58 80
4476.73 82
4476.88 83
4477.04 83
4477.19 82
4477.34 81
4477.50 78
4477.65 74
4477.80 70
4477.96 66
4478.11 62
4478.26 59
4478.42 55
4478.57 51
4478.72 47
4478.88 43
4479.03 38
4479.18 34
4479.34 31
4479.49 28
4479.64 25
4479.80 23
4479.95 21
4480.10 18
4480.26 15
4480.41 12
4480.56 9
4480.72 5
4480.87 3
4481.03 1
4481.18 1
4481.33 3
4481.49 9
4481.64 17
4481.79 28
4481.95 41
4482.10 56
4482.25 72
4482.41 88
4482.56 101
4482.71 113
4482.87 121
4483.02 125
4483.17 125
4483.33 123
4483.48 117
4483.64 110
4483.79 103
4483.94 95
4484.10 88
4484.25 82
4484.40 76
4484.56 71
4484.71 65
4484.86 58
4485.02 51
4485.17 45
4485.32 40
4485.48 37
4485.63 36
4485.78 38
4485.94 44
4486.09 52
4486.25 61
4486.40 71
4486.55 82
4486.71 92
4486.86 101
4487.01 108
4487.17 114
4487.32 118
4487.47 119
4487.63 119
4487.78 116
4487.93 112
4488.09 108
4488.24 103
4488.40 99
4488.55 96
4488.70 95
4488.86 96
4489.01 98
4489.16 100
4489.32 102
4489.47 104
4489.62 104
4489.78 103
4489.93 99
4490.09 95
4490.24 90
4490.39 85
4490.55 81
4490.70 79
4490.85 78
4491.01 78
4491.16 78
4491.31 78
4491.47 77
4491.62 76
4491.78 74
4491.93 72
4492.08 70
4492.24 69
4492.39 68
4492.54 68
4492.70 67
4492.85 65
4493.01 62
4493.16 58
4493.31 52
4493.47 45
4493.62 37
4493.77 30
4493.93 24
4494.08 20
4494.24 18
4494.39 18
4494.54 21
4494.70 25
4494.85 31
4495.00 37
4495.16 43
4495.31 48
4495.46 52
4495.62 55
4495.77 58
4495.93 61
4496.08 64
4496.23 68
4496.39 73
4496.54 78
4496.69 82
4496.85 87
4497.00 90
4497.16 93
4497.31 95
4497.46 97
4497.62 100
4497.77 103
4497.92 106
4498.08 109
4498.23 112
4498.39 113
4498.54 113
4498.69 113
4498.85 112
4499.00 112
4499.16 112
4499.31 114
4499.46 115
4499.62 118
4499.77 120
4499.92 122
4500.08 124
4500.23 125
4500.39 125
4500.54 123
4500.69 120
4500.85 114
4501.00 108
4501.15 100
4501.31 92
4501.46 85
4501.62 81
4501.77 80
4501.92 82
4502.08 88
4502.23 95
4502.39 103
4502.54 109
4502.69 113
4502.85 112
4503.00 108
4503.15 102
4503.31 94
4503.46 86
4503.62 79
4503.77 75
4503.92 73
4504.08 73
4504.23 75
4504.39 78
4504.54 82
4504.69 87
4504.85 93
4505.00 100
4505.16 107
4505.31 113
4505.46 117
4505.62 120
4505.77 120
4505.92 118
4506.08 116
4506.23 113
4506.39 110
4506.54 109
4506.69 109
4506.85 111
4507.00 112
4507.16 114
4507.31 116
4507.46 118
4507.62 119
4507.77 120
4507.93 121
4508.08 122
4508.23 122
4508.39 122
4508.54 122
4508.70 122
4508.85 122
4509.00 124
4509.16 125
4509.31 128
4509.47 131
4509.62 134
4509.77 136
4509.93 137
4510.08 137
4510.24 134
4510.39 130
4510.54 124
4510.70 116
4510.85 109
4511.01 102
4511.16 98
4511.31 95
4511.47 96
4511.62 99
4511.78 105
4511.93 113
4512.08 121
4512.24 129
4512.39 135
4512.55 138
4512.70 139
4512.85 137
4513.01 133
4513.16 129
4513.32 124
4513.47 120
4513.62 116
4513.78 113
4513.93 110
4514.09 108
4514.24 106
4514.39 104
4514.55 104
4514.70 105
4514.86 107
4515.01 111
4515.16 115
4515.32 119
4515.47 122
4515.63 123
4515.78 123
4515.93 121
4516.09 117
4516.24 112
4516.40 106
4516.55 100
4516.71 94
4516.86 88
4517.01 82
4517.17 76
4517.32 71
4517.48 67
4517.63 64
4517.78 61
4517.94 58
4518.09 55
4518.25 51
4518.40 48
4518.55 44
4518.71 40
4518.86 37
4519.02 34
4519.17 33
4519.33 34
4519.48 35
4519.63 37
4519.79 38
4519.94 40
4520.10 41
4520.25 42
4520.40 44
4520.56 47
4520.71 51
4520.87 57
4521.02 63
4521.18 68
4521.33 73
4521.48 76
4521.64 78
4521.79 78
4521.95 76
4522.10 74
4522.25 71
4522.41 69
4522.56 66
4522.72 63
4522.87 61
4523.03 60
4523.18 59
4523.33 59
4523.49 60
4523.64 62
4523.80 63
4523.95 65
4524.11 67
4524.26 69
4524.41 71
4524.57 73
4524.72 77
4524.88 82
4525.03 88
4525.18 95
4525.34 102
4525.49 108
4525.65 113
4525.80 116
4525.96 116
4526.11 116
4526.26 114
4526.42 114
4526.57 114
4526.73 116
4526.88 120
4527.04 124
4527.19 126
4527.34 127
4527.50 126
4527.65 122
4527.81 116
4527.96 110
4528.12 103
4528.27 98
4528.42 95
4528.58 94
4528.73 95
4528.89 96
4529.04 97
4529.20 97
4529.35 95
4529.50 93
4529.66 91
4529.81 90
4529.97 89
4530.12 90
4530.28 92
4530.43 93
4530.58 94
4530.74 93
4530.89 89
4531.05 84
4531.20 77
4531.36 68
4531.51 59
4531.67 50
4531.82 41
4531.97 33
4532.13 27
4532.28 23
4532.44 20
4532.59 19
4532.75 20
4532.90 22
4533.05 24
4533.21 27
4533.36 29
4533.52 31
4533.67 32
4533.83 31
4533.98 29
4534.14 25
4534.29 20
4534.44 15
4534.60 10
4534.75 4
4534.91 0
4535.06 0
4535.22 0
4535.37 0
4535.52 0
4535.68 0
4535.83 0
4535.99 0
4536.14 0
4536.30 3
4536.45 7
4536.61 10
4536.76 13
4536.91 14
4537.07 16
4537.22 18
4537.38 20
4537.53 22
4537.69 25
4537.84 28
4538.00 30
4538.15 32
4538.30 34
4538.46 35
4538.61 35
4538.77 36
4538.92 36
4539.08 36
4539.23 35
4539.39 33
4539.54 28
4539.70 22
4539.85 15
4540.00 7
4540.16 1
4540.31 0
4540.47 0
4540.62 0
4540.78 0
4540.93 6
4541.09 12
4541.24 18
4541.39 23
4541.55 27
4541.70 31
4541.86 34
4542.01 38
4542.17 42
4542.32 47
4542.48 51
4542.63 55
4542.79 58
4542.94 59
4543.09 59
4543.25 57
4543.40 54
4543.56 49
4543.71 43
4543.87 37
4544.02 31
4544.18 26
4544.33 24
4544.49 23
4544.64 25
4544.79 29
4544.95 34
4545.10 38
4545.26 41
4545.41 42
4545.57 41
4545.72 37
4545.88 33
4546.03 27
4546.19 21
4546.34 16
4546.50 10
4546.65 5
4546.80 0
4546.96 0
4547.11 0
4547.27 0
4547.42 0
4547.58 0
4547.73 3
4547.89 12
4548.04 23
4548.20 35
4548.35 47
4548.51 58
4548.66 67
4548.81 72
4548.97 73
4549.12 71
4549.28 66
4549.43 59
4549.59 51
4549.74 44
4549.90 38
4550.05 34
4550.21 33
4550.36 33
4550.52 36
4550.67 40
4550.83 44
4550.98 48
4551.13 51
4551.29 53
4551.44 53
4551.60 50
4551.75 47
4551.91 44
4552.06 41
4552.22 40
4552.37 42
4552.53 45
4552.68 51
4552.84 58
4552.99 65
4553.15 71
4553.30 74
4553.46 75
4553.61 74
4553.76 72
4553.92 69
4554.07 67
4554.23 67
4554.38 67
4554.54 69
4554.69 70
4554.85 70
4555.00 68
4555.16 65
4555.31 60
4555.47 53
4555.62 47
4555.78 41
4555.93 36
4556.09 32
4556.24 29
4556.40 29
4556.55 29
4556.71 32
4556.86 35
4557.01 40
4557.17 45
4557.32 51
4557.48 56
4557.63 60
4557.79 62
4557.94 62
4558.10 60
4558.25 55
4558.41 48
4558.56 41
4558.72 34
4558.87 29
4559.03 25
4559.18 22
4559.34 21
4559.49 19
4559.65 17
4559.80 14
4559.96 9
4560.11 5
4560.27 1
4560.42 0
4560.58 0
4560.73 0
4560.89 0
4561.04 0
4561.19 0
4561.35 0
4561.50 0
4561.66 0
4561.81 2
4561.97 9
4562.12 17
4562.28 25
4562.43 32
4562.59 37
4562.74 41
4562.90 42
4563.05 41
4563.21 39
4563.36 36
4563.52 34
4563.67 33
4563.83 33
4563.98 35
4564.14 38
4564.29 42
4564.45 46
4564.60 50
4564.76 54
4564.91 56
4565.07 59
4565.22 61
4565.38 63
4565.53 66
4565.69 70
4565.84 74
4566.00 79
4566.15 84
4566.31 88
4566.46 91
4566.62 94
4566.77 95
4566.93 95
4567.08 94
4567.24 93
4567.39 92
4567.55 90
4567.70 88
4567.86 87
4568.01 85
4568.17 83
4568.32 82
4568.48 82
4568.63 83
4568.79 85
4568.94 87
4569.10 88
4569.25 87
4569.41 85
4569.56 82
4569.72 78
4569.87 75
4570.03 73
4570.18 72
4570.34 72
4570.49 74
4570.65 76
4570.80 77
4570.96 77
4571.11 75
4571.27 71
4571.42 65
4571.58 58
4571.73 51
4571.89 44
4572.04 37
4572.20 31
4572.35 26
4572.51 23
4572.66 22
4572.82 23
4572.97 26
4573.13 29
4573.28 31
4573.44 33
4573.59 34
4573.75 32
4573.90 29
4574.06 25
4574.21 21
4574.37 19
4574.52 18
4574.68 20
4574.83 25
4574.99 32
4575.14 41
4575.30 50
4575.45 57
4575.61 62
4575.76 64
4575.92 63
4576.07 59
4576.23 53
4576.38 47
4576.54 41
4576.69 35
4576.85 31
4577.00 27
4577.16 24
4577.31 22
4577.47 20
4577.62 20
4577.78 20
4577.93 23
4578.09 26
4578.24 30
4578.40 34
4578.56 36
4578.71 37
4578.87 36
4579.02 33
4579.18 29
4579.33 24
4579.49 20
4579.64 17
4579.80 16
4579.95 16
4580.11 18
4580.26 21
4580.42 24
4580.57 28
4580.73 31
4580.88 35
4581.04 37
4581.19 39
4581.35 39
4581.50 38
4581.66 36
4581.81 33
4581.97 31
4582.12 30
4582.28 30
4582.43 31
4582.59 33
4582.75 35
4582.90 37
4583.06 38
4583.21 37
4583.37 36
4583.52 34
4583.68 33
4583.83 33
4583.99 34
4584.14 37
4584.30 41
4584.45 46
4584.61 52
4584.76 58
4584.92 63
4585.07 68
4585.23 73
4585.38 78
4585.54 84
4585.70 90
4585.85 97
4586.01 106
4586.16 116
4586.32 127
4586.47 138
4586.63 148
4586.78 157
4586.94 163
4587.09 167
4587.25 167
4587.40 165
4587.56 160
4587.71 153
4587.87 145
4588.02 137
4588.18 129
4588.34 122
4588.49 115
4588.65 109
4588.80 104
4588.96 101
4589.11 97
4589.27 95
4589.42 93
4589.58 92
4589.73 92
4589.89 91
4590.04 91
4590.20 91
4590.35 90
4590.51 88
4590.67 85
4590.82 81
4590.98 77
4591.13 73
4591.29 68
4591.44 64
4591.60 61
4591.75 59
4591.91 57
4592.06 55
4592.22 54
4592.37 54
4592.53 53
4592.68 53
4592.84 53
4593.00 54
4593.15 55
4593.31 56
4593.46 58
4593.62 60
4593.77 62
4593.93 65
4594.08 66
4594.24 68
4594.39 68
4594.55 69
4594.71 69
4594.86 69
4595.02 70
4595.17 70
4595.33 72
4595.48 73
4595.64 74
4595.79 76
4595.95 76
4596.10 77
4596.26 77
4596.42 77
4596.57 77
4596.73 75
4596.88 72
4597.04 69
4597.19 63
4597.35 58
4597.50 52
4597.66 46
4597.81 42
4597.97 39
4598.13 37
4598.28 36
4598.44 34
4598.59 32
4598.75 28
4598.90 23
4599.06 17
4599.21 12
4599.37 8
4599.52 5
4599.68 5
4599.84 5
4599.99 5
4600.15 4
4600.30 2
4600.46 0
4600.61 0
4600.77 0
4600.92 0
4601.08 0
4601.24 0
4601.39 0
4601.55 6
4601.70 16
4601.86 25
4602.01 33
4602.17 40
4602.32 45
4602.48 48
4602.64 49
4602.79 50
4602.95 50
4603.10 50
4603.26 50
4603.41 51
4603.57 52
4603.72 53
4603.88 53
4604.04 52
4604.19 50
4604.35 47
4604.50 44
4604.66 41
4604.81 38
4604.97 35
4605.12 35
4605.28 36
4605.44 38
4605.59 41
4605.75 45
4605.90 47
4606.06 48
4606.21 47
4606.37 45
4606.53 40
4606.68 35
4606.84 31
4606.99 28
4607.15 28
4607.30 30
4607.46 34
4607.61 40
4607.77 47
4607.93 54
4608.08 60
4608.24 65
4608.39 68
4608.55 69
4608.70 68
4608.86 66
4609.02 62
4609.17 58
4609.33 52
4609.48 46
4609.64 39
4609.79 32
4609.95 26
4610.11 21
4610.26 19
4610.42 20
4610.57 24
4610.73 32
4610.88 42
4611.04 54
4611.20 65
4611.35 76
4611.51 83
4611.66 88
4611.82 90
4611.97 89
4612.13 87
4612.29 83
4612.44 79
4612.60 76
4612.75 74
4612.91 72
4613.06 71
4613.22 71
4613.38 71
4613.53 72
4613.69 73
4613.84 73
4614.00 73
4614.15 73
4614.31 72
4614.47 71
4614.62 70
4614.78 71
4614.93 73
4615.09 77
4615.24 85
4615.40 96
4615.56 109
4615.71 124
4615.87 139
4616.02 153
4616.18 164
4616.33 172
4616.49 176
4616.65 177
4616.80 174
4616.96 170
4617.11 165
4617.27 159
4617.43 153
4617.58 146
4617.74 140
4617.89 134
4618.05 127
4618.20 121
4618.36 116
4618.52 113
4618.67 111
4618.83 111
4618.98 114
4619.14 117
4619.30 121
4619.45 125
4619.61 127
4619.76 127
4619.92 126
4620.07 123
4620.23 121
4620.39 119
4620.54 119
4620.70 121
4620.85 123
4621.01 126
4621.17 128
4621.32 128
4621.48 127
4621.63 125
4621.79 123
4621.94 120
4622.10 118
4622.26 117
4622.41 117
4622.57 116
4622.72 117
4622.88 117
4623.04 116
4623.19 115
4623.35 112
4623.50 109
4623.66 106
4623.82 102
4623.97 100
4624.13 100
4624.28 103
4624.44 108
4624.60 116
4624.75 125
4624.91 135
4625.06 144
4625.22 151
4625.38 157
4625.53 162
4625.69 166
4625.84 171
4626.00 177
4626.15 184
4626.31 192
4626.47 201
4626.62 212
4626.78 223
4626.93 235
4627.09 248
4627.25 261
4627.40 276
4627.56 293
4627.71 311
4627.87 331
4628.03 353
4628.18 377
4628.34 402
4628.49 427
4628.65 452
4628.81 477
4628.96 502
4629.12 529
4629.27 558
4629.43 589
4629.59 623
4629.74 659
4629.90 697
4630.05 732
4630.21 765
4630.37 793
4630.52 816
4630.68 833
4630.83 847
4630.99 861
4631.15 875
4631.30 892
4631.46 912
4631.61 934
4631.77 956
4631.93 975
4632.08 990
4632.24 997
4632.40 999
4632.55 995
4632.71 987
4632.86 977
4633.02 966
4633.18 955
4633.33 943
4633.49 930
4633.64 915
4633.80 899
4633.96 880
4634.11 860
4634.27 840
4634.42 819
4634.58 798
4634.74 778
4634.89 759
4635.05 740
4635.20 722
4635.36 703
4635.52 685
4635.67 667
4635.83 649
4635.99 631
4636.14 615
4636.30 600
4636.45 587
4636.61 574
4636.77 561
4636.92 548
4637.08 533
4637.23 518
4637.39 501
4637.55 484
4637.70 467
4637.86 450
4638.02 435
4638.17 420
4638.33 405
4638.48 390
4638.64 374
4638.80 357
4638.95 338
4639.11 320
4639.26 302
4639.42 286
4639.58 272
4639.73 261
4639.89 254
4640.05 249
4640.20 246
4640.36 245
4640.51 245
4640.67 246
4640.83 248
4640.98 251
4641.14 253
4641.30 256
4641.45 258
4641.61 259
4641.76 259
4641.92 257
4642.08 254
4642.23 250
4642.39 245
4642.54 240
4642.70 236
4642.86 232
4643.01 228
4643.17 225
4643.33 221
4643.48 217
4643.64 214
4643.79 209
4643.95 205
4644.11 201
4644.26 198
4644.42 195
4644.58 192
4644.73 190
4644.89 186
4645.04 181
4645.20 174
4645.36 164
4645.51 152
4645.67 138
4645.83 122
4645.98 107
4646.14 93
4646.30 82
4646.45 73
4646.61 67
4646.76 63
4646.92 59
4647.08 56
4647.23 53
4647.39 51
4647.55 50
4647.70 51
4647.86 54
4648.01 58
4648.17 61
4648.33 64
4648.48 63
4648.64 59
4648.80 52
4648.95 42
4649.11 31
4649.27 20
4649.42 12
4649.58 5
4649.73 2
4649.89 1
4650.05 2
4650.20 4
4650.36 5
4650.52 6
4650.67 5
4650.83 3
4650.99 0
4651.14 0
4651.30 0
4651.45 0
4651.61 0
4651.77 0
4651.92 0
4652.08 3
4652.24 8
4652.39 12
4652.55 15
4652.71 16
4652.86 15
4653.02 14
4653.17 12
4653.33 10
4653.49 9
4653.64 9
4653.80 9
4653.96 10
4654.11 11
4654.27 11
4654.43 11
4654.58 9
4654.74 8
4654.90 5
4655.05 3
4655.21 1
4655.36 0
4655.52 0
4655.68 0
4655.83 2
4655.99 5
4656.15 9
4656.30 13
4656.46 18
4656.62 23
4656.77 27
4656.93 30
4657.09 33
4657.24 34
4657.40 35
4657.56 35
4657.71 34
4657.87 34
4658.02 33
4658.18 32
4658.34 31
4658.49 30
4658.65 28
4658.81 26
4658.96 24
4659.12 22
4659.28 20
4659.43 20
4659.59 20
4659.75 20
4659.90 20
4660.06 20
4660.22 19
4660.37 18
4660.53 17
4660.69 14
4660.84 12
4661.00 9
4661.16 7
4661.31 7
4661.47 10
4661.62 14
4661.78 21
4661.94 29
4662.09 36
4662.25 42
4662.41 44
4662.56 43
4662.72 38
4662.88 31
4663.03 22
4663.19 15
4663.35 10
4663.50 7
4663.66 7
4663.82 8
4663.97 11
4664.13 13
4664.29 15
4664.44 15
4664.60 15
4664.76 14
4664.91 14
4665.07 13
4665.23 13
4665.38 13
4665.54 13
4665.70 13
4665.85 13
4666.01 14
4666.17 15
4666.32 16
4666.48 18
4666.64 21
4666.79 24
4666.95 28
4667.11 32
4667.26 36
4667.42 40
4667.58 43
4667.73 46
4667.89 49
4668.05 51
4668.20 53
4668.36 54
4668.52 54
4668.67 54
4668.83 54
4668.99 55
4669.14 56
4669.30 57
4669.46 59
4669.61 61
4669.77 62
4669.93 63
4670.08 62
4670.24 59
4670.40 56
4670.55 53
4670.71 49
4670.87 46
4671.02 43
4671.18 41
4671.34 38
4671.49 36
4671.65 33
4671.81 30
4671.96 26
4672.12 23
4672.28 20
4672.43 18
4672.59 17
4672.75 18
4672.90 19
4673.06 20
4673.22 21
4673.37 23
4673.53 25
4673.69 27
4673.84 29
4674.00 32
4674.16 35
4674.31 38
4674.47 40
4674.63 41
4674.78 40
4674.94 38
4675.10 34
4675.26 29
4675.41 24
4675.57 20
4675.73 15
4675.88 12
4676.04 10
4676.20 8
4676.35 8
4676.51 8
4676.67 8
4676.82 7
4676.98 7
4677.14 5
4677.29 4
4677.45 2
4677.61 0
4677.76 0
4677.92 0
4678.08 0
4678.23 0
4678.39 0
4678.55 0
4678.70 2
4678.86 5
4679.02 8
4679.18 12
4679.33 16
4679.49 21
4679.65 27
4679.80 33
4679.96 38
4680.12 43
4680.27 47
4680.43 50
4680.59 55
4680.74 61
4680.90 68
4681.06 78
4681.21 87
4681.37 95
4681.53 99
4681.69 99
4681.84 94
4682.00 85
4682.16 72
4682.31 57
4682.47 44
4682.63 33
4682.78 26
4682.94 23
4683.10 23
4683.25 25
4683.41 29
4683.57 33
4683.73 37
4683.88 41
4684.04 44
4684.20 47
4684.35 48
4684.51 50
4684.67 50
4684.82 51
4684.98 51
4685.14 51
4685.29 51
4685.45 50
4685.61 48
4685.77 44
4685.92 40
4686.08 34
4686.24 28
4686.39 21
4686.55 16
4686.71 11
4686.86 9
4687.02 10
4687.18 13
4687.34 19
4687.49 26
4687.65 35
4687.81 43
4687.96 51
4688.12 57
4688.28 60
4688.43 60
4688.59 57
4688.75 51
4688.91 44
4689.06 36
4689.22 29
4689.38 23
4689.53 20
4689.69 20
4689.85 21
4690.00 24
4690.16 28
4690.32 31
4690.48 33
4690.63 35
4690.79 35
4690.95 35
4691.10 36
4691.26 36
4691.42 37
4691.57 37
4691.73 37
4691.89 35
4692.05 32
4692.20 27
4692.36 23
4692.52 21
4692.67 20
4692.83 22
4692.99 26
4693.15 31
4693.30 37
4693.46 42
4693.62 46
4693.77 49
4693.93 50
4694.09 48
4694.25 45
4694.40 40
4694.56 34
4694.72 27
4694.87 20
4695.03 15
4695.19 11
4695.34 10
4695.50 10
4695.66 12
4695.82 14
4695.97 16
4696.13 17
4696.29 17
4696.44 16
4696.60 15
4696.76 14
4696.92 13
4697.07 13
4697.23 12
4697.39 12
4697.54 11
4697.70 10
4697.86 7
4698.02 5
4698.17 3
4698.33 2
4698.49 1
4698.64 1
4698.80 1
4698.96 2
4699.12 2
4699.27 2
4699.43 1
4699.59 0
4699.75 0
4699.90 0
4700.06 0
4700.22 0
4700.37 0
4700.53 4
4700.69 10
4700.85 15
4701.00 19
4701.16 20
4701.32 19
4701.47 14
4701.63 9
4701.79 2
4701.95 0
4702.10 0
4702.26 0
4702.42 0
4702.58 0
4702.73 0
4702.89 0
4703.05 0
4703.20 2
4703.36 3
4703.52 5
4703.68 7
4703.83 9
4703.99 13
4704.15 16
4704.31 20
4704.46 24
4704.62 27
4704.78 29
4704.93 30
4705.09 30
4705.25 30
4705.41 28
4705.56 26
4705.72 24
4705.88 21
4706.04 18
4706.19 13
4706.35 8
4706.51 2
4706.66 0
4706.82 0
4706.98 0
4707.14 0
4707.29 0
4707.45 0
4707.61 8
4707.77 16
4707.92 24
4708.08 29
4708.24 31
4708.39 31
4708.55 30
4708.71 28
4708.87 27
4709.02 29
4709.18 32
4709.34 38
4709.50 46
4709.65 54
4709.81 62
4709.97 69
4710.13 75
4710.28 81
4710.44 85
4710.60 88
4710.76 90
4710.91 89
4711.07 86
4711.23 82
4711.38 76
4711.54 70
4711.70 65
4711.86 60
4712.01 57
4712.17 55
4712.33 55
4712.49 55
4712.64 56
4712.80 58
4712.96 61
4713.12 64
4713.27 67
4713.43 70
4713.59 72
4713.75 73
4713.90 72
4714.06 69
4714.22 64
4714.38 58
4714.53 51
4714.69 44
4714.85 37
4715.01 33
4715.16 31
4715.32 31
4715.48 33
4715.64 37
4715.79 42
4715.95 47
4716.11 51
4716.27 55
4716.42 58
4716.58 58
4716.74 57
4716.90 55
4717.05 51
4717.21 47
4717.37 44
4717.53 41
4717.68 41
4717.84 42
4718.00 44
4718.16 46
4718.31 47
4718.47 47
4718.63 45
4718.79 41
4718.94 35
4719.10 30
4719.26 24
4719.42 19
4719.57 15
4719.73 11
4719.89 9
4720.05 8
4720.20 7
4720.36 7
4720.52 6
4720.68 5
4720.83 4
4720.99 2
4721.15 0
4721.31 0
4721.46 2
4721.62 6
4721.78 11
4721.94 18
4722.09 23
4722.25 26
4722.41 25
4722.57 22
4722.72 16
4722.88 9
4723.04 2
4723.20 0
4723.35 0
4723.51 0
4723.67 0
4723.83 0
4723.98 0
4724.14 0
4724.30 0
4724.46 0
4724.61 4
4724.77 9
4724.93 15
4725.09 21
4725.25 29
4725.40 36
4725.56 44
4725.72 51
4725.88 56
4726.03 61
4726.19 63
4726.35 63
4726.51 61
4726.66 58
4726.82 54
4726.98 49
4727.14 45
4727.29 42
4727.45 40
4727.61 39
4727.77 39
4727.93 39
4728.08 41
4728.24 43
4728.40 46
4728.56 47
4728.71 48
4728.87 47
4729.03 46
4729.19 44
4729.34 42
4729.50 41
4729.66 40
4729.82 39
4729.98 38
4730.13 37
4730.29 37
4730.45 37
4730.61 38
4730.76 41
4730.92 45
4731.08 50
4731.24 53
4731.39 55
4731.55 55
4731.71 52
4731.87 47
4732.03 41
4732.18 35
4732.34 31
4732.50 27
4732.66 23
4732.81 19
4732.97 15
4733.13 8
4733.29 2
4733.45 0
4733.60 0
4733.76 0
4733.92 0
4734.08 0
4734.23 0
4734.39 0
4734.55 5
4734.71 11
4734.87 16
4735.02 20
4735.18 23
4735.34 24
4735.50 23
4735.65 21
4735.81 18
4735.97 14
4736.13 11
4736.29 9
4736.44 9
4736.60 11
4736.76 13
4736.92 17
4737.07 21
4737.23 25
4737.39 29
4737.55 32
4737.71 35
4737.86 37
4738.02 38
4738.18 39
4738.34 38
4738.49 36
4738.65 33
4738.81 28
4738.97 22
4739.13 17
4739.28 13
4739.44 11
4739.60 12
4739.76 15
4739.92 21
4740.07 28
4740.23 36
4740.39 42
4740.55 47
4740.70 49
4740.86 48
4741.02 44
4741.18 39
4741.34 32
4741.49 27
4741.65 23
4741.81 21
4741.97 21
4742.13 23
4742.28 27
4742.44 32
4742.60 38
4742.76 45
4742.92 51
4743.07 56
4743.23 60
4743.39 62
4743.55 62
4743.70 61
4743.86 59
4744.02 58
4744.18 57
4744.34 58
4744.49 60
4744.65 63
4744.81 66
4744.97 69
4745.13 70
4745.28 71
4745.44 70
4745.60 69
4745.76 67
4745.92 65
4746.07 63
4746.23 61
4746.39 58
4746.55 55
4746.71 50
4746.86 46
4747.02 41
4747.18 36
4747.34 32
4747.50 28
4747.65 26
4747.81 25
4747.97 25
4748.13 27
4748.29 29
4748.44 32
4748.60 35
4748.76 37
4748.92 39
4749.08 40
4749.23 42
4749.39 43
4749.55 45
4749.71 46
4749.87 48
4750.02 50
4750.18 51
4750.34 52
4750.50 53
4750.66 53
4750.81 53
4750.97 54
4751.13 55
4751.29 56
4751.45 57
4751.60 58
4751.76 58
4751.92 58
4752.08 59
4752.24 61
4752.39 63
4752.55 66
4752.71 68
4752.87 71
4753.03 72
4753.19 73
4753.34 73
4753.50 73
4753.66 72
4753.82 72
4753.98 72
4754.13 71
4754.29 70
4754.45 68
4754.61 66
4754.77 64
4754.92 61
4755.08 58
4755.24 56
4755.40 53
4755.56 50
4755.72 47
4755.87 45
4756.03 45
4756.19 45
4756.35 47
4756.51 50
4756.66 53
4756.82 56
4756.98 58
4757.14 59
4757.30 59
4757.45 56
4757.61 52
4757.77 47
4757.93 40
4758.09 34
4758.25 27
4758.40 22
4758.56 18
4758.72 16
4758.88 17
4759.04 19
4759.19 22
4759.35 25
4759.51 28
4759.67 30
4759.83 32
4759.99 35
4760.14 41
4760.30 49
4760.46 61
4760.62 75
4760.78 90
4760.93 104
4761.09 117
4761.25 128
4761.41 137
4761.57 143
4761.73 147
4761.88 149
4762.04 150
4762.20 149
4762.36 146
4762.52 142
4762.68 137
4762.83 132
4762.99 127
4763.15 124
4763.31 122
4763.47 121
4763.62 120
4763.78 118
4763.94 116
4764.10 112
4764.26 108
4764.42 104
4764.57 99
4764.73 95
4764.89 91
4765.05 87
4765.21 84
4765.37 82
4765.52 80
4765.68 79
4765.84 79
4766.00 80
4766.16 80
4766.32 79
4766.47 78
4766.63 76
4766.79 74
4766.95 73
4767.11 73
4767.27 74
4767.42 76
4767.58 79
4767.74 81
4767.90 81
4768.06 80
4768.22 78
4768.37 75
4768.53 73
4768.69 74
4768.85 79
4769.01 86
4769.17 96
4769.32 107
4769.48 119
4769.64 129
4769.80 136
4769.96 140
4770.12 142
4770.27 140
4770.43 137
4770.59 133
4770.75 128
4770.91 124
4771.07 121
4771.22 119
4771.38 117
4771.54 116
4771.70 114
4771.86 112
4772.02 109
4772.17 107
4772.33 105
4772.49 105
4772.65 107
4772.81 111
4772.97 115
4773.13 120
4773.28 123
4773.44 124
4773.60 123
4773.76 120
4773.92 116
4774.08 111
4774.23 107
4774.39 104
4774.55 102
4774.71 101
4774.87 99
4775.03 96
4775.18 91
4775.34 86
4775.50 80
4775.66 74
4775.82 70
4775.98 69
4776.14 71
4776.29 76
4776.45 84
4776.61 92
4776.77 101
4776.93 110
4777.09 117
4777.24 122
4777.40 125
4777.56 127
4777.72 127
4777.88 126
4778.04 123
4778.20 117
4778.35 110
4778.51 103
4778.67 95
4778.83 89
4778.99 86
4779.15 87
4779.31 90
4779.46 95
4779.62 101
4779.78 106
4779.94 110
4780.10 112
4780.26 112
4780.42 113
4780.57 113
4780.73 114
4780.89 116
4781.05 117
4781.21 118
4781.37 117
4781.52 115
4781.68 111
4781.84 107
4782.00 101
4782.16 96
4782.32 90
4782.48 85
4782.63 80
4782.79 75
4782.95 71
4783.11 67
4783.27 63
4783.43 59
4783.59 56
4783.75 53
4783.90 52
4784.06 52
4784.22 55
4784.38 60
4784.54 67
4784.70 74
4784.86 80
4785.01 84
4785.17 86
4785.33 85
4785.49 81
4785.65 76
4785.81 70
4785.97 65
4786.12 61
4786.28 59
4786.44 58
4786.60 57
4786.76 57
4786.92 56
4787.08 54
4787.23 52
4787.39 49
4787.55 46
4787.71 44
4787.87 44
4788.03 45
4788.19 48
4788.35 52
4788.50 57
4788.66 61
4788.82 65
4788.98 67
4789.14 67
4789.30 66
4789.46 64
4789.61 61
4789.77 57
4789.93 53
4790.09 50
4790.25 47
4790.41 45
4790.57 43
4790.73 42
4790.88 42
4791.04 41
4791.20 40
4791.36 39
4791.52 38
4791.68 37
4791.84 37
4792.00 37
4792.15 36
4792.31 35
4792.47 33
4792.63 30
4792.79 27
4792.95 23
4793.11 19
4793.27 17
4793.42 16
4793.58 17
4793.74 20
4793.90 24
4794.06 28
4794.22 32
4794.38 37
4794.54 41
4794.69 45
4794.85 50
4795.01 54
4795.17 59
4795.33 62
4795.49 66
4795.65 68
4795.81 70
4795.96 71
4796.12 72
4796.28 73
4796.44 75
4796.60 75
4796.76 75
4796.92 73
4797.08 70
4797.24 67
4797.39 64
4797.55 62
4797.71 62
4797.87 63
4798.03 67
4798.19 72
4798.35 78
4798.51 82
4798.66 86
4798.82 87
4798.98 87
4799.14 84
4799.30 80
4799.46 75
4799.62 71
4799.78 66
4799.94 62
4800.09 59
4800.25 56
4800.41 54
4800.57 53
4800.73 52
4800.89 52
4801.05 53
4801.21 55
4801.37 58
4801.52 63
4801.68 67
4801.84 71
4802.00 72
4802.16 72
4802.32 68
4802.48 63
4802.64 56
4802.80 50
4802.95 44
4803.11 39
4803.27 36
4803.43 33
4803.59 32
4803.75 31
4803.91 31
4804.07 31
4804.23 33
4804.38 35
4804.54 37
4804.70 40
4804.86 42
4805.02 43
4805.18 42
4805.34 40
4805.50 36
4805.66 31
4805.82 26
4805.97 21
4806.13 16
4806.29 13
4806.45 12
4806.61 11
4806.77 10
4806.93 10
4807.09 10
4807.25 8
4807.40 6
4807.56 2
4807.72 0
4807.88 0
4808.04 0
4808.20 0
4808.36 0
4808.52 0
4808.68 0
4808.84 4
4808.99 13
4809.15 21
4809.31 29
4809.47 34
4809.63 37
4809.79 39
4809.95 40
4810.11 42
4810.27 46
4810.43 53
4810.59 60
4810.74 68
4810.90 75
4811.06 80
4811.22 82
4811.38 81
4811.54 77
4811.70 72
4811.86 67
4812.02 64
4812.18 63
4812.33 65
4812.49 69
4812.65 73
4812.81 78
4812.97 81
4813.13 83
4813.29 83
4813.45 81
4813.61 78
4813.77 75
4813.93 71
4814.08 66
4814.24 61
4814.40 55
4814.56 49
4814.72 41
4814.88 33
4815.04 24
4815.20 16
4815.36 10
4815.52 6
4815.68 6
4815.83 8
4815.99 14
4816.15 22
4816.31 31
4816.47 40
4816.63 47
4816.79 53
4816.95 56
4817.11 57
4817.27 56
4817.43 54
4817.59 50
4817.74 47
4817.90 44
4818.06 43
4818.22 43
4818.38 43
4818.54 44
4818.70 45
4818.86 46
4819.02 46
4819.18 46
4819.34 45
4819.50 45
4819.65 45
4819.81 45
4819.97 44
4820.13 43
4820.29 40
4820.45 38
4820.61 35
4820.77 32
4820.93 31
4821.09 30
4821.25 31
4821.41 32
4821.57 34
4821.72 35
4821.88 36
4822.04 37
4822.20 38
4822.36 39
4822.52 40
4822.68 43
4822.84 48
4823.00 53
4823.16 58
4823.32 63
4823.48 68
4823.64 71
4823.79 72
4823.95 72
4824.11 71
4824.27 68
4824.43 64
4824.59 60
4824.75 56
4824.91 54
4825.07 53
4825.23 53
4825.39 55
4825.55 57
4825.71 60
4825.87 62
4826.02 63
4826.18 61
4826.34 58
4826.50 52
4826.66 45
4826.82 37
4826.98 29
4827.14 22
4827.30 17
4827.46 15
4827.62 14
4827.78 15
4827.94 17
4828.10 20
4828.25 23
4828.41 25
4828.57 26
4828.73 27
4828.89 27
4829.05 27
4829.21 27
4829.37 27
4829.53 28
4829.69 30
4829.85 31
4830.01 31
4830.17 29
4830.33 26
4830.49 21
4830.64 14
4830.80 6
4830.96 0
4831.12 0
4831.28 0
4831.44 0
4831.60 0
4831.76 0
4831.92 0
4832.08 0
4832.24 1
4832.40 8
4832.56 14
4832.72 19
4832.88 21
4833.04 20
4833.20 17
4833.35 12
4833.51 6
4833.67 2
4833.83 0
4833.99 1
4834.15 5
4834.31 12
4834.47 22
4834.63 32
4834.79 43
4834.95 53
4835.11 62
4835.27 70
4835.43 75
4835.59 78
4835.75 80
4835.91 79
4836.07 78
4836.22 76
4836.38 74
4836.54 71
4836.70 68
4836.86 66
4837.02 64
4837.18 62
4837.34 62
4837.50 62
4837.66 64
4837.82 67
4837.98 72
4838.14 78
4838.30 85
4838.46 93
4838.62 101
4838.78 108
4838.94 113
4839.10 117
4839.25 118
4839.41 118
4839.57 115
4839.73 112
4839.89 109
4840.05 106
4840.21 104
4840.37 103
4840.53 105
4840.69 108
4840.85 112
4841.01 117
4841.17 121
4841.33 125
4841.49 127
4841.65 127
4841.81 127
4841.97 125
4842.13 124
4842.29 122
4842.45 120
4842.61 118
4842.76 115
4842.92 111
4843.08 107
4843.24 102
4843.40 96
4843.56 89
4843.72 82
4843.88 73
4844.04 65
4844.20 56
4844.36 49
4844.52 43
4844.68 41
4844.84 41
4845.00 44
4845.16 48
4845.32 53
4845.48 58
4845.64 63
4845.80 66
4845.96 70
4846.12 73
4846.28 78
4846.44 82
4846.60 88
4846.75 93
4846.91 98
4847.07 102
4847.23 106
4847.39 108
4847.55 110
4847.71 110
4847.87 110
4848.03 109
4848.19 107
4848.35 104
4848.51 100
4848.67 95
4848.83 89
4848.99 83
4849.15 75
4849.31 66
4849.47 57
4849.63 47
4849.79 37
4849.95 28
4850.11 21
4850.27 16
4850.43 15
4850.59 16
4850.75 20
4850.91 26
4851.07 35
4851.23 44
4851.39 54
4851.55 64
4851.70 74
4851.86 83
4852.02 91
4852.18 97
4852.34 102
4852.50 105
4852.66 106
4852.82 104
4852.98 101
4853.14 96
4853.30 90
4853.46 83
4853.62 77
4853.78 71
4853.94 66
4854.10 63
4854.26 60
4854.42 59
4854.58 58
4854.74 59
4854.90 61
4855.06 63
4855.22 66
4855.38 70
4855.54 73
4855.70 75
4855.86 75
4856.02 73
4856.18 69
4856.34 65
4856.50 61
4856.66 59
4856.82 59
4856.98 62
4857.14 66
4857.30 71
4857.46 76
4857.62 80
4857.78 82
4857.94 83
4858.10 82
4858.26 80
4858.42 77
4858.58 73
4858.74 70
4858.89 67
4859.05 65
4859.21 63
4859.37 62
4859.53 61
4859.69 59
4859.85 58
4860.01 56
4860.17 54
4860.33 52
4860.49 52
4860.65 52
4860.81 54
4860.97 57
4861.13 60
4861.29 63
4861.45 67
4861.61 69
4861.77 71
4861.93 73
4862.09 73
4862.25 72
4862.41 71
4862.57 70
4862.73 69
4862.89 68
4863.05 68
4863.21 68
4863.37 70
4863.53 72
4863.69 76
4863.85 81
4864.01 87
4864.17 94
4864.33 102
4864.49 110
4864.65 116
4864.81 121
4864.97 124
4865.13 124
4865.29 123
4865.45 119
4865.61 114
4865.77 107
4865.93 99
4866.09 91
4866.25 81
4866.41 72
4866.57 63
4866.73 56
4866.89 51
4867.05 48
4867.21 49
4867.37 51
4867.53 56
4867.69 63
4867.85 71
4868.01 79
4868.17 87
4868.33 95
4868.49 101
4868.65 106
4868.81 111
4868.97 114
4869.13 117
4869.29 119
4869.45 121
4869.61 122
4869.77 124
4869.93 125
4870.09 126
4870.25 126
4870.41 126
4870.57 126
4870.73 125
4870.89 124
4871.05 123
4871.21 121
4871.37 119
4871.53 117
4871.69 114
4871.85 110
4872.01 107
4872.17 103
4872.33 99
4872.49 96
4872.65 93
4872.81 90
4872.97 87
4873.13 85
4873.29 83
4873.45 80
4873.61 77
4873.77 74
4873.93 70
4874.09 67
4874.25 64
4874.41 60
4874.57 57
4874.73 54
4874.89 51
4875.05 48
4875.21 47
4875.37 46
4875.53 45
4875.69 46
4875.85 46
4876.01 45
4876.17 44
4876.33 42
4876.49 40
4876.65 37
4876.81 35
4876.97 34
4877.13 35
4877.29 37
4877.45 40
4877.61 43
4877.77 46
4877.93 48
4878.09 48
4878.25 47
4878.41 44
4878.57 42
4878.73 40
4878.90 39
4879.06 39
4879.22 40
4879.38 42
4879.54 44
4879.70 47
4879.86 49
4880.02 51
4880.18 53
4880.34 55
4880.50 57
4880.66 60
4880.82 62
4880.98 64
4881.14 65
4881.30 67
4881.46 69
4881.62 71
4881.78 73
4881.94 76
4882.10 80
4882.26 85
4882.42 91
4882.58 98
4882.74 107
4882.90 116
4883.06 126
4883.22 135
4883.38 144
4883.54 151
4883.70 156
4883.86 160
4884.02 162
4884.18 162
4884.34 162
4884.50 161
4884.66 160
4884.82 158
4884.98 155
4885.14 151
4885.30 146
4885.46 140
4885.62 134
4885.78 128
4885.94 123
4886.11 119
4886.27 116
4886.43 114
4886.59 114
4886.75 114
4886.91 115
4887.07 117
4887.23 120
4887.39 122
4887.55 123
4887.71 124
4887.87 122
4888.03 120
4888.19 116
4888.35 111
4888.51 106
4888.67 100
4888.83 95
4888.99 90
4889.15 84
4889.31 79
4889.47 74
4889.63 69
4889.79 64
4889.95 60
4890.11 56
4890.27 51
4890.43 46
4890.59 41
4890.75 35
4890.92 30
4891.08 25
4891.24 22
4891.40 20
4891.56 20
4891.72 21
4891.88 23
4892.04 25
4892.20 27
4892.36 27
4892.52 27
4892.68 24
4892.84 21
4893.00 16
4893.16 11
4893.32 6
4893.48 2
4893.64 0
4893.80 0
4893.96 0
4894.12 0
4894.28 3
4894.44 7
4894.60 11
4894.76 15
4894.92 20
4895.09 24
4895.25 27
4895.41 29
4895.57 29
4895.73 28
4895.89 27
4896.05 25
4896.21 24
4896.37 26
4896.53 31
4896.69 39
4896.85 50
4897.01 62
4897.17 73
4897.33 82
4897.49 89
4897.65 92
4897.81 92
4897.97 90
4898.13 87
4898.29 85
4898.46 84
4898.62 84
4898.78 86
4898.94 88
4899.10 90
4899.26 93
4899.42 94
4899.58 96
4899.74 98
4899.90 99
4900.06 100
4900.22 100
4900.38 100
4900.54 99
4900.70 97
4900.86 95
4901.02 92
4901.18 89
4901.34 85
4901.50 81
4901.67 76
4901.83 71
4901.99 66
4902.15 61
4902.31 57
4902.47 53
4902.63 51
4902.79 50
4902.95 50
4903.11 50
4903.27 50
4903.43 51
4903.59 51
4903.75 52
4903.91 53
4904.07 54
4904.23 57
4904.39 60
4904.56 63
4904.72 66
4904.88 68
4905.04 68
4905.20 67
4905.36 65
4905.52 62
4905.68 58
4905.84 55
4906.00 52
4906.16 52
4906.32 52
4906.48 54
4906.64 57
4906.80 60
4906.96 63
4907.13 64
4907.29 64
4907.45 62
4907.61 58
4907.77 53
4907.93 48
4908.09 42
4908.25 38
4908.41 35
4908.57 33
4908.73 32
4908.89 32
4909.05 32
4909.21 32
4909.37 32
4909.53 31
4909.70 30
4909.86 28
4910.02 27
4910.18 25
4910.34 24
4910.50 22
4910.66 21
4910.82 19
4910.98 19
4911.14 20
4911.30 21
4911.46 24
4911.62 27
4911.78 29
4911.95 31
4912.11 32
4912.27 33
4912.43 33
4912.59 32
4912.75 33
4912.91 34
4913.07 35
4913.23 37
4913.39 38
4913.55 38
4913.71 36
4913.87 35
4914.03 33
4914.20 33
4914.36 34
4914.52 35
4914.68 37
4914.84 39
4915.00 39
4915.16 37
4915.32 33
4915.48 28
4915.64 21
4915.80 14
4915.96 7
4916.12 0
4916.29 0
4916.45 0
4916.61 0
4916.77 0
4916.93 0
4917.09 0
4917.25 0
4917.41 0
4917.57 10
4917.73 19
4917.89 28
4918.05 34
4918.21 39
4918.38 42
4918.54 43
4918.70 45
4918.86 48
4919.02 51
4919.18 55
4919.34 59
4919.50 63
4919.66 66
4919.82 67
4919.98 66
4920.14 63
4920.31 58
4920.47 51
4920.63 45
4920.79 38
4920.95 32
4921.11 26
4921.27 21
4921.43 17
4921.59 14
4921.75 13
4921.91 15
4922.08 19
4922.24 25
4922.40 34
4922.56 43
4922.72 51
4922.88 58
4923.04 63
4923.20 65
4923.36 65
4923.52 62
4923.68 58
4923.84 54
4924.01 50
4924.17 46
4924.33 42
4924.49 39
4924.65 35
4924.81 31
4924.97 28
4925.13 25
4925.29 22
4925.45 22
4925.61 23
4925.78 26
4925.94 30
4926.10 35
4926.26 40
4926.42 45
4926.58 49
4926.74 53
4926.90 56
4927.06 58
4927.22 60
4927.39 62
4927.55 62
4927.71 62
4927.87 60
4928.03 57
4928.19 55
4928.35 52
4928.51 50
4928.67 48
4928.83 48
4929.00 49
4929.16 51
4929.32 53
4929.48 56
4929.64 59
4929.80 62
4929.96 66
4930.12 69
4930.28 74
4930.44 80
4930.61 89
4930.77 99
4930.93 110
4931.09 121
4931.25 132
4931.41 142
4931.57 150
4931.73 156
4931.89 160
4932.05 163
4932.22 164
4932.38 164
4932.54 162
4932.70 159
4932.86 154
4933.02 148
4933.18 141
4933.34 134
4933.50 127
4933.66 122
4933.83 119
4933.99 119
4934.15 122
4934.31 126
4934.47 131
4934.63 135
4934.79 137
4934.95 136
4935.11 133
4935.28 128
4935.44 122
4935.60 116
4935.76 111
4935.92 107
4936.08 105
4936.24 104
4936.40 104
4936.56 105
4936.73 106
4936.89 107
4937.05 109
4937.21 112
4937.37 116
4937.53 119
4937.69 123
4937.85 126
4938.01 130
4938.18 134
4938.34 138
4938.50 144
4938.66 152
4938.82 160
4938.98 168
4939.14 176
4939.30 183
4939.46 187
4939.63 188
4939.79 188
4939.95 186
4940.11 184
4940.27 182
4940.43 182
4940.59 182
4940.75 184
4940.92 185
4941.08 186
4941.24 186
4941.40 185
4941.56 183
4941.72 182
4941.88 180
4942.04 178
4942.20 174
4942.37 168
4942.53 160
4942.69 148
4942.85 134
4943.01 118
4943.17 102
4943.33 87
4943.49 74
4943.66 63
4943.82 56
4943.98 51
4944.14 50
4944.30 51
4944.46 54
4944.62 57
4944.78 60
4944.95 62
4945.11 63
4945.27 61
4945.43 59
4945.59 55
4945.75 51
4945.91 49
4946.07 47
4946.24 48
4946.40 49
4946.56 51
4946.72 54
4946.88 55
4947.04 56
4947.20 56
4947.36 55
4947.53 54
4947.69 53
4947.85 53
4948.01 53
4948.17 55
4948.33 56
4948.49 58
4948.66 59
4948.82 58
4948.98 57
4949.14 55
4949.30 52
4949.46 48
4949.62 44
4949.78 41
4949.95 39
4950.11 37
4950.27 37
4950.43 37
4950.59 39
4950.75 40
4950.91 42
4951.08 44
4951.24 47
4951.40 49
4951.56 53
4951.72 58
4951.88 63
4952.04 69
4952.20 76
4952.37 83
4952.53 88
4952.69 92
4952.85 94
4953.01 94
4953.17 93
4953.33 91
4953.50 89
4953.66 88
4953.82 87
4953.98 88
4954.14 89
4954.30 90
4954.46 89
4954.63 88
4954.79 85
4954.95 81
4955.11 77
4955.27 73
4955.43 69
4955.59 66
4955.76 62
4955.92 58
4956.08 54
4956.24 50
4956.40 47
4956.56 44
4956.72 43
4956.89 44
4957.05 47
4957.21 51
4957.37 56
4957.53 60
4957.69 64
4957.85 65
4958.02 65
4958.18 62
4958.34 59
4958.50 55
4958.66 52
4958.82 49
4958.98 47
4959.15 45
4959.31 44
4959.47 43
4959.63 42
4959.79 41
4959.95 40
4960.11 40
4960.28 42
4960.44 45
4960.60 50
4960.76 57
4960.92 65
4961.08 73
4961.25 80
4961.41 86
4961.57 91
4961.73 94
4961.89 95
4962.05 94
4962.21 92
4962.38 88
4962.54 82
4962.70 76
4962.86 68
4963.02 60
4963.18 52
4963.35 44
4963.51 36
4963.67 30
4963.83 23
4963.99 17
4964.15 11
4964.31 5
4964.48 0
4964.64 0
4964.80 0
4964.96 0
4965.12 0
4965.28 0
4965.45 0
4965.61 0
4965.77 0
4965.93 5
4966.09 14
4966.25 23
4966.42 33
4966.58 42
4966.74 50
4966.90 56
4967.06 59
4967.22 61
4967.38 61
4967.55 61
4967.71 61
4967.87 64
4968.03 68
4968.19 75
4968.35 85
4968.52 95
4968.68 106
4968.84 115
4969.00 123
4969.16 128
4969.32 133
4969.49 137
4969.65 142
4969.81 148
4969.97 155
4970.13 163
4970.29 169
4970.46 174
4970.62 175
4970.78 173
4970.94 168
4971.10 162
4971.26 155
4971.43 149
4971.59 143
4971.75 139
4971.91 134
4972.07 129
4972.23 124
4972.40 118
4972.56 113
4972.72 109
4972.88 106
4973.04 106
4973.20 107
4973.37 108
4973.53 110
4973.69 111
4973.85 110
4974.01 110
4974.17 110
4974.34 110
4974.50 113
4974.66 116
4974.82 119
4974.98 123
4975.15 126
4975.31 128
4975.47 129
4975.63 129
4975.79 128
4975.95 125
4976.12 121
4976.28 115
4976.44 108
4976.60 100
4976.76 92
4976.92 85
4977.09 79
4977.25 75
4977.41 74
4977.57 74
4977.73 76
4977.90 79
4978.06 82
4978.22 86
4978.38 89
4978.54 92
4978.70 94
4978.87 95
4979.03 95
4979.19 94
4979.35 91
4979.51 88
4979.68 83
4979.84 78
4980.00 73
4980.16 68
4980.32 64
4980.48 61
4980.65 59
4980.81 60
4980.97 63
4981.13 69
4981.29 77
4981.46 86
4981.62 94
4981.78 101
4981.94 106
4982.10 109
4982.26 109
4982.43 108
4982.59 106
4982.75 105
4982.91 104
4983.07 106
4983.24 109
4983.40 114
4983.56 121
4983.72 131
4983.88 143
4984.04 156
4984.21 170
4984.37 184
4984.53 196
4984.69 207
4984.85 215
4985.02 220
4985.18 221
4985.34 221
4985.50 218
4985.66 214
4985.83 209
4985.99 205
4986.15 203
4986.31 202
4986.47 203
[truncated: 729,274 more chars]
