# Supplementary material for: Methylobacterium Species Promoting Rice and Barley Growth and Interaction Specificity Revealed with Whole-Cell Matrix-Assisted Laser Desorption / Ionization-Time-of-Flight Mass Spectrometry (MALDI-TOF/MS) Analysis
Source: PLoS One. 2015 Jun 8;10(6):e0129509. doi: 10.1371/journal.pone.0129509 (PMC4460032; doi:10.1371/journal.pone.0129509)
Supplement: S3 Data — (ZIP) [file pone.0129509.s003.zip › Supplementary data 3 (ms from barley)/7c.txt]

779.92 0
779.98 0
780.05 0
780.11 0
780.18 0
780.24 0
780.30 0
780.37 0
780.43 0
780.50 0
780.56 0
780.62 0
780.69 0
780.75 0
780.82 0
780.88 0
780.94 0
781.01 0
781.07 0
781.14 0
781.20 0
781.26 0
781.33 0
781.39 0
781.46 0
781.52 0
781.59 0
781.65 0
781.71 0
781.78 0
781.84 0
781.91 0
781.97 0
782.03 0
782.10 0
782.16 0
782.23 0
782.29 0
782.35 0
782.42 0
782.48 0
782.55 0
782.61 0
782.67 0
782.74 0
782.80 0
782.87 0
782.93 0
782.99 0
783.06 0
783.12 0
783.19 0
783.25 0
783.32 0
783.38 0
783.44 0
783.51 0
783.57 0
783.64 0
783.70 0
783.76 0
783.83 0
783.89 0
783.96 0
784.02 0
784.09 0
784.15 0
784.21 0
784.28 0
784.34 0
784.41 0
784.47 0
784.53 0
784.60 0
784.66 0
784.73 0
784.79 0
784.86 0
784.92 0
784.98 0
785.05 0
785.11 0
785.18 0
785.24 0
785.30 0
785.37 0
785.43 0
785.50 0
785.56 0
785.63 0
785.69 0
785.75 0
785.82 0
785.88 0
785.95 0
786.01 0
786.08 0
786.14 0
786.20 0
786.27 0
786.33 0
786.40 0
786.46 0
786.52 0
786.59 0
786.65 0
786.72 0
786.78 0
786.85 0
786.91 0
786.97 0
787.04 0
787.10 0
787.17 0
787.23 0
787.30 0
787.36 0
787.42 0
787.49 0
787.55 0
787.62 0
787.68 0
787.75 0
787.81 0
787.87 0
787.94 0
788.00 0
788.07 0
788.13 0
788.20 0
788.26 0
788.33 0
788.39 0
788.45 0
788.52 0
788.58 0
788.65 0
788.71 0
788.78 0
788.84 0
788.90 0
788.97 0
789.03 0
789.10 0
789.16 0
789.23 0
789.29 0
789.35 0
789.42 0
789.48 0
789.55 0
789.61 0
789.68 0
789.74 0
789.81 0
789.87 0
789.93 0
790.00 0
790.06 0
790.13 0
790.19 0
790.26 0
790.32 0
790.38 0
790.45 0
790.51 0
790.58 0
790.64 0
790.71 0
790.77 0
790.84 0
790.90 0
790.96 0
791.03 0
791.09 0
791.16 0
791.22 0
791.29 0
791.35 0
791.42 0
791.48 0
791.54 0
791.61 0
791.67 0
791.74 0
791.80 0
791.87 0
791.93 0
792.00 0
792.06 0
792.13 0
792.19 0
792.25 0
792.32 0
792.38 0
792.45 0
792.51 0
792.58 0
792.64 0
792.71 0
792.77 0
792.83 0
792.90 0
792.96 0
793.03 0
793.09 0
793.16 0
793.22 0
793.29 0
793.35 0
793.42 0
793.48 0
793.54 0
793.61 0
793.67 0
793.74 0
793.80 0
793.87 0
793.93 0
794.00 0
794.06 0
794.13 0
794.19 0
794.25 0
794.32 0
794.38 0
794.45 0
794.51 0
794.58 0
794.64 0
794.71 0
794.77 0
794.84 0
794.90 0
794.96 0
795.03 0
795.09 0
795.16 0
795.22 0
795.29 0
795.35 0
795.42 0
795.48 0
795.55 0
795.61 0
795.68 0
795.74 0
795.80 0
795.87 0
795.93 0
796.00 0
796.06 0
796.13 0
796.19 0
796.26 0
796.32 0
796.39 0
796.45 0
796.52 0
796.58 0
796.65 0
796.71 0
796.77 0
796.84 0
796.90 0
796.97 0
797.03 0
797.10 0
797.16 0
797.23 0
797.29 0
797.36 0
797.42 0
797.49 0
797.55 0
797.62 0
797.68 0
797.74 0
797.81 0
797.87 0
797.94 0
798.00 0
798.07 0
798.13 0
798.20 0
798.26 0
798.33 0
798.39 0
798.46 0
798.52 0
798.59 0
798.65 0
798.72 0
798.78 0
798.85 0
798.91 0
798.97 0
799.04 0
799.10 0
799.17 0
799.23 0
799.30 0
799.36 0
799.43 0
799.49 0
799.56 0
799.62 0
799.69 0
799.75 0
799.82 0
799.88 0
799.95 0
800.01 0
800.08 0
800.14 0
800.21 0
800.27 0
800.34 0
800.40 0
800.47 0
800.53 0
800.59 0
800.66 0
800.72 0
800.79 0
800.85 0
800.92 0
800.98 0
801.05 0
801.11 0
801.18 0
801.24 0
801.31 0
801.37 0
801.44 0
801.50 0
801.57 0
801.63 0
801.70 0
801.76 0
801.83 0
801.89 0
801.96 0
802.02 0
802.09 0
802.15 0
802.22 0
802.28 0
802.35 0
802.41 0
802.48 0
802.54 0
802.61 0
802.67 0
802.74 0
802.80 0
802.87 0
802.93 0
803.00 0
803.06 0
803.13 0
803.19 0
803.25 0
803.32 0
803.38 0
803.45 0
803.51 0
803.58 0
803.64 0
803.71 0
803.77 0
803.84 0
803.90 0
803.97 0
804.03 0
804.10 0
804.16 0
804.23 0
804.29 0
804.36 0
804.42 0
804.49 0
804.55 0
804.62 0
804.68 0
804.75 0
804.81 0
804.88 0
804.94 0
805.01 0
805.07 0
805.14 0
805.20 0
805.27 0
805.33 0
805.40 0
805.46 0
805.53 0
805.59 0
805.66 0
805.72 0
805.79 0
805.85 0
805.92 0
805.98 0
806.05 0
806.11 0
806.18 0
806.24 0
806.31 0
806.37 0
806.44 0
806.50 0
806.57 0
806.64 0
806.70 0
806.77 0
806.83 0
806.90 0
806.96 0
807.03 0
807.09 0
807.16 0
807.22 0
807.29 0
807.35 0
807.42 0
807.48 0
807.55 0
807.61 0
807.68 0
807.74 0
807.81 0
807.87 0
807.94 0
808.00 0
808.07 0
808.13 0
808.20 0
808.26 0
808.33 0
808.39 0
808.46 0
808.52 0
808.59 0
808.65 0
808.72 0
808.78 0
808.85 0
808.91 0
808.98 0
809.04 0
809.11 0
809.17 0
809.24 0
809.31 0
809.37 0
809.44 0
809.50 0
809.57 0
809.63 0
809.70 0
809.76 0
809.83 0
809.89 0
809.96 0
810.02 0
810.09 0
810.15 0
810.22 0
810.28 0
810.35 0
810.41 0
810.48 0
810.54 0
810.61 0
810.67 0
810.74 0
810.81 0
810.87 0
810.94 0
811.00 0
811.07 0
811.13 0
811.20 0
811.26 0
811.33 0
811.39 0
811.46 0
811.52 0
811.59 0
811.65 0
811.72 0
811.78 0
811.85 0
811.91 0
811.98 0
812.05 0
812.11 0
812.18 0
812.24 0
812.31 0
812.37 0
812.44 0
812.50 0
812.57 0
812.63 0
812.70 0
812.76 0
812.83 0
812.89 0
812.96 0
813.02 0
813.09 0
813.16 0
813.22 0
813.29 0
813.35 0
813.42 0
813.48 0
813.55 0
813.61 0
813.68 0
813.74 0
813.81 0
813.87 0
813.94 0
814.00 0
814.07 0
814.14 0
814.20 0
814.27 0
814.33 0
814.40 0
814.46 0
814.53 0
814.59 0
814.66 0
814.72 0
814.79 0
814.85 0
814.92 0
814.99 0
815.05 0
815.12 0
815.18 0
815.25 0
815.31 0
815.38 0
815.44 0
815.51 0
815.57 0
815.64 0
815.71 0
815.77 0
815.84 0
815.90 0
815.97 0
816.03 0
816.10 0
816.16 0
816.23 0
816.29 0
816.36 0
816.43 0
816.49 0
816.56 0
816.62 0
816.69 0
816.75 0
816.82 0
816.88 0
816.95 0
817.01 0
817.08 0
817.15 0
817.21 0
817.28 0
817.34 0
817.41 0
817.47 0
817.54 0
817.60 0
817.67 0
817.74 0
817.80 0
817.87 0
817.93 0
818.00 0
818.06 0
818.13 0
818.19 0
818.26 0
818.32 0
818.39 0
818.46 0
818.52 0
818.59 0
818.65 0
818.72 0
818.78 0
818.85 0
818.91 0
818.98 0
819.05 0
819.11 0
819.18 0
819.24 0
819.31 0
819.37 0
819.44 0
819.51 0
819.57 0
819.64 0
819.70 0
819.77 0
819.83 0
819.90 0
819.96 0
820.03 0
820.10 0
820.16 0
820.23 0
820.29 0
820.36 0
820.42 0
820.49 0
820.55 0
820.62 0
820.69 0
820.75 0
820.82 0
820.88 0
820.95 0
821.01 0
821.08 0
821.15 0
821.21 0
821.28 0
821.34 0
821.41 0
821.47 0
821.54 0
821.61 0
821.67 0
821.74 0
821.80 0
821.87 0
821.93 0
822.00 0
822.07 0
822.13 0
822.20 0
822.26 0
822.33 0
822.39 0
822.46 0
822.52 0
822.59 0
822.66 0
822.72 0
822.79 0
822.85 0
822.92 0
822.99 0
823.05 0
823.12 0
823.18 0
823.25 0
823.31 0
823.38 0
823.45 0
823.51 0
823.58 0
823.64 0
823.71 0
823.77 0
823.84 0
823.91 0
823.97 0
824.04 0
824.10 0
824.17 0
824.23 0
824.30 0
824.37 0
824.43 0
824.50 0
824.56 0
824.63 0
824.69 0
824.76 0
824.83 0
824.89 0
824.96 0
825.02 0
825.09 0
825.16 0
825.22 0
825.29 0
825.35 0
825.42 0
825.48 0
825.55 0
825.62 0
825.68 0
825.75 0
825.81 0
825.88 0
825.95 0
826.01 0
826.08 0
826.14 0
826.21 0
826.27 0
826.34 0
826.41 0
826.47 0
826.54 0
826.60 0
826.67 0
826.74 0
826.80 0
826.87 0
826.93 0
827.00 0
827.07 0
827.13 0
827.20 0
827.26 0
827.33 0
827.39 0
827.46 0
827.53 0
827.59 0
827.66 0
827.72 0
827.79 0
827.86 0
827.92 0
827.99 0
828.05 0
828.12 0
828.19 0
828.25 0
828.32 0
828.38 0
828.45 0
828.52 0
828.58 0
828.65 0
828.71 0
828.78 0
828.85 0
828.91 0
828.98 0
829.04 0
829.11 0
829.18 0
829.24 0
829.31 0
829.37 0
829.44 0
829.50 0
829.57 0
829.64 0
829.70 0
829.77 0
829.83 0
829.90 0
829.97 0
830.03 0
830.10 0
830.16 0
830.23 0
830.30 0
830.36 0
830.43 0
830.50 0
830.56 0
830.63 0
830.69 0
830.76 0
830.83 0
830.89 0
830.96 0
831.02 0
831.09 0
831.16 0
831.22 0
831.29 0
831.35 0
831.42 0
831.49 0
831.55 0
831.62 0
831.68 0
831.75 0
831.82 0
831.88 0
831.95 0
832.01 0
832.08 0
832.15 0
832.21 0
832.28 0
832.34 0
832.41 0
832.48 0
832.54 0
832.61 0
832.68 0
832.74 0
832.81 0
832.87 0
832.94 0
833.01 0
833.07 0
833.14 0
833.20 0
833.27 0
833.34 0
833.40 0
833.47 0
833.54 0
833.60 0
833.67 0
833.73 0
833.80 0
833.87 0
833.93 0
834.00 0
834.06 0
834.13 0
834.20 0
834.26 0
834.33 0
834.40 0
834.46 0
834.53 0
834.59 0
834.66 0
834.73 0
834.79 0
834.86 0
834.92 0
834.99 0
835.06 0
835.12 0
835.19 0
835.26 0
835.32 0
835.39 0
835.45 0
835.52 0
835.59 0
835.65 0
835.72 0
835.79 0
835.85 0
835.92 0
835.98 0
836.05 0
836.12 0
836.18 0
836.25 0
836.32 0
836.38 0
836.45 0
836.51 0
836.58 0
836.65 0
836.71 0
836.78 0
836.85 0
836.91 0
836.98 0
837.04 0
837.11 0
837.18 0
837.24 0
837.31 0
837.38 0
837.44 0
837.51 0
837.58 0
837.64 0
837.71 0
837.77 0
837.84 0
837.91 0
837.97 0
838.04 0
838.11 0
838.17 0
838.24 0
838.30 0
838.37 0
838.44 0
838.50 0
838.57 0
838.64 0
838.70 0
838.77 0
838.84 0
838.90 0
838.97 0
839.03 0
839.10 0
839.17 0
839.23 0
839.30 0
839.37 0
839.43 0
839.50 0
839.57 0
839.63 0
839.70 0
839.76 0
839.83 0
839.90 0
839.96 0
840.03 0
840.10 0
840.16 0
840.23 0
840.30 0
840.36 0
840.43 0
840.50 0
840.56 0
840.63 0
840.69 0
840.76 0
840.83 0
840.89 0
840.96 0
841.03 0
841.09 0
841.16 0
841.23 0
841.29 0
841.36 0
841.43 0
841.49 0
841.56 0
841.62 0
841.69 0
841.76 0
841.82 0
841.89 0
841.96 0
842.02 0
842.09 0
842.16 0
842.22 0
842.29 0
842.36 0
842.42 0
842.49 0
842.56 0
842.62 0
842.69 0
842.76 0
842.82 0
842.89 0
842.95 0
843.02 0
843.09 0
843.15 0
843.22 0
843.29 0
843.35 0
843.42 0
843.49 0
843.55 0
843.62 0
843.69 0
843.75 0
843.82 0
843.89 0
843.95 0
844.02 0
844.09 0
844.15 0
844.22 0
844.29 0
844.35 0
844.42 0
844.49 0
844.55 0
844.62 0
844.69 0
844.75 0
844.82 0
844.88 0
844.95 0
845.02 0
845.08 0
845.15 0
845.22 0
845.28 0
845.35 0
845.42 0
845.48 0
845.55 0
845.62 0
845.68 0
845.75 0
845.82 0
845.88 0
845.95 0
846.02 0
846.08 0
846.15 0
846.22 0
846.28 0
846.35 0
846.42 0
846.48 0
846.55 0
846.62 0
846.68 0
846.75 0
846.82 0
846.88 0
846.95 0
847.02 0
847.08 0
847.15 0
847.22 0
847.28 0
847.35 0
847.42 0
847.48 0
847.55 0
847.62 0
847.68 0
847.75 0
847.82 0
847.88 0
847.95 0
848.02 0
848.08 0
848.15 0
848.22 0
848.28 0
848.35 0
848.42 0
848.48 0
848.55 0
848.62 0
848.69 0
848.75 0
848.82 0
848.89 0
848.95 0
849.02 0
849.09 0
849.15 0
849.22 0
849.29 0
849.35 0
849.42 0
849.49 0
849.55 0
849.62 0
849.69 0
849.75 0
849.82 0
849.89 0
849.95 0
850.02 0
850.09 0
850.15 0
850.22 0
850.29 0
850.35 0
850.42 0
850.49 0
850.56 0
850.62 0
850.69 0
850.76 0
850.82 0
850.89 0
850.96 0
851.02 0
851.09 0
851.16 0
851.22 0
851.29 0
851.36 0
851.42 0
851.49 0
851.56 0
851.62 0
851.69 0
851.76 0
851.83 0
851.89 0
851.96 0
852.03 0
852.09 0
852.16 0
852.23 0
852.29 0
852.36 0
852.43 0
852.49 0
852.56 0
852.63 0
852.69 0
852.76 0
852.83 0
852.90 0
852.96 0
853.03 0
853.10 0
853.16 0
853.23 0
853.30 0
853.36 0
853.43 0
853.50 0
853.56 0
853.63 0
853.70 0
853.77 0
853.83 0
853.90 0
853.97 0
854.03 0
854.10 0
854.17 0
854.23 0
854.30 0
854.37 0
854.44 0
854.50 0
854.57 0
854.64 0
854.70 0
854.77 0
854.84 0
854.90 0
854.97 0
855.04 0
855.10 0
855.17 0
855.24 0
855.31 0
855.37 0
855.44 0
855.51 0
855.57 0
855.64 0
855.71 0
855.78 0
855.84 0
855.91 0
855.98 0
856.04 0
856.11 0
856.18 0
856.24 0
856.31 0
856.38 0
856.45 0
856.51 0
856.58 0
856.65 0
856.71 0
856.78 0
856.85 0
856.91 0
856.98 0
857.05 0
857.12 0
857.18 0
857.25 0
857.32 0
857.38 0
857.45 0
857.52 0
857.59 0
857.65 0
857.72 0
857.79 0
857.85 0
857.92 0
857.99 0
858.06 0
858.12 0
858.19 0
858.26 0
858.32 0
858.39 0
858.46 0
858.53 0
858.59 0
858.66 0
858.73 0
858.79 0
858.86 0
858.93 0
859.00 0
859.06 0
859.13 0
859.20 0
859.26 0
859.33 0
859.40 0
859.47 0
859.53 0
859.60 0
859.67 0
859.73 0
859.80 0
859.87 0
859.94 0
860.00 0
860.07 0
860.14 0
860.20 0
860.27 0
860.34 0
860.41 0
860.47 0
860.54 0
860.61 0
860.67 0
860.74 0
860.81 0
860.88 0
860.94 0
861.01 0
861.08 0
861.15 0
861.21 0
861.28 0
861.35 0
861.41 0
861.48 0
861.55 0
861.62 0
861.68 0
861.75 0
861.82 0
861.89 0
861.95 0
862.02 0
862.09 0
862.15 0
862.22 0
862.29 0
862.36 0
862.42 0
862.49 0
862.56 0
862.63 0
862.69 0
862.76 0
862.83 0
862.89 0
862.96 0
863.03 0
863.10 0
863.16 0
863.23 0
863.30 0
863.37 0
863.43 0
863.50 0
863.57 0
863.63 0
863.70 0
863.77 0
863.84 0
863.90 0
863.97 0
864.04 0
864.11 0
864.17 0
864.24 0
864.31 0
864.38 0
864.44 0
864.51 0
864.58 0
864.65 0
864.71 0
864.78 0
864.85 0
864.91 0
864.98 0
865.05 0
865.12 0
865.18 0
865.25 0
865.32 0
865.39 0
865.45 0
865.52 0
865.59 0
865.66 0
865.72 0
865.79 0
865.86 0
865.93 0
865.99 0
866.06 0
866.13 0
866.20 0
866.26 0
866.33 0
866.40 0
866.47 0
866.53 0
866.60 0
866.67 0
866.74 0
866.80 0
866.87 0
866.94 0
867.00 0
867.07 0
867.14 0
867.21 0
867.27 0
867.34 0
867.41 0
867.48 0
867.54 0
867.61 0
867.68 0
867.75 0
867.81 0
867.88 0
867.95 0
868.02 0
868.08 0
868.15 0
868.22 0
868.29 0
868.35 0
868.42 0
868.49 0
868.56 0
868.62 0
868.69 0
868.76 0
868.83 0
868.89 0
868.96 0
869.03 0
869.10 0
869.17 0
869.23 0
869.30 0
869.37 0
869.44 0
869.50 0
869.57 0
869.64 0
869.71 0
869.77 0
869.84 0
869.91 0
869.98 0
870.04 0
870.11 0
870.18 0
870.25 0
870.31 0
870.38 0
870.45 0
870.52 0
870.58 0
870.65 0
870.72 0
870.79 0
870.85 0
870.92 0
870.99 0
871.06 0
871.13 0
871.19 0
871.26 0
871.33 0
871.40 0
871.46 0
871.53 0
871.60 0
871.67 0
871.73 0
871.80 0
871.87 0
871.94 0
872.00 0
872.07 0
872.14 0
872.21 0
872.28 0
872.34 0
872.41 0
872.48 0
872.55 0
872.61 0
872.68 0
872.75 0
872.82 0
872.88 0
872.95 0
873.02 0
873.09 0
873.15 0
873.22 0
873.29 0
873.36 0
873.43 0
873.49 0
873.56 0
873.63 0
873.70 0
873.76 0
873.83 0
873.90 0
873.97 0
874.04 0
874.10 0
874.17 0
874.24 0
874.31 0
874.37 0
874.44 0
874.51 0
874.58 0
874.65 0
874.71 0
874.78 0
874.85 0
874.92 0
874.98 0
875.05 0
875.12 0
875.19 0
875.26 0
875.32 0
875.39 0
875.46 0
875.53 0
875.59 0
875.66 0
875.73 0
875.80 0
875.87 0
875.93 0
876.00 0
876.07 0
876.14 0
876.20 0
876.27 0
876.34 0
876.41 0
876.48 0
876.54 0
876.61 0
876.68 0
876.75 0
876.81 0
876.88 0
876.95 0
877.02 0
877.09 0
877.15 0
877.22 0
877.29 0
877.36 0
877.43 0
877.49 0
877.56 0
877.63 0
877.70 0
877.76 0
877.83 0
877.90 0
877.97 0
878.04 0
878.10 0
878.17 0
878.24 0
878.31 0
878.38 0
878.44 0
878.51 0
878.58 0
878.65 0
878.72 0
878.78 0
878.85 0
878.92 0
878.99 0
879.06 0
879.12 0
879.19 0
879.26 0
879.33 0
879.39 0
879.46 0
879.53 0
879.60 0
879.67 0
879.73 0
879.80 0
879.87 0
879.94 0
880.01 0
880.07 0
880.14 0
880.21 0
880.28 0
880.35 0
880.41 0
880.48 0
880.55 0
880.62 0
880.69 0
880.75 0
880.82 0
880.89 0
880.96 0
881.03 0
881.09 0
881.16 0
881.23 0
881.30 0
881.37 0
881.43 0
881.50 0
881.57 0
881.64 0
881.71 0
881.77 0
881.84 0
881.91 0
881.98 0
882.05 0
882.11 0
882.18 0
882.25 0
882.32 0
882.39 0
882.45 0
882.52 0
882.59 0
882.66 0
882.73 0
882.80 0
882.86 0
882.93 0
883.00 0
883.07 0
883.14 0
883.20 0
883.27 0
883.34 0
883.41 0
883.48 0
883.54 0
883.61 0
883.68 0
883.75 0
883.82 0
883.88 0
883.95 0
884.02 0
884.09 0
884.16 0
884.23 0
884.29 0
884.36 0
884.43 0
884.50 0
884.57 0
884.63 0
884.70 0
884.77 0
884.84 0
884.91 0
884.98 0
885.04 0
885.11 0
885.18 0
885.25 0
885.32 0
885.38 0
885.45 0
885.52 0
885.59 0
885.66 0
885.72 0
885.79 0
885.86 0
885.93 0
886.00 0
886.07 0
886.13 0
886.20 0
886.27 0
886.34 0
886.41 0
886.48 0
886.54 0
886.61 0
886.68 0
886.75 0
886.82 0
886.88 0
886.95 0
887.02 0
887.09 0
887.16 0
887.23 0
887.29 0
887.36 0
887.43 0
887.50 0
887.57 0
887.64 0
887.70 0
887.77 0
887.84 0
887.91 0
887.98 0
888.04 0
888.11 0
888.18 0
888.25 0
888.32 0
888.39 0
888.45 0
888.52 0
888.59 0
888.66 0
888.73 0
888.80 0
888.86 0
888.93 0
889.00 0
889.07 0
889.14 0
889.21 0
889.27 0
889.34 0
889.41 0
889.48 0
889.55 0
889.62 0
889.68 0
889.75 0
889.82 0
889.89 0
889.96 0
890.03 0
890.09 0
890.16 0
890.23 0
890.30 0
890.37 0
890.44 0
890.50 0
890.57 0
890.64 0
890.71 0
890.78 0
890.85 0
890.91 0
890.98 0
891.05 0
891.12 0
891.19 0
891.26 0
891.33 0
891.39 0
891.46 0
891.53 0
891.60 0
891.67 0
891.74 0
891.80 0
891.87 0
891.94 0
892.01 0
892.08 0
892.15 0
892.21 0
892.28 0
892.35 0
892.42 0
892.49 0
892.56 0
892.63 0
892.69 0
892.76 0
892.83 0
892.90 0
892.97 0
893.04 0
893.10 0
893.17 0
893.24 0
893.31 0
893.38 0
893.45 0
893.52 0
893.58 0
893.65 0
893.72 0
893.79 0
893.86 0
893.93 0
893.99 0
894.06 0
894.13 0
894.20 0
894.27 0
894.34 0
894.41 0
894.47 0
894.54 0
894.61 0
894.68 0
894.75 0
894.82 0
894.89 0
894.95 0
895.02 0
895.09 0
895.16 0
895.23 0
895.30 0
895.37 0
895.43 0
895.50 0
895.57 0
895.64 0
895.71 0
895.78 0
895.85 0
895.91 0
895.98 0
896.05 0
896.12 0
896.19 0
896.26 0
896.33 0
896.39 0
896.46 0
896.53 0
896.60 0
896.67 0
896.74 0
896.81 0
896.87 0
896.94 0
897.01 0
897.08 0
897.15 0
897.22 0
897.29 0
897.35 0
897.42 0
897.49 0
897.56 0
897.63 0
897.70 0
897.77 0
897.84 0
897.90 0
897.97 0
898.04 0
898.11 0
898.18 0
898.25 0
898.32 0
898.38 0
898.45 0
898.52 0
898.59 0
898.66 0
898.73 0
898.80 0
898.87 0
898.93 0
899.00 0
899.07 0
899.14 0
899.21 0
899.28 0
899.35 0
899.42 0
899.48 0
899.55 0
899.62 0
899.69 0
899.76 0
899.83 0
899.90 0
899.96 0
900.03 0
900.10 0
900.17 0
900.24 0
900.31 0
900.38 0
900.45 0
900.51 0
900.58 0
900.65 0
900.72 0
900.79 0
900.86 0
900.93 0
901.00 0
901.07 0
901.13 0
901.20 0
901.27 0
901.34 0
901.41 0
901.48 0
901.55 0
901.62 0
901.68 0
901.75 0
901.82 0
901.89 0
901.96 0
902.03 0
902.10 0
902.17 0
902.23 0
902.30 0
902.37 0
902.44 0
902.51 0
902.58 0
902.65 0
902.72 0
902.79 0
902.85 0
902.92 0
902.99 0
903.06 0
903.13 0
903.20 0
903.27 0
903.34 0
903.41 0
903.47 0
903.54 0
903.61 0
903.68 0
903.75 0
903.82 0
903.89 0
903.96 0
904.02 0
904.09 0
904.16 0
904.23 0
904.30 0
904.37 0
904.44 0
904.51 0
904.58 0
904.65 0
904.71 0
904.78 0
904.85 0
904.92 0
904.99 0
905.06 0
905.13 0
905.20 0
905.27 0
905.33 0
905.40 0
905.47 0
905.54 0
905.61 0
905.68 0
905.75 0
905.82 0
905.89 0
905.95 0
906.02 0
906.09 0
906.16 0
906.23 0
906.30 0
906.37 0
906.44 0
906.51 0
906.58 0
906.64 0
906.71 0
906.78 0
906.85 0
906.92 0
906.99 0
907.06 0
907.13 0
907.20 0
907.27 0
907.33 0
907.40 0
907.47 0
907.54 0
907.61 0
907.68 0
907.75 0
907.82 0
907.89 0
907.96 0
908.02 0
908.09 0
908.16 0
908.23 0
908.30 0
908.37 0
908.44 0
908.51 0
908.58 0
908.65 0
908.72 0
908.78 0
908.85 0
908.92 0
908.99 0
909.06 0
909.13 0
909.20 0
909.27 0
909.34 0
909.41 0
909.48 0
909.54 0
909.61 0
909.68 0
909.75 0
909.82 0
909.89 0
909.96 0
910.03 0
910.10 0
910.17 0
910.24 0
910.30 0
910.37 0
910.44 0
910.51 0
910.58 0
910.65 0
910.72 0
910.79 0
910.86 0
910.93 0
911.00 0
911.07 0
911.13 0
911.20 0
911.27 0
911.34 0
911.41 0
911.48 0
911.55 0
911.62 0
911.69 0
911.76 0
911.83 0
911.90 0
911.96 0
912.03 0
912.10 0
912.17 0
912.24 0
912.31 0
912.38 0
912.45 0
912.52 0
912.59 0
912.66 0
912.73 0
912.80 0
912.86 0
912.93 0
913.00 0
913.07 0
913.14 0
913.21 0
913.28 0
913.35 0
913.42 0
913.49 0
913.56 0
913.63 0
913.70 0
913.76 0
913.83 0
913.90 0
913.97 0
914.04 0
914.11 0
914.18 0
914.25 0
914.32 0
914.39 0
914.46 0
914.53 0
914.60 0
914.67 0
914.73 0
914.80 0
914.87 0
914.94 0
915.01 0
915.08 0
915.15 0
915.22 0
915.29 0
915.36 0
915.43 0
915.50 0
915.57 0
915.64 0
915.70 0
915.77 0
915.84 0
915.91 0
915.98 0
916.05 0
916.12 0
916.19 0
916.26 0
916.33 0
916.40 0
916.47 0
916.54 0
916.61 0
916.68 0
916.75 0
916.81 0
916.88 0
916.95 0
917.02 0
917.09 0
917.16 0
917.23 0
917.30 0
917.37 0
917.44 0
917.51 0
917.58 0
917.65 0
917.72 0
917.79 0
917.86 0
917.92 0
917.99 0
918.06 0
918.13 0
918.20 0
918.27 0
918.34 0
918.41 0
918.48 0
918.55 0
918.62 0
918.69 0
918.76 0
918.83 0
918.90 0
918.97 0
919.04 0
919.11 0
919.17 0
919.24 0
919.31 0
919.38 0
919.45 0
919.52 0
919.59 0
919.66 0
919.73 0
919.80 0
919.87 0
919.94 0
920.01 0
920.08 0
920.15 0
920.22 0
920.29 0
920.36 0
920.43 0
920.50 0
920.56 0
920.63 0
920.70 0
920.77 0
920.84 0
920.91 0
920.98 0
921.05 0
921.12 0
921.19 0
921.26 0
921.33 0
921.40 0
921.47 0
921.54 0
921.61 0
921.68 0
921.75 0
921.82 0
921.89 0
921.96 0
922.03 0
922.09 0
922.16 0
922.23 0
922.30 0
922.37 0
922.44 0
922.51 0
922.58 0
922.65 0
922.72 0
922.79 0
922.86 0
922.93 0
923.00 0
923.07 0
923.14 0
923.21 0
923.28 0
923.35 0
923.42 0
923.49 0
923.56 0
923.63 0
923.70 0
923.77 0
923.83 0
923.90 0
923.97 0
924.04 0
924.11 0
924.18 0
924.25 0
924.32 0
924.39 0
924.46 0
924.53 0
924.60 0
924.67 0
924.74 0
924.81 0
924.88 0
924.95 0
925.02 0
925.09 0
925.16 0
925.23 0
925.30 0
925.37 0
925.44 0
925.51 0
925.58 0
925.65 0
925.72 0
925.79 0
925.86 0
925.93 0
926.00 0
926.06 0
926.13 0
926.20 0
926.27 0
926.34 0
926.41 0
926.48 0
926.55 0
926.62 0
926.69 0
926.76 0
926.83 0
926.90 0
926.97 0
927.04 0
927.11 0
927.18 0
927.25 0
927.32 0
927.39 0
927.46 0
927.53 0
927.60 0
927.67 0
927.74 0
927.81 0
927.88 0
927.95 0
928.02 0
928.09 0
928.16 0
928.23 0
928.30 0
928.37 0
928.44 0
928.51 0
928.58 0
928.65 0
928.72 0
928.79 0
928.86 0
928.93 0
929.00 0
929.07 0
929.14 0
929.21 0
929.27 0
929.34 0
929.41 0
929.48 0
929.55 0
929.62 0
929.69 0
929.76 0
929.83 0
929.90 0
929.97 0
930.04 0
930.11 0
930.18 0
930.25 0
930.32 0
930.39 0
930.46 0
930.53 0
930.60 0
930.67 0
930.74 0
930.81 0
930.88 0
930.95 0
931.02 0
931.09 0
931.16 0
931.23 0
931.30 0
931.37 0
931.44 0
931.51 0
931.58 0
931.65 0
931.72 0
931.79 0
931.86 0
931.93 0
932.00 0
932.07 0
932.14 0
932.21 0
932.28 0
932.35 0
932.42 0
932.49 0
932.56 0
932.63 0
932.70 0
932.77 0
932.84 0
932.91 0
932.98 0
933.05 0
933.12 0
933.19 0
933.26 0
933.33 0
933.40 0
933.47 0
933.54 0
933.61 0
933.68 0
933.75 0
933.82 0
933.89 0
933.96 0
934.03 0
934.10 0
934.17 0
934.24 0
934.31 0
934.38 0
934.45 0
934.52 0
934.59 0
934.66 0
934.73 0
934.80 0
934.87 0
934.94 0
935.01 0
935.08 0
935.15 0
935.22 0
935.29 0
935.36 0
935.43 0
935.50 0
935.57 0
935.64 0
935.71 0
935.78 0
935.85 0
935.92 0
935.99 0
936.06 0
936.13 0
936.20 0
936.27 0
936.34 0
936.41 0
936.48 0
936.55 0
936.62 0
936.69 0
936.76 0
936.83 0
936.90 0
936.97 0
937.04 0
937.11 0
937.18 0
937.25 0
937.32 0
937.39 0
937.46 0
937.53 0
937.61 0
937.68 0
937.75 0
937.82 0
937.89 0
937.96 0
938.03 0
938.10 0
938.17 0
938.24 0
938.31 0
938.38 0
938.45 0
938.52 0
938.59 0
938.66 0
938.73 0
938.80 0
938.87 0
938.94 0
939.01 0
939.08 0
939.15 0
939.22 0
939.29 0
939.36 0
939.43 0
939.50 0
939.57 0
939.64 0
939.71 0
939.78 0
939.85 0
939.92 0
939.99 0
940.06 0
940.13 0
940.20 0
940.27 0
940.34 0
940.41 0
940.48 0
940.55 0
940.62 0
940.69 0
940.76 0
940.84 0
940.91 0
940.98 0
941.05 0
941.12 0
941.19 0
941.26 0
941.33 0
941.40 0
941.47 0
941.54 0
941.61 0
941.68 0
941.75 0
941.82 0
941.89 0
941.96 0
942.03 0
942.10 0
942.17 0
942.24 0
942.31 0
942.38 0
942.45 0
942.52 0
942.59 0
942.66 0
942.73 0
942.80 0
942.87 0
942.94 0
943.02 0
943.09 0
943.16 0
943.23 0
943.30 0
943.37 0
943.44 0
943.51 0
943.58 0
943.65 0
943.72 0
943.79 0
943.86 0
943.93 0
944.00 0
944.07 0
944.14 0
944.21 0
944.28 0
944.35 0
944.42 0
944.49 0
944.56 0
944.63 0
944.70 0
944.77 0
944.85 0
944.92 0
944.99 0
945.06 0
945.13 0
945.20 0
945.27 0
945.34 0
945.41 0
945.48 0
945.55 0
945.62 0
945.69 0
945.76 0
945.83 0
945.90 0
945.97 0
946.04 0
946.11 0
946.18 0
946.25 0
946.32 0
946.40 0
946.47 0
946.54 0
946.61 0
946.68 0
946.75 0
946.82 0
946.89 0
946.96 0
947.03 0
947.10 0
947.17 0
947.24 0
947.31 0
947.38 0
947.45 0
947.52 0
947.59 0
947.66 0
947.74 0
947.81 0
947.88 0
947.95 0
948.02 0
948.09 0
948.16 0
948.23 0
948.30 0
948.37 0
948.44 0
948.51 0
948.58 0
948.65 0
948.72 0
948.79 0
948.86 0
948.93 0
949.01 0
949.08 0
949.15 0
949.22 0
949.29 1
949.36 1
949.43 2
949.50 2
949.57 2
949.64 3
949.71 3
949.78 3
949.85 3
949.92 3
949.99 3
950.06 3
950.13 2
950.21 2
950.28 2
950.35 2
950.42 2
950.49 2
950.56 3
950.63 3
950.70 3
950.77 3
950.84 2
950.91 2
950.98 2
951.05 2
951.12 2
951.19 1
951.27 1
951.34 1
951.41 1
951.48 1
951.55 1
951.62 1
951.69 1
951.76 1
951.83 1
951.90 1
951.97 1
952.04 1
952.11 1
952.18 1
952.25 1
952.33 1
952.40 1
952.47 0
952.54 0
952.61 0
952.68 0
952.75 0
952.82 0
952.89 0
952.96 0
953.03 0
953.10 0
953.17 0
953.25 0
953.32 0
953.39 0
953.46 0
953.53 0
953.60 0
953.67 0
953.74 0
953.81 0
953.88 0
953.95 0
954.02 0
954.09 0
954.16 0
954.24 0
954.31 0
954.38 0
954.45 0
954.52 0
954.59 0
954.66 0
954.73 0
954.80 0
954.87 0
954.94 0
955.01 0
955.09 0
955.16 0
955.23 0
955.30 0
955.37 0
955.44 0
955.51 0
955.58 0
955.65 0
955.72 0
955.79 0
955.86 0
955.94 0
956.01 0
956.08 0
956.15 0
956.22 0
956.29 0
956.36 0
956.43 0
956.50 0
956.57 0
956.64 0
956.71 0
956.79 0
956.86 0
956.93 0
957.00 0
957.07 0
957.14 0
957.21 0
957.28 0
957.35 0
957.42 0
957.49 0
957.57 0
957.64 0
957.71 0
957.78 0
957.85 0
957.92 0
957.99 0
958.06 0
958.13 0
958.20 0
958.27 0
958.35 0
958.42 0
958.49 0
958.56 0
958.63 0
958.70 0
958.77 0
958.84 0
958.91 0
958.98 0
959.05 0
959.13 0
959.20 0
959.27 0
959.34 0
959.41 0
959.48 0
959.55 0
959.62 0
959.69 0
959.76 0
959.84 0
959.91 0
959.98 0
960.05 0
960.12 0
960.19 0
960.26 0
960.33 0
960.40 0
960.47 0
960.55 0
960.62 0
960.69 0
960.76 0
960.83 0
960.90 0
960.97 0
961.04 0
961.11 0
961.18 0
961.26 0
961.33 0
961.40 0
961.47 0
961.54 0
961.61 0
961.68 0
961.75 0
961.82 0
961.90 0
961.97 0
962.04 0
962.11 0
962.18 0
962.25 0
962.32 0
962.39 0
962.46 0
962.53 0
962.61 0
962.68 0
962.75 0
962.82 0
962.89 0
962.96 0
963.03 0
963.10 0
963.17 0
963.25 0
963.32 0
963.39 0
963.46 0
963.53 0
963.60 0
963.67 0
963.74 0
963.81 0
963.89 0
963.96 0
964.03 0
964.10 0
964.17 0
964.24 0
964.31 0
964.38 0
964.45 0
964.53 0
964.60 0
964.67 0
964.74 0
964.81 0
964.88 0
964.95 0
965.02 0
965.10 0
965.17 0
965.24 0
965.31 0
965.38 0
965.45 0
965.52 0
965.59 0
965.67 0
965.74 0
965.81 0
965.88 0
965.95 0
966.02 0
966.09 0
966.16 0
966.23 0
966.31 0
966.38 0
966.45 0
966.52 0
966.59 0
966.66 0
966.73 0
966.80 0
966.88 0
966.95 0
967.02 0
967.09 0
967.16 0
967.23 0
967.30 0
967.37 0
967.45 0
967.52 0
967.59 0
967.66 0
967.73 0
967.80 0
967.87 0
967.94 0
968.02 0
968.09 0
968.16 0
968.23 0
968.30 0
968.37 0
968.44 0
968.52 0
968.59 0
968.66 0
968.73 0
968.80 0
968.87 0
968.94 0
969.01 0
969.09 0
969.16 0
969.23 0
969.30 0
969.37 0
969.44 0
969.51 0
969.59 0
969.66 0
969.73 0
969.80 0
969.87 0
969.94 0
970.01 0
970.08 0
970.16 0
970.23 0
970.30 0
970.37 0
970.44 0
970.51 0
970.58 0
970.66 0
970.73 0
970.80 0
970.87 0
970.94 0
971.01 0
971.08 0
971.16 0
971.23 0
971.30 0
971.37 0
971.44 0
971.51 0
971.58 0
971.66 0
971.73 0
971.80 0
971.87 0
971.94 0
972.01 0
972.08 0
972.16 0
972.23 0
972.30 0
972.37 0
972.44 0
972.51 0
972.58 0
972.66 0
972.73 0
972.80 0
972.87 0
972.94 0
973.01 0
973.08 0
973.16 0
973.23 0
973.30 0
973.37 0
973.44 0
973.51 0
973.58 0
973.66 0
973.73 0
973.80 0
973.87 0
973.94 0
974.01 0
974.09 0
974.16 0
974.23 0
974.30 0
974.37 0
974.44 0
974.51 0
974.59 0
974.66 0
974.73 0
974.80 0
974.87 0
974.94 0
975.01 0
975.09 0
975.16 0
975.23 0
975.30 0
975.37 0
975.44 0
975.52 0
975.59 0
975.66 0
975.73 0
975.80 0
975.87 0
975.95 0
976.02 0
976.09 0
976.16 0
976.23 0
976.30 0
976.37 0
976.45 0
976.52 0
976.59 0
976.66 0
976.73 0
976.80 0
976.88 0
976.95 0
977.02 0
977.09 0
977.16 0
977.23 0
977.31 0
977.38 0
977.45 0
977.52 0
977.59 0
977.66 0
977.74 0
977.81 0
977.88 0
977.95 0
978.02 0
978.09 0
978.17 0
978.24 0
978.31 0
978.38 0
978.45 0
978.52 0
978.60 0
978.67 0
978.74 0
978.81 0
978.88 0
978.95 0
979.03 0
979.10 0
979.17 0
979.24 0
979.31 0
979.38 0
979.46 0
979.53 0
979.60 0
979.67 0
979.74 0
979.81 0
979.89 0
979.96 0
980.03 0
980.10 0
980.17 0
980.24 0
980.32 0
980.39 0
980.46 0
980.53 0
980.60 0
980.68 0
980.75 0
980.82 0
980.89 0
980.96 0
981.03 0
981.11 0
981.18 0
981.25 0
981.32 0
981.39 0
981.46 0
981.54 0
981.61 0
981.68 0
981.75 0
981.82 0
981.90 0
981.97 0
982.04 0
982.11 0
982.18 0
982.25 0
982.33 0
982.40 0
982.47 0
982.54 0
982.61 0
982.69 0
982.76 0
982.83 0
982.90 0
982.97 0
983.04 0
983.12 0
983.19 0
983.26 0
983.33 0
983.40 0
983.48 0
983.55 0
983.62 0
983.69 0
983.76 0
983.83 0
983.91 0
983.98 0
984.05 0
984.12 0
984.19 0
984.27 0
984.34 0
984.41 0
984.48 0
984.55 0
984.63 0
984.70 0
984.77 0
984.84 0
984.91 0
984.99 0
985.06 0
985.13 0
985.20 0
985.27 0
985.34 0
985.42 0
985.49 0
985.56 0
985.63 0
985.70 0
985.78 0
985.85 0
985.92 0
985.99 0
986.06 0
986.14 0
986.21 0
986.28 0
986.35 0
986.42 0
986.50 0
986.57 0
986.64 0
986.71 0
986.78 0
986.86 0
986.93 0
987.00 0
987.07 0
987.14 0
987.22 0
987.29 0
987.36 0
987.43 0
987.50 0
987.58 0
987.65 0
987.72 0
987.79 0
987.86 0
987.94 0
988.01 0
988.08 0
988.15 0
988.22 0
988.30 0
988.37 0
988.44 0
988.51 0
988.58 0
988.66 0
988.73 0
988.80 0
988.87 0
988.94 0
989.02 0
989.09 0
989.16 0
989.23 0
989.30 0
989.38 0
989.45 0
989.52 0
989.59 0
989.66 0
989.74 0
989.81 0
989.88 0
989.95 0
990.03 0
990.10 0
990.17 0
990.24 0
990.31 0
990.39 0
990.46 0
990.53 0
990.60 0
990.67 0
990.75 0
990.82 0
990.89 0
990.96 0
991.03 0
991.11 0
991.18 0
991.25 0
991.32 0
991.40 0
991.47 0
991.54 0
991.61 0
991.68 0
991.76 0
991.83 0
991.90 0
991.97 0
992.04 0
992.12 0
992.19 0
992.26 0
992.33 0
992.41 0
992.48 0
992.55 0
992.62 0
992.69 0
992.77 0
992.84 0
992.91 0
992.98 0
993.06 0
993.13 0
993.20 0
993.27 0
993.34 0
993.42 0
993.49 0
993.56 0
993.63 0
993.71 0
993.78 0
993.85 0
993.92 0
993.99 0
994.07 0
994.14 0
994.21 0
994.28 0
994.36 0
994.43 0
994.50 0
994.57 0
994.64 0
994.72 0
994.79 0
994.86 0
994.93 0
995.01 0
995.08 0
995.15 0
995.22 0
995.30 0
995.37 0
995.44 0
995.51 0
995.58 0
995.66 0
995.73 0
995.80 0
995.87 0
995.95 0
996.02 0
996.09 0
996.16 0
996.24 0
996.31 0
996.38 0
996.45 0
996.52 0
996.60 0
996.67 0
996.74 0
996.81 0
996.89 0
996.96 0
997.03 0
997.10 0
997.18 0
997.25 0
997.32 0
997.39 0
997.46 0
997.54 0
997.61 0
997.68 0
997.75 0
997.83 0
997.90 0
997.97 0
998.04 0
998.12 0
998.19 0
998.26 0
998.33 0
998.41 0
998.48 0
998.55 0
998.62 0
998.70 0
998.77 0
998.84 0
998.91 0
998.99 0
999.06 0
999.13 0
999.20 0
999.27 0
999.35 0
999.42 0
999.49 0
999.56 0
999.64 0
999.71 0
999.78 0
999.85 0
999.93 0
1000.00 0
1000.07 0
1000.14 0
1000.22 0
1000.29 0
1000.36 0
1000.43 0
1000.51 0
1000.58 0
1000.65 0
1000.72 0
1000.80 0
1000.87 0
1000.94 0
1001.01 0
1001.09 0
1001.16 0
1001.23 0
1001.30 0
1001.38 0
1001.45 0
1001.52 0
1001.59 0
1001.67 0
1001.74 0
1001.81 0
1001.88 0
1001.96 0
1002.03 0
1002.10 0
1002.17 1
1002.25 0
1002.32 0
1002.39 0
1002.46 0
1002.54 0
1002.61 0
1002.68 0
1002.75 0
1002.83 0
1002.90 0
1002.97 0
1003.04 0
1003.12 0
1003.19 0
1003.26 0
1003.34 0
1003.41 0
1003.48 0
1003.55 0
1003.63 0
1003.70 0
1003.77 0
1003.84 0
1003.92 0
1003.99 0
1004.06 0
1004.13 0
1004.21 0
1004.28 0
1004.35 0
1004.42 0
1004.50 0
1004.57 0
1004.64 0
1004.71 0
1004.79 0
1004.86 0
1004.93 0
1005.01 0
1005.08 0
1005.15 0
1005.22 0
1005.30 0
1005.37 0
1005.44 0
1005.51 0
1005.59 0
1005.66 0
1005.73 0
1005.80 0
1005.88 0
1005.95 0
1006.02 0
1006.09 0
1006.17 0
1006.24 0
1006.31 0
1006.39 0
1006.46 0
1006.53 0
1006.60 0
1006.68 0
1006.75 0
1006.82 0
1006.89 0
1006.97 0
1007.04 0
1007.11 0
1007.19 0
1007.26 1
1007.33 1
1007.40 1
1007.48 1
1007.55 1
1007.62 1
1007.69 1
1007.77 1
1007.84 0
1007.91 0
1007.99 0
1008.06 0
1008.13 0
1008.20 0
1008.28 0
1008.35 0
1008.42 0
1008.49 0
1008.57 0
1008.64 0
1008.71 0
1008.79 0
1008.86 0
1008.93 0
1009.00 0
1009.08 0
1009.15 0
1009.22 0
1009.30 0
1009.37 0
1009.44 0
1009.51 0
1009.59 0
1009.66 0
1009.73 0
1009.80 0
1009.88 0
1009.95 0
1010.02 0
1010.10 0
1010.17 0
1010.24 0
1010.31 0
1010.39 0
1010.46 0
1010.53 0
1010.61 0
1010.68 0
1010.75 0
1010.82 0
1010.90 0
1010.97 0
1011.04 0
1011.12 0
1011.19 0
1011.26 0
1011.33 0
1011.41 0
1011.48 0
1011.55 0
1011.63 0
1011.70 0
1011.77 0
1011.84 0
1011.92 0
1011.99 0
1012.06 0
1012.14 0
1012.21 0
1012.28 0
1012.35 0
1012.43 0
1012.50 0
1012.57 0
1012.65 0
1012.72 0
1012.79 0
1012.87 0
1012.94 0
1013.01 0
1013.08 0
1013.16 0
1013.23 0
1013.30 0
1013.38 0
1013.45 0
1013.52 0
1013.59 0
1013.67 0
1013.74 0
1013.81 0
1013.89 0
1013.96 0
1014.03 0
1014.11 0
1014.18 0
1014.25 0
1014.32 0
1014.40 1
1014.47 1
1014.54 1
1014.62 1
1014.69 1
1014.76 1
1014.84 1
1014.91 0
1014.98 0
1015.05 0
1015.13 0
1015.20 0
1015.27 0
1015.35 0
1015.42 0
1015.49 0
1015.57 0
1015.64 0
1015.71 0
1015.78 0
1015.86 0
1015.93 0
1016.00 0
1016.08 0
1016.15 0
1016.22 0
1016.30 0
1016.37 0
1016.44 0
1016.51 0
1016.59 0
1016.66 0
1016.73 0
1016.81 0
1016.88 0
1016.95 0
1017.03 0
1017.10 0
1017.17 0
1017.25 0
1017.32 0
1017.39 0
1017.46 0
1017.54 0
1017.61 0
1017.68 0
1017.76 0
1017.83 0
1017.90 0
1017.98 0
1018.05 0
1018.12 0
1018.20 0
1018.27 0
1018.34 0
1018.41 0
1018.49 0
1018.56 0
1018.63 0
1018.71 0
1018.78 0
1018.85 0
1018.93 0
1019.00 0
1019.07 0
1019.15 0
1019.22 0
1019.29 0
1019.37 0
1019.44 0
1019.51 0
1019.59 0
1019.66 0
1019.73 0
1019.80 0
1019.88 0
1019.95 0
1020.02 0
1020.10 0
1020.17 0
1020.24 1
1020.32 1
1020.39 1
1020.46 1
1020.54 0
1020.61 0
1020.68 0
1020.76 0
1020.83 0
1020.90 0
1020.98 0
1021.05 1
1021.12 1
1021.20 1
1021.27 1
1021.34 1
1021.42 1
1021.49 1
1021.56 0
1021.63 0
1021.71 0
1021.78 0
1021.85 0
1021.93 0
1022.00 0
1022.07 0
1022.15 0
1022.22 0
1022.29 0
1022.37 0
1022.44 0
1022.51 0
1022.59 0
1022.66 0
1022.73 0
1022.81 0
1022.88 0
1022.95 0
1023.03 0
1023.10 0
1023.17 0
1023.25 0
1023.32 0
1023.39 0
1023.47 1
1023.54 1
1023.61 1
1023.69 1
1023.76 1
1023.83 1
1023.91 1
1023.98 1
1024.05 1
1024.13 1
1024.20 1
1024.27 1
1024.35 1
1024.42 1
1024.49 1
1024.57 1
1024.64 0
1024.71 0
1024.79 0
1024.86 0
1024.93 0
1025.01 0
1025.08 1
1025.15 1
1025.23 1
1025.30 1
1025.37 1
1025.45 2
1025.52 2
1025.59 2
1025.67 1
1025.74 1
1025.81 1
1025.89 0
1025.96 0
1026.03 0
1026.11 0
1026.18 0
1026.25 0
1026.33 0
1026.40 0
1026.47 0
1026.55 0
1026.62 0
1026.69 0
1026.77 0
1026.84 0
1026.91 0
1026.99 0
1027.06 0
1027.13 0
1027.21 0
1027.28 0
1027.36 0
1027.43 0
1027.50 0
1027.58 0
1027.65 0
1027.72 0
1027.80 0
1027.87 0
1027.94 0
1028.02 0
1028.09 0
1028.16 0
1028.24 0
1028.31 0
1028.38 0
1028.46 0
1028.53 0
1028.60 0
1028.68 0
1028.75 1
1028.82 1
1028.90 1
1028.97 1
1029.05 1
1029.12 1
1029.19 1
1029.27 1
1029.34 1
1029.41 1
1029.49 1
1029.56 0
1029.63 0
1029.71 0
1029.78 0
1029.85 0
1029.93 0
1030.00 0
1030.07 0
1030.15 0
1030.22 0
1030.30 0
1030.37 0
1030.44 0
1030.52 0
1030.59 0
1030.66 0
1030.74 0
1030.81 0
1030.88 0
1030.96 0
1031.03 0
1031.10 0
1031.18 0
1031.25 0
1031.32 0
1031.40 0
1031.47 0
1031.55 0
1031.62 0
1031.69 0
1031.77 0
1031.84 0
1031.91 0
1031.99 0
1032.06 0
1032.13 0
1032.21 0
1032.28 0
1032.36 0
1032.43 1
1032.50 1
1032.58 1
1032.65 1
1032.72 1
1032.80 1
1032.87 1
1032.94 1
1033.02 1
1033.09 0
1033.17 0
1033.24 0
1033.31 0
1033.39 0
1033.46 0
1033.53 0
1033.61 0
1033.68 0
1033.75 0
1033.83 0
1033.90 0
1033.98 0
1034.05 0
1034.12 0
1034.20 0
1034.27 0
1034.34 0
1034.42 0
1034.49 0
1034.57 0
1034.64 0
1034.71 0
1034.79 0
1034.86 0
1034.93 0
1035.01 0
1035.08 0
1035.15 0
1035.23 0
1035.30 0
1035.38 0
1035.45 0
1035.52 0
1035.60 0
1035.67 0
1035.74 0
1035.82 0
1035.89 0
1035.97 0
1036.04 1
1036.11 1
1036.19 1
1036.26 1
1036.33 1
1036.41 1
1036.48 1
1036.56 1
1036.63 1
1036.70 1
1036.78 1
1036.85 1
1036.92 1
1037.00 0
1037.07 0
1037.15 0
1037.22 0
1037.29 0
1037.37 0
1037.44 0
1037.52 0
1037.59 0
1037.66 0
1037.74 0
1037.81 0
1037.88 1
1037.96 1
1038.03 1
1038.11 0
1038.18 0
1038.25 0
1038.33 0
1038.40 0
1038.47 0
1038.55 0
1038.62 0
1038.70 0
1038.77 0
1038.84 0
1038.92 0
1038.99 0
1039.07 0
1039.14 0
1039.21 0
1039.29 0
1039.36 0
1039.44 0
1039.51 0
1039.58 0
1039.66 0
1039.73 0
1039.80 0
1039.88 0
1039.95 0
1040.03 0
1040.10 0
1040.17 1
1040.25 1
1040.32 1
1040.40 1
1040.47 1
1040.54 1
1040.62 1
1040.69 1
1040.77 1
1040.84 1
1040.91 1
1040.99 1
1041.06 1
1041.13 1
1041.21 1
1041.28 1
1041.36 1
1041.43 1
1041.50 1
1041.58 1
1041.65 1
1041.73 0
1041.80 0
1041.87 0
1041.95 0
1042.02 1
1042.10 1
1042.17 1
1042.24 1
1042.32 1
1042.39 1
1042.47 1
1042.54 1
1042.61 2
1042.69 2
1042.76 2
1042.84 2
1042.91 2
1042.98 2
1043.06 1
1043.13 1
1043.21 1
1043.28 0
1043.35 0
1043.43 0
1043.50 0
1043.58 0
1043.65 0
1043.72 0
1043.80 0
1043.87 0
1043.95 0
1044.02 0
1044.09 0
1044.17 0
1044.24 0
1044.32 0
1044.39 0
1044.46 0
1044.54 0
1044.61 1
1044.69 0
1044.76 0
1044.83 0
1044.91 0
1044.98 0
1045.06 0
1045.13 0
1045.21 0
1045.28 0
1045.35 0
1045.43 0
1045.50 0
1045.58 0
1045.65 0
1045.72 0
1045.80 0
1045.87 0
1045.95 0
1046.02 0
1046.09 0
1046.17 0
1046.24 0
1046.32 0
1046.39 0
1046.46 1
1046.54 1
1046.61 1
1046.69 1
1046.76 1
1046.84 1
1046.91 1
1046.98 1
1047.06 1
1047.13 1
1047.21 1
1047.28 1
1047.35 1
1047.43 1
1047.50 0
1047.58 0
1047.65 0
1047.73 0
1047.80 1
1047.87 1
1047.95 1
1048.02 1
1048.10 2
1048.17 2
1048.24 2
1048.32 1
1048.39 1
1048.47 1
1048.54 1
1048.62 1
1048.69 1
1048.76 1
1048.84 1
1048.91 1
1048.99 2
1049.06 2
1049.13 2
1049.21 2
1049.28 2
1049.36 2
1049.43 2
1049.51 3
1049.58 3
1049.65 3
1049.73 3
1049.80 3
1049.88 3
1049.95 3
1050.03 2
1050.10 2
1050.17 2
1050.25 2
1050.32 1
1050.40 1
1050.47 1
1050.55 1
1050.62 1
1050.69 1
1050.77 1
1050.84 1
1050.92 1
1050.99 1
1051.07 1
1051.14 1
1051.21 1
1051.29 1
1051.36 1
1051.44 1
1051.51 1
1051.59 1
1051.66 1
1051.73 1
1051.81 1
1051.88 1
1051.96 1
1052.03 1
1052.11 1
1052.18 1
1052.25 1
1052.33 1
1052.40 1
1052.48 1
1052.55 2
1052.63 2
1052.70 1
1052.77 1
1052.85 1
1052.92 1
1053.00 1
1053.07 1
1053.15 1
1053.22 2
1053.30 2
1053.37 2
1053.44 2
1053.52 2
1053.59 2
1053.67 2
1053.74 1
1053.82 1
1053.89 1
1053.96 1
1054.04 2
1054.11 2
1054.19 2
1054.26 2
1054.34 2
1054.41 2
1054.49 2
1054.56 2
1054.63 1
1054.71 1
1054.78 1
1054.86 1
1054.93 1
1055.01 1
1055.08 1
1055.16 1
1055.23 2
1055.30 2
1055.38 2
1055.45 2
1055.53 1
1055.60 1
1055.68 1
1055.75 0
1055.83 0
1055.90 0
1055.97 0
1056.05 0
1056.12 0
1056.20 0
1056.27 0
1056.35 0
1056.42 0
1056.50 0
1056.57 0
1056.64 0
1056.72 0
1056.79 0
1056.87 0
1056.94 0
1057.02 0
1057.09 0
1057.17 1
1057.24 1
1057.31 2
1057.39 2
1057.46 2
1057.54 2
1057.61 2
1057.69 2
1057.76 2
1057.84 2
1057.91 2
1057.99 2
1058.06 1
1058.13 1
1058.21 1
1058.28 1
1058.36 0
1058.43 0
1058.51 0
1058.58 0
1058.66 0
1058.73 0
1058.81 0
1058.88 0
1058.95 1
1059.03 2
1059.10 2
1059.18 2
1059.25 3
1059.33 2
1059.40 2
1059.48 2
1059.55 1
1059.63 1
1059.70 1
1059.77 1
1059.85 1
1059.92 2
1060.00 2
1060.07 2
1060.15 2
1060.22 2
1060.30 2
1060.37 2
1060.45 2
1060.52 2
1060.60 2
1060.67 1
1060.74 1
1060.82 1
1060.89 1
1060.97 0
1061.04 0
1061.12 0
1061.19 0
1061.27 0
1061.34 0
1061.42 1
1061.49 1
1061.57 1
1061.64 1
1061.72 1
1061.79 1
1061.86 1
1061.94 1
1062.01 1
1062.09 1
1062.16 2
1062.24 2
1062.31 2
1062.39 3
1062.46 3
1062.54 3
1062.61 3
1062.69 3
1062.76 2
1062.84 2
1062.91 2
1062.98 2
1063.06 2
1063.13 1
1063.21 1
1063.28 1
1063.36 0
1063.43 0
1063.51 0
1063.58 0
1063.66 0
1063.73 0
1063.81 0
1063.88 0
1063.96 0
1064.03 1
1064.11 1
1064.18 2
1064.25 3
1064.33 3
1064.40 4
1064.48 4
1064.55 4
1064.63 4
1064.70 4
1064.78 3
1064.85 2
1064.93 2
1065.00 2
1065.08 1
1065.15 1
1065.23 1
1065.30 1
1065.38 1
1065.45 1
1065.53 1
1065.60 1
1065.68 0
1065.75 0
1065.83 0
1065.90 0
1065.97 0
1066.05 0
1066.12 0
1066.20 1
1066.27 1
1066.35 1
1066.42 1
1066.50 1
1066.57 2
1066.65 2
1066.72 2
1066.80 2
1066.87 2
1066.95 2
1067.02 2
1067.10 1
1067.17 1
1067.25 1
1067.32 1
1067.40 1
1067.47 1
1067.55 1
1067.62 1
1067.70 1
1067.77 1
1067.85 0
1067.92 1
1068.00 1
1068.07 1
1068.15 1
1068.22 1
1068.30 1
1068.37 1
1068.45 1
1068.52 0
1068.59 0
1068.67 0
1068.74 0
1068.82 0
1068.89 0
1068.97 1
1069.04 1
1069.12 1
1069.19 1
1069.27 1
1069.34 1
1069.42 1
1069.49 0
1069.57 0
1069.64 0
1069.72 0
1069.79 0
1069.87 0
1069.94 1
1070.02 1
1070.09 2
1070.17 2
1070.24 3
1070.32 3
1070.39 3
1070.47 3
1070.54 2
1070.62 2
1070.69 2
1070.77 1
1070.84 1
1070.92 1
1070.99 1
1071.07 1
1071.14 1
1071.22 1
1071.29 1
1071.37 2
1071.44 2
1071.52 2
1071.59 2
1071.67 2
1071.74 2
1071.82 2
1071.89 2
1071.97 2
1072.04 2
1072.12 1
1072.19 1
1072.27 1
1072.34 1
1072.42 0
1072.49 0
1072.57 0
1072.64 0
1072.72 0
1072.79 0
1072.87 0
1072.94 0
1073.02 0
1073.09 0
1073.17 0
1073.24 1
1073.32 1
1073.39 1
1073.47 1
1073.54 1
1073.62 1
1073.69 0
1073.77 0
1073.84 0
1073.92 1
1073.99 1
1074.07 2
1074.14 3
1074.22 3
1074.30 3
1074.37 3
1074.45 3
1074.52 3
1074.60 3
1074.67 3
1074.75 3
1074.82 3
1074.90 3
1074.97 3
1075.05 3
1075.12 3
1075.20 3
1075.27 4
1075.35 4
1075.42 4
1075.50 4
1075.57 4
1075.65 5
1075.72 5
1075.80 6
1075.87 6
1075.95 7
1076.02 7
1076.10 7
1076.17 6
1076.25 5
1076.32 5
1076.40 4
1076.47 3
1076.55 3
1076.62 2
1076.70 2
1076.77 1
1076.85 1
1076.93 1
1077.00 1
1077.08 1
1077.15 1
1077.23 2
1077.30 2
1077.38 2
1077.45 3
1077.53 3
1077.60 3
1077.68 3
1077.75 3
1077.83 3
1077.90 3
1077.98 3
1078.05 2
1078.13 2
1078.20 2
1078.28 2
1078.35 3
1078.43 3
1078.50 3
1078.58 3
1078.66 3
1078.73 4
1078.81 4
1078.88 4
1078.96 5
1079.03 5
1079.11 5
1079.18 5
1079.26 5
1079.33 5
1079.41 5
1079.48 5
1079.56 5
1079.63 4
1079.71 4
1079.78 3
1079.86 3
1079.94 2
1080.01 2
1080.09 2
1080.16 2
1080.24 2
1080.31 2
1080.39 2
1080.46 1
1080.54 1
1080.61 1
1080.69 1
1080.76 1
1080.84 1
1080.91 1
1080.99 1
1081.06 1
1081.14 1
1081.22 1
1081.29 1
1081.37 1
1081.44 1
1081.52 1
1081.59 1
1081.67 1
1081.74 1
1081.82 1
1081.89 1
1081.97 1
1082.04 1
1082.12 2
1082.20 2
1082.27 3
1082.35 3
1082.42 3
1082.50 3
1082.57 2
1082.65 1
1082.72 1
1082.80 0
1082.87 0
1082.95 0
1083.02 0
1083.10 1
1083.18 1
1083.25 1
1083.33 2
1083.40 2
1083.48 2
1083.55 2
1083.63 3
1083.70 3
1083.78 4
1083.85 5
1083.93 6
1084.01 6
1084.08 6
1084.16 6
1084.23 6
1084.31 5
1084.38 4
1084.46 3
1084.53 2
1084.61 2
1084.68 2
1084.76 1
1084.84 1
1084.91 1
1084.99 1
1085.06 1
1085.14 1
1085.21 1
1085.29 2
1085.36 3
1085.44 3
1085.51 4
1085.59 5
1085.67 5
1085.74 5
1085.82 5
1085.89 5
1085.97 5
1086.04 5
1086.12 5
1086.19 5
1086.27 4
1086.34 4
1086.42 3
1086.50 3
1086.57 2
1086.65 1
1086.72 1
1086.80 0
1086.87 0
1086.95 0
1087.02 0
1087.10 0
1087.18 0
1087.25 1
1087.33 2
1087.40 3
1087.48 4
1087.55 5
1087.63 6
1087.70 6
1087.78 6
1087.86 6
1087.93 6
1088.01 5
1088.08 4
1088.16 3
1088.23 3
1088.31 2
1088.39 1
1088.46 0
1088.54 0
1088.61 0
1088.69 0
1088.76 0
1088.84 0
1088.91 1
1088.99 1
1089.07 1
1089.14 1
1089.22 1
1089.29 1
1089.37 1
1089.44 1
1089.52 1
1089.59 1
1089.67 1
1089.75 1
1089.82 1
1089.90 2
1089.97 2
1090.05 2
1090.12 3
1090.20 3
1090.28 4
1090.35 4
1090.43 4
1090.50 5
1090.58 5
1090.65 5
1090.73 5
1090.81 4
1090.88 4
1090.96 3
1091.03 3
1091.11 2
1091.18 2
1091.26 3
1091.34 3
1091.41 4
1091.49 4
1091.56 5
1091.64 5
1091.71 5
1091.79 5
1091.87 5
1091.94 5
1092.02 5
1092.09 5
1092.17 5
1092.24 6
1092.32 6
1092.40 6
1092.47 6
1092.55 7
1092.62 7
1092.70 8
1092.77 8
1092.85 9
1092.93 10
1093.00 11
1093.08 12
1093.15 13
1093.23 13
1093.30 14
1093.38 14
1093.46 14
1093.53 13
1093.61 12
1093.68 10
1093.76 9
1093.83 7
1093.91 6
1093.99 5
1094.06 5
1094.14 4
1094.21 4
1094.29 4
1094.37 3
1094.44 3
1094.52 3
1094.59 3
1094.67 4
1094.74 4
1094.82 4
1094.90 5
1094.97 5
1095.05 5
1095.12 4
1095.20 4
1095.27 4
1095.35 3
1095.43 3
1095.50 2
1095.58 1
1095.65 0
1095.73 0
1095.81 0
1095.88 0
1095.96 0
1096.03 0
1096.11 0
1096.19 0
1096.26 0
1096.34 1
1096.41 2
1096.49 3
1096.56 4
1096.64 5
1096.72 5
1096.79 5
1096.87 5
1096.94 5
1097.02 4
1097.10 3
1097.17 3
1097.25 2
1097.32 2
1097.40 2
1097.48 3
1097.55 3
1097.63 4
1097.70 5
1097.78 5
1097.85 5
1097.93 5
1098.01 5
1098.08 5
1098.16 4
1098.23 4
1098.31 4
1098.39 4
1098.46 4
1098.54 5
1098.61 5
1098.69 5
1098.77 5
1098.84 5
1098.92 5
1098.99 4
1099.07 4
1099.15 4
1099.22 5
1099.30 5
1099.37 5
1099.45 5
1099.53 5
1099.60 4
1099.68 4
1099.75 4
1099.83 4
1099.91 4
1099.98 3
1100.06 3
1100.13 3
1100.21 2
1100.29 2
1100.36 1
1100.44 1
1100.51 1
1100.59 1
1100.67 1
1100.74 1
1100.82 2
1100.89 2
1100.97 3
1101.05 4
1101.12 5
1101.20 5
1101.27 5
1101.35 5
1101.43 5
1101.50 5
1101.58 5
1101.65 5
1101.73 6
1101.81 7
1101.88 8
1101.96 9
1102.03 9
1102.11 9
1102.19 9
1102.26 8
1102.34 8
1102.41 7
1102.49 7
1102.57 6
1102.64 6
1102.72 5
1102.80 4
1102.87 2
1102.95 1
1103.02 1
1103.10 1
1103.18 1
1103.25 2
1103.33 3
1103.40 4
1103.48 5
1103.56 6
1103.63 7
1103.71 7
1103.78 7
1103.86 8
1103.94 8
1104.01 8
1104.09 8
1104.17 8
1104.24 9
1104.32 9
1104.39 10
1104.47 11
1104.55 11
1104.62 12
1104.70 12
1104.77 12
1104.85 11
1104.93 11
1105.00 10
1105.08 10
1105.16 9
1105.23 9
1105.31 9
1105.38 9
1105.46 10
1105.54 10
1105.61 11
1105.69 11
1105.76 10
1105.84 9
1105.92 8
1105.99 6
1106.07 5
1106.15 4
1106.22 3
1106.30 3
1106.37 3
1106.45 3
1106.53 3
1106.60 3
1106.68 2
1106.76 2
1106.83 2
1106.91 3
1106.98 3
1107.06 3
1107.14 3
1107.21 4
1107.29 4
1107.37 4
1107.44 4
1107.52 5
1107.59 6
1107.67 6
1107.75 7
1107.82 7
1107.90 7
1107.98 7
1108.05 6
1108.13 6
1108.20 5
1108.28 5
1108.36 4
1108.43 4
1108.51 3
1108.59 3
1108.66 3
1108.74 3
1108.81 4
1108.89 5
1108.97 6
1109.04 8
1109.12 10
1109.20 11
1109.27 12
1109.35 13
1109.43 13
1109.50 11
1109.58 10
1109.65 8
1109.73 6
1109.81 4
1109.88 3
1109.96 2
1110.04 1
1110.11 1
1110.19 1
1110.26 0
1110.34 1
1110.42 1
1110.49 1
1110.57 1
1110.65 1
1110.72 1
1110.80 1
1110.88 0
1110.95 0
1111.03 0
1111.10 0
1111.18 0
1111.26 0
1111.33 0
1111.41 0
1111.49 0
1111.56 1
1111.64 2
1111.72 3
1111.79 3
1111.87 4
1111.95 4
1112.02 5
1112.10 5
1112.17 6
1112.25 6
1112.33 6
1112.40 6
1112.48 5
1112.56 5
1112.63 4
1112.71 3
1112.79 2
1112.86 1
1112.94 1
1113.02 0
1113.09 0
1113.17 0
1113.24 0
1113.32 1
1113.40 1
1113.47 2
1113.55 3
1113.63 4
1113.70 5
1113.78 6
1113.86 6
1113.93 7
1114.01 7
1114.09 6
1114.16 6
1114.24 5
1114.32 4
1114.39 3
1114.47 2
1114.54 1
1114.62 0
1114.70 0
1114.77 0
1114.85 0
1114.93 0
1115.00 0
1115.08 0
1115.16 1
1115.23 1
1115.31 1
1115.39 2
1115.46 3
1115.54 3
1115.62 5
1115.69 6
1115.77 7
1115.85 8
1115.92 8
1116.00 9
1116.07 8
1116.15 8
1116.23 8
1116.30 9
1116.38 9
1116.46 10
1116.53 11
1116.61 11
1116.69 12
1116.76 12
1116.84 11
1116.92 11
1116.99 10
1117.07 10
1117.15 10
1117.22 10
1117.30 10
1117.38 10
1117.45 10
1117.53 10
1117.61 9
1117.68 9
1117.76 8
1117.84 8
1117.91 7
1117.99 7
1118.07 7
1118.14 6
1118.22 6
1118.30 6
1118.37 5
1118.45 5
1118.53 4
1118.60 4
1118.68 4
1118.76 4
1118.83 5
1118.91 5
1118.99 6
1119.06 7
1119.14 8
1119.22 9
1119.29 10
1119.37 11
1119.45 11
1119.52 11
1119.60 11
1119.68 11
1119.75 11
1119.83 11
1119.91 11
1119.98 11
1120.06 11
1120.14 11
1120.21 12
1120.29 13
1120.37 13
1120.44 14
1120.52 15
1120.60 16
1120.67 16
1120.75 16
1120.83 16
1120.90 15
1120.98 13
1121.06 12
1121.13 10
1121.21 8
1121.29 7
1121.36 6
1121.44 6
1121.52 7
1121.59 8
1121.67 9
1121.75 10
1121.82 11
1121.90 11
1121.98 11
1122.05 11
1122.13 12
1122.21 12
1122.28 12
1122.36 13
1122.44 13
1122.51 13
1122.59 12
1122.67 12
1122.74 11
1122.82 11
1122.90 10
1122.98 9
1123.05 9
1123.13 9
1123.21 9
1123.28 9
1123.36 9
1123.44 9
1123.51 9
1123.59 10
1123.67 10
1123.74 10
1123.82 10
1123.90 10
1123.97 9
1124.05 9
1124.13 8
1124.20 7
1124.28 7
1124.36 7
1124.43 7
1124.51 8
1124.59 8
1124.66 9
1124.74 10
1124.82 10
1124.90 10
1124.97 11
1125.05 11
1125.13 11
1125.20 12
1125.28 12
1125.36 13
1125.43 14
1125.51 14
1125.59 13
1125.66 12
1125.74 11
1125.82 9
1125.89 7
1125.97 5
1126.05 4
1126.13 4
1126.20 4
1126.28 4
1126.36 5
1126.43 6
1126.51 7
1126.59 8
1126.66 8
1126.74 8
1126.82 8
1126.89 7
1126.97 6
1127.05 5
1127.13 4
1127.20 3
1127.28 2
1127.36 2
1127.43 2
1127.51 2
1127.59 3
1127.66 3
1127.74 3
1127.82 3
1127.89 3
1127.97 2
1128.05 1
1128.13 1
1128.20 0
1128.28 1
1128.36 2
1128.43 3
1128.51 4
1128.59 5
1128.66 6
1128.74 6
1128.82 6
1128.90 6
1128.97 6
1129.05 6
1129.13 6
1129.20 6
1129.28 6
1129.36 7
1129.43 7
1129.51 7
1129.59 7
1129.67 6
1129.74 6
1129.82 5
1129.90 5
1129.97 4
1130.05 3
1130.13 3
1130.20 2
1130.28 1
1130.36 1
1130.44 1
1130.51 2
1130.59 2
1130.67 3
1130.74 5
1130.82 6
1130.90 6
1130.97 7
1131.05 7
1131.13 6
1131.21 5
1131.28 5
1131.36 4
1131.44 4
1131.51 4
1131.59 5
1131.67 6
1131.75 7
1131.82 8
1131.90 9
1131.98 9
1132.05 8
1132.13 8
1132.21 7
1132.29 6
1132.36 6
1132.44 6
1132.52 7
1132.59 8
1132.67 9
1132.75 9
1132.83 10
1132.90 9
1132.98 9
1133.06 8
1133.13 7
1133.21 6
1133.29 6
1133.37 5
1133.44 5
1133.52 4
1133.60 3
1133.67 2
1133.75 2
1133.83 1
1133.91 1
1133.98 2
1134.06 3
1134.14 4
1134.21 5
1134.29 5
1134.37 5
1134.45 5
1134.52 4
1134.60 4
1134.68 3
1134.75 2
1134.83 2
1134.91 1
1134.99 1
1135.06 1
1135.14 0
1135.22 0
1135.29 1
1135.37 2
1135.45 3
1135.53 5
1135.60 7
1135.68 9
1135.76 10
1135.83 11
1135.91 11
1135.99 10
1136.07 9
1136.14 7
1136.22 6
1136.30 5
1136.38 5
1136.45 4
1136.53 4
1136.61 4
1136.68 4
1136.76 3
1136.84 3
1136.92 3
1136.99 3
1137.07 4
1137.15 4
1137.23 5
1137.30 6
1137.38 7
1137.46 9
1137.53 11
1137.61 13
1137.69 15
1137.77 18
1137.84 20
1137.92 21
1138.00 21
1138.08 21
1138.15 19
1138.23 17
1138.31 15
1138.38 13
1138.46 12
1138.54 11
1138.62 11
1138.69 12
1138.77 12
1138.85 13
1138.93 13
1139.00 13
1139.08 13
1139.16 13
1139.24 12
1139.31 12
1139.39 12
1139.47 13
1139.54 13
1139.62 14
1139.70 15
1139.78 15
1139.85 15
1139.93 15
1140.01 14
1140.09 14
1140.16 13
1140.24 12
1140.32 12
1140.40 12
1140.47 13
1140.55 13
1140.63 14
1140.71 15
1140.78 15
1140.86 15
1140.94 14
1141.01 14
1141.09 13
1141.17 13
1141.25 14
1141.32 15
1141.40 16
1141.48 17
1141.56 18
1141.63 18
1141.71 17
1141.79 15
1141.87 14
1141.94 12
1142.02 11
1142.10 11
1142.18 12
1142.25 13
1142.33 15
1142.41 16
1142.49 17
1142.56 16
1142.64 15
1142.72 13
1142.80 11
1142.87 10
1142.95 9
1143.03 8
1143.11 8
1143.18 9
1143.26 10
1143.34 11
1143.42 12
1143.49 12
1143.57 12
1143.65 12
1143.73 11
1143.80 11
1143.88 10
1143.96 8
1144.04 7
1144.11 5
1144.19 4
1144.27 4
1144.35 5
1144.42 7
1144.50 9
1144.58 12
1144.66 14
1144.73 15
1144.81 15
1144.89 14
1144.97 12
1145.04 10
1145.12 8
1145.20 7
1145.28 7
1145.35 8
1145.43 8
1145.51 9
1145.59 9
1145.66 9
1145.74 9
1145.82 8
1145.90 7
1145.97 6
1146.05 5
1146.13 4
1146.21 3
1146.28 2
1146.36 1
1146.44 1
1146.52 0
1146.59 1
1146.67 2
1146.75 4
1146.83 6
1146.90 8
1146.98 9
1147.06 11
1147.14 11
1147.22 11
1147.29 11
1147.37 11
1147.45 10
1147.53 10
1147.60 10
1147.68 11
1147.76 11
1147.84 11
1147.91 11
1147.99 10
1148.07 9
1148.15 7
1148.22 6
1148.30 5
1148.38 4
1148.46 3
1148.54 2
1148.61 2
1148.69 2
1148.77 2
1148.85 2
1148.92 2
1149.00 3
1149.08 2
1149.16 2
1149.23 1
1149.31 0
1149.39 0
1149.47 0
1149.54 0
1149.62 0
1149.70 0
1149.78 0
1149.86 0
1149.93 0
1150.01 1
1150.09 2
1150.17 3
1150.24 4
1150.32 6
1150.40 8
1150.48 9
1150.55 10
1150.63 11
1150.71 11
1150.79 11
1150.87 12
1150.94 13
1151.02 14
1151.10 15
1151.18 17
1151.25 19
1151.33 20
1151.41 20
1151.49 20
1151.57 19
1151.64 18
1151.72 16
1151.80 15
1151.88 15
1151.95 15
1152.03 16
1152.11 18
1152.19 19
1152.27 20
1152.34 20
1152.42 20
1152.50 19
1152.58 17
1152.65 15
1152.73 14
1152.81 13
1152.89 12
1152.97 12
1153.04 12
1153.12 12
1153.20 12
1153.28 12
1153.35 11
1153.43 10
1153.51 9
1153.59 8
1153.67 7
1153.74 6
1153.82 6
1153.90 5
1153.98 5
1154.06 5
1154.13 5
1154.21 5
1154.29 6
1154.37 6
1154.44 7
1154.52 7
1154.60 7
1154.68 7
1154.76 7
1154.83 7
1154.91 7
1154.99 9
1155.07 10
1155.15 13
1155.22 14
1155.30 16
1155.38 16
1155.46 17
1155.53 16
1155.61 15
1155.69 14
1155.77 13
1155.85 12
1155.92 12
1156.00 12
1156.08 13
1156.16 14
1156.24 15
1156.31 17
1156.39 18
1156.47 19
1156.55 20
1156.63 21
1156.70 21
1156.78 21
1156.86 21
1156.94 21
1157.02 20
1157.09 20
1157.17 20
1157.25 20
1157.33 21
1157.40 22
1157.48 22
1157.56 22
1157.64 22
1157.72 22
1157.79 21
1157.87 20
1157.95 19
1158.03 18
1158.11 17
1158.18 16
1158.26 14
1158.34 13
1158.42 12
1158.50 11
1158.57 9
1158.65 8
1158.73 7
1158.81 6
1158.89 6
1158.96 7
1159.04 8
1159.12 10
1159.20 12
1159.28 14
1159.35 15
1159.43 16
1159.51 16
1159.59 15
1159.67 15
1159.74 15
1159.82 15
1159.90 15
1159.98 16
1160.06 17
1160.13 17
1160.21 18
1160.29 17
1160.37 17
1160.45 17
1160.53 17
1160.60 17
1160.68 16
1160.76 16
1160.84 16
1160.92 16
1160.99 16
1161.07 15
1161.15 15
1161.23 14
1161.31 12
1161.38 10
1161.46 8
1161.54 5
1161.62 3
1161.70 2
1161.77 2
1161.85 2
1161.93 2
1162.01 3
1162.09 4
1162.16 4
1162.24 5
1162.32 6
1162.40 7
1162.48 8
1162.56 10
1162.63 12
1162.71 15
1162.79 17
1162.87 19
1162.95 20
1163.02 20
1163.10 19
1163.18 17
1163.26 15
1163.34 12
1163.42 10
1163.49 8
1163.57 6
1163.65 5
1163.73 4
1163.81 3
1163.88 2
1163.96 1
1164.04 1
1164.12 1
1164.20 1
1164.27 2
1164.35 4
1164.43 6
1164.51 7
1164.59 9
1164.67 10
1164.74 11
1164.82 11
1164.90 10
1164.98 8
1165.06 7
1165.14 5
1165.21 3
1165.29 3
1165.37 3
1165.45 4
1165.53 5
1165.60 6
1165.68 6
1165.76 6
1165.84 6
1165.92 4
1166.00 3
1166.07 2
1166.15 0
1166.23 0
1166.31 0
1166.39 0
1166.47 0
1166.54 0
1166.62 0
1166.70 0
1166.78 0
1166.86 1
1166.93 2
1167.01 3
1167.09 4
1167.17 5
1167.25 5
1167.33 5
1167.40 5
1167.48 6
1167.56 7
1167.64 9
1167.72 10
1167.80 11
1167.87 12
1167.95 13
1168.03 13
1168.11 13
1168.19 13
1168.27 13
1168.34 13
1168.42 13
1168.50 13
1168.58 14
1168.66 15
1168.74 16
1168.81 16
1168.89 16
1168.97 16
1169.05 16
1169.13 15
1169.21 14
1169.28 14
1169.36 14
1169.44 15
1169.52 16
1169.60 18
1169.68 20
1169.75 22
1169.83 23
1169.91 23
1169.99 22
1170.07 20
1170.15 17
1170.22 14
1170.30 11
1170.38 8
1170.46 6
1170.54 5
1170.62 4
1170.70 4
1170.77 3
1170.85 2
1170.93 1
1171.01 1
1171.09 0
1171.17 0
1171.24 0
1171.32 0
1171.40 1
1171.48 2
1171.56 4
1171.64 5
1171.71 6
1171.79 7
1171.87 8
1171.95 8
1172.03 8
1172.11 7
1172.19 6
1172.26 5
1172.34 4
1172.42 3
1172.50 3
1172.58 4
1172.66 4
1172.73 5
1172.81 6
1172.89 6
1172.97 5
1173.05 4
1173.13 3
1173.21 2
1173.28 0
1173.36 0
1173.44 0
1173.52 0
1173.60 0
1173.68 0
1173.75 2
1173.83 3
1173.91 4
1173.99 5
1174.07 5
1174.15 5
1174.23 5
1174.30 5
1174.38 5
1174.46 5
1174.54 5
1174.62 6
1174.70 8
1174.78 9
1174.85 11
1174.93 11
1175.01 12
1175.09 11
1175.17 11
1175.25 10
1175.33 9
1175.40 9
1175.48 9
1175.56 9
1175.64 9
1175.72 9
1175.80 9
1175.88 9
1175.95 9
1176.03 8
1176.11 8
1176.19 7
1176.27 6
1176.35 5
1176.43 4
1176.50 3
1176.58 3
1176.66 3
1176.74 4
1176.82 4
1176.90 5
1176.98 5
1177.05 4
1177.13 4
1177.21 4
1177.29 4
1177.37 5
1177.45 6
1177.53 8
1177.60 11
1177.68 14
1177.76 17
1177.84 21
1177.92 23
1178.00 25
1178.08 26
1178.16 26
1178.23 25
1178.31 23
1178.39 21
1178.47 20
1178.55 19
1178.63 19
1178.71 19
1178.78 20
1178.86 20
1178.94 21
1179.02 22
1179.10 22
1179.18 21
1179.26 20
1179.34 19
1179.41 18
1179.49 18
1179.57 17
1179.65 16
1179.73 14
1179.81 13
1179.89 11
1179.96 10
1180.04 9
1180.12 9
1180.20 10
1180.28 12
1180.36 14
1180.44 17
1180.52 19
1180.59 20
1180.67 20
1180.75 19
1180.83 18
1180.91 16
1180.99 15
1181.07 14
1181.15 14
1181.22 14
1181.30 14
1181.38 14
1181.46 14
1181.54 12
1181.62 10
1181.70 7
1181.78 4
1181.85 1
1181.93 0
1182.01 0
1182.09 1
1182.17 3
1182.25 5
1182.33 8
1182.41 10
1182.48 12
1182.56 13
1182.64 12
1182.72 11
1182.80 10
1182.88 8
1182.96 7
1183.04 6
1183.12 6
1183.19 6
1183.27 6
1183.35 6
1183.43 5
1183.51 5
1183.59 4
1183.67 3
1183.75 3
1183.82 2
1183.90 2
1183.98 3
1184.06 3
1184.14 3
1184.22 2
1184.30 2
1184.38 1
1184.46 2
1184.53 3
1184.61 5
1184.69 7
1184.77 10
1184.85 13
1184.93 16
1185.01 19
1185.09 21
1185.17 23
1185.24 24
1185.32 24
1185.40 25
1185.48 25
1185.56 25
1185.64 25
1185.72 25
1185.80 24
1185.88 24
1185.95 23
1186.03 21
1186.11 18
1186.19 15
1186.27 13
1186.35 11
1186.43 10
1186.51 9
1186.59 10
1186.66 10
1186.74 11
1186.82 12
1186.90 13
1186.98 14
1187.06 15
1187.14 16
1187.22 17
1187.30 19
1187.38 21
1187.45 22
1187.53 23
1187.61 23
1187.69 23
1187.77 23
1187.85 22
1187.93 22
1188.01 21
1188.09 21
1188.16 21
1188.24 21
1188.32 21
1188.40 22
1188.48 23
1188.56 24
1188.64 24
1188.72 25
1188.80 24
1188.88 23
1188.95 21
1189.03 19
1189.11 16
1189.19 14
1189.27 13
1189.35 13
1189.43 14
1189.51 16
1189.59 17
1189.67 19
1189.75 19
1189.82 19
1189.90 18
1189.98 17
1190.06 16
1190.14 15
1190.22 15
1190.30 16
1190.38 17
1190.46 18
1190.54 19
1190.61 21
1190.69 22
1190.77 23
1190.85 24
1190.93 24
1191.01 25
1191.09 25
1191.17 25
1191.25 24
1191.33 23
1191.41 21
1191.48 20
1191.56 19
1191.64 19
1191.72 19
1191.80 19
1191.88 19
1191.96 18
1192.04 18
1192.12 17
1192.20 16
1192.28 15
1192.35 15
1192.43 15
1192.51 15
1192.59 16
1192.67 18
1192.75 19
1192.83 20
1192.91 22
1192.99 23
1193.07 24
1193.15 26
1193.23 26
1193.30 26
1193.38 24
1193.46 22
1193.54 19
1193.62 16
1193.70 14
1193.78 13
1193.86 13
1193.94 15
1194.02 17
1194.10 19
1194.18 20
1194.25 20
1194.33 20
1194.41 19
1194.49 18
1194.57 17
1194.65 16
1194.73 16
1194.81 15
1194.89 15
1194.97 16
1195.05 17
1195.13 17
1195.20 18
1195.28 18
1195.36 17
1195.44 16
1195.52 14
1195.60 11
1195.68 8
1195.76 5
1195.84 3
1195.92 1
1196.00 1
1196.08 2
1196.16 3
1196.23 5
1196.31 6
1196.39 7
1196.47 8
1196.55 8
1196.63 8
1196.71 7
1196.79 7
1196.87 6
1196.95 6
1197.03 5
1197.11 5
1197.19 6
1197.27 8
1197.34 10
1197.42 13
1197.50 16
1197.58 18
1197.66 20
1197.74 20
1197.82 18
1197.90 16
1197.98 12
1198.06 7
1198.14 3
1198.22 0
1198.30 0
1198.38 0
1198.46 0
1198.53 0
1198.61 0
1198.69 0
1198.77 0
1198.85 2
1198.93 2
1199.01 3
1199.09 3
1199.17 4
1199.25 6
1199.33 8
1199.41 10
1199.49 12
1199.57 15
1199.65 17
1199.72 18
1199.80 20
1199.88 22
1199.96 23
1200.04 25
1200.12 26
1200.20 26
1200.28 26
1200.36 26
1200.44 25
1200.52 24
1200.60 24
1200.68 23
1200.76 23
1200.84 24
1200.92 24
1200.99 24
1201.07 25
1201.15 25
1201.23 25
1201.31 26
1201.39 27
1201.47 27
1201.55 27
1201.63 27
1201.71 26
1201.79 24
1201.87 21
1201.95 18
1202.03 16
1202.11 14
1202.19 13
1202.27 11
1202.35 11
1202.42 10
1202.50 9
1202.58 9
1202.66 10
1202.74 12
1202.82 14
1202.90 17
1202.98 21
1203.06 24
1203.14 27
1203.22 30
1203.30 32
1203.38 34
1203.46 35
1203.54 36
1203.62 37
1203.70 38
1203.78 39
1203.86 39
1203.93 39
1204.01 37
1204.09 36
1204.17 34
1204.25 31
1204.33 29
1204.41 27
1204.49 25
1204.57 23
1204.65 22
1204.73 22
1204.81 23
1204.89 24
1204.97 26
1205.05 28
1205.13 30
1205.21 32
1205.29 34
1205.37 36
1205.45 38
1205.53 39
1205.61 40
1205.68 40
1205.76 39
1205.84 38
1205.92 35
1206.00 32
1206.08 29
1206.16 25
1206.24 22
1206.32 19
1206.40 17
1206.48 15
1206.56 15
1206.64 15
1206.72 15
1206.80 16
1206.88 17
1206.96 18
1207.04 18
1207.12 18
1207.20 17
1207.28 16
1207.36 16
1207.44 16
1207.52 16
1207.59 18
1207.67 20
1207.75 21
1207.83 23
1207.91 25
1207.99 26
1208.07 26
1208.15 26
1208.23 26
1208.31 25
1208.39 24
1208.47 24
1208.55 23
1208.63 22
1208.71 21
1208.79 20
1208.87 20
1208.95 20
1209.03 20
1209.11 21
1209.19 22
1209.27 23
1209.35 25
1209.43 26
1209.51 26
1209.59 25
1209.67 24
1209.75 23
1209.83 21
1209.91 19
1209.98 18
1210.06 17
1210.14 16
1210.22 16
1210.30 15
1210.38 15
1210.46 15
1210.54 15
1210.62 15
1210.70 15
1210.78 16
1210.86 17
1210.94 18
1211.02 18
1211.10 19
1211.18 19
1211.26 18
1211.34 17
1211.42 16
1211.50 14
1211.58 12
1211.66 10
1211.74 8
1211.82 5
1211.90 3
1211.98 0
1212.06 0
1212.14 0
1212.22 0
1212.30 0
1212.38 0
1212.46 0
1212.54 0
1212.62 0
1212.70 1
1212.78 3
1212.86 6
1212.94 10
1213.02 13
1213.10 16
1213.18 18
1213.26 20
1213.33 20
1213.41 20
1213.49 20
1213.57 20
1213.65 20
1213.73 20
1213.81 21
1213.89 23
1213.97 25
1214.05 28
1214.13 30
1214.21 32
1214.29 32
1214.37 30
1214.45 27
1214.53 23
1214.61 19
1214.69 16
1214.77 13
1214.85 12
1214.93 11
1215.01 12
1215.09 14
1215.17 16
1215.25 17
1215.33 18
1215.41 19
1215.49 21
1215.57 22
1215.65 23
1215.73 24
1215.81 25
1215.89 25
1215.97 26
1216.05 26
1216.13 27
1216.21 28
1216.29 29
1216.37 31
1216.45 32
1216.53 33
1216.61 33
1216.69 33
1216.77 32
1216.85 32
1216.93 32
1217.01 33
1217.09 35
1217.17 38
1217.25 41
1217.33 44
1217.41 45
1217.49 45
1217.57 44
1217.65 41
1217.73 38
1217.81 35
1217.89 32
1217.97 30
1218.05 30
1218.13 31
1218.21 32
1218.29 34
1218.37 36
1218.45 38
1218.53 39
1218.61 40
1218.69 40
1218.77 40
1218.85 40
1218.93 40
1219.01 39
1219.09 39
1219.17 39
1219.25 39
1219.33 38
1219.41 38
1219.49 38
1219.57 38
1219.65 38
1219.73 38
1219.81 37
1219.89 36
1219.97 35
1220.05 34
1220.13 32
1220.21 31
1220.29 30
1220.37 29
1220.45 30
1220.53 31
1220.61 33
1220.69 35
1220.77 37
1220.85 39
1220.93 39
1221.01 39
1221.09 38
1221.17 37
1221.25 36
1221.33 34
1221.41 34
1221.49 34
1221.57 34
1221.65 33
1221.73 33
1221.81 32
1221.89 30
1221.97 28
1222.05 26
1222.13 25
1222.21 25
1222.29 25
1222.37 25
1222.45 24
1222.53 24
1222.61 23
1222.69 23
1222.77 22
1222.85 21
1222.93 21
1223.01 21
1223.09 20
1223.17 19
1223.25 18
1223.33 15
1223.41 13
1223.49 10
1223.57 7
1223.65 5
1223.73 4
1223.81 5
1223.89 6
1223.97 8
1224.05 10
1224.13 13
1224.21 16
1224.29 18
1224.37 19
1224.45 20
1224.54 20
1224.62 19
1224.70 18
1224.78 17
1224.86 15
1224.94 14
1225.02 13
1225.10 12
1225.18 12
1225.26 12
1225.34 13
1225.42 13
1225.50 15
1225.58 16
1225.66 17
1225.74 19
1225.82 20
1225.90 21
1225.98 22
1226.06 23
1226.14 24
1226.22 24
1226.30 24
1226.38 23
1226.46 21
1226.54 18
1226.62 14
1226.70 10
1226.78 7
1226.86 5
1226.94 5
1227.02 7
1227.10 9
1227.18 12
1227.26 14
1227.34 16
1227.42 17
1227.50 16
1227.58 16
1227.66 15
1227.74 16
1227.82 17
1227.91 20
1227.99 23
1228.07 26
1228.15 28
1228.23 29
1228.31 28
1228.39 26
1228.47 24
1228.55 21
1228.63 19
1228.71 17
1228.79 16
1228.87 16
1228.95 16
1229.03 16
1229.11 15
1229.19 15
1229.27 14
1229.35 14
1229.43 13
1229.51 11
1229.59 10
1229.67 8
1229.75 7
1229.83 5
1229.91 4
1229.99 4
1230.07 4
1230.15 3
1230.23 3
1230.32 2
1230.40 2
1230.48 1
1230.56 1
1230.64 1
1230.72 1
1230.80 3
1230.88 5
1230.96 7
1231.04 10
1231.12 13
1231.20 17
1231.28 21
1231.36 25
1231.44 30
1231.52 34
1231.60 39
1231.68 42
1231.76 45
1231.84 47
1231.92 48
1232.00 48
1232.08 47
1232.16 46
1232.25 46
1232.33 46
1232.41 47
1232.49 48
1232.57 48
1232.65 48
1232.73 46
1232.81 43
1232.89 40
1232.97 37
1233.05 35
1233.13 34
1233.21 34
1233.29 36
1233.37 38
1233.45 40
1233.53 41
1233.61 43
1233.69 43
1233.77 43
1233.85 42
1233.93 41
1234.02 39
1234.10 36
1234.18 35
1234.26 34
1234.34 34
1234.42 34
1234.50 36
1234.58 38
1234.66 39
1234.74 40
1234.82 39
1234.90 37
1234.98 33
1235.06 30
1235.14 26
1235.22 24
1235.30 23
1235.38 23
1235.46 24
1235.55 25
1235.63 26
1235.71 26
1235.79 24
1235.87 22
1235.95 18
1236.03 15
1236.11 13
1236.19 13
1236.27 15
1236.35 18
1236.43 23
1236.51 28
1236.59 33
1236.67 37
1236.75 38
1236.83 38
1236.91 36
1237.00 33
1237.08 28
1237.16 22
1237.24 16
1237.32 11
1237.40 5
1237.48 1
1237.56 0
1237.64 0
1237.72 0
1237.80 0
1237.88 0
1237.96 1
1238.04 2
1238.12 3
1238.20 3
1238.29 3
1238.37 2
1238.45 1
1238.53 0
1238.61 0
1238.69 0
1238.77 0
1238.85 0
1238.93 3
1239.01 7
1239.09 13
1239.17 19
1239.25 25
1239.33 31
1239.41 36
1239.50 40
1239.58 43
1239.66 45
1239.74 46
1239.82 45
1239.90 44
1239.98 43
1240.06 42
1240.14 41
1240.22 40
1240.30 40
1240.38 40
1240.46 41
1240.54 41
1240.62 40
1240.71 38
1240.79 35
1240.87 30
1240.95 25
1241.03 20
1241.11 15
1241.19 12
1241.27 10
1241.35 9
1241.43 11
1241.51 14
1241.59 17
1241.67 20
1241.75 22
1241.84 24
1241.92 25
1242.00 26
1242.08 28
1242.16 29
1242.24 32
1242.32 34
1242.40 37
1242.48 39
1242.56 39
1242.64 38
1242.72 36
1242.80 33
1242.89 29
1242.97 25
1243.05 20
1243.13 16
1243.21 11
1243.29 7
1243.37 4
1243.45 1
1243.53 0
1243.61 0
1243.69 0
1243.77 0
1243.86 3
1243.94 6
1244.02 10
1244.10 14
1244.18 18
1244.26 21
1244.34 23
1244.42 24
1244.50 25
1244.58 25
1244.66 25
1244.74 25
1244.83 24
1244.91 24
1244.99 24
1245.07 24
1245.15 24
1245.23 24
1245.31 23
1245.39 22
1245.47 21
1245.55 20
1245.63 20
1245.71 19
1245.80 19
1245.88 19
1245.96 19
1246.04 18
1246.12 16
1246.20 14
1246.28 13
1246.36 12
1246.44 12
1246.52 14
1246.60 17
1246.69 22
1246.77 26
1246.85 31
1246.93 35
1247.01 39
1247.09 41
1247.17 43
1247.25 44
1247.33 45
1247.41 46
1247.49 47
1247.58 50
1247.66 53
1247.74 56
1247.82 60
1247.90 62
1247.98 64
1248.06 65
1248.14 63
1248.22 61
1248.30 58
1248.39 53
1248.47 49
1248.55 45
1248.63 41
1248.71 37
1248.79 35
1248.87 33
1248.95 32
1249.03 31
1249.11 31
1249.19 32
1249.28 32
1249.36 33
1249.44 32
1249.52 31
1249.60 30
1249.68 29
1249.76 29
1249.84 29
1249.92 30
1250.00 32
1250.09 34
1250.17 36
1250.25 37
1250.33 38
1250.41 37
1250.49 35
1250.57 32
1250.65 29
1250.73 25
1250.82 21
1250.90 17
1250.98 13
1251.06 10
1251.14 8
1251.22 7
1251.30 6
1251.38 7
1251.46 8
1251.54 11
1251.63 13
1251.71 16
1251.79 18
1251.87 19
1251.95 19
1252.03 19
1252.11 18
1252.19 17
1252.27 16
1252.36 15
1252.44 14
1252.52 14
1252.60 13
1252.68 11
1252.76 8
1252.84 5
1252.92 1
1253.00 0
1253.09 0
1253.17 0
1253.25 0
1253.33 0
1253.41 0
1253.49 0
1253.57 2
1253.65 5
1253.73 6
1253.82 6
1253.90 5
1253.98 4
1254.06 4
1254.14 4
1254.22 5
1254.30 7
1254.38 9
1254.46 11
1254.55 11
1254.63 11
1254.71 10
1254.79 10
1254.87 9
1254.95 10
1255.03 11
1255.11 12
1255.20 13
1255.28 14
1255.36 14
1255.44 14
1255.52 13
1255.60 13
1255.68 13
1255.76 13
1255.84 12
1255.93 12
1256.01 10
1256.09 9
1256.17 6
1256.25 4
1256.33 2
1256.41 0
1256.49 0
1256.58 1
1256.66 2
1256.74 3
1256.82 5
1256.90 6
1256.98 8
1257.06 10
1257.14 12
1257.23 15
1257.31 17
1257.39 19
1257.47 19
1257.55 19
1257.63 17
1257.71 14
1257.79 11
1257.88 8
1257.96 6
1258.04 5
1258.12 5
1258.20 5
1258.28 7
1258.36 9
1258.44 10
1258.53 12
1258.61 13
1258.69 13
1258.77 13
1258.85 12
1258.93 10
1259.01 8
1259.10 6
1259.18 3
1259.26 0
1259.34 0
1259.42 0
1259.50 0
1259.58 0
1259.66 0
1259.75 0
1259.83 0
1259.91 5
1259.99 10
1260.07 15
1260.15 18
1260.23 20
1260.31 21
1260.40 21
1260.48 21
1260.56 22
1260.64 23
1260.72 25
1260.80 27
1260.88 29
1260.97 31
1261.05 31
1261.13 31
1261.21 30
1261.29 28
1261.37 26
1261.45 23
1261.54 21
1261.62 19
1261.70 17
1261.78 16
1261.86 15
1261.94 14
1262.02 13
1262.11 12
1262.19 13
1262.27 14
1262.35 16
1262.43 18
1262.51 22
1262.59 26
1262.68 31
1262.76 36
1262.84 40
1262.92 44
1263.00 47
1263.08 48
1263.16 49
1263.25 48
1263.33 47
1263.41 45
1263.49 44
1263.57 43
1263.65 43
1263.73 43
1263.82 44
1263.90 44
1263.98 44
1264.06 43
1264.14 43
1264.22 43
1264.30 43
1264.39 45
1264.47 48
1264.55 51
1264.63 55
1264.71 58
1264.79 61
1264.87 63
1264.96 65
1265.04 66
1265.12 66
1265.20 66
1265.28 66
1265.36 64
1265.45 62
1265.53 59
1265.61 55
1265.69 50
1265.77 45
1265.85 40
1265.93 35
1266.02 31
1266.10 26
1266.18 22
1266.26 19
1266.34 17
1266.42 16
1266.51 15
1266.59 16
1266.67 18
1266.75 21
1266.83 23
1266.91 26
1266.99 28
1267.08 29
1267.16 28
1267.24 27
1267.32 25
1267.40 22
1267.48 20
1267.57 18
1267.65 16
1267.73 16
1267.81 16
1267.89 17
1267.97 19
1268.05 22
1268.14 24
1268.22 27
1268.30 29
1268.38 32
1268.46 33
1268.54 35
1268.63 36
1268.71 36
1268.79 36
1268.87 36
1268.95 37
1269.03 39
1269.12 41
1269.20 44
1269.28 47
1269.36 50
1269.44 52
1269.52 53
1269.61 52
1269.69 51
1269.77 48
1269.85 45
1269.93 42
1270.01 40
1270.10 38
1270.18 36
1270.26 35
1270.34 35
1270.42 34
1270.50 33
1270.59 32
1270.67 31
1270.75 29
1270.83 26
1270.91 24
1270.99 20
1271.08 17
1271.16 15
1271.24 13
1271.32 12
1271.40 12
1271.48 12
1271.57 13
1271.65 13
1271.73 12
1271.81 10
1271.89 7
1271.97 4
1272.06 1
1272.14 0
1272.22 0
1272.30 0
1272.38 0
1272.47 0
1272.55 0
1272.63 0
1272.71 0
1272.79 2
1272.87 4
1272.96 7
1273.04 9
1273.12 11
1273.20 11
1273.28 10
1273.36 9
1273.45 7
1273.53 4
1273.61 2
1273.69 1
1273.77 2
1273.86 3
1273.94 5
1274.02 8
1274.10 11
1274.18 14
1274.26 16
1274.35 19
1274.43 21
1274.51 23
1274.59 25
1274.67 28
1274.75 30
1274.84 32
1274.92 34
1275.00 34
1275.08 34
1275.16 32
1275.25 29
1275.33 26
1275.41 23
1275.49 20
1275.57 19
1275.66 18
1275.74 17
1275.82 15
1275.90 13
1275.98 10
1276.06 7
1276.15 4
1276.23 2
1276.31 0
1276.39 0
1276.47 1
1276.56 4
1276.64 8
1276.72 12
1276.80 16
1276.88 19
1276.96 22
1277.05 23
1277.13 24
1277.21 24
1277.29 23
1277.37 23
1277.46 24
1277.54 24
1277.62 25
1277.70 26
1277.78 28
1277.87 30
1277.95 31
1278.03 32
1278.11 33
1278.19 32
1278.28 31
1278.36 30
1278.44 28
1278.52 27
1278.60 26
1278.68 25
1278.77 26
1278.85 26
1278.93 27
1279.01 28
1279.09 29
1279.18 30
1279.26 31
1279.34 32
1279.42 34
1279.50 36
1279.59 39
1279.67 42
1279.75 44
1279.83 46
1279.91 47
1280.00 46
1280.08 43
1280.16 40
1280.24 35
1280.32 30
1280.41 25
1280.49 21
1280.57 17
1280.65 14
1280.73 11
1280.82 9
1280.90 8
1280.98 7
1281.06 6
1281.14 6
1281.23 5
1281.31 4
1281.39 3
1281.47 1
1281.55 0
1281.64 0
1281.72 0
1281.80 0
1281.88 0
1281.96 3
1282.05 7
1282.13 11
1282.21 15
1282.29 20
1282.37 25
1282.46 29
1282.54 33
1282.62 36
1282.70 39
1282.79 41
1282.87 42
1282.95 41
1283.03 39
1283.11 35
1283.20 31
1283.28 26
1283.36 22
1283.44 18
1283.52 16
1283.61 16
1283.69 16
1283.77 18
1283.85 19
1283.93 22
1284.02 24
1284.10 27
1284.18 31
1284.26 35
1284.35 39
1284.43 43
1284.51 47
1284.59 51
1284.67 54
1284.76 55
1284.84 56
1284.92 57
1285.00 57
1285.08 58
1285.17 58
1285.25 59
1285.33 60
1285.41 60
1285.50 60
1285.58 59
1285.66 58
1285.74 57
1285.82 56
1285.91 56
1285.99 56
1286.07 56
1286.15 56
1286.23 56
1286.32 56
1286.40 56
1286.48 55
1286.56 53
1286.65 52
1286.73 50
1286.81 47
1286.89 45
1286.97 42
1287.06 39
1287.14 36
1287.22 33
1287.30 30
1287.39 28
1287.47 27
1287.55 25
1287.63 24
1287.71 22
1287.80 20
1287.88 17
1287.96 15
1288.04 12
1288.13 10
1288.21 8
1288.29 7
1288.37 7
1288.45 8
1288.54 10
1288.62 12
1288.70 15
1288.78 17
1288.87 18
1288.95 17
1289.03 15
1289.11 12
1289.19 8
1289.28 4
1289.36 0
1289.44 0
1289.52 0
1289.61 0
1289.69 0
1289.77 0
1289.85 0
1289.94 1
1290.02 3
1290.10 4
1290.18 4
1290.26 4
1290.35 3
1290.43 3
1290.51 2
1290.59 3
1290.68 4
1290.76 7
1290.84 10
1290.92 14
1291.01 17
1291.09 20
1291.17 22
1291.25 22
1291.33 23
1291.42 22
1291.50 23
1291.58 24
1291.66 26
1291.75 30
1291.83 34
1291.91 40
1291.99 45
1292.08 51
1292.16 55
1292.24 59
1292.32 61
1292.41 62
1292.49 61
1292.57 60
1292.65 57
1292.74 54
1292.82 51
1292.90 47
1292.98 43
1293.06 40
1293.15 37
1293.23 33
1293.31 29
1293.39 26
1293.48 23
1293.56 20
1293.64 19
1293.72 19
1293.81 21
1293.89 24
1293.97 28
1294.05 33
1294.14 37
1294.22 42
1294.30 46
1294.38 50
1294.47 54
1294.55 57
1294.63 59
1294.71 60
1294.80 59
1294.88 58
1294.96 56
1295.04 54
1295.13 52
1295.21 51
1295.29 50
1295.37 50
1295.46 49
1295.54 49
1295.62 49
1295.70 48
1295.79 49
1295.87 49
1295.95 50
1296.03 51
1296.12 52
1296.20 52
1296.28 52
1296.36 51
1296.45 49
1296.53 48
1296.61 46
1296.69 45
1296.78 45
1296.86 45
1296.94 46
1297.02 48
1297.11 50
1297.19 53
1297.27 54
1297.35 55
1297.44 54
1297.52 52
1297.60 48
1297.68 44
1297.77 40
1297.85 37
1297.93 35
1298.01 34
1298.10 34
1298.18 34
1298.26 35
1298.34 37
1298.43 38
1298.51 39
1298.59 40
1298.67 41
1298.76 41
1298.84 40
1298.92 39
1299.00 37
1299.09 36
1299.17 35
1299.25 34
1299.33 35
1299.42 38
1299.50 40
1299.58 43
1299.67 45
1299.75 46
1299.83 46
1299.91 46
1300.00 45
1300.08 44
1300.16 43
1300.24 43
1300.33 44
1300.41 45
1300.49 46
1300.57 47
1300.66 49
1300.74 51
1300.82 53
1300.90 55
1300.99 57
1301.07 58
1301.15 59
1301.24 58
1301.32 56
1301.40 52
1301.48 46
1301.57 40
1301.65 34
1301.73 28
1301.81 24
1301.90 22
1301.98 22
1302.06 23
1302.14 25
1302.23 28
1302.31 32
1302.39 36
1302.48 40
1302.56 43
1302.64 46
1302.72 50
1302.81 53
1302.89 57
1302.97 61
1303.05 66
1303.14 71
1303.22 76
1303.30 80
1303.39 83
1303.47 85
1303.55 85
1303.63 83
1303.72 81
1303.80 79
1303.88 76
1303.96 73
1304.05 70
1304.13 67
1304.21 63
1304.30 60
1304.38 57
1304.46 54
1304.54 52
1304.63 49
1304.71 47
1304.79 44
1304.87 42
1304.96 40
1305.04 38
1305.12 37
1305.21 37
1305.29 38
1305.37 40
1305.45 41
1305.54 42
1305.62 43
1305.70 42
1305.79 42
1305.87 41
1305.95 41
1306.03 42
1306.12 43
1306.20 45
1306.28 47
1306.37 49
1306.45 50
1306.53 51
1306.61 52
1306.70 53
1306.78 54
1306.86 56
1306.95 58
1307.03 60
1307.11 62
1307.19 64
1307.28 64
1307.36 62
1307.44 58
1307.52 54
1307.61 49
1307.69 44
1307.77 40
1307.86 37
1307.94 36
1308.02 36
1308.11 36
1308.19 37
1308.27 38
1308.35 38
1308.44 38
1308.52 38
1308.60 37
1308.69 36
1308.77 36
1308.85 35
1308.93 34
1309.02 32
1309.10 31
1309.18 29
1309.27 27
1309.35 25
1309.43 24
1309.51 24
1309.60 25
1309.68 26
1309.76 27
1309.85 29
1309.93 31
1310.01 32
1310.09 34
1310.18 37
1310.26 39
1310.34 43
1310.43 46
1310.51 49
1310.59 51
1310.68 53
1310.76 54
1310.84 55
1310.92 55
1311.01 54
1311.09 53
1311.17 52
1311.26 51
1311.34 50
1311.42 49
1311.51 49
1311.59 50
1311.67 51
1311.75 53
1311.84 55
1311.92 57
1312.00 59
1312.09 62
1312.17 64
1312.25 67
1312.34 70
1312.42 73
1312.50 75
1312.58 75
1312.67 75
1312.75 74
1312.83 72
1312.92 69
1313.00 66
1313.08 63
1313.17 60
1313.25 58
1313.33 55
1313.41 53
1313.50 51
1313.58 50
1313.66 49
1313.75 48
1313.83 48
1313.91 48
1314.00 48
1314.08 47
1314.16 45
1314.25 43
1314.33 39
1314.41 35
1314.49 30
1314.58 26
1314.66 23
1314.74 21
1314.83 22
1314.91 25
1314.99 29
1315.08 34
1315.16 39
1315.24 43
1315.33 46
1315.41 47
1315.49 47
1315.57 46
1315.66 44
1315.74 41
1315.82 39
1315.91 37
1315.99 36
1316.07 36
1316.16 36
1316.24 37
1316.32 39
1316.41 39
1316.49 39
1316.57 37
1316.66 36
1316.74 34
1316.82 33
1316.90 34
1316.99 36
1317.07 39
1317.15 42
1317.24 46
1317.32 48
1317.40 50
1317.49 50
1317.57 49
1317.65 48
1317.74 46
1317.82 44
1317.90 40
1317.99 37
1318.07 34
1318.15 31
1318.24 29
1318.32 29
1318.40 29
1318.49 30
1318.57 31
1318.65 32
1318.73 32
1318.82 32
1318.90 32
1318.98 32
1319.07 33
1319.15 34
1319.23 35
1319.32 37
1319.40 38
1319.48 39
1319.57 39
1319.65 39
1319.73 38
1319.82 36
1319.90 35
1319.98 34
1320.07 33
1320.15 33
1320.23 34
1320.32 36
1320.40 38
1320.48 41
1320.57 44
1320.65 47
1320.73 49
1320.82 51
1320.90 52
1320.98 53
1321.07 53
1321.15 52
1321.23 50
1321.32 48
1321.40 45
1321.48 41
1321.57 37
1321.65 33
1321.73 30
1321.82 27
1321.90 25
1321.98 24
1322.07 24
1322.15 25
1322.23 27
1322.32 28
1322.40 29
1322.48 29
1322.57 30
1322.65 30
1322.73 30
1322.82 31
1322.90 31
1322.98 30
1323.07 29
1323.15 27
1323.23 25
1323.32 22
1323.40 19
1323.48 16
1323.57 15
1323.65 15
1323.73 16
1323.82 19
1323.90 23
1323.98 27
1324.07 32
1324.15 37
1324.23 41
1324.32 45
1324.40 48
1324.48 50
1324.57 52
1324.65 52
1324.73 52
1324.82 50
1324.90 48
1324.98 45
1325.07 41
1325.15 37
1325.23 33
1325.32 28
1325.40 23
1325.48 19
1325.57 15
1325.65 14
1325.73 15
1325.82 18
1325.90 22
1325.98 28
1326.07 33
1326.15 37
1326.23 39
1326.32 40
1326.40 38
1326.49 37
1326.57 35
1326.65 35
1326.74 36
1326.82 39
1326.90 42
1326.99 45
1327.07 47
1327.15 49
1327.24 49
1327.32 48
1327.40 48
1327.49 47
1327.57 45
1327.65 44
1327.74 42
1327.82 39
1327.90 36
1327.99 32
1328.07 28
1328.15 24
1328.24 22
1328.32 22
1328.41 23
1328.49 25
1328.57 28
1328.66 31
1328.74 32
1328.82 32
1328.91 31
1328.99 29
1329.07 26
1329.16 23
1329.24 22
1329.32 21
1329.41 21
1329.49 23
1329.58 25
1329.66 29
1329.74 33
1329.83 37
1329.91 42
1329.99 46
1330.08 49
1330.16 51
1330.24 51
1330.33 51
1330.41 51
1330.49 49
1330.58 48
1330.66 47
1330.75 46
1330.83 45
1330.91 45
1331.00 45
1331.08 45
1331.16 45
1331.25 45
1331.33 45
1331.41 44
1331.50 43
1331.58 42
1331.66 41
1331.75 40
1331.83 39
1331.92 39
1332.00 38
1332.08 37
1332.17 35
1332.25 33
1332.33 31
1332.42 28
1332.50 27
1332.58 27
1332.67 29
1332.75 32
1332.84 36
1332.92 40
1333.00 44
1333.09 48
1333.17 51
1333.25 54
1333.34 57
1333.42 58
1333.51 58
1333.59 56
1333.67 51
1333.76 45
1333.84 37
1333.92 29
1334.01 22
1334.09 17
1334.17 13
1334.26 11
1334.34 10
1334.43 11
1334.51 11
1334.59 12
1334.68 14
1334.76 17
1334.84 20
1334.93 23
1335.01 26
1335.10 28
1335.18 29
1335.26 29
1335.35 28
1335.43 27
1335.51 25
1335.60 24
1335.68 23
1335.77 23
1335.85 24
1335.93 25
1336.02 27
1336.10 29
1336.18 33
1336.27 38
1336.35 43
1336.44 50
1336.52 55
1336.60 61
1336.69 65
1336.77 68
1336.85 70
1336.94 72
1337.02 72
1337.11 73
1337.19 73
1337.27 73
1337.36 72
1337.44 72
1337.52 70
1337.61 69
1337.69 66
1337.78 63
1337.86 58
1337.94 52
1338.03 46
1338.11 40
1338.20 34
1338.28 30
1338.36 27
1338.45 26
1338.53 26
1338.61 26
1338.70 24
1338.78 21
1338.87 16
1338.95 9
1339.03 2
1339.12 0
1339.20 0
1339.29 0
1339.37 0
1339.45 0
1339.54 0
1339.62 0
1339.70 0
1339.79 6
1339.87 14
1339.96 21
1340.04 28
1340.12 32
1340.21 35
1340.29 35
1340.38 35
1340.46 34
1340.54 34
1340.63 36
1340.71 39
1340.80 44
1340.88 50
1340.96 56
1341.05 61
1341.13 63
1341.21 64
1341.30 62
1341.38 60
1341.47 56
1341.55 53
1341.63 50
1341.72 47
1341.80 46
1341.89 46
1341.97 46
1342.05 46
1342.14 46
1342.22 44
1342.31 40
1342.39 35
1342.47 29
1342.56 23
1342.64 17
1342.73 14
1342.81 13
1342.89 13
1342.98 15
1343.06 17
1343.15 19
1343.23 20
1343.31 21
1343.40 21
1343.48 21
1343.57 22
1343.65 23
1343.73 25
1343.82 27
1343.90 29
1343.99 32
1344.07 34
1344.15 37
1344.24 39
1344.32 42
1344.41 44
1344.49 47
1344.57 49
1344.66 50
1344.74 51
1344.83 51
1344.91 50
1344.99 49
1345.08 49
1345.16 49
1345.25 50
1345.33 51
1345.41 52
1345.50 53
1345.58 54
1345.67 54
1345.75 53
1345.83 52
1345.92 50
1346.00 49
1346.09 46
1346.17 43
1346.25 39
1346.34 34
1346.42 29
1346.51 23
1346.59 19
1346.68 17
1346.76 16
1346.84 18
1346.93 22
1347.01 27
1347.10 31
1347.18 34
1347.26 35
1347.35 34
1347.43 31
1347.52 28
1347.60 25
1347.68 22
1347.77 19
1347.85 17
1347.94 15
1348.02 12
1348.11 9
1348.19 6
1348.27 3
1348.36 1
1348.44 1
1348.53 2
1348.61 4
1348.69 7
1348.78 10
1348.86 14
1348.95 17
1349.03 20
1349.11 23
1349.20 26
1349.28 27
1349.37 28
1349.45 29
1349.54 29
1349.62 28
1349.70 28
1349.79 29
1349.87 31
1349.96 34
1350.04 37
1350.13 40
1350.21 43
1350.29 46
1350.38 47
1350.46 49
1350.55 49
1350.63 50
1350.71 50
1350.80 50
1350.88 50
1350.97 50
1351.05 50
1351.14 50
1351.22 51
1351.30 53
1351.39 55
1351.47 58
1351.56 59
1351.64 60
1351.73 60
1351.81 60
1351.89 58
1351.98 56
1352.06 54
1352.15 52
1352.23 51
1352.32 50
1352.40 49
1352.48 49
1352.57 49
1352.65 48
1352.74 47
1352.82 45
1352.91 42
1352.99 39
1353.07 36
1353.16 34
1353.24 33
1353.33 32
1353.41 33
1353.50 34
1353.58 36
1353.66 38
1353.75 40
1353.83 42
1353.92 45
1354.00 48
1354.09 52
1354.17 56
1354.25 61
1354.34 66
1354.42 69
1354.51 71
1354.59 71
1354.68 69
1354.76 65
1354.84 59
1354.93 53
1355.01 47
1355.10 40
1355.18 34
1355.27 28
1355.35 23
1355.43 19
1355.52 15
1355.60 12
1355.69 10
1355.77 8
1355.86 8
1355.94 8
1356.03 8
1356.11 9
1356.19 9
1356.28 9
1356.36 9
1356.45 8
1356.53 7
1356.62 6
1356.70 6
1356.79 5
1356.87 5
1356.95 4
1357.04 3
1357.12 2
1357.21 0
1357.29 0
1357.38 0
1357.46 0
1357.54 0
1357.63 0
1357.71 0
1357.80 0
1357.88 2
1357.97 6
1358.05 10
1358.14 14
1358.22 18
1358.30 23
1358.39 26
1358.47 29
1358.56 30
1358.64 31
1358.73 31
1358.81 31
1358.90 32
1358.98 33
1359.07 36
1359.15 40
1359.23 45
1359.32 50
1359.40 54
1359.49 56
1359.57 55
1359.66 53
1359.74 49
1359.83 43
1359.91 37
1359.99 31
1360.08 25
1360.16 21
1360.25 18
1360.33 16
1360.42 17
1360.50 18
1360.59 21
1360.67 24
1360.76 27
1360.84 30
1360.92 32
1361.01 33
1361.09 32
1361.18 31
1361.26 29
1361.35 28
1361.43 27
1361.52 25
1361.60 24
1361.69 22
1361.77 20
1361.85 18
1361.94 16
1362.02 14
1362.11 14
1362.19 14
1362.28 16
1362.36 18
1362.45 20
1362.53 22
1362.62 23
1362.70 23
1362.78 21
1362.87 20
1362.95 19
1363.04 18
1363.12 17
1363.21 17
1363.29 19
1363.38 21
1363.46 25
1363.55 30
1363.63 36
1363.72 43
1363.80 51
1363.88 59
1363.97 65
1364.05 71
1364.14 73
1364.22 73
1364.31 69
1364.39 63
1364.48 54
1364.56 44
1364.65 35
1364.73 26
1364.82 20
1364.90 15
1364.98 12
1365.07 12
1365.15 12
1365.24 14
1365.32 15
1365.41 15
1365.49 15
1365.58 14
1365.66 13
1365.75 12
1365.83 12
1365.92 12
1366.00 12
1366.09 13
1366.17 13
1366.26 13
1366.34 13
1366.42 13
1366.51 14
1366.59 14
1366.68 15
1366.76 16
1366.85 16
1366.93 14
1367.02 11
1367.10 7
1367.19 2
1367.27 0
1367.36 0
1367.44 0
1367.53 0
1367.61 0
1367.70 0
1367.78 5
1367.86 12
1367.95 20
1368.03 27
1368.12 32
1368.20 35
1368.29 36
1368.37 35
1368.46 33
1368.54 31
1368.63 29
1368.71 30
1368.80 32
1368.88 37
1368.97 43
1369.05 49
1369.14 55
1369.22 59
1369.31 62
1369.39 62
1369.48 59
1369.56 56
1369.65 51
1369.73 47
1369.81 43
1369.90 40
1369.98 37
1370.07 35
1370.15 32
1370.24 29
1370.32 26
1370.41 22
1370.49 18
1370.58 15
1370.66 13
1370.75 11
1370.83 10
1370.92 11
1371.00 12
1371.09 14
1371.17 15
1371.26 17
1371.34 17
1371.43 15
1371.51 12
1371.60 8
1371.68 3
1371.77 0
1371.85 0
1371.94 0
1372.02 0
1372.11 0
1372.19 0
1372.28 0
1372.36 0
1372.45 5
1372.53 11
1372.62 15
1372.70 17
1372.78 16
1372.87 14
1372.95 10
1373.04 7
1373.12 4
1373.21 2
1373.29 2
1373.38 2
1373.46 3
1373.55 4
1373.63 3
1373.72 2
1373.80 0
1373.89 0
1373.97 0
1374.06 0
1374.14 2
1374.23 5
1374.31 8
1374.40 11
1374.48 14
1374.57 15
1374.65 15
1374.74 16
1374.82 16
1374.91 17
1374.99 18
1375.08 19
1375.16 20
1375.25 21
1375.33 20
1375.42 19
1375.50 17
1375.59 16
1375.67 14
1375.76 14
1375.84 15
1375.93 16
1376.01 18
1376.10 21
1376.18 23
1376.27 25
1376.35 26
1376.44 28
1376.52 28
1376.61 29
1376.69 31
1376.78 33
1376.86 36
1376.95 39
1377.03 43
1377.12 47
1377.20 50
1377.29 53
1377.37 56
1377.46 58
1377.54 60
1377.63 62
1377.71 65
1377.80 67
1377.88 70
1377.97 72
1378.05 73
1378.14 73
1378.22 72
1378.31 69
1378.39 66
1378.48 63
1378.56 60
1378.65 58
1378.73 58
1378.82 59
1378.90 60
1378.99 61
1379.08 61
1379.16 61
1379.25 61
1379.33 60
1379.42 59
1379.50 58
1379.59 56
1379.67 53
1379.76 50
1379.84 45
1379.93 40
1380.01 36
1380.10 33
1380.18 32
1380.27 33
1380.35 35
1380.44 37
1380.52 39
1380.61 40
1380.69 41
1380.78 40
1380.86 40
1380.95 39
1381.03 39
1381.12 39
1381.20 40
1381.29 41
1381.37 43
1381.46 46
1381.54 49
1381.63 51
1381.71 54
1381.80 56
1381.88 56
1381.97 55
1382.06 54
1382.14 52
1382.23 50
1382.31 49
1382.40 48
1382.48 48
1382.57 47
1382.65 46
1382.74 44
1382.82 41
1382.91 38
1382.99 34
1383.08 31
1383.16 30
1383.25 29
1383.33 30
1383.42 31
1383.50 34
1383.59 36
1383.67 37
1383.76 39
1383.84 39
1383.93 38
1384.02 38
1384.10 38
1384.19 38
1384.27 39
1384.36 42
1384.44 45
1384.53 49
1384.61 53
1384.70 56
1384.78 57
1384.87 57
1384.95 56
1385.04 54
1385.12 50
1385.21 47
1385.29 44
1385.38 40
1385.46 37
1385.55 34
1385.64 29
1385.72 24
1385.81 19
1385.89 15
1385.98 11
1386.06 9
1386.15 8
1386.23 8
1386.32 8
1386.40 7
1386.49 6
1386.57 5
1386.66 6
1386.74 8
1386.83 12
1386.92 18
1387.00 25
1387.09 32
1387.17 39
1387.26 45
1387.34 51
1387.43 57
1387.51 64
1387.60 71
1387.68 78
1387.77 84
1387.85 89
1387.94 92
1388.02 93
1388.11 92
1388.20 89
1388.28 85
1388.37 80
1388.45 76
1388.54 71
1388.62 68
1388.71 65
1388.79 63
1388.88 62
1388.96 61
1389.05 59
1389.13 55
1389.22 50
1389.31 44
1389.39 37
1389.48 30
1389.56 24
1389.65 21
1389.73 21
1389.82 22
1389.90 25
1389.99 29
1390.07 33
1390.16 36
1390.25 38
1390.33 39
1390.42 39
1390.50 39
1390.59 39
1390.67 38
1390.76 36
1390.84 34
1390.93 30
1391.01 25
1391.10 21
1391.19 16
1391.27 13
1391.36 10
1391.44 8
1391.53 7
1391.61 5
1391.70 3
1391.78 0
1391.87 0
1391.95 0
1392.04 0
1392.13 0
1392.21 0
1392.30 0
1392.38 0
1392.47 9
1392.55 18
1392.64 25
1392.72 30
1392.81 30
1392.90 28
1392.98 22
1393.07 16
1393.15 9
1393.24 5
1393.32 4
1393.41 4
1393.49 7
1393.58 10
1393.67 12
1393.75 13
1393.84 12
1393.92 10
1394.01 7
1394.09 5
1394.18 4
1394.26 6
1394.35 10
1394.44 15
1394.52 22
1394.61 27
1394.69 32
1394.78 34
1394.86 34
1394.95 33
1395.03 30
1395.12 28
1395.21 25
1395.29 24
1395.38 22
1395.46 22
1395.55 21
1395.63 20
1395.72 18
1395.80 17
1395.89 16
1395.98 15
1396.06 14
1396.15 13
1396.23 13
1396.32 13
1396.40 12
1396.49 12
1396.58 11
1396.66 10
1396.75 9
1396.83 9
1396.92 9
1397.00 11
1397.09 13
1397.17 17
1397.26 22
1397.35 27
1397.43 31
1397.52 35
1397.60 38
1397.69 41
1397.77 43
1397.86 45
1397.95 47
1398.03 48
1398.12 49
1398.20 48
1398.29 46
1398.37 44
1398.46 41
1398.55 39
1398.63 39
1398.72 42
1398.80 46
1398.89 52
1398.97 60
1399.06 69
1399.15 78
1399.23 86
1399.32 94
1399.40 99
1399.49 102
1399.57 101
1399.66 98
1399.75 92
1399.83 84
1399.92 74
1400.00 63
1400.09 53
1400.17 43
1400.26 35
1400.35 28
1400.43 21
1400.52 17
1400.60 13
1400.69 11
1400.77 11
1400.86 12
1400.95 15
1401.03 19
1401.12 22
1401.20 26
1401.29 28
1401.38 29
1401.46 29
1401.55 29
1401.63 29
1401.72 29
1401.80 30
1401.89 31
1401.98 32
1402.06 32
1402.15 32
1402.23 32
1402.32 32
1402.40 32
1402.49 34
1402.58 36
1402.66 40
1402.75 44
1402.83 49
1402.92 53
1403.01 56
1403.09 57
1403.18 58
1403.26 58
1403.35 57
1403.43 57
1403.52 58
1403.61 60
1403.69 63
1403.78 69
1403.86 75
1403.95 83
1404.04 90
1404.12 95
1404.21 98
1404.29 98
1404.38 96
1404.47 91
1404.55 84
1404.64 77
1404.72 71
1404.81 67
1404.89 64
1404.98 64
1405.07 64
1405.15 65
1405.24 67
1405.32 68
1405.41 68
1405.50 67
1405.58 64
1405.67 61
1405.75 58
1405.84 54
1405.93 50
1406.01 48
1406.10 48
1406.18 49
1406.27 52
1406.36 57
1406.44 62
1406.53 68
1406.61 74
1406.70 80
1406.78 84
1406.87 87
1406.96 88
1407.04 87
1407.13 84
1407.21 80
1407.30 75
1407.39 70
1407.47 65
1407.56 62
1407.64 61
1407.73 61
1407.82 63
1407.90 66
1407.99 69
1408.07 72
1408.16 73
1408.25 73
1408.33 71
1408.42 68
1408.50 64
1408.59 60
1408.68 56
1408.76 52
1408.85 50
1408.93 49
1409.02 50
1409.11 52
1409.19 56
1409.28 61
1409.36 67
1409.45 73
1409.54 79
1409.62 85
1409.71 90
1409.79 94
1409.88 95
1409.97 95
1410.05 94
1410.14 91
1410.22 87
1410.31 83
1410.40 79
1410.48 76
1410.57 73
1410.66 72
1410.74 71
1410.83 70
1410.91 68
1411.00 66
1411.09 62
1411.17 57
1411.26 51
1411.34 45
1411.43 39
1411.52 35
1411.60 33
1411.69 33
1411.77 34
1411.86 37
1411.95 39
1412.03 41
1412.12 42
1412.20 41
1412.29 40
1412.38 38
1412.46 36
1412.55 34
1412.64 31
1412.72 28
1412.81 25
1412.89 21
1412.98 17
1413.07 14
1413.15 11
1413.24 10
1413.32 10
1413.41 11
1413.50 13
1413.58 15
1413.67 18
1413.76 20
1413.84 22
1413.93 24
1414.01 25
1414.10 26
1414.19 28
1414.27 29
1414.36 31
1414.44 34
1414.53 36
1414.62 39
1414.70 41
1414.79 42
1414.88 43
1414.96 43
1415.05 44
1415.13 45
1415.22 48
1415.31 52
1415.39 58
1415.48 64
1415.57 70
1415.65 73
1415.74 73
1415.82 72
1415.91 68
1416.00 64
1416.08 60
1416.17 56
1416.26 53
1416.34 51
1416.43 49
1416.51 47
1416.60 44
1416.69 41
1416.77 38
1416.86 34
1416.95 30
1417.03 25
1417.12 20
1417.20 15
1417.29 9
1417.38 3
1417.46 0
1417.55 0
1417.64 0
1417.72 0
1417.81 0
1417.89 0
1417.98 0
1418.07 0
1418.15 1
1418.24 6
1418.33 12
1418.41 17
1418.50 23
1418.58 28
1418.67 34
1418.76 40
1418.84 46
1418.93 53
1419.02 59
1419.10 63
1419.19 67
1419.28 69
1419.36 70
1419.45 69
1419.53 68
1419.62 66
1419.71 63
1419.79 61
1419.88 59
1419.97 58
1420.05 57
1420.14 58
1420.22 59
1420.31 61
1420.40 63
1420.48 64
1420.57 64
1420.66 64
1420.74 62
1420.83 59
1420.92 55
1421.00 50
1421.09 44
1421.18 38
1421.26 32
1421.35 26
1421.43 22
1421.52 20
1421.61 20
1421.69 23
1421.78 29
1421.87 36
1421.95 44
1422.04 54
1422.13 65
1422.21 76
1422.30 86
1422.38 95
1422.47 101
1422.56 106
1422.64 108
1422.73 108
1422.82 106
1422.90 104
1422.99 101
1423.08 98
1423.16 95
1423.25 93
1423.34 89
1423.42 86
1423.51 81
1423.59 77
1423.68 72
1423.77 67
1423.85 64
1423.94 61
1424.03 58
1424.11 56
1424.20 54
1424.29 52
1424.37 50
1424.46 49
1424.55 47
1424.63 47
1424.72 49
1424.81 51
1424.89 56
1424.98 62
1425.07 68
1425.15 73
1425.24 77
1425.32 79
1425.41 78
1425.50 74
1425.58 69
1425.67 64
1425.76 59
1425.84 55
1425.93 54
1426.02 54
1426.10 57
1426.19 61
1426.28 66
1426.36 71
1426.45 76
1426.54 79
1426.62 81
1426.71 80
1426.80 76
1426.88 71
1426.97 64
1427.06 56
1427.14 48
1427.23 42
1427.32 37
1427.40 36
1427.49 37
1427.57 41
1427.66 48
1427.75 57
1427.83 66
1427.92 74
1428.01 80
1428.09 84
1428.18 85
1428.27 84
1428.35 82
1428.44 78
1428.53 75
1428.61 72
1428.70 70
1428.79 69
1428.87 68
1428.96 67
1429.05 67
1429.13 68
1429.22 68
1429.31 69
1429.39 70
1429.48 70
1429.57 70
1429.65 70
1429.74 70
1429.83 70
1429.91 70
1430.00 72
1430.09 74
1430.17 76
1430.26 78
1430.35 78
1430.43 78
1430.52 76
1430.61 73
1430.69 70
1430.78 67
1430.87 65
1430.95 64
1431.04 65
1431.13 67
1431.21 69
1431.30 72
1431.39 74
1431.47 75
1431.56 75
1431.65 73
1431.73 69
1431.82 64
1431.91 58
1431.99 52
1432.08 46
1432.17 40
1432.25 35
1432.34 30
1432.43 24
1432.51 19
1432.60 14
1432.69 9
1432.77 4
1432.86 1
1432.95 0
1433.03 0
1433.12 0
1433.21 0
1433.30 0
1433.38 0
1433.47 0
1433.56 0
1433.64 0
1433.73 1
1433.82 2
1433.90 4
1433.99 7
1434.08 12
1434.16 17
1434.25 23
1434.34 29
1434.42 36
1434.51 42
1434.60 48
1434.68 53
1434.77 57
1434.86 59
1434.94 61
1435.03 63
1435.12 64
1435.20 64
1435.29 64
1435.38 64
1435.46 63
1435.55 62
1435.64 60
1435.73 57
1435.81 54
1435.90 52
1435.99 50
1436.07 50
1436.16 50
1436.25 50
1436.33 50
1436.42 49
1436.51 48
1436.59 45
1436.68 42
1436.77 39
1436.85 37
1436.94 35
1437.03 33
1437.11 33
1437.20 34
1437.29 35
1437.38 37
1437.46 39
1437.55 41
1437.64 42
1437.72 43
1437.81 45
1437.90 46
1437.98 46
1438.07 46
1438.16 45
1438.24 42
1438.33 38
1438.42 34
1438.51 29
1438.59 25
1438.68 22
1438.77 19
1438.85 16
1438.94 13
1439.03 11
1439.11 8
1439.20 7
1439.29 6
1439.37 6
1439.46 9
1439.55 12
1439.64 16
1439.72 21
1439.81 26
1439.90 31
1439.98 37
1440.07 42
1440.16 49
1440.24 56
1440.33 62
1440.42 67
1440.50 70
1440.59 68
1440.68 63
1440.77 53
1440.85 41
1440.94 27
1441.03 13
1441.11 1
1441.20 0
1441.29 0
1441.37 0
1441.46 0
1441.55 0
1441.64 4
1441.72 10
1441.81 15
1441.90 18
1441.98 19
1442.07 19
1442.16 17
1442.24 15
1442.33 13
1442.42 11
1442.51 9
1442.59 8
1442.68 8
1442.77 8
1442.85 9
1442.94 11
1443.03 15
1443.12 20
1443.20 25
1443.29 30
1443.38 35
1443.46 38
1443.55 41
1443.64 42
1443.72 43
1443.81 44
1443.90 44
1443.99 44
1444.07 43
1444.16 42
1444.25 42
1444.33 42
1444.42 42
1444.51 43
1444.60 43
1444.68 43
1444.77 41
1444.86 39
1444.94 34
1445.03 29
1445.12 24
1445.21 18
1445.29 14
1445.38 12
1445.47 11
1445.55 12
1445.64 13
1445.73 15
1445.82 15
1445.90 14
1445.99 11
1446.08 7
1446.16 3
1446.25 0
1446.34 0
1446.43 0
1446.51 0
1446.60 0
1446.69 0
1446.77 0
1446.86 0
1446.95 5
1447.04 15
1447.12 26
1447.21 36
1447.30 46
1447.38 55
1447.47 64
1447.56 71
1447.65 78
1447.73 84
1447.82 90
1447.91 97
1447.99 102
1448.08 108
1448.17 113
1448.26 118
1448.34 123
1448.43 126
1448.52 128
1448.60 128
1448.69 126
1448.78 122
1448.87 117
1448.95 111
1449.04 106
1449.13 102
1449.22 100
1449.30 99
1449.39 99
1449.48 100
1449.56 100
1449.65 100
1449.74 100
1449.83 99
1449.91 98
1450.00 97
1450.09 96
1450.18 94
1450.26 91
1450.35 88
1450.44 83
1450.52 78
1450.61 73
1450.70 68
1450.79 64
1450.87 61
1450.96 58
1451.05 57
1451.14 56
1451.22 55
1451.31 53
1451.40 51
1451.48 50
1451.57 50
1451.66 49
1451.75 50
1451.83 50
1451.92 50
1452.01 49
1452.10 47
1452.18 45
1452.27 42
1452.36 39
1452.45 37
1452.53 35
1452.62 34
1452.71 33
1452.79 33
1452.88 32
1452.97 32
1453.06 32
1453.14 32
1453.23 32
1453.32 32
1453.41 32
1453.49 32
1453.58 32
1453.67 33
1453.76 33
1453.84 33
1453.93 32
1454.02 30
1454.10 28
1454.19 26
1454.28 24
1454.37 23
1454.45 23
1454.54 25
1454.63 30
1454.72 36
1454.80 43
1454.89 51
1454.98 58
1455.07 64
1455.15 68
1455.24 69
1455.33 69
1455.42 66
1455.50 61
1455.59 55
1455.68 49
1455.77 44
1455.85 39
1455.94 37
1456.03 36
1456.12 37
1456.20 39
1456.29 41
1456.38 42
1456.47 42
1456.55 40
1456.64 36
1456.73 31
1456.82 26
1456.90 22
1456.99 21
1457.08 23
1457.17 27
1457.25 33
1457.34 41
1457.43 49
1457.51 55
1457.60 60
1457.69 63
1457.78 64
1457.86 63
1457.95 60
1458.04 56
1458.13 52
1458.21 46
1458.30 41
1458.39 35
1458.48 30
1458.56 25
1458.65 22
1458.74 19
1458.83 18
1458.92 18
1459.00 19
1459.09 20
1459.18 23
1459.27 26
1459.35 31
1459.44 37
1459.53 42
1459.62 47
1459.70 50
1459.79 52
1459.88 53
1459.97 53
1460.05 52
1460.14 51
1460.23 51
1460.32 52
1460.40 53
1460.49 53
1460.58 54
1460.67 53
1460.75 51
1460.84 47
1460.93 41
1461.02 34
1461.10 27
1461.19 21
1461.28 17
1461.37 17
1461.45 19
1461.54 22
1461.63 26
1461.72 27
1461.80 26
1461.89 21
1461.98 13
1462.07 4
1462.16 0
1462.24 0
1462.33 0
1462.42 0
1462.51 0
1462.59 8
1462.68 17
1462.77 25
1462.86 31
1462.94 35
1463.03 38
1463.12 38
1463.21 37
1463.29 36
1463.38 33
1463.47 31
1463.56 30
1463.65 28
1463.73 27
1463.82 26
1463.91 24
1464.00 21
1464.08 16
1464.17 11
1464.26 6
1464.35 1
1464.43 0
1464.52 0
1464.61 0
1464.70 0
1464.79 0
1464.87 0
1464.96 1
1465.05 2
1465.14 2
1465.22 3
1465.31 3
1465.40 3
1465.49 3
1465.57 4
1465.66 4
1465.75 4
1465.84 3
1465.93 2
1466.01 0
1466.10 0
1466.19 0
1466.28 0
1466.36 0
1466.45 1
1466.54 5
1466.63 12
1466.72 21
1466.80 31
1466.89 40
1466.98 49
1467.07 56
1467.15 61
1467.24 64
1467.33 66
1467.42 67
1467.51 67
1467.59 67
1467.68 66
1467.77 64
1467.86 61
1467.94 58
1468.03 54
1468.12 49
1468.21 45
1468.30 42
1468.38 41
1468.47 40
1468.56 41
1468.65 44
1468.73 48
1468.82 52
1468.91 56
1469.00 60
1469.09 61
1469.17 61
1469.26 58
1469.35 53
1469.44 47
1469.53 42
1469.61 37
1469.70 33
1469.79 30
1469.88 29
1469.96 29
1470.05 29
1470.14 30
1470.23 31
1470.32 32
1470.40 34
1470.49 36
1470.58 38
1470.67 39
1470.76 41
1470.84 43
1470.93 44
1471.02 44
1471.11 43
1471.19 41
1471.28 38
1471.37 34
1471.46 30
1471.55 27
1471.63 25
1471.72 25
1471.81 26
1471.90 30
1471.99 33
1472.07 37
1472.16 38
1472.25 38
1472.34 36
1472.43 32
1472.51 26
1472.60 20
1472.69 14
1472.78 9
1472.87 5
1472.95 2
1473.04 0
1473.13 0
1473.22 1
1473.31 4
1473.39 8
1473.48 12
1473.57 17
1473.66 21
1473.74 25
1473.83 28
1473.92 30
1474.01 31
1474.10 33
1474.18 34
1474.27 36
1474.36 39
1474.45 42
1474.54 45
1474.62 48
1474.71 51
1474.80 52
1474.89 52
1474.98 52
1475.06 51
1475.15 50
1475.24 49
1475.33 46
1475.42 44
1475.50 41
1475.59 39
1475.68 38
1475.77 38
1475.86 41
1475.95 46
1476.03 53
1476.12 61
1476.21 70
1476.30 78
1476.39 86
1476.47 92
1476.56 97
1476.65 99
1476.74 100
1476.83 100
1476.91 100
1477.00 100
1477.09 102
1477.18 105
1477.27 110
1477.35 116
1477.44 121
1477.53 126
1477.62 131
1477.71 134
1477.79 137
1477.88 139
1477.97 140
1478.06 140
1478.15 138
1478.23 133
1478.32 127
1478.41 119
1478.50 110
1478.59 101
1478.68 93
1478.76 86
1478.85 81
1478.94 77
1479.03 74
1479.12 72
1479.20 70
1479.29 68
1479.38 66
1479.47 63
1479.56 60
1479.65 56
1479.73 52
1479.82 49
1479.91 48
1480.00 48
1480.09 50
1480.17 55
1480.26 62
1480.35 69
1480.44 75
1480.53 81
1480.61 83
1480.70 83
1480.79 80
1480.88 74
1480.97 65
1481.06 54
1481.14 43
1481.23 32
1481.32 22
1481.41 14
1481.50 8
1481.58 5
1481.67 4
1481.76 6
1481.85 9
1481.94 14
1482.03 19
1482.11 23
1482.20 25
1482.29 25
1482.38 21
1482.47 14
1482.56 5
1482.64 0
1482.73 0
1482.82 0
1482.91 0
1483.00 0
1483.08 0
1483.17 0
1483.26 0
1483.35 8
1483.44 18
1483.53 27
1483.61 34
1483.70 39
1483.79 41
1483.88 42
1483.97 41
1484.06 41
1484.14 42
1484.23 44
1484.32 48
1484.41 52
1484.50 55
1484.59 56
1484.67 54
1484.76 49
1484.85 43
1484.94 36
1485.03 30
1485.12 25
1485.20 21
1485.29 18
1485.38 16
1485.47 13
1485.56 9
1485.65 4
1485.73 0
1485.82 0
1485.91 0
1486.00 0
1486.09 0
1486.18 0
1486.26 5
1486.35 15
1486.44 26
1486.53 35
1486.62 41
1486.71 43
1486.79 41
1486.88 36
1486.97 31
1487.06 27
1487.15 24
1487.24 23
1487.32 24
1487.41 26
1487.50 27
1487.59 29
1487.68 29
1487.77 27
1487.85 23
1487.94 18
1488.03 11
1488.12 3
1488.21 0
1488.30 0
1488.38 0
1488.47 0
1488.56 0
1488.65 0
1488.74 0
1488.83 0
1488.92 7
1489.00 13
1489.09 18
1489.18 22
1489.27 24
1489.36 25
1489.45 24
1489.53 22
1489.62 20
1489.71 17
1489.80 14
1489.89 11
1489.98 9
1490.06 9
1490.15 10
1490.24 13
1490.33 17
1490.42 21
1490.51 26
1490.60 30
1490.68 33
1490.77 33
1490.86 31
1490.95 28
1491.04 25
1491.13 21
1491.22 19
1491.30 18
1491.39 19
1491.48 22
1491.57 25
1491.66 29
1491.75 33
1491.83 38
1491.92 43
1492.01 47
1492.10 52
1492.19 56
1492.28 59
1492.37 60
1492.45 61
1492.54 60
1492.63 58
1492.72 55
1492.81 52
1492.90 48
1492.99 44
1493.07 41
1493.16 38
1493.25 35
1493.34 32
1493.43 31
1493.52 30
1493.61 30
1493.69 31
1493.78 32
1493.87 34
1493.96 36
1494.05 38
1494.14 40
1494.23 41
1494.31 40
1494.40 39
1494.49 37
1494.58 34
1494.67 30
1494.76 25
1494.85 20
1494.93 14
1495.02 8
1495.11 3
1495.20 0
1495.29 0
1495.38 0
1495.47 0
1495.55 0
1495.64 4
1495.73 11
1495.82 17
1495.91 23
1496.00 27
1496.09 28
1496.17 28
1496.26 27
1496.35 26
1496.44 26
1496.53 28
1496.62 31
1496.71 36
1496.80 40
1496.88 43
1496.97 45
1497.06 45
1497.15 44
1497.24 44
1497.33 45
1497.42 49
1497.50 55
1497.59 62
1497.68 68
1497.77 74
1497.86 76
1497.95 75
1498.04 70
1498.13 61
1498.21 51
1498.30 39
1498.39 27
1498.48 16
1498.57 7
1498.66 0
1498.75 0
1498.84 0
1498.92 0
1499.01 0
1499.10 3
1499.19 9
1499.28 15
1499.37 21
1499.46 28
1499.55 33
1499.63 38
1499.72 43
1499.81 47
1499.90 50
1499.99 53
1500.08 55
1500.17 58
1500.26 61
1500.34 63
1500.43 66
1500.52 68
1500.61 70
1500.70 69
1500.79 68
1500.88 64
1500.97 59
1501.05 53
1501.14 47
1501.23 42
1501.32 38
1501.41 37
1501.50 38
1501.59 40
1501.68 44
1501.76 49
1501.85 53
1501.94 56
1502.03 57
1502.12 57
1502.21 56
1502.30 54
1502.39 51
1502.47 47
1502.56 44
1502.65 40
1502.74 36
1502.83 32
1502.92 27
1503.01 23
1503.10 19
1503.19 16
1503.27 15
1503.36 17
1503.45 20
1503.54 26
1503.63 32
1503.72 39
1503.81 46
1503.90 53
1503.99 59
1504.07 65
1504.16 71
1504.25 76
1504.34 82
1504.43 86
1504.52 91
1504.61 95
1504.70 99
1504.79 102
1504.87 105
1504.96 107
1505.05 109
1505.14 110
1505.23 111
1505.32 111
1505.41 111
1505.50 111
1505.59 110
1505.67 109
1505.76 106
1505.85 103
1505.94 100
1506.03 96
1506.12 92
1506.21 88
1506.30 85
1506.39 83
1506.47 81
1506.56 79
1506.65 78
1506.74 78
1506.83 77
1506.92 77
1507.01 78
1507.10 78
1507.19 78
1507.28 78
1507.36 79
1507.45 81
1507.54 85
1507.63 90
1507.72 97
1507.81 105
1507.90 112
1507.99 118
1508.08 122
1508.17 125
1508.25 126
1508.34 125
1508.43 123
1508.52 122
1508.61 121
1508.70 120
1508.79 120
1508.88 120
1508.97 120
1509.06 120
1509.14 119
1509.23 117
1509.32 114
1509.41 111
1509.50 108
1509.59 104
1509.68 99
1509.77 93
1509.86 86
1509.95 78
1510.03 70
1510.12 62
1510.21 56
1510.30 52
1510.39 51
1510.48 55
1510.57 61
1510.66 71
1510.75 82
1510.84 93
1510.93 103
1511.01 110
1511.10 114
1511.19 115
1511.28 113
1511.37 110
1511.46 106
1511.55 103
1511.64 100
1511.73 98
1511.82 96
1511.91 95
1511.99 93
1512.08 90
1512.17 87
1512.26 83
1512.35 79
1512.44 76
1512.53 73
1512.62 72
1512.71 71
1512.80 72
1512.89 74
1512.97 76
1513.06 79
1513.15 82
1513.24 83
1513.33 84
1513.42 84
1513.51 81
1513.60 77
1513.69 71
1513.78 64
1513.87 57
1513.96 49
1514.04 41
1514.13 34
1514.22 27
1514.31 21
1514.40 14
1514.49 8
1514.58 3
1514.67 0
1514.76 0
1514.85 0
1514.94 0
1515.03 0
1515.11 0
1515.20 0
1515.29 0
1515.38 0
1515.47 0
1515.56 1
1515.65 4
1515.74 9
1515.83 15
1515.92 22
1516.01 28
1516.10 32
1516.19 33
1516.27 31
1516.36 28
1516.45 23
1516.54 18
1516.63 14
1516.72 10
1516.81 8
1516.90 7
1516.99 7
1517.08 8
1517.17 11
1517.26 16
1517.35 24
1517.43 32
1517.52 42
1517.61 51
1517.70 59
1517.79 65
1517.88 70
1517.97 73
1518.06 77
1518.15 80
1518.24 83
1518.33 85
1518.42 85
1518.51 83
1518.60 78
1518.68 71
1518.77 61
1518.86 51
1518.95 41
1519.04 33
1519.13 28
1519.22 24
1519.31 23
1519.40 25
1519.49 28
1519.58 32
1519.67 37
1519.76 42
1519.85 46
1519.94 49
1520.02 51
1520.11 52
1520.20 52
1520.29 52
1520.38 51
1520.47 49
1520.56 46
1520.65 43
1520.74 38
1520.83 33
1520.92 28
1521.01 23
1521.10 19
1521.19 17
1521.28 14
1521.37 12
1521.45 10
1521.54 7
1521.63 4
1521.72 1
1521.81 0
1521.90 0
1521.99 0
1522.08 0
1522.17 4
1522.26 10
1522.35 17
1522.44 26
1522.53 35
1522.62 44
1522.71 51
1522.80 57
1522.89 60
1522.97 62
1523.06 61
1523.15 59
1523.24 57
1523.33 55
1523.42 54
1523.51 53
1523.60 54
1523.69 54
1523.78 55
1523.87 56
1523.96 57
1524.05 58
1524.14 58
1524.23 58
1524.32 58
1524.41 56
1524.50 53
1524.58 49
1524.67 45
1524.76 41
1524.85 38
1524.94 36
1525.03 37
1525.12 39
1525.21 41
1525.30 44
1525.39 45
1525.48 45
1525.57 44
1525.66 41
1525.75 37
1525.84 32
1525.93 28
1526.02 24
1526.11 21
1526.20 19
1526.29 17
1526.37 17
1526.46 17
1526.55 18
1526.64 20
1526.73 21
1526.82 22
1526.91 22
1527.00 22
1527.09 21
1527.18 21
1527.27 22
1527.36 25
1527.45 30
1527.54 36
1527.63 44
1527.72 52
1527.81 59
1527.90 66
1527.99 73
1528.08 80
1528.17 88
1528.26 95
1528.35 101
1528.43 105
1528.52 107
1528.61 104
1528.70 98
1528.79 89
1528.88 78
1528.97 67
1529.06 56
1529.15 48
1529.24 41
1529.33 37
1529.42 35
1529.51 35
1529.60 35
1529.69 36
1529.78 38
1529.87 39
1529.96 40
1530.05 41
1530.14 42
1530.23 44
1530.32 45
1530.41 47
1530.50 48
1530.59 48
1530.68 48
1530.77 47
1530.85 45
1530.94 42
1531.03 38
1531.12 33
1531.21 28
1531.30 22
1531.39 16
1531.48 10
1531.57 6
1531.66 4
1531.75 4
1531.84 6
1531.93 9
1532.02 12
1532.11 16
1532.20 18
1532.29 20
1532.38 22
1532.47 25
1532.56 28
1532.65 32
1532.74 36
1532.83 42
1532.92 47
1533.01 52
1533.10 58
1533.19 63
1533.28 67
1533.37 71
1533.46 74
1533.55 75
1533.64 74
1533.73 72
1533.82 68
1533.90 64
1533.99 60
1534.08 56
1534.17 52
1534.26 48
1534.35 44
1534.44 39
1534.53 35
1534.62 30
1534.71 26
1534.80 22
1534.89 18
1534.98 14
1535.07 10
1535.16 6
1535.25 1
1535.34 0
1535.43 0
1535.52 0
1535.61 2
1535.70 7
1535.79 12
1535.88 16
1535.97 16
1536.06 13
1536.15 7
1536.24 0
1536.33 0
1536.42 0
1536.51 0
1536.60 0
1536.69 0
1536.78 0
1536.87 6
1536.96 18
1537.05 30
1537.14 41
1537.23 50
1537.32 56
1537.41 59
1537.50 59
1537.59 57
1537.68 53
1537.77 48
1537.86 43
1537.95 39
1538.04 34
1538.13 30
1538.22 26
1538.31 23
1538.40 20
1538.49 18
1538.58 16
1538.67 14
1538.76 12
1538.85 9
1538.94 5
1539.02 1
1539.11 0
1539.20 0
1539.29 0
1539.38 0
1539.47 0
1539.56 0
1539.65 0
1539.74 5
1539.83 10
1539.92 12
1540.01 13
1540.10 12
1540.19 9
1540.28 4
1540.37 0
1540.46 0
1540.55 0
1540.64 0
1540.73 0
1540.82 0
1540.91 0
1541.00 4
1541.09 14
1541.18 23
1541.27 29
1541.36 31
1541.45 30
1541.54 25
1541.63 17
1541.72 8
1541.81 1
1541.90 0
1541.99 0
1542.08 0
1542.17 0
1542.26 0
1542.35 1
1542.44 3
1542.53 5
1542.62 7
1542.71 9
1542.80 13
1542.89 17
1542.98 22
1543.07 26
1543.16 31
1543.25 36
1543.34 42
1543.43 50
1543.52 59
1543.61 69
1543.70 79
1543.79 87
1543.88 94
1543.97 98
1544.06 100
1544.15 100
1544.24 98
1544.33 96
1544.42 94
1544.51 91
1544.60 89
1544.69 86
1544.78 83
1544.87 80
1544.96 76
1545.05 72
1545.14 67
1545.23 62
1545.32 57
1545.41 52
1545.50 50
1545.59 50
1545.68 53
1545.77 59
1545.87 67
1545.96 75
1546.05 82
1546.14 87
1546.23 89
1546.32 87
1546.41 84
1546.50 79
1546.59 75
1546.68 71
1546.77 69
1546.86 68
1546.95 67
1547.04 67
1547.13 66
1547.22 64
1547.31 62
1547.40 59
1547.49 56
1547.58 52
1547.67 48
1547.76 43
1547.85 37
1547.94 29
1548.03 22
1548.12 16
1548.21 11
1548.30 8
1548.39 6
1548.48 6
1548.57 7
1548.66 7
1548.75 6
1548.84 4
1548.93 2
1549.02 0
1549.11 0
1549.20 0
1549.29 0
1549.38 0
1549.47 0
1549.56 0
1549.65 0
1549.74 0
1549.83 2
1549.92 7
1550.01 12
1550.10 18
1550.19 24
1550.28 31
1550.37 38
1550.46 44
1550.55 51
1550.64 57
1550.73 62
1550.82 66
1550.91 68
1551.01 68
1551.10 66
1551.19 62
1551.28 56
1551.37 49
1551.46 43
1551.55 37
1551.64 33
1551.73 33
1551.82 37
1551.91 44
1552.00 54
1552.09 64
1552.18 74
1552.27 82
1552.36 87
1552.45 89
1552.54 87
1552.63 84
1552.72 80
1552.81 76
1552.90 72
1552.99 69
1553.08 66
1553.17 62
1553.26 58
1553.35 53
1553.44 47
1553.53 40
1553.62 34
1553.71 28
1553.80 22
1553.89 17
1553.98 13
1554.08 10
1554.17 6
1554.26 3
1554.35 0
1554.44 0
1554.53 0
1554.62 0
1554.71 0
1554.80 0
1554.89 2
1554.98 5
1555.07 7
1555.16 9
1555.25 10
1555.34 13
1555.43 18
1555.52 27
1555.61 40
1555.70 56
1555.79 74
1555.88 93
1555.97 110
1556.06 123
1556.15 131
1556.24 134
1556.33 132
1556.42 126
1556.52 117
1556.61 107
1556.70 97
1556.79 87
1556.88 77
1556.97 69
1557.06 62
1557.15 56
1557.24 52
1557.33 49
1557.42 48
1557.51 47
1557.60 46
1557.69 45
1557.78 44
1557.87 42
1557.96 42
1558.05 41
1558.14 43
1558.23 45
1558.32 49
1558.41 54
1558.50 58
1558.60 61
1558.69 63
1558.78 63
1558.87 60
1558.96 56
1559.05 51
1559.14 47
1559.23 44
1559.32 42
1559.41 44
1559.50 48
1559.59 55
1559.68 63
1559.77 71
1559.86 78
1559.95 82
1560.04 85
1560.13 85
1560.22 84
1560.31 83
1560.41 84
1560.50 85
1560.59 87
1560.68 89
1560.77 92
1560.86 95
1560.95 97
1561.04 99
1561.13 101
1561.22 102
1561.31 102
1561.40 100
1561.49 98
1561.58 93
1561.67 87
1561.76 79
1561.85 71
1561.94 62
1562.04 54
1562.13 47
1562.22 40
1562.31 36
1562.40 34
1562.49 34
1562.58 35
1562.67 37
1562.76 40
1562.85 44
1562.94 48
1563.03 53
1563.12 57
1563.21 62
1563.30 67
1563.39 72
1563.48 77
1563.58 81
1563.67 85
1563.76 89
1563.85 91
1563.94 91
1564.03 90
1564.12 88
1564.21 84
1564.30 80
1564.39 75
1564.48 70
1564.57 66
1564.66 63
1564.75 61
1564.84 61
1564.93 62
1565.03 64
1565.12 66
1565.21 68
1565.30 69
1565.39 69
1565.48 67
1565.57 64
1565.66 60
1565.75 57
1565.84 55
1565.93 55
1566.02 58
1566.11 61
1566.20 66
1566.30 69
1566.39 71
1566.48 69
1566.57 65
1566.66 58
1566.75 50
1566.84 42
1566.93 35
1567.02 30
1567.11 26
1567.20 23
1567.29 21
1567.38 17
1567.47 12
1567.57 5
1567.66 0
1567.75 0
1567.84 0
1567.93 0
1568.02 0
1568.11 0
1568.20 0
1568.29 0
1568.38 14
1568.47 29
1568.56 43
1568.65 54
1568.74 62
1568.84 65
1568.93 65
1569.02 64
1569.11 61
1569.20 59
1569.29 58
1569.38 59
1569.47 62
1569.56 66
1569.65 70
1569.74 72
1569.83 74
1569.92 74
1570.02 72
1570.11 69
1570.20 67
1570.29 66
1570.38 68
1570.47 72
1570.56 79
1570.65 87
1570.74 96
1570.83 106
1570.92 115
1571.01 122
1571.11 129
1571.20 134
1571.29 137
1571.38 139
1571.47 138
1571.56 137
1571.65 134
1571.74 130
1571.83 127
1571.92 125
1572.01 124
1572.10 123
1572.20 121
1572.29 120
1572.38 119
1572.47 117
1572.56 115
1572.65 114
1572.74 113
1572.83 113
1572.92 111
1573.01 108
1573.10 103
1573.20 97
1573.29 90
1573.38 83
1573.47 78
1573.56 75
1573.65 75
1573.74 76
1573.83 80
1573.92 84
1574.01 88
1574.10 91
1574.20 93
1574.29 95
1574.38 96
1574.47 97
1574.56 97
1574.65 96
1574.74 94
1574.83 90
1574.92 84
1575.01 76
1575.10 66
1575.20 57
1575.29 49
1575.38 43
1575.47 41
1575.56 42
1575.65 45
1575.74 52
1575.83 59
1575.92 67
1576.01 74
1576.11 80
1576.20 84
1576.29 85
1576.38 84
1576.47 81
1576.56 76
1576.65 70
1576.74 64
1576.83 60
1576.92 58
1577.02 58
1577.11 59
1577.20 62
1577.29 64
1577.38 65
1577.47 65
1577.56 63
1577.65 60
1577.74 57
1577.83 53
1577.93 49
1578.02 45
1578.11 41
1578.20 36
1578.29 30
1578.38 25
1578.47 20
1578.56 16
1578.65 13
1578.74 11
1578.84 9
1578.93 8
1579.02 6
1579.11 3
1579.20 1
1579.29 0
1579.38 0
1579.47 0
1579.56 0
1579.66 0
1579.75 0
1579.84 0
1579.93 4
1580.02 13
1580.11 23
1580.20 34
1580.29 43
1580.38 50
1580.48 56
1580.57 61
1580.66 66
1580.75 71
1580.84 76
1580.93 81
1581.02 86
1581.11 89
1581.20 91
1581.30 91
1581.39 90
1581.48 87
1581.57 83
1581.66 77
1581.75 70
1581.84 64
1581.93 57
1582.02 50
1582.12 44
1582.21 39
1582.30 34
1582.39 30
1582.48 27
1582.57 24
1582.66 22
1582.75 21
1582.85 19
1582.94 18
1583.03 16
1583.12 14
1583.21 11
1583.30 9
1583.39 6
1583.48 5
1583.57 5
1583.67 7
1583.76 9
1583.85 13
1583.94 18
1584.03 23
1584.12 28
1584.21 33
1584.30 38
1584.40 41
1584.49 42
1584.58 41
1584.67 37
1584.76 32
1584.85 25
1584.94 18
1585.03 13
1585.13 9
1585.22 7
1585.31 8
1585.40 10
1585.49 14
1585.58 19
1585.67 23
1585.76 27
1585.86 30
1585.95 33
1586.04 35
1586.13 37
1586.22 40
1586.31 43
1586.40 45
1586.49 47
1586.59 48
1586.68 46
1586.77 44
1586.86 40
1586.95 35
1587.04 30
1587.13 25
1587.22 21
1587.32 19
1587.41 20
1587.50 23
1587.59 29
1587.68 39
1587.77 50
1587.86 61
1587.95 72
1588.05 80
1588.14 85
1588.23 87
1588.32 87
1588.41 86
1588.50 85
1588.59 86
1588.69 87
1588.78 89
1588.87 90
1588.96 91
1589.05 91
1589.14 89
1589.23 87
1589.33 85
1589.42 83
1589.51 82
1589.60 79
1589.69 77
1589.78 73
1589.87 70
1589.96 66
1590.06 63
1590.15 60
1590.24 58
1590.33 56
1590.42 55
1590.51 54
1590.60 54
1590.70 56
1590.79 59
1590.88 63
1590.97 69
1591.06 74
1591.15 78
1591.24 80
1591.34 78
1591.43 73
1591.52 65
1591.61 56
1591.70 46
1591.79 38
1591.88 32
1591.98 28
1592.07 27
1592.16 28
1592.25 30
1592.34 33
1592.43 36
1592.52 38
1592.62 38
1592.71 37
1592.80 35
1592.89 33
1592.98 31
1593.07 32
1593.16 35
1593.26 39
1593.35 45
1593.44 50
1593.53 54
1593.62 55
1593.71 53
1593.80 50
1593.90 46
1593.99 42
1594.08 40
1594.17 39
1594.26 39
1594.35 41
1594.45 42
1594.54 41
1594.63 39
1594.72 34
1594.81 27
1594.90 18
1594.99 9
1595.09 1
1595.18 0
1595.27 0
1595.36 0
1595.45 0
1595.54 0
1595.64 0
1595.73 5
1595.82 12
1595.91 18
1596.00 22
1596.09 24
1596.18 25
1596.28 26
1596.37 27
1596.46 29
1596.55 33
1596.64 37
1596.73 41
1596.83 43
1596.92 43
1597.01 41
1597.10 38
1597.19 35
1597.28 31
1597.37 29
1597.47 27
1597.56 27
1597.65 27
1597.74 27
1597.83 27
1597.92 29
1598.02 31
1598.11 35
1598.20 39
1598.29 44
1598.38 47
1598.47 49
1598.57 48
1598.66 46
1598.75 42
1598.84 40
1598.93 39
1599.02 39
1599.12 42
1599.21 46
1599.30 49
1599.39 49
1599.48 47
1599.57 40
1599.67 29
1599.76 16
1599.85 2
1599.94 0
1600.03 0
1600.12 0
1600.22 0
1600.31 0
1600.40 0
1600.49 0
1600.58 9
1600.67 15
1600.77 18
1600.86 18
1600.95 17
1601.04 15
1601.13 14
1601.22 14
1601.32 15
1601.41 17
1601.50 19
1601.59 20
1601.68 20
1601.77 19
1601.87 17
1601.96 16
1602.05 16
1602.14 16
1602.23 17
1602.32 19
1602.42 21
1602.51 23
1602.60 27
1602.69 31
1602.78 37
1602.88 45
1602.97 53
1603.06 62
1603.15 71
1603.24 78
1603.33 83
1603.43 86
1603.52 86
1603.61 83
1603.70 79
1603.79 74
1603.88 68
1603.98 63
1604.07 58
1604.16 54
1604.25 51
1604.34 48
1604.44 45
1604.53 42
1604.62 39
1604.71 37
1604.80 35
1604.89 33
1604.99 32
1605.08 31
1605.17 32
1605.26 33
1605.35 36
1605.45 39
1605.54 44
1605.63 49
1605.72 54
1605.81 59
1605.90 62
1606.00 61
1606.09 57
1606.18 49
1606.27 38
1606.36 27
1606.46 17
1606.55 10
1606.64 6
1606.73 6
1606.82 9
1606.91 12
1607.01 16
1607.10 18
1607.19 18
1607.28 18
1607.37 17
1607.47 16
1607.56 16
1607.65 16
1607.74 17
1607.83 20
1607.93 24
1608.02 30
1608.11 38
1608.20 49
1608.29 61
1608.38 73
1608.48 85
1608.57 95
1608.66 102
1608.75 105
1608.84 105
1608.94 101
1609.03 94
1609.12 86
1609.21 77
1609.30 70
1609.40 65
1609.49 62
1609.58 63
1609.67 67
1609.76 73
1609.86 79
1609.95 86
1610.04 91
1610.13 95
1610.22 96
1610.32 97
1610.41 96
1610.50 95
1610.59 94
1610.68 93
1610.78 90
1610.87 87
1610.96 83
1611.05 77
1611.14 71
1611.24 65
1611.33 59
1611.42 55
1611.51 51
1611.60 49
1611.70 46
1611.79 43
1611.88 40
1611.97 35
1612.06 28
1612.16 22
1612.25 15
1612.34 10
1612.43 8
1612.52 10
1612.62 16
1612.71 25
1612.80 37
1612.89 49
1612.98 60
1613.08 69
1613.17 73
1613.26 75
1613.35 73
1613.44 70
1613.54 66
1613.63 61
1613.72 56
1613.81 50
1613.90 43
1614.00 36
1614.09 27
1614.18 18
1614.27 8
1614.36 0
1614.46 0
1614.55 0
1614.64 0
1614.73 0
1614.82 0
1614.92 0
1615.01 0
1615.10 1
1615.19 8
1615.29 14
1615.38 20
1615.47 23
1615.56 25
1615.65 26
1615.75 26
1615.84 26
1615.93 27
1616.02 30
1616.11 35
1616.21 41
1616.30 50
1616.39 59
1616.48 68
1616.57 76
1616.67 81
1616.76 83
1616.85 81
1616.94 77
1617.04 70
1617.13 62
1617.22 56
1617.31 51
1617.40 48
1617.50 47
1617.59 46
1617.68 45
1617.77 43
1617.87 40
1617.96 36
1618.05 33
1618.14 31
1618.23 32
1618.33 37
1618.42 45
1618.51 55
1618.60 65
1618.69 74
1618.79 80
1618.88 83
1618.97 83
1619.06 79
1619.16 72
1619.25 64
1619.34 55
1619.43 46
1619.52 39
1619.62 32
1619.71 27
1619.80 23
1619.89 20
1619.99 17
1620.08 15
1620.17 13
1620.26 12
1620.35 13
1620.45 14
1620.54 17
1620.63 19
1620.72 20
1620.82 20
1620.91 19
1621.00 17
1621.09 15
1621.19 14
1621.28 14
1621.37 17
1621.46 21
1621.55 25
1621.65 28
1621.74 28
1621.83 26
1621.92 21
1622.02 14
1622.11 6
1622.20 0
1622.29 0
1622.39 0
1622.48 0
1622.57 0
1622.66 0
1622.75 0
1622.85 0
1622.94 2
1623.03 10
1623.12 17
1623.22 23
1623.31 27
1623.40 29
1623.49 30
1623.59 31
1623.68 31
1623.77 32
1623.86 32
1623.95 32
1624.05 31
1624.14 29
1624.23 28
1624.32 27
1624.42 27
1624.51 30
1624.60 33
1624.69 38
1624.79 43
1624.88 47
1624.97 49
1625.06 48
1625.16 44
1625.25 38
1625.34 31
1625.43 26
1625.52 22
1625.62 20
1625.71 19
1625.80 20
1625.89 20
1625.99 21
1626.08 21
1626.17 23
1626.26 26
1626.36 31
1626.45 37
1626.54 43
1626.63 47
1626.73 50
1626.82 49
1626.91 46
1627.00 42
1627.10 40
1627.19 40
1627.28 45
1627.37 53
1627.47 63
1627.56 74
1627.65 84
1627.74 93
1627.84 98
1627.93 101
1628.02 102
1628.11 102
1628.21 102
1628.30 103
1628.39 106
1628.48 109
1628.58 113
1628.67 116
1628.76 117
1628.85 116
1628.95 112
1629.04 104
1629.13 94
1629.22 83
1629.32 72
1629.41 64
1629.50 59
1629.59 58
1629.69 61
1629.78 67
1629.87 75
1629.96 82
1630.06 87
1630.15 89
1630.24 87
1630.33 82
1630.43 75
1630.52 67
1630.61 59
1630.70 51
1630.80 44
1630.89 36
1630.98 28
1631.07 21
1631.17 16
1631.26 13
1631.35 15
1631.44 21
1631.54 32
1631.63 47
1631.72 64
1631.81 82
1631.91 98
1632.00 111
1632.09 120
1632.18 124
1632.28 123
1632.37 116
1632.46 106
1632.55 93
1632.65 78
1632.74 64
1632.83 52
1632.93 44
1633.02 42
1633.11 45
1633.20 52
1633.30 62
1633.39 72
1633.48 81
1633.57 87
1633.67 90
1633.76 90
1633.85 90
1633.94 88
1634.04 88
1634.13 89
1634.22 91
1634.31 95
1634.41 101
1634.50 107
1634.59 113
1634.68 118
1634.78 122
1634.87 124
1634.96 123
1635.06 119
1635.15 114
1635.24 107
1635.33 99
1635.43 90
1635.52 81
1635.61 73
1635.70 66
1635.80 59
1635.89 52
1635.98 46
1636.08 41
1636.17 38
1636.26 36
1636.35 35
1636.45 37
1636.54 39
1636.63 42
1636.72 46
1636.82 50
1636.91 53
1637.00 55
1637.09 56
1637.19 56
1637.28 55
1637.37 54
1637.47 52
1637.56 50
1637.65 47
1637.74 44
1637.84 41
1637.93 38
1638.02 37
1638.12 36
1638.21 37
1638.30 39
1638.39 41
1638.49 44
1638.58 46
1638.67 48
1638.76 50
1638.86 51
1638.95 53
1639.04 55
1639.14 57
1639.23 59
1639.32 60
1639.41 59
1639.51 56
1639.60 53
1639.69 49
1639.79 46
1639.88 45
1639.97 47
1640.06 51
1640.16 57
1640.25 64
1640.34 71
1640.43 75
1640.53 77
1640.62 75
1640.71 71
1640.81 65
1640.90 59
1640.99 53
1641.08 48
1641.18 44
1641.27 42
1641.36 41
1641.46 41
1641.55 42
1641.64 45
1641.73 48
1641.83 51
1641.92 54
1642.01 56
1642.11 56
1642.20 54
1642.29 52
1642.38 49
1642.48 46
1642.57 45
1642.66 46
1642.76 48
1642.85 50
1642.94 52
1643.03 52
1643.13 50
1643.22 48
1643.31 46
1643.41 44
1643.50 44
1643.59 45
1643.68 47
1643.78 49
1643.87 50
1643.96 49
1644.06 45
1644.15 39
1644.24 32
1644.34 24
1644.43 16
1644.52 9
1644.61 6
1644.71 6
1644.80 10
1644.89 17
1644.99 28
1645.08 40
1645.17 53
1645.26 64
1645.36 74
1645.45 81
1645.54 85
1645.64 87
1645.73 88
1645.82 89
1645.92 91
1646.01 94
1646.10 97
1646.19 101
1646.29 103
1646.38 103
1646.47 101
1646.57 95
1646.66 88
1646.75 80
1646.85 72
1646.94 66
1647.03 62
1647.12 59
1647.22 58
1647.31 58
1647.40 57
1647.50 55
1647.59 53
1647.68 49
1647.78 46
1647.87 42
1647.96 39
1648.05 37
1648.15 35
1648.24 34
1648.33 32
1648.43 30
1648.52 26
1648.61 22
1648.71 17
1648.80 11
1648.89 5
1648.99 0
1649.08 0
1649.17 0
1649.26 0
1649.36 0
1649.45 0
1649.54 0
1649.64 0
1649.73 0
1649.82 1
1649.92 3
1650.01 7
1650.10 14
1650.20 23
1650.29 34
1650.38 47
1650.47 59
1650.57 69
1650.66 76
1650.75 82
1650.85 85
1650.94 87
1651.03 88
1651.13 88
1651.22 88
1651.31 88
1651.41 89
1651.50 89
1651.59 90
1651.68 92
1651.78 94
1651.87 97
1651.96 100
1652.06 102
1652.15 103
1652.24 102
1652.34 100
1652.43 95
1652.52 89
1652.62 84
1652.71 80
1652.80 77
1652.90 76
1652.99 76
1653.08 77
1653.18 77
1653.27 77
1653.36 76
1653.46 74
1653.55 73
1653.64 74
1653.73 75
1653.83 78
1653.92 81
1654.01 83
1654.11 85
1654.20 86
1654.29 86
1654.39 88
1654.48 90
1654.57 94
1654.67 97
1654.76 100
1654.85 101
1654.95 99
1655.04 96
1655.13 90
1655.23 84
1655.32 79
1655.41 75
1655.51 73
1655.60 71
1655.69 70
1655.79 71
1655.88 73
1655.97 77
1656.07 84
1656.16 93
1656.25 103
1656.35 113
1656.44 121
1656.53 124
1656.62 123
1656.72 117
1656.81 107
1656.90 95
1657.00 84
1657.09 75
1657.18 69
1657.28 67
1657.37 68
1657.46 71
1657.56 76
1657.65 80
1657.74 83
1657.84 85
1657.93 85
1658.02 82
1658.12 79
1658.21 74
1658.30 70
1658.40 65
1658.49 61
1658.58 57
1658.68 54
1658.77 51
1658.86 48
1658.96 46
1659.05 44
1659.14 44
1659.24 44
1659.33 45
1659.42 47
1659.52 48
1659.61 48
1659.70 48
1659.80 47
1659.89 46
1659.98 44
1660.08 43
1660.17 44
1660.26 45
1660.36 48
1660.45 52
1660.54 57
1660.64 61
1660.73 64
1660.83 66
1660.92 67
1661.01 67
1661.11 68
1661.20 69
1661.29 71
1661.39 74
1661.48 78
1661.57 83
1661.67 87
1661.76 89
1661.85 90
1661.95 88
1662.04 82
1662.13 75
1662.23 66
1662.32 57
1662.41 48
1662.51 40
1662.60 33
1662.69 27
1662.79 20
1662.88 12
1662.97 3
1663.07 0
1663.16 0
1663.25 0
1663.35 0
1663.44 0
1663.53 0
1663.63 0
1663.72 2
1663.81 10
1663.91 15
1664.00 17
1664.10 17
1664.19 15
1664.28 12
1664.38 10
1664.47 9
1664.56 12
1664.66 17
1664.75 26
1664.84 36
1664.94 46
1665.03 56
1665.12 62
1665.22 66
1665.31 68
1665.40 68
1665.50 69
1665.59 71
1665.69 74
1665.78 80
1665.87 86
1665.97 93
1666.06 98
1666.15 102
1666.25 104
1666.34 104
1666.43 104
1666.53 103
1666.62 100
1666.71 96
1666.81 90
1666.90 83
1666.99 74
1667.09 65
1667.18 56
1667.28 48
1667.37 41
1667.46 34
1667.56 29
1667.65 26
1667.74 25
1667.84 27
1667.93 32
1668.02 39
1668.12 48
1668.21 56
1668.30 63
1668.40 66
1668.49 66
1668.59 64
1668.68 59
1668.77 55
1668.87 52
1668.96 51
1669.05 51
1669.15 52
1669.24 54
1669.33 56
1669.43 56
1669.52 55
1669.62 51
1669.71 47
1669.80 41
1669.90 36
1669.99 33
1670.08 33
1670.18 36
1670.27 43
1670.36 54
1670.46 67
1670.55 81
1670.65 94
1670.74 106
1670.83 115
1670.93 122
1671.02 126
1671.11 127
1671.21 126
1671.30 124
1671.40 121
1671.49 117
1671.58 113
1671.68 110
1671.77 109
1671.86 111
1671.96 115
1672.05 121
1672.14 128
1672.24 134
1672.33 139
1672.43 140
1672.52 138
1672.61 132
1672.71 125
1672.80 118
1672.89 113
1672.99 108
1673.08 104
1673.18 101
1673.27 96
1673.36 88
1673.46 79
1673.55 67
1673.64 55
1673.74 44
1673.83 35
1673.93 29
1674.02 27
1674.11 26
1674.21 27
1674.30 29
1674.39 31
1674.49 35
1674.58 39
1674.68 45
1674.77 53
1674.86 62
1674.96 73
1675.05 83
1675.15 93
1675.24 100
1675.33 105
1675.43 106
1675.52 105
1675.61 101
1675.71 96
1675.80 90
1675.90 86
1675.99 84
1676.08 83
1676.18 84
1676.27 86
1676.36 88
1676.46 90
1676.55 92
1676.65 93
1676.74 95
1676.83 95
1676.93 95
1677.02 93
1677.12 90
1677.21 86
1677.30 82
1677.40 78
1677.49 75
1677.58 74
1677.68 74
1677.77 75
1677.87 76
1677.96 78
1678.05 79
1678.15 80
1678.24 80
1678.34 80
1678.43 78
1678.52 76
1678.62 72
1678.71 67
1678.81 63
1678.90 60
1678.99 59
1679.09 62
1679.18 67
1679.27 75
1679.37 84
1679.46 92
1679.56 98
1679.65 102
1679.74 104
1679.84 103
1679.93 101
1680.03 98
1680.12 94
1680.21 90
1680.31 85
1680.40 80
1680.50 72
1680.59 64
1680.68 54
1680.78 44
1680.87 35
1680.97 27
1681.06 20
1681.15 16
1681.25 13
1681.34 11
1681.44 10
1681.53 10
1681.62 11
1681.72 13
1681.81 15
1681.91 17
1682.00 16
1682.09 14
1682.19 10
1682.28 4
1682.38 0
1682.47 0
1682.56 0
1682.66 0
1682.75 1
1682.85 7
1682.94 15
1683.03 22
1683.13 28
1683.22 32
1683.32 35
1683.41 37
1683.50 36
1683.60 34
1683.69 32
1683.79 29
1683.88 28
1683.97 28
1684.07 31
1684.16 37
1684.26 46
1684.35 56
1684.44 67
1684.54 76
1684.63 83
1684.73 86
1684.82 87
1684.91 84
1685.01 78
1685.10 70
1685.20 61
1685.29 52
1685.38 44
1685.48 37
1685.57 31
1685.67 27
1685.76 24
1685.85 23
1685.95 23
1686.04 26
1686.14 30
1686.23 36
1686.33 44
1686.42 52
1686.51 60
1686.61 66
1686.70 71
1686.80 75
1686.89 79
1686.98 83
1687.08 87
1687.17 91
1687.27 94
1687.36 95
1687.45 91
1687.55 84
1687.64 74
1687.74 63
1687.83 52
1687.93 44
1688.02 39
1688.11 38
1688.21 41
1688.30 47
1688.40 54
1688.49 61
1688.58 67
1688.68 74
1688.77 80
1688.87 87
1688.96 94
1689.06 102
1689.15 109
1689.24 114
1689.34 114
1689.43 110
1689.53 100
1689.62 85
1689.72 68
1689.81 51
1689.90 38
1690.00 29
1690.09 28
1690.19 32
1690.28 42
1690.37 54
1690.47 68
1690.56 81
1690.66 91
1690.75 100
1690.85 106
1690.94 110
1691.03 112
1691.13 112
1691.22 109
1691.32 105
1691.41 99
1691.51 91
1691.60 83
1691.69 75
1691.79 69
1691.88 65
1691.98 65
1692.07 67
1692.17 72
1692.26 78
1692.35 83
1692.45 87
1692.54 89
1692.64 88
1692.73 84
1692.83 78
1692.92 72
1693.01 65
1693.11 59
1693.20 53
1693.30 47
1693.39 43
1693.49 40
1693.58 38
1693.67 37
1693.77 38
1693.86 40
1693.96 43
1694.05 45
1694.15 47
1694.24 46
1694.33 44
1694.43 40
1694.52 35
1694.62 29
1694.71 23
1694.81 18
1694.90 15
1694.99 13
1695.09 14
1695.18 17
1695.28 22
1695.37 28
1695.47 35
1695.56 41
1695.66 46
1695.75 49
1695.84 50
1695.94 48
1696.03 43
1696.13 35
1696.22 26
1696.32 15
1696.41 5
1696.50 0
1696.60 0
1696.69 0
1696.79 0
1696.88 0
1696.98 0
1697.07 0
1697.17 2
1697.26 4
1697.35 5
1697.45 6
1697.54 7
1697.64 10
1697.73 15
1697.83 22
1697.92 30
1698.02 37
1698.11 42
1698.20 45
1698.30 46
1698.39 45
1698.49 41
1698.58 38
1698.68 35
1698.77 34
1698.87 34
1698.96 38
1699.05 43
1699.15 49
1699.24 56
1699.34 62
1699.43 68
1699.53 72
1699.62 77
1699.72 81
1699.81 86
1699.90 90
1700.00 94
1700.09 95
1700.19 95
1700.28 92
1700.38 87
1700.47 82
1700.57 77
1700.66 73
1700.75 70
1700.85 67
1700.94 65
1701.04 60
1701.13 55
1701.23 47
1701.32 39
1701.42 31
1701.51 24
1701.61 17
1701.70 12
1701.79 7
1701.89 2
1701.98 0
1702.08 0
1702.17 0
1702.27 0
1702.36 0
1702.46 0
1702.55 0
1702.65 0
1702.74 9
1702.83 21
1702.93 31
1703.02 40
1703.12 45
1703.21 48
1703.31 47
1703.40 44
1703.50 40
1703.59 35
1703.69 30
1703.78 27
1703.88 25
1703.97 25
1704.06 28
1704.16 32
1704.25 39
1704.35 48
1704.44 56
1704.54 63
1704.63 69
1704.73 72
1704.82 75
1704.92 76
1705.01 77
1705.11 79
1705.20 82
1705.29 87
1705.39 93
1705.48 100
1705.58 106
1705.67 111
1705.77 114
1705.86 116
1705.96 117
1706.05 118
1706.15 120
1706.24 123
1706.34 127
1706.43 131
1706.52 134
1706.62 135
1706.71 131
1706.81 122
1706.90 109
1707.00 92
1707.09 75
1707.19 59
1707.28 46
1707.38 37
1707.47 31
1707.57 29
1707.66 30
1707.76 32
1707.85 36
1707.95 39
1708.04 42
1708.13 46
1708.23 50
1708.32 56
1708.42 63
1708.51 71
1708.61 80
1708.70 88
1708.80 93
1708.89 95
1708.99 94
1709.08 89
1709.18 82
1709.27 74
1709.37 68
1709.46 63
1709.56 61
1709.65 60
1709.75 61
1709.84 62
1709.93 61
1710.03 59
1710.12 55
1710.22 49
1710.31 44
1710.41 38
1710.50 33
1710.60 28
1710.69 24
1710.79 18
1710.88 13
1710.98 7
1711.07 1
1711.17 0
1711.26 0
1711.36 0
1711.45 0
1711.55 0
1711.64 2
1711.74 6
1711.83 12
1711.93 17
1712.02 24
1712.12 30
1712.21 36
1712.30 41
1712.40 43
1712.49 44
1712.59 44
1712.68 42
1712.78 40
1712.87 38
1712.97 37
1713.06 37
1713.16 37
1713.25 39
1713.35 42
1713.44 44
1713.54 46
1713.63 47
1713.73 46
1713.82 43
1713.92 39
1714.01 34
1714.11 30
1714.20 27
1714.30 24
1714.39 21
1714.49 19
1714.58 15
1714.68 12
1714.77 7
1714.87 2
1714.96 0
1715.06 0
1715.15 0
1715.25 0
1715.34 0
1715.44 0
1715.53 0
1715.63 0
1715.72 0
1715.82 0
1715.91 3
1716.01 11
1716.10 22
1716.20 37
1716.29 54
1716.39 72
1716.48 90
1716.57 107
1716.67 122
1716.76 135
1716.86 145
1716.95 153
1717.05 159
1717.14 162
1717.24 162
1717.33 157
1717.43 149
1717.52 139
1717.62 127
1717.71 115
1717.81 105
1717.90 98
1718.00 94
1718.09 94
1718.19 96
1718.28 100
1718.38 103
1718.47 105
1718.57 104
1718.66 99
1718.76 92
1718.85 82
1718.95 72
1719.04 64
1719.14 58
1719.23 57
1719.33 58
1719.42 63
1719.52 70
1719.61 77
1719.71 84
1719.80 89
1719.90 92
1719.99 93
1720.09 92
1720.18 89
1720.28 84
1720.38 76
1720.47 66
1720.57 55
1720.66 43
1720.76 31
1720.85 19
1720.95 9
1721.04 1
1721.14 0
1721.23 0
1721.33 0
1721.42 0
1721.52 0
1721.61 0
1721.71 2
1721.80 9
1721.90 15
1721.99 19
1722.09 21
1722.18 21
1722.28 19
1722.37 15
1722.47 11
1722.56 7
1722.66 5
1722.75 4
1722.85 4
1722.94 6
1723.04 10
1723.13 14
1723.23 18
1723.32 21
1723.42 25
1723.51 27
1723.61 30
1723.70 31
1723.80 32
1723.89 33
1723.99 33
1724.08 31
1724.18 29
1724.27 24
1724.37 18
1724.46 12
1724.56 5
1724.66 0
1724.75 0
1724.85 0
1724.94 4
1725.04 13
1725.13 24
1725.23 34
1725.32 44
1725.42 52
1725.51 56
1725.61 58
1725.70 57
1725.80 55
1725.89 51
1725.99 47
1726.08 42
1726.18 36
1726.27 30
1726.37 25
1726.46 20
1726.56 15
1726.65 12
1726.75 10
1726.84 9
1726.94 10
1727.04 13
1727.13 16
1727.23 19
1727.32 22
1727.42 24
1727.51 25
1727.61 25
1727.70 24
1727.80 22
1727.89 21
1727.99 19
1728.08 16
1728.18 13
1728.27 8
1728.37 3
1728.46 0
1728.56 0
1728.65 0
1728.75 0
1728.85 0
1728.94 0
1729.04 0
1729.13 0
1729.23 6
1729.32 14
1729.42 21
1729.51 29
1729.61 35
1729.70 43
1729.80 50
1729.89 58
1729.99 66
1730.08 72
1730.18 76
1730.27 77
1730.37 74
1730.47 67
1730.56 58
1730.66 47
1730.75 36
1730.85 26
1730.94 19
1731.04 15
1731.13 14
1731.23 16
1731.32 20
1731.42 25
1731.51 30
1731.61 34
1731.71 38
1731.80 42
1731.90 47
1731.99 54
1732.09 63
1732.18 75
1732.28 89
1732.37 102
1732.47 114
1732.56 123
1732.66 128
1732.75 130
1732.85 128
1732.95 123
1733.04 116
1733.14 108
1733.23 101
1733.33 94
1733.42 89
1733.52 85
1733.61 84
1733.71 83
1733.80 83
1733.90 83
1733.99 82
1734.09 81
1734.19 79
1734.28 78
1734.38 77
1734.47 77
1734.57 78
1734.66 80
1734.76 83
1734.85 85
1734.95 86
1735.04 85
1735.14 82
1735.24 77
1735.33 70
1735.43 64
1735.52 59
1735.62 56
1735.71 56
1735.81 56
1735.90 57
1736.00 57
1736.09 55
1736.19 50
1736.29 45
1736.38 40
1736.48 39
1736.57 41
1736.67 47
1736.76 57
1736.86 67
1736.95 77
1737.05 84
1737.15 88
1737.24 88
1737.34 87
1737.43 85
1737.53 85
1737.62 86
1737.72 89
1737.81 93
1737.91 98
1738.01 102
1738.10 104
1738.20 104
1738.29 102
1738.39 99
1738.48 94
1738.58 90
1738.67 86
1738.77 85
1738.87 87
1738.96 91
1739.06 98
1739.15 106
1739.25 115
1739.34 123
1739.44 127
1739.53 128
1739.63 124
1739.73 117
1739.82 106
1739.92 94
1740.01 83
1740.11 74
1740.20 68
1740.30 66
1740.39 68
1740.49 73
1740.59 78
1740.68 83
1740.78 88
1740.87 91
1740.97 93
1741.06 96
1741.16 99
1741.26 105
1741.35 112
1741.45 120
1741.54 128
1741.64 135
1741.73 139
1741.83 140
1741.92 139
1742.02 134
1742.12 127
1742.21 118
1742.31 107
1742.40 94
1742.50 80
1742.59 64
1742.69 48
1742.79 32
1742.88 19
1742.98 9
1743.07 3
1743.17 2
1743.26 4
1743.36 8
1743.46 13
1743.55 17
1743.65 19
1743.74 20
1743.84 19
1743.93 18
1744.03 18
1744.13 20
1744.22 24
1744.32 30
1744.41 40
1744.51 51
1744.60 63
1744.70 75
1744.80 85
1744.89 94
1744.99 100
1745.08 103
1745.18 102
1745.27 98
1745.37 91
1745.47 82
1745.56 73
1745.66 63
1745.75 54
1745.85 46
1745.94 38
1746.04 30
1746.14 22
1746.23 16
1746.33 10
1746.42 8
1746.52 8
1746.61 12
1746.71 20
1746.81 29
1746.90 38
1747.00 46
1747.09 53
1747.19 59
1747.29 62
1747.38 65
1747.48 67
1747.57 70
1747.67 73
1747.76 76
1747.86 77
1747.96 78
1748.05 78
1748.15 76
1748.24 73
1748.34 70
1748.43 68
1748.53 67
1748.63 67
1748.72 69
1748.82 72
1748.91 75
1749.01 77
1749.11 77
1749.20 75
1749.30 71
1749.39 66
1749.49 60
1749.58 55
1749.68 52
1749.78 51
1749.87 51
1749.97 52
1750.06 54
1750.16 54
1750.26 54
1750.35 53
1750.45 51
1750.54 49
1750.64 47
1750.74 45
1750.83 43
1750.93 40
1751.02 37
1751.12 35
1751.21 32
1751.31 30
1751.41 29
1751.50 29
1751.60 28
1751.69 27
1751.79 24
1751.89 19
1751.98 12
1752.08 4
1752.17 0
1752.27 0
1752.37 0
1752.46 0
1752.56 0
1752.65 0
1752.75 0
1752.85 0
1752.94 2
1753.04 5
1753.13 9
1753.23 14
1753.33 19
1753.42 24
1753.52 30
1753.61 35
1753.71 38
1753.81 40
1753.90 39
1754.00 38
1754.09 36
1754.19 33
1754.29 30
1754.38 28
1754.48 27
1754.57 26
1754.67 27
1754.77 29
1754.86 31
1754.96 35
1755.05 40
1755.15 45
1755.25 51
1755.34 56
1755.44 62
1755.53 68
1755.63 74
1755.73 80
1755.82 87
1755.92 94
1756.01 101
1756.11 108
1756.21 114
1756.30 119
1756.40 121
1756.49 122
1756.59 119
1756.69 113
1756.78 105
1756.88 94
1756.97 83
1757.07 71
1757.17 61
1757.26 53
1757.36 47
1757.45 44
1757.55 43
1757.65 45
1757.74 48
1757.84 52
1757.93 56
1758.03 61
1758.13 64
1758.22 66
1758.32 67
1758.42 66
1758.51 65
1758.61 63
1758.70 60
1758.80 58
1758.90 55
1758.99 52
1759.09 48
1759.18 44
1759.28 39
1759.38 34
1759.47 30
1759.57 26
1759.66 23
1759.76 22
1759.86 22
1759.95 25
1760.05 29
1760.15 36
1760.24 43
1760.34 52
1760.43 62
1760.53 70
1760.63 77
1760.72 80
1760.82 79
1760.91 73
1761.01 64
1761.11 53
1761.20 41
1761.30 32
1761.40 26
1761.49 25
1761.59 29
1761.68 35
1761.78 43
1761.88 51
1761.97 58
1762.07 64
1762.17 69
1762.26 73
1762.36 77
1762.45 80
1762.55 84
1762.65 87
1762.74 90
1762.84 91
1762.93 92
1763.03 91
1763.13 90
1763.22 89
1763.32 87
1763.42 85
1763.51 82
1763.61 79
1763.70 76
1763.80 73
1763.90 70
1763.99 67
1764.09 63
1764.19 59
1764.28 53
1764.38 45
1764.47 37
1764.57 28
1764.67 20
1764.76 15
1764.86 13
1764.96 15
1765.05 21
1765.15 29
1765.24 38
1765.34 47
1765.44 55
1765.53 62
1765.63 67
1765.73 72
1765.82 75
1765.92 79
1766.02 81
1766.11 83
1766.21 83
1766.30 82
1766.40 80
1766.50 76
1766.59 70
1766.69 64
1766.79 56
1766.88 49
1766.98 41
1767.07 34
1767.17 29
1767.27 25
1767.36 23
1767.46 24
1767.56 26
1767.65 29
1767.75 32
1767.85 33
1767.94 33
1768.04 32
1768.13 31
1768.23 31
1768.33 32
1768.42 33
1768.52 34
1768.62 34
1768.71 33
1768.81 30
1768.91 27
1769.00 25
1769.10 25
1769.20 27
1769.29 32
1769.39 39
1769.48 47
1769.58 55
1769.68 60
1769.77 64
1769.87 64
1769.97 63
1770.06 59
1770.16 53
1770.26 47
1770.35 39
1770.45 30
1770.54 21
1770.64 12
1770.74 4
1770.83 0
1770.93 0
1771.03 0
1771.12 0
1771.22 0
1771.32 0
1771.41 0
1771.51 0
1771.61 0
1771.70 3
1771.80 11
1771.90 20
1771.99 28
1772.09 34
1772.18 38
1772.28 40
1772.38 40
1772.47 39
1772.57 38
1772.67 39
1772.76 40
1772.86 43
1772.96 46
1773.05 50
1773.15 54
1773.25 58
1773.34 63
1773.44 68
1773.54 73
1773.63 79
1773.73 83
1773.83 86
1773.92 86
1774.02 85
1774.11 82
1774.21 79
1774.31 75
1774.40 72
1774.50 70
1774.60 70
1774.69 71
1774.79 72
1774.89 73
1774.98 73
1775.08 73
1775.18 72
1775.27 70
1775.37 68
1775.47 65
1775.56 63
1775.66 61
1775.76 60
1775.85 58
1775.95 57
1776.05 56
1776.14 55
1776.24 53
1776.34 52
1776.43 51
1776.53 50
1776.63 50
1776.72 51
1776.82 54
1776.92 58
1777.01 64
1777.11 71
1777.20 76
1777.30 80
1777.40 81
1777.49 78
1777.59 72
1777.69 63
1777.78 53
1777.88 44
1777.98 38
1778.07 35
1778.17 38
1778.27 43
1778.36 51
1778.46 59
1778.56 65
1778.65 68
1778.75 69
1778.85 69
1778.94 70
1779.04 72
1779.14 78
1779.23 88
1779.33 99
1779.43 111
1779.52 122
1779.62 130
1779.72 133
1779.81 133
1779.91 130
1780.01 124
1780.10 117
1780.20 110
1780.30 102
1780.39 95
1780.49 88
1780.59 81
1780.68 75
1780.78 69
1780.88 63
1780.97 57
1781.07 52
1781.17 47
1781.26 43
1781.36 41
1781.46 40
1781.56 41
1781.65 44
1781.75 48
1781.85 52
1781.94 53
1782.04 51
1782.14 45
1782.23 37
1782.33 27
1782.43 19
1782.52 13
1782.62 13
1782.72 19
1782.81 31
1782.91 46
1783.01 62
1783.10 76
1783.20 87
1783.30 94
1783.39 96
1783.49 97
1783.59 95
1783.68 94
1783.78 92
1783.88 91
1783.97 88
1784.07 85
1784.17 81
1784.26 75
1784.36 68
1784.46 60
1784.56 52
1784.65 44
1784.75 35
1784.85 26
1784.94 18
1785.04 11
1785.14 7
1785.23 5
1785.33 7
1785.43 12
1785.52 20
1785.62 30
1785.72 43
1785.81 56
1785.91 71
1786.01 86
1786.10 102
1786.20 116
1786.30 129
1786.40 139
1786.49 146
1786.59 149
1786.69 150
1786.78 147
1786.88 144
1786.98 141
1787.07 139
1787.17 138
1787.27 138
1787.36 139
1787.46 140
1787.56 142
1787.65 142
1787.75 142
1787.85 142
1787.95 141
1788.04 139
1788.14 138
1788.24 137
1788.33 138
1788.43 138
1788.53 139
1788.62 139
1788.72 137
1788.82 133
1788.91 127
1789.01 119
1789.11 111
1789.21 102
1789.30 95
1789.40 89
1789.50 84
1789.59 79
1789.69 75
1789.79 71
1789.88 68
1789.98 65
1790.08 62
1790.17 61
1790.27 61
1790.37 62
1790.47 63
1790.56 65
1790.66 66
1790.76 69
1790.85 72
1790.95 76
1791.05 80
1791.14 84
1791.24 86
1791.34 88
1791.44 90
1791.53 91
1791.63 93
1791.73 97
1791.82 102
1791.92 108
1792.02 114
1792.11 118
1792.21 119
1792.31 118
1792.41 113
1792.50 106
1792.60 98
1792.70 91
1792.79 85
1792.89 83
1792.99 83
1793.08 85
1793.18 87
1793.28 89
1793.38 90
1793.47 89
1793.57 85
1793.67 80
1793.76 74
1793.86 66
1793.96 59
1794.06 53
1794.15 48
1794.25 44
1794.35 42
1794.44 42
1794.54 44
1794.64 46
1794.74 50
1794.83 54
1794.93 60
1795.03 65
1795.12 71
1795.22 77
1795.32 81
1795.41 83
1795.51 83
1795.61 82
1795.71 79
1795.80 77
1795.90 74
1796.00 73
1796.09 73
1796.19 73
1796.29 75
1796.39 78
1796.48 84
1796.58 91
1796.68 99
1796.77 109
1796.87 120
1796.97 129
1797.07 135
1797.16 140
1797.26 142
1797.36 142
1797.45 142
1797.55 143
1797.65 144
1797.75 146
1797.84 147
1797.94 149
1798.04 149
1798.13 147
1798.23 145
1798.33 141
1798.43 137
1798.52 133
1798.62 128
1798.72 123
1798.82 116
1798.91 108
1799.01 97
1799.11 85
1799.20 73
1799.30 62
1799.40 54
1799.50 49
1799.59 49
1799.69 53
1799.79 60
1799.88 68
1799.98 78
1800.08 87
1800.18 96
1800.27 103
1800.37 109
1800.47 114
1800.57 117
1800.66 118
1800.76 117
1800.86 116
1800.95 115
1801.05 113
1801.15 112
1801.25 110
1801.34 107
1801.44 104
1801.54 100
1801.64 94
1801.73 87
1801.83 81
1801.93 74
1802.02 68
1802.12 64
1802.22 61
1802.32 59
1802.41 58
1802.51 58
1802.61 58
1802.71 58
1802.80 56
1802.90 52
1803.00 47
1803.09 41
1803.19 34
1803.29 28
1803.39 23
1803.48 20
1803.58 18
1803.68 19
1803.78 21
1803.87 23
1803.97 27
1804.07 31
1804.17 35
1804.26 40
1804.36 48
1804.46 57
1804.55 67
1804.65 77
1804.75 86
1804.85 91
1804.94 93
1805.04 90
1805.14 85
1805.24 76
1805.33 68
1805.43 59
1805.53 52
1805.63 46
1805.72 41
1805.82 37
1805.92 34
1806.02 31
1806.11 28
1806.21 25
1806.31 22
1806.40 19
1806.50 14
1806.60 9
1806.70 3
1806.79 0
1806.89 0
1806.99 0
1807.09 0
1807.18 0
1807.28 0
1807.38 0
1807.48 0
1807.57 4
1807.67 12
1807.77 18
1807.87 24
1807.96 29
1808.06 32
1808.16 35
1808.26 37
1808.35 40
1808.45 44
1808.55 50
1808.65 58
1808.74 67
1808.84 77
1808.94 88
1809.04 99
1809.13 108
1809.23 116
1809.33 121
1809.43 125
1809.52 127
1809.62 126
1809.72 124
1809.82 121
1809.91 118
1810.01 114
1810.11 110
1810.21 107
1810.30 104
1810.40 102
1810.50 99
1810.60 96
1810.69 91
1810.79 86
1810.89 80
1810.99 75
1811.08 71
1811.18 68
1811.28 67
1811.38 66
1811.47 65
1811.57 63
1811.67 60
1811.77 55
1811.86 50
1811.96 43
1812.06 37
1812.16 31
1812.25 27
1812.35 22
1812.45 18
1812.55 14
1812.64 9
1812.74 4
1812.84 0
1812.94 0
1813.03 0
1813.13 0
1813.23 0
1813.33 0
1813.42 0
1813.52 0
1813.62 9
1813.72 25
1813.82 42
1813.91 57
1814.01 68
1814.11 74
1814.21 75
1814.30 72
1814.40 67
1814.50 61
1814.60 57
1814.69 55
1814.79 56
1814.89 59
1814.99 63
1815.08 68
1815.18 73
1815.28 78
1815.38 82
1815.47 86
1815.57 90
1815.67 94
1815.77 97
1815.87 99
1815.96 99
1816.06 97
1816.16 94
1816.26 90
1816.35 86
1816.45 84
1816.55 83
1816.65 86
1816.74 90
1816.84 97
1816.94 105
1817.04 114
1817.14 123
1817.23 133
1817.33 143
1817.43 153
1817.53 161
1817.62 167
1817.72 171
1817.82 173
1817.92 171
1818.01 166
1818.11 158
1818.21 149
1818.31 138
1818.41 126
1818.50 115
1818.60 104
1818.70 95
1818.80 88
1818.89 85
1818.99 86
1819.09 89
1819.19 95
1819.29 103
1819.38 111
1819.48 118
1819.58 123
1819.68 128
1819.77 133
1819.87 138
1819.97 142
1820.07 147
1820.16 150
1820.26 151
1820.36 148
1820.46 143
1820.56 134
1820.65 124
1820.75 113
1820.85 103
1820.95 95
1821.05 89
1821.14 86
1821.24 85
1821.34 85
1821.44 85
1821.53 86
1821.63 86
1821.73 86
1821.83 84
1821.93 82
1822.02 81
1822.12 80
1822.22 80
1822.32 83
1822.41 86
1822.51 90
1822.61 93
1822.71 95
1822.81 95
1822.90 93
1823.00 88
1823.10 82
1823.20 74
1823.30 68
1823.39 63
1823.49 59
1823.59 58
1823.69 58
1823.78 58
1823.88 60
1823.98 61
1824.08 64
1824.18 68
1824.27 75
1824.37 83
1824.47 93
1824.57 102
1824.67 109
1824.76 114
1824.86 115
1824.96 114
1825.06 110
1825.15 105
1825.25 102
1825.35 100
1825.45 100
1825.55 102
1825.64 107
1825.74 112
1825.84 117
1825.94 120
1826.04 122
1826.13 121
1826.23 117
1826.33 110
1826.43 100
1826.53 89
1826.62 78
1826.72 68
1826.82 60
1826.92 56
1827.02 56
1827.11 61
1827.21 69
1827.31 78
1827.41 86
1827.51 92
1827.60 95
1827.70 94
1827.80 89
1827.90 83
1828.00 76
1828.09 70
1828.19 66
1828.29 64
1828.39 64
1828.49 63
1828.58 63
1828.68 61
1828.78 58
1828.88 53
1828.98 48
1829.07 44
1829.17 40
1829.27 38
1829.37 38
1829.47 39
1829.56 42
1829.66 45
1829.76 48
1829.86 50
1829.96 51
1830.05 51
1830.15 49
1830.25 47
1830.35 45
1830.45 45
1830.54 46
1830.64 49
1830.74 54
1830.84 61
1830.94 66
1831.03 71
1831.13 73
1831.23 73
1831.33 70
1831.43 66
1831.52 63
1831.62 60
1831.72 59
1831.82 59
1831.92 60
1832.01 60
1832.11 60
1832.21 58
1832.31 53
1832.41 47
1832.51 39
1832.60 30
1832.70 21
1832.80 13
1832.90 7
1833.00 4
1833.09 4
1833.19 9
1833.29 17
1833.39 27
1833.49 38
1833.58 48
1833.68 54
1833.78 57
1833.88 56
1833.98 51
1834.08 45
1834.17 39
1834.27 35
1834.37 34
1834.47 37
1834.57 42
1834.66 50
1834.76 59
1834.86 68
1834.96 76
1835.06 83
1835.16 88
1835.25 93
1835.35 96
1835.45 97
1835.55 95
1835.65 90
1835.74 82
1835.84 73
1835.94 63
1836.04 54
1836.14 47
1836.24 43
1836.33 41
1836.43 40
1836.53 40
1836.63 39
1836.73 37
1836.82 34
1836.92 32
1837.02 31
1837.12 30
1837.22 31
1837.32 33
1837.41 36
1837.51 40
1837.61 42
1837.71 44
1837.81 46
1837.91 49
1838.00 53
1838.10 58
1838.20 65
1838.30 73
1838.40 82
1838.49 89
1838.59 95
1838.69 99
1838.79 101
1838.89 102
1838.99 102
1839.08 102
1839.18 103
1839.28 102
1839.38 100
1839.48 96
1839.58 91
1839.67 85
1839.77 80
1839.87 76
1839.97 73
1840.07 72
1840.17 73
1840.26 75
1840.36 78
1840.46 80
1840.56 82
1840.66 83
1840.76 82
1840.85 79
1840.95 75
1841.05 69
1841.15 64
1841.25 61
1841.35 61
1841.44 65
1841.54 75
1841.64 89
1841.74 107
1841.84 125
1841.94 142
1842.03 155
1842.13 163
1842.23 165
1842.33 160
1842.43 151
1842.53 139
1842.62 125
1842.72 113
1842.82 102
1842.92 92
1843.02 84
1843.12 77
1843.21 70
1843.31 62
1843.41 54
1843.51 46
1843.61 38
1843.71 30
1843.81 23
1843.90 15
1844.00 8
1844.10 0
1844.20 0
1844.30 0
1844.40 0
1844.49 0
1844.59 0
1844.69 0
1844.79 0
1844.89 0
1844.99 9
1845.08 20
1845.18 31
1845.28 39
1845.38 46
1845.48 51
1845.58 55
1845.68 57
1845.77 59
1845.87 61
1845.97 61
1846.07 61
1846.17 60
1846.27 58
1846.36 55
1846.46 51
1846.56 45
1846.66 39
1846.76 33
1846.86 26
1846.96 19
1847.05 13
1847.15 9
1847.25 8
1847.35 10
1847.45 16
1847.55 26
1847.65 37
1847.74 50
1847.84 62
1847.94 73
1848.04 82
1848.14 90
1848.24 94
1848.33 96
1848.43 94
1848.53 88
1848.63 80
1848.73 70
1848.83 59
1848.93 51
1849.02 45
1849.12 43
1849.22 44
1849.32 49
1849.42 55
1849.52 61
1849.62 66
1849.71 69
1849.81 72
1849.91 74
1850.01 75
1850.11 78
1850.21 81
1850.31 87
1850.40 93
1850.50 101
1850.60 108
1850.70 114
1850.80 118
1850.90 120
1851.00 118
1851.09 114
1851.19 109
1851.29 102
1851.39 95
1851.49 88
1851.59 80
1851.69 72
1851.78 65
1851.88 59
1851.98 57
1852.08 58
1852.18 63
1852.28 71
1852.38 81
1852.48 90
1852.57 98
1852.67 102
1852.77 103
1852.87 100
1852.97 96
1853.07 92
1853.17 87
1853.26 82
1853.36 78
1853.46 72
1853.56 66
1853.66 58
1853.76 50
1853.86 43
1853.96 39
1854.05 40
1854.15 46
1854.25 56
1854.35 69
1854.45 84
1854.55 97
1854.65 109
1854.74 117
1854.84 121
1854.94 123
1855.04 121
1855.14 118
1855.24 114
1855.34 111
1855.44 107
1855.53 103
1855.63 98
1855.73 91
1855.83 82
1855.93 71
1856.03 58
1856.13 46
1856.23 34
1856.32 26
1856.42 21
1856.52 20
1856.62 22
1856.72 26
1856.82 30
1856.92 33
1857.02 35
1857.11 35
1857.21 34
1857.31 32
1857.41 31
1857.51 31
1857.61 32
1857.71 35
1857.81 40
1857.90 46
1858.00 52
1858.10 57
1858.20 61
1858.30 62
1858.40 61
1858.50 59
1858.60 57
1858.69 55
1858.79 54
1858.89 55
1858.99 56
1859.09 58
1859.19 58
1859.29 58
1859.39 55
1859.49 51
1859.58 47
1859.68 43
1859.78 40
1859.88 38
1859.98 37
1860.08 37
1860.18 36
1860.28 35
1860.37 33
1860.47 32
1860.57 32
1860.67 34
1860.77 38
1860.87 43
1860.97 48
1861.07 52
1861.17 56
1861.26 57
1861.36 58
1861.46 58
1861.56 59
1861.66 61
1861.76 65
1861.86 71
1861.96 79
1862.06 86
1862.15 94
1862.25 100
1862.35 105
1862.45 107
1862.55 107
1862.65 105
1862.75 101
1862.85 95
1862.95 89
1863.04 81
1863.14 73
1863.24 66
1863.34 60
1863.44 54
1863.54 50
1863.64 47
1863.74 44
1863.84 42
1863.94 39
1864.03 37
1864.13 35
1864.23 35
1864.33 37
1864.43 43
1864.53 52
1864.63 64
1864.73 77
1864.83 90
1864.92 101
1865.02 109
1865.12 113
1865.22 114
1865.32 113
1865.42 110
1865.52 106
1865.62 104
1865.72 102
1865.82 102
1865.91 104
1866.01 106
1866.11 110
1866.21 113
1866.31 116
1866.41 119
1866.51 121
1866.61 123
1866.71 124
1866.81 126
1866.90 128
1867.00 130
1867.10 130
1867.20 128
1867.30 124
1867.40 117
1867.50 108
1867.60 99
1867.70 89
1867.80 81
1867.90 76
1867.99 74
1868.09 74
1868.19 76
1868.29 79
1868.39 82
1868.49 85
1868.59 87
1868.69 87
1868.79 87
1868.89 85
1868.98 83
1869.08 81
1869.18 78
1869.28 76
1869.38 72
1869.48 67
1869.58 60
1869.68 51
1869.78 40
1869.88 29
1869.98 18
1870.07 10
1870.17 4
1870.27 2
1870.37 2
1870.47 3
1870.57 6
1870.67 10
1870.77 13
1870.87 16
1870.97 18
1871.07 20
1871.17 23
1871.26 25
1871.36 27
1871.46 29
1871.56 31
1871.66 33
1871.76 34
1871.86 37
1871.96 39
1872.06 42
1872.16 45
1872.26 47
1872.36 49
1872.45 49
1872.55 47
1872.65 44
1872.75 41
1872.85 36
1872.95 33
1873.05 31
1873.15 30
1873.25 31
1873.35 33
1873.45 35
1873.55 36
1873.64 37
1873.74 37
1873.84 37
1873.94 36
1874.04 35
1874.14 35
1874.24 35
1874.34 35
1874.44 35
1874.54 35
1874.64 34
1874.74 32
1874.84 29
1874.93 25
1875.03 21
1875.13 16
1875.23 11
1875.33 8
1875.43 5
1875.53 4
1875.63 5
1875.73 8
1875.83 13
1875.93 19
1876.03 24
1876.13 28
1876.22 31
1876.32 31
1876.42 27
1876.52 21
1876.62 14
1876.72 6
1876.82 0
1876.92 0
1877.02 0
1877.12 0
1877.22 0
1877.32 0
1877.42 0
1877.52 0
1877.61 0
1877.71 1
1877.81 7
1877.91 15
1878.01 25
1878.11 36
1878.21 47
1878.31 58
1878.41 69
1878.51 79
1878.61 87
1878.71 95
1878.81 101
1878.91 106
1879.01 110
1879.10 115
1879.20 120
1879.30 126
1879.40 132
1879.50 136
1879.60 138
1879.70 137
1879.80 132
1879.90 124
1880.00 114
1880.10 105
1880.20 98
1880.30 93
1880.40 91
1880.50 92
1880.60 95
1880.69 99
1880.79 104
1880.89 108
1880.99 112
1881.09 115
1881.19 117
1881.29 118
1881.39 116
1881.49 114
1881.59 111
1881.69 108
1881.79 107
1881.89 107
1881.99 107
1882.09 108
1882.19 108
1882.29 107
1882.38 105
1882.48 101
1882.58 98
1882.68 94
1882.78 90
1882.88 86
1882.98 82
1883.08 77
1883.18 72
1883.28 67
1883.38 62
1883.48 58
1883.58 54
1883.68 49
1883.78 44
1883.88 39
1883.98 34
1884.08 30
1884.17 28
1884.27 28
1884.37 31
1884.47 37
1884.57 43
1884.67 51
1884.77 57
1884.87 63
1884.97 66
1885.07 69
1885.17 71
1885.27 73
1885.37 75
1885.47 77
1885.57 80
1885.67 84
1885.77 87
1885.87 89
1885.97 90
1886.07 90
1886.16 88
1886.26 86
1886.36 82
1886.46 79
1886.56 76
1886.66 75
1886.76 75
1886.86 77
1886.96 81
1887.06 84
1887.16 88
1887.26 89
1887.36 89
1887.46 87
1887.56 84
1887.66 80
1887.76 77
1887.86 75
1887.96 73
1888.06 73
1888.16 72
1888.26 72
1888.36 71
1888.45 71
1888.55 72
1888.65 76
1888.75 81
1888.85 90
1888.95 100
1889.05 112
1889.15 124
1889.25 133
1889.35 138
1889.45 140
1889.55 137
1889.65 131
1889.75 124
1889.85 116
1889.95 109
1890.05 103
1890.15 98
1890.25 94
1890.35 90
1890.45 87
1890.55 83
1890.65 82
1890.75 83
1890.85 87
1890.95 93
1891.05 100
1891.14 106
1891.24 109
1891.34 107
1891.44 100
1891.54 89
1891.64 77
1891.74 66
1891.84 59
1891.94 56
1892.04 59
1892.14 67
1892.24 77
1892.34 89
1892.44 99
1892.54 107
1892.64 112
1892.74 115
1892.84 115
1892.94 114
1893.04 111
1893.14 108
1893.24 105
1893.34 102
1893.44 101
1893.54 102
1893.64 105
1893.74 112
1893.84 119
1893.94 127
1894.04 133
1894.14 137
1894.24 138
1894.34 139
1894.44 140
1894.54 142
1894.63 146
1894.73 152
1894.83 159
1894.93 165
1895.03 170
1895.13 172
1895.23 173
1895.33 171
1895.43 168
1895.53 164
1895.63 159
1895.73 153
1895.83 145
1895.93 137
1896.03 127
1896.13 118
1896.23 109
1896.33 101
1896.43 95
1896.53 92
1896.63 91
1896.73 92
1896.83 94
1896.93 97
1897.03 98
1897.13 97
1897.23 93
1897.33 87
1897.43 78
1897.53 66
1897.63 54
1897.73 41
1897.83 29
1897.93 19
1898.03 11
1898.13 4
1898.23 1
1898.33 0
1898.43 0
1898.53 1
1898.63 3
1898.73 4
1898.83 3
1898.93 1
1899.03 0
1899.13 0
1899.23 0
1899.33 0
1899.43 0
1899.53 10
1899.63 28
1899.73 49
1899.83 72
1899.93 93
1900.03 112
1900.13 127
1900.23 136
1900.33 141
1900.43 142
1900.53 140
1900.62 136
1900.72 131
1900.82 126
1900.92 121
1901.02 117
1901.12 114
1901.22 114
1901.32 114
1901.42 116
1901.52 118
1901.62 120
1901.72 120
1901.82 118
1901.92 114
1902.02 107
1902.12 97
1902.22 84
1902.32 69
1902.42 53
1902.52 38
1902.62 25
1902.72 16
1902.82 12
1902.92 12
1903.02 17
1903.12 24
1903.22 32
1903.32 39
1903.42 46
1903.52 51
1903.62 56
1903.72 60
1903.82 66
1903.92 73
1904.02 81
1904.12 90
1904.22 99
1904.32 105
1904.42 109
1904.52 110
1904.62 107
1904.72 102
1904.82 95
1904.92 87
1905.02 80
1905.12 74
1905.22 70
1905.32 67
1905.42 65
1905.52 64
1905.62 63
1905.72 61
1905.82 59
1905.92 57
1906.02 55
1906.12 54
1906.22 54
1906.32 52
1906.42 49
1906.52 44
1906.62 35
1906.72 24
1906.82 11
1906.92 0
1907.02 0
1907.13 0
1907.23 0
1907.33 0
1907.43 0
1907.53 0
1907.63 0
1907.73 0
1907.83 8
1907.93 17
1908.03 26
1908.13 34
1908.23 43
1908.33 53
1908.43 62
1908.53 72
1908.63 81
1908.73 91
1908.83 100
1908.93 107
1909.03 112
1909.13 115
1909.23 115
1909.33 113
1909.43 110
1909.53 106
1909.63 103
1909.73 100
1909.83 98
1909.93 97
1910.03 96
1910.13 96
1910.23 96
1910.33 95
1910.43 94
1910.53 92
1910.63 88
1910.73 83
1910.83 77
1910.93 70
1911.03 64
1911.13 59
1911.23 57
1911.33 57
1911.43 60
1911.53 66
1911.63 73
1911.73 81
1911.83 88
1911.93 94
1912.03 99
1912.13 102
1912.23 103
1912.33 101
1912.43 97
1912.53 91
1912.63 85
1912.73 79
1912.83 76
1912.93 76
1913.03 80
1913.13 87
1913.24 95
1913.34 103
1913.44 110
1913.54 116
1913.64 120
1913.74 124
1913.84 128
1913.94 132
1914.04 136
1914.14 139
1914.24 139
1914.34 136
1914.44 130
1914.54 120
1914.64 109
1914.74 98
1914.84 89
1914.94 85
1915.04 86
1915.14 90
1915.24 99
1915.34 110
1915.44 121
1915.54 131
1915.64 140
1915.74 147
1915.84 152
1915.94 157
1916.04 161
1916.14 167
1916.24 173
1916.34 182
1916.44 193
1916.54 205
1916.65 217
1916.75 229
1916.85 238
1916.95 244
1917.05 245
1917.15 240
1917.25 229
1917.35 213
1917.45 193
1917.55 171
1917.65 150
1917.75 131
1917.85 115
1917.95 105
1918.05 100
1918.15 99
1918.25 100
1918.35 102
1918.45 102
1918.55 99
1918.65 93
1918.75 82
1918.85 69
1918.95 54
1919.05 40
1919.15 29
1919.25 21
1919.36 16
1919.46 15
1919.56 17
1919.66 19
1919.76 21
1919.86 21
1919.96 21
1920.06 19
1920.16 17
1920.26 18
1920.36 21
1920.46 29
1920.56 40
1920.66 54
1920.76 68
1920.86 81
1920.96 91
1921.06 97
1921.16 100
1921.26 99
1921.36 96
1921.46 91
1921.56 86
1921.67 80
1921.77 74
1921.87 68
1921.97 62
1922.07 57
1922.17 51
1922.27 46
1922.37 39
1922.47 33
1922.57 28
1922.67 23
1922.77 21
1922.87 21
1922.97 24
1923.07 29
1923.17 36
1923.27 45
1923.37 53
1923.47 61
1923.57 66
1923.67 69
1923.78 69
1923.88 66
1923.98 61
1924.08 55
1924.18 49
1924.28 45
1924.38 40
1924.48 36
1924.58 34
1924.68 32
1924.78 33
1924.88 36
1924.98 43
1925.08 53
1925.18 65
1925.28 78
1925.38 88
1925.48 95
1925.59 98
1925.69 97
1925.79 95
1925.89 94
1925.99 95
1926.09 98
1926.19 104
1926.29 111
1926.39 116
1926.49 117
1926.59 114
1926.69 107
1926.79 96
1926.89 84
1926.99 74
1927.09 65
1927.19 60
1927.30 58
1927.40 56
1927.50 55
1927.60 53
1927.70 51
1927.80 48
1927.90 47
1928.00 48
1928.10 50
1928.20 54
1928.30 58
1928.40 61
1928.50 62
1928.60 62
1928.70 61
1928.80 60
1928.91 60
1929.01 62
1929.11 66
1929.21 73
1929.31 81
1929.41 91
1929.51 101
1929.61 109
1929.71 116
1929.81 120
1929.91 121
1930.01 119
1930.11 115
1930.21 109
1930.31 101
1930.42 93
1930.52 84
1930.62 76
1930.72 67
1930.82 59
1930.92 50
1931.02 42
1931.12 35
1931.22 28
1931.32 22
1931.42 16
1931.52 11
1931.62 6
1931.72 1
1931.83 0
1931.93 0
1932.03 0
1932.13 0
1932.23 0
1932.33 0
1932.43 5
1932.53 9
1932.63 12
1932.73 12
1932.83 10
1932.93 5
1933.03 1
1933.14 0
1933.24 0
1933.34 2
1933.44 10
1933.54 23
1933.64 39
1933.74 56
1933.84 74
1933.94 90
1934.04 104
1934.14 114
1934.24 119
1934.34 119
1934.45 115
1934.55 107
1934.65 96
1934.75 86
1934.85 77
1934.95 71
1935.05 67
1935.15 66
1935.25 66
1935.35 66
1935.45 67
1935.55 67
1935.66 66
1935.76 66
1935.86 66
1935.96 67
1936.06 68
1936.16 69
1936.26 70
1936.36 71
1936.46 73
1936.56 74
1936.66 76
1936.76 77
1936.87 78
1936.97 78
1937.07 77
1937.17 72
1937.27 65
1937.37 55
1937.47 43
1937.57 28
1937.67 13
1937.77 0
1937.87 0
1937.98 0
1938.08 0
1938.18 0
1938.28 0
1938.38 0
1938.48 0
1938.58 2
1938.68 11
1938.78 20
1938.88 27
1938.98 33
1939.09 39
1939.19 44
1939.29 50
1939.39 56
1939.49 62
1939.59 69
1939.69 75
1939.79 80
1939.89 85
1939.99 87
1940.09 87
1940.20 85
1940.30 80
1940.40 74
1940.50 68
1940.60 61
1940.70 55
1940.80 50
1940.90 46
1941.00 43
1941.10 39
1941.21 35
1941.31 30
1941.41 24
1941.51 18
1941.61 11
1941.71 5
1941.81 0
1941.91 0
1942.01 0
1942.11 0
1942.22 0
1942.32 9
1942.42 20
1942.52 35
1942.62 50
1942.72 64
1942.82 75
1942.92 82
1943.02 84
1943.12 82
1943.23 77
1943.33 70
1943.43 63
1943.53 57
1943.63 51
1943.73 47
1943.83 45
1943.93 44
1944.03 44
1944.13 44
1944.24 44
1944.34 42
1944.44 40
1944.54 36
1944.64 32
1944.74 28
1944.84 24
1944.94 22
1945.04 20
1945.15 18
1945.25 16
1945.35 14
1945.45 11
1945.55 8
1945.65 6
1945.75 5
1945.85 6
1945.95 8
1946.06 14
1946.16 21
1946.26 30
1946.36 40
1946.46 50
1946.56 61
1946.66 69
1946.76 76
1946.86 81
1946.97 82
1947.07 81
1947.17 78
1947.27 75
1947.37 70
1947.47 66
1947.57 62
1947.67 59
1947.77 56
1947.88 54
1947.98 54
1948.08 54
1948.18 56
1948.28 58
1948.38 61
1948.48 63
1948.58 63
1948.68 63
1948.79 60
1948.89 56
1948.99 52
1949.09 46
1949.19 42
1949.29 38
1949.39 35
1949.49 33
1949.60 33
1949.70 34
1949.80 38
1949.90 42
1950.00 47
1950.10 53
1950.20 57
1950.30 60
1950.40 62
1950.51 60
1950.61 57
1950.71 52
1950.81 45
1950.91 37
1951.01 30
1951.11 24
1951.21 19
1951.32 17
1951.42 18
1951.52 20
1951.62 24
1951.72 29
1951.82 33
1951.92 35
1952.02 36
1952.13 36
1952.23 35
1952.33 36
1952.43 37
1952.53 41
1952.63 47
1952.73 54
1952.83 63
1952.94 70
1953.04 76
1953.14 78
1953.24 76
1953.34 71
1953.44 63
1953.54 55
1953.65 47
1953.75 42
1953.85 41
1953.95 44
1954.05 49
1954.15 55
1954.25 60
1954.35 64
1954.46 65
1954.56 64
1954.66 62
1954.76 61
1954.86 60
1954.96 60
1955.06 61
1955.17 61
1955.27 62
1955.37 61
1955.47 59
1955.57 56
1955.67 53
1955.77 49
1955.87 46
1955.98 42
1956.08 40
1956.18 37
1956.28 34
1956.38 32
1956.48 31
1956.58 31
1956.69 33
1956.79 37
1956.89 44
1956.99 51
1957.09 59
1957.19 64
1957.29 68
1957.40 69
1957.50 69
1957.60 66
1957.70 64
1957.80 61
1957.90 58
1958.00 54
1958.10 50
1958.21 46
1958.31 40
1958.41 35
1958.51 29
1958.61 25
1958.71 22
1958.81 20
1958.92 20
1959.02 21
1959.12 24
1959.22 27
1959.32 30
1959.42 34
1959.53 36
1959.63 37
1959.73 36
1959.83 33
1959.93 28
1960.03 20
1960.13 11
1960.24 3
1960.34 0
1960.44 0
1960.54 0
1960.64 0
1960.74 0
1960.84 0
1960.95 0
1961.05 2
1961.15 5
1961.25 6
1961.35 8
1961.45 10
1961.55 16
1961.66 24
1961.76 36
1961.86 51
1961.96 65
1962.06 78
1962.16 87
1962.27 91
1962.37 91
1962.47 87
1962.57 79
1962.67 70
1962.77 60
1962.87 51
1962.98 43
1963.08 35
1963.18 30
1963.28 25
1963.38 23
1963.48 22
1963.59 23
1963.69 25
1963.79 29
1963.89 34
1963.99 41
1964.09 51
1964.19 63
1964.30 76
1964.40 90
1964.50 104
1964.60 116
1964.70 125
1964.80 131
1964.91 134
1965.01 133
1965.11 130
1965.21 125
1965.31 120
1965.41 114
1965.52 108
1965.62 103
1965.72 99
1965.82 95
1965.92 94
1966.02 93
1966.13 94
1966.23 95
1966.33 98
1966.43 101
1966.53 105
1966.63 108
1966.73 111
1966.84 113
1966.94 115
1967.04 115
1967.14 114
1967.24 112
1967.34 110
1967.45 108
1967.55 106
1967.65 104
1967.75 102
1967.85 100
1967.95 96
1968.06 91
1968.16 85
1968.26 76
1968.36 65
1968.46 53
1968.56 40
1968.67 27
1968.77 15
1968.87 6
1968.97 0
1969.07 0
1969.17 0
1969.28 5
1969.38 11
1969.48 16
1969.58 20
1969.68 23
1969.79 25
1969.89 26
1969.99 28
1970.09 33
1970.19 38
1970.29 44
1970.40 49
1970.50 51
1970.60 51
1970.70 47
1970.80 41
1970.90 34
1971.01 29
1971.11 25
1971.21 24
1971.31 25
1971.41 27
1971.51 28
1971.62 29
1971.72 30
1971.82 31
1971.92 35
1972.02 43
1972.13 54
1972.23 69
1972.33 87
1972.43 104
1972.53 119
1972.63 131
1972.74 137
1972.84 139
1972.94 136
1973.04 130
1973.14 123
1973.25 116
1973.35 110
1973.45 105
1973.55 102
1973.65 101
1973.75 103
1973.86 107
1973.96 112
1974.06 117
1974.16 121
1974.26 123
1974.37 121
1974.47 117
1974.57 111
1974.67 106
1974.77 102
1974.87 101
1974.98 104
1975.08 110
1975.18 117
1975.28 124
1975.38 128
1975.49 130
1975.59 128
1975.69 124
1975.79 120
1975.89 116
1975.99 115
1976.10 118
1976.20 123
1976.30 131
1976.40 139
1976.50 146
1976.61 151
1976.71 154
1976.81 153
1976.91 150
1977.01 144
1977.12 136
1977.22 127
1977.32 117
1977.42 107
1977.52 99
1977.63 92
1977.73 89
1977.83 87
1977.93 88
1978.03 89
1978.13 91
1978.24 93
1978.34 95
1978.44 98
1978.54 101
1978.64 106
1978.75 111
1978.85 117
1978.95 121
1979.05 124
1979.15 126
1979.26 125
1979.36 121
1979.46 117
1979.56 111
1979.66 105
1979.77 99
1979.87 93
1979.97 87
1980.07 80
1980.17 73
1980.28 64
1980.38 54
1980.48 42
1980.58 30
1980.68 17
1980.79 5
1980.89 0
1980.99 0
1981.09 0
1981.19 0
1981.30 0
1981.40 0
1981.50 0
1981.60 0
1981.70 5
1981.81 17
1981.91 27
1982.01 34
1982.11 38
1982.21 37
1982.32 34
1982.42 31
1982.52 29
1982.62 29
1982.72 34
1982.83 43
1982.93 56
1983.03 70
1983.13 83
1983.23 95
1983.34 104
1983.44 109
1983.54 111
1983.64 111
1983.75 108
1983.85 104
1983.95 97
1984.05 87
1984.15 76
1984.26 63
1984.36 50
1984.46 39
1984.56 29
1984.66 23
1984.77 21
1984.87 22
1984.97 26
1985.07 30
1985.17 35
1985.28 38
1985.38 40
1985.48 42
1985.58 43
1985.69 45
1985.79 47
1985.89 49
1985.99 50
1986.09 50
1986.20 48
1986.30 45
1986.40 41
1986.50 38
1986.60 36
1986.71 36
1986.81 37
1986.91 37
1987.01 37
1987.12 34
1987.22 30
1987.32 26
1987.42 21
1987.52 19
1987.63 19
1987.73 22
1987.83 27
1987.93 33
1988.03 38
1988.14 44
1988.24 48
1988.34 52
1988.44 57
1988.55 61
1988.65 65
1988.75 68
1988.85 70
1988.95 68
1989.06 63
1989.16 56
1989.26 46
1989.36 37
1989.47 28
1989.57 22
1989.67 18
1989.77 16
1989.87 16
1989.98 17
1990.08 17
1990.18 18
1990.28 19
1990.39 22
1990.49 26
1990.59 33
1990.69 42
1990.79 53
1990.90 66
1991.00 78
1991.10 89
1991.20 97
1991.31 103
1991.41 106
1991.51 106
1991.61 106
1991.72 106
1991.82 107
1991.92 108
1992.02 110
1992.12 111
1992.23 110
1992.33 107
1992.43 100
1992.53 91
1992.64 82
1992.74 72
1992.84 63
1992.94 57
1993.05 53
1993.15 51
1993.25 51
1993.35 52
1993.45 55
1993.56 58
1993.66 63
1993.76 68
1993.86 73
1993.97 77
1994.07 80
1994.17 81
1994.27 79
1994.38 74
1994.48 68
1994.58 60
1994.68 53
1994.79 47
1994.89 43
1994.99 42
1995.09 44
1995.19 48
1995.30 51
1995.40 55
1995.50 56
1995.60 56
1995.71 55
1995.81 52
1995.91 50
1996.01 47
1996.12 45
1996.22 44
1996.32 42
1996.42 39
1996.53 36
1996.63 31
1996.73 27
1996.83 23
1996.94 21
1997.04 22
1997.14 26
1997.24 32
1997.34 39
1997.45 45
1997.55 50
1997.65 53
1997.75 54
1997.86 52
1997.96 50
1998.06 49
1998.16 47
1998.27 46
1998.37 45
1998.47 43
1998.57 40
1998.68 36
1998.78 32
1998.88 30
1998.98 31
1999.09 35
1999.19 43
1999.29 53
1999.39 65
1999.50 76
1999.60 85
1999.70 91
1999.80 94
1999.91 95
2000.01 94
2000.11 92
2000.21 89
2000.32 86
2000.42 83
2000.52 80
2000.62 77
2000.73 74
2000.83 72
2000.93 71
2001.03 70
2001.14 70
2001.24 69
2001.34 67
2001.44 64
2001.55 59
2001.65 53
2001.75 45
2001.85 37
2001.96 29
2002.06 23
2002.16 19
2002.26 18
2002.37 20
2002.47 25
2002.57 34
2002.67 46
2002.78 61
2002.88 78
2002.98 96
2003.09 113
2003.19 128
2003.29 138
2003.39 140
2003.50 135
2003.60 122
2003.70 102
2003.80 78
2003.91 54
2004.01 31
2004.11 13
2004.21 0
2004.32 0
2004.42 0
2004.52 0
2004.62 0
2004.73 0
2004.83 4
2004.93 7
2005.03 8
2005.14 7
2005.24 5
2005.34 2
2005.44 0
2005.55 0
2005.65 0
2005.75 0
2005.86 4
2005.96 9
2006.06 13
2006.16 17
2006.27 19
2006.37 19
2006.47 17
2006.57 15
2006.68 14
2006.78 15
2006.88 18
2006.98 23
2007.09 28
2007.19 34
2007.29 39
2007.40 43
2007.50 45
2007.60 48
2007.70 51
2007.81 55
2007.91 59
2008.01 64
2008.11 67
2008.22 67
2008.32 63
2008.42 56
2008.53 48
2008.63 39
2008.73 32
2008.83 28
2008.94 28
2009.04 31
2009.14 35
2009.24 40
2009.35 44
2009.45 46
2009.55 46
2009.66 45
2009.76 44
2009.86 44
2009.96 44
2010.07 45
2010.17 46
2010.27 47
2010.37 47
2010.48 45
2010.58 44
2010.68 42
2010.79 40
2010.89 38
2010.99 35
2011.09 33
2011.20 30
2011.30 28
2011.40 28
2011.51 29
2011.61 34
2011.71 41
2011.81 49
2011.92 59
2012.02 68
2012.12 77
2012.22 83
2012.33 88
2012.43 91
2012.53 92
2012.64 93
2012.74 93
2012.84 93
2012.94 93
2013.05 93
2013.15 94
2013.25 95
2013.36 96
2013.46 96
2013.56 96
2013.66 93
2013.77 88
2013.87 80
2013.97 69
2014.08 57
2014.18 43
2014.28 30
2014.38 18
2014.49 8
2014.59 1
2014.69 0
2014.80 0
2014.90 0
2015.00 3
2015.10 8
2015.21 14
2015.31 20
2015.41 25
2015.52 30
2015.62 33
2015.72 36
2015.82 37
2015.93 37
2016.03 38
2016.13 39
2016.24 42
2016.34 45
2016.44 49
2016.54 54
2016.65 59
2016.75 65
2016.85 70
2016.96 77
2017.06 85
2017.16 94
2017.27 104
2017.37 116
2017.47 129
2017.57 142
2017.68 157
2017.78 171
2017.88 184
2017.99 195
2018.09 203
2018.19 207
2018.29 205
2018.40 199
2018.50 188
2018.60 174
2018.71 159
2018.81 143
2018.91 128
2019.02 113
2019.12 99
2019.22 85
2019.32 72
2019.43 60
2019.53 49
2019.63 40
2019.74 33
2019.84 29
2019.94 28
2020.05 28
2020.15 29
2020.25 29
2020.35 27
2020.46 22
2020.56 15
2020.66 7
2020.77 0
2020.87 0
2020.97 0
2021.08 0
2021.18 0
2021.28 0
2021.39 0
2021.49 0
2021.59 3
2021.69 10
2021.80 16
2021.90 21
2022.00 23
2022.11 23
2022.21 21
2022.31 18
2022.42 15
2022.52 15
2022.62 16
2022.72 19
2022.83 24
2022.93 29
2023.03 35
2023.14 40
2023.24 44
2023.34 47
2023.45 50
2023.55 52
2023.65 54
2023.76 57
2023.86 60
2023.96 63
2024.07 65
2024.17 68
2024.27 70
2024.37 71
2024.48 72
2024.58 71
2024.68 70
2024.79 69
2024.89 68
2024.99 67
2025.10 67
2025.20 67
2025.30 67
2025.41 67
2025.51 66
2025.61 63
2025.72 60
2025.82 57
2025.92 55
2026.02 54
2026.13 55
2026.23 58
2026.33 60
2026.44 63
2026.54 64
2026.64 63
2026.75 61
2026.85 57
2026.95 52
2027.06 48
2027.16 46
2027.26 45
2027.37 48
2027.47 54
2027.57 61
2027.68 69
2027.78 78
2027.88 84
2027.99 89
2028.09 93
2028.19 95
2028.29 97
2028.40 100
2028.50 103
2028.60 106
2028.71 108
2028.81 108
2028.91 104
2029.02 98
2029.12 90
2029.22 80
2029.33 71
2029.43 63
2029.53 58
2029.64 57
2029.74 60
2029.84 67
2029.95 76
2030.05 86
2030.15 96
2030.26 107
2030.36 115
2030.46 121
2030.57 125
2030.67 128
2030.77 128
2030.88 128
2030.98 127
2031.08 125
2031.19 124
2031.29 124
2031.39 123
2031.50 123
2031.60 122
2031.70 120
2031.81 116
2031.91 110
2032.01 103
2032.12 93
2032.22 83
2032.32 73
2032.43 63
2032.53 54
2032.63 46
2032.74 39
2032.84 35
2032.94 32
2033.05 32
2033.15 34
2033.25 38
2033.36 43
2033.46 49
2033.56 54
2033.67 58
2033.77 61
2033.87 63
2033.98 64
2034.08 64
2034.18 63
2034.29 62
2034.39 59
2034.49 54
2034.60 48
2034.70 40
2034.80 31
2034.91 22
2035.01 13
2035.11 5
2035.22 0
2035.32 0
2035.42 0
2035.53 0
2035.63 0
2035.73 0
2035.84 0
2035.94 0
2036.04 0
2036.15 0
2036.25 0
2036.35 3
2036.46 11
2036.56 23
2036.66 38
2036.77 55
2036.87 71
2036.97 85
2037.08 95
2037.18 101
2037.28 101
2037.39 97
2037.49 90
2037.60 81
2037.70 73
2037.80 66
2037.91 62
2038.01 60
2038.11 62
2038.22 65
2038.32 69
2038.42 73
2038.53 76
2038.63 78
2038.73 78
2038.84 78
2038.94 75
2039.04 71
2039.15 65
2039.25 57
2039.35 48
2039.46 40
2039.56 32
2039.66 29
2039.77 29
2039.87 33
2039.98 42
2040.08 52
2040.18 63
2040.29 73
2040.39 81
2040.49 89
2040.60 96
2040.70 104
2040.80 114
2040.91 124
2041.01 135
2041.11 145
2041.22 154
2041.32 160
2041.42 164
2041.53 165
2041.63 165
2041.74 164
2041.84 163
2041.94 163
2042.05 163
2042.15 164
2042.25 165
2042.36 166
2042.46 166
2042.56 164
2042.67 160
2042.77 154
2042.87 148
2042.98 144
2043.08 143
2043.19 147
2043.29 155
2043.39 167
2043.50 182
2043.60 198
2043.70 212
2043.81 224
2043.91 232
2044.01 235
2044.12 232
2044.22 224
2044.33 211
2044.43 194
2044.53 174
2044.64 154
2044.74 136
2044.84 121
2044.95 111
2045.05 107
2045.15 108
2045.26 113
2045.36 120
2045.47 126
2045.57 132
2045.67 136
2045.78 139
2045.88 140
2045.98 142
2046.09 144
2046.19 148
2046.29 151
2046.40 152
2046.50 152
2046.61 148
2046.71 141
2046.81 132
2046.92 120
2047.02 109
2047.12 99
2047.23 92
2047.33 88
2047.44 87
2047.54 90
2047.64 96
2047.75 104
2047.85 115
2047.95 125
2048.06 136
2048.16 147
2048.27 155
2048.37 162
2048.47 166
2048.58 167
2048.68 167
2048.78 164
2048.89 160
2048.99 155
2049.10 150
2049.20 144
2049.30 137
2049.41 130
2049.51 124
2049.61 118
2049.72 114
2049.82 111
2049.93 110
2050.03 110
2050.13 111
2050.24 113
2050.34 115
2050.44 117
2050.55 119
2050.65 121
2050.76 122
2050.86 123
2050.96 123
2051.07 123
2051.17 122
2051.27 120
2051.38 117
2051.48 114
2051.59 110
2051.69 107
2051.79 103
2051.90 101
2052.00 98
2052.10 97
2052.21 95
2052.31 93
2052.42 90
2052.52 87
2052.62 83
2052.73 80
2052.83 79
2052.94 81
2053.04 85
2053.14 92
2053.25 100
2053.35 109
2053.45 115
2053.56 118
2053.66 117
2053.77 113
2053.87 107
2053.97 102
2054.08 97
2054.18 95
2054.29 95
2054.39 98
2054.49 102
2054.60 108
2054.70 113
2054.81 117
2054.91 120
2055.01 122
2055.12 123
2055.22 125
2055.32 127
2055.43 129
2055.53 132
2055.64 134
2055.74 136
2055.84 135
2055.95 133
2056.05 131
2056.16 127
2056.26 124
2056.36 120
2056.47 117
2056.57 113
2056.68 109
2056.78 104
2056.88 98
2056.99 91
2057.09 84
2057.20 77
2057.30 70
2057.40 65
2057.51 61
2057.61 59
2057.72 60
2057.82 63
2057.92 68
2058.03 74
2058.13 79
2058.24 83
2058.34 85
2058.44 85
2058.55 83
2058.65 80
2058.75 76
2058.86 74
2058.96 72
2059.07 71
2059.17 70
2059.27 70
2059.38 68
2059.48 67
2059.59 64
2059.69 61
2059.79 57
2059.90 55
2060.00 52
2060.11 51
2060.21 50
2060.32 50
2060.42 48
2060.52 46
2060.63 41
2060.73 34
2060.84 25
2060.94 16
2061.04 9
2061.15 5
2061.25 6
2061.36 12
2061.46 21
2061.56 32
2061.67 42
2061.77 49
2061.88 54
2061.98 58
2062.08 60
2062.19 63
2062.29 68
2062.40 75
2062.50 84
2062.60 94
2062.71 103
2062.81 111
2062.92 118
2063.02 123
2063.12 127
2063.23 130
2063.33 134
2063.44 137
2063.54 141
2063.65 144
2063.75 147
2063.85 148
2063.96 149
2064.06 148
2064.17 148
2064.27 149
2064.37 152
2064.48 158
2064.58 168
2064.69 181
2064.79 194
2064.90 207
2065.00 218
2065.10 223
2065.21 223
2065.31 216
2065.42 205
2065.52 190
2065.62 174
2065.73 159
2065.83 144
2065.94 133
2066.04 124
2066.15 116
2066.25 111
2066.35 107
2066.46 105
2066.56 104
2066.67 105
2066.77 106
2066.87 108
2066.98 110
2067.08 109
2067.19 106
2067.29 100
2067.40 91
2067.50 79
2067.60 66
2067.71 52
2067.81 39
2067.92 28
2068.02 20
2068.12 15
2068.23 11
2068.33 10
2068.44 9
2068.54 9
2068.65 8
2068.75 7
2068.85 5
2068.96 1
2069.06 0
2069.17 0
2069.27 0
2069.38 0
2069.48 0
2069.58 0
2069.69 0
2069.79 10
2069.90 21
2070.00 31
2070.11 38
2070.21 42
2070.31 42
2070.42 39
2070.52 35
2070.63 30
2070.73 26
2070.84 22
2070.94 19
2071.04 15
2071.15 12
2071.25 9
2071.36 6
2071.46 3
2071.57 1
2071.67 1
2071.77 2
2071.88 5
2071.98 10
2072.09 17
2072.19 26
2072.30 36
2072.40 46
2072.50 57
2072.61 66
2072.71 74
2072.82 82
2072.92 89
2073.03 94
2073.13 99
2073.24 103
2073.34 107
2073.44 109
2073.55 110
2073.65 111
2073.76 110
2073.86 108
2073.97 105
2074.07 102
2074.17 97
2074.28 92
2074.38 86
2074.49 80
2074.59 74
2074.70 70
2074.80 68
2074.91 68
2075.01 71
2075.11 76
2075.22 82
2075.32 89
2075.43 96
2075.53 103
2075.64 108
2075.74 112
2075.85 114
2075.95 114
2076.05 110
2076.16 104
2076.26 96
2076.37 88
2076.47 80
2076.58 75
2076.68 73
2076.78 74
2076.89 77
2076.99 80
2077.10 81
2077.20 80
2077.31 77
2077.41 71
2077.52 64
2077.62 58
2077.73 54
2077.83 53
2077.93 55
2078.04 61
2078.14 67
2078.25 75
2078.35 81
2078.46 86
2078.56 88
2078.67 90
2078.77 93
2078.87 97
2078.98 102
2079.08 110
2079.19 119
2079.29 128
2079.40 135
2079.50 140
2079.61 141
2079.71 140
2079.81 138
2079.92 135
2080.02 133
2080.13 134
2080.23 137
2080.34 142
2080.44 150
2080.55 158
2080.65 165
2080.76 169
2080.86 170
2080.96 167
2081.07 162
2081.17 154
2081.28 147
2081.38 140
2081.49 136
2081.59 134
2081.70 134
2081.80 135
2081.91 137
2082.01 138
2082.12 138
2082.22 135
2082.32 130
2082.43 122
2082.53 113
2082.64 102
2082.74 91
2082.85 82
2082.95 75
2083.06 71
2083.16 69
2083.27 70
2083.37 73
2083.47 76
2083.58 79
2083.68 81
2083.79 81
2083.89 80
2084.00 77
2084.10 74
2084.21 72
2084.31 71
2084.42 72
2084.52 77
2084.63 84
2084.73 93
2084.84 103
2084.94 112
2085.04 118
2085.15 120
2085.25 118
2085.36 111
2085.46 102
2085.57 91
2085.67 80
2085.78 72
2085.88 68
2085.99 69
2086.09 75
2086.20 85
2086.30 100
2086.41 116
2086.51 133
2086.61 150
2086.72 165
2086.82 178
2086.93 187
2087.03 193
2087.14 195
2087.24 193
2087.35 188
2087.45 180
2087.56 171
2087.66 163
2087.77 155
2087.87 149
2087.98 143
2088.08 138
2088.19 134
2088.29 129
2088.39 125
2088.50 121
2088.60 120
2088.71 122
2088.81 127
2088.92 134
2089.02 142
2089.13 151
2089.23 159
2089.34 165
2089.44 169
2089.55 171
2089.65 172
2089.76 172
2089.86 172
2089.97 173
2090.07 175
2090.18 177
2090.28 181
2090.39 183
2090.49 184
2090.59 183
2090.70 179
2090.80 174
2090.91 168
2091.01 161
2091.12 155
2091.22 151
2091.33 147
2091.43 143
2091.54 140
2091.64 136
2091.75 132
2091.85 128
2091.96 125
2092.06 122
2092.17 120
2092.27 120
2092.38 120
2092.48 120
2092.59 122
2092.69 124
2092.80 126
2092.90 128
2093.01 131
2093.11 135
2093.22 139
2093.32 143
2093.43 146
2093.53 148
2093.63 150
2093.74 150
2093.84 150
2093.95 149
2094.05 150
2094.16 153
2094.26 158
2094.37 165
2094.47 172
2094.58 178
2094.68 182
2094.79 183
2094.89 180
2095.00 173
2095.10 165
2095.21 157
2095.31 151
2095.42 148
2095.52 149
2095.63 153
2095.73 160
2095.84 168
2095.94 178
2096.05 187
2096.15 196
2096.26 205
2096.36 212
2096.47 218
2096.57 220
2096.68 217
2096.78 209
2096.89 195
2096.99 176
2097.10 155
2097.20 134
2097.31 116
2097.41 101
2097.52 92
2097.62 86
2097.73 83
2097.83 81
2097.94 79
2098.04 75
2098.15 71
2098.25 67
2098.36 63
2098.46 63
2098.57 64
2098.67 69
2098.78 75
2098.88 83
2098.99 92
2099.09 100
2099.20 108
2099.30 114
2099.41 119
2099.51 121
2099.62 122
2099.72 122
2099.83 120
2099.93 119
2100.04 119
2100.14 121
2100.25 125
2100.35 132
2100.46 141
2100.56 151
2100.67 161
2100.77 168
2100.88 172
2100.98 174
2101.09 173
2101.19 171
2101.30 170
2101.40 170
2101.51 173
2101.61 178
2101.72 186
2101.82 194
2101.93 201
2102.03 207
2102.14 211
2102.24 211
2102.35 207
2102.45 201
2102.56 192
2102.66 183
2102.77 172
2102.87 162
2102.98 152
2103.08 142
2103.19 131
2103.29 119
2103.40 106
2103.50 92
2103.61 76
2103.71 59
2103.82 42
2103.92 25
2104.03 9
2104.14 0
2104.24 0
2104.35 0
2104.45 0
2104.56 0
2104.66 0
2104.77 0
2104.87 0
2104.98 7
2105.08 15
2105.19 21
2105.29 24
2105.40 26
2105.50 25
2105.61 24
2105.71 23
2105.82 24
2105.92 27
2106.03 33
2106.13 41
2106.24 51
2106.34 63
2106.45 74
2106.55 85
2106.66 94
2106.76 101
2106.87 105
2106.97 106
2107.08 104
2107.19 99
2107.29 91
2107.40 82
2107.50 72
2107.61 61
2107.71 51
2107.82 42
2107.92 35
2108.03 31
2108.13 28
2108.24 27
2108.34 28
2108.45 31
2108.55 35
2108.66 41
2108.76 49
2108.87 58
2108.97 68
2109.08 79
2109.18 89
2109.29 97
2109.40 102
2109.50 105
2109.61 105
2109.71 104
2109.82 101
2109.92 98
2110.03 96
2110.13 94
2110.24 94
2110.34 94
2110.45 96
2110.55 97
2110.66 99
2110.76 99
2110.87 97
2110.97 93
2111.08 87
2111.18 79
2111.29 70
2111.40 60
2111.50 51
2111.61 44
2111.71 40
2111.82 38
2111.92 40
2112.03 44
2112.13 49
2112.24 56
2112.34 62
2112.45 66
2112.55 69
2112.66 70
2112.76 68
2112.87 66
2112.98 62
2113.08 58
2113.19 54
2113.29 49
2113.40 45
2113.50 40
2113.61 37
2113.71 35
2113.82 35
2113.92 37
2114.03 42
2114.13 50
2114.24 60
2114.35 72
2114.45 84
2114.56 94
2114.66 102
2114.77 108
2114.87 109
2114.98 108
2115.08 104
2115.19 98
2115.29 91
2115.40 83
2115.50 76
2115.61 70
2115.72 64
2115.82 60
2115.93 57
2116.03 57
2116.14 60
2116.24 66
2116.35 75
2116.45 86
2116.56 97
2116.66 106
2116.77 113
2116.88 115
2116.98 113
2117.09 107
2117.19 98
2117.30 88
2117.40 78
2117.51 71
2117.61 66
2117.72 62
2117.82 61
2117.93 58
2118.04 54
2118.14 48
2118.25 39
2118.35 28
2118.46 16
2118.56 6
2118.67 0
2118.77 0
2118.88 0
2118.99 0
2119.09 7
2119.20 15
2119.30 21
2119.41 24
2119.51 24
2119.62 21
2119.72 18
2119.83 14
2119.93 14
2120.04 17
2120.15 23
2120.25 33
2120.36 43
2120.46 53
2120.57 60
2120.67 63
2120.78 62
2120.88 58
2120.99 51
2121.10 44
2121.20 38
2121.31 35
2121.41 34
2121.52 37
2121.62 42
2121.73 49
2121.83 58
2121.94 67
2122.05 77
2122.15 86
2122.26 95
2122.36 104
2122.47 113
2122.57 121
2122.68 129
2122.78 136
2122.89 141
2123.00 144
2123.10 145
2123.21 143
2123.31 139
2123.42 131
2123.52 119
2123.63 103
2123.74 86
2123.84 68
2123.95 53
2124.05 43
2124.16 40
2124.26 45
2124.37 54
2124.47 65
2124.58 74
2124.69 78
2124.79 77
2124.90 70
2125.00 59
2125.11 47
2125.21 39
2125.32 34
2125.43 36
2125.53 42
2125.64 52
2125.74 65
2125.85 79
2125.95 92
2126.06 104
2126.17 113
2126.27 119
2126.38 122
2126.48 120
2126.59 115
2126.69 107
2126.80 98
2126.91 87
2127.01 76
2127.12 66
2127.22 59
2127.33 54
2127.43 54
2127.54 56
2127.65 63
2127.75 74
2127.86 86
2127.96 98
2128.07 109
2128.17 116
2128.28 118
2128.39 116
2128.49 110
2128.60 103
2128.70 95
2128.81 89
2128.91 85
2129.02 85
2129.13 86
2129.23 88
2129.34 91
2129.44 94
2129.55 97
2129.65 101
2129.76 106
2129.87 113
2129.97 120
2130.08 126
2130.18 129
2130.29 130
2130.39 126
2130.50 118
2130.61 108
2130.71 96
2130.82 86
2130.92 76
2131.03 69
2131.14 63
2131.24 59
2131.35 55
2131.45 52
2131.56 50
2131.66 49
2131.77 49
2131.88 51
2131.98 54
2132.09 57
2132.19 60
2132.30 61
2132.41 62
2132.51 61
2132.62 60
2132.72 58
2132.83 59
2132.93 61
2133.04 64
2133.15 69
2133.25 74
2133.36 78
2133.46 78
2133.57 75
2133.68 69
2133.78 59
2133.89 48
2133.99 36
2134.10 25
2134.20 16
2134.31 8
2134.42 3
2134.52 1
2134.63 1
2134.73 3
2134.84 7
2134.95 12
2135.05 17
2135.16 22
2135.26 27
2135.37 31
2135.48 34
2135.58 38
2135.69 41
2135.79 44
2135.90 45
2136.01 45
2136.11 43
2136.22 40
2136.32 36
2136.43 33
2136.53 31
2136.64 30
2136.75 31
2136.85 33
2136.96 35
2137.06 37
2137.17 40
2137.28 44
2137.38 48
2137.49 54
2137.59 61
2137.70 69
2137.81 77
2137.91 84
2138.02 90
2138.12 94
2138.23 97
2138.34 98
2138.44 98
2138.55 100
2138.65 103
2138.76 108
2138.87 114
2138.97 120
2139.08 125
2139.18 127
2139.29 126
2139.40 121
2139.50 111
2139.61 98
2139.71 83
2139.82 66
2139.93 50
2140.03 34
2140.14 19
2140.24 6
2140.35 0
2140.46 0
2140.56 0
2140.67 0
2140.77 0
2140.88 0
2140.99 0
2141.09 3
2141.20 11
2141.30 18
2141.41 21
2141.52 20
2141.62 15
2141.73 7
2141.84 0
2141.94 0
2142.05 0
2142.15 0
2142.26 5
2142.37 19
2142.47 36
2142.58 52
2142.68 66
2142.79 78
2142.90 88
2143.00 97
2143.11 105
2143.21 113
2143.32 120
2143.43 126
2143.53 130
2143.64 132
2143.74 129
2143.85 124
2143.96 116
2144.06 107
2144.17 97
2144.28 88
2144.38 79
2144.49 72
2144.59 66
2144.70 60
2144.81 55
2144.91 50
2145.02 45
2145.12 41
2145.23 38
2145.34 35
2145.44 32
2145.55 27
2145.66 21
2145.76 14
2145.87 4
2145.97 0
2146.08 0
2146.19 0
2146.29 0
2146.40 0
2146.50 0
2146.61 0
2146.72 0
2146.82 9
2146.93 18
2147.04 27
2147.14 33
2147.25 38
2147.35 39
2147.46 39
2147.57 37
2147.67 34
2147.78 33
2147.89 32
2147.99 32
2148.10 34
2148.20 36
2148.31 36
2148.42 36
2148.52 34
2148.63 31
2148.74 28
2148.84 27
2148.95 29
2149.05 34
2149.16 40
2149.27 45
2149.37 48
2149.48 46
2149.59 39
2149.69 27
2149.80 12
2149.90 0
2150.01 0
2150.12 0
2150.22 0
2150.33 0
2150.44 5
2150.54 19
2150.65 33
2150.75 44
2150.86 52
2150.97 56
2151.07 58
2151.18 57
2151.29 56
2151.39 55
2151.50 54
2151.60 54
2151.71 53
2151.82 52
2151.92 51
2152.03 52
2152.14 53
2152.24 55
2152.35 60
2152.46 66
2152.56 72
2152.67 77
2152.77 80
2152.88 82
2152.99 81
2153.09 78
2153.20 74
2153.31 68
2153.41 63
2153.52 56
2153.63 49
2153.73 41
2153.84 33
2153.94 25
2154.05 18
2154.16 13
2154.26 11
2154.37 11
2154.48 13
2154.58 17
2154.69 21
2154.80 26
2154.90 32
2155.01 39
2155.11 48
2155.22 58
2155.33 68
2155.43 77
2155.54 83
2155.65 84
2155.75 79
2155.86 69
2155.97 55
2156.07 39
2156.18 23
2156.29 10
2156.39 1
2156.50 0
2156.60 0
2156.71 7
2156.82 19
2156.92 33
2157.03 47
2157.14 58
2157.24 67
2157.35 71
2157.46 74
2157.56 75
2157.67 76
2157.78 78
2157.88 82
2157.99 86
2158.09 91
2158.20 94
2158.31 96
2158.41 97
2158.52 98
2158.63 99
2158.73 100
2158.84 103
2158.95 105
2159.05 106
2159.16 105
2159.27 102
2159.37 97
2159.48 92
2159.59 88
2159.69 85
2159.80 84
2159.91 85
2160.01 86
2160.12 86
2160.22 84
2160.33 77
2160.44 68
2160.54 56
2160.65 43
2160.76 30
2160.86 19
2160.97 12
2161.08 9
2161.18 10
2161.29 16
2161.40 25
2161.50 36
2161.61 47
2161.72 56
2161.82 63
2161.93 67
2162.04 68
2162.14 66
2162.25 62
2162.36 55
2162.46 47
2162.57 37
2162.68 27
2162.78 18
2162.89 10
2163.00 5
2163.10 4
2163.21 5
2163.32 10
2163.42 17
2163.53 25
2163.64 34
2163.74 41
2163.85 48
2163.95 54
2164.06 59
2164.17 64
2164.27 68
2164.38 72
2164.49 75
2164.59 78
2164.70 78
2164.81 78
2164.91 76
2165.02 73
2165.13 70
2165.23 67
2165.34 66
2165.45 66
2165.55 68
2165.66 72
2165.77 78
2165.87 83
2165.98 86
2166.09 87
2166.19 85
2166.30 79
2166.41 72
2166.51 63
2166.62 53
2166.73 45
2166.83 37
2166.94 32
2167.05 28
2167.15 27
2167.26 28
2167.37 32
2167.47 37
2167.58 44
2167.69 51
2167.79 59
2167.90 65
2168.01 69
2168.12 72
2168.22 73
2168.33 74
2168.44 74
2168.54 75
2168.65 78
2168.76 83
2168.86 92
2168.97 102
2169.08 113
2169.18 122
2169.29 129
2169.40 131
2169.50 130
2169.61 126
2169.72 121
2169.82 115
2169.93 110
2170.04 108
2170.14 108
2170.25 109
2170.36 112
2170.46 113
2170.57 111
2170.68 106
2170.78 96
2170.89 84
2171.00 69
2171.10 55
2171.21 43
2171.32 36
2171.42 33
2171.53 35
2171.64 40
2171.75 45
2171.85 49
2171.96 51
2172.07 50
2172.17 47
2172.28 44
2172.39 40
2172.49 38
2172.60 37
2172.71 38
2172.81 39
2172.92 39
2173.03 39
2173.13 38
2173.24 36
2173.35 32
2173.45 28
2173.56 24
2173.67 20
2173.77 18
2173.88 18
2173.99 20
2174.10 23
2174.20 27
2174.31 30
2174.42 33
2174.52 33
2174.63 31
2174.74 28
2174.84 24
2174.95 20
2175.06 15
2175.16 10
2175.27 4
2175.38 0
2175.49 0
2175.59 0
2175.70 0
2175.81 0
2175.91 0
2176.02 0
2176.13 0
2176.23 6
2176.34 16
2176.45 24
2176.55 31
2176.66 36
2176.77 40
2176.87 43
2176.98 46
2177.09 49
2177.20 54
2177.30 60
2177.41 68
2177.52 77
2177.62 86
2177.73 95
2177.84 104
2177.94 110
2178.05 115
2178.16 119
2178.27 121
2178.37 123
2178.48 126
2178.59 130
2178.69 134
2178.80 138
2178.91 143
2179.01 145
2179.12 146
2179.23 143
2179.34 136
2179.44 127
2179.55 117
2179.66 106
2179.76 97
2179.87 90
2179.98 86
2180.08 86
2180.19 87
2180.30 89
2180.41 90
2180.51 89
2180.62 85
2180.73 81
2180.83 75
2180.94 70
2181.05 67
2181.15 66
2181.26 67
2181.37 69
2181.48 74
2181.58 80
2181.69 87
2181.80 96
2181.90 106
2182.01 116
2182.12 127
2182.23 136
2182.33 144
2182.44 149
2182.55 150
2182.65 150
2182.76 147
2182.87 143
2182.97 139
2183.08 135
2183.19 133
2183.30 133
2183.40 133
2183.51 134
2183.62 135
2183.72 136
2183.83 134
2183.94 131
2184.05 126
2184.15 120
2184.26 114
2184.37 108
2184.47 103
2184.58 100
2184.69 97
2184.80 94
2184.90 90
2185.01 84
2185.12 77
2185.22 68
2185.33 58
2185.44 48
2185.55 38
2185.65 29
2185.76 21
2185.87 15
2185.97 11
2186.08 9
2186.19 10
2186.30 15
2186.40 24
2186.51 35
2186.62 48
2186.72 60
2186.83 71
2186.94 79
2187.05 83
2187.15 85
2187.26 86
2187.37 89
2187.47 95
2187.58 104
2187.69 116
2187.80 130
2187.90 144
2188.01 156
2188.12 163
2188.23 166
2188.33 163
2188.44 156
2188.55 147
2188.65 137
2188.76 129
2188.87 123
2188.98 121
2189.08 122
2189.19 124
2189.30 127
2189.40 129
2189.51 127
2189.62 122
2189.73 113
2189.83 101
2189.94 87
2190.05 73
2190.16 59
2190.26 47
2190.37 37
2190.48 29
2190.58 24
2190.69 23
2190.80 24
2190.91 29
2191.01 35
2191.12 43
2191.23 51
2191.34 57
2191.44 61
2191.55 63
2191.66 63
2191.76 62
2191.87 62
2191.98 65
2192.09 69
2192.19 76
2192.30 84
2192.41 92
2192.52 97
2192.62 98
2192.73 95
2192.84 88
2192.95 78
2193.05 66
2193.16 53
2193.27 42
2193.37 33
2193.48 27
2193.59 23
2193.70 22
2193.80 24
2193.91 27
2194.02 33
2194.13 39
2194.23 45
2194.34 51
2194.45 54
2194.56 56
2194.66 56
2194.77 55
2194.88 53
2194.98 51
2195.09 50
2195.20 50
2195.31 52
2195.41 54
2195.52 58
2195.63 62
2195.74 67
2195.84 73
2195.95 79
2196.06 84
2196.17 90
2196.27 95
2196.38 101
2196.49 106
2196.60 111
2196.70 117
2196.81 122
2196.92 127
2197.03 131
2197.13 132
2197.24 130
2197.35 125
2197.46 117
2197.56 108
2197.67 97
2197.78 86
2197.89 76
2197.99 68
2198.10 62
2198.21 59
2198.31 58
2198.42 59
2198.53 62
2198.64 65
2198.74 66
2198.85 66
2198.96 63
2199.07 58
2199.17 50
2199.28 42
2199.39 34
2199.50 26
2199.60 19
2199.71 13
2199.82 7
2199.93 2
2200.03 0
2200.14 0
2200.25 0
2200.36 6
2200.46 14
2200.57 24
2200.68 32
2200.79 38
2200.89 41
2201.00 41
2201.11 40
2201.22 37
2201.32 35
2201.43 33
2201.54 31
2201.65 26
2201.75 19
2201.86 8
2201.97 0
2202.08 0
2202.19 0
2202.29 0
2202.40 0
2202.51 0
2202.62 0
2202.72 0
2202.83 13
2202.94 23
2203.05 31
2203.15 36
2203.26 40
2203.37 43
2203.48 46
2203.58 49
2203.69 52
2203.80 54
2203.91 54
2204.01 55
2204.12 55
2204.23 56
2204.34 58
2204.44 63
2204.55 69
2204.66 75
2204.77 78
2204.87 78
2204.98 74
2205.09 66
2205.20 54
2205.31 41
2205.41 28
2205.52 19
2205.63 14
2205.74 13
2205.84 15
2205.95 20
2206.06 25
2206.17 32
2206.27 37
2206.38 42
2206.49 46
2206.60 49
2206.70 53
2206.81 56
2206.92 60
2207.03 64
2207.14 69
2207.24 73
2207.35 77
2207.46 80
2207.57 81
2207.67 81
2207.78 78
2207.89 75
2208.00 72
2208.10 69
2208.21 68
2208.32 68
2208.43 68
2208.54 69
2208.64 71
2208.75 72
2208.86 73
2208.97 74
2209.07 75
2209.18 76
2209.29 77
2209.40 77
2209.51 76
2209.61 74
2209.72 71
2209.83 68
2209.94 65
2210.04 64
2210.15 66
2210.26 69
2210.37 75
2210.47 82
2210.58 90
2210.69 96
2210.80 102
2210.91 105
2211.01 105
2211.12 103
2211.23 97
2211.34 88
2211.44 78
2211.55 68
2211.66 58
2211.77 49
2211.88 43
2211.98 39
2212.09 37
2212.20 35
2212.31 32
2212.41 27
2212.52 20
2212.63 12
2212.74 3
2212.85 0
2212.95 0
2213.06 0
2213.17 0
2213.28 0
2213.39 0
2213.49 0
2213.60 0
2213.71 1
2213.82 5
2213.92 10
2214.03 16
2214.14 23
2214.25 31
2214.36 39
2214.46 47
2214.57 54
2214.68 59
2214.79 62
2214.90 63
2215.00 62
2215.11 59
2215.22 57
2215.33 54
2215.43 53
2215.54 53
2215.65 54
2215.76 55
2215.87 55
2215.97 55
2216.08 54
2216.19 52
2216.30 50
2216.41 48
2216.51 47
2216.62 46
2216.73 45
2216.84 43
2216.95 42
2217.05 41
2217.16 40
2217.27 42
2217.38 46
2217.48 53
2217.59 61
2217.70 71
2217.81 80
2217.92 87
2218.02 90
2218.13 91
2218.24 87
2218.35 80
2218.46 69
2218.56 57
2218.67 44
2218.78 31
2218.89 19
2219.00 10
2219.10 4
2219.21 2
2219.32 2
2219.43 4
2219.54 6
2219.64 8
2219.75 10
2219.86 10
2219.97 9
2220.08 9
2220.18 9
2220.29 12
2220.40 17
2220.51 23
2220.62 30
2220.72 37
2220.83 43
2220.94 47
2221.05 50
2221.16 52
2221.26 52
2221.37 50
2221.48 46
2221.59 40
2221.70 32
2221.80 21
2221.91 10
2222.02 0
2222.13 0
2222.24 0
2222.34 0
2222.45 0
2222.56 4
2222.67 13
2222.78 21
2222.88 27
2222.99 31
2223.10 32
2223.21 33
2223.32 34
2223.42 36
2223.53 40
2223.64 47
2223.75 57
2223.86 69
2223.97 81
2224.07 93
2224.18 105
2224.29 116
2224.40 125
2224.51 131
2224.61 134
2224.72 134
2224.83 131
2224.94 126
2225.05 118
2225.15 110
2225.26 100
2225.37 92
2225.48 84
2225.59 78
2225.70 74
2225.80 70
2225.91 67
2226.02 65
2226.13 61
2226.24 57
2226.34 53
2226.45 49
2226.56 46
2226.67 43
2226.78 42
2226.88 42
2226.99 42
2227.10 41
2227.21 40
2227.32 37
2227.43 34
2227.53 32
2227.64 30
2227.75 29
2227.86 28
2227.97 27
2228.07 25
2228.18 22
2228.29 18
2228.40 14
2228.51 11
2228.62 9
2228.72 10
2228.83 12
2228.94 14
2229.05 14
2229.16 13
2229.26 9
2229.37 4
2229.48 0
2229.59 0
2229.70 0
2229.81 0
2229.91 0
2230.02 1
2230.13 5
2230.24 8
2230.35 8
2230.46 7
2230.56 4
2230.67 0
2230.78 0
2230.89 0
2231.00 0
2231.10 1
2231.21 4
2231.32 9
2231.43 13
2231.54 16
2231.65 18
2231.75 18
2231.86 17
2231.97 15
2232.08 13
2232.19 11
2232.30 10
2232.40 11
2232.51 13
2232.62 16
2232.73 20
2232.84 23
2232.95 24
2233.05 24
2233.16 23
2233.27 20
2233.38 17
2233.49 15
2233.60 15
2233.70 17
2233.81 19
2233.92 21
2234.03 21
2234.14 19
2234.25 16
2234.35 10
2234.46 4
2234.57 0
2234.68 0
2234.79 0
2234.90 0
2235.00 2
2235.11 10
2235.22 19
2235.33 26
2235.44 31
2235.55 32
2235.65 29
2235.76 22
2235.87 13
2235.98 2
2236.09 0
2236.20 0
2236.30 0
2236.41 0
2236.52 0
2236.63 0
2236.74 0
2236.85 7
2236.95 17
2237.06 29
2237.17 43
2237.28 59
2237.39 76
2237.50 94
2237.61 112
2237.71 128
2237.82 141
2237.93 151
2238.04 155
2238.15 156
2238.26 154
2238.36 150
2238.47 145
2238.58 140
2238.69 137
2238.80 136
2238.91 135
2239.01 135
2239.12 135
2239.23 136
2239.34 136
2239.45 136
2239.56 136
2239.67 135
2239.77 134
2239.88 130
2239.99 124
2240.10 116
2240.21 106
2240.32 97
2240.43 90
2240.53 86
2240.64 87
2240.75 91
2240.86 100
2240.97 110
2241.08 122
2241.18 132
2241.29 141
2241.40 146
2241.51 148
2241.62 146
2241.73 143
2241.84 139
2241.94 136
2242.05 135
2242.16 136
2242.27 138
2242.38 140
2242.49 142
2242.60 141
2242.70 139
2242.81 135
2242.92 131
2243.03 125
2243.14 120
2243.25 114
2243.36 106
2243.46 98
2243.57 89
2243.68 79
2243.79 68
2243.90 57
2244.01 47
2244.12 36
2244.22 25
2244.33 15
2244.44 7
2244.55 0
2244.66 0
2244.77 0
2244.88 0
2244.98 0
2245.09 0
2245.20 0
2245.31 2
2245.42 11
2245.53 23
2245.64 36
2245.74 50
2245.85 62
2245.96 70
2246.07 74
2246.18 73
2246.29 66
2246.40 55
2246.50 42
2246.61 28
2246.72 16
2246.83 6
2246.94 0
2247.05 0
2247.16 0
2247.27 4
2247.37 13
2247.48 24
2247.59 35
2247.70 44
2247.81 51
2247.92 53
2248.03 52
2248.13 47
2248.24 39
2248.35 29
2248.46 19
2248.57 9
2248.68 2
2248.79 0
2248.90 0
2249.00 0
2249.11 0
2249.22 0
2249.33 0
2249.44 1
2249.55 0
2249.66 0
2249.76 0
2249.87 0
2249.98 1
2250.09 5
2250.20 13
2250.31 22
2250.42 31
2250.53 41
2250.63 49
2250.74 55
2250.85 57
2250.96 56
2251.07 51
2251.18 45
2251.29 37
2251.40 30
2251.50 24
2251.61 21
2251.72 21
2251.83 23
2251.94 27
2252.05 33
2252.16 39
2252.27 46
2252.37 54
2252.48 61
2252.59 68
2252.70 75
2252.81 82
2252.92 87
2253.03 91
2253.14 93
2253.24 95
2253.35 96
2253.46 96
2253.57 95
2253.68 94
2253.79 93
2253.90 91
2254.01 90
2254.12 88
2254.22 84
2254.33 78
2254.44 70
2254.55 61
2254.66 53
2254.77 47
2254.88 46
2254.99 51
2255.09 60
2255.20 73
2255.31 87
2255.42 100
2255.53 108
2255.64 111
2255.75 110
2255.86 104
2255.97 96
2256.07 90
2256.18 85
2256.29 84
2256.40 88
2256.51 94
2256.62 103
2256.73 112
2256.84 119
2256.95 124
2257.05 125
2257.16 124
2257.27 120
2257.38 114
2257.49 108
2257.60 102
2257.71 96
2257.82 90
2257.93 82
2258.03 73
2258.14 62
2258.25 50
2258.36 37
2258.47 25
2258.58 15
2258.69 8
2258.80 4
2258.91 5
2259.01 9
2259.12 17
2259.23 26
2259.34 36
2259.45 45
2259.56 50
2259.67 52
2259.78 50
2259.89 45
2260.00 39
2260.10 31
2260.21 24
2260.32 18
2260.43 14
2260.54 10
2260.65 7
2260.76 4
2260.87 0
2260.98 0
2261.09 0
2261.19 0
2261.30 0
2261.41 0
2261.52 0
2261.63 0
2261.74 0
2261.85 9
2261.96 19
2262.07 27
2262.18 33
2262.28 34
2262.39 30
2262.50 20
2262.61 7
2262.72 0
2262.83 0
2262.94 0
2263.05 0
2263.16 0
2263.27 0
2263.37 0
2263.48 7
2263.59 24
2263.70 40
2263.81 53
2263.92 63
2264.03 69
2264.14 71
2264.25 70
2264.36 66
2264.47 61
2264.57 55
2264.68 51
2264.79 49
2264.90 50
2265.01 52
2265.12 56
2265.23 62
2265.34 68
2265.45 74
2265.56 80
2265.66 85
2265.77 89
2265.88 91
2265.99 91
2266.10 89
2266.21 86
2266.32 83
2266.43 80
2266.54 78
2266.65 79
2266.76 82
2266.87 88
2266.97 95
2267.08 103
2267.19 110
2267.30 116
2267.41 120
2267.52 121
2267.63 120
2267.74 117
2267.85 114
2267.96 112
2268.07 110
2268.17 111
2268.28 112
2268.39 115
2268.50 118
2268.61 119
2268.72 119
2268.83 117
2268.94 112
2269.05 106
2269.16 100
2269.27 94
2269.38 89
2269.49 84
2269.59 81
2269.70 78
2269.81 77
2269.92 79
2270.03 82
2270.14 87
2270.25 94
2270.36 100
2270.47 104
2270.58 106
2270.69 104
2270.80 100
2270.90 95
2271.01 88
2271.12 82
2271.23 77
2271.34 74
2271.45 72
2271.56 73
2271.67 74
2271.78 77
2271.89 81
2272.00 86
2272.11 92
2272.22 97
2272.32 103
2272.43 108
2272.54 113
2272.65 116
2272.76 118
2272.87 117
2272.98 114
2273.09 108
2273.20 101
2273.31 92
2273.42 85
2273.53 80
2273.64 77
2273.75 76
2273.85 76
2273.96 76
2274.07 74
2274.18 72
2274.29 69
2274.40 68
2274.51 69
2274.62 75
2274.73 85
2274.84 99
2274.95 113
2275.06 125
2275.17 133
2275.28 136
2275.39 135
2275.49 130
2275.60 125
2275.71 121
2275.82 119
2275.93 121
2276.04 125
2276.15 130
2276.26 135
2276.37 138
2276.48 139
2276.59 138
2276.70 133
2276.81 127
2276.92 117
2277.03 106
2277.13 93
2277.24 79
2277.35 65
2277.46 53
2277.57 43
2277.68 37
2277.79 33
2277.90 32
2278.01 33
2278.12 35
2278.23 37
2278.34 38
2278.45 39
2278.56 38
2278.67 36
2278.78 34
2278.89 31
2278.99 27
2279.10 24
2279.21 21
2279.32 20
2279.43 21
2279.54 23
2279.65 26
2279.76 29
2279.87 32
2279.98 34
2280.09 36
2280.20 38
2280.31 40
2280.42 44
2280.53 48
2280.64 52
2280.75 56
2280.85 59
2280.96 62
2281.07 65
2281.18 66
2281.29 68
2281.40 69
2281.51 69
2281.62 66
2281.73 62
2281.84 55
2281.95 49
2282.06 46
2282.17 46
2282.28 52
2282.39 64
2282.50 81
2282.61 100
2282.72 118
2282.83 135
2282.94 148
2283.04 156
2283.15 161
2283.26 163
2283.37 162
2283.48 159
2283.59 152
2283.70 144
2283.81 133
2283.92 121
2284.03 109
2284.14 97
2284.25 87
2284.36 78
2284.47 71
2284.58 64
2284.69 59
2284.80 53
2284.91 48
2285.02 43
2285.13 41
2285.24 41
2285.35 45
2285.45 51
2285.56 59
2285.67 68
2285.78 75
2285.89 78
2286.00 78
2286.11 74
2286.22 67
2286.33 58
2286.44 49
2286.55 41
2286.66 35
2286.77 30
2286.88 26
2286.99 22
2287.10 17
2287.21 11
2287.32 4
2287.43 0
2287.54 0
2287.65 0
2287.76 0
2287.87 0
2287.98 0
2288.09 0
2288.19 0
2288.30 0
2288.41 2
2288.52 6
2288.63 12
2288.74 20
2288.85 31
2288.96 44
2289.07 58
2289.18 72
2289.29 85
2289.40 95
2289.51 104
2289.62 111
2289.73 117
2289.84 121
2289.95 124
2290.06 125
2290.17 124
2290.28 121
2290.39 116
2290.50 110
2290.61 105
2290.72 101
2290.83 99
2290.94 99
2291.05 100
2291.16 101
2291.27 100
2291.38 98
2291.49 93
2291.59 86
2291.70 78
2291.81 70
2291.92 63
2292.03 58
2292.14 54
2292.25 53
2292.36 53
2292.47 55
2292.58 57
2292.69 60
2292.80 63
2292.91 66
2293.02 71
2293.13 76
2293.24 82
2293.35 89
2293.46 97
2293.57 104
2293.68 110
2293.79 115
2293.90 118
2294.01 121
2294.12 123
2294.23 125
2294.34 127
2294.45 129
2294.56 130
2294.67 129
2294.78 126
2294.89 121
2295.00 115
2295.11 110
2295.22 107
2295.33 106
2295.44 108
2295.55 111
2295.66 115
2295.77 118
2295.88 119
2295.99 118
2296.10 115
2296.21 111
2296.32 108
2296.43 104
2296.54 101
2296.64 97
2296.75 93
2296.86 88
2296.97 81
2297.08 72
2297.19 64
2297.30 56
2297.41 49
2297.52 43
2297.63 40
2297.74 39
2297.85 40
2297.96 44
2298.07 49
2298.18 56
2298.29 63
2298.40 69
2298.51 74
2298.62 77
2298.73 78
2298.84 78
2298.95 78
2299.06 76
2299.17 73
2299.28 68
2299.39 61
2299.50 50
2299.61 37
2299.72 23
2299.83 11
2299.94 2
2300.05 0
2300.16 1
2300.27 11
2300.38 26
2300.49 44
2300.60 64
2300.71 81
2300.82 95
2300.93 103
2301.04 106
2301.15 104
2301.26 99
2301.37 91
2301.48 83
2301.59 73
2301.70 64
2301.81 55
2301.92 45
2302.03 37
2302.14 29
2302.25 24
2302.36 23
2302.47 24
2302.58 28
2302.69 34
2302.80 41
2302.91 47
2303.02 51
2303.13 54
2303.24 56
2303.35 56
2303.46 56
2303.57 56
2303.68 56
2303.79 57
2303.90 59
2304.01 63
2304.12 69
2304.23 75
2304.34 81
2304.45 86
2304.56 89
2304.67 89
2304.78 86
2304.89 81
2305.00 73
2305.11 65
2305.22 57
2305.33 48
2305.44 40
2305.55 32
2305.66 23
2305.77 15
2305.88 8
2305.99 1
2306.10 0
2306.21 0
2306.32 0
2306.43 0
2306.54 0
2306.65 0
2306.76 0
2306.87 0
2306.98 8
2307.09 24
2307.20 41
2307.31 56
2307.42 68
2307.53 75
2307.64 77
2307.75 74
2307.86 68
2307.97 60
2308.08 51
2308.19 43
2308.30 35
2308.41 27
2308.52 20
2308.63 13
2308.74 6
2308.85 0
2308.96 0
2309.07 0
2309.18 0
2309.29 0
2309.40 0
2309.51 0
2309.62 0
2309.73 14
2309.84 31
2309.95 47
2310.07 60
2310.18 69
2310.29 74
2310.40 73
2310.51 70
2310.62 65
2310.73 60
2310.84 56
2310.95 54
2311.06 53
2311.17 53
2311.28 53
2311.39 52
2311.50 52
2311.61 51
2311.72 52
2311.83 54
2311.94 58
2312.05 62
2312.16 65
2312.27 67
2312.38 66
2312.49 62
2312.60 57
2312.71 52
2312.82 49
2312.93 48
2313.04 52
2313.15 60
2313.26 70
2313.37 82
2313.48 94
2313.59 103
2313.70 111
2313.81 115
2313.92 117
2314.03 116
2314.14 115
2314.25 113
2314.36 112
2314.47 111
2314.58 111
2314.69 112
2314.80 113
2314.91 114
2315.03 115
2315.14 116
2315.25 115
2315.36 113
2315.47 109
2315.58 101
2315.69 89
2315.80 74
2315.91 56
2316.02 38
2316.13 20
2316.24 5
2316.35 0
2316.46 0
2316.57 0
2316.68 0
2316.79 0
2316.90 0
2317.01 6
2317.12 13
2317.23 20
2317.34 27
2317.45 34
2317.56 38
2317.67 40
2317.78 38
2317.89 34
2318.00 26
2318.11 17
2318.22 7
2318.33 0
2318.45 0
2318.56 0
2318.67 0
2318.78 0
2318.89 0
2319.00 0
2319.11 0
2319.22 2
2319.33 6
2319.44 10
2319.55 13
2319.66 15
2319.77 16
2319.88 16
2319.99 14
2320.10 11
2320.21 6
2320.32 1
2320.43 0
2320.54 0
2320.65 0
2320.76 0
2320.87 0
2320.98 0
2321.09 0
2321.20 3
2321.32 12
2321.43 23
2321.54 32
2321.65 40
2321.76 45
2321.87 47
2321.98 47
2322.09 46
2322.20 44
2322.31 42
2322.42 41
2322.53 42
2322.64 44
2322.75 47
2322.86 51
2322.97 55
2323.08 59
2323.19 62
2323.30 65
2323.41 66
2323.52 67
2323.64 68
2323.75 68
2323.86 67
2323.97 66
2324.08 64
2324.19 62
2324.30 60
2324.41 58
2324.52 57
2324.63 58
2324.74 61
2324.85 65
2324.96 70
2325.07 75
2325.18 78
2325.29 78
2325.40 75
2325.51 69
2325.62 61
2325.73 52
2325.85 42
2325.96 34
2326.07 29
2326.18 28
2326.29 30
2326.40 34
2326.51 40
2326.62 46
2326.73 50
2326.84 52
2326.95 52
2327.06 51
2327.17 49
2327.28 48
2327.39 49
2327.50 51
2327.61 55
2327.72 61
2327.84 67
2327.95 74
2328.06 80
2328.17 85
2328.28 88
2328.39 89
2328.50 85
2328.61 79
2328.72 69
2328.83 58
2328.94 46
2329.05 35
2329.16 24
2329.27 15
2329.38 8
2329.49 4
2329.61 3
2329.72 7
2329.83 16
2329.94 29
2330.05 44
2330.16 61
2330.27 75
2330.38 84
2330.49 88
2330.60 85
2330.71 78
2330.82 68
2330.93 57
2331.04 47
2331.15 38
2331.26 31
2331.38 25
2331.49 20
2331.60 16
2331.71 12
2331.82 10
2331.93 10
2332.04 11
2332.15 14
2332.26 18
2332.37 23
2332.48 27
2332.59 29
2332.70 29
2332.81 27
2332.93 24
2333.04 21
2333.15 19
2333.26 18
2333.37 19
2333.48 22
2333.59 26
2333.70 31
2333.81 36
2333.92 41
2334.03 45
2334.14 49
2334.25 54
2334.36 58
2334.48 64
2334.59 71
2334.70 78
2334.81 85
2334.92 90
2335.03 93
2335.14 93
2335.25 91
2335.36 88
2335.47 84
2335.58 82
2335.69 82
2335.80 84
2335.92 86
2336.03 87
2336.14 87
2336.25 82
2336.36 73
2336.47 60
2336.58 45
2336.69 30
2336.80 17
2336.91 7
2337.02 2
2337.13 3
2337.24 8
2337.36 17
2337.47 29
2337.58 41
2337.69 54
2337.80 65
2337.91 75
2338.02 83
2338.13 89
2338.24 96
2338.35 103
2338.46 110
2338.57 117
2338.69 122
2338.80 125
2338.91 125
2339.02 121
2339.13 114
2339.24 107
2339.35 101
2339.46 98
2339.57 99
2339.68 107
2339.79 119
2339.90 134
2340.02 150
2340.13 165
2340.24 175
2340.35 181
2340.46 183
2340.57 179
2340.68 173
2340.79 166
2340.90 159
2341.01 154
2341.12 152
2341.24 152
2341.35 154
2341.46 159
2341.57 165
2341.68 172
2341.79 178
2341.90 183
2342.01 186
2342.12 187
2342.23 183
2342.34 177
2342.46 170
2342.57 162
2342.68 157
2342.79 153
2342.90 152
2343.01 152
2343.12 153
2343.23 153
2343.34 151
2343.45 147
2343.57 142
2343.68 137
2343.79 135
2343.90 135
2344.01 138
2344.12 143
2344.23 149
2344.34 154
2344.45 157
2344.56 157
2344.67 155
2344.79 150
2344.90 143
2345.01 134
2345.12 123
2345.23 111
2345.34 98
2345.45 86
2345.56 76
2345.67 69
2345.78 65
2345.90 65
2346.01 66
2346.12 67
2346.23 65
2346.34 61
2346.45 53
2346.56 43
2346.67 32
2346.78 23
2346.90 17
2347.01 16
2347.12 20
2347.23 29
2347.34 41
2347.45 54
2347.56 67
2347.67 78
2347.78 86
2347.89 92
2348.01 94
2348.12 94
2348.23 91
2348.34 85
2348.45 77
2348.56 68
2348.67 59
2348.78 52
2348.89 49
2349.01 49
2349.12 52
2349.23 57
2349.34 62
2349.45 64
2349.56 64
2349.67 60
2349.78 53
2349.89 44
2350.01 35
2350.12 28
2350.23 21
2350.34 17
2350.45 15
2350.56 14
2350.67 16
2350.78 19
2350.89 24
2351.01 30
2351.12 37
2351.23 45
2351.34 52
2351.45 60
2351.56 66
2351.67 72
2351.78 76
2351.89 78
2352.01 78
2352.12 75
2352.23 70
2352.34 63
2352.45 54
2352.56 45
2352.67 35
2352.78 25
2352.89 15
2353.01 5
2353.12 0
2353.23 0
2353.34 0
2353.45 0
2353.56 0
2353.67 0
2353.78 0
2353.90 0
2354.01 2
2354.12 12
2354.23 24
2354.34 35
2354.45 45
2354.56 52
2354.67 57
2354.79 59
2354.90 57
2355.01 53
2355.12 48
2355.23 42
2355.34 36
2355.45 30
2355.56 24
2355.68 18
2355.79 12
2355.90 5
2356.01 0
2356.12 0
2356.23 0
2356.34 3
2356.45 10
2356.57 20
2356.68 29
2356.79 35
2356.90 39
2357.01 40
2357.12 39
2357.23 38
2357.34 40
2357.46 44
2357.57 51
2357.68 60
2357.79 69
2357.90 77
2358.01 82
2358.12 84
2358.23 82
2358.35 78
2358.46 73
2358.57 68
2358.68 64
2358.79 60
2358.90 58
2359.01 56
2359.13 54
2359.24 50
2359.35 44
2359.46 36
2359.57 28
2359.68 20
2359.79 15
2359.90 12
2360.02 13
2360.13 17
2360.24 22
2360.35 29
2360.46 35
2360.57 41
2360.68 47
2360.80 51
2360.91 56
2361.02 60
2361.13 65
2361.24 70
2361.35 74
2361.46 78
2361.57 80
2361.69 80
2361.80 77
2361.91 71
2362.02 63
2362.13 54
2362.24 43
2362.35 33
2362.47 25
2362.58 19
2362.69 16
2362.80 16
2362.91 19
2363.02 23
2363.13 28
2363.25 36
2363.36 45
2363.47 55
2363.58 65
2363.69 75
2363.80 82
2363.91 86
2364.03 84
2364.14 78
2364.25 68
2364.36 54
2364.47 40
2364.58 27
2364.69 16
2364.81 10
2364.92 7
2365.03 8
2365.14 12
2365.25 19
2365.36 26
2365.48 34
2365.59 41
2365.70 46
2365.81 50
2365.92 53
2366.03 56
2366.14 59
2366.26 64
2366.37 71
2366.48 80
2366.59 90
2366.70 98
2366.81 104
2366.92 105
2367.04 102
2367.15 95
2367.26 84
2367.37 72
2367.48 60
2367.59 52
2367.71 47
2367.82 46
2367.93 48
2368.04 51
2368.15 55
2368.26 57
2368.37 57
2368.49 56
2368.60 55
2368.71 54
2368.82 53
2368.93 54
2369.04 57
2369.16 60
2369.27 63
2369.38 66
2369.49 67
2369.60 68
2369.71 69
2369.82 70
2369.94 72
2370.05 76
2370.16 81
2370.27 88
2370.38 95
2370.49 101
2370.61 106
2370.72 108
2370.83 108
2370.94 107
2371.05 104
2371.16 100
2371.28 96
2371.39 92
2371.50 89
2371.61 85
2371.72 83
2371.83 81
2371.95 82
2372.06 83
2372.17 87
2372.28 91
2372.39 96
2372.50 101
2372.61 105
2372.73 108
2372.84 110
2372.95 111
2373.06 110
2373.17 107
2373.28 103
2373.40 97
2373.51 90
2373.62 83
2373.73 76
2373.84 70
2373.95 66
2374.07 64
2374.18 64
2374.29 68
2374.40 74
2374.51 82
2374.62 90
2374.74 99
2374.85 106
2374.96 110
2375.07 112
2375.18 111
2375.30 107
2375.41 103
2375.52 97
2375.63 90
2375.74 82
2375.85 73
2375.97 63
2376.08 51
2376.19 40
2376.30 30
2376.41 22
2376.52 18
2376.64 17
2376.75 21
2376.86 26
2376.97 33
2377.08 38
2377.19 40
2377.31 39
2377.42 36
2377.53 32
2377.64 29
2377.75 29
2377.87 32
2377.98 38
2378.09 45
2378.20 52
2378.31 57
2378.42 58
2378.54 57
2378.65 55
2378.76 53
2378.87 52
2378.98 54
2379.09 58
2379.21 64
2379.32 70
2379.43 74
2379.54 77
2379.65 77
2379.77 75
2379.88 71
2379.99 65
2380.10 60
2380.21 54
2380.32 49
2380.44 44
2380.55 39
2380.66 36
2380.77 33
2380.88 31
2381.00 30
2381.11 31
2381.22 33
2381.33 37
2381.44 40
2381.55 44
2381.67 48
2381.78 50
2381.89 51
2382.00 50
2382.11 48
2382.23 44
2382.34 40
2382.45 37
2382.56 36
2382.67 39
2382.79 45
2382.90 54
2383.01 65
2383.12 76
2383.23 85
2383.35 90
2383.46 90
2383.57 87
2383.68 82
2383.79 76
2383.90 71
2384.02 68
2384.13 67
2384.24 67
2384.35 67
2384.46 66
2384.58 65
2384.69 62
2384.80 60
2384.91 58
2385.02 57
2385.14 57
2385.25 58
2385.36 59
2385.47 61
2385.58 63
2385.70 67
2385.81 71
2385.92 76
2386.03 80
2386.14 83
2386.26 84
2386.37 83
2386.48 79
2386.59 74
2386.70 69
2386.82 66
2386.93 66
2387.04 69
2387.15 74
2387.26 78
2387.38 80
2387.49 79
2387.60 74
2387.71 65
2387.82 54
2387.94 41
2388.05 29
2388.16 18
2388.27 11
2388.38 7
2388.50 6
2388.61 6
2388.72 7
2388.83 7
2388.94 7
2389.06 4
2389.17 0
2389.28 0
2389.39 0
2389.50 0
2389.62 0
2389.73 0
2389.84 0
2389.95 1
2390.06 7
2390.18 12
2390.29 17
2390.40 20
2390.51 22
2390.62 23
2390.74 23
2390.85 23
2390.96 23
2391.07 23
2391.18 23
2391.30 24
2391.41 25
2391.52 26
2391.63 25
2391.74 24
2391.86 21
2391.97 17
2392.08 12
2392.19 7
2392.31 4
2392.42 2
2392.53 3
2392.64 9
2392.75 17
2392.87 30
2392.98 46
2393.09 63
2393.20 82
2393.31 101
2393.43 120
2393.54 138
2393.65 154
2393.76 166
2393.88 176
2393.99 183
2394.10 186
2394.21 188
2394.32 188
2394.44 187
2394.55 186
2394.66 184
2394.77 180
2394.88 176
2395.00 171
2395.11 164
2395.22 157
2395.33 149
2395.45 141
2395.56 134
2395.67 128
2395.78 124
2395.89 123
2396.01 123
2396.12 125
2396.23 127
2396.34 130
2396.46 132
2396.57 133
2396.68 134
2396.79 133
2396.90 131
2397.02 129
2397.13 125
2397.24 122
2397.35 120
2397.47 120
2397.58 121
2397.69 126
2397.80 132
2397.91 141
2398.03 149
2398.14 155
2398.25 159
2398.36 158
2398.48 153
2398.59 144
2398.70 131
2398.81 114
2398.92 97
2399.04 79
2399.15 61
2399.26 46
2399.37 32
2399.49 21
2399.60 13
2399.71 6
2399.82 2
2399.93 0
2400.05 0
2400.16 0
2400.27 0
2400.38 0
2400.50 3
2400.61 8
2400.72 14
2400.83 21
2400.95 28
2401.06 36
2401.17 44
2401.28 52
2401.39 61
2401.51 70
2401.62 79
2401.73 87
2401.84 96
2401.96 104
2402.07 112
2402.18 119
2402.29 125
2402.41 131
2402.52 136
2402.63 139
2402.74 139
2402.86 136
2402.97 128
2403.08 116
2403.19 101
2403.30 83
2403.42 64
2403.53 47
2403.64 32
2403.75 20
2403.87 13
2403.98 9
2404.09 7
2404.20 7
2404.32 8
2404.43 9
2404.54 11
2404.65 14
2404.77 18
2404.88 23
2404.99 29
2405.10 34
2405.22 38
2405.33 39
2405.44 36
2405.55 31
2405.66 23
2405.78 14
2405.89 6
2406.00 0
2406.11 0
2406.23 0
2406.34 0
2406.45 0
2406.56 1
2406.68 2
2406.79 2
2406.90 0
2407.01 0
2407.13 0
2407.24 0
2407.35 2
2407.46 8
2407.58 16
2407.69 24
2407.80 32
2407.91 38
2408.03 43
2408.14 47
2408.25 48
2408.36 48
2408.48 47
2408.59 45
2408.70 42
2408.81 39
2408.93 36
2409.04 35
2409.15 36
2409.26 40
2409.38 47
2409.49 57
2409.60 68
2409.71 79
2409.83 91
2409.94 101
2410.05 109
2410.16 115
2410.28 120
2410.39 121
2410.50 121
2410.61 118
2410.73 112
2410.84 104
2410.95 95
2411.06 86
2411.18 78
2411.29 71
2411.40 68
2411.51 68
2411.63 70
2411.74 73
2411.85 75
2411.96 75
2412.08 72
2412.19 65
2412.30 55
2412.41 44
2412.53 34
2412.64 25
2412.75 20
2412.87 17
2412.98 17
2413.09 19
2413.20 23
2413.32 27
2413.43 31
2413.54 35
2413.65 39
2413.77 43
2413.88 48
2413.99 54
2414.10 61
2414.22 67
2414.33 74
2414.44 79
2414.55 82
2414.67 83
2414.78 82
2414.89 82
2415.00 82
2415.12 82
2415.23 84
2415.34 87
2415.46 89
2415.57 89
2415.68 88
2415.79 83
2415.91 76
2416.02 66
2416.13 54
2416.24 43
2416.36 32
2416.47 22
2416.58 15
2416.69 10
2416.81 8
2416.92 6
2417.03 5
2417.15 4
2417.26 3
2417.37 3
2417.48 3
2417.60 4
2417.71 7
2417.82 11
2417.93 17
2418.05 23
2418.16 28
2418.27 32
2418.39 35
2418.50 36
2418.61 36
2418.72 34
2418.84 32
2418.95 30
2419.06 29
2419.17 28
2419.29 28
2419.40 28
2419.51 28
2419.63 28
2419.74 27
2419.85 26
2419.96 23
2420.08 21
2420.19 17
2420.30 15
2420.41 12
2420.53 10
2420.64 8
2420.75 6
2420.87 3
2420.98 0
2421.09 0
2421.20 0
2421.32 0
2421.43 0
2421.54 0
2421.66 0
2421.77 0
2421.88 6
2421.99 15
2422.11 24
2422.22 34
2422.33 44
2422.44 53
2422.56 59
2422.67 61
2422.78 60
2422.90 55
2423.01 46
2423.12 36
2423.23 25
2423.35 15
2423.46 7
2423.57 2
2423.69 0
2423.80 0
2423.91 0
2424.02 4
2424.14 10
2424.25 17
2424.36 26
2424.48 34
2424.59 41
2424.70 47
2424.81 51
2424.93 53
2425.04 54
2425.15 54
2425.27 53
2425.38 53
2425.49 54
2425.60 55
2425.72 58
2425.83 60
2425.94 64
2426.06 67
2426.17 71
2426.28 74
2426.39 75
2426.51 75
2426.62 73
2426.73 69
2426.85 64
2426.96 57
2427.07 50
2427.19 43
2427.30 37
2427.41 31
2427.52 28
2427.64 26
2427.75 27
2427.86 30
2427.98 37
2428.09 44
2428.20 52
2428.31 59
2428.43 61
2428.54 60
2428.65 55
2428.77 47
2428.88 40
2428.99 35
2429.11 34
2429.22 36
2429.33 42
2429.44 49
2429.56 55
2429.67 59
2429.78 61
2429.90 59
2430.01 56
2430.12 53
2430.23 50
2430.35 47
2430.46 43
2430.57 38
2430.69 32
2430.80 24
2430.91 15
2431.03 7
2431.14 1
2431.25 0
2431.37 0
2431.48 0
2431.59 0
2431.70 2
2431.82 2
2431.93 1
2432.04 0
2432.16 0
2432.27 0
2432.38 0
2432.50 1
2432.61 9
2432.72 19
2432.83 29
2432.95 38
2433.06 46
2433.17 51
2433.29 55
2433.40 59
2433.51 62
2433.63 66
2433.74 70
2433.85 73
2433.97 76
2434.08 78
2434.19 79
2434.30 81
2434.42 83
2434.53 88
2434.64 94
2434.76 101
2434.87 107
2434.98 110
2435.10 110
2435.21 106
2435.32 100
2435.44 92
2435.55 86
2435.66 83
2435.77 82
2435.89 84
2436.00 87
2436.11 89
2436.23 90
2436.34 89
2436.45 87
2436.57 86
2436.68 85
2436.79 86
2436.91 88
2437.02 91
2437.13 93
2437.25 95
2437.36 95
2437.47 95
2437.59 95
2437.70 94
2437.81 94
2437.92 93
2438.04 91
2438.15 87
2438.26 81
2438.38 74
2438.49 66
2438.60 61
2438.72 60
2438.83 62
2438.94 69
2439.06 80
2439.17 92
2439.28 105
2439.40 116
2439.51 125
2439.62 130
2439.74 132
2439.85 130
2439.96 127
2440.08 122
2440.19 116
2440.30 111
2440.42 106
2440.53 103
2440.64 103
2440.75 105
2440.87 109
2440.98 114
2441.09 118
2441.21 122
2441.32 123
2441.43 122
2441.55 118
2441.66 114
2441.77 108
2441.89 103
2442.00 99
2442.11 95
2442.23 93
2442.34 91
2442.45 90
2442.57 89
2442.68 89
2442.79 88
2442.91 87
2443.02 87
2443.13 88
2443.25 89
2443.36 91
2443.47 94
2443.59 98
2443.70 103
2443.81 107
2443.93 111
2444.04 114
2444.15 114
2444.27 113
2444.38 110
2444.49 105
2444.61 100
2444.72 96
2444.83 95
2444.95 95
2445.06 99
2445.17 104
2445.29 111
2445.40 117
2445.51 121
2445.63 122
2445.74 120
2445.85 116
2445.97 111
2446.08 106
2446.19 103
2446.31 101
2446.42 101
2446.53 104
2446.65 108
2446.76 114
2446.87 119
2446.99 124
2447.10 129
2447.21 133
2447.33 136
2447.44 138
2447.55 140
2447.67 141
2447.78 142
2447.89 141
2448.01 139
2448.12 135
2448.23 131
2448.35 126
2448.46 121
2448.57 117
2448.69 114
2448.80 112
2448.91 111
2449.03 112
2449.14 114
2449.26 118
2449.37 125
2449.48 133
2449.60 143
2449.71 153
2449.82 162
2449.94 170
2450.05 174
2450.16 175
2450.28 172
2450.39 167
2450.50 159
2450.62 148
2450.73 136
2450.84 123
2450.96 109
2451.07 96
2451.18 84
2451.30 75
2451.41 68
2451.52 66
2451.64 66
2451.75 70
2451.86 77
2451.98 84
2452.09 91
2452.21 97
2452.32 101
2452.43 102
2452.55 101
2452.66 99
2452.77 98
2452.89 98
2453.00 100
2453.11 104
2453.23 109
2453.34 113
2453.45 115
2453.57 114
2453.68 112
2453.79 107
2453.91 102
2454.02 98
2454.14 97
2454.25 98
2454.36 101
2454.48 105
2454.59 108
2454.70 110
2454.82 109
2454.93 105
2455.04 99
2455.16 91
2455.27 84
2455.38 79
2455.50 76
2455.61 76
2455.73 80
2455.84 86
2455.95 94
2456.07 103
2456.18 111
2456.29 119
2456.41 126
2456.52 131
2456.63 136
2456.75 141
2456.86 147
2456.97 153
2457.09 161
2457.20 170
2457.32 178
2457.43 185
2457.54 189
2457.66 191
2457.77 191
2457.88 190
2458.00 188
2458.11 188
2458.22 189
2458.34 191
2458.45 194
2458.57 196
2458.68 196
2458.79 195
2458.91 191
2459.02 184
2459.13 176
2459.25 165
2459.36 154
2459.48 143
2459.59 131
2459.70 120
2459.82 111
2459.93 103
2460.04 98
2460.16 95
2460.27 96
2460.38 99
2460.50 104
2460.61 110
2460.73 116
2460.84 121
2460.95 124
2461.07 124
2461.18 121
2461.29 117
2461.41 112
2461.52 107
2461.64 103
2461.75 101
2461.86 101
2461.98 102
2462.09 105
2462.20 109
2462.32 112
2462.43 116
2462.55 120
2462.66 125
2462.77 131
2462.89 137
2463.00 145
2463.11 153
2463.23 160
2463.34 165
2463.46 170
2463.57 172
2463.68 173
2463.80 172
2463.91 170
2464.02 169
2464.14 167
2464.25 166
2464.37 164
2464.48 162
2464.59 158
2464.71 152
2464.82 143
2464.93 130
2465.05 114
2465.16 97
2465.28 79
2465.39 61
2465.50 45
2465.62 31
2465.73 19
2465.84 10
2465.96 3
2466.07 0
2466.19 0
2466.30 0
2466.41 5
2466.53 10
2466.64 16
2466.76 21
2466.87 25
2466.98 26
2467.10 25
2467.21 21
2467.32 15
2467.44 8
2467.55 0
2467.67 0
2467.78 0
2467.89 0
2468.01 0
2468.12 0
2468.24 0
2468.35 0
2468.46 1
2468.58 13
2468.69 26
2468.81 39
2468.92 50
2469.03 58
2469.15 62
2469.26 63
2469.37 63
2469.49 63
2469.60 64
2469.72 67
2469.83 71
2469.94 77
2470.06 82
2470.17 86
2470.29 87
2470.40 85
2470.51 81
2470.63 75
2470.74 69
2470.86 62
2470.97 55
2471.08 50
2471.20 46
2471.31 44
2471.43 45
2471.54 48
2471.65 55
2471.77 63
2471.88 72
2471.99 81
2472.11 90
2472.22 97
2472.34 103
2472.45 107
2472.56 111
2472.68 114
2472.79 116
2472.91 118
2473.02 119
2473.13 119
2473.25 117
2473.36 113
2473.48 108
2473.59 102
2473.70 96
2473.82 89
2473.93 84
2474.05 79
2474.16 76
2474.27 73
2474.39 71
2474.50 69
2474.62 67
2474.73 66
2474.84 66
2474.96 67
2475.07 70
2475.19 75
2475.30 82
2475.41 89
2475.53 97
2475.64 104
2475.76 112
2475.87 119
2475.99 126
2476.10 132
2476.21 138
2476.33 142
2476.44 145
2476.56 147
2476.67 146
2476.78 144
2476.90 140
2477.01 134
2477.13 126
2477.24 118
2477.35 110
2477.47 103
2477.58 99
2477.70 98
2477.81 100
2477.92 103
2478.04 107
2478.15 109
2478.27 109
2478.38 106
2478.50 101
2478.61 94
2478.72 88
2478.84 83
2478.95 80
2479.07 79
2479.18 81
2479.29 84
2479.41 88
2479.52 92
2479.64 94
2479.75 92
2479.86 86
2479.98 77
2480.09 65
2480.21 54
2480.32 44
2480.44 39
2480.55 38
2480.66 43
2480.78 52
2480.89 63
2481.01 74
2481.12 83
2481.23 89
2481.35 91
2481.46 91
2481.58 88
2481.69 83
2481.81 80
2481.92 77
2482.03 77
2482.15 79
2482.26 84
2482.38 91
2482.49 98
2482.60 105
2482.72 110
2482.83 113
2482.95 112
2483.06 109
2483.18 105
2483.29 102
2483.40 101
2483.52 104
2483.63 109
2483.75 117
2483.86 125
2483.98 132
2484.09 136
2484.20 136
2484.32 135
2484.43 131
2484.55 128
2484.66 126
2484.78 125
2484.89 127
2485.00 132
2485.12 138
2485.23 147
2485.35 157
2485.46 168
2485.57 178
2485.69 186
2485.80 190
2485.92 190
2486.03 184
2486.15 173
2486.26 156
2486.37 138
2486.49 119
2486.60 102
2486.72 89
2486.83 82
2486.95 80
2487.06 83
2487.18 90
2487.29 98
2487.40 107
2487.52 114
2487.63 119
2487.75 121
2487.86 121
2487.98 120
2488.09 119
2488.20 118
2488.32 118
2488.43 118
2488.55 119
2488.66 118
2488.78 116
2488.89 113
2489.00 108
2489.12 103
2489.23 98
2489.35 93
2489.46 89
2489.58 86
2489.69 85
2489.80 85
2489.92 86
2490.03 88
2490.15 92
2490.26 97
2490.38 103
2490.49 109
2490.61 114
2490.72 116
2490.83 116
2490.95 112
2491.06 105
2491.18 96
2491.29 88
2491.41 83
2491.52 81
2491.64 86
2491.75 95
2491.86 108
2491.98 122
2492.09 134
2492.21 143
2492.32 146
2492.44 144
2492.55 137
2492.67 127
2492.78 116
2492.89 104
2493.01 93
2493.12 84
2493.24 76
2493.35 71
2493.47 68
2493.58 68
2493.70 70
2493.81 74
2493.92 80
2494.04 86
2494.15 92
2494.27 98
2494.38 103
2494.50 107
2494.61 110
2494.73 113
2494.84 114
2494.95 114
2495.07 113
2495.18 110
2495.30 107
2495.41 104
2495.53 101
2495.64 100
2495.76 100
2495.87 100
2495.98 99
2496.10 96
2496.21 89
2496.33 78
2496.44 64
2496.56 48
2496.67 32
2496.79 20
2496.90 13
2497.02 13
2497.13 19
2497.24 31
2497.36 49
2497.47 69
2497.59 90
2497.70 111
2497.82 128
2497.93 142
2498.05 151
2498.16 156
2498.28 157
2498.39 156
2498.50 152
2498.62 148
2498.73 144
2498.85 141
2498.96 139
2499.08 138
2499.19 138
2499.31 137
2499.42 135
2499.54 131
2499.65 125
2499.77 117
2499.88 108
2499.99 99
2500.11 91
2500.22 86
2500.34 83
2500.45 81
2500.57 81
2500.68 80
2500.80 80
2500.91 80
2501.03 81
2501.14 85
2501.26 92
2501.37 102
2501.48 114
2501.60 129
2501.71 143
2501.83 156
2501.94 167
2502.06 176
2502.17 183
2502.29 189
2502.40 194
2502.52 199
2502.63 203
2502.75 207
2502.86 210
2502.98 213
2503.09 214
2503.20 214
2503.32 212
2503.43 208
2503.55 201
2503.66 192
2503.78 181
2503.89 169
2504.01 157
2504.12 146
2504.24 138
2504.35 132
2504.47 128
2504.58 125
2504.70 123
2504.81 120
2504.92 116
2505.04 112
2505.15 108
2505.27 106
2505.38 105
2505.50 107
2505.61 111
2505.73 117
2505.84 122
2505.96 127
2506.07 129
2506.19 128
2506.30 124
2506.42 118
2506.53 111
2506.65 104
2506.76 97
2506.88 93
2506.99 91
2507.11 91
2507.22 91
2507.33 93
2507.45 95
2507.56 97
2507.68 101
2507.79 107
2507.91 114
2508.02 123
2508.14 130
2508.25 136
2508.37 139
2508.48 138
2508.60 134
2508.71 128
2508.83 121
2508.94 113
2509.06 106
2509.17 99
2509.29 90
2509.40 80
2509.52 68
2509.63 55
2509.75 41
2509.86 29
2509.98 20
2510.09 15
2510.20 13
2510.32 14
2510.43 17
2510.55 22
2510.66 27
2510.78 32
2510.89 37
2511.01 42
2511.12 47
2511.24 52
2511.35 57
2511.47 63
2511.58 67
2511.70 71
2511.81 75
2511.93 77
2512.04 79
2512.16 83
2512.27 90
2512.39 100
2512.50 113
2512.62 129
2512.73 146
2512.85 161
2512.96 172
2513.08 177
2513.19 176
2513.31 168
2513.42 157
2513.54 143
2513.65 130
2513.77 118
2513.88 107
2514.00 98
2514.11 88
2514.23 78
2514.34 66
2514.46 53
2514.57 41
2514.69 30
2514.80 23
2514.92 19
2515.03 20
2515.15 24
2515.26 30
2515.38 38
2515.49 47
2515.61 55
2515.72 62
2515.84 67
2515.95 70
2516.07 72
2516.18 72
2516.30 72
2516.41 71
2516.53 71
2516.64 71
2516.76 69
2516.87 66
2516.98 60
2517.10 50
2517.21 37
2517.33 23
2517.44 10
2517.56 0
2517.68 0
2517.79 0
2517.91 0
2518.02 0
2518.14 0
2518.25 2
2518.37 5
2518.48 8
2518.60 11
2518.71 15
2518.83 20
2518.94 26
2519.06 34
2519.17 41
2519.29 50
2519.40 58
2519.52 67
2519.63 76
2519.75 83
2519.86 89
2519.98 92
2520.09 90
2520.21 86
2520.32 78
2520.44 69
2520.55 61
2520.67 55
2520.78 51
2520.90 48
2521.01 45
2521.13 41
2521.24 34
2521.36 25
2521.47 14
2521.59 3
2521.70 0
2521.82 0
2521.93 0
2522.05 0
2522.16 0
2522.28 4
2522.39 10
2522.51 15
2522.62 17
2522.74 16
2522.85 12
2522.97 6
2523.08 0
2523.20 0
2523.31 0
2523.43 0
2523.54 0
2523.66 0
2523.77 0
2523.89 0
2524.00 7
2524.12 12
2524.23 16
2524.35 18
2524.47 17
2524.58 14
2524.70 10
2524.81 4
2524.93 0
2525.04 0
2525.16 0
2525.27 0
2525.39 0
2525.50 0
2525.62 0
2525.73 0
2525.85 5
2525.96 10
2526.08 14
2526.19 17
2526.31 19
2526.42 20
2526.54 20
2526.65 21
2526.77 23
2526.88 25
2527.00 28
2527.11 30
2527.23 31
2527.35 32
2527.46 31
2527.58 30
2527.69 27
2527.81 25
2527.92 23
2528.04 20
2528.15 18
2528.27 15
2528.38 13
2528.50 11
2528.61 11
2528.73 12
2528.84 15
2528.96 19
2529.07 24
2529.19 28
2529.30 31
2529.42 32
2529.54 32
2529.65 34
2529.77 38
2529.88 46
2530.00 58
2530.11 73
2530.23 89
2530.34 106
2530.46 121
2530.57 133
2530.69 141
2530.80 145
2530.92 144
2531.03 140
2531.15 132
2531.26 123
2531.38 112
2531.50 103
2531.61 95
2531.73 91
2531.84 89
2531.96 91
2532.07 94
2532.19 99
2532.30 104
2532.42 110
2532.53 116
2532.65 123
2532.76 129
2532.88 134
2532.99 138
2533.11 139
2533.23 139
2533.34 135
2533.46 130
2533.57 124
2533.69 118
2533.80 111
2533.92 104
2534.03 98
2534.15 91
2534.26 86
2534.38 82
2534.49 81
2534.61 83
2534.73 87
2534.84 93
2534.96 100
2535.07 104
2535.19 106
2535.30 105
2535.42 100
2535.53 94
2535.65 87
2535.76 81
2535.88 78
2536.00 77
2536.11 80
2536.23 85
2536.34 90
2536.46 96
2536.57 101
2536.69 104
2536.80 106
2536.92 105
2537.03 101
2537.15 95
2537.26 86
2537.38 76
2537.50 64
2537.61 53
2537.73 45
2537.84 40
2537.96 40
2538.07 42
2538.19 47
2538.30 53
2538.42 59
2538.54 65
2538.65 69
2538.77 74
2538.88 80
2539.00 86
2539.11 93
2539.23 99
2539.34 105
2539.46 108
2539.57 107
2539.69 104
2539.81 97
2539.92 89
2540.04 81
2540.15 74
2540.27 68
2540.38 66
2540.50 65
2540.61 67
2540.73 69
2540.85 72
2540.96 76
2541.08 79
2541.19 82
2541.31 86
2541.42 90
2541.54 94
2541.65 99
2541.77 103
2541.89 106
2542.00 107
2542.12 108
2542.23 109
2542.35 109
2542.46 109
2542.58 110
2542.69 112
2542.81 115
2542.93 117
2543.04 118
2543.16 118
2543.27 118
2543.39 116
2543.50 116
2543.62 116
2543.73 119
2543.85 125
2543.97 132
2544.08 141
2544.20 149
2544.31 157
2544.43 162
2544.54 164
2544.66 163
2544.78 160
2544.89 154
2545.01 146
2545.12 137
2545.24 128
2545.35 119
2545.47 113
2545.58 109
2545.70 108
2545.82 110
2545.93 114
2546.05 119
2546.16 124
2546.28 126
2546.39 126
2546.51 121
2546.63 114
2546.74 103
2546.86 91
2546.97 79
2547.09 69
2547.20 63
2547.32 61
2547.44 64
2547.55 69
2547.67 76
2547.78 82
2547.90 86
2548.01 88
2548.13 87
2548.25 85
2548.36 84
2548.48 83
2548.59 84
2548.71 87
2548.82 90
2548.94 92
2549.06 94
2549.17 93
2549.29 89
2549.40 84
2549.52 78
2549.63 72
2549.75 68
2549.87 66
2549.98 67
2550.10 71
2550.21 76
2550.33 82
2550.44 88
2550.56 92
2550.68 95
2550.79 97
2550.91 97
2551.02 97
2551.14 97
2551.25 97
2551.37 98
2551.49 101
2551.60 105
2551.72 110
2551.83 116
2551.95 122
2552.07 129
2552.18 135
2552.30 140
2552.41 143
2552.53 143
2552.64 142
2552.76 138
2552.88 133
2552.99 127
2553.11 121
2553.22 115
2553.34 110
2553.45 107
2553.57 105
2553.69 104
2553.80 104
2553.92 104
2554.03 103
2554.15 101
2554.27 97
2554.38 91
2554.50 84
2554.61 76
2554.73 68
2554.84 60
2554.96 54
2555.08 49
2555.19 46
2555.31 45
2555.42 47
2555.54 51
2555.66 57
2555.77 65
2555.89 73
2556.00 80
2556.12 85
2556.24 85
2556.35 81
2556.47 72
2556.58 60
2556.70 45
2556.81 30
2556.93 17
2557.05 7
2557.16 1
2557.28 0
2557.39 0
2557.51 0
2557.63 0
2557.74 0
2557.86 0
2557.97 0
2558.09 0
2558.21 0
2558.32 3
2558.44 9
2558.55 14
2558.67 17
2558.79 19
2558.90 19
2559.02 18
2559.13 18
2559.25 19
2559.37 21
2559.48 24
2559.60 28
2559.71 31
2559.83 32
2559.95 30
2560.06 27
2560.18 23
2560.29 18
2560.41 14
2560.53 12
2560.64 13
2560.76 17
2560.87 24
2560.99 32
2561.11 42
2561.22 51
2561.34 57
2561.45 61
2561.57 61
2561.69 58
2561.80 52
2561.92 45
2562.03 39
2562.15 35
2562.27 32
2562.38 33
2562.50 35
2562.61 40
2562.73 45
2562.85 51
2562.96 57
2563.08 64
2563.19 71
2563.31 80
2563.43 90
2563.54 102
2563.66 115
2563.77 129
2563.89 142
2564.01 152
2564.12 159
2564.24 161
2564.35 157
2564.47 149
2564.59 137
2564.70 124
2564.82 113
2564.93 105
2565.05 103
2565.17 109
2565.28 122
2565.40 141
2565.51 164
2565.63 187
2565.75 207
2565.86 222
2565.98 230
2566.10 230
2566.21 225
2566.33 215
2566.44 203
2566.56 191
2566.68 180
2566.79 171
2566.91 164
2567.02 158
2567.14 152
2567.26 148
2567.37 145
2567.49 146
2567.61 149
2567.72 155
2567.84 163
2567.95 170
2568.07 174
2568.19 175
2568.30 172
2568.42 166
2568.53 159
2568.65 151
2568.77 144
2568.88 137
2569.00 132
2569.12 128
2569.23 124
2569.35 120
2569.46 119
2569.58 119
2569.70 122
2569.81 128
2569.93 136
2570.04 146
2570.16 155
2570.28 163
2570.39 170
2570.51 176
2570.63 180
2570.74 184
2570.86 187
2570.97 189
2571.09 189
2571.21 188
2571.32 184
2571.44 177
2571.56 167
2571.67 154
2571.79 141
2571.90 127
2572.02 114
2572.14 102
2572.25 91
2572.37 82
2572.49 75
2572.60 69
2572.72 65
2572.83 64
2572.95 66
2573.07 72
2573.18 80
2573.30 89
2573.42 98
2573.53 103
2573.65 105
2573.76 101
2573.88 94
2574.00 84
2574.11 73
2574.23 65
2574.35 60
2574.46 58
2574.58 60
2574.70 64
2574.81 68
2574.93 71
2575.04 71
2575.16 70
2575.28 66
2575.39 62
2575.51 59
2575.63 58
2575.74 61
2575.86 67
2575.97 76
2576.09 86
2576.21 94
2576.32 101
2576.44 105
2576.56 106
2576.67 105
2576.79 103
2576.91 100
2577.02 98
2577.14 97
2577.25 96
2577.37 94
2577.49 92
2577.60 88
2577.72 83
2577.84 76
2577.95 68
2578.07 60
2578.19 53
2578.30 48
2578.42 45
2578.53 45
2578.65 46
2578.77 48
2578.88 50
2579.00 50
2579.12 48
2579.23 43
2579.35 36
2579.47 28
2579.58 21
2579.70 15
2579.82 10
2579.93 8
2580.05 6
2580.16 6
2580.28 8
2580.40 9
2580.51 11
2580.63 12
2580.75 12
2580.86 10
2580.98 7
2581.10 3
2581.21 0
2581.33 0
2581.45 0
2581.56 0
2581.68 0
2581.79 0
2581.91 0
2582.03 0
2582.14 5
2582.26 13
2582.38 21
2582.49 31
2582.61 40
2582.73 50
2582.84 60
2582.96 70
2583.08 81
2583.19 93
2583.31 106
2583.43 121
2583.54 135
2583.66 149
2583.78 159
2583.89 167
2584.01 170
2584.12 171
2584.24 170
2584.36 167
2584.47 165
2584.59 162
2584.71 161
2584.82 158
2584.94 155
2585.06 149
2585.17 141
2585.29 130
2585.41 120
2585.52 110
2585.64 105
2585.76 105
2585.87 110
2585.99 120
2586.11 131
2586.22 142
2586.34 150
2586.46 154
2586.57 154
2586.69 151
2586.81 146
2586.92 139
2587.04 133
2587.15 128
2587.27 125
2587.39 124
2587.50 126
2587.62 129
2587.74 132
2587.85 134
2587.97 134
2588.09 131
2588.20 125
2588.32 116
2588.44 106
2588.55 95
2588.67 84
2588.79 73
2588.90 62
2589.02 51
2589.14 40
2589.25 28
2589.37 17
2589.49 6
2589.60 0
2589.72 0
2589.84 0
2589.95 0
2590.07 0
2590.19 0
2590.30 0
2590.42 0
2590.54 4
2590.65 13
2590.77 21
2590.89 28
2591.00 31
2591.12 31
2591.24 29
2591.35 25
2591.47 20
2591.59 15
2591.70 10
2591.82 7
2591.94 3
2592.05 1
2592.17 0
2592.29 0
2592.40 0
2592.52 0
2592.64 2
2592.75 6
2592.87 11
2592.99 18
2593.10 26
2593.22 36
2593.34 47
2593.45 57
2593.57 65
2593.69 70
2593.80 70
2593.92 66
2594.04 58
2594.16 48
2594.27 38
2594.39 29
2594.51 23
2594.62 18
2594.74 15
2594.86 13
2594.97 10
2595.09 7
2595.21 3
2595.32 1
2595.44 1
2595.56 3
2595.67 6
2595.79 10
2595.91 14
2596.02 17
2596.14 18
2596.26 19
2596.37 20
2596.49 21
2596.61 22
2596.72 23
2596.84 23
2596.96 22
2597.07 19
2597.19 16
2597.31 15
2597.42 16
2597.54 21
2597.66 29
2597.78 38
2597.89 47
2598.01 53
2598.13 54
2598.24 52
2598.36 46
2598.48 39
2598.59 32
2598.71 28
2598.83 26
2598.94 27
2599.06 30
2599.18 33
2599.29 36
2599.41 40
2599.53 43
2599.65 46
2599.76 51
2599.88 55
2600.00 60
2600.11 64
2600.23 66
2600.35 67
2600.46 66
2600.58 65
2600.70 64
2600.81 65
2600.93 66
2601.05 68
2601.16 69
2601.28 69
2601.40 67
2601.52 64
2601.63 59
2601.75 54
2601.87 50
2601.98 49
2602.10 49
2602.22 52
2602.33 56
2602.45 61
2602.57 64
2602.68 66
2602.80 66
2602.92 63
2603.04 58
2603.15 52
2603.27 44
2603.39 37
2603.50 32
2603.62 29
2603.74 28
2603.85 29
2603.97 31
2604.09 34
2604.20 36
2604.32 36
2604.44 32
2604.56 25
2604.67 15
2604.79 3
2604.91 0
2605.02 0
2605.14 0
2605.26 0
2605.37 0
2605.49 0
2605.61 0
2605.73 2
2605.84 14
2605.96 23
2606.08 31
2606.19 36
2606.31 40
2606.43 42
2606.54 44
2606.66 47
2606.78 50
2606.90 54
2607.01 57
2607.13 60
2607.25 61
2607.36 62
2607.48 62
2607.60 63
2607.72 65
2607.83 69
2607.95 75
2608.07 81
2608.18 87
2608.30 92
2608.42 95
2608.53 94
2608.65 92
2608.77 87
2608.89 83
2609.00 81
2609.12 81
2609.24 84
2609.35 90
2609.47 98
2609.59 106
2609.71 114
2609.82 120
2609.94 124
2610.06 127
2610.17 128
2610.29 129
2610.41 129
2610.53 128
2610.64 126
2610.76 123
2610.88 119
2610.99 114
2611.11 110
2611.23 107
2611.35 105
2611.46 105
2611.58 107
2611.70 111
2611.81 116
2611.93 122
2612.05 129
2612.17 136
2612.28 143
2612.40 149
2612.52 153
2612.63 156
2612.75 156
2612.87 154
2612.99 150
2613.10 145
2613.22 138
2613.34 130
2613.45 122
2613.57 113
2613.69 105
2613.81 95
2613.92 86
2614.04 76
2614.16 65
2614.27 56
2614.39 48
2614.51 43
2614.63 41
2614.74 43
2614.86 49
2614.98 58
2615.09 70
2615.21 82
2615.33 93
2615.45 100
2615.56 102
2615.68 98
2615.80 90
2615.92 79
2616.03 68
2616.15 60
2616.27 56
2616.38 58
2616.50 65
2616.62 74
2616.74 85
2616.85 93
2616.97 98
2617.09 100
2617.21 99
2617.32 96
2617.44 91
2617.56 87
2617.67 82
2617.79 77
2617.91 71
2618.03 64
2618.14 55
2618.26 44
2618.38 32
2618.50 20
2618.61 10
2618.73 3
2618.85 0
2618.96 0
2619.08 0
2619.20 0
2619.32 0
2619.43 0
2619.55 0
2619.67 0
2619.79 0
2619.90 0
2620.02 0
2620.14 5
2620.25 16
2620.37 27
2620.49 39
2620.61 48
2620.72 55
2620.84 59
2620.96 59
2621.08 57
2621.19 53
2621.31 47
2621.43 40
2621.55 34
2621.66 29
2621.78 26
2621.90 24
2622.02 23
2622.13 21
2622.25 19
2622.37 15
2622.48 10
2622.60 6
2622.72 2
2622.84 1
2622.95 4
2623.07 9
2623.19 18
2623.31 29
2623.42 41
2623.54 54
2623.66 65
2623.78 74
2623.89 80
2624.01 82
2624.13 81
2624.25 76
2624.36 68
2624.48 58
2624.60 46
2624.72 35
2624.83 24
2624.95 14
2625.07 7
2625.19 2
2625.30 0
2625.42 1
2625.54 5
2625.66 11
2625.77 19
2625.89 29
2626.01 37
2626.12 44
2626.24 49
2626.36 52
2626.48 52
2626.59 50
2626.71 48
2626.83 46
2626.95 43
2627.06 41
2627.18 38
2627.30 36
2627.42 33
2627.53 31
2627.65 31
2627.77 32
2627.89 34
2628.00 36
2628.12 37
2628.24 37
2628.36 33
2628.47 27
2628.59 18
2628.71 9
2628.83 0
2628.94 0
2629.06 0
2629.18 0
2629.30 0
2629.41 0
2629.53 0
2629.65 0
2629.77 1
2629.89 7
2630.00 11
2630.12 15
2630.24 18
2630.36 20
2630.47 23
2630.59 26
2630.71 28
2630.83 31
2630.94 33
2631.06 35
2631.18 36
2631.30 37
2631.41 38
2631.53 40
2631.65 44
2631.77 48
2631.88 52
2632.00 55
2632.12 57
2632.24 57
2632.35 55
2632.47 51
2632.59 46
2632.71 40
2632.82 35
2632.94 32
2633.06 30
2633.18 30
2633.30 32
2633.41 35
2633.53 38
2633.65 40
2633.77 40
2633.88 37
2634.00 32
2634.12 25
2634.24 17
2634.35 10
2634.47 5
2634.59 3
2634.71 5
2634.82 12
2634.94 23
2635.06 38
2635.18 56
2635.30 77
2635.41 99
2635.53 121
2635.65 142
2635.77 161
2635.88 178
2636.00 191
2636.12 203
2636.24 213
2636.35 223
2636.47 231
2636.59 238
2636.71 244
2636.83 246
2636.94 244
2637.06 239
2637.18 229
2637.30 217
2637.41 203
2637.53 189
2637.65 175
2637.77 164
2637.88 155
2638.00 149
2638.12 146
2638.24 146
2638.36 150
2638.47 157
2638.59 165
2638.71 175
2638.83 184
2638.94 192
2639.06 197
2639.18 201
2639.30 201
2639.42 200
2639.53 197
2639.65 194
2639.77 191
2639.89 188
2640.00 185
2640.12 183
2640.24 181
2640.36 179
2640.48 177
2640.59 175
2640.71 171
2640.83 167
2640.95 162
2641.06 157
2641.18 153
2641.30 149
2641.42 145
2641.54 140
2641.65 134
2641.77 127
2641.89 116
2642.01 104
2642.12 89
2642.24 74
2642.36 60
2642.48 48
2642.60 37
2642.71 30
2642.83 23
2642.95 18
2643.07 13
2643.18 7
2643.30 1
2643.42 0
2643.54 0
2643.66 0
2643.77 0
2643.89 0
2644.01 0
2644.13 0
2644.25 0
2644.36 8
2644.48 17
2644.60 26
2644.72 33
2644.83 39
2644.95 43
2645.07 44
2645.19 42
2645.31 37
2645.42 30
2645.54 21
2645.66 10
2645.78 1
2645.90 0
2646.01 0
2646.13 0
2646.25 0
2646.37 0
2646.49 0
2646.60 9
2646.72 19
2646.84 28
2646.96 35
2647.08 40
2647.19 41
2647.31 39
2647.43 33
2647.55 26
2647.66 18
2647.78 11
2647.90 6
2648.02 5
2648.14 8
2648.25 14
2648.37 22
2648.49 32
2648.61 42
2648.73 50
2648.84 55
2648.96 55
2649.08 53
2649.20 47
2649.32 38
2649.43 29
2649.55 20
2649.67 11
2649.79 3
2649.91 0
2650.02 0
2650.14 0
2650.26 0
2650.38 0
2650.50 0
2650.61 3
2650.73 8
2650.85 14
2650.97 20
2651.09 28
2651.20 36
2651.32 46
2651.44 56
2651.56 65
2651.68 75
2651.79 84
2651.91 91
2652.03 96
2652.15 99
2652.27 99
2652.38 96
2652.50 90
2652.62 82
2652.74 72
2652.86 62
2652.98 51
2653.09 40
2653.21 29
2653.33 19
2653.45 9
2653.57 1
2653.68 0
2653.80 0
2653.92 4
2654.04 16
2654.16 31
2654.27 48
2654.39 64
2654.51 78
2654.63 86
2654.75 90
2654.86 90
2654.98 86
2655.10 81
2655.22 74
2655.34 67
2655.46 60
2655.57 54
2655.69 48
2655.81 43
2655.93 40
2656.05 40
2656.16 43
2656.28 50
2656.40 60
2656.52 72
2656.64 85
2656.75 96
2656.87 105
2656.99 110
2657.11 112
2657.23 111
2657.35 109
2657.46 105
2657.58 101
2657.70 96
2657.82 93
2657.94 89
2658.05 86
2658.17 83
2658.29 81
2658.41 81
2658.53 85
2658.65 92
2658.76 103
2658.88 117
2659.00 133
2659.12 148
2659.24 161
2659.35 170
2659.47 175
2659.59 174
2659.71 171
2659.83 166
2659.95 160
2660.06 156
2660.18 152
2660.30 150
2660.42 150
2660.54 152
2660.65 155
2660.77 158
2660.89 161
2661.01 164
2661.13 167
2661.25 167
2661.36 166
2661.48 162
2661.60 156
2661.72 148
2661.84 139
2661.96 129
2662.07 119
2662.19 110
2662.31 102
2662.43 95
2662.55 89
2662.67 85
2662.78 81
2662.90 77
2663.02 75
2663.14 74
2663.26 75
2663.37 77
2663.49 80
2663.61 85
2663.73 91
2663.85 98
2663.97 105
2664.08 113
2664.20 121
2664.32 130
2664.44 139
2664.56 150
2664.68 161
2664.79 172
2664.91 181
2665.03 189
2665.15 193
2665.27 193
2665.39 190
2665.50 184
2665.62 177
2665.74 170
2665.86 164
2665.98 160
2666.10 157
2666.21 156
2666.33 154
2666.45 153
2666.57 149
2666.69 143
2666.81 135
2666.92 125
2667.04 112
2667.16 98
2667.28 84
2667.40 69
2667.52 55
2667.64 41
2667.75 27
2667.87 14
2667.99 2
2668.11 0
2668.23 0
2668.35 0
2668.46 0
2668.58 0
2668.70 0
2668.82 0
2668.94 4
2669.06 11
2669.17 17
2669.29 20
2669.41 22
2669.53 23
2669.65 24
2669.77 25
2669.89 26
2670.00 28
2670.12 32
2670.24 37
2670.36 43
2670.48 51
2670.60 61
2670.71 71
2670.83 79
2670.95 86
2671.07 90
2671.19 90
2671.31 89
2671.43 86
2671.54 84
2671.66 82
2671.78 83
2671.90 84
2672.02 87
2672.14 91
2672.25 95
2672.37 98
2672.49 100
2672.61 102
2672.73 103
2672.85 105
2672.97 108
2673.08 112
2673.20 118
2673.32 124
2673.44 131
2673.56 137
2673.68 142
2673.80 145
2673.91 146
2674.03 144
2674.15 140
2674.27 133
2674.39 126
2674.51 119
2674.62 114
2674.74 111
2674.86 110
2674.98 112
2675.10 117
2675.22 124
2675.34 131
2675.45 139
2675.57 146
2675.69 152
2675.81 156
2675.93 159
2676.05 162
2676.17 163
2676.28 162
2676.40 159
2676.52 153
2676.64 144
2676.76 133
2676.88 121
2677.00 109
2677.11 99
2677.23 93
2677.35 89
2677.47 87
2677.59 87
2677.71 86
2677.83 84
2677.95 81
2678.06 77
2678.18 72
2678.30 68
2678.42 65
2678.54 63
2678.66 63
2678.78 64
2678.89 64
2679.01 63
2679.13 62
2679.25 61
2679.37 59
2679.49 59
2679.61 61
2679.72 64
2679.84 68
2679.96 72
2680.08 74
2680.20 74
2680.32 70
2680.44 64
2680.56 56
2680.67 47
2680.79 39
2680.91 33
2681.03 29
2681.15 29
2681.27 33
2681.39 40
2681.50 51
2681.62 65
2681.74 81
2681.86 98
2681.98 115
2682.10 129
2682.22 141
2682.34 149
2682.45 154
2682.57 156
2682.69 156
2682.81 154
2682.93 152
2683.05 149
2683.17 146
2683.29 141
2683.40 135
2683.52 127
2683.64 117
2683.76 104
2683.88 91
2684.00 76
2684.12 61
2684.24 47
2684.35 32
2684.47 20
2684.59 10
2684.71 2
2684.83 0
2684.95 0
2685.07 4
2685.19 14
2685.30 27
2685.42 44
2685.54 61
2685.66 78
2685.78 93
2685.90 105
2686.02 115
2686.14 123
2686.25 131
2686.37 138
2686.49 146
2686.61 152
2686.73 156
2686.85 158
2686.97 155
2687.09 150
2687.21 141
2687.32 132
2687.44 123
2687.56 116
2687.68 110
2687.80 106
2687.92 102
2688.04 97
2688.16 90
2688.27 80
2688.39 68
2688.51 54
2688.63 40
2688.75 26
2688.87 14
2688.99 4
2689.11 0
2689.23 0
2689.34 0
2689.46 0
2689.58 1
2689.70 8
2689.82 18
2689.94 30
2690.06 42
2690.18 53
2690.30 64
2690.41 71
2690.53 76
2690.65 78
2690.77 78
2690.89 77
2691.01 76
2691.13 75
2691.25 75
2691.37 76
2691.48 76
2691.60 77
2691.72 76
2691.84 74
2691.96 71
2692.08 67
2692.20 64
2692.32 61
2692.44 59
2692.56 58
2692.67 57
2692.79 56
2692.91 55
2693.03 53
2693.15 49
2693.27 45
2693.39 40
2693.51 37
2693.63 36
2693.74 37
2693.86 43
2693.98 51
2694.10 62
2694.22 75
2694.34 87
2694.46 98
2694.58 107
2694.70 112
2694.82 116
2694.93 118
2695.05 119
2695.17 119
2695.29 120
2695.41 121
2695.53 123
2695.65 125
2695.77 128
2695.89 131
2696.01 133
2696.12 135
2696.24 135
2696.36 132
2696.48 128
2696.60 123
2696.72 117
2696.84 110
2696.96 105
2697.08 100
2697.20 97
2697.32 95
2697.43 93
2697.55 90
2697.67 86
2697.79 83
2697.91 81
2698.03 80
2698.15 83
2698.27 87
2698.39 94
2698.51 100
2698.62 105
2698.74 107
2698.86 106
2698.98 103
2699.10 99
2699.22 94
2699.34 89
2699.46 84
2699.58 77
2699.70 69
2699.82 59
2699.93 49
2700.05 41
2700.17 36
2700.29 35
2700.41 40
2700.53 48
2700.65 58
2700.77 66
2700.89 69
2701.01 68
2701.13 61
2701.25 49
2701.36 35
2701.48 20
2701.60 6
2701.72 0
2701.84 0
2701.96 0
2702.08 0
2702.20 0
2702.32 0
2702.44 0
2702.56 0
2702.67 4
2702.79 14
2702.91 22
2703.03 29
2703.15 35
2703.27 38
2703.39 40
2703.51 40
2703.63 38
2703.75 36
2703.87 32
2703.99 30
2704.11 30
2704.22 32
2704.34 38
2704.46 46
2704.58 54
2704.70 61
2704.82 65
2704.94 65
2705.06 63
2705.18 58
2705.30 54
2705.42 51
2705.54 50
2705.65 51
2705.77 52
2705.89 54
2706.01 55
2706.13 54
2706.25 53
2706.37 51
2706.49 49
2706.61 48
2706.73 47
2706.85 47
2706.97 47
2707.09 47
2707.21 47
2707.32 47
2707.44 47
2707.56 47
2707.68 46
2707.80 44
2707.92 41
2708.04 37
2708.16 33
2708.28 29
2708.40 26
2708.52 25
2708.64 25
2708.76 26
2708.88 27
2708.99 30
2709.11 35
2709.23 41
2709.35 51
2709.47 62
2709.59 75
2709.71 88
2709.83 100
2709.95 109
2710.07 114
2710.19 115
2710.31 111
2710.43 103
2710.55 91
2710.66 77
2710.78 61
2710.90 44
2711.02 29
2711.14 16
2711.26 5
2711.38 0
2711.50 0
2711.62 0
2711.74 0
2711.86 0
2711.98 0
2712.10 0
2712.22 0
2712.34 0
2712.46 6
2712.57 16
2712.69 26
2712.81 35
2712.93 42
2713.05 47
2713.17 50
2713.29 52
2713.41 54
2713.53 56
2713.65 59
2713.77 63
2713.89 68
2714.01 75
2714.13 85
2714.25 97
2714.37 111
2714.49 127
2714.60 141
2714.72 152
2714.84 158
2714.96 160
2715.08 156
2715.20 148
2715.32 138
2715.44 126
2715.56 115
2715.68 104
2715.80 93
2715.92 83
2716.04 75
2716.16 68
2716.28 63
2716.40 60
2716.52 60
2716.64 62
2716.75 65
2716.87 69
2716.99 72
2717.11 76
2717.23 81
2717.35 88
2717.47 96
2717.59 105
2717.71 116
2717.83 127
2717.95 136
2718.07 142
2718.19 145
2718.31 143
2718.43 137
2718.55 129
2718.67 119
2718.79 111
2718.91 106
2719.03 105
2719.14 108
2719.26 115
2719.38 124
2719.50 134
2719.62 141
2719.74 145
2719.86 144
2719.98 139
2720.10 131
2720.22 121
2720.34 112
2720.46 104
2720.58 100
2720.70 100
2720.82 103
2720.94 107
2721.06 111
2721.18 113
2721.30 112
2721.42 108
2721.54 102
2721.66 94
2721.78 88
2721.89 86
2722.01 88
2722.13 94
2722.25 105
2722.37 118
2722.49 130
2722.61 140
2722.73 145
2722.85 146
2722.97 141
2723.09 134
2723.21 125
2723.33 119
2723.45 116
2723.57 117
2723.69 121
2723.81 126
2723.93 130
2724.05 131
2724.17 127
2724.29 120
2724.41 113
2724.53 106
2724.65 104
2724.77 106
2724.89 113
2725.00 121
2725.12 129
2725.24 134
2725.36 135
2725.48 130
2725.60 121
2725.72 110
2725.84 99
2725.96 88
2726.08 78
2726.20 71
2726.32 64
2726.44 60
2726.56 57
2726.68 56
2726.80 56
2726.92 59
2727.04 62
2727.16 67
2727.28 71
2727.40 73
2727.52 74
2727.64 72
2727.76 68
2727.88 63
2728.00 57
2728.12 50
2728.24 44
2728.36 38
2728.48 35
2728.60 34
2728.72 37
2728.84 42
2728.95 50
2729.07 58
2729.19 66
2729.31 70
2729.43 72
2729.55 71
2729.67 66
2729.79 59
2729.91 51
2730.03 42
2730.15 34
2730.27 26
2730.39 20
2730.51 15
2730.63 11
2730.75 8
2730.87 6
2730.99 5
2731.11 5
2731.23 8
2731.35 12
2731.47 19
2731.59 28
2731.71 39
2731.83 49
2731.95 59
2732.07 65
2732.19 68
2732.31 68
2732.43 64
2732.55 58
2732.67 51
2732.79 44
2732.91 38
2733.03 34
2733.15 31
2733.27 30
2733.39 31
2733.51 32
2733.63 34
2733.75 35
2733.87 34
2733.99 31
2734.11 27
2734.23 22
2734.35 19
2734.47 17
2734.59 17
2734.71 20
2734.83 26
2734.95 31
2735.07 36
2735.19 38
2735.31 39
2735.43 37
2735.54 35
2735.66 33
2735.78 33
2735.90 36
2736.02 40
2736.14 45
2736.26 50
2736.38 55
2736.50 59
2736.62 62
2736.74 66
2736.86 69
2736.98 75
2737.10 81
2737.22 90
2737.34 99
2737.46 109
2737.58 119
2737.70 127
2737.82 133
2737.94 137
2738.06 137
2738.18 133
2738.30 128
2738.42 120
2738.54 112
2738.66 106
2738.78 101
2738.90 99
2739.02 100
2739.14 102
2739.26 104
2739.38 104
2739.50 102
2739.62 96
2739.74 88
2739.86 78
2739.98 68
2740.10 59
2740.22 53
2740.34 51
2740.46 51
2740.58 54
2740.70 59
2740.82 63
2740.94 66
2741.06 67
2741.18 64
2741.30 58
2741.42 49
2741.54 38
2741.66 27
2741.78 15
2741.90 4
2742.02 0
2742.14 0
2742.26 0
2742.38 0
2742.50 0
2742.62 0
2742.74 0
2742.86 0
2742.98 3
2743.10 9
2743.22 14
2743.34 19
2743.46 25
2743.58 31
2743.70 36
2743.82 42
2743.94 47
2744.06 51
2744.18 55
2744.30 58
2744.42 60
2744.54 62
2744.66 64
2744.78 65
2744.90 65
2745.02 64
2745.14 64
2745.26 65
2745.38 68
2745.50 73
2745.62 78
2745.74 84
2745.87 88
2745.99 90
2746.11 87
2746.23 81
2746.35 72
2746.47 61
2746.59 50
2746.71 39
2746.83 31
2746.95 26
2747.07 24
2747.19 26
2747.31 31
2747.43 38
2747.55 45
2747.67 52
2747.79 56
2747.91 58
2748.03 57
2748.15 53
2748.27 48
2748.39 42
2748.51 37
2748.63 32
2748.75 28
2748.87 25
2748.99 22
2749.11 20
2749.23 19
2749.35 19
2749.47 20
2749.59 23
2749.71 26
2749.83 31
2749.95 36
2750.07 43
2750.19 50
2750.31 58
2750.43 67
2750.55 74
2750.67 80
2750.79 82
2750.91 81
2751.03 76
2751.15 69
2751.27 62
2751.39 56
2751.51 54
2751.63 56
2751.75 62
2751.87 72
2751.99 83
2752.11 96
2752.23 109
2752.36 120
2752.48 130
2752.60 138
2752.72 143
2752.84 145
2752.96 144
2753.08 140
2753.20 133
2753.32 123
2753.44 110
2753.56 95
2753.68 78
2753.80 61
2753.92 47
2754.04 37
2754.16 35
2754.28 41
2754.40 53
2754.52 69
2754.64 86
2754.76 99
2754.88 107
2755.00 108
2755.12 104
2755.24 96
2755.36 86
2755.48 78
2755.60 72
2755.72 70
2755.84 72
2755.96 79
2756.08 89
2756.20 102
2756.33 118
2756.45 136
2756.57 153
2756.69 169
2756.81 182
2756.93 191
2757.05 198
2757.17 202
2757.29 205
2757.41 206
2757.53 206
2757.65 205
2757.77 201
2757.89 194
2758.01 184
2758.13 172
2758.25 158
2758.37 146
2758.49 136
2758.61 130
2758.73 127
2758.85 128
2758.97 130
2759.09 131
2759.21 131
2759.33 129
2759.45 125
2759.58 118
2759.70 112
2759.82 107
2759.94 104
2760.06 103
2760.18 104
2760.30 107
2760.42 110
2760.54 113
2760.66 116
2760.78 119
2760.90 122
2761.02 126
2761.14 131
2761.26 136
2761.38 142
2761.50 148
2761.62 152
2761.74 155
2761.86 156
2761.98 154
2762.10 150
2762.23 144
2762.35 137
2762.47 130
2762.59 124
2762.71 119
2762.83 115
2762.95 112
2763.07 110
2763.19 108
2763.31 108
2763.43 108
2763.55 110
2763.67 114
2763.79 119
2763.91 124
2764.03 130
2764.15 136
2764.27 141
2764.39 145
2764.51 147
2764.64 148
2764.76 145
2764.88 140
2765.00 131
2765.12 119
2765.24 105
2765.36 91
2765.48 77
2765.60 65
2765.72 57
2765.84 51
2765.96 49
2766.08 48
2766.20 47
2766.32 48
2766.44 51
2766.56 56
2766.68 65
2766.80 77
2766.93 93
2767.05 111
2767.17 130
2767.29 146
2767.41 160
2767.53 170
2767.65 177
2767.77 182
2767.89 185
2768.01 187
2768.13 190
2768.25 191
2768.37 192
2768.49 192
2768.61 190
2768.73 186
2768.86 181
2768.98 175
2769.10 167
2769.22 159
2769.34 151
2769.46 143
2769.58 137
2769.70 132
2769.82 130
2769.94 129
2770.06 130
2770.18 132
2770.30 134
2770.42 135
2770.54 134
2770.66 131
2770.79 127
2770.91 122
2771.03 116
2771.15 110
2771.27 106
2771.39 103
2771.51 102
2771.63 105
2771.75 111
2771.87 120
2771.99 133
2772.11 146
2772.23 158
2772.35 166
2772.47 169
2772.60 167
2772.72 161
2772.84 152
2772.96 142
2773.08 134
2773.20 127
2773.32 122
2773.44 119
2773.56 115
2773.68 112
2773.80 110
2773.92 108
2774.04 108
2774.16 110
2774.29 113
2774.41 117
2774.53 118
2774.65 117
2774.77 111
2774.89 101
2775.01 87
2775.13 71
2775.25 54
2775.37 39
2775.49 26
2775.61 16
2775.73 10
2775.86 8
2775.98 10
2776.10 15
2776.22 21
2776.34 28
2776.46 35
2776.58 40
2776.70 42
2776.82 41
2776.94 38
2777.06 33
2777.18 26
2777.30 19
2777.43 12
2777.55 7
2777.67 3
2777.79 2
2777.91 3
2778.03 6
2778.15 11
2778.27 16
2778.39 20
2778.51 24
2778.63 25
2778.75 23
2778.88 19
2779.00 13
2779.12 5
2779.24 0
2779.36 0
2779.48 0
2779.60 0
2779.72 0
2779.84 0
2779.96 0
2780.08 0
2780.20 10
2780.33 24
2780.45 37
2780.57 48
2780.69 57
2780.81 64
2780.93 70
2781.05 77
2781.17 83
2781.29 91
2781.41 99
2781.53 106
2781.66 112
2781.78 117
2781.90 121
2782.02 126
2782.14 131
2782.26 138
2782.38 146
2782.50 154
2782.62 160
2782.74 162
2782.86 160
2782.99 154
2783.11 143
2783.23 131
2783.35 118
2783.47 108
2783.59 100
2783.71 95
2783.83 95
2783.95 97
2784.07 103
2784.19 112
2784.32 121
2784.44 129
2784.56 136
2784.68 140
2784.80 141
2784.92 138
2785.04 134
2785.16 128
2785.28 122
2785.40 116
2785.53 110
2785.65 102
2785.77 91
2785.89 79
2786.01 65
2786.13 50
2786.25 37
2786.37 26
2786.49 17
2786.61 12
2786.74 8
2786.86 7
2786.98 5
2787.10 3
2787.22 0
2787.34 0
2787.46 0
2787.58 0
2787.70 0
2787.82 0
2787.95 7
2788.07 17
2788.19 28
2788.31 38
2788.43 46
2788.55 51
2788.67 51
2788.79 48
2788.91 41
2789.03 31
2789.16 21
2789.28 10
2789.40 2
2789.52 0
2789.64 0
2789.76 0
2789.88 2
2790.00 12
2790.12 23
2790.25 35
2790.37 46
2790.49 53
2790.61 57
2790.73 58
2790.85 56
2790.97 53
2791.09 49
2791.21 45
2791.34 43
2791.46 41
2791.58 40
2791.70 40
2791.82 42
2791.94 46
2792.06 52
2792.18 60
2792.30 69
2792.43 77
2792.55 83
2792.67 85
2792.79 85
2792.91 82
2793.03 78
2793.15 74
2793.27 71
2793.39 69
2793.52 70
2793.64 73
2793.76 79
2793.88 86
2794.00 95
2794.12 105
2794.24 113
2794.36 118
2794.49 119
2794.61 115
2794.73 106
2794.85 94
2794.97 82
2795.09 71
2795.21 64
2795.33 60
2795.45 59
2795.58 59
2795.70 58
2795.82 55
2795.94 50
2796.06 43
2796.18 35
2796.30 29
2796.42 24
2796.55 21
2796.67 20
2796.79 19
2796.91 16
2797.03 12
2797.15 5
2797.27 0
2797.39 0
2797.52 0
2797.64 0
2797.76 0
2797.88 0
2798.00 0
2798.12 2
2798.24 13
2798.36 22
2798.49 29
2798.61 32
2798.73 35
2798.85 37
2798.97 41
2799.09 46
2799.21 52
2799.33 57
2799.46 60
2799.58 59
2799.70 54
2799.82 45
2799.94 34
2800.06 24
2800.18 16
2800.30 12
2800.43 12
2800.55 15
2800.67 20
2800.79 26
2800.91 31
2801.03 36
2801.15 40
2801.28 45
2801.40 51
2801.52 58
2801.64 67
2801.76 76
2801.88 84
2802.00 90
2802.12 92
2802.25 91
2802.37 86
2802.49 78
2802.61 68
2802.73 57
2802.85 48
2802.97 39
2803.10 30
2803.22 23
2803.34 16
2803.46 10
2803.58 6
2803.70 4
2803.82 6
2803.94 13
2804.07 25
2804.19 42
2804.31 63
2804.43 86
2804.55 108
2804.67 127
2804.79 142
2804.92 152
2805.04 156
2805.16 155
2805.28 149
2805.40 140
2805.52 127
2805.64 112
2805.77 97
2805.89 81
2806.01 66
2806.13 52
2806.25 38
2806.37 25
2806.49 11
2806.62 0
2806.74 0
2806.86 0
2806.98 0
2807.10 0
2807.22 0
2807.34 0
2807.47 0
2807.59 6
2807.71 15
2807.83 22
2807.95 27
2808.07 30
2808.19 32
2808.32 34
2808.44 36
2808.56 39
2808.68 41
2808.80 45
2808.92 49
2809.05 54
2809.17 59
2809.29 63
2809.41 66
2809.53 67
2809.65 66
2809.77 64
2809.90 61
2810.02 60
2810.14 61
2810.26 63
2810.38 68
2810.50 73
2810.62 77
2810.75 78
2810.87 76
2810.99 72
2811.11 65
2811.23 58
2811.35 52
2811.48 50
2811.60 51
2811.72 56
2811.84 65
2811.96 75
2812.08 85
2812.20 93
2812.33 98
2812.45 100
2812.57 98
2812.69 94
2812.81 89
2812.93 86
2813.06 85
2813.18 86
2813.30 88
2813.42 92
2813.54 94
2813.66 94
2813.79 92
2813.91 87
2814.03 80
2814.15 74
2814.27 68
2814.39 63
2814.51 60
2814.64 58
2814.76 58
2814.88 59
2815.00 60
2815.12 61
2815.24 60
2815.37 57
2815.49 52
2815.61 44
2815.73 34
2815.85 22
2815.97 11
2816.10 0
2816.22 0
2816.34 0
2816.46 0
2816.58 0
2816.70 0
2816.83 0
2816.95 0
2817.07 0
2817.19 4
2817.31 16
2817.43 28
2817.56 42
2817.68 55
2817.80 68
2817.92 80
2818.04 89
2818.16 96
2818.29 100
2818.41 102
2818.53 103
2818.65 104
2818.77 106
2818.89 109
2819.02 115
2819.14 122
2819.26 130
2819.38 138
2819.50 146
2819.62 152
2819.75 156
2819.87 157
2819.99 156
2820.11 152
2820.23 145
2820.36 137
2820.48 128
2820.60 120
2820.72 114
2820.84 109
2820.96 106
2821.09 103
2821.21 99
2821.33 94
2821.45 88
2821.57 81
2821.69 77
2821.82 74
2821.94 76
2822.06 82
2822.18 92
2822.30 105
2822.43 118
2822.55 129
2822.67 138
2822.79 141
2822.91 141
2823.03 137
2823.16 130
2823.28 124
2823.40 120
2823.52 118
2823.64 120
2823.76 124
2823.89 129
2824.01 134
2824.13 138
2824.25 141
2824.37 143
2824.50 144
2824.62 144
2824.74 143
2824.86 143
2824.98 141
2825.10 139
2825.23 137
2825.35 134
2825.47 131
2825.59 128
2825.71 125
2825.84 121
2825.96 116
2826.08 111
2826.20 105
2826.32 99
2826.45 93
2826.57 88
2826.69 84
2826.81 81
2826.93 79
2827.05 78
2827.18 78
2827.30 79
2827.42 80
2827.54 80
2827.66 79
2827.79 78
2827.91 76
2828.03 75
2828.15 73
2828.27 70
2828.40 65
2828.52 59
2828.64 50
2828.76 39
2828.88 28
2829.01 16
2829.13 6
2829.25 0
2829.37 0
2829.49 0
2829.61 0
2829.74 0
2829.86 0
2829.98 0
2830.10 0
2830.22 1
2830.35 2
2830.47 4
2830.59 6
2830.71 10
2830.83 15
2830.96 23
2831.08 31
2831.20 40
2831.32 50
2831.44 61
2831.57 72
2831.69 82
2831.81 91
2831.93 99
2832.05 104
2832.18 105
2832.30 103
2832.42 96
2832.54 87
2832.66 76
2832.79 65
2832.91 57
2833.03 53
2833.15 54
2833.27 59
2833.40 67
2833.52 78
2833.64 90
2833.76 100
2833.88 109
2834.01 116
2834.13 120
2834.25 121
2834.37 121
2834.49 119
2834.62 115
2834.74 111
2834.86 106
2834.98 101
2835.10 96
2835.23 91
2835.35 86
2835.47 83
2835.59 81
2835.71 79
2835.84 78
2835.96 76
2836.08 74
2836.20 71
2836.33 68
2836.45 64
2836.57 62
2836.69 61
2836.81 62
2836.94 63
2837.06 63
2837.18 62
2837.30 60
2837.42 54
2837.55 46
2837.67 37
2837.79 26
2837.91 15
2838.03 4
2838.16 0
2838.28 0
2838.40 0
2838.52 0
2838.65 0
2838.77 0
2838.89 0
2839.01 0
2839.13 3
2839.26 14
2839.38 25
2839.50 37
2839.62 49
2839.74 60
2839.87 70
2839.99 79
2840.11 86
2840.23 92
2840.36 95
2840.48 97
2840.60 96
2840.72 93
2840.84 89
2840.97 83
2841.09 76
2841.21 69
2841.33 63
2841.45 58
2841.58 53
2841.70 49
2841.82 47
2841.94 46
2842.07 46
2842.19 49
2842.31 53
2842.43 58
2842.55 63
2842.68 68
2842.80 71
2842.92 73
2843.04 72
2843.17 70
2843.29 67
2843.41 64
2843.53 60
2843.65 57
2843.78 55
2843.90 52
2844.02 50
2844.14 48
2844.27 46
2844.39 43
2844.51 40
2844.63 34
2844.75 28
2844.88 21
2845.00 13
2845.12 7
2845.24 4
2845.37 6
2845.49 14
2845.61 27
2845.73 44
2845.86 62
2845.98 77
2846.10 87
2846.22 90
2846.34 86
2846.47 77
2846.59 67
2846.71 58
2846.83 52
2846.96 50
2847.08 50
2847.20 53
2847.32 57
2847.45 59
2847.57 59
2847.69 58
2847.81 54
2847.93 49
2848.06 43
2848.18 37
2848.30 32
2848.42 27
2848.55 22
2848.67 18
2848.79 14
2848.91 11
2849.04 8
2849.16 7
2849.28 7
2849.40 11
2849.53 17
2849.65 25
2849.77 36
2849.89 46
2850.01 56
2850.14 62
2850.26 66
2850.38 66
2850.50 62
2850.63 57
2850.75 50
2850.87 44
2850.99 39
2851.12 37
2851.24 37
2851.36 39
2851.48 42
2851.61 45
2851.73 47
2851.85 48
2851.97 49
2852.10 50
2852.22 53
2852.34 58
2852.46 65
2852.58 74
2852.71 82
2852.83 90
2852.95 94
2853.07 95
2853.20 93
2853.32 90
2853.44 86
2853.56 84
2853.69 83
2853.81 83
2853.93 85
2854.05 87
2854.18 89
2854.30 89
2854.42 89
2854.54 89
2854.67 88
2854.79 87
2854.91 86
2855.03 84
2855.16 81
2855.28 76
2855.40 70
2855.52 64
2855.65 60
2855.77 58
2855.89 58
2856.01 60
2856.14 63
2856.26 67
2856.38 70
2856.50 73
2856.63 73
2856.75 73
2856.87 71
2856.99 69
2857.12 66
2857.24 63
2857.36 59
2857.48 55
2857.61 50
2857.73 44
2857.85 36
2857.97 27
2858.10 18
2858.22 10
2858.34 4
2858.46 0
2858.59 0
2858.71 0
2858.83 0
2858.95 1
2859.08 0
2859.20 0
2859.32 0
2859.45 0
2859.57 0
2859.69 0
2859.81 0
2859.94 3
2860.06 6
2860.18 8
2860.30 9
2860.43 11
2860.55 12
2860.67 13
2860.79 15
2860.92 17
2861.04 19
2861.16 21
2861.28 24
2861.41 28
2861.53 32
2861.65 38
2861.77 45
2861.90 53
2862.02 60
2862.14 68
2862.27 74
2862.39 81
2862.51 89
2862.63 97
2862.76 108
2862.88 120
2863.00 132
2863.12 145
2863.25 157
2863.37 167
2863.49 175
2863.61 182
2863.74 188
2863.86 193
2863.98 195
2864.10 195
2864.23 191
2864.35 182
2864.47 170
2864.60 156
2864.72 142
2864.84 132
2864.96 128
2865.09 131
2865.21 140
2865.33 154
2865.45 168
2865.58 181
2865.70 190
2865.82 195
2865.95 196
2866.07 194
2866.19 191
2866.31 189
2866.44 186
2866.56 182
2866.68 175
2866.80 164
2866.93 150
2867.05 133
2867.17 116
2867.30 100
2867.42 86
2867.54 77
2867.66 70
2867.79 66
2867.91 64
2868.03 62
2868.15 60
2868.28 59
2868.40 56
2868.52 53
2868.65 50
2868.77 45
2868.89 40
2869.01 34
2869.14 28
2869.26 21
2869.38 13
2869.51 6
2869.63 0
2869.75 0
2869.87 0
2870.00 0
2870.12 0
2870.24 0
2870.36 0
2870.49 5
2870.61 10
2870.73 13
2870.86 13
2870.98 10
2871.10 5
2871.22 0
2871.35 0
2871.47 0
2871.59 0
2871.72 6
2871.84 15
2871.96 26
2872.08 37
2872.21 48
2872.33 58
2872.45 67
2872.58 73
2872.70 78
2872.82 81
2872.94 82
2873.07 83
2873.19 83
2873.31 84
2873.44 87
2873.56 93
2873.68 101
2873.80 109
2873.93 118
2874.05 125
2874.17 129
2874.30 129
2874.42 127
2874.54 122
2874.66 116
2874.79 110
2874.91 105
2875.03 102
2875.16 101
2875.28 100
2875.40 100
2875.53 98
2875.65 95
2875.77 88
2875.89 78
2876.02 66
2876.14 52
2876.26 38
2876.39 24
2876.51 14
2876.63 7
2876.75 6
2876.88 11
2877.00 21
2877.12 35
2877.25 50
2877.37 65
2877.49 77
2877.62 85
2877.74 87
2877.86 84
2877.98 77
2878.11 67
2878.23 57
2878.35 49
2878.48 44
2878.60 44
2878.72 49
2878.85 58
2878.97 68
2879.09 79
2879.21 88
2879.34 94
2879.46 96
2879.58 96
2879.71 95
2879.83 94
2879.95 95
2880.08 97
2880.20 100
2880.32 103
2880.44 105
2880.57 105
2880.69 102
2880.81 98
2880.94 94
2881.06 91
2881.18 88
2881.31 87
2881.43 86
2881.55 85
2881.67 83
2881.80 79
2881.92 76
2882.04 73
2882.17 71
2882.29 73
2882.41 79
2882.54 88
2882.66 99
2882.78 109
2882.91 117
2883.03 121
2883.15 121
2883.27 116
2883.40 108
2883.52 99
2883.64 90
2883.77 82
2883.89 77
2884.01 72
2884.14 69
2884.26 66
2884.38 62
2884.51 57
2884.63 51
2884.75 45
2884.87 38
2885.00 31
2885.12 23
2885.24 16
2885.37 10
2885.49 6
2885.61 4
2885.74 4
2885.86 6
2885.98 9
2886.11 11
2886.23 14
2886.35 15
2886.48 16
2886.60 18
2886.72 22
2886.85 27
2886.97 35
2887.09 44
2887.21 52
2887.34 59
2887.46 64
2887.58 66
2887.71 66
2887.83 67
2887.95 69
2888.08 75
2888.20 85
2888.32 98
2888.45 113
2888.57 129
2888.69 142
2888.82 152
2888.94 157
2889.06 159
2889.19 157
2889.31 154
2889.43 151
2889.56 149
2889.68 148
2889.80 149
2889.93 150
2890.05 151
2890.17 151
2890.29 149
2890.42 145
2890.54 139
2890.66 132
2890.79 125
2890.91 120
2891.03 116
2891.16 114
2891.28 113
2891.40 113
2891.53 113
2891.65 113
2891.77 115
2891.90 117
2892.02 121
2892.14 126
2892.27 132
2892.39 137
2892.51 140
2892.64 141
2892.76 138
2892.88 132
2893.01 123
2893.13 112
2893.25 100
2893.38 86
2893.50 73
2893.62 61
2893.75 49
2893.87 39
2893.99 30
2894.12 23
2894.24 18
2894.36 15
2894.49 13
2894.61 13
2894.73 14
2894.86 18
2894.98 24
2895.10 33
2895.23 44
2895.35 57
2895.47 70
2895.60 82
2895.72 90
2895.84 94
2895.97 95
2896.09 92
2896.21 86
2896.34 80
2896.46 75
2896.58 70
2896.71 67
2896.83 64
2896.95 62
2897.08 60
2897.20 57
2897.32 53
2897.45 49
2897.57 45
2897.69 41
2897.82 38
2897.94 37
2898.06 38
2898.19 39
2898.31 40
2898.43 38
2898.56 33
2898.68 24
2898.80 12
2898.93 0
2899.05 0
2899.17 0
2899.30 0
2899.42 0
2899.55 0
2899.67 0
2899.79 3
2899.92 9
2900.04 12
2900.16 14
2900.29 14
2900.41 16
2900.53 20
2900.66 26
2900.78 34
2900.90 45
2901.03 55
2901.15 66
2901.27 77
2901.40 86
2901.52 96
2901.64 104
2901.77 112
2901.89 120
2902.01 127
2902.14 132
2902.26 136
2902.38 137
2902.51 134
2902.63 127
2902.76 116
2902.88 99
2903.00 80
2903.13 59
2903.25 39
2903.37 23
2903.50 12
2903.62 8
2903.74 10
2903.87 17
2903.99 27
2904.11 37
2904.24 47
2904.36 53
2904.48 57
2904.61 57
2904.73 55
2904.86 49
2904.98 42
2905.10 32
2905.23 22
2905.35 11
2905.47 0
2905.60 0
2905.72 0
2905.84 0
2905.97 0
2906.09 0
2906.21 13
2906.34 28
2906.46 44
2906.59 57
2906.71 68
2906.83 74
2906.96 76
2907.08 75
2907.20 71
2907.33 68
2907.45 67
2907.57 68
2907.70 71
2907.82 77
2907.94 83
2908.07 89
2908.19 94
2908.32 98
2908.44 102
2908.56 105
2908.69 107
2908.81 109
2908.93 110
2909.06 108
2909.18 106
2909.30 103
2909.43 100
2909.55 101
2909.68 104
2909.80 112
2909.92 122
2910.05 134
2910.17 146
2910.29 155
2910.42 159
2910.54 158
2910.66 151
2910.79 139
2910.91 124
2911.04 106
2911.16 87
2911.28 71
2911.41 56
2911.53 46
2911.65 39
2911.78 37
2911.90 37
2912.03 39
2912.15 42
2912.27 46
2912.40 50
2912.52 54
2912.64 60
2912.77 67
2912.89 75
2913.02 84
2913.14 92
2913.26 97
2913.39 98
2913.51 94
2913.63 85
2913.76 72
2913.88 58
2914.00 43
2914.13 32
2914.25 25
2914.38 26
2914.50 32
2914.62 44
2914.75 57
2914.87 70
2914.99 80
2915.12 85
2915.24 85
2915.37 80
2915.49 74
2915.61 67
2915.74 62
2915.86 60
2915.99 58
2916.11 58
2916.23 57
2916.36 55
2916.48 53
2916.60 50
2916.73 48
2916.85 48
2916.98 49
2917.10 52
2917.22 56
2917.35 62
2917.47 68
2917.59 75
2917.72 83
2917.84 91
2917.97 97
2918.09 102
2918.21 105
2918.34 107
2918.46 109
2918.59 110
2918.71 112
2918.83 115
2918.96 116
2919.08 117
2919.20 116
2919.33 112
2919.45 107
2919.58 102
2919.70 98
2919.82 96
2919.95 96
2920.07 97
2920.20 99
2920.32 99
2920.44 98
2920.57 96
2920.69 92
2920.81 88
2920.94 83
2921.06 80
2921.19 77
2921.31 75
2921.43 73
2921.56 71
2921.68 69
2921.81 66
2921.93 63
2922.05 59
2922.18 54
2922.30 47
2922.43 37
2922.55 24
2922.67 10
2922.80 0
2922.92 0
2923.05 0
2923.17 0
2923.29 0
2923.42 0
2923.54 0
2923.66 0
2923.79 12
2923.91 28
2924.04 41
2924.16 53
2924.28 62
2924.41 71
2924.53 81
2924.66 91
2924.78 103
2924.90 115
2925.03 126
2925.15 134
2925.28 138
2925.40 139
2925.52 135
2925.65 130
2925.77 123
2925.90 117
2926.02 112
2926.14 108
2926.27 104
2926.39 99
2926.52 93
2926.64 87
2926.76 81
2926.89 77
2927.01 76
2927.14 79
2927.26 86
2927.38 97
2927.51 110
2927.63 124
2927.76 136
2927.88 145
2928.00 151
2928.13 153
2928.25 152
2928.38 150
2928.50 148
2928.62 147
2928.75 145
2928.87 143
2929.00 138
2929.12 132
2929.25 122
2929.37 111
2929.49 99
2929.62 88
2929.74 81
2929.87 77
2929.99 76
2930.11 77
2930.24 80
2930.36 82
2930.49 84
2930.61 84
2930.73 85
2930.86 84
2930.98 84
2931.11 82
2931.23 79
2931.35 75
2931.48 69
2931.60 62
2931.73 56
2931.85 52
2931.98 52
2932.10 55
2932.22 61
2932.35 68
2932.47 76
2932.60 82
2932.72 87
2932.84 89
2932.97 90
2933.09 91
2933.22 90
2933.34 88
2933.46 86
2933.59 83
2933.71 80
2933.84 77
2933.96 75
2934.09 76
2934.21 79
2934.33 83
2934.46 89
2934.58 94
2934.71 97
2934.83 96
2934.95 92
2935.08 84
2935.20 74
2935.33 63
2935.45 53
2935.58 46
2935.70 44
2935.82 45
2935.95 50
2936.07 56
2936.20 64
2936.32 71
2936.45 77
2936.57 82
2936.69 88
2936.82 93
2936.94 99
2937.07 104
2937.19 108
2937.31 110
2937.44 109
2937.56 106
2937.69 99
2937.81 91
2937.94 81
2938.06 71
2938.18 61
2938.31 53
2938.43 46
2938.56 41
2938.68 39
2938.81 39
2938.93 41
2939.05 45
2939.18 49
2939.30 54
2939.43 57
2939.55 58
2939.68 55
2939.80 50
2939.92 41
2940.05 31
2940.17 20
2940.30 8
2940.42 0
2940.55 0
2940.67 0
2940.79 0
2940.92 0
2941.04 0
2941.17 0
2941.29 0
2941.42 0
2941.54 6
2941.66 14
2941.79 21
2941.91 26
2942.04 31
2942.16 33
2942.29 33
2942.41 32
2942.54 30
2942.66 28
2942.78 28
2942.91 29
2943.03 34
2943.16 40
2943.28 49
2943.41 60
2943.53 72
2943.65 83
2943.78 93
2943.90 100
2944.03 103
2944.15 104
2944.28 104
2944.40 104
2944.53 106
2944.65 111
2944.77 119
2944.90 129
2945.02 141
2945.15 151
2945.27 158
2945.40 161
2945.52 159
2945.64 154
2945.77 146
2945.89 138
2946.02 131
2946.14 126
2946.27 123
2946.39 122
2946.52 122
2946.64 123
2946.76 124
2946.89 125
2947.01 125
2947.14 125
2947.26 125
2947.39 125
2947.51 125
2947.64 126
2947.76 126
2947.88 127
2948.01 129
2948.13 132
2948.26 136
2948.38 141
2948.51 145
2948.63 149
2948.76 150
2948.88 148
2949.00 142
2949.13 132
2949.25 119
2949.38 105
2949.50 92
2949.63 80
2949.75 72
2949.88 67
2950.00 64
2950.13 63
2950.25 62
2950.37 62
2950.50 61
2950.62 60
2950.75 60
2950.87 62
2951.00 66
2951.12 71
2951.25 76
2951.37 79
2951.49 79
2951.62 76
2951.74 68
2951.87 59
2951.99 48
2952.12 40
2952.24 34
2952.37 33
2952.49 36
2952.62 43
2952.74 53
2952.87 62
2952.99 72
2953.11 80
2953.24 86
2953.36 91
2953.49 94
2953.61 97
2953.74 99
2953.86 101
2953.99 101
2954.11 98
2954.24 94
2954.36 89
2954.48 82
2954.61 74
2954.73 68
2954.86 63
2954.98 61
2955.11 61
2955.23 62
2955.36 64
2955.48 66
2955.61 67
2955.73 66
2955.86 64
2955.98 60
2956.10 54
2956.23 47
2956.35 39
2956.48 31
2956.60 24
2956.73 19
2956.85 17
2956.98 18
2957.10 21
2957.23 26
2957.35 32
2957.48 39
2957.60 46
2957.73 52
2957.85 58
2957.97 63
2958.10 66
2958.22 68
2958.35 68
2958.47 66
2958.60 64
2958.72 61
2958.85 60
2958.97 62
2959.10 65
2959.22 69
2959.35 73
2959.47 77
2959.60 79
2959.72 80
2959.84 80
2959.97 81
2960.09 82
2960.22 84
2960.34 87
2960.47 89
2960.59 90
2960.72 89
2960.84 88
2960.97 86
2961.09 83
2961.22 80
2961.34 77
2961.47 72
2961.59 67
2961.72 61
2961.84 54
2961.97 47
2962.09 40
2962.21 34
2962.34 29
2962.46 25
2962.59 23
2962.71 22
2962.84 23
2962.96 26
2963.09 32
2963.21 39
2963.34 47
2963.46 55
2963.59 63
2963.71 71
2963.84 79
2963.96 86
2964.09 93
2964.21 101
2964.34 109
2964.46 115
2964.59 118
2964.71 118
2964.84 114
2964.96 106
2965.09 95
2965.21 82
2965.33 70
2965.46 60
2965.58 54
2965.71 53
2965.83 57
2965.96 66
2966.08 77
2966.21 89
2966.33 100
2966.46 109
2966.58 114
2966.71 115
2966.83 112
2966.96 105
2967.08 96
2967.21 86
2967.33 77
2967.46 69
2967.58 63
2967.71 60
2967.83 58
2967.96 58
2968.08 57
2968.21 56
2968.33 53
2968.46 48
2968.58 43
2968.71 37
2968.83 31
2968.96 25
2969.08 19
2969.21 13
2969.33 7
2969.46 1
2969.58 0
2969.71 0
2969.83 0
2969.96 0
2970.08 0
2970.21 0
2970.33 0
2970.45 0
2970.58 9
2970.70 20
2970.83 32
2970.95 43
2971.08 52
2971.20 60
2971.33 65
2971.45 66
2971.58 65
2971.70 63
2971.83 59
2971.95 56
2972.08 55
2972.20 56
2972.33 58
2972.45 63
2972.58 67
2972.70 71
2972.83 73
2972.95 73
2973.08 72
2973.20 69
2973.33 64
2973.45 60
2973.58 56
2973.70 54
2973.83 53
2973.95 53
2974.08 54
2974.20 56
2974.33 58
2974.45 60
2974.58 62
2974.70 66
2974.83 70
2974.95 76
2975.08 84
2975.20 93
2975.33 102
2975.45 111
2975.58 119
2975.70 125
2975.83 130
2975.95 134
2976.08 138
2976.20 142
2976.33 145
2976.45 149
2976.58 152
2976.70 154
2976.83 156
2976.96 156
2977.08 155
2977.21 152
2977.33 147
2977.46 140
2977.58 130
2977.71 118
2977.83 104
2977.96 91
2978.08 79
2978.21 70
2978.33 66
2978.46 65
2978.58 68
2978.71 74
2978.83 80
2978.96 86
2979.08 89
2979.21 91
2979.33 90
2979.46 87
2979.58 81
2979.71 75
2979.83 69
2979.96 63
2980.08 58
2980.21 55
2980.33 53
2980.46 52
2980.58 51
2980.71 50
2980.83 47
2980.96 44
2981.08 39
2981.21 35
2981.33 31
2981.46 29
2981.58 29
2981.71 32
2981.83 38
2981.96 45
2982.09 53
2982.21 61
2982.34 69
2982.46 75
2982.59 80
2982.71 82
2982.84 82
2982.96 80
2983.09 77
2983.21 74
2983.34 71
2983.46 69
2983.59 70
2983.71 74
2983.84 80
2983.96 87
2984.09 94
2984.21 100
2984.34 104
2984.46 105
2984.59 103
2984.71 99
2984.84 94
2984.97 89
2985.09 84
2985.22 81
2985.34 78
2985.47 76
2985.59 73
2985.72 70
2985.84 67
2985.97 65
2986.09 64
2986.22 64
2986.34 66
2986.47 68
2986.59 68
2986.72 66
2986.84 63
2986.97 57
2987.09 52
2987.22 49
2987.35 48
2987.47 52
2987.60 59
2987.72 69
2987.85 81
2987.97 94
2988.10 106
2988.22 116
2988.35 125
2988.47 132
2988.60 138
2988.72 143
2988.85 148
2988.97 153
2989.10 158
2989.22 163
2989.35 166
2989.48 167
2989.60 164
2989.73 157
2989.85 147
2989.98 133
2990.10 118
2990.23 103
2990.35 88
2990.48 76
2990.60 67
2990.73 61
2990.85 58
2990.98 57
2991.11 57
2991.23 58
2991.36 60
2991.48 61
2991.61 62
2991.73 63
2991.86 64
2991.98 63
2992.11 60
2992.23 55
2992.36 47
2992.48 36
2992.61 24
2992.74 12
2992.86 2
2992.99 0
2993.11 0
2993.24 0
2993.36 0
2993.49 0
2993.61 3
2993.74 4
2993.86 3
2993.99 0
2994.11 0
2994.24 0
2994.37 0
2994.49 4
2994.62 13
2994.74 23
2994.87 35
2994.99 45
2995.12 53
2995.24 59
2995.37 61
2995.49 60
2995.62 56
2995.75 52
2995.87 48
2996.00 44
2996.12 43
2996.25 43
2996.37 43
2996.50 45
2996.62 46
2996.75 47
2996.88 47
2997.00 46
2997.13 46
2997.25 45
2997.38 45
2997.50 45
2997.63 44
2997.75 41
2997.88 37
2998.00 32
2998.13 25
2998.26 19
2998.38 15
2998.51 15
2998.63 21
2998.76 31
2998.88 44
2999.01 59
2999.13 73
2999.26 82
2999.39 86
2999.51 85
2999.64 79
2999.76 70
2999.89 60
3000.01 51
3000.14 41
3000.26 33
3000.39 26
3000.52 20
3000.64 16
3000.77 15
3000.89 18
3001.02 24
3001.14 33
3001.27 44
3001.39 54
3001.52 63
3001.65 70
3001.77 74
3001.90 78
3002.02 82
3002.15 88
3002.27 97
3002.40 109
3002.52 121
3002.65 134
3002.78 146
3002.90 155
3003.03 162
3003.15 166
3003.28 170
3003.40 174
3003.53 180
3003.66 188
3003.78 199
3003.91 211
3004.03 223
3004.16 234
3004.28 243
3004.41 247
3004.53 248
3004.66 246
3004.79 242
3004.91 236
3005.04 230
3005.16 223
3005.29 217
3005.41 212
3005.54 209
3005.67 207
3005.79 206
3005.92 207
3006.04 208
3006.17 207
3006.29 204
3006.42 197
3006.55 186
3006.67 172
3006.80 156
3006.92 142
3007.05 131
3007.17 126
3007.30 128
3007.43 135
3007.55 145
3007.68 155
3007.80 161
3007.93 162
3008.05 157
3008.18 146
3008.31 131
3008.43 113
3008.56 95
3008.68 79
3008.81 66
3008.93 56
3009.06 48
3009.19 44
3009.31 42
3009.44 42
3009.56 43
3009.69 46
3009.81 50
3009.94 56
3010.07 62
3010.19 68
3010.32 75
3010.44 81
3010.57 87
3010.69 92
3010.82 95
3010.95 98
3011.07 100
3011.20 100
3011.32 101
3011.45 102
3011.58 103
3011.70 106
3011.83 110
3011.95 113
3012.08 115
3012.20 116
3012.33 116
3012.46 114
3012.58 111
3012.71 108
3012.83 105
3012.96 102
3013.09 100
3013.21 97
3013.34 95
3013.46 92
3013.59 88
3013.71 82
3013.84 73
3013.97 61
3014.09 47
3014.22 30
3014.34 12
3014.47 0
3014.60 0
3014.72 0
3014.85 0
3014.97 0
3015.10 0
3015.22 0
3015.35 8
3015.48 14
3015.60 17
3015.73 16
3015.85 13
3015.98 10
3016.11 9
3016.23 10
3016.36 15
3016.48 24
3016.61 37
3016.74 53
3016.86 71
3016.99 88
3017.11 103
3017.24 115
3017.37 123
3017.49 128
3017.62 130
3017.74 130
3017.87 129
3017.99 129
3018.12 128
3018.25 128
3018.37 129
3018.50 132
3018.62 135
3018.75 140
3018.88 147
3019.00 155
3019.13 165
3019.25 175
3019.38 184
3019.51 192
3019.63 197
3019.76 197
3019.88 194
3020.01 186
3020.14 175
3020.26 163
3020.39 153
3020.51 145
3020.64 141
3020.77 140
3020.89 144
3021.02 148
3021.14 152
3021.27 155
3021.40 154
3021.52 150
3021.65 144
3021.77 136
3021.90 130
3022.03 125
3022.15 123
3022.28 124
3022.40 127
3022.53 133
3022.66 139
3022.78 146
3022.91 152
3023.03 158
3023.16 163
3023.29 167
3023.41 170
3023.54 172
3023.66 171
3023.79 167
3023.92 161
3024.04 153
3024.17 145
3024.29 136
3024.42 129
3024.55 124
3024.67 122
3024.80 123
3024.92 124
3025.05 126
3025.18 127
3025.30 125
3025.43 122
3025.56 116
3025.68 109
3025.81 102
3025.93 95
3026.06 90
3026.19 88
3026.31 87
3026.44 89
3026.56 91
3026.69 94
3026.82 97
3026.94 100
3027.07 102
3027.19 105
3027.32 108
3027.45 114
3027.57 122
3027.70 134
3027.83 148
3027.95 163
3028.08 179
3028.20 192
3028.33 201
3028.46 205
3028.58 203
3028.71 196
3028.83 185
3028.96 173
3029.09 160
3029.21 149
3029.34 140
3029.47 134
3029.59 129
3029.72 126
3029.84 125
3029.97 125
3030.10 127
3030.22 131
3030.35 137
3030.47 143
3030.60 150
3030.73 155
3030.85 160
3030.98 161
3031.11 160
3031.23 157
3031.36 150
3031.48 140
3031.61 129
3031.74 118
3031.86 106
3031.99 96
3032.12 88
3032.24 82
3032.37 78
3032.49 76
3032.62 75
3032.75 73
3032.87 71
3033.00 69
3033.13 65
3033.25 60
3033.38 55
3033.50 49
3033.63 44
3033.76 40
3033.88 37
3034.01 35
3034.14 34
3034.26 35
3034.39 37
3034.51 40
3034.64 43
3034.77 45
3034.89 48
3035.02 49
3035.15 49
3035.27 48
3035.40 45
3035.52 42
3035.65 39
3035.78 35
3035.90 32
3036.03 29
3036.16 27
3036.28 26
3036.41 26
3036.54 27
3036.66 29
3036.79 31
3036.91 32
3037.04 33
3037.17 32
3037.29 30
3037.42 27
3037.55 24
3037.67 21
3037.80 19
3037.92 17
3038.05 16
3038.18 15
3038.30 14
3038.43 12
3038.56 9
3038.68 5
3038.81 1
3038.94 0
3039.06 0
3039.19 0
3039.31 0
3039.44 0
3039.57 7
3039.69 16
3039.82 25
3039.95 32
3040.07 37
3040.20 37
3040.33 33
3040.45 24
3040.58 12
3040.71 0
3040.83 0
3040.96 0
3041.08 0
3041.21 0
3041.34 0
3041.46 0
3041.59 4
3041.72 13
3041.84 21
3041.97 26
3042.10 29
3042.22 30
3042.35 29
3042.48 27
3042.60 22
3042.73 16
3042.85 8
3042.98 0
3043.11 0
3043.23 0
3043.36 0
3043.49 0
3043.61 0
3043.74 0
3043.87 8
3043.99 19
3044.12 29
3044.25 34
3044.37 35
3044.50 33
3044.63 29
3044.75 23
3044.88 17
3045.00 11
3045.13 6
3045.26 2
3045.38 0
3045.51 0
3045.64 0
3045.76 0
3045.89 0
3046.02 1
3046.14 4
3046.27 5
3046.40 6
3046.52 5
3046.65 3
3046.78 0
3046.90 0
3047.03 0
3047.16 0
3047.28 0
3047.41 0
3047.54 0
3047.66 4
3047.79 11
3047.91 18
3048.04 24
3048.17 31
3048.29 36
3048.42 41
3048.55 46
3048.67 50
3048.80 54
3048.93 59
3049.05 63
3049.18 66
3049.31 70
3049.43 72
3049.56 73
3049.69 73
3049.81 71
3049.94 67
3050.07 63
3050.19 59
3050.32 56
3050.45 55
3050.57 57
3050.70 60
3050.83 63
3050.95 66
3051.08 67
3051.21 67
3051.33 66
3051.46 64
3051.59 62
3051.71 59
3051.84 55
3051.97 48
3052.09 39
3052.22 28
3052.35 14
3052.47 0
3052.60 0
3052.73 0
3052.85 0
3052.98 0
3053.11 0
3053.23 0
3053.36 0
3053.49 3
3053.61 17
3053.74 30
3053.87 41
3053.99 49
3054.12 57
3054.25 64
3054.37 70
3054.50 78
3054.63 87
3054.75 96
3054.88 106
3055.01 115
3055.13 124
3055.26 131
3055.39 137
3055.51 140
3055.64 142
3055.77 141
3055.89 139
3056.02 135
3056.15 131
3056.27 127
3056.40 124
3056.53 122
3056.65 120
3056.78 119
3056.91 117
3057.03 115
3057.16 113
3057.29 110
3057.41 108
3057.54 106
3057.67 105
3057.79 104
3057.92 104
3058.05 103
3058.17 102
3058.30 100
3058.43 99
3058.55 99
3058.68 100
3058.81 102
3058.94 106
3059.06 110
3059.19 114
3059.32 117
3059.44 119
3059.57 120
3059.70 122
3059.82 126
3059.95 131
3060.08 138
3060.20 147
3060.33 156
3060.46 166
3060.58 174
3060.71 181
3060.84 186
3060.96 188
3061.09 188
3061.22 186
3061.34 181
3061.47 176
3061.60 172
3061.72 169
3061.85 168
3061.98 170
3062.11 175
3062.23 182
3062.36 190
3062.49 196
3062.61 200
3062.74 201
3062.87 198
3062.99 194
3063.12 187
3063.25 180
3063.37 173
3063.50 164
3063.63 155
3063.75 144
3063.88 131
3064.01 117
3064.14 102
3064.26 87
3064.39 74
3064.52 61
3064.64 50
3064.77 41
3064.90 34
3065.02 29
3065.15 27
3065.28 28
3065.40 31
3065.53 36
3065.66 44
3065.79 53
3065.91 63
3066.04 73
3066.17 82
3066.29 90
3066.42 97
3066.55 103
3066.67 109
3066.80 114
3066.93 119
3067.05 126
3067.18 132
3067.31 137
3067.44 141
3067.56 142
3067.69 140
3067.82 136
3067.94 130
3068.07 125
3068.20 122
3068.32 123
3068.45 127
3068.58 133
3068.71 140
3068.83 147
3068.96 152
3069.09 157
3069.21 162
3069.34 168
3069.47 176
3069.59 185
3069.72 196
3069.85 207
3069.98 215
3070.10 218
3070.23 218
3070.36 212
3070.48 204
3070.61 195
3070.74 186
3070.86 179
3070.99 174
3071.12 169
3071.25 165
3071.37 160
3071.50 152
3071.63 143
3071.75 131
3071.88 118
3072.01 105
3072.13 91
3072.26 78
3072.39 68
3072.52 60
3072.64 57
3072.77 58
3072.90 62
3073.02 70
3073.15 79
3073.28 88
3073.41 97
3073.53 104
3073.66 110
3073.79 114
3073.91 117
3074.04 118
3074.17 118
3074.30 117
3074.42 116
3074.55 116
3074.68 118
3074.80 124
3074.93 133
3075.06 145
3075.19 158
3075.31 171
3075.44 181
3075.57 188
3075.69 191
3075.82 191
3075.95 189
3076.08 185
3076.20 180
3076.33 173
3076.46 166
3076.58 157
3076.71 146
3076.84 136
3076.97 125
3077.09 115
3077.22 107
3077.35 101
3077.47 97
3077.60 94
3077.73 91
3077.86 88
3077.98 84
3078.11 78
3078.24 72
3078.36 65
3078.49 60
3078.62 56
3078.75 54
3078.87 55
3079.00 56
3079.13 59
3079.25 61
3079.38 62
3079.51 61
3079.64 57
3079.76 52
3079.89 46
3080.02 40
3080.14 35
3080.27 32
3080.40 30
3080.53 31
3080.65 33
3080.78 36
3080.91 40
3081.04 43
3081.16 46
3081.29 47
3081.42 46
3081.54 43
3081.67 39
3081.80 36
3081.93 33
3082.05 32
3082.18 35
3082.31 40
3082.44 47
3082.56 55
3082.69 62
3082.82 68
3082.94 72
3083.07 76
3083.20 81
3083.33 87
3083.45 94
3083.58 103
3083.71 112
3083.84 119
3083.96 123
3084.09 124
3084.22 123
3084.34 120
3084.47 115
3084.60 112
3084.73 110
3084.85 109
3084.98 110
3085.11 112
3085.24 114
3085.36 116
3085.49 117
3085.62 117
3085.75 116
3085.87 115
3086.00 115
3086.13 115
3086.25 115
3086.38 116
3086.51 117
3086.64 119
3086.76 122
3086.89 125
3087.02 128
3087.15 132
3087.27 135
3087.40 137
3087.53 136
3087.66 131
3087.78 123
3087.91 111
3088.04 98
3088.17 85
3088.29 74
3088.42 65
3088.55 58
3088.67 54
3088.80 52
3088.93 49
3089.06 46
3089.18 43
3089.31 40
3089.44 37
3089.57 37
3089.69 38
3089.82 41
3089.95 45
3090.08 49
3090.20 52
3090.33 54
3090.46 55
3090.59 55
3090.71 56
3090.84 56
3090.97 56
3091.10 55
3091.22 53
3091.35 50
3091.48 44
3091.61 37
3091.73 30
3091.86 23
3091.99 16
3092.12 12
3092.24 9
3092.37 10
3092.50 13
3092.63 19
3092.75 26
3092.88 34
3093.01 42
3093.14 50
3093.26 57
3093.39 62
3093.52 67
3093.65 71
3093.77 73
3093.90 76
3094.03 78
3094.16 79
3094.28 82
3094.41 85
3094.54 90
3094.67 96
3094.79 103
3094.92 111
3095.05 116
3095.18 120
3095.30 121
3095.43 118
3095.56 113
3095.69 105
3095.81 96
3095.94 85
3096.07 73
3096.20 60
3096.32 46
3096.45 33
3096.58 20
3096.71 10
3096.83 3
3096.96 0
3097.09 0
3097.22 0
3097.34 0
3097.47 0
3097.60 0
3097.73 0
3097.85 0
3097.98 0
3098.11 0
3098.24 1
3098.36 3
3098.49 6
3098.62 10
3098.75 14
3098.88 17
3099.00 18
3099.13 17
3099.26 15
3099.39 12
3099.51 11
3099.64 12
3099.77 16
3099.90 22
3100.02 30
3100.15 38
3100.28 44
3100.41 48
3100.53 50
3100.66 50
3100.79 49
3100.92 48
3101.05 48
3101.17 49
3101.30 51
3101.43 54
3101.56 59
3101.68 63
3101.81 67
3101.94 72
3102.07 76
3102.19 80
3102.32 83
3102.45 84
3102.58 82
3102.70 78
3102.83 70
3102.96 62
3103.09 54
3103.22 49
3103.34 48
3103.47 51
3103.60 59
3103.73 70
3103.85 83
3103.98 96
3104.11 109
3104.24 119
3104.37 126
3104.49 130
3104.62 131
3104.75 129
3104.88 125
3105.00 121
3105.13 116
3105.26 112
3105.39 109
3105.51 108
3105.64 108
3105.77 110
3105.90 115
3106.03 120
3106.15 127
3106.28 133
3106.41 137
3106.54 138
3106.66 136
3106.79 129
3106.92 120
3107.05 109
3107.18 100
3107.30 93
3107.43 89
3107.56 89
3107.69 92
3107.81 96
3107.94 101
3108.07 106
3108.20 110
3108.33 114
3108.45 116
3108.58 118
3108.71 118
3108.84 118
3108.96 116
3109.09 113
3109.22 108
3109.35 102
3109.48 95
3109.60 88
3109.73 81
3109.86 76
3109.99 73
3110.12 73
3110.24 74
3110.37 74
3110.50 73
3110.63 69
3110.75 62
3110.88 52
3111.01 42
3111.14 33
3111.27 26
3111.39 23
3111.52 22
3111.65 24
3111.78 26
3111.91 27
3112.03 27
3112.16 26
3112.29 23
3112.42 20
3112.54 17
3112.67 15
3112.80 12
3112.93 10
3113.06 7
3113.18 3
3113.31 0
3113.44 0
3113.57 0
3113.70 0
3113.82 0
3113.95 0
3114.08 0
3114.21 0
3114.34 2
3114.46 6
3114.59 11
3114.72 17
3114.85 25
3114.98 35
3115.10 47
3115.23 61
3115.36 76
3115.49 89
3115.62 100
3115.74 106
3115.87 107
3116.00 103
3116.13 95
3116.25 83
3116.38 70
3116.51 57
3116.64 47
3116.77 40
3116.89 36
3117.02 37
3117.15 41
3117.28 48
3117.41 56
3117.53 66
3117.66 74
3117.79 82
3117.92 88
3118.05 92
3118.17 93
3118.30 93
3118.43 93
3118.56 92
3118.69 92
3118.81 91
3118.94 90
3119.07 88
3119.20 85
3119.33 80
3119.45 74
3119.58 69
3119.71 64
3119.84 61
3119.97 59
3120.10 59
3120.22 59
3120.35 57
3120.48 54
3120.61 48
3120.74 40
3120.86 30
3120.99 20
3121.12 11
3121.25 4
3121.38 0
3121.50 0
3121.63 0
3121.76 3
3121.89 7
3122.02 12
3122.14 19
3122.27 28
3122.40 39
3122.53 52
3122.66 66
3122.78 78
3122.91 87
3123.04 92
3123.17 93
3123.30 90
3123.43 84
3123.55 79
3123.68 76
3123.81 77
3123.94 80
3124.07 84
3124.19 89
3124.32 94
3124.45 96
3124.58 95
3124.71 93
3124.83 89
3124.96 83
3125.09 78
3125.22 72
3125.35 67
3125.48 63
3125.60 61
3125.73 59
3125.86 57
3125.99 56
3126.12 54
3126.24 53
3126.37 53
3126.50 54
3126.63 59
3126.76 65
3126.89 73
3127.01 82
3127.14 88
3127.27 92
3127.40 93
3127.53 92
3127.65 89
3127.78 85
3127.91 82
3128.04 79
3128.17 77
3128.30 74
3128.42 71
3128.55 66
3128.68 61
3128.81 56
3128.94 51
3129.06 48
3129.19 47
3129.32 47
3129.45 50
3129.58 55
3129.71 61
3129.83 68
3129.96 75
3130.09 83
3130.22 91
3130.35 98
3130.48 105
3130.60 110
3130.73 116
3130.86 120
3130.99 125
3131.12 128
3131.25 131
3131.37 132
3131.50 132
3131.63 130
3131.76 127
3131.89 123
3132.01 120
3132.14 117
3132.27 114
3132.40 111
3132.53 109
3132.66 107
3132.78 106
3132.91 106
3133.04 109
3133.17 113
3133.30 119
3133.43 125
3133.55 129
3133.68 131
3133.81 130
3133.94 125
3134.07 119
3134.20 114
3134.32 111
3134.45 111
3134.58 115
3134.71 121
3134.84 128
3134.97 133
3135.09 136
3135.22 135
3135.35 131
3135.48 126
3135.61 122
3135.74 120
3135.86 120
3135.99 122
3136.12 124
3136.25 126
3136.38 126
3136.51 125
3136.64 124
3136.76 125
3136.89 127
3137.02 132
3137.15 138
3137.28 145
3137.41 152
3137.53 158
3137.66 161
3137.79 162
3137.92 161
3138.05 158
3138.18 154
3138.30 148
3138.43 143
3138.56 137
3138.69 132
3138.82 126
3138.95 121
3139.08 114
3139.20 108
3139.33 100
3139.46 93
3139.59 87
3139.72 84
3139.85 84
3139.97 88
3140.10 94
3140.23 102
3140.36 111
3140.49 120
3140.62 128
3140.74 135
3140.87 139
3141.00 141
3141.13 141
3141.26 138
3141.39 133
3141.52 126
3141.64 119
3141.77 112
3141.90 107
3142.03 103
3142.16 101
3142.29 99
3142.42 100
3142.54 101
3142.67 103
3142.80 106
3142.93 108
3143.06 109
3143.19 109
3143.31 107
3143.44 103
3143.57 98
3143.70 92
3143.83 89
3143.96 88
3144.09 90
3144.21 96
3144.34 103
3144.47 109
3144.60 114
3144.73 116
3144.86 114
3144.99 109
3145.11 101
3145.24 93
3145.37 86
3145.50 82
3145.63 80
3145.76 81
3145.89 85
3146.01 89
3146.14 93
3146.27 95
3146.40 95
3146.53 91
3146.66 85
3146.79 77
3146.91 69
3147.04 62
3147.17 55
3147.30 49
3147.43 44
3147.56 40
3147.69 34
3147.81 29
3147.94 22
3148.07 17
3148.20 11
3148.33 7
3148.46 5
3148.59 3
3148.72 1
3148.84 0
3148.97 0
3149.10 0
3149.23 0
3149.36 0
3149.49 0
3149.62 0
3149.74 0
3149.87 7
3150.00 17
3150.13 26
3150.26 33
3150.39 37
3150.52 38
3150.65 36
3150.77 32
3150.90 27
3151.03 21
3151.16 16
3151.29 11
3151.42 8
3151.55 6
3151.67 7
3151.80 10
3151.93 15
3152.06 23
3152.19 31
3152.32 41
3152.45 50
3152.58 57
3152.70 62
3152.83 62
3152.96 58
3153.09 49
3153.22 36
3153.35 21
3153.48 6
3153.61 0
3153.73 0
3153.86 0
3153.99 0
3154.12 0
3154.25 8
3154.38 18
3154.51 27
3154.64 32
3154.76 34
3154.89 34
3155.02 32
3155.15 29
3155.28 26
3155.41 24
3155.54 23
3155.67 24
3155.79 25
3155.92 28
3156.05 33
3156.18 39
3156.31 48
3156.44 58
3156.57 70
3156.70 83
3156.82 96
3156.95 108
3157.08 119
3157.21 129
3157.34 138
3157.47 147
3157.60 155
3157.73 163
3157.85 171
3157.98 178
3158.11 185
3158.24 191
3158.37 195
3158.50 200
3158.63 203
3158.76 207
3158.89 209
3159.01 211
3159.14 212
3159.27 211
3159.40 210
3159.53 207
3159.66 204
3159.79 201
3159.92 198
3160.05 195
3160.17 191
3160.30 188
3160.43 186
3160.56 183
3160.69 180
3160.82 178
3160.95 176
3161.08 174
3161.21 173
3161.33 173
3161.46 174
3161.59 177
3161.72 179
3161.85 182
3161.98 183
3162.11 182
3162.24 180
3162.37 177
3162.49 174
3162.62 173
3162.75 174
3162.88 179
3163.01 187
3163.14 197
3163.27 209
3163.40 222
3163.53 234
3163.65 245
3163.78 253
3163.91 257
3164.04 258
3164.17 256
3164.30 251
3164.43 245
3164.56 237
3164.69 228
3164.82 218
3164.94 207
3165.07 195
3165.20 182
3165.33 170
3165.46 160
3165.59 151
3165.72 144
3165.85 139
3165.98 134
3166.10 128
3166.23 123
3166.36 116
3166.49 111
3166.62 106
3166.75 103
3166.88 100
3167.01 98
3167.14 95
3167.27 89
3167.39 80
3167.52 67
3167.65 53
3167.78 37
3167.91 23
3168.04 9
3168.17 0
3168.30 0
3168.43 0
3168.56 0
3168.69 0
3168.81 0
3168.94 0
3169.07 0
3169.20 0
3169.33 5
3169.46 10
3169.59 15
3169.72 19
3169.85 23
3169.98 25
3170.10 28
3170.23 30
3170.36 32
3170.49 35
3170.62 39
3170.75 43
3170.88 49
3171.01 57
3171.14 66
3171.27 76
3171.40 87
3171.52 97
3171.65 104
3171.78 108
3171.91 108
3172.04 103
3172.17 97
3172.30 89
3172.43 83
3172.56 79
3172.69 78
3172.82 79
3172.95 82
3173.07 84
3173.20 83
3173.33 80
3173.46 74
3173.59 65
3173.72 55
3173.85 46
3173.98 38
3174.11 33
3174.24 30
3174.37 30
3174.49 32
3174.62 35
3174.75 39
3174.88 43
3175.01 47
3175.14 51
3175.27 55
3175.40 60
3175.53 65
3175.66 71
3175.79 76
3175.92 80
3176.04 83
3176.17 83
3176.30 83
3176.43 81
3176.56 78
3176.69 76
3176.82 75
3176.95 75
3177.08 78
3177.21 82
3177.34 88
3177.47 96
3177.60 105
3177.72 114
3177.85 122
3177.98 129
3178.11 134
3178.24 136
3178.37 135
3178.50 132
3178.63 126
3178.76 119
3178.89 112
3179.02 105
3179.15 101
3179.28 98
3179.40 98
3179.53 99
3179.66 101
3179.79 103
3179.92 103
3180.05 100
3180.18 96
3180.31 89
3180.44 83
3180.57 77
3180.70 74
3180.83 73
3180.96 75
3181.09 79
3181.21 85
3181.34 90
3181.47 94
3181.60 96
3181.73 97
3181.86 96
3181.99 95
3182.12 93
3182.25 93
3182.38 94
3182.51 96
3182.64 99
3182.77 101
3182.90 103
3183.03 104
3183.15 102
3183.28 99
3183.41 96
3183.54 94
3183.67 92
3183.80 91
3183.93 92
3184.06 94
3184.19 97
3184.32 101
3184.45 106
3184.58 112
3184.71 120
3184.84 129
3184.97 141
3185.09 153
3185.22 167
3185.35 182
3185.48 195
3185.61 207
3185.74 215
3185.87 220
3186.00 220
3186.13 217
3186.26 211
3186.39 203
3186.52 194
3186.65 184
3186.78 172
3186.91 160
3187.04 146
3187.17 132
3187.29 116
3187.42 101
3187.55 87
3187.68 75
3187.81 66
3187.94 61
3188.07 59
3188.20 59
3188.33 62
3188.46 65
3188.59 68
3188.72 71
3188.85 72
3188.98 71
3189.11 69
3189.24 66
3189.37 61
3189.50 57
3189.62 54
3189.75 54
3189.88 56
3190.01 62
3190.14 71
3190.27 82
3190.40 92
3190.53 100
3190.66 105
3190.79 105
3190.92 101
3191.05 92
3191.18 82
3191.31 71
3191.44 61
3191.57 55
3191.70 52
3191.83 52
3191.96 55
3192.08 57
3192.21 57
3192.34 55
3192.47 50
3192.60 42
3192.73 35
3192.86 29
3192.99 26
3193.12 28
3193.25 33
3193.38 41
3193.51 50
3193.64 58
3193.77 62
3193.90 62
3194.03 59
3194.16 53
3194.29 46
3194.42 40
3194.55 36
3194.68 35
3194.81 37
3194.93 40
3195.06 44
3195.19 48
3195.32 50
3195.45 51
3195.58 50
3195.71 49
3195.84 46
3195.97 41
3196.10 34
3196.23 24
3196.36 13
3196.49 1
3196.62 0
3196.75 0
3196.88 0
3197.01 0
3197.14 0
3197.27 0
3197.40 3
3197.53 10
3197.66 14
3197.79 15
3197.92 13
3198.05 11
3198.18 10
3198.30 13
3198.43 20
3198.56 31
3198.69 44
3198.82 57
3198.95 68
3199.08 76
3199.21 79
3199.34 79
3199.47 74
3199.60 66
3199.73 57
3199.86 47
3199.99 37
3200.12 28
3200.25 22
3200.38 19
3200.51 20
3200.64 25
3200.77 33
3200.90 42
3201.03 52
3201.16 62
3201.29 72
3201.42 80
3201.55 88
3201.68 96
3201.81 103
3201.94 109
3202.07 113
3202.20 114
3202.33 111
3202.45 105
3202.58 96
3202.71 86
3202.84 77
3202.97 71
3203.10 67
3203.23 67
3203.36 70
3203.49 74
3203.62 79
3203.75 84
3203.88 88
3204.01 92
3204.14 96
3204.27 99
3204.40 100
3204.53 100
3204.66 96
3204.79 89
3204.92 80
3205.05 70
3205.18 60
3205.31 54
3205.44 52
3205.57 53
3205.70 58
3205.83 64
3205.96 69
3206.09 71
3206.22 71
3206.35 68
3206.48 63
3206.61 59
3206.74 57
3206.87 58
3207.00 62
3207.13 68
3207.26 74
3207.39 80
3207.52 82
3207.65 80
3207.78 73
3207.91 62
3208.04 48
3208.17 34
3208.30 22
3208.43 14
3208.55 10
3208.68 10
3208.81 12
3208.94 15
3209.07 18
3209.20 18
3209.33 17
3209.46 14
3209.59 11
3209.72 8
3209.85 6
3209.98 5
3210.11 5
3210.24 5
3210.37 5
3210.50 6
3210.63 7
3210.76 7
3210.89 7
3211.02 6
3211.15 4
3211.28 0
3211.41 0
3211.54 0
3211.67 0
3211.80 0
3211.93 0
3212.06 0
3212.19 6
3212.32 16
3212.45 26
3212.58 36
3212.71 44
3212.84 51
3212.97 56
3213.10 58
3213.23 58
3213.36 56
3213.49 52
3213.62 49
3213.75 46
3213.88 44
3214.01 44
3214.14 44
3214.27 46
3214.40 48
3214.53 51
3214.66 55
3214.79 60
3214.92 66
3215.05 74
3215.18 81
3215.31 88
3215.44 91
3215.57 91
3215.70 87
3215.83 80
3215.96 69
3216.09 59
3216.22 49
3216.35 41
3216.48 37
3216.61 35
3216.74 36
3216.87 39
3217.00 41
3217.13 42
3217.26 40
3217.39 37
3217.52 31
3217.65 24
3217.78 18
3217.91 14
3218.04 13
3218.17 15
3218.30 20
3218.43 28
3218.56 37
3218.69 48
3218.82 60
3218.95 72
3219.08 83
3219.21 92
3219.34 99
3219.47 103
3219.60 104
3219.73 103
3219.86 100
3219.99 97
3220.12 95
3220.25 95
3220.38 98
3220.51 104
3220.64 111
3220.77 118
3220.90 124
3221.03 128
3221.16 128
3221.29 124
3221.42 119
3221.55 114
3221.68 110
3221.81 110
3221.94 113
3222.07 119
3222.20 126
3222.33 132
3222.46 134
3222.59 132
3222.72 126
3222.85 114
3222.98 99
3223.11 83
3223.25 67
3223.38 51
3223.51 38
3223.64 28
3223.77 22
3223.90 19
3224.03 20
3224.16 23
3224.29 27
3224.42 31
3224.55 33
3224.68 33
3224.81 29
3224.94 22
3225.07 15
3225.20 9
3225.33 5
3225.46 4
3225.59 5
3225.72 9
3225.85 13
3225.98 17
3226.11 21
3226.24 26
3226.37 31
3226.50 37
3226.63 45
3226.76 53
3226.89 64
3227.02 76
3227.15 90
3227.28 106
3227.41 125
3227.54 146
3227.67 167
3227.80 186
3227.93 201
3228.06 210
3228.19 214
3228.32 213
3228.45 207
3228.58 199
3228.71 192
3228.84 184
3228.97 177
3229.10 168
3229.23 157
3229.37 144
3229.50 129
3229.63 112
3229.76 97
3229.89 85
3230.02 78
3230.15 75
3230.28 78
3230.41 86
3230.54 96
3230.67 108
3230.80 121
3230.93 132
3231.06 141
3231.19 147
3231.32 150
3231.45 149
3231.58 145
3231.71 139
3231.84 132
3231.97 127
3232.10 123
3232.23 122
3232.36 123
3232.49 126
3232.62 129
3232.75 131
3232.88 131
3233.01 129
3233.14 124
3233.27 118
3233.40 112
3233.54 105
3233.67 100
3233.80 95
3233.93 90
3234.06 84
3234.19 78
3234.32 73
3234.45 67
3234.58 64
3234.71 63
3234.84 65
3234.97 72
3235.10 82
3235.23 95
3235.36 109
3235.49 122
3235.62 132
3235.75 139
3235.88 141
3236.01 139
3236.14 132
3236.27 123
3236.40 113
3236.53 103
3236.66 95
3236.79 88
3236.93 84
3237.06 81
3237.19 79
3237.32 77
3237.45 73
3237.58 67
3237.71 59
3237.84 50
3237.97 41
3238.10 32
3238.23 25
3238.36 21
3238.49 19
3238.62 19
3238.75 20
3238.88 21
3239.01 22
3239.14 23
3239.27 24
3239.40 27
3239.53 31
3239.66 38
3239.80 45
3239.93 54
3240.06 62
3240.19 68
3240.32 73
3240.45 77
3240.58 80
3240.71 82
3240.84 82
3240.97 80
3241.10 78
3241.23 74
3241.36 69
3241.49 65
3241.62 61
3241.75 57
3241.88 51
3242.01 44
3242.14 34
3242.28 23
3242.41 11
3242.54 1
3242.67 0
3242.80 0
3242.93 0
3243.06 0
3243.19 5
3243.32 12
3243.45 19
3243.58 24
3243.71 28
3243.84 29
3243.97 30
3244.10 29
3244.23 26
3244.36 21
3244.49 15
3244.63 7
3244.76 0
3244.89 0
3245.02 0
3245.15 0
3245.28 0
3245.41 0
3245.54 0
3245.67 4
3245.80 8
3245.93 10
3246.06 10
3246.19 8
3246.32 6
3246.45 5
3246.58 7
3246.71 11
3246.85 18
3246.98 26
3247.11 36
3247.24 45
3247.37 54
3247.50 61
3247.63 67
3247.76 70
3247.89 72
3248.02 72
3248.15 70
3248.28 68
3248.41 66
3248.54 65
3248.67 65
3248.81 66
3248.94 67
3249.07 67
3249.20 65
3249.33 61
3249.46 55
3249.59 48
3249.72 43
3249.85 40
3249.98 42
3250.11 49
3250.24 60
3250.37 73
3250.50 86
3250.63 96
3250.77 102
3250.90 101
3251.03 95
3251.16 86
3251.29 74
3251.42 62
3251.55 52
3251.68 46
3251.81 43
3251.94 44
3252.07 47
3252.20 52
3252.33 56
3252.46 59
3252.60 61
3252.73 62
3252.86 62
3252.99 62
3253.12 63
3253.25 67
3253.38 74
3253.51 83
3253.64 93
3253.77 103
3253.90 111
3254.03 117
3254.16 119
3254.30 119
3254.43 118
3254.56 118
3254.69 120
3254.82 123
3254.95 126
3255.08 128
3255.21 127
3255.34 122
3255.47 113
3255.60 102
3255.73 91
3255.86 81
3256.00 75
3256.13 72
3256.26 73
3256.39 74
3256.52 76
3256.65 76
3256.78 72
3256.91 65
3257.04 56
3257.17 47
3257.30 40
3257.43 38
3257.57 40
3257.70 48
3257.83 58
3257.96 70
3258.09 81
3258.22 88
3258.35 92
3258.48 92
3258.61 90
3258.74 88
3258.87 85
3259.00 85
3259.14 88
3259.27 93
3259.40 100
3259.53 109
3259.66 118
3259.79 129
3259.92 140
3260.05 150
3260.18 159
3260.31 166
3260.44 170
3260.58 170
3260.71 168
3260.84 162
3260.97 155
3261.10 148
3261.23 140
3261.36 133
3261.49 126
3261.62 119
3261.75 111
3261.88 102
3262.02 92
3262.15 82
3262.28 72
3262.41 64
3262.54 58
3262.67 55
3262.80 54
3262.93 56
3263.06 60
3263.19 65
3263.33 69
3263.46 74
3263.59 78
3263.72 82
3263.85 85
3263.98 88
3264.11 90
3264.24 90
3264.37 88
3264.50 84
3264.63 78
3264.77 71
3264.90 64
3265.03 57
3265.16 52
3265.29 49
3265.42 49
3265.55 52
3265.68 57
3265.81 64
3265.94 72
3266.08 81
3266.21 91
3266.34 100
3266.47 108
3266.60 115
3266.73 120
3266.86 122
3266.99 123
3267.12 121
3267.25 119
3267.39 116
3267.52 114
3267.65 113
3267.78 113
3267.91 113
3268.04 113
3268.17 111
3268.30 106
3268.43 98
3268.57 86
3268.70 72
3268.83 57
3268.96 44
3269.09 34
3269.22 29
3269.35 28
3269.48 32
3269.61 39
3269.75 47
3269.88 56
3270.01 63
3270.14 69
3270.27 73
3270.40 76
3270.53 78
3270.66 81
3270.79 83
3270.93 86
3271.06 90
3271.19 94
3271.32 100
3271.45 106
3271.58 113
3271.71 118
3271.84 123
3271.97 127
3272.11 128
3272.24 127
3272.37 125
3272.50 120
3272.63 114
3272.76 106
3272.89 97
3273.02 88
3273.15 81
3273.29 76
3273.42 74
3273.55 74
3273.68 77
3273.81 80
3273.94 84
3274.07 88
3274.20 91
3274.33 94
3274.47 98
3274.60 101
3274.73 105
3274.86 107
3274.99 109
3275.12 109
3275.25 108
3275.38 106
3275.52 102
3275.65 98
3275.78 94
3275.91 91
3276.04 86
3276.17 81
3276.30 74
3276.43 66
3276.57 57
3276.70 49
3276.83 41
3276.96 35
3277.09 32
3277.22 30
3277.35 29
3277.48 28
3277.62 27
3277.75 23
3277.88 18
3278.01 10
3278.14 1
3278.27 0
3278.40 0
3278.53 0
3278.67 0
3278.80 0
3278.93 0
3279.06 0
3279.19 3
3279.32 13
3279.45 20
3279.58 27
3279.72 32
3279.85 38
3279.98 45
3280.11 56
3280.24 70
3280.37 86
3280.50 104
3280.63 120
3280.77 132
3280.90 138
3281.03 138
3281.16 131
3281.29 120
3281.42 106
3281.55 93
3281.68 81
3281.82 72
3281.95 66
3282.08 61
3282.21 58
3282.34 54
3282.47 49
3282.60 43
3282.74 37
3282.87 32
3283.00 29
3283.13 29
3283.26 33
3283.39 39
3283.52 47
3283.66 56
3283.79 63
3283.92 70
3284.05 74
3284.18 76
3284.31 76
3284.44 75
3284.57 73
3284.71 70
3284.84 65
3284.97 60
3285.10 53
3285.23 45
3285.36 38
3285.49 34
3285.63 32
3285.76 34
3285.89 40
3286.02 47
3286.15 55
3286.28 61
3286.41 65
3286.55 65
3286.68 63
3286.81 59
3286.94 56
3287.07 53
3287.20 53
3287.33 55
3287.47 61
3287.60 69
3287.73 79
3287.86 91
3287.99 105
3288.12 119
3288.25 133
3288.39 148
3288.52 161
3288.65 172
3288.78 182
3288.91 189
3289.04 194
3289.17 196
3289.31 196
3289.44 194
3289.57 189
3289.70 183
3289.83 175
3289.96 167
3290.10 159
3290.23 152
3290.36 145
3290.49 139
3290.62 131
3290.75 122
3290.88 110
3291.02 97
3291.15 83
3291.28 70
3291.41 57
3291.54 47
3291.67 39
3291.80 35
3291.94 34
3292.07 36
3292.20 41
3292.33 47
3292.46 52
3292.59 56
3292.73 57
3292.86 56
3292.99 52
3293.12 48
3293.25 44
3293.38 41
3293.51 40
3293.65 40
3293.78 42
3293.91 43
3294.04 45
3294.17 47
3294.30 49
3294.44 50
3294.57 52
3294.70 54
3294.83 54
3294.96 53
3295.09 50
3295.23 45
3295.36 39
3295.49 33
3295.62 28
3295.75 27
3295.88 30
3296.02 38
3296.15 49
3296.28 64
3296.41 80
3296.54 95
3296.67 108
3296.80 117
3296.94 123
3297.07 124
3297.20 122
3297.33 118
3297.46 111
3297.59 104
3297.73 97
3297.86 93
3297.99 90
3298.12 90
3298.25 91
3298.38 92
3298.52 92
3298.65 89
3298.78 83
3298.91 74
3299.04 63
3299.17 53
3299.31 45
3299.44 42
3299.57 45
3299.70 53
3299.83 65
3299.96 79
3300.10 93
3300.23 105
3300.36 114
3300.49 121
3300.62 126
3300.75 132
3300.89 140
3301.02 149
3301.15 159
3301.28 168
3301.41 174
3301.55 175
3301.68 170
3301.81 161
3301.94 147
3302.07 131
3302.20 114
3302.34 97
3302.47 81
3302.60 66
3302.73 52
3302.86 41
3302.99 32
3303.13 27
3303.26 26
3303.39 29
3303.52 37
3303.65 47
3303.78 59
3303.92 71
3304.05 82
3304.18 90
3304.31 97
3304.44 101
3304.58 106
3304.71 110
3304.84 117
3304.97 125
3305.10 134
3305.23 143
3305.37 152
3305.50 159
3305.63 164
3305.76 168
3305.89 171
3306.03 173
3306.16 174
3306.29 174
3306.42 171
3306.55 167
3306.68 160
3306.82 150
3306.95 139
3307.08 128
3307.21 117
3307.34 108
3307.48 99
3307.61 92
3307.74 85
3307.87 77
3308.00 70
3308.13 61
3308.27 53
3308.40 45
3308.53 38
3308.66 32
3308.79 26
3308.93 20
3309.06 12
3309.19 4
3309.32 0
3309.45 0
3309.59 0
3309.72 0
3309.85 0
3309.98 0
3310.11 0
3310.24 0
3310.38 12
3310.51 24
3310.64 32
3310.77 38
3310.90 39
3311.04 39
3311.17 37
3311.30 37
3311.43 38
3311.56 42
3311.70 49
3311.83 57
3311.96 66
3312.09 73
3312.22 78
3312.36 79
3312.49 77
3312.62 72
3312.75 66
3312.88 58
3313.01 52
3313.15 47
3313.28 45
3313.41 44
3313.54 46
3313.67 49
3313.81 52
3313.94 57
3314.07 62
3314.20 68
3314.33 74
3314.47 81
3314.60 88
3314.73 94
3314.86 99
3314.99 102
3315.13 104
3315.26 106
3315.39 107
3315.52 108
3315.65 109
3315.79 112
3315.92 115
3316.05 120
3316.18 126
3316.31 134
3316.45 143
3316.58 154
3316.71 165
3316.84 175
3316.97 182
3317.11 186
3317.24 186
3317.37 181
3317.50 172
3317.63 160
3317.77 146
3317.90 131
3318.03 117
3318.16 103
3318.30 90
3318.43 79
3318.56 70
3318.69 63
3318.82 59
3318.96 58
3319.09 60
3319.22 64
3319.35 68
3319.48 72
3319.62 74
3319.75 73
3319.88 70
3320.01 64
3320.14 57
3320.28 49
3320.41 43
3320.54 37
3320.67 33
3320.80 30
3320.94 29
3321.07 28
3321.20 27
3321.33 28
3321.47 30
3321.60 33
3321.73 37
3321.86 42
3321.99 46
3322.13 48
3322.26 47
3322.39 44
3322.52 39
3322.65 32
3322.79 26
3322.92 21
3323.05 18
3323.18 19
3323.32 23
3323.45 29
3323.58 37
3323.71 45
3323.84 54
3323.98 62
3324.11 70
3324.24 76
3324.37 81
3324.50 84
3324.64 86
3324.77 86
3324.90 85
3325.03 85
3325.17 85
3325.30 85
3325.43 84
3325.56 83
3325.69 80
3325.83 74
3325.96 67
3326.09 60
3326.22 56
3326.36 56
3326.49 60
3326.62 68
3326.75 78
3326.88 88
3327.02 95
3327.15 98
3327.28 96
3327.41 92
3327.55 87
3327.68 84
3327.81 84
3327.94 89
3328.07 96
3328.21 105
3328.34 112
3328.47 116
3328.60 113
3328.74 105
3328.87 93
3329.00 78
3329.13 62
3329.26 48
3329.40 38
3329.53 31
3329.66 28
3329.79 27
3329.93 28
3330.06 29
3330.19 30
3330.32 31
3330.46 33
3330.59 35
3330.72 40
3330.85 46
3330.98 54
3331.12 63
3331.25 72
3331.38 81
3331.51 88
3331.65 94
3331.78 97
3331.91 99
3332.04 98
3332.18 96
3332.31 93
3332.44 89
3332.57 85
3332.70 81
3332.84 77
3332.97 73
3333.10 70
3333.23 66
3333.37 62
3333.50 58
3333.63 52
3333.76 47
3333.90 42
3334.03 39
3334.16 38
3334.29 38
3334.43 40
3334.56 42
3334.69 45
3334.82 47
3334.96 48
3335.09 50
3335.22 52
3335.35 54
3335.48 57
3335.62 60
3335.75 64
3335.88 68
3336.01 71
3336.15 73
3336.28 74
3336.41 74
3336.54 72
3336.68 70
3336.81 67
3336.94 66
3337.07 64
3337.21 63
3337.34 60
3337.47 55
3337.60 48
3337.74 38
3337.87 26
3338.00 15
3338.13 7
3338.27 1
3338.40 0
3338.53 0
3338.66 0
3338.80 0
3338.93 0
3339.06 0
3339.19 0
3339.33 0
3339.46 0
3339.59 0
3339.72 1
3339.86 8
3339.99 16
3340.12 23
3340.25 29
3340.39 32
3340.52 33
3340.65 32
3340.78 30
3340.92 29
3341.05 30
3341.18 34
3341.31 40
3341.45 49
3341.58 60
3341.71 72
3341.84 86
3341.98 100
3342.11 114
3342.24 127
3342.37 137
3342.51 144
3342.64 148
3342.77 148
3342.90 144
3343.04 139
3343.17 131
3343.30 123
3343.43 114
3343.57 105
3343.70 97
3343.83 91
3343.96 87
3344.10 84
3344.23 83
3344.36 82
3344.49 81
3344.63 79
3344.76 76
3344.89 74
3345.02 72
3345.16 73
3345.29 76
3345.42 81
3345.55 88
3345.69 95
3345.82 102
3345.95 107
3346.09 111
3346.22 113
3346.35 113
3346.48 112
3346.62 110
3346.75 106
3346.88 100
3347.01 92
3347.15 83
3347.28 72
3347.41 63
3347.54 55
3347.68 50
3347.81 47
3347.94 48
3348.07 49
3348.21 52
3348.34 54
3348.47 55
3348.61 54
3348.74 53
3348.87 52
3349.00 50
3349.14 49
3349.27 50
3349.40 51
3349.53 54
3349.67 59
3349.80 64
3349.93 72
3350.06 80
3350.20 88
3350.33 96
3350.46 102
3350.60 105
3350.73 105
3350.86 102
3350.99 96
3351.13 88
3351.26 80
3351.39 74
3351.52 71
3351.66 73
3351.79 79
3351.92 89
3352.06 100
3352.19 110
3352.32 117
3352.45 120
3352.59 118
3352.72 112
3352.85 104
3352.98 97
3353.12 91
3353.25 89
3353.38 92
3353.52 99
3353.65 109
3353.78 120
3353.91 131
3354.05 140
3354.18 145
3354.31 145
3354.44 140
3354.58 131
3354.71 119
3354.84 106
3354.98 92
3355.11 80
3355.24 71
3355.37 64
3355.51 60
3355.64 57
3355.77 56
3355.91 54
3356.04 52
3356.17 49
3356.30 46
3356.44 43
3356.57 40
3356.70 37
3356.84 35
3356.97 32
3357.10 30
3357.23 27
3357.37 25
3357.50 24
3357.63 24
3357.76 26
3357.90 29
3358.03 34
3358.16 40
3358.30 47
3358.43 53
3358.56 58
3358.69 64
3358.83 69
3358.96 75
3359.09 80
3359.23 84
3359.36 86
3359.49 88
3359.62 87
3359.76 86
3359.89 83
3360.02 81
3360.16 79
3360.29 78
3360.42 79
3360.56 81
3360.69 84
3360.82 87
3360.95 92
3361.09 97
3361.22 101
3361.35 104
3361.49 106
3361.62 106
3361.75 105
3361.88 102
3362.02 98
3362.15 94
3362.28 89
3362.42 84
3362.55 80
3362.68 77
3362.81 73
3362.95 69
3363.08 64
3363.21 57
3363.35 49
3363.48 40
3363.61 31
3363.75 21
3363.88 13
3364.01 5
3364.14 0
3364.28 0
3364.41 0
3364.54 0
3364.68 0
3364.81 0
3364.94 0
3365.08 0
3365.21 2
3365.34 15
3365.47 28
3365.61 40
3365.74 49
3365.87 55
3366.01 57
3366.14 56
3366.27 52
3366.41 48
3366.54 43
3366.67 39
3366.80 37
3366.94 38
3367.07 43
3367.20 50
3367.34 60
3367.47 71
3367.60 81
3367.74 91
3367.87 100
3368.00 108
3368.13 115
3368.27 123
3368.40 130
3368.53 137
3368.67 143
3368.80 146
3368.93 147
3369.07 144
3369.20 139
3369.33 133
3369.47 127
3369.60 122
3369.73 120
3369.86 121
3370.00 125
3370.13 130
3370.26 136
3370.40 140
3370.53 143
3370.66 142
3370.80 138
3370.93 132
3371.06 124
3371.20 115
3371.33 106
3371.46 99
3371.59 93
3371.73 89
3371.86 88
3371.99 87
3372.13 87
3372.26 88
3372.39 88
3372.53 88
3372.66 89
3372.79 91
3372.93 96
3373.06 104
3373.19 115
3373.33 127
3373.46 140
3373.59 151
3373.72 158
3373.86 160
3373.99 156
3374.12 148
3374.26 138
3374.39 126
3374.52 115
3374.66 106
3374.79 100
3374.92 96
3375.06 94
3375.19 93
3375.32 93
3375.46 94
3375.59 97
3375.72 100
3375.86 105
3375.99 111
3376.12 118
3376.26 125
3376.39 133
3376.52 141
3376.65 148
3376.79 155
3376.92 161
3377.05 164
3377.19 165
3377.32 163
3377.45 159
3377.59 154
3377.72 148
3377.85 143
3377.99 140
3378.12 137
3378.25 133
3378.39 129
3378.52 122
3378.65 114
3378.79 104
3378.92 93
3379.05 83
3379.19 75
3379.32 68
3379.45 64
3379.59 63
3379.72 66
3379.85 71
3379.99 78
3380.12 86
3380.25 95
3380.39 101
3380.52 106
3380.65 107
3380.79 105
3380.92 101
3381.05 94
3381.19 87
3381.32 79
3381.45 72
3381.59 65
3381.72 61
3381.85 58
3381.99 58
3382.12 59
3382.25 62
3382.39 65
3382.52 69
3382.65 72
3382.79 73
3382.92 72
3383.05 69
3383.19 64
3383.32 57
3383.45 50
3383.59 45
3383.72 41
3383.85 41
3383.99 43
3384.12 49
3384.25 57
3384.39 67
3384.52 78
3384.65 89
3384.79 100
3384.92 110
3385.05 119
3385.19 127
3385.32 131
3385.45 133
3385.59 131
3385.72 126
3385.85 118
3385.99 110
3386.12 102
3386.25 94
3386.39 89
3386.52 86
3386.65 85
3386.79 85
3386.92 86
3387.05 86
3387.19 84
3387.32 79
3387.45 71
3387.59 58
3387.72 41
3387.85 23
3387.99 6
3388.12 0
3388.25 0
3388.39 0
3388.52 0
3388.65 0
3388.79 0
3388.92 0
3389.06 0
3389.19 9
3389.32 17
3389.46 25
3389.59 31
3389.72 35
3389.86 38
3389.99 40
3390.12 42
3390.26 43
3390.39 46
3390.52 50
3390.66 55
3390.79 62
3390.92 70
3391.06 79
3391.19 86
3391.32 92
3391.46 95
3391.59 95
3391.72 91
3391.86 84
3391.99 75
3392.13 66
3392.26 57
3392.39 48
3392.53 39
3392.66 31
3392.79 22
3392.93 14
3393.06 6
3393.19 0
3393.33 0
3393.46 0
3393.59 0
3393.73 2
3393.86 7
3394.00 11
3394.13 14
3394.26 15
3394.40 15
3394.53 17
3394.66 22
3394.80 30
3394.93 43
3395.06 59
3395.20 75
3395.33 90
3395.46 101
3395.60 109
3395.73 113
3395.87 116
3396.00 118
3396.13 120
3396.27 123
3396.40 126
3396.53 129
3396.67 129
3396.80 127
3396.93 122
3397.07 113
3397.20 103
3397.33 93
3397.47 83
3397.60 75
3397.74 68
3397.87 63
3398.00 58
3398.14 54
3398.27 49
3398.40 44
3398.54 39
3398.67 35
3398.80 32
3398.94 29
3399.07 28
3399.21 29
3399.34 29
3399.47 31
3399.61 33
3399.74 36
3399.87 40
3400.01 44
3400.14 49
3400.28 54
3400.41 56
3400.54 57
3400.68 55
3400.81 51
3400.94 46
3401.08 42
3401.21 40
3401.34 42
3401.48 46
3401.61 53
3401.75 60
3401.88 67
3402.01 72
3402.15 74
3402.28 74
3402.41 72
3402.55 69
3402.68 66
3402.82 63
3402.95 61
3403.08 59
3403.22 59
3403.35 60
3403.48 61
3403.62 64
3403.75 68
3403.89 71
3404.02 74
3404.15 75
3404.29 74
3404.42 72
3404.55 68
3404.69 63
3404.82 60
3404.96 57
3405.09 56
3405.22 56
3405.36 55
3405.49 54
3405.62 53
3405.76 51
3405.89 50
3406.03 50
3406.16 55
3406.29 63
3406.43 74
3406.56 88
3406.69 100
3406.83 110
3406.96 116
3407.10 117
3407.23 113
3407.36 106
3407.50 98
3407.63 91
3407.77 85
3407.90 82
3408.03 80
3408.17 79
3408.30 78
3408.43 77
3408.57 77
3408.70 78
3408.84 81
3408.97 84
3409.10 87
3409.24 90
3409.37 90
3409.51 87
3409.64 80
3409.77 70
3409.91 59
3410.04 50
3410.17 43
3410.31 39
3410.44 40
3410.58 43
3410.71 48
3410.84 53
3410.98 58
3411.11 61
3411.25 63
3411.38 64
3411.51 64
3411.65 64
3411.78 63
3411.92 62
3412.05 60
3412.18 57
3412.32 53
3412.45 49
3412.58 45
3412.72 41
3412.85 38
3412.99 34
3413.12 29
3413.25 23
3413.39 15
3413.52 5
3413.66 0
3413.79 0
3413.92 0
3414.06 0
3414.19 0
3414.33 0
3414.46 0
3414.59 0
3414.73 8
3414.86 21
3415.00 34
3415.13 46
3415.26 57
3415.40 67
3415.53 74
3415.67 79
3415.80 80
3415.93 78
3416.07 74
3416.20 68
3416.34 63
3416.47 59
3416.60 56
3416.74 55
3416.87 56
3417.01 56
3417.14 57
3417.27 58
3417.41 58
3417.54 59
3417.68 61
3417.81 63
3417.94 66
3418.08 67
3418.21 68
3418.35 67
3418.48 64
3418.61 61
3418.75 59
3418.88 58
3419.02 61
3419.15 65
3419.28 73
3419.42 81
3419.55 90
3419.69 98
3419.82 104
3419.95 107
3420.09 108
3420.22 107
3420.36 105
3420.49 103
3420.62 101
3420.76 98
3420.89 96
3421.03 92
3421.16 85
3421.30 77
3421.43 66
3421.56 54
3421.70 43
3421.83 32
3421.97 23
3422.10 16
3422.23 13
3422.37 13
3422.50 14
3422.64 16
3422.77 19
3422.90 21
3423.04 23
3423.17 25
3423.31 28
3423.44 34
3423.58 43
3423.71 55
3423.84 67
3423.98 78
3424.11 86
3424.25 89
3424.38 86
3424.51 79
3424.65 70
3424.78 61
3424.92 54
3425.05 53
3425.19 56
3425.32 63
3425.45 73
3425.59 84
3425.72 93
3425.86 99
3425.99 103
3426.12 104
3426.26 104
3426.39 104
3426.53 105
3426.66 108
3426.80 111
3426.93 113
3427.06 114
3427.20 113
3427.33 108
3427.47 101
3427.60 92
3427.73 83
3427.87 73
3428.00 64
3428.14 55
3428.27 46
3428.41 36
3428.54 27
3428.67 18
3428.81 10
3428.94 5
3429.08 3
3429.21 4
3429.35 8
3429.48 13
3429.61 17
3429.75 20
3429.88 21
3430.02 20
3430.15 20
3430.29 21
3430.42 26
3430.55 35
3430.69 48
3430.82 63
3430.96 77
3431.09 89
3431.23 96
3431.36 98
3431.49 94
3431.63 88
3431.76 80
3431.90 74
3432.03 71
3432.17 71
3432.30 74
3432.43 78
3432.57 82
3432.70 85
3432.84 85
3432.97 83
3433.11 79
3433.24 73
3433.37 67
3433.51 59
3433.64 52
3433.78 44
3433.91 35
3434.05 25
3434.18 13
3434.31 1
3434.45 0
3434.58 0
3434.72 0
3434.85 0
3434.99 0
3435.12 0
3435.26 0
3435.39 0
3435.52 13
3435.66 28
3435.79 43
3435.93 55
3436.06 66
3436.20 74
3436.33 80
3436.46 85
3436.60 89
3436.73 94
3436.87 99
3437.00 102
3437.14 105
3437.27 104
3437.41 102
3437.54 96
3437.67 89
3437.81 80
3437.94 72
3438.08 64
3438.21 59
3438.35 57
3438.48 57
3438.62 60
3438.75 66
3438.88 73
3439.02 82
3439.15 92
3439.29 101
3439.42 111
3439.56 121
3439.69 129
3439.83 136
3439.96 139
3440.09 140
3440.23 136
3440.36 128
3440.50 117
3440.63 104
3440.77 91
3440.90 79
3441.04 68
3441.17 58
3441.30 49
3441.44 40
3441.57 30
3441.71 20
3441.84 10
3441.98 2
3442.11 0
3442.25 0
3442.38 0
3442.51 3
3442.65 10
3442.78 18
3442.92 25
3443.05 29
3443.19 31
3443.32 29
3443.46 25
3443.59 19
3443.73 12
3443.86 5
3443.99 1
3444.13 0
3444.26 0
3444.40 0
3444.53 1
3444.67 3
3444.80 3
3444.94 2
3445.07 0
3445.21 0
3445.34 0
3445.47 0
3445.61 0
3445.74 2
3445.88 8
3446.01 14
3446.15 21
3446.28 27
3446.42 33
3446.55 39
3446.69 45
3446.82 52
3446.96 63
3447.09 78
3447.22 98
3447.36 120
3447.49 142
3447.63 163
3447.76 177
3447.90 184
3448.03 182
3448.17 173
3448.30 159
3448.44 143
3448.57 128
3448.71 115
3448.84 106
3448.97 100
3449.11 98
3449.24 99
3449.38 101
3449.51 105
3449.65 110
3449.78 114
3449.92 118
3450.05 120
3450.19 121
3450.32 120
3450.46 119
3450.59 119
3450.72 120
3450.86 122
3450.99 125
3451.13 129
3451.26 132
3451.40 134
3451.53 136
3451.67 136
3451.80 137
3451.94 138
3452.07 139
3452.21 140
3452.34 140
3452.48 138
3452.61 136
3452.75 132
3452.88 129
3453.01 127
3453.15 128
3453.28 131
3453.42 135
3453.55 138
3453.69 138
3453.82 134
3453.96 126
3454.09 117
3454.23 109
3454.36 105
3454.50 105
3454.63 112
3454.77 123
3454.90 137
3455.04 152
3455.17 166
3455.31 179
3455.44 191
3455.57 202
3455.71 214
3455.84 226
3455.98 238
3456.11 249
3456.25 258
3456.38 265
3456.52 269
3456.65 272
3456.79 275
3456.92 280
3457.06 286
3457.19 295
3457.33 305
3457.46 315
3457.60 321
3457.73 323
3457.87 320
3458.00 311
3458.14 298
3458.27 284
3458.41 272
3458.54 262
3458.67 256
3458.81 253
3458.94 252
3459.08 251
3459.21 248
3459.35 242
3459.48 234
3459.62 223
3459.75 211
3459.89 198
3460.02 185
3460.16 172
3460.29 160
3460.43 147
3460.56 133
3460.70 120
3460.83 108
3460.97 98
3461.10 93
3461.24 91
3461.37 94
3461.51 100
3461.64 108
3461.78 117
3461.91 125
3462.05 129
3462.18 131
3462.32 131
3462.45 129
3462.59 127
3462.72 125
3462.86 123
3462.99 122
3463.13 122
3463.26 121
3463.40 118
3463.53 115
3463.67 110
3463.80 105
3463.94 99
3464.07 93
3464.20 88
3464.34 85
3464.47 84
3464.61 86
3464.74 90
3464.88 95
3465.01 103
3465.15 110
3465.28 118
3465.42 125
3465.55 131
3465.69 136
3465.82 140
3465.96 143
3466.09 145
3466.23 147
3466.36 147
3466.50 145
3466.63 140
3466.77 134
3466.90 125
3467.04 114
3467.17 102
3467.31 89
3467.44 74
3467.58 59
3467.71 44
3467.85 29
3467.98 16
3468.12 4
3468.25 0
3468.39 0
3468.52 0
3468.66 0
3468.79 0
3468.93 0
3469.06 0
3469.20 0
3469.33 0
3469.47 5
3469.60 10
3469.74 15
3469.87 19
3470.01 22
3470.14 25
3470.28 27
3470.41 30
3470.55 34
3470.68 39
3470.82 45
3470.95 52
3471.09 58
3471.22 62
3471.36 64
3471.50 63
3471.63 60
3471.77 56
3471.90 52
3472.04 50
3472.17 52
3472.31 56
3472.44 64
3472.58 72
3472.71 79
3472.85 83
3472.98 84
3473.12 81
3473.25 75
3473.39 69
3473.52 64
3473.66 61
3473.79 60
3473.93 61
3474.06 63
3474.20 64
3474.33 63
3474.47 59
3474.60 54
3474.74 48
3474.87 43
3475.01 39
3475.14 38
3475.28 39
3475.41 44
3475.55 52
3475.68 61
3475.82 70
3475.95 78
3476.09 83
3476.22 86
3476.36 84
3476.49 78
3476.63 69
3476.77 57
3476.90 44
3477.04 31
3477.17 19
3477.31 9
3477.44 2
3477.58 0
3477.71 0
3477.85 2
3477.98 10
3478.12 20
3478.25 34
3478.39 50
3478.52 67
3478.66 82
3478.79 96
3478.93 107
3479.06 113
3479.20 115
3479.33 112
3479.47 107
3479.60 99
3479.74 90
3479.87 81
3480.01 74
3480.15 70
3480.28 68
3480.42 68
3480.55 70
3480.69 72
3480.82 72
3480.96 69
3481.09 62
3481.23 51
3481.36 37
3481.50 24
3481.63 14
3481.77 10
3481.90 12
3482.04 20
3482.17 35
3482.31 52
3482.44 69
3482.58 83
3482.72 93
3482.85 98
3482.99 98
3483.12 96
3483.26 92
3483.39 89
3483.53 89
3483.66 92
3483.80 97
3483.93 104
3484.07 112
3484.20 118
3484.34 122
3484.47 122
3484.61 120
3484.75 115
3484.88 109
3485.02 101
3485.15 93
3485.29 84
3485.42 74
3485.56 63
3485.69 51
3485.83 38
3485.96 26
3486.10 16
3486.23 7
3486.37 1
3486.50 0
3486.64 0
3486.78 0
3486.91 0
3487.05 0
3487.18 0
3487.32 0
3487.45 0
3487.59 0
3487.72 5
3487.86 18
3487.99 34
3488.13 51
3488.26 68
3488.40 83
3488.54 95
3488.67 103
3488.81 106
3488.94 105
3489.08 101
3489.21 93
3489.35 83
3489.48 71
3489.62 60
3489.75 51
3489.89 43
3490.03 39
3490.16 38
3490.30 41
3490.43 46
3490.57 53
3490.70 61
3490.84 66
3490.97 70
3491.11 71
3491.24 70
3491.38 67
3491.51 64
3491.65 61
3491.79 59
3491.92 60
3492.06 63
3492.19 69
3492.33 77
3492.46 87
3492.60 96
3492.73 104
3492.87 109
3493.01 112
3493.14 113
3493.28 111
3493.41 109
3493.55 107
3493.68 105
3493.82 105
3493.95 104
3494.09 103
3494.22 102
3494.36 102
3494.50 104
3494.63 108
3494.77 116
3494.90 125
3495.04 135
3495.17 144
3495.31 149
3495.44 150
3495.58 146
3495.72 140
3495.85 132
3495.99 125
3496.12 119
3496.26 116
3496.39 113
3496.53 111
3496.66 107
3496.80 102
3496.94 95
3497.07 87
3497.21 78
3497.34 69
3497.48 63
3497.61 59
3497.75 58
3497.88 61
3498.02 66
3498.16 72
3498.29 78
3498.43 82
3498.56 82
3498.70 79
3498.83 72
3498.97 62
3499.11 50
3499.24 38
3499.38 28
3499.51 18
3499.65 10
3499.78 3
3499.92 0
3500.05 0
3500.19 0
3500.33 0
3500.46 0
3500.60 0
3500.73 5
3500.87 16
3501.00 27
3501.14 39
3501.28 50
3501.41 59
3501.55 65
3501.68 68
3501.82 69
3501.95 68
3502.09 65
3502.22 60
3502.36 54
3502.50 47
3502.63 40
3502.77 34
3502.90 30
3503.04 28
3503.17 30
3503.31 35
3503.45 43
3503.58 53
3503.72 64
3503.85 74
3503.99 84
3504.12 93
3504.26 101
3504.40 108
3504.53 113
3504.67 116
3504.80 118
3504.94 117
3505.07 116
3505.21 113
3505.35 110
3505.48 108
3505.62 106
3505.75 105
3505.89 105
3506.02 104
3506.16 103
3506.30 99
3506.43 94
3506.57 85
3506.70 74
3506.84 61
3506.97 47
3507.11 34
3507.25 24
3507.38 18
3507.52 17
3507.65 21
3507.79 29
3507.93 39
3508.06 51
3508.20 60
3508.33 67
3508.47 71
3508.60 73
3508.74 71
3508.88 69
3509.01 65
3509.15 62
3509.28 58
3509.42 54
3509.55 49
3509.69 45
3509.83 41
3509.96 38
3510.10 36
3510.23 36
3510.37 37
3510.51 38
3510.64 40
3510.78 39
3510.91 37
3511.05 32
3511.18 24
3511.32 15
3511.46 6
3511.59 0
3511.73 0
3511.86 0
3512.00 0
3512.14 0
3512.27 0
3512.41 0
3512.54 0
3512.68 4
3512.82 11
3512.95 15
3513.09 16
3513.22 14
3513.36 12
3513.49 10
3513.63 10
3513.77 13
3513.90 18
3514.04 25
3514.17 31
3514.31 35
3514.45 36
3514.58 35
3514.72 33
3514.85 32
3514.99 34
3515.13 40
3515.26 48
3515.40 57
3515.53 64
3515.67 67
3515.81 66
3515.94 60
3516.08 51
3516.21 40
3516.35 29
3516.48 20
3516.62 14
3516.76 11
3516.89 12
3517.03 15
3517.16 19
3517.30 25
3517.44 30
3517.57 34
3517.71 36
3517.84 38
3517.98 38
3518.12 38
3518.25 38
3518.39 39
3518.52 42
3518.66 47
3518.80 51
3518.93 55
3519.07 59
3519.20 61
3519.34 62
3519.48 62
3519.61 61
3519.75 61
3519.88 60
3520.02 60
3520.16 60
3520.29 58
3520.43 56
3520.56 53
3520.70 50
3520.84 48
3520.97 45
3521.11 44
3521.24 44
3521.38 44
3521.52 44
3521.65 43
3521.79 43
3521.92 42
3522.06 43
3522.20 45
3522.33 50
3522.47 56
3522.61 64
3522.74 74
3522.88 84
3523.01 94
3523.15 102
3523.29 110
3523.42 115
3523.56 118
3523.69 119
3523.83 117
3523.97 112
3524.10 106
3524.24 99
3524.37 91
3524.51 85
3524.65 81
3524.78 79
3524.92 79
3525.05 80
3525.19 82
3525.33 82
3525.46 81
3525.60 78
3525.74 73
3525.87 67
3526.01 60
3526.14 54
3526.28 48
3526.42 43
3526.55 37
3526.69 32
3526.82 26
3526.96 19
3527.10 12
3527.23 6
3527.37 0
3527.51 0
3527.64 0
3527.78 0
3527.91 0
3528.05 1
3528.19 9
3528.32 20
3528.46 34
3528.59 49
3528.73 64
3528.87 79
3529.00 91
3529.14 99
3529.28 102
3529.41 101
3529.55 96
3529.68 88
3529.82 78
3529.96 67
3530.09 55
3530.23 43
3530.37 32
3530.50 20
3530.64 10
3530.77 3
3530.91 0
3531.05 0
3531.18 0
3531.32 0
3531.46 5
3531.59 9
3531.73 13
3531.86 15
3532.00 16
3532.14 15
3532.27 13
3532.41 10
3532.55 6
3532.68 2
3532.82 0
3532.95 0
3533.09 0
3533.23 0
3533.36 1
3533.50 6
3533.64 13
3533.77 18
3533.91 21
3534.04 20
3534.18 16
3534.32 9
3534.45 0
3534.59 0
3534.73 0
3534.86 0
3535.00 0
3535.13 0
3535.27 0
3535.41 2
3535.54 13
3535.68 26
3535.82 38
3535.95 49
3536.09 58
3536.23 66
3536.36 71
3536.50 75
3536.63 76
3536.77 76
3536.91 75
3537.04 75
3537.18 77
3537.32 82
3537.45 89
3537.59 98
3537.72 108
3537.86 118
3538.00 125
3538.13 128
3538.27 126
3538.41 119
3538.54 109
3538.68 95
3538.82 81
3538.95 67
3539.09 55
3539.22 45
3539.36 39
3539.50 37
3539.63 37
3539.77 39
3539.91 43
3540.04 50
3540.18 58
3540.32 69
3540.45 83
3540.59 99
3540.73 116
3540.86 132
3541.00 145
3541.13 154
3541.27 157
3541.41 154
3541.54 147
3541.68 138
3541.82 129
3541.95 122
3542.09 118
3542.23 116
3542.36 114
3542.50 111
3542.64 105
3542.77 94
3542.91 80
3543.04 62
3543.18 43
3543.32 26
3543.45 11
3543.59 0
3543.73 0
3543.86 0
3544.00 0
3544.14 0
3544.27 0
3544.41 0
3544.55 0
3544.68 0
3544.82 0
3544.96 0
3545.09 6
3545.23 17
3545.37 31
3545.50 48
3545.64 64
3545.77 77
3545.91 85
3546.05 87
3546.18 84
3546.32 77
3546.46 69
3546.59 61
3546.73 56
3546.87 55
3547.00 58
3547.14 65
3547.28 74
3547.41 84
3547.55 92
3547.69 99
3547.82 102
3547.96 102
3548.10 99
3548.23 93
3548.37 86
3548.51 78
3548.64 71
3548.78 64
3548.92 59
3549.05 55
3549.19 54
3549.32 53
3549.46 55
3549.60 59
3549.73 64
3549.87 71
3550.01 77
3550.14 82
3550.28 85
3550.42 85
3550.55 81
3550.69 75
3550.83 69
3550.96 63
3551.10 61
3551.24 62
3551.37 67
3551.51 74
3551.65 81
3551.78 85
3551.92 86
3552.06 82
3552.19 75
3552.33 65
3552.47 54
3552.60 43
3552.74 34
3552.88 25
3553.01 18
3553.15 13
3553.29 9
3553.42 6
3553.56 5
3553.70 6
3553.83 8
3553.97 10
3554.11 12
3554.24 14
3554.38 15
3554.52 16
3554.65 15
3554.79 13
3554.93 10
3555.06 7
3555.20 3
3555.34 0
3555.47 0
3555.61 0
3555.75 0
3555.88 0
3556.02 0
3556.16 0
3556.29 0
3556.43 1
3556.57 9
3556.70 17
3556.84 26
3556.98 33
3557.11 37
3557.25 38
3557.39 36
3557.52 31
3557.66 24
3557.80 15
3557.93 8
3558.07 2
3558.21 0
3558.34 0
3558.48 0
3558.62 1
3558.76 4
3558.89 6
3559.03 7
3559.17 7
3559.30 4
3559.44 0
3559.58 0
3559.71 0
3559.85 0
3559.99 0
3560.12 0
3560.26 4
3560.40 10
3560.53 15
3560.67 19
3560.81 22
3560.94 25
3561.08 28
3561.22 32
3561.35 36
3561.49 39
3561.63 41
3561.76 40
3561.90 37
3562.04 30
3562.18 22
3562.31 15
3562.45 9
3562.59 6
3562.72 5
3562.86 7
3563.00 11
3563.13 16
3563.27 20
3563.41 23
3563.54 24
3563.68 24
3563.82 22
3563.95 17
3564.09 12
3564.23 5
3564.36 0
3564.50 0
3564.64 0
3564.78 0
3564.91 0
3565.05 6
3565.19 15
3565.32 24
3565.46 33
3565.60 40
3565.73 46
3565.87 50
3566.01 53
3566.14 55
3566.28 56
3566.42 57
3566.56 58
3566.69 58
3566.83 56
3566.97 53
3567.10 48
3567.24 42
3567.38 36
3567.51 32
3567.65 30
3567.79 31
3567.92 34
3568.06 40
3568.20 47
3568.34 53
3568.47 59
3568.61 61
3568.75 60
3568.88 55
3569.02 47
3569.16 36
3569.29 24
3569.43 14
3569.57 7
3569.70 4
3569.84 5
3569.98 11
3570.12 20
3570.25 30
3570.39 40
3570.53 48
3570.66 54
3570.80 57
3570.94 58
3571.07 57
3571.21 55
3571.35 53
3571.49 50
3571.62 47
3571.76 44
3571.90 42
3572.03 40
3572.17 38
3572.31 37
3572.44 35
3572.58 34
3572.72 32
3572.86 29
3572.99 28
3573.13 28
3573.27 31
3573.40 36
3573.54 44
3573.68 52
3573.82 60
3573.95 65
3574.09 67
3574.23 66
3574.36 62
3574.50 57
3574.64 52
3574.77 51
3574.91 52
3575.05 57
3575.19 64
3575.32 71
3575.46 77
3575.60 80
3575.73 82
3575.87 82
3576.01 81
3576.15 81
3576.28 80
3576.42 78
3576.56 75
3576.69 69
3576.83 61
3576.97 51
3577.11 40
3577.24 31
3577.38 25
3577.52 22
3577.65 23
3577.79 27
3577.93 33
3578.07 41
3578.20 50
3578.34 60
3578.48 71
3578.61 81
3578.75 91
3578.89 100
3579.03 108
3579.16 114
3579.30 118
3579.44 120
3579.57 121
3579.71 120
3579.85 117
3579.99 114
3580.12 109
3580.26 102
3580.40 95
3580.53 88
3580.67 81
3580.81 73
3580.95 67
3581.08 62
3581.22 59
3581.36 58
3581.49 59
3581.63 60
3581.77 62
3581.91 63
3582.04 61
3582.18 56
3582.32 47
3582.45 34
3582.59 19
3582.73 3
3582.87 0
3583.00 0
3583.14 0
3583.28 0
3583.42 0
3583.55 0
3583.69 0
3583.83 0
3583.96 17
3584.10 38
3584.24 56
3584.38 70
3584.51 79
3584.65 82
3584.79 81
3584.93 75
3585.06 68
3585.20 60
3585.34 53
3585.47 50
3585.61 49
3585.75 51
3585.89 55
3586.02 61
3586.16 66
3586.30 71
3586.44 74
3586.57 74
3586.71 73
3586.85 71
3586.98 69
3587.12 67
3587.26 68
3587.40 72
3587.53 80
3587.67 90
3587.81 102
3587.95 114
3588.08 126
3588.22 135
3588.36 143
3588.49 149
3588.63 153
3588.77 157
3588.91 159
3589.04 159
3589.18 157
3589.32 152
3589.46 144
3589.59 134
3589.73 121
3589.87 107
3590.01 94
3590.14 83
3590.28 73
3590.42 66
3590.56 60
3590.69 55
3590.83 50
3590.97 44
3591.10 38
3591.24 32
3591.38 27
3591.52 23
3591.65 20
3591.79 18
3591.93 15
3592.07 13
3592.20 10
3592.34 7
3592.48 3
3592.62 0
3592.75 0
3592.89 1
3593.03 7
3593.17 16
3593.30 28
3593.44 42
3593.58 58
3593.72 74
3593.85 89
3593.99 103
3594.13 114
3594.27 123
3594.40 130
3594.54 135
3594.68 136
3594.82 135
3594.95 129
3595.09 120
3595.23 108
3595.36 95
3595.50 81
3595.64 70
3595.78 61
3595.91 56
3596.05 55
3596.19 56
3596.33 58
3596.46 60
3596.60 61
3596.74 62
3596.88 61
3597.01 61
3597.15 60
3597.29 60
3597.43 60
3597.56 61
3597.70 63
3597.84 65
3597.98 68
3598.11 71
3598.25 74
3598.39 78
3598.53 81
3598.66 84
3598.80 86
3598.94 87
3599.08 86
3599.21 83
3599.35 80
3599.49 77
3599.63 76
3599.77 76
3599.90 79
3600.04 82
3600.18 86
3600.32 88
3600.45 88
3600.59 87
3600.73 83
3600.87 80
3601.00 77
3601.14 74
3601.28 73
3601.42 72
3601.55 69
3601.69 65
3601.83 59
3601.97 53
3602.10 47
3602.24 44
3602.38 43
3602.52 46
3602.65 52
3602.79 59
3602.93 67
3603.07 75
3603.20 81
3603.34 87
3603.48 91
3603.62 93
3603.76 95
3603.89 97
3604.03 98
3604.17 100
3604.31 102
3604.44 103
3604.58 102
3604.72 98
3604.86 92
3604.99 85
3605.13 78
3605.27 72
3605.41 70
3605.54 71
3605.68 76
3605.82 83
3605.96 92
3606.10 101
3606.23 108
3606.37 115
3606.51 121
3606.65 128
3606.78 135
3606.92 143
3607.06 151
3607.20 159
3607.33 164
3607.47 167
3607.61 164
3607.75 157
3607.89 145
3608.02 131
3608.16 116
3608.30 102
3608.44 92
3608.57 85
3608.71 83
3608.85 84
3608.99 87
3609.12 90
3609.26 93
3609.40 93
3609.54 91
3609.68 86
3609.81 79
3609.95 71
3610.09 63
3610.23 55
3610.36 50
3610.50 49
3610.64 51
3610.78 56
3610.92 64
3611.05 74
3611.19 85
3611.33 96
3611.47 109
3611.60 121
3611.74 134
3611.88 145
3612.02 155
3612.16 162
3612.29 165
3612.43 163
3612.57 159
3612.71 152
3612.84 143
3612.98 134
3613.12 124
3613.26 114
3613.40 104
3613.53 96
3613.67 90
3613.81 86
3613.95 86
3614.08 90
3614.22 95
3614.36 101
3614.50 105
3614.64 107
3614.77 105
3614.91 99
3615.05 90
3615.19 79
3615.33 69
3615.46 61
3615.60 55
3615.74 54
3615.88 55
3616.01 59
3616.15 66
3616.29 73
3616.43 81
3616.57 87
3616.70 91
3616.84 94
3616.98 94
3617.12 92
3617.26 88
3617.39 83
3617.53 76
3617.67 68
3617.81 58
3617.94 48
3618.08 37
3618.22 27
3618.36 18
3618.50 12
3618.63 9
3618.77 9
3618.91 11
3619.05 14
3619.19 17
3619.32 18
3619.46 16
3619.60 12
3619.74 6
3619.88 0
3620.01 0
3620.15 0
3620.29 0
3620.43 0
3620.57 0
3620.70 0
3620.84 0
3620.98 0
3621.12 0
3621.26 2
3621.39 7
3621.53 15
3621.67 26
3621.81 37
3621.94 48
3622.08 57
3622.22 62
3622.36 64
3622.50 62
3622.63 59
3622.77 56
3622.91 53
3623.05 50
3623.19 49
3623.32 47
3623.46 44
3623.60 40
3623.74 35
3623.88 29
3624.01 24
3624.15 19
3624.29 16
3624.43 16
3624.57 16
3624.70 19
3624.84 23
3624.98 27
3625.12 31
3625.26 36
3625.40 40
3625.53 44
3625.67 47
3625.81 50
3625.95 53
3626.09 56
3626.22 59
3626.36 62
3626.50 64
3626.64 66
3626.78 67
3626.91 67
3627.05 66
3627.19 65
3627.33 65
3627.47 65
3627.60 65
3627.74 64
3627.88 62
3628.02 58
3628.16 52
3628.29 45
3628.43 39
3628.57 34
3628.71 31
3628.85 30
3628.98 30
3629.12 28
3629.26 25
3629.40 19
3629.54 10
3629.68 0
3629.81 0
3629.95 0
3630.09 0
3630.23 0
3630.37 0
3630.50 3
3630.64 14
3630.78 25
3630.92 32
3631.06 36
3631.20 35
3631.33 30
3631.47 23
3631.61 15
3631.75 7
3631.89 0
3632.02 0
3632.16 0
3632.30 0
3632.44 0
3632.58 0
3632.71 0
3632.85 0
3632.99 1
3633.13 1
3633.27 2
3633.41 4
3633.54 7
3633.68 10
3633.82 14
3633.96 16
3634.10 17
3634.24 15
3634.37 11
3634.51 5
3634.65 0
3634.79 0
3634.93 0
3635.06 0
3635.20 0
3635.34 8
3635.48 19
3635.62 30
3635.76 41
3635.89 51
3636.03 57
3636.17 61
3636.31 62
3636.45 61
3636.58 58
3636.72 56
3636.86 54
3637.00 54
3637.14 56
3637.28 60
3637.41 66
3637.55 73
3637.69 80
3637.83 88
3637.97 96
3638.11 104
3638.24 110
3638.38 116
3638.52 119
3638.66 119
3638.80 118
3638.94 115
3639.07 111
3639.21 108
3639.35 106
3639.49 105
3639.63 104
3639.77 104
3639.90 103
3640.04 100
3640.18 96
3640.32 90
3640.46 85
3640.60 80
3640.73 77
3640.87 75
3641.01 76
3641.15 79
3641.29 85
3641.43 92
3641.56 100
3641.70 108
3641.84 114
3641.98 119
3642.12 121
3642.26 121
3642.39 120
3642.53 119
3642.67 121
3642.81 125
3642.95 133
3643.09 143
3643.22 153
3643.36 163
3643.50 169
3643.64 171
3643.78 169
3643.92 162
3644.05 152
3644.19 141
3644.33 130
3644.47 121
3644.61 114
3644.75 109
3644.88 105
3645.02 101
3645.16 95
3645.30 89
3645.44 82
3645.58 76
3645.72 72
3645.85 71
3645.99 72
3646.13 74
3646.27 76
3646.41 77
3646.55 75
3646.68 72
3646.82 67
3646.96 61
3647.10 54
3647.24 48
3647.38 41
3647.52 34
3647.65 25
3647.79 15
3647.93 5
3648.07 0
3648.21 0
3648.35 0
3648.48 0
3648.62 0
3648.76 0
3648.90 0
3649.04 0
3649.18 6
3649.32 17
3649.45 27
3649.59 35
3649.73 40
3649.87 43
3650.01 42
3650.15 41
3650.28 39
3650.42 39
3650.56 42
3650.70 47
3650.84 53
3650.98 60
3651.12 65
3651.25 68
3651.39 70
3651.53 69
3651.67 69
3651.81 70
3651.95 74
3652.09 81
3652.22 89
3652.36 99
3652.50 106
3652.64 111
3652.78 110
3652.92 104
3653.06 94
3653.19 80
3653.33 66
3653.47 52
3653.61 40
3653.75 31
3653.89 25
3654.03 23
3654.16 23
3654.30 26
3654.44 31
3654.58 38
3654.72 46
3654.86 56
3655.00 67
3655.13 79
3655.27 92
3655.41 105
3655.55 116
3655.69 125
3655.83 131
3655.97 135
3656.10 136
3656.24 136
3656.38 135
3656.52 134
3656.66 132
3656.80 129
3656.94 122
3657.08 113
3657.21 99
3657.35 83
3657.49 66
3657.63 50
3657.77 34
3657.91 22
3658.05 11
3658.18 3
3658.32 0
3658.46 0
3658.60 0
3658.74 0
3658.88 0
3659.02 0
3659.16 0
3659.29 0
3659.43 0
3659.57 4
3659.71 13
3659.85 22
3659.99 32
3660.13 42
3660.26 51
3660.40 60
3660.54 67
3660.68 73
3660.82 80
3660.96 86
3661.10 94
3661.24 101
3661.37 108
3661.51 113
3661.65 117
3661.79 118
3661.93 117
3662.07 116
3662.21 114
3662.35 112
3662.48 110
3662.62 108
3662.76 105
3662.90 100
3663.04 94
3663.18 87
3663.32 81
3663.46 77
3663.59 76
3663.73 78
3663.87 83
3664.01 90
3664.15 98
3664.29 103
3664.43 106
3664.57 105
3664.70 102
3664.84 97
3664.98 92
3665.12 87
3665.26 83
3665.40 82
3665.54 81
3665.68 82
3665.81 83
3665.95 84
3666.09 85
3666.23 86
3666.37 86
3666.51 87
3666.65 88
3666.79 88
3666.93 88
3667.06 87
3667.20 86
3667.34 85
3667.48 84
3667.62 82
3667.76 82
3667.90 82
3668.04 84
3668.17 87
3668.31 92
3668.45 98
3668.59 105
3668.73 111
3668.87 118
3669.01 124
3669.15 130
3669.29 136
3669.42 143
3669.56 150
3669.70 156
3669.84 162
3669.98 166
3670.12 169
3670.26 170
3670.40 171
3670.54 171
3670.67 171
3670.81 170
3670.95 167
3671.09 161
3671.23 154
3671.37 146
3671.51 137
3671.65 130
3671.79 126
3671.92 125
3672.06 127
3672.20 131
3672.34 138
3672.48 145
3672.62 154
3672.76 162
3672.90 170
3673.04 177
3673.18 181
3673.31 183
3673.45 181
3673.59 176
3673.73 167
3673.87 157
3674.01 145
3674.15 134
3674.29 122
3674.43 111
3674.56 100
3674.70 90
3674.84 79
3674.98 70
3675.12 64
3675.26 60
3675.40 58
3675.54 59
3675.68 62
3675.82 65
3675.95 69
3676.09 72
3676.23 74
3676.37 75
3676.51 76
3676.65 76
3676.79 75
3676.93 74
3677.07 71
3677.21 69
3677.34 65
3677.48 61
3677.62 56
3677.76 52
3677.90 47
3678.04 44
3678.18 42
3678.32 44
3678.46 48
3678.60 54
3678.74 60
3678.87 66
3679.01 71
3679.15 74
3679.29 75
3679.43 76
3679.57 76
3679.71 78
3679.85 81
3679.99 86
3680.13 91
3680.27 97
3680.40 102
3680.54 107
3680.68 110
3680.82 113
3680.96 113
3681.10 112
3681.24 109
3681.38 105
3681.52 100
3681.66 96
3681.80 94
3681.93 93
3682.07 93
3682.21 94
3682.35 94
3682.49 94
3682.63 93
3682.77 92
3682.91 92
3683.05 92
3683.19 94
3683.33 97
3683.46 100
3683.60 102
3683.74 105
3683.88 106
3684.02 108
3684.16 109
3684.30 110
3684.44 111
3684.58 109
3684.72 105
3684.86 98
3685.00 88
3685.13 77
3685.27 65
3685.41 54
3685.55 46
3685.69 41
3685.83 39
3685.97 39
3686.11 42
3686.25 45
3686.39 48
3686.53 52
3686.67 57
3686.80 62
3686.94 66
3687.08 69
3687.22 71
3687.36 69
3687.50 65
3687.64 57
3687.78 47
3687.92 36
3688.06 24
3688.20 13
3688.34 2
3688.48 0
3688.61 0
3688.75 0
3688.89 0
3689.03 0
3689.17 0
3689.31 0
3689.45 0
3689.59 8
3689.73 16
3689.87 22
3690.01 25
3690.15 24
3690.29 22
3690.43 18
3690.56 14
3690.70 11
3690.84 9
3690.98 9
3691.12 10
3691.26 11
3691.40 12
3691.54 13
3691.68 13
3691.82 14
3691.96 16
3692.10 19
3692.24 25
3692.38 34
3692.51 44
3692.65 54
3692.79 63
3692.93 70
3693.07 73
3693.21 72
3693.35 69
3693.49 65
3693.63 61
3693.77 57
3693.91 55
3694.05 54
3694.19 54
3694.33 53
3694.47 52
3694.60 51
3694.74 50
3694.88 49
3695.02 50
3695.16 52
3695.30 54
3695.44 55
3695.58 55
3695.72 53
3695.86 48
3696.00 41
3696.14 33
3696.28 24
3696.42 15
3696.56 7
3696.70 0
3696.83 0
3696.97 0
3697.11 0
3697.25 0
3697.39 0
3697.53 3
3697.67 14
3697.81 27
3697.95 41
3698.09 54
3698.23 65
3698.37 73
3698.51 78
3698.65 79
3698.79 79
3698.93 76
3699.07 73
3699.20 70
3699.34 68
3699.48 66
3699.62 66
3699.76 68
3699.90 71
3700.04 74
3700.18 77
3700.32 78
3700.46 76
3700.60 72
3700.74 67
3700.88 60
3701.02 55
3701.16 51
3701.30 50
3701.44 51
3701.58 53
3701.71 55
3701.85 57
3701.99 58
3702.13 59
3702.27 60
3702.41 61
3702.55 62
3702.69 63
3702.83 65
3702.97 65
3703.11 64
3703.25 61
3703.39 57
3703.53 54
3703.67 51
3703.81 50
3703.95 51
3704.09 53
3704.23 58
3704.37 61
3704.51 63
3704.64 63
3704.78 58
3704.92 51
3705.06 42
3705.20 32
3705.34 24
3705.48 17
3705.62 14
3705.76 14
3705.90 16
3706.04 21
3706.18 28
3706.32 36
3706.46 45
3706.60 53
3706.74 60
3706.88 64
3707.02 65
3707.16 63
3707.30 57
3707.44 50
3707.58 41
3707.72 33
3707.85 28
3707.99 26
3708.13 29
3708.27 35
3708.41 45
3708.55 56
3708.69 66
3708.83 75
3708.97 81
3709.11 85
3709.25 87
3709.39 87
3709.53 87
3709.67 85
3709.81 83
3709.95 80
3710.09 76
3710.23 71
3710.37 67
3710.51 63
3710.65 60
3710.79 58
3710.93 57
3711.07 55
3711.21 51
3711.35 46
3711.49 41
3711.63 35
3711.76 30
3711.90 26
3712.04 24
3712.18 23
3712.32 21
3712.46 19
3712.60 16
3712.74 11
3712.88 6
3713.02 1
3713.16 0
3713.30 0
3713.44 0
3713.58 0
3713.72 0
3713.86 0
3714.00 0
3714.14 0
3714.28 2
3714.42 7
3714.56 12
3714.70 16
3714.84 20
3714.98 22
3715.12 24
3715.26 24
3715.40 24
3715.54 24
3715.68 24
3715.82 26
3715.96 30
3716.10 36
3716.24 44
3716.38 53
3716.52 64
3716.66 74
3716.79 84
3716.93 90
3717.07 92
3717.21 91
3717.35 86
3717.49 79
3717.63 71
3717.77 64
3717.91 59
3718.05 57
3718.19 57
3718.33 59
3718.47 62
3718.61 65
3718.75 65
3718.89 61
3719.03 54
3719.17 43
3719.31 30
3719.45 18
3719.59 9
3719.73 4
3719.87 6
3720.01 13
3720.15 24
3720.29 37
3720.43 49
3720.57 59
3720.71 64
3720.85 65
3720.99 61
3721.13 54
3721.27 45
3721.41 34
3721.55 23
3721.69 13
3721.83 4
3721.97 0
3722.11 0
3722.25 0
3722.39 0
3722.53 0
3722.67 0
3722.81 0
3722.95 4
3723.09 13
3723.23 24
3723.37 35
3723.51 46
3723.65 57
3723.79 66
3723.93 75
3724.07 84
3724.21 91
3724.35 97
3724.49 101
3724.63 102
3724.77 101
3724.91 98
3725.05 92
3725.19 86
3725.33 80
3725.47 74
3725.61 69
3725.75 65
3725.89 62
3726.03 60
3726.17 57
3726.31 55
3726.45 51
3726.59 47
3726.73 40
3726.87 31
3727.01 21
3727.15 11
3727.29 1
3727.43 0
3727.57 0
3727.71 0
3727.84 0
3727.98 0
3728.12 0
3728.26 0
3728.40 0
3728.54 1
3728.68 9
3728.82 19
3728.96 29
3729.10 39
3729.24 47
3729.38 54
3729.52 58
3729.66 59
3729.80 58
3729.94 56
3730.08 53
3730.23 50
3730.37 47
3730.51 45
3730.65 43
3730.79 42
3730.93 42
3731.07 43
3731.21 47
3731.35 54
3731.49 62
3731.63 73
3731.77 84
3731.91 95
3732.05 105
3732.19 112
3732.33 117
3732.47 119
3732.61 119
3732.75 117
3732.89 116
3733.03 115
3733.17 116
3733.31 119
3733.45 124
3733.59 131
3733.73 138
3733.87 145
3734.01 150
3734.15 151
3734.29 149
3734.43 143
3734.57 134
3734.71 124
3734.85 114
3734.99 106
3735.13 102
3735.27 103
3735.41 108
3735.55 118
3735.69 132
3735.83 151
3735.97 172
3736.11 193
3736.25 213
3736.39 229
3736.53 240
3736.67 245
3736.81 242
3736.95 234
3737.09 220
3737.23 203
3737.37 184
3737.51 167
3737.65 151
3737.79 139
3737.93 128
3738.07 120
3738.21 113
3738.35 108
3738.49 102
3738.63 96
3738.77 90
3738.91 84
3739.05 77
3739.19 71
3739.33 66
3739.47 62
3739.61 60
3739.75 60
3739.89 63
3740.03 66
3740.17 71
3740.31 76
3740.45 81
3740.59 85
3740.73 89
3740.87 92
3741.01 95
3741.15 98
3741.30 102
3741.44 106
3741.58 112
3741.72 118
3741.86 126
3742.00 135
3742.14 145
3742.28 154
3742.42 161
3742.56 165
3742.70 167
3742.84 165
3742.98 160
3743.12 153
3743.26 144
3743.40 135
3743.54 125
3743.68 116
3743.82 108
3743.96 101
3744.10 95
3744.24 91
3744.38 90
3744.52 91
3744.66 94
3744.80 98
3744.94 102
3745.08 104
3745.22 103
3745.36 98
3745.50 90
3745.64 79
3745.78 66
3745.92 52
3746.06 39
3746.20 28
3746.35 21
3746.49 17
3746.63 17
3746.77 20
3746.91 26
3747.05 33
3747.19 41
3747.33 48
3747.47 55
3747.61 60
3747.75 66
3747.89 70
3748.03 75
3748.17 78
3748.31 82
3748.45 84
3748.59 85
3748.73 85
3748.87 84
3749.01 82
3749.15 79
3749.29 74
3749.43 67
3749.57 60
3749.71 53
3749.85 46
3749.99 43
3750.13 42
3750.28 46
3750.42 52
3750.56 60
3750.70 68
3750.84 75
3750.98 82
3751.12 87
3751.26 92
3751.40 96
3751.54 101
3751.68 106
3751.82 110
3751.96 113
3752.10 115
3752.24 115
3752.38 114
3752.52 112
3752.66 108
3752.80 104
3752.94 99
3753.08 94
3753.22 90
3753.36 88
3753.51 88
3753.65 90
3753.79 94
3753.93 99
3754.07 105
3754.21 109
3754.35 112
3754.49 113
3754.63 111
3754.77 108
3754.91 103
3755.05 99
3755.19 97
3755.33 98
3755.47 103
3755.61 110
3755.75 120
3755.89 131
3756.03 140
3756.17 148
3756.31 154
3756.46 158
3756.60 161
3756.74 166
3756.88 172
3757.02 181
3757.16 191
3757.30 203
3757.44 215
3757.58 226
3757.72 233
3757.86 236
3758.00 234
3758.14 228
3758.28 218
3758.42 207
3758.56 196
3758.70 186
3758.84 178
3758.99 172
3759.13 167
3759.27 163
3759.41 158
3759.55 152
3759.69 146
3759.83 141
3759.97 138
3760.11 137
3760.25 138
3760.39 142
3760.53 146
3760.67 150
3760.81 152
3760.95 153
3761.09 151
3761.23 148
3761.38 144
3761.52 140
3761.66 137
3761.80 134
3761.94 131
3762.08 128
3762.22 124
3762.36 118
3762.50 111
3762.64 104
3762.78 97
3762.92 91
3763.06 86
3763.20 82
3763.34 79
3763.48 74
3763.63 67
3763.77 58
3763.91 46
3764.05 33
3764.19 20
3764.33 7
3764.47 0
3764.61 0
3764.75 0
3764.89 0
3765.03 0
3765.17 0
3765.31 0
3765.45 0
3765.59 0
3765.74 7
3765.88 17
3766.02 29
3766.16 44
3766.30 62
3766.44 81
3766.58 100
3766.72 117
3766.86 130
3767.00 136
3767.14 137
3767.28 133
3767.42 125
3767.56 116
3767.71 107
3767.85 100
3767.99 96
3768.13 96
3768.27 98
3768.41 103
3768.55 111
3768.69 120
3768.83 128
3768.97 137
3769.11 143
3769.25 146
3769.39 145
3769.53 140
3769.68 132
3769.82 120
3769.96 107
3770.10 94
3770.24 83
3770.38 74
3770.52 67
3770.66 63
3770.80 62
3770.94 63
3771.08 64
3771.22 67
3771.36 70
3771.51 74
3771.65 78
3771.79 82
3771.93 86
3772.07 90
3772.21 93
3772.35 97
3772.49 101
3772.63 106
3772.77 113
3772.91 119
3773.05 124
3773.20 127
3773.34 128
3773.48 126
3773.62 122
3773.76 116
3773.90 108
3774.04 100
3774.18 92
3774.32 84
3774.46 77
3774.60 72
3774.74 69
3774.89 69
3775.03 73
3775.17 79
3775.31 87
3775.45 96
3775.59 103
3775.73 108
3775.87 109
3776.01 107
3776.15 103
3776.29 97
3776.44 92
3776.58 89
3776.72 90
3776.86 94
3777.00 103
3777.14 113
3777.28 125
3777.42 137
3777.56 147
3777.70 154
3777.84 158
3777.99 158
3778.13 154
3778.27 147
3778.41 139
3778.55 131
3778.69 124
3778.83 119
3778.97 117
3779.11 117
3779.25 119
3779.39 122
3779.54 124
3779.68 127
3779.82 128
3779.96 128
3780.10 127
3780.24 125
3780.38 122
3780.52 118
3780.66 113
3780.80 108
3780.95 103
3781.09 97
3781.23 91
3781.37 85
3781.51 79
3781.65 73
3781.79 67
3781.93 61
3782.07 55
3782.21 50
3782.35 45
3782.50 43
3782.64 45
3782.78 52
3782.92 63
3783.06 80
3783.20 100
3783.34 122
3783.48 143
3783.62 161
3783.77 176
3783.91 186
3784.05 192
3784.19 194
3784.33 195
3784.47 195
3784.61 195
3784.75 195
3784.89 194
3785.03 193
3785.18 193
3785.32 192
3785.46 193
3785.60 196
3785.74 203
3785.88 214
3786.02 229
3786.16 247
3786.30 267
3786.45 288
3786.59 309
3786.73 328
3786.87 347
3787.01 365
3787.15 384
3787.29 404
3787.43 425
3787.57 448
3787.71 470
3787.86 491
3788.00 509
3788.14 524
3788.28 535
3788.42 544
3788.56 549
3788.70 553
3788.84 556
3788.98 558
3789.13 560
3789.27 562
3789.41 565
3789.55 570
3789.69 576
3789.83 585
3789.97 597
3790.11 608
3790.26 620
3790.40 630
3790.54 637
3790.68 641
3790.82 642
3790.96 640
3791.10 636
3791.24 630
3791.38 622
3791.53 611
3791.67 599
3791.81 584
3791.95 568
3792.09 551
3792.23 532
3792.37 512
3792.51 490
3792.65 466
3792.80 440
3792.94 412
3793.08 383
3793.22 354
3793.36 327
3793.50 303
3793.64 282
3793.78 265
3793.93 252
3794.07 242
3794.21 235
3794.35 229
3794.49 222
3794.63 213
3794.77 199
3794.91 183
3795.06 164
3795.20 144
3795.34 126
3795.48 112
3795.62 102
3795.76 96
3795.90 94
3796.04 95
3796.19 97
3796.33 100
3796.47 102
3796.61 103
3796.75 103
3796.89 102
3797.03 98
3797.17 93
3797.32 86
3797.46 79
3797.60 72
3797.74 67
3797.88 63
3798.02 61
3798.16 60
3798.30 61
3798.45 63
3798.59 66
3798.73 69
3798.87 73
3799.01 76
3799.15 78
3799.29 79
3799.44 80
3799.58 80
3799.72 79
3799.86 79
3800.00 78
3800.14 77
3800.28 75
3800.42 70
3800.57 62
3800.71 51
3800.85 38
3800.99 24
3801.13 11
3801.27 1
3801.41 0
3801.56 0
3801.70 0
3801.84 0
3801.98 0
3802.12 0
3802.26 0
3802.40 0
3802.54 0
3802.69 0
3802.83 4
3802.97 10
3803.11 18
3803.25 27
3803.39 37
3803.53 48
3803.68 59
3803.82 70
3803.96 79
3804.10 85
3804.24 88
3804.38 87
3804.52 83
3804.67 77
3804.81 69
3804.95 62
3805.09 57
3805.23 55
3805.37 55
3805.51 58
3805.66 63
3805.80 69
3805.94 76
3806.08 84
3806.22 92
3806.36 100
3806.50 105
3806.65 108
3806.79 109
3806.93 107
3807.07 102
3807.21 97
3807.35 91
3807.49 87
3807.64 84
3807.78 82
3807.92 82
3808.06 84
3808.20 85
3808.34 88
3808.48 90
3808.63 92
3808.77 93
3808.91 94
3809.05 96
3809.19 96
3809.33 96
3809.48 95
3809.62 93
3809.76 88
3809.90 80
3810.04 70
3810.18 58
3810.32 45
3810.47 34
3810.61 26
3810.75 23
3810.89 24
3811.03 29
3811.17 37
3811.32 45
3811.46 53
3811.60 60
3811.74 64
3811.88 67
3812.02 69
3812.16 70
3812.31 72
3812.45 74
3812.59 76
3812.73 78
3812.87 80
3813.01 81
3813.16 81
3813.30 82
3813.44 83
3813.58 84
3813.72 87
3813.86 91
3814.00 94
3814.15 97
3814.29 98
3814.43 97
3814.57 94
3814.71 88
3814.85 79
3815.00 68
3815.14 56
3815.28 43
3815.42 29
3815.56 17
3815.70 8
3815.85 2
3815.99 1
3816.13 5
3816.27 11
3816.41 20
3816.55 28
3816.70 34
3816.84 37
3816.98 36
3817.12 32
3817.26 26
3817.40 20
3817.55 14
3817.69 10
3817.83 6
3817.97 4
3818.11 2
3818.25 0
3818.40 0
3818.54 0
3818.68 1
3818.82 5
3818.96 9
3819.10 15
3819.25 20
3819.39 25
3819.53 27
3819.67 27
3819.81 25
3819.95 21
3820.10 17
3820.24 13
3820.38 10
3820.52 11
3820.66 15
3820.80 22
3820.95 32
3821.09 41
3821.23 50
3821.37 55
3821.51 57
3821.65 54
3821.80 49
3821.94 44
3822.08 41
3822.22 40
3822.36 42
3822.51 47
3822.65 51
3822.79 54
3822.93 54
3823.07 50
3823.21 44
3823.36 36
3823.50 29
3823.64 24
3823.78 23
3823.92 25
3824.06 30
3824.21 37
3824.35 44
3824.49 50
3824.63 55
3824.77 59
3824.92 63
3825.06 69
3825.20 76
3825.34 85
3825.48 95
3825.62 106
3825.77 116
3825.91 123
3826.05 126
3826.19 124
3826.33 117
3826.47 106
3826.62 92
3826.76 76
3826.90 61
3827.04 48
3827.18 37
3827.33 30
3827.47 27
3827.61 27
3827.75 30
3827.89 36
3828.04 42
3828.18 47
3828.32 49
3828.46 48
3828.60 44
3828.74 37
3828.89 30
3829.03 23
3829.17 18
3829.31 16
3829.45 16
3829.60 16
3829.74 17
3829.88 17
3830.02 15
3830.16 12
3830.31 9
3830.45 6
3830.59 5
3830.73 5
3830.87 8
3831.01 12
3831.16 17
3831.30 22
3831.44 26
3831.58 30
3831.72 31
3831.87 30
3832.01 27
3832.15 22
3832.29 16
3832.43 10
3832.58 5
3832.72 3
3832.86 3
3833.00 7
3833.14 12
3833.29 18
3833.43 25
3833.57 31
3833.71 36
3833.85 39
3834.00 39
3834.14 37
3834.28 31
3834.42 23
3834.56 11
3834.71 0
3834.85 0
3834.99 0
3835.13 0
3835.27 0
3835.41 0
3835.56 0
3835.70 0
3835.84 9
3835.98 25
3836.12 39
3836.27 50
3836.41 58
3836.55 62
3836.69 66
3836.83 69
3836.98 75
3837.12 83
3837.26 93
3837.40 103
3837.55 113
3837.69 121
3837.83 127
3837.97 130
3838.11 131
3838.26 132
3838.40 132
3838.54 133
3838.68 134
3838.82 135
3838.97 136
3839.11 135
3839.25 132
3839.39 129
3839.53 123
3839.68 118
3839.82 112
3839.96 108
3840.10 105
3840.24 105
3840.39 107
3840.53 109
3840.67 111
3840.81 111
3840.95 107
3841.10 101
3841.24 92
3841.38 80
3841.52 69
3841.66 58
3841.81 51
3841.95 47
3842.09 47
3842.23 51
3842.38 59
3842.52 69
3842.66 80
3842.80 90
3842.94 97
3843.09 101
3843.23 102
3843.37 100
3843.51 95
3843.65 90
3843.80 85
3843.94 82
3844.08 82
3844.22 83
3844.37 87
3844.51 92
3844.65 96
3844.79 97
3844.93 95
3845.08 89
3845.22 79
3845.36 67
3845.50 55
3845.64 44
3845.79 37
3845.93 33
3846.07 32
3846.21 32
3846.36 31
3846.50 29
3846.64 26
3846.78 21
3846.92 16
3847.07 12
3847.21 12
3847.35 15
3847.49 21
3847.64 29
3847.78 38
3847.92 46
3848.06 53
3848.20 59
3848.35 64
3848.49 69
3848.63 74
3848.77 78
3848.92 80
3849.06 81
3849.20 79
3849.34 74
3849.48 67
3849.63 61
3849.77 54
3849.91 50
3850.05 47
3850.20 44
3850.34 42
3850.48 40
3850.62 37
3850.76 34
3850.91 30
3851.05 27
3851.19 26
3851.33 26
3851.48 27
3851.62 30
3851.76 32
3851.90 33
3852.05 33
3852.19 30
3852.33 25
3852.47 18
3852.61 11
3852.76 4
3852.90 0
3853.04 0
3853.18 0
3853.33 0
3853.47 0
3853.61 0
3853.75 1
3853.90 3
3854.04 4
3854.18 4
3854.32 3
3854.46 2
3854.61 1
3854.75 2
3854.89 5
3855.03 9
3855.18 15
3855.32 21
3855.46 26
3855.60 30
3855.75 31
3855.89 30
3856.03 28
3856.17 23
3856.32 19
3856.46 14
3856.60 11
3856.74 7
3856.88 4
3857.03 1
3857.17 0
3857.31 0
3857.45 0
3857.60 0
3857.74 0
3857.88 0
3858.02 0
3858.17 4
3858.31 11
3858.45 17
3858.59 21
3858.74 22
3858.88 23
3859.02 24
3859.16 27
3859.31 33
3859.45 41
3859.59 50
3859.73 60
3859.88 67
3860.02 72
3860.16 72
3860.30 69
3860.45 62
3860.59 55
3860.73 46
3860.87 39
3861.02 32
3861.16 28
3861.30 25
3861.44 23
3861.59 23
3861.73 25
3861.87 27
3862.01 30
3862.15 32
3862.30 34
3862.44 35
3862.58 35
3862.72 34
3862.87 32
3863.01 30
3863.15 28
3863.29 27
3863.44 27
3863.58 29
3863.72 31
3863.86 35
3864.01 40
3864.15 46
3864.29 52
3864.43 57
3864.58 62
3864.72 67
3864.86 72
3865.01 77
3865.15 82
3865.29 87
3865.43 91
3865.58 92
3865.72 91
3865.86 86
3866.00 77
3866.15 66
3866.29 53
3866.43 41
3866.57 31
3866.72 24
3866.86 21
3867.00 22
3867.14 26
3867.29 34
3867.43 43
3867.57 52
3867.71 61
3867.86 69
3868.00 75
3868.14 79
3868.28 82
3868.43 83
3868.57 83
3868.71 82
3868.85 81
3869.00 80
3869.14 78
3869.28 77
3869.42 76
3869.57 75
3869.71 75
3869.85 75
3870.00 75
3870.14 74
3870.28 71
3870.42 66
3870.57 60
3870.71 51
3870.85 42
3870.99 32
3871.14 23
3871.28 13
3871.42 5
3871.56 0
3871.71 0
3871.85 0
3871.99 0
3872.14 0
3872.28 0
3872.42 0
3872.56 0
3872.71 0
3872.85 9
3872.99 19
3873.13 28
3873.28 36
3873.42 40
3873.56 40
3873.70 35
3873.85 27
3873.99 15
3874.13 3
3874.28 0
3874.42 0
3874.56 0
3874.70 0
3874.85 0
3874.99 0
3875.13 0
3875.27 1
3875.42 13
3875.56 23
3875.70 31
3875.85 36
3875.99 38
3876.13 38
3876.27 38
3876.42 37
3876.56 39
3876.70 42
3876.84 48
3876.99 55
3877.13 63
3877.27 71
3877.42 77
3877.56 81
3877.70 81
3877.84 77
3877.99 70
3878.13 62
3878.27 52
3878.41 43
3878.56 37
3878.70 32
3878.84 29
3878.99 29
3879.13 30
3879.27 33
3879.41 37
3879.56 42
3879.70 47
3879.84 54
3879.99 61
3880.13 68
3880.27 73
3880.41 77
3880.56 77
3880.70 76
3880.84 71
3880.99 64
3881.13 58
3881.27 51
3881.41 47
3881.56 45
3881.70 44
3881.84 43
3881.99 43
3882.13 42
3882.27 39
3882.41 36
3882.56 34
3882.70 34
3882.84 36
3882.99 40
3883.13 45
3883.27 49
3883.41 48
3883.56 43
3883.70 33
3883.84 19
3883.99 4
3884.13 0
3884.27 0
3884.41 0
3884.56 0
3884.70 0
3884.84 4
3884.99 17
3885.13 29
3885.27 36
3885.41 40
3885.56 41
3885.70 39
3885.84 38
3885.99 38
3886.13 40
3886.27 43
3886.41 47
3886.56 50
3886.70 51
3886.84 50
3886.99 46
3887.13 41
3887.27 36
3887.42 32
3887.56 31
3887.70 34
3887.84 39
3887.99 45
3888.13 53
3888.27 59
3888.42 63
3888.56 64
3888.70 61
3888.84 55
3888.99 46
3889.13 36
3889.27 26
3889.42 16
3889.56 9
3889.70 5
3889.85 4
3889.99 7
3890.13 12
3890.27 20
3890.42 29
3890.56 38
3890.70 44
3890.85 48
3890.99 50
3891.13 49
3891.28 46
3891.42 43
3891.56 41
3891.70 42
3891.85 45
3891.99 49
3892.13 56
3892.28 62
3892.42 67
3892.56 71
3892.71 74
3892.85 75
3892.99 75
3893.14 76
3893.28 77
3893.42 78
3893.56 79
3893.71 81
3893.85 82
3893.99 84
3894.14 87
3894.28 91
3894.42 96
3894.57 103
3894.71 110
3894.85 117
3895.00 123
3895.14 125
3895.28 125
3895.42 123
3895.57 118
3895.71 112
3895.85 107
3896.00 104
3896.14 103
3896.28 104
3896.43 105
3896.57 106
3896.71 105
3896.86 102
3897.00 95
3897.14 86
3897.28 76
3897.43 67
3897.57 58
3897.71 51
3897.86 47
3898.00 44
3898.14 44
3898.29 46
3898.43 50
3898.57 56
3898.72 64
3898.86 73
3899.00 82
3899.15 89
3899.29 93
3899.43 94
3899.58 93
3899.72 89
3899.86 83
3900.00 77
3900.15 73
3900.29 70
3900.43 69
3900.58 69
3900.72 70
3900.86 71
3901.01 71
3901.15 69
3901.29 65
3901.44 61
3901.58 55
3901.72 50
3901.87 45
3902.01 42
3902.15 39
3902.30 37
3902.44 37
3902.58 36
3902.73 37
3902.87 38
3903.01 40
3903.16 42
3903.30 44
3903.44 45
3903.59 45
3903.73 44
3903.87 40
3904.01 36
3904.16 31
3904.30 27
3904.44 25
3904.59 25
3904.73 29
3904.87 35
3905.02 43
3905.16 51
3905.30 57
3905.45 61
3905.59 62
3905.73 60
3905.88 56
3906.02 49
3906.16 43
3906.31 37
3906.45 34
3906.59 33
3906.74 35
3906.88 38
3907.02 42
3907.17 44
3907.31 44
3907.45 41
3907.60 36
3907.74 29
3907.88 22
3908.03 17
3908.17 13
3908.31 10
3908.46 8
3908.60 8
3908.74 8
3908.89 10
3909.03 14
3909.17 21
3909.32 30
3909.46 42
3909.60 54
3909.75 66
3909.89 75
3910.03 81
3910.18 84
3910.32 84
3910.46 82
3910.61 81
3910.75 80
3910.89 79
3911.04 79
3911.18 80
3911.32 82
3911.47 85
3911.61 88
3911.75 92
3911.90 97
3912.04 102
3912.18 106
3912.33 109
3912.47 110
3912.61 110
3912.76 110
3912.90 110
3913.05 110
3913.19 111
3913.33 111
3913.48 110
3913.62 107
3913.76 101
3913.91 93
3914.05 84
3914.19 76
3914.34 71
3914.48 72
3914.62 78
3914.77 91
3914.91 108
3915.05 128
3915.20 148
3915.34 165
3915.48 178
3915.63 186
3915.77 190
3915.91 191
3916.06 189
3916.20 186
3916.34 182
3916.49 178
3916.63 174
3916.77 170
3916.92 166
3917.06 164
3917.21 162
3917.35 160
3917.49 158
3917.64 156
3917.78 153
3917.92 149
3918.07 143
3918.21 136
3918.35 128
3918.50 119
3918.64 110
3918.78 101
3918.93 93
3919.07 85
3919.21 78
3919.36 72
3919.50 68
3919.65 64
3919.79 62
3919.93 61
3920.08 62
3920.22 64
3920.36 68
3920.51 73
3920.65 77
3920.79 80
3920.94 81
3921.08 80
3921.22 76
3921.37 71
3921.51 65
3921.65 59
3921.80 53
3921.94 46
3922.09 40
3922.23 33
3922.37 25
3922.52 16
3922.66 8
3922.80 0
3922.95 0
3923.09 0
3923.23 0
3923.38 0
3923.52 0
3923.67 0
3923.81 0
3923.95 0
3924.10 3
3924.24 9
3924.38 16
3924.53 24
3924.67 33
3924.81 41
3924.96 47
3925.10 52
3925.25 55
3925.39 55
3925.53 55
3925.68 54
3925.82 54
3925.96 55
3926.11 56
3926.25 57
3926.39 57
3926.54 54
3926.68 50
3926.83 43
3926.97 36
3927.11 30
3927.26 26
3927.40 27
3927.54 31
3927.69 40
3927.83 53
3927.97 67
3928.12 81
3928.26 93
3928.41 102
3928.55 107
3928.69 108
3928.84 105
3928.98 101
3929.12 97
3929.27 93
3929.41 90
3929.56 88
3929.70 86
3929.84 84
3929.99 82
3930.13 81
3930.27 82
3930.42 86
3930.56 92
3930.71 99
3930.85 106
3930.99 112
3931.14 117
3931.28 119
3931.42 120
3931.57 121
3931.71 123
3931.86 125
3932.00 129
3932.14 133
3932.29 136
3932.43 138
3932.57 136
3932.72 131
3932.86 123
3933.01 111
3933.15 97
3933.29 82
3933.44 68
3933.58 55
3933.72 44
3933.87 36
3934.01 30
3934.16 28
3934.30 29
3934.44 34
3934.59 42
3934.73 53
3934.88 67
3935.02 81
3935.16 94
3935.31 106
3935.45 114
3935.59 119
3935.74 121
3935.88 120
3936.03 117
3936.17 113
3936.31 108
3936.46 103
3936.60 98
3936.74 92
3936.89 86
3937.03 78
3937.18 68
3937.32 57
3937.46 46
3937.61 35
3937.75 26
3937.90 19
3938.04 14
3938.18 13
3938.33 14
3938.47 18
3938.62 21
3938.76 24
3938.90 26
3939.05 24
3939.19 20
3939.33 14
3939.48 7
3939.62 1
3939.77 0
3939.91 0
3940.05 4
3940.20 12
3940.34 22
3940.49 31
3940.63 38
3940.77 43
3940.92 46
3941.06 46
3941.21 46
3941.35 46
3941.49 48
3941.64 51
3941.78 55
3941.93 60
3942.07 65
3942.21 68
3942.36 71
3942.50 72
3942.65 72
3942.79 72
3942.93 70
3943.08 66
3943.22 60
3943.36 50
3943.51 37
3943.65 21
3943.80 4
3943.94 0
3944.08 0
3944.23 0
3944.37 0
3944.52 0
3944.66 0
3944.80 0
3944.95 0
3945.09 15
3945.24 32
3945.38 48
3945.52 62
3945.67 73
3945.81 81
3945.96 87
3946.10 89
3946.24 90
3946.39 88
3946.53 85
3946.68 80
3946.82 75
3946.97 70
3947.11 66
3947.25 63
3947.40 64
3947.54 67
3947.69 74
3947.83 84
3947.97 95
3948.12 106
3948.26 115
3948.41 121
3948.55 125
3948.69 126
3948.84 124
3948.98 120
3949.13 115
3949.27 111
3949.41 107
3949.56 104
3949.70 103
3949.85 105
3949.99 111
3950.13 119
3950.28 129
3950.42 140
3950.57 150
3950.71 156
3950.86 159
3951.00 156
3951.14 150
3951.29 140
3951.43 128
3951.58 115
3951.72 104
3951.86 97
3952.01 93
3952.15 94
3952.30 99
3952.44 106
3952.58 113
3952.73 118
3952.87 121
3953.02 121
3953.16 118
3953.31 113
3953.45 108
3953.59 103
3953.74 99
3953.88 97
3954.03 95
3954.17 94
3954.31 93
3954.46 91
3954.60 90
3954.75 89
3954.89 88
3955.04 87
3955.18 87
3955.32 85
3955.47 81
3955.61 75
3955.76 68
3955.90 59
3956.04 50
3956.19 43
3956.33 37
3956.48 35
3956.62 34
3956.77 36
3956.91 39
3957.05 43
3957.20 48
3957.34 52
3957.49 57
3957.63 61
3957.78 65
3957.92 67
3958.06 67
3958.21 65
3958.35 61
3958.50 57
3958.64 54
3958.79 52
3958.93 52
3959.07 52
3959.22 53
3959.36 52
3959.51 50
3959.65 46
3959.79 41
3959.94 35
3960.08 30
3960.23 25
3960.37 22
3960.52 19
3960.66 18
3960.80 17
3960.95 17
3961.09 17
3961.24 17
3961.38 18
3961.53 18
3961.67 17
3961.82 15
3961.96 13
3962.10 11
3962.25 8
3962.39 5
3962.54 3
3962.68 0
3962.83 0
3962.97 0
3963.11 0
3963.26 0
3963.40 0
3963.55 0
3963.69 0
3963.84 0
3963.98 5
3964.12 13
3964.27 23
3964.41 33
3964.56 43
3964.70 52
3964.85 61
3964.99 68
3965.13 74
3965.28 79
3965.42 82
3965.57 83
3965.71 83
3965.86 83
3966.00 82
3966.15 82
3966.29 82
3966.43 82
3966.58 84
3966.72 87
3966.87 91
3967.01 97
3967.16 104
3967.30 112
3967.45 121
3967.59 129
3967.73 135
3967.88 138
3968.02 138
3968.17 135
3968.31 129
3968.46 123
3968.60 119
3968.74 118
3968.89 121
3969.03 131
3969.18 144
3969.32 160
3969.47 175
3969.61 186
3969.76 192
3969.90 191
3970.05 185
3970.19 174
3970.33 161
3970.48 148
3970.62 136
3970.77 125
3970.91 116
3971.06 107
3971.20 98
3971.35 91
3971.49 84
3971.63 77
3971.78 71
3971.92 66
3972.07 61
3972.21 58
3972.36 56
3972.50 56
3972.65 60
3972.79 66
3972.93 76
3973.08 87
3973.22 99
3973.37 109
3973.51 118
3973.66 124
3973.80 126
3973.95 126
3974.09 124
3974.24 121
3974.38 118
3974.52 113
3974.67 109
3974.81 104
3974.96 98
3975.10 91
3975.25 84
3975.39 79
3975.54 74
3975.68 72
3975.83 71
3975.97 73
3976.11 75
3976.26 78
3976.40 81
3976.55 82
3976.69 83
3976.84 84
3976.98 85
3977.13 86
3977.27 86
3977.42 86
3977.56 87
3977.71 87
3977.85 88
3977.99 88
3978.14 89
3978.28 88
3978.43 87
3978.57 85
3978.72 81
3978.86 75
3979.01 69
3979.15 62
3979.30 57
3979.44 54
3979.59 54
3979.73 56
3979.87 62
3980.02 69
3980.16 78
3980.31 88
3980.45 97
3980.60 106
3980.74 113
3980.89 117
3981.03 120
3981.18 119
3981.32 117
3981.47 113
3981.61 109
3981.75 103
3981.90 96
3982.04 89
3982.19 81
3982.33 73
3982.48 66
3982.62 60
3982.77 58
3982.91 59
3983.06 64
3983.20 72
3983.35 82
3983.49 93
3983.64 103
3983.78 114
3983.93 124
3984.07 134
3984.21 142
3984.36 149
3984.50 154
3984.65 156
3984.79 154
3984.94 148
3985.08 140
3985.23 130
3985.37 119
3985.52 108
3985.66 98
3985.81 91
3985.95 86
3986.10 83
3986.24 83
3986.39 86
3986.53 91
3986.68 97
3986.82 103
3986.96 109
3987.11 113
3987.25 114
3987.40 111
3987.54 105
3987.69 94
3987.83 81
3987.98 66
3988.12 51
3988.27 38
3988.41 27
3988.56 19
3988.70 14
3988.85 11
3988.99 9
3989.14 7
3989.28 5
3989.43 2
3989.57 0
3989.72 0
3989.86 0
3990.01 0
3990.15 0
3990.30 0
3990.44 0
3990.58 3
3990.73 14
3990.87 27
3991.02 42
3991.16 57
3991.31 73
3991.45 87
3991.60 100
3991.74 110
3991.89 117
3992.03 121
3992.18 121
3992.32 119
3992.47 114
3992.61 107
3992.76 100
3992.90 94
3993.05 89
3993.19 87
3993.34 86
3993.48 87
3993.63 88
3993.77 89
3993.92 90
3994.06 91
3994.21 91
3994.35 93
3994.50 97
3994.64 101
3994.79 106
3994.93 111
3995.08 113
3995.22 113
3995.37 110
3995.51 105
3995.66 99
3995.80 92
3995.95 85
3996.09 78
3996.24 70
3996.38 60
3996.53 49
3996.67 38
3996.82 26
3996.96 15
3997.11 6
3997.25 1
3997.40 0
3997.54 0
3997.68 1
3997.83 3
3997.97 6
3998.12 8
3998.26 9
3998.41 10
3998.55 12
3998.70 15
3998.84 20
3998.99 27
3999.13 35
3999.28 45
3999.42 55
3999.57 64
3999.71 72
3999.86 78
4000.00 82
4000.15 84
4000.29 82
4000.44 78
4000.58 73
4000.73 66
4000.87 59
4001.02 52
4001.16 46
4001.31 41
4001.45 38
4001.60 35
4001.74 32
4001.89 30
4002.04 28
4002.18 27
4002.33 25
4002.47 24
4002.62 23
4002.76 24
4002.91 27
4003.05 31
4003.20 38
4003.34 47
4003.49 57
4003.63 66
4003.78 73
4003.92 77
4004.07 78
4004.21 74
4004.36 68
4004.50 60
4004.65 51
4004.79 43
4004.94 35
4005.08 28
4005.23 20
4005.37 13
4005.52 5
4005.66 0
4005.81 0
4005.95 0
4006.10 0
4006.24 0
4006.39 5
4006.53 13
4006.68 23
4006.82 32
4006.97 40
4007.11 48
4007.26 55
4007.40 62
4007.55 68
4007.69 73
4007.84 74
4007.98 73
4008.13 69
4008.27 63
4008.42 57
4008.56 54
4008.71 54
4008.85 58
4009.00 65
4009.15 73
4009.29 79
4009.44 81
4009.58 80
4009.73 75
4009.87 70
4010.02 65
4010.16 62
4010.31 62
4010.45 66
4010.60 70
4010.74 76
4010.89 80
4011.03 82
4011.18 82
4011.32 80
4011.47 77
4011.61 73
4011.76 67
4011.90 61
4012.05 53
4012.19 44
4012.34 34
4012.48 24
4012.63 15
4012.78 9
4012.92 7
4013.07 10
4013.21 17
4013.36 28
4013.50 40
4013.65 53
4013.79 63
4013.94 70
4014.08 72
4014.23 71
4014.37 68
4014.52 64
4014.66 60
4014.81 58
4014.95 57
4015.10 55
4015.24 54
4015.39 51
4015.54 46
4015.68 41
4015.83 36
4015.97 32
4016.12 28
4016.26 24
4016.41 20
4016.55 15
4016.70 10
4016.84 6
4016.99 3
4017.13 2
4017.28 4
4017.42 8
4017.57 14
4017.71 20
4017.86 26
4018.01 31
4018.15 35
4018.30 38
4018.44 41
4018.59 45
4018.73 48
4018.88 50
4019.02 51
4019.17 51
4019.31 49
4019.46 47
4019.60 45
4019.75 44
4019.90 43
4020.04 43
4020.19 42
4020.33 40
4020.48 36
4020.62 32
4020.77 29
4020.91 27
4021.06 30
4021.20 35
4021.35 45
4021.49 57
4021.64 70
4021.79 83
4021.93 95
4022.08 105
4022.22 113
4022.37 119
4022.51 123
4022.66 124
4022.80 122
4022.95 116
4023.09 108
4023.24 97
4023.38 84
4023.53 72
4023.68 60
4023.82 50
4023.97 43
4024.11 37
4024.26 33
4024.40 30
4024.55 26
4024.69 22
4024.84 15
4024.98 7
4025.13 0
4025.28 0
4025.42 0
4025.57 0
4025.71 0
4025.86 0
4026.00 0
4026.15 0
4026.29 15
4026.44 33
4026.58 49
4026.73 61
4026.88 70
4027.02 76
4027.17 78
4027.31 80
4027.46 80
4027.60 80
4027.75 80
4027.89 80
4028.04 79
4028.19 79
4028.33 79
4028.48 82
4028.62 85
4028.77 91
4028.91 99
4029.06 107
4029.20 114
4029.35 119
4029.49 121
4029.64 119
4029.79 115
4029.93 109
4030.08 101
4030.22 95
4030.37 90
4030.51 86
4030.66 85
4030.80 85
4030.95 86
4031.10 89
4031.24 92
4031.39 96
4031.53 103
4031.68 111
4031.82 122
4031.97 133
4032.12 144
4032.26 151
4032.41 155
4032.55 153
4032.70 145
4032.84 134
4032.99 122
4033.13 109
4033.28 99
4033.43 93
4033.57 92
4033.72 95
4033.86 101
4034.01 109
4034.15 118
4034.30 129
4034.44 140
4034.59 152
4034.74 163
4034.88 173
4035.03 181
4035.17 186
4035.32 187
4035.46 184
4035.61 178
4035.76 170
4035.90 159
4036.05 148
4036.19 136
4036.34 123
4036.48 110
4036.63 97
4036.78 83
4036.92 71
4037.07 59
4037.21 48
4037.36 39
4037.50 32
4037.65 25
4037.79 19
4037.94 12
4038.09 4
4038.23 0
4038.38 0
4038.52 0
4038.67 0
4038.81 0
4038.96 0
4039.11 0
4039.25 0
4039.40 16
4039.54 36
4039.69 56
4039.83 75
4039.98 89
4040.13 100
4040.27 106
4040.42 108
4040.56 108
4040.71 106
4040.86 104
4041.00 103
4041.15 102
4041.29 101
4041.44 100
4041.58 99
4041.73 97
4041.88 96
4042.02 96
4042.17 97
4042.31 100
4042.46 104
4042.60 108
4042.75 113
4042.90 118
4043.04 122
4043.19 126
4043.33 130
4043.48 135
4043.62 139
4043.77 142
4043.92 145
4044.06 147
4044.21 147
4044.35 147
4044.50 146
4044.65 145
4044.79 143
4044.94 141
4045.08 138
4045.23 134
4045.37 129
4045.52 124
4045.67 120
4045.81 116
4045.96 113
4046.10 111
4046.25 110
4046.40 109
4046.54 109
4046.69 110
4046.83 111
4046.98 115
4047.12 120
4047.27 126
4047.42 133
4047.56 141
4047.71 147
4047.85 152
4048.00 156
4048.15 158
4048.29 161
4048.44 164
4048.58 168
4048.73 173
4048.87 178
4049.02 182
4049.17 185
4049.31 184
4049.46 180
4049.60 174
4049.75 165
4049.90 155
4050.04 144
4050.19 135
4050.33 128
4050.48 123
4050.63 120
4050.77 118
4050.92 117
4051.06 116
4051.21 115
4051.36 112
4051.50 110
4051.65 109
4051.79 109
4051.94 110
4052.09 113
4052.23 115
4052.38 117
4052.52 117
4052.67 115
4052.81 111
4052.96 107
4053.11 103
4053.25 101
4053.40 102
4053.54 105
4053.69 110
4053.84 117
4053.98 124
4054.13 130
4054.27 134
4054.42 136
4054.57 136
4054.71 133
4054.86 129
4055.00 124
4055.15 119
4055.30 115
4055.44 112
4055.59 109
4055.73 108
4055.88 107
4056.03 107
4056.17 107
4056.32 107
4056.46 108
4056.61 108
4056.76 107
4056.90 106
4057.05 105
4057.19 105
4057.34 106
4057.49 110
4057.63 117
4057.78 126
4057.93 137
4058.07 147
4058.22 154
4058.36 157
4058.51 156
4058.66 151
4058.80 143
4058.95 134
4059.09 126
4059.24 120
4059.39 115
4059.53 112
4059.68 109
4059.82 108
4059.97 106
4060.12 103
4060.26 101
4060.41 99
4060.55 98
4060.70 100
4060.85 105
4060.99 112
4061.14 121
4061.29 131
4061.43 141
4061.58 148
4061.72 151
4061.87 152
4062.02 149
4062.16 143
4062.31 137
4062.45 130
4062.60 125
4062.75 122
4062.89 121
4063.04 122
4063.18 125
4063.33 130
4063.48 134
4063.62 138
4063.77 141
4063.92 143
4064.06 145
4064.21 146
4064.35 147
4064.50 148
4064.65 148
4064.79 147
4064.94 145
4065.08 141
4065.23 137
4065.38 133
4065.52 129
4065.67 126
4065.82 124
4065.96 122
4066.11 122
4066.25 123
4066.40 125
4066.55 129
4066.69 134
4066.84 139
4066.99 144
4067.13 148
4067.28 151
4067.42 151
4067.57 150
4067.72 149
4067.86 147
4068.01 144
4068.16 140
4068.30 136
4068.45 130
4068.59 122
4068.74 113
4068.89 105
4069.03 97
4069.18 93
4069.33 92
4069.47 94
4069.62 100
4069.76 109
4069.91 118
4070.06 127
4070.20 135
4070.35 141
4070.50 146
4070.64 148
4070.79 149
4070.93 150
4071.08 151
4071.23 151
4071.37 152
4071.52 151
4071.67 149
4071.81 146
4071.96 141
4072.10 136
4072.25 132
4072.40 129
4072.54 129
4072.69 132
4072.84 137
4072.98 142
4073.13 146
4073.28 149
4073.42 151
4073.57 150
4073.71 149
4073.86 148
4074.01 149
4074.15 152
4074.30 158
4074.45 167
4074.59 177
4074.74 189
4074.88 200
4075.03 209
4075.18 215
4075.32 218
4075.47 218
4075.62 216
4075.76 212
4075.91 209
4076.06 208
4076.20 208
4076.35 210
4076.50 214
4076.64 218
4076.79 221
4076.93 223
4077.08 222
4077.23 218
4077.37 211
4077.52 201
4077.67 189
4077.81 175
4077.96 162
4078.11 149
4078.25 137
4078.40 128
4078.54 121
4078.69 117
4078.84 114
4078.98 113
4079.13 113
4079.28 114
4079.42 113
4079.57 111
4079.72 107
4079.86 101
4080.01 93
4080.16 85
4080.30 76
4080.45 70
4080.59 68
4080.74 72
4080.89 80
4081.03 91
4081.18 103
4081.33 114
4081.47 121
4081.62 123
4081.77 120
4081.91 114
4082.06 105
4082.21 97
4082.35 91
4082.50 89
4082.65 89
4082.79 91
4082.94 96
4083.09 100
4083.23 102
4083.38 101
4083.52 97
4083.67 91
4083.82 82
4083.96 71
4084.11 61
4084.26 54
4084.40 50
4084.55 50
4084.70 53
4084.84 59
4084.99 66
4085.14 72
4085.28 76
4085.43 76
4085.58 74
4085.72 69
4085.87 62
4086.02 54
4086.16 44
4086.31 35
4086.46 26
4086.60 18
4086.75 12
4086.90 10
4087.04 11
4087.19 17
4087.33 25
4087.48 35
4087.63 45
4087.77 53
4087.92 58
4088.07 59
4088.21 56
4088.36 52
4088.51 46
4088.65 41
4088.80 37
4088.95 34
4089.09 32
4089.24 32
4089.39 33
4089.53 33
4089.68 34
4089.83 34
4089.97 34
4090.12 33
4090.27 34
4090.41 34
4090.56 35
4090.71 36
4090.85 37
4091.00 39
4091.15 40
4091.29 40
4091.44 40
4091.59 39
4091.73 39
4091.88 38
4092.03 36
4092.17 34
4092.32 31
4092.47 27
4092.61 22
4092.76 17
4092.91 11
4093.05 5
4093.20 0
4093.35 0
4093.49 0
4093.64 0
4093.79 0
4093.93 0
4094.08 0
4094.23 0
4094.37 1
4094.52 13
4094.67 27
4094.81 42
4094.96 56
4095.11 68
4095.25 78
4095.40 85
4095.55 89
4095.69 90
4095.84 88
4095.99 84
4096.13 77
4096.28 69
4096.43 62
4096.57 55
4096.72 49
4096.87 46
4097.01 44
4097.16 45
4097.31 48
4097.46 53
4097.60 61
4097.75 70
4097.90 82
4098.04 94
4098.19 105
4098.34 115
4098.48 123
4098.63 127
4098.78 127
4098.92 125
4099.07 121
4099.22 116
4099.36 113
4099.51 113
4099.66 117
4099.80 125
4099.95 137
4100.10 150
4100.24 163
4100.39 175
4100.54 183
4100.68 189
4100.83 191
4100.98 191
4101.13 189
4101.27 187
4101.42 183
4101.57 179
4101.71 173
4101.86 165
4102.01 155
4102.15 145
4102.30 134
4102.45 125
4102.59 118
4102.74 115
4102.89 114
4103.03 115
4103.18 117
4103.33 117
4103.47 114
4103.62 107
4103.77 97
4103.92 85
4104.06 71
4104.21 59
4104.36 50
4104.50 44
4104.65 42
4104.80 44
4104.94 49
4105.09 56
4105.24 64
4105.38 71
4105.53 77
4105.68 81
4105.83 84
4105.97 84
4106.12 82
4106.27 80
4106.41 76
4106.56 72
4106.71 69
4106.85 66
4107.00 65
4107.15 64
4107.29 64
4107.44 65
4107.59 66
4107.74 66
4107.88 66
4108.03 66
4108.18 67
4108.32 71
4108.47 77
4108.62 88
4108.76 102
4108.91 119
4109.06 137
4109.20 154
4109.35 169
4109.50 180
4109.65 189
4109.79 194
4109.94 198
4110.09 201
4110.23 206
4110.38 211
4110.53 218
4110.67 226
4110.82 233
4110.97 240
4111.12 245
4111.26 249
4111.41 253
4111.56 258
4111.70 265
4111.85 275
4112.00 289
4112.14 304
4112.29 321
4112.44 338
4112.59 353
4112.73 365
4112.88 374
4113.03 379
4113.17 380
4113.32 377
4113.47 371
4113.62 363
4113.76 353
4113.91 344
4114.06 335
4114.20 329
4114.35 324
4114.50 321
4114.64 318
4114.79 314
4114.94 310
4115.09 304
4115.23 299
4115.38 295
4115.53 293
4115.67 295
4115.82 300
4115.97 307
4116.12 315
4116.26 322
4116.41 327
4116.56 329
4116.70 330
4116.85 330
4117.00 331
4117.15 332
4117.29 333
4117.44 333
4117.59 331
4117.73 327
4117.88 321
4118.03 312
4118.17 301
4118.32 290
4118.47 279
4118.62 268
4118.76 257
4118.91 246
4119.06 237
4119.20 228
4119.35 221
4119.50 216
4119.65 213
4119.79 211
4119.94 210
4120.09 208
4120.24 207
4120.38 206
4120.53 207
4120.68 209
4120.82 214
4120.97 222
4121.12 231
4121.27 240
4121.41 248
4121.56 255
4121.71 258
4121.85 259
4122.00 257
4122.15 254
4122.30 249
4122.44 243
4122.59 237
4122.74 231
4122.88 226
4123.03 222
4123.18 221
4123.33 221
4123.47 223
4123.62 226
4123.77 229
4123.92 230
4124.06 230
4124.21 227
4124.36 223
4124.50 220
4124.65 219
4124.80 221
4124.95 227
4125.09 236
4125.24 244
4125.39 251
4125.53 252
4125.68 247
4125.83 235
4125.98 218
4126.12 197
4126.27 176
4126.42 158
4126.57 143
4126.71 135
4126.86 132
4127.01 134
4127.16 139
4127.30 144
4127.45 148
4127.60 152
4127.74 155
4127.89 157
4128.04 160
4128.19 165
4128.33 171
4128.48 179
4128.63 186
4128.78 191
4128.92 194
4129.07 194
4129.22 190
4129.36 182
4129.51 173
4129.66 162
4129.81 152
4129.95 143
4130.10 137
4130.25 133
4130.40 131
4130.54 131
4130.69 132
4130.84 134
4130.99 135
4131.13 135
4131.28 135
4131.43 136
4131.58 137
4131.72 140
4131.87 143
4132.02 147
4132.16 151
4132.31 155
4132.46 157
4132.61 160
4132.75 162
4132.90 166
4133.05 170
4133.20 175
4133.34 180
4133.49 186
4133.64 190
4133.79 194
4133.93 195
4134.08 196
4134.23 198
4134.38 200
4134.52 202
4134.67 206
4134.82 209
4134.97 210
4135.11 209
4135.26 206
4135.41 201
4135.56 196
4135.70 191
4135.85 188
4136.00 186
4136.14 184
4136.29 182
4136.44 178
4136.59 173
4136.73 167
4136.88 161
4137.03 158
4137.18 157
4137.32 159
4137.47 163
4137.62 169
4137.77 174
4137.91 178
4138.06 180
4138.21 180
4138.36 180
4138.50 179
4138.65 178
4138.80 177
4138.95 176
4139.09 173
4139.24 170
4139.39 164
4139.54 157
4139.68 149
4139.83 140
4139.98 131
4140.13 122
4140.27 113
4140.42 105
4140.57 97
4140.72 91
4140.86 85
4141.01 82
4141.16 81
4141.31 82
4141.46 85
4141.60 90
4141.75 96
4141.90 103
4142.05 111
4142.19 118
4142.34 124
4142.49 131
4142.64 138
4142.78 145
4142.93 152
4143.08 159
4143.23 166
4143.37 172
4143.52 175
4143.67 174
4143.82 169
4143.96 158
4144.11 144
4144.26 127
4144.41 108
4144.55 92
4144.70 79
4144.85 70
4145.00 67
4145.14 69
4145.29 74
4145.44 81
4145.59 89
4145.74 96
4145.88 100
4146.03 101
4146.18 100
4146.33 95
4146.47 90
4146.62 85
4146.77 82
4146.92 80
4147.06 81
4147.21 84
4147.36 89
4147.51 93
4147.65 97
4147.80 100
4147.95 102
4148.10 103
4148.25 104
4148.39 106
4148.54 108
4148.69 112
4148.84 118
4148.98 125
4149.13 133
4149.28 141
4149.43 149
4149.57 156
4149.72 161
4149.87 165
4150.02 168
4150.17 170
4150.31 172
4150.46 174
4150.61 177
4150.76 181
4150.90 185
4151.05 188
4151.20 190
4151.35 190
4151.49 186
4151.64 179
4151.79 171
4151.94 162
4152.09 154
4152.23 148
4152.38 144
4152.53 143
4152.68 143
4152.82 143
4152.97 144
4153.12 144
4153.27 143
4153.42 142
4153.56 141
4153.71 139
4153.86 137
4154.01 134
4154.15 128
4154.30 120
4154.45 111
4154.60 100
4154.75 89
4154.89 80
4155.04 71
4155.19 64
4155.34 58
4155.48 54
4155.63 50
4155.78 45
4155.93 41
4156.08 37
4156.22 34
4156.37 33
4156.52 33
4156.67 36
4156.81 41
4156.96 49
4157.11 58
4157.26 68
4157.41 78
4157.55 86
4157.70 91
4157.85 93
4158.00 91
4158.14 85
4158.29 78
4158.44 70
4158.59 64
4158.74 58
4158.88 55
4159.03 54
4159.18 53
4159.33 52
4159.48 51
4159.62 49
4159.77 46
4159.92 44
4160.07 43
4160.22 44
4160.36 46
4160.51 49
4160.66 53
4160.81 58
4160.95 64
4161.10 70
4161.25 78
4161.40 86
4161.55 95
4161.69 104
4161.84 110
4161.99 114
4162.14 114
4162.29 110
4162.43 102
4162.58 92
4162.73 82
4162.88 72
4163.03 65
4163.17 60
4163.32 57
4163.47 56
4163.62 54
4163.77 52
4163.91 47
4164.06 40
4164.21 32
4164.36 23
4164.50 14
4164.65 6
4164.80 0
4164.95 0
4165.10 0
4165.24 0
4165.39 0
4165.54 0
4165.69 0
4165.84 0
4165.98 0
4166.13 1
4166.28 9
4166.43 19
4166.58 28
4166.72 36
4166.87 43
4167.02 48
4167.17 51
4167.32 53
4167.46 53
4167.61 52
4167.76 50
4167.91 47
4168.06 45
4168.20 44
4168.35 44
4168.50 45
4168.65 47
4168.80 48
4168.94 47
4169.09 44
4169.24 38
4169.39 32
4169.54 26
4169.69 22
4169.83 22
4169.98 26
4170.13 33
4170.28 43
4170.43 54
4170.57 65
4170.72 75
4170.87 84
4171.02 91
4171.17 98
4171.31 105
4171.46 113
4171.61 122
4171.76 132
4171.91 143
4172.05 154
4172.20 162
4172.35 169
4172.50 172
4172.65 172
4172.79 169
4172.94 164
4173.09 158
4173.24 151
4173.39 143
4173.54 135
4173.68 127
4173.83 119
4173.98 112
4174.13 107
4174.28 104
4174.42 102
4174.57 102
4174.72 103
4174.87 104
4175.02 103
4175.16 101
4175.31 97
4175.46 92
4175.61 86
4175.76 81
4175.91 77
4176.05 73
4176.20 69
4176.35 66
4176.50 62
4176.65 59
4176.79 56
4176.94 54
4177.09 54
4177.24 56
4177.39 59
4177.54 63
4177.68 66
4177.83 67
4177.98 65
4178.13 60
4178.28 55
4178.42 51
4178.57 49
4178.72 50
4178.87 55
4179.02 63
4179.17 72
4179.31 82
4179.46 90
4179.61 95
4179.76 97
4179.91 97
4180.06 94
4180.20 89
4180.35 84
4180.50 81
4180.65 79
4180.80 81
4180.94 85
4181.09 92
4181.24 100
4181.39 108
4181.54 113
4181.69 114
4181.83 112
4181.98 107
4182.13 99
4182.28 91
4182.43 83
4182.58 78
4182.72 75
4182.87 75
4183.02 76
4183.17 78
4183.32 80
4183.47 82
4183.61 84
4183.76 86
4183.91 88
4184.06 91
4184.21 94
4184.36 97
4184.50 99
4184.65 99
4184.80 96
4184.95 90
4185.10 81
4185.25 69
4185.39 58
4185.54 47
4185.69 38
4185.84 32
4185.99 29
4186.14 29
4186.28 32
4186.43 36
4186.58 42
4186.73 48
4186.88 55
4187.03 60
4187.17 65
4187.32 67
4187.47 68
4187.62 69
4187.77 71
4187.92 74
4188.06 79
4188.21 85
4188.36 92
4188.51 98
4188.66 102
4188.81 102
4188.95 97
4189.10 89
4189.25 79
4189.40 69
4189.55 61
4189.70 56
4189.84 54
4189.99 57
4190.14 61
4190.29 66
4190.44 71
4190.59 74
4190.74 76
4190.88 76
4191.03 75
4191.18 75
4191.33 75
4191.48 75
4191.63 76
4191.77 77
4191.92 77
4192.07 76
4192.22 74
4192.37 71
4192.52 68
4192.66 66
4192.81 65
4192.96 65
4193.11 68
4193.26 72
4193.41 76
4193.56 80
4193.70 81
4193.85 79
4194.00 74
4194.15 66
4194.30 57
4194.45 47
4194.60 37
4194.74 28
4194.89 20
4195.04 14
4195.19 9
4195.34 6
4195.49 3
4195.63 0
4195.78 0
4195.93 0
4196.08 0
4196.23 0
4196.38 0
4196.53 0
4196.67 0
4196.82 0
4196.97 0
4197.12 1
4197.27 8
4197.42 18
4197.57 31
4197.71 46
4197.86 60
4198.01 71
4198.16 78
4198.31 80
4198.46 78
4198.61 71
4198.75 62
4198.90 52
4199.05 42
4199.20 35
4199.35 31
4199.50 32
4199.65 36
4199.79 43
4199.94 53
4200.09 65
4200.24 77
4200.39 90
4200.54 103
4200.69 116
4200.83 129
4200.98 142
4201.13 154
4201.28 165
4201.43 173
4201.58 180
4201.73 184
4201.87 184
4202.02 182
4202.17 177
4202.32 170
4202.47 161
4202.62 151
4202.77 140
4202.91 131
4203.06 122
4203.21 115
4203.36 109
4203.51 104
4203.66 100
4203.81 97
4203.96 94
4204.10 92
4204.25 91
4204.40 91
4204.55 92
4204.70 95
4204.85 98
4205.00 103
4205.14 107
4205.29 112
4205.44 116
4205.59 119
4205.74 122
4205.89 124
4206.04 125
4206.19 126
4206.33 126
4206.48 126
4206.63 126
4206.78 126
4206.93 127
4207.08 130
4207.23 133
4207.38 139
4207.52 146
4207.67 154
4207.82 162
4207.97 169
4208.12 172
4208.27 172
4208.42 167
4208.57 156
4208.71 141
4208.86 123
4209.01 104
4209.16 86
4209.31 70
4209.46 59
4209.61 53
4209.76 52
4209.90 54
4210.05 60
4210.20 67
4210.35 75
4210.50 83
4210.65 90
4210.80 95
4210.95 99
4211.09 102
4211.24 104
4211.39 104
4211.54 104
4211.69 103
4211.84 101
4211.99 97
4212.14 92
4212.28 85
4212.43 78
4212.58 69
4212.73 60
4212.88 52
4213.03 45
4213.18 38
4213.33 31
4213.48 26
4213.62 21
4213.77 17
4213.92 14
4214.07 14
4214.22 15
4214.37 19
4214.52 25
4214.67 32
4214.81 41
4214.96 52
4215.11 62
4215.26 72
4215.41 81
4215.56 87
4215.71 90
4215.86 91
4216.01 90
4216.15 87
4216.30 84
4216.45 82
4216.60 80
4216.75 80
4216.90 79
4217.05 78
4217.20 75
4217.35 71
4217.49 65
4217.64 60
4217.79 55
4217.94 54
4218.09 57
4218.24 65
4218.39 77
4218.54 92
4218.69 107
4218.83 119
4218.98 127
4219.13 129
4219.28 125
4219.43 115
4219.58 103
4219.73 89
4219.88 76
4220.03 66
4220.18 57
4220.32 51
4220.47 46
4220.62 42
4220.77 38
4220.92 36
4221.07 35
4221.22 36
4221.37 37
4221.52 37
4221.66 37
4221.81 34
4221.96 29
4222.11 21
4222.26 13
4222.41 6
4222.56 2
4222.71 1
4222.86 5
4223.01 13
4223.15 23
4223.30 35
4223.45 45
4223.60 54
4223.75 60
4223.90 62
4224.05 62
4224.20 59
4224.35 55
4224.50 51
4224.64 48
4224.79 46
4224.94 46
4225.09 47
4225.24 50
4225.39 54
4225.54 60
4225.69 67
4225.84 74
4225.99 81
4226.14 85
4226.28 87
4226.43 85
4226.58 80
4226.73 72
4226.88 64
4227.03 57
4227.18 52
4227.33 50
4227.48 52
4227.63 56
4227.77 61
4227.92 65
4228.07 68
4228.22 67
4228.37 62
4228.52 54
4228.67 46
4228.82 39
4228.97 34
4229.12 34
4229.27 37
4229.41 44
4229.56 52
4229.71 60
4229.86 67
4230.01 72
4230.16 76
4230.31 80
4230.46 83
4230.61 85
4230.76 87
4230.91 88
4231.06 87
4231.20 84
4231.35 79
4231.50 71
4231.65 61
4231.80 50
4231.95 38
4232.10 26
4232.25 15
4232.40 5
4232.55 0
4232.70 0
4232.85 0
4232.99 0
4233.14 0
4233.29 4
4233.44 7
4233.59 8
4233.74 6
4233.89 2
4234.04 0
4234.19 0
4234.34 0
4234.49 0
4234.64 5
4234.78 15
4234.93 26
4235.08 36
4235.23 41
4235.38 43
4235.53 40
4235.68 35
4235.83 30
4235.98 27
4236.13 27
4236.28 33
4236.43 42
4236.58 53
4236.72 64
4236.87 72
4237.02 76
4237.17 75
4237.32 70
4237.47 61
4237.62 50
4237.77 40
4237.92 30
4238.07 23
4238.22 18
4238.37 15
4238.52 15
4238.66 15
4238.81 18
4238.96 22
4239.11 28
4239.26 35
4239.41 43
4239.56 52
4239.71 60
4239.86 67
4240.01 71
4240.16 74
4240.31 75
4240.46 75
4240.61 74
4240.75 74
4240.90 73
4241.05 73
4241.20 72
4241.35 71
4241.50 69
4241.65 67
4241.80 65
4241.95 65
4242.10 67
4242.25 71
4242.40 78
4242.55 85
4242.70 91
4242.85 95
4242.99 95
4243.14 92
4243.29 85
4243.44 76
4243.59 65
4243.74 54
4243.89 43
4244.04 34
4244.19 28
4244.34 24
4244.49 24
4244.64 25
4244.79 29
4244.94 33
4245.09 36
4245.24 37
4245.38 36
4245.53 33
4245.68 29
4245.83 23
4245.98 18
4246.13 11
4246.28 6
4246.43 1
4246.58 0
4246.73 0
4246.88 0
4247.03 0
4247.18 0
4247.33 2
4247.48 4
4247.63 4
4247.78 3
4247.92 1
4248.07 0
4248.22 0
4248.37 0
4248.52 3
4248.67 5
4248.82 8
4248.97 10
4249.12 11
4249.27 12
4249.42 14
4249.57 17
4249.72 21
4249.87 28
4250.02 35
4250.17 41
4250.32 45
4250.47 44
4250.62 40
4250.76 30
4250.91 18
4251.06 4
4251.21 0
4251.36 0
4251.51 0
4251.66 0
4251.81 0
4251.96 0
4252.11 5
4252.26 15
4252.41 23
4252.56 29
4252.71 32
4252.86 33
4253.01 33
4253.16 35
4253.31 39
4253.46 46
4253.61 56
4253.75 68
4253.90 82
4254.05 97
4254.20 110
4254.35 122
4254.50 132
4254.65 140
4254.80 145
4254.95 147
4255.10 146
4255.25 141
4255.40 134
4255.55 125
4255.70 115
4255.85 105
4256.00 96
4256.15 89
4256.30 85
4256.45 82
4256.60 80
4256.75 79
4256.90 76
4257.05 73
4257.19 70
4257.34 68
4257.49 68
4257.64 71
4257.79 77
4257.94 86
4258.09 98
4258.24 111
4258.39 126
4258.54 142
4258.69 156
4258.84 169
4258.99 180
4259.14 189
4259.29 195
4259.44 200
4259.59 204
4259.74 206
4259.89 209
4260.04 211
4260.19 211
4260.34 209
4260.49 204
4260.64 196
4260.79 186
4260.94 175
4261.09 163
4261.24 153
4261.38 145
4261.53 138
4261.68 131
4261.83 124
4261.98 115
4262.13 106
4262.28 95
4262.43 85
4262.58 76
4262.73 70
4262.88 67
4263.03 69
4263.18 73
4263.33 80
4263.48 88
4263.63 95
4263.78 101
4263.93 105
4264.08 104
4264.23 101
4264.38 94
4264.53 87
4264.68 79
4264.83 73
4264.98 69
4265.13 68
4265.28 68
4265.43 70
4265.58 72
4265.73 72
4265.88 71
4266.03 69
4266.18 67
4266.33 64
4266.48 63
4266.63 64
4266.77 66
4266.92 69
4267.07 70
4267.22 70
4267.37 66
4267.52 58
4267.67 46
4267.82 32
4267.97 18
4268.12 6
4268.27 0
4268.42 0
4268.57 0
4268.72 0
4268.87 0
4269.02 0
4269.17 0
4269.32 2
4269.47 4
4269.62 6
4269.77 7
4269.92 7
4270.07 6
4270.22 3
4270.37 0
4270.52 0
4270.67 0
4270.82 0
4270.97 0
4271.12 11
4271.27 27
4271.42 46
4271.57 64
4271.72 80
4271.87 90
4272.02 94
4272.17 92
4272.32 86
4272.47 77
4272.62 68
4272.77 61
4272.92 56
4273.07 55
4273.22 57
4273.37 62
4273.52 70
4273.67 80
4273.82 91
4273.97 103
4274.12 115
4274.27 125
4274.42 133
4274.57 138
4274.72 140
4274.87 140
4275.02 137
4275.17 135
4275.32 133
4275.47 132
4275.62 132
4275.77 132
4275.92 130
4276.07 126
4276.22 119
4276.37 110
4276.52 99
4276.67 88
4276.82 79
4276.97 73
4277.12 69
4277.27 69
4277.41 74
4277.56 82
4277.71 94
4277.86 110
4278.01 129
4278.16 149
4278.31 168
4278.46 184
4278.61 196
4278.76 201
4278.91 201
4279.06 198
4279.21 191
4279.36 184
4279.51 177
4279.66 171
4279.81 165
4279.96 160
4280.11 155
4280.26 150
4280.41 146
4280.56 145
4280.71 147
4280.86 152
4281.01 161
4281.16 172
4281.31 183
4281.46 193
4281.61 199
4281.76 200
4281.91 196
4282.06 188
4282.21 176
4282.36 162
4282.51 149
4282.67 139
4282.82 134
4282.97 134
4283.12 139
4283.27 147
4283.42 156
4283.57 164
4283.72 170
4283.87 172
4284.02 170
4284.17 166
4284.32 159
4284.47 152
4284.62 144
4284.77 138
4284.92 132
4285.07 129
4285.22 129
4285.37 131
4285.52 136
4285.67 144
4285.82 152
4285.97 160
4286.12 165
4286.27 166
4286.42 163
4286.57 157
4286.72 148
4286.87 139
4287.02 131
4287.17 124
4287.32 120
4287.47 116
4287.62 113
4287.77 110
4287.92 107
4288.07 105
4288.22 105
4288.37 106
4288.52 111
4288.67 119
4288.82 129
4288.97 141
4289.12 153
4289.27 165
4289.42 175
4289.57 184
4289.72 192
4289.87 197
4290.02 200
4290.17 201
4290.32 199
4290.47 194
4290.62 187
4290.77 179
4290.92 170
4291.07 164
4291.22 160
4291.37 160
4291.52 163
4291.67 168
4291.82 175
4291.97 183
4292.12 191
4292.27 199
4292.42 208
4292.57 218
4292.72 228
4292.87 238
4293.02 246
4293.17 253
4293.33 258
4293.48 262
4293.63 266
4293.78 271
4293.93 278
4294.08 288
4294.23 299
4294.38 309
4294.53 316
4294.68 320
4294.83 319
4294.98 314
4295.13 307
4295.28 299
4295.43 292
4295.58 286
4295.73 282
4295.88 280
4296.03 280
4296.18 280
4296.33 282
4296.48 283
4296.63 283
4296.78 283
4296.93 281
4297.08 278
4297.23 274
4297.38 270
4297.53 265
4297.68 261
4297.83 258
4297.98 255
4298.13 251
4298.28 247
4298.43 240
4298.58 232
4298.74 222
4298.89 212
4299.04 203
4299.19 198
4299.34 196
4299.49 200
4299.64 207
4299.79 216
4299.94 225
4300.09 233
4300.24 237
4300.39 238
4300.54 234
4300.69 227
4300.84 217
4300.99 205
4301.14 191
4301.29 178
4301.44 165
4301.59 154
4301.74 145
4301.89 137
4302.04 129
4302.19 122
4302.34 114
4302.49 106
4302.64 97
4302.80 90
4302.95 84
4303.10 80
4303.25 80
4303.40 82
4303.55 86
4303.70 89
4303.85 93
4304.00 94
4304.15 93
4304.30 91
4304.45 89
4304.60 87
4304.75 86
4304.90 89
4305.05 94
4305.20 102
4305.35 111
4305.50 121
4305.65 129
4305.80 134
4305.95 135
4306.10 133
4306.25 126
4306.41 117
4306.56 107
4306.71 97
4306.86 88
4307.01 80
4307.16 74
4307.31 70
4307.46 67
4307.61 65
4307.76 65
4307.91 65
4308.06 66
4308.21 67
4308.36 66
4308.51 64
4308.66 60
4308.81 55
4308.96 49
4309.11 43
4309.26 38
4309.42 33
4309.57 30
4309.72 27
4309.87 23
4310.02 17
4310.17 10
4310.32 2
4310.47 0
4310.62 0
4310.77 0
4310.92 0
4311.07 0
4311.22 0
4311.37 0
4311.52 3
4311.67 17
4311.82 30
4311.97 41
4312.12 49
4312.28 54
4312.43 59
4312.58 64
4312.73 70
4312.88 78
4313.03 86
4313.18 95
4313.33 103
4313.48 107
4313.63 109
4313.78 107
4313.93 104
4314.08 100
4314.23 97
4314.38 95
4314.53 94
4314.68 91
4314.84 87
4314.99 80
4315.14 70
4315.29 58
4315.44 47
4315.59 38
4315.74 33
4315.89 31
4316.04 34
4316.19 39
4316.34 44
4316.49 50
4316.64 53
4316.79 54
4316.94 54
4317.09 52
4317.25 50
4317.40 49
4317.55 49
4317.70 50
4317.85 51
4318.00 54
4318.15 56
4318.30 58
4318.45 60
4318.60 63
4318.75 67
4318.90 72
4319.05 78
4319.20 84
4319.36 90
4319.51 94
4319.66 95
4319.81 93
4319.96 87
4320.11 81
4320.26 74
4320.41 68
4320.56 64
4320.71 64
4320.86 67
4321.01 74
4321.16 82
4321.31 90
4321.46 98
4321.62 105
4321.77 109
4321.92 112
4322.07 112
4322.22 113
4322.37 113
4322.52 115
4322.67 118
4322.82 121
4322.97 125
4323.12 128
4323.27 128
4323.42 126
4323.58 120
4323.73 113
4323.88 104
4324.03 93
4324.18 83
4324.33 72
4324.48 60
4324.63 48
4324.78 34
4324.93 21
4325.08 7
4325.23 0
4325.38 0
4325.54 0
4325.69 0
4325.84 0
4325.99 0
4326.14 0
4326.29 0
4326.44 0
4326.59 12
4326.74 26
4326.89 41
4327.04 58
4327.19 74
4327.35 90
4327.50 103
4327.65 112
4327.80 118
4327.95 118
4328.10 115
4328.25 107
4328.40 97
4328.55 85
4328.70 73
4328.85 61
4329.00 51
4329.16 43
4329.31 37
4329.46 33
4329.61 32
4329.76 31
4329.91 31
4330.06 31
4330.21 30
4330.36 28
4330.51 27
4330.66 26
4330.82 26
4330.97 28
4331.12 30
4331.27 34
4331.42 36
4331.57 38
4331.72 38
4331.87 36
4332.02 33
4332.17 29
4332.32 26
4332.47 27
4332.63 31
4332.78 39
4332.93 50
4333.08 64
4333.23 78
4333.38 91
4333.53 103
4333.68 113
4333.83 121
4333.98 128
4334.14 134
4334.29 139
4334.44 142
4334.59 144
4334.74 143
4334.89 138
4335.04 131
4335.19 121
4335.34 109
4335.49 96
4335.64 82
4335.80 68
4335.95 57
4336.10 48
4336.25 42
4336.40 39
4336.55 38
4336.70 39
4336.85 41
4337.00 43
4337.15 46
4337.31 50
4337.46 54
4337.61 58
4337.76 63
4337.91 67
4338.06 71
4338.21 74
4338.36 76
4338.51 77
4338.66 76
4338.82 74
4338.97 72
4339.12 69
4339.27 65
4339.42 62
4339.57 60
4339.72 60
4339.87 63
4340.02 67
4340.18 72
4340.33 78
4340.48 84
4340.63 88
4340.78 92
4340.93 96
4341.08 100
4341.23 104
4341.38 108
4341.53 111
4341.69 112
4341.84 111
4341.99 109
4342.14 105
4342.29 102
4342.44 100
4342.59 101
4342.74 105
4342.89 112
4343.05 120
4343.20 127
4343.35 134
4343.50 138
4343.65 140
4343.80 140
4343.95 140
4344.10 140
4344.25 142
4344.41 146
4344.56 151
4344.71 158
4344.86 166
4345.01 175
4345.16 184
4345.31 192
4345.46 200
4345.61 207
4345.77 211
4345.92 212
4346.07 210
4346.22 205
4346.37 197
4346.52 188
4346.67 179
4346.82 173
4346.98 169
4347.13 167
4347.28 167
4347.43 166
4347.58 163
4347.73 156
4347.88 145
4348.03 131
4348.18 113
4348.34 94
4348.49 75
4348.64 56
4348.79 40
4348.94 26
4349.09 16
4349.24 9
4349.39 6
4349.55 7
4349.70 10
4349.85 14
4350.00 18
4350.15 21
4350.30 22
4350.45 21
4350.60 16
4350.76 10
4350.91 3
4351.06 0
4351.21 0
4351.36 0
4351.51 0
4351.66 0
4351.81 0
4351.97 0
4352.12 0
4352.27 3
4352.42 7
4352.57 11
4352.72 14
4352.87 16
4353.02 17
4353.18 17
4353.33 16
4353.48 14
4353.63 13
4353.78 12
4353.93 12
4354.08 14
4354.23 18
4354.39 23
4354.54 31
4354.69 39
4354.84 47
4354.99 54
4355.14 58
4355.29 61
4355.45 62
4355.60 62
4355.75 63
4355.90 66
4356.05 72
4356.20 79
4356.35 88
4356.50 97
4356.66 104
4356.81 109
4356.96 111
4357.11 110
4357.26 105
4357.41 100
4357.56 93
4357.72 87
4357.87 81
4358.02 76
4358.17 70
4358.32 65
4358.47 58
4358.62 50
4358.77 43
4358.93 36
4359.08 29
4359.23 24
4359.38 20
4359.53 16
4359.68 13
4359.83 9
4359.99 4
4360.14 0
4360.29 0
4360.44 0
4360.59 0
4360.74 0
4360.89 0
4361.05 0
4361.20 0
4361.35 5
4361.50 14
4361.65 24
4361.80 34
4361.95 44
4362.11 53
4362.26 62
4362.41 70
4362.56 76
4362.71 80
4362.86 82
4363.01 81
4363.17 79
4363.32 75
4363.47 69
4363.62 62
4363.77 56
4363.92 50
4364.07 45
4364.23 44
4364.38 45
4364.53 50
4364.68 59
4364.83 70
4364.98 83
4365.13 94
4365.29 103
4365.44 108
4365.59 110
4365.74 107
4365.89 101
4366.04 94
4366.20 85
4366.35 75
4366.50 66
4366.65 58
4366.80 51
4366.95 47
4367.10 46
4367.26 48
4367.41 54
4367.56 62
4367.71 70
4367.86 77
4368.01 81
4368.17 83
4368.32 82
4368.47 79
4368.62 77
4368.77 76
4368.92 77
4369.07 79
4369.23 84
4369.38 90
4369.53 96
4369.68 103
4369.83 109
4369.98 115
4370.14 118
4370.29 120
4370.44 120
4370.59 118
4370.74 115
4370.89 111
4371.04 108
4371.20 106
4371.35 105
4371.50 106
4371.65 108
4371.80 110
4371.95 112
4372.11 114
4372.26 116
4372.41 117
4372.56 119
4372.71 122
4372.86 124
4373.02 127
4373.17 127
4373.32 126
4373.47 121
4373.62 113
4373.77 102
4373.93 89
4374.08 75
4374.23 62
4374.38 52
4374.53 46
4374.68 45
4374.84 48
4374.99 54
4375.14 61
4375.29 67
4375.44 71
4375.59 71
4375.75 67
4375.90 61
4376.05 54
4376.20 47
4376.35 41
4376.50 37
4376.66 35
4376.81 35
4376.96 34
4377.11 34
4377.26 34
4377.41 36
4377.57 39
4377.72 45
4377.87 52
4378.02 60
4378.17 68
4378.32 73
4378.48 74
4378.63 72
4378.78 66
4378.93 59
4379.08 51
4379.23 43
4379.39 35
4379.54 28
4379.69 20
4379.84 12
4379.99 4
4380.14 0
4380.30 0
4380.45 0
4380.60 0
4380.75 0
4380.90 0
4381.06 5
4381.21 12
4381.36 20
4381.51 26
4381.66 33
4381.81 41
4381.97 48
4382.12 55
4382.27 59
4382.42 59
4382.57 55
4382.73 47
4382.88 36
4383.03 22
4383.18 9
4383.33 0
4383.48 0
4383.64 0
4383.79 0
4383.94 0
4384.09 0
4384.24 0
4384.39 0
4384.55 1
4384.70 5
4384.85 9
4385.00 13
4385.15 18
4385.31 22
4385.46 27
4385.61 30
4385.76 32
4385.91 32
4386.07 31
4386.22 29
4386.37 27
4386.52 27
4386.67 30
4386.82 35
4386.98 42
4387.13 51
4387.28 60
4387.43 69
4387.58 77
4387.74 85
4387.89 92
4388.04 99
4388.19 105
4388.34 111
4388.50 115
4388.65 119
4388.80 120
4388.95 121
4389.10 121
4389.25 122
4389.41 125
4389.56 128
4389.71 132
4389.86 135
4390.01 137
4390.17 137
4390.32 133
4390.47 126
4390.62 117
4390.77 106
4390.93 96
4391.08 86
4391.23 79
4391.38 74
4391.53 73
4391.69 73
4391.84 75
4391.99 78
4392.14 80
4392.29 80
4392.45 79
4392.60 76
4392.75 71
4392.90 65
4393.05 58
4393.21 50
4393.36 42
4393.51 34
4393.66 27
4393.81 21
4393.96 15
4394.12 11
4394.27 10
4394.42 9
4394.57 11
4394.72 14
4394.88 19
4395.03 24
4395.18 31
4395.33 36
4395.48 41
4395.64 43
4395.79 43
4395.94 41
4396.09 36
4396.25 31
4396.40 25
4396.55 21
4396.70 20
4396.85 20
4397.01 21
4397.16 24
4397.31 25
4397.46 26
4397.61 27
4397.77 27
4397.92 30
4398.07 34
4398.22 41
4398.37 49
4398.53 57
4398.68 63
4398.83 65
4398.98 62
4399.13 56
4399.29 48
4399.44 40
4399.59 35
4399.74 33
4399.89 35
4400.05 40
4400.20 47
4400.35 54
4400.50 60
4400.65 64
4400.81 67
4400.96 69
4401.11 71
4401.26 73
4401.42 75
4401.57 78
4401.72 80
4401.87 82
4402.02 83
4402.18 83
4402.33 83
4402.48 82
4402.63 82
4402.78 83
4402.94 85
4403.09 89
4403.24 95
4403.39 102
4403.55 111
4403.70 120
4403.85 130
4404.00 140
4404.15 151
4404.31 164
4404.46 179
4404.61 194
4404.76 210
4404.91 225
4405.07 239
4405.22 249
4405.37 257
4405.52 262
4405.68 264
4405.83 265
4405.98 266
4406.13 267
4406.28 270
4406.44 275
4406.59 283
4406.74 294
4406.89 306
4407.05 320
4407.20 334
4407.35 347
4407.50 357
4407.65 364
4407.81 367
4407.96 366
4408.11 360
4408.26 351
4408.42 339
4408.57 325
4408.72 309
4408.87 291
4409.02 274
4409.18 255
4409.33 237
4409.48 219
4409.63 202
4409.79 187
4409.94 174
4410.09 165
4410.24 158
4410.39 155
4410.55 154
4410.70 154
4410.85 156
4411.00 159
4411.16 162
4411.31 165
4411.46 166
4411.61 166
4411.77 164
4411.92 159
4412.07 150
4412.22 138
4412.37 125
4412.53 110
4412.68 95
4412.83 82
4412.98 70
4413.14 60
4413.29 52
4413.44 46
4413.59 41
4413.75 37
4413.90 34
4414.05 32
4414.20 33
4414.35 35
4414.51 40
4414.66 46
4414.81 52
4414.96 58
4415.12 62
4415.27 65
4415.42 64
4415.57 61
4415.73 56
4415.88 50
4416.03 44
4416.18 38
4416.34 33
4416.49 29
4416.64 26
4416.79 23
4416.95 20
4417.10 17
4417.25 16
4417.40 17
4417.55 20
4417.71 25
4417.86 31
4418.01 37
4418.16 41
4418.32 42
4418.47 38
4418.62 32
4418.77 23
4418.93 15
4419.08 8
4419.23 3
4419.38 0
4419.54 0
4419.69 0
4419.84 0
4419.99 0
4420.15 0
4420.30 0
4420.45 0
4420.60 0
4420.76 0
4420.91 1
4421.06 7
4421.21 15
4421.37 22
4421.52 31
4421.67 39
4421.82 46
4421.98 52
4422.13 57
4422.28 59
4422.43 59
4422.59 57
4422.74 54
4422.89 50
4423.04 47
4423.20 45
4423.35 44
4423.50 43
4423.65 44
4423.81 44
4423.96 43
4424.11 41
4424.26 38
4424.42 33
4424.57 26
4424.72 20
4424.87 15
4425.03 12
4425.18 14
4425.33 19
4425.48 29
4425.64 40
4425.79 51
4425.94 59
4426.09 64
4426.25 62
4426.40 55
4426.55 44
4426.70 31
4426.86 17
4427.01 4
4427.16 0
4427.31 0
4427.47 0
4427.62 0
4427.77 0
4427.92 0
4428.08 8
4428.23 16
4428.38 24
4428.53 32
4428.69 41
4428.84 51
4428.99 62
4429.14 73
4429.30 84
4429.45 95
4429.60 103
4429.75 110
4429.91 116
4430.06 121
4430.21 125
4430.37 128
4430.52 131
4430.67 132
4430.82 130
4430.98 126
4431.13 119
4431.28 110
4431.43 99
4431.59 89
4431.74 79
4431.89 70
4432.04 62
4432.20 55
4432.35 50
4432.50 46
4432.65 44
4432.81 42
4432.96 41
4433.11 39
4433.27 37
4433.42 35
4433.57 31
4433.72 27
4433.88 24
4434.03 21
4434.18 19
4434.33 18
4434.49 18
4434.64 20
4434.79 22
4434.94 26
4435.10 30
4435.25 35
4435.40 39
4435.56 41
4435.71 41
4435.86 38
4436.01 33
4436.17 26
4436.32 17
4436.47 8
4436.62 0
4436.78 0
4436.93 0
4437.08 0
4437.24 0
4437.39 0
4437.54 0
4437.69 0
4437.85 0
4438.00 4
4438.15 9
4438.30 15
4438.46 19
4438.61 24
4438.76 29
4438.92 33
4439.07 37
4439.22 41
4439.37 43
4439.53 46
4439.68 47
4439.83 50
4439.99 53
4440.14 58
4440.29 64
4440.44 70
4440.60 74
4440.75 76
4440.90 75
4441.05 70
4441.21 62
4441.36 52
4441.51 41
4441.67 33
4441.82 26
4441.97 24
4442.12 25
4442.28 29
4442.43 36
4442.58 45
4442.74 52
4442.89 59
4443.04 64
4443.19 67
4443.35 70
4443.50 73
4443.65 76
4443.81 81
4443.96 85
4444.11 89
4444.26 90
4444.42 89
4444.57 84
4444.72 77
4444.88 69
4445.03 61
4445.18 54
4445.33 48
4445.49 44
4445.64 43
4445.79 43
4445.95 44
4446.10 47
4446.25 52
4446.40 58
4446.56 66
4446.71 75
4446.86 85
4447.02 96
4447.17 106
4447.32 115
4447.47 123
4447.63 128
4447.78 130
4447.93 129
4448.09 127
4448.24 123
4448.39 119
4448.55 116
4448.70 112
4448.85 109
4449.00 105
4449.16 100
4449.31 95
4449.46 88
4449.62 81
4449.77 75
4449.92 71
4450.07 69
4450.23 68
4450.38 69
4450.53 71
4450.69 72
4450.84 74
4450.99 75
4451.15 77
4451.30 81
4451.45 87
4451.60 93
4451.76 100
4451.91 105
4452.06 108
4452.22 107
4452.37 103
4452.52 95
4452.68 86
4452.83 74
4452.98 62
4453.13 49
4453.29 37
4453.44 26
4453.59 17
4453.75 10
4453.90 7
4454.05 6
4454.21 6
4454.36 6
4454.51 4
4454.66 1
4454.82 0
4454.97 0
4455.12 0
4455.28 0
4455.43 0
4455.58 0
4455.74 3
4455.89 12
4456.04 19
4456.19 25
4456.35 27
4456.50 27
4456.65 25
4456.81 23
4456.96 22
4457.11 23
4457.27 27
4457.42 32
4457.57 36
4457.73 40
4457.88 41
4458.03 42
4458.18 42
4458.34 43
4458.49 46
4458.64 52
4458.80 60
4458.95 69
4459.10 77
4459.26 84
4459.41 88
4459.56 90
4459.72 91
4459.87 90
4460.02 90
4460.18 91
4460.33 93
4460.48 95
4460.63 98
4460.79 102
4460.94 106
4461.09 109
4461.25 113
4461.40 116
4461.55 119
4461.71 121
4461.86 123
4462.01 125
4462.17 129
4462.32 135
4462.47 144
4462.63 155
4462.78 166
4462.93 176
4463.09 184
4463.24 187
4463.39 186
4463.54 180
4463.70 171
4463.85 159
4464.00 145
4464.16 132
4464.31 120
4464.46 108
4464.62 97
4464.77 88
4464.92 78
4465.08 70
4465.23 63
4465.38 57
4465.54 53
4465.69 50
4465.84 48
4466.00 48
4466.15 46
4466.30 45
4466.46 42
4466.61 38
4466.76 35
4466.92 34
4467.07 33
4467.22 36
4467.38 40
4467.53 46
4467.68 53
4467.84 60
4467.99 64
4468.14 66
4468.29 65
4468.45 61
4468.60 53
4468.75 45
4468.91 36
4469.06 27
4469.21 20
4469.37 15
4469.52 12
4469.67 10
4469.83 10
4469.98 10
4470.13 11
4470.29 14
4470.44 18
4470.59 24
4470.75 32
4470.90 41
4471.05 51
4471.21 58
4471.36 63
4471.51 64
4471.67 61
4471.82 55
4471.97 48
4472.13 42
4472.28 37
4472.43 35
4472.59 33
4472.74 31
4472.89 29
4473.05 24
4473.20 17
4473.35 10
4473.51 3
4473.66 0
4473.81 0
4473.97 0
4474.12 0
4474.27 1
4474.43 2
4474.58 2
4474.73 0
4474.89 0
4475.04 0
4475.19 0
4475.35 0
4475.50 5
4475.65 12
4475.81 20
4475.96 27
4476.12 35
4476.27 41
4476.42 48
4476.58 55
4476.73 62
4476.88 69
4477.04 76
4477.19 83
4477.34 89
4477.50 94
4477.65 98
4477.80 100
4477.96 100
4478.11 98
4478.26 94
4478.42 89
4478.57 82
4478.72 74
4478.88 67
4479.03 60
4479.18 54
4479.34 50
4479.49 49
4479.64 49
4479.80 50
4479.95 51
4480.10 50
4480.26 45
4480.41 37
4480.56 27
4480.72 16
4480.87 5
4481.03 0
4481.18 0
4481.33 0
4481.49 0
4481.64 5
4481.79 10
4481.95 13
4482.10 14
4482.25 11
4482.41 6
4482.56 0
4482.71 0
4482.87 0
4483.02 0
4483.17 0
4483.33 0
4483.48 3
4483.64 11
4483.79 17
4483.94 22
4484.10 25
4484.25 27
4484.40 28
4484.56 29
4484.71 32
4484.86 35
4485.02 39
4485.17 42
4485.32 46
4485.48 49
4485.63 52
4485.78 56
4485.94 61
4486.09 68
4486.25 77
4486.40 86
4486.55 95
4486.71 103
4486.86 109
4487.01 111
4487.17 110
4487.32 105
4487.47 97
4487.63 88
4487.78 79
4487.93 71
4488.09 66
4488.24 63
4488.40 64
4488.55 67
4488.70 71
4488.86 76
4489.01 81
4489.16 86
4489.32 90
4489.47 94
4489.62 96
4489.78 97
4489.93 96
4490.09 92
4490.24 86
4490.39 79
4490.55 72
4490.70 65
4490.85 61
4491.01 60
4491.16 62
4491.31 68
4491.47 77
4491.62 88
4491.78 100
4491.93 113
4492.08 125
4492.24 137
4492.39 145
4492.54 151
4492.70 153
4492.85 151
4493.01 146
4493.16 137
4493.31 126
4493.47 115
4493.62 102
4493.77 89
4493.93 77
4494.08 65
4494.24 55
4494.39 45
4494.54 36
4494.70 27
4494.85 19
4495.00 12
4495.16 4
4495.31 0
4495.46 0
4495.62 0
4495.77 0
4495.93 0
4496.08 0
4496.23 0
4496.39 0
4496.54 4
4496.69 14
4496.85 23
4497.00 30
4497.16 35
4497.31 37
4497.46 36
4497.62 33
4497.77 30
4497.92 27
4498.08 24
4498.23 23
4498.39 23
4498.54 23
4498.69 23
4498.85 24
4499.00 25
4499.16 28
4499.31 31
4499.46 36
4499.62 43
4499.77 51
4499.92 59
4500.08 67
4500.23 75
4500.39 81
4500.54 87
4500.69 91
4500.85 94
4501.00 96
4501.15 98
4501.31 100
4501.46 102
4501.62 105
4501.77 110
4501.92 116
4502.08 122
4502.23 130
4502.39 137
4502.54 142
4502.69 145
4502.85 145
4503.00 141
4503.15 135
4503.31 127
4503.46 119
4503.62 113
4503.77 110
4503.92 110
4504.08 113
4504.23 119
4504.39 124
4504.54 129
4504.69 131
4504.85 132
4505.00 130
4505.16 129
4505.31 127
4505.46 126
4505.62 127
4505.77 127
4505.92 127
4506.08 126
4506.23 123
4506.39 119
4506.54 114
4506.69 108
4506.85 101
4507.00 95
4507.16 90
4507.31 85
4507.46 80
4507.62 75
4507.77 69
4507.93 63
4508.08 55
4508.23 46
4508.39 35
4508.54 23
4508.70 11
4508.85 0
4509.00 0
4509.16 0
4509.31 0
4509.47 0
4509.62 0
4509.77 0
4509.93 3
4510.08 9
4510.24 12
4510.39 14
4510.54 12
4510.70 9
4510.85 4
4511.01 0
4511.16 0
4511.31 0
4511.47 0
4511.62 0
4511.78 0
4511.93 0
4512.08 0
4512.24 7
4512.39 21
4512.55 38
4512.70 55
4512.85 72
4513.01 87
4513.16 97
4513.32 102
4513.47 102
4513.62 97
4513.78 90
4513.93 81
4514.09 73
4514.24 66
4514.39 60
4514.55 56
4514.70 54
4514.86 54
4515.01 54
4515.16 56
4515.32 60
4515.47 64
4515.63 70
4515.78 75
4515.93 82
4516.09 87
4516.24 93
4516.40 97
4516.55 101
4516.71 104
4516.86 107
4517.01 110
4517.17 112
4517.32 115
4517.48 118
4517.63 120
4517.78 122
4517.94 123
4518.09 123
4518.25 122
4518.40 121
4518.55 119
4518.71 116
4518.86 113
4519.02 108
4519.17 101
4519.33 92
4519.48 81
4519.63 69
4519.79 56
4519.94 45
4520.10 35
4520.25 28
4520.40 25
4520.56 24
4520.71 26
4520.87 30
4521.02 35
4521.18 40
4521.33 46
4521.48 50
4521.64 54
4521.79 56
4521.95 58
4522.10 60
4522.25 63
4522.41 68
4522.56 74
4522.72 82
4522.87 90
4523.03 95
4523.18 97
4523.33 94
4523.49 87
4523.64 76
4523.80 64
4523.95 54
4524.11 45
4524.26 41
4524.41 39
4524.57 40
4524.72 41
4524.88 42
4525.03 41
4525.18 38
4525.34 35
4525.49 32
4525.65 29
4525.80 29
4525.96 30
4526.11 32
4526.26 35
4526.42 36
4526.57 37
4526.73 36
4526.88 35
4527.04 33
4527.19 33
4527.34 34
4527.50 38
4527.65 44
4527.81 51
4527.96 59
4528.12 67
4528.27 74
4528.42 80
4528.58 84
4528.73 87
4528.89 89
4529.04 91
4529.20 92
4529.35 94
4529.50 95
4529.66 97
4529.81 99
4529.97 100
4530.12 101
4530.28 101
4530.43 98
4530.58 93
4530.74 86
4530.89 77
4531.05 69
4531.20 61
4531.36 56
4531.51 54
4531.67 56
4531.82 61
4531.97 66
4532.13 72
4532.28 77
4532.44 79
4532.59 78
4532.75 74
4532.90 66
4533.05 56
4533.21 45
4533.36 33
4533.52 23
4533.67 15
4533.83 10
4533.98 9
4534.14 10
4534.29 11
4534.44 11
4534.60 10
4534.75 6
4534.91 1
4535.06 0
4535.22 0
4535.37 0
4535.52 0
4535.68 0
4535.83 0
4535.99 0
4536.14 1
4536.30 2
4536.45 2
4536.61 1
4536.76 1
4536.91 3
4537.07 6
4537.22 12
4537.38 20
4537.53 30
4537.69 39
4537.84 48
4538.00 54
4538.15 56
4538.30 55
4538.46 51
4538.61 45
4538.77 37
4538.92 29
4539.08 23
4539.23 20
4539.39 18
4539.54 17
4539.70 17
4539.85 17
4540.00 15
4540.16 13
4540.31 11
4540.47 10
4540.62 12
4540.78 18
4540.93 28
4541.09 39
4541.24 52
4541.39 63
4541.55 73
4541.70 78
4541.86 81
4542.01 81
4542.17 78
4542.32 75
4542.48 71
4542.63 67
4542.79 63
4542.94 57
4543.09 52
4543.25 46
4543.40 40
4543.56 35
4543.71 31
4543.87 29
4544.02 28
4544.18 28
4544.33 28
4544.49 30
4544.64 31
4544.79 31
4544.95 30
4545.10 27
4545.26 24
4545.41 19
4545.57 15
4545.72 12
4545.88 11
4546.03 13
4546.19 18
4546.34 25
4546.50 36
4546.65 48
4546.80 62
4546.96 75
4547.11 88
4547.27 99
4547.42 108
4547.58 115
4547.73 119
4547.89 121
4548.04 122
4548.20 123
4548.35 123
4548.51 124
4548.66 123
4548.81 121
4548.97 117
4549.12 111
4549.28 103
4549.43 94
4549.59 85
4549.74 77
4549.90 72
4550.05 70
4550.21 71
4550.36 75
4550.52 80
4550.67 84
4550.83 87
4550.98 87
4551.13 85
4551.29 80
4551.44 74
4551.60 66
4551.75 58
4551.91 49
4552.06 40
4552.22 30
4552.37 21
4552.53 14
4552.68 7
4552.84 2
4552.99 0
4553.15 0
4553.30 0
4553.46 0
4553.61 0
4553.76 0
4553.92 0
4554.07 0
4554.23 0
4554.38 0
4554.54 9
4554.69 22
4554.85 38
4555.00 56
4555.16 73
4555.31 87
4555.47 99
4555.62 107
4555.78 111
4555.93 112
4556.09 110
4556.24 107
4556.40 101
4556.55 95
4556.71 87
4556.86 79
4557.01 71
4557.17 63
4557.32 56
4557.48 52
4557.63 49
4557.79 49
4557.94 50
4558.10 51
4558.25 54
4558.41 56
4558.56 57
4558.72 58
4558.87 59
4559.03 58
4559.18 57
4559.34 55
4559.49 53
4559.65 51
4559.80 49
4559.96 48
4560.11 48
4560.27 50
4560.42 53
4560.58 57
4560.73 61
4560.89 64
4561.04 65
4561.19 64
4561.35 61
4561.50 55
4561.66 48
4561.81 41
4561.97 34
4562.12 27
4562.28 21
4562.43 15
4562.59 9
4562.74 4
4562.90 0
4563.05 0
4563.21 0
4563.36 0
4563.52 0
4563.67 0
4563.83 0
4563.98 0
4564.14 0
4564.29 7
4564.45 14
4564.60 21
4564.76 29
4564.91 35
4565.07 41
4565.22 45
4565.38 47
4565.53 50
4565.69 53
4565.84 59
4566.00 67
4566.15 77
4566.31 90
4566.46 104
4566.62 116
4566.77 126
4566.93 133
4567.08 137
4567.24 139
4567.39 140
4567.55 140
4567.70 142
4567.86 146
4568.01 151
4568.17 158
4568.32 165
4568.48 171
4568.63 177
4568.79 181
4568.94 183
4569.10 183
4569.25 183
4569.41 182
4569.56 181
4569.72 179
4569.87 178
4570.03 177
4570.18 176
4570.34 176
4570.49 174
4570.65 172
4570.80 169
4570.96 165
4571.11 160
4571.27 154
4571.42 151
4571.58 149
4571.73 151
4571.89 156
4572.04 164
4572.20 173
4572.35 182
4572.51 190
4572.66 195
4572.82 196
4572.97 194
4573.13 188
4573.28 179
4573.44 169
4573.59 157
4573.75 147
4573.90 138
4574.06 133
4574.21 132
4574.37 135
4574.52 141
4574.68 150
4574.83 159
4574.99 167
4575.14 174
4575.30 180
4575.45 185
4575.61 190
4575.76 196
4575.92 203
4576.07 211
4576.23 219
4576.38 226
4576.54 231
4576.69 234
4576.85 234
4577.00 230
4577.16 224
4577.31 216
4577.47 206
4577.62 194
4577.78 183
4577.93 173
4578.09 164
4578.24 158
4578.40 155
4578.56 155
4578.71 156
4578.87 157
4579.02 158
4579.18 158
4579.33 157
4579.49 155
4579.64 152
4579.80 148
4579.95 146
4580.11 145
4580.26 145
4580.42 147
4580.57 149
4580.73 151
4580.88 154
4581.04 156
4581.19 159
4581.35 162
4581.50 166
4581.66 172
4581.81 179
4581.97 188
4582.12 196
4582.28 204
4582.43 210
4582.59 214
4582.75 214
4582.90 212
4583.06 208
4583.21 203
4583.37 197
4583.52 190
4583.68 183
4583.83 177
4583.99 170
4584.14 163
4584.30 157
4584.45 153
4584.61 150
4584.76 149
4584.92 150
4585.07 151
4585.23 151
4585.38 149
4585.54 146
4585.70 140
4585.85 134
4586.01 129
4586.16 127
4586.32 128
4586.47 134
4586.63 142
4586.78 151
4586.94 160
4587.09 166
4587.25 169
4587.40 170
4587.56 169
4587.71 168
4587.87 171
4588.02 177
4588.18 187
4588.34 200
4588.49 216
4588.65 230
4588.80 241
4588.96 247
4589.11 249
4589.27 247
4589.42 242
4589.58 236
4589.73 232
4589.89 232
4590.04 235
4590.20 243
4590.35 253
4590.51 263
4590.67 273
4590.82 280
4590.98 282
4591.13 281
4591.29 277
4591.44 271
4591.60 265
4591.75 262
4591.91 261
4592.06 263
4592.22 267
4592.37 273
4592.53 278
4592.68 282
4592.84 284
4593.00 285
4593.15 283
4593.31 280
4593.46 277
4593.62 273
4593.77 269
4593.93 266
4594.08 265
4594.24 266
4594.39 270
4594.55 275
4594.71 282
4594.86 291
4595.02 299
4595.17 307
4595.33 311
4595.48 313
4595.64 312
4595.79 307
4595.95 300
4596.10 293
4596.26 286
4596.42 281
4596.57 278
4596.73 277
4596.88 278
4597.04 279
4597.19 279
4597.35 277
4597.50 275
4597.66 271
4597.81 266
4597.97 260
4598.13 255
4598.28 250
4598.44 246
4598.59 244
4598.75 244
4598.90 248
4599.06 253
4599.21 261
4599.37 269
4599.52 275
4599.68 278
4599.84 278
4599.99 273
4600.15 266
4600.30 257
4600.46 247
4600.61 238
4600.77 232
4600.92 227
4601.08 224
4601.24 221
4601.39 220
4601.55 218
4601.70 215
4601.86 213
4602.01 211
4602.17 211
4602.32 213
4602.48 217
4602.64 223
4602.79 231
4602.95 240
4603.10 248
4603.26 254
4603.41 259
4603.57 260
4603.72 260
4603.88 257
4604.04 253
4604.19 250
4604.35 248
4604.50 248
4604.66 250
4604.81 255
4604.97 262
4605.12 270
4605.28 278
4605.44 284
4605.59 289
4605.75 291
4605.90 290
4606.06 289
4606.21 286
4606.37 283
4606.53 282
4606.68 281
4606.84 282
4606.99 283
4607.15 284
4607.30 284
4607.46 283
4607.61 279
4607.77 273
4607.93 265
4608.08 257
4608.24 251
4608.39 247
4608.55 247
4608.70 251
4608.86 259
4609.02 269
4609.17 279
4609.33 289
4609.48 297
4609.64 303
4609.79 305
4609.95 304
4610.11 301
4610.26 296
4610.42 289
4610.57 281
4610.73 272
4610.88 263
4611.04 255
4611.20 248
4611.35 243
4611.51 240
4611.66 240
4611.82 242
4611.97 245
4612.13 249
4612.29 253
4612.44 255
4612.60 257
4612.75 259
4612.91 262
4613.06 267
4613.22 275
4613.38 284
4613.53 296
4613.69 308
4613.84 319
4614.00 329
4614.15 339
4614.31 348
4614.47 356
4614.62 365
4614.78 375
4614.93 385
4615.09 395
4615.24 404
4615.40 412
4615.56 417
4615.71 421
4615.87 424
4616.02 426
4616.18 428
4616.33 432
4616.49 435
4616.65 439
4616.80 443
4616.96 447
4617.11 449
4617.27 450
4617.43 451
4617.58 452
4617.74 454
4617.89 457
4618.05 463
4618.20 470
4618.36 478
4618.52 486
4618.67 493
4618.83 497
4618.98 498
4619.14 496
4619.30 493
4619.45 487
4619.61 481
4619.76 475
4619.92 468
4620.07 461
4620.23 454
4620.39 446
4620.54 438
4620.70 432
4620.85 428
4621.01 427
4621.17 428
4621.32 431
4621.48 434
4621.63 438
4621.79 441
4621.94 445
4622.10 449
4622.26 454
4622.41 462
4622.57 472
4622.72 484
4622.88 499
4623.04 516
4623.19 534
4623.35 552
4623.50 569
4623.66 584
4623.82 596
4623.97 603
4624.13 606
4624.28 604
4624.44 600
4624.60 595
4624.75 589
4624.91 584
4625.06 579
4625.22 574
4625.38 568
4625.53 562
4625.69 555
4625.84 549
4626.00 545
4626.15 543
4626.31 545
4626.47 552
4626.62 563
4626.78 578
4626.93 597
4627.09 618
4627.25 643
4627.40 669
4627.56 695
4627.71 720
4627.87 743
4628.03 764
4628.18 781
4628.34 795
4628.49 806
4628.65 814
4628.81 819
4628.96 824
4629.12 829
4629.27 835
4629.43 845
4629.59 859
4629.74 877
4629.90 898
4630.05 923
4630.21 950
4630.37 979
4630.52 1011
4630.68 1047
4630.83 1087
4630.99 1134
4631.15 1187
4631.30 1246
4631.46 1311
4631.61 1380
4631.77 1452
4631.93 1525
4632.08 1598
4632.24 1670
4632.40 1739
4632.55 1805
4632.71 1867
4632.86 1925
4633.02 1978
4633.18 2026
4633.33 2069
4633.49 2106
4633.64 2139
4633.80 2167
4633.96 2193
4634.11 2217
4634.27 2241
4634.42 2265
4634.58 2290
4634.74 2315
4634.89 2341
4635.05 2364
4635.20 2384
4635.36 2398
4635.52 2406
4635.67 2409
4635.83 2407
4635.99 2403
4636.14 2398
4636.30 2393
4636.45 2388
4636.61 2384
4636.77 2377
4636.92 2366
4637.08 2349
4637.23 2324
4637.39 2292
4637.55 2254
4637.70 2211
4637.86 2163
4638.02 2113
4638.17 2062
4638.33 2010
4638.48 1960
4638.64 1912
4638.80 1866
4638.95 1825
4639.11 1786
4639.26 1751
4639.42 1716
4639.58 1682
4639.73 1647
4639.89 1611
4640.05 1574
4640.20 1536
4640.36 1498
4640.51 1461
4640.67 1424
4640.83 1388
4640.98 1351
4641.14 1313
4641.30 1276
4641.45 1240
4641.61 1206
4641.76 1175
4641.92 1148
4642.08 1126
4642.23 1106
4642.39 1089
4642.54 1071
4642.70 1052
4642.86 1030
4643.01 1005
4643.17 978
4643.33 949
4643.48 920
4643.64 893
4643.79 869
4643.95 848
4644.11 832
4644.26 818
4644.42 806
4644.58 795
4644.73 782
4644.89 768
4645.04 753
4645.20 738
4645.36 724
4645.51 711
4645.67 700
4645.83 691
4645.98 681
4646.14 669
4646.30 654
4646.45 636
4646.61 614
4646.76 591
4646.92 566
4647.08 543
4647.23 521
4647.39 500
4647.55 482
4647.70 465
4647.86 449
4648.01 432
4648.17 415
4648.33 396
4648.48 376
4648.64 357
4648.80 337
4648.95 321
4649.11 308
4649.27 299
4649.42 294
4649.58 291
4649.73 288
4649.89 284
4650.05 277
4650.20 267
4650.36 255
4650.52 243
4650.67 231
4650.83 222
4650.99 215
4651.14 210
4651.30 207
4651.45 204
4651.61 202
4651.77 199
4651.92 196
4652.08 192
4652.24 187
4652.39 181
4652.55 173
4652.71 163
4652.86 151
4653.02 138
4653.17 125
4653.33 112
4653.49 100
4653.64 91
4653.80 85
4653.96 81
4654.11 81
4654.27 83
4654.43 85
4654.58 87
4654.74 88
4654.90 88
4655.05 85
4655.21 80
4655.36 76
4655.52 73
4655.68 74
4655.83 78
4655.99 86
4656.15 98
4656.30 112
4656.46 125
4656.62 138
4656.77 148
4656.93 154
4657.09 158
4657.24 159
4657.40 157
4657.56 152
4657.71 146
4657.87 139
4658.02 131
4658.18 125
4658.34 120
4658.49 117
4658.65 116
4658.81 117
4658.96 120
4659.12 125
4659.28 131
4659.43 138
4659.59 147
4659.75 157
4659.90 168
4660.06 179
4660.22 189
4660.37 197
4660.53 204
4660.69 208
4660.84 210
4661.00 211
4661.16 211
4661.31 211
4661.47 211
4661.62 211
4661.78 213
4661.94 215
4662.09 217
4662.25 218
4662.41 218
4662.56 217
4662.72 215
4662.88 212
4663.03 208
4663.19 204
4663.35 200
4663.50 195
4663.66 188
4663.82 178
4663.97 166
4664.13 153
4664.29 140
4664.44 129
4664.60 121
4664.76 116
4664.91 114
4665.07 114
4665.23 115
4665.38 115
4665.54 113
4665.70 110
4665.85 105
4666.01 101
4666.17 96
4666.32 92
4666.48 89
4666.64 86
4666.79 83
4666.95 81
4667.11 81
4667.26 81
4667.42 82
4667.58 85
4667.73 88
4667.89 92
4668.05 97
4668.20 102
4668.36 108
4668.52 116
4668.67 126
4668.83 138
4668.99 150
4669.14 160
4669.30 167
4669.46 170
4669.61 168
4669.77 161
4669.93 150
4670.08 138
4670.24 125
4670.40 114
4670.55 105
4670.71 99
4670.87 96
4671.02 95
4671.18 95
4671.34 96
4671.49 97
4671.65 97
4671.81 98
4671.96 99
4672.12 99
4672.28 99
4672.43 98
4672.59 95
4672.75 90
4672.90 83
4673.06 74
4673.22 64
4673.37 55
4673.53 47
4673.69 41
4673.84 37
4674.00 37
4674.16 38
4674.31 42
4674.47 46
4674.63 52
4674.78 59
4674.94 68
4675.10 78
4675.26 90
4675.41 103
4675.57 118
4675.73 133
4675.88 147
4676.04 159
4676.20 169
4676.35 175
4676.51 178
4676.67 178
4676.82 175
4676.98 170
4677.14 164
4677.29 157
4677.45 149
4677.61 141
4677.76 131
4677.92 120
4678.08 108
4678.23 95
4678.39 80
4678.55 65
4678.70 51
4678.86 37
4679.02 25
4679.18 16
4679.33 8
4679.49 2
4679.65 0
4679.80 0
4679.96 0
4680.12 0
4680.27 0
4680.43 0
4680.59 0
4680.74 0
4680.90 2
4681.06 10
4681.21 18
4681.37 25
4681.53 30
4681.69 33
4681.84 34
4682.00 34
4682.16 34
4682.31 34
4682.47 35
4682.63 37
4682.78 41
4682.94 45
4683.10 49
4683.25 53
4683.41 55
4683.57 57
4683.73 58
4683.88 59
4684.04 61
4684.20 62
4684.35 64
4684.51 66
4684.67 69
4684.82 72
4684.98 74
4685.14 77
4685.29 79
4685.45 81
4685.61 83
4685.77 85
4685.92 86
4686.08 87
4686.24 88
4686.39 89
4686.55 90
4686.71 91
4686.86 93
4687.02 94
4687.18 96
4687.34 97
4687.49 97
4687.65 97
4687.81 97
4687.96 96
4688.12 94
4688.28 91
4688.43 88
4688.59 85
4688.75 82
4688.91 79
4689.06 78
4689.22 76
4689.38 75
4689.53 73
4689.69 70
4689.85 66
4690.00 60
4690.16 54
4690.32 48
4690.48 44
4690.63 41
4690.79 39
4690.95 38
4691.10 38
4691.26 38
4691.42 39
4691.57 40
4691.73 43
4691.89 47
4692.05 53
4692.20 61
4692.36 69
4692.52 77
4692.67 83
4692.83 86
4692.99 86
4693.15 81
4693.30 74
4693.46 65
4693.62 55
4693.77 47
4693.93 41
4694.09 37
4694.25 37
4694.40 40
4694.56 45
4694.72 52
4694.87 60
4695.03 67
4695.19 72
4695.34 76
4695.50 76
4695.66 75
4695.82 72
4695.97 69
4696.13 66
4696.29 65
4696.44 66
4696.60 69
4696.76 74
4696.92 81
4697.07 89
4697.23 98
4697.39 108
4697.54 116
4697.70 123
4697.86 128
4698.02 129
4698.17 126
4698.33 119
4698.49 109
4698.64 95
4698.80 79
4698.96 62
4699.12 46
4699.27 32
4699.43 20
4699.59 13
4699.75 8
4699.90 6
4700.06 5
4700.22 4
4700.37 2
4700.53 0
4700.69 0
4700.85 0
4701.00 0
4701.16 0
4701.32 0
4701.47 0
4701.63 0
4701.79 2
4701.95 5
4702.10 8
4702.26 11
4702.42 15
4702.58 18
4702.73 21
4702.89 24
4703.05 26
4703.20 26
4703.36 26
4703.52 25
4703.68 24
4703.83 23
4703.99 23
4704.15 24
4704.31 27
4704.46 31
4704.62 36
4704.78 41
4704.93 45
4705.09 49
4705.25 54
4705.41 58
4705.56 63
4705.72 68
4705.88 74
4706.04 79
4706.19 84
4706.35 88
4706.51 89
4706.66 89
4706.82 87
4706.98 84
4707.14 79
4707.29 74
4707.45 68
4707.61 61
4707.77 53
4707.92 44
4708.08 35
4708.24 26
4708.39 20
4708.55 15
4708.71 13
4708.87 14
4709.02 19
4709.18 25
4709.34 32
4709.50 38
4709.65 44
4709.81 48
4709.97 52
4710.13 54
4710.28 55
4710.44 55
4710.60 54
4710.76 53
4710.91 50
4711.07 46
4711.23 40
4711.38 33
4711.54 26
4711.70 19
4711.86 12
4712.01 8
4712.17 5
4712.33 5
4712.49 8
4712.64 13
4712.80 19
4712.96 27
4713.12 35
4713.27 41
4713.43 45
4713.59 46
4713.75 45
4713.90 43
4714.06 39
4714.22 35
4714.38 32
4714.53 29
4714.69 27
4714.85 26
4715.01 25
4715.16 25
4715.32 25
4715.48 27
4715.64 29
4715.79 33
4715.95 37
4716.11 42
4716.27 47
4716.42 52
4716.58 57
4716.74 61
4716.90 65
4717.05 68
4717.21 70
4717.37 71
4717.53 73
4717.68 75
4717.84 77
4718.00 81
4718.16 85
4718.31 90
4718.47 94
4718.63 97
4718.79 98
4718.94 97
4719.10 92
4719.26 84
4719.42 72
4719.57 59
4719.73 45
4719.89 31
4720.05 20
4720.20 12
4720.36 8
4720.52 7
4720.68 8
4720.83 11
4720.99 15
4721.15 19
4721.31 23
4721.46 27
4721.62 29
4721.78 31
4721.94 31
4722.09 29
4722.25 26
4722.41 21
4722.57 15
4722.72 10
4722.88 5
4723.04 1
4723.20 0
4723.35 0
4723.51 0
4723.67 0
4723.83 0
4723.98 0
4724.14 0
4724.30 0
4724.46 0
4724.61 0
4724.77 3
4724.93 8
4725.09 15
4725.25 24
4725.40 34
4725.56 44
4725.72 53
4725.88 59
4726.03 61
4726.19 59
4726.35 51
4726.51 41
4726.66 30
4726.82 19
4726.98 12
4727.14 8
4727.29 8
4727.45 11
4727.61 15
4727.77 19
4727.93 23
4728.08 27
4728.24 31
4728.40 36
4728.56 44
4728.71 53
4728.87 63
4729.03 73
4729.19 82
4729.34 87
4729.50 88
4729.66 86
4729.82 81
4729.98 74
4730.13 68
4730.29 64
4730.45 63
4730.61 64
4730.76 68
4730.92 74
4731.08 81
4731.24 88
4731.39 93
4731.55 95
4731.71 95
4731.87 92
4732.03 88
4732.18 84
4732.34 79
4732.50 74
4732.66 69
4732.81 63
4732.97 57
4733.13 50
4733.29 43
4733.45 38
4733.60 35
4733.76 35
4733.92 36
4734.08 39
4734.23 43
4734.39 47
4734.55 51
4734.71 54
4734.87 59
4735.02 64
4735.18 69
4735.34 75
4735.50 80
4735.65 83
4735.81 82
4735.97 77
4736.13 67
4736.29 54
4736.44 39
4736.60 23
4736.76 9
4736.92 0
4737.07 0
4737.23 0
4737.39 0
4737.55 0
4737.71 0
4737.86 1
4738.02 5
4738.18 7
4738.34 7
4738.49 5
4738.65 4
4738.81 3
4738.97 5
4739.13 9
4739.28 15
4739.44 21
4739.60 27
4739.76 32
4739.92 35
4740.07 38
4740.23 40
4740.39 44
4740.55 49
4740.70 54
4740.86 60
4741.02 65
4741.18 70
4741.34 76
4741.49 83
4741.65 92
4741.81 103
4741.97 116
4742.13 130
4742.28 141
4742.44 148
4742.60 150
4742.76 146
4742.92 137
4743.07 127
4743.23 117
4743.39 109
4743.55 106
4743.70 107
4743.86 110
4744.02 115
4744.18 120
4744.34 124
4744.49 125
4744.65 124
4744.81 121
4744.97 118
4745.13 115
4745.28 113
4745.44 113
4745.60 115
4745.76 118
4745.92 123
4746.07 127
4746.23 132
4746.39 135
4746.55 138
4746.71 140
4746.86 144
4747.02 149
4747.18 157
4747.34 167
4747.50 178
4747.65 189
4747.81 199
4747.97 207
4748.13 211
4748.29 212
4748.44 210
4748.60 205
4748.76 200
4748.92 194
4749.08 190
4749.23 186
4749.39 183
4749.55 181
4749.71 178
4749.87 173
4750.02 166
4750.18 159
4750.34 151
4750.50 145
4750.66 141
4750.81 139
4750.97 139
4751.13 141
4751.29 143
4751.45 145
4751.60 147
4751.76 148
4751.92 149
4752.08 150
4752.24 150
4752.39 152
4752.55 154
4752.71 156
4752.87 159
4753.03 161
4753.19 164
4753.34 165
4753.50 165
4753.66 163
4753.82 159
4753.98 153
4754.13 147
4754.29 140
4754.45 133
4754.61 127
4754.77 122
4754.92 118
4755.08 117
4755.24 118
4755.40 121
4755.56 128
4755.72 137
4755.87 148
4756.03 157
4756.19 165
4756.35 170
4756.51 172
4756.66 171
4756.82 168
4756.98 162
4757.14 157
4757.30 151
4757.45 147
4757.61 145
4757.77 144
4757.93 147
4758.09 151
4758.25 158
4758.40 165
4758.56 172
4758.72 177
4758.88 179
4759.04 180
4759.19 178
4759.35 173
4759.51 168
4759.67 163
4759.83 158
4759.99 154
4760.14 151
4760.30 148
4760.46 145
4760.62 141
4760.78 137
4760.93 131
4761.09 125
4761.25 119
4761.41 114
4761.57 111
4761.73 110
4761.88 112
4762.04 117
4762.20 124
4762.36 133
4762.52 143
4762.68 154
4762.83 165
4762.99 176
4763.15 185
4763.31 193
4763.47 199
4763.62 203
4763.78 205
4763.94 206
4764.10 206
4764.26 207
4764.42 209
4764.57 213
4764.73 219
4764.89 226
4765.05 233
4765.21 240
4765.37 246
4765.52 251
4765.68 254
4765.84 254
4766.00 252
4766.16 246
4766.32 239
4766.47 230
4766.63 222
4766.79 216
4766.95 214
4767.11 215
4767.27 219
4767.42 224
4767.58 229
4767.74 231
4767.90 231
4768.06 229
4768.22 228
4768.37 228
4768.53 231
4768.69 238
4768.85 248
4769.01 258
4769.17 267
4769.32 272
4769.48 272
4769.64 268
4769.80 261
4769.96 253
4770.12 247
4770.27 244
4770.43 244
4770.59 247
4770.75 251
4770.91 256
4771.07 259
4771.22 261
4771.38 259
4771.54 256
4771.70 250
4771.86 243
4772.02 235
4772.17 226
4772.33 218
4772.49 210
4772.65 202
4772.81 194
4772.97 185
4773.13 176
4773.28 167
4773.44 158
4773.60 151
4773.76 145
4773.92 141
4774.08 138
4774.23 136
4774.39 133
4774.55 130
4774.71 125
4774.87 117
4775.03 108
4775.18 98
4775.34 88
4775.50 79
4775.66 72
4775.82 68
4775.98 67
4776.14 69
4776.29 73
4776.45 80
4776.61 88
4776.77 98
4776.93 110
4777.09 121
4777.24 132
4777.40 140
4777.56 146
4777.72 148
4777.88 148
4778.04 145
4778.20 141
4778.35 136
4778.51 132
4778.67 129
4778.83 125
4778.99 122
4779.15 119
4779.31 114
4779.46 109
4779.62 103
4779.78 96
4779.94 91
4780.10 87
4780.26 86
4780.42 87
4780.57 93
4780.73 101
4780.89 111
4781.05 123
4781.21 134
4781.37 143
4781.52 151
4781.68 157
4781.84 161
4782.00 164
4782.16 165
4782.32 166
4782.48 165
4782.63 164
4782.79 160
4782.95 154
4783.11 145
4783.27 136
4783.43 126
4783.59 117
4783.75 113
4783.90 113
4784.06 119
4784.22 129
4784.38 142
4784.54 155
4784.70 165
4784.86 172
4785.01 173
4785.17 170
4785.33 163
4785.49 154
4785.65 146
4785.81 138
4785.97 132
4786.12 127
4786.28 123
4786.44 120
4786.60 117
4786.76 114
4786.92 114
4787.08 115
4787.23 118
4787.39 123
4787.55 127
4787.71 130
4787.87 130
4788.03 126
4788.19 119
4788.35 109
4788.50 99
4788.66 91
4788.82 85
4788.98 83
4789.14 84
4789.30 88
4789.46 93
4789.61 97
4789.77 99
4789.93 98
4790.09 95
4790.25 90
4790.41 83
4790.57 78
4790.73 74
4790.88 73
4791.04 74
4791.20 78
4791.36 81
4791.52 84
4791.68 86
4791.84 87
4792.00 87
4792.15 86
4792.31 87
4792.47 90
4792.63 94
4792.79 99
4792.95 103
4793.11 105
4793.27 104
4793.42 101
4793.58 96
4793.74 90
4793.90 84
4794.06 79
4794.22 75
4794.38 72
4794.54 69
4794.69 66
4794.85 62
4795.01 58
4795.17 54
4795.33 50
4795.49 47
4795.65 45
4795.81 43
4795.96 41
4796.12 40
4796.28 39
4796.44 37
4796.60 35
4796.76 33
4796.92 32
4797.08 31
4797.24 31
4797.39 31
4797.55 31
4797.71 30
4797.87 30
4798.03 29
4798.19 30
4798.35 32
4798.51 37
4798.66 45
4798.82 54
4798.98 65
4799.14 75
4799.30 84
4799.46 89
4799.62 92
4799.78 93
4799.94 93
4800.09 93
4800.25 94
4800.41 97
4800.57 101
4800.73 105
4800.89 108
4801.05 110
4801.21 108
4801.37 104
4801.52 96
4801.68 87
4801.84 78
4802.00 69
4802.16 61
4802.32 55
4802.48 51
4802.64 49
4802.80 47
4802.95 46
4803.11 45
4803.27 44
4803.43 43
4803.59 41
4803.75 39
4803.91 36
4804.07 32
4804.23 29
4804.38 28
4804.54 28
4804.70 30
4804.86 34
4805.02 41
4805.18 48
4805.34 54
4805.50 58
4805.66 60
4805.82 59
4805.97 55
4806.13 49
4806.29 42
4806.45 34
4806.61 27
4806.77 21
4806.93 17
4807.09 15
4807.25 15
4807.40 18
4807.56 22
4807.72 27
4807.88 33
4808.04 37
4808.20 41
4808.36 42
4808.52 40
4808.68 37
4808.84 33
4808.99 30
4809.15 27
4809.31 28
4809.47 31
4809.63 38
4809.79 48
4809.95 58
4810.11 67
4810.27 73
4810.43 73
4810.59 66
4810.74 54
4810.90 38
4811.06 19
4811.22 1
4811.38 0
4811.54 0
4811.70 0
4811.86 0
4812.02 0
4812.18 0
4812.33 0
4812.49 2
4812.65 10
4812.81 18
4812.97 25
4813.13 32
4813.29 39
4813.45 45
4813.61 52
4813.77 59
4813.93 66
4814.08 73
4814.24 80
4814.40 87
4814.56 92
4814.72 95
4814.88 97
4815.04 97
4815.20 94
4815.36 89
4815.52 82
4815.68 74
4815.83 65
4815.99 56
4816.15 48
4816.31 42
4816.47 38
4816.63 36
4816.79 36
4816.95 36
4817.11 37
4817.27 38
4817.43 40
4817.59 42
4817.74 45
4817.90 48
4818.06 52
4818.22 56
4818.38 59
4818.54 61
4818.70 61
4818.86 59
4819.02 55
4819.18 50
4819.34 46
4819.50 42
4819.65 39
4819.81 37
4819.97 36
4820.13 34
4820.29 32
4820.45 28
4820.61 23
4820.77 17
4820.93 10
4821.09 3
4821.25 0
4821.41 0
4821.57 0
4821.72 0
4821.88 0
4822.04 0
4822.20 0
4822.36 1
4822.52 2
4822.68 2
4822.84 3
4823.00 4
4823.16 6
4823.32 9
4823.48 14
4823.64 19
4823.79 25
4823.95 30
4824.11 35
4824.27 40
4824.43 45
4824.59 49
4824.75 52
4824.91 53
4825.07 52
4825.23 49
4825.39 43
4825.55 35
4825.71 26
4825.87 17
4826.02 9
4826.18 3
4826.34 0
4826.50 0
4826.66 0
4826.82 1
4826.98 2
4827.14 2
4827.30 0
4827.46 0
4827.62 0
4827.78 0
4827.94 0
4828.10 0
4828.25 7
4828.41 19
4828.57 31
4828.73 44
4828.89 54
4829.05 61
4829.21 65
4829.37 64
4829.53 61
4829.69 55
4829.85 49
4830.01 42
4830.17 36
4830.33 31
4830.49 27
4830.64 24
4830.80 21
4830.96 18
4831.12 15
4831.28 12
4831.44 10
4831.60 7
4831.76 7
4831.92 8
4832.08 12
4832.24 17
4832.40 24
4832.56 31
4832.72 38
4832.88 43
4833.04 46
4833.20 47
4833.35 47
4833.51 45
4833.67 43
4833.83 42
4833.99 41
4834.15 41
4834.31 42
4834.47 42
4834.63 41
4834.79 38
4834.95 34
4835.11 29
4835.27 23
4835.43 18
4835.59 15
4835.75 13
4835.91 14
4836.07 18
4836.22 23
4836.38 30
4836.54 39
4836.70 49
4836.86 59
4837.02 70
4837.18 81
4837.34 90
4837.50 97
4837.66 101
4837.82 103
4837.98 103
4838.14 103
4838.30 102
4838.46 102
4838.62 103
4838.78 104
4838.94 105
4839.10 105
4839.25 104
4839.41 100
4839.57 94
4839.73 86
4839.89 77
4840.05 68
4840.21 60
4840.37 53
4840.53 49
4840.69 48
4840.85 49
4841.01 52
4841.17 56
4841.33 61
4841.49 67
4841.65 73
4841.81 80
4841.97 88
4842.13 95
4842.29 103
4842.45 111
4842.61 117
4842.76 123
4842.92 128
4843.08 132
4843.24 136
4843.40 140
4843.56 145
4843.72 151
4843.88 158
4844.04 166
4844.20 172
4844.36 177
4844.52 178
4844.68 176
4844.84 171
4845.00 163
4845.16 155
4845.32 148
4845.48 145
4845.64 145
4845.80 148
4845.96 154
4846.12 160
4846.28 165
4846.44 167
4846.60 166
4846.75 161
4846.91 152
4847.07 141
4847.23 129
4847.39 115
4847.55 103
4847.71 93
4847.87 85
4848.03 82
4848.19 81
4848.35 82
4848.51 84
4848.67 85
4848.83 83
4848.99 80
4849.15 74
4849.31 68
4849.47 64
4849.63 62
4849.79 63
4849.95 67
4850.11 73
4850.27 81
4850.43 88
4850.59 96
4850.75 102
4850.91 107
4851.07 112
4851.23 116
4851.39 119
4851.55 121
4851.70 121
4851.86 120
4852.02 117
4852.18 112
4852.34 106
4852.50 98
4852.66 91
4852.82 84
4852.98 78
4853.14 74
4853.30 72
4853.46 71
4853.62 70
4853.78 67
4853.94 62
4854.10 54
4854.26 44
4854.42 33
4854.58 21
4854.74 12
4854.90 5
4855.06 2
4855.22 2
4855.38 5
4855.54 8
4855.70 12
4855.86 15
4856.02 16
4856.18 16
4856.34 14
4856.50 11
4856.66 8
4856.82 4
4856.98 0
4857.14 0
4857.30 0
4857.46 0
4857.62 0
4857.78 0
4857.94 0
4858.10 0
4858.26 2
4858.42 13
4858.58 25
4858.74 36
4858.89 46
4859.05 54
4859.21 60
4859.37 62
4859.53 62
4859.69 61
4859.85 58
4860.01 54
4860.17 49
4860.33 45
4860.49 41
4860.65 39
4860.81 39
4860.97 41
4861.13 45
4861.29 51
4861.45 56
4861.61 61
4861.77 65
4861.93 67
4862.09 67
4862.25 66
4862.41 64
4862.57 62
4862.73 61
4862.89 60
4863.05 62
4863.21 64
4863.37 67
4863.53 71
4863.69 73
4863.85 74
4864.01 72
4864.17 69
4864.33 63
4864.49 55
4864.65 47
4864.81 39
4864.97 32
4865.13 28
4865.29 29
4865.45 32
4865.61 38
4865.77 46
4865.93 55
4866.09 63
4866.25 71
4866.41 78
4866.57 83
4866.73 88
4866.89 92
4867.05 95
4867.21 96
4867.37 96
4867.53 94
4867.69 90
4867.85 86
4868.01 81
4868.17 76
4868.33 72
4868.49 67
4868.65 62
4868.81 54
4868.97 45
4869.13 33
4869.29 19
4869.45 5
4869.61 0
4869.77 0
4869.93 0
4870.09 0
4870.25 0
4870.41 0
4870.57 0
4870.73 0
4870.89 11
4871.05 20
4871.21 26
4871.37 29
4871.53 29
4871.69 26
4871.85 23
4872.01 19
4872.17 16
4872.33 15
4872.49 16
4872.65 18
4872.81 21
4872.97 22
4873.13 24
4873.29 23
4873.45 22
4873.61 21
4873.77 19
4873.93 19
4874.09 20
4874.25 22
4874.41 25
4874.57 28
4874.73 33
4874.89 37
4875.05 40
4875.21 42
4875.37 42
4875.53 42
4875.69 40
4875.85 39
4876.01 37
4876.17 38
4876.33 39
4876.49 42
4876.65 45
4876.81 48
4876.97 49
4877.13 49
4877.29 46
4877.45 42
4877.61 36
4877.77 31
4877.93 27
4878.09 24
4878.25 24
4878.41 27
4878.57 31
4878.73 35
4878.90 39
4879.06 40
4879.22 39
4879.38 35
4879.54 30
4879.70 25
4879.86 21
4880.02 20
4880.18 22
4880.34 26
4880.50 33
4880.66 42
4880.82 50
4880.98 59
4881.14 67
4881.30 75
4881.46 83
4881.62 91
4881.78 100
4881.94 107
4882.10 113
4882.26 117
4882.42 119
4882.58 120
4882.74 121
4882.90 123
4883.06 125
4883.22 127
4883.38 129
4883.54 130
4883.70 129
4883.86 126
4884.02 121
4884.18 117
4884.34 112
4884.50 110
4884.66 110
4884.82 113
4884.98 118
4885.14 125
4885.30 132
4885.46 138
4885.62 143
4885.78 145
4885.94 147
4886.11 147
4886.27 148
4886.43 150
4886.59 154
4886.75 160
4886.91 167
4887.07 173
4887.23 176
4887.39 178
4887.55 177
4887.71 175
4887.87 173
4888.03 173
4888.19 175
4888.35 181
4888.51 189
4888.67 198
4888.83 207
4888.99 215
4889.15 222
4889.31 227
4889.47 232
4889.63 237
4889.79 242
4889.95 246
4890.11 250
4890.27 252
4890.43 250
4890.59 246
4890.75 239
4890.92 229
4891.08 219
4891.24 209
4891.40 200
4891.56 193
4891.72 189
4891.88 187
4892.04 187
4892.20 188
4892.36 191
4892.52 193
4892.68 196
4892.84 197
4893.00 197
4893.16 196
4893.32 194
4893.48 191
4893.64 189
4893.80 186
4893.96 184
4894.12 182
4894.28 178
4894.44 173
4894.60 166
4894.76 157
4894.92 147
4895.09 136
4895.25 125
4895.41 115
4895.57 106
4895.73 98
[truncated: 742,953 more chars]
