# Supplementary material for: Methylobacterium Species Promoting Rice and Barley Growth and Interaction Specificity Revealed with Whole-Cell Matrix-Assisted Laser Desorption / Ionization-Time-of-Flight Mass Spectrometry (MALDI-TOF/MS) Analysis
Source: PLoS One. 2015 Jun 8;10(6):e0129509. doi: 10.1371/journal.pone.0129509 (PMC4460032; doi:10.1371/journal.pone.0129509)
Supplement: S3 Data — (ZIP) [file pone.0129509.s003.zip › Supplementary data 3 (ms from barley)/8a.txt]

779.92 0
779.98 0
780.05 0
780.11 0
780.18 0
780.24 0
780.30 0
780.37 0
780.43 0
780.50 0
780.56 0
780.62 0
780.69 0
780.75 0
780.82 0
780.88 0
780.94 0
781.01 0
781.07 0
781.14 0
781.20 0
781.26 0
781.33 0
781.39 0
781.46 0
781.52 0
781.59 0
781.65 0
781.71 0
781.78 0
781.84 0
781.91 0
781.97 0
782.03 0
782.10 0
782.16 0
782.23 0
782.29 0
782.35 0
782.42 0
782.48 0
782.55 0
782.61 0
782.67 0
782.74 0
782.80 0
782.87 0
782.93 0
782.99 0
783.06 0
783.12 0
783.19 0
783.25 0
783.32 0
783.38 0
783.44 0
783.51 0
783.57 0
783.64 0
783.70 0
783.76 0
783.83 0
783.89 0
783.96 0
784.02 0
784.09 0
784.15 0
784.21 0
784.28 0
784.34 0
784.41 0
784.47 0
784.53 0
784.60 0
784.66 0
784.73 0
784.79 0
784.86 0
784.92 0
784.98 0
785.05 0
785.11 0
785.18 0
785.24 0
785.30 0
785.37 0
785.43 0
785.50 0
785.56 0
785.63 0
785.69 0
785.75 0
785.82 0
785.88 0
785.95 0
786.01 0
786.08 0
786.14 0
786.20 0
786.27 0
786.33 0
786.40 0
786.46 0
786.52 0
786.59 0
786.65 0
786.72 0
786.78 0
786.85 0
786.91 0
786.97 0
787.04 0
787.10 0
787.17 0
787.23 0
787.30 0
787.36 0
787.42 0
787.49 0
787.55 0
787.62 0
787.68 0
787.75 0
787.81 0
787.87 0
787.94 0
788.00 0
788.07 0
788.13 0
788.20 0
788.26 0
788.33 0
788.39 0
788.45 0
788.52 0
788.58 0
788.65 0
788.71 0
788.78 0
788.84 0
788.90 0
788.97 0
789.03 0
789.10 0
789.16 0
789.23 0
789.29 0
789.35 0
789.42 0
789.48 0
789.55 0
789.61 0
789.68 0
789.74 0
789.81 0
789.87 0
789.93 0
790.00 0
790.06 0
790.13 0
790.19 0
790.26 0
790.32 0
790.38 0
790.45 0
790.51 0
790.58 0
790.64 0
790.71 0
790.77 0
790.84 0
790.90 0
790.96 0
791.03 0
791.09 0
791.16 0
791.22 0
791.29 0
791.35 0
791.42 0
791.48 0
791.54 0
791.61 0
791.67 0
791.74 0
791.80 0
791.87 0
791.93 0
792.00 0
792.06 0
792.13 0
792.19 0
792.25 0
792.32 0
792.38 0
792.45 0
792.51 0
792.58 0
792.64 0
792.71 0
792.77 0
792.83 0
792.90 0
792.96 0
793.03 0
793.09 0
793.16 0
793.22 0
793.29 0
793.35 0
793.42 0
793.48 0
793.54 0
793.61 0
793.67 0
793.74 0
793.80 0
793.87 0
793.93 0
794.00 0
794.06 0
794.13 0
794.19 0
794.25 0
794.32 0
794.38 0
794.45 0
794.51 0
794.58 0
794.64 0
794.71 0
794.77 0
794.84 0
794.90 0
794.96 0
795.03 0
795.09 0
795.16 0
795.22 0
795.29 0
795.35 0
795.42 0
795.48 0
795.55 0
795.61 0
795.68 0
795.74 0
795.80 0
795.87 0
795.93 0
796.00 0
796.06 0
796.13 0
796.19 0
796.26 0
796.32 0
796.39 0
796.45 0
796.52 0
796.58 0
796.65 0
796.71 0
796.77 0
796.84 0
796.90 0
796.97 0
797.03 0
797.10 0
797.16 0
797.23 0
797.29 0
797.36 0
797.42 0
797.49 0
797.55 0
797.62 0
797.68 0
797.74 0
797.81 0
797.87 0
797.94 0
798.00 0
798.07 0
798.13 0
798.20 0
798.26 0
798.33 0
798.39 0
798.46 0
798.52 0
798.59 0
798.65 0
798.72 0
798.78 0
798.85 0
798.91 0
798.97 0
799.04 0
799.10 0
799.17 0
799.23 0
799.30 0
799.36 0
799.43 0
799.49 0
799.56 0
799.62 0
799.69 0
799.75 0
799.82 0
799.88 0
799.95 0
800.01 0
800.08 0
800.14 0
800.21 0
800.27 0
800.34 0
800.40 0
800.47 0
800.53 0
800.59 0
800.66 0
800.72 0
800.79 0
800.85 0
800.92 0
800.98 0
801.05 0
801.11 0
801.18 0
801.24 0
801.31 0
801.37 0
801.44 0
801.50 0
801.57 0
801.63 0
801.70 0
801.76 0
801.83 0
801.89 0
801.96 0
802.02 0
802.09 0
802.15 0
802.22 0
802.28 0
802.35 0
802.41 0
802.48 0
802.54 0
802.61 0
802.67 0
802.74 0
802.80 0
802.87 0
802.93 0
803.00 0
803.06 0
803.13 0
803.19 0
803.25 0
803.32 0
803.38 0
803.45 0
803.51 0
803.58 0
803.64 0
803.71 0
803.77 0
803.84 0
803.90 0
803.97 0
804.03 0
804.10 0
804.16 0
804.23 0
804.29 0
804.36 0
804.42 0
804.49 0
804.55 0
804.62 0
804.68 0
804.75 0
804.81 0
804.88 0
804.94 0
805.01 0
805.07 0
805.14 0
805.20 0
805.27 0
805.33 0
805.40 0
805.46 0
805.53 0
805.59 0
805.66 0
805.72 0
805.79 0
805.85 0
805.92 0
805.98 0
806.05 0
806.11 0
806.18 0
806.24 0
806.31 0
806.37 0
806.44 0
806.50 0
806.57 0
806.64 0
806.70 0
806.77 0
806.83 0
806.90 0
806.96 0
807.03 0
807.09 0
807.16 0
807.22 0
807.29 0
807.35 0
807.42 0
807.48 0
807.55 0
807.61 0
807.68 0
807.74 0
807.81 0
807.87 0
807.94 0
808.00 0
808.07 0
808.13 0
808.20 0
808.26 0
808.33 0
808.39 0
808.46 0
808.52 0
808.59 1
808.65 0
808.72 0
808.78 0
808.85 0
808.91 0
808.98 0
809.04 0
809.11 0
809.17 0
809.24 0
809.31 0
809.37 0
809.44 0
809.50 0
809.57 0
809.63 0
809.70 0
809.76 0
809.83 0
809.89 0
809.96 0
810.02 0
810.09 0
810.15 0
810.22 0
810.28 0
810.35 0
810.41 0
810.48 0
810.54 0
810.61 0
810.67 0
810.74 0
810.81 0
810.87 0
810.94 0
811.00 0
811.07 0
811.13 0
811.20 0
811.26 0
811.33 0
811.39 0
811.46 0
811.52 0
811.59 0
811.65 0
811.72 0
811.78 0
811.85 0
811.91 0
811.98 0
812.05 0
812.11 0
812.18 0
812.24 0
812.31 0
812.37 0
812.44 0
812.50 0
812.57 0
812.63 0
812.70 0
812.76 0
812.83 0
812.89 0
812.96 0
813.02 0
813.09 0
813.16 0
813.22 0
813.29 0
813.35 0
813.42 0
813.48 0
813.55 0
813.61 0
813.68 0
813.74 0
813.81 0
813.87 0
813.94 0
814.00 0
814.07 0
814.14 0
814.20 0
814.27 0
814.33 0
814.40 0
814.46 0
814.53 0
814.59 0
814.66 0
814.72 0
814.79 0
814.85 0
814.92 0
814.99 0
815.05 0
815.12 0
815.18 0
815.25 0
815.31 0
815.38 0
815.44 0
815.51 0
815.57 0
815.64 0
815.71 0
815.77 0
815.84 0
815.90 0
815.97 0
816.03 0
816.10 0
816.16 0
816.23 0
816.29 0
816.36 0
816.43 0
816.49 0
816.56 0
816.62 0
816.69 0
816.75 0
816.82 0
816.88 0
816.95 0
817.01 0
817.08 0
817.15 0
817.21 0
817.28 0
817.34 0
817.41 0
817.47 0
817.54 0
817.60 0
817.67 0
817.74 0
817.80 0
817.87 0
817.93 0
818.00 0
818.06 0
818.13 0
818.19 0
818.26 0
818.32 0
818.39 0
818.46 0
818.52 0
818.59 0
818.65 0
818.72 0
818.78 0
818.85 0
818.91 0
818.98 0
819.05 0
819.11 0
819.18 0
819.24 0
819.31 0
819.37 0
819.44 0
819.51 0
819.57 0
819.64 0
819.70 0
819.77 0
819.83 0
819.90 0
819.96 0
820.03 0
820.10 0
820.16 0
820.23 0
820.29 0
820.36 0
820.42 0
820.49 0
820.55 0
820.62 0
820.69 0
820.75 0
820.82 0
820.88 0
820.95 0
821.01 0
821.08 0
821.15 0
821.21 0
821.28 0
821.34 0
821.41 0
821.47 0
821.54 0
821.61 0
821.67 0
821.74 0
821.80 0
821.87 0
821.93 0
822.00 0
822.07 0
822.13 0
822.20 0
822.26 0
822.33 0
822.39 0
822.46 0
822.52 0
822.59 0
822.66 0
822.72 0
822.79 0
822.85 0
822.92 0
822.99 0
823.05 0
823.12 0
823.18 0
823.25 0
823.31 0
823.38 0
823.45 0
823.51 0
823.58 0
823.64 0
823.71 0
823.77 0
823.84 0
823.91 0
823.97 0
824.04 0
824.10 0
824.17 0
824.23 0
824.30 0
824.37 0
824.43 0
824.50 0
824.56 0
824.63 0
824.69 0
824.76 0
824.83 0
824.89 0
824.96 0
825.02 0
825.09 0
825.16 0
825.22 0
825.29 0
825.35 0
825.42 0
825.48 0
825.55 0
825.62 0
825.68 0
825.75 0
825.81 0
825.88 0
825.95 0
826.01 0
826.08 0
826.14 0
826.21 0
826.27 0
826.34 0
826.41 0
826.47 0
826.54 0
826.60 0
826.67 0
826.74 0
826.80 0
826.87 0
826.93 0
827.00 0
827.07 0
827.13 0
827.20 0
827.26 0
827.33 0
827.39 0
827.46 0
827.53 0
827.59 0
827.66 0
827.72 0
827.79 0
827.86 0
827.92 0
827.99 0
828.05 0
828.12 0
828.19 0
828.25 0
828.32 0
828.38 0
828.45 0
828.52 0
828.58 0
828.65 0
828.71 0
828.78 0
828.85 0
828.91 0
828.98 0
829.04 0
829.11 0
829.18 0
829.24 0
829.31 0
829.37 0
829.44 0
829.50 0
829.57 0
829.64 0
829.70 0
829.77 0
829.83 0
829.90 0
829.97 0
830.03 0
830.10 0
830.16 0
830.23 0
830.30 0
830.36 0
830.43 0
830.50 0
830.56 0
830.63 0
830.69 0
830.76 0
830.83 0
830.89 0
830.96 0
831.02 0
831.09 0
831.16 0
831.22 0
831.29 0
831.35 0
831.42 0
831.49 0
831.55 0
831.62 0
831.68 0
831.75 0
831.82 0
831.88 0
831.95 0
832.01 0
832.08 0
832.15 0
832.21 0
832.28 0
832.34 0
832.41 0
832.48 0
832.54 0
832.61 0
832.68 0
832.74 0
832.81 0
832.87 0
832.94 0
833.01 0
833.07 0
833.14 0
833.20 0
833.27 0
833.34 0
833.40 0
833.47 0
833.54 0
833.60 0
833.67 0
833.73 0
833.80 0
833.87 0
833.93 0
834.00 0
834.06 0
834.13 0
834.20 0
834.26 0
834.33 0
834.40 0
834.46 0
834.53 0
834.59 0
834.66 0
834.73 0
834.79 0
834.86 0
834.92 0
834.99 0
835.06 0
835.12 0
835.19 0
835.26 0
835.32 0
835.39 0
835.45 0
835.52 0
835.59 0
835.65 0
835.72 0
835.79 0
835.85 0
835.92 0
835.98 0
836.05 0
836.12 0
836.18 0
836.25 0
836.32 0
836.38 0
836.45 0
836.51 0
836.58 0
836.65 0
836.71 0
836.78 0
836.85 0
836.91 0
836.98 0
837.04 0
837.11 0
837.18 0
837.24 0
837.31 0
837.38 0
837.44 0
837.51 0
837.58 0
837.64 0
837.71 0
837.77 0
837.84 0
837.91 0
837.97 0
838.04 0
838.11 0
838.17 0
838.24 0
838.30 0
838.37 0
838.44 0
838.50 0
838.57 0
838.64 0
838.70 0
838.77 0
838.84 0
838.90 0
838.97 0
839.03 0
839.10 0
839.17 0
839.23 0
839.30 0
839.37 0
839.43 0
839.50 0
839.57 0
839.63 0
839.70 0
839.76 0
839.83 0
839.90 0
839.96 0
840.03 0
840.10 0
840.16 0
840.23 0
840.30 0
840.36 0
840.43 0
840.50 0
840.56 0
840.63 0
840.69 0
840.76 0
840.83 0
840.89 0
840.96 0
841.03 0
841.09 0
841.16 0
841.23 0
841.29 0
841.36 0
841.43 0
841.49 0
841.56 0
841.62 0
841.69 0
841.76 0
841.82 0
841.89 0
841.96 0
842.02 0
842.09 0
842.16 0
842.22 0
842.29 0
842.36 0
842.42 0
842.49 0
842.56 0
842.62 0
842.69 0
842.76 0
842.82 0
842.89 0
842.95 0
843.02 0
843.09 0
843.15 0
843.22 0
843.29 0
843.35 0
843.42 0
843.49 0
843.55 0
843.62 0
843.69 0
843.75 0
843.82 0
843.89 0
843.95 0
844.02 0
844.09 0
844.15 0
844.22 0
844.29 0
844.35 0
844.42 0
844.49 0
844.55 0
844.62 0
844.69 0
844.75 0
844.82 0
844.88 0
844.95 0
845.02 0
845.08 0
845.15 0
845.22 0
845.28 0
845.35 0
845.42 0
845.48 0
845.55 0
845.62 0
845.68 0
845.75 0
845.82 0
845.88 0
845.95 0
846.02 0
846.08 0
846.15 0
846.22 0
846.28 0
846.35 0
846.42 0
846.48 0
846.55 0
846.62 0
846.68 0
846.75 0
846.82 0
846.88 0
846.95 0
847.02 0
847.08 0
847.15 0
847.22 0
847.28 0
847.35 0
847.42 0
847.48 0
847.55 0
847.62 0
847.68 0
847.75 0
847.82 0
847.88 0
847.95 0
848.02 0
848.08 0
848.15 0
848.22 0
848.28 0
848.35 0
848.42 0
848.48 0
848.55 0
848.62 0
848.69 0
848.75 0
848.82 0
848.89 0
848.95 0
849.02 0
849.09 0
849.15 0
849.22 0
849.29 0
849.35 0
849.42 0
849.49 0
849.55 0
849.62 0
849.69 0
849.75 0
849.82 0
849.89 0
849.95 0
850.02 0
850.09 0
850.15 0
850.22 0
850.29 0
850.35 0
850.42 0
850.49 0
850.56 0
850.62 0
850.69 0
850.76 0
850.82 0
850.89 0
850.96 0
851.02 0
851.09 0
851.16 0
851.22 0
851.29 0
851.36 0
851.42 0
851.49 0
851.56 0
851.62 0
851.69 0
851.76 0
851.83 0
851.89 0
851.96 0
852.03 0
852.09 0
852.16 0
852.23 0
852.29 0
852.36 0
852.43 0
852.49 0
852.56 0
852.63 0
852.69 0
852.76 0
852.83 0
852.90 0
852.96 0
853.03 0
853.10 0
853.16 0
853.23 0
853.30 0
853.36 0
853.43 0
853.50 0
853.56 0
853.63 0
853.70 0
853.77 0
853.83 0
853.90 0
853.97 0
854.03 0
854.10 0
854.17 0
854.23 0
854.30 0
854.37 0
854.44 0
854.50 0
854.57 0
854.64 0
854.70 0
854.77 0
854.84 0
854.90 0
854.97 0
855.04 0
855.10 0
855.17 0
855.24 0
855.31 0
855.37 0
855.44 0
855.51 0
855.57 0
855.64 0
855.71 0
855.78 0
855.84 0
855.91 0
855.98 0
856.04 0
856.11 0
856.18 0
856.24 0
856.31 0
856.38 0
856.45 0
856.51 0
856.58 0
856.65 0
856.71 0
856.78 0
856.85 0
856.91 0
856.98 0
857.05 0
857.12 0
857.18 0
857.25 0
857.32 0
857.38 0
857.45 0
857.52 0
857.59 0
857.65 0
857.72 0
857.79 0
857.85 0
857.92 0
857.99 0
858.06 0
858.12 0
858.19 0
858.26 0
858.32 0
858.39 0
858.46 0
858.53 0
858.59 0
858.66 0
858.73 0
858.79 0
858.86 0
858.93 0
859.00 0
859.06 0
859.13 0
859.20 0
859.26 0
859.33 0
859.40 0
859.47 0
859.53 0
859.60 0
859.67 0
859.73 0
859.80 0
859.87 0
859.94 0
860.00 0
860.07 0
860.14 0
860.20 0
860.27 0
860.34 0
860.41 0
860.47 0
860.54 0
860.61 0
860.67 0
860.74 0
860.81 0
860.88 0
860.94 0
861.01 0
861.08 0
861.15 0
861.21 0
861.28 0
861.35 0
861.41 0
861.48 0
861.55 0
861.62 0
861.68 0
861.75 0
861.82 0
861.89 0
861.95 0
862.02 0
862.09 0
862.15 0
862.22 0
862.29 0
862.36 0
862.42 0
862.49 0
862.56 0
862.63 0
862.69 0
862.76 0
862.83 0
862.89 0
862.96 0
863.03 0
863.10 0
863.16 0
863.23 0
863.30 0
863.37 0
863.43 0
863.50 0
863.57 0
863.63 0
863.70 0
863.77 0
863.84 0
863.90 0
863.97 0
864.04 0
864.11 0
864.17 0
864.24 0
864.31 0
864.38 0
864.44 0
864.51 0
864.58 0
864.65 0
864.71 0
864.78 0
864.85 0
864.91 0
864.98 0
865.05 0
865.12 0
865.18 0
865.25 0
865.32 0
865.39 0
865.45 0
865.52 0
865.59 0
865.66 0
865.72 0
865.79 0
865.86 0
865.93 0
865.99 0
866.06 0
866.13 0
866.20 0
866.26 0
866.33 0
866.40 0
866.47 0
866.53 0
866.60 0
866.67 0
866.74 0
866.80 0
866.87 0
866.94 0
867.00 0
867.07 0
867.14 0
867.21 0
867.27 0
867.34 0
867.41 0
867.48 0
867.54 0
867.61 0
867.68 0
867.75 0
867.81 0
867.88 0
867.95 0
868.02 0
868.08 0
868.15 0
868.22 0
868.29 0
868.35 0
868.42 0
868.49 0
868.56 0
868.62 0
868.69 0
868.76 0
868.83 0
868.89 0
868.96 0
869.03 0
869.10 0
869.17 0
869.23 0
869.30 0
869.37 0
869.44 0
869.50 0
869.57 0
869.64 0
869.71 0
869.77 0
869.84 0
869.91 0
869.98 0
870.04 0
870.11 0
870.18 0
870.25 0
870.31 0
870.38 0
870.45 0
870.52 0
870.58 0
870.65 0
870.72 0
870.79 0
870.85 0
870.92 0
870.99 0
871.06 0
871.13 0
871.19 0
871.26 0
871.33 0
871.40 0
871.46 0
871.53 0
871.60 0
871.67 0
871.73 0
871.80 0
871.87 0
871.94 0
872.00 0
872.07 0
872.14 0
872.21 0
872.28 0
872.34 0
872.41 0
872.48 0
872.55 0
872.61 0
872.68 0
872.75 0
872.82 0
872.88 0
872.95 0
873.02 0
873.09 0
873.15 0
873.22 0
873.29 0
873.36 0
873.43 0
873.49 0
873.56 0
873.63 0
873.70 0
873.76 0
873.83 0
873.90 0
873.97 0
874.04 0
874.10 0
874.17 0
874.24 0
874.31 0
874.37 0
874.44 0
874.51 0
874.58 0
874.65 0
874.71 0
874.78 0
874.85 0
874.92 0
874.98 0
875.05 0
875.12 0
875.19 0
875.26 0
875.32 0
875.39 0
875.46 0
875.53 0
875.59 0
875.66 0
875.73 0
875.80 0
875.87 0
875.93 0
876.00 0
876.07 0
876.14 0
876.20 0
876.27 0
876.34 0
876.41 0
876.48 0
876.54 0
876.61 0
876.68 0
876.75 0
876.81 0
876.88 0
876.95 0
877.02 0
877.09 0
877.15 0
877.22 0
877.29 0
877.36 0
877.43 0
877.49 0
877.56 0
877.63 0
877.70 0
877.76 0
877.83 0
877.90 0
877.97 0
878.04 0
878.10 0
878.17 0
878.24 0
878.31 0
878.38 0
878.44 0
878.51 0
878.58 0
878.65 0
878.72 0
878.78 0
878.85 0
878.92 0
878.99 0
879.06 0
879.12 0
879.19 0
879.26 0
879.33 0
879.39 0
879.46 0
879.53 0
879.60 0
879.67 0
879.73 0
879.80 0
879.87 0
879.94 0
880.01 0
880.07 0
880.14 0
880.21 0
880.28 0
880.35 0
880.41 0
880.48 0
880.55 0
880.62 0
880.69 0
880.75 0
880.82 0
880.89 0
880.96 0
881.03 0
881.09 0
881.16 0
881.23 0
881.30 0
881.37 0
881.43 0
881.50 0
881.57 0
881.64 0
881.71 0
881.77 0
881.84 0
881.91 0
881.98 0
882.05 0
882.11 0
882.18 0
882.25 0
882.32 0
882.39 0
882.45 0
882.52 0
882.59 0
882.66 0
882.73 0
882.80 0
882.86 0
882.93 0
883.00 0
883.07 0
883.14 0
883.20 0
883.27 0
883.34 0
883.41 0
883.48 0
883.54 0
883.61 0
883.68 0
883.75 0
883.82 0
883.88 0
883.95 0
884.02 0
884.09 0
884.16 0
884.23 0
884.29 0
884.36 0
884.43 0
884.50 0
884.57 0
884.63 0
884.70 0
884.77 0
884.84 0
884.91 0
884.98 0
885.04 0
885.11 0
885.18 0
885.25 0
885.32 0
885.38 0
885.45 0
885.52 0
885.59 0
885.66 0
885.72 0
885.79 0
885.86 0
885.93 0
886.00 0
886.07 0
886.13 0
886.20 0
886.27 0
886.34 0
886.41 0
886.48 0
886.54 0
886.61 0
886.68 0
886.75 0
886.82 0
886.88 0
886.95 0
887.02 0
887.09 0
887.16 0
887.23 0
887.29 0
887.36 0
887.43 0
887.50 0
887.57 0
887.64 0
887.70 0
887.77 0
887.84 0
887.91 0
887.98 0
888.04 0
888.11 0
888.18 0
888.25 0
888.32 0
888.39 0
888.45 0
888.52 0
888.59 0
888.66 0
888.73 0
888.80 0
888.86 0
888.93 0
889.00 0
889.07 0
889.14 0
889.21 0
889.27 0
889.34 0
889.41 0
889.48 0
889.55 0
889.62 0
889.68 0
889.75 0
889.82 0
889.89 0
889.96 0
890.03 0
890.09 0
890.16 0
890.23 0
890.30 0
890.37 0
890.44 0
890.50 0
890.57 0
890.64 0
890.71 0
890.78 0
890.85 0
890.91 0
890.98 0
891.05 0
891.12 0
891.19 0
891.26 0
891.33 0
891.39 0
891.46 0
891.53 0
891.60 0
891.67 0
891.74 0
891.80 0
891.87 0
891.94 0
892.01 0
892.08 0
892.15 0
892.21 0
892.28 0
892.35 0
892.42 0
892.49 0
892.56 0
892.63 0
892.69 0
892.76 0
892.83 0
892.90 0
892.97 0
893.04 0
893.10 0
893.17 0
893.24 0
893.31 0
893.38 0
893.45 0
893.52 0
893.58 0
893.65 0
893.72 0
893.79 0
893.86 0
893.93 0
893.99 0
894.06 0
894.13 0
894.20 0
894.27 0
894.34 0
894.41 0
894.47 0
894.54 0
894.61 0
894.68 0
894.75 0
894.82 0
894.89 0
894.95 0
895.02 0
895.09 0
895.16 0
895.23 0
895.30 0
895.37 0
895.43 0
895.50 0
895.57 0
895.64 0
895.71 0
895.78 0
895.85 0
895.91 0
895.98 0
896.05 0
896.12 0
896.19 0
896.26 0
896.33 0
896.39 0
896.46 0
896.53 0
896.60 0
896.67 0
896.74 0
896.81 0
896.87 0
896.94 0
897.01 0
897.08 0
897.15 0
897.22 0
897.29 0
897.35 0
897.42 0
897.49 0
897.56 0
897.63 0
897.70 0
897.77 0
897.84 0
897.90 0
897.97 0
898.04 0
898.11 0
898.18 0
898.25 0
898.32 0
898.38 0
898.45 0
898.52 0
898.59 0
898.66 0
898.73 0
898.80 0
898.87 0
898.93 0
899.00 0
899.07 0
899.14 0
899.21 0
899.28 0
899.35 0
899.42 0
899.48 0
899.55 0
899.62 0
899.69 0
899.76 0
899.83 0
899.90 0
899.96 0
900.03 0
900.10 0
900.17 0
900.24 0
900.31 0
900.38 0
900.45 0
900.51 0
900.58 0
900.65 0
900.72 0
900.79 0
900.86 0
900.93 0
901.00 0
901.07 0
901.13 0
901.20 0
901.27 0
901.34 0
901.41 0
901.48 0
901.55 0
901.62 0
901.68 0
901.75 0
901.82 0
901.89 0
901.96 0
902.03 0
902.10 0
902.17 0
902.23 0
902.30 0
902.37 0
902.44 0
902.51 0
902.58 0
902.65 0
902.72 0
902.79 0
902.85 0
902.92 0
902.99 0
903.06 0
903.13 0
903.20 0
903.27 0
903.34 0
903.41 0
903.47 0
903.54 0
903.61 0
903.68 0
903.75 0
903.82 0
903.89 0
903.96 0
904.02 0
904.09 0
904.16 0
904.23 0
904.30 0
904.37 0
904.44 0
904.51 0
904.58 0
904.65 0
904.71 0
904.78 0
904.85 0
904.92 0
904.99 0
905.06 0
905.13 0
905.20 0
905.27 0
905.33 0
905.40 0
905.47 0
905.54 0
905.61 0
905.68 0
905.75 0
905.82 0
905.89 0
905.95 0
906.02 0
906.09 0
906.16 0
906.23 0
906.30 0
906.37 0
906.44 0
906.51 0
906.58 0
906.64 0
906.71 0
906.78 0
906.85 0
906.92 0
906.99 0
907.06 0
907.13 0
907.20 0
907.27 0
907.33 0
907.40 0
907.47 0
907.54 0
907.61 0
907.68 0
907.75 0
907.82 0
907.89 0
907.96 0
908.02 0
908.09 0
908.16 0
908.23 0
908.30 0
908.37 0
908.44 0
908.51 0
908.58 0
908.65 0
908.72 0
908.78 0
908.85 0
908.92 0
908.99 0
909.06 0
909.13 0
909.20 0
909.27 0
909.34 0
909.41 0
909.48 0
909.54 0
909.61 0
909.68 0
909.75 0
909.82 0
909.89 0
909.96 0
910.03 0
910.10 0
910.17 0
910.24 0
910.30 0
910.37 0
910.44 0
910.51 0
910.58 0
910.65 0
910.72 0
910.79 0
910.86 0
910.93 0
911.00 0
911.07 0
911.13 0
911.20 0
911.27 0
911.34 0
911.41 0
911.48 0
911.55 0
911.62 0
911.69 0
911.76 0
911.83 0
911.90 0
911.96 0
912.03 0
912.10 0
912.17 0
912.24 0
912.31 0
912.38 0
912.45 0
912.52 0
912.59 0
912.66 0
912.73 0
912.80 0
912.86 0
912.93 0
913.00 0
913.07 0
913.14 0
913.21 0
913.28 0
913.35 0
913.42 0
913.49 0
913.56 0
913.63 0
913.70 0
913.76 0
913.83 0
913.90 0
913.97 0
914.04 0
914.11 0
914.18 0
914.25 0
914.32 0
914.39 0
914.46 0
914.53 0
914.60 0
914.67 0
914.73 0
914.80 0
914.87 0
914.94 0
915.01 0
915.08 0
915.15 0
915.22 0
915.29 0
915.36 0
915.43 0
915.50 0
915.57 0
915.64 0
915.70 0
915.77 0
915.84 0
915.91 0
915.98 0
916.05 0
916.12 0
916.19 0
916.26 0
916.33 0
916.40 0
916.47 0
916.54 0
916.61 0
916.68 0
916.75 0
916.81 0
916.88 0
916.95 0
917.02 0
917.09 0
917.16 0
917.23 0
917.30 0
917.37 0
917.44 0
917.51 0
917.58 0
917.65 0
917.72 0
917.79 0
917.86 0
917.92 0
917.99 0
918.06 0
918.13 0
918.20 0
918.27 0
918.34 0
918.41 0
918.48 0
918.55 0
918.62 0
918.69 0
918.76 0
918.83 0
918.90 0
918.97 0
919.04 0
919.11 0
919.17 0
919.24 0
919.31 0
919.38 0
919.45 0
919.52 0
919.59 0
919.66 0
919.73 0
919.80 0
919.87 0
919.94 0
920.01 0
920.08 0
920.15 0
920.22 0
920.29 0
920.36 0
920.43 0
920.50 0
920.56 0
920.63 0
920.70 0
920.77 0
920.84 0
920.91 0
920.98 0
921.05 0
921.12 0
921.19 0
921.26 0
921.33 0
921.40 0
921.47 0
921.54 0
921.61 0
921.68 0
921.75 0
921.82 0
921.89 0
921.96 0
922.03 0
922.09 0
922.16 0
922.23 0
922.30 0
922.37 0
922.44 0
922.51 0
922.58 0
922.65 0
922.72 0
922.79 0
922.86 0
922.93 0
923.00 0
923.07 0
923.14 0
923.21 0
923.28 0
923.35 0
923.42 0
923.49 0
923.56 0
923.63 0
923.70 0
923.77 0
923.83 0
923.90 0
923.97 0
924.04 0
924.11 0
924.18 0
924.25 0
924.32 0
924.39 0
924.46 0
924.53 0
924.60 0
924.67 0
924.74 0
924.81 0
924.88 0
924.95 0
925.02 0
925.09 0
925.16 0
925.23 0
925.30 0
925.37 0
925.44 0
925.51 0
925.58 0
925.65 0
925.72 0
925.79 0
925.86 0
925.93 0
926.00 0
926.06 0
926.13 0
926.20 0
926.27 0
926.34 0
926.41 0
926.48 0
926.55 0
926.62 0
926.69 0
926.76 0
926.83 0
926.90 0
926.97 0
927.04 0
927.11 0
927.18 0
927.25 0
927.32 0
927.39 0
927.46 0
927.53 0
927.60 0
927.67 0
927.74 0
927.81 0
927.88 0
927.95 0
928.02 0
928.09 0
928.16 0
928.23 0
928.30 0
928.37 0
928.44 0
928.51 0
928.58 0
928.65 0
928.72 0
928.79 0
928.86 0
928.93 0
929.00 0
929.07 0
929.14 0
929.21 0
929.27 0
929.34 0
929.41 0
929.48 0
929.55 0
929.62 0
929.69 0
929.76 0
929.83 0
929.90 0
929.97 0
930.04 0
930.11 0
930.18 0
930.25 0
930.32 0
930.39 0
930.46 0
930.53 0
930.60 0
930.67 0
930.74 0
930.81 0
930.88 0
930.95 0
931.02 0
931.09 0
931.16 0
931.23 0
931.30 0
931.37 0
931.44 0
931.51 0
931.58 0
931.65 0
931.72 0
931.79 0
931.86 0
931.93 0
932.00 0
932.07 0
932.14 0
932.21 0
932.28 0
932.35 0
932.42 0
932.49 0
932.56 0
932.63 0
932.70 0
932.77 0
932.84 0
932.91 0
932.98 0
933.05 0
933.12 0
933.19 0
933.26 0
933.33 0
933.40 0
933.47 0
933.54 0
933.61 0
933.68 0
933.75 0
933.82 0
933.89 0
933.96 0
934.03 0
934.10 0
934.17 0
934.24 0
934.31 0
934.38 0
934.45 0
934.52 0
934.59 0
934.66 0
934.73 0
934.80 0
934.87 0
934.94 0
935.01 0
935.08 0
935.15 0
935.22 0
935.29 0
935.36 0
935.43 0
935.50 0
935.57 0
935.64 0
935.71 0
935.78 0
935.85 0
935.92 0
935.99 0
936.06 0
936.13 0
936.20 0
936.27 0
936.34 0
936.41 0
936.48 0
936.55 0
936.62 0
936.69 0
936.76 0
936.83 0
936.90 0
936.97 0
937.04 0
937.11 0
937.18 0
937.25 0
937.32 0
937.39 0
937.46 0
937.53 0
937.61 0
937.68 0
937.75 0
937.82 0
937.89 0
937.96 0
938.03 0
938.10 0
938.17 0
938.24 0
938.31 0
938.38 0
938.45 0
938.52 0
938.59 0
938.66 0
938.73 0
938.80 0
938.87 0
938.94 0
939.01 0
939.08 0
939.15 0
939.22 0
939.29 0
939.36 0
939.43 0
939.50 0
939.57 0
939.64 0
939.71 0
939.78 0
939.85 0
939.92 0
939.99 0
940.06 0
940.13 0
940.20 0
940.27 0
940.34 0
940.41 0
940.48 0
940.55 0
940.62 0
940.69 0
940.76 0
940.84 0
940.91 0
940.98 0
941.05 0
941.12 0
941.19 0
941.26 0
941.33 0
941.40 0
941.47 0
941.54 0
941.61 0
941.68 0
941.75 0
941.82 0
941.89 0
941.96 0
942.03 0
942.10 0
942.17 0
942.24 0
942.31 0
942.38 0
942.45 0
942.52 0
942.59 0
942.66 0
942.73 0
942.80 0
942.87 0
942.94 0
943.02 0
943.09 0
943.16 0
943.23 0
943.30 0
943.37 0
943.44 0
943.51 0
943.58 0
943.65 0
943.72 0
943.79 0
943.86 0
943.93 0
944.00 0
944.07 0
944.14 0
944.21 0
944.28 0
944.35 0
944.42 0
944.49 0
944.56 0
944.63 0
944.70 0
944.77 0
944.85 0
944.92 0
944.99 0
945.06 0
945.13 0
945.20 0
945.27 0
945.34 0
945.41 0
945.48 0
945.55 0
945.62 0
945.69 0
945.76 0
945.83 0
945.90 0
945.97 0
946.04 0
946.11 0
946.18 0
946.25 0
946.32 0
946.40 0
946.47 0
946.54 0
946.61 0
946.68 0
946.75 0
946.82 0
946.89 0
946.96 0
947.03 0
947.10 0
947.17 0
947.24 0
947.31 0
947.38 0
947.45 0
947.52 0
947.59 0
947.66 0
947.74 0
947.81 0
947.88 0
947.95 0
948.02 0
948.09 0
948.16 0
948.23 0
948.30 0
948.37 0
948.44 0
948.51 0
948.58 0
948.65 0
948.72 0
948.79 0
948.86 0
948.93 0
949.01 0
949.08 0
949.15 0
949.22 0
949.29 0
949.36 0
949.43 0
949.50 0
949.57 0
949.64 0
949.71 0
949.78 0
949.85 0
949.92 0
949.99 0
950.06 0
950.13 0
950.21 0
950.28 0
950.35 0
950.42 0
950.49 0
950.56 0
950.63 0
950.70 0
950.77 0
950.84 0
950.91 0
950.98 0
951.05 0
951.12 0
951.19 0
951.27 0
951.34 0
951.41 0
951.48 0
951.55 0
951.62 0
951.69 0
951.76 0
951.83 0
951.90 0
951.97 0
952.04 0
952.11 0
952.18 0
952.25 0
952.33 0
952.40 0
952.47 0
952.54 0
952.61 0
952.68 0
952.75 0
952.82 0
952.89 0
952.96 0
953.03 0
953.10 0
953.17 0
953.25 0
953.32 0
953.39 0
953.46 0
953.53 0
953.60 0
953.67 0
953.74 0
953.81 0
953.88 0
953.95 0
954.02 0
954.09 0
954.16 0
954.24 0
954.31 0
954.38 0
954.45 0
954.52 0
954.59 0
954.66 0
954.73 0
954.80 0
954.87 0
954.94 0
955.01 0
955.09 0
955.16 0
955.23 0
955.30 0
955.37 0
955.44 0
955.51 0
955.58 0
955.65 0
955.72 0
955.79 0
955.86 0
955.94 0
956.01 0
956.08 0
956.15 0
956.22 0
956.29 0
956.36 0
956.43 0
956.50 0
956.57 0
956.64 0
956.71 0
956.79 0
956.86 0
956.93 0
957.00 0
957.07 0
957.14 0
957.21 0
957.28 0
957.35 0
957.42 0
957.49 0
957.57 0
957.64 0
957.71 0
957.78 0
957.85 0
957.92 0
957.99 0
958.06 0
958.13 0
958.20 0
958.27 0
958.35 0
958.42 0
958.49 0
958.56 0
958.63 0
958.70 0
958.77 0
958.84 0
958.91 0
958.98 0
959.05 0
959.13 0
959.20 0
959.27 0
959.34 0
959.41 0
959.48 0
959.55 0
959.62 0
959.69 0
959.76 0
959.84 0
959.91 0
959.98 0
960.05 0
960.12 0
960.19 0
960.26 0
960.33 0
960.40 0
960.47 0
960.55 0
960.62 0
960.69 0
960.76 0
960.83 0
960.90 0
960.97 0
961.04 0
961.11 0
961.18 0
961.26 0
961.33 0
961.40 0
961.47 0
961.54 0
961.61 0
961.68 0
961.75 0
961.82 0
961.90 0
961.97 0
962.04 0
962.11 0
962.18 0
962.25 0
962.32 0
962.39 0
962.46 0
962.53 0
962.61 0
962.68 0
962.75 0
962.82 0
962.89 0
962.96 0
963.03 0
963.10 0
963.17 0
963.25 0
963.32 0
963.39 0
963.46 0
963.53 0
963.60 0
963.67 0
963.74 0
963.81 0
963.89 0
963.96 0
964.03 0
964.10 0
964.17 0
964.24 0
964.31 0
964.38 0
964.45 0
964.53 0
964.60 0
964.67 0
964.74 0
964.81 0
964.88 0
964.95 0
965.02 0
965.10 0
965.17 0
965.24 0
965.31 0
965.38 0
965.45 0
965.52 0
965.59 0
965.67 0
965.74 0
965.81 0
965.88 0
965.95 0
966.02 0
966.09 0
966.16 0
966.23 0
966.31 0
966.38 0
966.45 0
966.52 0
966.59 0
966.66 0
966.73 0
966.80 0
966.88 0
966.95 0
967.02 0
967.09 0
967.16 0
967.23 0
967.30 0
967.37 0
967.45 0
967.52 0
967.59 0
967.66 0
967.73 0
967.80 0
967.87 0
967.94 0
968.02 0
968.09 0
968.16 0
968.23 0
968.30 0
968.37 0
968.44 0
968.52 0
968.59 0
968.66 0
968.73 0
968.80 0
968.87 0
968.94 0
969.01 0
969.09 0
969.16 0
969.23 0
969.30 0
969.37 0
969.44 0
969.51 0
969.59 0
969.66 0
969.73 0
969.80 0
969.87 0
969.94 0
970.01 0
970.08 0
970.16 0
970.23 0
970.30 0
970.37 0
970.44 0
970.51 0
970.58 0
970.66 0
970.73 0
970.80 0
970.87 0
970.94 0
971.01 0
971.08 0
971.16 0
971.23 0
971.30 0
971.37 0
971.44 0
971.51 0
971.58 0
971.66 0
971.73 0
971.80 0
971.87 0
971.94 0
972.01 0
972.08 0
972.16 0
972.23 0
972.30 0
972.37 0
972.44 0
972.51 0
972.58 0
972.66 0
972.73 0
972.80 0
972.87 0
972.94 0
973.01 0
973.08 0
973.16 0
973.23 0
973.30 0
973.37 0
973.44 0
973.51 0
973.58 0
973.66 0
973.73 0
973.80 0
973.87 0
973.94 0
974.01 0
974.09 0
974.16 0
974.23 0
974.30 0
974.37 0
974.44 0
974.51 0
974.59 0
974.66 0
974.73 0
974.80 0
974.87 0
974.94 0
975.01 0
975.09 0
975.16 0
975.23 0
975.30 0
975.37 0
975.44 0
975.52 0
975.59 0
975.66 0
975.73 0
975.80 0
975.87 0
975.95 0
976.02 0
976.09 0
976.16 0
976.23 0
976.30 0
976.37 0
976.45 0
976.52 0
976.59 0
976.66 0
976.73 0
976.80 0
976.88 0
976.95 0
977.02 0
977.09 0
977.16 0
977.23 0
977.31 0
977.38 0
977.45 0
977.52 0
977.59 0
977.66 0
977.74 0
977.81 0
977.88 0
977.95 0
978.02 0
978.09 0
978.17 0
978.24 0
978.31 0
978.38 0
978.45 0
978.52 0
978.60 0
978.67 0
978.74 0
978.81 0
978.88 0
978.95 0
979.03 0
979.10 0
979.17 0
979.24 0
979.31 0
979.38 0
979.46 0
979.53 0
979.60 0
979.67 0
979.74 0
979.81 0
979.89 0
979.96 0
980.03 0
980.10 0
980.17 0
980.24 0
980.32 0
980.39 0
980.46 0
980.53 0
980.60 0
980.68 0
980.75 0
980.82 0
980.89 0
980.96 0
981.03 0
981.11 0
981.18 0
981.25 0
981.32 0
981.39 0
981.46 0
981.54 0
981.61 0
981.68 0
981.75 0
981.82 0
981.90 0
981.97 0
982.04 0
982.11 0
982.18 0
982.25 0
982.33 0
982.40 0
982.47 0
982.54 0
982.61 0
982.69 0
982.76 0
982.83 0
982.90 0
982.97 0
983.04 0
983.12 0
983.19 0
983.26 0
983.33 0
983.40 0
983.48 0
983.55 0
983.62 0
983.69 0
983.76 0
983.83 0
983.91 0
983.98 0
984.05 0
984.12 0
984.19 0
984.27 0
984.34 0
984.41 0
984.48 0
984.55 0
984.63 0
984.70 0
984.77 0
984.84 0
984.91 0
984.99 0
985.06 0
985.13 0
985.20 0
985.27 0
985.34 0
985.42 0
985.49 0
985.56 0
985.63 0
985.70 0
985.78 0
985.85 0
985.92 0
985.99 0
986.06 0
986.14 0
986.21 0
986.28 0
986.35 0
986.42 0
986.50 0
986.57 0
986.64 0
986.71 0
986.78 0
986.86 0
986.93 0
987.00 0
987.07 0
987.14 0
987.22 0
987.29 0
987.36 0
987.43 0
987.50 0
987.58 0
987.65 0
987.72 0
987.79 0
987.86 0
987.94 0
988.01 0
988.08 0
988.15 0
988.22 0
988.30 0
988.37 0
988.44 0
988.51 0
988.58 0
988.66 0
988.73 0
988.80 0
988.87 0
988.94 0
989.02 0
989.09 0
989.16 0
989.23 0
989.30 0
989.38 0
989.45 0
989.52 0
989.59 0
989.66 0
989.74 0
989.81 0
989.88 0
989.95 0
990.03 0
990.10 0
990.17 0
990.24 0
990.31 0
990.39 0
990.46 0
990.53 0
990.60 0
990.67 0
990.75 0
990.82 0
990.89 0
990.96 0
991.03 0
991.11 0
991.18 0
991.25 0
991.32 0
991.40 0
991.47 0
991.54 0
991.61 0
991.68 0
991.76 0
991.83 0
991.90 0
991.97 0
992.04 0
992.12 0
992.19 0
992.26 0
992.33 0
992.41 0
992.48 0
992.55 0
992.62 0
992.69 0
992.77 0
992.84 0
992.91 0
992.98 0
993.06 0
993.13 0
993.20 0
993.27 0
993.34 0
993.42 0
993.49 0
993.56 0
993.63 0
993.71 0
993.78 0
993.85 0
993.92 0
993.99 0
994.07 0
994.14 0
994.21 0
994.28 0
994.36 0
994.43 0
994.50 0
994.57 0
994.64 0
994.72 0
994.79 0
994.86 0
994.93 0
995.01 0
995.08 0
995.15 0
995.22 0
995.30 0
995.37 0
995.44 0
995.51 0
995.58 0
995.66 0
995.73 0
995.80 0
995.87 0
995.95 0
996.02 0
996.09 0
996.16 0
996.24 0
996.31 0
996.38 0
996.45 0
996.52 0
996.60 0
996.67 0
996.74 0
996.81 0
996.89 0
996.96 0
997.03 0
997.10 0
997.18 0
997.25 0
997.32 0
997.39 0
997.46 0
997.54 0
997.61 0
997.68 0
997.75 0
997.83 0
997.90 0
997.97 0
998.04 0
998.12 0
998.19 0
998.26 0
998.33 0
998.41 0
998.48 0
998.55 0
998.62 0
998.70 0
998.77 0
998.84 0
998.91 0
998.99 0
999.06 0
999.13 0
999.20 0
999.27 0
999.35 0
999.42 0
999.49 0
999.56 0
999.64 0
999.71 0
999.78 0
999.85 0
999.93 0
1000.00 0
1000.07 0
1000.14 0
1000.22 0
1000.29 0
1000.36 0
1000.43 0
1000.51 0
1000.58 0
1000.65 0
1000.72 0
1000.80 0
1000.87 0
1000.94 0
1001.01 0
1001.09 0
1001.16 0
1001.23 0
1001.30 0
1001.38 0
1001.45 0
1001.52 0
1001.59 0
1001.67 0
1001.74 0
1001.81 0
1001.88 0
1001.96 0
1002.03 0
1002.10 0
1002.17 0
1002.25 0
1002.32 0
1002.39 0
1002.46 0
1002.54 0
1002.61 0
1002.68 0
1002.75 0
1002.83 0
1002.90 0
1002.97 0
1003.04 0
1003.12 0
1003.19 0
1003.26 0
1003.34 0
1003.41 0
1003.48 0
1003.55 0
1003.63 0
1003.70 0
1003.77 0
1003.84 0
1003.92 0
1003.99 0
1004.06 0
1004.13 0
1004.21 0
1004.28 0
1004.35 0
1004.42 0
1004.50 0
1004.57 0
1004.64 0
1004.71 0
1004.79 0
1004.86 0
1004.93 0
1005.01 0
1005.08 0
1005.15 0
1005.22 0
1005.30 0
1005.37 0
1005.44 0
1005.51 0
1005.59 0
1005.66 0
1005.73 0
1005.80 0
1005.88 0
1005.95 0
1006.02 0
1006.09 0
1006.17 0
1006.24 0
1006.31 0
1006.39 0
1006.46 0
1006.53 0
1006.60 0
1006.68 0
1006.75 0
1006.82 0
1006.89 0
1006.97 0
1007.04 0
1007.11 0
1007.19 0
1007.26 0
1007.33 0
1007.40 0
1007.48 0
1007.55 0
1007.62 0
1007.69 0
1007.77 0
1007.84 0
1007.91 0
1007.99 0
1008.06 0
1008.13 0
1008.20 0
1008.28 0
1008.35 0
1008.42 0
1008.49 0
1008.57 0
1008.64 0
1008.71 0
1008.79 0
1008.86 0
1008.93 0
1009.00 0
1009.08 0
1009.15 0
1009.22 0
1009.30 0
1009.37 0
1009.44 0
1009.51 1
1009.59 1
1009.66 1
1009.73 1
1009.80 1
1009.88 1
1009.95 1
1010.02 1
1010.10 0
1010.17 0
1010.24 0
1010.31 0
1010.39 0
1010.46 0
1010.53 0
1010.61 0
1010.68 0
1010.75 0
1010.82 0
1010.90 0
1010.97 0
1011.04 0
1011.12 0
1011.19 0
1011.26 0
1011.33 0
1011.41 0
1011.48 0
1011.55 0
1011.63 0
1011.70 0
1011.77 0
1011.84 0
1011.92 0
1011.99 0
1012.06 0
1012.14 0
1012.21 0
1012.28 0
1012.35 0
1012.43 0
1012.50 0
1012.57 0
1012.65 0
1012.72 0
1012.79 0
1012.87 0
1012.94 0
1013.01 0
1013.08 0
1013.16 0
1013.23 0
1013.30 0
1013.38 0
1013.45 0
1013.52 0
1013.59 0
1013.67 0
1013.74 0
1013.81 0
1013.89 0
1013.96 0
1014.03 0
1014.11 0
1014.18 0
1014.25 0
1014.32 0
1014.40 0
1014.47 0
1014.54 0
1014.62 0
1014.69 0
1014.76 0
1014.84 0
1014.91 0
1014.98 0
1015.05 0
1015.13 0
1015.20 0
1015.27 0
1015.35 0
1015.42 0
1015.49 0
1015.57 0
1015.64 0
1015.71 0
1015.78 0
1015.86 1
1015.93 1
1016.00 1
1016.08 1
1016.15 1
1016.22 1
1016.30 1
1016.37 1
1016.44 1
1016.51 1
1016.59 1
1016.66 1
1016.73 1
1016.81 1
1016.88 1
1016.95 1
1017.03 1
1017.10 1
1017.17 1
1017.25 1
1017.32 1
1017.39 1
1017.46 1
1017.54 0
1017.61 0
1017.68 0
1017.76 0
1017.83 0
1017.90 1
1017.98 1
1018.05 0
1018.12 0
1018.20 0
1018.27 0
1018.34 0
1018.41 0
1018.49 0
1018.56 0
1018.63 0
1018.71 0
1018.78 0
1018.85 0
1018.93 0
1019.00 0
1019.07 0
1019.15 1
1019.22 1
1019.29 1
1019.37 1
1019.44 1
1019.51 1
1019.59 1
1019.66 1
1019.73 1
1019.80 1
1019.88 1
1019.95 1
1020.02 1
1020.10 1
1020.17 1
1020.24 1
1020.32 1
1020.39 1
1020.46 1
1020.54 1
1020.61 1
1020.68 1
1020.76 1
1020.83 1
1020.90 1
1020.98 1
1021.05 1
1021.12 1
1021.20 1
1021.27 1
1021.34 1
1021.42 1
1021.49 1
1021.56 1
1021.63 1
1021.71 1
1021.78 1
1021.85 1
1021.93 1
1022.00 1
1022.07 1
1022.15 1
1022.22 1
1022.29 1
1022.37 1
1022.44 1
1022.51 1
1022.59 1
1022.66 1
1022.73 1
1022.81 1
1022.88 1
1022.95 1
1023.03 1
1023.10 1
1023.17 1
1023.25 1
1023.32 1
1023.39 1
1023.47 1
1023.54 1
1023.61 1
1023.69 1
1023.76 1
1023.83 1
1023.91 1
1023.98 1
1024.05 0
1024.13 0
1024.20 1
1024.27 1
1024.35 1
1024.42 1
1024.49 1
1024.57 1
1024.64 1
1024.71 1
1024.79 1
1024.86 1
1024.93 1
1025.01 1
1025.08 0
1025.15 0
1025.23 0
1025.30 0
1025.37 0
1025.45 0
1025.52 0
1025.59 1
1025.67 1
1025.74 1
1025.81 1
1025.89 1
1025.96 1
1026.03 1
1026.11 1
1026.18 1
1026.25 0
1026.33 0
1026.40 0
1026.47 1
1026.55 1
1026.62 1
1026.69 1
1026.77 2
1026.84 2
1026.91 2
1026.99 2
1027.06 2
1027.13 2
1027.21 2
1027.28 2
1027.36 2
1027.43 2
1027.50 2
1027.58 2
1027.65 2
1027.72 2
1027.80 2
1027.87 2
1027.94 1
1028.02 1
1028.09 1
1028.16 1
1028.24 1
1028.31 1
1028.38 1
1028.46 0
1028.53 0
1028.60 0
1028.68 0
1028.75 0
1028.82 0
1028.90 0
1028.97 0
1029.05 0
1029.12 0
1029.19 1
1029.27 1
1029.34 1
1029.41 1
1029.49 1
1029.56 1
1029.63 1
1029.71 0
1029.78 0
1029.85 0
1029.93 0
1030.00 0
1030.07 0
1030.15 0
1030.22 0
1030.30 0
1030.37 1
1030.44 1
1030.52 1
1030.59 1
1030.66 0
1030.74 0
1030.81 0
1030.88 0
1030.96 0
1031.03 0
1031.10 0
1031.18 0
1031.25 0
1031.32 0
1031.40 1
1031.47 1
1031.55 1
1031.62 1
1031.69 1
1031.77 1
1031.84 1
1031.91 1
1031.99 2
1032.06 2
1032.13 2
1032.21 2
1032.28 2
1032.36 2
1032.43 1
1032.50 1
1032.58 1
1032.65 1
1032.72 1
1032.80 1
1032.87 1
1032.94 1
1033.02 1
1033.09 1
1033.17 1
1033.24 1
1033.31 1
1033.39 1
1033.46 1
1033.53 1
1033.61 1
1033.68 1
1033.75 1
1033.83 1
1033.90 1
1033.98 1
1034.05 1
1034.12 1
1034.20 1
1034.27 1
1034.34 1
1034.42 1
1034.49 1
1034.57 1
1034.64 1
1034.71 1
1034.79 2
1034.86 2
1034.93 2
1035.01 2
1035.08 2
1035.15 1
1035.23 1
1035.30 1
1035.38 1
1035.45 1
1035.52 1
1035.60 1
1035.67 1
1035.74 1
1035.82 1
1035.89 1
1035.97 1
1036.04 1
1036.11 1
1036.19 0
1036.26 0
1036.33 0
1036.41 1
1036.48 1
1036.56 1
1036.63 1
1036.70 1
1036.78 2
1036.85 2
1036.92 2
1037.00 2
1037.07 3
1037.15 3
1037.22 3
1037.29 3
1037.37 3
1037.44 3
1037.52 3
1037.59 2
1037.66 2
1037.74 2
1037.81 1
1037.88 1
1037.96 1
1038.03 1
1038.11 1
1038.18 1
1038.25 1
1038.33 1
1038.40 1
1038.47 2
1038.55 2
1038.62 2
1038.70 2
1038.77 2
1038.84 2
1038.92 2
1038.99 1
1039.07 1
1039.14 1
1039.21 1
1039.29 1
1039.36 1
1039.44 1
1039.51 1
1039.58 1
1039.66 1
1039.73 1
1039.80 0
1039.88 0
1039.95 0
1040.03 0
1040.10 0
1040.17 0
1040.25 0
1040.32 0
1040.40 1
1040.47 1
1040.54 1
1040.62 1
1040.69 1
1040.77 1
1040.84 1
1040.91 1
1040.99 1
1041.06 1
1041.13 1
1041.21 1
1041.28 1
1041.36 1
1041.43 1
1041.50 1
1041.58 1
1041.65 1
1041.73 1
1041.80 1
1041.87 1
1041.95 1
1042.02 1
1042.10 1
1042.17 1
1042.24 2
1042.32 2
1042.39 2
1042.47 2
1042.54 2
1042.61 2
1042.69 2
1042.76 2
1042.84 2
1042.91 2
1042.98 2
1043.06 2
1043.13 1
1043.21 1
1043.28 1
1043.35 0
1043.43 0
1043.50 0
1043.58 0
1043.65 0
1043.72 0
1043.80 1
1043.87 1
1043.95 1
1044.02 1
1044.09 2
1044.17 2
1044.24 1
1044.32 1
1044.39 1
1044.46 1
1044.54 1
1044.61 1
1044.69 1
1044.76 1
1044.83 1
1044.91 1
1044.98 1
1045.06 1
1045.13 1
1045.21 1
1045.28 1
1045.35 1
1045.43 1
1045.50 1
1045.58 1
1045.65 1
1045.72 1
1045.80 1
1045.87 1
1045.95 1
1046.02 1
1046.09 1
1046.17 1
1046.24 0
1046.32 0
1046.39 0
1046.46 0
1046.54 0
1046.61 0
1046.69 0
1046.76 0
1046.84 0
1046.91 0
1046.98 0
1047.06 0
1047.13 0
1047.21 0
1047.28 0
1047.35 0
1047.43 0
1047.50 0
1047.58 0
1047.65 1
1047.73 1
1047.80 1
1047.87 2
1047.95 2
1048.02 2
1048.10 2
1048.17 2
1048.24 2
1048.32 2
1048.39 2
1048.47 2
1048.54 2
1048.62 2
1048.69 2
1048.76 2
1048.84 2
1048.91 3
1048.99 3
1049.06 3
1049.13 3
1049.21 3
1049.28 3
1049.36 3
1049.43 2
1049.51 2
1049.58 2
1049.65 2
1049.73 2
1049.80 1
1049.88 1
1049.95 1
1050.03 1
1050.10 1
1050.17 1
1050.25 1
1050.32 1
1050.40 1
1050.47 1
1050.55 1
1050.62 1
1050.69 2
1050.77 2
1050.84 2
1050.92 2
1050.99 3
1051.07 3
1051.14 4
1051.21 4
1051.29 5
1051.36 5
1051.44 5
1051.51 5
1051.59 4
1051.66 4
1051.73 4
1051.81 4
1051.88 4
1051.96 4
1052.03 4
1052.11 3
1052.18 3
1052.25 3
1052.33 2
1052.40 2
1052.48 2
1052.55 2
1052.63 2
1052.70 2
1052.77 2
1052.85 2
1052.92 2
1053.00 2
1053.07 2
1053.15 2
1053.22 1
1053.30 1
1053.37 1
1053.44 1
1053.52 0
1053.59 0
1053.67 0
1053.74 0
1053.82 0
1053.89 0
1053.96 0
1054.04 0
1054.11 0
1054.19 0
1054.26 0
1054.34 0
1054.41 0
1054.49 0
1054.56 0
1054.63 0
1054.71 0
1054.78 1
1054.86 1
1054.93 0
1055.01 0
1055.08 0
1055.16 0
1055.23 0
1055.30 0
1055.38 0
1055.45 0
1055.53 0
1055.60 0
1055.68 0
1055.75 0
1055.83 0
1055.90 0
1055.97 0
1056.05 1
1056.12 1
1056.20 1
1056.27 1
1056.35 1
1056.42 1
1056.50 2
1056.57 2
1056.64 2
1056.72 2
1056.79 2
1056.87 2
1056.94 3
1057.02 3
1057.09 3
1057.17 3
1057.24 4
1057.31 3
1057.39 3
1057.46 3
1057.54 2
1057.61 2
1057.69 1
1057.76 1
1057.84 1
1057.91 1
1057.99 0
1058.06 0
1058.13 0
1058.21 0
1058.28 0
1058.36 0
1058.43 0
1058.51 0
1058.58 1
1058.66 1
1058.73 1
1058.81 1
1058.88 1
1058.95 1
1059.03 1
1059.10 1
1059.18 1
1059.25 1
1059.33 1
1059.40 1
1059.48 1
1059.55 1
1059.63 1
1059.70 1
1059.77 1
1059.85 1
1059.92 1
1060.00 1
1060.07 1
1060.15 1
1060.22 2
1060.30 2
1060.37 2
1060.45 2
1060.52 3
1060.60 3
1060.67 3
1060.74 4
1060.82 4
1060.89 5
1060.97 5
1061.04 5
1061.12 5
1061.19 5
1061.27 4
1061.34 4
1061.42 3
1061.49 3
1061.57 2
1061.64 2
1061.72 2
1061.79 3
1061.86 3
1061.94 3
1062.01 3
1062.09 3
1062.16 2
1062.24 2
1062.31 1
1062.39 1
1062.46 0
1062.54 0
1062.61 0
1062.69 0
1062.76 0
1062.84 0
1062.91 0
1062.98 0
1063.06 0
1063.13 0
1063.21 1
1063.28 1
1063.36 2
1063.43 2
1063.51 2
1063.58 3
1063.66 3
1063.73 3
1063.81 3
1063.88 3
1063.96 3
1064.03 3
1064.11 3
1064.18 3
1064.25 3
1064.33 2
1064.40 2
1064.48 2
1064.55 1
1064.63 1
1064.70 1
1064.78 1
1064.85 0
1064.93 0
1065.00 0
1065.08 0
1065.15 0
1065.23 0
1065.30 0
1065.38 1
1065.45 1
1065.53 2
1065.60 2
1065.68 3
1065.75 3
1065.83 2
1065.90 2
1065.97 1
1066.05 1
1066.12 1
1066.20 0
1066.27 0
1066.35 0
1066.42 0
1066.50 0
1066.57 0
1066.65 1
1066.72 1
1066.80 1
1066.87 1
1066.95 2
1067.02 2
1067.10 2
1067.17 3
1067.25 3
1067.32 3
1067.40 4
1067.47 4
1067.55 3
1067.62 3
1067.70 2
1067.77 2
1067.85 1
1067.92 1
1068.00 1
1068.07 0
1068.15 0
1068.22 0
1068.30 0
1068.37 0
1068.45 1
1068.52 1
1068.59 1
1068.67 2
1068.74 2
1068.82 3
1068.89 3
1068.97 3
1069.04 3
1069.12 3
1069.19 3
1069.27 3
1069.34 3
1069.42 3
1069.49 3
1069.57 3
1069.64 3
1069.72 3
1069.79 3
1069.87 2
1069.94 2
1070.02 2
1070.09 2
1070.17 2
1070.24 3
1070.32 3
1070.39 3
1070.47 4
1070.54 3
1070.62 3
1070.69 3
1070.77 2
1070.84 1
1070.92 1
1070.99 1
1071.07 1
1071.14 1
1071.22 1
1071.29 0
1071.37 0
1071.44 0
1071.52 0
1071.59 0
1071.67 0
1071.74 0
1071.82 0
1071.89 0
1071.97 0
1072.04 0
1072.12 0
1072.19 1
1072.27 1
1072.34 1
1072.42 2
1072.49 2
1072.57 2
1072.64 2
1072.72 2
1072.79 3
1072.87 3
1072.94 3
1073.02 3
1073.09 4
1073.17 4
1073.24 3
1073.32 3
1073.39 2
1073.47 1
1073.54 1
1073.62 0
1073.69 0
1073.77 0
1073.84 1
1073.92 1
1073.99 2
1074.07 2
1074.14 2
1074.22 2
1074.30 2
1074.37 2
1074.45 1
1074.52 1
1074.60 0
1074.67 0
1074.75 0
1074.82 1
1074.90 1
1074.97 1
1075.05 1
1075.12 1
1075.20 1
1075.27 0
1075.35 0
1075.42 0
1075.50 0
1075.57 0
1075.65 0
1075.72 0
1075.80 1
1075.87 1
1075.95 2
1076.02 3
1076.10 3
1076.17 3
1076.25 3
1076.32 2
1076.40 2
1076.47 1
1076.55 1
1076.62 0
1076.70 0
1076.77 0
1076.85 0
1076.93 0
1077.00 0
1077.08 0
1077.15 0
1077.23 1
1077.30 1
1077.38 1
1077.45 1
1077.53 1
1077.60 1
1077.68 1
1077.75 1
1077.83 1
1077.90 2
1077.98 2
1078.05 2
1078.13 3
1078.20 3
1078.28 3
1078.35 3
1078.43 3
1078.50 3
1078.58 3
1078.66 3
1078.73 3
1078.81 2
1078.88 2
1078.96 2
1079.03 2
1079.11 2
1079.18 2
1079.26 2
1079.33 2
1079.41 2
1079.48 2
1079.56 2
1079.63 2
1079.71 2
1079.78 2
1079.86 2
1079.94 2
1080.01 2
1080.09 2
1080.16 3
1080.24 3
1080.31 3
1080.39 2
1080.46 2
1080.54 2
1080.61 2
1080.69 1
1080.76 1
1080.84 1
1080.91 1
1080.99 1
1081.06 2
1081.14 2
1081.22 2
1081.29 2
1081.37 3
1081.44 3
1081.52 3
1081.59 3
1081.67 3
1081.74 3
1081.82 3
1081.89 3
1081.97 4
1082.04 4
1082.12 4
1082.20 4
1082.27 4
1082.35 4
1082.42 4
1082.50 3
1082.57 3
1082.65 2
1082.72 2
1082.80 2
1082.87 2
1082.95 3
1083.02 3
1083.10 4
1083.18 4
1083.25 4
1083.33 4
1083.40 5
1083.48 5
1083.55 5
1083.63 5
1083.70 5
1083.78 5
1083.85 5
1083.93 5
1084.01 4
1084.08 3
1084.16 3
1084.23 2
1084.31 1
1084.38 1
1084.46 1
1084.53 2
1084.61 3
1084.68 3
1084.76 4
1084.84 4
1084.91 5
1084.99 4
1085.06 4
1085.14 3
1085.21 3
1085.29 2
1085.36 2
1085.44 2
1085.51 2
1085.59 2
1085.67 2
1085.74 2
1085.82 2
1085.89 2
1085.97 2
1086.04 1
1086.12 1
1086.19 0
1086.27 0
1086.34 0
1086.42 0
1086.50 0
1086.57 0
1086.65 0
1086.72 0
1086.80 0
1086.87 0
1086.95 1
1087.02 1
1087.10 1
1087.18 1
1087.25 1
1087.33 1
1087.40 1
1087.48 0
1087.55 0
1087.63 0
1087.70 0
1087.78 0
1087.86 0
1087.93 0
1088.01 0
1088.08 0
1088.16 0
1088.23 0
1088.31 1
1088.39 1
1088.46 2
1088.54 2
1088.61 2
1088.69 3
1088.76 3
1088.84 3
1088.91 3
1088.99 3
1089.07 3
1089.14 3
1089.22 3
1089.29 3
1089.37 3
1089.44 3
1089.52 3
1089.59 3
1089.67 2
1089.75 2
1089.82 1
1089.90 1
1089.97 1
1090.05 1
1090.12 2
1090.20 3
1090.28 4
1090.35 5
1090.43 6
1090.50 6
1090.58 7
1090.65 6
1090.73 6
1090.81 5
1090.88 4
1090.96 2
1091.03 1
1091.11 1
1091.18 1
1091.26 1
1091.34 2
1091.41 2
1091.49 3
1091.56 3
1091.64 4
1091.71 4
1091.79 4
1091.87 4
1091.94 4
1092.02 4
1092.09 4
1092.17 4
1092.24 3
1092.32 3
1092.40 3
1092.47 2
1092.55 1
1092.62 1
1092.70 1
1092.77 0
1092.85 1
1092.93 1
1093.00 1
1093.08 2
1093.15 2
1093.23 3
1093.30 4
1093.38 4
1093.46 5
1093.53 6
1093.61 6
1093.68 6
1093.76 6
1093.83 6
1093.91 6
1093.99 5
1094.06 5
1094.14 5
1094.21 5
1094.29 5
1094.37 5
1094.44 5
1094.52 5
1094.59 5
1094.67 5
1094.74 5
1094.82 5
1094.90 4
1094.97 4
1095.05 4
1095.12 3
1095.20 3
1095.27 3
1095.35 2
1095.43 2
1095.50 2
1095.58 2
1095.65 2
1095.73 2
1095.81 2
1095.88 3
1095.96 3
1096.03 4
1096.11 5
1096.19 5
1096.26 5
1096.34 4
1096.41 4
1096.49 3
1096.56 3
1096.64 3
1096.72 3
1096.79 3
1096.87 3
1096.94 3
1097.02 3
1097.10 3
1097.17 3
1097.25 2
1097.32 2
1097.40 3
1097.48 3
1097.55 3
1097.63 3
1097.70 2
1097.78 2
1097.85 1
1097.93 1
1098.01 1
1098.08 0
1098.16 1
1098.23 1
1098.31 1
1098.39 2
1098.46 2
1098.54 2
1098.61 2
1098.69 2
1098.77 2
1098.84 2
1098.92 2
1098.99 2
1099.07 3
1099.15 3
1099.22 4
1099.30 4
1099.37 4
1099.45 4
1099.53 4
1099.60 4
1099.68 4
1099.75 4
1099.83 4
1099.91 4
1099.98 4
1100.06 4
1100.13 4
1100.21 3
1100.29 3
1100.36 3
1100.44 2
1100.51 2
1100.59 1
1100.67 1
1100.74 1
1100.82 0
1100.89 0
1100.97 0
1101.05 0
1101.12 0
1101.20 0
1101.27 0
1101.35 0
1101.43 0
1101.50 0
1101.58 0
1101.65 0
1101.73 0
1101.81 0
1101.88 1
1101.96 1
1102.03 1
1102.11 2
1102.19 2
1102.26 3
1102.34 3
1102.41 4
1102.49 4
1102.57 4
1102.64 5
1102.72 5
1102.80 5
1102.87 5
1102.95 4
1103.02 3
1103.10 3
1103.18 2
1103.25 2
1103.33 2
1103.40 2
1103.48 2
1103.56 2
1103.63 2
1103.71 3
1103.78 3
1103.86 4
1103.94 4
1104.01 5
1104.09 5
1104.17 6
1104.24 6
1104.32 6
1104.39 6
1104.47 6
1104.55 6
1104.62 5
1104.70 4
1104.77 4
1104.85 3
1104.93 3
1105.00 2
1105.08 2
1105.16 2
1105.23 3
1105.31 3
1105.38 3
1105.46 4
1105.54 4
1105.61 5
1105.69 6
1105.76 6
1105.84 7
1105.92 7
1105.99 7
1106.07 7
1106.15 7
1106.22 7
1106.30 7
1106.37 7
1106.45 6
1106.53 6
1106.60 5
1106.68 5
1106.76 4
1106.83 3
1106.91 2
1106.98 1
1107.06 1
1107.14 0
1107.21 0
1107.29 0
1107.37 0
1107.44 1
1107.52 1
1107.59 2
1107.67 2
1107.75 3
1107.82 3
1107.90 3
1107.98 3
1108.05 3
1108.13 3
1108.20 3
1108.28 2
1108.36 2
1108.43 2
1108.51 2
1108.59 3
1108.66 5
1108.74 6
1108.81 7
1108.89 9
1108.97 10
1109.04 10
1109.12 10
1109.20 10
1109.27 9
1109.35 9
1109.43 9
1109.50 9
1109.58 9
1109.65 8
1109.73 8
1109.81 7
1109.88 7
1109.96 6
1110.04 6
1110.11 5
1110.19 5
1110.26 6
1110.34 6
1110.42 6
1110.49 7
1110.57 7
1110.65 7
1110.72 7
1110.80 7
1110.88 6
1110.95 6
1111.03 5
1111.10 4
1111.18 4
1111.26 3
1111.33 3
1111.41 3
1111.49 3
1111.56 3
1111.64 3
1111.72 3
1111.79 3
1111.87 3
1111.95 3
1112.02 3
1112.10 4
1112.17 4
1112.25 4
1112.33 3
1112.40 3
1112.48 3
1112.56 3
1112.63 3
1112.71 2
1112.79 2
1112.86 2
1112.94 3
1113.02 3
1113.09 4
1113.17 4
1113.24 5
1113.32 5
1113.40 5
1113.47 5
1113.55 5
1113.63 4
1113.70 4
1113.78 3
1113.86 2
1113.93 1
1114.01 1
1114.09 0
1114.16 0
1114.24 0
1114.32 0
1114.39 0
1114.47 0
1114.54 0
1114.62 1
1114.70 1
1114.77 2
1114.85 3
1114.93 3
1115.00 3
1115.08 3
1115.16 3
1115.23 3
1115.31 2
1115.39 2
1115.46 2
1115.54 2
1115.62 3
1115.69 4
1115.77 4
1115.85 5
1115.92 5
1116.00 5
1116.07 4
1116.15 3
1116.23 2
1116.30 1
1116.38 0
1116.46 0
1116.53 0
1116.61 0
1116.69 0
1116.76 0
1116.84 0
1116.92 1
1116.99 1
1117.07 1
1117.15 1
1117.22 1
1117.30 2
1117.38 2
1117.45 2
1117.53 1
1117.61 1
1117.68 1
1117.76 1
1117.84 1
1117.91 1
1117.99 1
1118.07 1
1118.14 1
1118.22 1
1118.30 1
1118.37 1
1118.45 1
1118.53 1
1118.60 1
1118.68 1
1118.76 1
1118.83 1
1118.91 0
1118.99 0
1119.06 0
1119.14 0
1119.22 0
1119.29 0
1119.37 1
1119.45 1
1119.52 1
1119.60 1
1119.68 1
1119.75 1
1119.83 1
1119.91 1
1119.98 1
1120.06 1
1120.14 1
1120.21 2
1120.29 2
1120.37 3
1120.44 3
1120.52 3
1120.60 3
1120.67 3
1120.75 3
1120.83 3
1120.90 3
1120.98 3
1121.06 3
1121.13 3
1121.21 4
1121.29 4
1121.36 4
1121.44 4
1121.52 5
1121.59 5
1121.67 5
1121.75 6
1121.82 6
1121.90 6
1121.98 5
1122.05 5
1122.13 4
1122.21 4
1122.28 3
1122.36 3
1122.44 3
1122.51 3
1122.59 3
1122.67 4
1122.74 4
1122.82 4
1122.90 4
1122.98 4
1123.05 4
1123.13 4
1123.21 4
1123.28 4
1123.36 4
1123.44 4
1123.51 4
1123.59 5
1123.67 5
1123.74 5
1123.82 5
1123.90 5
1123.97 5
1124.05 4
1124.13 3
1124.20 2
1124.28 2
1124.36 2
1124.43 2
1124.51 3
1124.59 3
1124.66 4
1124.74 4
1124.82 4
1124.90 3
1124.97 3
1125.05 2
1125.13 1
1125.20 0
1125.28 0
1125.36 0
1125.43 0
1125.51 0
1125.59 0
1125.66 0
1125.74 1
1125.82 1
1125.89 2
1125.97 2
1126.05 2
1126.13 2
1126.20 1
1126.28 1
1126.36 1
1126.43 1
1126.51 0
1126.59 0
1126.66 0
1126.74 0
1126.82 0
1126.89 0
1126.97 1
1127.05 2
1127.13 3
1127.20 5
1127.28 6
1127.36 6
1127.43 6
1127.51 5
1127.59 4
1127.66 3
1127.74 2
1127.82 1
1127.89 0
1127.97 0
1128.05 0
1128.13 0
1128.20 0
1128.28 0
1128.36 0
1128.43 0
1128.51 0
1128.59 0
1128.66 0
1128.74 0
1128.82 0
1128.90 0
1128.97 1
1129.05 1
1129.13 2
1129.20 3
1129.28 4
1129.36 5
1129.43 6
1129.51 6
1129.59 7
1129.67 7
1129.74 7
1129.82 7
1129.90 7
1129.97 6
1130.05 5
1130.13 4
1130.20 4
1130.28 4
1130.36 4
1130.44 5
1130.51 5
1130.59 6
1130.67 7
1130.74 7
1130.82 7
1130.90 7
1130.97 7
1131.05 6
1131.13 6
1131.21 5
1131.28 5
1131.36 5
1131.44 5
1131.51 6
1131.59 6
1131.67 7
1131.75 8
1131.82 8
1131.90 7
1131.98 6
1132.05 5
1132.13 4
1132.21 3
1132.29 3
1132.36 3
1132.44 3
1132.52 3
1132.59 3
1132.67 4
1132.75 4
1132.83 4
1132.90 5
1132.98 5
1133.06 6
1133.13 7
1133.21 9
1133.29 10
1133.37 12
1133.44 13
1133.52 14
1133.60 14
1133.67 13
1133.75 12
1133.83 10
1133.91 8
1133.98 7
1134.06 5
1134.14 4
1134.21 4
1134.29 4
1134.37 4
1134.45 4
1134.52 4
1134.60 4
1134.68 4
1134.75 5
1134.83 5
1134.91 5
1134.99 5
1135.06 6
1135.14 6
1135.22 7
1135.29 7
1135.37 9
1135.45 10
1135.53 11
1135.60 13
1135.68 14
1135.76 15
1135.83 16
1135.91 16
1135.99 16
1136.07 16
1136.14 16
1136.22 15
1136.30 15
1136.38 15
1136.45 15
1136.53 15
1136.61 14
1136.68 13
1136.76 12
1136.84 11
1136.92 10
1136.99 10
1137.07 9
1137.15 10
1137.23 10
1137.30 10
1137.38 10
1137.46 10
1137.53 10
1137.61 10
1137.69 10
1137.77 10
1137.84 11
1137.92 11
1138.00 11
1138.08 10
1138.15 9
1138.23 7
1138.31 6
1138.38 5
1138.46 4
1138.54 4
1138.62 4
1138.69 5
1138.77 5
1138.85 6
1138.93 6
1139.00 6
1139.08 5
1139.16 4
1139.24 3
1139.31 2
1139.39 2
1139.47 1
1139.54 1
1139.62 1
1139.70 1
1139.78 2
1139.85 3
1139.93 5
1140.01 6
1140.09 8
1140.16 10
1140.24 11
1140.32 12
1140.40 13
1140.47 13
1140.55 13
1140.63 12
1140.71 12
1140.78 11
1140.86 10
1140.94 9
1141.01 9
1141.09 8
1141.17 8
1141.25 8
1141.32 8
1141.40 8
1141.48 8
1141.56 7
1141.63 7
1141.71 6
1141.79 5
1141.87 3
1141.94 2
1142.02 1
1142.10 0
1142.18 0
1142.25 0
1142.33 0
1142.41 0
1142.49 0
1142.56 0
1142.64 0
1142.72 1
1142.80 1
1142.87 2
1142.95 2
1143.03 2
1143.11 2
1143.18 2
1143.26 2
1143.34 3
1143.42 4
1143.49 6
1143.57 7
1143.65 7
1143.73 7
1143.80 7
1143.88 6
1143.96 5
1144.04 4
1144.11 3
1144.19 3
1144.27 3
1144.35 4
1144.42 4
1144.50 4
1144.58 4
1144.66 3
1144.73 3
1144.81 2
1144.89 2
1144.97 2
1145.04 3
1145.12 4
1145.20 5
1145.28 5
1145.35 5
1145.43 5
1145.51 5
1145.59 4
1145.66 4
1145.74 4
1145.82 4
1145.90 4
1145.97 5
1146.05 4
1146.13 4
1146.21 3
1146.28 2
1146.36 1
1146.44 1
1146.52 1
1146.59 1
1146.67 2
1146.75 3
1146.83 4
1146.90 6
1146.98 8
1147.06 10
1147.14 12
1147.22 13
1147.29 15
1147.37 15
1147.45 15
1147.53 14
1147.60 13
1147.68 12
1147.76 11
1147.84 10
1147.91 9
1147.99 8
1148.07 8
1148.15 7
1148.22 7
1148.30 6
1148.38 6
1148.46 5
1148.54 6
1148.61 6
1148.69 7
1148.77 8
1148.85 9
1148.92 10
1149.00 10
1149.08 9
1149.16 8
1149.23 7
1149.31 5
1149.39 4
1149.47 3
1149.54 3
1149.62 2
1149.70 2
1149.78 2
1149.86 1
1149.93 2
1150.01 2
1150.09 3
1150.17 4
1150.24 5
1150.32 6
1150.40 7
1150.48 7
1150.55 8
1150.63 7
1150.71 7
1150.79 7
1150.87 7
1150.94 8
1151.02 8
1151.10 9
1151.18 9
1151.25 9
1151.33 9
1151.41 8
1151.49 7
1151.57 7
1151.64 6
1151.72 6
1151.80 7
1151.88 7
1151.95 8
1152.03 9
1152.11 9
1152.19 10
1152.27 10
1152.34 11
1152.42 12
1152.50 13
1152.58 15
1152.65 16
1152.73 18
1152.81 19
1152.89 19
1152.97 19
1153.04 20
1153.12 19
1153.20 19
1153.28 18
1153.35 17
1153.43 16
1153.51 14
1153.59 12
1153.67 11
1153.74 9
1153.82 8
1153.90 8
1153.98 7
1154.06 7
1154.13 6
1154.21 6
1154.29 6
1154.37 5
1154.44 5
1154.52 4
1154.60 4
1154.68 4
1154.76 4
1154.83 4
1154.91 5
1154.99 6
1155.07 6
1155.15 6
1155.22 6
1155.30 5
1155.38 4
1155.46 4
1155.53 3
1155.61 3
1155.69 4
1155.77 4
1155.85 5
1155.92 6
1156.00 6
1156.08 7
1156.16 7
1156.24 7
1156.31 7
1156.39 7
1156.47 7
1156.55 7
1156.63 6
1156.70 6
1156.78 5
1156.86 4
1156.94 4
1157.02 3
1157.09 3
1157.17 3
1157.25 3
1157.33 3
1157.40 4
1157.48 4
1157.56 4
1157.64 3
1157.72 3
1157.79 2
1157.87 2
1157.95 2
1158.03 1
1158.11 1
1158.18 2
1158.26 2
1158.34 3
1158.42 4
1158.50 5
1158.57 5
1158.65 6
1158.73 6
1158.81 5
1158.89 5
1158.96 5
1159.04 6
1159.12 6
1159.20 7
1159.28 9
1159.35 10
1159.43 10
1159.51 10
1159.59 10
1159.67 9
1159.74 8
1159.82 8
1159.90 8
1159.98 9
1160.06 11
1160.13 12
1160.21 14
1160.29 15
1160.37 15
1160.45 15
1160.53 14
1160.60 14
1160.68 14
1160.76 14
1160.84 15
1160.92 16
1160.99 18
1161.07 20
1161.15 22
1161.23 25
1161.31 27
1161.38 29
1161.46 31
1161.54 31
1161.62 30
1161.70 28
1161.77 26
1161.85 24
1161.93 22
1162.01 20
1162.09 20
1162.16 20
1162.24 21
1162.32 21
1162.40 22
1162.48 22
1162.56 22
1162.63 20
1162.71 19
1162.79 17
1162.87 15
1162.95 14
1163.02 12
1163.10 11
1163.18 10
1163.26 9
1163.34 9
1163.42 8
1163.49 7
1163.57 7
1163.65 6
1163.73 6
1163.81 5
1163.88 5
1163.96 4
1164.04 3
1164.12 2
1164.20 1
1164.27 1
1164.35 1
1164.43 1
1164.51 1
1164.59 1
1164.67 1
1164.74 0
1164.82 0
1164.90 0
1164.98 0
1165.06 0
1165.14 0
1165.21 0
1165.29 0
1165.37 0
1165.45 1
1165.53 1
1165.60 1
1165.68 1
1165.76 1
1165.84 1
1165.92 1
1166.00 1
1166.07 1
1166.15 2
1166.23 3
1166.31 4
1166.39 5
1166.47 5
1166.54 5
1166.62 5
1166.70 5
1166.78 5
1166.86 5
1166.93 5
1167.01 4
1167.09 4
1167.17 4
1167.25 3
1167.33 3
1167.40 2
1167.48 2
1167.56 2
1167.64 2
1167.72 2
1167.80 2
1167.87 3
1167.95 3
1168.03 3
1168.11 4
1168.19 4
1168.27 5
1168.34 6
1168.42 6
1168.50 7
1168.58 7
1168.66 7
1168.74 7
1168.81 7
1168.89 7
1168.97 6
1169.05 6
1169.13 7
1169.21 7
1169.28 8
1169.36 9
1169.44 11
1169.52 12
1169.60 13
1169.68 13
1169.75 13
1169.83 12
1169.91 11
1169.99 9
1170.07 8
1170.15 7
1170.22 6
1170.30 6
1170.38 7
1170.46 8
1170.54 9
1170.62 10
1170.70 11
1170.77 12
1170.85 12
1170.93 11
1171.01 11
1171.09 10
1171.17 10
1171.24 10
1171.32 11
1171.40 12
1171.48 13
1171.56 15
1171.64 16
1171.71 16
1171.79 16
1171.87 15
1171.95 15
1172.03 14
1172.11 13
1172.19 12
1172.26 11
1172.34 10
1172.42 10
1172.50 9
1172.58 9
1172.66 8
1172.73 8
1172.81 8
1172.89 8
1172.97 8
1173.05 8
1173.13 8
1173.21 8
1173.28 9
1173.36 9
1173.44 10
1173.52 10
1173.60 11
1173.68 10
1173.75 10
1173.83 10
1173.91 10
1173.99 10
1174.07 10
1174.15 11
1174.23 12
1174.30 12
1174.38 13
1174.46 13
1174.54 12
1174.62 11
1174.70 10
1174.78 9
1174.85 9
1174.93 8
1175.01 8
1175.09 8
1175.17 8
1175.25 8
1175.33 9
1175.40 9
1175.48 9
1175.56 10
1175.64 11
1175.72 13
1175.80 14
1175.88 16
1175.95 16
1176.03 16
1176.11 15
1176.19 14
1176.27 12
1176.35 10
1176.43 9
1176.50 8
1176.58 8
1176.66 8
1176.74 8
1176.82 8
1176.90 8
1176.98 8
1177.05 8
1177.13 8
1177.21 9
1177.29 10
1177.37 12
1177.45 13
1177.53 14
1177.60 14
1177.68 14
1177.76 13
1177.84 13
1177.92 12
1178.00 11
1178.08 11
1178.16 10
1178.23 10
1178.31 10
1178.39 9
1178.47 8
1178.55 7
1178.63 6
1178.71 5
1178.78 5
1178.86 5
1178.94 6
1179.02 7
1179.10 8
1179.18 9
1179.26 11
1179.34 13
1179.41 14
1179.49 15
1179.57 15
1179.65 16
1179.73 16
1179.81 16
1179.89 16
1179.96 17
1180.04 18
1180.12 18
1180.20 19
1180.28 20
1180.36 20
1180.44 20
1180.52 19
1180.59 19
1180.67 18
1180.75 17
1180.83 17
1180.91 16
1180.99 15
1181.07 15
1181.15 15
1181.22 15
1181.30 16
1181.38 17
1181.46 18
1181.54 19
1181.62 19
1181.70 19
1181.78 18
1181.85 17
1181.93 14
1182.01 12
1182.09 9
1182.17 7
1182.25 5
1182.33 4
1182.41 4
1182.48 4
1182.56 5
1182.64 5
1182.72 5
1182.80 5
1182.88 5
1182.96 4
1183.04 3
1183.12 3
1183.19 3
1183.27 4
1183.35 6
1183.43 7
1183.51 10
1183.59 12
1183.67 14
1183.75 17
1183.82 20
1183.90 23
1183.98 26
1184.06 28
1184.14 29
1184.22 29
1184.30 28
1184.38 26
1184.46 23
1184.53 20
1184.61 17
1184.69 14
1184.77 11
1184.85 8
1184.93 6
1185.01 5
1185.09 5
1185.17 6
1185.24 8
1185.32 10
1185.40 13
1185.48 16
1185.56 18
1185.64 19
1185.72 20
1185.80 20
1185.88 20
1185.95 20
1186.03 19
1186.11 19
1186.19 18
1186.27 18
1186.35 17
1186.43 17
1186.51 16
1186.59 16
1186.66 15
1186.74 14
1186.82 14
1186.90 13
1186.98 12
1187.06 11
1187.14 11
1187.22 10
1187.30 10
1187.38 10
1187.45 10
1187.53 10
1187.61 11
1187.69 11
1187.77 11
1187.85 12
1187.93 12
1188.01 13
1188.09 13
1188.16 13
1188.24 13
1188.32 13
1188.40 12
1188.48 12
1188.56 11
1188.64 11
1188.72 12
1188.80 12
1188.88 13
1188.95 13
1189.03 13
1189.11 13
1189.19 12
1189.27 11
1189.35 10
1189.43 9
1189.51 8
1189.59 7
1189.67 6
1189.75 5
1189.82 4
1189.90 3
1189.98 2
1190.06 0
1190.14 0
1190.22 0
1190.30 0
1190.38 0
1190.46 0
1190.54 0
1190.61 0
1190.69 0
1190.77 0
1190.85 1
1190.93 2
1191.01 3
1191.09 3
1191.17 3
1191.25 4
1191.33 3
1191.41 3
1191.48 3
1191.56 4
1191.64 5
1191.72 6
1191.80 8
1191.88 10
1191.96 11
1192.04 12
1192.12 12
1192.20 11
1192.28 10
1192.35 8
1192.43 6
1192.51 4
1192.59 2
1192.67 0
1192.75 0
1192.83 0
1192.91 0
1192.99 0
1193.07 0
1193.15 1
1193.23 2
1193.30 4
1193.38 6
1193.46 7
1193.54 9
1193.62 10
1193.70 11
1193.78 13
1193.86 14
1193.94 15
1194.02 15
1194.10 15
1194.18 14
1194.25 13
1194.33 11
1194.41 9
1194.49 7
1194.57 6
1194.65 5
1194.73 5
1194.81 5
1194.89 5
1194.97 6
1195.05 7
1195.13 8
1195.20 8
1195.28 8
1195.36 7
1195.44 6
1195.52 6
1195.60 5
1195.68 5
1195.76 5
1195.84 5
1195.92 5
1196.00 5
1196.08 5
1196.16 5
1196.23 5
1196.31 6
1196.39 7
1196.47 8
1196.55 9
1196.63 10
1196.71 10
1196.79 11
1196.87 11
1196.95 10
1197.03 10
1197.11 10
1197.19 9
1197.27 9
1197.34 9
1197.42 9
1197.50 10
1197.58 10
1197.66 11
1197.74 12
1197.82 12
1197.90 13
1197.98 13
1198.06 14
1198.14 15
1198.22 16
1198.30 17
1198.38 18
1198.46 19
1198.53 20
1198.61 19
1198.69 19
1198.77 18
1198.85 17
1198.93 15
1199.01 14
1199.09 13
1199.17 12
1199.25 12
1199.33 12
1199.41 12
1199.49 13
1199.57 14
1199.65 15
1199.72 17
1199.80 18
1199.88 19
1199.96 20
1200.04 21
1200.12 22
1200.20 24
1200.28 25
1200.36 26
1200.44 26
1200.52 26
1200.60 26
1200.68 25
1200.76 23
1200.84 21
1200.92 18
1200.99 16
1201.07 15
1201.15 15
1201.23 15
1201.31 17
1201.39 20
1201.47 22
1201.55 25
1201.63 27
1201.71 28
1201.79 28
1201.87 27
1201.95 25
1202.03 23
1202.11 21
1202.19 19
1202.27 18
1202.35 19
1202.42 20
1202.50 21
1202.58 23
1202.66 25
1202.74 26
1202.82 26
1202.90 25
1202.98 23
1203.06 21
1203.14 18
1203.22 15
1203.30 12
1203.38 10
1203.46 8
1203.54 7
1203.62 5
1203.70 4
1203.78 4
1203.86 3
1203.93 4
1204.01 4
1204.09 5
1204.17 6
1204.25 7
1204.33 7
1204.41 7
1204.49 6
1204.57 4
1204.65 2
1204.73 1
1204.81 0
1204.89 0
1204.97 0
1205.05 1
1205.13 2
1205.21 4
1205.29 5
1205.37 7
1205.45 9
1205.53 10
1205.61 11
1205.68 12
1205.76 13
1205.84 14
1205.92 14
1206.00 13
1206.08 12
1206.16 11
1206.24 10
1206.32 9
1206.40 9
1206.48 9
1206.56 11
1206.64 13
1206.72 15
1206.80 16
1206.88 18
1206.96 19
1207.04 19
1207.12 20
1207.20 21
1207.28 23
1207.36 25
1207.44 28
1207.52 30
1207.59 32
1207.67 34
1207.75 34
1207.83 34
1207.91 33
1207.99 31
1208.07 28
1208.15 25
1208.23 22
1208.31 20
1208.39 18
1208.47 16
1208.55 14
1208.63 14
1208.71 14
1208.79 14
1208.87 15
1208.95 16
1209.03 17
1209.11 18
1209.19 18
1209.27 18
1209.35 17
1209.43 16
1209.51 15
1209.59 13
1209.67 13
1209.75 12
1209.83 12
1209.91 12
1209.98 12
1210.06 12
1210.14 12
1210.22 11
1210.30 11
1210.38 12
1210.46 13
1210.54 14
1210.62 16
1210.70 18
1210.78 19
1210.86 19
1210.94 18
1211.02 17
1211.10 16
1211.18 14
1211.26 14
1211.34 13
1211.42 13
1211.50 14
1211.58 15
1211.66 16
1211.74 17
1211.82 18
1211.90 19
1211.98 20
1212.06 20
1212.14 20
1212.22 20
1212.30 19
1212.38 17
1212.46 16
1212.54 14
1212.62 13
1212.70 12
1212.78 12
1212.86 12
1212.94 12
1213.02 14
1213.10 15
1213.18 16
1213.26 17
1213.33 18
1213.41 19
1213.49 19
1213.57 19
1213.65 19
1213.73 19
1213.81 18
1213.89 17
1213.97 16
1214.05 15
1214.13 14
1214.21 14
1214.29 15
1214.37 16
1214.45 18
1214.53 21
1214.61 23
1214.69 26
1214.77 27
1214.85 27
1214.93 26
1215.01 24
1215.09 22
1215.17 19
1215.25 16
1215.33 14
1215.41 11
1215.49 9
1215.57 7
1215.65 6
1215.73 5
1215.81 6
1215.89 7
1215.97 9
1216.05 11
1216.13 12
1216.21 13
1216.29 13
1216.37 12
1216.45 10
1216.53 8
1216.61 5
1216.69 3
1216.77 1
1216.85 0
1216.93 0
1217.01 0
1217.09 1
1217.17 3
1217.25 4
1217.33 5
1217.41 6
1217.49 7
1217.57 8
1217.65 9
1217.73 10
1217.81 10
1217.89 11
1217.97 11
1218.05 10
1218.13 9
1218.21 7
1218.29 6
1218.37 4
1218.45 2
1218.53 1
1218.61 1
1218.69 0
1218.77 1
1218.85 1
1218.93 2
1219.01 3
1219.09 5
1219.17 6
1219.25 9
1219.33 11
1219.41 13
1219.49 15
1219.57 17
1219.65 19
1219.73 20
1219.81 21
1219.89 22
1219.97 22
1220.05 22
1220.13 20
1220.21 19
1220.29 17
1220.37 14
1220.45 12
1220.53 9
1220.61 7
1220.69 4
1220.77 2
1220.85 0
1220.93 0
1221.01 0
1221.09 0
1221.17 0
1221.25 1
1221.33 2
1221.41 3
1221.49 3
1221.57 4
1221.65 5
1221.73 6
1221.81 7
1221.89 9
1221.97 10
1222.05 11
1222.13 12
1222.21 12
1222.29 11
1222.37 10
1222.45 9
1222.53 8
1222.61 7
1222.69 6
1222.77 5
1222.85 4
1222.93 3
1223.01 2
1223.09 1
1223.17 1
1223.25 0
1223.33 0
1223.41 0
1223.49 0
1223.57 0
1223.65 0
1223.73 0
1223.81 1
1223.89 2
1223.97 3
1224.05 2
1224.13 2
1224.21 0
1224.29 0
1224.37 0
1224.45 0
1224.54 0
1224.62 0
1224.70 2
1224.78 5
1224.86 8
1224.94 9
1225.02 10
1225.10 11
1225.18 11
1225.26 12
1225.34 12
1225.42 13
1225.50 13
1225.58 13
1225.66 13
1225.74 12
1225.82 10
1225.90 8
1225.98 7
1226.06 7
1226.14 8
1226.22 10
1226.30 13
1226.38 16
1226.46 18
1226.54 20
1226.62 20
1226.70 20
1226.78 19
1226.86 18
1226.94 17
1227.02 16
1227.10 15
1227.18 15
1227.26 14
1227.34 14
1227.42 13
1227.50 13
1227.58 12
1227.66 11
1227.74 10
1227.82 9
1227.91 8
1227.99 8
1228.07 8
1228.15 8
1228.23 9
1228.31 11
1228.39 12
1228.47 13
1228.55 14
1228.63 15
1228.71 15
1228.79 17
1228.87 18
1228.95 19
1229.03 19
1229.11 20
1229.19 20
1229.27 19
1229.35 18
1229.43 17
1229.51 16
1229.59 16
1229.67 15
1229.75 15
1229.83 15
1229.91 16
1229.99 16
1230.07 16
1230.15 16
1230.23 16
1230.32 15
1230.40 15
1230.48 14
1230.56 14
1230.64 15
1230.72 16
1230.80 18
1230.88 20
1230.96 21
1231.04 21
1231.12 21
1231.20 19
1231.28 17
1231.36 14
1231.44 12
1231.52 10
1231.60 9
1231.68 8
1231.76 8
1231.84 9
1231.92 10
1232.00 11
1232.08 13
1232.16 15
1232.25 17
1232.33 19
1232.41 20
1232.49 20
1232.57 20
1232.65 19
1232.73 18
1232.81 17
1232.89 17
1232.97 18
1233.05 18
1233.13 19
1233.21 19
1233.29 18
1233.37 17
1233.45 15
1233.53 13
1233.61 11
1233.69 9
1233.77 8
1233.85 7
1233.93 6
1234.02 7
1234.10 7
1234.18 8
1234.26 9
1234.34 11
1234.42 12
1234.50 13
1234.58 13
1234.66 13
1234.74 12
1234.82 11
1234.90 10
1234.98 9
1235.06 7
1235.14 6
1235.22 5
1235.30 5
1235.38 6
1235.46 7
1235.55 8
1235.63 10
1235.71 12
1235.79 14
1235.87 16
1235.95 18
1236.03 20
1236.11 21
1236.19 21
1236.27 21
1236.35 20
1236.43 18
1236.51 16
1236.59 13
1236.67 10
1236.75 8
1236.83 6
1236.91 5
1237.00 4
1237.08 4
1237.16 4
1237.24 4
1237.32 5
1237.40 7
1237.48 9
1237.56 12
1237.64 15
1237.72 19
1237.80 23
1237.88 27
1237.96 30
1238.04 32
1238.12 32
1238.20 32
1238.29 31
1238.37 29
1238.45 27
1238.53 26
1238.61 24
1238.69 23
1238.77 22
1238.85 22
1238.93 21
1239.01 21
1239.09 21
1239.17 20
1239.25 20
1239.33 19
1239.41 18
1239.50 17
1239.58 16
1239.66 16
1239.74 16
1239.82 16
1239.90 17
1239.98 18
1240.06 19
1240.14 21
1240.22 22
1240.30 22
1240.38 22
1240.46 21
1240.54 18
1240.62 16
1240.71 13
1240.79 9
1240.87 7
1240.95 5
1241.03 3
1241.11 2
1241.19 2
1241.27 1
1241.35 1
1241.43 1
1241.51 1
1241.59 1
1241.67 1
1241.75 1
1241.84 1
1241.92 0
1242.00 0
1242.08 0
1242.16 0
1242.24 0
1242.32 0
1242.40 2
1242.48 6
1242.56 10
1242.64 15
1242.72 19
1242.80 22
1242.89 24
1242.97 25
1243.05 25
1243.13 25
1243.21 25
1243.29 24
1243.37 23
1243.45 21
1243.53 20
1243.61 19
1243.69 18
1243.77 18
1243.86 18
1243.94 18
1244.02 18
1244.10 17
1244.18 16
1244.26 15
1244.34 13
1244.42 10
1244.50 8
1244.58 7
1244.66 7
1244.74 8
1244.83 11
1244.91 14
1244.99 17
1245.07 20
1245.15 23
1245.23 25
1245.31 26
1245.39 26
1245.47 25
1245.55 23
1245.63 20
1245.71 18
1245.80 16
1245.88 15
1245.96 14
1246.04 15
1246.12 15
1246.20 17
1246.28 18
1246.36 19
1246.44 20
1246.52 20
1246.60 20
1246.69 20
1246.77 20
1246.85 20
1246.93 20
1247.01 19
1247.09 18
1247.17 18
1247.25 17
1247.33 17
1247.41 16
1247.49 17
1247.58 17
1247.66 18
1247.74 20
1247.82 21
1247.90 23
1247.98 25
1248.06 26
1248.14 27
1248.22 26
1248.30 25
1248.39 23
1248.47 21
1248.55 19
1248.63 17
1248.71 16
1248.79 15
1248.87 15
1248.95 16
1249.03 18
1249.11 20
1249.19 23
1249.28 26
1249.36 30
1249.44 33
1249.52 35
1249.60 37
1249.68 37
1249.76 36
1249.84 34
1249.92 32
1250.00 29
1250.09 26
1250.17 23
1250.25 19
1250.33 16
1250.41 13
1250.49 11
1250.57 9
1250.65 8
1250.73 7
1250.82 7
1250.90 8
1250.98 8
1251.06 8
1251.14 7
1251.22 7
1251.30 7
1251.38 7
1251.46 7
1251.54 8
1251.63 9
1251.71 11
1251.79 13
1251.87 14
1251.95 14
1252.03 13
1252.11 10
1252.19 7
1252.27 4
1252.36 2
1252.44 1
1252.52 1
1252.60 2
1252.68 4
1252.76 7
1252.84 9
1252.92 12
1253.00 14
1253.09 15
1253.17 16
1253.25 17
1253.33 17
1253.41 17
1253.49 17
1253.57 16
1253.65 16
1253.73 16
1253.82 16
1253.90 17
1253.98 18
1254.06 20
1254.14 22
1254.22 24
1254.30 25
1254.38 25
1254.46 24
1254.55 21
1254.63 18
1254.71 15
1254.79 12
1254.87 11
1254.95 10
1255.03 10
1255.11 10
1255.20 11
1255.28 11
1255.36 11
1255.44 11
1255.52 11
1255.60 11
1255.68 11
1255.76 12
1255.84 14
1255.93 16
1256.01 18
1256.09 20
1256.17 20
1256.25 21
1256.33 20
1256.41 19
1256.49 17
1256.58 15
1256.66 14
1256.74 12
1256.82 12
1256.90 11
1256.98 11
1257.06 12
1257.14 12
1257.23 13
1257.31 14
1257.39 14
1257.47 14
1257.55 14
1257.63 13
1257.71 11
1257.79 10
1257.88 9
1257.96 8
1258.04 8
1258.12 9
1258.20 10
1258.28 11
1258.36 12
1258.44 13
1258.53 14
1258.61 16
1258.69 18
1258.77 20
1258.85 23
1258.93 25
1259.01 26
1259.10 26
1259.18 24
1259.26 21
1259.34 17
1259.42 14
1259.50 10
1259.58 7
1259.66 5
1259.75 3
1259.83 3
1259.91 3
1259.99 3
1260.07 4
1260.15 4
1260.23 4
1260.31 3
1260.40 2
1260.48 1
1260.56 0
1260.64 0
1260.72 0
1260.80 0
1260.88 0
1260.97 0
1261.05 0
1261.13 0
1261.21 0
1261.29 1
1261.37 2
1261.45 4
1261.54 6
1261.62 8
1261.70 10
1261.78 12
1261.86 12
1261.94 12
1262.02 11
1262.11 9
1262.19 7
1262.27 4
1262.35 1
1262.43 0
1262.51 0
1262.59 0
1262.68 0
1262.76 0
1262.84 1
1262.92 4
1263.00 7
1263.08 10
1263.16 13
1263.25 15
1263.33 16
1263.41 16
1263.49 17
1263.57 17
1263.65 18
1263.73 19
1263.82 20
1263.90 21
1263.98 21
1264.06 21
1264.14 21
1264.22 20
1264.30 19
1264.39 17
1264.47 15
1264.55 14
1264.63 12
1264.71 11
1264.79 11
1264.87 11
1264.96 12
1265.04 13
1265.12 15
1265.20 17
1265.28 19
1265.36 20
1265.45 21
1265.53 20
1265.61 18
1265.69 15
1265.77 12
1265.85 10
1265.93 7
1266.02 6
1266.10 6
1266.18 7
1266.26 9
1266.34 12
1266.42 15
1266.51 18
1266.59 21
1266.67 23
1266.75 25
1266.83 25
1266.91 24
1266.99 22
1267.08 20
1267.16 19
1267.24 17
1267.32 17
1267.40 17
1267.48 19
1267.57 21
1267.65 23
1267.73 25
1267.81 26
1267.89 27
1267.97 26
1268.05 25
1268.14 24
1268.22 22
1268.30 21
1268.38 21
1268.46 21
1268.54 21
1268.63 22
1268.71 23
1268.79 23
1268.87 23
1268.95 23
1269.03 22
1269.12 22
1269.20 22
1269.28 22
1269.36 23
1269.44 24
1269.52 25
1269.61 26
1269.69 27
1269.77 27
1269.85 27
1269.93 27
1270.01 26
1270.10 24
1270.18 22
1270.26 19
1270.34 16
1270.42 13
1270.50 11
1270.59 8
1270.67 7
1270.75 6
1270.83 6
1270.91 7
1270.99 9
1271.08 11
1271.16 14
1271.24 17
1271.32 19
1271.40 21
1271.48 22
1271.57 22
1271.65 22
1271.73 21
1271.81 21
1271.89 20
1271.97 20
1272.06 20
1272.14 21
1272.22 21
1272.30 21
1272.38 22
1272.47 22
1272.55 22
1272.63 23
1272.71 23
1272.79 23
1272.87 23
1272.96 22
1273.04 21
1273.12 19
1273.20 17
1273.28 14
1273.36 13
1273.45 11
1273.53 11
1273.61 12
1273.69 13
1273.77 15
1273.86 17
1273.94 20
1274.02 22
1274.10 25
1274.18 26
1274.26 28
1274.35 29
1274.43 30
1274.51 30
1274.59 30
1274.67 29
1274.75 27
1274.84 25
1274.92 22
1275.00 19
1275.08 16
1275.16 14
1275.25 12
1275.33 10
1275.41 9
1275.49 9
1275.57 10
1275.66 11
1275.74 13
1275.82 15
1275.90 18
1275.98 21
1276.06 22
1276.15 24
1276.23 24
1276.31 22
1276.39 21
1276.47 18
1276.56 16
1276.64 14
1276.72 12
1276.80 10
1276.88 10
1276.96 9
1277.05 10
1277.13 10
1277.21 11
1277.29 11
1277.37 10
1277.46 10
1277.54 9
1277.62 8
1277.70 8
1277.78 9
1277.87 10
1277.95 11
1278.03 12
1278.11 13
1278.19 12
1278.28 11
1278.36 9
1278.44 8
1278.52 8
1278.60 9
1278.68 11
1278.77 13
1278.85 15
1278.93 15
1279.01 15
1279.09 13
1279.18 11
1279.26 9
1279.34 8
1279.42 7
1279.50 7
1279.59 8
1279.67 9
1279.75 11
1279.83 13
1279.91 15
1280.00 16
1280.08 16
1280.16 16
1280.24 14
1280.32 12
1280.41 10
1280.49 7
1280.57 4
1280.65 1
1280.73 0
1280.82 0
1280.90 0
1280.98 0
1281.06 0
1281.14 0
1281.23 0
1281.31 0
1281.39 0
1281.47 2
1281.55 4
1281.64 6
1281.72 8
1281.80 9
1281.88 11
1281.96 11
1282.05 11
1282.13 10
1282.21 8
1282.29 5
1282.37 4
1282.46 2
1282.54 2
1282.62 4
1282.70 7
1282.79 10
1282.87 14
1282.95 18
1283.03 22
1283.11 24
1283.20 25
1283.28 25
1283.36 24
1283.44 22
1283.52 19
1283.61 16
1283.69 13
1283.77 10
1283.85 8
1283.93 6
1284.02 5
1284.10 4
1284.18 4
1284.26 4
1284.35 4
1284.43 4
1284.51 4
1284.59 5
1284.67 6
1284.76 7
1284.84 10
1284.92 12
1285.00 15
1285.08 18
1285.17 21
1285.25 23
1285.33 25
1285.41 26
1285.50 27
1285.58 26
1285.66 25
1285.74 23
1285.82 20
1285.91 16
1285.99 12
1286.07 8
1286.15 5
1286.23 3
1286.32 3
1286.40 3
1286.48 4
1286.56 6
1286.65 8
1286.73 10
1286.81 10
1286.89 10
1286.97 9
1287.06 7
1287.14 5
1287.22 4
1287.30 2
1287.39 1
1287.47 1
1287.55 2
1287.63 3
1287.71 4
1287.80 6
1287.88 7
1287.96 9
1288.04 10
1288.13 10
1288.21 11
1288.29 12
1288.37 12
1288.45 13
1288.54 15
1288.62 18
1288.70 21
1288.78 25
1288.87 28
1288.95 31
1289.03 32
1289.11 33
1289.19 33
1289.28 32
1289.36 30
1289.44 27
1289.52 25
1289.61 22
1289.69 20
1289.77 19
1289.85 19
1289.94 21
1290.02 24
1290.10 28
1290.18 33
1290.26 37
1290.35 41
1290.43 43
1290.51 43
1290.59 41
1290.68 37
1290.76 33
1290.84 28
1290.92 22
1291.01 17
1291.09 12
1291.17 8
1291.25 4
1291.33 1
1291.42 0
1291.50 0
1291.58 0
1291.66 0
1291.75 2
1291.83 4
1291.91 7
1291.99 9
1292.08 12
1292.16 14
1292.24 16
1292.32 18
1292.41 21
1292.49 22
1292.57 23
1292.65 24
1292.74 25
1292.82 25
1292.90 26
1292.98 26
1293.06 27
1293.15 26
1293.23 25
1293.31 23
1293.39 20
1293.48 17
1293.56 14
1293.64 11
1293.72 11
1293.81 11
1293.89 14
1293.97 17
1294.05 21
1294.14 26
1294.22 29
1294.30 32
1294.38 33
1294.47 33
1294.55 31
1294.63 28
1294.71 24
1294.80 19
1294.88 14
1294.96 10
1295.04 7
1295.13 6
1295.21 6
1295.29 8
1295.37 12
1295.46 15
1295.54 18
1295.62 20
1295.70 20
1295.79 18
1295.87 16
1295.95 13
1296.03 10
1296.12 8
1296.20 7
1296.28 8
1296.36 9
1296.45 12
1296.53 15
1296.61 18
1296.69 20
1296.78 22
1296.86 22
1296.94 23
1297.02 22
1297.11 22
1297.19 22
1297.27 21
1297.35 22
1297.44 23
1297.52 23
1297.60 24
1297.68 24
1297.77 24
1297.85 24
1297.93 24
1298.01 25
1298.10 26
1298.18 27
1298.26 28
1298.34 30
1298.43 30
1298.51 31
1298.59 30
1298.67 29
1298.76 28
1298.84 27
1298.92 25
1299.00 24
1299.09 23
1299.17 22
1299.25 21
1299.33 20
1299.42 18
1299.50 16
1299.58 14
1299.67 11
1299.75 9
1299.83 8
1299.91 8
1300.00 9
1300.08 11
1300.16 14
1300.24 19
1300.33 23
1300.41 28
1300.49 32
1300.57 36
1300.66 39
1300.74 42
1300.82 42
1300.90 41
1300.99 38
1301.07 35
1301.15 30
1301.24 25
1301.32 21
1301.40 18
1301.48 17
1301.57 17
1301.65 18
1301.73 20
1301.81 23
1301.90 25
1301.98 28
1302.06 29
1302.14 31
1302.23 31
1302.31 32
1302.39 31
1302.48 30
1302.56 28
1302.64 26
1302.72 24
1302.81 22
1302.89 21
1302.97 21
1303.05 21
1303.14 21
1303.22 22
1303.30 22
1303.39 22
1303.47 21
1303.55 20
1303.63 19
1303.72 18
1303.80 17
1303.88 16
1303.96 17
1304.05 19
1304.13 22
1304.21 25
1304.30 29
1304.38 33
1304.46 35
1304.54 37
1304.63 37
1304.71 36
1304.79 34
1304.87 32
1304.96 29
1305.04 25
1305.12 22
1305.21 18
1305.29 15
1305.37 12
1305.45 10
1305.54 9
1305.62 10
1305.70 12
1305.79 14
1305.87 18
1305.95 21
1306.03 24
1306.12 25
1306.20 25
1306.28 25
1306.37 23
1306.45 22
1306.53 20
1306.61 20
1306.70 21
1306.78 23
1306.86 27
1306.95 31
1307.03 36
1307.11 40
1307.19 42
1307.28 43
1307.36 42
1307.44 40
1307.52 36
1307.61 31
1307.69 26
1307.77 20
1307.86 15
1307.94 10
1308.02 6
1308.11 3
1308.19 0
1308.27 0
1308.35 0
1308.44 0
1308.52 2
1308.60 5
1308.69 8
1308.77 10
1308.85 13
1308.93 15
1309.02 17
1309.10 18
1309.18 18
1309.27 18
1309.35 17
1309.43 15
1309.51 14
1309.60 14
1309.68 14
1309.76 14
1309.85 16
1309.93 19
1310.01 21
1310.09 24
1310.18 26
1310.26 27
1310.34 29
1310.43 29
1310.51 29
1310.59 28
1310.68 26
1310.76 24
1310.84 23
1310.92 22
1311.01 22
1311.09 22
1311.17 23
1311.26 25
1311.34 26
1311.42 26
1311.51 25
1311.59 24
1311.67 22
1311.75 20
1311.84 18
1311.92 17
1312.00 15
1312.09 13
1312.17 12
1312.25 11
1312.34 10
1312.42 11
1312.50 12
1312.58 15
1312.67 18
1312.75 21
1312.83 24
1312.92 26
1313.00 28
1313.08 30
1313.17 30
1313.25 30
1313.33 30
1313.41 30
1313.50 29
1313.58 28
1313.66 27
1313.75 26
1313.83 25
1313.91 23
1314.00 21
1314.08 18
1314.16 15
1314.25 12
1314.33 9
1314.41 6
1314.49 4
1314.58 3
1314.66 3
1314.74 3
1314.83 2
1314.91 1
1314.99 0
1315.08 0
1315.16 0
1315.24 0
1315.33 0
1315.41 0
1315.49 0
1315.57 7
1315.66 15
1315.74 24
1315.82 31
1315.91 38
1315.99 43
1316.07 46
1316.16 48
1316.24 50
1316.32 50
1316.41 51
1316.49 52
1316.57 52
1316.66 53
1316.74 53
1316.82 54
1316.90 54
1316.99 54
1317.07 54
1317.15 54
1317.24 54
1317.32 53
1317.40 52
1317.49 50
1317.57 48
1317.65 45
1317.74 42
1317.82 39
1317.90 36
1317.99 34
1318.07 33
1318.15 32
1318.24 32
1318.32 33
1318.40 33
1318.49 33
1318.57 34
1318.65 33
1318.73 33
1318.82 32
1318.90 30
1318.98 29
1319.07 27
1319.15 26
1319.23 26
1319.32 25
1319.40 25
1319.48 26
1319.57 27
1319.65 27
1319.73 28
1319.82 28
1319.90 27
1319.98 27
1320.07 26
1320.15 25
1320.23 25
1320.32 25
1320.40 25
1320.48 25
1320.57 26
1320.65 26
1320.73 26
1320.82 26
1320.90 26
1320.98 27
1321.07 28
1321.15 30
1321.23 33
1321.32 37
1321.40 41
1321.48 45
1321.57 49
1321.65 53
1321.73 54
1321.82 54
1321.90 52
1321.98 49
1322.07 47
1322.15 45
1322.23 46
1322.32 48
1322.40 52
1322.48 56
1322.57 59
1322.65 60
1322.73 59
1322.82 56
1322.90 51
1322.98 46
1323.07 42
1323.15 39
1323.23 37
1323.32 36
1323.40 36
1323.48 36
1323.57 37
1323.65 38
1323.73 38
1323.82 39
1323.90 38
1323.98 38
1324.07 36
1324.15 34
1324.23 33
1324.32 31
1324.40 29
1324.48 27
1324.57 25
1324.65 23
1324.73 21
1324.82 19
1324.90 18
1324.98 18
1325.07 19
1325.15 22
1325.23 26
1325.32 30
1325.40 34
1325.48 37
1325.57 39
1325.65 38
1325.73 37
1325.82 34
1325.90 32
1325.98 29
1326.07 28
1326.15 28
1326.23 28
1326.32 30
1326.40 31
1326.49 33
1326.57 34
1326.65 35
1326.74 36
1326.82 36
1326.90 36
1326.99 35
1327.07 35
1327.15 34
1327.24 32
1327.32 30
1327.40 26
1327.49 23
1327.57 18
1327.65 15
1327.74 11
1327.82 9
1327.90 9
1327.99 10
1328.07 12
1328.15 15
1328.24 17
1328.32 17
1328.41 17
1328.49 16
1328.57 15
1328.66 14
1328.74 14
1328.82 15
1328.91 17
1328.99 20
1329.07 22
1329.16 26
1329.24 28
1329.32 31
1329.41 34
1329.49 36
1329.58 38
1329.66 38
1329.74 37
1329.83 34
1329.91 29
1329.99 23
1330.08 16
1330.16 10
1330.24 6
1330.33 3
1330.41 3
1330.49 4
1330.58 7
1330.66 10
1330.75 13
1330.83 16
1330.91 18
1331.00 21
1331.08 23
1331.16 26
1331.25 29
1331.33 32
1331.41 34
1331.50 36
1331.58 36
1331.66 36
1331.75 34
1331.83 31
1331.92 29
1332.00 28
1332.08 27
1332.17 28
1332.25 29
1332.33 30
1332.42 31
1332.50 32
1332.58 32
1332.67 32
1332.75 31
1332.84 31
1332.92 30
1333.00 30
1333.09 31
1333.17 31
1333.25 31
1333.34 32
1333.42 32
1333.51 33
1333.59 33
1333.67 33
1333.76 33
1333.84 33
1333.92 33
1334.01 33
1334.09 31
1334.17 29
1334.26 27
1334.34 24
1334.43 22
1334.51 21
1334.59 22
1334.68 23
1334.76 26
1334.84 29
1334.93 32
1335.01 34
1335.10 35
1335.18 34
1335.26 32
1335.35 29
1335.43 27
1335.51 24
1335.60 23
1335.68 22
1335.77 23
1335.85 24
1335.93 25
1336.02 27
1336.10 28
1336.18 29
1336.27 29
1336.35 28
1336.44 27
1336.52 26
1336.60 24
1336.69 23
1336.77 22
1336.85 22
1336.94 23
1337.02 23
1337.11 25
1337.19 26
1337.27 27
1337.36 27
1337.44 27
1337.52 26
1337.61 24
1337.69 22
1337.78 20
1337.86 20
1337.94 20
1338.03 22
1338.11 25
1338.20 28
1338.28 30
1338.36 32
1338.45 34
1338.53 35
1338.61 35
1338.70 37
1338.78 38
1338.87 40
1338.95 41
1339.03 42
1339.12 41
1339.20 40
1339.29 39
1339.37 38
1339.45 39
1339.54 40
1339.62 43
1339.70 46
1339.79 49
1339.87 50
1339.96 51
1340.04 51
1340.12 50
1340.21 49
1340.29 48
1340.38 48
1340.46 48
1340.54 47
1340.63 46
1340.71 42
1340.80 38
1340.88 33
1340.96 28
1341.05 24
1341.13 22
1341.21 22
1341.30 23
1341.38 26
1341.47 28
1341.55 30
1341.63 31
1341.72 31
1341.80 30
1341.89 28
1341.97 27
1342.05 26
1342.14 25
1342.22 26
1342.31 26
1342.39 27
1342.47 27
1342.56 27
1342.64 27
1342.73 27
1342.81 28
1342.89 29
1342.98 31
1343.06 33
1343.15 36
1343.23 37
1343.31 38
1343.40 38
1343.48 36
1343.57 32
1343.65 28
1343.73 24
1343.82 20
1343.90 17
1343.99 16
1344.07 17
1344.15 19
1344.24 22
1344.32 25
1344.41 28
1344.49 30
1344.57 30
1344.66 29
1344.74 28
1344.83 25
1344.91 22
1344.99 19
1345.08 16
1345.16 13
1345.25 12
1345.33 11
1345.41 11
1345.50 12
1345.58 14
1345.67 17
1345.75 21
1345.83 24
1345.92 27
1346.00 29
1346.09 29
1346.17 28
1346.25 25
1346.34 20
1346.42 14
1346.51 8
1346.59 2
1346.68 0
1346.76 0
1346.84 0
1346.93 0
1347.01 0
1347.10 0
1347.18 3
1347.26 6
1347.35 10
1347.43 14
1347.52 17
1347.60 21
1347.68 24
1347.77 27
1347.85 29
1347.94 31
1348.02 32
1348.11 32
1348.19 32
1348.27 32
1348.36 32
1348.44 32
1348.53 32
1348.61 31
1348.69 30
1348.78 28
1348.86 26
1348.95 23
1349.03 19
1349.11 14
1349.20 10
1349.28 7
1349.37 5
1349.45 4
1349.54 5
1349.62 7
1349.70 10
1349.79 13
1349.87 15
1349.96 16
1350.04 16
1350.13 15
1350.21 13
1350.29 11
1350.38 8
1350.46 6
1350.55 4
1350.63 3
1350.71 4
1350.80 6
1350.88 10
1350.97 14
1351.05 20
1351.14 26
1351.22 30
1351.30 34
1351.39 36
1351.47 36
1351.56 35
1351.64 32
1351.73 29
1351.81 24
1351.89 20
1351.98 16
1352.06 12
1352.15 10
1352.23 8
1352.32 8
1352.40 9
1352.48 9
1352.57 9
1352.65 9
1352.74 9
1352.82 10
1352.91 11
1352.99 13
1353.07 16
1353.16 20
1353.24 24
1353.33 27
1353.41 28
1353.50 28
1353.58 26
1353.66 23
1353.75 18
1353.83 13
1353.92 7
1354.00 2
1354.09 0
1354.17 0
1354.25 0
1354.34 0
1354.42 0
1354.51 0
1354.59 0
1354.68 0
1354.76 2
1354.84 6
1354.93 10
1355.01 13
1355.10 17
1355.18 19
1355.27 20
1355.35 20
1355.43 20
1355.52 19
1355.60 18
1355.69 17
1355.77 17
1355.86 17
1355.94 17
1356.03 18
1356.11 19
1356.19 19
1356.28 18
1356.36 17
1356.45 15
1356.53 12
1356.62 10
1356.70 7
1356.79 5
1356.87 3
1356.95 1
1357.04 0
1357.12 0
1357.21 1
1357.29 1
1357.38 2
1357.46 3
1357.54 4
1357.63 3
1357.71 1
1357.80 0
1357.88 0
1357.97 0
1358.05 0
1358.14 0
1358.22 0
1358.30 3
1358.39 8
1358.47 12
1358.56 16
1358.64 19
1358.73 20
1358.81 19
1358.90 18
1358.98 16
1359.07 15
1359.15 14
1359.23 15
1359.32 17
1359.40 20
1359.49 24
1359.57 28
1359.66 33
1359.74 37
1359.83 41
1359.91 44
1359.99 46
1360.08 47
1360.16 47
1360.25 46
1360.33 44
1360.42 41
1360.50 38
1360.59 36
1360.67 34
1360.76 32
1360.84 31
1360.92 30
1361.01 29
1361.09 29
1361.18 28
1361.26 28
1361.35 27
1361.43 25
1361.52 24
1361.60 23
1361.69 23
1361.77 24
1361.85 26
1361.94 29
1362.02 32
1362.11 35
1362.19 36
1362.28 36
1362.36 34
1362.45 31
1362.53 26
1362.62 21
1362.70 15
1362.78 9
1362.87 5
1362.95 1
1363.04 0
1363.12 0
1363.21 0
1363.29 0
1363.38 0
1363.46 1
1363.55 3
1363.63 5
1363.72 7
1363.80 7
1363.88 7
1363.97 7
1364.05 7
1364.14 8
1364.22 10
1364.31 15
1364.39 20
1364.48 26
1364.56 32
1364.65 36
1364.73 38
1364.82 39
1364.90 37
1364.98 34
1365.07 32
1365.15 31
1365.24 31
1365.32 32
1365.41 34
1365.49 37
1365.58 38
1365.66 38
1365.75 37
1365.83 34
1365.92 30
1366.00 27
1366.09 23
1366.17 21
1366.26 19
1366.34 19
1366.42 18
1366.51 18
1366.59 16
1366.68 14
1366.76 11
1366.85 8
1366.93 6
1367.02 3
1367.10 2
1367.19 2
1367.27 2
1367.36 3
1367.44 3
1367.53 3
1367.61 3
1367.70 2
1367.78 1
1367.86 0
1367.95 0
1368.03 0
1368.12 0
1368.20 0
1368.29 0
1368.37 0
1368.46 3
1368.54 7
1368.63 11
1368.71 14
1368.80 15
1368.88 15
1368.97 14
1369.05 12
1369.14 9
1369.22 7
1369.31 5
1369.39 5
1369.48 5
1369.56 6
1369.65 7
1369.73 8
1369.81 9
1369.90 9
1369.98 10
1370.07 12
1370.15 14
1370.24 18
1370.32 23
1370.41 28
1370.49 33
1370.58 37
1370.66 39
1370.75 40
1370.83 39
1370.92 38
1371.00 37
1371.09 35
1371.17 34
1371.26 33
1371.34 32
1371.43 30
1371.51 27
1371.60 24
1371.68 21
1371.77 19
1371.85 16
1371.94 15
1372.02 13
1372.11 11
1372.19 9
1372.28 7
1372.36 5
1372.45 4
1372.53 3
1372.62 3
1372.70 4
1372.78 4
1372.87 5
1372.95 4
1373.04 4
1373.12 3
1373.21 4
1373.29 5
1373.38 7
1373.46 11
1373.55 16
1373.63 20
1373.72 24
1373.80 28
1373.89 30
1373.97 32
1374.06 32
1374.14 32
1374.23 30
1374.31 28
1374.40 25
1374.48 21
1374.57 19
1374.65 17
1374.74 16
1374.82 16
1374.91 17
1374.99 20
1375.08 22
1375.16 24
1375.25 26
1375.33 27
1375.42 28
1375.50 28
1375.59 30
1375.67 31
1375.76 34
1375.84 37
1375.93 40
1376.01 44
1376.10 47
1376.18 48
1376.27 48
1376.35 46
1376.44 41
1376.52 36
1376.61 31
1376.69 26
1376.78 22
1376.86 19
1376.95 17
1377.03 16
1377.12 16
1377.20 16
1377.29 16
1377.37 16
1377.46 16
1377.54 16
1377.63 16
1377.71 16
1377.80 16
1377.88 17
1377.97 17
1378.05 17
1378.14 17
1378.22 17
1378.31 18
1378.39 19
1378.48 20
1378.56 23
1378.65 26
1378.73 30
1378.82 33
1378.90 36
1378.99 38
1379.08 39
1379.16 39
1379.25 39
1379.33 39
1379.42 40
1379.50 41
1379.59 43
1379.67 45
1379.76 47
1379.84 49
1379.93 51
1380.01 52
1380.10 52
1380.18 52
1380.27 52
1380.35 52
1380.44 51
1380.52 51
1380.61 50
1380.69 49
1380.78 47
1380.86 44
1380.95 41
1381.03 37
1381.12 33
1381.20 30
1381.29 28
1381.37 26
1381.46 25
1381.54 24
1381.63 23
1381.71 23
1381.80 24
1381.88 26
1381.97 29
1382.06 33
1382.14 38
1382.23 44
1382.31 48
1382.40 52
1382.48 55
1382.57 56
1382.65 56
1382.74 57
1382.82 57
1382.91 58
1382.99 59
1383.08 60
1383.16 62
1383.25 64
1383.33 65
1383.42 67
1383.50 68
1383.59 69
1383.67 69
1383.76 68
1383.84 65
1383.93 62
1384.02 59
1384.10 56
1384.19 54
1384.27 52
1384.36 52
1384.44 51
1384.53 51
1384.61 50
1384.70 48
1384.78 45
1384.87 43
1384.95 40
1385.04 37
1385.12 35
1385.21 32
1385.29 30
1385.38 28
1385.46 25
1385.55 22
1385.64 20
1385.72 18
1385.81 17
1385.89 16
1385.98 16
1386.06 16
1386.15 16
1386.23 15
1386.32 14
1386.40 13
1386.49 11
1386.57 9
1386.66 7
1386.74 6
1386.83 5
1386.92 6
1387.00 6
1387.09 6
1387.17 6
1387.26 5
1387.34 4
1387.43 3
1387.51 4
1387.60 7
1387.68 11
1387.77 17
1387.85 24
1387.94 30
1388.02 35
1388.11 40
1388.20 43
1388.28 46
1388.37 48
1388.45 48
1388.54 47
1388.62 45
1388.71 41
1388.79 36
1388.88 31
1388.96 27
1389.05 24
1389.13 22
1389.22 23
1389.31 26
1389.39 29
1389.48 33
1389.56 36
1389.65 39
1389.73 40
1389.82 41
1389.90 41
1389.99 40
1390.07 39
1390.16 37
1390.25 34
1390.33 32
1390.42 30
1390.50 28
1390.59 26
1390.67 25
1390.76 24
1390.84 24
1390.93 25
1391.01 26
1391.10 27
1391.19 28
1391.27 28
1391.36 27
1391.44 26
1391.53 23
1391.61 20
1391.70 17
1391.78 15
1391.87 14
1391.95 14
1392.04 16
1392.13 17
1392.21 20
1392.30 22
1392.38 24
1392.47 25
1392.55 26
1392.64 28
1392.72 29
1392.81 30
1392.90 31
1392.98 32
1393.07 32
1393.15 31
1393.24 30
1393.32 29
1393.41 28
1393.49 28
1393.58 29
1393.67 31
1393.75 32
1393.84 32
1393.92 31
1394.01 29
1394.09 24
1394.18 19
1394.26 14
1394.35 10
1394.44 8
1394.52 7
1394.61 8
1394.69 11
1394.78 14
1394.86 18
1394.95 20
1395.03 22
1395.12 22
1395.21 21
1395.29 20
1395.38 17
1395.46 15
1395.55 13
1395.63 10
1395.72 8
1395.80 5
1395.89 3
1395.98 1
1396.06 0
1396.15 0
1396.23 0
1396.32 0
1396.40 2
1396.49 4
1396.58 6
1396.66 9
1396.75 12
1396.83 15
1396.92 19
1397.00 23
1397.09 27
1397.17 32
1397.26 35
1397.35 37
1397.43 37
1397.52 36
1397.60 33
1397.69 30
1397.77 27
1397.86 24
1397.95 22
1398.03 21
1398.12 19
1398.20 18
1398.29 17
1398.37 16
1398.46 14
1398.55 12
1398.63 9
1398.72 6
1398.80 3
1398.89 1
1398.97 0
1399.06 0
1399.15 0
1399.23 0
1399.32 1
1399.40 2
1399.49 2
1399.57 2
1399.66 1
1399.75 1
1399.83 0
1399.92 0
1400.00 0
1400.09 0
1400.17 0
1400.26 0
1400.35 0
1400.43 1
1400.52 3
1400.60 5
1400.69 7
1400.77 10
1400.86 14
1400.95 19
1401.03 25
1401.12 32
1401.20 40
1401.29 46
1401.38 52
1401.46 55
1401.55 57
1401.63 56
1401.72 54
1401.80 51
1401.89 48
1401.98 44
1402.06 41
1402.15 39
1402.23 38
1402.32 37
1402.40 37
1402.49 37
1402.58 37
1402.66 38
1402.75 39
1402.83 41
1402.92 43
1403.01 45
1403.09 47
1403.18 48
1403.26 49
1403.35 50
1403.43 49
1403.52 47
1403.61 45
1403.69 43
1403.78 43
1403.86 43
1403.95 43
1404.04 44
1404.12 44
1404.21 42
1404.29 40
1404.38 36
1404.47 32
1404.55 30
1404.64 29
1404.72 29
1404.81 31
1404.89 33
1404.98 34
1405.07 34
1405.15 33
1405.24 31
1405.32 29
1405.41 28
1405.50 29
1405.58 32
1405.67 36
1405.75 41
1405.84 46
1405.93 50
1406.01 54
1406.10 56
1406.18 58
1406.27 59
1406.36 60
1406.44 61
1406.53 62
1406.61 63
1406.70 65
1406.78 66
1406.87 67
1406.96 66
1407.04 65
1407.13 62
1407.21 58
1407.30 53
1407.39 47
1407.47 39
1407.56 32
1407.64 24
1407.73 17
1407.82 12
1407.90 9
1407.99 8
1408.07 10
1408.16 14
1408.25 19
1408.33 25
1408.42 32
1408.50 37
1408.59 42
1408.68 46
1408.76 48
1408.85 49
1408.93 49
1409.02 49
1409.11 49
1409.19 48
1409.28 48
1409.36 48
1409.45 49
1409.54 50
1409.62 51
1409.71 53
1409.79 54
1409.88 56
1409.97 58
1410.05 59
1410.14 60
1410.22 61
1410.31 61
1410.40 60
1410.48 59
1410.57 56
1410.66 53
1410.74 50
1410.83 46
1410.91 42
1411.00 40
1411.09 38
1411.17 38
1411.26 39
1411.34 40
1411.43 42
1411.52 42
1411.60 43
1411.69 43
1411.77 43
1411.86 44
1411.95 45
1412.03 46
1412.12 49
1412.20 51
1412.29 52
1412.38 53
1412.46 53
1412.55 52
1412.64 51
1412.72 49
1412.81 46
1412.89 43
1412.98 41
1413.07 39
1413.15 39
1413.24 39
1413.32 41
1413.41 43
1413.50 45
1413.58 48
1413.67 49
1413.76 50
1413.84 50
1413.93 50
1414.01 50
1414.10 49
1414.19 49
1414.27 48
1414.36 46
1414.44 45
1414.53 44
1414.62 43
1414.70 42
1414.79 42
1414.88 43
1414.96 45
1415.05 46
1415.13 47
1415.22 47
1415.31 48
1415.39 48
1415.48 49
1415.57 50
1415.65 52
1415.74 54
1415.82 56
1415.91 58
1416.00 59
1416.08 60
1416.17 59
1416.26 58
1416.34 57
1416.43 56
1416.51 54
1416.60 53
1416.69 51
1416.77 48
1416.86 44
1416.95 39
1417.03 33
1417.12 27
1417.20 21
1417.29 17
1417.38 14
1417.46 12
1417.55 12
1417.64 12
1417.72 13
1417.81 13
1417.89 14
1417.98 15
1418.07 17
1418.15 20
1418.24 25
1418.33 31
1418.41 38
1418.50 45
1418.58 52
1418.67 57
1418.76 59
1418.84 60
1418.93 59
1419.02 57
1419.10 55
1419.19 53
1419.28 52
1419.36 53
1419.45 53
1419.53 55
1419.62 56
1419.71 56
1419.79 56
1419.88 54
1419.97 52
1420.05 49
1420.14 45
1420.22 42
1420.31 39
1420.40 37
1420.48 35
1420.57 34
1420.66 33
1420.74 33
1420.83 33
1420.92 33
1421.00 33
1421.09 34
1421.18 35
1421.26 36
1421.35 37
1421.43 38
1421.52 38
1421.61 37
1421.69 37
1421.78 37
1421.87 38
1421.95 40
1422.04 42
1422.13 46
1422.21 50
1422.30 54
1422.38 58
1422.47 62
1422.56 65
1422.64 66
1422.73 67
1422.82 67
1422.90 66
1422.99 65
1423.08 63
1423.16 61
1423.25 60
1423.34 58
1423.42 57
1423.51 57
1423.59 57
1423.68 58
1423.77 60
1423.85 62
1423.94 63
1424.03 63
1424.11 61
1424.20 58
1424.29 54
1424.37 51
1424.46 49
1424.55 50
1424.63 53
1424.72 58
1424.81 65
1424.89 72
1424.98 79
1425.07 84
1425.15 86
1425.24 86
1425.32 84
1425.41 80
1425.50 75
1425.58 71
1425.67 67
1425.76 65
1425.84 64
1425.93 63
1426.02 62
1426.10 61
1426.19 59
1426.28 56
1426.36 53
1426.45 51
1426.54 49
1426.62 47
1426.71 46
1426.80 46
1426.88 46
1426.97 47
1427.06 48
1427.14 48
1427.23 48
1427.32 48
1427.40 47
1427.49 45
1427.57 43
1427.66 39
1427.75 35
1427.83 30
1427.92 23
1428.01 17
1428.09 11
1428.18 7
1428.27 3
1428.35 1
1428.44 0
1428.53 0
1428.61 1
1428.70 0
1428.79 0
1428.87 0
1428.96 0
1429.05 0
1429.13 0
1429.22 0
1429.31 0
1429.39 3
1429.48 8
1429.57 13
1429.65 19
1429.74 24
1429.83 28
1429.91 31
1430.00 33
1430.09 34
1430.17 34
1430.26 34
1430.35 34
1430.43 34
1430.52 36
1430.61 38
1430.69 42
1430.78 46
1430.87 51
1430.95 55
1431.04 57
1431.13 58
1431.21 58
1431.30 55
1431.39 52
1431.47 49
1431.56 45
1431.65 43
1431.73 41
1431.82 39
1431.91 38
1431.99 36
1432.08 34
1432.17 32
1432.25 30
1432.34 29
1432.43 28
1432.51 27
1432.60 28
1432.69 29
1432.77 29
1432.86 29
1432.95 28
1433.03 28
1433.12 27
1433.21 27
1433.30 28
1433.38 28
1433.47 28
1433.56 29
1433.64 29
1433.73 29
1433.82 30
1433.90 31
1433.99 33
1434.08 35
1434.16 37
1434.25 38
1434.34 38
1434.42 37
1434.51 35
1434.60 32
1434.68 28
1434.77 24
1434.86 20
1434.94 16
1435.03 13
1435.12 11
1435.20 10
1435.29 11
1435.38 12
1435.46 15
1435.55 17
1435.64 19
1435.73 21
1435.81 22
1435.90 25
1435.99 28
1436.07 32
1436.16 37
1436.25 43
1436.33 49
1436.42 55
1436.51 59
1436.59 60
1436.68 60
1436.77 57
1436.85 53
1436.94 48
1437.03 43
1437.11 39
1437.20 36
1437.29 34
1437.38 33
1437.46 33
1437.55 33
1437.64 33
1437.72 31
1437.81 29
1437.90 26
1437.98 22
1438.07 19
1438.16 16
1438.24 15
1438.33 14
1438.42 15
1438.51 16
1438.59 17
1438.68 18
1438.77 17
1438.85 17
1438.94 16
1439.03 15
1439.11 15
1439.20 15
1439.29 16
1439.37 16
1439.46 17
1439.55 19
1439.64 20
1439.72 22
1439.81 24
1439.90 26
1439.98 29
1440.07 32
1440.16 35
1440.24 38
1440.33 42
1440.42 47
1440.50 51
1440.59 56
1440.68 59
1440.77 62
1440.85 63
1440.94 62
1441.03 60
1441.11 57
1441.20 54
1441.29 51
1441.37 47
1441.46 45
1441.55 43
1441.64 41
1441.72 40
1441.81 39
1441.90 39
1441.98 38
1442.07 37
1442.16 36
1442.24 35
1442.33 34
1442.42 32
1442.51 30
1442.59 28
1442.68 27
1442.77 26
1442.85 25
1442.94 25
1443.03 25
1443.12 25
1443.20 26
1443.29 28
1443.38 29
1443.46 30
1443.55 31
1443.64 31
1443.72 32
1443.81 32
1443.90 32
1443.99 33
1444.07 34
1444.16 35
1444.25 36
1444.33 37
1444.42 38
1444.51 39
1444.60 40
1444.68 40
1444.77 40
1444.86 39
1444.94 37
1445.03 34
1445.12 30
1445.21 26
1445.29 22
1445.38 20
1445.47 18
1445.55 17
1445.64 18
1445.73 19
1445.82 21
1445.90 24
1445.99 27
1446.08 30
1446.16 34
1446.25 37
1446.34 40
1446.43 42
1446.51 43
1446.60 42
1446.69 40
1446.77 38
1446.86 36
1446.95 35
1447.04 36
1447.12 38
1447.21 40
1447.30 42
1447.38 43
1447.47 42
1447.56 39
1447.65 36
1447.73 33
1447.82 31
1447.91 30
1447.99 31
1448.08 32
1448.17 34
1448.26 34
1448.34 35
1448.43 34
1448.52 34
1448.60 35
1448.69 36
1448.78 39
1448.87 41
1448.95 44
1449.04 45
1449.13 45
1449.22 42
1449.30 37
1449.39 30
1449.48 22
1449.56 14
1449.65 7
1449.74 2
1449.83 0
1449.91 0
1450.00 2
1450.09 6
1450.18 12
1450.26 18
1450.35 23
1450.44 26
1450.52 28
1450.61 29
1450.70 28
1450.79 27
1450.87 25
1450.96 25
1451.05 26
1451.14 27
1451.22 30
1451.31 32
1451.40 35
1451.48 38
1451.57 40
1451.66 41
1451.75 42
1451.83 42
1451.92 41
1452.01 38
1452.10 35
1452.18 31
1452.27 27
1452.36 23
1452.45 21
1452.53 20
1452.62 22
1452.71 26
1452.79 31
1452.88 37
1452.97 42
1453.06 47
1453.14 49
1453.23 49
1453.32 47
1453.41 44
1453.49 41
1453.58 39
1453.67 37
1453.76 36
1453.84 37
1453.93 39
1454.02 42
1454.10 46
1454.19 49
1454.28 53
1454.37 55
1454.45 56
1454.54 55
1454.63 53
1454.72 48
1454.80 43
1454.89 37
1454.98 32
1455.07 27
1455.15 23
1455.24 19
1455.33 15
1455.42 10
1455.50 4
1455.59 0
1455.68 0
1455.77 0
1455.85 0
1455.94 0
1456.03 2
1456.12 9
1456.20 16
1456.29 23
1456.38 27
1456.47 29
1456.55 28
1456.64 27
1456.73 25
1456.82 22
1456.90 19
1456.99 17
1457.08 16
1457.17 15
1457.25 15
1457.34 15
1457.43 15
1457.51 15
1457.60 15
1457.69 14
1457.78 12
1457.86 11
1457.95 9
1458.04 7
1458.13 7
1458.21 7
1458.30 9
1458.39 13
1458.48 18
1458.56 26
1458.65 34
1458.74 43
1458.83 52
1458.92 59
1459.00 63
1459.09 65
1459.18 64
1459.27 61
1459.35 57
1459.44 52
1459.53 47
1459.62 43
1459.70 41
1459.79 40
1459.88 40
1459.97 41
1460.05 41
1460.14 42
1460.23 41
1460.32 38
1460.40 35
1460.49 30
1460.58 25
1460.67 19
1460.75 13
1460.84 7
1460.93 1
1461.02 0
1461.10 0
1461.19 0
1461.28 0
1461.37 0
1461.45 0
1461.54 0
1461.63 0
1461.72 3
1461.80 9
1461.89 15
1461.98 20
1462.07 23
1462.16 26
1462.24 26
1462.33 26
1462.42 26
1462.51 26
1462.59 26
1462.68 26
1462.77 27
1462.86 27
1462.94 26
1463.03 25
1463.12 24
1463.21 22
1463.29 21
1463.38 20
1463.47 20
1463.56 20
1463.65 20
1463.73 22
1463.82 23
1463.91 24
1464.00 26
1464.08 27
1464.17 27
1464.26 26
1464.35 25
1464.43 24
1464.52 23
1464.61 22
1464.70 22
1464.79 22
1464.87 22
1464.96 22
1465.05 22
1465.14 22
1465.22 21
1465.31 20
1465.40 18
1465.49 15
1465.57 11
1465.66 8
1465.75 6
1465.84 4
1465.93 4
1466.01 5
1466.10 7
1466.19 9
1466.28 10
1466.36 10
1466.45 10
1466.54 8
1466.63 6
1466.72 4
1466.80 2
1466.89 1
1466.98 0
1467.07 0
1467.15 0
1467.24 2
1467.33 4
1467.42 7
1467.51 11
1467.59 14
1467.68 17
1467.77 19
1467.86 20
1467.94 19
1468.03 18
1468.12 16
1468.21 15
1468.30 14
1468.38 15
1468.47 16
1468.56 17
1468.65 18
1468.73 19
1468.82 20
1468.91 22
1469.00 24
1469.09 26
1469.17 29
1469.26 31
1469.35 32
1469.44 32
1469.53 30
1469.61 27
1469.70 24
1469.79 20
1469.88 16
1469.96 12
1470.05 9
1470.14 7
1470.23 5
1470.32 5
1470.40 6
1470.49 8
1470.58 11
1470.67 13
1470.76 16
1470.84 17
1470.93 18
1471.02 17
1471.11 14
1471.19 11
1471.28 6
1471.37 1
1471.46 0
1471.55 0
1471.63 0
1471.72 0
1471.81 0
1471.90 0
1471.99 0
1472.07 0
1472.16 6
1472.25 11
1472.34 15
1472.43 17
1472.51 17
1472.60 16
1472.69 15
1472.78 14
1472.87 14
1472.95 16
1473.04 18
1473.13 20
1473.22 23
1473.31 26
1473.39 29
1473.48 31
1473.57 33
1473.66 35
1473.74 35
1473.83 34
1473.92 33
1474.01 31
1474.10 28
1474.18 26
1474.27 24
1474.36 23
1474.45 22
1474.54 22
1474.62 22
1474.71 23
1474.80 25
1474.89 27
1474.98 29
1475.06 32
1475.15 36
1475.24 39
1475.33 42
1475.42 44
1475.50 46
1475.59 47
1475.68 47
1475.77 47
1475.86 46
1475.95 45
1476.03 43
1476.12 42
1476.21 40
1476.30 39
1476.39 39
1476.47 39
1476.56 40
1476.65 42
1476.74 43
1476.83 45
1476.91 45
1477.00 45
1477.09 45
1477.18 44
1477.27 42
1477.35 41
1477.44 39
1477.53 37
1477.62 36
1477.71 34
1477.79 33
1477.88 32
1477.97 32
1478.06 32
1478.15 32
1478.23 32
1478.32 31
1478.41 29
1478.50 28
1478.59 26
1478.68 24
1478.76 24
1478.85 27
1478.94 31
1479.03 38
1479.12 46
1479.20 54
1479.29 61
1479.38 65
1479.47 67
1479.56 65
1479.65 61
1479.73 56
1479.82 51
1479.91 46
1480.00 42
1480.09 39
1480.17 37
1480.26 36
1480.35 35
1480.44 35
1480.53 35
1480.61 36
1480.70 38
1480.79 42
1480.88 46
1480.97 51
1481.06 56
1481.14 60
1481.23 62
1481.32 63
1481.41 63
1481.50 62
1481.58 61
1481.67 61
1481.76 61
1481.85 62
1481.94 64
1482.03 66
1482.11 69
1482.20 72
1482.29 74
1482.38 74
1482.47 73
1482.56 71
1482.64 67
1482.73 62
1482.82 56
1482.91 50
1483.00 44
1483.08 40
1483.17 37
1483.26 36
1483.35 36
1483.44 38
1483.53 41
1483.61 44
1483.70 46
1483.79 48
1483.88 49
1483.97 50
1484.06 51
1484.14 51
1484.23 52
1484.32 52
1484.41 52
1484.50 51
1484.59 48
1484.67 45
1484.76 39
1484.85 33
1484.94 27
1485.03 21
1485.12 16
1485.20 12
1485.29 11
1485.38 11
1485.47 13
1485.56 17
1485.65 23
1485.73 29
1485.82 34
1485.91 38
1486.00 42
1486.09 44
1486.18 45
1486.26 47
1486.35 48
1486.44 49
1486.53 50
1486.62 51
1486.71 51
1486.79 52
1486.88 52
1486.97 54
1487.06 57
1487.15 61
1487.24 67
1487.32 72
1487.41 77
1487.50 80
1487.59 81
1487.68 81
1487.77 79
1487.85 77
1487.94 76
1488.03 75
1488.12 75
1488.21 74
1488.30 73
1488.38 71
1488.47 66
1488.56 59
1488.65 50
1488.74 41
1488.83 31
1488.92 22
1489.00 14
1489.09 9
1489.18 5
1489.27 3
1489.36 1
1489.45 0
1489.53 0
1489.62 0
1489.71 0
1489.80 0
1489.89 0
1489.98 0
1490.06 0
1490.15 6
1490.24 14
1490.33 21
1490.42 26
1490.51 29
1490.60 30
1490.68 29
1490.77 27
1490.86 25
1490.95 24
1491.04 24
1491.13 25
1491.22 27
1491.30 28
1491.39 29
1491.48 29
1491.57 28
1491.66 26
1491.75 25
1491.83 24
1491.92 24
1492.01 25
1492.10 25
1492.19 26
1492.28 26
1492.37 25
1492.45 24
1492.54 24
1492.63 24
1492.72 25
1492.81 29
1492.90 33
1492.99 39
1493.07 46
1493.16 52
1493.25 57
1493.34 60
1493.43 62
1493.52 62
1493.61 60
1493.69 57
1493.78 53
1493.87 49
1493.96 45
1494.05 41
1494.14 36
1494.23 32
1494.31 28
1494.40 25
1494.49 23
1494.58 23
1494.67 26
1494.76 29
1494.85 34
1494.93 39
1495.02 43
1495.11 46
1495.20 47
1495.29 47
1495.38 46
1495.47 43
1495.55 40
1495.64 36
1495.73 32
1495.82 29
1495.91 25
1496.00 22
1496.09 19
1496.17 18
1496.26 19
1496.35 20
1496.44 24
1496.53 28
1496.62 34
1496.71 41
1496.80 48
1496.88 54
1496.97 60
1497.06 65
1497.15 68
1497.24 70
1497.33 69
1497.42 66
1497.50 61
1497.59 55
1497.68 50
1497.77 44
1497.86 40
1497.95 37
1498.04 36
1498.13 36
1498.21 37
1498.30 38
1498.39 38
1498.48 38
1498.57 36
1498.66 34
1498.75 30
1498.84 27
1498.92 24
1499.01 23
1499.10 23
1499.19 24
1499.28 25
1499.37 27
1499.46 27
1499.55 27
1499.63 25
1499.72 22
1499.81 19
1499.90 17
1499.99 16
1500.08 15
1500.17 15
1500.26 15
1500.34 16
1500.43 17
1500.52 18
1500.61 21
1500.70 25
1500.79 30
1500.88 35
1500.97 41
1501.05 45
1501.14 47
1501.23 48
1501.32 46
1501.41 43
1501.50 39
1501.59 35
1501.68 32
1501.76 30
1501.85 29
1501.94 28
1502.03 27
1502.12 26
1502.21 25
1502.30 23
1502.39 21
1502.47 18
1502.56 15
1502.65 12
1502.74 11
1502.83 11
1502.92 12
1503.01 16
1503.10 21
1503.19 26
1503.27 31
1503.36 35
1503.45 37
1503.54 35
1503.63 32
1503.72 27
1503.81 22
1503.90 18
1503.99 17
1504.07 18
1504.16 23
1504.25 30
1504.34 38
1504.43 45
1504.52 52
1504.61 56
1504.70 60
1504.79 61
1504.87 61
1504.96 61
1505.05 61
1505.14 60
1505.23 59
1505.32 57
1505.41 55
1505.50 51
1505.59 46
1505.67 40
1505.76 34
1505.85 28
1505.94 23
1506.03 20
1506.12 20
1506.21 22
1506.30 26
1506.39 31
1506.47 37
1506.56 41
1506.65 44
1506.74 45
1506.83 45
1506.92 44
1507.01 44
1507.10 46
1507.19 48
1507.28 52
1507.36 55
1507.45 58
1507.54 58
1507.63 57
1507.72 53
1507.81 48
1507.90 43
1507.99 37
1508.08 32
1508.17 27
1508.25 24
1508.34 22
1508.43 21
1508.52 22
1508.61 25
1508.70 28
1508.79 31
1508.88 34
1508.97 35
1509.06 35
1509.14 33
1509.23 30
1509.32 27
1509.41 24
1509.50 22
1509.59 21
1509.68 20
1509.77 18
1509.86 15
1509.95 11
1510.03 6
1510.12 0
1510.21 0
1510.30 0
1510.39 0
1510.48 0
1510.57 0
1510.66 0
1510.75 0
1510.84 2
1510.93 5
1511.01 8
1511.10 10
1511.19 11
1511.28 12
1511.37 13
1511.46 14
1511.55 16
1511.64 18
1511.73 19
1511.82 20
1511.91 20
1511.99 21
1512.08 21
1512.17 23
1512.26 26
1512.35 30
1512.44 35
1512.53 39
1512.62 43
1512.71 45
1512.80 45
1512.89 44
1512.97 42
1513.06 40
1513.15 36
1513.24 33
1513.33 29
1513.42 26
1513.51 22
1513.60 19
1513.69 17
1513.78 15
1513.87 15
1513.96 15
1514.04 15
1514.13 14
1514.22 13
1514.31 12
1514.40 11
1514.49 11
1514.58 13
1514.67 17
1514.76 24
1514.85 32
1514.94 42
1515.03 53
1515.11 64
1515.20 74
1515.29 83
1515.38 89
1515.47 92
1515.56 90
1515.65 85
1515.74 76
1515.83 67
1515.92 57
1516.01 49
1516.10 44
1516.19 41
1516.27 40
1516.36 40
1516.45 39
1516.54 37
1516.63 34
1516.72 30
1516.81 26
1516.90 23
1516.99 23
1517.08 24
1517.17 26
1517.26 30
1517.35 32
1517.43 34
1517.52 35
1517.61 35
1517.70 33
1517.79 31
1517.88 29
1517.97 27
1518.06 25
1518.15 23
1518.24 22
1518.33 21
1518.42 22
1518.51 23
1518.60 27
1518.68 31
1518.77 37
1518.86 42
1518.95 48
1519.04 52
1519.13 55
1519.22 55
1519.31 54
1519.40 51
1519.49 47
1519.58 42
1519.67 38
1519.76 34
1519.85 31
1519.94 28
1520.02 27
1520.11 26
1520.20 25
1520.29 25
1520.38 26
1520.47 29
1520.56 32
1520.65 35
1520.74 39
1520.83 43
1520.92 46
1521.01 48
1521.10 50
1521.19 50
1521.28 51
1521.37 54
1521.45 58
1521.54 63
1521.63 70
1521.72 78
1521.81 84
1521.90 89
1521.99 92
1522.08 93
1522.17 91
1522.26 88
1522.35 84
1522.44 79
1522.53 73
1522.62 67
1522.71 62
1522.80 56
1522.89 49
1522.97 43
1523.06 36
1523.15 29
1523.24 23
1523.33 16
1523.42 10
1523.51 6
1523.60 3
1523.69 3
1523.78 5
1523.87 10
1523.96 17
1524.05 24
1524.14 31
1524.23 38
1524.32 42
1524.41 45
1524.50 46
1524.58 45
1524.67 43
1524.76 41
1524.85 40
1524.94 39
1525.03 41
1525.12 44
1525.21 48
1525.30 52
1525.39 56
1525.48 59
1525.57 59
1525.66 58
1525.75 55
1525.84 51
1525.93 47
1526.02 42
1526.11 38
1526.20 34
1526.29 30
1526.37 25
1526.46 19
1526.55 13
1526.64 7
1526.73 2
1526.82 0
1526.91 0
1527.00 0
1527.09 0
1527.18 0
1527.27 0
1527.36 2
1527.45 3
1527.54 3
1527.63 2
1527.72 1
1527.81 0
1527.90 0
1527.99 3
1528.08 7
1528.17 14
1528.26 22
1528.35 32
1528.43 41
1528.52 49
1528.61 53
1528.70 54
1528.79 52
1528.88 46
1528.97 39
1529.06 32
1529.15 28
1529.24 27
1529.33 30
1529.42 36
1529.51 43
1529.60 50
1529.69 54
1529.78 54
1529.87 51
1529.96 46
1530.05 40
1530.14 35
1530.23 31
1530.32 29
1530.41 29
1530.50 30
1530.59 31
1530.68 34
1530.77 36
1530.85 39
1530.94 41
1531.03 44
1531.12 45
1531.21 46
1531.30 45
1531.39 44
1531.48 42
1531.57 40
1531.66 39
1531.75 40
1531.84 42
1531.93 46
1532.02 51
1532.11 58
1532.20 65
1532.29 71
1532.38 77
1532.47 80
1532.56 82
1532.65 81
1532.74 79
1532.83 74
1532.92 69
1533.01 63
1533.10 58
1533.19 53
1533.28 50
1533.37 47
1533.46 46
1533.55 46
1533.64 45
1533.73 45
1533.82 44
1533.90 43
1533.99 40
1534.08 37
1534.17 33
1534.26 30
1534.35 26
1534.44 23
1534.53 19
1534.62 16
1534.71 13
1534.80 9
1534.89 6
1534.98 4
1535.07 3
1535.16 4
1535.25 7
1535.34 12
1535.43 18
1535.52 24
1535.61 28
1535.70 31
1535.79 31
1535.88 30
1535.97 26
1536.06 21
1536.15 15
1536.24 9
1536.33 2
1536.42 0
1536.51 0
1536.60 0
1536.69 0
1536.78 0
1536.87 0
1536.96 0
1537.05 5
1537.14 11
1537.23 16
1537.32 19
1537.41 20
1537.50 19
1537.59 17
1537.68 15
1537.77 13
1537.86 11
1537.95 11
1538.04 12
1538.13 14
1538.22 18
1538.31 22
1538.40 28
1538.49 33
1538.58 38
1538.67 42
1538.76 45
1538.85 46
1538.94 45
1539.02 44
1539.11 41
1539.20 39
1539.29 38
1539.38 37
1539.47 36
1539.56 36
1539.65 36
1539.74 34
1539.83 31
1539.92 28
1540.01 24
1540.10 20
1540.19 17
1540.28 17
1540.37 18
1540.46 20
1540.55 24
1540.64 29
1540.73 34
1540.82 39
1540.91 42
1541.00 44
1541.09 44
1541.18 44
1541.27 44
1541.36 45
1541.45 47
1541.54 51
1541.63 56
1541.72 63
1541.81 71
1541.90 79
1541.99 87
1542.08 92
1542.17 97
1542.26 99
1542.35 101
1542.44 101
1542.53 101
1542.62 101
1542.71 101
1542.80 100
1542.89 97
1542.98 94
1543.07 88
1543.16 79
1543.25 68
1543.34 55
1543.43 42
1543.52 29
1543.61 18
1543.70 9
1543.79 3
1543.88 0
1543.97 0
1544.06 0
1544.15 0
1544.24 0
1544.33 0
1544.42 0
1544.51 0
1544.60 0
1544.69 2
1544.78 3
1544.87 5
1544.96 7
1545.05 9
1545.14 11
1545.23 12
1545.32 13
1545.41 14
1545.50 13
1545.59 13
1545.68 12
1545.77 10
1545.87 9
1545.96 7
1546.05 5
1546.14 4
1546.23 4
1546.32 5
1546.41 7
1546.50 10
1546.59 14
1546.68 18
1546.77 22
1546.86 25
1546.95 27
1547.04 28
1547.13 28
1547.22 27
1547.31 25
1547.40 23
1547.49 20
1547.58 16
1547.67 12
1547.76 8
1547.85 4
1547.94 1
1548.03 0
1548.12 0
1548.21 0
1548.30 2
1548.39 7
1548.48 13
1548.57 19
1548.66 24
1548.75 28
1548.84 31
1548.93 33
1549.02 35
1549.11 37
1549.20 39
1549.29 40
1549.38 41
1549.47 40
1549.56 37
1549.65 33
1549.74 29
1549.83 25
1549.92 22
1550.01 20
1550.10 19
1550.19 20
1550.28 21
1550.37 21
1550.46 21
1550.55 19
1550.64 16
1550.73 11
1550.82 7
1550.91 3
1551.01 0
1551.10 0
1551.19 0
1551.28 0
1551.37 2
1551.46 4
1551.55 5
1551.64 7
1551.73 8
1551.82 9
1551.91 10
1552.00 12
1552.09 15
1552.18 18
1552.27 21
1552.36 26
1552.45 30
1552.54 35
1552.63 39
1552.72 44
1552.81 47
1552.90 49
1552.99 51
1553.08 51
1553.17 50
1553.26 50
1553.35 50
1553.44 51
1553.53 52
1553.62 54
1553.71 55
1553.80 56
1553.89 55
1553.98 53
1554.08 50
1554.17 46
1554.26 42
1554.35 38
1554.44 35
1554.53 33
1554.62 32
1554.71 32
1554.80 31
1554.89 30
1554.98 27
1555.07 23
1555.16 17
1555.25 10
1555.34 2
1555.43 0
1555.52 0
1555.61 0
1555.70 0
1555.79 0
1555.88 0
1555.97 0
1556.06 0
1556.15 3
1556.24 9
1556.33 16
1556.42 21
1556.52 27
1556.61 31
1556.70 34
1556.79 37
1556.88 39
1556.97 42
1557.06 45
1557.15 48
1557.24 52
1557.33 56
1557.42 59
1557.51 61
1557.60 62
1557.69 61
1557.78 59
1557.87 57
1557.96 55
1558.05 55
1558.14 56
1558.23 58
1558.32 61
1558.41 66
1558.50 70
1558.60 75
1558.69 80
1558.78 83
1558.87 86
1558.96 86
1559.05 85
1559.14 82
1559.23 77
1559.32 71
1559.41 64
1559.50 57
1559.59 49
1559.68 41
1559.77 34
1559.86 26
1559.95 19
1560.04 12
1560.13 7
1560.22 3
1560.31 1
1560.41 2
1560.50 5
1560.59 11
1560.68 18
1560.77 25
1560.86 32
1560.95 39
1561.04 44
1561.13 47
1561.22 50
1561.31 51
1561.40 51
1561.49 50
1561.58 48
1561.67 46
1561.76 45
1561.85 44
1561.94 44
1562.04 44
1562.13 45
1562.22 46
1562.31 46
1562.40 45
1562.49 43
1562.58 40
1562.67 37
1562.76 33
1562.85 31
1562.94 30
1563.03 30
1563.12 32
1563.21 33
1563.30 35
1563.39 36
1563.48 36
1563.58 36
1563.67 36
1563.76 36
1563.85 37
1563.94 39
1564.03 42
1564.12 47
1564.21 53
1564.30 61
1564.39 70
1564.48 79
1564.57 88
1564.66 97
1564.75 104
1564.84 109
1564.93 112
1565.03 112
1565.12 110
1565.21 105
1565.30 99
1565.39 92
1565.48 85
1565.57 79
1565.66 74
1565.75 71
1565.84 71
1565.93 72
1566.02 74
1566.11 75
1566.20 75
1566.30 72
1566.39 68
1566.48 64
1566.57 60
1566.66 57
1566.75 57
1566.84 60
1566.93 65
1567.02 71
1567.11 76
1567.20 81
1567.29 85
1567.38 86
1567.47 86
1567.57 83
1567.66 79
1567.75 74
1567.84 69
1567.93 62
1568.02 56
1568.11 49
1568.20 43
1568.29 36
1568.38 30
1568.47 24
1568.56 18
1568.65 13
1568.74 9
1568.84 6
1568.93 3
1569.02 1
1569.11 1
1569.20 3
1569.29 7
1569.38 13
1569.47 22
1569.56 33
1569.65 45
1569.74 55
1569.83 64
1569.92 71
1570.02 74
1570.11 76
1570.20 75
1570.29 74
1570.38 72
1570.47 71
1570.56 70
1570.65 70
1570.74 71
1570.83 71
1570.92 70
1571.01 69
1571.11 68
1571.20 66
1571.29 63
1571.38 61
1571.47 59
1571.56 57
1571.65 57
1571.74 56
1571.83 57
1571.92 58
1572.01 58
1572.10 58
1572.20 57
1572.29 56
1572.38 53
1572.47 49
1572.56 45
1572.65 40
1572.74 35
1572.83 29
1572.92 24
1573.01 19
1573.10 16
1573.20 14
1573.29 13
1573.38 14
1573.47 16
1573.56 18
1573.65 21
1573.74 24
1573.83 27
1573.92 30
1574.01 33
1574.10 36
1574.20 40
1574.29 43
1574.38 47
1574.47 51
1574.56 53
1574.65 55
1574.74 55
1574.83 53
1574.92 51
1575.01 47
1575.10 44
1575.20 40
1575.29 38
1575.38 36
1575.47 35
1575.56 35
1575.65 34
1575.74 34
1575.83 33
1575.92 31
1576.01 29
1576.11 27
1576.20 25
1576.29 23
1576.38 20
1576.47 18
1576.56 15
1576.65 13
1576.74 11
1576.83 9
1576.92 8
1577.02 7
1577.11 8
1577.20 9
1577.29 12
1577.38 14
1577.47 17
1577.56 21
1577.65 24
1577.74 26
1577.83 28
1577.93 28
1578.02 28
1578.11 27
1578.20 26
1578.29 26
1578.38 26
1578.47 28
1578.56 31
1578.65 35
1578.74 39
1578.84 41
1578.93 41
1579.02 39
1579.11 34
1579.20 26
1579.29 17
1579.38 9
1579.47 1
1579.56 0
1579.66 0
1579.75 0
1579.84 2
1579.93 8
1580.02 16
1580.11 24
1580.20 31
1580.29 38
1580.38 42
1580.48 45
1580.57 46
1580.66 46
1580.75 47
1580.84 48
1580.93 50
1581.02 54
1581.11 57
1581.20 61
1581.30 63
1581.39 64
1581.48 62
1581.57 60
1581.66 57
1581.75 55
1581.84 55
1581.93 55
1582.02 57
1582.12 58
1582.21 57
1582.30 56
1582.39 54
1582.48 51
1582.57 48
1582.66 47
1582.75 46
1582.85 47
1582.94 48
1583.03 49
1583.12 50
1583.21 50
1583.30 50
1583.39 49
1583.48 48
1583.57 48
1583.67 49
1583.76 49
1583.85 50
1583.94 51
1584.03 51
1584.12 51
1584.21 49
1584.30 47
1584.40 44
1584.49 42
1584.58 40
1584.67 38
1584.76 35
1584.85 32
1584.94 28
1585.03 22
1585.13 17
1585.22 12
1585.31 10
1585.40 10
1585.49 14
1585.58 22
1585.67 32
1585.76 43
1585.86 54
1585.95 64
1586.04 71
1586.13 76
1586.22 78
1586.31 79
1586.40 79
1586.49 79
1586.59 79
1586.68 79
1586.77 80
1586.86 82
1586.95 85
1587.04 88
1587.13 91
1587.22 92
1587.32 93
1587.41 92
1587.50 90
1587.59 87
1587.68 84
1587.77 81
1587.86 78
1587.95 76
1588.05 74
1588.14 70
1588.23 66
1588.32 59
1588.41 52
1588.50 44
1588.59 38
1588.69 34
1588.78 32
1588.87 33
1588.96 36
1589.05 40
1589.14 43
1589.23 44
1589.33 43
1589.42 39
1589.51 34
1589.60 29
1589.69 24
1589.78 22
1589.87 23
1589.96 28
1590.06 35
1590.15 43
1590.24 51
1590.33 59
1590.42 65
1590.51 69
1590.60 71
1590.70 72
1590.79 73
1590.88 75
1590.97 78
1591.06 81
1591.15 84
1591.24 86
1591.34 87
1591.43 86
1591.52 84
1591.61 80
1591.70 76
1591.79 71
1591.88 67
1591.98 65
1592.07 64
1592.16 64
1592.25 66
1592.34 68
1592.43 70
1592.52 71
1592.62 71
1592.71 69
1592.80 66
1592.89 62
1592.98 58
1593.07 55
1593.16 52
1593.26 50
1593.35 48
1593.44 47
1593.53 45
1593.62 42
1593.71 38
1593.80 33
1593.90 28
1593.99 23
1594.08 20
1594.17 18
1594.26 18
1594.35 18
1594.45 19
1594.54 20
1594.63 19
1594.72 18
1594.81 15
1594.90 12
1594.99 9
1595.09 5
1595.18 3
1595.27 1
1595.36 0
1595.45 0
1595.54 0
1595.64 1
1595.73 2
1595.82 3
1595.91 3
1596.00 2
1596.09 0
1596.18 0
1596.28 0
1596.37 0
1596.46 0
1596.55 0
1596.64 1
1596.73 3
1596.83 5
1596.92 7
1597.01 9
1597.10 10
1597.19 10
1597.28 10
1597.37 11
1597.47 11
1597.56 13
1597.65 14
1597.74 17
1597.83 19
1597.92 21
1598.02 22
1598.11 21
1598.20 18
1598.29 13
1598.38 7
1598.47 1
1598.57 0
1598.66 0
1598.75 0
1598.84 0
1598.93 0
1599.02 3
1599.12 7
1599.21 12
1599.30 15
1599.39 17
1599.48 18
1599.57 18
1599.67 18
1599.76 18
1599.85 18
1599.94 19
1600.03 20
1600.12 23
1600.22 27
1600.31 31
1600.40 37
1600.49 43
1600.58 48
1600.67 51
1600.77 53
1600.86 54
1600.95 52
1601.04 50
1601.13 47
1601.22 44
1601.32 43
1601.41 42
1601.50 44
1601.59 47
1601.68 52
1601.77 58
1601.87 64
1601.96 70
1602.05 75
1602.14 80
1602.23 83
1602.32 86
1602.42 87
1602.51 88
1602.60 89
1602.69 89
1602.78 89
1602.88 89
1602.97 88
1603.06 85
1603.15 81
1603.24 75
1603.33 70
1603.43 65
1603.52 62
1603.61 62
1603.70 65
1603.79 69
1603.88 74
1603.98 80
1604.07 84
1604.16 88
1604.25 90
1604.34 91
1604.44 90
1604.53 89
1604.62 87
1604.71 84
1604.80 82
1604.89 80
1604.99 78
1605.08 77
1605.17 76
1605.26 75
1605.35 75
1605.45 74
1605.54 74
1605.63 75
1605.72 76
1605.81 78
1605.90 80
1606.00 82
1606.09 84
1606.18 86
1606.27 86
1606.36 86
1606.46 85
1606.55 84
1606.64 82
1606.73 79
1606.82 75
1606.91 71
1607.01 66
1607.10 61
1607.19 56
1607.28 52
1607.37 48
1607.47 45
1607.56 43
1607.65 41
1607.74 42
1607.83 44
1607.93 49
1608.02 57
1608.11 66
1608.20 75
1608.29 83
1608.38 89
1608.48 93
1608.57 96
1608.66 97
1608.75 99
1608.84 102
1608.94 106
1609.03 111
1609.12 115
1609.21 120
1609.30 123
1609.40 125
1609.49 125
1609.58 125
1609.67 124
1609.76 123
1609.86 122
1609.95 121
1610.04 120
1610.13 120
1610.22 119
1610.32 118
1610.41 118
1610.50 118
1610.59 118
1610.68 118
1610.78 116
1610.87 114
1610.96 111
1611.05 108
1611.14 104
1611.24 100
1611.33 98
1611.42 97
1611.51 97
1611.60 98
1611.70 100
1611.79 102
1611.88 105
1611.97 106
1612.06 105
1612.16 103
1612.25 99
1612.34 94
1612.43 88
1612.52 83
1612.62 79
1612.71 76
1612.80 74
1612.89 73
1612.98 72
1613.08 71
1613.17 70
1613.26 70
1613.35 72
1613.44 76
1613.54 82
1613.63 88
1613.72 93
1613.81 97
1613.90 98
1614.00 97
1614.09 93
1614.18 89
1614.27 84
1614.36 80
1614.46 76
1614.55 73
1614.64 69
1614.73 65
1614.82 59
1614.92 53
1615.01 48
1615.10 43
1615.19 39
1615.29 37
1615.38 35
1615.47 33
1615.56 31
1615.65 29
1615.75 27
1615.84 26
1615.93 26
1616.02 27
1616.11 30
1616.21 33
1616.30 36
1616.39 38
1616.48 40
1616.57 41
1616.67 42
1616.76 43
1616.85 45
1616.94 48
1617.04 51
1617.13 53
1617.22 54
1617.31 55
1617.40 54
1617.50 53
1617.59 53
1617.68 54
1617.77 56
1617.87 60
1617.96 64
1618.05 69
1618.14 72
1618.23 74
1618.33 75
1618.42 76
1618.51 76
1618.60 78
1618.69 80
1618.79 82
1618.88 85
1618.97 88
1619.06 90
1619.16 92
1619.25 93
1619.34 92
1619.43 91
1619.52 89
1619.62 86
1619.71 82
1619.80 76
1619.89 70
1619.99 64
1620.08 58
1620.17 52
1620.26 47
1620.35 43
1620.45 39
1620.54 35
1620.63 33
1620.72 32
1620.82 32
1620.91 34
1621.00 37
1621.09 40
1621.19 42
1621.28 42
1621.37 41
1621.46 39
1621.55 36
1621.65 35
1621.74 35
1621.83 36
1621.92 40
1622.02 44
1622.11 48
1622.20 51
1622.29 52
1622.39 49
1622.48 45
1622.57 38
1622.66 31
1622.75 23
1622.85 17
1622.94 12
1623.03 8
1623.12 6
1623.22 4
1623.31 2
1623.40 0
1623.49 0
1623.59 0
1623.68 0
1623.77 0
1623.86 0
1623.95 0
1624.05 0
1624.14 1
1624.23 6
1624.32 12
1624.42 18
1624.51 24
1624.60 30
1624.69 36
1624.79 41
1624.88 46
1624.97 50
1625.06 54
1625.16 58
1625.25 62
1625.34 66
1625.43 68
1625.52 68
1625.62 67
1625.71 63
1625.80 57
1625.89 51
1625.99 43
1626.08 37
1626.17 31
1626.26 26
1626.36 23
1626.45 20
1626.54 17
1626.63 15
1626.73 12
1626.82 10
1626.91 9
1627.00 9
1627.10 9
1627.19 11
1627.28 13
1627.37 15
1627.47 16
1627.56 17
1627.65 17
1627.74 16
1627.84 15
1627.93 13
1628.02 11
1628.11 10
1628.21 8
1628.30 6
1628.39 3
1628.48 0
1628.58 0
1628.67 0
1628.76 0
1628.85 0
1628.95 0
1629.04 2
1629.13 10
1629.22 19
1629.32 29
1629.41 38
1629.50 46
1629.59 51
1629.69 53
1629.78 54
1629.87 54
1629.96 54
1630.06 55
1630.15 56
1630.24 58
1630.33 61
1630.43 64
1630.52 66
1630.61 66
1630.70 65
1630.80 63
1630.89 60
1630.98 57
1631.07 55
1631.17 55
1631.26 55
1631.35 57
1631.44 59
1631.54 61
1631.63 62
1631.72 61
1631.81 59
1631.91 55
1632.00 51
1632.09 45
1632.18 39
1632.28 33
1632.37 27
1632.46 22
1632.55 17
1632.65 13
1632.74 10
1632.83 9
1632.93 10
1633.02 13
1633.11 18
1633.20 25
1633.30 33
1633.39 39
1633.48 44
1633.57 45
1633.67 45
1633.76 43
1633.85 42
1633.94 42
1634.04 45
1634.13 48
1634.22 53
1634.31 57
1634.41 58
1634.50 57
1634.59 54
1634.68 49
1634.78 44
1634.87 39
1634.96 35
1635.06 33
1635.15 32
1635.24 31
1635.33 31
1635.43 32
1635.52 34
1635.61 37
1635.70 40
1635.80 45
1635.89 51
1635.98 57
1636.08 62
1636.17 67
1636.26 70
1636.35 72
1636.45 73
1636.54 74
1636.63 74
1636.72 73
1636.82 71
1636.91 68
1637.00 64
1637.09 58
1637.19 51
1637.28 44
1637.37 37
1637.47 31
1637.56 26
1637.65 21
1637.74 16
1637.84 12
1637.93 7
1638.02 2
1638.12 0
1638.21 0
1638.30 0
1638.39 0
1638.49 0
1638.58 0
1638.67 0
1638.76 0
1638.86 5
1638.95 13
1639.04 22
1639.14 31
1639.23 38
1639.32 44
1639.41 48
1639.51 50
1639.60 51
1639.69 50
1639.79 49
1639.88 49
1639.97 48
1640.06 48
1640.16 48
1640.25 47
1640.34 46
1640.43 44
1640.53 41
1640.62 38
1640.71 35
1640.81 34
1640.90 34
1640.99 36
1641.08 38
1641.18 41
1641.27 44
1641.36 46
1641.46 45
1641.55 43
1641.64 39
1641.73 35
1641.83 30
1641.92 25
1642.01 22
1642.11 19
1642.20 18
1642.29 17
1642.38 16
1642.48 15
1642.57 14
1642.66 14
1642.76 14
1642.85 15
1642.94 17
1643.03 21
1643.13 24
1643.22 26
1643.31 27
1643.41 26
1643.50 24
1643.59 20
1643.68 16
1643.78 13
1643.87 11
1643.96 11
1644.06 12
1644.15 15
1644.24 18
1644.34 21
1644.43 24
1644.52 26
1644.61 27
1644.71 28
1644.80 28
1644.89 29
1644.99 31
1645.08 32
1645.17 33
1645.26 34
1645.36 35
1645.45 36
1645.54 37
1645.64 40
1645.73 43
1645.82 48
1645.92 55
1646.01 62
1646.10 69
1646.19 75
1646.29 79
1646.38 81
1646.47 82
1646.57 79
1646.66 75
1646.75 71
1646.85 65
1646.94 61
1647.03 57
1647.12 55
1647.22 54
1647.31 54
1647.40 55
1647.50 57
1647.59 58
1647.68 60
1647.78 61
1647.87 62
1647.96 62
1648.05 61
1648.15 60
1648.24 57
1648.33 54
1648.43 51
1648.52 49
1648.61 48
1648.71 49
1648.80 51
1648.89 55
1648.99 60
1649.08 64
1649.17 67
1649.26 68
1649.36 67
1649.45 64
1649.54 58
1649.64 51
1649.73 43
1649.82 36
1649.92 29
1650.01 25
1650.10 23
1650.20 24
1650.29 28
1650.38 34
1650.47 41
1650.57 48
1650.66 53
1650.75 57
1650.85 59
1650.94 61
1651.03 61
1651.13 61
1651.22 61
1651.31 62
1651.41 62
1651.50 62
1651.59 63
1651.68 63
1651.78 63
1651.87 63
1651.96 63
1652.06 63
1652.15 63
1652.24 62
1652.34 61
1652.43 60
1652.52 57
1652.62 54
1652.71 50
1652.80 45
1652.90 39
1652.99 33
1653.08 26
1653.18 19
1653.27 13
1653.36 7
1653.46 2
1653.55 0
1653.64 0
1653.73 0
1653.83 2
1653.92 6
1654.01 12
1654.11 17
1654.20 22
1654.29 26
1654.39 29
1654.48 31
1654.57 33
1654.67 35
1654.76 37
1654.85 38
1654.95 39
1655.04 39
1655.13 40
1655.23 40
1655.32 40
1655.41 40
1655.51 42
1655.60 44
1655.69 48
1655.79 52
1655.88 56
1655.97 60
1656.07 61
1656.16 61
1656.25 58
1656.35 52
1656.44 46
1656.53 39
1656.62 32
1656.72 28
1656.81 26
1656.90 26
1657.00 29
1657.09 33
1657.18 39
1657.28 44
1657.37 49
1657.46 53
1657.56 57
1657.65 61
1657.74 64
1657.84 67
1657.93 69
1658.02 72
1658.12 73
1658.21 73
1658.30 73
1658.40 71
1658.49 69
1658.58 67
1658.68 64
1658.77 61
1658.86 57
1658.96 54
1659.05 50
1659.14 47
1659.24 45
1659.33 44
1659.42 45
1659.52 46
1659.61 48
1659.70 49
1659.80 50
1659.89 51
1659.98 52
1660.08 53
1660.17 56
1660.26 59
1660.36 64
1660.45 68
1660.54 73
1660.64 76
1660.73 77
1660.83 76
1660.92 73
1661.01 68
1661.11 62
1661.20 55
1661.29 49
1661.39 44
1661.48 41
1661.57 40
1661.67 41
1661.76 43
1661.85 44
1661.95 45
1662.04 44
1662.13 40
1662.23 36
1662.32 32
1662.41 28
1662.51 27
1662.60 28
1662.69 31
1662.79 35
1662.88 39
1662.97 42
1663.07 43
1663.16 44
1663.25 46
1663.35 50
1663.44 55
1663.53 62
1663.63 70
1663.72 78
1663.81 84
1663.91 88
1664.00 90
1664.10 90
1664.19 89
1664.28 86
1664.38 84
1664.47 83
1664.56 81
1664.66 80
1664.75 78
1664.84 75
1664.94 71
1665.03 66
1665.12 61
1665.22 56
1665.31 51
1665.40 47
1665.50 44
1665.59 40
1665.69 37
1665.78 33
1665.87 29
1665.97 25
1666.06 22
1666.15 19
1666.25 17
1666.34 15
1666.43 13
1666.53 11
1666.62 9
1666.71 6
1666.81 4
1666.90 1
1666.99 0
1667.09 0
1667.18 0
1667.28 0
1667.37 0
1667.46 0
1667.56 0
1667.65 0
1667.74 0
1667.84 1
1667.93 1
1668.02 1
1668.12 1
1668.21 1
1668.30 1
1668.40 3
1668.49 7
1668.59 14
1668.68 22
1668.77 31
1668.87 41
1668.96 50
1669.05 56
1669.15 60
1669.24 60
1669.33 57
1669.43 52
1669.52 44
1669.62 35
1669.71 26
1669.80 18
1669.90 12
1669.99 10
1670.08 10
1670.18 13
1670.27 17
1670.36 21
1670.46 26
1670.55 30
1670.65 33
1670.74 36
1670.83 39
1670.93 41
1671.02 44
1671.11 47
1671.21 50
1671.30 52
1671.40 53
1671.49 55
1671.58 58
1671.68 61
1671.77 64
1671.86 68
1671.96 72
1672.05 75
1672.14 78
1672.24 81
1672.33 83
1672.43 84
1672.52 84
1672.61 83
1672.71 80
1672.80 75
1672.89 70
1672.99 64
1673.08 60
1673.18 58
1673.27 59
1673.36 63
1673.46 71
1673.55 80
1673.64 91
1673.74 101
1673.83 109
1673.93 114
1674.02 118
1674.11 118
1674.21 117
1674.30 114
1674.39 110
1674.49 106
1674.58 101
1674.68 96
1674.77 92
1674.86 89
1674.96 87
1675.05 85
1675.15 82
1675.24 79
1675.33 74
1675.43 68
1675.52 61
1675.61 54
1675.71 49
1675.80 46
1675.90 45
1675.99 48
1676.08 53
1676.18 60
1676.27 67
1676.36 74
1676.46 80
1676.55 84
1676.65 87
1676.74 89
1676.83 90
1676.93 88
1677.02 84
1677.12 79
1677.21 71
1677.30 61
1677.40 51
1677.49 40
1677.58 32
1677.68 25
1677.77 21
1677.87 19
1677.96 19
1678.05 19
1678.15 20
1678.24 20
1678.34 19
1678.43 16
1678.52 13
1678.62 10
1678.71 6
1678.81 3
1678.90 0
1678.99 0
1679.09 0
1679.18 0
1679.27 0
1679.37 2
1679.46 5
1679.56 8
1679.65 10
1679.74 12
1679.84 14
1679.93 16
1680.03 18
1680.12 20
1680.21 23
1680.31 25
1680.40 27
1680.50 30
1680.59 32
1680.68 33
1680.78 33
1680.87 31
1680.97 28
1681.06 25
1681.15 22
1681.25 20
1681.34 20
1681.44 23
1681.53 29
1681.62 35
1681.72 41
1681.81 45
1681.91 47
1682.00 45
1682.09 42
1682.19 37
1682.28 33
1682.38 31
1682.47 30
1682.56 33
1682.66 37
1682.75 42
1682.85 47
1682.94 50
1683.03 51
1683.13 50
1683.22 47
1683.32 41
1683.41 35
1683.50 28
1683.60 22
1683.69 18
1683.79 15
1683.88 14
1683.97 15
1684.07 17
1684.16 19
1684.26 21
1684.35 24
1684.44 27
1684.54 31
1684.63 38
1684.73 46
1684.82 57
1684.91 69
1685.01 82
1685.10 94
1685.20 103
1685.29 110
1685.38 113
1685.48 113
1685.57 110
1685.67 105
1685.76 99
1685.85 94
1685.95 89
1686.04 86
1686.14 83
1686.23 80
1686.33 78
1686.42 75
1686.51 71
1686.61 68
1686.70 65
1686.80 64
1686.89 64
1686.98 65
1687.08 67
1687.17 69
1687.27 71
1687.36 73
1687.45 75
1687.55 76
1687.64 78
1687.74 79
1687.83 80
1687.93 79
1688.02 78
1688.11 76
1688.21 73
1688.30 69
1688.40 66
1688.49 64
1688.58 61
1688.68 59
1688.77 57
1688.87 56
1688.96 54
1689.06 53
1689.15 54
1689.24 56
1689.34 60
1689.43 65
1689.53 71
1689.62 77
1689.72 81
1689.81 84
1689.90 84
1690.00 81
1690.09 77
1690.19 71
1690.28 64
1690.37 59
1690.47 55
1690.56 53
1690.66 54
1690.75 58
1690.85 64
1690.94 70
1691.03 76
1691.13 81
1691.22 84
1691.32 86
1691.41 87
1691.51 88
1691.60 88
1691.69 89
1691.79 89
1691.88 88
1691.98 87
1692.07 85
1692.17 83
1692.26 80
1692.35 77
1692.45 75
1692.54 74
1692.64 74
1692.73 75
1692.83 77
1692.92 80
1693.01 83
1693.11 85
1693.20 87
1693.30 87
1693.39 86
1693.49 83
1693.58 79
1693.67 74
1693.77 68
1693.86 62
1693.96 55
1694.05 49
1694.15 43
1694.24 38
1694.33 34
1694.43 31
1694.52 29
1694.62 28
1694.71 29
1694.81 32
1694.90 36
1694.99 41
1695.09 45
1695.18 49
1695.28 51
1695.37 52
1695.47 51
1695.56 49
1695.66 47
1695.75 46
1695.84 45
1695.94 44
1696.03 43
1696.13 41
1696.22 37
1696.32 33
1696.41 29
1696.50 25
1696.60 24
1696.69 26
1696.79 30
1696.88 37
1696.98 45
1697.07 53
1697.17 60
1697.26 65
1697.35 65
1697.45 62
1697.54 56
1697.64 47
1697.73 37
1697.83 28
1697.92 19
1698.02 12
1698.11 5
1698.20 0
1698.30 0
1698.39 0
1698.49 0
1698.58 0
1698.68 0
1698.77 0
1698.87 0
1698.96 0
1699.05 7
1699.15 15
1699.24 25
1699.34 35
1699.43 44
1699.53 53
1699.62 60
1699.72 67
1699.81 72
1699.90 75
1700.00 77
1700.09 77
1700.19 75
1700.28 72
1700.38 68
1700.47 62
1700.57 56
1700.66 49
1700.75 42
1700.85 35
1700.94 27
1701.04 20
1701.13 14
1701.23 9
1701.32 5
1701.42 3
1701.51 2
1701.61 3
1701.70 3
1701.79 5
1701.89 8
1701.98 11
1702.08 17
1702.17 23
1702.27 30
1702.36 36
1702.46 42
1702.55 46
1702.65 49
1702.74 50
1702.83 50
1702.93 50
1703.02 49
1703.12 50
1703.21 51
1703.31 54
1703.40 58
1703.50 63
1703.59 69
1703.69 74
1703.78 77
1703.88 80
1703.97 81
1704.06 80
1704.16 79
1704.25 78
1704.35 76
1704.44 74
1704.54 71
1704.63 68
1704.73 65
1704.82 62
1704.92 60
1705.01 59
1705.11 59
1705.20 60
1705.29 62
1705.39 62
1705.48 62
1705.58 60
1705.67 58
1705.77 56
1705.86 54
1705.96 52
1706.05 51
1706.15 51
1706.24 50
1706.34 48
1706.43 45
1706.52 43
1706.62 42
1706.71 42
1706.81 43
1706.90 47
1707.00 51
1707.09 55
1707.19 58
1707.28 59
1707.38 57
1707.47 53
1707.57 48
1707.66 42
1707.76 35
1707.85 28
1707.95 21
1708.04 15
1708.13 10
1708.23 6
1708.32 5
1708.42 7
1708.51 10
1708.61 14
1708.70 19
1708.80 21
1708.89 21
1708.99 19
1709.08 15
1709.18 10
1709.27 6
1709.37 5
1709.46 7
1709.56 12
1709.65 20
1709.75 28
1709.84 35
1709.93 41
1710.03 43
1710.12 42
1710.22 39
1710.31 34
1710.41 29
1710.50 23
1710.60 18
1710.69 15
1710.79 13
1710.88 12
1710.98 13
1711.07 15
1711.17 18
1711.26 22
1711.36 27
1711.45 31
1711.55 36
1711.64 40
1711.74 44
1711.83 47
1711.93 50
1712.02 54
1712.12 59
1712.21 65
1712.30 72
1712.40 79
1712.49 84
1712.59 88
1712.68 89
1712.78 86
1712.87 79
1712.97 69
1713.06 58
1713.16 45
1713.25 33
1713.35 24
1713.44 19
1713.54 17
1713.63 19
1713.73 22
1713.82 27
1713.92 31
1714.01 34
1714.11 36
1714.20 37
1714.30 37
1714.39 38
1714.49 38
1714.58 38
1714.68 36
1714.77 34
1714.87 31
1714.96 29
1715.06 27
1715.15 27
1715.25 28
1715.34 30
1715.44 32
1715.53 33
1715.63 32
1715.72 30
1715.82 27
1715.91 23
1716.01 20
1716.10 17
1716.20 17
1716.29 18
1716.39 20
1716.48 23
1716.57 25
1716.67 27
1716.76 28
1716.86 28
1716.95 28
1717.05 27
1717.14 27
1717.24 28
1717.33 29
1717.43 30
1717.52 31
1717.62 31
1717.71 31
1717.81 30
1717.90 30
1718.00 31
1718.09 32
1718.19 35
1718.28 38
1718.38 41
1718.47 44
1718.57 45
1718.66 46
1718.76 46
1718.85 47
1718.95 49
1719.04 51
1719.14 54
1719.23 57
1719.33 59
1719.42 59
1719.52 58
1719.61 57
1719.71 56
1719.80 55
1719.90 55
1719.99 56
1720.09 58
1720.18 59
1720.28 59
1720.38 58
1720.47 56
1720.57 52
1720.66 47
1720.76 41
1720.85 34
1720.95 27
1721.04 20
1721.14 14
1721.23 10
1721.33 7
1721.42 6
1721.52 6
1721.61 7
1721.71 9
1721.80 11
1721.90 14
1721.99 17
1722.09 19
1722.18 21
1722.28 21
1722.37 19
1722.47 16
1722.56 11
1722.66 6
1722.75 0
1722.85 0
1722.94 0
1723.04 0
1723.13 0
1723.23 0
1723.32 5
1723.42 11
1723.51 18
1723.61 24
1723.70 28
1723.80 30
1723.89 31
1723.99 30
1724.08 27
1724.18 23
1724.27 19
1724.37 16
1724.46 13
1724.56 12
1724.66 10
1724.75 9
1724.85 9
1724.94 8
1725.04 7
1725.13 6
1725.23 6
1725.32 7
1725.42 8
1725.51 9
1725.61 10
1725.70 10
1725.80 11
1725.89 11
1725.99 10
1726.08 9
1726.18 9
1726.27 9
1726.37 10
1726.46 12
1726.56 16
1726.65 22
1726.75 29
1726.84 38
1726.94 48
1727.04 56
1727.13 64
1727.23 69
1727.32 72
1727.42 72
1727.51 71
1727.61 69
1727.70 68
1727.80 67
1727.89 67
1727.99 70
1728.08 73
1728.18 78
1728.27 83
1728.37 88
1728.46 93
1728.56 97
1728.65 99
1728.75 98
1728.85 95
1728.94 91
1729.04 84
1729.13 77
1729.23 68
1729.32 59
1729.42 50
1729.51 40
1729.61 30
1729.70 21
1729.80 13
1729.89 7
1729.99 5
1730.08 5
1730.18 9
1730.27 16
1730.37 24
1730.47 31
1730.56 37
1730.66 40
1730.75 40
1730.85 38
1730.94 33
1731.04 27
1731.13 20
1731.23 12
1731.32 5
1731.42 0
1731.51 0
1731.61 0
1731.71 0
1731.80 0
1731.90 1
1731.99 5
1732.09 7
1732.18 7
1732.28 6
1732.37 2
1732.47 0
1732.56 0
1732.66 0
1732.75 0
1732.85 2
1732.95 7
1733.04 12
1733.14 15
1733.23 18
1733.33 19
1733.42 19
1733.52 18
1733.61 18
1733.71 18
1733.80 19
1733.90 21
1733.99 24
1734.09 27
1734.19 30
1734.28 33
1734.38 36
1734.47 38
1734.57 41
1734.66 44
1734.76 48
1734.85 53
1734.95 57
1735.04 61
1735.14 64
1735.24 64
1735.33 63
1735.43 61
1735.52 59
1735.62 59
1735.71 59
1735.81 62
1735.90 67
1736.00 72
1736.09 77
1736.19 81
1736.29 84
1736.38 84
1736.48 84
1736.57 81
1736.67 77
1736.76 71
1736.86 63
1736.95 54
1737.05 42
1737.15 30
1737.24 18
1737.34 7
1737.43 0
1737.53 0
1737.62 0
1737.72 0
1737.81 0
1737.91 0
1738.01 4
1738.10 9
1738.20 13
1738.29 16
1738.39 19
1738.48 23
1738.58 28
1738.67 34
1738.77 41
1738.87 48
1738.96 52
1739.06 54
1739.15 53
1739.25 48
1739.34 43
1739.44 37
1739.53 33
1739.63 31
1739.73 32
1739.82 34
1739.92 37
1740.01 39
1740.11 41
1740.20 40
1740.30 39
1740.39 37
1740.49 34
1740.59 31
1740.68 28
1740.78 25
1740.87 23
1740.97 21
1741.06 20
1741.16 21
1741.26 24
1741.35 28
1741.45 33
1741.54 38
1741.64 42
1741.73 43
1741.83 42
1741.92 40
1742.02 36
1742.12 32
1742.21 30
1742.31 31
1742.40 34
1742.50 40
1742.59 48
1742.69 55
1742.79 62
1742.88 68
1742.98 71
1743.07 74
1743.17 76
1743.26 77
1743.36 80
1743.46 82
1743.55 84
1743.65 85
1743.74 84
1743.84 81
1743.93 77
1744.03 73
1744.13 69
1744.22 66
1744.32 65
1744.41 65
1744.51 66
1744.60 66
1744.70 65
1744.80 63
1744.89 59
1744.99 54
1745.08 50
1745.18 46
1745.27 43
1745.37 41
1745.47 40
1745.56 41
1745.66 42
1745.75 45
1745.85 49
1745.94 53
1746.04 58
1746.14 63
1746.23 68
1746.33 72
1746.42 76
1746.52 78
1746.61 79
1746.71 80
1746.81 79
1746.90 78
1747.00 77
1747.09 77
1747.19 79
1747.29 83
1747.38 90
1747.48 101
1747.57 116
1747.67 134
1747.76 156
1747.86 181
1747.96 210
1748.05 242
1748.15 277
1748.24 313
1748.34 348
1748.43 382
1748.53 412
1748.63 435
1748.72 453
1748.82 464
1748.91 470
1749.01 471
1749.11 469
1749.20 467
1749.30 466
1749.39 465
1749.49 465
1749.58 465
1749.68 464
1749.78 460
1749.87 454
1749.97 446
1750.06 434
1750.16 421
1750.26 407
1750.35 391
1750.45 375
1750.54 359
1750.64 342
1750.74 327
1750.83 311
1750.93 296
1751.02 283
1751.12 270
1751.21 259
1751.31 249
1751.41 240
1751.50 233
1751.60 227
1751.69 222
1751.79 217
1751.89 212
1751.98 207
1752.08 201
1752.17 192
1752.27 182
1752.37 169
1752.46 154
1752.56 139
1752.65 124
1752.75 112
1752.85 104
1752.94 100
1753.04 102
1753.13 107
1753.23 115
1753.33 123
1753.42 129
1753.52 132
1753.61 132
1753.71 128
1753.81 121
1753.90 112
1754.00 102
1754.09 92
1754.19 84
1754.29 78
1754.38 75
1754.48 74
1754.57 74
1754.67 76
1754.77 77
1754.86 77
1754.96 76
1755.05 72
1755.15 66
1755.25 59
1755.34 50
1755.44 41
1755.53 32
1755.63 25
1755.73 19
1755.82 14
1755.92 10
1756.01 8
1756.11 6
1756.21 5
1756.30 4
1756.40 3
1756.49 3
1756.59 2
1756.69 1
1756.78 0
1756.88 0
1756.97 0
1757.07 0
1757.17 0
1757.26 0
1757.36 0
1757.45 0
1757.55 3
1757.65 5
1757.74 7
1757.84 9
1757.93 12
1758.03 16
1758.13 22
1758.22 28
1758.32 36
1758.42 43
1758.51 50
1758.61 56
1758.70 60
1758.80 63
1758.90 65
1758.99 67
1759.09 70
1759.18 73
1759.28 77
1759.38 81
1759.47 84
1759.57 86
1759.66 86
1759.76 83
1759.86 79
1759.95 72
1760.05 63
1760.15 54
1760.24 43
1760.34 33
1760.43 24
1760.53 16
1760.63 9
1760.72 3
1760.82 0
1760.91 0
1761.01 0
1761.11 0
1761.20 0
1761.30 0
1761.40 0
1761.49 0
1761.59 2
1761.68 3
1761.78 5
1761.88 6
1761.97 8
1762.07 11
1762.17 14
1762.26 18
1762.36 21
1762.45 25
1762.55 28
1762.65 31
1762.74 32
1762.84 32
1762.93 31
1763.03 30
1763.13 28
1763.22 26
1763.32 25
1763.42 26
1763.51 28
1763.61 31
1763.70 35
1763.80 38
1763.90 41
1763.99 42
1764.09 40
1764.19 38
1764.28 35
1764.38 34
1764.47 35
1764.57 38
1764.67 45
1764.76 53
1764.86 61
1764.96 67
1765.05 69
1765.15 68
1765.24 63
1765.34 56
1765.44 50
1765.53 45
1765.63 43
1765.73 44
1765.82 48
1765.92 54
1766.02 60
1766.11 65
1766.21 69
1766.30 73
1766.40 76
1766.50 78
1766.59 80
1766.69 83
1766.79 86
1766.88 88
1766.98 90
1767.07 91
1767.17 91
1767.27 89
1767.36 87
1767.46 84
1767.56 82
1767.65 79
1767.75 77
1767.85 76
1767.94 74
1768.04 71
1768.13 68
1768.23 62
1768.33 55
1768.42 47
1768.52 38
1768.62 29
1768.71 21
1768.81 16
1768.91 13
1769.00 13
1769.10 15
1769.20 19
1769.29 24
1769.39 28
1769.48 31
1769.58 33
1769.68 34
1769.77 34
1769.87 33
1769.97 31
1770.06 29
1770.16 26
1770.26 22
1770.35 19
1770.45 15
1770.54 12
1770.64 9
1770.74 7
1770.83 7
1770.93 8
1771.03 10
1771.12 13
1771.22 17
1771.32 22
1771.41 27
1771.51 31
1771.61 33
1771.70 33
1771.80 32
1771.90 28
1771.99 23
1772.09 18
1772.18 12
1772.28 7
1772.38 3
1772.47 1
1772.57 1
1772.67 3
1772.76 7
1772.86 11
1772.96 16
1773.05 20
1773.15 23
1773.25 23
1773.34 22
1773.44 18
1773.54 14
1773.63 9
1773.73 6
1773.83 4
1773.92 4
1774.02 4
1774.11 3
1774.21 2
1774.31 0
1774.40 0
1774.50 0
1774.60 0
1774.69 0
1774.79 0
1774.89 0
1774.98 7
1775.08 14
1775.18 21
1775.27 26
1775.37 30
1775.47 32
1775.56 32
1775.66 31
1775.76 28
1775.85 25
1775.95 20
1776.05 15
1776.14 11
1776.24 8
1776.34 7
1776.43 9
1776.53 13
1776.63 18
1776.72 25
1776.82 31
1776.92 35
1777.01 38
1777.11 38
1777.20 36
1777.30 33
1777.40 30
1777.49 28
1777.59 28
1777.69 29
1777.78 32
1777.88 36
1777.98 40
1778.07 43
1778.17 46
1778.27 46
1778.36 45
1778.46 42
1778.56 38
1778.65 34
1778.75 30
1778.85 27
1778.94 27
1779.04 28
1779.14 30
1779.23 33
1779.33 36
1779.43 37
1779.52 36
1779.62 34
1779.72 29
1779.81 23
1779.91 17
1780.01 11
1780.10 7
1780.20 4
1780.30 4
1780.39 4
1780.49 6
1780.59 7
1780.68 9
1780.78 10
1780.88 11
1780.97 11
1781.07 12
1781.17 13
1781.26 14
1781.36 17
1781.46 21
1781.56 26
1781.65 30
1781.75 34
1781.85 37
1781.94 38
1782.04 37
1782.14 35
1782.23 34
1782.33 32
1782.43 32
1782.52 33
1782.62 34
1782.72 36
1782.81 38
1782.91 39
1783.01 39
1783.10 40
1783.20 40
1783.30 40
1783.39 40
1783.49 41
1783.59 41
1783.68 41
1783.78 40
1783.88 39
1783.97 38
1784.07 38
1784.17 39
1784.26 40
1784.36 43
1784.46 46
1784.56 49
1784.65 52
1784.75 55
1784.85 57
1784.94 59
1785.04 60
1785.14 60
1785.23 59
1785.33 58
1785.43 56
1785.52 55
1785.62 54
1785.72 55
1785.81 55
1785.91 56
1786.01 56
1786.10 55
1786.20 54
1786.30 51
1786.40 47
1786.49 44
1786.59 42
1786.69 40
1786.78 40
1786.88 42
1786.98 43
1787.07 45
1787.17 46
1787.27 46
1787.36 46
1787.46 45
1787.56 45
1787.65 46
1787.75 49
1787.85 54
1787.95 61
1788.04 70
1788.14 80
1788.24 91
1788.33 101
1788.43 111
1788.53 118
1788.62 122
1788.72 124
1788.82 122
1788.91 118
1789.01 112
1789.11 105
1789.21 97
1789.30 89
1789.40 82
1789.50 75
1789.59 69
1789.69 65
1789.79 61
1789.88 59
1789.98 57
1790.08 57
1790.17 58
1790.27 60
1790.37 64
1790.47 67
1790.56 72
1790.66 77
1790.76 84
1790.85 91
1790.95 99
1791.05 106
1791.14 111
1791.24 114
1791.34 113
1791.44 109
1791.53 102
1791.63 93
1791.73 84
1791.82 75
1791.92 67
1792.02 60
1792.11 54
1792.21 49
1792.31 45
1792.41 43
1792.50 41
1792.60 41
1792.70 41
1792.79 41
1792.89 41
1792.99 39
1793.08 37
1793.18 35
1793.28 33
1793.38 32
1793.47 34
1793.57 37
1793.67 42
1793.76 47
1793.86 53
1793.96 58
1794.06 61
1794.15 61
1794.25 60
1794.35 57
1794.44 54
1794.54 53
1794.64 53
1794.74 56
1794.83 61
1794.93 67
1795.03 73
1795.12 79
1795.22 82
1795.32 83
1795.41 82
1795.51 78
1795.61 73
1795.71 68
1795.80 62
1795.90 58
1796.00 55
1796.09 54
1796.19 55
1796.29 57
1796.39 60
1796.48 63
1796.58 63
1796.68 61
1796.77 57
1796.87 51
1796.97 45
1797.07 40
1797.16 37
1797.26 37
1797.36 40
1797.45 46
1797.55 52
1797.65 57
1797.75 60
1797.84 61
1797.94 59
1798.04 55
1798.13 50
1798.23 45
1798.33 41
1798.43 38
1798.52 37
1798.62 36
1798.72 36
1798.82 36
1798.91 36
1799.01 34
1799.11 34
1799.20 33
1799.30 34
1799.40 36
1799.50 41
1799.59 47
1799.69 53
1799.79 60
1799.88 65
1799.98 69
1800.08 71
1800.18 71
1800.27 70
1800.37 68
1800.47 66
1800.57 63
1800.66 60
1800.76 55
1800.86 50
1800.95 44
1801.05 38
1801.15 33
1801.25 30
1801.34 29
1801.44 29
1801.54 30
1801.64 32
1801.73 32
1801.83 32
1801.93 30
1802.02 26
1802.12 22
1802.22 16
1802.32 11
1802.41 7
1802.51 5
1802.61 4
1802.71 5
1802.80 8
1802.90 13
1803.00 19
1803.09 26
1803.19 34
1803.29 43
1803.39 53
1803.48 65
1803.58 77
1803.68 91
1803.78 104
1803.87 116
1803.97 125
1804.07 131
1804.17 134
1804.26 133
1804.36 131
1804.46 126
1804.55 123
1804.65 120
1804.75 121
1804.85 124
1804.94 131
1805.04 141
1805.14 152
1805.24 165
1805.33 177
1805.43 189
1805.53 200
1805.63 209
1805.72 217
1805.82 225
1805.92 232
1806.02 240
1806.11 248
1806.21 257
1806.31 267
1806.40 278
1806.50 288
1806.60 296
1806.70 302
1806.79 306
1806.89 306
1806.99 303
1807.09 299
1807.18 294
1807.28 290
1807.38 285
1807.48 280
1807.57 275
1807.67 268
1807.77 258
1807.87 247
1807.96 235
1808.06 222
1808.16 210
1808.26 201
1808.35 193
1808.45 187
1808.55 184
1808.65 181
1808.74 177
1808.84 172
1808.94 166
1809.04 157
1809.13 146
1809.23 133
1809.33 119
1809.43 104
1809.52 89
1809.62 77
1809.72 66
1809.82 59
1809.91 54
1810.01 52
1810.11 52
1810.21 51
1810.30 50
1810.40 47
1810.50 43
1810.60 37
1810.69 32
1810.79 27
1810.89 25
1810.99 25
1811.08 27
1811.18 32
1811.28 39
1811.38 47
1811.47 54
1811.57 60
1811.67 63
1811.77 63
1811.86 60
1811.96 56
1812.06 52
1812.16 48
1812.25 47
1812.35 49
1812.45 51
1812.55 55
1812.64 57
1812.74 58
1812.84 56
1812.94 52
1813.03 46
1813.13 40
1813.23 34
1813.33 28
1813.42 23
1813.52 18
1813.62 15
1813.72 11
1813.82 7
1813.91 3
1814.01 0
1814.11 0
1814.21 0
1814.30 0
1814.40 0
1814.50 0
1814.60 0
1814.69 0
1814.79 3
1814.89 6
1814.99 8
1815.08 9
1815.18 9
1815.28 8
1815.38 8
1815.47 8
1815.57 9
1815.67 11
1815.77 15
1815.87 20
1815.96 26
1816.06 33
1816.16 41
1816.26 49
1816.35 54
1816.45 56
1816.55 55
1816.65 50
1816.74 42
1816.84 33
1816.94 24
1817.04 18
1817.14 14
1817.23 14
1817.33 17
1817.43 22
1817.53 30
1817.62 38
1817.72 47
1817.82 56
1817.92 65
1818.01 73
1818.11 81
1818.21 88
1818.31 94
1818.41 98
1818.50 102
1818.60 104
1818.70 105
1818.80 104
1818.89 103
1818.99 100
1819.09 95
1819.19 90
1819.29 83
1819.38 75
1819.48 68
1819.58 61
1819.68 56
1819.77 52
1819.87 50
1819.97 49
1820.07 49
1820.16 50
1820.26 52
1820.36 53
1820.46 55
1820.56 58
1820.65 61
1820.75 65
1820.85 69
1820.95 74
1821.05 78
1821.14 83
1821.24 87
1821.34 91
1821.44 95
1821.53 98
1821.63 100
1821.73 101
1821.83 100
1821.93 97
1822.02 92
1822.12 85
1822.22 78
1822.32 70
1822.41 63
1822.51 58
1822.61 54
1822.71 51
1822.81 49
1822.90 48
1823.00 48
1823.10 49
1823.20 52
1823.30 58
1823.39 65
1823.49 73
1823.59 81
1823.69 88
1823.78 93
1823.88 95
1823.98 95
1824.08 92
1824.18 88
1824.27 83
1824.37 78
1824.47 73
1824.57 71
1824.67 70
1824.76 70
1824.86 71
1824.96 74
1825.06 77
1825.15 80
1825.25 82
1825.35 85
1825.45 87
1825.55 89
1825.64 91
1825.74 90
1825.84 88
1825.94 82
1826.04 74
1826.13 63
1826.23 50
1826.33 37
1826.43 27
1826.53 19
1826.62 16
1826.72 16
1826.82 19
1826.92 25
1827.02 31
1827.11 36
1827.21 38
1827.31 39
1827.41 37
1827.51 33
1827.60 28
1827.70 23
1827.80 20
1827.90 19
1828.00 19
1828.09 21
1828.19 24
1828.29 26
1828.39 28
1828.49 28
1828.58 28
1828.68 27
1828.78 27
1828.88 28
1828.98 31
1829.07 35
1829.17 40
1829.27 43
1829.37 44
1829.47 43
1829.56 41
1829.66 37
1829.76 34
1829.86 32
1829.96 33
1830.05 37
1830.15 44
1830.25 54
1830.35 66
1830.45 78
1830.54 90
1830.64 101
1830.74 109
1830.84 115
1830.94 117
1831.03 115
1831.13 111
1831.23 105
1831.33 98
1831.43 90
1831.52 84
1831.62 78
1831.72 73
1831.82 66
1831.92 59
1832.01 51
1832.11 43
1832.21 35
1832.31 30
1832.41 27
1832.51 27
1832.60 29
1832.70 31
1832.80 32
1832.90 32
1833.00 30
1833.09 27
1833.19 23
1833.29 18
1833.39 12
1833.49 7
1833.58 1
1833.68 0
1833.78 0
1833.88 0
1833.98 0
1834.08 0
1834.17 0
1834.27 0
1834.37 1
1834.47 6
1834.57 11
1834.66 15
1834.76 19
1834.86 23
1834.96 27
1835.06 31
1835.16 34
1835.25 38
1835.35 41
1835.45 42
1835.55 42
1835.65 41
1835.74 40
1835.84 38
1835.94 37
1836.04 37
1836.14 39
1836.24 43
1836.33 47
1836.43 51
1836.53 55
1836.63 57
1836.73 58
1836.82 57
1836.92 54
1837.02 49
1837.12 44
1837.22 39
1837.32 33
1837.41 28
1837.51 24
1837.61 22
1837.71 20
1837.81 19
1837.91 19
1838.00 21
1838.10 23
1838.20 26
1838.30 30
1838.40 35
1838.49 39
1838.59 43
1838.69 45
1838.79 47
1838.89 48
1838.99 49
1839.08 50
1839.18 52
1839.28 55
1839.38 59
1839.48 62
1839.58 66
1839.67 70
1839.77 73
1839.87 75
1839.97 78
1840.07 79
1840.17 81
1840.26 81
1840.36 80
1840.46 77
1840.56 72
1840.66 66
1840.76 58
1840.85 51
1840.95 44
1841.05 40
1841.15 37
1841.25 36
1841.35 36
1841.44 36
1841.54 37
1841.64 37
1841.74 36
1841.84 35
1841.94 34
1842.03 32
1842.13 30
1842.23 26
1842.33 23
1842.43 20
1842.53 17
1842.62 15
1842.72 16
1842.82 19
1842.92 23
1843.02 30
1843.12 37
1843.21 44
1843.31 52
1843.41 58
1843.51 64
1843.61 68
1843.71 71
1843.81 72
1843.90 72
1844.00 71
1844.10 70
1844.20 68
1844.30 68
1844.40 68
1844.49 69
1844.59 71
1844.69 72
1844.79 71
1844.89 67
1844.99 60
1845.08 51
1845.18 41
1845.28 31
1845.38 24
1845.48 21
1845.58 21
1845.68 25
1845.77 32
1845.87 38
1845.97 44
1846.07 47
1846.17 47
1846.27 45
1846.36 41
1846.46 37
1846.56 34
1846.66 31
1846.76 29
1846.86 27
1846.96 25
1847.05 22
1847.15 19
1847.25 15
1847.35 11
1847.45 8
1847.55 4
1847.65 2
1847.74 0
1847.84 0
1847.94 0
1848.04 0
1848.14 0
1848.24 0
1848.33 0
1848.43 0
1848.53 0
1848.63 0
1848.73 0
1848.83 0
1848.93 1
1849.02 1
1849.12 2
1849.22 3
1849.32 5
1849.42 8
1849.52 11
1849.62 14
1849.71 16
1849.81 19
1849.91 21
1850.01 24
1850.11 27
1850.21 30
1850.31 34
1850.40 36
1850.50 38
1850.60 39
1850.70 39
1850.80 40
1850.90 41
1851.00 43
1851.09 47
1851.19 51
1851.29 54
1851.39 56
1851.49 57
1851.59 55
1851.69 53
1851.78 50
1851.88 48
1851.98 46
1852.08 46
1852.18 48
1852.28 52
1852.38 57
1852.48 64
1852.57 71
1852.67 78
1852.77 84
1852.87 89
1852.97 92
1853.07 92
1853.17 91
1853.26 88
1853.36 83
1853.46 79
1853.56 74
1853.66 70
1853.76 65
1853.86 62
1853.96 59
1854.05 56
1854.15 54
1854.25 52
1854.35 50
1854.45 47
1854.55 44
1854.65 41
1854.74 37
1854.84 34
1854.94 31
1855.04 30
1855.14 31
1855.24 33
1855.34 37
1855.44 41
1855.53 46
1855.63 52
1855.73 57
1855.83 62
1855.93 67
1856.03 72
1856.13 77
1856.23 81
1856.32 84
1856.42 84
1856.52 83
1856.62 79
1856.72 74
1856.82 67
1856.92 60
1857.02 52
1857.11 45
1857.21 40
1857.31 36
1857.41 34
1857.51 33
1857.61 33
1857.71 35
1857.81 36
1857.90 38
1858.00 40
1858.10 41
1858.20 42
1858.30 43
1858.40 43
1858.50 43
1858.60 44
1858.69 44
1858.79 44
1858.89 45
1858.99 46
1859.09 48
1859.19 50
1859.29 53
1859.39 57
1859.49 62
1859.58 68
1859.68 74
1859.78 79
1859.88 82
1859.98 82
1860.08 79
1860.18 73
1860.28 64
1860.37 55
1860.47 47
1860.57 40
1860.67 35
1860.77 33
1860.87 31
1860.97 31
1861.07 30
1861.17 28
1861.26 26
1861.36 22
1861.46 18
1861.56 15
1861.66 12
1861.76 10
1861.86 9
1861.96 7
1862.06 6
1862.15 5
1862.25 4
1862.35 4
1862.45 5
1862.55 8
1862.65 12
1862.75 18
1862.85 25
1862.95 32
1863.04 39
1863.14 45
1863.24 50
1863.34 52
1863.44 54
1863.54 55
1863.64 56
1863.74 58
1863.84 62
1863.94 67
1864.03 74
1864.13 81
1864.23 88
1864.33 93
1864.43 95
1864.53 95
1864.63 92
1864.73 87
1864.83 82
1864.92 76
1865.02 71
1865.12 66
1865.22 63
1865.32 62
1865.42 61
1865.52 61
1865.62 62
1865.72 62
1865.82 63
1865.91 63
1866.01 64
1866.11 65
1866.21 67
1866.31 69
1866.41 72
1866.51 75
1866.61 77
1866.71 77
1866.81 75
1866.90 72
1867.00 68
1867.10 64
1867.20 60
1867.30 57
1867.40 55
1867.50 54
1867.60 51
1867.70 48
1867.80 44
1867.90 38
1867.99 33
1868.09 28
1868.19 24
1868.29 23
1868.39 23
1868.49 25
1868.59 28
1868.69 31
1868.79 35
1868.89 38
1868.98 42
1869.08 47
1869.18 53
1869.28 59
1869.38 66
1869.48 72
1869.58 77
1869.68 80
1869.78 81
1869.88 80
1869.98 77
1870.07 74
1870.17 71
1870.27 67
1870.37 63
1870.47 59
1870.57 56
1870.67 52
1870.77 50
1870.87 49
1870.97 50
1871.07 53
1871.17 58
1871.26 63
1871.36 68
1871.46 72
1871.56 75
1871.66 76
1871.76 75
1871.86 73
1871.96 69
1872.06 64
1872.16 58
1872.26 51
1872.36 44
1872.45 38
1872.55 32
1872.65 29
1872.75 29
1872.85 32
1872.95 36
1873.05 42
1873.15 48
1873.25 52
1873.35 53
1873.45 51
1873.55 46
1873.64 38
1873.74 29
1873.84 20
1873.94 12
1874.04 6
1874.14 3
1874.24 2
1874.34 3
1874.44 5
1874.54 8
1874.64 10
1874.74 13
1874.84 16
1874.93 20
1875.03 26
1875.13 32
1875.23 40
1875.33 49
1875.43 57
1875.53 62
1875.63 66
1875.73 66
1875.83 64
1875.93 60
1876.03 55
1876.13 51
1876.22 48
1876.32 46
1876.42 46
1876.52 46
1876.62 45
1876.72 44
1876.82 43
1876.92 41
1877.02 40
1877.12 40
1877.22 42
1877.32 45
1877.42 51
1877.52 57
1877.61 63
1877.71 67
1877.81 69
1877.91 69
1878.01 66
1878.11 63
1878.21 59
1878.31 55
1878.41 53
1878.51 51
1878.61 48
1878.71 45
1878.81 41
1878.91 36
1879.01 31
1879.10 25
1879.20 19
1879.30 14
1879.40 9
1879.50 5
1879.60 2
1879.70 0
1879.80 0
1879.90 0
1880.00 0
1880.10 0
1880.20 0
1880.30 0
1880.40 0
1880.50 0
1880.60 0
1880.69 2
1880.79 5
1880.89 9
1880.99 14
1881.09 19
1881.19 25
1881.29 29
1881.39 33
1881.49 37
1881.59 39
1881.69 40
1881.79 42
1881.89 42
1881.99 43
1882.09 43
1882.19 43
1882.29 44
1882.38 46
1882.48 50
1882.58 54
1882.68 58
1882.78 62
1882.88 65
1882.98 66
1883.08 65
1883.18 64
1883.28 62
1883.38 60
1883.48 59
1883.58 59
1883.68 59
1883.78 59
1883.88 59
1883.98 57
1884.08 54
1884.17 49
1884.27 43
1884.37 37
1884.47 33
1884.57 30
1884.67 30
1884.77 32
1884.87 37
1884.97 41
1885.07 45
1885.17 49
1885.27 51
1885.37 52
1885.47 52
1885.57 51
1885.67 50
1885.77 49
1885.87 49
1885.97 49
1886.07 49
1886.16 51
1886.26 53
1886.36 57
1886.46 61
1886.56 65
1886.66 68
1886.76 70
1886.86 70
1886.96 68
1887.06 65
1887.16 61
1887.26 56
1887.36 50
1887.46 45
1887.56 40
1887.66 36
1887.76 33
1887.86 32
1887.96 32
1888.06 33
1888.16 36
1888.26 40
1888.36 44
1888.45 48
1888.55 51
1888.65 53
1888.75 53
1888.85 52
1888.95 48
1889.05 44
1889.15 39
1889.25 35
1889.35 32
1889.45 31
1889.55 32
1889.65 34
1889.75 37
1889.85 39
1889.95 40
1890.05 40
1890.15 38
1890.25 35
1890.35 32
1890.45 29
1890.55 28
1890.65 29
1890.75 32
1890.85 36
1890.95 42
1891.05 48
1891.14 54
1891.24 60
1891.34 65
1891.44 69
1891.54 71
1891.64 72
1891.74 72
1891.84 69
1891.94 65
1892.04 60
1892.14 53
1892.24 45
1892.34 38
1892.44 33
1892.54 29
1892.64 27
1892.74 27
1892.84 29
1892.94 31
1893.04 33
1893.14 35
1893.24 36
1893.34 37
1893.44 39
1893.54 40
1893.64 43
1893.74 45
1893.84 47
1893.94 48
1894.04 49
1894.14 48
1894.24 47
1894.34 45
1894.44 43
1894.54 42
1894.63 41
1894.73 41
1894.83 42
1894.93 42
1895.03 43
1895.13 44
1895.23 45
1895.33 46
1895.43 47
1895.53 49
1895.63 49
1895.73 48
1895.83 46
1895.93 43
1896.03 39
1896.13 36
1896.23 35
1896.33 36
1896.43 39
1896.53 44
1896.63 49
1896.73 52
1896.83 54
1896.93 54
1897.03 54
1897.13 53
1897.23 54
1897.33 57
1897.43 62
1897.53 69
1897.63 75
1897.73 81
1897.83 84
1897.93 85
1898.03 85
1898.13 83
1898.23 79
1898.33 75
1898.43 71
1898.53 66
1898.63 62
1898.73 57
1898.83 54
1898.93 51
1899.03 49
1899.13 47
1899.23 44
1899.33 41
1899.43 37
1899.53 32
1899.63 25
1899.73 19
1899.83 14
1899.93 12
1900.03 12
1900.13 15
1900.23 19
1900.33 23
1900.43 26
1900.53 28
1900.62 28
1900.72 26
1900.82 23
1900.92 21
1901.02 19
1901.12 18
1901.22 17
1901.32 18
1901.42 19
1901.52 21
1901.62 23
1901.72 26
1901.82 29
1901.92 31
1902.02 32
1902.12 33
1902.22 33
1902.32 32
1902.42 31
1902.52 31
1902.62 30
1902.72 29
1902.82 27
1902.92 26
1903.02 24
1903.12 24
1903.22 24
1903.32 25
1903.42 28
1903.52 33
1903.62 38
1903.72 44
1903.82 49
1903.92 54
1904.02 58
1904.12 61
1904.22 63
1904.32 63
1904.42 63
1904.52 62
1904.62 59
1904.72 55
1904.82 49
1904.92 41
1905.02 33
1905.12 25
1905.22 18
1905.32 13
1905.42 12
1905.52 13
1905.62 17
1905.72 23
1905.82 30
1905.92 37
1906.02 43
1906.12 47
1906.22 49
1906.32 48
1906.42 46
1906.52 42
1906.62 38
1906.72 34
1906.82 31
1906.92 28
1907.02 25
1907.13 23
1907.23 20
1907.33 16
1907.43 12
1907.53 7
1907.63 3
1907.73 1
1907.83 1
1907.93 4
1908.03 8
1908.13 15
1908.23 22
1908.33 30
1908.43 37
1908.53 43
1908.63 49
1908.73 53
1908.83 58
1908.93 61
1909.03 64
1909.13 67
1909.23 69
1909.33 71
1909.43 72
1909.53 73
1909.63 73
1909.73 73
1909.83 73
1909.93 74
1910.03 76
1910.13 79
1910.23 83
1910.33 87
1910.43 91
1910.53 95
1910.63 98
1910.73 101
1910.83 102
1910.93 104
1911.03 105
1911.13 106
1911.23 107
1911.33 108
1911.43 109
1911.53 108
1911.63 106
1911.73 101
1911.83 95
1911.93 87
1912.03 78
1912.13 70
1912.23 63
1912.33 58
1912.43 56
1912.53 56
1912.63 57
1912.73 58
1912.83 58
1912.93 56
1913.03 51
1913.13 45
1913.24 38
1913.34 31
1913.44 25
1913.54 20
1913.64 18
1913.74 17
1913.84 17
1913.94 19
1914.04 21
1914.14 24
1914.24 27
1914.34 30
1914.44 33
1914.54 36
1914.64 38
1914.74 40
1914.84 42
1914.94 43
1915.04 44
1915.14 44
1915.24 43
1915.34 41
1915.44 40
1915.54 38
1915.64 39
1915.74 40
1915.84 44
1915.94 48
1916.04 54
1916.14 58
1916.24 61
1916.34 63
1916.44 64
1916.54 64
1916.65 64
1916.75 64
1916.85 65
1916.95 67
1917.05 70
1917.15 72
1917.25 74
1917.35 74
1917.45 72
1917.55 68
1917.65 63
1917.75 56
1917.85 49
1917.95 42
1918.05 35
1918.15 30
1918.25 27
1918.35 26
1918.45 27
1918.55 28
1918.65 30
1918.75 31
1918.85 29
1918.95 24
1919.05 17
1919.15 8
1919.25 0
1919.36 0
1919.46 0
1919.56 0
1919.66 0
1919.76 0
1919.86 0
1919.96 0
1920.06 4
1920.16 8
1920.26 12
1920.36 15
1920.46 17
1920.56 19
1920.66 20
1920.76 21
1920.86 21
1920.96 22
1921.06 24
1921.16 28
1921.26 32
1921.36 38
1921.46 44
1921.56 51
1921.67 57
1921.77 62
1921.87 67
1921.97 72
1922.07 77
1922.17 83
1922.27 90
1922.37 96
1922.47 100
1922.57 103
1922.67 104
1922.77 102
1922.87 97
1922.97 92
1923.07 85
1923.17 78
1923.27 71
1923.37 66
1923.47 63
1923.57 63
1923.67 65
1923.78 70
1923.88 77
1923.98 84
1924.08 91
1924.18 96
1924.28 100
1924.38 102
1924.48 103
1924.58 103
1924.68 102
1924.78 100
1924.88 98
1924.98 95
1925.08 91
1925.18 86
1925.28 79
1925.38 71
1925.48 63
1925.59 56
1925.69 49
1925.79 43
1925.89 40
1925.99 38
1926.09 39
1926.19 42
1926.29 45
1926.39 49
1926.49 52
1926.59 54
1926.69 54
1926.79 53
1926.89 51
1926.99 49
1927.09 48
1927.19 47
1927.30 47
1927.40 47
1927.50 48
1927.60 48
1927.70 49
1927.80 49
1927.90 50
1928.00 52
1928.10 54
1928.20 57
1928.30 59
1928.40 60
1928.50 61
1928.60 61
1928.70 61
1928.80 61
1928.91 61
1929.01 62
1929.11 62
1929.21 60
1929.31 58
1929.41 54
1929.51 49
1929.61 44
1929.71 42
1929.81 42
1929.91 45
1930.01 52
1930.11 62
1930.21 74
1930.31 86
1930.42 97
1930.52 106
1930.62 113
1930.72 116
1930.82 117
1930.92 116
1931.02 112
1931.12 107
1931.22 102
1931.32 96
1931.42 91
1931.52 87
1931.62 85
1931.72 84
1931.83 84
1931.93 84
1932.03 84
1932.13 84
1932.23 83
1932.33 81
1932.43 80
1932.53 78
1932.63 78
1932.73 79
1932.83 81
1932.93 83
1933.03 85
1933.14 85
1933.24 85
1933.34 82
1933.44 78
1933.54 72
1933.64 65
1933.74 57
1933.84 49
1933.94 41
1934.04 33
1934.14 27
1934.24 21
1934.34 17
1934.45 14
1934.55 13
1934.65 14
1934.75 17
1934.85 21
1934.95 26
1935.05 32
1935.15 38
1935.25 44
1935.35 50
1935.45 56
1935.55 60
1935.66 63
1935.76 64
1935.86 63
1935.96 62
1936.06 61
1936.16 60
1936.26 59
1936.36 59
1936.46 60
1936.56 60
1936.66 60
1936.76 58
1936.87 56
1936.97 54
1937.07 52
1937.17 52
1937.27 52
1937.37 54
1937.47 57
1937.57 60
1937.67 62
1937.77 64
1937.87 65
1937.98 65
1938.08 63
1938.18 59
1938.28 55
1938.38 49
1938.48 44
1938.58 40
1938.68 36
1938.78 35
1938.88 34
1938.98 35
1939.09 37
1939.19 39
1939.29 41
1939.39 43
1939.49 45
1939.59 47
1939.69 48
1939.79 50
1939.89 51
1939.99 52
1940.09 53
1940.20 55
1940.30 57
1940.40 59
1940.50 62
1940.60 66
1940.70 69
1940.80 72
1940.90 73
1941.00 74
1941.10 72
1941.21 70
1941.31 66
1941.41 62
1941.51 58
1941.61 56
1941.71 54
1941.81 54
1941.91 56
1942.01 57
1942.11 58
1942.22 58
1942.32 57
1942.42 55
1942.52 52
1942.62 49
1942.72 46
1942.82 44
1942.92 43
1943.02 43
1943.12 44
1943.23 44
1943.33 43
1943.43 40
1943.53 35
1943.63 28
1943.73 20
1943.83 11
1943.93 2
1944.03 0
1944.13 0
1944.24 0
1944.34 0
1944.44 0
1944.54 0
1944.64 0
1944.74 1
1944.84 9
1944.94 16
1945.04 21
1945.15 23
1945.25 24
1945.35 23
1945.45 21
1945.55 19
1945.65 17
1945.75 15
1945.85 13
1945.95 11
1946.06 8
1946.16 5
1946.26 1
1946.36 0
1946.46 0
1946.56 0
1946.66 0
1946.76 0
1946.86 0
1946.97 0
1947.07 5
1947.17 18
1947.27 30
1947.37 41
1947.47 50
1947.57 56
1947.67 59
1947.77 60
1947.88 60
1947.98 58
1948.08 54
1948.18 50
1948.28 45
1948.38 39
1948.48 35
1948.58 32
1948.68 32
1948.79 33
1948.89 37
1948.99 42
1949.09 47
1949.19 50
1949.29 51
1949.39 51
1949.49 50
1949.60 48
1949.70 48
1949.80 49
1949.90 53
1950.00 58
1950.10 65
1950.20 72
1950.30 79
1950.40 84
1950.51 88
1950.61 89
1950.71 88
1950.81 86
1950.91 82
1951.01 77
1951.11 73
1951.21 69
1951.32 66
1951.42 65
1951.52 66
1951.62 69
1951.72 74
1951.82 80
1951.92 87
1952.02 95
1952.13 102
1952.23 110
1952.33 117
1952.43 124
1952.53 130
1952.63 135
1952.73 138
1952.83 138
1952.94 137
1953.04 133
1953.14 127
1953.24 119
1953.34 110
1953.44 101
1953.54 93
1953.65 86
1953.75 81
1953.85 79
1953.95 81
1954.05 86
1954.15 93
1954.25 101
1954.35 109
1954.46 115
1954.56 118
1954.66 118
1954.76 114
1954.86 107
1954.96 97
1955.06 85
1955.17 73
1955.27 60
1955.37 50
1955.47 41
1955.57 36
1955.67 33
1955.77 31
1955.87 31
1955.98 31
1956.08 32
1956.18 33
1956.28 35
1956.38 39
1956.48 44
1956.58 50
1956.69 55
1956.79 58
1956.89 60
1956.99 58
1957.09 54
1957.19 49
1957.29 42
1957.40 36
1957.50 29
1957.60 22
1957.70 16
1957.80 10
1957.90 4
1958.00 0
1958.10 0
1958.21 0
1958.31 0
1958.41 0
1958.51 0
1958.61 0
1958.71 2
1958.81 4
1958.92 6
1959.02 6
1959.12 6
1959.22 5
1959.32 4
1959.42 4
1959.53 3
1959.63 2
1959.73 2
1959.83 1
1959.93 2
1960.03 3
1960.13 7
1960.24 13
1960.34 20
1960.44 29
1960.54 38
1960.64 45
1960.74 50
1960.84 52
1960.95 52
1961.05 50
1961.15 47
1961.25 46
1961.35 46
1961.45 49
1961.55 53
1961.66 57
1961.76 59
1961.86 60
1961.96 59
1962.06 55
1962.16 50
1962.27 44
1962.37 39
1962.47 34
1962.57 30
1962.67 27
1962.77 24
1962.87 23
1962.98 22
1963.08 22
1963.18 22
1963.28 22
1963.38 21
1963.48 20
1963.59 20
1963.69 21
1963.79 24
1963.89 29
1963.99 35
1964.09 42
1964.19 50
1964.30 58
1964.40 66
1964.50 74
1964.60 80
1964.70 87
1964.80 92
1964.91 95
1965.01 96
1965.11 96
1965.21 95
1965.31 93
1965.41 92
1965.52 92
1965.62 92
1965.72 93
1965.82 94
1965.92 94
1966.02 93
1966.13 90
1966.23 85
1966.33 79
1966.43 72
1966.53 67
1966.63 62
1966.73 59
1966.84 57
1966.94 57
1967.04 58
1967.14 60
1967.24 63
1967.34 65
1967.45 68
1967.55 71
1967.65 73
1967.75 76
1967.85 78
1967.95 80
1968.06 82
1968.16 82
1968.26 81
1968.36 78
1968.46 72
1968.56 65
1968.67 56
1968.77 47
1968.87 36
1968.97 26
1969.07 16
1969.17 7
1969.28 0
1969.38 0
1969.48 0
1969.58 0
1969.68 0
1969.79 0
1969.89 6
1969.99 16
1970.09 25
1970.19 31
1970.29 34
1970.40 34
1970.50 31
1970.60 26
1970.70 20
1970.80 14
1970.90 9
1971.01 6
1971.11 5
1971.21 7
1971.31 10
1971.41 16
1971.51 22
1971.62 27
1971.72 31
1971.82 33
1971.92 33
1972.02 31
1972.13 28
1972.23 25
1972.33 24
1972.43 24
1972.53 25
1972.63 28
1972.74 32
1972.84 37
1972.94 41
1973.04 44
1973.14 46
1973.25 47
1973.35 46
1973.45 43
1973.55 40
1973.65 36
1973.75 32
1973.86 28
1973.96 26
1974.06 24
1974.16 24
1974.26 25
1974.37 27
1974.47 29
1974.57 32
1974.67 34
1974.77 37
1974.87 40
1974.98 43
1975.08 47
1975.18 53
1975.28 60
1975.38 67
1975.49 75
1975.59 82
1975.69 88
1975.79 92
1975.89 94
1975.99 94
1976.10 91
1976.20 86
1976.30 79
1976.40 71
1976.50 61
1976.61 50
1976.71 40
1976.81 30
1976.91 22
1977.01 16
1977.12 12
1977.22 11
1977.32 12
1977.42 14
1977.52 16
1977.63 18
1977.73 19
1977.83 19
1977.93 18
1978.03 17
1978.13 16
1978.24 16
1978.34 17
1978.44 19
1978.54 22
1978.64 25
1978.75 28
1978.85 30
1978.95 31
1979.05 31
1979.15 30
1979.26 28
1979.36 27
1979.46 25
1979.56 24
1979.66 23
1979.77 21
1979.87 18
1979.97 14
1980.07 10
1980.17 7
1980.28 4
1980.38 2
1980.48 4
1980.58 7
1980.68 11
1980.79 16
1980.89 21
1980.99 23
1981.09 24
1981.19 22
1981.30 19
1981.40 17
1981.50 16
1981.60 16
1981.70 18
1981.81 19
1981.91 19
1982.01 17
1982.11 13
1982.21 8
1982.32 5
1982.42 4
1982.52 6
1982.62 12
1982.72 20
1982.83 29
1982.93 37
1983.03 44
1983.13 48
1983.23 51
1983.34 52
1983.44 53
1983.54 54
1983.64 55
1983.75 55
1983.85 55
1983.95 55
1984.05 55
1984.15 56
1984.26 56
1984.36 58
1984.46 60
1984.56 61
1984.66 60
1984.77 59
1984.87 56
1984.97 51
1985.07 46
1985.17 40
1985.28 34
1985.38 29
1985.48 23
1985.58 18
1985.69 14
1985.79 11
1985.89 9
1985.99 9
1986.09 11
1986.20 13
1986.30 14
1986.40 16
1986.50 16
1986.60 16
1986.71 16
1986.81 17
1986.91 17
1987.01 18
1987.12 18
1987.22 17
1987.32 14
1987.42 9
1987.52 2
1987.63 0
1987.73 0
1987.83 0
1987.93 0
1988.03 0
1988.14 0
1988.24 0
1988.34 4
1988.44 15
1988.55 24
1988.65 31
1988.75 35
1988.85 38
1988.95 38
1989.06 38
1989.16 38
1989.26 39
1989.36 40
1989.47 42
1989.57 44
1989.67 46
1989.77 48
1989.87 50
1989.98 53
1990.08 56
1990.18 61
1990.28 66
1990.39 72
1990.49 77
1990.59 82
1990.69 85
1990.79 87
1990.90 87
1991.00 87
1991.10 85
1991.20 84
1991.31 84
1991.41 84
1991.51 85
1991.61 86
1991.72 87
1991.82 87
1991.92 85
1992.02 82
1992.12 77
1992.23 70
1992.33 64
1992.43 59
1992.53 56
1992.64 55
1992.74 58
1992.84 62
1992.94 66
1993.05 70
1993.15 72
1993.25 71
1993.35 69
1993.45 65
1993.56 63
1993.66 62
1993.76 64
1993.86 69
1993.97 76
1994.07 83
1994.17 90
1994.27 94
1994.38 95
1994.48 94
1994.58 90
1994.68 86
1994.79 82
1994.89 79
1994.99 77
1995.09 77
1995.19 77
1995.30 78
1995.40 79
1995.50 80
1995.60 82
1995.71 85
1995.81 89
1995.91 93
1996.01 98
1996.12 103
1996.22 106
1996.32 109
1996.42 111
1996.53 112
1996.63 112
1996.73 110
1996.83 105
1996.94 97
1997.04 87
1997.14 75
1997.24 62
1997.34 49
1997.45 39
1997.55 31
1997.65 27
1997.75 26
1997.86 28
1997.96 33
1998.06 38
1998.16 45
1998.27 50
1998.37 55
1998.47 58
1998.57 58
1998.68 57
1998.78 54
1998.88 50
1998.98 47
1999.09 44
1999.19 43
1999.29 44
1999.39 45
1999.50 47
1999.60 50
1999.70 54
1999.80 57
1999.91 61
2000.01 65
2000.11 69
2000.21 73
2000.32 76
2000.42 78
2000.52 80
2000.62 81
2000.73 81
2000.83 80
2000.93 77
2001.03 72
2001.14 65
2001.24 58
2001.34 50
2001.44 44
2001.55 39
2001.65 36
2001.75 36
2001.85 36
2001.96 36
2002.06 37
2002.16 37
2002.26 36
2002.37 35
2002.47 33
2002.57 32
2002.67 31
2002.78 30
2002.88 28
2002.98 26
2003.09 24
2003.19 23
2003.29 23
2003.39 26
2003.50 30
2003.60 36
2003.70 43
2003.80 48
2003.91 50
2004.01 50
2004.11 46
2004.21 40
2004.32 34
2004.42 30
2004.52 29
2004.62 32
2004.73 38
2004.83 47
2004.93 59
2005.03 70
2005.14 82
2005.24 91
2005.34 99
2005.44 104
2005.55 105
2005.65 103
2005.75 98
2005.86 89
2005.96 78
2006.06 67
2006.16 57
2006.27 48
2006.37 41
2006.47 36
2006.57 33
2006.68 31
2006.78 29
2006.88 29
2006.98 28
2007.09 29
2007.19 32
2007.29 36
2007.40 41
2007.50 47
2007.60 53
2007.70 59
2007.81 64
2007.91 66
2008.01 66
2008.11 62
2008.22 56
2008.32 48
2008.42 37
2008.53 26
2008.63 15
2008.73 5
2008.83 0
2008.94 0
2009.04 0
2009.14 0
2009.24 0
2009.35 9
2009.45 19
2009.55 31
2009.66 42
2009.76 53
2009.86 62
2009.96 71
2010.07 78
2010.17 83
2010.27 87
2010.37 90
2010.48 90
2010.58 89
2010.68 85
2010.79 80
2010.89 73
2010.99 64
2011.09 53
2011.20 43
2011.30 34
2011.40 26
2011.51 21
2011.61 18
2011.71 19
2011.81 21
2011.92 24
2012.02 28
2012.12 32
2012.22 34
2012.33 37
2012.43 38
2012.53 39
2012.64 40
2012.74 40
2012.84 42
2012.94 44
2013.05 48
2013.15 54
2013.25 60
2013.36 66
2013.46 71
2013.56 73
2013.66 74
2013.77 71
2013.87 67
2013.97 61
2014.08 55
2014.18 50
2014.28 46
2014.38 45
2014.49 45
2014.59 47
2014.69 50
2014.80 54
2014.90 58
2015.00 61
2015.10 62
2015.21 60
2015.31 57
2015.41 51
2015.52 44
2015.62 37
2015.72 30
2015.82 25
2015.93 21
2016.03 18
2016.13 17
2016.24 16
2016.34 17
2016.44 19
2016.54 20
2016.65 22
2016.75 23
2016.85 23
2016.96 20
2017.06 17
2017.16 13
2017.27 8
2017.37 3
2017.47 0
2017.57 0
2017.68 0
2017.78 0
2017.88 0
2017.99 0
2018.09 0
2018.19 0
2018.29 1
2018.40 7
2018.50 14
2018.60 20
2018.71 23
2018.81 23
2018.91 22
2019.02 19
2019.12 16
2019.22 13
2019.32 12
2019.43 13
2019.53 15
2019.63 18
2019.74 20
2019.84 21
2019.94 21
2020.05 20
2020.15 19
2020.25 19
2020.35 20
2020.46 21
2020.56 23
2020.66 24
2020.77 26
2020.87 27
2020.97 28
2021.08 30
2021.18 33
2021.28 36
2021.39 40
2021.49 43
2021.59 44
2021.69 43
2021.80 40
2021.90 36
2022.00 31
2022.11 26
2022.21 24
2022.31 25
2022.42 29
2022.52 35
2022.62 42
2022.72 48
2022.83 52
2022.93 54
2023.03 53
2023.14 50
2023.24 45
2023.34 40
2023.45 36
2023.55 33
2023.65 32
2023.76 34
2023.86 37
2023.96 40
2024.07 45
2024.17 50
2024.27 55
2024.37 60
2024.48 66
2024.58 72
2024.68 77
2024.79 81
2024.89 83
2024.99 83
2025.10 81
2025.20 78
2025.30 76
2025.41 73
2025.51 72
2025.61 73
2025.72 74
2025.82 75
2025.92 76
2026.02 77
2026.13 79
2026.23 81
2026.33 84
2026.44 88
2026.54 92
2026.64 95
2026.75 97
2026.85 96
2026.95 94
2027.06 90
2027.16 87
2027.26 84
2027.37 84
2027.47 86
2027.57 90
2027.68 95
2027.78 99
2027.88 103
2027.99 105
2028.09 105
2028.19 103
2028.29 99
2028.40 95
2028.50 89
2028.60 83
2028.71 78
2028.81 74
2028.91 71
2029.02 69
2029.12 69
2029.22 71
2029.33 75
2029.43 80
2029.53 86
2029.64 94
2029.74 102
2029.84 109
2029.95 115
2030.05 119
2030.15 121
2030.26 121
2030.36 118
2030.46 115
2030.57 110
2030.67 105
2030.77 99
2030.88 92
2030.98 86
2031.08 80
2031.19 76
2031.29 75
2031.39 77
2031.50 83
2031.60 91
2031.70 100
2031.81 108
2031.91 113
2032.01 114
2032.12 111
2032.22 105
2032.32 98
2032.43 90
2032.53 82
2032.63 76
2032.74 72
2032.84 69
2032.94 67
2033.05 65
2033.15 65
2033.25 65
2033.36 67
2033.46 68
2033.56 70
2033.67 72
2033.77 73
2033.87 73
2033.98 72
2034.08 68
2034.18 63
2034.29 59
2034.39 54
2034.49 51
2034.60 49
2034.70 48
2034.80 48
2034.91 47
2035.01 46
2035.11 44
2035.22 40
2035.32 37
2035.42 35
2035.53 33
2035.63 33
2035.73 33
2035.84 34
2035.94 35
2036.04 37
2036.15 39
2036.25 42
2036.35 45
2036.46 48
2036.56 51
2036.66 53
2036.77 53
2036.87 51
2036.97 48
2037.08 45
2037.18 44
2037.28 44
2037.39 46
2037.49 52
2037.60 58
2037.70 65
2037.80 70
2037.91 74
2038.01 74
2038.11 71
2038.22 66
2038.32 60
2038.42 53
2038.53 47
2038.63 42
2038.73 38
2038.84 35
2038.94 33
2039.04 30
2039.15 28
2039.25 26
2039.35 24
2039.46 21
2039.56 19
2039.66 17
2039.77 16
2039.87 16
2039.98 17
2040.08 20
2040.18 23
2040.29 27
2040.39 31
2040.49 35
2040.60 38
2040.70 39
2040.80 39
2040.91 37
2041.01 34
2041.11 30
2041.22 25
2041.32 20
2041.42 16
2041.53 11
2041.63 8
2041.74 6
2041.84 5
2041.94 5
2042.05 8
2042.15 12
2042.25 19
2042.36 27
2042.46 35
2042.56 43
2042.67 50
2042.77 54
2042.87 54
2042.98 52
2043.08 47
2043.19 41
2043.29 36
2043.39 32
2043.50 31
2043.60 33
2043.70 37
2043.81 43
2043.91 50
2044.01 57
2044.12 65
2044.22 73
2044.33 81
2044.43 90
2044.53 99
2044.64 108
2044.74 117
2044.84 124
2044.95 129
2045.05 133
2045.15 135
2045.26 136
2045.36 137
2045.47 137
2045.57 137
2045.67 136
2045.78 135
2045.88 133
2045.98 130
2046.09 128
2046.19 126
2046.29 124
2046.40 122
2046.50 121
2046.61 119
2046.71 116
2046.81 111
2046.92 104
2047.02 96
2047.12 88
2047.23 81
2047.33 76
2047.44 72
2047.54 71
2047.64 72
2047.75 74
2047.85 78
2047.95 81
2048.06 86
2048.16 92
2048.27 100
2048.37 108
2048.47 116
2048.58 125
2048.68 132
2048.78 137
2048.89 141
2048.99 142
2049.10 141
2049.20 137
2049.30 131
2049.41 124
2049.51 115
2049.61 106
2049.72 97
2049.82 88
2049.93 81
2050.03 75
2050.13 72
2050.24 70
2050.34 69
2050.44 69
2050.55 70
2050.65 70
2050.76 69
2050.86 68
2050.96 66
2051.07 64
2051.17 61
2051.27 57
2051.38 52
2051.48 46
2051.59 38
2051.69 28
2051.79 18
2051.90 7
2052.00 0
2052.10 0
2052.21 0
2052.31 0
2052.42 0
2052.52 0
2052.62 0
2052.73 0
2052.83 5
2052.94 14
2053.04 20
2053.14 24
2053.25 26
2053.35 25
2053.45 23
2053.56 22
2053.66 23
2053.77 25
2053.87 28
2053.97 30
2054.08 32
2054.18 31
2054.29 27
2054.39 22
2054.49 15
2054.60 9
2054.70 5
2054.81 3
2054.91 4
2055.01 6
2055.12 9
2055.22 12
2055.32 15
2055.43 17
2055.53 18
2055.64 18
2055.74 19
2055.84 20
2055.95 23
2056.05 27
2056.16 32
2056.26 39
2056.36 47
2056.47 54
2056.57 60
2056.68 63
2056.78 64
2056.88 61
2056.99 56
2057.09 48
2057.20 40
2057.30 32
2057.40 26
2057.51 22
2057.61 20
2057.72 20
2057.82 21
2057.92 23
2058.03 24
2058.13 24
2058.24 22
2058.34 19
2058.44 15
2058.55 11
2058.65 9
2058.75 8
2058.86 9
2058.96 12
2059.07 16
2059.17 19
2059.27 23
2059.38 26
2059.48 29
2059.59 31
2059.69 33
2059.79 35
2059.90 36
2060.00 36
2060.11 34
2060.21 30
2060.32 24
2060.42 17
2060.52 11
2060.63 6
2060.73 3
2060.84 2
2060.94 3
2061.04 6
2061.15 10
2061.25 13
2061.36 15
2061.46 16
2061.56 18
2061.67 19
2061.77 22
2061.88 26
2061.98 30
2062.08 35
2062.19 39
2062.29 42
2062.40 42
2062.50 41
2062.60 39
2062.71 37
2062.81 36
2062.92 37
2063.02 40
2063.12 45
2063.23 51
2063.33 59
2063.44 67
2063.54 75
2063.65 83
2063.75 91
2063.85 98
2063.96 104
2064.06 108
2064.17 109
2064.27 108
2064.37 105
2064.48 102
2064.58 99
2064.69 96
2064.79 95
2064.90 94
2065.00 94
2065.10 92
2065.21 88
2065.31 82
2065.42 76
2065.52 70
2065.62 65
2065.73 62
2065.83 59
2065.94 59
2066.04 58
2066.15 57
2066.25 56
2066.35 56
2066.46 56
2066.56 56
2066.67 57
2066.77 58
2066.87 57
2066.98 55
2067.08 50
2067.19 43
2067.29 35
2067.40 28
2067.50 23
2067.60 20
2067.71 20
2067.81 23
2067.92 26
2068.02 30
2068.12 33
2068.23 36
2068.33 37
2068.44 39
2068.54 40
2068.65 42
2068.75 43
2068.85 45
2068.96 46
2069.06 47
2069.17 47
2069.27 46
2069.38 44
2069.48 42
2069.58 40
2069.69 38
2069.79 36
2069.90 35
2070.00 35
2070.11 35
2070.21 37
2070.31 39
2070.42 42
2070.52 45
2070.63 48
2070.73 49
2070.84 48
2070.94 45
2071.04 40
2071.15 33
2071.25 26
2071.36 20
2071.46 17
2071.57 17
2071.67 20
2071.77 25
2071.88 31
2071.98 36
2072.09 40
2072.19 41
2072.30 38
2072.40 35
2072.50 31
2072.61 28
2072.71 27
2072.82 30
2072.92 34
2073.03 39
2073.13 45
2073.24 49
2073.34 52
2073.44 55
2073.55 57
2073.65 61
2073.76 67
2073.86 75
2073.97 84
2074.07 93
2074.17 101
2074.28 106
2074.38 109
2074.49 109
2074.59 107
2074.70 105
2074.80 102
2074.91 99
2075.01 96
2075.11 91
2075.22 84
2075.32 75
2075.43 64
2075.53 54
2075.64 44
2075.74 35
2075.85 28
2075.95 24
2076.05 21
2076.16 19
2076.26 16
2076.37 14
2076.47 12
2076.58 10
2076.68 10
2076.78 12
2076.89 16
2076.99 21
2077.10 26
2077.20 31
2077.31 34
2077.41 35
2077.52 34
2077.62 31
2077.73 28
2077.83 24
2077.93 21
2078.04 20
2078.14 20
2078.25 22
2078.35 26
2078.46 32
2078.56 40
2078.67 48
2078.77 57
2078.87 65
2078.98 74
2079.08 82
2079.19 90
2079.29 96
2079.40 101
2079.50 104
2079.61 104
2079.71 101
2079.81 97
2079.92 90
2080.02 82
2080.13 74
2080.23 67
2080.34 62
2080.44 59
2080.55 57
2080.65 57
2080.76 58
2080.86 60
2080.96 62
2081.07 66
2081.17 70
2081.28 75
2081.38 81
2081.49 86
2081.59 90
2081.70 91
2081.80 89
2081.91 84
2082.01 77
2082.12 69
2082.22 61
2082.32 54
2082.43 50
2082.53 48
2082.64 49
2082.74 50
2082.85 52
2082.95 54
2083.06 56
2083.16 58
2083.27 60
2083.37 62
2083.47 64
2083.58 65
2083.68 64
2083.79 61
2083.89 57
2084.00 50
2084.10 43
2084.21 35
2084.31 29
2084.42 25
2084.52 23
2084.63 23
2084.73 25
2084.84 28
2084.94 32
2085.04 37
2085.15 42
2085.25 46
2085.36 50
2085.46 53
2085.57 54
2085.67 54
2085.78 51
2085.88 47
2085.99 41
2086.09 35
2086.20 28
2086.30 23
2086.41 18
2086.51 14
2086.61 11
2086.72 9
2086.82 8
2086.93 8
2087.03 9
2087.14 10
2087.24 12
2087.35 14
2087.45 16
2087.56 17
2087.66 18
2087.77 19
2087.87 19
2087.98 19
2088.08 18
2088.19 16
2088.29 14
2088.39 12
2088.50 10
2088.60 8
2088.71 7
2088.81 7
2088.92 10
2089.02 15
2089.13 22
2089.23 32
2089.34 41
2089.44 51
2089.55 59
2089.65 65
2089.76 68
2089.86 68
2089.97 65
2090.07 60
2090.18 53
2090.28 48
2090.39 44
2090.49 43
2090.59 46
2090.70 51
2090.80 59
2090.91 68
2091.01 76
2091.12 83
2091.22 89
2091.33 93
2091.43 96
2091.54 98
2091.64 99
2091.75 99
2091.85 98
2091.96 98
2092.06 97
2092.17 96
2092.27 96
2092.38 97
2092.48 100
2092.59 103
2092.69 106
2092.80 108
2092.90 109
2093.01 108
2093.11 105
2093.22 100
2093.32 92
2093.43 83
2093.53 74
2093.63 64
2093.74 56
2093.84 48
2093.95 42
2094.05 37
2094.16 32
2094.26 29
2094.37 26
2094.47 24
2094.58 23
2094.68 22
2094.79 21
2094.89 21
2095.00 22
2095.10 23
2095.21 26
2095.31 31
2095.42 38
2095.52 46
2095.63 53
2095.73 59
2095.84 61
2095.94 60
2096.05 55
2096.15 46
2096.26 36
2096.36 26
2096.47 18
2096.57 12
2096.68 9
2096.78 7
2096.89 5
2096.99 3
2097.10 0
2097.20 0
2097.31 0
2097.41 0
2097.52 0
2097.62 0
2097.73 0
2097.83 0
2097.94 4
2098.04 8
2098.15 11
2098.25 10
2098.36 8
2098.46 5
2098.57 3
2098.67 4
2098.78 8
2098.88 17
2098.99 28
2099.09 41
2099.20 52
2099.30 61
2099.41 67
2099.51 69
2099.62 68
2099.72 65
2099.83 62
2099.93 59
2100.04 56
2100.14 54
2100.25 52
2100.35 49
2100.46 46
2100.56 42
2100.67 38
2100.77 35
2100.88 34
2100.98 34
2101.09 35
2101.19 38
2101.30 41
2101.40 45
2101.51 48
2101.61 51
2101.72 53
2101.82 53
2101.93 52
2102.03 50
2102.14 46
2102.24 42
2102.35 37
2102.45 33
2102.56 28
2102.66 25
2102.77 22
2102.87 20
2102.98 19
2103.08 19
2103.19 21
2103.29 24
2103.40 27
2103.50 31
2103.61 33
2103.71 35
2103.82 35
2103.92 35
2104.03 35
2104.14 35
2104.24 36
2104.35 37
2104.45 38
2104.56 38
2104.66 37
2104.77 34
2104.87 30
2104.98 25
2105.08 22
2105.19 19
2105.29 19
2105.40 20
2105.50 25
2105.61 31
2105.71 38
2105.82 45
2105.92 52
2106.03 58
2106.13 63
2106.24 68
2106.34 72
2106.45 77
2106.55 82
2106.66 88
2106.76 92
2106.87 96
2106.97 98
2107.08 98
2107.19 95
2107.29 89
2107.40 82
2107.50 73
2107.61 64
2107.71 56
2107.82 49
2107.92 43
2108.03 39
2108.13 36
2108.24 34
2108.34 33
2108.45 33
2108.55 34
2108.66 35
2108.76 35
2108.87 34
2108.97 32
2109.08 29
2109.18 25
2109.29 20
2109.40 17
2109.50 14
2109.61 14
2109.71 15
2109.82 19
2109.92 23
2110.03 29
2110.13 34
2110.24 38
2110.34 41
2110.45 44
2110.55 46
2110.66 47
2110.76 48
2110.87 49
2110.97 49
2111.08 49
2111.18 48
2111.29 46
2111.40 43
2111.50 39
2111.61 33
2111.71 26
2111.82 18
2111.92 8
2112.03 0
2112.13 0
2112.24 0
2112.34 0
2112.45 0
2112.55 0
2112.66 0
2112.76 4
2112.87 15
2112.98 25
2113.08 34
2113.19 40
2113.29 46
2113.40 51
2113.50 57
2113.61 65
2113.71 76
2113.82 87
2113.92 99
2114.03 110
2114.13 119
2114.24 125
2114.35 128
2114.45 127
2114.56 122
2114.66 116
2114.77 108
2114.87 102
2114.98 96
2115.08 93
2115.19 92
2115.29 92
2115.40 93
2115.50 92
2115.61 90
2115.72 87
2115.82 82
2115.93 77
2116.03 73
2116.14 70
2116.24 68
2116.35 66
2116.45 65
2116.56 64
2116.66 61
2116.77 58
2116.88 54
2116.98 52
2117.09 50
2117.19 48
2117.30 48
2117.40 49
2117.51 50
2117.61 52
2117.72 54
2117.82 55
2117.93 55
2118.04 55
2118.14 53
2118.25 49
2118.35 45
2118.46 42
2118.56 39
2118.67 40
2118.77 43
2118.88 49
2118.99 55
2119.09 62
2119.20 67
2119.30 69
2119.41 69
2119.51 67
2119.62 64
2119.72 61
2119.83 59
2119.93 58
2120.04 58
2120.15 60
2120.25 62
2120.36 65
2120.46 67
2120.57 68
2120.67 68
2120.78 65
2120.88 61
2120.99 54
2121.10 46
2121.20 37
2121.31 28
2121.41 20
2121.52 15
2121.62 12
2121.73 13
2121.83 16
2121.94 22
2122.05 29
2122.15 37
2122.26 45
2122.36 53
2122.47 60
2122.57 66
2122.68 69
2122.78 71
2122.89 70
2123.00 65
2123.10 58
2123.21 47
2123.31 35
2123.42 23
2123.52 12
2123.63 3
2123.74 0
2123.84 1
2123.95 7
2124.05 16
2124.16 28
2124.26 39
2124.37 49
2124.47 56
2124.58 60
2124.69 61
2124.79 59
2124.90 55
2125.00 49
2125.11 41
2125.21 31
2125.32 21
2125.43 10
2125.53 0
2125.64 0
2125.74 0
2125.85 0
2125.95 0
2126.06 0
2126.17 0
2126.27 0
2126.38 7
2126.48 14
2126.59 20
2126.69 25
2126.80 28
2126.91 31
2127.01 32
2127.12 32
2127.22 31
2127.33 28
2127.43 24
2127.54 20
2127.65 15
2127.75 10
2127.86 5
2127.96 1
2128.07 0
2128.17 0
2128.28 0
2128.39 0
2128.49 0
2128.60 0
2128.70 0
2128.81 0
2128.91 2
2129.02 12
2129.13 24
2129.23 37
2129.34 50
2129.44 61
2129.55 70
2129.65 77
2129.76 81
2129.87 83
2129.97 84
2130.08 84
2130.18 82
2130.29 80
2130.39 76
2130.50 72
2130.61 66
2130.71 60
2130.82 55
2130.92 50
2131.03 46
2131.14 43
2131.24 40
2131.35 36
2131.45 33
2131.56 30
2131.66 27
2131.77 26
2131.88 26
2131.98 28
2132.09 31
2132.19 34
2132.30 36
2132.41 35
2132.51 31
2132.62 24
2132.72 16
2132.83 8
2132.93 1
2133.04 0
2133.15 0
2133.25 0
2133.36 0
2133.46 6
2133.57 13
2133.68 20
2133.78 25
2133.89 30
2133.99 33
2134.10 34
2134.20 35
2134.31 34
2134.42 32
2134.52 29
2134.63 25
2134.73 21
2134.84 17
2134.95 14
2135.05 11
2135.16 10
2135.26 10
2135.37 11
2135.48 11
2135.58 11
2135.69 10
2135.79 9
2135.90 9
2136.01 10
2136.11 12
2136.22 15
2136.32 18
2136.43 20
2136.53 21
2136.64 21
2136.75 20
2136.85 19
2136.96 19
2137.06 23
2137.17 29
2137.28 37
2137.38 47
2137.49 56
2137.59 63
2137.70 66
2137.81 66
2137.91 63
2138.02 58
2138.12 52
2138.23 45
2138.34 38
2138.44 33
2138.55 29
2138.65 26
2138.76 25
2138.87 25
2138.97 29
2139.08 33
2139.18 38
2139.29 43
2139.40 45
2139.50 46
2139.61 44
2139.71 42
2139.82 39
2139.93 37
2140.03 37
2140.14 38
2140.24 41
2140.35 44
2140.46 47
2140.56 51
2140.67 54
2140.77 56
2140.88 59
2140.99 61
2141.09 62
2141.20 63
2141.30 62
2141.41 61
2141.52 59
2141.62 56
2141.73 52
2141.84 47
2141.94 42
2142.05 36
2142.15 29
2142.26 21
2142.37 13
2142.47 6
2142.58 0
2142.68 0
2142.79 0
2142.90 0
2143.00 0
2143.11 0
2143.21 0
2143.32 1
2143.43 3
2143.53 5
2143.64 6
2143.74 6
2143.85 6
2143.96 6
2144.06 6
2144.17 7
2144.28 9
2144.38 11
2144.49 14
2144.59 18
2144.70 22
2144.81 27
2144.91 33
2145.02 40
2145.12 47
2145.23 53
2145.34 58
2145.44 63
2145.55 66
2145.66 68
2145.76 70
2145.87 73
2145.97 77
2146.08 80
2146.19 83
2146.29 84
2146.40 84
2146.50 81
2146.61 78
2146.72 73
2146.82 70
2146.93 66
2147.04 64
2147.14 62
2147.25 60
2147.35 59
2147.46 58
2147.57 58
2147.67 58
2147.78 60
2147.89 62
2147.99 66
2148.10 69
2148.20 71
2148.31 72
2148.42 72
2148.52 71
2148.63 70
2148.74 69
2148.84 69
2148.95 70
2149.05 72
2149.16 74
2149.27 77
2149.37 81
2149.48 85
2149.59 89
2149.69 91
2149.80 92
2149.90 91
2150.01 88
2150.12 83
2150.22 78
2150.33 74
2150.44 71
2150.54 69
2150.65 70
2150.75 72
2150.86 75
2150.97 77
2151.07 78
2151.18 78
2151.29 76
2151.39 74
2151.50 72
2151.60 70
2151.71 69
2151.82 70
2151.92 73
2152.03 78
2152.14 85
2152.24 94
2152.35 104
2152.46 114
2152.56 123
2152.67 131
2152.77 136
2152.88 139
2152.99 139
2153.09 137
2153.20 134
2153.31 129
2153.41 123
2153.52 117
2153.63 111
2153.73 106
2153.84 101
2153.94 98
2154.05 96
2154.16 95
2154.26 95
2154.37 96
2154.48 97
2154.58 98
2154.69 99
2154.80 100
2154.90 101
2155.01 101
2155.11 101
2155.22 100
2155.33 97
2155.43 93
2155.54 89
2155.65 84
2155.75 80
2155.86 76
2155.97 72
2156.07 69
2156.18 66
2156.29 64
2156.39 63
2156.50 64
2156.60 66
2156.71 70
2156.82 75
2156.92 81
2157.03 86
2157.14 90
2157.24 92
2157.35 92
2157.46 89
2157.56 84
2157.67 78
2157.78 70
2157.88 62
2157.99 54
2158.09 48
2158.20 45
2158.31 44
2158.41 46
2158.52 51
2158.63 57
2158.73 64
2158.84 69
2158.95 72
2159.05 72
2159.16 69
2159.27 66
2159.37 62
2159.48 59
2159.59 56
2159.69 56
2159.80 56
2159.91 57
2160.01 57
2160.12 58
2160.22 58
2160.33 57
2160.44 57
2160.54 57
2160.65 57
2160.76 56
2160.86 55
2160.97 54
2161.08 52
2161.18 51
2161.29 51
2161.40 51
2161.50 51
2161.61 51
2161.72 49
2161.82 45
2161.93 39
2162.04 31
2162.14 24
2162.25 18
2162.36 16
2162.46 15
2162.57 18
2162.68 22
2162.78 28
2162.89 33
2163.00 37
2163.10 41
2163.21 43
2163.32 45
2163.42 45
2163.53 45
2163.64 43
2163.74 41
2163.85 37
2163.95 33
2164.06 28
2164.17 22
2164.27 17
2164.38 12
2164.49 8
2164.59 6
2164.70 6
2164.81 9
2164.91 13
2165.02 18
2165.13 25
2165.23 31
2165.34 37
2165.45 41
2165.55 45
2165.66 48
2165.77 50
2165.87 51
2165.98 52
2166.09 51
2166.19 49
2166.30 45
2166.41 39
2166.51 31
2166.62 22
2166.73 13
2166.83 4
2166.94 0
2167.05 0
2167.15 0
2167.26 0
2167.37 0
2167.47 0
2167.58 0
2167.69 0
2167.79 0
2167.90 4
2168.01 11
2168.12 19
2168.22 29
2168.33 39
2168.44 48
2168.54 57
2168.65 65
2168.76 72
2168.86 77
2168.97 83
2169.08 88
2169.18 92
2169.29 96
2169.40 98
2169.50 98
2169.61 97
2169.72 94
2169.82 88
2169.93 81
2170.04 72
2170.14 63
2170.25 52
2170.36 42
2170.46 33
2170.57 26
2170.68 21
2170.78 20
2170.89 21
2171.00 25
2171.10 31
2171.21 39
2171.32 48
2171.42 59
2171.53 71
2171.64 83
2171.75 94
2171.85 103
2171.96 109
2172.07 112
2172.17 112
2172.28 110
2172.39 107
2172.49 105
2172.60 104
2172.71 104
2172.81 105
2172.92 106
2173.03 106
2173.13 106
2173.24 104
2173.35 101
2173.45 98
2173.56 95
2173.67 92
2173.77 89
2173.88 88
2173.99 88
2174.10 90
2174.20 92
2174.31 96
2174.42 101
2174.52 107
2174.63 112
2174.74 117
2174.84 120
2174.95 121
2175.06 119
2175.16 114
2175.27 105
2175.38 95
2175.49 85
2175.59 77
2175.70 72
2175.81 72
2175.91 77
2176.02 86
2176.13 97
2176.23 108
2176.34 117
2176.45 122
2176.55 123
2176.66 121
2176.77 115
2176.87 108
2176.98 101
2177.09 95
2177.20 91
2177.30 88
2177.41 86
2177.52 84
2177.62 80
2177.73 75
2177.84 68
2177.94 59
2178.05 49
2178.16 39
2178.27 31
2178.37 27
2178.48 26
2178.59 30
2178.69 36
2178.80 44
2178.91 52
2179.01 58
2179.12 60
2179.23 59
2179.34 56
2179.44 53
2179.55 52
2179.66 53
2179.76 57
2179.87 63
2179.98 72
2180.08 80
2180.19 87
2180.30 91
2180.41 92
2180.51 90
2180.62 85
2180.73 78
2180.83 70
2180.94 63
2181.05 57
2181.15 53
2181.26 50
2181.37 50
2181.48 51
2181.58 53
2181.69 56
2181.80 60
2181.90 64
2182.01 68
2182.12 72
2182.23 75
2182.33 76
2182.44 77
2182.55 76
2182.65 75
2182.76 72
2182.87 69
2182.97 65
2183.08 60
2183.19 55
2183.30 50
2183.40 45
2183.51 42
2183.62 39
2183.72 38
2183.83 38
2183.94 39
2184.05 40
2184.15 41
2184.26 42
2184.37 42
2184.47 43
2184.58 43
2184.69 45
2184.80 48
2184.90 52
2185.01 56
2185.12 60
2185.22 64
2185.33 66
2185.44 67
2185.55 66
2185.65 65
2185.76 64
2185.87 63
2185.97 63
2186.08 63
2186.19 64
2186.30 64
2186.40 64
2186.51 63
2186.62 61
2186.72 59
2186.83 57
2186.94 56
2187.05 56
2187.15 57
2187.26 60
2187.37 63
2187.47 66
2187.58 70
2187.69 72
2187.80 74
2187.90 74
2188.01 73
2188.12 72
2188.23 69
2188.33 67
2188.44 65
2188.55 64
2188.65 65
2188.76 67
2188.87 69
2188.98 72
2189.08 72
2189.19 71
2189.30 67
2189.40 60
2189.51 52
2189.62 42
2189.73 33
2189.83 26
2189.94 22
2190.05 20
2190.16 21
2190.26 24
2190.37 29
2190.48 35
2190.58 44
2190.69 53
2190.80 63
2190.91 73
2191.01 82
2191.12 88
2191.23 91
2191.34 91
2191.44 88
2191.55 82
2191.66 75
2191.76 67
2191.87 60
2191.98 54
2192.09 50
2192.19 46
2192.30 44
2192.41 43
2192.52 44
2192.62 47
2192.73 51
2192.84 56
2192.95 62
2193.05 67
2193.16 71
2193.27 72
2193.37 70
2193.48 65
2193.59 59
2193.70 51
2193.80 44
2193.91 39
2194.02 36
2194.13 36
2194.23 38
2194.34 40
2194.45 43
2194.56 44
2194.66 42
2194.77 38
2194.88 32
2194.98 23
2195.09 13
2195.20 3
2195.31 0
2195.41 0
2195.52 0
2195.63 0
2195.74 0
2195.84 0
2195.95 0
2196.06 4
2196.17 7
2196.27 9
2196.38 11
2196.49 12
2196.60 14
2196.70 17
2196.81 22
2196.92 29
2197.03 36
2197.13 43
2197.24 51
2197.35 57
2197.46 61
2197.56 64
2197.67 63
2197.78 60
2197.89 54
2197.99 47
2198.10 40
2198.21 34
2198.31 29
2198.42 27
2198.53 27
2198.64 28
2198.74 31
2198.85 34
2198.96 38
2199.07 42
2199.17 48
2199.28 55
2199.39 63
2199.50 71
2199.60 78
2199.71 82
2199.82 83
2199.93 80
2200.03 74
2200.14 65
2200.25 56
2200.36 49
2200.46 44
2200.57 43
2200.68 44
2200.79 49
2200.89 54
2201.00 58
2201.11 61
2201.22 61
2201.32 58
2201.43 54
2201.54 48
2201.65 41
2201.75 34
2201.86 26
2201.97 19
2202.08 12
2202.19 7
2202.29 5
2202.40 5
2202.51 8
2202.62 14
2202.72 21
2202.83 28
2202.94 33
2203.05 35
2203.15 33
2203.26 28
2203.37 21
2203.48 13
2203.58 5
2203.69 0
2203.80 0
2203.91 0
2204.01 0
2204.12 0
2204.23 0
2204.34 2
2204.44 7
2204.55 13
2204.66 18
2204.77 23
2204.87 27
2204.98 30
2205.09 32
2205.20 33
2205.31 35
2205.41 37
2205.52 41
2205.63 46
2205.74 52
2205.84 60
2205.95 68
2206.06 76
2206.17 83
2206.27 87
2206.38 88
2206.49 85
2206.60 80
2206.70 72
2206.81 65
2206.92 59
2207.03 56
2207.14 57
2207.24 60
2207.35 65
2207.46 70
2207.57 75
2207.67 76
2207.78 75
2207.89 72
2208.00 67
2208.10 62
2208.21 58
2208.32 54
2208.43 51
2208.54 49
2208.64 48
2208.75 47
2208.86 46
2208.97 47
2209.07 50
2209.18 54
2209.29 58
2209.40 64
2209.51 69
2209.61 75
2209.72 80
2209.83 85
2209.94 90
2210.04 95
2210.15 99
2210.26 101
2210.37 100
2210.47 96
2210.58 89
2210.69 81
2210.80 72
2210.91 62
2211.01 54
2211.12 47
2211.23 41
2211.34 37
2211.44 35
2211.55 33
2211.66 34
2211.77 35
2211.88 38
2211.98 41
2212.09 44
2212.20 46
2212.31 48
2212.41 50
2212.52 52
2212.63 54
2212.74 55
2212.85 57
2212.95 59
2213.06 60
2213.17 61
2213.28 61
2213.39 59
2213.49 57
2213.60 52
2213.71 47
2213.82 41
2213.92 34
2214.03 29
2214.14 25
2214.25 25
2214.36 28
2214.46 34
2214.57 42
2214.68 52
2214.79 61
2214.90 69
2215.00 75
2215.11 79
2215.22 80
2215.33 80
2215.43 79
2215.54 78
2215.65 78
2215.76 78
2215.87 78
2215.97 78
2216.08 76
2216.19 72
2216.30 68
2216.41 64
2216.51 59
2216.62 55
2216.73 52
2216.84 49
2216.95 47
2217.05 45
2217.16 44
2217.27 43
2217.38 43
2217.48 42
2217.59 40
2217.70 37
2217.81 33
2217.92 29
2218.02 25
2218.13 22
2218.24 21
2218.35 21
2218.46 22
2218.56 23
2218.67 23
2218.78 21
2218.89 18
2219.00 15
2219.10 11
2219.21 8
2219.32 7
2219.43 8
2219.54 11
2219.64 15
2219.75 21
2219.86 27
2219.97 33
2220.08 39
2220.18 45
2220.29 50
2220.40 54
2220.51 58
2220.62 61
2220.72 63
2220.83 64
2220.94 65
2221.05 65
2221.16 64
2221.26 62
2221.37 62
2221.48 61
2221.59 62
2221.70 64
2221.80 67
2221.91 70
2222.02 72
2222.13 74
2222.24 74
2222.34 73
2222.45 69
2222.56 64
2222.67 58
2222.78 52
2222.88 46
2222.99 42
2223.10 40
2223.21 41
2223.32 44
2223.42 49
2223.53 55
2223.64 60
2223.75 64
2223.86 68
2223.97 69
2224.07 70
2224.18 69
2224.29 67
2224.40 64
2224.51 60
2224.61 55
2224.72 50
2224.83 47
2224.94 47
2225.05 49
2225.15 53
2225.26 59
2225.37 65
2225.48 71
2225.59 75
2225.70 77
2225.80 77
2225.91 75
2226.02 72
2226.13 68
2226.24 65
2226.34 62
2226.45 60
2226.56 59
2226.67 59
2226.78 60
2226.88 60
2226.99 61
2227.10 61
2227.21 60
2227.32 57
2227.43 53
2227.53 47
2227.64 40
2227.75 34
2227.86 28
2227.97 23
2228.07 19
2228.18 17
2228.29 15
2228.40 15
2228.51 16
2228.62 18
2228.72 20
2228.83 22
2228.94 24
2229.05 25
2229.16 26
2229.26 27
2229.37 29
2229.48 32
2229.59 37
2229.70 42
2229.81 48
2229.91 53
2230.02 56
2230.13 58
2230.24 59
2230.35 59
2230.46 59
2230.56 58
2230.67 59
2230.78 61
2230.89 64
2231.00 67
2231.10 71
2231.21 75
2231.32 79
2231.43 83
2231.54 84
2231.65 84
2231.75 81
2231.86 77
2231.97 70
2232.08 62
2232.19 53
2232.30 47
2232.40 43
2232.51 42
2232.62 44
2232.73 49
2232.84 55
2232.95 62
2233.05 67
2233.16 69
2233.27 68
2233.38 63
2233.49 53
2233.60 41
2233.70 28
2233.81 15
2233.92 3
2234.03 0
2234.14 0
2234.25 0
2234.35 0
2234.46 0
2234.57 0
2234.68 0
2234.79 0
2234.90 1
2235.00 12
2235.11 24
2235.22 35
2235.33 44
2235.44 50
2235.55 52
2235.65 51
2235.76 48
2235.87 45
2235.98 43
2236.09 42
2236.20 42
2236.30 42
2236.41 41
2236.52 39
2236.63 35
2236.74 31
2236.85 27
2236.95 25
2237.06 24
2237.17 26
2237.28 30
2237.39 36
2237.50 42
2237.61 48
2237.71 53
2237.82 56
2237.93 58
2238.04 59
2238.15 59
2238.26 58
2238.36 58
2238.47 57
2238.58 57
2238.69 57
2238.80 58
2238.91 58
2239.01 59
2239.12 60
2239.23 61
2239.34 62
2239.45 64
2239.56 66
2239.67 70
2239.77 73
2239.88 78
2239.99 82
2240.10 85
2240.21 87
2240.32 87
2240.43 84
2240.53 78
2240.64 70
2240.75 61
2240.86 51
2240.97 42
2241.08 36
2241.18 31
2241.29 29
2241.40 30
2241.51 32
2241.62 34
2241.73 37
2241.84 38
2241.94 39
2242.05 38
2242.16 39
2242.27 40
2242.38 43
2242.49 48
2242.60 54
2242.70 61
2242.81 67
2242.92 71
2243.03 73
2243.14 70
2243.25 64
2243.36 55
2243.46 45
2243.57 36
2243.68 28
2243.79 23
2243.90 20
2244.01 21
2244.12 24
2244.22 28
2244.33 34
2244.44 39
2244.55 43
2244.66 46
2244.77 47
2244.88 46
2244.98 45
2245.09 42
2245.20 41
2245.31 41
2245.42 42
2245.53 44
2245.64 47
2245.74 48
2245.85 48
2245.96 45
2246.07 40
2246.18 34
2246.29 30
2246.40 27
2246.50 28
2246.61 31
2246.72 36
2246.83 41
2246.94 44
2247.05 46
2247.16 47
2247.27 48
2247.37 51
2247.48 55
2247.59 63
2247.70 71
2247.81 80
2247.92 88
2248.03 92
2248.13 93
2248.24 91
2248.35 87
2248.46 82
2248.57 78
2248.68 75
2248.79 73
2248.90 71
2249.00 69
2249.11 67
2249.22 63
2249.33 60
2249.44 56
2249.55 53
2249.66 52
2249.76 53
2249.87 56
2249.98 62
2250.09 69
2250.20 78
2250.31 87
2250.42 95
2250.53 100
2250.63 103
2250.74 101
2250.85 95
2250.96 85
2251.07 74
2251.18 63
2251.29 54
2251.40 47
2251.50 44
2251.61 45
2251.72 47
2251.83 51
2251.94 54
2252.05 56
2252.16 56
2252.27 55
2252.37 53
2252.48 52
2252.59 52
2252.70 53
2252.81 56
2252.92 60
2253.03 64
2253.14 69
2253.24 72
2253.35 75
2253.46 77
2253.57 78
2253.68 79
2253.79 79
2253.90 78
2254.01 76
2254.12 72
2254.22 68
2254.33 62
2254.44 55
2254.55 48
2254.66 43
2254.77 39
2254.88 37
2254.99 36
2255.09 37
2255.20 39
2255.31 41
2255.42 42
2255.53 42
2255.64 41
2255.75 40
2255.86 38
2255.97 37
2256.07 37
2256.18 38
2256.29 40
2256.40 43
2256.51 46
2256.62 48
2256.73 48
2256.84 45
2256.95 40
2257.05 35
2257.16 29
2257.27 24
2257.38 22
2257.49 22
2257.60 23
2257.71 26
2257.82 29
2257.93 31
2258.03 33
2258.14 33
2258.25 31
2258.36 28
2258.47 24
2258.58 19
2258.69 14
2258.80 8
2258.91 2
2259.01 0
2259.12 0
2259.23 0
2259.34 0
2259.45 0
2259.56 0
2259.67 0
2259.78 0
2259.89 3
2260.00 11
2260.10 18
2260.21 25
2260.32 32
2260.43 37
2260.54 42
2260.65 45
2260.76 48
2260.87 50
2260.98 52
2261.09 55
2261.19 57
2261.30 61
2261.41 65
2261.52 69
2261.63 73
2261.74 77
2261.85 79
2261.96 80
2262.07 80
2262.18 78
2262.28 74
2262.39 68
2262.50 62
2262.61 55
2262.72 48
2262.83 44
2262.94 41
2263.05 40
2263.16 41
2263.27 42
2263.37 43
2263.48 43
2263.59 41
2263.70 40
2263.81 38
2263.92 39
2264.03 42
2264.14 48
2264.25 57
2264.36 66
2264.47 75
2264.57 83
2264.68 88
2264.79 91
2264.90 91
2265.01 89
2265.12 85
2265.23 79
2265.34 73
2265.45 65
2265.56 58
2265.66 51
2265.77 44
2265.88 40
2265.99 37
2266.10 36
2266.21 36
2266.32 38
2266.43 39
2266.54 40
2266.65 41
2266.76 42
2266.87 42
2266.97 43
2267.08 44
2267.19 45
2267.30 45
2267.41 45
2267.52 43
2267.63 40
2267.74 37
2267.85 35
2267.96 33
2268.07 33
2268.17 33
2268.28 33
2268.39 32
2268.50 30
2268.61 27
2268.72 24
2268.83 22
2268.94 23
2269.05 26
2269.16 33
2269.27 41
2269.38 51
2269.49 61
2269.59 70
2269.70 77
2269.81 82
2269.92 87
2270.03 90
2270.14 92
2270.25 95
2270.36 98
2270.47 101
2270.58 103
2270.69 105
2270.80 105
2270.90 103
2271.01 100
2271.12 95
2271.23 91
2271.34 86
2271.45 82
2271.56 79
2271.67 76
2271.78 74
2271.89 73
2272.00 73
2272.11 74
2272.22 76
2272.32 80
2272.43 83
2272.54 87
2272.65 89
2272.76 91
2272.87 92
2272.98 94
2273.09 95
2273.20 98
2273.31 101
2273.42 104
2273.53 107
2273.64 107
2273.75 104
2273.85 98
2273.96 90
2274.07 80
2274.18 70
2274.29 61
2274.40 55
2274.51 51
2274.62 49
2274.73 49
2274.84 50
2274.95 51
2275.06 53
2275.17 54
2275.28 55
2275.39 56
2275.49 57
2275.60 57
2275.71 57
2275.82 57
2275.93 55
2276.04 53
2276.15 50
2276.26 47
2276.37 45
2276.48 43
2276.59 42
2276.70 41
2276.81 41
2276.92 41
2277.03 40
2277.13 38
2277.24 34
2277.35 29
2277.46 23
2277.57 17
2277.68 11
2277.79 7
2277.90 5
2278.01 6
2278.12 7
2278.23 11
2278.34 15
2278.45 20
2278.56 24
2278.67 29
2278.78 33
2278.89 38
2278.99 42
2279.10 47
2279.21 51
2279.32 56
2279.43 61
2279.54 67
2279.65 73
2279.76 79
2279.87 84
2279.98 87
2280.09 88
2280.20 86
2280.31 82
2280.42 78
2280.53 73
2280.64 70
2280.75 69
2280.85 70
2280.96 72
2281.07 75
2281.18 78
2281.29 79
2281.40 77
2281.51 72
2281.62 66
2281.73 59
2281.84 52
2281.95 47
2282.06 45
2282.17 47
2282.28 50
2282.39 55
2282.50 60
2282.61 63
2282.72 63
2282.83 62
2282.94 58
2283.04 54
2283.15 51
2283.26 50
2283.37 51
2283.48 55
2283.59 62
2283.70 72
2283.81 85
2283.92 98
2284.03 111
2284.14 123
2284.25 132
2284.36 137
2284.47 140
2284.58 139
2284.69 136
2284.80 131
2284.91 125
2285.02 120
2285.13 116
2285.24 113
2285.35 110
2285.45 109
2285.56 106
2285.67 102
2285.78 96
2285.89 89
2286.00 81
2286.11 74
2286.22 68
2286.33 64
2286.44 62
2286.55 61
2286.66 60
2286.77 58
2286.88 54
2286.99 48
2287.10 42
2287.21 36
2287.32 31
2287.43 28
2287.54 26
2287.65 24
2287.76 23
2287.87 21
2287.98 20
2288.09 19
2288.19 20
2288.30 22
2288.41 26
2288.52 31
2288.63 37
2288.74 43
2288.85 48
2288.96 52
2289.07 55
2289.18 57
2289.29 58
2289.40 58
2289.51 56
2289.62 55
2289.73 53
2289.84 52
2289.95 52
2290.06 52
2290.17 55
2290.28 59
2290.39 64
2290.50 71
2290.61 76
2290.72 81
2290.83 85
2290.94 87
2291.05 87
2291.16 86
2291.27 84
2291.38 82
2291.49 80
2291.59 78
2291.70 76
2291.81 74
2291.92 70
2292.03 67
2292.14 62
2292.25 57
2292.36 52
2292.47 48
2292.58 45
2292.69 43
2292.80 41
2292.91 39
2293.02 37
2293.13 33
2293.24 28
2293.35 23
2293.46 18
2293.57 14
2293.68 14
2293.79 16
2293.90 20
2294.01 26
2294.12 32
2294.23 38
2294.34 43
2294.45 46
2294.56 49
2294.67 52
2294.78 55
2294.89 58
2295.00 60
2295.11 61
2295.22 61
2295.33 59
2295.44 57
2295.55 55
2295.66 53
2295.77 53
2295.88 54
2295.99 57
2296.10 61
2296.21 66
2296.32 71
2296.43 74
2296.54 77
2296.64 78
2296.75 78
2296.86 76
2296.97 74
2297.08 71
2297.19 68
2297.30 64
2297.41 60
2297.52 55
2297.63 49
2297.74 42
2297.85 35
2297.96 26
2298.07 17
2298.18 9
2298.29 1
2298.40 0
2298.51 0
2298.62 0
2298.73 0
2298.84 0
2298.95 5
2299.06 9
2299.17 11
2299.28 9
2299.39 6
2299.50 1
2299.61 0
2299.72 0
2299.83 0
2299.94 0
2300.05 0
2300.16 3
2300.27 7
2300.38 11
2300.49 13
2300.60 15
2300.71 17
2300.82 19
2300.93 21
2301.04 23
2301.15 24
2301.26 24
2301.37 24
2301.48 23
2301.59 22
2301.70 21
2301.81 20
2301.92 22
2302.03 24
2302.14 28
2302.25 32
2302.36 35
2302.47 38
2302.58 40
2302.69 40
2302.80 38
2302.91 34
2303.02 29
2303.13 24
2303.24 19
2303.35 15
2303.46 12
2303.57 12
2303.68 13
2303.79 15
2303.90 18
2304.01 21
2304.12 24
2304.23 27
2304.34 29
2304.45 33
2304.56 37
2304.67 42
2304.78 47
2304.89 53
2305.00 58
2305.11 61
2305.22 60
2305.33 58
2305.44 53
2305.55 46
2305.66 40
2305.77 35
2305.88 32
2305.99 31
2306.10 33
2306.21 36
2306.32 40
2306.43 44
2306.54 48
2306.65 51
2306.76 52
2306.87 52
2306.98 52
2307.09 51
2307.20 53
2307.31 57
2307.42 65
2307.53 76
2307.64 88
2307.75 101
2307.86 111
2307.97 118
2308.08 122
2308.19 121
2308.30 118
2308.41 115
2308.52 112
2308.63 112
2308.74 114
2308.85 119
2308.96 125
2309.07 130
2309.18 134
2309.29 133
2309.40 128
2309.51 118
2309.62 104
2309.73 87
2309.84 69
2309.95 54
2310.07 42
2310.18 35
2310.29 34
2310.40 37
2310.51 45
2310.62 53
2310.73 62
2310.84 68
2310.95 72
2311.06 72
2311.17 69
2311.28 64
2311.39 58
2311.50 52
2311.61 47
2311.72 42
2311.83 40
2311.94 40
2312.05 42
2312.16 45
2312.27 49
2312.38 53
2312.49 56
2312.60 58
2312.71 58
2312.82 56
2312.93 53
2313.04 49
2313.15 45
2313.26 41
2313.37 38
2313.48 35
2313.59 32
2313.70 30
2313.81 28
2313.92 27
2314.03 27
2314.14 28
2314.25 30
2314.36 33
2314.47 35
2314.58 37
2314.69 39
2314.80 39
2314.91 38
2315.03 37
2315.14 37
2315.25 37
2315.36 37
2315.47 37
2315.58 36
2315.69 33
2315.80 30
2315.91 26
2316.02 22
2316.13 20
2316.24 20
2316.35 22
2316.46 27
2316.57 35
2316.68 45
2316.79 56
2316.90 67
2317.01 77
2317.12 84
2317.23 89
2317.34 91
2317.45 92
2317.56 92
2317.67 93
2317.78 95
2317.89 98
2318.00 103
2318.11 107
2318.22 110
2318.33 111
2318.45 108
2318.56 103
2318.67 96
2318.78 89
2318.89 83
2319.00 80
2319.11 80
2319.22 83
2319.33 89
2319.44 96
2319.55 101
2319.66 105
2319.77 105
2319.88 102
2319.99 95
2320.10 87
2320.21 77
2320.32 68
2320.43 61
2320.54 56
2320.65 53
2320.76 51
2320.87 50
2320.98 49
2321.09 46
2321.20 42
2321.32 37
2321.43 32
2321.54 27
2321.65 23
2321.76 19
2321.87 16
2321.98 14
2322.09 12
2322.20 11
2322.31 10
2322.42 11
2322.53 12
2322.64 14
2322.75 14
2322.86 15
2322.97 14
2323.08 13
2323.19 11
2323.30 11
2323.41 11
2323.52 12
2323.64 14
2323.75 16
2323.86 17
2323.97 16
2324.08 13
2324.19 9
2324.30 4
2324.41 0
2324.52 0
2324.63 0
2324.74 0
2324.85 0
2324.96 0
2325.07 0
2325.18 0
2325.29 1
2325.40 8
2325.51 16
2325.62 24
2325.73 33
2325.85 40
2325.96 47
2326.07 50
2326.18 51
2326.29 49
2326.40 45
2326.51 39
2326.62 32
2326.73 26
2326.84 21
2326.95 18
2327.06 18
2327.17 19
2327.28 22
2327.39 26
2327.50 30
2327.61 33
2327.72 34
2327.84 35
2327.95 35
2328.06 35
2328.17 35
2328.28 36
2328.39 38
2328.50 40
2328.61 43
2328.72 46
2328.83 49
2328.94 50
2329.05 50
2329.16 49
2329.27 46
2329.38 44
2329.49 41
2329.61 38
2329.72 36
2329.83 34
2329.94 34
2330.05 35
2330.16 38
2330.27 42
2330.38 48
2330.49 54
2330.60 60
2330.71 65
2330.82 68
2330.93 71
2331.04 72
2331.15 72
2331.26 71
2331.38 70
2331.49 68
2331.60 66
2331.71 63
2331.82 60
2331.93 57
2332.04 55
2332.15 54
2332.26 54
2332.37 55
2332.48 59
2332.59 64
2332.70 70
2332.81 77
2332.93 82
2333.04 86
2333.15 87
2333.26 86
2333.37 83
2333.48 78
2333.59 73
2333.70 69
2333.81 66
2333.92 63
2334.03 61
2334.14 58
2334.25 55
2334.36 51
2334.48 47
2334.59 42
2334.70 37
2334.81 33
2334.92 28
2335.03 22
2335.14 17
2335.25 12
2335.36 7
2335.47 4
2335.58 2
2335.69 2
2335.80 4
2335.92 7
2336.03 10
2336.14 13
2336.25 16
2336.36 18
2336.47 19
2336.58 21
2336.69 23
2336.80 27
2336.91 33
2337.02 40
2337.13 49
2337.24 58
2337.36 65
2337.47 71
2337.58 75
2337.69 76
2337.80 75
2337.91 75
2338.02 75
2338.13 77
2338.24 81
2338.35 86
2338.46 91
2338.57 96
2338.69 98
2338.80 99
2338.91 99
2339.02 97
2339.13 93
2339.24 89
2339.35 85
2339.46 80
2339.57 75
2339.68 70
2339.79 66
2339.90 62
2340.02 58
2340.13 55
2340.24 51
2340.35 46
2340.46 40
2340.57 34
2340.68 27
2340.79 21
2340.90 17
2341.01 14
2341.12 13
2341.24 14
2341.35 16
2341.46 19
2341.57 22
2341.68 25
2341.79 27
2341.90 27
2342.01 26
2342.12 23
2342.23 19
2342.34 14
2342.46 11
2342.57 8
2342.68 8
2342.79 11
2342.90 17
2343.01 24
2343.12 32
2343.23 41
2343.34 50
2343.45 59
2343.57 67
2343.68 76
2343.79 85
2343.90 94
2344.01 102
2344.12 107
2344.23 110
2344.34 109
2344.45 106
2344.56 99
2344.67 91
2344.79 82
2344.90 73
2345.01 66
2345.12 60
2345.23 56
2345.34 55
2345.45 56
2345.56 60
2345.67 67
2345.78 76
2345.90 87
2346.01 97
2346.12 106
2346.23 111
2346.34 113
2346.45 110
2346.56 104
2346.67 96
2346.78 86
2346.90 76
2347.01 67
2347.12 58
2347.23 50
2347.34 43
2347.45 37
2347.56 31
2347.67 28
2347.78 26
2347.89 26
2348.01 27
2348.12 29
2348.23 31
2348.34 31
2348.45 30
2348.56 26
2348.67 20
2348.78 14
2348.89 9
2349.01 5
2349.12 4
2349.23 5
2349.34 8
2349.45 12
2349.56 16
2349.67 19
2349.78 21
2349.89 22
2350.01 22
2350.12 21
2350.23 20
2350.34 19
2350.45 17
2350.56 13
2350.67 9
2350.78 2
2350.89 0
2351.01 0
2351.12 0
2351.23 0
2351.34 0
2351.45 0
2351.56 0
2351.67 0
2351.78 7
2351.89 17
2352.01 28
2352.12 41
2352.23 54
2352.34 66
2352.45 76
2352.56 84
2352.67 88
2352.78 89
2352.89 87
2353.01 84
2353.12 80
2353.23 76
2353.34 72
2353.45 69
2353.56 65
2353.67 62
2353.78 57
2353.90 52
2354.01 46
2354.12 40
2354.23 35
2354.34 30
2354.45 28
2354.56 26
2354.67 26
2354.79 27
2354.90 28
2355.01 30
2355.12 32
2355.23 35
2355.34 38
2355.45 42
2355.56 47
2355.68 52
2355.79 57
2355.90 62
2356.01 66
2356.12 67
2356.23 66
2356.34 64
2356.45 59
2356.57 53
2356.68 48
2356.79 43
2356.90 41
2357.01 41
2357.12 43
2357.23 48
2357.34 54
2357.46 60
2357.57 65
2357.68 67
2357.79 68
2357.90 67
2358.01 63
2358.12 58
2358.23 52
2358.35 45
2358.46 38
2358.57 31
2358.68 27
2358.79 25
2358.90 26
2359.01 30
2359.13 36
2359.24 44
2359.35 50
2359.46 53
2359.57 52
2359.68 48
2359.79 40
2359.90 31
2360.02 21
2360.13 13
2360.24 8
2360.35 4
2360.46 4
2360.57 5
2360.68 7
2360.80 10
2360.91 13
2361.02 17
2361.13 21
2361.24 25
2361.35 31
2361.46 36
2361.57 42
2361.69 46
2361.80 48
2361.91 48
2362.02 46
2362.13 42
2362.24 37
2362.35 32
2362.47 28
2362.58 24
2362.69 21
2362.80 19
2362.91 17
2363.02 15
2363.13 14
2363.25 13
2363.36 14
2363.47 16
2363.58 18
2363.69 21
2363.80 23
2363.91 25
2364.03 26
2364.14 26
2364.25 27
2364.36 27
2364.47 29
2364.58 30
2364.69 33
2364.81 35
2364.92 37
2365.03 39
2365.14 41
2365.25 43
2365.36 45
2365.48 47
2365.59 50
2365.70 53
2365.81 56
2365.92 58
2366.03 60
2366.14 59
2366.26 57
2366.37 54
2366.48 51
2366.59 48
2366.70 46
2366.81 47
2366.92 49
2367.04 51
2367.15 54
2367.26 55
2367.37 54
2367.48 51
2367.59 46
2367.71 41
2367.82 36
2367.93 32
2368.04 30
2368.15 28
2368.26 28
2368.37 28
2368.49 28
2368.60 28
2368.71 26
2368.82 25
2368.93 23
2369.04 22
2369.16 22
2369.27 21
2369.38 21
2369.49 21
2369.60 20
2369.71 18
2369.82 16
2369.94 13
2370.05 11
2370.16 8
2370.27 7
2370.38 7
2370.49 8
2370.61 10
2370.72 13
2370.83 19
2370.94 24
2371.05 31
2371.16 37
2371.28 43
2371.39 48
2371.50 51
2371.61 53
2371.72 55
2371.83 56
2371.95 57
2372.06 58
2372.17 58
2372.28 57
2372.39 55
2372.50 52
2372.61 49
2372.73 46
2372.84 44
2372.95 44
2373.06 46
2373.17 50
2373.28 55
2373.40 60
2373.51 65
2373.62 69
2373.73 72
2373.84 74
2373.95 76
2374.07 78
2374.18 79
2374.29 80
2374.40 81
2374.51 81
2374.62 80
2374.74 78
2374.85 72
2374.96 65
2375.07 55
2375.18 43
2375.30 32
2375.41 21
2375.52 14
2375.63 9
2375.74 7
2375.85 8
2375.97 10
2376.08 12
2376.19 14
2376.30 15
2376.41 16
2376.52 17
2376.64 19
2376.75 22
2376.86 26
2376.97 32
2377.08 38
2377.19 44
2377.31 49
2377.42 53
2377.53 55
2377.64 56
2377.75 55
2377.87 53
2377.98 51
2378.09 48
2378.20 45
2378.31 43
2378.42 41
2378.54 38
2378.65 36
2378.76 33
2378.87 30
2378.98 26
2379.09 21
2379.21 13
2379.32 5
2379.43 0
2379.54 0
2379.65 0
2379.77 0
2379.88 0
2379.99 0
2380.10 0
2380.21 0
2380.32 11
2380.44 23
2380.55 33
2380.66 40
2380.77 45
2380.88 47
2381.00 47
2381.11 46
2381.22 44
2381.33 42
2381.44 42
2381.55 42
2381.67 44
2381.78 47
2381.89 52
2382.00 57
2382.11 62
2382.23 67
2382.34 71
2382.45 73
2382.56 74
2382.67 72
2382.79 67
2382.90 61
2383.01 53
2383.12 46
2383.23 39
2383.35 33
2383.46 27
2383.57 22
2383.68 16
2383.79 11
2383.90 6
2384.02 2
2384.13 1
2384.24 2
2384.35 6
2384.46 12
2384.58 20
2384.69 28
2384.80 35
2384.91 41
2385.02 45
2385.14 48
2385.25 51
2385.36 53
2385.47 55
2385.58 55
2385.70 55
2385.81 52
2385.92 46
2386.03 39
2386.14 29
2386.26 19
2386.37 9
2386.48 0
2386.59 0
2386.70 0
2386.82 0
2386.93 0
2387.04 1
2387.15 8
2387.26 15
2387.38 21
2387.49 26
2387.60 29
2387.71 32
2387.82 34
2387.94 38
2388.05 42
2388.16 47
2388.27 53
2388.38 58
2388.50 63
2388.61 68
2388.72 72
2388.83 75
2388.94 78
2389.06 81
2389.17 84
2389.28 86
2389.39 87
2389.50 86
2389.62 85
2389.73 82
2389.84 78
2389.95 73
2390.06 66
2390.18 57
2390.29 47
2390.40 35
2390.51 22
2390.62 11
2390.74 2
2390.85 0
2390.96 0
2391.07 3
2391.18 12
2391.30 22
2391.41 33
2391.52 42
2391.63 49
2391.74 54
2391.86 57
2391.97 58
2392.08 58
2392.19 57
2392.31 55
2392.42 52
2392.53 48
2392.64 44
2392.75 41
2392.87 38
2392.98 36
2393.09 36
2393.20 38
2393.31 41
2393.43 45
2393.54 50
2393.65 54
2393.76 57
2393.88 61
2393.99 63
2394.10 65
2394.21 67
2394.32 69
2394.44 71
2394.55 73
2394.66 74
2394.77 73
2394.88 72
2395.00 68
2395.11 63
2395.22 56
2395.33 49
2395.45 42
2395.56 36
2395.67 30
2395.78 25
2395.89 22
2396.01 19
2396.12 18
2396.23 16
2396.34 16
2396.46 14
2396.57 13
2396.68 11
2396.79 8
2396.90 6
2397.02 5
2397.13 5
2397.24 10
2397.35 17
2397.47 29
2397.58 42
2397.69 57
2397.80 71
2397.91 82
2398.03 89
2398.14 92
2398.25 91
2398.36 88
2398.48 83
2398.59 79
2398.70 75
2398.81 72
2398.92 69
2399.04 66
2399.15 63
2399.26 60
2399.37 56
2399.49 54
2399.60 52
2399.71 51
2399.82 51
2399.93 52
2400.05 51
2400.16 49
2400.27 45
2400.38 40
2400.50 34
2400.61 27
2400.72 22
2400.83 19
2400.95 18
2401.06 19
2401.17 21
2401.28 24
2401.39 27
2401.51 28
2401.62 28
2401.73 27
2401.84 26
2401.96 24
2402.07 24
2402.18 24
2402.29 26
2402.41 30
2402.52 34
2402.63 40
2402.74 47
2402.86 56
2402.97 65
2403.08 75
2403.19 84
2403.30 92
2403.42 98
2403.53 100
2403.64 99
2403.75 95
2403.87 89
2403.98 81
2404.09 73
2404.20 64
2404.32 55
2404.43 48
2404.54 42
2404.65 39
2404.77 38
2404.88 38
2404.99 40
2405.10 42
2405.22 43
2405.33 43
2405.44 42
2405.55 42
2405.66 42
2405.78 43
2405.89 46
2406.00 50
2406.11 54
2406.23 58
2406.34 60
2406.45 62
2406.56 65
2406.68 68
2406.79 73
2406.90 78
2407.01 85
2407.13 92
2407.24 99
2407.35 105
2407.46 109
2407.58 111
2407.69 111
2407.80 109
2407.91 105
2408.03 100
2408.14 93
2408.25 86
2408.36 79
2408.48 73
2408.59 68
2408.70 64
2408.81 61
2408.93 60
2409.04 61
2409.15 63
2409.26 64
2409.38 66
2409.49 66
2409.60 66
2409.71 64
2409.83 61
2409.94 58
2410.05 55
2410.16 52
2410.28 50
2410.39 47
2410.50 45
2410.61 42
2410.73 39
2410.84 35
2410.95 32
2411.06 30
2411.18 30
2411.29 33
2411.40 37
2411.51 44
2411.63 51
2411.74 57
2411.85 61
2411.96 63
2412.08 61
2412.19 56
2412.30 49
2412.41 40
2412.53 30
2412.64 20
2412.75 10
2412.87 1
2412.98 0
2413.09 0
2413.20 0
2413.32 0
2413.43 0
2413.54 0
2413.65 0
2413.77 0
2413.88 3
2413.99 5
2414.10 8
2414.22 11
2414.33 16
2414.44 23
2414.55 31
2414.67 41
2414.78 52
2414.89 63
2415.00 73
2415.12 81
2415.23 87
2415.34 89
2415.46 89
2415.57 86
2415.68 79
2415.79 70
2415.91 60
2416.02 48
2416.13 37
2416.24 28
2416.36 21
2416.47 16
2416.58 14
2416.69 14
2416.81 14
2416.92 15
2417.03 16
2417.15 17
2417.26 19
2417.37 21
2417.48 26
2417.60 33
2417.71 41
2417.82 51
2417.93 61
2418.05 71
2418.16 79
2418.27 85
2418.39 89
2418.50 91
2418.61 92
2418.72 90
2418.84 88
2418.95 84
2419.06 80
2419.17 75
2419.29 70
2419.40 64
2419.51 57
2419.63 51
2419.74 44
2419.85 39
2419.96 35
2420.08 33
2420.19 32
2420.30 33
2420.41 34
2420.53 36
2420.64 36
2420.75 36
2420.87 33
2420.98 30
2421.09 25
2421.20 19
2421.32 14
2421.43 9
2421.54 4
2421.66 0
2421.77 0
2421.88 0
2421.99 0
2422.11 0
2422.22 0
2422.33 0
2422.44 0
2422.56 0
2422.67 8
2422.78 19
2422.90 30
2423.01 39
2423.12 45
2423.23 48
2423.35 47
2423.46 45
2423.57 42
2423.69 40
2423.80 38
2423.91 36
2424.02 34
2424.14 31
2424.25 29
2424.36 28
2424.48 27
2424.59 27
2424.70 29
2424.81 30
2424.93 32
2425.04 34
2425.15 36
2425.27 38
2425.38 42
2425.49 47
2425.60 52
2425.72 58
2425.83 63
2425.94 67
2426.06 68
2426.17 67
2426.28 64
2426.39 60
2426.51 56
2426.62 52
2426.73 49
2426.85 48
2426.96 47
2427.07 48
2427.19 48
2427.30 48
2427.41 49
2427.52 50
2427.64 51
2427.75 52
2427.86 52
2427.98 53
2428.09 52
2428.20 49
2428.31 45
2428.43 42
2428.54 39
2428.65 38
2428.77 39
2428.88 43
2428.99 49
2429.11 55
2429.22 59
2429.33 62
2429.44 62
2429.56 59
2429.67 55
2429.78 50
2429.90 46
2430.01 44
2430.12 42
2430.23 42
2430.35 43
2430.46 44
2430.57 44
2430.69 44
2430.80 44
2430.91 45
2431.03 46
2431.14 47
2431.25 49
2431.37 50
2431.48 51
2431.59 52
2431.70 53
2431.82 53
2431.93 53
2432.04 53
2432.16 53
2432.27 53
2432.38 53
2432.50 54
2432.61 56
2432.72 59
2432.83 63
2432.95 67
2433.06 72
2433.17 76
2433.29 80
2433.40 83
2433.51 85
2433.63 85
2433.74 85
2433.85 83
2433.97 80
2434.08 76
2434.19 71
2434.30 66
2434.42 62
2434.53 59
2434.64 58
2434.76 59
2434.87 61
2434.98 63
2435.10 64
2435.21 64
2435.32 61
2435.44 57
2435.55 50
2435.66 44
2435.77 38
2435.89 33
2436.00 30
2436.11 29
2436.23 28
2436.34 27
2436.45 25
2436.57 24
2436.68 22
2436.79 20
2436.91 21
2437.02 24
2437.13 29
2437.25 36
2437.36 45
2437.47 54
2437.59 62
2437.70 68
2437.81 73
2437.92 77
2438.04 81
2438.15 85
2438.26 89
2438.38 93
2438.49 97
2438.60 99
2438.72 98
2438.83 95
2438.94 90
2439.06 83
2439.17 76
2439.28 69
2439.40 64
2439.51 59
2439.62 54
2439.74 50
2439.85 45
2439.96 39
2440.08 32
2440.19 24
2440.30 15
2440.42 7
2440.53 1
2440.64 0
2440.75 1
2440.87 8
2440.98 18
2441.09 31
2441.21 45
2441.32 57
2441.43 67
2441.55 74
2441.66 77
2441.77 79
2441.89 78
2442.00 77
2442.11 75
2442.23 72
2442.34 70
2442.45 66
2442.57 63
2442.68 59
2442.79 55
2442.91 53
2443.02 52
2443.13 53
2443.25 55
2443.36 57
2443.47 60
2443.59 61
2443.70 62
2443.81 60
2443.93 57
2444.04 54
2444.15 50
2444.27 45
2444.38 42
2444.49 37
2444.61 33
2444.72 29
2444.83 26
2444.95 22
2445.06 20
2445.17 19
2445.29 19
2445.40 19
2445.51 19
2445.63 19
2445.74 17
2445.85 14
2445.97 9
2446.08 4
2446.19 0
2446.31 0
2446.42 0
2446.53 2
2446.65 10
2446.76 22
2446.87 35
2446.99 49
2447.10 63
2447.21 75
2447.33 85
2447.44 94
2447.55 102
2447.67 109
2447.78 116
2447.89 122
2448.01 127
2448.12 130
2448.23 131
2448.35 131
2448.46 129
2448.57 128
2448.69 127
2448.80 128
2448.91 132
2449.03 137
2449.14 143
2449.26 149
2449.37 154
2449.48 156
2449.60 156
2449.71 153
2449.82 147
2449.94 138
2450.05 127
2450.16 115
2450.28 103
2450.39 91
2450.50 83
2450.62 77
2450.73 75
2450.84 76
2450.96 79
2451.07 83
2451.18 87
2451.30 90
2451.41 93
2451.52 93
2451.64 93
2451.75 92
2451.86 91
2451.98 89
2452.09 88
2452.21 86
2452.32 84
2452.43 83
2452.55 82
2452.66 82
2452.77 83
2452.89 84
2453.00 85
2453.11 88
2453.23 91
2453.34 94
2453.45 97
2453.57 100
2453.68 102
2453.79 101
2453.91 99
2454.02 93
2454.14 86
2454.25 77
2454.36 68
2454.48 60
2454.59 56
2454.70 56
2454.82 59
2454.93 65
2455.04 71
2455.16 76
2455.27 78
2455.38 76
2455.50 71
2455.61 62
2455.73 52
2455.84 41
2455.95 31
2456.07 23
2456.18 16
2456.29 10
2456.41 7
2456.52 4
2456.63 3
2456.75 2
2456.86 2
2456.97 2
2457.09 3
2457.20 4
2457.32 6
2457.43 9
2457.54 12
2457.66 18
2457.77 24
2457.88 30
2458.00 36
2458.11 42
2458.22 46
2458.34 47
2458.45 46
2458.57 43
2458.68 39
2458.79 35
2458.91 31
2459.02 28
2459.13 28
2459.25 31
2459.36 37
2459.48 44
2459.59 53
2459.70 61
2459.82 67
2459.93 71
2460.04 72
2460.16 70
2460.27 66
2460.38 61
2460.50 56
2460.61 52
2460.73 49
2460.84 47
2460.95 45
2461.07 43
2461.18 42
2461.29 40
2461.41 38
2461.52 36
2461.64 34
2461.75 31
2461.86 28
2461.98 23
2462.09 18
2462.20 13
2462.32 10
2462.43 10
2462.55 13
2462.66 20
2462.77 29
2462.89 39
2463.00 50
2463.11 60
2463.23 68
2463.34 74
2463.46 79
2463.57 82
2463.68 84
2463.80 84
2463.91 84
2464.02 82
2464.14 80
2464.25 78
2464.37 76
2464.48 74
2464.59 72
2464.71 70
2464.82 67
2464.93 65
2465.05 62
2465.16 59
2465.28 56
2465.39 53
2465.50 51
2465.62 49
2465.73 47
2465.84 46
2465.96 46
2466.07 46
2466.19 47
2466.30 48
2466.41 49
2466.53 49
2466.64 48
2466.76 44
2466.87 38
2466.98 30
2467.10 20
2467.21 10
2467.32 1
2467.44 0
2467.55 0
2467.67 0
2467.78 0
2467.89 0
2468.01 0
2468.12 0
2468.24 0
2468.35 1
2468.46 9
2468.58 17
2468.69 24
2468.81 31
2468.92 37
2469.03 41
2469.15 44
2469.26 46
2469.37 49
2469.49 52
2469.60 55
2469.72 57
2469.83 57
2469.94 55
2470.06 51
2470.17 44
2470.29 37
2470.40 29
2470.51 22
2470.63 17
2470.74 14
2470.86 12
2470.97 11
2471.08 10
2471.20 9
2471.31 7
2471.43 3
2471.54 0
2471.65 0
2471.77 0
2471.88 0
2471.99 0
2472.11 0
2472.22 0
2472.34 0
2472.45 5
2472.56 10
2472.68 15
2472.79 18
2472.91 21
2473.02 22
2473.13 22
2473.25 22
2473.36 22
2473.48 21
2473.59 21
2473.70 20
2473.82 19
2473.93 20
2474.05 21
2474.16 25
2474.27 30
2474.39 37
2474.50 45
2474.62 53
2474.73 59
2474.84 63
2474.96 63
2475.07 61
2475.19 57
2475.30 53
2475.41 49
2475.53 48
2475.64 49
2475.76 52
2475.87 56
2475.99 61
2476.10 64
2476.21 65
2476.33 65
2476.44 62
2476.56 58
2476.67 53
2476.78 48
2476.90 43
2477.01 39
2477.13 36
2477.24 34
2477.35 33
2477.47 33
2477.58 33
2477.70 34
2477.81 35
2477.92 36
2478.04 37
2478.15 37
2478.27 38
2478.38 40
2478.50 42
2478.61 46
2478.72 52
2478.84 59
2478.95 67
2479.07 76
2479.18 83
2479.29 88
2479.41 92
2479.52 94
2479.64 95
2479.75 96
2479.86 98
2479.98 101
2480.09 105
2480.21 110
2480.32 113
2480.44 114
2480.55 113
2480.66 108
2480.78 100
2480.89 91
2481.01 81
2481.12 73
2481.23 68
2481.35 66
2481.46 67
2481.58 72
2481.69 77
2481.81 83
2481.92 87
2482.03 89
2482.15 89
2482.26 86
2482.38 81
2482.49 76
2482.60 71
2482.72 67
2482.83 64
2482.95 62
2483.06 61
2483.18 61
2483.29 62
2483.40 62
2483.52 62
2483.63 62
2483.75 61
2483.86 59
2483.98 58
2484.09 55
2484.20 54
2484.32 53
2484.43 53
2484.55 54
2484.66 56
2484.78 57
2484.89 58
2485.00 57
2485.12 55
2485.23 52
2485.35 49
2485.46 46
2485.57 45
2485.69 46
2485.80 49
2485.92 54
2486.03 59
2486.15 64
2486.26 67
2486.37 68
2486.49 67
2486.60 66
2486.72 64
2486.83 62
2486.95 62
2487.06 61
2487.18 62
2487.29 61
2487.40 60
2487.52 58
2487.63 56
2487.75 53
2487.86 52
2487.98 51
2488.09 52
2488.20 54
2488.32 56
2488.43 58
2488.55 60
2488.66 59
2488.78 58
2488.89 56
2489.00 55
2489.12 55
2489.23 56
2489.35 60
2489.46 63
2489.58 66
2489.69 67
2489.80 66
2489.92 60
2490.03 53
2490.15 43
2490.26 34
2490.38 26
2490.49 22
2490.61 22
2490.72 26
2490.83 34
2490.95 43
2491.06 55
2491.18 66
2491.29 78
2491.41 88
2491.52 98
2491.64 105
2491.75 111
2491.86 115
2491.98 118
2492.09 119
2492.21 120
2492.32 121
2492.44 121
2492.55 121
2492.67 121
2492.78 121
2492.89 119
2493.01 117
2493.12 115
2493.24 113
2493.35 112
2493.47 113
2493.58 115
2493.70 119
2493.81 122
2493.92 124
2494.04 124
2494.15 123
2494.27 120
2494.38 117
2494.50 115
2494.61 115
2494.73 117
2494.84 120
2494.95 123
2495.07 124
2495.18 124
2495.30 120
2495.41 114
2495.53 107
2495.64 101
2495.76 96
2495.87 94
2495.98 94
2496.10 96
2496.21 98
2496.33 99
2496.44 100
2496.56 99
2496.67 98
2496.79 96
2496.90 95
2497.02 94
2497.13 92
2497.24 91
2497.36 89
2497.47 88
2497.59 86
2497.70 85
2497.82 85
2497.93 87
2498.05 91
2498.16 95
2498.28 100
2498.39 104
2498.50 108
2498.62 112
2498.73 116
2498.85 121
2498.96 129
2499.08 138
2499.19 148
2499.31 157
2499.42 164
2499.54 169
2499.65 171
2499.77 169
2499.88 165
2499.99 160
2500.11 155
2500.22 149
2500.34 143
2500.45 137
2500.57 132
2500.68 128
2500.80 125
2500.91 123
2501.03 123
2501.14 124
2501.26 126
2501.37 126
2501.48 126
2501.60 123
2501.71 119
2501.83 114
2501.94 110
2502.06 108
2502.17 109
2502.29 112
2502.40 117
2502.52 123
2502.63 127
2502.75 129
2502.86 128
2502.98 124
2503.09 118
2503.20 109
2503.32 100
2503.43 91
2503.55 83
2503.66 77
2503.78 72
2503.89 69
2504.01 66
2504.12 63
2504.24 59
2504.35 54
2504.47 46
2504.58 37
2504.70 26
2504.81 16
2504.92 6
2505.04 0
2505.15 0
2505.27 0
2505.38 0
2505.50 0
2505.61 0
2505.73 0
2505.84 0
2505.96 0
2506.07 3
2506.19 11
2506.30 21
2506.42 31
2506.53 42
2506.65 53
2506.76 64
2506.88 74
2506.99 83
2507.11 90
2507.22 96
2507.33 99
2507.45 101
2507.56 101
2507.68 100
2507.79 98
2507.91 97
2508.02 96
2508.14 96
2508.25 96
2508.37 96
2508.48 95
2508.60 93
2508.71 90
2508.83 87
2508.94 85
2509.06 84
2509.17 85
2509.29 89
2509.40 95
2509.52 102
2509.63 110
2509.75 117
2509.86 121
2509.98 121
2510.09 119
2510.20 112
2510.32 104
2510.43 96
2510.55 88
2510.66 82
2510.78 79
2510.89 79
2511.01 80
2511.12 83
2511.24 85
2511.35 87
2511.47 87
2511.58 86
2511.70 85
2511.81 85
2511.93 86
2512.04 89
2512.16 94
2512.27 102
2512.39 111
2512.50 119
2512.62 126
2512.73 130
2512.85 131
2512.96 129
2513.08 125
2513.19 119
2513.31 113
2513.42 106
2513.54 99
2513.65 92
2513.77 84
2513.88 77
2514.00 70
2514.11 65
2514.23 61
2514.34 60
2514.46 62
2514.57 65
2514.69 68
2514.80 70
2514.92 72
2515.03 71
2515.15 69
2515.26 65
2515.38 60
2515.49 54
2515.61 49
2515.72 42
2515.84 35
2515.95 28
2516.07 22
2516.18 15
2516.30 11
2516.41 8
2516.53 8
2516.64 11
2516.76 17
2516.87 25
2516.98 35
2517.10 44
2517.21 53
2517.33 59
2517.44 63
2517.56 65
2517.68 65
2517.79 64
2517.91 62
2518.02 62
2518.14 62
2518.25 63
2518.37 64
2518.48 66
2518.60 68
2518.71 70
2518.83 73
2518.94 76
2519.06 79
2519.17 82
2519.29 85
2519.40 88
2519.52 92
2519.63 95
2519.75 99
2519.86 105
2519.98 111
2520.09 118
2520.21 125
2520.32 131
2520.44 135
2520.55 136
2520.67 134
2520.78 130
2520.90 124
2521.01 118
2521.13 111
2521.24 104
2521.36 97
2521.47 91
2521.59 84
2521.70 77
2521.82 70
2521.93 63
2522.05 57
2522.16 52
2522.28 49
2522.39 49
2522.51 51
2522.62 55
2522.74 62
2522.85 71
2522.97 82
2523.08 93
2523.20 104
2523.31 114
2523.43 120
2523.54 123
2523.66 122
2523.77 117
2523.89 111
2524.00 104
2524.12 99
2524.23 96
2524.35 96
2524.47 99
2524.58 104
2524.70 108
2524.81 111
2524.93 112
2525.04 111
2525.16 108
2525.27 102
2525.39 96
2525.50 89
2525.62 82
2525.73 77
2525.85 73
2525.96 72
2526.08 73
2526.19 79
2526.31 88
2526.42 99
2526.54 111
2526.65 123
2526.77 132
2526.88 138
2527.00 140
2527.11 140
2527.23 139
2527.35 136
2527.46 134
2527.58 133
2527.69 130
2527.81 127
2527.92 122
2528.04 116
2528.15 108
2528.27 99
2528.38 89
2528.50 81
2528.61 74
2528.73 69
2528.84 65
2528.96 63
2529.07 62
2529.19 62
2529.30 61
2529.42 61
2529.54 60
2529.65 60
2529.77 61
2529.88 63
2530.00 68
2530.11 74
2530.23 83
2530.34 92
2530.46 100
2530.57 107
2530.69 113
2530.80 117
2530.92 120
2531.03 121
2531.15 122
2531.26 121
2531.38 120
2531.50 119
2531.61 118
2531.73 115
2531.84 111
2531.96 106
2532.07 100
2532.19 92
2532.30 83
2532.42 75
2532.53 69
2532.65 65
2532.76 64
2532.88 66
2532.99 72
2533.11 79
2533.23 87
2533.34 95
2533.46 100
2533.57 102
2533.69 102
2533.80 98
2533.92 94
2534.03 90
2534.15 88
2534.26 90
2534.38 97
2534.49 107
2534.61 119
2534.73 131
2534.84 140
2534.96 145
2535.07 147
2535.19 145
2535.30 141
2535.42 139
2535.53 138
2535.65 142
2535.76 149
2535.88 158
2536.00 168
2536.11 178
2536.23 187
2536.34 194
2536.46 198
2536.57 201
2536.69 202
2536.80 205
2536.92 208
2537.03 213
2537.15 219
2537.26 227
2537.38 233
2537.50 238
2537.61 238
2537.73 234
2537.84 225
2537.96 213
2538.07 199
2538.19 187
2538.30 178
2538.42 175
2538.54 180
2538.65 191
2538.77 209
2538.88 231
2539.00 255
2539.11 279
2539.23 301
2539.34 321
2539.46 339
2539.57 353
2539.69 365
2539.81 374
2539.92 380
2540.04 382
2540.15 379
2540.27 373
2540.38 363
2540.50 351
2540.61 340
2540.73 331
2540.85 325
2540.96 324
2541.08 327
2541.19 332
2541.31 339
2541.42 345
2541.54 348
2541.65 346
2541.77 341
2541.89 331
2542.00 320
2542.12 308
2542.23 297
2542.35 288
2542.46 282
2542.58 277
2542.69 273
2542.81 267
2542.93 260
2543.04 251
2543.16 242
2543.27 232
2543.39 225
2543.50 219
2543.62 216
2543.73 212
2543.85 209
2543.97 203
2544.08 195
2544.20 184
2544.31 173
2544.43 161
2544.54 151
2544.66 143
2544.78 137
2544.89 133
2545.01 130
2545.12 127
2545.24 124
2545.35 122
2545.47 121
2545.58 121
2545.70 122
2545.82 125
2545.93 128
2546.05 132
2546.16 136
2546.28 138
2546.39 139
2546.51 138
2546.63 134
2546.74 129
2546.86 121
2546.97 112
2547.09 103
2547.20 94
2547.32 86
2547.44 80
2547.55 76
2547.67 74
2547.78 74
2547.90 76
2548.01 78
2548.13 81
2548.25 83
2548.36 84
2548.48 83
2548.59 81
2548.71 78
2548.82 74
2548.94 69
2549.06 64
2549.17 59
2549.29 53
2549.40 49
2549.52 45
2549.63 43
2549.75 44
2549.87 47
2549.98 52
2550.10 58
2550.21 62
2550.33 64
2550.44 63
2550.56 58
2550.68 50
2550.79 40
2550.91 30
2551.02 22
2551.14 16
2551.25 12
2551.37 11
2551.49 11
2551.60 13
2551.72 16
2551.83 19
2551.95 22
2552.07 25
2552.18 29
2552.30 32
2552.41 37
2552.53 41
2552.64 45
2552.76 48
2552.88 49
2552.99 49
2553.11 47
2553.22 46
2553.34 46
2553.45 47
2553.57 50
2553.69 54
2553.80 57
2553.92 58
2554.03 57
2554.15 54
2554.27 49
2554.38 43
2554.50 37
2554.61 33
2554.73 30
2554.84 29
2554.96 27
2555.08 26
2555.19 26
2555.31 25
2555.42 25
2555.54 25
2555.66 26
2555.77 28
2555.89 31
2556.00 35
2556.12 39
2556.24 43
2556.35 48
2556.47 52
2556.58 55
2556.70 58
2556.81 61
2556.93 63
2557.05 65
2557.16 67
2557.28 69
2557.39 70
2557.51 70
2557.63 69
2557.74 65
2557.86 60
2557.97 52
2558.09 44
2558.21 36
2558.32 30
2558.44 27
2558.55 27
2558.67 28
2558.79 30
2558.90 31
2559.02 31
2559.13 30
2559.25 27
2559.37 24
2559.48 23
2559.60 23
2559.71 26
2559.83 30
2559.95 37
2560.06 44
2560.18 52
2560.29 60
2560.41 66
2560.53 72
2560.64 75
2560.76 77
2560.87 76
2560.99 73
2561.11 67
2561.22 60
2561.34 50
2561.45 40
2561.57 31
2561.69 21
2561.80 13
2561.92 6
2562.03 0
2562.15 0
2562.27 0
2562.38 0
2562.50 0
2562.61 0
2562.73 0
2562.85 0
2562.96 0
2563.08 7
2563.19 14
2563.31 20
2563.43 24
2563.54 27
2563.66 28
2563.77 29
2563.89 29
2564.01 31
2564.12 33
2564.24 36
2564.35 40
2564.47 42
2564.59 44
2564.70 43
2564.82 40
2564.93 36
2565.05 31
2565.17 26
2565.28 22
2565.40 20
2565.51 21
2565.63 23
2565.75 27
2565.86 34
2565.98 43
2566.10 55
2566.21 69
2566.33 83
2566.44 98
2566.56 110
2566.68 120
2566.79 125
2566.91 127
2567.02 124
2567.14 117
2567.26 108
2567.37 98
2567.49 87
2567.61 77
2567.72 69
2567.84 64
2567.95 61
2568.07 61
2568.19 63
2568.30 68
2568.42 74
2568.53 81
2568.65 88
2568.77 93
2568.88 97
2569.00 100
2569.12 102
2569.23 104
2569.35 107
2569.46 111
2569.58 116
2569.70 121
2569.81 127
2569.93 131
2570.04 133
2570.16 133
2570.28 131
2570.39 129
2570.51 126
2570.63 122
2570.74 118
2570.86 113
2570.97 108
2571.09 102
2571.21 95
2571.32 88
2571.44 82
2571.56 75
2571.67 70
2571.79 66
2571.90 63
2572.02 61
2572.14 60
2572.25 60
2572.37 60
2572.49 61
2572.60 61
2572.72 60
2572.83 59
2572.95 58
2573.07 56
2573.18 54
2573.30 51
2573.42 47
2573.53 43
2573.65 40
2573.76 37
2573.88 36
2574.00 36
2574.11 37
2574.23 39
2574.35 41
2574.46 44
2574.58 47
2574.70 51
2574.81 56
2574.93 61
2575.04 66
2575.16 71
2575.28 76
2575.39 80
2575.51 83
2575.63 86
2575.74 87
2575.86 89
2575.97 90
2576.09 91
2576.21 92
2576.32 92
2576.44 91
2576.56 91
2576.67 91
2576.79 93
2576.91 96
2577.02 101
2577.14 107
2577.25 114
2577.37 120
2577.49 124
2577.60 126
2577.72 125
2577.84 122
2577.95 117
2578.07 113
2578.19 110
2578.30 108
2578.42 108
2578.53 109
2578.65 111
2578.77 113
2578.88 114
2579.00 116
2579.12 118
2579.23 121
2579.35 123
2579.47 126
2579.58 127
2579.70 125
2579.82 121
2579.93 112
2580.05 101
2580.16 88
2580.28 74
2580.40 62
2580.51 51
2580.63 45
2580.75 41
2580.86 41
2580.98 44
2581.10 48
2581.21 52
2581.33 56
2581.45 60
2581.56 62
2581.68 65
2581.79 67
2581.91 69
2582.03 70
2582.14 71
2582.26 70
2582.38 67
2582.49 63
2582.61 57
2582.73 50
2582.84 44
2582.96 40
2583.08 37
2583.19 36
2583.31 36
2583.43 36
2583.54 36
2583.66 35
2583.78 33
2583.89 30
2584.01 26
2584.12 22
2584.24 19
2584.36 17
2584.47 17
2584.59 20
2584.71 24
2584.82 31
2584.94 37
2585.06 43
2585.17 47
2585.29 48
2585.41 48
2585.52 46
2585.64 43
2585.76 41
2585.87 39
2585.99 36
2586.11 33
2586.22 28
2586.34 22
2586.46 15
2586.57 7
2586.69 0
2586.81 0
2586.92 0
2587.04 0
2587.15 0
2587.27 0
2587.39 0
2587.50 0
2587.62 4
2587.74 6
2587.85 7
2587.97 7
2588.09 7
2588.20 7
2588.32 7
2588.44 8
2588.55 11
2588.67 15
2588.79 19
2588.90 23
2589.02 25
2589.14 26
2589.25 26
2589.37 24
2589.49 21
2589.60 19
2589.72 18
2589.84 17
2589.95 18
2590.07 19
2590.19 20
2590.30 22
2590.42 23
2590.54 23
2590.65 22
2590.77 19
2590.89 16
2591.00 13
2591.12 10
2591.24 9
2591.35 9
2591.47 13
2591.59 19
2591.70 27
2591.82 35
2591.94 44
2592.05 49
2592.17 52
2592.29 51
2592.40 46
2592.52 38
2592.64 29
2592.75 21
2592.87 14
2592.99 10
2593.10 8
2593.22 9
2593.34 10
2593.45 11
2593.57 11
2593.69 11
2593.80 11
2593.92 12
2594.04 14
2594.16 19
2594.27 25
2594.39 32
2594.51 39
2594.62 45
2594.74 49
2594.86 51
2594.97 52
2595.09 52
2595.21 51
2595.32 49
2595.44 48
2595.56 47
2595.67 47
2595.79 50
2595.91 54
2596.02 60
2596.14 67
2596.26 74
2596.37 80
2596.49 85
2596.61 87
2596.72 87
2596.84 85
2596.96 83
2597.07 80
2597.19 77
2597.31 75
2597.42 75
2597.54 77
2597.66 81
2597.78 87
2597.89 94
2598.01 101
2598.13 107
2598.24 110
2598.36 109
2598.48 105
2598.59 97
2598.71 87
2598.83 77
2598.94 66
2599.06 57
2599.18 51
2599.29 47
2599.41 45
2599.53 45
2599.65 47
2599.76 50
2599.88 52
2600.00 54
2600.11 54
2600.23 53
2600.35 51
2600.46 49
2600.58 47
2600.70 46
2600.81 45
2600.93 46
2601.05 47
2601.16 47
2601.28 47
2601.40 46
2601.52 45
2601.63 44
2601.75 44
2601.87 45
2601.98 48
2602.10 52
2602.22 56
2602.33 59
2602.45 62
2602.57 63
2602.68 63
2602.80 62
2602.92 60
2603.04 60
2603.15 60
2603.27 61
2603.39 63
2603.50 63
2603.62 62
2603.74 58
2603.85 53
2603.97 46
2604.09 39
2604.20 34
2604.32 31
2604.44 31
2604.56 33
2604.67 38
2604.79 43
2604.91 48
2605.02 50
2605.14 51
2605.26 49
2605.37 46
2605.49 43
2605.61 41
2605.73 41
2605.84 44
2605.96 49
2606.08 56
2606.19 63
2606.31 69
2606.43 73
2606.54 76
2606.66 77
2606.78 77
2606.90 78
2607.01 79
2607.13 81
2607.25 83
2607.36 85
2607.48 87
2607.60 88
2607.72 89
2607.83 91
2607.95 94
2608.07 98
2608.18 103
2608.30 107
2608.42 109
2608.53 109
2608.65 106
2608.77 101
2608.89 95
2609.00 90
2609.12 88
2609.24 88
2609.35 91
2609.47 95
2609.59 101
2609.71 107
2609.82 113
2609.94 119
2610.06 125
2610.17 131
2610.29 137
2610.41 142
2610.53 147
2610.64 151
2610.76 155
2610.88 158
2610.99 161
2611.11 165
2611.23 170
2611.35 174
2611.46 178
2611.58 181
2611.70 181
2611.81 179
2611.93 174
2612.05 167
2612.17 158
2612.28 149
2612.40 139
2612.52 130
2612.63 121
2612.75 111
2612.87 102
2612.99 93
2613.10 85
2613.22 79
2613.34 75
2613.45 76
2613.57 81
2613.69 90
2613.81 102
2613.92 116
2614.04 130
2614.16 143
2614.27 153
2614.39 162
2614.51 167
2614.63 171
2614.74 173
2614.86 173
2614.98 171
2615.09 168
2615.21 165
2615.33 160
2615.45 154
2615.56 147
2615.68 140
2615.80 133
2615.92 127
2616.03 122
2616.15 118
2616.27 114
2616.38 111
2616.50 107
2616.62 103
2616.74 98
2616.85 93
2616.97 88
2617.09 84
2617.21 81
2617.32 79
2617.44 78
2617.56 76
2617.67 75
2617.79 72
2617.91 69
2618.03 65
2618.14 61
2618.26 58
2618.38 55
2618.50 53
2618.61 51
2618.73 51
2618.85 53
2618.96 58
2619.08 66
2619.20 76
2619.32 87
2619.43 97
2619.55 106
2619.67 111
2619.79 113
2619.90 111
2620.02 106
2620.14 99
2620.25 91
2620.37 82
2620.49 74
2620.61 66
2620.72 59
2620.84 53
2620.96 49
2621.08 47
2621.19 47
2621.31 49
2621.43 53
2621.55 57
2621.66 60
2621.78 62
2621.90 63
2622.02 65
2622.13 67
2622.25 70
2622.37 74
2622.48 80
2622.60 87
2622.72 94
2622.84 100
2622.95 104
2623.07 105
2623.19 104
2623.31 101
2623.42 94
2623.54 85
2623.66 74
2623.78 62
2623.89 51
2624.01 41
2624.13 32
2624.25 25
2624.36 20
2624.48 16
2624.60 13
2624.72 10
2624.83 8
2624.95 6
2625.07 3
2625.19 1
2625.30 0
2625.42 0
2625.54 0
2625.66 0
2625.77 0
2625.89 0
2626.01 0
2626.12 0
2626.24 1
2626.36 5
2626.48 8
2626.59 11
2626.71 13
2626.83 13
2626.95 13
2627.06 11
2627.18 9
2627.30 7
2627.42 5
2627.53 4
2627.65 4
2627.77 7
2627.89 12
2628.00 19
2628.12 27
2628.24 34
2628.36 40
2628.47 43
2628.59 43
2628.71 39
2628.83 33
2628.94 25
2629.06 17
2629.18 9
2629.30 2
2629.41 0
2629.53 0
2629.65 0
2629.77 0
2629.89 0
2630.00 0
2630.12 0
2630.24 4
2630.36 10
2630.47 18
2630.59 25
2630.71 33
2630.83 39
2630.94 46
2631.06 52
2631.18 56
2631.30 60
2631.41 61
2631.53 59
2631.65 53
2631.77 44
2631.88 31
2632.00 17
2632.12 5
2632.24 0
2632.35 0
2632.47 0
2632.59 0
2632.71 0
2632.82 0
2632.94 5
2633.06 10
2633.18 14
2633.30 18
2633.41 22
2633.53 27
2633.65 32
2633.77 36
2633.88 40
2634.00 41
2634.12 41
2634.24 39
2634.35 36
2634.47 34
2634.59 34
2634.71 35
2634.82 39
2634.94 43
2635.06 47
2635.18 51
2635.30 53
2635.41 54
2635.53 52
2635.65 49
2635.77 45
2635.88 39
2636.00 33
2636.12 28
2636.24 23
2636.35 20
2636.47 19
2636.59 20
2636.71 24
2636.83 29
2636.94 36
2637.06 44
2637.18 52
2637.30 60
2637.41 68
2637.53 76
2637.65 83
2637.77 90
2637.88 94
2638.00 96
2638.12 95
2638.24 90
2638.36 83
2638.47 75
2638.59 66
2638.71 57
2638.83 51
2638.94 49
2639.06 49
2639.18 53
2639.30 58
2639.42 64
2639.53 69
2639.65 73
2639.77 73
2639.89 71
2640.00 66
2640.12 59
2640.24 51
2640.36 42
2640.48 34
2640.59 28
2640.71 23
2640.83 20
2640.95 18
2641.06 18
2641.18 19
2641.30 21
2641.42 25
2641.54 30
2641.65 36
2641.77 42
2641.89 48
2642.01 51
2642.12 51
2642.24 48
2642.36 42
2642.48 35
2642.60 29
2642.71 26
2642.83 26
2642.95 29
2643.07 34
2643.18 39
2643.30 43
2643.42 45
2643.54 45
2643.66 44
2643.77 42
2643.89 41
2644.01 42
2644.13 44
2644.25 48
2644.36 53
2644.48 59
2644.60 64
2644.72 69
2644.83 73
2644.95 75
2645.07 77
2645.19 77
2645.31 77
2645.42 77
2645.54 76
2645.66 75
2645.78 75
2645.90 75
2646.01 77
2646.13 80
2646.25 84
2646.37 90
2646.49 96
2646.60 101
2646.72 106
2646.84 109
2646.96 110
2647.08 109
2647.19 107
2647.31 103
2647.43 99
2647.55 94
2647.66 89
2647.78 85
2647.90 81
2648.02 76
2648.14 71
2648.25 67
2648.37 62
2648.49 58
2648.61 55
2648.73 52
2648.84 49
2648.96 45
2649.08 41
2649.20 36
2649.32 29
2649.43 21
2649.55 13
2649.67 6
2649.79 0
2649.91 0
2650.02 0
2650.14 4
2650.26 12
2650.38 22
2650.50 31
2650.61 38
2650.73 43
2650.85 45
2650.97 46
2651.09 46
2651.20 47
2651.32 50
2651.44 55
2651.56 61
2651.68 69
2651.79 76
2651.91 82
2652.03 85
2652.15 84
2652.27 81
2652.38 74
2652.50 66
2652.62 57
2652.74 49
2652.86 42
2652.98 39
2653.09 39
2653.21 42
2653.33 47
2653.45 54
2653.57 60
2653.68 64
2653.80 66
2653.92 64
2654.04 60
2654.16 54
2654.27 47
2654.39 42
2654.51 38
2654.63 37
2654.75 39
2654.86 44
2654.98 50
2655.10 58
2655.22 66
2655.34 74
2655.46 79
2655.57 83
2655.69 83
2655.81 82
2655.93 78
2656.05 74
2656.16 70
2656.28 66
2656.40 63
2656.52 61
2656.64 59
2656.75 57
2656.87 55
2656.99 55
2657.11 55
2657.23 57
2657.35 60
2657.46 62
2657.58 63
2657.70 63
2657.82 61
2657.94 58
2658.05 55
2658.17 53
2658.29 53
2658.41 55
2658.53 59
2658.65 64
2658.76 70
2658.88 77
2659.00 83
2659.12 88
2659.24 93
2659.35 96
2659.47 98
2659.59 99
2659.71 100
2659.83 100
2659.95 99
2660.06 96
2660.18 92
2660.30 86
2660.42 79
2660.54 72
2660.65 67
2660.77 65
2660.89 66
2661.01 69
2661.13 74
2661.25 80
2661.36 84
2661.48 86
2661.60 85
2661.72 83
2661.84 79
2661.96 76
2662.07 74
2662.19 72
2662.31 71
2662.43 70
2662.55 68
2662.67 65
2662.78 60
2662.90 55
2663.02 50
2663.14 45
2663.26 41
2663.37 38
2663.49 37
2663.61 36
2663.73 38
2663.85 41
2663.97 46
2664.08 53
2664.20 60
2664.32 67
2664.44 72
2664.56 75
2664.68 76
2664.79 76
2664.91 74
2665.03 71
2665.15 69
2665.27 67
2665.39 64
2665.50 62
2665.62 60
2665.74 58
2665.86 56
2665.98 55
2666.10 55
2666.21 56
2666.33 57
2666.45 59
2666.57 61
2666.69 63
2666.81 64
2666.92 65
2667.04 66
2667.16 67
2667.28 68
2667.40 70
2667.52 72
2667.64 73
2667.75 74
2667.87 73
2667.99 71
2668.11 66
2668.23 59
2668.35 51
2668.46 42
2668.58 34
2668.70 27
2668.82 22
2668.94 20
2669.06 20
2669.17 22
2669.29 27
2669.41 33
2669.53 40
2669.65 48
2669.77 56
2669.89 64
2670.00 71
2670.12 76
2670.24 81
2670.36 85
2670.48 89
2670.60 92
2670.71 94
2670.83 94
2670.95 91
2671.07 84
2671.19 74
2671.31 61
2671.43 47
2671.54 33
2671.66 22
2671.78 13
2671.90 9
2672.02 7
2672.14 8
2672.25 11
2672.37 14
2672.49 17
2672.61 19
2672.73 21
2672.85 22
2672.97 22
2673.08 23
2673.20 23
2673.32 24
2673.44 25
2673.56 25
2673.68 23
2673.80 21
2673.91 17
2674.03 11
2674.15 6
2674.27 0
2674.39 0
2674.51 0
2674.62 0
2674.74 0
2674.86 0
2674.98 0
2675.10 0
2675.22 0
2675.34 2
2675.45 6
2675.57 11
2675.69 17
2675.81 22
2675.93 27
2676.05 33
2676.17 39
2676.28 46
2676.40 52
2676.52 59
2676.64 64
2676.76 66
2676.88 66
2677.00 62
2677.11 57
2677.23 50
2677.35 43
2677.47 37
2677.59 34
2677.71 34
2677.83 37
2677.95 42
2678.06 50
2678.18 58
2678.30 67
2678.42 74
2678.54 80
2678.66 84
2678.78 86
2678.89 87
2679.01 86
2679.13 85
2679.25 84
2679.37 82
2679.49 77
2679.61 70
2679.72 61
2679.84 48
2679.96 35
2680.08 21
2680.20 9
2680.32 2
2680.44 0
2680.56 0
2680.67 4
2680.79 12
2680.91 21
2681.03 31
2681.15 41
2681.27 50
2681.39 60
2681.50 69
2681.62 77
2681.74 85
2681.86 91
2681.98 96
2682.10 100
2682.22 102
2682.34 103
2682.45 105
2682.57 106
2682.69 107
2682.81 107
2682.93 107
2683.05 105
2683.17 101
2683.29 95
2683.40 87
2683.52 78
2683.64 69
2683.76 62
2683.88 59
2684.00 59
2684.12 63
2684.24 70
2684.35 80
2684.47 89
2684.59 97
2684.71 102
2684.83 104
2684.95 103
2685.07 101
2685.19 98
2685.30 96
2685.42 96
2685.54 97
2685.66 99
2685.78 101
2685.90 103
2686.02 103
2686.14 103
2686.25 103
2686.37 103
2686.49 104
2686.61 106
2686.73 109
2686.85 112
2686.97 116
2687.09 121
2687.21 126
2687.32 133
2687.44 142
2687.56 154
2687.68 169
2687.80 185
2687.92 203
2688.04 220
2688.16 234
2688.27 244
2688.39 248
2688.51 248
2688.63 244
2688.75 239
2688.87 234
2688.99 232
2689.11 231
2689.23 233
2689.34 234
2689.46 235
2689.58 233
2689.70 230
2689.82 225
2689.94 221
2690.06 218
2690.18 216
2690.30 215
2690.41 214
2690.53 211
2690.65 205
2690.77 198
2690.89 190
2691.01 182
2691.13 177
2691.25 175
2691.37 178
2691.48 183
2691.60 191
2691.72 200
2691.84 208
2691.96 214
2692.08 219
2692.20 224
2692.32 228
2692.44 232
2692.56 237
2692.67 241
2692.79 244
2692.91 247
2693.03 249
2693.15 250
2693.27 253
2693.39 257
2693.51 264
2693.63 273
2693.74 284
2693.86 297
2693.98 311
2694.10 325
2694.22 338
2694.34 350
2694.46 363
2694.58 375
2694.70 389
2694.82 404
2694.93 421
2695.05 440
2695.17 462
2695.29 486
2695.41 512
2695.53 540
2695.65 568
2695.77 597
2695.89 624
2696.01 648
2696.12 668
2696.24 682
2696.36 692
2696.48 696
2696.60 697
2696.72 695
2696.84 692
2696.96 687
2697.08 680
2697.20 670
2697.32 655
2697.43 637
2697.55 616
2697.67 594
2697.79 572
2697.91 551
2698.03 533
2698.15 516
2698.27 500
2698.39 484
2698.51 466
2698.62 446
2698.74 424
2698.86 400
2698.98 376
2699.10 352
2699.22 330
2699.34 310
2699.46 292
2699.58 276
2699.70 262
2699.82 250
2699.93 239
2700.05 229
2700.17 219
2700.29 211
2700.41 204
2700.53 198
2700.65 194
2700.77 191
2700.89 189
2701.01 188
2701.13 186
2701.25 183
2701.36 179
2701.48 172
2701.60 164
2701.72 154
2701.84 143
2701.96 131
2702.08 119
2702.20 107
2702.32 95
2702.44 83
2702.56 70
2702.67 58
2702.79 47
2702.91 36
2703.03 27
2703.15 21
2703.27 15
2703.39 12
2703.51 9
2703.63 7
2703.75 5
2703.87 4
2703.99 3
2704.11 3
2704.22 6
2704.34 10
2704.46 16
2704.58 24
2704.70 31
2704.82 38
2704.94 43
2705.06 48
2705.18 52
2705.30 56
2705.42 61
2705.54 67
2705.65 74
2705.77 80
2705.89 85
2706.01 90
2706.13 93
2706.25 96
2706.37 99
2706.49 101
2706.61 102
2706.73 104
2706.85 104
2706.97 105
2707.09 105
2707.21 105
2707.32 105
2707.44 105
2707.56 104
2707.68 101
2707.80 96
2707.92 88
2708.04 78
2708.16 66
2708.28 53
2708.40 40
2708.52 30
2708.64 21
2708.76 15
2708.88 11
2708.99 10
2709.11 10
2709.23 12
2709.35 15
2709.47 17
2709.59 19
2709.71 19
2709.83 18
2709.95 16
2710.07 14
2710.19 10
2710.31 5
2710.43 1
2710.55 0
2710.66 0
2710.78 0
2710.90 0
2711.02 0
2711.14 0
2711.26 0
2711.38 3
2711.50 12
2711.62 21
2711.74 28
2711.86 34
2711.98 37
2712.10 40
2712.22 43
2712.34 45
2712.46 48
2712.57 51
2712.69 54
2712.81 58
2712.93 62
2713.05 67
2713.17 73
2713.29 81
2713.41 89
2713.53 97
2713.65 103
2713.77 107
2713.89 109
2714.01 108
2714.13 105
2714.25 102
2714.37 99
2714.49 97
2714.60 97
2714.72 99
2714.84 102
2714.96 104
2715.08 107
2715.20 108
2715.32 109
2715.44 108
2715.56 107
2715.68 105
2715.80 102
2715.92 98
2716.04 94
2716.16 89
2716.28 84
2716.40 80
2716.52 77
2716.64 75
2716.75 73
2716.87 72
2716.99 70
2717.11 67
2717.23 64
2717.35 59
2717.47 54
2717.59 50
2717.71 47
2717.83 45
2717.95 46
2718.07 48
2718.19 53
2718.31 59
2718.43 67
2718.55 77
2718.67 89
2718.79 102
2718.91 118
2719.03 136
2719.14 156
2719.26 175
2719.38 194
2719.50 210
2719.62 223
2719.74 233
2719.86 241
2719.98 247
2720.10 253
2720.22 261
2720.34 272
2720.46 284
2720.58 299
2720.70 314
2720.82 330
2720.94 345
2721.06 359
2721.18 372
2721.30 383
2721.42 392
2721.54 396
2721.66 396
2721.78 391
2721.89 380
2722.01 364
2722.13 345
2722.25 325
2722.37 306
2722.49 289
2722.61 275
2722.73 264
2722.85 256
2722.97 250
2723.09 245
2723.21 241
2723.33 237
2723.45 235
2723.57 234
2723.69 234
2723.81 236
2723.93 238
2724.05 239
2724.17 240
2724.29 239
2724.41 235
2724.53 229
2724.65 220
2724.77 210
2724.89 199
2725.00 188
2725.12 178
2725.24 169
2725.36 163
2725.48 159
2725.60 156
2725.72 152
2725.84 148
2725.96 142
2726.08 135
2726.20 127
2726.32 118
2726.44 110
2726.56 104
2726.68 100
2726.80 98
2726.92 97
2727.04 96
2727.16 93
2727.28 89
2727.40 83
2727.52 74
2727.64 64
2727.76 53
2727.88 42
2728.00 33
2728.12 27
2728.24 24
2728.36 24
2728.48 28
2728.60 36
2728.72 47
2728.84 59
2728.95 71
2729.07 82
2729.19 92
2729.31 99
2729.43 103
2729.55 103
2729.67 102
2729.79 98
2729.91 93
2730.03 86
2730.15 79
2730.27 72
2730.39 65
2730.51 59
2730.63 55
2730.75 52
2730.87 51
2730.99 51
2731.11 51
2731.23 51
2731.35 51
2731.47 50
2731.59 48
2731.71 47
2731.83 47
2731.95 47
2732.07 49
2732.19 53
2732.31 57
2732.43 62
2732.55 66
2732.67 69
2732.79 70
2732.91 70
2733.03 69
2733.15 67
2733.27 65
2733.39 64
2733.51 64
2733.63 64
2733.75 64
2733.87 64
2733.99 64
2734.11 63
2734.23 62
2734.35 61
2734.47 60
2734.59 58
2734.71 56
2734.83 52
2734.95 47
2735.07 41
2735.19 34
2735.31 27
2735.43 22
2735.54 18
2735.66 16
2735.78 16
2735.90 18
2736.02 21
2736.14 25
2736.26 28
2736.38 31
2736.50 33
2736.62 35
2736.74 35
2736.86 35
2736.98 33
2737.10 30
2737.22 25
2737.34 18
2737.46 10
2737.58 2
2737.70 0
2737.82 0
2737.94 0
2738.06 0
2738.18 0
2738.30 0
2738.42 0
2738.54 0
2738.66 5
2738.78 10
2738.90 15
2739.02 20
2739.14 25
2739.26 29
2739.38 32
2739.50 35
2739.62 38
2739.74 40
2739.86 42
2739.98 43
2740.10 43
2740.22 42
2740.34 39
2740.46 35
2740.58 31
2740.70 27
2740.82 24
2740.94 21
2741.06 19
2741.18 17
2741.30 15
2741.42 12
2741.54 10
2741.66 8
2741.78 6
2741.90 5
2742.02 4
2742.14 4
2742.26 3
2742.38 2
2742.50 1
2742.62 0
2742.74 0
2742.86 0
2742.98 0
2743.10 0
2743.22 0
2743.34 0
2743.46 1
2743.58 4
2743.70 7
2743.82 9
2743.94 11
2744.06 13
2744.18 14
2744.30 16
2744.42 17
2744.54 18
2744.66 19
2744.78 18
2744.90 17
2745.02 16
2745.14 13
2745.26 11
2745.38 8
2745.50 6
2745.62 4
2745.74 2
2745.87 1
2745.99 0
2746.11 0
2746.23 0
2746.35 0
2746.47 0
2746.59 0
2746.71 2
2746.83 7
2746.95 13
2747.07 22
2747.19 31
2747.31 40
2747.43 49
2747.55 55
2747.67 59
2747.79 60
2747.91 58
2748.03 55
2748.15 49
2748.27 42
2748.39 35
2748.51 27
2748.63 19
2748.75 12
2748.87 7
2748.99 4
2749.11 4
2749.23 7
2749.35 14
2749.47 23
2749.59 34
2749.71 44
2749.83 53
2749.95 59
2750.07 63
2750.19 64
2750.31 65
2750.43 65
2750.55 65
2750.67 66
2750.79 67
2750.91 68
2751.03 68
2751.15 69
2751.27 70
2751.39 72
2751.51 76
2751.63 81
2751.75 88
2751.87 95
2751.99 102
2752.11 108
2752.23 112
2752.36 112
2752.48 110
2752.60 104
2752.72 95
2752.84 85
2752.96 75
2753.08 66
2753.20 59
2753.32 55
2753.44 54
2753.56 54
2753.68 56
2753.80 58
2753.92 59
2754.04 60
2754.16 59
2754.28 58
2754.40 58
2754.52 58
2754.64 58
2754.76 59
2754.88 59
2755.00 58
2755.12 56
2755.24 54
2755.36 53
2755.48 53
2755.60 56
2755.72 61
2755.84 67
2755.96 73
2756.08 77
2756.20 77
2756.33 73
2756.45 66
2756.57 58
2756.69 50
2756.81 45
2756.93 44
2757.05 48
2757.17 55
2757.29 65
2757.41 76
2757.53 85
2757.65 91
2757.77 95
2757.89 95
2758.01 93
2758.13 90
2758.25 87
2758.37 83
2758.49 81
2758.61 79
2758.73 78
2758.85 77
2758.97 77
2759.09 77
2759.21 76
2759.33 74
2759.45 71
2759.58 67
2759.70 62
2759.82 57
2759.94 53
2760.06 52
2760.18 53
2760.30 57
2760.42 61
2760.54 66
2760.66 69
2760.78 69
2760.90 65
2761.02 57
2761.14 47
2761.26 35
2761.38 24
2761.50 15
2761.62 8
2761.74 5
2761.86 4
2761.98 6
2762.10 7
2762.23 8
2762.35 8
2762.47 7
2762.59 5
2762.71 3
2762.83 2
2762.95 3
2763.07 5
2763.19 9
2763.31 14
2763.43 20
2763.55 25
2763.67 28
2763.79 29
2763.91 27
2764.03 23
2764.15 16
2764.27 9
2764.39 1
2764.51 0
2764.64 0
2764.76 0
2764.88 0
2765.00 0
2765.12 0
2765.24 0
2765.36 2
2765.48 4
2765.60 6
2765.72 7
2765.84 8
2765.96 11
2766.08 15
2766.20 20
2766.32 27
2766.44 34
2766.56 42
2766.68 48
2766.80 52
2766.93 55
2767.05 56
2767.17 57
2767.29 58
2767.41 59
2767.53 62
2767.65 65
2767.77 69
2767.89 73
2768.01 77
2768.13 80
2768.25 83
2768.37 86
2768.49 90
2768.61 94
2768.73 99
2768.86 105
2768.98 110
2769.10 115
2769.22 118
2769.34 121
2769.46 123
2769.58 126
2769.70 129
2769.82 133
2769.94 138
2770.06 142
2770.18 146
2770.30 149
2770.42 149
2770.54 148
2770.66 146
2770.79 141
2770.91 136
2771.03 128
2771.15 119
2771.27 110
2771.39 101
2771.51 94
2771.63 88
2771.75 85
2771.87 84
2771.99 83
2772.11 83
2772.23 82
2772.35 80
2772.47 77
2772.60 74
2772.72 72
2772.84 71
2772.96 73
2773.08 75
2773.20 78
2773.32 80
2773.44 80
2773.56 77
2773.68 73
2773.80 68
2773.92 62
2774.04 56
2774.16 51
2774.29 47
2774.41 44
2774.53 41
2774.65 39
2774.77 37
2774.89 37
2775.01 39
2775.13 42
2775.25 47
2775.37 52
2775.49 57
2775.61 62
2775.73 66
2775.86 70
2775.98 74
2776.10 77
2776.22 79
2776.34 80
2776.46 81
2776.58 79
2776.70 78
2776.82 75
2776.94 74
2777.06 73
2777.18 72
2777.30 72
2777.43 72
2777.55 71
2777.67 69
2777.79 67
2777.91 63
2778.03 61
2778.15 58
2778.27 57
2778.39 56
2778.51 54
2778.63 53
2778.75 51
2778.88 49
2779.00 47
2779.12 46
2779.24 45
2779.36 44
2779.48 43
2779.60 42
2779.72 39
2779.84 36
2779.96 33
2780.08 30
2780.20 29
2780.33 31
2780.45 35
2780.57 39
2780.69 45
2780.81 49
2780.93 53
2781.05 55
2781.17 57
2781.29 59
2781.41 64
2781.53 70
2781.66 79
2781.78 88
2781.90 96
2782.02 103
2782.14 106
2782.26 106
2782.38 102
2782.50 96
2782.62 87
2782.74 79
2782.86 70
2782.99 64
2783.11 59
2783.23 56
2783.35 56
2783.47 56
2783.59 56
2783.71 57
2783.83 58
2783.95 60
2784.07 63
2784.19 67
2784.32 71
2784.44 74
2784.56 77
2784.68 78
2784.80 77
2784.92 76
2785.04 74
2785.16 73
2785.28 74
2785.40 75
2785.53 77
2785.65 81
2785.77 84
2785.89 86
2786.01 87
2786.13 87
2786.25 85
2786.37 80
2786.49 74
2786.61 67
2786.74 59
2786.86 51
2786.98 43
2787.10 37
2787.22 31
2787.34 26
2787.46 22
2787.58 19
2787.70 16
2787.82 13
2787.95 10
2788.07 7
2788.19 5
2788.31 1
2788.43 0
2788.55 0
2788.67 0
2788.79 0
2788.91 0
2789.03 0
2789.16 0
2789.28 2
2789.40 6
2789.52 9
2789.64 10
2789.76 9
2789.88 8
2790.00 8
2790.12 10
2790.25 15
2790.37 22
2790.49 31
2790.61 39
2790.73 46
2790.85 53
2790.97 58
2791.09 62
2791.21 67
2791.34 72
2791.46 77
2791.58 83
2791.70 88
2791.82 92
2791.94 94
2792.06 96
2792.18 95
2792.30 94
2792.43 92
2792.55 89
2792.67 86
2792.79 83
2792.91 82
2793.03 82
2793.15 84
2793.27 89
2793.39 95
2793.52 103
2793.64 110
2793.76 116
2793.88 119
2794.00 120
2794.12 118
2794.24 115
2794.36 110
2794.49 107
2794.61 104
2794.73 103
2794.85 103
2794.97 104
2795.09 104
2795.21 104
2795.33 104
2795.45 102
2795.58 100
2795.70 98
2795.82 96
2795.94 96
2796.06 96
2796.18 96
2796.30 95
2796.42 93
2796.55 88
2796.67 81
2796.79 72
2796.91 63
2797.03 54
2797.15 47
2797.27 44
2797.39 43
2797.52 45
2797.64 50
2797.76 55
2797.88 60
2798.00 64
2798.12 67
2798.24 68
2798.36 68
2798.49 67
2798.61 66
2798.73 66
2798.85 66
2798.97 66
2799.09 66
2799.21 66
2799.33 64
2799.46 59
2799.58 53
2799.70 45
2799.82 37
2799.94 30
2800.06 25
2800.18 22
2800.30 23
2800.43 26
2800.55 31
2800.67 37
2800.79 42
2800.91 47
2801.03 49
2801.15 50
2801.28 47
2801.40 43
2801.52 37
2801.64 30
2801.76 24
2801.88 20
2802.00 18
2802.12 18
2802.25 21
2802.37 25
2802.49 29
2802.61 31
2802.73 31
2802.85 28
2802.97 23
2803.10 15
2803.22 7
2803.34 0
2803.46 0
2803.58 0
2803.70 0
2803.82 0
2803.94 0
2804.07 0
2804.19 0
2804.31 2
2804.43 6
2804.55 10
2804.67 12
2804.79 14
2804.92 15
2805.04 15
2805.16 14
2805.28 13
2805.40 12
2805.52 9
2805.64 7
2805.77 4
2805.89 1
2806.01 0
2806.13 0
2806.25 0
2806.37 1
2806.49 5
2806.62 12
2806.74 21
2806.86 32
2806.98 44
2807.10 55
2807.22 65
2807.34 74
2807.47 80
2807.59 83
2807.71 83
2807.83 81
2807.95 77
2808.07 72
2808.19 67
2808.32 62
2808.44 58
2808.56 56
2808.68 55
2808.80 57
2808.92 61
2809.05 67
2809.17 74
2809.29 81
2809.41 88
2809.53 92
2809.65 95
2809.77 94
2809.90 91
2810.02 84
2810.14 76
2810.26 67
2810.38 57
2810.50 47
2810.62 37
2810.75 28
2810.87 20
2810.99 12
2811.11 6
2811.23 1
2811.35 0
2811.48 0
2811.60 1
2811.72 5
2811.84 11
2811.96 17
2812.08 23
2812.20 28
2812.33 31
2812.45 33
2812.57 33
2812.69 32
2812.81 30
2812.93 29
2813.06 28
2813.18 28
2813.30 30
2813.42 32
2813.54 35
2813.66 38
2813.79 41
2813.91 43
2814.03 45
2814.15 47
2814.27 51
2814.39 55
2814.51 61
2814.64 67
2814.76 73
2814.88 76
2815.00 78
2815.12 78
2815.24 75
2815.37 72
2815.49 69
2815.61 67
2815.73 65
2815.85 65
2815.97 64
2816.10 62
2816.22 60
2816.34 56
2816.46 51
2816.58 47
2816.70 43
2816.83 41
2816.95 42
2817.07 44
2817.19 48
2817.31 52
2817.43 57
2817.56 60
2817.68 62
2817.80 64
2817.92 65
2818.04 66
2818.16 69
2818.29 72
2818.41 77
2818.53 82
2818.65 89
2818.77 95
2818.89 101
2819.02 105
2819.14 108
2819.26 108
2819.38 104
2819.50 98
2819.62 88
2819.75 76
2819.87 63
2819.99 51
2820.11 40
2820.23 32
2820.36 28
2820.48 28
2820.60 31
2820.72 37
2820.84 46
2820.96 56
2821.09 67
2821.21 77
2821.33 86
2821.45 93
2821.57 96
2821.69 96
2821.82 93
2821.94 88
2822.06 81
2822.18 73
2822.30 65
2822.43 57
2822.55 49
2822.67 41
2822.79 33
2822.91 25
2823.03 18
2823.16 13
2823.28 9
2823.40 8
2823.52 10
2823.64 14
2823.76 20
2823.89 25
2824.01 30
2824.13 32
2824.25 32
2824.37 28
2824.50 23
2824.62 16
2824.74 10
2824.86 4
2824.98 0
2825.10 0
2825.23 0
2825.35 2
2825.47 5
2825.59 10
2825.71 15
2825.84 20
2825.96 26
2826.08 31
2826.20 36
2826.32 40
2826.45 44
2826.57 46
2826.69 47
2826.81 47
2826.93 45
2827.05 44
2827.18 43
2827.30 42
2827.42 42
2827.54 42
2827.66 42
2827.79 43
2827.91 44
2828.03 45
2828.15 46
2828.27 47
2828.40 50
2828.52 54
2828.64 59
2828.76 65
2828.88 70
2829.01 75
2829.13 78
2829.25 79
2829.37 77
2829.49 74
2829.61 70
2829.74 65
2829.86 61
2829.98 58
2830.10 56
2830.22 53
2830.35 50
2830.47 47
2830.59 42
2830.71 37
2830.83 32
2830.96 28
2831.08 26
2831.20 27
2831.32 31
2831.44 38
2831.57 45
2831.69 53
2831.81 60
2831.93 64
2832.05 67
2832.18 68
2832.30 67
2832.42 65
2832.54 62
2832.66 57
2832.79 51
2832.91 43
2833.03 34
2833.15 24
2833.27 15
2833.40 8
2833.52 2
2833.64 0
2833.76 0
2833.88 0
2834.01 0
2834.13 0
2834.25 0
2834.37 0
2834.49 0
2834.62 1
2834.74 1
2834.86 2
2834.98 4
2835.10 5
2835.23 7
2835.35 10
2835.47 14
2835.59 17
2835.71 22
2835.84 26
2835.96 30
2836.08 34
2836.20 36
2836.33 37
2836.45 37
2836.57 36
2836.69 36
2836.81 38
2836.94 41
2837.06 46
2837.18 52
2837.30 59
2837.42 64
2837.55 66
2837.67 66
2837.79 63
2837.91 59
2838.03 56
2838.16 56
2838.28 59
2838.40 66
2838.52 76
2838.65 86
2838.77 97
2838.89 105
2839.01 112
2839.13 116
2839.26 119
2839.38 122
2839.50 125
2839.62 127
2839.74 131
2839.87 133
2839.99 136
2840.11 139
2840.23 142
2840.36 144
2840.48 146
2840.60 147
2840.72 148
2840.84 145
2840.97 140
2841.09 132
2841.21 122
2841.33 110
2841.45 99
2841.58 88
2841.70 80
2841.82 74
2841.94 71
2842.07 70
2842.19 70
2842.31 72
2842.43 75
2842.55 80
2842.68 87
2842.80 96
2842.92 105
2843.04 115
2843.17 122
2843.29 126
2843.41 126
2843.53 122
2843.65 115
2843.78 106
2843.90 96
2844.02 87
2844.14 79
2844.27 73
2844.39 69
2844.51 67
2844.63 67
2844.75 67
2844.88 68
2845.00 69
2845.12 71
2845.24 75
2845.37 79
2845.49 86
2845.61 93
2845.73 101
2845.86 108
2845.98 115
2846.10 120
2846.22 123
2846.34 124
2846.47 123
2846.59 121
2846.71 117
2846.83 113
2846.96 109
2847.08 107
2847.20 107
2847.32 110
2847.45 115
2847.57 121
2847.69 127
2847.81 130
2847.93 130
2848.06 124
2848.18 115
2848.30 104
2848.42 92
2848.55 82
2848.67 74
2848.79 69
2848.91 67
2849.04 68
2849.16 71
2849.28 74
2849.40 79
2849.53 84
2849.65 90
2849.77 96
2849.89 102
2850.01 106
2850.14 109
2850.26 109
2850.38 106
2850.50 101
2850.63 95
2850.75 90
2850.87 84
2850.99 79
2851.12 75
2851.24 71
2851.36 66
2851.48 60
2851.61 54
2851.73 47
2851.85 40
2851.97 33
2852.10 27
2852.22 21
2852.34 15
2852.46 9
2852.58 3
2852.71 0
2852.83 0
2852.95 0
2853.07 0
2853.20 0
2853.32 0
2853.44 0
2853.56 0
2853.69 4
2853.81 8
2853.93 11
2854.05 12
2854.18 11
2854.30 8
2854.42 4
2854.54 0
2854.67 0
2854.79 0
2854.91 0
2855.03 0
2855.16 0
2855.28 2
2855.40 9
2855.52 16
2855.65 22
2855.77 27
2855.89 31
2856.01 33
2856.14 35
2856.26 36
2856.38 37
2856.50 38
2856.63 39
2856.75 40
2856.87 42
2856.99 45
2857.12 48
2857.24 53
2857.36 57
2857.48 61
2857.61 64
2857.73 64
2857.85 64
2857.97 62
2858.10 61
2858.22 60
2858.34 60
2858.46 62
2858.59 64
2858.71 66
2858.83 66
2858.95 66
2859.08 64
2859.20 62
2859.32 62
2859.45 63
2859.57 66
2859.69 70
2859.81 75
2859.94 80
2860.06 83
2860.18 85
2860.30 85
2860.43 85
2860.55 84
2860.67 84
2860.79 86
2860.92 90
2861.04 95
2861.16 100
2861.28 105
2861.41 110
2861.53 113
2861.65 113
2861.77 111
2861.90 108
2862.02 105
2862.14 101
2862.27 98
2862.39 97
2862.51 98
2862.63 101
2862.76 103
2862.88 106
2863.00 107
2863.12 108
2863.25 107
2863.37 107
2863.49 107
2863.61 107
2863.74 109
2863.86 111
2863.98 111
2864.10 110
2864.23 106
2864.35 101
2864.47 94
2864.60 87
2864.72 81
2864.84 75
2864.96 71
2865.09 68
2865.21 65
2865.33 63
2865.45 61
2865.58 61
2865.70 63
2865.82 66
2865.95 69
2866.07 72
2866.19 73
2866.31 72
2866.44 68
2866.56 60
2866.68 51
2866.80 43
2866.93 36
2867.05 33
2867.17 33
2867.30 36
2867.42 40
2867.54 44
2867.66 46
2867.79 45
2867.91 41
2868.03 35
2868.15 30
2868.28 27
2868.40 26
2868.52 28
2868.65 32
2868.77 37
2868.89 41
2869.01 43
2869.14 44
2869.26 43
2869.38 43
2869.51 43
2869.63 44
2869.75 48
2869.87 52
2870.00 58
2870.12 65
2870.24 72
2870.36 79
2870.49 87
2870.61 95
2870.73 104
2870.86 112
2870.98 119
2871.10 124
2871.22 126
2871.35 127
2871.47 127
2871.59 126
2871.72 125
2871.84 125
2871.96 125
2872.08 126
2872.21 128
2872.33 132
2872.45 136
2872.58 142
2872.70 147
2872.82 152
2872.94 156
2873.07 157
2873.19 155
2873.31 150
2873.44 143
2873.56 135
2873.68 128
2873.80 123
2873.93 121
2874.05 121
2874.17 125
2874.30 129
2874.42 135
2874.54 140
2874.66 144
2874.79 147
2874.91 149
2875.03 149
2875.16 149
2875.28 147
2875.40 143
2875.53 138
2875.65 134
2875.77 130
2875.89 128
2876.02 130
2876.14 135
2876.26 143
2876.39 151
2876.51 160
2876.63 166
2876.75 169
2876.88 169
2877.00 167
2877.12 163
2877.25 159
2877.37 155
2877.49 151
2877.62 148
2877.74 145
2877.86 142
2877.98 138
2878.11 132
2878.23 126
2878.35 120
2878.48 114
2878.60 108
2878.72 103
2878.85 98
2878.97 94
2879.09 89
2879.21 83
2879.34 77
2879.46 70
2879.58 64
2879.71 57
2879.83 51
2879.95 44
2880.08 36
2880.20 28
2880.32 19
2880.44 12
2880.57 6
2880.69 2
2880.81 1
2880.94 1
2881.06 2
2881.18 2
2881.31 0
2881.43 0
2881.55 0
2881.67 0
2881.80 0
2881.92 0
2882.04 0
2882.17 5
2882.29 12
2882.41 18
2882.54 23
2882.66 25
2882.78 25
2882.91 23
2883.03 20
2883.15 17
2883.27 16
2883.40 15
2883.52 14
2883.64 15
2883.77 15
2883.89 15
2884.01 14
2884.14 13
2884.26 11
2884.38 10
2884.51 9
2884.63 9
2884.75 12
2884.87 16
2885.00 22
2885.12 28
2885.24 35
2885.37 40
2885.49 43
2885.61 45
2885.74 44
2885.86 43
2885.98 42
2886.11 42
2886.23 44
2886.35 48
2886.48 51
2886.60 54
2886.72 55
2886.85 53
2886.97 49
2887.09 45
2887.21 40
2887.34 36
2887.46 33
2887.58 30
2887.71 29
2887.83 27
2887.95 26
2888.08 25
2888.20 24
2888.32 25
2888.45 26
2888.57 29
2888.69 31
2888.82 34
2888.94 36
2889.06 37
2889.19 36
2889.31 33
2889.43 30
2889.56 26
2889.68 22
2889.80 18
2889.93 15
2890.05 14
2890.17 14
2890.29 16
2890.42 21
2890.54 28
2890.66 36
2890.79 46
2890.91 54
2891.03 61
2891.16 64
2891.28 64
2891.40 61
2891.53 55
2891.65 49
2891.77 44
2891.90 41
2892.02 41
2892.14 43
2892.27 47
2892.39 53
2892.51 59
2892.64 65
2892.76 71
2892.88 77
2893.01 84
2893.13 91
2893.25 100
2893.38 109
2893.50 118
2893.62 127
2893.75 134
2893.87 139
2893.99 142
2894.12 141
2894.24 137
2894.36 131
2894.49 122
2894.61 112
2894.73 101
2894.86 91
2894.98 82
2895.10 75
2895.23 69
2895.35 64
2895.47 60
2895.60 58
2895.72 55
2895.84 53
2895.97 51
2896.09 50
2896.21 51
2896.34 53
2896.46 57
2896.58 64
2896.71 73
2896.83 84
2896.95 95
2897.08 106
2897.20 116
2897.32 123
2897.45 127
2897.57 127
2897.69 124
2897.82 116
2897.94 105
2898.06 92
2898.19 77
2898.31 61
2898.43 47
2898.56 35
2898.68 26
2898.80 23
2898.93 24
2899.05 29
2899.17 38
2899.30 48
2899.42 58
2899.55 67
2899.67 73
2899.79 76
2899.92 77
2900.04 76
2900.16 75
2900.29 73
2900.41 73
2900.53 73
2900.66 76
2900.78 80
2900.90 86
2901.03 93
2901.15 99
2901.27 105
2901.40 109
2901.52 109
2901.64 107
2901.77 100
2901.89 91
2902.01 80
2902.14 68
2902.26 57
2902.38 49
2902.51 44
2902.63 43
2902.76 44
2902.88 48
2903.00 52
2903.13 56
2903.25 60
2903.37 61
2903.50 62
2903.62 61
2903.74 60
2903.87 60
2903.99 60
2904.11 61
2904.24 64
2904.36 68
2904.48 73
2904.61 79
2904.73 84
2904.86 89
2904.98 92
2905.10 94
2905.23 95
2905.35 94
2905.47 94
2905.60 93
2905.72 94
2905.84 96
2905.97 99
2906.09 103
2906.21 107
2906.34 111
2906.46 113
2906.59 115
2906.71 114
2906.83 113
2906.96 111
2907.08 108
2907.20 104
2907.33 101
2907.45 98
2907.57 94
2907.70 90
2907.82 85
2907.94 80
2908.07 73
2908.19 66
2908.32 59
2908.44 53
2908.56 49
2908.69 48
2908.81 50
2908.93 56
2909.06 64
2909.18 73
2909.30 81
2909.43 87
2909.55 89
2909.68 86
2909.80 80
2909.92 71
2910.05 61
2910.17 52
2910.29 45
2910.42 41
2910.54 40
2910.66 42
2910.79 46
2910.91 50
2911.04 55
2911.16 58
2911.28 61
2911.41 62
2911.53 62
2911.65 61
2911.78 61
2911.90 61
2912.03 61
2912.15 62
2912.27 62
2912.40 61
2912.52 58
2912.64 53
2912.77 47
2912.89 41
2913.02 35
2913.14 30
2913.26 26
2913.39 24
2913.51 22
2913.63 22
2913.76 21
2913.88 22
2914.00 22
2914.13 23
2914.25 25
2914.38 27
2914.50 31
2914.62 37
2914.75 45
2914.87 54
2914.99 66
2915.12 77
2915.24 89
2915.37 98
2915.49 103
2915.61 104
2915.74 101
2915.86 94
2915.99 84
2916.11 73
2916.23 63
2916.36 54
2916.48 47
2916.60 42
2916.73 38
2916.85 35
2916.98 32
2917.10 30
2917.22 28
2917.35 28
2917.47 30
2917.59 34
2917.72 39
2917.84 45
2917.97 52
2918.09 57
2918.21 62
2918.34 66
2918.46 70
2918.59 75
2918.71 82
2918.83 94
2918.96 109
2919.08 128
2919.20 148
2919.33 169
2919.45 189
2919.58 206
2919.70 221
2919.82 234
2919.95 246
2920.07 258
2920.20 271
2920.32 285
2920.44 299
2920.57 312
2920.69 322
2920.81 328
2920.94 330
2921.06 329
2921.19 326
2921.31 322
2921.43 319
2921.56 318
2921.68 317
2921.81 317
2921.93 316
2922.05 313
2922.18 307
2922.30 297
2922.43 285
2922.55 272
2922.67 258
2922.80 245
2922.92 233
2923.05 221
2923.17 208
2923.29 195
2923.42 181
2923.54 167
2923.66 154
2923.79 143
2923.91 136
2924.04 134
2924.16 136
2924.28 142
2924.41 150
2924.53 157
2924.66 162
2924.78 163
2924.90 160
2925.03 153
2925.15 143
2925.28 132
2925.40 120
2925.52 110
2925.65 102
2925.77 98
2925.90 98
2926.02 99
2926.14 101
2926.27 102
2926.39 101
2926.52 97
2926.64 89
2926.76 79
2926.89 68
2927.01 57
2927.14 49
2927.26 45
2927.38 45
2927.51 48
2927.63 56
2927.76 64
2927.88 73
2928.00 81
2928.13 87
2928.25 90
2928.38 89
2928.50 86
2928.62 82
2928.75 75
2928.87 67
2929.00 59
2929.12 51
2929.25 43
2929.37 36
2929.49 30
2929.62 26
2929.74 25
2929.87 27
2929.99 32
2930.11 38
2930.24 46
2930.36 53
2930.49 57
2930.61 59
2930.73 58
2930.86 53
2930.98 48
2931.11 42
2931.23 37
2931.35 34
2931.48 31
2931.60 30
2931.73 28
2931.85 26
2931.98 24
2932.10 21
2932.22 17
2932.35 13
2932.47 10
2932.60 8
2932.72 7
2932.84 7
2932.97 10
2933.09 16
2933.22 23
2933.34 32
2933.46 40
2933.59 47
2933.71 52
2933.84 55
2933.96 56
2934.09 55
2934.21 54
2934.33 54
2934.46 53
2934.58 54
2934.71 54
2934.83 56
2934.95 58
2935.08 60
2935.20 64
2935.33 68
2935.45 72
2935.58 75
2935.70 78
2935.82 80
2935.95 81
2936.07 83
2936.20 86
2936.32 90
2936.45 97
2936.57 105
2936.69 114
2936.82 124
2936.94 132
2937.07 140
2937.19 147
2937.31 153
2937.44 158
2937.56 164
2937.69 170
2937.81 176
2937.94 181
2938.06 184
2938.18 185
2938.31 184
2938.43 181
2938.56 179
2938.68 178
2938.81 180
2938.93 184
2939.05 190
2939.18 196
2939.30 201
2939.43 203
2939.55 201
2939.68 198
2939.80 192
2939.92 186
2940.05 181
2940.17 177
2940.30 173
2940.42 171
2940.55 169
2940.67 167
2940.79 166
2940.92 165
2941.04 165
2941.17 165
2941.29 164
2941.42 163
2941.54 162
2941.66 160
2941.79 156
2941.91 151
2942.04 144
2942.16 136
2942.29 125
2942.41 114
2942.54 103
2942.66 93
2942.78 86
2942.91 82
2943.03 82
2943.16 85
2943.28 89
2943.41 92
2943.53 93
2943.65 91
2943.78 85
2943.90 77
2944.03 68
2944.15 60
2944.28 52
2944.40 47
2944.53 43
2944.65 41
2944.77 39
2944.90 37
2945.02 34
2945.15 31
2945.27 26
2945.40 21
2945.52 15
2945.64 10
2945.77 6
2945.89 3
2946.02 0
2946.14 0
2946.27 0
2946.39 0
2946.52 0
2946.64 0
2946.76 0
2946.89 0
2947.01 0
2947.14 0
2947.26 5
2947.39 9
2947.51 14
2947.64 18
2947.76 21
2947.88 24
2948.01 26
2948.13 28
2948.26 31
2948.38 34
2948.51 37
2948.63 40
2948.76 43
2948.88 45
2949.00 47
2949.13 47
2949.25 45
2949.38 43
2949.50 38
2949.63 33
2949.75 28
2949.88 23
2950.00 20
2950.13 17
2950.25 16
2950.37 16
2950.50 18
2950.62 21
2950.75 26
2950.87 34
2951.00 44
2951.12 55
2951.25 67
2951.37 76
2951.49 82
2951.62 84
2951.74 80
2951.87 73
2951.99 63
2952.12 53
2952.24 45
2952.37 40
2952.49 37
2952.62 36
2952.74 35
2952.87 33
2952.99 31
2953.11 28
2953.24 24
2953.36 20
2953.49 17
2953.61 16
2953.74 15
2953.86 16
2953.99 18
2954.11 21
2954.24 25
2954.36 29
2954.48 34
2954.61 38
2954.73 42
2954.86 44
2954.98 46
2955.11 47
2955.23 47
2955.36 46
2955.48 44
2955.61 42
2955.73 39
2955.86 36
2955.98 33
2956.10 32
2956.23 30
2956.35 30
2956.48 30
2956.60 30
2956.73 31
2956.85 30
2956.98 29
2957.10 27
2957.23 25
2957.35 22
2957.48 20
2957.60 18
2957.73 18
2957.85 20
2957.97 22
2958.10 25
2958.22 29
2958.35 33
2958.47 37
2958.60 43
2958.72 49
2958.85 58
2958.97 70
2959.10 84
2959.22 101
2959.35 119
2959.47 135
2959.60 148
2959.72 157
2959.84 161
2959.97 160
2960.09 155
2960.22 148
2960.34 141
2960.47 135
2960.59 131
2960.72 130
2960.84 131
2960.97 134
2961.09 136
2961.22 138
2961.34 136
2961.47 132
2961.59 126
2961.72 119
2961.84 111
2961.97 104
2962.09 98
2962.21 93
2962.34 88
2962.46 82
2962.59 75
2962.71 66
2962.84 55
2962.96 44
2963.09 32
2963.21 23
2963.34 16
2963.46 14
2963.59 14
2963.71 18
2963.84 25
2963.96 32
2964.09 39
2964.21 46
2964.34 52
2964.46 58
2964.59 63
2964.71 68
2964.84 72
2964.96 75
2965.09 76
2965.21 75
2965.33 73
2965.46 70
2965.58 67
2965.71 64
2965.83 62
2965.96 61
2966.08 62
2966.21 63
2966.33 65
2966.46 67
2966.58 69
2966.71 71
2966.83 72
2966.96 72
2967.08 71
2967.21 68
2967.33 64
2967.46 59
2967.58 54
2967.71 49
2967.83 46
2967.96 45
2968.08 47
2968.21 52
2968.33 59
2968.46 65
2968.58 70
2968.71 74
2968.83 75
2968.96 75
2969.08 75
2969.21 76
2969.33 79
2969.46 84
2969.58 91
2969.71 98
2969.83 105
2969.96 110
2970.08 112
2970.21 112
2970.33 110
2970.45 105
2970.58 98
2970.70 89
2970.83 78
2970.95 67
2971.08 56
2971.20 46
2971.33 40
2971.45 37
2971.58 37
2971.70 40
2971.83 44
2971.95 47
2972.08 49
2972.20 50
2972.33 50
2972.45 51
2972.58 53
2972.70 57
2972.83 61
2972.95 66
2973.08 69
2973.20 70
2973.33 69
2973.45 65
2973.58 59
2973.70 53
2973.83 48
2973.95 45
2974.08 43
2974.20 42
2974.33 42
2974.45 41
2974.58 40
2974.70 40
2974.83 40
2974.95 42
2975.08 46
2975.20 53
2975.33 62
2975.45 74
2975.58 87
2975.70 102
2975.83 117
2975.95 133
2976.08 148
2976.20 160
2976.33 170
2976.45 176
2976.58 178
2976.70 176
2976.83 172
2976.96 166
2977.08 160
2977.21 154
2977.33 148
2977.46 142
2977.58 136
2977.71 130
2977.83 123
2977.96 116
2978.08 108
2978.21 101
2978.33 94
2978.46 88
2978.58 83
2978.71 78
2978.83 75
2978.96 72
2979.08 69
2979.21 66
2979.33 63
2979.46 60
2979.58 56
2979.71 51
2979.83 46
2979.96 41
2980.08 35
2980.21 30
2980.33 26
2980.46 22
2980.58 19
2980.71 17
2980.83 16
2980.96 15
2981.08 15
2981.21 13
2981.33 11
2981.46 8
2981.58 4
2981.71 0
2981.83 0
2981.96 0
2982.09 0
2982.21 0
2982.34 0
2982.46 0
2982.59 0
2982.71 6
2982.84 15
2982.96 24
2983.09 33
2983.21 40
2983.34 47
2983.46 53
2983.59 58
2983.71 62
2983.84 65
2983.96 69
2984.09 72
2984.21 75
2984.34 79
2984.46 82
2984.59 83
2984.71 84
2984.84 83
2984.97 80
2985.09 76
2985.22 71
2985.34 66
2985.47 62
2985.59 59
2985.72 56
2985.84 55
2985.97 52
2986.09 49
2986.22 45
2986.34 40
2986.47 34
2986.59 27
2986.72 21
2986.84 16
2986.97 13
2987.09 11
2987.22 12
2987.35 14
2987.47 18
2987.60 23
2987.72 28
2987.85 32
2987.97 35
2988.10 37
2988.22 39
2988.35 41
2988.47 44
2988.60 48
2988.72 54
2988.85 62
2988.97 71
2989.10 81
2989.22 90
2989.35 97
2989.48 101
2989.60 101
2989.73 99
2989.85 93
2989.98 85
2990.10 77
2990.23 68
2990.35 59
2990.48 52
2990.60 46
2990.73 42
2990.85 40
2990.98 41
2991.11 43
2991.23 48
2991.36 54
2991.48 60
2991.61 65
2991.73 69
2991.86 71
2991.98 70
2992.11 68
2992.23 63
2992.36 57
2992.48 49
2992.61 41
2992.74 34
2992.86 29
2992.99 26
2993.11 25
2993.24 28
2993.36 33
2993.49 39
2993.61 45
2993.74 50
2993.86 55
2993.99 57
2994.11 58
2994.24 58
2994.37 57
2994.49 54
2994.62 51
2994.74 47
2994.87 43
2994.99 39
2995.12 36
2995.24 33
2995.37 32
2995.49 34
2995.62 38
2995.75 44
2995.87 53
2996.00 63
2996.12 75
2996.25 86
2996.37 96
2996.50 105
2996.62 113
2996.75 119
2996.88 125
2997.00 130
2997.13 135
2997.25 139
2997.38 144
2997.50 149
2997.63 154
2997.75 160
2997.88 167
2998.00 174
2998.13 183
2998.26 192
2998.38 201
2998.51 208
2998.63 214
2998.76 217
2998.88 217
2999.01 214
2999.13 208
2999.26 201
2999.39 193
2999.51 183
2999.64 174
2999.76 165
2999.89 155
3000.01 146
3000.14 137
3000.26 129
3000.39 121
3000.52 113
3000.64 105
3000.77 98
3000.89 91
3001.02 84
3001.14 79
3001.27 75
3001.39 72
3001.52 71
3001.65 70
3001.77 70
3001.90 69
3002.02 67
3002.15 65
3002.27 62
3002.40 61
3002.52 60
3002.65 63
3002.78 67
3002.90 74
3003.03 83
3003.15 91
3003.28 98
3003.40 102
3003.53 102
3003.66 99
3003.78 93
3003.91 87
3004.03 80
3004.16 76
3004.28 74
3004.41 76
3004.53 80
3004.66 86
3004.79 92
3004.91 98
3005.04 103
3005.16 107
3005.29 109
3005.41 109
3005.54 107
3005.67 104
3005.79 99
3005.92 94
3006.04 89
3006.17 86
3006.29 85
3006.42 85
3006.55 86
3006.67 87
3006.80 87
3006.92 85
3007.05 81
3007.17 77
3007.30 71
3007.43 66
3007.55 62
3007.68 58
3007.80 56
3007.93 54
3008.05 54
3008.18 53
3008.31 52
3008.43 50
3008.56 47
3008.68 42
3008.81 36
3008.93 29
3009.06 22
3009.19 18
3009.31 15
3009.44 15
3009.56 17
3009.69 21
3009.81 25
3009.94 29
3010.07 32
3010.19 34
3010.32 34
3010.44 33
3010.57 31
3010.69 28
3010.82 27
3010.95 27
3011.07 29
3011.20 33
3011.32 40
3011.45 47
3011.58 56
3011.70 63
3011.83 69
3011.95 73
3012.08 75
3012.20 74
3012.33 70
3012.46 64
3012.58 55
3012.71 47
3012.83 38
3012.96 30
3013.09 25
3013.21 22
3013.34 23
3013.46 24
3013.59 25
3013.71 25
3013.84 22
3013.97 17
3014.09 9
3014.22 1
3014.34 0
3014.47 0
3014.60 0
3014.72 0
3014.85 0
3014.97 0
3015.10 0
3015.22 0
3015.35 1
3015.48 6
3015.60 12
3015.73 20
3015.85 28
3015.98 35
3016.11 41
3016.23 43
3016.36 44
3016.48 42
3016.61 38
3016.74 34
3016.86 31
3016.99 28
3017.11 26
3017.24 24
3017.37 23
3017.49 21
3017.62 20
3017.74 20
3017.87 20
3017.99 21
3018.12 24
3018.25 29
3018.37 36
3018.50 43
3018.62 50
3018.75 57
3018.88 62
3019.00 65
3019.13 65
3019.25 64
3019.38 61
3019.51 59
3019.63 58
3019.76 58
3019.88 61
3020.01 64
3020.14 68
3020.26 70
3020.39 71
3020.51 71
3020.64 69
3020.77 66
3020.89 63
3021.02 60
3021.14 58
3021.27 57
3021.40 58
3021.52 61
3021.65 66
3021.77 73
3021.90 83
3022.03 93
3022.15 102
3022.28 111
3022.40 116
3022.53 119
3022.66 119
3022.78 116
3022.91 113
3023.03 109
3023.16 105
3023.29 103
3023.41 100
3023.54 97
3023.66 94
3023.79 89
3023.92 84
3024.04 79
3024.17 74
3024.29 71
3024.42 70
3024.55 71
3024.67 73
3024.80 75
3024.92 76
3025.05 76
3025.18 72
3025.30 66
3025.43 57
3025.56 46
3025.68 34
3025.81 23
3025.93 13
3026.06 5
3026.19 0
3026.31 0
3026.44 0
3026.56 0
3026.69 0
3026.82 0
3026.94 0
3027.07 2
3027.19 7
3027.32 12
3027.45 16
3027.57 19
3027.70 21
3027.83 22
3027.95 22
3028.08 23
3028.20 24
3028.33 26
3028.46 29
3028.58 33
3028.71 37
3028.83 41
3028.96 43
3029.09 43
3029.21 40
3029.34 35
3029.47 29
3029.59 21
3029.72 14
3029.84 7
3029.97 1
3030.10 0
3030.22 0
3030.35 0
3030.47 0
3030.60 0
3030.73 0
3030.85 0
3030.98 0
3031.11 9
3031.23 20
3031.36 30
3031.48 37
3031.61 40
3031.74 40
3031.86 37
3031.99 33
3032.12 29
3032.24 25
3032.37 23
3032.49 22
3032.62 21
3032.75 21
3032.87 22
3033.00 22
3033.13 23
3033.25 25
3033.38 28
3033.50 31
3033.63 35
3033.76 38
3033.88 41
3034.01 44
3034.14 47
3034.26 51
3034.39 56
3034.51 63
3034.64 70
3034.77 77
3034.89 83
3035.02 85
3035.15 84
3035.27 79
3035.40 71
3035.52 60
3035.65 49
3035.78 38
3035.90 29
3036.03 21
3036.16 15
3036.28 11
3036.41 8
3036.54 6
3036.66 4
3036.79 2
3036.91 0
3037.04 0
3037.17 0
3037.29 0
3037.42 0
3037.55 0
3037.67 0
3037.80 0
3037.92 5
3038.05 13
3038.18 22
3038.30 29
3038.43 35
3038.56 39
3038.68 41
3038.81 41
3038.94 40
3039.06 39
3039.19 37
3039.31 36
3039.44 35
3039.57 36
3039.69 37
3039.82 38
3039.95 41
3040.07 45
3040.20 49
3040.33 53
3040.45 56
3040.58 56
3040.71 54
3040.83 48
3040.96 40
3041.08 29
3041.21 17
3041.34 7
3041.46 0
3041.59 0
3041.72 0
3041.84 0
3041.97 5
3042.10 15
3042.22 26
3042.35 38
3042.48 50
3042.60 61
3042.73 71
3042.85 79
3042.98 84
3043.11 86
3043.23 84
3043.36 78
3043.49 71
3043.61 64
3043.74 57
3043.87 54
3043.99 53
3044.12 57
3044.25 63
3044.37 71
3044.50 80
3044.63 86
3044.75 91
3044.88 94
3045.00 94
3045.13 91
3045.26 87
3045.38 82
3045.51 77
3045.64 71
3045.76 67
3045.89 66
3046.02 68
3046.14 73
3046.27 82
3046.40 92
3046.52 103
3046.65 112
3046.78 118
3046.90 120
3047.03 120
3047.16 116
3047.28 111
3047.41 107
3047.54 103
3047.66 101
3047.79 100
3047.91 100
3048.04 99
3048.17 98
3048.29 96
3048.42 93
3048.55 91
3048.67 91
3048.80 93
3048.93 97
3049.05 104
3049.18 111
3049.31 117
3049.43 121
3049.56 120
3049.69 114
3049.81 104
3049.94 91
3050.07 76
3050.19 63
3050.32 52
3050.45 45
3050.57 42
3050.70 43
3050.83 47
3050.95 52
3051.08 57
3051.21 62
3051.33 66
3051.46 69
3051.59 73
3051.71 78
3051.84 85
3051.97 92
3052.09 98
3052.22 104
3052.35 108
3052.47 108
3052.60 106
3052.73 101
3052.85 94
3052.98 86
3053.11 79
3053.23 71
3053.36 64
3053.49 58
3053.61 51
3053.74 45
3053.87 40
3053.99 35
3054.12 31
3054.25 29
3054.37 27
3054.50 27
3054.63 28
3054.75 31
3054.88 35
3055.01 41
3055.13 48
3055.26 57
3055.39 66
3055.51 74
3055.64 82
3055.77 87
3055.89 92
3056.02 95
3056.15 97
3056.27 98
3056.40 99
3056.53 99
3056.65 100
3056.78 99
3056.91 99
3057.03 97
3057.16 96
3057.29 93
3057.41 91
3057.54 87
3057.67 82
3057.79 75
3057.92 67
3058.05 59
3058.17 50
3058.30 42
3058.43 35
3058.55 32
3058.68 31
3058.81 32
3058.94 34
3059.06 37
3059.19 39
3059.32 40
3059.44 39
3059.57 37
3059.70 35
3059.82 35
3059.95 35
3060.08 38
3060.20 43
3060.33 49
3060.46 55
3060.58 61
3060.71 65
3060.84 67
3060.96 67
3061.09 64
3061.22 60
3061.34 55
3061.47 50
3061.60 46
3061.72 41
3061.85 37
3061.98 33
3062.11 29
3062.23 25
3062.36 22
3062.49 20
3062.61 19
3062.74 20
3062.87 22
3062.99 24
3063.12 26
3063.25 28
3063.37 29
3063.50 32
3063.63 35
3063.75 41
3063.88 47
3064.01 55
3064.14 62
3064.26 67
3064.39 69
3064.52 68
3064.64 64
3064.77 58
3064.90 51
3065.02 44
3065.15 39
3065.28 36
3065.40 34
3065.53 35
3065.66 36
3065.79 36
3065.91 36
3066.04 35
3066.17 33
3066.29 30
3066.42 27
3066.55 23
3066.67 20
3066.80 17
3066.93 14
3067.05 10
3067.18 5
3067.31 0
3067.44 0
3067.56 0
3067.69 0
3067.82 0
3067.94 0
3068.07 0
3068.20 0
3068.32 0
3068.45 5
3068.58 11
3068.71 18
3068.83 26
3068.96 35
3069.09 46
3069.21 58
3069.34 70
3069.47 81
3069.59 89
3069.72 94
3069.85 97
3069.98 97
3070.10 96
3070.23 95
3070.36 94
3070.48 94
3070.61 94
3070.74 95
3070.86 95
3070.99 94
3071.12 94
3071.25 93
3071.37 94
3071.50 97
3071.63 101
3071.75 106
3071.88 112
3072.01 116
3072.13 118
3072.26 117
3072.39 114
3072.52 111
3072.64 107
3072.77 105
3072.90 105
3073.02 108
3073.15 111
3073.28 115
3073.41 116
3073.53 113
3073.66 108
3073.79 98
3073.91 87
3074.04 74
3074.17 63
3074.30 54
3074.42 47
3074.55 42
3074.68 40
3074.80 40
3074.93 40
3075.06 42
3075.19 44
3075.31 47
3075.44 51
3075.57 56
3075.69 60
3075.82 64
3075.95 67
3076.08 69
3076.20 70
3076.33 69
3076.46 69
3076.58 68
3076.71 66
3076.84 65
3076.97 64
3077.09 64
3077.22 65
3077.35 67
3077.47 71
3077.60 78
3077.73 87
3077.86 98
3077.98 108
3078.11 118
3078.24 126
3078.36 131
3078.49 133
3078.62 134
3078.75 134
3078.87 133
3079.00 132
3079.13 133
3079.25 135
3079.38 140
3079.51 146
3079.64 154
3079.76 163
3079.89 171
3080.02 177
3080.14 180
3080.27 179
3080.40 174
3080.53 167
3080.65 161
3080.78 157
3080.91 156
3081.04 160
3081.16 167
3081.29 175
3081.42 183
3081.54 187
3081.67 186
3081.80 180
3081.93 170
3082.05 157
3082.18 143
3082.31 129
3082.44 117
3082.56 106
3082.69 98
3082.82 92
3082.94 88
3083.07 84
3083.20 80
3083.33 78
3083.45 75
3083.58 73
3083.71 72
3083.84 71
3083.96 71
3084.09 72
3084.22 73
3084.34 73
3084.47 73
3084.60 71
3084.73 70
3084.85 67
3084.98 65
3085.11 63
3085.24 62
3085.36 62
3085.49 63
3085.62 63
3085.75 63
3085.87 62
3086.00 58
3086.13 53
3086.25 46
3086.38 38
3086.51 30
3086.64 23
3086.76 17
3086.89 14
3087.02 13
3087.15 15
3087.27 18
3087.40 23
3087.53 27
3087.66 30
3087.78 31
3087.91 29
3088.04 24
3088.17 17
3088.29 9
3088.42 1
3088.55 0
3088.67 0
3088.80 0
3088.93 0
3089.06 0
3089.18 0
3089.31 0
3089.44 0
3089.57 4
3089.69 9
3089.82 14
3089.95 20
3090.08 27
3090.20 34
3090.33 41
3090.46 47
3090.59 51
3090.71 53
3090.84 53
3090.97 52
3091.10 50
3091.22 48
3091.35 46
3091.48 44
3091.61 43
3091.73 42
3091.86 42
3091.99 42
3092.12 44
3092.24 47
3092.37 51
3092.50 56
3092.63 60
3092.75 62
3092.88 62
3093.01 60
3093.14 56
3093.26 54
3093.39 53
3093.52 55
3093.65 60
3093.77 67
3093.90 75
3094.03 83
3094.16 88
3094.28 90
3094.41 89
3094.54 87
3094.67 84
3094.79 82
3094.92 82
3095.05 85
3095.18 92
3095.30 100
3095.43 108
3095.56 116
3095.69 123
3095.81 127
3095.94 131
3096.07 133
3096.20 136
3096.32 140
3096.45 146
3096.58 153
3096.71 160
3096.83 166
3096.96 170
3097.09 170
3097.22 166
3097.34 159
3097.47 150
3097.60 140
3097.73 130
3097.85 121
3097.98 114
3098.11 110
3098.24 108
3098.36 109
3098.49 111
3098.62 115
3098.75 119
3098.88 121
3099.00 121
3099.13 119
3099.26 115
3099.39 109
3099.51 103
3099.64 98
3099.77 94
3099.90 91
3100.02 90
3100.15 90
3100.28 90
3100.41 91
3100.53 91
3100.66 91
3100.79 91
3100.92 90
3101.05 89
3101.17 88
3101.30 87
3101.43 87
3101.56 87
3101.68 89
3101.81 90
3101.94 92
3102.07 92
3102.19 90
3102.32 87
3102.45 82
3102.58 76
3102.70 69
3102.83 63
3102.96 58
3103.09 55
3103.22 52
3103.34 51
3103.47 52
3103.60 53
3103.73 57
3103.85 62
3103.98 68
3104.11 75
3104.24 81
3104.37 86
3104.49 88
3104.62 88
3104.75 84
3104.88 79
3105.00 71
3105.13 64
3105.26 57
3105.39 52
3105.51 48
3105.64 47
3105.77 46
3105.90 46
3106.03 46
3106.15 46
3106.28 46
3106.41 46
3106.54 46
3106.66 46
3106.79 47
3106.92 50
3107.05 53
3107.18 56
3107.30 60
3107.43 66
3107.56 72
3107.69 79
3107.81 88
3107.94 96
3108.07 105
3108.20 114
3108.33 122
3108.45 128
3108.58 132
3108.71 133
3108.84 131
3108.96 126
3109.09 118
3109.22 108
3109.35 97
3109.48 88
3109.60 82
3109.73 79
3109.86 81
3109.99 85
3110.12 92
3110.24 98
3110.37 103
3110.50 105
3110.63 105
3110.75 102
3110.88 99
3111.01 95
3111.14 92
3111.27 91
3111.39 90
3111.52 88
3111.65 86
3111.78 83
3111.91 78
3112.03 74
3112.16 71
3112.29 69
3112.42 69
3112.54 71
3112.67 73
3112.80 75
3112.93 75
3113.06 74
3113.18 71
3113.31 66
3113.44 60
3113.57 53
3113.70 47
3113.82 42
3113.95 39
3114.08 38
3114.21 40
3114.34 44
3114.46 49
3114.59 54
3114.72 58
3114.85 62
3114.98 64
3115.10 65
3115.23 66
3115.36 67
3115.49 67
3115.62 68
3115.74 68
3115.87 67
3116.00 65
3116.13 61
3116.25 56
3116.38 49
3116.51 41
3116.64 33
3116.77 24
3116.89 15
3117.02 7
3117.15 0
3117.28 0
3117.41 0
3117.53 0
3117.66 0
3117.79 0
3117.92 0
3118.05 0
3118.17 0
3118.30 9
3118.43 21
3118.56 33
3118.69 44
3118.81 53
3118.94 61
3119.07 66
3119.20 69
3119.33 70
3119.45 71
3119.58 71
3119.71 72
3119.84 74
3119.97 76
3120.10 80
3120.22 84
3120.35 89
3120.48 94
3120.61 101
3120.74 108
3120.86 116
3120.99 125
3121.12 134
3121.25 142
3121.38 148
3121.50 152
3121.63 154
3121.76 153
3121.89 151
3122.02 149
3122.14 147
3122.27 147
3122.40 147
3122.53 148
3122.66 149
3122.78 148
3122.91 146
3123.04 141
3123.17 134
3123.30 127
3123.43 120
3123.55 114
3123.68 113
3123.81 115
3123.94 121
3124.07 129
3124.19 137
3124.32 143
3124.45 147
3124.58 147
3124.71 145
3124.83 142
3124.96 140
3125.09 138
3125.22 137
3125.35 136
3125.48 134
3125.60 130
3125.73 123
3125.86 116
3125.99 109
3126.12 103
3126.24 99
3126.37 98
3126.50 98
3126.63 98
3126.76 98
3126.89 97
3127.01 94
3127.14 90
3127.27 85
3127.40 82
3127.53 79
3127.65 79
3127.78 79
3127.91 81
3128.04 84
3128.17 87
3128.30 90
3128.42 92
3128.55 92
3128.68 92
3128.81 89
3128.94 86
3129.06 80
3129.19 74
3129.32 68
3129.45 61
3129.58 56
3129.71 51
3129.83 48
3129.96 48
3130.09 50
3130.22 54
3130.35 60
3130.48 66
3130.60 71
3130.73 74
3130.86 75
3130.99 76
3131.12 76
3131.25 78
3131.37 82
3131.50 88
3131.63 96
3131.76 105
3131.89 114
3132.01 121
3132.14 125
3132.27 127
3132.40 127
3132.53 125
3132.66 122
3132.78 119
3132.91 116
3133.04 114
3133.17 113
3133.30 111
3133.43 110
3133.55 108
3133.68 104
3133.81 99
3133.94 91
3134.07 82
3134.20 71
3134.32 61
3134.45 50
3134.58 42
3134.71 35
3134.84 31
3134.97 30
3135.09 32
3135.22 35
3135.35 41
3135.48 48
3135.61 57
3135.74 67
3135.86 78
3135.99 89
3136.12 100
3136.25 110
3136.38 118
3136.51 123
3136.64 125
3136.76 123
3136.89 118
3137.02 108
3137.15 96
3137.28 83
3137.41 69
3137.53 57
3137.66 47
3137.79 42
3137.92 40
3138.05 42
3138.18 47
3138.30 52
3138.43 57
3138.56 61
3138.69 64
3138.82 65
3138.95 65
3139.08 63
3139.20 60
3139.33 55
3139.46 50
3139.59 44
3139.72 37
3139.85 31
3139.97 26
3140.10 20
3140.23 14
3140.36 6
3140.49 0
3140.62 0
3140.74 0
3140.87 0
3141.00 0
3141.13 0
3141.26 0
3141.39 0
3141.52 8
3141.64 24
3141.77 40
3141.90 53
3142.03 63
3142.16 70
3142.29 72
3142.42 72
3142.54 68
3142.67 63
3142.80 56
3142.93 48
3143.06 41
3143.19 35
3143.31 31
3143.44 28
3143.57 27
3143.70 28
3143.83 31
3143.96 35
3144.09 41
3144.21 46
3144.34 51
3144.47 54
3144.60 56
3144.73 56
3144.86 55
3144.99 54
3145.11 52
3145.24 52
3145.37 51
3145.50 51
3145.63 50
3145.76 48
3145.89 45
3146.01 42
3146.14 38
3146.27 37
3146.40 38
3146.53 42
3146.66 49
3146.79 56
3146.91 63
3147.04 68
3147.17 70
3147.30 69
3147.43 66
3147.56 61
3147.69 56
3147.81 52
3147.94 51
3148.07 53
3148.20 60
3148.33 72
3148.46 87
3148.59 105
3148.72 123
3148.84 140
3148.97 154
3149.10 164
3149.23 170
3149.36 172
3149.49 171
3149.62 169
3149.74 166
3149.87 163
3150.00 161
3150.13 159
3150.26 157
3150.39 154
3150.52 151
3150.65 146
3150.77 139
3150.90 131
3151.03 121
3151.16 111
3151.29 100
3151.42 90
3151.55 81
3151.67 74
3151.80 69
3151.93 65
3152.06 62
3152.19 61
3152.32 61
3152.45 61
3152.58 62
3152.70 62
3152.83 61
3152.96 59
3153.09 55
3153.22 52
3153.35 49
3153.48 47
3153.61 47
3153.73 48
3153.86 51
3153.99 54
3154.12 56
3154.25 58
3154.38 58
3154.51 58
3154.64 59
3154.76 60
3154.89 62
3155.02 65
3155.15 69
3155.28 73
3155.41 77
3155.54 80
3155.67 83
3155.79 84
3155.92 84
3156.05 83
3156.18 80
3156.31 76
3156.44 71
3156.57 66
3156.70 61
3156.82 57
3156.95 54
3157.08 53
3157.21 55
3157.34 57
3157.47 60
3157.60 63
3157.73 65
3157.85 66
3157.98 66
3158.11 63
3158.24 60
3158.37 55
3158.50 49
3158.63 42
3158.76 35
3158.89 27
3159.01 20
3159.14 13
3159.27 9
3159.40 8
3159.53 10
3159.66 15
3159.79 24
3159.92 36
3160.05 49
3160.17 63
3160.30 75
3160.43 86
3160.56 95
3160.69 103
3160.82 111
3160.95 120
3161.08 128
3161.21 138
3161.33 148
3161.46 158
3161.59 166
3161.72 172
3161.85 177
3161.98 181
3162.11 183
3162.24 186
3162.37 188
3162.49 192
3162.62 198
3162.75 205
3162.88 214
3163.01 225
3163.14 238
3163.27 254
3163.40 270
3163.53 287
3163.65 304
3163.78 320
3163.91 335
3164.04 349
3164.17 364
3164.30 380
3164.43 397
3164.56 413
3164.69 428
3164.82 440
3164.94 450
3165.07 457
3165.20 464
3165.33 470
3165.46 478
3165.59 489
3165.72 500
3165.85 511
3165.98 519
3166.10 524
3166.23 525
3166.36 521
3166.49 515
3166.62 506
3166.75 496
3166.88 486
3167.01 475
3167.14 465
3167.27 453
3167.39 442
3167.52 429
3167.65 417
3167.78 404
3167.91 391
3168.04 379
3168.17 369
3168.30 360
3168.43 353
3168.56 348
3168.69 344
3168.81 340
3168.94 336
3169.07 332
3169.20 326
3169.33 319
3169.46 312
3169.59 304
3169.72 296
3169.85 288
3169.98 281
3170.10 274
3170.23 269
3170.36 264
3170.49 261
3170.62 259
3170.75 258
3170.88 255
3171.01 251
3171.14 244
3171.27 233
3171.40 221
3171.52 207
3171.65 193
3171.78 180
3171.91 169
3172.04 160
3172.17 153
3172.30 146
3172.43 139
3172.56 132
3172.69 127
3172.82 124
3172.95 125
3173.07 129
3173.20 137
3173.33 147
3173.46 157
3173.59 165
3173.72 169
3173.85 168
3173.98 163
3174.11 155
3174.24 145
3174.37 136
3174.49 128
3174.62 124
3174.75 124
3174.88 127
3175.01 132
3175.14 139
3175.27 145
3175.40 150
3175.53 152
3175.66 150
3175.79 144
3175.92 136
3176.04 126
3176.17 117
3176.30 110
3176.43 106
3176.56 105
3176.69 106
3176.82 107
3176.95 106
3177.08 104
3177.21 97
3177.34 88
3177.47 77
3177.60 64
3177.72 53
3177.85 43
3177.98 36
3178.11 31
3178.24 31
3178.37 33
3178.50 40
3178.63 50
3178.76 63
3178.89 79
3179.02 95
3179.15 111
3179.28 125
3179.40 135
3179.53 140
3179.66 139
3179.79 134
3179.92 124
3180.05 112
3180.18 99
3180.31 87
3180.44 78
3180.57 71
3180.70 67
3180.83 64
3180.96 60
3181.09 54
3181.21 46
3181.34 36
3181.47 24
3181.60 13
3181.73 5
3181.86 0
3181.99 0
3182.12 0
3182.25 2
3182.38 4
3182.51 5
3182.64 3
3182.77 0
3182.90 0
3183.03 0
3183.15 0
3183.28 0
3183.41 0
3183.54 4
3183.67 11
3183.80 17
3183.93 23
3184.06 29
3184.19 34
3184.32 39
3184.45 45
3184.58 51
3184.71 56
3184.84 59
3184.97 58
3185.09 55
3185.22 49
3185.35 40
3185.48 31
3185.61 23
3185.74 17
3185.87 13
3186.00 13
3186.13 14
3186.26 18
3186.39 23
3186.52 28
3186.65 33
3186.78 37
3186.91 40
3187.04 42
3187.17 42
3187.29 41
3187.42 39
3187.55 35
3187.68 30
3187.81 25
3187.94 19
3188.07 13
3188.20 7
3188.33 4
3188.46 2
3188.59 2
3188.72 3
3188.85 5
3188.98 7
3189.11 7
3189.24 6
3189.37 4
3189.50 1
3189.62 0
3189.75 0
3189.88 0
3190.01 0
3190.14 0
3190.27 0
3190.40 3
3190.53 9
3190.66 17
3190.79 27
3190.92 37
3191.05 47
3191.18 56
3191.31 64
3191.44 70
3191.57 74
3191.70 76
3191.83 77
3191.96 76
3192.08 75
3192.21 74
3192.34 73
3192.47 73
3192.60 74
3192.73 76
3192.86 79
3192.99 82
3193.12 84
3193.25 85
3193.38 85
3193.51 83
3193.64 80
3193.77 76
3193.90 72
3194.03 68
3194.16 65
3194.29 63
3194.42 62
3194.55 61
3194.68 60
3194.81 59
3194.93 56
3195.06 52
3195.19 47
3195.32 42
3195.45 38
3195.58 35
3195.71 35
3195.84 37
3195.97 41
3196.10 45
3196.23 49
3196.36 52
3196.49 52
3196.62 51
3196.75 50
3196.88 49
3197.01 48
3197.14 49
3197.27 51
3197.40 53
3197.53 54
3197.66 54
3197.79 52
3197.92 48
3198.05 42
3198.18 35
3198.30 27
3198.43 20
3198.56 16
3198.69 13
3198.82 13
3198.95 16
3199.08 19
3199.21 22
3199.34 24
3199.47 23
3199.60 19
3199.73 13
3199.86 5
3199.99 0
3200.12 0
3200.25 0
3200.38 0
3200.51 0
3200.64 0
3200.77 0
3200.90 0
3201.03 4
3201.16 8
3201.29 13
3201.42 18
3201.55 24
3201.68 32
3201.81 39
3201.94 47
3202.07 54
3202.20 61
3202.33 66
3202.45 72
3202.58 79
3202.71 87
3202.84 96
3202.97 106
3203.10 115
3203.23 123
3203.36 129
3203.49 132
3203.62 132
3203.75 129
3203.88 125
3204.01 120
3204.14 114
3204.27 107
3204.40 101
3204.53 94
3204.66 87
3204.79 79
3204.92 73
3205.05 67
3205.18 63
3205.31 62
3205.44 62
3205.57 63
3205.70 65
3205.83 67
3205.96 68
3206.09 68
3206.22 67
3206.35 65
3206.48 63
3206.61 61
3206.74 58
3206.87 57
3207.00 55
3207.13 53
3207.26 52
3207.39 52
3207.52 52
3207.65 52
3207.78 53
3207.91 55
3208.04 57
3208.17 61
3208.30 65
3208.43 69
3208.55 74
3208.68 77
3208.81 79
3208.94 79
3209.07 77
3209.20 74
3209.33 70
3209.46 67
3209.59 64
3209.72 63
3209.85 64
3209.98 65
3210.11 66
3210.24 65
3210.37 64
3210.50 61
3210.63 56
3210.76 52
3210.89 49
3211.02 47
3211.15 45
3211.28 45
3211.41 45
3211.54 44
3211.67 41
3211.80 36
3211.93 28
3212.06 19
3212.19 9
3212.32 1
3212.45 0
3212.58 0
3212.71 0
3212.84 0
3212.97 7
3213.10 16
3213.23 26
3213.36 37
3213.49 46
3213.62 55
3213.75 62
3213.88 67
3214.01 71
3214.14 74
3214.27 77
3214.40 79
3214.53 81
3214.66 85
3214.79 89
3214.92 93
3215.05 97
3215.18 100
3215.31 101
3215.44 101
3215.57 99
3215.70 97
3215.83 95
3215.96 94
3216.09 93
3216.22 93
3216.35 92
3216.48 89
3216.61 84
3216.74 75
3216.87 64
3217.00 53
3217.13 42
3217.26 34
3217.39 29
3217.52 29
3217.65 33
3217.78 39
3217.91 48
3218.04 57
3218.17 66
3218.30 76
3218.43 85
3218.56 93
3218.69 100
3218.82 106
3218.95 109
3219.08 110
3219.21 109
3219.34 107
3219.47 104
3219.60 103
3219.73 102
3219.86 103
3219.99 104
3220.12 105
3220.25 104
3220.38 102
3220.51 98
3220.64 93
3220.77 88
3220.90 83
3221.03 78
3221.16 73
3221.29 67
3221.42 60
3221.55 53
3221.68 44
3221.81 33
3221.94 22
3222.07 11
3222.20 0
3222.33 0
3222.46 0
3222.59 0
3222.72 0
3222.85 0
3222.98 0
3223.11 0
3223.25 0
3223.38 10
3223.51 20
3223.64 29
3223.77 39
3223.90 48
3224.03 56
3224.16 64
3224.29 71
3224.42 75
3224.55 76
3224.68 75
3224.81 72
3224.94 67
3225.07 61
3225.20 57
3225.33 55
3225.46 55
3225.59 57
3225.72 61
3225.85 64
3225.98 67
3226.11 70
3226.24 72
3226.37 74
3226.50 77
3226.63 80
3226.76 83
3226.89 86
3227.02 88
3227.15 90
3227.28 89
3227.41 88
3227.54 86
3227.67 84
3227.80 82
3227.93 80
3228.06 78
3228.19 75
3228.32 72
3228.45 68
3228.58 64
3228.71 59
3228.84 55
3228.97 51
3229.10 48
3229.23 45
3229.37 43
3229.50 41
3229.63 38
3229.76 35
3229.89 32
3230.02 29
3230.15 26
3230.28 24
3230.41 24
3230.54 25
3230.67 29
3230.80 34
3230.93 41
3231.06 48
3231.19 56
3231.32 64
3231.45 70
3231.58 74
3231.71 75
3231.84 75
3231.97 73
3232.10 69
3232.23 65
3232.36 60
3232.49 56
3232.62 52
3232.75 49
3232.88 47
3233.01 46
3233.14 45
3233.27 45
3233.40 45
3233.54 46
3233.67 45
3233.80 43
3233.93 40
3234.06 37
3234.19 32
3234.32 28
3234.45 24
3234.58 20
3234.71 16
3234.84 13
3234.97 9
3235.10 4
3235.23 0
3235.36 0
3235.49 0
3235.62 0
3235.75 0
3235.88 0
3236.01 0
3236.14 0
3236.27 0
3236.40 4
3236.53 8
3236.66 11
3236.79 15
3236.93 18
3237.06 22
3237.19 25
3237.32 28
3237.45 30
3237.58 30
3237.71 28
3237.84 25
3237.97 20
3238.10 16
3238.23 13
3238.36 12
3238.49 13
3238.62 14
3238.75 15
3238.88 16
3239.01 16
3239.14 16
3239.27 17
3239.40 20
3239.53 25
3239.66 31
3239.80 37
3239.93 43
3240.06 47
3240.19 49
3240.32 48
3240.45 46
3240.58 44
3240.71 41
3240.84 40
3240.97 40
3241.10 40
3241.23 40
3241.36 39
3241.49 37
3241.62 33
3241.75 27
3241.88 20
3242.01 12
3242.14 5
3242.28 0
3242.41 0
3242.54 0
3242.67 0
3242.80 0
3242.93 0
3243.06 0
3243.19 0
3243.32 0
3243.45 4
3243.58 12
3243.71 21
3243.84 28
3243.97 32
3244.10 34
3244.23 34
3244.36 33
3244.49 32
3244.63 34
3244.76 39
3244.89 47
3245.02 55
3245.15 64
3245.28 69
3245.41 71
3245.54 71
3245.67 69
3245.80 67
3245.93 66
3246.06 68
3246.19 72
3246.32 78
3246.45 82
3246.58 85
3246.71 86
3246.85 85
3246.98 83
3247.11 82
3247.24 83
3247.37 87
3247.50 92
3247.63 99
3247.76 104
3247.89 108
3248.02 109
3248.15 107
3248.28 104
3248.41 100
3248.54 97
3248.67 98
3248.81 101
3248.94 108
3249.07 117
3249.20 127
3249.33 138
3249.46 148
3249.59 157
3249.72 164
3249.85 171
3249.98 176
3250.11 180
3250.24 185
3250.37 190
3250.50 195
3250.63 202
3250.77 210
3250.90 218
3251.03 229
3251.16 240
3251.29 251
3251.42 261
3251.55 271
3251.68 279
3251.81 285
3251.94 288
3252.07 290
3252.20 289
3252.33 289
3252.46 288
3252.60 288
3252.73 290
3252.86 294
3252.99 299
3253.12 307
3253.25 315
3253.38 324
3253.51 333
3253.64 341
3253.77 346
3253.90 347
3254.03 345
3254.16 339
3254.30 330
3254.43 319
3254.56 307
3254.69 296
3254.82 287
3254.95 282
3255.08 279
3255.21 279
3255.34 281
3255.47 284
3255.60 286
3255.73 285
3255.86 283
3256.00 277
3256.13 269
3256.26 259
3256.39 248
3256.52 236
3256.65 224
3256.78 212
3256.91 201
3257.04 191
3257.17 183
3257.30 176
3257.43 171
3257.57 166
3257.70 161
3257.83 155
3257.96 148
3258.09 139
3258.22 128
3258.35 118
3258.48 108
3258.61 101
3258.74 98
3258.87 100
3259.00 106
3259.14 115
3259.27 125
3259.40 133
3259.53 139
3259.66 140
3259.79 138
3259.92 132
3260.05 126
3260.18 120
3260.31 117
3260.44 115
3260.58 116
3260.71 116
3260.84 115
3260.97 112
3261.10 108
3261.23 102
3261.36 95
3261.49 88
3261.62 82
3261.75 77
3261.88 74
3262.02 70
3262.15 66
3262.28 63
3262.41 59
3262.54 56
3262.67 54
3262.80 52
3262.93 52
3263.06 51
3263.19 50
3263.33 49
3263.46 48
3263.59 45
3263.72 44
3263.85 43
3263.98 44
3264.11 47
3264.24 52
3264.37 58
3264.50 66
3264.63 73
3264.77 81
3264.90 87
3265.03 94
3265.16 101
3265.29 109
3265.42 117
3265.55 127
3265.68 140
3265.81 156
3265.94 173
3266.08 191
3266.21 208
3266.34 225
3266.47 241
3266.60 256
3266.73 272
3266.86 289
3266.99 309
3267.12 332
3267.25 356
3267.39 380
3267.52 401
3267.65 420
3267.78 435
3267.91 450
3268.04 466
3268.17 485
3268.30 509
3268.43 537
3268.57 568
3268.70 598
3268.83 626
3268.96 650
3269.09 669
3269.22 685
3269.35 696
3269.48 704
3269.61 709
3269.75 710
3269.88 706
3270.01 697
3270.14 684
3270.27 668
3270.40 653
3270.53 640
3270.66 630
3270.79 624
3270.93 621
3271.06 619
3271.19 616
3271.32 611
3271.45 604
3271.58 593
3271.71 581
3271.84 565
3271.97 548
3272.11 529
3272.24 510
3272.37 491
3272.50 474
3272.63 458
3272.76 444
3272.89 430
3273.02 414
3273.15 396
3273.29 376
3273.42 353
3273.55 328
3273.68 305
3273.81 284
3273.94 268
3274.07 257
3274.20 251
3274.33 248
3274.47 248
3274.60 250
3274.73 251
3274.86 250
3274.99 248
3275.12 243
3275.25 235
3275.38 225
3275.52 213
3275.65 201
3275.78 189
3275.91 178
3276.04 167
3276.17 157
3276.30 147
3276.43 137
3276.57 127
3276.70 116
3276.83 105
3276.96 94
3277.09 84
3277.22 75
3277.35 67
3277.48 61
3277.62 56
3277.75 52
3277.88 49
3278.01 46
3278.14 44
3278.27 43
3278.40 44
3278.53 47
3278.67 52
3278.80 58
3278.93 64
3279.06 71
3279.19 76
3279.32 81
3279.45 84
3279.58 87
3279.72 90
3279.85 93
3279.98 95
3280.11 97
3280.24 97
3280.37 96
3280.50 93
3280.63 88
3280.77 83
3280.90 76
3281.03 70
3281.16 65
3281.29 61
3281.42 59
3281.55 59
3281.68 61
3281.82 64
3281.95 68
3282.08 72
3282.21 74
3282.34 74
3282.47 71
3282.60 67
3282.74 60
3282.87 53
3283.00 47
3283.13 42
3283.26 39
3283.39 38
3283.52 38
3283.66 39
3283.79 41
3283.92 43
3284.05 47
3284.18 52
3284.31 59
3284.44 67
3284.57 77
3284.71 86
3284.84 93
3284.97 99
3285.10 103
3285.23 105
3285.36 106
3285.49 106
3285.63 106
3285.76 107
3285.89 107
3286.02 108
3286.15 109
3286.28 110
3286.41 108
3286.55 106
3286.68 100
3286.81 93
3286.94 85
3287.07 76
3287.20 67
3287.33 61
3287.47 57
3287.60 56
3287.73 57
3287.86 59
3287.99 63
3288.12 66
3288.25 69
3288.39 71
3288.52 73
3288.65 75
3288.78 76
3288.91 76
3289.04 75
3289.17 72
3289.31 67
3289.44 62
3289.57 57
3289.70 53
3289.83 50
3289.96 49
3290.10 50
3290.23 52
3290.36 53
3290.49 54
3290.62 53
3290.75 52
3290.88 50
3291.02 48
3291.15 47
3291.28 47
3291.41 47
3291.54 48
3291.67 49
3291.80 50
3291.94 51
3292.07 52
3292.20 54
3292.33 57
3292.46 62
3292.59 69
3292.73 76
3292.86 83
3292.99 90
3293.12 96
3293.25 99
3293.38 100
3293.51 98
3293.65 94
3293.78 88
3293.91 82
3294.04 75
3294.17 68
3294.30 63
3294.44 60
3294.57 57
3294.70 54
3294.83 52
3294.96 50
3295.09 50
3295.23 51
3295.36 55
3295.49 62
3295.62 71
3295.75 82
3295.88 93
3296.02 102
3296.15 108
3296.28 109
3296.41 106
3296.54 100
3296.67 93
3296.80 87
3296.94 83
3297.07 82
3297.20 83
3297.33 85
3297.46 87
3297.59 88
3297.73 85
3297.86 80
3297.99 73
3298.12 65
3298.25 59
3298.38 55
3298.52 54
3298.65 57
3298.78 63
3298.91 71
3299.04 81
3299.17 92
3299.31 103
3299.44 114
3299.57 125
3299.70 136
3299.83 147
3299.96 156
3300.10 164
3300.23 171
3300.36 176
3300.49 180
3300.62 184
3300.75 189
3300.89 196
3301.02 203
3301.15 210
3301.28 216
3301.41 219
3301.55 220
3301.68 216
3301.81 209
3301.94 199
3302.07 188
3302.20 177
3302.34 165
3302.47 154
3302.60 144
3302.73 135
3302.86 126
3302.99 117
3303.13 108
3303.26 99
3303.39 91
3303.52 83
3303.65 77
3303.78 71
3303.92 68
3304.05 65
3304.18 62
3304.31 60
3304.44 57
3304.58 55
3304.71 53
3304.84 51
3304.97 51
3305.10 53
3305.23 56
3305.37 62
3305.50 68
3305.63 76
3305.76 84
3305.89 91
3306.03 99
3306.16 106
3306.29 113
3306.42 119
3306.55 123
3306.68 126
3306.82 128
3306.95 128
3307.08 127
3307.21 125
3307.34 123
3307.48 122
3307.61 121
3307.74 121
3307.87 122
3308.00 122
3308.13 121
3308.27 119
3308.40 116
3308.53 110
3308.66 103
3308.79 95
3308.93 85
3309.06 77
3309.19 69
3309.32 65
3309.45 63
3309.59 65
3309.72 71
3309.85 79
3309.98 89
3310.11 99
3310.24 110
3310.38 118
3310.51 125
3310.64 130
3310.77 133
3310.90 133
3311.04 131
3311.17 127
3311.30 122
3311.43 117
3311.56 113
3311.70 110
3311.83 108
3311.96 109
3312.09 113
3312.22 117
3312.36 123
3312.49 129
3312.62 134
3312.75 139
3312.88 142
3313.01 143
3313.15 141
3313.28 137
3313.41 130
3313.54 121
3313.67 110
3313.81 98
3313.94 86
3314.07 76
3314.20 68
3314.33 63
3314.47 61
3314.60 62
3314.73 65
3314.86 69
3314.99 73
3315.13 78
3315.26 82
3315.39 85
3315.52 86
3315.65 86
3315.79 85
3315.92 83
3316.05 81
3316.18 78
3316.31 75
3316.45 72
3316.58 68
3316.71 65
3316.84 62
3316.97 60
3317.11 60
3317.24 61
3317.37 61
3317.50 62
3317.63 60
3317.77 57
3317.90 52
3318.03 45
3318.16 37
3318.30 30
3318.43 25
3318.56 20
3318.69 17
3318.82 13
3318.96 9
3319.09 4
3319.22 0
3319.35 0
3319.48 0
3319.62 0
3319.75 0
3319.88 0
3320.01 0
3320.14 0
3320.28 6
3320.41 14
3320.54 20
3320.67 24
3320.80 26
3320.94 25
3321.07 22
3321.20 16
3321.33 10
3321.47 3
3321.60 0
3321.73 0
3321.86 0
3321.99 6
3322.13 18
3322.26 32
3322.39 47
3322.52 60
3322.65 70
3322.79 77
3322.92 81
3323.05 82
3323.18 83
3323.32 82
3323.45 82
3323.58 81
3323.71 79
3323.84 76
3323.98 72
3324.11 66
3324.24 60
3324.37 54
3324.50 48
3324.64 43
3324.77 39
3324.90 36
3325.03 34
3325.17 34
3325.30 34
3325.43 35
3325.56 36
3325.69 37
3325.83 38
3325.96 37
3326.09 36
3326.22 35
3326.36 33
3326.49 32
3326.62 32
3326.75 33
3326.88 34
3327.02 37
3327.15 40
3327.28 44
3327.41 47
3327.55 51
3327.68 54
3327.81 56
3327.94 57
3328.07 58
3328.21 59
3328.34 63
3328.47 69
3328.60 78
3328.74 90
3328.87 103
3329.00 116
3329.13 127
3329.26 135
3329.40 138
3329.53 137
3329.66 134
3329.79 129
3329.93 125
3330.06 122
3330.19 120
3330.32 120
3330.46 120
3330.59 120
3330.72 120
3330.85 118
3330.98 114
3331.12 110
3331.25 104
3331.38 98
3331.51 94
3331.65 90
3331.78 88
3331.91 87
3332.04 86
3332.18 86
3332.31 85
3332.44 85
3332.57 84
3332.70 85
3332.84 86
3332.97 88
3333.10 88
3333.23 88
3333.37 86
3333.50 82
3333.63 77
3333.76 72
3333.90 69
3334.03 68
3334.16 68
3334.29 69
3334.43 70
3334.56 70
3334.69 69
3334.82 66
3334.96 63
3335.09 59
3335.22 57
3335.35 55
3335.48 55
3335.62 55
3335.75 55
3335.88 54
3336.01 54
3336.15 54
3336.28 53
3336.41 53
3336.54 53
3336.68 52
3336.81 52
3336.94 50
3337.07 48
3337.21 46
3337.34 43
3337.47 40
3337.60 38
3337.74 35
3337.87 33
3338.00 30
3338.13 28
3338.27 26
3338.40 26
3338.53 28
3338.66 31
3338.80 35
3338.93 40
3339.06 44
3339.19 49
3339.33 52
3339.46 55
3339.59 57
3339.72 59
3339.86 59
3339.99 59
3340.12 58
3340.25 56
3340.39 53
3340.52 51
3340.65 48
3340.78 45
3340.92 42
3341.05 39
3341.18 36
3341.31 32
3341.45 30
3341.58 29
3341.71 30
3341.84 33
3341.98 36
3342.11 38
3342.24 39
3342.37 38
3342.51 35
3342.64 30
3342.77 26
3342.90 23
3343.04 24
3343.17 27
3343.30 32
3343.43 38
3343.57 42
3343.70 44
3343.83 43
3343.96 37
3344.10 28
3344.23 19
3344.36 10
3344.49 4
3344.63 0
3344.76 0
3344.89 2
3345.02 4
3345.16 6
3345.29 5
3345.42 3
3345.55 0
3345.69 0
3345.82 0
3345.95 0
3346.09 0
3346.22 0
3346.35 6
3346.48 16
3346.62 26
3346.75 36
3346.88 42
3347.01 46
3347.15 46
3347.28 43
3347.41 38
3347.54 31
3347.68 24
3347.81 18
3347.94 13
3348.07 10
3348.21 9
3348.34 10
3348.47 13
3348.61 19
3348.74 24
3348.87 29
3349.00 32
3349.14 33
3349.27 32
3349.40 29
3349.53 26
3349.67 23
3349.80 21
3349.93 21
3350.06 22
3350.20 23
3350.33 24
3350.46 24
3350.60 24
3350.73 22
3350.86 20
3350.99 19
3351.13 19
3351.26 19
3351.39 19
3351.52 20
3351.66 21
3351.79 21
3351.92 22
3352.06 23
3352.19 24
3352.32 26
3352.45 28
3352.59 29
3352.72 29
3352.85 26
3352.98 21
3353.12 14
3353.25 6
3353.38 0
3353.52 0
3353.65 0
3353.78 0
3353.91 0
3354.05 5
3354.18 15
3354.31 28
3354.44 40
3354.58 51
3354.71 60
3354.84 66
3354.98 67
3355.11 66
3355.24 63
3355.37 58
3355.51 54
3355.64 51
3355.77 49
3355.91 48
3356.04 48
3356.17 48
3356.30 46
3356.44 44
3356.57 41
3356.70 37
3356.84 32
3356.97 26
3357.10 19
3357.23 10
3357.37 2
3357.50 0
3357.63 0
3357.76 0
3357.90 0
3358.03 0
3358.16 0
3358.30 0
3358.43 0
3358.56 6
3358.69 12
3358.83 18
3358.96 23
3359.09 29
3359.23 36
3359.36 42
3359.49 49
3359.62 56
3359.76 63
3359.89 69
3360.02 74
3360.16 79
3360.29 84
3360.42 87
3360.56 90
3360.69 91
3360.82 92
3360.95 91
3361.09 90
3361.22 87
3361.35 82
3361.49 76
3361.62 68
3361.75 58
3361.88 48
3362.02 38
3362.15 29
3362.28 23
3362.42 18
3362.55 16
3362.68 15
3362.81 17
3362.95 21
3363.08 26
3363.21 33
3363.35 42
3363.48 51
3363.61 59
3363.75 65
3363.88 67
3364.01 65
3364.14 59
3364.28 50
3364.41 39
3364.54 30
3364.68 23
3364.81 20
3364.94 20
3365.08 25
3365.21 30
3365.34 37
3365.47 42
3365.61 45
3365.74 46
3365.87 46
3366.01 44
3366.14 43
3366.27 41
3366.41 39
3366.54 37
3366.67 36
3366.80 36
3366.94 36
3367.07 38
3367.20 39
3367.34 42
3367.47 44
3367.60 45
3367.74 45
3367.87 45
3368.00 44
3368.13 43
3368.27 43
3368.40 43
3368.53 45
3368.67 48
3368.80 52
3368.93 56
3369.07 61
3369.20 66
3369.33 72
3369.47 77
3369.60 82
3369.73 87
3369.86 92
3370.00 97
3370.13 102
3370.26 106
3370.40 109
3370.53 111
3370.66 110
3370.80 107
3370.93 103
3371.06 99
3371.20 95
3371.33 92
3371.46 91
3371.59 92
3371.73 93
3371.86 93
3371.99 91
3372.13 88
3372.26 82
3372.39 77
3372.53 71
3372.66 68
3372.79 66
3372.93 66
3373.06 66
3373.19 67
3373.33 66
3373.46 63
3373.59 60
3373.72 56
3373.86 55
3373.99 56
3374.12 59
3374.26 65
3374.39 73
3374.52 82
3374.66 90
3374.79 97
3374.92 102
3375.06 105
3375.19 107
3375.32 107
3375.46 106
3375.59 104
3375.72 101
3375.86 98
3375.99 94
3376.12 91
3376.26 87
3376.39 85
3376.52 85
3376.65 86
3376.79 88
3376.92 92
3377.05 95
3377.19 98
3377.32 99
3377.45 99
3377.59 97
3377.72 93
3377.85 89
3377.99 84
3378.12 79
3378.25 74
3378.39 69
3378.52 64
3378.65 61
3378.79 59
3378.92 59
3379.05 62
3379.19 66
3379.32 70
3379.45 73
3379.59 75
3379.72 74
3379.85 70
3379.99 66
3380.12 61
3380.25 56
3380.39 53
3380.52 50
3380.65 48
3380.79 44
3380.92 39
3381.05 33
3381.19 25
3381.32 16
3381.45 7
3381.59 0
3381.72 0
3381.85 0
3381.99 0
3382.12 2
3382.25 13
3382.39 27
3382.52 43
3382.65 59
3382.79 73
3382.92 85
3383.05 93
3383.19 99
3383.32 103
3383.45 105
3383.59 107
3383.72 107
3383.85 106
3383.99 104
3384.12 101
3384.25 97
3384.39 93
3384.52 90
3384.65 87
3384.79 85
3384.92 84
3385.05 83
3385.19 82
3385.32 80
3385.45 78
3385.59 76
3385.72 72
3385.85 68
3385.99 64
3386.12 60
3386.25 57
3386.39 54
3386.52 54
3386.65 54
3386.79 57
3386.92 60
3387.05 63
3387.19 65
3387.32 65
3387.45 62
3387.59 58
3387.72 53
3387.85 47
3387.99 43
3388.12 39
3388.25 37
3388.39 37
3388.52 36
3388.65 36
3388.79 36
3388.92 36
3389.06 36
3389.19 37
3389.32 38
3389.46 39
3389.59 42
3389.72 45
3389.86 50
3389.99 56
3390.12 62
3390.26 68
3390.39 74
3390.52 77
3390.66 79
3390.79 79
3390.92 77
3391.06 74
3391.19 72
3391.32 71
3391.46 71
3391.59 73
3391.72 76
3391.86 78
3391.99 78
3392.13 77
3392.26 73
3392.39 67
3392.53 59
3392.66 51
3392.79 44
3392.93 38
3393.06 34
3393.19 33
3393.33 33
3393.46 34
3393.59 35
3393.73 35
3393.86 34
3394.00 32
3394.13 29
3394.26 26
3394.40 24
3394.53 23
3394.66 22
3394.80 21
3394.93 17
3395.06 12
3395.20 4
3395.33 0
3395.46 0
3395.60 0
3395.73 0
3395.87 0
3396.00 0
3396.13 5
3396.27 19
3396.40 31
3396.53 38
3396.67 39
3396.80 35
3396.93 26
3397.07 14
3397.20 3
3397.33 0
3397.47 0
3397.60 0
3397.74 0
3397.87 0
3398.00 0
3398.14 0
3398.27 2
3398.40 7
3398.54 11
3398.67 13
3398.80 15
3398.94 17
3399.07 20
3399.21 24
3399.34 29
3399.47 36
3399.61 44
3399.74 52
3399.87 59
3400.01 65
3400.14 69
3400.28 71
3400.41 72
3400.54 71
3400.68 69
3400.81 67
3400.94 64
3401.08 62
3401.21 60
3401.34 58
3401.48 55
3401.61 51
3401.75 46
3401.88 41
3402.01 35
3402.15 31
3402.28 28
3402.41 29
3402.55 34
3402.68 41
3402.82 49
3402.95 58
3403.08 64
3403.22 68
3403.35 67
3403.48 62
3403.62 55
3403.75 48
3403.89 41
3404.02 37
3404.15 37
3404.29 41
3404.42 49
3404.55 60
3404.69 71
3404.82 83
3404.96 93
3405.09 101
3405.22 107
3405.36 111
3405.49 113
3405.62 115
3405.76 117
3405.89 121
3406.03 127
3406.16 135
3406.29 146
3406.43 159
3406.56 171
3406.69 183
3406.83 193
3406.96 201
3407.10 206
3407.23 210
3407.36 212
3407.50 214
3407.63 216
3407.77 217
3407.90 215
3408.03 211
3408.17 202
3408.30 190
3408.43 175
3408.57 160
3408.70 145
3408.84 133
3408.97 125
3409.10 122
3409.24 121
3409.37 124
3409.51 128
3409.64 132
3409.77 136
3409.91 139
3410.04 139
3410.17 137
3410.31 132
3410.44 125
3410.58 116
3410.71 107
3410.84 99
3410.98 92
3411.11 88
3411.25 86
3411.38 85
3411.51 85
3411.65 83
3411.78 79
3411.92 73
3412.05 64
3412.18 55
3412.32 48
3412.45 43
3412.58 42
3412.72 46
3412.85 54
3412.99 65
3413.12 78
3413.25 91
3413.39 101
3413.52 109
3413.66 113
3413.79 115
3413.92 114
3414.06 113
3414.19 113
3414.33 115
3414.46 119
3414.59 124
3414.73 128
3414.86 130
3415.00 128
3415.13 123
3415.26 113
3415.40 101
3415.53 88
3415.67 77
3415.80 68
3415.93 61
3416.07 57
3416.20 54
3416.34 50
3416.47 45
3416.60 38
3416.74 31
3416.87 24
3417.01 19
3417.14 18
3417.27 19
3417.41 23
3417.54 29
3417.68 36
3417.81 45
3417.94 54
3418.08 64
3418.21 74
3418.35 85
3418.48 95
3418.61 103
3418.75 109
3418.88 111
3419.02 108
3419.15 102
3419.28 92
3419.42 81
3419.55 70
3419.69 61
3419.82 56
3419.95 54
3420.09 56
3420.22 60
3420.36 64
3420.49 68
3420.62 71
3420.76 72
3420.89 73
3421.03 75
3421.16 77
3421.30 80
3421.43 83
3421.56 86
3421.70 88
3421.83 89
3421.97 87
3422.10 83
3422.23 78
3422.37 71
3422.50 63
3422.64 55
3422.77 48
3422.90 42
3423.04 38
3423.17 36
3423.31 36
3423.44 39
3423.58 43
3423.71 48
3423.84 52
3423.98 55
3424.11 57
3424.25 57
3424.38 58
3424.51 58
3424.65 59
3424.78 60
3424.92 61
3425.05 62
3425.19 61
3425.32 60
3425.45 57
3425.59 55
3425.72 52
3425.86 50
3425.99 49
3426.12 48
3426.26 48
3426.39 48
3426.53 48
3426.66 49
3426.80 50
3426.93 52
3427.06 55
3427.20 60
3427.33 65
3427.47 73
3427.60 82
3427.73 93
3427.87 104
3428.00 116
3428.14 126
3428.27 134
3428.41 137
3428.54 136
3428.67 130
3428.81 121
3428.94 109
3429.08 96
3429.21 83
3429.35 73
3429.48 66
3429.61 63
3429.75 64
3429.88 68
3430.02 75
3430.15 83
3430.29 91
3430.42 97
3430.55 101
3430.69 102
3430.82 101
3430.96 99
3431.09 98
3431.23 98
3431.36 103
3431.49 112
3431.63 125
3431.76 141
3431.90 159
3432.03 177
3432.17 195
3432.30 210
3432.43 224
3432.57 235
3432.70 243
3432.84 250
3432.97 254
3433.11 256
3433.24 255
3433.37 253
3433.51 248
3433.64 242
3433.78 235
3433.91 227
3434.05 220
3434.18 214
3434.31 210
3434.45 209
3434.58 211
3434.72 215
3434.85 222
3434.99 230
3435.12 239
3435.26 248
3435.39 254
3435.52 257
3435.66 258
3435.79 256
3435.93 252
3436.06 248
3436.20 245
3436.33 243
3436.46 242
3436.60 241
3436.73 240
3436.87 239
3437.00 236
3437.14 232
3437.27 228
3437.41 224
3437.54 221
3437.67 218
3437.81 214
3437.94 211
3438.08 206
3438.21 200
3438.35 192
3438.48 183
3438.62 173
3438.75 163
3438.88 153
3439.02 144
3439.15 136
3439.29 129
3439.42 123
3439.56 117
3439.69 110
3439.83 104
3439.96 97
3440.09 91
3440.23 85
3440.36 82
3440.50 80
3440.63 81
3440.77 84
3440.90 87
3441.04 89
3441.17 90
3441.30 89
3441.44 87
3441.57 83
3441.71 80
3441.84 78
3441.98 76
3442.11 77
3442.25 77
3442.38 79
3442.51 81
3442.65 83
3442.78 87
3442.92 92
3443.05 98
3443.19 105
3443.32 112
3443.46 119
3443.59 126
3443.73 132
3443.86 136
3443.99 140
3444.13 142
3444.26 143
3444.40 143
3444.53 142
3444.67 140
3444.80 136
3444.94 132
3445.07 125
3445.21 117
3445.34 107
3445.47 95
3445.61 82
3445.74 69
3445.88 56
3446.01 44
3446.15 34
3446.28 25
3446.42 18
3446.55 11
3446.69 5
3446.82 0
3446.96 0
3447.09 0
3447.22 0
3447.36 0
3447.49 0
3447.63 0
3447.76 0
3447.90 0
3448.03 7
3448.17 16
3448.30 25
3448.44 33
3448.57 38
3448.71 42
3448.84 44
3448.97 43
3449.11 41
3449.24 39
3449.38 36
3449.51 34
3449.65 33
3449.78 34
3449.92 37
3450.05 42
3450.19 49
3450.32 58
3450.46 67
3450.59 76
3450.72 83
3450.86 88
3450.99 90
3451.13 90
3451.26 88
3451.40 86
3451.53 85
3451.67 83
3451.80 82
3451.94 79
3452.07 74
3452.21 67
3452.34 57
3452.48 47
3452.61 37
3452.75 29
3452.88 24
3453.01 24
3453.15 27
3453.28 34
3453.42 42
3453.55 49
3453.69 55
3453.82 57
3453.96 56
3454.09 50
3454.23 42
3454.36 31
3454.50 20
3454.63 10
3454.77 4
3454.90 2
3455.04 4
3455.17 10
3455.31 19
3455.44 29
3455.57 39
3455.71 46
3455.84 51
3455.98 53
3456.11 53
3456.25 52
3456.38 52
3456.52 54
3456.65 57
3456.79 62
3456.92 68
3457.06 74
3457.19 78
3457.33 81
3457.46 82
3457.60 80
3457.73 77
3457.87 73
3458.00 70
3458.14 67
3458.27 65
3458.41 65
3458.54 65
3458.67 65
3458.81 64
3458.94 62
3459.08 57
3459.21 52
3459.35 45
3459.48 40
3459.62 37
3459.75 37
3459.89 41
3460.02 48
3460.16 58
3460.29 70
3460.43 82
3460.56 93
3460.70 102
3460.83 107
3460.97 110
3461.10 109
3461.24 106
3461.37 101
3461.51 94
3461.64 88
3461.78 81
3461.91 76
3462.05 72
3462.18 69
3462.32 68
3462.45 67
3462.59 66
3462.72 66
3462.86 66
3462.99 66
3463.13 67
3463.26 68
3463.40 69
3463.53 72
3463.67 75
3463.80 78
3463.94 82
3464.07 85
3464.20 89
3464.34 92
3464.47 95
3464.61 97
3464.74 100
3464.88 101
3465.01 101
3465.15 100
3465.28 98
3465.42 95
3465.55 93
3465.69 93
3465.82 94
3465.96 97
3466.09 103
3466.23 110
3466.36 116
3466.50 122
3466.63 125
3466.77 126
3466.90 124
3467.04 120
3467.17 115
3467.31 111
3467.44 109
3467.58 108
3467.71 109
3467.85 111
3467.98 112
3468.12 112
3468.25 110
3468.39 104
3468.52 97
3468.66 87
3468.79 77
3468.93 67
3469.06 57
3469.20 48
3469.33 40
3469.47 35
3469.60 32
3469.74 32
3469.87 36
3470.01 43
3470.14 54
3470.28 66
3470.41 77
3470.55 87
3470.68 94
3470.82 97
3470.95 98
3471.09 97
3471.22 95
3471.36 94
3471.50 94
3471.63 94
3471.77 94
3471.90 93
3472.04 91
3472.17 87
3472.31 84
3472.44 80
3472.58 76
3472.71 73
3472.85 71
3472.98 68
3473.12 64
3473.25 60
3473.39 54
3473.52 49
3473.66 45
3473.79 42
3473.93 39
3474.06 37
3474.20 35
3474.33 30
3474.47 24
3474.60 16
3474.74 8
3474.87 0
3475.01 0
3475.14 0
3475.28 0
3475.41 3
3475.55 11
3475.68 18
3475.82 26
3475.95 32
3476.09 39
3476.22 47
3476.36 56
3476.49 67
3476.63 79
3476.77 89
3476.90 98
3477.04 103
3477.17 106
3477.31 105
3477.44 103
3477.58 100
3477.71 97
3477.85 95
3477.98 94
3478.12 94
3478.25 94
3478.39 93
3478.52 91
3478.66 89
3478.79 86
3478.93 83
3479.06 80
3479.20 77
3479.33 73
3479.47 68
3479.60 63
3479.74 58
3479.87 53
3480.01 49
3480.15 46
3480.28 44
3480.42 42
3480.55 41
3480.69 38
3480.82 35
3480.96 30
3481.09 24
3481.23 18
3481.36 11
3481.50 6
3481.63 1
3481.77 0
3481.90 0
3482.04 3
3482.17 8
3482.31 15
3482.44 23
3482.58 30
3482.72 36
3482.85 39
3482.99 41
3483.12 40
3483.26 36
3483.39 31
3483.53 25
3483.66 19
3483.80 12
3483.93 7
3484.07 3
3484.20 2
3484.34 3
3484.47 5
3484.61 8
3484.75 11
3484.88 12
3485.02 11
3485.15 8
3485.29 3
3485.42 0
3485.56 0
3485.69 0
3485.83 0
3485.96 0
3486.10 0
3486.23 0
3486.37 0
3486.50 4
3486.64 7
3486.78 9
3486.91 9
3487.05 7
3487.18 4
3487.32 1
3487.45 0
3487.59 0
3487.72 0
3487.86 0
3487.99 0
3488.13 6
3488.26 13
3488.40 22
3488.54 32
3488.67 42
3488.81 51
3488.94 59
3489.08 65
3489.21 70
3489.35 74
3489.48 77
3489.62 77
3489.75 76
3489.89 72
3490.03 67
3490.16 60
3490.30 52
3490.43 45
3490.57 40
3490.70 37
3490.84 37
3490.97 39
3491.11 42
3491.24 46
3491.38 48
3491.51 49
3491.65 48
3491.79 48
3491.92 49
3492.06 52
3492.19 56
3492.33 61
3492.46 67
3492.60 70
3492.73 71
3492.87 70
3493.01 66
3493.14 61
3493.28 56
3493.41 52
3493.55 50
3493.68 50
3493.82 50
3493.95 51
3494.09 51
3494.22 51
3494.36 50
3494.50 49
3494.63 47
3494.77 44
3494.90 41
3495.04 38
3495.17 35
3495.31 33
3495.44 30
3495.58 29
3495.72 27
3495.85 25
3495.99 24
3496.12 23
3496.26 21
3496.39 21
3496.53 21
3496.66 21
3496.80 22
3496.94 23
3497.07 22
3497.21 21
3497.34 18
3497.48 15
3497.61 12
3497.75 9
3497.88 8
3498.02 7
3498.16 8
3498.29 10
3498.43 13
3498.56 15
3498.70 16
3498.83 17
3498.97 16
3499.11 15
3499.24 12
3499.38 10
3499.51 8
3499.65 7
3499.78 7
3499.92 8
3500.05 10
3500.19 13
3500.33 17
3500.46 21
3500.60 25
3500.73 28
3500.87 29
3501.00 29
3501.14 25
3501.28 20
3501.41 14
3501.55 8
3501.68 3
3501.82 1
3501.95 1
3502.09 4
3502.22 7
3502.36 11
3502.50 14
3502.63 16
3502.77 18
3502.90 19
3503.04 21
3503.17 25
3503.31 30
3503.45 36
3503.58 43
3503.72 50
3503.85 55
3503.99 59
3504.12 62
3504.26 63
3504.40 63
3504.53 64
3504.67 66
3504.80 69
3504.94 74
3505.07 80
3505.21 87
3505.35 92
3505.48 96
3505.62 97
3505.75 95
3505.89 90
3506.02 85
3506.16 79
3506.30 74
3506.43 72
3506.57 72
3506.70 74
3506.84 77
3506.97 81
3507.11 85
3507.25 88
3507.38 90
3507.52 91
3507.65 90
3507.79 89
3507.93 88
3508.06 87
3508.20 87
3508.33 89
3508.47 94
3508.60 100
3508.74 107
3508.88 114
3509.01 119
3509.15 121
3509.28 120
3509.42 115
3509.55 108
3509.69 99
3509.83 90
3509.96 82
3510.10 76
3510.23 72
3510.37 70
3510.51 69
3510.64 70
3510.78 70
3510.91 70
3511.05 70
3511.18 68
3511.32 67
3511.46 65
3511.59 64
3511.73 64
3511.86 66
3512.00 69
3512.14 74
3512.27 81
3512.41 89
3512.54 97
3512.68 104
3512.82 111
3512.95 116
3513.09 121
3513.22 126
3513.36 131
3513.49 136
3513.63 142
3513.77 148
3513.90 154
3514.04 159
3514.17 164
3514.31 167
3514.45 171
3514.58 174
3514.72 178
3514.85 183
3514.99 189
3515.13 195
3515.26 203
3515.40 210
3515.53 217
3515.67 223
3515.81 228
3515.94 233
3516.08 237
3516.21 241
3516.35 244
3516.48 247
3516.62 250
3516.76 253
3516.89 258
3517.03 264
3517.16 271
3517.30 279
3517.44 288
3517.57 296
3517.71 303
3517.84 308
3517.98 309
3518.12 309
3518.25 305
3518.39 300
3518.52 294
3518.66 288
3518.80 284
3518.93 281
3519.07 279
3519.20 279
3519.34 280
3519.48 280
3519.61 278
3519.75 273
3519.88 265
3520.02 254
3520.16 240
3520.29 225
3520.43 207
3520.56 189
3520.70 171
3520.84 155
3520.97 141
3521.11 132
3521.24 128
3521.38 129
3521.52 135
3521.65 143
3521.79 152
3521.92 160
3522.06 164
3522.20 165
3522.33 164
3522.47 164
3522.61 165
3522.74 172
3522.88 184
3523.01 200
3523.15 219
3523.29 239
3523.42 256
3523.56 268
3523.69 275
3523.83 276
3523.97 273
3524.10 268
3524.24 261
3524.37 255
3524.51 250
3524.65 245
3524.78 241
3524.92 238
3525.05 235
3525.19 233
3525.33 233
3525.46 235
3525.60 237
3525.74 240
3525.87 243
3526.01 245
3526.14 246
3526.28 246
3526.42 247
3526.55 248
3526.69 250
3526.82 250
3526.96 249
3527.10 244
3527.23 235
3527.37 223
3527.51 207
3527.64 190
3527.78 173
3527.91 157
3528.05 144
3528.19 133
3528.32 124
3528.46 116
3528.59 108
3528.73 101
3528.87 93
3529.00 86
3529.14 78
3529.28 71
3529.41 64
3529.55 58
3529.68 53
3529.82 49
3529.96 45
3530.09 42
3530.23 39
3530.37 38
3530.50 38
3530.64 41
3530.77 47
3530.91 56
3531.05 67
3531.18 80
3531.32 94
3531.46 108
3531.59 120
3531.73 129
3531.86 135
3532.00 136
3532.14 133
3532.27 126
3532.41 116
3532.55 104
3532.68 93
3532.82 83
3532.95 75
3533.09 70
3533.23 67
3533.36 67
3533.50 69
3533.64 72
3533.77 76
3533.91 80
3534.04 83
3534.18 86
3534.32 88
3534.45 91
3534.59 94
3534.73 98
3534.86 104
3535.00 112
3535.13 121
3535.27 130
3535.41 138
3535.54 142
3535.68 144
3535.82 143
3535.95 140
3536.09 137
3536.23 133
3536.36 130
3536.50 127
3536.63 124
3536.77 119
3536.91 113
3537.04 107
3537.18 102
3537.32 98
3537.45 95
3537.59 94
3537.72 94
3537.86 94
3538.00 95
3538.13 95
3538.27 95
3538.41 95
3538.54 97
3538.68 100
3538.82 103
3538.95 107
3539.09 109
3539.22 110
3539.36 109
3539.50 106
3539.63 101
3539.77 94
3539.91 88
3540.04 82
3540.18 77
3540.32 74
3540.45 73
3540.59 75
3540.73 79
3540.86 84
3541.00 89
3541.13 91
3541.27 91
3541.41 86
3541.54 79
3541.68 71
3541.82 62
3541.95 56
3542.09 52
3542.23 52
3542.36 56
3542.50 61
3542.64 68
3542.77 73
3542.91 77
3543.04 78
3543.18 78
3543.32 75
3543.45 71
3543.59 66
3543.73 62
3543.86 59
3544.00 56
3544.14 54
3544.27 53
3544.41 53
3544.55 55
3544.68 57
3544.82 60
3544.96 62
3545.09 63
3545.23 63
3545.37 62
3545.50 61
3545.64 61
3545.77 63
3545.91 67
3546.05 72
3546.18 79
3546.32 85
3546.46 90
3546.59 93
3546.73 93
3546.87 92
3547.00 89
3547.14 84
3547.28 78
3547.41 71
3547.55 65
3547.69 58
3547.82 53
3547.96 49
3548.10 48
3548.23 48
3548.37 47
3548.51 46
3548.64 43
3548.78 37
3548.92 30
3549.05 21
3549.19 12
3549.32 5
3549.46 0
3549.60 0
3549.73 0
3549.87 0
3550.01 2
3550.14 8
3550.28 16
3550.42 25
3550.55 35
3550.69 44
3550.83 52
3550.96 59
3551.10 63
3551.24 65
3551.37 65
3551.51 62
3551.65 58
3551.78 52
3551.92 45
3552.06 37
3552.19 30
3552.33 23
3552.47 19
3552.60 17
3552.74 17
3552.88 20
3553.01 24
3553.15 30
3553.29 35
3553.42 40
3553.56 44
3553.70 47
3553.83 48
3553.97 48
3554.11 46
3554.24 43
3554.38 39
3554.52 35
3554.65 30
3554.79 25
3554.93 22
3555.06 21
3555.20 21
3555.34 23
3555.47 25
3555.61 29
3555.75 31
3555.88 32
3556.02 30
3556.16 25
3556.29 18
3556.43 9
3556.57 1
3556.70 0
3556.84 0
3556.98 0
3557.11 0
3557.25 0
3557.39 0
3557.52 0
3557.66 0
3557.80 4
3557.93 7
3558.07 10
3558.21 14
3558.34 18
3558.48 22
3558.62 27
3558.76 32
3558.89 38
3559.03 43
3559.17 49
3559.30 53
3559.44 56
3559.58 58
3559.71 58
3559.85 57
3559.99 55
3560.12 53
3560.26 51
3560.40 51
3560.53 52
3560.67 55
3560.81 60
3560.94 68
3561.08 77
3561.22 87
3561.35 96
3561.49 103
3561.63 106
3561.76 105
3561.90 99
3562.04 88
3562.18 76
3562.31 63
3562.45 52
3562.59 46
3562.72 44
3562.86 47
3563.00 54
3563.13 63
3563.27 74
3563.41 83
3563.54 89
3563.68 92
3563.82 92
3563.95 88
3564.09 81
3564.23 73
3564.36 64
3564.50 55
3564.64 47
3564.78 40
3564.91 37
3565.05 36
3565.19 39
3565.32 45
3565.46 54
3565.60 65
3565.73 76
3565.87 86
3566.01 93
3566.14 97
3566.28 98
3566.42 96
3566.56 92
3566.69 89
3566.83 87
3566.97 87
3567.10 91
3567.24 96
3567.38 102
3567.51 108
3567.65 112
3567.79 114
3567.92 113
3568.06 110
3568.20 106
3568.34 100
3568.47 95
3568.61 91
3568.75 88
3568.88 86
3569.02 84
3569.16 82
3569.29 80
3569.43 78
3569.57 74
3569.70 70
3569.84 66
3569.98 60
3570.12 54
3570.25 48
3570.39 42
3570.53 36
3570.66 33
3570.80 31
3570.94 30
3571.07 31
3571.21 31
3571.35 29
3571.49 25
3571.62 19
3571.76 11
3571.90 4
3572.03 0
3572.17 0
3572.31 0
3572.44 0
3572.58 0
3572.72 0
3572.86 0
3572.99 0
3573.13 0
3573.27 2
3573.40 12
3573.54 26
3573.68 41
3573.82 57
3573.95 72
3574.09 82
3574.23 87
3574.36 87
3574.50 82
3574.64 73
3574.77 63
3574.91 53
3575.05 45
3575.19 41
3575.32 40
3575.46 43
3575.60 47
3575.73 52
3575.87 57
3576.01 61
3576.15 63
3576.28 64
3576.42 64
3576.56 63
3576.69 61
3576.83 59
3576.97 56
3577.11 52
3577.24 48
3577.38 44
3577.52 41
3577.65 39
3577.79 40
3577.93 43
3578.07 49
3578.20 56
3578.34 64
3578.48 70
3578.61 74
3578.75 75
3578.89 74
3579.03 72
3579.16 69
3579.30 67
3579.44 66
3579.57 66
3579.71 67
3579.85 68
3579.99 67
3580.12 64
3580.26 57
3580.40 47
3580.53 36
3580.67 25
3580.81 17
3580.95 11
3581.08 11
3581.22 14
3581.36 21
3581.49 29
3581.63 36
3581.77 43
3581.91 48
3582.04 50
3582.18 51
3582.32 51
3582.45 51
3582.59 52
3582.73 53
3582.87 55
3583.00 57
3583.14 59
3583.28 61
3583.42 63
3583.55 66
3583.69 70
3583.83 74
3583.96 78
3584.10 82
3584.24 85
3584.38 85
3584.51 84
3584.65 82
3584.79 80
3584.93 80
3585.06 83
3585.20 90
3585.34 99
3585.47 109
3585.61 120
3585.75 129
3585.89 136
3586.02 142
3586.16 146
3586.30 151
3586.44 155
3586.57 160
3586.71 165
3586.85 168
3586.98 169
3587.12 168
3587.26 166
3587.40 163
3587.53 161
3587.67 162
3587.81 164
3587.95 169
3588.08 174
3588.22 177
3588.36 179
3588.49 178
3588.63 174
3588.77 168
3588.91 160
3589.04 152
3589.18 145
3589.32 140
3589.46 136
3589.59 135
3589.73 134
3589.87 133
3590.01 132
3590.14 128
3590.28 121
3590.42 112
3590.56 102
3590.69 90
3590.83 80
3590.97 72
3591.10 68
3591.24 68
3591.38 71
3591.52 75
3591.65 81
3591.79 86
3591.93 90
3592.07 94
3592.20 96
3592.34 97
3592.48 99
3592.62 100
3592.75 102
3592.89 103
3593.03 106
3593.17 109
3593.30 113
3593.44 116
3593.58 119
3593.72 120
3593.85 119
3593.99 117
3594.13 114
3594.27 112
3594.40 112
3594.54 113
3594.68 116
3594.82 119
3594.95 121
3595.09 121
3595.23 119
3595.36 115
3595.50 109
3595.64 103
3595.78 98
3595.91 95
3596.05 93
3596.19 93
3596.33 93
3596.46 93
3596.60 93
3596.74 92
3596.88 92
3597.01 92
3597.15 93
3597.29 95
3597.43 98
3597.56 103
3597.70 110
3597.84 116
3597.98 122
3598.11 127
3598.25 129
3598.39 129
3598.53 126
3598.66 120
3598.80 112
3598.94 104
3599.08 97
3599.21 92
3599.35 90
3599.49 90
3599.63 92
3599.77 97
3599.90 102
3600.04 108
3600.18 114
3600.32 120
3600.45 126
3600.59 131
3600.73 135
3600.87 140
3601.00 144
3601.14 147
3601.28 150
3601.42 151
3601.55 151
3601.69 148
3601.83 145
3601.97 140
3602.10 136
3602.24 133
3602.38 132
3602.52 134
3602.65 136
3602.79 140
3602.93 143
3603.07 144
3603.20 143
3603.34 141
3603.48 137
3603.62 134
3603.76 132
3603.89 131
3604.03 132
3604.17 133
3604.31 135
3604.44 136
3604.58 135
3604.72 132
3604.86 128
3604.99 125
3605.13 122
3605.27 121
3605.41 122
3605.54 124
3605.68 125
3605.82 126
3605.96 125
3606.10 121
3606.23 116
3606.37 109
3606.51 102
3606.65 94
3606.78 86
3606.92 78
3607.06 69
3607.20 59
3607.33 50
3607.47 43
3607.61 38
3607.75 36
3607.89 38
3608.02 42
3608.16 48
3608.30 54
3608.44 59
3608.57 64
3608.71 67
3608.85 70
3608.99 73
3609.12 77
3609.26 83
3609.40 90
3609.54 96
3609.68 103
3609.81 110
3609.95 116
3610.09 120
3610.23 123
3610.36 124
3610.50 122
3610.64 117
3610.78 108
3610.92 95
3611.05 80
3611.19 64
3611.33 49
3611.47 36
3611.60 25
3611.74 16
3611.88 9
3612.02 3
3612.16 0
3612.29 0
3612.43 0
3612.57 0
3612.71 0
3612.84 2
3612.98 12
3613.12 22
3613.26 33
3613.40 41
3613.53 44
3613.67 43
3613.81 38
3613.95 31
3614.08 23
3614.22 17
3614.36 15
3614.50 16
3614.64 21
3614.77 28
3614.91 37
3615.05 45
3615.19 53
3615.33 59
3615.46 63
3615.60 66
3615.74 66
3615.88 64
3616.01 60
3616.15 55
3616.29 49
3616.43 43
3616.57 37
3616.70 31
3616.84 26
3616.98 21
3617.12 17
3617.26 12
3617.39 8
3617.53 3
3617.67 0
3617.81 0
3617.94 0
3618.08 0
3618.22 0
3618.36 0
3618.50 0
3618.63 0
3618.77 0
3618.91 5
3619.05 11
3619.19 17
3619.32 21
3619.46 23
3619.60 23
3619.74 21
3619.88 18
3620.01 16
3620.15 16
3620.29 18
3620.43 23
3620.57 31
3620.70 41
3620.84 52
3620.98 63
3621.12 73
3621.26 80
3621.39 86
3621.53 88
3621.67 88
3621.81 85
3621.94 80
3622.08 74
3622.22 68
3622.36 63
3622.50 61
3622.63 62
3622.77 67
3622.91 74
3623.05 83
3623.19 92
3623.32 99
3623.46 102
3623.60 103
3623.74 99
3623.88 92
3624.01 84
3624.15 73
3624.29 63
3624.43 52
3624.57 42
3624.70 34
3624.84 26
3624.98 20
3625.12 16
3625.26 14
3625.40 14
3625.53 17
3625.67 21
3625.81 26
3625.95 33
3626.09 39
3626.22 44
3626.36 48
3626.50 50
3626.64 52
3626.78 51
3626.91 50
3627.05 48
3627.19 44
3627.33 40
3627.47 36
3627.60 31
3627.74 27
3627.88 24
3628.02 23
3628.16 23
3628.29 25
3628.43 29
3628.57 32
3628.71 35
3628.85 37
3628.98 38
3629.12 37
3629.26 35
3629.40 34
3629.54 34
3629.68 34
3629.81 36
3629.95 38
3630.09 40
3630.23 42
3630.37 43
3630.50 44
3630.64 46
3630.78 48
3630.92 50
3631.06 53
3631.20 55
3631.33 58
3631.47 59
3631.61 60
3631.75 60
3631.89 59
3632.02 59
3632.16 59
3632.30 60
3632.44 62
3632.58 66
3632.71 70
3632.85 75
3632.99 79
3633.13 82
3633.27 84
3633.41 84
3633.54 83
3633.68 82
3633.82 80
3633.96 79
3634.10 78
3634.24 79
3634.37 82
3634.51 85
3634.65 89
3634.79 94
3634.93 98
3635.06 102
3635.20 104
3635.34 104
3635.48 103
3635.62 100
3635.76 95
3635.89 87
3636.03 78
3636.17 67
3636.31 55
3636.45 44
3636.58 34
3636.72 27
3636.86 22
3637.00 21
3637.14 23
3637.28 27
3637.41 32
3637.55 38
3637.69 44
3637.83 51
3637.97 57
3638.11 64
3638.24 71
3638.38 79
3638.52 87
3638.66 96
3638.80 105
3638.94 113
3639.07 121
3639.21 128
3639.35 133
3639.49 137
3639.63 138
3639.77 137
3639.90 133
3640.04 128
3640.18 121
3640.32 113
3640.46 105
3640.60 99
3640.73 95
3640.87 93
3641.01 95
3641.15 99
3641.29 106
3641.43 114
3641.56 123
3641.70 133
3641.84 141
3641.98 149
3642.12 154
3642.26 157
3642.39 158
3642.53 155
3642.67 150
3642.81 143
3642.95 134
3643.09 125
3643.22 117
3643.36 111
3643.50 108
3643.64 107
3643.78 109
3643.92 111
3644.05 113
3644.19 112
3644.33 108
3644.47 101
3644.61 93
3644.75 86
3644.88 82
3645.02 82
3645.16 88
3645.30 97
3645.44 108
3645.58 120
3645.72 131
3645.85 138
3645.99 141
3646.13 141
3646.27 139
3646.41 136
3646.55 132
3646.68 128
3646.82 124
3646.96 121
3647.10 117
3647.24 113
3647.38 109
3647.52 104
3647.65 99
3647.79 95
3647.93 91
3648.07 88
3648.21 85
3648.35 84
3648.48 83
3648.62 83
3648.76 83
3648.90 83
3649.04 82
3649.18 80
3649.32 76
3649.45 71
3649.59 66
3649.73 62
3649.87 60
3650.01 61
3650.15 65
3650.28 71
3650.42 78
3650.56 83
3650.70 86
3650.84 86
3650.98 82
3651.12 76
3651.25 70
3651.39 65
3651.53 61
3651.67 60
3651.81 59
3651.95 59
3652.09 58
3652.22 55
3652.36 52
3652.50 49
3652.64 46
3652.78 45
3652.92 46
3653.06 48
3653.19 51
3653.33 53
3653.47 56
3653.61 58
3653.75 60
3653.89 64
3654.03 71
3654.16 80
3654.30 91
3654.44 103
3654.58 116
3654.72 126
3654.86 133
3655.00 135
3655.13 134
3655.27 130
3655.41 124
3655.55 119
3655.69 115
3655.83 114
3655.97 117
3656.10 122
3656.24 129
3656.38 136
3656.52 143
3656.66 149
3656.80 153
3656.94 157
3657.08 161
3657.21 165
3657.35 170
3657.49 175
3657.63 180
3657.77 183
3657.91 186
3658.05 187
3658.18 188
3658.32 187
3658.46 187
3658.60 187
3658.74 186
3658.88 186
3659.02 185
3659.16 184
3659.29 183
3659.43 183
3659.57 184
3659.71 185
3659.85 188
3659.99 191
3660.13 194
3660.26 196
3660.40 198
3660.54 198
3660.68 197
3660.82 195
3660.96 192
3661.10 189
3661.24 186
3661.37 184
3661.51 181
3661.65 179
3661.79 177
3661.93 175
3662.07 172
3662.21 169
3662.35 166
3662.48 162
3662.62 157
3662.76 152
3662.90 147
3663.04 143
3663.18 141
3663.32 140
3663.46 140
3663.59 140
3663.73 139
3663.87 136
3664.01 132
3664.15 125
3664.29 117
3664.43 109
3664.57 103
3664.70 98
3664.84 97
3664.98 97
3665.12 100
3665.26 103
3665.40 108
3665.54 112
3665.68 116
3665.81 119
3665.95 121
3666.09 121
3666.23 121
3666.37 120
3666.51 118
3666.65 116
3666.79 115
3666.93 114
3667.06 113
3667.20 113
3667.34 114
3667.48 114
3667.62 115
3667.76 115
3667.90 115
3668.04 114
3668.17 113
3668.31 111
3668.45 108
3668.59 102
3668.73 96
3668.87 88
3669.01 81
3669.15 74
3669.29 70
3669.42 68
3669.56 71
3669.70 76
3669.84 84
3669.98 92
3670.12 100
3670.26 105
3670.40 107
3670.54 106
3670.67 101
3670.81 92
3670.95 82
3671.09 70
3671.23 58
3671.37 47
3671.51 38
3671.65 32
3671.79 28
3671.92 27
3672.06 29
3672.20 31
3672.34 34
3672.48 37
3672.62 39
3672.76 39
3672.90 37
3673.04 35
3673.18 31
3673.31 28
3673.45 25
3673.59 24
3673.73 25
3673.87 27
3674.01 30
3674.15 33
3674.29 34
3674.43 34
3674.56 32
3674.70 27
3674.84 19
3674.98 10
3675.12 0
3675.26 0
3675.40 0
3675.54 0
3675.68 0
3675.82 0
3675.95 0
3676.09 0
3676.23 4
3676.37 10
3676.51 14
3676.65 17
3676.79 19
3676.93 19
3677.07 19
3677.21 19
3677.34 20
3677.48 21
3677.62 23
3677.76 25
3677.90 26
3678.04 27
3678.18 28
3678.32 29
3678.46 31
3678.60 34
3678.74 40
3678.87 47
3679.01 55
3679.15 64
3679.29 71
3679.43 77
3679.57 80
3679.71 82
3679.85 81
3679.99 79
3680.13 76
3680.27 72
3680.40 68
3680.54 64
3680.68 60
3680.82 57
3680.96 57
3681.10 58
3681.24 61
3681.38 66
3681.52 72
3681.66 78
3681.80 83
3681.93 87
3682.07 90
3682.21 93
3682.35 96
3682.49 101
3682.63 105
3682.77 110
3682.91 115
3683.05 119
3683.19 122
3683.33 125
3683.46 128
3683.60 131
3683.74 135
3683.88 140
3684.02 144
3684.16 148
3684.30 150
3684.44 151
3684.58 151
3684.72 150
3684.86 150
3685.00 152
3685.13 155
3685.27 159
3685.41 164
3685.55 168
3685.69 172
3685.83 173
3685.97 173
3686.11 169
3686.25 163
3686.39 154
3686.53 144
3686.67 132
3686.80 120
3686.94 107
3687.08 95
3687.22 84
3687.36 74
3687.50 64
3687.64 56
3687.78 49
3687.92 44
3688.06 42
3688.20 44
3688.34 49
3688.48 56
3688.61 65
3688.75 72
3688.89 78
3689.03 82
3689.17 83
3689.31 82
3689.45 81
3689.59 82
3689.73 85
3689.87 91
3690.01 98
3690.15 107
3690.29 115
3690.43 121
3690.56 126
3690.70 128
3690.84 129
3690.98 130
3691.12 130
3691.26 129
3691.40 129
3691.54 129
3691.68 128
3691.82 127
3691.96 126
3692.10 125
3692.24 125
3692.38 126
3692.51 127
3692.65 128
3692.79 128
3692.93 127
3693.07 125
3693.21 122
3693.35 119
3693.49 117
3693.63 116
3693.77 117
3693.91 118
3694.05 118
3694.19 117
3694.33 113
3694.47 107
3694.60 100
3694.74 93
3694.88 88
3695.02 87
3695.16 90
3695.30 97
3695.44 105
3695.58 113
3695.72 119
3695.86 122
3696.00 122
3696.14 119
3696.28 116
3696.42 111
3696.56 106
3696.70 101
3696.83 94
3696.97 87
3697.11 79
3697.25 72
3697.39 67
3697.53 65
3697.67 67
3697.81 72
3697.95 80
3698.09 88
3698.23 94
3698.37 98
3698.51 99
3698.65 98
3698.79 96
3698.93 94
3699.07 92
3699.20 93
3699.34 96
3699.48 100
3699.62 104
3699.76 106
3699.90 108
3700.04 107
3700.18 104
3700.32 101
3700.46 98
3700.60 97
3700.74 99
3700.88 103
3701.02 108
3701.16 114
3701.30 120
3701.44 124
3701.58 126
3701.71 125
3701.85 123
3701.99 121
3702.13 118
3702.27 115
3702.41 113
3702.55 110
3702.69 108
3702.83 106
3702.97 105
3703.11 104
3703.25 105
3703.39 107
3703.53 111
3703.67 115
3703.81 118
3703.95 121
3704.09 121
3704.23 120
3704.37 116
3704.51 111
3704.64 103
3704.78 94
3704.92 86
3705.06 78
3705.20 71
3705.34 65
3705.48 60
3705.62 54
3705.76 48
3705.90 40
3706.04 30
3706.18 20
3706.32 9
3706.46 0
3706.60 0
3706.74 0
3706.88 0
3707.02 0
3707.16 0
3707.30 0
3707.44 6
3707.58 16
3707.72 25
3707.85 33
3707.99 38
3708.13 40
3708.27 40
3708.41 39
3708.55 36
3708.69 31
3708.83 26
3708.97 20
3709.11 14
3709.25 8
3709.39 2
3709.53 0
3709.67 0
3709.81 0
3709.95 0
3710.09 0
3710.23 0
3710.37 0
3710.51 0
3710.65 0
3710.79 5
3710.93 13
3711.07 22
3711.21 32
3711.35 42
3711.49 52
3711.63 60
3711.76 66
3711.90 72
3712.04 77
3712.18 81
3712.32 85
3712.46 88
3712.60 89
3712.74 88
3712.88 84
3713.02 77
3713.16 68
3713.30 58
3713.44 48
3713.58 39
3713.72 31
3713.86 25
3714.00 22
3714.14 21
3714.28 21
3714.42 24
3714.56 28
3714.70 33
3714.84 39
3714.98 44
3715.12 46
3715.26 47
3715.40 44
3715.54 39
3715.68 31
3715.82 21
3715.96 11
3716.10 1
3716.24 0
3716.38 0
3716.52 0
3716.66 0
3716.79 0
3716.93 0
3717.07 0
3717.21 8
3717.35 23
3717.49 40
3717.63 57
3717.77 73
3717.91 85
3718.05 94
3718.19 100
3718.33 103
3718.47 105
3718.61 107
3718.75 108
3718.89 109
3719.03 109
3719.17 107
3719.31 102
3719.45 95
3719.59 86
3719.73 76
3719.87 66
3720.01 58
3720.15 52
3720.29 49
3720.43 50
3720.57 55
3720.71 63
3720.85 73
3720.99 84
3721.13 94
3721.27 102
3721.41 106
3721.55 106
3721.69 103
3721.83 99
3721.97 95
3722.11 93
3722.25 94
3722.39 96
3722.53 99
3722.67 103
3722.81 104
3722.95 104
3723.09 102
3723.23 99
3723.37 94
3723.51 90
3723.65 85
3723.79 80
3723.93 74
3724.07 67
3724.21 59
3724.35 51
3724.49 44
3724.63 38
3724.77 35
3724.91 34
3725.05 36
3725.19 41
3725.33 46
3725.47 52
3725.61 57
3725.75 62
3725.89 65
3726.03 66
3726.17 66
3726.31 65
3726.45 63
3726.59 59
3726.73 54
3726.87 49
3727.01 46
3727.15 45
3727.29 46
3727.43 50
3727.57 55
3727.71 61
3727.84 67
3727.98 70
3728.12 71
3728.26 69
3728.40 66
3728.54 62
3728.68 59
3728.82 56
3728.96 53
3729.10 50
3729.24 47
3729.38 43
3729.52 39
3729.66 33
3729.80 28
3729.94 24
3730.08 21
3730.23 19
3730.37 20
3730.51 21
3730.65 25
3730.79 29
3730.93 35
3731.07 40
3731.21 45
3731.35 48
3731.49 50
3731.63 50
3731.77 47
3731.91 43
3732.05 38
3732.19 33
3732.33 31
3732.47 30
3732.61 31
3732.75 34
3732.89 37
3733.03 38
3733.17 38
3733.31 36
3733.45 33
3733.59 30
3733.73 28
3733.87 26
3734.01 25
3734.15 24
3734.29 22
3734.43 19
3734.57 15
3734.71 10
3734.85 7
3734.99 6
3735.13 8
3735.27 13
3735.41 21
3735.55 30
3735.69 39
3735.83 46
3735.97 51
3736.11 52
3736.25 51
3736.39 48
3736.53 45
3736.67 43
3736.81 43
3736.95 44
3737.09 48
3737.23 53
3737.37 57
3737.51 62
3737.65 65
3737.79 66
3737.93 65
3738.07 63
3738.21 62
3738.35 60
3738.49 62
3738.63 66
3738.77 73
3738.91 85
3739.05 99
3739.19 115
3739.33 134
3739.47 152
3739.61 171
3739.75 190
3739.89 208
3740.03 227
3740.17 246
3740.31 265
3740.45 285
3740.59 306
3740.73 328
3740.87 348
3741.01 366
3741.15 381
3741.30 393
3741.44 401
3741.58 407
3741.72 412
3741.86 418
3742.00 425
3742.14 434
3742.28 443
3742.42 451
3742.56 455
3742.70 453
3742.84 444
3742.98 429
3743.12 409
3743.26 387
3743.40 365
3743.54 346
3743.68 332
3743.82 325
3743.96 322
3744.10 323
3744.24 326
3744.38 330
3744.52 334
3744.66 336
3744.80 334
3744.94 330
3745.08 323
3745.22 313
3745.36 300
3745.50 286
3745.64 272
3745.78 259
3745.92 248
3746.06 238
3746.20 228
3746.35 220
3746.49 211
3746.63 201
3746.77 190
3746.91 179
3747.05 168
3747.19 159
3747.33 151
3747.47 144
3747.61 140
3747.75 137
3747.89 134
3748.03 131
3748.17 127
3748.31 123
3748.45 119
3748.59 115
3748.73 112
3748.87 109
3749.01 106
3749.15 104
3749.29 100
3749.43 96
3749.57 91
3749.71 86
3749.85 81
3749.99 76
3750.13 73
3750.28 72
3750.42 71
3750.56 70
3750.70 68
3750.84 66
3750.98 63
3751.12 60
3751.26 56
3751.40 54
3751.54 52
3751.68 51
3751.82 50
3751.96 50
3752.10 50
3752.24 49
3752.38 47
3752.52 46
3752.66 44
3752.80 44
3752.94 45
3753.08 46
3753.22 47
3753.36 46
3753.51 42
3753.65 36
3753.79 27
3753.93 16
3754.07 4
3754.21 0
3754.35 0
3754.49 0
3754.63 0
3754.77 0
3754.91 0
3755.05 0
3755.19 0
3755.33 7
3755.47 13
3755.61 17
3755.75 19
3755.89 20
3756.03 20
3756.17 21
3756.31 23
3756.46 28
3756.60 36
3756.74 44
3756.88 53
3757.02 61
3757.16 66
3757.30 69
3757.44 70
3757.58 72
3757.72 74
3757.86 79
3758.00 85
3758.14 92
3758.28 99
3758.42 104
3758.56 106
3758.70 105
3758.84 101
3758.99 95
3759.13 87
3759.27 79
3759.41 72
3759.55 66
3759.69 61
3759.83 59
3759.97 58
3760.11 58
3760.25 59
3760.39 61
3760.53 64
3760.67 67
3760.81 71
3760.95 74
3761.09 77
3761.23 79
3761.38 80
3761.52 80
3761.66 79
3761.80 79
3761.94 80
3762.08 82
3762.22 86
3762.36 90
3762.50 94
3762.64 98
3762.78 99
3762.92 98
3763.06 95
3763.20 90
3763.34 84
3763.48 77
3763.63 70
3763.77 63
3763.91 57
3764.05 53
3764.19 50
3764.33 48
3764.47 48
3764.61 47
3764.75 45
3764.89 43
3765.03 39
3765.17 34
3765.31 29
3765.45 26
3765.59 25
3765.74 26
3765.88 31
3766.02 37
3766.16 45
3766.30 53
3766.44 59
3766.58 64
3766.72 67
3766.86 69
3767.00 69
3767.14 69
3767.28 69
3767.42 69
3767.56 68
3767.71 68
3767.85 67
3767.99 66
3768.13 65
3768.27 65
3768.41 64
3768.55 63
3768.69 62
3768.83 61
3768.97 60
3769.11 60
3769.25 62
3769.39 64
3769.53 67
3769.68 69
3769.82 71
3769.96 72
3770.10 71
3770.24 69
3770.38 66
3770.52 64
3770.66 62
3770.80 62
3770.94 63
3771.08 66
3771.22 68
3771.36 69
3771.51 70
3771.65 69
3771.79 69
3771.93 70
3772.07 72
3772.21 76
3772.35 81
3772.49 86
3772.63 89
3772.77 89
3772.91 85
3773.05 77
3773.20 66
3773.34 53
3773.48 40
3773.62 29
3773.76 21
3773.90 17
3774.04 16
3774.18 19
3774.32 23
3774.46 29
3774.60 35
3774.74 41
3774.89 46
3775.03 50
3775.17 52
3775.31 54
3775.45 56
3775.59 58
3775.73 59
3775.87 61
3776.01 64
3776.15 66
3776.29 67
3776.44 67
3776.58 66
3776.72 64
3776.86 62
3777.00 59
3777.14 57
3777.28 55
3777.42 54
3777.56 54
3777.70 55
3777.84 58
3777.99 61
3778.13 65
3778.27 69
3778.41 72
3778.55 74
3778.69 74
3778.83 72
3778.97 66
3779.11 59
3779.25 51
3779.39 42
3779.54 34
3779.68 28
3779.82 23
3779.96 20
3780.10 18
3780.24 18
3780.38 19
3780.52 21
3780.66 26
3780.80 31
3780.95 37
3781.09 43
3781.23 48
3781.37 50
3781.51 49
3781.65 44
3781.79 36
3781.93 25
3782.07 14
3782.21 4
3782.35 0
3782.50 0
3782.64 0
3782.78 0
3782.92 0
3783.06 0
3783.20 5
3783.34 11
3783.48 17
3783.62 22
3783.77 26
3783.91 29
3784.05 31
3784.19 33
3784.33 35
3784.47 36
3784.61 38
3784.75 39
3784.89 38
3785.03 37
3785.18 33
3785.32 29
3785.46 24
3785.60 18
3785.74 13
3785.88 8
3786.02 4
3786.16 1
3786.30 0
3786.45 0
3786.59 0
3786.73 0
3786.87 0
3787.01 0
3787.15 0
3787.29 0
3787.43 1
3787.57 4
3787.71 6
3787.86 9
3788.00 11
3788.14 15
3788.28 19
3788.42 25
3788.56 33
3788.70 42
3788.84 51
3788.98 61
3789.13 69
3789.27 76
3789.41 79
3789.55 80
3789.69 77
3789.83 71
3789.97 64
3790.11 55
3790.26 47
3790.40 40
3790.54 35
3790.68 31
3790.82 29
3790.96 26
3791.10 23
3791.24 19
3791.38 14
3791.53 8
3791.67 2
3791.81 0
3791.95 0
3792.09 0
3792.23 0
3792.37 0
3792.51 0
3792.65 0
3792.80 0
3792.94 2
3793.08 7
3793.22 13
3793.36 19
3793.50 24
3793.64 28
3793.78 30
3793.93 30
3794.07 28
3794.21 25
3794.35 20
3794.49 16
3794.63 12
3794.77 10
3794.91 10
3795.06 11
3795.20 14
3795.34 16
3795.48 18
3795.62 19
3795.76 17
3795.90 14
3796.04 9
3796.19 4
3796.33 0
3796.47 0
3796.61 0
3796.75 0
3796.89 0
3797.03 3
3797.17 6
3797.32 9
3797.46 10
3797.60 10
3797.74 9
3797.88 8
3798.02 7
3798.16 7
3798.30 9
3798.45 14
3798.59 20
3798.73 27
3798.87 35
3799.01 42
3799.15 48
3799.29 50
3799.44 47
3799.58 41
3799.72 32
3799.86 21
3800.00 10
3800.14 1
3800.28 0
3800.42 0
3800.57 0
3800.71 0
3800.85 4
3800.99 10
3801.13 17
3801.27 22
3801.41 26
3801.56 28
3801.70 30
3801.84 31
3801.98 31
3802.12 32
3802.26 31
3802.40 31
3802.54 29
3802.69 26
3802.83 22
3802.97 18
3803.11 15
3803.25 13
3803.39 12
3803.53 13
3803.68 15
3803.82 17
3803.96 18
3804.10 18
3804.24 16
3804.38 14
3804.52 10
3804.67 5
3804.81 1
3804.95 0
3805.09 0
3805.23 0
3805.37 0
3805.51 4
3805.66 9
3805.80 14
3805.94 17
3806.08 20
3806.22 21
3806.36 22
3806.50 24
3806.65 28
3806.79 33
3806.93 40
3807.07 48
3807.21 56
3807.35 62
3807.49 66
3807.64 68
3807.78 68
3807.92 67
3808.06 64
3808.20 62
3808.34 60
3808.48 60
3808.63 61
3808.77 65
3808.91 72
3809.05 82
3809.19 94
3809.33 107
3809.48 119
3809.62 131
3809.76 141
3809.90 150
3810.04 158
3810.18 166
3810.32 175
3810.47 187
3810.61 201
3810.75 216
3810.89 230
3811.03 244
3811.17 256
3811.32 265
3811.46 274
3811.60 283
3811.74 295
3811.88 311
3812.02 333
3812.16 359
3812.31 388
3812.45 418
3812.59 447
3812.73 474
3812.87 496
3813.01 514
3813.16 529
3813.30 543
3813.44 556
3813.58 568
3813.72 581
3813.86 593
3814.00 604
3814.15 614
3814.29 622
3814.43 626
3814.57 629
3814.71 630
3814.85 630
3815.00 628
3815.14 623
3815.28 617
3815.42 607
3815.56 595
3815.70 580
3815.85 561
3815.99 542
3816.13 520
3816.27 499
3816.41 476
3816.55 452
3816.70 428
3816.84 403
3816.98 377
3817.12 353
3817.26 330
3817.40 310
3817.55 295
3817.69 284
3817.83 276
3817.97 272
3818.11 270
3818.25 268
3818.40 267
3818.54 265
3818.68 262
3818.82 259
3818.96 256
3819.10 252
3819.25 246
3819.39 239
3819.53 231
3819.67 222
3819.81 212
3819.95 201
3820.10 190
3820.24 179
3820.38 169
3820.52 160
3820.66 152
3820.80 146
3820.95 142
3821.09 140
3821.23 139
3821.37 139
3821.51 140
3821.65 141
3821.80 141
3821.94 141
3822.08 141
3822.22 139
3822.36 138
3822.51 136
3822.65 133
3822.79 128
3822.93 122
3823.07 115
3823.21 107
3823.36 99
3823.50 93
3823.64 87
3823.78 82
3823.92 79
3824.06 76
3824.21 73
3824.35 70
3824.49 67
3824.63 64
3824.77 60
3824.92 57
3825.06 53
3825.20 48
3825.34 43
3825.48 37
3825.62 31
3825.77 25
3825.91 19
3826.05 13
3826.19 7
3826.33 0
3826.47 0
3826.62 0
3826.76 0
3826.90 0
3827.04 0
3827.18 0
3827.33 0
3827.47 5
3827.61 21
3827.75 34
3827.89 45
3828.04 50
3828.18 50
3828.32 46
3828.46 41
3828.60 37
3828.74 35
3828.89 37
3829.03 42
3829.17 48
3829.31 55
3829.45 60
3829.60 61
3829.74 59
3829.88 54
3830.02 47
3830.16 39
3830.31 30
3830.45 22
3830.59 14
3830.73 9
3830.87 6
3831.01 6
3831.16 9
3831.30 14
3831.44 22
3831.58 31
3831.72 40
3831.87 47
3832.01 51
3832.15 52
3832.29 51
3832.43 48
3832.58 45
3832.72 42
3832.86 42
3833.00 44
3833.14 48
3833.29 52
3833.43 56
3833.57 60
3833.71 62
3833.85 61
3834.00 59
3834.14 54
3834.28 49
3834.42 42
3834.56 35
3834.71 30
3834.85 26
3834.99 23
3835.13 23
3835.27 25
3835.41 29
3835.56 35
3835.70 43
3835.84 50
3835.98 56
3836.12 60
3836.27 62
3836.41 60
3836.55 56
3836.69 50
3836.83 43
3836.98 36
3837.12 31
3837.26 27
3837.40 23
3837.55 21
3837.69 17
3837.83 13
3837.97 8
3838.11 3
3838.26 0
3838.40 0
3838.54 0
3838.68 0
3838.82 0
3838.97 0
3839.11 0
3839.25 7
3839.39 15
3839.53 22
3839.68 26
3839.82 27
3839.96 25
3840.10 21
3840.24 15
3840.39 9
3840.53 3
3840.67 0
3840.81 0
3840.95 0
3841.10 0
3841.24 0
3841.38 0
3841.52 0
3841.66 0
3841.81 1
3841.95 4
3842.09 7
3842.23 10
3842.38 14
3842.52 18
3842.66 23
3842.80 29
3842.94 35
3843.09 42
3843.23 48
3843.37 52
3843.51 56
3843.65 58
3843.80 59
3843.94 59
3844.08 59
3844.22 58
3844.37 57
3844.51 55
3844.65 53
3844.79 50
3844.93 46
3845.08 43
3845.22 40
3845.36 38
3845.50 38
3845.64 40
3845.79 45
3845.93 51
3846.07 59
3846.21 68
3846.36 78
3846.50 87
3846.64 96
3846.78 104
3846.92 109
3847.07 111
3847.21 110
3847.35 107
3847.49 103
3847.64 98
3847.78 93
3847.92 91
3848.06 90
3848.20 90
3848.35 91
3848.49 91
3848.63 90
3848.77 86
3848.92 80
3849.06 74
3849.20 67
3849.34 61
3849.48 58
3849.63 59
3849.77 62
3849.91 67
3850.05 74
3850.20 80
3850.34 86
3850.48 91
3850.62 93
3850.76 94
3850.91 94
3851.05 92
3851.19 90
3851.33 87
3851.48 84
3851.62 81
3851.76 78
3851.90 75
3852.05 74
3852.19 74
3852.33 76
3852.47 79
3852.61 83
3852.76 89
3852.90 94
3853.04 99
3853.18 102
3853.33 103
3853.47 102
3853.61 99
3853.75 95
3853.90 91
3854.04 88
3854.18 85
3854.32 84
3854.46 83
3854.61 82
3854.75 80
3854.89 76
3855.03 71
3855.18 65
3855.32 59
3855.46 54
3855.60 51
3855.75 51
3855.89 52
3856.03 55
3856.17 59
3856.32 62
3856.46 64
3856.60 65
3856.74 64
3856.88 63
3857.03 62
3857.17 62
3857.31 64
3857.45 67
3857.60 72
3857.74 79
3857.88 85
3858.02 91
3858.17 95
3858.31 97
3858.45 95
3858.59 91
3858.74 84
3858.88 77
3859.02 69
3859.16 61
3859.31 55
3859.45 49
3859.59 44
3859.73 39
3859.88 34
3860.02 30
3860.16 27
3860.30 25
3860.45 24
3860.59 24
3860.73 24
3860.87 25
3861.02 25
3861.16 25
3861.30 23
3861.44 21
3861.59 19
3861.73 17
3861.87 15
3862.01 15
3862.15 15
3862.30 17
3862.44 21
3862.58 26
3862.72 32
3862.87 39
3863.01 47
3863.15 53
3863.29 59
3863.44 63
3863.58 65
3863.72 65
3863.86 64
3864.01 61
3864.15 59
3864.29 57
3864.43 57
3864.58 59
3864.72 63
3864.86 69
3865.01 77
3865.15 84
3865.29 90
3865.43 93
3865.58 92
3865.72 87
3865.86 77
3866.00 66
3866.15 53
3866.29 42
3866.43 35
3866.57 32
3866.72 35
3866.86 42
3867.00 52
3867.14 64
3867.29 74
3867.43 81
3867.57 84
3867.71 82
3867.86 77
3868.00 70
3868.14 63
3868.28 57
3868.43 54
3868.57 54
3868.71 56
3868.85 59
3869.00 62
3869.14 64
3869.28 65
3869.42 66
3869.57 66
3869.71 67
3869.85 67
3870.00 68
3870.14 68
3870.28 67
3870.42 66
3870.57 63
3870.71 62
3870.85 61
3870.99 62
3871.14 64
3871.28 68
3871.42 72
3871.56 75
3871.71 76
3871.85 75
3871.99 72
3872.14 66
3872.28 60
3872.42 53
3872.56 47
3872.71 41
3872.85 37
3872.99 34
3873.13 34
3873.28 36
3873.42 40
3873.56 46
3873.70 54
3873.85 62
3873.99 70
3874.13 77
3874.28 81
3874.42 83
3874.56 83
3874.70 80
3874.85 74
3874.99 68
3875.13 60
3875.27 53
3875.42 47
3875.56 42
3875.70 39
3875.85 39
3875.99 41
3876.13 45
3876.27 51
3876.42 56
3876.56 62
3876.70 66
3876.84 69
3876.99 72
3877.13 75
3877.27 78
3877.42 83
3877.56 89
3877.70 95
3877.84 102
3877.99 109
3878.13 114
3878.27 117
3878.41 118
3878.56 117
3878.70 113
3878.84 107
3878.99 100
3879.13 93
3879.27 87
3879.41 84
3879.56 82
3879.70 83
3879.84 86
3879.99 89
3880.13 92
3880.27 95
3880.41 97
3880.56 99
3880.70 101
3880.84 103
3880.99 104
3881.13 104
3881.27 103
3881.41 101
3881.56 96
3881.70 90
3881.84 82
3881.99 74
3882.13 68
3882.27 62
3882.41 59
3882.56 57
3882.70 57
3882.84 58
3882.99 60
3883.13 63
3883.27 66
3883.41 70
3883.56 74
3883.70 80
3883.84 87
3883.99 94
3884.13 102
3884.27 110
3884.41 116
3884.56 120
3884.70 120
3884.84 116
3884.99 109
3885.13 98
3885.27 87
3885.41 76
3885.56 68
3885.70 65
3885.84 66
3885.99 72
3886.13 80
3886.27 90
3886.41 98
3886.56 105
3886.70 108
3886.84 108
3886.99 105
3887.13 99
3887.27 93
3887.42 86
3887.56 81
3887.70 76
3887.84 73
3887.99 70
3888.13 68
3888.27 66
3888.42 64
3888.56 62
3888.70 60
3888.84 57
3888.99 55
3889.13 52
3889.27 49
3889.42 46
3889.56 44
3889.70 44
3889.85 45
3889.99 50
3890.13 56
3890.27 63
3890.42 71
3890.56 78
3890.70 83
3890.85 85
3890.99 83
3891.13 79
3891.28 72
3891.42 64
3891.56 54
3891.70 45
3891.85 36
3891.99 30
3892.13 26
3892.28 25
3892.42 25
3892.56 27
3892.71 28
3892.85 27
3892.99 26
3893.14 23
3893.28 19
3893.42 15
3893.56 12
3893.71 12
3893.85 14
3893.99 19
3894.14 25
3894.28 31
3894.42 38
3894.57 43
3894.71 47
3894.85 50
3895.00 51
3895.14 52
3895.28 53
3895.42 53
3895.57 53
3895.71 51
3895.85 49
3896.00 46
3896.14 42
3896.28 39
3896.43 36
3896.57 35
3896.71 36
3896.86 40
3897.00 45
3897.14 52
3897.28 59
3897.43 66
3897.57 72
3897.71 78
3897.86 83
3898.00 89
3898.14 96
3898.29 104
3898.43 112
3898.57 119
3898.72 125
3898.86 127
3899.00 126
3899.15 122
3899.29 116
3899.43 110
3899.58 105
3899.72 103
3899.86 103
3900.00 104
3900.15 106
3900.29 108
3900.43 108
3900.58 106
3900.72 102
3900.86 97
3901.01 91
3901.15 85
3901.29 79
3901.44 74
3901.58 71
3901.72 69
3901.87 68
3902.01 67
3902.15 68
3902.30 69
3902.44 70
3902.58 71
3902.73 73
3902.87 75
3903.01 78
3903.16 81
3903.30 83
3903.44 84
3903.59 83
3903.73 80
3903.87 76
3904.01 71
3904.16 67
3904.30 65
3904.44 65
3904.59 68
3904.73 71
3904.87 74
3905.02 76
3905.16 76
3905.30 75
3905.45 73
3905.59 70
3905.73 66
3905.88 62
3906.02 58
3906.16 52
3906.31 46
3906.45 39
3906.59 34
3906.74 30
3906.88 29
3907.02 29
3907.17 31
3907.31 33
3907.45 33
3907.60 32
3907.74 30
3907.88 26
3908.03 22
3908.17 18
3908.31 15
3908.46 12
3908.60 9
3908.74 8
3908.89 6
3909.03 5
3909.17 4
3909.32 3
3909.46 2
3909.60 0
3909.75 0
3909.89 0
3910.03 0
3910.18 0
3910.32 0
3910.46 0
3910.61 0
3910.75 2
3910.89 4
3911.04 5
3911.18 5
3911.32 3
3911.47 1
3911.61 0
3911.75 0
3911.90 0
3912.04 1
3912.18 2
3912.33 5
3912.47 7
3912.61 9
3912.76 11
3912.90 11
3913.05 11
3913.19 9
3913.33 7
3913.48 5
3913.62 4
3913.76 4
3913.91 6
3914.05 10
3914.19 14
3914.34 19
3914.48 23
3914.62 25
3914.77 25
3914.91 26
3915.05 26
3915.20 28
3915.34 31
3915.48 36
3915.63 44
3915.77 53
3915.91 64
3916.06 74
3916.20 85
3916.34 94
3916.49 101
3916.63 106
3916.77 109
3916.92 110
3917.06 111
3917.21 111
3917.35 113
3917.49 116
3917.64 121
3917.78 126
3917.92 131
3918.07 135
3918.21 137
3918.35 137
3918.50 134
3918.64 129
3918.78 123
3918.93 116
3919.07 109
3919.21 101
3919.36 93
3919.50 85
3919.65 77
3919.79 70
3919.93 64
3920.08 61
3920.22 62
3920.36 66
3920.51 73
3920.65 84
3920.79 95
3920.94 107
3921.08 116
3921.22 121
3921.37 122
3921.51 118
3921.65 110
3921.80 97
3921.94 81
3922.09 64
3922.23 48
3922.37 34
3922.52 24
3922.66 18
3922.80 16
3922.95 18
3923.09 22
3923.23 27
3923.38 30
3923.52 32
3923.67 30
3923.81 25
3923.95 18
3924.10 10
3924.24 3
3924.38 0
3924.53 0
3924.67 1
3924.81 8
3924.96 16
3925.10 25
3925.25 34
3925.39 41
3925.53 47
3925.68 52
3925.82 57
3925.96 64
3926.11 71
3926.25 80
3926.39 88
3926.54 93
3926.68 96
3926.83 94
3926.97 88
3927.11 80
3927.26 72
3927.40 65
3927.54 61
3927.69 60
3927.83 63
3927.97 69
3928.12 79
3928.26 91
3928.41 102
3928.55 113
3928.69 120
3928.84 125
3928.98 125
3929.12 121
3929.27 115
3929.41 108
3929.56 102
3929.70 98
3929.84 96
3929.99 96
3930.13 98
3930.27 101
3930.42 104
3930.56 107
3930.71 110
3930.85 113
3930.99 116
3931.14 119
3931.28 121
3931.42 122
3931.57 121
3931.71 120
3931.86 117
3932.00 114
3932.14 111
3932.29 110
3932.43 110
3932.57 111
3932.72 113
3932.86 115
3933.01 116
3933.15 117
3933.29 116
3933.44 116
3933.58 116
3933.72 117
3933.87 120
3934.01 124
3934.16 129
3934.30 133
3934.44 135
3934.59 135
3934.73 132
3934.88 126
3935.02 119
3935.16 111
3935.31 102
3935.45 94
3935.59 87
3935.74 81
3935.88 75
3936.03 68
3936.17 62
3936.31 56
3936.46 49
3936.60 43
3936.74 38
3936.89 33
3937.03 30
3937.18 28
3937.32 25
3937.46 23
3937.61 20
3937.75 16
3937.90 13
3938.04 9
3938.18 5
3938.33 1
3938.47 0
3938.62 0
3938.76 0
3938.90 0
3939.05 0
3939.19 0
3939.33 0
3939.48 0
3939.62 8
3939.77 16
3939.91 21
3940.05 22
3940.20 20
3940.34 14
3940.49 7
3940.63 1
3940.77 0
3940.92 0
3941.06 4
3941.21 11
3941.35 18
3941.49 25
3941.64 28
3941.78 27
3941.93 24
3942.07 20
3942.21 15
3942.36 12
3942.50 12
3942.65 13
3942.79 16
3942.93 21
3943.08 25
3943.22 29
3943.36 33
3943.51 36
3943.65 39
3943.80 41
3943.94 43
3944.08 44
3944.23 44
3944.37 43
3944.52 42
3944.66 41
3944.80 41
3944.95 42
3945.09 44
3945.24 47
3945.38 50
3945.52 54
3945.67 58
3945.81 63
3945.96 69
3946.10 76
3946.24 85
3946.39 94
3946.53 104
3946.68 113
3946.82 120
3946.97 126
3947.11 129
3947.25 129
3947.40 127
3947.54 123
3947.69 117
3947.83 112
3947.97 107
3948.12 103
3948.26 101
3948.41 99
3948.55 97
3948.69 96
3948.84 94
3948.98 92
3949.13 91
3949.27 88
3949.41 85
3949.56 81
3949.70 74
3949.85 67
3949.99 58
3950.13 50
3950.28 44
3950.42 41
3950.57 42
3950.71 47
3950.86 54
3951.00 64
3951.14 75
3951.29 86
3951.43 98
3951.58 108
3951.72 118
3951.86 126
3952.01 132
3952.15 136
3952.30 136
3952.44 133
3952.58 128
3952.73 120
3952.87 112
3953.02 104
3953.16 97
3953.31 92
3953.45 88
3953.59 85
3953.74 81
3953.88 77
3954.03 71
3954.17 63
3954.31 56
3954.46 48
3954.60 43
3954.75 39
3954.89 37
3955.04 36
3955.18 36
3955.32 35
3955.47 34
3955.61 33
3955.76 32
3955.90 33
3956.04 35
3956.19 41
3956.33 48
3956.48 56
3956.62 64
3956.77 71
3956.91 77
3957.05 80
3957.20 81
3957.34 81
3957.49 81
3957.63 80
3957.78 80
3957.92 81
3958.06 84
3958.21 88
3958.35 92
3958.50 96
3958.64 99
3958.79 101
3958.93 101
3959.07 99
3959.22 96
3959.36 92
3959.51 88
3959.65 85
3959.79 83
3959.94 81
3960.08 79
3960.23 76
3960.37 72
3960.52 66
3960.66 60
3960.80 54
3960.95 50
3961.09 47
3961.24 48
3961.38 51
3961.53 55
3961.67 61
3961.82 67
3961.96 72
3962.10 77
3962.25 83
3962.39 88
3962.54 94
3962.68 99
3962.83 104
3962.97 108
3963.11 110
3963.26 109
3963.40 107
3963.55 102
3963.69 95
3963.84 88
3963.98 80
3964.12 71
3964.27 63
3964.41 54
3964.56 46
3964.70 38
3964.85 31
3964.99 24
3965.13 18
3965.28 13
3965.42 9
3965.57 5
3965.71 2
3965.86 0
3966.00 0
3966.15 0
3966.29 0
3966.43 0
3966.58 0
3966.72 0
3966.87 0
3967.01 1
3967.16 7
3967.30 14
3967.45 22
3967.59 30
3967.73 37
3967.88 44
3968.02 50
3968.17 56
3968.31 61
3968.46 66
3968.60 70
3968.74 74
3968.89 75
3969.03 75
3969.18 72
3969.32 66
3969.47 59
3969.61 50
3969.76 43
3969.90 37
3970.05 33
3970.19 31
3970.33 32
3970.48 34
3970.62 36
3970.77 37
3970.91 39
3971.06 40
3971.20 40
3971.35 40
3971.49 40
3971.63 39
3971.78 38
3971.92 36
3972.07 35
3972.21 33
3972.36 32
3972.50 31
3972.65 31
3972.79 31
3972.93 31
3973.08 32
3973.22 32
3973.37 32
3973.51 32
3973.66 32
3973.80 33
3973.95 36
3974.09 39
3974.24 42
3974.38 45
3974.52 48
3974.67 49
3974.81 49
3974.96 48
3975.10 47
3975.25 46
3975.39 47
3975.54 49
3975.68 52
3975.83 58
3975.97 64
3976.11 73
3976.26 82
3976.40 92
3976.55 103
3976.69 113
3976.84 123
3976.98 131
3977.13 135
3977.27 135
3977.42 131
3977.56 123
3977.71 114
3977.85 104
3977.99 95
3978.14 88
3978.28 84
3978.43 81
3978.57 80
3978.72 79
3978.86 78
3979.01 76
3979.15 73
3979.30 70
3979.44 64
3979.59 57
3979.73 48
3979.87 36
3980.02 23
3980.16 10
3980.31 0
3980.45 0
3980.60 0
3980.74 0
3980.89 0
3981.03 0
3981.18 0
3981.32 0
3981.47 3
3981.61 7
3981.75 10
3981.90 15
3982.04 22
3982.19 30
3982.33 41
3982.48 53
3982.62 64
3982.77 71
3982.91 74
3983.06 73
3983.20 67
3983.35 58
3983.49 48
3983.64 38
3983.78 29
3983.93 21
3984.07 16
3984.21 13
3984.36 11
3984.50 10
3984.65 11
3984.79 12
3984.94 13
3985.08 13
3985.23 12
3985.37 9
3985.52 6
3985.66 2
3985.81 0
3985.95 1
3986.10 4
3986.24 11
3986.39 20
3986.53 30
3986.68 40
3986.82 47
3986.96 50
3987.11 50
3987.25 46
3987.40 40
3987.54 32
3987.69 24
3987.83 18
3987.98 12
3988.12 8
3988.27 7
3988.41 7
3988.56 8
3988.70 10
3988.85 13
3988.99 17
3989.14 21
3989.28 25
3989.43 30
3989.57 36
3989.72 42
3989.86 48
3990.01 55
3990.15 60
3990.30 65
3990.44 67
3990.58 67
3990.73 64
3990.87 58
3991.02 51
3991.16 42
3991.31 35
3991.45 31
3991.60 30
3991.74 33
3991.89 40
3992.03 48
3992.18 58
3992.32 65
3992.47 71
3992.61 74
3992.76 75
3992.90 75
3993.05 76
3993.19 78
3993.34 81
3993.48 85
3993.63 88
3993.77 89
3993.92 88
3994.06 83
3994.21 76
3994.35 67
3994.50 57
3994.64 47
3994.79 38
3994.93 31
3995.08 24
3995.22 18
3995.37 12
3995.51 6
3995.66 0
3995.80 0
3995.95 0
3996.09 0
3996.24 0
3996.38 0
3996.53 0
3996.67 0
3996.82 1
3996.96 7
3997.11 12
3997.25 16
3997.40 18
3997.54 17
3997.68 14
3997.83 10
3997.97 4
3998.12 0
3998.26 0
3998.41 0
3998.55 0
3998.70 0
3998.84 3
3998.99 13
3999.13 23
3999.28 33
3999.42 41
3999.57 48
3999.71 52
3999.86 55
4000.00 57
4000.15 58
4000.29 58
4000.44 57
4000.58 56
4000.73 54
4000.87 54
4001.02 53
4001.16 54
4001.31 55
4001.45 57
4001.60 58
4001.74 59
4001.89 58
4002.04 55
4002.18 51
4002.33 46
4002.47 40
4002.62 35
4002.76 31
4002.91 29
4003.05 30
4003.20 34
4003.34 40
4003.49 48
4003.63 57
4003.78 67
4003.92 76
4004.07 83
4004.21 89
4004.36 92
4004.50 94
4004.65 93
4004.79 92
4004.94 91
4005.08 91
4005.23 91
4005.37 91
4005.52 91
4005.66 90
4005.81 88
4005.95 86
4006.10 83
4006.24 80
4006.39 79
4006.53 79
4006.68 79
4006.82 80
4006.97 79
4007.11 76
4007.26 71
4007.40 64
4007.55 57
4007.69 51
4007.84 46
4007.98 45
4008.13 47
4008.27 51
4008.42 58
4008.56 66
4008.71 73
4008.85 80
4009.00 85
4009.15 87
4009.29 88
4009.44 88
4009.58 86
4009.73 83
4009.87 79
4010.02 76
4010.16 72
4010.31 70
4010.45 67
4010.60 65
4010.74 62
4010.89 59
4011.03 56
4011.18 54
4011.32 52
4011.47 50
4011.61 49
4011.76 50
4011.90 51
4012.05 53
4012.19 57
4012.34 62
4012.48 69
4012.63 78
4012.78 87
4012.92 96
4013.07 103
4013.21 105
4013.36 104
4013.50 98
4013.65 88
4013.79 76
4013.94 63
4014.08 50
4014.23 39
4014.37 30
4014.52 23
4014.66 18
4014.81 15
4014.95 13
4015.10 13
4015.24 14
4015.39 17
4015.54 21
4015.68 26
4015.83 32
4015.97 37
4016.12 42
4016.26 45
4016.41 48
4016.55 50
4016.70 53
4016.84 56
4016.99 59
4017.13 64
4017.28 69
4017.42 74
4017.57 79
4017.71 83
4017.86 87
4018.01 89
4018.15 89
4018.30 89
4018.44 87
4018.59 85
4018.73 83
4018.88 82
4019.02 82
4019.17 82
4019.31 83
4019.46 83
4019.60 81
4019.75 78
4019.90 73
4020.04 67
4020.19 62
4020.33 58
4020.48 57
4020.62 58
4020.77 60
4020.91 62
4021.06 64
4021.20 64
4021.35 64
4021.49 62
4021.64 60
4021.79 57
4021.93 53
4022.08 49
4022.22 45
4022.37 40
4022.51 34
4022.66 29
4022.80 25
4022.95 22
4023.09 20
4023.24 20
4023.38 21
4023.53 23
4023.68 25
4023.82 29
4023.97 33
4024.11 37
4024.26 42
4024.40 47
4024.55 51
4024.69 55
4024.84 60
4024.98 64
4025.13 68
4025.28 72
4025.42 76
4025.57 79
4025.71 81
4025.86 81
4026.00 80
4026.15 77
4026.29 72
4026.44 65
4026.58 57
4026.73 47
4026.88 37
4027.02 28
4027.17 21
4027.31 19
4027.46 20
4027.60 24
4027.75 30
4027.89 35
4028.04 39
4028.19 40
4028.33 39
4028.48 38
4028.62 38
4028.77 40
4028.91 43
4029.06 47
4029.20 51
4029.35 55
4029.49 56
4029.64 56
4029.79 55
4029.93 54
4030.08 52
4030.22 52
4030.37 52
4030.51 52
4030.66 52
4030.80 52
4030.95 50
4031.10 46
4031.24 41
4031.39 35
4031.53 28
4031.68 22
4031.82 17
4031.97 13
4032.12 10
4032.26 7
4032.41 6
4032.55 3
4032.70 0
4032.84 0
4032.99 0
4033.13 0
4033.28 0
4033.43 0
4033.57 0
4033.72 0
4033.86 3
4034.01 8
4034.15 11
4034.30 12
4034.44 11
4034.59 9
4034.74 5
4034.88 2
4035.03 0
4035.17 0
4035.32 3
4035.46 8
4035.61 15
4035.76 23
4035.90 33
4036.05 42
4036.19 52
4036.34 60
4036.48 67
4036.63 71
4036.78 72
4036.92 69
4037.07 64
4037.21 56
4037.36 47
4037.50 40
4037.65 37
4037.79 38
4037.94 44
4038.09 54
4038.23 66
4038.38 77
4038.52 86
4038.67 92
4038.81 95
4038.96 95
4039.11 96
4039.25 98
4039.40 103
4039.54 109
4039.69 117
4039.83 123
4039.98 128
4040.13 129
4040.27 126
4040.42 121
4040.56 115
4040.71 109
4040.86 104
4041.00 101
4041.15 98
4041.29 97
4041.44 95
4041.58 93
4041.73 91
4041.88 89
4042.02 89
4042.17 88
4042.31 89
4042.46 89
4042.60 89
4042.75 87
4042.90 82
4043.04 76
4043.19 67
4043.33 59
4043.48 50
4043.62 43
4043.77 38
4043.92 36
4044.06 35
4044.21 35
4044.35 36
4044.50 37
4044.65 38
4044.79 38
4044.94 37
4045.08 37
4045.23 37
4045.37 36
4045.52 36
4045.67 34
4045.81 32
4045.96 30
4046.10 26
4046.25 22
4046.40 17
4046.54 14
4046.69 13
4046.83 14
4046.98 18
4047.12 25
4047.27 34
4047.42 45
4047.56 55
4047.71 65
4047.85 73
4048.00 77
4048.15 79
4048.29 78
4048.44 76
4048.58 73
4048.73 70
4048.87 69
4049.02 69
4049.17 71
4049.31 74
4049.46 77
4049.60 80
4049.75 83
4049.90 84
4050.04 85
4050.19 86
4050.33 86
4050.48 87
4050.63 86
4050.77 85
4050.92 82
4051.06 78
4051.21 73
4051.36 68
4051.50 64
4051.65 61
4051.79 59
4051.94 59
4052.09 59
4052.23 60
4052.38 62
4052.52 63
4052.67 65
4052.81 68
4052.96 72
4053.11 78
4053.25 84
4053.40 91
4053.54 96
4053.69 99
4053.84 97
4053.98 91
4054.13 81
4054.27 68
4054.42 54
4054.57 41
4054.71 31
4054.86 26
4055.00 25
4055.15 28
4055.30 33
4055.44 40
4055.59 47
4055.73 53
4055.88 57
4056.03 59
4056.17 60
4056.32 60
4056.46 60
4056.61 60
4056.76 60
4056.90 59
4057.05 59
4057.19 56
4057.34 52
4057.49 47
4057.63 40
4057.78 32
4057.93 26
4058.07 21
4058.22 19
4058.36 20
4058.51 23
4058.66 28
4058.80 33
4058.95 38
4059.09 44
4059.24 48
4059.39 52
4059.53 55
4059.68 57
4059.82 57
4059.97 56
4060.12 52
4060.26 48
4060.41 42
4060.55 35
4060.70 28
4060.85 21
4060.99 15
4061.14 10
4061.29 6
4061.43 2
4061.58 0
4061.72 0
4061.87 0
4062.02 0
4062.16 0
4062.31 0
4062.45 0
4062.60 0
4062.75 0
4062.89 0
4063.04 3
4063.18 10
4063.33 18
4063.48 26
4063.62 33
4063.77 36
4063.92 37
4064.06 35
4064.21 31
4064.35 29
4064.50 28
4064.65 30
4064.79 34
4064.94 40
4065.08 45
4065.23 49
4065.38 49
4065.52 46
4065.67 40
4065.82 32
4065.96 23
4066.11 16
4066.25 12
4066.40 12
4066.55 17
4066.69 25
4066.84 34
4066.99 45
4067.13 56
4067.28 65
4067.42 73
4067.57 80
4067.72 85
4067.86 88
4068.01 90
4068.16 90
4068.30 88
4068.45 85
4068.59 82
4068.74 80
4068.89 79
4069.03 79
4069.18 78
4069.33 77
4069.47 73
4069.62 68
4069.76 60
4069.91 52
4070.06 45
4070.20 40
4070.35 38
4070.50 38
4070.64 39
4070.79 41
4070.93 43
4071.08 43
4071.23 42
4071.37 40
4071.52 37
4071.67 33
4071.81 30
4071.96 28
4072.10 27
4072.25 27
4072.40 28
4072.54 31
4072.69 36
4072.84 40
4072.98 44
4073.13 47
4073.28 48
4073.42 48
4073.57 46
4073.71 44
4073.86 41
4074.01 38
4074.15 36
4074.30 34
4074.45 33
4074.59 32
4074.74 32
4074.88 33
4075.03 37
4075.18 43
4075.32 51
4075.47 61
4075.62 71
4075.76 81
4075.91 88
4076.06 92
4076.20 93
4076.35 92
4076.50 91
4076.64 90
4076.79 91
4076.93 93
4077.08 97
4077.23 103
4077.37 109
4077.52 116
4077.67 122
4077.81 128
4077.96 134
4078.11 138
4078.25 140
4078.40 140
4078.54 138
4078.69 135
4078.84 130
4078.98 125
4079.13 120
4079.28 116
4079.42 111
4079.57 106
4079.72 100
4079.86 92
4080.01 84
4080.16 74
4080.30 65
4080.45 57
4080.59 51
4080.74 47
4080.89 44
4081.03 41
4081.18 37
4081.33 32
4081.47 26
4081.62 19
4081.77 10
4081.91 1
4082.06 0
4082.21 0
4082.35 0
4082.50 0
4082.65 0
4082.79 0
4082.94 0
4083.09 1
4083.23 13
4083.38 23
4083.52 29
4083.67 32
4083.82 31
4083.96 27
4084.11 21
4084.26 16
4084.40 13
4084.55 12
4084.70 15
4084.84 21
4084.99 29
4085.14 38
4085.28 46
4085.43 53
4085.58 57
4085.72 58
4085.87 55
4086.02 49
4086.16 43
4086.31 37
4086.46 32
4086.60 30
4086.75 31
4086.90 34
4087.04 39
4087.19 44
4087.33 48
4087.48 51
4087.63 50
4087.77 48
4087.92 45
4088.07 42
4088.21 40
4088.36 40
4088.51 42
4088.65 47
4088.80 53
4088.95 60
4089.09 66
4089.24 71
4089.39 76
4089.53 80
4089.68 83
4089.83 87
4089.97 91
4090.12 95
4090.27 98
4090.41 99
4090.56 97
4090.71 91
4090.85 83
4091.00 74
4091.15 64
4091.29 55
4091.44 48
4091.59 44
4091.73 42
4091.88 43
4092.03 45
4092.17 48
4092.32 52
4092.47 58
4092.61 66
4092.76 74
4092.91 83
4093.05 91
4093.20 98
4093.35 103
4093.49 107
4093.64 110
4093.79 113
4093.93 118
4094.08 125
4094.23 134
4094.37 144
4094.52 153
4094.67 159
4094.81 163
4094.96 163
4095.11 161
4095.25 158
4095.40 155
4095.55 154
4095.69 154
4095.84 156
4095.99 158
4096.13 159
4096.28 159
4096.43 157
4096.57 152
4096.72 146
4096.87 139
4097.01 132
4097.16 124
4097.31 117
4097.46 110
4097.60 103
4097.75 98
4097.90 94
4098.04 92
4098.19 93
4098.34 96
4098.48 101
4098.63 107
4098.78 114
4098.92 119
4099.07 123
4099.22 124
4099.36 122
4099.51 118
4099.66 112
4099.80 104
4099.95 95
4100.10 85
4100.24 73
4100.39 63
4100.54 53
4100.68 46
4100.83 42
4100.98 40
4101.13 40
4101.27 41
4101.42 43
4101.57 45
4101.71 47
4101.86 48
4102.01 50
4102.15 52
4102.30 55
4102.45 58
4102.59 63
4102.74 68
4102.89 74
4103.03 82
4103.18 90
4103.33 99
4103.47 106
4103.62 113
4103.77 117
4103.92 118
4104.06 117
4104.21 113
4104.36 107
4104.50 100
4104.65 92
4104.80 85
4104.94 80
4105.09 77
4105.24 76
4105.38 78
4105.53 83
4105.68 89
4105.83 94
4105.97 99
4106.12 100
4106.27 98
4106.41 92
4106.56 83
4106.71 72
4106.85 62
4107.00 52
4107.15 44
4107.29 38
4107.44 35
4107.59 34
4107.74 36
4107.88 40
4108.03 46
4108.18 53
4108.32 60
4108.47 67
4108.62 74
4108.76 80
4108.91 84
4109.06 88
4109.20 92
4109.35 95
4109.50 98
4109.65 99
4109.79 97
4109.94 93
4110.09 85
4110.23 74
4110.38 61
4110.53 46
4110.67 32
4110.82 20
4110.97 10
4111.12 3
4111.26 0
4111.41 0
4111.56 0
4111.70 0
4111.85 0
4112.00 0
4112.14 0
4112.29 1
4112.44 3
4112.59 4
4112.73 4
4112.88 4
4113.03 2
4113.17 0
4113.32 0
4113.47 0
4113.62 0
4113.76 0
4113.91 0
4114.06 0
4114.20 3
4114.35 8
4114.50 15
4114.64 21
4114.79 27
4114.94 32
4115.09 34
4115.23 36
4115.38 37
4115.53 37
4115.67 37
4115.82 38
4115.97 40
4116.12 41
4116.26 42
4116.41 43
4116.56 42
4116.70 42
4116.85 41
4117.00 40
4117.15 40
4117.29 41
4117.44 42
4117.59 44
4117.73 47
4117.88 50
4118.03 53
4118.17 55
4118.32 57
4118.47 57
4118.62 56
4118.76 53
4118.91 50
4119.06 47
4119.20 45
4119.35 44
4119.50 44
4119.65 45
4119.79 46
4119.94 45
4120.09 43
4120.24 40
4120.38 37
4120.53 35
4120.68 35
4120.82 38
4120.97 43
4121.12 49
4121.27 55
4121.41 60
4121.56 63
4121.71 63
4121.85 61
4122.00 57
4122.15 52
4122.30 46
4122.44 41
4122.59 37
4122.74 34
4122.88 33
4123.03 33
4123.18 34
4123.33 37
4123.47 39
4123.62 41
4123.77 42
4123.92 41
4124.06 38
4124.21 34
4124.36 28
4124.50 24
4124.65 21
4124.80 20
4124.95 23
4125.09 27
4125.24 32
4125.39 37
4125.53 41
4125.68 43
4125.83 43
4125.98 42
4126.12 40
4126.27 39
4126.42 41
4126.57 44
4126.71 50
4126.86 57
4127.01 65
4127.16 73
4127.30 80
4127.45 84
4127.60 86
4127.74 86
4127.89 83
4128.04 79
4128.19 75
4128.33 70
4128.48 66
4128.63 63
4128.78 60
4128.92 59
4129.07 59
4129.22 61
4129.36 64
4129.51 70
4129.66 79
4129.81 89
4129.95 101
4130.10 113
4130.25 125
4130.40 135
4130.54 142
4130.69 147
4130.84 150
4130.99 150
4131.13 148
4131.28 145
4131.43 141
4131.58 135
4131.72 127
4131.87 119
4132.02 110
4132.16 101
4132.31 93
4132.46 86
4132.61 80
4132.75 77
4132.90 75
4133.05 75
4133.20 76
4133.34 78
4133.49 79
4133.64 81
4133.79 81
4133.93 79
4134.08 75
4134.23 69
4134.38 62
4134.52 53
4134.67 43
4134.82 34
4134.97 26
4135.11 20
4135.26 14
4135.41 9
4135.56 4
4135.70 1
4135.85 0
4136.00 0
4136.14 0
4136.29 0
4136.44 3
4136.59 7
4136.73 11
4136.88 14
4137.03 15
4137.18 14
4137.32 12
4137.47 10
4137.62 7
4137.77 4
4137.91 1
4138.06 0
4138.21 0
4138.36 0
4138.50 0
4138.65 3
4138.80 7
4138.95 12
4139.09 17
4139.24 21
4139.39 22
4139.54 23
4139.68 21
4139.83 20
4139.98 18
4140.13 16
4140.27 16
4140.42 16
4140.57 18
4140.72 20
4140.86 23
4141.01 25
4141.16 25
4141.31 24
4141.46 20
4141.60 15
4141.75 8
4141.90 1
4142.05 0
4142.19 0
4142.34 0
4142.49 0
4142.64 0
4142.78 0
4142.93 0
4143.08 3
4143.23 5
4143.37 6
4143.52 7
4143.67 7
4143.82 8
4143.96 9
4144.11 11
4144.26 13
4144.41 16
4144.55 19
4144.70 23
4144.85 26
4145.00 30
4145.14 35
4145.29 41
4145.44 49
4145.59 56
4145.74 64
4145.88 71
4146.03 77
4146.18 81
4146.33 84
4146.47 86
4146.62 89
4146.77 91
4146.92 94
4147.06 97
4147.21 99
4147.36 100
4147.51 99
4147.65 96
4147.80 92
4147.95 85
4148.10 77
4148.25 69
4148.39 60
4148.54 53
4148.69 48
4148.84 46
4148.98 47
4149.13 52
4149.28 59
4149.43 68
4149.57 76
4149.72 83
4149.87 88
4150.02 91
4150.17 92
4150.31 93
4150.46 95
4150.61 96
4150.76 97
4150.90 97
4151.05 93
4151.20 87
4151.35 78
4151.49 68
4151.64 57
4151.79 48
4151.94 40
4152.09 36
4152.23 33
4152.38 32
4152.53 33
4152.68 36
4152.82 41
4152.97 47
4153.12 55
4153.27 64
4153.42 74
4153.56 84
4153.71 93
4153.86 100
4154.01 105
4154.15 108
4154.30 109
4154.45 107
4154.60 102
4154.75 96
4154.89 89
4155.04 81
4155.19 73
4155.34 66
4155.48 61
4155.63 57
4155.78 56
4155.93 55
4156.08 55
4156.22 55
4156.37 55
4156.52 53
4156.67 52
4156.81 50
4156.96 49
4157.11 48
4157.26 48
4157.41 47
4157.55 46
4157.70 44
4157.85 42
4158.00 40
4158.14 40
4158.29 41
4158.44 43
4158.59 47
4158.74 53
4158.88 60
4159.03 68
4159.18 75
4159.33 82
4159.48 88
4159.62 91
4159.77 92
4159.92 90
4160.07 86
4160.22 79
4160.36 71
4160.51 62
4160.66 54
4160.81 48
4160.95 44
4161.10 42
4161.25 42
4161.40 43
4161.55 45
4161.69 45
4161.84 44
4161.99 41
4162.14 36
4162.29 31
4162.43 25
4162.58 21
4162.73 20
4162.88 22
4163.03 27
4163.17 34
4163.32 40
4163.47 45
4163.62 47
4163.77 46
4163.91 41
4164.06 33
4164.21 23
4164.36 12
4164.50 2
4164.65 0
4164.80 0
4164.95 0
4165.10 0
4165.24 0
4165.39 0
4165.54 0
4165.69 0
4165.84 5
4165.98 13
4166.13 19
4166.28 24
4166.43 27
4166.58 28
4166.72 27
4166.87 25
4167.02 21
4167.17 18
4167.32 15
4167.46 14
4167.61 13
4167.76 13
4167.91 14
4168.06 15
4168.20 16
4168.35 16
4168.50 17
4168.65 18
4168.80 19
4168.94 20
4169.09 21
4169.24 22
4169.39 22
4169.54 20
4169.69 16
4169.83 12
4169.98 7
4170.13 3
4170.28 1
4170.43 0
4170.57 0
4170.72 1
4170.87 2
4171.02 2
4171.17 0
4171.31 0
4171.46 0
4171.61 0
4171.76 0
4171.91 0
4172.05 2
4172.20 7
4172.35 14
4172.50 21
4172.65 28
4172.79 37
4172.94 45
4173.09 53
4173.24 61
4173.39 67
4173.54 72
4173.68 74
4173.83 74
4173.98 71
4174.13 67
4174.28 62
4174.42 56
4174.57 51
4174.72 46
4174.87 41
4175.02 38
4175.16 35
4175.31 35
4175.46 36
4175.61 40
4175.76 46
4175.91 53
4176.05 62
4176.20 70
4176.35 77
4176.50 82
4176.65 85
4176.79 85
4176.94 84
4177.09 81
4177.24 78
4177.39 77
4177.54 77
4177.68 79
4177.83 82
4177.98 86
4178.13 89
4178.28 92
4178.42 93
4178.57 92
4178.72 89
4178.87 86
4179.02 80
4179.17 72
4179.31 63
4179.46 52
4179.61 41
4179.76 28
4179.91 15
4180.06 3
4180.20 0
4180.35 0
4180.50 0
4180.65 0
4180.80 0
4180.94 0
4181.09 0
4181.24 0
4181.39 8
4181.54 19
4181.69 29
4181.83 37
4181.98 43
4182.13 46
4182.28 48
4182.43 49
4182.58 48
4182.72 47
4182.87 44
4183.02 41
4183.17 36
4183.32 31
4183.47 26
4183.61 22
4183.76 20
4183.91 20
4184.06 21
4184.21 23
4184.36 26
4184.50 29
4184.65 32
4184.80 35
4184.95 37
4185.10 38
4185.25 39
4185.39 39
4185.54 40
4185.69 42
4185.84 45
4185.99 50
4186.14 56
4186.28 63
4186.43 70
4186.58 76
4186.73 80
4186.88 83
4187.03 85
4187.17 86
4187.32 85
4187.47 84
4187.62 82
4187.77 79
4187.92 77
4188.06 76
4188.21 78
4188.36 81
4188.51 86
4188.66 92
4188.81 98
4188.95 101
4189.10 102
4189.25 100
4189.40 95
4189.55 88
4189.70 79
4189.84 69
4189.99 60
4190.14 51
4190.29 45
4190.44 42
4190.59 42
4190.74 45
4190.88 50
4191.03 57
4191.18 64
4191.33 71
4191.48 77
4191.63 82
4191.77 87
4191.92 92
4192.07 97
4192.22 102
4192.37 106
4192.52 109
4192.66 110
4192.81 109
4192.96 107
4193.11 103
4193.26 98
4193.41 92
4193.56 85
4193.70 78
4193.85 70
4194.00 62
4194.15 54
4194.30 46
4194.45 40
4194.60 36
4194.74 33
4194.89 33
4195.04 35
4195.19 38
4195.34 41
4195.49 44
4195.63 46
4195.78 48
4195.93 48
4196.08 46
4196.23 42
4196.38 35
4196.53 25
4196.67 14
4196.82 3
4196.97 0
4197.12 0
4197.27 0
4197.42 0
4197.57 0
4197.71 11
4197.86 21
4198.01 32
4198.16 41
4198.31 49
4198.46 56
4198.61 62
4198.75 68
4198.90 73
4199.05 76
4199.20 78
4199.35 78
4199.50 76
4199.65 73
4199.79 71
4199.94 68
4200.09 66
4200.24 65
4200.39 64
4200.54 62
4200.69 61
4200.83 60
4200.98 58
4201.13 57
4201.28 57
4201.43 57
4201.58 57
4201.73 58
4201.87 60
4202.02 62
4202.17 64
4202.32 68
4202.47 71
4202.62 74
4202.77 77
4202.91 79
4203.06 81
4203.21 83
4203.36 85
4203.51 88
4203.66 91
4203.81 94
4203.96 95
4204.10 96
4204.25 94
4204.40 92
4204.55 90
4204.70 89
4204.85 90
4205.00 94
4205.14 101
4205.29 110
4205.44 121
4205.59 131
4205.74 141
4205.89 149
4206.04 155
4206.19 160
4206.33 163
4206.48 165
4206.63 167
4206.78 168
4206.93 168
4207.08 166
4207.23 163
4207.38 157
4207.52 150
4207.67 141
4207.82 130
4207.97 118
4208.12 105
4208.27 92
4208.42 81
4208.57 72
4208.71 65
4208.86 62
4209.01 60
4209.16 60
4209.31 60
4209.46 60
4209.61 58
4209.76 56
4209.90 53
4210.05 50
4210.20 48
4210.35 47
4210.50 47
4210.65 47
4210.80 46
4210.95 45
4211.09 42
4211.24 40
4211.39 38
4211.54 40
4211.69 44
4211.84 50
4211.99 58
4212.14 65
4212.28 71
4212.43 74
4212.58 74
4212.73 70
4212.88 64
4213.03 57
4213.18 48
4213.33 40
4213.48 33
4213.62 29
4213.77 27
4213.92 29
4214.07 35
4214.22 43
4214.37 52
4214.52 62
4214.67 69
4214.81 73
4214.96 73
4215.11 71
4215.26 67
4215.41 62
4215.56 59
4215.71 59
4215.86 61
4216.01 65
4216.15 71
4216.30 78
4216.45 85
4216.60 91
4216.75 96
4216.90 99
4217.05 100
4217.20 100
4217.35 97
4217.49 93
4217.64 89
4217.79 83
4217.94 78
4218.09 73
4218.24 69
4218.39 66
4218.54 64
4218.69 64
4218.83 64
4218.98 65
4219.13 66
4219.28 69
4219.43 71
4219.58 74
4219.73 76
4219.88 78
4220.03 80
4220.18 80
4220.32 81
4220.47 80
4220.62 79
4220.77 78
4220.92 78
4221.07 77
4221.22 78
4221.37 78
4221.52 78
4221.66 77
4221.81 75
4221.96 71
4222.11 67
4222.26 63
4222.41 60
4222.56 60
4222.71 61
4222.86 65
4223.01 69
4223.15 73
4223.30 76
4223.45 77
4223.60 77
4223.75 76
4223.90 76
4224.05 77
4224.20 80
4224.35 87
4224.50 95
4224.64 105
4224.79 116
4224.94 125
4225.09 132
4225.24 137
4225.39 139
4225.54 138
4225.69 135
4225.84 132
4225.99 128
4226.14 123
4226.28 119
4226.43 115
4226.58 110
4226.73 105
4226.88 100
4227.03 96
4227.18 92
4227.33 89
4227.48 87
4227.63 86
4227.77 85
4227.92 85
4228.07 85
4228.22 87
4228.37 90
4228.52 94
4228.67 100
4228.82 106
4228.97 112
4229.12 116
4229.27 118
4229.41 116
4229.56 112
4229.71 105
4229.86 98
4230.01 91
4230.16 85
4230.31 80
4230.46 78
4230.61 79
4230.76 81
4230.91 85
4231.06 90
4231.20 95
4231.35 98
4231.50 100
4231.65 100
4231.80 97
4231.95 94
4232.10 90
4232.25 86
4232.40 83
4232.55 81
4232.70 80
4232.85 79
4232.99 79
4233.14 79
4233.29 79
4233.44 79
4233.59 80
4233.74 82
4233.89 84
4234.04 86
4234.19 88
4234.34 89
4234.49 89
4234.64 89
4234.78 89
4234.93 89
4235.08 88
4235.23 88
4235.38 89
4235.53 90
4235.68 93
4235.83 97
4235.98 102
4236.13 108
4236.28 115
4236.43 122
4236.58 129
4236.72 134
4236.87 138
4237.02 140
4237.17 140
4237.32 137
4237.47 133
4237.62 128
4237.77 121
4237.92 115
4238.07 108
4238.22 102
4238.37 97
4238.52 91
4238.66 85
4238.81 78
4238.96 71
4239.11 63
4239.26 56
4239.41 50
4239.56 46
4239.71 43
4239.86 41
4240.01 41
4240.16 42
4240.31 43
4240.46 45
4240.61 47
4240.75 47
4240.90 48
4241.05 47
4241.20 46
4241.35 46
4241.50 46
4241.65 48
4241.80 50
4241.95 54
4242.10 58
4242.25 62
4242.40 65
4242.55 69
4242.70 72
4242.85 77
4242.99 83
4243.14 91
4243.29 101
4243.44 111
4243.59 122
4243.74 131
4243.89 139
4244.04 146
4244.19 151
4244.34 155
4244.49 158
4244.64 159
4244.79 159
4244.94 157
4245.09 152
4245.24 147
4245.38 142
4245.53 137
4245.68 136
4245.83 137
4245.98 140
4246.13 144
4246.28 148
4246.43 152
4246.58 153
4246.73 153
4246.88 152
4247.03 149
4247.18 147
4247.33 144
4247.48 141
4247.63 137
4247.78 131
4247.92 124
4248.07 117
4248.22 108
4248.37 100
4248.52 92
4248.67 83
4248.82 75
4248.97 67
4249.12 58
4249.27 50
4249.42 42
4249.57 35
4249.72 30
4249.87 25
4250.02 21
4250.17 18
4250.32 16
4250.47 14
4250.62 12
4250.76 11
4250.91 10
4251.06 9
4251.21 8
4251.36 6
4251.51 3
4251.66 0
4251.81 0
4251.96 0
4252.11 0
4252.26 0
4252.41 0
4252.56 0
4252.71 0
4252.86 0
4253.01 1
4253.16 4
4253.31 9
4253.46 15
4253.61 22
4253.75 28
4253.90 32
4254.05 34
4254.20 34
4254.35 33
4254.50 32
4254.65 30
4254.80 30
4254.95 32
4255.10 36
4255.25 43
4255.40 50
4255.55 60
4255.70 71
4255.85 81
4256.00 91
4256.15 99
4256.30 104
4256.45 105
4256.60 103
4256.75 97
4256.90 90
4257.05 83
4257.19 77
4257.34 72
4257.49 71
4257.64 71
4257.79 74
4257.94 79
4258.09 85
4258.24 91
4258.39 98
4258.54 103
4258.69 107
4258.84 110
4258.99 111
4259.14 109
4259.29 106
4259.44 100
4259.59 93
4259.74 85
4259.89 76
4260.04 68
4260.19 63
4260.34 62
4260.49 66
4260.64 76
4260.79 90
4260.94 107
4261.09 128
4261.24 148
4261.38 168
4261.53 186
4261.68 201
4261.83 214
4261.98 224
4262.13 231
4262.28 236
4262.43 239
4262.58 242
4262.73 244
4262.88 247
4263.03 251
4263.18 258
4263.33 268
4263.48 279
4263.63 291
4263.78 303
4263.93 313
4264.08 320
4264.23 323
4264.38 323
4264.53 320
4264.68 315
4264.83 310
4264.98 304
4265.13 299
4265.28 295
4265.43 290
4265.58 285
4265.73 278
4265.88 270
4266.03 260
4266.18 249
4266.33 236
4266.48 224
4266.63 213
4266.77 204
4266.92 196
4267.07 190
4267.22 186
4267.37 181
4267.52 176
4267.67 170
4267.82 164
4267.97 157
4268.12 151
4268.27 146
4268.42 142
4268.57 141
4268.72 141
4268.87 142
4269.02 144
4269.17 146
4269.32 148
4269.47 150
4269.62 154
4269.77 157
4269.92 160
4270.07 161
4270.22 162
4270.37 160
4270.52 157
4270.67 153
4270.82 149
4270.97 146
4271.12 145
4271.27 145
4271.42 146
4271.57 147
4271.72 147
4271.87 146
4272.02 143
4272.17 137
4272.32 131
4272.47 124
4272.62 118
4272.77 112
4272.92 108
4273.07 105
4273.22 103
4273.37 101
4273.52 100
4273.67 100
4273.82 100
4273.97 101
4274.12 103
4274.27 106
4274.42 109
4274.57 112
4274.72 115
4274.87 117
4275.02 118
4275.17 119
4275.32 117
4275.47 114
4275.62 110
4275.77 104
4275.92 98
4276.07 90
4276.22 84
4276.37 79
4276.52 77
4276.67 78
4276.82 84
4276.97 92
4277.12 102
4277.27 112
4277.41 120
4277.56 126
4277.71 127
4277.86 125
4278.01 119
4278.16 111
4278.31 102
4278.46 92
4278.61 83
4278.76 73
4278.91 64
4279.06 55
4279.21 45
4279.36 36
4279.51 27
4279.66 20
4279.81 14
4279.96 12
4280.11 13
4280.26 16
4280.41 23
4280.56 30
4280.71 38
4280.86 44
4281.01 49
4281.16 52
4281.31 52
4281.46 52
4281.61 50
4281.76 49
4281.91 49
4282.06 51
4282.21 53
4282.36 56
4282.51 61
4282.67 66
4282.82 73
4282.97 82
4283.12 91
4283.27 100
4283.42 108
4283.57 113
4283.72 115
4283.87 111
4284.02 103
4284.17 91
4284.32 78
4284.47 65
4284.62 55
4284.77 49
4284.92 47
4285.07 49
4285.22 54
4285.37 61
4285.52 68
4285.67 74
4285.82 78
4285.97 79
4286.12 78
4286.27 75
4286.42 72
4286.57 68
4286.72 66
4286.87 64
4287.02 64
4287.17 64
4287.32 65
4287.47 65
4287.62 65
4287.77 64
4287.92 62
4288.07 60
4288.22 57
4288.37 56
4288.52 55
4288.67 57
4288.82 59
4288.97 63
4289.12 68
4289.27 72
4289.42 76
4289.57 79
4289.72 81
4289.87 82
4290.02 81
4290.17 79
4290.32 76
4290.47 72
4290.62 68
4290.77 63
4290.92 60
4291.07 57
4291.22 54
4291.37 51
4291.52 47
4291.67 42
4291.82 36
4291.97 28
4292.12 21
4292.27 14
4292.42 9
4292.57 6
4292.72 5
4292.87 4
4293.02 3
4293.17 1
4293.33 0
4293.48 0
4293.63 0
4293.78 0
4293.93 0
4294.08 0
4294.23 0
4294.38 3
4294.53 8
4294.68 12
4294.83 16
4294.98 20
4295.13 25
4295.28 30
4295.43 37
4295.58 45
4295.73 52
4295.88 58
4296.03 62
4296.18 64
4296.33 65
4296.48 64
4296.63 62
4296.78 61
4296.93 61
4297.08 62
4297.23 64
4297.38 67
4297.53 69
4297.68 71
4297.83 71
4297.98 69
4298.13 64
4298.28 58
4298.43 51
4298.58 45
4298.74 39
4298.89 36
4299.04 36
4299.19 39
4299.34 45
4299.49 53
4299.64 62
4299.79 71
4299.94 79
4300.09 85
4300.24 89
4300.39 91
4300.54 91
4300.69 91
4300.84 90
4300.99 88
4301.14 86
4301.29 82
4301.44 76
4301.59 68
4301.74 59
4301.89 49
4302.04 40
4302.19 31
4302.34 24
4302.49 20
4302.64 16
4302.80 14
4302.95 13
4303.10 11
4303.25 11
4303.40 10
4303.55 11
4303.70 13
4303.85 15
4304.00 19
4304.15 23
4304.30 25
4304.45 27
4304.60 28
4304.75 28
4304.90 28
4305.05 28
4305.20 29
4305.35 31
4305.50 33
4305.65 35
4305.80 36
4305.95 37
4306.10 37
4306.25 37
4306.41 37
4306.56 38
4306.71 38
4306.86 38
4307.01 36
4307.16 32
4307.31 27
4307.46 20
4307.61 14
4307.76 11
4307.91 10
4308.06 13
4308.21 18
4308.36 24
4308.51 30
4308.66 33
4308.81 33
4308.96 31
4309.11 28
4309.26 26
4309.42 25
4309.57 27
4309.72 31
4309.87 36
4310.02 41
4310.17 45
4310.32 47
4310.47 47
4310.62 44
4310.77 38
4310.92 31
4311.07 23
4311.22 15
4311.37 9
4311.52 4
4311.67 1
4311.82 0
4311.97 0
4312.12 0
4312.28 0
4312.43 0
4312.58 0
4312.73 0
4312.88 0
4313.03 0
4313.18 4
4313.33 13
4313.48 23
4313.63 33
4313.78 42
4313.93 49
4314.08 55
4314.23 60
4314.38 64
4314.53 66
4314.68 67
4314.84 64
4314.99 60
4315.14 54
4315.29 47
4315.44 39
4315.59 32
4315.74 26
4315.89 21
4316.04 19
4316.19 18
4316.34 18
4316.49 21
4316.64 26
4316.79 34
4316.94 45
4317.09 57
4317.25 69
4317.40 81
4317.55 89
4317.70 93
4317.85 93
4318.00 89
4318.15 84
4318.30 77
4318.45 72
4318.60 68
4318.75 66
4318.90 65
4319.05 65
4319.20 64
4319.36 64
4319.51 63
4319.66 62
4319.81 60
4319.96 59
4320.11 57
4320.26 54
4320.41 51
4320.56 47
4320.71 43
4320.86 39
4321.01 35
4321.16 32
4321.31 31
4321.46 32
4321.62 35
4321.77 39
4321.92 44
4322.07 49
4322.22 53
4322.37 56
4322.52 58
4322.67 58
4322.82 59
4322.97 60
4323.12 62
4323.27 66
4323.42 72
4323.58 79
4323.73 86
4323.88 91
4324.03 93
4324.18 93
4324.33 89
4324.48 82
4324.63 72
4324.78 61
4324.93 50
4325.08 40
4325.23 33
4325.38 28
4325.54 27
4325.69 29
4325.84 34
4325.99 38
4326.14 43
4326.29 47
4326.44 50
4326.59 54
4326.74 60
4326.89 69
4327.04 82
4327.19 97
4327.35 113
4327.50 128
4327.65 138
4327.80 142
4327.95 140
4328.10 133
4328.25 122
4328.40 109
4328.55 97
4328.70 87
4328.85 80
4329.00 75
4329.16 71
4329.31 69
4329.46 68
4329.61 67
4329.76 69
4329.91 71
4330.06 75
4330.21 80
4330.36 85
4330.51 90
4330.66 93
4330.82 94
4330.97 95
4331.12 94
4331.27 94
4331.42 95
4331.57 97
4331.72 99
4331.87 100
4332.02 102
4332.17 102
4332.32 101
4332.47 100
4332.63 100
4332.78 100
4332.93 101
4333.08 103
4333.23 104
4333.38 105
4333.53 103
4333.68 100
4333.83 95
4333.98 89
4334.14 83
4334.29 80
4334.44 79
4334.59 81
4334.74 87
4334.89 94
4335.04 102
4335.19 111
4335.34 117
4335.49 121
4335.64 121
4335.80 118
4335.95 113
4336.10 106
4336.25 98
4336.40 92
4336.55 88
4336.70 85
4336.85 84
4337.00 83
4337.15 81
4337.31 79
4337.46 75
4337.61 70
4337.76 67
4337.91 64
4338.06 64
4338.21 66
4338.36 71
4338.51 77
4338.66 83
4338.82 88
4338.97 92
4339.12 94
4339.27 95
4339.42 95
4339.57 97
4339.72 99
4339.87 103
4340.02 108
4340.18 113
4340.33 118
4340.48 120
4340.63 120
4340.78 117
4340.93 110
4341.08 102
4341.23 92
4341.38 83
4341.53 73
4341.69 65
4341.84 59
4341.99 53
4342.14 48
4342.29 44
4342.44 40
4342.59 35
4342.74 31
4342.89 27
4343.05 24
4343.20 23
4343.35 24
4343.50 27
4343.65 31
4343.80 35
4343.95 39
4344.10 41
4344.25 40
4344.41 37
4344.56 34
4344.71 30
4344.86 28
4345.01 27
4345.16 30
4345.31 34
4345.46 41
4345.61 48
4345.77 55
4345.92 60
4346.07 64
4346.22 67
4346.37 70
4346.52 72
4346.67 74
4346.82 77
4346.98 80
4347.13 82
4347.28 83
4347.43 81
4347.58 76
4347.73 69
4347.88 59
4348.03 48
4348.18 37
4348.34 27
4348.49 20
4348.64 17
4348.79 18
4348.94 23
4349.09 30
4349.24 39
4349.39 48
4349.55 56
4349.70 63
4349.85 68
4350.00 71
4350.15 75
4350.30 78
4350.45 81
4350.60 85
4350.76 87
4350.91 89
4351.06 88
4351.21 86
4351.36 83
4351.51 79
4351.66 76
4351.81 74
4351.97 73
4352.12 74
4352.27 77
4352.42 80
4352.57 83
4352.72 86
4352.87 87
4353.02 87
4353.18 85
4353.33 81
4353.48 77
4353.63 71
4353.78 66
4353.93 60
4354.08 55
4354.23 50
4354.39 46
4354.54 44
4354.69 43
4354.84 43
4354.99 44
4355.14 45
4355.29 46
4355.45 45
4355.60 42
4355.75 38
4355.90 32
4356.05 26
4356.20 20
4356.35 16
4356.50 15
4356.66 17
4356.81 22
4356.96 31
4357.11 41
4357.26 52
4357.41 62
4357.56 71
4357.72 78
4357.87 81
4358.02 82
4358.17 79
4358.32 75
4358.47 68
4358.62 62
4358.77 56
4358.93 51
4359.08 49
4359.23 49
4359.38 51
4359.53 54
4359.68 57
4359.83 61
4359.99 64
4360.14 66
4360.29 67
4360.44 68
4360.59 68
4360.74 69
4360.89 69
4361.05 68
4361.20 67
4361.35 66
4361.50 64
4361.65 62
4361.80 60
4361.95 58
4362.11 58
4362.26 58
4362.41 60
4362.56 63
4362.71 68
4362.86 73
4363.01 78
4363.17 84
4363.32 87
4363.47 90
4363.62 90
4363.77 88
4363.92 85
4364.07 80
4364.23 73
4364.38 64
4364.53 54
4364.68 43
4364.83 31
4364.98 19
4365.13 7
4365.29 0
4365.44 0
4365.59 0
4365.74 0
4365.89 0
4366.04 0
4366.20 0
4366.35 0
4366.50 0
4366.65 9
4366.80 22
4366.95 35
4367.10 48
4367.26 59
4367.41 66
4367.56 70
4367.71 71
4367.86 69
4368.01 65
4368.17 61
4368.32 56
4368.47 52
4368.62 49
4368.77 46
4368.92 45
4369.07 45
4369.23 46
4369.38 49
4369.53 53
4369.68 60
4369.83 67
4369.98 74
4370.14 79
4370.29 82
4370.44 82
4370.59 79
4370.74 74
4370.89 70
4371.04 66
4371.20 64
4371.35 64
4371.50 65
4371.65 66
4371.80 66
4371.95 64
4372.11 62
4372.26 59
4372.41 57
4372.56 57
4372.71 59
4372.86 63
4373.02 69
4373.17 75
4373.32 80
4373.47 84
4373.62 85
4373.77 84
4373.93 81
4374.08 76
4374.23 71
4374.38 66
4374.53 62
4374.68 59
4374.84 58
4374.99 58
4375.14 59
4375.29 59
4375.44 59
4375.59 58
4375.75 55
4375.90 52
4376.05 50
4376.20 49
4376.35 50
4376.50 55
4376.66 64
4376.81 76
4376.96 90
4377.11 105
4377.26 119
4377.41 131
4377.57 138
4377.72 139
4377.87 135
4378.02 126
4378.17 114
4378.32 100
4378.48 85
4378.63 72
4378.78 60
4378.93 51
4379.08 44
4379.23 38
4379.39 34
4379.54 32
4379.69 29
4379.84 27
4379.99 26
4380.14 26
4380.30 25
4380.45 25
4380.60 26
4380.75 26
4380.90 27
4381.06 28
4381.21 28
4381.36 28
4381.51 28
4381.66 28
4381.81 28
4381.97 27
4382.12 27
4382.27 27
4382.42 27
4382.57 27
4382.73 27
4382.88 27
4383.03 27
4383.18 28
4383.33 31
4383.48 34
4383.64 38
4383.79 43
4383.94 49
4384.09 55
4384.24 60
4384.39 64
4384.55 67
4384.70 68
4384.85 69
4385.00 70
4385.15 70
4385.31 72
4385.46 75
4385.61 77
4385.76 79
4385.91 80
4386.07 79
4386.22 76
4386.37 71
4386.52 66
4386.67 61
4386.82 59
4386.98 58
4387.13 59
4387.28 61
4387.43 64
4387.58 65
4387.74 65
4387.89 63
4388.04 61
4388.19 59
4388.34 59
4388.50 61
4388.65 65
4388.80 72
4388.95 79
4389.10 86
4389.25 92
4389.41 96
4389.56 98
4389.71 97
4389.86 93
4390.01 86
4390.17 78
4390.32 70
4390.47 62
4390.62 55
4390.77 50
4390.93 46
4391.08 43
4391.23 39
4391.38 34
4391.53 28
4391.69 22
4391.84 17
4391.99 15
4392.14 17
4392.29 22
4392.45 29
4392.60 38
4392.75 45
4392.90 48
4393.05 47
4393.21 42
4393.36 35
4393.51 29
4393.66 24
4393.81 23
4393.96 24
4394.12 27
4394.27 30
4394.42 32
4394.57 31
4394.72 28
4394.88 22
4395.03 16
4395.18 10
4395.33 6
4395.48 3
4395.64 2
4395.79 2
4395.94 3
4396.09 5
4396.25 6
4396.40 7
4396.55 7
4396.70 6
4396.85 4
4397.01 1
4397.16 0
4397.31 0
4397.46 0
4397.61 0
4397.77 0
4397.92 0
4398.07 10
4398.22 25
4398.37 42
4398.53 61
4398.68 78
4398.83 94
4398.98 108
4399.13 120
4399.29 133
4399.44 146
4399.59 162
4399.74 181
4399.89 203
4400.05 225
4400.20 248
4400.35 270
4400.50 289
4400.65 306
4400.81 319
4400.96 329
4401.11 337
4401.26 343
4401.42 348
4401.57 353
4401.72 358
4401.87 364
4402.02 370
4402.18 377
4402.33 385
4402.48 393
4402.63 399
4402.78 404
4402.94 406
4403.09 404
4403.24 399
4403.39 393
4403.55 386
4403.70 379
4403.85 374
4404.00 369
4404.15 364
4404.31 358
4404.46 349
4404.61 336
4404.76 320
4404.91 302
4405.07 283
4405.22 266
4405.37 253
4405.52 242
4405.68 236
4405.83 232
4405.98 229
4406.13 227
4406.28 222
4406.44 216
4406.59 208
4406.74 198
4406.89 186
4407.05 172
4407.20 159
4407.35 146
4407.50 136
4407.65 129
4407.81 125
4407.96 125
4408.11 130
4408.26 137
4408.42 147
4408.57 159
4408.72 169
4408.87 178
4409.02 184
4409.18 187
4409.33 187
4409.48 182
4409.63 174
4409.79 164
4409.94 151
4410.09 136
4410.24 120
4410.39 104
4410.55 88
4410.70 74
4410.85 63
4411.00 55
4411.16 50
4411.31 49
4411.46 51
4411.61 55
4411.77 59
4411.92 62
4412.07 64
4412.22 65
4412.37 64
4412.53 62
4412.68 60
4412.83 57
4412.98 55
4413.14 52
4413.29 48
4413.44 41
4413.59 33
4413.75 23
4413.90 12
4414.05 1
4414.20 0
4414.35 0
4414.51 0
4414.66 0
4414.81 0
4414.96 0
4415.12 0
4415.27 0
4415.42 7
4415.57 16
4415.73 25
4415.88 33
4416.03 40
4416.18 46
4416.34 51
4416.49 55
4416.64 59
4416.79 61
4416.95 64
4417.10 66
4417.25 67
4417.40 68
4417.55 68
4417.71 69
4417.86 68
4418.01 67
4418.16 64
4418.32 59
4418.47 53
4418.62 45
4418.77 35
4418.93 25
4419.08 14
4419.23 3
4419.38 0
4419.54 0
4419.69 0
4419.84 0
4419.99 0
4420.15 0
4420.30 0
4420.45 11
4420.60 24
4420.76 36
4420.91 47
4421.06 55
4421.21 63
4421.37 70
4421.52 76
4421.67 83
4421.82 89
4421.98 96
4422.13 104
4422.28 111
4422.43 119
4422.59 127
4422.74 137
4422.89 150
4423.04 164
4423.20 181
4423.35 201
4423.50 222
4423.65 245
4423.81 267
4423.96 287
4424.11 305
4424.26 320
4424.42 333
4424.57 343
4424.72 352
4424.87 361
4425.03 369
4425.18 378
4425.33 386
4425.48 394
4425.64 401
4425.79 408
4425.94 414
4426.09 420
4426.25 425
4426.40 429
4426.55 433
4426.70 435
4426.86 435
4427.01 432
4427.16 428
4427.31 421
4427.47 412
4427.62 403
4427.77 392
4427.92 380
4428.08 367
4428.23 353
4428.38 338
4428.53 323
4428.69 308
4428.84 293
4428.99 278
4429.14 263
4429.30 249
4429.45 235
4429.60 221
4429.75 210
4429.91 201
4430.06 194
4430.21 189
4430.37 185
4430.52 182
4430.67 177
4430.82 172
4430.98 166
4431.13 158
4431.28 151
4431.43 144
4431.59 138
4431.74 131
4431.89 126
4432.04 122
4432.20 119
4432.35 118
4432.50 119
4432.65 122
4432.81 125
4432.96 129
4433.11 130
4433.27 130
4433.42 127
4433.57 122
4433.72 116
4433.88 109
4434.03 103
4434.18 99
4434.33 96
4434.49 94
4434.64 92
4434.79 91
4434.94 89
4435.10 87
4435.25 85
4435.40 82
4435.56 79
4435.71 76
4435.86 73
4436.01 70
4436.17 67
4436.32 65
4436.47 64
4436.62 65
4436.78 68
4436.93 72
4437.08 78
4437.24 85
4437.39 91
4437.54 96
4437.69 98
4437.85 98
4438.00 95
4438.15 89
4438.30 82
4438.46 73
4438.61 64
4438.76 55
4438.92 46
4439.07 36
4439.22 27
4439.37 20
4439.53 14
4439.68 11
4439.83 12
4439.99 16
4440.14 24
4440.29 33
4440.44 43
4440.60 52
4440.75 59
4440.90 62
4441.05 62
4441.21 59
4441.36 54
4441.51 48
4441.67 43
4441.82 38
4441.97 35
4442.12 31
4442.28 28
4442.43 25
4442.58 22
4442.74 22
4442.89 23
4443.04 27
4443.19 32
4443.35 38
4443.50 44
4443.65 49
4443.81 53
4443.96 55
4444.11 57
4444.26 58
4444.42 60
4444.57 62
4444.72 64
4444.88 65
4445.03 65
4445.18 65
4445.33 64
4445.49 61
4445.64 59
4445.79 56
4445.95 54
4446.10 53
4446.25 53
4446.40 54
4446.56 57
4446.71 62
4446.86 67
4447.02 72
4447.17 77
4447.32 81
4447.47 85
4447.63 90
4447.78 97
4447.93 107
4448.09 119
4448.24 133
4448.39 146
4448.55 157
4448.70 164
4448.85 167
4449.00 165
4449.16 159
4449.31 153
4449.46 146
4449.62 141
4449.77 137
4449.92 134
4450.07 131
4450.23 126
4450.38 121
4450.53 115
4450.69 109
4450.84 105
4450.99 102
4451.15 102
4451.30 103
4451.45 103
4451.60 102
4451.76 98
4451.91 91
4452.06 82
4452.22 71
4452.37 62
4452.52 54
4452.68 48
4452.83 46
4452.98 46
4453.13 47
4453.29 51
4453.44 57
4453.59 63
4453.75 70
4453.90 77
4454.05 84
4454.21 92
4454.36 99
4454.51 107
4454.66 113
4454.82 119
4454.97 122
4455.12 124
4455.28 122
4455.43 118
4455.58 113
4455.74 106
4455.89 100
4456.04 94
4456.19 90
4456.35 87
4456.50 85
4456.65 82
4456.81 80
4456.96 75
4457.11 69
4457.27 61
4457.42 52
4457.57 42
4457.73 33
4457.88 25
4458.03 18
4458.18 14
4458.34 12
4458.49 12
4458.64 14
4458.80 18
4458.95 23
4459.10 29
4459.26 36
4459.41 43
4459.56 48
4459.72 52
4459.87 53
4460.02 53
4460.18 51
4460.33 49
4460.48 46
4460.63 44
4460.79 44
4460.94 45
4461.09 48
4461.25 54
4461.40 61
4461.55 70
4461.71 80
4461.86 88
4462.01 95
4462.17 99
4462.32 100
4462.47 99
4462.63 96
4462.78 92
4462.93 87
4463.09 81
4463.24 76
4463.39 70
4463.54 65
4463.70 59
4463.85 54
4464.00 51
4464.16 49
4464.31 48
4464.46 47
4464.62 46
4464.77 44
4464.92 40
4465.08 36
4465.23 31
4465.38 26
4465.54 23
4465.69 21
4465.84 21
4466.00 22
4466.15 25
4466.30 29
4466.46 33
4466.61 36
4466.76 39
4466.92 40
4467.07 39
4467.22 38
4467.38 37
4467.53 37
4467.68 38
4467.84 40
4467.99 42
4468.14 43
4468.29 43
4468.45 40
4468.60 36
4468.75 30
4468.91 24
4469.06 17
4469.21 11
4469.37 6
4469.52 4
4469.67 3
4469.83 4
4469.98 8
4470.13 14
4470.29 21
4470.44 30
4470.59 39
4470.75 48
4470.90 57
4471.05 64
4471.21 71
4471.36 77
4471.51 81
4471.67 85
4471.82 88
4471.97 90
4472.13 90
4472.28 88
4472.43 84
4472.59 79
4472.74 72
4472.89 66
4473.05 62
4473.20 60
4473.35 61
4473.51 63
4473.66 66
4473.81 70
4473.97 73
4474.12 75
4474.27 77
4474.43 79
4474.58 81
4474.73 85
4474.89 90
4475.04 95
4475.19 101
4475.35 106
4475.50 112
4475.65 117
4475.81 122
4475.96 126
4476.12 130
4476.27 132
4476.42 132
4476.58 130
4476.73 124
4476.88 116
4477.04 106
4477.19 94
4477.34 82
4477.50 73
4477.65 66
4477.80 65
4477.96 68
4478.11 76
4478.26 86
4478.42 99
4478.57 111
4478.72 122
4478.88 130
4479.03 136
4479.18 140
4479.34 141
4479.49 140
4479.64 138
4479.80 135
4479.95 131
4480.10 126
4480.26 120
4480.41 114
4480.56 108
4480.72 101
4480.87 95
4481.03 89
4481.18 84
4481.33 80
4481.49 75
4481.64 70
4481.79 65
4481.95 58
4482.10 52
4482.25 45
4482.41 40
4482.56 35
4482.71 32
4482.87 29
4483.02 26
4483.17 22
4483.33 18
4483.48 14
4483.64 9
4483.79 5
4483.94 2
4484.10 0
4484.25 0
4484.40 0
4484.56 0
4484.71 0
4484.86 0
4485.02 0
4485.17 0
4485.32 0
4485.48 0
4485.63 6
4485.78 14
4485.94 21
4486.09 29
4486.25 35
4486.40 41
4486.55 46
4486.71 52
4486.86 57
4487.01 63
4487.17 69
4487.32 74
4487.47 78
4487.63 78
4487.78 77
4487.93 74
4488.09 70
4488.24 67
4488.40 66
4488.55 68
4488.70 71
4488.86 77
4489.01 82
4489.16 87
4489.32 91
4489.47 94
4489.62 95
4489.78 95
4489.93 94
4490.09 92
4490.24 89
4490.39 86
4490.55 85
4490.70 86
4490.85 89
4491.01 95
4491.16 104
4491.31 113
4491.47 122
4491.62 128
4491.78 131
4491.93 131
4492.08 128
4492.24 122
4492.39 116
4492.54 108
4492.70 101
4492.85 94
4493.01 86
4493.16 79
4493.31 72
4493.47 66
4493.62 60
4493.77 57
4493.93 55
4494.08 54
4494.24 54
4494.39 54
4494.54 53
4494.70 51
4494.85 49
4495.00 48
4495.16 46
4495.31 46
4495.46 46
4495.62 47
4495.77 49
4495.93 51
4496.08 54
4496.23 57
4496.39 60
4496.54 63
4496.69 66
4496.85 67
4497.00 68
4497.16 68
4497.31 65
4497.46 62
4497.62 56
4497.77 50
4497.92 43
4498.08 35
4498.23 28
4498.39 21
4498.54 17
4498.69 15
4498.85 15
4499.00 19
4499.16 24
4499.31 29
4499.46 34
4499.62 37
4499.77 40
4499.92 41
4500.08 43
4500.23 47
4500.39 53
4500.54 61
4500.69 70
4500.85 79
4501.00 88
4501.15 93
4501.31 94
4501.46 91
4501.62 85
4501.77 77
4501.92 69
4502.08 63
4502.23 60
4502.39 59
4502.54 60
4502.69 62
4502.85 64
4503.00 64
4503.15 61
4503.31 58
4503.46 53
4503.62 48
4503.77 44
4503.92 41
4504.08 40
4504.23 40
4504.39 40
4504.54 41
4504.69 42
4504.85 43
4505.00 43
4505.16 42
4505.31 40
4505.46 38
4505.62 35
4505.77 32
4505.92 28
4506.08 25
4506.23 23
4506.39 22
4506.54 24
4506.69 27
4506.85 33
4507.00 40
4507.16 47
4507.31 53
4507.46 58
4507.62 62
4507.77 63
4507.93 63
4508.08 62
4508.23 59
4508.39 57
4508.54 56
4508.70 55
4508.85 56
4509.00 56
4509.16 55
4509.31 52
4509.47 47
4509.62 39
4509.77 29
4509.93 18
4510.08 8
4510.24 1
4510.39 0
4510.54 0
4510.70 0
4510.85 0
4511.01 1
4511.16 3
4511.31 3
4511.47 2
4511.62 1
4511.78 0
4511.93 0
4512.08 0
4512.24 1
4512.39 2
4512.55 4
4512.70 7
4512.85 11
4513.01 14
4513.16 18
4513.32 21
4513.47 23
4513.62 23
4513.78 23
4513.93 25
4514.09 29
4514.24 39
4514.39 53
4514.55 71
4514.70 92
4514.86 112
4515.01 130
4515.16 143
4515.32 151
4515.47 155
4515.63 155
4515.78 152
4515.93 148
4516.09 144
4516.24 140
4516.40 137
4516.55 134
4516.71 132
4516.86 132
4517.01 133
4517.17 136
4517.32 139
4517.48 142
4517.63 145
4517.78 148
4517.94 148
4518.09 148
4518.25 146
4518.40 142
4518.55 138
4518.71 132
4518.86 126
4519.02 119
4519.17 112
4519.33 107
4519.48 102
4519.63 99
4519.79 97
4519.94 98
4520.10 101
4520.25 105
4520.40 110
4520.56 115
4520.71 119
4520.87 122
4521.02 124
4521.18 123
4521.33 121
4521.48 116
4521.64 109
4521.79 101
4521.95 91
4522.10 82
4522.25 74
4522.41 68
4522.56 66
4522.72 67
4522.87 72
4523.03 79
4523.18 86
4523.33 93
4523.49 98
4523.64 102
4523.80 103
4523.95 103
4524.11 102
4524.26 100
4524.41 99
4524.57 97
4524.72 94
4524.88 91
4525.03 88
4525.18 85
4525.34 83
4525.49 81
4525.65 79
4525.80 77
4525.96 75
4526.11 73
4526.26 71
4526.42 69
4526.57 68
4526.73 67
4526.88 68
4527.04 71
4527.19 74
4527.34 79
4527.50 83
4527.65 87
4527.81 90
4527.96 90
4528.12 88
4528.27 84
4528.42 77
4528.58 70
4528.73 63
4528.89 56
4529.04 52
4529.20 49
4529.35 48
4529.50 49
4529.66 50
4529.81 51
4529.97 52
4530.12 52
4530.28 54
4530.43 55
4530.58 58
4530.74 62
4530.89 66
4531.05 70
4531.20 74
4531.36 77
4531.51 79
4531.67 80
4531.82 82
4531.97 82
4532.13 82
4532.28 82
4532.44 80
4532.59 77
4532.75 74
4532.90 71
4533.05 68
4533.21 66
4533.36 66
4533.52 68
4533.67 71
4533.83 76
4533.98 81
4534.14 86
4534.29 89
4534.44 91
4534.60 91
4534.75 90
4534.91 87
4535.06 83
4535.22 79
4535.37 74
4535.52 70
4535.68 67
4535.83 64
4535.99 61
4536.14 59
4536.30 57
4536.45 54
4536.61 52
4536.76 48
4536.91 43
4537.07 37
4537.22 29
4537.38 21
4537.53 12
4537.69 3
4537.84 0
4538.00 0
4538.15 0
4538.30 0
4538.46 0
4538.61 0
4538.77 0
4538.92 0
4539.08 2
4539.23 9
4539.39 17
4539.54 24
4539.70 31
4539.85 36
4540.00 39
4540.16 41
4540.31 42
4540.47 42
4540.62 42
4540.78 41
4540.93 39
4541.09 38
4541.24 36
4541.39 36
4541.55 37
4541.70 41
4541.86 46
4542.01 54
4542.17 63
4542.32 71
4542.48 79
4542.63 86
4542.79 91
4542.94 94
4543.09 95
4543.25 95
4543.40 94
4543.56 94
4543.71 94
4543.87 97
4544.02 101
4544.18 106
4544.33 111
4544.49 115
4544.64 117
4544.79 117
4544.95 114
4545.10 110
4545.26 104
4545.41 98
4545.57 93
4545.72 88
4545.88 85
4546.03 84
4546.19 88
4546.34 94
4546.50 104
4546.65 114
4546.80 124
4546.96 131
4547.11 135
4547.27 136
4547.42 134
4547.58 131
4547.73 129
4547.89 126
4548.04 125
4548.20 123
4548.35 122
4548.51 121
4548.66 119
4548.81 117
4548.97 115
4549.12 113
4549.28 113
4549.43 114
4549.59 116
4549.74 121
4549.90 127
4550.05 134
4550.21 142
4550.36 149
4550.52 154
4550.67 156
4550.83 155
4550.98 152
4551.13 149
4551.29 146
4551.44 144
4551.60 144
4551.75 145
4551.91 146
4552.06 146
4552.22 145
4552.37 144
4552.53 141
4552.68 139
4552.84 136
4552.99 134
4553.15 132
4553.30 129
4553.46 126
4553.61 120
4553.76 114
4553.92 108
4554.07 103
4554.23 100
4554.38 101
4554.54 105
4554.69 112
4554.85 120
4555.00 128
4555.16 133
4555.31 135
4555.47 133
4555.62 128
4555.78 122
4555.93 118
4556.09 117
4556.24 120
4556.40 130
4556.55 144
4556.71 162
4556.86 183
4557.01 205
4557.17 226
4557.32 245
4557.48 262
4557.63 276
4557.79 286
4557.94 293
4558.10 296
4558.25 297
4558.41 294
4558.56 290
4558.72 284
4558.87 279
4559.03 275
4559.18 272
4559.34 271
4559.49 271
4559.65 272
4559.80 273
4559.96 272
4560.11 270
4560.27 266
4560.42 260
4560.58 252
4560.73 242
4560.89 232
4561.04 223
4561.19 217
4561.35 215
4561.50 218
4561.66 226
4561.81 238
4561.97 253
4562.12 269
4562.28 286
4562.43 301
4562.59 314
4562.74 325
4562.90 334
4563.05 339
4563.21 341
4563.36 339
4563.52 332
4563.67 321
4563.83 308
4563.98 293
4564.14 278
4564.29 266
4564.45 257
4564.60 252
4564.76 249
4564.91 248
4565.07 248
4565.22 249
4565.38 250
4565.53 252
4565.69 254
4565.84 255
4566.00 257
4566.15 257
4566.31 256
4566.46 254
4566.62 250
4566.77 247
4566.93 243
4567.08 240
4567.24 235
4567.39 230
4567.55 224
4567.70 218
4567.86 211
4568.01 205
4568.17 200
4568.32 198
4568.48 199
4568.63 203
4568.79 207
4568.94 213
4569.10 217
4569.25 220
4569.41 221
4569.56 221
4569.72 219
4569.87 217
4570.03 215
4570.18 213
4570.34 213
4570.49 212
4570.65 212
4570.80 212
4570.96 212
4571.11 213
4571.27 215
4571.42 218
4571.58 222
4571.73 229
4571.89 237
4572.04 247
4572.20 257
4572.35 267
4572.51 276
4572.66 283
4572.82 290
4572.97 294
4573.13 296
4573.28 296
4573.44 295
4573.59 293
4573.75 289
4573.90 286
4574.06 282
4574.21 279
4574.37 276
4574.52 273
4574.68 269
4574.83 264
4574.99 257
4575.14 247
4575.30 235
4575.45 221
4575.61 206
4575.76 189
4575.92 173
4576.07 157
4576.23 142
4576.38 129
4576.54 119
4576.69 111
4576.85 108
4577.00 107
4577.16 107
4577.31 108
4577.47 108
4577.62 106
4577.78 103
4577.93 97
4578.09 89
4578.24 81
4578.40 74
4578.56 67
4578.71 61
4578.87 57
4579.02 54
4579.18 52
4579.33 51
4579.49 51
4579.64 52
4579.80 53
4579.95 53
4580.11 53
4580.26 52
4580.42 50
4580.57 48
4580.73 45
4580.88 43
4581.04 42
4581.19 43
4581.35 45
4581.50 48
4581.66 51
4581.81 54
4581.97 57
4582.12 58
4582.28 59
4582.43 59
4582.59 58
4582.75 58
4582.90 57
4583.06 57
4583.21 56
4583.37 55
4583.52 54
4583.68 53
4583.83 53
4583.99 54
4584.14 56
4584.30 60
4584.45 65
4584.61 70
4584.76 76
4584.92 81
4585.07 84
4585.23 86
4585.38 87
4585.54 88
4585.70 89
4585.85 89
4586.01 88
4586.16 85
4586.32 81
4586.47 76
4586.63 70
4586.78 65
4586.94 61
4587.09 60
4587.25 62
4587.40 67
4587.56 74
4587.71 81
4587.87 89
4588.02 96
4588.18 103
4588.34 109
4588.49 114
4588.65 119
4588.80 122
4588.96 125
4589.11 126
4589.27 127
4589.42 128
4589.58 130
4589.73 134
4589.89 139
4590.04 146
4590.20 152
4590.35 156
4590.51 157
4590.67 154
4590.82 149
4590.98 142
4591.13 135
4591.29 130
4591.44 127
4591.60 126
4591.75 126
4591.91 124
4592.06 121
4592.22 117
4592.37 112
4592.53 106
4592.68 100
4592.84 94
4593.00 87
4593.15 79
4593.31 70
4593.46 59
4593.62 47
4593.77 36
4593.93 27
4594.08 21
4594.24 18
4594.39 18
4594.55 20
4594.71 22
4594.86 23
4595.02 22
4595.17 19
4595.33 14
4595.48 8
4595.64 3
4595.79 0
4595.95 0
4596.10 0
4596.26 0
4596.42 0
4596.57 0
4596.73 0
4596.88 1
4597.04 1
4597.19 0
4597.35 1
4597.50 2
4597.66 3
4597.81 5
4597.97 7
4598.13 9
4598.28 11
4598.44 12
4598.59 11
4598.75 10
4598.90 8
4599.06 6
4599.21 5
4599.37 3
4599.52 3
4599.68 4
4599.84 6
4599.99 9
4600.15 13
4600.30 18
4600.46 23
4600.61 26
4600.77 27
4600.92 25
4601.08 20
4601.24 14
4601.39 9
4601.55 5
4601.70 5
4601.86 9
4602.01 16
4602.17 26
4602.32 36
4602.48 45
4602.64 52
4602.79 55
4602.95 57
4603.10 56
4603.26 54
4603.41 53
4603.57 51
4603.72 51
4603.88 52
4604.04 55
4604.19 59
4604.35 65
4604.50 72
4604.66 79
4604.81 87
4604.97 93
4605.12 99
4605.28 103
4605.44 107
4605.59 110
4605.75 113
4605.90 115
4606.06 117
4606.21 118
4606.37 116
4606.53 113
4606.68 107
4606.84 100
4606.99 93
4607.15 87
4607.30 82
4607.46 79
4607.61 78
4607.77 79
4607.93 81
4608.08 82
4608.24 83
4608.39 82
4608.55 80
4608.70 77
4608.86 74
4609.02 72
4609.17 71
4609.33 71
4609.48 71
4609.64 70
4609.79 68
4609.95 63
4610.11 56
4610.26 48
4610.42 40
4610.57 33
4610.73 28
4610.88 27
4611.04 28
4611.20 30
4611.35 33
4611.51 34
4611.66 32
4611.82 28
4611.97 21
4612.13 12
4612.29 4
4612.44 0
4612.60 0
4612.75 0
4612.91 0
4613.06 1
4613.22 10
4613.38 21
4613.53 31
4613.69 41
4613.84 48
4614.00 54
4614.15 58
4614.31 60
4614.47 62
4614.62 64
4614.78 66
4614.93 69
4615.09 72
4615.24 75
4615.40 76
4615.56 74
4615.71 70
4615.87 65
4616.02 60
4616.18 55
4616.33 52
4616.49 51
4616.65 51
4616.80 53
4616.96 55
4617.11 56
4617.27 58
4617.43 61
4617.58 66
4617.74 74
4617.89 85
4618.05 97
4618.20 108
4618.36 117
4618.52 122
4618.67 122
4618.83 119
4618.98 113
4619.14 106
4619.30 100
4619.45 96
4619.61 94
4619.76 95
4619.92 99
4620.07 106
4620.23 114
4620.39 124
4620.54 134
4620.70 144
4620.85 153
4621.01 160
4621.17 164
4621.32 164
4621.48 162
4621.63 157
4621.79 152
4621.94 147
4622.10 143
4622.26 142
4622.41 144
4622.57 147
4622.72 150
4622.88 152
4623.04 149
4623.19 143
4623.35 134
4623.50 122
4623.66 110
4623.82 99
4623.97 91
4624.13 86
4624.28 82
4624.44 81
4624.60 79
4624.75 77
4624.91 73
4625.06 68
4625.22 63
4625.38 57
4625.53 51
4625.69 46
4625.84 43
4626.00 41
4626.15 41
4626.31 43
4626.47 48
4626.62 54
4626.78 62
4626.93 72
4627.09 82
4627.25 93
4627.40 102
4627.56 110
4627.71 114
4627.87 115
4628.03 113
4628.18 110
4628.34 106
4628.49 104
4628.65 105
4628.81 109
4628.96 116
4629.12 125
4629.27 133
4629.43 141
4629.59 146
4629.74 149
4629.90 151
4630.05 152
4630.21 153
4630.37 154
4630.52 156
4630.68 156
4630.83 155
4630.99 151
4631.15 144
4631.30 135
4631.46 124
4631.61 114
4631.77 104
4631.93 94
4632.08 86
4632.24 78
4632.40 70
4632.55 64
4632.71 60
4632.86 58
4633.02 59
4633.18 64
4633.33 71
4633.49 81
4633.64 92
4633.80 102
4633.96 111
4634.11 116
4634.27 118
4634.42 117
4634.58 114
4634.74 109
4634.89 104
4635.05 99
4635.20 95
4635.36 92
4635.52 88
4635.67 85
4635.83 81
4635.99 76
4636.14 70
4636.30 63
4636.45 56
4636.61 51
4636.77 47
4636.92 44
4637.08 43
4637.23 42
4637.39 42
4637.55 41
4637.70 41
4637.86 40
4638.02 41
4638.17 43
4638.33 45
4638.48 49
4638.64 52
4638.80 54
4638.95 54
4639.11 53
4639.26 50
4639.42 47
4639.58 45
4639.73 44
4639.89 46
4640.05 49
4640.20 55
4640.36 63
4640.51 71
4640.67 78
4640.83 82
4640.98 82
4641.14 78
4641.30 70
4641.45 59
4641.61 47
4641.76 37
4641.92 30
4642.08 27
4642.23 29
4642.39 33
4642.54 40
4642.70 46
4642.86 51
4643.01 55
4643.17 57
4643.33 58
4643.48 60
4643.64 63
4643.79 67
4643.95 73
4644.11 80
4644.26 86
4644.42 92
4644.58 95
4644.73 97
4644.89 97
4645.04 97
4645.20 95
4645.36 94
4645.51 93
4645.67 93
4645.83 92
4645.98 90
4646.14 86
4646.30 80
4646.45 71
4646.61 62
4646.76 53
4646.92 46
4647.08 43
4647.23 45
4647.39 49
4647.55 56
4647.70 63
4647.86 68
4648.01 71
4648.17 71
4648.33 70
4648.48 69
4648.64 70
4648.80 74
4648.95 81
4649.11 90
4649.27 101
4649.42 111
4649.58 121
4649.73 128
4649.89 131
4650.05 131
4650.20 129
4650.36 125
4650.52 121
4650.67 117
4650.83 113
4650.99 110
4651.14 107
4651.30 103
4651.45 98
4651.61 92
4651.77 86
4651.92 81
4652.08 77
4652.24 76
4652.39 77
4652.55 79
4652.71 82
4652.86 83
4653.02 83
4653.17 81
4653.33 79
4653.49 76
4653.64 74
4653.80 74
4653.96 75
4654.11 77
4654.27 77
4654.43 77
4654.58 75
4654.74 72
4654.90 67
4655.05 63
4655.21 59
4655.36 58
4655.52 59
4655.68 61
4655.83 64
4655.99 66
4656.15 67
4656.30 64
4656.46 58
4656.62 51
4656.77 42
4656.93 36
4657.09 31
4657.24 30
4657.40 31
4657.56 34
4657.71 37
4657.87 40
4658.02 42
4658.18 43
4658.34 43
4658.49 45
4658.65 49
4658.81 53
4658.96 59
4659.12 65
4659.28 70
4659.43 73
4659.59 75
4659.75 77
4659.90 78
4660.06 79
4660.22 80
4660.37 81
4660.53 81
4660.69 78
4660.84 73
4661.00 65
4661.16 55
4661.31 44
4661.47 35
4661.62 29
4661.78 26
4661.94 26
4662.09 30
4662.25 34
4662.41 39
4662.56 42
4662.72 43
4662.88 41
4663.03 37
4663.19 31
4663.35 23
4663.50 14
4663.66 5
4663.82 0
4663.97 0
4664.13 0
4664.29 0
4664.44 0
4664.60 0
4664.76 0
4664.91 0
4665.07 5
4665.23 18
4665.38 32
4665.54 45
4665.70 56
4665.85 65
4666.01 71
4666.17 75
4666.32 76
4666.48 76
4666.64 76
4666.79 75
4666.95 74
4667.11 72
4667.26 72
4667.42 73
4667.58 75
4667.73 78
4667.89 83
4668.05 89
4668.20 95
4668.36 100
4668.52 103
4668.67 105
4668.83 106
4668.99 105
4669.14 103
4669.30 101
4669.46 99
4669.61 98
4669.77 97
4669.93 96
4670.08 95
4670.24 95
4670.40 96
4670.55 97
4670.71 99
4670.87 100
4671.02 101
4671.18 102
4671.34 102
4671.49 100
4671.65 99
4671.81 96
4671.96 93
4672.12 90
4672.28 87
4672.43 83
4672.59 80
4672.75 76
4672.90 73
4673.06 70
4673.22 68
4673.37 65
4673.53 62
4673.69 59
4673.84 56
4674.00 51
4674.16 46
4674.31 41
4674.47 37
4674.63 33
4674.78 30
4674.94 28
4675.10 27
4675.26 28
4675.41 29
4675.57 31
4675.73 32
4675.88 33
4676.04 33
4676.20 32
4676.35 30
4676.51 28
4676.67 25
4676.82 22
4676.98 22
4677.14 24
4677.29 29
4677.45 37
4677.61 47
4677.76 57
4677.92 67
4678.08 74
4678.23 78
4678.39 79
4678.55 75
4678.70 68
4678.86 57
4679.02 45
4679.18 34
4679.33 23
4679.49 16
4679.65 13
4679.80 13
4679.96 17
4680.12 22
4680.27 27
4680.43 30
4680.59 32
4680.74 31
4680.90 29
4681.06 27
4681.21 27
4681.37 29
4681.53 34
4681.69 42
4681.84 50
4682.00 58
4682.16 64
4682.31 66
4682.47 65
4682.63 60
4682.78 54
4682.94 47
4683.10 40
4683.25 35
4683.41 31
4683.57 28
4683.73 26
4683.88 25
4684.04 23
4684.20 22
4684.35 23
4684.51 26
4684.67 32
4684.82 41
4684.98 50
4685.14 58
4685.29 63
4685.45 65
4685.61 63
4685.77 59
4685.92 54
4686.08 50
4686.24 49
4686.39 50
4686.55 52
4686.71 55
4686.86 57
4687.02 57
4687.18 57
4687.34 57
4687.49 57
4687.65 60
4687.81 65
4687.96 72
4688.12 79
4688.28 87
4688.43 94
4688.59 99
4688.75 104
4688.91 108
4689.06 111
4689.22 115
4689.38 118
4689.53 122
4689.69 125
4689.85 128
4690.00 131
4690.16 134
4690.32 137
4690.48 139
4690.63 140
4690.79 140
4690.95 138
4691.10 133
4691.26 126
4691.42 116
4691.57 105
4691.73 92
4691.89 80
4692.05 69
4692.20 59
4692.36 51
4692.52 45
4692.67 41
4692.83 39
4692.99 38
4693.15 38
4693.30 38
4693.46 39
4693.62 38
4693.77 37
4693.93 34
4694.09 30
4694.25 24
4694.40 17
4694.56 10
4694.72 2
4694.87 0
4695.03 0
4695.19 0
4695.34 0
4695.50 0
4695.66 0
4695.82 0
4695.97 0
4696.13 7
4696.29 21
4696.44 34
4696.60 45
4696.76 52
4696.92 55
4697.07 52
4697.23 46
4697.39 36
4697.54 24
4697.70 11
4697.86 0
4698.02 0
4698.17 0
4698.33 0
4698.49 0
4698.64 0
4698.80 0
4698.96 0
4699.12 5
4699.27 13
4699.43 20
4699.59 24
4699.75 26
4699.90 26
4700.06 25
4700.22 24
4700.37 24
4700.53 25
4700.69 27
4700.85 27
4701.00 26
4701.16 24
4701.32 20
4701.47 15
4701.63 11
4701.79 7
4701.95 6
4702.10 8
4702.26 11
4702.42 15
4702.58 19
4702.73 23
4702.89 25
4703.05 26
4703.20 24
4703.36 23
4703.52 20
4703.68 19
4703.83 20
4703.99 22
4704.15 27
4704.31 32
4704.46 37
4704.62 42
4704.78 45
4704.93 47
4705.09 48
4705.25 49
4705.41 51
4705.56 55
4705.72 62
4705.88 69
4706.04 77
4706.19 84
4706.35 89
4706.51 91
4706.66 91
4706.82 88
4706.98 83
4707.14 79
4707.29 76
4707.45 74
4707.61 75
4707.77 77
4707.92 80
4708.08 81
4708.24 81
4708.39 77
4708.55 70
4708.71 61
4708.87 49
4709.02 37
4709.18 26
4709.34 15
4709.50 6
4709.65 1
4709.81 0
4709.97 4
4710.13 12
4710.28 23
4710.44 36
4710.60 49
4710.76 62
4710.91 72
4711.07 80
4711.23 86
4711.38 89
4711.54 91
4711.70 90
4711.86 89
4712.01 87
4712.17 84
4712.33 81
4712.49 79
4712.64 77
4712.80 77
4712.96 77
4713.12 79
4713.27 80
4713.43 80
4713.59 78
4713.75 74
4713.90 67
4714.06 60
4714.22 52
4714.38 45
4714.53 42
4714.69 41
4714.85 44
4715.01 49
4715.16 55
4715.32 61
4715.48 67
4715.64 72
4715.79 76
4715.95 80
4716.11 82
4716.27 84
4716.42 86
4716.58 87
4716.74 89
4716.90 92
4717.05 96
4717.21 101
4717.37 106
4717.53 112
4717.68 117
4717.84 120
4718.00 121
4718.16 121
4718.31 119
4718.47 116
4718.63 113
4718.79 110
4718.94 106
4719.10 100
4719.26 94
4719.42 87
4719.57 80
4719.73 74
4719.89 69
4720.05 65
4720.20 63
4720.36 63
4720.52 64
4720.68 66
4720.83 68
4720.99 70
4721.15 73
4721.31 75
4721.46 76
4721.62 76
4721.78 75
4721.94 75
4722.09 74
4722.25 76
4722.41 79
4722.57 85
4722.72 92
4722.88 99
4723.04 103
4723.20 105
4723.35 102
4723.51 96
4723.67 87
4723.83 76
4723.98 66
4724.14 57
4724.30 51
4724.46 47
4724.61 45
4724.77 44
4724.93 43
4725.09 43
4725.25 43
4725.40 45
4725.56 48
4725.72 53
4725.88 58
4726.03 65
4726.19 71
4726.35 76
4726.51 79
4726.66 81
4726.82 81
4726.98 81
4727.14 78
4727.29 76
4727.45 72
4727.61 68
4727.77 66
4727.93 65
4728.08 67
4728.24 72
4728.40 80
4728.56 90
4728.71 99
4728.87 106
4729.03 110
4729.19 109
4729.34 103
4729.50 94
4729.66 82
4729.82 69
4729.98 56
4730.13 46
4730.29 37
4730.45 31
4730.61 27
4730.76 23
4730.92 21
4731.08 20
4731.24 20
4731.39 20
4731.55 20
4731.71 21
4731.87 22
4732.03 24
4732.18 27
4732.34 31
4732.50 35
4732.66 39
4732.81 42
4732.97 45
4733.13 47
4733.29 48
4733.45 48
4733.60 50
4733.76 52
4733.92 57
4734.08 62
4734.23 67
4734.39 72
4734.55 76
4734.71 78
4734.87 79
4735.02 78
4735.18 77
4735.34 74
4735.50 71
4735.65 68
4735.81 64
4735.97 59
4736.13 54
4736.29 49
4736.44 44
4736.60 38
4736.76 33
4736.92 29
4737.07 26
4737.23 24
4737.39 25
4737.55 29
4737.71 33
4737.86 39
4738.02 45
4738.18 51
4738.34 55
4738.49 57
4738.65 57
4738.81 54
4738.97 49
4739.13 41
4739.28 30
4739.44 17
4739.60 4
4739.76 0
4739.92 0
4740.07 0
4740.23 0
4740.39 0
4740.55 0
4740.70 0
4740.86 0
4741.02 7
4741.18 15
4741.34 22
4741.49 29
4741.65 37
4741.81 45
4741.97 54
4742.13 63
4742.28 71
4742.44 77
4742.60 82
4742.76 86
4742.92 90
4743.07 94
4743.23 98
4743.39 104
4743.55 109
4743.70 113
4743.86 116
4744.02 118
4744.18 118
4744.34 117
4744.49 115
4744.65 113
4744.81 110
4744.97 108
4745.13 106
4745.28 105
4745.44 105
4745.60 106
4745.76 107
4745.92 110
4746.07 115
4746.23 119
4746.39 124
4746.55 128
4746.71 131
4746.86 133
4747.02 132
4747.18 129
4747.34 126
4747.50 122
4747.65 118
4747.81 115
4747.97 111
4748.13 107
4748.29 103
4748.44 97
4748.60 91
4748.76 86
4748.92 82
4749.08 81
4749.23 83
4749.39 89
4749.55 97
4749.71 106
4749.87 115
4750.02 121
4750.18 124
4750.34 123
4750.50 118
4750.66 110
4750.81 99
4750.97 87
4751.13 75
4751.29 63
4751.45 51
4751.60 42
4751.76 34
4751.92 28
4752.08 24
4752.24 21
4752.39 21
4752.55 22
4752.71 24
4752.87 26
4753.03 28
4753.19 30
4753.34 30
4753.50 30
4753.66 30
4753.82 29
4753.98 29
4754.13 29
4754.29 31
4754.45 35
4754.61 40
4754.77 47
4754.92 55
4755.08 63
4755.24 70
4755.40 76
4755.56 79
4755.72 80
4755.87 78
4756.03 75
4756.19 70
4756.35 65
4756.51 61
4756.66 58
4756.82 56
4756.98 55
4757.14 56
4757.30 60
4757.45 65
4757.61 71
4757.77 80
4757.93 90
4758.09 99
4758.25 107
4758.40 113
4758.56 116
4758.72 117
4758.88 116
4759.04 114
4759.19 112
4759.35 112
4759.51 114
4759.67 117
4759.83 122
4759.99 127
4760.14 132
4760.30 136
4760.46 140
4760.62 142
4760.78 142
4760.93 139
4761.09 134
4761.25 126
4761.41 117
4761.57 106
4761.73 95
4761.88 83
4762.04 72
4762.20 61
4762.36 52
4762.52 43
4762.68 36
4762.83 30
4762.99 26
4763.15 23
4763.31 23
4763.47 24
4763.62 27
4763.78 32
4763.94 36
4764.10 41
4764.26 45
4764.42 48
4764.57 51
4764.73 54
4764.89 57
4765.05 60
4765.21 63
4765.37 66
4765.52 70
4765.68 72
4765.84 73
4766.00 73
4766.16 70
4766.32 65
4766.47 59
4766.63 51
4766.79 42
4766.95 32
4767.11 23
4767.27 15
4767.42 9
4767.58 5
4767.74 4
4767.90 6
4768.06 12
4768.22 20
4768.37 30
4768.53 40
4768.69 50
4768.85 58
4769.01 64
4769.17 67
4769.32 69
4769.48 69
4769.64 68
4769.80 66
4769.96 65
4770.12 64
4770.27 65
4770.43 67
4770.59 71
4770.75 75
4770.91 80
4771.07 84
4771.22 87
4771.38 90
4771.54 92
4771.70 94
4771.86 98
4772.02 103
4772.17 110
4772.33 117
4772.49 125
4772.65 132
4772.81 137
4772.97 142
4773.13 147
4773.28 152
4773.44 159
4773.60 169
4773.76 182
4773.92 197
4774.08 212
4774.23 227
4774.39 238
4774.55 244
4774.71 246
4774.87 243
4775.03 236
4775.18 227
4775.34 218
4775.50 210
4775.66 203
4775.82 198
4775.98 195
4776.14 192
4776.29 190
4776.45 188
4776.61 187
4776.77 186
4776.93 185
4777.09 185
4777.24 185
4777.40 185
4777.56 183
4777.72 180
4777.88 176
4778.04 170
4778.20 165
4778.35 159
4778.51 154
4778.67 149
4778.83 144
4778.99 139
4779.15 134
4779.31 129
4779.46 124
4779.62 118
4779.78 112
4779.94 107
4780.10 101
4780.26 96
4780.42 91
4780.57 87
4780.73 85
4780.89 83
4781.05 82
4781.21 83
4781.37 84
4781.52 86
4781.68 89
4781.84 93
4782.00 97
4782.16 103
4782.32 109
4782.48 115
4782.63 121
4782.79 127
4782.95 130
4783.11 132
4783.27 131
4783.43 130
4783.59 128
4783.75 127
4783.90 129
4784.06 134
4784.22 143
4784.38 156
4784.54 172
4784.70 189
4784.86 205
4785.01 219
4785.17 228
4785.33 231
4785.49 229
4785.65 221
4785.81 208
4785.97 193
4786.12 177
4786.28 163
4786.44 152
4786.60 145
4786.76 143
4786.92 144
4787.08 147
4787.23 150
4787.39 152
4787.55 151
4787.71 149
4787.87 145
4788.03 141
4788.19 139
4788.35 141
4788.50 145
4788.66 152
4788.82 161
4788.98 170
4789.14 176
4789.30 179
4789.46 177
4789.61 171
4789.77 161
4789.93 148
4790.09 135
4790.25 121
4790.41 109
4790.57 100
4790.73 94
4790.88 91
4791.04 91
4791.20 92
4791.36 96
4791.52 99
4791.68 103
4791.84 107
4792.00 111
4792.15 114
4792.31 118
4792.47 122
4792.63 126
4792.79 128
4792.95 129
4793.11 127
4793.27 123
4793.42 116
4793.58 108
4793.74 97
4793.90 87
4794.06 76
4794.22 67
4794.38 59
4794.54 53
4794.69 48
4794.85 45
4795.01 44
4795.17 45
4795.33 48
4795.49 53
4795.65 60
4795.81 69
4795.96 80
4796.12 90
4796.28 99
4796.44 106
4796.60 108
4796.76 106
4796.92 101
4797.08 93
4797.24 86
4797.39 80
4797.55 77
4797.71 78
4797.87 82
4798.03 87
4798.19 92
4798.35 95
4798.51 97
4798.66 97
4798.82 96
4798.98 95
4799.14 95
4799.30 95
4799.46 95
4799.62 93
4799.78 89
4799.94 84
4800.09 76
4800.25 67
4800.41 58
4800.57 50
4800.73 43
4800.89 37
4801.05 32
4801.21 29
4801.37 28
4801.52 27
4801.68 28
4801.84 29
4802.00 31
4802.16 32
4802.32 34
4802.48 36
4802.64 38
4802.80 39
4802.95 40
4803.11 42
4803.27 42
4803.43 42
4803.59 42
4803.75 40
4803.91 36
4804.07 32
4804.23 27
4804.38 22
4804.54 19
4804.70 17
4804.86 17
4805.02 20
4805.18 24
4805.34 29
4805.50 33
4805.66 34
4805.82 32
4805.97 27
4806.13 19
4806.29 11
4806.45 3
4806.61 0
4806.77 0
4806.93 0
4807.09 0
4807.25 0
4807.40 2
4807.56 4
4807.72 4
4807.88 3
4808.04 2
4808.20 1
4808.36 0
4808.52 0
4808.68 0
4808.84 0
4808.99 0
4809.15 1
4809.31 2
4809.47 4
4809.63 6
4809.79 9
4809.95 11
4810.11 11
4810.27 11
4810.43 8
4810.59 5
4810.74 0
4810.90 0
4811.06 0
4811.22 0
4811.38 0
4811.54 0
4811.70 0
4811.86 1
4812.02 9
4812.18 18
4812.33 26
4812.49 32
4812.65 38
4812.81 43
4812.97 47
4813.13 51
4813.29 55
4813.45 59
4813.61 63
4813.77 67
4813.93 71
4814.08 75
4814.24 79
4814.40 83
4814.56 87
4814.72 91
4814.88 95
4815.04 97
4815.20 98
4815.36 98
4815.52 95
4815.68 90
4815.83 84
4815.99 78
4816.15 70
4816.31 62
4816.47 54
4816.63 48
4816.79 43
4816.95 41
4817.11 43
4817.27 47
4817.43 55
4817.59 64
4817.74 73
4817.90 80
4818.06 84
4818.22 85
4818.38 84
4818.54 81
4818.70 77
4818.86 73
4819.02 69
4819.18 65
4819.34 60
4819.50 54
4819.65 47
4819.81 40
4819.97 34
4820.13 30
4820.29 28
4820.45 29
4820.61 32
4820.77 37
4820.93 41
4821.09 44
4821.25 44
4821.41 42
4821.57 37
4821.72 31
4821.88 24
4822.04 17
4822.20 12
4822.36 9
4822.52 8
4822.68 8
4822.84 8
4823.00 9
4823.16 10
4823.32 11
4823.48 13
4823.64 16
4823.79 20
4823.95 24
4824.11 28
4824.27 30
4824.43 30
4824.59 28
4824.75 24
4824.91 20
4825.07 16
4825.23 14
4825.39 13
4825.55 13
4825.71 15
4825.87 16
4826.02 18
4826.18 20
4826.34 21
4826.50 23
4826.66 26
4826.82 31
4826.98 37
4827.14 45
4827.30 54
4827.46 64
4827.62 74
4827.78 83
4827.94 90
4828.10 95
4828.25 99
4828.41 102
4828.57 104
4828.73 106
4828.89 109
4829.05 111
4829.21 112
4829.37 113
4829.53 113
4829.69 113
4829.85 112
4830.01 112
4830.17 112
4830.33 112
4830.49 110
4830.64 107
4830.80 102
4830.96 95
4831.12 86
4831.28 77
4831.44 68
4831.60 62
4831.76 57
4831.92 57
4832.08 59
4832.24 66
4832.40 74
4832.56 84
4832.72 94
4832.88 103
4833.04 109
4833.20 112
4833.35 112
4833.51 107
4833.67 101
4833.83 93
4833.99 86
4834.15 80
4834.31 77
4834.47 77
4834.63 78
4834.79 79
4834.95 80
4835.11 79
4835.27 77
4835.43 74
4835.59 72
4835.75 70
4835.91 69
4836.07 69
4836.22 69
4836.38 67
4836.54 63
4836.70 58
4836.86 53
4837.02 47
4837.18 42
4837.34 39
4837.50 37
4837.66 36
4837.82 35
4837.98 34
4838.14 32
4838.30 30
4838.46 28
4838.62 26
4838.78 25
4838.94 24
4839.10 24
4839.25 23
4839.41 22
4839.57 21
4839.73 20
4839.89 21
4840.05 23
4840.21 26
4840.37 32
4840.53 39
4840.69 47
4840.85 56
4841.01 64
4841.17 72
4841.33 78
4841.49 82
4841.65 82
4841.81 80
4841.97 75
4842.13 69
4842.29 63
4842.45 58
4842.61 54
4842.76 52
4842.92 52
4843.08 53
4843.24 55
4843.40 56
4843.56 57
4843.72 57
4843.88 57
4844.04 55
4844.20 51
4844.36 46
4844.52 39
4844.68 31
4844.84 24
4845.00 18
4845.16 13
4845.32 12
4845.48 13
4845.64 17
4845.80 24
4845.96 32
4846.12 41
4846.28 51
4846.44 61
4846.60 70
4846.75 79
4846.91 88
4847.07 96
4847.23 104
4847.39 111
4847.55 118
4847.71 123
4847.87 127
4848.03 128
4848.19 125
4848.35 119
4848.51 110
4848.67 98
4848.83 86
4848.99 76
4849.15 67
4849.31 62
4849.47 59
4849.63 58
4849.79 57
4849.95 56
4850.11 54
4850.27 51
4850.43 47
4850.59 44
4850.75 44
4850.91 46
4851.07 52
4851.23 60
4851.39 69
4851.55 77
4851.70 82
4851.86 84
4852.02 82
4852.18 76
4852.34 68
4852.50 58
4852.66 48
4852.82 37
4852.98 26
4853.14 17
4853.30 8
4853.46 2
4853.62 0
4853.78 0
4853.94 0
4854.10 0
4854.26 0
4854.42 0
4854.58 0
4854.74 0
4854.90 1
4855.06 6
4855.22 11
4855.38 17
4855.54 23
4855.70 28
4855.86 33
4856.02 38
4856.18 42
4856.34 46
4856.50 50
4856.66 54
4856.82 59
4856.98 64
4857.14 69
4857.30 73
4857.46 75
4857.62 77
4857.78 76
4857.94 75
4858.10 73
4858.26 72
4858.42 70
4858.58 70
4858.74 69
4858.89 69
4859.05 70
4859.21 71
4859.37 73
4859.53 76
4859.69 81
4859.85 87
4860.01 93
4860.17 97
4860.33 100
4860.49 100
4860.65 98
4860.81 93
4860.97 88
4861.13 82
4861.29 78
4861.45 76
4861.61 77
4861.77 80
4861.93 84
4862.09 89
4862.25 95
4862.41 100
4862.57 105
4862.73 109
4862.89 112
4863.05 114
4863.21 114
4863.37 113
4863.53 111
4863.69 106
4863.85 100
4864.01 92
4864.17 84
4864.33 77
4864.49 70
4864.65 66
4864.81 64
4864.97 65
4865.13 68
4865.29 72
4865.45 77
4865.61 81
4865.77 83
4865.93 83
4866.09 81
4866.25 77
4866.41 71
4866.57 64
4866.73 56
4866.89 49
4867.05 43
4867.21 38
4867.37 35
4867.53 33
4867.69 33
4867.85 33
4868.01 34
4868.17 35
4868.33 37
4868.49 40
4868.65 43
4868.81 48
4868.97 54
4869.13 59
4869.29 66
4869.45 72
4869.61 77
4869.77 81
4869.93 84
4870.09 85
4870.25 84
4870.41 83
4870.57 81
4870.73 81
4870.89 82
4871.05 87
4871.21 94
4871.37 103
4871.53 112
4871.69 122
4871.85 130
4872.01 136
4872.17 141
4872.33 143
4872.49 146
4872.65 150
4872.81 155
4872.97 162
4873.13 171
4873.29 182
4873.45 192
4873.61 200
4873.77 204
4873.93 205
4874.09 202
4874.25 197
4874.41 192
4874.57 188
4874.73 187
4874.89 190
4875.05 196
4875.21 203
4875.37 211
4875.53 217
4875.69 219
4875.85 218
4876.01 212
4876.17 203
4876.33 193
4876.49 181
4876.65 169
4876.81 157
4876.97 146
4877.13 135
4877.29 126
4877.45 117
4877.61 110
4877.77 105
4877.93 103
4878.09 105
4878.25 111
4878.41 122
4878.57 136
4878.73 152
4878.90 167
4879.06 181
4879.22 190
4879.38 195
4879.54 196
4879.70 192
4879.86 185
4880.02 177
4880.18 167
4880.34 157
4880.50 148
4880.66 139
4880.82 133
4880.98 128
4881.14 127
4881.30 129
4881.46 133
4881.62 138
4881.78 144
4881.94 148
4882.10 150
4882.26 150
4882.42 148
4882.58 144
4882.74 139
4882.90 134
4883.06 128
4883.22 121
4883.38 114
4883.54 107
4883.70 101
4883.86 96
4884.02 93
4884.18 93
4884.34 95
4884.50 99
4884.66 103
4884.82 106
4884.98 108
4885.14 108
4885.30 105
4885.46 100
4885.62 94
4885.78 87
4885.94 80
4886.11 74
4886.27 68
4886.43 63
4886.59 59
4886.75 55
4886.91 51
4887.07 48
4887.23 46
4887.39 46
4887.55 49
4887.71 55
4887.87 64
4888.03 75
4888.19 86
4888.35 95
4888.51 101
4888.67 104
4888.83 105
4888.99 103
4889.15 101
4889.31 99
4889.47 97
4889.63 95
4889.79 92
4889.95 88
4890.11 82
4890.27 77
4890.43 73
4890.59 70
4890.75 70
4890.92 74
4891.08 80
4891.24 87
4891.40 94
4891.56 99
4891.72 102
4891.88 103
4892.04 101
4892.20 97
4892.36 93
4892.52 88
4892.68 83
4892.84 79
4893.00 76
4893.16 75
4893.32 76
4893.48 78
4893.64 83
4893.80 89
4893.96 94
4894.12 98
4894.28 100
4894.44 101
4894.60 101
4894.76 102
4894.92 104
4895.09 108
4895.25 114
4895.41 121
4895.57 126
4895.73 128
4895.89 128
4896.05 125
4896.21 123
4896.37 121
4896.53 122
4896.69 125
4896.85 129
4897.01 134
4897.17 137
4897.33 138
4897.49 137
4897.65 136
4897.81 135
4897.97 136
4898.13 140
4898.29 146
4898.46 155
4898.62 165
4898.78 172
4898.94 177
4899.10 176
4899.26 171
4899.42 162
4899.58 150
4899.74 137
4899.90 126
4900.06 118
4900.22 112
4900.38 109
4900.54 107
4900.70 107
4900.86 107
4901.02 107
4901.18 107
4901.34 108
4901.50 107
4901.67 106
4901.83 103
4901.99 98
4902.15 90
4902.31 81
4902.47 71
4902.63 63
4902.79 59
4902.95 59
4903.11 64
4903.27 73
4903.43 84
4903.59 94
4903.75 103
4903.91 109
4904.07 111
4904.23 109
4904.39 106
4904.56 100
4904.72 94
4904.88 88
4905.04 83
4905.20 78
4905.36 74
4905.52 70
4905.68 66
4905.84 62
4906.00 57
4906.16 52
4906.32 46
4906.48 38
4906.64 30
4906.80 22
4906.96 16
4907.13 12
4907.29 11
4907.45 14
4907.61 19
4907.77 26
4907.93 33
4908.09 38
4908.25 41
4908.41 40
4908.57 36
4908.73 31
4908.89 26
4909.05 24
4909.21 23
4909.37 26
4909.53 31
4909.70 38
4909.86 45
4910.02 51
4910.18 56
4910.34 58
4910.50 58
4910.66 56
4910.82 53
4910.98 48
4911.14 44
4911.30 41
4911.46 38
4911.62 35
4911.78 34
4911.95 33
4912.11 32
4912.27 33
4912.43 35
4912.59 37
4912.75 40
4912.91 43
4913.07 45
4913.23 46
4913.39 46
4913.55 45
4913.71 43
4913.87 41
4914.03 40
4914.20 40
4914.36 40
4914.52 40
4914.68 40
4914.84 38
4915.00 34
4915.16 30
4915.32 25
4915.48 21
4915.64 19
4915.80 19
4915.96 21
4916.12 25
4916.29 31
4916.45 37
4916.61 42
4916.77 44
4916.93 44
4917.09 43
4917.25 40
4917.41 38
4917.57 37
4917.73 38
4917.89 41
4918.05 47
4918.21 53
4918.38 59
4918.54 65
4918.70 71
4918.86 75
4919.02 80
4919.18 84
4919.34 87
4919.50 90
4919.66 91
4919.82 91
4919.98 88
4920.14 84
4920.31 79
4920.47 74
4920.63 68
4920.79 63
4920.95 57
4921.11 50
4921.27 43
4921.43 34
4921.59 24
4921.75 15
4921.91 9
4922.08 5
4922.24 6
4922.40 10
4922.56 18
4922.72 27
4922.88 37
4923.04 47
4923.20 54
4923.36 58
4923.52 59
4923.68 56
4923.84 51
4924.01 44
4924.17 36
4924.33 27
4924.49 20
4924.65 14
4924.81 9
4924.97 7
4925.13 5
4925.29 5
4925.45 4
4925.61 4
4925.78 5
4925.94 7
4926.10 11
4926.26 17
4926.42 25
4926.58 34
4926.74 43
4926.90 50
4927.06 55
4927.22 57
4927.39 57
4927.55 55
4927.71 51
4927.87 46
4928.03 40
4928.19 34
4928.35 28
4928.51 23
4928.67 18
4928.83 15
4929.00 14
4929.16 13
4929.32 14
4929.48 14
4929.64 15
4929.80 14
4929.96 14
4930.12 14
4930.28 13
4930.44 12
4930.61 11
4930.77 9
4930.93 6
4931.09 1
4931.25 0
4931.41 0
4931.57 0
4931.73 0
4931.89 0
4932.05 0
4932.22 0
4932.38 2
4932.54 8
4932.70 13
4932.86 16
4933.02 18
4933.18 18
4933.34 17
4933.50 15
4933.66 14
4933.83 14
4933.99 17
4934.15 22
4934.31 30
4934.47 40
4934.63 51
4934.79 62
4934.95 71
4935.11 78
4935.28 83
4935.44 86
4935.60 88
4935.76 88
4935.92 87
4936.08 84
4936.24 81
4936.40 77
4936.56 72
4936.73 68
4936.89 64
4937.05 60
4937.21 58
4937.37 55
4937.53 53
4937.69 49
4937.85 43
4938.01 35
4938.18 25
4938.34 13
4938.50 1
4938.66 0
4938.82 0
4938.98 0
4939.14 0
4939.30 0
4939.46 0
4939.63 1
4939.79 9
4939.95 15
4940.11 18
4940.27 18
4940.43 14
4940.59 10
4940.75 5
4940.92 1
4941.08 0
4941.24 0
4941.40 4
4941.56 10
4941.72 19
4941.88 29
4942.04 40
4942.20 51
4942.37 60
4942.53 68
4942.69 74
4942.85 77
4943.01 79
4943.17 78
4943.33 76
4943.49 73
[truncated: 737,693 more chars]
