# Supplementary material for: Methylobacterium Species Promoting Rice and Barley Growth and Interaction Specificity Revealed with Whole-Cell Matrix-Assisted Laser Desorption / Ionization-Time-of-Flight Mass Spectrometry (MALDI-TOF/MS) Analysis
Source: PLoS One. 2015 Jun 8;10(6):e0129509. doi: 10.1371/journal.pone.0129509 (PMC4460032; doi:10.1371/journal.pone.0129509)
Supplement: S3 Data — (ZIP) [file pone.0129509.s003.zip › Supplementary data 3 (ms from barley)/8b.txt]

779.92 0
779.98 0
780.05 0
780.11 0
780.18 0
780.24 0
780.30 0
780.37 0
780.43 0
780.50 0
780.56 0
780.62 0
780.69 0
780.75 0
780.82 0
780.88 0
780.94 0
781.01 0
781.07 0
781.14 0
781.20 0
781.26 0
781.33 0
781.39 0
781.46 0
781.52 0
781.59 0
781.65 0
781.71 0
781.78 0
781.84 0
781.91 0
781.97 0
782.03 0
782.10 0
782.16 0
782.23 0
782.29 0
782.35 0
782.42 0
782.48 0
782.55 0
782.61 0
782.67 0
782.74 0
782.80 0
782.87 0
782.93 0
782.99 0
783.06 0
783.12 0
783.19 0
783.25 0
783.32 0
783.38 0
783.44 0
783.51 0
783.57 0
783.64 0
783.70 0
783.76 0
783.83 0
783.89 0
783.96 0
784.02 0
784.09 0
784.15 0
784.21 0
784.28 0
784.34 0
784.41 0
784.47 0
784.53 0
784.60 0
784.66 0
784.73 0
784.79 0
784.86 0
784.92 0
784.98 0
785.05 0
785.11 0
785.18 0
785.24 0
785.30 0
785.37 0
785.43 0
785.50 0
785.56 0
785.63 0
785.69 0
785.75 0
785.82 0
785.88 0
785.95 0
786.01 0
786.08 0
786.14 0
786.20 0
786.27 0
786.33 0
786.40 0
786.46 0
786.52 0
786.59 0
786.65 0
786.72 0
786.78 0
786.85 0
786.91 0
786.97 0
787.04 0
787.10 0
787.17 0
787.23 0
787.30 0
787.36 0
787.42 0
787.49 0
787.55 0
787.62 0
787.68 0
787.75 0
787.81 0
787.87 0
787.94 0
788.00 0
788.07 0
788.13 0
788.20 0
788.26 0
788.33 0
788.39 0
788.45 0
788.52 0
788.58 0
788.65 0
788.71 0
788.78 0
788.84 0
788.90 0
788.97 0
789.03 0
789.10 0
789.16 0
789.23 0
789.29 0
789.35 0
789.42 0
789.48 0
789.55 0
789.61 0
789.68 0
789.74 0
789.81 0
789.87 0
789.93 0
790.00 0
790.06 0
790.13 0
790.19 0
790.26 0
790.32 0
790.38 0
790.45 0
790.51 0
790.58 0
790.64 0
790.71 0
790.77 0
790.84 0
790.90 0
790.96 0
791.03 0
791.09 0
791.16 0
791.22 0
791.29 0
791.35 0
791.42 0
791.48 0
791.54 0
791.61 0
791.67 0
791.74 0
791.80 0
791.87 0
791.93 0
792.00 0
792.06 0
792.13 0
792.19 0
792.25 0
792.32 0
792.38 0
792.45 0
792.51 0
792.58 0
792.64 0
792.71 0
792.77 0
792.83 0
792.90 0
792.96 0
793.03 0
793.09 0
793.16 0
793.22 0
793.29 0
793.35 0
793.42 0
793.48 0
793.54 0
793.61 0
793.67 0
793.74 0
793.80 0
793.87 0
793.93 0
794.00 0
794.06 0
794.13 0
794.19 0
794.25 0
794.32 0
794.38 0
794.45 0
794.51 0
794.58 0
794.64 0
794.71 0
794.77 0
794.84 0
794.90 0
794.96 0
795.03 0
795.09 0
795.16 0
795.22 0
795.29 0
795.35 0
795.42 0
795.48 0
795.55 0
795.61 0
795.68 0
795.74 0
795.80 0
795.87 0
795.93 0
796.00 0
796.06 0
796.13 0
796.19 0
796.26 0
796.32 0
796.39 0
796.45 0
796.52 0
796.58 0
796.65 0
796.71 0
796.77 0
796.84 0
796.90 0
796.97 0
797.03 0
797.10 0
797.16 0
797.23 0
797.29 0
797.36 0
797.42 0
797.49 0
797.55 0
797.62 0
797.68 0
797.74 0
797.81 0
797.87 0
797.94 0
798.00 0
798.07 0
798.13 0
798.20 0
798.26 0
798.33 0
798.39 0
798.46 0
798.52 0
798.59 0
798.65 0
798.72 0
798.78 0
798.85 0
798.91 0
798.97 0
799.04 0
799.10 0
799.17 0
799.23 0
799.30 0
799.36 0
799.43 0
799.49 0
799.56 0
799.62 0
799.69 0
799.75 0
799.82 0
799.88 0
799.95 0
800.01 0
800.08 0
800.14 0
800.21 0
800.27 0
800.34 0
800.40 0
800.47 0
800.53 0
800.59 0
800.66 0
800.72 0
800.79 0
800.85 0
800.92 0
800.98 0
801.05 0
801.11 0
801.18 0
801.24 0
801.31 0
801.37 0
801.44 0
801.50 0
801.57 0
801.63 0
801.70 0
801.76 0
801.83 0
801.89 0
801.96 0
802.02 0
802.09 0
802.15 0
802.22 0
802.28 0
802.35 0
802.41 0
802.48 0
802.54 0
802.61 0
802.67 0
802.74 0
802.80 0
802.87 0
802.93 0
803.00 0
803.06 0
803.13 0
803.19 0
803.25 0
803.32 0
803.38 0
803.45 0
803.51 0
803.58 0
803.64 0
803.71 0
803.77 0
803.84 0
803.90 0
803.97 0
804.03 0
804.10 0
804.16 0
804.23 0
804.29 0
804.36 0
804.42 0
804.49 0
804.55 0
804.62 0
804.68 0
804.75 0
804.81 0
804.88 0
804.94 0
805.01 0
805.07 0
805.14 0
805.20 0
805.27 0
805.33 0
805.40 0
805.46 0
805.53 0
805.59 0
805.66 0
805.72 0
805.79 0
805.85 0
805.92 0
805.98 0
806.05 0
806.11 0
806.18 0
806.24 0
806.31 0
806.37 0
806.44 0
806.50 0
806.57 0
806.64 0
806.70 0
806.77 0
806.83 0
806.90 0
806.96 0
807.03 0
807.09 0
807.16 0
807.22 0
807.29 0
807.35 0
807.42 0
807.48 0
807.55 0
807.61 0
807.68 0
807.74 0
807.81 0
807.87 0
807.94 0
808.00 0
808.07 0
808.13 0
808.20 0
808.26 0
808.33 0
808.39 0
808.46 0
808.52 0
808.59 0
808.65 0
808.72 0
808.78 0
808.85 0
808.91 0
808.98 0
809.04 0
809.11 0
809.17 0
809.24 0
809.31 0
809.37 0
809.44 0
809.50 0
809.57 0
809.63 0
809.70 0
809.76 0
809.83 0
809.89 0
809.96 0
810.02 0
810.09 0
810.15 0
810.22 0
810.28 0
810.35 0
810.41 0
810.48 0
810.54 0
810.61 0
810.67 0
810.74 0
810.81 0
810.87 0
810.94 0
811.00 0
811.07 0
811.13 0
811.20 0
811.26 0
811.33 0
811.39 0
811.46 0
811.52 0
811.59 0
811.65 0
811.72 0
811.78 0
811.85 0
811.91 0
811.98 0
812.05 0
812.11 0
812.18 0
812.24 0
812.31 0
812.37 0
812.44 0
812.50 0
812.57 0
812.63 0
812.70 0
812.76 0
812.83 0
812.89 0
812.96 0
813.02 0
813.09 0
813.16 0
813.22 0
813.29 0
813.35 0
813.42 0
813.48 0
813.55 0
813.61 0
813.68 0
813.74 0
813.81 0
813.87 0
813.94 0
814.00 0
814.07 0
814.14 0
814.20 0
814.27 0
814.33 0
814.40 0
814.46 0
814.53 0
814.59 0
814.66 0
814.72 0
814.79 0
814.85 0
814.92 0
814.99 0
815.05 0
815.12 0
815.18 0
815.25 0
815.31 0
815.38 0
815.44 0
815.51 0
815.57 0
815.64 0
815.71 0
815.77 0
815.84 0
815.90 0
815.97 0
816.03 0
816.10 0
816.16 0
816.23 0
816.29 0
816.36 0
816.43 0
816.49 0
816.56 0
816.62 0
816.69 0
816.75 0
816.82 0
816.88 0
816.95 0
817.01 0
817.08 0
817.15 0
817.21 0
817.28 0
817.34 0
817.41 0
817.47 0
817.54 0
817.60 0
817.67 0
817.74 0
817.80 0
817.87 0
817.93 0
818.00 0
818.06 0
818.13 0
818.19 0
818.26 0
818.32 0
818.39 0
818.46 0
818.52 0
818.59 0
818.65 0
818.72 0
818.78 0
818.85 0
818.91 0
818.98 0
819.05 0
819.11 0
819.18 0
819.24 0
819.31 0
819.37 0
819.44 0
819.51 0
819.57 0
819.64 0
819.70 0
819.77 0
819.83 0
819.90 0
819.96 0
820.03 0
820.10 0
820.16 0
820.23 0
820.29 0
820.36 0
820.42 0
820.49 0
820.55 0
820.62 0
820.69 0
820.75 0
820.82 0
820.88 0
820.95 0
821.01 0
821.08 0
821.15 0
821.21 0
821.28 0
821.34 0
821.41 0
821.47 0
821.54 0
821.61 0
821.67 0
821.74 0
821.80 0
821.87 0
821.93 0
822.00 0
822.07 0
822.13 0
822.20 0
822.26 0
822.33 0
822.39 0
822.46 0
822.52 0
822.59 0
822.66 0
822.72 0
822.79 0
822.85 0
822.92 0
822.99 0
823.05 0
823.12 0
823.18 0
823.25 0
823.31 0
823.38 0
823.45 0
823.51 0
823.58 0
823.64 0
823.71 0
823.77 0
823.84 0
823.91 0
823.97 0
824.04 0
824.10 0
824.17 0
824.23 0
824.30 0
824.37 0
824.43 0
824.50 0
824.56 0
824.63 0
824.69 0
824.76 0
824.83 0
824.89 0
824.96 0
825.02 0
825.09 0
825.16 0
825.22 0
825.29 0
825.35 0
825.42 0
825.48 0
825.55 0
825.62 0
825.68 0
825.75 0
825.81 0
825.88 0
825.95 0
826.01 0
826.08 0
826.14 0
826.21 0
826.27 0
826.34 0
826.41 0
826.47 0
826.54 0
826.60 0
826.67 0
826.74 0
826.80 0
826.87 0
826.93 0
827.00 0
827.07 0
827.13 0
827.20 0
827.26 0
827.33 0
827.39 0
827.46 0
827.53 0
827.59 0
827.66 0
827.72 0
827.79 0
827.86 0
827.92 0
827.99 0
828.05 0
828.12 0
828.19 0
828.25 0
828.32 0
828.38 0
828.45 0
828.52 0
828.58 0
828.65 0
828.71 0
828.78 0
828.85 0
828.91 0
828.98 0
829.04 0
829.11 0
829.18 0
829.24 0
829.31 0
829.37 0
829.44 0
829.50 0
829.57 0
829.64 0
829.70 0
829.77 0
829.83 0
829.90 0
829.97 0
830.03 0
830.10 0
830.16 0
830.23 0
830.30 0
830.36 0
830.43 0
830.50 0
830.56 0
830.63 0
830.69 0
830.76 0
830.83 0
830.89 0
830.96 0
831.02 0
831.09 0
831.16 0
831.22 0
831.29 0
831.35 0
831.42 0
831.49 0
831.55 0
831.62 0
831.68 0
831.75 0
831.82 0
831.88 0
831.95 0
832.01 0
832.08 0
832.15 0
832.21 0
832.28 0
832.34 0
832.41 0
832.48 0
832.54 0
832.61 0
832.68 0
832.74 0
832.81 0
832.87 0
832.94 0
833.01 0
833.07 0
833.14 0
833.20 0
833.27 0
833.34 0
833.40 0
833.47 0
833.54 0
833.60 0
833.67 0
833.73 0
833.80 0
833.87 0
833.93 0
834.00 0
834.06 0
834.13 0
834.20 0
834.26 0
834.33 0
834.40 0
834.46 0
834.53 0
834.59 0
834.66 0
834.73 0
834.79 0
834.86 0
834.92 0
834.99 0
835.06 0
835.12 0
835.19 0
835.26 0
835.32 0
835.39 0
835.45 0
835.52 0
835.59 0
835.65 0
835.72 0
835.79 0
835.85 0
835.92 0
835.98 0
836.05 0
836.12 0
836.18 0
836.25 0
836.32 0
836.38 0
836.45 0
836.51 0
836.58 0
836.65 0
836.71 0
836.78 0
836.85 0
836.91 0
836.98 0
837.04 0
837.11 0
837.18 0
837.24 0
837.31 0
837.38 0
837.44 0
837.51 0
837.58 0
837.64 0
837.71 0
837.77 0
837.84 0
837.91 0
837.97 0
838.04 0
838.11 0
838.17 0
838.24 0
838.30 0
838.37 0
838.44 0
838.50 0
838.57 0
838.64 0
838.70 0
838.77 0
838.84 0
838.90 0
838.97 0
839.03 0
839.10 0
839.17 0
839.23 0
839.30 0
839.37 0
839.43 0
839.50 0
839.57 0
839.63 0
839.70 0
839.76 0
839.83 0
839.90 0
839.96 0
840.03 0
840.10 0
840.16 0
840.23 0
840.30 0
840.36 0
840.43 0
840.50 0
840.56 0
840.63 0
840.69 0
840.76 0
840.83 0
840.89 0
840.96 0
841.03 0
841.09 0
841.16 0
841.23 0
841.29 0
841.36 0
841.43 0
841.49 0
841.56 0
841.62 0
841.69 0
841.76 0
841.82 0
841.89 0
841.96 0
842.02 0
842.09 0
842.16 0
842.22 0
842.29 0
842.36 0
842.42 0
842.49 0
842.56 0
842.62 0
842.69 0
842.76 0
842.82 0
842.89 0
842.95 0
843.02 0
843.09 0
843.15 0
843.22 0
843.29 0
843.35 0
843.42 0
843.49 0
843.55 0
843.62 0
843.69 0
843.75 0
843.82 0
843.89 0
843.95 0
844.02 0
844.09 0
844.15 0
844.22 0
844.29 0
844.35 0
844.42 0
844.49 0
844.55 0
844.62 0
844.69 0
844.75 0
844.82 0
844.88 0
844.95 0
845.02 0
845.08 0
845.15 0
845.22 0
845.28 0
845.35 0
845.42 0
845.48 0
845.55 0
845.62 0
845.68 0
845.75 0
845.82 0
845.88 0
845.95 0
846.02 0
846.08 0
846.15 0
846.22 0
846.28 0
846.35 0
846.42 0
846.48 0
846.55 0
846.62 0
846.68 0
846.75 0
846.82 0
846.88 0
846.95 0
847.02 0
847.08 0
847.15 0
847.22 0
847.28 0
847.35 0
847.42 0
847.48 0
847.55 0
847.62 0
847.68 0
847.75 0
847.82 0
847.88 0
847.95 0
848.02 0
848.08 0
848.15 0
848.22 0
848.28 0
848.35 0
848.42 0
848.48 0
848.55 0
848.62 0
848.69 0
848.75 0
848.82 0
848.89 0
848.95 0
849.02 0
849.09 0
849.15 0
849.22 0
849.29 0
849.35 0
849.42 0
849.49 0
849.55 0
849.62 0
849.69 0
849.75 0
849.82 0
849.89 0
849.95 0
850.02 0
850.09 0
850.15 0
850.22 0
850.29 0
850.35 0
850.42 0
850.49 0
850.56 0
850.62 0
850.69 0
850.76 0
850.82 0
850.89 0
850.96 0
851.02 0
851.09 0
851.16 0
851.22 0
851.29 0
851.36 0
851.42 0
851.49 0
851.56 0
851.62 0
851.69 0
851.76 0
851.83 0
851.89 0
851.96 0
852.03 0
852.09 0
852.16 0
852.23 0
852.29 0
852.36 0
852.43 0
852.49 0
852.56 0
852.63 0
852.69 0
852.76 0
852.83 0
852.90 0
852.96 0
853.03 0
853.10 0
853.16 0
853.23 0
853.30 0
853.36 0
853.43 0
853.50 0
853.56 0
853.63 0
853.70 0
853.77 0
853.83 0
853.90 0
853.97 0
854.03 0
854.10 0
854.17 0
854.23 0
854.30 0
854.37 0
854.44 0
854.50 0
854.57 0
854.64 0
854.70 0
854.77 0
854.84 0
854.90 0
854.97 0
855.04 0
855.10 0
855.17 0
855.24 0
855.31 0
855.37 0
855.44 0
855.51 0
855.57 0
855.64 0
855.71 0
855.78 0
855.84 0
855.91 0
855.98 0
856.04 0
856.11 0
856.18 0
856.24 0
856.31 0
856.38 0
856.45 0
856.51 0
856.58 0
856.65 0
856.71 0
856.78 0
856.85 0
856.91 0
856.98 0
857.05 0
857.12 0
857.18 0
857.25 0
857.32 0
857.38 0
857.45 0
857.52 0
857.59 0
857.65 0
857.72 0
857.79 0
857.85 0
857.92 0
857.99 0
858.06 0
858.12 0
858.19 0
858.26 0
858.32 0
858.39 0
858.46 0
858.53 0
858.59 0
858.66 0
858.73 0
858.79 0
858.86 0
858.93 0
859.00 0
859.06 0
859.13 0
859.20 0
859.26 0
859.33 0
859.40 0
859.47 0
859.53 0
859.60 0
859.67 0
859.73 0
859.80 0
859.87 0
859.94 0
860.00 0
860.07 0
860.14 0
860.20 0
860.27 0
860.34 0
860.41 0
860.47 0
860.54 0
860.61 0
860.67 0
860.74 0
860.81 0
860.88 0
860.94 0
861.01 0
861.08 0
861.15 0
861.21 0
861.28 0
861.35 0
861.41 0
861.48 0
861.55 0
861.62 0
861.68 0
861.75 0
861.82 0
861.89 0
861.95 0
862.02 0
862.09 0
862.15 0
862.22 0
862.29 0
862.36 0
862.42 0
862.49 0
862.56 0
862.63 0
862.69 0
862.76 0
862.83 0
862.89 0
862.96 0
863.03 0
863.10 0
863.16 0
863.23 0
863.30 0
863.37 0
863.43 0
863.50 0
863.57 0
863.63 0
863.70 0
863.77 0
863.84 0
863.90 0
863.97 0
864.04 0
864.11 0
864.17 0
864.24 0
864.31 0
864.38 0
864.44 0
864.51 0
864.58 0
864.65 0
864.71 0
864.78 0
864.85 0
864.91 0
864.98 0
865.05 0
865.12 0
865.18 0
865.25 0
865.32 0
865.39 0
865.45 0
865.52 0
865.59 0
865.66 0
865.72 0
865.79 0
865.86 0
865.93 0
865.99 0
866.06 0
866.13 0
866.20 0
866.26 0
866.33 0
866.40 0
866.47 0
866.53 0
866.60 0
866.67 0
866.74 0
866.80 0
866.87 0
866.94 0
867.00 0
867.07 0
867.14 0
867.21 0
867.27 0
867.34 0
867.41 0
867.48 0
867.54 0
867.61 0
867.68 0
867.75 0
867.81 0
867.88 0
867.95 0
868.02 0
868.08 0
868.15 0
868.22 0
868.29 0
868.35 0
868.42 0
868.49 0
868.56 0
868.62 0
868.69 0
868.76 0
868.83 0
868.89 0
868.96 0
869.03 0
869.10 0
869.17 0
869.23 0
869.30 0
869.37 0
869.44 0
869.50 0
869.57 0
869.64 0
869.71 0
869.77 0
869.84 0
869.91 0
869.98 0
870.04 0
870.11 0
870.18 0
870.25 0
870.31 0
870.38 0
870.45 0
870.52 0
870.58 0
870.65 0
870.72 0
870.79 0
870.85 0
870.92 0
870.99 0
871.06 0
871.13 0
871.19 0
871.26 0
871.33 0
871.40 0
871.46 0
871.53 0
871.60 0
871.67 0
871.73 0
871.80 0
871.87 0
871.94 0
872.00 0
872.07 0
872.14 0
872.21 0
872.28 0
872.34 0
872.41 0
872.48 0
872.55 0
872.61 0
872.68 0
872.75 0
872.82 0
872.88 0
872.95 0
873.02 0
873.09 0
873.15 0
873.22 0
873.29 0
873.36 0
873.43 0
873.49 0
873.56 0
873.63 0
873.70 0
873.76 0
873.83 0
873.90 0
873.97 0
874.04 0
874.10 0
874.17 0
874.24 0
874.31 0
874.37 0
874.44 0
874.51 0
874.58 0
874.65 0
874.71 0
874.78 0
874.85 0
874.92 0
874.98 0
875.05 0
875.12 0
875.19 0
875.26 0
875.32 0
875.39 0
875.46 0
875.53 0
875.59 0
875.66 0
875.73 0
875.80 0
875.87 0
875.93 0
876.00 0
876.07 0
876.14 0
876.20 0
876.27 0
876.34 0
876.41 0
876.48 0
876.54 0
876.61 0
876.68 0
876.75 0
876.81 0
876.88 0
876.95 0
877.02 0
877.09 0
877.15 0
877.22 0
877.29 0
877.36 0
877.43 0
877.49 0
877.56 0
877.63 0
877.70 0
877.76 0
877.83 0
877.90 0
877.97 0
878.04 0
878.10 0
878.17 0
878.24 0
878.31 0
878.38 0
878.44 0
878.51 0
878.58 0
878.65 0
878.72 0
878.78 0
878.85 0
878.92 0
878.99 0
879.06 0
879.12 0
879.19 0
879.26 0
879.33 0
879.39 0
879.46 0
879.53 0
879.60 0
879.67 0
879.73 0
879.80 0
879.87 0
879.94 0
880.01 0
880.07 0
880.14 0
880.21 0
880.28 0
880.35 0
880.41 0
880.48 0
880.55 0
880.62 0
880.69 0
880.75 0
880.82 0
880.89 0
880.96 0
881.03 0
881.09 0
881.16 0
881.23 0
881.30 0
881.37 0
881.43 0
881.50 0
881.57 0
881.64 0
881.71 0
881.77 0
881.84 0
881.91 0
881.98 0
882.05 0
882.11 0
882.18 0
882.25 0
882.32 0
882.39 0
882.45 0
882.52 0
882.59 0
882.66 0
882.73 0
882.80 0
882.86 0
882.93 0
883.00 0
883.07 0
883.14 0
883.20 0
883.27 0
883.34 0
883.41 0
883.48 0
883.54 0
883.61 0
883.68 0
883.75 0
883.82 0
883.88 0
883.95 0
884.02 0
884.09 0
884.16 0
884.23 0
884.29 0
884.36 0
884.43 0
884.50 0
884.57 0
884.63 0
884.70 0
884.77 0
884.84 0
884.91 0
884.98 0
885.04 0
885.11 0
885.18 0
885.25 0
885.32 0
885.38 0
885.45 0
885.52 0
885.59 0
885.66 0
885.72 0
885.79 0
885.86 0
885.93 0
886.00 0
886.07 0
886.13 0
886.20 0
886.27 0
886.34 0
886.41 0
886.48 0
886.54 0
886.61 0
886.68 0
886.75 0
886.82 0
886.88 0
886.95 0
887.02 0
887.09 0
887.16 0
887.23 0
887.29 0
887.36 0
887.43 0
887.50 0
887.57 0
887.64 0
887.70 0
887.77 0
887.84 0
887.91 0
887.98 0
888.04 0
888.11 0
888.18 0
888.25 0
888.32 0
888.39 0
888.45 0
888.52 0
888.59 0
888.66 0
888.73 0
888.80 0
888.86 0
888.93 0
889.00 0
889.07 0
889.14 0
889.21 0
889.27 0
889.34 0
889.41 0
889.48 0
889.55 0
889.62 0
889.68 0
889.75 0
889.82 0
889.89 0
889.96 0
890.03 0
890.09 0
890.16 0
890.23 0
890.30 0
890.37 0
890.44 0
890.50 0
890.57 0
890.64 0
890.71 0
890.78 0
890.85 0
890.91 0
890.98 0
891.05 0
891.12 0
891.19 0
891.26 0
891.33 0
891.39 0
891.46 0
891.53 0
891.60 0
891.67 0
891.74 0
891.80 0
891.87 0
891.94 0
892.01 0
892.08 0
892.15 0
892.21 0
892.28 0
892.35 0
892.42 0
892.49 0
892.56 0
892.63 0
892.69 0
892.76 0
892.83 0
892.90 0
892.97 0
893.04 0
893.10 0
893.17 0
893.24 0
893.31 0
893.38 0
893.45 0
893.52 0
893.58 0
893.65 0
893.72 0
893.79 0
893.86 0
893.93 0
893.99 0
894.06 0
894.13 0
894.20 0
894.27 0
894.34 0
894.41 0
894.47 0
894.54 0
894.61 0
894.68 0
894.75 0
894.82 0
894.89 0
894.95 0
895.02 0
895.09 0
895.16 0
895.23 0
895.30 0
895.37 0
895.43 0
895.50 0
895.57 0
895.64 0
895.71 0
895.78 0
895.85 0
895.91 0
895.98 0
896.05 0
896.12 0
896.19 0
896.26 0
896.33 0
896.39 0
896.46 0
896.53 0
896.60 0
896.67 0
896.74 0
896.81 0
896.87 0
896.94 0
897.01 0
897.08 0
897.15 0
897.22 0
897.29 0
897.35 0
897.42 0
897.49 0
897.56 0
897.63 0
897.70 0
897.77 0
897.84 0
897.90 0
897.97 0
898.04 0
898.11 0
898.18 0
898.25 0
898.32 0
898.38 0
898.45 0
898.52 0
898.59 0
898.66 0
898.73 0
898.80 0
898.87 0
898.93 0
899.00 0
899.07 0
899.14 0
899.21 0
899.28 0
899.35 0
899.42 0
899.48 0
899.55 0
899.62 0
899.69 0
899.76 0
899.83 0
899.90 0
899.96 0
900.03 0
900.10 0
900.17 0
900.24 0
900.31 0
900.38 0
900.45 0
900.51 0
900.58 0
900.65 0
900.72 0
900.79 0
900.86 0
900.93 0
901.00 0
901.07 0
901.13 0
901.20 0
901.27 0
901.34 0
901.41 0
901.48 0
901.55 0
901.62 0
901.68 0
901.75 0
901.82 0
901.89 0
901.96 0
902.03 0
902.10 0
902.17 0
902.23 0
902.30 0
902.37 0
902.44 0
902.51 0
902.58 0
902.65 0
902.72 0
902.79 0
902.85 0
902.92 0
902.99 0
903.06 0
903.13 0
903.20 0
903.27 0
903.34 0
903.41 0
903.47 0
903.54 0
903.61 0
903.68 0
903.75 0
903.82 0
903.89 0
903.96 0
904.02 0
904.09 0
904.16 0
904.23 0
904.30 0
904.37 0
904.44 0
904.51 0
904.58 0
904.65 0
904.71 0
904.78 0
904.85 0
904.92 0
904.99 0
905.06 0
905.13 0
905.20 0
905.27 0
905.33 0
905.40 0
905.47 0
905.54 0
905.61 0
905.68 0
905.75 0
905.82 0
905.89 0
905.95 0
906.02 0
906.09 0
906.16 0
906.23 0
906.30 0
906.37 0
906.44 0
906.51 0
906.58 0
906.64 0
906.71 0
906.78 0
906.85 0
906.92 0
906.99 0
907.06 0
907.13 0
907.20 0
907.27 0
907.33 0
907.40 0
907.47 0
907.54 0
907.61 0
907.68 0
907.75 0
907.82 0
907.89 0
907.96 0
908.02 0
908.09 0
908.16 0
908.23 0
908.30 0
908.37 0
908.44 0
908.51 0
908.58 0
908.65 0
908.72 0
908.78 0
908.85 0
908.92 0
908.99 0
909.06 0
909.13 0
909.20 0
909.27 0
909.34 0
909.41 0
909.48 0
909.54 0
909.61 0
909.68 0
909.75 0
909.82 0
909.89 0
909.96 0
910.03 0
910.10 0
910.17 0
910.24 0
910.30 0
910.37 0
910.44 0
910.51 0
910.58 0
910.65 0
910.72 0
910.79 0
910.86 0
910.93 0
911.00 0
911.07 0
911.13 0
911.20 0
911.27 0
911.34 0
911.41 0
911.48 0
911.55 0
911.62 0
911.69 0
911.76 0
911.83 0
911.90 0
911.96 0
912.03 0
912.10 0
912.17 0
912.24 0
912.31 0
912.38 0
912.45 0
912.52 0
912.59 0
912.66 0
912.73 0
912.80 0
912.86 0
912.93 0
913.00 0
913.07 0
913.14 0
913.21 0
913.28 0
913.35 0
913.42 0
913.49 0
913.56 0
913.63 0
913.70 0
913.76 0
913.83 0
913.90 0
913.97 0
914.04 0
914.11 0
914.18 0
914.25 0
914.32 0
914.39 0
914.46 0
914.53 0
914.60 0
914.67 0
914.73 0
914.80 0
914.87 0
914.94 0
915.01 0
915.08 0
915.15 0
915.22 0
915.29 0
915.36 0
915.43 0
915.50 0
915.57 0
915.64 0
915.70 0
915.77 0
915.84 0
915.91 0
915.98 0
916.05 0
916.12 0
916.19 0
916.26 0
916.33 0
916.40 0
916.47 0
916.54 0
916.61 0
916.68 0
916.75 0
916.81 0
916.88 0
916.95 0
917.02 0
917.09 0
917.16 0
917.23 0
917.30 0
917.37 0
917.44 0
917.51 0
917.58 0
917.65 0
917.72 0
917.79 0
917.86 0
917.92 0
917.99 0
918.06 0
918.13 0
918.20 0
918.27 0
918.34 0
918.41 0
918.48 0
918.55 0
918.62 0
918.69 0
918.76 0
918.83 0
918.90 0
918.97 0
919.04 0
919.11 0
919.17 0
919.24 0
919.31 0
919.38 0
919.45 0
919.52 0
919.59 0
919.66 0
919.73 0
919.80 0
919.87 0
919.94 0
920.01 0
920.08 0
920.15 0
920.22 0
920.29 0
920.36 0
920.43 0
920.50 0
920.56 0
920.63 0
920.70 0
920.77 0
920.84 0
920.91 0
920.98 0
921.05 0
921.12 0
921.19 0
921.26 0
921.33 0
921.40 0
921.47 0
921.54 0
921.61 0
921.68 0
921.75 0
921.82 0
921.89 0
921.96 0
922.03 0
922.09 0
922.16 0
922.23 0
922.30 0
922.37 0
922.44 0
922.51 0
922.58 0
922.65 0
922.72 0
922.79 0
922.86 0
922.93 0
923.00 0
923.07 0
923.14 0
923.21 0
923.28 0
923.35 0
923.42 0
923.49 0
923.56 0
923.63 0
923.70 0
923.77 0
923.83 0
923.90 0
923.97 0
924.04 0
924.11 0
924.18 0
924.25 0
924.32 0
924.39 0
924.46 0
924.53 0
924.60 0
924.67 0
924.74 0
924.81 0
924.88 0
924.95 0
925.02 0
925.09 0
925.16 0
925.23 0
925.30 0
925.37 0
925.44 0
925.51 0
925.58 0
925.65 0
925.72 0
925.79 0
925.86 0
925.93 0
926.00 0
926.06 0
926.13 0
926.20 0
926.27 0
926.34 0
926.41 0
926.48 0
926.55 0
926.62 0
926.69 0
926.76 0
926.83 0
926.90 0
926.97 0
927.04 0
927.11 0
927.18 0
927.25 0
927.32 0
927.39 0
927.46 0
927.53 0
927.60 0
927.67 0
927.74 0
927.81 0
927.88 0
927.95 0
928.02 0
928.09 0
928.16 0
928.23 0
928.30 0
928.37 0
928.44 0
928.51 0
928.58 0
928.65 0
928.72 0
928.79 0
928.86 0
928.93 0
929.00 0
929.07 0
929.14 0
929.21 0
929.27 0
929.34 0
929.41 0
929.48 0
929.55 0
929.62 0
929.69 0
929.76 0
929.83 0
929.90 0
929.97 0
930.04 0
930.11 0
930.18 0
930.25 0
930.32 0
930.39 0
930.46 0
930.53 0
930.60 0
930.67 0
930.74 0
930.81 0
930.88 0
930.95 0
931.02 0
931.09 0
931.16 0
931.23 0
931.30 0
931.37 0
931.44 0
931.51 0
931.58 0
931.65 0
931.72 0
931.79 0
931.86 0
931.93 0
932.00 0
932.07 0
932.14 0
932.21 0
932.28 0
932.35 0
932.42 0
932.49 0
932.56 0
932.63 0
932.70 0
932.77 0
932.84 0
932.91 0
932.98 0
933.05 0
933.12 0
933.19 0
933.26 0
933.33 0
933.40 0
933.47 0
933.54 0
933.61 0
933.68 0
933.75 0
933.82 0
933.89 0
933.96 0
934.03 0
934.10 0
934.17 0
934.24 0
934.31 0
934.38 0
934.45 0
934.52 0
934.59 0
934.66 0
934.73 0
934.80 0
934.87 0
934.94 0
935.01 0
935.08 0
935.15 0
935.22 0
935.29 0
935.36 0
935.43 0
935.50 0
935.57 0
935.64 0
935.71 0
935.78 0
935.85 0
935.92 0
935.99 0
936.06 0
936.13 0
936.20 0
936.27 0
936.34 0
936.41 0
936.48 0
936.55 0
936.62 0
936.69 0
936.76 0
936.83 0
936.90 0
936.97 0
937.04 0
937.11 0
937.18 0
937.25 0
937.32 0
937.39 0
937.46 0
937.53 0
937.61 0
937.68 0
937.75 0
937.82 0
937.89 0
937.96 0
938.03 0
938.10 0
938.17 0
938.24 0
938.31 0
938.38 0
938.45 0
938.52 0
938.59 0
938.66 0
938.73 0
938.80 0
938.87 0
938.94 0
939.01 0
939.08 0
939.15 0
939.22 0
939.29 0
939.36 0
939.43 0
939.50 0
939.57 0
939.64 0
939.71 0
939.78 0
939.85 0
939.92 0
939.99 0
940.06 0
940.13 0
940.20 0
940.27 0
940.34 0
940.41 0
940.48 0
940.55 0
940.62 0
940.69 0
940.76 0
940.84 0
940.91 0
940.98 0
941.05 0
941.12 0
941.19 0
941.26 0
941.33 0
941.40 0
941.47 0
941.54 0
941.61 0
941.68 0
941.75 0
941.82 0
941.89 0
941.96 0
942.03 0
942.10 0
942.17 0
942.24 0
942.31 0
942.38 0
942.45 0
942.52 0
942.59 0
942.66 0
942.73 0
942.80 0
942.87 0
942.94 0
943.02 0
943.09 0
943.16 0
943.23 0
943.30 0
943.37 0
943.44 0
943.51 0
943.58 0
943.65 0
943.72 0
943.79 0
943.86 0
943.93 0
944.00 0
944.07 0
944.14 0
944.21 0
944.28 0
944.35 0
944.42 0
944.49 0
944.56 0
944.63 0
944.70 0
944.77 0
944.85 0
944.92 0
944.99 0
945.06 0
945.13 0
945.20 0
945.27 0
945.34 0
945.41 0
945.48 0
945.55 0
945.62 0
945.69 0
945.76 0
945.83 0
945.90 0
945.97 0
946.04 0
946.11 0
946.18 0
946.25 0
946.32 0
946.40 0
946.47 0
946.54 0
946.61 0
946.68 0
946.75 0
946.82 0
946.89 0
946.96 0
947.03 0
947.10 0
947.17 0
947.24 0
947.31 0
947.38 0
947.45 0
947.52 0
947.59 0
947.66 0
947.74 0
947.81 0
947.88 0
947.95 0
948.02 0
948.09 0
948.16 0
948.23 0
948.30 0
948.37 0
948.44 0
948.51 0
948.58 0
948.65 0
948.72 0
948.79 0
948.86 0
948.93 0
949.01 0
949.08 0
949.15 0
949.22 0
949.29 0
949.36 0
949.43 0
949.50 0
949.57 0
949.64 0
949.71 0
949.78 0
949.85 0
949.92 0
949.99 0
950.06 0
950.13 0
950.21 0
950.28 0
950.35 0
950.42 0
950.49 0
950.56 0
950.63 0
950.70 0
950.77 0
950.84 0
950.91 0
950.98 0
951.05 0
951.12 0
951.19 0
951.27 0
951.34 0
951.41 0
951.48 0
951.55 0
951.62 0
951.69 0
951.76 0
951.83 0
951.90 0
951.97 0
952.04 0
952.11 0
952.18 0
952.25 0
952.33 0
952.40 0
952.47 0
952.54 0
952.61 0
952.68 0
952.75 0
952.82 0
952.89 0
952.96 0
953.03 0
953.10 0
953.17 0
953.25 0
953.32 0
953.39 0
953.46 0
953.53 0
953.60 0
953.67 0
953.74 0
953.81 0
953.88 0
953.95 0
954.02 0
954.09 0
954.16 0
954.24 0
954.31 0
954.38 0
954.45 0
954.52 0
954.59 0
954.66 0
954.73 0
954.80 0
954.87 0
954.94 0
955.01 0
955.09 0
955.16 0
955.23 0
955.30 0
955.37 0
955.44 0
955.51 0
955.58 0
955.65 0
955.72 0
955.79 0
955.86 0
955.94 0
956.01 0
956.08 0
956.15 0
956.22 0
956.29 0
956.36 0
956.43 0
956.50 0
956.57 0
956.64 0
956.71 0
956.79 0
956.86 0
956.93 0
957.00 0
957.07 0
957.14 0
957.21 0
957.28 0
957.35 0
957.42 0
957.49 0
957.57 0
957.64 0
957.71 0
957.78 0
957.85 0
957.92 0
957.99 0
958.06 0
958.13 0
958.20 0
958.27 0
958.35 0
958.42 0
958.49 0
958.56 0
958.63 0
958.70 0
958.77 0
958.84 0
958.91 0
958.98 0
959.05 0
959.13 0
959.20 0
959.27 0
959.34 0
959.41 0
959.48 0
959.55 0
959.62 0
959.69 0
959.76 0
959.84 0
959.91 0
959.98 0
960.05 0
960.12 0
960.19 0
960.26 0
960.33 0
960.40 0
960.47 0
960.55 0
960.62 0
960.69 0
960.76 0
960.83 0
960.90 0
960.97 0
961.04 0
961.11 0
961.18 0
961.26 0
961.33 0
961.40 0
961.47 0
961.54 0
961.61 0
961.68 0
961.75 0
961.82 0
961.90 0
961.97 0
962.04 0
962.11 0
962.18 0
962.25 0
962.32 0
962.39 0
962.46 0
962.53 0
962.61 0
962.68 0
962.75 0
962.82 0
962.89 0
962.96 0
963.03 0
963.10 0
963.17 0
963.25 0
963.32 0
963.39 0
963.46 0
963.53 0
963.60 0
963.67 0
963.74 0
963.81 0
963.89 0
963.96 0
964.03 0
964.10 0
964.17 0
964.24 0
964.31 0
964.38 0
964.45 0
964.53 0
964.60 0
964.67 0
964.74 0
964.81 0
964.88 0
964.95 0
965.02 0
965.10 0
965.17 0
965.24 0
965.31 0
965.38 0
965.45 0
965.52 0
965.59 0
965.67 0
965.74 0
965.81 0
965.88 0
965.95 0
966.02 0
966.09 0
966.16 0
966.23 0
966.31 0
966.38 0
966.45 0
966.52 0
966.59 0
966.66 0
966.73 0
966.80 0
966.88 0
966.95 0
967.02 0
967.09 0
967.16 0
967.23 0
967.30 0
967.37 0
967.45 0
967.52 0
967.59 0
967.66 0
967.73 0
967.80 0
967.87 0
967.94 0
968.02 0
968.09 0
968.16 0
968.23 0
968.30 0
968.37 0
968.44 0
968.52 0
968.59 0
968.66 0
968.73 0
968.80 0
968.87 0
968.94 0
969.01 0
969.09 0
969.16 0
969.23 0
969.30 0
969.37 0
969.44 0
969.51 0
969.59 0
969.66 0
969.73 0
969.80 0
969.87 0
969.94 0
970.01 0
970.08 0
970.16 0
970.23 0
970.30 0
970.37 0
970.44 0
970.51 0
970.58 0
970.66 0
970.73 0
970.80 0
970.87 0
970.94 0
971.01 0
971.08 0
971.16 0
971.23 0
971.30 0
971.37 0
971.44 0
971.51 0
971.58 0
971.66 0
971.73 0
971.80 0
971.87 0
971.94 0
972.01 0
972.08 0
972.16 0
972.23 0
972.30 0
972.37 0
972.44 0
972.51 0
972.58 0
972.66 0
972.73 0
972.80 0
972.87 0
972.94 0
973.01 0
973.08 0
973.16 0
973.23 0
973.30 0
973.37 0
973.44 0
973.51 0
973.58 0
973.66 0
973.73 0
973.80 0
973.87 0
973.94 0
974.01 0
974.09 0
974.16 0
974.23 0
974.30 0
974.37 0
974.44 0
974.51 0
974.59 0
974.66 0
974.73 0
974.80 0
974.87 0
974.94 0
975.01 0
975.09 0
975.16 0
975.23 0
975.30 0
975.37 0
975.44 0
975.52 0
975.59 0
975.66 0
975.73 0
975.80 0
975.87 0
975.95 0
976.02 0
976.09 0
976.16 0
976.23 0
976.30 0
976.37 0
976.45 0
976.52 0
976.59 0
976.66 0
976.73 0
976.80 0
976.88 0
976.95 0
977.02 0
977.09 0
977.16 0
977.23 0
977.31 0
977.38 0
977.45 0
977.52 0
977.59 0
977.66 0
977.74 0
977.81 0
977.88 0
977.95 0
978.02 0
978.09 0
978.17 0
978.24 0
978.31 0
978.38 0
978.45 0
978.52 0
978.60 0
978.67 0
978.74 0
978.81 0
978.88 0
978.95 0
979.03 0
979.10 0
979.17 0
979.24 0
979.31 0
979.38 0
979.46 0
979.53 0
979.60 0
979.67 0
979.74 0
979.81 0
979.89 0
979.96 0
980.03 0
980.10 0
980.17 0
980.24 0
980.32 0
980.39 0
980.46 0
980.53 0
980.60 0
980.68 0
980.75 0
980.82 0
980.89 0
980.96 0
981.03 0
981.11 0
981.18 0
981.25 0
981.32 0
981.39 0
981.46 0
981.54 0
981.61 0
981.68 0
981.75 0
981.82 0
981.90 0
981.97 0
982.04 0
982.11 0
982.18 0
982.25 0
982.33 0
982.40 0
982.47 0
982.54 0
982.61 0
982.69 0
982.76 0
982.83 0
982.90 0
982.97 0
983.04 0
983.12 0
983.19 0
983.26 0
983.33 0
983.40 0
983.48 0
983.55 0
983.62 0
983.69 0
983.76 0
983.83 0
983.91 0
983.98 0
984.05 0
984.12 0
984.19 0
984.27 0
984.34 0
984.41 0
984.48 0
984.55 0
984.63 0
984.70 0
984.77 0
984.84 0
984.91 0
984.99 0
985.06 0
985.13 0
985.20 0
985.27 0
985.34 0
985.42 0
985.49 0
985.56 0
985.63 0
985.70 0
985.78 0
985.85 0
985.92 0
985.99 0
986.06 0
986.14 0
986.21 0
986.28 0
986.35 0
986.42 0
986.50 0
986.57 0
986.64 0
986.71 0
986.78 0
986.86 0
986.93 0
987.00 0
987.07 0
987.14 0
987.22 0
987.29 0
987.36 0
987.43 0
987.50 0
987.58 0
987.65 0
987.72 0
987.79 0
987.86 0
987.94 0
988.01 0
988.08 0
988.15 0
988.22 0
988.30 0
988.37 0
988.44 0
988.51 0
988.58 0
988.66 0
988.73 0
988.80 0
988.87 0
988.94 0
989.02 0
989.09 0
989.16 0
989.23 0
989.30 0
989.38 0
989.45 0
989.52 0
989.59 0
989.66 0
989.74 0
989.81 0
989.88 0
989.95 0
990.03 0
990.10 0
990.17 0
990.24 0
990.31 0
990.39 0
990.46 0
990.53 0
990.60 0
990.67 0
990.75 0
990.82 0
990.89 0
990.96 0
991.03 0
991.11 0
991.18 0
991.25 0
991.32 0
991.40 0
991.47 0
991.54 0
991.61 0
991.68 0
991.76 0
991.83 0
991.90 0
991.97 0
992.04 0
992.12 0
992.19 0
992.26 0
992.33 0
992.41 0
992.48 0
992.55 0
992.62 0
992.69 0
992.77 0
992.84 0
992.91 0
992.98 0
993.06 0
993.13 0
993.20 0
993.27 0
993.34 0
993.42 0
993.49 0
993.56 0
993.63 0
993.71 0
993.78 0
993.85 0
993.92 0
993.99 0
994.07 0
994.14 0
994.21 0
994.28 0
994.36 0
994.43 0
994.50 0
994.57 0
994.64 0
994.72 0
994.79 0
994.86 0
994.93 0
995.01 0
995.08 0
995.15 0
995.22 0
995.30 0
995.37 0
995.44 0
995.51 0
995.58 0
995.66 0
995.73 0
995.80 0
995.87 0
995.95 0
996.02 0
996.09 0
996.16 0
996.24 0
996.31 0
996.38 0
996.45 0
996.52 0
996.60 0
996.67 0
996.74 0
996.81 0
996.89 0
996.96 0
997.03 0
997.10 0
997.18 0
997.25 0
997.32 0
997.39 0
997.46 0
997.54 0
997.61 0
997.68 0
997.75 0
997.83 0
997.90 0
997.97 0
998.04 0
998.12 0
998.19 0
998.26 0
998.33 0
998.41 0
998.48 0
998.55 0
998.62 0
998.70 0
998.77 0
998.84 0
998.91 0
998.99 0
999.06 0
999.13 0
999.20 0
999.27 0
999.35 0
999.42 0
999.49 0
999.56 0
999.64 0
999.71 0
999.78 0
999.85 0
999.93 0
1000.00 0
1000.07 0
1000.14 0
1000.22 0
1000.29 0
1000.36 0
1000.43 0
1000.51 0
1000.58 0
1000.65 0
1000.72 0
1000.80 0
1000.87 0
1000.94 0
1001.01 0
1001.09 0
1001.16 0
1001.23 0
1001.30 0
1001.38 0
1001.45 0
1001.52 0
1001.59 0
1001.67 0
1001.74 0
1001.81 0
1001.88 0
1001.96 0
1002.03 0
1002.10 0
1002.17 0
1002.25 0
1002.32 0
1002.39 0
1002.46 0
1002.54 0
1002.61 0
1002.68 0
1002.75 0
1002.83 0
1002.90 0
1002.97 0
1003.04 0
1003.12 0
1003.19 0
1003.26 0
1003.34 0
1003.41 0
1003.48 0
1003.55 0
1003.63 0
1003.70 0
1003.77 0
1003.84 0
1003.92 0
1003.99 0
1004.06 0
1004.13 0
1004.21 0
1004.28 0
1004.35 0
1004.42 0
1004.50 0
1004.57 0
1004.64 0
1004.71 0
1004.79 0
1004.86 0
1004.93 0
1005.01 0
1005.08 0
1005.15 0
1005.22 0
1005.30 0
1005.37 0
1005.44 0
1005.51 0
1005.59 0
1005.66 0
1005.73 0
1005.80 0
1005.88 0
1005.95 0
1006.02 0
1006.09 0
1006.17 0
1006.24 0
1006.31 0
1006.39 0
1006.46 0
1006.53 0
1006.60 0
1006.68 0
1006.75 0
1006.82 0
1006.89 0
1006.97 0
1007.04 0
1007.11 0
1007.19 0
1007.26 0
1007.33 0
1007.40 0
1007.48 0
1007.55 0
1007.62 0
1007.69 0
1007.77 0
1007.84 0
1007.91 0
1007.99 0
1008.06 0
1008.13 0
1008.20 0
1008.28 0
1008.35 0
1008.42 0
1008.49 0
1008.57 0
1008.64 0
1008.71 0
1008.79 0
1008.86 0
1008.93 0
1009.00 0
1009.08 0
1009.15 0
1009.22 0
1009.30 0
1009.37 0
1009.44 0
1009.51 0
1009.59 0
1009.66 0
1009.73 0
1009.80 0
1009.88 0
1009.95 0
1010.02 0
1010.10 0
1010.17 0
1010.24 0
1010.31 0
1010.39 0
1010.46 0
1010.53 0
1010.61 0
1010.68 0
1010.75 0
1010.82 0
1010.90 0
1010.97 0
1011.04 0
1011.12 0
1011.19 0
1011.26 0
1011.33 0
1011.41 0
1011.48 0
1011.55 0
1011.63 0
1011.70 0
1011.77 0
1011.84 0
1011.92 0
1011.99 0
1012.06 0
1012.14 0
1012.21 0
1012.28 0
1012.35 0
1012.43 0
1012.50 0
1012.57 0
1012.65 0
1012.72 0
1012.79 0
1012.87 0
1012.94 0
1013.01 0
1013.08 0
1013.16 0
1013.23 0
1013.30 0
1013.38 0
1013.45 0
1013.52 0
1013.59 0
1013.67 0
1013.74 0
1013.81 0
1013.89 0
1013.96 0
1014.03 0
1014.11 0
1014.18 0
1014.25 0
1014.32 0
1014.40 0
1014.47 0
1014.54 0
1014.62 0
1014.69 0
1014.76 0
1014.84 0
1014.91 0
1014.98 0
1015.05 0
1015.13 0
1015.20 0
1015.27 1
1015.35 0
1015.42 0
1015.49 0
1015.57 0
1015.64 0
1015.71 0
1015.78 0
1015.86 0
1015.93 0
1016.00 0
1016.08 0
1016.15 0
1016.22 0
1016.30 0
1016.37 0
1016.44 0
1016.51 0
1016.59 0
1016.66 0
1016.73 0
1016.81 0
1016.88 0
1016.95 0
1017.03 0
1017.10 0
1017.17 0
1017.25 0
1017.32 0
1017.39 0
1017.46 0
1017.54 0
1017.61 0
1017.68 0
1017.76 0
1017.83 0
1017.90 0
1017.98 0
1018.05 0
1018.12 0
1018.20 0
1018.27 0
1018.34 0
1018.41 0
1018.49 0
1018.56 0
1018.63 0
1018.71 0
1018.78 0
1018.85 0
1018.93 0
1019.00 0
1019.07 0
1019.15 0
1019.22 0
1019.29 0
1019.37 0
1019.44 0
1019.51 0
1019.59 0
1019.66 0
1019.73 0
1019.80 0
1019.88 0
1019.95 0
1020.02 0
1020.10 0
1020.17 0
1020.24 0
1020.32 0
1020.39 0
1020.46 0
1020.54 0
1020.61 0
1020.68 0
1020.76 0
1020.83 0
1020.90 0
1020.98 0
1021.05 0
1021.12 0
1021.20 0
1021.27 0
1021.34 0
1021.42 0
1021.49 0
1021.56 0
1021.63 0
1021.71 0
1021.78 0
1021.85 0
1021.93 0
1022.00 0
1022.07 0
1022.15 0
1022.22 0
1022.29 0
1022.37 0
1022.44 0
1022.51 0
1022.59 0
1022.66 0
1022.73 0
1022.81 1
1022.88 1
1022.95 1
1023.03 1
1023.10 1
1023.17 1
1023.25 1
1023.32 1
1023.39 0
1023.47 0
1023.54 0
1023.61 0
1023.69 0
1023.76 0
1023.83 0
1023.91 0
1023.98 0
1024.05 0
1024.13 0
1024.20 0
1024.27 0
1024.35 0
1024.42 0
1024.49 0
1024.57 0
1024.64 0
1024.71 0
1024.79 0
1024.86 0
1024.93 0
1025.01 0
1025.08 0
1025.15 0
1025.23 0
1025.30 0
1025.37 0
1025.45 0
1025.52 0
1025.59 0
1025.67 0
1025.74 0
1025.81 0
1025.89 0
1025.96 0
1026.03 0
1026.11 0
1026.18 0
1026.25 1
1026.33 1
1026.40 1
1026.47 1
1026.55 0
1026.62 0
1026.69 0
1026.77 0
1026.84 0
1026.91 0
1026.99 0
1027.06 0
1027.13 0
1027.21 0
1027.28 0
1027.36 0
1027.43 0
1027.50 0
1027.58 0
1027.65 0
1027.72 0
1027.80 0
1027.87 0
1027.94 0
1028.02 0
1028.09 0
1028.16 0
1028.24 0
1028.31 1
1028.38 1
1028.46 1
1028.53 1
1028.60 1
1028.68 1
1028.75 1
1028.82 1
1028.90 1
1028.97 0
1029.05 0
1029.12 0
1029.19 0
1029.27 0
1029.34 0
1029.41 0
1029.49 0
1029.56 0
1029.63 0
1029.71 1
1029.78 1
1029.85 1
1029.93 1
1030.00 1
1030.07 1
1030.15 0
1030.22 0
1030.30 0
1030.37 0
1030.44 0
1030.52 0
1030.59 0
1030.66 0
1030.74 0
1030.81 0
1030.88 0
1030.96 0
1031.03 0
1031.10 0
1031.18 0
1031.25 0
1031.32 0
1031.40 0
1031.47 0
1031.55 0
1031.62 0
1031.69 0
1031.77 1
1031.84 1
1031.91 0
1031.99 0
1032.06 0
1032.13 0
1032.21 0
1032.28 0
1032.36 0
1032.43 0
1032.50 0
1032.58 0
1032.65 0
1032.72 0
1032.80 0
1032.87 0
1032.94 1
1033.02 1
1033.09 1
1033.17 1
1033.24 1
1033.31 1
1033.39 1
1033.46 1
1033.53 0
1033.61 0
1033.68 0
1033.75 0
1033.83 0
1033.90 0
1033.98 0
1034.05 0
1034.12 0
1034.20 0
1034.27 0
1034.34 0
1034.42 0
1034.49 1
1034.57 1
1034.64 1
1034.71 1
1034.79 2
1034.86 2
1034.93 2
1035.01 1
1035.08 1
1035.15 1
1035.23 1
1035.30 1
1035.38 1
1035.45 1
1035.52 1
1035.60 1
1035.67 1
1035.74 1
1035.82 1
1035.89 1
1035.97 1
1036.04 1
1036.11 1
1036.19 1
1036.26 1
1036.33 1
1036.41 1
1036.48 1
1036.56 1
1036.63 1
1036.70 1
1036.78 2
1036.85 1
1036.92 1
1037.00 1
1037.07 1
1037.15 1
1037.22 1
1037.29 0
1037.37 1
1037.44 1
1037.52 1
1037.59 1
1037.66 1
1037.74 1
1037.81 1
1037.88 1
1037.96 1
1038.03 1
1038.11 0
1038.18 0
1038.25 0
1038.33 0
1038.40 0
1038.47 0
1038.55 0
1038.62 0
1038.70 0
1038.77 0
1038.84 0
1038.92 0
1038.99 1
1039.07 1
1039.14 1
1039.21 1
1039.29 1
1039.36 1
1039.44 1
1039.51 1
1039.58 1
1039.66 1
1039.73 1
1039.80 1
1039.88 1
1039.95 0
1040.03 0
1040.10 0
1040.17 0
1040.25 0
1040.32 0
1040.40 0
1040.47 0
1040.54 0
1040.62 0
1040.69 0
1040.77 0
1040.84 0
1040.91 0
1040.99 0
1041.06 0
1041.13 0
1041.21 0
1041.28 0
1041.36 0
1041.43 1
1041.50 1
1041.58 1
1041.65 1
1041.73 1
1041.80 1
1041.87 1
1041.95 1
1042.02 1
1042.10 1
1042.17 1
1042.24 1
1042.32 0
1042.39 0
1042.47 0
1042.54 0
1042.61 0
1042.69 0
1042.76 0
1042.84 0
1042.91 0
1042.98 0
1043.06 1
1043.13 1
1043.21 1
1043.28 2
1043.35 2
1043.43 2
1043.50 2
1043.58 2
1043.65 1
1043.72 1
1043.80 0
1043.87 0
1043.95 0
1044.02 0
1044.09 0
1044.17 1
1044.24 1
1044.32 1
1044.39 1
1044.46 1
1044.54 1
1044.61 1
1044.69 1
1044.76 1
1044.83 2
1044.91 2
1044.98 2
1045.06 2
1045.13 2
1045.21 2
1045.28 1
1045.35 1
1045.43 2
1045.50 2
1045.58 2
1045.65 2
1045.72 2
1045.80 2
1045.87 2
1045.95 2
1046.02 2
1046.09 1
1046.17 1
1046.24 1
1046.32 1
1046.39 1
1046.46 1
1046.54 0
1046.61 1
1046.69 1
1046.76 1
1046.84 2
1046.91 2
1046.98 3
1047.06 3
1047.13 3
1047.21 3
1047.28 3
1047.35 2
1047.43 2
1047.50 2
1047.58 2
1047.65 2
1047.73 2
1047.80 2
1047.87 2
1047.95 2
1048.02 3
1048.10 3
1048.17 2
1048.24 2
1048.32 2
1048.39 1
1048.47 1
1048.54 1
1048.62 1
1048.69 1
1048.76 1
1048.84 1
1048.91 1
1048.99 1
1049.06 1
1049.13 1
1049.21 1
1049.28 1
1049.36 1
1049.43 1
1049.51 2
1049.58 2
1049.65 2
1049.73 2
1049.80 2
1049.88 2
1049.95 2
1050.03 2
1050.10 2
1050.17 3
1050.25 3
1050.32 3
1050.40 3
1050.47 3
1050.55 3
1050.62 3
1050.69 3
1050.77 3
1050.84 3
1050.92 3
1050.99 3
1051.07 3
1051.14 3
1051.21 3
1051.29 3
1051.36 3
1051.44 3
1051.51 3
1051.59 2
1051.66 2
1051.73 1
1051.81 1
1051.88 1
1051.96 1
1052.03 1
1052.11 1
1052.18 1
1052.25 1
1052.33 1
1052.40 1
1052.48 1
1052.55 1
1052.63 1
1052.70 1
1052.77 1
1052.85 1
1052.92 1
1053.00 1
1053.07 0
1053.15 0
1053.22 0
1053.30 0
1053.37 1
1053.44 1
1053.52 1
1053.59 1
1053.67 1
1053.74 1
1053.82 0
1053.89 0
1053.96 0
1054.04 1
1054.11 1
1054.19 1
1054.26 2
1054.34 2
1054.41 3
1054.49 3
1054.56 3
1054.63 3
1054.71 2
1054.78 2
1054.86 1
1054.93 1
1055.01 1
1055.08 1
1055.16 1
1055.23 1
1055.30 2
1055.38 2
1055.45 2
1055.53 2
1055.60 2
1055.68 2
1055.75 2
1055.83 2
1055.90 1
1055.97 1
1056.05 1
1056.12 1
1056.20 0
1056.27 0
1056.35 0
1056.42 0
1056.50 0
1056.57 0
1056.64 0
1056.72 0
1056.79 0
1056.87 0
1056.94 0
1057.02 0
1057.09 0
1057.17 1
1057.24 1
1057.31 1
1057.39 1
1057.46 1
1057.54 2
1057.61 2
1057.69 2
1057.76 2
1057.84 3
1057.91 3
1057.99 3
1058.06 4
1058.13 4
1058.21 5
1058.28 5
1058.36 5
1058.43 5
1058.51 5
1058.58 4
1058.66 4
1058.73 4
1058.81 4
1058.88 4
1058.95 4
1059.03 5
1059.10 5
1059.18 5
1059.25 5
1059.33 4
1059.40 4
1059.48 4
1059.55 4
1059.63 4
1059.70 4
1059.77 4
1059.85 4
1059.92 3
1060.00 3
1060.07 2
1060.15 2
1060.22 1
1060.30 1
1060.37 1
1060.45 1
1060.52 0
1060.60 0
1060.67 0
1060.74 0
1060.82 0
1060.89 1
1060.97 1
1061.04 1
1061.12 2
1061.19 2
1061.27 3
1061.34 3
1061.42 3
1061.49 3
1061.57 2
1061.64 2
1061.72 1
1061.79 1
1061.86 1
1061.94 1
1062.01 1
1062.09 1
1062.16 2
1062.24 2
1062.31 2
1062.39 2
1062.46 2
1062.54 2
1062.61 2
1062.69 2
1062.76 2
1062.84 2
1062.91 1
1062.98 1
1063.06 1
1063.13 0
1063.21 0
1063.28 0
1063.36 0
1063.43 0
1063.51 1
1063.58 1
1063.66 1
1063.73 1
1063.81 1
1063.88 1
1063.96 2
1064.03 2
1064.11 2
1064.18 3
1064.25 3
1064.33 3
1064.40 2
1064.48 2
1064.55 2
1064.63 1
1064.70 1
1064.78 1
1064.85 1
1064.93 1
1065.00 1
1065.08 1
1065.15 1
1065.23 1
1065.30 1
1065.38 1
1065.45 1
1065.53 1
1065.60 1
1065.68 1
1065.75 1
1065.83 1
1065.90 1
1065.97 1
1066.05 1
1066.12 1
1066.20 1
1066.27 1
1066.35 2
1066.42 2
1066.50 2
1066.57 2
1066.65 2
1066.72 2
1066.80 3
1066.87 3
1066.95 3
1067.02 3
1067.10 4
1067.17 4
1067.25 4
1067.32 4
1067.40 4
1067.47 4
1067.55 4
1067.62 4
1067.70 4
1067.77 4
1067.85 4
1067.92 4
1068.00 4
1068.07 4
1068.15 3
1068.22 3
1068.30 2
1068.37 2
1068.45 1
1068.52 1
1068.59 1
1068.67 1
1068.74 1
1068.82 1
1068.89 1
1068.97 1
1069.04 1
1069.12 1
1069.19 1
1069.27 1
1069.34 1
1069.42 1
1069.49 1
1069.57 1
1069.64 1
1069.72 1
1069.79 1
1069.87 1
1069.94 1
1070.02 1
1070.09 1
1070.17 2
1070.24 2
1070.32 3
1070.39 4
1070.47 5
1070.54 5
1070.62 5
1070.69 5
1070.77 5
1070.84 4
1070.92 4
1070.99 3
1071.07 3
1071.14 2
1071.22 2
1071.29 2
1071.37 2
1071.44 2
1071.52 3
1071.59 3
1071.67 4
1071.74 4
1071.82 4
1071.89 4
1071.97 4
1072.04 4
1072.12 4
1072.19 4
1072.27 3
1072.34 3
1072.42 2
1072.49 2
1072.57 2
1072.64 2
1072.72 2
1072.79 2
1072.87 2
1072.94 2
1073.02 2
1073.09 2
1073.17 2
1073.24 2
1073.32 2
1073.39 2
1073.47 3
1073.54 3
1073.62 3
1073.69 4
1073.77 4
1073.84 4
1073.92 4
1073.99 4
1074.07 4
1074.14 4
1074.22 4
1074.30 4
1074.37 4
1074.45 5
1074.52 5
1074.60 6
1074.67 6
1074.75 6
1074.82 6
1074.90 5
1074.97 5
1075.05 4
1075.12 4
1075.20 3
1075.27 3
1075.35 2
1075.42 2
1075.50 2
1075.57 2
1075.65 2
1075.72 2
1075.80 3
1075.87 3
1075.95 3
1076.02 3
1076.10 3
1076.17 3
1076.25 3
1076.32 3
1076.40 3
1076.47 3
1076.55 3
1076.62 4
1076.70 4
1076.77 5
1076.85 5
1076.93 6
1077.00 7
1077.08 7
1077.15 7
1077.23 7
1077.30 6
1077.38 6
1077.45 6
1077.53 5
1077.60 5
1077.68 5
1077.75 6
1077.83 6
1077.90 6
1077.98 7
1078.05 7
1078.13 7
1078.20 6
1078.28 6
1078.35 6
1078.43 6
1078.50 6
1078.58 5
1078.66 5
1078.73 5
1078.81 4
1078.88 4
1078.96 4
1079.03 3
1079.11 3
1079.18 3
1079.26 3
1079.33 2
1079.41 2
1079.48 1
1079.56 1
1079.63 1
1079.71 2
1079.78 2
1079.86 3
1079.94 5
1080.01 6
1080.09 7
1080.16 7
1080.24 7
1080.31 8
1080.39 8
1080.46 8
1080.54 8
1080.61 8
1080.69 8
1080.76 9
1080.84 8
1080.91 8
1080.99 8
1081.06 8
1081.14 7
1081.22 7
1081.29 7
1081.37 6
1081.44 6
1081.52 6
1081.59 6
1081.67 6
1081.74 6
1081.82 6
1081.89 6
1081.97 5
1082.04 4
1082.12 3
1082.20 3
1082.27 2
1082.35 2
1082.42 1
1082.50 1
1082.57 1
1082.65 1
1082.72 1
1082.80 1
1082.87 0
1082.95 0
1083.02 0
1083.10 0
1083.18 0
1083.25 0
1083.33 0
1083.40 0
1083.48 0
1083.55 0
1083.63 1
1083.70 1
1083.78 2
1083.85 2
1083.93 2
1084.01 3
1084.08 3
1084.16 3
1084.23 3
1084.31 3
1084.38 3
1084.46 3
1084.53 3
1084.61 3
1084.68 3
1084.76 3
1084.84 3
1084.91 2
1084.99 2
1085.06 2
1085.14 1
1085.21 1
1085.29 2
1085.36 2
1085.44 3
1085.51 4
1085.59 5
1085.67 6
1085.74 7
1085.82 7
1085.89 7
1085.97 6
1086.04 6
1086.12 6
1086.19 5
1086.27 5
1086.34 5
1086.42 5
1086.50 5
1086.57 5
1086.65 5
1086.72 4
1086.80 3
1086.87 3
1086.95 2
1087.02 2
1087.10 3
1087.18 3
1087.25 3
1087.33 4
1087.40 4
1087.48 4
1087.55 4
1087.63 4
1087.70 4
1087.78 4
1087.86 5
1087.93 5
1088.01 5
1088.08 5
1088.16 4
1088.23 4
1088.31 3
1088.39 2
1088.46 2
1088.54 1
1088.61 1
1088.69 1
1088.76 2
1088.84 2
1088.91 3
1088.99 4
1089.07 4
1089.14 5
1089.22 5
1089.29 5
1089.37 5
1089.44 4
1089.52 4
1089.59 4
1089.67 4
1089.75 5
1089.82 5
1089.90 6
1089.97 6
1090.05 6
1090.12 6
1090.20 6
1090.28 5
1090.35 5
1090.43 5
1090.50 5
1090.58 5
1090.65 5
1090.73 5
1090.81 5
1090.88 5
1090.96 5
1091.03 5
1091.11 5
1091.18 6
1091.26 6
1091.34 6
1091.41 6
1091.49 5
1091.56 5
1091.64 4
1091.71 3
1091.79 3
1091.87 2
1091.94 2
1092.02 3
1092.09 3
1092.17 4
1092.24 4
1092.32 5
1092.40 5
1092.47 5
1092.55 4
1092.62 4
1092.70 4
1092.77 3
1092.85 3
1092.93 3
1093.00 3
1093.08 3
1093.15 4
1093.23 4
1093.30 4
1093.38 5
1093.46 4
1093.53 4
1093.61 4
1093.68 3
1093.76 3
1093.83 3
1093.91 3
1093.99 3
1094.06 4
1094.14 4
1094.21 4
1094.29 4
1094.37 4
1094.44 3
1094.52 4
1094.59 4
1094.67 5
1094.74 6
1094.82 7
1094.90 8
1094.97 8
1095.05 9
1095.12 9
1095.20 9
1095.27 9
1095.35 9
1095.43 9
1095.50 10
1095.58 10
1095.65 10
1095.73 9
1095.81 9
1095.88 8
1095.96 8
1096.03 7
1096.11 7
1096.19 6
1096.26 7
1096.34 7
1096.41 7
1096.49 6
1096.56 6
1096.64 5
1096.72 5
1096.79 4
1096.87 3
1096.94 2
1097.02 2
1097.10 2
1097.17 2
1097.25 3
1097.32 3
1097.40 4
1097.48 4
1097.55 4
1097.63 4
1097.70 4
1097.78 4
1097.85 3
1097.93 3
1098.01 3
1098.08 3
1098.16 3
1098.23 3
1098.31 3
1098.39 4
1098.46 5
1098.54 5
1098.61 6
1098.69 7
1098.77 8
1098.84 9
1098.92 9
1098.99 9
1099.07 9
1099.15 8
1099.22 8
1099.30 7
1099.37 7
1099.45 7
1099.53 7
1099.60 7
1099.68 7
1099.75 8
1099.83 8
1099.91 7
1099.98 7
1100.06 7
1100.13 6
1100.21 6
1100.29 6
1100.36 5
1100.44 5
1100.51 5
1100.59 5
1100.67 5
1100.74 5
1100.82 5
1100.89 6
1100.97 6
1101.05 6
1101.12 6
1101.20 7
1101.27 7
1101.35 7
1101.43 6
1101.50 6
1101.58 6
1101.65 6
1101.73 6
1101.81 6
1101.88 6
1101.96 6
1102.03 6
1102.11 6
1102.19 6
1102.26 6
1102.34 6
1102.41 6
1102.49 5
1102.57 5
1102.64 4
1102.72 4
1102.80 3
1102.87 3
1102.95 2
1103.02 2
1103.10 3
1103.18 3
1103.25 3
1103.33 4
1103.40 4
1103.48 5
1103.56 6
1103.63 6
1103.71 6
1103.78 6
1103.86 6
1103.94 5
1104.01 5
1104.09 5
1104.17 6
1104.24 7
1104.32 8
1104.39 8
1104.47 8
1104.55 8
1104.62 7
1104.70 6
1104.77 5
1104.85 4
1104.93 4
1105.00 4
1105.08 4
1105.16 3
1105.23 3
1105.31 3
1105.38 3
1105.46 2
1105.54 2
1105.61 2
1105.69 3
1105.76 4
1105.84 5
1105.92 6
1105.99 6
1106.07 7
1106.15 8
1106.22 8
1106.30 8
1106.37 8
1106.45 8
1106.53 8
1106.60 7
1106.68 6
1106.76 6
1106.83 6
1106.91 6
1106.98 6
1107.06 6
1107.14 6
1107.21 6
1107.29 7
1107.37 7
1107.44 6
1107.52 6
1107.59 6
1107.67 5
1107.75 5
1107.82 5
1107.90 5
1107.98 5
1108.05 6
1108.13 6
1108.20 6
1108.28 5
1108.36 5
1108.43 4
1108.51 3
1108.59 2
1108.66 2
1108.74 2
1108.81 1
1108.89 1
1108.97 1
1109.04 2
1109.12 2
1109.20 3
1109.27 4
1109.35 5
1109.43 6
1109.50 8
1109.58 9
1109.65 10
1109.73 10
1109.81 11
1109.88 10
1109.96 10
1110.04 9
1110.11 8
1110.19 7
1110.26 5
1110.34 4
1110.42 4
1110.49 4
1110.57 4
1110.65 4
1110.72 5
1110.80 6
1110.88 7
1110.95 8
1111.03 10
1111.10 11
1111.18 12
1111.26 13
1111.33 14
1111.41 14
1111.49 14
1111.56 14
1111.64 13
1111.72 13
1111.79 12
1111.87 12
1111.95 12
1112.02 11
1112.10 11
1112.17 11
1112.25 10
1112.33 9
1112.40 8
1112.48 7
1112.56 7
1112.63 7
1112.71 7
1112.79 8
1112.86 9
1112.94 9
1113.02 10
1113.09 10
1113.17 11
1113.24 11
1113.32 12
1113.40 12
1113.47 12
1113.55 12
1113.63 11
1113.70 10
1113.78 9
1113.86 8
1113.93 8
1114.01 8
1114.09 8
1114.16 8
1114.24 9
1114.32 9
1114.39 9
1114.47 9
1114.54 9
1114.62 8
1114.70 8
1114.77 7
1114.85 6
1114.93 5
1115.00 5
1115.08 5
1115.16 5
1115.23 5
1115.31 6
1115.39 6
1115.46 7
1115.54 7
1115.62 8
1115.69 8
1115.77 9
1115.85 10
1115.92 10
1116.00 11
1116.07 12
1116.15 12
1116.23 13
1116.30 13
1116.38 13
1116.46 13
1116.53 14
1116.61 14
1116.69 15
1116.76 16
1116.84 16
1116.92 17
1116.99 17
1117.07 16
1117.15 15
1117.22 14
1117.30 12
1117.38 11
1117.45 10
1117.53 10
1117.61 10
1117.68 10
1117.76 12
1117.84 13
1117.91 14
1117.99 15
1118.07 16
1118.14 16
1118.22 16
1118.30 16
1118.37 16
1118.45 15
1118.53 14
1118.60 14
1118.68 13
1118.76 12
1118.83 11
1118.91 10
1118.99 9
1119.06 9
1119.14 8
1119.22 8
1119.29 8
1119.37 9
1119.45 10
1119.52 10
1119.60 11
1119.68 11
1119.75 11
1119.83 10
1119.91 9
1119.98 9
1120.06 9
1120.14 9
1120.21 9
1120.29 10
1120.37 10
1120.44 11
1120.52 11
1120.60 10
1120.67 10
1120.75 9
1120.83 8
1120.90 8
1120.98 8
1121.06 8
1121.13 8
1121.21 9
1121.29 10
1121.36 10
1121.44 11
1121.52 11
1121.59 11
1121.67 10
1121.75 9
1121.82 8
1121.90 7
1121.98 6
1122.05 5
1122.13 5
1122.21 4
1122.28 3
1122.36 2
1122.44 1
1122.51 0
1122.59 0
1122.67 0
1122.74 0
1122.82 0
1122.90 0
1122.98 0
1123.05 0
1123.13 0
1123.21 0
1123.28 0
1123.36 2
1123.44 3
1123.51 5
1123.59 7
1123.67 8
1123.74 9
1123.82 9
1123.90 8
1123.97 8
1124.05 7
1124.13 6
1124.20 5
1124.28 5
1124.36 4
1124.43 4
1124.51 4
1124.59 4
1124.66 4
1124.74 4
1124.82 4
1124.90 4
1124.97 4
1125.05 4
1125.13 5
1125.20 5
1125.28 5
1125.36 6
1125.43 6
1125.51 7
1125.59 7
1125.66 7
1125.74 6
1125.82 6
1125.89 5
1125.97 4
1126.05 4
1126.13 3
1126.20 4
1126.28 4
1126.36 5
1126.43 6
1126.51 7
1126.59 7
1126.66 7
1126.74 8
1126.82 8
1126.89 8
1126.97 8
1127.05 8
1127.13 8
1127.20 9
1127.28 9
1127.36 10
1127.43 11
1127.51 12
1127.59 13
1127.66 15
1127.74 15
1127.82 16
1127.89 16
1127.97 15
1128.05 13
1128.13 11
1128.20 9
1128.28 8
1128.36 6
1128.43 6
1128.51 5
1128.59 6
1128.66 6
1128.74 7
1128.82 7
1128.90 7
1128.97 7
1129.05 7
1129.13 7
1129.20 7
1129.28 7
1129.36 8
1129.43 10
1129.51 12
1129.59 13
1129.67 15
1129.74 16
1129.82 17
1129.90 17
1129.97 18
1130.05 18
1130.13 18
1130.20 18
1130.28 18
1130.36 18
1130.44 17
1130.51 16
1130.59 15
1130.67 14
1130.74 13
1130.82 11
1130.90 10
1130.97 10
1131.05 10
1131.13 10
1131.21 10
1131.28 11
1131.36 11
1131.44 11
1131.51 11
1131.59 10
1131.67 10
1131.75 9
1131.82 9
1131.90 9
1131.98 9
1132.05 8
1132.13 8
1132.21 7
1132.29 7
1132.36 6
1132.44 6
1132.52 6
1132.59 7
1132.67 8
1132.75 9
1132.83 10
1132.90 11
1132.98 11
1133.06 12
1133.13 12
1133.21 12
1133.29 11
1133.37 11
1133.44 11
1133.52 11
1133.60 11
1133.67 12
1133.75 14
1133.83 16
1133.91 19
1133.98 22
1134.06 24
1134.14 26
1134.21 27
1134.29 28
1134.37 28
1134.45 27
1134.52 27
1134.60 26
1134.68 26
1134.75 25
1134.83 24
1134.91 24
1134.99 22
1135.06 21
1135.14 20
1135.22 19
1135.29 18
1135.37 18
1135.45 18
1135.53 18
1135.60 19
1135.68 20
1135.76 21
1135.83 22
1135.91 22
1135.99 22
1136.07 22
1136.14 22
1136.22 21
1136.30 21
1136.38 21
1136.45 21
1136.53 21
1136.61 21
1136.68 20
1136.76 19
1136.84 18
1136.92 18
1136.99 17
1137.07 17
1137.15 17
1137.23 18
1137.30 18
1137.38 18
1137.46 19
1137.53 19
1137.61 19
1137.69 18
1137.77 17
1137.84 16
1137.92 14
1138.00 13
1138.08 12
1138.15 11
1138.23 11
1138.31 12
1138.38 12
1138.46 12
1138.54 12
1138.62 12
1138.69 11
1138.77 10
1138.85 9
1138.93 9
1139.00 8
1139.08 7
1139.16 6
1139.24 6
1139.31 5
1139.39 4
1139.47 4
1139.54 3
1139.62 2
1139.70 2
1139.78 1
1139.85 2
1139.93 2
1140.01 4
1140.09 5
1140.16 7
1140.24 9
1140.32 10
1140.40 11
1140.47 11
1140.55 11
1140.63 10
1140.71 9
1140.78 8
1140.86 7
1140.94 6
1141.01 5
1141.09 4
1141.17 4
1141.25 3
1141.32 3
1141.40 4
1141.48 4
1141.56 5
1141.63 6
1141.71 7
1141.79 7
1141.87 7
1141.94 8
1142.02 8
1142.10 8
1142.18 8
1142.25 8
1142.33 8
1142.41 8
1142.49 8
1142.56 7
1142.64 6
1142.72 4
1142.80 3
1142.87 2
1142.95 1
1143.03 1
1143.11 1
1143.18 2
1143.26 3
1143.34 3
1143.42 4
1143.49 4
1143.57 3
1143.65 3
1143.73 2
1143.80 2
1143.88 2
1143.96 2
1144.04 2
1144.11 2
1144.19 2
1144.27 2
1144.35 2
1144.42 2
1144.50 2
1144.58 2
1144.66 2
1144.73 2
1144.81 2
1144.89 1
1144.97 0
1145.04 0
1145.12 0
1145.20 0
1145.28 0
1145.35 0
1145.43 0
1145.51 0
1145.59 0
1145.66 1
1145.74 1
1145.82 2
1145.90 3
1145.97 4
1146.05 4
1146.13 5
1146.21 5
1146.28 5
1146.36 5
1146.44 6
1146.52 6
1146.59 7
1146.67 8
1146.75 9
1146.83 9
1146.90 10
1146.98 10
1147.06 9
1147.14 9
1147.22 9
1147.29 9
1147.37 10
1147.45 11
1147.53 12
1147.60 14
1147.68 15
1147.76 15
1147.84 15
1147.91 14
1147.99 14
1148.07 13
1148.15 12
1148.22 11
1148.30 11
1148.38 10
1148.46 10
1148.54 10
1148.61 10
1148.69 10
1148.77 9
1148.85 8
1148.92 7
1149.00 6
1149.08 5
1149.16 5
1149.23 4
1149.31 4
1149.39 4
1149.47 5
1149.54 5
1149.62 6
1149.70 7
1149.78 8
1149.86 9
1149.93 11
1150.01 12
1150.09 12
1150.17 12
1150.24 12
1150.32 11
1150.40 10
1150.48 9
1150.55 8
1150.63 9
1150.71 9
1150.79 10
1150.87 11
1150.94 12
1151.02 12
1151.10 12
1151.18 12
1151.25 12
1151.33 13
1151.41 14
1151.49 15
1151.57 17
1151.64 18
1151.72 18
1151.80 18
1151.88 17
1151.95 16
1152.03 14
1152.11 12
1152.19 10
1152.27 8
1152.34 7
1152.42 6
1152.50 6
1152.58 6
1152.65 6
1152.73 7
1152.81 7
1152.89 7
1152.97 7
1153.04 7
1153.12 6
1153.20 6
1153.28 6
1153.35 6
1153.43 6
1153.51 6
1153.59 7
1153.67 7
1153.74 7
1153.82 7
1153.90 6
1153.98 6
1154.06 5
1154.13 4
1154.21 4
1154.29 4
1154.37 4
1154.44 4
1154.52 5
1154.60 7
1154.68 10
1154.76 12
1154.83 15
1154.91 18
1154.99 20
1155.07 21
1155.15 21
1155.22 21
1155.30 20
1155.38 19
1155.46 17
1155.53 16
1155.61 15
1155.69 13
1155.77 11
1155.85 9
1155.92 7
1156.00 5
1156.08 3
1156.16 2
1156.24 2
1156.31 2
1156.39 3
1156.47 4
1156.55 4
1156.63 5
1156.70 5
1156.78 5
1156.86 5
1156.94 5
1157.02 6
1157.09 7
1157.17 8
1157.25 9
1157.33 10
1157.40 10
1157.48 10
1157.56 9
1157.64 8
1157.72 7
1157.79 6
1157.87 5
1157.95 5
1158.03 5
1158.11 6
1158.18 7
1158.26 9
1158.34 11
1158.42 13
1158.50 15
1158.57 16
1158.65 17
1158.73 18
1158.81 18
1158.89 18
1158.96 18
1159.04 18
1159.12 18
1159.20 19
1159.28 19
1159.35 20
1159.43 20
1159.51 20
1159.59 19
1159.67 18
1159.74 16
1159.82 14
1159.90 12
1159.98 10
1160.06 8
1160.13 7
1160.21 7
1160.29 7
1160.37 7
1160.45 7
1160.53 7
1160.60 8
1160.68 8
1160.76 8
1160.84 8
1160.92 8
1160.99 8
1161.07 9
1161.15 10
1161.23 11
1161.31 12
1161.38 13
1161.46 13
1161.54 13
1161.62 12
1161.70 11
1161.77 9
1161.85 8
1161.93 8
1162.01 7
1162.09 7
1162.16 7
1162.24 8
1162.32 8
1162.40 9
1162.48 10
1162.56 11
1162.63 12
1162.71 14
1162.79 15
1162.87 16
1162.95 17
1163.02 17
1163.10 17
1163.18 15
1163.26 14
1163.34 12
1163.42 10
1163.49 9
1163.57 8
1163.65 8
1163.73 9
1163.81 11
1163.88 13
1163.96 16
1164.04 18
1164.12 20
1164.20 21
1164.27 22
1164.35 21
1164.43 20
1164.51 19
1164.59 17
1164.67 16
1164.74 14
1164.82 13
1164.90 12
1164.98 12
1165.06 11
1165.14 11
1165.21 11
1165.29 11
1165.37 11
1165.45 10
1165.53 10
1165.60 9
1165.68 8
1165.76 8
1165.84 7
1165.92 6
1166.00 6
1166.07 5
1166.15 4
1166.23 4
1166.31 4
1166.39 4
1166.47 4
1166.54 5
1166.62 6
1166.70 6
1166.78 7
1166.86 7
1166.93 8
1167.01 8
1167.09 8
1167.17 8
1167.25 8
1167.33 9
1167.40 9
1167.48 10
1167.56 10
1167.64 11
1167.72 11
1167.80 11
1167.87 11
1167.95 10
1168.03 9
1168.11 9
1168.19 8
1168.27 8
1168.34 8
1168.42 7
1168.50 7
1168.58 6
1168.66 6
1168.74 6
1168.81 5
1168.89 5
1168.97 5
1169.05 5
1169.13 5
1169.21 5
1169.28 4
1169.36 3
1169.44 3
1169.52 2
1169.60 2
1169.68 2
1169.75 3
1169.83 3
1169.91 4
1169.99 5
1170.07 6
1170.15 7
1170.22 8
1170.30 9
1170.38 9
1170.46 8
1170.54 7
1170.62 6
1170.70 4
1170.77 3
1170.85 2
1170.93 1
1171.01 1
1171.09 2
1171.17 2
1171.24 3
1171.32 4
1171.40 5
1171.48 7
1171.56 9
1171.64 11
1171.71 14
1171.79 16
1171.87 18
1171.95 19
1172.03 18
1172.11 17
1172.19 15
1172.26 13
1172.34 11
1172.42 10
1172.50 9
1172.58 8
1172.66 9
1172.73 9
1172.81 10
1172.89 11
1172.97 13
1173.05 14
1173.13 16
1173.21 17
1173.28 18
1173.36 19
1173.44 19
1173.52 18
1173.60 17
1173.68 16
1173.75 14
1173.83 13
1173.91 11
1173.99 11
1174.07 10
1174.15 10
1174.23 10
1174.30 10
1174.38 10
1174.46 10
1174.54 9
1174.62 9
1174.70 9
1174.78 9
1174.85 10
1174.93 11
1175.01 13
1175.09 15
1175.17 17
1175.25 19
1175.33 20
1175.40 21
1175.48 21
1175.56 21
1175.64 21
1175.72 20
1175.80 20
1175.88 20
1175.95 20
1176.03 21
1176.11 22
1176.19 23
1176.27 25
1176.35 27
1176.43 28
1176.50 29
1176.58 29
1176.66 28
1176.74 26
1176.82 24
1176.90 21
1176.98 19
1177.05 17
1177.13 16
1177.21 16
1177.29 16
1177.37 17
1177.45 17
1177.53 17
1177.60 18
1177.68 18
1177.76 18
1177.84 18
1177.92 19
1178.00 20
1178.08 21
1178.16 22
1178.23 22
1178.31 23
1178.39 23
1178.47 22
1178.55 22
1178.63 21
1178.71 19
1178.78 18
1178.86 16
1178.94 14
1179.02 12
1179.10 9
1179.18 7
1179.26 6
1179.34 5
1179.41 5
1179.49 6
1179.57 9
1179.65 12
1179.73 16
1179.81 19
1179.89 22
1179.96 24
1180.04 24
1180.12 23
1180.20 20
1180.28 18
1180.36 15
1180.44 12
1180.52 10
1180.59 9
1180.67 9
1180.75 10
1180.83 11
1180.91 12
1180.99 13
1181.07 14
1181.15 14
1181.22 13
1181.30 11
1181.38 8
1181.46 6
1181.54 3
1181.62 1
1181.70 0
1181.78 0
1181.85 0
1181.93 1
1182.01 3
1182.09 5
1182.17 7
1182.25 9
1182.33 9
1182.41 9
1182.48 9
1182.56 8
1182.64 7
1182.72 6
1182.80 5
1182.88 5
1182.96 5
1183.04 5
1183.12 5
1183.19 5
1183.27 5
1183.35 5
1183.43 5
1183.51 4
1183.59 4
1183.67 3
1183.75 4
1183.82 4
1183.90 6
1183.98 9
1184.06 12
1184.14 17
1184.22 21
1184.30 25
1184.38 29
1184.46 32
1184.53 34
1184.61 35
1184.69 35
1184.77 34
1184.85 32
1184.93 30
1185.01 28
1185.09 27
1185.17 26
1185.24 25
1185.32 26
1185.40 27
1185.48 28
1185.56 30
1185.64 31
1185.72 33
1185.80 33
1185.88 34
1185.95 34
1186.03 34
1186.11 33
1186.19 33
1186.27 31
1186.35 30
1186.43 28
1186.51 26
1186.59 25
1186.66 23
1186.74 21
1186.82 19
1186.90 17
1186.98 16
1187.06 15
1187.14 14
1187.22 14
1187.30 13
1187.38 13
1187.45 12
1187.53 11
1187.61 9
1187.69 6
1187.77 4
1187.85 2
1187.93 0
1188.01 0
1188.09 0
1188.16 0
1188.24 1
1188.32 1
1188.40 1
1188.48 1
1188.56 1
1188.64 0
1188.72 0
1188.80 0
1188.88 0
1188.95 0
1189.03 0
1189.11 0
1189.19 0
1189.27 0
1189.35 0
1189.43 0
1189.51 0
1189.59 0
1189.67 0
1189.75 0
1189.82 0
1189.90 1
1189.98 1
1190.06 2
1190.14 3
1190.22 5
1190.30 7
1190.38 9
1190.46 10
1190.54 12
1190.61 12
1190.69 12
1190.77 12
1190.85 10
1190.93 9
1191.01 7
1191.09 6
1191.17 5
1191.25 5
1191.33 5
1191.41 5
1191.48 5
1191.56 5
1191.64 4
1191.72 3
1191.80 1
1191.88 0
1191.96 0
1192.04 0
1192.12 0
1192.20 0
1192.28 0
1192.35 2
1192.43 3
1192.51 5
1192.59 6
1192.67 7
1192.75 8
1192.83 8
1192.91 8
1192.99 7
1193.07 7
1193.15 7
1193.23 7
1193.30 7
1193.38 7
1193.46 8
1193.54 8
1193.62 8
1193.70 8
1193.78 8
1193.86 8
1193.94 8
1194.02 8
1194.10 8
1194.18 9
1194.25 10
1194.33 12
1194.41 14
1194.49 17
1194.57 19
1194.65 21
1194.73 23
1194.81 25
1194.89 25
1194.97 24
1195.05 22
1195.13 20
1195.20 17
1195.28 15
1195.36 14
1195.44 13
1195.52 14
1195.60 16
1195.68 19
1195.76 22
1195.84 25
1195.92 28
1196.00 29
1196.08 30
1196.16 31
1196.23 32
1196.31 33
1196.39 35
1196.47 36
1196.55 38
1196.63 39
1196.71 39
1196.79 38
1196.87 36
1196.95 33
1197.03 30
1197.11 27
1197.19 24
1197.27 22
1197.34 21
1197.42 20
1197.50 20
1197.58 20
1197.66 20
1197.74 21
1197.82 21
1197.90 21
1197.98 22
1198.06 22
1198.14 21
1198.22 20
1198.30 19
1198.38 18
1198.46 17
1198.53 17
1198.61 16
1198.69 16
1198.77 16
1198.85 16
1198.93 17
1199.01 18
1199.09 19
1199.17 20
1199.25 21
1199.33 22
1199.41 22
1199.49 22
1199.57 21
1199.65 21
1199.72 20
1199.80 19
1199.88 19
1199.96 19
1200.04 18
1200.12 18
1200.20 16
1200.28 14
1200.36 12
1200.44 11
1200.52 9
1200.60 8
1200.68 8
1200.76 8
1200.84 9
1200.92 9
1200.99 9
1201.07 8
1201.15 8
1201.23 7
1201.31 6
1201.39 6
1201.47 7
1201.55 8
1201.63 10
1201.71 11
1201.79 12
1201.87 13
1201.95 13
1202.03 13
1202.11 12
1202.19 12
1202.27 11
1202.35 11
1202.42 11
1202.50 12
1202.58 12
1202.66 12
1202.74 12
1202.82 12
1202.90 12
1202.98 13
1203.06 14
1203.14 15
1203.22 16
1203.30 17
1203.38 18
1203.46 19
1203.54 19
1203.62 18
1203.70 18
1203.78 18
1203.86 17
1203.93 17
1204.01 17
1204.09 17
1204.17 17
1204.25 17
1204.33 18
1204.41 19
1204.49 20
1204.57 21
1204.65 22
1204.73 22
1204.81 22
1204.89 22
1204.97 21
1205.05 19
1205.13 16
1205.21 13
1205.29 9
1205.37 6
1205.45 3
1205.53 0
1205.61 0
1205.68 0
1205.76 0
1205.84 0
1205.92 0
1206.00 0
1206.08 0
1206.16 0
1206.24 3
1206.32 7
1206.40 11
1206.48 16
1206.56 20
1206.64 23
1206.72 25
1206.80 27
1206.88 28
1206.96 28
1207.04 27
1207.12 26
1207.20 25
1207.28 23
1207.36 21
1207.44 19
1207.52 18
1207.59 17
1207.67 17
1207.75 17
1207.83 18
1207.91 19
1207.99 19
1208.07 19
1208.15 19
1208.23 19
1208.31 18
1208.39 18
1208.47 19
1208.55 20
1208.63 22
1208.71 24
1208.79 27
1208.87 30
1208.95 33
1209.03 36
1209.11 37
1209.19 38
1209.27 38
1209.35 37
1209.43 36
1209.51 35
1209.59 33
1209.67 32
1209.75 32
1209.83 32
1209.91 32
1209.98 31
1210.06 31
1210.14 29
1210.22 27
1210.30 25
1210.38 23
1210.46 22
1210.54 22
1210.62 23
1210.70 24
1210.78 26
1210.86 28
1210.94 29
1211.02 29
1211.10 29
1211.18 29
1211.26 29
1211.34 28
1211.42 29
1211.50 29
1211.58 30
1211.66 30
1211.74 31
1211.82 31
1211.90 31
1211.98 30
1212.06 30
1212.14 29
1212.22 28
1212.30 28
1212.38 28
1212.46 28
1212.54 28
1212.62 28
1212.70 27
1212.78 26
1212.86 24
1212.94 21
1213.02 18
1213.10 15
1213.18 12
1213.26 10
1213.33 9
1213.41 9
1213.49 9
1213.57 9
1213.65 9
1213.73 9
1213.81 8
1213.89 6
1213.97 5
1214.05 3
1214.13 2
1214.21 2
1214.29 2
1214.37 3
1214.45 3
1214.53 4
1214.61 4
1214.69 4
1214.77 4
1214.85 4
1214.93 5
1215.01 5
1215.09 6
1215.17 7
1215.25 8
1215.33 9
1215.41 9
1215.49 9
1215.57 9
1215.65 10
1215.73 10
1215.81 11
1215.89 12
1215.97 13
1216.05 13
1216.13 14
1216.21 15
1216.29 15
1216.37 15
1216.45 15
1216.53 14
1216.61 14
1216.69 13
1216.77 12
1216.85 12
1216.93 12
1217.01 13
1217.09 14
1217.17 15
1217.25 16
1217.33 17
1217.41 16
1217.49 15
1217.57 14
1217.65 13
1217.73 13
1217.81 13
1217.89 14
1217.97 16
1218.05 17
1218.13 19
1218.21 19
1218.29 19
1218.37 17
1218.45 15
1218.53 12
1218.61 9
1218.69 6
1218.77 3
1218.85 1
1218.93 0
1219.01 0
1219.09 0
1219.17 0
1219.25 1
1219.33 4
1219.41 6
1219.49 8
1219.57 10
1219.65 10
1219.73 11
1219.81 10
1219.89 10
1219.97 8
1220.05 7
1220.13 6
1220.21 5
1220.29 4
1220.37 3
1220.45 2
1220.53 2
1220.61 1
1220.69 1
1220.77 1
1220.85 1
1220.93 2
1221.01 3
1221.09 4
1221.17 5
1221.25 6
1221.33 8
1221.41 9
1221.49 10
1221.57 10
1221.65 10
1221.73 9
1221.81 8
1221.89 8
1221.97 7
1222.05 6
1222.13 6
1222.21 5
1222.29 4
1222.37 3
1222.45 2
1222.53 1
1222.61 0
1222.69 0
1222.77 0
1222.85 0
1222.93 0
1223.01 0
1223.09 0
1223.17 0
1223.25 0
1223.33 1
1223.41 2
1223.49 2
1223.57 2
1223.65 2
1223.73 2
1223.81 2
1223.89 2
1223.97 3
1224.05 4
1224.13 5
1224.21 5
1224.29 6
1224.37 6
1224.45 6
1224.54 5
1224.62 5
1224.70 5
1224.78 5
1224.86 5
1224.94 6
1225.02 6
1225.10 7
1225.18 9
1225.26 11
1225.34 14
1225.42 18
1225.50 23
1225.58 28
1225.66 34
1225.74 38
1225.82 42
1225.90 44
1225.98 44
1226.06 43
1226.14 40
1226.22 37
1226.30 33
1226.38 29
1226.46 27
1226.54 25
1226.62 23
1226.70 22
1226.78 22
1226.86 21
1226.94 20
1227.02 19
1227.10 18
1227.18 18
1227.26 17
1227.34 17
1227.42 18
1227.50 18
1227.58 19
1227.66 19
1227.74 19
1227.82 19
1227.91 19
1227.99 19
1228.07 19
1228.15 19
1228.23 19
1228.31 19
1228.39 20
1228.47 20
1228.55 20
1228.63 21
1228.71 22
1228.79 23
1228.87 24
1228.95 25
1229.03 26
1229.11 27
1229.19 27
1229.27 28
1229.35 28
1229.43 29
1229.51 28
1229.59 27
1229.67 26
1229.75 23
1229.83 21
1229.91 18
1229.99 15
1230.07 14
1230.15 15
1230.23 16
1230.32 19
1230.40 22
1230.48 24
1230.56 26
1230.64 26
1230.72 25
1230.80 23
1230.88 21
1230.96 19
1231.04 18
1231.12 18
1231.20 18
1231.28 19
1231.36 20
1231.44 21
1231.52 20
1231.60 19
1231.68 18
1231.76 16
1231.84 14
1231.92 11
1232.00 10
1232.08 8
1232.16 7
1232.25 7
1232.33 7
1232.41 9
1232.49 11
1232.57 13
1232.65 15
1232.73 17
1232.81 18
1232.89 17
1232.97 16
1233.05 15
1233.13 13
1233.21 11
1233.29 9
1233.37 9
1233.45 9
1233.53 10
1233.61 11
1233.69 12
1233.77 13
1233.85 13
1233.93 12
1234.02 12
1234.10 11
1234.18 10
1234.26 9
1234.34 8
1234.42 7
1234.50 5
1234.58 3
1234.66 2
1234.74 0
1234.82 0
1234.90 0
1234.98 0
1235.06 1
1235.14 4
1235.22 8
1235.30 12
1235.38 16
1235.46 20
1235.55 23
1235.63 24
1235.71 25
1235.79 24
1235.87 22
1235.95 19
1236.03 16
1236.11 13
1236.19 10
1236.27 6
1236.35 3
1236.43 1
1236.51 0
1236.59 0
1236.67 0
1236.75 0
1236.83 0
1236.91 0
1237.00 0
1237.08 0
1237.16 0
1237.24 0
1237.32 1
1237.40 2
1237.48 4
1237.56 6
1237.64 8
1237.72 10
1237.80 12
1237.88 14
1237.96 16
1238.04 18
1238.12 20
1238.20 21
1238.29 23
1238.37 24
1238.45 25
1238.53 25
1238.61 25
1238.69 25
1238.77 25
1238.85 25
1238.93 26
1239.01 26
1239.09 26
1239.17 26
1239.25 25
1239.33 24
1239.41 23
1239.50 22
1239.58 21
1239.66 20
1239.74 20
1239.82 20
1239.90 20
1239.98 20
1240.06 20
1240.14 20
1240.22 21
1240.30 22
1240.38 23
1240.46 24
1240.54 23
1240.62 22
1240.71 20
1240.79 18
1240.87 16
1240.95 14
1241.03 14
1241.11 14
1241.19 15
1241.27 17
1241.35 18
1241.43 19
1241.51 20
1241.59 22
1241.67 23
1241.75 24
1241.84 25
1241.92 26
1242.00 26
1242.08 25
1242.16 23
1242.24 21
1242.32 18
1242.40 17
1242.48 16
1242.56 15
1242.64 15
1242.72 15
1242.80 15
1242.89 15
1242.97 14
1243.05 13
1243.13 12
1243.21 11
1243.29 10
1243.37 9
1243.45 10
1243.53 10
1243.61 12
1243.69 13
1243.77 16
1243.86 18
1243.94 20
1244.02 22
1244.10 25
1244.18 27
1244.26 30
1244.34 32
1244.42 34
1244.50 35
1244.58 35
1244.66 34
1244.74 33
1244.83 32
1244.91 31
1244.99 30
1245.07 29
1245.15 27
1245.23 25
1245.31 23
1245.39 21
1245.47 19
1245.55 18
1245.63 17
1245.71 17
1245.80 18
1245.88 18
1245.96 18
1246.04 18
1246.12 17
1246.20 15
1246.28 14
1246.36 12
1246.44 11
1246.52 11
1246.60 11
1246.69 11
1246.77 11
1246.85 11
1246.93 11
1247.01 10
1247.09 9
1247.17 9
1247.25 10
1247.33 11
1247.41 13
1247.49 14
1247.58 16
1247.66 16
1247.74 16
1247.82 16
1247.90 15
1247.98 13
1248.06 12
1248.14 10
1248.22 8
1248.30 7
1248.39 5
1248.47 3
1248.55 1
1248.63 0
1248.71 0
1248.79 0
1248.87 0
1248.95 0
1249.03 0
1249.11 0
1249.19 0
1249.28 2
1249.36 4
1249.44 6
1249.52 8
1249.60 11
1249.68 13
1249.76 16
1249.84 19
1249.92 22
1250.00 25
1250.09 28
1250.17 30
1250.25 31
1250.33 31
1250.41 30
1250.49 28
1250.57 25
1250.65 22
1250.73 18
1250.82 15
1250.90 11
1250.98 8
1251.06 6
1251.14 5
1251.22 4
1251.30 4
1251.38 4
1251.46 4
1251.54 4
1251.63 4
1251.71 3
1251.79 3
1251.87 3
1251.95 4
1252.03 6
1252.11 8
1252.19 10
1252.27 12
1252.36 14
1252.44 15
1252.52 14
1252.60 13
1252.68 11
1252.76 9
1252.84 7
1252.92 6
1253.00 6
1253.09 7
1253.17 8
1253.25 10
1253.33 12
1253.41 14
1253.49 15
1253.57 15
1253.65 15
1253.73 13
1253.82 11
1253.90 8
1253.98 5
1254.06 1
1254.14 0
1254.22 0
1254.30 0
1254.38 1
1254.46 5
1254.55 10
1254.63 15
1254.71 20
1254.79 24
1254.87 26
1254.95 27
1255.03 26
1255.11 24
1255.20 22
1255.28 20
1255.36 20
1255.44 21
1255.52 23
1255.60 27
1255.68 32
1255.76 37
1255.84 41
1255.93 44
1256.01 45
1256.09 44
1256.17 42
1256.25 40
1256.33 38
1256.41 37
1256.49 36
1256.58 36
1256.66 36
1256.74 36
1256.82 36
1256.90 36
1256.98 35
1257.06 34
1257.14 34
1257.23 34
1257.31 35
1257.39 37
1257.47 38
1257.55 39
1257.63 39
1257.71 37
1257.79 34
1257.88 30
1257.96 25
1258.04 21
1258.12 18
1258.20 15
1258.28 14
1258.36 13
1258.44 13
1258.53 14
1258.61 14
1258.69 15
1258.77 16
1258.85 17
1258.93 18
1259.01 19
1259.10 19
1259.18 20
1259.26 19
1259.34 18
1259.42 17
1259.50 16
1259.58 15
1259.66 14
1259.75 14
1259.83 14
1259.91 15
1259.99 15
1260.07 16
1260.15 16
1260.23 16
1260.31 16
1260.40 15
1260.48 15
1260.56 15
1260.64 15
1260.72 16
1260.80 16
1260.88 16
1260.97 16
1261.05 15
1261.13 14
1261.21 12
1261.29 10
1261.37 9
1261.45 7
1261.54 6
1261.62 6
1261.70 7
1261.78 8
1261.86 10
1261.94 12
1262.02 14
1262.11 15
1262.19 15
1262.27 15
1262.35 13
1262.43 12
1262.51 10
1262.59 8
1262.68 6
1262.76 5
1262.84 4
1262.92 3
1263.00 2
1263.08 2
1263.16 1
1263.25 1
1263.33 1
1263.41 0
1263.49 0
1263.57 0
1263.65 0
1263.73 0
1263.82 0
1263.90 0
1263.98 0
1264.06 1
1264.14 4
1264.22 7
1264.30 9
1264.39 12
1264.47 14
1264.55 17
1264.63 19
1264.71 21
1264.79 23
1264.87 27
1264.96 30
1265.04 33
1265.12 36
1265.20 37
1265.28 38
1265.36 39
1265.45 39
1265.53 39
1265.61 39
1265.69 39
1265.77 38
1265.85 37
1265.93 36
1266.02 34
1266.10 32
1266.18 31
1266.26 30
1266.34 29
1266.42 30
1266.51 31
1266.59 33
1266.67 34
1266.75 35
1266.83 35
1266.91 34
1266.99 33
1267.08 31
1267.16 28
1267.24 26
1267.32 24
1267.40 22
1267.48 22
1267.57 22
1267.65 22
1267.73 22
1267.81 22
1267.89 22
1267.97 21
1268.05 21
1268.14 20
1268.22 20
1268.30 21
1268.38 22
1268.46 24
1268.54 25
1268.63 27
1268.71 27
1268.79 27
1268.87 26
1268.95 25
1269.03 22
1269.12 20
1269.20 17
1269.28 14
1269.36 12
1269.44 10
1269.52 9
1269.61 10
1269.69 11
1269.77 13
1269.85 15
1269.93 16
1270.01 16
1270.10 14
1270.18 12
1270.26 9
1270.34 6
1270.42 3
1270.50 1
1270.59 0
1270.67 1
1270.75 4
1270.83 8
1270.91 13
1270.99 18
1271.08 22
1271.16 26
1271.24 28
1271.32 28
1271.40 27
1271.48 24
1271.57 20
1271.65 17
1271.73 15
1271.81 14
1271.89 14
1271.97 15
1272.06 16
1272.14 18
1272.22 19
1272.30 20
1272.38 20
1272.47 20
1272.55 20
1272.63 20
1272.71 20
1272.79 20
1272.87 21
1272.96 21
1273.04 21
1273.12 21
1273.20 21
1273.28 21
1273.36 21
1273.45 21
1273.53 20
1273.61 20
1273.69 19
1273.77 19
1273.86 19
1273.94 19
1274.02 20
1274.10 21
1274.18 23
1274.26 26
1274.35 29
1274.43 33
1274.51 36
1274.59 39
1274.67 41
1274.75 41
1274.84 40
1274.92 39
1275.00 36
1275.08 33
1275.16 29
1275.25 25
1275.33 21
1275.41 16
1275.49 11
1275.57 7
1275.66 3
1275.74 1
1275.82 0
1275.90 2
1275.98 4
1276.06 8
1276.15 13
1276.23 17
1276.31 19
1276.39 20
1276.47 20
1276.56 18
1276.64 16
1276.72 15
1276.80 14
1276.88 14
1276.96 15
1277.05 16
1277.13 16
1277.21 16
1277.29 16
1277.37 15
1277.46 13
1277.54 12
1277.62 12
1277.70 12
1277.78 14
1277.87 16
1277.95 18
1278.03 21
1278.11 24
1278.19 26
1278.28 29
1278.36 31
1278.44 33
1278.52 33
1278.60 33
1278.68 32
1278.77 29
1278.85 26
1278.93 23
1279.01 19
1279.09 15
1279.18 12
1279.26 8
1279.34 6
1279.42 4
1279.50 3
1279.59 3
1279.67 5
1279.75 8
1279.83 13
1279.91 20
1280.00 27
1280.08 33
1280.16 39
1280.24 44
1280.32 47
1280.41 49
1280.49 48
1280.57 46
1280.65 42
1280.73 37
1280.82 32
1280.90 27
1280.98 23
1281.06 19
1281.14 16
1281.23 14
1281.31 13
1281.39 13
1281.47 15
1281.55 17
1281.64 19
1281.72 21
1281.80 23
1281.88 25
1281.96 26
1282.05 26
1282.13 26
1282.21 26
1282.29 26
1282.37 25
1282.46 25
1282.54 25
1282.62 25
1282.70 26
1282.79 28
1282.87 30
1282.95 32
1283.03 34
1283.11 35
1283.20 36
1283.28 35
1283.36 34
1283.44 31
1283.52 28
1283.61 25
1283.69 22
1283.77 20
1283.85 19
1283.93 18
1284.02 18
1284.10 19
1284.18 20
1284.26 21
1284.35 23
1284.43 25
1284.51 27
1284.59 29
1284.67 32
1284.76 34
1284.84 36
1284.92 37
1285.00 37
1285.08 36
1285.17 34
1285.25 31
1285.33 28
1285.41 24
1285.50 22
1285.58 20
1285.66 20
1285.74 21
1285.82 23
1285.91 25
1285.99 27
1286.07 29
1286.15 31
1286.23 33
1286.32 34
1286.40 34
1286.48 35
1286.56 35
1286.65 34
1286.73 34
1286.81 33
1286.89 32
1286.97 32
1287.06 31
1287.14 30
1287.22 29
1287.30 28
1287.39 26
1287.47 24
1287.55 22
1287.63 19
1287.71 17
1287.80 15
1287.88 13
1287.96 12
1288.04 11
1288.13 11
1288.21 11
1288.29 12
1288.37 14
1288.45 16
1288.54 18
1288.62 19
1288.70 20
1288.78 21
1288.87 21
1288.95 21
1289.03 21
1289.11 21
1289.19 22
1289.28 24
1289.36 25
1289.44 26
1289.52 27
1289.61 28
1289.69 28
1289.77 28
1289.85 27
1289.94 26
1290.02 24
1290.10 22
1290.18 19
1290.26 15
1290.35 12
1290.43 9
1290.51 6
1290.59 4
1290.68 2
1290.76 1
1290.84 0
1290.92 0
1291.01 0
1291.09 0
1291.17 1
1291.25 1
1291.33 1
1291.42 0
1291.50 0
1291.58 0
1291.66 0
1291.75 0
1291.83 0
1291.91 1
1291.99 3
1292.08 6
1292.16 9
1292.24 13
1292.32 17
1292.41 21
1292.49 24
1292.57 27
1292.65 29
1292.74 31
1292.82 31
1292.90 31
1292.98 31
1293.06 32
1293.15 33
1293.23 35
1293.31 36
1293.39 38
1293.48 38
1293.56 38
1293.64 37
1293.72 35
1293.81 32
1293.89 29
1293.97 26
1294.05 22
1294.14 19
1294.22 17
1294.30 14
1294.38 13
1294.47 12
1294.55 12
1294.63 12
1294.71 12
1294.80 13
1294.88 15
1294.96 17
1295.04 19
1295.13 22
1295.21 24
1295.29 26
1295.37 27
1295.46 28
1295.54 27
1295.62 27
1295.70 27
1295.79 27
1295.87 28
1295.95 30
1296.03 32
1296.12 35
1296.20 38
1296.28 40
1296.36 42
1296.45 44
1296.53 46
1296.61 47
1296.69 49
1296.78 52
1296.86 54
1296.94 57
1297.02 59
1297.11 61
1297.19 62
1297.27 62
1297.35 60
1297.44 57
1297.52 54
1297.60 51
1297.68 48
1297.77 46
1297.85 46
1297.93 49
1298.01 52
1298.10 56
1298.18 60
1298.26 62
1298.34 63
1298.43 63
1298.51 61
1298.59 58
1298.67 55
1298.76 54
1298.84 53
1298.92 53
1299.00 53
1299.09 53
1299.17 53
1299.25 53
1299.33 52
1299.42 51
1299.50 49
1299.58 48
1299.67 47
1299.75 46
1299.83 45
1299.91 43
1300.00 40
1300.08 37
1300.16 33
1300.24 28
1300.33 24
1300.41 21
1300.49 19
1300.57 18
1300.66 19
1300.74 22
1300.82 25
1300.90 28
1300.99 32
1301.07 35
1301.15 38
1301.24 40
1301.32 41
1301.40 42
1301.48 43
1301.57 43
1301.65 42
1301.73 41
1301.81 39
1301.90 37
1301.98 33
1302.06 30
1302.14 27
1302.23 24
1302.31 22
1302.39 22
1302.48 23
1302.56 26
1302.64 30
1302.72 33
1302.81 37
1302.89 39
1302.97 41
1303.05 41
1303.14 40
1303.22 39
1303.30 38
1303.39 37
1303.47 36
1303.55 35
1303.63 34
1303.72 32
1303.80 31
1303.88 29
1303.96 26
1304.05 24
1304.13 21
1304.21 19
1304.30 18
1304.38 17
1304.46 17
1304.54 18
1304.63 21
1304.71 24
1304.79 28
1304.87 33
1304.96 38
1305.04 41
1305.12 45
1305.21 47
1305.29 49
1305.37 52
1305.45 54
1305.54 56
1305.62 58
1305.70 58
1305.79 57
1305.87 54
1305.95 49
1306.03 44
1306.12 38
1306.20 33
1306.28 28
1306.37 23
1306.45 20
1306.53 17
1306.61 14
1306.70 12
1306.78 10
1306.86 9
1306.95 9
1307.03 10
1307.11 11
1307.19 12
1307.28 14
1307.36 16
1307.44 18
1307.52 21
1307.61 23
1307.69 24
1307.77 26
1307.86 26
1307.94 24
1308.02 22
1308.11 18
1308.19 14
1308.27 11
1308.35 8
1308.44 7
1308.52 8
1308.60 10
1308.69 13
1308.77 16
1308.85 19
1308.93 21
1309.02 23
1309.10 24
1309.18 25
1309.27 26
1309.35 27
1309.43 29
1309.51 31
1309.60 33
1309.68 34
1309.76 34
1309.85 33
1309.93 32
1310.01 30
1310.09 29
1310.18 29
1310.26 30
1310.34 32
1310.43 35
1310.51 39
1310.59 43
1310.68 46
1310.76 49
1310.84 51
1310.92 53
1311.01 54
1311.09 55
1311.17 56
1311.26 57
1311.34 57
1311.42 56
1311.51 55
1311.59 54
1311.67 52
1311.75 50
1311.84 49
1311.92 49
1312.00 50
1312.09 51
1312.17 53
1312.25 55
1312.34 56
1312.42 56
1312.50 55
1312.58 53
1312.67 50
1312.75 47
1312.83 45
1312.92 43
1313.00 41
1313.08 40
1313.17 39
1313.25 37
1313.33 36
1313.41 36
1313.50 36
1313.58 37
1313.66 38
1313.75 39
1313.83 40
1313.91 40
1314.00 38
1314.08 34
1314.16 30
1314.25 26
1314.33 23
1314.41 20
1314.49 19
1314.58 19
1314.66 20
1314.74 21
1314.83 21
1314.91 22
1314.99 22
1315.08 23
1315.16 25
1315.24 28
1315.33 32
1315.41 37
1315.49 42
1315.57 47
1315.66 52
1315.74 55
1315.82 56
1315.91 55
1315.99 51
1316.07 45
1316.16 39
1316.24 33
1316.32 28
1316.41 24
1316.49 22
1316.57 21
1316.66 21
1316.74 22
1316.82 23
1316.90 25
1316.99 28
1317.07 31
1317.15 34
1317.24 36
1317.32 38
1317.40 39
1317.49 38
1317.57 36
1317.65 32
1317.74 28
1317.82 25
1317.90 22
1317.99 21
1318.07 23
1318.15 26
1318.24 31
1318.32 37
1318.40 42
1318.49 46
1318.57 49
1318.65 51
1318.73 51
1318.82 50
1318.90 49
1318.98 46
1319.07 44
1319.15 40
1319.23 37
1319.32 33
1319.40 31
1319.48 29
1319.57 29
1319.65 30
1319.73 31
1319.82 34
1319.90 36
1319.98 37
1320.07 38
1320.15 38
1320.23 37
1320.32 37
1320.40 37
1320.48 39
1320.57 41
1320.65 44
1320.73 46
1320.82 48
1320.90 47
1320.98 45
1321.07 41
1321.15 36
1321.23 30
1321.32 26
1321.40 22
1321.48 20
1321.57 19
1321.65 19
1321.73 19
1321.82 19
1321.90 19
1321.98 18
1322.07 17
1322.15 16
1322.23 15
1322.32 15
1322.40 16
1322.48 17
1322.57 19
1322.65 21
1322.73 22
1322.82 23
1322.90 23
1322.98 22
1323.07 21
1323.15 21
1323.23 21
1323.32 22
1323.40 24
1323.48 26
1323.57 28
1323.65 30
1323.73 31
1323.82 31
1323.90 30
1323.98 28
1324.07 26
1324.15 23
1324.23 21
1324.32 20
1324.40 20
1324.48 20
1324.57 20
1324.65 21
1324.73 22
1324.82 24
1324.90 25
1324.98 26
1325.07 27
1325.15 28
1325.23 28
1325.32 28
1325.40 28
1325.48 27
1325.57 26
1325.65 26
1325.73 26
1325.82 27
1325.90 28
1325.98 29
1326.07 30
1326.15 31
1326.23 31
1326.32 31
1326.40 31
1326.49 31
1326.57 31
1326.65 32
1326.74 33
1326.82 35
1326.90 36
1326.99 38
1327.07 40
1327.15 41
1327.24 42
1327.32 42
1327.40 43
1327.49 44
1327.57 45
1327.65 45
1327.74 44
1327.82 43
1327.90 40
1327.99 36
1328.07 32
1328.15 29
1328.24 26
1328.32 24
1328.41 23
1328.49 23
1328.57 22
1328.66 21
1328.74 20
1328.82 19
1328.91 18
1328.99 17
1329.07 18
1329.16 21
1329.24 25
1329.32 29
1329.41 34
1329.49 37
1329.58 38
1329.66 37
1329.74 35
1329.83 30
1329.91 26
1329.99 21
1330.08 18
1330.16 15
1330.24 13
1330.33 12
1330.41 12
1330.49 12
1330.58 13
1330.66 13
1330.75 13
1330.83 14
1330.91 13
1331.00 13
1331.08 11
1331.16 10
1331.25 8
1331.33 5
1331.41 3
1331.50 1
1331.58 0
1331.66 0
1331.75 0
1331.83 0
1331.92 0
1332.00 0
1332.08 0
1332.17 0
1332.25 0
1332.33 3
1332.42 6
1332.50 9
1332.58 13
1332.67 17
1332.75 22
1332.84 26
1332.92 29
1333.00 31
1333.09 33
1333.17 33
1333.25 32
1333.34 30
1333.42 27
1333.51 25
1333.59 23
1333.67 21
1333.76 21
1333.84 21
1333.92 22
1334.01 23
1334.09 24
1334.17 25
1334.26 26
1334.34 26
1334.43 27
1334.51 26
1334.59 26
1334.68 26
1334.76 25
1334.84 24
1334.93 23
1335.01 22
1335.10 22
1335.18 22
1335.26 23
1335.35 25
1335.43 28
1335.51 33
1335.60 39
1335.68 46
1335.77 53
1335.85 59
1335.93 63
1336.02 66
1336.10 67
1336.18 66
1336.27 63
1336.35 60
1336.44 57
1336.52 53
1336.60 50
1336.69 47
1336.77 44
1336.85 42
1336.94 39
1337.02 35
1337.11 32
1337.19 30
1337.27 28
1337.36 26
1337.44 24
1337.52 22
1337.61 21
1337.69 19
1337.78 16
1337.86 14
1337.94 12
1338.03 12
1338.11 12
1338.20 14
1338.28 18
1338.36 22
1338.45 27
1338.53 32
1338.61 35
1338.70 37
1338.78 37
1338.87 35
1338.95 32
1339.03 29
1339.12 26
1339.20 23
1339.29 22
1339.37 20
1339.45 20
1339.54 20
1339.62 20
1339.70 20
1339.79 20
1339.87 22
1339.96 23
1340.04 26
1340.12 28
1340.21 30
1340.29 32
1340.38 33
1340.46 33
1340.54 32
1340.63 31
1340.71 30
1340.80 30
1340.88 29
1340.96 28
1341.05 27
1341.13 26
1341.21 25
1341.30 23
1341.38 21
1341.47 19
1341.55 17
1341.63 17
1341.72 17
1341.80 19
1341.89 22
1341.97 25
1342.05 29
1342.14 33
1342.22 37
1342.31 40
1342.39 42
1342.47 43
1342.56 43
1342.64 42
1342.73 41
1342.81 40
1342.89 40
1342.98 40
1343.06 42
1343.15 44
1343.23 47
1343.31 50
1343.40 52
1343.48 52
1343.57 51
1343.65 48
1343.73 44
1343.82 40
1343.90 37
1343.99 35
1344.07 35
1344.15 35
1344.24 37
1344.32 38
1344.41 40
1344.49 40
1344.57 40
1344.66 40
1344.74 39
1344.83 39
1344.91 38
1344.99 37
1345.08 36
1345.16 35
1345.25 33
1345.33 31
1345.41 29
1345.50 26
1345.58 24
1345.67 23
1345.75 22
1345.83 22
1345.92 24
1346.00 25
1346.09 26
1346.17 27
1346.25 27
1346.34 26
1346.42 24
1346.51 22
1346.59 20
1346.68 19
1346.76 19
1346.84 21
1346.93 24
1347.01 28
1347.10 32
1347.18 36
1347.26 40
1347.35 43
1347.43 45
1347.52 47
1347.60 47
1347.68 46
1347.77 44
1347.85 41
1347.94 38
1348.02 34
1348.11 30
1348.19 26
1348.27 22
1348.36 19
1348.44 15
1348.53 12
1348.61 10
1348.69 8
1348.78 7
1348.86 8
1348.95 10
1349.03 13
1349.11 16
1349.20 20
1349.28 23
1349.37 27
1349.45 30
1349.54 34
1349.62 37
1349.70 40
1349.79 42
1349.87 43
1349.96 43
1350.04 41
1350.13 39
1350.21 36
1350.29 32
1350.38 27
1350.46 22
1350.55 16
1350.63 11
1350.71 6
1350.80 3
1350.88 2
1350.97 2
1351.05 4
1351.14 7
1351.22 10
1351.30 13
1351.39 15
1351.47 17
1351.56 18
1351.64 19
1351.73 19
1351.81 20
1351.89 20
1351.98 20
1352.06 20
1352.15 19
1352.23 18
1352.32 15
1352.40 12
1352.48 8
1352.57 4
1352.65 0
1352.74 0
1352.82 0
1352.91 0
1352.99 0
1353.07 0
1353.16 0
1353.24 0
1353.33 1
1353.41 8
1353.50 15
1353.58 23
1353.66 31
1353.75 38
1353.83 43
1353.92 47
1354.00 48
1354.09 48
1354.17 46
1354.25 42
1354.34 38
1354.42 33
1354.51 28
1354.59 23
1354.68 18
1354.76 14
1354.84 10
1354.93 7
1355.01 5
1355.10 4
1355.18 3
1355.27 5
1355.35 7
1355.43 11
1355.52 17
1355.60 23
1355.69 30
1355.77 38
1355.86 45
1355.94 51
1356.03 55
1356.11 59
1356.19 61
1356.28 63
1356.36 63
1356.45 63
1356.53 63
1356.62 61
1356.70 60
1356.79 58
1356.87 55
1356.95 54
1357.04 53
1357.12 52
1357.21 52
1357.29 51
1357.38 51
1357.46 51
1357.54 51
1357.63 51
1357.71 50
1357.80 50
1357.88 51
1357.97 52
1358.05 53
1358.14 53
1358.22 53
1358.30 53
1358.39 52
1358.47 50
1358.56 49
1358.64 47
1358.73 46
1358.81 44
1358.90 42
1358.98 39
1359.07 35
1359.15 31
1359.23 27
1359.32 23
1359.40 19
1359.49 16
1359.57 14
1359.66 13
1359.74 13
1359.83 14
1359.91 16
1359.99 18
1360.08 21
1360.16 24
1360.25 27
1360.33 29
1360.42 30
1360.50 30
1360.59 28
1360.67 25
1360.76 22
1360.84 18
1360.92 14
1361.01 12
1361.09 11
1361.18 11
1361.26 12
1361.35 14
1361.43 16
1361.52 19
1361.60 21
1361.69 23
1361.77 25
1361.85 26
1361.94 28
1362.02 28
1362.11 28
1362.19 27
1362.28 25
1362.36 21
1362.45 17
1362.53 12
1362.62 9
1362.70 6
1362.78 4
1362.87 4
1362.95 4
1363.04 5
1363.12 6
1363.21 6
1363.29 6
1363.38 6
1363.46 7
1363.55 8
1363.63 10
1363.72 13
1363.80 16
1363.88 18
1363.97 21
1364.05 22
1364.14 24
1364.22 25
1364.31 27
1364.39 30
1364.48 33
1364.56 36
1364.65 40
1364.73 43
1364.82 47
1364.90 50
1364.98 52
1365.07 55
1365.15 56
1365.24 57
1365.32 57
1365.41 55
1365.49 53
1365.58 50
1365.66 47
1365.75 45
1365.83 43
1365.92 42
1366.00 42
1366.09 42
1366.17 43
1366.26 44
1366.34 45
1366.42 46
1366.51 47
1366.59 46
1366.68 45
1366.76 43
1366.85 40
1366.93 36
1367.02 32
1367.10 27
1367.19 23
1367.27 19
1367.36 17
1367.44 16
1367.53 15
1367.61 16
1367.70 17
1367.78 18
1367.86 20
1367.95 22
1368.03 24
1368.12 26
1368.20 28
1368.29 30
1368.37 31
1368.46 31
1368.54 31
1368.63 31
1368.71 31
1368.80 33
1368.88 34
1368.97 37
1369.05 39
1369.14 41
1369.22 43
1369.31 43
1369.39 41
1369.48 39
1369.56 35
1369.65 30
1369.73 25
1369.81 20
1369.90 16
1369.98 14
1370.07 12
1370.15 12
1370.24 13
1370.32 16
1370.41 19
1370.49 22
1370.58 25
1370.66 27
1370.75 27
1370.83 25
1370.92 21
1371.00 17
1371.09 12
1371.17 8
1371.26 5
1371.34 3
1371.43 4
1371.51 6
1371.60 9
1371.68 12
1371.77 16
1371.85 20
1371.94 24
1372.02 27
1372.11 31
1372.19 34
1372.28 36
1372.36 38
1372.45 38
1372.53 38
1372.62 38
1372.70 37
1372.78 36
1372.87 36
1372.95 36
1373.04 36
1373.12 36
1373.21 36
1373.29 36
1373.38 36
1373.46 36
1373.55 36
1373.63 36
1373.72 37
1373.80 39
1373.89 40
1373.97 42
1374.06 43
1374.14 44
1374.23 44
1374.31 43
1374.40 42
1374.48 41
1374.57 40
1374.65 41
1374.74 43
1374.82 46
1374.91 51
1374.99 56
1375.08 62
1375.16 67
1375.25 70
1375.33 72
1375.42 71
1375.50 68
1375.59 63
1375.67 58
1375.76 52
1375.84 47
1375.93 42
1376.01 39
1376.10 38
1376.18 38
1376.27 39
1376.35 41
1376.44 44
1376.52 47
1376.61 50
1376.69 52
1376.78 54
1376.86 55
1376.95 57
1377.03 58
1377.12 59
1377.20 60
1377.29 60
1377.37 60
1377.46 59
1377.54 57
1377.63 56
1377.71 54
1377.80 53
1377.88 53
1377.97 52
1378.05 52
1378.14 51
1378.22 50
1378.31 50
1378.39 49
1378.48 48
1378.56 47
1378.65 46
1378.73 45
1378.82 45
1378.90 45
1378.99 45
1379.08 46
1379.16 48
1379.25 51
1379.33 53
1379.42 56
1379.50 57
1379.59 57
1379.67 57
1379.76 55
1379.84 53
1379.93 51
1380.01 50
1380.10 50
1380.18 51
1380.27 55
1380.35 61
1380.44 69
1380.52 79
1380.61 89
1380.69 97
1380.78 104
1380.86 108
1380.95 108
1381.03 106
1381.12 101
1381.20 96
1381.29 92
1381.37 89
1381.46 87
1381.54 87
1381.63 86
1381.71 84
1381.80 82
1381.88 78
1381.97 73
1382.06 68
1382.14 64
1382.23 61
1382.31 58
1382.40 56
1382.48 53
1382.57 51
1382.65 47
1382.74 43
1382.82 38
1382.91 33
1382.99 28
1383.08 24
1383.16 20
1383.25 17
1383.33 16
1383.42 14
1383.50 14
1383.59 14
1383.67 15
1383.76 15
1383.84 16
1383.93 17
1384.02 17
1384.10 18
1384.19 18
1384.27 18
1384.36 19
1384.44 21
1384.53 23
1384.61 26
1384.70 30
1384.78 34
1384.87 38
1384.95 40
1385.04 42
1385.12 42
1385.21 41
1385.29 40
1385.38 37
1385.46 35
1385.55 33
1385.64 30
1385.72 28
1385.81 25
1385.89 24
1385.98 24
1386.06 24
1386.15 26
1386.23 28
1386.32 30
1386.40 32
1386.49 33
1386.57 34
1386.66 35
1386.74 36
1386.83 39
1386.92 42
1387.00 46
1387.09 51
1387.17 55
1387.26 58
1387.34 60
1387.43 61
1387.51 60
1387.60 58
1387.68 56
1387.77 53
1387.85 51
1387.94 50
1388.02 48
1388.11 47
1388.20 44
1388.28 41
1388.37 36
1388.45 30
1388.54 23
1388.62 17
1388.71 11
1388.79 7
1388.88 3
1388.96 1
1389.05 0
1389.13 0
1389.22 0
1389.31 0
1389.39 0
1389.48 2
1389.56 4
1389.65 6
1389.73 7
1389.82 8
1389.90 8
1389.99 6
1390.07 5
1390.16 3
1390.25 1
1390.33 0
1390.42 0
1390.50 0
1390.59 0
1390.67 0
1390.76 0
1390.84 0
1390.93 0
1391.01 0
1391.10 0
1391.19 3
1391.27 6
1391.36 11
1391.44 16
1391.53 21
1391.61 24
1391.70 26
1391.78 26
1391.87 25
1391.95 22
1392.04 19
1392.13 15
1392.21 12
1392.30 9
1392.38 6
1392.47 5
1392.55 4
1392.64 5
1392.72 7
1392.81 9
1392.90 12
1392.98 14
1393.07 16
1393.15 17
1393.24 17
1393.32 17
1393.41 15
1393.49 13
1393.58 12
1393.67 12
1393.75 13
1393.84 15
1393.92 17
1394.01 20
1394.09 22
1394.18 24
1394.26 25
1394.35 24
1394.44 23
1394.52 21
1394.61 18
1394.69 15
1394.78 12
1394.86 8
1394.95 4
1395.03 0
1395.12 0
1395.21 0
1395.29 0
1395.38 0
1395.46 3
1395.55 9
1395.63 16
1395.72 22
1395.80 28
1395.89 32
1395.98 35
1396.06 36
1396.15 35
1396.23 33
1396.32 30
1396.40 27
1396.49 25
1396.58 23
1396.66 23
1396.75 23
1396.83 23
1396.92 24
1397.00 23
1397.09 23
1397.17 21
1397.26 19
1397.35 17
1397.43 15
1397.52 14
1397.60 13
1397.69 13
1397.77 12
1397.86 11
1397.95 10
1398.03 9
1398.12 8
1398.20 7
1398.29 6
1398.37 5
1398.46 3
1398.55 3
1398.63 3
1398.72 4
1398.80 7
1398.89 11
1398.97 16
1399.06 22
1399.15 27
1399.23 32
1399.32 36
1399.40 39
1399.49 41
1399.57 42
1399.66 42
1399.75 41
1399.83 40
1399.92 37
1400.00 34
1400.09 30
1400.17 27
1400.26 23
1400.35 21
1400.43 19
1400.52 18
1400.60 19
1400.69 20
1400.77 23
1400.86 26
1400.95 30
1401.03 35
1401.12 38
1401.20 40
1401.29 40
1401.38 38
1401.46 35
1401.55 31
1401.63 26
1401.72 21
1401.80 17
1401.89 13
1401.98 11
1402.06 9
1402.15 7
1402.23 6
1402.32 6
1402.40 7
1402.49 9
1402.58 11
1402.66 14
1402.75 17
1402.83 20
1402.92 22
1403.01 24
1403.09 26
1403.18 27
1403.26 27
1403.35 26
1403.43 25
1403.52 23
1403.61 21
1403.69 19
1403.78 17
1403.86 15
1403.95 15
1404.04 16
1404.12 18
1404.21 20
1404.29 21
1404.38 23
1404.47 23
1404.55 24
1404.64 25
1404.72 27
1404.81 30
1404.89 33
1404.98 38
1405.07 42
1405.15 45
1405.24 48
1405.32 48
1405.41 48
1405.50 47
1405.58 46
1405.67 45
1405.75 44
1405.84 44
1405.93 43
1406.01 42
1406.10 40
1406.18 37
1406.27 33
1406.36 30
1406.44 28
1406.53 27
1406.61 27
1406.70 29
1406.78 30
1406.87 31
1406.96 31
1407.04 30
1407.13 28
1407.21 26
1407.30 25
1407.39 24
1407.47 24
1407.56 25
1407.64 28
1407.73 30
1407.82 34
1407.90 37
1407.99 41
1408.07 46
1408.16 50
1408.25 54
1408.33 57
1408.42 60
1408.50 62
1408.59 62
1408.68 61
1408.76 58
1408.85 54
1408.93 49
1409.02 43
1409.11 38
1409.19 33
1409.28 29
1409.36 27
1409.45 26
1409.54 26
1409.62 27
1409.71 28
1409.79 30
1409.88 31
1409.97 31
1410.05 30
1410.14 28
1410.22 26
1410.31 23
1410.40 20
1410.48 17
1410.57 15
1410.66 14
1410.74 14
1410.83 15
1410.91 17
1411.00 19
1411.09 21
1411.17 24
1411.26 27
1411.34 31
1411.43 35
1411.52 40
1411.60 45
1411.69 49
1411.77 53
1411.86 55
1411.95 56
1412.03 56
1412.12 54
1412.20 51
1412.29 49
1412.38 47
1412.46 47
1412.55 47
1412.64 49
1412.72 52
1412.81 55
1412.89 58
1412.98 61
1413.07 65
1413.15 68
1413.24 70
1413.32 71
1413.41 71
1413.50 69
1413.58 67
1413.67 63
1413.76 58
1413.84 54
1413.93 50
1414.01 46
1414.10 43
1414.19 39
1414.27 36
1414.36 33
1414.44 31
1414.53 29
1414.62 28
1414.70 28
1414.79 29
1414.88 30
1414.96 30
1415.05 29
1415.13 27
1415.22 24
1415.31 21
1415.39 17
1415.48 14
1415.57 12
1415.65 10
1415.74 9
1415.82 8
1415.91 7
1416.00 7
1416.08 7
1416.17 8
1416.26 10
1416.34 13
1416.43 15
1416.51 18
1416.60 20
1416.69 21
1416.77 20
1416.86 19
1416.95 16
1417.03 14
1417.12 11
1417.20 10
1417.29 10
1417.38 11
1417.46 14
1417.55 17
1417.64 20
1417.72 23
1417.81 26
1417.89 28
1417.98 29
1418.07 30
1418.15 30
1418.24 30
1418.33 30
1418.41 31
1418.50 31
1418.58 32
1418.67 33
1418.76 35
1418.84 36
1418.93 36
1419.02 35
1419.10 34
1419.19 32
1419.28 31
1419.36 29
1419.45 29
1419.53 29
1419.62 31
1419.71 33
1419.79 36
1419.88 38
1419.97 40
1420.05 41
1420.14 40
1420.22 38
1420.31 35
1420.40 31
1420.48 27
1420.57 23
1420.66 19
1420.74 16
1420.83 13
1420.92 11
1421.00 10
1421.09 10
1421.18 11
1421.26 12
1421.35 15
1421.43 18
1421.52 22
1421.61 25
1421.69 28
1421.78 30
1421.87 30
1421.95 29
1422.04 27
1422.13 25
1422.21 23
1422.30 22
1422.38 22
1422.47 23
1422.56 24
1422.64 25
1422.73 25
1422.82 24
1422.90 21
1422.99 18
1423.08 14
1423.16 10
1423.25 7
1423.34 6
1423.42 6
1423.51 9
1423.59 14
1423.68 19
1423.77 23
1423.85 27
1423.94 29
1424.03 30
1424.11 29
1424.20 28
1424.29 26
1424.37 24
1424.46 21
1424.55 18
1424.63 14
1424.72 10
1424.81 6
1424.89 3
1424.98 1
1425.07 2
1425.15 5
1425.24 9
1425.32 13
1425.41 17
1425.50 19
1425.58 20
1425.67 21
1425.76 20
1425.84 18
1425.93 16
1426.02 14
1426.10 11
1426.19 8
1426.28 6
1426.36 4
1426.45 3
1426.54 4
1426.62 5
1426.71 6
1426.80 7
1426.88 8
1426.97 8
1427.06 7
1427.14 5
1427.23 4
1427.32 3
1427.40 3
1427.49 4
1427.57 5
1427.66 5
1427.75 6
1427.83 5
1427.92 4
1428.01 2
1428.09 0
1428.18 0
1428.27 0
1428.35 0
1428.44 0
1428.53 0
1428.61 0
1428.70 0
1428.79 2
1428.87 8
1428.96 15
1429.05 23
1429.13 31
1429.22 39
1429.31 47
1429.39 53
1429.48 58
1429.57 61
1429.65 62
1429.74 61
1429.83 59
1429.91 56
1430.00 52
1430.09 47
1430.17 42
1430.26 37
1430.35 32
1430.43 28
1430.52 24
1430.61 21
1430.69 19
1430.78 17
1430.87 16
1430.95 14
1431.04 12
1431.13 10
1431.21 7
1431.30 4
1431.39 2
1431.47 1
1431.56 0
1431.65 1
1431.73 3
1431.82 5
1431.91 8
1431.99 11
1432.08 14
1432.17 17
1432.25 19
1432.34 22
1432.43 25
1432.51 27
1432.60 28
1432.69 30
1432.77 30
1432.86 31
1432.95 30
1433.03 30
1433.12 29
1433.21 28
1433.30 28
1433.38 28
1433.47 30
1433.56 33
1433.64 36
1433.73 41
1433.82 45
1433.90 49
1433.99 53
1434.08 55
1434.16 56
1434.25 55
1434.34 53
1434.42 50
1434.51 45
1434.60 40
1434.68 35
1434.77 30
1434.86 26
1434.94 23
1435.03 20
1435.12 18
1435.20 15
1435.29 12
1435.38 9
1435.46 7
1435.55 7
1435.64 8
1435.73 12
1435.81 18
1435.90 24
1435.99 30
1436.07 34
1436.16 36
1436.25 35
1436.33 34
1436.42 31
1436.51 28
1436.59 26
1436.68 26
1436.77 26
1436.85 28
1436.94 30
1437.03 33
1437.11 36
1437.20 38
1437.29 40
1437.38 41
1437.46 42
1437.55 42
1437.64 42
1437.72 41
1437.81 40
1437.90 38
1437.98 38
1438.07 38
1438.16 38
1438.24 40
1438.33 43
1438.42 47
1438.51 52
1438.59 57
1438.68 62
1438.77 67
1438.85 72
1438.94 76
1439.03 78
1439.11 80
1439.20 79
1439.29 77
1439.37 73
1439.46 68
1439.55 61
1439.64 54
1439.72 46
1439.81 38
1439.90 29
1439.98 21
1440.07 12
1440.16 5
1440.24 0
1440.33 0
1440.42 0
1440.50 0
1440.59 5
1440.68 12
1440.77 19
1440.85 27
1440.94 33
1441.03 39
1441.11 43
1441.20 45
1441.29 46
1441.37 46
1441.46 46
1441.55 45
1441.64 43
1441.72 40
1441.81 37
1441.90 34
1441.98 30
1442.07 26
1442.16 23
1442.24 20
1442.33 16
1442.42 13
1442.51 11
1442.59 9
1442.68 8
1442.77 8
1442.85 9
1442.94 10
1443.03 11
1443.12 11
1443.20 10
1443.29 8
1443.38 5
1443.46 1
1443.55 0
1443.64 0
1443.72 0
1443.81 0
1443.90 0
1443.99 0
1444.07 0
1444.16 1
1444.25 4
1444.33 7
1444.42 9
1444.51 10
1444.60 11
1444.68 11
1444.77 11
1444.86 10
1444.94 9
1445.03 9
1445.12 9
1445.21 11
1445.29 14
1445.38 19
1445.47 24
1445.55 29
1445.64 32
1445.73 32
1445.82 30
1445.90 25
1445.99 19
1446.08 13
1446.16 9
1446.25 6
1446.34 5
1446.43 6
1446.51 9
1446.60 13
1446.69 16
1446.77 20
1446.86 24
1446.95 27
1447.04 30
1447.12 32
1447.21 34
1447.30 35
1447.38 35
1447.47 35
1447.56 34
1447.65 34
1447.73 33
1447.82 32
1447.91 31
1447.99 31
1448.08 31
1448.17 30
1448.26 29
1448.34 28
1448.43 26
1448.52 24
1448.60 21
1448.69 17
1448.78 14
1448.87 11
1448.95 8
1449.04 7
1449.13 6
1449.22 5
1449.30 5
1449.39 5
1449.48 4
1449.56 4
1449.65 3
1449.74 3
1449.83 3
1449.91 3
1450.00 3
1450.09 3
1450.18 5
1450.26 10
1450.35 16
1450.44 23
1450.52 31
1450.61 38
1450.70 44
1450.79 46
1450.87 45
1450.96 42
1451.05 38
1451.14 34
1451.22 31
1451.31 28
1451.40 28
1451.48 29
1451.57 30
1451.66 33
1451.75 36
1451.83 39
1451.92 43
1452.01 47
1452.10 51
1452.18 54
1452.27 57
1452.36 59
1452.45 60
1452.53 60
1452.62 60
1452.71 59
1452.79 57
1452.88 55
1452.97 54
1453.06 52
1453.14 51
1453.23 50
1453.32 48
1453.41 46
1453.49 44
1453.58 41
1453.67 38
1453.76 35
1453.84 32
1453.93 30
1454.02 28
1454.10 26
1454.19 25
1454.28 25
1454.37 25
1454.45 25
1454.54 25
1454.63 25
1454.72 25
1454.80 25
1454.89 24
1454.98 23
1455.07 23
1455.15 23
1455.24 25
1455.33 28
1455.42 31
1455.50 36
1455.59 40
1455.68 44
1455.77 47
1455.85 49
1455.94 50
1456.03 50
1456.12 51
1456.20 51
1456.29 52
1456.38 53
1456.47 53
1456.55 52
1456.64 50
1456.73 47
1456.82 41
1456.90 34
1456.99 27
1457.08 20
1457.17 13
1457.25 7
1457.34 3
1457.43 1
1457.51 0
1457.60 0
1457.69 2
1457.78 6
1457.86 10
1457.95 16
1458.04 22
1458.13 29
1458.21 34
1458.30 39
1458.39 43
1458.48 45
1458.56 47
1458.65 47
1458.74 48
1458.83 48
1458.92 48
1459.00 46
1459.09 43
1459.18 38
1459.27 33
1459.35 28
1459.44 23
1459.53 20
1459.62 18
1459.70 18
1459.79 18
1459.88 19
1459.97 18
1460.05 18
1460.14 16
1460.23 16
1460.32 17
1460.40 20
1460.49 25
1460.58 32
1460.67 40
1460.75 49
1460.84 56
1460.93 60
1461.02 62
1461.10 61
1461.19 58
1461.28 52
1461.37 47
1461.45 42
1461.54 37
1461.63 35
1461.72 33
1461.80 33
1461.89 34
1461.98 35
1462.07 35
1462.16 36
1462.24 36
1462.33 36
1462.42 35
1462.51 35
1462.59 35
1462.68 35
1462.77 36
1462.86 37
1462.94 39
1463.03 42
1463.12 44
1463.21 47
1463.29 50
1463.38 52
1463.47 53
1463.56 54
1463.65 55
1463.73 55
1463.82 55
1463.91 56
1464.00 57
1464.08 58
1464.17 60
1464.26 61
1464.35 61
1464.43 62
1464.52 61
1464.61 60
1464.70 59
1464.79 57
1464.87 54
1464.96 50
1465.05 46
1465.14 40
1465.22 34
1465.31 29
1465.40 25
1465.49 23
1465.57 23
1465.66 25
1465.75 28
1465.84 31
1465.93 34
1466.01 35
1466.10 36
1466.19 36
1466.28 35
1466.36 34
1466.45 34
1466.54 34
1466.63 36
1466.72 38
1466.80 40
1466.89 42
1466.98 44
1467.07 45
1467.15 45
1467.24 44
1467.33 42
1467.42 40
1467.51 38
1467.59 36
1467.68 36
1467.77 36
1467.86 37
1467.94 39
1468.03 41
1468.12 44
1468.21 47
1468.30 50
1468.38 54
1468.47 57
1468.56 59
1468.65 59
1468.73 57
1468.82 54
1468.91 49
1469.00 43
1469.09 38
1469.17 33
1469.26 30
1469.35 29
1469.44 29
1469.53 29
1469.61 29
1469.70 28
1469.79 27
1469.88 26
1469.96 25
1470.05 25
1470.14 26
1470.23 27
1470.32 30
1470.40 31
1470.49 32
1470.58 32
1470.67 31
1470.76 29
1470.84 27
1470.93 27
1471.02 28
1471.11 32
1471.19 37
1471.28 44
1471.37 51
1471.46 56
1471.55 59
1471.63 60
1471.72 58
1471.81 54
1471.90 50
1471.99 45
1472.07 41
1472.16 38
1472.25 35
1472.34 33
1472.43 32
1472.51 30
1472.60 29
1472.69 28
1472.78 26
1472.87 24
1472.95 22
1473.04 20
1473.13 19
1473.22 19
1473.31 19
1473.39 21
1473.48 23
1473.57 26
1473.66 28
1473.74 29
1473.83 29
1473.92 28
1474.01 26
1474.10 24
1474.18 22
1474.27 21
1474.36 20
1474.45 21
1474.54 23
1474.62 26
1474.71 30
1474.80 34
1474.89 38
1474.98 41
1475.06 44
1475.15 46
1475.24 46
1475.33 46
1475.42 44
1475.50 43
1475.59 42
1475.68 42
1475.77 43
1475.86 46
1475.95 50
1476.03 54
1476.12 58
1476.21 61
1476.30 63
1476.39 64
1476.47 64
1476.56 64
1476.65 62
1476.74 61
1476.83 59
1476.91 56
1477.00 52
1477.09 48
1477.18 44
1477.27 39
1477.35 34
1477.44 30
1477.53 27
1477.62 26
1477.71 27
1477.79 29
1477.88 33
1477.97 39
1478.06 46
1478.15 53
1478.23 60
1478.32 65
1478.41 69
1478.50 71
1478.59 71
1478.68 70
1478.76 69
1478.85 68
1478.94 68
1479.03 69
1479.12 72
1479.20 75
1479.29 79
1479.38 81
1479.47 83
1479.56 83
1479.65 81
1479.73 78
1479.82 74
1479.91 71
1480.00 69
1480.09 69
1480.17 71
1480.26 73
1480.35 75
1480.44 77
1480.53 78
1480.61 78
1480.70 78
1480.79 80
1480.88 82
1480.97 86
1481.06 91
1481.14 97
1481.23 104
1481.32 111
1481.41 118
1481.50 125
1481.58 130
1481.67 133
1481.76 134
1481.85 133
1481.94 129
1482.03 123
1482.11 116
1482.20 108
1482.29 100
1482.38 93
1482.47 87
1482.56 82
1482.64 79
1482.73 78
1482.82 78
1482.91 79
1483.00 82
1483.08 85
1483.17 88
1483.26 91
1483.35 93
1483.44 94
1483.53 94
1483.61 93
1483.70 90
1483.79 86
1483.88 81
1483.97 76
1484.06 71
1484.14 67
1484.23 64
1484.32 62
1484.41 61
1484.50 61
1484.59 63
1484.67 65
1484.76 68
1484.85 70
1484.94 71
1485.03 70
1485.12 68
1485.20 64
1485.29 60
1485.38 56
1485.47 53
1485.56 53
1485.65 55
1485.73 59
1485.82 64
1485.91 67
1486.00 69
1486.09 69
1486.18 67
1486.26 64
1486.35 60
1486.44 56
1486.53 52
1486.62 49
1486.71 46
1486.79 43
1486.88 40
1486.97 38
1487.06 36
1487.15 35
1487.24 35
1487.32 35
1487.41 37
1487.50 39
1487.59 40
1487.68 41
1487.77 41
1487.85 41
1487.94 39
1488.03 37
1488.12 34
1488.21 31
1488.30 25
1488.38 20
1488.47 13
1488.56 6
1488.65 0
1488.74 0
1488.83 0
1488.92 0
1489.00 0
1489.09 0
1489.18 0
1489.27 0
1489.36 0
1489.45 4
1489.53 10
1489.62 16
1489.71 21
1489.80 25
1489.89 28
1489.98 30
1490.06 31
1490.15 32
1490.24 32
1490.33 33
1490.42 34
1490.51 35
1490.60 37
1490.68 38
1490.77 40
1490.86 44
1490.95 48
1491.04 53
1491.13 59
1491.22 66
1491.30 72
1491.39 78
1491.48 82
1491.57 84
1491.66 84
1491.75 82
1491.83 79
1491.92 75
1492.01 71
1492.10 66
1492.19 62
1492.28 58
1492.37 56
1492.45 54
1492.54 53
1492.63 52
1492.72 53
1492.81 55
1492.90 59
1492.99 65
1493.07 71
1493.16 79
1493.25 87
1493.34 94
1493.43 99
1493.52 103
1493.61 103
1493.69 101
1493.78 97
1493.87 91
1493.96 84
1494.05 76
1494.14 70
1494.23 64
1494.31 60
1494.40 57
1494.49 55
1494.58 53
1494.67 52
1494.76 52
1494.85 52
1494.93 53
1495.02 54
1495.11 56
1495.20 58
1495.29 59
1495.38 59
1495.47 58
1495.55 56
1495.64 52
1495.73 49
1495.82 46
1495.91 44
1496.00 42
1496.09 41
1496.17 42
1496.26 44
1496.35 47
1496.44 50
1496.53 53
1496.62 55
1496.71 56
1496.80 55
1496.88 53
1496.97 51
1497.06 49
1497.15 49
1497.24 49
1497.33 52
1497.42 56
1497.50 62
1497.59 67
1497.68 72
1497.77 75
1497.86 75
1497.95 72
1498.04 67
1498.13 60
1498.21 53
1498.30 46
1498.39 41
1498.48 37
1498.57 37
1498.66 38
1498.75 40
1498.84 44
1498.92 48
1499.01 52
1499.10 55
1499.19 58
1499.28 59
1499.37 59
1499.46 57
1499.55 53
1499.63 47
1499.72 40
1499.81 33
1499.90 27
1499.99 23
1500.08 22
1500.17 25
1500.26 29
1500.34 35
1500.43 42
1500.52 49
1500.61 54
1500.70 57
1500.79 57
1500.88 56
1500.97 51
1501.05 45
1501.14 38
1501.23 30
1501.32 24
1501.41 18
1501.50 15
1501.59 13
1501.68 14
1501.76 17
1501.85 21
1501.94 27
1502.03 34
1502.12 42
1502.21 49
1502.30 55
1502.39 61
1502.47 64
1502.56 66
1502.65 66
1502.74 65
1502.83 65
1502.92 65
1503.01 66
1503.10 67
1503.19 67
1503.27 66
1503.36 63
1503.45 58
1503.54 52
1503.63 46
1503.72 41
1503.81 37
1503.90 35
1503.99 34
1504.07 36
1504.16 37
1504.25 39
1504.34 41
1504.43 43
1504.52 45
1504.61 48
1504.70 52
1504.79 56
1504.87 61
1504.96 64
1505.05 66
1505.14 65
1505.23 63
1505.32 59
1505.41 55
1505.50 52
1505.59 50
1505.67 50
1505.76 52
1505.85 54
1505.94 56
1506.03 58
1506.12 58
1506.21 58
1506.30 58
1506.39 58
1506.47 57
1506.56 57
1506.65 57
1506.74 56
1506.83 56
1506.92 57
1507.01 59
1507.10 62
1507.19 67
1507.28 73
1507.36 78
1507.45 82
1507.54 84
1507.63 84
1507.72 80
1507.81 76
1507.90 70
1507.99 63
1508.08 57
1508.17 52
1508.25 47
1508.34 44
1508.43 40
1508.52 38
1508.61 37
1508.70 37
1508.79 38
1508.88 40
1508.97 44
1509.06 47
1509.14 50
1509.23 53
1509.32 54
1509.41 53
1509.50 53
1509.59 53
1509.68 53
1509.77 56
1509.86 60
1509.95 65
1510.03 70
1510.12 75
1510.21 78
1510.30 78
1510.39 77
1510.48 73
1510.57 67
1510.66 61
1510.75 54
1510.84 46
1510.93 39
1511.01 32
1511.10 26
1511.19 20
1511.28 15
1511.37 11
1511.46 6
1511.55 2
1511.64 0
1511.73 0
1511.82 0
1511.91 1
1511.99 8
1512.08 18
1512.17 30
1512.26 41
1512.35 52
1512.44 61
1512.53 68
1512.62 72
1512.71 75
1512.80 76
1512.89 77
1512.97 77
1513.06 78
1513.15 80
1513.24 81
1513.33 83
1513.42 84
1513.51 85
1513.60 86
1513.69 86
1513.78 85
1513.87 85
1513.96 84
1514.04 83
1514.13 81
1514.22 79
1514.31 77
1514.40 75
1514.49 73
1514.58 71
1514.67 71
1514.76 71
1514.85 73
1514.94 75
1515.03 77
1515.11 79
1515.20 81
1515.29 83
1515.38 86
1515.47 89
1515.56 92
1515.65 94
1515.74 96
1515.83 95
1515.92 92
1516.01 86
1516.10 79
1516.19 70
1516.27 62
1516.36 54
1516.45 48
1516.54 42
1516.63 38
1516.72 34
1516.81 30
1516.90 27
1516.99 24
1517.08 20
1517.17 17
1517.26 13
1517.35 9
1517.43 5
1517.52 1
1517.61 0
1517.70 0
1517.79 0
1517.88 0
1517.97 0
1518.06 0
1518.15 0
1518.24 0
1518.33 0
1518.42 0
1518.51 0
1518.60 2
1518.68 7
1518.77 12
1518.86 19
1518.95 26
1519.04 32
1519.13 37
1519.22 41
1519.31 43
1519.40 43
1519.49 43
1519.58 42
1519.67 41
1519.76 40
1519.85 40
1519.94 41
1520.02 42
1520.11 43
1520.20 44
1520.29 45
1520.38 45
1520.47 44
1520.56 43
1520.65 41
1520.74 40
1520.83 37
1520.92 34
1521.01 31
1521.10 27
1521.19 22
1521.28 17
1521.37 13
1521.45 9
1521.54 7
1521.63 6
1521.72 6
1521.81 8
1521.90 12
1521.99 17
1522.08 22
1522.17 27
1522.26 31
1522.35 34
1522.44 36
1522.53 36
1522.62 35
1522.71 34
1522.80 32
1522.89 29
1522.97 26
1523.06 23
1523.15 19
1523.24 16
1523.33 13
1523.42 11
1523.51 11
1523.60 12
1523.69 14
1523.78 16
1523.87 19
1523.96 20
1524.05 21
1524.14 20
1524.23 17
1524.32 14
1524.41 11
1524.50 9
1524.58 8
1524.67 9
1524.76 11
1524.85 14
1524.94 17
1525.03 21
1525.12 23
1525.21 24
1525.30 25
1525.39 24
1525.48 21
1525.57 18
1525.66 14
1525.75 11
1525.84 8
1525.93 6
1526.02 7
1526.11 10
1526.20 15
1526.29 21
1526.37 29
1526.46 37
1526.55 43
1526.64 49
1526.73 52
1526.82 53
1526.91 54
1527.00 54
1527.09 54
1527.18 55
1527.27 57
1527.36 60
1527.45 63
1527.54 67
1527.63 70
1527.72 72
1527.81 74
1527.90 74
1527.99 74
1528.08 74
1528.17 73
1528.26 73
1528.35 73
1528.43 72
1528.52 71
1528.61 68
1528.70 64
1528.79 59
1528.88 52
1528.97 44
1529.06 36
1529.15 27
1529.24 20
1529.33 13
1529.42 8
1529.51 5
1529.60 3
1529.69 3
1529.78 3
1529.87 3
1529.96 3
1530.05 3
1530.14 2
1530.23 1
1530.32 1
1530.41 0
1530.50 0
1530.59 1
1530.68 2
1530.77 3
1530.85 4
1530.94 4
1531.03 4
1531.12 2
1531.21 0
1531.30 0
1531.39 0
1531.48 0
1531.57 0
1531.66 0
1531.75 0
1531.84 0
1531.93 4
1532.02 9
1532.11 14
1532.20 21
1532.29 27
1532.38 33
1532.47 38
1532.56 41
1532.65 43
1532.74 42
1532.83 40
1532.92 35
1533.01 30
1533.10 23
1533.19 17
1533.28 12
1533.37 9
1533.46 8
1533.55 11
1533.64 16
1533.73 24
1533.82 33
1533.90 43
1533.99 51
1534.08 56
1534.17 57
1534.26 54
1534.35 49
1534.44 42
1534.53 34
1534.62 28
1534.71 24
1534.80 23
1534.89 24
1534.98 27
1535.07 31
1535.16 35
1535.25 38
1535.34 40
1535.43 42
1535.52 45
1535.61 47
1535.70 50
1535.79 53
1535.88 56
1535.97 60
1536.06 63
1536.15 67
1536.24 71
1536.33 75
1536.42 79
1536.51 82
1536.60 85
1536.69 86
1536.78 86
1536.87 84
1536.96 80
1537.05 74
1537.14 68
1537.23 62
1537.32 56
1537.41 51
1537.50 47
1537.59 45
1537.68 44
1537.77 45
1537.86 47
1537.95 50
1538.04 53
1538.13 57
1538.22 60
1538.31 64
1538.40 67
1538.49 69
1538.58 72
1538.67 74
1538.76 75
1538.85 75
1538.94 74
1539.02 72
1539.11 69
1539.20 66
1539.29 62
1539.38 58
1539.47 53
1539.56 49
1539.65 44
1539.74 38
1539.83 33
1539.92 28
1540.01 25
1540.10 23
1540.19 24
1540.28 26
1540.37 31
1540.46 37
1540.55 42
1540.64 47
1540.73 51
1540.82 53
1540.91 54
1541.00 55
1541.09 56
1541.18 59
1541.27 61
1541.36 63
1541.45 65
1541.54 65
1541.63 65
1541.72 64
1541.81 63
1541.90 63
1541.99 65
1542.08 68
1542.17 71
1542.26 75
1542.35 76
1542.44 77
1542.53 75
1542.62 72
1542.71 67
1542.80 63
1542.89 60
1542.98 57
1543.07 56
1543.16 55
1543.25 55
1543.34 53
1543.43 51
1543.52 47
1543.61 41
1543.70 35
1543.79 29
1543.88 24
1543.97 19
1544.06 14
1544.15 10
1544.24 6
1544.33 4
1544.42 4
1544.51 6
1544.60 11
1544.69 18
1544.78 25
1544.87 32
1544.96 36
1545.05 37
1545.14 36
1545.23 32
1545.32 28
1545.41 25
1545.50 23
1545.59 23
1545.68 25
1545.77 26
1545.87 28
1545.96 28
1546.05 27
1546.14 26
1546.23 24
1546.32 23
1546.41 24
1546.50 25
1546.59 28
1546.68 30
1546.77 32
1546.86 32
1546.95 31
1547.04 28
1547.13 25
1547.22 22
1547.31 20
1547.40 19
1547.49 20
1547.58 22
1547.67 24
1547.76 26
1547.85 26
1547.94 26
1548.03 24
1548.12 22
1548.21 20
1548.30 19
1548.39 20
1548.48 22
1548.57 26
1548.66 30
1548.75 35
1548.84 40
1548.93 43
1549.02 45
1549.11 45
1549.20 43
1549.29 39
1549.38 33
1549.47 27
1549.56 19
1549.65 12
1549.74 5
1549.83 0
1549.92 0
1550.01 0
1550.10 0
1550.19 5
1550.28 11
1550.37 18
1550.46 24
1550.55 30
1550.64 34
1550.73 36
1550.82 35
1550.91 33
1551.01 29
1551.10 24
1551.19 17
1551.28 11
1551.37 4
1551.46 0
1551.55 0
1551.64 0
1551.73 0
1551.82 0
1551.91 0
1552.00 0
1552.09 0
1552.18 1
1552.27 8
1552.36 16
1552.45 24
1552.54 30
1552.63 36
1552.72 41
1552.81 46
1552.90 51
1552.99 57
1553.08 63
1553.17 69
1553.26 73
1553.35 75
1553.44 75
1553.53 73
1553.62 69
1553.71 64
1553.80 61
1553.89 59
1553.98 59
1554.08 60
1554.17 63
1554.26 66
1554.35 68
1554.44 70
1554.53 71
1554.62 71
1554.71 70
1554.80 68
1554.89 66
1554.98 64
1555.07 62
1555.16 59
1555.25 56
1555.34 53
1555.43 50
1555.52 47
1555.61 43
1555.70 40
1555.79 38
1555.88 38
1555.97 39
1556.06 42
1556.15 46
1556.24 52
1556.33 59
1556.42 65
1556.52 71
1556.61 75
1556.70 77
1556.79 76
1556.88 73
1556.97 69
1557.06 64
1557.15 59
1557.24 54
1557.33 50
1557.42 47
1557.51 45
1557.60 42
1557.69 40
1557.78 37
1557.87 34
1557.96 31
1558.05 27
1558.14 24
1558.23 21
1558.32 20
1558.41 20
1558.50 22
1558.60 26
1558.69 30
1558.78 34
1558.87 38
1558.96 40
1559.05 39
1559.14 37
1559.23 33
1559.32 28
1559.41 24
1559.50 20
1559.59 17
1559.68 14
1559.77 13
1559.86 12
1559.95 11
1560.04 11
1560.13 10
1560.22 11
1560.31 11
1560.41 13
1560.50 14
1560.59 15
1560.68 16
1560.77 14
1560.86 12
1560.95 9
1561.04 5
1561.13 2
1561.22 1
1561.31 2
1561.40 5
1561.49 9
1561.58 14
1561.67 19
1561.76 22
1561.85 25
1561.94 28
1562.04 31
1562.13 36
1562.22 41
1562.31 48
1562.40 54
1562.49 59
1562.58 61
1562.67 61
1562.76 59
1562.85 55
1562.94 51
1563.03 48
1563.12 47
1563.21 48
1563.30 51
1563.39 56
1563.48 61
1563.58 66
1563.67 71
1563.76 75
1563.85 79
1563.94 83
1564.03 87
1564.12 91
1564.21 95
1564.30 98
1564.39 99
1564.48 98
1564.57 95
1564.66 89
1564.75 83
1564.84 75
1564.93 69
1565.03 62
1565.12 57
1565.21 51
1565.30 47
1565.39 42
1565.48 39
1565.57 36
1565.66 35
1565.75 37
1565.84 41
1565.93 48
1566.02 56
1566.11 65
1566.20 73
1566.30 81
1566.39 88
1566.48 94
1566.57 97
1566.66 99
1566.75 98
1566.84 96
1566.93 94
1567.02 90
1567.11 88
1567.20 85
1567.29 84
1567.38 82
1567.47 80
1567.57 78
1567.66 75
1567.75 72
1567.84 70
1567.93 69
1568.02 71
1568.11 73
1568.20 76
1568.29 78
1568.38 78
1568.47 75
1568.56 70
1568.65 63
1568.74 57
1568.84 53
1568.93 51
1569.02 51
1569.11 53
1569.20 55
1569.29 56
1569.38 56
1569.47 55
1569.56 52
1569.65 48
1569.74 43
1569.83 40
1569.92 37
1570.02 35
1570.11 34
1570.20 32
1570.29 29
1570.38 24
1570.47 19
1570.56 13
1570.65 7
1570.74 2
1570.83 0
1570.92 0
1571.01 0
1571.11 2
1571.20 5
1571.29 7
1571.38 8
1571.47 8
1571.56 6
1571.65 4
1571.74 1
1571.83 0
1571.92 0
1572.01 0
1572.10 0
1572.20 0
1572.29 0
1572.38 0
1572.47 1
1572.56 3
1572.65 4
1572.74 5
1572.83 4
1572.92 4
1573.01 4
1573.10 4
1573.20 4
1573.29 6
1573.38 8
1573.47 11
1573.56 14
1573.65 18
1573.74 23
1573.83 29
1573.92 36
1574.01 43
1574.10 50
1574.20 57
1574.29 62
1574.38 66
1574.47 68
1574.56 69
1574.65 67
1574.74 65
1574.83 62
1574.92 58
1575.01 55
1575.10 52
1575.20 48
1575.29 45
1575.38 42
1575.47 39
1575.56 36
1575.65 32
1575.74 28
1575.83 24
1575.92 19
1576.01 15
1576.11 11
1576.20 8
1576.29 7
1576.38 7
1576.47 8
1576.56 10
1576.65 12
1576.74 13
1576.83 13
1576.92 13
1577.02 12
1577.11 12
1577.20 13
1577.29 16
1577.38 20
1577.47 27
1577.56 35
1577.65 43
1577.74 51
1577.83 57
1577.93 62
1578.02 64
1578.11 65
1578.20 65
1578.29 65
1578.38 66
1578.47 68
1578.56 71
1578.65 76
1578.74 82
1578.84 89
1578.93 96
1579.02 101
1579.11 106
1579.20 109
1579.29 111
1579.38 111
1579.47 109
1579.56 107
1579.66 103
1579.75 99
1579.84 95
1579.93 91
1580.02 87
1580.11 84
1580.20 82
1580.29 81
1580.38 79
1580.48 77
1580.57 75
1580.66 73
1580.75 71
1580.84 69
1580.93 68
1581.02 69
1581.11 72
1581.20 76
1581.30 82
1581.39 89
1581.48 95
1581.57 98
1581.66 99
1581.75 98
1581.84 94
1581.93 89
1582.02 83
1582.12 78
1582.21 74
1582.30 72
1582.39 71
1582.48 71
1582.57 72
1582.66 73
1582.75 75
1582.85 77
1582.94 79
1583.03 81
1583.12 82
1583.21 83
1583.30 82
1583.39 81
1583.48 78
1583.57 75
1583.67 72
1583.76 70
1583.85 68
1583.94 67
1584.03 66
1584.12 64
1584.21 61
1584.30 57
1584.40 53
1584.49 48
1584.58 44
1584.67 41
1584.76 40
1584.85 40
1584.94 42
1585.03 45
1585.13 49
1585.22 53
1585.31 56
1585.40 58
1585.49 57
1585.58 55
1585.67 52
1585.76 49
1585.86 46
1585.95 45
1586.04 45
1586.13 46
1586.22 49
1586.31 52
1586.40 55
1586.49 58
1586.59 59
1586.68 61
1586.77 61
1586.86 61
1586.95 60
1587.04 58
1587.13 56
1587.22 53
1587.32 52
1587.41 51
1587.50 51
1587.59 53
1587.68 55
1587.77 57
1587.86 58
1587.95 58
1588.05 56
1588.14 53
1588.23 48
1588.32 42
1588.41 36
1588.50 31
1588.59 28
1588.69 26
1588.78 28
1588.87 31
1588.96 36
1589.05 41
1589.14 46
1589.23 50
1589.33 52
1589.42 53
1589.51 53
1589.60 53
1589.69 51
1589.78 49
1589.87 46
1589.96 43
1590.06 40
1590.15 38
1590.24 36
1590.33 37
1590.42 38
1590.51 39
1590.60 39
1590.70 39
1590.79 38
1590.88 36
1590.97 33
1591.06 31
1591.15 29
1591.24 27
1591.34 26
1591.43 24
1591.52 21
1591.61 18
1591.70 16
1591.79 14
1591.88 13
1591.98 13
1592.07 14
1592.16 15
1592.25 17
1592.34 18
1592.43 18
1592.52 18
1592.62 18
1592.71 18
1592.80 19
1592.89 21
1592.98 24
1593.07 28
1593.16 33
1593.26 37
1593.35 41
1593.44 42
1593.53 42
1593.62 41
1593.71 40
1593.80 37
1593.90 34
1593.99 29
1594.08 24
1594.17 17
1594.26 11
1594.35 6
1594.45 4
1594.54 4
1594.63 7
1594.72 13
1594.81 21
1594.90 28
1594.99 33
1595.09 37
1595.18 37
1595.27 35
1595.36 31
1595.45 25
1595.54 21
1595.64 17
1595.73 17
1595.82 20
1595.91 25
1596.00 33
1596.09 42
1596.18 51
1596.28 58
1596.37 62
1596.46 63
1596.55 62
1596.64 59
1596.73 55
1596.83 51
1596.92 46
1597.01 41
1597.10 36
1597.19 30
1597.28 23
1597.37 16
1597.47 9
1597.56 3
1597.65 0
1597.74 0
1597.83 0
1597.92 0
1598.02 5
1598.11 15
1598.20 28
1598.29 41
1598.38 52
1598.47 61
1598.57 67
1598.66 69
1598.75 68
1598.84 65
1598.93 62
1599.02 59
1599.12 57
1599.21 55
1599.30 54
1599.39 53
1599.48 50
1599.57 47
1599.67 43
1599.76 38
1599.85 34
1599.94 31
1600.03 29
1600.12 29
1600.22 30
1600.31 32
1600.40 35
1600.49 38
1600.58 41
1600.67 45
1600.77 49
1600.86 52
1600.95 54
1601.04 56
1601.13 55
1601.22 53
1601.32 50
1601.41 47
1601.50 45
1601.59 45
1601.68 45
1601.77 47
1601.87 50
1601.96 52
1602.05 53
1602.14 53
1602.23 53
1602.32 51
1602.42 50
1602.51 49
1602.60 48
1602.69 47
1602.78 47
1602.88 47
1602.97 46
1603.06 45
1603.15 45
1603.24 45
1603.33 46
1603.43 49
1603.52 52
1603.61 56
1603.70 60
1603.79 64
1603.88 66
1603.98 66
1604.07 66
1604.16 64
1604.25 61
1604.34 59
1604.44 56
1604.53 54
1604.62 54
1604.71 54
1604.80 55
1604.89 58
1604.99 61
1605.08 64
1605.17 68
1605.26 70
1605.35 72
1605.45 71
1605.54 70
1605.63 68
1605.72 65
1605.81 63
1605.90 61
1606.00 61
1606.09 62
1606.18 63
1606.27 65
1606.36 66
1606.46 67
1606.55 68
1606.64 69
1606.73 71
1606.82 73
1606.91 74
1607.01 75
1607.10 74
1607.19 71
1607.28 66
1607.37 59
1607.47 51
1607.56 43
1607.65 35
1607.74 27
1607.83 21
1607.93 15
1608.02 9
1608.11 4
1608.20 0
1608.29 0
1608.38 0
1608.48 0
1608.57 0
1608.66 0
1608.75 0
1608.84 8
1608.94 19
1609.03 31
1609.12 43
1609.21 53
1609.30 61
1609.40 65
1609.49 67
1609.58 66
1609.67 63
1609.76 60
1609.86 55
1609.95 50
1610.04 44
1610.13 38
1610.22 31
1610.32 24
1610.41 17
1610.50 10
1610.59 4
1610.68 0
1610.78 0
1610.87 0
1610.96 0
1611.05 0
1611.14 0
1611.24 0
1611.33 0
1611.42 0
1611.51 1
1611.60 5
1611.70 11
1611.79 17
1611.88 22
1611.97 27
1612.06 30
1612.16 32
1612.25 33
1612.34 33
1612.43 34
1612.52 35
1612.62 37
1612.71 39
1612.80 41
1612.89 43
1612.98 43
1613.08 41
1613.17 39
1613.26 37
1613.35 34
1613.44 32
1613.54 31
1613.63 30
1613.72 29
1613.81 27
1613.90 27
1614.00 26
1614.09 27
1614.18 30
1614.27 34
1614.36 41
1614.46 48
1614.55 55
1614.64 61
1614.73 66
1614.82 68
1614.92 68
1615.01 67
1615.10 65
1615.19 63
1615.29 62
1615.38 63
1615.47 65
1615.56 68
1615.65 72
1615.75 76
1615.84 80
1615.93 82
1616.02 82
1616.11 81
1616.21 80
1616.30 77
1616.39 74
1616.48 72
1616.57 70
1616.67 68
1616.76 68
1616.85 68
1616.94 69
1617.04 72
1617.13 74
1617.22 77
1617.31 78
1617.40 79
1617.50 77
1617.59 74
1617.68 70
1617.77 66
1617.87 62
1617.96 60
1618.05 59
1618.14 59
1618.23 60
1618.33 62
1618.42 64
1618.51 65
1618.60 65
1618.69 65
1618.79 64
1618.88 62
1618.97 61
1619.06 59
1619.16 57
1619.25 55
1619.34 54
1619.43 52
1619.52 51
1619.62 50
1619.71 49
1619.80 49
1619.89 49
1619.99 50
1620.08 52
1620.17 54
1620.26 57
1620.35 58
1620.45 59
1620.54 58
1620.63 56
1620.72 54
1620.82 53
1620.91 53
1621.00 54
1621.09 57
1621.19 62
1621.28 66
1621.37 71
1621.46 73
1621.55 75
1621.65 75
1621.74 73
1621.83 71
1621.92 67
1622.02 63
1622.11 59
1622.20 55
1622.29 51
1622.39 47
1622.48 45
1622.57 43
1622.66 43
1622.75 45
1622.85 47
1622.94 49
1623.03 52
1623.12 55
1623.22 57
1623.31 57
1623.40 56
1623.49 53
1623.59 49
1623.68 43
1623.77 37
1623.86 31
1623.95 26
1624.05 22
1624.14 21
1624.23 22
1624.32 25
1624.42 28
1624.51 32
1624.60 34
1624.69 34
1624.79 33
1624.88 30
1624.97 26
1625.06 21
1625.16 16
1625.25 11
1625.34 8
1625.43 6
1625.52 6
1625.62 7
1625.71 11
1625.80 15
1625.89 20
1625.99 23
1626.08 25
1626.17 25
1626.26 23
1626.36 20
1626.45 18
1626.54 17
1626.63 19
1626.73 24
1626.82 32
1626.91 43
1627.00 54
1627.10 65
1627.19 75
1627.28 83
1627.37 89
1627.47 95
1627.56 98
1627.65 101
1627.74 101
1627.84 100
1627.93 97
1628.02 92
1628.11 85
1628.21 77
1628.30 69
1628.39 60
1628.48 53
1628.58 48
1628.67 46
1628.76 47
1628.85 52
1628.95 61
1629.04 72
1629.13 84
1629.22 95
1629.32 104
1629.41 110
1629.50 111
1629.59 109
1629.69 104
1629.78 98
1629.87 91
1629.96 84
1630.06 77
1630.15 70
1630.24 63
1630.33 55
1630.43 46
1630.52 38
1630.61 32
1630.70 26
1630.80 22
1630.89 19
1630.98 16
1631.07 13
1631.17 10
1631.26 6
1631.35 2
1631.44 0
1631.54 0
1631.63 0
1631.72 0
1631.81 0
1631.91 0
1632.00 0
1632.09 0
1632.18 0
1632.28 3
1632.37 5
1632.46 8
1632.55 10
1632.65 11
1632.74 12
1632.83 12
1632.93 11
1633.02 9
1633.11 6
1633.20 4
1633.30 2
1633.39 0
1633.48 0
1633.57 0
1633.67 2
1633.76 5
1633.85 9
1633.94 15
1634.04 22
1634.13 31
1634.22 39
1634.31 48
1634.41 55
1634.50 61
1634.59 64
1634.68 64
1634.78 62
1634.87 58
1634.96 53
1635.06 47
1635.15 41
1635.24 36
1635.33 32
1635.43 29
1635.52 29
1635.61 30
1635.70 31
1635.80 33
1635.89 33
1635.98 33
1636.08 30
1636.17 27
1636.26 24
1636.35 21
1636.45 18
1636.54 17
1636.63 17
1636.72 18
1636.82 18
1636.91 18
1637.00 17
1637.09 16
1637.19 15
1637.28 14
1637.37 15
1637.47 17
1637.56 20
1637.65 23
1637.74 26
1637.84 28
1637.93 29
1638.02 28
1638.12 27
1638.21 24
1638.30 21
1638.39 17
1638.49 11
1638.58 4
1638.67 0
1638.76 0
1638.86 0
1638.95 0
1639.04 0
1639.14 0
1639.23 0
1639.32 2
1639.41 17
1639.51 31
1639.60 42
1639.69 48
1639.79 50
1639.88 47
1639.97 43
1640.06 39
1640.16 37
1640.25 38
1640.34 41
1640.43 46
1640.53 51
1640.62 55
1640.71 56
1640.81 54
1640.90 49
1640.99 44
1641.08 39
1641.18 34
1641.27 30
1641.36 27
1641.46 24
1641.55 22
1641.64 21
1641.73 20
1641.83 19
1641.92 20
1642.01 22
1642.11 24
1642.20 28
1642.29 32
1642.38 37
1642.48 43
1642.57 49
1642.66 56
1642.76 61
1642.85 66
1642.94 70
1643.03 71
1643.13 70
1643.22 68
1643.31 65
1643.41 63
1643.50 63
1643.59 65
1643.68 69
1643.78 74
1643.87 79
1643.96 82
1644.06 83
1644.15 81
1644.24 78
1644.34 74
1644.43 71
1644.52 70
1644.61 71
1644.71 74
1644.80 78
1644.89 81
1644.99 82
1645.08 80
1645.17 77
1645.26 72
1645.36 68
1645.45 64
1645.54 61
1645.64 59
1645.73 56
1645.82 53
1645.92 48
1646.01 43
1646.10 39
1646.19 36
1646.29 35
1646.38 36
1646.47 38
1646.57 42
1646.66 44
1646.75 44
1646.85 42
1646.94 38
1647.03 34
1647.12 30
1647.22 29
1647.31 31
1647.40 36
1647.50 42
1647.59 48
1647.68 53
1647.78 55
1647.87 55
1647.96 51
1648.05 46
1648.15 39
1648.24 33
1648.33 27
1648.43 24
1648.52 22
1648.61 21
1648.71 21
1648.80 20
1648.89 19
1648.99 17
1649.08 15
1649.17 12
1649.26 8
1649.36 6
1649.45 4
1649.54 4
1649.64 5
1649.73 7
1649.82 10
1649.92 14
1650.01 18
1650.10 20
1650.20 22
1650.29 21
1650.38 20
1650.47 17
1650.57 16
1650.66 15
1650.75 17
1650.85 22
1650.94 28
1651.03 36
1651.13 43
1651.22 50
1651.31 54
1651.41 54
1651.50 52
1651.59 46
1651.68 37
1651.78 27
1651.87 16
1651.96 7
1652.06 1
1652.15 0
1652.24 0
1652.34 0
1652.43 4
1652.52 7
1652.62 8
1652.71 8
1652.80 5
1652.90 0
1652.99 0
1653.08 0
1653.18 0
1653.27 0
1653.36 0
1653.46 0
1653.55 2
1653.64 9
1653.73 16
1653.83 23
1653.92 28
1654.01 30
1654.11 30
1654.20 28
1654.29 22
1654.39 15
1654.48 7
1654.57 0
1654.67 0
1654.76 0
1654.85 0
1654.95 0
1655.04 0
1655.13 2
1655.23 8
1655.32 15
1655.41 20
1655.51 25
1655.60 28
1655.69 30
1655.79 32
1655.88 34
1655.97 37
1656.07 39
1656.16 40
1656.25 41
1656.35 40
1656.44 39
1656.53 35
1656.62 32
1656.72 27
1656.81 24
1656.90 21
1657.00 19
1657.09 19
1657.18 20
1657.28 21
1657.37 23
1657.46 24
1657.56 24
1657.65 24
1657.74 23
1657.84 22
1657.93 19
1658.02 16
1658.12 12
1658.21 8
1658.30 4
1658.40 0
1658.49 0
1658.58 0
1658.68 0
1658.77 0
1658.86 0
1658.96 4
1659.05 12
1659.14 22
1659.24 31
1659.33 39
1659.42 45
1659.52 48
1659.61 49
1659.70 48
1659.80 45
1659.89 42
1659.98 38
1660.08 34
1660.17 30
1660.26 25
1660.36 19
1660.45 13
1660.54 7
1660.64 1
1660.73 0
1660.83 0
1660.92 0
1661.01 0
1661.11 5
1661.20 12
1661.29 19
1661.39 25
1661.48 30
1661.57 34
1661.67 37
1661.76 39
1661.85 40
1661.95 42
1662.04 44
1662.13 47
1662.23 49
1662.32 51
1662.41 52
1662.51 53
1662.60 52
1662.69 50
1662.79 48
1662.88 45
1662.97 43
1663.07 41
1663.16 39
1663.25 38
1663.35 36
1663.44 34
1663.53 31
1663.63 29
1663.72 28
1663.81 27
1663.91 28
1664.00 30
1664.10 34
1664.19 37
1664.28 40
1664.38 43
1664.47 43
1664.56 41
1664.66 37
1664.75 32
1664.84 24
1664.94 17
1665.03 10
1665.12 6
1665.22 6
1665.31 8
1665.40 15
1665.50 23
1665.59 33
1665.69 41
1665.78 47
1665.87 49
1665.97 48
1666.06 44
1666.15 38
1666.25 32
1666.34 26
1666.43 22
1666.53 19
1666.62 17
1666.71 17
1666.81 17
1666.90 18
1666.99 20
1667.09 22
1667.18 26
1667.28 31
1667.37 37
1667.46 43
1667.56 49
1667.65 55
1667.74 59
1667.84 61
1667.93 61
1668.02 58
1668.12 54
1668.21 47
1668.30 39
1668.40 30
1668.49 21
1668.59 12
1668.68 6
1668.77 1
1668.87 0
1668.96 2
1669.05 6
1669.15 12
1669.24 19
1669.33 27
1669.43 33
1669.52 39
1669.62 44
1669.71 46
1669.80 48
1669.90 48
1669.99 48
1670.08 46
1670.18 44
1670.27 41
1670.36 38
1670.46 34
1670.55 30
1670.65 26
1670.74 22
1670.83 20
1670.93 18
1671.02 18
1671.11 19
1671.21 21
1671.30 26
1671.40 31
1671.49 38
1671.58 45
1671.68 51
1671.77 56
1671.86 60
1671.96 61
1672.05 61
1672.14 60
1672.24 59
1672.33 57
1672.43 55
1672.52 54
1672.61 53
1672.71 52
1672.80 51
1672.89 48
1672.99 46
1673.08 43
1673.18 41
1673.27 40
1673.36 41
1673.46 44
1673.55 47
1673.64 51
1673.74 53
1673.83 54
1673.93 51
1674.02 46
1674.11 39
1674.21 31
1674.30 23
1674.39 17
1674.49 13
1674.58 12
1674.68 13
1674.77 15
1674.86 19
1674.96 23
1675.05 26
1675.15 28
1675.24 28
1675.33 26
1675.43 22
1675.52 18
1675.61 12
1675.71 8
1675.80 4
1675.90 2
1675.99 2
1676.08 3
1676.18 5
1676.27 8
1676.36 10
1676.46 11
1676.55 11
1676.65 11
1676.74 10
1676.83 10
1676.93 9
1677.02 9
1677.12 10
1677.21 12
1677.30 13
1677.40 14
1677.49 15
1677.58 15
1677.68 15
1677.77 16
1677.87 17
1677.96 19
1678.05 20
1678.15 21
1678.24 22
1678.34 21
1678.43 19
1678.52 16
1678.62 12
1678.71 7
1678.81 3
1678.90 0
1678.99 0
1679.09 0
1679.18 0
1679.27 0
1679.37 0
1679.46 0
1679.56 0
1679.65 0
1679.74 6
1679.84 14
1679.93 22
1680.03 29
1680.12 35
1680.21 41
1680.31 46
1680.40 51
1680.50 56
1680.59 61
1680.68 64
1680.78 66
1680.87 67
1680.97 66
1681.06 64
1681.15 61
1681.25 58
1681.34 54
1681.44 52
1681.53 49
1681.62 47
1681.72 44
1681.81 40
1681.91 36
1682.00 31
1682.09 27
1682.19 25
1682.28 24
1682.38 26
1682.47 30
1682.56 35
1682.66 40
1682.75 45
1682.85 48
1682.94 50
1683.03 50
1683.13 50
1683.22 50
1683.32 51
1683.41 51
1683.50 52
1683.60 52
1683.69 52
1683.79 50
1683.88 47
1683.97 43
1684.07 39
1684.16 36
1684.26 35
1684.35 35
1684.44 35
1684.54 37
1684.63 38
1684.73 39
1684.82 38
1684.91 38
1685.01 37
1685.10 37
1685.20 38
1685.29 41
1685.38 45
1685.48 50
1685.57 56
1685.67 62
1685.76 67
1685.85 72
1685.95 75
1686.04 76
1686.14 77
1686.23 78
1686.33 80
1686.42 82
1686.51 85
1686.61 88
1686.70 91
1686.80 93
1686.89 93
1686.98 92
1687.08 91
1687.17 89
1687.27 89
1687.36 90
1687.45 92
1687.55 95
1687.64 98
1687.74 101
1687.83 103
1687.93 104
1688.02 105
1688.11 105
1688.21 104
1688.30 103
1688.40 101
1688.49 100
1688.58 98
1688.68 95
1688.77 92
1688.87 88
1688.96 84
1689.06 79
1689.15 74
1689.24 68
1689.34 62
1689.43 57
1689.53 53
1689.62 49
1689.72 45
1689.81 41
1689.90 36
1690.00 30
1690.09 23
1690.19 15
1690.28 8
1690.37 2
1690.47 0
1690.56 0
1690.66 0
1690.75 4
1690.85 11
1690.94 19
1691.03 29
1691.13 38
1691.22 47
1691.32 56
1691.41 63
1691.51 68
1691.60 72
1691.69 74
1691.79 76
1691.88 77
1691.98 80
1692.07 84
1692.17 88
1692.26 93
1692.35 96
1692.45 98
1692.54 97
1692.64 92
1692.73 86
1692.83 78
1692.92 69
1693.01 61
1693.11 53
1693.20 46
1693.30 40
1693.39 34
1693.49 27
1693.58 20
1693.67 13
1693.77 6
1693.86 1
1693.96 0
1694.05 0
1694.15 0
1694.24 0
1694.33 0
1694.43 0
1694.52 0
1694.62 0
1694.71 2
1694.81 3
1694.90 5
1694.99 6
1695.09 6
1695.18 7
1695.28 7
1695.37 7
1695.47 8
1695.56 9
1695.66 12
1695.75 16
1695.84 19
1695.94 24
1696.03 27
1696.13 30
1696.22 31
1696.32 32
1696.41 33
1696.50 33
1696.60 34
1696.69 35
1696.79 36
1696.88 39
1696.98 42
1697.07 45
1697.17 48
1697.26 49
1697.35 50
1697.45 49
1697.54 48
1697.64 48
1697.73 48
1697.83 50
1697.92 53
1698.02 56
1698.11 59
1698.20 61
1698.30 61
1698.39 59
1698.49 56
1698.58 51
1698.68 47
1698.77 45
1698.87 44
1698.96 45
1699.05 49
1699.15 54
1699.24 59
1699.34 64
1699.43 68
1699.53 70
1699.62 72
1699.72 72
1699.81 72
1699.90 71
1700.00 71
1700.09 71
1700.19 72
1700.28 74
1700.38 77
1700.47 80
1700.57 85
1700.66 90
1700.75 95
1700.85 99
1700.94 103
1701.04 106
1701.13 107
1701.23 106
1701.32 104
1701.42 101
1701.51 97
1701.61 94
1701.70 92
1701.79 92
1701.89 93
1701.98 94
1702.08 95
1702.17 95
1702.27 94
1702.36 91
1702.46 87
1702.55 82
1702.65 76
1702.74 70
1702.83 65
1702.93 61
1703.02 59
1703.12 59
1703.21 63
1703.31 70
1703.40 80
1703.50 91
1703.59 102
1703.69 111
1703.78 117
1703.88 118
1703.97 116
1704.06 110
1704.16 104
1704.25 96
1704.35 90
1704.44 83
1704.54 77
1704.63 71
1704.73 65
1704.82 58
1704.92 52
1705.01 45
1705.11 40
1705.20 37
1705.29 35
1705.39 35
1705.48 36
1705.58 38
1705.67 38
1705.77 38
1705.86 36
1705.96 32
1706.05 28
1706.15 24
1706.24 22
1706.34 22
1706.43 24
1706.52 28
1706.62 35
1706.71 43
1706.81 52
1706.90 60
1707.00 66
1707.09 71
1707.19 73
1707.28 73
1707.38 71
1707.47 67
1707.57 63
1707.66 59
1707.76 56
1707.85 55
1707.95 55
1708.04 55
1708.13 55
1708.23 55
1708.32 54
1708.42 52
1708.51 50
1708.61 48
1708.70 47
1708.80 47
1708.89 49
1708.99 53
1709.08 57
1709.18 61
1709.27 66
1709.37 71
1709.46 75
1709.56 79
1709.65 81
1709.75 83
1709.84 83
1709.93 82
1710.03 82
1710.12 81
1710.22 82
1710.31 84
1710.41 87
1710.50 91
1710.60 94
1710.69 96
1710.79 96
1710.88 96
1710.98 95
1711.07 94
1711.17 94
1711.26 95
1711.36 98
1711.45 101
1711.55 105
1711.64 108
1711.74 109
1711.83 110
1711.93 109
1712.02 107
1712.12 105
1712.21 102
1712.30 98
1712.40 94
1712.49 90
1712.59 86
1712.68 83
1712.78 81
1712.87 79
1712.97 79
1713.06 79
1713.16 79
1713.25 78
1713.35 76
1713.44 73
1713.54 70
1713.63 65
1713.73 61
1713.82 56
1713.92 53
1714.01 50
1714.11 48
1714.20 46
1714.30 46
1714.39 45
1714.49 45
1714.58 44
1714.68 42
1714.77 38
1714.87 34
1714.96 30
1715.06 25
1715.15 21
1715.25 17
1715.34 15
1715.44 13
1715.53 11
1715.63 10
1715.72 9
1715.82 8
1715.91 8
1716.01 10
1716.10 12
1716.20 15
1716.29 19
1716.39 23
1716.48 27
1716.57 31
1716.67 34
1716.76 37
1716.86 38
1716.95 38
1717.05 38
1717.14 39
1717.24 40
1717.33 42
1717.43 46
1717.52 52
1717.62 58
1717.71 65
1717.81 72
1717.90 78
1718.00 82
1718.09 84
1718.19 84
1718.28 83
1718.38 82
1718.47 81
1718.57 81
1718.66 84
1718.76 89
1718.85 96
1718.95 104
1719.04 111
1719.14 117
1719.23 120
1719.33 121
1719.42 120
1719.52 116
1719.61 110
1719.71 103
1719.80 95
1719.90 86
1719.99 78
1720.09 70
1720.18 63
1720.28 57
1720.38 51
1720.47 46
1720.57 41
1720.66 37
1720.76 33
1720.85 30
1720.95 28
1721.04 28
1721.14 30
1721.23 33
1721.33 37
1721.42 42
1721.52 48
1721.61 54
1721.71 60
1721.80 63
1721.90 65
1721.99 65
1722.09 63
1722.18 61
1722.28 60
1722.37 60
1722.47 64
1722.56 70
1722.66 77
1722.75 83
1722.85 89
1722.94 92
1723.04 92
1723.13 90
1723.23 87
1723.32 83
1723.42 78
1723.51 75
1723.61 72
1723.70 69
1723.80 67
1723.89 65
1723.99 63
1724.08 60
1724.18 57
1724.27 54
1724.37 50
1724.46 44
1724.56 37
1724.66 28
1724.75 18
1724.85 7
1724.94 0
1725.04 0
1725.13 0
1725.23 0
1725.32 0
1725.42 0
1725.51 0
1725.61 0
1725.70 5
1725.80 9
1725.89 13
1725.99 15
1726.08 17
1726.18 18
1726.27 18
1726.37 19
1726.46 20
1726.56 20
1726.65 21
1726.75 22
1726.84 24
1726.94 25
1727.04 26
1727.13 27
1727.23 28
1727.32 30
1727.42 31
1727.51 33
1727.61 35
1727.70 37
1727.80 39
1727.89 42
1727.99 46
1728.08 51
1728.18 56
1728.27 60
1728.37 63
1728.46 64
1728.56 62
1728.65 57
1728.75 50
1728.85 43
1728.94 36
1729.04 31
1729.13 27
1729.23 26
1729.32 27
1729.42 30
1729.51 35
1729.61 41
1729.70 47
1729.80 54
1729.89 60
1729.99 65
1730.08 67
1730.18 66
1730.27 62
1730.37 56
1730.47 49
1730.56 42
1730.66 36
1730.75 32
1730.85 31
1730.94 32
1731.04 35
1731.13 39
1731.23 43
1731.32 47
1731.42 49
1731.51 50
1731.61 50
1731.71 50
1731.80 49
1731.90 49
1731.99 48
1732.09 46
1732.18 45
1732.28 43
1732.37 41
1732.47 39
1732.56 36
1732.66 35
1732.75 33
1732.85 33
1732.95 33
1733.04 33
1733.14 35
1733.23 37
1733.33 39
1733.42 42
1733.52 45
1733.61 48
1733.71 50
1733.80 52
1733.90 53
1733.99 53
1734.09 51
1734.19 49
1734.28 47
1734.38 45
1734.47 43
1734.57 43
1734.66 43
1734.76 45
1734.85 47
1734.95 49
1735.04 50
1735.14 50
1735.24 50
1735.33 50
1735.43 50
1735.52 51
1735.62 53
1735.71 56
1735.81 58
1735.90 60
1736.00 61
1736.09 61
1736.19 59
1736.29 56
1736.38 52
1736.48 48
1736.57 44
1736.67 39
1736.76 34
1736.86 30
1736.95 27
1737.05 25
1737.15 26
1737.24 30
1737.34 36
1737.43 45
1737.53 55
1737.62 64
1737.72 73
1737.81 80
1737.91 84
1738.01 85
1738.10 83
1738.20 79
1738.29 72
1738.39 65
1738.48 59
1738.58 54
1738.67 52
1738.77 54
1738.87 58
1738.96 65
1739.06 73
1739.15 81
1739.25 86
1739.34 88
1739.44 87
1739.53 84
1739.63 80
1739.73 75
1739.82 70
1739.92 67
1740.01 64
1740.11 61
1740.20 58
1740.30 55
1740.39 51
1740.49 46
1740.59 42
1740.68 39
1740.78 37
1740.87 36
1740.97 35
1741.06 35
1741.16 34
1741.26 33
1741.35 33
1741.45 32
1741.54 32
1741.64 32
1741.73 32
1741.83 33
1741.92 36
1742.02 39
1742.12 44
1742.21 51
1742.31 57
1742.40 64
1742.50 69
1742.59 73
1742.69 74
1742.79 73
1742.88 70
1742.98 66
1743.07 61
1743.17 56
1743.26 52
1743.36 48
1743.46 45
1743.55 43
1743.65 42
1743.74 40
1743.84 39
1743.93 37
1744.03 35
1744.13 33
1744.22 32
1744.32 32
1744.41 33
1744.51 36
1744.60 41
1744.70 45
1744.80 50
1744.89 53
1744.99 55
1745.08 56
1745.18 55
1745.27 54
1745.37 53
1745.47 52
1745.56 53
1745.66 54
1745.75 55
1745.85 57
1745.94 57
1746.04 56
1746.14 55
1746.23 54
1746.33 53
1746.42 54
1746.52 57
1746.61 63
1746.71 70
1746.81 79
1746.90 87
1747.00 94
1747.09 98
1747.19 100
1747.29 100
1747.38 98
1747.48 97
1747.57 96
1747.67 95
1747.76 96
1747.86 96
1747.96 96
1748.05 95
1748.15 94
1748.24 93
1748.34 91
1748.43 91
1748.53 92
1748.63 94
1748.72 97
1748.82 99
1748.91 102
1749.01 104
1749.11 105
1749.20 106
1749.30 106
1749.39 106
1749.49 104
1749.58 101
1749.68 97
1749.78 90
1749.87 83
1749.97 76
1750.06 69
1750.16 65
1750.26 62
1750.35 62
1750.45 64
1750.54 67
1750.64 70
1750.74 74
1750.83 77
1750.93 79
1751.02 82
1751.12 85
1751.21 88
1751.31 92
1751.41 97
1751.50 100
1751.60 102
1751.69 101
1751.79 98
1751.89 93
1751.98 87
1752.08 82
1752.17 77
1752.27 74
1752.37 72
1752.46 72
1752.56 73
1752.65 74
1752.75 75
1752.85 74
1752.94 73
1753.04 70
1753.13 67
1753.23 62
1753.33 58
1753.42 54
1753.52 51
1753.61 50
1753.71 49
1753.81 50
1753.90 52
1754.00 53
1754.09 54
1754.19 53
1754.29 52
1754.38 50
1754.48 48
1754.57 47
1754.67 46
1754.77 47
1754.86 48
1754.96 49
1755.05 49
1755.15 48
1755.25 45
1755.34 41
1755.44 36
1755.53 30
1755.63 24
1755.73 18
1755.82 14
1755.92 12
1756.01 12
1756.11 16
1756.21 21
1756.30 28
1756.40 36
1756.49 43
1756.59 48
1756.69 50
1756.78 51
1756.88 49
1756.97 46
1757.07 42
1757.17 38
1757.26 34
1757.36 32
1757.45 30
1757.55 29
1757.65 29
1757.74 28
1757.84 28
1757.93 29
1758.03 30
1758.13 33
1758.22 38
1758.32 44
1758.42 52
1758.51 61
1758.61 70
1758.70 78
1758.80 84
1758.90 88
1758.99 90
1759.09 91
1759.18 91
1759.28 92
1759.38 95
1759.47 99
1759.57 106
1759.66 114
1759.76 122
1759.86 130
1759.95 137
1760.05 141
1760.15 143
1760.24 142
1760.34 139
1760.43 133
1760.53 127
1760.63 119
1760.72 112
1760.82 104
1760.91 96
1761.01 89
1761.11 82
1761.20 76
1761.30 70
1761.40 66
1761.49 62
1761.59 61
1761.68 60
1761.78 62
1761.88 65
1761.97 69
1762.07 74
1762.17 79
1762.26 83
1762.36 87
1762.45 89
1762.55 91
1762.65 91
1762.74 91
1762.84 91
1762.93 90
1763.03 88
1763.13 85
1763.22 80
1763.32 74
1763.42 67
1763.51 61
1763.61 54
1763.70 49
1763.80 44
1763.90 40
1763.99 36
1764.09 33
1764.19 30
1764.28 29
1764.38 29
1764.47 30
1764.57 32
1764.67 33
1764.76 33
1764.86 31
1764.96 28
1765.05 23
1765.15 17
1765.24 11
1765.34 6
1765.44 2
1765.53 0
1765.63 0
1765.73 1
1765.82 3
1765.92 6
1766.02 8
1766.11 8
1766.21 6
1766.30 3
1766.40 0
1766.50 0
1766.59 0
1766.69 0
1766.79 0
1766.88 0
1766.98 1
1767.07 2
1767.17 2
1767.27 1
1767.36 0
1767.46 0
1767.56 3
1767.65 8
1767.75 16
1767.85 26
1767.94 38
1768.04 49
1768.13 59
1768.23 66
1768.33 70
1768.42 71
1768.52 69
1768.62 65
1768.71 60
1768.81 55
1768.91 51
1769.00 49
1769.10 48
1769.20 48
1769.29 49
1769.39 49
1769.48 50
1769.58 50
1769.68 51
1769.77 52
1769.87 54
1769.97 57
1770.06 62
1770.16 68
1770.26 74
1770.35 79
1770.45 83
1770.54 83
1770.64 81
1770.74 77
1770.83 72
1770.93 66
1771.03 61
1771.12 58
1771.22 56
1771.32 54
1771.41 53
1771.51 53
1771.61 52
1771.70 50
1771.80 47
1771.90 44
1771.99 40
1772.09 34
1772.18 28
1772.28 22
1772.38 17
1772.47 14
1772.57 13
1772.67 15
1772.76 20
1772.86 28
1772.96 37
1773.05 46
1773.15 54
1773.25 62
1773.34 69
1773.44 74
1773.54 80
1773.63 85
1773.73 89
1773.83 94
1773.92 97
1774.02 99
1774.11 100
1774.21 98
1774.31 95
1774.40 90
1774.50 84
1774.60 77
1774.69 71
1774.79 64
1774.89 58
1774.98 52
1775.08 47
1775.18 43
1775.27 40
1775.37 38
1775.47 36
1775.56 34
1775.66 32
1775.76 31
1775.85 30
1775.95 31
1776.05 33
1776.14 36
1776.24 41
1776.34 46
1776.43 51
1776.53 56
1776.63 59
1776.72 61
1776.82 61
1776.92 60
1777.01 57
1777.11 54
1777.20 50
1777.30 47
1777.40 45
1777.49 45
1777.59 47
1777.69 52
1777.78 57
1777.88 63
1777.98 67
1778.07 69
1778.17 68
1778.27 66
1778.36 62
1778.46 58
1778.56 54
1778.65 51
1778.75 49
1778.85 48
1778.94 48
1779.04 47
1779.14 47
1779.23 47
1779.33 47
1779.43 47
1779.52 47
1779.62 46
1779.72 44
1779.81 41
1779.91 38
1780.01 36
1780.10 37
1780.20 41
1780.30 48
1780.39 58
1780.49 69
1780.59 79
1780.68 85
1780.78 88
1780.88 87
1780.97 83
1781.07 77
1781.17 72
1781.26 69
1781.36 68
1781.46 68
1781.56 69
1781.65 71
1781.75 72
1781.85 72
1781.94 71
1782.04 70
1782.14 70
1782.23 70
1782.33 71
1782.43 73
1782.52 74
1782.62 74
1782.72 73
1782.81 70
1782.91 66
1783.01 62
1783.10 59
1783.20 56
1783.30 55
1783.39 54
1783.49 51
1783.59 48
1783.68 43
1783.78 37
1783.88 32
1783.97 28
1784.07 28
1784.17 30
1784.26 35
1784.36 41
1784.46 46
1784.56 49
1784.65 50
1784.75 48
1784.85 44
1784.94 39
1785.04 34
1785.14 28
1785.23 23
1785.33 18
1785.43 13
1785.52 7
1785.62 1
1785.72 0
1785.81 0
1785.91 0
1786.01 0
1786.10 0
1786.20 0
1786.30 0
1786.40 1
1786.49 7
1786.59 13
1786.69 17
1786.78 18
1786.88 17
1786.98 14
1787.07 10
1787.17 6
1787.27 4
1787.36 4
1787.46 7
1787.56 11
1787.65 17
1787.75 23
1787.85 29
1787.95 35
1788.04 39
1788.14 44
1788.24 48
1788.33 52
1788.43 55
1788.53 59
1788.62 61
1788.72 61
1788.82 60
1788.91 57
1789.01 53
1789.11 50
1789.21 49
1789.30 51
1789.40 56
1789.50 64
1789.59 76
1789.69 89
1789.79 101
1789.88 112
1789.98 121
1790.08 126
1790.17 129
1790.27 129
1790.37 129
1790.47 127
1790.56 126
1790.66 124
1790.76 121
1790.85 119
1790.95 115
1791.05 112
1791.14 108
1791.24 103
1791.34 99
1791.44 96
1791.53 93
1791.63 91
1791.73 91
1791.82 94
1791.92 98
1792.02 105
1792.11 112
1792.21 118
1792.31 123
1792.41 126
1792.50 126
1792.60 122
1792.70 118
1792.79 112
1792.89 106
1792.99 100
1793.08 95
1793.18 89
1793.28 84
1793.38 78
1793.47 71
1793.57 65
1793.67 60
1793.76 56
1793.86 52
1793.96 50
1794.06 49
1794.15 47
1794.25 45
1794.35 42
1794.44 38
1794.54 35
1794.64 32
1794.74 30
1794.83 30
1794.93 31
1795.03 33
1795.12 36
1795.22 40
1795.32 43
1795.41 45
1795.51 46
1795.61 45
1795.71 44
1795.80 41
1795.90 39
1796.00 36
1796.09 35
1796.19 35
1796.29 36
1796.39 37
1796.48 39
1796.58 41
1796.68 44
1796.77 48
1796.87 53
1796.97 60
1797.07 67
1797.16 75
1797.26 83
1797.36 90
1797.45 96
1797.55 100
1797.65 103
1797.75 106
1797.84 109
1797.94 111
1798.04 112
1798.13 112
1798.23 111
1798.33 107
1798.43 102
1798.52 96
1798.62 88
1798.72 79
1798.82 70
1798.91 61
1799.01 53
1799.11 45
1799.20 39
1799.30 34
1799.40 30
1799.50 28
1799.59 27
1799.69 27
1799.79 28
1799.88 30
1799.98 32
1800.08 35
1800.18 39
1800.27 44
1800.37 50
1800.47 57
1800.57 64
1800.66 71
1800.76 77
1800.86 82
1800.95 85
1801.05 86
1801.15 85
1801.25 83
1801.34 81
1801.44 78
1801.54 75
1801.64 72
1801.73 69
1801.83 66
1801.93 62
1802.02 58
1802.12 54
1802.22 50
1802.32 46
1802.41 42
1802.51 40
1802.61 38
1802.71 37
1802.80 38
1802.90 39
1803.00 41
1803.09 42
1803.19 44
1803.29 46
1803.39 48
1803.48 50
1803.58 53
1803.68 57
1803.78 61
1803.87 67
1803.97 73
1804.07 79
1804.17 85
1804.26 90
1804.36 95
1804.46 99
1804.55 103
1804.65 106
1804.75 109
1804.85 112
1804.94 113
1805.04 113
1805.14 113
1805.24 112
1805.33 110
1805.43 108
1805.53 106
1805.63 106
1805.72 105
1805.82 106
1805.92 105
1806.02 104
1806.11 101
1806.21 97
1806.31 91
1806.40 84
1806.50 77
1806.60 71
1806.70 67
1806.79 64
1806.89 63
1806.99 64
1807.09 65
1807.18 67
1807.28 68
1807.38 68
1807.48 67
1807.57 64
1807.67 62
1807.77 59
1807.87 56
1807.96 54
1808.06 52
1808.16 49
1808.26 47
1808.35 44
1808.45 41
1808.55 39
1808.65 39
1808.74 40
1808.84 44
1808.94 49
1809.04 54
1809.13 59
1809.23 63
1809.33 65
1809.43 65
1809.52 63
1809.62 62
1809.72 60
1809.82 59
1809.91 60
1810.01 61
1810.11 64
1810.21 66
1810.30 67
1810.40 67
1810.50 66
1810.60 63
1810.69 59
1810.79 55
1810.89 52
1810.99 49
1811.08 48
1811.18 49
1811.28 51
1811.38 56
1811.47 62
1811.57 70
1811.67 78
1811.77 86
1811.86 92
1811.96 96
1812.06 98
1812.16 96
1812.25 92
1812.35 86
1812.45 80
1812.55 74
1812.64 69
1812.74 65
1812.84 61
1812.94 57
1813.03 52
1813.13 46
1813.23 39
1813.33 32
1813.42 24
1813.52 18
1813.62 12
1813.72 8
1813.82 6
1813.91 5
1814.01 7
1814.11 10
1814.21 16
1814.30 23
1814.40 31
1814.50 41
1814.60 50
1814.69 58
1814.79 64
1814.89 68
1814.99 69
1815.08 67
1815.18 63
1815.28 57
1815.38 51
1815.47 46
1815.57 42
1815.67 40
1815.77 40
1815.87 40
1815.96 41
1816.06 40
1816.16 39
1816.26 37
1816.35 34
1816.45 31
1816.55 27
1816.65 24
1816.74 23
1816.84 23
1816.94 26
1817.04 30
1817.14 35
1817.23 42
1817.33 48
1817.43 54
1817.53 58
1817.62 61
1817.72 62
1817.82 62
1817.92 62
1818.01 62
1818.11 62
1818.21 63
1818.31 63
1818.41 64
1818.50 66
1818.60 67
1818.70 68
1818.80 70
1818.89 70
1818.99 71
1819.09 72
1819.19 73
1819.29 74
1819.38 76
1819.48 79
1819.58 80
1819.68 81
1819.77 79
1819.87 77
1819.97 73
1820.07 69
1820.16 65
1820.26 61
1820.36 57
1820.46 54
1820.56 51
1820.65 48
1820.75 45
1820.85 42
1820.95 39
1821.05 36
1821.14 34
1821.24 32
1821.34 32
1821.44 33
1821.53 35
1821.63 39
1821.73 45
1821.83 51
1821.93 57
1822.02 62
1822.12 64
1822.22 65
1822.32 62
1822.41 58
1822.51 52
1822.61 46
1822.71 40
1822.81 37
1822.90 35
1823.00 35
1823.10 35
1823.20 35
1823.30 35
1823.39 34
1823.49 33
1823.59 31
1823.69 30
1823.78 30
1823.88 31
1823.98 33
1824.08 36
1824.18 40
1824.27 43
1824.37 46
1824.47 48
1824.57 50
1824.67 52
1824.76 55
1824.86 59
1824.96 63
1825.06 68
1825.15 74
1825.25 80
1825.35 85
1825.45 90
1825.55 94
1825.64 97
1825.74 99
1825.84 100
1825.94 100
1826.04 99
1826.13 96
1826.23 93
1826.33 90
1826.43 86
1826.53 83
1826.62 80
1826.72 78
1826.82 76
1826.92 73
1827.02 70
1827.11 66
1827.21 63
1827.31 59
1827.41 57
1827.51 57
1827.60 59
1827.70 64
1827.80 69
1827.90 74
1828.00 77
1828.09 78
1828.19 76
1828.29 71
1828.39 64
1828.49 55
1828.58 47
1828.68 41
1828.78 36
1828.88 32
1828.98 31
1829.07 30
1829.17 30
1829.27 30
1829.37 30
1829.47 29
1829.56 29
1829.66 28
1829.76 27
1829.86 27
1829.96 28
1830.05 30
1830.15 33
1830.25 37
1830.35 40
1830.45 44
1830.54 46
1830.64 47
1830.74 46
1830.84 44
1830.94 42
1831.03 39
1831.13 36
1831.23 34
1831.33 32
1831.43 30
1831.52 27
1831.62 25
1831.72 22
1831.82 18
1831.92 14
1832.01 10
1832.11 6
1832.21 2
1832.31 0
1832.41 0
1832.51 0
1832.60 0
1832.70 0
1832.80 0
1832.90 0
1833.00 0
1833.09 0
1833.19 2
1833.29 6
1833.39 11
1833.49 17
1833.58 23
1833.68 29
1833.78 35
1833.88 39
1833.98 41
1834.08 41
1834.17 39
1834.27 35
1834.37 31
1834.47 26
1834.57 23
1834.66 20
1834.76 19
1834.86 19
1834.96 20
1835.06 21
1835.16 21
1835.25 22
1835.35 24
1835.45 26
1835.55 29
1835.65 33
1835.74 38
1835.84 42
1835.94 45
1836.04 47
1836.14 47
1836.24 46
1836.33 46
1836.43 47
1836.53 50
1836.63 54
1836.73 60
1836.82 66
1836.92 71
1837.02 74
1837.12 74
1837.22 71
1837.32 67
1837.41 61
1837.51 56
1837.61 52
1837.71 49
1837.81 47
1837.91 46
1838.00 45
1838.10 43
1838.20 41
1838.30 39
1838.40 36
1838.49 35
1838.59 36
1838.69 39
1838.79 43
1838.89 49
1838.99 56
1839.08 62
1839.18 67
1839.28 70
1839.38 72
1839.48 73
1839.58 73
1839.67 73
1839.77 73
1839.87 71
1839.97 68
1840.07 64
1840.17 57
1840.26 49
1840.36 41
1840.46 34
1840.56 28
1840.66 24
1840.76 22
1840.85 22
1840.95 22
1841.05 22
1841.15 22
1841.25 21
1841.35 18
1841.44 13
1841.54 8
1841.64 3
1841.74 0
1841.84 0
1841.94 0
1842.03 4
1842.13 12
1842.23 23
1842.33 34
1842.43 46
1842.53 57
1842.62 66
1842.72 74
1842.82 81
1842.92 86
1843.02 91
1843.12 94
1843.21 98
1843.31 99
1843.41 100
1843.51 99
1843.61 95
1843.71 90
1843.81 83
1843.90 74
1844.00 63
1844.10 52
1844.20 42
1844.30 33
1844.40 27
1844.49 24
1844.59 24
1844.69 27
1844.79 32
1844.89 38
1844.99 43
1845.08 49
1845.18 54
1845.28 59
1845.38 64
1845.48 69
1845.58 73
1845.68 77
1845.77 80
1845.87 81
1845.97 80
1846.07 77
1846.17 72
1846.27 66
1846.36 59
1846.46 52
1846.56 44
1846.66 38
1846.76 34
1846.86 32
1846.96 34
1847.05 38
1847.15 45
1847.25 54
1847.35 64
1847.45 75
1847.55 84
1847.65 91
1847.74 96
1847.84 97
1847.94 96
1848.04 92
1848.14 87
1848.24 82
1848.33 76
1848.43 70
1848.53 66
1848.63 63
1848.73 60
1848.83 59
1848.93 57
1849.02 56
1849.12 55
1849.22 54
1849.32 52
1849.42 49
1849.52 47
1849.62 45
1849.71 43
1849.81 42
1849.91 42
1850.01 44
1850.11 48
1850.21 52
1850.31 57
1850.40 63
1850.50 69
1850.60 74
1850.70 79
1850.80 83
1850.90 86
1851.00 86
1851.09 83
1851.19 77
1851.29 70
1851.39 61
1851.49 52
1851.59 44
1851.69 39
1851.78 36
1851.88 34
1851.98 34
1852.08 33
1852.18 31
1852.28 26
1852.38 20
1852.48 13
1852.57 6
1852.67 1
1852.77 0
1852.87 0
1852.97 0
1853.07 2
1853.17 5
1853.26 6
1853.36 6
1853.46 5
1853.56 3
1853.66 1
1853.76 0
1853.86 0
1853.96 0
1854.05 0
1854.15 0
1854.25 0
1854.35 0
1854.45 2
1854.55 6
1854.65 10
1854.74 13
1854.84 15
1854.94 15
1855.04 15
1855.14 14
1855.24 13
1855.34 13
1855.44 14
1855.53 16
1855.63 18
1855.73 20
1855.83 21
1855.93 21
1856.03 20
1856.13 19
1856.23 17
1856.32 16
1856.42 16
1856.52 17
1856.62 20
1856.72 23
1856.82 25
1856.92 27
1857.02 28
1857.11 29
1857.21 30
1857.31 32
1857.41 36
1857.51 41
1857.61 48
1857.71 55
1857.81 61
1857.90 66
1858.00 70
1858.10 72
1858.20 73
1858.30 73
1858.40 74
1858.50 74
1858.60 75
1858.69 74
1858.79 73
1858.89 70
1858.99 66
1859.09 62
1859.19 56
1859.29 50
1859.39 45
1859.49 39
1859.58 34
1859.68 29
1859.78 26
1859.88 23
1859.98 22
1860.08 23
1860.18 26
1860.28 29
1860.37 32
1860.47 34
1860.57 36
1860.67 36
1860.77 37
1860.87 39
1860.97 41
1861.07 44
1861.17 47
1861.26 50
1861.36 51
1861.46 50
1861.56 47
1861.66 43
1861.76 38
1861.86 33
1861.96 27
1862.06 22
1862.15 17
1862.25 14
1862.35 12
1862.45 11
1862.55 12
1862.65 15
1862.75 19
1862.85 24
1862.95 29
1863.04 33
1863.14 36
1863.24 37
1863.34 38
1863.44 37
1863.54 36
1863.64 35
1863.74 34
1863.84 32
1863.94 31
1864.03 29
1864.13 27
1864.23 26
1864.33 26
1864.43 26
1864.53 28
1864.63 29
1864.73 31
1864.83 33
1864.92 33
1865.02 34
1865.12 35
1865.22 37
1865.32 40
1865.42 44
1865.52 49
1865.62 54
1865.72 58
1865.82 61
1865.91 64
1866.01 65
1866.11 67
1866.21 68
1866.31 70
1866.41 73
1866.51 75
1866.61 77
1866.71 79
1866.81 80
1866.90 81
1867.00 81
1867.10 81
1867.20 80
1867.30 77
1867.40 74
1867.50 69
1867.60 64
1867.70 59
1867.80 55
1867.90 54
1867.99 55
1868.09 58
1868.19 63
1868.29 69
1868.39 74
1868.49 77
1868.59 78
1868.69 76
1868.79 73
1868.89 70
1868.98 67
1869.08 64
1869.18 63
1869.28 64
1869.38 66
1869.48 69
1869.58 73
1869.68 76
1869.78 78
1869.88 78
1869.98 75
1870.07 70
1870.17 64
1870.27 58
1870.37 54
1870.47 52
1870.57 53
1870.67 56
1870.77 62
1870.87 67
1870.97 73
1871.07 78
1871.17 83
1871.26 86
1871.36 88
1871.46 88
1871.56 86
1871.66 83
1871.76 79
1871.86 73
1871.96 68
1872.06 63
1872.16 58
1872.26 55
1872.36 53
1872.45 52
1872.55 52
1872.65 52
1872.75 52
1872.85 51
1872.95 49
1873.05 47
1873.15 42
1873.25 37
1873.35 31
1873.45 24
1873.55 18
1873.64 12
1873.74 6
1873.84 1
1873.94 0
1874.04 0
1874.14 0
1874.24 0
1874.34 0
1874.44 0
1874.54 0
1874.64 0
1874.74 4
1874.84 9
1874.93 12
1875.03 13
1875.13 12
1875.23 10
1875.33 8
1875.43 6
1875.53 6
1875.63 8
1875.73 13
1875.83 20
1875.93 29
1876.03 39
1876.13 48
1876.22 57
1876.32 63
1876.42 66
1876.52 66
1876.62 63
1876.72 58
1876.82 53
1876.92 49
1877.02 47
1877.12 48
1877.22 53
1877.32 61
1877.42 70
1877.52 79
1877.61 87
1877.71 92
1877.81 95
1877.91 95
1878.01 92
1878.11 88
1878.21 83
1878.31 79
1878.41 74
1878.51 71
1878.61 69
1878.71 68
1878.81 66
1878.91 63
1879.01 58
1879.10 50
1879.20 40
1879.30 29
1879.40 18
1879.50 9
1879.60 3
1879.70 0
1879.80 0
1879.90 2
1880.00 5
1880.10 7
1880.20 8
1880.30 8
1880.40 7
1880.50 7
1880.60 8
1880.69 11
1880.79 17
1880.89 25
1880.99 35
1881.09 47
1881.19 57
1881.29 66
1881.39 73
1881.49 77
1881.59 79
1881.69 79
1881.79 77
1881.89 74
1881.99 72
1882.09 68
1882.19 65
1882.29 63
1882.38 60
1882.48 58
1882.58 57
1882.68 55
1882.78 53
1882.88 51
1882.98 49
1883.08 46
1883.18 45
1883.28 44
1883.38 45
1883.48 47
1883.58 50
1883.68 54
1883.78 57
1883.88 60
1883.98 63
1884.08 65
1884.17 67
1884.27 69
1884.37 72
1884.47 74
1884.57 76
1884.67 77
1884.77 75
1884.87 71
1884.97 63
1885.07 52
1885.17 41
1885.27 29
1885.37 19
1885.47 12
1885.57 8
1885.67 8
1885.77 12
1885.87 17
1885.97 23
1886.07 29
1886.16 35
1886.26 39
1886.36 41
1886.46 40
1886.56 38
1886.66 33
1886.76 27
1886.86 20
1886.96 12
1887.06 4
1887.16 0
1887.26 0
1887.36 0
1887.46 0
1887.56 0
1887.66 0
1887.76 0
1887.86 0
1887.96 3
1888.06 7
1888.16 10
1888.26 12
1888.36 14
1888.45 15
1888.55 15
1888.65 15
1888.75 15
1888.85 13
1888.95 12
1889.05 9
1889.15 7
1889.25 4
1889.35 3
1889.45 2
1889.55 2
1889.65 2
1889.75 3
1889.85 3
1889.95 2
1890.05 0
1890.15 0
1890.25 0
1890.35 0
1890.45 0
1890.55 0
1890.65 0
1890.75 5
1890.85 11
1890.95 19
1891.05 28
1891.14 38
1891.24 47
1891.34 56
1891.44 63
1891.54 69
1891.64 73
1891.74 74
1891.84 74
1891.94 72
1892.04 68
1892.14 65
1892.24 61
1892.34 57
1892.44 54
1892.54 51
1892.64 49
1892.74 47
1892.84 44
1892.94 42
1893.04 39
1893.14 36
1893.24 31
1893.34 27
1893.44 22
1893.54 18
1893.64 14
1893.74 11
1893.84 8
1893.94 5
1894.04 3
1894.14 2
1894.24 1
1894.34 1
1894.44 3
1894.54 5
1894.63 10
1894.73 15
1894.83 21
1894.93 26
1895.03 31
1895.13 34
1895.23 36
1895.33 37
1895.43 38
1895.53 39
1895.63 41
1895.73 44
1895.83 46
1895.93 49
1896.03 50
1896.13 49
1896.23 48
1896.33 45
1896.43 43
1896.53 40
1896.63 39
1896.73 39
1896.83 39
1896.93 40
1897.03 41
1897.13 41
1897.23 41
1897.33 39
1897.43 36
1897.53 33
1897.63 29
1897.73 25
1897.83 21
1897.93 18
1898.03 15
1898.13 15
1898.23 16
1898.33 19
1898.43 25
1898.53 31
1898.63 38
1898.73 43
1898.83 47
1898.93 49
1899.03 48
1899.13 46
1899.23 44
1899.33 42
1899.43 41
1899.53 41
1899.63 43
1899.73 45
1899.83 47
1899.93 50
1900.03 51
1900.13 52
1900.23 52
1900.33 51
1900.43 49
1900.53 47
1900.62 43
1900.72 39
1900.82 36
1900.92 34
1901.02 33
1901.12 34
1901.22 37
1901.32 42
1901.42 47
1901.52 51
1901.62 54
1901.72 54
1901.82 52
1901.92 47
1902.02 41
1902.12 34
1902.22 27
1902.32 21
1902.42 17
1902.52 14
1902.62 13
1902.72 13
1902.82 14
1902.92 15
1903.02 17
1903.12 19
1903.22 21
1903.32 24
1903.42 26
1903.52 27
1903.62 28
1903.72 27
1903.82 26
1903.92 24
1904.02 21
1904.12 18
1904.22 15
1904.32 12
1904.42 9
1904.52 7
1904.62 7
1904.72 10
1904.82 14
1904.92 20
1905.02 27
1905.12 34
1905.22 39
1905.32 43
1905.42 44
1905.52 44
1905.62 42
1905.72 39
1905.82 34
1905.92 30
1906.02 26
1906.12 23
1906.22 22
1906.32 24
1906.42 29
1906.52 36
1906.62 44
1906.72 54
1906.82 64
1906.92 72
1907.02 80
1907.13 87
1907.23 93
1907.33 97
1907.43 100
1907.53 102
1907.63 101
1907.73 99
1907.83 97
1907.93 94
1908.03 93
1908.13 93
1908.23 95
1908.33 99
1908.43 104
1908.53 108
1908.63 112
1908.73 115
1908.83 115
1908.93 112
1909.03 106
1909.13 98
1909.23 89
1909.33 80
1909.43 73
1909.53 67
1909.63 64
1909.73 62
1909.83 61
1909.93 60
1910.03 59
1910.13 56
1910.23 52
1910.33 48
1910.43 45
1910.53 44
1910.63 46
1910.73 49
1910.83 53
1910.93 58
1911.03 64
1911.13 68
1911.23 70
1911.33 70
1911.43 68
1911.53 64
1911.63 61
1911.73 57
1911.83 55
1911.93 55
1912.03 55
1912.13 57
1912.23 58
1912.33 58
1912.43 57
1912.53 55
1912.63 51
1912.73 47
1912.83 42
1912.93 38
1913.03 34
1913.13 31
1913.24 27
1913.34 24
1913.44 21
1913.54 17
1913.64 13
1913.74 10
1913.84 8
1913.94 6
1914.04 6
1914.14 6
1914.24 8
1914.34 11
1914.44 15
1914.54 19
1914.64 23
1914.74 26
1914.84 29
1914.94 29
1915.04 29
1915.14 27
1915.24 25
1915.34 22
1915.44 19
1915.54 16
1915.64 14
1915.74 13
1915.84 13
1915.94 15
1916.04 18
1916.14 24
1916.24 31
1916.34 40
1916.44 48
1916.54 57
1916.65 64
1916.75 69
1916.85 73
1916.95 73
1917.05 72
1917.15 68
1917.25 62
1917.35 55
1917.45 47
1917.55 41
1917.65 36
1917.75 34
1917.85 34
1917.95 35
1918.05 38
1918.15 40
1918.25 40
1918.35 38
1918.45 34
1918.55 28
1918.65 21
1918.75 15
1918.85 10
1918.95 8
1919.05 8
1919.15 12
1919.25 17
1919.36 24
1919.46 31
1919.56 39
1919.66 46
1919.76 52
1919.86 57
1919.96 61
1920.06 64
1920.16 65
1920.26 64
1920.36 63
1920.46 61
1920.56 58
1920.66 55
1920.76 52
1920.86 49
1920.96 47
1921.06 46
1921.16 46
1921.26 47
1921.36 49
1921.46 51
1921.56 55
1921.67 58
1921.77 61
1921.87 63
1921.97 65
1922.07 66
1922.17 67
1922.27 67
1922.37 65
1922.47 62
1922.57 57
1922.67 52
1922.77 46
1922.87 40
1922.97 35
1923.07 31
1923.17 30
1923.27 30
1923.37 32
1923.47 34
1923.57 37
1923.67 40
1923.78 41
1923.88 41
1923.98 40
1924.08 38
1924.18 37
1924.28 37
1924.38 40
1924.48 45
1924.58 54
1924.68 65
1924.78 76
1924.88 86
1924.98 93
1925.08 96
1925.18 97
1925.28 95
1925.38 91
1925.48 88
1925.59 85
1925.69 83
1925.79 80
1925.89 78
1925.99 74
1926.09 68
1926.19 62
1926.29 56
1926.39 51
1926.49 47
1926.59 46
1926.69 47
1926.79 49
1926.89 51
1926.99 53
1927.09 54
1927.19 54
1927.30 54
1927.40 54
1927.50 55
1927.60 57
1927.70 61
1927.80 64
1927.90 66
1928.00 68
1928.10 67
1928.20 64
1928.30 60
1928.40 54
1928.50 49
1928.60 45
1928.70 43
1928.80 42
1928.91 42
1929.01 44
1929.11 45
1929.21 47
1929.31 47
1929.41 46
1929.51 44
1929.61 40
1929.71 35
1929.81 29
1929.91 23
1930.01 18
1930.11 14
1930.21 13
1930.31 14
1930.42 17
1930.52 23
1930.62 30
1930.72 38
1930.82 46
1930.92 53
1931.02 60
1931.12 66
1931.22 73
1931.32 82
1931.42 92
1931.52 104
1931.62 117
1931.72 130
1931.83 143
1931.93 154
1932.03 161
1932.13 164
1932.23 163
1932.33 158
1932.43 151
1932.53 141
1932.63 131
1932.73 119
1932.83 107
1932.93 95
1933.03 83
1933.14 71
1933.24 60
1933.34 48
1933.44 38
1933.54 28
1933.64 20
1933.74 13
1933.84 8
1933.94 3
1934.04 0
1934.14 0
1934.24 0
1934.34 0
1934.45 0
1934.55 0
1934.65 0
1934.75 0
1934.85 0
1934.95 0
1935.05 8
1935.15 17
1935.25 27
1935.35 37
1935.45 45
1935.55 49
1935.66 49
1935.76 44
1935.86 36
1935.96 26
1936.06 15
1936.16 7
1936.26 3
1936.36 3
1936.46 8
1936.56 15
1936.66 25
1936.76 35
1936.87 43
1936.97 48
1937.07 50
1937.17 48
1937.27 43
1937.37 37
1937.47 32
1937.57 30
1937.67 31
1937.77 37
1937.87 46
1937.98 57
1938.08 67
1938.18 73
1938.28 73
1938.38 68
1938.48 59
1938.58 45
1938.68 32
1938.78 20
1938.88 12
1938.98 8
1939.09 8
1939.19 10
1939.29 13
1939.39 17
1939.49 19
1939.59 21
1939.69 22
1939.79 23
1939.89 24
1939.99 26
1940.09 28
1940.20 30
1940.30 32
1940.40 33
1940.50 34
1940.60 34
1940.70 33
1940.80 34
1940.90 35
1941.00 38
1941.10 42
1941.21 48
1941.31 54
1941.41 60
1941.51 65
1941.61 68
1941.71 70
1941.81 70
1941.91 70
1942.01 70
1942.11 71
1942.22 73
1942.32 77
1942.42 82
1942.52 88
1942.62 95
1942.72 102
1942.82 107
1942.92 110
1943.02 111
1943.12 110
1943.23 106
1943.33 100
1943.43 93
1943.53 85
1943.63 77
1943.73 71
1943.83 67
1943.93 66
1944.03 67
1944.13 69
1944.24 71
1944.34 73
1944.44 74
1944.54 76
1944.64 77
1944.74 79
1944.84 83
1944.94 87
1945.04 92
1945.15 97
1945.25 99
1945.35 101
1945.45 102
1945.55 102
1945.65 104
1945.75 106
1945.85 110
1945.95 116
1946.06 121
1946.16 125
1946.26 126
1946.36 125
1946.46 122
1946.56 118
1946.66 112
1946.76 107
1946.86 103
1946.97 99
1947.07 96
1947.17 92
1947.27 88
1947.37 84
1947.47 80
1947.57 75
1947.67 71
1947.77 67
1947.88 64
1947.98 62
1948.08 59
1948.18 57
1948.28 54
1948.38 53
1948.48 52
1948.58 52
1948.68 55
1948.79 58
1948.89 61
1948.99 64
1949.09 64
1949.19 62
1949.29 57
1949.39 49
1949.49 40
1949.60 32
1949.70 26
1949.80 22
1949.90 22
1950.00 25
1950.10 29
1950.20 34
1950.30 38
1950.40 40
1950.51 40
1950.61 39
1950.71 38
1950.81 36
1950.91 35
1951.01 35
1951.11 35
1951.21 34
1951.32 33
1951.42 31
1951.52 28
1951.62 26
1951.72 26
1951.82 27
1951.92 29
1952.02 33
1952.13 37
1952.23 41
1952.33 44
1952.43 46
1952.53 48
1952.63 51
1952.73 53
1952.83 55
1952.94 56
1953.04 57
1953.14 55
1953.24 53
1953.34 49
1953.44 44
1953.54 39
1953.65 35
1953.75 32
1953.85 31
1953.95 32
1954.05 34
1954.15 37
1954.25 41
1954.35 45
1954.46 49
1954.56 53
1954.66 56
1954.76 58
1954.86 60
1954.96 61
1955.06 62
1955.17 61
1955.27 60
1955.37 57
1955.47 53
1955.57 48
1955.67 42
1955.77 36
1955.87 30
1955.98 24
1956.08 19
1956.18 14
1956.28 11
1956.38 8
1956.48 6
1956.58 5
1956.69 4
1956.79 3
1956.89 2
1956.99 2
1957.09 2
1957.19 3
1957.29 3
1957.40 2
1957.50 2
1957.60 1
1957.70 1
1957.80 0
1957.90 0
1958.00 0
1958.10 0
1958.21 0
1958.31 0
1958.41 0
1958.51 1
1958.61 7
1958.71 16
1958.81 28
1958.92 42
1959.02 59
1959.12 74
1959.22 87
1959.32 96
1959.42 99
1959.53 96
1959.63 88
1959.73 77
1959.83 64
1959.93 53
1960.03 43
1960.13 37
1960.24 33
1960.34 32
1960.44 33
1960.54 35
1960.64 37
1960.74 38
1960.84 40
1960.95 43
1961.05 48
1961.15 54
1961.25 61
1961.35 70
1961.45 78
1961.55 86
1961.66 91
1961.76 94
1961.86 94
1961.96 93
1962.06 92
1962.16 91
1962.27 91
1962.37 92
1962.47 94
1962.57 95
1962.67 95
1962.77 92
1962.87 86
1962.98 78
1963.08 68
1963.18 57
1963.28 46
1963.38 36
1963.48 28
1963.59 22
1963.69 18
1963.79 16
1963.89 15
1963.99 15
1964.09 16
1964.19 18
1964.30 19
1964.40 21
1964.50 22
1964.60 24
1964.70 26
1964.80 30
1964.91 34
1965.01 39
1965.11 46
1965.21 53
1965.31 61
1965.41 68
1965.52 73
1965.62 76
1965.72 77
1965.82 75
1965.92 70
1966.02 65
1966.13 59
1966.23 54
1966.33 52
1966.43 51
1966.53 51
1966.63 53
1966.73 56
1966.84 59
1966.94 62
1967.04 66
1967.14 69
1967.24 71
1967.34 73
1967.45 75
1967.55 75
1967.65 74
1967.75 72
1967.85 69
1967.95 66
1968.06 63
1968.16 61
1968.26 61
1968.36 61
1968.46 64
1968.56 67
1968.67 70
1968.77 72
1968.87 73
1968.97 73
1969.07 70
1969.17 65
1969.28 60
1969.38 54
1969.48 50
1969.58 46
1969.68 44
1969.79 44
1969.89 46
1969.99 50
1970.09 54
1970.19 58
1970.29 62
1970.40 65
1970.50 66
1970.60 64
1970.70 61
1970.80 57
1970.90 53
1971.01 49
1971.11 45
1971.21 44
1971.31 44
1971.41 46
1971.51 49
1971.62 53
1971.72 56
1971.82 60
1971.92 62
1972.02 63
1972.13 62
1972.23 60
1972.33 57
1972.43 54
1972.53 51
1972.63 50
1972.74 51
1972.84 53
1972.94 57
1973.04 63
1973.14 69
1973.25 75
1973.35 80
1973.45 84
1973.55 87
1973.65 88
1973.75 90
1973.86 91
1973.96 93
1974.06 95
1974.16 97
1974.26 98
1974.37 99
1974.47 99
1974.57 98
1974.67 96
1974.77 94
1974.87 91
1974.98 89
1975.08 87
1975.18 84
1975.28 81
1975.38 78
1975.49 75
1975.59 72
1975.69 70
1975.79 69
1975.89 69
1975.99 70
1976.10 71
1976.20 73
1976.30 75
1976.40 76
1976.50 76
1976.61 75
1976.71 74
1976.81 74
1976.91 75
1977.01 78
1977.12 83
1977.22 89
1977.32 95
1977.42 101
1977.52 104
1977.63 106
1977.73 106
1977.83 107
1977.93 107
1978.03 109
1978.13 112
1978.24 116
1978.34 120
1978.44 122
1978.54 123
1978.64 122
1978.75 120
1978.85 117
1978.95 113
1979.05 110
1979.15 108
1979.26 107
1979.36 106
1979.46 105
1979.56 104
1979.66 102
1979.77 99
1979.87 96
1979.97 94
1980.07 95
1980.17 99
1980.28 107
1980.38 116
1980.48 126
1980.58 134
1980.68 139
1980.79 140
1980.89 138
1980.99 133
1981.09 127
1981.19 121
1981.30 114
1981.40 108
1981.50 101
1981.60 93
1981.70 86
1981.81 79
1981.91 73
1982.01 69
1982.11 68
1982.21 71
1982.32 76
1982.42 82
1982.52 90
1982.62 97
1982.72 104
1982.83 109
1982.93 112
1983.03 112
1983.13 109
1983.23 105
1983.34 98
1983.44 91
1983.54 84
1983.64 77
1983.75 70
1983.85 63
1983.95 55
1984.05 48
1984.15 42
1984.26 36
1984.36 33
1984.46 31
1984.56 31
1984.66 33
1984.77 35
1984.87 37
1984.97 39
1985.07 40
1985.17 41
1985.28 44
1985.38 49
1985.48 55
1985.58 63
1985.69 71
1985.79 78
1985.89 84
1985.99 88
1986.09 90
1986.20 89
1986.30 87
1986.40 85
1986.50 81
1986.60 77
1986.71 72
1986.81 66
1986.91 61
1987.01 57
1987.12 55
1987.22 55
1987.32 58
1987.42 62
1987.52 67
1987.63 71
1987.73 74
1987.83 76
1987.93 77
1988.03 77
1988.14 77
1988.24 79
1988.34 82
1988.44 86
1988.55 92
1988.65 98
1988.75 104
1988.85 110
1988.95 115
1989.06 118
1989.16 118
1989.26 116
1989.36 113
1989.47 110
1989.57 107
1989.67 105
1989.77 105
1989.87 106
1989.98 107
1990.08 108
1990.18 107
1990.28 104
1990.39 100
1990.49 95
1990.59 89
1990.69 84
1990.79 79
1990.90 74
1991.00 70
1991.10 67
1991.20 63
1991.31 60
1991.41 57
1991.51 53
1991.61 49
1991.72 43
1991.82 36
1991.92 29
1992.02 20
1992.12 12
1992.23 5
1992.33 0
1992.43 0
1992.53 0
1992.64 0
1992.74 0
1992.84 0
1992.94 0
1993.05 0
1993.15 0
1993.25 4
1993.35 11
1993.45 20
1993.56 29
1993.66 39
1993.76 48
1993.86 56
1993.97 63
1994.07 69
1994.17 74
1994.27 78
1994.38 81
1994.48 83
1994.58 85
1994.68 84
1994.79 82
1994.89 79
1994.99 75
1995.09 70
1995.19 66
1995.30 63
1995.40 62
1995.50 64
1995.60 68
1995.71 73
1995.81 78
1995.91 82
1996.01 85
1996.12 85
1996.22 84
1996.32 81
1996.42 78
1996.53 75
1996.63 73
1996.73 71
1996.83 70
1996.94 69
1997.04 66
1997.14 61
1997.24 56
1997.34 50
1997.45 43
1997.55 38
1997.65 33
1997.75 31
1997.86 30
1997.96 32
1998.06 35
1998.16 38
1998.27 43
1998.37 47
1998.47 51
1998.57 53
1998.68 54
1998.78 52
1998.88 50
1998.98 45
1999.09 39
1999.19 33
1999.29 27
1999.39 21
1999.50 15
1999.60 10
1999.70 7
1999.80 5
1999.91 4
2000.01 4
2000.11 5
2000.21 8
2000.32 11
2000.42 15
2000.52 20
2000.62 23
2000.73 26
2000.83 29
2000.93 31
2001.03 33
2001.14 35
2001.24 39
2001.34 43
2001.44 49
2001.55 54
2001.65 58
2001.75 61
2001.85 61
2001.96 59
2002.06 56
2002.16 54
2002.26 53
2002.37 54
2002.47 57
2002.57 62
2002.67 68
2002.78 72
2002.88 75
2002.98 76
2003.09 74
2003.19 71
2003.29 66
2003.39 60
2003.50 54
2003.60 47
2003.70 40
2003.80 34
2003.91 29
2004.01 25
2004.11 23
2004.21 22
2004.32 23
2004.42 23
2004.52 22
2004.62 20
2004.73 15
2004.83 9
2004.93 2
2005.03 0
2005.14 0
2005.24 0
2005.34 0
2005.44 7
2005.55 16
2005.65 25
2005.75 32
2005.86 37
2005.96 41
2006.06 42
2006.16 43
2006.27 43
2006.37 44
2006.47 45
2006.57 48
2006.68 52
2006.78 57
2006.88 64
2006.98 73
2007.09 82
2007.19 90
2007.29 97
2007.40 101
2007.50 102
2007.60 99
2007.70 95
2007.81 88
2007.91 81
2008.01 75
2008.11 69
2008.22 65
2008.32 62
2008.42 62
2008.53 63
2008.63 64
2008.73 65
2008.83 65
2008.94 63
2009.04 61
2009.14 58
2009.24 55
2009.35 55
2009.45 57
2009.55 61
2009.66 67
2009.76 73
2009.86 78
2009.96 81
2010.07 81
2010.17 78
2010.27 74
2010.37 70
2010.48 66
2010.58 63
2010.68 61
2010.79 60
2010.89 60
2010.99 59
2011.09 58
2011.20 56
2011.30 54
2011.40 51
2011.51 49
2011.61 46
2011.71 42
2011.81 39
2011.92 35
2012.02 33
2012.12 31
2012.22 31
2012.33 33
2012.43 35
2012.53 39
2012.64 42
2012.74 44
2012.84 46
2012.94 46
2013.05 45
2013.15 43
2013.25 42
2013.36 40
2013.46 39
2013.56 38
2013.66 37
2013.77 36
2013.87 36
2013.97 36
2014.08 36
2014.18 37
2014.28 38
2014.38 40
2014.49 41
2014.59 43
2014.69 43
2014.80 42
2014.90 40
2015.00 37
2015.10 35
2015.21 32
2015.31 31
2015.41 30
2015.52 30
2015.62 30
2015.72 30
2015.82 30
2015.93 30
2016.03 29
2016.13 29
2016.24 28
2016.34 29
2016.44 30
2016.54 31
2016.65 31
2016.75 31
2016.85 30
2016.96 28
2017.06 26
2017.16 25
2017.27 25
2017.37 27
2017.47 30
2017.57 33
2017.68 35
2017.78 36
2017.88 34
2017.99 29
2018.09 22
2018.19 15
2018.29 9
2018.40 6
2018.50 6
2018.60 11
2018.71 19
2018.81 28
2018.91 39
2019.02 48
2019.12 56
2019.22 62
2019.32 65
2019.43 65
2019.53 63
2019.63 60
2019.74 55
2019.84 49
2019.94 44
2020.05 39
2020.15 37
2020.25 38
2020.35 41
2020.46 47
2020.56 54
2020.66 61
2020.77 68
2020.87 74
2020.97 79
2021.08 82
2021.18 84
2021.28 84
2021.39 82
2021.49 78
2021.59 72
2021.69 64
2021.80 56
2021.90 48
2022.00 40
2022.11 32
2022.21 25
2022.31 19
2022.42 12
2022.52 7
2022.62 1
2022.72 0
2022.83 0
2022.93 0
2023.03 0
2023.14 0
2023.24 0
2023.34 0
2023.45 0
2023.55 2
2023.65 5
2023.76 7
2023.86 9
2023.96 11
2024.07 12
2024.17 14
2024.27 16
2024.37 17
2024.48 19
2024.58 20
2024.68 20
2024.79 21
2024.89 21
2024.99 22
2025.10 23
2025.20 25
2025.30 27
2025.41 29
2025.51 32
2025.61 35
2025.72 37
2025.82 40
2025.92 42
2026.02 45
2026.13 47
2026.23 49
2026.33 50
2026.44 50
2026.54 48
2026.64 45
2026.75 40
2026.85 36
2026.95 32
2027.06 28
2027.16 25
2027.26 23
2027.37 22
2027.47 21
2027.57 21
2027.68 22
2027.78 23
2027.88 25
2027.99 26
2028.09 28
2028.19 30
2028.29 32
2028.40 34
2028.50 34
2028.60 35
2028.71 35
2028.81 34
2028.91 32
2029.02 31
2029.12 30
2029.22 29
2029.33 30
2029.43 31
2029.53 33
2029.64 35
2029.74 37
2029.84 38
2029.95 39
2030.05 40
2030.15 40
2030.26 42
2030.36 44
2030.46 47
2030.57 51
2030.67 55
2030.77 59
2030.88 60
2030.98 60
2031.08 57
2031.19 52
2031.29 45
2031.39 38
2031.50 32
2031.60 28
2031.70 26
2031.81 25
2031.91 25
2032.01 26
2032.12 27
2032.22 26
2032.32 25
2032.43 22
2032.53 20
2032.63 17
2032.74 16
2032.84 15
2032.94 14
2033.05 14
2033.15 15
2033.25 17
2033.36 20
2033.46 24
2033.56 30
2033.67 38
2033.77 47
2033.87 58
2033.98 69
2034.08 80
2034.18 90
2034.29 100
2034.39 107
2034.49 112
2034.60 115
2034.70 114
2034.80 111
2034.91 106
2035.01 100
2035.11 94
2035.22 90
2035.32 86
2035.42 84
2035.53 82
2035.63 81
2035.73 80
2035.84 79
2035.94 77
2036.04 74
2036.15 71
2036.25 68
2036.35 64
2036.46 61
2036.56 57
2036.66 53
2036.77 49
2036.87 46
2036.97 44
2037.08 43
2037.18 44
2037.28 46
2037.39 49
2037.49 51
2037.60 53
2037.70 53
2037.80 52
2037.91 51
2038.01 50
2038.11 49
2038.22 49
2038.32 49
2038.42 49
2038.53 49
2038.63 49
2038.73 47
2038.84 46
2038.94 43
2039.04 41
2039.15 39
2039.25 37
2039.35 36
2039.46 37
2039.56 38
2039.66 41
2039.77 43
2039.87 46
2039.98 47
2040.08 47
2040.18 45
2040.29 43
2040.39 41
2040.49 39
2040.60 39
2040.70 40
2040.80 42
2040.91 44
2041.01 44
2041.11 44
2041.22 41
2041.32 37
2041.42 33
2041.53 31
2041.63 31
2041.74 35
2041.84 42
2041.94 53
2042.05 66
2042.15 78
2042.25 89
2042.36 96
2042.46 99
2042.56 99
2042.67 95
2042.77 90
2042.87 85
2042.98 80
2043.08 76
2043.19 75
2043.29 76
2043.39 78
2043.50 82
2043.60 86
2043.70 89
2043.81 91
2043.91 90
2044.01 86
2044.12 80
2044.22 72
2044.33 64
2044.43 56
2044.53 51
2044.64 47
2044.74 46
2044.84 47
2044.95 48
2045.05 50
2045.15 50
2045.26 49
2045.36 46
2045.47 43
2045.57 41
2045.67 39
2045.78 39
2045.88 39
2045.98 41
2046.09 43
2046.19 44
2046.29 45
2046.40 45
2046.50 45
2046.61 45
2046.71 46
2046.81 48
2046.92 50
2047.02 53
2047.12 56
2047.23 56
2047.33 54
2047.44 49
2047.54 41
2047.64 31
2047.75 20
2047.85 11
2047.95 3
2048.06 0
2048.16 0
2048.27 0
2048.37 0
2048.47 0
2048.58 2
2048.68 3
2048.78 3
2048.89 2
2048.99 0
2049.10 0
2049.20 0
2049.30 0
2049.41 4
2049.51 10
2049.61 18
2049.72 28
2049.82 38
2049.93 48
2050.03 58
2050.13 66
2050.24 72
2050.34 76
2050.44 78
2050.55 79
2050.65 79
2050.76 79
2050.86 78
2050.96 76
2051.07 74
2051.17 71
2051.27 69
2051.38 66
2051.48 64
2051.59 63
2051.69 63
2051.79 63
2051.90 64
2052.00 65
2052.10 65
2052.21 66
2052.31 66
2052.42 65
2052.52 64
2052.62 63
2052.73 62
2052.83 61
2052.94 61
2053.04 60
2053.14 60
2053.25 60
2053.35 60
2053.45 59
2053.56 58
2053.66 56
2053.77 54
2053.87 53
2053.97 53
2054.08 54
2054.18 58
2054.29 63
2054.39 68
2054.49 75
2054.60 80
2054.70 85
2054.81 88
2054.91 90
2055.01 91
2055.12 90
2055.22 88
2055.32 85
2055.43 80
2055.53 75
2055.64 69
2055.74 65
2055.84 62
2055.95 61
2056.05 62
2056.16 64
2056.26 66
2056.36 68
2056.47 69
2056.57 69
2056.68 69
2056.78 68
2056.88 68
2056.99 68
2057.09 68
2057.20 69
2057.30 69
2057.40 70
2057.51 70
2057.61 72
2057.72 73
2057.82 74
2057.92 75
2058.03 73
2058.13 70
2058.24 65
2058.34 57
2058.44 49
2058.55 40
2058.65 31
2058.75 22
2058.86 14
2058.96 6
2059.07 0
2059.17 0
2059.27 0
2059.38 0
2059.48 0
2059.59 0
2059.69 0
2059.79 0
2059.90 0
2060.00 7
2060.11 15
2060.21 22
2060.32 28
2060.42 34
2060.52 39
2060.63 44
2060.73 49
2060.84 55
2060.94 60
2061.04 66
2061.15 71
2061.25 75
2061.36 79
2061.46 82
2061.56 84
2061.67 86
2061.77 87
2061.88 88
2061.98 87
2062.08 84
2062.19 80
2062.29 75
2062.40 69
2062.50 64
2062.60 59
2062.71 57
2062.81 57
2062.92 60
2063.02 64
2063.12 68
2063.23 72
2063.33 76
2063.44 81
2063.54 85
2063.65 90
2063.75 95
2063.85 100
2063.96 106
2064.06 109
2064.17 111
2064.27 110
2064.37 108
2064.48 104
2064.58 100
2064.69 95
2064.79 90
2064.90 85
2065.00 81
2065.10 76
2065.21 70
2065.31 65
2065.42 60
2065.52 56
2065.62 53
2065.73 53
2065.83 55
2065.94 61
2066.04 70
2066.15 80
2066.25 92
2066.35 105
2066.46 117
2066.56 128
2066.67 138
2066.77 145
2066.87 149
2066.98 151
2067.08 151
2067.19 147
2067.29 141
2067.40 133
2067.50 123
2067.60 113
2067.71 103
2067.81 94
2067.92 87
2068.02 82
2068.12 78
2068.23 76
2068.33 75
2068.44 75
2068.54 75
2068.65 75
2068.75 76
2068.85 76
2068.96 76
2069.06 77
2069.17 77
2069.27 78
2069.38 79
2069.48 81
2069.58 83
2069.69 85
2069.79 87
2069.90 89
2070.00 90
2070.11 92
2070.21 94
2070.31 98
2070.42 104
2070.52 110
2070.63 116
2070.73 121
2070.84 125
2070.94 125
2071.04 123
2071.15 119
2071.25 115
2071.36 110
2071.46 106
2071.57 102
2071.67 98
2071.77 93
2071.88 89
2071.98 84
2072.09 79
2072.19 75
2072.30 72
2072.40 71
2072.50 71
2072.61 72
2072.71 73
2072.82 74
2072.92 74
2073.03 73
2073.13 71
2073.24 69
2073.34 67
2073.44 65
2073.55 64
2073.65 62
2073.76 61
2073.86 58
2073.97 55
2074.07 51
2074.17 47
2074.28 44
2074.38 40
2074.49 38
2074.59 36
2074.70 33
2074.80 29
2074.91 25
2075.01 19
2075.11 13
2075.22 7
2075.32 2
2075.43 0
2075.53 0
2075.64 0
2075.74 0
2075.85 1
2075.95 5
2076.05 10
2076.16 15
2076.26 20
2076.37 25
2076.47 28
2076.58 30
2076.68 29
2076.78 26
2076.89 22
2076.99 18
2077.10 16
2077.20 15
2077.31 16
2077.41 18
2077.52 22
2077.62 24
2077.73 25
2077.83 24
2077.93 21
2078.04 17
2078.14 12
2078.25 8
2078.35 5
2078.46 4
2078.56 5
2078.67 8
2078.77 12
2078.87 17
2078.98 24
2079.08 32
2079.19 40
2079.29 50
2079.40 60
2079.50 69
2079.61 77
2079.71 81
2079.81 82
2079.92 80
2080.02 73
2080.13 65
2080.23 54
2080.34 44
2080.44 35
2080.55 28
2080.65 25
2080.76 25
2080.86 28
2080.96 34
2081.07 40
2081.17 46
2081.28 51
2081.38 54
2081.49 56
2081.59 57
2081.70 57
2081.80 57
2081.91 56
2082.01 56
2082.12 55
2082.22 54
2082.32 53
2082.43 51
2082.53 51
2082.64 52
2082.74 55
2082.85 58
2082.95 61
2083.06 64
2083.16 64
2083.27 61
2083.37 56
2083.47 49
2083.58 41
2083.68 34
2083.79 28
2083.89 25
2084.00 23
2084.10 23
2084.21 23
2084.31 24
2084.42 24
2084.52 23
2084.63 22
2084.73 20
2084.84 20
2084.94 21
2085.04 24
2085.15 29
2085.25 36
2085.36 43
2085.46 49
2085.57 53
2085.67 54
2085.78 52
2085.88 47
2085.99 41
2086.09 35
2086.20 31
2086.30 27
2086.41 26
2086.51 25
2086.61 25
2086.72 24
2086.82 22
2086.93 18
2087.03 14
2087.14 10
2087.24 5
2087.35 0
2087.45 0
2087.56 0
2087.66 0
2087.77 0
2087.87 0
2087.98 0
2088.08 0
2088.19 0
2088.29 7
2088.39 14
2088.50 20
2088.60 24
2088.71 26
2088.81 27
2088.92 25
2089.02 21
2089.13 17
2089.23 13
2089.34 10
2089.44 10
2089.55 13
2089.65 19
2089.76 26
2089.86 33
2089.97 38
2090.07 41
2090.18 41
2090.28 39
2090.39 36
2090.49 34
2090.59 32
2090.70 32
2090.80 33
2090.91 35
2091.01 36
2091.12 37
2091.22 37
2091.33 38
2091.43 38
2091.54 39
2091.64 41
2091.75 41
2091.85 42
2091.96 41
2092.06 40
2092.17 39
2092.27 39
2092.38 40
2092.48 41
2092.59 43
2092.69 44
2092.80 43
2092.90 39
2093.01 32
2093.11 24
2093.22 16
2093.32 9
2093.43 5
2093.53 5
2093.63 7
2093.74 11
2093.84 16
2093.95 20
2094.05 22
2094.16 23
2094.26 22
2094.37 22
2094.47 21
2094.58 22
2094.68 24
2094.79 28
2094.89 33
2095.00 40
2095.10 48
2095.21 57
2095.31 67
2095.42 76
2095.52 84
2095.63 90
2095.73 92
2095.84 90
2095.94 85
2096.05 79
2096.15 71
2096.26 64
2096.36 58
2096.47 53
2096.57 51
2096.68 51
2096.78 53
2096.89 57
2096.99 62
2097.10 68
2097.20 74
2097.31 78
2097.41 81
2097.52 81
2097.62 79
2097.73 75
2097.83 70
2097.94 65
2098.04 61
2098.15 58
2098.25 56
2098.36 55
2098.46 54
2098.57 51
2098.67 48
2098.78 44
2098.88 39
2098.99 34
2099.09 29
2099.20 24
2099.30 21
2099.41 19
2099.51 17
2099.62 17
2099.72 18
2099.83 20
2099.93 23
2100.04 27
2100.14 32
2100.25 37
2100.35 42
2100.46 46
2100.56 48
2100.67 49
2100.77 49
2100.88 47
2100.98 44
2101.09 41
2101.19 39
2101.30 38
2101.40 38
2101.51 39
2101.61 40
2101.72 41
2101.82 41
2101.93 40
2102.03 37
2102.14 34
2102.24 32
2102.35 30
2102.45 29
2102.56 30
2102.66 33
2102.77 37
2102.87 41
2102.98 44
2103.08 45
2103.19 43
2103.29 39
2103.40 33
2103.50 26
2103.61 20
2103.71 15
2103.82 14
2103.92 15
2104.03 19
2104.14 26
2104.24 35
2104.35 44
2104.45 53
2104.56 61
2104.66 67
2104.77 69
2104.87 69
2104.98 66
2105.08 60
2105.19 53
2105.29 46
2105.40 42
2105.50 41
2105.61 42
2105.71 46
2105.82 51
2105.92 56
2106.03 59
2106.13 61
2106.24 61
2106.34 60
2106.45 58
2106.55 56
2106.66 53
2106.76 51
2106.87 47
2106.97 43
2107.08 37
2107.19 31
2107.29 25
2107.40 18
2107.50 14
2107.61 11
2107.71 10
2107.82 12
2107.92 16
2108.03 22
2108.13 28
2108.24 35
2108.34 40
2108.45 45
2108.55 50
2108.66 53
2108.76 56
2108.87 58
2108.97 60
2109.08 60
2109.18 61
2109.29 61
2109.40 61
2109.50 61
2109.61 61
2109.71 60
2109.82 59
2109.92 56
2110.03 52
2110.13 45
2110.24 38
2110.34 30
2110.45 24
2110.55 20
2110.66 18
2110.76 18
2110.87 20
2110.97 22
2111.08 26
2111.18 29
2111.29 32
2111.40 36
2111.50 41
2111.61 47
2111.71 53
2111.82 60
2111.92 66
2112.03 71
2112.13 75
2112.24 77
2112.34 76
2112.45 73
2112.55 68
2112.66 61
2112.76 54
2112.87 47
2112.98 41
2113.08 37
2113.19 35
2113.29 34
2113.40 34
2113.50 34
2113.61 34
2113.71 34
2113.82 34
2113.92 35
2114.03 38
2114.13 44
2114.24 52
2114.35 62
2114.45 73
2114.56 83
2114.66 91
2114.77 96
2114.87 99
2114.98 99
2115.08 97
2115.19 95
2115.29 93
2115.40 92
2115.50 90
2115.61 89
2115.72 88
2115.82 88
2115.93 87
2116.03 88
2116.14 89
2116.24 90
2116.35 92
2116.45 94
2116.56 94
2116.66 91
2116.77 87
2116.88 80
2116.98 71
2117.09 62
2117.19 55
2117.30 50
2117.40 49
2117.51 52
2117.61 58
2117.72 65
2117.82 73
2117.93 79
2118.04 83
2118.14 83
2118.25 80
2118.35 75
2118.46 69
2118.56 62
2118.67 56
2118.77 51
2118.88 47
2118.99 44
2119.09 42
2119.20 41
2119.30 40
2119.41 39
2119.51 38
2119.62 38
2119.72 38
2119.83 38
2119.93 38
2120.04 39
2120.15 39
2120.25 40
2120.36 42
2120.46 43
2120.57 45
2120.67 49
2120.78 54
2120.88 60
2120.99 68
2121.10 75
2121.20 82
2121.31 89
2121.41 93
2121.52 96
2121.62 97
2121.73 97
2121.83 94
2121.94 91
2122.05 85
2122.15 78
2122.26 69
2122.36 59
2122.47 50
2122.57 41
2122.68 34
2122.78 30
2122.89 27
2123.00 27
2123.10 28
2123.21 29
2123.31 30
2123.42 30
2123.52 28
2123.63 26
2123.74 23
2123.84 21
2123.95 21
2124.05 23
2124.16 27
2124.26 32
2124.37 38
2124.47 44
2124.58 48
2124.69 51
2124.79 53
2124.90 54
2125.00 55
2125.11 56
2125.21 57
2125.32 59
2125.43 60
2125.53 61
2125.64 61
2125.74 60
2125.85 57
2125.95 53
2126.06 47
2126.17 39
2126.27 29
2126.38 19
2126.48 10
2126.59 1
2126.69 0
2126.80 0
2126.91 0
2127.01 0
2127.12 0
2127.22 0
2127.33 0
2127.43 0
2127.54 6
2127.65 14
2127.75 19
2127.86 23
2127.96 25
2128.07 25
2128.17 24
2128.28 22
2128.39 20
2128.49 18
2128.60 16
2128.70 15
2128.81 13
2128.91 12
2129.02 11
2129.13 10
2129.23 9
2129.34 9
2129.44 10
2129.55 12
2129.65 15
2129.76 20
2129.87 25
2129.97 32
2130.08 38
2130.18 45
2130.29 50
2130.39 54
2130.50 56
2130.61 55
2130.71 53
2130.82 49
2130.92 43
2131.03 37
2131.14 31
2131.24 25
2131.35 20
2131.45 16
2131.56 13
2131.66 11
2131.77 9
2131.88 9
2131.98 10
2132.09 13
2132.19 18
2132.30 25
2132.41 35
2132.51 47
2132.62 58
2132.72 69
2132.83 77
2132.93 83
2133.04 85
2133.15 86
2133.25 84
2133.36 81
2133.46 78
2133.57 74
2133.68 69
2133.78 64
2133.89 58
2133.99 51
2134.10 44
2134.20 38
2134.31 33
2134.42 30
2134.52 30
2134.63 30
2134.73 31
2134.84 33
2134.95 33
2135.05 31
2135.16 28
2135.26 24
2135.37 19
2135.48 14
2135.58 10
2135.69 9
2135.79 9
2135.90 12
2136.01 16
2136.11 21
2136.22 26
2136.32 29
2136.43 31
2136.53 30
2136.64 29
2136.75 26
2136.85 24
2136.96 23
2137.06 22
2137.17 24
2137.28 26
2137.38 29
2137.49 33
2137.59 37
2137.70 40
2137.81 43
2137.91 46
2138.02 47
2138.12 47
2138.23 46
2138.34 42
2138.44 37
2138.55 31
2138.65 23
2138.76 15
2138.87 6
2138.97 0
2139.08 0
2139.18 0
2139.29 0
2139.40 0
2139.50 0
2139.61 0
2139.71 3
2139.82 10
2139.93 17
2140.03 22
2140.14 26
2140.24 28
2140.35 29
2140.46 30
2140.56 31
2140.67 32
2140.77 33
2140.88 33
2140.99 31
2141.09 29
2141.20 26
2141.30 24
2141.41 24
2141.52 26
2141.62 31
2141.73 39
2141.84 48
2141.94 56
2142.05 63
2142.15 67
2142.26 68
2142.37 67
2142.47 65
2142.58 61
2142.68 57
2142.79 53
2142.90 47
2143.00 40
2143.11 32
2143.21 22
2143.32 12
2143.43 2
2143.53 0
2143.64 0
2143.74 0
2143.85 0
2143.96 0
2144.06 0
2144.17 0
2144.28 4
2144.38 7
2144.49 8
2144.59 9
2144.70 9
2144.81 9
2144.91 9
2145.02 10
2145.12 11
2145.23 13
2145.34 16
2145.44 20
2145.55 26
2145.66 33
2145.76 40
2145.87 49
2145.97 57
2146.08 64
2146.19 70
2146.29 73
2146.40 75
2146.50 75
2146.61 74
2146.72 73
2146.82 71
2146.93 70
2147.04 68
2147.14 67
2147.25 65
2147.35 63
2147.46 60
2147.57 58
2147.67 55
2147.78 52
2147.89 49
2147.99 47
2148.10 46
2148.20 45
2148.31 45
2148.42 46
2148.52 49
2148.63 53
2148.74 57
2148.84 61
2148.95 63
2149.05 63
2149.16 62
2149.27 60
2149.37 57
2149.48 55
2149.59 55
2149.69 57
2149.80 60
2149.90 63
2150.01 67
2150.12 70
2150.22 73
2150.33 76
2150.44 78
2150.54 80
2150.65 82
2150.75 83
2150.86 83
2150.97 83
2151.07 82
2151.18 80
2151.29 77
2151.39 74
2151.50 70
2151.60 66
2151.71 61
2151.82 56
2151.92 51
2152.03 46
2152.14 41
2152.24 35
2152.35 30
2152.46 25
2152.56 21
2152.67 16
2152.77 13
2152.88 11
2152.99 11
2153.09 13
2153.20 16
2153.31 21
2153.41 28
2153.52 35
2153.63 43
2153.73 51
2153.84 59
2153.94 65
2154.05 71
2154.16 74
2154.26 74
2154.37 73
2154.48 69
2154.58 63
2154.69 57
2154.80 50
2154.90 44
2155.01 37
2155.11 31
2155.22 26
2155.33 22
2155.43 20
2155.54 22
2155.65 26
2155.75 32
2155.86 39
2155.97 44
2156.07 48
2156.18 48
2156.29 45
2156.39 40
2156.50 34
2156.60 29
2156.71 24
2156.82 21
2156.92 21
2157.03 22
2157.14 26
2157.24 32
2157.35 39
2157.46 47
2157.56 55
2157.67 62
2157.78 68
2157.88 71
2157.99 72
2158.09 71
2158.20 67
2158.31 62
2158.41 55
2158.52 48
2158.63 42
2158.73 37
2158.84 34
2158.95 35
2159.05 38
2159.16 43
2159.27 48
2159.37 53
2159.48 56
2159.59 56
2159.69 53
2159.80 50
2159.91 46
2160.01 44
2160.12 44
2160.22 48
2160.33 56
2160.44 66
2160.54 78
2160.65 90
2160.76 100
2160.86 109
2160.97 113
2161.08 113
2161.18 109
2161.29 100
2161.40 88
2161.50 74
2161.61 59
2161.72 44
2161.82 30
2161.93 19
2162.04 11
2162.14 7
2162.25 6
2162.36 9
2162.46 14
2162.57 21
2162.68 29
2162.78 36
2162.89 42
2163.00 46
2163.10 49
2163.21 49
2163.32 47
2163.42 43
2163.53 36
2163.64 28
2163.74 18
2163.85 8
2163.95 0
2164.06 0
2164.17 0
2164.27 0
2164.38 0
2164.49 0
2164.59 0
2164.70 5
2164.81 14
2164.91 23
2165.02 31
2165.13 38
2165.23 42
2165.34 44
2165.45 44
2165.55 41
2165.66 37
2165.77 33
2165.87 30
2165.98 28
2166.09 27
2166.19 26
2166.30 26
2166.41 25
2166.51 23
2166.62 21
2166.73 17
2166.83 12
2166.94 7
2167.05 2
2167.15 0
2167.26 0
2167.37 1
2167.47 6
2167.58 13
2167.69 22
2167.79 32
2167.90 42
2168.01 51
2168.12 59
2168.22 63
2168.33 65
2168.44 65
2168.54 63
2168.65 59
2168.76 53
2168.86 48
2168.97 42
2169.08 35
2169.18 29
2169.29 22
2169.40 16
2169.50 10
2169.61 5
2169.72 2
2169.82 0
2169.93 0
2170.04 0
2170.14 0
2170.25 0
2170.36 0
2170.46 0
2170.57 0
2170.68 0
2170.78 0
2170.89 2
2171.00 3
2171.10 4
2171.21 4
2171.32 4
2171.42 4
2171.53 5
2171.64 8
2171.75 12
2171.85 19
2171.96 28
2172.07 39
2172.17 50
2172.28 60
2172.39 70
2172.49 79
2172.60 85
2172.71 88
2172.81 90
2172.92 89
2173.03 86
2173.13 82
2173.24 77
2173.35 71
2173.45 65
2173.56 57
2173.67 49
2173.77 41
2173.88 32
2173.99 26
2174.10 21
2174.20 18
2174.31 19
2174.42 22
2174.52 28
2174.63 34
2174.74 39
2174.84 43
2174.95 43
2175.06 41
2175.16 35
2175.27 28
2175.38 19
2175.49 11
2175.59 4
2175.70 0
2175.81 0
2175.91 0
2176.02 0
2176.13 0
2176.23 0
2176.34 0
2176.45 0
2176.55 0
2176.66 3
2176.77 7
2176.87 12
2176.98 15
2177.09 19
2177.20 21
2177.30 22
2177.41 22
2177.52 22
2177.62 20
2177.73 18
2177.84 15
2177.94 13
2178.05 11
2178.16 9
2178.27 9
2178.37 11
2178.48 13
2178.59 16
2178.69 21
2178.80 25
2178.91 30
2179.01 34
2179.12 36
2179.23 36
2179.34 34
2179.44 29
2179.55 22
2179.66 13
2179.76 4
2179.87 0
2179.98 0
2180.08 0
2180.19 0
2180.30 0
2180.41 0
2180.51 0
2180.62 0
2180.73 1
2180.83 9
2180.94 18
2181.05 28
2181.15 37
2181.26 45
2181.37 53
2181.48 59
2181.58 64
2181.69 67
2181.80 68
2181.90 67
2182.01 64
2182.12 60
2182.23 57
2182.33 54
2182.44 53
2182.55 54
2182.65 56
2182.76 59
2182.87 62
2182.97 64
2183.08 64
2183.19 62
2183.30 59
2183.40 57
2183.51 55
2183.62 55
2183.72 56
2183.83 58
2183.94 61
2184.05 63
2184.15 63
2184.26 62
2184.37 60
2184.47 59
2184.58 59
2184.69 61
2184.80 65
2184.90 70
2185.01 75
2185.12 80
2185.22 83
2185.33 85
2185.44 84
2185.55 83
2185.65 81
2185.76 78
2185.87 74
2185.97 71
2186.08 68
2186.19 66
2186.30 64
2186.40 63
2186.51 62
2186.62 61
2186.72 60
2186.83 58
2186.94 56
2187.05 53
2187.15 51
2187.26 49
2187.37 49
2187.47 50
2187.58 53
2187.69 57
2187.80 61
2187.90 65
2188.01 69
2188.12 72
2188.23 74
2188.33 75
2188.44 73
2188.55 70
2188.65 65
2188.76 59
2188.87 52
2188.98 45
2189.08 39
2189.19 35
2189.30 31
2189.40 29
2189.51 27
2189.62 25
2189.73 23
2189.83 20
2189.94 16
2190.05 12
2190.16 7
2190.26 3
2190.37 0
2190.48 0
2190.58 0
2190.69 0
2190.80 0
2190.91 0
2191.01 0
2191.12 0
2191.23 0
2191.34 0
2191.44 0
2191.55 5
2191.66 11
2191.76 18
2191.87 24
2191.98 29
2192.09 32
2192.19 33
2192.30 32
2192.41 31
2192.52 29
2192.62 27
2192.73 25
2192.84 23
2192.95 21
2193.05 19
2193.16 18
2193.27 17
2193.37 18
2193.48 20
2193.59 22
2193.70 26
2193.80 30
2193.91 35
2194.02 39
2194.13 43
2194.23 45
2194.34 47
2194.45 46
2194.56 44
2194.66 40
2194.77 37
2194.88 35
2194.98 35
2195.09 39
2195.20 45
2195.31 52
2195.41 60
2195.52 67
2195.63 71
2195.74 74
2195.84 73
2195.95 71
2196.06 67
2196.17 61
2196.27 55
2196.38 47
2196.49 39
2196.60 32
2196.70 25
2196.81 20
2196.92 17
2197.03 17
2197.13 20
2197.24 25
2197.35 31
2197.46 38
2197.56 45
2197.67 53
2197.78 61
2197.89 68
2197.99 76
2198.10 83
2198.21 90
2198.31 96
2198.42 100
2198.53 103
2198.64 104
2198.74 104
2198.85 101
2198.96 96
2199.07 90
2199.17 84
2199.28 77
2199.39 71
2199.50 66
2199.60 62
2199.71 59
2199.82 57
2199.93 55
2200.03 54
2200.14 52
2200.25 51
2200.36 50
2200.46 49
2200.57 48
2200.68 49
2200.79 50
2200.89 51
2201.00 53
2201.11 55
2201.22 57
2201.32 59
2201.43 61
2201.54 65
2201.65 70
2201.75 76
2201.86 82
2201.97 88
2202.08 92
2202.19 91
2202.29 87
2202.40 79
2202.51 68
2202.62 56
2202.72 45
2202.83 37
2202.94 32
2203.05 32
2203.15 36
2203.26 43
2203.37 52
2203.48 62
2203.58 71
2203.69 80
2203.80 85
2203.91 88
2204.01 87
2204.12 83
2204.23 77
2204.34 70
2204.44 64
2204.55 59
2204.66 55
2204.77 54
2204.87 54
2204.98 56
2205.09 57
2205.20 59
2205.31 61
2205.41 62
2205.52 63
2205.63 64
2205.74 63
2205.84 62
2205.95 61
2206.06 59
2206.17 58
2206.27 58
2206.38 57
2206.49 57
2206.60 56
2206.70 55
2206.81 52
2206.92 49
2207.03 46
2207.14 43
2207.24 41
2207.35 40
2207.46 38
2207.57 38
2207.67 37
2207.78 36
2207.89 34
2208.00 31
2208.10 27
2208.21 23
2208.32 20
2208.43 17
2208.54 15
2208.64 16
2208.75 20
2208.86 25
2208.97 33
2209.07 43
2209.18 53
2209.29 64
2209.40 74
2209.51 83
2209.61 91
2209.72 97
2209.83 101
2209.94 103
2210.04 104
2210.15 104
2210.26 104
2210.37 105
2210.47 106
2210.58 108
2210.69 111
2210.80 113
2210.91 114
2211.01 113
2211.12 110
2211.23 104
2211.34 96
2211.44 86
2211.55 74
2211.66 63
2211.77 52
2211.88 42
2211.98 34
2212.09 28
2212.20 23
2212.31 20
2212.41 18
2212.52 17
2212.63 16
2212.74 17
2212.85 19
2212.95 22
2213.06 27
2213.17 34
2213.28 41
2213.39 48
2213.49 54
2213.60 58
2213.71 61
2213.82 61
2213.92 62
2214.03 62
2214.14 64
2214.25 66
2214.36 69
2214.46 72
2214.57 74
2214.68 76
2214.79 76
2214.90 77
2215.00 77
2215.11 76
2215.22 75
2215.33 74
2215.43 71
2215.54 67
2215.65 62
2215.76 58
2215.87 54
2215.97 52
2216.08 50
2216.19 49
2216.30 47
2216.41 43
2216.51 36
2216.62 25
2216.73 13
2216.84 1
2216.95 0
2217.05 0
2217.16 0
2217.27 0
2217.38 0
2217.48 0
2217.59 0
2217.70 7
2217.81 12
2217.92 15
2218.02 16
2218.13 16
2218.24 16
2218.35 19
2218.46 24
2218.56 32
2218.67 42
2218.78 52
2218.89 62
2219.00 70
2219.10 76
2219.21 81
2219.32 85
2219.43 89
2219.54 94
2219.64 98
2219.75 103
2219.86 107
2219.97 110
2220.08 112
2220.18 113
2220.29 115
2220.40 116
2220.51 117
2220.62 118
2220.72 118
2220.83 118
2220.94 116
2221.05 112
2221.16 109
2221.26 106
2221.37 103
2221.48 100
2221.59 96
2221.70 92
2221.80 87
2221.91 80
2222.02 73
2222.13 66
2222.24 62
2222.34 61
2222.45 62
2222.56 66
2222.67 70
2222.78 72
2222.88 72
2222.99 68
2223.10 61
2223.21 51
2223.32 40
2223.42 31
2223.53 25
2223.64 21
2223.75 20
2223.86 21
2223.97 23
2224.07 25
2224.18 26
2224.29 26
2224.40 24
2224.51 24
2224.61 24
2224.72 25
2224.83 29
2224.94 34
2225.05 40
2225.15 47
2225.26 54
2225.37 61
2225.48 67
2225.59 72
2225.70 76
2225.80 79
2225.91 80
2226.02 81
2226.13 81
2226.24 81
2226.34 82
2226.45 83
2226.56 84
2226.67 85
2226.78 84
2226.88 81
2226.99 76
2227.10 71
2227.21 65
2227.32 59
2227.43 56
2227.53 54
2227.64 54
2227.75 55
2227.86 56
2227.97 56
2228.07 56
2228.18 54
2228.29 53
2228.40 51
2228.51 50
2228.62 50
2228.72 50
2228.83 50
2228.94 49
2229.05 48
2229.16 45
2229.26 42
2229.37 38
2229.48 35
2229.59 32
2229.70 30
2229.81 28
2229.91 27
2230.02 26
2230.13 25
2230.24 24
2230.35 22
2230.46 22
2230.56 21
2230.67 21
2230.78 20
2230.89 19
2231.00 16
2231.10 12
2231.21 8
2231.32 3
2231.43 0
2231.54 0
2231.65 0
2231.75 0
2231.86 0
2231.97 4
2232.08 7
2232.19 10
2232.30 11
2232.40 11
2232.51 11
2232.62 11
2232.73 12
2232.84 16
2232.95 21
2233.05 27
2233.16 35
2233.27 42
2233.38 48
2233.49 53
2233.60 56
2233.70 57
2233.81 57
2233.92 57
2234.03 58
2234.14 60
2234.25 65
2234.35 71
2234.46 77
2234.57 82
2234.68 86
2234.79 88
2234.90 88
2235.00 86
2235.11 84
2235.22 82
2235.33 82
2235.44 82
2235.55 84
2235.65 85
2235.76 85
2235.87 84
2235.98 81
2236.09 77
2236.20 72
2236.30 67
2236.41 63
2236.52 58
2236.63 54
2236.74 49
2236.85 44
2236.95 39
2237.06 34
2237.17 31
2237.28 30
2237.39 32
2237.50 37
2237.61 44
2237.71 53
2237.82 62
2237.93 71
2238.04 78
2238.15 83
2238.26 87
2238.36 88
2238.47 88
2238.58 84
2238.69 79
2238.80 70
2238.91 61
2239.01 50
2239.12 41
2239.23 34
2239.34 31
2239.45 31
2239.56 34
2239.67 39
2239.77 44
2239.88 49
2239.99 52
2240.10 52
2240.21 51
2240.32 48
2240.43 42
2240.53 36
2240.64 28
2240.75 20
2240.86 13
2240.97 6
2241.08 2
2241.18 0
2241.29 0
2241.40 0
2241.51 0
2241.62 0
2241.73 0
2241.84 0
2241.94 0
2242.05 0
2242.16 0
2242.27 6
2242.38 16
2242.49 28
2242.60 40
2242.70 50
2242.81 58
2242.92 63
2243.03 65
2243.14 64
2243.25 60
2243.36 55
2243.46 48
2243.57 40
2243.68 33
2243.79 26
2243.90 20
2244.01 17
2244.12 15
2244.22 16
2244.33 17
2244.44 20
2244.55 23
2244.66 25
2244.77 28
2244.88 31
2244.98 34
2245.09 38
2245.20 42
2245.31 46
2245.42 50
2245.53 54
2245.64 59
2245.74 63
2245.85 67
2245.96 72
2246.07 76
2246.18 79
2246.29 82
2246.40 81
2246.50 79
2246.61 74
2246.72 67
2246.83 58
2246.94 51
2247.05 45
2247.16 42
2247.27 41
2247.37 42
2247.48 45
2247.59 47
2247.70 48
2247.81 48
2247.92 45
2248.03 40
2248.13 36
2248.24 31
2248.35 27
2248.46 24
2248.57 22
2248.68 22
2248.79 22
2248.90 22
2249.00 22
2249.11 22
2249.22 21
2249.33 20
2249.44 20
2249.55 21
2249.66 24
2249.76 29
2249.87 36
2249.98 44
2250.09 54
2250.20 63
2250.31 71
2250.42 77
2250.53 81
2250.63 82
2250.74 82
2250.85 81
2250.96 79
2251.07 77
2251.18 74
2251.29 71
2251.40 68
2251.50 64
2251.61 61
2251.72 57
2251.83 54
2251.94 50
2252.05 46
2252.16 43
2252.27 40
2252.37 37
2252.48 34
2252.59 33
2252.70 32
2252.81 31
2252.92 31
2253.03 31
2253.14 31
2253.24 31
2253.35 31
2253.46 32
2253.57 33
2253.68 35
2253.79 38
2253.90 42
2254.01 46
2254.12 51
2254.22 56
2254.33 61
2254.44 65
2254.55 69
2254.66 73
2254.77 76
2254.88 80
2254.99 83
2255.09 85
2255.20 86
2255.31 86
2255.42 83
2255.53 78
2255.64 71
2255.75 64
2255.86 56
2255.97 49
2256.07 43
2256.18 36
2256.29 29
2256.40 22
2256.51 13
2256.62 5
2256.73 0
2256.84 0
2256.95 0
2257.05 0
2257.16 0
2257.27 0
2257.38 0
2257.49 0
2257.60 6
2257.71 21
2257.82 36
2257.93 50
2258.03 62
2258.14 70
2258.25 73
2258.36 73
2258.47 70
2258.58 65
2258.69 60
2258.80 55
2258.91 50
2259.01 47
2259.12 44
2259.23 42
2259.34 41
2259.45 41
2259.56 41
2259.67 42
2259.78 43
2259.89 44
2260.00 45
2260.10 45
2260.21 45
2260.32 44
2260.43 43
2260.54 43
2260.65 44
2260.76 46
2260.87 49
2260.98 54
2261.09 59
2261.19 64
2261.30 68
2261.41 69
2261.52 69
2261.63 68
2261.74 64
2261.85 60
2261.96 56
2262.07 52
2262.18 48
2262.28 46
2262.39 45
2262.50 46
2262.61 49
2262.72 54
2262.83 60
2262.94 67
2263.05 73
2263.16 79
2263.27 82
2263.37 83
2263.48 81
2263.59 77
2263.70 73
2263.81 69
2263.92 67
2264.03 66
2264.14 67
2264.25 67
2264.36 67
2264.47 65
2264.57 61
2264.68 57
2264.79 53
2264.90 51
2265.01 51
2265.12 52
2265.23 55
2265.34 58
2265.45 61
2265.56 64
2265.66 67
2265.77 70
2265.88 74
2265.99 78
2266.10 81
2266.21 85
2266.32 87
2266.43 89
2266.54 89
2266.65 88
2266.76 87
2266.87 86
2266.97 87
2267.08 90
2267.19 93
2267.30 96
2267.41 99
2267.52 100
2267.63 99
2267.74 97
2267.85 94
2267.96 91
2268.07 91
2268.17 93
2268.28 97
2268.39 102
2268.50 108
2268.61 113
2268.72 117
2268.83 119
2268.94 120
2269.05 120
2269.16 118
2269.27 116
2269.38 113
2269.49 109
2269.59 103
2269.70 96
2269.81 88
2269.92 78
2270.03 69
2270.14 60
2270.25 53
2270.36 48
2270.47 46
2270.58 47
2270.69 50
2270.80 55
2270.90 61
2271.01 68
2271.12 73
2271.23 77
2271.34 78
2271.45 78
2271.56 76
2271.67 74
2271.78 71
2271.89 67
2272.00 64
2272.11 60
2272.22 55
2272.32 48
2272.43 41
2272.54 32
2272.65 24
2272.76 17
2272.87 13
2272.98 13
2273.09 18
2273.20 28
2273.31 40
2273.42 54
2273.53 67
2273.64 78
2273.75 84
2273.85 85
2273.96 81
2274.07 73
2274.18 62
2274.29 50
2274.40 40
2274.51 32
2274.62 29
2274.73 30
2274.84 34
2274.95 39
2275.06 45
2275.17 49
2275.28 51
2275.39 51
2275.49 49
2275.60 47
2275.71 46
2275.82 44
2275.93 43
2276.04 41
2276.15 39
2276.26 37
2276.37 36
2276.48 37
2276.59 41
2276.70 48
2276.81 58
2276.92 70
2277.03 82
2277.13 92
2277.24 99
2277.35 103
2277.46 104
2277.57 104
2277.68 104
2277.79 104
2277.90 106
2278.01 107
2278.12 108
2278.23 107
2278.34 103
2278.45 96
2278.56 87
2278.67 78
2278.78 69
2278.89 62
2278.99 58
2279.10 54
2279.21 52
2279.32 49
2279.43 45
2279.54 42
2279.65 40
2279.76 41
2279.87 45
2279.98 54
2280.09 65
2280.20 78
2280.31 89
2280.42 96
2280.53 98
2280.64 94
2280.75 85
2280.85 73
2280.96 60
2281.07 48
2281.18 38
2281.29 33
2281.40 31
2281.51 33
2281.62 37
2281.73 42
2281.84 46
2281.95 50
2282.06 51
2282.17 49
2282.28 46
2282.39 41
2282.50 35
2282.61 28
2282.72 21
2282.83 15
2282.94 8
2283.04 3
2283.15 0
2283.26 0
2283.37 0
2283.48 0
2283.59 5
2283.70 11
2283.81 19
2283.92 26
2284.03 33
2284.14 39
2284.25 45
2284.36 50
2284.47 55
2284.58 59
2284.69 61
2284.80 61
2284.91 60
2285.02 56
2285.13 52
2285.24 47
2285.35 43
2285.45 40
2285.56 38
2285.67 37
2285.78 37
2285.89 36
2286.00 35
2286.11 33
2286.22 32
2286.33 30
2286.44 28
2286.55 26
2286.66 23
2286.77 20
2286.88 15
2286.99 11
2287.10 8
2287.21 9
2287.32 12
2287.43 19
2287.54 27
2287.65 35
2287.76 42
2287.87 44
2287.98 44
2288.09 40
2288.19 34
2288.30 28
2288.41 22
2288.52 17
2288.63 13
2288.74 9
2288.85 6
2288.96 1
2289.07 0
2289.18 0
2289.29 0
2289.40 0
2289.51 0
2289.62 0
2289.73 0
2289.84 2
2289.95 5
2290.06 7
2290.17 8
2290.28 8
2290.39 8
2290.50 8
2290.61 9
2290.72 10
2290.83 12
2290.94 14
2291.05 17
2291.16 19
2291.27 20
2291.38 20
2291.49 18
2291.59 15
2291.70 10
2291.81 4
2291.92 0
2292.03 0
2292.14 0
2292.25 0
2292.36 0
2292.47 1
2292.58 6
2292.69 12
2292.80 17
2292.91 21
2293.02 24
2293.13 25
2293.24 26
2293.35 27
2293.46 28
2293.57 31
2293.68 35
2293.79 40
2293.90 46
2294.01 51
2294.12 56
2294.23 60
2294.34 63
2294.45 65
2294.56 66
2294.67 66
2294.78 66
2294.89 64
2295.00 60
2295.11 55
2295.22 49
2295.33 42
2295.44 36
2295.55 31
2295.66 28
2295.77 28
2295.88 30
2295.99 34
2296.10 38
2296.21 41
2296.32 43
2296.43 44
2296.54 44
2296.64 44
2296.75 43
2296.86 44
2296.97 46
2297.08 48
2297.19 51
2297.30 54
2297.41 56
2297.52 56
2297.63 55
2297.74 53
2297.85 52
2297.96 50
2298.07 49
2298.18 47
2298.29 44
2298.40 40
2298.51 35
2298.62 29
2298.73 23
2298.84 18
2298.95 14
2299.06 11
2299.17 11
2299.28 13
2299.39 15
2299.50 18
2299.61 20
2299.72 20
2299.83 19
2299.94 16
2300.05 13
2300.16 10
2300.27 9
2300.38 9
2300.49 11
2300.60 14
2300.71 16
2300.82 18
2300.93 18
2301.04 17
2301.15 16
2301.26 16
2301.37 16
2301.48 18
2301.59 21
2301.70 24
2301.81 28
2301.92 32
2302.03 35
2302.14 38
2302.25 41
2302.36 43
2302.47 44
2302.58 44
2302.69 42
2302.80 38
2302.91 33
2303.02 27
2303.13 19
2303.24 12
2303.35 5
2303.46 0
2303.57 0
2303.68 0
2303.79 0
2303.90 0
2304.01 0
2304.12 0
2304.23 0
2304.34 3
2304.45 11
2304.56 19
2304.67 29
2304.78 39
2304.89 49
2305.00 58
2305.11 64
2305.22 67
2305.33 67
2305.44 64
2305.55 58
2305.66 51
2305.77 44
2305.88 37
2305.99 31
2306.10 27
2306.21 25
2306.32 24
2306.43 23
2306.54 24
2306.65 25
2306.76 27
2306.87 28
2306.98 30
2307.09 31
2307.20 32
2307.31 32
2307.42 32
2307.53 31
2307.64 30
2307.75 30
2307.86 29
2307.97 30
2308.08 32
2308.19 36
2308.30 41
2308.41 47
2308.52 54
2308.63 60
2308.74 65
2308.85 68
2308.96 68
2309.07 67
2309.18 64
2309.29 61
2309.40 58
2309.51 56
2309.62 54
2309.73 54
2309.84 54
2309.95 55
2310.07 55
2310.18 54
2310.29 54
2310.40 55
2310.51 56
2310.62 60
2310.73 64
2310.84 70
2310.95 74
2311.06 78
2311.17 79
2311.28 77
2311.39 73
2311.50 67
2311.61 60
2311.72 53
2311.83 48
2311.94 45
2312.05 44
2312.16 44
2312.27 46
2312.38 48
2312.49 50
2312.60 52
2312.71 53
2312.82 54
2312.93 55
2313.04 56
2313.15 57
2313.26 59
2313.37 61
2313.48 63
2313.59 65
2313.70 66
2313.81 66
2313.92 65
2314.03 65
2314.14 64
2314.25 62
2314.36 61
2314.47 59
2314.58 56
2314.69 52
2314.80 47
2314.91 42
2315.03 38
2315.14 35
2315.25 35
2315.36 38
2315.47 45
2315.58 55
2315.69 67
2315.80 82
2315.91 98
2316.02 113
2316.13 126
2316.24 133
2316.35 136
2316.46 132
2316.57 124
2316.68 112
2316.79 98
2316.90 85
2317.01 74
2317.12 66
2317.23 61
2317.34 59
2317.45 60
2317.56 61
2317.67 62
2317.78 62
2317.89 60
2318.00 54
2318.11 46
2318.22 36
2318.33 25
2318.45 14
2318.56 4
2318.67 0
2318.78 0
2318.89 0
2319.00 0
2319.11 0
2319.22 0
2319.33 0
2319.44 4
2319.55 10
2319.66 19
2319.77 28
2319.88 39
2319.99 49
2320.10 57
2320.21 62
2320.32 63
2320.43 62
2320.54 58
2320.65 53
2320.76 48
2320.87 44
2320.98 41
2321.09 38
2321.20 36
2321.32 35
2321.43 35
2321.54 37
2321.65 41
2321.76 47
2321.87 53
2321.98 59
2322.09 62
2322.20 61
2322.31 57
2322.42 49
2322.53 38
2322.64 27
2322.75 16
2322.86 7
2322.97 1
2323.08 0
2323.19 1
2323.30 6
2323.41 14
2323.52 23
2323.64 32
2323.75 40
2323.86 44
2323.97 45
2324.08 42
2324.19 36
2324.30 28
2324.41 19
2324.52 11
2324.63 4
2324.74 0
2324.85 0
2324.96 0
2325.07 0
2325.18 2
2325.29 4
2325.40 6
2325.51 8
2325.62 11
2325.73 13
2325.85 15
2325.96 17
2326.07 18
2326.18 18
2326.29 17
2326.40 16
2326.51 15
2326.62 13
2326.73 10
2326.84 8
2326.95 6
2327.06 4
2327.17 2
2327.28 1
2327.39 1
2327.50 1
2327.61 0
2327.72 0
2327.84 0
2327.95 0
2328.06 0
2328.17 0
2328.28 0
2328.39 0
2328.50 0
2328.61 0
2328.72 0
2328.83 0
2328.94 0
2329.05 2
2329.16 4
2329.27 8
2329.38 12
2329.49 17
2329.61 21
2329.72 24
2329.83 25
2329.94 24
2330.05 22
2330.16 17
2330.27 12
2330.38 6
2330.49 1
2330.60 0
2330.71 0
2330.82 0
2330.93 0
2331.04 0
2331.15 0
2331.26 0
2331.38 3
2331.49 12
2331.60 23
2331.71 35
2331.82 47
2331.93 58
2332.04 66
2332.15 70
2332.26 72
2332.37 70
2332.48 67
2332.59 63
2332.70 60
2332.81 57
2332.93 56
2333.04 55
2333.15 54
2333.26 52
2333.37 51
2333.48 50
2333.59 49
2333.70 49
2333.81 51
2333.92 54
2334.03 59
2334.14 64
2334.25 68
2334.36 71
2334.48 73
2334.59 73
2334.70 71
2334.81 68
2334.92 65
2335.03 63
2335.14 61
2335.25 61
2335.36 62
2335.47 63
2335.58 65
2335.69 65
2335.80 64
2335.92 61
2336.03 57
2336.14 53
2336.25 49
2336.36 46
2336.47 45
2336.58 45
2336.69 46
2336.80 47
2336.91 47
2337.02 47
2337.13 46
2337.24 45
2337.36 45
2337.47 46
2337.58 47
2337.69 49
2337.80 51
2337.91 53
2338.02 55
2338.13 56
2338.24 57
2338.35 56
2338.46 54
2338.57 51
2338.69 47
2338.80 42
2338.91 36
2339.02 32
2339.13 29
2339.24 28
2339.35 30
2339.46 34
2339.57 40
2339.68 47
2339.79 54
2339.90 60
2340.02 65
2340.13 70
2340.24 73
2340.35 75
2340.46 76
2340.57 75
2340.68 74
2340.79 73
2340.90 70
2341.01 68
2341.12 65
2341.24 63
2341.35 62
2341.46 61
2341.57 62
2341.68 65
2341.79 70
2341.90 78
2342.01 87
2342.12 97
2342.23 108
2342.34 117
2342.46 125
2342.57 128
2342.68 129
2342.79 126
2342.90 121
2343.01 115
2343.12 106
2343.23 98
2343.34 89
2343.45 80
2343.57 72
2343.68 64
2343.79 57
2343.90 51
2344.01 45
2344.12 41
2344.23 36
2344.34 33
2344.45 30
2344.56 29
2344.67 30
2344.79 33
2344.90 40
2345.01 48
2345.12 57
2345.23 65
2345.34 72
2345.45 75
2345.56 76
2345.67 74
2345.78 71
2345.90 67
2346.01 63
2346.12 61
2346.23 59
2346.34 59
2346.45 61
2346.56 63
2346.67 67
2346.78 72
2346.90 77
2347.01 83
2347.12 89
2347.23 93
2347.34 96
2347.45 96
2347.56 93
2347.67 88
2347.78 80
2347.89 71
2348.01 62
2348.12 53
2348.23 45
2348.34 38
2348.45 31
2348.56 24
2348.67 16
2348.78 8
2348.89 0
2349.01 0
2349.12 0
2349.23 0
2349.34 0
2349.45 0
2349.56 0
2349.67 0
2349.78 0
2349.89 10
2350.01 20
2350.12 31
2350.23 41
2350.34 51
2350.45 59
2350.56 67
2350.67 72
2350.78 76
2350.89 77
2351.01 77
2351.12 76
2351.23 75
2351.34 74
2351.45 75
2351.56 77
2351.67 80
2351.78 83
2351.89 87
2352.01 90
2352.12 92
2352.23 93
2352.34 93
2352.45 92
2352.56 91
2352.67 90
2352.78 88
2352.89 88
2353.01 87
2353.12 86
2353.23 85
2353.34 84
2353.45 83
2353.56 82
2353.67 82
2353.78 83
2353.90 86
2354.01 91
2354.12 96
2354.23 101
2354.34 106
2354.45 111
2354.56 115
2354.67 119
2354.79 124
2354.90 130
2355.01 136
2355.12 142
2355.23 147
2355.34 152
2355.45 155
2355.56 157
2355.68 159
2355.79 160
2355.90 160
2356.01 158
2356.12 154
2356.23 148
2356.34 141
2356.45 131
2356.57 122
2356.68 113
2356.79 104
2356.90 97
2357.01 90
2357.12 84
2357.23 79
2357.34 75
2357.46 73
2357.57 72
2357.68 74
2357.79 77
2357.90 82
2358.01 88
2358.12 93
2358.23 98
2358.35 101
2358.46 103
2358.57 103
2358.68 103
2358.79 103
2358.90 103
2359.01 104
2359.13 106
2359.24 107
2359.35 106
2359.46 104
2359.57 100
2359.68 93
2359.79 85
2359.90 76
2360.02 67
2360.13 60
2360.24 56
2360.35 54
2360.46 54
2360.57 56
2360.68 60
2360.80 64
2360.91 67
2361.02 70
2361.13 71
2361.24 72
2361.35 71
2361.46 68
2361.57 65
2361.69 62
2361.80 58
2361.91 55
2362.02 52
2362.13 50
2362.24 49
2362.35 48
2362.47 48
2362.58 48
2362.69 48
2362.80 47
2362.91 46
2363.02 44
2363.13 43
2363.25 41
2363.36 41
2363.47 43
2363.58 47
2363.69 52
2363.80 59
2363.91 65
2364.03 71
2364.14 75
2364.25 77
2364.36 77
2364.47 75
2364.58 72
2364.69 67
2364.81 62
2364.92 57
2365.03 52
2365.14 48
2365.25 43
2365.36 40
2365.48 35
2365.59 31
2365.70 27
2365.81 23
2365.92 21
2366.03 20
2366.14 20
2366.26 23
2366.37 26
2366.48 30
2366.59 34
2366.70 37
2366.81 40
2366.92 42
2367.04 43
2367.15 44
2367.26 46
2367.37 47
2367.48 49
2367.59 50
2367.71 50
2367.82 49
2367.93 46
2368.04 42
2368.15 37
2368.26 32
2368.37 27
2368.49 24
2368.60 24
2368.71 26
2368.82 30
2368.93 36
2369.04 42
2369.16 49
2369.27 56
2369.38 62
2369.49 68
2369.60 72
2369.71 74
2369.82 75
2369.94 73
2370.05 68
2370.16 61
2370.27 52
2370.38 41
2370.49 29
2370.61 18
2370.72 7
2370.83 0
2370.94 0
2371.05 0
2371.16 0
2371.28 0
2371.39 0
2371.50 0
2371.61 0
2371.72 0
2371.83 8
2371.95 16
2372.06 23
2372.17 29
2372.28 35
2372.39 40
2372.50 44
2372.61 47
2372.73 48
2372.84 48
2372.95 46
2373.06 41
2373.17 36
2373.28 30
2373.40 26
2373.51 25
2373.62 28
2373.73 34
2373.84 45
2373.95 57
2374.07 70
2374.18 82
2374.29 91
2374.40 97
2374.51 100
2374.62 100
2374.74 99
2374.85 95
2374.96 91
2375.07 86
2375.18 80
2375.30 74
2375.41 67
2375.52 59
2375.63 51
2375.74 43
2375.85 36
2375.97 30
2376.08 25
2376.19 23
2376.30 21
2376.41 21
2376.52 23
2376.64 24
2376.75 27
2376.86 30
2376.97 35
2377.08 41
2377.19 49
2377.31 59
2377.42 71
2377.53 83
2377.64 94
2377.75 103
2377.87 108
2377.98 111
2378.09 110
2378.20 107
2378.31 102
2378.42 96
2378.54 90
2378.65 86
2378.76 84
2378.87 84
2378.98 86
2379.09 91
2379.21 98
2379.32 105
2379.43 113
2379.54 120
2379.65 126
2379.77 129
2379.88 131
2379.99 130
2380.10 127
2380.21 123
2380.32 118
2380.44 113
2380.55 108
2380.66 103
2380.77 99
2380.88 95
2381.00 93
2381.11 91
2381.22 90
2381.33 88
2381.44 86
2381.55 82
2381.67 76
2381.78 69
2381.89 60
2382.00 51
2382.11 43
2382.23 37
2382.34 33
2382.45 31
2382.56 31
2382.67 32
2382.79 33
2382.90 35
2383.01 36
2383.12 37
2383.23 37
2383.35 39
2383.46 41
2383.57 44
2383.68 47
2383.79 50
2383.90 53
2384.02 56
2384.13 60
2384.24 64
2384.35 69
2384.46 75
2384.58 81
2384.69 89
2384.80 96
2384.91 103
2385.02 108
2385.14 112
2385.25 114
2385.36 114
2385.47 112
2385.58 109
2385.70 105
2385.81 102
2385.92 101
2386.03 102
2386.14 107
2386.26 116
2386.37 129
2386.48 143
2386.59 158
2386.70 172
2386.82 182
2386.93 190
2387.04 193
2387.15 194
2387.26 193
2387.38 191
2387.49 190
2387.60 189
2387.71 188
2387.82 188
2387.94 187
2388.05 185
2388.16 182
2388.27 177
2388.38 170
2388.50 163
2388.61 154
2388.72 146
2388.83 137
2388.94 130
2389.06 125
2389.17 122
2389.28 120
2389.39 118
2389.50 115
2389.62 111
2389.73 106
2389.84 99
2389.95 91
2390.06 83
2390.18 76
2390.29 71
2390.40 67
2390.51 65
2390.62 65
2390.74 67
2390.85 71
2390.96 76
2391.07 82
2391.18 88
2391.30 93
2391.41 97
2391.52 98
2391.63 98
2391.74 95
2391.86 90
2391.97 82
2392.08 72
2392.19 60
2392.31 48
2392.42 35
2392.53 22
2392.64 12
2392.75 5
2392.87 1
2392.98 0
2393.09 2
2393.20 6
2393.31 11
2393.43 18
2393.54 26
2393.65 34
2393.76 44
2393.88 53
2393.99 61
2394.10 69
2394.21 75
2394.32 79
2394.44 83
2394.55 86
2394.66 88
2394.77 89
2394.88 88
2395.00 86
2395.11 82
2395.22 76
2395.33 71
2395.45 66
2395.56 63
2395.67 63
2395.78 65
2395.89 68
2396.01 72
2396.12 75
2396.23 78
2396.34 80
2396.46 84
2396.57 89
2396.68 96
2396.79 104
2396.90 111
2397.02 117
2397.13 120
2397.24 120
2397.35 117
2397.47 112
2397.58 107
2397.69 102
2397.80 98
2397.91 95
2398.03 92
2398.14 87
2398.25 82
2398.36 75
2398.48 67
2398.59 57
2398.70 48
2398.81 40
2398.92 34
2399.04 31
2399.15 30
2399.26 31
2399.37 33
2399.49 35
2399.60 36
2399.71 36
2399.82 35
2399.93 35
2400.05 35
2400.16 36
2400.27 37
2400.38 38
2400.50 39
2400.61 38
2400.72 35
2400.83 31
2400.95 26
2401.06 21
2401.17 18
2401.28 15
2401.39 14
2401.51 14
2401.62 15
2401.73 18
2401.84 21
2401.96 26
2402.07 33
2402.18 39
2402.29 46
2402.41 53
2402.52 59
2402.63 65
2402.74 71
2402.86 77
2402.97 82
2403.08 85
2403.19 87
2403.30 85
2403.42 82
2403.53 77
2403.64 73
2403.75 72
2403.87 74
2403.98 80
2404.09 90
2404.20 101
2404.32 112
2404.43 122
2404.54 129
2404.65 132
2404.77 131
2404.88 127
2404.99 119
2405.10 110
2405.22 99
2405.33 88
2405.44 76
2405.55 65
2405.66 55
2405.78 49
2405.89 46
2406.00 49
2406.11 56
2406.23 67
2406.34 80
2406.45 94
2406.56 106
2406.68 115
2406.79 119
2406.90 120
2407.01 116
2407.13 108
2407.24 99
2407.35 88
2407.46 76
2407.58 65
2407.69 55
2407.80 46
2407.91 39
2408.03 34
2408.14 30
2408.25 27
2408.36 25
2408.48 24
2408.59 24
2408.70 25
2408.81 27
2408.93 30
2409.04 35
2409.15 40
2409.26 45
2409.38 49
2409.49 51
2409.60 51
2409.71 48
2409.83 41
2409.94 31
2410.05 20
2410.16 8
2410.28 0
2410.39 0
2410.50 0
2410.61 0
2410.73 0
2410.84 0
2410.95 0
2411.06 0
2411.18 0
2411.29 4
2411.40 10
2411.51 18
2411.63 26
2411.74 34
2411.85 41
2411.96 47
2412.08 50
2412.19 50
2412.30 47
2412.41 44
2412.53 39
2412.64 36
2412.75 34
2412.87 34
2412.98 36
2413.09 40
2413.20 46
2413.32 52
2413.43 57
2413.54 62
2413.65 64
2413.77 64
2413.88 62
2413.99 58
2414.10 53
2414.22 47
2414.33 42
2414.44 36
2414.55 32
2414.67 30
2414.78 29
2414.89 30
2415.00 32
2415.12 36
2415.23 41
2415.34 44
2415.46 47
2415.57 49
2415.68 49
2415.79 48
2415.91 47
2416.02 46
2416.13 47
2416.24 52
2416.36 59
2416.47 68
2416.58 80
2416.69 92
2416.81 102
2416.92 108
2417.03 111
2417.15 107
2417.26 100
2417.37 88
2417.48 74
2417.60 61
2417.71 48
2417.82 39
2417.93 32
2418.05 29
2418.16 28
2418.27 28
2418.39 28
2418.50 27
2418.61 26
2418.72 24
2418.84 22
2418.95 20
2419.06 19
2419.17 19
2419.29 20
2419.40 23
2419.51 28
2419.63 33
2419.74 39
2419.85 47
2419.96 55
2420.08 64
2420.19 73
2420.30 81
2420.41 88
2420.53 93
2420.64 95
2420.75 94
2420.87 91
2420.98 88
2421.09 83
2421.20 80
2421.32 77
2421.43 75
2421.54 75
2421.66 77
2421.77 80
2421.88 84
2421.99 89
2422.11 94
2422.22 97
2422.33 99
2422.44 98
2422.56 94
2422.67 88
2422.78 80
2422.90 73
2423.01 68
2423.12 65
2423.23 64
2423.35 65
2423.46 66
2423.57 66
2423.69 64
2423.80 61
2423.91 55
2424.02 49
2424.14 42
2424.25 37
2424.36 33
2424.48 31
2424.59 30
2424.70 31
2424.81 33
2424.93 35
2425.04 38
2425.15 40
2425.27 43
2425.38 45
2425.49 49
2425.60 53
2425.72 58
2425.83 65
2425.94 72
2426.06 80
2426.17 88
2426.28 95
2426.39 100
2426.51 103
2426.62 104
2426.73 103
2426.85 99
2426.96 94
2427.07 89
2427.19 83
2427.30 79
2427.41 76
2427.52 75
2427.64 75
2427.75 78
2427.86 81
2427.98 85
2428.09 89
2428.20 93
2428.31 94
2428.43 95
2428.54 94
2428.65 91
2428.77 87
2428.88 83
2428.99 79
2429.11 75
2429.22 71
2429.33 68
2429.44 64
2429.56 60
2429.67 55
2429.78 48
2429.90 41
2430.01 34
2430.12 29
2430.23 26
2430.35 25
2430.46 26
2430.57 29
2430.69 32
2430.80 35
2430.91 36
2431.03 35
2431.14 33
2431.25 30
2431.37 27
2431.48 24
2431.59 23
2431.70 22
2431.82 23
2431.93 25
2432.04 27
2432.16 30
2432.27 32
2432.38 34
2432.50 36
2432.61 37
2432.72 37
2432.83 37
2432.95 35
2433.06 33
2433.17 31
2433.29 28
2433.40 25
2433.51 24
2433.63 23
2433.74 23
2433.85 23
2433.97 23
2434.08 22
2434.19 21
2434.30 20
2434.42 20
2434.53 22
2434.64 26
2434.76 32
2434.87 39
2434.98 47
2435.10 53
2435.21 57
2435.32 58
2435.44 56
2435.55 53
2435.66 49
2435.77 45
2435.89 42
2436.00 40
2436.11 38
2436.23 37
2436.34 36
2436.45 34
2436.57 32
2436.68 30
2436.79 27
2436.91 25
2437.02 23
2437.13 22
2437.25 20
2437.36 19
2437.47 18
2437.59 17
2437.70 17
2437.81 18
2437.92 21
2438.04 24
2438.15 28
2438.26 33
2438.38 39
2438.49 46
2438.60 54
2438.72 62
2438.83 71
2438.94 78
2439.06 84
2439.17 88
2439.28 90
2439.40 90
2439.51 89
2439.62 89
2439.74 90
2439.85 92
2439.96 95
2440.08 97
2440.19 98
2440.30 97
2440.42 93
2440.53 88
2440.64 80
2440.75 73
2440.87 65
2440.98 58
2441.09 52
2441.21 47
2441.32 43
2441.43 39
2441.55 35
2441.66 32
2441.77 29
2441.89 26
2442.00 23
2442.11 21
2442.23 19
2442.34 17
2442.45 16
2442.57 15
2442.68 15
2442.79 16
2442.91 19
2443.02 24
2443.13 29
2443.25 35
2443.36 41
2443.47 46
2443.59 50
2443.70 53
2443.81 56
2443.93 60
2444.04 64
2444.15 69
2444.27 73
2444.38 78
2444.49 81
2444.61 83
2444.72 84
2444.83 84
2444.95 83
2445.06 83
2445.17 82
2445.29 81
2445.40 80
2445.51 81
2445.63 83
2445.74 87
2445.85 93
2445.97 100
2446.08 108
2446.19 115
2446.31 118
2446.42 119
2446.53 115
2446.65 110
2446.76 102
2446.87 95
2446.99 89
2447.10 85
2447.21 83
2447.33 82
2447.44 83
2447.55 84
2447.67 86
2447.78 88
2447.89 90
2448.01 92
2448.12 93
2448.23 93
2448.35 92
2448.46 91
2448.57 90
2448.69 89
2448.80 89
2448.91 90
2449.03 92
2449.14 93
2449.26 94
2449.37 95
2449.48 95
2449.60 95
2449.71 95
2449.82 95
2449.94 96
2450.05 96
2450.16 96
2450.28 95
2450.39 92
2450.50 88
2450.62 81
2450.73 73
2450.84 65
2450.96 56
2451.07 49
2451.18 44
2451.30 42
2451.41 43
2451.52 48
2451.64 57
2451.75 66
2451.86 77
2451.98 86
2452.09 94
2452.21 99
2452.32 102
2452.43 101
2452.55 99
2452.66 94
2452.77 89
2452.89 84
2453.00 79
2453.11 76
2453.23 74
2453.34 73
2453.45 73
2453.57 72
2453.68 71
2453.79 68
2453.91 64
2454.02 57
2454.14 50
2454.25 43
2454.36 37
2454.48 32
2454.59 29
2454.70 29
2454.82 29
2454.93 31
2455.04 33
2455.16 34
2455.27 35
2455.38 35
2455.50 33
2455.61 30
2455.73 25
2455.84 20
2455.95 15
2456.07 10
2456.18 7
2456.29 5
2456.41 4
2456.52 4
2456.63 5
2456.75 6
2456.86 8
2456.97 9
2457.09 12
2457.20 14
2457.32 17
2457.43 19
2457.54 20
2457.66 21
2457.77 20
2457.88 18
2458.00 16
2458.11 14
2458.22 13
2458.34 13
2458.45 13
2458.57 14
2458.68 16
2458.79 17
2458.91 18
2459.02 19
2459.13 21
2459.25 23
2459.36 27
2459.48 32
2459.59 39
2459.70 45
2459.82 51
2459.93 56
2460.04 59
2460.16 60
2460.27 60
2460.38 58
2460.50 55
2460.61 53
2460.73 51
2460.84 50
2460.95 50
2461.07 50
2461.18 50
2461.29 51
2461.41 52
2461.52 52
2461.64 52
2461.75 51
2461.86 49
2461.98 48
2462.09 47
2462.20 47
2462.32 48
2462.43 51
2462.55 54
2462.66 58
2462.77 61
2462.89 63
2463.00 65
2463.11 67
2463.23 69
2463.34 73
2463.46 78
2463.57 83
2463.68 89
2463.80 94
2463.91 96
2464.02 97
2464.14 96
2464.25 92
2464.37 88
2464.48 84
2464.59 80
2464.71 78
2464.82 76
2464.93 75
2465.05 75
2465.16 76
2465.28 79
2465.39 82
2465.50 85
2465.62 88
2465.73 89
2465.84 88
2465.96 85
2466.07 80
2466.19 74
2466.30 67
2466.41 59
2466.53 51
2466.64 44
2466.76 37
2466.87 32
2466.98 28
2467.10 25
2467.21 25
2467.32 27
2467.44 31
2467.55 36
2467.67 43
2467.78 50
2467.89 55
2468.01 59
2468.12 61
2468.24 61
2468.35 58
2468.46 54
2468.58 49
2468.69 42
2468.81 34
2468.92 27
2469.03 19
2469.15 12
2469.26 6
2469.37 2
2469.49 0
2469.60 0
2469.72 0
2469.83 0
2469.94 1
2470.06 3
2470.17 4
2470.29 4
2470.40 3
2470.51 1
2470.63 0
2470.74 0
2470.86 0
2470.97 0
2471.08 1
2471.20 7
2471.31 13
2471.43 19
2471.54 23
2471.65 25
2471.77 25
2471.88 24
2471.99 23
2472.11 22
2472.22 21
2472.34 22
2472.45 23
2472.56 23
2472.68 24
2472.79 24
2472.91 24
2473.02 24
2473.13 25
2473.25 27
2473.36 29
2473.48 31
2473.59 32
2473.70 32
2473.82 32
2473.93 32
2474.05 32
2474.16 33
2474.27 35
2474.39 38
2474.50 41
2474.62 46
2474.73 50
2474.84 55
2474.96 59
2475.07 62
2475.19 65
2475.30 66
2475.41 65
2475.53 62
2475.64 56
2475.76 49
2475.87 41
2475.99 33
2476.10 26
2476.21 22
2476.33 21
2476.44 22
2476.56 26
2476.67 31
2476.78 36
2476.90 40
2477.01 42
2477.13 41
2477.24 38
2477.35 34
2477.47 30
2477.58 27
2477.70 26
2477.81 29
2477.92 36
2478.04 46
2478.15 59
2478.27 71
2478.38 82
2478.50 89
2478.61 92
2478.72 91
2478.84 86
2478.95 79
2479.07 71
2479.18 65
2479.29 60
2479.41 58
2479.52 57
2479.64 57
2479.75 58
2479.86 58
2479.98 59
2480.09 59
2480.21 60
2480.32 60
2480.44 61
2480.55 62
2480.66 62
2480.78 60
2480.89 55
2481.01 48
2481.12 38
2481.23 27
2481.35 17
2481.46 10
2481.58 6
2481.69 6
2481.81 9
2481.92 14
2482.03 17
2482.15 18
2482.26 17
2482.38 13
2482.49 7
2482.60 2
2482.72 0
2482.83 0
2482.95 0
2483.06 0
2483.18 0
2483.29 0
2483.40 0
2483.52 0
2483.63 0
2483.75 0
2483.86 4
2483.98 9
2484.09 16
2484.20 23
2484.32 29
2484.43 35
2484.55 40
2484.66 44
2484.78 47
2484.89 49
2485.00 51
2485.12 52
2485.23 52
2485.35 52
2485.46 52
2485.57 52
2485.69 53
2485.80 54
2485.92 54
2486.03 53
2486.15 51
2486.26 48
2486.37 45
2486.49 43
2486.60 41
2486.72 42
2486.83 44
2486.95 48
2487.06 51
2487.18 53
2487.29 54
2487.40 52
2487.52 49
2487.63 46
2487.75 42
2487.86 39
2487.98 37
2488.09 36
2488.20 37
2488.32 38
2488.43 40
2488.55 43
2488.66 45
2488.78 48
2488.89 52
2489.00 55
2489.12 58
2489.23 60
2489.35 62
2489.46 64
2489.58 64
2489.69 64
2489.80 64
2489.92 63
2490.03 62
2490.15 62
2490.26 61
2490.38 61
2490.49 61
2490.61 62
2490.72 63
2490.83 64
2490.95 65
2491.06 67
2491.18 67
2491.29 67
2491.41 67
2491.52 67
2491.64 67
2491.75 68
2491.86 70
2491.98 75
2492.09 82
2492.21 90
2492.32 98
2492.44 104
2492.55 108
2492.67 109
2492.78 107
2492.89 103
2493.01 97
2493.12 91
2493.24 86
2493.35 82
2493.47 80
2493.58 80
2493.70 81
2493.81 83
2493.92 85
2494.04 86
2494.15 87
2494.27 86
2494.38 86
2494.50 85
2494.61 84
2494.73 83
2494.84 83
2494.95 83
2495.07 84
2495.18 84
2495.30 85
2495.41 86
2495.53 89
2495.64 93
2495.76 100
2495.87 108
2495.98 119
2496.10 130
2496.21 140
2496.33 147
2496.44 151
2496.56 150
2496.67 144
2496.79 133
2496.90 119
2497.02 104
2497.13 89
2497.24 78
2497.36 70
2497.47 67
2497.59 67
2497.70 69
2497.82 71
2497.93 73
2498.05 72
2498.16 69
2498.28 63
2498.39 56
2498.50 47
2498.62 37
2498.73 28
2498.85 20
2498.96 15
2499.08 12
2499.19 13
2499.31 18
2499.42 25
2499.54 33
2499.65 41
2499.77 49
2499.88 55
2499.99 60
2500.11 65
2500.22 71
2500.34 78
2500.45 86
2500.57 96
2500.68 105
2500.80 114
2500.91 119
2501.03 121
2501.14 119
2501.26 114
2501.37 106
2501.48 98
2501.60 89
2501.71 82
2501.83 77
2501.94 73
2502.06 72
2502.17 71
2502.29 69
2502.40 67
2502.52 64
2502.63 60
2502.75 56
2502.86 52
2502.98 49
2503.09 47
2503.20 48
2503.32 49
2503.43 53
2503.55 58
2503.66 64
2503.78 71
2503.89 78
2504.01 84
2504.12 89
2504.24 91
2504.35 91
2504.47 89
2504.58 86
2504.70 83
2504.81 81
2504.92 81
2505.04 81
2505.15 81
2505.27 81
2505.38 79
2505.50 74
2505.61 68
2505.73 60
2505.84 52
2505.96 43
2506.07 35
2506.19 26
2506.30 19
2506.42 12
2506.53 6
2506.65 2
2506.76 0
2506.88 0
2506.99 4
2507.11 11
2507.22 21
2507.33 32
2507.45 45
2507.56 58
2507.68 69
2507.79 77
2507.91 80
2508.02 79
2508.14 74
2508.25 66
2508.37 57
2508.48 48
2508.60 41
2508.71 37
2508.83 36
2508.94 38
2509.06 42
2509.17 47
2509.29 51
2509.40 54
2509.52 56
2509.63 58
2509.75 60
2509.86 64
2509.98 69
2510.09 74
2510.20 80
2510.32 86
2510.43 90
2510.55 92
2510.66 93
2510.78 93
2510.89 91
2511.01 89
2511.12 85
2511.24 80
2511.35 75
2511.47 70
2511.58 65
2511.70 60
2511.81 57
2511.93 54
2512.04 52
2512.16 49
2512.27 46
2512.39 43
2512.50 39
2512.62 37
2512.73 36
2512.85 39
2512.96 44
2513.08 51
2513.19 59
2513.31 68
2513.42 75
2513.54 79
2513.65 83
2513.77 85
2513.88 86
2514.00 87
2514.11 88
2514.23 89
2514.34 89
2514.46 87
2514.57 84
2514.69 78
2514.80 72
2514.92 65
2515.03 59
2515.15 54
2515.26 50
2515.38 48
2515.49 46
2515.61 45
2515.72 43
2515.84 40
2515.95 36
2516.07 30
2516.18 23
2516.30 16
2516.41 9
2516.53 4
2516.64 0
2516.76 0
2516.87 0
2516.98 2
2517.10 5
2517.21 8
2517.33 9
2517.44 8
2517.56 5
2517.68 0
2517.79 0
2517.91 0
2518.02 0
2518.14 0
2518.25 0
2518.37 4
2518.48 11
2518.60 17
2518.71 21
2518.83 22
2518.94 20
2519.06 17
2519.17 14
2519.29 13
2519.40 15
2519.52 19
2519.63 24
2519.75 31
2519.86 37
2519.98 41
2520.09 44
2520.21 47
2520.32 49
2520.44 52
2520.55 56
2520.67 61
2520.78 67
2520.90 72
2521.01 76
2521.13 76
2521.24 75
2521.36 70
2521.47 64
2521.59 57
2521.70 50
2521.82 44
2521.93 39
2522.05 36
2522.16 34
2522.28 34
2522.39 35
2522.51 37
2522.62 41
2522.74 46
2522.85 51
2522.97 57
2523.08 62
2523.20 66
2523.31 69
2523.43 69
2523.54 68
2523.66 65
2523.77 61
2523.89 57
2524.00 52
2524.12 48
2524.23 45
2524.35 43
2524.47 44
2524.58 47
2524.70 51
2524.81 57
2524.93 64
2525.04 69
2525.16 73
2525.27 75
2525.39 76
2525.50 76
2525.62 77
2525.73 78
2525.85 79
2525.96 81
2526.08 82
2526.19 81
2526.31 79
2526.42 76
2526.54 74
2526.65 74
2526.77 76
2526.88 81
2527.00 87
2527.11 95
2527.23 101
2527.35 106
2527.46 108
2527.58 107
2527.69 104
2527.81 97
2527.92 87
2528.04 76
2528.15 63
2528.27 50
2528.38 38
2528.50 29
2528.61 24
2528.73 22
2528.84 22
2528.96 25
2529.07 28
2529.19 32
2529.30 35
2529.42 38
2529.54 40
2529.65 42
2529.77 44
2529.88 47
2530.00 49
2530.11 52
2530.23 54
2530.34 56
2530.46 58
2530.57 60
2530.69 60
2530.80 60
2530.92 60
2531.03 61
2531.15 64
2531.26 68
2531.38 73
2531.50 80
2531.61 87
2531.73 94
2531.84 98
2531.96 100
2532.07 99
2532.19 96
2532.30 90
2532.42 83
2532.53 74
2532.65 64
2532.76 53
2532.88 42
2532.99 30
2533.11 20
2533.23 11
2533.34 4
2533.46 1
2533.57 0
2533.69 3
2533.80 7
2533.92 13
2534.03 20
2534.15 26
2534.26 32
2534.38 38
2534.49 43
2534.61 47
2534.73 50
2534.84 52
2534.96 53
2535.07 53
2535.19 53
2535.30 55
2535.42 59
2535.53 66
2535.65 75
2535.76 85
2535.88 96
2536.00 107
2536.11 117
2536.23 126
2536.34 134
2536.46 144
2536.57 156
2536.69 171
2536.80 190
2536.92 213
2537.03 238
2537.15 265
2537.26 293
2537.38 321
2537.50 347
2537.61 371
2537.73 393
2537.84 412
2537.96 427
2538.07 439
2538.19 446
2538.30 450
2538.42 452
2538.54 454
2538.65 457
2538.77 462
2538.88 467
2539.00 472
2539.11 476
2539.23 476
2539.34 473
2539.46 468
2539.57 460
2539.69 453
2539.81 446
2539.92 442
2540.04 440
2540.15 439
2540.27 439
2540.38 437
2540.50 433
2540.61 426
2540.73 417
2540.85 405
2540.96 391
2541.08 376
2541.19 360
2541.31 342
2541.42 324
2541.54 305
2541.65 286
2541.77 267
2541.89 251
2542.00 237
2542.12 227
2542.23 220
2542.35 218
2542.46 219
2542.58 222
2542.69 227
2542.81 233
2542.93 238
2543.04 241
2543.16 242
2543.27 241
2543.39 238
2543.50 233
2543.62 228
2543.73 222
2543.85 216
2543.97 210
2544.08 202
2544.20 195
2544.31 186
2544.43 178
2544.54 169
2544.66 161
2544.78 155
2544.89 150
2545.01 147
2545.12 146
2545.24 145
2545.35 145
2545.47 146
2545.58 148
2545.70 151
2545.82 156
2545.93 162
2546.05 168
2546.16 173
2546.28 175
2546.39 174
2546.51 171
2546.63 164
2546.74 157
2546.86 148
2546.97 141
2547.09 136
2547.20 133
2547.32 131
2547.44 130
2547.55 129
2547.67 127
2547.78 123
2547.90 118
2548.01 110
2548.13 102
2548.25 92
2548.36 82
2548.48 73
2548.59 64
2548.71 57
2548.82 52
2548.94 49
2549.06 48
2549.17 49
2549.29 50
2549.40 51
2549.52 51
2549.63 49
2549.75 45
2549.87 40
2549.98 33
2550.10 27
2550.21 23
2550.33 21
2550.44 21
2550.56 25
2550.68 29
2550.79 34
2550.91 39
2551.02 42
2551.14 45
2551.25 47
2551.37 49
2551.49 51
2551.60 54
2551.72 58
2551.83 63
2551.95 67
2552.07 71
2552.18 75
2552.30 78
2552.41 80
2552.53 81
2552.64 81
2552.76 80
2552.88 78
2552.99 75
2553.11 71
2553.22 68
2553.34 64
2553.45 61
2553.57 59
2553.69 56
2553.80 54
2553.92 53
2554.03 53
2554.15 53
2554.27 55
2554.38 57
2554.50 60
2554.61 62
2554.73 62
2554.84 60
2554.96 56
2555.08 51
2555.19 45
2555.31 40
2555.42 37
2555.54 35
2555.66 35
2555.77 36
2555.89 37
2556.00 37
2556.12 36
2556.24 34
2556.35 30
2556.47 26
2556.58 21
2556.70 16
2556.81 12
2556.93 8
2557.05 6
2557.16 4
2557.28 4
2557.39 3
2557.51 4
2557.63 5
2557.74 7
2557.86 10
2557.97 16
2558.09 23
2558.21 32
2558.32 42
2558.44 52
2558.55 61
2558.67 69
2558.79 74
2558.90 77
2559.02 76
2559.13 73
2559.25 67
2559.37 59
2559.48 51
2559.60 43
2559.71 35
2559.83 29
2559.95 26
2560.06 25
2560.18 26
2560.29 29
2560.41 33
2560.53 38
2560.64 42
2560.76 46
2560.87 48
2560.99 49
2561.11 49
2561.22 48
2561.34 46
2561.45 44
2561.57 41
2561.69 39
2561.80 37
2561.92 34
2562.03 32
2562.15 29
2562.27 26
2562.38 22
2562.50 18
2562.61 12
2562.73 6
2562.85 0
2562.96 0
2563.08 0
2563.19 0
2563.31 0
2563.43 0
2563.54 0
2563.66 0
2563.77 0
2563.89 4
2564.01 7
2564.12 11
2564.24 14
2564.35 18
2564.47 22
2564.59 28
2564.70 36
2564.82 45
2564.93 57
2565.05 70
2565.17 84
2565.28 97
2565.40 107
2565.51 113
2565.63 114
2565.75 112
2565.86 105
2565.98 97
2566.10 89
2566.21 81
2566.33 74
2566.44 68
2566.56 62
2566.68 57
2566.79 50
2566.91 43
2567.02 36
2567.14 28
2567.26 21
2567.37 16
2567.49 13
2567.61 12
2567.72 14
2567.84 19
2567.95 24
2568.07 30
2568.19 35
2568.30 37
2568.42 37
2568.53 35
2568.65 31
2568.77 26
2568.88 21
2569.00 17
2569.12 14
2569.23 13
2569.35 13
2569.46 14
2569.58 15
2569.70 18
2569.81 20
2569.93 23
2570.04 26
2570.16 31
2570.28 36
2570.39 42
2570.51 50
2570.63 57
2570.74 64
2570.86 70
2570.97 74
2571.09 75
2571.21 75
2571.32 76
2571.44 78
2571.56 82
2571.67 89
2571.79 98
2571.90 107
2572.02 115
2572.14 119
2572.25 119
2572.37 114
2572.49 104
2572.60 92
2572.72 77
2572.83 61
2572.95 46
2573.07 32
2573.18 20
2573.30 10
2573.42 3
2573.53 0
2573.65 0
2573.76 0
2573.88 0
2574.00 0
2574.11 0
2574.23 0
2574.35 7
2574.46 20
2574.58 34
2574.70 48
2574.81 60
2574.93 69
2575.04 74
2575.16 75
2575.28 73
2575.39 68
2575.51 63
2575.63 58
2575.74 54
2575.86 52
2575.97 50
2576.09 49
2576.21 47
2576.32 44
2576.44 41
2576.56 39
2576.67 38
2576.79 38
2576.91 39
2577.02 41
2577.14 43
2577.25 43
2577.37 41
2577.49 37
2577.60 31
2577.72 24
2577.84 17
2577.95 11
2578.07 6
2578.19 3
2578.30 1
2578.42 0
2578.53 0
2578.65 0
2578.77 0
2578.88 0
2579.00 4
2579.12 8
2579.23 13
2579.35 18
2579.47 21
2579.58 24
2579.70 24
2579.82 23
2579.93 21
2580.05 18
2580.16 17
2580.28 18
2580.40 21
2580.51 25
2580.63 31
2580.75 37
2580.86 42
2580.98 45
2581.10 47
2581.21 47
2581.33 47
2581.45 46
2581.56 46
2581.68 47
2581.79 49
2581.91 51
2582.03 52
2582.14 51
2582.26 48
2582.38 42
2582.49 34
2582.61 26
2582.73 18
2582.84 13
2582.96 11
2583.08 13
2583.19 16
2583.31 22
2583.43 28
2583.54 33
2583.66 38
2583.78 42
2583.89 47
2584.01 52
2584.12 57
2584.24 63
2584.36 69
2584.47 74
2584.59 78
2584.71 80
2584.82 80
2584.94 79
2585.06 77
2585.17 74
2585.29 70
2585.41 67
2585.52 64
2585.64 61
2585.76 58
2585.87 57
2585.99 56
2586.11 58
2586.22 61
2586.34 67
2586.46 74
2586.57 82
2586.69 89
2586.81 95
2586.92 98
2587.04 98
2587.15 96
2587.27 92
2587.39 87
2587.50 81
2587.62 74
2587.74 69
2587.85 64
2587.97 62
2588.09 62
2588.20 64
2588.32 70
2588.44 77
2588.55 85
2588.67 91
2588.79 96
2588.90 97
2589.02 95
2589.14 91
2589.25 87
2589.37 83
2589.49 80
2589.60 80
2589.72 81
2589.84 83
2589.95 85
2590.07 87
2590.19 88
2590.30 88
2590.42 88
2590.54 87
2590.65 85
2590.77 82
2590.89 78
2591.00 71
2591.12 61
2591.24 49
2591.35 35
2591.47 22
2591.59 10
2591.70 1
2591.82 0
2591.94 0
2592.05 0
2592.17 2
2592.29 7
2592.40 12
2592.52 16
2592.64 19
2592.75 19
2592.87 17
2592.99 13
2593.10 8
2593.22 4
2593.34 0
2593.45 0
2593.57 0
2593.69 4
2593.80 10
2593.92 17
2594.04 25
2594.16 32
2594.27 39
2594.39 44
2594.51 47
2594.62 49
2594.74 50
2594.86 50
2594.97 50
2595.09 51
2595.21 53
2595.32 56
2595.44 59
2595.56 62
2595.67 63
2595.79 62
2595.91 57
2596.02 51
2596.14 43
2596.26 34
2596.37 26
2596.49 19
2596.61 14
2596.72 10
2596.84 7
2596.96 5
2597.07 4
2597.19 6
2597.31 10
2597.42 16
2597.54 24
2597.66 34
2597.78 43
2597.89 52
2598.01 60
2598.13 66
2598.24 71
2598.36 75
2598.48 78
2598.59 79
2598.71 80
2598.83 79
2598.94 76
2599.06 71
2599.18 65
2599.29 57
2599.41 48
2599.53 38
2599.65 29
2599.76 21
2599.88 14
2600.00 10
2600.11 7
2600.23 6
2600.35 5
2600.46 3
2600.58 0
2600.70 0
2600.81 0
2600.93 0
2601.05 0
2601.16 0
2601.28 0
2601.40 0
2601.52 9
2601.63 19
2601.75 29
2601.87 39
2601.98 50
2602.10 62
2602.22 74
2602.33 86
2602.45 99
2602.57 110
2602.68 119
2602.80 126
2602.92 130
2603.04 131
2603.15 131
2603.27 130
2603.39 129
2603.50 128
2603.62 129
2603.74 130
2603.85 131
2603.97 133
2604.09 135
2604.20 136
2604.32 135
2604.44 134
2604.56 132
2604.67 129
2604.79 125
2604.91 124
2605.02 124
2605.14 129
2605.26 137
2605.37 149
2605.49 164
2605.61 179
2605.73 194
2605.84 208
2605.96 219
2606.08 228
2606.19 235
2606.31 240
2606.43 242
2606.54 243
2606.66 242
2606.78 239
2606.90 234
2607.01 229
2607.13 224
2607.25 220
2607.36 218
2607.48 217
2607.60 218
2607.72 221
2607.83 224
2607.95 230
2608.07 236
2608.18 244
2608.30 254
2608.42 265
2608.53 277
2608.65 288
2608.77 299
2608.89 307
2609.00 313
2609.12 316
2609.24 315
2609.35 310
2609.47 301
2609.59 289
2609.71 274
2609.82 258
2609.94 241
2610.06 224
2610.17 209
2610.29 196
2610.41 186
2610.53 179
2610.64 176
2610.76 175
2610.88 176
2610.99 179
2611.11 183
2611.23 185
2611.35 187
2611.46 186
2611.58 182
2611.70 177
2611.81 170
2611.93 163
2612.05 155
2612.17 148
2612.28 142
2612.40 136
2612.52 130
2612.63 124
2612.75 117
2612.87 111
2612.99 105
2613.10 99
2613.22 93
2613.34 88
2613.45 83
2613.57 78
2613.69 73
2613.81 71
2613.92 69
2614.04 71
2614.16 74
2614.27 80
2614.39 86
2614.51 93
2614.63 98
2614.74 101
2614.86 102
2614.98 100
2615.09 97
2615.21 93
2615.33 88
2615.45 84
2615.56 82
2615.68 80
2615.80 81
2615.92 83
2616.03 87
2616.15 91
2616.27 96
2616.38 100
2616.50 103
2616.62 104
2616.74 102
2616.85 99
2616.97 94
2617.09 89
2617.21 84
2617.32 80
2617.44 78
2617.56 78
2617.67 80
2617.79 82
2617.91 85
2618.03 89
2618.14 93
2618.26 97
2618.38 102
2618.50 106
2618.61 108
2618.73 110
2618.85 109
2618.96 106
2619.08 102
2619.20 98
2619.32 95
2619.43 92
2619.55 92
2619.67 95
2619.79 99
2619.90 105
2620.02 112
2620.14 120
2620.25 127
2620.37 133
2620.49 136
2620.61 136
2620.72 133
2620.84 128
2620.96 121
2621.08 115
2621.19 112
2621.31 112
2621.43 115
2621.55 121
2621.66 128
2621.78 133
2621.90 136
2622.02 135
2622.13 131
2622.25 125
2622.37 117
2622.48 110
2622.60 105
2622.72 103
2622.84 104
2622.95 106
2623.07 110
2623.19 114
2623.31 118
2623.42 121
2623.54 123
2623.66 124
2623.78 125
2623.89 125
2624.01 125
2624.13 124
2624.25 123
2624.36 119
2624.48 115
2624.60 109
2624.72 102
2624.83 96
2624.95 91
2625.07 86
2625.19 83
2625.30 80
2625.42 77
2625.54 73
2625.66 70
2625.77 66
2625.89 63
2626.01 61
2626.12 60
2626.24 62
2626.36 64
2626.48 68
2626.59 72
2626.71 75
2626.83 76
2626.95 76
2627.06 74
2627.18 71
2627.30 68
2627.42 64
2627.53 62
2627.65 62
2627.77 64
2627.89 68
2628.00 73
2628.12 79
2628.24 85
2628.36 91
2628.47 97
2628.59 103
2628.71 108
2628.83 113
2628.94 117
2629.06 119
2629.18 120
2629.30 117
2629.41 112
2629.53 104
2629.65 93
2629.77 81
2629.89 69
2630.00 58
2630.12 49
2630.24 42
2630.36 37
2630.47 33
2630.59 30
2630.71 26
2630.83 21
2630.94 15
2631.06 8
2631.18 1
2631.30 0
2631.41 0
2631.53 0
2631.65 0
2631.77 0
2631.88 0
2632.00 0
2632.12 0
2632.24 1
2632.35 4
2632.47 8
2632.59 11
2632.71 15
2632.82 17
2632.94 19
2633.06 20
2633.18 20
2633.30 21
2633.41 23
2633.53 27
2633.65 34
2633.77 44
2633.88 55
2634.00 67
2634.12 77
2634.24 85
2634.35 89
2634.47 90
2634.59 88
2634.71 84
2634.82 80
2634.94 75
2635.06 72
2635.18 69
2635.30 68
2635.41 67
2635.53 66
2635.65 66
2635.77 67
2635.88 69
2636.00 72
2636.12 76
2636.24 80
2636.35 86
2636.47 92
2636.59 98
2636.71 105
2636.83 111
2636.94 117
2637.06 121
2637.18 124
2637.30 125
2637.41 125
2637.53 123
2637.65 121
2637.77 119
2637.88 117
2638.00 116
2638.12 114
2638.24 113
2638.36 111
2638.47 107
2638.59 101
2638.71 94
2638.83 85
2638.94 76
2639.06 67
2639.18 60
2639.30 54
2639.42 51
2639.53 50
2639.65 51
2639.77 53
2639.89 55
2640.00 57
2640.12 59
2640.24 61
2640.36 64
2640.48 66
2640.59 69
2640.71 72
2640.83 74
2640.95 76
2641.06 76
2641.18 76
2641.30 75
2641.42 75
2641.54 73
2641.65 72
2641.77 70
2641.89 67
2642.01 65
2642.12 62
2642.24 61
2642.36 60
2642.48 60
2642.60 61
2642.71 62
2642.83 63
2642.95 64
2643.07 64
2643.18 65
2643.30 65
2643.42 64
2643.54 64
2643.66 63
2643.77 61
2643.89 59
2644.01 56
2644.13 53
2644.25 51
2644.36 50
2644.48 51
2644.60 56
2644.72 63
2644.83 72
2644.95 83
2645.07 93
2645.19 100
2645.31 105
2645.42 105
2645.54 102
2645.66 96
2645.78 89
2645.90 83
2646.01 78
2646.13 76
2646.25 77
2646.37 81
2646.49 86
2646.60 92
2646.72 98
2646.84 101
2646.96 102
2647.08 100
2647.19 95
2647.31 88
2647.43 81
2647.55 75
2647.66 71
2647.78 68
2647.90 67
2648.02 66
2648.14 65
2648.25 63
2648.37 60
2648.49 57
2648.61 54
2648.73 52
2648.84 51
2648.96 51
2649.08 53
2649.20 55
2649.32 58
2649.43 62
2649.55 66
2649.67 70
2649.79 74
2649.91 79
2650.02 83
2650.14 88
2650.26 93
2650.38 100
2650.50 106
2650.61 111
2650.73 115
2650.85 117
2650.97 117
2651.09 114
2651.20 108
2651.32 102
2651.44 94
2651.56 87
2651.68 80
2651.79 74
2651.91 67
2652.03 60
2652.15 52
2652.27 45
2652.38 38
2652.50 32
2652.62 28
2652.74 25
2652.86 23
2652.98 22
2653.09 22
2653.21 22
2653.33 22
2653.45 21
2653.57 21
2653.68 20
2653.80 20
2653.92 22
2654.04 25
2654.16 31
2654.27 39
2654.39 49
2654.51 61
2654.63 74
2654.75 86
2654.86 95
2654.98 103
2655.10 107
2655.22 110
2655.34 111
2655.46 112
2655.57 114
2655.69 116
2655.81 117
2655.93 117
2656.05 114
2656.16 110
2656.28 104
2656.40 98
2656.52 93
2656.64 90
2656.75 88
2656.87 87
2656.99 85
2657.11 82
2657.23 78
2657.35 73
2657.46 69
2657.58 66
2657.70 64
2657.82 65
2657.94 67
2658.05 71
2658.17 74
2658.29 77
2658.41 79
2658.53 79
2658.65 78
2658.76 76
2658.88 72
2659.00 67
2659.12 62
2659.24 58
2659.35 56
2659.47 56
2659.59 59
2659.71 64
2659.83 70
2659.95 76
2660.06 81
2660.18 83
2660.30 83
2660.42 82
2660.54 81
2660.65 79
2660.77 77
2660.89 75
2661.01 74
2661.13 72
2661.25 70
2661.36 68
2661.48 66
2661.60 63
2661.72 61
2661.84 59
2661.96 57
2662.07 55
2662.19 52
2662.31 49
2662.43 45
2662.55 41
2662.67 37
2662.78 32
2662.90 29
2663.02 26
2663.14 26
2663.26 29
2663.37 33
2663.49 38
2663.61 43
2663.73 46
2663.85 47
2663.97 44
2664.08 39
2664.20 33
2664.32 26
2664.44 21
2664.56 18
2664.68 17
2664.79 18
2664.91 19
2665.03 21
2665.15 22
2665.27 22
2665.39 20
2665.50 16
2665.62 11
2665.74 6
2665.86 2
2665.98 0
2666.10 0
2666.21 0
2666.33 0
2666.45 2
2666.57 4
2666.69 5
2666.81 5
2666.92 3
2667.04 1
2667.16 0
2667.28 0
2667.40 0
2667.52 0
2667.64 0
2667.75 3
2667.87 8
2667.99 13
2668.11 18
2668.23 22
2668.35 25
2668.46 27
2668.58 30
2668.70 32
2668.82 34
2668.94 36
2669.06 37
2669.17 36
2669.29 35
2669.41 32
2669.53 29
2669.65 27
2669.77 26
2669.89 25
2670.00 26
2670.12 27
2670.24 27
2670.36 27
2670.48 25
2670.60 23
2670.71 19
2670.83 14
2670.95 10
2671.07 5
2671.19 1
2671.31 0
2671.43 0
2671.54 0
2671.66 4
2671.78 11
2671.90 20
2672.02 31
2672.14 41
2672.25 49
2672.37 55
2672.49 59
2672.61 60
2672.73 60
2672.85 57
2672.97 54
2673.08 50
2673.20 44
2673.32 39
2673.44 34
2673.56 29
2673.68 25
2673.80 22
2673.91 21
2674.03 22
2674.15 23
2674.27 27
2674.39 31
2674.51 36
2674.62 41
2674.74 46
2674.86 50
2674.98 54
2675.10 55
2675.22 55
2675.34 53
2675.45 50
2675.57 46
2675.69 42
2675.81 39
2675.93 38
2676.05 38
2676.17 40
2676.28 43
2676.40 47
2676.52 51
2676.64 54
2676.76 56
2676.88 57
2677.00 57
2677.11 55
2677.23 53
2677.35 53
2677.47 54
2677.59 58
2677.71 64
2677.83 71
2677.95 79
2678.06 84
2678.18 86
2678.30 85
2678.42 82
2678.54 77
2678.66 72
2678.78 68
2678.89 65
2679.01 64
2679.13 63
2679.25 62
2679.37 61
2679.49 61
2679.61 63
2679.72 66
2679.84 70
2679.96 76
2680.08 82
2680.20 87
2680.32 91
2680.44 93
2680.56 94
2680.67 93
2680.79 92
2680.91 92
2681.03 91
2681.15 90
2681.27 90
2681.39 89
2681.50 88
2681.62 87
2681.74 86
2681.86 86
2681.98 87
2682.10 91
2682.22 97
2682.34 104
2682.45 110
2682.57 116
2682.69 119
2682.81 119
2682.93 118
2683.05 116
2683.17 113
2683.29 112
2683.40 111
2683.52 112
2683.64 112
2683.76 113
2683.88 113
2684.00 112
2684.12 111
2684.24 110
2684.35 111
2684.47 112
2684.59 114
2684.71 118
2684.83 123
2684.95 127
2685.07 131
2685.19 134
2685.30 135
2685.42 135
2685.54 134
2685.66 132
2685.78 130
2685.90 129
2686.02 128
2686.14 128
2686.25 128
2686.37 129
2686.49 130
2686.61 130
2686.73 130
2686.85 128
2686.97 126
2687.09 123
2687.21 119
2687.32 114
2687.44 108
2687.56 103
2687.68 99
2687.80 97
2687.92 97
2688.04 99
2688.16 102
2688.27 106
2688.39 109
2688.51 111
2688.63 112
2688.75 112
2688.87 111
2688.99 110
2689.11 108
2689.23 106
2689.34 102
2689.46 97
2689.58 92
2689.70 87
2689.82 83
2689.94 81
2690.06 81
2690.18 84
2690.30 88
2690.41 95
2690.53 103
2690.65 113
2690.77 125
2690.89 138
2691.01 153
2691.13 170
2691.25 188
2691.37 207
2691.48 228
2691.60 251
2691.72 278
2691.84 307
2691.96 339
2692.08 372
2692.20 405
2692.32 435
2692.44 462
2692.56 486
2692.67 506
2692.79 524
2692.91 540
2693.03 557
2693.15 575
2693.27 595
2693.39 618
2693.51 643
2693.63 668
2693.74 690
2693.86 708
2693.98 718
2694.10 722
2694.22 717
2694.34 708
2694.46 695
2694.58 682
2694.70 670
2694.82 662
2694.93 658
2695.05 658
2695.17 661
2695.29 667
2695.41 673
2695.53 678
2695.65 681
2695.77 680
2695.89 674
2696.01 662
2696.12 645
2696.24 624
2696.36 598
2696.48 570
2696.60 540
2696.72 511
2696.84 482
2696.96 454
2697.08 428
2697.20 404
2697.32 380
2697.43 358
2697.55 335
2697.67 313
2697.79 292
2697.91 272
2698.03 253
2698.15 237
2698.27 223
2698.39 212
2698.51 202
2698.62 193
2698.74 183
2698.86 172
2698.98 161
2699.10 149
2699.22 138
2699.34 128
2699.46 120
2699.58 115
2699.70 113
2699.82 113
2699.93 116
2700.05 119
2700.17 123
2700.29 126
2700.41 128
2700.53 129
2700.65 128
2700.77 125
2700.89 120
2701.01 114
2701.13 107
2701.25 101
2701.36 95
2701.48 89
2701.60 85
2701.72 83
2701.84 81
2701.96 79
2702.08 78
2702.20 76
2702.32 73
2702.44 68
2702.56 62
2702.67 55
2702.79 48
2702.91 41
2703.03 36
2703.15 32
2703.27 29
2703.39 29
2703.51 30
2703.63 32
2703.75 36
2703.87 41
2703.99 48
2704.11 55
2704.22 61
2704.34 66
2704.46 68
2704.58 65
2704.70 57
2704.82 45
2704.94 30
2705.06 13
2705.18 0
2705.30 0
2705.42 0
2705.54 0
2705.65 0
2705.77 0
2705.89 0
2706.01 0
2706.13 4
2706.25 15
2706.37 25
2706.49 34
2706.61 40
2706.73 44
2706.85 47
2706.97 48
2707.09 49
2707.21 49
2707.32 50
2707.44 50
2707.56 50
2707.68 48
2707.80 46
2707.92 43
2708.04 40
2708.16 36
2708.28 33
2708.40 29
2708.52 26
2708.64 23
2708.76 21
2708.88 18
2708.99 15
2709.11 12
2709.23 9
2709.35 6
2709.47 3
2709.59 0
2709.71 0
2709.83 0
2709.95 0
2710.07 2
2710.19 7
2710.31 15
2710.43 23
2710.55 31
2710.66 39
2710.78 45
2710.90 49
2711.02 50
2711.14 49
2711.26 46
2711.38 42
2711.50 37
2711.62 33
2711.74 28
2711.86 24
2711.98 20
2712.10 16
2712.22 13
2712.34 11
2712.46 10
2712.57 10
2712.69 10
2712.81 11
2712.93 10
2713.05 7
2713.17 3
2713.29 0
2713.41 0
2713.53 0
2713.65 0
2713.77 0
2713.89 0
2714.01 0
2714.13 5
2714.25 12
2714.37 18
2714.49 23
2714.60 27
2714.72 30
2714.84 33
2714.96 36
2715.08 39
2715.20 42
2715.32 43
2715.44 44
2715.56 45
2715.68 45
2715.80 46
2715.92 47
2716.04 49
2716.16 52
2716.28 56
2716.40 61
2716.52 68
2716.64 77
2716.75 87
2716.87 98
2716.99 110
2717.11 122
2717.23 132
2717.35 141
2717.47 148
2717.59 152
2717.71 153
2717.83 151
2717.95 147
2718.07 140
2718.19 132
2718.31 123
2718.43 114
2718.55 106
2718.67 99
2718.79 95
2718.91 93
2719.03 93
2719.14 95
2719.26 97
2719.38 100
2719.50 101
2719.62 102
2719.74 102
2719.86 103
2719.98 104
2720.10 106
2720.22 110
2720.34 114
2720.46 119
2720.58 124
2720.70 128
2720.82 133
2720.94 137
2721.06 142
2721.18 147
2721.30 151
2721.42 155
2721.54 157
2721.66 156
2721.78 153
2721.89 147
2722.01 139
2722.13 130
2722.25 123
2722.37 116
2722.49 112
2722.61 110
2722.73 108
2722.85 107
2722.97 105
2723.09 103
2723.21 101
2723.33 100
2723.45 99
2723.57 99
2723.69 99
2723.81 98
2723.93 97
2724.05 94
2724.17 88
2724.29 82
2724.41 75
2724.53 69
2724.65 65
2724.77 65
2724.89 69
2725.00 78
2725.12 91
2725.24 106
2725.36 121
2725.48 133
2725.60 141
2725.72 143
2725.84 140
2725.96 131
2726.08 120
2726.20 106
2726.32 92
2726.44 79
2726.56 67
2726.68 58
2726.80 52
2726.92 47
2727.04 45
2727.16 43
2727.28 40
2727.40 37
2727.52 31
2727.64 23
2727.76 15
2727.88 6
2728.00 0
2728.12 0
2728.24 0
2728.36 0
2728.48 0
2728.60 0
2728.72 0
2728.84 6
2728.95 13
2729.07 21
2729.19 29
2729.31 37
2729.43 44
2729.55 49
2729.67 52
2729.79 52
2729.91 51
2730.03 48
2730.15 45
2730.27 41
2730.39 38
2730.51 36
2730.63 34
2730.75 33
2730.87 32
2730.99 31
2731.11 31
2731.23 32
2731.35 34
2731.47 39
2731.59 44
2731.71 51
2731.83 59
2731.95 67
2732.07 74
2732.19 80
2732.31 84
2732.43 85
2732.55 84
2732.67 79
2732.79 70
2732.91 59
2733.03 46
2733.15 33
2733.27 21
2733.39 11
2733.51 4
2733.63 0
2733.75 0
2733.87 0
2733.99 0
2734.11 0
2734.23 0
2734.35 0
2734.47 0
2734.59 0
2734.71 0
2734.83 0
2734.95 7
2735.07 17
2735.19 29
2735.31 40
2735.43 51
2735.54 59
2735.66 66
2735.78 70
2735.90 72
2736.02 72
2736.14 71
2736.26 69
2736.38 66
2736.50 62
2736.62 59
2736.74 56
2736.86 53
2736.98 51
2737.10 48
2737.22 47
2737.34 45
2737.46 43
2737.58 42
2737.70 40
2737.82 39
2737.94 38
2738.06 37
2738.18 37
2738.30 36
2738.42 34
2738.54 32
2738.66 29
2738.78 25
2738.90 22
2739.02 18
2739.14 15
2739.26 12
2739.38 11
2739.50 10
2739.62 11
2739.74 11
2739.86 11
2739.98 12
2740.10 15
2740.22 19
2740.34 26
2740.46 35
2740.58 46
2740.70 59
2740.82 70
2740.94 80
2741.06 87
2741.18 91
2741.30 91
2741.42 88
2741.54 84
2741.66 79
2741.78 74
2741.90 70
2742.02 67
2742.14 65
2742.26 65
2742.38 66
2742.50 67
2742.62 70
2742.74 72
2742.86 73
2742.98 73
2743.10 72
2743.22 70
2743.34 68
2743.46 66
2743.58 63
2743.70 62
2743.82 63
2743.94 64
2744.06 66
2744.18 70
2744.30 74
2744.42 78
2744.54 82
2744.66 85
2744.78 86
2744.90 87
2745.02 85
2745.14 82
2745.26 78
2745.38 73
2745.50 67
2745.62 61
2745.74 55
2745.87 50
2745.99 46
2746.11 43
2746.23 43
2746.35 43
2746.47 43
2746.59 43
2746.71 41
2746.83 39
2746.95 34
2747.07 29
2747.19 24
2747.31 19
2747.43 16
2747.55 14
2747.67 15
2747.79 18
2747.91 22
2748.03 27
2748.15 33
2748.27 39
2748.39 46
2748.51 53
2748.63 60
2748.75 68
2748.87 75
2748.99 83
2749.11 89
2749.23 94
2749.35 98
2749.47 100
2749.59 100
2749.71 99
2749.83 97
2749.95 93
2750.07 90
2750.19 86
2750.31 82
2750.43 80
2750.55 78
2750.67 77
2750.79 77
2750.91 78
2751.03 79
2751.15 79
2751.27 80
2751.39 81
2751.51 84
2751.63 88
2751.75 92
2751.87 96
2751.99 99
2752.11 100
2752.23 98
2752.36 92
2752.48 83
2752.60 73
2752.72 63
2752.84 55
2752.96 50
2753.08 48
2753.20 50
2753.32 55
2753.44 63
2753.56 72
2753.68 82
2753.80 93
2753.92 102
2754.04 109
2754.16 113
2754.28 115
2754.40 115
2754.52 113
2754.64 110
2754.76 107
2754.88 105
2755.00 104
2755.12 104
2755.24 105
2755.36 107
2755.48 109
2755.60 111
2755.72 112
2755.84 112
2755.96 111
2756.08 109
2756.20 107
2756.33 105
2756.45 103
2756.57 101
2756.69 98
2756.81 94
2756.93 88
2757.05 81
2757.17 73
2757.29 65
2757.41 59
2757.53 54
2757.65 50
2757.77 48
2757.89 47
2758.01 47
2758.13 46
2758.25 46
2758.37 45
2758.49 45
2758.61 45
2758.73 45
2758.85 44
2758.97 42
2759.09 38
2759.21 32
2759.33 25
2759.45 18
2759.58 11
2759.70 7
2759.82 5
2759.94 6
2760.06 9
2760.18 14
2760.30 19
2760.42 24
2760.54 28
2760.66 31
2760.78 34
2760.90 36
2761.02 38
2761.14 40
2761.26 40
2761.38 40
2761.50 39
2761.62 38
2761.74 38
2761.86 39
2761.98 42
2762.10 47
2762.23 56
2762.35 66
2762.47 79
2762.59 92
2762.71 104
2762.83 113
2762.95 120
2763.07 123
2763.19 124
2763.31 122
2763.43 118
2763.55 114
2763.67 109
2763.79 105
2763.91 102
2764.03 100
2764.15 99
2764.27 101
2764.39 105
2764.51 113
2764.64 124
2764.76 137
2764.88 152
2765.00 169
2765.12 185
2765.24 200
2765.36 213
2765.48 225
2765.60 234
2765.72 240
2765.84 244
2765.96 247
2766.08 249
2766.20 251
2766.32 254
2766.44 256
2766.56 258
2766.68 259
2766.80 258
2766.93 254
2767.05 247
2767.17 240
2767.29 231
2767.41 222
2767.53 213
2767.65 205
2767.77 197
2767.89 189
2768.01 181
2768.13 174
2768.25 167
2768.37 160
2768.49 154
2768.61 149
2768.73 145
2768.86 142
2768.98 140
2769.10 140
2769.22 141
2769.34 142
2769.46 144
2769.58 146
2769.70 148
2769.82 149
2769.94 149
2770.06 147
2770.18 143
2770.30 137
2770.42 128
2770.54 118
2770.66 107
2770.79 97
2770.91 87
2771.03 80
2771.15 76
2771.27 76
2771.39 79
2771.51 85
2771.63 94
2771.75 104
2771.87 115
2771.99 125
2772.11 133
2772.23 139
2772.35 144
2772.47 147
2772.60 148
2772.72 148
2772.84 148
2772.96 148
2773.08 148
2773.20 150
2773.32 153
2773.44 157
2773.56 160
2773.68 162
2773.80 161
2773.92 157
2774.04 150
2774.16 141
2774.29 131
2774.41 120
2774.53 109
2774.65 98
2774.77 89
2774.89 80
2775.01 73
2775.13 68
2775.25 64
2775.37 61
2775.49 61
2775.61 62
2775.73 64
2775.86 67
2775.98 72
2776.10 77
2776.22 83
2776.34 88
2776.46 92
2776.58 95
2776.70 94
2776.82 90
2776.94 84
2777.06 76
2777.18 67
2777.30 60
2777.43 54
2777.55 50
2777.67 49
2777.79 49
2777.91 50
2778.03 52
2778.15 55
2778.27 57
2778.39 61
2778.51 65
2778.63 71
2778.75 77
2778.88 83
2779.00 88
2779.12 92
2779.24 92
2779.36 89
2779.48 83
2779.60 74
2779.72 64
2779.84 55
2779.96 46
2780.08 39
2780.20 34
2780.33 29
2780.45 25
2780.57 21
2780.69 16
2780.81 11
2780.93 7
2781.05 3
2781.17 0
2781.29 0
2781.41 0
2781.53 0
2781.66 0
2781.78 0
2781.90 0
2782.02 0
2782.14 2
2782.26 2
2782.38 2
2782.50 2
2782.62 3
2782.74 4
2782.86 6
2782.99 10
2783.11 17
2783.23 26
2783.35 36
2783.47 45
2783.59 54
2783.71 61
2783.83 65
2783.95 68
2784.07 68
2784.19 66
2784.32 65
2784.44 63
2784.56 62
2784.68 62
2784.80 63
2784.92 65
2785.04 67
2785.16 69
2785.28 71
2785.40 71
2785.53 70
2785.65 67
2785.77 62
2785.89 56
2786.01 50
2786.13 45
2786.25 40
2786.37 36
2786.49 33
2786.61 32
2786.74 31
2786.86 31
2786.98 31
2787.10 33
2787.22 35
2787.34 37
2787.46 40
2787.58 42
2787.70 44
2787.82 45
2787.95 45
2788.07 44
2788.19 42
2788.31 40
2788.43 39
2788.55 38
2788.67 37
2788.79 37
2788.91 38
2789.03 39
2789.16 40
2789.28 40
2789.40 41
2789.52 41
2789.64 42
2789.76 42
2789.88 43
2790.00 44
2790.12 46
2790.25 46
2790.37 46
2790.49 45
2790.61 43
2790.73 41
2790.85 39
2790.97 37
2791.09 38
2791.21 39
2791.34 41
2791.46 43
2791.58 44
2791.70 43
2791.82 41
2791.94 36
2792.06 30
2792.18 21
2792.30 12
2792.43 3
2792.55 0
2792.67 0
2792.79 0
2792.91 0
2793.03 0
2793.15 0
2793.27 0
2793.39 0
2793.52 5
2793.64 12
2793.76 20
2793.88 28
2794.00 35
2794.12 42
2794.24 48
2794.36 53
2794.49 56
2794.61 57
2794.73 56
2794.85 54
2794.97 51
2795.09 49
2795.21 47
2795.33 47
2795.45 48
2795.58 49
2795.70 50
2795.82 49
2795.94 48
2796.06 45
2796.18 42
2796.30 39
2796.42 36
2796.55 35
2796.67 37
2796.79 41
2796.91 48
2797.03 58
2797.15 69
2797.27 82
2797.39 94
2797.52 104
2797.64 113
2797.76 118
2797.88 122
2798.00 123
2798.12 123
2798.24 122
2798.36 120
2798.49 117
2798.61 113
2798.73 108
2798.85 102
2798.97 97
2799.09 91
2799.21 87
2799.33 85
2799.46 85
2799.58 86
2799.70 90
2799.82 95
2799.94 100
2800.06 105
2800.18 108
2800.30 109
2800.43 107
2800.55 104
2800.67 100
2800.79 96
2800.91 94
2801.03 93
2801.15 94
2801.28 97
2801.40 99
2801.52 101
2801.64 103
2801.76 103
2801.88 104
2802.00 106
2802.12 109
2802.25 115
2802.37 120
2802.49 125
2802.61 127
2802.73 127
2802.85 125
2802.97 121
2803.10 116
2803.22 112
2803.34 107
2803.46 102
2803.58 96
2803.70 89
2803.82 81
2803.94 73
2804.07 66
2804.19 60
2804.31 58
2804.43 58
2804.55 60
2804.67 63
2804.79 66
2804.92 67
2805.04 66
2805.16 64
2805.28 60
2805.40 57
2805.52 54
2805.64 53
2805.77 53
2805.89 54
2806.01 56
2806.13 59
2806.25 63
2806.37 68
2806.49 74
2806.62 81
2806.74 89
2806.86 97
2806.98 105
2807.10 113
2807.22 120
2807.34 127
2807.47 133
2807.59 139
2807.71 144
2807.83 148
2807.95 151
2808.07 154
2808.19 156
2808.32 157
2808.44 158
2808.56 157
2808.68 156
2808.80 154
2808.92 150
2809.05 145
2809.17 138
2809.29 130
2809.41 121
2809.53 111
2809.65 101
2809.77 91
2809.90 84
2810.02 78
2810.14 75
2810.26 73
2810.38 71
2810.50 70
2810.62 67
2810.75 62
2810.87 55
2810.99 47
2811.11 41
2811.23 37
2811.35 37
2811.48 41
2811.60 48
2811.72 57
2811.84 65
2811.96 71
2812.08 74
2812.20 74
2812.33 72
2812.45 69
2812.57 67
2812.69 66
2812.81 66
2812.93 68
2813.06 71
2813.18 73
2813.30 74
2813.42 73
2813.54 70
2813.66 66
2813.79 61
2813.91 56
2814.03 52
2814.15 49
2814.27 49
2814.39 50
2814.51 53
2814.64 56
2814.76 59
2814.88 63
2815.00 66
2815.12 70
2815.24 74
2815.37 79
2815.49 85
2815.61 91
2815.73 98
2815.85 103
2815.97 107
2816.10 108
2816.22 107
2816.34 104
2816.46 100
2816.58 95
2816.70 91
2816.83 88
2816.95 86
2817.07 84
2817.19 83
2817.31 81
2817.43 78
2817.56 74
2817.68 71
2817.80 71
2817.92 74
2818.04 80
2818.16 88
2818.29 98
2818.41 106
2818.53 112
2818.65 113
2818.77 111
2818.89 105
2819.02 97
2819.14 90
2819.26 84
2819.38 79
2819.50 77
2819.62 76
2819.75 76
2819.87 75
2819.99 73
2820.11 69
2820.23 63
2820.36 56
2820.48 49
2820.60 42
2820.72 36
2820.84 33
2820.96 32
2821.09 33
2821.21 36
2821.33 40
2821.45 43
2821.57 46
2821.69 48
2821.82 50
2821.94 52
2822.06 54
2822.18 55
2822.30 56
2822.43 55
2822.55 53
2822.67 51
2822.79 49
2822.91 50
2823.03 53
2823.16 58
2823.28 65
2823.40 73
2823.52 78
2823.64 82
2823.76 84
2823.89 85
2824.01 86
2824.13 88
2824.25 93
2824.37 99
2824.50 105
2824.62 111
2824.74 115
2824.86 116
2824.98 114
2825.10 111
2825.23 106
2825.35 101
2825.47 96
2825.59 91
2825.71 86
2825.84 81
2825.96 76
2826.08 72
2826.20 69
2826.32 67
2826.45 65
2826.57 64
2826.69 63
2826.81 61
2826.93 60
2827.05 59
2827.18 58
2827.30 57
2827.42 57
2827.54 57
2827.66 57
2827.79 57
2827.91 58
2828.03 60
2828.15 64
2828.27 70
2828.40 78
2828.52 86
2828.64 94
2828.76 100
2828.88 103
2829.01 101
2829.13 97
2829.25 89
2829.37 80
2829.49 71
2829.61 62
2829.74 54
2829.86 47
2829.98 40
2830.10 33
2830.22 27
2830.35 20
2830.47 13
2830.59 7
2830.71 0
2830.83 0
2830.96 0
2831.08 0
2831.20 0
2831.32 0
2831.44 0
2831.57 0
2831.69 0
2831.81 7
2831.93 18
2832.05 29
2832.18 39
2832.30 48
2832.42 54
2832.54 58
2832.66 58
2832.79 55
2832.91 50
2833.03 45
2833.15 41
2833.27 37
2833.40 36
2833.52 36
2833.64 37
2833.76 39
2833.88 41
2834.01 43
2834.13 44
2834.25 45
2834.37 46
2834.49 47
2834.62 47
2834.74 48
2834.86 50
2834.98 54
2835.10 60
2835.23 68
2835.35 77
2835.47 86
2835.59 91
2835.71 93
2835.84 90
2835.96 83
2836.08 74
2836.20 63
2836.33 54
2836.45 47
2836.57 42
2836.69 40
2836.81 39
2836.94 39
2837.06 39
2837.18 39
2837.30 41
2837.42 43
2837.55 45
2837.67 48
2837.79 50
2837.91 51
2838.03 50
2838.16 46
2838.28 42
2838.40 37
2838.52 34
2838.65 34
2838.77 37
2838.89 42
2839.01 48
2839.13 53
2839.26 56
2839.38 57
2839.50 56
2839.62 54
2839.74 52
2839.87 53
2839.99 56
2840.11 60
2840.23 64
2840.36 66
2840.48 67
2840.60 65
2840.72 60
2840.84 56
2840.97 52
2841.09 51
2841.21 52
2841.33 55
2841.45 59
2841.58 64
2841.70 67
2841.82 70
2841.94 71
2842.07 70
2842.19 69
2842.31 67
2842.43 64
2842.55 61
2842.68 56
2842.80 51
2842.92 45
2843.04 39
2843.17 34
2843.29 31
2843.41 29
2843.53 29
2843.65 30
2843.78 32
2843.90 33
2844.02 35
2844.14 36
2844.27 36
2844.39 38
2844.51 40
2844.63 45
2844.75 50
2844.88 55
2845.00 60
2845.12 63
2845.24 64
2845.37 63
2845.49 61
2845.61 58
2845.73 56
2845.86 56
2845.98 58
2846.10 62
2846.22 69
2846.34 77
2846.47 87
2846.59 97
2846.71 106
2846.83 115
2846.96 121
2847.08 125
2847.20 125
2847.32 124
2847.45 121
2847.57 118
2847.69 115
2847.81 113
2847.93 113
2848.06 114
2848.18 116
2848.30 119
2848.42 121
2848.55 124
2848.67 125
2848.79 126
2848.91 124
2849.04 122
2849.16 118
2849.28 113
2849.40 108
2849.53 102
2849.65 96
2849.77 90
2849.89 82
2850.01 74
2850.14 65
2850.26 55
2850.38 47
2850.50 40
2850.63 36
2850.75 36
2850.87 38
2850.99 43
2851.12 49
2851.24 55
2851.36 60
2851.48 62
2851.61 61
2851.73 58
2851.85 54
2851.97 50
2852.10 46
2852.22 43
2852.34 42
2852.46 42
2852.58 42
2852.71 43
2852.83 42
2852.95 41
2853.07 40
2853.20 38
2853.32 37
2853.44 37
2853.56 38
2853.69 39
2853.81 41
2853.93 43
2854.05 44
2854.18 45
2854.30 46
2854.42 46
2854.54 48
2854.67 50
2854.79 53
2854.91 56
2855.03 58
2855.16 60
2855.28 59
2855.40 57
2855.52 54
2855.65 49
2855.77 44
2855.89 40
2856.01 37
2856.14 35
2856.26 35
2856.38 37
2856.50 41
2856.63 47
2856.75 53
2856.87 60
2856.99 66
2857.12 71
2857.24 73
2857.36 72
2857.48 70
2857.61 66
2857.73 61
2857.85 56
2857.97 51
2858.10 46
2858.22 42
2858.34 37
2858.46 32
2858.59 27
2858.71 23
2858.83 22
2858.95 22
2859.08 25
2859.20 29
2859.32 34
2859.45 40
2859.57 45
2859.69 49
2859.81 51
2859.94 52
2860.06 53
2860.18 52
2860.30 51
2860.43 49
2860.55 48
2860.67 48
2860.79 49
2860.92 51
2861.04 55
2861.16 61
2861.28 67
2861.41 73
2861.53 78
2861.65 82
2861.77 83
2861.90 84
2862.02 83
2862.14 83
2862.27 83
2862.39 84
2862.51 85
2862.63 86
2862.76 87
2862.88 88
2863.00 88
2863.12 87
2863.25 85
2863.37 82
2863.49 78
2863.61 72
2863.74 67
2863.86 61
2863.98 57
2864.10 54
2864.23 53
2864.35 53
2864.47 52
2864.60 50
2864.72 46
2864.84 39
2864.96 31
2865.09 23
2865.21 15
2865.33 9
2865.45 4
2865.58 0
2865.70 0
2865.82 0
2865.95 0
2866.07 0
2866.19 0
2866.31 0
2866.44 0
2866.56 0
2866.68 0
2866.80 7
2866.93 18
2867.05 30
2867.17 42
2867.30 53
2867.42 62
2867.54 69
2867.66 73
2867.79 75
2867.91 76
2868.03 76
2868.15 78
2868.28 80
2868.40 84
2868.52 89
2868.65 93
2868.77 98
2868.89 101
2869.01 104
2869.14 107
2869.26 109
2869.38 112
2869.51 115
2869.63 117
2869.75 120
2869.87 122
2870.00 123
2870.12 125
2870.24 125
2870.36 126
2870.49 126
2870.61 126
2870.73 125
2870.86 124
2870.98 122
2871.10 119
2871.22 115
2871.35 110
2871.47 104
2871.59 99
2871.72 93
2871.84 89
2871.96 86
2872.08 83
2872.21 82
2872.33 81
2872.45 79
2872.58 77
2872.70 73
2872.82 69
2872.94 65
2873.07 62
2873.19 61
2873.31 61
2873.44 64
2873.56 70
2873.68 78
2873.80 88
2873.93 98
2874.05 107
2874.17 116
2874.30 122
2874.42 125
2874.54 125
2874.66 121
2874.79 114
2874.91 105
2875.03 94
2875.16 83
2875.28 73
2875.40 66
2875.53 61
2875.65 60
2875.77 62
2875.89 66
2876.02 70
2876.14 73
2876.26 74
2876.39 73
2876.51 68
2876.63 61
2876.75 53
2876.88 45
2877.00 38
2877.12 33
2877.25 29
2877.37 27
2877.49 26
2877.62 26
2877.74 25
2877.86 23
2877.98 21
2878.11 19
2878.23 17
2878.35 17
2878.48 20
2878.60 24
2878.72 30
2878.85 38
2878.97 47
2879.09 55
2879.21 62
2879.34 67
2879.46 70
2879.58 72
2879.71 72
2879.83 70
2879.95 68
2880.08 66
2880.20 64
2880.32 62
2880.44 60
2880.57 59
2880.69 58
2880.81 57
2880.94 56
2881.06 54
2881.18 52
2881.31 51
2881.43 51
2881.55 53
2881.67 57
2881.80 63
2881.92 71
2882.04 80
2882.17 88
2882.29 94
2882.41 98
2882.54 101
2882.66 102
2882.78 103
2882.91 105
2883.03 106
2883.15 106
2883.27 107
2883.40 105
2883.52 103
2883.64 98
2883.77 91
2883.89 83
2884.01 75
2884.14 67
2884.26 60
2884.38 56
2884.51 54
2884.63 54
2884.75 57
2884.87 60
2885.00 63
2885.12 66
2885.24 69
2885.37 70
2885.49 71
2885.61 71
2885.74 69
2885.86 65
2885.98 61
2886.11 56
2886.23 50
2886.35 45
2886.48 43
2886.60 42
2886.72 43
2886.85 45
2886.97 47
2887.09 49
2887.21 50
2887.34 49
2887.46 46
2887.58 42
2887.71 37
2887.83 34
2887.95 32
2888.08 33
2888.20 35
2888.32 40
2888.45 46
2888.57 52
2888.69 58
2888.82 63
2888.94 66
2889.06 66
2889.19 64
2889.31 59
2889.43 51
2889.56 42
2889.68 31
2889.80 20
2889.93 9
2890.05 0
2890.17 0
2890.29 0
2890.42 0
2890.54 0
2890.66 0
2890.79 0
2890.91 0
2891.03 0
2891.16 8
2891.28 18
2891.40 28
2891.53 37
2891.65 46
2891.77 54
2891.90 61
2892.02 68
2892.14 75
2892.27 81
2892.39 86
2892.51 91
2892.64 93
2892.76 95
2892.88 94
2893.01 93
2893.13 91
2893.25 89
2893.38 88
2893.50 87
2893.62 87
2893.75 88
2893.87 90
2893.99 91
2894.12 94
2894.24 97
2894.36 102
2894.49 107
2894.61 112
2894.73 116
2894.86 119
2894.98 120
2895.10 119
2895.23 117
2895.35 115
2895.47 115
2895.60 117
2895.72 122
2895.84 129
2895.97 138
2896.09 146
2896.21 153
2896.34 156
2896.46 155
2896.58 151
2896.71 142
2896.83 131
2896.95 119
2897.08 107
2897.20 95
2897.32 86
2897.45 79
2897.57 74
2897.69 72
2897.82 72
2897.94 74
2898.06 76
2898.19 77
2898.31 77
2898.43 76
2898.56 75
2898.68 72
2898.80 70
2898.93 68
2899.05 65
2899.17 62
2899.30 58
2899.42 53
2899.55 48
2899.67 42
2899.79 37
2899.92 32
2900.04 28
2900.16 27
2900.29 27
2900.41 29
2900.53 32
2900.66 36
2900.78 40
2900.90 42
2901.03 43
2901.15 41
2901.27 38
2901.40 33
2901.52 26
2901.64 20
2901.77 15
2901.89 11
2902.01 8
2902.14 7
2902.26 7
2902.38 8
2902.51 10
2902.63 12
2902.76 15
2902.88 17
2903.00 18
2903.13 18
2903.25 18
2903.37 17
2903.50 16
2903.62 16
2903.74 17
2903.87 18
2903.99 19
2904.11 19
2904.24 18
2904.36 15
2904.48 11
2904.61 7
2904.73 5
2904.86 5
2904.98 9
2905.10 16
2905.23 24
2905.35 33
2905.47 41
2905.60 46
2905.72 48
2905.84 47
2905.97 44
2906.09 40
2906.21 37
2906.34 35
2906.46 35
2906.59 37
2906.71 42
2906.83 48
2906.96 54
2907.08 60
2907.20 65
2907.33 69
2907.45 72
2907.57 73
2907.70 72
2907.82 68
2907.94 63
2908.07 55
2908.19 45
2908.32 35
2908.44 26
2908.56 18
2908.69 12
2908.81 8
2908.93 6
2909.06 7
2909.18 10
2909.30 14
2909.43 19
2909.55 23
2909.68 27
2909.80 29
2909.92 29
2910.05 29
2910.17 27
2910.29 26
2910.42 25
2910.54 24
2910.66 23
2910.79 22
2910.91 21
2911.04 19
2911.16 17
2911.28 15
2911.41 13
2911.53 11
2911.65 10
2911.78 9
2911.90 8
2912.03 6
2912.15 5
2912.27 5
2912.40 7
2912.52 10
2912.64 15
2912.77 20
2912.89 26
2913.02 30
2913.14 32
2913.26 31
2913.39 27
2913.51 22
2913.63 17
2913.76 14
2913.88 13
2914.00 15
2914.13 18
2914.25 23
2914.38 27
2914.50 29
2914.62 30
2914.75 28
2914.87 27
2914.99 28
2915.12 32
2915.24 40
2915.37 50
2915.49 62
2915.61 73
2915.74 83
2915.86 89
2915.99 92
2916.11 94
2916.23 94
2916.36 96
2916.48 98
2916.60 103
2916.73 108
2916.85 112
2916.98 114
2917.10 114
2917.22 111
2917.35 107
2917.47 102
2917.59 97
2917.72 94
2917.84 94
2917.97 95
2918.09 97
2918.21 99
2918.34 101
2918.46 103
2918.59 103
2918.71 103
2918.83 103
2918.96 102
2919.08 102
2919.20 102
2919.33 103
2919.45 105
2919.58 108
2919.70 110
2919.82 113
2919.95 113
2920.07 112
2920.20 108
2920.32 103
2920.44 98
2920.57 93
2920.69 89
2920.81 86
2920.94 85
2921.06 86
2921.19 86
2921.31 87
2921.43 87
2921.56 85
2921.68 83
2921.81 78
2921.93 72
2922.05 64
2922.18 55
2922.30 45
2922.43 34
2922.55 25
2922.67 17
2922.80 11
2922.92 9
2923.05 9
2923.17 11
2923.29 13
2923.42 15
2923.54 16
2923.66 15
2923.79 14
2923.91 12
2924.04 11
2924.16 12
2924.28 15
2924.41 21
2924.53 30
2924.66 40
2924.78 50
2924.90 59
2925.03 66
2925.15 70
2925.28 71
2925.40 70
2925.52 66
2925.65 62
2925.77 56
2925.90 50
2926.02 44
2926.14 37
2926.27 32
2926.39 26
2926.52 22
2926.64 18
2926.76 16
2926.89 16
2927.01 16
2927.14 17
2927.26 18
2927.38 18
2927.51 18
2927.63 17
2927.76 16
2927.88 15
2928.00 14
2928.13 13
2928.25 12
2928.38 11
2928.50 11
2928.62 10
2928.75 8
2928.87 7
2929.00 5
2929.12 4
2929.25 2
2929.37 0
2929.49 0
2929.62 0
2929.74 0
2929.87 0
2929.99 0
2930.11 0
2930.24 0
2930.36 0
2930.49 6
2930.61 14
2930.73 23
2930.86 33
2930.98 42
2931.11 49
2931.23 53
2931.35 55
2931.48 55
2931.60 52
2931.73 48
2931.85 43
2931.98 38
2932.10 33
2932.22 28
2932.35 24
2932.47 21
2932.60 19
2932.72 18
2932.84 18
2932.97 19
2933.09 20
2933.22 21
2933.34 20
2933.46 19
2933.59 16
2933.71 13
2933.84 11
2933.96 10
2934.09 12
2934.21 16
2934.33 22
2934.46 29
2934.58 37
2934.71 45
2934.83 51
2934.95 55
2935.08 58
2935.20 59
2935.33 60
2935.45 60
2935.58 62
2935.70 66
2935.82 72
2935.95 79
2936.07 87
2936.20 95
2936.32 102
2936.45 109
2936.57 115
2936.69 121
2936.82 126
2936.94 132
2937.07 138
2937.19 144
2937.31 150
2937.44 155
2937.56 159
2937.69 162
2937.81 162
2937.94 161
2938.06 157
2938.18 151
2938.31 144
2938.43 136
2938.56 127
2938.68 118
2938.81 110
2938.93 102
2939.05 94
2939.18 87
2939.30 80
2939.43 73
2939.55 65
2939.68 57
2939.80 50
2939.92 43
2940.05 38
2940.17 35
2940.30 35
2940.42 36
2940.55 40
2940.67 44
2940.79 48
2940.92 52
2941.04 54
2941.17 56
2941.29 56
2941.42 56
2941.54 55
2941.66 54
2941.79 53
2941.91 52
2942.04 51
2942.16 50
2942.29 49
2942.41 48
2942.54 48
2942.66 50
2942.78 52
2942.91 54
2943.03 55
2943.16 56
2943.28 55
2943.41 53
2943.53 50
2943.65 46
2943.78 42
2943.90 39
2944.03 36
2944.15 34
2944.28 33
2944.40 33
2944.53 33
2944.65 33
2944.77 33
2944.90 32
2945.02 30
2945.15 29
2945.27 29
2945.40 29
2945.52 29
2945.64 29
2945.77 26
2945.89 21
2946.02 13
2946.14 4
2946.27 0
2946.39 0
2946.52 0
2946.64 0
2946.76 0
2946.89 0
2947.01 0
2947.14 4
2947.26 8
2947.39 11
2947.51 11
2947.64 11
2947.76 10
2947.88 8
2948.01 7
2948.13 6
2948.26 6
2948.38 6
2948.51 6
2948.63 6
2948.76 7
2948.88 8
2949.00 9
2949.13 10
2949.25 12
2949.38 13
2949.50 15
2949.63 16
2949.75 18
2949.88 20
2950.00 22
2950.13 24
2950.25 27
2950.37 30
2950.50 32
2950.62 33
2950.75 33
2950.87 33
2951.00 32
2951.12 30
2951.25 29
2951.37 27
2951.49 26
2951.62 25
2951.74 23
2951.87 21
2951.99 19
2952.12 16
2952.24 13
2952.37 9
2952.49 6
2952.62 2
2952.74 0
2952.87 0
2952.99 0
2953.11 0
2953.24 0
2953.36 0
2953.49 0
2953.61 0
2953.74 2
2953.86 9
2953.99 17
2954.11 26
2954.24 34
2954.36 41
2954.48 47
2954.61 52
2954.73 56
2954.86 59
2954.98 60
2955.11 60
2955.23 59
2955.36 57
2955.48 54
2955.61 52
2955.73 51
2955.86 49
2955.98 48
2956.10 45
2956.23 42
2956.35 39
2956.48 35
2956.60 33
2956.73 32
2956.85 33
2956.98 37
2957.10 42
2957.23 49
2957.35 56
2957.48 63
2957.60 71
2957.73 77
2957.85 84
2957.97 89
2958.10 93
2958.22 95
2958.35 94
2958.47 89
2958.60 82
2958.72 73
2958.85 63
2958.97 53
2959.10 45
2959.22 40
2959.35 38
2959.47 38
2959.60 40
2959.72 43
2959.84 46
2959.97 47
2960.09 47
2960.22 47
2960.34 45
2960.47 42
2960.59 39
2960.72 35
2960.84 31
2960.97 27
2961.09 23
2961.22 18
2961.34 14
2961.47 10
2961.59 7
2961.72 4
2961.84 2
2961.97 2
2962.09 2
2962.21 4
2962.34 8
2962.46 11
2962.59 15
2962.71 19
2962.84 23
2962.96 26
2963.09 29
2963.21 33
2963.34 35
2963.46 38
2963.59 39
2963.71 38
2963.84 36
2963.96 33
2964.09 31
2964.21 29
2964.34 29
2964.46 30
2964.59 33
2964.71 36
2964.84 39
2964.96 41
2965.09 41
2965.21 40
2965.33 38
2965.46 37
2965.58 37
2965.71 37
2965.83 39
2965.96 41
2966.08 44
2966.21 46
2966.33 49
2966.46 51
2966.58 53
2966.71 55
2966.83 55
2966.96 53
2967.08 49
2967.21 43
2967.33 36
2967.46 27
2967.58 19
2967.71 11
2967.83 4
2967.96 0
2968.08 0
2968.21 0
2968.33 0
2968.46 0
2968.58 2
2968.71 3
2968.83 4
2968.96 3
2969.08 2
2969.21 0
2969.33 0
2969.46 0
2969.58 0
2969.71 0
2969.83 2
2969.96 7
2970.08 13
2970.21 20
2970.33 28
2970.45 34
2970.58 40
2970.70 43
2970.83 43
2970.95 39
2971.08 34
2971.20 27
2971.33 20
2971.45 16
2971.58 14
2971.70 15
2971.83 19
2971.95 25
2972.08 32
2972.20 39
2972.33 45
2972.45 50
2972.58 52
2972.70 52
2972.83 51
2972.95 47
2973.08 43
2973.20 39
2973.33 36
2973.45 34
2973.58 35
2973.70 38
2973.83 42
2973.95 46
2974.08 49
2974.20 50
2974.33 49
2974.45 47
2974.58 43
2974.70 39
2974.83 36
2974.95 35
2975.08 36
2975.20 39
2975.33 43
2975.45 47
2975.58 52
2975.70 55
2975.83 58
2975.95 59
2976.08 58
2976.20 56
2976.33 52
2976.45 48
2976.58 42
2976.70 35
2976.83 28
2976.96 20
2977.08 13
2977.21 7
2977.33 1
2977.46 0
2977.58 0
2977.71 0
2977.83 0
2977.96 0
2978.08 0
2978.21 0
2978.33 0
2978.46 2
2978.58 6
2978.71 8
2978.83 10
2978.96 9
2979.08 7
2979.21 4
2979.33 0
2979.46 0
2979.58 0
2979.71 0
2979.83 2
2979.96 8
2980.08 14
2980.21 20
2980.33 26
2980.46 30
2980.58 32
2980.71 34
2980.83 34
2980.96 35
2981.08 36
2981.21 38
2981.33 40
2981.46 43
2981.58 45
2981.71 48
2981.83 50
2981.96 53
2982.09 56
2982.21 60
2982.34 63
2982.46 67
2982.59 69
2982.71 70
2982.84 70
2982.96 67
2983.09 63
2983.21 56
2983.34 48
2983.46 37
2983.59 26
2983.71 15
2983.84 4
2983.96 0
2984.09 0
2984.21 0
2984.34 0
2984.46 0
2984.59 0
2984.71 8
2984.84 17
2984.97 26
2985.09 33
2985.22 38
2985.34 41
2985.47 41
2985.59 38
2985.72 34
2985.84 28
2985.97 23
2986.09 19
2986.22 16
2986.34 14
2986.47 13
2986.59 12
2986.72 12
2986.84 12
2986.97 13
2987.09 16
2987.22 20
2987.35 25
2987.47 31
2987.60 36
2987.72 39
2987.85 41
2987.97 41
2988.10 41
2988.22 40
2988.35 41
2988.47 43
2988.60 46
2988.72 52
2988.85 57
2988.97 63
2989.10 67
2989.22 70
2989.35 71
2989.48 71
2989.60 70
2989.73 68
2989.85 66
2989.98 65
2990.10 65
2990.23 65
2990.35 64
2990.48 64
2990.60 63
2990.73 62
2990.85 63
2990.98 66
2991.11 72
2991.23 80
2991.36 91
2991.48 103
2991.61 113
2991.73 121
2991.86 125
2991.98 125
2992.11 122
2992.23 117
2992.36 112
2992.48 109
2992.61 108
2992.74 109
2992.86 113
2992.99 117
2993.11 121
2993.24 125
2993.36 127
2993.49 129
2993.61 130
2993.74 132
2993.86 135
2993.99 138
2994.11 140
2994.24 142
2994.37 142
2994.49 141
2994.62 138
2994.74 134
2994.87 128
2994.99 122
2995.12 115
2995.24 107
2995.37 99
2995.49 89
2995.62 79
2995.75 70
2995.87 61
2996.00 53
2996.12 47
2996.25 42
2996.37 38
2996.50 34
2996.62 31
2996.75 29
2996.88 26
2997.00 23
2997.13 20
2997.25 17
2997.38 13
2997.50 10
2997.63 7
2997.75 7
2997.88 10
2998.00 16
2998.13 26
2998.26 39
2998.38 55
2998.51 71
2998.63 86
2998.76 99
2998.88 109
2999.01 116
2999.13 119
2999.26 119
2999.39 116
2999.51 110
2999.64 101
2999.76 91
2999.89 79
3000.01 67
3000.14 55
3000.26 43
3000.39 34
3000.52 26
3000.64 21
3000.77 18
3000.89 18
3001.02 19
3001.14 23
3001.27 27
3001.39 31
3001.52 36
3001.65 41
3001.77 45
3001.90 49
3002.02 53
3002.15 56
3002.27 58
3002.40 58
3002.52 57
3002.65 53
3002.78 46
3002.90 39
3003.03 32
3003.15 25
3003.28 19
3003.40 14
3003.53 10
3003.66 5
3003.78 0
3003.91 0
3004.03 0
3004.16 0
3004.28 0
3004.41 0
3004.53 0
3004.66 0
3004.79 1
3004.91 7
3005.04 13
3005.16 19
3005.29 25
3005.41 30
3005.54 35
3005.67 40
3005.79 43
3005.92 45
3006.04 44
3006.17 43
3006.29 41
3006.42 40
3006.55 40
3006.67 42
3006.80 45
3006.92 49
3007.05 52
3007.17 55
3007.30 55
3007.43 54
3007.55 52
3007.68 49
3007.80 46
3007.93 42
3008.05 39
3008.18 35
3008.31 30
3008.43 25
3008.56 21
3008.68 18
3008.81 16
3008.93 15
3009.06 16
3009.19 18
3009.31 21
3009.44 24
3009.56 27
3009.69 30
3009.81 33
3009.94 35
3010.07 36
3010.19 36
3010.32 36
3010.44 36
3010.57 35
3010.69 35
3010.82 35
3010.95 35
3011.07 36
3011.20 37
3011.32 37
3011.45 37
3011.58 36
3011.70 33
3011.83 31
3011.95 27
3012.08 24
3012.20 22
3012.33 22
3012.46 23
3012.58 26
3012.71 29
3012.83 34
3012.96 38
3013.09 40
3013.21 42
3013.34 42
3013.46 41
3013.59 39
3013.71 38
3013.84 38
3013.97 38
3014.09 40
3014.22 41
3014.34 43
3014.47 44
3014.60 45
3014.72 44
3014.85 43
3014.97 42
3015.10 39
3015.22 36
3015.35 32
3015.48 28
3015.60 24
3015.73 22
3015.85 22
3015.98 24
3016.11 28
3016.23 34
3016.36 41
3016.48 46
3016.61 50
3016.74 53
3016.86 54
3016.99 55
3017.11 57
3017.24 60
3017.37 65
3017.49 71
3017.62 77
3017.74 82
3017.87 86
3017.99 88
3018.12 88
3018.25 87
3018.37 86
3018.50 86
3018.62 86
3018.75 89
3018.88 93
3019.00 99
3019.13 106
3019.25 115
3019.38 124
3019.51 133
3019.63 142
3019.76 150
3019.88 156
3020.01 160
3020.14 163
3020.26 162
3020.39 160
3020.51 154
3020.64 146
3020.77 136
3020.89 124
3021.02 110
3021.14 96
3021.27 82
3021.40 67
3021.52 54
3021.65 43
3021.77 35
3021.90 29
3022.03 27
3022.15 27
3022.28 30
3022.40 33
3022.53 38
3022.66 42
3022.78 46
3022.91 50
3023.03 52
3023.16 54
3023.29 54
3023.41 54
3023.54 52
3023.66 50
3023.79 49
3023.92 49
3024.04 51
3024.17 55
3024.29 61
3024.42 68
3024.55 74
3024.67 78
3024.80 80
3024.92 80
3025.05 78
3025.18 75
3025.30 71
3025.43 66
3025.56 60
3025.68 54
3025.81 45
3025.93 36
3026.06 27
3026.19 19
3026.31 13
3026.44 8
3026.56 5
3026.69 4
3026.82 4
3026.94 6
3027.07 8
3027.19 10
3027.32 12
3027.45 14
3027.57 15
3027.70 15
3027.83 14
3027.95 14
3028.08 14
3028.20 15
3028.33 16
3028.46 19
3028.58 22
3028.71 26
3028.83 30
3028.96 34
3029.09 37
3029.21 39
3029.34 41
3029.47 42
3029.59 41
3029.72 38
3029.84 34
3029.97 27
3030.10 18
3030.22 9
3030.35 0
3030.47 0
3030.60 0
3030.73 0
3030.85 0
3030.98 0
3031.11 0
3031.23 0
3031.36 0
3031.48 6
3031.61 15
3031.74 24
3031.86 35
3031.99 46
3032.12 56
3032.24 64
3032.37 70
3032.49 74
3032.62 76
3032.75 77
3032.87 78
3033.00 80
3033.13 84
3033.25 89
3033.38 95
3033.50 102
3033.63 108
3033.76 112
3033.88 115
3034.01 116
3034.14 115
3034.26 114
3034.39 111
3034.51 108
3034.64 105
3034.77 103
3034.89 101
3035.02 99
3035.15 98
3035.27 97
3035.40 95
3035.52 93
3035.65 89
3035.78 84
3035.90 78
3036.03 72
3036.16 67
3036.28 62
3036.41 60
3036.54 59
3036.66 59
3036.79 61
3036.91 64
3037.04 67
3037.17 71
3037.29 75
3037.42 79
3037.55 83
3037.67 85
3037.80 86
3037.92 84
3038.05 79
3038.18 73
3038.30 66
3038.43 61
3038.56 57
3038.68 57
3038.81 60
3038.94 64
3039.06 70
3039.19 75
3039.31 78
3039.44 79
3039.57 78
3039.69 76
3039.82 72
3039.95 69
3040.07 67
3040.20 66
3040.33 65
3040.45 63
3040.58 61
3040.71 59
3040.83 56
3040.96 54
3041.08 53
3041.21 55
3041.34 60
3041.46 66
3041.59 73
3041.72 80
3041.84 85
3041.97 89
3042.10 90
3042.22 91
3042.35 91
3042.48 93
3042.60 95
3042.73 97
3042.85 99
3042.98 99
3043.11 97
3043.23 91
3043.36 82
3043.49 72
3043.61 63
3043.74 55
3043.87 51
3043.99 49
3044.12 51
3044.25 55
3044.37 58
3044.50 61
3044.63 63
3044.75 62
3044.88 60
3045.00 57
3045.13 53
3045.26 49
3045.38 46
3045.51 43
3045.64 40
3045.76 38
3045.89 35
3046.02 32
3046.14 29
3046.27 25
3046.40 22
3046.52 19
3046.65 17
3046.78 16
3046.90 18
3047.03 21
3047.16 26
3047.28 31
3047.41 37
3047.54 42
3047.66 48
3047.79 53
3047.91 57
3048.04 62
3048.17 66
3048.29 70
3048.42 73
3048.55 78
3048.67 82
3048.80 88
3048.93 95
3049.05 102
3049.18 108
3049.31 112
3049.43 114
3049.56 114
3049.69 112
3049.81 109
3049.94 107
3050.07 106
3050.19 107
3050.32 109
3050.45 114
3050.57 119
3050.70 124
3050.83 129
3050.95 134
3051.08 138
3051.21 141
3051.33 143
3051.46 143
3051.59 142
3051.71 140
3051.84 136
3051.97 131
3052.09 125
3052.22 120
3052.35 114
3052.47 109
3052.60 105
3052.73 100
3052.85 97
3052.98 93
3053.11 90
3053.23 87
3053.36 86
3053.49 86
3053.61 87
3053.74 89
3053.87 90
3053.99 92
3054.12 92
3054.25 91
3054.37 89
3054.50 87
3054.63 84
3054.75 82
3054.88 80
3055.01 79
3055.13 80
3055.26 81
3055.39 83
3055.51 84
3055.64 85
3055.77 84
3055.89 83
3056.02 80
3056.15 78
3056.27 78
3056.40 79
3056.53 83
3056.65 87
3056.78 92
3056.91 96
3057.03 98
3057.16 99
3057.29 98
3057.41 96
3057.54 96
3057.67 97
3057.79 99
3057.92 103
3058.05 107
3058.17 110
3058.30 113
3058.43 114
3058.55 114
3058.68 112
3058.81 109
3058.94 104
3059.06 97
3059.19 89
3059.32 81
3059.44 73
3059.57 66
3059.70 60
3059.82 56
3059.95 54
3060.08 53
3060.20 51
3060.33 48
3060.46 43
3060.58 36
3060.71 28
3060.84 20
3060.96 12
3061.09 5
3061.22 0
3061.34 0
3061.47 0
3061.60 0
3061.72 0
3061.85 0
3061.98 0
3062.11 0
3062.23 0
3062.36 5
3062.49 11
3062.61 16
3062.74 20
3062.87 22
3062.99 25
3063.12 30
3063.25 35
3063.37 43
3063.50 52
3063.63 61
3063.75 68
3063.88 74
3064.01 78
3064.14 79
3064.26 78
3064.39 76
3064.52 72
3064.64 69
3064.77 65
3064.90 60
3065.02 56
3065.15 50
3065.28 45
3065.40 39
3065.53 33
3065.66 28
3065.79 24
3065.91 22
3066.04 21
3066.17 21
3066.29 22
3066.42 21
3066.55 20
3066.67 19
3066.80 17
3066.93 17
3067.05 18
3067.18 23
3067.31 30
3067.44 40
3067.56 51
3067.69 62
3067.82 73
3067.94 83
3068.07 90
3068.20 95
3068.32 97
3068.45 98
3068.58 97
3068.71 94
3068.83 92
3068.96 89
3069.09 87
3069.21 85
3069.34 83
3069.47 79
3069.59 75
3069.72 69
3069.85 62
3069.98 55
3070.10 48
3070.23 43
3070.36 40
3070.48 40
3070.61 42
3070.74 45
3070.86 49
3070.99 51
3071.12 53
3071.25 53
3071.37 52
3071.50 50
3071.63 47
3071.75 45
3071.88 44
3072.01 45
3072.13 47
3072.26 50
3072.39 53
3072.52 57
3072.64 60
3072.77 61
3072.90 61
3073.02 58
3073.15 54
3073.28 49
3073.41 45
3073.53 42
3073.66 42
3073.79 44
3073.91 49
3074.04 54
3074.17 59
3074.30 62
3074.42 63
3074.55 62
3074.68 58
3074.80 54
3074.93 49
3075.06 46
3075.19 44
3075.31 44
3075.44 45
3075.57 47
3075.69 50
3075.82 54
3075.95 58
3076.08 63
3076.20 69
3076.33 75
3076.46 81
3076.58 86
3076.71 90
3076.84 93
3076.97 93
3077.09 92
3077.22 90
3077.35 87
3077.47 83
3077.60 79
3077.73 77
3077.86 76
3077.98 76
3078.11 77
3078.24 79
3078.36 82
3078.49 84
3078.62 84
3078.75 83
3078.87 79
3079.00 74
3079.13 67
3079.25 59
3079.38 51
3079.51 43
3079.64 37
3079.76 33
3079.89 32
3080.02 33
3080.14 38
3080.27 45
3080.40 54
3080.53 63
3080.65 71
3080.78 76
3080.91 78
3081.04 77
3081.16 73
3081.29 68
3081.42 63
3081.54 59
3081.67 56
3081.80 56
3081.93 56
3082.05 57
3082.18 57
3082.31 55
3082.44 53
3082.56 49
3082.69 44
3082.82 39
3082.94 34
3083.07 31
3083.20 28
3083.33 26
3083.45 25
3083.58 26
3083.71 29
3083.84 32
3083.96 37
3084.09 43
3084.22 48
3084.34 52
3084.47 53
3084.60 52
3084.73 49
3084.85 44
3084.98 38
3085.11 33
3085.24 29
3085.36 29
3085.49 32
3085.62 39
3085.75 47
3085.87 57
3086.00 66
3086.13 73
3086.25 79
3086.38 83
3086.51 85
3086.64 86
3086.76 87
3086.89 88
3087.02 88
3087.15 88
3087.27 86
3087.40 83
3087.53 76
3087.66 67
3087.78 57
3087.91 48
3088.04 40
3088.17 34
3088.29 32
3088.42 32
3088.55 34
3088.67 36
3088.80 38
3088.93 39
3089.06 39
3089.18 38
3089.31 36
3089.44 34
3089.57 31
3089.69 28
3089.82 25
3089.95 21
3090.08 17
3090.20 14
3090.33 10
3090.46 8
3090.59 7
3090.71 7
3090.84 9
3090.97 10
3091.10 12
3091.22 13
3091.35 14
3091.48 16
3091.61 19
3091.73 23
3091.86 29
3091.99 36
3092.12 43
3092.24 50
3092.37 56
3092.50 59
3092.63 59
3092.75 59
3092.88 57
3093.01 56
3093.14 57
3093.26 58
3093.39 61
3093.52 64
3093.65 66
3093.77 67
3093.90 67
3094.03 67
3094.16 67
3094.28 69
3094.41 72
3094.54 78
3094.67 85
3094.79 92
3094.92 99
3095.05 104
3095.18 106
3095.30 104
3095.43 100
3095.56 93
3095.69 86
3095.81 79
3095.94 74
3096.07 72
3096.20 73
3096.32 76
3096.45 82
3096.58 88
3096.71 95
3096.83 100
3096.96 105
3097.09 107
3097.22 107
3097.34 105
3097.47 101
3097.60 95
3097.73 89
3097.85 83
3097.98 78
3098.11 75
3098.24 72
3098.36 71
3098.49 70
3098.62 69
3098.75 66
3098.88 63
3099.00 58
3099.13 52
3099.26 46
3099.39 41
3099.51 35
3099.64 29
3099.77 24
3099.90 20
3100.02 15
3100.15 11
3100.28 6
3100.41 2
3100.53 0
3100.66 0
3100.79 0
3100.92 0
3101.05 5
3101.17 13
3101.30 22
3101.43 31
3101.56 40
3101.68 48
3101.81 54
3101.94 57
3102.07 58
3102.19 58
3102.32 57
3102.45 56
3102.58 56
3102.70 57
3102.83 62
3102.96 69
3103.09 79
3103.22 91
3103.34 103
3103.47 115
3103.60 124
3103.73 131
3103.85 134
3103.98 133
3104.11 127
3104.24 118
3104.37 106
3104.49 92
3104.62 76
3104.75 61
3104.88 47
3105.00 34
3105.13 25
3105.26 19
3105.39 16
3105.51 16
3105.64 18
3105.77 21
3105.90 24
3106.03 26
3106.15 28
3106.28 28
3106.41 27
3106.54 24
3106.66 21
3106.79 17
3106.92 12
3107.05 7
3107.18 2
3107.30 0
3107.43 0
3107.56 0
3107.69 0
3107.81 0
3107.94 0
3108.07 0
3108.20 0
3108.33 3
3108.45 5
3108.58 7
3108.71 8
3108.84 10
3108.96 13
3109.09 17
3109.22 22
3109.35 28
3109.48 34
3109.60 39
3109.73 44
3109.86 48
3109.99 52
3110.12 55
3110.24 58
3110.37 60
3110.50 60
3110.63 60
3110.75 59
3110.88 58
3111.01 57
3111.14 57
3111.27 59
3111.39 62
3111.52 65
3111.65 68
3111.78 70
3111.91 70
3112.03 67
3112.16 63
3112.29 59
3112.42 54
3112.54 50
3112.67 47
3112.80 45
3112.93 46
3113.06 48
3113.18 52
3113.31 56
3113.44 60
3113.57 63
3113.70 65
3113.82 65
3113.95 64
3114.08 64
3114.21 64
3114.34 66
3114.46 70
3114.59 75
3114.72 82
3114.85 89
3114.98 96
3115.10 101
3115.23 105
3115.36 109
3115.49 114
3115.62 119
3115.74 126
3115.87 135
3116.00 144
3116.13 152
3116.25 159
3116.38 164
3116.51 166
3116.64 165
3116.77 163
3116.89 159
3117.02 155
3117.15 150
3117.28 145
3117.41 141
3117.53 136
3117.66 131
3117.79 128
3117.92 126
3118.05 126
3118.17 129
3118.30 135
3118.43 142
3118.56 150
3118.69 157
3118.81 163
3118.94 167
3119.07 169
3119.20 169
3119.33 167
3119.45 165
3119.58 164
3119.71 162
3119.84 160
3119.97 157
3120.10 154
3120.22 149
3120.35 142
3120.48 136
3120.61 128
3120.74 121
3120.86 114
3120.99 106
3121.12 98
3121.25 91
3121.38 84
3121.50 78
3121.63 73
3121.76 70
3121.89 69
3122.02 69
3122.14 68
3122.27 68
3122.40 66
3122.53 64
3122.66 62
3122.78 61
3122.91 60
3123.04 62
3123.17 66
3123.30 73
3123.43 82
3123.55 93
3123.68 104
3123.81 115
3123.94 124
3124.07 130
3124.19 134
3124.32 133
3124.45 130
3124.58 125
3124.71 118
3124.83 110
3124.96 103
3125.09 96
3125.22 91
3125.35 88
3125.48 87
3125.60 88
3125.73 91
3125.86 95
3125.99 100
3126.12 105
3126.24 108
3126.37 108
3126.50 107
3126.63 102
3126.76 97
3126.89 91
3127.01 86
3127.14 83
3127.27 81
3127.40 82
3127.53 83
3127.65 85
3127.78 87
3127.91 87
3128.04 87
3128.17 86
3128.30 86
3128.42 85
3128.55 85
3128.68 86
3128.81 86
3128.94 87
3129.06 88
3129.19 89
3129.32 91
3129.45 93
3129.58 96
3129.71 98
3129.83 100
3129.96 101
3130.09 100
3130.22 100
3130.35 99
3130.48 99
3130.60 101
3130.73 103
3130.86 105
3130.99 107
3131.12 107
3131.25 104
3131.37 100
3131.50 94
3131.63 88
3131.76 83
3131.89 78
3132.01 75
3132.14 73
3132.27 72
3132.40 71
3132.53 72
3132.66 73
3132.78 76
3132.91 81
3133.04 85
3133.17 91
3133.30 96
3133.43 100
3133.55 103
3133.68 105
3133.81 108
3133.94 110
3134.07 113
3134.20 116
3134.32 118
3134.45 119
3134.58 119
3134.71 117
3134.84 112
3134.97 106
3135.09 98
3135.22 89
3135.35 81
3135.48 73
3135.61 66
3135.74 62
3135.86 61
3135.99 63
3136.12 66
3136.25 71
3136.38 76
3136.51 80
3136.64 83
3136.76 83
3136.89 81
3137.02 77
3137.15 71
3137.28 65
3137.41 60
3137.53 57
3137.66 55
3137.79 56
3137.92 59
3138.05 64
3138.18 70
3138.30 78
3138.43 87
3138.56 97
3138.69 106
3138.82 115
3138.95 122
3139.08 126
3139.20 127
3139.33 124
3139.46 119
3139.59 110
3139.72 101
3139.85 92
3139.97 83
3140.10 76
3140.23 71
3140.36 69
3140.49 68
3140.62 69
3140.74 70
3140.87 71
3141.00 72
3141.13 72
3141.26 71
3141.39 69
3141.52 65
3141.64 62
3141.77 59
3141.90 58
3142.03 58
3142.16 61
3142.29 66
3142.42 71
3142.54 76
3142.67 79
3142.80 81
3142.93 80
3143.06 78
3143.19 74
3143.31 70
3143.44 66
3143.57 62
3143.70 58
3143.83 54
3143.96 51
3144.09 48
3144.21 46
3144.34 46
3144.47 48
3144.60 52
3144.73 57
3144.86 63
3144.99 69
3145.11 74
3145.24 77
3145.37 79
3145.50 81
3145.63 83
3145.76 86
3145.89 90
3146.01 96
3146.14 102
3146.27 108
3146.40 113
3146.53 119
3146.66 124
3146.79 129
3146.91 133
3147.04 138
3147.17 141
3147.30 142
3147.43 140
3147.56 136
3147.69 129
3147.81 120
3147.94 111
3148.07 104
3148.20 99
3148.33 96
3148.46 94
3148.59 95
3148.72 96
3148.84 98
3148.97 99
3149.10 102
3149.23 104
3149.36 106
3149.49 107
3149.62 107
3149.74 105
3149.87 103
3150.00 99
3150.13 97
3150.26 96
3150.39 98
3150.52 103
3150.65 109
3150.77 117
3150.90 124
3151.03 129
3151.16 131
3151.29 131
3151.42 128
3151.55 125
3151.67 122
3151.80 119
3151.93 118
3152.06 116
3152.19 114
3152.32 111
3152.45 106
3152.58 99
3152.70 90
3152.83 81
3152.96 73
3153.09 66
3153.22 63
3153.35 63
3153.48 69
3153.61 78
3153.73 92
3153.86 106
3153.99 121
3154.12 134
3154.25 144
3154.38 151
3154.51 154
3154.64 155
3154.76 153
3154.89 149
3155.02 145
3155.15 139
3155.28 133
3155.41 127
3155.54 122
3155.67 118
3155.79 116
3155.92 116
3156.05 118
3156.18 119
3156.31 121
3156.44 121
3156.57 121
3156.70 120
3156.82 118
3156.95 117
3157.08 116
3157.21 116
3157.34 116
3157.47 117
3157.60 119
3157.73 122
3157.85 124
3157.98 127
3158.11 130
3158.24 132
3158.37 133
3158.50 133
3158.63 133
3158.76 133
3158.89 134
3159.01 137
3159.14 144
3159.27 153
3159.40 166
3159.53 182
3159.66 200
3159.79 219
3159.92 238
3160.05 257
3160.17 276
3160.30 293
3160.43 309
3160.56 326
3160.69 344
3160.82 364
3160.95 387
3161.08 414
3161.21 444
3161.33 476
3161.46 509
3161.59 541
3161.72 569
3161.85 593
3161.98 612
3162.11 626
3162.24 635
3162.37 642
3162.49 646
3162.62 649
3162.75 650
3162.88 651
3163.01 650
3163.14 650
3163.27 649
3163.40 648
3163.53 648
3163.65 646
3163.78 642
3163.91 635
3164.04 626
3164.17 615
3164.30 604
3164.43 593
3164.56 583
3164.69 575
3164.82 566
3164.94 557
3165.07 547
3165.20 536
3165.33 524
3165.46 512
3165.59 502
3165.72 494
3165.85 486
3165.98 479
3166.10 469
3166.23 457
3166.36 441
3166.49 422
3166.62 400
3166.75 378
3166.88 357
3167.01 339
3167.14 325
3167.27 314
3167.39 306
3167.52 301
3167.65 295
3167.78 290
3167.91 283
3168.04 275
3168.17 267
3168.30 259
3168.43 251
3168.56 243
3168.69 236
3168.81 230
3168.94 223
3169.07 215
3169.20 206
3169.33 198
3169.46 189
3169.59 183
3169.72 178
3169.85 176
3169.98 176
3170.10 177
3170.23 178
3170.36 178
3170.49 175
3170.62 171
3170.75 164
3170.88 157
3171.01 150
3171.14 143
3171.27 139
3171.40 136
3171.52 135
3171.65 135
3171.78 136
3171.91 139
3172.04 142
3172.17 145
3172.30 148
3172.43 150
3172.56 151
3172.69 152
3172.82 151
3172.95 151
3173.07 151
3173.20 152
3173.33 154
3173.46 155
3173.59 155
3173.72 153
3173.85 148
3173.98 142
3174.11 134
3174.24 125
3174.37 118
3174.49 112
3174.62 107
3174.75 104
3174.88 103
3175.01 102
3175.14 102
3175.27 101
3175.40 100
3175.53 100
3175.66 101
3175.79 102
3175.92 103
3176.04 105
3176.17 105
3176.30 105
3176.43 103
3176.56 100
3176.69 96
3176.82 92
3176.95 90
3177.08 89
3177.21 90
3177.34 92
3177.47 94
3177.60 96
3177.72 97
3177.85 98
3177.98 98
3178.11 99
3178.24 100
3178.37 102
3178.50 104
3178.63 106
3178.76 107
3178.89 107
3179.02 107
3179.15 106
3179.28 107
3179.40 109
3179.53 112
3179.66 116
3179.79 120
3179.92 124
3180.05 126
3180.18 128
3180.31 128
3180.44 128
3180.57 127
3180.70 124
3180.83 121
3180.96 116
3181.09 109
3181.21 100
3181.34 89
3181.47 79
3181.60 68
3181.73 58
3181.86 51
3181.99 45
3182.12 41
3182.25 38
3182.38 37
3182.51 38
3182.64 39
3182.77 41
3182.90 44
3183.03 48
3183.15 51
3183.28 53
3183.41 55
3183.54 56
3183.67 55
3183.80 55
3183.93 56
3184.06 58
3184.19 62
3184.32 68
3184.45 76
3184.58 84
3184.71 90
3184.84 95
3184.97 97
3185.09 98
3185.22 97
3185.35 96
3185.48 96
3185.61 96
3185.74 97
3185.87 98
3186.00 99
3186.13 99
3186.26 99
3186.39 99
3186.52 100
3186.65 103
3186.78 106
3186.91 109
3187.04 113
3187.17 116
3187.29 118
3187.42 118
3187.55 118
3187.68 118
3187.81 117
3187.94 115
3188.07 114
3188.20 112
3188.33 111
3188.46 111
3188.59 111
3188.72 113
3188.85 116
3188.98 121
3189.11 125
3189.24 128
3189.37 129
3189.50 128
3189.62 125
3189.75 119
3189.88 112
3190.01 104
3190.14 95
3190.27 87
3190.40 80
3190.53 75
3190.66 72
3190.79 72
3190.92 74
3191.05 77
3191.18 82
3191.31 87
3191.44 92
3191.57 96
3191.70 99
3191.83 99
3191.96 98
3192.08 95
3192.21 90
3192.34 84
3192.47 77
3192.60 70
3192.73 64
3192.86 59
3192.99 54
3193.12 51
3193.25 49
3193.38 49
3193.51 51
3193.64 55
3193.77 61
3193.90 69
3194.03 78
3194.16 85
3194.29 91
3194.42 94
3194.55 94
3194.68 92
3194.81 90
3194.93 90
3195.06 92
3195.19 97
3195.32 103
3195.45 109
3195.58 113
3195.71 113
3195.84 109
3195.97 102
3196.10 94
3196.23 85
3196.36 79
3196.49 75
3196.62 74
3196.75 76
3196.88 80
3197.01 85
3197.14 90
3197.27 93
3197.40 95
3197.53 94
3197.66 90
3197.79 84
3197.92 75
3198.05 64
3198.18 52
3198.30 40
3198.43 28
3198.56 18
3198.69 11
3198.82 7
3198.95 4
3199.08 3
3199.21 2
3199.34 1
3199.47 0
3199.60 0
3199.73 0
3199.86 0
3199.99 0
3200.12 0
3200.25 0
3200.38 3
3200.51 9
3200.64 15
3200.77 20
3200.90 25
3201.03 30
3201.16 35
3201.29 39
3201.42 43
3201.55 45
3201.68 46
3201.81 45
3201.94 44
3202.07 43
3202.20 43
3202.33 44
3202.45 46
3202.58 49
3202.71 52
3202.84 56
3202.97 58
3203.10 60
3203.23 61
3203.36 63
3203.49 64
3203.62 67
3203.75 71
3203.88 76
3204.01 83
3204.14 92
3204.27 101
3204.40 110
3204.53 118
3204.66 124
3204.79 128
3204.92 128
3205.05 125
3205.18 120
3205.31 113
3205.44 107
3205.57 101
3205.70 98
3205.83 97
3205.96 98
3206.09 99
3206.22 101
3206.35 101
3206.48 100
3206.61 96
3206.74 91
3206.87 85
3207.00 79
3207.13 73
3207.26 69
3207.39 66
3207.52 64
3207.65 63
3207.78 62
3207.91 61
3208.04 60
3208.17 59
3208.30 58
3208.43 58
3208.55 58
3208.68 59
3208.81 60
3208.94 62
3209.07 64
3209.20 66
3209.33 67
3209.46 68
3209.59 69
3209.72 70
3209.85 70
3209.98 72
3210.11 73
3210.24 75
3210.37 77
3210.50 79
3210.63 82
3210.76 85
3210.89 90
3211.02 95
3211.15 100
3211.28 104
3211.41 108
3211.54 110
3211.67 109
3211.80 107
3211.93 103
3212.06 99
3212.19 95
3212.32 92
3212.45 90
3212.58 90
3212.71 91
3212.84 92
3212.97 93
3213.10 94
3213.23 96
3213.36 99
3213.49 102
3213.62 106
3213.75 110
3213.88 115
3214.01 119
3214.14 124
3214.27 127
3214.40 130
3214.53 131
3214.66 132
3214.79 131
3214.92 128
3215.05 125
3215.18 119
3215.31 113
3215.44 105
3215.57 97
3215.70 89
3215.83 79
3215.96 70
3216.09 60
3216.22 51
3216.35 44
3216.48 39
3216.61 37
3216.74 38
3216.87 42
3217.00 46
3217.13 51
3217.26 55
3217.39 58
3217.52 58
3217.65 56
3217.78 53
3217.91 49
3218.04 46
3218.17 44
3218.30 44
3218.43 46
3218.56 48
3218.69 51
3218.82 53
3218.95 54
3219.08 54
3219.21 53
3219.34 51
3219.47 50
3219.60 48
3219.73 46
3219.86 42
3219.99 36
3220.12 29
3220.25 19
3220.38 9
3220.51 0
3220.64 0
3220.77 0
3220.90 0
3221.03 0
3221.16 0
3221.29 0
3221.42 0
3221.55 2
3221.68 10
3221.81 18
3221.94 25
3222.07 32
3222.20 37
3222.33 41
3222.46 44
3222.59 46
3222.72 48
3222.85 50
3222.98 52
3223.11 53
3223.25 53
3223.38 53
3223.51 51
3223.64 49
3223.77 47
3223.90 46
3224.03 46
3224.16 48
3224.29 51
3224.42 54
3224.55 58
3224.68 60
3224.81 61
3224.94 60
3225.07 58
3225.20 56
3225.33 54
3225.46 53
3225.59 53
3225.72 55
3225.85 58
3225.98 62
3226.11 66
3226.24 70
3226.37 72
3226.50 73
3226.63 72
3226.76 70
3226.89 68
3227.02 66
3227.15 66
3227.28 68
3227.41 71
3227.54 74
3227.67 78
3227.80 80
3227.93 79
3228.06 77
3228.19 73
3228.32 68
3228.45 63
3228.58 60
3228.71 59
3228.84 61
3228.97 64
3229.10 68
3229.23 73
3229.37 77
3229.50 80
3229.63 81
3229.76 81
3229.89 78
3230.02 74
3230.15 68
3230.28 63
3230.41 57
3230.54 53
3230.67 49
3230.80 48
3230.93 47
3231.06 47
3231.19 47
3231.32 46
3231.45 46
3231.58 45
3231.71 44
3231.84 42
3231.97 40
3232.10 39
3232.23 37
3232.36 35
3232.49 33
3232.62 32
3232.75 32
3232.88 33
3233.01 34
3233.14 36
3233.27 37
3233.40 38
3233.54 38
3233.67 37
3233.80 35
3233.93 33
3234.06 31
3234.19 28
3234.32 25
3234.45 22
3234.58 18
3234.71 13
3234.84 9
3234.97 6
3235.10 4
3235.23 4
3235.36 7
3235.49 12
3235.62 18
3235.75 26
3235.88 35
3236.01 43
3236.14 51
3236.27 58
3236.40 64
3236.53 70
3236.66 74
3236.79 78
3236.93 80
3237.06 81
3237.19 81
3237.32 79
3237.45 76
3237.58 70
3237.71 63
3237.84 54
3237.97 44
3238.10 35
3238.23 26
3238.36 20
3238.49 15
3238.62 12
3238.75 11
3238.88 10
3239.01 8
3239.14 6
3239.27 2
3239.40 0
3239.53 0
3239.66 0
3239.80 0
3239.93 0
3240.06 0
3240.19 0
3240.32 0
3240.45 5
3240.58 10
3240.71 15
3240.84 19
3240.97 21
3241.10 23
3241.23 24
3241.36 25
3241.49 26
3241.62 26
3241.75 26
3241.88 26
3242.01 25
3242.14 24
3242.28 22
3242.41 21
3242.54 20
3242.67 18
3242.80 17
3242.93 17
3243.06 16
3243.19 16
3243.32 16
3243.45 15
3243.58 14
3243.71 14
3243.84 12
3243.97 12
3244.10 12
3244.23 13
3244.36 16
3244.49 22
3244.63 30
3244.76 40
3244.89 52
3245.02 65
3245.15 80
3245.28 95
3245.41 109
3245.54 123
3245.67 134
3245.80 142
3245.93 146
3246.06 147
3246.19 145
3246.32 142
3246.45 139
3246.58 136
3246.71 135
3246.85 134
3246.98 134
3247.11 133
3247.24 132
3247.37 129
3247.50 127
3247.63 125
3247.76 123
3247.89 123
3248.02 123
3248.15 126
3248.28 130
3248.41 137
3248.54 147
3248.67 160
3248.81 174
3248.94 189
3249.07 204
3249.20 216
3249.33 227
3249.46 235
3249.59 241
3249.72 245
3249.85 249
3249.98 253
3250.11 255
3250.24 256
3250.37 254
3250.50 249
3250.63 242
3250.77 232
3250.90 221
3251.03 210
3251.16 200
3251.29 191
3251.42 182
3251.55 173
3251.68 165
3251.81 156
3251.94 148
3252.07 141
3252.20 136
3252.33 133
3252.46 132
3252.60 133
3252.73 136
3252.86 138
3252.99 139
3253.12 137
3253.25 134
3253.38 128
3253.51 121
3253.64 113
3253.77 106
3253.90 99
3254.03 93
3254.16 88
3254.30 84
3254.43 78
3254.56 72
3254.69 65
3254.82 56
3254.95 46
3255.08 35
3255.21 25
3255.34 15
3255.47 7
3255.60 1
3255.73 0
3255.86 0
3256.00 1
3256.13 7
3256.26 14
3256.39 22
3256.52 30
3256.65 36
3256.78 42
3256.91 48
3257.04 54
3257.17 61
3257.30 69
3257.43 76
3257.57 81
3257.70 85
3257.83 87
3257.96 86
3258.09 85
3258.22 84
3258.35 84
3258.48 87
3258.61 91
3258.74 97
3258.87 104
3259.00 109
3259.14 111
3259.27 111
3259.40 108
3259.53 103
3259.66 96
3259.79 88
3259.92 79
3260.05 71
3260.18 63
3260.31 56
3260.44 50
3260.58 46
3260.71 44
3260.84 42
3260.97 42
3261.10 43
3261.23 46
3261.36 51
3261.49 57
3261.62 66
3261.75 75
3261.88 84
3262.02 93
3262.15 100
3262.28 104
3262.41 105
3262.54 103
3262.67 99
3262.80 94
3262.93 90
3263.06 86
3263.19 85
3263.33 87
3263.46 91
3263.59 98
3263.72 107
3263.85 117
3263.98 130
3264.11 143
3264.24 158
3264.37 173
3264.50 189
3264.63 203
3264.77 216
3264.90 227
3265.03 234
3265.16 237
3265.29 235
3265.42 231
3265.55 224
3265.68 217
3265.81 211
3265.94 208
3266.08 209
3266.21 214
3266.34 224
3266.47 238
3266.60 253
3266.73 269
3266.86 284
3266.99 295
3267.12 304
3267.25 308
3267.39 308
3267.52 305
3267.65 299
3267.78 291
3267.91 283
3268.04 274
3268.17 267
3268.30 262
3268.43 260
3268.57 258
3268.70 257
3268.83 254
3268.96 249
3269.09 240
3269.22 228
3269.35 213
3269.48 196
3269.61 179
3269.75 162
3269.88 148
3270.01 135
3270.14 124
3270.27 115
3270.40 109
3270.53 105
3270.66 102
3270.79 102
3270.93 102
3271.06 102
3271.19 102
3271.32 101
3271.45 99
3271.58 97
3271.71 94
3271.84 92
3271.97 91
3272.11 91
3272.24 92
3272.37 94
3272.50 97
3272.63 99
3272.76 101
3272.89 102
3273.02 100
3273.15 98
3273.29 94
3273.42 90
3273.55 86
3273.68 82
3273.81 78
3273.94 72
3274.07 65
3274.20 54
3274.33 42
3274.47 28
3274.60 15
3274.73 4
3274.86 0
3274.99 0
3275.12 2
3275.25 11
3275.38 23
3275.52 34
3275.65 43
3275.78 49
3275.91 52
3276.04 51
3276.17 47
3276.30 43
3276.43 39
3276.57 36
3276.70 35
3276.83 36
3276.96 38
3277.09 40
3277.22 42
3277.35 45
3277.48 47
3277.62 50
3277.75 53
3277.88 57
3278.01 60
3278.14 64
3278.27 68
3278.40 70
3278.53 72
3278.67 74
3278.80 75
3278.93 77
3279.06 81
3279.19 85
3279.32 90
3279.45 96
3279.58 102
3279.72 106
3279.85 108
3279.98 108
3280.11 106
3280.24 102
3280.37 96
3280.50 90
3280.63 83
3280.77 77
3280.90 71
3281.03 66
3281.16 60
3281.29 55
3281.42 50
3281.55 47
3281.68 46
3281.82 48
3281.95 53
3282.08 60
3282.21 68
3282.34 77
3282.47 86
3282.60 93
3282.74 99
3282.87 103
3283.00 106
3283.13 109
3283.26 114
3283.39 120
3283.52 128
3283.66 137
3283.79 146
3283.92 154
3284.05 158
3284.18 159
3284.31 155
3284.44 146
3284.57 133
3284.71 118
3284.84 102
3284.97 86
3285.10 72
3285.23 60
3285.36 51
3285.49 46
3285.63 45
3285.76 46
3285.89 48
3286.02 52
3286.15 55
3286.28 56
3286.41 56
3286.55 54
3286.68 50
3286.81 45
3286.94 40
3287.07 35
3287.20 32
3287.33 31
3287.47 32
3287.60 35
3287.73 40
3287.86 45
3287.99 50
3288.12 54
3288.25 57
3288.39 59
3288.52 61
3288.65 63
3288.78 65
3288.91 69
3289.04 72
3289.17 75
3289.31 77
3289.44 77
3289.57 77
3289.70 74
3289.83 71
3289.96 68
3290.10 64
3290.23 61
3290.36 58
3290.49 56
3290.62 54
3290.75 51
3290.88 48
3291.02 45
3291.15 41
3291.28 36
3291.41 32
3291.54 29
3291.67 27
3291.80 27
3291.94 30
3292.07 35
3292.20 41
3292.33 48
3292.46 54
3292.59 59
3292.73 61
3292.86 61
3292.99 59
3293.12 56
3293.25 51
3293.38 46
3293.51 40
3293.65 32
3293.78 25
3293.91 17
3294.04 11
3294.17 7
3294.30 7
3294.44 11
3294.57 19
3294.70 30
3294.83 42
3294.96 53
3295.09 60
3295.23 64
3295.36 63
3295.49 58
3295.62 52
3295.75 45
3295.88 40
3296.02 37
3296.15 37
3296.28 38
3296.41 41
3296.54 43
3296.67 46
3296.80 48
3296.94 50
3297.07 50
3297.20 51
3297.33 50
3297.46 49
3297.59 48
3297.73 46
3297.86 45
3297.99 45
3298.12 45
3298.25 46
3298.38 47
3298.52 48
3298.65 51
3298.78 56
3298.91 62
3299.04 70
3299.17 79
3299.31 89
3299.44 98
3299.57 104
3299.70 106
3299.83 104
3299.96 98
3300.10 89
3300.23 78
3300.36 66
3300.49 54
3300.62 45
3300.75 37
3300.89 31
3301.02 28
3301.15 27
3301.28 29
3301.41 33
3301.55 38
3301.68 44
3301.81 50
3301.94 55
3302.07 59
3302.20 61
3302.34 62
3302.47 62
3302.60 62
3302.73 64
3302.86 66
3302.99 71
3303.13 77
3303.26 83
3303.39 90
3303.52 95
3303.65 99
3303.78 99
3303.92 97
3304.05 91
3304.18 83
3304.31 73
3304.44 62
3304.58 50
3304.71 38
3304.84 27
3304.97 16
3305.10 7
3305.23 0
3305.37 0
3305.50 0
3305.63 0
3305.76 0
3305.89 0
3306.03 0
3306.16 0
3306.29 0
3306.42 1
3306.55 3
3306.68 6
3306.82 10
3306.95 16
3307.08 23
3307.21 31
3307.34 38
3307.48 45
3307.61 51
3307.74 55
3307.87 58
3308.00 59
3308.13 57
3308.27 54
3308.40 50
3308.53 46
3308.66 44
3308.79 43
3308.93 45
3309.06 49
3309.19 54
3309.32 59
3309.45 62
3309.59 62
3309.72 61
3309.85 58
3309.98 55
3310.11 54
3310.24 54
3310.38 55
3310.51 59
3310.64 62
3310.77 66
3310.90 68
3311.04 70
3311.17 70
3311.30 71
3311.43 72
3311.56 75
3311.70 79
3311.83 84
3311.96 90
3312.09 95
3312.22 98
3312.36 100
3312.49 99
3312.62 95
3312.75 88
3312.88 79
3313.01 68
3313.15 56
3313.28 46
3313.41 38
3313.54 34
3313.67 33
3313.81 34
3313.94 37
3314.07 39
3314.20 40
3314.33 39
3314.47 36
3314.60 30
3314.73 22
3314.86 14
3314.99 6
3315.13 0
3315.26 0
3315.39 0
3315.52 0
3315.65 0
3315.79 0
3315.92 0
3316.05 7
3316.18 16
3316.31 25
3316.45 35
3316.58 45
3316.71 55
3316.84 64
3316.97 71
3317.11 77
3317.24 81
3317.37 84
3317.50 87
3317.63 89
3317.77 92
3317.90 95
3318.03 98
3318.16 101
3318.30 101
3318.43 100
3318.56 97
3318.69 91
3318.82 84
3318.96 76
3319.09 69
3319.22 64
3319.35 61
3319.48 61
3319.62 62
3319.75 65
3319.88 67
3320.01 69
3320.14 68
3320.28 67
3320.41 64
3320.54 62
3320.67 61
3320.80 63
3320.94 66
3321.07 70
3321.20 75
3321.33 79
3321.47 82
3321.60 83
3321.73 85
3321.86 85
3321.99 86
3322.13 88
3322.26 89
3322.39 90
3322.52 90
3322.65 89
3322.79 86
3322.92 81
3323.05 76
3323.18 69
3323.32 62
3323.45 56
3323.58 49
3323.71 44
3323.84 39
3323.98 36
3324.11 34
3324.24 34
3324.37 34
3324.50 36
3324.64 40
3324.77 44
3324.90 51
3325.03 59
3325.17 68
3325.30 77
3325.43 87
3325.56 94
3325.69 99
3325.83 101
3325.96 99
3326.09 93
3326.22 85
3326.36 75
3326.49 64
3326.62 52
3326.75 40
3326.88 28
3327.02 18
3327.15 11
3327.28 6
3327.41 4
3327.55 4
3327.68 7
3327.81 12
3327.94 17
3328.07 22
3328.21 27
3328.34 30
3328.47 33
3328.60 34
3328.74 35
3328.87 34
3329.00 32
3329.13 30
3329.26 28
3329.40 26
3329.53 25
3329.66 25
3329.79 25
3329.93 27
3330.06 30
3330.19 34
3330.32 38
3330.46 44
3330.59 49
3330.72 54
3330.85 58
3330.98 61
3331.12 61
3331.25 60
3331.38 58
3331.51 55
3331.65 52
3331.78 50
3331.91 49
3332.04 48
3332.18 49
3332.31 49
3332.44 48
3332.57 47
3332.70 45
3332.84 43
3332.97 41
3333.10 38
3333.23 36
3333.37 34
3333.50 33
3333.63 33
3333.76 33
3333.90 34
3334.03 35
3334.16 36
3334.29 37
3334.43 37
3334.56 37
3334.69 37
3334.82 36
3334.96 35
3335.09 33
3335.22 32
3335.35 30
3335.48 28
3335.62 25
3335.75 21
3335.88 15
3336.01 9
3336.15 3
3336.28 0
3336.41 0
3336.54 0
3336.68 0
3336.81 0
3336.94 5
3337.07 13
3337.21 21
3337.34 29
3337.47 36
3337.60 43
3337.74 49
3337.87 55
3338.00 62
3338.13 69
3338.27 75
3338.40 81
3338.53 85
3338.66 87
3338.80 87
3338.93 84
3339.06 80
3339.19 74
3339.33 68
3339.46 61
3339.59 55
3339.72 49
3339.86 44
3339.99 39
3340.12 35
3340.25 32
3340.39 30
3340.52 28
3340.65 29
3340.78 31
3340.92 33
3341.05 37
3341.18 39
3341.31 42
3341.45 43
3341.58 42
3341.71 41
3341.84 39
3341.98 38
3342.11 36
3342.24 35
3342.37 35
3342.51 35
3342.64 36
3342.77 37
3342.90 38
3343.04 39
3343.17 39
3343.30 37
3343.43 34
3343.57 30
3343.70 26
3343.83 22
3343.96 20
3344.10 18
3344.23 17
3344.36 17
3344.49 18
3344.63 18
3344.76 18
3344.89 18
3345.02 18
3345.16 18
3345.29 18
3345.42 19
3345.55 21
3345.69 22
3345.82 24
3345.95 26
3346.09 27
3346.22 28
3346.35 27
3346.48 25
3346.62 22
3346.75 19
3346.88 17
3347.01 15
3347.15 15
3347.28 17
3347.41 20
3347.54 23
3347.68 27
3347.81 30
3347.94 33
3348.07 35
3348.21 36
3348.34 37
3348.47 37
3348.61 37
3348.74 37
3348.87 38
3349.00 40
3349.14 43
3349.27 46
3349.40 50
3349.53 53
3349.67 56
3349.80 58
3349.93 59
3350.06 60
3350.20 60
3350.33 59
3350.46 58
3350.60 55
3350.73 52
3350.86 46
3350.99 40
3351.13 34
3351.26 27
3351.39 22
3351.52 17
3351.66 13
3351.79 9
3351.92 6
3352.06 4
3352.19 1
3352.32 0
3352.45 0
3352.59 0
3352.72 0
3352.85 0
3352.98 1
3353.12 6
3353.25 11
3353.38 17
3353.52 22
3353.65 26
3353.78 28
3353.91 28
3354.05 25
3354.18 21
3354.31 16
3354.44 11
3354.58 8
3354.71 7
3354.84 7
3354.98 9
3355.11 13
3355.24 17
3355.37 21
3355.51 24
3355.64 27
3355.77 30
3355.91 34
3356.04 38
3356.17 43
3356.30 48
3356.44 53
3356.57 57
3356.70 60
3356.84 61
3356.97 62
3357.10 62
3357.23 60
3357.37 57
3357.50 54
3357.63 50
3357.76 45
3357.90 40
3358.03 36
3358.16 31
3358.30 27
3358.43 23
3358.56 19
3358.69 16
3358.83 13
3358.96 10
3359.09 8
3359.23 6
3359.36 5
3359.49 4
3359.62 3
3359.76 3
3359.89 2
3360.02 1
3360.16 0
3360.29 0
3360.42 0
3360.56 0
3360.69 0
3360.82 0
3360.95 0
3361.09 0
3361.22 0
3361.35 3
3361.49 4
3361.62 5
3361.75 6
3361.88 6
3362.02 6
3362.15 7
3362.28 10
3362.42 13
3362.55 16
3362.68 18
3362.81 19
3362.95 19
3363.08 18
3363.21 18
3363.35 18
3363.48 19
3363.61 22
3363.75 25
3363.88 29
3364.01 32
3364.14 36
3364.28 41
3364.41 46
3364.54 53
3364.68 60
3364.81 67
3364.94 72
3365.08 74
3365.21 73
3365.34 67
3365.47 57
3365.61 47
3365.74 36
3365.87 29
3366.01 25
3366.14 25
3366.27 30
3366.41 36
3366.54 44
3366.67 51
3366.80 57
3366.94 61
3367.07 63
3367.20 64
3367.34 65
3367.47 67
3367.60 69
3367.74 73
3367.87 79
3368.00 86
3368.13 95
3368.27 103
3368.40 110
3368.53 115
3368.67 118
3368.80 119
3368.93 117
3369.07 115
3369.20 112
3369.33 110
3369.47 108
3369.60 109
3369.73 111
3369.86 114
3370.00 118
3370.13 122
3370.26 127
3370.40 131
3370.53 135
3370.66 138
3370.80 140
3370.93 142
3371.06 145
3371.20 148
3371.33 150
3371.46 153
3371.59 153
3371.73 153
3371.86 149
3371.99 144
3372.13 138
3372.26 131
3372.39 124
3372.53 118
3372.66 114
3372.79 109
3372.93 105
3373.06 101
3373.19 97
3373.33 92
3373.46 88
3373.59 85
3373.72 84
3373.86 85
3373.99 89
3374.12 94
3374.26 99
3374.39 105
3374.52 109
3374.66 111
3374.79 112
3374.92 110
3375.06 108
3375.19 104
3375.32 100
3375.46 95
3375.59 90
3375.72 85
3375.86 79
3375.99 72
3376.12 65
3376.26 59
3376.39 54
3376.52 50
3376.65 49
3376.79 50
3376.92 51
3377.05 53
3377.19 53
3377.32 52
3377.45 50
3377.59 45
3377.72 38
3377.85 31
3377.99 24
3378.12 18
3378.25 14
3378.39 12
3378.52 13
3378.65 15
3378.79 19
3378.92 23
3379.05 26
3379.19 27
3379.32 26
3379.45 24
3379.59 20
3379.72 16
3379.85 12
3379.99 8
3380.12 6
3380.25 4
3380.39 4
3380.52 4
3380.65 6
3380.79 9
3380.92 13
3381.05 17
3381.19 22
3381.32 26
3381.45 30
3381.59 33
3381.72 36
3381.85 38
3381.99 42
3382.12 45
3382.25 49
3382.39 52
3382.52 54
3382.65 55
3382.79 56
3382.92 55
3383.05 54
3383.19 54
3383.32 53
3383.45 51
3383.59 49
3383.72 45
3383.85 39
3383.99 32
3384.12 25
3384.25 19
3384.39 15
3384.52 15
3384.65 18
3384.79 26
3384.92 37
3385.05 51
3385.19 64
3385.32 76
3385.45 84
3385.59 88
3385.72 88
3385.85 84
3385.99 78
3386.12 71
3386.25 64
3386.39 59
3386.52 56
3386.65 54
3386.79 55
3386.92 56
3387.05 57
3387.19 59
3387.32 62
3387.45 64
3387.59 65
3387.72 65
3387.85 65
3387.99 62
3388.12 58
3388.25 53
3388.39 47
3388.52 42
3388.65 38
3388.79 35
3388.92 33
3389.06 33
3389.19 33
3389.32 35
3389.46 38
3389.59 42
3389.72 46
3389.86 51
3389.99 54
3390.12 56
3390.26 55
3390.39 52
3390.52 47
3390.66 41
3390.79 36
3390.92 33
3391.06 32
3391.19 35
3391.32 39
3391.46 44
3391.59 49
3391.72 53
3391.86 54
3391.99 54
3392.13 52
3392.26 48
3392.39 43
3392.53 38
3392.66 33
3392.79 29
3392.93 26
3393.06 24
3393.19 23
3393.33 24
3393.46 26
3393.59 29
3393.73 32
3393.86 36
3394.00 39
3394.13 42
3394.26 43
3394.40 44
3394.53 44
3394.66 45
3394.80 44
3394.93 44
3395.06 43
3395.20 41
3395.33 39
3395.46 37
3395.60 35
3395.73 33
3395.87 32
3396.00 32
3396.13 31
3396.27 30
3396.40 28
3396.53 25
3396.67 20
3396.80 16
3396.93 13
3397.07 11
3397.20 12
3397.33 16
3397.47 21
3397.60 28
3397.74 36
3397.87 43
3398.00 49
3398.14 53
3398.27 56
3398.40 56
3398.54 53
3398.67 49
3398.80 43
3398.94 37
3399.07 32
3399.21 29
3399.34 29
3399.47 31
3399.61 34
3399.74 39
3399.87 42
3400.01 45
3400.14 45
3400.28 44
3400.41 43
3400.54 43
3400.68 45
3400.81 50
3400.94 59
3401.08 70
3401.21 82
3401.34 96
3401.48 110
3401.61 123
3401.75 134
3401.88 145
3402.01 154
3402.15 163
3402.28 173
3402.41 184
3402.55 198
3402.68 213
3402.82 229
3402.95 243
3403.08 255
3403.22 262
3403.35 265
3403.48 264
3403.62 261
3403.75 259
3403.89 260
3404.02 264
3404.15 270
3404.29 277
3404.42 283
3404.55 284
3404.69 281
3404.82 272
3404.96 259
3405.09 242
3405.22 226
3405.36 210
3405.49 195
3405.62 182
3405.76 171
3405.89 161
3406.03 151
3406.16 143
3406.29 135
3406.43 128
3406.56 122
3406.69 117
3406.83 114
3406.96 110
3407.10 106
3407.23 101
3407.36 94
3407.50 86
3407.63 76
3407.77 64
3407.90 51
3408.03 37
3408.17 23
3408.30 10
3408.43 0
3408.57 0
3408.70 0
3408.84 0
3408.97 0
3409.10 0
3409.24 0
3409.37 0
3409.51 6
3409.64 16
3409.77 24
3409.91 32
3410.04 38
3410.17 43
3410.31 48
3410.44 53
3410.58 58
3410.71 63
3410.84 68
3410.98 70
3411.11 71
3411.25 69
3411.38 65
3411.51 61
3411.65 56
3411.78 54
3411.92 53
3412.05 54
3412.18 57
3412.32 61
3412.45 65
3412.58 68
3412.72 69
3412.85 69
3412.99 67
3413.12 63
3413.25 59
3413.39 55
3413.52 53
3413.66 52
3413.79 52
3413.92 53
3414.06 56
3414.19 58
3414.33 60
3414.46 63
3414.59 65
3414.73 67
3414.86 70
3415.00 73
3415.13 76
3415.26 78
3415.40 79
3415.53 78
3415.67 76
3415.80 71
3415.93 65
3416.07 59
3416.20 51
3416.34 44
3416.47 37
3416.60 32
3416.74 27
3416.87 23
3417.01 21
3417.14 20
3417.27 20
3417.41 20
3417.54 21
3417.68 21
3417.81 22
3417.94 23
3418.08 25
3418.21 29
3418.35 33
3418.48 39
3418.61 45
3418.75 50
3418.88 53
3419.02 55
3419.15 53
3419.28 48
3419.42 42
3419.55 34
3419.69 25
3419.82 17
3419.95 10
3420.09 4
3420.22 0
3420.36 0
3420.49 0
3420.62 0
3420.76 0
3420.89 0
3421.03 0
3421.16 0
3421.30 1
3421.43 4
3421.56 7
3421.70 9
3421.83 10
3421.97 9
3422.10 7
3422.23 3
3422.37 0
3422.50 0
3422.64 0
3422.77 0
3422.90 0
3423.04 1
3423.17 7
3423.31 14
3423.44 19
3423.58 22
3423.71 22
3423.84 19
3423.98 15
3424.11 11
3424.25 8
3424.38 7
3424.51 10
3424.65 15
3424.78 22
3424.92 31
3425.05 39
3425.19 46
3425.32 50
3425.45 52
3425.59 51
3425.72 47
3425.86 41
3425.99 34
3426.12 27
3426.26 20
3426.39 15
3426.53 11
3426.66 9
3426.80 10
3426.93 14
3427.06 19
3427.20 26
3427.33 32
3427.47 37
3427.60 41
3427.73 43
3427.87 45
3428.00 47
3428.14 51
3428.27 57
3428.41 66
3428.54 75
3428.67 85
3428.81 93
3428.94 99
3429.08 102
3429.21 103
3429.35 103
3429.48 103
3429.61 106
3429.75 111
3429.88 118
3430.02 128
3430.15 138
3430.29 147
3430.42 155
3430.55 160
3430.69 163
3430.82 164
3430.96 164
3431.09 166
3431.23 170
3431.36 176
3431.49 185
3431.63 196
3431.76 206
3431.90 214
3432.03 219
3432.17 221
3432.30 218
3432.43 213
3432.57 205
3432.70 196
3432.84 186
3432.97 176
3433.11 164
3433.24 153
3433.37 142
3433.51 131
3433.64 122
3433.78 114
3433.91 108
3434.05 102
3434.18 97
3434.31 93
3434.45 90
3434.58 87
3434.72 85
3434.85 85
3434.99 85
3435.12 86
3435.26 88
3435.39 91
3435.52 94
3435.66 98
3435.79 103
3435.93 108
3436.06 114
3436.20 119
3436.33 123
3436.46 125
3436.60 124
3436.73 120
3436.87 115
3437.00 109
3437.14 103
3437.27 98
3437.41 94
3437.54 91
3437.67 90
3437.81 89
3437.94 89
3438.08 90
3438.21 93
3438.35 96
3438.48 101
3438.62 107
3438.75 115
3438.88 123
3439.02 132
3439.15 139
3439.29 145
3439.42 148
3439.56 149
3439.69 146
3439.83 140
3439.96 133
3440.09 126
3440.23 119
3440.36 115
3440.50 113
3440.63 114
3440.77 117
3440.90 121
3441.04 125
3441.17 128
3441.30 128
3441.44 125
3441.57 118
3441.71 108
3441.84 95
3441.98 81
3442.11 68
3442.25 57
3442.38 48
3442.51 43
3442.65 41
3442.78 40
3442.92 40
3443.05 41
3443.19 41
3443.32 41
3443.46 41
3443.59 42
3443.73 43
3443.86 45
3443.99 46
3444.13 46
3444.26 44
3444.40 41
3444.53 36
3444.67 31
3444.80 25
3444.94 19
3445.07 15
3445.21 12
3445.34 10
3445.47 11
3445.61 13
3445.74 17
3445.88 21
3446.01 26
3446.15 31
3446.28 36
3446.42 39
3446.55 42
3446.69 45
3446.82 47
3446.96 50
3447.09 52
3447.22 54
3447.36 56
3447.49 55
3447.63 52
3447.76 48
3447.90 42
3448.03 37
3448.17 32
3448.30 30
3448.44 30
3448.57 33
3448.71 39
3448.84 47
3448.97 56
3449.11 65
3449.24 74
3449.38 81
3449.51 87
3449.65 90
3449.78 91
3449.92 88
3450.05 83
3450.19 74
3450.32 65
3450.46 56
3450.59 48
3450.72 42
3450.86 40
3450.99 39
3451.13 40
3451.26 41
3451.40 41
3451.53 40
3451.67 38
3451.80 36
3451.94 35
3452.07 35
3452.21 37
3452.34 41
3452.48 46
3452.61 50
3452.75 53
3452.88 54
3453.01 53
3453.15 50
3453.28 48
3453.42 46
3453.55 45
3453.69 47
3453.82 52
3453.96 59
3454.09 68
3454.23 78
3454.36 88
3454.50 96
3454.63 103
3454.77 109
3454.90 113
3455.04 116
3455.17 118
3455.31 120
3455.44 121
3455.57 121
3455.71 120
3455.84 116
3455.98 110
3456.11 101
3456.25 90
3456.38 78
3456.52 67
3456.65 57
3456.79 51
3456.92 48
3457.06 48
3457.19 51
3457.33 54
3457.46 57
3457.60 57
3457.73 55
3457.87 49
3458.00 40
3458.14 31
3458.27 22
3458.41 13
3458.54 7
3458.67 4
3458.81 1
3458.94 0
3459.08 0
3459.21 0
3459.35 0
3459.48 0
3459.62 0
3459.75 0
3459.89 0
3460.02 0
3460.16 0
3460.29 3
3460.43 5
3460.56 7
3460.70 9
3460.83 11
3460.97 12
3461.10 14
3461.24 16
3461.37 17
3461.51 17
3461.64 16
3461.78 13
3461.91 9
3462.05 5
3462.18 1
3462.32 0
3462.45 0
3462.59 4
3462.72 9
3462.86 16
3462.99 23
3463.13 29
3463.26 33
3463.40 34
3463.53 33
3463.67 31
3463.80 27
3463.94 24
3464.07 22
3464.20 21
3464.34 22
3464.47 24
3464.61 27
3464.74 30
3464.88 33
3465.01 35
3465.15 36
3465.28 36
3465.42 37
3465.55 38
3465.69 40
3465.82 43
3465.96 47
3466.09 52
3466.23 58
3466.36 64
3466.50 70
3466.63 75
3466.77 79
3466.90 84
3467.04 88
3467.17 91
3467.31 94
3467.44 96
3467.58 96
3467.71 96
3467.85 94
3467.98 90
3468.12 86
3468.25 82
3468.39 79
3468.52 77
3468.66 76
3468.79 78
3468.93 81
3469.06 86
3469.20 91
3469.33 95
3469.47 97
3469.60 97
3469.74 93
3469.87 88
3470.01 83
3470.14 78
3470.28 74
3470.41 74
3470.55 76
3470.68 80
3470.82 87
3470.95 94
3471.09 100
3471.22 106
3471.36 109
3471.50 110
3471.63 109
3471.77 105
3471.90 100
3472.04 94
3472.17 89
3472.31 85
3472.44 83
3472.58 83
3472.71 84
3472.85 85
3472.98 87
3473.12 87
3473.25 86
3473.39 82
3473.52 78
3473.66 73
3473.79 67
3473.93 61
3474.06 56
3474.20 52
3474.33 50
3474.47 49
3474.60 50
3474.74 53
3474.87 57
3475.01 62
3475.14 67
3475.28 71
3475.41 74
3475.55 75
3475.68 74
3475.82 70
3475.95 63
3476.09 55
3476.22 46
3476.36 37
3476.49 29
3476.63 23
3476.77 20
3476.90 19
3477.04 22
3477.17 27
3477.31 33
3477.44 41
3477.58 48
3477.71 55
3477.85 61
3477.98 66
3478.12 69
3478.25 72
3478.39 73
3478.52 73
3478.66 72
3478.79 68
3478.93 63
3479.06 58
3479.20 53
3479.33 49
3479.47 46
3479.60 44
3479.74 44
3479.87 43
3480.01 41
3480.15 37
3480.28 31
3480.42 24
3480.55 17
3480.69 12
3480.82 8
3480.96 6
3481.09 6
3481.23 6
3481.36 6
3481.50 7
3481.63 8
3481.77 9
3481.90 13
3482.04 17
3482.17 23
3482.31 29
3482.44 34
3482.58 38
3482.72 39
3482.85 38
3482.99 35
3483.12 32
3483.26 28
3483.39 25
3483.53 21
3483.66 19
3483.80 16
3483.93 12
3484.07 9
3484.20 5
3484.34 0
3484.47 0
3484.61 0
3484.75 0
3484.88 0
3485.02 0
3485.15 0
3485.29 0
3485.42 1
3485.56 4
3485.69 6
3485.83 8
3485.96 10
3486.10 11
3486.23 14
3486.37 16
3486.50 19
3486.64 21
3486.78 23
3486.91 22
3487.05 21
3487.18 17
3487.32 13
3487.45 8
3487.59 5
3487.72 3
3487.86 4
3487.99 7
3488.13 13
3488.26 19
3488.40 26
3488.54 31
3488.67 35
3488.81 36
3488.94 35
3489.08 32
3489.21 27
3489.35 21
3489.48 16
3489.62 11
3489.75 8
3489.89 7
3490.03 7
3490.16 9
3490.30 13
3490.43 19
3490.57 26
3490.70 34
3490.84 43
3490.97 51
3491.11 59
3491.24 65
3491.38 70
3491.51 73
3491.65 74
3491.79 74
3491.92 71
3492.06 67
3492.19 63
3492.33 59
3492.46 56
3492.60 54
3492.73 53
3492.87 53
3493.01 53
3493.14 51
3493.28 48
3493.41 43
3493.55 37
3493.68 32
3493.82 27
3493.95 25
3494.09 25
3494.22 27
3494.36 30
3494.50 34
3494.63 36
3494.77 37
3494.90 37
3495.04 35
3495.17 32
3495.31 30
3495.44 29
3495.58 29
3495.72 29
3495.85 29
3495.99 28
3496.12 27
3496.26 24
3496.39 20
3496.53 15
3496.66 10
3496.80 6
3496.94 2
3497.07 0
3497.21 0
3497.34 0
3497.48 0
3497.61 0
3497.75 0
3497.88 0
3498.02 0
3498.16 0
3498.29 1
3498.43 2
3498.56 3
3498.70 4
3498.83 6
3498.97 8
3499.11 11
3499.24 13
3499.38 17
3499.51 21
3499.65 26
3499.78 33
3499.92 41
3500.05 49
3500.19 56
3500.33 61
3500.46 63
3500.60 64
3500.73 64
3500.87 65
3501.00 67
3501.14 70
3501.28 76
3501.41 82
3501.55 88
3501.68 93
3501.82 97
3501.95 98
3502.09 96
3502.22 92
3502.36 87
3502.50 80
3502.63 74
3502.77 68
3502.90 63
3503.04 59
3503.17 55
3503.31 52
3503.45 49
3503.58 46
3503.72 45
3503.85 44
3503.99 44
3504.12 45
3504.26 46
3504.40 47
3504.53 48
3504.67 48
3504.80 49
3504.94 52
3505.07 57
3505.21 65
3505.35 76
3505.48 89
3505.62 102
3505.75 114
3505.89 123
3506.02 129
3506.16 131
3506.30 130
3506.43 126
3506.57 119
3506.70 112
3506.84 106
3506.97 102
3507.11 100
3507.25 101
3507.38 105
3507.52 110
3507.65 115
3507.79 117
3507.93 117
3508.06 113
3508.20 105
3508.33 97
3508.47 87
3508.60 79
3508.74 73
3508.88 70
3509.01 70
3509.15 72
3509.28 75
3509.42 78
3509.55 81
3509.69 84
3509.83 88
3509.96 92
3510.10 98
3510.23 107
3510.37 116
3510.51 127
3510.64 137
3510.78 145
3510.91 151
3511.05 154
3511.18 155
3511.32 156
3511.46 156
3511.59 158
3511.73 162
3511.86 167
3512.00 174
3512.14 180
3512.27 185
3512.41 189
3512.54 191
3512.68 194
3512.82 197
3512.95 202
3513.09 208
3513.22 216
3513.36 225
3513.49 234
3513.63 242
3513.77 249
3513.90 255
3514.04 261
3514.17 268
3514.31 275
3514.45 284
3514.58 293
3514.72 301
3514.85 309
3514.99 316
3515.13 320
3515.26 322
3515.40 321
3515.53 319
3515.67 314
3515.81 307
3515.94 298
3516.08 287
3516.21 275
3516.35 261
3516.48 247
3516.62 233
3516.76 219
3516.89 206
3517.03 196
3517.16 187
3517.30 181
3517.44 176
3517.57 171
3517.71 165
3517.84 158
3517.98 150
3518.12 140
3518.25 131
3518.39 123
3518.52 116
3518.66 111
3518.80 107
3518.93 103
3519.07 100
3519.20 96
3519.34 92
3519.48 89
3519.61 89
3519.75 92
3519.88 99
3520.02 110
3520.16 123
3520.29 138
3520.43 151
3520.56 162
3520.70 170
3520.84 174
3520.97 176
3521.11 176
3521.24 177
3521.38 178
3521.52 181
3521.65 183
3521.79 186
3521.92 187
3522.06 186
3522.20 182
3522.33 176
3522.47 169
3522.61 162
3522.74 155
3522.88 151
3523.01 148
3523.15 147
3523.29 147
3523.42 147
3523.56 148
3523.69 149
3523.83 151
3523.97 153
3524.10 156
3524.24 159
3524.37 162
3524.51 164
3524.65 165
3524.78 165
3524.92 165
3525.05 163
3525.19 160
3525.33 156
3525.46 149
3525.60 141
3525.74 131
3525.87 121
3526.01 111
3526.14 104
3526.28 101
3526.42 102
3526.55 106
3526.69 112
3526.82 117
3526.96 120
3527.10 120
3527.23 117
3527.37 111
3527.51 104
3527.64 97
3527.78 93
3527.91 90
3528.05 90
3528.19 92
3528.32 95
3528.46 98
3528.59 101
3528.73 103
3528.87 106
3529.00 108
3529.14 111
3529.28 115
3529.41 119
3529.55 123
3529.68 127
3529.82 130
3529.96 132
3530.09 133
3530.23 133
3530.37 131
3530.50 130
3530.64 128
3530.77 128
3530.91 129
3531.05 132
3531.18 135
3531.32 139
3531.46 141
3531.59 143
3531.73 142
3531.86 139
3532.00 134
3532.14 127
3532.27 118
3532.41 109
3532.55 99
3532.68 91
3532.82 85
3532.95 82
3533.09 82
3533.23 85
3533.36 91
3533.50 99
3533.64 106
3533.77 113
3533.91 117
3534.04 120
3534.18 121
3534.32 121
3534.45 119
3534.59 116
3534.73 112
3534.86 107
3535.00 101
3535.13 94
3535.27 87
3535.41 82
3535.54 77
3535.68 74
3535.82 72
3535.95 70
3536.09 66
3536.23 61
3536.36 53
3536.50 44
3536.63 35
3536.77 28
3536.91 26
3537.04 27
3537.18 32
3537.32 39
3537.45 46
3537.59 52
3537.72 56
3537.86 57
3538.00 57
3538.13 56
3538.27 55
3538.41 56
3538.54 57
3538.68 60
3538.82 62
3538.95 64
3539.09 65
3539.22 67
3539.36 68
3539.50 69
3539.63 71
3539.77 73
3539.91 76
3540.04 78
3540.18 79
3540.32 79
3540.45 77
3540.59 75
3540.73 71
3540.86 67
3541.00 63
3541.13 58
3541.27 54
3541.41 51
3541.54 48
3541.68 45
3541.82 44
3541.95 42
3542.09 41
3542.23 41
3542.36 41
3542.50 41
3542.64 43
3542.77 46
3542.91 49
3543.04 53
3543.18 58
3543.32 63
3543.45 68
3543.59 73
3543.73 78
3543.86 81
3544.00 83
3544.14 84
3544.27 83
3544.41 82
3544.55 79
3544.68 77
3544.82 75
3544.96 73
3545.09 70
3545.23 66
3545.37 61
3545.50 54
3545.64 45
3545.77 35
3545.91 27
3546.05 22
3546.18 19
3546.32 21
3546.46 24
3546.59 28
3546.73 32
3546.87 33
3547.00 30
3547.14 25
3547.28 17
3547.41 8
3547.55 0
3547.69 0
3547.82 0
3547.96 0
3548.10 2
3548.23 12
3548.37 23
3548.51 35
3548.64 45
3548.78 52
3548.92 55
3549.05 55
3549.19 52
3549.32 47
3549.46 41
3549.60 34
3549.73 28
3549.87 23
3550.01 19
3550.14 16
3550.28 15
3550.42 14
3550.55 12
3550.69 11
3550.83 9
3550.96 6
3551.10 4
3551.24 2
3551.37 0
3551.51 0
3551.65 0
3551.78 0
3551.92 0
3552.06 0
3552.19 0
3552.33 0
3552.47 0
3552.60 0
3552.74 2
3552.88 6
3553.01 10
3553.15 12
3553.29 12
3553.42 10
3553.56 6
3553.70 1
3553.83 0
3553.97 0
3554.11 0
3554.24 0
3554.38 4
3554.52 15
3554.65 29
3554.79 45
3554.93 59
3555.06 71
3555.20 79
3555.34 83
3555.47 84
3555.61 83
3555.75 80
3555.88 77
3556.02 74
3556.16 72
3556.29 71
3556.43 69
3556.57 65
3556.70 60
3556.84 54
3556.98 47
3557.11 40
3557.25 34
3557.39 29
3557.52 26
3557.66 24
3557.80 22
3557.93 20
3558.07 18
3558.21 15
3558.34 11
3558.48 8
3558.62 6
3558.76 4
3558.89 5
3559.03 7
3559.17 11
3559.30 18
3559.44 25
3559.58 32
3559.71 39
3559.85 43
3559.99 44
3560.12 42
3560.26 37
3560.40 31
3560.53 24
3560.67 18
3560.81 15
3560.94 15
3561.08 18
3561.22 22
3561.35 27
3561.49 30
3561.63 32
3561.76 31
3561.90 27
3562.04 22
3562.18 16
3562.31 10
3562.45 7
3562.59 7
3562.72 10
3562.86 17
3563.00 26
3563.13 35
3563.27 42
3563.41 46
3563.54 46
3563.68 42
3563.82 36
3563.95 31
3564.09 27
3564.23 26
3564.36 29
3564.50 34
3564.64 42
3564.78 49
3564.91 55
3565.05 58
3565.19 59
3565.32 57
3565.46 54
3565.60 51
3565.73 48
3565.87 45
3566.01 44
3566.14 43
3566.28 42
3566.42 42
3566.56 42
3566.69 42
3566.83 43
3566.97 45
3567.10 46
3567.24 48
3567.38 48
3567.51 46
3567.65 42
3567.79 35
3567.92 26
3568.06 17
3568.20 9
3568.34 3
3568.47 0
3568.61 0
3568.75 0
3568.88 2
3569.02 4
3569.16 5
3569.29 3
3569.43 1
3569.57 0
3569.70 0
3569.84 0
3569.98 0
3570.12 0
3570.25 6
3570.39 16
3570.53 27
3570.66 39
3570.80 50
3570.94 60
3571.07 68
3571.21 74
3571.35 77
3571.49 77
3571.62 76
3571.76 74
3571.90 71
3572.03 67
3572.17 64
3572.31 59
3572.44 55
3572.58 50
3572.72 46
3572.86 42
3572.99 39
3573.13 38
3573.27 38
3573.40 38
3573.54 39
3573.68 38
3573.82 37
3573.95 36
3574.09 34
3574.23 32
3574.36 31
3574.50 30
3574.64 30
3574.77 30
3574.91 30
3575.05 31
3575.19 31
3575.32 31
3575.46 31
3575.60 31
3575.73 30
3575.87 28
3576.01 25
3576.15 21
3576.28 16
3576.42 11
3576.56 6
3576.69 3
3576.83 0
3576.97 0
3577.11 0
3577.24 0
3577.38 0
3577.52 0
3577.65 0
3577.79 0
3577.93 1
3578.07 2
3578.20 3
3578.34 4
3578.48 4
3578.61 4
3578.75 5
3578.89 5
3579.03 7
3579.16 9
3579.30 11
3579.44 15
3579.57 20
3579.71 27
3579.85 36
3579.99 46
3580.12 59
3580.26 72
3580.40 86
3580.53 98
3580.67 109
3580.81 117
3580.95 122
3581.08 124
3581.22 123
3581.36 122
3581.49 121
3581.63 121
3581.77 124
3581.91 129
3582.04 137
3582.18 146
3582.32 154
3582.45 161
3582.59 165
3582.73 164
3582.87 160
3583.00 153
3583.14 144
3583.28 134
3583.42 126
3583.55 120
3583.69 117
3583.83 118
3583.96 122
3584.10 129
3584.24 139
3584.38 151
3584.51 162
3584.65 173
3584.79 181
3584.93 186
3585.06 187
3585.20 184
3585.34 179
3585.47 171
3585.61 162
3585.75 154
3585.89 147
3586.02 142
3586.16 140
3586.30 140
3586.44 142
3586.57 145
3586.71 148
3586.85 152
3586.98 157
3587.12 161
3587.26 165
3587.40 169
3587.53 172
3587.67 176
3587.81 178
3587.95 179
3588.08 179
3588.22 178
3588.36 176
3588.49 174
3588.63 171
3588.77 167
3588.91 161
3589.04 154
3589.18 146
3589.32 136
3589.46 127
3589.59 118
3589.73 110
3589.87 102
3590.01 97
3590.14 92
3590.28 90
3590.42 88
3590.56 86
3590.69 85
3590.83 83
3590.97 80
3591.10 77
3591.24 72
3591.38 67
3591.52 62
3591.65 59
3591.79 57
3591.93 57
3592.07 58
3592.20 60
3592.34 62
3592.48 64
3592.62 65
3592.75 65
3592.89 65
3593.03 65
3593.17 65
3593.30 65
3593.44 64
3593.58 63
3593.72 61
3593.85 59
3593.99 57
3594.13 54
3594.27 51
3594.40 48
3594.54 46
3594.68 46
3594.82 48
3594.95 51
3595.09 58
3595.23 65
3595.36 74
3595.50 82
3595.64 87
3595.78 89
3595.91 87
3596.05 82
3596.19 75
3596.33 67
3596.46 59
3596.60 51
3596.74 44
3596.88 39
3597.01 35
3597.15 33
3597.29 32
3597.43 35
3597.56 41
3597.70 49
3597.84 60
3597.98 72
3598.11 85
3598.25 98
3598.39 109
3598.53 118
3598.66 126
3598.80 131
3598.94 135
3599.08 136
3599.21 135
3599.35 133
3599.49 128
3599.63 123
3599.77 118
3599.90 114
3600.04 113
3600.18 116
3600.32 122
3600.45 132
3600.59 144
3600.73 156
3600.87 166
3601.00 174
3601.14 179
3601.28 181
3601.42 180
3601.55 176
3601.69 171
3601.83 165
3601.97 158
3602.10 152
3602.24 146
3602.38 142
3602.52 139
3602.65 140
3602.79 142
3602.93 145
3603.07 148
3603.20 149
3603.34 147
3603.48 142
3603.62 136
3603.76 128
3603.89 121
3604.03 115
3604.17 111
3604.31 107
3604.44 104
3604.58 100
3604.72 96
3604.86 91
3604.99 86
3605.13 81
3605.27 78
3605.41 74
3605.54 71
3605.68 66
3605.82 60
3605.96 52
3606.10 44
3606.23 36
3606.37 30
3606.51 26
3606.65 26
3606.78 28
3606.92 33
3607.06 39
3607.20 45
3607.33 49
3607.47 50
3607.61 48
3607.75 43
3607.89 34
3608.02 24
3608.16 14
3608.30 6
3608.44 1
3608.57 0
3608.71 4
3608.85 12
3608.99 24
3609.12 38
3609.26 51
3609.40 63
3609.54 73
3609.68 79
3609.81 82
3609.95 82
3610.09 81
3610.23 79
3610.36 76
3610.50 74
3610.64 72
3610.78 71
3610.92 71
3611.05 72
3611.19 72
3611.33 72
3611.47 72
3611.60 71
3611.74 70
3611.88 69
3612.02 68
3612.16 67
3612.29 66
3612.43 66
3612.57 67
3612.71 68
3612.84 69
3612.98 70
3613.12 71
3613.26 71
3613.40 70
3613.53 69
3613.67 66
3613.81 63
3613.95 58
3614.08 52
3614.22 46
3614.36 38
3614.50 31
3614.64 24
3614.77 18
3614.91 12
3615.05 8
3615.19 5
3615.33 4
3615.46 4
3615.60 5
3615.74 7
3615.88 9
3616.01 11
3616.15 13
3616.29 13
3616.43 12
3616.57 9
3616.70 6
3616.84 1
3616.98 0
3617.12 0
3617.26 0
3617.39 0
3617.53 0
3617.67 0
3617.81 0
3617.94 2
3618.08 8
3618.22 14
3618.36 19
3618.50 22
3618.63 25
3618.77 27
3618.91 29
3619.05 33
3619.19 39
3619.32 46
3619.46 53
3619.60 60
3619.74 66
3619.88 70
3620.01 72
3620.15 74
3620.29 74
3620.43 75
3620.57 76
3620.70 79
3620.84 82
3620.98 86
3621.12 90
3621.26 94
3621.39 97
3621.53 100
3621.67 101
3621.81 101
3621.94 101
3622.08 100
3622.22 100
3622.36 100
3622.50 100
3622.63 100
3622.77 100
3622.91 99
3623.05 97
3623.19 94
3623.32 89
3623.46 83
3623.60 77
3623.74 71
3623.88 66
3624.01 62
3624.15 59
3624.29 57
3624.43 55
3624.57 53
3624.70 50
3624.84 47
3624.98 45
3625.12 43
3625.26 42
3625.40 42
3625.53 43
3625.67 46
3625.81 48
3625.95 51
3626.09 53
3626.22 54
3626.36 54
3626.50 54
3626.64 53
3626.78 52
3626.91 50
3627.05 48
3627.19 45
3627.33 41
3627.47 37
3627.60 32
3627.74 27
3627.88 23
3628.02 22
3628.16 22
3628.29 24
3628.43 28
3628.57 33
3628.71 37
3628.85 40
3628.98 42
3629.12 42
3629.26 43
3629.40 44
3629.54 48
3629.68 53
3629.81 59
3629.95 66
3630.09 72
3630.23 75
3630.37 75
3630.50 73
3630.64 68
3630.78 62
3630.92 56
3631.06 49
3631.20 43
3631.33 36
3631.47 28
3631.61 20
3631.75 12
3631.89 5
3632.02 0
3632.16 0
3632.30 0
3632.44 0
3632.58 0
3632.71 0
3632.85 0
3632.99 0
3633.13 0
3633.27 2
3633.41 7
3633.54 15
3633.68 24
3633.82 34
3633.96 44
3634.10 51
3634.24 56
3634.37 57
3634.51 57
3634.65 55
3634.79 54
3634.93 55
3635.06 59
3635.20 66
3635.34 75
3635.48 83
3635.62 90
3635.76 94
3635.89 93
3636.03 90
3636.17 85
3636.31 81
3636.45 79
3636.58 79
3636.72 83
3636.86 89
3637.00 94
3637.14 99
3637.28 100
3637.41 99
3637.55 96
3637.69 93
3637.83 89
3637.97 87
3638.11 85
3638.24 84
3638.38 83
3638.52 81
3638.66 78
3638.80 74
3638.94 69
3639.07 64
3639.21 59
3639.35 55
3639.49 51
3639.63 48
3639.77 46
3639.90 45
3640.04 45
3640.18 46
3640.32 50
3640.46 56
3640.60 64
3640.73 73
3640.87 82
3641.01 92
3641.15 101
3641.29 109
3641.43 116
3641.56 120
3641.70 123
3641.84 124
3641.98 124
3642.12 123
3642.26 121
3642.39 119
3642.53 116
3642.67 113
3642.81 110
3642.95 106
3643.09 100
3643.22 93
3643.36 86
3643.50 77
3643.64 69
3643.78 61
3643.92 55
3644.05 50
3644.19 45
3644.33 42
3644.47 39
3644.61 36
3644.75 34
3644.88 32
3645.02 30
3645.16 29
3645.30 27
3645.44 25
3645.58 24
3645.72 23
3645.85 24
3645.99 26
3646.13 31
3646.27 38
3646.41 46
3646.55 55
3646.68 63
3646.82 71
3646.96 77
3647.10 82
3647.24 85
3647.38 87
3647.52 88
3647.65 88
3647.79 86
3647.93 84
3648.07 81
3648.21 78
3648.35 74
3648.48 70
3648.62 67
3648.76 64
3648.90 61
3649.04 58
3649.18 57
3649.32 55
3649.45 54
3649.59 53
3649.73 52
3649.87 52
3650.01 52
3650.15 54
3650.28 59
3650.42 64
3650.56 72
3650.70 81
3650.84 91
3650.98 103
3651.12 115
3651.25 127
3651.39 138
3651.53 147
3651.67 153
3651.81 154
3651.95 151
3652.09 142
3652.22 130
3652.36 117
3652.50 103
3652.64 93
3652.78 85
3652.92 82
3653.06 82
3653.19 84
3653.33 88
3653.47 93
3653.61 97
3653.75 100
3653.89 101
3654.03 101
3654.16 99
3654.30 97
3654.44 94
3654.58 92
3654.72 91
3654.86 92
3655.00 95
3655.13 99
3655.27 103
3655.41 108
3655.55 111
3655.69 113
3655.83 114
3655.97 113
3656.10 112
3656.24 109
3656.38 107
3656.52 104
3656.66 103
3656.80 101
3656.94 100
3657.08 98
3657.21 97
3657.35 95
3657.49 94
3657.63 92
3657.77 91
3657.91 90
3658.05 91
3658.18 92
3658.32 94
3658.46 96
3658.60 99
3658.74 102
3658.88 104
3659.02 106
3659.16 107
3659.29 107
3659.43 107
3659.57 106
3659.71 103
3659.85 100
3659.99 96
3660.13 90
3660.26 84
3660.40 76
3660.54 68
3660.68 60
3660.82 51
3660.96 42
3661.10 35
3661.24 29
3661.37 24
3661.51 22
3661.65 22
3661.79 24
3661.93 28
3662.07 33
3662.21 40
3662.35 47
3662.48 55
3662.62 62
3662.76 67
3662.90 70
3663.04 71
3663.18 69
3663.32 66
3663.46 62
3663.59 59
3663.73 58
3663.87 59
3664.01 62
3664.15 65
3664.29 69
3664.43 71
3664.57 72
3664.70 70
3664.84 66
3664.98 60
3665.12 54
3665.26 47
3665.40 42
3665.54 38
3665.68 36
3665.81 36
3665.95 38
3666.09 42
3666.23 44
3666.37 46
3666.51 46
3666.65 43
3666.79 38
3666.93 32
3667.06 26
3667.20 19
3667.34 13
3667.48 8
3667.62 4
3667.76 0
3667.90 0
3668.04 0
3668.17 0
3668.31 0
3668.45 0
3668.59 0
3668.73 0
3668.87 2
3669.01 4
3669.15 5
3669.29 4
3669.42 4
3669.56 3
3669.70 3
3669.84 3
3669.98 5
3670.12 9
3670.26 13
3670.40 19
3670.54 24
3670.67 29
3670.81 31
3670.95 31
3671.09 29
3671.23 26
3671.37 23
3671.51 21
3671.65 21
3671.79 25
3671.92 31
3672.06 38
3672.20 46
3672.34 51
3672.48 53
3672.62 52
3672.76 49
3672.90 45
3673.04 42
3673.18 40
3673.31 40
3673.45 42
3673.59 44
3673.73 46
3673.87 46
3674.01 42
3674.15 37
3674.29 29
3674.43 22
3674.56 15
3674.70 10
3674.84 7
3674.98 7
3675.12 8
3675.26 9
3675.40 10
3675.54 10
3675.68 8
3675.82 5
3675.95 0
3676.09 0
3676.23 0
3676.37 0
3676.51 0
3676.65 0
3676.79 0
3676.93 0
3677.07 3
3677.21 7
3677.34 9
3677.48 10
3677.62 10
3677.76 10
3677.90 10
3678.04 12
3678.18 14
3678.32 16
3678.46 18
3678.60 20
3678.74 23
3678.87 26
3679.01 31
3679.15 37
3679.29 45
3679.43 53
3679.57 62
3679.71 69
3679.85 75
3679.99 78
3680.13 80
3680.27 80
3680.40 78
3680.54 77
3680.68 74
3680.82 72
3680.96 68
3681.10 62
3681.24 55
3681.38 47
3681.52 38
3681.66 29
3681.80 22
3681.93 16
3682.07 12
3682.21 10
3682.35 11
3682.49 13
3682.63 17
3682.77 23
3682.91 29
3683.05 35
3683.19 41
3683.33 46
3683.46 48
3683.60 49
3683.74 48
3683.88 46
3684.02 43
3684.16 41
3684.30 41
3684.44 42
3684.58 46
3684.72 53
3684.86 60
3685.00 66
3685.13 72
3685.27 75
3685.41 75
3685.55 71
3685.69 65
3685.83 57
3685.97 48
3686.11 38
3686.25 30
3686.39 24
3686.53 20
3686.67 19
3686.80 20
3686.94 22
3687.08 25
3687.22 28
3687.36 31
3687.50 32
3687.64 34
3687.78 36
3687.92 39
3688.06 43
3688.20 48
3688.34 54
3688.48 59
3688.61 64
3688.75 66
3688.89 66
3689.03 64
3689.17 59
3689.31 54
3689.45 48
3689.59 44
3689.73 40
3689.87 37
3690.01 35
3690.15 33
3690.29 30
3690.43 28
3690.56 25
3690.70 24
3690.84 24
3690.98 26
3691.12 29
3691.26 32
3691.40 35
3691.54 37
3691.68 37
3691.82 37
3691.96 36
3692.10 34
3692.24 34
3692.38 35
3692.51 37
3692.65 41
3692.79 47
3692.93 54
3693.07 62
3693.21 70
3693.35 77
3693.49 81
3693.63 83
3693.77 82
3693.91 79
3694.05 73
3694.19 68
3694.33 63
3694.47 60
3694.60 58
3694.74 59
3694.88 61
3695.02 64
3695.16 70
3695.30 77
3695.44 86
3695.58 97
3695.72 109
3695.86 121
3696.00 132
3696.14 141
3696.28 148
3696.42 152
3696.56 153
3696.70 151
3696.83 148
3696.97 145
3697.11 141
3697.25 138
3697.39 135
3697.53 133
3697.67 131
3697.81 128
3697.95 124
3698.09 117
3698.23 110
3698.37 102
3698.51 94
3698.65 88
3698.79 85
3698.93 83
3699.07 84
3699.20 86
3699.34 89
3699.48 92
3699.62 94
3699.76 95
3699.90 96
3700.04 95
3700.18 94
3700.32 92
3700.46 89
3700.60 84
3700.74 78
3700.88 71
3701.02 64
3701.16 58
3701.30 52
3701.44 49
3701.58 48
3701.71 49
3701.85 51
3701.99 54
3702.13 56
3702.27 57
3702.41 57
3702.55 55
3702.69 52
3702.83 49
3702.97 44
3703.11 39
3703.25 34
3703.39 28
3703.53 22
3703.67 18
3703.81 15
3703.95 14
3704.09 15
3704.23 18
3704.37 22
3704.51 27
3704.64 32
3704.78 37
3704.92 41
3705.06 45
3705.20 49
3705.34 52
3705.48 54
3705.62 56
3705.76 56
3705.90 55
3706.04 53
3706.18 50
3706.32 46
3706.46 41
3706.60 36
3706.74 31
3706.88 26
3707.02 23
3707.16 21
3707.30 22
3707.44 24
3707.58 27
3707.72 29
3707.85 29
3707.99 28
3708.13 24
3708.27 19
3708.41 13
3708.55 9
3708.69 7
3708.83 8
3708.97 11
3709.11 16
3709.25 21
3709.39 25
3709.53 27
3709.67 25
3709.81 22
3709.95 17
3710.09 11
3710.23 8
3710.37 7
3710.51 9
3710.65 14
3710.79 21
3710.93 31
3711.07 40
3711.21 48
3711.35 55
3711.49 59
3711.63 60
3711.76 58
3711.90 53
3712.04 46
3712.18 38
3712.32 29
3712.46 20
3712.60 12
3712.74 5
3712.88 0
3713.02 0
3713.16 0
3713.30 0
3713.44 0
3713.58 1
3713.72 6
3713.86 11
3714.00 15
3714.14 18
3714.28 20
3714.42 22
3714.56 23
3714.70 22
3714.84 22
3714.98 20
3715.12 18
3715.26 15
3715.40 13
3715.54 12
3715.68 13
3715.82 15
3715.96 18
3716.10 21
3716.24 23
3716.38 21
3716.52 17
3716.66 10
3716.79 2
3716.93 0
3717.07 0
3717.21 0
3717.35 0
3717.49 0
3717.63 0
3717.77 0
3717.91 2
3718.05 5
3718.19 8
3718.33 10
3718.47 11
3718.61 13
3718.75 16
3718.89 20
3719.03 24
3719.17 28
3719.31 33
3719.45 37
3719.59 41
3719.73 45
3719.87 47
3720.01 48
3720.15 48
3720.29 47
3720.43 47
3720.57 48
3720.71 49
3720.85 50
3720.99 52
3721.13 53
3721.27 54
3721.41 54
3721.55 55
3721.69 56
3721.83 58
3721.97 61
3722.11 66
3722.25 71
3722.39 77
3722.53 81
3722.67 85
3722.81 88
3722.95 90
3723.09 90
3723.23 90
3723.37 88
3723.51 86
3723.65 83
3723.79 80
3723.93 77
3724.07 75
3724.21 73
3724.35 71
3724.49 69
3724.63 68
3724.77 65
3724.91 63
3725.05 61
3725.19 59
3725.33 58
3725.47 57
3725.61 57
3725.75 57
3725.89 57
3726.03 56
3726.17 55
3726.31 54
3726.45 53
3726.59 52
3726.73 50
3726.87 49
3727.01 47
3727.15 44
3727.29 41
3727.43 38
3727.57 35
3727.71 32
3727.84 30
3727.98 29
3728.12 29
3728.26 30
3728.40 31
3728.54 33
3728.68 35
3728.82 38
3728.96 40
3729.10 42
3729.24 44
3729.38 47
3729.52 49
3729.66 52
3729.80 54
3729.94 58
3730.08 62
3730.23 66
3730.37 71
3730.51 74
3730.65 76
3730.79 78
3730.93 77
3731.07 76
3731.21 74
3731.35 72
3731.49 69
3731.63 67
3731.77 64
3731.91 61
3732.05 57
3732.19 52
3732.33 47
3732.47 43
3732.61 39
3732.75 37
3732.89 37
3733.03 36
3733.17 36
3733.31 35
3733.45 33
3733.59 29
3733.73 25
3733.87 20
3734.01 15
3734.15 10
3734.29 6
3734.43 1
3734.57 0
3734.71 0
3734.85 0
3734.99 0
3735.13 0
3735.27 0
3735.41 0
3735.55 0
3735.69 4
3735.83 14
3735.97 25
3736.11 37
3736.25 49
3736.39 59
3736.53 67
3736.67 72
3736.81 75
3736.95 76
3737.09 76
3737.23 77
3737.37 78
3737.51 81
3737.65 86
3737.79 91
3737.93 98
3738.07 105
3738.21 112
3738.35 118
3738.49 123
3738.63 127
3738.77 128
3738.91 128
3739.05 126
3739.19 123
3739.33 120
3739.47 117
3739.61 115
3739.75 113
3739.89 112
3740.03 110
3740.17 106
3740.31 101
3740.45 95
3740.59 87
3740.73 80
3740.87 72
3741.01 65
3741.15 60
3741.30 56
3741.44 55
3741.58 55
3741.72 57
3741.86 60
3742.00 64
3742.14 69
3742.28 74
3742.42 80
3742.56 85
3742.70 89
3742.84 93
3742.98 97
3743.12 100
3743.26 104
3743.40 107
3743.54 109
3743.68 112
3743.82 114
3743.96 116
3744.10 119
3744.24 122
3744.38 126
3744.52 131
3744.66 136
3744.80 140
3744.94 142
3745.08 141
3745.22 137
3745.36 130
3745.50 120
3745.64 110
3745.78 99
3745.92 89
3746.06 81
3746.20 74
3746.35 69
3746.49 66
3746.63 64
3746.77 64
3746.91 65
3747.05 66
3747.19 68
3747.33 69
3747.47 68
3747.61 67
3747.75 63
3747.89 58
3748.03 54
3748.17 51
3748.31 49
3748.45 51
3748.59 56
3748.73 64
3748.87 73
3749.01 82
3749.15 90
3749.29 96
3749.43 100
3749.57 102
3749.71 102
3749.85 101
3749.99 100
3750.13 98
3750.28 96
3750.42 94
3750.56 91
3750.70 88
3750.84 83
3750.98 78
3751.12 73
3751.26 68
3751.40 65
3751.54 64
3751.68 67
3751.82 73
3751.96 81
3752.10 92
3752.24 102
3752.38 113
3752.52 121
3752.66 128
3752.80 132
3752.94 133
3753.08 131
3753.22 126
3753.36 118
3753.51 109
3753.65 97
3753.79 85
3753.93 73
3754.07 63
3754.21 55
3754.35 50
3754.49 48
3754.63 49
3754.77 52
3754.91 57
3755.05 62
3755.19 68
3755.33 72
3755.47 75
3755.61 77
3755.75 77
3755.89 76
3756.03 74
3756.17 72
3756.31 71
3756.46 70
3756.60 70
3756.74 70
3756.88 69
3757.02 67
3757.16 63
3757.30 58
3757.44 52
3757.58 47
3757.72 42
3757.86 39
3758.00 39
3758.14 40
3758.28 43
3758.42 46
3758.56 49
3758.70 50
3758.84 50
3758.99 48
3759.13 45
3759.27 41
3759.41 37
3759.55 34
3759.69 31
3759.83 31
3759.97 33
3760.11 37
3760.25 43
3760.39 50
3760.53 57
3760.67 65
3760.81 71
3760.95 75
3761.09 78
3761.23 78
3761.38 78
3761.52 78
3761.66 77
3761.80 77
3761.94 78
3762.08 79
3762.22 81
3762.36 83
3762.50 86
3762.64 89
3762.78 93
3762.92 96
3763.06 98
3763.20 98
3763.34 96
3763.48 90
3763.63 82
3763.77 70
3763.91 58
3764.05 47
3764.19 39
3764.33 34
3764.47 33
3764.61 37
3764.75 44
3764.89 53
3765.03 62
3765.17 70
3765.31 76
3765.45 79
3765.59 80
3765.74 79
3765.88 75
3766.02 71
3766.16 66
3766.30 62
3766.44 58
3766.58 55
3766.72 52
3766.86 49
3767.00 44
3767.14 38
3767.28 31
3767.42 24
3767.56 17
3767.71 10
3767.85 6
3767.99 5
3768.13 5
3768.27 8
3768.41 11
3768.55 15
3768.69 18
3768.83 19
3768.97 18
3769.11 15
3769.25 10
3769.39 5
3769.53 0
3769.68 0
3769.82 0
3769.96 0
3770.10 0
3770.24 0
3770.38 0
3770.52 0
3770.66 0
3770.80 1
3770.94 4
3771.08 9
3771.22 15
3771.36 21
3771.51 27
3771.65 33
3771.79 38
3771.93 41
3772.07 43
3772.21 42
3772.35 39
3772.49 34
3772.63 28
3772.77 23
3772.91 18
3773.05 14
3773.20 12
3773.34 13
3773.48 15
3773.62 20
3773.76 25
3773.90 32
3774.04 38
3774.18 43
3774.32 47
3774.46 49
3774.60 50
3774.74 49
3774.89 47
3775.03 44
3775.17 41
3775.31 37
3775.45 32
3775.59 27
3775.73 21
3775.87 16
3776.01 10
3776.15 5
3776.29 1
3776.44 0
3776.58 0
3776.72 0
3776.86 0
3777.00 0
3777.14 0
3777.28 1
3777.42 5
3777.56 9
3777.70 14
3777.84 17
3777.99 20
3778.13 22
3778.27 23
3778.41 23
3778.55 24
3778.69 26
3778.83 27
3778.97 29
3779.11 30
3779.25 30
3779.39 29
3779.54 26
3779.68 21
3779.82 15
3779.96 8
3780.10 1
3780.24 0
3780.38 0
3780.52 0
3780.66 0
3780.80 0
3780.95 0
3781.09 0
3781.23 0
3781.37 6
3781.51 11
3781.65 15
3781.79 18
3781.93 19
3782.07 20
3782.21 21
3782.35 23
3782.50 26
3782.64 30
3782.78 36
3782.92 44
3783.06 53
3783.20 62
3783.34 69
3783.48 72
3783.62 72
3783.77 69
3783.91 62
3784.05 53
3784.19 44
3784.33 37
3784.47 32
3784.61 29
3784.75 28
3784.89 27
3785.03 26
3785.18 24
3785.32 21
3785.46 17
3785.60 14
3785.74 11
3785.88 8
3786.02 6
3786.16 4
3786.30 3
3786.45 2
3786.59 3
3786.73 5
3786.87 7
3787.01 11
3787.15 14
3787.29 16
3787.43 17
3787.57 17
3787.71 17
3787.86 17
3788.00 19
3788.14 22
3788.28 27
3788.42 33
3788.56 39
3788.70 44
3788.84 47
3788.98 48
3789.13 47
3789.27 45
3789.41 44
3789.55 44
3789.69 46
3789.83 50
3789.97 54
3790.11 58
3790.26 61
3790.40 63
3790.54 64
3790.68 66
3790.82 70
3790.96 74
3791.10 80
3791.24 86
3791.38 91
3791.53 94
3791.67 96
3791.81 95
3791.95 92
3792.09 87
3792.23 83
3792.37 79
3792.51 74
3792.65 70
3792.80 67
3792.94 63
3793.08 61
3793.22 60
3793.36 60
3793.50 63
3793.64 66
3793.78 70
3793.93 73
3794.07 74
3794.21 73
3794.35 69
3794.49 65
3794.63 61
3794.77 58
3794.91 57
3795.06 58
3795.20 61
3795.34 65
3795.48 69
3795.62 71
3795.76 73
3795.90 72
3796.04 70
3796.19 67
3796.33 63
3796.47 59
3796.61 55
3796.75 51
3796.89 48
3797.03 47
3797.17 47
3797.32 49
3797.46 52
3797.60 55
3797.74 59
3797.88 62
3798.02 64
3798.16 66
3798.30 68
3798.45 69
3798.59 71
3798.73 72
3798.87 72
3799.01 71
3799.15 70
3799.29 67
3799.44 64
3799.58 61
3799.72 58
3799.86 57
3800.00 56
3800.14 55
3800.28 54
3800.42 53
3800.57 51
3800.71 48
3800.85 46
3800.99 44
3801.13 42
3801.27 42
3801.41 43
3801.56 46
3801.70 48
3801.84 51
3801.98 52
3802.12 53
3802.26 52
3802.40 50
3802.54 47
3802.69 44
3802.83 41
3802.97 38
3803.11 37
3803.25 37
3803.39 37
3803.53 38
3803.68 38
3803.82 38
3803.96 36
3804.10 34
3804.24 31
3804.38 29
3804.52 27
3804.67 27
3804.81 28
3804.95 30
3805.09 34
3805.23 39
3805.37 45
3805.51 51
3805.66 57
3805.80 64
3805.94 70
3806.08 75
3806.22 80
3806.36 83
3806.50 85
3806.65 86
3806.79 88
3806.93 89
3807.07 92
3807.21 96
3807.35 102
3807.49 111
3807.64 122
3807.78 134
3807.92 147
3808.06 161
3808.20 176
3808.34 191
3808.48 207
3808.63 222
3808.77 238
3808.91 254
3809.05 270
3809.19 286
3809.33 302
3809.48 319
3809.62 336
3809.76 353
3809.90 371
3810.04 388
3810.18 404
3810.32 417
3810.47 427
3810.61 433
3810.75 435
3810.89 435
3811.03 431
3811.17 426
3811.32 420
3811.46 415
3811.60 411
3811.74 409
3811.88 409
3812.02 410
3812.16 411
3812.31 409
3812.45 404
3812.59 394
3812.73 380
3812.87 362
3813.01 342
3813.16 322
3813.30 305
3813.44 289
3813.58 277
3813.72 267
3813.86 257
3814.00 248
3814.15 237
3814.29 224
3814.43 210
3814.57 196
3814.71 183
3814.85 170
3815.00 158
3815.14 148
3815.28 138
3815.42 128
3815.56 117
3815.70 107
3815.85 97
3815.99 89
3816.13 82
3816.27 77
3816.41 74
3816.55 73
3816.70 74
3816.84 75
3816.98 76
3817.12 77
3817.26 78
3817.40 76
3817.55 73
3817.69 67
3817.83 59
3817.97 49
3818.11 39
3818.25 30
3818.40 23
3818.54 19
3818.68 18
3818.82 20
3818.96 24
3819.10 30
3819.25 37
3819.39 44
3819.53 51
3819.67 56
3819.81 60
3819.95 62
3820.10 61
3820.24 60
3820.38 57
3820.52 55
3820.66 53
3820.80 52
3820.95 53
3821.09 54
3821.23 54
3821.37 54
3821.51 52
3821.65 48
3821.80 43
3821.94 37
3822.08 31
3822.22 24
3822.36 18
3822.51 13
3822.65 9
3822.79 7
3822.93 6
3823.07 6
3823.21 6
3823.36 5
3823.50 4
3823.64 2
3823.78 0
3823.92 0
3824.06 0
3824.21 0
3824.35 0
3824.49 1
3824.63 1
3824.77 1
3824.92 0
3825.06 0
3825.20 0
3825.34 0
3825.48 3
3825.62 10
3825.77 20
3825.91 30
3826.05 41
3826.19 50
3826.33 56
3826.47 60
3826.62 59
3826.76 56
3826.90 52
3827.04 46
3827.18 40
3827.33 35
3827.47 30
3827.61 26
3827.75 21
3827.89 17
3828.04 12
3828.18 8
3828.32 4
3828.46 1
3828.60 0
3828.74 0
3828.89 2
3829.03 6
3829.17 11
3829.31 17
3829.45 22
3829.60 27
3829.74 30
3829.88 31
3830.02 32
3830.16 31
3830.31 29
3830.45 27
3830.59 25
3830.73 22
3830.87 19
3831.01 17
3831.16 14
3831.30 12
3831.44 10
3831.58 9
3831.72 8
3831.87 8
3832.01 8
3832.15 9
3832.29 10
3832.43 11
3832.58 12
3832.72 14
3832.86 16
3833.00 18
3833.14 20
3833.29 23
3833.43 26
3833.57 30
3833.71 35
3833.85 40
3834.00 46
3834.14 51
3834.28 57
3834.42 61
3834.56 65
3834.71 67
3834.85 66
3834.99 63
3835.13 57
3835.27 49
3835.41 39
3835.56 28
3835.70 17
3835.84 8
3835.98 1
3836.12 0
3836.27 0
3836.41 0
3836.55 0
3836.69 0
3836.83 5
3836.98 13
3837.12 22
3837.26 31
3837.40 40
3837.55 48
3837.69 55
3837.83 59
3837.97 61
3838.11 61
3838.26 59
3838.40 56
3838.54 52
3838.68 47
3838.82 43
3838.97 40
3839.11 37
3839.25 36
3839.39 35
3839.53 35
3839.68 35
3839.82 35
3839.96 35
3840.10 36
3840.24 35
3840.39 35
3840.53 34
3840.67 33
3840.81 31
3840.95 29
3841.10 26
3841.24 24
3841.38 20
3841.52 17
3841.66 14
3841.81 12
3841.95 10
3842.09 8
3842.23 7
3842.38 5
3842.52 3
3842.66 1
3842.80 0
3842.94 0
3843.09 0
3843.23 0
3843.37 0
3843.51 0
3843.65 0
3843.80 3
3843.94 8
3844.08 11
3844.22 13
3844.37 14
3844.51 15
3844.65 17
3844.79 21
3844.93 27
3845.08 35
3845.22 42
3845.36 50
3845.50 56
3845.64 61
3845.79 64
3845.93 67
3846.07 69
3846.21 72
3846.36 76
3846.50 80
3846.64 86
3846.78 91
3846.92 96
3847.07 101
3847.21 105
3847.35 107
3847.49 108
3847.64 108
3847.78 105
3847.92 102
3848.06 96
3848.20 89
3848.35 81
3848.49 73
3848.63 65
3848.77 59
3848.92 55
3849.06 55
3849.20 57
3849.34 61
3849.48 66
3849.63 72
3849.77 75
3849.91 77
3850.05 76
3850.20 75
3850.34 74
3850.48 73
3850.62 72
3850.76 73
3850.91 74
3851.05 75
3851.19 75
3851.33 73
3851.48 69
3851.62 64
3851.76 59
3851.90 54
3852.05 51
3852.19 50
3852.33 51
3852.47 53
3852.61 55
3852.76 56
3852.90 55
3853.04 51
3853.18 46
3853.33 40
3853.47 34
3853.61 29
3853.75 25
3853.90 23
3854.04 22
3854.18 21
3854.32 20
3854.46 19
3854.61 16
3854.75 14
3854.89 13
3855.03 14
3855.18 18
3855.32 24
3855.46 32
3855.60 40
3855.75 48
3855.89 55
3856.03 58
3856.17 58
3856.32 56
3856.46 52
3856.60 48
3856.74 43
3856.88 40
3857.03 36
3857.17 34
3857.31 33
3857.45 32
3857.60 31
3857.74 31
3857.88 30
3858.02 28
3858.17 26
3858.31 23
3858.45 21
3858.59 19
3858.74 18
3858.88 18
3859.02 19
3859.16 22
3859.31 25
3859.45 29
3859.59 32
3859.73 36
3859.88 39
3860.02 41
3860.16 42
3860.30 42
3860.45 42
3860.59 41
3860.73 41
3860.87 40
3861.02 40
3861.16 39
3861.30 38
3861.44 36
3861.59 34
3861.73 31
3861.87 27
3862.01 24
3862.15 20
3862.30 17
3862.44 14
3862.58 10
3862.72 7
3862.87 5
3863.01 3
3863.15 2
3863.29 2
3863.44 2
3863.58 2
3863.72 2
3863.86 1
3864.01 1
3864.15 1
3864.29 4
3864.43 8
3864.58 14
3864.72 21
3864.86 28
3865.01 34
3865.15 40
3865.29 43
3865.43 46
3865.58 48
3865.72 50
3865.86 51
3866.00 52
3866.15 52
3866.29 51
3866.43 50
3866.57 50
3866.72 51
3866.86 54
3867.00 58
3867.14 62
3867.29 67
3867.43 71
3867.57 73
3867.71 74
3867.86 74
3868.00 72
3868.14 69
3868.28 67
3868.43 65
3868.57 64
3868.71 64
3868.85 65
3869.00 66
3869.14 68
3869.28 70
3869.42 71
3869.57 71
3869.71 71
3869.85 70
3870.00 71
3870.14 73
3870.28 75
3870.42 79
3870.57 82
3870.71 85
3870.85 87
3870.99 87
3871.14 86
3871.28 84
3871.42 80
3871.56 75
3871.71 69
3871.85 63
3871.99 56
3872.14 48
3872.28 40
3872.42 32
3872.56 24
3872.71 17
3872.85 10
3872.99 4
3873.13 0
3873.28 0
3873.42 0
3873.56 0
3873.70 0
3873.85 0
3873.99 2
3874.13 3
3874.28 3
3874.42 2
3874.56 1
3874.70 0
3874.85 0
3874.99 0
3875.13 1
3875.27 1
3875.42 1
3875.56 1
3875.70 0
3875.85 0
3875.99 0
3876.13 0
3876.27 0
3876.42 2
3876.56 5
3876.70 8
3876.84 10
3876.99 13
3877.13 15
3877.27 17
3877.42 18
3877.56 20
3877.70 22
3877.84 25
3877.99 30
3878.13 36
3878.27 41
3878.41 46
3878.56 49
3878.70 49
3878.84 47
3878.99 43
3879.13 38
3879.27 31
3879.41 26
3879.56 23
3879.70 23
3879.84 26
3879.99 32
3880.13 41
3880.27 50
3880.41 58
3880.56 65
3880.70 69
3880.84 70
3880.99 69
3881.13 68
3881.27 66
3881.41 65
3881.56 63
3881.70 61
3881.84 59
3881.99 55
3882.13 51
3882.27 46
3882.41 43
3882.56 41
3882.70 42
3882.84 47
3882.99 55
3883.13 64
3883.27 74
3883.41 84
3883.56 92
3883.70 97
3883.84 99
3883.99 98
3884.13 97
3884.27 94
3884.41 92
3884.56 90
3884.70 87
3884.84 84
3884.99 79
3885.13 71
3885.27 62
3885.41 52
3885.56 43
3885.70 36
3885.84 33
3885.99 33
3886.13 37
3886.27 42
3886.41 48
3886.56 53
3886.70 57
3886.84 59
3886.99 59
3887.13 60
3887.27 60
3887.42 62
3887.56 64
3887.70 67
3887.84 71
3887.99 76
3888.13 81
3888.27 87
3888.42 92
3888.56 96
3888.70 99
3888.84 101
3888.99 101
3889.13 99
3889.27 96
3889.42 92
3889.56 88
3889.70 83
3889.85 78
3889.99 74
3890.13 70
3890.27 66
3890.42 63
3890.56 59
3890.70 56
3890.85 53
3890.99 51
3891.13 48
3891.28 46
3891.42 44
3891.56 41
3891.70 38
3891.85 33
3891.99 28
3892.13 21
3892.28 14
3892.42 6
3892.56 0
3892.71 0
3892.85 0
3892.99 0
3893.14 0
3893.28 0
3893.42 0
3893.56 0
3893.71 0
3893.85 8
3893.99 18
3894.14 28
3894.28 38
3894.42 45
3894.57 50
3894.71 53
3894.85 54
3895.00 53
3895.14 53
3895.28 55
3895.42 59
3895.57 65
3895.71 73
3895.85 81
3896.00 88
3896.14 92
3896.28 91
3896.43 88
3896.57 81
3896.71 72
3896.86 64
3897.00 56
3897.14 50
3897.28 46
3897.43 43
3897.57 42
3897.71 42
3897.86 43
3898.00 45
3898.14 47
3898.29 49
3898.43 51
3898.57 54
3898.72 57
3898.86 61
3899.00 66
3899.15 71
3899.29 76
3899.43 81
3899.58 85
3899.72 88
3899.86 90
3900.00 90
3900.15 90
3900.29 88
3900.43 86
3900.58 84
3900.72 80
3900.86 76
3901.01 71
3901.15 67
3901.29 62
3901.44 58
3901.58 55
3901.72 53
3901.87 52
3902.01 52
3902.15 52
3902.30 54
3902.44 55
3902.58 57
3902.73 60
3902.87 63
3903.01 66
3903.16 68
3903.30 68
3903.44 67
3903.59 64
3903.73 60
3903.87 54
3904.01 48
3904.16 42
3904.30 37
3904.44 33
3904.59 29
3904.73 26
3904.87 23
3905.02 21
3905.16 19
3905.30 19
3905.45 19
3905.59 21
3905.73 24
3905.88 29
3906.02 34
3906.16 38
3906.31 42
3906.45 44
3906.59 44
3906.74 41
3906.88 35
3907.02 27
3907.17 18
3907.31 8
3907.45 0
3907.60 0
3907.74 0
3907.88 0
3908.03 0
3908.17 0
3908.31 0
3908.46 0
3908.60 0
3908.74 7
3908.89 14
3909.03 21
3909.17 27
3909.32 33
3909.46 37
3909.60 40
3909.75 42
3909.89 44
3910.03 46
3910.18 48
3910.32 52
3910.46 56
3910.61 60
3910.75 65
3910.89 68
3911.04 70
3911.18 70
3911.32 70
3911.47 68
3911.61 67
3911.75 66
3911.90 64
3912.04 63
3912.18 61
3912.33 59
3912.47 56
3912.61 53
3912.76 50
3912.90 47
3913.05 46
3913.19 45
3913.33 45
3913.48 45
3913.62 44
3913.76 42
3913.91 39
3914.05 37
3914.19 34
3914.34 32
3914.48 32
3914.62 32
3914.77 34
3914.91 36
3915.05 39
3915.20 42
3915.34 45
3915.48 49
3915.63 52
3915.77 54
3915.91 55
3916.06 54
3916.20 52
3916.34 48
3916.49 44
3916.63 38
3916.77 34
3916.92 31
3917.06 32
3917.21 36
3917.35 44
3917.49 55
3917.64 67
3917.78 79
3917.92 88
3918.07 93
3918.21 94
3918.35 91
3918.50 85
3918.64 79
3918.78 72
3918.93 67
3919.07 63
3919.21 59
3919.36 57
3919.50 56
3919.65 55
3919.79 55
3919.93 56
3920.08 58
3920.22 61
3920.36 62
3920.51 63
3920.65 62
3920.79 59
3920.94 54
3921.08 50
3921.22 46
3921.37 45
3921.51 46
3921.65 50
3921.80 55
3921.94 61
3922.09 66
3922.23 68
3922.37 67
3922.52 63
3922.66 57
3922.80 50
3922.95 42
3923.09 35
3923.23 29
3923.38 25
3923.52 23
3923.67 22
3923.81 23
3923.95 25
3924.10 28
3924.24 33
3924.38 37
3924.53 43
3924.67 48
3924.81 53
3924.96 59
3925.10 64
3925.25 69
3925.39 74
3925.53 78
3925.68 82
3925.82 85
3925.96 87
3926.11 88
3926.25 89
3926.39 88
3926.54 88
3926.68 86
3926.83 84
3926.97 81
3927.11 77
3927.26 74
3927.40 72
3927.54 72
3927.69 73
3927.83 75
3927.97 77
3928.12 78
3928.26 79
3928.41 78
3928.55 77
3928.69 77
3928.84 77
3928.98 79
3929.12 83
3929.27 86
3929.41 89
3929.56 90
3929.70 89
3929.84 85
3929.99 79
3930.13 72
3930.27 65
3930.42 59
3930.56 55
3930.71 53
3930.85 53
3930.99 55
3931.14 58
3931.28 61
3931.42 64
3931.57 66
3931.71 68
3931.86 69
3932.00 71
3932.14 73
3932.29 76
3932.43 79
3932.57 81
3932.72 83
3932.86 83
3933.01 83
3933.15 81
3933.29 79
3933.44 77
3933.58 74
3933.72 71
3933.87 67
3934.01 64
3934.16 61
3934.30 59
3934.44 58
3934.59 59
3934.73 60
3934.88 61
3935.02 62
3935.16 62
3935.31 61
3935.45 58
3935.59 55
3935.74 52
3935.88 48
3936.03 45
3936.17 43
3936.31 43
3936.46 43
3936.60 45
3936.74 48
3936.89 52
3937.03 56
3937.18 59
3937.32 62
3937.46 63
3937.61 63
3937.75 63
3937.90 62
3938.04 62
3938.18 63
3938.33 65
3938.47 69
3938.62 74
3938.76 78
3938.90 81
3939.05 81
3939.19 80
3939.33 76
3939.48 72
3939.62 68
3939.77 65
3939.91 64
3940.05 63
3940.20 63
3940.34 63
3940.49 63
3940.63 63
3940.77 64
3940.92 67
3941.06 71
3941.21 77
3941.35 85
3941.49 93
3941.64 100
3941.78 105
3941.93 108
3942.07 110
3942.21 109
3942.36 108
3942.50 106
3942.65 104
3942.79 102
3942.93 99
3943.08 95
3943.22 89
3943.36 83
3943.51 77
3943.65 69
3943.80 61
3943.94 52
3944.08 43
3944.23 34
3944.37 25
3944.52 16
3944.66 9
3944.80 4
3944.95 2
3945.09 3
3945.24 6
3945.38 11
3945.52 18
3945.67 24
3945.81 29
3945.96 33
3946.10 35
3946.24 34
3946.39 32
3946.53 29
3946.68 27
3946.82 26
3946.97 27
3947.11 28
3947.25 29
3947.40 30
3947.54 30
3947.69 28
3947.83 27
3947.97 25
3948.12 24
3948.26 25
3948.41 29
3948.55 34
3948.69 41
3948.84 49
3948.98 57
3949.13 66
3949.27 74
3949.41 80
3949.56 86
3949.70 90
3949.85 93
3949.99 94
3950.13 95
3950.28 95
3950.42 96
3950.57 98
3950.71 99
3950.86 101
3951.00 102
3951.14 102
3951.29 101
3951.43 99
3951.58 96
3951.72 92
3951.86 88
3952.01 84
3952.15 81
3952.30 78
3952.44 76
3952.58 75
3952.73 75
3952.87 76
3953.02 79
3953.16 84
3953.31 90
3953.45 98
3953.59 107
3953.74 115
3953.88 122
3954.03 129
3954.17 134
3954.31 138
3954.46 140
3954.60 140
3954.75 140
3954.89 138
3955.04 135
3955.18 130
3955.32 124
3955.47 117
3955.61 108
3955.76 98
3955.90 89
3956.04 80
3956.19 72
3956.33 67
3956.48 63
3956.62 62
3956.77 62
3956.91 63
3957.05 64
3957.20 66
3957.34 68
3957.49 70
3957.63 72
3957.78 75
3957.92 77
3958.06 78
3958.21 77
3958.35 75
3958.50 70
3958.64 63
3958.79 55
3958.93 47
3959.07 39
3959.22 32
3959.36 26
3959.51 21
3959.65 17
3959.79 14
3959.94 10
3960.08 7
3960.23 5
3960.37 3
3960.52 2
3960.66 1
3960.80 1
3960.95 0
3961.09 0
3961.24 0
3961.38 0
3961.53 0
3961.67 0
3961.82 0
3961.96 0
3962.10 0
3962.25 3
3962.39 5
3962.54 7
3962.68 9
3962.83 11
3962.97 13
3963.11 15
3963.26 16
3963.40 18
3963.55 18
3963.69 17
3963.84 16
3963.98 15
3964.12 14
3964.27 15
3964.41 17
3964.56 21
3964.70 26
3964.85 32
3964.99 38
3965.13 45
3965.28 50
3965.42 54
3965.57 57
3965.71 58
3965.86 57
3966.00 56
3966.15 53
3966.29 49
3966.43 45
3966.58 42
3966.72 41
3966.87 41
3967.01 43
3967.16 48
3967.30 54
3967.45 62
3967.59 71
3967.73 79
3967.88 87
3968.02 94
3968.17 99
3968.31 102
3968.46 102
3968.60 99
3968.74 93
3968.89 85
3969.03 76
3969.18 67
3969.32 58
3969.47 51
3969.61 45
3969.76 40
3969.90 35
3970.05 30
3970.19 25
3970.33 20
3970.48 15
3970.62 12
3970.77 10
3970.91 11
3971.06 13
3971.20 17
3971.35 22
3971.49 27
3971.63 31
3971.78 34
3971.92 36
3972.07 37
3972.21 38
3972.36 38
3972.50 39
3972.65 40
3972.79 40
3972.93 40
3973.08 40
3973.22 39
3973.37 37
3973.51 36
3973.66 34
3973.80 32
3973.95 31
3974.09 31
3974.24 32
3974.38 34
3974.52 36
3974.67 39
3974.81 41
3974.96 43
3975.10 44
3975.25 46
3975.39 47
3975.54 49
3975.68 51
3975.83 53
3975.97 55
3976.11 57
3976.26 58
3976.40 58
3976.55 57
3976.69 55
3976.84 54
3976.98 54
3977.13 54
3977.27 56
3977.42 57
3977.56 59
3977.71 59
3977.85 59
3977.99 58
3978.14 57
3978.28 55
3978.43 54
3978.57 53
3978.72 52
3978.86 51
3979.01 49
3979.15 46
3979.30 43
3979.44 40
3979.59 38
3979.73 36
3979.87 35
3980.02 35
3980.16 36
3980.31 36
3980.45 36
3980.60 36
3980.74 35
3980.89 35
3981.03 35
3981.18 36
3981.32 38
3981.47 42
3981.61 46
3981.75 50
3981.90 56
3982.04 61
3982.19 65
3982.33 69
3982.48 72
3982.62 75
3982.77 76
3982.91 77
3983.06 77
3983.20 76
3983.35 75
3983.49 73
3983.64 71
3983.78 69
3983.93 66
3984.07 63
3984.21 60
3984.36 56
3984.50 53
3984.65 50
3984.79 49
3984.94 50
3985.08 52
3985.23 55
3985.37 60
3985.52 65
3985.66 70
3985.81 75
3985.95 80
3986.10 84
3986.24 88
3986.39 92
3986.53 95
3986.68 96
3986.82 96
3986.96 95
3987.11 92
3987.25 89
3987.40 85
3987.54 82
3987.69 78
3987.83 75
3987.98 73
3988.12 71
3988.27 71
3988.41 71
3988.56 72
3988.70 73
3988.85 73
3988.99 72
3989.14 69
3989.28 65
3989.43 59
3989.57 54
3989.72 49
3989.86 45
3990.01 44
3990.15 43
3990.30 44
3990.44 45
3990.58 47
3990.73 50
3990.87 52
3991.02 56
3991.16 59
3991.31 63
3991.45 67
3991.60 69
3991.74 71
3991.89 72
3992.03 73
3992.18 74
3992.32 76
3992.47 79
3992.61 83
3992.76 87
3992.90 91
3993.05 92
3993.19 91
3993.34 88
3993.48 83
3993.63 76
3993.77 68
3993.92 62
3994.06 56
3994.21 52
3994.35 50
3994.50 49
3994.64 49
3994.79 50
3994.93 51
3995.08 52
3995.22 54
3995.37 56
3995.51 59
3995.66 63
3995.80 68
3995.95 73
3996.09 79
3996.24 84
3996.38 89
3996.53 93
3996.67 95
3996.82 96
3996.96 94
3997.11 90
3997.25 85
3997.40 79
3997.54 74
3997.68 70
3997.83 67
3997.97 67
3998.12 68
3998.26 70
3998.41 73
3998.55 75
3998.70 77
3998.84 78
3998.99 80
3999.13 83
3999.28 88
3999.42 94
3999.57 100
3999.71 107
3999.86 113
4000.00 117
4000.15 120
4000.29 122
4000.44 124
4000.58 126
4000.73 129
4000.87 132
4001.02 134
4001.16 134
4001.31 133
4001.45 129
4001.60 124
4001.74 119
4001.89 114
4002.04 112
4002.18 113
4002.33 116
4002.47 122
4002.62 128
4002.76 133
4002.91 136
4003.05 135
4003.20 131
4003.34 127
4003.49 122
4003.63 119
4003.78 118
4003.92 121
4004.07 126
4004.21 132
4004.36 137
4004.50 141
4004.65 144
4004.79 145
4004.94 145
4005.08 145
4005.23 145
4005.37 146
4005.52 147
4005.66 147
4005.81 146
4005.95 144
4006.10 141
4006.24 137
4006.39 131
4006.53 124
4006.68 117
4006.82 108
4006.97 100
4007.11 91
4007.26 84
4007.40 79
4007.55 77
4007.69 77
4007.84 79
4007.98 84
4008.13 89
4008.27 94
4008.42 99
4008.56 105
4008.71 110
4008.85 116
4009.00 121
4009.15 124
4009.29 125
4009.44 124
4009.58 121
4009.73 117
4009.87 113
4010.02 109
4010.16 107
4010.31 107
4010.45 108
4010.60 109
4010.74 111
4010.89 113
4011.03 114
4011.18 114
4011.32 115
4011.47 115
4011.61 114
4011.76 113
4011.90 112
4012.05 109
4012.19 105
4012.34 101
4012.48 96
4012.63 92
4012.78 89
4012.92 87
4013.07 86
4013.21 86
4013.36 86
4013.50 88
4013.65 90
4013.79 93
4013.94 96
4014.08 100
4014.23 103
4014.37 106
4014.52 106
4014.66 104
4014.81 101
4014.95 95
4015.10 89
4015.24 84
4015.39 81
4015.54 80
4015.68 82
4015.83 87
4015.97 94
4016.12 101
4016.26 109
4016.41 115
4016.55 119
4016.70 120
4016.84 119
4016.99 115
4017.13 110
4017.28 104
4017.42 98
4017.57 95
4017.71 93
4017.86 94
4018.01 98
4018.15 103
4018.30 110
4018.44 117
4018.59 122
4018.73 127
4018.88 129
4019.02 130
4019.17 130
4019.31 128
4019.46 125
4019.60 121
4019.75 114
4019.90 107
4020.04 98
4020.19 89
4020.33 82
4020.48 78
4020.62 77
4020.77 81
4020.91 88
4021.06 97
4021.20 106
4021.35 114
4021.49 118
4021.64 119
4021.79 117
4021.93 113
4022.08 108
4022.22 105
4022.37 104
4022.51 104
4022.66 107
4022.80 111
4022.95 115
4023.09 117
4023.24 118
4023.38 117
4023.53 116
4023.68 113
4023.82 112
4023.97 112
4024.11 115
4024.26 119
4024.40 123
4024.55 127
4024.69 128
4024.84 127
4024.98 122
4025.13 114
4025.28 104
4025.42 95
4025.57 87
4025.71 82
4025.86 80
4026.00 80
4026.15 82
4026.29 84
4026.44 85
4026.58 87
4026.73 87
4026.88 88
4027.02 87
4027.17 86
4027.31 83
4027.46 79
4027.60 73
4027.75 66
4027.89 58
4028.04 52
4028.19 48
4028.33 47
4028.48 48
4028.62 51
4028.77 55
4028.91 61
4029.06 66
4029.20 72
4029.35 78
4029.49 83
4029.64 88
4029.79 91
4029.93 92
4030.08 92
4030.22 92
4030.37 90
4030.51 90
4030.66 90
4030.80 90
4030.95 92
4031.10 93
4031.24 93
4031.39 91
4031.53 88
4031.68 84
4031.82 80
4031.97 78
4032.12 76
4032.26 77
4032.41 79
4032.55 83
4032.70 86
4032.84 90
4032.99 95
4033.13 99
4033.28 104
4033.43 109
4033.57 116
4033.72 123
4033.86 130
4034.01 136
4034.15 140
4034.30 142
4034.44 142
4034.59 140
4034.74 137
4034.88 134
4035.03 131
4035.17 130
4035.32 129
4035.46 130
4035.61 131
4035.76 132
4035.90 132
4036.05 132
4036.19 132
4036.34 131
4036.48 130
4036.63 130
4036.78 131
4036.92 131
4037.07 132
4037.21 132
4037.36 132
4037.50 132
4037.65 131
4037.79 131
4037.94 132
4038.09 134
4038.23 135
4038.38 137
4038.52 137
4038.67 137
4038.81 135
4038.96 132
4039.11 129
4039.25 126
4039.40 123
4039.54 122
4039.69 121
4039.83 121
4039.98 121
4040.13 120
4040.27 118
4040.42 115
4040.56 111
4040.71 105
4040.86 99
4041.00 92
4041.15 85
4041.29 77
4041.44 71
4041.58 65
4041.73 59
4041.88 54
4042.02 51
4042.17 47
4042.31 45
4042.46 43
4042.60 43
4042.75 44
4042.90 47
4043.04 50
4043.19 54
4043.33 56
4043.48 58
4043.62 58
4043.77 57
4043.92 56
4044.06 54
4044.21 52
4044.35 51
4044.50 50
4044.65 50
4044.79 50
4044.94 51
4045.08 52
4045.23 54
4045.37 57
4045.52 59
4045.67 60
4045.81 59
4045.96 56
4046.10 50
4046.25 43
4046.40 34
4046.54 26
4046.69 18
4046.83 13
4046.98 8
4047.12 5
4047.27 1
4047.42 0
4047.56 0
4047.71 0
4047.85 0
4048.00 0
4048.15 0
4048.29 0
4048.44 1
4048.58 9
4048.73 17
4048.87 21
4049.02 23
4049.17 21
4049.31 16
4049.46 9
4049.60 3
4049.75 0
4049.90 0
4050.04 0
4050.19 2
4050.33 8
4050.48 15
4050.63 23
4050.77 30
4050.92 36
4051.06 41
4051.21 45
4051.36 48
4051.50 50
4051.65 51
4051.79 52
4051.94 53
4052.09 55
4052.23 56
4052.38 58
4052.52 61
4052.67 63
4052.81 64
4052.96 65
4053.11 65
4053.25 64
4053.40 62
4053.54 60
4053.69 58
4053.84 56
4053.98 55
4054.13 53
4054.27 53
4054.42 54
4054.57 55
4054.71 56
4054.86 58
4055.00 58
4055.15 58
4055.30 55
4055.44 52
4055.59 48
4055.73 45
4055.88 43
4056.03 43
4056.17 44
4056.32 47
4056.46 49
4056.61 51
4056.76 52
4056.90 52
4057.05 51
4057.19 50
4057.34 48
4057.49 48
4057.63 48
4057.78 50
4057.93 53
4058.07 55
4058.22 58
4058.36 59
4058.51 59
4058.66 59
4058.80 58
4058.95 58
4059.09 57
4059.24 57
4059.39 57
4059.53 57
4059.68 55
4059.82 52
4059.97 47
4060.12 42
4060.26 37
4060.41 33
4060.55 31
4060.70 31
4060.85 31
4060.99 32
4061.14 33
4061.29 33
4061.43 32
4061.58 30
4061.72 27
4061.87 24
4062.02 21
4062.16 19
4062.31 18
4062.45 19
4062.60 24
4062.75 31
4062.89 41
4063.04 53
4063.18 65
4063.33 77
4063.48 87
4063.62 94
4063.77 97
4063.92 95
4064.06 91
4064.21 84
4064.35 77
4064.50 69
4064.65 62
4064.79 56
4064.94 52
4065.08 49
4065.23 47
4065.38 47
4065.52 47
4065.67 47
4065.82 48
4065.96 48
4066.11 49
4066.25 49
4066.40 48
4066.55 47
4066.69 44
4066.84 40
4066.99 35
4067.13 30
4067.28 26
4067.42 22
4067.57 21
4067.72 20
4067.86 21
4068.01 23
4068.16 25
4068.30 27
4068.45 29
4068.59 29
4068.74 28
4068.89 24
4069.03 19
4069.18 12
4069.33 4
4069.47 0
4069.62 0
4069.76 0
4069.91 0
4070.06 0
4070.20 0
4070.35 0
4070.50 0
4070.64 7
4070.79 16
4070.93 23
4071.08 27
4071.23 29
4071.37 29
4071.52 26
4071.67 24
4071.81 21
4071.96 20
4072.10 20
4072.25 21
4072.40 25
4072.54 29
4072.69 36
4072.84 45
4072.98 56
4073.13 70
4073.28 84
4073.42 99
4073.57 112
4073.71 124
4073.86 131
4074.01 135
4074.15 135
4074.30 132
4074.45 126
4074.59 118
4074.74 108
4074.88 97
4075.03 86
4075.18 77
4075.32 68
4075.47 61
4075.62 58
4075.76 56
4075.91 56
4076.06 58
4076.20 59
4076.35 58
4076.50 55
4076.64 51
4076.79 47
4076.93 42
4077.08 40
4077.23 40
4077.37 43
4077.52 48
4077.67 54
4077.81 60
4077.96 64
4078.11 66
4078.25 66
4078.40 65
4078.54 61
4078.69 58
4078.84 54
4078.98 51
4079.13 48
4079.28 45
4079.42 43
4079.57 41
4079.72 40
4079.86 38
4080.01 37
4080.16 36
4080.30 37
4080.45 38
4080.59 40
4080.74 42
4080.89 44
4081.03 45
4081.18 45
4081.33 42
4081.47 38
4081.62 32
4081.77 25
4081.91 19
4082.06 14
4082.21 9
4082.35 6
4082.50 5
4082.65 4
4082.79 5
4082.94 8
4083.09 11
4083.23 15
4083.38 19
4083.52 23
4083.67 26
4083.82 27
4083.96 27
4084.11 27
4084.26 27
4084.40 27
4084.55 28
4084.70 31
4084.84 34
4084.99 37
4085.14 40
4085.28 42
4085.43 44
4085.58 45
4085.72 46
4085.87 46
4086.02 46
4086.16 45
4086.31 45
4086.46 45
4086.60 46
4086.75 51
4086.90 57
4087.04 66
4087.19 76
4087.33 85
4087.48 91
4087.63 94
4087.77 94
4087.92 91
4088.07 88
4088.21 85
4088.36 83
4088.51 84
4088.65 85
4088.80 88
4088.95 93
4089.09 98
4089.24 105
4089.39 114
4089.53 126
4089.68 139
4089.83 152
4089.97 165
4090.12 175
4090.27 182
4090.41 185
4090.56 185
4090.71 181
4090.85 176
4091.00 170
4091.15 166
4091.29 162
4091.44 160
4091.59 160
4091.73 160
4091.88 160
4092.03 159
4092.17 157
4092.32 154
4092.47 150
4092.61 145
4092.76 139
4092.91 134
4093.05 128
4093.20 123
4093.35 117
4093.49 112
4093.64 105
4093.79 99
4093.93 93
4094.08 86
4094.23 81
4094.37 76
4094.52 72
4094.67 68
4094.81 65
4094.96 63
4095.11 62
4095.25 61
4095.40 60
4095.55 60
4095.69 59
4095.84 60
4095.99 61
4096.13 63
4096.28 66
4096.43 70
4096.57 74
4096.72 79
4096.87 83
4097.01 86
4097.16 89
4097.31 91
4097.46 91
4097.60 90
4097.75 87
4097.90 84
4098.04 80
4098.19 76
4098.34 71
4098.48 67
4098.63 64
4098.78 60
4098.92 57
4099.07 52
4099.22 47
4099.36 43
4099.51 38
4099.66 35
4099.80 34
4099.95 35
4100.10 39
4100.24 44
4100.39 51
4100.54 58
4100.68 66
4100.83 73
4100.98 79
4101.13 84
4101.27 89
4101.42 92
4101.57 95
4101.71 97
4101.86 98
4102.01 98
4102.15 99
4102.30 99
4102.45 99
4102.59 98
4102.74 97
4102.89 95
4103.03 91
4103.18 86
4103.33 82
4103.47 77
4103.62 73
4103.77 70
4103.92 68
4104.06 67
4104.21 66
4104.36 64
4104.50 63
4104.65 61
4104.80 60
4104.94 59
4105.09 60
4105.24 62
4105.38 64
4105.53 65
4105.68 65
4105.83 64
4105.97 60
4106.12 55
4106.27 47
4106.41 40
4106.56 32
4106.71 26
4106.85 23
4107.00 21
4107.15 23
4107.29 26
4107.44 29
4107.59 33
4107.74 36
4107.88 37
4108.03 37
4108.18 35
4108.32 32
4108.47 29
4108.62 26
4108.76 24
4108.91 23
4109.06 24
4109.20 26
4109.35 30
4109.50 33
4109.65 37
4109.79 40
4109.94 41
4110.09 41
4110.23 40
4110.38 38
4110.53 35
4110.67 32
4110.82 29
4110.97 26
4111.12 25
4111.26 25
4111.41 26
4111.56 29
4111.70 33
4111.85 36
4112.00 38
4112.14 38
4112.29 36
4112.44 32
4112.59 25
4112.73 18
4112.88 12
4113.03 7
4113.17 5
4113.32 4
4113.47 6
4113.62 9
4113.76 12
4113.91 15
4114.06 17
4114.20 18
4114.35 18
4114.50 17
4114.64 16
4114.79 14
4114.94 12
4115.09 10
4115.23 8
4115.38 5
4115.53 2
4115.67 0
4115.82 0
4115.97 0
4116.12 0
4116.26 0
4116.41 0
4116.56 0
4116.70 0
4116.85 0
4117.00 3
4117.15 5
4117.29 8
4117.44 10
4117.59 14
4117.73 17
4117.88 21
4118.03 26
4118.17 30
4118.32 34
4118.47 38
4118.62 42
4118.76 45
4118.91 49
4119.06 54
4119.20 60
4119.35 67
4119.50 74
4119.65 81
4119.79 86
4119.94 88
4120.09 88
4120.24 85
4120.38 82
4120.53 78
4120.68 74
4120.82 73
4120.97 73
4121.12 74
4121.27 76
4121.41 79
4121.56 80
4121.71 79
4121.85 76
4122.00 71
4122.15 64
4122.30 55
4122.44 46
4122.59 39
4122.74 33
4122.88 28
4123.03 26
4123.18 25
4123.33 25
4123.47 25
4123.62 24
4123.77 24
4123.92 23
4124.06 24
4124.21 26
4124.36 29
4124.50 35
4124.65 42
4124.80 51
4124.95 59
4125.09 67
4125.24 74
4125.39 79
4125.53 82
4125.68 83
4125.83 82
4125.98 81
4126.12 79
4126.27 77
4126.42 76
4126.57 76
4126.71 76
4126.86 76
4127.01 74
4127.16 71
4127.30 66
4127.45 59
4127.60 52
4127.74 44
4127.89 38
4128.04 35
4128.19 36
4128.33 39
4128.48 45
4128.63 54
4128.78 62
4128.92 70
4129.07 76
4129.22 80
4129.36 82
4129.51 81
4129.66 78
4129.81 74
4129.95 70
4130.10 66
4130.25 62
4130.40 59
4130.54 56
4130.69 54
4130.84 54
4130.99 54
4131.13 56
4131.28 59
4131.43 62
4131.58 66
4131.72 70
4131.87 72
4132.02 73
4132.16 72
4132.31 70
4132.46 67
4132.61 64
4132.75 60
4132.90 58
4133.05 56
4133.20 55
4133.34 55
4133.49 54
4133.64 54
4133.79 53
4133.93 53
4134.08 52
4134.23 51
4134.38 50
4134.52 49
4134.67 49
4134.82 49
4134.97 49
4135.11 48
4135.26 47
4135.41 44
4135.56 40
4135.70 35
4135.85 30
4136.00 27
4136.14 27
4136.29 30
4136.44 36
4136.59 44
4136.73 52
4136.88 58
4137.03 61
4137.18 61
4137.32 57
4137.47 50
4137.62 42
4137.77 32
4137.91 24
4138.06 16
4138.21 9
4138.36 3
4138.50 0
4138.65 0
4138.80 0
4138.95 0
4139.09 0
4139.24 0
4139.39 0
4139.54 0
4139.68 0
4139.83 3
4139.98 7
4140.13 11
4140.27 15
4140.42 19
4140.57 23
4140.72 27
4140.86 31
4141.01 35
4141.16 38
4141.31 42
4141.46 45
4141.60 47
4141.75 49
4141.90 48
4142.05 46
4142.19 43
4142.34 37
4142.49 32
4142.64 27
4142.78 23
4142.93 22
4143.08 24
4143.23 28
4143.37 35
4143.52 44
4143.67 52
4143.82 61
4143.96 68
4144.11 74
4144.26 79
4144.41 83
4144.55 86
4144.70 89
4144.85 92
4145.00 96
4145.14 100
4145.29 104
4145.44 107
4145.59 110
4145.74 112
4145.88 113
4146.03 113
4146.18 112
4146.33 109
4146.47 107
4146.62 104
4146.77 101
4146.92 97
4147.06 94
4147.21 90
4147.36 87
4147.51 82
4147.65 78
4147.80 74
4147.95 71
4148.10 67
4148.25 64
4148.39 60
4148.54 55
4148.69 50
4148.84 45
4148.98 39
4149.13 35
4149.28 32
4149.43 32
4149.57 33
4149.72 36
4149.87 38
4150.02 40
4150.17 40
4150.31 39
4150.46 37
4150.61 34
4150.76 32
4150.90 31
4151.05 31
4151.20 31
4151.35 32
4151.49 33
4151.64 34
4151.79 35
4151.94 37
4152.09 40
4152.23 43
4152.38 47
4152.53 52
4152.68 56
4152.82 61
4152.97 64
4153.12 67
4153.27 69
4153.42 69
4153.56 67
4153.71 64
4153.86 58
4154.01 52
4154.15 46
4154.30 41
4154.45 38
4154.60 36
4154.75 36
4154.89 37
4155.04 37
4155.19 38
4155.34 37
4155.48 35
4155.63 33
4155.78 30
4155.93 27
4156.08 24
4156.22 21
4156.37 18
4156.52 15
4156.67 11
4156.81 7
4156.96 4
4157.11 1
4157.26 0
4157.41 1
4157.55 4
4157.70 9
4157.85 14
4158.00 20
4158.14 25
4158.29 28
4158.44 30
4158.59 31
4158.74 32
4158.88 32
4159.03 31
4159.18 31
4159.33 31
4159.48 30
4159.62 28
4159.77 27
4159.92 27
4160.07 28
4160.22 31
4160.36 37
4160.51 45
4160.66 54
4160.81 64
4160.95 74
4161.10 83
4161.25 90
4161.40 94
4161.55 95
4161.69 94
4161.84 92
4161.99 88
4162.14 84
4162.29 81
4162.43 77
4162.58 75
4162.73 72
4162.88 69
4163.03 66
4163.17 63
4163.32 60
4163.47 59
4163.62 58
4163.77 60
4163.91 62
4164.06 67
4164.21 72
4164.36 77
4164.50 83
4164.65 90
4164.80 96
4164.95 102
4165.10 108
4165.24 112
4165.39 115
4165.54 116
4165.69 116
4165.84 113
4165.98 108
4166.13 102
4166.28 95
4166.43 87
4166.58 80
4166.72 72
4166.87 65
4167.02 59
4167.17 53
4167.32 49
4167.46 46
4167.61 45
4167.76 44
4167.91 45
4168.06 47
4168.20 50
4168.35 54
4168.50 59
4168.65 65
4168.80 71
4168.94 75
4169.09 79
4169.24 80
4169.39 80
4169.54 77
4169.69 72
4169.83 66
4169.98 59
4170.13 51
4170.28 42
4170.43 34
4170.57 27
4170.72 21
4170.87 16
4171.02 13
4171.17 12
4171.31 13
4171.46 14
4171.61 17
4171.76 20
4171.91 23
4172.05 25
4172.20 26
4172.35 26
4172.50 25
4172.65 23
4172.79 21
4172.94 18
4173.09 16
4173.24 14
4173.39 13
4173.54 12
4173.68 12
4173.83 12
4173.98 12
4174.13 12
4174.28 12
4174.42 12
4174.57 12
4174.72 11
4174.87 11
4175.02 10
4175.16 8
4175.31 5
4175.46 2
4175.61 0
4175.76 0
4175.91 0
4176.05 0
4176.20 0
4176.35 0
4176.50 0
4176.65 0
4176.79 6
4176.94 11
4177.09 16
4177.24 20
4177.39 23
4177.54 25
4177.68 27
4177.83 30
4177.98 33
4178.13 37
4178.28 42
4178.42 46
4178.57 49
4178.72 51
4178.87 51
4179.02 50
4179.17 50
4179.31 50
4179.46 52
4179.61 56
4179.76 61
4179.91 67
4180.06 73
4180.20 77
4180.35 79
4180.50 78
4180.65 76
4180.80 71
4180.94 66
4181.09 61
4181.24 57
4181.39 55
4181.54 54
4181.69 55
4181.83 57
4181.98 60
4182.13 64
4182.28 67
4182.43 71
4182.58 74
4182.72 76
4182.87 76
4183.02 73
4183.17 69
4183.32 63
4183.47 56
4183.61 47
4183.76 39
4183.91 31
4184.06 25
4184.21 20
4184.36 18
4184.50 18
4184.65 23
4184.80 31
4184.95 42
4185.10 55
4185.25 68
4185.39 79
4185.54 88
4185.69 92
4185.84 93
4185.99 91
4186.14 88
4186.28 85
4186.43 82
4186.58 82
4186.73 82
4186.88 82
4187.03 81
4187.17 79
4187.32 75
4187.47 69
4187.62 62
4187.77 56
4187.92 50
4188.06 46
4188.21 43
4188.36 43
4188.51 45
4188.66 48
4188.81 52
4188.95 55
4189.10 57
4189.25 58
4189.40 57
4189.55 55
4189.70 52
4189.84 48
4189.99 45
4190.14 41
4190.29 39
4190.44 37
4190.59 37
4190.74 38
4190.88 40
4191.03 43
4191.18 47
4191.33 51
4191.48 55
4191.63 58
4191.77 60
4191.92 62
4192.07 62
4192.22 61
4192.37 60
4192.52 59
4192.66 59
4192.81 60
4192.96 61
4193.11 63
4193.26 65
4193.41 66
4193.56 67
4193.70 68
4193.85 68
4194.00 68
4194.15 68
4194.30 68
4194.45 69
4194.60 71
4194.74 75
4194.89 82
4195.04 91
4195.19 102
4195.34 113
4195.49 123
4195.63 130
4195.78 134
4195.93 135
4196.08 132
4196.23 127
4196.38 120
4196.53 114
4196.67 108
4196.82 103
4196.97 99
4197.12 96
4197.27 95
4197.42 94
4197.57 93
4197.71 91
4197.86 89
4198.01 86
4198.16 83
4198.31 78
4198.46 74
4198.61 70
4198.75 66
4198.90 64
4199.05 61
4199.20 58
4199.35 54
4199.50 50
4199.65 44
4199.79 40
4199.94 36
4200.09 35
4200.24 36
4200.39 39
4200.54 42
4200.69 45
4200.83 46
4200.98 46
4201.13 43
4201.28 40
4201.43 39
4201.58 39
4201.73 42
4201.87 47
4202.02 54
4202.17 62
4202.32 69
4202.47 74
4202.62 75
4202.77 74
4202.91 70
4203.06 63
4203.21 54
4203.36 44
4203.51 35
4203.66 27
4203.81 21
4203.96 17
4204.10 16
4204.25 17
4204.40 20
4204.55 25
4204.70 32
4204.85 40
4205.00 47
4205.14 55
4205.29 61
4205.44 66
4205.59 68
4205.74 69
4205.89 68
4206.04 66
4206.19 65
4206.33 65
4206.48 66
4206.63 67
4206.78 69
4206.93 72
4207.08 76
4207.23 80
4207.38 85
4207.52 92
4207.67 100
4207.82 109
4207.97 119
4208.12 127
4208.27 135
4208.42 142
4208.57 146
4208.71 149
4208.86 149
4209.01 147
4209.16 144
4209.31 139
4209.46 134
4209.61 128
4209.76 123
4209.90 118
4210.05 115
4210.20 112
4210.35 110
4210.50 108
4210.65 107
4210.80 106
4210.95 107
4211.09 107
4211.24 109
4211.39 111
4211.54 114
4211.69 116
4211.84 118
4211.99 118
4212.14 116
4212.28 113
4212.43 107
4212.58 100
4212.73 93
4212.88 86
4213.03 81
4213.18 77
4213.33 75
4213.48 73
4213.62 71
4213.77 68
4213.92 64
4214.07 58
4214.22 51
4214.37 43
4214.52 35
4214.67 27
4214.81 20
4214.96 14
4215.11 10
4215.26 6
4215.41 3
4215.56 2
4215.71 3
4215.86 5
4216.01 10
4216.15 16
4216.30 24
4216.45 33
4216.60 41
4216.75 48
4216.90 54
4217.05 57
4217.20 59
4217.35 60
4217.49 60
4217.64 60
4217.79 61
4217.94 64
4218.09 67
4218.24 72
4218.39 77
4218.54 81
4218.69 85
4218.83 86
4218.98 85
4219.13 80
4219.28 74
4219.43 66
4219.58 59
4219.73 54
4219.88 51
4220.03 51
4220.18 54
4220.32 59
4220.47 64
4220.62 70
4220.77 75
4220.92 79
4221.07 80
4221.22 79
4221.37 76
4221.52 71
4221.66 67
4221.81 64
4221.96 62
4222.11 63
4222.26 67
4222.41 73
4222.56 79
4222.71 85
4222.86 89
4223.01 92
4223.15 92
4223.30 91
4223.45 89
4223.60 88
4223.75 87
4223.90 88
4224.05 90
4224.20 93
4224.35 96
4224.50 100
4224.64 103
4224.79 106
4224.94 109
4225.09 110
4225.24 111
4225.39 111
4225.54 109
4225.69 108
4225.84 107
4225.99 105
4226.14 104
4226.28 101
4226.43 96
4226.58 90
4226.73 82
4226.88 73
4227.03 64
4227.18 58
4227.33 53
4227.48 52
4227.63 53
4227.77 56
4227.92 58
4228.07 60
4228.22 60
4228.37 57
4228.52 52
4228.67 46
4228.82 40
4228.97 33
4229.12 27
4229.27 22
4229.41 20
4229.56 20
4229.71 22
4229.86 27
4230.01 35
4230.16 45
4230.31 57
4230.46 70
4230.61 84
4230.76 96
4230.91 106
4231.06 114
4231.20 117
4231.35 118
4231.50 115
4231.65 110
4231.80 103
4231.95 95
4232.10 88
4232.25 81
4232.40 75
4232.55 70
4232.70 66
4232.85 63
4232.99 60
4233.14 57
4233.29 54
4233.44 51
4233.59 48
4233.74 46
4233.89 45
4234.04 44
4234.19 44
4234.34 44
4234.49 46
4234.64 48
4234.78 51
4234.93 54
4235.08 56
4235.23 58
4235.38 59
4235.53 58
4235.68 55
4235.83 51
4235.98 46
4236.13 42
4236.28 39
4236.43 40
4236.58 43
4236.72 50
4236.87 58
4237.02 66
4237.17 72
4237.32 77
4237.47 78
4237.62 77
4237.77 75
4237.92 72
4238.07 69
4238.22 68
4238.37 67
4238.52 68
4238.66 69
4238.81 70
4238.96 72
4239.11 73
4239.26 75
4239.41 77
4239.56 78
4239.71 79
4239.86 79
4240.01 78
4240.16 76
4240.31 74
4240.46 72
4240.61 71
4240.75 72
4240.90 75
4241.05 79
4241.20 85
4241.35 90
4241.50 94
4241.65 97
4241.80 98
4241.95 97
4242.10 94
4242.25 89
4242.40 83
4242.55 75
4242.70 67
4242.85 58
4242.99 50
4243.14 42
4243.29 36
4243.44 31
4243.59 25
4243.74 20
4243.89 15
4244.04 11
4244.19 6
4244.34 3
4244.49 2
4244.64 2
4244.79 4
4244.94 6
4245.09 9
4245.24 12
4245.38 14
4245.53 17
4245.68 20
4245.83 23
4245.98 27
4246.13 31
4246.28 35
4246.43 39
4246.58 42
4246.73 45
4246.88 48
4247.03 50
4247.18 53
4247.33 55
4247.48 58
4247.63 60
4247.78 61
4247.92 61
4248.07 61
4248.22 60
4248.37 59
4248.52 59
4248.67 59
4248.82 60
4248.97 61
4249.12 61
4249.27 61
4249.42 59
4249.57 56
4249.72 50
4249.87 44
4250.02 37
4250.17 30
4250.32 25
4250.47 22
4250.62 21
4250.76 21
4250.91 23
4251.06 25
4251.21 26
4251.36 25
4251.51 23
4251.66 20
4251.81 16
4251.96 13
4252.11 12
4252.26 12
4252.41 14
4252.56 19
4252.71 26
4252.86 33
4253.01 41
4253.16 48
4253.31 55
4253.46 61
4253.61 65
4253.75 68
4253.90 69
4254.05 69
4254.20 69
4254.35 69
4254.50 70
4254.65 71
4254.80 73
4254.95 75
4255.10 77
4255.25 79
4255.40 81
4255.55 83
4255.70 86
4255.85 89
4256.00 93
4256.15 97
4256.30 99
4256.45 101
4256.60 100
4256.75 97
4256.90 93
4257.05 88
4257.19 82
4257.34 77
4257.49 73
4257.64 69
4257.79 66
4257.94 64
4258.09 62
4258.24 61
4258.39 60
4258.54 61
4258.69 61
4258.84 63
4258.99 64
4259.14 66
4259.29 69
4259.44 72
4259.59 75
4259.74 77
4259.89 80
4260.04 81
4260.19 81
4260.34 80
4260.49 77
4260.64 74
4260.79 71
4260.94 68
4261.09 66
4261.24 63
4261.38 60
4261.53 57
4261.68 52
4261.83 47
4261.98 43
4262.13 39
4262.28 38
4262.43 39
4262.58 43
4262.73 49
4262.88 56
4263.03 64
4263.18 70
4263.33 75
4263.48 77
4263.63 78
4263.78 79
4263.93 79
4264.08 81
4264.23 84
4264.38 88
4264.53 94
4264.68 100
4264.83 105
4264.98 108
4265.13 109
4265.28 107
4265.43 101
4265.58 94
4265.73 85
4265.88 75
4266.03 66
4266.18 58
4266.33 51
4266.48 45
4266.63 40
4266.77 35
4266.92 31
4267.07 26
4267.22 20
4267.37 15
4267.52 11
4267.67 8
4267.82 6
4267.97 6
4268.12 7
4268.27 8
4268.42 10
4268.57 11
4268.72 11
4268.87 10
4269.02 8
4269.17 5
4269.32 3
4269.47 0
4269.62 0
4269.77 0
4269.92 0
4270.07 0
4270.22 0
4270.37 0
4270.52 0
4270.67 0
4270.82 1
4270.97 2
4271.12 2
4271.27 3
4271.42 5
4271.57 8
4271.72 12
4271.87 18
4272.02 24
4272.17 30
4272.32 35
4272.47 37
4272.62 38
4272.77 36
4272.92 31
4273.07 25
4273.22 20
4273.37 15
4273.52 12
4273.67 11
4273.82 12
4273.97 16
4274.12 20
4274.27 25
4274.42 29
4274.57 31
4274.72 33
4274.87 33
4275.02 33
4275.17 33
4275.32 34
4275.47 35
4275.62 38
4275.77 41
4275.92 44
4276.07 48
4276.22 53
4276.37 59
4276.52 67
4276.67 75
4276.82 84
4276.97 93
4277.12 100
4277.27 106
4277.41 109
4277.56 109
4277.71 107
4277.86 102
4278.01 97
4278.16 91
4278.31 86
4278.46 81
4278.61 77
4278.76 73
4278.91 71
4279.06 70
4279.21 70
4279.36 71
4279.51 72
4279.66 74
4279.81 75
4279.96 75
4280.11 75
4280.26 74
4280.41 72
4280.56 69
4280.71 66
4280.86 61
4281.01 54
4281.16 48
4281.31 40
4281.46 34
4281.61 29
4281.76 26
4281.91 26
4282.06 28
4282.21 31
4282.36 36
4282.51 41
4282.67 44
4282.82 47
4282.97 48
4283.12 48
4283.27 47
4283.42 45
4283.57 43
4283.72 42
4283.87 40
4284.02 38
4284.17 35
4284.32 32
4284.47 29
4284.62 25
4284.77 22
4284.92 18
4285.07 16
4285.22 15
4285.37 15
4285.52 16
4285.67 17
4285.82 20
4285.97 22
4286.12 25
4286.27 27
4286.42 29
4286.57 30
4286.72 30
4286.87 31
4287.02 32
4287.17 34
4287.32 37
4287.47 41
4287.62 46
4287.77 53
4287.92 58
4288.07 63
4288.22 67
4288.37 68
4288.52 68
4288.67 67
4288.82 64
4288.97 62
4289.12 60
4289.27 58
4289.42 56
4289.57 54
4289.72 52
4289.87 49
4290.02 47
4290.17 45
4290.32 43
4290.47 41
4290.62 39
4290.77 37
4290.92 34
4291.07 31
4291.22 27
4291.37 21
4291.52 16
4291.67 9
4291.82 4
4291.97 0
4292.12 0
4292.27 0
4292.42 0
4292.57 3
4292.72 11
4292.87 20
4293.02 31
4293.17 40
4293.33 50
4293.48 58
4293.63 65
4293.78 71
4293.93 76
4294.08 80
4294.23 82
4294.38 83
4294.53 80
4294.68 76
4294.83 70
4294.98 64
4295.13 60
4295.28 57
4295.43 56
4295.58 58
4295.73 60
4295.88 63
4296.03 65
4296.18 66
4296.33 67
4296.48 68
4296.63 71
4296.78 75
4296.93 82
4297.08 90
4297.23 100
4297.38 108
4297.53 115
4297.68 119
4297.83 120
4297.98 118
4298.13 113
4298.28 106
4298.43 98
4298.58 89
4298.74 79
4298.89 70
4299.04 61
4299.19 54
4299.34 48
4299.49 44
4299.64 41
4299.79 40
4299.94 40
4300.09 40
4300.24 41
4300.39 42
4300.54 42
4300.69 41
4300.84 39
4300.99 37
4301.14 34
4301.29 31
4301.44 28
4301.59 26
4301.74 26
4301.89 27
4302.04 30
4302.19 35
4302.34 41
4302.49 47
4302.64 53
4302.80 57
4302.95 59
4303.10 59
4303.25 58
4303.40 57
4303.55 56
4303.70 55
4303.85 56
4304.00 58
4304.15 60
4304.30 63
4304.45 65
4304.60 66
4304.75 67
4304.90 68
4305.05 69
4305.20 69
4305.35 69
4305.50 67
4305.65 65
4305.80 62
4305.95 59
4306.10 57
4306.25 57
4306.41 57
4306.56 58
4306.71 58
4306.86 57
4307.01 53
4307.16 47
4307.31 39
4307.46 29
4307.61 19
4307.76 10
4307.91 3
4308.06 0
4308.21 0
4308.36 0
4308.51 0
4308.66 0
4308.81 0
4308.96 0
4309.11 0
4309.26 0
4309.42 0
4309.57 5
4309.72 11
4309.87 19
4310.02 28
4310.17 38
4310.32 48
4310.47 58
4310.62 66
4310.77 72
4310.92 75
4311.07 76
4311.22 74
4311.37 71
4311.52 68
4311.67 65
4311.82 64
4311.97 66
4312.12 72
4312.28 80
4312.43 89
4312.58 99
4312.73 106
4312.88 111
4313.03 113
4313.18 112
4313.33 107
4313.48 101
4313.63 95
4313.78 88
4313.93 81
4314.08 74
4314.23 68
4314.38 62
4314.53 56
4314.68 52
4314.84 48
4314.99 45
4315.14 44
4315.29 45
4315.44 47
4315.59 50
4315.74 53
4315.89 56
4316.04 58
4316.19 59
4316.34 57
4316.49 53
4316.64 48
4316.79 43
4316.94 38
4317.09 33
4317.25 29
4317.40 26
4317.55 24
4317.70 24
4317.85 23
4318.00 23
4318.15 22
4318.30 21
4318.45 20
4318.60 18
4318.75 16
4318.90 14
4319.05 12
4319.20 10
4319.36 10
4319.51 10
4319.66 11
4319.81 12
4319.96 12
4320.11 12
4320.26 11
4320.41 10
4320.56 9
4320.71 9
4320.86 10
4321.01 12
4321.16 16
4321.31 21
4321.46 27
4321.62 32
4321.77 37
4321.92 41
4322.07 44
4322.22 48
4322.37 51
4322.52 54
4322.67 58
4322.82 63
4322.97 67
4323.12 73
4323.27 78
4323.42 83
4323.58 87
4323.73 89
4323.88 90
4324.03 88
4324.18 85
4324.33 79
4324.48 73
4324.63 67
4324.78 60
4324.93 55
4325.08 51
4325.23 48
4325.38 47
4325.54 47
4325.69 49
4325.84 53
4325.99 57
4326.14 62
4326.29 66
4326.44 70
4326.59 73
4326.74 76
4326.89 78
4327.04 80
4327.19 82
4327.35 83
4327.50 84
4327.65 83
4327.80 81
4327.95 76
4328.10 70
4328.25 62
4328.40 53
4328.55 44
4328.70 37
4328.85 30
4329.00 24
4329.16 19
4329.31 16
4329.46 13
4329.61 12
4329.76 11
4329.91 11
4330.06 11
4330.21 12
4330.36 12
4330.51 12
4330.66 12
4330.82 12
4330.97 12
4331.12 13
4331.27 15
4331.42 18
4331.57 22
4331.72 27
4331.87 34
4332.02 40
4332.17 46
4332.32 51
4332.47 54
4332.63 56
4332.78 56
4332.93 54
4333.08 52
4333.23 49
4333.38 46
4333.53 44
4333.68 43
4333.83 43
4333.98 44
4334.14 45
4334.29 46
4334.44 47
4334.59 49
4334.74 51
4334.89 53
4335.04 56
4335.19 58
4335.34 60
4335.49 61
4335.64 62
4335.80 62
4335.95 62
4336.10 62
4336.25 63
4336.40 64
4336.55 65
4336.70 66
4336.85 65
4337.00 63
4337.15 58
4337.31 53
4337.46 47
4337.61 41
4337.76 37
4337.91 34
4338.06 33
4338.21 34
4338.36 35
4338.51 37
4338.66 38
4338.82 39
4338.97 40
4339.12 41
4339.27 42
4339.42 43
4339.57 44
4339.72 45
4339.87 44
4340.02 42
4340.18 38
4340.33 32
4340.48 26
4340.63 19
4340.78 12
4340.93 7
4341.08 3
4341.23 0
4341.38 0
4341.53 0
4341.69 0
4341.84 0
4341.99 0
4342.14 0
4342.29 0
4342.44 0
4342.59 0
4342.74 3
4342.89 7
4343.05 10
4343.20 13
4343.35 17
4343.50 20
4343.65 24
4343.80 28
4343.95 31
4344.10 34
4344.25 35
4344.41 34
4344.56 30
4344.71 25
4344.86 20
4345.01 15
4345.16 12
4345.31 10
4345.46 9
4345.61 10
4345.77 11
4345.92 11
4346.07 12
4346.22 13
4346.37 14
4346.52 16
4346.67 17
4346.82 18
4346.98 19
4347.13 19
4347.28 20
4347.43 22
4347.58 27
4347.73 34
4347.88 44
4348.03 55
4348.18 65
4348.34 74
4348.49 80
4348.64 81
4348.79 79
4348.94 74
4349.09 67
4349.24 61
4349.39 55
4349.55 51
4349.70 49
4349.85 48
4350.00 47
4350.15 47
4350.30 46
4350.45 44
4350.60 40
4350.76 36
4350.91 30
4351.06 23
4351.21 16
4351.36 10
4351.51 5
4351.66 2
4351.81 0
4351.97 0
4352.12 1
4352.27 1
4352.42 2
4352.57 1
4352.72 0
4352.87 0
4353.02 0
4353.18 0
4353.33 0
4353.48 0
4353.63 0
4353.78 0
4353.93 4
4354.08 10
4354.23 18
4354.39 26
4354.54 34
4354.69 41
4354.84 46
4354.99 49
4355.14 51
4355.29 52
4355.45 53
4355.60 53
4355.75 54
4355.90 54
4356.05 54
4356.20 52
4356.35 49
4356.50 46
4356.66 41
4356.81 38
4356.96 36
4357.11 36
4357.26 37
4357.41 39
4357.56 41
4357.72 41
4357.87 39
4358.02 35
4358.17 28
4358.32 21
4358.47 15
4358.62 10
4358.77 8
4358.93 7
4359.08 9
4359.23 11
4359.38 13
4359.53 14
4359.68 13
4359.83 11
4359.99 8
4360.14 5
4360.29 3
4360.44 2
4360.59 3
4360.74 5
4360.89 8
4361.05 10
4361.20 11
4361.35 11
4361.50 12
4361.65 12
4361.80 13
4361.95 14
4362.11 15
4362.26 17
4362.41 18
4362.56 18
4362.71 18
4362.86 18
4363.01 19
4363.17 20
4363.32 22
4363.47 24
4363.62 27
4363.77 29
4363.92 31
4364.07 33
4364.23 34
4364.38 35
4364.53 37
4364.68 39
4364.83 40
4364.98 41
4365.13 39
4365.29 35
4365.44 29
4365.59 23
4365.74 19
4365.89 17
4366.04 18
4366.20 23
4366.35 30
4366.50 38
4366.65 44
4366.80 48
4366.95 48
4367.10 46
4367.26 42
4367.41 38
4367.56 34
4367.71 30
4367.86 27
4368.01 25
4368.17 22
4368.32 19
4368.47 16
4368.62 13
4368.77 10
4368.92 8
4369.07 7
4369.23 7
4369.38 8
4369.53 10
4369.68 14
4369.83 18
4369.98 23
4370.14 29
4370.29 35
4370.44 39
4370.59 42
4370.74 42
4370.89 41
4371.04 39
4371.20 37
4371.35 35
4371.50 34
4371.65 34
4371.80 34
4371.95 35
4372.11 34
4372.26 32
4372.41 29
4372.56 25
4372.71 21
4372.86 16
4373.02 12
4373.17 8
4373.32 5
4373.47 2
4373.62 0
4373.77 0
4373.93 0
4374.08 0
4374.23 0
4374.38 0
4374.53 0
4374.68 0
4374.84 0
4374.99 6
4375.14 16
4375.29 27
4375.44 40
4375.59 51
4375.75 60
4375.90 66
4376.05 67
4376.20 64
4376.35 58
4376.50 51
4376.66 43
4376.81 37
4376.96 33
4377.11 31
4377.26 30
4377.41 29
4377.57 27
4377.72 25
4377.87 21
4378.02 16
4378.17 11
4378.32 8
4378.48 6
4378.63 6
4378.78 7
4378.93 9
4379.08 11
4379.23 13
4379.39 16
4379.54 19
4379.69 22
4379.84 24
4379.99 26
4380.14 27
4380.30 28
4380.45 28
4380.60 28
4380.75 28
4380.90 29
4381.06 31
4381.21 32
4381.36 34
4381.51 34
4381.66 34
4381.81 34
4381.97 32
4382.12 31
4382.27 29
4382.42 27
4382.57 24
4382.73 22
4382.88 20
4383.03 18
4383.18 18
4383.33 19
4383.48 21
4383.64 25
4383.79 29
4383.94 32
4384.09 35
4384.24 37
4384.39 37
4384.55 37
4384.70 36
4384.85 36
4385.00 36
4385.15 37
4385.31 39
4385.46 40
4385.61 41
4385.76 42
4385.91 42
4386.07 43
4386.22 43
4386.37 45
4386.52 46
4386.67 48
4386.82 50
4386.98 50
4387.13 50
4387.28 50
4387.43 49
4387.58 48
4387.74 48
4387.89 49
4388.04 50
4388.19 52
4388.34 54
4388.50 56
4388.65 58
4388.80 60
4388.95 62
4389.10 63
4389.25 63
4389.41 62
4389.56 59
4389.71 56
4389.86 51
4390.01 48
4390.17 45
4390.32 44
4390.47 43
4390.62 43
4390.77 43
4390.93 41
4391.08 38
4391.23 33
4391.38 27
4391.53 21
4391.69 16
4391.84 12
4391.99 10
4392.14 9
4392.29 10
4392.45 12
4392.60 15
4392.75 20
4392.90 24
4393.05 30
4393.21 35
4393.36 41
4393.51 46
4393.66 50
4393.81 54
4393.96 56
4394.12 58
4394.27 60
4394.42 62
4394.57 65
4394.72 67
4394.88 70
4395.03 73
4395.18 77
4395.33 82
4395.48 88
4395.64 95
4395.79 103
4395.94 111
4396.09 118
4396.25 122
4396.40 125
4396.55 124
4396.70 122
4396.85 120
4397.01 117
4397.16 116
4397.31 117
4397.46 120
4397.61 125
4397.77 131
4397.92 138
4398.07 142
4398.22 145
4398.37 145
4398.53 142
4398.68 137
4398.83 131
4398.98 124
4399.13 119
4399.29 116
4399.44 115
4399.59 115
4399.74 115
4399.89 115
4400.05 113
4400.20 109
4400.35 103
4400.50 96
4400.65 89
4400.81 84
4400.96 80
4401.11 78
4401.26 77
4401.42 78
4401.57 79
4401.72 80
4401.87 81
4402.02 81
4402.18 79
4402.33 76
4402.48 71
4402.63 65
4402.78 59
4402.94 53
4403.09 49
4403.24 47
4403.39 47
4403.55 48
4403.70 50
4403.85 52
4404.00 53
4404.15 53
4404.31 51
4404.46 47
4404.61 42
4404.76 35
4404.91 29
4405.07 23
4405.22 18
4405.37 15
4405.52 14
4405.68 14
4405.83 16
4405.98 19
4406.13 22
4406.28 24
4406.44 26
4406.59 26
4406.74 27
4406.89 27
4407.05 28
4407.20 29
4407.35 32
4407.50 35
4407.65 37
4407.81 39
4407.96 40
4408.11 40
4408.26 37
4408.42 34
4408.57 29
4408.72 24
4408.87 19
4409.02 14
4409.18 10
4409.33 6
4409.48 4
4409.63 3
4409.79 2
4409.94 1
4410.09 1
4410.24 0
4410.39 0
4410.55 0
4410.70 0
4410.85 0
4411.00 0
4411.16 0
4411.31 0
4411.46 2
4411.61 3
4411.77 4
4411.92 5
4412.07 6
4412.22 7
4412.37 9
4412.53 12
4412.68 16
4412.83 20
4412.98 23
4413.14 26
4413.29 27
4413.44 28
4413.59 27
4413.75 25
4413.90 23
4414.05 20
4414.20 19
4414.35 18
4414.51 19
4414.66 22
4414.81 25
4414.96 30
4415.12 35
4415.27 41
4415.42 47
4415.57 54
4415.73 60
4415.88 67
4416.03 73
4416.18 78
4416.34 82
4416.49 83
4416.64 84
4416.79 83
4416.95 81
4417.10 80
4417.25 78
4417.40 78
4417.55 78
4417.71 78
4417.86 78
4418.01 78
4418.16 77
4418.32 75
4418.47 74
4418.62 73
4418.77 73
4418.93 73
4419.08 75
4419.23 76
4419.38 79
4419.54 81
4419.69 84
4419.84 87
4419.99 89
4420.15 91
4420.30 92
4420.45 93
4420.60 94
4420.76 97
4420.91 100
4421.06 105
4421.21 110
4421.37 115
4421.52 117
4421.67 117
4421.82 112
4421.98 103
4422.13 91
4422.28 77
4422.43 63
4422.59 50
4422.74 40
4422.89 33
4423.04 29
4423.20 29
4423.35 30
4423.50 33
4423.65 37
4423.81 41
4423.96 46
4424.11 52
4424.26 57
4424.42 64
4424.57 72
4424.72 81
4424.87 90
4425.03 98
4425.18 105
4425.33 110
4425.48 113
4425.64 113
4425.79 112
4425.94 110
4426.09 106
4426.25 102
4426.40 97
4426.55 92
4426.70 87
4426.86 83
4427.01 79
4427.16 77
4427.31 75
4427.47 75
4427.62 76
4427.77 78
4427.92 81
4428.08 84
4428.23 87
4428.38 88
4428.53 88
4428.69 87
4428.84 83
4428.99 78
4429.14 72
4429.30 65
4429.45 58
4429.60 51
4429.75 44
4429.91 35
4430.06 27
4430.21 18
4430.37 10
4430.52 4
4430.67 0
4430.82 0
4430.98 1
4431.13 5
4431.28 11
4431.43 17
4431.59 23
4431.74 27
4431.89 29
4432.04 30
4432.20 30
4432.35 29
4432.50 30
4432.65 31
4432.81 34
4432.96 38
4433.11 42
4433.27 46
4433.42 48
4433.57 49
4433.72 49
4433.88 47
4434.03 45
4434.18 43
4434.33 41
4434.49 38
4434.64 35
4434.79 31
4434.94 27
4435.10 24
4435.25 23
4435.40 23
4435.56 26
4435.71 31
4435.86 38
4436.01 45
4436.17 52
4436.32 58
4436.47 63
4436.62 67
4436.78 69
4436.93 71
4437.08 71
4437.24 72
4437.39 71
4437.54 70
4437.69 67
4437.85 64
4438.00 60
4438.15 57
4438.30 55
4438.46 55
4438.61 56
4438.76 60
4438.92 65
4439.07 70
4439.22 76
4439.37 82
4439.53 87
4439.68 91
4439.83 93
4439.99 93
4440.14 92
4440.29 89
4440.44 85
4440.60 83
4440.75 82
4440.90 83
4441.05 87
4441.21 92
4441.36 97
4441.51 102
4441.67 105
4441.82 107
4441.97 106
4442.12 105
4442.28 103
4442.43 102
4442.58 102
4442.74 101
4442.89 101
4443.04 100
4443.19 100
4443.35 99
4443.50 100
4443.65 101
4443.81 104
4443.96 109
4444.11 113
4444.26 118
4444.42 121
4444.57 122
4444.72 121
4444.88 118
4445.03 114
4445.18 109
4445.33 105
4445.49 101
4445.64 98
4445.79 96
4445.95 95
4446.10 94
4446.25 93
4446.40 92
4446.56 92
4446.71 92
4446.86 93
4447.02 93
4447.17 94
4447.32 93
4447.47 92
4447.63 90
4447.78 89
4447.93 89
4448.09 90
4448.24 93
4448.39 98
4448.55 104
4448.70 110
4448.85 114
4449.00 118
4449.16 119
4449.31 118
4449.46 115
4449.62 111
4449.77 106
4449.92 100
4450.07 94
4450.23 89
4450.38 84
4450.53 82
4450.69 81
4450.84 82
4450.99 85
4451.15 89
4451.30 95
4451.45 101
4451.60 107
4451.76 114
4451.91 120
4452.06 126
4452.22 131
4452.37 136
4452.52 141
4452.68 144
4452.83 146
4452.98 147
4453.13 145
4453.29 141
4453.44 134
4453.59 126
4453.75 115
4453.90 103
4454.05 91
4454.21 79
4454.36 68
4454.51 59
4454.66 54
4454.82 52
4454.97 54
4455.12 58
4455.28 64
4455.43 69
4455.58 73
4455.74 74
4455.89 72
4456.04 68
4456.19 62
4456.35 57
4456.50 52
4456.65 49
4456.81 48
4456.96 48
4457.11 49
4457.27 50
4457.42 51
4457.57 51
4457.73 51
4457.88 50
4458.03 48
4458.18 46
4458.34 43
4458.49 41
4458.64 39
4458.80 37
4458.95 36
4459.10 36
4459.26 35
4459.41 35
4459.56 34
4459.72 32
4459.87 31
4460.02 29
4460.18 28
4460.33 27
4460.48 26
4460.63 25
4460.79 23
4460.94 20
4461.09 15
4461.25 10
4461.40 3
4461.55 0
4461.71 0
4461.86 0
4462.01 0
4462.17 0
4462.32 0
4462.47 0
4462.63 1
4462.78 5
4462.93 8
4463.09 9
4463.24 10
4463.39 10
4463.54 10
4463.70 9
4463.85 8
4464.00 7
4464.16 6
4464.31 6
4464.46 7
4464.62 8
4464.77 10
4464.92 14
4465.08 17
4465.23 21
4465.38 26
4465.54 29
4465.69 33
4465.84 36
4466.00 38
4466.15 39
4466.30 40
4466.46 39
4466.61 37
4466.76 34
4466.92 30
4467.07 26
4467.22 24
4467.38 22
4467.53 21
4467.68 22
4467.84 22
4467.99 21
4468.14 19
4468.29 15
4468.45 11
4468.60 8
4468.75 5
4468.91 4
4469.06 6
4469.21 9
4469.37 13
4469.52 18
4469.67 23
4469.83 26
4469.98 28
4470.13 28
4470.29 26
4470.44 24
4470.59 21
4470.75 18
4470.90 15
4471.05 12
4471.21 11
4471.36 10
4471.51 11
4471.67 12
4471.82 13
4471.97 15
4472.13 17
4472.28 19
4472.43 21
4472.59 24
4472.74 26
4472.89 28
4473.05 29
4473.20 31
4473.35 33
4473.51 36
4473.66 39
4473.81 43
4473.97 47
4474.12 50
4474.27 52
4474.43 53
4474.58 53
4474.73 51
4474.89 49
4475.04 47
4475.19 46
4475.35 47
4475.50 49
4475.65 54
4475.81 60
4475.96 66
4476.12 73
4476.27 79
4476.42 84
4476.58 87
4476.73 87
4476.88 86
4477.04 83
4477.19 78
4477.34 71
4477.50 65
4477.65 59
4477.80 55
4477.96 52
4478.11 51
4478.26 51
4478.42 50
4478.57 48
4478.72 45
4478.88 41
4479.03 34
4479.18 27
4479.34 19
4479.49 13
4479.64 9
4479.80 6
4479.95 6
4480.10 9
4480.26 12
4480.41 16
4480.56 19
4480.72 21
4480.87 21
4481.03 21
4481.18 19
4481.33 16
4481.49 12
4481.64 9
4481.79 6
4481.95 4
4482.10 4
4482.25 5
4482.41 9
4482.56 14
4482.71 19
4482.87 25
4483.02 31
4483.17 36
4483.33 40
4483.48 44
4483.64 46
4483.79 47
4483.94 46
4484.10 44
4484.25 40
4484.40 36
4484.56 31
4484.71 27
4484.86 24
4485.02 21
4485.17 21
4485.32 21
4485.48 21
4485.63 22
4485.78 21
4485.94 20
4486.09 19
4486.25 17
4486.40 15
4486.55 14
4486.71 14
4486.86 16
4487.01 19
4487.17 24
4487.32 28
4487.47 33
4487.63 35
4487.78 36
4487.93 35
4488.09 31
4488.24 27
4488.40 24
4488.55 22
4488.70 24
4488.86 28
4489.01 35
4489.16 44
4489.32 53
4489.47 61
4489.62 67
4489.78 69
4489.93 67
4490.09 61
4490.24 53
4490.39 44
4490.55 34
4490.70 24
4490.85 16
4491.01 11
4491.16 9
4491.31 10
4491.47 14
4491.62 20
4491.78 27
4491.93 34
4492.08 41
4492.24 45
4492.39 48
4492.54 49
4492.70 49
4492.85 47
4493.01 45
4493.16 42
4493.31 41
4493.47 40
4493.62 42
4493.77 45
4493.93 51
4494.08 57
4494.24 65
4494.39 73
4494.54 81
4494.70 88
4494.85 93
4495.00 96
4495.16 97
4495.31 96
4495.46 92
4495.62 88
4495.77 83
4495.93 78
4496.08 75
4496.23 74
4496.39 74
4496.54 76
4496.69 79
4496.85 83
4497.00 86
4497.16 87
4497.31 87
4497.46 85
4497.62 82
4497.77 79
4497.92 76
4498.08 73
4498.23 69
4498.39 65
4498.54 60
4498.69 54
4498.85 48
4499.00 40
4499.16 33
4499.31 26
4499.46 21
4499.62 16
4499.77 13
4499.92 10
4500.08 7
4500.23 3
4500.39 0
4500.54 0
4500.69 0
4500.85 0
4501.00 0
4501.15 0
4501.31 0
4501.46 3
4501.62 7
4501.77 11
4501.92 14
4502.08 16
4502.23 17
4502.39 18
4502.54 19
4502.69 19
4502.85 19
4503.00 20
4503.15 19
4503.31 18
4503.46 16
4503.62 12
4503.77 8
4503.92 4
4504.08 1
4504.23 0
4504.39 0
4504.54 0
4504.69 0
4504.85 0
4505.00 0
4505.16 0
4505.31 0
4505.46 1
4505.62 5
4505.77 9
4505.92 12
4506.08 14
4506.23 14
4506.39 13
4506.54 11
4506.69 9
4506.85 7
4507.00 6
4507.16 6
4507.31 7
4507.46 10
4507.62 12
4507.77 15
4507.93 17
4508.08 19
4508.23 20
4508.39 21
4508.54 22
4508.70 22
4508.85 22
4509.00 20
4509.16 18
4509.31 13
4509.47 8
4509.62 2
4509.77 0
4509.93 0
4510.08 0
4510.24 0
4510.39 0
4510.54 0
4510.70 0
4510.85 0
4511.01 3
4511.16 5
4511.31 8
4511.47 12
4511.62 17
4511.78 23
4511.93 30
4512.08 38
4512.24 47
4512.39 55
4512.55 63
4512.70 70
4512.85 76
4513.01 82
4513.16 86
4513.32 89
4513.47 91
4513.62 91
4513.78 90
4513.93 86
4514.09 80
4514.24 73
4514.39 65
4514.55 58
4514.70 52
4514.86 49
4515.01 49
4515.16 52
4515.32 56
4515.47 59
4515.63 60
4515.78 58
4515.93 53
4516.09 45
4516.24 36
4516.40 28
4516.55 23
4516.71 20
4516.86 21
4517.01 25
4517.17 30
4517.32 35
4517.48 39
4517.63 41
4517.78 42
4517.94 42
4518.09 41
4518.25 40
4518.40 39
4518.55 39
4518.71 39
4518.86 38
4519.02 38
4519.17 36
4519.33 35
4519.48 34
4519.63 33
4519.79 32
4519.94 31
4520.10 30
4520.25 27
4520.40 24
4520.56 20
4520.71 17
4520.87 15
4521.02 14
4521.18 16
4521.33 20
4521.48 25
4521.64 32
4521.79 37
4521.95 41
4522.10 43
4522.25 43
4522.41 42
4522.56 39
4522.72 36
4522.87 34
4523.03 35
4523.18 38
4523.33 44
4523.49 53
4523.64 64
4523.80 75
4523.95 87
4524.11 98
4524.26 107
4524.41 114
4524.57 118
4524.72 119
4524.88 116
4525.03 111
4525.18 103
4525.34 94
4525.49 83
4525.65 73
4525.80 63
4525.96 56
4526.11 49
4526.26 45
4526.42 42
4526.57 39
4526.73 37
4526.88 34
4527.04 31
4527.19 28
4527.34 25
4527.50 22
4527.65 19
4527.81 17
4527.96 15
4528.12 14
4528.27 15
4528.42 15
4528.58 16
4528.73 17
4528.89 17
4529.04 16
4529.20 14
4529.35 12
4529.50 10
4529.66 9
4529.81 8
4529.97 7
4530.12 6
4530.28 6
4530.43 6
4530.58 6
4530.74 8
4530.89 10
4531.05 15
4531.20 21
4531.36 30
4531.51 39
4531.67 49
4531.82 57
4531.97 63
4532.13 67
4532.28 69
4532.44 69
4532.59 68
4532.75 67
4532.90 65
4533.05 63
4533.21 60
4533.36 56
4533.52 51
4533.67 44
4533.83 37
4533.98 29
4534.14 22
4534.29 14
4534.44 7
4534.60 1
4534.75 0
4534.91 0
4535.06 0
4535.22 0
4535.37 0
4535.52 0
4535.68 0
4535.83 0
4535.99 5
4536.14 13
4536.30 21
4536.45 27
4536.61 31
4536.76 33
4536.91 32
4537.07 27
4537.22 21
4537.38 15
4537.53 9
4537.69 5
4537.84 4
4538.00 6
4538.15 11
4538.30 16
4538.46 23
4538.61 29
4538.77 33
4538.92 37
4539.08 39
4539.23 39
4539.39 38
4539.54 36
4539.70 33
4539.85 30
4540.00 26
4540.16 22
4540.31 18
4540.47 15
4540.62 12
4540.78 10
4540.93 9
4541.09 9
4541.24 10
4541.39 11
4541.55 13
4541.70 14
4541.86 15
4542.01 16
4542.17 16
4542.32 15
4542.48 15
4542.63 14
4542.79 13
4542.94 11
4543.09 8
4543.25 6
4543.40 5
4543.56 4
4543.71 4
4543.87 5
4544.02 7
4544.18 9
4544.33 9
4544.49 7
4544.64 4
4544.79 0
4544.95 0
4545.10 0
4545.26 0
4545.41 0
4545.57 0
4545.72 0
4545.88 1
4546.03 4
4546.19 7
4546.34 9
4546.50 11
4546.65 14
4546.80 18
4546.96 24
4547.11 31
4547.27 38
4547.42 45
4547.58 52
4547.73 57
4547.89 61
4548.04 64
4548.20 66
4548.35 68
4548.51 69
4548.66 69
4548.81 69
4548.97 68
4549.12 68
4549.28 68
4549.43 69
4549.59 71
4549.74 72
4549.90 72
4550.05 70
4550.21 66
4550.36 59
4550.52 52
4550.67 46
4550.83 41
4550.98 39
4551.13 40
4551.29 43
4551.44 48
4551.60 55
4551.75 62
4551.91 68
4552.06 74
4552.22 77
4552.37 79
4552.53 78
4552.68 76
4552.84 71
4552.99 65
4553.15 58
4553.30 52
4553.46 47
4553.61 44
4553.76 43
4553.92 44
4554.07 47
4554.23 53
4554.38 60
4554.54 67
4554.69 75
4554.85 83
4555.00 90
4555.16 95
4555.31 99
4555.47 101
4555.62 103
4555.78 106
4555.93 109
4556.09 113
4556.24 119
4556.40 127
4556.55 134
4556.71 141
4556.86 147
4557.01 152
4557.17 155
4557.32 158
4557.48 160
4557.63 161
4557.79 162
4557.94 163
4558.10 162
4558.25 160
4558.41 158
4558.56 155
4558.72 152
4558.87 148
4559.03 144
4559.18 140
4559.34 135
4559.49 130
4559.65 126
4559.80 122
4559.96 121
4560.11 122
4560.27 125
4560.42 131
4560.58 139
4560.73 146
4560.89 152
4561.04 156
4561.19 157
4561.35 155
4561.50 152
4561.66 147
4561.81 142
4561.97 138
4562.12 136
4562.28 134
4562.43 134
4562.59 134
4562.74 135
4562.90 134
4563.05 132
4563.21 128
4563.36 122
4563.52 113
4563.67 103
4563.83 93
4563.98 83
4564.14 76
4564.29 71
4564.45 69
4564.60 69
4564.76 70
4564.91 70
4565.07 69
4565.22 66
4565.38 61
4565.53 54
4565.69 48
4565.84 43
4566.00 41
4566.15 42
4566.31 46
4566.46 53
4566.62 62
4566.77 71
4566.93 79
4567.08 86
4567.24 89
4567.39 90
4567.55 90
4567.70 89
4567.86 88
4568.01 88
4568.17 90
4568.32 94
4568.48 100
4568.63 107
4568.79 116
4568.94 125
4569.10 133
4569.25 141
4569.41 147
4569.56 150
4569.72 149
4569.87 145
4570.03 137
4570.18 125
4570.34 112
4570.49 98
4570.65 85
4570.80 73
4570.96 62
4571.11 54
4571.27 46
4571.42 39
4571.58 33
4571.73 27
4571.89 22
4572.04 18
4572.20 15
4572.35 15
4572.51 18
4572.66 22
4572.82 27
4572.97 32
4573.13 36
4573.28 39
4573.44 39
4573.59 37
4573.75 33
4573.90 27
4574.06 21
4574.21 16
4574.37 12
4574.52 10
4574.68 10
4574.83 13
4574.99 17
4575.14 21
4575.30 25
4575.45 29
4575.61 32
4575.76 35
4575.92 37
4576.07 39
4576.23 41
4576.38 42
4576.54 42
4576.69 41
4576.85 40
4577.00 38
4577.16 35
4577.31 33
4577.47 32
4577.62 32
4577.78 33
4577.93 35
4578.09 36
4578.24 38
4578.40 40
4578.56 41
4578.71 41
4578.87 41
4579.02 40
4579.18 39
4579.33 39
4579.49 38
4579.64 38
4579.80 39
4579.95 39
4580.11 40
4580.26 41
4580.42 41
4580.57 41
4580.73 40
4580.88 38
4581.04 35
4581.19 31
4581.35 27
4581.50 22
4581.66 16
4581.81 10
4581.97 4
4582.12 0
4582.28 0
4582.43 0
4582.59 1
4582.75 8
4582.90 17
4583.06 28
4583.21 39
4583.37 50
4583.52 59
4583.68 67
4583.83 73
4583.99 77
4584.14 79
4584.30 82
4584.45 84
4584.61 86
4584.76 89
4584.92 92
4585.07 95
4585.23 97
4585.38 99
4585.54 100
4585.70 99
4585.85 97
4586.01 94
4586.16 90
4586.32 84
4586.47 78
4586.63 70
4586.78 62
4586.94 55
4587.09 48
4587.25 43
4587.40 40
4587.56 39
4587.71 40
4587.87 42
4588.02 44
4588.18 45
4588.34 45
4588.49 43
4588.65 39
4588.80 35
4588.96 30
4589.11 27
4589.27 25
4589.42 25
4589.58 28
4589.73 31
4589.89 35
4590.04 38
4590.20 38
4590.35 36
4590.51 31
4590.67 25
4590.82 19
4590.98 13
4591.13 10
4591.29 9
4591.44 11
4591.60 14
4591.75 19
4591.91 24
4592.06 28
4592.22 33
4592.37 36
4592.53 40
4592.68 42
4592.84 44
4593.00 45
4593.15 46
4593.31 47
4593.46 48
4593.62 48
4593.77 50
4593.93 51
4594.08 52
4594.24 52
4594.39 52
4594.55 50
4594.71 48
4594.86 44
4595.02 40
4595.17 36
4595.33 32
4595.48 29
4595.64 26
4595.79 24
4595.95 22
4596.10 21
4596.26 21
4596.42 22
4596.57 24
4596.73 27
4596.88 30
4597.04 33
4597.19 35
4597.35 36
4597.50 37
4597.66 36
4597.81 36
4597.97 35
4598.13 35
4598.28 34
4598.44 34
4598.59 34
4598.75 34
4598.90 34
4599.06 35
4599.21 34
4599.37 34
4599.52 33
4599.68 32
4599.84 31
4599.99 31
4600.15 31
4600.30 31
4600.46 31
4600.61 30
4600.77 27
4600.92 23
4601.08 18
4601.24 14
4601.39 12
4601.55 12
4601.70 15
4601.86 20
4602.01 27
4602.17 34
4602.32 40
4602.48 44
4602.64 47
4602.79 48
4602.95 48
4603.10 46
4603.26 44
4603.41 42
4603.57 39
4603.72 36
4603.88 33
4604.04 29
4604.19 26
4604.35 23
4604.50 21
4604.66 20
4604.81 21
4604.97 23
4605.12 27
4605.28 31
4605.44 35
4605.59 38
4605.75 39
4605.90 39
4606.06 38
4606.21 37
4606.37 37
4606.53 38
4606.68 40
4606.84 44
4606.99 49
4607.15 53
4607.30 58
4607.46 61
4607.61 62
4607.77 62
4607.93 61
4608.08 58
4608.24 56
4608.39 54
4608.55 53
4608.70 53
4608.86 54
4609.02 55
4609.17 56
4609.33 56
4609.48 55
4609.64 53
4609.79 51
4609.95 48
4610.11 45
4610.26 42
4610.42 39
4610.57 35
4610.73 31
4610.88 27
4611.04 23
4611.20 18
4611.35 14
4611.51 8
4611.66 3
4611.82 0
4611.97 0
4612.13 0
4612.29 0
4612.44 0
4612.60 0
4612.75 0
4612.91 0
4613.06 1
4613.22 7
4613.38 12
4613.53 16
4613.69 20
4613.84 22
4614.00 23
4614.15 23
4614.31 23
4614.47 22
4614.62 22
4614.78 22
4614.93 22
4615.09 21
4615.24 20
4615.40 19
4615.56 18
4615.71 16
4615.87 15
4616.02 13
4616.18 12
4616.33 10
4616.49 8
4616.65 6
4616.80 4
4616.96 2
4617.11 2
4617.27 3
4617.43 5
4617.58 8
4617.74 12
4617.89 15
4618.05 17
4618.20 17
4618.36 17
4618.52 17
4618.67 16
4618.83 16
4618.98 16
4619.14 17
4619.30 19
4619.45 20
4619.61 22
4619.76 23
4619.92 24
4620.07 26
4620.23 27
4620.39 29
4620.54 30
4620.70 32
4620.85 33
4621.01 35
4621.17 37
4621.32 40
4621.48 43
4621.63 45
4621.79 47
4621.94 47
4622.10 47
4622.26 45
4622.41 43
4622.57 40
4622.72 37
4622.88 34
4623.04 31
4623.19 30
4623.35 29
4623.50 30
4623.66 32
4623.82 36
4623.97 41
4624.13 46
4624.28 51
4624.44 56
4624.60 60
4624.75 63
4624.91 65
4625.06 67
4625.22 68
4625.38 68
4625.53 68
4625.69 67
4625.84 66
4626.00 65
4626.15 64
4626.31 63
4626.47 63
4626.62 64
4626.78 64
4626.93 64
4627.09 63
4627.25 61
4627.40 57
4627.56 51
4627.71 45
4627.87 39
4628.03 33
4628.18 29
4628.34 27
4628.49 27
4628.65 30
4628.81 34
4628.96 38
4629.12 42
4629.27 44
4629.43 43
4629.59 40
4629.74 35
4629.90 29
4630.05 22
4630.21 17
4630.37 14
4630.52 13
4630.68 14
4630.83 17
4630.99 21
4631.15 27
4631.30 32
4631.46 36
4631.61 39
4631.77 42
4631.93 43
4632.08 44
4632.24 44
4632.40 44
4632.55 44
4632.71 44
4632.86 45
4633.02 45
4633.18 46
4633.33 46
4633.49 47
4633.64 48
4633.80 49
4633.96 50
4634.11 52
4634.27 55
4634.42 58
4634.58 60
4634.74 62
4634.89 62
4635.05 60
4635.20 56
4635.36 51
4635.52 46
4635.67 40
4635.83 35
4635.99 31
4636.14 29
4636.30 28
4636.45 29
4636.61 31
4636.77 33
4636.92 36
4637.08 39
4637.23 41
4637.39 43
4637.55 45
4637.70 47
4637.86 49
4638.02 52
4638.17 54
4638.33 57
4638.48 58
4638.64 59
4638.80 59
4638.95 58
4639.11 55
4639.26 52
4639.42 50
4639.58 48
4639.73 49
4639.89 51
4640.05 55
4640.20 60
4640.36 66
4640.51 73
4640.67 78
4640.83 82
4640.98 85
4641.14 87
4641.30 86
4641.45 84
4641.61 80
4641.76 73
4641.92 65
4642.08 54
4642.23 43
4642.39 32
4642.54 23
4642.70 17
4642.86 15
4643.01 17
4643.17 22
4643.33 30
4643.48 39
4643.64 48
4643.79 55
4643.95 60
4644.11 61
4644.26 60
4644.42 57
4644.58 53
4644.73 49
4644.89 46
4645.04 45
4645.20 46
4645.36 50
4645.51 55
4645.67 61
4645.83 66
4645.98 71
4646.14 75
4646.30 76
4646.45 76
4646.61 73
4646.76 70
4646.92 65
4647.08 60
4647.23 54
4647.39 50
4647.55 47
4647.70 45
4647.86 46
4648.01 48
4648.17 51
4648.33 55
4648.48 58
4648.64 60
4648.80 60
4648.95 58
4649.11 56
4649.27 55
4649.42 54
4649.58 55
4649.73 57
4649.89 60
4650.05 63
4650.20 66
4650.36 67
4650.52 67
4650.67 65
4650.83 62
4650.99 58
4651.14 54
4651.30 51
4651.45 49
4651.61 48
4651.77 47
4651.92 46
4652.08 45
4652.24 43
4652.39 42
4652.55 41
4652.71 41
4652.86 42
4653.02 44
4653.17 48
4653.33 51
4653.49 54
4653.64 56
4653.80 56
4653.96 55
4654.11 53
4654.27 50
4654.43 48
4654.58 48
4654.74 49
4654.90 51
4655.05 55
4655.21 59
4655.36 62
4655.52 64
4655.68 64
4655.83 62
4655.99 58
4656.15 53
4656.30 46
4656.46 40
4656.62 34
4656.77 29
4656.93 26
4657.09 24
4657.24 25
4657.40 27
4657.56 30
4657.71 34
4657.87 39
4658.02 45
4658.18 51
4658.34 56
4658.49 61
4658.65 64
4658.81 66
4658.96 69
4659.12 71
4659.28 74
4659.43 77
4659.59 80
4659.75 83
4659.90 84
4660.06 82
4660.22 77
4660.37 70
4660.53 63
4660.69 55
4660.84 49
4661.00 45
4661.16 43
4661.31 43
4661.47 43
4661.62 43
4661.78 43
4661.94 41
4662.09 40
4662.25 38
4662.41 37
4662.56 37
4662.72 38
4662.88 39
4663.03 40
4663.19 41
4663.35 42
4663.50 41
4663.66 40
4663.82 37
4663.97 33
4664.13 27
4664.29 21
4664.44 15
4664.60 8
4664.76 3
4664.91 0
4665.07 0
4665.23 0
4665.38 0
4665.54 0
4665.70 0
4665.85 0
4666.01 0
4666.17 0
4666.32 0
4666.48 3
4666.64 7
4666.79 13
4666.95 18
4667.11 21
4667.26 23
4667.42 24
4667.58 24
4667.73 23
4667.89 24
4668.05 26
4668.20 31
4668.36 36
4668.52 42
4668.67 47
4668.83 51
4668.99 53
4669.14 54
4669.30 53
4669.46 52
4669.61 52
4669.77 52
4669.93 52
4670.08 51
4670.24 50
4670.40 48
4670.55 44
4670.71 39
4670.87 34
4671.02 30
4671.18 26
4671.34 23
4671.49 21
4671.65 18
4671.81 16
4671.96 14
4672.12 11
4672.28 9
4672.43 8
4672.59 7
4672.75 7
4672.90 8
4673.06 9
4673.22 12
4673.37 16
4673.53 21
4673.69 26
4673.84 31
4674.00 35
4674.16 38
4674.31 40
4674.47 40
4674.63 39
4674.78 37
4674.94 36
4675.10 35
4675.26 36
4675.41 36
4675.57 37
4675.73 38
4675.88 37
4676.04 35
4676.20 30
4676.35 25
4676.51 18
4676.67 12
4676.82 7
4676.98 4
4677.14 3
4677.29 6
4677.45 10
4677.61 15
4677.76 21
4677.92 26
4678.08 30
4678.23 33
4678.39 35
4678.55 36
4678.70 37
4678.86 36
4679.02 34
4679.18 30
4679.33 25
4679.49 17
4679.65 9
4679.80 1
4679.96 0
4680.12 0
4680.27 0
4680.43 0
4680.59 0
4680.74 0
4680.90 0
4681.06 5
4681.21 8
4681.37 11
4681.53 11
4681.69 10
4681.84 9
4682.00 7
4682.16 7
4682.31 7
4682.47 9
4682.63 12
4682.78 15
4682.94 18
4683.10 21
4683.25 23
4683.41 24
4683.57 24
4683.73 24
4683.88 24
4684.04 24
4684.20 23
4684.35 24
4684.51 24
4684.67 25
4684.82 25
4684.98 25
4685.14 25
4685.29 25
4685.45 25
4685.61 25
4685.77 24
4685.92 23
4686.08 22
4686.24 20
4686.39 19
4686.55 18
4686.71 18
4686.86 19
4687.02 21
4687.18 25
4687.34 30
4687.49 36
4687.65 41
4687.81 45
4687.96 48
4688.12 48
4688.28 47
4688.43 45
4688.59 43
4688.75 40
4688.91 37
4689.06 34
4689.22 32
4689.38 29
4689.53 27
4689.69 25
4689.85 24
4690.00 24
4690.16 27
4690.32 32
4690.48 40
4690.63 50
4690.79 60
4690.95 71
4691.10 81
4691.26 89
4691.42 94
4691.57 96
4691.73 95
4691.89 91
4692.05 85
4692.20 77
4692.36 68
4692.52 59
4692.67 51
4692.83 45
4692.99 40
4693.15 36
4693.30 33
4693.46 29
4693.62 26
4693.77 22
4693.93 19
4694.09 16
4694.25 14
4694.40 14
4694.56 15
4694.72 17
4694.87 20
4695.03 23
4695.19 25
4695.34 28
4695.50 30
4695.66 34
4695.82 39
4695.97 44
4696.13 50
4696.29 57
4696.44 64
4696.60 71
4696.76 77
4696.92 81
4697.07 83
4697.23 83
4697.39 80
4697.54 75
4697.70 69
4697.86 62
4698.02 55
4698.17 49
4698.33 45
4698.49 42
4698.64 40
4698.80 40
4698.96 40
4699.12 41
4699.27 44
4699.43 47
4699.59 51
4699.75 56
4699.90 61
4700.06 66
4700.22 70
4700.37 73
4700.53 75
4700.69 76
4700.85 76
4701.00 76
4701.16 76
4701.32 76
4701.47 75
4701.63 74
4701.79 73
4701.95 70
4702.10 68
4702.26 65
4702.42 62
4702.58 60
4702.73 60
4702.89 61
4703.05 63
4703.20 66
4703.36 70
4703.52 74
4703.68 78
4703.83 81
4703.99 83
4704.15 84
4704.31 83
4704.46 81
4704.62 78
4704.78 74
4704.93 70
4705.09 66
4705.25 63
4705.41 61
4705.56 58
4705.72 56
4705.88 53
4706.04 51
4706.19 48
4706.35 45
4706.51 43
4706.66 40
4706.82 37
4706.98 35
4707.14 32
4707.29 30
4707.45 29
4707.61 28
4707.77 28
4707.92 28
4708.08 29
4708.24 31
4708.39 33
4708.55 36
4708.71 39
4708.87 45
4709.02 51
4709.18 57
4709.34 63
4709.50 67
4709.65 70
4709.81 70
4709.97 69
4710.13 67
4710.28 65
4710.44 65
4710.60 65
4710.76 67
4710.91 69
4711.07 71
4711.23 72
4711.38 72
4711.54 72
4711.70 70
4711.86 69
4712.01 66
4712.17 64
4712.33 62
4712.49 58
4712.64 54
4712.80 50
4712.96 45
4713.12 40
4713.27 36
4713.43 32
4713.59 28
4713.75 26
4713.90 23
4714.06 20
4714.22 18
4714.38 15
4714.53 13
4714.69 12
4714.85 11
4715.01 12
4715.16 13
4715.32 16
4715.48 19
4715.64 21
4715.79 23
4715.95 24
4716.11 23
4716.27 22
4716.42 21
4716.58 20
4716.74 21
4716.90 23
4717.05 27
4717.21 32
4717.37 38
4717.53 44
4717.68 49
4717.84 54
4718.00 58
4718.16 61
4718.31 62
4718.47 61
4718.63 59
4718.79 56
4718.94 53
4719.10 51
4719.26 48
4719.42 47
4719.57 46
4719.73 46
4719.89 45
4720.05 45
4720.20 44
4720.36 43
4720.52 42
4720.68 42
4720.83 41
4720.99 42
4721.15 43
4721.31 45
4721.46 47
4721.62 49
4721.78 51
4721.94 54
4722.09 56
4722.25 59
4722.41 62
4722.57 64
4722.72 66
4722.88 68
4723.04 68
4723.20 67
4723.35 65
4723.51 61
4723.67 56
4723.83 49
4723.98 41
4724.14 33
4724.30 25
4724.46 18
4724.61 14
4724.77 14
4724.93 16
4725.09 22
4725.25 30
4725.40 37
4725.56 43
4725.72 47
4725.88 48
4726.03 47
4726.19 45
4726.35 42
4726.51 40
4726.66 39
4726.82 40
4726.98 41
4727.14 43
4727.29 45
4727.45 46
4727.61 45
4727.77 44
4727.93 40
4728.08 36
4728.24 32
4728.40 28
4728.56 27
4728.71 28
4728.87 32
4729.03 38
4729.19 45
4729.34 51
4729.50 56
4729.66 59
4729.82 60
4729.98 59
4730.13 59
4730.29 60
4730.45 62
4730.61 66
4730.76 72
4730.92 78
4731.08 85
4731.24 91
4731.39 96
4731.55 99
4731.71 101
4731.87 100
4732.03 98
4732.18 94
4732.34 89
4732.50 83
4732.66 78
4732.81 73
4732.97 70
4733.13 68
4733.29 67
4733.45 67
4733.60 68
4733.76 70
4733.92 70
4734.08 70
4734.23 69
4734.39 67
4734.55 63
4734.71 58
4734.87 53
4735.02 48
4735.18 43
4735.34 39
4735.50 38
4735.65 37
4735.81 39
4735.97 41
4736.13 43
4736.29 45
4736.44 46
4736.60 45
4736.76 44
4736.92 43
4737.07 43
4737.23 43
4737.39 46
4737.55 49
4737.71 54
4737.86 58
4738.02 62
4738.18 64
4738.34 66
4738.49 67
4738.65 68
4738.81 70
4738.97 74
4739.13 79
4739.28 83
4739.44 88
4739.60 90
4739.76 90
4739.92 89
4740.07 85
4740.23 79
4740.39 74
4740.55 68
4740.70 62
4740.86 58
4741.02 53
4741.18 49
4741.34 45
4741.49 40
4741.65 35
4741.81 29
4741.97 24
4742.13 19
4742.28 15
4742.44 13
4742.60 13
4742.76 13
4742.92 13
4743.07 13
4743.23 13
4743.39 12
4743.55 10
4743.70 8
4743.86 7
4744.02 7
4744.18 8
4744.34 8
4744.49 8
4744.65 7
4744.81 5
4744.97 1
4745.13 0
4745.28 0
4745.44 0
4745.60 0
4745.76 0
4745.92 0
4746.07 1
4746.23 7
4746.39 13
4746.55 16
4746.71 17
4746.86 15
4747.02 12
4747.18 7
4747.34 3
4747.50 0
4747.65 0
4747.81 0
4747.97 0
4748.13 1
4748.29 4
4748.44 6
4748.60 8
4748.76 10
4748.92 13
4749.08 16
4749.23 20
4749.39 24
4749.55 27
4749.71 30
4749.87 32
4750.02 33
4750.18 33
4750.34 33
4750.50 34
4750.66 35
4750.81 36
4750.97 38
4751.13 40
4751.29 42
4751.45 43
4751.60 42
4751.76 41
4751.92 38
4752.08 36
4752.24 33
4752.39 32
4752.55 31
4752.71 30
4752.87 29
4753.03 27
4753.19 23
4753.34 19
4753.50 15
4753.66 11
4753.82 9
4753.98 9
4754.13 11
4754.29 15
4754.45 19
4754.61 24
4754.77 28
4754.92 31
4755.08 33
4755.24 35
4755.40 36
4755.56 38
4755.72 38
4755.87 39
4756.03 40
4756.19 40
4756.35 41
4756.51 41
4756.66 41
4756.82 41
4756.98 41
4757.14 40
4757.30 38
4757.45 36
4757.61 34
4757.77 30
4757.93 27
4758.09 24
4758.25 21
4758.40 19
4758.56 18
4758.72 19
4758.88 20
4759.04 22
4759.19 25
4759.35 28
4759.51 31
4759.67 33
4759.83 35
4759.99 36
4760.14 37
4760.30 38
4760.46 39
4760.62 41
4760.78 41
4760.93 41
4761.09 40
4761.25 37
4761.41 34
4761.57 30
4761.73 25
4761.88 19
4762.04 14
4762.20 8
4762.36 2
4762.52 0
4762.68 0
4762.83 0
4762.99 0
4763.15 0
4763.31 0
4763.47 0
4763.62 0
4763.78 3
4763.94 7
4764.10 10
4764.26 12
4764.42 14
4764.57 15
4764.73 16
4764.89 16
4765.05 16
4765.21 16
4765.37 16
4765.52 18
4765.68 22
4765.84 27
4766.00 32
4766.16 37
4766.32 42
4766.47 46
4766.63 49
4766.79 52
4766.95 56
4767.11 60
4767.27 66
4767.42 71
4767.58 75
4767.74 79
4767.90 81
4768.06 81
4768.22 80
4768.37 79
4768.53 78
4768.69 76
4768.85 74
4769.01 72
4769.17 70
4769.32 68
4769.48 65
4769.64 63
4769.80 61
4769.96 60
4770.12 59
4770.27 60
4770.43 61
4770.59 62
4770.75 63
4770.91 63
4771.07 63
4771.22 62
4771.38 62
4771.54 62
4771.70 64
4771.86 66
4772.02 68
4772.17 71
4772.33 72
4772.49 70
4772.65 67
4772.81 60
4772.97 53
4773.13 44
4773.28 34
4773.44 26
4773.60 19
4773.76 14
4773.92 10
4774.08 9
4774.23 11
4774.39 15
4774.55 21
4774.71 29
4774.87 38
4775.03 47
4775.18 54
4775.34 60
4775.50 63
4775.66 64
4775.82 62
4775.98 60
4776.14 57
4776.29 56
4776.45 56
4776.61 58
4776.77 62
4776.93 67
4777.09 71
4777.24 75
4777.40 78
4777.56 80
4777.72 81
4777.88 81
4778.04 81
4778.20 80
4778.35 78
4778.51 77
4778.67 74
4778.83 72
4778.99 71
4779.15 70
4779.31 71
4779.46 73
4779.62 78
4779.78 86
4779.94 95
4780.10 107
4780.26 120
4780.42 133
4780.57 146
4780.73 158
4780.89 168
4781.05 175
4781.21 180
4781.37 182
4781.52 182
4781.68 180
4781.84 178
4782.00 175
4782.16 173
4782.32 171
4782.48 171
4782.63 170
4782.79 170
4782.95 167
4783.11 163
4783.27 157
4783.43 148
4783.59 138
4783.75 127
4783.90 117
4784.06 109
4784.22 102
4784.38 98
4784.54 95
4784.70 94
4784.86 93
4785.01 92
4785.17 93
4785.33 95
4785.49 98
4785.65 104
4785.81 111
4785.97 119
4786.12 127
4786.28 133
4786.44 136
4786.60 136
4786.76 133
4786.92 129
4787.08 123
4787.23 118
4787.39 114
4787.55 111
4787.71 108
4787.87 106
4788.03 103
4788.19 100
4788.35 97
4788.50 94
4788.66 93
4788.82 93
4788.98 94
4789.14 98
4789.30 103
4789.46 108
4789.61 113
4789.77 118
4789.93 121
4790.09 122
4790.25 121
4790.41 118
4790.57 114
4790.73 108
4790.88 102
4791.04 95
4791.20 89
4791.36 82
4791.52 75
4791.68 68
4791.84 62
4792.00 57
4792.15 52
4792.31 49
4792.47 48
4792.63 46
4792.79 45
4792.95 44
4793.11 42
4793.27 41
4793.42 40
4793.58 40
4793.74 43
4793.90 48
4794.06 55
4794.22 64
4794.38 74
4794.54 84
4794.69 92
4794.85 98
4795.01 100
4795.17 98
4795.33 93
4795.49 87
4795.65 79
4795.81 72
4795.96 67
4796.12 64
4796.28 64
4796.44 65
4796.60 67
4796.76 70
4796.92 72
4797.08 72
4797.24 71
4797.39 67
4797.55 62
4797.71 56
4797.87 49
4798.03 42
4798.19 36
4798.35 33
4798.51 32
4798.66 33
4798.82 37
4798.98 41
4799.14 46
4799.30 50
4799.46 52
4799.62 51
4799.78 48
4799.94 43
4800.09 37
4800.25 32
4800.41 30
4800.57 30
4800.73 33
4800.89 39
4801.05 45
4801.21 52
4801.37 57
4801.52 61
4801.68 63
4801.84 63
4802.00 62
4802.16 60
4802.32 57
4802.48 53
4802.64 49
4802.80 45
4802.95 42
4803.11 39
4803.27 38
4803.43 38
4803.59 38
4803.75 39
4803.91 38
4804.07 35
4804.23 31
4804.38 26
4804.54 20
4804.70 15
4804.86 10
4805.02 7
4805.18 6
4805.34 6
4805.50 7
4805.66 9
4805.82 11
4805.97 13
4806.13 15
4806.29 17
4806.45 18
4806.61 19
4806.77 20
4806.93 19
4807.09 19
4807.25 18
4807.40 18
4807.56 19
4807.72 22
4807.88 26
4808.04 30
4808.20 34
4808.36 37
4808.52 39
4808.68 39
4808.84 37
4808.99 35
4809.15 32
4809.31 29
4809.47 27
4809.63 25
4809.79 24
4809.95 23
4810.11 23
4810.27 25
4810.43 29
4810.59 34
4810.74 41
4810.90 48
4811.06 53
4811.22 56
4811.38 56
4811.54 53
4811.70 46
4811.86 37
4812.02 26
4812.18 16
4812.33 6
4812.49 0
4812.65 0
4812.81 0
4812.97 0
4813.13 0
4813.29 0
4813.45 0
4813.61 0
4813.77 4
4813.93 7
4814.08 9
4814.24 10
4814.40 10
4814.56 9
4814.72 8
4814.88 8
4815.04 8
4815.20 9
4815.36 11
4815.52 13
4815.68 17
4815.83 21
4815.99 24
4816.15 27
4816.31 29
4816.47 29
4816.63 29
4816.79 29
4816.95 29
4817.11 30
4817.27 31
4817.43 33
4817.59 36
4817.74 38
4817.90 41
4818.06 43
4818.22 44
4818.38 46
4818.54 47
4818.70 48
4818.86 49
4819.02 50
4819.18 50
4819.34 50
4819.50 51
4819.65 53
4819.81 55
4819.97 59
4820.13 63
4820.29 68
4820.45 73
4820.61 77
4820.77 80
4820.93 81
4821.09 82
4821.25 82
4821.41 82
4821.57 81
4821.72 81
4821.88 79
4822.04 78
4822.20 75
4822.36 72
4822.52 67
4822.68 63
4822.84 59
4823.00 57
4823.16 56
4823.32 56
4823.48 58
4823.64 61
4823.79 64
4823.95 67
4824.11 69
4824.27 71
4824.43 73
4824.59 73
4824.75 73
4824.91 72
4825.07 70
4825.23 66
4825.39 61
4825.55 56
4825.71 51
4825.87 47
4826.02 45
4826.18 44
4826.34 45
4826.50 48
4826.66 52
4826.82 56
4826.98 61
4827.14 66
4827.30 71
4827.46 75
4827.62 79
4827.78 81
4827.94 81
4828.10 81
4828.25 80
4828.41 79
4828.57 78
4828.73 77
4828.89 78
4829.05 78
4829.21 78
4829.37 77
4829.53 76
4829.69 75
4829.85 73
4830.01 72
4830.17 71
4830.33 71
4830.49 72
4830.64 73
4830.80 73
4830.96 71
4831.12 67
4831.28 62
4831.44 54
4831.60 46
4831.76 39
4831.92 32
4832.08 27
4832.24 25
4832.40 24
4832.56 26
4832.72 28
4832.88 32
4833.04 35
4833.20 38
4833.35 41
4833.51 43
4833.67 43
4833.83 41
4833.99 37
4834.15 32
4834.31 26
4834.47 18
4834.63 11
4834.79 5
4834.95 0
4835.11 0
4835.27 0
4835.43 0
4835.59 0
4835.75 0
4835.91 0
4836.07 1
4836.22 3
4836.38 4
4836.54 4
4836.70 4
4836.86 3
4837.02 3
4837.18 5
4837.34 7
4837.50 12
4837.66 17
4837.82 24
4837.98 32
4838.14 40
4838.30 47
4838.46 53
4838.62 58
4838.78 62
4838.94 63
4839.10 62
4839.25 59
4839.41 55
4839.57 51
4839.73 46
4839.89 42
4840.05 40
4840.21 39
4840.37 41
4840.53 45
4840.69 51
4840.85 59
4841.01 67
4841.17 76
4841.33 83
4841.49 89
4841.65 92
4841.81 92
4841.97 90
4842.13 85
4842.29 79
4842.45 72
4842.61 65
4842.76 59
4842.92 53
4843.08 47
4843.24 41
4843.40 36
4843.56 31
4843.72 28
4843.88 25
4844.04 24
4844.20 23
4844.36 23
4844.52 23
4844.68 22
4844.84 21
4845.00 21
4845.16 21
4845.32 22
4845.48 24
4845.64 26
4845.80 28
4845.96 29
4846.12 28
4846.28 27
4846.44 24
4846.60 22
4846.75 19
4846.91 18
4847.07 17
4847.23 16
4847.39 16
4847.55 15
4847.71 14
4847.87 12
4848.03 9
4848.19 5
4848.35 1
4848.51 0
4848.67 0
4848.83 0
4848.99 0
4849.15 0
4849.31 0
4849.47 1
4849.63 3
4849.79 5
4849.95 5
4850.11 4
4850.27 3
4850.43 3
4850.59 5
4850.75 8
4850.91 13
4851.07 20
4851.23 26
4851.39 33
4851.55 38
4851.70 43
4851.86 46
4852.02 48
4852.18 48
4852.34 46
4852.50 44
4852.66 40
4852.82 36
4852.98 32
4853.14 28
4853.30 25
4853.46 24
4853.62 23
4853.78 23
4853.94 25
4854.10 28
4854.26 33
4854.42 40
4854.58 48
4854.74 58
4854.90 69
4855.06 81
4855.22 92
4855.38 101
4855.54 108
4855.70 113
4855.86 116
4856.02 117
4856.18 116
4856.34 114
4856.50 111
4856.66 108
4856.82 105
4856.98 102
4857.14 98
4857.30 94
4857.46 91
4857.62 88
4857.78 86
4857.94 85
4858.10 85
4858.26 86
4858.42 88
4858.58 89
4858.74 89
4858.89 87
4859.05 84
4859.21 79
4859.37 73
4859.53 67
4859.69 61
4859.85 56
4860.01 52
4860.17 49
4860.33 46
4860.49 44
4860.65 41
4860.81 37
4860.97 33
4861.13 28
4861.29 23
4861.45 20
4861.61 18
4861.77 19
4861.93 22
4862.09 26
4862.25 30
4862.41 33
4862.57 35
4862.73 35
4862.89 32
4863.05 28
4863.21 24
4863.37 19
4863.53 16
4863.69 13
4863.85 12
4864.01 13
4864.17 15
4864.33 18
4864.49 21
4864.65 24
4864.81 26
4864.97 27
4865.13 28
4865.29 30
4865.45 31
4865.61 34
4865.77 36
4865.93 38
4866.09 39
4866.25 38
4866.41 37
4866.57 34
4866.73 32
4866.89 31
4867.05 32
4867.21 35
4867.37 40
4867.53 46
4867.69 52
4867.85 59
4868.01 67
4868.17 74
4868.33 82
4868.49 92
4868.65 102
4868.81 112
4868.97 122
4869.13 130
4869.29 137
4869.45 141
4869.61 142
4869.77 140
4869.93 136
4870.09 130
4870.25 122
4870.41 114
4870.57 105
4870.73 98
4870.89 91
4871.05 87
4871.21 85
4871.37 84
4871.53 85
4871.69 86
4871.85 87
4872.01 88
4872.17 89
4872.33 89
4872.49 90
4872.65 91
4872.81 94
4872.97 97
4873.13 102
4873.29 106
4873.45 109
4873.61 111
4873.77 112
4873.93 111
4874.09 109
4874.25 107
4874.41 104
4874.57 101
4874.73 97
4874.89 94
4875.05 91
4875.21 88
4875.37 86
4875.53 86
4875.69 86
4875.85 86
4876.01 85
4876.17 82
4876.33 77
4876.49 70
4876.65 62
4876.81 53
4876.97 45
4877.13 38
4877.29 32
4877.45 28
4877.61 25
4877.77 22
4877.93 20
4878.09 18
4878.25 17
4878.41 18
4878.57 21
4878.73 25
4878.90 30
4879.06 35
4879.22 39
4879.38 42
4879.54 43
4879.70 42
4879.86 41
4880.02 39
4880.18 39
4880.34 39
4880.50 40
4880.66 43
4880.82 47
4880.98 51
4881.14 57
4881.30 62
4881.46 67
4881.62 71
4881.78 75
4881.94 78
4882.10 82
4882.26 86
4882.42 91
4882.58 96
4882.74 100
4882.90 103
4883.06 103
4883.22 100
4883.38 94
4883.54 86
4883.70 77
4883.86 69
4884.02 62
4884.18 58
4884.34 56
4884.50 54
4884.66 52
4884.82 48
4884.98 43
4885.14 37
4885.30 31
4885.46 26
4885.62 21
4885.78 19
4885.94 18
4886.11 18
4886.27 20
4886.43 22
4886.59 26
4886.75 30
4886.91 35
4887.07 41
4887.23 47
4887.39 53
4887.55 58
4887.71 62
4887.87 64
4888.03 66
4888.19 68
4888.35 69
4888.51 70
4888.67 70
4888.83 71
4888.99 71
4889.15 71
4889.31 70
4889.47 68
4889.63 66
4889.79 64
4889.95 61
4890.11 60
4890.27 59
4890.43 61
4890.59 64
4890.75 69
4890.92 74
4891.08 79
4891.24 82
4891.40 82
4891.56 80
4891.72 77
4891.88 72
4892.04 66
4892.20 61
4892.36 58
4892.52 56
4892.68 56
4892.84 58
4893.00 63
4893.16 69
4893.32 77
4893.48 84
4893.64 91
4893.80 96
4893.96 98
4894.12 98
4894.28 94
4894.44 89
4894.60 82
4894.76 76
4894.92 72
4895.09 71
4895.25 73
4895.41 79
4895.57 86
4895.73 94
4895.89 102
4896.05 108
4896.21 112
4896.37 114
4896.53 112
4896.69 109
4896.85 103
4897.01 97
4897.17 89
4897.33 82
4897.49 74
4897.65 66
4897.81 58
4897.97 51
4898.13 43
4898.29 35
4898.46 29
4898.62 23
4898.78 20
4898.94 19
4899.10 21
4899.26 26
4899.42 32
4899.58 38
4899.74 43
4899.90 47
4900.06 50
4900.22 52
4900.38 53
4900.54 55
4900.70 56
4900.86 57
4901.02 57
4901.18 56
4901.34 54
4901.50 51
4901.67 47
4901.83 43
4901.99 38
4902.15 34
4902.31 30
4902.47 26
4902.63 24
4902.79 22
4902.95 21
4903.11 20
4903.27 21
4903.43 22
4903.59 24
4903.75 28
4903.91 32
4904.07 37
4904.23 43
4904.39 50
4904.56 55
4904.72 61
4904.88 65
4905.04 68
4905.20 70
4905.36 71
4905.52 71
4905.68 71
4905.84 70
4906.00 68
4906.16 65
4906.32 61
4906.48 57
4906.64 52
4906.80 48
4906.96 45
4907.13 41
4907.29 39
4907.45 38
4907.61 37
4907.77 37
4907.93 38
4908.09 40
4908.25 44
4908.41 48
4908.57 52
4908.73 56
4908.89 59
4909.05 61
4909.21 62
4909.37 61
4909.53 61
4909.70 60
4909.86 60
4910.02 62
4910.18 64
4910.34 69
4910.50 75
4910.66 83
4910.82 92
4910.98 102
4911.14 113
4911.30 123
4911.46 133
4911.62 140
4911.78 144
4911.95 146
4912.11 145
4912.27 140
4912.43 134
4912.59 127
4912.75 119
4912.91 112
4913.07 107
4913.23 104
4913.39 103
4913.55 103
4913.71 105
4913.87 106
4914.03 106
4914.20 105
4914.36 103
4914.52 101
4914.68 97
4914.84 95
4915.00 93
4915.16 92
4915.32 91
4915.48 91
4915.64 89
4915.80 86
4915.96 82
4916.12 77
4916.29 71
4916.45 66
4916.61 61
4916.77 56
4916.93 52
4917.09 49
4917.25 45
4917.41 41
4917.57 39
4917.73 37
4917.89 37
4918.05 40
4918.21 45
4918.38 51
4918.54 57
4918.70 62
4918.86 66
4919.02 68
4919.18 68
4919.34 65
4919.50 61
4919.66 55
4919.82 50
4919.98 44
4920.14 40
4920.31 37
4920.47 36
4920.63 38
4920.79 41
4920.95 45
4921.11 50
4921.27 55
4921.43 59
4921.59 61
4921.75 62
4921.91 62
4922.08 61
4922.24 58
4922.40 55
4922.56 51
4922.72 48
4922.88 45
4923.04 43
4923.20 41
4923.36 39
4923.52 38
4923.68 35
4923.84 33
4924.01 30
4924.17 27
4924.33 26
4924.49 26
4924.65 28
4924.81 30
4924.97 34
4925.13 38
4925.29 41
4925.45 44
4925.61 46
4925.78 48
4925.94 49
4926.10 48
4926.26 47
4926.42 43
4926.58 38
4926.74 32
4926.90 26
4927.06 21
4927.22 17
4927.39 16
4927.55 17
4927.71 21
4927.87 25
4928.03 30
4928.19 34
4928.35 35
4928.51 35
4928.67 32
4928.83 30
4929.00 27
4929.16 26
4929.32 26
4929.48 29
4929.64 32
4929.80 37
4929.96 40
4930.12 43
4930.28 44
4930.44 44
4930.61 42
4930.77 40
4930.93 38
4931.09 36
4931.25 35
4931.41 34
4931.57 33
4931.73 33
4931.89 33
4932.05 34
4932.22 36
4932.38 38
4932.54 40
4932.70 40
4932.86 39
4933.02 37
4933.18 34
4933.34 30
4933.50 27
4933.66 25
4933.83 25
4933.99 25
4934.15 25
4934.31 24
4934.47 21
4934.63 16
4934.79 9
4934.95 0
4935.11 0
4935.28 0
4935.44 0
4935.60 0
4935.76 0
4935.92 0
4936.08 0
4936.24 3
4936.40 12
4936.56 21
4936.73 28
4936.89 35
4937.05 39
4937.21 43
4937.37 46
4937.53 49
4937.69 52
4937.85 54
4938.01 56
4938.18 58
4938.34 59
4938.50 59
4938.66 60
4938.82 61
4938.98 63
4939.14 66
4939.30 70
4939.46 76
4939.63 83
4939.79 89
4939.95 96
4940.11 102
4940.27 106
4940.43 109
4940.59 109
4940.75 109
4940.92 107
4941.08 105
4941.24 104
4941.40 103
4941.56 103
4941.72 103
4941.88 104
4942.04 104
4942.20 103
4942.37 102
4942.53 101
4942.69 100
4942.85 98
4943.01 96
4943.17 93
4943.33 90
4943.49 86
4943.66 80
4943.82 74
4943.98 67
4944.14 60
4944.30 53
4944.46 47
4944.62 42
4944.78 38
4944.95 35
4945.11 35
4945.27 36
4945.43 39
4945.59 42
4945.75 45
4945.91 46
4946.07 46
4946.24 45
4946.40 42
4946.56 39
4946.72 36
4946.88 34
4947.04 33
4947.20 32
4947.36 32
4947.53 32
4947.69 32
4947.85 31
4948.01 29
4948.17 27
4948.33 24
4948.49 22
4948.66 20
4948.82 19
4948.98 20
4949.14 21
4949.30 24
4949.46 28
4949.62 32
4949.78 36
4949.95 40
4950.11 44
4950.27 48
4950.43 50
4950.59 51
4950.75 51
4950.91 50
4951.08 47
4951.24 42
4951.40 36
4951.56 31
4951.72 26
4951.88 23
4952.04 23
4952.20 24
4952.37 28
4952.53 34
4952.69 39
4952.85 45
4953.01 48
4953.17 51
4953.33 51
4953.50 50
4953.66 47
4953.82 45
4953.98 42
4954.14 39
4954.30 38
4954.46 37
4954.63 38
4954.79 39
4954.95 42
4955.11 44
4955.27 47
4955.43 50
4955.59 51
4955.76 53
4955.92 54
4956.08 53
4956.24 52
4956.40 49
4956.56 44
4956.72 38
4956.89 30
4957.05 21
4957.21 14
4957.37 9
4957.53 6
4957.69 7
4957.85 12
4958.02 18
4958.18 27
4958.34 36
4958.50 44
4958.66 52
4958.82 60
4958.98 67
4959.15 73
4959.31 78
4959.47 82
4959.63 84
4959.79 85
4959.95 82
4960.11 79
4960.28 74
4960.44 70
4960.60 67
4960.76 66
4960.92 66
4961.08 68
4961.25 71
4961.41 73
4961.57 76
4961.73 79
4961.89 83
4962.05 87
4962.21 92
4962.38 96
[truncated: 718,131 more chars]
